# Supplementary material for: Genetic dissection of main and epistatic effects of QTL based on augmented triple test cross design
Source: PLoS One. 2017 Dec 14;12(12):e0189054. doi: 10.1371/journal.pone.0189054 (PMC5730204; doi:10.1371/journal.pone.0189054)
Supplement: S5 Supporting Information — (ZIP) [file pone.0189054.s005.zip]

Archive with 6 entries (6 files):
- aTTC_design_F_inf_metric.m
- get_Marker_simulation.m
- read me.docx
- tcRIL_QTLsimulation_F_inf_BC_1.m
- tcRIL_QTLsimulation_F_inf_BC_2.m
- tcRIL_QTLsimulation_F_inf_BC_3.m
