# Supplementary material for: Genetic dissection of main and epistatic effects of QTL based on augmented triple test cross design
Source: PLoS One. 2017 Dec 14;12(12):e0189054. doi: 10.1371/journal.pone.0189054 (PMC5730204; doi:10.1371/journal.pone.0189054)
Supplement: S5 Supporting Information — (ZIP) [file pone.0189054.s005.zip › aTTC_design_F_inf_metric.m]

function aTTC_design_F_inf_metric(sample_num, marker_num, m, r, r1, marker_pos, a_major, d_major, aa, ad, da, dd, h, ifselfm, rep, num)

% Parameter interpretation can be seen in funcition RIL_QTLsimulation_F_inf and tcRIL_QTLsimulation_F_inf_BC_1;
% edit by Sun Cong-wei in 2014/7/18;
z1 = nan(sample_num,num);
z2 = nan(sample_num,num);
z3 = nan(sample_num,num);
z4 = nan(sample_num,num);
z5 = nan(sample_num,num);
z6 = nan(sample_num,num);
marker = get_Marker_simulation(sample_num, marker_num, r);
for i = 1:num
    y_ril = RIL_QTLsimulation_F_inf(sample_num, m, r1, marker_pos, a_major, aa, h, ifselfm, rep, marker);% RIL/L4
    bc_1 = tcRIL_QTLsimulation_F_inf_BC_1(sample_num, m, r1, marker_pos, a_major, d_major, aa, ad, da, dd, h, ifselfm, rep, marker);% L1
    bc_2 = tcRIL_QTLsimulation_F_inf_BC_2(sample_num, m, r1, marker_pos, a_major, d_major, aa, ad, da, dd, h, ifselfm, rep, marker);% L2
    bc_3 = tcRIL_QTLsimulation_F_inf_BC_3(sample_num, m, r1, marker_pos, a_major, d_major, aa, ad, da, dd, h, ifselfm, rep, marker);% L3
    y_ril = mean(y_ril,2);
    L_1 = mean(bc_1,2);
    L_2 = mean(bc_2,2);
    L_3 = mean(bc_3,2);
    z1_tem = L_1 + L_2;
    z2_tem = L_2 - L_1;
    z3_tem = L_1 + L_2 - 2*L_3;
    z4_tem = L_1 + L_2 - y_ril;
    z5_tem = L_1 + L_2 + L_3;
    z6_tem = 2*L_3 - y_ril;
    z1(:,i) = z1_tem;
    z2(:,i) = z2_tem;
    z3(:,i) = z3_tem;
    z4(:,i) = z4_tem;
    z5(:,i) = z5_tem;
    z6(:,i) = z6_tem;
end
z1 = [z1,marker];
z2 = [z2,marker];
z3 = [z3,marker];
z4 = [z4,marker];
z5 = [z5,marker];
z6 = [z6,marker];
%csvwrite('z1' num2str(sample_num) '_' num2str(h) '_' num2str(rep) '.csv', z1);
%ResultFile = ['z1' num2str(sample_num) '_' num2str(h) '_' num2str(rep) '.txt', z1];
%savedata2(z1, marker, ResultFile);
fname_z1= ['z1_' num2str(sample_num) '_' num2str(h) '_' num2str(rep) '.csv'];
fname_z2= ['z2_' num2str(sample_num) '_' num2str(h) '_' num2str(rep) '.csv'];
fname_z3= ['z3_' num2str(sample_num) '_' num2str(h) '_' num2str(rep) '.csv'];
fname_z4= ['z4_' num2str(sample_num) '_' num2str(h) '_' num2str(rep) '.csv'];
fname_z5= ['z5_' num2str(sample_num) '_' num2str(h) '_' num2str(rep) '.csv'];
fname_z6= ['z6_' num2str(sample_num) '_' num2str(h) '_' num2str(rep) '.csv'];

%save(fname, 'z1','-ascii', '-tabs')
csvwrite(fname_z1,z1)
csvwrite(fname_z2, z2);
csvwrite(fname_z3, z3);
csvwrite(fname_z4, z4);
csvwrite(fname_z5, z5);
csvwrite(fname_z6, z6);


%csvwrite('z1.csv', z1);
%csvwrite('z2.csv', z2);
%csvwrite('z3.csv', z3);
%csvwrite('z4.csv', z4);
%csvwrite('z5.csv', z5);
%csvwrite('z6.csv', z6);
