# Supplementary material for: Genetic dissection of main and epistatic effects of QTL based on augmented triple test cross design
Source: PLoS One. 2017 Dec 14;12(12):e0189054. doi: 10.1371/journal.pone.0189054 (PMC5730204; doi:10.1371/journal.pone.0189054)
Supplement: S5 Supporting Information — (ZIP) [file pone.0189054.s005.zip › get_Marker_simulation.m]

function marker = get_Marker_simulation(sample_num, marker_num, r)

% sample_numÑù±¾Êý, marker_num±ê¼ÇÊý;
% r: the heritability between two Markers, default(0.1);
% edit by Sun Cong-wei in 2014/7/18;
marker = nan(sample_num,marker_num);
for i = 1:marker_num
    if i == 1
        tem_mark = rand(sample_num,1);
        marker(tem_mark <= 0.5,i) = 1;
        marker(tem_mark > 0.5,i) = -1;
    else
        tem_mark = rand(sum(marker(:,i-1) == 1),1);
        tem_ind = find(marker(:,i-1) == 1);
        marker(tem_ind(tem_mark <= (1-r)^2),i) = -1;
        marker(tem_ind(tem_mark > (1-r)^2),i) = 1;
        
        tem_mark = rand(sample_num - sum(marker(:,i-1) == 1),1);
        tem_ind = find(marker(:,i-1) == -1);
        marker(tem_ind(tem_mark <= (1-r)^2),i) = 1;
        marker(tem_ind(tem_mark > (1-r)^2),i) = -1;
    end
end
