# Supplementary material for: Genetic dissection of main and epistatic effects of QTL based on augmented triple test cross design
Source: PLoS One. 2017 Dec 14;12(12):e0189054. doi: 10.1371/journal.pone.0189054 (PMC5730204; doi:10.1371/journal.pone.0189054)
Supplement: S5 Supporting Information — (ZIP) [file pone.0189054.s005.zip › tcRIL_QTLsimulation_F_inf_BC_1.m]

function y_tcril_bc1 = tcRIL_QTLsimulation_F_inf_BC_1(sample_num, m, r1, marker_pos, a_major, d_major, aa, ad, da, dd, h, ifselfm, rep, data)

% a_major, d_major: the main effect of a or d;
% aa, ad, da, dd: the epistasis effect, respectively;
% other parameter interpretation can be seen in funcition RIL_QTLsimulation;

%TCRILÈºÌåÊýÁ¿ÐÔ×´±íÐÍÖµ
XQJL = zeros(sample_num,1);
x_Q = nan(length(r1), 1);
x_q = nan(length(r1), 1);

for j = 1:length(r1)
    if ifselfm
        x_Q(j) = 1 - 2*r1(j)/(1+2*r1(j));
        x_q(j) = 2*r1(j)/(1+2*r1(j));%¼ÆËãXqjl¹«Ê½
    else
        x_Q(j) = 1 - 4*r1(j)/(1+6*r1(j));
        x_q(j) = 4*r1(j)/(1+6*r1(j));%¼ÆËãXqjl¹«Ê½
    end
end

for j = 1:length(a_major)
    tem_data = data(:,marker_pos(j));
    for i = 1:sample_num
        if tem_data(i) == 1
            XQJL(i) = XQJL(i) + x_Q(j)*a_major(j) + x_q(j)*d_major(j);
        else
            XQJL(i) = XQJL(i) + x_q(j)*a_major(j) + x_Q(j)*d_major(j);
        end
    end
end

%¼ÆËã»¥×÷Ïî
XQJL_e = zeros(sample_num,1);

ind_e = [1,2;3,4;5,6];
data_epis = cell(3,1);
data_epis{1} = data(:,marker_pos(ind_e(1,:)));
data_epis{2} = data(:,marker_pos(ind_e(2,:)));
data_epis{3} = data(:,marker_pos(ind_e(3,:)));

for k = 1:length(data_epis)
    temp_data = data_epis{k};
    for i = 1:sample_num
        if temp_data(i,1) == 1
            if temp_data(i,2) == 1
                XQJL_e(i) = XQJL_e(i) + x_Q(ind_e(k,1))*x_Q(ind_e(k,2))*aa(k) + x_Q(ind_e(k,1))*x_q(ind_e(k,2))*ad(k) + x_q(ind_e(k,1))*x_Q(ind_e(k,2))*da(k) + x_q(ind_e(k,1))*x_q(ind_e(k,2))*dd(k);
            else
                XQJL_e(i) = XQJL_e(i) + x_Q(ind_e(k,1))*x_q(ind_e(k,2))*aa(k) + x_Q(ind_e(k,1))*x_Q(ind_e(k,2))*ad(k) + x_q(ind_e(k,1))*x_q(ind_e(k,2))*da(k) + x_q(ind_e(k,1))*x_Q(ind_e(k,2))*dd(k);
            end
        end
        
        if temp_data(i,1) == -1
            if temp_data(i,2) == -1
                XQJL_e(i) = XQJL_e(i) + x_q(ind_e(k,1))*x_q(ind_e(k,2))*aa(k) + x_q(ind_e(k,1))*x_Q(ind_e(k,2))*ad(k) + x_Q(ind_e(k,1))*x_q(ind_e(k,2))*da(k) + x_Q(ind_e(k,1))*x_Q(ind_e(k,2))*dd(k);
            else
                XQJL_e(i) = XQJL_e(i) + x_q(ind_e(k,1))*x_Q(ind_e(k,2))*aa(k) + x_q(ind_e(k,1))*x_q(ind_e(k,2))*ad(k) + x_Q(ind_e(k,1))*x_Q(ind_e(k,2))*da(k) + x_Q(ind_e(k,1))*x_q(ind_e(k,2))*dd(k);
            end
        end
    end
end

% % ¸ø³öÎó²îÏî
Er = nan(sample_num,rep);
y_tcril_bc1 = nan(sample_num,rep);
for i = 1:rep
    Er(:,i) = normrnd(0,sqrt((var(XQJL)/h) - var(XQJL)),sample_num,1);
    y_tcril_bc1(:,i) = XQJL + XQJL_e + Er(:,i) + m;
end
