# Supplementary material for: Genetic dissection of main and epistatic effects of QTL based on augmented triple test cross design
Source: PLoS One. 2017 Dec 14;12(12):e0189054. doi: 10.1371/journal.pone.0189054 (PMC5730204; doi:10.1371/journal.pone.0189054)
Supplement: S6 Supporting Information — (ZIP) [file pone.0189054.s006.zip › z1_1000_0.2_10.csv]

209.6	211.29	204.8	206.67	204.17	205.42	208.7	210.77	206.55	208.9	209.86	210.65	210.74	211.77	210.93	208.54	210.93	210.29	207.77	209.8	210.07	207.7	210.02	208.14	208.15	207.04	206.28	208.25	204.15	205.71	209.21	207.32	207.28	210.43	209.64	210.43	206.89	210.18	210.2	207.35	207.71	204.94	203.69	206.54	214.43	210.45	213.98	202.11	216.14	207.6
212.67	210.17	216.57	210.56	214.3	213.17	212.73	215.45	206.5	213.87	214.48	208.9	215.51	215.85	214.28	209.81	211.07	215.38	211.46	215.24	211.16	213.4	214.01	213.68	209.24	213.02	213.73	213.63	213.42	211.8	209.46	212.12	212.96	216.5	213.77	215.86	211.9	212.6	213.39	210.61	213.75	215.41	210.1	214.46	209.02	210.61	211.26	218.04	212.74	211.22
206.4	209	209.08	205.85	208.17	205.2	207.16	206.23	211.97	211.22	208.13	208.38	208.95	209.03	208.37	211.19	212.77	212.77	206.45	207.44	204.65	208.38	208.01	205.42	211.13	209.82	207.95	209.09	206.08	206.68	210.63	210.77	213.89	205.63	208.59	208.86	210.33	211.3	209.15	204.71	213.98	209.34	212.15	211.87	208.2	212.21	205.85	211.01	208.91	205.15
212.95	211.59	212.53	211.42	214.77	217.24	215.46	212.51	215.88	216.52	213.16	213.54	213.95	217.53	214.4	213.03	214.79	216.37	211.43	214.86	214.3	213.25	212.46	218.75	207.66	211.6	214.24	211.56	216.24	210.71	212.55	206.34	212.01	209.31	215.83	211.75	210.21	211.92	216.48	213.11	212.74	211.27	209.85	216.81	211.53	214.87	213.74	211.21	214.71	218.11
211.8	218.86	214.16	217.54	217.7	217.64	219.88	217.69	219.96	219.74	219.32	217.53	216.12	217.04	218.04	216.2	214.32	217.44	217.09	217.51	215.55	218.21	217.13	213.64	214.02	219.47	215.76	209.28	220.48	212.4	215.79	219.43	216.39	219.02	222.45	217.75	219.9	210.84	212.93	216.66	220.83	219.2	220.29	217.11	213.81	212.51	218.49	216.84	216.62	216.24
201.23	193.58	200.97	194.82	197.37	196.9	200.59	195.29	195.16	198.01	203.17	201.71	200.15	199.72	198	202.19	198.84	202	198.68	199.55	193.08	196.89	196.14	199.01	199.5	200.5	195.29	199.87	199.14	199.32	198.57	199.85	201.7	196.44	193.8	199.93	197.67	195.34	198.66	198.42	200.43	200	196.34	193.52	202.16	191.72	197.64	198.46	197.1	200.84
200.18	206.43	204.71	200.7	200.87	202.43	203.89	203.47	202.6	205.15	204.61	202.08	199.31	204.15	205.11	205.25	203.95	198.35	194.9	202.18	208.01	206.95	205.05	207.22	205.34	204.68	203.77	204.3	203.19	204.51	201.72	206.65	203.82	202.07	197.25	203.24	207.71	209.34	204.21	207.98	203.35	206.01	208.3	202.29	204.05	208.1	201.31	206.69	203.54	205.14
210.61	211.2	210.01	212.64	211.43	212.56	211.68	210.21	212.27	213.68	209.97	211.32	210.21	212.92	208.61	211.28	211.91	210.26	215.02	215.59	214.11	211.71	209.49	207.59	207.21	213.05	214.62	213	213.59	209.88	212.86	212.09	209.45	210.47	214.15	210.32	210.07	212.33	210.02	213.47	207.03	209.23	213.56	209.22	213.41	217.74	208.7	211.01	212.91	210.58
202.47	199.36	205.81	201.56	203.67	199.85	203.73	204.83	206.45	200.65	203.08	205.3	204.36	202.08	199.26	204.05	204.42	199.67	197.83	203.21	200.78	199.14	200.47	203.06	205.04	199.09	204.78	204	203.45	198.18	204.33	197.22	203.55	200.73	200.82	203.62	202.23	203.67	201.72	202.66	201.16	202.28	203	198.44	201.66	201.6	197.93	203.4	200.74	201.24
209.27	209.85	204.57	212.89	209.37	210.58	205.86	209.52	209.64	206.51	206.03	208.07	207.76	212.54	207.74	207.84	208.25	208.02	211	207.71	211.53	205.64	208.81	209.59	206.44	206.03	205.06	211.34	210.22	209.69	208.95	205.77	207.67	205.72	209.84	207.53	214.93	209.54	208.71	210.98	214.31	208.63	212.34	207.88	206.6	208.9	209.56	207.35	208.33	208.03
212.42	213.63	212.83	210.21	217.41	210.67	210.79	205.66	211.05	214.84	210.41	210.55	212.4	210.67	213.19	207.88	210.38	214.46	208.44	213.17	214.28	211.32	214.75	212.02	215.2	215.64	214.4	209.62	212.61	211.67	211.38	212.56	209.53	210.75	214.94	210.63	210.52	214.08	210.18	212.37	213.44	208.64	210.87	212.49	213.88	210.14	211.07	208.69	210.46	211.53
206.59	201.31	204.96	201.48	198.87	203.9	203.41	206.46	206.29	199.8	201.57	202.95	211.1	199.67	204.05	198.66	202.81	202.17	205.95	203.33	204.33	207.27	203.8	203.47	202.93	206.05	206.81	201.27	206.24	201.19	203.02	203.6	204.29	204.4	201.34	199.46	201.58	204.6	199	207.27	204.61	202.03	207.41	203.51	201.24	201.04	205.43	203.58	204.89	206.01
206.46	198.52	198.97	201.06	201.09	203.38	197.46	201.69	202.97	203.58	202.4	205.08	205.08	202.29	203.77	200.78	203.96	203.09	197.84	197.66	198.07	205.25	198.85	199.59	199.58	205.04	205.86	204.99	198.19	203.02	202.63	199.57	201.54	201	198.94	199.33	202.26	199.5	200.04	205.66	201.62	202.39	196.13	202.38	198.35	202.33	202.04	200.51	198.56	202.98
213.8	214.56	219.77	216.99	220.59	217.44	214.98	216.96	214.01	218.62	216.39	212.81	218.73	221.95	217.83	218.33	217.29	217.66	213.23	214.72	210.26	216.92	221.05	214.74	217.83	219.86	215.58	215.78	213.35	217.06	215.16	217.41	214.99	216.91	216.49	218.34	216.14	213.06	218.49	214.25	218.64	216.93	214.42	213.54	215.49	219.46	219.2	218.43	217.22	216.72
212.05	210.59	209.23	211.8	209.01	212.37	213.05	212.96	210.69	211.91	211.56	213.53	210.05	213.99	209.38	211.44	213.84	215.52	211.09	215.21	209.32	211.06	210.36	210.05	210.43	209.16	210.5	206.57	214.11	211.89	208.37	212.17	209.31	210.27	215.76	214.03	214.79	211.03	212.82	210.97	208.35	212.63	209.98	210.25	212.91	210.24	214.64	213.15	213.9	211.78
209.41	206.89	209.85	210.05	212.13	209.34	209.59	208.63	206.89	205.9	204.64	208.25	212.48	206.52	210.44	210.12	206.36	205.51	210.76	207.43	211.53	206.86	206.63	207.79	212.67	210.26	210.23	210.34	209.76	209.64	211.45	207.76	207.62	209.16	204.6	210.15	205.56	209.12	210.53	209.34	205.66	207.87	207.36	207.98	208.6	206.36	211.06	211.18	208.66	208.62
216.45	212.26	209.94	210.69	206.49	208.04	212.12	209.97	215.19	203.57	207.96	213.27	208.39	208.74	210.47	212.28	209.8	210.1	209	211.15	208.23	205.71	206.91	206.04	208.22	208.51	213.26	208.22	209.58	212.98	210.36	207.8	209.07	213.32	210.22	206.86	205.62	206.55	207.02	215.4	209.1	211.85	211.91	209.04	210.46	204.39	210.39	207.32	206.27	207.69
206.82	210.4	207.33	207.35	205.06	207.9	202.49	210.7	206.42	213.49	211.3	211.86	208.09	207.63	207.9	209.31	210.46	212.16	208.3	209.58	209.86	210.9	204.9	209.86	207.63	205.2	210.19	213.14	210.85	208.52	207.59	207.8	209.94	206.34	210.72	209.99	206.13	204.95	208.47	210.42	214.26	209.05	210.61	213.49	207.99	208.97	206.85	205.97	207.88	209.16
206.01	209	203.6	206.8	208.21	206.39	207.93	211.14	209.07	205.66	207.95	207.83	205.36	209.32	210.59	205.49	210.06	204.19	204.97	204.33	204.64	212.88	205.54	210.01	209.12	205.44	205.95	207.82	210.81	209.81	211.82	207.74	203.63	207.61	203.88	212.51	208.21	210.2	211.5	210.55	212.26	203.19	205.15	205.26	209.05	207.86	207.08	210.61	203.95	210.62
203.51	204.07	202.02	205.62	204.95	205.87	206.12	200.59	200.79	204.44	200.86	202.74	203.94	203.29	199.35	200.73	204.29	203.05	201.61	200.41	203.89	201.47	203.17	201.37	203.28	198.44	198.94	204.86	201.6	202.87	202.26	204.78	199.29	204.84	205.33	201.53	203.24	204.54	204.52	204.64	202.28	201.25	205.76	199.74	199.84	203.67	201.41	200.98	201.17	204.09
208.49	202.63	205.28	205.41	207.01	198.59	204.52	206.31	207.56	207.2	204.81	204.1	207.31	205.35	210.21	209.41	207.92	210.85	209.17	208.35	201.33	204.75	206.21	204.53	205.44	205.55	207.52	207.33	206.31	206.97	204.52	209.33	208.17	206.62	208.71	207.97	205.85	210.07	208.64	207.49	205.4	201.16	207.25	207.04	206.72	203.84	206.88	204.04	208.57	207
202.35	197.6	201.87	201.11	205.57	201.74	200.04	200.93	204.46	204.63	201.55	204.59	203.79	205.47	204.85	202.04	199.89	205.24	197.41	202.59	207.4	202.84	204.76	200.47	202.04	200.07	204.46	199.59	204.74	207.22	206.27	206.04	200.09	203.6	205.09	206.85	205.14	200.75	200.99	200.52	205.54	201.6	204.16	204.74	202.72	205.58	199.97	205.67	203.46	205.29
207.18	209.89	212.93	209.99	209.41	209.4	209.53	211.01	208.65	208.54	205.06	214.81	214.02	209.92	209.48	211.6	209.12	210.1	207.67	209.35	209.64	206.63	207.93	212.28	205.9	205.78	209.06	210.66	212.48	207.06	207.55	208.38	211.54	205.14	206.2	205.87	208.43	213.48	208.97	211.35	208.07	211.76	209.11	214.56	214.27	208.46	208.84	210.66	210.51	208.27
211.08	211.11	207.14	209.32	213.06	206.37	208.27	210.35	210.64	206.61	204.87	203.7	209.35	209.34	209.55	212.18	208.14	207.63	206.48	208.87	207.06	203.97	210.94	212.81	205.33	206.85	205.42	209.05	215.45	206.82	209.74	212.73	212.98	208.95	209.46	207.98	212.12	209.51	210.54	203.88	209.07	206.18	209.67	207.91	210.94	208.29	207.35	208.79	206.36	211.15
205.57	205.43	206.38	205.18	203.89	205.01	207.58	204.79	200.78	208.42	204.07	208.98	207.08	203.37	201.92	202.98	205.03	206.16	209.19	205.54	211.12	202.32	202.89	206.3	208.1	202.85	210.46	205.57	208.82	206.19	207.26	208.36	205.59	204.95	203.58	206.99	212.4	203.62	208.35	205.96	203.61	210.27	208.36	210.16	203.23	206.47	205.56	208.21	207.14	207.61
208.39	210.91	213.06	210.55	212.74	207.66	212.08	212.92	211.01	212.03	213.98	209.78	206.67	213.21	213.45	210.78	211.56	214.89	211.26	212.3	214.9	212.94	215.82	211.93	208.78	207.47	211.28	210.21	210.89	211.35	205.56	211.66	211.29	211.63	214.79	214.04	207.68	209.35	212.2	212.7	212.49	208.74	211.63	211.58	211.55	214.6	211.52	212.43	211.47	208.75
208.29	209.76	204.45	205.15	208.95	206.81	205.84	206.86	209.6	206.87	205.62	206.91	204.17	207.2	204.52	205.19	208.63	209.17	207.76	211.76	208.8	206.58	208.69	208.22	206.93	208.55	207.2	206.13	206.23	211.77	208.93	209.22	206.45	210.33	207.16	208.18	209.54	209.22	205.02	209.9	207.04	208.86	206.03	206.28	204.72	212.01	210.42	207.75	209.79	210.29
216.4	217.05	216.84	212.87	217.76	215.95	221.69	214.42	217.24	214.49	221.67	217.4	217.02	216.93	219.01	220.89	218.15	217.65	219.89	218.23	219.62	218.8	218.73	214.24	216.37	217.39	217.88	216.04	216.05	216.23	220.07	218.02	215.69	216.61	218.57	218.38	221.24	213.16	215.5	226.35	214.73	217.75	218.2	218.76	220.76	217.98	219.99	217.52	219.57	217.57
210.62	209.49	209.23	208.86	208.75	209.97	205.48	213.97	206.99	211.64	211.45	209.35	207.8	210.98	209.31	209.55	207.56	210.84	211.13	211.01	208.01	209.81	206.94	209.83	210.7	206.3	213.06	213.39	209.09	207.59	210.9	204.23	207.36	213.44	217.29	210.41	209.58	213.49	208.74	213.59	208.63	212.7	209.3	209.32	208.48	209.76	211.05	208.19	202.94	208.88
208.63	211.42	214.74	210.94	209.87	210.65	208.39	216.02	211.87	207.46	214.58	215.52	208.4	209.11	210.47	215.05	210.92	213.69	210.94	210.5	209.69	217.13	207.66	211.37	213.01	210.48	215.64	207.59	214.38	210.1	208.23	212.34	212.02	212.33	214.61	208.01	212.06	212.14	212.8	213.22	210.08	207.15	212.27	211.28	214.73	212.61	214.86	212.71	209.31	212.09
198.49	201.1	197.76	197.99	200.21	201.07	200.85	193.53	199.9	198.18	196.66	198.16	199.46	196.7	198.71	201.82	196.2	201.3	201.64	196.14	198.7	196.9	196.81	203.4	199.96	198.94	196.38	196.52	204.15	197.31	197.42	200.63	200.89	194.99	201.94	197.23	193.93	197.25	198.04	200.25	201	193.76	197.26	197.3	196.86	199.09	198.39	200.63	201.28	203.8
202.96	204.63	205.67	206.92	202.06	207.92	202.03	201.29	203.43	207.03	204.55	198.53	198.25	200.46	209.51	209.07	201.98	202.35	201.43	207.1	203.29	207.36	204.44	206.02	203.05	203.52	203.3	208.99	203	203.45	205.25	197.66	202.67	203.2	205.64	205.84	206.15	204.92	202.08	201.46	205.66	202.87	203.82	201.81	208.14	199.31	203.01	200.2	202.26	207.25
204.18	208.86	204.13	202.08	210.73	205.96	211.86	204.86	212.01	209.85	208.49	205.53	203.28	212.06	208.42	208.1	202.15	208.09	206.12	214.01	211.39	208.09	207.57	207.69	205.13	210.78	207.8	211.34	210.42	212.71	205.7	208.87	205.62	208.91	206.95	210.47	206.11	209.29	205.4	214.46	207.55	204.71	211.13	210.17	209.43	204.63	202.84	210.77	209.76	207.98
199.12	200.3	200.01	203.59	199.33	198.56	200.49	197.93	203.58	197.75	201.58	200.35	198.81	195.58	201.48	197.51	197.88	197.32	203.27	196.83	198.79	201.28	195.49	198.27	201.92	198.49	200.64	203.91	199.07	202.07	198.62	200.65	203.91	199.21	197.48	203.27	199.1	202.76	196.14	200.63	196.77	197.01	200.91	195.61	199.78	203.5	204.11	201.85	200.01	195.29
200.49	202.4	197.88	198.45	203.69	197.22	202.51	196.16	198.63	195.92	197.35	198.27	201.3	200.25	199.29	196.56	194.27	199.65	201.98	196.83	197.83	197.55	200.52	203.3	198.41	197.89	202.75	196.56	203.61	200.3	199.8	201.61	198.45	202.24	197.28	204.95	198.71	195.52	200.11	200.51	197.96	200.31	196.68	202.2	203.45	199.58	200.23	202.05	197.33	201.6
207.54	207.1	212.78	209.32	209.2	205.51	210.14	209.85	212.72	206.22	203.97	208.01	205.73	205.95	206.83	210.88	208.85	205.71	205.82	205.58	204.99	210.74	210.09	206.52	209.47	209.47	209.11	209.1	205.08	208.66	208.95	214.12	207.48	207.68	207.38	211.29	208.81	209.29	208.41	206.04	207.41	205.06	210.55	202.88	209.77	209.87	208.72	208.49	212.34	209.63
208.08	210.46	206.74	208.91	211.44	209.28	205.64	208.52	211.11	208.59	210.59	207.02	212.05	211.94	205.37	206	209.8	209.95	205.86	207.06	206.45	207.84	208.02	211.95	208.85	203.96	208.75	209.52	207.46	210.04	210.35	208.28	210.43	208.78	206.43	210.66	213.84	213.52	208.23	212.14	204.86	206.29	204.94	207.34	206.52	208.69	211.93	208.04	206.81	210.66
199.79	203.86	194.77	200.91	198.83	196.37	198.49	193.03	199.65	200.27	197.27	199.69	201.89	194.64	197.11	200.23	194.6	201.56	198.07	199.81	198.72	200.95	198.04	204.66	191.5	196.34	194.77	200.6	205.25	201.83	196.86	200.58	197.2	198.14	194.93	202.53	198.28	196.8	197.07	195.34	201.51	196.42	194.67	196.1	201.69	204.51	196.4	195.46	196.28	197.24
202.94	197.97	202.23	201.84	196.03	196.47	193.27	198.55	200.16	197.12	202.13	200.43	199.89	200.97	199.79	197.28	201.73	193.2	197.7	200.5	197.07	200.44	203.16	195.41	196.68	199.96	195.92	198.64	199.11	196.3	200.25	193.84	197.44	200.68	199.94	202.11	198.41	196.02	197.81	193.66	195.09	199.1	197.98	193.23	199.11	196.15	195.15	199.47	202.42	198.06
210.81	209.92	211.89	220.28	212.51	212.15	213.98	209.12	212.78	213.31	211.89	212.74	213.69	208.89	215.71	213.55	217.5	216.96	210.47	216.06	215.77	213.74	213.4	215.21	212.42	214.7	212.48	212.81	213.93	214.47	212.11	213.46	216.07	216.98	215.95	208.6	212.99	207.65	210.68	210.86	213.03	217.38	212.89	211.47	208.53	210.7	214.14	215.66	210.95	211.34
213.76	221.93	218.47	217.78	218.69	216.96	216.76	219.43	217.23	220.12	217.27	215.37	217.6	215.02	217.69	216.51	217.47	215.65	213.22	215.38	215.1	215.17	215.77	219.67	217.59	215.75	219.26	217.08	215.89	215.95	220.27	216.95	213.56	220.65	214.86	219.61	216.99	215.12	216.37	212.84	218.35	210.57	215.56	221.56	216.04	210.18	216.52	218.02	217.85	216.8
206.58	206.97	210.31	207.7	204.02	212.35	207.34	204.41	207.95	205.26	204.05	211.91	205.9	208.17	207.69	209.67	207.19	207	205	204.22	213.09	206.11	204.71	207.29	210.06	202.67	209.3	205.09	207.36	209.65	207.74	213.59	209.42	211.99	205.27	209.96	213.13	204.04	214.6	205.17	207.16	206.28	207.87	204.78	207.26	211.79	209.72	204.95	210.51	207.59
199.96	195.78	198.28	202.28	199.85	205.18	201.42	197.23	203.24	202.11	201.03	200.67	207.08	199.59	200.24	199.39	198.98	198.92	205.1	203.93	198.26	201.99	204.61	203.17	200.08	197.37	202.44	205.48	199.21	203.81	201.36	197.54	206.71	196.04	201.22	200.62	200.47	198.31	204.44	202.76	200.52	204.17	204.57	203.11	200.29	199.64	199.51	197.51	206.19	200.9
206.78	204.14	208.52	206.91	207.66	209.27	209.43	209.45	207.45	204.29	207.18	207.94	207.12	207.69	206.46	204.42	205.97	209.6	199.66	208.88	208.83	206.09	207.19	205.01	202.13	202.14	205.04	206.21	209.35	205.66	209.32	209.33	205.87	209.46	204.15	210.72	205.87	207.23	204.17	203.23	208.13	209.87	208.35	205.1	208.16	207.7	205.78	207.15	204.66	206.75
212.88	207.24	207.81	208.05	211.86	208.87	212.87	207.03	204.1	204.26	207.02	207.45	205.71	208.7	202.47	200.93	208.04	203.98	206.6	202.64	208.03	207.31	213.26	205.97	205.78	211.2	198.79	210.96	204.76	210.16	205.3	210.39	206.79	208.58	206.8	209.3	206.03	205.55	209.55	206.08	210.06	207.56	208.53	203.71	209.82	212.92	210.12	208.95	207.12	212.45
208.31	210.49	206.48	206.8	210.31	207.88	203.72	211.38	209.71	207.67	205.98	210.08	205.74	208.05	206.96	211.13	212.7	209.83	213.13	207.39	207.11	204.27	210.02	210.38	208.64	209.12	209.35	210.39	204.61	210.21	206.85	209.05	212.57	207.31	210.91	210.45	206.55	205.48	207.87	213.27	211.14	203.89	206.54	213.23	207.3	210.74	206.03	210.26	210.13	208.14
210.72	207.6	212.6	205.17	213.83	210.55	211.68	206.28	209.96	213.88	210.27	213.2	206.34	205.6	210.16	208.55	209.78	209.11	205.28	212.43	208.8	210.28	211.76	211.99	209.36	208.28	212.06	211.16	208.49	209.13	206.56	212.28	212.78	210.78	210.5	206.2	205.47	208.99	210.21	207.58	211.15	207.9	211.79	208.34	212.48	208.65	212.21	208.2	213.14	212
201.91	204.36	205.35	200.65	201.42	205.79	203.07	202.7	200.4	205.31	202.91	203.53	201.58	201.48	201.69	201.7	200.96	198.76	198.69	200.6	196.26	202.49	200.64	203.67	202.14	200.76	202.52	198.58	201.06	198.31	197.59	203.99	198.9	200.5	203.03	198.58	200.12	199.94	203.08	202.16	199.95	196.33	203.65	198.27	206.33	200.43	205.23	199.66	196.11	196.95
212.56	213.8	206.77	212.24	210.46	213.47	210.34	213.21	204.49	211.86	207.39	210.03	211.96	207.12	209.36	205.45	202.49	205.17	211.89	208.9	210.43	204.18	208.22	209.43	208.72	204.72	206.01	209.4	208.99	210.71	207.76	213.74	209.65	210.36	206.82	209.32	208.73	205.01	207.42	211.74	214.34	208.54	212.85	206.16	209.87	205.26	209.67	209.92	207.17	209.28
206.58	208.94	209.23	207.55	212.4	210.32	208.23	204.79	206.82	203.81	206.94	201.4	209.21	204.31	207.87	209.38	211.13	208.16	200.96	206.85	213.12	205.72	207.64	205.65	209.09	205.14	205.36	207.28	207.17	207.5	209.46	206.9	209.65	207.11	208.17	212.97	208.26	209.88	207.22	208.82	212.87	208.85	206.29	207.84	208.27	206.39	206.43	209.61	207.52	206.31
198.14	204.74	197.2	199.27	193.67	199.23	195.71	202.79	202.18	197.51	197.81	197.68	198.68	205.4	200.09	197.87	195.83	198.71	199.81	199.67	200.26	201.01	196.97	200.81	197.28	202.35	194.48	192.86	192.54	202.62	202.69	200.53	198.78	202.79	198.12	201.3	195.84	199.91	198.49	198.33	201.01	199.63	196.44	199.19	200.41	198.05	200.89	200.43	204.32	199.14
209.15	210.37	204.88	207.13	208.12	204.57	210.44	210.46	206.62	208.36	198.72	212.9	208.42	207.28	209.14	210.02	207.92	205.54	207.68	208.56	212.93	209.11	210.24	208.53	206.7	209.45	208.94	207.24	208.57	204.79	207	205.37	210.3	205.83	201.5	210.29	207.65	209.94	208	212.97	208.52	207.35	214.15	212.31	210.05	208.51	205.51	207.82	210.66	207.95
214.06	215.78	208.37	213.28	209.4	209.67	210.48	210.26	207.1	213.07	211.74	209.22	215.24	208.39	210.05	211.65	212.02	212.6	215	212.17	212.87	209.71	213.23	216.78	208.77	209.49	207.97	214.55	207.96	209.23	210.15	217.73	210.67	212.67	212.76	213.75	207.24	210.78	212.77	215.03	213.9	212.74	219.03	217.78	211.03	212.25	210.84	208.24	214.21	208.81
198.6	202.6	199.94	200.45	198.05	198.94	199.2	201.13	195.7	194.12	199.26	198.94	197.4	196.21	201.4	196.46	197.57	197.71	202.35	192.76	197.54	197.56	197.52	193.97	198.51	197.26	202.39	200.93	196.87	194.76	197.71	198.99	200.76	200.56	197.13	193.8	198.6	200.1	196.49	198.44	198.22	198.13	198.56	200.05	198.94	199.25	201.9	198.17	192.57	197.8
207.51	208.68	202.82	207.7	203.25	213.74	212.44	212.29	208.79	208.89	209.72	205.9	206.78	207.04	210.49	208.41	207.87	206.99	205.12	209.39	204.79	208.52	203.31	203.22	202.34	212.07	206.47	206.59	211.45	208.51	209.2	205.12	210.04	207.62	208.8	209.11	209.01	204.09	209.8	208.75	208.11	208.27	205.86	203.71	212.13	202.44	211.72	204.89	207.22	207.5
196.79	199.99	200.7	201.33	201.92	200.22	200.29	201.73	201.49	199.93	202.06	200.18	203.26	200.32	204.56	203.46	199.92	199.73	202.07	199.14	199.08	202.54	202.79	199.92	200.04	200.4	199.06	203.57	197.71	198.91	198.23	206.37	199.29	197.67	197.19	200.44	199.19	202.47	203.35	197.95	198.68	202.31	195.8	200.71	202.03	198.89	199.95	198.48	202.95	202.96
194.68	196.13	195.92	192.65	191.77	196.36	194.73	192.79	196.18	192.94	194.33	196.14	192.99	194.35	191.85	196.45	194.94	196.72	196.42	201.86	196.18	198.22	197.42	194.4	198.15	194.1	195.34	197.09	194.43	195.74	195.09	196.85	197.29	194.73	201.3	197.55	191.51	192.46	199.31	196.68	193.43	192.62	196.79	195.1	197.22	198.58	192.77	198.68	193.12	192.67
201.54	206.35	205.42	204.03	206.01	203.03	202.04	201.52	200.95	202.22	204.78	207.17	202.09	205.5	201.14	203.39	197.92	201.43	204.84	205.95	204.6	201.4	203.57	207.24	206.29	205.88	201.68	204.18	204.11	199.93	204.02	205.77	200.54	205.65	199.98	201.25	202.68	200.45	199.1	203.16	199.29	206.41	197.92	204.24	202.28	199.7	205.57	200.72	206.01	200.66
206.78	209.18	202.82	206.74	205.4	206.25	207.27	208.29	203.19	200.37	210.57	208.41	206.37	204.64	208.56	202.93	207.06	208.26	209.52	207.53	202.97	207.12	202.21	200.97	206.87	204.57	203.21	208.81	208.69	204.06	208.67	206.15	204.72	207.31	206.73	211.26	211.25	208.17	207.16	215.02	204.22	206.79	205.87	205.28	204	204.16	203.03	206.7	203.93	205.85
204.2	203.81	205.32	209.7	206.16	198.76	204.93	207.65	204.48	204.24	208.23	208.89	208.74	208.38	206.94	205.73	205.35	203.98	208.63	209.12	206.1	201.77	206.37	206.5	207.46	205.99	208.26	208.85	206.68	202.69	207.09	205.34	206.75	204.25	205.98	204.52	203.05	205.1	203.24	206.18	203.7	204.75	203.89	208.56	206.02	210.16	205.69	200.55	208.2	210.26
209.76	213.41	209.08	210.72	212.62	209.04	213.15	207.47	205.93	208.59	208.81	210.81	207.03	206.12	218.33	210.81	210.65	207.82	210.26	209.28	205.67	205.91	206.37	209.19	208.91	215.8	209.79	212.26	209.85	215.43	207.86	207.33	211.78	210.7	207.34	208.69	211.93	206.11	210.14	212.62	209.6	213.06	208.97	208.78	209.31	211.27	204.83	209.32	212.69	211.21
208.34	205.72	209.63	213.35	216.16	213.9	214.22	211.23	214.26	209.44	213.52	210.94	210.87	217.31	210.36	209.56	211.64	211.8	212.04	213.54	208.07	215.72	209.46	208.57	215.21	214.23	214.35	213.56	209.17	207.58	215.2	214.88	206.63	209.39	213.17	212.58	214.39	211.09	206.88	210.35	211.19	210.44	216.03	210.62	205.16	212.14	210.88	207.21	209.32	213.84
204.52	207.13	201.15	203.24	203.47	203.96	204.52	205.69	207.24	206.16	201.62	203.67	200.74	206.5	201.4	201.72	201.79	205.31	206.14	199.01	207.76	205.87	204.76	200.57	199.48	202.46	204.7	206.27	199.48	201.34	203.23	205.77	195.2	199.74	201.93	204.65	205.78	201.58	203.85	204.98	205.93	202.24	207.81	206.29	203.18	206.95	203.22	201.12	206.87	197.89
216.37	215.07	218.54	214.93	221.5	216.36	211.31	218.08	217.35	217.58	216.88	214.7	216.74	216.62	219.13	217.06	216.92	217.06	212.6	213.15	217.32	212.94	217.65	214.64	217.49	217.83	220.26	222.77	217.55	219.88	223.01	218.83	213.42	215.72	214.84	215.05	217.75	217.11	219	215.38	218.28	216.15	214.97	217.34	216.52	219.08	219.26	218.49	219.4	218.8
208.59	211.88	200.46	205.26	205.49	204.49	204.85	204.12	207.1	205.12	204.73	207.54	203.83	207.13	204.98	206.6	207.64	207.78	204.92	206.69	202.85	202.11	207.7	207.5	207.24	205.12	206.91	211.83	207.69	210.25	208.24	208.18	206.02	210.18	208.53	207.71	205.92	203.34	203.94	209.8	202.74	210.76	203.57	205.64	205.34	202.45	206.76	205.43	211.8	203.2
212.36	212.52	215.46	214.98	209.26	213.43	210.64	213.06	215.06	209.41	212.97	209.89	214.49	214.51	214.31	211.85	210.7	210.55	214.69	208.48	212.86	212.04	210.66	215.97	213.73	212.7	212.46	212.99	211.13	211.88	213.25	213.88	213.25	209.71	216.69	211.59	213.29	210.29	211.03	216.34	208.13	214.96	210.33	212.17	213.94	215.01	212.68	214	214.19	207.72
196.76	197.7	198.37	192.14	195.26	199.57	198.05	196.04	196.57	198.55	199.01	197.11	202.04	197.65	198.83	201.33	194.9	198.06	198.92	200.03	200.02	198.54	196.36	191.71	198.2	195.24	198.04	200.07	193.98	198.21	200.95	197.82	197.22	198.73	198.83	201.15	204.11	201.32	197.97	196.92	199.73	203.89	194.62	197.94	198.77	194.75	194.91	197.89	198.3	197.85
204.93	204.8	206.62	201.67	206.08	204.22	203.98	206.65	205.32	209.03	204.68	205.03	206.92	204.16	206.77	209.27	205.95	209.67	209.79	203.43	207.17	211.67	204.46	203.56	207	210.05	205.32	208.55	203.05	208.26	206.92	209.97	206.45	208.17	202.51	202.17	212.36	209.46	212.9	209.52	204.99	203.44	206.66	205.82	207.98	210.21	205.28	203.65	204.1	209.43
196.24	200.86	198.98	202.04	200.05	200.34	199.51	203.12	193.69	193.67	201.28	194.81	201.76	201.34	197.08	205.11	202.16	203.15	195.22	201	198.56	202.69	201.94	203.02	197.76	200.15	199.66	198.85	199.25	200.69	198.55	197.37	201.65	202.13	202.2	198.34	196.75	199.98	201.84	204.98	200.29	201.31	200.3	200.97	197.42	197.33	202.64	200.36	198.94	202.39
197.65	196.14	199.81	199.01	198.02	199.53	196.14	202.54	198.84	198.41	196.11	200.95	200.86	200.18	199.29	198.86	200.31	197.2	199.18	199.66	201.23	199.14	203.77	199.84	198.56	194.76	192.07	200.8	201.47	202.2	200.06	201.82	197.19	199.94	200.84	204.28	201.47	202.52	199.67	197.49	197.78	203.43	200.43	199.33	199.94	199	204.51	197.12	199.15	199.76
206.15	209.41	209.23	208	206.89	208.31	207.9	209.2	211	211.64	209.03	207.86	209.32	208.05	207.05	207.55	203.16	209.39	201.15	211.8	207.99	208.96	209.35	209.57	207.83	209.57	208.11	208.73	208.67	204.81	212.78	209.14	209.08	207.75	205.16	207.31	211.73	205.86	210	209.18	206.76	206.47	214.07	206.06	211.47	203.88	208.27	209.08	208.06	203.04
215.31	217.67	216.51	220.44	211.02	219.66	219.59	219.65	221.63	215.45	219.45	215.56	215.72	215.81	213.04	218.54	210.78	215.73	218.89	216.16	212.64	214.35	218.85	214.9	222.38	216.48	215.03	220.03	218.92	216.85	218.5	219.94	214.45	219.26	215.7	216.09	215.04	216.24	217.23	216.64	215.32	218.56	220.1	218.69	216.01	211.91	214.25	216.89	215.53	217.01
216.35	217.07	211	212.84	213.94	208.92	212.24	211.23	217.74	211.6	214.85	213.51	211.08	217.13	212.44	217.06	214.71	211.56	215.12	210.07	213.82	214.08	212.57	213.02	213.59	213.27	215.3	210.64	213.38	207.81	210.43	211.98	217.46	210.97	212.07	210.82	210.69	213.92	213.6	213.36	212.24	210.71	210.25	216.4	215.42	211.25	216.61	212.03	210.35	216.3
211.18	211.47	210.3	213.16	211.57	211.53	210	208.09	209.1	209.38	211.12	207.3	212.37	210	209.33	209.07	210.17	217.55	211.7	209.22	206.6	211.12	208.47	215.47	205.36	209.81	212.9	207.64	209.79	205.54	208.54	209.67	208.1	210.88	212.91	209.17	211.86	208.53	209.08	211.91	209.81	207.6	207.82	212.54	204.09	207.81	211.96	210.72	213.8	210.05
205.45	203.47	202.53	204.99	200.99	205.36	202.68	203.01	202.9	203.17	204.6	203.94	205.36	205.94	201.19	207.34	202.06	204.2	203.68	210.59	204.4	202.44	205.55	203.35	201.53	203.36	203.48	204.78	204.81	201.29	201.92	202.08	206.7	204.27	200.65	199.1	202.32	201.55	207.83	206.6	204.41	205.23	201.23	208.06	206.83	203.77	200.76	199.27	200.97	202.77
203.2	201.73	195.2	196.13	200.5	201.44	203.71	200.61	202.96	203.27	202.53	202.82	201.93	198.28	201.99	201.76	196.47	197.65	198.94	200.31	198.86	196.52	200.48	201.67	197.48	200.79	201.61	198.92	200.81	197.97	198.82	196.75	198.14	201.2	200.33	201.92	201.75	203.3	200.31	207.62	199.61	201.41	198.22	198.99	200.66	201.78	203.38	197.38	200.12	202.63
212.68	213.98	212.66	213.44	210.43	214.77	214.3	208.52	214.87	214.22	217.91	214.07	213.49	215.18	207.65	213.31	212.81	215.56	210.74	212.84	214.9	215.17	207.48	216.08	210.3	212.16	211.51	210.89	213.39	209.96	210.3	213.04	213.87	211.47	213.26	211.11	214.82	211.78	211.61	212.41	210.89	214.23	211.42	211.63	212.2	210.05	210.53	211.75	216.96	210.81
200.99	202.05	202.68	200.54	203.48	202.01	195.26	199.23	195.79	200.93	199.99	204.31	199.57	201.98	200.92	202.43	203.79	200.77	195.73	199.9	200.51	195.72	199.86	200.18	197.68	195.65	201.03	203.24	200.62	202.46	195.59	198.98	198	202.62	202.28	199.1	196.31	199.64	197.1	198.13	200.33	199.87	196.2	196.22	200.26	201.27	200.57	204.28	201.76	203.05
206.64	201.6	201.66	200.87	204.38	201.45	205.17	199.91	201.15	201.94	204.63	206	198.24	198.8	203.11	206.2	201.11	201.55	204.75	201.6	202.55	202.9	199.15	203.03	207.19	200.44	202.92	201.99	204.22	202.61	199.5	209.63	206.22	199.3	206.92	200.83	203.09	204.59	203.73	203.2	206.7	201.12	204.24	202.66	202.15	201.57	202.28	198.95	200.1	203.73
214.63	207.86	202.7	211.5	207.01	206.25	209.76	205.62	207.15	208.8	207.94	207.91	210.32	205.18	204.41	207.26	210.96	209.74	208.48	209.31	205.81	206.66	209.54	206.95	210.4	209.67	212.24	203.7	206.65	205.81	208.43	207.89	211.26	206.48	205.83	208.43	207.94	208.31	206.85	207.86	205.81	203.81	205.81	204.65	204.2	210.53	208.29	207.34	214.07	209.18
202.15	205.61	202.26	200.66	200.49	203.03	204.69	205.57	208.84	205.66	199.3	205.92	199.12	202.24	203.34	198.44	202.47	206.73	198.58	202.28	204.18	201.53	204.5	201.65	207.08	206.37	213.11	204.43	205.93	203.74	204.95	205.52	204.64	208.98	203.22	199.12	202.77	204.3	199.97	201.74	201.74	204.14	199.69	200.23	204.45	202.24	205.75	204.15	202.27	204.76
200.44	207.38	206.87	211.15	205.97	200.52	203.35	208.47	203.95	204.06	207.1	205.28	208.91	202.08	200.49	205.94	204.33	207.1	206.03	201.79	210.87	201.05	203.36	202.6	204.44	200.71	206.86	204.18	204.97	205.63	205.16	204.1	205.96	206.31	203.19	203.4	204.69	202.56	201.71	203.17	204.61	203.73	208.38	207.07	206.02	207.34	208.39	209.17	202.91	205.98
202.69	209.5	200.93	205.98	210.5	199.04	206.29	203.86	201.23	208.98	202.7	206.32	205.96	207.06	207.23	204.27	202.49	201.84	205.81	202.34	204.67	203.17	207.66	205.04	207.21	204.25	207.99	209.15	203.29	206.39	205.04	206.88	203.85	203.51	204.11	207.81	206.39	201.81	205.02	203.37	208.89	204.89	205.98	205.46	203.23	204.96	207.17	205.96	204.13	203.49
207.71	204.19	205.42	204.32	207.31	206.75	200.3	207.58	208.15	205.64	205.93	211	212.15	207.46	205.62	211.87	209.36	206.66	209.85	205.17	205.94	203.68	208.19	210.89	212.05	208.3	211.29	204.72	205.8	207.65	202.29	208.5	204.58	205.77	206.8	205.8	206.25	209.88	205.85	205.21	210.09	211.81	211.44	205.43	207.65	203.79	207.09	205.24	207.65	210.19
211.79	213.75	214.48	210.13	213.37	212.71	210.36	210.1	208.86	207.14	214.42	211.84	209.48	211.75	212.46	210.21	213.86	213.74	218.75	214.06	215.37	211.19	213.54	212.99	213.65	212.28	215.27	209.23	212.7	214.16	212.79	211.76	216.69	213.25	211.84	211.45	213.8	214.9	213.56	212.55	211.84	209.69	217.99	214.74	208.38	214.37	213.5	213.45	217.02	211.3
210.24	207.51	213.2	207.73	209.49	213.27	206.1	210.43	210.83	212.96	207.03	207.91	206.61	208.45	209.09	210.68	208.05	208.35	210.11	212.52	204.87	202.97	215.22	208.38	208.08	211.12	213.1	206.74	207.31	208.88	205.74	209.26	205.31	210.17	210.48	209.21	208.45	207.85	206.18	207.15	209.4	204.79	208.45	203.95	204.33	214.13	205.81	209.81	207.78	206.65
206.91	206.35	207.6	211.87	209.4	208.33	208.85	213.41	207.97	211.42	209.98	215.27	211.81	213.38	210.5	213.13	208.91	211.5	211.63	209.15	209.57	209.06	209.31	210.02	210.17	214.54	207.04	212.93	208.35	212.2	216.25	210.81	216.12	217.21	208.45	212.5	211.92	215.36	211.97	210.32	212.06	211.73	208.11	214.82	213.6	211.09	213.95	207.4	210.64	214.79
205.67	208.17	210.09	208.3	202.84	209.2	207.09	210.69	206.79	205.57	208.1	208.11	209.94	209.33	206.63	206.72	207.94	208.48	205.77	211.43	208.18	207.11	207.22	210.94	206.18	206.04	202.42	205.52	207.84	208.38	210.68	208.32	208.9	205.06	204.77	204.31	207.44	205	207.2	209.33	202.62	205.4	208.56	203.02	209.61	205.39	204.31	205.85	207.54	208.85
202.44	200.51	207.37	200.8	202.05	206.87	202.73	203.9	203.01	202.07	201.68	203.8	202.07	204.05	203.13	196.32	201.4	206.15	205	201.48	204.31	202.81	206.18	204.3	200.05	203.23	203.3	203.02	199.16	199.39	204.2	208.78	199.28	205.83	205.94	207.36	204.74	203.88	202.8	202.45	201.94	201.37	204.34	204.53	204.36	202.21	207.98	203.61	207.3	204.46
206.69	208.11	210.14	210.15	204.24	207.64	203.26	208.21	213.13	208.71	208.87	208.49	209.93	204.67	208.46	206.74	209.93	211.7	209.85	201.74	211.33	208.63	207.98	209.99	210.8	208.8	207.17	208.05	206.34	209.83	210.79	207.13	204.63	205.45	212.48	208.81	209.28	206.58	207.72	209.16	206.09	208.41	208.49	208.55	208.08	208.07	214.02	209.87	215.9	211.16
205.15	206.57	205.46	209.57	213.05	206	212.89	211.48	210.9	205.53	207.54	208.08	204.83	210.55	207.95	211.18	210.69	206.28	207.37	211.1	208.08	206.8	207.35	209.45	210.22	210.22	208.97	206.82	205.81	208.3	209.06	208.27	206.75	206.28	211.28	208.17	210.74	206.03	210.01	210.01	210.45	205.44	208.29	206.94	208.73	207.04	208.61	209.84	203.67	208.8
192.67	202.32	200.68	198.5	198.7	199.25	200.17	202.77	200.04	193.67	198.5	202.22	200.59	200.64	196.56	198.79	196.45	199.61	200.91	204.91	199.22	199.59	203	200	197.71	201.85	196.54	193.31	199.43	196.61	197.42	201	200.63	198.17	199.07	201.48	200.52	200.35	199.68	197.83	200.35	198.02	202.39	203.54	199.75	199.48	197.3	196.96	202.24	201.63
205.72	209.53	209.81	206.88	204.66	205.07	213.69	205.46	212.88	211.82	209.04	209.84	205.8	208.03	208.71	206.87	210.76	209.3	206.86	207.56	206.4	206.03	201.99	210.39	207.71	213.02	207.46	211.31	211.16	211.73	206.63	203.71	207.04	208.58	208.9	212.08	207.6	207.39	206.49	206.46	212.69	207.65	205.05	206.71	206.55	208.79	208.18	208.82	205.15	202.58
205.83	209.54	208.89	209.96	207.89	210.77	210.08	209.85	204.03	211.43	208.91	206.76	205.64	209.74	214.01	206.08	209.79	206.26	202.04	205.69	202.46	209.16	208.58	207.73	209.96	204.09	210.35	205.33	200.71	214.15	208.36	209.68	204.96	209.7	204.82	206	204.41	209.76	204.76	212.8	206.96	204.13	206.8	204.45	203.99	212.93	206.71	210.09	209.34	210.49
201.39	198.86	198.14	201.76	205.27	204.13	200	201.17	201.85	202.4	202.61	205.09	203.89	202.41	205.09	201.4	206.72	209.75	206.84	203.92	200.37	203.44	206.47	203.59	204.23	202.89	202.58	206.6	200.6	204.4	204.24	204.88	198.53	202.54	202.92	205.64	200.19	200.91	202.6	203.26	208.55	204.67	208.02	203.46	203.33	204.41	198.64	200.24	201.6	198.2
211.64	214.04	210.98	213.25	213.98	210.14	209.36	209.87	211.7	212.39	213.48	213.38	211.73	209.98	214.96	211.77	210.89	211.75	210.34	213.69	216.63	215.6	210.05	212.94	216.37	214.13	211.9	213.04	212.86	211.93	209.96	214.23	211.68	215.7	216.99	215.06	212.98	212.3	213.18	211.1	207.08	213.73	213.23	217.25	211.47	211.25	209.87	212.63	217.7	215.75
213.84	215.14	213.14	216.33	212.67	215.33	215.73	206.56	210.11	210.96	210.12	214.71	213.53	212.98	214.95	209.75	212.28	212.73	210.55	215.46	211.15	212.99	217.06	209.83	211.19	214.62	216.24	212.63	209.62	215.53	213.08	216.25	210.65	208.04	209.81	217	212.98	213.3	209.06	212.35	216.9	216.56	213.16	213.93	213.37	212.74	211.26	210.96	210.47	214.51
205.86	205.28	204.06	199.89	209.08	202.68	201.6	202.55	200.95	203.59	205.16	202.02	204.14	202.2	204.66	203.23	205.04	202.49	207.3	205.83	202.96	204.16	205.19	206.52	205.83	202.8	206.18	202.49	200.1	201.61	202.94	200.82	207.12	197.98	205.65	201.5	206.22	201.06	200.07	208.21	201.55	207.94	208.89	205.77	207.72	203.6	208.3	207.21	200.15	203.32
211.95	216.17	206.99	213.45	210.91	212.89	208.36	209.36	210.67	213.99	209.04	215.77	212.32	216.38	212.64	209.66	217.67	209.99	212.22	212.55	214.72	214.06	211.56	210.95	212.01	213.74	215.07	212.79	213.33	211.53	209.9	210.92	211.75	212.9	211.01	216.21	210.1	217.55	217.69	215.8	210.53	208.23	208.94	214.38	211.83	206.79	216.21	214.87	213.19	209.98
218.36	215.28	210.76	221.37	214.47	213.15	214.89	218.9	218.59	218.19	219.03	216.25	218.08	222.57	217.53	219.2	214.12	218.39	215.74	221.12	217.34	216.61	219.13	218.56	217.42	216.48	218.22	213.49	217.6	214.19	216.07	214.18	218.51	217.39	215.22	215.85	213.61	211.23	214.04	219.48	219.29	217.43	220.3	215.71	221.68	219.92	215.48	215.14	219.02	219.23
203.68	205.37	201.25	203.03	199.05	200.25	202.53	203.18	203.89	205.56	201.75	199.87	206.46	205.01	203.95	201.97	204.62	203.45	202.95	206.47	198.62	203.43	204.29	205.36	205.51	199.75	203.91	195.72	207.53	204.04	202.85	201.19	202.87	200.94	204.02	203.12	200.98	199.27	205.51	207.24	203.87	203.23	202.61	203.99	205.39	200.92	206.08	201.31	200.82	198.99
209.64	199.56	205.18	203.42	206.46	202.05	204.6	202.03	201.72	200.31	203.91	208.28	200.8	209.43	203.32	204.68	205.38	203.69	209.09	209.64	205.04	203.23	203.78	208.1	203.64	204.48	202.24	202.16	202.26	202.18	202.83	205.08	207.42	203.07	207.07	200.68	207.25	200.52	202.52	206.22	204.58	202.51	204.79	198.41	204.58	202.87	201.33	207.28	204.99	200.91
201.1	203	197.23	198.91	200.95	199.38	197.92	197.77	197.07	201.71	204.36	199.66	196.96	197.44	198.8	201.21	199.6	196.02	198.7	196.03	195.83	198.82	197.61	200.51	197.4	203.21	201.77	200.09	195.72	193.35	198.11	195.57	202.35	202.89	197.91	197.26	200.51	193.72	197.29	198.79	197.92	202.16	199.21	197	197.39	204.4	202.02	197.01	201.86	200.53
208.07	207.23	204.41	208.76	210.08	201.44	204.61	204.88	211.17	208.89	206.46	206.57	205.68	212.74	205.16	206.1	211.06	209.9	205.28	207.05	212.67	210.19	211.79	207.28	209.78	202.79	210.39	204.9	211.36	209.04	208.69	205.53	206.68	210.43	209.85	209.19	206.61	209.36	207.2	208.26	207.82	210.74	210.12	209.07	210.55	208.8	209.62	209.54	211.55	209.16
197.56	202.6	198.81	201.77	198.56	201.19	199.39	199.76	204.66	203.92	205.46	201.32	194.79	199.48	198.71	199.44	199.3	199.46	200.58	197.62	196.96	203.3	201.55	202.6	200.56	203.05	201.66	199.49	203.19	199.43	203.27	201.8	200.46	206.41	198.17	200.8	195.38	203.62	198.21	203.56	202.1	197.5	201.69	197.17	196.89	197.82	201.11	198.32	199.87	200.37
205.49	204.75	204.88	208.49	206.38	203.09	204.42	204.82	203.8	204.86	205.51	204.41	208.6	203.84	204.66	201.35	203.48	206.46	206.89	208.86	203.32	204.3	203.18	206.94	209.05	204.26	203.72	206.5	205.87	204.02	204.29	200.22	208.81	202.62	202.88	204.26	207.59	202.68	202.33	203.94	203.38	203.43	207.54	206.23	204.99	201.93	207.2	207.04	207.02	200.61
203.82	203.75	202.42	200.21	204.45	200.13	202.43	202.34	205.68	203.56	203.14	195.8	202.42	199.22	198.97	205.31	203.31	202.92	199.54	204.57	207.35	204.18	202.21	199.74	204.24	200.77	203.6	201.7	204.53	206.43	202.92	200.62	199.6	199.91	202.61	202.58	202.75	200.74	203.81	203.75	199.18	208.26	200.73	201.94	209.21	203.85	199.84	207.78	202.39	206.38
204.02	202.12	204.08	205.98	208.27	206.57	204.99	205.54	201.36	208.81	204.67	200.48	205.68	205.35	205.41	204.67	204.77	206.46	203.87	204.6	202.66	205.14	207.42	205.29	209.27	202.8	202.67	202.41	206.26	201.85	205.98	202.89	203.84	206.28	203.54	206.22	204.13	200.37	202.83	204.92	206.58	204.82	205.12	205.02	204.67	203.77	206.07	201.37	208.43	200.91
203.85	206.04	203.09	201.64	206.75	202.07	201.11	203.19	201.51	200.44	203.94	205.15	208.69	205.18	204.9	199.95	203.6	203.08	199.5	204.88	205.57	204.16	202.87	202.11	201.95	202.39	204.84	202.55	202.71	204.81	207.92	205.42	205.25	199.03	199.81	210.25	202.38	199.34	207.3	199.89	203.86	205.08	206.75	206.18	204.59	202.93	207.21	203.52	205.29	203.27
207.3	210.68	208.44	212.96	215.63	211.86	209.45	207.84	209.36	212.13	206.41	214.4	211.88	208.79	207.15	208.87	212.38	213.79	203.99	208.99	209.54	211.79	206.96	211.77	204.15	209.17	209.99	208.55	212.05	212.9	209.18	210.27	210.02	205.55	210.13	208.88	213.6	207.98	212.3	206.19	205.11	206.21	209.89	208.44	211.41	209.14	208.88	211.47	208.58	209.24
209.94	205.97	210.91	208.83	204.59	204.69	208.37	208.03	212.81	205.54	211.13	212.7	210.55	209.48	211.09	211.84	207.31	211.72	210.81	206.07	212.97	209.75	206.61	206.17	207.8	209.27	205.77	211.1	211.01	209.07	207.82	208.78	206.92	211.13	206.21	204.93	213.16	206.75	211.79	208.23	211.57	211.03	211.24	212.15	213.68	211.05	208.2	210.88	212.91	210.62
196.44	193.95	198.6	198.64	195.43	204.13	201.51	199	194.4	197.94	193.66	198.83	200.46	198.2	198.34	200.7	200.57	194.78	198.72	197.58	189.24	193.99	198.13	198.62	197.6	199.08	196.63	195.52	197.68	194.23	199.22	202.62	197.99	197.26	197.36	198.16	194.63	201.34	195.46	196.17	200.99	195.45	196.05	203.66	195.62	198.12	199.8	195.93	196.4	197.55
207.34	208.87	208.57	207.89	213.68	210.54	214.25	209.46	205.03	210.02	209.94	209.77	207.66	209.78	205.47	212.83	212.03	210.86	206.4	207.18	206.03	203.38	208.13	208.29	207.06	208.25	208.01	207.98	207.58	207.92	206.63	209.24	202.95	208.55	210.07	207.97	205.71	206.59	208.2	211.19	208.81	208.47	207.79	205.84	209.51	211.5	208.57	207.27	208.78	212.11
210.97	215.12	213.56	211.45	211.84	211.52	209.56	208.37	210.76	208.06	212.12	210.16	211.84	208.81	210.91	213.77	209.07	210.24	210.34	212.72	211.43	209.67	214.11	212.63	217.68	208.24	219.18	210.77	210.78	213.17	210.27	214.22	210.11	212.16	208.78	209.49	217.89	211.62	207.7	213.14	208.76	207.27	205.97	212.63	211.12	213.21	211.41	211.49	213.71	209.32
210.76	211.01	210.58	209.3	211.63	207.49	211.12	210.46	203.9	209.06	213.49	208.13	209.15	206.41	203.88	207.87	208.76	208.35	207.91	208.38	209.85	207.57	209.09	206.58	211.25	206.55	210.31	208.95	209	212.46	207.79	208.71	208.03	207.79	206.66	211.35	211.96	205.38	209.11	212.06	206.21	210.05	208.71	209.73	213.32	207.38	203.34	207.39	209.53	207.87
208.64	211.34	207.99	208.6	208.4	209.52	207.01	206.03	202.72	211.45	206.46	205.26	205.79	210.95	207.31	209.48	210.92	209.99	208.23	206.66	202.15	209.09	208.77	210.39	207.65	211.18	207.59	201.43	209.49	209.74	213.59	209.55	203.28	209.68	212.1	206.6	203.33	211.9	209.95	207.99	212.75	212.79	209.22	208.06	206.86	209.19	209.04	206.78	203.33	207.04
215.06	210.32	214.64	213.91	212.29	212.93	210.53	212.03	215.96	213.61	211.14	214.33	215.33	211.05	209.78	213.3	216.57	209.34	212.08	214	213.63	210.85	220.24	217.36	216.96	214.16	213.07	218.42	209.59	215.18	211.75	211.33	213.97	208.27	210.13	211.32	213.47	215.17	216.94	208.08	212.47	210.71	210.15	214.01	210.03	212.13	210.66	210.01	210.43	210.86
208.2	215.01	209.99	210.21	209.48	205.55	212.59	203.49	207.72	212.35	205.51	208.88	213.3	206.26	211.86	204.15	207.07	206.64	208.16	204.9	206.59	208.19	204.45	207.25	209.14	211.74	206.97	207.87	207.09	205.83	214.59	210.55	206.55	208.44	210.76	206.61	206.89	211.94	210.24	206.32	208.07	210.39	207.31	211.19	208.67	204.98	210.24	208.34	206.21	210.13
208.35	206.68	206.65	203.22	199.24	200.96	205.44	200.98	204.61	207.4	203.2	208.63	201.55	203.54	201.04	207.43	204.5	203.06	208.47	204.39	206.57	204.74	203.57	204.66	206.5	205.13	203.4	204.08	206.13	205.76	206.29	204.71	204.95	207.65	206.91	208.62	205.78	204.53	208.2	206.15	204.21	202.21	205.13	198.58	203.3	204.49	202.86	202.63	205.56	201.51
205.56	200.09	209.43	202.47	203.56	200.14	201.29	206.16	202.76	203.66	202.93	195.59	206.42	200.77	201.46	201.36	204.4	206	200.61	206.74	203.06	200.51	200.32	207.7	203.45	201.87	199.99	202.16	202.85	203.83	201.6	204.9	205.22	205.84	200.02	203.57	204.01	208.63	198.55	200.32	205.56	201.92	203.9	201.52	201.54	201.68	201.34	203.22	198.34	205.44
203.76	199.01	200.89	207.48	202.3	203.41	199.41	205.84	201.54	201.49	203.31	201.57	203.92	202.47	202.54	201.59	202.59	197.64	201.96	202.06	202.58	198.93	203.95	203.15	201.88	202.03	207.04	204.79	201.27	199.81	202.25	204.47	203.43	204.05	201.27	198.48	203.24	206.23	203.54	206.58	201.96	206.81	204.81	205.67	205.43	198.05	201.18	204.97	197.94	202.97
214.64	212.31	216.14	215.54	214.3	214.01	212.93	210.76	216.28	215.57	213.41	212.16	215.61	209.04	212.02	212.34	213.42	216.27	210.55	212.76	215.09	212.39	209.19	212.55	211.58	212.03	219.39	211.97	207.98	214.24	215.18	213.9	214.42	214.45	210.79	213.71	214.4	217.51	208.07	208.72	214.65	215.05	213.25	212.41	214.9	215.55	216.03	215.55	211.65	213.98
193.13	196.19	199.74	196.4	194.71	196.61	196.3	195.41	196.79	193.21	193.86	192.74	195.33	193.05	194.6	194.38	192.77	198.49	195.47	196.25	195.29	196.64	196.82	196.94	197.85	191.14	197.47	193.33	195.07	189.82	193.23	196.33	194.18	192.66	196.37	191.29	194.84	194.97	199.84	196.44	193.47	193.87	199.11	194.49	196.2	192.78	193.55	195.46	193.93	192
221.59	213.03	215.57	223.22	219.91	217.17	218.12	218.03	218.07	215.92	214.47	218	218.38	213.82	212.67	211.19	216.63	214.38	213.62	214.73	215.68	221.07	213.1	217.98	215.35	219.15	214.84	216.91	216.9	217.4	220.15	218.16	217.47	214.42	216.62	215.81	217.56	215.99	219.36	218.29	219.08	211.83	221	214.28	213.48	211.03	214.75	213.42	216.06	220.69
211.57	215.15	211.01	208.09	211.21	210.78	214.58	215.55	213.53	212.1	212.16	207.44	215.59	214.14	211.32	210.22	211.01	211.74	212.95	213.63	211.16	209.81	208.16	210.51	210.84	211.31	211.49	212.02	217.52	210.46	212.74	211.98	212.67	213.6	215.46	211.86	208.62	215.94	211.95	207.97	207.96	209.12	211.8	212.52	209.21	212.68	216.37	211.88	212.03	208.28
209.33	207.88	204.65	210.14	209.41	205.24	208.07	206.39	204.95	211.1	208.03	213.53	213.68	210.14	209.66	213.31	208.55	206.61	210.98	211.07	207.01	205.34	212.46	208.84	214.32	213.29	206.05	207.69	212.24	206.52	209.58	211.51	207.86	206.04	209.32	210.6	204.18	207.13	211.23	206.29	205.64	203.66	209.32	206.15	210.92	210.82	207.09	210.83	207.24	205.58
212.39	211.95	216.75	212.09	210.81	210.19	207.46	212.83	213.06	213.37	209.7	212.6	211.48	210.87	214.29	218.41	210.59	209.56	210.45	207.75	213.09	209.62	212.86	213.39	215.06	210.01	210.52	210.72	214.85	214.86	210.03	215.01	209.62	215.24	213.56	212.11	210.49	210.49	207.55	211.78	214.62	212.26	212.26	214.8	209.23	213.34	209.77	211.19	211.1	208.59
200.42	203.53	199.98	200.26	200.78	196.36	196.03	194.56	201.26	198.53	199.74	196.96	199.41	195.16	200.54	195.79	200.83	205.54	197.99	201.13	193.31	200.06	196.33	198.45	198.72	201.27	201.09	201.49	202.9	199.9	198.66	202.91	202.31	197.22	204.87	198.98	204.98	201.18	205.34	205.17	199.25	199.11	203.27	201.74	202.18	201.2	197.97	199.33	197.13	200.19
190.86	192.91	198.21	194.48	196.18	195.57	193.36	188.7	198.28	191.86	190.85	196.79	195.56	195.13	194.54	195.3	192.79	195.94	199.47	196.19	195.41	192.32	194.31	193.26	197.5	195.16	195.36	195.05	193.64	193.47	194.52	196.13	198.35	196.15	197.01	194.02	195.14	194.34	190.96	196.53	194.37	189.6	193.37	191.53	188.91	196	192.9	195.84	196.44	196.96
198.65	199.26	198.72	201.58	197.77	203.42	198.54	199.18	196.91	204.63	201.75	202.76	200.73	199	194.21	201.23	202.49	194.21	201.74	200.34	197.91	199.82	203.06	203.11	201.69	203.43	203.13	203.54	201.17	199.54	198.39	199.29	199.33	200.17	201.19	201.07	201.3	196.39	196.96	197.92	203.59	201.42	199.39	201.96	196.53	196.79	203.88	200.46	200.2	203.01
210.51	211	206.75	209.83	211.1	209.44	205.78	211.25	208.9	207.36	209.78	211.52	210.74	210.35	209.92	209.91	207.9	209.99	210.69	208.2	206.44	210.71	204.37	209.22	203.98	204.41	204.16	209.03	210.35	214.08	210.33	210.7	207.17	204.94	209.41	208.66	211.69	205.75	210.09	206.68	205.95	207.45	205.77	207.61	208.25	204.84	207.79	208.34	206.68	207.31
204.94	197.18	203.02	199.43	196.65	199.27	196.67	198.71	199.32	203.44	199.5	196.9	199.6	201.19	204.12	204.02	204.54	194.57	204.28	203.51	202.45	205.23	200.95	203.3	199.65	200.01	194.23	198.83	197.12	200.75	199.63	201.37	195.74	200.94	204.9	199.67	199.54	200.83	198.56	200.9	203.53	201.12	204.23	200.69	201.47	202.17	200.81	202.63	199.04	197.59
203.05	204.23	205.98	202.79	202.09	202.87	206.09	207.39	205.62	204.59	205.7	204.39	204.49	205.26	201.15	204.76	205.84	205.6	199.61	202.63	202.67	205.21	204.07	203.29	205.15	202.11	203.73	204.95	205.31	204.56	200.44	205.69	207.48	202.99	204.97	205.57	203.09	200.49	203.17	201.45	206.53	204.17	206.76	206.67	200.42	201.07	202.21	202.47	205.31	204.2
210.37	205.43	209.21	212.03	209.6	210.98	212.97	206.56	210.6	208.96	210.35	207.04	209.34	207.9	208.19	214.47	212.2	210.83	209.23	206.9	210.66	208.72	211.96	209.29	212.43	206.74	211.19	208.23	207.52	205.96	209.02	208.11	207.63	206.8	203.96	212.18	210.25	206.68	211.91	209.06	206.49	215.44	207.91	214.15	213.62	208.96	207.36	206.48	213.35	211.21
198.57	197.23	201.53	206.22	199.25	204.15	204.5	201.36	203.14	200.84	199.19	200.16	203.55	199.97	200.73	201.78	201.63	201.8	200.4	197.63	202.14	204.17	197.11	197.94	199.97	201.03	195.86	200.25	203.96	204.26	202.02	205.15	201.73	199.15	200.94	195.14	198.22	205.04	200.88	202.73	195.43	202.45	202.77	202.15	197.52	198.01	197.3	201.54	198.99	198.19
207.62	201.28	208.33	209.77	200.94	199.27	206.37	207.25	206.73	204.62	207.96	210.34	202.53	205.71	202.19	205.79	206.19	205.11	205.9	209.66	202.63	206.25	211	206.42	205.24	209.18	208.97	204.75	210.15	207.43	205.39	205.74	207.6	209.3	209.29	205.72	206.58	203.1	206.87	209.15	207.2	207.5	201.72	206.22	205.87	209.61	205.36	202.24	204.09	208.29
201.35	208.24	206.34	209.33	206.8	201.99	202.08	204.37	204.93	210.15	207.92	201.32	202.56	200.72	203.94	208.79	207.63	205.99	208.4	198.07	204.46	206.61	202.07	204.41	207.28	201.69	204.02	204.06	208.31	204.62	204.62	203.78	205.69	202.48	202.69	204.15	205.67	204.99	198.52	209.95	201	205.14	208.93	208.25	203.96	204.41	204.48	202	205.94	200.42
219.48	219.68	218.3	216.73	220.34	218.12	212.88	222.08	215.33	215.85	214.46	216.69	222.16	219.05	217.98	219.01	214.37	221.02	219.33	220.61	216.45	216.92	217.09	215.08	217.61	217.67	225.19	221.25	216.87	217.37	222.43	219.54	218.86	221.71	214.55	218.66	215.2	218.09	216.59	219.27	217.84	215.8	217	218.32	216.02	220.85	212.95	217.24	217.5	216.29
206.94	203.11	203.76	203.03	201.91	205.02	207.06	207.87	204.95	201.94	205.59	207.03	204.89	209.32	205.41	204.51	206.39	208.04	207.43	209.23	208.55	212.38	202.24	204.23	205.13	207.88	207.02	203.63	203.29	201.9	204.24	203.1	204.09	202.86	204.44	205.19	203.87	203.17	205.11	203.46	205.75	208.73	203.28	205.84	201.07	207.1	207.84	207.69	208.47	206
207.43	208.38	214.05	215.5	212.93	210.7	209.75	215.92	209.1	214.79	214.16	210.21	215.57	210.66	214.98	208.66	218.95	215.3	214.58	210.6	212.28	213.58	214.72	214.24	209.2	211.34	213.67	208.89	214.32	214.25	216.33	214.22	211.1	213.63	214.45	209.7	213.31	216.73	211.95	211.09	215.09	211.12	213.17	211.18	212.68	216.89	210.01	214.43	216.58	209.52
195.89	191.58	192.57	199.53	197.79	193.05	195.2	196.11	192.31	198.55	193.27	195.9	190.11	193.78	194.52	196.01	194.57	194.39	196.82	193.33	191.57	197.74	198.01	195.81	195.51	195.24	199.33	191.31	193.13	191.13	195.31	196.99	196.73	190.39	195.56	196.53	194.88	191.51	191.19	196.91	197.86	191.75	195.04	195.86	198.74	194.1	194.17	195.41	192.97	192.99
197.14	208.27	204.38	205.49	202.36	204.71	203.15	202.6	201.23	208.14	206.29	200.42	207.53	206.68	204.56	204.03	200.09	200.32	199.43	204.63	204.79	205.97	200.68	205.95	207.12	206.96	200.31	203.98	201.21	203.57	205.56	200.2	206.53	206.57	206.89	205.71	207.92	202.91	204.73	204.26	201.75	201.92	198.41	203.93	204.43	207.78	204.05	204.13	203.95	207.7
215.09	219.08	217.64	218.79	216.91	219.21	216.19	217.05	222.42	219.63	214.53	219.08	217.26	211.62	217.24	215.75	219.21	216.87	222.37	221.07	215.3	217.27	218.19	216.69	216.54	221.17	219.15	217.31	215.55	218.08	214.36	214.03	216.82	213.56	217.02	216.18	218.58	215.68	217.97	220.11	220.89	215.57	218.13	215.15	217.75	212.76	216.79	218.14	212.07	214.31
210.26	214.32	211.31	214.43	210.59	210.28	213.08	210.55	216.82	213.53	209.58	213.16	213.26	208.06	210.04	208.58	216.03	214.72	204.03	213.7	214.69	212.07	209.99	209.98	214.59	212.68	210.66	210.66	207.27	216.54	213.44	211.39	212.91	212.74	213.57	214.25	215.47	214.67	209.42	213.33	211.66	213.68	212.29	211.42	211.97	214.09	213.71	211.84	218.9	212.36
214	208.94	215.01	207.58	211.83	213.41	205.4	210.13	212.05	212.58	213.75	212.02	214.06	212.98	203.28	211.75	212.74	214.32	213.51	208.74	206.68	211.89	210.77	209.65	214.84	208.91	215.87	214.52	215.6	211.22	213.04	214.59	210.61	213.2	217.68	212.25	214.13	213.36	210.2	215.91	209.5	214.22	212.66	208.58	211.54	215.61	211.25	215.72	213.96	208.72
207.6	206.53	203.27	202.73	208.21	206.46	202.94	208.75	200.8	208.29	202.01	208.97	207.12	206.69	203.57	208.24	206.11	198.44	204.8	204.87	207.55	207.84	206.45	205.71	201.85	205.54	210.98	200.9	208.53	206.89	207.86	205.55	208.17	202.99	205.67	205.46	207.36	205.39	204.69	207.18	211.64	203.99	207.46	206.44	205.39	207.64	209.68	205.87	205.73	209.66
216.28	216.33	218.39	216.01	222.06	224.69	214.72	215.05	216.01	216.98	213.06	219.25	219.49	219.72	215.78	215.14	215.38	213.67	217.55	216.12	215.29	217.93	217.81	215.3	215.54	215.34	217.34	215.16	216.48	218.33	219.64	213.9	220.14	211.51	218.53	219.01	219.57	217.24	214.56	220.74	220.78	221.49	216.52	216.84	216.21	215.76	220.73	216.08	215.05	219.57
205.05	202.15	207.96	203.19	205.43	202.95	207.3	209.83	202.37	205.75	203.89	204.21	207.84	205.28	203.61	211.44	206.79	207.9	206.45	207.78	205.92	203.65	205.08	208.52	201.96	206.16	206.27	206.68	206.27	203.06	206.53	205.68	211.27	208.59	203.83	207.6	207.93	206.74	205.47	205.7	205.31	207.46	206.86	204.95	204.25	206.65	203.21	206.34	203.51	205.22
209.26	210.44	207.64	208.58	207.09	207.76	206.39	208.4	206.72	208.82	208.68	207.55	206.97	208.83	207.27	208.81	207.62	203.41	211.27	204.23	204.9	207.92	206.92	209.3	208.22	205.57	203.76	210.59	209.3	205.5	207.2	209.95	206.49	205.54	205.26	206.68	213.33	208.42	204.29	204.6	205.24	207.02	205.96	209.81	208.67	209.62	209.34	205.26	204.83	209.8
196.59	197.5	198.71	195.14	200.79	201.27	200.34	200.38	199.81	199.45	196.78	202.92	198.02	196.62	196.38	194.28	198.12	196.78	199.81	201.47	197.07	199.03	195.32	200.53	198.67	199.16	195.08	199.18	206.77	200.56	200.58	200.67	195.94	197.86	198.73	199.57	197.54	198.67	197.63	199.54	193.94	198.59	196.62	203.16	196.27	199.56	197.66	199.58	198.43	200.34
206.4	210.63	205.16	204.89	211.87	204.83	210.4	208.72	206.84	212.2	208.3	211.19	208.5	206.62	208.26	208.66	213.11	210.32	212.73	213.24	211.05	210.45	212.51	208.62	207.73	203.86	214.08	209.71	207.4	207.87	209.8	210.58	214.95	209.87	209.15	211.15	205.2	212.74	208.16	211.13	214.47	206.93	204.68	212.85	213.38	213.53	205.39	213.57	210.31	206.54
209.07	208.84	210.68	207.43	215.28	209.95	212.13	209.29	210.67	209.54	211.56	204.58	212.83	211.91	213.91	210.04	214.02	209.34	214.21	212.57	212.28	213.94	210.63	208.9	218.35	212.44	217.24	210.96	212.19	212.06	209	211.42	209.9	208.18	212.64	209.09	207.49	215.89	208.49	208.36	209.27	214.07	213.83	216.48	213.63	209.07	210.95	210.73	211.75	212.61
208.74	217.13	211.17	216.68	214.19	211.07	212.44	209.04	211.7	212.85	209.8	214.77	216.85	210.1	212.93	215.92	212.5	211.53	215.82	217.5	212.98	213.28	209.93	214.42	214.78	214.68	210.28	214.24	215.37	211.5	211.14	211.49	211.56	217.45	212.74	211.66	212.01	214.49	215.88	212.57	211.15	212.06	213.78	213.73	210.58	213.02	211.19	212.9	212.79	212.61
208.32	205.94	210.64	209.28	205.29	208.13	211.3	206.2	211.95	206.39	207.94	208.03	208.55	208.04	206.63	204.07	206.58	211.68	201.62	208.38	211.38	208.73	209.3	203.19	209.3	206.82	204.97	209.05	207.37	202.48	206.45	209.28	210.73	203.15	209.19	208.93	209.83	205.7	207.85	206.26	207.07	211.74	211	211.09	207.38	204.91	207.16	203.25	204.63	208.23
202.3	202.27	203.91	204.33	201.59	201.65	204.56	200.87	197.08	208.82	201.52	205.53	202.28	204.3	203.5	206.63	204.23	204.32	198.41	200.81	202.29	198.27	201.66	201.52	204.64	202.6	199.56	204.49	206.22	204.09	205.88	204.56	198.99	203.74	203.57	200.88	200.95	203.43	201.78	201.3	201.58	201.31	202.03	203.43	205.44	204.13	204.03	206.63	203.52	206.37
203.38	205.74	204.79	199.49	204.38	203.8	201.57	201.03	206.86	206.71	203.1	207.87	205.08	205.22	205.31	206.45	206	203.84	201.26	204.02	203.11	202.15	205.02	205.18	202.71	205.5	200.06	201.44	203.07	205.4	205.15	206.86	206.12	200.89	200.05	203.29	199.77	206.31	202.04	203.62	201.26	202.16	202.14	202.62	203.12	202.19	207.71	204.8	204.83	203.95
205.3	203.69	200.67	209.85	206.64	203.88	202.91	206.79	203.97	198.79	201.7	208.13	203.04	205.05	201.75	204.59	203.08	206.47	197.83	202.41	201.73	207.33	203.66	202.76	202.32	204.73	202.93	206.51	203.64	205.09	204.95	203.8	203.27	203.06	201.35	206.34	204.01	204.44	203.05	202.01	204.41	205.29	204.79	202.94	206.97	207.11	207.95	206.79	202.84	201.11
193.5	197.22	202.28	205.45	196.01	197.17	195.69	196.81	201.79	194.42	197.56	199.61	198.55	194.84	203.03	200.74	195.21	200.14	201.03	204.45	197.92	197.17	201.09	201.51	201.37	199.2	201.68	199.47	197.65	200.86	201.92	197.5	202.13	198.1	202.22	198.98	197.23	194.24	198.38	196.36	200.68	196	200.87	198.5	200.07	196.33	200.52	197.29	199.09	203.73
200.76	195.48	199.29	202.68	201.28	198.76	194.61	199.81	199.32	203.11	199.95	195.61	201.64	199.68	198.03	205.17	203.98	198.96	199.09	198.1	201.84	203.79	197.49	197.62	200.47	198.18	196.36	205.32	199.77	207.7	199.87	204.79	197.65	203.18	201.03	195.47	199.33	198.42	199.58	199.89	196.46	202.67	198.13	198.37	198.97	202.2	205.15	199.98	198.78	198.45
207.52	199.76	204.26	201.17	203.79	205	209.26	201.7	200.04	201.71	203.18	201.19	203.84	203.84	201.25	202.85	201.38	200.82	203.66	203.72	202.04	202.71	204.53	207.2	207.81	203.99	202.5	202.03	198.06	202.25	203.14	204.52	203.05	207.28	201.23	201.55	202.66	201.98	202.42	198.84	204.74	201.51	201.49	201.34	201.96	199.31	204.51	207.89	196.83	199.39
216.15	218.06	215.58	220.28	216.98	218.72	217.71	215.08	220.02	222.75	219.91	221.33	215.37	216.73	216.3	215.27	214.56	218.52	219.93	217.63	217.11	217.93	218.26	219.18	217.66	215.52	217.41	214.78	216.22	217.46	213.19	216.45	217.18	218.82	216.71	215.89	222.77	211.77	221.58	213.26	214.66	222.49	213.34	216.96	213.74	213.19	216.88	215.91	213.53	215.03
207.53	201.94	204.81	203.03	201.13	207.19	205.73	203.34	196.85	199.98	207.08	203.68	205.72	199.77	203.98	202.61	207.28	201.4	202.09	203.41	206.75	208.16	199.18	204.32	199.77	205.01	202.99	207.29	201.79	200.56	202.63	199.16	204.04	200.73	202.75	201.69	204.3	205.55	206.66	205.28	202.77	202.35	202.19	204.28	209.98	201.94	202.69	202.44	200.37	201.86
198.37	198.62	199.92	199.63	202.13	195.68	204.06	203.96	204.28	195.4	203.74	199.94	199.52	203.42	206.84	201.66	204.23	205.04	201.9	203	200.93	198.41	201.45	205.13	200.51	201.51	202.26	204.42	202.16	198.44	197.59	200.5	200.19	201.66	202.49	201.06	205.17	200.18	201.44	203.33	201.8	196.93	202.14	198.35	201.18	198.47	199.48	200.39	200.67	200.41
208.87	208.84	209.51	210.78	206.68	205.35	205.95	212.19	211.39	211.01	208.37	209.24	207.18	213.44	212.74	214.46	203.52	207.96	210.42	212.55	212.73	211.11	208.49	212.82	210.5	205.68	212.28	212.25	211.02	206.87	207.83	209.13	209.95	207.36	211.61	206.46	213.2	210.93	209.23	206	205.38	213.6	210.9	209.2	205.49	206.26	209.32	207.71	211.55	212.97
204.52	206.48	203.87	196.49	205.36	205.65	200.82	202.82	198.99	205.29	201.11	204.75	198.46	199.15	198.12	203.74	200.48	204.6	207.06	202.32	198.5	203.06	205.79	202.88	200.3	200.83	206.74	205.49	205.09	201.99	197.97	203.79	204.85	207.87	204.36	202.97	201.96	202.85	203.93	195.94	201.27	208.32	208.55	203.9	203.23	207.55	204.4	202.38	202.62	204.36
208.41	208.64	207.32	207.47	208.52	207.25	210.11	203.71	204.16	211.13	209.2	211.07	207.7	210.49	208.87	207.96	207.5	205	209.03	206.65	208.09	210.68	206.56	212.89	206.89	213.48	208.79	213.4	210.36	207.61	209.1	207.43	210.32	204.71	208.42	208.92	207.46	206.32	208.9	206.26	206.61	209.22	206.52	207.71	208.16	204.24	205.85	209.46	209.55	210.48
205.1	205.49	208.11	206.19	207.93	208.35	204.56	206.98	208.68	214.24	207.24	204.78	210.37	210.58	209.75	205.22	209.1	210.36	205.73	211.33	206.91	210.64	213.28	209.89	209.22	210.26	212.67	207.09	206.43	210.23	210.32	217.16	210.33	211.77	207.8	206.34	210.56	206.31	210.71	208.03	209.63	209.14	210.36	215.09	207	207.31	210.98	208.23	205.92	209.37
211.71	215.23	213.87	210.35	212	213.08	216.68	206.25	207.88	212.46	215.5	211.38	211.84	212.05	208.84	210.01	212.75	213.16	212.17	211.24	212.75	208.54	211.8	209.93	211.88	216.13	208.9	216.48	215.8	212.67	209.89	214.16	210.02	209.91	214.95	214.64	214.56	214.96	209.16	209.14	215.95	213.08	211.13	208.07	217.11	212.45	209.52	215.62	211.88	208.9
201.64	204.22	200.5	201.58	202.8	202.87	204.81	204.23	203.5	205.15	202.58	202.51	203.95	199.07	203.03	204.52	202.3	201.78	199.35	202.83	202.82	202.87	204.11	207.04	205.38	203.17	204.01	201.14	204.19	201.47	203.29	203.11	202.72	201.57	205.59	203.15	202.32	206.01	201.55	202.94	202.34	201.02	203.9	206.21	205.49	203.17	204.19	207.71	205.04	204.8
197.83	201.05	200.61	196.54	201.23	202.16	205.92	196.98	201.37	196.62	199.01	196.81	200.41	203.34	196.48	199	202.3	193.28	194.02	199.66	202.72	199.96	196.55	200.98	198.89	198.6	204.19	198.19	200.88	202.78	198.72	201.49	201.66	195.86	202.13	200.44	199.61	197.47	196.1	199.9	206.89	201.13	197.7	201.04	202.27	199.28	201.84	202.2	202.4	196.33
205.13	209.95	209.18	205.72	206.31	204.98	206.4	204.37	205.52	203.64	202.44	204.59	204.34	209.15	207.63	206.59	205.8	212.7	205.12	205.86	209.79	206.32	207.93	206.06	207.45	206.39	205.45	208.18	207.56	200.17	204.54	205.32	207.06	206.99	210.57	211.91	206.34	207.03	210.36	212.71	210.58	205.03	211.48	205.38	210.46	206.23	206.55	208.39	201.13	204.54
205.45	201.51	199.35	203.93	203.06	202.72	207.67	204.1	199.49	198.18	205.19	203.12	208.22	199.82	201.9	198.9	200.72	203.62	203.57	201.43	201.56	200.12	203.05	203.53	202.24	199.98	200.26	199.24	199.84	202.49	196.2	197.83	202.42	209.33	202.51	202.3	203.59	200.9	205.18	203.39	201.63	200.2	197.07	200.34	203.17	200.21	201.41	206.99	199.48	209.88
205.05	208.04	209.66	209.82	205.75	208.76	205.18	203.86	205.53	204.62	206.3	207.88	207.49	207.31	203.86	205.31	209.61	202.98	208.11	204.67	203.26	207.98	208.58	211.34	213.23	211.67	208.29	204.73	207.92	205.19	208.24	203	206.34	206.08	209.09	210.11	207.39	208.9	207.41	208.48	209.41	208.45	201.89	210.08	202.4	208.28	207.15	208.97	208.72	204.34
207.09	202.38	207.85	205.26	204.54	209.94	199.66	207.63	206.96	206.1	204.29	201.11	206.17	212.24	207.71	206.59	208.88	203.84	200.49	206.61	205.52	205.69	207.85	208.95	204.58	206.89	206.18	205.39	201.03	202.79	205.36	204.85	206.13	203	200.72	204.6	207.66	204.86	207.45	205.16	204.61	203.87	211.11	205.97	203.95	203.99	203.53	206.39	205.72	206.34
202.09	200.27	201.1	201.08	199.93	199.42	199.83	197.1	199.26	201.71	202.84	200.9	204.71	196.76	198.6	199.32	204.31	204.16	199.36	197.2	197.9	202.62	200.27	202.54	199.04	201.41	199.81	197.56	204.04	196.87	200.52	202.94	206.33	200.5	197.41	202.78	202.33	198.43	200.4	202.43	200.62	200.01	200.32	196.09	203.68	204.81	202.96	197.93	197.86	195.11
215.53	212.39	215.61	218.74	216.09	218.24	218.07	217.46	217.36	220.45	214.59	219.09	220.52	216.78	221.3	218.76	220.44	219.44	217.02	213.71	211.13	215.88	215.26	221.58	217.11	215.96	221.61	216.87	219.3	213.36	219.03	212.43	216.25	219.9	219.32	218.81	215	214.22	215.87	220.57	219.01	215.62	220.07	218.85	221.96	215.38	209.31	216.56	212.97	220.34
201.3	206.73	205.68	207.53	204.02	206.57	209.08	208.51	204.82	207.14	202.21	199.48	206.22	201.64	201.76	206.9	207.26	206.12	204.38	209.59	207.75	205.04	203.17	206.53	201.88	204.24	207.56	203.14	204.39	207.63	206.36	207.51	207.4	205.14	205.17	209.25	209.34	204.74	205.04	207.6	206.11	208.03	207.14	206.12	201.54	204.29	205.52	204.42	205.25	206
212.01	207.35	207.71	208.88	208.93	208.34	206.96	209.97	206.03	205.57	211.39	209.6	215.03	213.41	210.03	204.58	208.22	206.77	209.43	201.73	207.21	210.37	206.29	207	216.67	212.07	213.4	210.16	210.08	204.2	208.62	206.12	206.9	208.03	208.44	209.39	207.54	205.28	209.2	208.85	208.78	211.65	210.14	206.17	208.22	203.52	204.9	210.62	208.25	204.07
198.05	202.16	207.43	203.36	201.98	196.53	203.47	205.38	204.43	205.87	200.28	201.73	204.94	204.96	203.98	203	209.18	204.11	205.43	202.88	198.88	206.05	202.98	203.15	207.22	199.76	203.42	207.57	201.44	202.85	210.48	203.67	204.64	203.85	205.59	207.33	205.25	204.24	204.61	204.71	205.69	201.64	200	210.21	202.45	204.34	200.39	207.24	206.68	200.53
195.49	199.81	198.54	199.2	203.95	199.96	202.63	194.25	200.87	202.15	198.92	198.57	199.7	198.79	197.82	202.89	197.49	201.41	201.04	201.86	201.73	203.04	203.99	198.11	199.81	199.56	203.12	202.26	197.73	203.14	198.24	200.69	200.98	198.56	201.83	199.36	201.36	206.48	197.2	196.98	201.38	198.55	200.71	197.61	199.75	198.73	200.38	199.69	198.69	203.42
207.98	211.01	210.78	210.81	213.62	208.62	212.45	212.82	212.99	210.16	213.37	210.95	211.91	214.69	212.01	215.61	212.07	215.72	205.86	208.03	212.42	214.05	214.05	211.19	210.9	212.54	212.62	209.26	212.3	214.61	210.22	212.59	208.9	210.87	211.02	215.08	212.14	213.11	214.34	211.52	211.7	214.24	209.9	207.45	209.94	214.45	209.77	208.86	204.66	208.88
200.65	206.39	201	202.8	199.23	202.06	202.93	203.36	201.05	198.54	200.75	195.73	200	199.77	204.86	199.69	198.63	200.3	203.91	200.5	199.83	197.69	203.11	200.96	201.19	197.61	199.95	206.6	202.12	200.66	198.14	200.11	203.29	199.37	200.33	197.54	199.09	202.17	196.02	202.77	202.27	198.58	202.68	198.26	204.52	199.34	202.8	200.07	196.87	200.97
203.3	205.4	200.47	200.94	203.32	201.03	200.12	205.35	204.37	202.74	203.97	201.65	204.67	206.69	205.07	197.93	203.79	203.2	203.51	205.04	204.38	204.53	202.88	202.19	205.79	202.13	202.37	204.83	205.8	202.23	202.94	203.14	207.78	203.61	201.78	205.84	206.02	204.41	201.75	205.03	204.32	203.41	205.87	203.77	195.82	203.61	203.82	202.71	206.14	200.82
206.44	199.66	209.39	208.23	205.78	201.87	201.63	205.19	204.77	202.75	196.62	204	200.83	201.94	201.8	200.22	201.78	202.19	206.18	202.73	199.39	204.75	207.51	202.37	205.63	204.4	209.04	204.33	204.89	207.77	200.46	201.07	205.74	199.47	205.2	205.38	206.01	206.18	197.52	202.6	202.36	206.96	200.95	204.14	207	201.99	204.25	206.36	205.81	201.22
200.28	201.34	198.42	204.78	208.77	202.84	200.32	200.1	198.99	204.35	198.82	204.88	195.69	206.14	199.98	202.13	198.64	200.24	200.19	200.24	197.84	199.15	198.24	204.3	196.43	203.49	195.98	205.32	199.74	202.1	203.94	202.43	203.67	200.28	202.09	206.83	199.85	199.58	204.69	201.44	200.36	200.62	202.68	200.34	197.48	205.75	200.51	202.45	197.19	204.2
203.04	202.5	208.15	206.54	203.1	200.75	200.6	206.11	204.39	207.04	203.89	201.36	202.52	209.72	201.7	203.48	203.57	208.05	202.32	205.96	203.33	205.16	203.18	203.31	202.79	201.97	206.55	199.86	203.85	204.97	208.66	207.27	204.37	201.13	207.18	202.72	204.56	204	200.94	201.53	204.04	202.51	200.25	203.2	201.75	208.66	204.7	203.86	203.99	200.75
209.02	203.61	205.9	204.6	201.16	205.43	207.58	202.74	203.09	207.33	206.51	206.44	202.72	212.09	207.85	200.11	206.76	204.12	203.94	205.34	203.64	202.74	202.54	200.23	206.37	203.63	206.02	206.85	200.77	205.45	203.17	205.12	207.85	202.32	200.65	202.33	203.44	200.99	202.46	201.28	206.25	209.01	204.36	205.7	201.97	205.53	207.47	202.31	198.37	201.72
198.15	194.7	201.35	198.87	198.15	205.25	199.53	199.7	204.58	201.02	196.92	198.5	196.07	199.59	203.6	202.76	200.24	199.24	197.79	200.53	200.24	202.02	195.42	202.33	195.45	198.47	199.62	195.09	194.46	191.9	198.26	199.35	201.68	201.25	198.7	195.15	201.65	200.24	199.75	197.14	203.95	200.31	197.25	197.82	202.39	198.64	197.64	201.69	198.81	200.21
212.27	209.01	214.35	211.64	212.12	212.33	213.69	213.41	208.29	211.03	211.23	213.58	210.67	211.35	212.67	212.04	209.31	209.56	209.86	217.01	210.63	212.04	212.79	215.31	211.54	213.22	212.17	210.82	213.95	209.3	211.94	214.08	218.77	210.27	211.85	209.35	211	212.27	209.34	206.8	210.44	209.83	214.98	213.32	215.87	210.31	213.9	208.53	213.28	218.67
208.85	212.76	211.37	209.01	217.26	212.05	208.57	208.25	205.94	213.84	212.69	216.03	211.64	215.68	212.13	213.57	209.34	209.55	216.21	214.45	212.1	215.99	208.87	210.99	211.19	208.82	211.2	208.92	208.29	216.91	211.05	215.07	214.24	211.58	214.54	215.99	213.72	209.97	207.88	213.55	213.1	214.94	216.26	216.8	210.87	212.01	211.77	213.25	211.96	212.8
202.84	202.38	204.36	203.01	200.27	199.56	209.47	203.87	203.1	201.97	209.99	207.93	204.53	202.76	201.75	204.8	204.85	202.02	204.12	206.11	210.81	203.97	201.89	202.12	206.14	205.71	204.3	204.08	201.05	207.43	203.22	204.13	204.86	204.99	203.81	202.82	204.31	204.53	211.05	201.39	201.5	202.58	204.39	204.74	199.36	205.32	203.42	201.65	205.5	201.47
206.07	207.45	203.26	200.17	205.78	201.93	204.2	203.77	206.14	206.73	204.53	206.63	205.93	202.29	202.79	208.48	205.47	202.83	199.88	204.82	206.78	206.25	205.37	202.94	198.7	198.98	202.3	202.41	202.99	201.75	199.28	206.42	206.22	204.62	204.94	204.77	207.69	199.25	206.15	200.32	204.86	208.02	205.62	207.2	201.65	209.56	210.06	206.8	202.72	203.01
203.23	199.26	199.78	201.39	199.91	199.08	199.6	198	202.22	198.07	194.76	198.48	202.38	198.66	204.34	200.22	199.25	201.29	202.54	200.07	203.16	197.8	204.09	196.6	202.99	202.73	200.83	199.13	206.61	199.26	201.71	201.21	195.52	203.09	200.9	201.96	201.27	202.4	201.31	200.02	199.67	203.02	205.5	202.05	200.82	203.17	198.36	203.25	200.09	201.27
203.93	201.41	201.42	199.97	197.97	199.97	197.9	199.93	200.3	199.46	200.78	201.08	200.76	197.4	206.64	196.08	195.56	198.27	204.36	203.99	199.31	203.05	200.74	197.85	199.05	199.94	202.06	202.04	197.33	201.03	200.12	198.8	199.5	196.27	202.4	195.54	197.49	200.84	196.22	205.24	197.11	203.05	201.1	193.16	199.9	204.13	199.71	195.98	200.08	198.88
215	212.6	219.59	220.05	215.07	216.26	214.76	215.46	219.94	218.92	213.98	217.17	218.42	213.02	218.66	218.16	221.24	218.77	215.48	215.1	218.09	215.48	221.44	218.41	214.33	223.14	217.91	219.32	218.57	213.08	216.95	214.91	212.51	215.38	218.23	218.66	219	213.02	216.32	214.02	221.64	217.79	211.01	215.89	219.19	219.38	218.23	216.08	214.5	215.43
195.95	190.64	199.57	194.69	193.87	195.56	197.32	195.01	198.36	193.41	197.76	196.39	196.93	196	192.74	197.98	193.32	198.04	196.2	195.34	193.01	197.42	192.48	190.97	195.59	193.94	195.52	192.33	187.89	191.92	193.03	196.53	193.21	198.65	190.2	196.17	194.82	191.7	194.09	198.01	199.07	194.76	194.19	195.42	192.36	193.65	195.7	192.49	196.24	193.2
209.15	209.56	209.31	211.3	209.36	212.09	210.64	209.97	210.29	207.28	209.94	208.33	208.78	207.41	208.45	205.2	210.52	204.98	213.16	211.65	214.19	211.43	207.88	208.61	207.91	206.39	207.13	208.95	203.69	205.37	207.38	205.67	208.72	207.44	206.33	211.61	205.97	212.1	207.93	211.7	208.94	213.91	209.5	206.75	207.57	209.22	207.34	209.12	208.31	212.82
196.56	197.25	202.1	201.4	195.74	203.78	200.02	201.4	204.15	197.46	202.29	203.48	199.75	197.05	196.2	200.47	202.92	199.82	203.65	200.14	199.9	203.68	202.92	200.58	196.31	201.39	200.94	198.52	196.88	203.42	198.17	201.08	200.9	199.71	199.64	200.92	199.7	201.35	203.07	200.09	201.76	202.79	199.5	201.26	200.08	204.94	202.72	201.22	203.25	195.91
210.14	211.35	213.55	214.38	215.06	211.56	216.03	214.44	213.99	210.62	214.93	217.97	214.96	214.62	214.64	208.71	213.38	215.53	215.44	209.72	213.95	216.26	213.36	212.32	212.98	212.16	217.03	211.77	213.57	215.66	216.11	210.58	213.84	209.98	204.44	208.08	211.22	211.59	216.2	216.62	209.4	215.33	211.63	215.94	215.21	209.87	206.13	214.02	215.19	213.57
219.58	220.71	220.12	218.42	218.77	218.4	218.43	217.1	219.22	216.97	215.67	216.35	217.47	218.1	215.46	216.35	225.24	216.47	221.37	221.81	216.1	221.6	216.38	216.46	215.64	217.49	218.23	217.37	220.39	220.41	218.87	220.14	212.3	217.36	218.32	216.2	218.99	219.33	217.22	217.01	221.22	221.8	219.98	218.07	213.91	219.29	218.06	217.2	216.1	218.65
210.53	218.89	210.17	206.85	217.56	210.34	210.67	211.33	216.03	214.78	214.47	215.51	209.61	210.93	208.44	211.34	205.75	206.76	212.16	212.14	210.69	212.34	210.71	212.5	211.89	217.13	212.18	215.29	213.67	214.25	215.86	211.06	208.54	210.45	210.29	209.58	210.95	210.83	213.88	211.05	213.97	210.36	212.18	215.85	214.6	211.17	209.96	213.41	212.16	214.79
201.69	203.87	202.51	206.66	203.42	205.18	202.41	202.11	199.73	203.57	202.23	204.99	202.94	201.22	205.39	204.01	199.04	199.66	196.29	204.82	203.15	197.38	199.51	202.69	202.82	202.6	206.04	200.57	199.27	203.98	204.27	203.61	197.78	199.49	198.69	201.87	200.84	203.17	203.51	205.28	202.18	201.08	202.48	203.31	201.61	202.37	198.73	199.66	201.19	204.62
210.93	217.66	213.17	211.86	212.15	209.29	210.86	212.68	214.3	213.96	216.14	212.62	207.99	213.98	208.57	205.31	215.79	211.88	216.44	211.3	215.67	214.56	209.67	216.62	212.4	215.43	215.7	210.52	213.63	211.84	211.55	212.51	214	215.6	213.85	210.18	212.45	211.17	212.85	209.77	212.13	212.23	211.87	212.23	211.25	215.74	213.9	215.57	205.56	212.29
212.39	212.39	213.66	211.99	213.38	212.92	213.34	210.11	208.65	207.6	211.57	214.75	211.55	213.37	214.48	218.26	218.85	214.16	211.76	209.04	211.47	213.87	211.96	212.58	209.75	212.9	211.69	213.73	215.33	214.16	210.64	208.82	210.96	214.43	210.56	210.07	212.93	212.07	211.58	214.69	215.59	214.48	211.34	217.93	212.73	208.69	207.9	214.01	216	209.35
204.37	208.1	210.57	202.52	212.02	208.13	207.61	207.85	208.61	204.84	211.22	204.58	210.01	210.46	206.93	208.74	208.64	209.67	211.66	204.67	206.46	207.06	205.96	203.68	212.4	208.79	208.26	207.47	210.7	209.34	207.37	207.64	210.89	204.56	204.85	207.26	208.13	206.48	202.36	208.12	208.9	206.9	209.25	204.45	209.2	212.85	208.13	208.24	206.61	205.77
203.6	206.92	204.55	203.83	203.84	202.7	198.23	200.72	204.56	203.27	203.87	205.73	200.82	203.31	199.1	199.41	202.16	198.79	203.55	200.41	203.37	201.95	204.02	202.7	205.27	200.3	207.01	201.15	201.71	201.49	202.06	203.46	200.58	205.06	205.17	206.73	202.71	198.62	206.31	206.11	202.09	204.58	205.84	201.79	203.31	203.91	204.64	198.14	206.96	205.27
197.92	201.23	195.56	199.27	202.31	200.82	202.69	200.52	196.33	197.46	203.86	195.4	203.74	197.92	199.67	194.49	203.21	199.07	195.96	203.49	202.08	199.24	200.93	199.26	200.97	199.73	198.66	198.71	199.09	203.91	201.05	200.31	197.29	202.78	196.71	194.61	196.82	199.49	199.15	201.35	199.39	198.43	196.46	198.81	202.53	199.29	200.61	203.68	194.06	199.33
216.68	217.29	217.05	222.25	221.11	218.59	219.53	219.75	217.75	221.33	217.17	213.2	220.12	217.52	220.88	220.15	214.35	218.87	220.61	219.19	213.4	217.8	216.21	213.49	216.62	218.17	216.72	216.53	214.96	215.15	224.49	219.22	212.62	217.62	217.29	218.47	216.4	211.36	217.08	217.4	221.06	215.61	214.67	223.59	219	214.92	220.73	217.66	222.12	220.64
210.5	211.53	207.87	217.43	207.88	205.35	210.93	208.23	206.25	212.04	209.18	214.96	209.5	214.17	204.32	215.76	207.32	209.55	209.1	205.86	208.61	207.8	206.5	211.77	209.89	206.74	206.92	210.43	210.03	211.58	211.19	211.57	208.35	208.28	207.27	210.03	214.52	208.52	209.77	209.83	208.94	210.01	211.61	207.68	207.28	214.66	206.83	210.91	215.16	209.83
222	217.94	213.61	213.92	219.88	218.86	215.45	213.64	220.17	217.53	220.04	219.6	220.63	219.33	216.07	211.86	214.39	221.31	218.19	216.17	214.31	215.3	216.32	217.91	218.09	214.21	216.4	215.53	215.83	220.68	217.28	218.89	216.24	213.25	216.86	212.49	217.65	220.98	220.69	216.38	218.39	214.92	219.05	214.93	218.46	217.21	219.23	220	219.83	219.35
213.09	211.43	216.84	210.72	211.74	211.37	213.85	208.25	213.6	209.93	211.06	213.38	212.64	218.61	209.95	209.94	211.92	210.86	208.48	207.58	208.61	214.89	212.61	210.19	212.04	213.24	209.98	211.08	214.69	214.9	213.33	214.99	209.67	212.83	213.27	213.02	208.17	210.13	215.94	214.5	212.1	212.26	213.47	214.79	212.71	213.34	208.5	212.58	217.95	211.81
202.09	205.43	207.31	205.19	201.91	204.08	201.98	199.67	204.49	207.04	202.8	203.79	202.27	205.5	201.29	199.1	204.31	203.85	205	203.43	201.83	205.18	203.91	203.91	205.41	208.44	204.7	203.87	203.09	203.47	202.8	200.52	205.52	202.95	204.19	207.09	203.79	206.14	205.04	201.04	201.88	209.76	202.55	207.23	204.39	203.71	203.82	203	202.57	200.08
212.12	209.15	207.25	210.67	207.51	203.37	210.51	209.09	206.66	209.9	208.5	210.67	214.2	210.42	211.89	212.2	208.87	213.55	211.49	209.68	207.46	209.74	210.8	210.82	210.85	209.53	206.11	210.3	211.41	212.96	211.57	215.02	209.89	210.74	213.19	208.19	209.41	211.69	208.93	205.47	207.27	213.81	210.24	211.38	208.25	211.8	204.97	205.58	208.53	208.9
197.16	197.68	198.27	202.69	201.68	197.67	200.46	195.04	201.71	196.47	200.85	200.11	196.74	197.93	196.28	195.48	197.46	195.8	197.44	196.65	199.11	195.92	194.47	199.39	201.36	196.76	197.1	201.93	198.04	196.19	195.35	199.18	195.95	199.47	199.94	199.97	198.83	192.73	200.65	195.98	197.11	198.87	198.35	198.7	195.79	202.74	195.51	199.53	201.15	196.06
208.01	203.05	204.1	209.05	210.05	210.15	210.72	209.98	207.45	209.5	206.9	206.13	206.15	210.22	206.81	210.79	211.6	204.77	208.85	208.06	207.47	208.79	211.26	209.05	204.97	210.08	202.22	207.04	202.63	206.11	210.21	210.86	205.13	207.9	205.01	206.47	205.98	206.89	207.39	210.46	208.16	202.36	203.59	210.26	201.25	203.99	208.77	202.63	206.02	210.63
204.83	205.24	203.82	204.42	206.03	202.32	203.53	202.55	208.67	208.96	209.6	202.41	207.4	205.86	205.84	203.89	203.87	207.39	208.01	202.64	201.7	208.5	201.91	208.71	202.09	207.52	203.21	201.06	205.67	198.82	200.02	204.36	207.84	202.37	207.77	204.31	206.18	204.47	206.73	202.37	200.46	204.39	204.62	204.41	206.28	206.53	204.14	204.5	201.6	204.48
212.96	212.35	213.51	210.39	208.61	210.63	207.91	211.19	212.88	210.29	213.26	212.26	211.58	209.02	207.48	211.76	211.57	213.26	216.84	209.16	210.81	208.6	212.83	212.64	209.81	211.92	213.14	211.01	217.02	213.59	210.84	211.57	208.32	211.68	212.31	208.82	210.58	212.42	216.09	210.14	213.85	210.58	214.25	212.67	212.81	210.59	213.31	210.41	211.64	207.3
205.59	204.04	205.59	208.47	206.51	207.41	211.05	201.62	205.84	209.12	206.94	208.67	202.41	206.48	208.33	208.13	209.34	208.52	205.77	208.28	206.85	210.74	208.61	202.7	208.85	206.27	210.24	207.29	203.35	207.55	206.41	208.07	204.13	207.18	207.6	207.15	208.4	204.36	200.66	207.25	203.73	205.21	209	211.09	205.65	203.9	206.37	200.65	211.89	203.52
204.01	203.67	204.85	210.58	204.55	201.4	208.63	206.01	208.55	203.29	209.42	212.4	203.29	207.9	206.84	204.31	206.97	210.07	208.87	210.32	208.86	211.73	208.12	211.03	205.93	208.9	208.91	207.82	205.76	204.45	208.31	207.68	207.4	211.82	209.18	207.97	207.28	211.43	205.41	205.81	209.1	207.03	205.98	205.46	206.11	203.79	206.98	207.79	206.89	211.14
200.22	200.59	199.58	204.79	196.67	200.84	196.03	201.44	199.69	198.23	200.19	201.82	195.06	197.87	204.55	198.35	205.63	201.5	199.14	198.77	201.24	197.29	199.45	200.29	202.64	197.31	198	199.15	199.95	201.42	197.91	200.17	201.38	202.23	200.32	200.04	204.63	199.94	198.01	198.24	199.17	199.58	203.63	200.64	200.99	199.96	200.76	201.56	201.79	201.34
220.51	218.91	217.41	215.37	217.75	218.25	216.52	216.16	216.96	214.56	214.86	216.62	215.89	214.02	211.52	221.27	217.56	217.51	219.78	221.52	218.52	217.32	221.78	212.36	210.58	219.74	218.27	218.01	218.87	221.09	221.06	216.49	219.93	218.36	218.07	217.84	218.51	217.62	216.36	214.79	219.59	216.6	217.65	215.97	221.72	214.54	217.62	215.99	216.64	217.06
216.73	215.22	215.61	216.22	217.42	216.68	217.76	220.76	220.44	217.32	219.88	216.3	215.66	217.03	214.94	218.56	219.26	219.81	217.05	213.97	217.71	218.75	222.29	219.83	220.71	215.56	215.42	215.05	219.04	217.22	219.54	211.62	217.75	215.89	214.37	216.81	214.45	224.07	216.04	219.41	217.93	223.22	215.46	213.26	217.67	218.84	221.35	217.25	217.77	215.93
209.68	209.57	209.17	206.26	207.39	210.83	204.36	205.53	203.92	205.39	210.94	211.81	206.35	207.41	206.83	204.75	208.77	209.97	208.88	209.69	209.15	210.31	206.24	201.94	208.64	208.22	206.06	212.4	207.41	202.47	206.6	205.9	212.53	208.62	205.54	209.57	205.97	199.15	206.92	211.06	208.64	209.37	212.05	203.49	207.1	205.37	205.23	211.38	206.14	204.76
208.44	211.1	209.39	207.72	208.86	207.59	208.56	208.84	211.84	210.46	206.6	208.91	208.07	207.51	210.01	208.17	207.72	208.97	206.82	212.76	205.17	208.29	211.02	208.33	207.35	209.81	205.34	209.93	204.77	210.95	210.43	207.06	213.67	208.44	207.44	207.12	205.18	207.61	206.56	213.28	210.26	208.35	208.14	206.22	208.24	212.49	214.27	207.76	212.37	206.73
203.1	203.21	211.61	202.09	201.69	201.59	203.59	204.86	206.17	205.25	201.71	203.03	199.7	202.06	205.25	204.52	205.84	201.94	202.93	207.85	206.46	203.48	201.66	204.49	203.79	204.43	209.54	207.02	205.63	201.63	207.97	203.75	201.29	204.36	205	204.33	200.89	205.16	202.52	198.61	208.48	206.86	202.89	199.18	205.98	201.58	202.49	200.25	203.54	201.49
206.21	208.82	209.56	212.02	206.58	210.89	208.89	203.53	209.27	205.98	200.71	210.84	205.34	212.02	208.99	208.29	205.05	211.28	211.3	213.66	212.47	208.7	209.12	208.14	205.24	213.68	207.14	205.62	213.66	210.88	209.02	209.82	205.35	208.63	212.28	208.73	208.76	206.3	206.83	209.92	206.24	206.49	209.26	209.43	203.31	208.5	206.99	210.44	207.84	208.44
220.31	218.63	219.04	216.35	215.08	214.72	217.08	217.5	213.2	214.44	218.21	215.1	218.79	220.04	213.41	214.35	220.22	220.69	213	221.91	218.4	214.36	214.24	215.08	221.24	219.31	216.57	220.38	214.4	219.27	218.89	221.85	216.5	224.43	221.87	216	222.42	218.68	222.3	214.73	213.74	219.08	217.62	217.34	215.5	217.74	219.75	215.59	217.87	218.75
212.32	210.86	213.73	213.62	211.92	212.05	214.51	211.75	214.46	213.6	208.85	212.03	211.34	208.35	213.19	211.54	212.4	213.33	207.49	214.75	208.86	212.66	212.09	212.25	213.29	215.16	212.79	207.57	206.47	212.85	210.72	216.65	209.41	216.08	212.41	217.98	214.92	212.75	208.32	212.88	208.42	212.27	214.96	209.65	212.8	214.05	212.29	211.66	213.59	215.58
206.71	203.2	203.23	202.38	203.52	206.74	201.19	200.81	201.3	200.44	202.34	201.14	201	200.93	207.3	204.46	202.94	206.39	203.22	200.37	201.9	206.75	201.9	205.39	198.55	198.13	203.14	206.01	206.91	201.91	208.06	204.91	206.41	199.08	201.4	205.03	208.1	200.07	205.55	199.49	201.75	203.22	202.36	203.03	203.07	200.34	201.7	201.98	203.74	205.32
220.64	213.49	217.02	216.22	215.49	211.24	221.59	214.67	218.26	218.99	215.39	218.98	219.39	219.08	214.24	216.41	225.1	218.58	215.11	216.36	218.55	217.72	215.85	215.26	213.69	218.53	212.71	217.3	212.4	219.47	215.84	215.77	217.15	218.34	218.13	218.99	213.31	215.73	216.01	211.84	221.03	217.95	216.41	215.61	220.74	216.57	215.74	218.24	217.67	216.74
210.78	206.11	209.77	210.12	206.94	208.46	209.54	208.72	205.75	208.29	210.6	206.27	211.05	206.19	202.56	210.46	209.08	210.24	209.64	206.05	203.36	212.62	210.57	204.61	208.86	211.3	210.03	209.39	209.03	208.98	211.03	206.78	207.31	207.56	211.19	211.56	209.27	207.86	209.99	211.33	209.77	211.16	210.25	207.1	206.31	209.99	208.62	208.72	205.47	207.05
192.43	193.75	194.89	195.06	195.39	192.68	196.4	193.13	198.13	193.01	194.09	197.51	195.47	198.14	195.89	193.89	196.56	195.44	196.59	192.96	201.49	194.81	197.23	192.75	195.45	195.42	194.84	195.05	197.66	191.93	195.11	199.62	195.67	196.12	192.27	199.47	192.41	200.57	192.48	197.73	194.91	190.34	191.7	194.88	195.31	194.03	195.02	194.46	191.07	196.53
202.15	205.74	205.44	202.57	203.13	205.83	207.08	213.12	204.69	204.96	204.32	200.26	207.39	202.31	203.19	204.69	207.71	202.87	205.39	204.97	204.39	203.82	206.03	205.61	207.43	202.76	207.2	200.32	201.81	205.34	206.74	206.93	202.43	206.82	201.49	200.49	205.56	205.34	203.84	207.78	205.29	205.04	205.45	208.07	202.62	202.38	202.98	209.79	209.21	200.22
206.92	203	207.81	206.67	207.94	208.78	208.17	207.52	209.29	205.61	205.5	209.21	203.62	207.56	210.57	204.46	208.31	208.34	210.25	210.25	210.34	205.38	210.87	206.77	208.8	208.36	206.86	207.93	208.09	207.23	207.07	206.87	204.45	209.64	209.33	210.75	209.74	210.5	206.07	207.99	206.21	205.03	207.8	206.03	209.35	207.12	205.88	204.69	207.27	205.92
209.86	210.51	205.7	200.5	205.43	215.7	208.86	207.6	208.94	209.51	206.59	210.6	206.11	214.85	209.03	204.01	206.82	209.61	211.1	207.35	205.7	206.5	211.93	208.37	212.23	210.61	202.32	204.92	206.63	212.6	210.86	207.49	206.05	209.17	206.68	205.37	202.93	208.81	210.44	203.33	207.55	213.12	210.06	211.22	209.97	210.93	207.68	209.11	211.07	208.56
196.48	199.92	202.71	202	199.57	200.83	197.52	199.32	197.43	197.54	200.72	200.56	199.52	196.55	196.7	197.74	200.17	199.33	197.52	199.87	197.53	206.7	201.5	198.78	199.98	201.33	198.63	198.22	199.9	202.5	198.43	197.04	198.71	200.68	200.67	197.89	200.35	195.22	196.79	200.61	197.05	198.1	199.29	202.72	201.05	202.93	194.53	196.82	202.8	204.52
221.21	215.33	217.45	221.64	219.8	220.82	215.36	221.47	221.25	216.13	214.89	216.82	214.93	213.55	218.32	219.14	221.5	223.5	223.25	215.14	221.28	220.71	216.19	217.3	219.1	221.19	215.2	215.92	217.37	216.91	216.76	212.66	217.77	219.28	215.03	215.94	217.45	218.32	217.1	215.28	212.34	216.33	217.57	219.81	218.23	220.59	220.76	219.68	217.86	220.33
203.72	207.88	207.58	204.04	206.26	203.16	202.38	208.54	208.15	199.76	206.97	206.65	207.16	206.97	208.72	205.34	204.47	204.22	205.95	206.64	204.79	205.95	206.71	204.3	204.26	203.31	200.34	201.88	200.75	202.94	204.38	205.79	205	203.16	206.85	199.18	203.11	207.17	202.98	200.17	203.21	204.99	200.92	199.52	201.86	207.19	203.97	201.44	203.23	202.89
209.8	208.43	207.13	204.31	207.55	210.54	211.42	206.29	206.94	210.63	210.8	209.82	207.55	207.45	204.18	201.69	206.55	211.55	211.2	204.51	207.09	209.48	208.01	211.15	206.95	207.14	205.43	212.49	212.53	207.35	207.38	207.5	207.65	206.3	208	205.06	209.71	206.41	212.72	206.03	207.16	208.4	207.77	211.18	210.42	211.63	204.98	207.28	207.07	207.65
209.85	202.21	206.62	211.31	203.41	208.52	209.51	205.81	206.23	208.56	206.09	213.58	204.93	203.8	202.93	208.91	203.19	207.8	202.63	213.06	213.42	205.57	208.89	205.97	207.96	209.17	205.57	210.93	209.26	207.5	211.53	211.68	209.11	208.2	210.45	208.4	208.81	207.77	206.53	206.89	201.76	205.28	211.72	212.33	207.46	205.49	206.44	203.65	206.96	206.19
213.44	207.65	214.33	208.69	215.77	211.07	207.24	212.42	208.09	211.01	214.39	215.14	209.67	211.91	207.05	208.48	208.8	210.15	214.06	215.05	207.37	207.23	210.9	204.13	210.73	209.83	212.41	208.53	210.99	212.53	214.03	211.09	211.17	212.35	213.59	214.76	209.85	211.92	211.82	208.74	214.34	213.23	212.32	211.91	211.48	212.47	213.87	213.75	214.33	213.21
209.18	207.54	205.99	212.14	212.42	210.62	211.79	206.23	208.77	207.84	207.36	206.64	204.66	206.2	211.41	206.05	205.22	207.61	214.28	211.87	208.36	209.24	204.06	204.81	210.37	210.02	207.57	205.69	208.93	207.49	207.02	211.56	208.57	199.21	209.26	208.59	213.94	208.55	211.38	213.68	207.79	211.93	211.14	212.09	206.04	210.75	214.34	208.71	205	210.4
202.07	205.44	200.87	204.24	207.14	202.24	206.14	206.8	203.41	204.08	201.13	207.47	207.84	206.64	204.98	200.99	209.97	202.8	205.56	206.86	204.03	203.62	204.18	200.44	205.32	201.95	200.81	205.9	208.31	205.07	202.98	204.37	201.37	203.39	206.53	201.26	204.01	207.23	203.09	205.23	206.12	201.03	209.06	201.87	205.47	208.58	206.46	200.56	204.27	206.51
212.88	212.6	215.37	211.45	210.27	212.27	213.36	212.65	216.09	216.5	203.07	211.64	210.58	210.16	212.23	215.38	212.29	213.35	213.38	216.16	205.78	209	211.55	215.2	211.71	212.69	212.72	212.29	213.1	215.94	210.29	208.99	213.09	209.09	216.21	211.54	211.23	208.86	216.33	210.05	208.52	213.6	209.53	212.37	210.56	212.57	211.64	213.12	209.15	207.23
203.79	205.6	206.77	206.9	204.46	201.89	205.39	200.4	204.61	203.86	208.14	201.36	201.2	206.79	202.58	203.59	206.64	200.55	203.87	209.61	203.15	204.4	197.9	206.86	206.38	205.05	203.75	203.79	203.34	206.85	204.89	201.99	202.02	206.45	205.67	203.18	201.73	204.89	203.6	205.23	206.02	202.87	200.94	204.77	207.58	198.8	203.38	202.96	207.09	206.67
206.35	212.23	208.67	208.92	208.52	206.04	209.7	213.12	207.48	205.13	212.04	209.52	206.2	215.76	207.72	204.64	207.58	210.79	209.02	208.64	209.99	213.16	209.8	211.04	205.21	206.63	208.61	206.75	210.41	204.81	210.83	213.22	209.96	208.39	209.32	210.05	207.23	209.18	204.69	209.44	209.26	204.69	205.46	209.88	209.7	205.49	208.26	212.48	206.41	208.95
203.35	198.37	199.71	200.44	205.27	200.14	201.63	200.87	199.06	199.36	202.31	200.27	195.37	202.96	198.36	202.79	199.71	199.96	200.61	196	201.24	201.8	200.76	200.01	200.02	198.81	200.57	201.09	198.89	201.65	200.31	198.68	201	197.62	200.91	199.31	204.81	197.04	196.29	199.97	197.26	200.06	201	198.94	198.96	196.1	204.6	201.75	198.05	201.71
210.69	202.68	205.26	205.06	207.63	207.33	209.58	205.66	208.06	205.46	202.4	201.43	207.8	211.1	207.69	206.94	203.14	209.98	207.53	208.52	210.21	209.27	209.07	207.9	204.27	206	209.61	208.41	201.96	205.86	205.25	203.76	208.67	207.97	204.04	206.19	204.34	206.21	206.69	206.19	204.65	204.73	197.9	206.56	206.55	204.62	206.44	208.17	204.36	208.63
205.75	208.2	207.86	208.89	207.64	205.67	210.48	204.46	210.52	208.49	206.12	209.48	209.61	204.26	210.31	206.33	205.31	208.48	209.05	204.61	207.78	208.7	207.99	212.83	208.18	209.54	210.3	207.29	204.79	207.74	208.44	201.89	208.01	206.62	209.16	206	206.47	209.67	209.06	213.32	209.83	208.78	209.14	208.37	212.52	209.45	209.19	204.6	206.16	205.93
202.95	205.95	205.19	198.6	207.83	203	204.22	202.95	205.47	204.59	201.3	205.74	201.44	203.48	204.14	206.12	203.51	203.15	203.51	198.08	205.93	205.6	203.9	207.63	203.7	206.86	204.43	202.19	201.93	205.16	206.35	205.21	202.84	204.3	203.76	202.29	204.06	206.71	202.17	203.03	203.32	202.84	211.56	206.78	203.64	206.01	206.49	202.12	205.21	205.27
210.06	210.26	211.67	206.75	206.42	205.34	213.65	207.74	207.98	204.71	210.76	208.61	205.12	206.67	210.44	209.6	207.48	206.73	205.08	206.9	211.21	213.38	209.15	211.19	200.43	211.68	209.42	207.55	208.85	209.66	211.03	207.01	205.69	212.1	211.69	204.94	208.06	211.5	210.24	208.78	205.87	207.11	213.58	211.87	207.17	208.6	207.44	204.12	209.05	212.19
208.15	214.38	209.66	214.52	215.05	214.75	213.13	216.64	212.9	209.77	215.64	219.1	211.17	215.15	211.67	214.53	214.66	212.92	213.86	213.6	213.06	207.56	214.36	214.55	212.35	209.92	215.29	215.83	217.18	211.37	209.53	218.34	211.42	214.46	210.69	209.78	208.66	213.01	214.84	214.41	214.6	210.02	213.21	217.17	214.89	213.97	211.64	210.2	209.05	210.56
216.52	217.93	212.13	218.21	219.86	218.65	223.58	215.68	216.65	220.48	219.3	218.79	215.89	215.59	217.22	222.74	218.31	219.82	214.49	211.29	217.07	218.99	218.74	217.38	214.02	217.63	216.05	219.6	213.17	215.68	218.97	218.14	219.01	215.23	216.85	217.16	216.78	219.42	217.07	218.08	221.28	216.65	216.31	216.76	217.93	214.25	216.68	216.07	213.45	219.38
216.5	210.68	212.99	213.83	210.38	208.97	209.47	212.75	212.16	211.87	208.74	210.21	214.85	210.86	217.06	214.45	213.2	207.58	212.24	210.61	213.65	209.11	215.7	212.29	214.39	211.68	210	213.17	214.75	215.41	214.33	207.02	214.72	211.88	210.07	210.98	212.74	208.98	209.37	211.5	218.01	211.13	214.74	211.94	209.16	211.74	211.79	215.59	215.54	213.07
213.96	219.84	215.38	216.67	214.85	215.05	216.25	218.49	220.18	218.46	217.12	217.46	215.54	219.08	216.29	218.28	215.09	219.49	216.73	220.43	216.29	220.37	216.35	214.79	216.97	217.99	216.73	215	213.83	218.79	217.81	214.81	218.25	217.21	211.02	210.85	215.05	215.73	216.57	215.56	212.53	216.9	216.73	215.42	216.22	218.5	219	218.49	220.81	214.67
208.77	204.76	206.25	205.28	201.86	207.04	203.39	203.29	204.97	203.29	203.66	205.71	200.27	203.09	202.32	201.12	203.34	207.17	206.6	207.66	201.6	202.39	205.15	205.62	201.48	203.44	201.77	206.28	201.87	207.78	202.71	201.14	206.23	204.68	205.89	204.07	201.24	204.28	201.94	199.29	200.51	206.25	201.66	207.64	206.14	209.07	209.17	206.91	203.73	202.88
198.68	199.05	197.66	209.23	199.07	199.97	198.78	201.02	201	204.25	199.91	201.18	203.53	202.12	199.81	208.91	201.17	203.43	197.67	200.67	204.53	201.11	202.01	199.66	197.6	196.59	201.23	203.3	204.44	197.62	198.3	200.82	199.24	203.55	202.03	199.87	200.81	199.94	203.21	201.2	201.16	198.18	201.41	202.15	203.71	206	201.88	197.31	204.79	206.48
214.56	219.39	214.39	216.32	221.13	215.04	218.88	217.36	215.16	214.4	217.92	215.07	213.65	223.29	221.64	215.44	217.74	216.35	218.43	218.87	217.04	218.11	222.61	217.07	216.39	217.51	215.18	219.41	220.15	213.29	217.34	218.27	219.56	219.48	219.53	213.31	219.9	219.48	219.21	218.61	215.24	219.49	216.98	213.55	217.79	218.19	219.22	216.25	220.75	222.23
208.13	210.49	212.37	205.2	210.02	209.2	207.88	212.33	210.39	210.31	200.29	213.56	206.39	207.02	212.19	208.16	208.54	208.27	205.9	205.35	208.26	212.86	208.47	209.58	209.88	212.53	206.25	209.21	207.09	203.42	205.62	208.57	205.64	204.24	212.66	209.52	211.44	207.4	210.35	208.3	208.53	206.12	207.44	205.57	208	209.22	206.91	210.54	212.44	208.04
208.2	212.76	213.53	213.25	209.65	213.21	212	211.87	212.48	204.2	211.54	212.93	213.36	209.66	215.75	212.56	210.52	210.28	215.68	215.78	207.32	213.41	206.58	215.3	212.94	208.3	212.43	213.5	213.89	211.17	213.44	216.13	211.63	211.16	209.34	210.56	208.89	211.19	217.96	210.04	214.91	213.17	211.92	213.74	212.95	214.51	214.26	213.15	212.26	212.92
206.06	207.56	207.47	211.93	205.88	211.48	207.79	213.62	209.24	210.46	212.44	210.74	205.68	206.13	207.63	204.97	209.07	213.66	210.47	204.46	207.47	210.58	208.4	212.05	208.59	208.88	209.82	210.85	206.47	204.77	212.78	210.47	207.01	212.94	207.4	206.14	205.44	208.15	212.28	200.49	209.17	205.63	210.01	209.61	210.82	208.69	211.02	210.58	208.2	207.39
202.87	206.73	209.02	204.79	206.18	206.47	205.27	206.09	199.57	207.1	209.85	203.17	202.5	202.37	204.07	205.24	208.46	201.59	202.22	206.9	208.88	208.04	209.65	206.68	209.08	208.53	200.29	209.52	202.74	208.33	201.66	206.35	207.18	203.69	202.77	203.34	209.12	204.31	205.99	208.99	208.9	202.82	203.33	204.89	207.4	207.82	202.18	208.2	204.3	208.26
208.05	209.59	204.88	205.23	206.96	211.22	205.55	210.91	207.34	208.95	210.71	204.2	207.02	210.39	208.6	207.49	205.97	212.97	207.67	206.93	208.77	208.72	201.48	214.15	212.5	207.16	206.65	212.82	210.87	208.57	204.9	210.41	213.25	207.16	206.46	210.79	209.65	211.18	209.05	210.03	206.86	206.61	209.56	209.67	207.13	207.26	208.73	207.64	205.69	207.56
209.41	208.29	207.15	204.36	208.75	210.82	204.37	212.12	209.85	204	209.35	205.75	208.78	210.92	205.89	214.64	203.11	209.72	209.62	213.31	205.7	214.88	208.31	211.57	205.73	204.51	207.94	212.44	212.16	203.14	208.4	207.13	207.81	208.2	208.92	209.21	206.97	206.87	208.25	209.06	210.76	209.02	207.35	209.24	206.02	214.11	206.2	207.8	212.45	208.64
210.24	210.28	211.3	209.17	207.45	206.95	209.74	207.54	210.7	212.06	209.74	210.6	210.7	211.59	207.83	211.87	211.62	203.63	207.49	209.02	211.45	210.41	209.14	206.52	210.1	205.16	211.91	209.31	210.58	210.59	205.27	212.56	206.86	206.24	203.89	207.82	211.09	206.78	208.52	209.25	209.39	215.36	206.66	208.09	207.33	213.21	205.79	206.23	207.82	208.14
208.19	205.22	201.98	203.6	203.35	200.79	205.06	202.1	206.63	205.95	205.4	203.23	200.74	201.24	201.15	204.85	201.96	202.31	203.53	207.12	203.57	203.57	200.95	201.87	201.97	208.16	203.43	209.48	200.94	201.53	201.33	201.31	203.64	201.92	204.27	205.8	204.56	202.63	199.64	201.39	205.78	203.1	206.26	204.77	204.25	204.74	201.19	201.36	201.54	202.77
206.39	203.39	208.16	206.05	211.66	203.11	206.94	205.58	206.83	204.77	204.35	204.69	208.46	209.62	208.86	208.69	211.85	210.39	210.1	205.01	207.35	208.26	212.53	206.57	208.66	208.63	205.36	204.85	208.98	208.52	210.45	210.69	207.54	207.78	208.47	207.13	210.55	205.87	206.16	207.64	210.32	203.07	211.14	208.58	203.78	210.36	200.69	208.78	208.86	206.17
201.46	204.79	200.03	199.35	203.67	201.23	195.27	201.04	204.76	201.16	201.31	202.16	195.84	203.09	198.4	196.52	196.35	200.82	200.06	202.14	194.35	202.28	200.45	201.79	199.61	201.34	198.67	198.14	202.88	202.69	205.68	204.56	200.87	200.65	205.34	201.08	198.42	196.92	198.16	199.7	201.91	204.34	202.93	201.17	203.74	199.15	204.75	202.41	200.88	199.24
206.54	210	208.34	212.29	206.99	206.07	204.19	204.87	205.8	205.77	208.72	205.42	205.84	203.2	206.28	205.91	207.75	203.69	209.99	200.09	210.09	207.36	203.57	205.21	209.57	208.14	206.99	206.36	204.37	211.46	205.66	210.13	204.7	204.45	206.86	207.04	209.16	206.85	207.95	206.26	206.08	210.77	207.35	208.26	208.51	204.11	207.13	207.36	208.16	210.7
209.86	210.38	210.13	208.74	209.74	204.92	210.14	208.51	208.33	209.6	203.8	208.4	209.58	210.75	204.57	210.41	209.82	205.44	211.28	211.91	209.35	206.24	208.3	209.12	207.83	205.35	209.46	208.44	211.34	205.89	211.28	206.37	208.99	206.98	211.32	209.9	209.25	205.92	211.46	208.71	208.14	207.86	211.57	205.79	211.98	207.27	209.25	210.57	209.18	207.73
208.91	212.22	209.87	205.5	205.88	203.9	211.3	210.62	203.18	209.49	202.29	211.99	212.68	214.19	205.9	209.31	212.14	209.07	204.06	204.76	208.96	207.24	208.97	209.41	208.46	212.46	210.72	212.15	209.51	207.62	212.17	208.61	205.65	206.74	203.38	206.57	205.37	210.73	210.31	210.84	210.72	203.37	208.29	206.7	206.09	204.43	204.15	206.24	211.2	214.01
201.43	201.93	196.47	202.49	200.79	200.81	199.4	201.55	201.85	199.68	196.45	197.5	197.45	200.61	198.14	201.25	199.21	200.92	200.95	201.16	195.1	200.3	198.49	199.26	198.06	196.64	197.46	197.6	195.65	196.37	197.75	200.57	201.74	197.01	197.69	197.76	200.83	201.35	199.03	194.87	198.4	197.88	200.8	199.05	198.39	196.49	198.86	199.56	195.41	195.31
214.89	210.07	212.83	214.5	211.79	213.51	208.45	215.51	208.92	212.62	213.17	211.54	214.11	213.38	215.56	212.91	211.28	213.98	212.69	209.72	209.54	211.91	214.45	209.88	207.41	211.1	215.44	210.28	210.76	213.41	214.81	211.78	214.07	212.87	216.68	212.79	206.69	214.93	212.87	210.11	215.55	212.69	209.31	215	212.43	211.82	208.84	209.86	212.73	214.37
202.96	204.34	205.12	199.66	201.48	207.93	201.83	206.27	202.7	202.84	202.71	200.13	203.94	208.55	204.75	204.26	202.96	205.82	206.9	206.74	206.21	201.78	201.08	205.36	203.67	195.72	201.82	201.98	202.65	196.55	205.25	205.06	203.84	206.52	204.02	202.01	203.12	206.25	197.91	204.27	202.21	206.47	201.23	207.42	203.73	203.89	202.34	203.16	201.39	202.62
208.77	207.82	206.07	213.65	208.38	208.14	204.36	208.25	207.17	206.86	207.08	207.56	207.67	207.75	209.22	206.5	207.71	209.49	207.3	208.17	207.75	209.12	208.89	208.36	214.97	211.51	214.04	206.55	206.56	204.36	204.99	211.11	208.85	211.41	210.6	210.24	208.71	208.94	213.62	207.42	210.77	211.85	211.3	211.7	207.82	208.49	208.81	203.54	207.58	207.85
201.34	197.84	198.53	200.95	203.03	197.42	196.18	200.35	199.13	199.98	201.38	201.01	199.06	200.2	193.74	198.32	201.62	199.98	203.68	197.19	200.5	202.8	200.41	198.62	200.19	196.83	196.34	199.3	197.19	199.27	202.5	197.52	200.82	197.84	198.42	199.03	207.01	202.89	199.1	201.32	199.14	199.33	200.91	196.56	196.03	201.79	204.06	204.66	196.65	202.64
213.08	212.02	210.65	209	212.94	213.85	217.22	213.04	210.86	213.76	209.08	214.24	212.15	213.98	209.93	210.73	215.89	212.22	207.07	210.76	213.61	217.97	209.76	203.78	216.59	215.68	214.7	211.65	212.37	214.19	211.25	205.97	210.7	209.29	209.97	207.92	213.11	213	212.73	210.33	207.87	211.46	203.99	215.11	212.22	210.76	209.04	213.8	213.8	209.75
201.32	200.67	201.12	205.04	201.34	203.51	202.13	198.33	198.68	203.89	194.79	199.51	203.37	203.17	202.67	195.34	203.52	200.59	194.16	202.92	200.81	200.32	199.94	198.77	197.42	198.44	201	197.9	199.88	202.78	202.76	197	203.11	202.08	203.44	200.25	203.17	200.75	201.62	203.5	199.65	200.64	203.56	201.92	199.09	197.94	201.95	203.88	197.62	203.58
201.18	196.02	195.37	198.01	199.05	198.52	195.42	195.25	202.44	198.58	195.9	200.25	194.12	199.23	200.95	193.95	195.76	195.68	200.69	197.8	197.18	196.85	197.52	200.44	196.88	197.66	198.69	197.22	196.1	197.16	199.83	200.65	197.88	197.21	199.7	201.26	200.14	200.77	196.76	192.7	193.42	198.99	198.45	198.29	202.66	196.19	197.2	202.2	195.01	203.8
213.45	213.05	212.3	214.6	212.58	211.37	208.59	211.67	207.22	211.57	210.56	214.35	211.79	208.11	213.6	209.32	207.76	215.78	210.47	213.65	212.91	219.63	215.04	210.13	212.56	210.43	204.17	213.42	210.23	213.65	210.62	210.99	210.35	210.77	211.6	213.4	212.36	209.02	213.9	211.81	210.63	211.77	211.02	210.92	208.08	213.24	213.03	211.9	213.1	212.63
196.56	199.22	200.82	200.29	199.03	201.96	203.11	197.31	195.16	193.86	197.37	199.13	194.75	200.54	199.98	201.32	200.34	196.77	202.33	196.65	200.72	203.03	204.34	202.04	201.64	202.25	197.93	198.61	200.59	201.6	195.63	193.83	197.97	201.55	200.71	197.97	199.63	202	199.12	200.57	203.07	199.13	198.17	199.65	196.26	201.71	199.36	200.88	197.22	194.85
208.46	211.08	206.87	208.62	207.1	203.34	206.82	208.25	202.94	205.6	206.93	211.88	206.51	206.41	208.73	211.03	203.3	207.44	210.98	206.17	210.92	208.17	208.76	213.33	207.17	207.3	207.78	206.75	208.18	206.69	206.41	207.26	206.19	210.88	205.95	207.46	207.49	207.29	207.54	207.42	215.63	207.2	209.62	210.72	210.26	205.15	205.21	208.63	209.79	208.78
203.09	202.33	200.87	204.02	202.45	203.15	207.23	203.09	202.47	206.47	201.05	201.97	199.13	205.47	199.65	206.73	206.18	204.97	205.46	205.64	201.87	201.95	200.76	202.47	202.5	196.65	198.8	202.01	196.45	206.42	199.82	210.31	207.26	203.77	204.78	202.58	201.49	203.56	201.83	209.47	201.9	204.76	202.91	210.69	205.82	203.64	199.36	203.71	208.6	202.55
196.78	199.42	199.75	202.55	201.14	198.81	203.72	198.54	199.12	198.72	197.27	200.62	195.96	197.81	199.22	201.12	201.89	200.59	194.61	200.22	196.46	201.12	200.59	201.54	198.65	197.69	199.75	200.49	196.24	200.09	200.93	198.18	196.35	198.22	193.74	206.85	195.17	202.35	200.78	199.19	196.87	200.82	198.08	198.68	200.06	194.2	199.76	197.26	199.57	201.59
206.31	207.83	204.25	205.73	212.11	208.01	204.35	206.77	203.66	212.17	204.3	208.26	207.09	208.28	205.05	206.75	207.66	205.67	208.62	203.87	212.06	204.64	209.63	208.68	210.34	205.09	208.91	210.37	200.59	208.79	206.91	206.39	205.47	213.39	211.32	210.91	209.15	209.53	203.69	208.39	205.51	207.06	205.48	206.78	207.05	208.58	209.15	210.2	210.95	208.21
201.36	203.97	204.13	200.34	203.77	204.87	201.95	200.25	205.54	205.94	201.7	201.57	200.61	202.14	202.88	200.67	202.51	205.38	205.57	207.28	198.78	204.29	205.14	201.46	202.1	196.26	201.36	200	207.93	200.29	200.19	200.91	204.09	205.59	196.89	205.47	204.15	205.25	200.97	202.03	201.58	203.26	204.92	200.3	205.42	200.7	204.8	199.92	204.55	196.82
198.87	202.75	203.56	206.93	199.58	206.51	204.71	205.47	207.82	200.53	202.28	200.27	203.44	201.69	201.8	206.65	201.13	202.37	202.65	204.33	205.03	204.71	205.63	202.56	201.63	204.38	206.96	204.52	201.08	199.99	203.6	206.21	204.77	205.21	205.24	200.68	199.66	204.45	203.36	204.58	201.27	198.33	198.29	202.93	203.75	206.22	202.67	207.59	206.65	203.58
206.55	211.45	206.66	205.92	209.75	210.59	209.38	209.66	211.05	207.98	205.06	206.4	206.04	206.04	209.08	209.05	205.54	206.97	203.21	208.46	205.57	208.37	203.12	209.19	209.85	210.34	204.05	210.42	208.57	210.03	208.95	210.45	206.4	208.8	208.42	207.78	209.2	209.55	207.62	210.74	204.98	204.11	211.23	204.76	202.44	208.83	205.49	210.41	206.71	208.18
207.74	206.66	207.55	204.66	204.73	206.76	197.91	203.11	208.21	201.25	206.75	199.04	202.34	203.04	206.79	208.23	200.88	206.39	208.59	205.9	199.82	201.03	201.42	203.43	200.28	201.31	197.81	203.84	203.66	200.54	201.65	201.45	204.39	201.57	203.85	201.76	197.48	202.79	202.51	199.39	203.97	207.09	206.73	201.73	203.68	199.5	195.64	207.77	201.33	199.35
194.17	197.33	201.87	195.38	194.4	197.28	194.44	197.66	202.79	193.73	200.55	204.52	202.23	196.06	197.97	194.86	196.94	202.72	201.88	197.41	199.83	195.44	194.41	199.31	198.01	201.26	197.26	199.27	198.55	198.4	196.99	201.74	199.67	200.44	194.66	200.79	195.67	194.35	198.87	200.64	199.22	197.54	195.79	197.96	201.95	201.8	198.58	200.97	201.78	199.13
209.97	208.08	208.87	203.35	210.16	208.33	208.32	207.39	209.42	211.87	210.68	211.44	210.67	206.35	210.13	212.99	208.1	208.58	209.52	206.79	211.64	213.79	208.3	210.45	209.94	210.09	215.14	209.04	208.68	203	207.73	208.84	205.05	210.7	207.02	205.44	206.32	205.98	208.27	209.76	205.65	211.3	211.7	209.28	208.26	205.73	210.19	209.94	212.43	208.84
204.4	205.95	204.75	203.05	206.06	208.44	203.36	204.53	202.53	204.12	207.47	201.17	201.74	207.24	204.87	207.85	204.86	203.51	201.69	205.25	207.45	206.15	208.17	203.85	204.84	202.14	207.48	204.26	203.83	205.3	206.31	205.4	201.87	202.5	204.98	208.93	203.12	205.93	207.17	202.53	204.98	209.24	205.31	204.62	206.36	203.08	207.7	207.99	207.43	203.84
205.83	209.85	205.64	207.41	210.7	206.31	205.63	207.54	210.96	209.31	211.05	209.52	203.52	210.28	204.93	212.09	213.1	206.46	203.12	204.45	209.62	208.58	207.94	204.62	206.68	210.18	206.39	207.77	207.04	205.36	211.18	208.27	208.86	209.32	215.09	207.77	207.07	209.39	208.18	208.16	206.53	205.77	210.66	210.16	205.62	205.3	209.58	207.67	209.81	212.47
207.24	205.26	204.44	209.32	210.51	206.95	207.24	209.58	210.26	208.18	208.24	205.16	206.32	207.79	208.4	209.62	205.63	211.26	209.53	209.84	209.21	206.49	211.67	208.12	208.57	205.41	206.57	209.28	207.32	210.87	209.5	204.68	208.55	209.04	210	207.21	212.22	206.07	211.29	209.55	207.58	209.06	206.92	209.04	209.96	204.24	210.56	210.62	211.45	208.47
203.4	201.44	200.66	201.44	198.21	208.64	200.64	202.76	201.57	198.24	202.95	203.43	203.23	200.17	208.92	206.36	203.53	205.14	200.34	203.54	202.75	203.26	204.22	203.14	201.04	202.77	208.09	203.8	204.02	201.53	205.03	198.44	198.75	201.32	202.95	202.92	200.37	201.29	199.28	201.88	203.49	206.46	204.36	205.73	202.7	201.31	202.81	202.72	205.48	200.9
209.95	206.67	211.52	209.05	208.99	215.43	215.01	212.46	211.56	214.05	219.2	211.63	216.72	210.54	212.23	211.28	214.22	210.79	211.17	212.62	211.67	214.85	213.98	210.73	211.96	211.94	212.52	212.41	207.33	214.92	211.3	210.17	205.21	214.66	207.28	211.93	216.03	213.35	207.95	213.4	207.93	211.98	213.93	210.81	210.46	212.46	209.59	209.71	213.3	214.54
210.21	210.48	205.29	206.76	212.11	209.46	207.98	211.33	209.5	207.32	208.07	209.42	209.14	207.01	207.89	206.83	210.58	209.02	206.76	210.38	209.23	202.54	205.98	209.36	211.17	206.55	208.8	208.46	203.22	205.98	206.51	208.55	205.04	210.08	207.29	209.85	211.42	209.66	204.82	206.07	209.53	206.34	206.98	201.71	206.57	207.8	206.15	206.62	207.47	209.72
210.04	211.82	215.62	210.63	215.95	214.65	205.52	211.52	213.08	214.52	211.12	211.87	211.13	211.01	218.27	211.19	213.77	209.71	207.72	212.31	212.98	207.31	213.62	213.07	211.76	210.42	212.16	212.94	210.96	214.64	210.65	209.04	208.92	212.25	209.01	212.56	211.82	209.47	209.37	215.87	210.29	211.52	219.06	210.56	213.57	212.57	215.32	214.28	211.32	212.84
201.35	202.04	199.99	203.22	197.92	198.68	196.22	198.37	199.21	202.22	199.22	198.22	199.31	197.83	201.46	197.81	194.55	199.29	200.53	201.98	195.05	200.68	204.39	200.24	200.07	202.37	200.52	201.5	196.4	200.18	199.39	200.16	204.24	199.29	197.32	197.25	202.93	201.18	199.48	199.86	203.93	202.91	197.54	201.92	204.74	200.3	200.57	203.3	200.64	198.26
211.32	210.43	207.53	208.91	207.21	211.06	207.59	210.44	208.95	211.09	203.35	211.93	207.11	212.8	209.44	213.23	211	209.91	213.49	210.02	207.95	202.57	204.67	209.36	210.37	211.44	207.43	206.82	208.76	210.44	212.22	203.74	206.27	209.47	207.18	206.13	208.56	207.91	209.71	206.06	210.29	206.95	209.96	207.75	209.37	208.3	213.13	211.16	213.52	208.51
202.16	200.02	199.59	195.55	196.67	203.87	202.03	194.56	198.77	201.71	195.06	198.04	204.18	198.66	200.38	197.82	193.03	202.48	203.09	198.61	198.34	195.59	202.08	197.46	198.32	201.98	200.89	197.99	201.39	201.54	196.63	195.96	202.81	197.27	204.23	203.03	199.53	203.32	197.77	201.54	199.99	202.79	199.51	199.71	200.59	199.17	203.49	196.11	199.68	197.83
203.07	201.75	209.45	202.94	201.95	200.3	201.42	204.54	201.82	205.16	203.4	205.24	203.87	202.78	205.11	207.33	202.36	203.93	210.83	204.29	203.5	207.54	199.87	198.05	200.99	199.38	203.63	205.77	205.64	198.32	206.33	206.66	204.97	200.12	205.96	204.53	198.24	203.96	203.31	207.3	203.07	202.24	203.08	201.14	201.12	208.21	206.48	206.2	200.53	202.08
211.78	214.64	211.47	212.49	214.07	214.84	214.16	210.58	208.04	206.78	213.31	216.18	207.57	214.2	209.19	218.67	211.18	213.32	211	209.55	211.22	210.52	213.05	211.6	212.37	208.42	211.8	211.57	212.4	214.33	209.89	207.58	212.36	208.3	213.66	213.67	212.06	208.26	210.55	211.08	216	210.69	211.84	210.56	209.42	211.75	213.55	211.56	209.2	213.28
201.01	202.09	206.13	203.53	203.59	207.85	202.05	204.33	204.05	205.53	202.17	205.74	198.42	199.87	204.95	202.18	202.74	199.79	203.68	207.32	195.62	199.92	205.19	201.53	203.35	203.89	202.33	201.92	199.87	204.19	204.41	201.68	210.52	199.45	204.17	199.52	193.62	201.21	201.46	201.87	202.82	202.38	203.59	202.66	200.2	202.18	203.36	203.33	204.67	203.59
211.03	208.84	214.34	211.77	211.44	209.19	210.07	210.28	207.14	216.18	209.98	205.62	209.04	209.44	212.1	212.12	207.79	205.32	209.74	210.26	210.09	214.58	208.69	208.33	210.87	210.82	209.71	210.66	213.18	209.17	209.19	208.56	209.83	206.22	215.04	210.19	207.93	211.57	209.12	214.98	213.03	213.64	208.48	211.2	212.91	210.65	211.28	207.07	209.47	211.49
210.07	208	208.33	206.57	213.68	207.36	210.07	208.63	209.51	204.31	207	210.39	210.79	206.31	209.05	205.76	209.99	203.87	208.92	211.59	212.82	206.15	209	208.67	211.75	206.36	212.51	210.24	207.5	205.46	206.87	203.88	206.68	206.77	207.12	208.03	210.36	207.24	204.84	210.7	209.53	207.66	206.94	208.97	211.06	205.69	210.29	210.69	211.22	206.91
203.3	207.04	208.03	207.64	207.42	213	205.94	209.22	209.8	207.01	203.61	212.88	208.85	208.07	206.23	211.53	208.55	207.84	203.13	205.43	208.98	206.92	207.74	202.22	202.75	209.48	208.63	207.66	206.12	206.45	207.93	205.81	204.76	210.21	207.69	212.68	209.31	207.28	207.19	206.56	206.02	202.63	205.6	206.58	206.24	208.89	206.01	208.01	206.37	207.43
216.27	215.97	212.32	214.19	216.1	218.32	214.43	207.03	213.77	213.9	214.89	210.98	212.87	212.76	211.97	213.36	214.77	212.98	219.76	215.32	215.33	211.94	214.46	211.42	211.92	213.85	214.61	216.19	215.75	213.3	212.5	217.49	218.71	209.07	215.41	213.83	211.48	214.44	215.79	214.37	214.35	220.71	217.47	215.26	214.1	212.28	216.4	214.4	215.55	216.43
192.97	193.69	192.78	195.31	197.37	192.76	196.76	192.96	199.01	199.73	192.52	192.96	193.37	197.77	194.63	191.55	189.93	196.24	191.45	193.28	191.57	198.07	191.65	192.26	193.05	191.46	197.42	197.86	193.67	193.29	196.69	196.43	189.57	194.35	195.06	194.81	195.36	193.56	196.77	194.96	194.49	196.08	193.32	194.34	192.64	195.07	192.27	196.77	194.38	195.97
195.26	192.76	191.18	194.1	198.74	192.4	196.99	189.03	195.22	193.25	193.7	196.44	200.29	197.94	192.85	197.2	193.56	194.16	192.05	196.59	196.01	192.23	192.34	198.66	193.16	193.92	194.97	197.83	198.63	195.88	192.57	195.88	195.83	192.05	194.38	195.16	193.54	195.2	196.73	193.03	196.28	196.2	191.19	197.8	198.18	192.22	192.2	191.89	197.17	190.99
205.09	199.89	207.67	205.54	200.09	206.42	205.12	200.02	209.9	202.01	202.34	200.03	201.65	205	204.46	204.85	202.58	203.19	202.92	202.8	206	204.18	206.16	203.93	207.8	199.7	205.95	206.36	198.32	204.27	201.94	202.64	202.95	206.4	204.43	202.1	208.85	204.37	201.44	202.64	203.1	204.84	204.09	203.66	201.93	203.52	206.89	203.32	195.75	203.01
214.52	208.53	212.12	210.92	212.66	212.01	211.43	209.75	212.23	213.71	209.04	211.5	215.77	210.18	210.83	210.01	212.14	211.31	211.42	215.22	214.42	209.36	211.55	215.73	210.19	211.42	212.73	213.31	213.92	209.52	213.54	208.44	211.27	212.73	210.49	211.1	212.13	212.92	215.55	208.96	209.73	212.74	208.88	212.91	212.58	211.7	211.28	213.6	211.1	211.44
201.59	201.47	200.14	205.02	203.96	200.85	199.64	203.88	202.74	202.9	201.25	201.56	203.02	196.8	207.82	201.46	204.31	202.98	202.03	204.21	196.49	201.56	202.32	205.7	201.32	198.57	201.99	200.48	199.23	207.31	203.28	202.93	203.37	198.42	201.07	204.35	203.66	199.12	204.38	206.11	202.04	205.02	203.7	200.88	200.13	208.2	202.64	204.11	204.35	201.44
219.69	217.42	215.71	221.65	216.99	213.15	215.91	216.41	218.23	220.92	216.94	215.97	219.11	219.04	216.07	217.67	220.93	221.52	219.62	220.66	216.2	214.39	218.32	214.28	214.59	213.79	218.58	216.27	219.95	214.39	214.73	218.29	217.51	218.35	215.84	211.5	218.29	215.77	220.02	215.25	218.3	221.92	213.79	213.98	213.44	222.79	218.6	215.57	212.93	215.96
211.01	209.15	209.05	210.91	205.5	211.25	209.56	206.6	209.61	213.21	212.14	211.54	205.71	208.21	206.22	205.94	211.1	213.59	209.75	206.89	210.83	209.13	209.07	208.64	209.45	206.34	207.77	206.1	203.99	206.68	208.62	202.77	206.93	210.67	208.31	203.61	210.43	209.15	215.83	207.08	212.84	207.52	208.2	206.02	207.49	213.52	208.75	209.9	206.79	204.58
205.43	198.69	199.14	207.36	209.14	207.07	205.63	207.59	204.3	206.02	207.18	202.55	206.3	200.22	207.25	206.31	209.62	204.95	205.12	203.7	203.85	205.79	209.42	204.16	204.18	203.29	205.43	207.44	207.64	209.96	202.33	204.97	205.02	202.74	205.17	205.08	205.07	207.46	206.3	207.22	208.14	205.5	206.52	206.87	204.96	203.36	205.15	206.78	205.71	206.11
214.31	212.42	216.47	214.36	216.99	219.9	221	216.39	217.58	218.68	215.66	214.99	211.03	215.67	216.04	217.71	221.83	215.97	216.79	215.84	217.02	218.08	214.74	216.8	211.44	215.16	215.23	216.37	220.26	217.29	215.55	219.3	213.26	212.89	214.39	218.13	213.53	215.65	215.21	217.29	217.11	219.69	216.46	216.16	216.24	215.81	215.4	214.73	214.66	214.86
213.49	214.82	213.69	212.83	215.49	214.74	209.91	210.46	209.15	214.11	212.54	211.83	212.35	216.56	214.31	211.83	212.1	213.86	211.91	211.3	212.8	217.32	211.86	213.17	209.38	214.82	210.98	214.83	211.57	212.21	212.3	210.15	210.65	213.77	216.97	213.5	208.9	213.9	212.52	209.57	213.77	206.45	208.68	208.34	212.11	217.2	216.12	211.64	211.06	214.54
216.86	214.18	217.36	213.02	217.33	212.85	221.32	217.67	212.95	217.92	222.25	218.4	216.85	218.84	214.12	219.91	215.87	217.15	216.35	219.11	215.65	218.55	216.37	215.34	218.03	220.46	219.8	214.28	216.02	223.68	216.56	216.59	216.83	222.31	221.56	219.13	217.99	214.42	218.66	215.49	218.01	211.72	221.21	218.45	216.19	220.39	216.63	215.18	216.98	216.17
209.2	209.68	209.79	214	208.96	210.35	206.77	211.28	209.43	203.74	207.7	208.46	207.52	202.03	206.64	206.67	214.87	211.58	208.42	206.02	205.17	204.13	204.56	203.5	214.12	204.7	200.78	206.27	206.03	207.95	205.16	209.44	211.54	206.43	209.68	208.03	207.3	208.18	209.84	209.78	206.54	210.8	206.92	203.72	207.23	210.01	208.53	209.65	207.43	206.38
212.6	206.85	211.6	216.24	212.1	212.1	217.94	210.91	217.83	214.41	210.63	208.92	209.97	215.54	211.89	212.42	208.37	210.98	210.47	209.46	211.24	209.64	209.12	211.09	211.96	211.95	213.85	218.08	209.25	212.55	213.06	209.25	210.51	213.92	215.32	210.83	206.99	215.74	211.74	206.87	212.65	213.54	209.3	212.77	208.41	212.59	211.9	209.99	211.3	204.19
211.73	211.34	209.65	207.75	209.12	209.72	209.79	204.59	209.23	210.77	206.36	210.11	208.82	213.17	214.12	205.59	205.71	208.14	212.54	209.03	212.85	211.5	208.66	209.57	209.11	204.84	206.91	208.73	208.73	207.34	208.66	209.08	211.4	208.65	204.49	207.55	205.19	214.11	204.2	210.57	206.51	209.54	208.06	212.42	209.36	202.72	208.58	209.72	210.22	203.22
211.68	209.83	210.31	206.25	212.89	206.73	208.22	205.85	208.13	208.61	208.53	207.06	212.19	210.65	212.48	209.39	213.28	207.15	211.12	209.44	207.95	208.69	206.62	209.27	212.79	206.88	202.53	212.29	211.08	207.71	201.25	209.04	210.86	209.17	207.32	209.46	211.73	211.28	210.68	209.94	209.91	210.38	212.57	208.54	209.02	210.33	209.6	213.38	207.94	211.25
210.32	204.78	209.33	210.52	208.13	205.62	206.69	206.91	209.47	212.09	206.89	211.87	207.33	207.53	209.91	206.42	208.47	208.05	207.19	205.79	209.77	205.34	209.93	207.24	210.79	206.87	208.81	210.97	204.1	206.71	206.07	206.97	203.19	209.63	207.56	209.05	205.25	207.2	206.52	207.44	203.7	205.76	201.63	209.39	201.23	202.54	208.15	208.08	210.18	207.36
205.46	202.11	204.03	202.89	202.27	205.88	203.94	205.45	205.24	204.8	203.29	205.74	203.27	202.3	199.82	204.44	200.76	205.5	201.06	204.78	201.48	205.35	197	200.29	204.88	207.82	200.25	202.88	204.01	199.51	202.41	208.95	201.51	204.29	202.9	202.35	207.1	204	204.91	202.51	201.92	202.83	203.06	208.85	202.52	209.61	200.43	206.2	203.64	202.83
210.96	217.12	211	209.68	210.87	214.84	205.73	214.16	212.34	210.65	211.45	214.48	211.38	209.13	214.04	210.59	209.27	207.73	215.13	212.75	213.02	214.7	208.08	210.54	212.35	206.84	213.49	210.8	212.12	212.4	210.08	212.9	218.58	218.21	210.39	218.95	213.07	212.08	213.3	208.89	217.7	206.47	209.09	212.83	210.99	211.66	214.17	210.03	211.75	210.48
198.03	198.86	194.74	198.41	196.13	201.92	199.93	201.28	201.04	201.59	199.48	197.77	199.88	200.67	201.53	198.59	198.99	198.1	200.63	198.66	198.78	199.67	202.13	198.34	201.54	199.85	202.83	203.01	202.63	197.79	199.66	201.01	200.32	196.84	201.27	202.38	199.17	199.34	198.87	201.77	203.25	201.06	197.52	202.38	198.17	195.35	197.34	200.48	197.43	204.01
208.51	207.35	212.64	209.24	212.05	208.91	207.1	206.21	209	209.97	207.09	208.12	206.32	208.93	207.71	204.31	209.68	208.71	208.33	207.7	210.92	204.56	212.41	205.14	208.4	209.74	206.27	206.94	209.66	205.79	208.8	210.45	207.9	207.5	209.62	209.94	203.51	209.93	205.68	210.2	210.79	205.53	207.84	211.72	207.55	211.61	206.9	206.73	210.1	207.4
202	209.83	203.23	206.25	205.33	206.82	203.16	201.41	209.31	205.85	204.24	207.04	205.3	203.63	205.79	207.67	206.35	206.62	209.49	203.46	203.99	207.43	205.85	207.49	204.74	206.05	207.16	202.24	207.63	201.53	207.11	201.71	208.46	205.95	205.39	204.3	209.76	206.17	204.97	203.59	200.48	204.06	202.63	205.51	207.19	209.94	205.04	209.69	201	206.65
210.48	217.47	209.22	213.41	211.65	213.5	209.96	214.71	214.54	213.06	216.14	213.73	209.11	211.79	208.4	211.7	214.18	216.69	211.16	215.2	213.24	212.06	213.07	218.24	207.44	211.81	214.92	214.71	216.09	212.39	214.39	213.18	209.59	208.25	214.34	215.1	214.66	213.08	209.76	211.46	211.72	213.76	216.29	213.15	214.31	212.2	212.18	211.76	210.57	213.76
206.21	203.56	203.82	205.36	208.79	201.44	205.82	206.62	205.9	212.51	206.71	207.24	205.1	207.38	206.01	205.23	204.68	210.43	205.43	207.13	205.66	206.99	207.76	208.9	211.08	207.56	208.26	207.15	206.88	209.62	206.83	208.59	209.77	204.94	208.18	208.68	203.14	206.69	207.33	206.45	211.13	202.83	208.64	202.97	204.24	206.63	206.52	202.57	207.94	204.5
214.86	212.59	213.07	209.13	211.56	213.51	212.13	213.07	218.36	210.06	211.78	214.1	209.85	212.33	211.17	213.8	216.16	209.2	207.26	210.59	208.3	208.86	219.52	212.93	207.16	212.48	205.03	214.35	210.74	208.63	208.84	210.76	212.19	208.53	209.66	213.96	207.33	211.92	210.59	210.59	212.05	212.31	211.33	212.21	210.08	211.85	213.82	206.88	214.52	208.94
202.2	204.6	201.69	206.47	202.7	200.12	203.33	206.76	199.82	200.65	199.96	205.39	205.74	203.58	202.81	202.1	201.14	204.81	201.49	201.25	203.62	201.18	203.76	201.51	206.26	203.43	205.99	205.9	201.96	199.92	205.59	204.19	203.4	198.79	202.25	203.27	203.52	200.97	202.31	202.43	201.55	203.02	204.89	203.13	201.36	207.33	208.43	200.54	205.35	202.57
201.15	211.79	209.74	209.49	207.16	206.24	215.11	207.52	210.08	206.98	207.06	210.18	207.04	206.46	210.88	206.37	209.62	207.64	203.16	209.25	207.04	204.63	207.81	206.71	211.02	205.73	204.51	206.3	204.93	208.58	207.64	206.3	209.84	211.29	209.49	210.35	204.92	205.85	206.11	209.65	209.58	207.88	209.63	206.1	209.61	206.52	204.04	208.37	211.19	210.47
200.18	204.28	202.29	206.38	203.17	200.79	204.67	199.95	203.04	200.37	202.81	204.71	205.24	204.61	203.29	202.96	203.76	202.77	205.04	205.17	205.15	203.21	200.22	205.31	201.53	203.85	206.66	201.44	205.77	203.17	201.87	204.91	204.62	204.33	203.91	199.2	196.98	203.76	208.59	206.09	204.99	206.44	200.16	204.29	205.13	202.94	198.94	207.93	206.29	204.44
205.34	205.21	208.02	208.14	209.48	205.75	208.5	207.08	207.43	205.66	207.47	207.38	211.51	208.79	208.65	209.19	206.16	210.25	206.41	210	208.63	207.65	206.15	213.26	210.7	204.95	203.9	206.92	205.24	208.37	209.55	207.03	206.02	203.86	209.37	209.87	205.25	205.61	204.86	210.94	206.14	204.85	204.44	207.9	206.75	205.41	208.94	207.55	207.93	206.59
211.02	212.55	212.5	213.3	210.22	210.1	211.88	212.74	214.49	205.78	210.53	211.2	211.84	213.81	213.31	210.23	215.64	211.04	215.31	212.71	215.51	213.27	210.7	214.75	207.66	214.8	213.08	212.89	212.42	215.83	213.17	215.33	210.88	209.18	208.38	211.81	209.62	213.88	210.22	211.88	209.9	213.43	214.22	208.16	207.39	208.37	214.75	216.91	214.98	213.17
211.33	209.99	204.67	210.92	206.93	212.22	207.49	211.77	213.03	204.11	207.98	212.33	208.25	209.37	207.37	213.58	207.76	209.67	209.57	208.31	209.38	204.73	208.96	211.77	210.03	212.49	212.2	205.46	208.45	205.29	210.71	206.93	212.94	212.08	208.79	206.18	209.76	211.07	210.7	208.91	210.35	210.28	212.26	206.62	206.31	210.08	206.36	209.74	206.96	204.97
207.36	210.32	209.11	204.15	207.26	212.37	205.72	208.12	211.34	207.44	207.3	208.35	208.56	212.38	209.13	209.3	208.87	211.1	213.57	212.42	210.97	211.06	211.82	211.55	208.97	208	210.57	209.49	206.33	211.27	207.75	208.75	207.8	209.65	208.9	210.64	212.44	210.72	210.45	208.74	210.39	211.45	210.32	209.73	209.95	207.99	213.46	207.04	209.63	211.41
214.24	210.66	211.41	214.4	209.93	212.53	216.47	209.56	209.2	209.93	212.1	214.48	212	210.59	206.28	212.96	206.2	209.53	208.81	212.49	208.1	211.6	210.68	210.97	211.93	208	212.88	209.36	214.46	210.5	213.48	213.39	211.34	212.56	207.87	214.91	209.66	214.69	212.24	212.38	211.88	209.54	206.58	205.96	211.16	211.15	210	210.29	211.84	209.96
210.33	208.2	209.97	209.16	210.86	208.07	209.48	209.7	212.62	210.68	211.19	209.74	213.24	214.34	211.01	216.63	212.52	212.34	210.05	208.16	209.5	213.21	215.51	211.4	212.07	212.54	212.84	213.77	213.52	210.23	211.88	210.27	206.08	207.08	211.86	211.72	217.03	212.14	211.95	206.71	212.94	211.29	209.9	210.23	209.61	205.91	214.25	213.19	212.21	208.97
202.77	196.9	201.01	200.43	199.16	200.63	201.38	200.43	203.51	198.06	202.18	197.37	202.63	198.9	202.95	201.61	199.12	196.91	200.69	199.49	200.08	203.13	204.94	198.78	197.62	196.03	193.73	199.95	196.89	196.63	198.16	201.85	199.21	199.17	203.08	199.55	198.89	197.56	201.16	203.21	198.02	204.45	208.69	196.07	200.52	200.3	199.51	198.18	204.08	199.84
208.12	210.08	202.19	206.97	209.62	205.25	204.51	205.73	209.39	204.6	209.3	207.43	213.73	203.69	207.08	205.41	210.69	206.87	201.46	205.18	210.26	207.39	205.11	204.67	201.9	208.49	206.83	207.74	209.76	210.19	208.88	207.2	212.17	207.99	207.29	207.44	205.93	205.84	211.14	207.77	206.72	211.52	211.08	207.83	205.36	207.28	205.17	210.15	207.8	207.9
205.09	201.85	199.17	205.15	204.52	203.39	201.73	205	205.34	199.35	201.48	202.23	203.8	205.58	205.25	205.13	203.49	202.42	199.28	199.13	203.71	202.43	201.56	203.33	200.18	201.27	201.51	206.09	204.14	200.79	204	206.91	202.13	199.97	201.11	200.72	203.89	206.91	203.55	205.95	203.37	208.13	204.9	204.08	201.44	200	203.47	199.49	200.92	206.64
206.3	202.43	205.91	204.88	202.72	202.5	204.16	204.41	203.81	209.91	204.96	206.59	207.49	203.12	208.22	204.15	205.77	203.18	209.84	202.79	203.55	204.87	203.6	205.63	207.02	203.54	209.51	205.46	203.26	202.99	204.2	204.99	208.12	204.28	204.27	205.59	204.64	202.31	212.31	202.94	204.17	202.68	204.87	206.48	205.12	208.75	210.09	207.04	203.69	207.67
208.83	210.82	213.09	212.95	211.63	212.43	211.59	215.54	213.72	212.26	212.08	213.5	213.6	209.64	212.55	209.44	211.56	209.26	211.47	209.52	213	209.28	213.32	213.82	212.33	207.92	213.44	212.98	209.46	211.81	211.77	213.56	215.91	210.64	212.93	211.38	213.55	213.64	209.16	208.21	210.31	206.64	213.19	213.4	214.18	212.47	209.79	210.25	209.17	212.92
212.95	211.65	212.46	210.98	214.4	213.33	205.92	211.72	213.42	210.69	216.67	213.31	210.87	213.61	212.14	206.17	213.98	209.62	214.46	210.69	208.7	209.4	216.51	211.24	211.38	205.16	214.79	212.62	209.61	211.2	210.06	213.72	211.76	214.7	208.95	211.24	210.66	210.31	209.81	212.86	210.92	211.01	211.99	209.08	214.28	212.17	214.08	212.98	219.41	207.15
205.97	204.44	210.48	208.68	206.75	211.64	208.42	205.96	207.18	202.79	205.91	208.81	209.51	207.41	210.52	204.38	208.78	207.18	202.84	207.22	201.86	205.97	209.76	204.95	207.1	207.69	209.93	208.6	210.44	207.41	205.87	209.27	207.56	208.72	211.31	208.14	210.63	211.2	212.75	205.83	208.21	209.54	208.26	209.45	205.21	200.85	205.12	205.62	203.34	208.38
200.6	199.73	196.56	198.28	196.72	203.49	204.07	197.24	196.32	205.45	197.05	195.37	201.24	201.68	201.08	197.02	199.86	199.86	198.98	201.86	199.74	195	196.03	199.89	194.44	196.83	199.26	204.57	199.02	201.02	196.3	199.74	196.26	199.77	203.67	199.97	197.52	197.21	202.02	195.71	203.63	198.11	195.72	205.01	201.28	200.53	197.55	200.21	202.63	202.92
203.36	204.19	200.34	205.37	200.62	201.55	205.79	205.04	203.93	206.17	202.93	206.32	203.66	205.35	202.19	202.83	202.6	203.16	207.07	206.57	203.69	201.59	203.4	204.38	204.73	201.47	201.5	210	201.19	197.99	203.48	202.83	204.22	204.18	207.68	202.57	205.73	204.23	204.51	203.34	204.43	203.27	205.32	203.72	210	200.46	202.32	202.62	203.36	199.77
221.85	218.51	214.98	214.61	218.28	217.91	219.43	218.17	213.22	218.71	215.15	215.82	217.4	217.21	217.73	218.19	217.75	216.95	211.23	218.28	213.24	218.36	216.96	213.97	217.52	221.12	217.79	212.52	216.75	218.27	218.02	219.46	215.34	214.43	213.83	216.54	218.82	216.92	212.59	215.72	218.63	220.25	218.19	216.4	219.36	217.22	215.95	216.27	219.56	214.78
201.1	200.51	203.09	200.19	197.26	198.3	204.88	202.06	201.21	196.61	202.46	201.91	200.82	198.89	209.09	200.95	197.62	198.38	202.79	198.31	199.67	209.66	200.5	198.69	202.95	200.42	197.59	198.27	203.29	202.89	202.22	197.18	205.67	198.39	198.52	204.1	205.44	203.23	201.62	198.36	200.69	197.7	200.42	201.37	202.65	202.46	200.57	201.52	201.71	201.92
209.78	206.17	210.69	207.79	208.42	204.83	208	206.48	206.98	206.18	208.49	210.61	207.81	205.45	205.04	209.44	210.02	208.45	204.87	208.15	209.84	208.83	201.33	207.7	206.01	207.79	207.88	208.95	210.27	209	205.68	208.05	207.52	209.13	204.13	206.91	207.54	210.52	208.29	204.73	213.41	210.5	209.55	211.13	207.68	209.03	211.48	209.04	210.08	213.77
194.95	204.89	203.85	201.69	195.57	203.29	195.2	199.14	204.16	201.1	204.22	199.95	198.45	197.48	199.37	198.13	199.72	197.06	200.97	201.55	198.2	200.16	201.94	200.43	200.51	197.23	197.31	202.97	200.58	195.45	198.68	204.45	197.19	198.24	203.2	203.55	199.76	200.94	201.88	204.85	199.07	199.17	194.5	203.57	202.07	202.32	203.35	200.98	196.96	198.6
212.8	206.06	205.85	210.14	208.2	211.01	204.99	205.87	210.68	210.78	206.55	208.81	211.72	212.28	209.63	205.13	211.97	216.39	208.23	207.28	205.87	210.56	206.71	212.53	208.49	207.85	209.83	207.85	209.51	210.74	207.04	207.53	213.58	204.39	208.3	209.76	212.98	213.11	208.29	208.93	212.18	207.41	206	208.81	208.31	209.11	207.6	209.67	211.19	206.47
210.64	210.74	212.37	213.54	209.97	211.62	211.61	215.36	210.17	212.65	207.03	213.69	212.14	212.39	214.12	212.43	212.27	210.23	211.71	211.29	212.02	213.62	210.64	210.57	211.01	212.15	212.17	211.08	213.84	215.92	210.24	205.2	212.48	217.17	208.25	210.39	211.3	211.19	210.55	212.32	205.2	208.18	219.21	216.12	214.86	209.56	214.47	212.82	210.27	203.02
211.73	210.56	204.67	211.24	215.95	211.66	210.02	212.42	210.28	212.23	213.23	210.85	213.05	209.35	212.64	212.08	209.87	213.23	208.26	214.09	214.54	210.38	209.5	214.4	206.74	208.01	210.54	217.65	214.88	210.98	210.63	209.97	209.79	213.7	212.17	214.5	212.05	210.56	211.14	213.08	213.16	211.23	213.8	210.23	210.26	213.72	216.59	213.12	206.07	211.32
205.55	208.57	212.66	207.45	208.5	209.16	212.06	209.94	206.87	209.82	205.06	207.32	208.5	211.07	208.66	208.06	206.65	210.2	206.68	209.81	212.59	203.72	206.85	209.98	207.03	208.52	212.29	209.16	211.1	209.54	207.93	211.66	208.01	207.97	209.61	209.79	212.68	205.52	206.84	206.32	205.8	210.22	211.34	208.83	211.46	210.32	205.1	207.14	205.82	207.4
199.53	197.66	197.56	197.54	203.41	199.59	196.64	204.33	202.48	201.3	204.04	196.56	202.59	201.83	198.44	202.69	192.37	203.49	205.92	202.01	195.5	200.11	199.4	201.91	202.73	194.37	201.59	200.1	200.16	199.54	199.4	198.22	198.67	201.97	198.05	201.83	197.33	199.26	195.5	201.63	197.8	204.07	201.91	199.42	196.25	197.92	201.82	203.46	200.46	199.5
200.91	198.73	199.05	199.1	202.77	198.54	199.82	202.56	200.6	199.96	200.3	198.42	198.52	198.81	198.62	201.35	202.03	197.32	202.67	202.24	198.94	196.32	200.83	203.05	200.61	202.96	201.67	200.21	203.57	200.45	200.83	200.97	199.92	201.76	201.53	200.85	199.03	204.62	194.33	198.88	195.06	198.36	201.26	199.97	200.37	200.84	198.28	205.63	195.39	202.86
216.94	217.01	217.81	215.27	216.7	219.69	219.24	220.52	220.07	218.33	217.97	222.44	219.44	216.23	222.25	214.48	217.06	215.03	225.2	220.96	218.62	218.6	219.05	222.32	215.66	219.71	215.23	217.84	219.54	216.78	221.03	216.11	218.56	216.61	217.72	217.65	218.2	217.14	214.92	215.55	211.76	217.7	214.18	219.81	215.96	218.73	218.96	217.92	221.95	216.1
213.34	210.59	214.09	216.26	208.25	218.44	214.3	217.65	209.83	208.98	214.95	214.08	217.81	208.64	212.67	211.65	213.12	210.62	211.43	215.79	215.26	215.52	218.36	213.65	207.72	211.32	215.35	211.37	214.17	215.1	213.94	213.9	210.35	213.71	214	215.85	214.73	215.9	216.55	216.46	211.05	215.81	212.49	217.19	211.6	215.7	214.78	212.26	210.71	212.9
212.02	211.52	207.57	210.68	210.36	211.54	209.7	207.33	206.69	211.45	209.42	209.24	210.77	209.61	209.05	207.99	210.11	209.44	207.91	205.2	210.37	210.29	203.44	209.54	209.47	206.13	209.02	208.64	208.56	205.51	205.09	208.96	205.52	208.6	207.38	209.63	207.7	206.7	213.28	207.07	205.22	205.88	209.41	211.02	206.45	205.07	207.88	207.92	208.84	205.68
198.63	198.38	196.25	201.45	201.73	200.51	197.42	197.25	196.82	202.11	202.96	197.46	202.58	203.92	201.49	199.03	198.84	198.14	202.48	202.63	199.9	200.17	197.4	196.44	199.33	200.97	200.52	199.29	197.66	203.15	193.79	199.49	201.57	200.61	197.24	196.51	198.49	202.72	202.53	203.14	203.32	196.21	199.67	202.55	197.31	201.37	199.69	200.33	199.58	200.23
209.85	213.48	215.08	210.84	213.35	213.13	211.64	210.83	213.47	207.17	214.91	213.04	212.64	213.95	209.39	212.47	205.66	213.33	213.98	208.99	213.84	212.7	216.32	211.11	210.16	208.56	211.36	212.36	211.88	210.44	210.26	210.2	210.98	209.89	209.71	211.53	209.72	216.17	215.81	209.18	204.45	212.54	213.09	218	209.11	211.94	214.71	213.66	213.36	211.74
200.5	205.98	195.78	200.53	201.38	206.37	196.51	203.06	198.83	201.35	200.49	205.35	199.74	200.44	199.5	198.55	202.64	199.85	205.4	198.57	202.83	202.76	203.54	201.15	196.74	204.92	200.13	202.2	197.79	201.59	200.34	203.42	203.54	200.09	202.7	205.28	200.4	200.94	206.08	200.53	199.5	204.55	196.38	197.68	200.86	200.28	204.69	201.66	201.1	198.81
206.21	203.08	210.83	211.26	213.24	205.51	209.82	211.32	210.21	206.91	207.31	210.2	208.7	207.74	206.92	211	211.11	212.93	205.89	208.25	203.89	207.04	206.06	210.4	211.27	213.07	205.93	210.21	206.21	210.81	207.1	208.05	207.38	213.42	203.46	206.63	207.72	202.56	205.55	206.59	206.77	208.8	206.99	209.6	205.43	206.11	207.81	203.83	209.47	209.03
199.29	202.84	207.22	198.18	204.05	204.36	204.26	203.86	204.22	204.22	201.34	204.16	207.35	200.5	201.2	203.59	207.13	199.56	202.71	201.73	200.75	201.54	202.82	201.58	199.73	205.19	204.35	199.08	202.47	204.44	204.78	205.58	200.07	203.82	202.04	203.14	204.46	200.34	202.88	205.06	207.48	205.69	202.14	200.7	202.15	203.17	201.82	203	200.03	200.84
209.62	209.51	213.25	205.36	209.25	210.09	208.97	206.3	211.08	208.14	207.24	206.13	212.06	206.6	207.99	212.72	200.17	209.39	213.73	205.94	205.56	209.77	205.87	214.28	207.59	207.37	210.18	209.16	207	210.77	211.65	210.67	208.87	207.06	211.23	205.75	209.29	213.48	209.67	205.19	206.57	211.97	207.56	208.8	206.05	205.12	211.51	208.75	212.02	204.86
209.35	210.5	209.4	207.24	207.33	210.74	209.42	205.84	212.47	202.88	208.32	207.18	214.96	205.3	206.87	209.83	209.57	206.07	205.82	206.34	209.36	211.32	204.43	210	204.81	209.59	207.82	208.23	209.96	209.34	209	211.99	208.55	202.09	204.45	208.49	209.13	207.53	205.15	210.71	205.84	211.93	205.52	203.5	208.74	206.26	209.44	206.59	203.12	205.33
208.06	203.11	206.02	203.62	204.61	201.32	205.48	200.93	202.77	205.73	206.62	204.19	205.49	202.28	205.47	201.62	206.64	207.37	209.63	200.08	202.62	203.78	201.43	206.27	199.44	200.08	200.95	206.46	201.61	207.25	201.21	204.94	206.01	202.64	201.42	202.27	203.89	201.3	200.16	207.44	203.19	200.76	201.96	205.99	206.75	207.34	198.7	201.82	200.49	201.87
213.84	210.46	215.38	209.94	207.19	210.7	212	213.33	211.55	213.59	217.03	209.4	213.65	209.95	208.75	215.11	217	212.23	212.84	211.45	212.83	214.19	212.66	211.53	212.7	214.63	208.66	207.04	216.75	212.04	211.37	214.46	206.26	208.18	213.76	207.47	208.03	211.07	209.19	211.12	213.58	213.04	218.2	207.38	213.31	209.19	210.19	209.35	210.53	209.92
207.19	206.1	203.1	199.64	203.21	201.19	202.81	205.35	206.74	202.42	201.1	204.26	203.42	204.92	199.49	200.26	204.95	206.64	202.28	200.27	205.5	205.54	208.09	198.17	203.77	205.44	200.72	205.49	205.17	202.02	203.82	207.22	204.09	202.28	204.74	202.56	196.8	204.33	198.82	206.12	206.14	201.45	201.33	199.12	207.03	205.1	199.16	205.61	201.82	205.61
208.73	208.36	205.18	211.95	205.91	204.44	211.6	207.38	208.05	209.39	208.54	210.83	209.7	209.87	206.18	204.52	206.47	205.77	202.3	207.52	208.19	209.09	209.95	208.61	210	206.74	207.01	211.25	210.39	209.52	205.96	205.93	211.78	209.16	207.25	212.76	211.91	210.86	209.33	208.85	207.6	205.83	214.83	209.07	208.03	207.28	210.03	206.15	204.98	206.45
199.89	204.56	197.42	203.91	202.36	201.72	202.53	203.81	200.13	198.9	200.87	203.48	202.76	198	200.2	203.35	202.2	199.25	197.03	205.38	205.81	201.08	196.81	205.26	203.84	200.77	199.36	202.46	201.5	207.46	203.25	203.24	201.6	201.77	205.83	203.34	198.07	203.42	198.16	200.86	200.5	205.59	203.47	204.17	198.04	204.12	204.45	200.25	199.19	208.3
208.24	203.12	203.85	197.76	200.58	206.85	202.54	201.99	202.48	206.89	205.47	203.59	206.02	207.01	201.22	204.48	206.08	204.25	202.97	204.88	204.01	203.92	202.83	201.23	204.04	202.86	208.43	202.96	200.94	206.43	206.44	203.56	204.17	203.25	208.67	213.62	212.61	205.75	207.39	204.46	207.33	203.64	203.9	203.49	203.8	202.67	206.39	201.59	207.35	203.76
208.84	205.99	204.37	201.52	207.36	198.23	203.14	207.63	203.77	202.55	201.49	202.94	207.8	206.12	203.96	200.17	202.5	201.78	206.09	204.66	201.4	201.69	206.88	202.35	205.53	202.09	204.32	203.2	204.51	207.91	204.43	204.85	212.68	201.79	203.38	201.9	204.09	202.62	202.16	205.91	200.27	200.42	206.49	203.4	202.56	202.19	202.95	203.17	196.2	202.64
214.08	211.05	212.27	209.16	213.92	213.47	212.39	210.42	211.29	213.39	213.8	212.23	212.23	212.4	211.38	209.7	214.31	209.52	216.46	210.77	211.12	215.11	210.85	213.82	212.31	207.95	207.96	211.7	214.13	212.93	213.74	210.22	210.6	206.85	208.92	215.75	210.09	210.56	206.54	212.61	209.94	211	210.08	212.7	212.68	211.41	208.81	206.69	212.58	212.76
203.29	203.03	208.05	200.82	205.87	204.91	206.13	207.19	208.78	202.9	203.13	205.06	201.15	204.61	201.88	198.72	200.79	203.37	198.82	201.29	204.07	205.99	204.88	200.61	201.13	200.39	204.53	204.04	202.4	197.26	204.36	206.16	201.02	200.16	204.06	204.28	205.85	205.32	205.48	204.02	207.41	202.23	201.85	205.25	203.15	198.32	201.17	199.77	203.22	209.31
210.67	211.06	213.63	212.02	213.68	216.43	213.44	208.31	211.78	213.13	217.62	213.74	210.65	215.7	215.29	213.47	212.13	210.99	216.27	210.2	212.39	211.27	210.21	214.72	214.99	211.08	214.57	217.45	213.33	214.11	214.26	215.45	215	212.35	210.42	215.04	209.71	213.82	214.04	211.62	213.87	214.38	211.42	210.85	210.76	211.59	211.67	209.39	209.97	212.77
208.79	205.59	210.58	206.13	210.33	205.8	205.1	205.48	208.16	206.71	206.1	204.96	206.94	213.23	205.74	208.63	205.88	211.79	205.59	208.26	210.63	205.36	210.32	209.37	211.96	207.31	204.87	210.15	211.3	206.7	210.38	205.45	209.17	207.79	208.81	212.15	212.06	206.88	208.21	205.37	208.08	206.31	208.19	208.94	208.27	205.8	210.21	205.87	205.98	206.34
213.27	210.32	208.43	207.53	205.34	206.43	205.88	208.45	206.15	212.54	209.61	209.34	209.81	208.07	208.62	207.24	204.58	214.43	206.11	208.51	208.64	212.27	212.74	210.18	206.29	210.93	209.26	204.29	211.57	211.79	207.55	204.82	212.76	203.39	205.23	211.72	207.15	208.72	214.6	209.11	207.6	206.49	206.54	211.02	207.96	207.25	210.77	209.99	209.93	206.97
221.35	221.26	216.96	216.69	215.64	219.16	217.75	212.15	216.27	218.87	219.25	219.8	217.79	219.81	214.99	214.69	213.98	217.4	216.03	215.51	215.52	219.32	220.46	219.79	215.01	217.18	214.61	217.24	218.02	217.85	215.68	219.08	216.82	217.9	215.28	214.62	219.11	219.88	218.98	218.39	217.21	217.55	214.97	219.32	212.48	216.42	214.37	218.32	219.43	216.86
196.16	198.29	203.02	200.54	201.59	196.4	201.95	205.11	198.73	199.38	199.72	200.72	200.46	192.63	202.56	198.27	199.65	197.18	200.88	201.32	202.82	198.04	200.73	198.14	203.3	201.23	197.6	197.69	199.82	201.1	200.35	201.21	199.94	203.26	198.2	200.33	203.16	201.48	200.38	200.93	202.84	198.55	196.08	207.19	202.22	202.05	201.42	201.62	204.87	199.47
206.26	204.31	206.43	204.11	202.93	208.23	207.94	208.69	204.76	208.11	206.2	206.79	211.3	204.8	209.7	209.04	209.3	209.08	202.55	205.3	208.52	206.33	205.06	207.93	207.91	205.15	208.78	208.83	207.96	207.65	203.74	208.93	209.74	203.23	208.19	216.37	204.1	208.71	206.13	207.1	207.69	203.5	206.87	207.86	202.43	201.85	205.29	207.02	206.38	210.75
210.05	211.91	213.42	211.57	213.79	216.2	217.34	213.3	217.86	212.9	213.34	214.29	214.95	213.3	214.22	212.56	210.4	214.82	212.43	214.02	214.42	213.76	214.02	213.67	217.53	211.13	213.67	216.27	215.89	212.15	211.23	211.52	211.68	211.34	213.7	215.49	211.2	215.5	214.08	219.79	214.46	216.19	212.59	205.79	214.61	213.63	214.47	216.09	209.75	210.09
206.65	211.14	204.94	206.63	203.96	205.42	212.51	210.57	213.41	206.27	212.43	209.22	208.44	203.96	199.45	208.44	205.9	211.08	205.43	206.59	206.09	208.38	210.13	205.53	208.05	206.68	211.76	207.55	205.15	206.39	209.2	206.54	207.42	207.11	211.62	205.43	210.09	207.86	208.21	207.73	209.97	210.71	208.71	211.12	207.73	206.53	216.44	211.04	210.97	209.21
208.68	211.4	208.37	208.74	212.04	209.36	204.62	204.27	210.26	208.59	205.04	213.81	208.97	210.31	209.59	208.32	204.95	209.16	205.09	205.72	209.35	206.48	208.68	208.22	211.6	209.63	211.72	210.12	207.09	213.12	209.85	210.43	206.65	206.2	210.36	206.78	207.64	208.76	208.64	206.48	206.82	206.5	202.64	208.81	212.27	208.33	205.65	208.26	208.99	214.04
212.38	210.99	213.75	215.54	214.69	209.54	210.15	215.42	213.08	214.04	212.55	216.16	212.91	213.82	212.41	212.61	211.58	217.86	212.23	212.75	218.09	215.99	211.07	217.41	211.96	213.03	205.61	213.56	213.11	214.67	212.81	209.03	212.63	214.77	212.68	206.8	210.48	212.64	212.68	217.71	212.45	211.44	208.49	212.78	212.8	215.79	214.17	217.87	211.89	211.47
209.54	212.47	209.66	207.77	212.01	209.13	206.24	209.4	208.49	204.45	205.33	209.13	209.56	210.9	208.5	207.73	204.01	211.39	209.37	205.41	204.5	210.29	207.14	207.73	209.46	207.52	211.81	210.98	210.87	208.07	209.67	207.06	206.66	208.41	207.25	209.67	204.36	210.98	209.96	201.99	211.01	212.17	206.19	209.25	209.42	214.76	208.65	209.29	212.99	210.48
210.74	212.83	207.66	210.47	214.41	212.74	214.88	207.74	214.05	211.41	212.18	207.06	217.47	215.49	211.04	211.58	210.86	209.7	209.77	214.41	211.85	211.79	212.18	216.51	207.73	215.82	209.48	211.58	208.89	215.02	217.15	206.96	207.54	212.6	213.85	213.55	211.82	216.71	213.75	205.8	209.15	211.1	211.13	207.84	212.84	211.88	213.56	215.76	212.38	210.37
212.89	211.24	207.67	211.17	210.94	208.4	210.33	211.28	210.22	210.01	209.64	208.82	205.06	208.83	207.62	215.46	207.34	208.37	208.07	207.77	206.33	211.93	209.86	208.72	210.21	210.17	205.42	211.06	204.77	208.64	210.17	207.13	213.95	210.04	206.75	206.39	209.96	211.28	211.42	207.22	205.5	216.62	206.78	207.07	208.39	208.2	212.76	212.64	209.29	205.48
208.98	211.5	202.74	206.57	210.03	212.57	204.44	209.73	207.25	207.55	207.65	208.41	205.04	205.9	208.67	203.19	208.5	204.51	206.76	208.11	209.34	204.4	209.82	209.58	205.6	211.39	207.05	204.7	211.42	206.75	208.92	209.74	209.48	210.5	207.53	208.63	210.57	209.28	208.89	206.51	204.61	207.26	211.5	205.39	205.97	208.24	208.19	208	210.58	209.13
212.15	213.33	213.35	212.49	207.4	210.76	210.38	212.25	212.02	210.08	209.21	210.77	210.96	219.33	207.81	213.73	216.43	208.95	208.48	212.61	208.75	207.5	208.12	211.96	209.45	214.36	209.77	213.3	208.94	209.89	214.41	212.25	212.82	213.37	212.47	211.9	209.4	212.66	212.32	208.58	212.87	215.65	216.73	213.98	209.77	211.5	208.64	214.27	214.39	210.04
208.21	204.47	205.08	205.95	214.02	211.11	207.03	208.42	205.25	210.39	210.63	211.88	207.26	207.86	212.27	207.71	202.39	208.25	208.26	205.01	210.29	213.98	205.48	204.38	205.42	213.3	208.35	211.45	205.36	202.76	210.02	210.49	208.5	212.54	206.91	206.12	208.97	208.97	211.83	206.97	206.72	206.02	208.21	206.88	204.47	210.47	203.31	209.42	210.63	205.14
218.25	214.76	217.32	220.43	214.84	219.93	216.68	217.09	215.38	213.8	220.6	215.99	213.57	218.34	216.83	218.98	216.72	215.83	218.51	217.65	221.08	221.57	219.05	215.25	222.51	217.5	213.34	216.29	218.8	220.33	213.67	215.1	217.09	217.28	213.39	217.03	217.25	216.12	219.95	210.88	215.19	216.61	214.84	218.17	220.57	220.78	219.01	211.77	214.81	218.1
208.3	207.49	208.36	213.69	211.9	214.63	216.05	209.15	214.13	213.34	210.51	216.85	208.93	211.6	205.77	210.97	213.42	212.05	208.98	208.68	207.43	211.82	208.7	216.85	210.81	212.22	211.44	208.97	209.06	214.1	210.83	212.71	207.03	213.13	211.09	205.38	210.96	209.63	213.14	217.15	211.28	209.95	211.12	205.95	208.71	205.1	210.5	211.41	214.24	216.45
205.27	208.04	205.25	209.3	204.49	211.42	208.83	206.69	212.6	215.15	217.07	210.15	210.98	212.14	207.2	208.9	211.19	208.04	208.38	204.94	209.28	206.18	207.15	210.5	212.1	209.23	210.41	203.65	209.32	211.48	210.74	209.23	210.52	207.63	211.38	210.48	211.99	209.49	210.96	213.06	208.16	209.1	206.34	212	209.3	211.05	210.79	211	205.29	209.82
210.51	211.67	213.85	210.55	208.8	214.7	208.39	211.46	212.59	209.32	211.14	212.34	211.65	212.23	212.45	208.5	215.31	210.77	207.58	212.8	209.12	209.13	215.07	209.55	208.5	210.58	210.9	208.81	212.72	211.84	211.28	210.66	213.41	212.64	213.05	211.47	206.27	212.96	214.9	209.1	214.25	213.91	213.84	213.75	210.28	215.12	212.44	214.95	211.69	211.75
209.73	213.22	208.43	204.99	207.96	209.98	210.97	207.78	209.74	207.79	204.68	210.92	209.58	206.51	213.79	206.61	207.95	210.92	213.97	210.39	211.68	212.82	207.51	205.13	214.33	209.77	211.41	211.22	208.5	210.97	211.29	212.24	203.93	208.19	207.71	205.93	209.23	212.83	213.87	209.84	207.85	214.93	211.88	207.2	212	211.42	204.19	207.81	211	211.38
204.99	206.35	209.66	210.91	209.35	204.98	211.87	206.49	209.57	205.56	203.81	209.29	211.25	204.83	211.49	207.72	214.69	207.05	207.1	207.7	210.5	213.56	209.18	208.36	204.68	206.59	214.17	211.12	206.56	205.61	207.65	206.45	204.45	209.56	205.49	210.66	207.93	209.97	204.79	204.61	205.54	211	205.53	202.54	208.3	202.56	210.2	208.33	204.03	204.43
212.7	214.78	210.18	209.97	214.59	206.5	213.01	211.47	211.7	212.49	208.9	212.16	210.32	211.49	208.91	206.98	211.34	210.56	212.43	210.06	209.29	210.46	212.22	207.75	209.47	211.02	208.88	211.1	207.66	214.22	211.14	211.28	212.8	211.38	212.05	213.66	213.55	213.65	211.11	213.63	215.51	210.68	212.9	208.09	210.98	210.64	208.02	212.36	204.83	214.53
220.15	218.35	219.3	217.89	220.15	220.04	214.68	219.81	222.68	218.14	217.47	216.13	216.61	214.08	217.62	215.1	218.64	215.64	214.63	218.4	221.12	219.83	217.99	213.7	219.92	217.54	219.43	217.76	218.89	217.57	217.09	216.93	219.51	215.83	220.8	216.15	214.81	217.66	220.38	216.34	213.25	215.85	220.95	216.76	219.29	219.61	215.89	217.88	227.19	215.5
204.61	211	208.28	206.99	210.51	206.2	209.28	204.04	210.26	210.7	210.31	208.47	214.81	209.4	210.01	209.12	211.17	211.28	208.29	208.12	210.99	211.37	208.38	209.41	210.08	207.58	206.98	209.19	209.99	207.72	207.49	202.73	210.66	206.36	208.28	209.87	207.17	211.28	206.4	208.17	208.93	210.63	209.42	212.12	207.4	210.71	203.86	208.67	204.28	208.87
207.55	204.13	204.01	204.22	203.94	203.47	203.6	204.86	205.88	203.09	206.33	208.58	203.06	207.03	207.37	203.86	197.51	202.17	202.84	204.35	205.99	207.97	200.4	208.97	208.23	203.02	200.52	201.97	206.59	206.17	207.01	206.74	205.75	209.17	207.05	202.23	202.28	201.9	205.95	203.01	205.05	206.45	205.87	206.87	200.93	201.01	206.61	205.55	206.78	203.41
201.32	197.11	197.42	194.71	203.07	196.62	196.84	201.64	200.12	197.47	200.91	198.61	196.17	203.51	200.23	196.31	200.9	201.89	199.71	196.47	199.63	204.41	202.29	202.06	203.7	200.3	200.56	199.12	200.19	199.78	200.39	196.71	199.1	198.04	204.62	199.49	204.23	198.24	202.36	200.05	199.9	200.52	203.33	204.5	203.25	201.98	201.6	200.51	197.55	191.96
195.21	192.62	194.01	191.62	193.15	195.35	190.01	195.66	191.77	200.71	192.36	193.15	193.66	194.27	195.16	195.89	195.42	186.71	195.1	191.38	191.11	191.72	189.71	191.51	194.95	193.67	192.65	189.46	192.21	194.49	191.13	195.93	197.48	197.25	194.26	193.05	192.09	195.68	196.57	190.14	196.83	186.96	197.04	193.51	194.16	194.57	196.36	197.7	194.74	194.95
203.83	201.08	200.53	199.6	200.97	203.46	198.74	206.64	201.71	201.16	202.25	201.74	201.76	202.08	205.32	201.09	205.03	201.37	204.94	205.04	205.9	199.67	208.59	201.96	200.53	199.02	205.33	201.35	201.46	199.96	198.92	208.56	206.56	201.9	199.39	201.11	199.8	204.35	201.33	203.61	198.98	198.87	201.74	202.26	202.69	201.99	200.55	205.82	205.44	201.75
208.69	205.94	208.09	208.52	205.86	210.38	207.03	204.53	210.62	208.14	212.73	213.48	210.2	207.42	209.09	211.77	214.49	211.87	208.15	206.58	211.34	206.66	208.91	206.15	208.59	214.01	210.88	212.26	214.4	211.58	210.5	208.09	206.28	214.81	210.37	215.25	205.07	208.92	204.82	210.13	206.78	206.6	209.57	206.52	210.9	209.86	207.42	208.13	208.2	211.89
210.11	209.78	206.36	209.83	206.44	210.47	203.44	205.08	207.86	206.38	207.34	208.58	211.76	209.46	208.42	209.04	212.08	207.73	204.25	207.65	210.42	208.63	210.59	207.79	209.94	206.69	210.89	210.23	205.28	207.78	209.48	205.06	213.44	209.13	208.33	206.83	203.22	209.45	206.69	208.99	205.29	206.56	203.42	204.79	208.32	206.36	210.69	203.25	209.75	205.64
217.59	215.7	215.97	218.76	215.57	214.28	218.68	219.28	216.47	218.56	215.97	216	215.45	217.7	223.36	213.81	218.01	219.92	221.17	213.32	219.94	218.93	213.89	216.41	214.2	216.37	218.36	218.01	220.35	214.49	214.63	213.07	216.96	219.67	216.03	208.86	212.87	215.85	216.04	214.11	219.19	217.77	216.06	216.82	216.22	216.29	218.74	215.76	220.2	216.7
210.09	212.16	211.73	209.71	212.71	216.54	208.35	213.22	212.28	207.81	208.58	213.91	209.83	208.14	211.56	207.46	209.71	212.87	213.44	209.24	211.89	214.21	208.75	209.13	211.23	213.48	210.6	212.35	210.25	214.67	211.38	207.54	211.26	210.71	212.31	208.69	204.64	211.19	212.91	213.92	212.9	211.05	214.89	212.23	210.01	212.91	213.18	215.13	211.67	213.78
207.18	204.61	207.72	208.71	209.5	207.77	208.73	205.29	207.6	208.61	207.5	209.18	206.32	207.69	207.13	202.77	205.61	202.97	213.09	207.57	209.45	211.04	207.78	206.44	206.13	204.57	204.17	205.24	210.17	204.3	208.76	207.6	205.72	211.25	210.8	204.3	209.66	204.7	205.49	207.29	208.72	205.76	203.76	206.28	211.19	206.12	205.51	209.95	206.84	209.24
213.32	217.2	221.08	215.22	211.93	218.27	216.42	214.55	217.2	212.54	220.48	213.67	215.82	212.52	219.93	219.48	216.35	216.58	217.92	216.57	216.91	219.68	217.09	219.26	217.55	212.62	219.24	211.63	214.06	216.7	215.83	218.37	213.3	217.83	214.72	218.38	215.34	215.74	218.05	217.64	215.85	214.9	216.51	219.97	217.04	212.75	219.23	216.19	214.77	221.24
209.02	216.66	215.74	211.28	211.97	214.1	213.93	210.88	211.93	211.34	210.77	209.89	211.37	209.71	212.84	211.13	217.03	215.88	212.25	214.63	210.95	214.74	212.67	218.66	214.52	209.29	211.66	215.9	212	211.24	211.79	210.32	213	213.39	209.81	213.88	214.03	212.72	210.18	212.76	214.13	212.44	217.39	211.07	212.49	212.57	212.65	212.93	214.95	212.63
199.64	200.31	196.8	201.94	200.18	202.52	198.87	198.38	201.61	200.21	200.47	199.82	199.09	201.37	201.45	203.91	197.26	199.48	200.48	199.16	198.05	200.25	200.4	204.02	196.1	200.39	194.75	198.83	199.6	202.3	203.79	200.91	195.94	202.88	202.82	199.71	203.95	200.56	202.62	206.25	194.45	200.42	201.19	197.79	198.28	198.86	199.48	199.42	200.75	202.3
201.8	201.21	195.08	194.8	203.05	200.37	206.65	202.35	199.69	200.69	199.59	204.7	201.01	202.84	197.22	203.05	197.4	195.76	197.67	197.07	196.09	198.15	206.2	193.89	200.68	199.32	203.13	199.25	202.74	201.24	205.78	198.18	202.27	198.75	201.12	199.01	202.47	198.63	195.89	199.28	203.56	196.17	200.22	199.64	203.97	202.25	199.9	199.85	207.24	197.44
207.07	203.87	204.07	206.54	204.17	212.39	207.88	208.54	205.53	204.97	202.43	204.26	208.13	205.41	208.3	205.35	201.58	208.1	205.96	208.32	206.3	204.53	205.86	211.84	213.3	211.61	207.79	204.78	206.46	209.16	205.33	205.34	207.7	206.34	206.63	209.34	208.72	207.98	207.09	208.07	212.26	206.11	204.81	205.69	205.4	207.97	208.51	209.67	210.54	209.41
201.96	204.09	206.46	206.44	204.95	209.29	209.87	206.46	204.97	202.6	206.31	201.07	207.82	208.21	201.1	206.21	210.11	207.1	204.98	207.97	203.09	204.82	204.87	206.43	205.02	207.8	203.95	209.34	208.23	207.75	208.58	206.12	207.66	207.97	207.37	203.86	201.81	210.23	207.85	206.96	209.52	207.45	207.79	207.21	207	209.31	205.9	205.52	211.82	204.88
205.54	215.68	210.32	212.58	212.13	213.34	211.29	209.75	215.85	212.27	213.6	206.96	210.3	209.7	209.45	212.26	215.54	212.79	210.83	213.6	212.68	213.13	212.03	213.6	215.07	209.83	209.51	212.16	209.64	213.86	212.18	211.17	211.2	214.56	215.06	207.18	213.63	212.91	211.64	211.79	210.67	206.42	211.01	209.08	207.66	211.05	206.53	212.32	208.97	207.12
201.09	201.76	207.13	208.06	201.35	202.83	203.61	203.48	205.26	201.33	198.56	195.13	198.37	201.07	208.36	201.41	208.38	205.96	202.69	199.12	208.51	201.53	208.89	197.74	212.69	204.7	201.79	204.43	199.77	203.01	207.15	206.19	195.41	204.31	202.29	200.06	206.2	201.57	205.82	197.22	205.77	203.26	205.79	203	206.73	201.53	200.23	208.07	207.93	204.76
212.76	209.12	209.98	212.62	211.2	210.58	209.25	219.73	214.66	209.64	212.16	210.23	208.5	206.97	215.49	208.19	212.24	211.22	208.94	210.99	210.57	215	208.87	213.2	208.55	212.12	212.84	210.38	214.91	219.24	208.94	210.62	210.07	213.1	205.86	211.83	208.72	209.06	214.81	211.09	211.39	214.88	213.62	216.73	213.87	213.29	212.02	211.61	209.71	213.79
208	211.95	212.36	207.02	213.19	209.65	207.55	212.22	210.25	211.85	212.41	218.55	208.28	209.06	210.32	215.96	211.56	211.37	216.23	206.49	210.27	210.31	207.58	207.3	211.87	217.19	215.08	210.55	214.07	213.73	207.77	211.87	211.39	209.75	211.91	216.19	215.87	214.82	211.37	214	212.15	212.96	209.37	213.79	211.49	213.86	209.66	211.65	211.06	207.6
214.41	216.63	220.02	216.43	218.99	217.97	216.42	217.99	216.9	220.14	217.97	220	218.26	214.28	218.2	213.98	212.55	217.78	216.52	216.64	217.33	216.22	220.88	216.65	215.81	220.45	213.88	214.63	218.33	214.63	213.37	215.97	220	220.88	220.45	219.24	220.21	212.81	221.48	219.94	217.03	216.99	217.24	217.53	215.52	214.57	217.83	217.11	216.12	217
207.71	208.48	200.68	207.38	206.68	199.88	207.01	207.21	202.28	207.54	207.23	203.85	208.21	205.85	201.21	203.89	204.72	204.3	210.76	208.83	207.07	207.02	204.6	206.45	206.02	208.52	201.49	205.62	202.01	204.87	206.01	202.48	199.6	205.59	201.17	202.14	202.33	206.86	204.26	205.7	205.85	201.15	203.53	206.55	206.84	205.53	204.68	204.44	209.25	202.88
211.37	205.6	215.18	212.85	213.98	212.27	214.32	208.4	212.64	213.8	209.1	215.71	209.85	211.46	210.79	211.5	210.33	210.91	207.4	212.73	211.72	218.42	210.33	210.01	208.9	212.19	213.27	208.71	216.11	211.34	211.68	207.98	211.58	210.34	210.48	212.51	213.61	209.12	211.55	215.3	214.5	215.06	211.03	209.78	207.13	211.71	209.14	213.65	216.52	208.51
200.92	202.34	197.43	197.21	194.85	196.08	200.3	201.57	198.73	197.48	201.98	193.67	195.02	201.46	197.95	198.13	202.3	194	196.24	199.45	196.2	203.86	193.25	195.98	200.8	197.12	199.7	195.94	195.73	200.41	196.58	196.44	193.24	202.89	202.76	197.64	199.66	200.35	201.35	197.86	197.93	199.62	197.03	195.89	199.59	200.01	197.42	201.13	197.43	197.55
204.52	204.45	205.77	208.79	209.06	207.41	206.42	207.65	211.58	210	207.68	204.27	213.16	209.2	213.35	209.81	206.31	211.58	204.06	205.33	204.31	205.75	207.57	205.58	210.7	208.74	208.61	208.91	209.55	208.22	207.16	213.47	207.19	206.94	206.49	208.23	210.06	206.34	208.84	205.5	203.71	207.45	204.76	206.47	212.87	208.56	208.49	207.85	206.77	210.63
197.91	197.85	191.11	192.44	195.46	193.29	195.59	191.88	198.63	190.75	196.72	195.78	194.77	197.8	195.91	196.04	195.9	194.48	195.06	193.84	194.35	195.35	196.44	192.59	197.08	197.08	192.39	192.66	192.54	194.22	193.06	195.02	194.33	194	191.94	195.32	192.57	191.08	199.12	196.02	194.81	194	195.73	195.14	191.91	184.43	195.33	189.56	195.21	191.59
210.53	206.34	205.03	208.59	211	210.19	206.83	208.45	211.09	205.76	209.46	208.47	206.29	209.2	206.66	208.69	211.64	207.66	206.14	210.61	205.3	202.93	207.5	207.27	205.97	212.45	207.12	209.14	207.25	199.43	206.21	204.95	208.23	209.08	206.98	205.25	201.92	209.84	207	208.82	205.1	203.37	205.46	210.66	214.31	201.8	209.36	202.7	205.6	209.75
204.59	208.52	204.15	208.44	208.11	211.62	204.67	207.69	209.81	205.64	207.52	203.93	203.7	212.57	206.23	210.92	214.04	210.67	205.08	210.81	209.05	207.01	211.1	212.64	208.8	206.81	209.57	204.7	210.87	210.46	204.17	206.61	207.06	209.88	209.46	209.17	209.94	210.12	206	208.86	211.56	205.42	208.45	210.97	207.66	208.71	208.02	206.31	210.46	210.65
209.47	213.85	209.36	209.34	214.43	209.48	213.42	207.76	208.15	206.54	207.88	209.7	205.23	208.52	206.18	208.38	207.91	210.81	209.77	210.54	205.24	210.14	210.56	209.5	206.59	213.34	208.98	210.41	209.63	211.75	207.27	205.04	213.7	209.89	210.12	213	210.28	206.62	209.05	205.82	205.96	208.7	208.57	212.59	209.42	207.2	210.94	211.18	207.87	212.21
211.49	210.8	204.49	210.23	204.89	209.49	207.6	213.22	204.37	207.7	214.76	209.35	212.93	210.11	206.71	207.61	209.68	205.47	206.89	205.87	209.68	209.31	212.82	206.28	206.76	210.84	209.98	205.58	213.94	208.68	205.85	208.79	209.79	209.66	213.01	206.84	204.84	209.73	206.64	209.65	207.93	210.7	212.38	209.92	209.7	212.13	207.05	209.07	211.7	213.5
215.76	219.02	210.34	214.77	215.12	214.75	210.24	216.32	213.08	214.78	213.31	202.72	213.86	211.13	213.33	211.12	212.24	213.65	212.27	212.47	215.23	214.65	208.28	215.66	212.65	209.19	213.05	214	214.33	208.71	210.35	215.3	217.11	211.29	210.8	213.96	213.22	215.64	211.85	213.19	213.8	214.09	213.13	215.36	214.7	218.72	210.96	212.34	214.48	213.2
212.97	206.96	203.96	207.6	210.53	210.74	207.66	204.82	205.39	207.98	207.51	210.08	204.96	207.55	209.18	208.45	210.03	205.41	211.02	207	207.17	207.32	206.53	211.77	208.25	205.68	204.77	206.48	210.78	206.03	206.4	211.82	205.16	210.04	207.41	204.43	207.03	203.99	206.25	204.17	207.62	204.46	204.22	209.35	207.33	210.21	211.89	210.16	205.67	206
194.28	198.72	196.34	196.27	196.16	191.76	194.74	194.85	199.24	193.11	189.79	195.16	194.19	195.41	195.81	192.56	195.68	192.91	195.74	198.29	196.25	199.55	196.57	192.66	196	195.44	199.05	190.82	192.77	195.9	192	189.98	197.18	199.25	196.45	196.17	194.9	197.75	195.82	191.47	194.72	198.62	194.56	195.47	194.65	197.32	193.57	198.11	191.94	196.08
210.69	212.79	211.42	206.82	205.29	215.01	206.97	204.17	207.06	208.32	207.62	208.84	204.2	213.74	205.89	208.15	204.76	208.02	206.18	208.55	205.65	202.29	209.54	206.92	206.29	209.03	210.86	206.48	209.05	207.88	206.82	212.07	206.04	206.63	206.4	206.42	211.17	210.62	206.55	209.33	209.93	204.23	212.68	208.89	203.69	209.72	209.16	204.99	211.87	210.02
200.23	198.37	203.03	199.19	200.55	203.79	203.02	201.98	201.8	208.52	201.23	204.06	199.41	201.82	201.35	200.26	199.68	196.66	194.48	195.57	199.7	203.27	201.06	201.68	201.69	198.19	200.94	199.29	199.21	202.7	202.39	200.71	197.93	196.22	196.9	200.54	198.16	203.15	197.52	201.3	195.82	202.89	196.94	199.65	196.27	198.94	200.56	197.4	201.28	199.78
206.35	217.69	210.73	210.12	207.69	209.89	216.77	212.43	209.82	212.32	209.74	216.01	211.66	205.94	208.97	210.85	213.51	212.34	216.51	208.16	210.31	212.87	208.71	212.36	209.36	212.3	217.24	211.38	214.78	209.47	211.12	209.61	209.05	217.25	215.92	213.93	211.47	212.09	211.5	210.64	208.28	214.8	212.97	214.1	213.05	210.93	207.86	208.94	212.04	211.53
214.11	216.99	215.55	213.77	211.61	216.14	214.06	212.36	215.77	214.71	210.95	215.77	212.6	216.46	213.6	211.37	211.72	216.21	208.48	216.79	216.39	212.01	217.63	210.36	213.6	216.78	215.35	215.29	210.81	209.13	211.13	211.06	214.21	213.43	217	212.23	209.17	212.18	212.16	212.94	215.85	210.42	214.04	207.76	213.01	208.49	216.12	213.53	214.87	211.53
216.96	213.72	215.25	209.74	212.51	213.26	213.39	215.03	212.29	212.78	212.08	212.82	212.23	211.97	209.2	213.26	205.82	215.5	215.63	210.81	211.4	211.88	213.94	214.95	212.99	214.11	213.77	210.6	216.04	208.15	213.93	212.91	208.59	216.33	213.87	212.93	208.68	215.69	214.94	214.21	213.08	215.58	216.57	212.67	214.95	208.72	216.62	209.42	218.22	217.16
205.67	214.14	210.35	214.51	210.91	208.77	210.41	209.95	209.71	212.45	209.34	212.91	216.42	213.1	212.52	213.71	213.09	210.79	212.57	212.76	210.65	208.21	214.61	209.98	211.3	212.06	206.39	211.9	213.13	215.72	208.48	208.74	209.31	217.44	209.66	212.11	207.93	212.18	212.2	212.04	208.14	209.68	209.72	209.87	211.43	206.71	213.48	207.04	211.26	213.53
211.82	210.17	207.6	210.48	206.86	206.82	208.04	208.95	203.12	209.79	206.57	209.4	209.43	207.53	209.83	203.7	207.86	205.47	206.35	209.92	204.23	205.17	205.01	207.04	209.83	206.42	209.62	207.54	209.5	204.01	212.89	208.89	211.85	205.37	212.04	207.16	205.46	207.42	207.9	205.64	209.49	209.97	210.09	213.12	204.55	212.72	210.04	206.81	206.99	210.08
204.3	198.27	199.66	197.9	197.75	195.15	199.77	198.71	201.63	198.75	199.69	200.45	199.36	205.48	200.88	201.03	196.34	194.41	195.21	196.51	200.5	197.12	200.42	198.66	203.38	204.48	200.9	197.54	200.23	199.87	202.49	200.11	201.9	205.2	201.89	202.48	200.41	201.72	201.85	199.75	201.99	201.91	200.43	197.84	198.79	200.32	201.07	200.01	202.53	197.98
206.97	206.9	205.74	208.54	207.02	206.94	209.13	203.68	204.51	205.56	207.7	203.57	204.19	205.55	208.11	204.89	205.77	207.26	208.43	206.45	205.03	204.43	203.23	208.17	206.86	210.79	208.38	206.07	201.69	205.67	204.67	207.74	198.41	209.13	206.35	207.66	206.45	211.61	205.48	207.19	209.86	201.01	202.83	203.36	209.5	206.59	210.34	208.81	206.39	204.28
210.92	213.93	209.46	209.07	215.63	211.59	212.91	213.72	214.26	206.9	207.6	214.82	212.86	217.27	207.96	213.22	214.12	210.89	215.77	213.33	210.82	206.03	208.56	209.56	216.61	212.91	209.97	211.94	212.39	206.92	215.57	214.26	213.89	208.6	210.85	212.8	214.77	208.73	207.42	212.68	208.32	208.25	212.6	211.47	209.65	212	211.13	212.58	211.49	216.14
209.51	211.46	206.83	206.31	212.95	204.64	209.25	214.87	209.82	208.5	206.8	207.28	205.48	209	208.34	206.73	208.34	207.95	206.66	207.12	210.02	213.41	208.01	210.19	210.01	204.8	210.67	210.1	209.45	206.59	209.93	206.17	207.21	207.55	210.01	211.43	206.45	208.72	208.67	210.77	208.36	207.96	210.39	211.1	209.08	208.34	212.71	206.61	207.43	207.77
207.1	204.73	211.91	211.12	204.15	210.04	206.54	207.69	210.16	212.12	209.8	206.82	206.79	203.71	205.59	205.36	207.66	212.82	215.15	213.94	214.57	212.63	209.75	212.6	210.67	209.56	212.58	210.19	209.5	208.44	212.14	214.06	209.75	205.87	206.27	211.64	213.77	208.32	210	211.24	208.67	210.49	207.9	209.39	210.05	211.41	211.82	205.72	207.14	206.42
195.36	192.95	189.64	192.57	194.91	197.58	190.57	197.63	193.65	198.59	195.98	197.53	194.46	196.42	192.86	193.48	193.58	194.29	195.78	194.4	196.27	199.5	189.8	195.58	194.96	193.62	196.24	196.01	193.9	194.47	193.51	194.72	192.16	197.71	193.35	200.51	193.73	195.05	193.7	191.43	191.51	195.6	195.41	194.26	194.9	192.89	191.73	197.67	190.02	192.5
198.98	201.36	207.73	197.32	202.27	203.95	202.97	198.95	201.9	203.31	205.21	205.64	203.19	203.12	202.89	202.37	204.04	205.52	202.74	204.14	201.77	205.87	205.43	205.44	202.55	202.18	202.7	203.33	204.29	200.42	204.74	201.49	205.19	202.82	203.24	197.84	201.32	204.72	204.54	206.71	204.11	205.51	200.79	207.1	205.91	201.96	201.32	203.7	204.79	203.18
204.99	199.82	201.8	197.97	200.62	197.51	200.97	197.84	197.44	194.98	205.34	200.04	201.21	196.96	203.57	201.58	198.16	199.62	200.26	198.95	202.77	202.35	199.94	199.98	198.83	205.2	203.18	199.63	201.02	204.14	202.73	197.34	202.71	199.18	202.58	200.14	200.34	194.23	200.58	200.64	197.71	198.64	202.49	202.3	197.55	200.96	200.36	200.59	200.59	199.35
206.44	207.02	211.44	206.87	210.32	204.96	211.38	206.79	210.89	208.96	210.1	209.88	206.32	205.74	204.54	212.2	209.45	207.26	211.94	211.66	210.1	210.16	205.3	209.08	207.81	201.27	212.25	211.29	208.88	211.14	206.03	211.17	210.65	213.55	209.9	209.74	209.06	206.76	209.47	207.69	207.26	212.01	209.77	210.65	203.83	204.04	206.15	204.78	206.69	214.09
217.34	218.62	219.99	214.51	222.52	220.25	212.38	217.1	221.55	216.39	217.21	218.86	217.32	220.54	216.5	220.85	216.55	218.66	218.5	216.11	215.02	219.73	221.6	217.04	215.06	220.91	219.06	219.86	218.97	219.66	212.64	223.57	219.86	216.97	212.51	217.3	214.12	214.85	211.87	213.54	216.29	219.07	219.16	219.88	215.35	216.46	217.02	221.03	209.92	218.42
208.09	209.84	210.23	205.89	211.56	205.95	213.01	205.82	210.14	204.22	205.8	211.1	208.21	206.68	210.66	209.33	210.2	209.67	213.81	208.75	212.06	207.81	208.5	212.73	213.51	208.75	209.95	209.08	210.35	207.25	211.36	214.07	209.33	208.3	210.71	207.7	207.99	209.57	209.92	207.73	205.43	208.06	208.73	205.97	209.67	206.93	207.99	212.66	208.71	210.52
208.61	209.79	212.6	205.25	211.08	212.56	212.85	210.12	212.33	208.85	209.13	211.15	212.43	212.51	213.06	206.41	208.99	213.35	207.1	209.96	215.48	211.76	214.01	209.63	209.86	214.22	216.52	212.79	211.48	209.48	212.31	209.4	208.48	212.49	215.25	213.6	216.8	209.59	208.76	209.73	216.1	214.46	210.4	208.52	212.08	212.08	214.94	211.31	212.27	209.51
219.93	213.86	222.26	217.83	213.45	217.41	216.75	219.65	217.95	218.51	219.91	218.11	216.72	206.69	216.73	218.12	213.03	218.22	215.78	214.09	221.13	217.41	217.56	217.51	214.41	215.48	218.43	211.55	217.83	216.44	216.25	220.71	222.21	212.6	216.48	221.02	219.28	216.89	217.85	220.27	216.92	217.2	213.01	212.5	217.94	219.29	222.24	221.61	218	215.8
201.15	201.83	202.73	199	204.5	202.91	198.9	202.63	204.77	199.93	202.17	203.3	200.11	203.21	208.24	205.9	207.07	204.21	201.03	204.53	204.71	206.49	204.66	205.9	208.03	202.93	202.75	206.28	203.51	202.37	203.01	200.75	203.59	204.01	205.41	206.63	204.69	204.94	199.24	209.1	198.84	206.32	201.83	201.07	200.76	201.2	200.75	202.41	207.32	201.1
213.11	208.21	210.84	207.88	207.12	209.92	206.96	207.9	208.72	207.44	205.56	212.02	207.38	208.19	206.55	207.58	211.09	211.31	208.33	210.17	209.49	207.9	206.25	209.3	209.22	208.72	206.42	211.15	210.35	208.03	212.47	206.41	210.34	210.06	209.13	209.54	204.74	209.22	209.89	206.39	211.51	211.14	208.02	208.53	209.49	211.66	211.77	210.64	211.37	213.33
204.12	203.79	204.37	200.49	201.27	205.51	201.78	203.25	203.66	200.01	204.07	208.32	204.61	205.37	206.87	204.9	209.03	203.04	204.8	203.12	205	201.5	205.49	205.91	209.21	204.9	202.35	205.11	204.85	202.51	200.7	202.75	207.88	204.13	204.23	203.86	203.64	203.99	199.12	202.27	207.71	206.31	205.98	206.82	205.13	206.2	204.26	204.7	203.66	204.78
215.05	221.76	216.48	218.12	213.96	215.73	222.19	209.82	218.49	216.5	216.92	220.04	214.7	218.03	218.41	215.88	217.97	215.49	217.67	218.24	211.81	216.84	220.34	218.81	217.6	216.77	212.07	213.5	218.55	214.67	213.29	223.39	223.87	217.07	220.36	214.94	218.09	219.57	214.4	213.77	217.4	218.76	212.53	212.83	220.08	214.07	218.78	214.22	213.92	217.14
222.67	215.93	220.89	219.8	222.23	219.21	218.35	221.4	220.22	217.92	214.35	214.52	218.54	218.83	218.48	215.9	219.34	216.9	215.71	219.36	210.46	218.51	221.61	217.79	218.94	218.68	219.37	218.3	219.77	221.5	215.45	220.15	217.76	221.46	219.66	218.68	214.25	220.28	216.18	221.9	216.6	211.77	215.11	214.64	216.15	219.03	218	214.28	222.37	219.37
212.46	207.85	212.27	209.91	210.01	211.59	211.23	215.66	209.61	213.16	210.69	212.26	211.21	212.25	207.68	215.56	212.84	211.98	211.41	207.47	209.17	212.17	206.42	214.36	212.87	209.58	214	213.77	215.75	212.76	217.64	212.36	214.74	209.23	209.18	212.95	210.46	210.63	216.49	211.27	216.08	211.96	219.39	208.84	210.98	217.2	213.32	206.91	212.62	212.71
209.47	215.34	213.65	211.1	208.3	217.56	213.97	213.75	209.9	206.53	214.07	211.9	213.1	210.66	212.12	211.55	212.5	210.06	215.56	212.46	211.49	213.39	209.85	211.58	210.51	216.23	210.33	209.53	208.47	212.81	212.67	213.2	214.39	208.14	215.02	215.64	209.7	208.44	208.04	215.28	207.96	210.87	213.41	212.3	214.73	211.22	210.77	212.11	217.13	210.5
210.98	210.24	211.21	211.28	207.96	208.95	208.17	206.22	210.04	206.76	207.56	210.33	209.95	203.4	204.44	214.59	211	210.32	206.81	205.33	201.3	210.34	206.55	205.57	212.88	204.79	205.81	201.13	209.84	207.41	210.08	206.52	209.55	210.51	206.73	211	211.43	210.49	209.99	207.28	209.24	209.49	210.27	216.61	208.56	204.61	207.03	207.31	205.82	204.15
210.14	208.58	210.69	209.86	207.89	207.87	206.51	211.02	206.59	211.75	210.25	205.44	208.34	211.42	210.24	210.35	208.33	208.96	213.5	210.28	211.56	207.7	210.02	206.37	207.84	214.4	210.64	214.07	206.83	209.26	210.14	208.55	209.45	203.58	213.67	207.04	209.64	206.55	207.7	210.32	209.41	210.83	210.17	208.58	209.13	213.67	210.34	212.84	210.77	211.27
201	207.43	202.32	203.4	201.78	201.91	203.61	207.93	206.99	202.25	205.29	205.94	204	203.55	200.94	201.21	206.65	202.75	197.42	203.49	207.01	203.83	205.98	208.33	201.19	197.34	208.62	206.9	202.68	201.62	205.7	206.82	202.43	202.28	204.37	203.53	203.07	202.55	204.71	205.88	197.63	204.77	204.98	207.98	207.07	209.86	201.17	205.88	201.81	205.08
209.74	210.24	207.75	210.54	209.93	212.95	210.26	212.28	204.67	207.48	206.93	208.9	207.39	212.08	214.27	206.82	207.8	211.66	205.89	208.11	209.25	209.26	208.41	210.11	207.03	208.91	214.69	212.08	208.73	205.66	210.92	210.45	204.4	207.19	209.14	207.02	207.99	204.45	211.24	210.52	210.27	206.33	210.16	212.56	206.37	211.19	208	208.57	207.25	211.44
212.28	206.35	209.15	212.04	212.18	210.06	208.93	209.07	208.87	206.93	209.3	208.15	210.82	205.51	209.81	211.58	204.64	205.65	209.26	206.81	214.93	205.51	207.85	212.69	207.08	209.36	210.36	205.24	209.2	213.66	211.54	204.12	212.81	208.44	206.59	208.17	202.71	209.32	206.76	206.7	206.03	212	209.9	211.54	209.52	209.35	206.89	211.76	206.35	207.75
207.99	208.89	208.68	207.2	212.55	209.86	209.88	209.44	211.12	204.14	207.83	212.91	207.96	212.86	209.45	211.41	211.68	213.41	204.01	208.13	209.69	209.82	210.05	205.82	209.56	209.98	211.27	213.06	206.96	207.24	206.92	211.52	207.6	208.97	209.85	206.08	208.87	204.5	210.5	204.79	211.81	209.13	207.26	211.17	208.72	213.19	209.53	211.71	208.93	209.77
208.94	207.63	209.31	209.26	208.48	213.29	210.69	210.06	207.22	211.58	208.53	209.44	207.71	209.74	211.47	205.89	210.72	209.78	213.93	209.06	211.38	209.42	212.35	210.87	214.2	208.26	211.02	204.9	209.53	207.81	208.85	206.96	210.48	217.65	208.56	211.75	206.19	209.07	208.9	206	210.6	209.05	206.83	213.39	208.64	207.95	211.32	207.64	210.75	212.04
204.52	206.57	205.72	205.9	204.02	198.86	204.19	206.37	204.13	203.08	204.85	204.7	200.82	206.92	203.05	201.27	204.89	207.53	203.27	203.2	203.42	205.72	204.94	203.24	201.05	209.1	207.07	207.76	203.63	201.98	203.85	204.02	204.24	204.43	203.26	207.59	202.52	205.38	200.6	198.49	206.27	202.64	201.16	201.32	202.06	201.87	199.84	203.08	209.54	204.42
198.53	198.33	200.37	200.87	200.11	196.09	199.93	196.89	198.59	203.56	198.66	200.86	201.88	200.69	200.45	202.27	204.66	198.08	197.98	198.68	198.17	197.97	202.11	203.18	198.04	196.24	202.74	200.64	198.81	199.31	198.9	199.73	202.88	203.12	200.27	202.83	199.8	202.18	203.4	203.75	202.12	198.21	203.4	196.33	200.73	201.05	196.18	197.06	200.52	199.75
205.96	209.32	213.47	211.36	212.42	213.95	204.57	205.59	205.48	212.72	205.84	208.06	208.14	205.01	214.08	209.55	205.87	207.8	204.69	211.32	207.49	206.68	208.21	203.78	208.09	203.25	202.21	208.65	207.93	209.92	206.62	210.19	207.74	208.09	204.61	207.36	210.29	208.9	211.62	214.45	209.45	206.14	210.39	206.93	209.11	212.56	209.69	207.84	209.09	213.2
201.27	201.44	199.54	198.65	202.37	199.07	202.42	203.54	201.72	203.72	195.6	202.66	203.95	195.02	199.33	203.05	204.64	203.47	195.68	203.35	201.44	196.53	202.56	200.7	202.66	200.13	205.07	201.96	202.09	197.83	196.1	201.89	203.37	204.99	203.6	201.14	199.43	201.93	200.63	199.54	199.71	198.22	196.68	201.66	198.77	201.14	196.33	202.06	198.11	198.38
202.36	203.15	203.94	204.58	202.98	203.16	205.35	200.69	203.78	203.22	203.37	205.2	198.97	200.76	200.7	199.95	203.63	203.63	201.44	204.75	206.36	204.31	203.12	206.11	202.81	203.74	204.62	207.18	201.89	198.99	204.44	202.85	203.85	206.79	209.45	207.15	203.96	202.1	205.45	205.84	202.5	204.33	203.71	205.68	204.14	206.38	201.29	206.41	202.49	201.56
206.27	202.91	202.04	205.64	197.96	203.73	199.51	204.53	204.4	205.82	200.39	199.39	197.06	200.01	205.29	201.5	205.47	202.83	198.82	202.41	197.93	202.47	201.15	203.84	197.18	204.34	204.24	202.27	202.91	201.64	198.87	204.53	201.88	196.51	203.66	199.71	200.16	202.99	203.56	202.53	196.69	202.66	198.01	196.71	200.26	197.14	200.54	203.21	201.72	199.95
215.11	222.48	221.39	214.65	219.23	211.4	215.97	217.23	216.51	217.34	219.02	214.74	218.91	216.32	218.17	212.64	215.42	218.07	216.67	217.96	215.66	217.2	217.33	220.17	219.18	215	218.17	215.04	220.83	216.29	212.47	217.6	216.6	217.41	211.46	222.23	218.27	218.11	220.3	214.87	218.2	213.58	219.35	220.4	213.33	220.27	216.84	216	220.37	215.8
207.9	206.78	206.54	204.48	207.52	208.05	209.12	210.21	208.5	204.41	210.13	208.12	210.13	210.66	206.36	209.88	210	210.79	204.23	207.61	204.19	204.57	205.82	208.88	209.65	209.18	211.1	206.49	206.99	206.42	206.4	204.81	204.89	215.89	208.39	203.81	208.89	206.69	207.39	207.17	207.07	207.18	210.89	209.19	208.9	213.44	203.7	207.42	208.56	210.45
212.05	212.73	213.05	211.87	209	210.01	215.48	213	211.22	213.88	209.08	212.51	213.74	211.33	211.25	211.74	213.51	211.81	209.13	216.29	214.9	213.21	207.06	213.18	208.74	210.74	213.08	216.52	214.15	210.35	211.57	207.75	209	213.47	213.64	214.11	210.83	214.15	212.85	207.5	212.71	207.29	212.88	210.38	213.8	215.17	213.82	207.38	212.73	210.88
211.08	211.32	211.31	214.21	210.47	210.35	212.91	211.1	215.54	210.18	211.77	209.69	209	210.33	211.34	214.7	210.13	214.94	214.38	212.82	216.57	210.28	210.29	208.89	210.79	213.69	209.47	211.27	214.42	208.89	211.53	211.03	217.92	210	208.94	207.16	212.8	211.13	211.38	212.47	208.59	209.77	215.93	209.68	211.39	212.68	213.1	211.25	212.6	210.42
206.74	207.59	206.27	213.71	208.51	207.57	206.37	210.71	210.14	210.01	212.58	210.04	211.28	210.04	210.49	207.18	212.37	213.36	208.32	206.78	216.49	212.93	208.09	208.45	212.1	205.1	208.57	211.15	210.66	210.8	210.8	215.98	210.66	210.74	209.8	208.15	212.87	214.04	209.88	213.71	206.8	209.3	204.57	209.35	208.53	207.9	206.52	203.05	207.03	207.77
216.49	211.53	209.45	214.89	207.93	209.47	211.93	212.17	211.04	211.17	215.86	214.47	211.23	214.8	215.13	214.15	213.34	212.54	211.81	215.35	211.49	210.18	213.12	215.62	216.28	208.63	208.2	209.2	214.71	216.75	209.78	209.1	218.45	208.64	212.16	210.18	216.04	212.91	216.5	207.76	214.47	212.44	214	214.6	208.81	212.98	212.45	215.78	212.26	211.37
205.82	204.42	202.52	202.07	203.82	199.48	203.46	200.57	209.26	205.82	203.56	204.02	198.63	206.21	203.93	206.34	203.2	203.81	203.62	203.6	205.84	203.26	205.75	202.78	201.07	203.09	198.7	208.03	202.43	203.85	204.62	205.72	204.58	200.78	203.94	198.57	202.53	207.47	204.3	200.42	207.25	209.26	200.13	199.33	203.3	202.44	208.63	200.79	208.04	203.38
212.69	211.11	208.61	211.45	204.95	206.09	209.42	210.19	213.73	207.97	205.36	208.25	206.72	209.09	207.66	209.49	210.25	211.15	208.15	208.19	208.08	203.14	207.53	207.56	206.16	212.59	208.37	207.3	210.79	210.16	205.42	203.72	209.38	209.23	203.47	210.4	209.77	210.19	203.71	216.13	209.38	208.78	211.7	208.59	205.94	211.96	208.86	211.28	209.88	209.49
211.23	213.04	209.86	211.56	207.22	207.68	211.12	211.15	212.03	204.67	213.4	210.02	216.95	211.41	204.66	210.39	207.61	208.54	210.82	208.13	210.16	210.19	205.23	210.48	208.61	214.14	211.05	210.72	207.65	210.56	207.14	213.04	209.1	212.73	207.34	203.98	204.82	212.51	210.89	208.24	211.94	207.48	211.45	214.48	208.66	210.31	206.24	207.55	207.67	210.55
209.75	212.98	208.81	208.59	213.65	209.55	212.46	214.34	207.6	210.03	211.23	208.64	216.62	208.32	209.66	213.14	212.22	215.27	214.18	207.64	209.5	206.18	211.33	210.12	206.82	212.34	211.65	210.47	211.84	214.28	210.47	211.33	211.96	212.91	211.37	211.1	212.17	215.01	206.58	212.48	213.44	213.66	209.74	209.05	208.85	212.58	210.45	210.01	215.63	210.62
204.77	203.78	211.25	211.75	211.13	209.88	210.55	206.37	209.91	204.35	209	206.76	206.33	209.66	206.26	209.66	206.56	206.43	215.48	206.28	206.79	209.29	211.38	208.89	208.12	206.33	207.37	207.44	203.76	208.7	210.37	206.95	204.77	208.2	207.47	210.45	205.84	210.95	208.14	211.05	206.19	208.09	204.83	203.07	207.4	210.85	206.94	203.41	208.02	208.45
214.57	211.72	217.19	210.17	208.79	213.11	209.43	212.96	211.59	212.29	213.04	209.85	212.53	213.85	211.49	210.04	216.49	213.9	211.51	208.78	214.49	215.33	210.02	210.57	209.51	214.61	215.28	206.95	209.4	211	214.79	208.58	212.5	208.33	211.26	213.46	207.59	208.22	207.37	216.4	208.74	212.57	209.55	211.33	214.15	209.18	218.41	212.62	213.32	209.42
203.29	199.8	198.03	199.62	200.8	197.01	197.5	201.62	206.6	200.8	202.28	197.05	195.86	197.2	199.48	199.23	196.24	199.77	192.93	202.27	202.61	200.99	199.06	195.99	199.04	202.14	199.01	199.5	199.9	202.04	198.41	202.5	195.24	199.83	200.27	199.32	197.89	201.81	193.39	201.65	201.34	204.21	199.67	196.69	199.66	198.43	198.97	198.66	199.84	197.31
208.22	212.02	205.96	207.47	208.94	204.73	204.45	208.81	212.35	208.26	212.68	212.12	209.98	208.06	209.25	209.96	212.16	208.43	207.28	211.89	206.31	206.37	212.84	211.22	212.65	209.67	206.57	210.47	215.89	208.16	207.86	205.58	203.9	208.21	211.71	207.9	204.98	204.95	207.61	209.12	206.81	208.68	210.03	210.5	210.18	210.69	206.8	215.83	211.71	217.02
211.21	207.76	210.07	208.09	210.59	211.25	208.07	208.51	212.91	208.64	206.13	208.59	208.8	209.62	213.09	210.43	208.34	207.86	206.72	205.45	211.45	206.99	202.97	211.46	213.78	211.7	207.58	212.78	207.97	207.08	206.14	209.88	209.84	209.21	210.39	207.12	207.83	206.97	207.27	207.83	207.6	204.44	212.71	207.21	211.56	210.57	207.8	211.44	212.13	208.52
204.84	207.73	203.83	211.85	202.27	206.71	202.23	203.74	208.33	207.92	204.3	204.69	207.38	206.16	207.06	206.76	205.12	204.01	208.81	206.32	204.55	206	202.72	205.5	202.69	204.72	205.35	205.91	213.44	205.09	210.11	205.08	205.02	204.74	208.54	206.62	207.43	205.72	207.64	208.46	208.56	205.24	206.86	206.19	204.15	203.41	206.79	205.71	204.16	204.83
204.92	201.25	200.98	200.79	201.62	204.1	203.03	204.22	200.85	200.93	202.43	202.43	206.01	206.18	202.94	203.97	204.63	204.66	200.09	206.29	204.05	206.01	202.28	204.94	202.31	202.63	207.57	206.34	202.27	203.06	208.31	208.42	203.71	203.59	205.57	204.78	204.12	202.72	202.37	201.37	204.46	201.2	202.97	205.06	204.86	201.23	202.7	206.82	202.19	199.73
211.2	205.82	209.74	212.82	208.07	209.78	213.2	207.57	206.84	210.17	210.05	211.43	205.43	205.46	207.23	205.06	206.37	203.9	207.09	210.92	206.07	209.35	207.21	203.78	207.53	208.57	207.8	208.92	204.38	209.27	204.65	209.39	206.07	209.11	208.76	209.03	210.99	207.95	207.15	207.23	208.29	204.6	209.84	203.92	206.29	204.39	209.48	206.8	208.38	209.09
198.82	195.96	192.77	196.75	190.99	191.85	197.57	194.37	197.96	195.83	194.7	195.57	195.79	195.9	198.7	194.43	194.84	194.5	191.68	190.05	191.14	194.7	196.17	186.76	196.9	188.91	199.77	196.63	191.9	193.63	185.63	192.17	197.27	196.78	191.01	195.57	196.47	193.82	196.03	190.83	195.47	197.34	194.11	193.84	197.2	197.12	191.3	192.37	193.39	196.25
196.03	202.72	202.24	197.88	198.84	200.33	201.67	197.36	200.56	203.7	199.95	195.58	198.39	197.68	198.75	201.01	196.72	198.92	202.14	204.4	204	199.94	200.29	201.19	202.21	201.14	201.1	200.92	201.91	200.27	201.4	199.11	199.5	201.89	200.05	195.99	200.84	196.49	198.7	195.28	196.36	199.24	195.05	205.4	196.97	200.65	198.59	202.96	202.42	192.82
217.01	210.51	217.2	217.72	214.92	213.43	218.85	211.99	217.15	213.94	220.09	216.38	217.65	219.99	212.76	218.32	218.08	215.46	217.54	218.6	220.36	214.94	216.88	219.13	220.23	213.94	219.85	223.86	219.08	217.57	218.57	219.19	214.04	212.26	218.4	216.7	217.01	215.69	218.02	217.18	215.45	214.62	216.59	216.97	215.37	216.19	219.06	217.3	216.9	212.18
206	203.74	201.47	201.1	204.78	202.93	203.4	203.68	198.36	205.22	200.95	199.88	202.56	200.02	203.5	204.39	198.85	200.58	204.98	200.55	201.55	206.77	198.44	201.65	197.52	199.06	203.7	200.64	201.32	204.27	204.2	206.9	205.25	201.44	201.4	202.05	201.96	204.3	202.25	202.84	202.08	199.29	202.67	206.67	202.24	200.65	197.96	202.77	207.37	206.98
200.09	196.65	209.98	201.4	200.36	200.79	195.94	198.54	202.95	198.97	200.69	195.12	196.8	202.65	203.14	200.1	197.34	201.01	202.48	192.72	200.95	197.5	199.54	195.82	199.13	199.65	197.1	198.66	201.54	201.41	197.43	200.62	200.28	200.04	200.55	202.27	200.45	198.72	199.81	198.29	194.12	199.58	200.26	198.08	199.51	199.95	200.51	204.66	200.91	200.69
208.92	212.8	210.18	211.77	209.18	214.2	214	208.86	212.43	213.67	217.91	214.2	210.14	212.63	214.09	211.19	217.28	209.78	211.54	210.38	218.09	213.84	214.33	213.8	211.24	216.04	213.37	213.4	215.21	213.35	213.67	213.85	213.67	216.42	213.58	214.38	212.13	218.4	210.25	212.99	213.29	209.13	210.03	214.19	214.55	211.48	214.89	212.67	208.89	214.1
204.46	202.07	204.63	207.32	202.5	207.11	202.42	201.36	198.18	206.14	204.2	198.68	203.04	199.57	200.92	201.63	203.41	202.54	204.52	201.85	201.64	202.96	200.71	203.88	203.17	200.86	202.08	198.49	206.07	203.63	203.33	201.37	206.63	202.81	199.62	201.91	200.64	202.57	200.78	208.22	202.57	204.32	204.38	201.44	200.69	201.02	202.63	202.26	202.69	203.36
204.6	202.24	202.57	205.01	209.31	202.29	207.01	200.3	207.23	208.04	205.76	203.94	201.87	199.38	208.99	202.99	205.25	207.55	204.04	198.11	203.06	201.24	209.31	205.18	203.28	206.7	203.74	203.35	204.11	203.12	200.27	201.9	206.49	200.6	202.8	209.08	201.89	200.87	206.29	202.55	202.75	202.48	205.67	202.56	203.25	201.54	203.47	202.92	207.67	203.75
204.39	201.63	201.79	200.74	195.5	202.05	201.09	202.38	199.97	203.51	199.02	203.59	198.81	200.9	199.42	200.42	197.68	203.61	199.98	203.83	199.99	200.49	194.24	197.91	201.95	198.55	203.19	202.2	201.44	197.82	199.31	200.52	194.66	201.94	201.73	197.88	201.43	201.7	202.16	204.77	200.97	199.43	201.31	203.58	193.7	200.24	199.28	196.7	203.22	194.94
207.29	206.57	211.01	206.04	204.03	209.02	208.26	209.13	209.2	207.46	211.17	205.12	208.37	202.42	206.54	209.95	211.46	204.01	206.53	209.34	208.81	206.71	212.08	202.31	205.39	201.72	203.69	209.85	209.91	207.73	208.71	209.31	202.28	212.04	204.42	206.38	209.6	206.61	205.2	206.72	205.9	208.76	208.65	211.22	211.12	203.62	207.22	207.44	206.9	208.57
212.44	211.98	211.16	206.44	209.22	211.08	209.69	203.84	204.94	211.75	210.61	205.46	204.16	210.76	209.09	205.42	210.84	209.09	212.03	213.31	210.46	211.12	207.91	212.16	213.76	204.86	213.08	211.41	209.04	207.71	211.79	205.26	207.08	203.46	211.31	211.38	207.38	208.32	203.85	207.08	214.01	207.63	208.32	207.35	205.87	206.5	214.51	209.73	211.26	209.97
207.69	205.48	199.25	201.87	202.1	203.77	204.19	202.4	207.27	205.38	202.02	207.77	203.27	200.31	202.97	204.65	201.18	203.59	203.81	207.49	203.75	205.21	204.63	205.21	202.53	200.78	204.12	207.32	203.07	204.86	205.97	208.33	204.55	201.78	206.48	204.53	206.51	203.21	199.22	202.65	202.66	205.24	204.81	205.48	198.82	205.36	204.43	205.93	201.15	200.73
210.84	208.8	213.81	213.04	212.11	215.75	210.01	213.57	211.79	208.78	213.27	214.02	213.44	211.55	208.11	208.18	208.25	209.22	216.16	212.48	204.9	211.07	210.72	211.73	209.07	208.64	212.59	208.11	213.25	214.59	211.9	211.54	210.82	210.6	214.41	214.71	207.61	214.83	213.1	214.6	211.56	214.63	212.52	211.36	214.94	213.66	211.5	207.03	208.85	209.24
206.5	203.34	199.78	199.98	204.57	202.08	199.16	207.31	204.48	201.88	206.97	199.72	201.32	203.39	204.71	201.84	205.66	205.69	202.63	210.72	200.16	202.17	208.03	205.07	202.88	201.94	201.29	205.47	201.62	209.14	209.48	201.25	208.65	198.9	205.41	203.59	202.36	203.84	201.52	202.23	201.27	201.65	207.29	200.5	205.76	203.96	205.32	194.97	204.55	207.62
197.2	204.18	205.27	199.18	197.7	203.18	200.16	201.64	204.67	206.21	201.68	206.13	203.92	204.45	207.24	200.48	209.64	202.71	200.43	208.45	203.2	199.33	201.82	200.33	200.43	203.16	203.34	205.8	202.9	211.38	202.07	206.46	200.92	204.71	202.79	203.77	209.48	202.48	200.49	201	205.42	202.06	205	204.06	205.92	201.1	202.11	204.13	206.2	203.63
205.58	206.21	201.96	201.89	199.86	200.83	204.24	199.68	205.14	203.37	202.85	200.64	202	204.05	200.45	200	205.78	201.91	199.43	200.51	202.54	202.76	201.86	203.29	199.14	207.83	201.94	203.87	202.49	200.6	204.46	199.49	202.96	205.31	197.12	202.23	202.53	202.81	196.43	206.4	200.29	203.34	201.37	205.9	199.06	201.48	197.51	202.45	199.07	203.77
201.27	199.77	202.96	200.98	198.57	202.18	202.11	199.79	201.71	203.83	200.13	201.57	200.23	201.8	200.18	199.15	195.29	196.48	198.47	202.48	198.68	200.59	199.79	202.57	201.13	201.26	200.84	207.2	202.38	201.71	201.68	201.06	207.75	198.85	197.87	204.16	198.77	202.68	204.27	200.71	201.07	198.52	198.31	198.62	198.74	200.23	201.16	193.21	197.02	200.14
206.99	206.08	205.82	206.92	205.89	207.78	206.38	207.73	204.18	200.54	207.69	208.1	206.35	209.69	206.61	208.49	201.89	207	212.68	208.05	205.51	211.37	206.27	206.07	201.15	202.07	206.98	207.9	206.64	209.45	207.57	207.45	204.27	205.71	207.4	204.63	205.22	205.86	204.54	202.52	206.9	207.06	206.02	204.67	207.23	202.22	202.18	205.08	205.44	204.75
221.25	215.21	221.81	216.15	221.3	220.18	216.88	218.48	214.64	219.11	218.39	214.29	220.8	217.22	215.86	218.45	217.04	219.09	220.73	217.36	221.26	215.16	215.22	220.71	215.61	216.69	215.06	216.54	222.02	217.99	215.26	213.51	219.01	215.39	223.19	214.59	216.51	215.21	217.04	217.88	216.01	215.56	217.84	215.67	216.75	212.55	215.22	216.85	217.41	216.45
216.32	213.17	205.37	210.09	207.5	214.38	210.59	213.24	212.19	211.77	214.25	208.87	211.87	211.63	208.05	213.79	206.46	209.41	209.59	214.56	209.7	214.26	209.2	211.49	212.21	212.71	208.86	212.01	209.01	210	213.47	210.17	208.51	217.14	211.99	213.13	214.15	217.94	209.05	211.72	214.26	212.16	211.93	206.97	211.43	208.34	211.27	208.86	214.33	208.65
205.24	203.3	207.24	202.24	206.94	200.69	201.77	212.11	205.12	209.01	207.21	211.89	205.05	205.53	206.33	205.97	206.05	206.45	208.02	204.95	208.66	203.59	204.69	203.97	209.87	208.74	212.57	202.51	204.97	205.71	205.28	206.86	208.53	208.71	210.17	203.12	205.34	203.36	206.12	207.04	206.76	205.47	205.46	207.35	201.44	209.08	202.66	208.14	197.54	201.65
207.41	207.15	203.61	206.43	205.36	201.86	202.84	203.02	206.38	204.12	204.82	205.02	206.69	205	201.82	209.17	205.04	206.57	199.67	201.35	207.16	206.83	201.94	208.48	200.83	204.77	203.02	205.42	202.74	209.18	205.21	201.36	203.89	200.47	207.5	200.63	204.36	207.29	203.97	207.06	205.45	202.66	203.26	202.14	203.07	207.79	206.83	204.77	203.77	202.41
214.93	208.62	206.59	209.3	205.59	211.41	205.73	209.17	208.77	206.82	210.19	208.9	209.17	209.54	208.79	211.51	211.65	209.79	208.53	207.16	207.79	207.57	208.66	209.98	205.63	210.02	206.15	214.22	207.66	201.97	213.08	208.25	207.05	209.6	211.05	206.26	207.67	212.28	203.96	203.55	213.41	207.81	211.06	212.69	203.03	204.98	208.75	206.17	210.39	208.17
209	212.98	209.78	211.92	213.29	216.72	208.2	203.13	209.55	211.75	203.58	206.24	206.6	210.59	208.31	213.14	210.95	209.17	206.02	211.23	211.67	213.46	208.82	207.3	211.91	209.56	214.29	208.47	208.08	209.98	204.99	211.06	204.78	210.6	209.86	207.69	207.14	215.54	209.39	209.17	212.14	207.45	211.14	209.45	209.19	214.1	209.32	216.1	207.71	207.15
215.97	215.27	213.39	215.13	220.1	213.18	217.56	207.74	215.84	215.49	211.93	211.7	212.76	212.93	210.77	214.8	214.29	214.92	213.7	213.52	213.7	212.58	210.22	212.35	211.92	218.65	211.94	213.69	211.25	216.57	212.08	213.45	209.43	216.87	213.23	213.44	212.32	214.49	209.23	216.4	217.21	214.22	207.28	211.09	214.74	215	215.86	219.54	211.23	205.61
211.84	211.3	209.11	205.97	214.4	207.45	212.82	207.36	208.31	205.64	209.39	205.25	209.73	206.98	204.78	207.83	214.03	210.25	206.3	208.42	209.7	205.41	205.05	208.81	210.87	210.63	203.66	211.68	206.69	205.07	207.05	205.06	207.17	211.02	206.97	206.21	209.15	209.25	206.4	205.78	206	204.23	206.19	213.88	209.24	207.72	209.98	207.05	205.86	206.48
201.75	202.35	205.51	199.59	200.44	203.49	200.89	203.84	199.79	205.44	203.3	200.38	210.47	205.14	198.61	206.18	205.57	202.78	202.38	205.29	205.19	204.96	203.54	204.52	204.46	203.23	206.72	204.3	202.99	206.01	200.89	207.79	202.03	200.85	198.89	198.43	205.81	203.87	204.78	203.49	203.95	204.19	203.53	198.73	203.8	200.26	200.91	200.57	204.38	202.64
204.93	202.07	200.04	206.16	199.57	207.08	202.08	203	202.49	199.58	208.38	199.78	202.09	204.8	199.49	203.61	202.79	200.33	200.21	203.26	207.9	205.62	200.94	204.5	202.76	202.73	203.65	198.97	204.35	198.01	202.38	205.61	202.66	203.15	203.21	203.08	205.33	206.98	201.98	201.11	203.7	200.44	205.12	201.13	204.29	202.35	201.44	203.7	205.45	204.58
207.86	210.39	206.84	211.05	207.69	209.63	203.68	208.45	208.96	208.28	208.24	209.08	202.18	208.93	206.97	210.16	205.39	205.16	207.43	214.22	210.64	212.82	208.59	211.53	207.32	209.05	208.98	211.51	208.63	206.84	206.08	206.84	210.46	212.96	208.34	210.29	211.37	212.1	206.57	208.82	212.65	205.05	208.97	209.14	210.91	211.34	208.9	205.48	207.61	207.24
200.07	199.81	201.15	198.85	199.26	196.94	202.01	209.39	204.73	201.35	206.47	199.45	202.67	203.77	201.19	201.16	201.46	207.25	199.89	203.96	200.73	199.94	197.83	197.42	202.27	202.24	200.19	205.25	199.21	202.17	203.71	203.85	202.04	203.15	196.85	203.76	202.22	202.38	197.72	204.31	202.43	203.19	200.87	208.28	208.26	205.21	207.71	200.48	202.28	201.55
214.07	211.17	217.83	210.7	214.02	205.99	217.48	213.3	212.14	210.91	211.19	211.08	210.49	208.09	214.41	214.24	212.72	212.42	208.32	212.06	210.95	211.16	209.8	212.96	214.25	216.32	213.56	213.33	210.01	207.79	210.49	213.39	210.1	214.45	210.69	214.28	204.81	211.62	208.17	211.04	213.94	208.9	211.7	215.09	212.39	208.39	212.26	214.63	211.18	207.92
212.95	221.42	215.57	221.21	218.76	216.75	212.83	219.84	211.12	212.73	220.05	222.33	218.01	217.32	215.15	217.47	213.33	216.04	213.53	214.68	217.21	214.88	212.78	217.63	216.46	215.59	216.77	217.84	218.26	217.89	212.77	215.37	214.46	217.99	214.92	220.84	214.01	214.19	219.27	219.96	215.61	219.1	215.27	216	216.36	220.48	220.98	220.06	216.03	219.1
199.79	198.54	200.12	199.53	197.01	205.44	202.68	200.35	200.32	198.7	198.43	198.73	202.45	202.22	199.27	202.97	196.12	204	201.01	197.25	202.59	196.91	200.14	198.69	194.66	199.18	197.99	195.13	200.63	201.57	197.51	202.71	200.59	199.71	199.77	195.75	196.26	196.07	197.87	202.54	196.31	199.03	199.16	197.02	197.51	199.22	199.17	198.9	200.74	199.62
210.02	211.15	215.31	212.91	214.89	214.81	214.45	211.32	211.9	207.35	210.55	212.15	207.72	216.78	214.37	213.76	212.96	210.76	213.14	210.01	211.73	214.88	209.42	210.6	212.88	208.05	207.58	211.18	213.69	207.62	212.69	210.85	210.83	215.41	212.67	215.17	209.74	214.21	212.41	211.02	214.19	213.61	207.43	215.07	216.56	215.71	216.73	209.26	210.11	209.28
206.91	203.97	206.59	203.89	202.51	208.87	211.77	210.91	210.8	208.66	205.44	206.16	207.8	208.65	204.86	205.99	207.18	208.59	208.48	211.54	210.49	206.2	209.76	211.54	205.38	206.44	211.15	206.58	208.32	208.43	205.75	211.04	204.9	206.58	209.4	205.28	209.76	211.91	203.74	208.74	215.47	204.5	208	208.39	205.26	209.9	207.73	208.24	209.65	210.5
210.87	211.72	212.26	217.44	212	213.33	214.15	211.38	211.35	211.94	212.89	214.98	209.84	209.12	206.23	209.05	211.84	213.24	213.85	209.02	213.76	205.91	208.78	212.9	207.77	206.2	209.96	214.04	215.03	210.93	213.46	214.41	210.01	214.58	212.71	212.74	208.08	212	213.95	210.95	215.35	207.38	207.27	211.28	211.71	215.52	215.04	214.21	212.72	216.72
214.95	212.84	214.46	211.6	208.98	209.24	211.54	209.12	209.38	212.52	213.72	207.18	210.6	209.2	210.6	210.21	212.77	211.32	208.82	215.94	209.19	208.75	211.44	211.33	212.88	209.21	214.97	216.43	207.5	212.42	210.15	210.2	214.73	211.41	209.16	214.25	210.55	210.34	214.72	212.86	210.92	210.11	216	209.65	214.03	209.53	211.88	210.47	211.24	215.84
218.46	217.3	215.19	220.65	213.03	216.45	220.77	218.56	213.87	215.81	217.61	215.5	217.07	217.61	215.65	217.24	215.93	218	221.44	216.72	212.55	214.51	214.31	218.42	215.37	215.98	220.71	215.06	216.24	213.05	217.99	216.33	219.77	221.12	215.97	219.04	216.49	215.53	213.25	213.5	211.46	214.97	212.56	215.43	214.18	217.52	220.49	215.78	215.51	219.55
207	201.71	209.2	206.49	205.16	204.91	209.33	199.05	208.68	205.46	206.6	210.05	203.35	207.79	205.31	209.87	200.98	202.75	207.16	206.68	204.91	204.49	200.98	202.88	206.41	207.91	201.24	198.28	202.47	202.38	202.46	207.89	210.99	202.9	204.04	212.02	204.2	203.57	202.53	205.76	204.52	206.67	206.54	206.5	205.08	207.03	204.11	208.57	205.29	200.54
202.66	205.91	197.38	201.4	193.92	197.81	197.06	201.95	198.54	193.56	195.18	201.76	199.66	202.51	197.84	196.22	199.3	198.51	204.55	199.24	202.91	197.59	202.98	205.79	200.46	197.29	194.24	202.07	198.46	201.81	197.1	202.91	200.11	199.46	195.03	204.55	198.23	196.67	200.12	202.74	195.87	196.23	193.51	194.18	199.55	191.91	198.79	200.61	199.63	198.24
201.24	209.37	203.44	206.8	204.63	209.09	204.97	202.43	203.88	202.83	205.51	206.66	203.84	202.59	202.14	203.88	196.54	202.98	203.73	205.44	206.99	203.97	204.6	207.24	206.71	202.6	208.44	203.46	207.22	207.6	204.76	204.09	206.39	208.02	202.29	203.67	205.81	202	205.15	203.15	200.91	200.56	205.36	202.06	203.65	202.59	211.69	207.73	204.36	206.26
206.61	212.04	214.42	207.44	206.29	210.15	207.55	211.23	207.13	206.68	206.55	212.18	212.73	211.57	210.7	209.59	210.42	208.65	209.82	205.75	207.95	206.24	208.04	208.15	213.24	209.02	209.27	208.99	211.72	208.99	207.35	211.11	204.39	209.45	209.41	209.34	207.86	215.3	213.64	211.39	204.85	206.33	207.28	209.58	207.8	209.42	209.58	206.92	207.44	207.26
208.37	204.35	204.7	201.35	205.82	207.7	205.26	205.21	202.27	204.14	200.22	207.78	202.75	200.63	205.93	203.13	208.5	208	204.92	208.03	204.74	203.37	203.71	200.63	206.2	200.53	201.74	204.7	206.52	203.28	201.04	202.44	202.34	202.42	202.9	200.17	202.08	203.21	201.9	201.8	202.76	204.55	203.34	204.24	206.51	205.14	199.42	200.82	203.15	202.5
207.03	212.68	209.11	208.65	204.74	211.3	210.06	211.06	202.68	206.44	207.97	209.1	207.56	206.79	208.56	211.49	207.48	209.12	206.85	207.2	203.23	210.6	214.07	210.31	207.38	207.19	212.97	212.51	208.47	206.19	206.95	206.17	211	208.16	209.25	209.35	207.36	206.26	204.49	210.21	207.62	205.33	209.61	207.41	207.45	209.91	210.62	206.21	212.85	207.98
210.34	215.64	211.9	209.92	209.09	208.45	212.08	215.73	213.74	214.34	208.61	211.59	211.42	216.74	208.68	209.14	214.39	209.99	213.1	212.55	211.57	208.69	211.24	212.73	213.67	212.16	208.5	216.72	211.75	211.33	211.34	212.49	211.02	210.99	216.42	206.85	213.2	212.03	211.65	209.89	206.81	212.31	207.88	214.8	212.48	215.18	215.34	209.39	207.62	214.17
197.46	197.98	197.45	191.38	196.73	198.59	195.2	194.15	197.16	196.88	194.46	193.4	197.98	198.53	194.95	195.35	199.99	195.24	196.42	198.07	200.16	195.67	195.03	195.89	200.28	197.88	194.73	196.76	197.88	196.59	197.61	197.66	199.95	197.1	200.36	197.68	198.62	192.96	197.69	192.73	198.76	194.75	198.85	198.03	197.54	201.91	197.68	193.62	197.78	200.16
208.44	207.9	211.56	209.62	207.51	213.23	210.91	208.85	207.62	212.18	208.15	205.53	209.63	214.57	213.27	209.17	209.6	217.41	210.42	211.67	210.19	208.11	208.95	216.14	211.49	211.18	208.7	211.98	207.52	213.6	202.97	215.83	212.69	214.46	207.39	213.63	213.91	206.68	213.43	212.2	216.57	215.69	208.05	216.07	209.64	208.75	205.9	212.16	217	208.83
210.45	208.28	208.82	207.65	207.61	204.19	208.83	207.16	203.7	209.44	206.6	206.59	206.85	206.44	213.4	205.86	210.69	205.38	214.36	204.55	207.81	208.95	203.84	204.62	210.41	208.69	207.35	211.82	204.84	209.66	204.01	209.7	207.57	207.13	205.16	209.76	210.4	208.13	208.81	209.78	209.54	207.29	204.77	201.54	206.19	205.4	206.19	208.09	214.61	210.11
213.12	213.85	214.8	210.96	206.57	212.43	217.39	206.8	209.07	213.5	211.03	207.84	211.37	210.94	213.92	213.88	210.11	212.17	214.43	210.28	213.04	212.27	213.27	207.7	211.73	208.82	216.4	213.17	212.8	209.26	211.76	211.76	208.5	213.2	211.5	211.88	211.36	212.82	214.56	212.61	210.3	213.85	210.19	215.18	213.72	209.99	211.3	208.91	210.07	212.9
204.56	203.71	210.32	204.35	204.05	206.26	208.47	209	206.87	201.99	208.46	203.74	204.92	209.18	207.72	209.05	205.2	204.87	202.48	200.16	209.34	207.6	204.06	205	205.99	207.44	206.6	208.52	204.77	205.54	204.81	199.78	207.42	204.23	207.39	205.03	206.43	209.01	202.57	205.34	202.66	206.54	207.12	206.75	203.57	208.8	202.31	201.16	203.62	204.27
206.11	201.5	207.06	203.63	205.34	207.48	207.62	209.39	204.27	205.37	203.8	201.61	203.06	206.08	203.52	211.08	203.27	207.06	206.48	203.69	205.25	202.54	204.31	208.67	204.22	206.37	206.34	207.45	206.88	204	206.62	207	205.29	208.19	210.44	207.95	208.9	202.98	205.57	205.33	208.33	208.59	204.46	213.06	208.96	204.62	202.75	206.15	207.86	200.58
206.17	212.57	208.72	207.06	205.04	208.76	209.19	208.66	209.35	202.54	204.01	206.79	206.17	209.41	212.89	211.82	208.66	208.38	212.16	207.42	205.98	206.59	205.33	204.96	212.25	205.86	209.36	210.57	211.74	206.81	204.99	209.93	206.74	207.56	206.51	208.85	209.43	207.37	206.68	211.34	207.95	204.39	207.02	210.89	207.72	205.57	203.08	207.71	209.73	202.18
199.46	202.26	204.15	203.06	199.66	195.11	203.1	201.32	202.81	202.11	198.34	201.85	204.39	202.17	201.74	199.42	197.91	195.77	199.32	202.35	198.03	199.52	197.69	200.55	200.79	198.21	202.95	203.31	200.68	200.37	199.73	200.7	201.86	203.12	199.56	199.57	200.69	196.33	199.67	199.29	200.86	199.91	199.37	200.84	204.89	204.16	204.12	201.83	198.08	201.43
207.96	209.88	208.23	208.29	211.59	210.85	208.91	210.81	209.91	212.26	208.93	213.02	203.39	207.56	205.39	210.65	208.4	208.8	204.45	207.47	206.72	211.25	207.94	209.07	208.77	212.99	209.7	207.43	209.74	213.97	210.59	212.77	206.65	206.01	208.5	214.54	204.52	209.45	211.1	210.97	207.92	209.92	209.77	209.16	209.82	204.98	212.78	206.55	210.93	206.62
206.63	208.35	211.3	206.8	211.07	210.49	208.56	203.82	208.49	206.08	211.56	209.65	209.53	209.36	211.14	213.63	212.5	211.83	208.11	212.61	208.91	208.01	206.11	211.23	207.98	204.69	206.34	209.3	212.39	210.51	212.63	212.88	207.42	205.51	212.99	208.19	212.04	206.66	211.92	210.37	208.78	209.3	204.92	208.8	209.85	208.29	207.63	207.5	204.91	204.11
201.44	195.01	203.78	199.78	198.24	199.39	201.27	202.18	193.79	202.62	198.17	196.75	201.16	202.68	201.92	202.79	200.09	201.07	198.21	200.12	202.43	205.9	201.18	202.59	200.75	199.46	203.59	199.62	200.06	202.06	196.21	196.7	198.82	198.65	201.68	200.68	202.34	198.58	204.55	200.67	198.12	201.32	200.94	197.59	196.65	196.23	201.56	198.89	202.59	200.42
200.68	200.34	200.86	202.2	201.01	199.3	200.39	199.11	199.85	197.5	199.07	194.73	202	201.26	200.56	199.31	196.84	200.24	199.05	200.38	199.7	198.86	204.09	197.33	201.46	201.46	198.12	200.35	202.18	204.22	203.99	199.15	195.34	198.92	196.43	202.41	197.18	197.6	204.24	197.7	202.69	203.98	199.19	201.65	203.62	204.57	201.96	199.35	198.73	199.67
205.19	210.12	200.47	201.19	206.66	204.71	203.83	210.5	208.05	207.58	204	202.83	203.98	207.36	202.76	203.74	204.02	201.79	202.83	210.53	203.85	206.49	204.31	206.64	204.63	205.43	206.23	206.45	209.01	199.84	206.97	203.8	204.22	203.14	203.71	211.01	205.09	205.74	204.94	203.86	204.2	204.65	203.62	202.93	203.31	207.75	202.69	211.61	204.36	201.49
214.79	210.45	209.69	210.8	212.21	211.89	206.49	204.4	202.56	210.23	208.52	204.31	206.34	207.44	207.31	209.33	212.12	212.96	211.88	211.53	210.38	209.32	212.13	211.64	203.03	211.28	211.32	205.98	209.02	208.31	206.82	210.52	211.72	208.9	207.8	213.29	209.42	207.07	206.94	208.67	207.92	208.19	212.46	210.9	208.56	209.58	208.74	209.74	212.29	211.59
219.56	217.68	221.34	220.2	216.01	217.89	218.98	217.4	213.9	221.61	224.1	216.36	215.66	214.62	212.69	220.77	217.79	216.93	219.78	219.37	215.26	220.79	220.89	215.93	217.34	215.15	215.64	220.84	214.29	216.64	217.59	212.02	216.52	215.67	219.86	216.1	218.39	220.44	215.2	221.97	223.77	217.15	220.19	218.93	215.77	214.6	220.9	217.07	216.85	217.75
211.25	210.43	214.11	207.84	211.9	210.69	209.94	211.99	215.8	213.63	207.2	210.09	207.12	214.45	210.39	212.73	214.29	209.53	211.4	210.88	210.59	212.85	210.51	212.57	211.08	212.85	208.25	210.97	216.22	208.44	211.69	211.55	210.37	208.5	211.14	211.36	210.1	215.42	214.93	208.2	213.65	206.56	214.38	212.15	206.87	213.62	214.62	208.27	213.59	210.67
195.88	193.31	199.32	190.96	196.26	190.02	191.57	201.21	191.76	192.74	194.5	194.19	190.22	194.4	193.56	194.42	195.5	195.24	195.3	194.18	193.63	194.54	195.08	193.31	196.62	196.02	191.4	192.91	197.63	189.97	194.75	191.02	191.88	189.85	195.92	194.83	192.93	194.79	193.57	192.96	189.59	198.71	196.73	191.57	193.19	188.89	192.48	193.34	195.12	190.74
202.65	202.18	205.84	198.97	201.48	202.16	199.91	199.36	204.53	201.9	197.73	201.89	205.73	203.05	202.49	200.84	200.35	205.59	202.29	202.18	201.02	202.21	199.73	196.22	203.09	204.08	203.08	199.62	201.11	201.5	205.58	202.51	203.02	205.64	199.19	202.81	204.91	207	203.31	205.5	203.69	202.41	204.32	205.84	204.25	205.39	198.52	196.89	204.27	202.41
196.97	200.49	202.2	203.16	196.78	200.19	196.99	202.19	201.62	199.21	200.14	200.57	199.88	197.45	201.02	204.21	194.57	200.22	202.28	203.37	203.52	204.51	199.75	201.38	205.41	203.23	205.03	203.11	197.38	198.61	205.71	199.88	201.79	201.23	196.83	201.4	199.95	199	199.5	203.03	201.2	206.79	201.68	197.49	204.66	201.16	197.79	200.39	201.85	204.21
198	202.43	205.71	199.28	196.85	199.51	200.48	201.91	199.96	200.07	196.48	202.59	198.78	204.59	202.87	203.63	200.92	200.22	201.18	200.32	199.21	200.61	200.91	196.1	204.93	201.48	199.52	199.47	199.52	198.33	201.06	199.26	199.09	198.15	202.71	193.4	203.32	203.1	203.11	202.5	197.92	198.45	200.3	204.81	198.75	203.09	195.65	202.32	195.11	196.7
206.1	208.62	206.56	207.66	207.66	208.78	207.68	207.55	205.55	206.78	210.44	208.6	206.94	205.02	206.67	207.95	207.04	204.07	202.81	207.02	208.7	205.04	208.9	208.83	207.11	206.37	206.64	210.15	207.96	204.63	205.93	202.77	203.55	203.26	205.3	205.4	206.97	207.99	205.77	206.65	211.54	203.14	205.18	203.28	203.77	203.4	211.26	208.48	207.9	207.69
204.91	205.87	206.38	205.02	204.19	204.14	202.59	210.14	210.13	204.36	203.81	204.19	202.79	206.43	206.03	204.53	204.94	199.77	201.72	209.93	199.39	205.82	199.81	202.8	202.34	205.53	202.4	205.37	199.64	204.48	201.1	205.38	208.23	204.71	201.77	204.93	202.26	205.59	206.13	207.23	205.4	209.08	206.42	199.93	203.38	204.09	208.91	203.13	203.25	203.42
205.57	201.07	205.32	201.49	204.85	205.74	204.28	203.01	207.08	202.03	202.65	202.58	204.29	208.89	207.91	203.92	207.01	205.17	206.18	205.26	205.05	205.31	204.83	207.78	207.21	202.29	205.32	202.5	203.43	204.65	202.71	201.52	208.02	199.53	200.45	199.64	203.79	204.59	203.76	203.94	203.44	206.06	206.17	206.44	205.7	202.17	206.74	203.24	207.36	202.65
218.65	215.96	216.55	215.61	219.32	213.93	220.05	216.06	220.79	221.15	214.75	212.76	217.31	216.64	213.98	216.07	217.33	215.49	215.79	219.6	215.93	219.3	219.99	217.06	223.2	213.28	220.51	216.89	212.18	215.42	217.39	216.36	218.68	216.18	222.41	215.93	221.92	214.26	218.29	218.14	214.59	216.73	216.24	218.19	218.67	215.43	217.74	216.42	218.44	210.63
204.19	204.49	201.21	199.3	204.71	206.89	201.45	203.01	203.49	201.49	200.66	207.32	207.1	203.71	202.48	201.52	202.87	201.97	202.35	201.47	199.83	203.57	202.81	201.06	198.87	199.46	201.69	203.53	207.02	203.4	202.72	205.88	203.71	206.27	206.04	200.82	201.79	201.59	203.62	201.81	205.45	203.73	200.01	203.94	200.52	205.16	202.4	202.08	203.89	198.95
201.65	200.09	206.68	202.11	201.37	199.43	201.34	199.69	203.7	196.95	196.18	200.11	206.24	199.91	205.89	202.5	201.68	198.79	204.88	197.87	200.43	200.66	200.23	199.99	199.83	201.57	200.44	201.36	199.58	195.56	202.46	203.49	200.62	199.78	197.15	200.05	202.07	200.26	198.05	200.82	200.88	203.63	201.23	197.58	197.49	199.15	202.38	200.34	202.94	196.55
200.23	203.01	196.59	201.69	198.41	200	196.64	197.1	199.33	201.22	202.01	199.78	194.02	202.23	200.77	195.36	196.17	199.82	198.96	198.94	201.06	198.76	202.06	195.7	198.52	201.98	196.63	197.93	196.19	194.96	202.31	198.4	198.54	195.34	200.62	195.78	198.74	199.57	198.46	197.47	197.63	205.09	192.82	199.02	197.02	198.15	195.17	201.02	197.65	197.14
217.48	217.43	216.76	220.31	216.25	215.8	216.65	222.2	213.33	219.32	218.42	213.22	218.74	218.07	217.37	214.03	216.59	221.65	215.08	215.21	219.4	212.75	213.54	217.66	216.36	211.16	218.75	213.78	216.18	219.62	221.24	213.35	219.27	218.52	219.86	212.78	213.75	215.85	214.07	217.87	217.2	212.76	220.12	221.99	217.32	216.44	216.85	220.68	214.91	215.61
209.63	205.56	207.74	206.19	206.06	206.25	209.75	210.54	210.95	206.32	209.07	207.61	204.85	209.61	208.77	210.05	205.78	212.26	210.41	209.65	210.94	207.43	211.17	209.62	205.99	207.7	211.66	203.31	208.41	212.77	204.68	208.9	210.73	205.31	205.89	207.09	208.83	208.29	210.27	209.31	208.78	209.44	207.2	207.26	214.26	208.9	206.05	209.11	204.56	201.59
200.83	208.31	202.97	209.91	207.4	202.48	205.66	206.2	204.59	202.68	202.45	206.05	200.65	206.84	202.34	202.11	207.41	206.78	204.93	206.28	204.43	203.52	203.97	200.36	201.35	207.58	203.87	200.55	208.26	202.57	201.84	204.52	200.58	207.45	201.11	202.24	205.21	204.88	203.52	204.47	204.12	202.35	206.41	202.76	206.91	201.89	198.17	203.5	204.61	204.2
197.3	191.83	200.43	195.39	190.02	197.03	195.16	196.01	193.2	198.12	194.44	196.33	194.69	197.43	191.34	198	197.94	197.16	195.58	193.44	191.49	189.41	193.58	196.27	196.07	193.14	195.84	200.99	194.26	194.94	196.58	191.62	193.02	195.77	193.39	192.76	192.63	198.02	192.61	193.55	196.97	193.55	195.14	192	195.73	195.81	195.09	193.93	193.28	194.18
203.12	200.48	204.61	202.27	198.02	200.49	199.66	206.34	205.73	200.78	200.86	202.61	204.73	206.98	202.28	202.6	204.98	204.41	205.92	204.6	204.01	202.61	204.72	202.61	202.09	202.5	203.06	207.64	206.32	205.03	205.38	203.96	208.42	204.57	206.31	207.2	204.88	201.79	206.25	202.76	202.75	205.88	202.99	203.67	203.13	201.04	198.44	203.67	201.82	204.78
217.35	217.44	216.43	217.53	218.68	221.31	223.33	218.5	218.39	219.7	218.67	221.08	217.55	218.81	218.62	219.56	223.47	215.44	217.11	216.52	216.9	219.91	219.24	220.94	216.42	219.74	214.44	220.37	211.12	213.92	212.88	218.42	216.41	214.94	216.48	216.93	216.28	214.01	216.5	213.89	219.54	220.74	221.45	219.56	222	218.42	219.18	219.42	216.71	216.71
205.22	205.04	203.54	205.06	203.9	211.65	208.21	201.87	203.51	207.39	204.58	201.46	209.35	205.23	205.43	206.86	205.7	207.27	207.6	204.6	208.85	203.43	206.47	203.33	204.58	207.44	203.9	208.42	205.3	205.03	207.94	207.26	206.41	208.9	209.32	204.13	207.95	208.56	205.94	202.88	209.23	203.94	210.7	202.97	206.32	204.98	207.85	210.24	203.76	204.86
209.94	209.55	208.27	212.51	208.97	211.8	210.75	206.38	211.36	208.68	209.22	206.87	211.18	207.93	213.95	206.89	211.2	208.85	212.46	211.28	212.63	208.02	209.11	215.02	206.35	208.76	208.6	213.03	207.72	210.6	213.26	208.66	210.99	207.37	203.81	206.14	213.1	212.04	215.06	211.68	209.8	209.4	207.25	206.81	213.42	206.03	211.33	202.76	208.01	206.76
200.78	203.84	202.64	201.54	202.54	206.67	202.73	205.23	205.51	204.57	205.5	208.03	207.28	208.08	202.15	202.02	202.25	202.75	205.14	203.36	200.36	204.61	203.28	202.83	200.43	202.23	199.79	203.24	206.74	205.67	207.19	203.17	206.52	206.6	206.88	203.18	201.86	200.7	206.16	205.92	203.6	206.28	204.11	202.29	203.9	204.92	204.76	205.28	205.34	208.51
192.21	196.62	190.56	194.22	194.03	188.98	194.81	193.46	195	194.29	188.95	195.85	192.15	192.63	191.58	195.94	197.15	198.55	193.11	191.79	193.74	199.56	193.38	192.37	194.95	194.18	193.21	192.48	197.24	197.25	195.3	194.68	193.95	195.29	195.46	191.83	193.72	191.17	194.39	190.86	192.13	195.12	188.92	197.77	196.73	192.15	189.98	193.98	193.66	193.46
198.29	199.32	197.22	196.82	193.74	200.55	199.98	197.4	198.84	196.8	197.29	198.55	195.03	203.21	196.49	200.11	194.9	198.36	197.12	197.4	201.68	201.01	195.34	194.87	200.19	194.81	196.5	202.48	196.32	201.03	199.16	197.49	198.76	198.4	199.18	198.05	198.49	197.03	204.58	198.89	197.93	199.02	201.5	197.51	202.78	202.7	199.81	200.5	198.57	201.05
208.91	208.55	208.42	208.6	205.31	205.98	201.05	205.42	208.4	207.84	208.26	208.91	210.11	208.71	205.24	212.29	206.2	202.6	211.87	210.88	209.02	211.31	208.92	211.82	211.02	208.32	209.6	208.64	203.28	208.84	206.72	212.31	207.88	208.13	204.65	206.14	207.17	207.7	207.99	205.7	207.37	202.82	209.57	206	207.91	208.34	207.43	208.94	206.12	206.59
209.96	208.76	208.7	210.7	208.86	208.32	210.77	205.98	211.52	210.89	206.83	209.3	208.17	208.21	207.82	207.07	209.87	207.95	207.98	206.71	212.2	209.92	205.79	210.43	208.53	208.04	204.67	208.84	205.95	214.28	208.51	209.9	209.04	205.25	207.92	209.95	206.68	211.89	207.17	203.59	207	206.43	209.79	208.32	206.58	208.63	207.91	211.75	211.44	207.12
201.25	203.48	204.88	204.1	202.79	203.46	201.77	206.31	199.51	200.65	205.36	201.34	197.28	203.53	202.95	204.68	204.82	206.23	205.32	201.07	205.49	203.72	200.8	204.42	202.85	202.34	203.47	203.55	205.86	200.25	207.97	209.6	203.48	202.43	206.34	199.75	201.54	207.52	207	204.79	199.35	203.19	200.74	202.7	203.6	205.7	204.75	203.87	204.51	204.31
207.06	199.9	202.32	204.11	205.51	202.09	207.63	204.71	201.46	200.73	203.61	204.18	211.43	204.15	195.99	201.67	203.4	201.53	204.97	201.67	204.21	202.3	200.57	198.99	198.57	204.04	204.22	205.55	208.21	201.56	207.57	198.99	202.97	202.71	200.3	204.9	201.48	204.39	205.17	202.15	205.11	205.33	200.74	205.24	202.47	203.07	203.21	203.24	202.39	205.48
196.58	196.34	203.22	195.16	200.43	199.53	198.06	197.8	196.67	195.1	203.08	192.56	198.75	196.74	200.91	202.59	197.57	196.56	198.59	200.32	196.87	195.59	197.85	198.34	200.02	201.01	197.03	199.36	200.11	199.9	199.73	197.04	200.37	197.82	199.9	197.99	198.91	197.4	198.23	194.5	198.37	193.81	199.05	199.03	201.32	198.82	197.82	200.08	201.24	192.33
204.82	205.54	203.97	205.68	205.33	204.99	207.32	210.17	200.21	202.33	207.31	203.32	205.99	209.52	205.96	207.79	208.35	212.16	208.04	206.81	203.3	205.09	199.47	207.88	203.49	206.67	209.01	206.57	210.89	202	203.4	206.52	209.98	201.88	208.51	206.91	204.17	205.99	207.35	203.85	200.52	203.44	200.54	203.87	206.75	202.68	202.11	209.04	205.16	206.49
211.33	201.77	203.8	206.81	207.48	200.04	200.87	202.14	202.54	203.03	208.15	205.13	203.12	203.76	202.26	206.14	207.03	199	208.89	202.58	205.32	204.04	207.71	207.11	198.78	204.07	204.79	208.93	206.93	204.22	205.06	204.42	203.58	200.95	204.89	208.34	199.26	206.82	205.03	203.1	200.97	204.71	202.3	206.63	202.28	208.29	201.12	210.62	206.36	202.65
208.87	203.12	209.22	206.98	208.19	205.81	206.28	207.87	208.55	207.12	205.17	213.33	213.02	211.94	208.63	207.44	206.11	211.96	207.08	209.16	204.93	203.82	208.12	212.86	208.84	207.06	204.31	205.44	206.02	205.69	209.26	207.02	206.23	204.17	208.12	206.9	203.56	209.1	213.68	211.04	207.28	206.76	207.59	208.59	203.26	208.44	210.1	207.34	207.01	207.4
199.65	200.18	199.99	203.69	196.08	199.06	202.18	197.52	197.33	202.53	202.95	202.43	197.73	203.58	198.22	196.98	200.05	203.1	199.77	201.24	200.98	195.68	202.12	198.46	200.45	203.66	197.1	201.53	200.17	202.54	197.79	200.56	200.33	196.59	199.65	197.55	200.87	200.5	199.96	198.53	199.12	201.08	198.8	201.45	203.56	198.3	200.69	203.35	201.11	198.49
215.41	221.83	213.94	217.87	216.71	216.38	214.99	217.9	220.38	215.78	215.8	211.33	221.78	216.16	220.09	219.82	219.33	217	215.95	213.28	216.95	223.56	219.27	215.58	221	214.53	216.84	218.89	220.54	216.14	214.99	218.54	216.97	219.74	218.82	212.8	215.48	221.28	219.73	218.13	213.75	219.49	215.92	214.71	216.76	217.35	211.74	218.39	213.94	216.25
207.48	207.85	208.85	208.67	208.52	210.36	205.83	208.82	213.63	207.76	205.37	206.21	205.92	205.68	209.99	209.03	208.52	211.57	209.68	208.76	210.32	207.55	205.99	208.86	210.35	209.5	210.94	207.07	208.91	208.87	205.22	206.73	207.58	208.88	207.07	204.32	205.61	207.64	210.82	207.43	209.08	209.76	209.29	209.56	214.28	213.28	208.93	210.43	210.62	208.94
208.32	205.45	213.41	205.01	210.75	210.48	209.14	212.29	205.35	207.31	207.18	208.38	207.49	203.9	207.43	209.97	212.31	209.99	204.43	206.66	205.21	203.75	205.06	205.01	209.7	206.94	206.12	211.55	211.08	210.83	206.7	215.17	207.73	207.17	207.79	209.62	210.04	211	204.86	210.46	210.06	204.93	207.08	207.46	206.11	205.23	207.72	211.39	206.8	209.47
205.6	206.62	210.66	210.91	206.04	205.6	208.24	210.67	205.03	205.07	203.81	211.35	206.96	206.46	207.68	208.27	205.29	208.82	209.08	209.85	208.04	209.57	211.25	209.72	204.72	206.84	205.61	208.48	209.32	211.7	209.69	206.49	205.61	207.86	206.32	205.43	209.76	208.08	209.35	209.91	206.27	207.64	206.53	207.14	207.53	205.67	207.91	206.4	209.35	205.56
200.24	202	204.4	203.84	203.93	202.85	196.77	204.78	205.83	204.46	205.79	201.73	200.38	203.07	202.23	205.01	205.1	205.92	198.86	202.51	202.95	201.99	205.82	203.96	207.12	196.02	201.07	201	196.98	205.17	203.47	202.04	207.27	199.9	201.12	206.37	207.84	201.39	203.02	203.4	199.15	206.3	205.3	200.16	207.18	200.64	199.52	201.47	204.06	199.16
190.89	193.61	193.76	195.32	195.11	201.39	196.19	197.47	197.06	193.94	193.35	196.17	195.86	195.87	196.37	196.98	198.96	196.7	193.23	190.53	197.62	195.72	196.21	194.94	199.66	193.14	197.69	193.61	197.7	195.98	193.03	193.5	196.69	196.63	194.53	203.12	195.04	191.68	192.33	194.89	191.34	197.32	194.86	197.49	190.35	194.53	193.94	195.26	195.13	196.12
206.87	199.71	197.55	206.74	205.19	201.71	202.73	204.39	200.66	203.85	200.07	207.28	205.65	200.89	205.08	203.27	203.81	198.44	202	205.67	202.36	204.5	206.14	201.77	205.16	204.01	204.17	201.51	199.34	203.72	201.01	203.07	201.77	204.96	205.16	201.98	206.63	201.92	204.51	203.19	203.57	204.48	204.04	201.68	203.41	202.88	204.72	203.62	202.51	202.27
211.22	208.14	211.25	212.85	209.84	210.44	210.87	209.86	210.64	210.65	210.51	203.32	209.77	210.26	208.63	210.06	209.11	210.25	211.17	206.66	209.8	206.53	210.47	209	207.74	211.08	212.83	205.04	206.73	207.77	208.08	210.84	211.75	206.96	212.62	210.29	205.42	211.11	206.37	211.71	209.16	208.47	207.93	209.38	213.54	208.12	211.26	211.67	208.09	207.67
203.62	205.74	201.96	201.75	202.39	197.22	200.57	197.85	203.27	201.48	198.9	203.72	201.22	202.54	203.05	202.37	199.51	198.3	199.99	198.52	199.45	198.64	199.89	202.04	198.54	200.58	197.01	205.43	198.89	201.97	198.21	201.17	203.43	198.08	201.24	202.41	199.8	201.57	205.09	202.55	204.88	201.62	200.8	201.62	205.17	197.54	200.8	199.66	198.21	199.2
198.29	197.3	203.38	191.86	204.06	201.37	197.65	200.39	198.75	200.37	200.22	201.5	201.15	199.98	197.26	199.84	198.61	198.91	198.22	201.24	196.97	204.85	198.01	197.85	198.31	202.32	195.64	199.17	201.43	200.1	197.83	201.69	198.97	199.35	198.27	195.33	203.99	194.86	197.24	194.89	201.13	207.66	197.18	201.02	199.65	197.89	200.22	197.5	197.47	203
200.92	197.43	194	199.06	190.98	199.35	197.05	195.23	195.39	196.08	195.32	198.68	196.84	197.24	193.69	203.15	198.6	194.48	195.4	198.27	195.38	200.27	192.97	201.99	196.73	201.23	201.27	197.62	198.15	197.91	197.22	195.15	195.57	199.94	203.28	200.71	199.35	193.46	197.74	197.91	198.74	197.49	198.33	198.89	198.75	200.69	197.01	201.39	197.75	198.74
212.16	208.18	210.28	213.61	211.36	216.95	213.83	207.43	212.16	211.57	209.8	212.46	212.25	213.73	210.5	209.51	210.99	211.12	211.72	209.22	212.85	212.51	219.17	215.94	213.17	210.53	209.6	213.56	214.25	210.64	214.36	208.86	212.01	213.76	212.06	215.09	211.55	209	208.13	215.46	213.52	214.49	214.76	215.48	208.96	213.18	213.41	216.28	208.53	215.57
209.99	209.83	208.61	205.45	207.73	209.94	211.19	205.93	211.62	206.08	208.81	207.03	206.05	207.47	209.24	203.93	210.33	203.84	206.7	204.15	205.68	212.66	210.04	207.91	210.15	209.32	209.61	209.63	203.26	201.67	207.66	201.43	205.68	213	205.68	209.92	206.45	207.26	209.33	206.72	210.15	214.72	211.66	207.84	203.45	212.1	210.06	212.07	208.32	206.41
200.28	195.94	198.39	198.24	198.47	200.13	198.98	200.8	200.15	201.95	197.56	197.86	197.3	197.29	200.86	197.45	199.18	198.05	205.35	202.29	197.05	196.33	199.09	197.12	196.6	197.08	198.78	194.63	198.75	199.12	200.74	198.1	195.98	197.24	205.17	200.96	198.25	196.74	198.16	197.94	198.73	198.11	197.5	201.34	195.99	200.1	200.33	196.94	201.89	196.81
200.71	199.33	190.48	200.4	192.09	200.3	198.31	197.04	202.17	199.7	194.02	194.93	200.4	196.84	197.53	194.95	199.61	196.49	198.44	195.01	200.56	199.47	197.3	195.14	197.33	194.25	201.83	196.16	198.78	199.82	200.65	199.68	201.34	197.16	203.54	197.99	199.19	197.84	199.63	200.45	199.51	195.91	199.55	197.62	195.31	198.57	193.94	197.01	200.16	198.77
201.62	200.73	202.79	201.8	205.34	205.06	205.06	206.56	209.01	204.02	208.3	207.67	206.67	205.69	206.96	201.4	203.18	204.89	206.49	208.55	198.57	204.94	198.64	202.21	203.63	205.12	203.87	198.95	201.12	202.94	201.85	204.48	205.14	202.01	203.01	201.79	207.98	201.25	206.28	207.17	201.99	204.42	207.19	205.92	205.14	206.89	201.74	207.92	207.37	202.96
212.75	209.83	212.51	212.84	214.31	209.49	213.36	212.45	211.19	212.46	212.65	207.3	207.97	210.11	214.32	210.94	207.93	207.96	213.8	210.13	212.6	215.32	210.42	212.18	209.99	209.49	210.39	212.44	213.03	210.81	210.26	208.59	210.79	210.04	212.31	210.52	214.37	210.8	208.05	209.94	212.72	209.15	210.54	210.22	214.86	210.17	208.42	209.83	210.76	214.11
205.92	206.98	206.45	209.17	209.34	201.29	209.15	206.99	210.62	206.2	212.85	204	210.34	210.03	209.09	204.56	204.92	207.43	207.91	212.06	206.39	206.08	208.14	207.14	209	203.73	208.04	207.58	209.25	206.61	209.26	206.36	205.53	207.75	206.64	205.58	207.58	202.93	208.47	214.9	205.03	207.28	207.56	205.18	209.07	207.37	212.7	205.23	203.72	207.71
205.39	203.68	203.03	201.9	200.69	203.2	199.35	201.82	200.32	207.07	204.46	207.71	203.34	199.46	197.77	204.02	203.78	203.91	202.21	199.85	204.5	201.75	206.08	205.7	202.47	201.47	200.74	205.26	205.43	204.82	202.59	200.85	206.27	204.58	202.42	203.99	201.94	204.24	204.57	204.41	207.45	203.95	208.17	198.81	206.37	203.43	207.43	201.26	203	202.04
207.67	211.61	205.74	207.16	205.98	203.56	206.8	210.8	207	210.26	205.95	206.71	208.18	212.91	207.15	207.96	205.11	206.54	212.05	206.65	203.73	209.51	202.99	205.01	208.66	208.66	207.83	208.45	207.38	210.26	208.41	202.86	209.39	209.35	207.57	206.85	208.23	206.82	211.67	208.06	209.04	205.99	208.58	208.04	208.85	207.44	208.02	204.86	210.81	204.16
214.18	210.9	215.65	213.34	212.26	212	213.28	215.73	210.44	216.77	216.82	212.41	210.94	211.06	212.48	208.61	210.14	214.66	213.35	212.1	212.2	212.11	211.06	213.56	209.45	213.83	211.38	210.76	209.97	211.98	211.63	206.38	212.71	210.79	214.05	208.25	213	208.14	212.98	215.79	213.05	214.37	211.94	209.82	215.5	216.8	214.15	211.45	208.35	214.3
211	209.8	215.22	212.4	218.01	215.18	212.97	207.92	212.07	212.76	213.91	208.37	215.49	209.49	208.74	212.43	212.4	209.64	208.91	209.12	209.94	212.89	217.47	210.83	214.07	211.85	210.08	212.51	210.25	215.11	212.57	210.22	214.49	208.77	213.03	212.89	210.27	214.04	210.3	210.72	213.62	210.93	207.28	211.65	211.42	208.78	214.25	208.17	213.1	215.99
215.24	212.19	209.96	214.14	211.79	208.05	214.21	212.61	212.18	208.28	205.8	211.67	213.03	213.58	214.75	215.32	212.57	210.38	214.24	214.25	210.32	209.79	214.18	211.46	208.17	206.21	211.47	213.44	215.17	211.54	212.66	207.72	211.09	211.61	209.92	213	212.73	209.69	213	209.78	210.79	217.91	214.18	206.99	210.52	214.36	207.97	214.4	208.54	207.77
197.2	199.93	200.65	201.11	200.31	200.35	197.21	198.95	199.52	200.8	203.82	204.61	201.27	200.95	207.06	201.24	196.82	201.6	200.39	200.1	197.42	201.4	201.75	199.45	204.01	196.96	202.79	195.26	198.01	200.94	197.56	201.05	200.64	199.13	200.89	201.33	202.67	201.19	197.2	204.04	200.49	201.25	201.78	197.69	199.45	200.79	199.48	199.54	197.02	198.54
204.8	209.08	206.74	212.62	206.74	204.55	208.74	207.4	204.42	211.41	208.19	207.73	211.58	210.55	210.99	210.25	207.91	209.14	207.73	207.89	208.38	208.25	209.21	205.72	208.5	212.03	213.97	212.45	207.48	211.42	207.9	208.03	210.04	211.77	208.79	208.34	207.42	209.67	207.92	211.48	205.98	207.98	207.61	208.75	206.87	206.78	206.96	203.48	207.92	210.47
210.41	209.11	210.46	210.56	211.63	208.06	208.16	214.19	209.95	204.81	211.85	209.48	207.24	208.2	209.12	211.64	206.91	206.31	207.49	208.3	208.91	208.12	208.96	207.13	206.71	209.4	211.45	206.9	208.53	209.69	210.96	206.67	208.4	201.72	213.06	206.28	207.26	207.89	204.8	211.59	211.06	207.74	205.32	206	207.74	213.34	207.23	207.85	206.4	210.88
200.96	198.37	198.99	199.42	197.41	200.94	197.66	199.78	200.59	201.46	202.47	196.07	199.51	202.67	197.94	197.98	192.6	202.17	197.68	198.94	196.92	200.5	203.81	200.19	199.36	204.04	196.46	200.88	202.66	205.07	199.62	201.34	202.22	197.94	198.83	203.74	200.42	201	195.58	198.52	206.55	204.28	201.44	201.81	198.76	203.17	199.97	203.39	201.39	198.9
200.14	201.09	199.59	203.88	197.76	195.05	200.22	197.92	200.78	199.87	204.43	204.27	200.88	197.96	203.49	199.36	199.1	198.68	200.11	199.88	196.85	201.72	199.02	202.56	197.79	202.96	198.77	199.51	201.68	200.05	200.7	199.6	201.22	198.98	200.99	201.06	201.53	203.35	202.71	200.47	199.74	197.94	202.39	201.33	199.64	197.65	200.06	203.51	199.25	200.83
202.88	199.35	204.12	202.94	203.14	202.86	208.39	207.01	203.84	205.2	206.4	203.91	203.66	207.59	203.37	204.24	205.1	202.92	209.41	205.16	202.93	204.38	204.62	209.36	207.18	206.83	204.66	203.79	203.65	205.06	203.97	203.84	200.2	206.66	206.03	205.85	202.91	206.4	201.73	205.94	205.57	198.66	208.22	211.62	198.92	202.62	208.86	207.06	202.87	208.1
208.94	205.35	206.2	208.14	206.5	207.76	207.76	206.05	210.39	205.24	212.37	206.23	211.53	208.09	202.06	212.59	212.45	209.2	208.35	207.22	204.63	208.08	209.79	208.45	209.49	207.7	208.09	206.99	208.02	206.64	208.13	208.97	208.99	206.53	208.01	207.97	209.37	207.06	207.87	211.06	204.82	206.63	210.01	206.08	206.23	207.32	208.29	206.68	211.26	207.77
199.44	208.63	208.09	203	202.45	208.6	204.29	206.64	200.88	201.69	207.65	209.05	209.02	204.14	200.85	204.21	204.6	204.2	206.58	207.24	206.69	208.85	205.88	202.84	208.77	207.81	203.76	205.89	208.65	205.47	207.77	203.39	202.81	205.82	205.13	202.28	206.99	203.38	205.97	206.52	203.88	203.76	201.13	206.98	210.45	203.79	206.36	203.51	211.09	205.32
208.35	207.83	205.54	208.85	207.75	208.29	211.47	205.28	209.33	208.54	206.14	208.47	208.27	210.76	205	207.18	207	211.96	204.01	211.12	205.28	204.04	208.15	204.14	205.69	209.9	205.18	204.87	205.17	205.73	208.36	208.91	209.2	207.99	209.3	206.92	207.88	211.02	208.93	210.81	210.19	201.43	201.33	205.31	208.45	203.62	206.61	206.2	206.92	209.16
210.24	204.75	210.06	214.65	208.54	207.48	208.2	214.38	211.54	214.21	211.52	208.67	214.39	211.62	219.17	219.66	210.52	212.16	214.47	212.8	214.51	211.49	208.34	214.37	217.25	211.09	213.05	212.12	212.56	212.64	213.35	214.14	210.58	212.85	214.77	212.63	212.09	210.56	212.07	207.08	210.04	212.87	209.54	207.81	212.46	212.41	211.96	211	213.51	211.49
218.02	216.03	215.18	217.22	215.74	219.84	222.23	215.7	218.65	215.32	219.87	215.21	222.91	213.86	219.34	217.04	220.41	216.53	217.42	217.96	217.05	216.51	218.8	215.82	215.9	219.32	217.34	215.91	220.6	217.07	220.34	216.75	222.74	217.01	212.48	216.29	216.34	217.67	219.79	219.86	218.16	214.28	219.26	214.68	212.49	215.56	216.95	218.14	219.98	216.14
212.02	212.95	212.41	210.63	211.17	208.62	213.93	212.67	211.55	210.99	211.84	211.27	212.93	212.68	207.11	213.25	211.02	213.04	211.69	206.6	213.69	216.03	206.23	209.98	208.8	211.4	210.28	209.13	215.42	215.56	210.4	212.13	209.59	208.67	211.96	213.46	218.46	213.9	212.17	215.37	212.87	215.91	211.41	207.76	209.19	213.51	215.43	219.07	211.05	206.32
217.43	218.44	218.22	216.46	213.31	219.68	217.3	217.55	220.9	216.95	220.73	217.35	220.68	218.79	220.11	221.22	220.64	214.5	214.87	219.95	217.49	218.26	216.29	218.09	218.23	221.57	217.57	221.6	215.22	217.55	220.05	218.72	216.48	216.94	215.44	216.31	218.34	223.56	219.51	217.04	220.09	220.46	217.42	218.02	216.73	222.75	218.18	213.98	215.72	217.63
200.49	203.59	199.87	198.76	206.23	201.35	204.08	202.62	199.6	201.54	204.99	202.1	199.01	201.4	200.54	199.36	202.75	201.68	204.15	198.01	200	197.27	201.46	197.22	200.31	202.12	196.44	200.13	202.92	201.76	201.87	201.49	200.66	200.66	202.64	197.54	198.96	198.96	199.81	202	202.27	203.04	205.27	197.46	201.21	198.59	198.89	199.43	199.38	199.6
190.56	193.32	196.46	188.89	199.97	196.07	194.36	195.91	198.4	192.33	194.85	200.58	197.61	193.39	193.23	193.57	195.92	193.61	195.32	200.21	194.78	194.25	196.48	197.87	194.7	199.92	199.54	197.39	192.73	192.55	190.85	197.19	192.53	195.86	196.08	199.09	195.69	197.42	194.8	200.59	195.77	191.96	196.33	193.73	197.36	194.61	197.05	193.49	197.58	195.44
201.64	202.94	204.57	206.73	202.7	204.42	203.18	205.8	202.35	201.4	202.9	208.56	200.78	204.4	206.09	205.04	204.59	204.46	203.63	201.58	201.99	208.47	204.03	206.91	202.81	204.01	208.7	206.09	205.43	206.84	205.53	203.69	204.7	202.66	204.19	202.91	204.13	203.86	206.77	209.97	207.04	211.09	208.1	199.85	207.41	203.6	202.72	210.22	208.15	204.28
206.51	211.03	205.06	210.29	213.82	210.89	209.49	203.72	211.76	208.44	212.35	206.5	207.96	213.65	211.42	209.73	211.61	209.37	208.56	209.77	206.55	211.37	207.01	210.46	210.25	203.74	207.3	208.03	211.73	210.14	206.41	207.52	204.31	209.1	210.95	207.5	208.92	207.08	211.54	207.73	213.78	209.39	208.25	208.99	212.41	210.75	208.14	210.11	209.71	206.87
205.52	210.46	208.7	205.53	205.85	207.5	208.36	207.18	208.67	211.55	209.2	209.4	205.47	210.98	207.09	209.18	211.85	204.69	208.08	207.2	209.16	204.22	205.21	207.49	207.85	210.41	209.85	205.83	209.98	207.7	206.51	212.65	204.81	206.63	202.05	207.53	205.42	205.28	205.31	209.87	207.41	210.21	210.56	204.88	209.11	205.04	207.21	203.81	207.48	208.43
202.82	201.4	202.27	203.64	198.18	200.57	201.88	200.7	207.06	199.49	200.97	200.91	200.7	202.17	196.83	202.38	201.51	203.57	202.19	199.72	206.4	201.43	200	200.64	205.21	199.39	200.14	202.24	202.75	202.29	203.63	207.21	202.16	199.85	200.32	202.55	203.1	201.61	202.78	200.01	202.96	200.42	202.94	203.35	203.7	202.69	205.74	200.65	205.18	197.92
201.09	199.36	198.66	200.38	202.54	195.7	199.59	197.51	202.61	200.24	203.37	202.44	202.05	196.28	202.33	199.27	201.04	202.23	197.2	203.48	200.08	200.08	201.71	204.78	196.72	195.67	200.43	201.41	199.39	201.48	201.08	197.01	197.64	206.16	204.88	199.24	198.27	199.88	199.98	197.64	198.82	198.44	202.81	201.13	202.61	200.96	202.71	195.43	203.12	204.61
209.1	210.61	205.88	210.05	207.38	208.26	208.16	209.19	208.64	206.02	206.76	208.66	209.11	203.66	205.42	212.78	213.73	205.66	206.72	210.44	207.1	206.37	209.77	203.68	207.14	207.62	211.37	209.29	211.22	207.1	207.42	210.32	209.09	205.02	210.89	206.48	207.77	212.27	208.55	210.22	207.71	203.68	210.78	207.79	209.57	208.96	213.44	208.15	209.26	208.54
207.19	207.11	206.42	211.89	212.4	204.61	208.24	207.42	205.25	206.09	205.42	208.26	212.34	206.88	210.31	209.46	211.03	207.2	210.04	205.5	207.01	209.36	209.85	204.57	208.69	203.46	209.07	208.03	207.8	207.69	210.45	207.41	208.92	211.31	213.2	207.95	207.82	205.81	208.87	210.73	206.61	207.51	206.82	208.63	204.74	210.49	212.04	203.22	206.78	205.81
203.23	200.95	200.3	199.54	200.86	201.46	199.94	200.58	201.64	196.31	200.48	199.04	200.38	202.86	204.61	196.43	203.27	201.86	203.17	202.72	202.19	201.1	202.23	201.45	200.84	204.71	198.62	203.7	204.61	199.42	203.56	202.84	202.36	201.22	196.86	203.18	204.06	201.24	195.5	200.96	198.4	204.83	205.11	202.89	201.84	201.81	200.47	201.28	200.01	198.77
206.11	205.69	205.86	206.66	208.18	206.75	206.04	211.24	205.97	209.21	207.91	206.61	210.46	208.84	209.43	208.13	204.2	210.47	207.13	210.97	209.46	208.28	204.86	212.96	205.73	206.18	205.94	205.11	204.58	203.85	206.72	208.08	206.71	207.42	204.15	207.35	206.22	211.74	211.13	208.03	210.31	212.09	206.26	208.41	204.14	209.68	207.96	206.22	205.5	210.06
207.24	211.91	208.28	208.97	204.71	209.16	203.16	207.95	211.25	202.71	206.73	206.46	206.2	205.85	208.06	207.76	204.5	205.62	207.78	205.06	211.09	208.21	207.98	205.62	210.22	207.25	206.41	207.33	206.86	212.65	212.72	204.18	208.63	205.08	206.76	209.32	204	203.06	206.89	206.25	203.64	203.44	205.44	209.07	203.43	209.92	211.97	211.04	211.04	207.91
203.18	207.02	205.74	204.78	205.68	202.09	206.73	199.53	207.02	206.37	202.51	200.77	205.45	203.79	202.23	205.45	204.59	205.19	201.02	204.47	204.73	201.22	200.66	202.32	201.75	206.9	206.31	201.89	205	205.88	203.06	207.63	200.94	202.17	199.04	200.96	203.51	200.32	199.96	207.21	203.97	201.62	205.51	205.25	199.11	203.8	201.84	205.26	202.9	206.43
210.76	205.53	210.1	207.29	214.84	209.6	208.88	202.05	205.28	205.96	204.86	210.56	206.24	210.05	203.85	210.37	209.76	206.19	204.54	208.84	207.79	211.62	211.4	208.01	206.32	210.16	207.77	205.45	206.51	210.44	205.1	208.15	209.78	205.09	211.86	208.3	214.46	209.37	207.61	209.37	207.02	212.22	208.8	203.08	210.45	204.85	208.69	211.05	205.24	212.69
208.49	211.89	204.06	208.01	205.65	211.11	207.44	206.95	206.18	211.71	209.62	210.37	207.53	207.63	209.29	206.97	208	209.18	205.12	210.81	208.24	204.68	204.97	203.99	208.97	209.56	208.01	206.64	210.63	207.22	209.51	207.36	210.42	208.77	209.3	211.41	211.22	208.64	208.59	206.69	203.58	214.64	205.9	207.44	206.83	206.63	208.04	207.02	207.53	208.44
208.55	204.69	209.23	209.7	207.28	212.86	207.06	210.2	209.48	205.58	210.23	204.3	207.31	207.06	210.63	214.57	206.64	208.36	206.7	212.62	209.78	214.6	213.62	209.35	202.49	205.25	207.8	210.92	204.75	210.59	207	206.49	210.15	205.34	209.7	207.58	208.6	207.81	206.59	202.86	207.5	212.31	209.49	210.88	204.24	207.81	211.83	209.56	207.96	206.51
211.18	209.58	210.59	208.46	208.08	205.85	205.27	208.3	205.13	203.45	207.62	207.64	211.76	214.31	206.78	204.88	206.35	210.26	207.79	212.18	211.09	211.27	208.11	209.84	204.47	207.02	207.56	205.63	206.38	204.99	209.98	213.35	211.56	210.82	207.36	206.4	210.81	214.98	208.18	207.66	206.92	213.78	211.04	206.95	211.15	208.96	210.75	208.16	207.23	210.48
205.17	205	203.67	200.69	206.67	203.06	202.55	203.68	201.76	207.46	202.19	206.18	205.08	201.31	210.31	203.87	203.53	206.79	212.39	205.98	200.85	209.05	204.71	204.51	205.45	203.07	206.17	206.37	201.92	201.39	203.14	202.75	210.28	206.09	205.94	206.4	206.02	202.91	204.65	203.65	201.78	210.16	208.45	199.1	205.27	207.57	202.79	207.77	207.05	207.89
218.18	212.43	213.36	214.03	214.47	210.25	209.37	209.02	210.88	210.15	213.72	212.04	206.89	209.87	208.06	207.93	218.6	211.16	211.83	215.46	212.23	211.26	213.2	211.35	204.09	215.46	213.45	213.71	213.71	209.12	209.26	212.29	209.79	213.1	214.59	214.43	215.5	214.42	218.09	212.28	208.9	214.8	207.32	213.38	212.56	205.7	214.49	210.47	215.55	214.33
198.8	201.1	198.11	204.34	203.16	199.67	198.06	204.51	199.54	199.16	198.14	200.43	205.01	193.43	198.07	199.62	200.29	197.34	203.61	201.48	198.9	205.17	203.6	202.12	199.43	203.15	205.16	196.96	198.73	200.17	201.2	201.43	198.3	200.18	199.3	200.56	201.24	200.62	195.96	198.52	198.05	203.22	198.58	202.54	201.72	195.92	199.73	202.4	199.92	200.63
208.72	210.67	205.87	210.29	207.16	209.68	210.79	211.62	208.14	211.71	203.77	208.34	211.96	204	210.91	210.07	212.02	205.41	206.08	213.19	207.31	210.47	212.27	205.94	205.67	208.42	206.2	207.03	212.89	208.06	208.42	208.94	209.82	211.54	208.71	209.09	209.17	207.71	203.38	208.34	206.54	212.85	206.62	210.89	208.95	206.12	208.7	205.26	208.82	207.99
205.14	203.77	197.18	206.6	200.18	202.51	209.64	203.07	204.84	204.33	200.71	204.48	204.31	200.95	203.12	204.6	203.78	202.04	200.54	206.06	200.76	202.1	203.14	202.26	207.65	204.29	203.05	202	203.88	200.07	199.59	205.93	198.92	206.43	198.32	204.11	203.86	206.94	202.18	203.77	205.04	207.25	202.73	205.02	204.09	202.26	198.66	198.95	197.13	203.34
212.58	216.84	210.86	212.56	208.31	210.61	210.04	211.35	211.75	210.02	214.65	207.87	206.95	212.29	215.3	211.12	208.78	214.51	208.02	207.85	206.22	208.8	211.88	210.94	212.3	208.79	208.84	212.75	208.65	214.43	208.79	213.56	215.13	209.9	209.3	210.81	212.64	209.42	211.55	210.37	212.95	211.8	210.29	212.7	213.97	210.94	210.06	207.93	209.31	209.77
202.25	203.7	205	204.94	203.12	205.12	200.69	196.29	204.41	200.55	202.1	201.87	202.63	201.27	201.21	206.46	201.81	205.21	207.16	203.64	203.73	202.3	202.9	205.98	200.94	199.89	203.76	204	200.28	204.32	204.36	199.56	200.69	201.19	204.52	206	200.52	202.83	197.85	200.43	201.97	200.61	202.54	200.68	202.06	200.79	201.38	201.48	202.68	199.15
202.45	199.13	200.29	200.79	206.45	201.98	198.68	202.39	196.82	207.53	202.49	198.98	198.79	196.63	202.57	198.8	196.45	203.94	200.6	198.1	197.03	204.88	203.19	198.43	197.71	200.3	196.88	195.75	195.53	196.83	200.96	197.21	201.13	197.67	199.22	199.43	200.42	202.89	197.27	198.51	200.37	197.22	204	205.66	196.06	204.64	198.84	199.66	204.24	198.01
208.13	213.58	207.99	209.8	203.99	210.5	207.69	207.71	209.19	208.75	204.89	212.5	204.83	217.34	208.37	205.81	204.15	206.17	205.79	206.85	203.8	207.98	206.66	204.47	208	204.61	209.29	207.43	205.8	207.64	207.44	204.89	204.02	208.97	207.59	210.8	206.4	207.85	203.39	206.74	209.5	206.3	208.58	214.13	214.64	209.02	200.74	203.22	211.04	207.05
209.99	212.95	211.57	214.02	210.84	215.25	215.87	214.66	215.27	215.2	211.42	217.94	210.81	211.4	216.25	212.69	211.67	217.18	214.95	214.22	213.38	215.96	212.82	212	219.84	213.44	211.93	215.19	211.9	212.1	215.34	213.87	210.96	213.35	211.29	213.53	213.38	214.53	216.34	215.98	211.16	213.1	210.47	214.66	211.93	217.09	214.12	213.31	214.86	210.28
200.85	198.4	196.27	194.19	197.15	194.61	201.2	202.25	198.24	199.87	194.07	196.79	196.64	199.42	200.83	197.22	201.31	199.18	202.83	198.97	200.73	202.76	199.55	199.42	200.58	203.41	198.37	200.49	199.57	201.79	201.05	203.24	200.41	198.3	197.63	199.61	199.59	198.76	199.19	199.15	202.13	203.8	200.98	200.02	202.83	199.31	197.36	197.56	200.71	201.9
206.49	205.04	203.6	202.25	206.06	202.22	200.88	206.07	208.09	203.46	207.35	201.56	205.11	202.43	201.52	205.2	205.22	205.17	208.36	203.53	207.74	198.57	205.65	204.43	205.84	205.21	202.86	200.92	201.06	205.64	203.33	204.21	208.54	201.43	203.79	205.55	200.18	212	204.19	205.85	201.72	207.5	201.93	206.53	205.96	201.95	204.44	205.79	203.23	203.47
211.08	211.2	209.12	211.93	210.52	213.09	211.65	211.03	212.13	212.71	209.39	211.45	209.36	208.77	210.29	213.02	213.05	211.05	210.67	207.38	211.25	212.04	211.1	212.43	208.97	211.8	207.98	208.74	213.95	207.02	211.36	208.36	212.62	212.87	218.18	205.82	209.53	211.14	216.49	210.31	213.42	212.63	209.53	207.9	210.5	210.33	216.58	211.62	212.02	213.23
209.37	209.91	215.77	212.89	211.61	213.95	215.03	212.47	209.73	211.66	210.07	213.07	214.41	214.68	215.34	210.53	217.26	213.62	209.32	210.91	208.45	215.97	212.15	211.78	212.48	219.62	214.88	209.86	212.48	212.18	211.74	214.11	215	213.8	213.53	212.21	209.77	212.88	213.42	212.81	209.48	207.4	212.4	214.02	214.33	213.66	214.26	212.73	215.52	211.26
206.42	209.51	207.93	207.05	210.91	206.82	211.82	211.45	207.38	206.53	208.91	207.2	208.74	204.87	210.02	206.43	209.48	209.51	207.54	205.95	203.67	207.37	206.73	208.24	205.98	208.78	206.24	203.5	209.48	205.66	207.24	206.05	209.34	206.16	211.03	207.8	204.69	208.98	205.28	206.08	206.53	209.96	210.67	208.17	207.03	203.78	209.46	205.77	202.12	208.34
202.25	205.87	202.13	202.24	204.91	202.02	205.84	206.58	197.69	203	203.96	204.59	203.58	202.71	199.7	205.22	205.3	205.48	200.73	202.53	204.23	200.26	206.51	207	207.4	203.64	205.19	205	201.38	206.46	204.99	201.83	203.01	202.43	203.9	197.62	202.05	201.95	196.91	203.51	203.72	203.83	201.88	204.97	205.57	205.34	203.78	204.33	201.42	200.75
198.07	192.95	201.18	202.46	202.45	202.02	196.23	200.15	205.35	202.95	203.3	197.57	196.92	201.44	195.01	194.86	200.08	203.7	195.16	199.66	197.36	201.37	202.83	201.87	197.02	195.3	203.08	199.71	195.63	202.3	203.51	193.15	200.73	201.91	196.96	202.8	200.18	196.07	201.01	198.73	195.76	194.59	194.49	201.12	197.23	201.71	199.3	193.8	196.93	202.1
201.46	200.46	202.1	202.06	206.03	204.98	201.61	206.87	205.39	205.34	200.02	205.79	201.56	204.58	198.94	203	206.43	203.01	201.68	201.58	206.54	201.96	202.4	200.83	203.05	201.21	200.26	203.19	203.41	206.56	206.85	205.67	202.76	203.73	200.32	204.48	204.73	204.65	200.89	205.69	201.63	203.53	205.17	203.33	201.06	202.6	208.48	204.81	204.18	207.23
198.7	194.98	196.52	199.92	196.11	192.57	196.67	200.24	194.11	194.89	192.21	193.34	191.74	199.85	196.2	196.56	191.5	193.66	197.75	195.06	199.68	190.03	197.52	194.85	192.29	192.29	192.59	195.37	192.41	191.31	196.85	193.78	195.33	195.14	195.05	196.97	196.72	196.92	195.68	193.7	195.91	193.28	196.17	192.11	195.08	198.83	191.28	193.76	197.91	192.96
204.44	202.67	203.04	204.15	210	206.88	205.88	206.3	200.28	201.53	208.24	203.45	207.33	205.22	203.68	206.81	202.93	206.9	210.17	204.57	206.05	205.76	202.02	203.97	205.44	202.1	205.04	204.41	208.7	199.44	206.33	202.69	205.68	199.92	208.1	204.02	204.71	209.11	204.3	205.02	205.15	201.34	207.82	205.65	201.79	202.9	206.21	202.42	206.45	201.79
212.96	207.2	212.26	210.79	210.32	213.29	203.32	206.65	206.65	209.02	210.2	212.62	207.32	205.38	209.98	209.49	212.76	207.51	211.49	205.09	213.09	215.07	209.52	204.78	205.27	210.84	205.83	210.48	207.55	208.35	206.87	206.8	204.47	206.7	206.9	210.12	206.01	209.63	208.39	209.51	211.56	209.39	208.53	206.85	207.58	207.33	211.69	210.69	211.51	206.92
204.51	208.52	206.62	205.34	206.19	201.2	207.91	206.52	203.55	205.18	204.52	205.37	205.89	200.57	204.42	205.02	207.97	203.24	204.08	205.43	203.37	204.27	202.23	205.06	202.61	204.78	206.15	204.48	208.71	203.95	201.59	207.75	206.4	201.31	208.81	207.98	207.95	205.4	205.61	206.32	206.56	206.85	202.79	205.42	201.65	207.99	199.92	208.81	202.41	206.1
198.95	201.6	201.31	196.18	200	197.98	202.48	200.33	202.38	202.59	201.53	201.85	198.61	198.88	204.91	200.91	200.98	198.7	196.84	197.91	196.74	199.52	203.3	201.34	203.16	203.19	203.04	199.56	202.73	198.78	195.39	195.97	196.47	199.25	198.32	198.68	195.11	196.71	193.91	198.43	201.05	197.93	200.24	201.07	204.6	193.9	198.25	202.21	199.68	203.8
218.66	216.17	217	217.12	217.96	222.35	216.26	213.38	215.56	221.36	215.08	218.78	218.71	215.5	217.61	219.27	213.95	215.08	217.61	218.87	217.07	219.33	220.8	218.33	219.75	218.68	214.78	218.39	213.75	215.17	215.68	219.03	219.89	217.35	212.03	216.21	221.16	216.51	216.29	213.86	217.69	217.76	214.25	217.82	217.59	218.17	216.32	215.58	218.01	218.96
201.77	207.13	203.4	205.78	202.35	202.34	205.72	204.3	202.28	203.1	204.04	204.67	203.21	206.08	204.05	203.24	197.24	202.83	205.17	200.36	202.77	201.33	202.43	205.15	202.08	201.97	202.84	211.06	200.48	201.65	199.72	201.5	200.5	200.68	200.92	203.75	199.78	201.77	200.5	200.42	201.83	205.42	200.98	202.03	201.16	199.81	206.39	201.09	202.62	202.33
197.22	198.55	194.26	199.98	197.55	196.04	199.01	190.75	198.64	194.15	196.02	194.94	202.66	199.73	199.12	197.5	200.56	197.07	197.9	196.46	197.76	198.09	197.4	198.12	199.2	197.75	190.22	199.47	197.69	195.62	192.87	196.66	200.92	198.49	191.93	199.5	199.79	195.9	197.36	192.04	198.05	196.9	198.63	195.09	196.47	199.82	201.55	201.79	199.05	199.29
190.16	191.41	195.89	199.25	198.02	195.34	195.84	192.04	193.1	195.98	192.62	196.63	193.18	196.36	197.58	198.85	192.86	192.51	195	193.42	195.81	194.56	190.96	196.23	191.97	195.66	195.27	191.39	192.02	190.24	193.63	192.43	197.01	191.61	190.19	193.88	194.12	193.04	195.52	190.5	190.83	198.48	196.34	189.57	195.74	193.95	192.18	194.69	193.1	195.9
207.16	209.76	209.41	207.81	207.33	207.26	206.82	210.46	208.83	210.51	205.41	211.18	212.04	209.28	207.21	210.64	210.48	212.17	209.83	207.86	209.58	208.56	205.47	216.26	207.5	210.98	210.82	208.03	209.55	208.62	211.42	208.21	209.07	210.68	209.96	212.25	209.14	209.21	210.75	210.18	203.27	208.31	211.07	206.06	211.86	209.6	210.26	209.18	209.99	209.12
197.84	198.62	195.86	198.5	196.99	199.25	199.03	196.71	196.42	196.74	193.14	199.21	198.27	201.93	199.57	197.01	201.43	196.2	198.31	197.02	204.56	198.36	197.41	200.82	198.1	198.85	199.03	197.45	204.03	196.84	197.82	194.66	199.08	195.01	197.19	197.93	200.07	202.48	200.15	199.32	200.4	204.61	199.33	195.43	194.26	199.61	197.5	198.07	200.69	201.37
199.68	198.15	195.64	199.75	204.8	202.6	204.4	202.87	200.25	204.21	202.85	201.56	199.02	196.56	199.44	199.15	201.72	199.83	202.41	200.94	205.55	205.11	197.47	202.07	200.97	201.22	202.55	202.57	199	198.07	197.2	205.48	201.68	199.78	201.76	203.22	202.82	203.69	204.05	203.58	201.52	205.52	202.14	198.17	197.79	197.85	200.23	199.13	202.86	202.84
210.6	209.49	209.23	207.75	208.27	210.02	213.12	208.16	208.48	204.74	209.04	210.18	206.63	207.6	211.73	214.12	207.54	211.01	211.09	206.7	205.09	213.66	203.69	207.1	209.61	206.68	204.39	207.2	206.69	208.11	208.84	208.64	211.88	207.84	208.07	205.51	207.59	208.14	210.89	212.04	212.26	205.98	209	207.27	210.85	211.04	212.08	209.36	210.74	211.21
211.14	204.01	207.79	205.8	202.73	208.22	209.19	204.78	207.43	208.97	201.69	207.29	205.74	204.75	202.6	205.96	210.76	211.48	208.15	205.65	210.92	210.51	205.09	204.56	204.19	204.05	205.4	205.72	207.07	208.21	205.05	207.41	209.17	209.22	205.47	203.63	211.56	207.8	208.98	204.33	203.81	204.49	205.97	208.5	204.48	206.11	206.26	207.02	206.76	203.83
206.75	196.33	208.13	210.83	203.62	204.66	203.55	204.35	205.45	203.34	203.8	208.48	202.5	203.24	207.83	204.91	205.74	207.45	202.9	205.99	205.6	203.77	209.35	209.25	204.02	210.12	205.39	207.67	205	203.67	209.41	205.87	203.84	207.66	206.14	206.35	203.95	204.76	205.41	205.25	203.43	206.73	203.87	206.59	209.46	207.84	206.88	206.23	204.15	207.95
213.98	216.1	213.11	217.62	220.2	216.31	223.67	215.35	215.01	218.37	210.26	216.79	215.71	219.42	220.31	220.59	217	214.23	216.85	220.12	215.33	218.84	212.54	213.31	217.39	217.64	216.77	214.38	216.46	222.8	213.65	216.64	215.44	214.48	215.06	216.61	218.97	218.25	220.92	215.69	216.51	212.2	220.94	215.78	212.44	217.76	215.99	214.47	213.42	219.22
204.08	201.09	200.59	210.76	202.84	200.32	203.32	202.09	204.65	204.37	206.9	203.66	206.12	203.23	206.62	204.99	208.37	205.2	207.3	203.12	202.99	209.47	201.87	204.4	205.24	203.01	203.23	206.76	199.48	201.14	202.86	204.24	202.6	206.65	203.69	202.63	202.52	207.06	207.07	205.42	205.93	205.68	207.74	207.09	201.93	201.84	203.73	204.25	205.98	203.99
194.67	199.27	200.51	199.51	197.95	198.26	196.94	199.14	197.46	195.47	197.76	197.42	197.39	198.83	199.42	198.94	198.69	201.31	197.06	194.81	199.8	197.99	201.8	193.82	197.27	195.14	197.78	202.15	196.82	196.95	195.41	195.94	201.88	202.71	200.05	194.04	199.98	196.87	194.77	198.5	198.8	195.55	201.44	198.45	196.38	194.73	198.27	197.23	198.68	200.61
195.33	200.68	198.99	201.56	195.7	193.56	195.3	200.17	195.95	200.78	200.73	198.89	198.36	196.03	196.89	195.15	195.57	200.79	198.43	195.31	196.37	198.21	198.57	198.97	198.79	200.02	197.45	197.84	198.76	198	199.65	198.13	201.52	198.86	193.2	198.16	194.49	198.24	196.85	195.23	202.95	201.33	199.17	200.87	198.17	201.94	200.28	201.63	202.02	196.75
208.72	208.97	213.98	211.45	210.97	212.33	211.89	212.05	217.28	208.69	208.68	212.66	210.57	213.3	207.34	203.6	210.75	208.44	214.29	208.28	212.6	211.61	210.44	213.2	210.76	210.78	214.32	207.38	210	210.11	215.46	207.86	215.67	209.94	211.82	212.61	211.9	215.47	210.9	211.7	212.67	209.29	210.29	212.44	211.01	215.57	209.58	207.44	212.78	214.78
203.99	200.67	204.9	199.17	201.06	199.25	202.35	200.75	201.02	204.83	201.66	201.68	204.57	198.89	199.93	203.26	202.01	196.28	203.14	202.71	199.64	206.5	205.32	205.96	205.97	202.77	207.25	200.92	203.01	204.63	201.77	206.11	203.91	206.13	201.83	204.45	201.68	201.89	203	202.43	203.38	204.84	202.46	203.11	200.85	200.39	200.9	203.23	202.88	203.63
207.66	212.41	211.43	209.28	211	210.91	210.14	215.52	214.95	206.72	210.15	212.94	213.62	217.78	211.44	209.26	211.97	208.33	205.18	209.4	214.66	210.06	212.86	208.36	213.16	211.24	210.88	214.01	212.51	214.82	210.97	210.82	212.02	212.71	209.14	216.33	213.04	208.28	210.35	208.83	208.9	214.32	213.92	217.06	206.42	211.41	216.45	209.1	211.66	209.15
202.29	201.99	202.33	200.93	199.27	202.02	202.29	203.52	204.07	203.42	203.72	201.08	205.99	204.97	200.23	202.64	202.56	199.44	202.06	207.51	206.13	204.36	201.13	197.45	198.08	204.38	205.29	209.05	203.71	200.31	200.64	202.56	200.79	201.96	201.47	202.11	205.76	197.92	198.72	201.2	202.16	202.82	205.61	204.35	205.98	202.34	205.55	202.63	202.26	201.84
205.37	204.75	204.11	204.25	203.18	200.83	203.15	205.2	204.95	207.23	202.16	206.59	202.69	200.28	202.25	206.53	205.45	202.64	209.46	207.17	200.03	204.01	204.02	204.21	210.85	201.76	200.22	207.97	204.09	206.57	200.08	205.39	207.61	204.85	199.05	203.05	204.24	203.69	201.54	201.22	204.21	192.99	205.32	199.95	204.62	206.12	200.33	204.55	196.71	203.56
216.38	212.57	211.87	216.55	214.14	221.2	211.79	208.61	210.29	215.09	210.77	212.81	214.96	215.41	214.62	211.15	211.63	211.37	213.7	212.97	210.16	213.13	212.02	216.18	217.86	213.42	214.36	213.8	214.67	214.24	212.38	215.08	214.33	212.7	218.41	208.72	216.84	207.68	215.81	212.32	212.38	208.99	216.61	211.76	215.15	213.45	214.21	212.74	214	213.02
198.95	201.1	205.52	202.65	202.81	204.73	201.44	201.07	202.4	202.41	204.34	202.22	206.53	203.22	198.82	206.39	206.41	202.98	203.38	204.4	205.32	203.41	200.49	203.06	200.23	203.18	200.01	200.5	199.65	206.27	199.72	205.34	202.1	199.18	205.35	201.74	204.43	208.07	208.58	198.75	207.54	199.7	205.78	205.14	205.55	200.51	204.33	204.62	200.6	201.5
208.44	209.52	212.18	209.17	209.14	213.6	206.8	202.2	209.32	207.65	206.62	207.75	209.73	208.51	210.74	208.13	208.45	208.2	207.32	210.08	205.98	211.01	205.39	209.38	205.58	208.4	212.98	208.09	208.4	209.57	207.22	208.65	207.21	206.81	209.1	208.32	210.1	207.63	210.12	206.56	209.61	206.95	205.64	210.27	211.57	206.42	210.2	200.87	207.44	204.48
199.35	205.13	200.13	201.26	205.48	205.78	200.58	201.75	206.07	200.76	200.49	199.91	205.49	200.71	201.36	202.48	202.46	207.35	202.3	198.87	200.66	204.07	204.43	206.95	205.96	199.1	203.85	205.51	206.97	204.18	204.49	204.22	204.68	206.48	204.96	203.43	199.6	203.49	205.22	200.74	203.75	204.42	204.93	200.09	199.12	202.63	198.16	206.75	204.21	201.67
209.54	206.78	208.12	205.88	210.8	205.05	207.38	207.71	207.93	210.22	207.33	207.74	207.14	207.6	207.35	206.79	207.18	208.05	208.43	205.3	210.72	205.24	206.8	203.38	212.23	206.41	204.42	214.38	208.72	206.05	205.16	207.2	208.36	209.68	208.53	204.91	211.87	212.26	207.32	206.46	208.74	204.85	208.8	209.36	210.39	207.37	210.75	209.71	213.23	210.12
206.98	205.58	203.43	209.05	204.91	210.06	206.79	205.17	210.53	210.8	209.91	207.32	208.71	205.6	205.41	212.32	208.49	209.36	209.4	210.08	210.1	207.68	207.78	206.14	209.47	207.37	206.08	207.56	205.63	208.64	208.07	210.62	207.87	209.28	210.59	206.87	208.84	210.83	208.14	207.78	206.54	200.5	205.4	212.11	210.2	209.71	212.89	208.11	210	203.83
197.55	200.48	200.38	199.2	197.83	198.37	198.83	197.65	197.25	199.65	197.22	196.55	195.33	205.46	194.57	202.84	201.19	196.86	200.52	198.77	196.19	197.56	201.42	200.92	197.16	198.74	196.36	198.6	190.28	195.29	196.43	199.07	201.19	199.66	196.45	201.42	194.22	198.06	203.3	201.52	204.2	197.2	194.66	197.01	193.96	199.82	201.15	202.57	204.76	193.59
212.66	217.12	216.76	220.1	218.14	219.49	216.76	215.43	216.44	222.57	212.68	215.81	216.96	215.47	218.01	218.19	216.56	218.85	214.66	218.96	220.36	223.04	215.62	216.01	219.84	215.77	221.67	219.78	215.62	217.68	219.18	222.92	214.78	217.22	217.67	223.34	215.75	221.03	221.22	216.56	221.06	212.07	219.92	215.14	219.27	219.92	222.04	212.24	217.31	215.01
217.53	215.92	217.32	214.18	219.62	215.84	211.4	216.5	218.4	213.68	219.6	213.01	216.27	219.79	210.24	219.99	218	218.41	215.73	214.02	217.46	216.15	213.65	208.69	212.77	217.16	216.71	212.16	219.54	217.52	213.79	215.77	214.69	215.98	213.25	220.16	216.01	215.22	218.81	216.24	213.84	219.35	221.91	212.29	214.02	219.14	219.39	218.79	214.96	217.96
209.78	204.92	207.16	204.33	208.59	212.15	211.13	202.28	208.46	204.9	212.01	210.38	208.12	212.11	206.7	205.96	207.07	209.67	206.27	207.39	207.28	206.62	205.11	212.91	206.38	205.53	209.54	206.79	204.45	210.25	211.61	206.07	206.57	210.3	205.26	211.29	205.6	212.8	204.76	208.97	206.78	206.44	207.3	207.64	210.63	203.59	207.53	210.25	209.07	209.01
199.71	204.42	200.88	199.02	200.73	195.53	197.67	197.65	202.53	197.17	198.87	195.45	197.48	202.19	198.93	194.39	200.44	200.58	199.16	203.52	198.95	201.51	197.05	198.8	200.03	200.62	200.76	198.2	198.83	199.81	198.45	196.23	196.56	198.26	199.68	195.13	196.46	199.78	197	198.74	199.14	200.82	204.4	201.95	200.28	199.08	196.97	201.22	205.44	198.31
199.59	202.82	199.49	197.52	196.07	198.83	199.23	196.51	195.72	197.43	198.82	198.69	198.44	201.09	193.92	197.71	195.75	196.86	201.54	197.55	197.34	202.42	198.15	196.86	199.01	200.52	197.13	197.88	200.43	199.42	203.04	197.87	196.78	195.06	196.23	190.89	193.36	194.73	196.52	197.95	194.01	193.99	200.17	198.44	200.4	192.94	202.32	195.59	198.82	198.88
212.72	205.2	210.89	211.12	207.7	213.46	211.87	212.3	213.85	214.4	209.95	213.54	209.96	212.06	212.86	209.24	211.78	214.32	211.55	212.96	211.81	219.09	211.78	212.46	217.44	212.64	211.56	210.89	208.18	214.16	213.93	210.91	215.45	215.19	212.23	210.58	208.97	211.32	212.96	213.47	214.55	213.01	213.47	210.8	213.91	207.27	216.47	213.53	213.1	213.8
196.72	199.29	195.91	197.26	195.41	204.34	197.9	201.79	199.08	204.55	197.8	198.93	196.47	200.91	198.27	203.47	202.04	199.6	200.56	199.95	200.91	199.12	198.95	200.95	196.61	194.92	200.86	197.46	202.62	198.51	198.05	201.46	194.39	202	196.76	198.64	196.26	197.4	203.63	204.3	202.27	196.86	199	197.56	199.63	202.59	197.46	202.21	198.78	201.25
214.78	211.28	213.03	206.77	208.12	204.62	210.02	207.67	208.26	213.73	207.14	205.36	210.84	207.85	208.13	208.72	206.93	209.9	212.14	206.72	203.52	207.06	205.93	206.5	208.52	211.43	212.01	206.37	211.3	210.66	209.98	208.51	208.49	208.43	211.71	211.18	211.38	210.55	208.12	208.95	212.36	213.45	209.47	207.79	204.94	205.35	208.96	205.85	207.8	210.21
212.5	212.43	214.32	214.86	212.79	213.48	216.05	215.28	211.55	212.57	210.03	212.8	210.02	211.63	207.18	211.19	211.6	213.99	213.04	211.1	210.66	211.5	213.32	210.61	211	208.79	214.52	209.09	212.92	208.73	207.9	209.74	213.23	209.28	211.73	206.43	212.52	213.01	208.22	215.88	216.54	211.24	209.66	209.34	211.03	207.13	213.68	207.31	211.52	212.48
220.3	213.28	208.82	212.88	209.85	214.76	213.94	216.45	211.23	209.04	213.39	213.96	213.42	212.45	209.59	212	212.64	210.57	211.3	211.57	212.68	214.32	213.88	210.56	204.43	209.13	209.28	213.03	209.6	212.91	213.26	219.49	209.87	215.16	211.83	212.67	217.61	209.73	214.92	211.56	212.83	209.47	215.85	208.52	207.57	211.73	214.36	215.09	209.09	216.7
206.27	212.97	204.02	209.21	206.03	213.01	208.3	207.58	206.67	210.4	206.34	206.03	204.48	210.25	211.52	212.03	211.07	206.13	210.92	209.02	204.46	210.13	207.42	209.16	208.51	209.81	207.73	205.68	210.98	208.72	206.3	210.13	209.29	211.19	215.84	210.45	211.1	204.54	210.3	211.15	208.72	211.6	206.32	215.54	207.08	207.99	204.29	206.82	209.88	212.45
209.4	206.59	213.43	210.09	205.99	213.94	211.34	209.69	207.5	208.33	212.94	207.74	209.34	211.68	210.05	216.38	207.53	213.55	210.87	211.28	215.45	207.66	211.93	208.11	207.7	208.89	206.54	207.98	217.78	212.31	210.67	210.86	209.95	215.15	209.45	209.54	216.07	209.54	209.85	204.26	213.08	211.93	210.01	211.18	210.2	217.18	209.64	210.32	210.36	211.76
203.28	198.96	202	202.25	203.47	200.8	203.81	203.08	207.9	203.34	206.26	202.93	207.43	202.24	201.21	204.41	200.94	204.29	207.39	202.63	201.26	199.61	203.15	205.52	202.35	207.61	205.94	201.84	204.56	203	200.43	204.22	202.54	205.5	204.24	202.38	202.34	201.61	206.5	203.22	201.11	202.97	206.82	198.7	199.48	201.39	203.29	202.71	207.07	208.21
201.75	205.48	203.34	205.79	203.28	205.92	209.34	206.85	203.38	205.06	208.15	206.9	200.18	206.91	207.84	209.26	199.32	202.41	207.08	200.68	205.52	202.39	206.12	205.16	205.1	205.73	208.23	204.1	202.21	205.91	205.58	203.82	202.73	203.93	202.11	204.06	208.78	205.2	205.87	204.49	205.85	208.07	206.36	208.75	204.93	200.08	208.67	203.19	208.86	205.51
218.22	215.42	210.54	215.67	217.69	213.32	214.82	218.68	219.39	216.98	221.34	217.83	217.86	215.97	212.77	217.43	211.98	217.03	218.64	217.63	216.43	217.14	217.06	215.55	214.65	222.09	215.12	214.41	216.76	216.77	214.11	211.16	216.88	220.49	217.48	217.99	219.72	212.39	218.3	216.07	217.09	217.21	216.36	215.47	219.6	218.29	216.59	216	218.66	214.66
208.87	208.59	204.59	213.05	209.94	205.52	210.9	205.74	208.44	205.91	203.37	206.77	209.55	209.03	208.85	203.58	206.65	210.17	210.47	208.42	206.89	212.61	208.28	205.99	209.71	206.24	211.95	210.13	207.52	206.81	202.25	206.1	210.13	208.87	212.47	210.04	210.56	211.59	206.26	209.93	204.92	210.24	209.63	211.97	207.2	210.56	208.93	201	207.77	207.66
204.41	210.63	204.34	209.07	207.42	200.6	210.58	208.17	206.71	203.17	199.74	201.48	203.88	206.85	205.57	206.82	212.19	206.46	206.24	201.44	203.78	204.2	209.22	210.22	207.09	207.53	204.41	204.78	207.19	205.53	211.09	205.94	209	203.51	208.57	215.14	204.35	207.3	208.57	206.09	209.49	205.03	203.12	201.07	210.82	211.81	204.34	204.84	202.38	208.98
199.55	199.12	203.14	198.41	205.5	199.15	202.57	200.06	202.23	195.53	199.98	197.33	195.92	199.83	199	200.15	202.5	195.16	197.27	199.37	201.55	200.21	199.53	199.04	203.19	196.81	195.42	197.72	204.3	200.36	202.55	200.9	196.25	200.21	203	201.99	194.63	195.86	199.48	199.47	199.88	203.4	200.75	198.36	203.94	201.58	201.75	199.23	201.67	200.05
210.53	206.79	210.04	203.12	206.38	203.69	214.3	208.93	209.74	208.15	211.01	207.7	210.7	209.91	210.39	206.05	210.07	209.49	211.39	204.41	205.67	204.49	205.68	210.39	210.23	211.13	210.51	204.01	208.73	207.68	211.68	203.39	210.69	214.22	206.46	212.23	205.52	211.02	207.9	206.72	210.96	209.2	207.81	209.67	209.44	207.33	206.11	209.17	206.43	208.73
191.1	195.09	195.66	195.55	194.65	194.8	197.29	195.32	196.01	191.77	194.92	196.99	191.63	194.92	190.61	197.18	191.6	194.8	196.38	194.54	198.81	189.15	191.76	194.19	192.42	198.91	196.53	194.12	193.07	191.68	194.34	193.08	196.06	194.58	195.21	194.71	195.27	193.43	191.37	192.61	191.87	195.4	194.25	194.13	194.67	189.94	193.35	192.44	198.67	196.6
204.69	207.15	205.64	206.43	209.48	206.61	207.73	211.39	207.22	204.7	208.45	205.92	207.77	207.64	207.55	209.58	207.13	209.68	206.87	206.6	205.53	211.86	212.66	209.53	212.89	211.45	209.98	206.28	206.83	207.48	206.4	204.77	204.55	208.84	209.37	204.43	208.52	206.53	208.81	209.16	207.44	205.1	205.5	206.24	205.03	209.81	200.39	206.41	209.37	212.92
206.43	201.05	203.19	203.92	203.21	202.66	200.76	205.14	200.2	200.16	206.87	204.96	207.05	204.01	200.75	203.22	199.21	205.38	205.25	205.12	206.27	203.03	201.66	203.57	202.51	199.25	199.36	207.09	206.83	200.49	197.89	201.44	199.57	205.98	196.75	204.71	202.29	196.03	208.94	203.1	207.61	200.63	205.34	201.46	199.87	203.07	201.65	205.78	202.65	198.25
213.81	210.24	210.88	210.69	207.9	208.74	207.45	205.64	208.12	211.24	208.19	210.53	210.66	209.82	209.58	210.18	206.27	206.51	207.76	206.54	211.54	208.94	209.19	211.37	208.54	214.11	211.37	213.24	208.71	206.85	212.2	214.8	209.09	209.12	210.18	206.93	216.51	208.48	206.13	208.42	208.99	209.16	208.83	213.89	208.8	210.44	211.69	211.97	209.32	210.91
204.29	205.53	201.51	202.87	201.85	201.27	204.44	206.32	206.42	206.7	201.91	202.15	200.54	202.77	208.26	207.09	202.28	205.55	203.95	207.13	203.4	207.7	199.89	204.62	205.83	203.41	205.1	207.11	199.49	200.71	198.96	200.71	202.95	202.21	211.12	200.92	202.87	204.64	204.77	206.45	203.18	201.37	204.21	204.79	200.91	201.74	206.79	206.45	204.92	199.57
203.52	208.43	211.79	210.99	207.06	213.81	207.94	207.34	205.17	208.19	208.31	206.09	206.36	208.54	211.59	205.6	212.46	205.34	212.71	205.65	209.62	209.98	209.56	210.74	206.49	209.2	212.59	207.03	203.34	206.22	209.73	206.29	208.8	204.87	207.22	210.76	207.12	208.45	205.89	210.7	208.45	204.31	209.57	210.24	203.59	207.15	205.45	205.81	208.08	212.01
205.59	210.94	210.56	209.54	207.38	204.65	207.07	210.43	207.02	206.58	206.12	207.7	206.41	203.64	216.2	208.79	210.23	209.77	211.5	204.78	207.33	205.15	209.22	207.05	208.86	207.28	203.47	208.04	206.1	208.46	202.76	210.37	209.75	205.46	206.93	206.45	206.37	208.59	207.56	210.98	206.54	208.32	205.19	210.62	207.89	215.24	202.41	210.3	203.6	205.96
210.44	209.8	210.11	209.28	215.14	212	210.31	209.63	209.31	213.26	206.72	215.63	214.56	208.87	213.37	211.96	210.64	211.92	208.68	207.26	208.72	213.07	211.38	211.47	209.28	209.84	212.27	209.95	211.87	210.59	212.6	212.41	211.88	216.52	214.55	213.54	208.78	210.03	208.02	208.81	214.96	206.85	210.67	210.29	207.51	207.06	210.1	209.15	214.92	210.26
204.68	203.54	198.4	205.85	204.57	201.29	201.38	198.81	203.52	200.63	198.99	201.28	199.85	202.1	201.06	200.55	205.46	202.12	204.64	201.42	200.12	202.32	205.58	199.79	200.16	202.33	207.42	197.23	206.29	207.66	202.7	208.76	199.93	202.27	201.73	209.37	206.1	200.93	200.59	199.98	200.22	201.47	202.08	203.72	200.88	204.86	207	202.71	203.54	201.05
198.35	203.99	200.17	201.83	198.86	197.28	197.32	202.84	204.34	202.05	201.19	199.99	200.52	199.13	200.08	200.6	197.34	203.32	203.5	201.74	201.91	203.21	200.04	199.47	198.99	204.56	192.52	200.81	198.21	201.36	200.24	201.63	202.54	198.21	200.34	199.75	197.85	202.07	201.26	201.16	198.22	202.99	200	198.27	196.86	204.97	196.74	203.34	198.06	200.96
219.49	213.73	214.33	217.1	217.88	214.95	213.74	222	215.66	216.38	216.12	218.06	216.64	214.87	216.71	219.57	217.54	211.32	216.69	218.23	215.17	217.36	220	218.78	218.93	218.31	218.22	219.43	217.73	219.1	215.72	216.14	216.01	217.43	214.95	215.32	215.7	216.36	210.66	217.92	218.45	221.34	215.25	217.23	217.44	218.02	216.76	214.31	219.23	213.53
219.19	214.12	220.44	219.75	216.27	215.55	220.99	217.26	214.75	222.42	215.08	218.38	214.58	220.23	218.87	218.39	214.57	220.77	217.86	216.22	216.79	214.7	212.13	212.42	214.82	215.63	215.85	218.34	212.67	217.52	217.52	221.74	217.09	218.33	218.9	215.98	219.42	215.37	218.74	216.75	218.32	218.52	217.14	216.86	217.18	218.51	217.35	216.25	214.61	218.05
208.28	210.18	211.37	208.13	209.3	208.59	210.64	205.24	208.38	209.43	202.66	209.76	204.14	206.68	205.14	211.17	211.47	207.92	212.24	207.93	206	208.15	212.54	208.7	208.73	213.25	214.77	207.18	209.22	208.24	210.47	208.22	201.48	207.68	207.61	205.92	205.7	210.24	208.73	209.14	211.57	208.92	208.09	208.69	210.1	207.33	208.77	211.23	205.22	204.36
203.86	206.93	205.64	205.65	202.3	199.61	206.37	204.54	201.58	205.59	200.91	203.38	206.15	207.87	199.36	202.11	206.56	202.46	205.21	201.55	204.16	203.16	202.83	203.06	201.82	201.33	202.45	203.87	201.66	205.03	198.68	199.28	204.03	201.75	203.8	201.32	208.37	202.6	205.08	208.6	198.76	196.07	202.44	205.01	201.99	203.42	206.48	207.89	202.43	201
214.24	217.31	209.86	216.39	212.08	209.7	216.92	215.14	211.24	212.39	213.77	212.42	212.7	212.59	219	215.68	214.08	214.44	212.61	211.42	216.46	210.9	208.31	214.72	214.12	212.8	216.33	214.87	214.52	210.33	212.38	213.51	210.63	211.22	215.62	212.25	213.56	212.82	209.81	215.52	214.92	212.1	216.03	214.19	214.39	213.75	214	210.95	212.58	211.98
203.78	212.46	204.67	210.91	204.95	215.38	207.56	210.08	207.39	207.23	210.19	210.16	208.47	206.51	212.15	210.38	209.98	211.37	206.24	207.34	203.78	209.95	206.16	201.91	208.77	205.82	209.52	205.17	208	209.12	208.1	207.61	203.8	205.31	209.7	210.53	208.26	209.2	208.52	205.24	209.01	206.31	210.74	207.93	213.58	206.3	209.67	207.12	206.96	207.06
201.18	204.28	204.89	205.54	203.19	205.2	203.4	205.67	204.45	210.13	205.41	205.38	203.86	206.11	208.74	206.48	203.16	209.77	201.25	204.14	201.21	198.79	204.64	204.84	208.22	207.05	201.83	202.18	202.39	209.51	204.6	204.72	203.16	205.22	203.64	200.05	205.46	199.54	204.18	208.32	208.75	201.08	195.94	201.99	205.17	202.59	206.51	204.6	206.67	200.44
208.35	205.44	208.57	207.87	211.99	208.36	209.94	208.28	207.5	210.31	207.87	209.39	208.55	208.91	207.25	209.54	205.27	201.8	215	210	208.1	211.14	206.26	205.26	214.9	208.12	208.53	209.12	212.7	209.23	209.04	206.8	205.52	204.85	210.65	211.77	209.03	213.69	205.46	213.58	204.59	209.29	201.89	207.6	212.77	206.15	206.87	211.66	208.36	210.12
215.03	209.87	216.43	215.08	213.3	214.61	215.44	218.2	211.6	213.39	211.22	212.69	219.13	210.89	213.14	208.66	211	212.05	211	213.57	214.57	215.48	215.9	210.61	208.58	215.07	213.96	212.64	213.95	211.97	211.99	215.03	214.55	216.76	211.77	212.24	210.25	212.47	212.7	214.83	212.94	212.65	213.97	212.09	214.52	214.16	211.23	211.49	207.4	211.95
208.21	212.61	206.79	211.66	202.96	209.94	211.17	207.05	203.77	208.7	211.14	204.67	210.86	205.46	208.83	208.22	206.48	209.43	207.32	203.33	207.97	208.34	206.36	204.92	207.24	207.27	210.73	203.64	210.39	211.91	208.5	203.33	216.54	206.99	206.96	204.41	206.34	205.15	203.03	209.72	205.37	207.35	211.28	206.48	209.68	207.82	207.03	203.79	207.9	204.04
198.42	195.98	193.98	192.9	193.19	194.9	195.81	196	200	193.63	192.33	190.9	191.08	194.94	191.98	191.29	193.62	195.08	194.6	192.73	195.32	194.55	192.73	193.49	195.39	201.72	194.81	193.4	195.85	193.47	189.38	191.48	192.2	194.48	193.31	193.41	197.29	197.57	197.76	191.92	193.33	188.43	192.58	193.34	195.05	191.06	192.62	192.76	191.24	194.44
209.15	207.73	204.73	209.17	209.6	212.34	209.58	209.34	213.95	206.42	209.82	205.88	211.41	209.52	209.2	211.72	207.15	210.84	209.65	211.08	211.05	205.39	212.42	211.22	206.25	212.47	210.24	205.03	212.42	206.36	213.81	209.68	206.49	211.59	209.27	208.02	211.65	210.73	207.84	210.84	206.59	206.62	208.81	211.07	208.3	208.97	218.37	209.06	208.31	212.77
207.04	201.98	206.64	207.27	207.36	205.73	207.93	207.87	209.88	207.96	208.26	206.73	206.75	205.03	207.6	208.1	206.99	211.21	206.91	206.54	205.29	206.95	207.74	205.46	208.4	208.64	207.94	207.12	207.77	209.61	206.48	206.81	208.86	208.12	209.11	205.15	206.24	202.57	207.35	207.72	208.88	207.9	203.42	201.4	213.66	204.51	210.02	208.8	204.44	202.31
207.34	205.42	206.81	206.18	210.56	206.14	208.85	208.15	208.72	208.39	210.25	208.28	210.81	204.68	208.11	209.18	205.9	207.26	211.1	212.21	207.73	208.13	208.87	212.51	211.89	207.13	205.64	208.73	207.85	208.39	210.15	204.94	210.5	208.02	204.13	205.65	209.23	204.27	208.84	207.64	204.09	209.81	205.26	205.47	209.26	206.73	206.75	209.46	203.8	204.13
203.53	199.29	203.12	200.64	202.9	202.58	204.54	203.59	201.98	200.81	200.01	202.22	205.77	204.72	200.14	203.69	201.21	206.35	202.23	203.65	202.24	206.82	204.97	203.32	203.32	201.29	201.02	200.47	201.06	205.58	203.12	201.31	202.62	204.87	202.68	206.33	204.67	198.41	199.9	203.13	200.4	201.56	197.47	201.54	204.61	201.78	207.78	199.6	206.75	201.51
200.8	200.93	199.17	205.56	199.2	204.32	202.77	201.93	198.55	200.52	200.83	202.83	199	199.55	202.78	200.78	202.4	201.43	199.48	202.04	204.17	203.87	204.45	200.76	198.64	202.78	199.75	201.27	202.37	200.74	200.86	201.07	207.8	203.87	205.07	201.71	201.07	200.17	203.88	206.7	210	202.43	203.85	197.13	205.52	205.3	205.62	203.15	203.73	204.38
195.8	206.09	202.83	202.85	199.54	199.47	200.21	201.36	205.35	199.41	197.75	199.41	200.37	199.79	200.76	200.83	201.38	203.23	203.85	198.55	200.96	197.99	198.11	200.04	198.8	197.99	198.93	205.08	207.5	201.23	200.04	196.79	201.49	206.14	201.77	202.39	196.62	204.45	204.94	202.59	201.11	204.92	201.86	207.05	203.54	201.77	200.14	199.89	200.5	202.01
201.11	200.7	199.03	199.73	199.3	196.54	203.15	203.99	202.98	200.28	197.01	201.43	201.65	200.57	198.3	201.67	201.16	201.6	199.39	199.46	195.39	202.37	200.74	200.75	198.52	192.53	199.27	200.31	197.43	200.36	196.08	202.1	200.16	203.37	199.66	202.13	202.87	198.16	201.44	201.8	199.49	196.89	202.63	206.01	202.59	196.22	204.73	203.69	197.75	198.34
205.42	207.12	204.83	207.68	210.57	203.12	211.23	208.72	205.98	209.78	209.01	209.03	208.47	204.84	208.3	213.18	207.49	207.24	208.34	209.23	207.03	210.65	210.85	205.57	210.8	207.27	210.33	209.28	205.08	206.56	210.71	203.84	210.81	204.02	207.59	203.66	204.21	205.18	203.08	212.42	207.58	208.67	208.43	205.41	210.96	209.97	206.33	208.98	204.24	205.83
207.92	208.61	210.15	206.96	209.63	210.92	207.15	210.2	207	210.7	204.05	203.39	213.19	207.09	210.82	207.06	208.23	204.73	210.09	207.38	210.42	201.04	209.29	205.59	204.11	211.28	210.43	212.33	207.91	205.93	206.23	205.6	207.33	207.49	211.35	208.07	209.89	206.56	209.01	204.74	205.24	206.11	208.51	209.08	207.64	205.16	206.68	210.73	204.21	208.48
215.88	215.07	216.63	215.87	217.66	208.52	210.26	218.06	211.53	216.1	211.95	215.21	213.2	212.81	210.13	213.69	211.39	209.56	214.24	213.3	212.14	212.83	212.77	212.89	211.11	215.49	213.27	215.97	214.2	220.52	216.13	215.64	216.62	213.78	216.08	207.28	209.45	217.91	211.46	210.67	212.44	216.52	214.02	211.85	210.57	224.79	214.12	213.9	210.4	214.95
196.89	201.51	196.98	201.61	202.46	197.81	195.86	194.65	196.61	197.47	200.36	199.26	196.99	201.65	198.28	195.29	199	201.54	203.5	200.14	194.04	198.64	199.69	201.47	195.62	198.05	198.89	204.88	195.9	197.57	198.66	196.38	203.08	196.2	198.37	200.57	202.65	197.62	206.39	197.85	196.49	195.62	203.35	200.51	196.03	193.94	200.19	196.87	196.86	200.46
208.84	212.95	211.83	209.6	207.69	209.58	211.5	212.44	206.52	212.52	207.73	204.89	208.76	209.84	208.29	213.27	203.87	211.88	209.67	214.9	207.44	210.18	208.76	209.72	205.61	208.37	205.01	208.19	208.77	210.34	211.62	211.58	207.96	205.75	214.94	206.98	208.59	210.35	214.72	203.82	206.29	206.39	206.38	209.59	209.8	214.78	208.23	212.8	210.16	212.5
196.29	191.04	198.15	193.18	191.01	194.52	193.93	190.57	196.12	197.65	196.45	197.91	192.04	196.37	196.17	193.85	194.48	197.34	191.89	198.58	196.16	194.74	198.86	194.99	193.1	195.09	191.41	195.72	196.15	197.83	193.19	193.16	192.08	195	196.21	195.32	195.49	195.48	193.34	195.3	192.45	194.28	193	197.71	196.42	197.52	200.8	196.19	195.37	197.24
207.76	212.09	214.11	211.35	213.41	213.74	214.73	215.55	210.97	216.78	215.9	212.5	211.64	210.02	212.54	212.31	210.1	211.88	216.28	215.7	213.22	215.61	213.83	207.39	211.37	210.3	213.73	211.63	215.89	210.32	211.87	214.04	210.92	219.01	212.53	212.29	212.5	213.68	211.09	211.66	208.43	211.89	209.48	213.93	210.93	209.39	213.17	211.15	213.47	212
211.1	210.37	206.37	208.74	210.71	212.51	208.39	211.79	212.35	206.69	208.97	212.64	208.95	213.39	208.5	209.92	204.43	205.71	216.32	207.19	207.8	209.28	210.39	206.94	208.39	205.39	206.41	210.38	203.88	204.49	209.16	215.23	209.41	206.43	206.14	208.75	207.44	208.17	210.36	212.93	213.11	203.88	207.33	209.45	210.92	207.8	206.76	207.2	208.53	207.6
213.88	209.45	211.17	213.29	211.28	212.29	214.58	212.01	214.6	212.24	211.56	215.36	207.58	207.98	217.05	209.05	213.79	213.11	211.3	214.85	211.3	211.08	203.84	217.02	211.79	215.53	206.82	208.37	212.89	210.6	210.96	214.65	214.68	209.65	214.37	214.79	211.87	216.09	212.61	211.81	212.31	210.43	210.43	213.49	210.99	213.05	209.32	216.9	215.69	210.22
204.66	203.94	200.66	206.98	206.81	208.31	207.73	203.21	205.27	202.95	204.83	204.17	201.07	202.8	206.03	205.56	201.98	206.82	202.07	205.22	199.1	201.03	204.87	207.41	199.18	203.69	204.87	208.22	199.71	203.39	207.1	203.77	201.41	201.47	205.39	204.75	204.62	200.3	202.39	202.41	204.9	209.47	203.79	203.57	198.11	206.04	204.45	203.56	203.12	206.03
204.54	206.42	201.39	202.07	202.2	206.05	209.5	206.49	205.6	203.34	201.11	202	207.48	205.57	208.08	206.39	204.9	209.52	205.7	206.7	207.89	206.57	206.3	203.11	203.58	209.95	205.9	208.4	206.35	200.63	204.16	207.42	202.97	207.2	205.83	205.75	208.67	203.92	209.13	206.41	202.3	205.24	205.48	206.54	204.63	205.37	208.7	207.29	200.08	207.3
203.74	199.93	200.03	202.35	201.87	202.95	199.16	201.51	201.69	204.27	204.52	196.7	200.76	199.64	197.76	198.18	206.88	200.81	203.07	204.12	205.04	203.33	196.47	202.87	207.16	202.39	196.88	201.15	201.1	207.82	201.77	199.71	201.58	203.85	201.19	203.08	201.92	201.36	206.13	207.33	202.38	203.61	203.17	200.26	206.18	204.92	200.51	204.1	200.41	199.04
212.71	217.67	213.02	215.55	209.21	210.66	213.01	214.89	210.73	212.24	211.68	214.15	209.57	211.07	212.5	210.83	215.58	215.28	211.74	213.63	213.28	208.63	210.98	209.52	214.89	213.43	209.98	211.41	215.75	217.76	212.47	213.62	212.06	211.86	214.98	214.24	213.65	213.53	212.74	213.41	212.52	212.82	214.56	213.04	213.86	213.16	222.36	211.42	213.5	211.84
204.33	201.61	201.73	201.68	203.65	200.24	204.39	205.19	210.29	204.22	205.98	203.03	206.52	206.47	199.15	205.95	204.54	203.59	204.06	206.81	201.29	204.54	199.31	201.37	201.49	204.89	198.55	203.88	205.92	203.36	202.23	202.4	201.5	199.03	203.07	203.67	203.76	206.43	207.38	208.73	205.57	199.19	202.13	203.51	203.67	203.81	204.11	203.13	203	203.99
205.71	208.18	205.15	208.05	207.8	207.41	206.74	207.84	207.98	207.33	206.92	211.15	207.64	212.92	214.25	208.64	205.06	208.95	206.2	210.78	205.52	203.72	207.99	207.29	213.18	205.75	207.1	202.21	208	205.53	203.68	211.31	205.11	208.41	209.94	209.31	205.68	207.53	205.66	206.6	211.56	209.79	200.86	207.19	210.92	214.27	208.13	207.33	204.77	207.74
200.93	201.58	205.52	201.03	206.74	201.72	204.03	203.21	207.09	199.56	200.92	204.56	205.64	200.93	201.26	204.86	204.14	204.57	205.92	201.15	202.57	204.83	205.43	202.91	200.81	203.17	201.06	203.31	202.86	201.58	201.45	201.29	207.3	200.27	203.29	203.72	203.9	200.58	203.53	197.7	204	201.24	204.28	201.31	199.63	204.83	203.29	203.35	204.03	203.5
204.34	208.18	197.87	202.86	204.9	208.01	199.94	206.52	205.71	208.8	204.21	202.85	203.8	203.11	201.58	204.39	205.53	200.98	204.2	204.06	206.63	200.07	202.99	203.52	200.36	207.65	204.2	200.87	202.26	202.54	202.79	203.62	205.93	201.06	203.07	204	196.67	207.8	204.49	203.23	208.67	203.97	205.08	200.56	205.32	203.72	199.8	199.69	204.26	201.33
208.41	207.31	210.45	212.28	210.18	213.23	211.76	211.75	210.65	214.02	212.77	210	206.64	209.35	207.04	206.76	206.86	209.35	211.87	209.88	213.25	214.1	209.16	212.56	207.27	209.06	207.9	209.25	213.09	206.75	208.87	208.75	209.79	205.84	216.11	214.24	209.16	206.87	209.42	206.02	205.77	204.85	214.91	213.09	210.13	209.7	208.98	210.24	212.7	210.34
207.11	205.3	205.13	204.18	203.83	200.09	203.4	204.78	206.62	201.89	207.72	205.08	202.64	207.46	208.12	204.85	205.33	204.44	203.18	206.25	206.64	203.18	209.3	202.25	202.11	204.28	204.89	201.9	208.68	203.62	206.38	204.65	203.7	202.45	202.98	197.36	204.3	201.49	201.35	203.58	204.87	203.06	204.29	203.31	203.42	204.8	204.52	200.91	204.59	204.51
196.58	197.26	198.73	194.22	198.8	195.41	198.93	198.17	199.37	201.35	198.11	205.9	201.35	199.62	199.1	199.33	199.56	197.62	199.01	200.54	200.21	202.24	198.33	202.75	199.18	200.21	197.15	199.67	198.03	197.14	199.7	195.44	199.5	201.98	197.95	201.52	199.59	198.08	201.32	196.83	195.25	197.72	201.84	205.04	200.95	198.71	204.47	200.37	201.58	198.77
199.64	202.75	204.52	201.3	199.02	202.17	201.87	196.97	198.76	200.73	203.43	205.62	202.96	198.43	198.03	203.68	201.36	197.25	201.71	202.47	196.42	198.14	197.78	205.57	200.77	199.42	198.59	200.29	199.26	199.83	195.88	199.71	198.89	200.09	203.47	201.47	201.44	194.77	197.34	197.26	200.69	196.11	197.27	200.63	201.99	205.24	202.93	199.68	195.06	200.39
208.75	200.8	205.3	209.29	207.47	208.28	204.32	208.11	210.38	208.18	207.24	212.24	204.73	205.21	211.29	209.95	207.29	207.61	207.92	204.8	207.54	205.31	208.85	202.41	207.98	208.88	204.82	207.29	207.42	205.41	209.92	210.33	205.09	204.77	202.3	210.59	208.28	212.58	209.32	209.52	210.25	202.91	211.7	204.93	203.94	205.63	204.91	211.53	208.63	207.37
216.64	216.29	215.15	219.36	217.69	218.72	216.72	215	216.33	217.45	218.78	219.69	221.67	220.78	218.1	221.71	210.44	216.44	220.83	216.13	211.3	212.91	212.62	212.48	216.18	214.58	219.29	219.01	218.75	220.24	219.12	216.59	219.32	221.27	215.4	220.48	215.36	214.06	216.97	218.05	213.42	215.46	220.23	222.46	215.25	215.91	220.75	216.02	215.07	214.84
204.9	207.79	211.09	207.32	207.47	210.21	214.01	210.28	206.01	208.14	203.77	206.36	205.83	210.16	206.46	209.12	210.68	204.9	209.48	206.85	215.49	206.59	208.78	210.76	207.39	210.61	211.18	207.94	208.5	209.45	208.12	208.59	207.26	212.24	213.4	209.33	208.18	202.82	210.56	211.13	206	211.96	211.53	210.9	208.73	210.43	208.46	205.7	212.71	212.4
217.27	220.07	217.06	218.2	214.27	218.94	218.99	217.12	217.06	214.02	213.66	213.76	216.71	215.55	216.45	220.11	215.39	221.75	218.13	214.52	215.41	217.96	219.58	220.38	214.77	220	219.55	218.32	217.28	213.9	214.72	215.28	218.08	218.19	217.04	216.66	217.35	218.57	214.74	217.31	215.79	215.51	219.11	215.73	220.88	216.32	217.27	218.71	215.69	214.2
207.54	213.48	211.4	209.64	213.32	211.37	210.93	211.32	213.93	210.46	209.59	211.15	213.09	210.28	212.38	210.58	209.74	213.08	207.6	214.85	210.16	213.9	207.79	209.35	212.94	209.72	213.56	215.24	213.51	209.76	214.4	212.4	211.61	211.93	209.87	216.71	208.7	212.5	213.54	209.87	211.95	213.45	214.64	209.45	212.18	208.53	217.27	206.84	213.85	210.71
196.84	198.55	195.02	197.51	196.69	200.82	197.68	197.99	197.56	197.35	199.17	198.06	196.53	196.89	201.75	197.43	196.32	198.86	195.71	198.47	198.92	196.65	201.33	193.6	194.84	202.94	194.89	195.87	198.89	195.76	199.43	196.6	199.76	199.81	194.85	192.43	196.98	193.17	195.3	200.83	196.31	199.79	194.82	195.32	193.44	197.41	198.17	196.17	196.33	203.83
206.94	208.63	208.9	209.92	209.48	207.35	207.88	210.88	209.2	209.21	213.8	213.39	208.36	207.72	208.94	208.88	208.98	206.72	208.11	214.23	210.97	205.4	208.97	209.09	203.62	209.6	210.83	203.62	209.75	212.19	207.42	212.13	207.39	208.02	212.22	210	212.61	209.9	211.16	208.67	206.79	208.97	210.24	206.21	211.01	210.31	211.7	208.61	211.52	210.14
213.88	209.89	211.5	210.94	207.56	210.82	214.58	212.75	211.88	210.58	211.67	213.61	212.4	215.51	210.43	213.4	208.07	213.81	212.31	210.78	215.79	209.99	211.66	214.53	210.83	216.84	211.18	212.45	211.82	214.19	208.09	209.77	203.61	217.11	215.47	211.76	207.83	211.01	213.62	210.77	207.9	212.62	211.52	209.99	213.65	212.04	211.73	211.7	213.35	211.58
204.71	203.81	207.97	206.36	208.65	206.18	210.21	209.37	206.78	211.57	210.18	206.41	208.67	208.01	208.19	211.7	208.75	209.36	207.82	207.46	206.9	207.48	209.15	209.85	204.55	206.84	205.62	202.43	208.59	210.75	210.58	206.67	211.28	210.9	208.47	206.9	209.7	210.33	208.26	205	206.13	210.07	203.87	206.72	211.06	212.4	204.55	205.28	207.14	211.13
197.78	195.26	197.57	203.9	198.43	198	197.22	203.12	201.82	201.21	199.57	201.34	200.18	193.39	197.29	198.49	196.77	199.77	200.77	196.42	199.75	200.34	198.25	199.01	204.47	200.44	198.26	199.48	200.12	200	196.27	199.89	197.55	201.73	195.73	200.13	195.41	195.53	198.85	199.8	205.65	193.78	203.39	197.9	199.18	200.64	195.66	196.28	195.79	201.32
200.19	202.78	204.6	209.18	201.79	201.78	199.41	206.96	195.2	204.65	198.24	204.84	205.6	203.5	202.69	203.14	203.21	200	204.39	201.28	202.04	202.87	201.67	207.32	203.81	204.6	204.27	200.95	204.19	203.44	206.54	205.09	203.79	201.04	205.81	204.18	201.08	207.42	202.5	205.55	205.81	202.56	206.34	200.33	205.08	207.59	204.71	200.82	200.43	203.68
204.32	205.74	197.14	198.78	205.55	204.12	202.93	202.24	205.89	200.17	204.71	202.42	206.27	204.59	205.79	204	203.73	206.04	202.57	205.71	206.59	206.6	206.04	204.82	206.45	202.28	202.37	203.49	203.27	203.38	206.22	202.61	206.43	205.3	206.76	204.07	202.46	205.44	204.62	197.86	207.28	204.79	202.6	205.6	206.32	206.27	208.09	205.67	202.62	209
200.77	199.63	201.82	196.16	197.41	199.51	195.14	199.8	199.9	196.82	202.38	199.85	199.9	199.7	202.9	198.26	197.05	198.5	199.02	199.24	199.02	204.69	195.64	201.6	197.31	197.12	195.29	202.37	196.39	198.74	201.22	198.08	197.04	200.83	201.86	202.96	202.69	198.08	198.99	198.51	196.46	198.81	199.87	196.94	201.32	202.47	198.6	201.67	204.14	199.83
205.51	199.33	203.14	203.91	204.83	202.42	201.57	202.82	206.42	205.29	208.05	204.59	206.12	201.74	203.46	201.52	206	204.92	202.94	203.11	202.34	205.43	201.18	202.69	206.08	200.37	202.59	203.82	202.9	205.97	201.56	205.69	202.86	202.01	204.65	204.8	207.21	200.87	203.02	200.36	202.63	207.43	204.06	204.12	205.61	203.02	202.14	204.06	202.91	201.94
208.64	211.2	203.86	207.27	208.77	211.59	210.76	210.01	208.9	210.35	209.74	205.63	210.28	208.89	205.84	208.39	205.98	207.64	210.63	208.48	208.42	209.01	207.2	204.78	201.96	209.43	207.33	211.08	209.18	212.66	213.02	213.7	209.57	207.7	208.21	205.53	211.96	207.73	206.5	212.07	207.63	205.51	212.63	209.41	206.57	209.76	205.28	209.09	205.9	208.13
201.83	201.81	204	204.78	203.8	205.34	206.3	199.07	204.95	203.05	203.09	204.96	200.15	209.32	204.61	204.58	203.41	202.89	207.1	207.4	205.35	200.24	203.33	205.23	204.21	204.73	202.69	208.31	205.75	203.67	212.02	205.11	204.78	199.95	203.61	200.99	207.74	205.71	203.16	201.1	203.11	205	202.75	204.28	205.93	206.86	201.51	199.48	202.48	202.18
204.39	210.4	203.49	208.94	209.79	201.26	201.37	205.63	210.06	203.53	205.53	207.2	200.81	205.79	207.18	211.23	203.37	206.96	207.1	208.27	206.86	206.49	209.45	209.96	207.33	206.32	204.84	206.74	202.52	210.14	206.19	201.55	198.22	208.42	207.4	208.83	207.07	203.84	209.87	204.18	209.76	209.53	205.18	206.3	203.6	209.2	205.13	208.08	205.7	207.49
196.05	198.03	195.86	196.4	199.56	194.01	196.22	201.91	194.06	202.47	200.69	199.95	196.8	196.69	202.44	198.23	198.1	196.86	198.97	196.17	196.05	197.56	197.76	197.54	197.89	196.51	201.13	199.75	200.26	198.81	198.66	198.34	195.86	201.86	199.89	199.53	195.54	195.54	197.07	195.45	201.81	194.66	195.88	197.82	197.6	203.15	199.46	197.51	199.91	199.1
215.05	217.65	211.52	214.32	216.09	216.02	219.69	208.77	215.14	213.69	208.22	208.74	218.6	215.25	212.34	211.35	209.54	213.14	208.98	208.46	212.53	210.92	211.53	212.35	215.84	210.87	218.55	212.19	209.34	215.65	214.31	211.62	213.99	212.86	213.84	210.85	215.23	215.97	211.75	212.34	214.14	216.39	218.17	213.76	211.25	216.44	214.53	209.96	214.35	213.78
213.83	216.59	210.65	213.99	214.24	218.73	217.35	214.38	216.66	218.41	213.38	215.9	220.72	215.79	213.55	220.17	217.41	213.24	214.55	215.11	216.42	215.02	217.19	220.75	215.03	218.86	217.03	218.8	212.71	216.23	216.17	211.36	214.16	219.8	214.39	215.54	214.5	218.79	214.68	216.33	213.02	213.84	223.47	216.35	218.61	216.92	217.16	221.03	216.07	218.52
209.68	207.35	205.05	208.03	210.47	211.88	206.33	208.42	209.26	210.65	211.24	209.11	209.34	210.27	206.6	209.26	206.95	209.73	205.49	207.49	204.33	212.17	207.13	208.88	204.11	205.78	208.85	210.59	208.75	208.57	204.31	209.32	206.4	207.32	208.46	207.76	208.71	210.51	207.46	206.67	211.54	209.23	206.07	204.09	208.96	202.66	211.61	212.59	208.9	210.36
193.94	197.62	196.59	195.47	196.64	197.5	198.86	197.3	197.92	197.41	197.27	194.95	198.41	199.37	199.62	201.88	197.61	199.99	199.46	199.6	197.36	196.91	195.95	196.06	198.72	196.44	200.35	198.98	197.83	199.93	197.27	198.04	199.88	201.58	199.21	195.78	194.24	199.34	196.67	197.99	200.18	198.11	202.05	198.05	201.28	198.79	195.26	194.95	200.07	200.01
208.3	207.53	203.28	209.8	206.27	206.85	209.63	205.57	208.38	206.82	205.16	204.64	209.06	201.38	204.72	206.05	201.12	202.75	201.2	206.24	208.32	204.55	206.29	205.17	206.54	206.5	203.38	206.61	205.6	202.32	207.05	206.84	209.76	206.46	201.03	203.26	209.72	205.85	204.26	204.42	202.76	205.77	200.44	206.01	213.28	207.91	210.08	207.55	205.43	205.14
202.15	200.74	196.98	193.3	198.14	193.99	196.23	200.08	193.74	200.36	198.94	201.13	198.72	198.48	199.13	196.76	197.32	202.97	199.17	195.55	195.81	199.36	195.74	196.92	194.4	196.7	199.5	198.84	198.15	193.44	196.41	197.6	200.87	197.53	196.07	200.21	198.88	200.26	198.01	201.07	196.78	201.41	199.03	198.71	197.77	198.79	204.35	201.64	198.92	202.68
212.09	206.82	208.98	211.22	208.56	214.81	208.2	206.51	204.53	211.48	213.72	211.37	208.17	212.23	205.42	212.32	206.26	211.51	210.02	209.47	207.17	207.69	209	211.6	206.19	210.62	208.98	214.95	207.27	211.98	212.89	212.32	212.87	208.39	211.67	210.86	213.04	212.27	210.1	210.05	207.69	208.27	207.47	210.49	209.4	212.49	206.25	211.97	213.74	207.8
206.61	204.23	207.63	203.29	207.13	203.55	205.09	208.07	199.72	202.95	202.61	202.88	204.26	200.15	203.68	202.18	206.56	197.26	202.28	202.59	204.17	202.94	209.41	205.78	204.98	204.32	202.77	208.07	203.38	203.73	201.26	204.83	197.8	205.1	203.09	205.97	205.93	205.92	202.43	201.26	206.81	207.21	204.96	198.43	200.31	205.56	206.72	205.65	201.24	206.23
207.66	204.57	206.21	209.86	203.32	206.35	207.44	205.06	207.45	208.39	209.41	203.81	205.47	207.65	204.87	204.64	206.36	206.88	204.35	210.45	201.77	203.83	209.8	207.67	210.93	206.81	206.57	207.92	206.18	203.48	206.82	206.24	207.8	205.05	203.59	205.07	203.88	207.92	210.11	207.91	206.15	206.97	211.12	204.25	208.14	208.57	205.95	204.71	209.32	208.23
213.08	219.38	218.97	219.27	216.6	218.98	215.5	215.7	213.41	213.74	216.79	220.46	216.84	218.81	214.47	216.3	219.14	216.73	224.01	215.98	219.95	215.08	214.49	218.94	214.45	217.53	218.32	216.39	218.91	218.02	217.22	221.07	217.65	218.32	216.39	217.79	213.83	219.11	219.63	215.45	213.88	214.42	220.28	216.31	221.04	213.57	219.51	217.57	214.6	215.47
202.8	204.42	206.41	208.52	210.87	199.62	208.91	206.31	205.85	204.43	205.06	204.84	207.03	207.15	207.92	205.05	208.3	204.09	202.24	205.26	208.61	210.26	203.81	207.15	205.05	208.05	204.62	203.54	202.92	205.05	208.92	204.47	205.17	209.27	207.6	201.77	209.13	202.66	202.31	204.62	206.43	205.17	210.75	208.37	206.5	207.59	204.71	204.95	204.84	204.29
208.73	205.16	206.92	209.08	206.82	207.15	203.4	206.58	203.21	210.66	208.95	213.75	205.13	204.09	209.64	205.07	205.07	205.74	209.49	207.81	212.01	210.12	208.04	206.49	210.33	208.06	212.01	205.58	205.63	206.97	204.34	208.67	206.75	206.86	209.19	208.86	209.71	205.64	207.13	208.04	207.41	204.62	200.84	207.04	207.73	211.92	207.95	209.13	210.59	211.25
212.75	203	209.71	210.51	203.14	207.06	207.98	214.74	209.65	204.74	208.23	208.91	207.83	213.26	208.32	210.4	214.3	209.66	207.84	207.28	210.43	208.83	208.69	203.8	213.25	209.61	210.64	213.55	210.45	209.75	206.96	208.55	212.06	210.83	207.28	207.67	209.99	204.68	208.94	206.33	212.6	214.04	207.47	210.11	208.71	207.59	212.05	208.47	208.08	210.32
205.84	206.08	205.06	203.28	206.19	205.07	203.69	204.05	204.85	202.98	204.07	200.63	200.86	205.49	206.8	204.87	201.15	200.77	199.97	207.08	202.22	204.86	200.15	203.84	201.95	203.73	201.15	208.37	205.4	204.12	205.47	204.64	206.38	201.05	200.84	201.29	201.24	198.52	201.51	201.56	204.15	203.04	202.03	197.59	205.82	205.42	203.15	205.24	201.02	204.51
212.95	213.93	212.75	213.69	211.18	213.79	210.17	213.35	210.87	212.71	210.74	216.72	214.09	210.59	208.82	205.88	210.82	215.18	206.9	213.53	212.67	210.53	213.04	211.01	212.18	210.89	206.5	218.37	210.09	214.5	208.66	214.03	215.22	213.59	210.93	213.25	212.52	211.67	209.57	210.67	205.49	209.23	210.07	215.1	209.16	213.98	211.57	212.35	210.57	207.23
213.68	216.31	211.89	216.32	211.35	212.33	211.01	211.28	214.08	212.53	213.21	212.55	214.24	212.87	212.44	212.2	210.93	216.4	212.91	211.08	214.03	209.64	214.44	208.34	211.7	214.66	214.16	205.53	207.48	213.39	216.16	210.51	211.8	211.55	213.99	212.98	211.3	211.07	214	214.84	217.44	215.25	214.91	207.99	211.67	208.83	211.8	204.1	210.17	208.01
200.95	205.25	203.81	202.62	206.22	208.04	205.88	202.79	200.69	205.83	203.71	203.1	206.83	209.63	199.11	202.65	206.4	204.68	206.32	204.91	206.3	202.22	206.04	199.1	200.31	203.35	204.75	206.34	204.21	202.24	200.68	203.89	203.62	201.91	207.06	200.05	201.14	200.61	204.79	202.75	205.77	199.93	204.8	205.02	197.61	205.91	202.39	201.88	198.69	205.1
221.36	215.82	214.19	214.18	214.69	217.5	214.32	218.67	215.84	214.08	216.91	218.87	217.21	219.29	213.02	213.97	217.73	220.96	217.98	215.97	219.61	216.46	219.43	215.01	216.57	217.88	216.7	218.76	218.92	218.48	215.88	212.5	215.83	218.64	214.43	217.41	217.58	216.77	216.27	217.83	217.51	214.05	217.57	212.87	214.13	220.3	218.9	216.17	219.21	216.54
208.48	213.48	210.37	206.05	207.9	205.36	209.62	209.06	210.25	207.36	206.22	209.78	207.66	206.57	210.75	208.64	209.23	205.21	210.69	207.22	208.46	209.87	211.15	206.65	206	211.67	209.16	205.04	208.97	208.15	205.4	208.37	208.29	206.82	206.61	208.64	211.53	207.62	209.29	209.21	210.59	205.4	208.77	209.89	204.71	211.23	209.6	207.82	208.76	208.37
210.62	213.43	208.12	209.06	216.56	213.43	211.55	211.96	211.83	212.87	215.99	211.33	211.91	214.75	213.32	212.04	213.4	212.61	211.27	212.99	215.27	215.26	210.96	211.98	210.99	215.66	214.17	211.22	214.74	212.66	208.43	214.1	212.26	210.18	217.79	215.7	209.31	217.11	215.44	207.52	209.7	212.1	216.53	211.14	207.08	213.97	212.46	215.71	214.16	211.07
205.42	210.88	206.85	208.8	207.79	205.76	209.54	210.67	207.58	206.65	208.19	209.15	206.55	208.46	208.61	210.53	209.76	208.46	209.5	212.21	208.25	207.16	207.92	206.08	205.57	214.47	210.73	211.61	209.61	204.56	209.35	210.56	207.44	207.52	207.6	208.86	210.33	207.12	208.93	211.13	206.47	211.73	210.42	206.36	207.19	209.13	208.84	211.36	207.38	207.09
194.37	198.37	194.9	196.25	194.51	193.76	195.2	196.66	195.47	188.12	191.96	193.28	191.65	200.48	197.23	194.6	195.46	191.48	193.2	195.08	194.76	195.28	196.46	191.44	193.65	196.98	194.05	192.1	194.26	196.19	197.78	192.18	194.26	198.77	196.61	197.12	193.04	196.35	193.71	194.7	193.47	196.44	194.57	191.74	195.27	196.61	195.91	194.78	191.76	193.07
205.92	207.11	206.68	203.74	208.41	203.34	203.84	202.86	203.9	204.3	204.71	205.79	201.11	209.98	208.34	203.91	204.17	204.01	205.29	208.27	203.5	201.99	207.82	206.19	207.69	207.6	205.97	205.67	208.24	202.11	205.46	200.43	199.35	201.87	202.46	203.3	201.53	200	201.5	204.63	208.81	202.67	202.87	208.76	203.61	209.36	203.51	202.33	206.39	201.26
199.01	207.83	198.24	206.4	198.35	203.09	200.62	204.85	198.92	200.43	204.55	197.81	204.9	203.94	197.71	199.86	198.75	199.24	204.05	198.91	198.89	195.76	199.27	199.38	201.2	202.71	201.18	201.89	199.29	205.84	198.24	200.27	202.79	200.38	198.29	205.13	200.31	197.93	199.91	199.38	198.19	202.28	197.84	205.36	200.98	200.08	204.3	202.88	200.86	203.27
201.59	198.99	202.24	205.17	201.78	204.03	200.23	200.98	201.38	206.67	199.83	202.46	199.58	205.65	200.6	205.96	203.81	197.99	204.9	200.63	203.79	200.49	207.9	204.39	202.87	199.82	203.2	201.14	205.03	204.77	198.88	201.96	201.78	203.36	203.83	204.92	198.49	203.81	207.27	198.48	205.56	201.79	201.3	202.47	201.33	197.67	201.89	203.37	201.32	204.84
203.19	198.7	203.15	205.31	204.67	202.42	201.39	201.22	202.41	204.88	200.4	203.45	205.64	202.72	203.29	205.35	198.17	206.23	200.22	204.26	202.28	206.25	204.46	202.07	201.51	204.61	204.85	205.91	201.73	206.78	202.2	204.43	200.08	199.36	202.04	204.55	205.48	205.54	200.33	201.85	205.13	199.82	203.74	202.78	209.46	203.99	200.99	202.75	202.84	202.75
210.63	211.13	217.16	206.26	207.71	208.41	208.48	208.75	209.07	213.18	209.81	209.32	210.11	207.11	205.92	211.46	207.01	208.19	206.03	206.38	203.45	213.66	212.66	210.81	208.93	206.49	211.01	209.94	207.35	209.4	212.8	210.71	204.27	211.21	209.92	205.66	211.92	204.69	208.87	205.6	208.15	209.26	205.7	212.97	207.41	210.04	210.53	210.61	208.42	210.07
208.03	205.73	206.69	209.26	208.18	205.34	208.59	210.41	209.86	210.29	209.49	210.85	206.4	204.08	205.98	206.94	209.75	208.9	209.25	208.03	210.38	208.07	208.83	203.52	208.35	209.11	205.54	206.39	208.42	209.71	205.51	207.41	211.01	204.15	207.13	211.28	213.03	211.77	208.18	207.47	209.86	204.43	206.35	205.84	206.21	209.52	205.09	204.64	204.92	204.69
205.98	208.08	203.15	208.58	209.02	205.33	207.71	209.31	207.56	206.45	205.67	210.43	206.86	208.2	208.33	211.43	210.09	204.33	209.78	208.87	207.07	211.39	206.22	207.55	200.05	207.33	206.21	208.71	205.78	207.66	211.19	203.02	205.23	208.73	210.24	205.43	212.07	208.08	206.6	210.24	213.09	210.09	209.35	205.91	211.27	212.21	209.27	210.82	207.52	207.75
208.22	206.44	208.36	209.64	205.46	208.72	208.43	204.75	210.61	207.71	212.32	211.27	210.48	212.46	211.05	209.33	210.25	207.97	214.32	209.38	208.59	208.48	206.51	205.41	207.61	214.27	209.24	208.02	208.09	209.17	210.29	209.54	210.29	209.52	210.41	206.85	213.23	205.63	210.66	210.2	206.92	209.24	211.07	206.95	209.5	203.33	205.9	211.27	211.33	206.4
208.8	208.32	209.18	207.38	213.69	205.77	208.97	210.92	206.65	207.54	211.93	206.85	212.18	207.46	206.66	210.77	208.9	210.09	204.79	206.82	209.19	206.78	205.04	206.53	212.19	210.13	208.42	208.58	203.92	207.74	214.6	207.9	208.32	208.56	204.37	203.46	209.9	208.61	206.46	210.12	204.07	208.26	207.88	211.58	207.98	209	208.83	214.26	211.57	207.95
208.24	202.99	201.94	201.46	208.18	203.95	203.81	200.9	199.53	200.37	199.75	208.66	200.99	206.66	203.63	202.14	200.67	205.84	198.49	205.75	205.97	202.02	200.14	203.66	204.82	201.69	206.76	202.38	201.06	201.14	200.03	201.59	199.31	200.38	200.21	209.02	202.82	205.58	205.39	202.62	202.79	203.08	202.41	199.69	204	204.68	202.15	203.41	206.68	203.86
208.3	207.81	210.31	208.72	206.74	209.68	210.8	208.63	205.02	206.13	212.82	208.64	208.95	207.06	208.28	206.77	214.04	204.1	206.87	209.33	210.55	208.68	208.79	209.37	212.7	208.54	208.83	206.71	212.03	207.06	210.09	211.3	206.29	214.5	211.47	210.49	214.44	208.28	208.55	212.72	210.55	208.3	205.97	213.92	211.62	206.01	210.09	214.5	208.05	209.37
202.99	195.69	197.57	194.9	199.77	198.85	197.69	199.52	197.09	201.06	198.44	199.09	199.97	205.96	202.57	200.32	201.78	203.12	201.63	197.88	197.95	196.12	201.55	204.26	205.11	202.24	200.89	204.77	197.43	205.69	200.96	203.61	201.65	200.28	198.25	199.67	206.4	200.1	198.76	199.88	199.24	200.13	201.32	201.44	202.77	196.12	197.39	196.11	200.42	195.98
211.97	208.57	205.18	207.34	203.8	209.78	206.64	207.91	207.15	206.19	210.14	211.69	208.47	211.04	208.9	208.43	207.38	210.58	208.27	213.97	203.39	205.32	207.85	205.79	209.91	212.28	208.2	212.47	208.94	211.05	207.91	211	205.85	208.35	210.02	209.81	206.28	210.15	212.81	208.77	208.78	206.55	206.09	211.67	203.35	207.06	214.4	209.43	209.81	207.39
204.55	209.66	210.88	210.59	209.07	207.93	209.76	206.81	206	208.13	210.14	210.12	207.64	213.66	208.83	214.96	214.16	210.34	210.31	208.63	210.95	207.77	205.74	207.64	205.55	208.02	209.32	209.64	207.08	209.49	204.64	211.86	209	207.8	214.22	211.15	209.25	207.7	205.5	204.51	202.14	208.9	207.66	214.78	207.1	203.94	208.72	210.16	204.98	208
195.53	196.99	193.88	197.92	191.78	196.12	202.29	198.16	198.04	198.33	200.53	197.39	207.26	201.76	196.62	196.54	196.32	200.89	197.78	196.37	199.27	201.77	197.7	200.5	203.4	198.3	197.33	198.15	199.4	198.83	198.44	198.92	196.83	198.06	199.56	198.99	204.94	199.56	198.38	201.35	198.45	200.47	196.85	200.24	193.31	201.36	202.99	201.29	202.17	198.54
205.7	204.49	203.29	208.6	208.78	207.34	209.73	208.94	207.28	210.28	207.57	208.25	208.52	208.93	212.44	208.14	205.17	212.41	209.49	208.97	213.06	211.31	213.34	208.08	204.51	207.87	210.07	208.22	205.45	213.9	212.03	208.79	213.57	209.94	205.34	211.4	206.85	211.26	214.87	210.11	202.86	205.89	208.28	213.37	208.07	210.08	214.93	204.43	207.27	209.76
204.83	203.48	204.33	206.27	207	204.51	203.39	204.67	204.44	204.05	204.3	204.81	203.79	206.53	205.33	201.63	201.74	199.43	202.79	205.68	209.03	205.94	202.41	209.68	199.05	204.5	204.88	202.4	205.61	204.7	204.75	203.6	201.87	199.8	206.63	204.39	198.98	205.17	202.57	205.64	204.84	203.89	201.1	203.07	202.94	207.77	205.5	206.23	203.38	212.49
211.39	208.29	212.91	207.9	206.17	206.59	208.57	209.24	206.84	208.27	213.02	211.94	208.38	206.33	211.66	210.62	213.98	215.05	213.65	204.17	207.68	207.73	210.25	214.08	208.94	215.38	209.25	209.61	211.14	208.37	208.71	208.77	209.95	210.44	209.99	209.96	208.78	207.13	210.28	206.64	209.25	204.01	207.29	207.43	209.5	209.44	203.4	205.95	213.21	209.79
197.91	202.09	202.44	203.07	202.71	206.75	209.84	204.09	201.77	205.59	201.78	204.93	205.92	201.13	201.4	203.79	204.87	206.76	204.17	204.26	203.16	203.79	205.61	201.64	200.82	206.61	201.28	199.55	202.51	203.46	205.76	203.41	208.23	205.83	205.71	202.8	201.24	200.21	202.73	200.57	204.48	209.76	206.35	206.16	203.81	207.51	200.55	201.67	201.99	203.7
209.5	213.92	209.43	208.98	212.12	209.25	207.7	208.47	212.5	212.18	210.88	210.11	216.63	209.85	214.7	210.62	212.05	214.41	211.2	211.12	217.49	212.65	208.46	209.95	209.57	216.05	216.88	214.01	216.41	208.97	213.11	210.76	209.49	215.79	208.37	208.02	207.62	215.35	206.33	214.01	209.27	212	208.38	213.83	216.96	211.59	212.06	210.72	214.88	212.64
215.43	207.69	206.94	210.82	209.92	203.71	208.74	205.58	207.07	204.15	211.08	210.46	209.42	206.24	205.58	207.65	210.25	206.1	210.69	205.41	205.93	210.03	207.42	208.21	209.11	206.57	207.07	202.22	204.43	210.38	209.13	207.49	208.36	204.66	207.47	207.93	209.82	208.8	204.34	207.36	201.98	205.66	207.68	206.7	209.22	207.38	206.97	207.64	206.63	206.97
204.68	203.08	207.55	203.94	206.89	204.51	201.66	205.7	199.36	202.86	207.72	204.39	207.2	206.66	205	206.24	204.3	204.18	207.32	201.88	208.58	204.64	208.83	206.82	202.63	203.37	206.73	205.88	202.96	200.43	198.6	200.22	202.72	207.38	204.53	203.07	204.71	205.47	204.4	199.05	203.74	205.93	203.33	205.2	201.75	201.74	205.54	204.68	201.68	205.06
202.09	205.09	204.73	203.07	207	201.64	201.29	202.07	206.36	202.89	205.41	201.37	204.42	205.9	203.83	200.2	204.67	203.77	201.9	206.76	206.81	208.95	201.96	202.02	202.73	203.79	206.53	203.5	200.6	205.23	206.95	203.27	205.9	201.27	206.9	203.42	204.97	202.4	208.07	204.09	208.11	204.38	202.64	203.45	204.28	205.55	206.47	202.11	206.44	204.73
207.37	206.54	204.15	200.73	204.11	202.42	206.59	210.03	200.5	204.7	206.1	203.32	205.4	198.87	203.18	204.6	205.45	197.82	209.25	205.86	201.71	199.93	201.06	203.55	204.97	203.04	206.98	199.58	202.83	202.64	205.21	205.76	203.67	203.69	203.95	204.48	201.31	199.11	202.72	208.49	204.03	208.56	205.59	203.49	203.6	209.15	206.89	202.67	210.52	200.03
208.11	207.56	206.35	204.92	208.9	203.08	205.47	205.62	207.07	210.23	208.23	211.55	206	207.24	205.14	206.1	208.98	205.84	206.29	206.38	201.67	208.75	204.82	205.94	207.08	206.46	205.47	206.52	201.47	204.06	206.51	204.39	207.86	206.53	207.35	204.9	204.74	206.3	209.07	205.42	206.51	209.62	212.08	201.1	204.31	209.51	206.15	204.51	210	203.36
206.69	206.11	205.15	207.33	201.11	203.07	205.45	204.3	207.25	204.72	206.05	201.19	205.6	202.19	203.13	199.97	203.62	204.74	206.12	200.99	204.61	207.63	206.85	203.8	203.75	205.23	199.42	205.55	204.27	199.95	204.74	202.58	206.4	206.78	206.73	204.66	204.08	206.69	203.71	200.23	206.83	207.46	202.67	206.14	204.76	200.18	205.92	206.12	204.65	203.3
212.78	215.33	216.49	215.74	217.76	219.09	214.99	214.53	220.35	215.86	212.34	216.65	217.01	216.41	218.17	218	216.59	217.34	217.2	217.98	220.31	215.43	218.82	216.18	220.12	217.16	221.2	215.08	219.71	219.63	214.46	218.15	217.61	220.12	220.39	220.55	212.02	216.05	218.27	217.03	215.72	217.77	217.3	215.12	220.84	217.32	213.96	217.73	214.03	219.75
199.89	195.41	193.2	203.11	201.87	201.71	197.74	205.11	203.59	201.61	204.15	203.4	204.49	198.25	204.59	196.06	202.83	200.19	199.1	205.49	204.47	199.21	201.34	194.91	203.28	198.81	200.99	195.41	198.51	199.57	203.14	197.83	202.69	203.87	202.62	201.25	202.46	205.55	198.19	204.12	200.47	199.47	201.17	198.88	197.21	206.4	198.46	201.76	201.93	203.12
211.27	210.87	208.12	204.55	208.38	208.09	209.75	205.3	205.99	205.12	211.39	204.45	209.96	206.98	205.6	208.8	210.26	207.35	205.67	207.15	206.97	205.12	211.47	208.08	206.25	207.2	211.69	208.59	208.45	208.83	203.28	209.8	206.76	206.31	209.54	210.46	210.65	206.84	205.51	207.57	210.47	211.09	207.13	207.14	207.96	212.14	210.33	206.94	207.86	205.94
199.09	198.11	196.6	195.91	191.36	196.26	193.45	195.77	192.03	191.38	191.47	199.78	192.38	195.51	198.69	194.5	194.95	196.13	198.1	198.07	193.58	189.73	196.36	198.74	194.54	198.49	196.55	193.13	192.26	193.8	192.65	194.68	197.57	196.74	196.94	196.28	197.9	193.23	195.74	198.83	192.09	190.62	195.92	193.75	195.4	190.16	195.76	195.08	191.24	189.48
208.89	212.01	210.38	210.23	212.85	209.32	209.46	212.88	215.01	213.44	213.43	209.89	216.74	209.52	214.3	215.76	218.35	214.52	210.04	212.54	216.02	209.76	213.17	215.14	212.51	216.62	210.45	213.29	212.93	213.5	214.97	210.11	215.98	216.87	210.43	212.47	214.37	210.43	209.5	215.57	208.7	215.34	212.41	212.87	215.36	215.25	212.09	214.72	216.33	211.04
195.82	201.92	195.25	202.42	201.17	199.3	202.4	199.89	197.41	197.87	194.27	199.6	196.35	199.37	198.94	202.75	195.13	198.45	202.71	200.7	202.57	195.07	197.43	196.36	200.41	196.37	201.21	201.1	194.95	199.61	194.92	199.16	200.65	196.62	191.85	196.71	198.95	198.25	198.28	195.24	200.86	197.26	197.59	195.94	199.67	195.7	196.54	201.01	198.71	197.25
212.77	212.96	210.62	209.54	206.05	210.5	208.51	205	209.15	209.08	208.78	203.28	209.87	207.75	209.17	208.96	208.38	206.38	209.18	204.41	207.91	209.4	211.36	211.64	213.14	210.26	209.11	210.11	212.54	207.8	208.24	209.8	205.67	209.2	204.62	209.72	213.11	214.11	206.46	209.57	211.42	208.14	207.7	207.66	210.61	213.12	209.6	208.25	206.86	211.74
213.08	212.21	213.1	213.56	213.54	209.84	212.36	215.3	213.03	215.57	209.75	210.15	208.71	210.17	210.6	215.4	211.19	214.41	210.46	211.66	212.53	215.53	208.89	209.38	210.38	214.9	211.09	209.31	208.39	212.99	209.59	210.71	212.09	215.77	215.28	214.23	212.54	208.19	211.94	211.5	213.88	212.12	212.68	212.82	214.82	213.72	209.31	209.4	212.54	211.3
204.17	201.09	200.19	206.72	207.88	202.9	203.01	204.95	200.06	199.75	204.28	203.12	200.38	205.8	204.22	203.88	206.31	207.02	205.57	202.81	210.39	202.72	202.35	203.66	202.06	202.08	201.54	203.32	203.53	203.05	206.25	200.86	204.67	206.24	203.33	208.63	204.21	199.63	205.67	205.64	204.68	204.27	197.3	199.3	204.52	202.37	205.44	203.88	210.61	204.61
216.56	218.07	216.41	216.15	214.73	213.34	217.94	216.72	215.79	215.42	217.45	221.41	218.62	217.7	215.8	218.13	221.01	218.15	215.6	217.16	219.62	215.57	215.92	218.69	216	212.62	220.71	224.78	218.54	218.3	219.29	219.55	218.38	215.67	216.98	219.77	214.16	218.91	219.94	221.57	217.07	219.3	212.3	221.88	219.37	216.41	220.93	216.83	218.51	219.84
214.68	213.89	218.71	214.36	217.01	217.3	222.32	218.74	217.85	216.34	217.62	215.63	212.67	215.07	217.28	215.37	215.01	220.5	215.34	213.23	218.33	212.28	221.5	217.74	216.36	216.51	217.83	217.8	218.65	217.09	216.79	216.68	217.76	217.49	216.46	221.29	221.19	215.29	211.24	216.12	223.29	216.67	214.24	217.4	217.55	218.35	220.39	216.95	218.03	212.63
199.64	202.4	196.38	196.45	201.01	194.8	198.94	201.02	196.9	192.14	195.51	197.48	198.75	199.14	196.95	195	194.96	201.93	200.14	196.04	193.22	195.93	197.89	197.77	198.59	197.35	196.64	198.1	197.51	203.1	202.73	196.05	196.1	197.7	198.02	198.06	196.66	197.26	197.93	197.76	199.17	199.99	197.1	194.67	203.01	195.92	198.09	195.89	196.15	200.44
212.39	208.19	212.69	215.02	208.86	211.96	214.37	209.44	215.49	208.89	211.99	212.69	214.12	211.5	210.2	213.47	207.61	209.23	212.21	210.95	209.53	212.4	214.81	206.24	212.68	209.63	215.61	205.66	212.2	211.02	211.27	213.1	212.94	209.98	210.36	216.38	213.86	214.48	214.86	212.63	211.63	213.52	213.91	208.61	210.53	212.72	215.64	209.67	211.78	212.46
201.79	200.45	203.75	200.9	202.9	203.92	203.11	205.48	199.35	204.92	208.56	200.48	207.14	201.81	205.39	204	207.28	203.85	204.19	199.15	199.73	201.42	207.16	206.06	203.34	202.8	199.32	203.06	202.38	204.84	204.01	205.27	202.73	203.06	208.43	207.36	204.71	205.52	202.76	206.68	198.58	205.95	204.01	205.14	200.5	201.64	204.01	204.09	204.33	207.53
195.22	197.05	199.31	201.69	202.69	197.7	198.96	198.49	199.47	196.45	194.78	194.15	197.73	201.52	196.66	198.58	197.1	200.35	200.48	201.2	200.49	199.44	201.17	198.97	200.64	200.68	201.69	196.69	199.6	203.14	200.24	202.78	203	199.04	196.52	202.35	200.51	197.65	201.23	197.58	199.09	195.6	198.47	197.5	198.92	199.88	202.91	197.51	200.7	193.34
213.12	206.51	209.23	204.97	204.54	211.11	206.27	208.69	210.43	205.38	202.97	207.9	205.6	209.82	208.07	205.2	208.33	209.74	204.82	210.42	209.4	211.04	206.28	209.16	203.1	208.14	206.65	206.65	206.66	209.79	207.68	209.4	205.61	208.08	207.16	204.74	209.64	205.3	210.55	209.95	211.58	207.95	210.93	202.99	203.15	211.57	207.13	209.85	209.28	207.21
205.81	205.17	202.63	198.79	205.03	204.87	203.37	206.17	208.59	205.43	205.19	206.05	199.43	203.22	202.97	207.4	201.78	202.68	203.26	205.95	202.55	201.86	200.42	203.52	205.25	203.29	204.43	207.34	202.37	204.11	204.89	206.16	197.75	202.93	204.28	207.14	200.4	203.78	202.44	203.75	205.91	207.47	204.12	202.68	209.82	201.31	202.53	208.18	206.18	200.58
214.94	213.19	214.32	211.64	204.49	211.39	207.18	209.95	216.76	212.32	209.5	216.56	209.37	211.68	210.16	209.47	209.9	209.08	214.47	218.02	209.51	209.31	210.01	214.45	207.97	210.06	206.73	212.4	215.98	210.16	211.55	214.88	209.07	209.7	216.63	211.1	207.39	213.71	210.83	214.47	207.3	212.6	212.29	211.94	210.05	210.31	211.02	210.25	212.94	217.03
211.48	214.67	209.75	211.32	213.54	211.99	211.24	208.5	213.11	213.02	211.67	211.21	213.11	213.85	212.78	215.16	213.28	213.34	212.6	210.09	215.83	214.48	214.67	208.51	210.44	212.84	212.48	213.67	212.6	214.66	214.95	211.46	211.9	211.95	207.73	210.14	215.63	213.85	209.61	211.92	212.87	213.98	214.04	211.62	208.66	212.04	220.85	214.11	216.14	213.23
206.77	209.64	206.58	209.53	203	206.76	210.26	210.21	205.58	205.66	209.87	208.24	202.67	207.16	208.59	205.36	209.43	208.85	208.73	209.78	204.61	205.31	207.71	205.06	207.24	208.16	206.69	207.82	203.02	213.98	209.16	209.64	206.68	209.43	209.45	207.72	211.78	205.61	212.59	210.8	207.81	209.68	206.44	208.29	206.52	205.87	212.27	200.88	208.3	207.25
210.14	201.39	208.79	206.98	207.42	206.39	207.45	208.13	210.13	209.17	205.7	214.31	209.17	206.23	209.4	208.07	214.35	206.77	209.23	213.01	211.94	213.09	213.13	208.78	210.5	210.07	211.35	211.77	210.52	208.52	211.58	207.59	207.27	204.74	213.88	211.29	210.64	206.6	205.86	209.51	205.93	210.15	208.11	210.62	208.17	209.41	209.06	210.45	210.11	213.2
208.21	204.77	205.97	206.72	205.23	207.02	206.04	205.43	204.42	203.79	198.2	203.37	206	202.73	203.89	206.35	203.35	204.52	208.16	202.9	203.8	204.16	204.86	203.45	204.8	206.16	202.17	207.34	206.84	204.83	207.83	205.75	203.51	209.5	205.23	206.97	208.25	207.33	208.55	201.88	206.19	204.77	205.6	204.36	207.34	207.16	203.92	207.21	209.84	204.06
206.24	208.44	209.78	205.24	207.96	207.82	210.32	209.43	208.05	203.42	206.69	205.41	210.82	209.14	207.38	208.39	211.27	206.5	205.7	209.37	204.51	207.1	205.71	207.43	208.68	209.17	202.05	207.65	203.01	206.36	202.78	206.35	208.19	210.98	213.68	208.62	209.82	205.19	211.87	211.64	208.97	209.82	206.77	213.32	210.22	207.49	212.28	205.26	205.46	211.3
197.55	195.78	194.08	192.65	196.43	197.43	197.45	191.1	197.12	195.93	189.22	195.57	193.49	194.52	196.38	195.24	194.01	192.35	192.56	192.7	195.74	198.38	195	193.91	194.53	196.93	193.63	194.21	195.3	200.6	193.24	194.71	197.32	191.74	196.92	199.29	198.21	198.93	197.8	191.76	194.13	196.13	198.73	192.92	194.26	197.4	196.96	192.81	197.36	192.26
215.42	208.23	209.02	214.09	210.29	211.67	209.19	213.95	215.61	208.87	214.53	212.26	215.05	213.16	215.81	212.69	210.54	211.61	207.75	211.43	209.67	208.99	215.85	212.47	211.77	208.51	210.71	209.12	213.77	213.11	208.84	210.09	206.79	211.84	209.85	212.39	211.64	214.99	209.15	216.5	210.82	211.59	212.37	215.31	213.78	211.46	212.05	210.06	210.04	210.43
211.85	213.06	212	212.45	211.07	215.61	212.16	208.32	211.36	210.41	209.46	213.21	216.99	211.81	211.05	212.87	209.65	213.61	212.82	211.84	210.24	215.57	215.02	207.26	212.32	217.7	209.57	213.02	213.65	211.16	211.2	211.58	212.07	210.78	209.69	207.43	213.72	210.25	209.56	212.95	209.73	208.88	209.22	209.22	212.16	208.98	215.38	211.36	215.1	213.26
204.21	199.37	204.72	199.91	198.46	203.28	200.51	204.37	199.57	200.83	200.58	200.21	204.43	199.83	202.18	199.23	197.69	199.18	203.11	196.12	202.88	198.2	196.31	197.98	202.29	201.26	205.78	197.78	199.82	203.68	202.02	203.79	202.76	203.36	204.19	198.35	202.28	201.17	202.77	199.27	200.95	200.75	200.31	204.24	203.36	201.24	198.73	204.36	200.18	199.52
210.67	204.86	210.13	205.33	209.55	211.18	209	203.67	208.77	209.41	210.43	211.43	207.44	205.52	208.54	206.11	211.09	208.4	205.42	208.18	210.14	208.81	207.44	207.31	210.12	212.94	208.45	208.1	207.15	210.24	206.23	208.15	209.94	206.97	204.7	207	203.34	210.15	208.44	209.6	213.78	211.01	208.07	208.32	209.38	207.47	207.68	212.81	208.1	206.5
206.92	209.21	205.3	206.38	207.09	207.18	208.4	208.47	203.26	210.97	211.19	206.3	210.04	210.79	208.99	210.26	210.58	207.97	202.52	205.99	204.74	208.9	208.18	210.19	207.98	207.08	207.95	212.26	208.9	207.1	206.69	201.45	205.93	207.87	207.15	202.28	203.81	209.71	210.1	205.11	204.79	202.54	209.6	206.66	207.1	209.32	207.26	212.27	205.71	210.74
201.11	200.88	199.45	202.49	200.49	202.95	202.26	200.42	202.16	197.08	200.18	201.51	197.76	194.89	203.98	201.24	203.14	198.63	198.67	201.83	202.16	199.19	199.07	199.21	199.73	198.14	199.55	202.21	202.56	197.22	202.28	201.19	200.33	202.33	199.63	198.42	200.39	198.58	198.84	201.41	200.18	196.81	198.71	200.54	203.51	199.58	202.97	198.5	198.68	195.54
198.31	200.83	197.69	194.77	201.43	198.42	198.45	200.62	194.05	199.89	201.94	197.83	196.75	198.89	200.8	201.6	198.47	196.93	197.62	201.58	198.41	195.89	199.28	202.52	199.52	199.02	196.37	205.43	199.08	198.94	198.99	199.63	196.25	198.37	204.25	196.02	200.89	198.73	198.11	192.47	193	200.2	203.24	199.76	197.99	202.66	196.75	201.08	200.03	199.89
203.41	204.51	203.67	206.75	202.95	201.57	201.96	204.52	201.05	201.17	204.19	203.31	200.18	198.92	202.84	202.65	205.24	200.74	201.7	203.1	205.03	198.02	203.99	206.47	204.39	206.05	206.83	200.82	201.94	204.4	203.11	203.39	203.38	202.14	204.6	201.88	201.09	203.6	201.07	207.26	202.48	204.65	201.91	202.47	206.9	202.14	200.3	203.23	204.02	205.42
208.15	206.12	208.48	205.11	206.83	203.39	205.47	207.09	211.73	208.81	211.02	207.49	204.02	209.72	206.72	209.14	207.36	211.72	211.19	209.15	207.92	204.66	208.27	207.45	209.58	209.89	213.3	209.31	209.43	208.39	207.34	213.46	209.37	210.11	204.76	205.59	205.5	210.52	207.85	208.16	201.98	210.39	211.83	210.13	210.82	209.49	210.53	210.86	203.59	208.31
205.29	209.29	210.89	210.42	206.08	207.67	209.16	204.46	208.66	208.75	205.85	208.03	208.81	204.24	209.98	207.34	204.62	206.41	206.34	207.18	204.87	207.97	201.98	208.3	207.61	208.24	207.49	207.96	207.37	207.03	203.45	205.06	203.33	208.34	206.77	202.76	211.93	208.88	205.18	204.49	203.49	209.4	210.76	208.75	210.64	202.53	204.53	208.22	204.54	206.58
209.31	204.62	207.57	205.99	204.91	205.97	204	208.03	205.66	205.28	203.14	205.98	208.19	204.77	200.76	201.66	207.49	202.25	204.74	201.95	204.26	205.44	208.89	207.37	203.89	207.07	207.19	205.25	204.92	201.48	199.73	201.8	205.3	205.12	209.01	203.72	201.67	211.83	203.3	205.5	204.38	206.89	201.35	207.09	203.54	208.33	200.75	203.21	202.82	206.16
201.2	202.94	203.09	198.94	203.44	200.21	203.19	204.23	201.4	203.87	204.23	203.06	206.09	202.93	202.32	201.25	204.63	203.28	204.52	206.65	201.36	202.82	201.5	203.29	206.92	197.69	204	198.61	197.11	207.11	199.89	205.97	204.85	207.28	206.71	208.69	204.94	200.55	200.4	199.12	200.62	206.79	199.26	203.18	204.11	204.83	207.79	204.15	201.86	203.63
208.94	208.91	209.33	206.58	205.96	205.11	202.38	209.5	204.43	205.26	205.07	202.48	208.43	211.48	206.81	208.35	208.59	210.81	206.13	207.85	209.45	214.52	207.01	211.29	212.74	208.72	207.84	208.66	208.92	208.65	203.42	206.41	208.4	208.77	206.29	206.11	210.55	203.41	206.27	204.56	209.72	203.83	208.36	207.54	208.07	209.76	203.04	209.67	208.22	207.53
206.08	198.04	203	201.57	204.84	200.23	201.96	204.02	202.6	206.73	199.07	204.47	204.44	201.47	205.58	203.38	199.87	203.68	200.92	202.46	201.78	206.96	204.59	204.36	204.47	201.76	202.59	203.55	203.71	202.04	201.23	202.67	202.38	207.8	198.36	203.34	201.14	204.18	207.9	204.05	207.48	202.64	204.86	203.66	209.08	202.86	199.13	201.63	202.8	201.77
204.26	201.56	208.51	200.61	201.86	202.58	203.85	205.95	203.54	206.39	202.06	200.46	204.48	203.06	200.82	200.51	207.68	209.26	207.57	201.7	203.48	202.67	202.93	202.13	199.82	205.83	209.53	206.68	203.99	199.12	207.38	202.51	200.97	207.62	205.4	204.71	202.77	198.05	205.05	204.67	203.04	205.36	199.76	203.89	200.18	204.43	201.36	203.93	201.96	200.15
210.33	204.6	208.23	207.43	214.52	207.91	211.21	210.63	205.07	209.13	209.56	208.7	212.06	209.87	206.39	213.44	208	214.39	204.97	206.67	207.72	212.09	210.54	206.18	210.78	208.38	205.65	212.05	209.34	206.88	209.97	206.14	209.52	209.69	204.77	210.13	206.42	208.06	209.53	206.39	211.04	203.47	208.17	208.95	209.85	211.92	218.36	211.78	205.66	209.06
198.95	203.34	195.55	193.19	195.48	198.75	199.35	201.74	198.48	192.92	202.13	196.26	197.67	202.13	192.16	197.45	199.44	199.41	197.36	198.76	199.84	198.43	197.84	200.59	198.23	199.56	195.59	202.79	197.89	198.52	194.76	196.93	199.16	196.43	197.44	201.19	199.51	195.58	202.63	199.47	199.87	200.26	195.61	199.4	201.66	200.6	200.57	198.61	200.9	197.62
200.01	205.9	206.19	207.69	204.49	203.48	204.47	203.72	204.58	202.06	203.23	206.04	202.05	204.92	203.26	201.75	208.58	201.48	202.51	203.94	202.28	206.36	203	207.91	202.2	205.01	203.32	203.66	202.01	205.1	201.77	208.57	203.85	202.09	203.17	206.97	203.63	205.7	208.37	204.51	202.41	204.57	201.89	204.72	202.57	207.78	203.95	201.15	206.44	200.74
212.19	211.91	211.64	214.03	214.02	213.31	209.81	213.51	213.2	206.47	212.73	211.03	215.63	215.51	214.66	213.57	212.16	210.93	210.38	213.28	209.01	213.05	216.39	212.95	210.46	214.08	211.95	210.52	209.15	211.94	215.63	218.6	210.33	210.15	210.56	211.44	206.25	212.71	211.01	210.22	212.68	211.48	215.78	213.2	216.94	215.3	210.18	210.35	212.65	211.87
214.19	210.79	211.05	206.52	205.47	210.77	208.37	204.28	209.73	210.09	207.01	207.62	211.95	209.78	204.43	201.66	209.05	207.33	201.99	211.75	207.81	212.75	207.75	209.57	215.27	204.82	208.08	208.25	209.8	211.88	209.21	207.88	207.58	207.95	211.82	211.08	207.57	216.08	212.89	208.06	208.09	206.3	207.52	211.59	209.93	207.19	207.74	206.77	208.06	211.76
200.28	204.74	202.02	203.77	202.24	203.49	207.2	206.78	201.57	209.47	200.96	205.58	205.33	206.86	201.49	200.29	207.78	204.99	205.35	201.4	205.35	199.88	205.96	202.33	201.44	200.76	203.76	202.42	203.81	203.58	206.02	205.41	207.02	207.45	203.79	203.48	203.69	206.17	204.99	201.12	205.62	201.85	202.29	201.76	199.84	206.37	205.25	202.08	207.1	207.38
197.31	196.22	200.93	200.67	196.56	198.26	196.19	202.61	196.54	204.74	206.18	199.39	198.81	199.75	201.15	198.89	201.13	203.76	203.73	202.71	204.69	207.87	197.77	202.33	199.47	202.82	199.15	197.5	201.17	199.18	201.5	202.57	197.1	202.27	198.48	204.47	197.46	203.69	199.52	197.35	201.82	198.17	204.48	195.41	196.77	200.25	203.15	203.18	197.55	197.88
202.11	194.4	194.99	201.75	197.67	199.2	197.4	201.68	198.07	202.57	199.08	201.29	205.11	201.43	204.87	200.11	196.15	200.73	202.23	199.27	201.23	199.95	203.83	198.57	197.49	199.57	198.4	200.13	202.02	200.74	198.14	201.87	201.64	201.21	200.48	196.13	201.37	201.43	194.97	198.88	201.26	201.38	200.95	202.05	202.84	200.84	203.9	196.64	200.46	204.12
201.3	206.19	204.58	206.28	206.95	206.59	204.19	212.12	202.98	207.94	199.69	206.52	203.83	204.78	207.59	206.89	202.63	204.03	206.39	201.63	204.48	205.89	201.69	201.91	204.04	199.94	208.04	203.76	206	208.09	203.28	204.34	204.91	199.98	203.09	206.17	204.6	204.93	209.14	204.84	203.32	208.54	203.56	205.23	206.62	207.85	200.85	198.1	209.74	206.94
208.89	203.06	200.44	204.89	204.66	204.14	202.44	204.51	203.16	203.9	204.21	200.45	201.34	202.57	202.53	203.81	206.62	203.9	204.01	201.61	202.9	205.98	204.51	202.04	203.78	203.05	204.17	204.95	204.44	208.39	205.61	202.79	203.89	202.17	202.69	203.81	205.07	200.79	205.1	203.95	205.4	203.8	200.67	204.78	204.43	203.05	203.43	202.39	200.31	203.74
210.91	204.02	209.72	209.26	209.52	206.41	210.23	212.14	210.96	207.67	207.83	208.99	208.07	209.66	210.27	212.07	211.26	211.73	211.51	214.28	210.65	211.04	209.97	206.43	208.05	207.93	210.93	208.48	208.86	209.09	206.85	207.09	209.22	211.09	213.77	211.62	209.37	207.1	210.16	210.67	211.94	211.25	210.3	211.83	207.34	206.64	211.6	214.57	209.09	212.2
198.45	206.86	206.08	203.55	201.62	203.83	207.62	205.56	204.59	205.71	201.36	204.83	200.9	202.45	202.67	205.05	210.8	204.87	204.91	205.63	195.91	206.54	200.69	204.34	202.04	204.44	204.08	200.1	204.89	202.78	202.6	202.67	202.4	198.58	202.74	204.97	207.06	201.5	209.63	201.41	202.76	204.57	204.21	203.1	204.54	198.89	202.12	202.92	202.99	208.59
201.27	205.48	204.98	204.31	202.27	209.32	208.08	202.69	207.27	204.66	201.86	202.26	205.54	201.44	203.54	206.7	208.1	206.08	200.33	208.4	204.96	206	202.33	205.46	202.35	199.72	203.92	205.13	203.92	205.54	203.72	202.65	205.71	202.53	203.28	200.96	200.31	203.79	207.32	201.83	203.09	208.62	207.27	204.69	201.62	203.62	205.27	205.03	205.29	204.56
220.13	217	216.43	218.41	218.31	216.48	220.17	220.1	221.23	220.06	216.47	215.93	221.66	216.74	221.41	214.99	218.95	219.91	215.12	215.1	215	217.21	212.12	213.33	221.52	219.11	219.49	218.72	221.84	221.65	216.44	217	216.66	223.92	220.85	223.2	217.9	216.23	217.23	219.46	215.51	219.27	219.17	215.16	219.31	216.93	214.24	219.66	213.87	217.74
208.3	207.08	208.63	209.33	209.13	210.7	205.9	207.4	204.43	206.26	209.38	207.73	203.26	210.71	212.06	210.94	209.99	207.73	204.42	208.96	204.76	206.04	208.56	212.52	210.7	206.82	205.31	204.98	204.55	207.64	207.69	211.44	204.19	205.55	205.91	209.54	205.8	205.28	205.89	210.13	205.32	207	205.97	211.8	210.74	208.96	206.29	207.85	205.55	206.81
206.82	210.61	206.01	208.08	207.69	213.87	210.61	209.11	205.8	209.68	208	209.76	205.11	205.86	207.21	209.16	208.67	207.31	206.43	208.55	206.62	207.43	204.91	207.3	207.65	212.83	208.8	206.95	208.17	205.92	208.09	205.03	207.77	207.26	208.88	206.7	203.09	206.44	208.35	203.93	209.52	202.4	209.25	210.39	203.5	212.63	208.89	208.74	207.99	207.88
208.55	209.81	212.52	212.85	209.28	207.3	204.7	205.97	209.5	205.45	205.36	209.87	210.9	209	207.52	206.7	212.72	209.4	207.64	212.66	211.67	210.62	210.3	204.25	208.62	210.93	209.39	207.24	209.81	204.94	215.92	209.27	207.56	205.69	208.62	212.26	212.51	212.8	206.88	207.86	210.83	208.6	210.43	204.45	208.44	208.23	210.62	208.44	208.82	209.16
207.37	205.11	210.81	205.7	208.94	211.92	208.7	208.42	205.42	206.26	203.93	207.36	209.98	210.4	208.81	210.43	203.57	209.64	206.23	205.59	202.77	203.92	204.23	209.98	207.46	202.87	209.36	204.43	206.51	205.04	207.89	203.47	207.68	207.9	204.91	203.25	203.29	204.59	206.97	203.41	206.49	204.86	203.92	207.68	206.37	206.37	205.49	204.06	208.81	206.52
217.39	217.68	215.28	214.83	216.35	217.36	218.05	219.09	218.64	216.97	220.07	212.27	216.67	214.49	216.85	220.11	219.61	216.76	219.26	216.65	213.83	217.59	214.57	217.84	215.12	213.53	212.22	211.48	214.67	215.84	220.71	216.17	216.22	217.53	216.47	219.7	214.82	217.08	213.93	217.12	215.63	219.85	216.56	220.49	212.66	221.23	220.8	218.1	218.83	218.39
204.24	204.68	198.03	203.19	199.67	198.78	203.86	205.73	205.62	204.85	206.23	203.24	199.71	204.04	207.73	204.7	202.18	203.06	201.31	203.34	207.44	206.04	203.34	206.13	208.16	199.82	203.11	204.24	205.5	206.82	200.9	204.3	202.45	206.3	203.29	204.08	204.64	200.38	203.68	204.52	205.61	204.87	201.18	201.56	203.23	207.37	204.34	205.39	203.68	201.76
208.86	206.76	209.38	207.16	209.81	207.88	208.7	204.8	206.84	209.77	210.12	205.72	207.67	206.3	208.44	208.55	209.09	203.98	211.16	207.45	209.68	208.19	208.69	207.59	211.53	208.41	205.81	206.29	204.31	208.85	212.34	204.83	205.95	214.57	211.33	211.09	207.31	210.99	210.27	211.57	205.24	206.12	208.73	207.32	210.12	208.44	213.53	207.47	210.16	207.13
207.01	207.26	208.84	209.66	209.11	215.38	208.72	211.4	210.86	209.39	204	204.83	205.28	207.84	211.83	210.7	207.09	203.49	207.72	210.4	207.55	208.61	200.71	211.73	212.09	210.85	213.05	204.51	208.2	212.54	208.53	206.65	207.66	207.8	205.66	208.99	203.97	204.31	206.11	212.57	209.93	207.42	207.91	206.03	206.46	209.26	209.05	210.48	207.57	203.15
196.28	201	197.4	198.85	198.06	197.02	197.57	198.9	201.77	195.62	198.01	201.09	195.72	200.25	199.23	198.17	196.9	198.46	197.87	196.72	196.45	203.45	196.97	201.03	197.27	200.85	198.6	200.16	195.97	196.76	193.74	200.15	207.95	198.16	197.07	200.45	195.45	196.68	193.24	191.39	200.42	200.55	196.85	201.82	199.5	197.66	201.36	201.05	203.05	199.32
204.48	206.34	202.45	204.74	203.1	205.05	201.89	199.68	206.64	207.89	201.29	200.9	206	198.59	205.06	202.86	202.8	202.77	204.48	207.2	201.24	205.51	202.94	197.58	202.51	203.28	204.33	202.02	203.83	199.59	203.81	200.54	200.29	199.46	201.71	202.26	202.1	199.6	201.67	205.01	200.76	202.17	203.75	201.34	202.41	203.79	202.73	201.91	200.28	206.68
201.85	200.64	203.53	200.68	206.36	207.37	200.26	203.95	203.2	206.68	202.33	203.75	204.74	199.98	204.98	199.16	205.81	202.93	202.99	203.55	198.02	205.47	202.45	199.47	204.28	204.33	203.33	203.62	210.69	201.24	200.16	204.45	202.92	204.06	200.87	204	202.43	206.32	198.58	201.62	202.36	201.47	201.95	200.89	201.48	199.14	202.38	201.85	200.12	201.82
213.04	217.91	217.35	216.7	214.76	217.08	214.35	218.23	219.19	220.72	212.54	218.39	215.95	214.42	215.73	215.34	216.53	214.3	219.99	219.9	220.35	219.71	218.5	216.46	216.91	217.48	219.85	216.79	217.35	212.62	218.09	214.36	214.68	220.1	218.56	217.06	220.37	220.71	219.15	218.69	218.65	215.75	216.53	221.38	220.27	218.79	217.77	215.68	219.66	214.62
213.84	209.73	213.61	215	212.88	213.16	211.99	218.43	209.25	212.08	210.3	214.36	216.29	205.52	216.12	209.92	206.35	211.37	211.03	211.45	209.07	212.64	214.43	211.53	215.05	210.62	210.42	212.8	214.49	211.55	213.47	207.17	213.24	209.88	211.11	209.9	212.68	211.01	214.95	213.04	208.78	214.08	214.42	211.86	210.83	207.86	209.75	214.74	210.25	209.38
204.63	209	208.45	205.13	204.66	204.37	207.42	206.01	211.22	206.77	209.95	205.81	208.02	204.78	205	206.48	208.19	210.61	207.87	205.59	208.94	205.02	209.8	207.38	206.92	211.39	211.82	208.06	206.97	207.42	206.94	210.2	207.49	212.83	210.47	209.46	205.95	208.21	212.34	206.07	209.63	208.72	203.57	206.23	204.68	207.12	208.1	208.11	211.31	209.49
203.86	211.98	206.48	209.57	210.95	209.37	217.69	206.72	202.27	209.39	207.96	210.98	207.99	208.69	210.86	206.37	208.81	207.73	208.97	209.85	207.85	207.19	209.67	210.16	206.5	211.48	214.75	207.44	209.95	208.82	214.03	212.33	206.92	210.64	209.23	210.01	211.31	207.88	212.51	207.53	215.53	211.31	206.9	207.08	206.92	211.97	214.3	205.81	206.56	208.36
213.27	213.33	216	212.68	216.29	214.64	207.43	210.13	207.41	215.77	213.98	214.04	208.15	214.19	211.31	215.15	212.54	213.87	212.76	208.44	207.57	210.74	215.27	211.34	214.01	209.99	208.07	210.77	213.31	209.25	209.38	211.14	204.63	210.15	211.64	213.58	208.58	211.14	212.46	215.52	212.91	208.84	214.7	214.37	208.42	216.24	215.1	213.57	214.19	209.44
213.25	214.18	209.73	212.16	213.19	216.63	214.56	212.49	214.4	211	216.89	213.77	212.79	213.85	215.78	217.1	214.45	212.97	215.68	212.79	214.51	210.95	212.21	209.16	214.64	212.32	210.9	215.92	212.43	217.99	219.64	212.43	211.77	214	209.87	217.15	212.18	212.79	212.32	217.03	210.12	214.53	214.28	215.29	210.01	212.7	216.28	210.02	218.6	212.71
203.23	202.89	201.2	201.22	202.15	202.19	201.95	203.89	202.4	200.95	204.84	203.15	201.45	200.74	206.77	199.45	200.6	206.47	203.06	205.17	202.85	200.25	200.94	206.05	200.83	202.04	202.22	208.09	204.01	203.25	204.72	204.16	202.97	203.9	204.63	203.52	198.76	201.51	200.21	204.99	203.89	198.83	197.35	203.46	202.12	200.58	200.97	201.41	202	201.48
200.03	199.99	201.76	202.31	196.66	196.43	198.42	198.86	200.26	199.29	200.46	196.35	196.2	196.37	199.94	198.63	194.28	201.4	197.88	199.12	201.03	200.66	198.73	195.57	196.15	200.56	196.66	196.34	200.96	199.33	196.33	194.72	198.44	199.62	200.36	198.68	194.42	200.25	201.45	199.06	198.92	198.91	201.06	197.36	199.66	199.78	197.72	202.97	198.55	203.3
197.68	194.41	189.05	197.88	199.85	197.66	198.86	200.58	197.51	195.77	197.7	201.45	200.86	198.92	198.55	200.91	200.91	194.15	195.97	198.15	200.29	200.95	195.77	198.18	198.03	198.38	203.89	200.23	203.98	196.55	198.76	197.34	199.01	196.8	194.64	193.45	193.45	193.24	197.19	197.7	201.81	198.15	198.46	198.15	198.38	197.75	200.04	197.79	192.13	194.92
209.33	206.75	209.6	205.69	207.86	208.25	209.67	211.85	208.84	206.56	204.92	209.72	212.97	208	210.76	207.34	207.34	204.74	206.42	211.89	208.38	208.88	209.52	207.64	212.58	202.87	205.5	212	205.06	209.01	208.34	205.18	209.69	207.55	210.12	211.36	210.26	211.08	210.59	210.81	208.07	210.67	205.78	210.79	206.06	211.06	204.8	209.31	209.95	201.64
213.6	205.24	210.21	204.01	211.07	206.54	207.9	206.41	209	206.94	207.1	206.35	205.02	207.79	208.27	206.91	207.54	207.05	211.8	208.64	208.28	208.6	210.58	205.39	207.93	209.91	209.48	209.94	208.24	205.77	205.1	207.2	206.36	207.32	205.24	205.53	212.88	206.57	206.83	207.77	201.32	207.4	207.01	207.29	209.67	209.68	207.38	211.91	205.5	211.41
201.84	202.83	207.81	203.2	202.73	208.82	205.7	201.01	204.67	202.71	202.68	205.72	203.15	205.21	204.66	207.61	207.25	205.06	203.21	199.15	205.02	201.57	200.63	203.96	199.18	205.87	206.02	205.89	206.07	204.36	208.68	202.46	202.61	199.88	202.79	200.38	202.85	199.49	201.84	199.87	203.7	202.88	206.2	200.97	203.17	204.99	205.4	203.7	204.23	207.15
207.78	210.44	212.01	216.16	211.6	215.82	207.73	211.18	211.76	209.8	206.3	208.25	208.5	208.5	209.56	209.39	209.54	215.5	213.26	211.4	218.34	211.28	209.77	210.02	212.62	210.14	213.09	209.48	213.08	211.61	211.85	209.58	216.4	210.73	210.47	213.41	211	210.98	213.35	214.89	208.83	210.23	216.04	211.61	209.05	210.03	209.67	211.97	211.06	215.61
215.53	216.9	216.38	213.28	220.64	214.4	219.24	215.8	216.93	215.26	220.11	212.77	216.17	217.38	216.69	217.4	218.7	217.99	214.91	214.24	219.04	216.01	216.71	216.77	217.64	215.4	214.23	217.95	218.73	217.67	219.7	217.88	216.8	216.47	216.3	214.41	219.72	214.75	217.9	215.6	216.82	209.67	217.03	219.98	215.7	217.98	221.37	214.18	218.59	217.7
208.32	213.06	211.5	209.47	210.63	209.39	212.93	210.92	209.07	205.29	207.91	205.06	207.11	210.44	211.69	203.95	204.7	211.76	205.4	208.86	208.07	209.35	208.77	209.93	214.43	209.06	207.69	208.28	210.04	210.13	207.58	209.71	205.08	205.87	213.06	211.48	208.55	211.56	206.32	209.39	209.86	207.53	211.39	207.71	210.83	206.31	206.04	208.23	208.55	205.54
211.26	207.37	205.72	210	211.84	206.25	206.94	204.18	209.24	211.23	208.14	205.32	207.65	210.37	209.05	205.96	213.06	207.29	206.21	207.68	209.56	210.29	210.39	209.17	207.71	213.04	212.01	212.1	202.6	214.53	208.07	211.6	208.81	210.14	206.07	210.89	211.03	209.75	210.28	210.63	208.64	207.44	211.58	208.46	205.7	206.4	209.6	213.12	212.2	207.59
211.5	212.98	204.79	206.83	203.54	206.43	209.86	208.92	207.37	210.65	209.58	203.6	208.71	211.59	207.39	215.94	208.48	210.39	208.22	209.11	212.22	205.76	210.59	207.68	208.26	208.43	212.78	208.35	205.54	210.7	208.78	210.21	203.16	208.89	206.27	208.66	205.76	212.28	209.2	209.09	205.76	211.82	209.34	206.21	205.95	208	209.67	208.89	207.11	208.05
210.83	208.99	210.83	203.71	208.7	207.16	205.19	210.48	207.88	210.93	207.15	207.36	208.47	213.3	211.6	202.76	209.47	207.07	201.74	211.54	209.97	204.36	209.8	205.11	206.73	202.98	209.89	206.94	210.68	206.55	206.62	203.39	207.59	208.54	202.21	211.78	205.87	212.28	205.96	212.27	202.92	203.69	206.97	208.1	208.83	212.55	205.39	210.15	205.51	208.83
209.21	207.98	206.65	202.62	211.16	209.03	213.5	210.02	208.79	210.04	209.8	211.27	207.12	214.7	206.29	207.6	205.28	203.78	210.75	212.68	212.5	209.47	211.28	205.34	212.29	210.65	206.42	209.89	208.62	207.72	212.9	208.28	207.19	208.75	201.75	209.05	209.72	205.57	215.29	214.92	210.05	210.88	207.07	208.52	204.59	210.9	208.44	212.47	210.89	206.63
207.13	205.13	206.98	204.59	209.75	207.67	210.75	209.57	207.56	210.44	207.71	205.66	209.34	204.54	207.08	206.81	204.82	210.3	206.61	209.65	211.23	208.12	209.58	205.78	208.7	207.61	206.7	208.54	207.9	209.37	206.19	206.84	205.52	213.84	205.27	212.37	203.97	205.03	207.21	204.15	205.26	208.77	212.75	207.07	208.88	208.06	206.36	208.73	203.78	208.32
204.07	197	199.58	197.03	200.13	197.46	199.79	195.52	199.42	196.57	199.79	194.48	196.38	198.26	201.36	199.04	200.97	197.7	198.43	198.85	200.88	200.54	198.97	194.5	199.23	198.57	195.27	197.93	196.91	199.91	195.54	197.97	193.43	197.08	197.5	193.96	197.61	198.53	202.79	202.87	201.51	194.74	204.06	196.23	193.98	199.13	196.84	196.93	197.17	195.89
200.7	207.03	203.82	204.93	202.42	208.17	203	202.37	199.51	205.43	199.17	207.72	205.81	200.4	206.54	204.03	203.6	201.87	202.54	204.04	202.4	201.33	201.55	201.16	207.38	201.54	204.1	199.23	207.46	202.17	202.86	201.88	203.12	203.61	207.26	204.17	202.16	206.91	202.52	204.67	199.33	206.65	206.52	200.65	201.21	203.6	206.07	205.75	207.54	203.4
210.69	203.92	206	206.92	207.96	206.41	209.11	206.01	210.57	212.26	209.67	203.26	207.99	207.75	209.22	213.48	210.16	206.99	210.97	209.39	210.01	211.1	208.28	208.31	208.74	210	207.19	204.04	204.01	203.78	207.49	207.46	208.78	207.16	206.9	207.23	206.91	204.64	205.56	208.13	208.11	207.65	207.39	207.13	209.27	206.82	201.57	207.72	206.7	207.31
211.35	207.33	203.7	204.05	207.16	206.66	208.65	210.79	206.1	206.55	208.94	207.96	209.59	209	210.75	208.79	210.07	208.01	210.88	208.7	210.11	205.98	213.37	207.98	204.83	209.39	209.12	205.58	208.7	206.53	211.56	210.82	208.86	210.59	201.5	207.11	208.21	209.51	209.83	207.46	211	214.61	210.89	211.31	204.15	206.33	212.2	211.39	210.29	207.76
214.88	215.83	219.73	213.35	215.16	216.83	212.74	217.78	219.08	215.18	216.6	220.03	215.83	216.91	216.62	213.99	213.17	219.76	214.75	218.82	218.42	215.11	219.79	216.08	215.81	214.9	217.97	218.55	216.01	217.81	217.16	219.71	216.28	218.32	215.62	222.83	219.12	216.45	221.68	218	216.58	214.85	215.93	218.13	219.55	222.54	215.5	218.38	217.21	215.05
198.09	198.95	200.77	200.34	201.8	197.24	195.82	197.33	195.06	195.43	199	197.97	198.09	199.26	196.07	197.24	197.68	198.07	198.23	196.15	200.72	197.72	196.83	197.74	202.2	199.18	195.38	198.61	193.7	196.24	196	197.27	197.07	195.08	200.12	193.03	202.86	201.57	201.28	192.5	193.02	200.49	199.92	201.52	201.05	195.11	202.32	194.67	197.49	199.62
202.75	204.13	201.22	202.52	202.86	205.05	201.9	204.72	202.57	202.75	206.55	204.58	204.83	204.65	207.96	204.3	205.61	208.41	204.73	206.58	205.58	203.11	206.87	203.36	202.24	201.04	201.33	201.13	206.99	201.4	204.21	209.74	202.58	202.97	202.98	200.91	209.28	205.13	200.24	207.21	206.18	204.94	203.89	199.96	202.18	201.83	202.51	206.55	202.01	207.08
207.03	205.9	214.6	203.7	208.39	205.21	208.33	207.74	208.27	208.49	212.31	204.64	206.19	208.87	209.02	205.96	208.34	207.94	202.29	210.49	211.23	211.07	209.84	207.89	205.07	208.3	211.36	204.77	213.53	211.05	212.03	209.26	206.12	204.8	205.01	209.36	208.68	205.59	203.81	211.74	206.63	209.52	208.01	209.1	200.06	208.16	205.61	208.11	209.28	204.92
211.89	217.77	219.5	216.33	217.65	213.1	211.74	217.2	216.41	218.24	221.89	215.34	215.36	215.85	216.16	215.77	219.37	220.95	217.43	220.53	217.94	219.86	218.8	219.98	218.64	218.5	218.61	220.27	214.64	217.35	217.43	217.6	216.41	213.39	215.36	219.81	216.39	223.49	216.54	216.4	221.48	217.62	215.78	219.38	218.31	218.45	216.62	219.09	219.64	219.27
205.1	207.39	209.14	207.11	207.53	207.86	201.37	207.59	208.85	205.56	214.02	207.57	204.47	202.91	210.06	207.12	205.84	208.17	207.61	206.59	207.7	204.69	208.9	208.72	209.22	206.97	203.7	208.65	208.01	201.86	206.27	207.17	207.27	213.96	210.94	207.36	209.01	210.56	209.03	208.45	208.9	210.83	209.82	207.36	210.47	207.2	207.5	210.64	207.53	204.39
211.86	209.66	211.2	205.68	206.17	205.38	215.49	207.12	210.05	210.57	213.39	209.47	206.23	206.97	205.63	207.1	214.11	211.27	209.56	212.56	208.86	211.58	208.94	208.57	212.11	207.17	210.93	211.34	206.77	210.39	210.32	210.93	206.43	208.51	209.35	205.04	211.85	211.78	209.24	203.86	200.84	207.63	211.04	204.06	207.45	207	210.57	210.26	204.3	207.36
208.35	210.38	209.55	207.44	207.29	209.65	207.18	208.43	209.06	208.94	209.35	204.95	205.83	209.66	206.07	206.55	206.47	212.53	206.81	207.77	206.64	208.34	208.5	205.08	210.23	208.12	207.61	207.2	204.14	207.89	215.1	207.4	206.58	208.23	202.73	210.16	208.37	205.35	209.86	208.43	201.75	207.49	207.72	210.49	205.33	208.15	207.22	208.53	211.24	204.81
210.78	210.99	209.91	210.99	208.63	210.96	213.29	211.15	205.4	208.44	207.89	207.33	208.55	206.24	207.78	208.78	209.83	205.87	205.11	211.89	210.79	205.31	205.06	213.94	208.52	211.41	207.81	209.62	208.6	210.48	207.62	209.04	208.57	209.17	205.45	209.18	205.79	211.79	209.62	206.02	206	210.87	211.13	208.48	208.64	209.23	211.26	215.26	205.81	211.63
212.83	211.06	212.31	209.01	213.37	208.63	210.38	211.75	213.77	213.52	213.54	208.48	208.8	215.42	216.65	212.36	213.7	215.96	211.19	212.2	210.43	214.15	218.84	213.63	208.07	213.88	213.43	207.25	213.45	213.02	213.29	217.23	214.2	206.02	207.83	211.39	208.99	211.54	209.67	210.35	209.67	216.62	213.1	212.03	207.03	210.3	206.97	210.73	214.24	215.22
212.52	211.56	209.17	211.57	213.19	213.12	214.81	208.84	212.98	210.55	218.17	211.75	214.17	205.37	210.95	208.27	210.92	209.1	214.48	215.18	215.15	212.63	208.43	209.2	210.12	213.85	216.2	213.8	205.99	209.36	211.48	212.02	212.82	213.57	212.46	208.05	208.12	215.46	209.6	210.17	215.61	210.69	210.94	210.71	211.35	211.95	209.11	209.99	213.69	211.68
205.97	207.92	202.38	211.11	208.98	205.3	206.14	201.94	207.27	210.95	204.58	205	209.68	205.75	206.51	208.26	211.92	207.19	211.08	211.01	207.06	206.18	201.17	206.28	207.64	206.72	203.45	208.35	207.09	210.29	208.33	204.99	209.24	208.67	208.83	206.58	210.66	209.21	205.75	208.97	207.75	202.77	207.29	207.48	205.86	206.24	207.92	205.76	210.5	205.78
212.89	215.19	219.05	217.36	217.08	217.41	217.01	218.72	214.5	218.96	216.36	219.64	217.54	216.74	215.97	217.25	216.71	217.21	216.03	217.69	218.94	219.41	215.63	219.12	215.01	220.43	214.99	219.49	218.39	218.9	214.49	213.25	219.57	216.69	220.42	215.18	216.54	219.24	219.26	215.93	220.77	217.23	217.27	218.11	213.79	217.96	216.93	213.09	224.38	213.06
214.36	219.49	216.36	218.13	218.09	217.52	217.07	216.04	212.77	217.8	218.57	217.01	217.95	221.4	216.31	218.31	216.82	218.26	216.56	214.55	216.75	217.09	219.25	215.68	222.79	216.56	215.83	219.45	216.42	221.98	218.14	215.67	213.33	214.62	215.88	219.95	219.69	214.43	216.32	216.62	216.95	220.98	217.35	219.21	220.4	211.43	218.57	216.51	219.28	219.76
221.33	214.2	221.42	217.24	218.29	218.05	219.22	211.9	217.24	220.46	216.34	214.73	211.87	220.22	218.5	214.04	222.33	218.91	212.49	214.88	222.34	215.16	220.34	216.78	216.24	220.74	222.71	218.14	219.76	219.17	217.13	213.93	215.52	212.38	215.95	214.98	219.93	218.75	220.47	215.8	219.03	218.02	215.78	217.85	219.76	218.94	219.06	215.36	210.75	217.72
203.33	200.8	200.86	205.23	203.64	202.92	206.56	199.68	201.67	200.05	204.2	201.51	206.11	204.86	208.89	198.49	202.96	202.28	203.87	207.16	203.66	204.58	203.65	202.06	201.76	206.93	200.74	201.2	199.77	200.97	204.7	204.6	202.87	204.09	200.46	203.57	207.41	202.36	206.23	200.69	207.12	206.39	200.34	202.04	202.74	205.81	205.05	203.2	200.6	201.21
209.27	206.53	204.58	204.82	205.56	205.65	203.6	206.16	212.98	208.07	204.86	205.48	210.69	207.67	207.76	206.9	205.11	209.92	206.6	212.63	207.73	207.12	204.95	209.4	211.48	209.9	209.61	204.37	208.05	208.87	205.69	210.15	209.31	210.08	209.41	206.07	207.7	208.71	213.11	205.65	212.88	206.06	208.46	209.55	211.12	208.97	211.32	209.87	204.5	202.96
207.01	205.8	210.8	205.27	212.02	209.98	208.73	211.27	209.52	208.59	206.84	208.99	214.09	210.66	210.05	208.5	206.35	211.07	204.97	207.5	210.5	209.4	204.54	212	213.89	207.67	210.69	207.8	207.13	204.38	206.8	209.88	210.04	211.91	207.57	206.04	205.05	208.12	204.68	205.26	208.57	213.46	213.7	205.86	206.74	206.66	209.37	211.58	212.41	207.26
209.87	210.94	208.59	210.28	208.1	205.4	204.42	209.36	211.08	208.52	207.53	208.96	209.68	204.34	213.74	212.26	214.6	208.01	206.35	208.16	208.76	211.65	208.95	210.56	209.51	211.49	210.61	209.26	209.2	205.21	208.58	210.64	206.33	207.42	211.24	204.08	206.5	210.61	214.75	212.21	209.66	207.91	210.11	204.68	209.92	208.83	208.57	209.8	204.82	208.24
206.64	207.28	208.64	215.34	206.19	210.9	207.71	205.85	208.45	208.87	212.45	207.45	207.8	206.15	208.31	206.06	206.54	208.82	214.31	206.95	213.41	202.84	210.23	209.89	208.47	208.16	211.71	213.53	209.29	210.11	205.28	208.51	207.63	205.48	206.51	210.31	210.01	208.81	210.95	209.81	207.93	206.37	210.47	208.6	209.16	208.89	208.36	204.16	208.42	206.86
206.79	204.17	206.29	207.85	213.72	207.32	205.04	206.56	207.67	211.68	206.67	205.42	203.37	209.3	208.23	209.56	208.35	208.34	210.98	209.56	206.19	209.72	208.38	207.15	210.87	208.99	207.19	210.61	207.96	214.14	209.71	213.38	209.09	209.64	209.05	206.57	214.86	207.05	208.02	212.16	206.96	205.03	209.83	209.39	205.54	212.37	212.73	214.27	207.9	210.4
215.88	215.22	217.74	219.5	215.13	219.75	216.95	219.24	216.46	217.04	211.27	221.26	220.9	216.71	216.7	218.99	218.67	216.04	215.79	212.85	221.67	215.91	220.26	215.17	213.8	215.92	222.06	222.13	217.3	219.3	216.79	213.58	216.96	217.51	215.1	214.71	215.41	215.67	214.64	220.21	214.82	218.07	216.17	222.5	216.51	214.94	210.91	218.97	216.09	216.54
217.4	216.87	220.97	217.89	218.61	225.21	215.8	221.16	218.28	215.94	216.13	219.53	211.52	217.92	214.59	219.41	220.32	216.43	220.83	213.02	216.28	217.38	217.6	219.28	220.22	214.9	213.04	214.37	215.98	217.39	219.03	218.17	222.34	219.67	212.23	216.41	219.08	216.2	218.58	220.99	220.12	216.19	215.97	213.67	219.12	218.23	216.7	214.69	216.85	217.84
218.77	216.43	219.28	214.25	213.06	219.4	212.88	219.08	217.51	212.8	215.33	216.29	217.1	215.34	219.38	216.53	213.94	216.28	215.64	215.83	213.69	217.92	214.43	213.34	220.16	219.03	216.29	217.85	213.48	214.28	214.63	215.48	217.63	219.81	217.71	214.48	215.8	218.06	218.27	217.26	215.47	217.76	216.53	219.8	217.46	218.68	217.01	213.92	214.9	213.91
216.08	208.35	214.5	209.93	211.96	210.97	211.35	212.31	209.46	211.58	216.95	213.3	212.13	215.9	212.89	216.6	213.14	210.47	212.39	216.78	211.93	212.39	216.34	214.24	208.67	213.07	215.16	210.96	213.31	213.47	213.59	217.02	217.1	208.02	209.3	216.62	215.1	212.91	210.45	211.25	213.74	209.88	213.7	210.57	215.7	211.1	215.27	213.71	213.39	208.79
216.63	215.36	209.68	210.97	209.17	210.9	213.29	213.14	209.59	209.72	213.54	210.93	211.26	212.25	212.23	211.26	210.97	211.31	212.64	212.35	215.72	214.58	208.74	212.44	209.42	211.1	210.7	210.14	211.73	208.07	208.55	211.72	211.75	212.27	208.09	215.1	216.06	209.28	208.34	215.8	207.51	212.6	211.89	213.04	212.58	210.54	217.9	210.45	209.41	208.72
204.3	205.02	201.03	205.66	201.03	205.19	202.66	199.77	200.62	203.92	203.4	204.41	202.57	203.43	205.06	204.26	205.24	199.23	202.73	200.93	202.38	206.18	200.25	201.86	206.81	207.85	198.39	206.62	201.07	206.07	201.03	201.27	202.49	203.59	200.21	201.57	208.08	199.37	207.02	206.11	202.77	202.32	203.91	204.65	205.8	203.19	202.92	205.23	200.84	205.76
209.01	205.96	204.89	204.95	208.81	203.5	206.56	207.09	207.21	210.77	204.82	206.62	206.75	207.1	207.53	207.83	207.12	211.99	208.59	208.09	215.6	209.59	212.77	205.16	203.51	209.3	204.15	209.29	206.55	207.02	205.81	211.94	207.85	204.57	205.19	208.08	211.57	204.34	209	202.64	209.14	208.93	205.2	211.9	205.33	209.12	207.36	210.8	207.36	210.54
211.44	210.37	210.59	210.45	217.13	213.65	214.09	215.78	213.33	213.4	212.9	219.53	215.77	211.78	213.79	217.55	210.12	213.85	217.24	208.83	212.56	212.56	216.84	213.01	210.67	216.88	212.29	214.09	213.47	213.46	215.52	213.37	215.8	210.45	212.47	213.59	219.93	211.65	210.13	211.83	212.46	219.99	213.7	213.63	210	210.62	215.53	209.08	214.25	212.36
211.8	213.83	208.98	208.54	212.58	214.52	211.98	211.91	212.49	212.84	212.17	209.66	209.39	213.69	212.58	212.09	215.56	210.06	214.57	211.77	213.45	215.27	210.43	213.38	211.92	211.01	206.92	215.39	210.57	213.13	212.91	211.33	211.92	206.09	213.75	211.04	212.04	213.02	209.63	212.43	209.82	213.01	212.03	213.52	219.23	212.79	214.69	208.41	211.13	214
208.24	207.55	206.96	204.52	207.94	212.18	209.48	213.58	209.79	207.92	209.81	209.39	207.89	209.19	206.53	210.18	210.15	213.41	205.1	210.97	210.4	208.36	205.8	205.79	208.49	204.84	210.35	210.37	210.87	211.48	208.66	204.8	209.39	203.91	206.3	209.35	204.42	208.47	208.98	209.05	210.5	210.43	213.4	207.01	207.95	210.17	207.29	210.85	208.86	206.76
206.35	209.28	213.36	208.38	205.67	209.36	210.88	207.96	208.82	208.3	206.6	213.94	208.72	208.31	213.36	209.31	208.08	209.3	206.68	208.61	214.83	208.94	204.38	211.54	211.87	205.26	207.91	211.07	210.06	208.53	209.06	211.84	208.94	208.95	212.06	204.82	208.66	210.73	209.51	211.83	210.57	210.91	214.97	211.09	210.89	214.16	209.01	207.43	212.72	211.19
213.62	207.49	211.58	211.25	211.94	209.62	210.01	210.38	215.76	210.87	211.79	210.73	211.57	211.44	212.27	216.77	212.74	213.31	210.18	218.76	214	217.31	211.04	213.81	210.46	213.1	211.54	209.28	210.58	209.76	211.06	221.12	212.51	208.67	211.63	212.38	212.15	209.53	212.34	207.46	211.74	212.96	213.41	209.2	212.28	215.33	212.69	210.76	213.55	211.84
202.07	202.48	202.52	199.76	206.76	205.32	204.1	205.5	207.38	203.59	202.12	205.55	206	207.36	199.02	209.34	206.56	204.83	202.18	204.41	208.33	200.89	202.09	204.64	197.7	206.55	203.14	202.72	206.56	207.99	198.23	196.88	206.95	202.78	198.13	203.38	202.84	206.51	200.71	204.91	204.67	202.06	202.97	203.76	204.98	200.79	204.46	202.72	204	206.71
210.33	211.76	209.84	211.09	209.15	214.41	213.1	214.68	210.03	210.6	212.89	212.12	216.55	210.38	208.15	213.35	212.31	215.39	212.5	210.93	211.75	213.11	212.49	212.91	212.46	214.68	215.56	214.6	210.97	212.57	214.06	211.59	213.14	213.83	211.62	212.6	212.14	209.58	212.51	212.7	212.78	218.75	208.13	214.31	208.94	215.97	212.36	209.34	211.23	211.54
214.02	215.93	209.54	211.86	212.22	212.15	213.38	214.31	211.63	213.03	215.42	213.13	212.26	213.71	213.1	209.44	212.07	215.06	213.37	211.32	212.78	214.22	211.85	213.54	218.59	211.99	212.89	211.93	215.52	206.65	207.78	211.76	213.18	213.65	216.19	213	213.43	212.38	211.17	210.9	213.3	214.01	213.2	215.17	213.26	213.63	211.11	216.4	211.27	211.61
211.17	212.39	208.72	208.88	213.54	206.77	204.37	208.86	206.92	213.09	204.61	209.53	208.11	214.54	208.17	208.49	213.18	208.3	207.72	202.57	211.35	210.74	209.73	210.55	209.34	206.25	211.57	209.97	212.83	210.11	204.48	213.03	205.53	213.93	206.37	210.29	214.71	206.23	206.73	209.9	210.88	210.43	210.5	206.54	208.89	209.95	208.74	210.68	209.85	209.4
196.06	195.14	195.51	194.35	196.91	195.01	194.37	193.8	197.38	190.66	194.69	195.49	195.75	198.55	198.15	189.16	194.11	194.6	197.61	196.06	190.87	197.27	193.9	193.07	197.2	195.38	191.88	194.64	195.9	194.54	190.19	193.61	192.48	192.98	195.96	189.69	193.09	195.68	196.27	195.19	194.54	192.9	191.72	194.69	193.19	193.85	196.01	190.21	195.43	198.23
207.82	206.74	207.62	205.64	204.83	207.52	209.45	204.96	208.49	204.85	205.43	209.89	207.41	211.24	210.01	207.25	205.99	211.08	210.9	208.02	207	202.13	207.67	210.07	210.58	210.01	209.19	209.02	209.3	207.12	207.97	206.46	208.77	205.54	207.23	209.63	207.26	215.02	205.96	206.8	206.8	207.5	211.16	206.01	213.58	204.54	211.53	205.49	203.75	208.64
206.68	210.32	207.7	210.44	209.15	210.96	215.97	210.47	208.23	210.96	205.37	210.29	211.61	203	207.84	207.05	205.52	210.45	210.63	213.44	209.88	208.32	209.72	212.01	209.19	205.89	208.39	207.51	209.41	213.96	207.27	212.22	212.33	207.42	211.01	207.08	210.3	212.51	212.24	210.99	213.7	210.25	207.35	207.34	213.66	211.01	213.6	212.72	209.52	214.26
216.26	220.17	211.55	218.41	214.73	216.73	214.96	217.58	216.18	217.38	217.59	221.02	216.89	215.08	222.78	213.12	217.95	215.09	216.21	215.98	218.95	219.26	224	217.89	216.79	218.16	213.31	222.88	214.18	217.84	215.8	216.36	218.07	215.96	217.72	219.67	216.45	216.37	215.54	216.7	216.44	217.81	217.32	216.06	218.61	219.16	219.83	214.78	213.04	214.86
199.04	196.57	202.75	199.53	198.93	198.71	199.2	202.5	196.28	199.26	200.34	195.62	197.25	197.34	201.52	199.26	198.47	200.14	199.03	201.3	199.55	200.74	199.51	203.96	200.04	202.97	203.91	204.88	200.04	199.29	199.47	202.22	199.61	205.15	198.9	200.16	202.54	199.31	201.02	199.79	197.44	198.7	201.2	198.91	200.54	199.9	200.6	200.67	201.43	200.82
193.21	195.95	193.71	195.13	195.72	194.93	192.41	195.5	193.96	193.33	195.16	195.06	196.05	199.81	191.75	193.67	193.58	191.34	194.98	193.22	198.86	194.43	193.89	194.44	192.83	194.92	191.84	193.22	191.81	191.61	189.9	197.3	193.13	196.98	197.6	192.28	192.87	194.45	196.17	196.41	195.32	198.5	188.91	196.5	191.19	195.24	194.1	196.07	190.92	196.99
195.32	196.15	199.38	202.45	202.16	199.69	201.74	199.72	200.89	199.03	198.59	201.39	204.01	199.15	197.06	196.33	202.51	198.14	199.91	208.68	194.71	201.95	200.4	204.65	197.25	201.54	199.84	203.67	202.39	203.44	202	201.63	201.88	197.37	200.9	202.26	202.02	200.88	196.28	201.64	203.24	204.58	197.87	199.05	195.38	202.58	198.22	203.79	199.12	199.27
202.92	203.52	205.95	202.96	202.78	206.23	208.54	203.16	205.06	206.19	206.15	206.24	204.73	206.2	203.01	207.04	201.98	206.18	204.64	201.88	204.79	205.55	197.1	199.23	206.16	202.44	210.24	205.77	205.72	206.74	205.79	207.31	206.66	203.01	201.77	208.27	208.29	206.44	205.71	203.55	204.92	204.87	207.94	200.83	206.42	206.48	205.47	204.28	200.62	203.17
201.25	201.33	201.69	202.59	203.49	209.91	202.03	205.51	203.09	203.45	203.6	203.1	203.4	203.7	202.42	201.45	205.06	205.85	201.11	204.15	204.95	203.14	200.99	204.39	200.54	203.78	201.76	205.48	204.64	204.36	200.79	200.97	203.93	201.77	204.89	201.35	200.76	201.56	202.95	201.34	203.76	203.01	202.42	207.52	203.87	200.11	205.19	200.79	201.62	206.81
216.06	213.63	219.39	218.08	217.39	216.33	220.5	217.42	217.22	216.67	213.3	215.05	214.8	215.89	216.14	215.35	218.96	218.58	218.9	220.1	218.37	220.72	219.35	220.84	219.16	219.07	219.66	215.15	217.14	215.66	215.73	222.37	220.7	218.09	217.86	220.57	216.03	217.02	214.7	216.17	215.28	215.11	214.01	219.02	219.05	213.16	217.28	223.47	220.3	218.34
216.6	213.98	210.17	209.66	210.5	219.31	206.95	209.27	212.8	212.25	213.23	213.09	213.32	211.64	216.93	213.72	210.25	212.87	206.85	217.9	209.55	218.98	212.73	213.15	215.34	210.39	209.96	211.94	210.93	214.02	213.3	215.13	213.71	207.62	211.99	210.38	212.92	211.03	215.59	211.03	213.52	215.7	212.38	212.67	211.14	206.74	212.93	209.16	211.92	214.06
214.81	211.78	212.1	211.46	211.33	212.07	210.27	209.91	211.41	213.4	214.92	212.23	211.13	211.42	213.89	210.31	210.12	210.4	213.81	210.42	211.44	209.23	210.68	208.35	210.42	209.18	211.48	212.67	212.63	212.51	210.81	214.51	214.48	214.87	213.38	212.79	209.54	211.33	212.6	215.91	216.51	213.02	211.4	208.32	212.03	207.15	213.33	216.48	215.33	211.73
193.88	197.52	189.53	196.08	198.96	194.96	191.78	196.72	195.82	195.32	193.54	193.82	194.34	189.62	191.75	193.33	193.88	193.42	196.75	195.01	192.17	192.74	190.45	198.02	194.11	191.53	192.51	195.71	192.37	192.36	192.78	195.85	196.01	191.41	194.64	189.47	190.99	193.83	194.2	194.07	196.56	192.48	193.59	198.49	198.27	198.83	194.61	191.76	190.8	195.39
207.38	206.92	203.75	205.01	203.67	207.48	205.83	205.62	204.02	203.65	204.99	201.76	208.76	205.43	205.78	201.66	204.72	208.68	207.09	204.38	208.66	203.03	203.91	208.88	205.95	208.09	200.89	204.74	203.76	203.95	206.75	209.14	199.31	208.02	200.93	203.46	205.39	205.55	203.37	203.96	205.54	205.43	206.98	204.98	205	205.02	203.97	206.26	206.67	201.93
219.31	214.76	220.81	220.42	215.89	215.04	216.37	217.49	218.87	220.16	216.05	214.99	216.58	222.23	218.62	218.33	216.39	218.92	217.71	218.02	215.87	218.02	215.73	214.85	219.8	214.54	217.74	214.17	217.51	217.26	218.71	216.56	217.97	213.64	216.82	216.58	221.77	218.54	217.58	218.53	217.04	218.99	217.22	218.65	219.32	216.57	215.27	215.81	219.17	218.27
210.57	207.75	211.99	210.45	207.54	207.73	209.28	211.19	209.41	209.26	212.06	204.36	215.35	214.85	208.06	211.76	212.28	211.33	212.16	206.99	210.15	210.89	210.98	210.47	208.57	209.3	209.23	207.98	208.04	214.14	208.68	206.91	212.73	208.58	208.33	209.94	206.7	210.83	208.43	211.86	211.13	209.12	208.68	209.23	209.08	209.54	209.67	208.82	209.75	209.17
198.96	201.84	205.28	198.83	204.99	199.93	202.7	204.69	204.69	203.39	203.79	203.03	206.53	199.2	201.24	201.41	204.64	199.63	207.76	203.77	205.74	203.25	205.34	204.86	205.33	206.69	202.65	203.35	201.45	206.38	206.05	203.8	203.32	206.62	204.57	203.8	203.5	205.29	205.76	205.11	196.81	205.09	206.15	207.04	205.18	203.69	199.59	208.16	202.43	197.03
202.26	207.68	205.05	204.31	204.96	210.78	205.81	200.51	203.91	199.68	209.01	203.54	198.57	208.53	198.28	204.96	202.6	204.16	205.23	203.85	210.83	206.47	203.4	203.05	207.35	209.56	202.57	204.5	203.98	206.62	204.97	205.14	203.47	201.98	205.77	205.08	206.35	206.2	196.11	206.43	205.09	208.21	203.66	202.33	202.81	202.98	201.91	204.51	205.11	202.21
208.16	208.3	206.96	207.76	207.77	207.97	205.6	209.34	205.29	208.06	208.07	208.46	209.61	204.12	209.2	205.97	212.99	203.74	205.24	206.6	208.68	207.2	207.8	206.12	202.13	208.59	208.58	206.37	209.64	210.64	205.09	207.87	206.44	208.53	207.09	208.48	210.97	204.94	214.82	213.79	202.83	208.8	207.18	207.56	211.02	209.77	204.25	209.13	208.4	208.29
207.5	207.66	208.78	206.59	207.92	206.75	204.59	210.5	206.01	209	208.38	207.08	208.1	205.47	206.67	209.2	207.95	204.91	207.77	206.31	206.58	210.16	208.63	205.84	209.02	207.34	213.04	211.58	204.84	211.11	207.07	210.27	210.69	205.77	207.15	208.78	205.38	204.97	205.11	210.15	209.51	203.08	207.64	207.63	210.64	208.18	207.66	205.45	209.05	206.53
211.39	213	205.6	209.63	210.4	208.88	209.69	206.47	211.67	207.39	208.08	209.12	211.91	209.21	208.33	210.37	205.34	210.76	207.46	209.07	212.19	207.33	205.26	205.53	210.88	209.75	213.52	212.46	210.97	208.82	210.69	208.87	206.92	204.57	205.44	206.88	206.87	210.17	207.06	205.85	209.51	208.59	205.41	209.6	205.53	207.37	211.1	206.45	212.02	207.46
214.74	218.86	218.09	216.93	215.8	214.57	217.49	216.26	218.53	221.43	217.96	216.49	215.35	215.95	218.15	217.79	217.92	217.34	218.81	222.03	217.34	220.1	219.24	214.55	219.14	216.26	216.09	214.81	217.74	218.28	217.18	218.84	214.98	220.9	213.58	215.9	217.1	219.99	215.66	215.92	216.06	221.67	214.72	221.79	214.69	216.32	213.35	217.34	218.83	215.8
202.98	202.3	200.09	202.57	203.14	202.07	199.81	198.34	200.87	197.4	201.85	204.96	196.7	198.98	207.27	203.66	201.95	198.57	203.28	196.72	199.81	202.68	203.12	201.41	200.92	197.16	200.16	201.9	201.27	201.84	201.27	201.95	202.1	200.85	200.49	202.97	201.05	198.05	203.44	203.12	200.68	202.9	197.55	203.8	199.73	199.11	201.2	199.02	198.31	200.72
207.16	206.77	206.49	214.63	212.9	212.95	210.44	205.33	208.45	210.41	210.93	214.24	211.02	213.61	215.25	211.1	211.9	216	212.9	206.35	208.58	206.89	209.95	217.83	214.42	211.81	209	210.6	212.38	211.97	215.99	211.02	213.35	211.13	210.6	210.95	216.8	212.3	214.16	216.45	210.16	212.75	208.3	213.2	216.01	210.7	208.92	212.23	211.06	213.42
203.45	201.2	209.97	199.85	207.37	206.77	204.19	203.95	205.04	206.57	212.27	209.72	212.01	207.95	205.07	210.09	209.12	205.43	207.91	214.03	209.91	209.07	202.42	206.28	208.46	209.02	207.11	201.23	211.67	208.19	203.49	210.35	206	205.74	210.56	212	209.12	210.5	202.05	207.62	202.41	205.75	204.13	204.7	206.24	207.42	209.69	211.84	203.74	203.11
209.08	206.2	213.54	208.69	206.6	215	207.79	207.25	211.4	207.92	208.93	208.7	208.87	203.4	208.63	209.49	212.55	209.35	208.55	209.89	204.83	203.01	210.3	206.25	207.65	210.4	211.25	213.18	212.39	208.84	207.72	208.61	209.65	204.11	208.05	207.33	204.42	206.51	209.1	207.89	209.68	209.03	211.98	208.7	206.01	208.32	206.45	209.29	212.38	208.19
197.97	202.07	199.89	206.17	204.09	203	203.09	211.26	205.28	202.51	206.71	204.21	207.29	203.1	207.39	201.24	205.55	203.15	206.42	202.2	205.2	199.66	200.56	199.74	201.44	206.77	209.04	203.35	201.18	201.75	203.8	204.18	205.06	205.59	201.14	202.03	208.93	202.19	205.56	203.91	202	203.63	203.5	202.11	206.56	207.07	209.05	205.4	203.89	203
209.49	209.58	206.94	207.78	210.03	209.67	208.82	208.27	211.9	208.67	209.24	212.22	208.51	210.7	208.42	212.55	206.83	212.39	207.65	212.4	209.8	209.18	207.83	207.68	208.06	207.53	212.22	206.62	208.89	209.7	208.08	210.65	210.65	208.4	208.61	207.58	209.28	210.79	206.13	212.83	205.27	212.56	208.53	203.46	207.57	212.18	206.94	207.39	208.56	208.43
194.15	201	198.3	198.7	200.16	197.96	197.14	200.53	199.34	199.35	201.27	196.22	197.28	201.31	199.34	197.09	198.31	198.63	197.33	201.03	198.17	205.48	198.65	201.53	197.75	196.45	198.78	201.31	198.19	201.41	204.08	198.97	197.13	200.71	196.28	193.79	199.79	198.61	199.55	200.24	200.95	199.85	199.7	199.85	201.58	199.31	196.55	200.85	197.79	199.38
199.57	202.46	205.97	202.1	201.02	208.72	204.11	201.96	201.51	202.62	201.77	203.47	201.73	199.03	203.11	204.61	201.94	208.07	203.42	201.94	198.98	203.49	200.9	200.11	204.24	200.41	204.13	204.06	201.07	203.3	203.76	202.4	205.14	198.31	206.15	201.54	207.78	202.65	200.92	202.89	205.01	201.13	204.7	200.73	203.05	203.64	199.89	198.54	199.97	202.35
205.59	207.19	204.14	205.31	203.99	201.57	207.56	204.84	204.65	208.05	208.55	204.15	205.61	204.23	203.98	204.9	201.82	205.84	204.3	204.9	208.17	207.02	203.63	205.2	205.18	202.76	206.41	205.28	202.23	207.39	201.01	207.24	204.23	205.55	205.93	203.79	207.61	203.81	201.7	205.18	206.33	200.47	206.19	208	203.66	202.19	205.74	205.68	208.15	200.45
218.82	214.39	218.38	215.3	215.93	223.69	220.44	214.66	217.75	213.85	218.43	216.6	219.53	219.67	216.66	219.45	218.38	217.88	218.56	218.47	214.1	218.91	216.88	222.17	220.37	219.78	211.25	215.11	218.65	212.66	218.28	217.03	218.57	217.72	220.34	213.39	218.95	216.05	215.31	217.14	215.94	215.75	218.49	217.02	217.07	217	215.54	213.51	219.34	219.26
204.45	203.25	199.26	202.23	202.34	200.31	198.22	201.47	201.58	203.42	203.96	206.45	200.55	203.76	204.06	203.88	201.22	201	206.55	202.97	206.21	198.63	201.48	203.6	200.23	203.16	198.76	200.56	203.41	198.44	202.98	199	203.93	205.94	205.12	203.49	201.46	201.79	199.66	201.26	201.78	205.47	203.12	201.5	203.58	204.78	202.85	200.06	198.92	202.48
204.79	205.67	208.95	208.85	210.63	206.39	206.31	206.56	208.82	205.2	208.33	208.49	210.9	211.7	202.88	208.04	205.63	203.63	203.14	207.6	202.36	206.09	207.06	203.4	209.78	208.12	208.76	207.93	205.26	212.83	206.18	206.3	213.42	207.7	208.75	205.72	201.71	204.82	209.11	211.1	208.03	207.3	209.68	207.96	204.78	204.99	208.16	209.5	202.27	209.1
194.85	194.79	195.27	193.4	192.47	199.42	190.44	192.73	198.18	193.48	194.47	195.4	196.18	199.28	194.36	190.25	187.02	190.64	197.06	195.66	195.23	199.81	194.79	193.36	194.22	194.05	190.52	196.87	195.54	196.69	195.85	191.45	196.3	197.78	194.26	196.64	194.14	194.15	192.6	192.95	194.87	195.36	189.37	193.03	192.56	199.49	196.59	196.31	190.09	198.29
210.8	213.97	214.22	205.67	218.83	218.31	212.43	209.06	215.33	213.43	211.32	214.72	216.6	212.4	213.18	210.31	211.17	212.58	214.57	207.09	214.49	214.05	210.4	213	215.38	213.97	205.5	214.58	213.65	213.51	213.96	215.13	213.4	211.21	216.18	210.96	213.16	207.95	215.32	211.03	214.17	210.73	214.19	211.29	212.73	214.39	209.66	214.5	214.14	214.56
205.85	199.85	206.07	206.94	210.45	208.44	204.47	204.27	207.5	206.18	208.1	209.7	204.67	212.13	208.39	206.17	205.16	209.11	205.15	208	206.57	207.74	204.4	203.29	208.15	206.15	204.06	207.38	210.72	205.81	203.57	204.49	204.12	203.65	208.99	210.53	210.46	205.85	208.8	211.61	211.39	205.94	209.55	206.8	204.82	204.45	207.26	203.44	210.19	206.73
205.76	206.88	205.82	204.99	203.14	203.06	206.59	202.06	201.21	206.48	199.43	209.59	205.49	198.91	207.08	202.69	201.93	201.52	202.76	200.1	202.56	204.08	205.74	204.34	205.8	204.66	202.84	206.28	208.22	202.03	201.52	202.89	202.62	204.73	206.03	204.97	200.79	202.54	202.51	200.23	203.45	203.13	204.26	199.02	201.99	206.34	203.9	205.81	209.92	203.95
203.24	201.92	200.48	203.23	203.26	203.72	201.22	205	203.33	199.89	195.81	204.82	204	204.08	203.31	203.82	203.78	202.62	200.46	204.8	201.16	208.1	198.56	201.72	200.9	203.24	208.05	208.72	206.39	204.55	201.74	208.63	203.77	207.32	200.75	205.11	203.39	202.16	201.59	200.47	202.91	202	202.25	203.27	205.18	202.49	199.66	202.66	205.71	200.85
214.85	214.2	220.57	217.64	214.33	221.69	215.44	217.79	214.31	215.67	216.47	218.89	221.72	215.85	215.55	219.89	215.88	215.02	214.04	218.15	217.15	216.89	215.92	215.5	220.12	216.33	216.08	219.78	214.64	215.15	210.6	219.06	219.34	215.93	218.85	220.3	225.69	216.94	215.71	216.46	218.03	217.93	223.03	217.32	219.01	215.49	215.09	217.06	219.43	218.2
207.92	212.53	211.59	206.56	208.87	202.57	207.51	205.52	211.42	210.92	204.58	209.53	208.22	210.91	206.23	207.04	208.57	207.6	208.86	209.2	214.13	209.57	207.21	206.1	206.58	205.75	207.09	210.87	208.84	209.62	210.51	214.11	210.77	207.04	204.21	211.24	206.76	206.64	207.37	212.85	209.03	210.64	209.97	210.03	207.41	209.37	207.6	209.17	204.09	205.71
211.91	212.02	205.24	206.23	210.94	211.92	206.34	210.14	211.7	211.98	206.93	208.54	208.73	212.37	209.81	211.77	210.25	208.88	209.82	209.2	207.16	207.32	208.22	206.86	204.28	203.31	208.73	209.03	208.57	210.53	208.86	210.71	208.16	214.81	209.1	210.11	205.96	209.14	211.59	208.67	204.93	209.99	212.29	208.64	210.33	205.67	207.72	210.43	210.23	211.51
192.35	198.06	192.64	196.06	191.34	195.53	197.3	196.56	193.37	198.4	191.79	197.81	193.64	194.56	199.52	195.96	193.91	198.6	195.49	196.7	195.09	196.02	195.51	194.45	194.09	196.7	191.62	193.84	197.82	194.4	196.42	193.98	197.41	194.26	196.86	194.57	192.73	193.76	197.91	196.26	194.94	194.88	192.7	195.95	192.78	197.59	192.16	194.31	199.05	191.39
198.5	192.04	192.59	192.6	195.51	197.1	194.52	193.25	193.95	191.26	193.05	189.85	193.93	197.74	194.31	189.74	196.76	196.16	194.82	192.91	199.56	193.27	193.23	191.2	192.34	194.72	196.89	193.1	197.08	195.44	195.23	193.79	195.9	194.64	198.57	194.42	196.22	196.04	189.26	192.32	193.34	194.53	193.75	193.52	192.47	196.15	197.04	192.09	192.96	193.2
201.39	201.98	204.26	204.84	202.3	200.62	203.06	201.62	201.94	203.97	202.69	204.49	200.08	201.79	202.69	198.87	201.74	204.03	201.96	202.28	205.36	199.76	205.02	203.58	203.4	197.84	197.45	201.95	197.67	203.4	207.53	200.59	201.9	203.94	203.6	204.5	198.95	200.07	204.62	203.73	200.39	201.5	201.47	205.65	203.42	201.45	209.61	202.03	204.46	200.2
203.65	200.29	204.94	202.29	205.12	198.31	202.49	203.93	204.39	204.87	200.81	204.42	204.1	197.95	199.17	203.87	204.92	202.44	203.24	205.23	207.38	203.04	203.82	207.37	204.41	202.86	203.51	202.6	202.91	204.07	200.7	199.53	202.63	202.69	204.07	204.6	205.19	204.05	203.26	200.87	203.6	204.53	201.06	205.81	201.83	206.05	209.83	202.4	202.28	203.03
197.84	199.95	197.94	198.47	196.88	202.93	202.71	198.24	198.32	198.46	197.64	197.62	196.38	199.23	198.95	200.67	198.2	197.34	199.87	199.7	192.99	198.99	201.55	193.92	199.62	199.15	198.06	199.38	196.9	194.71	196.26	194.94	198.19	201.51	200.63	197.29	201.94	202.31	197.08	196.72	198.94	195.92	199.29	195.68	196.61	199.98	198.54	199.41	200.19	200.75
204.3	206.79	205.31	207.09	204.94	204.65	204.94	207.57	206.52	205.91	211.43	203.7	212.62	208.39	206.92	205.8	204.42	204.33	205.2	205.05	205.1	207.99	209.26	204.67	205.56	206.87	212.19	202.5	206.76	207.24	204.7	205.59	209.94	205.64	203.73	209.02	205.67	207	205.32	203.94	205.78	207.64	202.03	206.12	204.83	208.37	206.28	206.2	209.59	202.56
208.29	206.11	207.7	209.3	205.8	206.44	207.54	206.4	209.83	206.21	206.42	210.06	207.96	208.5	209.63	211.42	208.51	206.78	206.43	209.72	206.49	207.79	208.35	207.24	209.55	209.59	208.07	210.89	210.57	207.39	206.52	210.11	206.34	209.73	207.54	206.75	209.12	209	202.13	212.49	206.53	212.45	210.67	208.71	205.73	206.3	205.08	209.63	206.15	213.53
200.07	199.52	200.39	200.04	199.77	200.66	201.58	202.18	200.64	198.11	202.72	200.46	206.2	200.94	199.94	204.33	201.52	201.22	202.13	201.68	198.65	199.78	197.86	204.49	202.06	200.65	197.54	199.13	199.84	196.19	202.53	199.93	207.34	200.61	204	202.41	202.71	200.61	201.52	196.5	199.88	201.03	201.5	199.71	206.92	198.16	203.53	201.15	202.09	198.28
203.3	204.07	206.22	198.23	206.12	202.99	205.4	207.11	201.67	202.03	205.65	200.55	205.34	201.51	202.37	204.25	202.59	203.68	202.14	202	206.83	197.35	204.68	204.12	196.8	205.65	209.08	202.31	208.07	207.68	205.82	206.72	204.71	200.61	198.88	206.84	199.66	200.82	207.95	203.84	202.97	201.63	202.04	201.22	205.23	202.92	206.35	204.66	204.82	203.61
208.45	213.92	214.08	206.88	209.81	209.8	210.4	205.75	206.25	212.2	209.45	207.48	205.38	211.56	208.78	211.42	206.82	207.54	211.86	208.51	212.04	207.45	206.17	210.66	208.49	211.37	210.52	212.54	205.88	208.13	204.86	209.08	206.87	207.6	205.28	210.58	211.78	208.62	207.29	207.21	207.27	206.99	208.66	207.5	204.41	211.33	208.42	210.64	208.54	212.5
209.41	206.13	209.18	208.7	208.25	207.16	205.63	203.06	204.12	207.49	212.1	207.81	208.91	205.58	211.45	210.03	206.14	205.14	206.6	206.34	206.94	208.67	210.56	210.87	209.76	208.89	207.16	207.63	209.46	212.39	209.6	208.91	208.9	210.3	208.07	203.66	205.04	207.02	205.36	206.75	212.75	206.95	206.12	207.58	208.18	207.53	203.33	205.56	207.09	206.03
[truncated: 150 more columns]
