# Supplementary material for: Genetic dissection of main and epistatic effects of QTL based on augmented triple test cross design
Source: PLoS One. 2017 Dec 14;12(12):e0189054. doi: 10.1371/journal.pone.0189054 (PMC5730204; doi:10.1371/journal.pone.0189054)
Supplement: S6 Supporting Information — (ZIP) [file pone.0189054.s006.zip › z1_1000_0.2_5.csv]

200.83	196.27	201.5	193.09	198.67	198.76	199.35	199.26	198.72	195.45	193.52	198.86	195.05	202.02	200.3	203.07	192.37	194.2	201.37	195.41	197.3	204.39	192.4	203.21	195.23	201.91	202.25	194.43	201.39	195.27	199.16	198.54	200.2	199.28	206.32	201.33	199.05	195.98	204.17	197.3	195.35	202.66	194.91	193.7	199.8	200.36	195.03	195.23	198.64	205.96
220.36	214.79	212.4	211.06	217.08	214.41	217.63	213.32	219.7	215.32	219.21	219.43	213.39	211.61	214.77	211.27	219.98	212.98	212.83	220.09	215.44	213.16	220.4	213.43	215.88	214.67	214.91	216	215.61	225.69	216.89	209.02	214.5	218.76	219.21	215.66	213.4	218.61	217.91	219.46	215.65	217.55	222.84	219.9	220.49	224.02	212.44	218.86	221.77	212.42
207.22	209.47	216.1	214.28	214.16	213.72	205.34	210.18	212.35	205.72	212.24	210.16	210.69	210.2	212.47	213.88	210.01	212.74	211.47	210.67	208.66	212.66	211.04	206.25	205.8	206.55	207.81	212.08	209.91	210.03	213.41	213.61	210.49	211.29	207.32	201.92	215.52	209.52	207.36	214.74	214.84	211	209.92	211.85	218.91	211.98	204.66	213.79	203.24	210.68
205.49	198.31	196.21	205	196.82	199.59	203.15	207.5	202.28	200.35	207.31	201.05	200.92	200.69	206.31	198.64	199.47	202.9	205.75	202.75	206.14	207.39	198.23	203.46	209.36	198.85	207.5	208.72	207.14	199.98	196.98	205.35	202.15	199.17	206.7	195.76	199.52	205.13	208.43	205.02	200.52	199.99	203.47	203.76	206.17	199.17	204.92	200.66	198.56	200.54
199.53	203.31	204.81	199.74	200.79	200.18	204.03	203.23	200.31	201.14	199.39	206.74	203.6	196.55	201.03	203.23	203.84	200.44	203.5	200.41	204.86	201.57	195.4	205.18	203.33	193.58	194.38	196.7	204.51	202	201.78	198.75	208.72	203.61	203.44	202.35	201.55	204.07	200.38	203.99	210.8	200.97	201.19	197.73	199.63	198.42	202.4	202.16	206.28	206.02
210.61	210.53	212.97	209.9	208.51	211.23	211.69	213.22	207.63	214.23	208.41	208.81	207.46	213.94	214.19	214.59	212.55	210.91	210.5	208.77	213.69	213.17	213.23	207.72	211.1	207.18	216.46	210.95	210.64	209.37	210.71	210.19	215.9	211.59	209.64	208.91	211.32	206.78	206.06	215.57	208.29	212.51	210.9	205.8	206.21	206.23	210.75	215.29	212.06	216.87
217.3	220.02	215.66	221.88	217.82	217.72	214	209.58	215.39	222	214.77	219.88	226.04	214.88	220.5	220.12	219.13	218.41	214.81	218.46	213.48	218.15	213.61	224.89	215.7	219.53	215.25	211.97	223.92	212.35	214.31	225.74	220.62	216.88	215.67	222.16	214.93	215.04	222.26	213.68	214.15	219.61	222.72	209.64	217.09	218.17	218.47	219.16	219.41	219.07
221.55	216.89	210.4	211.42	214.41	219.46	220.5	223.87	221.99	222.39	216.6	217.22	216.12	214.56	216.84	214.44	225.12	216.45	225.6	218.24	217.51	219.37	215.78	218.09	222.36	220.53	216	221.43	222.14	217.93	220.55	215.33	216.29	216.19	224.75	215.15	211.1	215.29	218.64	225.14	223.42	217.28	210.54	215.45	224.15	218.54	221.07	211.66	217.35	218.53
197.1	198.36	201.79	197.8	195.33	199.68	199.68	203.35	205.1	199.95	196.48	200.78	207.79	207.11	205.19	201.55	200.65	198.53	200.38	206.46	197.53	200.9	197.54	199.57	200.27	200.22	199.39	195.5	208.82	203.57	196.85	195.65	198.43	201.32	200.24	198.93	200.54	197.03	202.22	198.49	199.85	200.73	200.25	201.93	201.2	202.05	203.97	205.81	201.27	207.93
217.78	205.4	210.03	204.29	209.77	210.75	213.85	212.18	211.56	212.42	220.86	215.29	220.69	209.83	211.11	206.7	212.49	214.37	221.28	212.08	216.42	211.56	212.41	209.89	216.21	212.9	214.53	211.55	215.01	215.97	206.16	213.89	216.53	206.89	213.48	212.9	214.09	206.64	211.8	221.2	211.03	210.64	214.55	212.62	210.39	212.95	209.27	215.16	212.25	214.91
202.23	205.8	201.05	203.22	200.61	199.5	207.82	205.14	204.92	205.97	210.63	201.64	203.83	202.14	201.18	196.73	203.95	207.69	190.99	210.27	203.13	207.01	204.08	203.99	202.55	209.19	204.12	199.22	200.06	199.24	198.35	200.82	204.41	206.84	196.85	205.3	200.93	201.13	195.36	201.62	200.8	202.58	201.36	201.29	202.44	205.86	201.97	212.81	199.23	198.5
219.53	216.25	216.87	213.17	220.36	226.42	221.56	218.25	218.62	218.95	214.45	214.5	221.38	222.43	216	217.58	211.58	208.87	215.67	215.57	214.3	218.36	216.24	214.26	225.63	216.88	220.84	216.11	215.33	215.36	213.76	219.46	218.88	216.08	220.92	214.23	216.73	216.78	219.03	223.54	215.68	216.86	215.8	221.43	215.79	217.16	213.99	225.63	217.08	215.15
207.69	204.7	203.36	200.96	211.69	210.09	209.58	216.09	204.56	206.81	210.08	211.64	209.77	211.04	207.48	204.91	214.63	208.26	210.25	207.7	199.95	208.68	215.16	214.91	207.15	206.15	209.51	206.62	208.17	204.23	212.12	209.77	208.47	213.52	207.73	202.69	206.38	207.09	209.22	206.37	210.38	207.54	205.69	203.49	213.3	200.43	209.85	215.03	201.75	206.08
209.31	210.98	212.13	210.23	206.59	211.85	204.39	203.69	204.84	209.23	206.85	210.59	208.09	214.22	205.31	206.64	209.41	213.18	206.25	207.07	209.48	203.43	210.52	208.79	208.74	205.63	215.18	210.34	209.24	208.78	202.82	209.23	209.63	211.67	212.31	217.42	207.4	210.03	210.02	210.54	208.57	205.16	211.6	209.95	199.03	209.21	210.66	211.01	208.22	207.21
216.69	218.37	216.81	215.61	214.25	218.99	215.7	215.09	219.64	221.19	208.21	217.15	212.51	211.89	211.04	214.35	216.65	213.11	214.79	217.5	217.78	208.31	213.35	212.38	217.18	210.29	208.09	211.72	215.98	215.18	213.65	219.5	216.33	218.3	214.38	212.38	207.92	213.34	213.44	215.91	207.59	208.22	215.61	209.72	210.71	207.42	218.72	208.17	215.4	218.84
210.34	210.02	206.39	211.96	211.25	206.27	204.69	209.56	204.29	202.52	204.07	211.14	208.17	204.27	206.35	203.17	210.4	204.56	214.76	205.46	211.62	212.88	215.66	204.21	210.45	209.52	206.65	208.31	212.73	202.41	209.75	209.33	210.1	203.32	204.43	203.8	209.09	212.55	207.24	207.36	210.95	213.14	207.29	205.85	214.95	203.35	210.71	203.63	209.93	208.13
195.38	195.78	202.42	197.57	203.11	201.82	196.72	203.35	197.37	200.26	202.08	204	204.53	200.39	200.15	201.14	203.68	200.45	196.19	194.73	199.96	202.35	204.35	197.17	205.17	203.37	203.5	201.56	199.33	200.67	203.39	196.53	197.63	197.22	206.09	196.58	196.25	195.54	202.27	204.4	203.76	208.66	196.08	202.32	202.34	206.77	200.56	202.72	201.47	192.28
195.33	198.93	199.58	201.5	207.78	195.65	199.21	195.67	201.74	203.18	201.99	201.57	205.08	195.41	203.96	201.22	196.75	201.57	201.48	199.16	210.19	206.95	205.18	199.31	194.74	202.76	194.42	200.3	202.51	209.6	209.06	206.87	198.83	202.26	198.64	205.1	203.86	200.51	207.73	196.81	205.19	202.07	201.62	202.2	199.21	204.21	204.12	197.66	205.25	196.08
206.64	210.7	214.69	213.33	204.79	213.78	211.46	203.01	209.14	209.55	205.62	207.65	214.16	212.8	205.26	210.39	209.08	200.64	206.43	205.67	209.05	207.29	208.76	209.34	209.11	210	209.82	204.08	204.48	210.98	209.71	215.87	201.03	211.81	205.11	213.64	216.88	209.52	204.53	210.88	211.98	206.61	211.8	205.79	211.72	204.69	211.15	210.44	212.39	204.12
207.84	211.49	210.26	214.84	209.17	211.08	210.4	212.55	208.96	211.05	214.25	204.85	211.3	206.66	207.2	210.01	211.39	210.74	211.04	206.5	205.87	211.19	211.49	211.46	204.13	207.74	200.8	210.12	209.6	213.17	203.26	205.04	206.49	206.93	208.85	205.56	206.93	210.3	210.19	218.02	211.19	207.16	207.5	214.37	214.11	213.07	205.36	210.36	210.67	211.27
215.17	208.89	209.63	209.62	215.92	212.26	205.97	205.11	215.36	210.96	204.96	207.62	211.78	205.35	210.88	214.37	214.05	212.39	208.99	211.39	205.02	210.22	212.65	210.11	203.34	211.14	211.4	205.64	206.42	205.85	216.77	211.77	209.37	210.72	205.36	211.73	208.9	208.5	208.93	212.55	212.16	205.18	203.34	216.06	217.63	212.97	214.12	208.1	207.85	216.4
207.83	206.13	208.48	206.65	200.79	205.63	211.51	210.58	205.41	207.13	209.22	208.61	205.9	208.78	210.31	206.78	207.14	205.66	207.14	209.64	206.56	205.05	211.28	211.87	205.68	206.45	206.97	206	210.73	203.27	207.49	210.14	206.52	207.79	207.38	213.97	206.4	203.92	208.37	211.42	208.35	211.33	209.32	205.86	210.37	211.18	209.63	205.64	209.42	210.89
205.63	207.68	207.44	208.12	210.8	215.35	206.44	210.65	207.69	214.38	211.31	208.18	204.78	204.23	210.75	201.46	212.26	207.15	208.17	213.86	210.04	212.41	208.43	209.19	210.68	208.46	211.02	209.73	211.25	210.51	215.71	207.03	211.34	204.2	214.05	207.88	206.37	204.83	209.38	208.76	212	213.16	208.49	216.02	208.25	216.47	204.9	208.87	208.25	212.17
209.89	202.22	201.12	203.81	208.79	201.22	204.96	202.12	208.68	203.03	206.18	206.72	201.93	203.37	208.25	205.06	199.91	202.96	205.86	202.71	202.48	204.43	201.13	205.59	203.44	201.96	205.29	202.2	209.37	204.52	202.87	202.69	208.18	204.58	206.11	209.9	211.55	208.31	208.2	206.01	204.22	202.63	205.44	200.63	204.33	203.54	209.61	209.25	202.52	200.31
214.55	204.59	211.33	212.59	212.81	211.31	206.23	209.52	215.58	209.99	212.83	210.68	203.87	209.19	213.93	207.42	207.65	211.33	210.13	207.45	206.91	206.15	209.16	206.22	204.8	213.27	209	202.73	203.3	209.06	207.41	205.55	211.18	207.96	203.55	204.01	213.98	204.86	203.05	207.49	213.61	209.69	204.77	206.58	204.84	209.88	209.22	205.88	209.03	207.02
208.73	203.83	205.31	200.48	208.23	216.08	211.98	204.17	205.04	202.96	207.01	207.32	206.87	210.97	202.89	210.15	206.17	203.84	212.17	208.92	205.18	211.5	210.89	206.24	212.66	211.22	209.93	209.67	209.24	210.58	205.42	210.19	210.01	208.31	206.95	202.92	205.83	211.16	209.98	204.08	207.4	210.71	211.16	211.77	202.59	208.51	206.18	206.84	204.23	203.04
202.97	200.98	198.11	192.76	200.11	199.56	200.71	204.27	201.19	207.09	202.93	196.45	202.82	205.89	202.42	198.2	199.38	201.22	207.81	205.95	204.36	205.05	196.45	200.63	206.77	199.96	200.36	201.29	198.93	197.24	200.96	199.48	204.43	199.4	199.55	201.37	201.08	198.95	203.22	193.6	197.72	199.4	203.28	195.92	202.16	201.21	199.5	203.29	204.61	199.87
220.7	228.27	215.8	221.6	220.18	216.83	224.5	213.37	216.24	218.8	217.49	215.8	219.52	222.34	219.24	221.12	219.48	219.56	215.38	219.68	219.98	221.23	209.19	219.45	221.88	217.55	219.17	219.96	223.05	219.6	221	221.27	220.53	217.12	219.92	215.81	216.58	220.22	213.61	220.08	221.14	220.14	214.92	213.16	219.3	223.34	217.02	220.73	216.02	213.27
206.11	213.83	212.63	209.07	207.17	210.75	215.95	213.86	212.69	212.39	211.93	216.61	214.08	215.3	211.33	212.68	210.93	211.02	211.29	210.62	209.23	217.92	211.46	211.92	208.36	211.12	212	219.63	208.65	205.96	215.38	210.39	214.79	215.08	211.35	208.89	207.16	212.47	214.73	212.36	215.17	206.95	213.65	214.98	217.7	208.57	214.27	211.22	204.51	216.31
211.79	212.89	214.7	203.5	209.45	205.08	207.11	213.47	207.7	209.52	205.43	211.85	209.19	209.61	211.51	207.99	207.55	206.08	208.46	209.65	201.24	207.34	206.77	208.72	211.65	212.71	208.64	206.4	212.52	211.16	210.08	214.53	200.2	212.52	213.47	214.42	214.79	211.96	210.2	208.66	211.23	208.58	209.8	205.46	208.63	211.54	209.56	211.21	206.14	209.51
208.03	214.31	210.72	213.16	210.08	213.65	212.55	215.34	214.22	215.82	216.36	213.79	208.3	217.74	219.96	215.86	209.7	213.08	210.77	207.42	212.67	211.71	215.83	213.91	217.03	211.68	213.11	212.4	210.27	212.98	210.16	213.04	215.25	209.8	215.59	213.93	213.1	213.88	212.98	210.73	212.41	210.8	217.7	205.16	209.89	213.19	213.23	218.94	207.54	215.24
199.28	199.6	204.12	200.14	188.53	204.13	200.58	200.02	196.34	203.82	196.88	203.96	195.33	199.86	203.14	202.81	195.19	200.34	198.06	196.84	190.57	203.61	198.36	197.13	200.06	195.87	201.17	204.68	194.62	196.85	196.83	192.05	198.79	197.07	204.81	192.4	205.15	200.16	199.83	193.17	194.34	194.87	200.44	202.54	199.39	208.5	203.21	200.87	198.95	196.21
205.99	208.1	209.63	208.48	206.97	213.29	207.06	203.88	207.42	209.29	202.95	205.35	210.36	208.07	208.57	207.87	211.43	208.91	214	205.35	209.04	208.21	207.55	205.14	209.8	206.27	201.66	208.75	208.2	208.33	203.92	214.08	215.58	210.84	205.78	212.05	208.04	205	211.77	211.43	202.64	209.02	213.44	214.75	209.82	211.06	207.99	209.07	209.59	207.71
200.74	205.65	204.94	196.69	207.91	201.51	205.35	207.16	201.06	209.17	208.98	200.37	207.37	209.16	205.49	200.66	201.94	206.65	204.38	201.96	209.66	200.61	203.53	198.79	205.54	196.84	197.75	207.58	201.91	198.12	210.45	208.45	200.42	199.9	203.69	199.25	198.85	212.41	200.41	201.97	202.14	200.11	200.93	200.84	205.37	200.84	197.04	196.71	211.63	204.88
196.7	200.22	197.31	202.03	201.23	195.16	200.42	202.04	197.98	196	206.19	198.94	202.37	198.28	205.85	204.63	200.28	195.03	196.03	198.73	202.91	201.62	203.41	195.63	209.98	208.46	200.75	202.78	202.79	200.59	195.82	197.16	200.52	201.72	208.7	201.67	195.4	205.84	204.91	209.85	198.81	198.71	198.3	200.9	197.54	195.58	199.95	200.14	199.66	196
199.01	204.77	205.84	206.46	202.55	199.19	206.73	202.03	207.01	201.66	203.51	204.89	202.99	206.23	196.92	203.59	205.38	204.37	203.58	207.34	206.67	201.22	201	199.13	201.37	202.97	205.7	194.83	201.63	209.68	201.92	203.93	202.1	198.01	198.58	197.73	203.7	198.68	198.26	199.68	206.92	196.01	194.49	205.32	208.82	201.77	196.58	205.64	202.87	205.44
203.7	210.5	205.23	212.54	207.49	205.3	206.96	205.88	201.23	206.84	203.33	205.18	207.44	211.29	202.82	208.92	210.66	205.1	208.47	207.2	208.95	210.3	206.4	205.9	205.54	205.05	205.85	211.29	208.36	206.46	217.43	212.12	211.17	210.65	207.48	209.77	215.65	206.16	208.33	210.31	210.69	208.7	214.15	214.9	207.69	213.06	214.47	206.94	212.86	201.28
207.31	216.19	211.01	212.73	212.2	206.95	212.44	207.51	206.97	206.38	208.63	208.02	209.94	205.78	200.33	208.86	207.36	217.12	210.66	205.31	211.69	211.37	214.52	208.23	204.6	211.26	209.39	208.82	202.5	206.48	208.9	212.17	215.65	213.21	215.93	212.51	203.31	210.28	211.77	210.09	198.62	207.6	208.91	209.23	205.28	208.71	209.77	208.88	207.68	212.45
207.84	206.98	210.25	205.44	211.24	207.72	210.89	214.33	206.14	209.55	204.91	205.14	208.88	207.89	209.01	206.43	205.67	206.09	211.4	207.31	209.31	206.34	208.19	203.45	207.24	209.42	210.36	209.06	208.72	203.99	205.48	203.63	215.37	210.29	204.33	206.69	203.94	212.18	206.01	197.91	207.25	208.29	206.36	202.6	205.83	206.02	197.22	207.08	203.96	212.02
208.12	202.56	198.95	193.37	197.96	206.21	201.79	213.19	200.16	206.16	200.32	194.41	197.95	205.91	205.79	207.14	198.33	198.2	195.27	212.23	196.8	200.99	203.68	202.91	204.2	195.11	205.07	202.69	206.02	202.25	204.98	197.51	199.37	205.17	199.89	209.15	194.21	199.52	207.22	204.6	208.2	203.22	208.32	202.99	200.46	202.32	206.6	196.36	205.2	204.04
215.36	218.58	220.13	216.51	218.86	215.81	214.91	218.93	222.84	209.8	218.94	218.17	221.01	220.26	218.06	216.92	214.89	218.82	224.56	217.77	217.61	214.57	218.19	223.32	218	226.62	215.57	220.54	217.29	223.6	214.44	216.37	215.22	221.36	220.92	218.07	223.91	215.14	219.41	218.12	212.29	218.78	219.96	218.23	216.82	218.44	219.82	215.27	216.98	213.14
201.15	206.09	208.69	202.74	198.4	203.17	204.39	196.94	199.45	204.81	205.19	200.62	199.68	201	194.75	199.46	196.35	201.2	205.55	204.58	208.43	206.99	201.23	202.43	205.35	200.37	204.53	196.69	198.54	199.53	198.14	207.49	198.38	204.02	205.21	191.97	199.72	207.49	203.54	201.05	203.59	206.78	203.19	198.85	201.86	192.97	197.7	207.51	201.18	202.84
210.92	210.68	205.4	206.61	203.29	205.83	207.59	209.08	212.74	204.91	204.45	204.45	209	209.63	207.03	210.66	208.08	205.64	209.93	208.14	210.69	209.7	211.03	205.83	202.44	207.85	208.66	205.3	211.21	209.86	207.3	204.69	209.84	206.74	207.11	207.81	206.68	201.63	209.57	211.97	211.36	204.25	212.12	207.56	205.53	209.01	204.38	207.64	209.3	201.6
198.7	208.29	212.59	207.94	212.02	206.23	202.36	206.84	206.64	202.5	211.17	204.44	209.02	206.68	207.48	205.46	203.72	206.24	212.22	205.51	206.19	211.24	206.43	203.54	207.8	199.59	211.65	205.87	207.84	200.2	204.5	207.75	200.95	206.5	207.03	207.9	202.44	209	205.9	211.28	202.44	202.75	206.31	204.56	201.9	208.38	206.15	211.14	205.93	205.63
209.57	213.39	214.77	214.92	211.09	206.66	213.07	214.02	214.56	215.58	205.91	207.97	211.94	215.15	220.5	211.54	208.7	214.32	214.6	204.2	207.23	208.96	213.67	205.24	213.36	218.71	211	204.88	210.92	213.23	215.31	215.87	214.66	204.48	209.5	210.64	208.83	212.13	207.47	217.44	209.87	209.53	213.27	211.96	210.69	209.5	217.1	211.33	206.42	211.72
200.7	196.86	202.35	200.65	201.61	206.14	193.5	200.36	200.84	204.31	199.39	202.84	200.89	197.49	204.69	205.33	199.62	200.42	208.86	203.9	203.94	201.35	198.64	200.69	202.29	207.05	203.18	199.93	202.32	199.33	202.31	202.37	201.32	207.72	201.26	201.29	207.63	195.24	205.19	199.67	204.2	202.62	198.57	200.23	204.68	209.9	198.67	205.71	202.53	205.26
197.63	202.19	196.9	199.2	192.89	200.23	197	193.64	204.02	197.6	200.52	199.2	199.43	197.5	197.68	200.65	197.75	198.1	201.06	194.03	202.15	195.44	204.68	201.29	200.74	199.22	193.34	195.19	199.79	193.85	196.68	201.52	196.9	199.99	202.54	201.93	203.06	199.93	197.77	197.96	200.15	202.95	198.4	202.23	197.43	199.26	203.21	193.36	199.89	204.71
198.41	205.45	201.46	203.48	207.4	207.37	200.34	196.12	204.53	201.71	205.22	201.55	204.09	208.03	200.64	204.84	211.19	205.55	198.69	206.1	197.49	201.44	203.36	200.85	206.6	203.34	208.62	206.42	207.87	200.59	209.85	204.88	202.73	207.35	207.64	208.07	192.95	199.15	206.22	199.12	209.9	198.32	204.83	207.69	205.56	209.07	198.25	204.72	195.74	203.41
210.54	210.64	204.14	204.04	211.65	208.2	210.8	207.04	209.13	210.33	207.98	206.7	209.6	208.85	204.46	204.99	209.56	204.32	211.76	210.19	207.72	211.9	203.58	206.66	214.17	201.58	208.51	207.56	206.42	214.65	208.26	203.82	209.82	197.53	206.13	202.98	208.25	202.33	211.5	209.79	213.88	210.4	209.51	208.61	209.87	208.13	210	208.85	205.6	207.68
210.27	205.99	200.89	205.87	197.11	200.94	202.09	200.64	205.61	192.72	202.08	202.65	206.16	196.38	205.42	200.78	200.25	201.06	203.52	196.82	201.7	202.38	201.06	204.21	199.49	202.68	199.51	196.18	206.46	207.07	204.98	202.44	201.3	208.35	201.06	201.69	200.65	202.57	201.24	195.81	207.75	204.02	204.46	200.3	196.67	208.36	207.04	200.22	208.35	203.45
207.18	201	197.93	198.03	197.3	203.04	199.22	199.5	203.95	195.42	199.21	202.5	206.16	198.25	205.69	194.79	200.7	194.84	203.79	195.61	195.7	196.95	193.3	199.61	194.18	201.46	198.89	199.74	204.86	194.39	200.2	198.62	199.28	203.42	195.16	198.63	199.11	201.06	201.9	194.21	203.56	195.95	196.09	200.21	201.71	195.82	197.54	205.81	202.82	196.2
197.36	196.34	198.89	197.11	202.48	197.77	197.97	197.84	201.73	201.55	203.74	196.99	203.13	204.56	201.28	204.98	198.27	193.03	200.57	203.87	197.11	203.41	202.35	202.44	199.27	203.09	207	201.77	200.47	200.83	199.77	199.34	201.08	198.27	196.57	203.26	202.85	196.77	196.5	194.57	198.51	203.86	195.65	198.38	197.78	199.02	200.68	203.35	200.51	194.43
207.92	213.01	207.11	210.17	205.74	201.4	206.37	206.32	208.97	205.42	199.99	197.99	200.91	202.59	206.65	204.9	200.33	205.98	214.94	211.79	200.66	202.1	208.01	207.97	205.02	211.57	201.94	204.93	209.74	202.47	211.18	207.76	206.04	206.63	205.45	207.41	208	206.67	204.15	201.01	207.61	208.58	206.95	202.76	208.02	211.22	212.02	204.68	203.93	203.96
212.59	212.87	216.62	219.18	213.8	214.56	217.7	222.44	218.27	215.1	216.6	217.26	223.76	214.86	216.51	214.81	211.7	219.86	219.66	214.98	215.16	212.7	212.09	212.3	215.86	216.24	208.55	217	217.78	219.78	219.38	214.25	216.32	219.3	216.41	215.4	218.79	215.95	217.77	213.91	219.6	218.19	220.29	216.14	215.94	209.99	219.5	219.66	217.77	211.97
206.62	207.24	213.71	206.86	209.73	206.39	211.52	207.05	210	206.49	208.78	204.49	211.99	210.69	207.73	208.92	212.51	201.47	201.1	208.71	202.93	211.69	213.48	209.22	202.87	207.77	213.57	212.06	205.42	209.44	206.89	215.03	214.71	205.14	212.83	205.88	211.91	207.23	210.4	212.59	211.97	210.46	209.26	209.81	211.9	214.7	214.04	216.51	206.72	211
210.08	209.9	209.31	207.05	210.58	203.09	203.51	205.97	209.61	210.14	211.22	212.93	211.2	211.41	225.93	209.75	214.68	211.46	204.3	204.79	207.52	209.22	211.99	212.44	209.88	202.66	203.77	207.8	208.47	204.76	211.89	210.05	210.75	201.75	207.17	207.85	204.51	207.28	206.74	210.3	213.48	208.26	208.8	206.77	203.86	203.43	206.21	200.62	214.41	209.83
197.03	197.23	201.7	196.09	203.25	197.95	192.23	202.18	198.86	200.17	200.67	195.85	188.74	198.96	197.31	204.14	203.36	202.23	193.4	199.36	195.22	200.17	199.61	197.79	196.9	200.35	196.45	197.44	198.19	195.94	198.51	202.55	200.6	204.45	201.16	192.6	206.27	198.23	197.09	202.62	197.2	188.83	198.11	198.35	196.49	191.61	195.67	197.09	192.72	199.04
217.7	218.84	210.65	216.14	217.58	215.1	217.22	205.01	207.48	211.92	219.53	212.52	208.69	209.43	213.27	214.87	206.28	210.96	209.75	212.21	211.12	212.07	217.07	218.34	213.35	213.48	214.64	209.32	213.58	215.28	212.37	214.31	213.39	211.79	207.01	206.83	215.38	215.3	212.31	211.7	212.23	213.3	210.26	214.41	213.23	212.88	210.27	220.65	211.31	215.9
206.11	207.28	208.44	212.09	205.5	205.86	205.83	208.97	203.92	202.65	211.1	211.82	209.7	213.07	209.4	206.12	208.37	207.09	205.06	214.96	207.02	208.12	197.51	206.37	206.11	210.68	209.73	212.11	208.15	204.21	215.36	214.78	215.15	211.1	207.91	210.52	210.81	210.61	210.79	208.26	208.5	207.61	210.03	210.59	211.54	204.65	206.05	210.18	207.5	203.8
204.97	207.29	208.93	203.44	207.72	201.49	205.65	209.56	206.84	203.69	213.25	205.58	206.65	200.73	207.34	203.78	210.77	213.33	201.13	206.47	209.3	204.47	207.12	207.35	207.09	202.89	206.67	208.97	202.26	207.13	201.15	212.83	202.03	210.87	204	204.89	212.12	209.05	204.68	205.66	209.26	205.04	206.57	210.09	215.54	205.02	211.85	215.35	209.98	213.61
208.31	205.04	206.92	211.15	201.17	205.85	205.84	197.1	207.7	209.55	201.25	204.64	207.26	207	204.66	208.69	203.33	203.33	210.27	209.37	209.73	208.08	217.54	200.41	206.6	205.52	205.55	211.12	202.8	200.8	206.47	208.83	204.41	202.45	206.95	202.89	204.81	210.91	208.84	206.9	215.11	202.97	206.48	208.42	205.37	206.5	212.63	204.75	202.79	203.45
207.31	205.82	211.68	199.91	206.13	202.84	213.21	193.64	200.75	204.52	199.45	200.54	204.44	206.35	199.61	198.37	200.71	206.25	204.82	203.49	203.69	203.26	205.64	202.35	205.02	205.1	213.26	208.04	210.49	201.47	203.8	209.56	198.35	200.46	203.59	206.69	210.27	209.22	202.07	206.7	208.78	203.27	206.9	206.3	210.12	199.59	193.74	203.5	203.85	200.38
206.47	201.11	203.8	199.45	197.12	204.97	203.06	201.96	199.06	204.37	200.84	204.13	210.38	203.69	203.01	203.13	201.29	201.11	208.91	207.6	197.47	206.08	204.2	200.72	198.97	207.05	203.35	201.08	202.22	201.76	198.29	201.06	201.98	206.43	206.09	208.71	208.47	203.82	206.15	200.44	200.84	199.33	208.21	208.36	205.69	203.8	202.8	192.3	200.4	199.98
212.72	215.01	213.12	214.74	212.86	215.27	214.82	205.4	213.76	208.65	210.67	212.9	217.76	212.44	212.08	214.86	211.52	215.93	215.31	214.84	213.44	214.02	208.17	218.02	218.34	207.99	210.11	204.9	217.59	210.58	208.36	215.41	212.6	211.04	213.8	218.02	212.26	215.05	211.95	210.62	215.6	208.9	213.1	212.03	215.39	210.42	221.1	215.02	208.45	205.61
214.5	200.73	216.89	204.01	206.28	209.94	217.98	203.56	201.36	214.36	212.26	209.3	211.8	208.52	210.84	205.71	201.42	208.74	210.29	206.62	205.31	198.85	206.75	207.25	213.81	209.46	210.11	204.87	206.59	207.48	206.04	208.12	209.67	209.36	203.51	214.93	206.88	207.57	208.8	203.43	209.28	205.93	208.95	203.51	204.5	213.76	207.78	212.39	207.73	211.13
203.75	205.43	213.35	211.18	203.69	208.44	202.79	219.9	215.28	210.32	206.92	205.19	210.19	212.56	205.53	206.53	213.09	205.81	212.05	206.14	211.71	205.19	214.48	215.01	213.66	215.86	206.52	209.93	211.19	214.01	210.04	206.57	208.16	209.86	212.73	214.08	205.97	205.33	203.45	208.35	212.74	212.72	209.65	202.95	210.81	209.28	213.72	207.76	206.43	214.4
201.84	200.83	200.57	204.82	204.88	209.4	202.08	210.64	205.97	204.01	203.85	207.3	207.43	206.05	208.49	212.51	201.9	200.57	205.43	200.13	204.57	204.58	203.06	200.67	202.32	207.54	209.23	203.1	207.65	202.25	204.31	197.26	200.3	204.51	202.54	207.21	205.47	213.21	203.39	203.71	200.05	207.12	210.15	202.45	201.63	206.65	207.14	209.19	204.67	205.49
194.42	191.31	198.05	193.99	193.76	194.87	193.7	197.77	201.95	199.28	197.3	199.55	193.21	196.03	192.42	191.12	192.92	199.7	194.16	195.96	197.77	197.61	196.87	200.28	200.12	191.99	193.59	198.35	194.48	198.55	195.87	195.22	192.61	194.17	197.95	188.1	198.72	200.09	190.97	192.76	194.46	192.92	197.94	198.69	188.91	195.99	193.32	193.94	192.98	194.57
221.37	214.27	225.19	219.68	218.6	215.59	216.21	207.63	214.87	212.22	214.38	220.45	215.87	216.59	215.36	212.05	224.39	218.46	229.99	218.82	221.97	221.67	217.9	214.86	219.86	222.29	221.39	219.43	219.57	217.92	217.54	214.97	219.62	217.64	221.61	212.47	217.04	208.6	218	225.53	215.06	217.5	214.74	220.97	217.15	223.7	218.69	221.18	212.9	217.13
201.63	204.23	195.28	196.06	199.71	194.54	198.35	195.75	195.87	200.42	200.41	206.03	198.61	196.52	203.7	201.98	205.43	204.97	197.53	202.49	201.79	197.93	202.11	202.43	199.35	200.42	193.67	198.9	193.89	198.58	200.8	197.85	195.58	198.96	198.99	202.2	201.2	199.58	192.89	196.99	191.26	201.62	199.6	197.23	203.18	199.6	197.29	201.69	199.16	203.48
200.14	200.1	202.01	197.13	204.51	196.84	195.62	201.7	195.46	197.13	198.71	195.87	203.65	192.46	194.22	201	198.07	198.95	203	200.45	197.85	207.51	202.57	202.17	191.47	198.91	200.01	202.59	200	198.66	200.36	205.08	197.47	202.88	199.08	190.78	202.19	205.8	197.44	199.65	199.76	201.86	195.64	199.06	205.72	200.31	207.45	202.65	194.6	197.86
203.24	202.71	198.36	199.35	202.85	206.42	200.85	200.06	199.96	201.81	203.01	196.07	199.71	202.11	201.94	202.42	199.45	202.54	208.47	198.69	198.38	199.91	203.29	206.59	196.41	211.86	204.08	197.17	198.12	199.94	204.96	203.97	206.19	197.62	196.2	195.4	200.66	197.06	208.35	199.71	211	202	206.66	201.62	199.13	202.4	202.25	198.97	200.12	200.71
207.92	209.66	206.87	206.44	213.3	220.09	198.4	209.36	214.89	210.42	213.11	204.62	212.36	207.71	208.91	205.51	213.95	206.88	209.98	202.67	204.35	211.22	210.39	205.22	208.44	204.89	210.66	209.3	206.45	208	206.52	211.96	210.62	204.22	209.1	211.03	206.22	207.58	208.77	213.73	202	210.07	205.63	205.99	208.95	211.24	213.79	216.36	205.67	206.21
212.74	211.06	211.27	209.03	211.59	210.17	207.06	206.5	211.42	206.57	210.16	209.22	210.23	205	215.59	203.49	208.08	208.51	209.98	213.21	212.58	216.12	209.42	207.27	206.81	205.81	212.56	212.44	213.36	206.36	205.41	199.64	211.43	211.15	204.67	206.4	211.3	204.73	203.73	209.48	208.85	204.26	209.29	206.25	207.87	208.06	205.83	201.66	208.04	213.79
207.49	210.73	214.81	205.36	211.42	212.32	215.16	211.3	207.31	214.73	217.18	215.4	208.31	208.3	212.76	211.32	209.99	213.24	201.56	213.31	212.83	220.56	209.43	210.75	209.07	213.06	214.33	205.35	219.13	212.34	211.8	207.49	211.2	209.9	214.42	210.95	213.06	209.52	211.5	213.82	212.41	208.44	209.24	208.22	218.91	219.58	219.74	213.5	206.03	215.48
200.91	207.46	203.04	207.55	199.74	196.55	206.22	204.15	201.15	206.22	203.73	203.3	195.77	205.36	203.71	212.53	204.4	196	206.11	200.93	197.99	206.7	207.09	204.39	203.15	203.77	207.24	204.58	199.71	203.06	204.69	206.71	205.84	205.27	198.05	201.99	208.53	203.74	200.35	200.3	203.27	199.58	200.95	207.29	210.78	200.52	204.82	204.33	202.73	201.64
207.83	211.26	212.65	211.72	208.09	212.39	214.22	214.3	214.79	208.62	216.73	210.85	210.33	210.18	214.07	217.01	206.39	210.25	208.03	212.25	204.33	214.83	209.1	211.18	214.8	210.38	207	209.4	211	215.08	208.59	206.14	215.16	210.06	212.05	210.44	212.51	212.53	215.86	207.79	205.31	217.51	212.57	211.61	214.91	209.95	210.28	217.25	205.98	210.79
212.96	205.09	210	204.53	208.53	208.27	205.76	205.56	210.44	204.98	205.84	208.51	209.39	206.9	207.12	207.44	207.93	202.1	211.01	212.69	213.67	207.81	207.01	205.15	206.09	208.25	212.42	207.46	200.58	207.81	208.63	210.96	204.33	207.55	203.38	204.32	214.13	204.99	201.15	203.59	211.62	209.01	204.16	201.27	207.66	207.49	204.57	209.16	215.18	206.1
204.95	202.94	204.66	199.7	205.54	203.43	199.5	203.76	201.6	201.85	202.66	207.99	201.01	205.67	203.32	200.62	207.85	205.79	204.15	205.42	204.25	202	203.85	204.75	206.11	203.48	201.04	206.36	206.27	205.49	205.92	200.25	200.83	200.71	201.21	198.68	206.44	200.49	203.96	200.62	199.93	197.94	202.85	204.43	205.03	205.71	198.41	206.5	199.53	200.36
194.43	198.12	189.4	200.13	195.12	196.79	200.94	196.06	192.8	192.41	198.04	194.43	193.91	190.84	192.35	196.88	198.78	195.04	191.36	194.96	199.49	200.18	195.65	191.98	197.98	198.2	194.02	198.81	198.57	195.91	193.99	192.31	198.75	191.27	197.97	191.15	195.13	194.95	197.25	192.45	195.97	192.25	193.27	193.47	199.41	194.14	191.25	197.1	195.77	190.39
205.88	212.85	211.43	208.48	203.66	204.38	206.2	215.07	206.63	207.65	211.57	208.22	207.51	211.85	209.28	211.55	212.94	206.36	208.94	204.38	211.12	209.4	208.81	206.88	211	212.36	204.36	212.36	208.43	205.63	206.21	212.02	206.19	208.53	211.77	208.82	215.82	210.73	205.73	207.44	205.03	219.66	211.64	216.93	207.9	207.15	204.46	215.35	215.57	207.36
209.73	203.29	203.6	210.92	209.7	211.69	208.1	207.81	210.55	211.48	200.67	212.84	204.95	211.39	202.3	208.83	206.88	208.47	202.98	202.41	207.71	207.52	205.68	207.8	212.02	207.77	208.19	214.6	209.39	206.79	209.27	214.48	213.07	208.89	206.14	207.29	204.09	214.25	210.63	214.11	205.79	208.7	213.32	206.59	209.82	206.92	207.35	208.36	208.83	214.99
205.93	206.65	200.25	200.57	205.04	201.38	199.2	210.5	204.18	207.74	204.52	209.89	204.57	195.87	205.16	202.53	200.57	198.63	202.54	201.55	204.94	205.56	202.68	203.63	206.87	201.31	205.67	196.16	206.88	200.67	214.14	199.28	204.73	210.09	207.76	208.61	202.27	205.14	202.48	210.03	202.89	211.7	205.31	210.9	192.38	204.28	200.48	206.85	200.65	201.78
209.41	211.51	200.44	203.6	208.11	201.91	206.3	207.73	205.65	207.57	211.83	206.34	206.94	203.3	209.23	204.68	209.87	201.94	207.81	208.32	205.12	214.49	203.84	201.11	204.95	204.27	210	206.93	209.34	201.72	209.76	209.43	204.88	204.82	207.32	210.74	205.82	209.47	206.83	212.47	207.75	212.6	211.28	209.68	209.88	204.9	205.43	203.53	206.38	217.19
205.31	206.1	211.79	208.82	208.52	212.78	209.68	208.41	211.62	205.07	207.53	211.15	206.44	204.62	209.7	210.48	206.49	209.36	203.12	209.37	204.54	207.63	202.23	215.41	212.86	210.29	208.28	208.74	207.51	217.05	210.57	208.14	211.48	210.62	210.86	210.4	216.21	209.63	202.17	207.36	211.09	212.66	206.17	212.61	202.58	210.66	213.04	205.97	201.85	210.9
203.63	205.4	212.97	206.97	203.52	207.01	203.7	206.19	196.99	204.99	206.13	208.79	207.5	198.14	209.08	199.12	209.1	202.38	202.21	203.17	198.82	199.14	200.58	208.09	206.15	203.26	206.77	213	202.47	199.84	205.33	204.53	201.43	203.18	208.65	205.46	203.8	203.31	205.17	201.96	203.93	204.71	207.08	205.55	205.68	200.53	203.67	203.66	205.58	203.83
197.17	213.3	201.51	207.39	206.83	208.25	205.74	203.76	208.01	201.87	207.87	193.69	207.76	204.33	212.22	205.78	205.38	209.38	201.83	200.17	209.89	205.63	203.85	207.07	201.96	209.52	209.92	209.69	204.47	206.72	207.42	202.72	206.5	207.74	207.28	203.99	207.52	203.51	206.38	204.96	208.5	199.41	207.02	206.11	212.49	203.18	208.23	203.09	211.57	208.21
200.86	196.61	198.65	199.82	198.59	203.31	200.24	196.78	198.68	193.91	198.22	200	198.71	198.07	201.32	202.47	198.84	197.91	206.07	202.01	195.84	199.98	198.13	197.91	202.7	199.69	204.23	203.26	195.1	202.92	197.91	209.06	192.48	198.09	199.44	197.52	199.03	199.77	193.1	202.37	196.36	192.23	202.28	193.62	192.32	197.63	200.67	199.03	202.87	201.13
206.08	195.35	192.78	197.18	203.04	201.43	203.03	195.85	204.6	200.58	199.65	193.41	193.48	201.65	198.53	194.22	200.5	203.91	198.4	197.54	201.27	201.68	202.13	199.95	197.24	201.88	202.23	199.74	196.21	195.73	195.13	196.48	198.55	197.59	203.04	207.21	197.44	197.3	199.96	197.33	201.07	205.53	201.79	198.18	195.27	198.76	197.07	200.28	206.39	197.9
215.39	214.68	211.09	214.61	210.65	214.09	211.12	211.33	216.57	219.98	216.66	218.93	216.19	211.25	218.25	218.74	214.92	216.37	210.76	209.39	212.37	214.06	214.4	213.74	215.88	212.88	207.77	215.48	218.03	219.64	210.29	210.75	209.82	210.13	211.04	212.94	215.53	211.78	215.05	210.75	215.18	216.06	212.14	220.26	218.96	208.66	217.9	209.64	214.78	218.38
194.93	199.15	196.88	194.02	194.42	195.25	195.39	195.85	190.18	196.72	188.91	194.53	200.35	193.57	195.9	195.6	187.88	191.87	196.59	200.59	191.68	202.45	201.61	199.32	194.83	190.51	199.27	195.1	189.9	191.44	192.89	194.09	196.85	196.3	192.61	199.3	194.1	196.04	191.55	193.52	198.95	195.52	193.14	189.96	191.98	193.9	191.73	190.71	192.49	189.02
202.22	203.05	198.1	205.09	202.96	196.74	200.32	207.9	199.77	198.31	206.01	196.63	201.32	203.21	201.93	203.29	202.93	203.89	204.64	204.94	200.47	209.92	201.28	210.97	202.18	205.58	199.09	207.93	204.27	204.77	205.92	202.13	201.73	201.94	201.85	206.25	198.83	203.3	202.42	207	198.2	202.39	207.18	209.24	204.67	205.91	212.75	203.51	201.92	201.16
194.42	195.78	202.63	196.88	198.01	195.33	187.01	193.61	197.53	199.4	195.32	192.79	193.02	199.25	197.59	189.87	195.98	194.15	187.34	194.17	190.01	194.31	193.47	192.95	198.39	191.57	194.89	195.01	195.29	199.17	195.27	195.11	196.51	188.58	193.57	196.59	192.09	197.97	191.5	194.3	195.21	193.33	192.07	191.45	193.85	195.54	192.65	189.34	194.07	193.55
198.57	200.36	204.56	200.02	199.63	197.23	195.46	199.22	193.42	199.47	197.65	204.37	198.65	199.01	201.36	201.17	202.07	192.51	191.91	197.19	205.38	196.73	199.66	197.52	196.93	204.53	197.68	198.1	194.41	196.6	197.79	201.78	196.76	192.59	197.45	202.81	202.28	202.63	205.07	207.5	203.74	200.15	198.45	206.33	198.73	197.73	193.98	201.94	199.63	200.43
199.84	192.06	197.58	193.4	198.25	197.43	201.11	196.9	196.18	199.01	198.53	197.4	200.31	192.55	196.01	197.68	194.68	194.17	194.04	204.18	200.54	200.94	199.97	195.4	197.09	199.47	193.23	191.8	200.62	194.56	193.01	196.05	199.35	202.43	199.5	193.99	200.02	197.99	200.67	194.73	201.99	196.37	191.62	192.16	193.12	195.14	204.98	198.63	203.54	201.78
196.7	203.35	204.69	201.9	194.49	205.49	201.75	202.77	200.67	198.15	193.07	196.41	200.85	199.07	197.29	201.11	196.81	195.26	198.38	197.07	196.46	200.64	200.1	201.58	202.67	203.33	205.32	197.38	200.71	202.5	200.34	197.1	202.85	196.66	200.09	205.86	203.86	202.79	195.11	196.32	201.25	195.6	204.31	198.43	200.52	206.96	195.92	196.02	198.97	205.72
208.24	200.75	205.37	206.42	211.06	205.45	200.4	213.43	205.91	208.36	213.17	207.45	211.72	206.59	210.48	207.67	199.83	210.29	203.89	211.57	207.37	210.2	204.46	209.11	208.69	204.7	213.89	204.79	212.79	203.31	204.27	202.8	207.89	206.81	206.47	206.73	213.43	207.72	205.88	208.29	210	209.02	205.75	204.48	204.14	203.89	209.51	210.24	210.01	206.29
209.65	207.18	214.22	204.85	206.48	215.2	214.64	209.36	215.98	208.46	220.51	217.25	213.24	209.12	215.48	204.2	208.69	208.09	211.79	217.58	209.13	215.34	218.77	213.15	218.64	216.73	211.68	213.5	209.59	218.72	212.54	209.88	213.57	216.23	218.32	211.6	211.89	216.01	208.95	208.13	215.12	214.96	219.58	208.29	214.56	206.86	206.75	208	218.43	207.19
215.08	220.01	213.53	205.73	201.51	213.34	217.76	208.63	205.4	210.38	213.74	214.93	212.94	211.85	217.52	219.61	210.92	214.61	210.83	212.46	208.83	211.7	212.71	214.06	212.36	221.23	212.38	213.88	215.82	208.74	208.98	210.57	221.57	212.96	207.65	217.82	213.51	205.02	221.35	214.65	216.48	217.21	217.08	209.94	222.61	211.76	211.32	216	212.12	205.05
201.97	198.28	197.93	199.3	201.92	199.07	193.69	196.09	201.3	202.46	201.39	204.33	203.07	194.19	197.28	199.54	195.23	198.34	200.29	200.58	202.86	195.93	197.51	196.33	196.56	202.7	195.6	201.46	198.65	193.36	206.81	195.14	199.52	196.98	201.01	201.06	199.21	195.38	192.88	205.35	200.28	198.43	201.02	200.52	201.66	197.81	203.63	200.48	195.47	197.11
212.35	206.72	208.51	207.56	205.69	210.79	211.16	203.66	212.09	215.92	204.97	209.22	207.98	209.97	210.73	210.23	203.26	205.22	200.19	211.71	205.5	208.57	210.76	206.7	212.57	215.68	206.2	210.24	207.18	215.04	210.84	209.65	210.7	207.11	204.52	208.18	206.3	210.28	206.8	206.91	204.03	205.8	207.42	210.6	208.13	212.79	213.24	212.88	204.35	210.15
200.91	200.23	199.97	205.47	198.33	198.81	191.76	199.56	203.6	197.89	203.19	203.19	193.34	199.75	199.95	200.46	200.15	200.36	202.57	198.07	203.59	195.93	199.9	193.17	198.89	199.5	198.22	196.11	204.4	199.49	198.58	195.61	202.75	198.88	201.52	201.41	196.35	199.04	204.2	203.16	195.21	203.47	193.42	202.27	198.36	198.69	201.11	205.01	193.57	205.32
202.12	199.75	206.38	196.26	200.25	199.27	200.37	210.54	200.91	203.22	205.68	196.47	201.28	203.55	204.85	208.83	201.98	199.45	200.27	196.55	207.93	213.82	206.18	199.4	197.87	200.34	209.21	202.31	208.65	205.97	195.17	194.36	200.95	200.89	199.83	200.77	203.43	201.06	204.76	202.68	204.51	199.85	197.29	197.9	203.97	203.26	209.83	206.28	201.01	208.28
213.97	209.65	211.82	216.5	218.28	206.75	218.3	207.4	212.94	211.82	220.53	211.8	209.39	213.85	217.67	211.47	213.94	208.24	220.42	213.47	219.19	209.28	212.62	209.16	214.15	208.48	207.38	212.62	210.93	213.24	210.42	210.05	215.42	212.21	219.5	215.34	209.35	215.89	210.09	212.07	211.74	208.2	213.12	207.64	212.72	211.28	214.75	213.15	208.1	221.81
193.39	187.06	193.93	199.32	190.02	193.94	200.83	198.23	195.2	193.54	192.6	198.08	194.45	200.74	192.26	193.72	193.66	195.29	195.98	191.74	191.95	193.6	189.02	201.42	190.87	199.18	196.25	192.98	193.61	195.46	196.91	195.71	192.11	192.66	195.2	197.27	196.32	195.42	199.25	192.65	192.66	198.61	196.45	197.4	194.02	187.38	189.88	197.61	190.12	191.94
204.71	209.55	210.17	205.97	200.2	202.8	207.06	208.91	206.3	207.06	207.71	200.89	213.32	206.13	212.57	197.09	207.71	210.74	212.03	211.98	200.01	211.82	209.4	206.57	208.59	213.66	206.94	204.24	209.73	206.8	197.99	211.6	205.01	202.49	207.27	208.57	206.67	203.64	200.58	202.83	204.64	218.66	210.36	205.07	210.32	211.15	210.58	212.12	207.9	213.28
205.78	207.19	203.76	206.9	211.88	202.15	207.86	206.19	207.59	208.01	203.87	209.48	202.7	206.08	204.39	210.84	200.49	201.41	204.64	206.25	207.03	205.27	210.26	205.88	197.5	208.54	194.73	215.82	209.72	201.32	208.96	204.27	206.43	206.72	209.59	205.2	203.95	206.22	217.54	206.18	209.19	207.63	201.73	205.26	208.09	208.58	204.83	207.41	210.47	208.01
217.91	216.35	208.21	214.52	213.77	214.61	219.04	221.18	217.54	217.45	221.34	221.59	218.84	216.46	216.34	218.2	221.59	215.2	220.76	218.95	214.65	216.93	215.21	222.34	220.63	211.98	213.14	212.9	213.82	211.41	212.07	215.83	220.14	211.36	212.34	214.56	219.78	219.89	218.42	220.03	218.03	216.85	219.15	219.84	216.96	218.63	211.81	219.66	217.35	215.94
209.02	206.65	209.87	208.63	209.55	211.41	210.78	204.36	212.56	204.17	209.1	211.45	210.56	205.38	207.96	208.87	211.56	204.68	211.69	203.14	203.89	205.14	213.04	201.12	212.81	209.57	211.54	205.25	209.99	205.93	205.01	205.84	208.02	205.59	206.01	210.07	212	210.13	198.73	207.99	204.53	203.34	213.77	200.26	211.8	196.33	208.69	210.04	206.11	206.95
207.89	215.53	207.72	205.25	210.47	205.75	210	200.05	206.39	208.93	207.99	209.91	207.38	216.56	201.26	209.66	203.69	212.74	210.19	207.94	213.64	203.86	209.96	210.85	214.72	211.2	204.27	210.23	212.89	210.14	213.15	207.98	208.18	216.75	209.08	207.25	200.46	204.45	212.05	205.15	206.62	199.81	207	205.3	212.93	207.77	206.01	210.62	209.89	207.04
208.88	202.42	202.43	198.98	202.62	204.54	202.63	208.38	200.96	204.74	209.38	201.32	211.28	206.15	211.59	199.2	198.61	203.59	203.17	207.59	203.08	208.65	206.61	206.69	201.06	199.5	199.72	207.02	208.79	209.21	202.01	201.35	200.05	201.81	202.71	201.14	203.41	205.24	203.06	203.72	202.72	210.34	201.31	204.27	205.87	208.13	205.24	199.93	203.11	201.68
217.62	220.49	221.58	223.89	213.73	220.37	221.91	219.85	215.49	218.6	213.16	216.62	218.79	220.78	222.77	217.73	209.23	219.67	220.98	224.43	216.39	219.54	226.08	218.78	217.37	208.15	216.1	215.97	223.23	227.41	218.29	222.76	213.97	212.96	219.28	220.36	218.85	219.25	224.09	213.41	219.91	214.9	217.93	220.54	214.96	215.77	220.57	225.79	222.76	214.11
193.83	195.1	193.7	191.36	191.93	197.36	192.99	204.76	193.74	207.65	194.31	189.1	195.28	196.74	193.23	190.75	191.05	189.58	189.79	195.39	190.52	196.98	197.33	193.53	191.9	199.23	189.89	194.97	194.04	196.57	188.02	195.27	192.13	192.51	196.37	197.49	198.52	195.96	198.31	194.19	197.32	193.85	191.82	201.08	199.2	197.23	193.29	195.13	196.89	198.61
199.06	199.37	204.29	196.78	201.9	198.01	200.93	203.51	198.7	200.72	200.7	196.16	202.8	195.68	201.31	197.79	204.22	199.43	206.01	198.18	195.36	198.88	202.88	201.78	202.06	195.04	197.16	193.62	200.45	200.07	205.29	202.33	200.57	199.09	192.82	198.68	195.99	202.57	199.65	201.4	197.37	196.13	202.83	206.03	196.54	199.69	198.65	203.7	197.21	196.25
191.95	193.03	194.73	190.98	192.42	199.09	188.38	199.59	194.1	190.6	194.28	200.18	192.98	195.55	190.7	195.71	193.73	189.97	193.09	203.59	198.77	190.35	194.92	190.24	193.39	190.84	196.58	191.4	187.7	195.17	194.55	193.21	190.98	192.03	196.19	192.76	193.08	195.85	191.06	193.34	190.96	199.95	196.76	192.93	198.3	195.18	189.85	202.01	193.09	193.32
208.48	214.23	208.53	216.69	214.55	215.29	212.53	212.25	209.48	205.33	210	217.29	211.71	207.27	210.08	214.12	211.07	207.28	212.16	211.48	213.42	209.92	216.8	209.38	212.04	206.27	212.4	211.23	211.48	209.89	209.09	209.67	212.62	212.01	211.47	215.59	209.46	216.14	214.11	214.91	217.15	207.63	212.61	215.99	208.32	212.61	212.75	219	208.47	204.47
207.42	209.54	211.96	204.82	206.8	212.74	216.72	214.48	214.57	208.19	203.14	208.02	210.57	207.63	206.01	212.07	202.93	209.99	211.37	202.42	204.68	210.64	208.06	209.92	206.29	210.15	209.11	208.51	204.72	210.52	208.11	206.85	209.35	208.25	210.14	209.76	208.42	209.17	203.78	209.17	212.45	210.69	213.09	207.01	213.15	208.16	206.87	210.54	208.88	208.35
211.2	196.15	203.76	201.63	196.19	204.02	205.22	202.6	202.11	196.09	200.89	195.3	198.19	200.74	197.47	199.27	201.7	202.05	201.07	201.43	197.41	197.69	198.19	202.34	193.55	199.21	202.13	196.02	197.87	208.75	208.02	197.88	203.37	201.28	194.21	200.81	199.34	194.19	203.49	194.47	201.08	199.11	201.91	200.02	199.5	192.59	195.14	198.71	197.88	199.68
206.45	202.18	202.08	202.75	198.16	200.82	207.9	202.95	198.13	209.76	199.84	208.56	203.61	203.91	195.78	202.69	197.99	210.11	210.02	205.51	201.31	199.27	202.26	202.93	207.04	202.29	202.45	198.31	208.33	200.07	204.35	201.28	200.94	197.14	201.45	204.55	203.1	203.68	204.76	207.24	210.22	206.96	209.09	197.96	203.54	207.29	202.3	204.51	199.12	201.68
197.66	200.64	197.34	198.64	209.81	204.47	192.33	196.69	198.18	203.3	199.01	197.41	197.15	199.82	200.9	202.37	199.57	202.88	193.19	201.89	197.72	201.19	199.52	198.21	202.01	196.8	195.96	198.96	197.3	194.05	202.55	195.66	202.05	198.03	196.46	201.87	193.94	193.74	195.78	201.2	198.99	203.29	196.5	204.22	201.65	201.91	198.3	209.32	203.24	200.44
211.97	211.24	211.63	214.47	210.47	212.11	213.05	209.15	213.17	208.16	214.62	213.77	206.08	211.05	218.66	212.82	222.41	211.88	210.68	212.98	218.57	212.78	209.25	209.14	208.47	208.06	209.89	213.49	214.55	216.13	212.84	213.49	213.65	213.51	214.99	211.44	205.81	214.14	218.07	219.1	212.14	210.24	209.53	210.84	208.88	215.17	213.42	209.6	213.89	208.06
208.77	206.86	207.87	209.32	209.52	201.45	199.06	206.63	207.86	203.75	204.65	202.62	206.54	198.9	202.27	203.87	207.69	204.39	203.85	197.95	201.38	206.3	204.88	200.66	199.63	205.16	204	209.57	198.53	202.92	200.67	204.29	202.19	205.63	200.4	202.59	199.4	206.31	202.44	200.5	207.67	201.59	202.98	199.42	203.41	203.07	203.53	201.92	204.31	205.55
202.01	209.54	202.68	196.6	203.35	202.85	210.95	204.41	204.23	207.03	200.2	201.56	201.67	200.91	202.38	210.62	206.98	201.62	201.7	204.68	204.74	206.98	204.3	199.08	201.65	204.21	208.06	202.4	198.02	205.52	203.26	205.02	204.46	204.5	202.92	206.28	195.38	199.99	204.23	199.74	205.07	201.06	204.19	199.71	208.65	199.31	210.4	207.88	201.93	205.2
203.57	209.71	211.87	204.14	204.99	208.41	209.15	208.37	203.36	203.9	206.89	202.27	206.2	208.84	208.09	206.52	201.53	205.15	210.29	211.26	206	206.36	209.68	210.67	208.28	207.63	211.57	202.52	204.18	206.59	201.07	201.2	211.08	209.53	212.64	203.19	203.14	202.86	215.03	204.06	215.4	204.56	207.63	204.48	214.42	209.42	202.69	207.55	199.35	208.03
209.84	210.43	211.23	207.41	205.4	214.5	204.46	212.09	207.53	212.15	212.3	208.54	205.52	212.28	210.01	206.54	206.71	211.05	211.45	208.06	204.94	214.2	208.22	211.74	205.65	208.75	210.69	210.52	207.89	211.81	215.21	211.85	210.85	205.62	205.73	209.44	206.58	206.65	212.02	208.22	212.76	203.39	203.6	212.42	211.07	212.24	211.3	214.39	212.09	214.19
210.79	213.3	199.59	207.11	202.41	206.3	207.7	215.04	212.63	215.88	207.11	209.76	206.3	203.93	203.98	206.04	206.72	208.16	205.74	211.03	215	206.21	207.55	197.08	211.74	207.03	212.03	211	204.18	208.5	205.75	208.82	206.35	204.13	202.47	213.1	210.54	203.7	207.22	207.68	208.18	213.48	213.33	207.07	210.96	211.62	212.34	207.64	205.17	206.11
209.31	208.33	215.56	210.31	212.62	208.58	212.22	213.47	212.41	202.56	209.81	214.21	205.37	207.92	206.96	212.29	208.65	215.87	205.53	211.53	211.17	218.1	214	215.54	204.59	216.05	207.51	210.44	219.89	210.55	210.03	217.95	212.18	204.83	207.41	216.11	212.59	215.29	211.93	219.17	211.45	212.15	204.43	209.73	208.16	211.04	211.73	206.77	211.21	208.06
205.6	202.4	207.82	203.04	197.71	200.77	209.86	202.27	205.78	201.23	202.97	205.44	204.82	210.35	196.37	200.95	201.09	199.33	196.87	207.64	205.93	205.3	197.65	202.55	203.94	204.82	204.17	204.68	198.04	205.79	207.83	199.1	200.39	202.09	202.58	203.9	207.44	203.14	206.9	200.89	204.91	201.28	204.48	203.06	203.45	203.16	203.44	205.24	206.65	202.42
213.22	213.05	216.3	213.1	210.39	206.57	210.32	216.84	208.36	218.08	212.76	217.48	216.98	210.81	212.4	207.35	206.24	210.83	212.67	209.75	210.89	213.59	213.93	218.13	213.17	209.16	214.07	212.05	211	214.81	209.8	218.08	215.25	216.22	212.56	211.48	204	211.56	206.2	210.52	213.92	206.13	217.45	215.9	210.61	210.4	208.91	212.38	213.77	216.09
198.14	202.79	196.89	195.6	196.89	205.06	194.12	207.93	200.56	199.63	200.13	196.3	193.68	193.7	195.08	195.67	201.2	199.94	205.07	194.14	196.3	201.45	195.47	196.78	197.36	201.1	200.32	204.22	197.4	198.8	200.37	200.5	197.74	201.33	199.26	205.66	202.98	196.71	195.72	202.99	193.24	201.5	205.42	206.89	196.01	203.52	198.47	193.84	200.93	200.9
211.13	204.85	206.37	210.03	214.48	205.77	209.95	204.43	199.42	206.81	205.85	207.29	210.77	212.42	213.44	204.04	215.3	207.77	205.46	206.69	204.83	207.12	208.08	212.3	207.15	212.49	204.67	212.49	209.5	203.15	205.53	203.22	206.97	214.85	211.82	204.06	216.57	206.59	212.31	211.82	215.75	204.29	212.29	207.22	212.03	201.74	211.46	217.12	207.95	200.76
212.25	212.01	211.78	208.28	210.74	205.05	206.2	210.7	209.61	218.21	208.7	215.21	207.61	210.51	212.78	211.78	209.5	206.38	209.48	217.76	210.63	208.7	203.87	208.59	213.74	206.74	213.26	206.67	213.26	213.76	207.51	210.89	206.51	208.71	206.37	209.47	202.53	211.36	205.79	210.2	212.12	209.94	214.04	214.9	213.61	209.84	212.82	206.42	218.53	207
202.25	203.18	204.95	198.01	199.26	206.31	208.6	203.29	202.84	199.5	203.03	200.19	197.18	193.72	197.78	200.93	198.27	201.51	199.73	201.85	193.57	204.82	209.02	200.2	198.85	200.43	207.1	201.76	201.74	200.58	201.37	196.22	193.52	203.85	204.51	202.52	195.82	199.71	203.11	203.56	207.33	197.39	201.38	198.96	201.45	207.42	203.76	199.83	204.75	202.73
209.58	207.93	198.99	204.92	207.91	201.62	197.73	205.59	205.03	198.17	204.35	200.49	201.25	210.83	203.2	210.24	202.4	206.92	198.54	201.73	205.06	203.93	205.42	202.95	202.7	199.94	202.23	210.61	202.47	199.98	198.44	207.38	203.99	201.76	207.25	202.8	199.61	205.84	207.45	198.3	205.05	203.76	204.46	200.2	209.18	200.88	200.2	202.5	207.39	205.07
204.68	199.09	204	200.52	203.45	200.55	204.44	204.62	195.98	199.4	207.82	197.92	200.45	199.69	208.77	202.8	207.82	201.22	206.24	199.83	207.39	197.42	205.4	196.66	203.91	203.23	198.63	202.03	208.12	202.28	202.37	207.15	206.75	198.21	197.93	206.53	204.3	204.98	202.14	197.2	202.47	204.33	202.09	201.58	206.01	201.04	206.78	206.64	208.77	201.07
202.29	209.88	205.39	208.66	203.36	201.33	205.78	201.61	206.3	206.09	205.6	205.35	207.75	217.18	208.02	210.84	206.4	211.29	205.32	213.42	206.92	205.78	202.84	202.95	211.51	208.06	206.79	215.04	209.48	211.46	203.88	211.72	207.56	204.45	208.89	209.03	212.56	207.91	206.71	209.2	211.84	198.75	206.53	205.72	202.65	199.55	210.29	212.05	208.93	211.28
213.05	210.64	213.44	213.93	216.22	212.55	210.33	212.1	211.69	210.87	212.84	212.77	215.37	217.11	213.92	208.76	208.41	214.25	208.09	213.84	210.83	212.42	216.1	214.55	211.73	211.85	214.28	219.78	217.04	211.88	211.75	214.62	213.64	217.08	213.66	211.2	211.99	207	211.79	210.52	217.65	209.75	211.72	210.03	209.01	213.74	213.86	207.27	213.25	210.88
201.91	201.93	203.02	203.06	204.2	201.42	204	200.21	206.18	204.31	202.55	202.18	199.76	199.24	206.41	204.32	208.06	196.69	203.89	204.17	200.81	200.35	201.67	202.77	204.23	199.29	202.8	196.12	205.48	204.57	206.89	203.31	205.27	206.82	191.98	203.64	203.34	206.37	209.47	207.78	206.08	204.1	207.35	200.68	197.7	211.86	207.9	210.28	208.12	206.02
201.9	198.09	204.83	206.28	200.84	194.8	196.18	200.53	199.48	202.49	202.95	196.6	196.33	205.03	205.12	205.18	204.7	198.42	208.02	199.78	197.98	202.24	200.3	203.48	201.09	201.5	198.79	206.99	205.38	201.96	201.04	197.79	198.18	201.05	195.42	200.49	204.53	196.77	202.84	200.5	198.27	196.99	198.14	199.62	202.87	201.89	199.08	204.36	195.87	197.17
206.95	195.99	201.72	206.82	197.05	209.51	204.52	204.84	198.51	204.39	201.91	209.09	199.83	204.96	201.68	200.38	212.55	207.38	206.61	207.16	200.83	201.56	200.82	204.92	209.52	198.58	203.66	206.09	193.54	197.7	209	201.74	197.82	208.45	204.86	200.14	205.66	204.04	212.59	203.05	201.05	198.18	205.42	198.86	206.06	203.87	200.05	203.33	209.82	201.78
199.14	205.97	193.62	193.72	196.27	199.43	204.11	199.08	199.91	198.67	197.95	196.51	189.68	194.73	195.52	204.79	203.68	189.8	201.38	190.4	200.91	194.95	191.03	200.1	198.67	202.23	201.93	184.55	194.43	201.53	199.98	202.19	200.77	199.35	197.4	197.99	200.54	199.33	201.33	196.39	202.83	199.86	197.09	203.77	201.32	194.71	196.31	197.96	201.98	200.45
205.84	206.7	205.55	207.12	203.59	207.01	209.07	200.27	203.87	205.22	203.38	208.68	203.78	202.26	204.49	208.49	210.42	201.73	204.57	207.34	205.36	207.57	207.94	196.78	208.36	202.48	205.5	207.54	201.66	205.73	203.08	202.47	203.87	202.24	204.18	207.47	202.37	204.39	204.48	207.71	207.26	207.5	203.77	206.37	208.23	199.33	203.48	205.96	195.42	207.07
211.67	207.47	207.06	210.33	204.49	200.9	212.38	207.3	209.95	206.71	208.93	210.85	208.1	212.39	206.53	214.01	206.97	206.4	205.28	208.44	202.69	204.19	200.29	214.58	205.39	204.21	208.92	208.59	212.85	211.59	211.46	205.52	206.45	209.28	212.99	207.99	213.14	208.1	205.41	212.82	201.59	207.48	209.36	209.74	211.88	210.17	207.5	208.52	202.25	208.6
208.53	215.73	209.8	213.42	210.04	211.67	211.67	219.6	216.22	212.23	217.45	211.32	214.87	214.81	215.9	215.43	212.76	215.06	212.07	214.25	207.07	221.92	210.19	216.65	210.79	219.11	208.11	210.56	207.97	212.26	213.14	216.45	215.13	213.36	211.45	212.24	216.33	214.2	220.78	210.78	209.7	212.78	212.73	212.42	207	211.75	217.32	211.28	209.12	212.87
207.22	209.35	213.89	208.96	212.43	211.45	201.02	200.84	209.99	212.78	204.5	207.48	212.01	204.68	213.68	207.21	207.68	210.05	207.03	213.28	208.21	216.59	209.46	206.89	208.93	213.14	209.65	214.61	210.11	208.25	206.98	206.45	203.88	208.58	212.25	210.15	205.95	206.99	204.05	202.66	207.86	206.77	212.04	209.05	206.86	211.72	207.81	208.41	205.42	202.66
213.57	207.15	204.05	213.06	204.72	206.33	211	202.58	213.77	209.27	211.95	203.18	202.6	206.24	204.66	205.64	205.02	212.53	204.98	205.12	207.88	209.05	211.08	205.59	205.93	206.13	208.04	212.06	203.32	203.25	203.89	206.29	208.8	206.91	205.64	202.61	213.6	204.34	215.18	204.75	207.62	212.66	206.16	205.48	211.62	208.08	205.3	206.3	201.45	209.77
196.77	192.37	197.14	197.9	199.52	195.28	199.02	192.45	200.92	197.5	198	191.49	197.18	197.84	199.79	196.61	201.53	206	195.92	198.77	191.06	197.1	193.9	197.91	192.56	201.44	195.55	203.46	200.66	199.49	200.05	197.86	195.25	201.17	201.12	197.61	205.75	203.4	190.81	203.3	202.96	203.32	197.46	197.45	195.67	194.32	198.45	203.2	196.74	190.54
199.91	203.52	201.33	203.46	203.17	202.61	204.72	198.94	194.91	195.99	206.17	204.06	202.39	205.16	200.11	206.21	206.25	200.8	201.72	193.43	200.65	204.07	204.92	204.32	200.33	208.95	202.09	200.66	198.61	205.12	201.41	209.86	198.49	204.63	202.25	205.18	201.78	198.8	204.26	203.94	194.05	198.99	201.93	200.09	208.67	203.34	206.09	198.64	201.16	200.12
193.92	208.7	206.54	201.36	201	205.2	200.71	202.66	203.5	202.66	201.61	202.82	200.64	203.77	203.3	198.36	199.71	200.51	201.75	204.39	199.04	204.13	202.58	204.47	202.92	208.8	206.65	201.06	207.73	202.68	204.92	207.5	202.23	204.28	201.32	198.84	207.22	201.51	203.85	202.55	198.28	201.3	200.52	201.81	201.06	201.21	205.97	208.35	208.52	203.97
215	212.11	211.86	218.8	212.35	218.17	205.36	205.96	207.35	206.66	207.63	210.95	212.28	211.28	211.78	208.69	210.62	205.85	206.47	210.25	212.51	211.96	209.87	210.59	207.7	203.72	205.58	206.06	208.79	207.86	205.45	217.27	203.48	205.27	211.94	205.78	210.56	204.17	203.01	212.51	209.61	207.52	205.86	203.02	209.77	208.55	216.1	211.5	207.05	207.99
209.46	211.13	215.11	211.15	211.54	212.77	205.58	211.41	219.84	207.83	214.96	210.54	215.55	209.81	209.78	208.26	206.78	209.74	217.59	213.47	214.79	207.63	208.51	213.72	206.46	212.67	210.64	200.3	216.2	209.91	215.93	212.58	209.77	208.3	210.23	212.83	210.72	208.43	212.3	211	213.99	207.75	212.37	209.25	213.38	215.2	210.38	222.4	217.27	207.43
198.09	203.74	201.39	199.81	204.52	202.14	201.84	209.46	206.08	210.03	203.76	195.04	205.31	201.93	203.79	207.53	198.68	202.98	205.67	196.77	205.4	201.8	201.49	202.88	207.7	213.3	205.39	200.7	198.24	208.49	203.71	201.58	207.99	205.72	207.95	204.91	203.38	207.18	206.03	193.39	209.53	205.61	210.08	202.83	202.64	207.05	203.49	207.55	201.52	209.61
200.49	207.01	209.56	209.52	213.22	211.62	203.34	203.79	214.32	207.84	210.3	206.52	206.93	206.57	208.69	214.25	214.37	215.62	208.99	206.65	213.98	211.93	201.69	206.05	203.07	214.73	213.09	212.53	208.52	206.91	202.96	213.55	207.48	210.32	204.89	204.57	208.25	208.65	212.1	212.02	202.54	212.52	205.03	205.59	211.02	204.8	212.03	206.32	204.76	211.13
212.01	215.39	216.46	213.42	210.49	209.98	211.09	214.28	208.31	217.81	214.66	212.04	215.14	215.24	208.34	215.4	211.71	220.25	206.48	211.54	207.63	211.25	218.12	210.91	205.41	214.67	213.53	212.33	206.73	212.74	214.23	208.46	217.18	214.79	214.13	214.36	213.51	219.65	220.27	216.81	208.84	205.58	209.73	211.55	212.78	214.52	213.9	213.08	212.62	213.42
195.6	202.56	204.68	200.23	200.17	200.2	196.85	196.69	197.53	201.4	202.9	198.66	196.16	204.33	201.28	195.13	197.55	207.21	199.71	207.36	202.55	196.84	199.72	201.48	202.3	205.85	197.65	195.16	201.98	203.04	197.78	193.81	196.05	202.14	203.82	196.47	198.68	198.93	200.8	200.14	199.08	202.25	203.85	199.17	197.08	191.62	196	199.85	202.96	199.87
217.73	206.65	212.68	215.63	220.55	213.4	214.32	215.97	213.08	217.63	213.01	212.94	209.89	219.51	220.29	211.75	205.17	202.96	214.86	214.04	207.45	213.95	209.29	208.98	208.11	214.77	213.72	206.16	217.82	214.95	213.3	210.02	210.87	220.63	210.79	212.42	219.75	213.59	211.22	221.04	214.55	211.77	210.83	209.32	215.67	212.8	216.71	202.94	214.76	214.66
199.19	204.32	196.09	204.65	199.82	200.19	200.05	200.87	208.62	194.06	198.43	199.12	197.93	203.93	199.57	196.61	199.17	201.44	197.83	198.52	200.76	203.91	199.91	198.42	201.5	196.52	200.34	209.24	199.01	198.48	204.56	198.12	196.92	198.43	202.3	196.32	196.77	204.62	194.15	198.81	193.58	198.08	190.87	203.85	199.2	195.6	196.17	199.44	198.17	197.92
214.73	209.04	210.43	212.02	206.75	215.68	214.58	206.86	212.72	207.3	207.45	211.58	206.19	209.21	218.91	212.33	210.62	215.15	206.25	212.34	211.23	212.9	208.81	212.42	214.08	212.6	213	214.92	217.47	210.6	214.27	214.74	218.92	212.28	212.88	212.23	210.56	215.93	215.34	209.48	211.22	218.65	210.11	213.11	215.72	205.42	213.38	203.14	208.11	218.1
215.98	210.11	205.44	219.95	216.79	213.23	215.86	210.87	210.92	211.1	214.72	207.48	210.64	209.31	211.93	210.95	210.7	211.22	213.24	209.62	211.81	217.62	207.34	202.91	212.3	206.91	212.88	214.42	210.31	208.33	209	208.51	210.25	210.68	210.05	214.13	213.14	211.11	211.47	208.13	211.77	218.76	219.36	213.05	213.05	211.96	212.65	217.23	212.82	207.08
197.18	199.7	193.39	201.41	198	193.37	202.34	199.03	196.02	202.29	195.86	205.02	201.73	194.07	196.79	195.29	198.52	206.38	197.61	196.81	195.19	195.54	196.09	201.13	206.57	196.27	203.1	202.98	198.9	195.52	203.49	203.41	200.46	198.54	203.61	198.87	197.71	196	202.19	198.95	196.78	196.58	199.83	198.2	198.35	199.83	200.71	196.67	199.17	200.36
199.51	195.28	192.62	186.28	202.92	196.12	196	191.16	190.23	198.94	197.29	194.78	194.26	192.62	191.86	196.55	196.34	193.27	197.72	193.9	193.4	197.17	194.75	195.56	197.77	193.31	201.04	192.64	200.3	201.36	190.63	189.6	192.33	193.58	193.94	193.4	195.17	195.44	199.94	196.51	194.69	192.69	198.36	194.3	193.99	193.94	196.55	191.28	198.28	197.89
207.32	215.03	209.3	206.38	217.89	208.05	208.56	217.7	209.36	217.72	212.5	207.21	211.87	213.33	215.86	211.22	208.01	208.7	206.67	208.45	209.24	208.68	208.8	217.31	218.13	222.01	214.18	208.89	211.92	210.05	211.46	213.69	214.99	212.19	219.61	210.7	209.31	211.2	208.2	209.75	213.57	209.3	218.79	212.63	206.33	208.35	212.64	217.81	204.76	205.48
211.55	211.73	208.52	210.01	213.52	219.85	216.93	210.41	211.77	213.68	210.89	210.31	218.25	216.82	208.48	206.82	219.76	209.13	221.15	208.05	216.82	207.74	208.55	209.42	206.35	216.11	210.66	216.15	216.35	208.71	212.35	212.43	212.43	210.54	214.44	210.17	214.01	213.87	217.18	209.44	215.35	213.39	212.87	209.66	214.65	213.52	217.49	213.99	211.13	212.91
208.97	203.37	204.51	205.42	204.81	206.26	204.26	201.63	204.91	203.67	211.1	209.76	204.34	213.58	209.03	202.47	201.75	207.82	203.47	211.39	207.65	206.8	207.83	206.53	208.12	205.74	205.43	206.51	210.09	211.06	207.06	202.3	206.23	205.88	204.01	205.8	206.69	209.24	207.36	199.41	203.37	206.24	204.75	204.77	208.03	208.18	204.93	211.75	198.15	206.4
203.31	204.94	206.25	213.13	206.82	200.57	205.96	214.86	213.14	207.45	206.25	210.14	207.2	204.75	210.81	208.47	215.14	207.07	207.8	209.95	209.94	209.05	207.15	211.79	212.77	210.82	218.49	207.81	213.77	212.99	214.33	212.63	204.56	204.22	206.73	212.6	211.75	216.75	207.26	215.9	198.2	203.86	206.07	214.67	204.87	207.67	203.98	210.06	205.6	203.05
201.61	201.74	202.54	197.48	204.45	202.71	201.84	200.09	204.13	205.31	201.1	205.44	203.16	200.81	202.68	206.18	198.55	206.83	200.87	197.47	202.32	200.13	199.55	196.48	203.64	198.78	199.83	204.89	205.29	199.62	207.17	196.07	205.36	204.78	200.4	202.73	202.06	205.27	204.14	198.11	202.24	201.07	202.22	204.09	204.95	209.21	199.74	203.73	203.16	205.89
199.15	205.07	211.42	207.8	207.53	203.52	208.75	211.1	207.17	202.14	207.54	209.96	209.48	207.11	203.61	202.23	205.63	204.25	211.59	206.67	203.16	213.71	207.42	209.67	207.82	206.36	212.44	212.22	213.36	210.28	205.8	211.07	212.53	197.9	205.22	209.98	205.55	205.11	209.25	206.65	205.92	204.37	208.69	209.17	206.74	206.83	200.3	196.54	204.84	209.51
211.26	209.59	209.97	214.36	208.55	217.47	210.49	211.23	211.85	217.34	212.79	212.04	208.81	218.13	210.96	217.64	214.15	211.16	209.72	214.99	214.95	208.64	215.34	210.62	205.2	208.87	216.46	215.3	210.57	209.54	211.06	207.14	212.48	210.45	209	212.3	209.85	217.69	205.95	214.72	214.71	210.68	218.11	217.06	206.61	213.78	208.74	211.89	210.2	210.37
194.68	206.7	198.83	204.01	202.92	203.05	211.05	211.5	200.42	202.96	201.37	203.54	205.68	208.93	206.31	202.49	205.26	201.82	202	203.76	200.32	205.06	202.83	201.62	204.47	202.12	204.79	206.28	199.35	208.76	200.05	201.84	201.6	203.37	201.47	203.12	196.04	209.97	204.41	202.41	202.57	207.18	201.37	201.79	208.86	208.05	198.13	201.83	201.13	207.41
204.96	200.78	202.85	205.71	200.17	194.39	201.35	207.81	205.21	200.74	203.24	204.48	206.87	203	205.39	203.23	200.05	208.33	200.15	202.6	210.25	204.65	200.29	200.25	205.46	204.66	201.15	205.29	206.92	206.9	202.95	204.74	204.52	202.44	202.6	202.78	203.49	196.53	199.78	198.49	203.88	205.86	208.07	202.72	201.54	199.95	199.7	200.88	205.89	197.8
201.69	200.23	205.11	209.33	205.05	200.46	202.48	201.42	201.86	193.47	198.4	205.4	204.19	210	204.84	201.48	207.76	201.25	207.46	206.51	205.53	202.96	201.7	204.24	206.9	202.12	206.56	204.1	202.64	203.33	200.43	205.68	200.72	210.94	206.49	199.82	207.51	197.06	200.75	204.94	200.92	211.92	194.18	204.49	206.49	206.36	211.8	198.18	207.14	208.6
209.4	213.61	210	210.5	214.11	208.95	207.31	208.71	211.68	203.19	207.77	210.39	214.48	208.76	216.87	205.37	208.68	209.19	206.09	210.59	213.03	209.8	211.07	205.27	207.46	210.48	204.91	217.55	209.44	206.78	210.5	206.56	213.43	210.35	211.41	214.3	209.63	208.86	214.36	211.56	205.97	210.59	207.78	211.81	210.46	205.3	204.38	211.59	207.18	201.09
205.41	207.99	209.89	205.9	203.5	204.43	205.11	199.64	206.5	207.95	206.72	200.76	202.05	200.73	208.46	198.73	194.56	203.38	205.83	207.5	200.34	204.41	200.19	207.38	203.21	198.27	209.89	204.25	198.98	198.05	207.38	199.69	208.63	206.95	200.47	201.52	204.11	207.34	205.16	205.72	206.41	205.94	208.51	206.2	201.42	198.19	204.23	207.76	209.21	206.38
207.86	210.18	211.07	215.76	212.44	217.38	215.7	212.19	215.33	210.48	209.43	214.58	210.19	207.23	217.64	209.76	211.15	219.04	208.55	212.76	209.08	210.43	214.37	209.26	209.41	211.34	216.32	219.81	210.37	208.87	214.32	203.1	208.91	210.45	208.25	213.28	206.89	215.44	205.32	212.05	212.7	211.57	213.26	209.68	213.4	213.49	216.6	212.82	214.24	213.49
207.12	205.03	213.73	208.97	215.39	206.8	208.25	213.38	204.18	200.44	208.56	205.35	213.11	210.01	205.41	209.27	214.38	204.74	213.8	210.45	209.1	211.23	208.76	208.87	209.61	199.19	210	207.63	208.42	208.08	207.95	203.78	213.07	206.04	220.93	207.96	210.5	210.21	206.75	209.95	208.59	211.02	206.69	210.31	209.73	208.23	211.47	209.8	204.85	209.29
204.7	207.43	208.48	206.84	202.73	206.84	207.62	205.89	214.69	212.08	209.18	211.44	214.91	200.46	208.5	207.74	207.12	204.18	209.16	210.67	211.29	201.33	209.44	217.25	209.17	206.76	208.67	208.41	205.76	203.63	205.35	207.4	210.61	213.1	209.72	205.77	209.68	209.69	210.56	207.52	212.36	218.15	204.13	201.87	206.51	203.18	213.16	203.68	208.27	208.73
209.62	207.45	209.89	216.08	206.36	210.4	207.1	204.83	213.4	212.01	211.47	213.2	212.48	215.13	203.39	210.57	210.01	209.8	203.02	208.32	212.1	212.8	206.43	208.67	215.23	208.58	209.95	208.29	213.37	206.98	207.5	197.21	215.91	204.78	213.13	210.84	211.64	208.42	204.42	208.93	206.18	210.67	210.89	205.28	211.36	207.46	207.83	200.74	208.64	211.69
202.89	215.51	210.35	204.45	205.77	207.72	205.15	210.55	214.39	209.67	204.98	213.55	204.9	200.4	205.91	206.62	206.4	210.44	203.59	206.65	205.18	207.87	207.88	207.23	206.1	209.05	210.54	207.07	209.76	205.13	210.08	210.32	206.49	206.7	208.47	206.73	205.18	206.88	209.55	211.65	204.49	211.61	205.19	207.42	209.2	211.13	206.36	210.4	211.84	212.39
205.13	210.05	205.07	203.1	209.57	203.54	202.44	201.82	201.59	205.26	202.04	202.42	203.95	206.95	207.71	203.86	206.49	205.08	200.06	204.18	208.38	198.15	197.84	206.98	201.25	210.08	204.35	207.08	198.89	205.94	199.03	200.17	201.18	207.33	208.94	202.35	210.94	202.28	207.23	205.38	212.42	205.97	204.75	207.71	206.51	206.23	201.6	208.17	208.93	205.69
188.5	193.71	202.18	193.21	193.32	193.84	186.17	198.99	196.38	195.04	196.62	194.21	196.71	192.75	196.05	200.1	197.6	189.23	190.69	198.48	191.98	198.85	196.53	196.67	195.12	198.03	194.37	193.8	195.52	193.74	193.66	194.18	192.04	190.7	185.89	188.06	193.99	189.29	191.25	190.27	196.29	196.22	193.67	192.88	196.31	193.63	201.5	188.94	195.14	194.49
207.19	200.82	206.59	204	209.02	210.83	215.84	208.91	217.04	206.74	206.93	204.79	206.66	205.54	202.38	206.93	202.21	208.44	208.81	206.68	209.3	205.93	208.15	204.24	209.56	205.63	209.89	210.95	207.53	207.99	213.87	207.88	215.18	210.08	204.32	216.85	206.74	206.4	201.09	211.72	207.85	208.4	208.4	207.41	213.94	209.27	205.87	210.13	207.19	203.39
188.1	192.42	197.53	204.92	194.69	201.61	193.22	193.67	196.91	194.07	194.95	205.66	198.06	196.86	195.03	192.1	190.96	196.19	195.04	197.64	192.82	197.36	193.47	198.13	198.17	203.05	196.78	193.19	197.15	198.12	198.11	199.5	198.04	194.67	192.33	192.14	192.48	191.57	197.44	196.87	197.87	196.82	196.27	193.61	196.74	186.95	186.8	200.38	196.61	196.37
200.49	198.07	202.01	196.91	205.85	200.57	204.7	206.28	206.47	206.76	202.91	204.36	203.92	198.78	196.17	198.42	201.31	203.86	208.1	202.16	202.85	202.92	205.87	201.35	208.04	202.66	210.54	206.35	199.51	197.61	201.78	201.22	202.73	206.7	205.96	203.27	207.95	200.96	203.71	204.61	203.87	206.16	197.77	208.5	206.88	205.69	200.3	203.97	207.42	205.46
202.45	203.32	202.21	202.26	208.78	208.06	211.84	208.63	205.97	200.56	203.97	207.47	206.74	202.73	202.06	201.13	198.46	198	205.76	208.1	203.6	204.99	207.04	204.82	204.56	196.62	207.17	206.35	205.02	203.6	199.37	207.65	202.14	198.53	199.36	205.13	206.53	197.27	206.73	206.68	207.29	206.56	204.2	202.62	207.75	202.73	203.89	203.46	201.44	202.27
206.7	211.13	208.74	205.11	211.68	203	211.5	214.5	208.22	202.89	209.11	207.48	206.38	215.26	201.26	208.31	206.74	210.74	202.98	202.07	215.57	207.81	205.52	204.61	204.96	205.56	209.92	202.82	209.6	214.27	207.45	210.14	206.9	206.87	212.32	204.09	205.85	202.85	208.08	200.03	207.77	200.15	207.61	204.7	216.02	206.64	210.32	211.8	205.63	210.49
211.55	209.44	211.58	216.93	206.09	213	210.44	213.15	210.34	213.14	210.87	214.13	215.35	208.42	207.93	208.94	215.99	211.61	208.96	218.17	212	210.68	211.38	206.84	208.96	206.32	215.28	212.45	210.26	215.94	209.06	210.24	210.82	211.64	211.43	210.64	216.38	214.34	208.47	208.85	213.55	208.03	216.75	211.85	208.15	213.06	215.22	208.86	218.47	208.73
203.98	209.95	210.31	206.91	212.69	206.13	209.32	210.45	208.8	217.49	209.55	203.81	204.78	202.96	216.14	204.03	207.15	208.28	205.22	203.69	211.49	206.55	213.24	209.2	210.31	207.11	205.95	216.13	206.74	207.49	208.74	206.79	205.41	207.08	210.84	208.54	210.56	205.79	203.07	202.94	207.18	212.57	213.67	209.41	209.14	208.2	208.96	213.22	211.83	206.88
201.44	204.27	206.48	209.65	206.8	203.62	204.29	206.37	207.02	202	202.99	204.29	203.4	199.52	206.56	202.9	206.04	206.2	202.2	204.78	211.69	206.82	202.85	205.73	208.02	205.33	203.37	206.27	203.36	202.98	204.39	204.91	202.75	204.48	203.84	203.15	209.56	203.12	206.82	209.89	212.89	204.94	202.46	205.8	198.93	201.95	207.26	206.94	208.26	206.26
203.1	204.55	207.5	211.3	200.6	204.65	211.61	211.64	209.82	211.41	208.44	213.92	207.45	210.96	212.7	210.03	202.43	216.61	212.24	206.45	205.75	215.58	211.69	211.19	212.11	201.42	205.55	207.42	209.81	209.1	211.34	208.37	209	208.74	206.05	204.46	209.64	209.21	209.56	206.7	207.96	215.55	211.04	211.64	208.38	209.7	205.62	209.29	204.51	208.26
204.85	210.22	206.9	204.42	205.04	200.27	204.09	198.68	207.44	205.19	200.83	201.57	198.83	206.2	204.26	196.41	210.48	201.34	206.09	205.49	202.06	209.11	199.46	210.37	203.1	202.16	200.35	203.55	205.45	206.96	209.78	198.65	201.67	199.76	202.43	202.4	207.87	203.2	202.49	200.16	204.41	205.29	199.13	200.05	205.6	207.16	202.13	201.33	210.52	210.99
208.39	209.12	210.65	204.22	207.68	206.66	213.98	205.52	204.14	210.53	208.84	212.16	210.79	200.02	215.31	214.19	212.32	204.38	204.81	205.48	214.49	203.92	208.57	212.42	214.96	202.94	209.17	217.32	207.98	212.16	202.29	203.52	210.63	210.59	208.72	205.12	202.86	205.72	219.92	206.17	215.01	209.05	213.41	210.75	208.26	206.18	212.67	211.7	212.58	209.57
208.34	203.67	209.78	208.02	201.32	196.32	205.04	202.51	205.3	205.69	202.16	211.39	202.35	202.84	199.78	204.31	209.34	203.91	200.09	205.96	200.04	203.83	203.38	208.11	206.15	205.74	200.24	201.69	203.58	210.91	210.51	204.18	209.59	199.31	202.27	212.25	210.14	199.45	210.73	201.95	208.66	199.23	205.59	205.58	206.14	202.08	199.95	208.47	209.19	206.02
216.55	217.74	213.66	212.26	207.17	205.35	216.19	210.52	212.9	203.2	210.05	209.23	213.05	215.2	212.68	217.76	216.6	205.68	207.78	210.33	215.4	210.28	209.09	213.59	208.53	209.37	215.15	214.22	219.82	209.9	217.52	212.96	213.21	212.63	211.79	210.23	210.54	213.79	218.45	214.81	210.9	217.41	211.08	213.01	212.28	205.1	216.92	212.5	218.95	211.14
218.14	218.14	219.7	216.76	214.79	216.85	219.38	211.11	218.93	224.23	219.26	212.7	217.95	219.91	214.45	209.78	213.61	217.88	212.09	214.2	214.37	217.89	215.47	215.26	221.98	217.35	218.25	216.82	220.2	228.6	223.23	212.83	213.87	216.06	217.15	220.55	213.13	220.68	214.47	215.05	212.06	218.5	216.82	217.75	218.39	223.78	219.31	212.77	217.19	218.27
210.17	212.71	193.6	207.93	205.94	202.94	199.08	204.4	210.4	207.98	207.91	204.75	202.27	209.15	202.45	200.05	208.07	206.89	200.85	206.52	202.13	206.3	203.9	206.96	210.45	199.42	210.38	203.18	207.21	212.29	213.5	214.53	205.43	208.73	203.04	209.22	205.86	203.15	202.44	208.02	205.33	208.56	207.01	209.58	207.17	201.91	210.05	203.38	207.39	209.43
205.92	207	209.24	212.5	202.53	213.73	210.27	208.73	204.01	202.73	209.53	206.76	208.98	209.41	216.2	208.21	209.18	211.09	208.06	206.77	209.4	208.21	202.75	207	205.48	208.76	212.22	215.43	213.72	207.7	210.41	208.08	205.54	215.65	208.18	213.42	208.21	209.7	207.13	201.99	209.11	203.85	214.46	212.73	210.79	199.31	210.02	209.16	211.22	200.79
210.53	208.19	210.9	213.56	213.76	204.86	205.15	205.79	212.58	208.53	213.46	211.59	201.23	206.01	208.24	211.29	207.59	207.56	205.96	215.43	206.14	205.97	213.57	202.25	214.8	210.02	208.97	211.53	210.27	199.7	216.15	207.32	204.86	204.32	208.67	210.87	208.42	206.64	210.59	208.5	208.26	210.44	206.79	203.97	212.62	214.73	205.8	205.26	211.03	207.62
204.66	200.98	211.59	212.27	214.31	212.05	214.83	207.58	209.14	211.35	209.33	213.13	210.89	208.27	206.46	214.87	214.1	219.62	209.85	206.28	212.82	207.41	215.9	209.92	212.01	211.18	208.66	211.9	215.32	208.83	209.86	215.5	210.4	214.47	208.72	212.13	215.26	209.38	208.02	216.2	214.32	214.51	214.89	214.34	211.21	204.9	214	205.78	212.29	206.99
204.12	197.32	199.36	203.28	198.19	199.62	201.17	195.98	197.76	194.96	200.92	203.29	198.96	194.47	199.19	194.88	203.13	205.32	196.02	198.49	203.12	204.17	205.01	201.89	202.29	200.86	199.54	202.09	199.02	189.65	188.83	203.04	198.77	198.89	198.3	199.81	202.06	204.17	203.02	207.8	196.73	202.3	199.25	200.88	202.86	197.62	199.46	194.6	202.7	201.38
202.11	201.33	203.87	210.02	204.97	205.09	207.23	208.37	203.38	207.23	205.34	203.75	205.04	204.92	202.89	200.51	201.64	211.23	203.96	199.03	206.69	211.65	209.2	200.41	209.24	201.29	208.23	210.01	200.93	210.22	205.85	202.55	205.97	205.93	201.6	203.99	204.23	204.05	199.89	206.2	210.2	206.98	205.65	202.43	198.91	194	203.78	202.38	208.49	203.1
200.4	206.23	205.02	202.49	204.36	204.93	205.49	205.59	205.46	203.21	211.95	209.41	207.59	195.66	204.04	202.44	200.47	202.6	202.06	202.92	202.24	209.77	203.73	203.6	207.73	202	198.95	197.35	201.89	201.78	205.97	203.64	212.81	205.84	200.37	204.38	207.25	208.83	204.17	204.3	205.19	203.52	199.22	205.09	202.02	199.62	204.48	201.58	202.05	204.95
206.57	205.42	203.96	207.18	206.5	205.3	207.97	207.81	203.75	203.84	205.25	210.85	205.96	209.7	199.18	197.55	199.91	204.26	203.01	213.96	205.25	206.01	201.66	206.72	208.06	198.94	204.67	206.99	208.46	206.05	204.71	202.81	207.27	203.09	206.65	208.66	207.49	203.37	202.35	207.49	211.37	201.35	200.96	201.93	210.06	204.8	205.1	204.2	205.19	202.53
201.77	202.83	207.66	203.73	200.93	207.24	204.06	208.18	204.1	205.7	205.61	204.08	200.28	199.73	206.86	198.43	208.02	202.15	203.06	202.39	203.56	197.72	205.68	207.5	206.6	202.41	203.21	198.96	206.58	205.6	203.54	207.92	199.92	205.28	202.79	205.28	206.24	202.66	205	202.82	209.27	207.92	198.79	202.28	205.8	203.22	208.03	199.66	197.69	205.75
197.36	204.34	205.47	199.03	198.9	194.29	195.67	197.45	201.69	199.28	207.35	206.45	202.49	207.55	204.21	202.63	195.61	200.99	201.55	199.43	195.59	205.66	201.55	197.73	199.29	199.99	199.17	193.19	193.26	209.64	196.87	199.35	198.1	202.51	198.31	201.87	202.28	198.72	199.35	196.06	198.32	203.04	201.33	195.87	201.45	201.04	194.83	205.69	201.01	203.02
210.83	213.48	208.19	210.54	206.38	205.93	203.83	208.21	207.96	210.24	207.26	205.28	217.4	209.01	209.88	212.17	206.06	210.42	209.12	206.87	209.25	210.63	209.05	211.7	208.95	211.81	202.64	213.3	206.11	208.59	213.46	205.87	206.55	208.7	207.84	207.89	212.44	208.49	202.74	206.42	203.7	204.2	200.74	203	208.35	209.91	212.02	211.18	209.3	207.1
203.63	204.2	204.43	203.28	206.73	200.99	205.11	201.34	201.16	200.19	215.4	202.72	201.52	206.63	195.36	201.91	211.97	201.44	203.06	202.64	203.9	197.61	203.08	203.43	204.21	201.72	200.92	203.72	200.27	200.73	200.62	205.01	205.05	205.19	205.88	204.64	200.95	201.56	201.32	203.18	203.95	206.23	202.29	205.29	205.74	201.88	200.78	202	201.25	203.88
201.07	204.93	197.35	201.37	199.56	198.17	199.9	194.23	199.92	204.72	195.38	200.58	198.48	200.4	195.62	200.14	194.72	200.08	199.91	198.61	197.62	201.03	203.62	192.08	199.89	198.02	200.75	194.26	194.41	205.94	198.5	203.28	200.37	206.29	199.47	194.92	202.1	198.38	197.97	205.18	200.5	202.39	195.2	196.21	195.73	198.04	196.72	197.97	201.6	197.69
196.12	195.17	194.83	199.22	191.31	193.36	193.24	204.8	194.67	193.06	191.74	191.44	197.05	196.81	192.72	193.43	194.91	193.85	196.3	196.62	203.09	196.05	191.51	193.52	199.04	193.35	197.1	200.8	194.75	194.96	194.07	193.78	195.7	197.67	201.82	186.29	193.12	200.35	196.59	195.56	190.61	193.01	195.77	199.66	193.65	195.87	196.66	194.7	186.44	198.27
192	196.17	194.8	195.63	191.71	201.01	191.52	196.48	197.12	191.96	194.79	194.32	197.51	190.36	192.23	194.82	194.65	193.67	195.13	195.71	197.48	196.05	200.72	195.93	197.47	191.22	191.72	194.55	193.07	202.52	196.81	193.47	195.46	196.16	197.26	196.77	194.39	199.91	192.41	199.85	191.93	198.9	192.15	196.98	196.06	199.25	192.78	195.15	190.63	195.21
199.64	207.11	198.46	209.98	203.95	206.57	209.23	201.31	204.8	201.35	207.51	204.16	200.63	204.43	210.63	201.59	202.8	204.21	197.34	206.59	207.24	203.53	211.03	204.11	204.8	205.81	206.15	202.88	203.38	203.87	201.31	199.97	205.79	204.59	198.99	202.99	203.91	212.82	201.76	204.82	202.88	207.83	203.71	208.96	198.19	202.3	208.02	207.29	201.81	206.84
202.37	193.96	204.36	198.07	200.65	209.01	204.22	197.69	205.56	201.99	198.1	201.41	198.56	205.34	206.05	205.88	203.07	204.54	202.25	203.5	207.85	203.05	203.53	204.13	196.93	206.86	210.08	193.88	197.66	207.22	205.24	207.16	204.01	200.64	202.69	207.05	202.68	198.68	199.34	204.79	207.4	205.86	203.6	203.66	202.69	203.51	210.14	202.72	203.08	202.15
199.02	206.9	205.53	204.21	208.04	202.62	206.47	204.56	198.28	200.04	199.87	208.69	203.37	202	198.74	204.97	204.3	208.47	198.33	201.34	199.87	202.02	204.86	205.28	210.67	204.43	198.31	201.88	202.07	200.03	197.58	201.06	205.95	193.58	201.36	199.06	201.14	206.32	200.77	202.39	197.6	197.89	204.41	202.41	198.13	206.75	208.59	206.33	207.26	201.64
221.72	215.33	222.19	212.61	220.14	211.31	221.84	215.48	213.67	211.4	212.3	221.28	208.27	214.56	216.74	211.56	215.02	210.93	214.48	220.13	214.56	214.07	212.55	212.8	216.68	214.4	210.65	212.04	219.2	218.38	216.46	213.35	226.51	216.49	219.77	218.98	218.09	222.81	216.47	221.72	214.91	218.44	226.73	223.12	214.96	217.38	212.04	215.88	216.02	214.6
216.24	215.51	217.65	218.64	215.21	216.59	211.48	219.57	214.08	211.58	218.21	212.49	217.67	213.98	220.75	214.46	218.62	214.15	215.52	218.64	222.8	210.21	218.33	220.12	217	214.34	219.6	214.84	217.16	224.7	217.46	218.95	221.8	208.18	225.17	207.59	212.06	214.37	219.9	215.11	220.32	215.2	211.17	214.76	224.11	211.08	217.14	219.11	217.9	221.12
204.88	208.85	205.75	207.57	205.66	198.77	206.61	199.95	200.52	199.81	204.97	202.09	210.67	205.18	207.49	201.62	198.26	201.69	201.93	198.22	206.94	207.9	207.18	204.54	193.41	203.94	207.4	201.44	207.21	205.3	204.85	192.87	201.94	203.29	196.66	205.36	204.2	211.03	198.18	209.13	201.57	199.68	202.98	205.67	205.22	201.82	204.57	206.27	201.22	195.34
202.39	206.72	212.8	202.88	206.94	207.36	204.33	212.53	209.71	210.65	207.13	214.89	211.13	211.26	205.88	205.83	209.6	209.74	208.98	204.81	210.4	213.32	207.77	211.26	212.04	205.74	209.91	201.45	203.81	203.12	212.29	207.22	209.67	206.04	203.45	204.19	207.39	209.13	211.66	210.96	209.63	200.38	209.29	209.25	198.51	209.55	210.08	207.08	199.01	207.52
197.85	196.73	196.82	190.75	195.48	194.56	197.76	193.8	193.59	194.97	197.26	200.18	199.32	194.15	193.5	195.37	197.41	199	186.93	189.45	195.57	197.18	186.64	195.88	190.65	196.42	192.42	187.35	188.82	198.26	197.19	193.84	194.11	193.63	186.62	196.68	193.83	194	195.98	189.54	192.9	194.51	195.13	191.86	197.71	190.55	193.8	196.23	188.85	195.09
202.57	209.16	210.45	206.35	207.95	211.85	207.42	209.18	203.78	203.69	203.92	207.27	203.27	207.27	207.75	209.73	205.16	212.5	207.44	207.76	203.93	203.92	204.52	209.54	208.42	200.4	210.18	205.26	199.27	210.67	205.88	205.21	205.01	203.04	208.63	206.8	212.13	211.98	204.35	204.04	211.56	206.48	202.78	204.14	204.65	205.53	207.26	206.9	210.69	201.24
208	209.92	216.78	213.92	209.05	204.23	211.82	205.33	208.03	210.68	211.95	204.25	211.46	208.45	204.18	210.06	207.95	204.88	205.54	206.87	205.09	212.92	205.83	208.36	209.65	204.81	214.45	207.4	216.61	208.19	208.17	214.42	208.6	211.67	212.87	208.13	207.47	209.59	211.07	206.37	205.88	206.78	212.21	212.9	209.54	206.94	209.08	205.92	209.1	210.93
214.55	202.62	210.23	202.43	205.8	202.27	201.31	206.63	211.48	203.44	202.9	211.23	208.22	207.56	204.97	205.81	203.77	202.18	209.86	206.97	203.36	211.38	200.61	209.95	212.72	202.07	197.17	205.83	207.57	200.21	198.93	199.56	214.01	200.57	202.52	207.52	200.32	207.62	203.71	202.31	201.89	206.41	203.55	207.43	203.3	201.04	203.31	209.17	203.31	202.73
196.5	192.36	199.95	188.9	201.17	193.13	190.91	195.3	189.4	199.12	194.96	198.24	199.17	194.68	192.41	196.12	194.91	197.02	189.54	190.37	192.2	188.3	191.07	196.8	195.22	190.76	199.9	192.96	199.27	194.93	202.12	195.78	196.07	189.82	197.18	189.44	187.74	197.48	198.92	195.71	197.19	192.44	196.69	191.44	195.6	191.96	198.66	192.16	202.08	195.77
205.07	202.45	198.58	205.38	204.32	207.03	202.65	200.8	201.28	203.16	206.86	205.03	194.88	204.71	200.47	204.07	204.96	203.43	200.91	204.74	203.7	199.94	199.17	208.56	203.89	203.83	207.38	202.57	202.86	200.03	203.83	206.61	209.74	199.2	212.53	201.15	201.8	200.13	205.11	202.68	202.35	197.05	198.7	201.47	212.61	202.7	203.25	208.38	202.72	204.88
221.32	220.46	217.36	215.85	219.66	220.35	222.66	216.5	219.6	216.32	217.36	216.42	220.22	219.11	216.41	217.54	221.53	224.72	222.83	214.39	227.8	219.03	224.51	224.18	217.94	218.49	213.76	222.6	218.78	220.97	212.15	218.21	217.64	211.75	217.43	217.82	219.15	223.38	218.85	224.34	222.65	224.73	219.07	213.44	223.62	215.07	225.24	214.91	215.25	212.15
213.85	208.44	217.57	214.45	220.03	217.96	209.02	212.64	210.71	215.08	208.44	206.27	214.19	209.4	210.1	216.69	210.45	216.84	211.08	210.49	213.43	213.31	214.19	222.42	203.72	214.5	218.45	213.24	220.34	215.19	214.31	215.61	212.06	219.15	211.09	218.57	210.71	218.9	207.65	209.43	217.85	216.86	213	217.68	208.16	214.23	211.12	211.49	216.29	215.72
217.75	208.09	217.39	207.09	212.33	208.87	212.43	218.83	212.85	206.13	215.22	209.89	211.18	212.4	210.15	216.19	214.95	211.28	209.68	210.2	210.22	209.78	208.72	212.39	213.9	208.73	205.93	210.91	213.7	210.83	217.67	210.77	209.11	214.32	217.47	210.64	212.69	203.53	216.51	220.03	213.41	216.53	214.46	208.65	220.44	204.12	216.3	209.43	219.19	207.07
209.9	210.8	205.29	208.47	207.6	207.45	213.59	213.36	203.27	199.8	212.22	211.81	212.4	209.77	208.87	212.93	206.19	212.65	211.13	210.24	212.77	205.96	203.01	208.18	208.21	208.74	209.16	204.93	209.3	210.88	206.86	202.38	203.75	210.55	203.6	208.79	207.44	210.57	205.9	209.54	206.99	208.88	201.14	209.83	203.8	211.67	208.58	206.94	212.24	203.8
203.19	200.3	211.37	211.18	213.18	205.95	209.41	208.72	205.07	210.8	200.99	213.9	210.62	205.46	219.91	208.37	209.3	210.69	208.21	207.53	212.3	211.42	211.04	211.34	209.94	209.28	208	205.85	205.55	206.55	209.86	201.95	212.38	207.49	206.63	211.1	203.67	211.5	204.09	209.76	211.25	207.04	211.5	214.92	206.38	211.37	208.77	215.07	213.56	206.91
188.39	199.63	202.36	205.23	198.29	202.96	194.16	202.89	201	193.05	197.46	199.7	194.57	199.75	189.68	200.69	194.7	200.85	198.58	199.36	202.66	195.74	201.91	196.66	190.1	204.41	200.38	200.7	197.87	196.41	201.08	203.88	196.71	202.98	196.47	205.59	198.36	198.04	204.79	199.17	199	193.04	198.85	198.93	194	198.11	193.92	198.6	203.71	192.58
200.79	205.79	202.61	200.83	204.23	212.57	204.81	199.7	197.55	206.81	207.58	203.72	211.25	197.71	206.04	200.96	206.71	205.2	203.16	197.59	206.36	209.47	207.4	204.35	199.24	203.04	195.43	204.63	203.86	206.21	199.4	201.54	200.05	200.83	200.05	207.04	202.7	206.45	199.21	211.52	205.8	202.47	202.21	201.57	200.24	205.36	199.59	202.5	203.23	207.51
223.15	216.35	222.55	217.41	221.99	218.83	219.28	218.59	219.66	216.69	216.3	218.46	213.2	220.31	222.37	220.81	221.86	219.53	212.64	220.96	216.73	223.27	217.43	222.01	215.97	219.32	214.56	219.86	216.84	213.86	216.4	213.31	217.1	212.85	212.74	220.49	217.19	215.35	212.56	215.16	213.94	218.14	218.5	217.09	218.79	220.72	212.22	225.12	212.28	214.9
211.22	219.94	211.27	212.66	216.51	210.18	215.06	217.68	213.93	218.47	215.72	215.15	212	207.85	210.96	209.64	209.96	218.01	213.73	214.42	208.86	207.73	218.15	208.87	216.8	207.91	214.23	215.71	207.52	210.11	208.77	216.97	216.15	206.58	218.21	218.11	213.27	214.08	211.83	206.95	211.43	209.8	217.13	215.22	206.85	204.9	211.7	214.51	206.79	208.26
220.87	217.78	219.03	214.99	221.3	214.6	213.14	214.82	216.57	214.41	215.54	211.92	214.58	215.88	210.67	217.39	210.16	226.58	221.8	221.13	219.27	218.86	215.07	214.85	215.23	217.9	219.05	213.21	226.55	218.2	218.94	212.24	214.73	212.33	215.05	221.19	213.08	211.9	215.66	212.29	216.85	223.63	218.02	226.88	220.83	217.52	215.1	221.29	221.21	214.3
216	214.94	220.51	215.7	218.89	219.36	221.38	218.76	213.98	220.57	215.77	216.12	216.26	218.01	216.73	212.44	215.3	219.23	216.03	218.13	216.23	222.23	219.74	218	216.97	216.08	209.95	218.74	211.75	215.69	220.22	223.82	219.73	218.52	220.38	213.76	212.94	218.12	212.91	217.81	215.49	217.46	219.19	213.48	211.6	217.75	222.26	227.96	218.57	218.83
215.59	213.74	206.2	214.53	213.9	212.28	211.23	215.61	211.11	217.45	212.18	211.78	210.9	213.05	210.15	208.57	213.6	208.21	218.21	211.72	206.81	212.36	206.51	215.52	211.71	219.64	213.91	208.94	206.97	215.52	213.52	210.56	213.49	211.24	206.66	212.64	205.53	213.3	214.26	205.43	213.44	217.31	214.21	213.2	210.39	209.75	211.56	215.02	212.6	208.97
201.11	189.42	191.83	195.97	194.55	192.59	201.2	191.53	201.22	193.36	191.93	195.18	194.28	198.7	197.7	194.26	194.05	194.17	197.27	192.71	195.27	196.51	189.29	190.63	191.78	191.46	198.17	194.14	196.39	194.47	188.88	199.65	192.76	197.97	192.35	189.31	197.06	196.1	197.46	191.42	189.23	196.91	194.45	202.18	193.76	195.26	190.6	195.28	193.28	204.5
212.95	210.18	212.78	213.21	209.91	208.4	211.34	204.33	203.93	214.1	212.96	211.75	213.09	217.95	214.43	206.2	212.37	209.5	211.68	209.66	204.42	204.6	209.7	212.36	213.4	204.37	214.99	214.53	208.19	217.03	204.44	212.69	206.27	210.6	209.57	211.37	212.15	214.12	216.87	212.29	212.64	208.16	212.01	212.32	211.86	209.37	208.03	207.63	220.38	211.21
212.5	213.57	209.46	218	208.98	212.9	214.26	211.36	212.82	214.67	212.3	210	206.13	214.84	215.65	216.21	211.85	203.32	214.5	216.12	215.2	217.21	219.47	214.61	210.79	212.28	214.41	216.93	212.66	205.79	211.88	209.36	212.93	213.21	214.36	210.17	210.62	197.96	207.54	211.88	212.64	216.23	219.45	209.48	214.52	215.75	213.78	212.67	205.58	209.31
212.52	214.2	214.29	210.85	214.83	213.51	211.27	213.03	214.2	214.53	217.33	215.26	216.6	213.64	217.15	212.43	217.49	210.96	214.48	217.3	208.46	212.15	206.86	212.52	208.98	205.17	211.18	213.03	215.48	211.69	217.29	212.63	209.51	213.23	213.36	211.94	206.34	214.49	215.38	215.99	211.33	214.89	212.66	211.55	208.44	211.16	213.55	219.5	212.66	217.31
216.8	216.31	213.39	221.87	218.22	220.18	214.75	219.81	211.33	217.84	219.66	225.05	215.91	226.77	216.62	213.62	216.96	219.83	211.7	221.69	218.61	216.9	224.31	217.24	220.26	219.1	216.57	217.09	218.84	218.86	222	215.8	218.58	225.33	223.45	219.36	218.15	217.62	213.17	219.57	208.09	214.65	222.79	214.66	218.06	213.65	214.54	219.99	218.67	220.89
200.25	197.79	203.19	201.89	198.86	202.25	206.64	203.46	203.51	206.18	200.16	196.05	199.27	203.37	202.22	201.54	200.66	196.8	202.41	197.03	199.6	195.18	199.47	196.44	199.7	199.45	204.24	204.27	198.73	199.99	201.49	196.54	194.63	198.59	204.74	204.4	206.04	198.37	201.79	199.4	196.35	196.65	207.47	208.53	195.05	204.96	205.88	201.82	197.07	201.04
208.93	207.46	205.52	205.28	206	209.61	206.22	210.59	209.11	211.74	207.12	214.27	203.79	209.19	208.23	213.23	207.39	209.33	214.01	206.94	208.36	205.89	213.35	214.56	204.94	209.58	206.44	208.63	211.5	210.69	208.03	213.93	212.33	205.3	204.49	203.28	208.61	209.71	207.82	211.64	212.54	205.24	206.03	211.88	208.8	207.95	211.72	209.12	209.5	213.58
208.8	204.11	207.5	205.23	209.05	210.31	213.01	207.05	205.18	207.42	202.18	211.66	207.25	208.39	206.41	208.51	206.09	209.04	212.42	208.58	208.41	209.58	201.83	207.28	212.59	211.22	206.5	203.9	202.46	212.49	205.93	207	210.45	202.83	208.14	199.28	205.29	208.31	203.44	202.14	211.06	205.14	200.03	204.28	211.03	209.27	212.05	204.8	205.81	206.9
198.08	202.9	194.37	196.22	199.95	204.22	201.69	198.48	202.14	201.56	198.75	194.86	202.55	197.16	199.23	195.85	201.17	204.68	202.77	196.58	212.19	205.26	199.31	196.34	197.7	202.89	193.73	211.25	197.87	201.71	196.58	194.94	196.38	194.7	203.04	206.67	199.12	202.65	204.69	205.19	200.21	199.78	202.64	200.85	205.61	202.69	206.76	205.42	199.07	203.67
211.57	214.78	216.96	211.06	212.85	211.14	216.19	216.77	214.65	211.84	215.7	215.57	215	212.93	204.98	211.87	213.28	217.49	202.62	215.52	210.28	206.44	206.21	208.84	211.34	217.43	209.77	210.97	210.16	207.86	209.82	210.89	212.3	210.32	208.84	215.64	212.74	212.25	208.54	203.69	207.72	219.29	219.12	218.88	211.83	210.27	212.55	212.33	208.36	215.09
206.18	207.92	205.09	209.76	206.79	212.24	206.95	208	213.43	209.64	210.85	201.33	210.48	209.95	205.06	208.31	212.7	212.3	212.89	211.58	200.83	207.03	210.67	208.02	211.17	207.64	214.73	215.3	209.55	208.35	212.56	204.94	205.9	204.08	203.65	210.59	210.82	209.75	209.86	207.84	208.86	206.08	210.11	207.25	211.73	210.19	210.4	209.35	203.75	205.65
199.59	195.78	199.33	198.22	200.81	204.39	202.61	191.81	195.36	210.75	199.48	199.64	196.07	209.12	208.86	201.76	200.15	200.73	197.19	200.36	197.27	202.36	204.32	201.77	192.55	203.56	204.55	194.66	195.08	203.02	199.42	199.43	197.49	198.96	200.37	199.17	194.71	197.5	195.62	206.04	202.61	206.95	202.59	198.9	198.12	195.56	205.2	198.45	200.91	201.16
186.53	197.38	188.48	196.87	197.94	194.14	191.84	196.63	200.45	202.73	193.26	191.31	189.15	189.98	201.18	193.39	193.41	189.53	199.63	194.81	192.22	197.14	192.82	199.56	194.35	193.95	193.21	194.64	197.03	200.45	189.63	198.42	193.35	192.24	190.94	195.2	189.39	190.14	199.98	198.27	200.88	194.68	197.16	194.16	194.14	196.58	195.12	201.98	195.46	197.35
203.6	201.45	200.58	209.24	210.57	207.17	206.11	207.73	209.08	205.57	211.67	209.22	204.42	204.04	204.04	207.78	208.57	202.49	205.15	207.95	204.45	218.3	209.37	211.77	212.86	213.92	204.74	209.31	212.82	206.44	204.21	209.07	203.84	205.84	208.42	206.38	211.24	205.88	207.08	204.86	203.66	211.9	210.61	208.74	207.63	211.56	210.09	208.03	210.67	210.54
209.64	211.89	203.94	203.26	209.62	208.64	209.79	203.79	211.4	209.58	208.52	205.6	207.13	207.75	212.24	211.98	208.66	207.98	203.17	209.75	216.85	205.47	207.2	216.8	204.18	205.71	211.75	205.62	205.6	219.52	209.44	209.26	213.09	210.12	205.5	207.72	204.25	202.64	213.04	207.13	204.47	215.72	204.06	209.25	210.48	209.96	209.96	204.6	205.43	206.7
206.53	204.02	205.4	203.7	207.27	206.92	203.89	206.22	205.88	201.57	207.24	199.42	203.86	204.36	207.55	196.43	199.64	204.78	202.18	206.84	205.44	206.51	209.7	200.32	202.49	200.87	196.01	200.16	213.25	199.82	197.79	208.05	206.35	198.23	198.19	198.01	200.02	208.76	207.42	203.08	201.53	202.77	200.84	197.65	197.8	205.22	197.3	199.11	203.8	207.87
205.69	219.24	208.58	211.45	218.49	211.84	213.77	217.71	211.28	209.44	214.33	208.62	213.9	214.25	210.72	212.85	211.19	215.04	214.06	212.34	207.7	210.4	202.99	212.24	208.14	210.9	211.83	205.85	214.31	217.41	210.3	212.73	212.44	207.79	209.8	214.93	215.71	209.96	217.81	208.2	210.39	215.89	212.9	215.61	215.23	212.23	213.85	209.81	216.13	212.22
199.69	200.94	206.71	194.11	204.15	194.01	196.89	193.38	205.4	206.21	199.48	204.35	201.74	203.26	197.63	198.93	197.49	203.16	193.3	192.82	202.19	199.67	200.4	194.56	198.44	200.76	203.18	194.79	207.45	199.15	199.66	204.75	198.29	197.51	199.49	194.54	199.2	194.91	200.75	195.73	194.73	196.62	204.78	196.33	199.47	199.87	198.7	199.24	200.65	194.98
194	196.09	201.22	199.17	196.17	195.73	199.68	195.13	192.88	194.04	192.38	197.47	202.01	196.83	200.26	197.02	200.02	194.27	200.9	198.93	195.66	193.85	201.27	192.29	198.79	203.36	200.1	199.43	198.2	196.92	187.64	194.87	201.92	192.22	193.32	198.96	197.14	198.51	198.13	199.82	201.6	197.7	202.45	193.55	195.72	199.45	199.32	201.4	200.44	197.03
218.68	218.01	215.81	212.28	213.5	211.99	211.97	215.73	207.49	210.82	216.56	211.47	212.7	216.4	208.28	215.36	213.48	209.18	208.55	216.2	213.87	218.41	212.01	214.78	215.62	215.23	210.74	218.42	210.48	215.11	212.86	210.59	207.5	214.4	213.2	215.85	207.6	210.77	211.59	213.48	213.07	208.86	213.84	213.11	211.19	217.62	215.39	212.47	215.84	211
211.45	208.49	208.79	212.79	206.54	208.13	209.96	205.5	206.87	212.15	205.67	216.16	203.83	208.75	215.47	213.15	208.92	208.26	210.54	213.78	210.23	209.71	204.85	215.43	203.43	210.24	209.22	210.61	206.68	217.22	216.55	204.64	212.07	205.23	209.12	210.33	217.68	212.47	204.35	214.16	211.68	206.28	215.69	203.52	211.39	208.74	212.25	203.13	206.48	209.02
208.87	216.54	206.56	205.28	207.14	206.57	207.9	202.2	212.83	207.81	213.34	212.24	203.84	213.44	207.48	209.16	205.88	203.67	211.63	207.44	209.35	210.24	210.44	208.5	211.72	215.75	211.94	210.5	212.31	209.59	211.28	208.49	214.67	203.58	203.77	214.61	213.01	205.75	206.64	207.22	215.24	214.36	204.49	213.62	206.86	212.19	204.91	210.54	205.22	206.5
195.33	186.02	189.35	201.92	196.29	194.74	196.48	190.67	195.01	196.7	190.32	195.62	194.6	199.37	194.24	195.35	198.06	200.54	196.23	192.36	193.35	195.21	189.96	193.31	193.49	195.06	200.95	195.38	195.08	200.5	188.25	194.33	194.23	191.37	193.47	193.83	198.84	191.23	195.54	193	192.04	192.93	192.14	197.94	196.62	204.2	197.69	197.55	197.03	196.36
198.15	206.03	199.24	203.36	203.82	198.16	200.07	200.74	202.23	201.15	197.8	204.93	202.31	206.1	198.67	197.23	202.39	197.09	197.77	194.73	195.55	193.97	203.77	199.07	206.58	204.44	201.89	200.28	207.08	200.94	200.26	198.27	200.51	193.59	201.83	197.79	203.83	199.62	195.51	199.59	204.24	204.6	206.17	201.86	200.36	202.68	198.26	200.26	203.15	200.51
207.24	216.77	215.89	215.08	220.51	215.01	216.6	215.65	216.93	218.42	209.91	220.41	221.43	210.91	217.32	211.14	218.19	212.46	217.44	217.53	215.77	216.7	216.52	217.56	220.97	212.84	216.41	215.83	214.77	214.9	215.87	213	221.81	213.93	211.48	221.55	220.15	217.74	214.14	215.9	217.87	221.26	216.98	217.73	219.87	217.38	210.72	217.85	218.58	215.38
208.54	204.69	212.12	209.71	204.76	209.25	207.68	205.93	208.51	203.23	204.55	207.66	204.58	211.65	205.19	213.01	203.08	213.37	203.92	206.67	211.11	205.38	203.81	206.66	203.46	207.64	209.59	209.76	206.8	210.99	205.41	210.85	208.25	205.8	206.83	208.43	209.3	205.53	211.74	207.97	207.15	198.34	212.6	208.52	202.19	204.35	204.84	213.66	210.69	210.83
212.3	210.43	209.81	215.22	207.65	206.59	215.92	209.33	212.14	205.77	217.19	213.59	215.71	209.96	217.4	218.65	217.96	214.35	215.89	214.91	212.11	209.61	213.73	205.85	214.71	213.27	207.35	216.65	208.85	214.69	206.15	214.13	210.43	215.14	217.07	210.22	212.37	207.56	212.85	212.7	208.62	211.98	213.16	216.23	209.23	216.04	206.53	215.02	214.35	209.4
197.34	204.14	198.49	204.86	205.65	198.88	203.89	204.72	191.91	197.96	201.42	202.82	197.06	207.89	198.02	206.3	201.99	195.97	202.72	200.15	200.67	205.94	198.73	205.2	203.5	200.43	204.6	200.29	199.64	206.37	199.08	196.12	198.29	200.52	200.8	205.11	200.4	199.24	203.71	198.72	194.86	190.79	203.75	201.73	200.5	203.21	197.15	201.5	203.05	197.59
201.83	192.65	193.06	201.84	196.05	199.67	198.18	202.75	199.44	200.33	203.9	202.91	196.07	196.45	197.48	205.69	197.04	201.55	198.98	206.28	201.08	206.03	198.39	197.21	201.82	200.44	200.48	199.81	199.47	199.87	200.15	192.59	196.2	202.46	195.77	206.58	199.72	203.93	201.77	193.87	201.81	197.4	197.81	197.9	197.03	203.35	202.74	204.91	204.23	199.79
209.98	202.38	208.8	203.2	208.14	204.73	210.76	210.34	205.57	206.74	211.05	203.48	209.12	214.18	207.34	213.42	206.94	210.85	205.27	207.6	210.17	201.76	215.29	205.77	205.59	207.09	208.36	201.54	203.44	205.6	209.57	204.53	207.45	209.78	208.56	205.27	205.43	203.8	204.13	214.53	205.42	211.02	204.25	204.59	212.02	212.73	208.18	209.26	209.93	213.52
215.19	213.56	213.05	215.39	209.2	209.24	210.73	211.06	208.01	211.79	218.66	206.45	213.13	206.47	214.08	209.51	204.45	206.83	209.11	208.94	214.42	210.76	210.6	210.61	215.84	211.47	212.76	213.43	204.93	211.97	214.09	212.56	216.65	215.11	211.55	212.95	209.85	207.91	214.11	204.73	218.99	223.2	212.5	210.37	211.76	212.39	214.3	213.23	214.79	207.92
205.67	204.45	197.83	203.22	203.48	203.63	202.84	206.99	211.47	205.33	205.95	209.75	204.47	208.1	205.42	213.97	205.14	207.94	208.1	205.64	204.82	206.56	210.73	208.09	214.03	201.47	207.75	210.69	211.19	208.38	210.98	198.8	198.1	208.92	206.68	209.42	208.72	212.33	207.35	205.65	208.96	210.89	215.09	208.78	209.63	207.3	204.86	206.28	211.15	207.73
216.21	208.76	206.82	210.57	210.97	207.17	212.54	206.96	202.63	214.8	203.26	217.45	211.96	205.51	214.14	211.31	207.61	207.06	205.84	210.96	207.96	210.84	204.89	211.5	209.58	214.3	210.66	214.57	214.25	208.93	209.95	210.44	213.52	207.63	204.42	208.75	216.06	210.99	203.17	212.07	209.31	214.44	213.33	207.73	210.81	211.41	207.83	214.97	207.6	212.77
203.65	200.54	204.23	202.31	208.2	210.28	204.94	208.27	201.08	210.72	205.48	205.89	200.39	212.61	202.97	206.73	206.71	207.5	209.79	203.46	206.51	204.31	215.26	202.78	210.28	204.51	205.71	205.3	203.77	207.74	200.74	209.91	206.31	205.83	213.5	206.4	208.51	198.56	204.53	212.73	210.84	207.29	206.77	201.27	203.79	208.25	206.56	208.37	202.48	205.82
205.25	212.56	211.45	209.13	203.46	214.27	213.65	203.8	208.1	209.8	211.3	215.88	209.03	207.94	210.97	210.33	207.2	207.89	207.77	201.38	210	209.69	211.27	207.58	215.28	205.65	212.12	205.03	211.36	204.75	207.82	207.67	212.32	208.46	209.2	209.39	207.92	215.2	215.22	204.58	213.48	211.93	201.01	204.13	214.67	213.96	212.31	210.09	208.34	211.77
207.56	201.39	200.74	201.85	204.73	202.85	203.98	206.69	200.84	199.84	200.83	208.92	202.53	204.45	202.14	202.22	201.12	203.55	202.24	201.98	208.67	205.16	206.11	206.36	202.21	205.82	203.43	208.99	205.63	200.51	205.49	205.52	203.94	204.33	206.45	202.99	206.05	200.71	207.07	203.85	207.8	200.62	205.4	208.62	206.32	205.81	198.75	202.43	209.34	200.84
198.62	201.66	201.04	204.44	201.84	207.33	202.49	200.2	209.86	201.86	200.26	208.59	207.65	207.56	202.71	203.14	204.4	205.86	205.75	200.35	197.67	207.4	208.6	206.33	205.03	199	201.75	200.89	202.78	203.17	203.51	198.87	205.44	208.3	202.91	199.47	206.59	200.25	199.82	205.2	210.37	206.86	203.97	204.06	200.24	204.1	199.11	198.07	203.97	205.11
199.19	203.04	205.49	207.98	201.53	202.81	206.86	201.08	203.85	203.03	196.61	206.54	199.78	204.13	194.48	201.6	202.35	198.97	201.9	204.84	205.82	199.59	199.36	199.94	202.13	209.35	204.7	205	206.85	194.49	205.32	202.2	200.9	207.97	201.91	207.52	201.47	198.75	207.98	204.56	200.82	207.93	202.4	204.46	205.23	208.86	205.73	198.9	206.16	205.43
203.86	205.29	204.48	205.29	207.42	200.95	204.8	206.69	208.3	211.11	206.79	212.14	208.53	214.78	208.66	210.16	208.98	209.57	202.79	202.8	211.34	212.79	208.82	204.3	209.6	205.48	210.56	209.27	208.12	206.06	202.7	207.34	206.7	210.73	208.29	208.71	206.38	212.33	214.26	210.46	208.7	211.07	207.65	205.38	208.3	208.04	204.52	211.28	204.6	204.81
217.63	213.26	211.22	207.05	208.21	209.09	211.53	213.69	206.81	210.18	213.29	212.47	208.29	222.61	210.68	210.73	209.11	213.63	209.32	217.67	207.39	217.64	215.03	212.33	209.94	207.24	210.36	211.09	214.04	212.04	213.89	207.08	209.99	212.05	217.97	204.63	213.94	217.88	211.94	205.96	210.64	209.89	209.61	217.71	211.56	211.86	206.87	211.99	210.2	208.16
200.13	207.6	204.98	210.31	206.08	208.98	203.88	207.38	209.06	206.24	208.58	202.85	199.96	202.55	206.28	206.06	203.57	207.38	215.16	210.15	210.45	212.86	207.47	205.74	205.55	213.31	207.42	205.22	214.87	204.89	200.6	212.23	206.99	202.11	210.05	204.87	212.39	199.98	203.15	209.48	202.3	212.34	212.32	206.96	208.24	204.69	209.5	208.48	206.07	213.04
210.48	200.62	204.28	202.69	198.18	206.92	208.82	211.02	206.72	193.94	204.07	199.93	212.15	204.64	208.52	203.64	209.62	203.67	210.86	204.99	201.72	201.17	202.98	211.39	204.34	207.83	209.66	208.92	206.6	207.45	206.67	199.58	203.27	197.96	210.95	202	209.72	209.27	199.98	197.76	203.7	202.51	204.6	210.97	190.74	203.48	204.61	208.43	204.14	201.04
211.07	200.37	208.42	210.83	208.43	208.08	209.18	202.98	212.43	205.25	216.88	208.11	207.61	203.64	214.98	214.69	214.11	208.79	208.82	214.39	207.52	212.09	205.89	213.26	208.11	205.38	211.33	213.33	212.54	209.08	212.16	213.41	209.21	209.86	210.72	208.61	215.51	211.41	209.77	204.26	207.46	208.37	211.35	211.69	216.12	207.33	207.54	208.32	209.09	207.6
202.94	204.42	196.14	197.1	199.59	203.5	198.33	200.65	202.2	199.79	201.56	204.02	201.17	205.61	197.09	200.97	196.85	200.69	202.43	199.48	201.82	197.64	203.76	200.05	198.21	196.49	198.6	205.51	193.17	200.61	197.4	196.3	202.93	207.01	204.37	191.3	196.34	192.48	194.18	198.35	200.34	196.92	199.01	196.57	200.62	200.92	201.01	197.91	195.48	203.49
216.11	218.16	212.19	217.02	221.1	213.21	210.58	216.51	221.91	223.18	219.2	226.19	220.15	216.11	214.52	216.16	214.79	214.83	215.09	217.14	215.61	216.86	218.55	217.71	214.51	213.53	217.41	208.62	212.45	216.76	221.71	220.79	221.14	216.61	225.07	219.36	216.61	217.17	214.06	219.55	210.65	216.44	220.14	216.9	218.82	218.31	218.46	211.32	220.1	220.49
206.85	208.51	207.75	208.17	210.52	211.77	209.03	205.26	208.4	205.82	211.53	201.25	213.15	213.34	208.56	203.13	209.13	206.68	208.47	204.65	206.82	211.96	213.1	214.84	203.65	209.06	204.66	214.58	204.17	205.97	206.3	208.78	205.63	205.48	204.56	210.87	213.23	205.12	208.2	207.35	207.29	208.17	205.81	211.53	208.5	211.87	215.13	204.82	203.64	206.51
206.67	209.22	212.04	212.46	206.9	207.26	208.91	209.29	208.29	210.06	208.81	208.41	205.18	212.65	211.24	200.21	205.2	209.29	204.47	201.15	205.88	202.5	207.57	209.16	207.66	211.74	210.54	204.88	204.16	208.38	200.63	208.08	206.56	208.11	205.22	209.05	207.07	203.27	205.08	203.98	206.27	205.21	201.8	207.54	207.37	206.08	210.02	201.02	206.29	207.55
202.17	207.59	206.19	207.16	205.49	201.66	207.99	209.04	202.33	195.64	202.14	200.94	199.17	195.74	209.37	201.26	210.91	199.93	199.66	204.75	206.94	205.72	204.1	205.45	212.41	200.92	207.16	203.03	204.08	207.01	201.58	204.44	208.25	210.64	208.33	200.31	205.42	206.71	205.71	207	204.68	199.61	200.33	200.8	208.61	204.09	201.01	203.94	204.04	205.44
210.21	211.41	214.67	208.56	204.7	211.14	215.41	204.59	210.12	210.73	209.58	206.66	212.26	200.15	206.96	201.68	209.55	208.2	214.84	213.38	211.96	206.28	205.52	208.94	202.74	210.41	213.87	201.32	214.09	213.71	211.12	204.39	214.08	208.03	207.24	209.07	213.49	209.99	206.95	211.08	213.64	212.71	207.21	209.08	205.46	209.88	210.44	206.19	209.2	208.64
201.55	204.95	206.56	200.36	200.96	201.34	200.82	205.34	205.62	204.44	202.07	201.52	209.8	204.04	201.53	197.68	206.8	202.08	214.25	199.62	207.07	200.52	205.11	199.56	206.19	206.47	195.75	207.98	205.16	199.71	201.85	210.14	208.51	205.87	204.77	204.26	203.37	203.73	198.79	203.98	202.52	205.8	203.99	204.01	202.98	215.24	210.75	204.15	198.73	199.4
208.87	211.28	213.36	212.99	211.14	203.16	214.68	213.97	211.96	210.63	211.75	210.13	208.64	214.07	204.49	207.03	215.77	207.66	214.62	207.49	214.57	208.45	210	211.01	207.89	211.65	210.75	213.99	203.34	213.16	206.61	209.16	214.1	213.34	212.15	213.02	213.36	206.09	211.21	206.99	214.08	210.24	209.98	208.18	207.46	214.57	211.7	218.55	214.03	220.97
216.47	215.99	213.56	208.18	216.18	209.75	212.24	211.17	210.3	210.19	209.38	215.15	212.86	207.42	218.34	214.94	213.7	212.61	212.09	213.82	216.88	211.93	211.36	211.7	211.51	212.65	213.75	213.33	217.12	214.51	212.68	198.5	204.8	212.51	214.84	215.04	213.61	212.47	207.58	210.52	212.98	208.89	210.95	210.92	212.61	221.42	216.38	206.98	211.15	209.84
211.35	207.18	208.68	211	200.91	202.82	216.61	207.01	204.07	211.27	210.34	206.34	207.03	212.37	209.4	207.54	207.97	207.95	208.52	212.59	205.17	208.66	209.34	200.98	203.75	211.05	201.97	210.83	210.3	206.27	207.15	209.01	206.04	206.5	207.02	206.99	211.43	208.58	210.29	210.11	202.07	199.89	203.92	206.94	209.59	206.83	206.78	208.88	206	204.55
209.42	210.81	215.61	212.42	213.37	206.37	205.42	209.65	205.35	202.43	202.87	203.75	211.2	204.48	204.67	212.14	205.47	211.04	207.77	209.39	205.54	201.35	204.45	201.63	207.89	200.96	204.2	202.42	202.2	211.08	198.2	209.16	207.36	207.32	208.92	209.57	205.57	204.58	202.51	201.71	208.02	211.68	204.63	202.37	208.03	205.98	207.85	208.43	209.67	201.67
208.14	210.99	207.42	211.21	204.71	203.55	212.69	202.42	209.32	203.24	201.47	205.15	207.3	210.26	205.16	208.32	201.95	208.13	206.83	206.52	205.77	204.22	208.77	211.89	204.57	209.06	209.97	201.43	201.23	199.75	210.36	208.78	211.05	212.13	209.65	209.64	203.95	198.43	202.61	205.2	211.78	207.4	201.66	206.87	207.9	212.75	205.67	205.39	203.16	206.15
198.87	202.75	206.12	205.06	200.22	197.3	199.07	201.61	200.72	197.01	193.99	198.42	204.08	200.92	201.89	203.31	197.93	200.24	200.98	201.41	202.3	204.17	198.55	202.88	201.42	204.26	201.84	205.66	202.69	197.84	205.17	200.82	193.34	201.82	203.53	201.57	204.75	206.84	199.2	198.72	201.72	202.31	202.77	197.69	198.86	200.65	208.51	202.35	201.02	202.92
204.28	200	202.64	207.31	206.38	208.42	203.94	199.87	202.94	208.88	211.6	204.78	200.26	206.57	208.36	208.7	210.15	202.89	213.26	208.5	197.73	200.51	204.4	209.11	208.48	203.16	203.4	207.83	201.13	202	201.62	201.54	203.87	203.85	202.79	203.77	202.42	208.49	211.99	199.77	198.48	203.9	205.96	211.3	204.13	206.03	203.15	205.5	204.93	208.08
201.58	199.47	194.52	200.14	197.66	201.16	200.91	202.36	196.31	196.46	197.71	208.37	202.25	202.9	198.6	207.07	201.45	206.49	196.14	199.47	203.25	197.3	200.63	205.48	204.24	201.88	199.44	198.53	199	195	197.62	202.66	204.64	204.28	201.03	196.93	204.97	192.46	196.86	200.77	199.93	202.84	193.13	207.59	205.44	204.32	198.63	191.14	203.28	193.66
221.66	222.29	216.13	222.35	220.8	214.18	214.57	221.18	223.21	224.35	215.59	211.98	219.85	213.65	214.24	221.46	218.34	218.99	218.2	213.91	216.8	220.58	218.31	217.55	213.82	219.19	218.99	215.75	215.33	214.46	217.36	219.21	215.25	216.37	212.39	215.88	214.27	219.44	217.91	210.48	223.68	216.08	221.59	217.2	219.2	213.4	217.2	215.06	213.22	216.09
212.45	213.32	210.6	212.37	210.29	209.08	210.32	212.05	213.43	215.91	214.65	215.31	212.19	210.73	211.79	212.5	205.53	211.5	220.39	212.25	208.38	212.64	213.78	211.43	207.45	210.82	207.66	215.62	212.63	212.21	210.61	216.73	208.66	212.95	207.37	211.94	218.44	211.06	206.69	206.14	216.62	213.27	211.09	207.77	206.58	214.43	214.67	211.07	209.41	212.93
221.31	211.93	219.06	215.8	213.99	216.43	214.67	214.52	215.38	219.05	215.62	211.54	217.85	214.07	218.51	226.9	215.36	219.21	219.56	215.42	220.41	216.55	209.17	213.94	218.38	218.72	213.86	216.66	224.25	216.65	218.58	217.84	221.16	217.03	222.94	218.81	212.93	219.17	221.95	212.12	212.43	213.61	216.89	215.03	214.97	216.39	210.54	223.6	219.57	217.55
205.85	209.42	209.75	212.49	209.54	203.62	208.29	202.08	210.71	207.24	205.26	206.24	211.66	202.65	208.93	204.19	207.36	205.59	207.18	211.78	203.48	202.96	210.92	209.54	205.51	203.2	199.89	209.02	204.87	209.75	200.89	205.09	204.47	207.62	202.72	209.11	205.61	210.58	207.55	209.89	206.53	203.38	209.69	203.36	208.99	203.55	204.57	208.62	205.51	200.69
203.48	204.17	205.66	198.98	206.04	199.91	201.96	204.32	202.73	205.57	199.68	204.77	204.12	206.12	201.42	205.15	204.91	207.16	198.74	196.1	204.93	202.43	203.53	199.43	203.98	206.96	198.05	203.63	206.55	203.71	208.95	204.59	204.08	205.52	204.58	201.26	201.07	201.87	205.93	197.14	209.71	206.86	202.78	211.5	205.95	203.76	203.95	204.3	200.38	206.22
198.6	205.21	208.12	200.48	200.34	204.59	203.48	207.61	202.34	199.75	202.06	213.03	202.74	205.88	201.46	204.91	208.62	198.99	208.26	202.86	210	213.33	203.79	204.55	203.44	200.14	205.85	202.71	204.84	201.85	198.47	198.76	200.87	200.49	201.19	202.66	203.34	204.83	201.62	206.62	197.74	203.9	201.8	201.27	204.66	201.34	205.86	205.29	198.2	204.42
209.61	222.08	210.14	218.57	209.67	208.88	214.4	210.09	212.8	216.06	211.39	209.04	209.76	216.46	208.26	210.25	208.39	216.33	216.05	211.91	215.51	210.49	212.13	217.25	211.49	210.36	214.85	211.11	216.95	216.61	213.84	213.29	214.04	213.79	215.42	214.84	210.8	209.27	210.02	217.49	216.3	208.06	220.56	214.43	210.48	214.24	206.97	213.77	218.97	213.35
194.82	194.14	196.26	197.53	198.23	204.11	194.33	199.43	203.77	195.26	196.98	197.38	198.76	194.31	196.98	203.33	201.15	192.28	203.59	200.21	195.61	199.59	199.11	193.74	200.37	189.34	200.63	199.64	198.05	199.92	196.57	195.42	194.97	194.19	192.15	201.81	189.81	202.93	201.02	199.25	202.5	203	196.33	198.25	201.67	193.04	203.74	198.69	205.45	197.38
210.97	204.63	209.26	204.8	212.23	209.38	206.35	204.04	202.05	208.74	208.46	209.34	205.05	208.14	214.98	202.64	207.98	212.39	209.15	211.51	206.83	206.27	215.16	215.69	207	212.87	205.03	205.43	209.89	200.98	210.32	210.1	209.2	208.62	204.95	206.6	203.88	210.49	217.45	214.94	207.68	209.05	211.27	210.89	211.19	206.14	202.44	211.32	209.63	207.28
208.14	197.87	205.87	205.74	204.09	200.32	200.45	201.69	204.22	204.4	203.72	205.84	198.88	204.97	202.75	208.04	202.74	202.14	202.67	201.12	208.53	210.21	202.25	209.49	204.17	201.85	203.95	203.21	202.58	203.09	205.46	204.49	204.67	206.97	211.78	197.1	208.21	207.41	205.14	202.16	202.16	198.34	207.57	202.44	199.8	204.25	210.01	203.58	212.01	202.16
193.38	200.39	192.68	189.16	200.25	196.72	188.28	188.12	194.7	197.2	198.95	199.93	194.87	193.63	196.01	192.47	187.32	202.03	196.11	199.06	194.3	189.21	195.34	196.89	193.58	193.25	198.17	197.32	195.47	192.93	192.09	192.05	195.02	204.79	193.34	189.7	200.29	188.52	193.69	191.09	198.79	193.96	195.92	198.66	196.36	196.13	196.88	196.7	193.17	198.06
188.07	187.93	194.06	191.83	197.49	195.26	195.49	197.92	202.09	196	196.15	198.94	194.48	196.84	200.95	196.32	193.57	199.19	197.82	195.86	194	199.8	194.58	199.43	197.91	197.07	201.31	199.15	196.05	204.34	187.15	203.54	194.45	193.13	194	197.22	195.51	198.3	192.77	196.47	195.33	199.48	188.93	194.33	196.88	189.41	200.83	196.67	193.39	196.14
211.53	211.59	209.76	211.31	209.98	213.37	207.23	213.69	207.98	207.9	212.92	205.92	212.24	214.67	217.74	217.11	206.12	216.14	209.24	215.95	209.26	213.8	216.53	207.94	211.39	210.22	212.18	213.22	211.64	213.95	215.34	206.16	215.03	207.82	212.94	216.24	212.1	213.29	214.06	212.34	210.02	207.91	215.05	211.5	210.75	206.76	211.17	209.99	210.91	200.23
211.27	213.53	206.79	214.36	215.57	208.16	210.85	201.04	213.87	205.34	212.84	214.79	217.08	203.82	206.52	205.66	208.47	209.8	212.84	208.09	204.87	211.61	213.32	209.98	208.95	210.81	206.28	211.45	207.72	212.27	208.75	207.82	203.39	212.26	209.51	206.06	213.98	202.44	203.6	207.22	209.52	209.11	206.75	209.1	208.69	209.25	206.93	214.25	210.12	205.86
202.91	199.72	206.47	198.21	201.27	206.95	202.52	203.89	201.25	206.01	198.54	195.3	207.02	201.65	198.1	195.38	202.78	200.05	201.95	208.2	201.07	199.46	206.49	203.32	207.45	205.06	210.77	201.69	200.6	204.78	197.43	201.46	198.18	206.8	205.23	205.1	196.96	200.24	209.24	204.07	207.82	203.42	203.91	198.76	197.69	199.09	201.86	205.45	197.05	207.82
206.19	208.45	210.45	202.74	209.42	208.78	200.21	207.23	210.03	204.33	202.13	203.19	210.39	210.69	204.88	209.23	206.36	214.43	204.89	209.42	206.73	207.74	207.15	211.95	208.24	204.91	203.08	210.4	203.53	207.58	198.13	213.22	210.7	208.14	204	208.13	207.04	209.14	204.26	208.16	205.08	207.84	214.31	208.29	203.09	206.71	206.41	203.56	208.88	201.05
200	204.57	202.65	200.24	203.29	201.91	206.54	201.73	205.15	207.63	202.97	199.05	205.27	202.98	202.33	196.13	200.07	200.27	206.48	204.85	206.12	199.23	202	206.47	205.98	202.64	200.17	197.97	204.97	204.4	197.92	203.62	204.44	209.2	198.29	202	204.48	199.54	199.95	202.13	202.71	199.75	211.72	201.31	204.66	203.74	205.29	198.72	205.28	203.7
216.24	213.92	214.63	202.98	211.88	214.08	214.17	206.59	210.03	212.81	214.05	213.32	208.42	216.02	213.26	213.27	210.32	214.75	216.59	211.97	214.3	204.63	219.66	213.23	220.18	210.48	217.61	210.15	212.26	217.99	209.06	212.48	212.58	217.17	216.23	206.08	213.38	211.11	209.27	214.22	205.91	209.14	212.38	211.43	210.7	208.73	211.03	217.64	202.93	213.64
200.48	198.11	200.37	197.46	205.36	197.38	192.21	198.48	201.34	193.84	201.12	205.27	203.94	197.86	204.11	205.26	204.63	196.04	196.42	201.13	203.25	197.13	204.46	202.55	204.68	197.07	193.62	198.8	201.13	202.7	198.51	198.26	196.82	203.67	196.69	204.06	201.87	200.58	201.76	207.08	198.29	204.23	207.61	198.95	204.08	194.44	200.84	202.75	196.67	199.77
207.42	202.69	209.11	206.07	205.72	202.78	209.67	200.35	209.61	205.17	213.01	207.23	205.99	206.09	199.52	205.89	206.31	203	202.56	201.8	205.19	211.92	207.27	210.9	200.89	210.11	206.27	208.69	207.8	212.93	202.05	205.39	207.18	202.6	206.27	202.29	202.6	208.02	203.07	201.59	209.87	209.38	206.15	208.79	206.8	205.83	206.03	208.33	209.17	209.02
209.75	215.37	212.34	208.58	214.95	206.76	214.79	215.3	213.93	209.15	219.83	214.06	212.43	211.48	215.53	215.45	213.56	212.74	218.81	212.41	208.18	212.39	210.82	209.43	211.21	216.31	212.7	215.81	213.09	211.91	209.49	210.02	212.91	216.72	208.57	211.78	218.29	214.36	214.11	215.88	213.5	210.57	218.18	208.97	214.01	210.22	217.59	217.71	208.13	216.47
203.47	197.07	204.85	201.7	209.59	207.27	204.99	201.93	201.28	202.26	200.55	206.31	211.85	202.66	203.54	205.5	204.57	203.29	206.13	204.28	204.22	201.92	206.12	204.04	209.38	201.5	210.22	204.78	203.56	207.09	204.61	200.57	204.04	205	203.96	210.46	206.15	206.64	201.61	202.28	203.44	212.41	204.01	202.17	202.05	199.39	204.31	197.99	204.16	204.44
205.35	205.34	205.46	207.16	198.5	200.35	198.77	201.62	202.87	206.64	196.19	206.54	204.2	204.45	200.9	206.99	203.54	205.72	203.76	210.1	200.09	209.09	203.77	207.75	202.27	203.57	195.42	202.97	205.44	207.38	202.16	207.82	211.11	204.54	209.83	207.69	206.52	200.85	203.88	207.13	202.29	206.34	210.01	197.45	203.69	201.47	206.06	202.94	202.82	204.63
214.92	206.55	204.74	203.03	208.01	205.98	207.39	215.6	206.74	208.18	209.93	209.76	209.62	207.55	212.01	210.9	210.24	214.17	213.36	209.5	205.38	202.11	207.44	206.13	216.38	204.57	208.58	213.09	203.23	204.46	208.69	207.89	212.89	209.65	208.21	210.42	201.88	210.02	208.75	208.29	213.83	209.95	210.08	212.16	210.52	205.34	211.05	211.05	204.54	206.85
216.3	222.87	216.61	215.28	223.77	214.36	215.32	215.17	216.55	214.82	220.98	213.95	217.45	219.89	216.51	219.84	217.9	217.77	223.29	214.19	212.09	218.21	218.08	213.99	224.73	217.21	215.74	218.46	217.28	213.19	219.14	213.66	220.09	218.04	220.46	222.72	219.82	218.64	217.86	215.97	212.48	216.41	223.8	210.06	216.13	220.83	225.2	220.01	223.31	218.27
202.27	205.33	204.08	203.1	196.91	196.69	202.45	199.79	199.4	196.65	196.67	200.95	204.6	201.88	199.73	201.54	203.8	197.9	202.86	205.97	209.94	198.13	203.94	208.78	201.75	205.77	206.81	203.22	205.04	204.86	200.53	197.5	199.9	203.97	206.56	210.14	204.14	208.73	201.96	204.21	199.99	202.25	204.95	206.31	199.73	204.22	201.23	194.63	204.04	202.98
208	213.08	211.72	206.92	204.85	207.41	200.44	212.59	209.6	214.12	203.71	210.36	209.98	213.19	212.85	211.68	206.39	207.69	215.82	204.55	207.73	205.1	210.86	206.93	210.39	211.54	205.58	205.75	213.51	206.6	211	206.13	207.98	207.87	207.9	210.74	208.75	215.95	211.38	213.66	210.73	205.94	210.57	209.41	205.17	211.25	206.89	206.98	209.29	209.3
205.76	206.93	206.43	207.36	206.35	202.83	206.2	202.74	210.72	207.68	208.24	212.53	207.78	208.2	210.56	208.47	211.26	203.17	208.59	203.54	198.29	205.58	200.6	206.34	203.55	208.42	210.54	202.16	204.15	208.5	204.46	203.04	208.68	209.06	201.34	208.04	200.87	209.03	205.57	204.91	212.8	201.41	201.67	208.31	205.97	202.45	199.75	203.78	210.48	204.17
209.27	203.08	211.54	207.26	204.28	209.66	209.64	208.13	209.94	208.92	213.41	213.2	201.02	204.64	203.11	202.69	207.36	210.71	207.61	211	209.35	207.55	215.8	205.47	209.26	204.09	205.39	207.06	206.22	206.53	206.34	214.99	211.04	205.32	209.43	204.92	211.2	210.63	213.54	210.72	205.83	205.72	203.35	208.16	205.81	212.72	212.01	206.76	213.87	217.63
198.38	196.41	203.08	202.96	202.36	207.11	203.2	203.97	210.75	208.23	205.8	203.81	197.08	199.66	199.77	205.6	205.42	200.89	201.65	202.3	204.71	204.23	207.55	202.26	208.39	200.14	203.26	202.65	201.75	201.38	200.82	199.02	200.63	200.15	202.25	201.03	202.08	202.35	198.07	204.75	208.86	200.47	203.34	208.65	200.75	207.16	204.79	198.93	205.02	203.54
204.45	202.45	208.77	198.91	198.24	202.8	201.73	202.05	204.35	201.98	204.03	201.05	200.07	198.95	212.28	194.55	202.79	198.88	201.23	195.94	207.77	203.06	201.24	209.84	206	203.75	204.43	206.83	198.03	205.83	205.06	210.2	206.38	199.13	197	205.12	199.65	205.72	199.82	205.33	201.83	207.02	200.75	205.63	203.15	199.67	203.26	203.38	202.24	203.06
219.3	214.6	208.02	209.11	207.85	219.29	221.33	211.72	213.7	218.83	213.34	213.95	222.19	213.56	212.5	217.1	212.81	217.41	212.97	214.2	211.49	217.26	211.35	215.13	217.24	212.13	211.99	218.6	215.13	216.71	214.06	215.28	207.3	212.34	212.98	207.06	210.45	210.35	207.19	212.71	207.55	213.11	206.42	215.03	213.08	207.98	212.35	208.56	207.64	215.73
193.36	198.32	202.8	206.84	202.61	206.27	204.09	202.18	200.91	198.5	200.62	205.09	199.89	197.31	198.36	205.2	199.67	203.92	195.67	204.3	195.47	199.09	201.85	203.12	202.04	200.42	201.78	202.46	194.68	203.38	198.25	203.41	203.42	195.8	198.16	196.52	198.77	196.43	200.4	196.79	200.02	203.88	195.02	201.04	198.3	203.99	201.59	203.29	192.97	197.9
195.83	204.61	200.25	199.97	200.35	195.98	210.53	198.99	197.65	203.05	206.63	197.14	199.77	195.41	195.32	201.06	199.94	197.55	199.21	192.61	193.94	202.55	197.21	203.71	198.74	200.18	191.02	199.01	200.29	208.41	199.4	193.22	198.15	196.5	194.46	205.25	196.74	196.03	197.59	198.23	200.29	200.85	202.19	199.33	201.2	199.08	205.94	198.09	192.87	199.74
205.5	203.49	212.86	205.38	205.15	205.85	212.51	202.53	203.73	204.72	212.11	207.53	201.25	216.67	207.88	207.28	204.61	211.26	207.91	209.06	203.83	210.6	207.57	203	201.55	207.73	206.09	207.21	210.29	201.89	210.18	206.84	201.74	210.76	210.32	204.08	205.09	218.66	202.29	205.23	205.75	207.14	207.59	204.18	202.36	210.7	207.53	212.38	215.37	209.95
205.49	208.41	207.8	206.22	213.1	200.87	210.41	210.69	205.09	212.97	206.76	212.76	207.84	209.22	209.75	213.78	214.98	208.25	205.38	205.7	207.72	211.65	210.56	213.19	205.13	206.65	204.87	206.67	206.11	210.72	207.63	204.06	216	210.05	201.7	204.86	203.5	212.29	208.64	206.34	214.31	211.21	206.77	205.9	207.93	206.37	205.82	203.85	209.28	219.61
205.91	205.98	215.7	212.93	205.12	207.02	211.13	207.91	212.54	209.4	211.3	208.3	205.2	213.76	205.41	208.82	206.84	211.4	205.32	211.37	206.58	214.86	204.93	210.04	208.85	206.69	203.08	207.59	206.96	213.48	210.21	207.92	207.23	208.91	210	213.17	210.41	206.51	205.32	211.47	205.02	211.12	208.34	197.08	207.93	207.69	206.23	207.12	218.42	210.59
202.26	200.41	203.54	194.77	195.58	206.07	204.02	191.25	199.7	205.23	201.81	194.07	207.32	200.79	209.29	202.75	200.93	195.64	202.11	200.05	196.11	198.77	201.62	201.45	195.44	201.33	195.05	196.08	197.4	201.36	199.03	200.37	195.38	196.72	200.65	196.05	204.45	197.61	197.04	196.52	202.78	201.52	197.58	199.77	201.16	197.38	200.71	201.56	205.38	198.92
197.44	202.37	204.89	204.92	205.4	198.77	211.02	211.52	197.15	199.49	201.93	204.94	203.55	202.51	207.42	206.33	205.98	205.56	203.49	200.35	205.04	203.74	204.63	200.25	204.89	205.49	207.66	205.03	199.76	206.03	200.72	205.1	204.98	206.27	204.81	202.74	200.9	202.6	200.54	201.17	200.87	209.39	203.3	199.66	201.76	206.22	200.46	202.52	198.57	195.54
210.72	210.12	208.38	215.69	214.54	209.32	207.72	208.98	211.43	214.1	200.89	212.61	209.09	209.17	209.55	204.25	215.76	215.67	210.19	210.87	215.21	204.93	206.38	213.06	211.72	209.18	209.15	209.44	205.76	212.23	213.64	209.54	210.35	207.5	211.87	212.02	208.61	203.44	211.2	207.58	213.51	207.14	207.82	208.58	203.42	203.27	210.55	202.4	204.29	213.73
205.21	212.82	207.62	204.4	206.8	214.94	206.46	200.14	217.2	203.2	208.26	213.15	207.68	207.2	202.01	203.91	204.72	215.91	207.37	205.84	206.2	208.49	204.19	211.54	211.01	209.2	202.49	207.14	218.03	205.28	213.41	208.95	206.96	207.85	207.52	214.29	203.27	208.5	209.91	211.7	210.56	204.65	208.3	205.57	204.73	207.62	202.47	207.11	206.8	208.55
213.36	205.09	210.56	206.3	207.66	207.55	210.05	207.43	201.79	206.7	214.5	215.02	208.26	207.65	206.55	212.4	201.26	201.08	210.4	207.13	204.59	203.66	211.76	209.82	203.1	213.53	214.15	209.13	210.11	202.48	206.92	213.77	214.51	208.36	204.77	209.95	205.04	209.01	211.14	218.02	210.24	201.44	213.34	206.68	209.41	210.23	209.17	208.55	203.88	210.13
207.42	205.89	206.52	210.95	202.1	194.33	202	205.53	202.67	200.77	206.43	202.88	203.67	201.3	201.87	199.16	199.14	209.64	206.48	208.03	199.55	202.16	204.48	197.56	203.94	201.46	203.95	206.48	208.32	198.72	200.45	201.48	199.39	212.23	198	204.18	203.08	204.38	200.97	203.75	203.69	201.53	204.16	205.4	200.27	203.71	204.12	202.82	199.97	201.08
212.86	212.05	207.68	203.64	205.29	211.08	211.75	209.73	206.15	201.48	211.14	209.89	210.28	210.66	203.89	211.74	214.52	206.44	208.07	204.78	208.45	213.91	206.69	209.26	209.36	207.98	211.46	202.47	202.46	211.59	214.41	207.25	211.1	203.56	208.84	205	208.8	212.93	210.03	213.55	204.97	211.37	209.35	210.26	202.87	205.7	205.53	208.9	200.48	211.29
207.06	213.46	217.81	213.65	210.18	210.23	205.75	217.68	216.72	209.74	208.32	215.06	211.36	208.46	207.82	213.57	215.05	214.41	213.65	216.82	217.04	210.21	216.04	207.66	213.11	212.79	203.25	208.65	215.05	214.84	211.99	214.1	206.53	216.68	210.61	215.55	209.56	215.93	213.09	211.68	213.28	209.4	204.65	212.84	213.23	208.69	208.98	209.28	212.45	211.56
207.41	216	209.6	204.58	207.27	213.73	206.41	216.21	217.48	209.31	207.49	212.79	205.27	207.72	209.36	207.65	208.83	213.86	207.49	203.52	205.04	204.65	209.36	210.23	205.76	204.56	210.78	209.52	210.12	206.02	205.87	201.71	209.54	209.62	211.65	200.45	203.92	203.55	209.79	212.86	207.43	202.41	206.59	211.58	204.36	204.98	208.9	209.83	213.5	209.26
204.74	207.9	209.08	202.41	209.37	205.69	208.82	211.58	209.42	216.22	205.31	208.99	205.78	206.79	205.98	211.56	207.44	203.37	199.62	207.54	205.11	205.24	210.39	210.68	203.47	202.85	212.66	205.29	203.33	215.02	210.31	203.84	202.29	210.19	211.32	212.76	208.77	205.21	209.01	213.94	213.31	209.37	212.2	210.45	206.8	204.68	209.99	207.02	202.24	206.6
199.17	195.57	198.6	194.99	199.04	200.78	202.47	204.11	202.01	204.02	201.55	200.31	205.57	201.29	199.58	197.52	201.73	197.44	198.27	204.5	199.71	204.34	202.67	197.71	199.6	196.44	203.62	198.62	203.76	201.05	193.67	198.58	195.79	201.41	193.03	197.62	199.49	200.18	194.55	194.15	194.85	197.29	205.78	197.6	198.14	198.33	198.48	196.35	191.59	203.26
201.14	208.76	202.9	210.38	209.54	202.25	215.91	212.3	207.28	204.38	212.1	206.82	208.41	206.69	212.55	205.92	208.16	210.07	208.38	213.87	214.02	202.66	209.37	210.95	201.67	208.25	214.68	213.05	209.71	205.4	210	211.41	207.51	208.2	204.18	210.9	209.08	207.83	208.48	214.44	206.74	208.31	209.87	208.84	212.14	204.25	209.88	212.03	207.3	204.47
213.78	207.42	208.05	208.68	218.22	214.23	208.64	215.94	209.49	211.44	214.35	219.75	214.38	204.49	208.34	207.65	211.1	209.64	210.2	213.42	213.64	211.46	218.9	216.12	222.37	208.52	212.67	209.71	210.76	208.19	209.54	208.29	209.58	214.88	214.38	217.91	214.67	215.94	211.89	208.7	212.72	203.05	214.82	204.41	211.95	215.39	212.92	213.59	216.96	212.29
203.22	203.81	205.53	206.57	203.45	205.59	205.84	206.56	205.17	203.48	203.9	210.57	203.32	199.66	205.79	209.28	211.99	203.81	195.83	203.72	199.01	203.67	202.61	206.25	204.36	210.45	203.69	198.4	198.69	205.42	203.91	205.37	208.53	211.16	209.62	205.36	208.05	204.02	212.61	204.63	209.11	203.85	202.5	201.77	201.52	205.9	211.4	201.78	211.53	208.28
208.95	216.64	204.14	221.43	210.09	209.33	209.3	206.37	209.71	216.06	212.62	212.01	217.26	208.91	213.24	209.13	207.61	206.1	213.27	215.07	205.56	211.15	211.03	208.77	213.21	213.48	210.08	206.3	216.24	212.72	212.89	207.62	211.68	219.32	215.37	210.08	204.37	211.14	210.14	212.48	213	219.26	210.47	214.56	213.36	216.23	207.38	202.9	215.45	210.24
215.88	221.02	213.63	216.43	217.13	214.65	219.33	215.71	217.58	218.28	216.03	223.34	216.41	213.86	222.37	224.37	217.25	217.37	214.7	215.44	215.12	216.18	215.97	220.59	219.6	212.59	216.51	216.27	216.28	216.46	208.11	221.11	222.8	219.96	214.05	212.16	221.39	213.8	208.98	211.25	216.54	220.08	213.82	216.47	213.56	217.98	220.42	220.42	216.63	215.12
204.19	201.53	201.5	202.05	206.26	207.83	199.54	205.82	209.11	205.72	202.73	201.91	207.24	209.53	203.12	199.06	206.04	200.43	204.76	203.37	207.2	206.43	201.58	205.1	213.09	210.15	199.62	201.17	202.11	200.03	203.09	206.37	206.54	204.97	206.52	208.55	197.81	199.73	207.09	203.83	204.65	199.64	206.57	199.05	205.24	201.38	208.68	206.8	206.4	206.44
204.34	202.32	204.98	204.16	201.39	206.65	205.93	211.62	206.57	208.08	208.04	201.22	207.18	209.54	210.5	203.3	198.22	196.45	207.71	206.84	204.43	206.57	206.23	203.52	208.78	202.26	201.86	207.54	200.47	207.26	201.16	208.11	202.23	199.49	201.42	204.71	202.61	200.71	201.01	199.82	201.98	203.8	204.88	199.47	202.83	199.08	199.4	201.86	205.7	207
212.14	208.13	202.56	205.05	210.74	202.07	206.24	215.06	203.88	207.85	205.79	205.08	202.62	212.68	202.29	202.74	200.36	208.59	199.23	212.85	205.02	211.76	205.32	210.81	205.54	210.39	205.81	196.27	207.15	208.09	205.98	205.18	207.1	216.44	199.22	206.11	206	210.01	209.63	209.86	207.99	200.96	212.6	207.75	209.95	205.15	210.69	204.2	212.53	200.16
205.26	208.96	208.41	206.67	211.02	208.13	212.25	202.01	204.7	204.61	205.26	203.08	204.95	206.29	204.28	214.56	213.24	211.56	217.01	205.89	215.16	210.02	210.26	208.22	213.58	213.86	212.07	205.6	210.86	210.21	210.9	205.92	206.39	206.55	202.67	208.73	205.64	205.58	210.54	211.09	206.24	205.94	212.52	211.84	214.77	211.4	215.92	216.99	205.82	206.98
202.59	202.27	201.85	192.68	198.49	201.47	201.96	194.19	203.49	198.97	202.64	199.73	203.32	205.71	201.22	204.04	203	202.27	197.49	200.35	203.22	203.89	199.54	198.67	202.82	197.65	203.95	200.54	202.42	203.95	196.91	196.95	200.82	195.07	199.54	203.07	203.23	196.29	202.71	205.41	202.97	199.06	204.67	203.95	197.4	200.62	193.07	193.53	200.42	202.26
201.2	204	211.61	197.21	211.87	203.58	198.51	208.58	204.19	204.89	202.43	195.46	199.07	199.85	201.55	196.48	201.21	204.48	205.88	202.74	203.33	198.15	199.93	203.59	209.33	204.17	200.69	202.16	209.93	207.74	197.15	207.52	204.74	204.34	207.51	206.41	204.47	208.39	205.54	206.26	203.52	209.99	199.21	207.36	196.2	198.6	205.8	203.46	204.12	199.32
209.33	203.51	203.9	204.28	196.57	205.21	199.75	200.22	204.51	197.36	205.13	200.21	199.67	205.12	202.09	200.95	205.27	208.54	203.5	204.3	196.28	198.12	207.04	206.32	206.05	208.73	207.76	201.89	205.05	202.13	204.81	204.07	196.27	205.49	201.15	200.37	203.73	202.27	201.58	201.91	202.42	205.26	205.77	200.29	202.04	206.57	204.15	204.06	205.58	201.89
205.12	204.68	206.12	214.31	210.59	215.24	212.15	210.33	206.99	203.24	209.11	204.19	213.69	210.79	214.04	204.59	210.54	206.5	204	212.62	203.52	213.3	210.36	206.98	210.86	209.15	210.75	209.92	206.66	198.42	204.15	206	210.85	211.13	208.71	203.68	207.8	204.02	205.82	208.1	206.23	209.94	203.22	207.74	208.61	206.69	210.4	208.77	209.5	204.55
207.87	206.7	215.09	211.18	204.2	210.61	203.5	206.44	210.16	200.84	207.27	210.47	208.55	209.81	208.87	200.92	204.27	204.14	206.48	209.24	203.99	201.19	204.96	211.4	211.35	205.73	215.1	211.25	207.66	208.15	211	209.41	203.53	211.64	206.73	204.12	217.57	206.82	203.81	211.49	209.21	211.51	211.41	211.86	211.4	210.64	210.4	209.66	211.54	208.8
211.03	207.51	213.79	211.12	211.77	208.72	208.41	214.5	211.97	212.99	212.63	213.32	204.86	205.52	206.68	212.77	213.14	206.56	214.03	216.01	212.81	213.73	206.02	214.45	215.75	209.41	211.4	211.3	212.56	213.55	209.27	209.76	213	211.38	210.38	214.87	210.26	208.27	214.52	209.09	209.73	213.19	211.26	212.85	211.54	209.77	213.4	209.14	208.99	214.95
211.04	209.81	212.28	211.43	207.45	206.88	212.96	208.72	207.78	206.49	211.03	206.61	208.72	212.98	201.95	205.01	205.25	202.54	202.11	208.07	207.32	205.18	204.7	211.9	206.53	206.68	205.29	206	205.31	205.29	203.87	212.58	200.17	210.83	211.8	206.4	210.01	202.02	206.77	204.52	212.35	211.96	209.08	208.94	215.12	202.57	213.45	206.35	211.81	213.28
206.73	208.48	210.67	212.41	206.59	207.8	202.64	210.84	203.25	203.76	207.54	202.37	206.71	208.32	205.69	210.31	209.62	204.48	205.62	207.76	201.75	209.73	202.26	202.9	211.01	207.55	202.14	211.56	207.41	207.87	208.17	210.28	205.12	207.34	216.89	211.62	203.82	211.58	208.06	212.17	206.7	206.8	205.85	207.95	211.34	205.83	210.06	209.31	213.21	210.08
210.16	205.58	207.82	213.3	207.21	207.86	210.12	204.79	213.29	203.91	211.51	205.78	203.93	199.68	212.15	209.83	207.4	211.55	209.08	209.52	210.24	206.42	206.68	214.87	206.27	202.95	207.75	210.78	205.92	208.83	202.33	222.73	206.93	208.67	206.98	208.26	208.88	205.98	201.05	209.86	207.44	204.04	208.12	211.65	209.67	211.26	212.99	212.87	211.25	205.58
206.75	202.83	205.15	202.81	209.51	208.12	213.59	207.75	207.54	208.55	207.08	208.61	207.89	212.19	206.07	209.04	205.54	206.37	201.14	209.41	208.46	203.33	213.57	209.23	206.3	207.96	209.36	214.62	203.03	206.5	210.32	195.26	206.02	203.43	208.04	210.55	209.7	205.06	206.76	209.56	206.67	203.19	205.39	211.8	210.29	209.29	204.83	211.69	206.11	214.93
220.25	219.89	217.61	220.25	217.93	216.59	215.6	221.63	212.14	217.4	220.19	210.87	218.49	215.23	215.6	222.54	221.4	219.81	212.66	215.09	220.69	217.44	214.64	212.21	220.83	223.21	217.74	217.91	216.32	219.21	220.81	222.35	220.03	214.9	216.31	224.12	213.05	221.08	212.05	213.39	220.88	214.24	220.41	217.52	213.64	217.53	219.13	214.01	218.61	217.73
218.28	212.79	217.08	213.65	221.7	220.34	209.72	218.66	214.43	213.13	209.7	216.16	215.65	208.9	221.85	213.43	216.8	209.12	214.83	206.98	216.76	219.57	213.02	216.59	209.4	213.51	209.04	209	211.27	214.89	210.94	210.77	209.41	215.48	215.93	217.44	213.31	218.32	214.4	213.93	213.5	216.83	206.81	212.68	213.71	210.85	218.78	213.55	214.92	208.77
212.82	214.99	222.67	211.08	223.32	225.98	216.57	213.87	222.41	220.37	219.42	216.01	219.1	218.08	214.23	218.43	219.22	217.3	215.1	215.93	214.54	222.61	222.39	218.48	220.94	220.74	217.4	215.85	215.83	220.67	210.91	217.07	222.27	227.83	217.12	219.75	213.72	221.73	221.63	213.62	222.39	215.46	219.9	218.64	221.8	219.73	224.49	221.86	211.81	217.83
210.55	205.87	211.55	209.53	213.08	210.67	210.3	206.05	205.19	202.61	208.63	206.17	208.32	209.42	209.66	207.55	210.35	209.89	210.47	209.35	216.31	206.76	207.28	207.86	205.97	213.53	209.58	208.39	210.74	205.39	210.49	207.95	209.3	205.78	207.68	204.35	214.01	205.26	211.78	205.46	212.86	202.33	209.14	206.37	214.55	211.63	202.87	208.25	210.61	206.23
206.68	204.42	205.79	206.7	205.56	199.02	198.21	200.66	198.07	197.44	205.84	208.5	208.69	201.29	205.06	204.03	200.2	207.89	209.6	203.55	207.83	206.86	201.35	206.96	200.39	201.57	201.23	199.65	209.28	208.42	206.19	212.29	211.79	211.16	205.46	203.57	203.63	197.31	212.15	205.55	206.92	203.29	208.63	209.63	202.86	201.86	209.61	206.74	209.75	207.2
208.76	205.97	209.9	204.76	206.18	202.83	208.16	207.77	210.83	208.45	211.07	207.17	213.4	205.84	209.99	214.33	204.53	205.08	208.98	214.04	208.13	215.33	204	209.85	210.72	205.59	204.98	211.57	201.71	203.53	206.6	206.92	210.66	202.29	204.41	209.03	207.09	209.34	209.97	205.21	203.97	207.24	206.84	209.99	206.96	212.83	208.94	208.67	209.47	203.28
206.99	210.3	206.33	207.5	203.02	214.16	207.45	205.21	203.25	204.83	212.73	208.92	205.12	207.5	207.11	215.85	214.45	210	212.85	207.43	211.33	212.83	211.18	207.11	206.44	208.79	211.73	208.99	211.33	213.31	211.4	205.51	205.32	213.45	208.63	210.85	205.64	211.56	209.39	206.96	204.73	210.85	206.33	210.18	210.27	209.61	206.68	205.46	211.63	209.98
211.37	205.32	205.65	206.14	205.65	205.24	208.33	206.64	211.72	207.66	211.03	210.61	212.51	210.4	200.89	210.11	215.71	207.62	205.22	209.69	210.46	207.17	211.18	201.97	209.93	211.53	202.25	206.56	204.52	208.53	207.07	201.56	209.57	197.52	208.09	203.53	211.91	207.51	201.24	201.67	209.69	210.8	206.53	208.19	210.22	211.29	210.65	200.39	207.72	207.02
203.07	208.05	204.16	208.91	204.2	215.54	205.93	212.06	204.08	206.82	212.42	212.96	208.86	204.21	210.41	203.57	205.92	210.17	209.86	211.49	206.34	211.41	203.92	214.23	202.99	215.72	201.97	208.9	209.29	203.2	207.3	210.05	200.58	210.45	211.88	206.22	204.37	211.04	215.41	212.03	206.97	211.17	204.77	207.39	209.14	205.02	219.5	212.57	206.64	212.95
195.79	203.39	203.2	200.81	196.48	196.45	201	199.47	202.53	205.17	207.59	200.18	203.11	203.44	197.83	191.16	197.26	195.86	203.81	202.35	203.91	202.6	203.93	201.32	191.6	197.77	204.82	194.55	200.09	202.26	201.81	191.09	200.2	203.3	205.6	201.43	198.52	196.46	194.07	195.53	203.12	202.24	192.15	200.6	194.59	194.55	194.76	204.64	196.02	205.5
217.02	206.82	212.92	215.62	216.05	213.81	209.03	219.82	215.96	214.93	213.67	215.74	210.97	214.07	208.52	213.95	207.72	214.45	210.03	211.76	214.31	211.6	217.5	215.25	204.89	215.86	213.48	212.36	213.59	210.33	212.89	214.4	217.68	213.32	214.27	210.09	218.86	210.11	212.65	214.03	217.95	206.21	210.12	217.66	209.45	210.08	214.22	212.2	216.18	216.94
210.66	205.85	209.34	199.11	207.58	211.3	202.51	210.81	212.91	210.28	198.55	203.46	205.1	213.98	215.44	211.64	206.33	211.25	213.03	208.69	211.04	203.76	208.64	207.32	203.66	209.56	210.19	207.02	206.27	208.01	207.95	207.21	213.65	205.5	211.27	206.85	207.05	208.82	208.96	206.18	207.42	215.2	207.74	206.59	210.14	212	202.76	209.96	211.24	212.01
200.35	200.12	214.17	204.26	198.65	201.44	203.67	200.38	202.8	199.53	206.53	197.91	208.41	200.46	200.53	203.09	202.56	203.91	201.07	200.56	207.67	203.16	201.45	196.2	204.73	211.31	206.46	202.98	204.1	203.08	197.55	209.34	199.71	202.67	198.62	200.07	200.94	207.59	207.08	201.07	202.68	204.02	208.18	204.94	207.13	198.94	204.99	205.16	204.49	207.73
193.38	194.61	210	197.42	195.75	199.78	203.11	204.23	197.42	195.46	198.96	199.38	199.23	197.59	192.63	198.61	193.24	197.03	201.41	202.05	200.29	201.48	195.59	199.36	196.74	205.19	196.21	194.44	200.98	205.48	201.71	195.83	200.2	198.88	197.58	199.44	201.52	199.59	199.35	203.67	197.6	203.73	193.88	196.43	198.32	194.77	198.67	195.29	197.11	194.67
215.54	218.83	213.21	221.56	221.95	211.6	217.65	215.31	215.26	218.3	215.77	211.99	219.67	216.15	212.8	211.62	221.01	220.21	216.27	218.66	222.89	222.07	216.12	212.24	214.38	218.39	218.37	221.27	213.52	221.18	218.09	224.12	213.47	214.87	222.74	212.53	221.17	215.48	216.19	217.59	218.7	217.24	213.13	209.28	216.38	222.26	220.42	219.4	219.73	221.91
206.96	212.02	211.99	204.59	207.92	203.82	205.21	205.54	210.07	212.46	214.73	204.59	205.22	215.54	211.09	206.38	214.12	206.55	213.47	214.16	210.64	209.18	208.34	205.05	212.74	212.18	208.68	207.33	209.14	208.59	212.45	208.53	212.72	211.7	209.3	211.25	207.75	210.66	204.34	207.52	209.04	210.45	212.24	209.64	205.53	210.54	210.67	205.29	212.52	204.97
205.77	202.68	205.65	203.82	208.87	201.6	205.23	204.22	195.94	199.85	205.62	205.52	203.24	204.13	205.38	207.28	202.25	206.57	201.54	205.9	207.78	204.37	205.94	202.01	206.95	210	199.88	200.75	203.49	205.47	200.41	208.5	197.01	205.63	206.47	207.89	205.43	201.41	197.76	206.82	204.1	200.41	202.36	207.56	205.85	200.75	205.41	201.89	202.72	203.88
198.96	202.7	210.73	206.79	202.84	202.93	196.27	206.37	198.58	206.51	203.78	200.94	202.91	199.35	198.75	204.42	203.73	205.38	198.67	197.83	202.8	204.48	200.52	206.14	210.82	203.56	201.7	201.51	208.7	203.29	206.12	196.53	207.74	201.79	199.87	194.04	199.92	202.36	201.64	203.98	198.81	208.64	206.78	202.9	204.77	205.05	202.72	207.51	212.15	208.82
209.93	204.34	206.05	205.84	209.17	209.52	208.26	207.06	211.48	204.75	210.41	209.66	214.34	218.84	208.44	210.09	207.21	211.1	210.27	211.58	210.25	208.19	214.06	215.13	210.87	205.96	206.25	209.12	214.06	210.52	204.79	212.6	204.81	213.31	209.55	198.15	209.74	212.52	212.91	210.37	206.9	206.88	211.25	214.54	212.24	213	209.03	210.76	208.4	208.28
200.46	198.03	200.13	203.81	199.98	204.1	200.97	204.97	200.6	203.04	197.08	195.97	202.12	198.1	199.3	207.43	201.21	197.55	206.04	201.7	199.72	200.23	206.19	202.68	200.58	198.86	201.65	198.6	203.37	207.83	200.05	202.63	199.12	198.43	194.57	199.13	196.66	205.73	203.26	199.77	201.11	197.74	200.62	202.09	204.66	203.96	198.81	207.27	209.05	202.92
218.71	216.92	217.69	219.4	219.51	214.85	220.78	217.4	218.61	217.99	213.03	218.09	216.23	221.7	213.01	219.31	222.75	224.16	221.5	217.91	216.73	217.25	215.42	211.06	215.8	220.58	217.17	219.98	219.71	225.1	218.35	214.94	214.46	213.45	217.92	223.8	207.87	221.58	216.5	215.29	214.53	213.16	212.19	217.47	217.98	221.28	216.41	220.4	218.73	216.31
206.22	203.61	209.02	207.33	209.25	207.92	212.18	211.97	213.98	208.53	209.46	213.57	214.71	210.24	209.83	210.91	212.2	216.94	212.22	209.27	208.16	209.89	212.58	210.29	210.75	206.68	205.99	212.32	207.72	207.68	210.89	208.8	206.89	202.7	209.08	206.13	205.07	206.97	214.18	208.11	214.52	208.48	203.77	204.93	210.66	210.87	212.42	211.11	205.98	206.26
207.2	213.72	210.93	206.27	209.11	202.19	196.12	207.85	200.33	201.64	204.86	206.82	193	203.72	208.56	209.86	200.32	209.26	204.23	206.38	208.82	208.99	201.7	205.64	205.91	204.23	203.53	203.01	209.68	201.26	202.03	210.51	204.02	207.25	203.41	207.58	201.35	201.69	206.53	206.71	207.56	197.65	205.56	212.15	202.87	204.05	202.6	202.01	206.17	209.65
200.5	208.28	205.3	205.66	200.11	203.58	205.88	216.33	203.11	203.72	203.91	202.87	208.42	210.77	205.64	210.18	211.94	207.94	203.6	207.74	203.48	201.94	201.72	207.93	200.99	208.66	213.01	205.77	207.09	206.89	204.14	204.85	206.75	203.99	210.66	208.32	206.35	206.46	206.65	202.57	204.05	211.31	207.85	205.93	206.11	199.97	212.59	206.09	202.39	204.37
200.56	198.3	199.25	198.79	203.78	194.96	190.46	195.7	199.87	199.01	198.5	201.14	197.56	197.41	202.5	200.57	205.01	201.58	196.11	199.43	199.1	203.19	202.59	201.78	202.8	203.5	205.37	201.49	199.6	202.69	202.58	201.16	198.12	193.5	198.43	201.03	204.22	201.13	202.89	195.44	198.38	195.93	198.52	197.27	201.82	198.04	192.2	197.6	202.68	204.98
214.43	220.71	216.66	219.93	212.73	214.51	220.42	212.07	220.47	215.44	213.94	220.17	215.29	215.84	215.24	215.33	217.23	214.22	213.54	213.85	220.73	213.43	210.74	222.85	219.12	216.65	220.09	220.8	219.1	221.32	222.48	211.54	218.08	212.81	219.17	217.89	213.02	214.51	219.5	219.77	215.87	218.48	216.49	221.63	222.1	218.2	218.2	217.99	212.45	212.18
198.73	199.49	205.25	202.16	196.03	201.01	199.55	199.3	196.16	197.71	204.86	201.09	197.43	203.65	193.48	193.82	198.08	194	201.13	204.61	198.29	202.82	202.11	201.83	201	195.87	199.64	199.82	195.83	201.99	206.88	200.35	192.7	195.77	197.75	196.46	197.38	201.43	201.6	199.3	201.91	200.55	201.04	203.39	200.58	197.19	209.6	201.72	199.52	202.78
207.41	202.38	208.73	214.39	205.48	210.41	213.19	204.61	205.71	208.22	212.14	207.76	212.39	212.76	206.2	207.5	205.44	206	209.2	211.54	207.21	212.56	211.45	201.71	210.34	206.01	209.04	209.49	212.35	216.77	208.4	204.43	206.54	206.62	212.2	197.66	207.73	214.6	205.14	205.69	204.1	210.54	203.83	205.58	206.8	208.37	209.18	204.05	206.06	207.28
204.59	197	202.18	196.93	199.07	197.04	198.09	195.53	203.87	198.35	193.07	196.89	195.81	196.63	195.42	200.42	197.89	200.15	203.14	201.29	199.64	195.66	200.6	204.21	197.33	201.9	189.45	198.14	202.82	200.6	193.46	200.56	198.55	196.4	202.45	199.17	202.31	193.47	198.49	195.51	199.63	199.77	196.34	194.92	201.76	198.37	198.6	200.09	199.21	200.73
211.91	207.04	207.11	203.28	208.51	212.07	204.88	213.69	207.1	204.34	208.03	214.06	207.75	207.63	211.1	210.1	209.74	209.72	202.43	212	207.39	211.35	203.29	210.74	205.15	211.15	205.7	207.63	208.15	211.91	205.97	210.03	209.84	213.2	206.73	201.33	208.64	201.5	216.36	208.52	201.94	209.09	205.63	205.46	216.08	209.8	213.68	199.75	215.91	210.46
205.57	202.86	203.66	196.79	205.53	198.36	205.83	209.31	207.68	213.83	202.43	202.53	204.79	211.9	197.86	211.4	205.08	203.52	210	199.34	208.21	205.1	203.19	206.04	204.71	204.76	207	200.87	205.5	200.94	201.59	199.59	200.47	207.43	199.98	201.37	197.47	211.04	202.81	201.97	202.82	199.6	205.92	200.8	201.59	207.88	199.72	203.62	204.98	209.85
204.65	201.57	204.05	201.83	205.06	203.79	200.43	203.36	195.64	200.2	199.31	198.88	202.52	199.21	204.8	200.35	202.46	198.9	192.47	196.77	200.3	205.12	201.9	200.7	201.24	198.71	200.4	209.07	204.67	206.4	202.48	198.68	206.75	211.02	202.53	206.73	200.36	200.15	203.97	204.76	196.75	203.62	204.46	198.35	204.95	194.58	200.09	200.18	198.57	196.88
212.39	205.5	203.79	200.43	201.98	210.95	206.32	203.65	201.17	208.9	206.52	211.25	199.94	210.93	206.23	211.25	203.8	211.76	207.95	213.88	213.25	206.17	206.39	203.53	201.12	201.78	202.82	208.47	204.15	205.16	205.8	207.78	204.91	207.22	207.92	208.39	210.06	206.68	198.34	204.36	209.89	201.92	204.36	201.16	196.8	209.31	206.24	206.16	209.71	209.64
200.21	202.33	199.37	202.37	206.9	202.16	201.48	207.29	199.64	198.21	202.04	198.65	205.38	202.89	197.9	203.82	200.6	208.09	203.13	206.25	200.65	204.54	197.62	207.5	205.23	201.33	202.36	203.23	200.19	199.04	206.54	202.94	211.31	198.5	208.3	202.88	199.67	200.45	202.95	205.37	200.16	205.88	193.36	210.79	200.62	200.08	209.98	199.85	203.99	200.86
202.19	209.92	215.65	206.34	204.54	201.99	204.55	209.29	209.76	210.1	205.04	208.74	204.58	203.03	206.06	206.27	212.73	205.62	210.25	206.94	211.25	207.76	208.25	208.56	204.41	215.06	205.22	211.93	211.01	205.86	208.23	205.77	207.48	203.37	210.5	207.9	210.14	212.41	211.95	208.2	211.22	214.2	204.9	206.72	207.28	210.45	204.53	202.96	210.57	210.03
212.86	216.69	215.88	211.9	213.69	213.39	213.53	213.31	214.55	211.26	216.25	215.05	212	214.1	211.77	214.26	213.63	212.92	212.5	209.23	212.91	209.5	212.95	211.49	212.68	214.17	219.74	217.24	206.25	211.45	210.86	216.77	211.71	210.79	214.33	215.39	219.43	209.49	210.2	211.47	214.61	213.76	211.92	218.62	214.59	210.41	211.91	215.4	207.18	216.3
198.26	199.84	195.72	207.05	199.78	205.12	199.31	197.28	204.9	204.96	198.91	204	203.98	197.77	203.75	202.46	202.93	203.06	201.25	201.28	200.3	197.28	199.13	207.21	198.84	203.64	206.55	194.91	203.49	203.5	206.15	199.13	199.08	200.09	200.08	205.18	201.83	199.93	192.13	203.47	204.6	197.23	196.85	200.8	199.69	201.21	202.76	206.49	205.44	198.11
205.62	205.2	211.27	206.81	207.6	209.46	205.54	208.08	204.74	209.24	210.16	207.38	208.29	207.47	205.61	213.49	212.5	210.57	214.7	207.4	206.88	212.4	208.39	208.98	207.13	209.55	212.31	205.79	203.91	214.94	206.46	206.94	208.18	209.99	212.92	209.98	204.31	206.8	208.21	208.68	204.8	203.27	206.27	206.62	199.84	207.24	212.62	205.21	204.12	205.52
203.66	195.52	200.47	203.43	201.88	201.75	202.49	197.42	204.06	205	202.83	204.42	200.41	208.55	203.76	205.19	203.66	210.24	203.21	208.57	205.9	206.2	205.27	198.18	206.79	208.05	202.59	203.33	206.42	198.58	200.27	204.07	198.2	203.63	203.6	204.87	208.63	203.3	204.88	206.15	201.7	198.13	207.21	203.36	206.59	204.08	203.68	203.32	207.79	198.7
206.2	219.64	214.69	214.61	218.97	218.43	214.79	213.35	223.5	211.5	217.56	214.13	217.49	219.71	214.64	219.91	222.48	211.11	224.76	215.97	214.32	216.45	214.35	217.75	212.36	220.73	211.06	217.32	223.38	218.74	215.65	212.14	220.71	218.47	221.08	213.38	216.88	212.29	213.51	222.06	213.83	214.03	219.42	217.3	219.15	213	220.56	219.33	217.92	220.63
210.39	205.01	210.77	201.32	213.41	214.02	208.61	211.36	211.09	208.25	209.93	203.41	205.45	216.01	218.48	208.46	204.63	201.21	209.33	214.56	202.72	212.84	214.42	206.14	212.29	213.85	211.22	206.54	206.71	216.38	214.69	207.67	207.8	202.37	212.14	213.5	206.42	206.12	208.68	206.65	212.92	211.51	210.82	206.64	203.81	217.06	206.5	211.1	207.59	204.88
213.08	216.12	215.71	209.78	217.38	210.28	220.35	218.11	213.16	214.12	207.53	215.44	210.54	214.13	209.42	211.73	217.3	216.78	210.98	215.22	214.99	213.45	211.94	212.06	220.07	215.94	216.23	211.28	220.34	212.11	212.87	215.67	212.15	216.22	216.26	211.01	210.89	212.25	213.75	216.85	210.72	212.07	214.34	214.78	213.76	214.09	215.04	213.62	211.27	211.86
199.47	203.7	202.18	197.93	198.39	203.13	208.6	205.66	197.79	201.4	210.9	210.22	204.59	205.75	199.96	198.98	205.19	203.99	200.49	209.92	203.89	207.48	201.65	201.75	205.13	199.11	206.37	203.24	208.37	209.65	201.39	202.72	204.22	201.99	203.94	211.78	208.37	207.65	201.82	204.41	209.17	205.18	205.9	206.39	202.86	204.85	209.82	203.33	207.75	204.42
199.87	206.72	210.51	204.27	206.24	205.5	203.19	204.47	210.73	204.4	201.77	203.44	200.57	202.52	208.54	204.86	203.77	203.99	211.88	204.44	206.7	208.44	206.16	200.46	204.12	207.18	205.7	201.09	205.48	207.01	214.73	201.66	204.05	203.35	208.75	201.23	207.08	198.65	208.47	206.64	202.75	207.74	203.8	202.87	205.2	206.12	202.27	208.08	207.64	200.22
211.37	216.01	204.01	207.51	206.87	217.63	212.01	209.66	209.26	210.04	207.54	210.82	204.72	206.17	210.18	209.88	208.21	202.66	206.9	210.63	209.56	205.04	205.61	208.08	210.56	208.83	212.51	203.99	209.99	210.95	208.51	207.76	213.16	206.07	203.68	205.13	208.46	214.26	202.88	212.92	211.82	209.65	212.73	204.29	211.51	216.31	212.93	209.43	207.88	212.45
215.36	211.42	213.89	215.17	219.89	212.67	215.43	214.94	210.43	216.02	216.58	208.96	218.38	216.02	209.42	215.67	213.15	213.53	209.18	220.2	212.01	217.62	214.34	221.53	216.17	216.05	220.83	214.55	219.16	212.08	215.12	209.94	213.39	214.25	211.61	208.49	210.41	210.43	214.09	212.39	214.43	212.12	212.22	213.78	216.18	215.46	213.04	210.33	213.18	216.92
213.63	207.39	219.53	208.31	214.88	216.98	214.77	205.52	213.19	209.6	210.75	212.7	219.52	220.69	216.34	211.14	210.88	215.74	210.82	217.58	218.64	209.48	218.78	209.42	208.89	212.09	217.23	211.14	212.46	212.98	215.49	214.88	214.96	214.99	212.21	208.57	213.53	209.1	215.08	216.05	214.05	215.17	208.67	211.73	208.34	209.41	211.53	214.7	223.29	218.14
203.3	201.75	200.11	199.03	200.63	201.08	199.49	203.33	206.69	204.68	201.95	199.09	195.39	200.73	203.02	197.3	198.41	199.23	201.92	202.21	203.69	205.92	206.08	198.75	197.81	196.71	202.92	200.98	198.85	204.68	195.4	201.18	197.51	196.14	200.52	200.6	198.79	205.22	191.24	196.32	202.25	202.78	205.27	201.76	198.54	195.75	195.86	207.35	196.85	199.21
212.06	213.65	206.65	219.64	200.36	202.14	211.99	210.11	204.44	205.31	210.87	209.55	206.64	203.05	205.52	203.3	201.2	214.22	212.9	210.04	207.2	209.46	202	206.77	210.51	213.27	211.48	211.98	201.35	214.66	215	208.2	214	213.66	210.72	209.22	205.83	207.01	204.66	209.04	205.12	209.04	205.89	204.88	207.21	211.74	207.41	204.31	207.23	209.1
220.4	218.45	220.01	222.46	214.96	223.4	215.31	214.19	219.13	216.61	220.21	209.58	209.65	219.31	222.2	211.23	212.39	217.67	215.93	216.28	219.53	214.74	222.66	217.8	218.31	220.73	221.08	220.7	219.43	222.14	215.47	217.98	219.94	224.22	213.19	219.82	218.9	216.46	216.82	214.05	211.59	217.7	214.6	223.92	213.84	215.59	218.81	221.12	220.74	218.27
211.72	212.17	208.73	212.91	212.04	216.35	209.98	212.68	205.14	211.37	217.92	210.51	219.71	210.99	210.39	215.34	208.46	212.83	217.26	211.03	212.03	215.05	221.36	212.59	206.99	211.44	213.09	217.16	208.93	214.2	217.82	216.26	216.4	209.61	204.63	214.09	213.08	215.18	214.42	215.56	212.52	218.22	219.37	211.58	215.9	213.88	212.5	209.53	213.74	211.12
199.37	203.07	203.72	207	207.55	210.07	207.65	210.3	211.87	209.32	207.74	205.91	207.57	199.8	211.7	204.05	210.7	199.08	208.26	204.35	209.05	206.63	200.47	210.29	205.54	207.25	201.75	207.97	208.29	202.02	204.28	205.9	200.44	201.47	204.5	206.03	205.97	204.53	206.83	210.38	206.02	209.89	205.2	208.2	210.95	205.96	209.13	209.56	209.98	202.25
202.24	207.77	214.27	203.18	210.86	210.83	205.11	211.08	207.76	210.12	199.88	214.51	207.25	194.87	215.21	200.98	203.45	205.37	207.22	206.21	208.03	208.4	208.98	209.08	210.66	210.66	209.94	207.44	209.7	206.99	210.65	207.99	209.77	213.76	209.54	206.98	207.12	206.78	211.58	207.8	205.92	207.82	208.82	212.79	203.97	213.54	213.53	203.6	206.89	204.89
214.45	195.06	211.69	206.74	203.96	205.78	205.65	210.46	210.12	207.15	207.49	211.75	210.01	215.92	202.52	206.48	213.19	209.43	200.62	208.53	214.91	211.25	215.71	213.94	210.91	213.15	200.66	209.3	208.92	214.16	208.52	208.31	211.2	213.96	210.51	210.99	206.08	207.12	201.34	210.49	208.89	209.7	201.99	212.39	206.53	211.73	204.76	209.34	214.67	207.85
206.49	209.46	214.49	214.93	209.32	207.99	210.62	214.98	215.7	213.95	210.49	210.06	213.08	209.21	210.72	207.9	205.63	212.78	203.16	211.2	207.54	208.4	205.94	209.4	209.18	205.98	206.11	213.69	207.37	207.77	211.64	207.75	209.29	210.32	204.45	212.83	206.48	210.21	211.65	205.44	214.08	207.82	204.03	209.95	206.84	211.01	211.67	212.58	213.64	208.83
206.83	211.13	212.42	206.8	213.8	207.38	208.29	201.84	205.46	206.76	200.45	208.15	202.66	210.35	209.92	208.47	209.64	209.32	212.63	209.28	212.24	204.28	213.78	205.15	209.71	211.8	198.08	206.62	206.02	215.84	215.09	209.74	209.65	210.92	210.54	212.38	206.42	203.81	205.08	206.23	207.8	208.55	205.37	202.81	205.04	210.94	211.14	208.21	209.37	206.44
221.87	219.77	219.52	218.67	218.22	216.89	217.53	214.67	214.57	220.06	218.59	217.2	217.88	219.26	210.85	220.16	220.01	218.48	217.83	217.27	216.77	214.41	214.61	213.75	220.5	219.54	216.07	214.63	218.41	219.87	215.24	221.62	219.13	216.52	218.6	219.72	214.07	220.41	214.28	218.02	216.44	217.3	217.41	218.55	213.27	216.92	217.18	229.75	217.37	222.18
214.55	208.99	217.38	214.45	209.19	205.1	209.35	212.06	210.08	213.39	210.81	209.7	208.1	206.66	207.47	211.67	210.73	206.59	207.59	208.56	206.77	211.55	211.28	208.36	216.76	213.15	212.03	208.77	206.68	207.88	211.32	202.25	210.11	205.07	205.45	212.89	215.03	213.67	208.78	208.66	208.22	204.94	213.08	207.22	201.47	206.16	214.35	205.05	202.47	212.22
215.58	215.24	209.23	213.4	209.74	219.99	204.05	212.15	211.41	209.37	213.5	212.52	210.2	217.18	211.38	211.35	205.17	212.44	210.72	210.88	212.84	206.54	212.72	217.57	209.78	211.28	210.87	213.88	209.63	209.27	204.39	208.6	212.78	210.74	218.32	209.69	208.94	213.07	210.12	206.03	209.05	214.68	211.11	213.07	208.47	215.02	217.92	211.43	208.45	211
205.1	215.23	211.83	212.87	217.05	210.37	216.88	205.26	206.22	213.02	212.01	219.57	208.77	211.25	212.14	217.88	213.92	215.31	209.64	215.19	210.21	208.66	206.05	210.84	210.98	209.55	216.51	213.52	210.18	209.48	208.94	212.07	212.55	215.59	218.31	213.07	206.49	211.39	207.26	212.11	213.91	215.34	208.79	209.96	209.45	212.04	206.35	203.6	218.84	210.02
212.94	214.72	211.68	207.42	205.06	209.05	209.54	206.58	205.36	214.29	213.31	213.43	213.73	203.99	204.06	200.6	213.78	205.66	212.29	200.74	206.34	205.4	205.65	206.66	209.12	208.89	211.55	207.45	205.71	207.14	213.82	209.74	209.46	204.49	206.83	212.96	211.87	208.44	214.14	203.72	208.89	204.11	205.97	209.61	211.04	198.53	206.32	211.03	213.72	211.75
200.41	190.76	195.7	190.59	202.68	192.52	194.86	198.38	191.51	200.09	198.95	194.7	189.34	201.08	195.02	192.63	199.15	197.4	195.33	190.44	195.54	197.83	194.04	198.66	194.76	193.11	193.01	195.44	189.65	198.67	193.23	191.24	198.25	195.62	195.02	196.04	199.19	190.42	194.02	200.69	188.85	194.99	200.74	189.17	199.02	193.45	198.26	194.06	201.31	195.59
205.98	214.41	203.55	204.32	206.05	212.32	203.08	206.64	205.27	210.08	213.02	211.94	206.33	203.91	208.69	205.58	208.73	209.78	198.15	210.51	207.67	213.21	212.54	208.03	205.83	208.24	209.89	210.58	204.48	208.69	206.99	213.81	202.29	213.17	207.09	208.21	205.82	213.79	204.39	207.25	207.47	206.71	211.67	210.39	214.11	203.11	204.58	214.34	213.56	207.03
214.09	207.72	209.34	206.6	213.08	212.69	209.72	215.84	209.71	206.99	207.12	201.75	206.7	212	209.11	210.89	206.87	207.19	210.98	208.74	206.9	211.44	204.24	208.54	211.58	208.55	205.31	209.86	209.51	211.94	201.36	205.74	206.52	212.42	207.44	206.3	210.27	200.39	208.61	206.57	202.65	213.27	208.03	204.29	201.76	205.51	206.65	201.03	207.4	199.92
202.01	190.21	203.41	196.27	198.79	196.1	196.09	200.04	200.11	203.78	196.45	206.09	189.9	194.53	198.27	198.36	195.37	196.95	202.94	196.67	196.45	200.56	195.76	200.41	194.66	192.74	193.68	200.57	192.62	196.5	199.85	200.52	194.67	191.45	200.12	200.7	195.86	199.09	196.86	202.61	199.75	203.56	200.47	208.04	198.5	199.84	190.69	195.76	204.15	191.88
207.18	211.41	207.48	205.6	202.36	203.87	204.61	201.34	197.46	201.66	202.92	201.31	206.3	205.87	195.73	199.06	201.84	207.39	207.03	202.98	201.62	202.35	205.51	203.71	199.71	203.24	204.69	199.86	203.68	211.92	204.18	206.63	206.26	211.44	205.17	203.39	205.66	205.02	193.12	203.3	194.84	199.5	204.7	203.94	203.25	205.9	200.22	204.42	207.89	207.44
211.24	209.88	215.08	214.09	210.25	213.55	206.63	217.56	213.32	210.38	215.93	214.64	215.66	214.03	208.06	210.06	218.08	210.82	213.26	211.79	212.96	213.3	210.9	213.75	214.74	212.04	207.85	213.98	205.64	215.58	210.14	217.02	213.47	212.88	215.13	216.86	209.7	208.55	211.51	213.79	213.07	214.6	207.79	215.69	208.09	212.33	212.97	214.38	214.64	213.93
206.61	208.71	217.68	210.04	213.34	216.44	210.9	213.15	210.23	213.26	212.75	216.39	213.35	209.64	216.35	214.25	213.21	211.74	212.26	213.49	210.58	212.53	215.97	209.19	211.06	210.03	219.1	209.79	213.89	214.16	206.33	215.58	212.62	217.02	214.81	212.57	211.36	212.45	217.56	208.44	214.84	214.58	218.64	217.47	208.44	215.56	213.45	215.57	207.2	211.95
209.5	207.3	213.38	207.69	210.13	206.29	204.56	208.61	215.94	210.27	201.26	206.36	217.22	206.62	212.57	206.19	205.91	205.65	210.79	207.45	214.35	205.34	204.86	209.29	208.57	205.7	210.52	207.65	209.79	211.49	213.5	202.68	211.93	209.34	207.56	210.07	213.55	206.89	205.48	210.69	210.12	206.6	210.45	212.82	205	209.62	209.35	211.62	206.42	213
205.85	208.6	217.7	209.33	211.92	211.19	213.33	208.82	208.07	212.22	215.98	212.54	217.38	216.26	211.41	212.49	214.12	209.87	207.7	211.69	211.16	210.4	214.39	213.23	213.14	209	210.22	209.03	212.62	204.35	208.28	208.03	208.86	216.25	218.8	216.65	205.28	218.75	211.9	213.8	210.36	211.08	209.39	213.46	209.21	216.36	209.32	214.33	210.79	214.78
203.93	206.99	210.54	204.75	203.15	200.31	212	201.62	202.1	202.24	204.73	204.86	202.31	209.94	209.68	205.74	204.83	204.26	202.18	203.92	206	206.87	204.64	205.05	215.18	206	196.99	208.82	209.37	213.3	205.02	202.93	207.72	198.23	199.67	208.77	209.23	202.94	211.07	202.99	201.47	197.28	198.14	205.49	208.54	203.72	205.16	202.69	205.04	201.65
205.47	208.64	217.28	208.58	207.81	215.97	210.65	209.92	206.03	213.39	203.67	203.13	201.18	210.55	207.54	213.23	209.25	208.11	212.94	209.66	208.18	206.67	204.41	211.4	209.15	207.31	203.09	204.84	213.24	210.36	210.06	207.72	208.23	212.48	202.98	213.29	210.49	209.86	206.2	209.7	205.17	205.96	204.21	213.23	209.78	209.31	209.92	208.27	207.02	207.73
199.28	206.07	202.97	203.61	201.24	203.64	208.35	199.2	201.33	204.04	198.98	206	205.28	203.22	208.8	202.86	201.2	205.51	209.88	199.65	201.12	204.56	201.33	208.05	202.72	206.21	202.48	212.56	205.65	207.03	201.3	197.65	209.92	200.34	206.98	209.61	199.71	203.42	210.46	203.19	204.94	203.62	206.12	208.11	201.1	199.85	204.76	200.63	201.25	200.07
206.03	210.19	205.41	204.28	210.07	208.54	209.63	205.9	201.32	206.56	205.39	205.68	210.74	212.16	200.53	203.87	212.38	208.51	208.57	206.53	208.4	208.57	205.43	211.32	206.53	205.22	209.87	200.33	206.95	204.03	211.68	206.72	205.78	205.89	206.66	212.59	203.34	213.07	210.3	202.3	205.15	206.81	208.3	215.1	208.65	208.85	210.11	207.35	212.38	206.05
221.77	210.74	213.01	214.87	212.38	212.16	210.49	204.36	218.33	208.7	207.23	220.66	212.86	213.68	213.17	218.72	211.61	211.15	211.69	208.88	211.21	211.64	211.91	209.01	208.27	207.13	211.49	209.44	204.82	213.33	206.59	206.94	204.57	206.91	210.04	214.42	210.98	213.64	210.7	211.49	218.23	213.96	206.04	210.63	205.8	209.37	209.94	210.3	212.37	208.16
219.91	216.75	214.84	213.16	211.27	210.39	211.77	207.42	219.05	214.27	214.48	208.67	215.92	212.7	215.22	211.31	214.49	213.42	208.59	214.07	217.34	211.53	210.17	217.75	210.54	212.65	217.23	221.7	215.06	211.93	215.01	209.54	210.66	212.65	215.02	217.54	215.01	209.88	214.67	205.17	210.94	210.61	207.18	220.34	218.91	209.04	210.35	212.52	208.71	215.88
210.82	213.12	210.16	207.2	211.13	211.01	216.99	212.56	209.88	221.95	216.21	210.2	218.88	213.06	206.45	213.3	214.83	216.66	211.18	212.48	218.32	211.86	211.6	211.67	209.91	211.86	206.44	215.43	210.64	213.51	212.19	211.34	213.58	214.2	216.07	209.9	214.79	216.34	217.81	217.1	217.27	215.43	209.61	215.06	207.53	217.47	208.46	211.81	212.16	211.22
209.6	214.24	207.1	211.73	215.56	212.56	213.1	210.39	214.09	213.61	215.28	214.5	216.56	218.33	210.27	208.8	208.98	212.33	212.71	212.89	211.62	211.36	213.1	221.95	212.75	214.93	206.06	212.06	217.37	209.31	212.5	214.42	208.68	219.94	208.21	209.98	215.37	212.02	213.23	211.69	208.36	209.49	212.99	212.2	217.28	212.52	208.35	211	211.96	215.82
206.94	211.94	207.11	209.95	207.38	208.61	207.45	208.73	210.66	209.85	203.62	204.09	211.2	204.08	206.68	197.72	212.1	204.27	210.52	210.53	211.99	207.65	207.74	206.52	200.07	206.84	204.85	206.37	208.68	208.87	209.01	205.71	208.77	209.85	208.94	207.81	210.33	211.47	205.89	209.15	203.87	207.3	214.31	214.66	210.98	205.72	200.57	205.83	211.39	207.53
202.74	203.59	199.52	200.54	205.1	198.71	196.76	193.83	201.62	200.83	202.51	200.14	196.47	201.89	205.77	203.27	198.61	199.42	200.5	202.79	208.06	201.33	197.49	198.97	204.2	197.19	198.82	197.64	194.44	201.48	205.55	201.16	203.63	200.04	203.26	200.91	197.23	204.02	197.68	202.75	197.12	205.92	192.85	198.77	192.07	196.07	201.66	187.63	201.16	195.98
207.07	199.6	208.77	200.1	201.59	200.83	203.48	202.94	208.24	203.91	197.11	201.96	206.57	209.18	209.61	206.45	199.36	201.58	204.61	201.93	198.81	202.82	198.02	200.83	202.44	206.84	205.98	199.48	206.24	198.65	202.84	199.94	207.94	200.23	209.73	210.2	201.71	206.98	207.2	203.09	204.97	209.88	206.4	204.07	199.14	205.93	208.94	198.92	202.67	200.24
216.96	209.51	210.31	211.27	210.8	212.18	206.57	206.36	211.38	206.1	207.9	212.25	213.84	205.94	201.69	209.98	206.13	211.04	204	205.9	205.34	209.13	213.97	213.61	207.36	208.06	214.3	207.74	214.82	213.65	207.25	204.16	211.12	207.37	206.88	210.96	211.34	201.97	204.82	208.52	212.15	212.83	215.24	209.69	211.9	211.28	207.22	212.79	213.63	205.61
196.85	197.21	198.6	202.12	202.77	201.05	204.16	194.94	201.43	201.18	200.93	194.56	196.55	204.29	202.26	195.29	197.32	202.21	204.07	196.27	199.69	203.04	206.63	199.28	201.12	202.29	198.82	198.22	200.36	198.09	204.81	199.6	197.9	200.15	200.11	199.47	197.24	200.69	205.04	203.91	191.68	200.63	202.5	199.49	199.78	203.74	197.52	199.62	193.48	198.88
198.42	199.57	199.55	202.11	202.8	198.97	202.24	200.83	202.16	201.2	208.54	204.67	203.19	199.73	202.68	197.28	199.33	201	200.58	194.02	207.64	203.79	197.53	205.18	203.33	201.83	203.55	198.37	200.54	202.27	201.36	202.16	198.45	201.03	199.4	198.37	195.3	203.75	197.08	201.42	199.96	199.99	204.01	201.66	205.69	206.68	200.62	203.05	199.12	202.52
211.44	214.98	205.86	208.29	208.56	208.03	200.68	212.63	213.4	201.89	207.61	212.4	206.45	207.99	214.12	212.63	212.56	212.82	211.27	210.2	210.5	211.44	208.85	206.48	209.03	211.86	202.83	216.59	209.56	212.8	210.64	207.56	204.31	208.73	201.21	208.38	208.83	210.75	200.76	215.42	207.43	203.86	204.98	215.53	210.18	209.15	206.36	211.81	215.72	204.41
214.69	221.82	212.57	214.23	218.43	225.09	217.4	220.02	217.55	215.49	224.06	212.05	216.27	218.36	220.16	218.44	216.28	217.62	214.15	219.93	213.81	216.8	219.43	213.94	222.99	213.88	215.31	221.11	217.8	218.75	219.58	218.31	223.15	212.48	212.96	215.84	222.91	222.92	219.63	210.61	216.6	219.53	211.79	217.44	221.35	214.48	219.06	220.81	214.51	224.83
208.07	203.67	212.96	209.18	205.14	200.27	207.07	202.04	205.85	205.09	204.35	210.24	207.48	205.61	209.7	210.59	205.11	206.59	196.19	209.98	204.1	199.62	208.37	203.7	201.96	210.45	210.95	214.65	210.32	204.86	203.5	200.97	200.27	202.13	204.62	210.91	208.73	205.17	206.78	204.27	211.89	201.03	207.42	205.53	210.78	207.11	208.79	203.55	211.82	205.29
203.77	207.43	204.81	202.03	203.8	206.79	200.47	207.14	202.64	211.44	206.24	204.93	200.91	202.02	201.4	203.32	209.83	204.34	204	203.84	202.15	201.13	206.88	207.67	196.64	206.46	206.96	203.96	207.24	205.04	202.57	203.74	202.28	201.77	207.54	205.21	201.88	205.41	202.94	196.95	199.64	200.2	205.61	204.25	203.86	203.14	206.24	206.76	210.24	206.35
205.74	214.74	209.32	206.13	214.04	213.98	206.72	212.39	208.53	210.02	210.97	208.44	205.43	208.21	204.99	213.58	212.57	215.84	211.07	217.48	208.9	212.34	207.44	210.91	209.27	210.24	214.41	218.25	212.34	208.24	212.32	210.24	212.96	211.25	209.17	217.19	207.98	207.05	209.07	205.68	207.11	206.33	212.96	205.17	203.59	210.5	215.33	215.41	207.93	207.36
214.32	217.41	216.04	223.35	214.78	214.25	221.97	214.29	218.09	220.08	208.5	218.41	215.91	217.08	216.41	226.7	218.99	218.45	216.15	224.53	219.51	213.91	215.02	218.71	221.19	217.65	223.16	218.06	221.79	214.82	219.39	209.65	219.16	215.73	217.58	210.18	220.05	223.53	218.3	216.76	217.7	217.83	210.92	219.15	219.33	221.35	222.09	217.57	213.91	220.09
205.67	203.76	205.04	201.9	203.82	202.38	206.87	197.71	203.69	206.29	199.97	202.87	202.97	203.4	199.7	202.16	206.32	209.37	204.54	197.29	201.36	205.85	206.92	207.17	205.22	199.23	202.14	203.56	204.37	202.49	206.84	198.79	202.51	205.27	199.3	200.55	204.93	203.11	201.23	205.69	200	203.35	207.56	196.89	203.17	209.53	201.03	201.63	202.52	201.5
198.87	190.42	193.51	201.23	201.93	196.23	194.38	197.35	195.99	192.77	194.11	192.76	191.37	201.08	195.97	196.35	195.13	192.49	190.41	195.72	198.46	195.88	200.45	194.88	186.23	193.32	187.73	194.64	201.99	199.23	194.47	191.01	189.68	194.49	198.36	199.08	194.22	192.67	194.32	195.81	192.88	197.25	196.83	193.42	195.21	191.46	194.84	193.37	193.69	192.6
216.77	210.12	209.34	217.63	211.99	213.64	208.72	212.88	211.53	207.21	214.76	209.42	207.17	211.18	215.9	212.65	210.3	208.4	217.03	207.91	207.87	207.74	208.86	216.06	209.62	218.6	209.61	214.45	213.63	214.59	221.53	208.24	212.3	213.49	214.04	212.52	214.36	213.1	215.01	210.64	206.56	207.2	211.21	210.82	214.83	217.64	210.98	214.01	209.63	218.96
205.13	216.6	209.2	208.2	206.99	209.16	206.12	212.52	210.43	201.42	204.58	212.85	205.77	208.72	208.15	211.89	203.31	205.87	210.51	213.08	208.96	204.96	208.51	215.28	207.96	206.31	212	209.71	209.16	207.89	206.94	203.13	210.67	206.99	205.57	211.1	207.71	201.87	204.47	205.13	208.19	212	212.61	213.49	203.69	208.43	207.89	212.13	212.31	209.21
213.66	208.52	212.03	212.45	203.28	212.11	209.12	210.24	209.13	206.74	203.36	206.44	212.23	214.43	210.5	208.53	208.35	206.5	208.41	208.27	208.44	211.27	207.14	205.38	211.4	213.12	205.98	197.52	201.21	208.32	215.57	211.36	208.36	209.09	204.61	209.55	211.16	208.45	208.72	212.2	209.2	214.98	209.45	218.01	200.67	205.13	206.4	210.66	212.96	203.96
216.53	223.47	215.15	224.51	220.11	214.6	223.42	224.82	209.6	217.33	218.19	215.16	217.81	219.16	214.41	214.24	212.92	216.65	216.14	211.98	219.31	213.34	216.24	216.78	213	214.9	218.03	216.5	224.61	219.65	215.11	216.67	223.47	215.83	209.42	210.04	217.61	220.28	213.6	212.39	222.84	220.84	218.23	218.12	220.19	223.54	219.14	213.75	215.52	220.64
212.64	213.22	215.47	213.46	217.14	207.87	211.25	209.18	208.35	210.79	212.98	208.49	214.02	211.66	214	213.22	214.85	202.91	211.91	214.95	212.99	209.02	215.92	209.86	212.04	214.15	209.95	215.55	208.28	212.98	211.58	209.78	213.47	210.14	213	211.79	210.92	205.6	218.17	213.94	220.27	208.16	212.88	209.21	209.83	207.66	208.79	211.8	208.04	208.57
211.46	208.58	210.9	207.92	211.99	210.7	211.85	208.05	213.78	212.56	213.1	210.23	212.41	215.82	206.84	221.43	216.05	217.05	208.91	213.06	205.14	216.25	208.34	209.42	214.61	212.97	210.02	220.55	223.29	213.24	211.43	215.06	213.63	213.79	211.55	218.98	215.81	211.89	216.5	209.67	213.64	212.65	213.28	212.34	206.61	211.27	215.11	214.13	211.58	211.54
200.35	201.84	195.5	196.61	200.25	194.54	197.1	199.5	196.87	207.4	198.27	199.59	196.36	199.41	198.33	192.2	201.86	204.27	193.66	200.96	190.49	198.44	196.98	191.73	197.71	195.77	191.57	204.88	202.62	191.28	196.36	193.14	197.77	193.58	198.27	201.88	189.42	203.46	203.28	197.5	193.04	194.66	197.28	195.68	194.89	193.75	201.5	201.01	197.06	198.34
210.95	201.69	207.96	215.27	208.62	206.17	208.07	203.44	208.56	206.96	212.43	205.72	207.02	210.96	210.17	208.48	210.73	211.87	212.51	208.95	206.33	204.15	204.84	209.23	207.25	202.74	206.73	210.79	207.67	203.85	210.43	205.21	203.18	209.15	213.03	209.17	213.58	206.03	208.66	207.45	206.55	209.14	205.72	202.97	205.29	209.47	205.92	206.61	204.58	206.35
195.01	197.02	196.86	193.34	198.19	196.6	195.21	197.55	193.08	197.83	198.86	196.95	194.17	189.22	192.44	184.85	192.02	189.28	199.2	185.41	196.08	197.43	194.74	193.65	194.86	198.91	196.81	190.9	197.36	196.88	194.1	200.19	190.44	194.34	194.93	192.58	191.33	191.54	197.56	193.26	193.95	195.06	202.66	193.23	193.24	191.56	190.52	193.23	191.76	199.87
201.8	201.45	200.1	200.63	210.33	209.3	205.47	199.56	202.92	206.3	201.28	205.92	197.74	202.29	204.4	205.19	198.32	206.34	200.7	206.83	209.27	209.47	210.02	202.46	204.91	201.4	202.29	208.45	204.52	207.61	201.4	204.66	209.31	204.08	201.92	207.56	202.25	207	203.74	197.51	204.71	206.6	204.3	204.06	210.17	203.44	204.94	204.2	204.12	201.74
205.71	198.15	199.78	203.79	205.25	206.34	203.53	205.15	199.28	200.65	205.87	206.66	199.46	202.61	203.97	207.23	201.34	211.15	197.33	201.66	199.9	204.38	200.03	200.7	207.21	204.05	202.49	206	201.38	206.49	213.43	207.75	203.87	205.75	199.48	200.18	204.83	202.81	206.22	201.64	203.93	207.13	208.73	198.45	201.79	207.92	205.23	205.95	204.1	203.72
197.21	199.11	194.19	194.67	194.62	198.12	193.66	194.9	190.37	195.79	195.43	191.89	186.96	200.32	187.06	198.46	195.77	189.09	191.46	190.21	191.88	191.51	197.57	197.75	197.74	195.04	196.61	190.67	193.67	192.66	196.33	197.65	196.32	190.72	194.95	198.02	197.41	199.84	193.65	196.2	191.88	193.07	193.28	199.63	195.98	203.71	192.19	192.62	198.24	197.03
204.08	209.42	204.51	205.13	201.44	198.36	203.05	200.29	202.9	193.78	207.18	209.66	202.33	202.86	205.62	205.23	206.53	202.03	204.39	205.11	203.15	206.45	198.7	201.52	202.37	196.15	205.65	203.7	199.64	204.52	199.53	205.05	198.76	201.29	198.22	204.05	204.37	200.2	201.82	196.54	196.95	206.36	199.67	206.99	208.97	208.65	202.81	201.75	202.73	202.64
206.31	216.75	211.97	218.24	210.94	215.07	210.28	215.7	214.45	213.05	211.48	211.29	213.02	218.28	213.67	211.89	214.99	212.46	214.04	211.55	207.51	214.79	213.98	213.01	211.06	217.87	210.72	214.67	219	207.46	211.02	211.76	210.8	211.15	213.97	219.06	218.09	213.89	214.74	215.65	213.61	212.75	207.58	217.33	216.73	210.94	214.7	213.94	213.1	212.54
205.38	206.56	206.64	206.9	212.86	204.36	208.9	210.52	211.09	208.44	205.97	209.12	208.89	209.64	214.77	208	206.81	209.92	202.99	208.1	207.19	219.31	208.75	212.41	214.09	207.81	206.96	211.9	207.91	209.56	209.49	207.01	206.13	211.58	207.89	208.85	212.79	210.2	208.7	207.48	211.86	212.17	204.73	209.02	202.93	204.57	210.16	206.56	209.15	210.84
217.28	215.67	217.91	212.55	220.93	215.02	216.51	214.33	217.5	213.05	218.13	219.55	221.71	218.43	212.93	216.98	214.06	214.37	220.79	216.07	218.49	230.24	217.59	218.78	210.67	217.43	215.99	224.1	223.52	216.6	219.46	217.88	211.05	212.01	211.12	217.29	224.33	215.68	211.03	217.8	215.74	215.43	215.4	220.56	216.18	209.23	217.69	214.38	216.33	211.8
195.36	188.81	194.73	193.03	195.6	190.48	189.07	199.61	194.52	200.47	196.14	193.32	194.3	194.75	196.08	189.28	191.37	189.99	191.28	198.22	204.31	193.49	197.16	198.82	192.94	192.99	194.67	191.51	189.12	195.15	188.26	194.39	198.07	191.64	193.18	192.98	193.57	192.95	195.2	194.77	194.35	191.57	191.29	190.3	196.17	190.22	193.93	191.56	196.35	199.38
212.21	206.88	216.04	217.47	213.89	205.48	214.77	208.42	213.18	211.11	213.8	204.66	211.22	207.5	212.31	211.17	209.04	210	208.54	212.97	212.96	215.67	210.25	214.38	217.77	213.47	216.08	209.32	212.27	219.44	215.49	208.42	216.52	214.94	209.8	212.92	211.25	208.77	207.55	207.64	215.86	211.6	207.92	212.56	213.72	208.84	217.8	205.53	205.93	217.16
200.86	200.23	196.11	201.55	199.66	202.39	199.1	197.48	199.43	194.45	196.56	196.72	199.17	200.76	200.22	204.78	198.81	199.13	199	193.95	194.49	202.57	198.64	198.38	195.94	198.79	194.98	196.2	200.86	195.08	202.08	204.26	193.31	206.91	199.92	195.59	198.43	201.61	197.37	198.77	198.85	199.55	200.98	199.5	198.97	203.4	198.9	202.05	198.13	197.61
209.2	210.7	209.07	209.45	210.06	207.14	209.23	210.49	206.28	210.78	209.81	206.79	204.38	200.88	203.25	212.14	212.51	212.7	209.44	209.25	213.34	205.93	211.11	205.16	212.34	212	208.39	211.94	206.8	212.24	212.41	206.52	209.29	212.25	204.31	211.54	217.16	212.2	214.3	215.26	210.33	208.6	206.41	202.11	206.53	208.15	204.86	207.73	207.15	210.49
210.04	205.86	208.07	207.24	209.47	207.04	209.61	212.75	206.61	218.62	216.74	215.98	218.73	206.54	204.4	206.44	211.95	201.85	209.07	208.02	208.91	210.69	216.74	209.18	210.51	207.92	208.49	210.86	209.08	207.47	209.96	208.3	213.14	209.24	217.3	204.17	209.63	210.96	201.87	205.55	208.63	210.94	212.51	208.32	212.57	208.93	211.11	218.91	211.46	213.24
205.95	200.14	210.44	199.3	206.37	202.19	203.88	196.47	206.82	207.31	204.13	207.27	201.64	205.05	207.23	202.96	197.03	199.87	203.18	203.1	201.96	203.03	206.65	202.86	204.31	201.71	205.85	201.15	205.08	202.1	199.74	201.77	209.43	203.91	208.85	202.32	204.78	202.44	204.3	209.07	207.48	203.04	201.94	205.48	205.68	207.5	205.43	207.19	195.87	204.83
215.87	210.98	206.25	212.91	208.12	211.93	218.29	210.14	213.23	208.03	210.91	207.64	209	214.01	216.61	211.81	208.46	217.06	222.47	208.63	212.99	214.33	205.29	220.38	221.8	209.61	211.37	212.4	219.03	210.3	215.96	209.5	214.5	210.54	217.47	215.4	209.97	215.9	219.33	210.59	216.4	206.65	209.36	207.06	209.3	210.27	206.82	215.76	208.98	206.24
213.73	213.92	211.25	210.73	217.96	214.69	213.45	209.25	216.47	214.01	211.41	212.74	210.22	211.12	217.71	216.05	216.89	203.55	216.32	212.7	211.32	209.52	207.6	215.96	211.61	208.76	212.01	220.34	218.42	206.97	211.47	220.4	217.73	212.65	220.87	210.94	211.46	210.39	211.99	212.69	216.55	211.14	214.71	221.21	209.76	210.12	216.03	213.96	213.94	212.75
220.67	216.91	217.21	216.74	213.27	219.47	216.75	216.34	212.26	215.22	216.86	218.06	222.84	216.95	215.91	213.68	217.67	219.31	216.2	218.44	213.73	211.46	216.7	210.88	220.83	216.64	215.77	222.87	216.1	219.45	212.69	220.68	221.07	213.63	214.39	214.98	214.26	219.56	212.21	215.16	218.11	219.78	218.13	216.84	219.34	221.37	210.62	215.63	216.42	213.9
222.37	219.88	218.07	217.82	218.45	214.41	217.53	217.55	215.13	215.42	219.26	220.1	213.6	218.99	218.6	210.99	224.37	216.42	216.14	217.22	218.83	215.03	221.32	213.43	217.37	216.21	220.02	223.82	215.27	216.77	219.78	217.9	215.68	219.86	216.72	220.57	222.84	218.82	213.07	215.81	221.17	217.93	216.97	219.47	218.54	216.84	213.67	216.12	210.38	213.72
208.2	210.49	207.77	212.32	209.21	218.66	206.95	214.87	210.97	205.69	212.4	210.29	207.81	211.04	217.84	207.35	209.07	208.58	210.79	214.19	204.86	207.18	210.73	219.75	213.95	212.78	210.49	211.52	210.58	210.53	211.57	208.52	204.92	210.46	215.88	211.11	202.78	215.48	211.41	209.69	214.53	211.62	219.14	209.44	205.5	206.36	209.62	208.35	205.38	214.33
211.04	202.33	212.51	203.98	212.26	210.74	210.17	210.9	203.82	211.38	203.8	210.26	206.81	205.69	214.8	210.88	207.09	209.32	197.36	203.8	206.81	203.89	206.77	211.01	208.46	212.86	209.9	210.19	211.79	212.63	210.42	212.64	200.66	211.74	207.78	210.55	213.55	208.37	214.41	210.42	213.55	212.49	210.69	208.59	207.78	211.01	212.08	208.78	211.5	207.77
201.82	201.91	204.36	206.61	206.8	198.52	203.66	194.84	199.75	205.9	202.9	209.32	208.58	208.34	204.85	207.71	205.17	194.64	200.79	209.63	205.5	210.29	207.95	201.93	207.71	202.78	200.3	204	206.23	206.82	207.32	209.43	204.28	200.85	204.19	198.82	207.36	206.18	200.68	201.63	200.76	205.2	205.62	196.94	203.96	205.19	204.49	203.91	203.51	205.48
197.25	197.04	198.78	202.48	201.45	196.74	198.89	201.16	199.09	202.81	206.99	195.67	207.41	192.14	197.15	204.23	199.08	198.77	200.27	196.31	203.84	204.38	200.36	199.75	203	198.38	201.51	199.37	201.11	204.28	199.29	200.68	202.59	193.63	199.7	202.79	192.06	200.2	202.52	198.43	198.71	201.97	194.26	198.77	199.78	202.05	201.64	197.86	195.34	195.93
203.94	196.47	193.4	202.49	203.04	203.8	201.15	199.95	208.43	200.29	195	201.37	200.11	204.1	201.58	201.15	201.89	199.72	206.94	205.34	200.46	203.29	204.01	205.63	198.88	203.77	199.33	202.64	205.45	201.91	202.26	200.77	200.86	196.33	200.78	206.52	200.48	203.88	197.46	200.22	195.57	200.72	202.97	203.75	197.9	199.12	199.39	195.23	196.96	194.66
210.14	206.11	210.17	209.02	203.5	206.48	195.82	207.12	207.9	208.5	202.55	205.77	210.14	217.51	203.58	206.31	202.61	212.15	206.74	201.82	206.13	207.98	208.47	208.43	205.91	208.76	207.5	209.79	206.14	210.02	212.85	200.04	209.78	206.44	204.36	211.07	207.34	209.2	201.62	208.74	210.75	206.86	210.7	205.45	208.95	206.74	201.46	213.95	214.59	203.43
213.62	217.85	221.22	212.06	216.53	214.98	211.56	214.86	218.45	214.34	218.36	215.06	220.53	224.05	220.33	214.83	215.95	214.16	214.11	218.75	219.29	217.22	217.77	218.25	215.71	217.6	213.42	216.78	208.14	211.04	218.49	219.09	212.07	214.28	216.35	217.86	217.82	217.35	215.7	221.02	216.59	210.61	224.78	209.92	213.09	211.97	216.31	213.85	223.75	207.67
203.6	202.75	203.71	205.59	197.51	204.06	206.52	201.64	200.45	198.88	204.7	211.91	204.47	208.67	204.92	201.97	209.81	196.24	201.62	205.23	201.95	207.82	202.24	205.81	209.9	202.16	205.82	203.09	201.1	200.42	202.72	199.98	202.15	207.37	200.97	203.04	204.57	202.27	209.19	201.45	203.71	199.76	201.29	206.82	204.79	201.68	200.08	204.17	205.56	205.68
207.69	209.35	211.76	206.35	205.25	208.47	205.87	207.75	204.66	200.57	208.81	203.17	203.37	209.3	202.53	202.3	208.02	208.27	203.95	202.72	205.26	200.76	196.73	204.11	200.8	206.64	211.16	207.08	206.24	207.68	210.28	209.24	202.72	209.83	203.2	202.4	206.19	200.45	200.81	204.96	208.81	203.12	204.81	205.82	209.36	204.65	208.2	197.21	203.63	208.4
218.97	213.74	221.21	217.43	216.81	217.47	218.58	214.64	212.69	217.5	217.57	213.41	209.41	221.68	217.64	213.87	223.87	218.17	220.02	209.91	215.26	215.98	217.27	212.73	216.05	221.71	214.22	223.08	221.26	212.66	219.98	220.32	215.52	217.12	214.66	229.36	217.97	220.53	215.57	219.66	215.2	217.15	215.9	223.41	213.45	215.81	223.01	217.78	223.56	214.44
196.85	202.61	200.9	206.02	201.06	203.01	195.47	200.07	198.35	201.16	200.35	199.55	201.32	204.67	197.8	201.56	200.61	200.11	204.72	197.96	204.44	202.04	204.75	200.16	196.04	204.06	205.9	199.99	189	196.32	201.1	200.91	195.33	193.88	201	197.09	199.42	191.61	198.3	188.81	189.76	200.36	201.66	204.49	203.96	198.98	201.11	201.65	203.98	199.82
207.86	209.52	208.92	207.61	206.68	209.23	200.37	210.54	204.06	216.62	206.2	210.47	202.46	208.14	202.22	207.67	209.88	209.5	202.21	214.82	212.15	208.01	206.53	213.1	208.69	207.57	209.21	213.56	213.4	212.24	210.05	206.5	207.33	207.29	207.37	206.34	212.5	204.55	211.54	211.06	215.31	204.89	210.85	208.84	206.11	210.67	207.87	206.95	207	203.47
201.83	206.29	204.84	203.65	197	206.07	202.93	201.74	202.19	204.42	208.42	203.76	205.55	204.53	199.19	196.15	205.52	207.5	199.35	203.93	207.26	205.9	198.6	200.14	200.81	198.94	204.33	202.1	195.36	202.41	199.76	193.24	198.23	202.35	207.83	212.49	204.82	201.92	202.14	203.15	203.86	197.74	198.12	196.54	204.86	203.5	196.12	197.2	204.97	206.51
217.22	206.35	215.19	209.57	208.82	205.62	212.21	205.75	221.58	214.44	208.03	210.88	214.84	212.76	211.57	211.15	212.27	210.28	212.13	219.87	208.45	209.51	217.14	211.85	211.87	210.15	209.57	219.52	214.64	207.43	210.51	211.68	215.38	206.98	202.95	214.21	213.02	210.42	202.08	214.99	215.84	213.74	203.88	211.31	218.72	211.41	212.89	203.08	213.04	214.59
197.57	206.41	201.71	205.48	204.75	204.02	204.28	198.72	196.21	203.09	198.54	203.89	199.21	201.23	204.67	208.18	198.97	205.9	205.76	206.04	200.87	208.22	203.51	204.77	205.49	205.54	205.03	203.83	208.08	198.39	204.08	200.19	205.42	204.37	207.2	210.37	202.68	204.04	204	199.46	206.37	201.69	206.17	199.76	201.89	211.04	204.93	204.39	200.34	207.12
204.28	210.41	203.74	203.4	203.21	206.12	211.88	198.42	211.48	202.86	205.74	206.47	207.09	206.14	206.95	206.36	208.46	208.24	204.69	205.72	206.43	207.16	205.37	197.2	202.6	201.71	205.05	201.6	207.69	207.67	208.12	199.35	204.92	193.62	208.97	208.54	201.84	205.53	204	205.35	198.6	200.82	206.39	204.32	206.26	207.23	208.12	213.13	203.19	208.6
195.57	197.98	196	199.98	197.89	194.73	203.84	196.96	198.81	198.43	198.77	194.42	199.92	197.43	201.09	194.74	196.14	198.8	194.94	198.74	199.09	196.54	191.63	199.24	194.31	198.3	201.81	198.58	197.19	199.39	202.18	200.6	204.62	201.78	193.56	194.38	202.97	193.91	205.82	203.78	193.43	200.98	201.83	200.76	199.38	199.64	198.17	197.81	196.2	196.39
207.95	205.11	204.83	206.66	201.34	201.77	204.2	205.82	207.81	204.77	207.86	206.62	198.23	207.16	206.8	211.69	208.03	205.79	211.18	206.33	210.82	202.58	203.69	205.36	209.51	207.54	203.34	208.08	210.07	204.85	207.37	207.75	204.27	209.67	209.88	203.58	212.53	201.47	203.56	209.54	213.62	209.15	208.16	203.95	206.32	206.31	206.66	207.04	206.72	203.24
206.19	206.11	216.12	207.73	209.23	213.15	216.21	208.44	200.4	209.22	211.55	203.31	202.01	204.46	206.35	199.67	206.77	205.4	208.47	207.61	209.56	208.02	208.54	207.56	208.89	211.37	204.22	209.31	203.09	210.27	207.44	208.92	206.23	208.52	209.53	212.24	202.37	209.86	215.22	211.3	210.78	205.26	210.5	209.9	210.97	212.23	204.67	203.18	206.52	209.13
205.94	208.29	212.06	205.55	205.79	209.71	213.23	212.8	206.03	208.58	205.84	208.25	209.54	205.55	205.78	204.32	206.79	205.02	212.43	207.78	206.22	207.93	207.29	205.87	207.18	208.64	203.56	213.09	212.89	202.9	203.19	207.25	209.07	209.73	207.77	206.59	216.64	213.9	211.03	207.32	213.67	203.85	203.58	206.12	213.14	211.34	209.67	203.65	207.41	210.05
207.11	200.12	198.02	198.29	202.92	201.46	197.49	198.76	193.87	201.27	198.08	203.34	201.32	201.94	204.29	200.25	205.08	200.99	207.26	202.58	197.33	201.37	195.61	200.42	199.59	203.8	201.24	202.78	202.98	193.99	198.41	203.25	204.96	197.48	203.4	200.16	200.72	198.68	203.03	201.41	202.82	199.52	191.36	205.92	194.44	201.96	205.55	204.54	194.3	205.75
203.16	209.28	211.79	216.68	208.49	209.74	202.08	211.52	217.95	213.46	204.78	207.71	209.73	198.9	208.58	207.35	201.59	204.57	206.66	205.08	206.49	213.23	208.58	209.86	207.11	213.13	207.13	207.76	207.71	212.68	211.62	204.69	208.13	205.39	214.15	214.03	209.64	206.49	205.55	205.32	208.05	202.05	206.96	204.18	216.25	208.55	211.93	204.08	211.64	207.96
211.78	208.98	202.59	205.94	207.46	208.85	202.67	202.79	203.34	209.82	208.3	209.88	207.93	210.52	211.95	205.36	212.44	205.57	210.21	210.27	208.4	206.42	206.79	212.2	209.47	208.5	208.15	204.05	214.16	205.29	210.24	201.66	205.67	202.73	203.91	203.64	206.4	213.47	205.86	205.2	204.35	205.1	209.76	205.51	210.87	215.23	208.36	204.77	210.7	211.43
215.66	210.43	210.88	210.51	217.27	211.07	215.87	207.85	212.76	209.8	214.56	209.99	203.94	217.26	211.3	206.85	212.59	212.52	214.72	210.16	220.21	212.73	214.08	208.69	214.75	215.65	214	208.29	210.68	214.82	206.62	216.26	212.18	209.16	208.68	208.44	209.69	213.59	210.25	208.09	211.3	206.17	212.99	210.19	213.83	214.89	215.01	211.57	217	216.34
212.57	216.95	216.89	218.8	221.19	220.03	217.15	217.92	215.15	217.98	217.36	220.44	214.62	214.64	209.8	215.81	219.39	218.97	217.12	216.95	224.72	213.47	216.13	220.39	210.34	217.46	224.37	212.72	220.27	217.08	213.81	217.7	216.67	209.01	216.17	216.61	213.48	213.33	219.88	221.41	224.25	220.01	215.69	216.62	219.88	215.69	217.24	215.58	221.02	220.29
192.2	184.87	193.02	194.14	200.71	195.35	188.34	195.21	194.75	197.48	193.41	191.93	187.49	196.2	200.54	195.75	192.56	187.9	200.24	192.12	189.48	190.62	193.77	194.53	195.57	190.14	192.33	190.8	199.21	195.92	189.44	198.79	197.87	194.15	194.2	196.56	195.11	191.84	189.01	195.25	194.28	193.37	187.95	194.15	191.83	195.26	197.54	191.47	195.92	193.16
214.48	213.9	213.33	213.84	213.17	209.39	213.52	209.75	210.65	216.1	216.53	211.94	217.13	220.58	214.53	218.19	211.94	207.34	213.24	213.51	209.68	211.64	205.39	207.3	210.23	207.92	212.69	209.78	212.56	212.11	208.73	218.05	213.58	215.76	214.52	218.51	213.42	218.2	214.71	210.66	212.69	211.55	203.79	210.7	212.36	212.71	212.44	214.27	210.34	213
206.66	205.94	201.92	208.98	210.46	203.32	204.71	209.22	202.09	208.89	203.65	201.23	204.19	205.59	207.56	207.1	206.13	203.8	213.84	205.21	204.45	203.07	198.43	206.17	203.53	200.94	213.33	205.99	210.09	204.12	205.06	201.18	208.19	205.94	208.45	209.89	205.37	203.28	202.38	208.51	211.2	201.28	210.19	209.3	207.86	206.07	203.4	206.27	198.47	205.34
199.3	206.89	206.97	199.16	204.7	205.63	202.29	198.1	203.93	212.17	201.87	204.83	206.28	206.55	204.57	197.11	206.51	199.29	197.76	196.49	207.73	208.92	201.31	202.88	201.98	204.59	199.76	212.83	203.28	207.74	205.2	200.4	203.22	206.11	210	200.07	202.14	203.39	203.99	207.23	203.22	208.68	205.71	204.89	212.72	201.58	202.42	201.61	203.16	200.07
196.93	203.51	195.5	197.49	204.77	205.49	200.46	206.88	193.36	197.13	201.04	201.79	196.55	198.54	193.88	198.38	197.95	200.85	203.79	205.27	199.34	197.4	205.34	203.15	198.88	195.21	199.63	194.93	199.58	196.9	200.99	198.61	203.19	202.84	201.3	201.14	202.05	203.42	198.33	200.61	203.53	198.58	199.24	204.3	197.73	199.09	201.14	200.56	198.67	202.55
205.53	210.38	210.37	212.28	203.32	204.84	207.34	205.4	206.78	207.2	203.56	204.17	201.27	208.47	206.72	209.84	210.87	213.24	208.08	206.56	202.1	210.18	202.81	206.27	207.8	215.25	208.55	205.23	205.68	208.36	207.58	209.96	201.23	203.6	202.78	212.83	209.67	204.38	210.08	202.81	207.9	210.92	202.39	207.44	207.78	209.33	206.27	211.55	209.33	205.29
215.35	212.44	208.45	213.26	211.44	213.82	213.76	219.73	215.66	212.38	210.86	207.42	214.62	216.83	206.65	219.68	215.02	213.6	210.25	211.78	218.35	215.96	217.96	213.56	214.71	212.79	212.82	218.72	206.17	210.64	211.2	206.83	212.57	215.07	214.24	214.07	216.87	207.3	216.07	211.13	217.81	197.97	214.49	211.31	200.24	208.89	220.63	219.26	213.8	217.28
217.39	222.74	217.04	218.43	207.39	217.56	217.51	219.4	217.05	214.25	218.09	224.32	216.17	214.04	218.59	220.75	218.21	217.11	219.25	215.89	218	212.66	216.62	218.36	214.17	222.51	220.04	216.09	218.23	212.72	213.86	212.7	218.75	218.32	212.74	213.18	217.51	214.63	221.74	209.89	218.94	217.63	217.46	222.69	217.55	217.27	208.55	211.87	210.56	221.62
202.61	207.56	204.59	208.48	210.17	205.13	214.36	203.71	208.02	204.76	215.41	208.93	208.76	202.46	214.35	209.66	213.18	202.38	205.84	205.72	204.91	203.4	210.1	211.88	217.29	208.32	205.34	207.6	201.29	213.92	205.5	212.86	204.3	204.17	208.23	209.52	206.28	211.32	205.17	204.64	205.83	206.24	213.85	204.68	212.52	208.73	208.64	204.71	211.84	204.45
217.57	203.63	210.69	212.93	213.88	213	214.41	210.51	214.22	219.5	208.34	217.3	212.05	211.58	217.26	214.51	209.32	209.67	218.46	210.15	214.66	213.1	211.44	215.88	214.6	212.12	209.42	202.49	208.81	218.74	216.52	217.82	211.78	216.74	216.44	209.32	211.66	211.94	214.14	214.91	212.05	205.37	208.62	215.46	214.16	213.07	215.37	216.53	211.37	213.5
222.29	218.53	218.61	215.9	212.87	217.79	211.99	218.43	218.92	220.37	218.12	215.68	214.67	223.85	218.67	220.37	212.95	216.3	209.87	216.56	209.56	223.05	216.4	214.02	218.31	222.02	219.07	219.24	218.62	221.31	216.37	219.35	218.63	216.4	223.74	219.54	210.8	216.08	214.22	209.66	219.43	217.14	220.28	222.65	225.01	215.28	211.3	215.04	218.52	214.37
205.23	204.02	213.28	202.82	212.44	199.87	204.64	197.53	199.06	210.78	200.94	202.31	201.73	199.9	199.52	208.38	203.97	208.25	201.22	201.28	196.88	210	198.7	194.4	204.46	205.36	199.61	202.01	207.54	207.46	206.09	201.83	203.71	199.31	199.42	204.17	200.8	203.64	196.2	202.13	205.93	199.78	210.44	208.85	205.53	201.19	202.99	203.33	201.57	201.19
205.12	207.9	202.23	203.29	205.38	206.8	205.76	200.13	209.7	202.87	208.12	212.3	200.76	204.5	204.2	206.63	201.77	198.42	214.85	211.02	201.74	200.79	204.36	197.49	203.12	203.05	205.78	204.08	205.23	205.98	200.32	204.65	207.03	211.76	206.6	197	205.46	198.58	204.36	201.05	200.21	199.65	204.1	203.32	199.51	208.87	212.33	201.11	195.08	205.24
211.58	211.85	207.64	205.34	210.01	203.3	204.47	214.35	209.89	211.81	203.29	205.57	211.52	203.33	208.37	212.64	210.04	212.03	210.04	200.79	205.13	210.89	213.99	213.76	204.61	214.86	205.1	204.61	203.84	209.78	203.71	206.86	216.53	206.06	213.79	203.77	209.45	213.57	215.56	211.21	208.78	208.6	208.44	207.62	208.2	210.59	213.23	202.61	209.59	209.85
207.97	205.44	204.47	202.94	204.45	206.65	204.3	209	213.76	207.52	207.61	205.13	211.46	210.13	208.07	202.73	207.7	205.53	211.2	210.06	207.16	211.94	202.73	205.17	210.08	204.66	202.04	209.83	206.87	203.28	199.7	204.96	209.27	209.51	206.67	206.22	212.13	204.86	210.14	202.78	203.33	205.3	205.21	213.01	201.05	206.37	210.42	208.73	209.73	203.29
208.92	203.11	204.9	202.61	203.07	204.42	199.55	202.13	201.37	206.19	206.09	203.91	203.67	200.83	199.36	206.44	205.71	204.93	207.28	200.95	203.39	204.94	201.22	212.53	208.38	202.14	205.76	206.36	204.9	202.69	207.9	202.76	206.13	204.32	203.09	202.78	202.24	201.78	205.61	205.9	201.56	200.81	204.18	207.36	203.25	201.97	202.18	207.13	202.15	206.67
204.28	209.4	201.66	200.92	210.41	206.35	211.89	202.87	203.39	208.12	200.06	204.54	208.64	206.16	206.23	206.61	212.92	205.8	201.41	206.07	210.79	207.41	214.48	208.11	205.73	210.71	212.44	205.29	204.03	207.58	209.01	205.06	208.03	208.88	211.34	207.59	210.62	202.12	206.9	214.06	200.49	211.18	203.34	207.04	211.16	206.29	204.48	206.69	208.46	207.64
212.56	219.11	217.35	210.18	209.9	205.24	207.72	212.1	210.01	206.12	207.37	210.4	215.01	212.41	212.24	204.41	212.64	217.58	209.5	217.08	214.23	205.91	210.93	209.19	213.99	206.54	208.4	210.31	209.17	215	212.87	215.44	210.82	209.57	217.41	210.41	214.79	207.1	210.66	212.35	212.58	207.46	211.46	218	210.03	210.93	217.1	213.72	210.69	208.28
202	198.05	201.68	198.53	199.78	200.36	194.61	201.59	201.58	196.84	198.15	199.71	201.42	196.21	203.17	199.71	197.99	196.65	200.42	197.44	197.95	200.65	189.4	202.48	196.89	204.1	197.85	200.44	199.37	202.18	194.43	198.03	202.42	201.18	197.03	206.12	194.38	202.8	199.54	204.67	204.15	196.64	198.24	194.8	201.11	197.81	202.26	199.45	199.17	204.19
218.91	211.88	215.23	223.79	220.44	219.55	213.4	220.02	227.06	222.87	217.74	221.42	219.41	216.62	218.79	217.77	211.81	218.82	222.72	217.42	224.48	213.33	213.58	224.87	218.43	214.16	220.61	212.61	219.43	220.78	220.36	223.53	218.13	216.97	223.04	217.96	219.62	209.36	210.71	218.81	217.93	226.07	220.29	219.22	214.52	212.16	218.84	217.74	216.26	214.93
210.43	211.08	210.33	207.24	212.88	212.97	208.21	219.43	207.89	208.83	209.56	221.96	205.35	215.3	215	216.28	213.63	214.85	215.07	208.25	215.07	207.46	213.35	208.49	209.75	213.22	212.48	201.46	213.26	210.65	216.52	215.5	212.24	211.54	209.93	208.24	203.35	209.18	205.47	212.3	219.08	209.05	211.84	207.14	213.12	205.45	208.49	211.31	211.08	215.66
203.42	207.81	202.23	207.87	203.45	207.63	199.26	202.7	201.69	207.17	201.44	211.71	208.8	203.96	209.18	199.58	202.96	210.59	208.7	205.11	210.07	205.32	204.01	206.11	206.37	212.82	203.53	199.35	207.23	206.69	202.81	208.95	210.36	201.06	205.36	204.16	205.18	209.23	208.52	206.48	207.3	202.37	206.69	206.62	205.71	202.69	205.97	199.13	211.57	202.87
211.82	213.36	215.5	211.68	215.7	214.37	214.48	222.96	217.84	225.87	209.74	217.29	218.28	214.46	209.05	223.11	213.59	215.33	221.28	215.07	218.51	216.63	221.19	217.41	214.3	217.77	219.63	220.63	221.06	215.5	217.99	219.62	219.64	218.05	218.73	219.43	220.47	210.76	214.61	219.54	220.61	219.06	216.61	218.91	223.19	220.55	219.76	217.04	216.4	217.92
210.16	210.26	206.49	209.66	214.03	205.29	216.64	208.69	213.7	214.08	207.54	211.41	221.72	211.56	216.14	212.67	214.31	209.67	214.87	212.3	212.68	208.89	203.67	206.02	211.15	213.6	208.49	214.52	207.54	207.05	213.64	206.98	208.55	205.89	210.57	212.16	207.09	214.9	209.79	210.59	216.39	208.76	216.76	211.05	209.52	215.79	214.14	217.14	211.63	212.43
211.43	203.81	211.17	211.18	212.83	211.38	215.01	208.76	210.62	205.55	208.03	210.43	205.84	206.44	209.16	207.05	208.97	210.33	205.12	209.31	216.22	207.17	206.75	209.22	211.31	201.42	206.76	211.67	201.77	204.9	212.33	211.27	202.11	210.65	210.73	207	210.19	205.89	206.72	206.61	206.69	207.5	205.14	206.83	207.62	209.39	211.75	210.64	210.49	206.88
216.61	215	220.03	211.19	212.89	213.52	217.98	216.81	216.07	218.2	220.72	216.4	215.49	220.2	215.63	224.23	215.33	214.51	217.08	214.42	219.62	213.78	219.65	217.63	215.44	211.27	220.05	220.05	224.82	214.35	220.02	217.24	218.79	217.88	218.02	220.91	216.85	216.54	224.78	208.52	214.49	218.63	220.6	216.56	216.24	219.82	212.78	213.91	216.9	217.64
202.56	201.38	199.69	200.75	207.73	201.59	199.87	195.78	203.48	202.57	203.61	197.33	204.23	198.37	206.18	209	197.12	200.44	205.02	199.32	204.45	199.79	200.72	200.42	194.35	204.45	199.84	201.11	203.68	205.46	198.48	201.85	196.25	211.33	199.53	200.04	200.63	203.25	198.24	201.95	204.19	202.41	201.19	195.7	201.32	199.56	205.47	211.02	199.85	201.23
201.53	205.7	198.04	206.63	202.93	202.55	202.92	203.25	199.89	208.71	203.35	207.66	208.93	197.27	205.6	198.22	205.34	208.18	201.91	205.99	205.78	207.47	201.65	200.36	200.92	208.61	207.29	200.73	206.77	211.79	200.82	205.64	197.77	204.21	203.87	201.23	200.19	198.03	208.43	202.05	207.19	211.33	205.7	202.31	204.71	209.89	202.76	199	201.54	205.42
210.62	203.13	206.13	205.44	210.14	203.77	204.37	207.73	204.54	201.28	204.47	205.8	193.97	207.58	201.98	195.16	205.65	207.02	208.19	200.78	204.34	202.11	206.18	209.63	210.04	204.51	203.73	204.02	200.9	205.8	206.18	201.53	205.72	208.97	202.87	197.8	206	206.32	204.47	202.09	203.49	204.02	207.6	204.49	203.86	205.32	201.7	204.68	199.38	207.16
209.75	209.01	209.23	212.51	206.58	203.9	208.45	204.04	209.88	210.2	200.9	209.01	208.07	198.76	212.59	204.7	215.41	213.23	204.55	209.12	204.18	207.1	213.11	206.27	203.56	205.67	204.91	203.91	210.33	206.62	216.19	207.37	207.57	199.47	208.8	212.12	214.81	212.75	207.24	205.76	203.97	210.67	208.98	201.33	207.71	213.87	203.75	214.36	208.42	206.41
208.39	204.81	208.46	211.5	212.34	207.96	208.17	207.25	205.23	211.02	200.06	210.97	203.26	201.3	203.64	209.05	212.32	203.94	206.93	200.82	212.12	206.18	209.21	217.11	209.47	207.37	209.57	207.48	207.22	194.77	211.53	210.36	206.61	204.09	204.12	202.21	205.87	206.92	215.97	207.33	216.79	204.87	211.64	208.21	211.6	207.18	209.86	202.52	210.99	211.38
209.41	203.49	206.69	204.41	205.98	204.96	199.35	202.22	204.53	204.96	207.75	206.74	203.27	201.77	208.83	199.36	207.17	205.35	210.57	207.49	203.16	205.16	202.74	202.27	206.32	203.3	205.35	209.31	212.18	203.91	203.68	202.44	206.84	208.66	201.82	207.65	196.63	205.38	203.08	206.83	205.29	204.82	202.46	208.08	200.81	201.13	205.89	207.69	210.76	206.15
195.61	200.93	200.78	194.53	197.83	195.81	203.08	203.73	199.3	203.06	193.49	198.1	202.93	199.2	196.77	195.95	193.35	200.8	200.65	199.75	202.86	199.84	203.56	191.19	199.57	202.09	196.6	202.85	198.93	195.65	200.25	197.58	194.6	198.83	201.48	197.66	197.86	201.84	201.34	207.13	200.77	199.87	200.49	198.08	200.7	204.21	206.36	196.63	201.6	197.26
209	208.06	203.8	202.53	207.22	207.89	206.15	204.41	210.37	208.56	208.23	213.66	208.76	210.58	209.2	210.81	213.95	205.03	203.48	208.1	206.03	203.97	206.89	216.08	204.51	212.22	206.29	214.73	203	212.44	208.71	211.36	209.56	212.1	207.51	211	206.01	209.07	202.36	213.09	207.63	215.39	207.89	203.11	208.53	209.92	207.13	209.59	215.42	211.02
204.76	201.85	199.4	210.04	199.51	207.49	204.5	200.77	202.03	202.69	207.09	207.25	199.66	209.52	197.37	199.4	205.44	201.61	206.44	200.31	198.54	202.57	202.14	204.91	199.74	208.7	201.54	199.66	202.2	204.88	201.6	200.33	199.84	202.56	201.48	206.55	206.02	203.39	205.27	204.37	205	197.18	199.88	201.26	206.59	197.84	205.56	199.11	202.97	207.12
219.4	210.96	215.41	218.39	218.97	221.47	217.16	214.85	221.38	220.01	221.39	216.71	217.66	219.42	216.02	212.94	214.57	215.2	216.06	219.22	217.03	213.85	218.13	225.17	222.86	216.36	214.4	221.02	219.68	210.05	219.46	222.92	220.17	217.08	218.93	215.8	213.99	218.82	217.81	214.03	211.29	213.55	219.04	206.53	220.63	218.41	213.15	215.49	218.47	215.69
199.93	201.66	203.48	206.17	198.9	202.24	202.35	206.1	200.04	206.14	200.43	198.07	200.71	201.8	209.03	200.84	204.24	198.06	196.9	201.39	197.79	207	206.09	201.41	201.92	200.44	206.15	203.4	197.55	201.14	209.17	202.86	206.34	207.02	203.52	206.58	206.55	200.19	199.53	201.42	205.07	203.19	204.84	204.52	205.3	203.49	206.44	207.89	209.7	203.48
198.44	203.1	192.9	199.8	198.12	205.34	199.78	198.67	197.29	195.27	194.72	196.42	197.79	195.06	194.92	196.95	203.32	203.05	197	200.24	194.95	198.25	196.39	196.9	196.24	197.7	197.12	195.05	194.68	199.2	197.47	199.97	197.33	201.72	201.62	196.49	201.53	195.51	200.01	191.72	202.52	191.76	201.53	202.53	198.46	197.4	193.31	200.22	197.89	203.59
209.57	213.83	209.07	202.4	208.59	208.97	211.25	207.48	209.48	207.13	205.26	209.76	206.36	200.61	207.31	202.19	201.08	208.49	207.82	200.37	209.33	195.37	207.67	210.4	209.94	205.48	206.7	201.75	212.92	209.39	209.71	208.01	207.61	208.76	204.16	207.76	204.57	204.26	206.36	203.73	206.65	209.1	207.33	207.4	209.94	206.68	205.88	208.07	211.98	207.61
209.97	214.4	220.89	219.68	210.03	217.21	214.12	219.31	216.26	216.41	222.06	213.02	217.58	222.98	213.07	220.92	212.45	216.36	221.45	212.88	221.05	218.69	214.73	216.5	221.47	215.4	223.53	215.23	212.32	217.01	213.42	216.36	223.17	211.25	222.62	215.82	222.65	217.8	212.59	213.31	212.21	227.1	213.08	214.38	219.04	214.26	213.99	213.9	220.92	212.91
200.03	196.8	202.69	203.77	200.38	208.75	199.23	201.5	203.41	197.96	207.62	212.06	196.39	196.73	201.06	202.23	209.69	205.88	202.93	202.42	200.35	202.95	203.92	204.39	197.05	201.72	201.92	201.59	204.06	202.95	207.97	200.6	202.05	202.58	200.29	199.25	198.91	203.38	200.04	202	202.23	206.54	204.27	207.74	205.14	197.79	206.69	207.2	202.66	201.39
204.21	202.87	208.69	206.04	215.93	204.32	206.95	206.97	205.76	204.48	204.33	208.52	207.77	209.94	199.71	205.1	219.68	210.4	204.91	202.99	210.82	214.18	211.86	205.77	209.8	207.18	205.97	211.41	199.21	212.04	204.3	210.91	201.41	210.28	208.19	207.33	207.59	208.1	208.91	209.1	213.54	208.96	213.91	209.22	204.08	212.49	209.17	206.41	203.05	209.31
201.11	201.12	207.15	201.21	202.45	200.76	201.59	208.9	203.08	207.54	204.03	200.3	200.79	206.65	197.96	197.35	208.97	199.65	202.04	203.92	199.27	202.85	200.78	200.85	205.18	205.6	198.74	212.96	201.96	199.2	200.16	203.76	196.8	198.57	203.13	202.7	208.08	197.14	210.44	209.27	199.17	203.29	201.63	202.33	214.05	203.31	205.38	192.38	205.56	200.78
203.3	201.68	196.35	195.43	201.54	198.23	202.75	204.64	201.72	209.39	195.98	203.57	201.52	195.84	201.67	203.88	203.24	200.77	206.26	199.99	195.69	202.98	209	196.61	199.55	201.47	204.15	199.71	204.32	209.09	200.69	201.12	201.07	204.43	199.61	197.07	206.79	203.53	203.66	202.8	211.1	196.57	203.19	200.41	197.93	207.25	205.19	199.91	201.14	203.53
217.39	206.98	211.68	201.15	211.78	203.48	202.75	210.96	211.64	211.38	209.37	206.04	209.1	206.7	208.02	213.57	207.14	203.03	212.45	211.61	208.32	211.43	205.68	215.08	211.55	206.35	210.38	214.35	208.79	204.71	208.67	213.86	206.22	201.94	208.81	203.7	206.93	205.52	210.69	203.85	205.63	218.32	208.41	215.47	211.05	210.45	209.79	214.33	213.51	204.49
198.73	194.11	200.67	193.4	195.85	198.26	196.71	204.32	196.96	196.37	196.91	199.18	195.58	198.82	195.79	198.4	193.13	195.47	195.8	194.09	190.94	195.13	195.51	191.69	195.73	200.8	198.17	194.58	202.25	192.64	198.6	199.84	202.92	198.91	197.32	199.29	193.02	195.76	197.02	204.76	202.33	197.31	193.48	201.28	200.47	196.99	202.32	193.56	202.23	199.65
202.02	202.11	209.16	210.78	215.66	211.58	207.02	212.7	208.1	210.33	211.72	210.13	205.4	204.93	209.9	208.6	205.57	218.64	208.02	213.13	209.75	208.92	219.75	206.49	204.66	213.58	210.02	209.03	204.98	206.18	205.3	205.24	213.55	208.42	208.22	215.96	214.16	203.49	208.29	210.3	213.28	213.93	207.05	214.93	203.26	207.94	204.63	208.91	210.3	206.37
210.31	208.05	210.98	201.19	207.22	208.41	211.22	207.29	203.53	211.1	208.1	202.89	215.22	210.88	206.45	209.93	209.1	209.9	209.57	213.85	204.92	215.36	210.32	215.6	204.78	214.82	208.4	205.36	203.25	212.28	206.9	214.28	205.21	211.67	205.19	206.25	202.14	207.34	210.04	206.65	212.03	204.47	204.8	209.59	208.56	205.6	207.6	211.07	209.62	207.36
219.68	220.31	221.99	221.75	216.9	219.86	214.09	222.98	213.79	218.98	216.15	219.93	220.53	211.3	218.15	223.95	224.52	222.03	221.54	218.71	222.1	221.19	217.22	219.87	218.49	217.38	215.2	211.72	222.05	220.47	212.92	214.96	209.98	216.34	216.73	210.99	209.17	218.01	218.11	212.43	218.97	216.83	219.35	212.59	215.8	221.8	216.12	222.79	222.05	221.94
201.98	207.71	201.2	194.97	206.8	204.28	206.69	202.93	203.53	197.58	204.43	201.96	198.71	206.71	206.09	201.73	199.62	200.14	200.5	203.2	202.77	204.8	204.49	202.1	201.76	198.18	196.2	206.88	202.61	200.46	204.65	207.99	201.12	203.65	202.39	203.17	207.86	199.95	194.22	206.58	204.23	199.18	202.57	200.62	204.25	205.94	205.35	210.16	201.07	205.64
213	211.32	212.68	208.2	205.96	211.52	204.51	212.34	207.77	204.5	213.79	207.59	210.54	210.18	207.72	211.93	206.56	207.67	208.68	207.09	204.67	208.35	213.17	209.48	214.15	209.45	205.52	207.18	207.26	203.6	215.34	204.11	207.87	204.82	205.46	211.25	203.71	208.37	207.58	208.54	206.65	209.31	209	210.71	210.85	198.54	204.81	211.57	216.95	208.87
196.41	205.46	200.07	199.1	201.51	203.72	196.41	206.88	198.76	196.84	204.48	195.06	197.23	199.5	204.5	201.28	203.61	196.35	203.06	200.72	198.29	202.77	195.94	200.43	198.41	204.21	199.9	197.97	204.7	198.78	197.5	199.82	203.28	198.13	200.85	200.92	208.98	198.11	204.07	210.91	193.84	198.47	201.42	192.5	197.07	199.41	197.07	201	200.54	201.47
212.61	207.07	208.05	211.7	208.09	199.86	205.73	208.26	208.52	205.65	206.34	203.2	204.19	211.5	210.26	207.4	212.61	205.51	204.4	211.73	210.33	207.6	204.89	200.84	211.76	204.88	202.83	212.58	208.4	216.74	212.85	205.7	209.21	209.75	204.69	208.11	206.62	203.62	202.86	203.31	203.74	209.56	211.89	210.1	208.17	211.58	207.59	204.94	200.02	207.13
204.85	200.35	204.23	198.83	200.95	196.56	204.57	214.36	203.83	201.6	203.14	211.6	202.48	202.98	204.88	204.33	206.5	200.34	202.47	203.01	205.73	205.41	201.58	201.76	200.72	202.77	207.04	205.58	202.14	200.86	204.76	203.3	200.07	203.52	204.74	205.14	198.72	198.25	203.22	203.81	208.79	204.3	208.91	201.29	205.75	207.13	199.17	202.12	203.7	200.49
201.75	210.04	204.46	203.79	201.35	211.33	204.89	204.34	204.08	203.52	206.5	209.03	199.35	204.18	208.93	206.41	204.88	209.2	198.85	203.54	208.73	204.01	205.94	204.68	204.5	213.11	206.04	204.22	205.13	200.73	206.1	207.26	200.54	208.33	204.75	206.24	199.54	206.55	201.92	199.5	206.32	207.72	201.51	208.5	204.07	205.85	201.43	201.41	209.52	204.3
213.04	206.47	208.59	202.35	205.8	204.11	201.85	209.25	205.78	210.74	204.11	208.17	211.62	210.54	207.44	209.85	206.13	201.32	207.79	203.55	206.38	211.74	210.99	199.56	207.53	206.38	206.14	206.39	212.93	210.85	210.55	205.1	214.08	209.67	205.69	213.8	209.77	206.54	211.13	208.7	211.56	213.31	207.85	204.9	209.69	202.97	211.42	211.19	209.52	212.25
206.91	205.98	211.36	210.03	198.81	210.74	205.31	206.65	207.25	206.97	205.41	212.71	210.44	207.09	206.51	205.8	207.2	204.46	207.54	212.93	204.98	204	203.58	207.02	205.63	203.55	206.36	208.51	212.64	209.84	214.03	204.43	205.69	210.33	204.8	204.11	205.69	205.84	207.55	201.7	204.35	201.74	203.67	202.39	202.84	200.19	207.78	203.98	203.9	203.24
207.53	212.64	204.39	205.03	206.28	201.62	208.51	211.73	207.3	212.97	203.57	211.48	210.63	207.56	207.83	209.66	208.51	209.65	207.41	213.91	208.34	208.98	210.25	208.94	203.87	208.74	212.4	208.15	210.37	207.6	213.51	211.09	207.24	209.66	210.95	206.59	207.96	210.14	208.83	208.35	206.88	202.17	208.34	211.55	205.21	204.22	209.54	206.1	210.11	211.35
210.76	209.66	205.32	208.93	213.44	206.32	211.81	209.19	204.85	210.51	208.32	206.26	215.95	207.64	209.36	200.84	201.86	204.8	203.55	214.02	209.16	208.23	204.21	213.55	201.96	207.23	210.78	205.17	209.13	209.36	213.22	210.49	206.21	208.24	204.32	211.14	205.19	202.76	209.75	211.45	210.99	203.49	208.42	210.36	207.42	206.25	215.95	208.7	207.42	214.07
202.89	204.1	201.62	202.32	198.79	209.64	202.06	210.01	205.39	208.54	208.2	203.03	199.8	200.01	211.16	203.86	206.31	205.11	204.39	203.46	203.81	203.64	202.39	203.27	207.09	213.57	200.69	205.27	209.47	203.33	201.46	200.38	204.39	207.34	204.68	206.26	201.68	205.28	204.32	207.22	206.36	203.58	214.32	198.02	205.22	200.21	204.71	206.89	206.03	201.91
194.13	205.81	202.43	206.81	203.39	208.54	203.33	204.33	204.77	207.73	199.19	198.94	210.06	199.51	207.81	206.69	208.64	206.63	200.78	208.42	202.55	208.85	205.26	205.89	202.11	204.22	200.64	203.25	203.34	205.35	203.52	201.45	202.61	199.19	202.67	200.47	203.55	203.87	204.13	208.21	198.93	199.68	202.08	197.77	203.22	201.62	205.95	202.47	202.08	201.66
194.22	200.5	194.8	198.2	196.06	196.36	191.29	201.84	193.36	194.48	193.26	199.37	191.26	196.3	199.6	191.61	202.09	188.4	195.86	197.58	200.56	197.68	197.1	190.82	196.42	200.59	197.57	193.1	194.64	197.66	195.71	200.19	198.42	193.49	190.82	196.78	196.88	196.09	200.3	194.74	197.85	192.97	198.61	191.67	197.96	188.45	197.27	197.19	199.38	195.72
214.46	216.04	216.25	209.3	210.17	209.36	212.78	211.9	206.94	214.62	214.02	205.05	213.51	209.45	212.28	213.38	210.33	212.87	215.21	215.04	215.42	211.63	213.53	210.68	210.25	207.86	209.63	213.84	212.67	217.33	209.03	215.91	218.51	209.94	212.99	210.66	208.81	211.15	205.85	213.83	212.95	209.91	210.73	210.57	209.27	209.39	208.96	215.15	209.19	210.65
201.74	199.42	204.64	202.54	196.72	204.97	204.24	209.25	207.38	196.69	203.98	207.23	196.36	201.3	202.97	206.77	196.55	202.5	196.78	196.31	202.33	205.56	199.18	207.12	204.38	197.89	209.4	203.27	200.07	203.27	200.3	204.95	206.32	198.02	202.7	207.2	200.18	205.11	205.59	203.12	200.96	202.12	200.81	206.37	206.08	204.15	206.22	200.1	202.75	202.01
207.99	212.71	209.67	216.51	206.55	208.1	205.77	211.95	208.46	209.28	208.81	205.33	210.57	211.74	204.15	207.67	205.28	212.86	212.64	207.53	209.69	204.2	210.68	205.64	204.96	204.93	210.94	207.39	208.57	208.2	199.42	208.53	209.48	212.33	213.72	198.82	210.24	205.93	214.08	211.97	210.13	206.06	215.45	204.68	210.55	201.61	206.03	209.21	209.31	206.25
211.08	211.63	206.95	216.35	211.96	208.85	207.89	211.18	206.99	218.5	219.2	211.24	218.91	215.42	208.95	209.2	209.01	211.31	212.32	205.89	213.3	213.08	213.74	213.31	217.15	210.97	211.57	210.69	216.13	206.09	211.02	212.3	209.71	215.47	207.38	213.84	210	210.5	210.45	209.27	207.23	211.15	209.09	215.58	211.31	211.08	211.91	211.1	219.12	212.95
205.25	198.21	199.01	204.6	199.74	201.71	202.34	207.89	196.36	199.49	201.06	201.94	196.84	195.85	194.17	202.67	206.03	194.12	198.11	199.6	196.65	193.53	201.39	196.67	202.54	199.46	192.62	197.93	205.18	192.37	201.85	200.81	198.34	199.63	201.81	201.93	195.35	202.96	198.34	202.85	201.65	205.35	196.65	199.94	203.55	196.41	200.76	202.59	203.99	198.43
207.32	210.08	201.37	206.48	211.75	205.05	209.26	218.2	205.33	211.72	214.84	204.3	208.21	206.83	209.27	204.63	207.05	202.64	208.44	213.88	205.29	211.81	212.52	213.49	206.68	202.19	197.95	210.2	213.15	205.43	204.82	208.6	208.63	205.84	211.9	206.38	209.3	207.3	206.63	208.33	205.05	211.56	201.9	210.47	209.09	209.46	214.46	204.09	211.74	209.86
192.34	198.43	202.68	194.04	193.89	198.93	208.58	195.97	205.78	205.09	196.39	197.97	197.94	194.57	200.22	204.95	199.76	202.57	198.4	201.38	197.31	200.01	197.52	194.39	197.4	194.3	204.33	195.96	199.07	200.3	197.64	197.4	201.21	200.14	200.84	202.04	206.32	200.03	199.54	197.36	196.34	195.05	201.91	201	204.57	201.47	201.32	193.37	201.08	206.01
211.05	214.29	203.42	208.11	203.8	206.56	210.48	210.2	206.22	207.35	208.72	201.23	205.94	212.6	215.45	213.72	207.21	211.76	216.37	208.5	209.53	210.18	213.46	208.06	207.74	210.11	211.9	208.83	203.38	209.8	205.57	212.21	217.62	204.07	212.98	207.71	213.57	208.48	207.46	207.06	209.2	208.06	212.91	213.48	207.38	208.06	211.12	203.44	207.15	211.34
206.17	199.09	199.31	194.41	201.02	196.28	198.87	203.73	198.67	201.47	195.88	200.9	198.67	195.66	196.51	197.04	199.99	196.94	197.6	197.23	197.85	199.55	198.97	198.69	207.03	207.08	195.21	198.56	193.33	193.22	202.66	195.22	193.89	203.06	198.44	196.25	198.9	192.02	205.09	195.88	203.23	204.23	199.25	203.07	200.13	195.2	200.66	202.83	197.33	200.14
208.66	212.71	212.83	203.74	205.21	210.06	211.06	203.18	212.06	204.79	210.47	205.68	214.66	207.29	211.4	215.04	204.27	212.4	213.89	204.69	208.02	215.98	210.45	217.54	211.7	217.82	205.24	214.36	210.23	209.3	210.91	207.82	204.93	207.48	208.11	209.5	207.26	207.54	211.41	207.22	209.2	200.2	213.66	206.45	206.43	201.06	204.28	206.41	210.81	210.16
205.47	200.04	195.47	200.09	197.28	201.59	201.7	201.83	205.8	199.24	198.33	205.92	193.96	200.62	199.8	199.75	198.79	201.71	196.78	206.54	211.18	196.08	196.78	197.67	200.59	196.97	201.88	200.61	204.45	196.41	199	201.16	194.19	202.66	201.86	196.48	200.33	195.69	198.94	197.66	195.18	193.99	201.89	199.33	201.23	199.17	206.61	199.7	200.95	205.97
212.04	207.19	212.92	213.26	207.07	209.74	207.57	218.5	212.73	217.99	208.9	209.15	210.49	210	209.82	208.57	216.68	213.6	214.48	210.93	215.77	208.42	211.46	210.96	213.28	204.91	212.86	215.49	217.95	214.59	218.36	204.71	210.48	207.34	211.75	214.31	208.21	208.27	208.63	212.67	213	214.38	211.96	214.65	212.97	214.04	213.54	210.01	205.93	210.4
200.46	210.77	200.66	197.99	210.91	210.37	211.56	200.46	204.52	203.81	200.35	204.45	209.1	205.59	203.32	199.63	204.15	199.4	202.75	204.66	202.94	205.08	209.91	207.92	201.68	212.75	206.12	205.43	205.47	196.47	205.29	194.24	209.43	212.13	201.27	205.65	211.27	204.42	199.2	206.01	202.67	210.03	206.16	204.8	206.01	206.55	201.76	208.46	203.35	212.84
210.02	222.23	206.21	216.22	215.14	217.29	217.91	212.45	211.85	213.1	215.98	209.51	210.35	210.01	211.64	216.08	208.78	215.77	214.96	211.42	213.77	215.24	215.72	215.85	211.38	210.77	211.05	212.3	212.68	213.68	213.2	213.28	214.62	210.97	217.49	218.59	208.44	210.13	213.51	218.34	216.25	212.21	213.51	215.9	209.59	216.46	211.48	211.99	211.42	209
212.04	211.47	212.6	213.2	210.93	217.42	210.59	209.84	215.32	212.35	211.7	210.27	208.6	210.36	203.42	212.29	213.43	204.72	212.52	208.28	211.18	212.72	216.84	217.57	210.53	204.17	215.58	212.96	210.53	208.68	216.68	209.95	213.9	217.71	212.52	219.99	213.95	217.15	215.57	216.91	207.44	205.07	217.03	210.83	209.14	211.91	212.84	214.43	215.56	219.36
197.43	192.61	192.78	195.77	192.76	193.26	194.39	194.32	196.39	187.78	192.1	200.13	196.8	200.17	193.52	196.76	196.56	196.24	193	193.89	195.3	188.37	190.93	198.43	197.17	196.19	200.17	190.99	189.97	185.81	194.5	194	200.08	194.07	197.9	188.31	195.28	198.2	188.37	191.23	201.05	194.49	198.62	197.96	190.39	195.92	197.94	201.75	194.64	197.43
200.1	203.78	192.76	196.59	197.48	199.13	196.34	197.75	203.37	197.2	197.23	199.17	197.14	204.48	195.23	204.74	201.35	199.3	200.94	200.88	195.28	195.98	197.53	196.08	195.41	201.58	201.17	198.53	198.14	202.97	193.63	194.94	199	199.85	201.1	204.84	201.59	198.1	191.66	208.45	206.58	195.72	195.98	198.31	195.5	202.15	199.45	198.54	203.09	197.92
205.59	202.78	207.78	206.75	205.99	208.47	210.24	208.75	206.97	206.26	211.96	210.17	209.1	207.95	206.99	208.99	209.93	198.45	202.73	211.23	206.02	211.16	202.74	200.08	208.95	208.42	203.71	203.67	210.31	208.47	211.61	208.01	217.21	206.98	209.83	211.72	217.4	209.24	215.08	205.77	208.54	206.76	210.95	209.27	200.74	204.51	208.97	210.11	208.46	211.68
212.56	217.24	214.85	208.73	214.8	220.02	215.85	215.2	211.88	216.38	222.3	212.76	207.25	211.85	219.64	218.02	217	214.94	213.98	206.71	212.53	206.84	213.39	215.98	211.01	214.05	210.64	213.67	217.08	214.28	217.3	213.6	209.25	216.27	213.74	212.81	213.63	217	207.4	215.99	212.19	209.23	213.82	208.79	216.02	215.65	220.54	209.82	216.8	216.15
211.22	205.77	208.62	207.48	211.87	207.41	208.55	210.27	212.42	208.39	211.03	214.23	208.55	212.54	209.04	207.56	203.35	201.83	214.42	201.94	210.3	209.02	212.08	205.55	205.22	209.73	210.96	205.47	204.21	207.52	210.3	210.29	203.93	207.08	207.74	207.18	204.55	202.94	214.66	201.06	209.58	205.96	215.95	208.74	206.92	210.08	205.71	211.01	207.38	208.74
217.67	214.31	222.35	219.09	215.61	216.74	218.07	219.3	219.2	223.82	216.28	216.83	220.2	216.69	217.99	221.92	208.67	218.87	210.23	217.34	225.15	218.53	219.06	217.17	209.38	215.45	218.16	214.47	218.13	217.82	225.27	218.84	210.68	218.3	218.73	215.57	221.09	214.89	210.73	220.3	218.25	208.01	220.05	216.68	220.45	216.42	216.99	219.25	223.54	212.53
211.29	209.19	209.55	213.27	205.61	209.19	205.59	213.77	211.19	212.59	214.29	210.94	204.2	213.5	214.97	208.61	210.01	211.43	202.14	204.78	208.97	203.81	209.39	211.81	210.75	208.37	204.93	212.52	211.22	210.13	208.76	206.69	212.8	214.69	216.49	207.5	207.2	213.21	204.64	215.38	204.11	207.3	204.36	211.36	208.46	203.35	203.88	210.98	211.72	214.73
206.31	217.35	204.04	204.96	210.99	213.36	208.95	208.94	206.67	204.92	213.03	211.78	212.66	213.05	204.99	210.67	210.96	209.26	212.74	213.26	204.71	211.13	211.21	207.98	200.02	203.44	213.16	208.51	208.46	206.59	214.26	210.66	211.2	214.89	213.4	205.59	209.56	207.5	202.86	210.36	210.63	209.2	203.8	203.82	207.92	210.29	206.58	206.74	207.69	204.67
215.35	213.88	215.58	219.59	215.74	218.43	219.2	217.27	208.9	215.72	222.09	219.8	214.22	218.91	221.49	214.03	218.11	212.03	218.14	218	215.31	215.35	218.24	213.65	218.89	213.65	220.99	219.68	213.87	214.22	216.27	210.5	218.37	213.6	217.71	213.13	211.99	216.16	218.75	218.47	221.54	213.66	211.7	220.92	219.94	222.5	221.05	218.18	217.64	221.02
215.87	215.48	208.77	214.91	207.88	211.39	208.52	215.68	214.36	208.4	210.24	211.23	213.18	216.45	213.1	209.19	216.99	206.6	210.67	211.18	213.67	208.42	210.26	207.25	208.51	202.02	212.33	206.37	208.63	210.16	206.9	208.56	214.21	210.25	202	214.35	205.14	209.69	209.85	214.2	211.19	206.37	208.5	207.56	213.58	210.74	213.16	211.24	213.49	208.21
204.15	211.08	201.9	203.59	212.39	205.48	211.69	207.46	210.71	207.56	207.95	214.3	217.81	211.02	206.12	205.56	209.03	212.43	210.33	200.05	218.84	215.07	210.4	210.58	208.5	207.66	206.08	212.59	212.32	212.85	206.49	209.4	206.14	212.86	208.73	210.14	213.96	207.97	213.07	215.1	209.32	213.18	206.93	210.33	204.98	201.34	201.97	204.53	215.4	206.29
206.48	212.82	207.23	204.34	202.57	212.2	212.98	212.81	212.43	205.87	208.91	212.79	211.41	202.51	203.48	201.93	214.53	212.62	209.29	207.91	210.3	206.09	205.91	207.87	205.39	205.8	201.89	205.68	206.03	212.53	209.97	204.28	213.72	205.61	213	211.76	207.88	208.19	211.62	212.64	204.69	204.86	206.28	212.97	211.22	211.29	213.88	208.63	205.54	210.32
208.29	200.65	199.61	200.23	209.36	204.47	206.26	204.4	211.41	207.45	210.68	207.53	203.9	209.92	208.41	209.8	205.19	207.23	206.24	205.75	206.58	204.69	208.31	209.59	198.74	206.51	211.35	207.28	205.49	208.79	212.34	210.41	213.4	201.88	204.24	206.32	210.68	213.3	205.49	209.08	200.38	207.44	203.69	205.72	207.7	207.53	210.22	208.72	209.93	204.27
214.16	202.07	213.5	211.98	205.99	214.58	215.8	208.47	215.29	218.09	206.89	214.24	215.71	217.54	215.75	213.91	214.13	212.77	211.68	214.86	213.48	209.55	216.36	213.34	211.52	217.61	212.97	211.73	209.01	204.56	209.31	212.74	211.24	220.09	208.65	216.44	211.39	213.52	209.38	216.64	213.99	212.09	214.45	214.44	211.93	217.21	213.09	216.49	209.64	215.11
201.26	209.36	202.24	201.41	203.56	205.71	204.9	203.84	203.98	201.79	207.34	204.2	198.45	200.88	209.59	210.62	206.49	202.15	206.73	197.66	203.65	200.89	204.16	206.74	208.12	205.03	202.46	202.46	210.12	203.91	205.98	197.62	201.34	205.09	205.95	202.25	203.22	204.47	197.65	207.17	205.96	199.21	200.92	204.57	203.67	200.13	198.39	202.25	202.31	199.08
200.3	196.38	202.57	212.79	206.79	201.07	210.21	202.26	207.46	217.06	205.91	207.32	209.35	203.38	207.09	206.98	204.91	200.81	204.83	209.57	199.86	205.28	196.27	208.21	204.3	195.96	204.17	204.02	201.79	205.3	204.67	204.9	205.88	200.78	203.6	204.07	208.26	202.57	200.75	199.06	205.87	202.96	208.76	203.9	205.27	211.46	203.08	203.88	208.94	207.14
215.04	204.38	207.35	210.93	214.61	204.85	211.34	202.8	202.36	215.84	210.55	206.68	210.48	203.87	209.53	200.25	209.69	205.08	211.25	204.07	205.36	204.98	212.95	208.3	210.3	208.42	205.46	204.7	211.3	207.13	205.91	207.1	202.11	205.39	214.29	203.78	212.84	206.63	213.13	205.37	212.9	208.22	209.88	204.95	212.28	205.44	202.3	205.54	209.74	203.32
207	207.02	211.17	209.21	204.73	202.96	213.04	206.25	210.99	207.39	211.78	208.25	212.3	211.35	207.11	205.54	204.96	210.03	210.2	213.34	207.29	209.17	210.17	209.83	213.55	213.56	203.03	210.97	209.43	209.49	210.92	207.85	203.94	210.33	213.5	208	206.96	208.02	206.89	208.61	208.23	211.63	210.51	209.4	200.26	205.81	205.93	211.57	204.5	210.35
207.04	202.47	214.41	213.85	214.68	215.61	211.33	211.58	211.36	210.33	213.6	211.45	210.65	206.17	215.01	210.1	209.71	210.03	210.34	212.71	208.63	211.29	213.09	208.79	210.58	213.41	215.92	212.93	213.06	218.29	208.04	216.33	214.35	207.46	213.66	209.48	207.23	206.01	211.66	213.04	209.78	211.82	212.82	211.82	209.72	213.2	216.69	209.84	209.68	212.4
212.01	215.52	217.83	211.98	212.74	213.49	214	205.46	216.19	214.07	216.01	216.07	210.71	210.67	204.39	211.59	212.55	209.61	209.63	214.2	207.38	213.49	207.33	211.12	214.76	213.8	216.55	215.42	213.75	215.78	213.34	216.93	206.97	217.18	214.49	219.58	214.26	209.3	210.7	209.33	213.96	211.46	213.32	210.7	214.84	215.08	214.83	214.29	210.34	208.91
210.07	209.07	210.53	206.8	211.54	207.93	208.28	208.39	208.33	212.19	216.29	205.88	210.8	212.24	207.36	210.95	206.46	204.61	205.29	209.77	208.81	211.54	210.19	212.3	214.53	213.2	208.65	211.72	209.94	206.2	205.17	216.11	212.9	206.92	211.99	209.86	205.86	210.26	209.57	210.09	204.44	211.07	211.84	213.55	209.21	209.72	209.46	215.79	205.45	213.16
210.26	209.64	209.11	205.77	206.35	206.44	210.69	212.63	208.13	207.08	210.4	202.52	212.21	210.19	208.06	211.21	209.54	205.89	209.48	209.67	210.53	206.03	210.02	200.48	201.51	202.49	202.47	206.91	205.68	207.45	211.64	207.83	206.55	212.75	212.1	209.4	208.91	207.28	207.17	206.95	208.85	211.76	212.87	214.11	208.51	204.89	210.82	207.97	206.8	210.49
204.43	206.28	203.12	205.18	203.28	209.61	206.42	206.11	205.46	205.98	209.56	205.27	216.35	207.94	206.61	211.57	208.74	210.67	204.1	212.71	203.39	203.68	199.26	204.62	204.42	204.33	205.77	211.55	208.76	207.72	202.41	208.41	205.59	209.83	206.96	203.23	203.63	204.79	204.42	201.15	202.82	207.1	208.45	200.59	204.82	202.77	209.32	207.19	200.32	204
212.63	217.06	211.8	209.63	209.79	205.85	213.4	201.71	210	215.24	209.19	201.9	212.12	211.47	205.48	209.35	204.57	206.22	213.22	207.78	207.85	209.52	207.21	208.42	210.57	209.35	210	212.31	204.11	210.8	210.59	211.59	205.28	208.04	203.85	209.09	208.98	212.43	211.62	214.87	211.08	213.24	210.48	209.34	204.24	213.76	212.96	209.03	209.79	207.83
211.76	205.68	207.45	204.36	203.74	210.97	207.15	207.19	209.8	209.73	203.5	207.04	209.19	210.55	211.53	214.13	209.77	210.41	203.67	213.3	207.93	208.88	204.68	209.07	208.74	206.23	211.71	209.63	211.6	210.5	218.13	206.93	209.91	208.11	213.28	207.28	210.03	210.25	209.65	205.59	211.48	207.01	208.55	201.07	209.08	208.15	211.77	206.79	211.01	210.71
214.7	211.31	204.95	207.49	207.1	212.48	207.79	208.87	214.01	208.41	207.2	210.46	207.26	212.27	210.98	208.79	211.05	207.27	209.5	203.4	209.17	207.33	202.45	210.73	206.72	210.98	213.08	209.14	214.32	213.69	210.18	207.28	209.56	210.6	216.71	212.12	209.45	210.76	211.14	207	206.39	214.53	211.93	210.13	210.85	202.78	211.92	208.44	208.48	210.7
210.66	203.63	213.97	205.86	207.29	205.33	204.5	200.42	204.52	208.12	204.31	208.96	208.57	212.06	211.76	208.14	208.95	204.76	199.7	210.68	207.27	209.21	207.95	207.25	214.26	214.24	208.17	210.01	208.43	212.8	208.81	216.5	203.98	212.18	207.47	208.59	210.49	211.38	198.67	211.05	214.99	208.81	209.17	203.27	208.63	208.03	209.98	211.45	210.4	205.6
211.6	206.67	209.68	205.31	206.82	213.85	204.23	212.44	210.7	212.63	205.74	208.26	206.46	210.05	204.67	205.35	217.42	207.5	207.83	205.6	212.69	206.45	210.76	204.89	209.57	210.69	205.17	207.52	207.8	208.88	213.57	208.16	203.52	206.11	210.98	209.48	212.61	205.44	216.32	203.98	211.09	203.77	204.64	201.48	209.07	205.91	213.86	212.24	211.8	209.09
207.73	204.4	199.86	199.06	203.16	198.07	197.73	199.74	203.97	205.12	199.22	198.62	207.2	209.85	201.35	199.24	199.32	204.27	207.43	202.81	197.56	202.78	203.35	200.62	201.17	194.23	205.26	201.97	210.64	209.5	205.91	203.11	204.95	200.58	199.7	206.01	204.69	201.46	199.93	201.87	204.87	212.26	200.52	203.66	196.8	202.58	204.75	200.71	198.45	193.21
215.89	212.71	218.55	213.61	217.38	220.57	216.87	218.93	221.46	209.01	217.86	215.75	211.98	219.21	219.1	221.25	218.76	216.95	217.28	219.05	216.96	216.55	223.53	216.31	207.7	219.53	216.67	219.64	215.49	215.17	212.54	218.06	217.2	223.84	213.51	223.81	217.99	216.1	212.17	218.54	219.78	220.87	214.15	218.84	215.44	220.05	217.72	217.33	212.69	218.46
196.61	203.72	202.73	213	207.76	206.55	213.15	206.59	207.06	212.33	209.08	208.1	207.59	212.84	203.1	200.78	215.31	206.08	206.98	209	207.63	205.75	206.34	205.96	210.32	213.13	210.74	204.77	209.67	210.51	213.38	205.87	205.73	206.09	213.54	210.56	207.3	203.01	212.25	201.66	207.91	209.55	207.22	210.3	213.73	208.48	212.19	210.3	206.93	208.42
207.18	205.11	204.96	213.07	204.4	208.51	208.58	208.44	208.74	209.35	209.4	208.31	208.16	206.01	197.16	202.48	212.45	212.58	212.97	210.01	209.19	207.4	214.21	208.29	209.3	207.11	206.74	208.45	205.21	207.52	208.86	208.54	199.95	205.31	206.26	205.77	213.77	211.09	211.14	201.45	207.61	206.54	211.43	206.58	211.44	207.86	203.53	203.79	205.98	207.04
216.46	209.27	205.48	205.89	209.41	203.96	208.87	211.07	207.05	205.46	218.17	205.85	213.61	204.75	208.24	207.98	205.56	208.98	205.76	206.45	208.81	208.92	212.56	203.15	204.91	208.65	202.06	204.39	203.05	201.72	209.36	209.84	210.26	201.7	203.89	210.83	213.98	204.21	205.24	211.71	206.95	206.81	201.31	207.98	201.52	206.28	206.84	201.7	214.65	205.11
198.82	200.08	205.75	202.87	201.04	198.3	203.6	197.02	203.18	200.02	193.18	205.39	201.47	205.7	201.61	196.5	200.2	201.85	194.38	206.62	199.12	210.09	200.47	198.81	203.6	201.53	200.25	201.66	198.65	201.45	204.06	196.19	203.35	198.92	205.29	201.88	197.15	208.8	200.67	200.36	200.09	198.32	205.64	194.44	203.08	200.85	202.5	195.25	205.02	199.37
214.68	210.1	215.55	218.14	213.76	212.64	216.65	213.96	215.61	212.44	207.63	218.21	211.92	219.52	213.36	211.84	209.38	209.45	217.99	214.56	213.94	210.32	210.14	215.61	219.55	212.36	215.28	212.72	215.57	213.51	214.67	209.53	217.08	214.84	208.8	213.71	219.63	209.22	210.47	215.6	209.99	210.51	205.67	212.81	206.66	217.01	209.29	216.61	220.74	217.8
216.92	215.46	214.57	214.49	221.42	220.47	221.78	215.24	210.55	215.47	215.46	222.75	224.02	220.12	216.69	216.62	215.9	213.5	211.35	227.62	219.95	214.92	218.82	218.13	220.56	213.14	222.4	214.13	220.08	216.86	217.07	216.61	214.56	218.17	217.2	214.03	220.42	222.5	210.11	218.6	216.59	216.45	215.81	219.78	221.62	220.54	220.38	216.31	212.45	214.84
207.96	207.27	205.74	209.18	208.81	202.79	201.03	205.93	205.37	200.49	204.17	196.71	199.32	204.55	199.34	200.5	202.45	194.25	206.43	202.69	202.79	208.74	201.17	198.03	205.52	205.12	201.46	202.51	204.47	202.83	206.41	199.78	196.47	210.95	204.06	205.99	205.35	203.59	201.86	199.18	199.59	205.67	203.84	199.86	204.86	201.74	209.88	209.16	194.73	208.11
200.4	195.63	204.55	200.38	199.91	202.85	199.75	205.75	207	207.02	201.41	202.47	203.63	198.62	195.48	204.08	198.3	206.72	203.69	198.72	199.15	199.2	198.26	197.91	204.72	197.13	198.55	202.87	200.08	198.63	203.99	191.63	205.35	205.08	197.03	203.87	201.56	207.87	203.96	194.33	201.21	196.41	201.91	204.32	206.39	205.56	204.09	202.67	206.62	206.01
211.86	210.16	209.95	210.64	212.49	210.69	205.02	211.09	209.77	209.33	208.88	209.51	207.54	201.65	208	209.09	210.42	208.77	208.19	215.9	203.29	210.61	205.63	206.8	211.43	211.4	210.99	212.24	211.48	215.27	209.41	201.23	213.46	209.72	205.45	207.04	210.07	208.62	202.99	212.13	203.5	208.68	206.59	213.26	208.12	205.04	203.57	209.83	207.95	213.55
198.72	208.67	205.61	206.36	210.34	205.74	203.94	203.69	206.17	202.68	201.14	206.06	209.79	207.4	204.06	200.58	205.85	200.8	203.58	208.72	205.35	207.33	202.41	204.17	205.25	199.35	199.01	211.45	210.06	204.15	203.49	199.6	207.09	202.21	205.4	214.78	203.03	203.56	204.22	203.73	206.82	208.68	204.42	209.13	201.21	203.45	200.37	205.47	202.99	207.38
219.3	210	207.03	209.36	217.69	211.72	212.72	215.19	217.14	212.5	212.44	216.74	208.28	214.43	211.57	208.9	209.51	210.22	212.83	212.06	214.49	207.31	215.68	210.2	210.63	211.01	215.46	207.31	216.99	208.69	213.43	213.66	214.87	209.58	214.32	220.23	210.86	211.28	209.13	212.86	213.5	206.83	209.06	211.55	219	208.92	213.47	215.63	212.17	209.13
221.96	215.84	212.59	214.25	218.03	214.21	213.1	217.58	213.52	218.19	215.38	217.26	217.41	219.34	220.76	221.2	214.43	218.43	223.01	217.13	212.01	221.21	222.03	224.47	217.04	212.5	215.6	220.59	216.27	223.01	210.59	218.5	217.04	214.53	212.02	215.1	217.56	217.01	217.14	211.56	216.24	213.97	218.63	213.49	221.37	222.38	218.86	214.22	213.56	220.78
196.58	196.74	207.59	199.16	203.54	205.64	202.84	198.18	200.94	199.78	199.01	201.09	205.98	199.69	197.31	204.33	206.8	193.73	192.23	195.51	198.09	195.65	201.45	198.53	197.37	200.08	196.03	194.74	199.46	201.99	200.48	198.92	195.2	201.02	203.54	203.01	194.14	199.69	193.65	200.17	197.21	205.85	201.54	194.63	200.72	203.46	189.87	201.41	200.26	198.99
214.59	211.5	206.88	210.73	209.9	203.44	203.68	216.07	216.89	211.55	212.48	213.73	203.71	202.04	207.41	209.69	210.16	202.07	205.9	205.9	207.38	204.25	210.26	212.5	204.19	205.78	204.95	205.85	210.01	210.8	210.24	202.97	210.45	211.75	202.43	201.04	204.15	201.89	209.42	203.9	213.77	212.15	207.05	205.05	210.53	215.05	205.37	207.37	211.74	202.34
198.02	202.16	206.44	206.53	203.48	206.57	201.81	200.18	200.64	197.18	200.36	201.89	200.7	199.59	209.12	202.56	205.64	200.2	201.92	204.57	202.32	208.66	205.51	205.31	207.1	204.47	202.34	196.9	205.53	208.67	203.24	201	202.17	198.05	203.7	207.15	199.89	197.74	205.34	207.24	198.01	205.23	208.03	197.2	206.47	206.36	199.9	206.34	205.67	209.57
204.69	201.78	204.84	197.7	198.85	200.55	197.63	211.25	202.36	200.39	201.47	203.15	203.38	202.17	209.03	198.33	208.93	207.55	202.33	202.5	209.85	202.05	206.36	203.8	200.07	202.19	202.97	205.68	202.45	202.6	204.06	205.68	203.98	203.4	202.74	205.33	200.11	205.88	197.23	201.95	205.55	205.7	204.42	206.75	205.29	202	204.56	201.12	206.8	201.38
208.85	210.48	215.31	208.98	209.45	215.71	204.45	208.01	202.51	202.68	209.91	203.9	205.04	204.65	208.12	210.37	215.6	206.97	210.02	208.38	211.81	201.39	207.65	209.25	205.25	205.32	208.23	202.18	205.26	209.11	201.13	199.39	206.82	204.58	213.45	210.57	206.93	210.63	212.15	207.39	210.51	211.48	208.65	211.66	210.19	210.67	210.86	213.22	210.15	206.76
202.1	207.9	208.4	205.68	201.71	201.18	203.9	195.93	207.74	207.57	204.18	204.89	205.93	200.59	204.4	202.63	199.19	209.78	206.78	206.46	201.06	209.76	195.69	208.4	202.97	204.52	200.5	200.99	201.03	204.26	205.65	199.02	201.48	198.99	203.58	196.76	207.9	202.38	203.57	203.61	204.39	208.9	201.88	205.61	201.99	209.69	198.37	211.32	196.75	203.65
208.03	204.11	197.35	203.48	205.44	200.29	205.45	209.66	204.7	200.75	202.44	200.49	191.68	205.15	205.52	199.25	203.73	201.9	202.77	201.18	205.76	203.53	205.54	207.22	201.02	206.07	201.47	199.98	200.81	202.09	202.32	199.31	202.11	205.11	204.82	201.14	205.75	207.65	207.53	202.54	204.57	206.82	199.83	204.12	194.49	200.17	203.62	198.72	202.65	202.8
205.7	204.86	200.02	200.3	207.22	199.94	210.56	201	203.19	206.24	203.02	202.22	206.3	200.49	204.72	199.46	199.9	199.02	196.82	210.55	208.1	195.05	205.28	200.24	202.36	202.53	198.24	206.02	203.03	209.77	205.03	207.96	201.35	211.47	204.2	196.55	208.49	204.91	207.53	209.63	204.29	202.86	202.75	195.88	205.56	207.15	198.5	202.88	207.04	195.49
210.8	218.07	211.01	206.29	208.54	205.94	205.56	213.25	210.45	214.96	216.77	208.65	204.43	205.39	207.97	208.66	209.95	205.74	205.89	210.3	208.34	209.4	212.98	206.38	208.22	206.67	207.8	213.23	209.49	212.39	210.11	206.86	210.26	210.1	207.05	215.59	209.67	208.21	210.19	206.29	214.99	215.37	216.35	212.01	219.74	209.43	212.5	209.5	216.58	207.01
215.24	215.57	212.39	215.2	213.09	212.15	212.77	211.07	214.38	203.16	214.69	212.14	208.72	215.93	212.57	214.98	213.6	217.4	213.02	210.97	210.77	210.54	210.21	212.52	211.14	205.92	207.89	217.9	216.38	218.54	212.21	214.63	209.02	213.15	209.74	206.97	212.4	204.07	210.21	212.26	210.24	212.01	210.46	212.79	213.43	210.81	210.77	211.39	204.29	210.34
195.21	202.61	194.15	197.35	203.79	196.36	196.65	202.77	199.74	199.13	202.6	200.45	194.91	199.14	198.5	201.04	200.16	196.42	195.64	194.49	204.03	192.95	198.48	200.6	196	198.52	200.96	202.08	197.16	200.24	194.99	202.07	200.87	191.91	194.43	199.43	197.96	198.77	203.77	203.4	201.66	195.94	195.94	200.41	193.17	195.74	199.77	195.85	198.22	194.95
200.87	203.71	201.75	209.99	203.09	204.29	195.46	198.37	197.31	205.9	207.11	203.84	210.59	202.31	204.78	207.64	206.99	204.53	202.77	206.73	208.1	202.7	202.43	204.52	203.12	200.86	206.07	198.53	210.28	203.01	204.7	203.88	206.4	201.32	204.56	200.36	197.01	205.45	204.76	205.39	205.28	206.42	204.97	209.36	207.65	207.91	198.79	209.59	202.21	205.72
218.44	208.84	215.91	210.74	205.45	210.49	215.79	219.03	213.1	209.37	215.15	208.69	206.13	213.68	212.16	207.7	210.83	210.96	210.67	213.34	210.78	211.17	205.06	215.57	209.97	204.94	217.39	208.01	213.51	213.94	209.99	215.76	212.24	210.06	213.51	214.97	220.94	204.46	211.55	216.64	212.66	210.37	215.04	211.84	208.82	210.2	207.41	202.12	216.33	200.66
210.02	215.48	205.6	204.5	209.94	213.97	205.37	201.79	205.37	211.96	207.84	203.45	214.74	207.61	208.59	209.8	213.72	208.91	208.53	207.72	211.16	209.15	209.19	205.97	213.26	207.24	209.24	208.82	206.81	215.71	201.1	212.69	206.3	211.16	205.43	205.33	206.05	209.22	209.89	206.57	205.75	208.16	207.86	205.12	206.4	210.54	209.87	210.76	209.69	211.19
207.62	208.06	210.19	208.88	205.57	210.32	203.11	208.82	204.69	208.91	208.44	215.27	211.68	209.61	205.52	202.21	209.37	204.96	209.34	202.25	199.43	201.95	212.28	212.09	213.1	201.53	214.71	199.24	210.43	206.75	212.43	212.19	206.68	211.62	207.21	198.29	203.34	207.36	208.44	212.75	207.89	207.79	210.24	210.16	209.5	206.36	206.46	208	203.23	209.9
211.63	215.41	213.9	216.99	210.26	207.15	216.35	207.38	208.3	209.8	214.34	213.67	221.27	211.39	210.25	210.4	217.24	210.4	211.68	215.15	206.86	216.39	211.48	208.48	212.29	210.45	214.39	215.57	208.42	212.9	215.5	217.94	215.97	208.67	211.82	212.76	213.03	212.96	207.38	211.43	213.41	211.41	205.73	212.87	208.72	213.35	205.58	216.26	210.03	213.49
202.46	198.99	206.89	206.01	208.59	204.45	195.88	202.14	205.61	198.96	204.55	201.41	203.34	200.66	203.95	208	200.47	200.58	200.65	207.55	191.23	200.5	203.3	202.76	202.77	200.33	204.98	200.75	204.4	196.85	200.63	198.99	199.48	213.72	208.08	200.92	202.65	206.64	209.97	199.85	205.31	200.43	207.82	207.34	208.05	206.6	205.91	201.06	198.97	209.79
209.17	213.02	207.62	208.84	206.14	203.63	209.83	210.21	200.47	201.59	209.42	214.51	213.09	209.8	206.89	208.18	206.97	212.98	208.5	209.02	211.59	208.47	210.39	202.77	208.55	208.13	203.63	206.69	207.89	207.1	208.35	205.96	205.72	210	212.69	207.47	210.76	203.05	211.46	203.96	201.67	209.92	205.91	205.56	208.93	211.97	212.59	205.44	203.85	209.42
211.82	219.12	217.63	214.82	217.2	211.48	215.22	209.51	214.94	216.02	214.5	219.55	218.61	208.79	215.63	218.4	217.12	214.95	211.78	215.03	220.87	219.21	212.18	215	220	214.46	212.93	216.64	217.29	214	220.54	222.5	210.56	219.25	216.99	222.34	220.28	222.59	217.29	226.4	219.81	215.93	221.34	216.16	222.45	213.48	222.34	214.53	216.36	217.97
202.18	209.55	204.69	201.44	209.47	206.61	198.94	204.17	207	206.16	204.93	210.15	199.74	201.64	204.69	203.34	207.67	202.75	202.67	202.84	202.3	206.89	211.11	201.77	209.24	210.83	214.08	203.14	200.79	208.84	204.21	205.9	212.45	209.3	201.94	206.17	199.45	207.15	205.2	204.76	205.16	205.88	205.37	208.62	203.9	213.49	204.53	202.5	207.16	201.08
198.79	204.8	203.88	198.3	202.25	194.3	196.01	195.83	200.5	205.92	197.76	196.98	192.58	196.79	201.24	190.98	189.72	203.98	196.6	201.38	192.13	196.04	197.94	189.95	193.52	202.23	193.13	196	202.22	199.22	196.98	193.62	202.24	194.22	197.11	192.73	197.41	197.32	203.61	207.3	200.66	201.47	198.32	198.46	192.77	198.05	199.07	200.54	200.11	197.93
206.85	199.47	200.41	203.9	199.63	198.29	205.44	205.23	203.09	201.57	201.07	199.85	201.97	198.44	199.4	211.09	205.32	206.46	200.4	207.59	204.05	198.71	200.12	205.82	201.36	205.28	203.08	206.27	201.05	197.64	203.67	206.16	202.99	201.82	202.09	201.81	198.69	210.82	202.32	207.3	204.39	201.82	201.18	197.25	206.01	201.82	206.42	200.58	203.59	205.76
206.82	205.69	209.25	201.83	211.4	207.27	214.31	207.71	207.01	201.91	205.3	205.9	207.18	203.19	214.69	204.46	206.18	206.8	206.56	212.29	217.62	204.41	206.68	209.82	200.42	202.75	208.33	203.83	201.51	201.72	207.81	209.01	201.7	208.43	211.2	207.38	208.11	205.59	203.11	209.44	208.53	208.67	212.89	205.5	212.01	211.57	201.58	203.76	208.12	211.21
213.78	212.02	212.11	211.33	211.17	210.22	208.03	215.06	211.41	209.03	210.62	216.09	211.44	213.03	211.57	211.32	214.91	210.46	207.49	214.88	213.39	211.29	208.72	220.1	215.13	208.44	212.08	211.61	215.97	216.23	213.65	211.33	211.14	214.89	208.34	212.49	209.15	209.48	215.64	212.91	209.3	210.4	209.81	219.13	215.56	214.21	218.49	209.19	212.51	206.96
212.11	202.51	210.91	207.62	199.39	205.98	209.57	206.07	207.97	209.62	203.46	207.22	208.92	208.19	208.16	209.35	213.27	213.23	205.08	203.56	207.9	211.22	210.6	210.42	204.5	210.9	205.01	206.5	201.63	202.5	205.64	208.43	207.75	203.67	205.16	214.44	203.56	216.66	208.69	210.99	207.25	205.43	206.15	208.1	208.5	202.88	204.92	201.36	207.66	209.41
213.36	213.02	208.22	218.52	211.55	216.13	209.66	213.14	215.98	216.63	208.48	208.79	214.26	214.67	215.19	220.91	217.03	213.78	213.52	206.98	210.52	212.46	219.41	217.31	209.64	212.24	219.37	218.4	218.41	210.47	212.81	211.57	212.24	214.94	209.79	210.32	207.52	219.49	215.91	212.24	209.74	215	207.78	214.96	214.36	212.17	210.61	207.37	211.47	213.02
212.86	211.56	208.46	207.3	205.62	206.4	205.87	210.23	205.64	213.04	206.92	209.91	204.11	205.22	207.7	216.64	210.27	203.58	208.75	208.46	207.42	204.86	210.97	213.24	206.71	201.51	208.15	208.63	213.64	213.62	209.51	211.85	217.13	215.41	204.19	204.9	202.01	206.49	210.33	206.13	211.69	204.83	211.75	209	209.37	204.01	204.49	211.36	207.8	213.03
211.1	211.3	207.59	216.37	212.6	213.25	207.49	213.27	211.03	213.16	214.44	215.45	210.14	214.82	214.34	209.06	218.47	208.71	212.6	212.32	214.14	211.39	214.04	209.03	208.42	208.78	207.22	221.84	216.67	212.23	210.38	213.97	211.07	210.64	212.63	207.71	211.2	208.86	213.7	210.56	214.14	216.58	215.38	212.53	211.18	205.36	207.13	212.55	216.34	209.58
215.73	213.87	208.05	214.37	203.07	213.21	211.92	209.92	209.13	203.11	209.01	209.18	219.47	210.93	216.76	213.6	217.21	204.62	214.95	206.04	207.94	216.84	206.15	211.2	217.56	209.29	216.11	209.16	212.83	218.49	212.2	208.44	219.01	214.88	213.83	216.59	215.59	206.26	216.12	214.37	216.46	210.84	219.36	210.06	215.87	212.32	213.19	215.98	213.24	210.44
211.37	217.23	210.64	215.02	213.66	203.78	209.82	207.51	207.81	216.12	211.68	211.97	207.49	211.74	212.09	217.96	206.63	213.53	209.71	208.02	208.31	204.64	208.07	203.62	210.26	208.41	205.3	207.48	205.87	208.56	211.07	207.19	208.87	207.58	203.78	207.69	211.54	209.47	206.59	206.27	209.31	207.6	208.81	208.9	209.11	208.31	208.95	211.75	206.38	203.79
209.67	209.07	216.63	213.09	216.71	208.48	218.94	211.23	211.28	207.22	213.75	210.8	213.25	209.72	206.95	210.09	211.43	213.13	207.23	211.93	213.4	212.65	217.99	214.28	212.03	212.28	211.36	209.01	210.79	213.76	206.22	211.22	214.38	211.05	213.68	212.1	207.7	211.59	213.1	209.37	203.99	210.88	208.96	210.33	213.91	214.59	209.64	213.77	209.21	213.97
217.58	216.16	220.99	213.17	215.28	213	214.53	213.38	212.65	217.27	220.3	215.82	216.49	217.23	216.53	215.08	214.6	217.4	218.65	210.76	215.31	221.4	216.29	216.05	216.92	218.7	213.91	217.99	216.2	222.51	217.59	218.07	222.02	215.6	212.18	218.62	218.93	219.14	220.98	217.39	215.99	222.18	216.24	217.52	217.48	219.54	215.5	218.25	221.23	224.85
202.48	207.24	205.15	201.68	200.1	201.19	207.42	195.24	203.06	204.71	204.85	206.9	205.29	204.4	204	196.85	206.03	204.91	203.36	201.86	208.83	209.76	206.22	202.94	201.56	207.23	206.87	206.53	202.89	205.22	199.61	201.12	199.31	208.79	203.96	201.87	206.89	203.36	204.17	206.62	201.64	202.4	204.2	200.42	207.05	205.86	209.12	197.65	202.11	210.15
213.76	212.87	225.89	217.69	216.18	214.43	219.43	218.37	215.86	215.23	218.12	217.05	215.97	216.98	218.12	216.35	213.4	212.75	216.74	215.64	210.85	220.58	215.45	220.92	214.74	216.47	212.57	218.07	212.83	217.42	217.45	222.5	214.69	219.31	213.23	219.49	215.24	215.86	216.45	215.44	219.6	214.42	219.05	211.45	220.05	214.86	216.47	218.26	219.9	211.98
213.29	209.31	202.98	213.35	207.5	206.64	205.86	209	206.15	213.25	204.79	213.71	209.07	210.9	208.44	209.42	208.35	211.48	210.12	207.53	204.53	207.22	212.8	208.3	211.6	209.12	208.75	206.9	203.12	205.78	215.9	206.76	211.56	200.29	211.24	211.65	209.61	206.83	213.37	211.27	207.66	203.3	209.69	211.39	210.32	206.98	208.39	207.68	206.97	210.12
210.9	208.73	208.75	210.49	211.05	206.53	207.8	205.61	209.55	208.47	206.29	206.91	210.44	207.5	208.65	206.76	209.06	208.13	210.23	209.35	202.37	212.18	205.07	201.65	209.65	216.94	206.28	206.2	210.86	217	207.02	208.48	209.39	210.62	209.62	205.92	211.7	212.69	204.24	207.41	207.92	204.45	211.3	216.18	204.86	210.16	211.49	207.86	204.56	204.74
208.99	222.72	215.87	214.57	217.41	212.47	215.66	227.46	222.73	226.92	216.7	216.71	217.4	218.62	216.48	222.33	216.62	223.88	213.3	220.1	218.34	217.05	219.99	223.21	218.06	216.24	218.25	220.27	222.76	218.45	215.44	213.95	218.31	218.79	214.11	223.38	216.75	222.98	213.01	214.9	216.7	214.23	217.33	220.68	220.35	213.5	218.95	221.23	227.02	216.68
206.09	203.4	197.86	203.73	207.58	206.6	207.56	195.6	209.88	200.01	207.26	207.18	199.79	202.93	201.39	199.01	201.69	199.28	203.57	205.18	210.34	203.56	202.94	199.68	198.67	202.06	202.19	203.13	203.8	201.74	202.1	204.37	206.33	206.49	206.18	202.75	207.22	205.96	201.49	209.71	204.33	208.21	208.15	206.6	203.1	197.1	204.09	200.9	205.6	204.28
220.02	210.93	213.96	209.88	210.43	207.25	206.18	209.4	209.2	212.04	212.63	207.72	213.01	213	210.72	201.74	206.62	209.8	217.68	209.25	208.76	205.16	213.55	208.74	211.54	211.92	200.2	207.52	218.94	208.81	211.4	217.78	205.88	208.28	211.71	214.37	210.2	214.34	211.44	214	207.58	205.16	210.91	206.61	214.79	208.36	207.62	210.82	213.14	214.39
214.07	211.58	209.31	206.34	210.21	207.38	209.68	209.1	205.67	210.47	212.37	206.08	213.52	203.28	204.38	211.21	212.03	215.36	204.96	207.92	214.64	208.25	205.93	212.33	205.02	207.8	210.37	215.06	207.93	207.97	211.07	207.63	211.71	209.37	206.54	213.11	207.35	204.19	212.48	207.08	205.32	208.32	211.29	206.15	210.62	206.61	209.3	211.47	208.53	216.5
219.2	213.45	215.2	217.42	221.5	217.52	221.67	217.07	216.78	212.68	223.9	218.76	213.52	219.19	215.15	216.85	223.21	217.63	220.92	216.19	211.25	218.18	219.38	214.71	206.03	214.67	219.66	219.59	211.62	217.05	217.18	214.84	220.71	218.46	220.12	219.07	223.01	213.93	219.69	220.29	217.67	220.95	223.36	217.61	221.79	215.8	216.69	214.95	218.35	216.53
196.72	198.86	200.79	202.91	204.44	204.27	206.46	204.43	205.01	205.61	209.73	206.42	196.33	197.16	204.24	207.67	204.02	197.32	207.06	198.69	202.69	195.75	200.3	203.74	199.89	201.01	206.99	206.77	210.5	205.38	212.1	200.91	199.44	203.16	207.95	199.87	203.89	206.65	200.59	202.33	202.95	204.9	203.87	207.75	203.14	205.98	200.73	205.91	196.99	204.03
209.25	203.15	207.19	210.34	209.89	205.02	204.07	210.9	207.3	210.44	206.39	213.5	210.01	211.36	205.6	206.66	212.03	206.51	213.63	211.03	210.95	211.11	210.33	205.62	209.16	203.18	219.33	211.43	204.31	210.4	211.91	210.57	208.63	207.77	207.61	211.86	202.93	210.34	208.68	204.27	212.31	207.95	208.72	205.04	202.19	207.25	209.27	205.63	204.39	201.18
205.55	214.23	210.16	212	217.56	212.85	210.87	210.14	219.72	212.08	211.86	210.83	209.64	209.78	215.7	214.67	209.7	218.04	211.93	209.74	215.49	213.13	210.75	213.46	213.65	207.7	213.69	214.92	214.9	218.03	219.41	210.99	212.38	206.25	214.66	212.78	213.33	208.94	213.26	203.83	214.2	213.38	215.95	213.29	219.58	210.85	206.85	211.78	213.37	216.9
212.47	212.22	211.35	213.16	216.08	215.68	215.47	215.48	214.39	214.73	211.54	207.35	211.69	209.87	212.23	218.62	214.51	217.26	208.04	208.94	217.91	212.81	214.83	213.39	214.3	214.81	214.64	210.05	216.84	212.58	211.85	212.01	212.46	214.45	218.56	227.95	214.91	211.34	212.97	214.45	217.17	211.37	210.33	211.67	216.4	217.7	216.56	211.68	214.46	219.33
214.61	207.64	211.89	216.13	212.17	213.7	211.63	216.1	217.25	212.57	210.74	207.32	205.48	210.29	217.79	214.16	210.65	212.44	217.42	212.27	213.92	222.27	209.58	205.34	217.21	209.77	204.65	215.82	213.9	206.78	216.84	211.56	209.02	213.33	209.06	214.48	209.36	205.52	211.16	215.23	208.29	213.89	213.07	215.12	208.74	205.02	205.32	209.81	214.25	205.12
216.54	214.52	220.3	217.22	207.76	213.39	218.43	219.75	215.62	219.54	219.3	222.13	214.27	219.92	215.63	213.95	218.21	215.65	221.47	214.11	216.96	222.87	218.14	221.7	215.9	217.11	215.93	223.06	219.43	212.95	217.53	221.12	213.27	209.96	224.69	213.92	218.73	224.09	218.35	218.38	217.18	218.87	221.82	219.33	210.88	216.81	212.28	215.57	210.84	219.54
208.22	209.36	209.68	210.46	206.07	209.31	213.88	204.08	206.14	206.86	206.94	209.72	207.48	211.2	209.73	205.48	209.93	209.03	207.74	208.84	209.16	218.93	213.44	209.83	213.45	210.85	213.99	204.27	210.05	201.92	206.81	209.27	217.53	214.35	208.04	206.85	204.75	214.29	211.45	214.56	209.74	212.3	206.82	208.44	211.27	210.9	213.17	207.27	209.92	204.33
210.17	209.28	216.47	203.18	210.93	208.99	221.18	202.3	207.69	207.9	207.68	208.53	215.84	211.44	208.87	211.81	207.04	211.86	209.03	210.05	208.38	212.5	206.36	206.75	202.46	211.44	209.08	212.86	215.09	208.98	207.44	210.38	211.31	211.56	210.56	207.09	202.26	212.94	213.32	201.16	211.43	205.87	207.97	211.68	215.46	207.2	208.18	207.66	204.65	205.98
207.72	207.84	216.16	205.64	205.93	212.33	204.2	204.02	207.13	208.77	211.75	205.49	212.56	211.3	205.84	212.46	207.18	209.14	205.13	214.39	206.53	207.2	213.87	206.81	209.15	203.51	208.88	203.24	202.21	210.16	203.67	208.09	211.96	212.13	204.56	209.39	206.94	208.15	212.8	208.47	207.52	213.2	215.23	209.33	208.43	211.85	204	213.62	209.85	206.04
218.36	212.93	219.81	225.32	217.44	217.57	221.43	214.24	223.02	216.69	215.9	216.62	218.29	214.63	221.31	217.68	218.07	217.54	218.51	217.64	221.61	216.75	215.82	216.52	212.48	217.9	220.7	213.51	218.91	217.04	213.38	216.98	214.21	219.33	217.55	221.18	222.44	215.62	217.53	210.72	212.78	212.14	215.91	216.49	210.63	213.46	220.5	219.23	218.71	215.14
200.99	202.03	199.29	208.31	209.07	208.79	202.41	209.69	206.69	196.35	200.6	204.74	207.37	204.53	203.66	213.52	204.64	198.83	205.85	202.79	202.02	206.28	206.14	197.24	197.77	209.81	207.21	205.62	204.84	203.25	202.36	200.69	204.84	208.72	204.78	206.22	204.44	206.47	205.37	206.66	206.23	205.36	201.6	210.46	206.33	201.3	204.32	201.28	207.95	205.55
213.34	217.98	215.81	222.33	219.81	217.16	225.37	212.19	218.6	218.01	217.01	214.5	214.61	211.73	215.29	212.84	214.65	217.32	216.27	217.48	212.44	216.21	214.42	211.12	220.85	216.09	212.36	209.64	220.45	218.37	218.92	218.24	218.23	210.31	217.38	209.06	211.24	212.83	213.51	209.33	217.74	219.99	214.5	211.4	223.7	211.94	218.41	218.11	221.11	217.54
204.73	207.99	203.86	205.9	205.68	208.26	209.81	209.17	205.28	201.55	203.27	201.22	205.96	201.61	201.89	201.37	199.76	209.49	197.88	205.44	207.35	197.98	207.78	203.58	203.97	203.97	202.63	207.8	210.59	206.69	205.86	205.17	207.81	201.86	205.32	209.94	204.74	202.99	206.4	205.64	202.89	198.59	203.27	206.09	200.03	204.56	193.63	205.94	206.83	207.65
213.31	218.66	212.72	214.41	211.75	209.62	213.02	211.06	213	206.92	207.8	210.27	207.97	214.24	209.23	210.17	204.37	214.64	220.6	208.21	210.87	210.89	211.39	213.84	212.16	218.07	204.06	213.87	211.18	208.8	204.81	209.61	214.24	212.62	212.22	214.59	218.91	204.11	210.78	216.75	214.17	216.06	204.8	213.2	207	208.33	215.81	212.55	214.73	211.51
206.5	203.31	211.59	207.42	207.47	212.76	212.97	206.42	201.02	204.12	203.48	211.48	207.52	209.12	203.29	203.45	208.03	204.73	204.17	206.91	208.33	205.23	209.31	207.3	206.49	211.46	208.45	212.04	204.8	211.86	207.35	207.59	204.81	210.66	203.47	207.38	200.29	211.44	203.94	209.11	208.84	209.61	213.51	208.41	213.77	209.9	206.83	204.11	210.74	202.08
210.26	209.25	210.8	212.07	202.92	204.89	207.15	209.99	213.59	206.06	205.35	212.36	208.73	213.6	208.96	209.23	217.29	207.37	210.44	209.6	207.41	205.9	208.88	208.44	204.97	208.42	213.9	209.68	210.99	206.4	209.18	212.1	210.6	203.39	211.62	207.29	207.29	213.45	205.38	213.22	216.6	210.65	209.29	204.16	209.89	209.23	207.94	214.79	203.71	206.91
207.62	201.09	206.42	209.17	204.9	198.58	201.52	203.74	199.4	204.92	204.08	205.73	196.75	202.62	208.61	199.97	202.99	204.68	205.91	205.57	205.24	216.3	207.82	201.14	200.13	198.26	199.64	207.9	205.32	203.63	210.11	207.63	206.72	194.57	200.03	203.76	205.54	206.4	209.09	208.23	201.15	201.5	206.2	203.36	206.73	205.51	206.69	204.48	202.56	203.98
202.37	205.95	200.36	200.87	205.15	195.51	208.89	205.17	209.01	207.66	200.7	202.85	207.82	205.54	204.3	205.08	205.18	200.95	208.38	207.31	205.71	214.27	209.16	207.26	210.18	203.45	203.28	203.94	212.83	197.16	203.78	201.83	203.08	202.39	204.04	205.6	205.06	203.64	205.02	203.51	208.4	200.35	208.76	207.86	208.62	206.7	207.53	208.87	205.4	203.06
212.87	209.96	212.52	212.45	209.98	204.64	212.43	214.28	210.11	206.98	210.16	207.7	212.12	208.55	210.53	203.27	211.11	210.53	214.02	204.65	201	206.6	205.74	205.95	195.67	201.15	207.62	208.96	208.61	205.28	213.16	203.74	207.51	207.82	206.79	206.97	211.86	214.05	202.79	213.05	210.93	203.63	210.33	210.48	204.72	208.92	202.87	207.67	202.44	213.24
208.32	207.06	208.29	206.69	206.49	202.21	207.75	206.25	214.06	203.49	210.07	213.84	209.57	203.83	208.18	208.86	214.99	206.47	207.48	207.23	213.72	209.45	203.53	206.83	202.43	202.36	207.15	205.55	209.04	207.19	207.48	210.78	210.76	198.49	204.14	207.19	206.09	207.84	211.22	203.77	209.09	201.23	210.29	214.18	212.95	204.81	205.95	202.14	203.39	210.39
202.26	203.8	199.6	204.26	199.52	199.77	203.88	211.13	203.45	204.63	202.64	201.05	205.93	200.66	197.67	207.64	201.67	199.77	205.28	197.17	207.92	203.39	199.97	192.02	199.59	201.41	207.04	199.69	206.68	211.45	204.06	204.22	211.32	208.29	204.24	204.16	203.06	201.92	204.15	205.94	194.03	203.4	214.33	203.19	203.03	203.84	202.8	205.37	201.76	201.77
203.81	209.38	200.42	205.84	208.02	207.75	209.07	207.52	210.57	207.05	202.48	210.98	203.57	207.45	202.54	201.94	206.2	206.55	212.87	208.01	203.32	208.99	204.07	203.38	210.11	209.28	209.62	210.72	213.73	208.46	205.45	199.05	203.73	206.64	203.33	206.35	204.09	207.13	205.5	206.84	209.38	205.78	202.83	208.2	203.13	210.56	206.38	206.26	203.66	207.89
208.45	202.88	200.93	206.3	202.48	201.23	201.81	201.07	201.51	209.12	203.58	204.82	198.48	199.92	203.3	205.44	201.37	202.05	205.66	200.17	206.35	202.84	203.32	206.88	198.09	205.37	200.12	213.29	202.66	204.68	203.52	199.75	201.18	204.34	206.45	200.93	208.72	204.33	204.42	204.73	205.19	203.42	200.32	198.33	196.45	205.52	195.05	206.27	207.35	206.3
210.37	203.76	203.61	202.78	201.25	207.33	207.31	210.94	207.99	210.4	206.69	211.24	210.12	209.32	209.37	204.98	204.32	204.22	203.37	209.18	212.65	206.02	208.46	208.94	203.85	211.6	203.71	203.13	212.12	202.1	209.71	209.19	207.3	203.06	198.95	196.5	210.01	201.21	213.62	200.82	214.79	209.59	209.2	203.1	205.52	204.58	203.89	209.83	205.26	206.13
201.59	205.22	205.7	210.27	210.17	202.51	205.39	200.77	200.4	198.81	203.33	202.27	199.26	202.26	198.84	208.37	208.8	201.15	205.19	203.68	207.62	208.25	204.67	201.41	210.09	204.52	203.97	201.04	202.31	206.42	199.59	207.01	202.95	206.51	200.21	201.96	200.94	200.43	197.3	203.04	204.44	206.29	204.39	210.63	203.52	205.72	199.9	204.72	206.72	202.69
222.24	216.23	222.07	219.44	219.51	219.4	220.73	215.24	222.86	225.45	217.12	223.93	216.03	220.9	216.39	220.05	224.43	215.44	219.5	218.96	210.52	218.86	220.61	220.83	222.48	218.74	223.82	220.73	212.81	214.47	216.84	219.77	220.17	216.86	220.53	217.11	216.6	215.41	215.27	210.59	219.02	217.17	216.85	221.29	226.51	212.94	220.5	221.17	220.35	220.61
206.12	198.14	204.07	201.26	207.15	204.69	199.73	200.41	203.78	209.61	200.66	202.51	204.65	202.54	204.01	202.95	205.02	209.92	207.47	213.04	205.65	202.61	209.02	207.46	202.9	206.85	207.1	205.76	205.6	200.09	205.42	201.9	202.52	206.16	204.67	201.4	202.17	206.38	202.16	204.69	205.68	208.19	208.89	202.95	197.93	200.05	201.95	200.05	202.23	211
200.06	202.71	194	207.35	202.68	203.32	206.85	206.1	198.66	200.86	204.66	204.15	203.28	201.89	207.06	205.44	201.25	207.73	208.56	205.96	204.73	210.55	206.82	200.32	209.09	201.86	199.2	204.28	202.3	207.58	204.29	208.12	207.03	205.08	209.95	195.98	198.13	206.06	204.14	204.64	208.45	201.43	201.27	206.03	202.88	196.63	204.88	202.24	200.74	200.01
205.52	209.23	213.61	211.2	217.77	212.6	214.49	211.05	216.77	215.62	207.33	210.24	206.83	213.14	217.23	207.54	211.75	211.42	212.94	215.12	208.99	215.29	215.35	203.77	205.57	207.27	213.22	210	210.84	212.76	217.92	209.94	212.42	210.53	211.12	216.12	207.03	210.08	215.64	212.49	215.66	211.57	218.37	216.87	212.97	208.24	210.71	209.81	205.92	215.9
212.89	207.82	209.06	203.65	210.06	200.35	204.24	211.79	210.16	207.69	209.79	210.55	212.83	205.31	209.15	204.76	209.26	203.8	211.95	210.46	208.73	207.78	200.25	204.94	208.66	215.17	203.41	207.11	211.41	212.39	207.47	205.26	205.64	211.16	210.3	207.93	213.86	210.92	209.63	204.64	205.38	211.74	213.46	208.98	207.61	209.91	206.42	209.39	204.67	206.91
206.89	203	194.99	204.82	206.43	203.94	204.49	204.31	199.45	200.5	208.09	203.4	208.3	199.69	206.45	206.32	204.13	203.79	198.56	203.06	200.04	205.92	202.05	204.07	204.51	203.2	200.9	202.56	203.61	202.9	200.84	203.36	205.83	205.45	205.25	205.1	197.91	198.8	201.51	204.72	199.76	204.33	206.53	201.28	199.46	208.2	200.48	197.77	210.25	201
196.94	196.02	200.72	195.06	197.34	195.56	190.4	192.95	199.92	199.95	205.39	192.69	193.18	194.88	197.09	196.8	193.08	197.74	193.9	198.79	192.81	193.11	193.24	196.63	193.24	204.86	200.96	201.96	198.52	197.83	201.86	202.85	196.88	192.15	197.74	194.36	195.85	195.15	199.4	197.34	199.44	202.15	202.21	196.65	190.35	199.49	204.99	199.91	192.99	196.66
203.74	201.94	200.66	201.25	198.81	200.65	205.67	200.79	206.04	208.55	205.21	205.19	199.3	210.94	205.59	201.95	199.94	207.73	204.76	196.39	206.51	203.51	200.7	214.42	199.86	202.28	202.01	206.26	198.72	205.25	200.26	198.01	210.94	203.82	202.26	211.39	203.69	200	192.63	199.59	206.83	205.37	197.78	196.19	203.55	205.1	200.19	200.98	202.39	208.94
210.68	209.01	204.6	210.05	212.59	210.84	205.27	219.53	211.43	206.12	204.05	210.58	212.56	206.81	207.49	212.74	214.31	214.22	203.12	206.36	207.21	205.33	208.51	212.85	206.51	211.85	209.28	200.12	205.73	201.22	207.65	205.88	207.56	214.13	208.44	211.12	199.73	211.71	207.25	203.1	208.11	207.93	213.57	198.09	204.39	210.9	212.98	213.61	206.99	201.75
196.86	198.09	201.29	200.42	197.11	196.21	199.53	196.97	198.62	194.43	198.04	192.53	201.44	199.64	209.02	199.7	199.58	196.45	196.86	193.44	200.23	196.49	201.05	196.56	189.94	195.1	202.67	198.25	202.13	196.86	199.82	201.39	198.65	201.03	200.43	193.23	201.46	205.4	201.57	189.77	204.72	203.37	200.75	196	194.48	206.22	202.79	199.36	194.94	200.68
207.18	209.38	198.97	196.82	202.17	200.66	208.02	198.49	202.45	203.7	200.91	203.2	205.74	203.41	199.18	204.1	204.15	203.78	205.29	205.24	194.76	208.87	205.57	198.32	200.21	209.55	196.44	198.92	207.85	197.46	202.55	202.45	198.35	201.52	203.9	196.48	203.17	203.1	204.75	202.08	202.28	197.6	202.64	201.14	202.84	204.27	204.52	200.8	207.22	202.86
213.29	211.74	221.87	219.82	216.81	208.3	212.75	214.03	221.85	216.77	220.64	220.94	220.5	217.25	216.74	218.01	216.32	212.43	210.07	213.83	218.4	217.14	216.73	215.76	213.39	222.11	208.76	221.49	213.57	219.48	214.34	218.62	220.12	213.02	219.4	216.86	217.88	218.6	215.06	220.93	220.49	216.6	218.49	218.64	222.15	217.86	209.66	217.85	213.79	215.31
213.37	213.23	217.39	210.12	213.14	211.62	214.08	207.79	210.74	211.88	213.99	210.88	208.66	214.86	215.71	214.2	208.73	208.72	214.1	215.19	210.41	213.61	213.53	215.54	214.19	210.88	211.12	209.38	217.08	216.52	205.09	211.86	209.2	207.76	213.09	213.06	210.17	210.78	207.01	206.5	221.65	216.34	208.13	212.15	211.25	218.45	212.35	209.34	214.11	214.13
212.44	209.89	215.06	209.76	212.96	212.39	212.79	206.28	214.23	214.73	201.92	212.17	207.49	212	208.82	204.34	214.4	204.8	214.69	209.18	212.11	212.2	203.17	205.08	214.52	210.68	210.31	215.93	212.86	202.62	211.39	210.22	211.54	207.24	214.03	212.29	210.05	211.06	212.18	214.41	209.54	210.79	207.7	205.43	213.62	209.21	208.69	208.25	209.67	204.73
208.96	212.92	201.83	205.01	209.81	211.58	203.53	207.02	209.37	210.26	205.77	207.71	212.01	206.76	207.93	207.09	210.18	203.24	203.45	206.56	205.62	212.23	213.79	210.79	203.12	207.12	211.03	203.45	207.27	204.62	203.61	211.47	207.24	209.51	203.24	207.87	213.74	212.08	211.01	204.89	209.74	205.68	216.48	210.75	210.33	211.85	213.15	203.66	205.92	210.26
212.7	215.74	210.26	210.28	219.77	205.33	210.27	214.92	213.85	212.54	211.13	211.76	210.53	210.95	211.57	209.75	212.29	214.67	213.89	215.66	211.96	208	209.19	214.52	209.8	204.95	209.74	208.88	210.47	212.63	212.76	208.4	206.39	214.82	207.88	202.95	212.36	206.91	211.07	214.11	208.42	212.11	204.91	211.56	209.34	208.81	212.8	214.29	210.69	210.44
198.08	194.93	200.1	192.64	189.23	199.28	192.44	202.12	193	188.33	188.89	196.06	195.56	195.97	192.89	201.8	194.93	194.88	198.83	197.75	191.24	198.75	199.67	193.8	189.94	194.25	194.16	190.95	192.63	194.28	188.3	185.77	198.06	193.8	197.42	189.9	196.95	199.34	191.63	197.42	196.74	193.34	193.75	191.56	193.77	187.87	193.32	196.22	190.69	197.26
205.45	202.89	202.53	199.16	203.62	204.99	201.14	204.13	210.39	207.21	203.9	202.42	204.11	210.06	205.01	204.05	204.91	205.02	203.83	200.89	202.94	204.15	207.62	205.49	211.88	202.95	205.09	207.52	207.57	203.35	205.87	206.09	205.06	201.28	203.98	207.03	201.05	197.92	196.29	198.57	199.8	204.54	200.6	201.42	199.24	204.1	201.22	199.55	202.49	203.08
202.56	209.47	200.17	200.95	192.68	204.48	203.29	202.61	202.9	208.87	206.77	202.48	204.7	205.73	206.95	205.05	202.79	208.7	204.23	207.18	200.08	207.91	208.17	207.92	203.73	199.15	197.62	207.31	201.14	205.68	210.25	203.36	203.55	200.8	207.33	204.09	199.91	201.55	201.54	208.4	204.86	208.83	207.03	211.18	204.03	208.21	198.94	208.97	204.25	204.73
194.27	202	191.02	191.07	190.37	196.44	192.4	195.19	197.42	189.61	195.96	192.99	196.25	188.46	191.55	193.56	190.3	200.79	194.4	203.32	192.89	187.02	189.88	189.59	196.74	201.11	191.85	193.09	190.46	192.51	194.69	188.18	195.27	191.42	191.73	189.9	191.99	201.94	196.19	197.33	192	193.57	192.44	195.1	196.69	200.54	195.96	195.74	193.4	199.92
198.03	196.61	202.25	198.99	202.38	191.68	202.93	195.96	196.12	194.46	199.11	203.36	198.19	199.24	198.22	198.85	199.74	197.7	201.42	201.7	205.5	194.36	201.39	204.97	203.84	199.35	200.37	199.22	203.32	199.86	207.32	197.47	204.73	199.63	197.26	198.63	194.62	195.68	196.67	197.39	193.45	200.77	201.04	200.03	199.82	192.71	200.78	203.69	199.78	205.82
208.63	209.62	207.75	212.48	209.43	206.75	210.22	205.82	203.75	210	208.72	212.03	206.32	201.8	212.57	203.41	207.35	207.73	205.37	205.85	205.75	203.88	209.26	206.38	207.88	202.71	209.36	200.04	203.17	199.32	201.57	204.85	206.43	203.23	206.69	206.14	207.01	196.93	201.94	203.99	206.3	206.06	204.13	206.6	204.33	209.68	205.39	203.32	198.67	205.45
202.55	200.68	204.44	199.38	201.92	205.58	199.96	200.74	200.71	205.11	200.36	195.4	202.16	200.63	200.56	197.74	205.62	204.49	210.67	195.11	197.33	198.18	197.11	199.86	201.71	198.84	196.7	206.23	203.02	202.07	201.28	203.42	200.87	203.77	204.77	198.94	199.02	194.05	202.97	203.77	206.89	200.83	200.76	199.06	199.82	202.24	203.68	195.33	195.18	194.24
209.85	211.27	209.14	212.34	207.43	214.15	211.39	208.39	217.15	202.81	215.34	205.79	204.41	208.67	215.1	208.11	214.34	206.57	209.74	204.96	206.02	212.02	211.59	209.48	211.3	211.09	212.76	209.73	201.18	207.81	211.32	212.16	213.89	199.52	211.68	209.79	212.21	209.75	212.12	205.31	211.14	205.38	200.94	205.24	203.96	210.27	214	216.25	205.45	208.35
199.73	191.33	199.37	188.22	197.84	193.27	185.58	196.32	190.82	194.61	192.79	189.65	195.67	191.37	193.67	188.49	187.49	195.45	189.33	190.99	198.22	194.29	196.35	193.9	190.02	191.84	193.61	192.23	194.57	193.49	190.76	196.08	192.9	193.3	184.48	199.37	195.94	186.63	188.59	191.57	194.66	192.24	200.21	189.74	193.92	193.92	196.85	198.41	192.12	196.48
187.42	196.08	191.33	200.8	188.16	186.51	195.91	197.65	192.47	200.32	186.29	194.28	201.08	198.16	196.8	198.45	196.49	198.4	199.21	195.66	202.58	189.94	197.84	190.91	198.53	198.34	191.23	194.66	188.07	192.68	193.85	194.87	190.2	193.14	199.8	200.1	194.43	191.82	199.1	190.36	194.57	191.01	193.08	201.22	186.67	194.9	192.63	203.17	193.3	195.38
212.22	216.74	207.39	208.15	213.93	210.18	216.02	212.46	211.62	212.33	208.23	204.96	205.85	210.31	202.62	210.56	210.89	211.58	212.82	214.96	215.39	211.88	205.62	213.47	211.12	209.59	207.4	215.42	208.05	211.37	211.11	209.48	201.24	212.19	212.06	211.24	218.26	210.76	207.97	214.98	210.2	210.17	212.39	210.26	213.02	210.91	207.9	220.41	213.77	208.56
203.36	203.43	211.1	202.78	204.22	203.74	202.07	203.67	200.88	205.35	204.64	202.53	203.95	203.88	206.07	207.52	205.8	201.75	202.68	206.11	199.18	193.89	197.61	207.93	201.84	202.79	200.84	201.85	207.86	203.38	205.77	202.66	199.75	203.06	198.78	203.75	202.89	212.75	202.84	198.11	201.64	199.78	200.15	206.8	203.28	204.61	199.28	205.09	205.36	204.65
222.35	218.76	219.41	216.41	216.68	222.14	216.42	218.76	216.34	211.34	214.58	213.02	220.15	219.95	220.52	216.41	214.68	222.87	217.81	219.55	212.92	220.36	211.32	218.62	218.83	220.37	214.43	215.37	217.28	217.45	214.53	222.5	216.17	216.68	221.67	213.24	224.82	211.59	216.85	214.43	214.65	216.33	218.86	221.88	214.17	212.91	210.34	220.72	217.88	215.49
208.56	209.08	211.99	206.75	212.92	213.29	209.84	206.14	208.11	206.56	208.41	210.91	207.54	211.03	209.08	206.86	207.66	206.46	209.23	211.21	212.57	213.72	212.24	208.87	205.03	210.36	216.16	201.61	209.74	214.09	209.2	211.81	213.66	205.39	203.27	207.35	212.26	216.4	209.08	201.35	208.39	209.9	213.17	207.83	202.84	213.07	207.06	204.59	210.05	215.8
191.8	197.75	192.62	201.46	198.57	198.74	199.74	196.86	195.36	199	197.01	192.85	201.64	200.37	201.24	199.35	200.82	194.63	206.41	204.92	197.68	191.33	192.75	192.7	195.55	196.68	200.53	200.64	192.96	198.12	200.83	196.32	195	196.48	197.45	196	198.16	197.48	199.85	201.51	193.65	200.59	196.4	196.97	200.89	207.09	196.25	199.75	198.98	200.98
198.57	200.81	205.55	203.31	201.34	207.27	204.18	200.24	207.44	212.68	205.47	206.09	204.71	202.26	199.61	202.47	201.12	200.54	206.36	198.75	199.2	207.46	202.87	201.78	199.94	204.95	205.36	203.64	203.02	207.92	201.91	199.71	200.85	202.77	201.29	209.13	201	198.75	204.71	203.57	205.89	205.73	202.56	200.29	198.42	199.81	197.75	202.3	204.98	204.04
200.67	209.74	205.35	205.58	205.75	204.54	205.94	209.36	209.94	206.2	210.63	209.16	209.03	205.08	211.27	205.76	201.04	205.97	210.8	205.88	208.69	213.33	213.11	211.84	207.7	210.9	207.85	213.14	203.6	210.33	207.74	205.56	203.55	205.83	213.17	212.34	205.47	208.75	204.63	206.27	202.49	211.63	205.28	210.48	208.65	202.63	200.62	206.59	207.96	203.57
209.4	210.12	199.64	207.69	217.46	213.6	211.84	212.23	209.24	211.6	205.46	205.07	212.32	215.63	214.46	206.65	213.33	215.48	203.06	206.92	210.16	205.71	203.81	210.64	205.66	215.26	207.09	208.09	207	211.4	210.92	213.72	204.39	213.69	209.83	205.49	208.82	206.24	204.95	210.94	209.69	208.39	206.63	212.89	205.75	210.88	211.03	209.31	204.07	210.14
211.08	205.66	204.71	205.83	207	207.69	209.22	208.46	212.74	213.58	205.18	207.02	214.12	215.2	208	211.93	200.66	215.75	205.74	210.74	206.87	206.17	213.9	206.3	213.91	201.21	207.15	203.73	211.73	201.71	210.72	207.13	208.51	211.27	211.24	210.97	207.07	209.76	213.65	210.73	214.32	206.63	208.57	216.12	203.45	207.19	207.84	210.15	208.71	208.61
200.88	199.22	201.24	199.75	197.27	198.76	204.15	203.06	208.82	203.45	203.8	193.67	196.39	197.2	200.09	199.72	199.26	204.74	201.83	200.59	196.27	199.62	205.48	199.2	206.68	200.16	200.71	197.16	201.03	202.15	199.05	204.75	206.58	200.77	194.61	204.34	193.78	196.2	197.69	200.41	205.65	202.53	199.31	199.95	199.97	198.06	202.03	196.18	195.41	197.71
201.9	217.95	214.84	206.48	211.22	206.24	215.28	200.95	205.77	206.65	210.52	207.67	203.52	207.57	205.45	213.97	208.25	204.87	213	209.72	204.16	209.9	207.68	216.01	208.79	203.87	212.12	208.44	207.49	206.24	207.39	218.85	208.36	205.45	207.03	210.61	210.69	213.99	210.67	210.68	215.66	206.24	207.86	217.58	211.34	213.05	208.98	207.54	212.03	204.89
213.68	212.52	216.46	212.56	216.88	211.39	204.88	209.93	219.42	214.35	217.56	210.84	215.91	210.37	214.13	212.79	211.09	215.12	209.42	206.47	210.52	218.26	208.93	212.94	209.84	210.62	215.66	215.55	218.16	208.21	219.41	211.51	211.52	216.23	211.7	213.63	213.3	212.96	214.01	212.75	211.96	215.12	212.69	219.72	214.15	206.78	210.67	216.31	216.33	211.44
197.4	200.21	196.95	202.35	201.46	204.6	201.35	197.84	195.12	201.23	198.93	203.83	201.94	191.54	195.75	200.7	206.67	201.78	197.35	203.43	202.29	202.52	202.87	196.35	198.16	201.65	208.06	203.14	196.92	199.51	194.32	204.54	199.98	206.6	199.47	194.99	203.72	199.35	195.52	206.49	200.77	202.62	199.6	199.96	208.48	202.33	204.37	200.29	201.48	205.04
202.36	201.88	201.4	201.57	205	205.23	198.13	200.21	209.6	203.18	200.93	204.88	202.3	209.81	203.77	205.24	199.98	202.59	206.26	204.97	206.46	200.25	199.45	202.15	209.1	204.89	208.01	200.36	202.89	206.58	202.96	204.22	204.91	208.87	202.37	202.9	206.25	203.77	201.09	203.63	209.42	201.65	208.1	200.06	200.34	205.24	206.36	208.29	207.68	197.47
204.25	189.97	197.34	201.81	193.83	200.27	201.54	196.75	201.18	202.18	196.23	194.49	192.51	202.53	201.64	195.94	205.67	193.45	203.41	197.57	200.13	197.92	194.85	199.23	196.15	197.76	196.65	194.12	197.41	199.04	201.93	201.32	195.6	193.54	201.12	205.14	202.7	191.42	199.55	201.41	200.08	201.98	195.34	192.65	202.37	205.25	198.24	196.99	203.47	198.52
219.69	218.21	222.75	219.98	213.98	217.44	216.18	214.42	219.14	217.23	213.11	222.01	218.11	217.02	217.82	224.2	212.3	208.92	219.68	217.56	217.24	218.31	212.69	212.52	217.3	222.72	214.99	213.47	219.64	218.28	225.87	220.44	218.44	229.28	217.02	217.8	217.36	213.18	212.77	230.32	215.89	223.71	219.06	224.44	214.81	212.73	216.24	212.99	217.8	218.51
205.76	198.22	210.58	206.15	206.27	202.46	197.92	202.89	205.52	198.95	202.14	198.03	202.88	206.55	209.67	205.54	200.36	201.63	205.39	198.1	203.53	207.16	196.67	200.95	205.08	202.98	197.17	206.98	199.19	204.47	207.47	199.04	202.2	193.04	208.93	201.87	200.16	205.27	200.99	196.78	198.04	200.44	208.61	200.26	202.59	200.55	202.81	210.38	199.15	206.29
202.96	202.84	200.33	205.42	202.03	201.81	198.16	201.98	199.34	201.61	205.07	198.8	197.86	198.61	199.29	200.5	194.59	199.31	199.76	204.87	200.62	199.74	203.59	202.09	197.42	204.5	199.24	200.95	197.96	199.26	201.22	205.06	197.41	203.68	196.78	199.22	196.3	198.9	196.62	199.15	198.53	199.01	200.92	204.3	201.24	195.29	194.36	198.38	197.04	199.46
207.11	208.08	208.26	206.73	209.31	213.38	211.3	217	211.19	211.48	208.68	212.62	207.24	208.95	211.95	207.57	207.26	214.94	205.74	213.24	202.7	205.96	217.13	209.68	206.87	207.82	211.46	207.42	206.83	210.1	208.02	211.19	210.46	210.05	209.5	206.98	212.67	212.67	207.02	210.51	205.57	210.67	208.15	206.72	206.93	209.32	212.68	212.86	210.24	213.94
209.55	215.26	205.9	205.91	204.58	202.71	208.93	211.35	208.44	219.52	207.07	203.9	211.95	213.82	210.23	206.51	205.74	202.27	212.57	207.75	203.16	210.46	205.19	210.21	207.68	204.68	201.68	207.88	204.92	205.07	205.23	208.35	202.3	207.48	210.95	209.33	202.27	206.55	207.74	209.33	212.05	205.55	207.55	211.1	207.31	213.54	203.63	205.71	208.3	202.83
214.33	214.61	211.46	212.3	212.17	215.04	209.45	216.67	211.79	211.35	213.07	215.23	211.87	212.48	216.55	208.06	203.44	217.25	218.01	217.75	217.24	216.81	211	212.75	216.18	210.18	210.73	213.37	210.56	208.65	210.16	221.5	213.76	208.67	215.67	213.79	205.15	210.56	215.19	207.23	210.7	208.95	216.21	216.53	213.24	214.86	210.42	213.13	212.1	213.16
194.55	198.59	188.69	192.01	195.77	197.52	200.93	196.27	194.79	195.1	195.04	188.94	194.7	192.83	198.34	192.76	193.37	200.83	193.53	198.17	192.72	192.98	196.99	197.2	189.13	198.14	196.68	198.85	199.47	194.81	194.1	194.76	200.94	195.06	190.51	203.12	198.4	196.51	196.25	193.31	193.07	195.7	189.71	203.21	192.84	196.68	200.11	196.31	197.75	189.35
200.73	204.67	192.92	196.46	197.22	201.19	196.92	196.88	198.93	203.55	199.9	201.85	194.6	194.87	197.36	196.4	201.95	199.9	194.01	197.14	196.7	192	195.43	199.18	199.61	195.98	196.03	196.79	200.3	200.36	203.01	194.23	194.98	201.57	196.92	196.92	196.65	195	200.16	196.57	196.53	194.79	195.98	196.2	190.07	197.49	203.87	198.64	201.31	203.87
211.23	209.31	209.58	215.11	208.28	209.1	209.06	210.6	205.38	210.66	213.9	208.57	213.59	212.37	206.56	208.97	208.74	219.5	207.31	215.29	213.31	216.19	208.05	209.36	217.2	213.33	210.76	212.6	220.4	218.4	211.51	215.04	206.33	210.93	212.72	217.4	210.75	214.43	216.07	208.98	206.8	208.04	217.28	215.69	215.66	212.04	215.09	211.39	214.1	215.53
206.69	203.56	206.32	198.38	206.67	199.21	211.4	202.44	201.46	199.51	200.01	209.24	201.3	204.5	200.9	202.74	200.02	205.65	195.62	203.35	199.51	203.43	204.66	204.6	205.09	202.2	206.2	202.91	204.11	200.32	207.05	208.84	203.15	198.68	202.76	204.12	202.5	202.63	205.5	201.59	204.03	204.65	203.03	201.64	205.57	198.05	208.3	198.74	199.45	204.7
203.07	203.46	194.61	202.23	202.51	203.8	195.56	201.37	197.39	200.49	203.22	200.24	198.49	201.85	201.11	206.08	198.99	195.13	191.48	200.01	203.2	198.08	194.61	200.84	206.05	203.87	202.12	200.48	204.21	201.17	207.52	198.59	205.48	199.54	201.59	198.91	197.24	202.8	195.19	204.42	200.04	196.06	197.22	201.93	204.18	197.05	199.23	201.67	198.78	204.24
196.24	199.47	200.63	194.66	196.98	197.77	201.19	203.89	196	198.86	203.16	200.57	202.17	198.31	192.32	196.81	205.93	202.33	202.64	193.51	197.34	200.37	204.24	198.06	199.58	195.17	195.4	194.62	195.83	195.56	198.84	191.43	202.3	199.35	201.36	197.41	188.87	197.78	197.71	198.3	199.01	198.76	199.6	202.21	203.03	201.36	187.94	200.38	201.58	205.05
202.2	199.33	205.52	200.23	209.99	196.12	200.13	205.4	207.15	208.81	202.7	207.04	202.29	201.23	202.84	209.38	203.37	208.9	209.41	205.06	204.56	205.14	205.16	202.72	207.28	208.98	203.2	198.39	207.53	200.29	205.86	207.35	204.47	208.93	203.15	209.71	203.14	209.88	201.51	202.41	206.48	207.26	206.17	204.14	203.69	204.36	206.1	199.19	209.42	200.3
207.07	206.24	209.71	205.32	207.79	206.92	207.66	204.54	213.86	210.08	213.63	205.6	209.19	207.13	202.33	204.73	204.04	208.04	203.1	205.67	214.08	208.24	208.59	211.37	209.14	208.29	209.58	205.92	210.54	206.04	204.16	206.9	208.17	212.68	205.91	213.34	216.26	209.06	203.99	208.14	206.72	207.52	204.56	205.79	209.35	210.85	208.12	210.17	211	209.93
191.58	193.84	202.69	198.5	197.09	190.25	195.8	196.86	191.38	198.12	192.77	200.43	203.28	194.53	201.68	196.51	205.21	200.22	199.65	197.45	196.5	199.32	197.6	196.46	201.27	200.5	197.28	201.97	203.43	199.48	195.97	197.8	199.09	197.06	194.51	200.67	201.48	197.46	192.61	195.69	196.91	193.58	194.74	194.99	195.14	194.55	195.73	201.21	197.5	200.17
205.7	214.71	205.43	208.55	215.43	211.36	210.15	208.25	210.68	207.53	211.73	210.33	213.98	210.63	214.96	216.51	212.96	212.23	217.59	216.41	211.92	219.88	217.3	210.84	216.96	217.38	212.94	210.12	214.99	209.92	213.14	213.92	216.6	209.79	209.62	216.14	214.1	213.51	213.25	210.38	211.69	210.63	220.85	219.6	215.72	212.71	216.43	212.33	214.03	214.8
207.22	201.48	199.1	201.72	197.22	206.98	205.83	204.78	200.72	200.27	207.34	201.54	201.3	205.25	207.15	203.55	209.15	199.34	206.6	201.71	204.35	201.39	204.31	202.26	193.38	201.82	199.18	197.96	207.47	203.88	191.49	206.82	197.82	206.12	203.5	203.45	199.42	206.07	203.58	197.47	201.22	205.58	204.49	206.67	204.18	201.45	202.8	197.93	209.86	208.46
212.08	212.78	213.71	215.07	214.97	220.19	217.28	214.16	212.15	209.71	218.82	216.13	216.76	220.85	208.3	219.16	212.2	216.63	211.67	213.38	211.16	216.66	210.81	218.93	213.19	217.05	217.63	216.43	221.15	214.3	218.02	218.41	215.14	212.83	221.71	215.49	213.65	218.71	210.59	214.36	215.84	208.28	217.39	213.69	207	212.5	213.51	216.19	216.15	213.3
200.27	200.72	203.44	200.79	205	196.23	197.29	195.31	208.37	198.19	193.55	201.12	192.5	198.42	204.18	199.09	196.93	200.31	203.25	194.54	203.4	198.51	211.16	200.16	203.74	201.97	199.14	205.7	193.75	198.02	194.79	209.06	204.2	204.81	198.32	204.77	199.77	197.79	202.93	202.65	204.24	204.48	201.85	202.27	196.03	204.03	204.5	203.64	197.52	197.55
205.19	211.29	205.2	209.3	205.2	204.66	209.93	206.98	207.41	198.07	208.83	205.01	209.49	213.11	213.64	205.69	206.5	208.18	207.62	210.13	211.39	209.15	209.33	207.23	213.85	206.49	209.07	202.65	199.28	205.18	203.93	206.53	206.8	209.7	211.07	201.39	204.73	205.22	201.33	215.54	205.08	206.72	209.25	212.62	208.29	208.74	209.9	207.85	204.41	209.75
197.24	205.13	195.89	202.46	201.04	209.43	204.11	200.51	200.38	197.11	202.58	200.19	200.94	197.32	195.7	198.9	206.94	199.72	203.14	201.27	198.53	201.47	197.91	203.97	199.79	199.3	199.61	201.72	203.96	205.72	193.71	201.05	196.02	205.27	192.1	203.01	199.34	194.49	199.92	199.99	202.12	193.64	200.53	198.11	203.08	197.5	197.1	203.65	195.47	199.69
198.24	198.2	198.62	191.19	203.95	195.53	192.27	201.61	199.95	200.39	194.66	203.8	202.1	197.97	189.98	205.47	203.83	205.02	203.09	186.36	198.43	202.3	192.15	197.32	203.62	195.73	195.12	201.45	204.06	204.83	199.06	195.76	202.39	199.83	199.66	197.16	205.26	202.21	196.09	193.24	195.93	198.37	201.15	205.14	197.77	203.65	204.72	201.83	196.1	199.07
215.86	216.38	204.9	203.26	212.46	211.59	204.65	211.7	206.89	211.06	213.15	207.16	211.38	210.82	206.93	220.16	210.78	208.34	213.57	210.66	206.8	205.64	210.03	212.38	208.03	213.74	209.16	205.98	207.77	215.34	207.85	209.45	204.72	205.43	214.19	210.69	210.1	211.63	209.17	206.78	206.41	201.66	204.86	208.85	207.22	210.83	208.35	207.9	206.42	205.74
203.5	200.46	202.36	207.01	204.39	206.47	210.78	207.41	211.33	209.84	202.14	208.55	207.09	204.44	204.52	204.76	207.88	206.75	208.45	201.17	208.1	209.52	203.02	209.13	205.98	209.83	211.69	204.67	208.4	209.19	205.09	207.6	208.07	205.42	207.84	210.15	207.53	210.55	214.28	209.7	212.24	206.44	203.1	206.65	197.06	209.28	205.19	204.6	208.66	204.11
215.89	209.81	210.06	210.07	212.72	213.84	209.86	204.56	216.45	208.6	217.4	210.38	214.93	207.12	211.87	205.78	206.99	210.58	209.7	205	210.23	211.36	211.75	211.46	212.58	207.73	211.24	212.07	210.03	209.37	203.04	212.52	208.28	207.21	201.99	210.21	211.71	210.63	203.95	205.88	210	209.39	209.73	204.69	209.21	205.3	208.59	208.19	207.9	214.64
202.7	198.53	198.99	193.83	201.62	194.03	199.1	202.39	197.39	202.57	203.5	200.62	199.6	194.7	202.97	198.58	198.1	199.33	199.24	196.39	200.14	200.62	210.28	197.76	204.01	197.67	201.01	208.61	206.94	200.92	202.55	202.97	206.91	197.18	201.3	199.11	197.89	204.81	199.04	206.18	203.39	201.18	196.17	196.45	197.24	194.1	203.51	197.54	204.51	201.76
206.35	214.13	204.87	217.57	215.78	206.89	212.95	206.84	213.27	210.82	210.15	210.39	208.48	211.1	213.66	213.32	209.55	217.63	213.51	210.13	210.18	215.38	218.12	214.46	212.11	212.87	210.34	218.68	214.57	208.36	207.48	206.85	211.34	207.3	216.74	210.57	213.9	212.66	213.35	206.95	204.79	214.34	209.56	211.66	212.36	207.87	206.22	211.71	203.74	213.25
211.55	211.99	209.75	210.63	211.32	215.67	205.65	214.96	214.27	210.4	218.3	211.15	216.01	216.38	212.83	204.1	213.93	218.86	215.59	213.55	213.18	214.36	210.28	212.02	217.11	206.59	206.91	212.65	206.48	211.21	207.06	217.12	212.84	217.7	210.29	210.81	211.73	214.28	206.19	210.65	215.29	213.07	206.39	219.72	218.53	218.14	211.21	212.74	208.75	213.92
204.13	196.88	203.21	196.93	200.88	199.24	199.67	198.95	202.55	201.44	202.71	199.35	202.73	197.41	192.27	200.27	196.16	206.23	202.11	202.46	198.68	202.02	196.81	199.85	195.02	199.45	196.2	195.6	199.23	201.23	202.5	196.39	201.4	207.82	205.88	205.57	202.26	202.41	198.89	206.09	197.81	191.07	201.24	196.91	200.59	196.71	199.44	202.4	197.11	192.7
213.07	224.06	212.95	209.34	216.45	211.58	212.22	212.89	210.19	215.75	210.54	215.1	219.13	210.89	215.81	214.22	210.94	214.02	216.2	214.08	211.05	213.52	216.46	211.94	212.42	208.78	209.51	213.37	210.37	215.99	211.6	213.95	215.1	219.53	216.27	211.67	210.82	211.52	209.12	217.12	211.8	218.96	213.32	216.84	209.71	213.65	210.28	211.57	210.77	211.79
207.12	214.13	212.65	214.06	213.86	218.25	207.92	211.12	211.97	210.21	209.86	217.59	216.21	209.13	216.48	219.03	208.47	211.33	210.62	215.23	207.53	212.03	208.14	216.28	211.12	213.83	211.97	203.42	212.64	208.47	215.51	214.49	220.67	213.23	216.5	204.26	207.3	211.18	210.78	214.03	211.91	216.58	213.29	213.98	216.65	208.31	214.25	209.86	210.21	215.46
217.27	215.31	214.67	205.82	206.88	208.72	207.9	200.45	215.77	213.23	210.56	211.76	210.05	212.72	204.99	207.91	209.35	212.53	214.74	205.51	212.85	216.14	213.38	217.23	209.62	207.9	212.24	209.02	209.9	201.49	212.75	210.46	212.17	211.18	210.28	217.35	214.19	211.54	213	219.07	208.07	216.13	211.17	214.41	214.68	214.67	207.78	212.25	215.06	213.21
216.47	221.53	216.64	215.12	217.73	213.11	225.06	213.36	214.58	211.74	222.77	216.14	224.41	211.61	216.33	220.84	220.58	224.69	217.02	223.45	216.72	214.14	217.39	219.74	219.72	213.37	211.51	220.89	216	218.25	215.99	214.75	216.61	219.9	215.99	216.91	218.49	218.42	225.61	220.64	220.43	217.52	221.74	216.51	219.54	217.59	218.91	210.86	217.42	212.72
209.89	204.82	214.65	218.34	217.26	207.26	209.78	213.47	220.79	209.66	216.91	216.27	209.87	209.61	213.7	207.45	212.71	210.34	208.13	212.79	211.85	211	210.1	210.75	212.1	216.56	215.67	217.55	210.5	215.25	211.15	211.59	211.65	211.95	212.53	220.35	209.1	208.04	208.55	209.78	213.92	215.74	222.47	212.3	204.96	212.17	206.7	217.71	208.55	212.59
213.91	212.81	211.24	215.79	214.62	215.36	217.37	205.65	219.54	210.94	214.76	214.72	210.6	211.21	212.92	202.14	210.48	210.43	209.83	212.98	208.28	214.43	205.69	212.91	211.41	221.55	211.73	208.66	208.5	211.65	211.48	214.36	215.55	212.83	220.13	212.26	215.6	211.96	206.69	215.08	207.79	213.82	211.7	213.79	211.22	217.16	213.96	215.94	210.51	210.91
208.54	203.76	213.6	205.84	204.27	212.43	211.57	205.48	208.49	209.26	206.64	206.67	204.06	210.5	207.94	206.07	209.91	211.71	212.11	204.36	210.15	208.32	206.06	208.06	207.15	205.55	208.83	203.38	206.88	212.07	211.41	210.92	205.14	209.32	212.02	209.26	209.87	210.44	212.17	212.04	212.73	212.57	213.55	203.83	212.98	204.38	211.09	209.65	204.25	203.85
202.38	201.89	205.19	199.85	203.07	198.94	196.4	204.13	201.95	195.31	192.8	196.52	198.02	198.69	199.81	203.78	195.01	196.38	202.15	198.99	201.19	203.26	198.91	201.83	196.99	200.39	201.11	203.63	202.75	203.27	202.88	195.1	200.37	204.12	202.66	200.65	199.11	200.16	203.34	199.78	196.27	199.77	192.93	189.35	200.42	198.28	199.92	204.33	204.78	203.64
223.31	219.72	214.57	216.64	209.59	214.16	210.69	218.09	212.96	216.24	220.37	223.93	208.93	220.36	219.39	216.32	218.77	214.47	210.86	221.43	214.98	215.84	211.55	216.93	220.05	211.89	219.78	214.5	216.17	213.06	214.64	218.64	215.8	217.8	218.88	218.8	219.85	218.44	218.06	216.59	212.22	212.79	205.39	220.41	216.97	209.56	217.23	216.53	219.14	207.38
205.52	206.83	209.91	200.84	210.5	205.7	206.68	213.4	204.87	204.44	201.88	203.67	203.6	200.65	205.95	201.85	210.85	211.47	205.68	205.64	204.36	207.99	200.42	206.98	212.21	206.57	206.89	207.08	208.63	206.4	205.35	203.71	200.22	196.97	205.66	208.01	201.82	205.26	207.64	206.16	207.53	206.3	206.38	202.74	199.16	206.36	206.61	205.04	209.39	205.65
212.3	201.68	205.8	208.85	205.82	204.33	202.27	203.57	199.83	206.35	209.32	205.38	202.52	207.28	202.97	201.17	203.05	203.03	201.04	202.57	205.21	207.17	204.45	203.8	203.33	209.43	198.36	201.88	203.18	201.92	203.74	205.64	202.32	202.11	197.94	203.29	204.93	206.1	204.55	200.36	206.09	203.1	206.1	209.27	200.89	206.48	205.94	205.38	201.77	203.97
203.9	203.24	203.67	208.14	208.59	198.47	206.6	201.06	202.2	205.07	203.94	204.07	211.33	201.01	198.58	208.07	208.4	211.67	206.74	199.44	208.53	208.3	203.78	193.91	198.87	203.2	205.01	207.63	200.67	203.57	203.14	202.95	202.3	204.55	199.03	205.54	201.63	203.34	202.86	205.99	202.2	204	200.89	207.41	206.63	206.29	197.55	203.69	202.1	206.02
209.69	209.8	211.17	210.33	214.24	204.99	208.95	217.13	214.25	212.55	210.09	215.45	217.28	207.36	213.34	209.84	212.59	213.88	211.35	215.14	214.59	210.07	217.26	213.52	213.25	215.34	206.9	207.92	217.07	206.1	212.43	208.67	209.86	214.53	207.45	217.7	207.88	211.52	216.77	209.64	205.58	208.1	209.26	216.59	214.66	213.55	210.55	218.06	211.04	215.08
195.81	190.13	195	193.49	190.69	191.7	196.9	194.41	194.5	197.33	193.97	196.25	193.75	193.18	194.7	195.75	198.58	188.56	195.55	193.9	194.84	195.45	196.5	193.26	195.26	199.2	196.37	191.94	191.64	194.73	194.1	193.23	194.83	192.14	195.98	199.11	193.03	193.13	197.76	195.2	196.48	200.1	193.24	196.55	193.16	200.43	195.06	194	189.93	192.71
197.05	197.54	198.25	198.58	199.09	200.07	200.28	202.33	205.18	192.47	204.1	195.94	194.47	194.16	199.2	201.05	195.09	197.49	197.65	198.16	191.1	195.02	194.17	203.21	195.02	195.13	192.97	194.65	200.07	195.93	200.69	193.38	202.49	199.32	198.27	199.07	195.74	195.48	195.63	197.75	198.51	198.27	195.46	197.09	198.8	198.32	197.63	195.12	195.14	200.42
209.17	208.77	208.87	212.49	211.74	212.04	209.47	207.57	210.7	209.43	206.06	210.25	214.94	210.9	212.79	214.51	206.64	207.44	204.99	202.1	207.13	214.35	209.05	209.26	207.23	209.13	207.29	207.22	207.29	210.73	205.11	207.62	208.29	208.35	203.57	204.62	209.19	214.72	205.3	213.99	215.59	207.71	209.32	209.9	210.88	212.72	207.24	205.09	212.77	208.69
205.8	204.36	202.43	200.81	205.7	204.46	206.64	204.48	201.96	207.5	204.13	199.9	206.55	209.52	205.39	202.4	201.15	203.31	210.02	207.85	198.56	206.43	201.31	202.72	203.2	203.75	207.99	200.13	194.37	206.92	208.26	206.62	204.21	204.41	207.29	210.84	201.76	198.33	205.12	203.62	200.33	212.63	212.74	207.83	201.86	206.49	200.38	202.74	204.04	210.31
203.73	202.15	205.41	196.03	207.87	206.14	199.95	199.4	203.3	201.71	208.57	201.59	198.66	197.5	211.56	204.92	200.83	203.43	208.31	206.47	194.35	197.13	209.34	205.64	204.57	207.12	205.32	203.51	205.76	204.43	202.25	205.64	205.92	197.15	205.44	205.58	208.53	202.77	215.53	208.09	208.92	203.99	207.82	206.23	197.99	205.99	205.4	203.64	210.94	210.24
209.36	206.99	212.41	208.49	218.96	209.56	204.75	203	201.06	206.35	209.67	203.38	209.63	202.14	210.82	214.8	207.83	211.13	211.05	211.44	213.41	204.78	210.69	204.77	205.94	206.29	214.74	211.78	213.57	207.31	220.37	206.44	208.96	203.34	205.73	211.23	210.41	211.59	212.89	216.42	204.84	205.4	214.55	211.91	207.87	206.34	213.86	208.83	206.84	211.81
215.61	224.55	216.76	213.56	221.41	216.55	220.41	215.69	224.39	217.42	224.92	218.17	216.83	211.58	219.93	217.81	220.79	216.77	219.39	222.66	214.7	222.02	221.23	217.1	224.27	221.11	220.87	212.6	216.56	220.77	211.12	221.97	219.52	218.24	218.76	217.23	219.37	222.72	210.67	219.15	218.13	213.7	213.08	215.97	220.19	221.51	216.67	222.8	219.08	216.15
209.1	203	213.38	209.8	210.22	206.49	211.19	212.71	210.95	210.42	209.05	214.69	211.18	205.15	210.66	212.63	211.37	208.63	212.94	209.55	212.36	212.85	221.65	206.65	210.29	208.42	202.34	216.81	209.42	207.29	213.42	217.59	214.97	205.91	206.89	204.7	213.28	207.43	206.77	206.56	211.37	209.25	204.08	206.35	203.2	208.39	209.43	210.55	203.21	205.37
205.52	198.53	198.4	203.13	202.29	201.32	199.24	200.88	199.44	205.28	199.64	201.95	205.51	198.09	204.03	201.29	203.2	204.08	201.3	202.31	204.52	201.5	198.95	193.01	203.3	196.43	202.41	198.02	204.23	200.68	200.56	204.5	195.69	204.43	200.35	197.91	205.45	205.57	199.34	196.33	204	203.03	204.11	199.32	201.12	197.4	201.45	201.8	202.2	200.92
207.85	205.88	209.51	204.2	205.65	206.93	212.48	206.35	208.55	208.53	206.38	213.96	212.03	211.63	212.2	209.13	212.3	213.63	211.48	199.71	209.28	209.22	208.49	201.8	210.68	211.11	206.65	207.07	210.36	201.66	200.09	210.59	208.39	208.26	204.42	202.18	211.67	213.43	207.59	213	207.67	210.87	203.87	208.46	204.73	210.84	204.28	215.82	214.53	210.61
207.46	206.23	210.16	209	205.79	209.23	208.57	203.52	202.31	208.09	211.85	208.99	210.26	210.52	209.17	208.02	207.41	207.05	210.08	206.29	209.65	200.6	204.27	210.57	217.49	206.46	204.17	208.05	205.24	210.45	217.71	206.54	200.8	201.64	202.58	210.32	200.92	209.19	204.23	205.73	211.6	209.52	212.23	209.84	202.17	207.33	207.52	210.67	206.65	203.41
210.68	212.7	206.9	215.72	213.85	213.97	214.86	214.75	206.36	206.17	214.19	205.2	215.55	206.33	215.04	205.61	209.17	216.01	204.08	211.64	212.11	213.29	210.88	218.95	215.9	216.21	214.52	213.84	215.3	212.29	207.77	211.05	211.84	206.23	206.53	209.95	212.64	205.71	207.25	211.25	214.24	207.59	220.98	211.92	205.54	207	213.61	207.42	213.56	199.46
214.12	203.42	212.83	203.37	212.97	210.59	206.56	211.48	211.17	206.31	208.69	207.59	207.46	212.91	208.43	206.72	213.91	206.27	207.99	208.5	203.49	216.01	207.12	201.99	205.27	207.41	203.45	207.82	199.19	206.2	208.09	204.84	209.58	207.59	211.15	210.41	214.59	212.31	203.83	210.14	211.02	207.59	210.48	210.96	207.62	205.55	206.98	211.56	209.34	209.43
198.54	201.16	200.09	203.14	198.04	199.95	204.83	204.39	194.83	203.2	194.46	202.24	206.17	200.56	199.5	200.7	207.52	204.05	195.76	204.13	200.04	198.76	199.05	198.69	205.27	200.05	201.27	196.1	204.76	200.2	199.59	200.55	202.15	202.87	201.6	201.84	209.78	195.83	201.12	198.31	199.42	198	199.97	199.5	200.93	200.52	205.25	202.17	201.62	202.68
211.53	218.04	212.97	221.61	224.96	222.63	218.92	212.87	219.16	215.48	217.21	217.43	214.32	222.96	221.55	215.75	219.69	212.35	225.13	216.26	211.46	212.14	217.31	222.43	216.18	214.78	214.66	218.95	213.27	223.87	218.09	213.45	211.15	218.24	216.46	213.76	216	217.83	213.21	218.48	218.05	213.96	219.42	217.54	215.26	218.43	215.38	221.04	218.42	214.93
208.22	200.22	198.22	197.31	203.75	197.93	203.46	201.72	196.5	198.38	201.04	199.67	196.49	202.82	196.78	202.36	197.91	197.63	204.54	205.47	201.59	195.52	204.95	193.66	197.96	199.51	204.5	194.78	199.01	201.51	204.21	201.18	202.36	200.46	200.43	202.04	195.08	201.1	200.85	199.39	197.51	201.72	205.17	203.83	197.92	200.9	201.24	199.2	195.34	201.14
220.95	218.78	221.79	210.85	215.72	221.08	219.9	214.14	214.34	216.12	215.51	221.49	218.05	225.52	215.28	219.38	215.08	221.97	214.42	224.03	219.51	214.01	220.94	226.35	221.71	217.87	215.69	219.02	216.88	218.05	215.55	216.41	217.43	216.71	220.37	221.59	218.82	216	210.65	220.7	222.41	222.02	214.09	218.87	220.6	213.69	217.2	215.79	217.41	216.29
218.33	210.81	216.91	220.68	218.65	220.76	213.68	222.5	213.74	216.06	220.95	219.57	217.17	212.41	213.18	213.27	211.83	214.39	219.18	212.96	217.75	218.69	210.67	219.89	218.55	218.58	218.77	220.86	210.52	215.33	218.08	215.06	218.38	210.6	216.31	220.2	211	217.06	214.29	218.37	218.08	216.05	210.2	215.91	213.98	213.06	214.91	217.52	212.93	219.33
206.7	208.75	209.62	211.4	207.56	204.65	210.2	208.28	211.24	209.66	209.64	208.05	206.03	211.94	206.94	214.02	210.06	211.57	212.92	211.09	206.76	211.64	205.14	205.18	205.48	211.25	212.28	209.77	208.43	204.08	214.54	207.47	209.76	217.06	215.64	205.36	211.35	207.36	211.46	206.28	203.95	209.39	209.58	206.16	209.95	207.14	212.95	212.03	205.93	217.97
204.72	207.95	204.04	208.14	208.06	212.7	206.1	206.01	211.25	206.36	206.37	205.64	203.74	206.09	210.95	203.42	203.39	207.16	208.9	204.97	205.98	206.77	207.99	202.78	204.4	209.35	207.27	201.09	204.69	212.31	204.55	206.74	202.09	213.64	196.03	213.01	206.35	210.84	204.56	203.2	202.45	209.1	203.94	202.26	208.25	202.58	204.38	211.49	204.34	210.9
204.84	199.87	204	199.85	200.16	203.34	198.67	204.67	205.91	203.02	197.46	205.8	206.79	199.27	199.51	199.34	206.6	203.88	206.59	206.36	200.23	202.1	199.98	204.46	200.93	206.34	202.2	200.28	199.88	205.01	206.21	205.39	203.13	202.01	203.4	200	203.49	201.42	197.23	201.08	196.95	202.73	210.57	204.24	196.87	209.26	201.99	200.94	200.37	205.42
204.73	207.03	203.04	203.26	197.11	203.95	198.27	204.42	201.34	205.59	198.76	209.03	207.82	205.3	204.21	201.7	202.57	203.36	205.2	198.33	204.08	206.48	207.34	205.15	203.89	202.1	209.65	206.07	207.58	204.39	202.4	208.99	203.82	210.6	201.56	208.05	206.42	206.33	211.07	204.11	206.27	211.43	203.91	201.34	204.59	205.96	203.36	204.85	205.15	203.46
210.59	204.52	211.29	210.57	213.06	215.06	208.86	208.8	210.7	210.5	204.71	206.62	213.59	210.08	210.25	208.5	206.5	211.86	207.56	212.93	208.52	213.61	202.21	204.49	205.3	208.86	212.01	211.03	211.99	210.21	211.57	206.48	203.16	210.66	206.3	211.14	207.77	212.59	209.72	203.68	209.45	210.44	206.01	202.53	210.09	207.78	211.69	206.61	208.72	214.98
197.57	204.17	198.86	201.86	201.3	205.91	199.14	202.81	200.54	199.02	199.69	197.21	201.27	202.02	202.82	197.49	197.83	199	195.07	207.04	200.44	195.61	205.39	198	198.22	196.97	197.29	196.15	198.21	195.51	191.26	201.3	196.31	198.24	202.16	198.62	194.71	193.72	201.02	200.21	206.19	203.94	201.72	195.21	197.98	200.27	198.77	196.61	202.5	202.21
197.98	202.09	197.36	203.06	199.19	204.28	204.32	198.25	199.8	198	205.1	203.6	198.72	198.54	202.14	202.09	199.12	202.23	196.15	201.55	194.43	203.27	197.89	198.68	199.74	196.31	203.07	194.07	205.76	200.26	198.11	204.11	196.89	200.87	202.51	206.93	205.99	204.42	191.24	201.66	201.98	197.65	203.57	195.09	201.33	202.96	203.85	202.24	203.72	199.07
218	215.84	220.76	222.45	209.1	216.68	219.71	215.95	213.94	212.41	218.01	215.37	216.42	219.17	224	216.39	220.11	219.13	216.09	216.87	220.69	214.01	214.93	219.93	219.42	216	220.21	222.02	220.54	216.94	216.27	217.16	215.72	219.93	220.74	218.63	213.45	217.2	221.93	218.8	221.64	214.87	215.24	217.71	215.41	217.65	216.43	213.7	213.71	214.27
196.77	198.43	196.42	201.25	202.82	194.64	201.48	193.43	196.01	196.99	201.51	199.43	203.03	197.49	201.22	201.02	196.68	203.37	200.44	200.24	195.07	202.27	191.51	200.31	199.96	200.78	198.41	192.86	195.75	197.24	203.58	197.85	198.68	202.55	201.93	202.23	194.87	206.76	201.81	198.85	205.14	200.75	205.15	197.89	204.32	193.35	198.96	199.69	198.23	199.2
212.86	207.17	209.84	209.46	205.16	211.21	205.3	206.86	204.91	209.3	210.04	209.17	211.6	207.22	210.98	211.87	204.89	210.48	212.69	209.61	208.84	210.98	208.79	205.48	212.88	204.11	205.77	212.32	202.63	204.69	203.71	200.71	209.63	210.13	210.22	208.33	211.7	204.45	213.81	212.42	204.05	203.15	205.9	210.5	205.77	203.37	209.16	209.66	206.54	208.91
209.57	213.8	216	211	206.76	205.23	206.75	208.64	206.38	207.71	204.58	210.88	210.8	206.52	209.92	210.99	213.68	215.15	211.08	211.25	206.86	213.06	208.08	211.98	205.21	201.43	201.46	211.35	210.55	211.67	207.99	210.45	212.55	206.41	212.31	210.25	206.29	211.82	212.2	207.07	211.26	205.1	216.53	202.31	206.2	217.18	208.75	206.28	205.39	209.13
202.03	198.37	199	198.94	188.11	202.6	200.58	198.39	201.15	197.45	200.57	194.63	206.1	195.32	197.32	202.71	195.94	198.04	198.6	194.81	200.52	202.05	195.43	191.59	193.78	203.76	199.57	196.01	197.45	197.5	201.14	199.69	197.65	204.18	198.39	196.35	190.71	202.19	196.49	199.72	206.35	199.99	202.33	193.28	202.51	200.87	197.41	195.82	200.4	198.71
209.63	211.13	208.67	206.94	206.03	197.35	212.73	205.03	202.17	206.4	207.64	206.8	207.22	199.38	202.01	199.99	205.89	205.39	211.99	208.65	209.57	205.39	201.64	204.57	201.21	201.23	203.32	205.55	206.58	200.52	212.61	207.03	199.21	202.36	201.99	208.27	201.29	203.86	209.94	204.92	203.01	208.07	200.81	204.29	207.36	200.39	204	206.98	199.66	203.27
207.26	210.53	204.79	200.91	210.94	209.76	205.13	204.18	209.49	208.85	208.27	212.54	206.99	210.02	213.36	209.67	211.39	217.8	205.59	198.14	211.25	208.25	202.36	209.85	208.79	205.61	216.14	207.18	209.13	209.56	207.66	208.82	210.05	206.66	207.96	210.53	213.54	206.41	207.45	206.26	209.77	208.51	213.67	208.82	209.56	210.45	210.85	210.91	214.8	212.81
203.77	202.31	202	202.27	204.67	201.06	201.63	204.65	202.96	198.89	199.12	205.44	203.01	206.15	195.71	203.51	200.65	200.64	203.28	201.14	210.16	205.06	198.21	202.18	198.89	210.62	209.1	198.97	205.82	202.97	206.23	196.75	204.93	206.71	202.99	199.15	202.38	204.88	194.17	206.2	201.05	199.28	200.26	202.68	201.86	203.89	207.76	207.26	201	201.83
206.3	201.26	201.21	212.48	198.69	208.3	202.91	198.43	207.77	198.68	198.75	200.32	212.38	207.14	200.04	203.91	201.19	206.62	202.31	204.04	199.49	201.08	198.49	203.66	207.35	203.39	201.51	207.96	194.57	206.83	198.73	203.54	202.69	206.01	195.65	200.9	205.6	199.63	209.64	201.58	197.68	210.92	200.84	201.65	204.67	207.5	204.31	211.7	205.38	206.22
204.97	206.94	211.54	205.36	208.02	206.05	205.71	202.84	207.81	206.12	206.57	201.59	206.51	211.35	215.35	212.15	200.99	202.14	206.2	212.66	201.49	205.08	204.69	206.79	207.3	206.27	208.31	212.13	197.39	203.94	201.04	205.82	208.59	210.24	203.73	207.32	204.11	206.04	209.79	207.99	207.76	203.47	205.18	203.52	207.63	205.64	205.52	203.34	210.82	207
204.64	198.66	200.35	196.8	198.69	205.72	194.55	199.36	205.69	199.63	195.52	199.6	197.98	199.54	200.74	201.86	195.69	198.64	201.31	202.12	194.14	201.41	200.91	200.97	203.44	204.06	200.78	200.33	199.69	200.55	198.57	204.83	197.5	197.73	198.15	194.94	208.24	199.6	202.26	199.4	199.76	198.33	196.42	203.72	207.87	200.17	201.72	197.56	199.13	202.68
201.93	197.6	195.86	202.18	196.5	194.87	194.93	201.71	203.28	203.65	207.17	198.36	205.8	200.79	203.63	203.86	201.75	206.45	202.27	194.37	199.81	203.18	197.92	203.41	200.22	200.76	197.28	197.91	198.18	200.55	200.85	197.79	195.92	201.05	203.81	200.27	200.05	199.11	199.1	205.2	197.97	202.97	201.72	199.83	198.7	194.42	200.56	208.36	203.46	191.36
196.59	206.5	209.54	209.28	201.26	201.38	205.52	206.65	204.73	195.44	203.21	199.51	202.36	201.98	204.22	206.08	204.95	204.84	197.83	206.61	201.02	207.51	206.59	201.47	206.39	200.51	204.45	205.36	201.96	197.75	201.23	205.95	205.37	204.83	202.27	202.25	206.25	207.79	205.37	207.37	195.75	202.35	203.01	207.46	206.17	207.42	202.95	203.25	205.71	211.49
204.32	205.34	206.83	206.47	205.49	210.1	213.64	202.7	206.71	214.45	207.33	213.77	208.92	208.17	214.64	202.67	206.33	212.9	211.76	209.92	209.67	214.54	216.86	210.88	212.3	208.62	210.6	205.69	203.39	215.59	211.92	206.87	202.97	205.57	209.5	209.19	208.85	212.23	208.93	204.2	204.92	213.84	207.18	206.49	208.47	213.25	210.02	208.79	202.81	209.26
213.71	214.04	215.71	213.73	204.02	199.41	208.24	212.47	216.12	203.74	208.96	212.56	202.65	216.25	205.89	203.58	209.08	201.34	208.61	207.74	204.23	206.48	213.68	212.21	214.17	204.33	203.94	212.14	212.88	211.64	209.65	208.17	213.22	209.07	203.96	207.88	210.51	205.78	207.71	209.75	213.2	204.23	212.75	205.02	208.93	211.54	207.65	210.29	207.75	211.54
214.88	219.73	213.11	215.29	225.77	213.27	214.53	215.89	214.12	212.61	216.32	212.85	214.55	213.96	218.33	216.02	212.3	215.85	215.46	213.44	212	210.93	209.71	214.48	210.23	213.42	209.23	205.83	217.35	208.33	213.3	209.06	216.49	212.78	211.34	215.43	213.38	214.4	221.16	212.04	219.72	217.06	214.87	221.65	210.92	211.67	207.67	217.16	209.47	214.19
205.09	204.37	206.83	208.5	209.41	208.45	209.73	212.12	209.21	204.13	205.96	209.73	208.61	210.83	206.39	207.59	208.7	211.75	201.89	213.47	203.49	209.11	205.09	207.63	208.12	209.5	215.01	211.79	209.71	208.2	207.93	204.79	203.84	204.43	205.67	205.78	211.73	209.68	204.56	207.18	207.19	203.69	207.91	211.19	206.9	205.97	206.53	206.95	211.98	212.34
209.42	204.82	206.46	201.68	209.26	206.15	202.09	201.67	210.11	202.71	201.87	211.47	206.31	208.55	211.49	210.88	210.87	208.07	207.63	209.14	202.19	210.63	203.05	202.45	213.1	214.13	197.03	213	208.08	211.73	208.99	204.74	215.03	203.77	210.91	208.44	206.23	208.78	209.09	206.88	209.88	207.27	207.45	213.49	203.54	212.18	202.78	213.73	206.44	215.33
203.49	197.33	195.69	195.85	196.56	195.88	196.19	196.74	200.26	200.83	195.13	195.33	194.98	198.73	201.78	196.64	204.17	201.84	199.98	200.51	200.84	201.01	199.13	200.91	193.41	198.99	192.68	197.87	198.23	195.17	196.95	197.53	197.94	195.75	194.46	198.71	200.55	195.85	199.52	194.82	197.63	198.89	197.53	198.62	198.22	201.37	195.14	196.66	197.64	199.81
214.59	210.96	208.43	214.79	217.38	205.91	209.23	211.25	211.66	209.13	215.22	216.38	221.94	219.49	213.97	211.06	214.02	209.66	211.94	208.63	211.89	217.14	214.87	210.22	217.37	217.35	211.42	211.44	217.73	210.21	217.81	213.47	214.63	212.5	219.91	219.84	213.36	207.77	207.75	212.59	205.42	210.89	215.25	213.78	211.77	212.51	214.48	214.65	211.32	213.39
198.76	201.23	195.67	202.37	199.46	198.04	196.27	203.43	200.41	199.06	198.61	196.15	205	199.66	198.22	199.3	199.8	197.18	193.08	201.73	205.26	198.02	201.95	197.92	198.33	203.81	198.53	201.35	200.56	196.31	208.85	192.86	205.39	202.44	197.67	199.68	201.08	204.32	197.36	194.15	199.07	192.65	188.11	197.01	200.4	197.36	204.25	200.06	193.81	203.01
199.69	200.09	197.8	199.52	202.85	201.58	199	197.95	196.15	201.82	202.59	197.59	205.01	205.33	192.53	195.34	194.85	194.52	199.8	202.19	205.32	200.13	203.06	206	199.08	199.07	195.62	205.3	206.24	199.23	201.81	197.2	198.95	197.47	201.5	201.15	199.9	195.79	200.27	198.13	201.11	204.44	193.09	200.66	194.13	205.84	198.5	201.11	201.4	193.66
206.16	207.49	198.51	202.96	203.13	203.51	205.28	207.06	194.56	201.92	203.82	208.71	204.18	197.86	199.47	200.41	205.72	203.58	203.57	199.46	198.72	203.05	208.13	207.51	202.93	200.3	207.03	207.01	201.54	200.8	207.67	200.57	200.39	202.61	193.68	202.01	202.58	196.91	206.85	206.26	204.77	198.67	200.75	210.61	199.31	195.5	205.86	202.13	198.51	200.16
203.09	203.36	209.45	209.97	207.52	209.54	203.71	205.31	207.12	200.39	210.94	201.87	205.57	207.11	205.29	206.25	206.84	202.94	203.12	201.63	206.54	202.72	207.74	203.8	204.92	205.33	205.95	209.19	203.71	206.4	201.61	207.59	209.82	201.74	209.26	204.37	209.89	201.88	205.82	207.88	207.97	198.99	206.8	207.25	206.97	212.08	199.44	206.78	212.28	202.45
208	206.11	209.8	208.75	207.31	204.43	207.66	208.14	212.15	209.84	202.92	211.79	204.77	207.4	207.12	204.65	207.51	207.75	207.95	210.08	207.44	208.38	212.02	210.92	204.06	212.87	214.2	207.19	203.45	212.25	208.79	208.16	201.95	213.8	204.46	213.38	215.07	207.99	212.31	207.19	202	211.41	206.99	205.53	208.94	210.01	205.56	202.56	205.53	207.06
205.22	213.26	210.9	212.27	210.89	213.44	213.71	209.09	216.47	211.65	215.9	219.48	209.61	204.02	217.99	207.57	211.81	209.47	215.54	216.08	211.04	208.71	213.17	209.26	205.79	216.09	214.74	209.81	207.44	211.33	210.8	211.87	216.82	208.68	210.64	212.08	208.89	208.75	213.23	212.13	217.04	209.05	211.32	209.35	208.86	209.81	209.44	209.27	213.53	207.4
203.56	201.88	199.4	203.74	201.75	207.78	203.57	198.79	210	201.36	203.02	202.32	205.39	208.18	202.63	205.36	202.84	203.32	200.27	203.3	205.55	200.61	208.6	205.64	206.32	203.43	207.48	196.13	205.6	205.11	204.76	205.61	205.52	205.22	203.91	199.55	207.14	200.95	204.58	198.05	201.57	200.95	204.25	204.48	196.95	211.15	210.04	202.82	201.88	203.91
203.12	207.99	206.19	212.65	214.17	210.55	210.64	210.68	212.09	214.74	211.97	212.72	206.53	205.19	211.63	212.98	210.24	209.74	206.19	209.04	209.22	217.57	216.22	205.17	221.01	211.01	215.85	214.91	207.5	211.41	214.24	215.62	216.25	210.3	208.55	210.76	210.51	206.05	211.45	208.53	208.67	210.71	213.12	213.98	215.02	219.21	216.53	213.99	213.1	215.63
205.98	204.91	199.63	210.84	203.95	208.54	211.17	204.62	206.53	203.35	210.29	205.83	206.01	200.07	206.46	211.51	214.49	208.18	211.72	213.1	205.66	207.71	211.01	203.95	209.59	205.36	207.12	204.03	205.06	211.34	205.51	210.55	205.02	211.06	207.94	206.92	208.22	198.87	210.25	206.1	204.98	209.75	207.49	210.97	208.59	206.34	210.08	207.19	217.1	211.11
195.05	199.32	204.58	201.26	195.78	205.01	206.15	205.93	202.92	205.81	197.6	202.34	201.5	198.15	200.51	204.73	197.11	195.91	201.59	204	195.6	202.47	199.03	206.42	204.37	203.6	203.37	197.76	200.19	199.84	209.7	200.28	204.34	193.44	199.14	207.65	201.27	203.8	196.75	194.83	201.22	206.88	193.31	199.17	203.41	204.54	203.73	208.22	201.65	195.4
205.35	207.13	207.13	208.09	211.43	205.63	211.48	212.01	210.21	211.17	206.19	209.32	210.61	211.1	211.81	204.61	199.78	204.84	205.26	208.42	204.07	204.87	211.09	207.59	199.99	208.3	205.57	204.69	210.95	204.66	203.1	212.53	210.29	206.23	205.5	207.34	205.72	208.89	215.56	207.62	204.77	208	210.7	209.07	214.43	202.09	208.25	206.06	214.17	203.7
210.2	208.68	208.5	206.86	204.46	202.42	208.33	202.38	203.61	212.68	207.44	211.07	210.38	211.56	205.33	198.06	207.58	202.71	203.79	207.64	208.23	201.03	202.2	205.59	209.99	208.39	209.91	207.77	203.92	208.25	201.82	199.6	203.39	213.02	204.8	203.9	212.83	208	204.81	203.49	202.11	202.89	212.34	210.9	208.34	203.17	207.71	211.33	209.56	206.21
201.71	197.67	201.72	195.96	195.89	204.5	199.27	199.97	198.92	197.27	197.83	197.12	195.66	195.06	195.53	192.71	200.08	200.48	201.86	195.07	201.58	200.45	200.74	195.9	201.8	204.71	202.55	200.17	197.89	194.63	211.55	198.5	203.72	201.44	200.92	201.38	200.35	196.2	202.53	203.3	202.6	190.82	201.11	195.02	196.96	199.93	199.68	205.63	197.34	199.67
201.93	203.27	203.3	203.6	205.02	205.9	204.84	200.81	201.79	207.78	204.44	201.62	199.23	206.34	202.77	206.87	205.71	201.27	201.8	199.46	200.62	203.5	196.52	206.07	201.19	200.14	205.06	202.72	203.33	200.3	205.24	205.62	205.63	203.12	203.07	202.07	206.09	197.93	205	203.69	208.05	200.94	201.44	202.36	198.08	205.15	204.09	201.51	207.86	207.3
201.85	210.05	212.75	205.37	205.47	215.4	200.91	216.34	213.1	208.51	204.32	209.44	202.46	204.87	208.07	208.08	201.75	208.42	208.43	209.66	207.12	212.94	207.65	209.57	208.05	205.92	204.08	210.39	204.09	209.5	209.32	207.93	208.65	206.55	209.77	209.87	208.67	207.91	209.71	207.59	202.12	213.26	210.56	206.73	212.55	213.5	203.5	211.02	205.02	206.06
196.56	201.51	200.43	197.26	200.92	196.35	200.98	204.2	195.61	198.77	197.68	203.49	199.26	201.35	197.64	194.47	206.24	200.56	199.22	195.07	202.06	199.94	192.86	199.29	194.66	197.83	195.35	192.15	194.56	200.48	203.38	200.83	195.26	205.24	198.89	197.07	199.12	194.21	196.85	195.01	199.77	200.62	202.39	194.14	202.77	198.83	201.07	201.89	199.96	197.56
211.01	212.53	207.11	210.57	213.41	204.45	208.56	215.34	202.6	211.71	207.04	214.54	208.73	209.44	207.49	203.54	212.36	207.27	212.41	207.06	213.11	204.07	203.87	208.79	203.99	207.57	206.31	212.39	210	207.83	215.55	209.28	205.81	204.28	210.89	212.3	209.53	203.63	208.2	211.86	209.41	202.49	210.57	211.64	208.68	204.75	208.56	213.85	206.72	207.88
198.99	190.98	198.25	197.52	194.74	198.84	193.28	202.59	199.61	200.98	201.12	199.39	196.59	198.86	192.19	194.97	203.55	199.67	188.53	204.78	203.92	195.56	197.62	200.85	196.62	200.03	193.74	200.82	193.58	194.88	202.22	193.51	201.37	198.37	195.17	200.32	190.51	203.36	200.8	195.32	194.38	197.32	198.44	193.56	194.74	204.74	200.52	197.84	196.49	202.2
212.46	211.33	207.84	209.24	205.76	207.4	212.12	203.03	207.78	205.71	204.65	209.07	208.68	211.98	207.31	212.03	205.1	214.18	213.04	209.76	204.87	218.24	213.68	209.34	209.8	210.87	207.63	210.26	209.28	208.68	209.24	208.46	210.38	211.27	208.6	208.36	207.01	215.35	206.03	212.73	209.13	203.86	216.68	214.12	209.69	207.66	206.8	209.67	208.82	208.88
208.11	203.29	201.81	213.78	207.05	205.29	202.25	206.54	201.16	204.43	198.81	205.87	195.21	210.41	206.31	205.35	212.17	208.41	208.25	199.91	208.04	210.31	205.33	203.34	199.27	207.04	207.34	203.98	200.58	202.01	207.48	200.84	210.9	204.74	203.13	201.69	206.39	204.67	206.25	205.64	204.95	207.27	196.65	206.47	205.07	201.6	208.59	204.89	201.25	205.47
219.02	218.72	217.69	218.26	213.21	213.05	216.32	212.59	218.68	213.67	214.19	217.14	211.02	218.46	222.12	216.84	225.43	214.54	219.53	211.78	216.16	213.09	220.48	214.09	212.42	215.81	218.03	214.88	221.13	213.85	216	221.8	217.49	216.57	215.47	219.47	220.36	219.42	219.63	206.97	221.57	212.77	219.37	219.12	216.06	220.66	211.74	220.16	212.62	217.28
220.01	220.54	219.7	217.07	217.83	219.38	213.47	219.59	211.99	220.49	218.32	212.08	217.96	215.41	213.77	218.58	214.44	217.3	213.07	222.5	223.03	210.51	214.04	215.63	219.13	213.55	219.81	218.67	210.11	221.99	217.84	214.4	215.56	218.71	214.9	218.02	217.56	217.29	215.19	212.97	212.52	216.39	215.78	215	220.66	217.11	217.89	212.43	218.17	219.05
207.54	214.33	210.39	205.21	198.23	209.56	206.35	205.5	203.64	212.85	204.57	210.57	210.06	209.7	210.36	203.85	211.84	207.77	204.26	209.82	205.33	209.19	210.1	204.48	210.73	213.72	209.78	201.31	207.03	208.6	210.03	205.36	213.41	202.83	207.94	211.73	207.45	199.59	206.01	212.86	206.14	205.45	207.69	208.23	206.93	213.53	207.49	207.9	213.6	195.55
201.06	186.54	201.66	203.95	197.56	194.32	196.72	199.84	194.59	203.76	201.43	199	198.42	200.03	198.58	200.06	197.64	196.17	200.32	193	199.09	200.29	195.49	204.06	197.29	194.47	195.23	198.03	196.29	205.41	198.36	194.88	198.43	199.84	194.48	196.62	200.71	194.69	197.25	196.29	193.46	190.34	198.19	198.28	201.81	196.29	196.86	199.05	198.82	195.68
218.47	219.49	213.33	210.85	201.05	221.37	211.91	210.51	208.05	213.08	217.23	214.02	215.23	217.57	212.51	217.29	216.02	212.85	207.27	216.04	211.55	210.04	212.62	209.24	217.87	212.24	216.23	210.11	214.82	207.27	209.9	210.24	212.79	212.72	216.18	215	213.83	211.56	218.51	215.76	219.25	213.13	220.54	217.6	209.26	216.89	210.33	218.27	210.55	209.26
193.55	199.86	187.49	195.63	198.53	197.33	205.26	195.19	196.18	190.36	200.15	199.87	190.92	192.77	193.76	197.72	192.32	200.69	195.7	196.75	197.75	196.41	196.39	197.25	196.6	198.31	194.65	192.65	199.25	195.4	191.75	198.33	193.02	201.01	191.77	204.93	190.52	200.42	189.12	191.72	192.94	197.37	199.13	192.15	193.86	201.85	193.98	199.18	192.31	195.5
206.31	202.35	200.76	205.6	197.83	206.97	200.2	201.84	205.62	209.1	201.31	202.63	200.96	202.48	206.41	209.86	209.67	204.52	204.41	208.52	210.95	203.34	197.12	201.03	197.66	207.3	212.59	204.33	203.33	200.48	206.86	207.16	206.98	196.94	209.34	198.74	205.25	196.86	200.39	197.22	210.93	213.99	207.78	209.3	207.35	207.1	203.71	199.82	201.55	204.87
218.2	220.15	215.6	217.89	220.88	221.23	217.51	227.85	217.25	219.89	220.54	220.2	213.69	217.21	221.38	217.59	211.88	215.21	210.7	213.36	212.72	211.79	213.1	221.64	213.88	216.32	211.81	216.57	225.6	212.07	219.7	216.2	216.98	213.43	223.01	214.17	216.83	222.78	216.64	220.93	219.24	224.35	210.79	216.58	216.05	216.46	220.2	218.77	214.59	212.46
208.54	213.23	215.63	210.38	214.79	208.43	216.62	213.95	219.9	208.97	209.54	212.03	206.48	211.39	214.32	211.23	217.72	214.12	211.52	215.04	212.67	215.27	215.3	216.45	207.42	213.21	211.28	214.94	214.89	209.16	206.26	214.03	208.22	209.85	212.74	210.26	210.95	210.04	209.08	208.15	208.21	210.89	212.72	218.92	214.71	213.58	214.17	209.27	213.73	212.26
215.71	215.69	215.63	213.54	214.19	214.65	220.56	216.42	220.94	217.25	218.36	213.76	210.17	217.24	220.97	220.07	219.36	220.21	217.08	220.6	216.33	212.07	221.84	220.89	216.01	218.92	216.37	221.71	214.99	213.81	223.83	219.99	222.76	216.84	214.58	218.78	219.2	218.81	213.64	224.36	217.13	220.58	221.47	214.32	210.04	221.15	220.53	223.33	211.86	216.4
207.02	203.72	207.01	208.76	209.09	203.69	211.3	206.31	208.82	206.87	211.18	208.43	206.03	206.56	209.92	210.86	204.24	209.37	209.18	206.14	203.33	213.98	201.91	206.05	201.86	211.06	209.32	206.85	208.39	215.7	209.98	212.19	212.27	205.92	209.33	211.97	205.8	204.68	212.13	204.43	207.16	207.08	204.25	213.27	212.66	208.38	209.73	204.94	206.66	206.39
210.84	210.98	211.55	211.12	204.36	216.12	211.11	210.23	212.45	210.94	208.25	206.25	217.5	208.52	217.65	217.73	216.37	211.67	209.77	215.96	210.95	213.61	209.32	212.78	210.3	211.25	212.63	211.21	217.16	210.36	213.42	212.48	214.61	213.51	211.73	213.82	207.34	206.62	207.06	214.37	218.78	212.12	210.21	209.42	212.9	205.7	209.19	210.61	211.89	209.4
206.98	208.82	207.89	206.21	205.67	209.73	200.98	213.63	202.76	212.47	206.98	209.48	209.67	205.76	206.58	199.88	200.29	207.12	209.58	206.34	206.14	207.33	208.25	212.41	202.28	205.6	207.25	212.76	198.42	205.65	198.87	202.86	212.75	211.69	207.94	205.83	215.27	203.84	210.25	209.61	209.8	204.29	207.31	207.34	206.62	209.84	205.77	204.43	210.64	206.03
213.88	213.98	210.78	208.92	205.39	211.4	210.98	211.41	210.67	208.99	210.28	213.66	210.28	209.65	210.96	208.51	206.73	207	209.26	203.11	205.33	200.39	213	201.67	203.42	206.98	209.49	206.46	211.8	207.19	209.95	203.36	199.55	211.17	210.48	208.81	207.52	211.07	205.7	209.96	204.66	206.52	208.64	208.09	212.54	215.85	210.13	212.18	208.96	209.01
192.64	195.51	202.1	198.59	197.28	197.4	198.99	194.39	195.62	196.57	198.62	199.05	193.65	191.44	194.43	195.95	189.85	193.93	200.35	190.81	191.19	197.95	198.08	192.93	191.03	192	202.62	191.74	192.59	191.52	194.41	194.82	195.98	197.89	197.66	191.16	195.99	196.77	198.5	197.76	197.99	188.11	196.74	187.77	198.85	189.2	198.99	194.64	194.7	192.26
211.27	198.99	198.46	206.28	204.58	207.3	208.31	204.03	202.93	203.15	202.89	200.49	203.16	214.72	206.63	205.71	198.97	203.54	205.66	196.14	206.53	204.27	203.24	206.1	201.59	210.19	193.35	208.63	200.94	203.56	201.91	198.76	201.53	201.68	197.98	208.54	202.11	205.97	207.15	207.85	201.36	200.49	206.41	205.4	204.15	205.96	207.62	197.22	209.55	203.39
217.1	215.21	217.14	209.48	210.6	215.32	214.48	208.5	208.52	209.2	213.8	216.15	214.26	222.68	211.51	203.79	213.4	206.91	211.53	213.55	217.65	211.92	216.72	213.16	208.66	215.21	209.09	210.27	211.67	207.24	213.73	209.03	209.52	208.99	218.2	211.13	210.28	210.33	206.3	212.17	210.36	209.76	214	211.52	206.87	210.37	211.64	214.27	207.56	208.4
205.23	208.77	203.49	206.46	206.63	206.9	213.06	208.23	203.77	209.75	205.33	208.12	204.98	206.79	205.14	212.86	212.06	199.32	206.77	209.63	208.28	211.2	215.47	211.5	214.56	201.24	208.32	206.57	211.81	207.8	211.02	207.71	204.49	211.16	212.41	207.6	206.83	204.25	208.02	207.87	209.94	204.15	202.28	208.65	207.48	204.68	214.96	210.25	211.63	206.28
211.32	210.88	212.79	205.53	206.29	215.4	209.28	211.15	210.3	213.33	206.92	211.11	205.41	209.64	201.45	213.36	211.54	207.47	208.59	215.64	205.69	212.65	207.93	210.13	207.11	201.61	210.08	208.39	206.26	205.8	203.91	218.79	207.68	206.42	212.9	209.37	208.48	208.35	208.33	204.4	205.72	213.14	209.55	211.66	210.77	206.25	205.1	207.43	207.43	207.52
201.15	201.54	204.66	204.09	205.38	203.71	215.14	210.51	206.19	207.78	203.17	207.18	203.49	202.64	208.44	204.79	199.3	197.23	200.89	201.98	203.92	207.15	200.24	200.94	199.3	200.67	202.16	209.28	201.31	201.13	207.08	198.21	206.5	208.06	199.74	197.74	201.13	206.02	206.97	194.98	206.06	206.25	208.35	204.74	207.88	200.89	204.77	198.67	203.29	204.63
213.15	219.61	212.81	208.63	216.86	211.58	209.49	205.25	209.81	214.41	213.83	216.74	211.64	215.72	213.87	217.43	209.32	213.64	213.97	211.77	211.69	208.58	208.86	210.37	215.12	207.59	211.6	209.44	212.93	204.04	214.92	210.85	217.52	212.95	215.61	214.1	213.82	213.18	216.91	216.19	215.96	212.92	214.59	216.23	208.34	208.83	215.8	215.79	208.87	209.77
201.47	210.23	209.42	206.9	206.65	209.98	212.26	204.43	206.17	209.28	214.34	207.65	204.07	206.21	199.43	204.35	213.42	212.13	209.35	207.64	212.16	199.33	204.51	201.35	211.57	203.73	207.98	204.61	211.06	206.3	211.33	209.98	201.42	216.75	212.51	206.78	203.83	214.21	212.38	209.47	198.32	210.77	204.74	207.12	204.13	209.6	201.39	204.75	211.45	207.91
205.13	204.76	211	213.69	208.34	206.34	207.71	208.07	211.06	204.75	205.67	207.24	214.29	207.43	204.35	204.55	206.21	210.72	207.71	206.89	208.65	210.05	207.44	207.32	204.06	208.02	212.67	210.1	212.06	204.69	213.07	215.51	210.99	203.57	213.99	206.36	207	212.01	212.52	208.56	204.49	201.76	210.68	211.7	213.32	206.17	201.98	212.18	208.91	205.32
204.88	198.66	209.66	204.11	210.3	206.9	215.78	210.57	206	203.22	210.26	208.5	204.28	204.49	208.7	203.44	209.43	210.4	210.8	206.63	205.95	210.99	206.54	206.86	203.74	204.82	200.83	204.04	207.27	206.46	208.76	213.54	203.62	210.34	209.61	208.64	210.54	205.35	205.85	208.25	207.61	202.97	208.8	199.09	209.4	210.49	206.45	211	209.03	206.05
208.08	202.78	211.36	212.52	217.04	211.08	212.32	211.88	206.12	212.05	210.85	220.81	207.84	212.29	209.46	218.37	213.67	214.97	215.69	213.71	209.28	208.98	214.26	207.17	212.61	214.2	214	212.29	208.92	208.67	204.44	212.98	208.83	209.51	212.42	213.54	210.36	209.32	217.48	211.55	213.63	214.13	212.6	211.72	209.2	210.15	210.46	215.61	203.95	214.2
196.55	200.99	208.94	202.33	204.34	204.23	202.6	198.97	202.78	203.06	201.95	208.64	205.56	204.3	197.94	202.95	206.7	197.2	210.45	204.87	201.26	198.51	199.93	208.52	199.48	203.36	201.08	211.57	203.42	211.27	206.84	205.31	202.2	203.81	206.96	204.87	203.15	207.47	203.72	204.71	202.59	203.03	206.59	197.84	201.42	202.96	199.13	207.61	204.05	200.26
204.88	207.03	206.48	201.68	207.1	206.41	207.47	202.74	208.68	204.48	213.19	206.02	205.18	206.57	210.23	205.55	210.27	204.68	202.31	205.81	202.48	208.24	209.89	202.97	206.05	204.35	203.23	198.81	198.04	197.61	210.59	206.9	206.31	211.31	201.37	211.12	198.43	204.64	200.2	206.14	202.02	208.17	206.49	211.06	205.11	200.93	208.12	205.27	211.32	207.18
206.07	209.58	204.43	207.24	206.25	202.23	212.65	207.55	205.57	200.57	205.73	207.3	199.78	208.9	207.21	203.57	201.45	202.49	201.24	207.25	205.56	202.3	204.47	199.95	205.8	201.11	200.37	207.21	206.52	194.39	199.05	209.34	202.67	195.63	203.32	208.48	205.07	199.19	208.38	211.02	205.76	203.99	201.93	209.63	201.66	202.03	206.54	207.65	201.79	199.02
204.82	202.04	201.88	201.98	201.88	197.61	201.78	203.26	199.75	200.39	201.46	195.67	197.72	193.94	199.36	198.82	201.52	203.43	201.71	206.81	199.39	200.66	204.8	200.2	203.26	203.71	207.14	194.55	202.54	203.73	203.7	203.55	199.95	202.49	202.93	197.78	195.53	198.1	203.69	202.29	199.64	202.18	198.97	203.39	198.95	196.99	197.71	204.9	202.51	203.31
203.5	209.5	201.94	200.24	207.97	206.34	203.08	205	204.93	206.78	204.89	196.5	202.61	202.95	204.64	198.94	200.71	198.63	203.49	203.74	194.64	205.41	194.86	204.19	204.86	200.46	204.11	203.82	201.5	205.34	204.86	203.89	196.33	205.55	209.23	196.38	208.52	199.91	207.01	204.47	197.99	207.67	204.99	201	200.23	201.51	195.83	204.83	201.03	198.53
220.03	214.13	206.94	213.99	216.66	216.33	215.14	210.02	210.85	218.35	209.17	209.33	208.12	211.38	208.23	210.21	211.72	215.77	210.56	206.55	215.26	215.56	213.15	208.17	209.66	205.23	208.73	211.32	212.96	209.63	211.64	210.88	209.12	210.87	215.48	208.22	210.43	210.45	211.93	214.46	206.99	207.28	203.62	218.81	210.97	205.48	213.32	213.58	211.77	210.04
201.65	199.77	199.16	204.58	201.84	201.61	208.9	200.35	201.57	200.03	202.07	194.45	200.48	200.97	199.32	203.32	201.38	202.96	203.6	196.94	196.92	199.4	200.9	200.89	202.95	198.6	200.2	194.55	207.23	192.08	197.94	203.71	204.47	200.86	190.98	199.06	202.23	199.99	200.62	197.33	201.68	200.59	197.43	197.24	199.97	205.42	197.52	205.2	202.65	207.91
217.64	220.59	219.35	223.16	221.92	221.54	218.26	215.77	220.78	217.25	215.67	213.87	212.1	223.04	219.88	214.96	223.13	216.08	218.82	217.36	221.38	220.39	212.84	221.85	213.59	216.01	217.72	218.81	214.9	218.63	220.95	218.02	209.2	221.21	221.54	220.83	224.14	221.31	223.37	220.8	223	217.5	216.08	213.87	218.28	215.72	219.95	213.89	213.65	223.7
206.3	208.2	203.42	209.38	207.05	205.55	200.21	201.93	200.23	202.81	202.7	202.12	204.01	203.15	206.44	204.87	198.86	199.79	199.41	201.39	201.3	204.18	209.18	203.1	203.44	200.08	205.3	201	208.88	208.02	213.02	202.62	200.95	205.56	203.89	204.78	208.65	197.48	210.91	207.25	206.97	205.58	203.44	202.79	203.79	205.63	202.77	203.51	207.48	202
217.59	217.97	218.4	218.09	214.94	214.32	219.12	217.61	215.45	216.83	224.72	213.08	214.43	220.24	214	212.79	214.81	217.75	214.69	217.68	209.77	212.17	213.1	212.62	215.58	214.69	211.78	221.06	208.15	219.64	215.08	222.26	219.06	213.98	214.96	218.9	218.19	223.98	223.5	215.78	215.13	216.06	216.11	209.62	210.03	217.41	214.68	219.63	216	217.87
207.81	210.34	209.25	210.92	204.01	212.58	204.8	209.77	207.75	203.64	210.79	211.12	205.82	207.49	215.86	211.84	204.68	208.85	205.2	207.47	207.28	210.11	214.55	207.68	209.23	209.93	206.72	209.59	206.62	206.94	213.49	206.43	211.06	207.37	211.08	207.48	208.72	211.51	203.59	207.11	201.1	209.17	208.81	205.4	208.16	205.48	206.05	202.94	207.15	208.86
203.2	203.18	205.55	201.62	205.4	202.55	205.49	198.46	198.9	201.48	207.81	201.69	203.91	202.48	202.44	206.76	205.97	201.43	198.31	199.78	200.82	200.82	208.11	201.25	206.61	207.75	201.69	209.47	205.41	203.4	198.67	205.38	207.03	202.91	211.23	206.67	204.02	202.91	200.41	207.74	207.3	208.22	205.91	213.57	199.09	203.43	197.99	201.42	201.51	205.78
224.05	225.2	221.06	222.63	217.36	217.87	216.29	211.34	220.77	221.02	221.09	216.98	222.39	214.86	215.51	222.4	219.66	219.85	216.05	221.85	219.73	218.76	216.56	221.93	219.83	221.5	209.68	214.47	219.8	218.44	211.72	224.63	220.56	211.21	216.98	218.99	214.27	220.36	222.53	216.81	220.41	217.81	217.06	218.39	221.63	225.63	218.19	212.33	213.65	219.97
199.31	205.2	197.54	199.42	200.89	199.3	198.79	206.47	199.15	200.27	192.18	199.6	200.24	209.47	200.48	195.6	201.86	202.48	205.9	198.28	195.54	202.87	202.75	203.07	197.07	205.9	199.82	197.31	201.21	201.25	200.97	208.49	199.95	196.47	205.03	195.84	203.64	198.68	206.7	200.57	199.46	201.02	199.03	214.39	200.04	203.68	204.89	202.5	203.53	204.98
199.05	204.94	205.19	202.05	201.93	196.84	204.32	200.08	199.67	204.81	202.45	203.88	200.15	207.46	204.77	200.77	202.62	199.09	199.92	204.56	207.54	201.42	201.37	204	198.51	203.49	203.14	198.25	195.91	200.96	205.02	195.93	205.19	207.6	199.83	200.53	197.63	200.42	207.68	202.75	198.66	197.86	208.18	203.9	203.97	200.67	202.62	197.12	206.54	203.71
199.68	195.73	198.04	201.78	207.6	204.75	197.6	208.69	208.43	207.8	212.28	199.39	203.57	203.59	200.54	203.24	209.66	204.49	200.28	197.47	205.74	207.55	203.07	209.57	206.55	207.23	205.52	207.69	200.92	207.26	207.55	199.95	198.36	205.65	199.98	206.27	207.38	203.94	196.72	206.94	204.99	195.65	208.56	203.26	209.1	199.27	206.06	202.04	205.01	201.18
196.54	194.65	201.89	203.35	196.3	198.05	200.87	197.91	192.17	193.13	198.16	188.76	201.53	201.96	196.24	198.96	196.89	198.39	197.04	200.69	196.2	199.36	206.72	195.58	199.45	193.57	203.99	194.7	196.66	200.31	199.52	194.9	204.43	200.72	192.69	202.68	193.41	198.33	200.17	201.65	206.85	196.65	194.44	199.54	191.88	194.02	195.85	197.1	200.75	198.09
224.97	205.61	213.59	217.28	213.01	209.42	211.08	206.63	212.24	214.49	212.42	221.81	211.73	215.5	209.45	209.79	213.17	207.59	213.95	209.4	215.12	209.92	218.3	211.32	222.49	207.05	212.09	215.28	211.97	212.79	216.41	217.67	212.15	212.39	219.82	207.17	211.66	212.58	211.15	207.52	214.91	213.9	214.18	212.69	212.18	213.89	213.68	212.08	213.25	208.43
207.12	211.35	203.77	207.86	203.05	209.61	213.17	208.8	211.05	210.66	203.41	207.13	207.98	211.29	209.44	206.41	206.38	213.17	205.06	213.7	214.44	206.87	209.7	207.89	207.99	203.47	205.97	212.16	204.87	208.82	210.5	208.3	207.85	203.29	211.52	205.18	212.45	204.62	212.72	213.58	210.87	208.16	207.95	209.11	214.09	214.44	208.12	215.18	207.05	208.63
198.06	200.2	199.59	200.13	194.52	193.18	203.72	197.06	196.91	194.99	199.45	205.6	193.32	203.99	207.29	204.27	206.58	198.71	192.39	200.33	206.94	197.01	197.58	205.69	201.81	202.73	204.87	200.63	200.58	207	199.49	200.19	197.97	197.2	199.81	199.89	200.13	196.44	204.74	197.9	201.39	202.08	201.59	198.5	194.55	205.17	202.14	201.75	198.98	197.5
208.82	199.36	204.82	207.4	199.91	202.65	206.3	206.45	206.84	203.32	205.87	200.53	204.46	203.65	198.91	196.05	203.5	208.74	202.78	204.21	206.91	196.87	205.29	202.85	200.54	204.33	209.4	199.8	198.09	204.6	209.86	203.72	204.69	204.52	203.05	204.68	212.52	206.15	202.02	202.44	199.92	206.44	201.74	197.5	200.98	205.72	197.57	197.58	198.68	206.77
201.12	193.32	202.12	194.83	199.45	201.77	194.06	205.14	206.48	205.07	202.37	199.35	201.4	201.9	197.84	201.64	207	203.97	196.73	203.99	200.84	200.65	200.49	203.19	199.61	194.49	200.83	200.71	200.8	204.55	200.65	196.82	202.91	199.26	203.74	199.67	201.63	203.19	204.73	204.49	208	200.24	202.07	197.82	199.73	205.64	197.59	198.21	194.12	198.9
208.11	210.47	206.44	212.46	211.12	215.61	210.18	204.06	203.06	207.54	205.76	211.11	209.06	208.93	212.07	210.82	214.31	208.64	208.99	202.89	208.92	206.65	209.55	213.04	211.27	207.75	215.92	210.08	208.18	207.57	213.62	213.89	201.32	206.17	207.33	204.33	210.02	205.25	205.97	210.25	203.03	207.08	214.82	206.21	210.36	214.33	210.21	204.45	210.97	208.62
217.48	215.87	211.61	219.47	226	221.11	214.52	217.84	219.27	217.51	218.49	219.99	214.32	217.88	209.63	223.94	219.91	221.02	212.95	216.96	213.96	219.32	219.97	223.32	212.59	216.87	215.2	220.82	215.24	215.58	221.29	214.34	218.47	220.07	213.68	218.17	218.08	220.16	214.59	221.2	227.18	215.16	213.98	216.43	214.58	221.51	218.95	219.75	218.62	213.02
210.42	213.81	217.01	211.98	222.32	217.6	217.18	219.03	220.77	215.23	219.63	212.15	222.53	212.75	219.83	220.95	212.99	216.39	211.55	215.55	218.73	221.33	217.44	211.19	219.7	216.17	222.5	223.3	225	220.59	217.34	225.01	210.83	212.3	219.11	217.44	214.65	212.38	212.09	214.61	215.41	220.31	224.68	216.82	218.49	217.1	220.28	222.58	212.23	216.45
204.23	206.04	205.26	203.29	211.68	201.27	203.21	209.63	206.43	204.8	213.25	198.49	203.44	202.8	207.6	208.34	203.56	207.95	205.65	210.92	204.38	200.63	204.49	209.54	205.34	211.8	209.01	209.82	209.9	207.25	203.21	204.27	209.37	205.25	209.17	204.23	210.91	200.53	201.42	208.06	203.18	201.58	208.53	202.31	209.12	205.24	206.26	207.63	207.96	206.92
210	204.93	200.63	201.1	206.21	211.01	200.95	207.71	209.04	203.77	205.28	207.67	208.78	205.49	211.1	209.07	202.23	202.8	207.57	207.45	215.96	206.7	207.72	212.13	202.3	197.77	207.94	200.63	208.54	202.29	207.45	200.8	203.75	206.66	207.21	205.23	203.64	210.42	208.86	205.06	202.43	200.32	206.76	207.72	211.72	213.64	203.88	204.58	203.82	204.09
220.69	218.92	218.67	216.13	219.94	213.96	220.47	218.21	213.43	218.43	220.02	216.09	211.14	214.49	221.94	223.33	222.56	215.65	214.23	220.58	216.56	213.8	217.91	215.44	223.46	217.65	214.79	214.91	217.02	219.74	218.57	215.59	218.77	209.5	220.92	218.7	216.88	223.35	218.02	217.61	217.36	212.36	223.22	218.14	216.22	215.72	217.92	214.91	215.87	218.97
205.02	202.56	199.99	210.22	201.39	204.54	203.31	203.16	206.59	202.73	202.42	208.29	206.09	201.43	204.4	199.37	204.97	204.63	198.22	205.46	199.43	208.28	198.33	199.75	194.17	203.15	207.3	207.48	202.08	208.32	209.86	207.94	195.32	203.2	198.53	201.14	207.52	203.07	205.82	200.28	209.82	207.84	204.77	203.41	211.59	200.59	201.51	208.36	201.64	207.07
202.64	199.88	199.74	203.81	196.35	195.56	198.59	203.5	199.93	207.14	192.27	196.28	199.69	194.36	200.04	200.7	196.15	199.61	205.5	199.58	198.81	198.47	198.05	194.91	201.16	195.96	200.4	197.5	197.76	197.63	198.05	203.33	204.13	200.01	198.48	199.7	203.97	202.12	199.17	192.4	204.13	198.4	192.11	201.88	195.9	197.96	193.03	195.87	196.09	195.61
199.53	198.22	194.17	201.53	195.36	193.02	196.13	198.06	193.78	190.93	196.24	201.32	194.54	200.78	195.63	192.75	193.28	194.86	190.91	188.15	197.53	199.07	196.32	201.09	193.44	197.06	193.79	191.54	202.43	198.28	186.36	195.61	197.17	199.49	198.63	200.64	193.64	189.44	197.33	193.62	198.86	194.74	191.58	194.4	196.56	195.77	195.86	192.81	196.14	191.78
216.03	205.39	211.74	211.54	205.96	209.25	208.53	212.79	205.22	214.74	209.22	214.88	219.07	211.77	213.1	215.81	214.58	213.8	210.26	209.25	211.45	214.84	213.34	214.34	208.29	210.06	209.79	217.82	213.18	212.06	212.66	220.02	213	209.73	207.31	212.06	212.75	214.24	209.17	214.48	215.32	209.03	207.53	210.61	211.1	200.62	208.38	213.45	210.99	210.4
213.98	206.2	211.73	203.48	209.1	199.99	201.45	210.46	212.82	212.11	217.49	208.24	207.03	204.21	207.73	202.43	207.22	207.84	205.49	212.96	210.53	203.91	202.87	209.57	210.76	208.85	210.03	209.26	210.75	206.06	212.59	204.29	205.26	206.67	214	205.5	207.21	213.54	209.55	207.35	209.66	205.5	206.84	204.11	208.39	203.75	206.95	210.38	207.31	209.55
198.09	191.16	194.08	188.36	193.11	201.58	195.34	193.18	194.15	193.09	195.04	197.87	192.04	195.67	196.62	195.77	193.42	197.94	189.95	193.92	189.9	199.89	195.65	195.57	195.66	197.74	196.97	192.26	195.86	197.78	190.58	194.08	193.94	194.17	195.45	190.66	198.57	191.59	192.77	196.26	192.83	191.19	191.73	194.57	188.58	192.53	192.71	191.49	192.23	188.94
196.3	194.62	192.38	198.32	195.44	198.85	189.02	193.05	194.83	193.92	197.25	194.74	197.62	199.8	198.43	197.19	197.71	191.82	187.33	196.52	195.36	197.77	194.64	195.65	202.19	193.79	189.97	188.26	195.71	198.38	195.54	194.31	202.01	195.78	190.73	200.47	198.12	193.93	196.6	190.57	192.84	197.91	194.57	193.6	193.22	191.47	202.29	193.05	195.47	194.14
212.2	212.01	206.53	203.02	201.57	211.99	210.62	213.16	208.9	208.89	206.15	213.85	204.74	206.13	207.95	210.82	207.04	208.41	215.43	210.43	207.81	208.3	206.97	207.58	206.81	203.43	210.27	206.35	208.73	213.35	207.95	205.1	208.43	208.55	217.94	212.5	208.41	205.41	210.35	209.2	210.77	207.36	207.58	208.69	207.86	208.84	209.04	213.05	211.82	205.69
194.54	200.29	198.57	193.17	191.88	194.28	194.46	194.28	204.23	195.59	187.38	197.34	201.73	193.11	199.11	204.59	194.1	194.88	197.46	194.27	194.21	197.72	200.67	191.33	198.23	196.85	196.99	200.79	195.99	186.31	191.82	194.32	187.97	202.56	193.75	194.22	192.13	194.3	192.56	190.49	198.67	197.09	197.98	195.84	193.52	196.92	202	199.64	192.95	199.68
203.98	197.75	204.1	204.87	200.19	203.41	208.43	209.18	200.08	201.9	210.87	198.84	194.32	211.21	206.35	210.06	202.77	206.35	200.81	205.56	206.38	203.31	205.72	201.87	204.1	202.44	204.27	208.74	198.55	204.18	210.03	203.48	196.35	201.47	206.57	206.35	196.88	208.05	209.71	200.97	204.76	203.42	200.01	204.65	206.51	198.68	204.54	199.65	200.55	206.95
216.51	210.1	214.91	209.12	211.29	214.66	220.44	216.45	213.58	213.76	212.46	210.31	211.81	211.21	208.96	208.14	213.16	211.44	216.34	213.44	208.39	211.24	210.43	204.7	210.77	212.22	206.96	211.06	211.63	212.14	214.22	208.03	208.25	214.39	212.83	213.68	213.88	208.31	220.23	219.23	216.19	203.66	218.88	211.81	210.8	212.67	212.26	209.6	207.18	214.56
200.63	197.87	202.55	207.54	207.33	206.95	204.22	198.8	202.66	205.74	202.26	198.15	209.5	196.43	201.51	207.19	194.48	206.05	203.79	201.88	198.9	209.86	203.28	201.21	195.77	204.08	198.1	201.81	199.63	206.96	207.53	203.27	200.47	209.11	204.42	200.99	204.68	209.88	201.79	202.32	209.17	200.6	206.08	206.61	202.35	201.19	206.68	204.61	210.02	201.27
212.19	212.5	201.98	204.88	206.37	209.35	207.34	206.24	213.28	204.68	209.79	208.36	215.85	204.31	210.41	208.67	211.59	202.52	202.25	207.82	207.24	214.23	211.03	215.14	208.49	206.63	214.06	209.52	205.6	210.69	205.71	210.64	203.26	208.58	211.06	213.26	210.63	204.28	205.53	208.3	209.99	209.68	210.23	211.02	204.16	209.39	213.05	204.15	213.17	211.2
205.6	208.61	207.23	209.78	207.24	210.01	205.32	201.03	212.17	205.95	214.71	208.57	209.07	211.42	208.34	211.06	208.09	217.29	208.23	204.54	210.01	205.62	208.33	208.39	207.07	215.33	212.01	211.9	208.64	206.26	209.26	215.25	209.92	206.19	210.99	200.26	209.73	206.66	215.31	211.55	205.4	203.6	214.22	200.57	209.85	207.99	216.54	214.67	206.71	208.91
214.2	215.5	212.32	215.85	220.55	217.8	217.91	215.77	218.85	214.31	214.42	217.23	215.16	218.63	220.82	220.83	223.3	219.83	214.26	216.64	221.08	217.45	216.44	219.58	218.14	219.24	213.73	216.32	218.96	221.22	218.63	218.22	216.43	218.35	216.86	213.67	213.96	213.92	213.07	217.16	218.84	216.83	213.17	218.54	214.49	215.03	225.36	219.22	216.33	220.91
212.32	213.85	213.79	216.95	215.38	219.14	220.91	215.94	216.24	214.55	211.45	213.58	212.37	207.8	212.52	215.2	212.75	211.56	217.39	213.74	207.45	210.11	216.47	217.32	213.16	209.24	212.33	207.91	215.16	212.39	211.39	213.4	213.81	213.2	216.63	211.38	217.74	211.67	211.65	211.45	213.51	214.71	210.82	216.91	212.74	208.16	218.18	210.57	217.21	212.12
209.43	209.63	206.55	208.7	202.88	203.64	204.98	202.99	200.5	207.61	210.71	210.87	209.33	208.3	210.57	200.12	212.99	204.12	211.79	209.19	211.58	205.51	204.4	205.46	206.19	209.05	207.75	206.58	208.19	209.31	208.19	209.87	209.43	209.94	203.99	205.05	209.57	205.73	205.34	209.23	208.76	203.85	206.97	213.22	207.58	203.1	209.53	206.95	207.99	203.22
212.64	203.52	206.97	202.72	203.87	198.21	197.93	201.16	196.15	199.13	199.84	205.34	205.01	200.53	199.25	201.44	207.68	202.74	207.7	205.26	201.01	202.55	201.43	196.69	202.02	198.72	203.29	201.46	201.22	199.1	204.34	202.81	206.33	205.79	206.84	209.28	205.25	204.48	204.61	204.77	207.82	204.97	203.63	203.64	204.46	205.27	205.87	200.85	203.16	203.59
203.48	209.67	208.19	205.23	207.86	202.49	204.4	210.75	209.24	205.31	202.81	208.41	202.35	203.57	207.8	200.82	205.34	204.57	203.86	199.47	202.65	208.88	202.98	207.17	205.06	207.58	210.44	202.01	211.01	208.04	201.33	208.63	208.4	209.08	204.8	209.3	203.91	202.25	198.86	203.39	209.02	211.74	205.89	203.74	210.04	208.33	203.3	207.98	205.53	208.83
204.05	202.47	204.28	206.93	208.7	204.96	195.37	210.79	209.94	203.68	206.43	204.14	211.47	201.44	198.32	206.23	206.76	205.11	212.51	201.26	203.8	207.99	203.82	207.6	208.6	196.94	198.7	206.66	201.02	208.66	208.78	203.96	200.05	201.43	209.55	210.78	208.35	205.59	200.49	204.65	211.54	208.05	203.11	202.65	208.32	197.31	203.05	202.42	205.47	205.38
206.67	198.79	203.3	207.27	202.01	205.5	213.35	205.6	204.05	207.81	203.84	209.01	201.75	206.27	202.68	197.2	205.63	208.75	203.8	202.35	207.54	201.64	199.16	200.74	208.77	200.13	200.1	205.97	197.47	203.54	202.22	200.35	202.56	208.11	202.47	195.57	203.04	204.55	202.82	197.17	206.07	205.79	205.31	199.51	201.12	197.85	200.86	201.6	204.53	208.29
196.8	201.09	205.67	194.48	194.21	200.4	199.18	198.95	204.92	199.95	196.87	205.47	203.32	191.64	200.47	200.9	201.09	196.81	198.63	207.18	200.24	196.12	199.03	204.03	195.54	203.63	200.82	194.19	205.78	194.91	195.97	203.25	199.63	201.2	196.4	198.85	195.81	195.02	193.08	199.78	201.41	203.66	198.44	196.57	196.98	200.33	194.17	198.34	201.36	196.76
205.81	216.03	213.25	210.35	211.43	211	213.56	225.14	211.46	213.63	214.47	214.96	212.08	209.57	212.9	206.23	216.89	211.34	219.23	207.97	209.38	213.33	208.92	213.45	214.43	209.01	212.96	217.37	206.77	212.56	213.94	211.36	213.15	214.64	210.91	207.47	210.82	205.69	204.41	209.44	213.69	205.35	212.11	216.35	216.21	211.44	213.86	213.04	208.69	210.42
197.76	189.61	193.18	191.01	195.84	191.04	196.6	197.24	201.16	196.75	193.61	199.47	193.37	187.92	196.94	194.58	184.27	197.02	194.27	194.87	194.63	190.58	195.32	196.24	192.67	190.48	191.53	193.49	189.84	201.97	190.46	191.02	194.57	196.01	195.5	185.98	189.11	201.93	196.23	196.75	197.71	194.92	198	199.32	197.61	197.56	197.83	194.1	192.95	197.97
205.77	204.81	203.93	201.96	199.61	204.55	209.79	197.8	206.21	207.07	207.13	204.58	201.49	205.84	206.85	200.15	197.97	197.63	208.99	203.11	205.65	201.7	207.9	205.09	203.15	202.02	205.62	201.51	197.5	202.13	211.89	203.3	206.07	214.2	211.59	201.04	199.94	202.31	205.2	203.6	211.48	205.41	195.11	201.9	204.88	205.81	203.78	205.59	206.1	204.04
200.44	199.92	203.81	201.1	201.93	203.6	195.74	200.37	201.37	203.7	202.11	202.31	198.75	196.9	202.55	206.2	199.58	199.38	197.42	202.7	201.44	203.07	198.92	198.32	204.83	197.82	197.51	194.81	197.88	194.95	201.98	197.87	191.92	198.56	197.64	200.39	201.1	197.15	203.38	196.65	197.82	198.34	204.78	202.12	195.57	203.2	195.35	200.7	197.53	204.91
208.61	213.71	212.86	206.37	216.43	219.62	216.82	212.73	211.03	209.99	213.1	209.82	215.44	209.98	213.69	211.49	212.14	214.99	213.14	213.49	211.58	214.71	210.77	210.56	212.17	211.3	211.78	215.12	217.76	206.99	213.7	222.65	215.81	211.08	216.43	218.27	213.96	209.74	215.02	216.07	212.38	215.89	212.6	213.37	213.63	213.05	210.94	216	212.02	219.12
207.66	207.11	213.16	212.56	204.95	216.47	216.75	199.69	209.41	201.94	205.62	211.97	209.94	212.52	202	210.86	209.26	211.99	211.87	214.79	211.26	211.1	209.15	210.26	207.91	214.06	202.32	209.59	208.97	213.13	205.32	207.19	209.29	206.64	209.76	208.54	211.35	208.93	201.61	211.02	205.25	211.42	209.47	207.96	214.92	207.61	213.07	205.08	210.69	207.34
221.95	218.24	211.82	217.82	211.79	218.43	220.49	216.38	216.88	220.55	219	213.71	220.91	222.14	214.07	215.59	222.76	213.09	216.4	216.16	212.38	214.48	212.67	217.88	215.78	215.99	213.73	215.61	216.73	216.93	213.49	214.7	218.37	219.53	220.37	220.94	210.79	219.63	221.72	219.85	213.99	218.98	212.71	216.89	218.35	220.51	219.71	217.06	212.6	211.27
209.54	198.79	204.84	207.4	206.88	200.87	204.23	199.55	197.81	206.92	200.66	203.31	209.49	198.15	205.84	203.35	200.99	198.56	194.4	209.94	205.59	201.5	206.16	204.85	196.53	207.14	209.65	205.47	209.64	205.84	199.01	202.06	203.11	200.61	201.62	206.99	201.51	195.91	207.68	209.04	198.52	208.99	202.05	207.12	200.97	210.99	208.32	206.41	207.97	200.08
201.04	203.27	205.71	209.6	205.95	204.09	200.23	207.33	204.52	201.97	206.01	202.58	206.83	201.8	204.52	200.52	200.63	208.88	200.97	203.9	202.54	208	206.97	199.21	207.93	206.45	209.1	204.12	210.32	203.76	199.43	201.34	201.16	201.91	200.65	204.28	203.07	196.37	200.82	201.97	202.38	202.52	206.91	197.85	205.68	212.92	204.67	199.22	203.91	208.46
202.51	200.72	207.41	200.41	203.52	201.29	206.05	205.73	203.42	201.38	207.97	204.77	207.11	196.98	198.03	205.96	197.64	198.33	201.38	205.63	207.25	206.45	195.29	201.08	203.03	204.09	200.75	203.03	200.61	202.22	202.03	206.9	199.83	192.78	196.91	206.28	203.6	204.24	196.16	198.5	201.08	200.13	201.9	206.47	205.24	205.91	202.02	194.59	203.2	206.1
209.86	208.04	207.22	209.47	209.82	207.6	209.77	208.05	208.37	206.84	213.6	203.77	209.34	204.8	205.81	209.8	204.93	210.92	206.19	211.79	205.14	212.03	198.95	203.42	202.12	204.65	210.82	212.57	206.41	211.67	212.79	201.91	205.41	209.84	207.03	208.85	207.59	206.04	200.01	203.81	211.71	215.84	204.24	213.07	209.19	207.51	205.91	215.31	213.53	206.29
201.9	200.95	196.84	205.54	203.26	210.8	200.72	207.2	196.9	202.34	200.49	201.39	199.92	204.96	204.93	202.69	208.15	205.66	209.1	203.46	198.51	204.04	199.52	207.16	199.97	198.83	206.24	198.27	200.83	200.32	209.4	201.72	199.5	203.43	200.03	203.02	205.79	201.49	207.04	197.05	198.53	203.48	202.76	200.21	203.34	199.68	205.93	201.33	204.34	203.43
205.69	213.2	214.97	223.24	213.43	212.95	209.44	209.05	201.36	210.83	204.33	215.44	211.02	216.44	213.8	212.13	207.32	214.68	216.08	214.38	207.79	208.55	214.64	208.63	208.3	207.05	209.55	209.02	210.22	208.43	207.42	212.24	208.91	219.6	215.62	213.07	210.82	205.94	209.13	215.4	221.23	219.03	207.95	218.98	215.01	212.43	211.36	214.58	208.82	210.7
217.47	208.26	210.13	208.02	211.47	211.56	206.93	201.17	212.96	209.71	208.01	211.91	211.86	208.63	207.16	215.07	212.66	208.52	207.58	208.78	215.75	205.6	206.68	209.23	218.49	204.86	207.81	208.57	207.55	209.92	207.79	207.53	212.46	206.25	212.88	211.3	211.52	209.91	213.22	211.85	207.7	210.03	212.25	214.06	211.87	214.2	207.78	214.34	210.23	209.28
193.52	199.16	196.62	192.03	201.96	195.8	195.64	198.08	203.16	201.06	202.1	193.86	195.65	199.03	203.07	202.64	198.5	189.48	199.17	199.74	196.75	202.43	199.18	199.3	201.3	196.46	198.89	196.56	197.49	199.65	195.33	202.17	202.66	193.33	193.07	199.44	200.58	204.77	200.82	201.58	188.78	202.83	197.37	196.15	198.22	203.37	197.69	199.83	204.63	201.39
215.77	209.2	220.34	218.88	209.86	212.42	210.6	210.97	211.99	219.31	212.89	211.5	210.81	214.78	203.17	211.89	216.45	214.88	211.8	209.5	208.46	212.24	211.02	213.19	211.36	218.51	212.69	210.07	210.73	210.51	208.71	207.01	211.83	211.44	211.35	211.76	210.29	213.06	219.07	207.46	214.62	215.28	218.15	210.62	212.06	206.22	215.54	209.25	210.89	212.32
208.78	217.36	217.55	219.28	208.86	216.52	218.2	218.22	216.27	217.38	221.09	215.21	221.09	221.17	216.56	217.87	218.71	212.52	214.68	219.47	219.82	216.89	209.56	218.86	216.22	212.96	225.83	220.36	218.12	211.26	219.1	216.75	215.81	221	219.07	214.42	214.58	218.11	218.15	224.99	211.89	220.29	217.61	217.6	214.89	213.61	213.64	222.34	223.25	216.99
207.12	201.37	209.59	208.06	213.15	206.31	202.75	210.25	211.48	206.66	204.76	200.89	203.01	208.75	204.69	200.86	208.07	212.09	204.66	208.36	209.79	203.08	206.66	209.64	206.57	206.31	204.5	208.15	207.92	209.58	210.08	201.26	210.73	203.43	196.94	203.7	214.69	209.16	200.43	211.08	211.85	205.09	209.74	208.91	202.39	213.17	201.77	211.49	201.57	206.88
206.14	209.96	208.11	207.52	204.32	214.05	202.76	206.76	211.98	204.37	211.52	204.54	209.18	206.97	212.78	210.58	204.96	206.55	208.13	217.3	208.93	208.13	209.23	201.96	207.23	206.78	206.38	208.88	208.88	207.03	207.13	203.29	205.51	204.86	212.79	208.94	201.11	201.99	205.83	207.13	207.04	211.41	209.44	202.69	213.28	212.79	207.28	204.79	207.17	205.95
196.91	196.57	197.48	200.02	200.51	200.32	197.7	198.11	195.39	194.19	204.26	194.17	197.79	202.16	197.17	198.21	200.44	198.05	194.56	197.47	193.07	193.68	205.25	199.49	199.49	203.04	197.29	197.64	208.08	196.62	202.32	201.47	198.23	189.57	202.14	198.73	204.54	200.03	201.96	193.31	205.31	198.87	198.82	193.81	193.23	200.77	202.41	196.98	200.04	193.12
200.56	195.52	205.55	204.72	202.55	210.22	204.4	202.49	202.21	200.04	203.34	202.63	203.59	206.78	206.45	210.88	199.3	209.03	204.84	211.77	200.55	201.82	203.76	213.4	203.07	200.58	206.42	201.49	205.95	203.49	200.74	197.52	202.47	201.92	196.52	206.15	202.74	199.67	201.41	211.16	206.55	204.08	199.11	206.28	208.7	201.24	204.16	197.83	206.37	208.97
203.33	200.92	201.44	199.41	201.76	205.79	206.34	205.33	198.36	208.91	198.32	203.2	201.09	203.42	203.58	204.25	208.13	200.84	207.45	210.33	205.97	205.29	204.26	202.82	206.13	204.36	201.1	205.23	206.05	203.5	203.81	205.07	197.47	208.26	200.98	204.25	199.35	200.81	207.11	203.58	204.68	203.84	209.21	208.02	204.06	198.68	194.19	205.76	211	211.12
202.76	195.33	195.39	198.94	200.47	197.91	197.33	196.49	189.36	196.58	196.79	203.41	199.67	201.57	196.23	200.05	198.81	197.7	195.76	195.82	197.11	200	201.63	200.16	201.17	193.62	202.29	198.53	204.49	197.68	199.93	200.75	199.17	199.62	196.06	195.13	201.04	204.05	199.7	195.51	191.25	199.56	193.68	201.37	205.56	195.71	196.04	207.4	197.44	195.69
200.78	199.15	194.22	206.27	196.53	205.59	200.24	194.6	201.19	194.89	206.52	206.68	205.74	192.9	205.2	206.16	196.87	208.28	193.7	206.49	200.8	199.29	193.12	204.36	206.04	200.53	203.72	201.96	196.85	196.12	201.04	199.21	197.97	203.15	201.54	200.33	198.28	207.44	199.9	195.65	199.24	195.98	200.31	200.78	207.86	203.97	203.74	205.55	203.92	200.8
220.18	217.44	213.5	217.97	213.61	216.68	218.3	221.2	222.14	216.19	217.01	216.49	218.37	212.83	218.05	218.79	218.96	213.61	219.68	221.1	221.11	216.9	218.41	221.25	221.95	221.06	216.69	216.84	216.28	223.37	219.59	217.49	212.13	218.9	216.17	221.36	216.05	215.32	218.13	220.11	215.1	215.73	219.29	222.17	212.52	218.51	219.2	214.66	217.42	213.16
204.42	201.04	193.09	202.65	198.84	202.28	202.37	191.9	192.74	200.01	197.64	198.04	201.77	201.23	193.21	196.29	198.13	203.95	196.99	198.8	203.58	195.33	198.23	194.46	197.44	196.6	200.81	200.7	197.53	202.33	198.66	195.76	200.68	197.39	196.4	198.6	190.45	202.96	200.01	197.01	198.71	195.95	201.72	199.37	195.59	201.11	196.92	202.89	200.42	201.15
214.21	214.27	208.95	210.88	215.99	207.03	212	208.18	211.82	208.35	209.29	213.58	206.24	206.19	210.94	210.09	199.55	208.56	212.39	214.1	208.36	214.31	210.76	211.84	202.9	211.38	209.38	215.49	204.98	216.94	202	210.37	205.85	216.15	211.93	205.67	206.06	211.91	212.72	218.41	207.28	212.13	207.87	216.28	210.19	212.35	210.26	213.13	211.98	213.02
207.61	205.17	210.64	210.69	209.98	209.15	213.31	201.58	200.12	208.46	208.51	215.88	203.31	209.43	208.59	213.51	211.26	213.17	206.12	213.52	215.47	207.6	203.92	209.08	207.78	203.77	205.82	212.25	208.78	214.47	206.77	211.19	206.2	209.37	211.34	210.41	206.22	211.7	206.01	211.55	213.96	209.76	207.17	203.39	216.51	210.51	207.84	204.38	201.7	212.58
212.94	201.29	208.13	203.34	198.1	210.77	200.85	204.16	198.82	209.08	207.37	209.9	204.13	206.81	207.84	196.08	197.9	205.17	209.73	202.49	204.15	203.42	203.38	209.19	203.98	200.77	203.4	199.21	204.8	199	200.52	204.34	206.47	208.26	207.07	202.01	203.33	198.18	197.47	206.33	212.32	199.03	206.95	206.74	202.68	209.31	207.64	211.03	203.36	197.27
208.49	205.58	209.73	210.78	212.81	203.49	204.86	209.97	215.61	211.89	208.36	209.16	210.98	212.72	205.57	205.91	211.97	212.9	201.42	209.55	214.85	214.35	211.48	212.02	207.75	212.8	217.7	209.77	216.04	212.45	216.9	205.2	215.65	209.57	208.28	206.58	209.54	213.73	206.6	215.76	213.14	209.62	208.19	210.01	213.08	216.71	207.65	209.04	206.32	200.77
206.06	214.8	215.24	213.4	207.13	210.68	212.69	205.43	205.74	211.32	209.8	207.51	211.88	211.73	203.1	208.68	210.69	214.1	211.33	209.76	210.06	212.51	206.39	212.06	207.2	210.67	208.4	202	211.8	210.95	210.95	206.28	204.84	211.4	206.01	217.26	212.01	204.74	208.51	198.07	205.82	212.02	213.54	213.17	205.68	209.57	209.93	208.3	207.74	207.71
207.79	212.49	203.27	212.32	204.04	205.65	205.83	203.72	207.95	206.13	213.15	216.58	210.04	208.23	208.49	205.35	208.14	206.54	208.61	204.57	211.14	212.77	206.59	207.5	219.57	212.61	206.64	201.86	211.31	209.29	207.3	206.76	206.33	208.29	203.12	213.33	209.51	207.14	206.49	211.44	205.36	209.65	211.07	210.75	211.23	208.29	213.05	206.01	210.07	209.53
207.75	213.7	205.2	213.74	204.42	210.38	206.66	205.63	202.97	204.12	205.2	208.88	207.19	200.24	206.2	199.96	203.94	206.04	201.2	201.21	200.16	203.68	198.9	213.95	211.03	206.2	201.29	206.27	208.72	210.85	211.11	200.52	204.35	206.35	206.52	203.25	207.62	205.73	207.55	211.04	204.06	208.35	203.44	202.45	206.43	207.53	205.7	205.07	202.65	202.45
209.78	201.13	204.11	208.12	201.5	201.86	205.99	202.3	206.49	202.99	203.64	202.8	201.72	207.1	207.3	209.42	205.94	206.29	203.61	206.89	208.93	201.48	205.52	205.79	202.46	205.59	204.05	205.58	209.4	203.07	203.33	202.66	205.09	202.93	209.28	207.16	210.76	203.33	200.47	197.06	201.78	208.84	202.08	197.62	204.83	201.68	203.65	202.18	204.54	203.66
201.14	206.76	205.12	204.74	201.19	207.65	204.57	204.17	203.61	202.56	207.98	206.18	206.2	202.34	203.77	204.34	211.52	202.91	206.68	206.58	197.61	203.37	204.16	206.64	204.34	200.58	202.35	206.38	210.09	206.76	203.3	204.39	202.3	206.14	193.59	205.34	202.92	204.36	201.26	206.75	197.8	207.26	202.38	204.42	209.14	213.23	202	200.11	203.47	208.65
207.95	211.35	199.88	202.94	203.38	209.23	195.57	211.24	205.28	201.52	209.99	199	202.96	204.45	199.3	208.66	200.15	204.95	210.81	205.54	206.23	200.76	209.14	201.01	204.77	203.15	207.26	207.55	201.75	201.5	210.14	202.01	209.13	214.14	207.07	211.12	207.04	208.47	202.51	205.31	205.79	204.89	199.49	209.8	203.86	211.3	208.44	207.17	205.41	201.68
203.73	205.2	206.8	193.39	195.44	204.27	204.29	200.05	207.74	204.06	201.12	204.07	203.05	205.83	198.5	205.09	200.08	201.5	199.25	206.88	201.2	206.38	202.23	205.53	205.7	200.13	198.94	208	209.08	200.9	203.31	206.03	207.04	210.05	202.12	208.83	206.1	202.67	204.09	199.07	207.43	198.32	207.5	208.77	205.14	200.84	200.29	206.17	210.83	208.46
207.9	204.64	208.65	210.86	211.26	215.53	211.11	206.19	210.99	203.46	208.15	209.45	202.23	205.82	210.29	211.42	199.97	211.07	207.89	199.95	214.45	204.49	204.99	207.9	208.21	214.2	205.26	206.08	209.94	216.31	211.2	208.52	214.41	205.11	206.15	209.68	211.72	211.26	208.46	209.65	206.11	205.5	210.01	213.23	210.63	215.28	208.44	213.92	204.6	210.53
196.94	198.53	202.22	209.96	206.93	203.35	206.03	205.04	210.5	202.31	200.16	206.56	200.08	202.98	206.21	200.63	202.54	198.76	209.12	198.24	204.89	204.81	203.23	205.94	206.76	198.34	199.34	202.65	200.99	201.72	202.94	207.91	205.17	202.88	210.74	203.46	205.08	196.99	201.45	200.63	198.57	199.31	202.44	201.3	198.89	207.54	201.61	201.39	204.73	195.71
214.48	211.56	211.83	217.57	210.57	212.64	206.41	216.21	218.49	215.11	218.55	218.41	208.71	212.18	215.64	209.28	217.14	220.03	219.43	211.39	214.18	219.63	214.91	213.21	217.52	207.72	216.75	220.15	211.2	217.29	208.32	217.02	217.27	211.41	214.41	214.91	215.24	225.43	211.52	215.52	215.45	214.91	217.66	213.16	213.38	212.39	208.07	213.24	220.59	211.62
207.87	205.19	195.74	205.14	205.62	203.19	198.1	204.11	199.48	206.01	200.55	208.84	202.59	204.9	202.99	194.55	203.16	204.59	207.1	206.74	205.13	199.98	208.95	202.11	203.58	202.77	202.87	202.07	205.08	206.91	201.9	194.15	205.23	204.55	194.5	207.37	200.95	208.9	206.69	200.14	208.27	201.92	197.86	209.05	196.86	201.4	208.15	202.01	202.54	196.21
207.3	205.5	208.38	208.08	213.19	203.25	212.61	205.67	208.46	205.33	212.92	202.93	210.75	206.87	207.26	202.56	208.68	211.21	205.18	206.57	200	211.22	212.3	203.44	205.22	207.66	209.65	206.14	209.18	209.42	212.61	204.31	214.35	202.28	202.21	210.3	212.75	209.36	198.94	210.83	210.74	211.76	210.41	198.34	211.28	206.53	212.71	205.19	208.72	204.87
219.11	215.82	220.36	215.63	216.05	215.03	218.53	216.22	224.89	218.46	212.43	210.89	216.11	217.49	221.05	214.87	213.14	223.39	219	214.32	216.75	220.62	216.11	218.4	215.54	218.22	219.16	216.93	213.04	223.3	220.15	217.94	214.18	221.23	220.62	216.53	219.24	224.32	219.54	217.75	211.66	216.65	213.12	215.82	217.6	218.91	213.83	222.91	220.35	218.32
211.65	218.67	217	210.64	208.37	210.29	209.61	210.05	220.78	216.13	209.49	216.95	214.03	205.17	204.88	214.01	214.06	213.98	206.51	211.9	218.41	215.65	211.17	213.05	213.77	214.62	216.53	222.79	211.16	216.11	212.94	216.45	211.45	212.68	211.96	216.9	212.91	219.65	211.48	211.46	216.89	216.67	212.24	208.34	212.66	212.95	214.93	212.14	217.01	204.88
200.4	199.61	199.07	202.85	204.25	200.7	196.37	197.45	201.52	196.06	203.26	203.52	202.54	206.35	205.59	204.4	208.95	205.29	202.81	208.2	206.84	206.47	203.58	203.37	202.34	210.61	206.01	209.61	200.6	200.45	204.62	205.03	207.9	197.56	200.53	203.5	198.17	196.46	200.74	206.33	203.61	200.24	204.52	196.36	201.08	197.08	201	203.09	201.49	204.88
211.28	217.53	212.22	210.77	212.27	213.35	210.91	215.42	211.69	211.69	206.34	210.72	210.65	215.05	207.68	207.75	211.41	205.65	205.48	212.32	211.78	208.35	211.43	215.96	212.37	213.48	215.31	213.41	215.5	207.78	207.6	208.2	211.74	209.9	208.48	216.5	213.65	208	211.39	215.84	207.4	219.64	208.57	214.4	221.9	218.54	211	204.52	216.14	210.94
211.47	203.59	203.14	208.88	212.76	203.04	217.67	209.54	207.3	201.83	207.63	209.15	207.11	203.47	211.7	213.65	210.24	208.11	211.45	206.11	206.42	210.38	207.97	208.08	206.98	216.42	203.11	205.74	210.25	212.68	211.23	203.21	204.64	207.04	205.83	204.48	219.7	208.71	205.54	209.1	211.63	215.26	201.14	210.33	204.67	208.17	212.69	208.44	203.03	204.84
202.12	206.43	202.78	198.1	200.9	210.05	205.84	202.72	198.76	208.3	205.78	203.09	207.62	202.27	209.12	197.69	208.21	205.42	205.33	205.34	201.23	200.84	201.14	198.33	202.94	199.24	203.93	207.96	203.64	202.31	209.29	195.62	196.75	203.18	202.93	201.76	204.88	209.78	199.64	205.4	196.99	200.01	194.82	206.93	209.21	197.21	198.98	207.82	202.73	201.66
210.88	216.16	211.96	212.51	209.83	206.72	217.66	207.93	210.69	212.01	209.6	210.87	208.47	216.78	210.27	220.88	211.79	214.88	207.36	209.38	216.98	213.5	205.19	206.29	212.86	211.21	211.16	207.09	219.11	213.31	214.63	215.07	217.41	209.72	216.6	212.19	210.51	213.24	215.15	213.42	222.31	210.76	214.57	208.8	206.43	214.67	210.21	215.63	205.87	214.16
202.73	194.35	196.83	200.15	205.8	202.14	200.24	202.98	206.14	205.45	199.33	197.71	198.87	205.49	195.13	200.78	199.98	200.56	197.81	206.9	204.84	201.09	202.88	199.59	194.45	202.69	202.63	200.1	201.98	195.15	192.43	199.72	203.12	201.66	202.45	199.68	194.85	195.35	206.97	199.38	197.45	201.35	208.25	194.67	201.62	194.93	199.22	198.89	206.32	197.26
205.99	200.56	200.06	195.54	197.66	200.34	197.12	195.44	198.61	199.03	202.91	196.1	198.68	201.6	197.91	206.65	205.94	204.58	196.99	200.13	198.71	198.28	206.94	200.41	202.85	201.38	202.94	198.49	201.9	193	198.85	202.32	205.82	203.82	204.93	198.82	204.56	197.57	205.38	202.27	203.8	190.91	209.17	200.69	197.43	201.63	202.57	194.56	197.85	200.38
206.89	201.77	206.76	202.71	210.61	206.08	201.87	199	206.42	199.6	204.25	202.46	204.27	202.28	204.43	202.01	201.83	211.04	204.77	205.15	203.66	197.88	212.72	204.5	200.22	204.8	205.04	202.47	201.8	201.63	207.23	208.34	207.82	211.38	205.36	212.53	199.47	196.95	201.99	201.57	199.13	207.45	205.99	199.55	201.26	206.5	212.01	204.31	202.74	206.02
199.39	199.23	202.4	204.94	202.15	206.24	201.33	199.58	207.71	199.8	211.66	204.38	203.41	203.25	207.82	201.66	203.96	195.55	199.68	203.94	200.87	203.59	207.41	202.23	206.43	210	204.9	206.08	205.43	201.49	207.48	206.16	206.44	203.72	204.17	205.01	205.05	200.39	207.23	208.51	204.77	211.13	201.11	198.79	205.31	205.6	200.65	201.05	206.65	205.41
207.96	203.07	208.54	204.39	199.27	214.62	206.19	206.29	202.4	205.57	203.76	206.45	205.55	207.8	204.6	202.19	207.65	208.34	211.02	204.76	209.84	204.76	206.31	202.03	207.76	206.07	207.57	204.89	207.46	203.18	205	199.46	208.51	201.14	203.77	203.18	198.83	202.82	201.49	205.62	203.38	203.82	202.95	205.04	208.76	208.36	202.89	203.64	207.97	209.14
208.8	213.71	203.31	204.6	206.94	204.73	215.52	207.88	209.2	207.04	212.99	203.56	210.8	210.86	203.78	209	208.67	205.83	204.56	205.5	208.49	206.81	209.3	209.34	209.25	218.77	211.27	208.36	201.46	211.24	209.68	206.85	211.78	205.88	214.86	209.62	208.04	208.82	209.19	209.83	202.39	206.41	204.68	210.03	207.62	207.14	209.57	211.48	205.35	209.25
189.19	197.81	197.18	197.06	199.82	195.66	197.35	193.19	197.65	191.37	197.04	197.73	196.99	194.22	193.19	190.44	194.84	193.72	192.31	196.74	201.65	188.87	195.4	193.15	193.73	192.11	193.78	192.93	195	192.42	191.59	198.57	198.06	195.25	195.98	196.98	193.57	194.65	196.78	195.09	198.13	197.82	193.46	188.41	201.2	192.34	199.49	195.14	191.98	201.48
202.56	208.49	200.63	212.99	209.77	207.58	207.06	210.16	212.54	206.55	213.42	206.56	205.76	208.74	201.13	211.78	211.7	203.2	206.44	206.45	207.32	211.08	210.92	209.08	199.32	211.47	211	208.76	201.73	207.88	207.58	203.96	212.78	210.98	211.56	206.94	201.71	213.49	204.39	209.08	204.37	210.55	206.59	209.25	207.37	204.65	207.01	206.71	208.07	205.62
195.49	193.74	192.83	198.08	198.67	197.88	191.28	197.83	192.64	200.73	193.45	194.54	200.18	195.48	193.91	201.39	191.46	193.7	191.16	200.25	196.18	194.75	191.42	190.8	199.69	194.73	186.99	188.86	193.4	193.61	195.6	186.85	197.52	192.52	200.66	195.71	191.26	196.35	191.17	196.85	200.54	194.44	197.46	195.59	195.08	199.64	187.77	194.06	201.11	194.82
199.99	199.47	202.27	205.58	202.59	203.82	201.81	199.98	205.64	205.66	205.34	196.44	202.89	198.7	201.65	197.4	199.81	200.25	204.92	202.43	202.86	204.07	206.7	203.87	205.15	199.04	199.6	199.87	199.4	197.78	206.35	201.98	205.55	195.84	197.83	199.1	202.18	195.24	200.27	205.7	201.87	197.6	200.49	203.34	198.02	203.78	200.57	200.5	196.63	203.59
214.56	217.16	209.45	212.19	211.33	218.73	219.01	211.36	211.01	214.98	214.35	219.54	215.26	214.25	214.92	213.89	203.38	216.45	209.96	210.03	214.64	212.17	210.01	212.6	208.64	216.62	213.5	210.05	212.18	207.39	215.87	212.99	213.21	213.11	210.57	212.87	205.25	208.7	217.49	210.56	209.5	213.42	212.17	215.27	207.06	208.31	212.91	211.52	213.05	213.35
199.54	211.21	207.25	202.45	204.62	204.88	207.29	207.38	211.74	204.81	207.53	199.79	204.61	208.84	209.65	206.64	204.15	214.27	209.8	198.41	207.6	203.18	203.79	208.77	199.66	202.18	198.71	203.6	208.23	202.45	206.45	208.22	206.88	206.05	205.61	196.29	209.5	208.89	211.8	203.64	205.57	205.91	203.47	204.44	210.43	211.59	212.54	201.82	201.62	204.18
211.73	205.05	206.1	206.76	206.72	205.27	208.38	205.09	209.35	206.29	199	210.49	203.36	206.22	212.44	205.65	211.03	211.84	212.1	203.79	209.79	206.02	209.38	204.22	206.8	212.21	202.37	207.65	209.23	210.3	212.38	208.77	206.91	208.7	208.6	205.69	201.27	205.65	207.77	205.91	205.8	203.82	216.03	203.97	206.29	212.68	211.28	212.5	208	205.33
208.89	210.04	208.71	213.26	205.36	210.4	214.56	208.79	210.18	206.68	210.88	211.88	214.56	207.83	208.21	208.83	204.54	207.28	208.29	211.42	209.46	210.64	208.93	210.98	209.76	211.84	204.81	207.11	205.7	215.76	204.49	216.9	209.86	206.43	211.42	204.3	205.17	213.02	209.24	205.8	207.14	206.17	206.27	206.53	212.04	213.83	206.33	209.99	208.6	215.16
206.03	201.53	207.8	205.3	205.46	203.45	205.25	203.3	205.51	214.48	202.22	202.78	206.1	200.93	206.66	205.26	201.3	198.11	203.13	203.72	204.01	204.69	198.79	206.54	204.12	209.17	209.85	203.51	204.76	207.62	203.62	204.98	196.14	206.01	205.87	201.01	205.82	199.78	204.57	202.35	204.04	200.36	203.73	206	206.64	203.39	203.32	198.47	202.82	203.07
200.41	202.09	206.26	206.63	208.51	200.43	203.44	208.63	207.95	202.11	206.71	210.31	206.06	207.28	203.71	210.24	206.36	205.35	208.52	205.32	206.65	206.96	206.75	206.53	203.47	207.68	204.28	206.56	207.39	205.71	205.97	204.39	211.79	208.81	195.31	205.33	199.55	201	206.95	196.51	209.83	207.86	207.9	205.09	210.65	204.5	208.41	200.4	215.56	209.44
200.9	211.71	208.25	196.82	204.95	207.14	208.97	206.55	200.61	198.95	207.38	200.4	204.21	206.74	204.64	195.8	204.24	201.15	203.08	205.57	200.5	200	205.56	206.14	206.57	197.11	205.67	208.04	202.07	209.88	205.13	207.48	202.83	206.81	205.53	206.64	200.62	200.79	203.56	209.99	209.01	207.37	211.69	211.55	208.81	200.47	207.51	204.37	204.92	202.76
205.56	202.98	207.4	204.08	202.61	202.68	204.55	209.59	203.09	211.3	211.98	199.99	207.49	200.43	210.61	203.61	203.52	204.44	199.41	215.06	202.63	203.66	207.21	205.15	210.7	202.31	206.6	207.63	205.32	208.24	204.27	200.4	202.69	211.51	204.31	205.87	201.25	203.73	201.12	205.46	199.88	202.51	205.99	203.62	209.77	209.01	204.83	209.91	209.5	208.56
208.73	217.8	213.08	218.79	210.88	214.54	216.81	212.68	214.81	213.72	213.93	211.91	215.65	214.47	208.21	218.91	210.42	215.8	205.84	212.07	209.43	210.85	207.13	213.92	213.55	215.09	208.48	213.13	212.92	214.51	216.84	213.6	218.07	210.78	209.07	210.65	206.55	206.29	212.81	213.61	211.95	212.19	212.84	213.6	210.48	213.32	207.28	207.88	212.75	209.43
212.41	202.2	208.38	204.73	213.35	208.05	206.74	209.96	208.52	207.2	204.79	207.3	202.2	202.15	200.15	205.17	203.82	204.72	211.31	212.1	210.77	208.54	210.89	208.18	202.67	209.17	208.4	202.83	203.3	206.96	207.51	210.74	210.31	199.29	208.67	205.39	212.43	203.87	205.32	202.23	203.69	205.92	205.17	205.7	206.02	201.76	209.82	213.4	207.08	207.47
208.26	209.79	209.75	208.15	210.23	213.95	220.31	210	208.91	214.08	208.99	214.31	215.66	209.2	209	218.55	215.52	210.99	211.4	210.67	215.7	220.33	205.23	219.09	214.27	214.31	212.06	219.42	215.99	212.16	210.72	213.92	206.54	215.46	208.89	214.96	212.34	212.54	214.59	208.83	210.61	213.22	213.68	205.46	209.93	216.09	215.21	219.93	210.55	214.94
210.72	208.89	211.88	212.52	212.62	209.17	204.39	207.71	215.05	207.73	209.78	200.14	211.49	206.83	210.79	208.07	205.12	203.01	202.91	210.07	206.62	211.98	208.19	207.52	211.12	207.1	205.77	210.77	210.26	210.42	213.87	213.88	212.47	213.67	211.66	205.18	211.96	208.19	211.92	212.23	207.3	202.38	205.37	214.13	209.54	213.61	211.79	203.1	208.78	208.4
203.73	202.49	205.59	202.21	208.14	207.5	205.15	196.12	207.13	204.33	200.35	204.19	200.36	204.44	204.77	199.78	204.12	207.36	208.18	204.13	202.57	199.94	198.41	196.28	203.17	202.45	209.62	202.62	203.32	203.34	205.27	205.52	202.73	206.87	199.76	208.22	207.1	207.65	206.32	203.68	206.84	209.33	204.32	205.82	211.08	204.86	202.01	203.23	202.21	206.33
213.73	216.14	220.82	218.45	222.09	217.04	217.52	218.6	219.76	220.34	218.63	214.41	215.35	220.56	219.73	217.45	208.45	217.5	211.13	216.92	221.7	217.31	219.34	211.02	222.67	222.78	218.27	220.82	214.36	219.04	216.67	220.58	216.98	217.1	221.29	220.58	213	214.28	211.53	212.12	218.61	222.01	210.7	219.23	213.42	215.35	216.29	219.73	217.27	219.79
206.27	209.21	201.17	205.54	199.77	205.08	200.47	204.66	206.8	211.91	201.63	198.16	202.93	201.16	203.74	206.22	195.59	208.7	198.46	196.33	202.72	200.29	204.44	203.37	201.84	201.69	206.02	209.3	212.06	200.31	199.72	202.98	205.02	200.74	201.56	208.64	207.12	196.97	201.53	203.34	206.28	202.82	203.7	202.68	200.73	200.68	201	201.31	203.21	202.52
200.2	203.97	200.02	202.36	195.13	198.49	192.37	199.95	199.73	202.59	202.81	200.02	197.83	201.81	200.44	201.08	203.95	198.8	202.94	201.01	201.95	205	203.89	191.52	199.55	199.26	198.95	198.02	198.83	197.6	195.45	203.28	208.27	192.35	198.33	203.04	201.06	196.76	201.58	201.05	202.38	201.95	204.25	190.47	200.68	196.87	200.27	201.19	198.99	194.13
212.3	209.75	213.44	211.4	209.89	206.77	220.09	205.55	215.04	211.59	216.39	213.72	212.86	218	215.92	210.52	213.72	211.67	211.09	208.93	210.27	207.09	210.25	208.69	216.83	209.42	210.97	210.06	212.71	214.09	217.87	214.57	210.15	212.43	210.78	213.97	210.62	212.63	209.92	204.66	217.18	216.39	216.01	207.87	211.32	212.19	210.15	213.31	210.61	213.84
201.54	201.75	200.69	207.41	208.83	204.21	197.49	205.11	208.3	204.3	198.48	206.29	203.76	201.83	208.36	202.33	206.28	198.53	209.71	199.36	209.66	198.66	201.49	211.2	203.6	203.13	202.19	200.88	202.45	207.02	205.2	201.92	204.18	203.65	207.38	202.97	202.03	202.37	203.9	201.6	204.34	203.55	201.76	200.14	203.32	192.34	204.8	200.83	203.41	206.14
204.9	205.42	207.42	208.98	210.3	214.13	207.64	208.46	202.79	205.15	206.23	208.9	209.37	204.59	209.1	211.12	208.43	208.3	212.95	210.69	213.39	211.34	205.51	205	209.81	208.01	207.52	208.23	210.83	205.86	207.63	205.34	210.73	207.28	205.98	211.88	214.96	207.6	206.31	207.46	201.99	208.36	207.61	209.04	211.9	205.05	208.86	210.08	206.62	203.81
193.02	197.82	195.5	201.42	200.45	200.32	196.15	202.21	202.08	198.09	204.89	203.92	200.07	200.38	195.31	202.68	200.61	198.01	196.6	199.81	201.49	198.99	195.67	196.62	200.63	199.47	198.69	201.75	200.11	196.2	197.97	201.93	206.45	201.18	193.18	205.05	202.05	201.45	203.12	200.26	195.82	196.02	201.3	201.74	194.32	194.79	204.03	198.59	204.79	202.84
208.4	203.96	208.09	212.07	203.71	209.05	212.55	208.25	209.07	210.27	210.75	211.18	213.84	205.14	204.02	212.11	211.91	203.43	213.28	205.79	205.48	203.95	207.66	206.33	202.22	202.97	207.86	211.39	202.63	212.69	206.46	208.47	206.86	209.12	205.04	202.85	205.63	212.06	214.71	201.29	206.79	209.05	211.73	207.51	207.91	206.4	209.27	199.93	208.82	206.65
203.52	212.45	210.19	210.12	215.43	209.61	210.83	206.52	206.45	205.53	204.18	207.64	217.85	210.4	205.8	208.45	205.95	208.57	209.81	206.2	210.06	210.2	211.99	212.05	219.43	208.99	212.14	208.81	204.17	207.78	205.81	205.94	208.52	207.84	207.73	211.89	212.14	207.43	208.34	211.12	209.3	213.56	207.94	208.13	209.82	208.32	209.45	211.31	205.64	208.91
209.94	206.97	207.98	209.17	204.56	207.63	213.39	204.93	201.38	209.64	207.13	204.51	203.88	212.62	205.88	207.99	206.81	208.71	208.46	210.7	211.08	211.32	204.92	206.84	211.15	205.94	211.17	207.76	209.51	210.98	209.58	209.93	205.28	208.27	209.66	211.5	218.97	208.08	209	211.19	207.72	211.32	209.71	207.05	208.87	210.16	210.75	211.29	205.62	203.67
204.18	210.37	210.95	206.63	206.35	207.48	199.78	208.11	214.22	204.73	206.9	206.96	209.67	209.29	196.18	203.73	207.11	209.55	202.04	208.32	205.74	201.48	208.94	210.91	205.53	207.25	206.57	209.28	207.3	201.38	206.49	211.91	209.92	214.9	214.17	204.65	207.3	205.09	202.37	214.08	211.6	209.21	210.34	208.57	215.97	208.86	205.65	205.1	210.15	206.04
207.09	209.55	208.22	216.75	212.56	214.34	215.36	214.18	213.08	211.38	213.99	211.2	210.73	214.3	219.11	209.32	215.88	214.6	213.36	216.4	208.31	211.56	214.83	210.8	211.06	211.37	211.19	218.08	216.78	212.11	208.42	213.41	213.64	208.84	212.62	217.08	202.51	213.7	208.49	213.7	215.88	211.79	215.3	212.45	213.17	211	211.75	211.61	208.29	215.32
208.42	207.2	203.53	213.59	208.73	200.46	206.41	211.46	204.19	201.4	208.33	206.17	214.84	208.7	208.9	205.66	203.64	212.68	209.67	210.95	208.39	213.2	204.56	213.12	206.24	210.73	207.37	206.04	206.83	205.21	213.39	209.37	207.99	211.87	206.35	205.07	213.95	202.91	209.38	218.79	214.14	204.58	208.74	205.61	215.79	218.6	209.56	209.12	214.86	205.51
205.77	204.08	206.52	204.57	200.99	206.63	210.14	198.63	200.96	197.01	207.83	201.11	192.59	204.33	206.41	205.23	201.19	201.46	207.18	207.25	205.81	202.21	198.7	207.25	206.94	201.5	202.6	207.29	200.03	212.52	208.78	198.63	205.96	200.42	205.43	206.09	203.37	207.43	206.33	201.2	198.24	209.73	201.52	197.84	206.89	203.62	199.57	208.79	201.62	206.21
199.68	199.25	197.88	195.71	203.22	201.77	198.45	199.95	201.88	202.91	204.39	208.33	201.01	198.08	196.27	200.33	201.71	205.27	205.86	199.39	205.74	198.29	200.34	205.14	200.72	196.31	199.93	200.45	199.26	199.06	205.4	204.09	201.03	202.39	197.77	197.81	199.55	202.01	201.29	199.43	201.84	197.49	203.15	200.72	203.96	203.57	208.34	200.06	201.17	201.01
205.26	201.53	194.92	204.75	201.77	209.55	200.89	206.6	203.32	204.86	203.96	205.28	203.53	201.18	207.62	198.41	197.53	202.99	210.02	199.62	209.33	200.95	201.77	200.21	203.48	208.27	196.44	209.33	203.29	201.4	209.46	207.07	200.72	203	202.88	204.01	200.99	204.08	203.99	203.66	207.49	198.46	206.52	204.05	200.82	205.07	201.87	206.12	204.36	201.01
207.95	209.96	210.07	213.16	212.8	208.63	208.77	210.73	199.92	205.22	202.35	205.03	208.02	206.48	210.36	215.92	208.49	207.74	202.64	210.49	211.74	200.99	211.38	202.9	207.42	202.12	208.46	205.69	206.03	210.23	208.52	206.79	205.8	208.31	209.17	213.06	200.43	207.06	209.85	213.96	212.39	210.68	210.95	208.43	209.38	203.33	209.33	205.91	208.63	208.58
206.86	209.7	204.46	210.53	209.75	213.44	213.73	212.37	209.88	211.21	212.41	205.71	209.82	217.38	207	205.86	211.1	209.57	210.22	211.78	206.19	208.4	207.05	206.45	210.49	201.99	205.1	203.32	209.66	209.47	204.52	210.03	206.98	206.51	201.97	208.31	206.83	208.48	209.29	202.87	213.16	210.73	211.85	212.17	209.63	206.23	208.23	207.26	205.08	216.14
[truncated: 150 more columns]
