# Supplementary material for: Genetic dissection of main and epistatic effects of QTL based on augmented triple test cross design
Source: PLoS One. 2017 Dec 14;12(12):e0189054. doi: 10.1371/journal.pone.0189054 (PMC5730204; doi:10.1371/journal.pone.0189054)
Supplement: S6 Supporting Information — (ZIP) [file pone.0189054.s006.zip › z1_1000_0.5_10.csv]

204.36	202.68	201.49	202.85	204.83	204.12	205.11	206.29	203.08	203.74	202.86	203.03	205.14	202.17	203.18	206.41	205.94	203.43	204.96	205.16	202.51	206.21	205.9	203.85	201.13	203.97	205.13	202.83	201.44	202.73	205.67	204.52	203.73	204.66	203.49	204.87	202.96	204.95	205.56	203.51	204.58	203.41	203.73	202.94	202.31	204.19	204.08	204.41	205.08	202.7
196.32	197.37	195.48	196.07	193.66	193.06	194.5	194.73	194.89	190.48	193.88	193.22	195.46	192.68	193.64	194.68	193.66	192.76	194.27	193.97	193.73	193.47	195.46	193.7	192.99	195.32	194.44	194.02	196.2	195.19	193.18	193.7	195.38	192.95	195.21	195.39	195.89	194.35	193.09	194.02	192.92	195.39	192.65	194.66	193.55	194.14	194.27	195.43	194.52	194.83
208.44	206.63	208.43	207.25	206.63	207.65	207.94	208.24	208.35	207.79	207.77	206.81	208.69	208.8	207.33	208.52	209.73	208.22	207.19	206.96	209.69	208.76	208.61	208.94	209.28	207.83	208.01	206.97	206.33	207.52	206.18	209.25	209.65	209.24	208.06	206.37	206.62	209.89	206.23	209.08	208.18	206.52	205.86	208.31	208.79	207.82	208.94	208.03	206.97	208.5
217.55	218.22	220.04	218.18	217.53	216.11	220.14	217.77	218.71	218	217.16	217.88	218.43	218.57	218.54	217.82	219.01	216.9	217.51	219.83	218.22	217.28	219.01	218.32	217.64	219.51	215.87	218.86	217.62	218.65	216.86	219.17	218.89	219.35	217.68	218.34	218.74	218.53	217.33	219.38	218.59	216.44	216.87	217.7	219.08	217.37	216.11	218.42	219.69	219.5
204.07	203.56	202.64	204.6	205.87	205.54	204.68	205.21	205.81	203.06	203.89	204.82	205.66	203.98	204.06	204.32	202.96	204.78	203.72	206.56	204.1	204.63	202.84	203.21	202.89	203.68	205.48	208.08	204.17	202.98	204.88	205.51	203.23	206.18	204.47	203.56	201.88	204.11	204.26	204.64	204.63	205.56	207.32	205.44	204.66	206.82	202.05	204.93	204.4	204.43
218.29	218.36	217.97	216.97	218.11	217.88	219.47	218.08	218.72	219.17	217.19	218.21	218.02	215.44	219.32	220.61	215.15	215.66	218.06	216.7	219.96	218.83	218.94	217.16	217.28	217.75	215.47	217.06	218.03	220.3	216.43	219.37	217.63	217.71	217.95	217.29	218.63	217.52	216.52	218.83	215.98	217.59	216.98	218.65	219.21	218.98	217.92	219.58	218.32	218.32
213.12	214.49	213.51	211.28	212.78	212.92	214.01	211.41	209.05	210.01	211.94	211.84	211.85	210.03	212.64	211.07	212.85	210.92	211.42	213.42	212.91	212.46	210.24	210.05	211.5	210.21	213.91	210.69	211.69	211.02	209.74	212.68	213.99	211.81	212.01	211.89	211.39	213.15	210.57	211.52	210.71	209.77	212.37	211.75	213.68	209.46	210.81	210.49	210.98	211.04
214.8	217.41	216.38	214.98	217.33	215.73	214.97	215.19	217.1	217.28	218.72	216.5	219.13	213.73	218.34	217.88	216.84	215.89	217.78	218.41	217.26	219.06	215.39	217.52	217.1	215.65	216.12	217.17	217.81	216.58	216.78	217.17	218.06	215.85	218.54	216.8	216.57	216.74	215.28	216.76	218.35	217.85	217.86	217.69	216.59	216.08	217.07	217.05	217.96	215.5
215.27	216.37	216.57	215.8	217.1	218.54	215.95	218.52	215.32	217.18	216.96	216.08	218.13	216.42	217.25	217.67	217.67	215.91	218.63	217.43	216.41	215.77	216.63	215.99	215.88	217.82	218.21	218.37	216.63	219.45	215.9	216.09	219.9	217.04	216.66	217.06	219.16	217.31	217.43	216.9	215.87	214.12	216.43	215.56	216.17	218.93	217.28	218.11	216.12	215.35
205.93	208.14	210.02	206.3	209.42	208.15	207.39	206.45	206.33	206.5	205.49	205.33	209.35	208.51	206.73	208.57	205.87	208.93	204.57	207.7	209.63	205.83	206.66	209.54	207.24	205.23	207.51	207.87	208.19	205.86	205.02	208.04	205.49	206.53	208.78	206.02	207.56	207.09	208.76	208.11	209.38	209.1	209	206.29	207.75	208.48	209.76	206.42	206.98	207.14
215.45	212.61	212.64	214.61	213.5	214.65	211.25	214.58	214.23	213.59	214.98	212.87	213.92	214.5	215.85	212.75	214.4	213.59	213.49	213.08	214.87	211.25	212.13	212.7	213.32	213.76	213.66	216.19	211.51	213.27	213.46	214.08	215.01	213.76	214.09	213.42	214.37	213.57	214.28	213.41	215.25	213.56	214.29	214.06	212.8	213.76	212.33	212.85	213.55	212.56
212.25	210.57	210.36	209.48	210.87	209.52	210.76	208.93	209.4	210.19	210.61	209.63	208.7	208.93	209.13	211.39	208.58	208.11	210.2	206.96	210.39	209.74	210.38	210.3	210	209.49	208.88	210.62	209.29	209.45	210.88	209.01	211.99	210.32	210.16	212.88	209.06	208.63	210.39	209.5	209.14	209.65	210.73	212.66	209.2	208.72	208.49	212.26	209.59	211.45
203.46	200.01	202	203.32	203.1	201.99	200.93	200.19	203.19	201.46	205.35	201.94	204.29	200.79	203.01	202.01	205.04	203.33	201.34	202.56	202.48	200.66	202.14	204.66	202.09	201.74	203.51	202.3	202.81	201.16	200.74	203.5	202.43	198.65	201.81	201.36	202.57	201.86	203.13	202.06	204.15	200.47	203.99	201.84	203.34	203.57	202.09	202.73	201.56	202.69
212.04	214.55	212.6	212.21	213.42	211.38	213.51	213.24	213	211.79	212.87	212.45	214.63	212.22	214.79	212.59	211.13	213.02	213.54	214.39	213.14	212.39	212.89	215.72	212.51	213.41	213.37	212.42	211.34	212.72	214.45	214.12	212.42	213.83	212.43	213.37	212.87	209.9	214.44	212.52	212.28	211.9	213.88	212.43	212.54	213.83	215.14	211.07	212.84	214.42
212.44	212.27	210.12	210.83	212.76	210.31	211.32	211.84	212.4	210.65	211.62	208.48	209.32	210.47	209.59	213.2	210.06	213.24	210.24	210.68	208.93	212.57	213.86	211.79	211.73	209.28	211.33	211.93	211.27	211.01	210.75	212.16	209.24	212.46	209.04	211.03	211.85	212.41	211.64	209.97	212.22	211.19	210.75	211.22	210.48	212.15	211.5	211.59	211.69	211.14
201.56	199.58	198.02	202.22	199.2	201.59	199.49	199.19	200.76	203.42	199.92	201.09	201.65	199.47	198.69	201.45	200.67	201.75	199.19	198.68	200.31	199.77	202.64	199.05	199.64	199.75	200.33	200.05	199.91	198.64	200	201.79	199.49	200.92	200.57	200.8	200.13	200.33	200.03	201.38	199.45	199.69	201.34	199.26	199.8	200.62	201.43	202.46	201.47	200.51
209.86	207.98	207.08	210.76	208.09	211.05	209.44	208.79	210.11	210.41	210.15	209.22	209.53	209.29	210.69	209.22	207.82	208.34	207.6	206.38	207.64	208.65	211.13	207.08	207.12	206.89	210.45	208.79	209.53	209.26	207.41	209.33	210.55	210.55	210.03	208.47	208.43	209.1	209.57	205.82	206.57	210.38	209.04	211.19	206.71	208.85	209.98	210.22	207.84	208.62
205.32	204.21	206.78	205.98	204.78	206.18	206.06	205.39	205.13	205.58	205.51	206.84	205.87	205.13	204.56	205.07	205.98	206.67	207.67	204.35	203.96	208.4	204.9	207.21	206.56	206.21	206.69	204.97	204.06	205.31	203.53	204.7	208.6	204.2	207.73	205.04	203.74	206.01	204.78	205.65	206.19	206.65	206.38	204.69	205.68	206.23	203.44	204.73	207.21	205.88
216.55	216.09	217.49	219.56	218.06	218.16	218.53	217.92	217.54	216.54	216.95	217.66	218.09	219.13	217.12	218.84	218.48	215.76	217.72	219.14	216.37	217.59	218.85	217.61	219.28	216.69	217.18	217.88	217.34	217.53	216.36	216.96	216.77	218.62	218.54	216.04	218.98	218.83	216.13	218.97	219.07	217.43	218.66	217.45	218.04	215.79	215.64	216.87	216.97	219.41
208.19	207.25	208.86	209.17	209.26	206.27	207.86	208.35	207.95	208.38	209.46	208.91	209.13	207.69	210.46	208.25	207.39	208.26	207.26	209.84	208.94	208.84	207.08	209.75	208.96	210.16	207.75	208.27	207.85	208.87	208.02	207.75	209.85	209.23	209.14	208.91	209.12	207.43	207.2	210.48	208.62	208.58	210.26	206.5	207.95	209.72	209.91	208.18	209.25	208.4
212.92	211.28	212.23	212.42	213.62	212.2	211.75	210.29	213.21	210.51	214.22	213.88	214.11	213.68	214.59	211.83	212.13	212.26	212.46	213	214.01	212.44	215.07	211.8	212.41	211.51	213.35	214.35	212.72	213.03	214.24	213.88	213.62	211.2	211.46	211.91	212.75	212.45	211.09	214.98	209.79	210.91	212.47	214.41	213.87	212.99	213.35	212.93	213.46	213.13
199.72	198.9	198.77	199.52	199.12	197.52	198.25	199.74	197.96	197.9	197.91	199.36	198.07	198.87	196.93	200.64	198.85	199.36	198.4	197.94	196.24	197.8	200.71	195.5	198.67	197.77	197.67	195.7	199.64	197.46	198.05	199.85	197.42	201.06	198.42	199.29	198.58	198.52	198.37	198.36	195.74	199.2	195.73	198.42	198.67	197.06	196.65	200.47	198.62	199.39
217.86	218.43	217.78	219.73	217.63	217.55	218.55	215.95	216.95	218.89	217.34	217.2	218.13	219.14	219.7	217.14	218.68	221.28	217.61	216.13	216.61	216.91	218.61	218.49	218.59	218.72	219.39	217.4	216.53	219.87	218.08	218.04	218.72	218.33	219.95	216.7	217.36	219.39	219.74	216.73	217.04	218.01	217.95	217.42	215.85	218.01	218.46	218.18	218.58	218.43
216.84	219.25	218.21	216.87	217.16	215.56	218.57	218.22	217.43	218.75	218.92	218.56	219.64	215.6	216.83	220.34	218.43	217.92	216.98	217.99	216.47	220.11	217.4	217.61	219.39	217.62	217.43	218.57	218.46	218.47	214.05	216.87	216.8	217.79	217.77	214.57	216.31	218.55	218.76	218.61	218.04	218.81	219.02	220.08	219.38	219.8	217.49	216.5	219.24	217.99
210.75	208.39	211.18	210.02	211.14	209.27	208.27	207.11	208.24	210.02	208.52	209.5	209.45	206.38	209.04	208.03	207.68	210.75	208.21	210.22	210.36	210.88	210.28	209.18	207.55	208.17	208.26	208.56	208.77	207.46	208.85	211.67	208.97	210.58	208.47	207.87	208	209.26	208.48	208.72	206.93	208.6	206.21	207.2	209.61	206.54	206.43	208.82	208.91	208.92
199.86	197.58	198.35	204.24	200.59	201.12	200.3	201.32	198.72	199.66	199.57	198.7	199.15	200.88	199.21	200.18	199.2	202.56	199.79	198.21	196.93	199.62	198.86	198.31	198.32	197.94	198.38	198.97	199.48	202.64	199.66	199.89	199.92	199.69	202.21	197.12	200.26	198.65	199.09	201.06	198.57	197.43	199.98	197.81	199.46	197.07	202.07	197.21	199.73	197.9
211.49	210.86	210.09	213.87	210.37	210.75	212.14	210.63	212.22	211.31	211	212.08	212.83	211.95	210.84	210.24	210.73	212.51	211.84	209.5	212.04	210.58	214.84	214.55	211.71	210.9	209.04	213.17	213.14	211.45	213.07	212.83	210.34	211.73	211.62	211.47	213.79	211.32	212.35	210.93	212.72	212.86	208.93	212.24	211.49	211.61	212.13	212.47	212.21	211.41
200.05	200.68	201.8	199.68	200.53	200.55	200.63	200.23	200.75	199.74	198.65	199.92	200.5	199.57	199.59	198.82	201.92	198.72	200.84	198.2	201.46	199.3	199.69	199.62	201.06	200.73	202.15	200.13	201.08	200.43	200.38	199.56	199.49	200.08	199.49	200.24	200.33	201.14	201.27	200.92	200.51	199.14	199.04	200.14	199.33	201.29	198.87	200.22	201.17	199.1
208	207.75	209.2	209.8	210.26	209.79	207.2	212.12	206.99	208.58	210.65	209.36	207.9	210.9	208.79	209.56	207.56	210.45	209.67	210.08	211.15	211.74	209.16	209.92	209.65	209.17	211.07	210.22	208.91	209.26	209.31	210.18	211.89	206.66	207.96	208.02	210.06	209.45	209.14	209.49	211.49	207.92	212.19	206.67	210.82	207.41	209.5	209.43	210.33	207.66
203.15	203.11	204.25	204.53	205.13	203.5	202.96	205.22	204.01	202.81	202.56	204.32	203.97	204.55	202.87	203.36	200.23	202.12	203.9	203.46	202.33	203.85	203.09	203.26	204.14	203.09	202.81	206.12	201.12	203.15	203.45	203.13	204.31	203	204.92	204.7	201.95	200.45	201.79	205.84	203.17	203.88	203.19	201.61	202.2	203.34	204.01	203.91	206.44	203.92
212.23	209.68	210.46	212.98	211.12	210.83	211.22	212.34	210.4	212.01	212.44	213.27	212.38	213.24	211.36	211.97	212.35	213.99	211.78	211.07	213.32	212.86	213.59	213.93	211.16	212.8	211.65	211.82	211.46	211.78	210.78	211.08	212.43	209.37	211.49	212.39	211.16	212.24	211.48	210.96	211.35	209.6	209.58	211.9	210.27	211.09	212.05	209.73	210.44	211.62
198.08	199.27	200.37	199.7	200.86	199.15	198.69	202.43	198.69	199.4	200.1	201.12	200.16	199.66	201.09	198.97	200.51	199.09	198.53	201.12	200.96	201.86	200.12	199.35	202.55	199.35	200.61	199.07	201.33	200.63	202.05	199.45	201.6	199.2	200.06	200.53	200.99	198.12	200.79	198.24	199.94	200.8	198.86	199.76	200.95	198.68	198.73	200.45	199.89	199.69
202.41	204.08	205.01	206.94	203.54	205.59	204.69	201.93	205.32	205.2	205.62	205.1	203.89	203.76	204.27	204.21	205.31	203.65	203.33	205.64	205.72	204.54	204.06	202.66	203.99	204.23	203.93	204.48	206.97	201.92	206.4	205.57	203.43	203.34	203.4	205.75	202.46	205.5	206.51	206.95	205.46	204.67	205.08	205.21	206.78	206.47	204.87	205.37	204.62	205.87
203.35	204.58	202.92	205.62	203.98	204.08	204.18	203.32	205.19	206.17	204.49	204.49	203.09	202.33	203.39	202.42	203.25	204.01	203.7	204.01	204.16	203.56	203.69	203.55	200.7	204.77	204.39	201.06	203.91	205.18	200.87	202.2	204.83	201.61	202.83	203.79	200.58	203.88	205.43	205.32	203.68	204.92	203.63	203.43	202.83	203.95	204.71	202.35	203.3	203.56
201.34	199.7	198.14	199.15	201.15	202.08	200.7	198.7	199.56	201.48	201.61	199.32	199.46	200.35	199.4	201.66	199.96	200.05	200.86	199.71	200.47	202.59	198.06	200.08	200.34	198.8	200.97	198.34	200.26	200.75	201.22	197.86	200.62	199.99	198.36	200	199.61	201.69	202.04	202.76	201.25	200.64	199.89	200.42	198.78	199.54	201.33	200.14	200.77	201.2
212.36	212.65	211.81	214.34	211.21	212.9	213.43	210.32	212	212.33	212.83	211.48	213.73	211.89	213.77	212.62	213.23	212.33	214.69	212.69	211.86	211.84	212.95	212.59	215.13	210.77	214.44	210.75	211.94	211.31	213.26	212.21	214.12	213.89	211.47	212.54	212.38	212.67	211.32	214.24	213.3	214.35	212.23	210.11	209.64	210.78	212.02	211.76	212.44	211.33
209.24	208.45	206.77	203.76	209.01	207.93	209.25	209.79	208.38	207.53	208.71	206.85	210.38	209.94	207.01	205.79	208.89	205.72	206.23	208.14	210.65	205.4	207.28	207.13	209.15	207.26	207.11	209.4	206.76	206.5	209.94	206.54	208.31	207.9	206.35	206.61	206.77	206.52	205.78	209.32	206.57	208.2	206.89	207.54	207.05	204.93	207.79	210.12	206.67	207.05
206.41	208.08	206.91	206.29	206.85	207.5	206.58	208.28	206.72	208.11	207.12	208.37	208.34	207.73	206.27	208.27	208.53	207.05	206.04	209.66	206.97	207.44	205.85	207.11	207.83	207.39	207.21	208.38	209.17	209.17	207.82	206.66	208.82	206.5	208.98	209.43	207.66	205.86	208.85	207.17	207.06	209.71	208.13	206.82	207.79	207.18	208.93	207.71	206.69	210.17
210.31	211.18	213.13	207.97	212.92	212.39	211.35	210.91	211.58	210.29	212.28	212.43	213	213.36	213.49	211.99	210.57	212.12	211.15	210.42	212.13	211.12	211.23	209.08	211.38	210.59	211.76	211.36	213.27	211.76	209.87	213.19	210.02	211.62	211.91	211.79	212.15	213.28	211.99	211.23	210.39	209.64	211.72	210.09	212.43	212.91	210.89	210.11	213.18	210.27
204.74	204.26	204.55	205.22	204.04	205.28	203.26	204.24	206.19	203.18	205.55	206.64	205.17	205.68	205.61	204.64	203.49	203.3	205.82	206.64	203.74	207.01	206.05	206.06	205.34	206.22	205.67	206.7	207.13	202.74	204.79	205.98	205.1	204.11	207.05	204.28	204.98	205.87	202.54	204.49	204	204.34	205.12	204.47	204.43	203.51	204.02	207.3	204.34	205.33
200.19	200.06	201.2	200.11	197.75	200.4	200.52	199	199.13	199.8	199.05	199.29	197.44	199.85	201.08	199.75	200.4	197.42	199.77	200.48	200.75	200.45	201.05	200.07	198.64	202.08	200.69	199.89	198.34	200.12	199.28	199.67	199.51	200.05	199.86	199.07	199.41	202.53	198.8	201.59	199.01	200.6	199.25	200.15	201.5	197.75	200.25	199.66	198.1	199.22
198.34	198.13	197.72	199.92	196.54	198.76	198.04	198.8	196.22	197	197.98	197.3	197.91	198.5	198.14	198.13	199.72	200.49	196.4	198.34	201.23	197.51	196.03	197.3	197.18	198.08	197.06	198.91	197.1	199.27	199.05	198.36	198.86	197.54	198.12	197.94	197.75	198.86	197.65	197.36	199.92	199.5	200.36	198.89	199.34	199.39	200.02	197.81	198.78	196.46
209.23	209.97	210.09	210.3	208.06	208.88	209.73	211.21	211.61	211.69	210.73	211.14	209.83	209.44	210.28	207.14	208.52	208.03	211.18	210.26	208.73	209.31	208.71	207.54	211.12	209.12	211.22	209.12	209.87	209.56	209.12	208.92	210.55	206.23	208.89	208.95	209.18	209.71	209.7	207.62	211.94	206.19	209.99	210.61	211.36	207.54	206.66	211.5	211.59	208.56
203.49	200.63	203.59	204.88	201.15	203.87	203.48	202.45	204.07	202.7	202.8	204.67	202.93	203.06	202.67	202.3	203.48	203.14	205.87	203.17	203.87	203.61	202.25	203.43	205.18	202.7	201.84	204.07	203.59	204.27	202.94	202.82	202.93	204.37	201.79	202.58	201.58	204.29	202.95	201.55	201.55	203.86	203.43	202.39	202.52	202.45	205.45	202.7	201.79	202.72
200.88	202.36	201.81	198.98	200.75	199.94	201.9	199.83	202.29	200.21	201.57	201.11	200.3	197.88	202.69	198.56	202.52	200.39	201.36	201.93	202.77	199.36	201.11	199.77	198.61	198.82	202.63	198.73	199.18	200.89	200.22	200.94	201.58	199.81	199.78	200.24	199.55	201.84	199.3	201.79	200.64	197.29	200.29	201.54	200.97	198.66	200.14	201.31	201.27	200.22
216.29	218.68	216.88	219.12	217.48	217.47	217.61	218.06	217.49	217.45	216.87	217.92	217.51	218.47	216.93	218.46	218.76	215.83	217.12	217.59	218.5	217.29	218.94	217.35	216.68	217.34	216.8	218.44	218.22	216.42	216.68	216.88	218.59	218.01	219.15	214.7	217.6	217.61	217.37	215.61	217.62	216.75	218.02	220.05	217.92	216.97	217.87	218.55	218.61	217.24
210.1	210.82	209.92	208.78	210.02	207.94	206.96	209.36	206.84	209.64	208.27	208.27	208.29	209.21	209.68	211.05	209.92	205.5	209.53	207.51	209.25	208.98	207.73	208.62	208.2	208.71	209.16	209.02	210.13	208.46	211.02	208.66	208.86	206.73	210.92	208.99	211.23	209.85	208.71	207.62	209.22	207.66	210.73	207.16	208.49	208.77	211.39	209.59	207.87	208.89
218.56	217.91	217.55	216.58	215.87	218.67	215.53	217.67	216.91	217.1	217	216.62	215.59	216.95	217.09	218.35	218.21	217.63	215.72	217.01	216.41	216.2	216.87	218.5	219.26	216.49	214.4	218.03	216.17	216.36	213.72	217.6	219.07	215.44	220.15	216.51	215.89	216.2	214.48	214.44	216.92	214.49	218.01	218.96	217.29	216.56	216.18	217.13	214.19	217.06
208.71	211.04	210.94	209.28	211.22	210.27	211.66	210.2	208.93	209.37	211.16	210.16	208.44	209.18	211.38	211.3	210.66	210.67	208.15	211.1	207.59	210.49	211.37	209.3	207.71	211.3	211.1	210.45	208.58	208.48	209.08	209.18	211	208.98	210.06	208.18	209.54	209.08	208.64	209.27	211.09	209.99	208.9	210.77	210.08	210.59	208.34	210.09	208.76	211.24
204.7	202.38	203.33	202.72	203.72	201.37	203.1	204.91	204.5	202.32	201.36	203.7	204.02	204.62	201.89	204.18	203.66	201.23	202.55	203.54	202.48	199.98	201.85	201.14	203.55	203.57	202.19	203.74	201.63	202.46	200.62	202.15	203.48	204.48	202.81	202.21	200.95	201.12	203.83	204	203.06	202.56	203.7	204.16	203.45	201.28	203.9	200.88	200.28	202.6
218.23	216.45	217.53	217.34	217.95	216.6	217.38	216.39	216.06	216.88	214.39	218.58	214.95	218.22	216.31	216.77	217.69	218.57	218.54	216.4	216.92	218.28	217.53	216.34	216.39	218.99	217.39	217.52	217.21	217.03	216.51	218.44	215.62	217.97	218.29	217.05	218.34	216.8	217.83	216.86	218.8	218.18	216.3	216.2	216.45	218.13	216.64	216.62	216.6	217.92
216.05	217.65	214.84	217.16	218.42	213.39	215.48	216.25	216.48	216.5	218.67	216.5	215.95	217.36	217.77	214.75	218.41	218.9	215.14	216.2	217.69	217.75	216.22	216.96	216.57	214.85	218.04	217.83	215.53	216.27	217.74	217.11	215.56	216.92	216.75	219.28	216.55	218.04	217.32	219.16	216.3	218.27	217.47	217.94	216.9	218.88	219.23	215.7	216.58	215.3
211.67	211.13	212.18	211.08	213.12	210.21	212.99	211.17	212.94	214.62	211.1	210.56	211.69	211.97	214.52	212.3	214.34	211.78	216.39	210.72	211.13	212.42	210.12	212.24	210.9	210.27	212.15	214.69	212.15	212	211.18	209.68	213.12	211.48	210.99	212.2	211.42	212.95	209.97	211.74	211.66	210.45	212.84	211.81	212.54	209.64	211.48	213.51	211.65	212.47
207.1	207.98	207.64	209.77	206.62	208.71	209.38	207.41	207.79	208.29	207.41	207.44	206.09	208.78	207.95	208.75	208.13	208.1	208.19	208.77	209.9	208.18	208.48	205.63	206.63	210.16	207.87	208.88	208.74	208.81	208.15	209.07	208.33	208.83	208.94	209.7	210.45	208.52	206.59	209.08	209.51	207.97	210.07	209.36	207.41	210.33	207.91	209.77	207.22	208.29
210.67	211.34	211.25	212.1	210.64	212.28	214.22	214.1	210.78	212.85	212.65	212.98	209.68	212.05	211.6	211.2	211.52	211.12	208.03	210.42	211.07	210.07	211.58	211.02	211.36	210.21	210.85	209.55	212.59	213.55	210.45	211.75	211.92	214.33	212.09	210.64	210.58	209.83	210.97	211.86	211.44	211.45	212.13	210.35	211.2	210.65	210.91	212.58	212.31	210.4
194.93	194.25	194.46	192.87	193.92	193.87	195.76	193.22	194.22	193.69	193.37	194.06	194.78	192.75	194.47	194.39	193.4	195.25	196.87	196.1	193.21	196.28	194.98	194.07	193.7	194.37	194.12	193.86	195.52	194.03	194.97	194.96	192.34	193.3	194.34	192.57	193.71	193.22	194.74	194.23	196.37	192.82	193.73	195.85	194.89	195.39	194.2	195.52	192.48	193.18
208.68	207.94	205.56	209.36	207.92	207.23	208.82	207.47	208.75	209.51	207.34	208.67	207.31	208.55	209.6	206.61	207.14	208.76	207.14	210.06	206.94	208.81	208.07	209.05	208.53	208.52	210.47	207.54	209.73	209.34	210.36	208.42	207.42	210.69	208.24	211.5	208.12	210.66	208.68	208.63	207.34	208.82	207.7	208.49	209.02	211.82	205.78	209.87	208.85	209.65
204.04	203.82	204.14	203.43	204.28	203.32	203.27	204.44	202.3	202.95	203.99	202.75	204.03	201.07	201.98	204.32	204.27	206.4	203.1	203.26	201.48	201.39	205.9	202.38	204.03	204.01	205.08	203.34	202.92	203.28	204.5	204.27	203.74	205.57	202.69	203.8	202.14	206.45	204.29	203.84	203.87	204.66	202.86	202.84	205.99	204.83	205.1	202.42	203.14	200.02
202.45	203.81	203.73	203.14	205.01	202.94	201.45	203.93	203.56	203.29	204.67	203.44	203.94	205.75	207.33	201.87	206.27	205.26	204.15	203.43	203.15	202.66	203.8	204.45	201.48	203.85	204.77	203.57	204.55	201.97	203.25	204.48	201.73	203.54	201.2	203.04	202.63	202.71	205.02	205.71	203.6	203.26	204.83	202.79	201.27	202.14	204.2	203.25	202.48	203.26
210.41	211.03	209	209.4	208.43	209.74	209.32	209.54	206.57	208.19	210.28	207.62	208.91	208.33	207.72	207.93	209.06	207.97	209.44	208.64	211.19	209.63	206.03	209.2	207.97	208.93	208.93	208.96	207.31	207.81	206.23	210.81	208.61	207.17	205.01	207.75	209.5	210.75	207.28	207.72	208.69	208.93	207.8	209.44	207.58	207.36	209.03	208.47	207.94	206.6
210.38	210.17	208.49	209.82	207.63	205.48	208.01	208.15	209.08	208.6	208.68	207.68	208.14	207.06	209.39	208.2	209.49	207.57	207.79	206.66	207.38	207.32	207.54	209.59	208.36	207.65	205.75	209.83	207.63	209.17	208.45	207.83	208.74	208.41	206.69	206.79	205.26	210.06	209.43	207.75	208	208.52	207.37	209.05	207.63	206.79	206.83	207.6	206.29	206.88
208.9	210.33	209.55	209.56	207.84	209.22	210.02	209.06	208.01	212.63	209.93	208.17	208.99	208.19	205.8	208.14	209.26	208.85	210.56	207.36	208.94	209.09	210.57	211.26	209.01	210.45	207.72	210.19	209.56	209.11	209.44	208.47	208.67	208.02	207.42	208.97	209.92	210.69	207.13	211.08	209.36	212.03	207.86	207.44	209.74	207.73	207.09	208	209.22	208.87
208.13	209.68	208.18	207.18	209.11	210.53	207.29	206.33	208.38	208.83	208.57	206.45	206.09	208.36	208.96	207.39	207.52	207.31	207.98	210.3	208.14	209.3	205.83	209.2	209.53	207.88	208.49	207.23	208.6	206.11	205.13	207.98	206.78	208.77	207.34	208.48	210.27	210.25	207.71	207.47	208.99	206.61	206.9	208.35	209.57	210.01	206.51	205.45	207.35	207.88
209.2	210.11	210.41	209.5	208.03	208.92	206.83	208.67	208.91	207.65	208.68	209.25	210.22	210.14	209.89	206.72	208.99	209.1	208.39	208.8	210.1	207.81	207.79	209.07	208.86	208.25	209.29	208.28	207.92	206.67	208.26	212.73	207.89	209.5	207.29	208.04	210.23	207.63	208.97	208.26	206.88	207.19	209.29	208.97	207.05	209.45	207.27	208.6	209.41	210.25
211.57	212.12	210.54	213.21	211.23	211.74	210.53	212.06	211.53	211.71	211.23	210.08	211.5	211.17	209.5	213.37	212.32	209.72	212.27	213.52	212.3	209.01	212.83	212.97	213.4	212.83	210.44	211.88	213.33	210.86	211.08	211.74	213.79	209.27	210.18	211.15	211.24	211.09	211.7	212.26	213.11	210.96	211.67	211.41	209.87	212.69	212.96	213.14	210.98	211.63
211.02	212.71	211.1	211.91	212.99	211.38	211.87	211.04	212.48	211.59	212.32	209.73	212.5	212.94	210.71	209.1	210.92	211.09	209.7	211.08	212.76	211.48	212.1	212.56	211.39	212.16	211.77	209.54	211.43	210.82	212.37	211.66	212.47	211	212.21	209.93	211.52	213.25	213.91	210.13	211.73	210.99	212.82	212.08	210.04	212.22	212.58	213.39	212.88	209.89
208.99	209.3	209.19	209.75	208.5	208.39	209.97	208.98	209.5	210.03	210.2	209.45	205.77	208.61	209.53	209.28	210.06	209.98	208.25	209.78	211.09	213.05	208.09	209.37	210.46	207.1	208	209.31	210.29	211.34	208.55	211.86	207.9	208.71	209.08	207.87	207.83	206.94	208.11	207.53	209.52	209.62	206.24	210.21	208.94	208.61	207.95	209.92	208.17	208.72
195.33	196	194.11	194.08	194.89	195.17	195.09	194.73	194.95	196.28	194.61	195.08	195.85	195.85	195.12	194.12	195.18	196.48	193.26	193.92	195.71	197.81	194.86	195.03	196	194.78	194.97	197.14	195.66	196.26	194.53	194.2	194.25	195.77	195.7	196.33	195.21	194.85	195.01	196.42	193.79	196.99	192.98	195.51	196.08	196.07	196.55	193.95	195.08	193.37
195.97	194.66	194.5	192.39	196.31	195.11	195.58	192.13	194.41	192.51	193.22	196.08	194.13	193.97	193.3	193.19	193.39	192.68	194.19	193.1	194.16	194.59	193.42	193.2	193.84	193.21	196.64	193.15	195.25	193.47	195.34	194.28	192.3	194.39	194.23	195.93	196.85	192.02	193.8	193.24	195.52	193.48	195.71	192.75	193.39	192.63	194.3	194.75	196.03	195.05
212.16	211	214.37	212.02	213.01	212.44	211.73	214.86	213.26	214.67	212.51	211.8	212.99	215.6	211.88	211.12	213.69	214.42	210.84	213.02	211.99	210.31	213.83	212.66	211.11	212.92	211.39	214.22	211.62	212.98	213.86	212.66	211.89	213.08	214.2	212.81	214.43	212.56	210.07	210.84	212.02	210.56	213.56	211.33	210.33	213.02	213.27	216.16	212.78	211.89
216.75	216.68	217.93	216.65	218.93	216.72	218.33	218.43	216.23	218.49	217.15	217.44	217.53	217.54	217.81	217.14	217.24	218.44	219.78	218.77	216.39	218.15	218.76	216.62	215.85	216.19	218.69	219.55	215.24	218.32	218.34	219.55	216.5	217.9	217.36	217.94	216.39	216.95	218.9	219.74	216.91	216.31	217.82	216.31	218.28	217.86	217.14	218.43	217.27	217.77
202.73	203.07	201.68	203.29	202.15	201.51	200.89	203.44	202.46	201.98	201.51	201.78	203.06	204.71	200.06	200.24	201.77	201.05	204.59	201.23	202.21	203.3	203.61	205.02	201.82	202.67	200.25	202.29	203.39	202.42	202.87	204.09	202.52	202.29	202.64	201.54	203.78	201.01	202.29	201.57	202.36	200.93	202.87	201.24	202.72	204.7	204.33	202.39	202.32	203.49
207.02	207.54	207.08	208.02	205.3	208.73	205.87	208.34	208.34	209.33	206.75	207.86	207.2	208.23	208.19	207.16	207.25	208.36	207.87	208.22	208.09	206.43	207.39	208.91	206.2	207.27	207.91	206.32	208.03	208.35	208.02	206.24	206.9	207.88	207.02	208.97	208.79	208.11	209.21	207.42	207.41	207.21	207.9	206.68	206.88	208	207.08	208.8	207.08	208.02
208.42	209.85	210.62	209.49	210.66	208.05	208.98	207.87	207.35	208.67	210.88	209.26	208.35	209.5	210.02	209.6	210.07	206.03	206.68	209.07	208.9	206.62	209.08	207.65	208.02	210.26	208.25	208.15	209.93	209.97	208.22	206.73	206.83	208.49	210.52	209.26	207.18	211.07	210.48	208.69	207.31	208.78	207.46	209.73	210.86	206.81	211.79	207.45	208.53	209.71
217.62	215.9	218.12	216.43	213.04	216.38	214.46	216.24	215.91	218.1	218.29	216.88	217.55	217.03	216.81	217.28	217.42	217.74	217.2	216.98	217	220.24	216.62	216.85	216.32	215.53	218.36	215.97	216.72	217.36	216.5	216.02	215.01	216.81	218.67	216.96	214.9	216.77	215.87	219.54	217.1	217.3	216.02	217.46	217.01	215.52	214.58	219.3	217.13	215.36
217.5	218.16	216.26	217.25	219.32	217.56	217.03	216.88	217.19	216.55	219.14	217.02	216.51	216.29	218.72	215.73	217.26	217.28	214.88	215.61	217.27	215.37	214.28	217.09	218.02	218.36	216.88	216.03	214.97	218.05	217.04	217.5	218.32	219.45	217.11	216.21	219.8	214.69	216.71	215.79	217.72	216.86	215.92	215.77	216.38	218.07	216.35	216.58	217.99	216.68
207.29	208.24	209.07	208.14	205.93	208	205.93	208.27	208.46	208.79	209.87	209.94	209.72	207.66	208.68	209.25	207.68	206.3	207.87	206.37	208.17	208.88	208.14	208.41	209.72	208.23	208.05	209.1	207.24	209.17	208.32	208.65	210.81	207.74	209	209.36	207.7	211.87	208.09	208.23	210.03	207.47	209.1	210.45	210.09	208.35	209.02	207.87	208.97	208.77
197.36	195.25	196.35	195.55	194.56	197.02	194.15	196.63	197.43	194.99	195.57	196.13	193.01	193.35	195.01	197.11	195.07	196.78	196.04	194.91	194.92	194.98	195.48	194.33	196.74	194.74	193.87	196.48	194.91	195.46	194.89	193.54	194.73	194.37	193.86	195.42	194.74	192.74	193.18	196.01	196.19	194.09	195.16	194.6	195.75	193.81	197.18	194.2	194.84	193.65
213.5	210.46	213.06	211.91	212.06	213.09	213.6	212.07	210.02	211.62	212.93	213.96	213.95	211.69	211.41	212.1	212.29	212.52	213.09	212.7	211.79	213.74	212.5	211.39	210.57	210.48	211.22	210.86	211.4	212.1	212.58	213.06	211.77	210.6	209.83	209.77	212.87	212.94	211.55	209.89	209.14	212.44	213.63	211.26	214.05	212.43	211.51	213.37	213.01	212.55
198.24	198	197.81	199.74	200.02	197.13	199.64	201.03	201.6	200.51	200.69	199.33	200.07	198.94	201.47	198.8	201.79	199.7	200.79	200.87	201.34	197.91	203.12	199.69	200.92	199.14	200.9	200.14	202.36	201.12	199.4	200.06	200.07	200.73	200.39	200.29	200.7	199.3	201.51	199.75	199.21	201.19	202.52	199.73	200.85	201.83	200.31	199.29	201.93	200.64
217.23	217.21	218.3	216.12	216.59	214.4	216.87	216.94	216.52	217.31	217.59	218.46	217.17	215.19	218.09	217.41	216.63	218.12	217.71	219.74	217.56	216.33	218.96	216.58	214.24	217.8	214.73	216.28	216.21	217.44	216.59	217.93	216.77	215.99	216.65	217.08	215.81	216.5	216.8	217.99	218.59	216.54	214.59	217	218.42	218.26	215.29	216.68	219.06	217.68
207.04	208.14	207.7	210	206.44	209.7	208.34	209.93	210.18	206.35	208.7	210	207.07	205.95	207.45	206.47	206.17	208.38	210.03	208.5	207.77	206.57	204.81	206.65	206.9	208.01	207.87	205.59	206.53	207.36	207.74	206.95	207.41	209.25	209.4	206.77	206.34	207.22	208.43	205.88	208.61	208.2	207.14	208.97	208.4	209.36	206.8	207.23	209.67	207.66
209.7	207.77	208.77	208.54	207.45	209.22	207.5	209.3	208.27	207.54	208.66	209.37	209.24	210.91	207.61	208.82	208.87	209.96	209.97	210.4	209.36	210.13	209.97	209.18	209.23	210.04	208.36	209.01	207.65	207.04	210.53	209.31	209.18	207.86	207.95	210.66	209.52	206.69	207.28	210.04	208.61	209.72	208.4	209.07	210.32	210.32	209.42	209	209.27	211.37
207.51	207.14	207.66	208.46	206.55	209.45	208.9	207.29	208.62	209.07	208.52	207.56	208.83	208.35	211.04	208.22	208.97	205.58	206.76	206.45	209.45	207.4	207.36	208.35	206.99	208.88	207.07	208.37	209.77	207.74	207.19	204.74	207.31	207.16	207.67	208.49	207.47	207.43	208.44	207.56	208.06	207.17	208.75	206.1	205.2	207.25	207.63	208.89	208.85	206.57
209.67	210.72	209.39	209.56	207.86	210.72	210.3	207.15	209.9	211.51	211.29	208.88	211.09	210.93	209.4	210.03	208.67	209.63	208.24	210.65	208.37	207.49	208.36	210.7	210.59	210.27	209.18	209.45	209.56	209.04	209.29	212.72	206.92	211.25	210.53	210.43	211.08	208.73	209.59	209.3	210.65	211.18	208.37	210.99	210.61	209.56	209.23	209.79	208.5	209.54
215.87	218.9	216.29	216.78	216.97	217.15	216.78	217.61	218.1	218.06	216.05	215.93	217.52	215.49	215.95	215.92	218.81	217.78	217.71	216.36	215.82	219.03	216.15	217.62	216.45	216.7	214.74	215.14	216.84	215.43	216.89	214.25	217.25	219.26	216.66	217.21	217.02	217.07	217	217.69	215.06	218.57	217.06	219.52	218.63	218.31	216.3	217.42	216.85	219.12
202.4	203.57	199.78	203.03	203.39	202.5	202.51	202.38	202.54	202.39	203.29	205.87	201.46	204.38	200.9	201.83	202.56	203.81	202.9	202.02	203.11	201.56	202.56	203.77	203.53	201.61	202.35	201.73	202.46	203.16	204.11	200.8	201.7	202.6	203.92	202.66	204.5	201.45	201.26	202.22	201.75	204.63	202.34	201.9	205.29	205.75	202.68	205.02	201.32	204.57
197.93	200.04	202.06	199.42	200.98	199.4	198.84	200.73	197.46	197.92	199.28	199.47	201.95	199.14	199.69	198.83	200.09	198.31	198.63	197.72	196.78	200.16	198.89	201.27	198.67	201.84	199.62	199.23	199.85	200.76	200.15	199.06	199.07	199.38	199.64	199.85	198.71	200.03	199.69	199.26	200.36	198.2	199.13	200.06	198.71	198.94	200.46	201.71	200.14	198.67
207.44	211.68	209.21	210.75	211.49	210.37	212.21	209.71	213.68	209.74	211.4	208.9	213.09	209.67	213.95	212.06	212.93	210.19	211.91	209.66	212.07	210.62	211.35	210.27	210.69	211.28	210.1	209.55	210.6	212.46	210.39	211.08	212.73	209.9	212.67	209.43	212.62	211.66	212.22	212.97	211.34	210.39	212.33	212.59	211.09	212.7	210.38	211.74	212.04	211.72
209.88	210.32	211.82	213.38	211.03	212.41	211.92	208.8	211.51	211.97	212.6	213.83	212.82	210.9	213.31	213.32	210.7	213.31	210.56	212.04	213.45	213.09	210.96	212.19	214.68	210.85	210.59	212.8	211.63	211.18	210.89	212.56	211	212.41	212.86	209.18	211.27	213.22	210.62	209.64	211.88	212.54	213.24	213.14	212.75	209.64	212.43	214.08	211.67	210.29
206.58	207.51	209.16	207.07	206.66	207.46	207.28	207.58	207.87	208.07	206.84	206.9	206.65	205.68	206.87	205.86	209.15	206.34	208.59	207.83	206.55	208.68	206.79	207.6	208.25	207.32	208.56	207.96	208.37	207.75	207.8	208.75	206.19	208.75	208	208.84	207.38	207.29	207.45	208.02	208.18	206.5	210.17	209.96	209.04	207.22	207.28	206.44	207.74	204.57
202.58	202.29	203.08	203.4	204.16	201.86	204.81	203.33	202.05	202.41	203.57	203.98	205.01	203.45	203.08	202.17	202.07	202.91	204.01	203.22	201.84	204.01	203.42	202.99	203.02	204.57	203.68	203.45	201.05	202.54	204.13	203.88	201.23	202.76	202.96	203.59	204.21	201.7	204.85	205.99	202.65	205.29	204.16	202.24	203.29	201.92	204.93	205.06	202.46	203.24
203.48	204.81	203.71	204.38	203.5	204.09	203.62	204.02	206.72	204.23	203.92	207.08	204.32	206.49	203.77	203.41	203.49	204.42	204.5	203.63	204.93	205.01	204.35	203.66	205.74	202.91	204.7	205.62	207.18	205.02	203.46	205.33	203.52	202.83	203.48	205.44	205.33	205.9	203.8	205.22	204.95	203.07	205.26	205.54	201.96	204.79	203.28	204.22	205.21	206.36
208.33	207.27	207.4	208.61	209.06	209.77	208.72	207.87	208.41	209.17	210.69	208.8	208.35	208.92	211.78	209.69	210.61	206.59	206.86	207.46	208.08	207.96	209.7	209.45	206.7	209.94	208.18	206.88	209.41	208.89	207.94	210.36	209.58	207.43	210.58	207.49	208.8	209.02	205.9	208.92	212.58	206.29	210.8	208.09	208.51	208.95	208.96	207.91	206.25	207.11
202.79	205.11	204.86	203.84	203.39	202.7	202.95	202.72	202.83	205.26	203.09	204.51	202.22	202.72	201.86	202.56	203.04	204.28	203.26	204.13	205.88	203.12	204.33	202.84	202.05	205.72	202.35	205.22	203.36	205.15	204.95	202.77	204.7	202.61	205.39	205.96	203.37	201.32	203.46	202.33	203.53	203.72	202.44	202.78	204.59	202.65	202.97	201.94	203.28	205.32
211.5	212.03	215.21	212.84	211.28	215.53	214.59	211.94	213.24	212.8	212.4	213.04	213.74	211.96	212.17	214.29	213.37	212.31	215.27	212.96	212.59	212.59	213.7	213.4	214.01	211.62	212.69	215.21	213.25	212.72	212.22	214.71	213.38	213.65	214.55	212.87	213.69	212.23	213.3	212.79	213.13	213.26	212.24	214.2	214.94	212.6	208.54	214.9	216.06	214.63
198.46	197.88	198.76	198.99	199.12	198.85	200.73	197.98	199.36	199.63	199.02	198.21	203.05	196.45	200.44	199.44	198.1	198.99	199.9	198.36	199.09	200.7	198.21	198.46	197.79	199.67	199.68	198.93	197.54	200.66	199.42	201.35	198.39	199.2	202.09	197.59	199.06	200.72	200.42	200.49	199.7	199.17	199.65	201.05	201.83	199.39	199.17	198.9	197.31	198.2
208.43	209.28	208.39	209.56	207.49	210.46	208.87	208.21	207.56	208.58	207.6	209.93	210.46	209.69	209	208.24	211.55	209.45	209.29	209.22	209.82	208.99	208.17	210.18	208.76	208.86	209.71	208.07	209.45	208.25	211.19	209.55	210.75	210.71	207.22	207.7	208.24	207.3	207.66	210.24	208.3	207.77	207.78	208.42	208.86	210.16	206.6	209.85	208.83	208.19
206.07	206.74	207.81	206.67	207.55	207.7	206.8	210.26	207.98	207.55	208.08	208.16	210.21	206.72	207.12	207.88	209.2	206.26	210	207.23	209.07	208.35	208.06	207.7	208.36	207.93	207.59	211.36	207.61	205.82	207.54	207.63	206.5	208.57	208.54	205.72	207.36	206.97	207.93	208.71	207.69	207.92	206.35	206.68	207.24	207.72	207.65	204.44	208.01	206.02
206.58	208.91	208.12	208.83	208.41	209.47	209.49	205.29	205.37	207.84	208.64	207.61	207.21	208.92	211.66	209.98	209.33	208.99	210.24	208.94	207.41	208.45	209.92	205.93	208.09	207.36	208.99	210.1	206.86	210.06	210.14	207.87	207.56	206.94	209.36	207.45	207.51	209.42	207.8	207.02	207.43	210.82	207.95	207.81	209.5	210.17	210.4	209.31	209.63	208.95
203.45	204.18	201.43	201.23	202.25	202.58	204.97	204.38	202.77	205.39	201.94	203.99	204.25	202.75	204.25	202.79	202.51	202.73	203.63	203.99	203.03	202.12	203.16	203.54	203.06	203.41	205.11	203.97	203.41	202.63	205.72	200.84	201.69	203.54	205.03	203.08	201.79	203.35	204.01	201.74	203.5	206.25	203.19	201.14	204.11	202.82	205.21	202.04	202.55	204.58
219.14	215.43	218.73	216.1	219.26	215.8	217.26	216.52	215.75	216.74	216.16	217.19	218.73	217.43	216.94	218.14	217.96	216.29	216.66	218.12	216.71	217.16	214.41	216.68	216.27	219.74	216.72	218.68	217.06	218.62	216.73	215.94	218.83	217.86	217.22	216.05	216.74	217.39	217.31	214.26	217.37	215.92	215.04	216.34	218.09	217.49	217.44	216.56	216.22	217.73
217.29	220.23	217.46	216.96	218.64	218.23	216.56	218.55	217.54	218.51	216.18	219.52	217.38	217.46	217.09	218	218.87	214.93	219.12	217.86	218.59	213.86	218.47	219.15	216.85	214.38	216.28	218.28	217.18	216.65	215.76	216.03	217.78	216.56	219.28	220.66	218.56	218.53	218.34	217.6	216.71	216.9	218.99	218.55	217.86	216.94	218.42	217.42	218.61	218.42
218.05	218.22	217.66	215.44	215.96	217.14	218.11	217.59	217.27	216.45	219.7	215.02	217.68	218.26	215.74	216.65	216.69	217.21	218.55	215.57	215.84	217.45	216.27	217.36	218.86	217.19	218.3	214.63	215.69	219.15	216.95	220.06	219.24	216.25	216.79	218.98	216.75	215.69	218.71	217.79	216.92	217.04	214.76	217.53	217.08	217.1	218.86	216.47	218.71	215.22
200.75	200.75	201.81	198.5	199.51	199.66	200.95	200.24	200.28	200.17	199.46	199.84	197.65	200.52	199.86	199.89	200.32	197.9	199.58	200.48	197.87	199.57	198.87	200.75	201.18	201.88	200.15	198.58	201.34	198.97	199.88	199.65	200.12	201.93	198.13	201.68	202.5	200.01	200.6	199.37	199.54	200.92	198.91	199.99	200.28	201.31	201.56	203	199.62	201.41
203.91	203.46	203.43	204.06	202.89	205.08	202.78	205.61	202.12	204.92	204.35	206.23	205.05	203.19	203.65	204.05	201.73	199.88	201.08	203.7	203.35	203.03	202.53	202.11	200.53	202.03	205.69	203.64	202.64	202.32	202.93	204.86	203.79	203.7	204.27	203.58	202.34	204.94	205.56	205.38	204.52	203.58	201.87	204.99	204.59	204.9	201.36	206.01	204.62	205.21
203.31	202.71	203.86	202.23	202.14	206.42	204.54	204.33	205.14	201.02	203.64	201.89	206.92	202.59	205.38	204.31	205.77	204.88	205.26	203.21	206.08	204.01	202.15	203.49	203.66	201.94	202.42	202.79	204.86	202.93	202.57	205.07	205.41	204.35	204.05	205.43	202.9	202.95	201.73	202.51	204.87	202.05	205.46	202.02	205.62	202.5	201.92	204.89	201.26	204.28
201.56	199.63	199.32	197.95	197.88	201.02	198.56	199.46	198.79	198.86	200.34	200.77	198.92	199.94	202.11	201.22	200.16	200.24	202.1	199.54	198.77	201.13	199.07	199.26	199.56	202.58	199.62	198.73	199.88	201.39	201.12	202.4	200.86	199.26	202.5	198.59	196.64	201.97	199.79	199.92	200.65	201.13	200.35	198.84	200.55	200.63	199.38	200.51	201.94	201.16
203.12	205.07	203.2	205.18	203.12	203.66	202.31	202.52	206.1	201.67	202.74	205.66	204.83	202.39	202.98	205.12	204.38	204.1	203.23	205.34	204.13	203.59	203.96	206.1	206.58	203.22	202.92	204.12	202.95	200.24	202.9	204.58	201.92	202.89	202.85	201.59	204.62	205.32	203.73	204.14	203.51	202.61	203.58	202.88	203.02	202.32	203.78	203.7	203.1	202.55
207.26	206.6	206.92	208.91	208.81	207.35	209.18	209.73	207.15	207.04	208.4	208.46	205.62	205.59	206.98	206.64	207.24	206.85	207.86	206.96	206.39	207.9	208.03	207.91	206.91	205.73	208.39	206.13	209.76	208.08	207.06	208.18	207.62	206.13	208.94	208.2	208.51	206.4	207.82	207.58	210.66	207.99	209.98	209.59	206.48	206.16	205.19	208.22	206.13	208.79
196.24	194.79	195.17	195.74	196.31	194.89	198.59	193.44	194.08	196.08	197.4	194.27	195.25	198.27	193.8	198.18	193.35	193.7	196.29	195.08	194.55	195.7	193.84	195.35	194.26	193.71	193.91	195.18	193.79	194.61	193.82	195.55	196.22	195.48	194.84	195.16	196.88	195.58	196.87	194.88	196.45	192.92	195.6	197.28	195.24	195.61	195.54	195.46	197.16	194.35
204.11	204.92	204.67	200.11	204.06	203.97	204.74	202.32	202.14	202.04	204.89	203.19	203.28	203.76	203.49	203.9	202.75	203.37	205.08	205.85	203.33	203.65	203.15	204.37	205.93	201.46	204.91	202.48	202.99	202.88	203.98	202.74	203.83	201.8	204.1	201.79	206.13	202.85	204.26	200.8	204.01	204.32	203.74	204.09	202.06	202.29	203.7	202.71	202.54	202.63
199.94	199.19	197.51	200.15	199.45	200.14	201.75	200.67	199.97	200.61	199.16	202.58	198.78	198.78	199.4	198.01	202.03	198.05	198.62	199.7	199.59	197.39	200.07	198.78	200.11	198.34	201.25	200.65	198.46	199.08	203.91	199.11	199.31	200.63	200.15	201.56	198.65	198.58	202.33	199.01	198.05	197.36	198.85	200.69	201.59	200.55	202.75	198.74	201.39	198.93
201.02	202.84	204.9	202.05	202.71	202.87	204.62	201.83	202.63	204.15	201.92	203.04	203.33	205.31	202	205.14	205.34	200.96	204.03	204.63	206.65	202.99	203.63	202.47	203.48	203.26	205.89	205.27	207.15	203.69	201.99	204.66	202.38	205.47	202.86	204.56	203.43	204.14	203.59	203.34	204.33	204.4	202.98	204.75	202.76	204.59	202.4	203.72	204.27	201.73
209.46	210.19	209.27	210.91	212.04	209.91	208.47	209.08	209.19	209.05	211.8	208.76	206.68	213.21	209.75	209.74	209.08	209.3	210.83	209.19	207.73	209.66	208.64	211.36	209.76	211.23	210.95	208.7	208.59	209.02	208.33	209.52	209.3	207.41	210.72	211.33	208.66	211.89	207.87	209.53	207.5	209.99	210.65	209.25	207.97	208.53	209.59	209.39	209.28	213.04
204.48	203.52	202.19	204.26	205.13	204.21	202.92	207.22	206.63	205.07	204.75	205.18	202.34	204.98	202.71	204.94	205.6	202.4	205.15	207.19	201.33	205.17	204.83	203.35	205.05	204.94	204.67	205.41	206.53	203.2	203.17	206.38	205.24	203.58	204.97	205.04	202.94	202.57	204.12	204	205.38	204.63	206.39	204.8	205.3	206.19	205.05	204.15	205.76	205.59
204.68	204.41	205.89	204.55	205.23	207.14	203.59	205.4	205.8	205.85	204.92	203.34	205.2	204.19	203.79	203.72	204.17	203.48	204.95	206.41	205.75	202.76	204.53	205.27	204.63	206.45	203.48	206.43	203.67	205.78	204.78	203.92	204.74	207.05	202.83	203.65	205.26	204.89	205.1	203.12	204.06	204.33	204.43	203.17	207.34	208.67	203.89	207.81	205.49	205.48
198.61	196.84	197.54	197.56	198.78	196.9	199.61	195.88	200.21	199.64	198.99	197.14	198.73	200.59	198.52	198.32	198.55	197.74	200.57	196.58	198.66	199.17	198.1	199.97	198.51	197.91	199.48	200.09	195.74	198.78	197.64	197.57	199.8	198.06	197.72	197.55	198.82	198.52	199.56	198.25	197.01	198.2	199.51	198.14	200.56	197.07	196.92	199.11	200.54	200.27
198.26	198.36	199.41	198.37	201.29	199.72	198.91	200.11	198.97	197.99	198.34	200.4	199.21	200.43	199.98	196.39	199.21	199.85	199.29	199.15	200.52	200.06	197.93	201.57	199.72	199.12	200.01	199.08	199.65	199.13	200.55	201.73	199.83	200.87	197.2	198.32	201.08	200.8	201.03	199.22	198.09	198.57	199.8	197.87	197.92	199.32	198.25	198.56	199.44	200.02
207.1	207.64	210.91	208.03	208.41	210.17	208.32	209.08	212.65	208.25	210.2	211.66	207.11	208.86	208.6	210.24	209.32	209.81	209.8	209.05	209.73	210.31	207.84	208.41	210.23	206.75	208.18	209.47	210.21	206.94	211.25	207.09	211.27	207.15	208.84	207.73	207.97	207.67	210	207.7	209.5	207.28	208.85	207.36	208.23	208.03	208.86	208.44	208.85	207.5
192.99	196.37	196.2	194.22	195.15	196.35	194.89	197.48	196.51	195.32	195.88	196.7	193.61	195.77	196.28	195.79	194.41	195.02	194.23	193.67	195.6	195.07	194.53	195.77	193.38	196.52	195.63	194.35	194.06	195.22	195.45	195.13	194.7	198.28	195.41	196.53	196.61	196.51	195.55	196.43	194.31	194.85	195.22	195.4	194.45	195.07	193.84	193.52	196.36	197.78
201.7	202.06	200.67	204.37	201.28	202.84	204.45	200.65	202.84	202.5	202.02	202.52	200.95	202.44	200.8	203.67	203.41	201.68	205.51	202.35	201.48	204.15	202.69	200.61	201.64	203.07	201.44	202.91	203.21	201.93	200.43	201.18	202.18	202.28	202.35	201.78	201.14	203.89	203.29	201.67	205.02	202.91	202.25	204.03	204.03	204.74	199.98	201.03	201.89	203.45
204.93	208.92	208.28	209.23	206.53	209.22	208.33	208.79	207.8	206.95	208.5	207.8	210.76	207.25	206.25	204.75	209.7	206.12	210.29	207.22	207.12	206.59	207.73	207.71	210.81	208.36	208.62	206.79	207.5	207.33	208.51	207.69	205.75	206.61	205.93	209.8	210.34	209.12	207.16	207.61	209.54	206.99	209.62	207.59	208.55	207.36	209.54	205.1	208.66	205.34
199.6	199.27	198.72	198.48	200.56	199.92	197.57	198.98	198.94	199.17	199.48	201.07	198.34	199.86	201.12	197.62	201.21	196.96	197.4	198.27	201.42	200.6	197.26	198.83	201.42	200.44	201.13	198.9	199.93	201.03	200.05	200.4	199.32	197.62	200.09	201.78	198.42	201.44	198.31	199.58	198.34	200.17	200.72	198.62	197.81	200.9	199.93	199.92	198.1	199.56
200.08	198.19	197.78	201.53	199.35	198.16	199.96	198.85	199.47	198.17	199.77	200.43	201.91	198.86	198.2	197.89	199.25	199.78	199.82	199.89	198.85	201.69	199.58	200.42	199.56	200.04	198.83	199.36	199.28	198.56	197.2	201	201.97	199.82	199.96	200.41	200.8	201.82	199.92	198.51	200.29	201.49	200.32	200.25	198.66	197.59	199.03	198.75	198.59	198.96
216.16	216.44	219.67	217.99	218.71	216.39	219.66	218.87	220.34	218.07	218.49	216.99	216.46	217.67	218.12	217.34	218.04	217.09	216.85	219.78	219.65	218.89	218.67	217.56	215.85	216.2	217.36	217.59	217.17	217.98	216.83	217.59	218.78	217.87	216.53	216.9	217.8	217.25	216.99	219.55	217.56	216.22	217.84	215.85	219.24	217.67	217.41	218.4	218.5	218.33
217.99	215.5	218.25	214.38	217.16	219.52	216.24	216.64	215.34	217.43	215.88	216.88	216.77	218.09	217.99	214.53	216.02	216.62	218.42	216.37	217.87	213.87	218.63	216.57	217.54	218.1	217.58	216.66	218.33	215.21	216.47	215.81	217.11	217.57	217.56	216.67	219.01	216.69	216.98	217.14	217.72	217.4	215.71	216.43	219.05	216.55	215.5	219.09	215.05	216.96
192.76	195.77	196.77	193.63	194.82	191.61	193.89	194.08	193.24	194.1	193.74	193.07	194.87	194.59	193.95	194.62	193.41	194.72	195.24	194.61	193.01	194.87	194.24	192.2	195.16	193.72	192.7	194.3	194.25	196.98	191.77	196.33	193.71	195.28	193.93	196.82	194.7	193.86	193.89	195.94	193.83	195.34	194.98	193.9	195.13	194.79	194.26	193.85	193.04	193.84
201.33	201.59	201.44	202.98	202.52	201.76	201.92	201.78	203.96	202.43	202.32	204.56	202.88	202.44	201.58	202.6	202.27	202.25	202.57	204.16	204.27	203.82	202.61	203.97	202.92	201.29	201.25	203	203.39	202.51	201.75	203.39	202.38	201.83	203.65	200.94	203.51	203.13	201.91	205.71	201.81	202.59	202.43	201.98	201.7	202.34	202.58	203.4	202.77	203.62
211.62	212.17	211.72	210.99	210.76	210.66	206.21	212.33	212.08	213.34	212.6	211.69	210.6	213.61	209.79	210.82	208.46	214.1	212.1	212.44	213.55	210.75	211.78	210.14	209.39	211.66	210.06	209.5	211.59	213.19	211.44	211.8	212.76	210.59	210.62	210.61	211.17	211.73	211.81	210.73	213.84	211.42	210.76	212.54	212.77	211.73	212.01	211.81	211.78	212.28
199.92	200.84	197.59	200.27	199.99	200.1	199.43	198.83	199.74	198.72	199.43	200.88	199.32	198.19	198.81	199.28	199.65	202.09	199.53	199.32	201.82	197.47	199.19	201.65	196.93	199.5	198.19	198.4	200.76	201.07	200.4	199.94	199.1	199.97	199.01	199.96	200.29	198.89	200.53	200.35	199.25	196.18	196.63	200.28	198.19	200.68	201.55	200.85	200.99	200.29
210.6	208.74	211.23	208.63	207.28	205.28	210.15	209.87	210.42	206.89	207.67	206.36	207.02	209.33	205.71	209.29	207.73	210.57	208	210.37	206.76	208.18	209.18	207.3	208.75	208.59	209.05	206.57	211.75	206.98	208.98	208.95	208.53	210.74	210.22	208.42	208.78	209.56	207.09	208.05	208.75	209.54	209.01	207.41	207.13	207.92	208.07	207.3	208.24	208.61
204.02	203.75	206.81	205.88	206.01	204.38	205.13	204.76	203.21	204.26	205.41	202.48	204.64	204.92	203.59	204.46	206.58	203.87	205.56	203.93	202.82	205.84	205.21	203.29	204.64	206.97	205.38	203.87	206.52	202.92	202.81	203.34	205.49	203.82	203.38	203.48	204.41	205.53	205.8	202.58	203.19	203.84	204.61	203.69	204.11	205.45	204.09	204.38	204.48	204.98
206.51	207.89	208.57	206.4	205.44	208.06	209.03	207.77	206.23	209.26	206.45	207.18	210.16	210.91	208.3	206.94	206.95	206.69	205.11	208.9	206.17	207.75	207.74	205.33	207.24	206.52	206.76	207.39	209.18	210.18	208.7	208.69	209.14	205.48	207.07	207.75	208.37	207.31	208.49	208.3	207.64	208.39	206.43	207.08	207.13	209.25	208.62	207.4	205.53	209.52
205.21	207.52	206.89	209.05	208.4	208.58	206.8	210.67	209.49	207.66	207.98	208.36	205.9	208.32	208.73	208.73	207.42	207.96	211.39	208.1	208.32	207.64	208.11	207.91	207.86	209.31	211.23	205.97	210.32	209.07	206.54	208.21	208.81	208.09	207.9	208.01	210.79	208.59	208.38	209.73	207.66	208.9	207.02	210.66	207.63	207.5	209.08	209.26	211.62	204.79
209.81	209.34	209.39	207.77	209.23	207.78	208.8	210.16	210.34	210.23	209.48	210.14	207.7	207.3	207.83	209.61	208.93	208.43	210.26	209.18	208.38	207.61	210.11	208.21	206.61	209.09	208.65	209.58	208.45	208.92	208.25	209.97	211.03	206.54	208.57	208.34	207.77	209	208.61	208.59	208.21	207.12	209.82	208.51	208.95	210.1	209.07	208.97	209.92	209.45
201.19	200.67	200.81	201.21	200.48	198.98	203.14	203.78	202.42	204.05	201.99	202.16	202.67	203.4	201.26	202.37	202.75	201.65	202.96	203.68	203.67	201.62	203.14	203.72	203.92	203.03	203.46	203.62	202.68	202.52	198.96	202.06	203.32	201.15	203.58	202.85	200.85	201.93	203.56	201.67	203.27	203.39	202.83	201.61	200.94	205.08	202.88	204.81	204.17	202.86
208.92	207.66	209.73	208.28	209.12	206.56	208.86	210.1	208.74	207.19	209.72	207.36	207.88	210.21	207.21	208.36	207.85	209.29	209.32	208.62	210.5	209.77	209.2	210.42	209.02	207.72	209.7	207.97	208.59	209.04	210.35	209.56	208.19	209.68	208.01	209.84	211.39	209.66	209.1	209.16	206.75	208.64	208.43	209.3	207.56	210.25	208.11	207.93	209.89	210.54
208.8	207.33	205.38	205.28	205.18	206.02	207.69	207.49	206.72	205.43	205.93	207.51	206.36	203.95	206.44	206.09	206.91	205.23	204.8	207.13	208.46	205.53	205.56	206.72	209.79	206.45	205.26	208.03	206.49	207.38	204.8	206.96	208.11	206.63	205.13	208.15	206.42	207.46	206.91	207.47	206.28	207.24	205.82	207.43	206.57	206.3	205.1	208.1	205.98	205.72
202.69	203.38	201.7	204.61	204.39	204.31	203.33	205.46	205.31	199.78	203.19	203.98	203	205.68	204.85	204.1	205.3	204.77	202.58	202.06	202.96	203.06	207.48	203.84	204.75	205.42	204.07	205	203.75	202.05	202.15	204.68	202.63	202.07	203.99	204.63	205.32	202.75	205	200.66	204.51	203	203.34	202.78	202.11	204.23	202.2	203.42	204	203.79
217.36	219.39	218.46	218.29	216.65	217.52	216.68	216.84	215.38	217.31	218.63	219.69	218.56	216.64	216.97	217.52	216.77	216.73	218.38	218.14	219.25	219.02	218.95	218.2	218.66	216.17	217.21	216.65	218.22	216.98	217.41	219.79	216.16	218.55	215.76	216.59	218.15	218.06	215.77	216.05	216.54	216.56	218.24	217.08	217.39	218.2	216.45	216.22	216.04	215.79
195.99	195.44	194.19	195.86	191.59	192.02	194.92	192	192.22	196.33	195.54	195.22	193.65	194.02	192.97	194.44	194.16	194.51	194.99	194.72	195.58	193.75	192.84	192.4	195.53	193.77	193.86	193.69	191.82	191.92	196.05	192.21	195.79	194.78	193.52	193.59	194.53	194.72	192.07	196.46	194.55	192.11	195.45	194.85	193.85	197.11	197.05	194.8	195.26	194.99
199.19	201.3	199.3	200.83	197.77	200.36	202.42	201.06	199.12	198.15	201.89	201.28	203.09	200.36	200.64	200.7	199.18	200.26	200.69	200.92	201.26	199.59	199.59	200.98	200.84	198.39	199.57	199.23	200.34	199.36	200.06	201.3	199.62	201.25	202.62	200.36	199.38	200.83	199.58	198.7	200.37	201.55	198.33	199.76	201.37	199.01	199.75	200.47	200.56	198.88
205.16	207.53	205.04	205.19	208.64	205.19	207.81	206.06	205.35	205.13	207.47	206.32	206.26	205.6	203.92	207.46	204.86	203.69	206.01	204.11	206.49	206.87	204.34	205.81	207	204.69	205.02	204.88	207.51	207.51	207.75	205.89	207.69	207.75	204.13	207.53	206.76	203.18	210.32	206.68	206.78	209.34	207.03	207.79	203.34	207.77	208.83	204.66	206.44	208.28
211.84	211.41	214.16	212.44	210.14	211.79	211.73	210.64	211.99	212.88	211.48	209.35	210.49	212.4	210.89	213.1	209.97	211.54	212.85	212.86	209.14	209.76	212.38	213.77	211.16	211.97	211.89	211.39	208.91	210.97	211.48	211.43	211.85	212.84	211.91	213.85	209.58	211.17	210.8	209.94	212.71	211.69	212.13	211.09	210.37	209.85	212.4	210.53	213.32	212.04
208.09	206.2	207.03	206.89	208.24	207.38	209.45	209.75	208.28	204.36	208.85	206.64	208.06	206.7	207.56	206.14	207.92	208.63	206.38	209.31	206.08	209.17	206.46	206.95	206.44	207.85	208.72	209.5	207.24	205.25	207.12	207.11	206.02	207.76	207.98	207.84	208.44	207.99	208.09	207.43	206.74	203.34	208	209.08	207.62	208.15	207.66	207.51	207.58	209.06
200.46	197.97	197.45	198.74	198.26	197.23	196.34	198.81	198.74	198.21	198.75	200.13	198.98	198.63	197.85	197.68	198.28	197.67	199.17	199.33	197.96	197.79	197.89	198.68	200.02	197.99	197.75	198.81	198.37	199.69	198.68	198.01	198.87	198.48	198.37	198.84	199.14	198.32	198.13	197.71	199.96	199.51	197.04	199.21	199.2	197.68	197.34	200.33	200.45	199.3
200.69	199.44	200.65	200.45	200.15	200.1	200.46	200.22	198.59	199.5	198.93	200.39	199.14	201.51	200.12	197.45	200.91	199.22	199.64	201.42	199.49	200.47	201.64	200.9	201.37	202.67	202.27	200.84	201.7	199.06	200.9	198.89	199.95	200.19	199.23	201.19	200.44	200.6	199.14	198.8	200	199.91	201.26	200.19	200.29	199.32	200.64	198.64	201.63	201.07
196.24	198.97	198.13	200.81	200.04	198.73	198.93	199.03	198.76	196.84	197.85	198.86	197.46	200.09	200.5	196.14	199.92	199.84	198.52	197.76	194.96	199.32	200.58	196.73	197.01	197.94	197.89	200.28	199.66	196.44	198.56	195.88	197.94	198.31	198.08	195.19	200.13	199.87	196.11	197.68	198.57	199.18	198.44	197.58	198.37	200.48	197.23	201.17	198.95	197.4
205.91	208.5	209.93	208.17	210.27	209.67	209.9	208.77	206.98	209.4	208.03	206.89	208.3	207.57	208.72	208.94	207.31	209.85	209.44	206.68	209.03	210.7	208.73	207.53	210.7	206.7	207.92	205.88	210.94	207.05	204.62	208.25	207.67	208.86	209.34	208.97	208.89	206.98	206.52	209.5	207.7	207.93	210.44	208.74	208.84	207.72	209.11	206.76	209.16	209.95
204.79	202.47	204.42	204.09	204.28	202.85	202.88	204.13	201.4	203.4	203.48	203.41	201.14	201.54	202.96	204.26	202.84	202	203.78	206.23	200.61	204.59	205.33	204.71	205.64	202.9	204.72	204.35	204.24	203.73	202.73	202.34	202.96	199.98	202.45	202.48	202.21	200.93	205.82	203.14	205.96	203.47	203.91	201.29	203.56	201.86	201.15	203.15	202.75	201.47
209.45	206.89	205.95	209.52	207.37	210.37	208.01	209.53	207.67	208.22	208.34	210.18	208.9	208.83	206.97	208.68	207.55	208.64	208.47	209.98	211.05	210.21	207.93	209.78	209.35	210.89	210.3	208.43	207.33	208.29	208.36	210	206.65	206.78	208.2	209.71	207.5	208.9	208.86	208.04	209.25	209.25	208.78	209.8	210.03	210.07	208.82	208.23	212.35	208.57
209.12	210.7	207.78	209.03	210.82	208.57	209.9	208.78	209.49	208	208.58	209.35	210.64	209.24	210.47	207.91	209.57	210.14	210.04	208.75	208.48	210.2	209.94	211.33	208.5	207.61	211.67	207.26	207.49	209.43	211.3	209.33	210.82	208.4	208.57	209.16	209.98	212.01	208.53	209.68	211.02	211.03	209.51	210.86	208.28	210.71	209.88	209.82	211	209.89
206.98	207.97	207.57	208.15	208.04	207.44	206.66	208.81	209.98	209.82	209.04	211.2	207.37	210.51	210.61	208.4	209.96	207.53	206.57	208.25	209.03	209.39	209.13	210.25	207.62	207.1	209.42	209.52	207.7	209.07	207.67	210.06	209.03	208.92	206.76	209.62	209.21	209.53	209.28	207.33	207.81	206.88	204.86	209.23	209.44	208.6	210.75	209.29	207.99	209
212.76	209.68	210.62	211.15	213.81	212.18	211.21	212.23	210.41	211.9	211.75	209.52	209.39	213.45	211.87	212.33	210.49	213.86	210.05	211.36	211.62	212.35	211.2	213.38	211.85	212.18	209.16	212.38	211.76	209.63	211.74	210.56	212.15	210.68	211.27	212.75	212.53	212.67	212.3	210.03	213.37	209.44	214.19	210.7	211.07	210.75	213.27	211.99	211.39	209.56
212.68	212.31	212.76	210.7	213.31	216.03	212.96	212.36	212.94	215.39	212.73	212.07	212.87	214.31	213.23	212.43	209.97	211.17	210.71	214.21	210.52	211.92	211.92	210.06	211.02	211.12	213.54	212.94	212.81	211.07	214.94	214.36	212.33	213.15	213.86	214	212.93	214.21	213.18	213.64	214.04	212.83	215.07	211.14	212.75	215.51	213.01	214.37	211.74	213.18
207.98	208.12	206.56	209.8	208.72	207.81	208.42	210.14	209.17	207.5	208.59	209.89	209.79	208.92	205.37	208.3	207.59	210.54	209.36	206.73	206.62	208.51	209.93	209.82	210.03	208.05	208.69	208.25	209.52	209.06	209.89	206.75	208.83	210.28	207.97	207.85	208.62	210.08	208.28	207.5	207.53	207.32	211.18	209.76	210.15	206.82	210.16	206.62	209.1	208.82
202.9	204.26	204.08	199.55	201.85	204.91	203.75	203.27	201.03	203.43	202.71	201.97	203.84	204.79	204.51	203.62	204.61	202.25	202.71	203.05	202.9	201.54	205.76	203.65	206.88	203.72	203.56	205.25	204.4	204.84	203.66	203.11	202.39	202.89	203.03	202.38	204.26	201.91	203.6	202.48	202.64	200.92	205.6	205.21	204.8	202.13	201.29	203.04	201.91	205.74
204.11	205.27	206.47	204.1	203.73	207	206.4	204.29	204.43	205.57	203.94	206.39	204.21	206.84	205.22	204.98	206.33	207.12	203.91	206.06	203.42	206.77	208.58	207.16	205.48	203.21	205.29	205.36	205.15	204.71	205.12	205.06	209.37	204.1	204.52	204.32	206.58	205.59	203.46	205.54	204.54	206.33	204.83	208.22	203.38	206.14	206.26	205.66	207.05	207.35
212.15	212.5	210.63	211.55	213.35	212.91	214.11	211.87	211.22	209.34	211.25	212.15	212.07	214.29	209.09	211.97	210.2	211.25	210.26	211.72	209.87	212.38	212.65	211.96	210.68	210.95	208.49	211.79	211.55	211	214.3	212	210.12	210.94	209.06	212.52	215.38	212.51	209.92	212.22	211.39	212.28	212.91	213.1	210.65	211.8	211.89	210.81	212.25	212.43
208.14	209.3	208.18	210.63	207.13	208.73	209.16	208.44	208.92	209.1	208.83	208.99	209.61	207.07	208.92	208.84	211.79	207.24	208.21	208.16	208.27	208.21	208.84	209.28	207.97	208.7	206.65	207.7	210.76	206.86	208.89	209.51	207.95	207.96	207.23	208.67	208.44	207.82	207.47	209.47	208.51	208.64	210.34	211.06	210.77	208.23	210.13	208.14	209.1	209.85
218.26	216.54	215.71	218.51	216.78	215.16	217.11	216.79	216.49	218.1	216.53	217.78	216.91	217.83	215.38	215.37	218.17	218.77	218.71	217.99	216.92	217.58	214.53	216.84	216.89	213.69	215.58	217.95	217.32	217.01	218.57	219.68	216.13	218.13	216.18	215.63	217.96	216.37	216.02	215.81	215.91	218.04	216.06	218.12	217.82	215.01	216.9	216.96	216.9	214.57
207.36	205.97	205.86	205.04	203.28	203.39	203.94	204.41	203.76	203.7	203.46	205.71	204	203.2	202.19	203.02	203.94	206.29	203.54	205.2	204.46	203.94	204.57	205.03	203.56	204.9	204.03	204.66	205.5	206.77	206.01	204.85	202.07	203.3	204.65	202.85	206.35	205.36	204.77	206.36	204.59	205.2	203.81	202.84	206.14	203.92	203.57	203.35	203.02	203.72
203.15	200.12	201.4	204.54	202.32	200.27	201.5	201.04	200.95	200.12	201.87	202.21	202.62	203.44	203.9	202.43	205.41	201.56	204.08	201.76	202.15	204.81	202.17	200.5	203.39	204.45	200.24	203.51	203.53	202.23	204.13	200.64	202.24	203.08	202.76	203.66	202.98	204.44	202.39	204	201.33	203.06	200.7	201.93	201.68	201	201.39	202.31	201.13	201.39
214.73	213.46	213.23	212.07	213.88	213.29	215	214.14	213.42	214.23	213.13	215.13	213.4	213.29	214.67	213.01	214.52	213.07	215.54	213.97	212.55	214.29	212.01	214.1	215.95	211.35	215.23	214.86	212.55	215.6	214.34	215.63	215.34	216.24	214.43	214.43	214.3	213.23	213.27	213.97	212.29	213.49	213.56	214.76	212.26	215.02	214.7	214.97	214.11	215.94
213.76	212.03	213.68	212.4	212.87	213.27	213.19	212.16	211.74	212.97	214.22	212.72	213.01	212.23	211.75	213.8	211.65	212.85	210.59	211.07	214.25	213.88	213.42	213.68	213.29	213.41	212.58	212.35	211.28	213.27	211.36	215.93	214.39	210.41	211.99	212.56	209.52	211.55	211.4	212.79	212.95	212.22	209.89	214.76	212.64	212.38	212.63	213.47	210.87	213.99
195.89	195.75	195.14	195.85	194.61	196.65	195.34	195.23	194.87	196.26	194.38	195.29	193.89	195.96	195.83	192.09	197.04	195.49	195.35	194.12	193.48	194.28	193.61	196.05	196.03	196.34	194.97	193.96	195.9	196.68	195.41	195.11	191.72	192.25	194.58	194.17	194.73	197.32	194.38	191.39	195.71	195.26	195.12	196.49	196.85	194.42	196.3	195.43	193.89	195.2
218.69	216.5	219.3	218.07	217.04	217.23	218.41	217.84	216.75	217.58	216.8	217.55	217.01	218.9	215.91	218.12	219.02	217.84	218.06	217.32	218.51	216.95	216.3	218.62	216.34	216.42	217.1	213.07	216.72	214.64	216.5	214.68	214.46	216.83	215.16	217.09	217.95	214.87	216.61	215.1	217.38	216.77	217.75	221.03	216.76	216.54	217.07	217.32	216.55	216.22
206.64	208.12	206.03	209.9	206.83	208.53	206.47	209.77	206	210.36	207.57	207.84	209.3	209.08	207.14	209.76	208.46	207.82	208.73	206.98	209.65	205.84	209.36	206.71	208.95	208.04	209.52	208.65	207.19	209.84	208.29	208.41	209.95	209.58	205.87	207.58	205.32	210.53	209.11	205.72	208.37	209.53	208.76	210.49	207.48	207.52	207.79	208.72	211.09	207.75
203.48	203.72	203.88	202.97	201.53	203.43	201.03	205.39	202.36	202.37	201.79	201.61	203.92	201.78	202.51	202.98	200.69	200.94	202.34	204.37	203.5	200.51	201.49	201.8	203.43	202.41	200	201.44	201.78	203.11	203.08	201.52	201.91	202.7	202.16	202.75	202.08	201.72	202.6	202.46	199.48	204.25	199.77	202.2	203.24	202.43	200.42	205.91	202.01	204.16
203.39	204.34	206.15	205.76	205.95	204.02	204.16	206.79	204.63	206.92	205.88	204.76	202.69	206.07	205	207.3	205.93	206.03	207.38	204.53	204.72	205.99	206.8	207.07	206.32	204.38	205.94	206.54	204.86	205.62	207.06	204.76	204.13	206.08	204.07	205.52	204.42	205.49	204.07	207.47	205.22	207.03	204.84	204.92	205.39	207.85	206.46	207.73	205.99	205.04
202.67	204.08	203.34	203.59	203.34	202.03	202.01	201.7	203.48	201.27	203.37	202.63	203.49	200.67	203.02	204.65	204.51	202.01	202.25	202.49	202.99	202.86	205.02	202.64	205	203.17	205.04	202.99	206	203.89	201.81	202.64	200.84	203.06	203.51	204.71	203.41	202.44	205.29	203.24	201.66	205.19	202.47	205.59	204.79	205.27	203.3	201.13	202.7	203.33
211.53	213.26	212.48	210.39	213.45	214.48	210.83	209.93	212.11	213.17	208.87	212.66	209.76	211.49	212.31	210.45	212.58	213.07	210.67	210.17	211.65	212.34	210.47	210.58	210.23	210.07	212.06	210.33	210.31	212.86	213.21	210.33	213	211.68	211.43	210.2	210.8	213.38	211.03	209.7	211.27	211.22	209.96	212.23	212.83	210.44	211.67	210.26	210.48	212.29
206.68	205.87	207.43	206.15	205.92	206.65	205.96	209.42	204.88	206.22	206.39	208.5	204.8	206.92	205.74	205.48	204.42	207.99	203.55	204.97	206.33	205.41	204.79	207.45	205.35	206.39	208.95	207.46	206.75	205.61	207.93	206.67	206.87	207.2	207.02	207.02	206.15	206.02	204.25	205.8	207.74	205.09	205.48	206.71	207.81	206.81	205.9	204.57	206.99	207.44
217.58	214.67	217.05	217.94	216.02	218.85	213.92	218.08	219.17	218.1	217.49	217.98	218.69	218.6	217.59	217.04	216.51	218.91	217.79	216.38	217.34	218.71	220.44	217.89	217.2	218.87	220.5	217.97	218.06	219.87	217.98	217.26	218.26	219.29	216.65	218.83	219.51	216.11	217.28	217.81	218.36	219.24	215.53	217.87	218.21	217.35	215.49	216.55	216.7	218.48
212.92	212.17	213.06	213.53	210.86	213.69	213.76	215.65	212.32	211.99	211.21	215.24	213.07	215.32	214.1	215.67	214.28	213.17	214.38	214.59	213.22	214.18	213.95	211.62	213.5	213.48	213.08	214.19	214.32	213.75	212.61	214.43	213.26	213.77	215.39	215.44	213.4	216.28	212.42	213.39	214.68	215.24	215.61	213.49	213.25	214.8	212.61	214.4	215.59	214.35
212.5	210.86	212.19	212.48	211.65	212.57	210.96	212.27	211.96	212.57	210.68	212.32	211.13	209.49	211.23	212.26	210.91	212.36	211.87	211.54	211.67	213.81	210.2	212.98	210.05	211.73	210.86	212.11	212.68	214.88	211.86	213.99	211.81	211.59	210.82	211.5	212.06	213.98	213.34	210.69	210.49	213.3	213.14	213.56	212.93	210.76	211.93	213.77	210.62	211.48
199.51	201.25	199.97	199.83	199.68	197.97	199.87	200.58	199.46	198.58	198.53	197.53	198.67	197.11	200	199.17	198.96	199.08	200.38	198.98	198.87	199.34	200.71	199.59	196.4	200.27	199.16	198.43	199.03	198.25	200.6	199.51	199.76	199.45	198.11	198.42	197.94	199.46	200.15	199.95	199.04	198.7	198.79	199.04	200.32	198.94	198.94	200.87	197.01	198.53
205.88	208.51	207.48	208.26	208.19	207.7	208.51	209.76	207.82	208.28	208.11	209.93	209.17	207.1	209.67	209.92	207.39	206.12	209.32	209.35	209.29	206.81	209.46	208.39	207.51	208.66	209.96	208.24	206.8	208.37	207.94	206.3	210.83	211.19	207.31	208.15	209.41	208.26	207.97	209.01	209.07	208.8	208.83	206.57	210.14	208.91	207.71	209.9	208.1	210.26
207.29	208.53	207.89	208.02	208.22	205.05	206.1	207.88	205.95	207.89	206.24	207.61	206.55	208.78	208.91	206.3	208.61	209.28	209.32	208.66	207.38	206.27	207.59	208.68	208.87	206.76	208.46	210.49	207.63	209.57	207.35	208.46	206.75	207.28	208.01	207.89	209.66	206.96	205.92	205.24	209.04	208.92	209.33	208.24	209.73	206.41	207.71	207.2	208.59	206.37
197.94	198.47	197.03	200.29	200.03	200.59	199.38	198.31	196.97	199.17	200.45	197.43	198.44	195.98	198.54	197.23	199.37	197.02	200.94	200.47	200.45	197.54	198.99	200.62	199.46	198.93	198.04	199.77	197.98	199.92	197.94	199.01	195.58	198.73	198.43	197.66	198.7	199.04	200.45	201.9	201.52	199.94	198.54	198.1	199.73	199.28	200.19	198.57	197.54	198.58
201.32	199.55	201.39	199.67	198.67	199.28	198.57	200.33	198.3	200.56	201.01	202.1	199.37	200.07	200.46	199.33	199.34	200.61	200.69	200.29	202.79	198.87	199.61	200.89	197.32	198	200.69	197.6	199.67	200.89	200.48	200.39	201	200.56	200.7	198.85	197.95	198.46	199.86	199.6	202.01	201.89	200.52	201.19	201.13	199.16	200.49	200.35	200.29	199.67
205.87	204.58	204.52	209.37	205.39	205.82	208.09	205.63	207.1	206.4	206.54	207.24	206.46	208.15	207.91	205.17	208.24	206.73	207.68	206.77	206.17	205.46	209.5	209.67	207.16	204.76	207.15	206.33	207.6	206.73	206.16	204.59	206.08	204.4	205.61	203.42	205.1	204.96	208.05	203.35	207.32	207.81	208.16	206.78	206.7	208.83	207.03	205.23	204.94	208.19
209.95	209.63	206.59	209.75	210.42	210.7	209.02	208.3	209.08	207.25	210.38	210.76	209.6	212.2	210.11	211.24	209.99	211.24	206.78	208.26	209.75	209.52	209.9	211.31	210.24	210.31	208.75	211.91	209.39	208.6	210.53	210.27	208.02	208.17	210.5	210.61	209.05	210	208.27	210.15	208.41	210.34	212.2	208.1	207.87	210.15	210.89	210.71	209.41	209.14
206.1	202.48	202.23	203.48	203.36	202.06	204.12	203.95	204.22	203.59	202.79	204.79	202.92	204.63	204.64	203.6	202.53	204.74	205.25	204.87	205.1	205.35	203.68	204.7	201.9	203.43	204.76	204.09	202.31	203.38	204.96	203.58	202.16	201.34	205.99	203.03	205.8	204.07	202.31	204.53	201.8	203.41	205.35	204.71	203.68	206.11	207.9	204.48	203.92	203.6
212.51	212.93	213.79	213.05	213.78	213.14	216.01	214.33	214.25	212.53	214.32	213.79	213.45	217.1	213.42	214.56	211.79	213.66	213.89	212.59	213.6	215.14	213.89	212.78	213.86	215.37	214.92	213.64	212.75	212.9	214.22	212.6	213.03	214.9	214.31	212.71	212.89	215.4	214.15	215.29	212.39	214.57	212.83	212.86	210.04	215.66	214.9	213.48	214.83	213.73
210.64	212.35	211.17	210.31	212.02	210.33	211.73	209.09	211.59	211.12	208.78	212.02	212.69	212.08	211.47	211.49	210.35	211.16	209.35	212.2	210.32	212.67	212.18	211.97	211.48	208.44	212.37	212.19	212.47	212.57	210.8	211.77	209.53	210.37	212.33	210.99	211.54	210.69	213.29	213.57	210.28	209.42	211.15	213.01	211.52	211.69	210.56	209.04	214.3	211.82
203.15	202.7	203.27	202	205.24	202.35	205.02	202.83	202.29	204.15	202.12	204.49	204.1	201.31	201.94	205.75	202.6	203.34	201.83	202.72	201.84	202.22	203.15	203.19	204.49	203.12	204.73	202.12	203.31	203.81	204.06	203.54	202.22	201.27	203.05	203.3	203.56	201.05	201.42	203.81	204.04	201.61	204.22	204.01	205.99	205.5	201.24	201.78	200.86	202.05
199.23	201.31	199.39	199.26	202.75	204.7	202.98	203.76	205.44	203.04	202.63	202.94	200.08	202.18	202.1	205.56	200.74	202.34	203.27	201.42	202.65	202.26	202.51	202.57	202.79	202.09	203.54	203.98	203.42	203.18	204.88	203.38	201.35	203.75	203.14	203.51	202.39	204.82	201.94	200.61	201.47	203.59	201.07	203.14	201.14	204.62	202.89	202.44	201.96	203.95
204.38	209.45	208.88	207.43	209.04	207.3	208.21	208.95	210.49	206.58	208.06	208.21	209.29	207.24	207.51	209.1	209.27	207.38	207.74	208.17	209.04	208.48	209.97	211.32	208.71	207.84	206.32	208.74	208.9	210.88	210.1	210.19	209.36	208	209.11	208.46	207.44	212.74	209.64	208.23	208.72	207.53	208.39	207.98	207.81	207.03	207.47	207.34	209.87	207.71
209.11	211.67	210	207.41	207.45	211.43	209.65	207.27	206.53	209.35	209.96	209.26	209.28	210.77	209.3	208.52	208.04	210.38	209.96	208.15	210.47	207.01	209.16	207.47	209.49	209.68	207.13	208.88	211.83	210.64	210.63	209.96	208.2	210.91	208.66	209.67	207.85	209.42	210.89	210.07	209.2	207.3	210.21	208.78	210.61	210.74	209.31	208.84	208.18	208.39
212.48	210.59	213.21	211.77	211.83	211.38	210.94	210.88	210.27	211.8	211.36	211.7	211.46	211.59	210.48	211.36	209.71	211.76	210.11	209.98	213.77	211.25	214.63	209.59	213.09	212.03	212.35	212.3	211.31	212.78	211.01	209.05	211.67	207.86	212.25	212.31	213.63	210.59	212.04	212.48	211.25	211.99	212.81	212.65	212.12	211.79	208.99	211.9	213.05	212
210.09	206.85	206	210.48	208.72	207.87	207.88	209.81	208.01	211.89	207.62	208.63	206.55	208.43	211.7	209.2	211.08	210.2	210.8	208.56	208.81	207.18	208.55	208.21	208.36	207.06	208.59	208.16	208.68	205.3	207.48	209.74	208.52	208.97	208.76	209.7	207.88	209.38	208.24	210.24	208.51	207.5	208.13	208.49	208.86	207.69	208.72	207.3	207.67	208.77
206.47	207.01	207.31	210.46	210.78	208.08	206.91	208.52	206.81	208.69	206.04	206.55	207.71	207.34	207.8	208.92	208.28	207.98	207.95	206.93	205.7	207.8	207.93	209.35	206	207.72	208.29	207.97	208.84	207.84	205.48	206.74	208.18	206.39	208.34	206.63	207.31	208.22	205.49	207.46	207.79	209.28	204.99	209.62	207.45	207.97	207.76	207.92	208.83	206.37
210.14	207.47	210.16	208.48	211.18	206.36	207.24	207.73	205.53	207.67	209.72	206.52	208.74	207.41	209.37	207.3	207.37	210.07	207.19	208.51	207.91	206.84	206.73	206.61	208.38	208.53	208.92	209.84	207.8	207.47	209.53	208.44	208.6	209.15	207.73	206.64	209.54	210.97	205.96	207.49	208.79	207.36	206.93	207.74	206.34	206.27	206.4	207.28	205.95	211.16
207.69	208.69	208.44	208.27	208.97	210.04	207.58	208.37	207.52	208.08	208.04	206.91	210.44	207.87	209.74	209.96	209.36	208.68	209.17	210.43	210.07	207.83	207.15	208.41	209.55	208.8	207.75	210.3	207.42	210.97	207.01	206.86	211.36	206.82	208.04	209.16	208.85	207.52	208.93	208.77	210.02	209.3	208.35	208.28	210	207.75	208.89	206.77	209.17	208.99
218.25	216.29	217.04	216.29	218.5	216.24	214.75	219.94	216.34	218.23	219.88	218.14	217.52	220.99	216.15	220.73	218.1	219.83	219.45	218.83	217.51	217.89	217.99	220.03	219.17	216.92	217.55	218.23	219.13	215.94	217.4	216.67	219.3	215.23	216.74	217.75	217.92	217.8	218.19	216.15	217.87	219.84	219.27	217.13	217.1	218.12	215.93	217.88	217.37	219.57
210.35	211.31	215.11	209.14	212.31	211.86	211.29	208.47	212.24	211.1	213.24	209.1	211.96	212.17	209.81	212.12	211.39	210.33	212.7	210.12	213.68	213.04	212.03	212.99	211.8	212.1	212.84	213.26	210.4	209.6	212.67	211.44	211.26	211.8	212.52	211.66	211.74	213.5	212.03	211.32	211.54	210.64	210.22	210.86	210.64	212.6	212.03	212.78	210.88	211.65
216.5	214.46	216.65	218.08	218.61	217.43	217.15	214.83	216.96	216.73	215.94	217.85	216.59	217.69	218.1	215.48	215.58	217.78	216.74	216.07	217.46	217.27	216.17	216.19	215.92	218.29	215.74	216.36	215.92	216.21	218.3	214.99	216.42	217.65	217.65	217.01	214.94	217.64	215.62	218.1	216.79	218.46	216.96	216.91	215.53	217.16	216.49	218.86	216.31	217.56
198.38	201.09	199.83	198.31	197.33	201.63	197.84	199.79	201.19	198.99	199.53	198.93	197.9	200.32	200.41	198.22	201.89	200.4	199.72	199.43	198.69	199.29	199.08	198.28	198.26	199.6	198.86	198.06	199.04	198.88	199.8	199.49	198.07	201.74	198.15	198.81	200.93	198.67	198.97	200.15	199.22	200.23	198.04	198.49	199.61	198.93	199.16	198.22	201.68	197.65
192.68	193.75	194.25	192.82	192.59	194.14	194.74	196.55	194.05	191.7	194.57	194.96	196.22	196.36	195.24	193.55	197.85	195.13	196.56	194.21	195.96	195.22	197.2	196.35	194.28	196.38	195.31	195.61	196.43	194.31	196.8	195.68	195.79	194.14	197.68	194.22	194.65	195.77	196.49	193.99	197.01	196.24	196.75	194.57	194.58	194.26	194.29	197.59	195.02	194.28
207.07	207.16	211.22	209.78	208.49	207.3	208.94	210.55	208.89	208.35	207.39	208.21	208.83	209.25	209.64	208.15	209.78	209.45	211.25	210.01	209.93	208.92	209.05	208.98	207.59	208.32	208.56	209.56	210.57	208.67	207.41	208.25	208.85	207.47	207.63	209.62	208.45	209.48	209.55	208.11	209.66	209.1	211.15	210.86	210.04	207.66	209.3	206.97	209.76	207.94
211.59	208.73	210.1	209.44	208.09	208.9	207.85	210.74	210.27	209.53	209.31	207.94	209.29	208.87	208.79	206.56	208.97	209.28	209.97	209.49	209.38	209.19	209.09	210.27	211.01	209.43	208.45	206.94	206.54	210	207.93	208.54	208	210.17	210.46	208.13	210.55	210.33	206.64	209.75	209.37	210.52	209.2	209.34	208.64	210.85	207.15	211.38	209.79	208.13
207.21	208.38	208.38	206.82	207.03	210.26	207.13	209.93	208.8	207.89	208.02	208.26	208.81	209.89	211.67	206.95	207.08	210.14	207.39	208.66	206.97	208.52	210.48	209.06	210.29	208.59	209.44	209.29	208.86	208.67	208.8	208.26	210.26	208.34	208.73	209.46	208.01	206.57	207.36	207.56	210.96	208.74	206.55	208.36	208.28	207.33	206.81	209.42	206.15	208.33
206	205.87	204.97	204.79	205.35	205.81	205.49	206.43	204.76	207.08	205.26	206.32	206.42	204.37	205.25	207.71	205.8	207.36	205.58	206.3	204.14	205.77	205.65	207.61	206.77	208.67	206.6	206.46	206.15	204.06	205.2	204.37	205.38	206.14	205.8	207.02	205.37	205.03	206.47	203.84	207.37	206.65	205.39	206.41	203.06	206.6	204.21	206.15	202.35	206.89
205.98	203.18	203.84	205.27	204.88	205.14	204.63	206.38	203.82	205.97	206.18	206.02	204.43	205.22	205.64	205.31	204.17	204.02	204.14	204.96	203.39	202.94	203.31	202.92	204.37	203.22	202.5	204.12	206.05	203.98	203.82	203.13	205.31	203.49	204.91	207.13	205.95	203.63	201.85	206.17	206.69	203.72	205.09	201.02	204.79	203.9	204.77	206.59	204.66	205
209.33	208.87	208.63	208.01	209.08	209.94	209.87	208.81	209.47	208.58	208.54	207.01	210.14	208.79	208.61	208.13	209.69	207.91	209.13	209.78	208.9	207.84	207.65	208.87	208.35	208.78	208.53	209.61	209.23	211.3	207.39	206.89	208.07	210.6	209.87	208.83	208.86	209.52	205.86	208.54	208.72	207.17	208.03	209.63	208.99	208.6	206.36	208.85	208.24	209.69
209.86	213.02	211.1	214.19	213.15	210.88	211.59	212.65	210.23	210.03	212.35	211.06	209.45	213.28	212.27	210.78	210.98	210.77	212.26	211	213.23	211.93	211.32	212.71	211.56	211.79	210.4	211.3	210.54	210.63	211.29	212.27	211.33	210.34	212.52	210.48	214.12	212.23	209.75	213.06	211.29	213.43	210.39	210.98	211.2	212.38	213.92	210.35	210.41	212.26
196.96	195.36	195.19	196.5	194.61	193.89	194.31	193.93	195.87	193.87	195.34	193.46	195.89	193.15	194.5	195.09	196.04	194.33	194.19	195.86	195.81	194.68	198.12	194.67	197.36	194.86	195.96	198.19	194.09	195.3	194.3	194.56	193.23	193.95	197.44	195.9	194.37	193.66	195.29	197.68	195.61	192.55	195.45	194.71	193.87	195.51	194.42	195.62	195.39	194.88
206.05	206.67	207.91	204.99	205.41	206.12	203.9	207.46	202.66	205.49	203.79	205.36	206.25	205.52	205.27	205.26	205.71	205.82	207.03	207.42	204.85	204.27	204.77	206.13	205.81	206.54	205.53	204.14	204.22	205.69	203.53	205.78	205.91	205.36	210.02	205.65	206.47	206.57	205.38	207.07	203.73	204.27	206.49	206.12	205.24	206.72	204.19	205.15	202.34	204.8
210.66	208.11	210.57	207.93	208.8	208.14	207.81	208.14	206	207.94	208.77	208.43	208.69	208.73	206.57	210.57	210.32	205.97	208.31	209.47	210.42	209.42	208.62	210.23	207.77	211.45	209.15	209.54	208.88	210.76	208.48	207.85	207.02	208.63	208.6	209.99	209.83	207.32	210.09	207.96	207.8	208.22	207.26	209.43	208.43	209.39	210.04	209.12	208.79	206.97
198.3	201.97	198.97	200.88	201.9	201.34	198.94	200.31	200.3	199.43	200.36	198.86	202.39	201.68	200.72	198.54	198.21	202.78	199.61	201.46	200.48	200.42	198.29	198.35	201.11	199.76	199.22	202.17	198.37	202.51	201.1	199.8	200.31	200.78	199.74	203.17	201.98	199.81	200.11	201.38	198.57	199.17	198.9	199.92	198.12	200.44	200.77	201.41	200.57	203.4
206.15	208.72	209.33	209.63	208.61	208.59	207.93	206.18	207.43	208.39	209.32	209.27	208.04	207.39	207.57	210.07	205.69	206.66	208.7	207.79	207.24	206.03	210.12	208.52	206.54	209.06	205.7	208.56	208.55	207.31	207.76	207.64	207.52	207.7	207.62	208.64	207.5	208.17	206.44	207.77	208.45	208.45	207.26	206.61	208.46	209.29	210.44	206.99	209.97	206.84
211.74	209.13	208.92	210.45	207.31	209.43	209.4	212.88	212.38	210.02	208.26	210.44	210.22	210.64	210.83	210.08	210.47	208.66	209.97	208.62	211.24	211.1	207.62	210.66	208.78	209.09	212	209.26	212.9	210.73	208.43	210.49	207.11	210	209.43	207.49	206.62	209.94	207.46	210.98	209.52	208.92	209.91	210.44	207	211.4	208.71	209.72	211.32	210.71
203.86	203.25	203.89	206.88	204.23	205.7	205.07	205.5	205.09	204.84	203.46	203.39	204.58	204.03	203.13	202.53	205.35	205.05	204.53	203.77	201.02	204.18	206.26	204.58	205.64	204.2	203.9	204.01	203.53	205.14	203.94	203.27	203.78	201.72	203.48	204.41	204.66	203.77	204.97	204.19	204.22	204.49	201.94	204.01	201.36	202.54	204.26	203.68	202.87	202.83
207.36	206.24	208.2	208.24	206.63	207.63	207.78	208.45	207.2	206.43	208.3	206.42	207.37	206.58	207.61	208.55	209.77	207.94	207.83	207.52	206.31	207.64	208.21	207.68	207.47	208.03	207.67	206.64	207.32	208.23	206.73	208.1	207.9	206.51	208.43	207.29	208.3	208.67	209.78	205.73	209.48	207.86	207.8	209.37	207.11	207.2	206.78	207.07	207.56	206.51
192.5	194.25	194.52	193.34	194.64	195.94	193.59	193.69	194	194.5	194.14	193.47	196.09	194.85	194.15	193.96	192.98	194.85	195.7	194.11	195.83	193.36	193.67	192.73	191.84	195.14	195.71	193.44	194.16	195.25	190.94	193.38	194.83	195.37	192.06	193.94	193.71	192.04	193.84	197.6	194.29	194.63	195.38	195.87	194.67	194.4	195.83	193.29	193.4	193.97
201.59	203.13	205.47	203.1	204	202.98	205.88	203.83	204.33	204.83	206.84	205.73	206.9	204.59	203.96	207.4	203.56	204.48	204.38	205.99	207.44	207.11	205.41	203.5	203.8	204.29	205.45	205.74	206.6	202.29	204.16	204.95	204.11	205.71	204.72	203.68	205.36	203.52	204.98	203.98	206.33	203.73	205.52	203.22	207.04	202.69	206.12	203.5	206.63	206.76
215.96	219.06	217.48	216.17	216.66	216.88	216.34	217.18	217.47	217.31	217.79	217.57	218.35	217.96	218.18	218.37	218.45	218.92	219.99	219.61	219.18	217.3	218.95	218.89	219.64	217.7	217.27	218.75	219.3	214.99	218.99	217.08	218.93	219.43	219.11	218.02	215.43	216.45	216.7	218.88	218.59	216.97	217.75	219.06	217.52	217.8	218.39	221.19	216.78	218.61
205.12	201.6	205.57	206.26	203.11	202.91	202.7	205.06	202.81	203.11	204.73	204.94	203.21	203.75	203.2	205.61	203.35	203.54	203.65	201.54	203.01	206.31	205.04	204.32	204.35	205.72	203.85	204.52	203.71	202.86	204.58	203.11	201.47	203.04	202.81	205.55	202.83	204.81	203.31	204.12	203.1	200.59	204.11	204.73	202.75	198.77	201.48	204.43	203.28	201.76
206.06	203.97	205.52	203.77	204.71	204.36	205.32	203.41	206.01	205.78	204.4	204.98	204.32	205.94	205.52	205.41	205.31	202.44	203.61	204.58	205.17	204.31	202.81	205.09	204.44	205.39	204.41	207.58	202.52	205.89	204.92	204.46	206.34	205.87	203.01	205.33	201.75	205.23	205.57	205.88	202.93	205.24	205.53	205	202.33	203.71	207.62	203.03	204.72	205.4
218.04	216.33	217.57	216.04	216.36	217.16	219.19	216.69	216.61	217	220.17	217.64	219.07	217.28	219.58	217.45	219.7	220.07	217.07	220.43	214.79	217.63	219.82	217.32	219.61	217.72	219.32	216.2	216.95	217.34	217.03	217.92	217.29	217.58	216.42	215.56	217.91	221.02	219.88	216.21	214.88	217.86	215.49	217.83	216.57	216.36	218.68	218.91	217.52	215.94
207.5	208.85	208.15	206.31	206.68	207.05	207.86	208.3	208.73	208.96	205.68	208.24	207.01	208.45	208.79	206.18	207.79	207.33	206.96	207.89	208.48	209.35	207.95	206.42	205.72	208.77	204.24	207.06	210.03	209.24	209.2	205.35	206.21	207.8	209.26	207.65	209.01	207.11	207.97	208.37	206.4	210.44	206.93	208.28	209.01	208.27	206.9	209.13	205.59	207.67
206.8	210.51	211.58	208.68	208.52	210.95	208.56	210	210.55	211.17	210.48	209.52	207.82	212.29	208.92	208.63	208.72	209.43	208.88	208.95	210.52	209.73	207.58	210.87	208.42	209.95	209.88	209.43	208.5	210.63	210.82	209.05	210.75	209.06	208.67	209.73	208.76	209.85	210.55	211.31	208.48	210.48	206.79	209.23	208.99	211.28	208.87	209.21	211.3	208.92
202.37	205.37	201.72	202.85	204.74	202.78	205.74	205.22	204.9	204.91	202.59	202.81	204.48	204.91	200.92	201.07	203.44	203.52	203.23	204.1	205.02	203.92	204.18	202.69	203.83	204.38	202.74	203.5	203.09	201.89	203.35	200.93	203.08	203.66	203.02	202.94	203.85	203.42	204.36	204.13	202.48	203.27	202.69	203.77	203.36	204.29	206.04	204.48	203.84	202.62
199.13	202.08	198.4	200.72	200.45	202.91	200.97	201.69	199.76	199.73	202.27	202.31	200.93	199.28	200.9	199.17	199.99	201.22	201.48	198.26	200.7	198.93	197.63	200.52	199.93	199.05	200.68	200.06	199.25	199.11	200.04	200.9	198.75	201.09	199.37	199.23	200.37	201.1	201.59	200.11	200.14	199.2	200.85	201.12	203.35	202.14	201.62	199.85	200.59	200.3
204.75	205.68	207.84	202.78	205.16	202.83	206.81	205.28	205.32	205.54	205.74	205.3	204.28	206.3	206.48	204.85	204.62	205.84	205.38	204.83	206.59	206.77	204.86	206.3	205.4	205.8	206	204.86	206.95	208.6	206.85	207.11	206.58	206.9	205.04	206.16	204.64	205.99	207.32	206.98	207.47	206.38	206.76	205.7	205.62	203.77	208.18	205.51	205.78	205.8
205.34	206.08	207.87	210.63	205.23	205.5	208.81	207.51	208.57	206.93	205.68	210.65	207.22	207.54	208.19	209.27	205.99	206.76	207.88	206.22	206.73	206.71	205.76	207.92	208.4	207	208.17	208.68	208.82	206.86	209.74	208.93	204.78	208.02	205.65	207.34	208.18	208.12	207.32	207.47	208.79	206.91	206.28	209.13	209.22	209.06	207.96	207.61	208.39	205.78
207.62	207.14	209.92	208.69	211.35	211.27	211.53	208.65	207.91	209.47	207.8	208.13	206.29	211.5	209.73	212.07	210.45	209.82	208.54	209.5	208.8	212.04	210.34	209.15	209.53	207.58	208.57	210.93	207.91	210.05	209.63	207.31	210.28	207.89	211.71	211.71	210.82	208.51	209.47	209.23	212.05	211.12	210.08	210.71	209.75	208.08	208.57	210.42	208.73	210.88
215.87	215.56	216.1	215.94	218.08	216.84	217.68	216.79	216.55	216.86	216.3	218.13	217.36	215.75	216.3	217.41	217.18	215.36	215.58	216.5	217.49	216.81	215.47	217.02	217.4	218.84	217.58	216.86	217.57	215.98	215.96	218.07	216.93	217.47	218.12	216.99	217.83	218.56	218.93	216.57	217.03	216.85	217.16	216.97	215.63	216.57	215.79	216.18	216.72	216.42
212.58	212.17	214.43	212.57	211.47	212.03	210.8	212.04	211.62	209.96	212.72	211.62	213.12	210.2	213.74	211.57	212.68	213.44	209.3	210.89	213.19	213.29	209.47	211.41	212.48	213.93	211.21	211.48	210.4	211.19	212.9	210.42	211.9	212.11	212.64	215.46	209.41	213.22	213.28	213.37	211.38	211.96	212.2	209.25	213.76	213.03	211.59	212.67	211.3	210.45
203.17	203.02	202.79	203.22	201.46	202.14	204.97	204.52	204.09	202.75	202	203.37	206.04	204.52	201.99	204.2	204.82	202.18	203.18	205.13	202.27	202.74	203.59	202.81	204.41	201.03	200.95	202.9	201.11	205.06	205.86	204.34	203.99	203.99	205.46	202.81	201.05	202.32	202.04	203.23	203.74	203.75	203.28	204.51	203.91	201.98	205.47	200.09	203.83	202.89
197.47	197.82	199.2	200.91	197.85	198.61	199.11	199.44	197.56	200.48	199.9	199.03	198.78	198.52	199.35	197.83	198.54	199.75	199.86	199.04	200.5	198.56	196.47	198.87	201.01	200.84	199.64	199.38	197.85	200.44	198.64	197.28	198.28	199.22	196.59	197.24	201.19	198.9	200.22	199.93	198.35	198.28	200.2	200.69	199.88	198.71	200.64	200.68	198.39	200.81
213.97	214.63	208.35	212.01	214.05	213.92	212.97	211.81	210.69	214.22	213	214.47	212.72	209.96	212.85	212.84	211.9	211.92	213.25	212.41	213.19	210.29	212.33	212.24	210.95	210.77	213.19	213.78	213.1	213.51	212.56	211.15	212.1	211.87	210.06	212.88	211.42	213.94	211.1	210.68	210.5	213.81	210.97	213.99	214.29	213.21	211.69	212.16	213.32	213.98
209.44	209.58	209.69	207.64	208.39	207.49	206.99	207.16	208.7	208.83	207.6	210.67	210.19	207.67	207.83	206.83	210.81	209.36	209.04	209.53	207.91	208.51	206.94	206.56	205.99	207.93	208.81	208.68	209.02	209.19	207.37	208.37	207.95	206.37	209.25	207.16	210.56	207.36	208.15	210.28	207.01	208.59	208.97	209.52	208.65	207.22	207.39	209	207.97	208.57
208.11	205.04	209.39	207.5	210.43	208.38	209.43	209.65	208.7	208.18	210.5	209.38	209.18	210.26	208.7	207.97	208.38	205.02	208.66	208.53	207.11	206.25	207.63	206.14	206.61	206.54	207.39	210.8	206.72	209.23	207.88	210.22	208.76	209.42	207.53	206.79	206.7	210.48	207.37	209.23	207.45	208.33	210.29	208.01	207.29	208.44	208.14	207.5	209.26	210.65
198.83	198.79	199.41	199.59	198.81	199.32	200.22	200.11	200.48	201.01	196.88	201.78	201.61	200.16	200.32	196.53	200.62	198.06	199	200.55	198.58	198.59	199.04	198.15	199.43	196.95	201.16	200.29	200.81	199.96	199.74	196.96	199.61	198.62	199.84	202.44	200.69	197.15	198.5	198.74	197.74	198.96	197.97	200.22	201.25	198.65	201.3	200.61	197.15	199.27
208.15	208.22	209.37	209.62	206.9	209.94	209.96	208.69	206.79	208.81	208.22	207.64	207.27	210.24	204.99	208.19	208.25	209.46	209.16	207.94	209.06	209.03	209.26	210.03	209.38	206.3	208.61	209.37	209.7	208.78	207.55	210.17	207.63	207.5	210.64	209.35	207.43	207.7	208.69	209.16	209.5	208.15	209.97	209.04	209.9	209.24	209.54	209.85	208.01	208.55
207.06	205.43	206.88	205.97	209.54	207.68	207.37	206.81	206.47	208.37	210.03	207.17	207.96	207.39	207.65	208.55	207.09	208.12	206.97	206.75	206.52	209.44	208.6	207.41	210.24	206.25	209.14	208.75	207.4	210.54	207.91	207.03	208.29	206.99	208.02	208.7	207.33	208.97	207.6	209.36	204.58	207.39	208.09	207.61	207.27	208.64	209.45	207.56	207.74	208.03
215.77	217.31	217.76	217.08	214.74	217.01	217.14	217.88	218.63	217.62	217.96	216.87	215.08	216.08	218.13	219.03	217.14	216.49	217.04	217.62	215.24	215.81	216.84	215.58	216.57	215.31	219.22	216.95	216.93	217.17	215.04	216.76	217.88	215.91	218.28	214.33	216.55	214.62	216.73	218.54	216.86	217.23	217.82	217.47	215.16	215.3	216.81	216.43	216.31	216.63
200.96	203.81	202.67	203.17	201.18	201.79	204.39	201.05	203.25	202.45	202.93	202.73	202.43	201.69	200.21	203.73	202.73	201.28	201.98	201.27	201.35	202.63	202.81	201.16	201.14	203.18	202.29	202.16	203.09	202.14	202.76	201.87	204.89	202.69	202.46	203.37	203.34	202.02	202.36	203.4	203.17	201.52	202.86	202.09	203.37	200.96	201.24	203.58	205.41	200.65
219.65	218.41	219.21	219.5	217.4	218.05	216.59	219.44	217.51	220.19	216.74	218.7	217.5	217.69	216.69	218.55	217.95	218.35	217.97	217.14	219.27	218.57	215.27	216.82	219.49	217.96	219.8	216.68	216.63	218.1	219.17	218.51	218.24	219.6	217.79	218.11	220.19	218.06	217.79	216.97	215.15	218.82	215.88	220.65	217.7	218.49	218.92	218.09	214.84	216.03
212.69	212.82	210.48	213.5	211.27	214.79	211.41	212.56	213.5	211.97	214.31	212.46	213.08	213.41	214.04	213.29	211.21	212.03	211.88	210.65	210.03	208.73	213.12	212.35	214.42	212.91	214.02	211.35	212.76	211.28	215.82	211.26	211.48	211.72	210.87	211.76	214.64	214.62	212.76	210.36	214.04	213.82	211.34	213.88	212.13	216.53	211.25	215.34	211.66	210.32
203.74	202.65	203.38	206.1	205.42	206.19	203.67	202.38	207.23	204.11	205.11	206.24	203.58	205.09	205.92	204.42	204.77	205.24	204.92	204.06	203.38	205.1	207.81	203.36	204.46	204.29	204.79	204.75	204.98	204.23	203.03	205.26	203.61	204.85	202.07	203.23	206.27	205.43	204.26	205.21	205.51	205.49	203.07	205.01	205.8	204.7	205.29	202.61	206.77	203.83
208.89	206	207.4	207.31	209.35	206.41	207.14	208.44	208.38	208.36	206.92	207.92	208.8	208.24	208.18	206.69	208.3	205.64	207.93	206.65	206.72	206.93	206.75	208.52	205.9	210.04	207.79	208.33	209.6	206.71	207.7	208.14	207.94	207.26	208.73	209.92	206	205.65	208.04	206.64	207.25	208.39	208.03	206.81	207.58	208.28	206.4	209.26	209.16	207.6
192.85	196.05	193.38	194.6	193.03	192.21	194.68	195.42	195.37	193.49	195.19	195.32	194.78	193.14	192.48	194.54	194.47	194.82	193.24	194.13	194.62	193.09	194.23	195.31	194.91	193.57	196.42	193.21	194.72	195.61	194.06	194.76	194.47	194.68	194.91	191.26	194.14	193.11	194.98	193.46	194.27	192.77	192.97	195.4	195.67	193.57	192.11	193.51	195.27	194.18
213.68	212.72	212.51	212.47	215.83	213.4	211.47	212.15	214.02	214.71	212.73	214.34	212.24	214.89	213.33	211.3	214.75	214.5	211.68	212.79	212.61	212.34	214.52	214.94	213.47	211.5	211.93	212.44	212.7	211.35	213.37	211.82	210.94	212.83	213.63	214.46	212.7	214.15	213.79	216.14	209.62	215.23	211.66	214.18	211.69	214.3	213.66	212.17	214.8	212.36
202.72	202.99	204.46	202.73	205.96	204.89	203.49	204.4	205.57	208.12	204.89	204.03	202.38	204	203.03	204.44	202.29	204.53	205.08	203.96	202.37	203.42	204.38	203.94	205.27	204.62	204.62	204.29	204.47	202.65	205.53	202.91	205.18	206.81	206.17	203.34	205.12	205.36	206.41	206.64	202.73	204.26	204.42	204.14	204.03	205.95	204.56	205.01	204.04	204.98
214.52	213.82	213.32	216.4	213.41	212.62	213.12	213.26	211.18	214.61	214.39	214.08	210.9	215.59	214.15	215.41	214.74	211.04	216.67	216.74	212.19	213.77	213.98	214.16	212.52	213.73	213.75	214.29	215.74	214.58	212.16	213.86	213.75	212.44	215.36	216.26	212.83	210.76	211.55	211.45	213.84	215.46	213.86	212.17	215.06	213.92	214.69	209.99	213.54	213.06
210.9	212.38	212.26	210.6	209.57	211.79	210.7	209.5	211.71	212.35	213.26	211.26	211.58	211.04	212.11	212.61	210.06	213.85	210.71	211.84	208.5	211.59	214.78	210.92	210.84	210.38	211.54	214.08	211.4	211.25	211.11	212.15	212.37	214.66	212.86	210.28	209.71	210.57	210.15	210.81	211.71	210.54	210.84	210.17	211.76	210.86	209.55	210.55	212.59	211.44
210.09	208.06	207.89	207.72	210.25	207.61	208.56	206.67	206.88	210.25	207.6	208.25	211.66	207.05	207.79	208.59	206.65	207.9	207	207.02	207.16	212.05	210.27	207.27	207.83	209.73	208.81	205.19	208.33	209.8	210.18	209.79	208.99	208.29	207.45	207.57	207.26	208.24	208.16	207.03	210.08	209.97	209.19	208.69	209.84	207.49	206.48	208.72	209.47	208.89
205.18	204.53	203.95	204.43	205.98	202.43	201.48	203.4	205.62	203.88	201.88	204.59	202.54	202.5	203.27	204.1	200.94	204.5	203.41	204.74	201.31	203.21	203.81	203.86	204.08	205.63	204.07	204.93	200.73	202.78	203.1	202.84	204.61	205.39	203.8	203.56	201.77	204.89	202.25	202	204.49	204.51	204.61	203.28	205.94	201.32	204.27	202.09	203.76	201.1
205.26	206.5	208.13	202.88	206.33	205.59	205.01	206.3	208.16	205.71	207.26	205.14	203.53	204.67	204.23	203.99	206.28	204.38	205.56	205.28	204.45	205.99	205.31	207.28	205.87	205.68	205.61	207.31	204.59	206.35	204.59	205.12	206.24	204.77	204.59	206.35	205.23	205.13	204.31	206.05	205.1	204.25	203.83	205.98	203.95	204.06	203.73	205.28	204.53	205.47
208.93	205.85	205.88	208.43	207.18	207.54	207.19	208.83	208.34	206.1	208.83	206.52	207.83	207.84	211.44	208.7	209.25	208.46	209.1	207.96	207.72	207.48	207.8	206.04	207.5	206.86	207.63	206.17	207.43	207.04	208.06	207.26	211.07	208.25	207.52	210.21	207.53	208.02	209.77	205.93	208.28	207.92	207.9	204.65	209.51	206.64	208.28	209.83	207.74	207.34
201.94	203.06	203.3	204.3	203.97	201.6	202.08	206.26	203.14	200.96	203.18	204.12	203.25	204.56	202.65	202.96	201.12	202.81	204.03	205.04	203.51	201.59	204.32	201.94	203.71	203.54	204.94	203.5	203.36	205.43	200.11	202.26	203.02	203.01	204.18	202.15	203.34	204.42	202.85	203.32	205.36	202.84	205.23	202.4	203.4	203.73	201.96	203.24	204.94	202.86
208.54	210.11	208.54	209.73	211.08	208.44	207.65	210.23	209.82	211.17	207.62	209.86	207.62	209.23	211.28	211.32	207.55	209.39	208.91	208.43	208.51	208.57	210.25	209.73	207.95	208.59	208.67	210.4	209.38	206.89	209.4	210.59	208.14	211.95	208.01	210.06	208.02	209.24	209.25	210.61	210.4	207.11	210.48	209.65	210.23	208.33	208.63	211.69	208.39	207.7
205.21	203.21	208.1	204.15	205.93	205.25	206.33	204.54	205.86	206.47	204.96	205.29	208.24	206.75	203.17	203.68	204.93	206.17	207.75	203.68	206.79	206.39	203.34	207.25	204.27	205.62	206.16	204.81	207.72	210.37	205.01	205.39	206.64	203.95	206.87	205.53	204.68	206.88	205.06	205.78	207.37	202.82	205.92	206.72	204.08	205.03	204.91	205.7	206.08	205.82
217.54	216.52	218.09	217.86	216.44	216.37	216.72	218.19	216.35	217.55	217.04	218.5	216.61	217.13	215.92	217.8	217.97	219.06	219.55	220.78	218.24	218.26	216.76	220.29	218.07	217.71	220.03	215.28	220.14	216.41	219.39	219.15	218.35	216.83	218.08	218.07	217.47	217.84	215.62	217.78	218.96	219.98	217.86	217.79	217.13	217.54	219.21	217.91	216.05	218.63
199.22	196.86	199.33	197.73	200.24	200.18	199.5	201.52	200.26	199.34	201.08	197.1	200.07	200.78	198.84	197.41	199.89	197.65	197.57	199.44	200.51	201.07	199.18	198.85	198.1	199.35	198.65	198.41	198.98	197.49	200.76	197.35	200.46	200.85	198.91	199.07	201.32	199.61	200.82	198.97	200.52	200.72	199.89	201.34	198.79	200.05	197.3	199.52	198.97	200.14
209.94	208.92	206.82	210.07	211.34	207.16	208.9	209.7	207.79	208.79	208.69	206.51	210.56	210.1	207.11	209.12	208.6	208.53	209.74	209.13	208.81	207.55	206.38	208.05	208.71	208.43	205.84	207.88	206.99	210.15	206.62	209.09	209.11	205.9	207.25	208.06	207.45	207.94	208.66	207.26	208.89	206.89	208.42	208.92	208.46	208.69	207.48	210.79	205.09	207.52
199.21	198.89	197.96	197.82	200.42	201.22	199.07	201.17	198.23	199.17	197.48	199.85	197.51	200.6	198.46	199.2	198.1	199.87	198.54	199.89	200.61	198.86	200.63	198.6	199.08	199.07	198.3	198.11	199.96	200.67	199.34	199.27	196.86	199.96	197.74	196.78	199.22	199.07	199.12	198.05	199.69	200.35	197.76	201.85	197.5	197.62	199.76	198.75	197.62	197.78
196.41	198.25	196.62	198.85	198.21	198.04	198.68	200.4	198.46	200.15	197.08	201.05	199	199.97	197.68	202.02	197.51	198.35	198.54	198.39	199.28	200.3	198.64	198.86	198.06	198.81	197.5	195.37	197.09	199.68	198.65	197.87	200.19	198.59	199.03	199.21	199.08	200.01	197.74	198.67	196.76	196.58	196.95	200.6	198.15	201.68	198.78	197.52	199.81	199.98
199.07	198.47	200.1	198.53	200.32	199.47	196.61	198.44	197.15	198.95	199.3	198.59	198.93	199.1	199.6	198.19	195.82	199.32	197.38	198.22	199.45	199.65	201.51	197.97	197.74	198.93	196.08	197.37	197.96	198	199.45	197.77	199.17	196.78	196.75	198.08	197.97	200.1	198.93	198.24	197.31	197.78	197.28	200.55	197.34	197.28	198.94	198.79	198.81	199.71
209.52	209.97	206.75	207.33	207.27	209.88	206.07	208.16	208.2	207.18	208.11	209.8	208.67	210.84	209.34	207.57	209.43	208.97	208.96	207.91	208.01	209.1	207.85	209.86	208.21	211.84	208.7	209.06	208.51	208.3	209.1	209.08	207.7	206.7	209.64	208.69	209.27	208.99	209.39	206.78	207.53	206.68	209.66	206.94	209.87	207.72	208.86	210.98	209.49	208.77
209.23	212.28	210.24	213.03	212.33	211.59	212.75	210.91	211.89	213.72	211.87	213.74	212.65	209.57	211.06	211.42	211.11	212.13	213.23	213.23	212.12	212.69	211.53	212.13	210.78	213.08	211.09	213.39	211.03	211.56	212.92	212.18	211.49	211.73	211.94	211.77	210.3	212.02	211.73	210.89	211.18	212.37	213.52	211.19	212.35	212.65	211.44	210.39	210.84	210.24
203.67	202.57	203.88	204.25	201.64	204.27	203.35	202.17	206.17	203.21	204.5	205.02	205.02	204.25	205	203.2	202.71	203.2	204.48	202.68	203.27	202.25	203.2	204.24	204.86	202.97	202.83	202.05	202.99	204.43	201.96	205.06	203.23	203.12	202.63	204.12	203.07	203.79	203.72	203.14	201.05	202.89	203.66	204.41	202.84	204.16	202.99	203.3	202.44	202.58
206.34	208.59	209.82	208.39	209.21	205.95	207.56	207.6	206.36	207.25	209.64	209.6	209.17	205.73	207.8	206.74	206.62	207.6	207.16	207.05	206.96	205.96	208.21	206.24	206.68	207.13	208.08	208.44	208.18	209.53	208.42	208.99	208.77	207	207.79	205.99	208.19	206.5	208.51	206.84	208.59	206.34	209.4	211.1	207.84	208.89	205.71	209.98	209.14	207.81
216.46	217.56	216.44	216.37	217.24	216.87	216.8	216.16	218.3	216.05	215.85	217.76	216.22	216.71	217.29	217.14	217.89	216.15	219.25	216	216.25	219.38	215.81	217.49	215.57	216.09	217.91	219.23	217.45	218.82	218.01	217.05	216.48	217.93	215.62	214.76	217.29	214.8	217.72	217.8	217.44	215.24	215.77	216.54	217.99	216.08	216.96	216.88	217.66	214.65
203.03	200.58	202.22	203.88	204.57	204.81	204.75	201.99	203.25	202.84	203.32	204.35	203.87	203.62	202.09	205.58	204.01	202.92	205.81	203.73	203.85	202.8	203.04	204.18	204.15	203.82	202.83	203.93	203.91	202.22	203.28	203.62	202.33	204.32	202.71	206.43	204.59	203.69	202.41	205.87	202.66	204.44	205.57	202.75	205.12	205.21	203.91	203.08	202.63	204.95
207.33	210.96	208.72	208.44	211.94	208.31	210.08	211.6	210.26	210.59	212.05	210.46	214.32	206.73	210.3	210.02	207.78	210.54	210.45	210.12	211.47	210.62	210.64	209.55	210.4	208.3	211.57	209.44	207.41	212.03	209.37	210.09	211.21	209.45	210.93	212.68	208.85	209.6	208.59	210.73	207.44	207.9	209.98	210.01	210.98	208.99	209.54	211.82	208.95	210.52
203.75	202.61	204.48	202.46	205	203.96	204.05	206.46	204.74	204.13	204.46	205.95	205.56	203.85	204.29	202.66	205.33	204.75	206.74	207.04	207.16	203.79	203.42	204.4	204.74	204.81	205.51	202.17	203.88	204.74	205.2	205.28	205.07	205.92	207.05	205.33	204.16	206.26	206.08	206.55	204.04	204.67	205.79	207.64	204.59	202.9	205.41	207.37	203.24	206.67
192.47	193.79	193.27	194.49	193.92	194.43	192.95	192.71	193.81	195.08	194.41	195.71	193.45	193.61	194.84	194.66	194.04	195.32	192.61	193.66	193.2	194.73	196	192.37	193.58	194.76	192.87	195.02	194.23	193.27	194.6	197.49	194.78	193.26	193.91	193.94	197.46	193.25	193.37	192.9	193.81	196	194.47	193.98	194.1	193.38	194.9	193.56	191.77	195.03
209.18	206.91	208.15	211.29	208.84	209	208.99	207.52	208.74	208.61	209.58	208.02	208.89	207.79	207.29	207.4	208.98	208.4	207.66	210.29	207.39	207.42	208.66	209.13	207.66	207.93	209.95	207.86	210.72	210.61	207.63	209.49	210.06	208.31	209.33	208.47	207.79	209.35	207.83	207.75	207	210.62	208.44	209.25	204.93	208.42	208.78	208.42	209.21	205.81
211.56	211.1	207.66	209.72	208.45	209.4	210.18	210.09	208.31	210.07	208.92	207.37	206.62	211.19	207.38	210.76	211.06	207.83	208.82	208.94	208.12	210.4	206.32	209.92	210.46	207.68	209.07	207.9	208.67	208.32	208.96	208.5	208.84	208.18	206.01	208.66	208.48	208.93	210.04	207.2	207.37	205.1	206.99	208.41	208.55	210.34	210.02	209.12	208.98	209.56
199.62	198.79	200.78	198.79	200.3	199.11	199.15	199.67	197.6	200.13	197.22	200.17	199.66	199.73	200.25	200	198.04	198.88	201.04	199.87	200.83	200.49	197.58	197.8	202.05	199.56	199.21	197.38	198.74	199.78	199.73	200.23	200.4	198.14	199.1	197.74	198.37	198.42	199.32	198.47	198.86	201.84	198.2	198.61	198.88	198.34	201.45	201.2	200.45	199.49
209.81	209.31	209.02	209.48	208.6	210.13	208.28	208.04	207.61	207.82	207.39	208.79	210.46	207.82	209.57	207.84	206.22	207.53	208.04	208.19	209.57	209.16	208.3	210.33	207.05	210.85	207.54	208.36	208.91	208.35	209.58	208.38	211.38	208.45	209.83	209.15	210.47	208.94	209.05	209.91	208.67	207.29	207.72	209.02	208.79	210.13	209.32	208	208.07	206.06
206.76	208.41	207.15	210.3	207.62	210.25	209.54	208.18	207.8	210.74	206.43	208.11	208.42	208.14	209.12	208.99	208.64	208.54	209.53	208.62	208.26	210.54	209.71	207.08	208.15	206.52	207.89	210.15	210.01	207.73	208.62	207.77	209.14	207.14	209.53	207.57	208.01	211.35	210.13	209.17	209.39	208.35	207.49	207.25	208.63	206.16	208.68	208.31	207.83	207
215.59	216.68	218.45	217.24	217.27	216.65	215.72	216.45	214.56	216.03	218.1	217.98	214.44	217.36	218.6	215.64	215.18	217.09	216.9	216.41	217.91	219.14	216.3	219.06	219.32	217.38	216.79	217.42	215.44	217.41	217.01	217.13	215.15	218.22	217.1	218.04	217.4	215.42	218.67	215.8	219.27	217.57	216.86	220.43	215.45	217.83	218.44	216.01	216.16	216.53
199.98	199.18	200.31	199.29	199.5	198.49	200.61	199.05	198.45	198.46	201.34	198.98	198.61	199.73	198.37	198.55	201.68	201.33	198.86	199.55	198.47	199.44	198.97	200.87	200.54	200.32	198.72	199.46	199.58	197.68	199.39	199.86	201.06	202.23	199.41	200.4	200.29	199.26	200.73	198.1	197.72	198.09	199.01	200.95	198.03	199.39	199.63	200.22	198.09	198.81
206.54	206.4	205.55	208.03	202.72	203.85	203.8	205.1	205.27	206.99	205.76	207.41	204.19	202.81	205.46	208.08	205.85	205.06	207.23	206.72	204.59	203.86	205.15	206.05	205.59	207.65	203.66	206.01	205.75	204.42	207.33	206.06	205.39	204.88	202.4	205.55	203.69	204.62	204.82	206.03	205.09	206.15	205.58	205.52	206.11	208.83	206.55	206.27	205.4	206.01
212.03	210.42	213.53	211.86	212.72	211.16	211.84	213.35	213.18	211.89	213.14	213.67	211.18	209.4	211.6	213.28	211.66	212.03	211.26	211.72	211.81	210.23	210.44	213.72	210.78	213.13	211.72	212.72	211.92	210.25	211.69	212.1	211.41	211.77	211.95	212.62	211.94	214.67	212	213.02	210.66	210.59	211.72	213.09	209.83	211.77	211.61	211.61	210.64	212.46
203.26	205.5	203.52	202.54	204.11	204.93	203.38	205	203.91	205.28	202.45	204.84	203.25	203.28	203.34	202.8	206.12	205.03	204.13	204.01	204.44	202.3	206.34	203.58	203.15	202.5	205.23	206.66	203.9	202.91	204.03	202.4	202.19	204.42	204.35	203.2	204.44	205.14	203.14	204.61	203.47	205.92	202.07	204.66	201.28	205.33	204.44	206.6	204.36	206.86
212.64	212.54	213.26	213.73	213.91	211.4	212.35	214.11	213.1	215.96	213.36	214.27	214.76	216.62	212.87	213.67	213.38	213.01	212.09	213.37	215.37	214.36	214.09	214.08	217.15	213.03	212.28	211.63	212.04	214.33	211.99	214.2	213.09	215.48	215.53	213.6	214.48	214.17	214.5	216.05	212.63	214.93	216.53	212.65	214.78	213.46	211.69	212.06	212.66	215.14
207.1	210.51	207.4	207.05	208.1	208.94	208.14	206.91	206.85	205.17	208.05	207.52	207.75	207.1	208.14	207.98	207.13	209.88	207.22	208.06	208.3	207.25	205.06	209.31	208.3	208.25	207.02	207.15	207.57	208.62	208.38	207.96	205.81	206.98	207.19	209.23	207.57	210.74	207.72	206.67	206.42	209.03	206.09	209.62	208.18	209.34	206.24	207.08	206.58	208.33
204.47	203.35	201.35	200.75	203.48	202.7	201.6	200.82	202.47	205.14	202.84	201.8	202.26	203.31	206.03	203.5	202.83	204.82	201.94	201.33	203.04	200.99	204.48	201.85	205.69	203.73	202.49	204.48	204.65	203.8	204.12	204.25	201.17	201.99	203.06	202.83	204.35	202.79	204.79	202.15	203.57	202.74	203.28	204.48	204.45	201.41	203.37	200.33	201.04	201.9
205.32	204.34	207.71	206.89	206.11	205.75	206.01	204.8	204.97	207.64	205.75	207.06	205.93	208.12	204.66	206.09	204.79	207.2	205.15	205.83	207.4	204.78	205.91	206.85	207.89	206.63	206.73	206.84	207.93	206.01	205.79	208.74	207.98	206.74	205.45	206.09	206.83	206.37	205.26	208.08	204.68	207.76	206.72	207.21	206.1	207.05	204.19	205.79	207.51	206.09
202.81	199.88	200.64	199.23	200.87	200.67	198.72	198.86	199.43	198.51	201.87	199.5	198.44	199.78	200.5	200.76	199.01	198.86	198.34	200.03	200.66	197.98	199.12	198.79	199.64	199.4	199.5	200.17	199.94	199.55	197.53	199.25	197.54	197.57	197.51	197.75	200.28	199.03	200.66	198.79	201.29	199.91	200.85	199.91	198.51	199.43	200.1	198.03	198.62	200.25
208.72	208.03	208.84	209.84	209.31	207.08	207.81	206	208.14	210.4	210.8	209.44	207.82	209.31	207.39	210.06	207.58	208.65	208.17	208.16	210.33	208.71	206.13	208.88	208.58	210.83	209.21	206.92	207.05	207.04	209.2	208.89	209.71	209.32	209.12	210.82	206.95	207.65	206.91	208.62	211.32	207.59	210.47	209.03	206.96	207.57	208.26	209.99	208.85	209.27
207.49	206.87	208.96	208.25	207.78	207.95	207.49	210.13	209.65	211.79	208.07	208.66	206.98	208.83	207.68	208.59	208.93	210.62	209.14	209.18	207.94	207.23	207.52	209.38	209.28	207.18	210.3	209.49	206.32	209.66	207.82	209.92	209.27	208.44	207.93	208.46	208.9	209.53	207.72	208.27	207.78	207.6	210.01	210.83	208.97	208.95	207.19	208.04	208.81	210.17
202.25	200.42	201.73	199.55	201.81	198.93	200.31	200.1	202.85	199.62	200.84	200.7	201.57	200.74	199.28	200.28	197.5	199.29	200.28	201.23	198.79	202.83	200.22	200.86	200.12	200.55	201.38	200.66	200.85	200.81	201.15	200.7	201.09	201.39	200.98	201	200.8	200.26	198.42	203.11	199.54	201.15	201.43	199.54	200.19	200.68	199.57	199.41	199.05	200.91
202.88	204.32	202.63	203.07	203.18	203.65	202.61	202.76	205.91	203.76	201.76	204.17	206.03	205.74	202.87	202.45	203.54	204.9	203.67	205.14	202.73	201.51	204.21	203.36	202.71	204.6	201.27	202.03	203.7	202.23	203.88	204.35	205.83	205.39	203.55	201.24	204.62	204.1	203.21	205.63	203.22	204.36	203.94	203.82	202.02	203.34	203.78	205.68	202.8	203.98
211.18	211.81	210.45	211.19	212.52	216.34	212.01	212.13	212.17	210.66	211.68	213.37	210.09	211.22	211.59	212.15	212.36	213.25	210.86	210.77	211.13	211.46	209.6	212.8	212	211.16	211.24	210.01	209.55	210.9	210.46	211.73	210.88	211.09	212.93	211.45	211.31	213.12	212.38	210.65	212.16	210.22	211.43	210.48	212.97	210.08	213.78	210.59	212.98	212.44
221.46	217.27	216.92	217.05	218.76	217.49	217.7	218.04	216.65	219.3	217.77	216.34	218.11	215.38	219.46	220.17	218.46	217.24	218.76	217.05	218.16	216.84	219.54	218.97	219.17	217.37	215.25	218.87	217.7	218.37	219.85	217.04	218.82	217.31	218.52	216.65	216.82	217.73	217.45	218.89	217.62	216.51	217.18	220.78	215.52	218.65	218.85	219.77	217.06	217.48
211.92	209.29	207.92	208.84	209.13	208.24	207.34	208.08	209.55	208.56	209.41	211.95	209.67	209.36	210.11	208.1	209.18	208.39	208.41	207.43	209.86	209.87	207.35	210.3	210.28	208.42	207.72	210.69	206.77	210.39	207.75	210.62	210.97	207.98	208.88	207.99	209.3	210.09	208.89	208.56	208.12	207.8	208.77	208.14	209.45	207.54	207.56	208.89	208.9	209.21
210.74	209.32	209.84	209.84	209.66	210.86	209.64	205.69	210.17	206.1	209.03	208.8	208.19	208.44	209.18	207.72	209.69	208.4	208.65	209.14	205.99	208.51	207.9	209	208.06	210.69	208.71	207.47	209.76	207.09	209	208.99	207.61	210.46	208.84	209.21	209.45	210.22	208.08	208.73	207.4	210.09	207.58	206.69	210.02	208.67	209.72	207.57	207.35	205.93
212.47	214.29	213.36	213.77	214.41	213.85	211.32	211.75	212.46	214.17	213.14	214.64	209.26	213.59	212.59	212.3	214.75	212.23	212.85	214.19	214.99	210.82	213.29	212.66	214.4	213.02	212.65	214.82	210.59	214.84	213.56	212.24	214.58	213.34	212.04	213.11	212.11	211.09	212.76	212.35	212.98	211.1	214.94	214.06	214.13	214.16	213.27	212.1	214.23	215.26
195.09	195.56	193.87	197.07	193.97	195.08	197.15	195.28	194.83	194.62	193.63	195.48	196.5	193.48	198.77	195.37	196.54	193.3	195.57	196.35	195.39	194.46	192.8	194.91	196.25	194.53	193.49	196.22	194.65	194.56	196.36	197.12	196.64	195.79	195.03	195.38	194.73	195.81	194.53	196.72	193.07	192.94	194.57	194.62	195.1	194.95	193.31	195.16	194.88	195.47
204.41	204.97	203.92	204.04	205.83	206.49	204.25	204.4	203.41	205.56	204.23	204.57	204.24	203.08	202.94	202.99	202.2	204.96	204.74	201.61	202.87	203.05	204.42	205.76	203.4	201.17	204.41	204.23	204.29	204.5	203.59	202.34	203.97	203.23	203.75	205.27	201.21	206.94	206.35	203.59	203.78	203.35	202.03	205.43	203.49	203.03	204.33	205.04	205.14	203.99
196.81	197.56	200.68	198.68	197.2	198.85	198	196.39	199.46	199.65	199.16	198.98	199.07	198.47	198.17	197.1	196.28	198.27	197.7	200.69	197.93	198.4	197.69	198.95	196.88	198.24	197.72	199.45	197.3	197.87	197.54	198.62	197.25	199.76	198.23	197.59	196.17	197.25	200.25	199.11	196.1	198.38	196.72	197.04	197.78	196.31	198.42	199.01	198.44	195.56
211.44	212.41	211.15	211.45	212.48	211.17	211.15	212.77	212.32	211.62	212.11	212.74	211.77	210.82	211.79	212.41	213.28	214.26	212.05	212.22	210.01	212.09	211.44	211.25	211.84	210.65	211.69	211.55	211.68	210.08	211.81	210.35	209.2	213.05	215.23	213.17	211.61	209.42	210.71	213.17	210.4	212.43	208.99	212.15	211.16	212.51	213.57	209.48	213.08	212.8
202.79	202.58	204.57	204.89	203.98	203.96	204.73	204.4	206.3	201.91	203.57	205.53	205.92	203.17	204.61	201.38	205.75	203.67	205.07	204.78	204.68	206.18	203.12	202.55	203.15	203.82	204.96	203.49	204.51	203.19	202.74	203.43	205.16	203.72	204.58	201.74	200.81	201.65	204.39	203.65	202.78	203.8	203.66	204.72	202.72	203.56	203.73	204.46	200.11	203.86
207.67	209.24	207.12	208.4	206.47	206.42	209.71	207.49	206.79	208.03	208.89	207.83	209.02	208.86	208.81	208.37	207.53	206.49	208.22	207.11	208.77	208.61	208.26	208.24	204.4	208.26	207.98	206.96	206.67	204.27	204.96	206.55	206.62	208.78	208.55	206.92	207.23	208.52	208.87	207.94	207.75	206.28	208.25	205.86	205.85	206.91	207.17	208.39	205.57	208.1
212.94	214.18	212.86	212.98	213.08	211.08	213.63	213.64	211.01	212.54	212.33	211.81	213.54	213.9	212.68	214.29	215.53	214.87	211.57	211.95	214.83	210.02	214.44	213.77	215.53	213.41	211.65	213.77	212.32	212.45	212.29	212.35	213.98	212.22	212.27	213.78	212.84	212.19	213.48	212.64	213.05	214.36	214.28	212.64	214.2	213.99	213.34	211.58	215.7	211.52
203.3	204.77	204.72	205.21	207.01	206.39	205.81	204.65	204.66	205.8	204.3	207.54	207.91	206.73	206.58	205.71	204.92	206.56	207.48	205.07	207.1	204.03	205.24	203.84	204.01	205.4	207.51	204.74	206.15	206.76	205.11	205.24	205.64	204.88	206.39	206.83	203.85	206.67	202.05	205.53	205.93	206.9	205.11	206.99	204.52	204.64	207.64	207.77	205.6	205.31
212.21	214.23	212.47	212.82	214.39	211.66	211.07	212.67	211.41	212.14	210.62	212.64	210.64	210.69	212.95	211.28	211.24	210.01	213.1	214.03	212.86	211.7	210.91	214.85	211.74	210.7	213.47	214.11	210.71	213.57	211.02	214.16	211.49	211.98	212.13	213.51	213.36	213.44	212.88	214.02	211.69	211.56	212.44	210.59	211.13	213.46	212.86	212.46	212.66	212.85
209.83	211.64	210.86	211.82	212.8	214.19	212.05	212.04	211.79	211.93	211.04	212.57	212.57	212.54	210.97	211.84	210.1	213.15	210.75	210.11	212.93	209.92	210.23	211.53	210.44	211.67	212.86	211.64	208.14	211.12	212.87	211.55	211.63	210.62	210.7	212.73	209.91	212.03	211.84	211.16	210.5	210.89	212.34	210.65	209.63	211.08	210.56	210.47	211.17	212.38
201.44	199.63	201.54	199.48	200.03	201.72	200.56	199.36	200.21	200.76	202.23	199.56	199.39	204.09	200.52	197.8	198.6	199.91	201.24	201.9	201.73	199.57	199.54	199.01	199.68	200.13	201.77	199.67	199.75	201.12	198.8	199.14	200.76	198.66	200.75	198.96	199.71	201.6	201.96	200.8	199.14	201.49	197.31	199.98	202.56	199.57	203.16	199.26	200.27	201.72
212.6	212.41	212.69	213.59	213.37	210.77	211.51	212.81	212.87	212.36	211.56	211.34	211.27	213.6	215.82	212.13	212.61	212.68	213.95	212.16	214.07	211.07	213.7	213.23	212.48	213.66	213.11	210.85	210.95	212.04	214.21	213.4	213.54	210.89	211.43	212.36	213.27	212.31	210.95	213.14	212.57	213.9	212.61	210.07	212.99	211.98	211.88	211.76	211.64	214.17
215.95	216.18	219.72	216.41	216.98	216.11	216.33	218.52	218.64	217.76	216.85	216.24	217.86	218.37	217.11	217.37	217.22	217.44	218.35	217.59	215.59	218.61	217.36	216.84	216.65	217.58	218.33	216.84	217.38	216.74	215.6	218.28	216.6	217.16	218.56	218.51	215.85	216.67	218.27	218.92	217.63	218.51	215.55	215.35	215.55	215.72	217.61	215.72	217.91	217.78
208.44	209.8	209.76	209.05	205.28	207.53	207.69	208.54	207.95	208.1	208.09	206.61	208.65	205.78	206.93	207.52	206.23	208.49	209.98	207.55	207.67	208.11	208.19	209.34	207.05	208.8	206.62	208.97	208.19	206.87	208.54	204.25	207.41	206.78	206.93	210.48	208.36	209.46	208.44	207.56	206.9	207.68	207.65	208.08	206.84	208.26	206.97	207.16	208.7	208.5
213.74	213.05	211.27	212.06	209.79	213.57	211.27	214.54	211.96	210.48	210.67	209.87	211.52	211.12	213.18	210.41	209	211.81	212.25	209.4	210.39	213.5	209.53	209.84	212.1	212.03	211.94	210.82	212.1	210.32	210.24	211.21	212.89	212.85	210.48	209.97	213.32	213.6	211.12	212.81	210.09	211.49	212.35	210.94	210.19	212.1	209.91	213.59	212.7	209.98
204.88	204.68	202.19	204.46	202.28	205.23	203.4	204.56	204.32	202.27	203.42	203.57	202.23	204.36	203.61	205.38	203.32	203.93	204.94	202.43	203.27	202.33	202.48	206.03	201.95	206.13	204.3	204.81	203.12	205.17	204.15	204.44	204.87	202.38	203.8	203.71	205.91	204.89	204.93	203.04	203.83	206.41	204.74	203.76	205.28	204.83	203.39	204.33	202.91	201.79
208.75	208.33	209.1	214.58	212.37	210.96	209.11	212.14	212.27	212.96	212.16	210.48	213.38	211.91	213.17	211.68	212.71	212.66	212.26	210.23	212.85	209.83	211.78	212.1	214.44	210.6	211.86	210.44	213.03	209.6	211.14	212.56	212.35	211.19	212.35	211.7	213.1	212.82	209.91	212.83	210.96	210.93	211.63	209.48	213.01	212.65	209.07	208.32	214.55	210.84
204.94	209.72	209.32	207.47	205.72	207.12	205.99	204.11	206.17	206.38	205.4	208.13	206.34	206.22	208.12	207.81	207.23	205.97	207.14	208.08	206.64	206.05	207.56	207.99	206.55	206.26	208.1	207.56	206.34	206.41	206.03	200.87	206.56	205.09	206.54	209.37	207.97	208.82	208.44	208.02	208.98	206.14	205.15	206.46	204.47	208.3	209.57	206.32	203.22	206.99
206.84	208.57	206.06	207.92	206.3	208.96	209.46	207.81	206.93	209.48	206.02	209.04	207.51	208.79	208.85	207.88	206.8	207.2	206.61	207.49	208.55	208.49	208.68	207.79	207.53	207.09	206.93	208.02	209.2	208.19	206.58	208.97	207.09	207.8	209.16	207.75	207.48	210.42	208.89	207.04	206.68	209.91	208.8	206.01	206.88	209.54	209.91	206.46	208.61	208.82
203.46	201.85	203.99	203.1	204.52	203.62	203.55	203.28	203.65	203.69	204.2	202.65	203.82	202.21	205.2	201.87	203.4	202.72	203.11	203.06	201.63	204.24	202.81	204.35	204.73	204.23	202.74	203.39	202.92	203.95	204.25	200.92	205.14	203.18	203.27	204.37	201.6	203.04	204.72	203.98	201.93	203.87	200.67	201.8	204.76	203.59	203.58	203.19	202.14	200.98
199.61	201.52	201.21	201.87	199.09	200.86	198.17	202.66	203.38	201.7	201.07	201.92	201.48	200.43	202.76	202.08	199.98	200.28	200.68	202.85	203.82	201.61	199.33	201.9	201.5	203.51	202.62	199.31	202.47	201.46	202.39	200.92	201.42	199.36	202.29	201.73	200.77	198.91	202.46	202.06	200.08	201.12	203.12	203.52	200.52	201.61	202.39	201.81	199.99	199.91
195.94	196.57	197.63	196.18	197.17	198.87	196.54	197.41	200.2	197.62	198.43	197.86	197.87	198.43	196.37	198.43	198.93	196.52	199.54	200.06	198.87	196.15	199.24	198.96	199.21	198.42	199.39	195.84	198.36	197.25	198.06	198.41	198.75	200.15	196.92	200.24	197.79	197.41	195.98	196.98	195.26	196.68	197.6	198.1	196.15	198.65	197.23	197.89	198.41	200.41
201.59	203.82	203.96	205.26	203.52	204.2	203.94	203.85	204.63	205.03	204.6	203.94	204.69	205.25	203.05	203.93	204.71	203.95	203.65	205.36	203.51	204.81	206.05	206.76	204.68	205.18	204.5	205.8	203.86	205.7	204.5	204.6	204.32	205.42	204.27	204.24	204.96	204.37	205.71	204.26	204.12	204.21	204.68	203.6	203.15	204.31	204.75	202.55	203.8	205.66
214.62	212.42	210.53	213.02	215.09	212.16	211.25	213.65	213.27	213.7	210.72	212.54	214.16	213.48	213.08	210.11	209.86	213.53	211.48	210.62	212.53	213.5	212.95	212.41	213.47	215.23	212.9	213.88	211.81	211.16	212.43	211.7	212.39	211.7	213.71	213.17	211.2	213.03	212.66	214.87	213.16	213.19	214.44	213.55	210.9	211.01	211.85	213.45	211.3	211.79
212.71	211.86	209.73	214.52	210.53	211.19	212.99	213.77	211.96	212.14	214.47	210.62	214.06	210.31	211.99	211.79	213.65	211.29	211.37	212.51	212.68	212.47	210.42	210.88	210.65	211.95	213.8	211.61	212.42	213.31	210.21	212.81	213.8	212.09	212.46	211.24	212.94	212.62	213.21	212.29	214.46	212.43	214.03	212.11	209.89	212.84	211.16	214.51	212.91	209.5
202.76	200.1	202.67	202.77	203	200.31	203.24	201.59	204.08	202.48	202.8	205.44	202.16	203.14	200.92	202.73	202.67	203.67	201.13	204.49	200.09	203.01	202.09	200.52	201.74	202.36	202.98	202.63	200.11	201.91	202.42	201.32	203.32	202.87	201.59	203.49	201.51	200.76	202.2	203.68	202.08	201.7	202.23	202.95	203.51	199.51	201.73	203.06	202.73	202.13
208.6	208.43	205.92	205.02	206.43	210.6	209.36	209.09	210.09	205.97	208.72	207.04	209.68	208.98	208.67	212.04	211.06	207.56	209.37	208.56	209.66	208.43	206.77	209.52	209.4	209.58	206.86	209.35	208.55	207.97	207.2	207.27	209.62	210.17	210.36	209.38	207.02	204.75	208.82	207.68	206.13	208.07	207.54	207.34	210.95	208.28	207.26	210.82	205.86	208.92
202.66	205.57	204.85	206.49	205.15	203.69	204.53	203.35	203.67	203.41	202.51	203.84	204.25	204.28	206.34	204.23	204.21	204.63	202.17	204.57	202.26	206.42	204.66	205.67	205.26	203.14	206.86	203.8	203.59	203.99	203.9	205.28	202.66	205.82	203.57	202.5	205.1	202.26	204.15	202.05	205.55	202.6	202.66	203.73	201.77	204.12	206.81	204.7	203.16	204.51
212.9	214.79	213.07	214.78	214.49	215.13	214.55	216.41	213.54	213.57	212.21	213.5	214.32	215.71	215.17	215.03	213.36	212.15	214.76	214.55	214.39	211.86	213.65	215	214.64	212.6	215.32	215.12	215.05	215.55	215.3	213.26	214.93	213.69	214.91	211.17	215.34	215.28	215.14	212.08	210.67	212.34	212.24	216.02	214.26	212.87	213.16	211.23	213.49	213.12
202.02	200.86	201.5	200.89	201.32	200.55	202.06	200.49	202.96	204.5	202.84	201.37	201.09	199.31	202.85	202.76	199.1	200.52	201.38	201.42	200.99	200.96	200.97	201.42	198.73	201.67	203.02	200.77	202.41	201.75	200.85	200.76	200.89	201.76	202.1	201.45	201.03	201.78	201.3	201.56	200.39	198.4	198.62	200.39	199.52	201.19	201.12	202.29	201.1	200.22
210.08	209.05	209.6	207.05	208.33	208.6	206.49	211.07	209.22	209.42	210.14	208.11	208.34	209.97	210.02	210.02	210.59	209.16	209.44	206.47	208.19	209.95	207.89	206.95	208.66	209.33	209.85	210.54	209.02	207.73	208.52	211.15	207.71	211.08	209.31	207.94	208.44	206.67	208.87	207.21	208.64	207.77	208.46	209.18	208.15	211.07	207.6	210.28	209.05	208.42
197.01	198.47	202.09	197.99	200.28	199.24	199.56	200.65	200.09	198.7	200.53	198.88	198.29	198.37	198.45	197.03	199.28	199.36	198.11	200.43	201.02	200.7	201.73	197.71	198.9	200.25	199.88	202.28	196	197.59	197.88	198.94	199.05	199.55	199.48	199.5	200.2	202.03	199.69	196.17	198.77	199.77	199.19	198.82	200	198.8	199.75	199.32	199.96	198.55
208.66	207.62	206.64	207.83	209.01	209.39	209.24	208.38	205.5	206.92	208.67	208.1	208.36	206.62	209.14	208.05	206.67	210.39	207.18	207.17	208.52	205.87	208.43	207.98	208.29	207.62	208.62	207.42	207.07	207.89	207.3	207.19	207.3	207.93	209.56	205.91	206.55	206.54	209.08	209.56	207.95	207.98	207.62	209.39	209.45	210.12	206.57	205.25	206.72	207.63
201.24	200.83	199.67	198.96	200.43	202.4	199.13	198.91	199.33	200.06	200.36	200.84	201.31	200.38	200.02	198.93	201.6	201.2	202.14	201.7	202.68	203.22	200.9	199.54	200.53	200.4	200.43	199.31	199.62	199.93	199.08	200.48	197.95	200.04	201.52	199.88	200.35	200.91	199.58	202	200.32	202.85	199.08	200.93	201.99	200.43	203.15	200.44	200.42	196.61
204.48	208.16	208.62	207.1	205.94	205.94	204.9	208.19	207.69	207.56	205.95	205.81	205.23	205.92	206.51	204.32	206.36	205.13	205.07	206.76	205.63	207.33	205.8	205.5	203.93	208.44	204.35	206.48	205.24	205.38	206.02	206.57	207.28	206.75	205.03	206.92	206.54	208.8	205.79	204.97	208.3	206.45	207.76	204.66	205.3	205.95	205.34	206.98	207.37	205.78
210.18	211.7	210.47	208.37	210.93	212.24	213.73	212.02	211.39	212.28	211.08	211.49	209.77	208.67	212.78	210.45	210.3	211.58	212.29	211.22	213.01	211.45	210.53	210.06	210.13	214.33	210.66	212.57	213.05	210.56	212.56	212.12	209.87	210.48	210.6	213.61	211.23	210.38	212.12	212.31	210.61	212.12	210.46	212.63	213.73	209.52	211.66	211.99	213.21	212.87
210.7	207.34	208.05	209.12	208.66	209.77	208.27	208.07	209.67	208.99	208.75	207.35	206.68	207.41	207.77	208.14	210.37	208.31	209.95	208.92	207.81	209.81	209.45	209.61	209.38	208.81	209.04	208.4	207.91	207.24	208.9	208.79	209.91	209.35	208.62	209	208.73	209.6	210.19	210	208.34	209.39	208.13	208.13	208.74	208.95	205.84	208.37	207.14	208.28
214	211.44	213.54	213.61	213.96	214.54	215.04	213.39	213.52	213.72	214.95	215.46	214	214.02	215.02	217.38	212.94	214.53	212.49	211.82	213.64	212.35	213.16	213.43	214.67	213.9	213.03	213.06	213.23	212.75	213.53	214.05	213.01	211.77	214.08	216.48	214.36	215.17	213.83	214.59	212.14	215.82	214.89	211.71	211.08	213.7	212.9	213.44	212.22	213.2
206.86	203.59	205.91	208.28	203.57	204.34	205.24	205.35	202.68	204.03	203.68	206.55	205.06	204.24	201.9	205.04	203.94	207.37	205.94	204.47	205.33	205.79	205.79	205.13	202.02	204.12	204.26	207.1	204.68	204.89	206.29	208.53	204.23	206.91	204.33	204.25	204.24	206.32	204.52	205.41	206.2	204.93	204.82	204.19	204.84	203.99	206.99	202.72	205.22	204.04
205.93	206.51	206.9	205.89	205.65	206.08	207.13	208.66	208.5	203.36	205.01	205.17	207.96	207.88	205.56	207.74	207.08	207.54	207.13	206.91	205	207.08	207.37	203.55	206.83	205.73	206.13	205.74	208.05	205.67	203.85	207.81	208.16	206.02	205.82	207.97	208.05	207.24	205.69	205.86	205.45	206.02	205.89	205.77	205.28	207.16	206.34	205.07	206.07	204.66
211.5	211.34	211.01	212.34	213.19	211.62	212.68	210.72	211.72	210.61	210.1	211.93	211.32	210.94	212.54	212.33	210.55	210.99	209.22	211.06	209.78	214.91	211.41	210.61	211.51	211.11	213.57	213.06	213.79	211.7	213.81	212.48	212.75	211.71	212.29	212.97	211.2	213.06	210.15	212.05	209.79	211.43	211.07	209.63	210.86	212.37	214.02	212.28	209.81	212.36
204	203.94	205.36	205.55	203.05	203.06	205.95	203.56	203.39	205.2	202.08	203.53	202	203.29	205.42	202.63	205.15	203.94	205.42	201.95	204.11	205.58	203.93	206.26	203.91	200.93	202.92	204.43	204.59	204.01	206.72	202.32	204.07	203.9	205.45	203.32	203.95	205.38	202.65	205.84	202.16	203.81	202.52	202.09	203.51	202.83	202.77	203.7	201.85	205.82
208.82	207.67	207.37	209.24	209.33	208.53	209.63	209.67	207.66	208.71	208.56	208.25	208.99	206.36	208.95	206.36	207.5	210.42	210.81	208.04	208.55	208	206.43	207.08	208.18	208.2	206.24	208.23	207.33	208.57	208.64	208.06	209.21	207.41	207.72	206.18	208.55	209.9	210.96	211.02	208.59	207.67	207.43	208.24	211.12	210.13	209.54	210.78	206.39	205.37
217.35	214.83	217.25	215.1	215.1	215.71	215.94	217.28	216.32	215.31	216.88	217.59	215.42	218.76	216.86	216.47	214.59	217.23	215.72	215.7	217.86	217.22	218.41	216.66	217.07	218.22	215.19	217.19	217.46	216.74	217.94	215.49	215.84	216.42	215.42	216.77	219.37	216.96	217.78	216	215.89	216.95	215.99	216.28	218.28	217.63	216.96	216.32	218.3	216.76
207.69	207.04	210.41	207.75	207.08	207.13	206.43	205.91	207.51	208.7	207.14	208.44	207.39	205.7	207	207.31	208.09	207.11	208.74	208.97	207.88	208.1	208.34	207.67	208.83	209.25	208.66	207.63	208.66	205.89	206.68	207.02	208.6	208.55	210.22	208.37	208.19	207.86	206.38	207.41	207.86	207.72	208.06	207.38	209.4	207.17	206.23	206.98	207.76	207.76
200.98	201.64	200.11	200.5	200.61	201.91	201.96	198.66	200.59	200.82	199.78	198.29	203.31	200.76	200.05	200.78	201.44	199.45	202.72	199.18	201.16	199.33	201.19	200.42	199.13	199.54	201.54	201.17	199.65	200.26	203.89	199.11	202.73	201.51	200.65	199.42	201.76	199.87	199.14	200.92	198.94	199.98	201.39	199.23	200.38	200.7	199.93	200.1	203.07	201.42
210.72	209.23	212.07	211.21	211.38	212.08	211.86	211.39	210.91	213.57	209.22	213.68	211.66	212.69	214.76	213.51	212.23	212	212.74	213.04	210.82	211.52	211.8	210.77	210.27	212.12	211.69	212.05	213.97	211.9	210.14	212.55	211.44	212.44	213.56	212.33	209.6	212.2	214.8	213.67	212.3	211.62	212.27	212.58	212.86	211.72	215.95	215.55	211.53	211.35
205.77	207.31	207.23	208.22	208.86	207.32	208.49	205.56	208.24	206.98	207.19	208.38	207.66	207.65	207.4	207.44	209.96	207.42	208.03	206.95	208.4	207.15	206	207.46	207.76	208.57	207.82	208.54	205.31	206.68	207.34	207.2	206.95	211.43	208.01	207.43	206.96	205.31	209.64	207.16	208.35	208.45	206.76	206.04	207.32	207.78	205.36	207.7	207.52	205.37
213.25	212.5	213.54	214.96	213.59	214.86	215.17	213.93	212.2	214.55	214.11	213.63	214.61	212.54	215.45	214.3	213.95	216.11	211.72	211.22	214.72	215.05	212.5	214.82	213.94	215.34	213.54	212.42	215.19	215.13	212.67	216.44	215.59	211.87	212.53	214.07	212.94	213.32	212.97	213.8	213.81	214.44	211.22	212.19	215.76	215.3	213.69	215.19	214.24	214.35
204.05	202.86	204.26	205.66	206.56	204.51	203.98	203.1	203.98	204.96	206.98	205.88	204.35	204.72	207.63	204.58	203.86	203	205.2	204.41	202.94	204.22	205.16	205.9	204.84	204.67	204.29	204.78	206.24	203.2	204.34	205.47	206.68	203.74	204.27	205.6	206.63	205.06	203.83	204.04	202.17	205.77	204.12	204.12	203.99	204.89	205.86	203.77	204.64	205.44
211.42	214.79	211.57	211.99	212.81	211.8	212.14	211.07	212.35	211.91	214	211.28	213.78	212.59	211.41	213.61	213.92	211.12	212.65	214.06	212.43	214.91	213.17	212.18	212.72	209.93	213.69	209.38	211.8	213.18	210.85	214.22	211.99	211.18	211.75	214.49	212.12	212.21	214.55	213.72	213.44	213.69	211.95	212.92	211.51	210.95	212.67	213.21	210.22	214.73
218.22	215.72	215.59	219.23	215.84	216.31	217.37	215.2	216.61	216.43	216.27	217.62	216.76	216.65	217.51	218.35	216.56	218.19	212.86	218.38	215.33	214.81	217.25	218.13	216.99	218.78	217.07	215.95	216.2	216.85	216.64	217.77	217.43	219.11	215.28	215.62	216.19	215.78	215.05	218.45	215.04	217.22	215.63	216.33	216.8	215.62	218.36	216.87	215.7	218.97
213.17	213.9	209.64	211.78	212.43	213.51	213.98	212.19	212.67	213.86	212.87	213.92	211.17	212.54	212.54	212.75	211.05	212.33	214.09	215.5	214.11	214	215.33	213.55	214.76	212.18	213.83	213.05	213.66	211.67	213.84	212.2	212.65	211.62	212.53	211.16	213.79	214.18	212.35	214.29	212.43	213.57	210.82	210.15	211.95	213.48	215.55	213.59	210.36	212.89
206.05	208.45	209.49	207.37	207.67	207.23	204.5	206.11	207.82	209.36	209.15	209.54	208.13	207.31	209.96	208.83	207.02	207.93	208.03	208.52	210.66	208.25	207.69	208.47	208.33	205.56	207.74	208.3	205.43	207.99	207.25	206.43	207.42	208.52	208.24	206.44	207.24	204.3	208.66	206.29	207.92	207.58	207.63	209.4	206.74	206.62	206.09	206.96	208.77	207.6
199.92	197.27	198.07	200.04	200.04	197.45	196.57	197.14	200.27	198	197.3	198.69	197.31	198.71	197.35	197.22	198.71	197.63	198.39	196.83	195.18	198.67	197.08	197.93	199.68	198.19	197.87	198.18	197.54	195.39	198.74	198.23	198.61	196.84	196.01	197.72	199.17	197.89	196.77	196.98	198.56	195.76	197.04	197.57	197.36	195.94	199.38	197.57	200.57	197.52
199.6	200.01	202.44	202.99	204.07	202.1	201.92	201.46	200.26	203.43	200.59	202.7	203.16	201.02	199.95	199.57	198.67	200.17	199.85	202.15	200.48	201.51	200.55	202.55	199.94	199.6	201.8	201.83	201.65	201.91	201.56	200.74	203.17	203.13	201.37	201.04	202.39	200.22	201.47	200.13	202.54	202.38	198.39	199.99	198.89	203.13	202.83	200.62	202.08	200.31
203.45	203.69	203.96	203.59	203.96	203.05	203.9	202.61	204.87	204.67	204.14	203.96	205.02	203.91	204.1	203.73	204.41	205.3	205.54	203.83	203.88	204.73	202.95	206.12	205.77	205.19	205.45	205.13	204.72	206.31	204.44	204.51	203.3	203.58	203.09	204.99	205.46	206.89	202.8	203.5	202.59	205.22	202.32	205.36	205.61	205.38	204.95	204.87	203.88	201.49
207.21	208.22	208.32	205.56	207.25	210.62	210.28	205.87	208.57	206.48	208.7	207.93	208.09	206.42	209.04	208.01	207.72	207.22	205.91	205.3	207.68	205.4	208.23	207.51	208.45	207.31	207.08	205.59	208.39	209.23	208.22	207.29	209.42	207.81	208.09	208.66	207.42	206.81	208.64	208.71	207.71	207.12	206.77	207.13	208.42	209.7	208.31	209.77	208.91	207.28
206.93	203.32	203.2	205.8	203.58	204.58	204.27	203.04	204.33	205.45	202.89	203.52	200.86	205.2	204.83	204.92	203.52	202.64	204.67	204.54	204.33	202.64	204.01	200.89	203.66	202.88	203.76	201.76	203.32	203.44	204.2	204.21	201.52	204.01	205.29	204.66	203.09	205.29	203.81	204.31	203.68	204.1	203.86	204.82	204.01	206.07	204.16	204.69	201.58	204.72
202.72	201.44	203.92	203.52	201.42	203.67	204.99	203.01	200.18	203.37	202.07	203.86	201.92	203.82	204.32	203.41	204.62	201.62	203.59	204.66	203.73	203.66	201.71	200.97	204.61	202.77	203.41	201.68	203.8	203	203.2	205.02	202.64	205.57	203.16	203.88	202.34	203.36	202.3	203.69	201.41	203.95	202.99	203.26	204.49	205.27	203.39	202.48	204.84	201.91
206.19	204.86	204.46	202.23	203.91	204.97	203.84	204.92	205.18	205.9	205.01	205.62	204.56	207.03	205.2	202.78	205.34	206.2	204.38	205.35	203.86	206.12	205.84	203.54	204.02	204.55	207.07	205.29	204.26	202.73	205.38	205.02	205.38	203.05	204.48	203.7	202.98	203.54	206.12	207.15	206.2	204.52	204.21	204.27	205.21	204.57	205.67	204.97	204.91	205.03
208.22	208.09	209.1	206.54	207.35	209.13	207.77	207.28	207.57	210.12	206.13	204.27	207.82	206.63	205.86	208.24	207.11	208.21	207.99	208.13	205.95	205.97	206.52	207.96	210.03	207.76	207.81	206.99	207.57	206.75	205.88	208.76	209.19	208.01	208.42	207.02	206.08	207.85	209.06	207.84	205.18	207.25	207.95	209.59	208.19	207.82	208.26	207.18	206.78	207.17
203.58	204.87	203.36	203.96	204.01	205.74	204.2	203.22	202.55	203.7	206.33	204.31	205.31	205.3	202.34	202.51	202.88	204.68	203.65	202.63	203.98	205.26	203.28	203.23	202.76	207.6	205.47	205.64	204.36	202.76	205.17	203.16	207.71	203.3	204.69	203.23	205	203.46	203.96	205.75	204.43	204.53	203.76	203.42	204.14	203.94	205.39	203.8	205.55	203.25
205.91	207.48	206.61	208.01	208.6	205.89	207.22	207.29	207.32	207.5	207.58	207.65	207.68	207.22	208.76	206.03	210.22	208.9	209.29	208.81	211.03	206.65	207.95	207.27	206.15	208.5	207.45	210.56	205.26	208.4	207.52	207.64	210.06	207.38	207.53	209.85	207.89	206.96	203.96	206.52	208.09	207.33	210.72	207.92	209.05	206.86	208.63	207.94	207.32	207.03
204.35	204.67	206.3	204.06	203.33	204.21	204.24	206.65	207.28	207.75	202.79	204.05	206.38	206.05	202.55	204.22	205.82	203.21	204.9	205.83	204.76	203.57	204.19	204.89	205.34	204.47	205.95	202.44	207.85	205.34	203.93	205.54	208.06	204.24	204.12	201.91	205.29	204.69	204.53	203.18	206.83	204.42	204.65	204.06	206.22	205.72	203.14	205.23	205.28	204.88
205.61	203.6	204.35	206.23	205.37	205.67	203.53	201.93	204.54	204.15	204.95	205.78	205.11	206.39	203.69	203.82	206.2	205.31	203.66	205.45	204.83	202.9	204.72	205.98	203.92	204.56	203.05	204.16	205.34	206.49	207.37	201.93	204.13	204.65	203.48	204.18	205.03	205.1	202.86	203.3	203.9	203.02	205.12	202.94	206.74	205.12	204.03	205.76	205.05	206.46
199.99	199.96	201.12	201.7	198.48	200.51	199.26	199.03	198.95	202.46	198.48	197.1	202.02	201.55	201.59	201.36	201.42	201.25	200.96	201.29	199.28	201.89	200.97	200.04	201.57	201.45	198.56	202.05	201.61	198.67	201.46	198.87	200.59	202.38	200.22	198.41	200.47	200.46	200.17	200.23	199.16	199.47	198.22	200.02	199.59	200.44	199.97	200.71	203.24	200.23
209.09	207.3	207.92	206.15	208.28	205.79	206.65	207.8	208.76	208.88	208.37	206.35	208	208.45	208.88	209.02	206.13	206.24	209.92	206.91	207.23	210.22	208.28	208.07	209.81	208.24	208.7	208.05	206.89	208.37	207.43	209.26	208.4	209.66	206.58	206.41	208.03	209.15	207.27	205.78	209.44	208.22	208.85	207.94	208.3	206.75	208.53	205.75	208.45	208.62
203.9	206.33	206.72	203.4	203.76	204.41	205.3	203.61	205.01	200.65	204.05	205.25	204.82	203.19	204.93	203.47	204.4	205.59	207.9	205.44	203.31	202.51	205.33	204.92	202.13	203.32	203.92	203.33	203.85	205.3	202.65	203.88	203.17	202.23	206.97	203.28	205.16	203.91	203.04	201.91	202.63	203.85	201.4	202.39	203.55	205.21	204.09	202.67	205.22	203.62
215.09	218.72	218.94	218.43	218.57	218.6	217.38	218.25	217.48	218.86	219.59	217.55	216.5	216.41	215.67	217.58	218.9	216.3	218.05	216.96	217.86	217.75	216.68	218.09	218.52	216.92	218.14	218.86	217.1	218.91	218.83	219.64	218.94	219.99	216.51	214.94	218.34	217.96	217.5	218.45	217.4	216.92	216.63	215.19	217.2	217.41	220.12	219.44	216.35	216.63
209.45	211.88	210.12	211.56	213.84	213.29	212.45	214.5	212.48	212.37	213.15	210.95	211.88	213.98	212.45	210.14	212.05	213.15	208.59	211.8	210.96	211.31	211.49	210.13	210.82	213.51	209.17	210.84	213.15	209.61	213.68	211.27	211.82	210.41	211.82	211.47	210.26	211.55	210.85	211.55	210.61	209.78	214.3	211.32	210.7	212.22	211.53	212.79	211.4	211.61
196.78	194.16	194.89	194.97	194.3	195.17	195.34	194.15	192.49	193.59	193.16	195.38	193.83	193.72	192.73	194.95	193.62	193.2	197.06	192.67	196.25	194.38	193.56	195.38	195.32	193.16	193.29	195.63	192.62	194.29	192.01	192.3	194.55	194.52	192.84	195.81	196.04	194.07	194.31	196.7	195.33	192.94	195.81	194.15	195.33	194.44	193.26	194.08	195.75	194.32
209.29	209.66	208.21	208.7	208.14	210.35	208.79	208.64	208.01	207.95	210.36	210.05	210.7	208.34	208.39	208.07	209.1	210.21	208.95	207.11	208.52	209.19	207.33	211.41	208.69	213.07	207.82	206.76	209.82	209.32	206.47	209.79	207.16	210.72	209.08	206.06	207.92	207.61	208.55	209.79	209.4	208.64	208.37	211.44	209.24	209.7	208.9	206.15	210.09	209.67
216.6	217.51	215.94	218.47	217.33	217.13	216.77	217.28	219.7	217.33	218.58	215	217.56	217.72	217.66	217.18	218.34	215.36	216.93	217.18	216.89	216.89	218.57	215.28	217.33	215.71	215.64	216.04	217.8	215.19	216.96	215.62	216.07	218.74	215.81	217.52	216.29	215.44	216.56	215.99	215.43	216.39	217.08	217.22	216.21	216.3	216.86	216.59	216.82	217.55
210	211.02	212.14	212.04	209.63	214.21	211.04	213.12	212.44	211.31	211.66	210.97	212.06	212.16	213.86	212.14	211.71	211.21	210.99	212.42	209.9	211.76	211.79	212.29	213	211.88	209.22	209.64	212.07	213.26	211.53	211.65	214.71	211.6	209.9	213.09	210.44	211.64	209.79	212.93	212.97	212.97	211.9	212.01	213.5	211.92	212.41	213.45	211.66	211.54
207.46	206.26	206.81	207.34	206.46	208.14	207.85	208.3	209.09	207.28	209.12	207.55	207.42	208.12	207.77	207.33	209.35	208.89	208.63	206.14	207	207.38	207.35	206.37	208.21	207.21	206.84	206.68	203.86	207.52	205.56	207.26	207.72	207.29	207.51	208.44	207.17	211.34	208.93	205.78	208.3	207.29	211.04	206.55	209.21	206.91	207.39	208.42	207.56	207.45
209.81	212.34	211.46	212.26	209.38	210.67	212.37	213.14	211.82	213.03	209.68	212.2	211.79	209.54	213.41	211.8	210.55	209.65	211.82	209.93	211	213.42	210.8	211.73	213.42	212.68	211.3	212.99	211.3	212.88	212.58	212.52	213.2	211.64	208.74	211.69	210.93	212.09	210.26	212.15	213.66	211.12	210.88	212.32	212.57	211.13	210.58	210.89	212.56	210.7
201.71	203.99	204.92	204.84	203.36	204.84	202.28	201.43	204.21	204.5	202.45	205.33	202	202.82	205.24	202.43	201.58	204.99	202.64	202.23	203.59	202.32	203.22	204.13	201.43	203.44	203.57	205.56	205.42	202.87	204.5	202.9	201.99	204.15	203.26	203.23	202.88	202.4	203.21	204.29	203.07	204.36	204.13	202.14	201.85	203.31	204.31	202.02	203.3	203.64
203.82	202.62	203.69	201.55	201.26	204.93	203.26	201.89	204	201.58	203.03	203.72	202.1	202.06	205.16	201.55	203.1	202.65	202.39	202.94	204.17	203.29	201.26	202.95	203.15	203.11	202.2	202.42	203.51	205.06	203.58	203.23	201.43	200.56	204.09	203.18	204.26	202.79	204.65	204	203.78	203.32	201.35	203.36	203.75	203.31	201.84	202.54	204.09	204.49
207.81	205.33	206.94	210.33	207.7	208.76	208.62	207.27	206.69	206.51	206.78	207.95	209.29	208.41	208.15	204.52	208.04	208.6	206.28	207.89	205.34	208.12	207.34	208.81	207.65	206.49	206.56	207.93	206.44	208.47	210.01	204.9	207	208.66	208.74	208.86	206.71	205.72	209.66	208.09	206.77	207.46	205.57	207.56	205.9	208.38	207.86	206.31	206.24	207.86
209.26	209.98	208.99	208.35	209.32	210.48	206.89	207.96	210.66	208.52	210.32	208.81	208.82	207.73	211.19	207.95	209.11	208.91	208.45	211.61	207.76	207.57	207.6	206.61	209.2	208.19	209.4	208.51	209.21	208.08	209.45	207.45	209.04	208.8	208.51	211.42	208.63	209.13	206.41	208.19	210.37	207.93	211.33	210.07	209.39	209.04	207.91	206.17	207.28	207.64
206.58	207.87	209.19	209.8	209.52	207.63	209.8	207.52	208.1	205.75	208.33	206.65	208.82	209.86	208.87	211.34	206.61	208.63	208.6	207.99	208.41	209.63	209.42	207.77	209.55	208.96	209.52	209.53	207.53	210.52	208.32	208.57	206.9	206.64	207.97	209.72	209.85	208.15	208.79	210.19	209.9	208.41	207.39	206.9	205.64	209.49	207.44	209.73	208.43	208.16
213.32	211.65	211.88	212.39	211.63	213.36	210.95	212.32	211.87	213.09	213.38	213.59	211.62	212.14	212.23	211.61	211.77	210.91	212.39	210.99	211.82	211.22	209.93	210.95	210.5	212.95	210.98	212.58	213.58	210.2	212.01	210.16	210.46	212.67	212.07	210.9	212.36	208.74	210.24	213.87	210.02	212.97	211.45	212.53	210.34	211.59	213.89	211.04	210.8	211.22
209.31	209.19	207.53	210.3	209.94	209.58	210.06	207.82	209.43	210.61	208.06	207.99	210.21	208.45	210.33	209.58	209.81	207.79	209.56	209.23	208.74	209.54	210.39	211.31	208.43	208.69	209.36	212.16	208.17	208.96	210.58	207.95	212.13	209.96	210.09	208.87	208.4	210.44	209.91	209.53	207.26	209.82	211.38	207.72	210.23	210.41	206.72	207.19	210.08	207.13
210.81	210.36	209.39	209.22	208.66	208.52	207.11	207.23	207.39	207.79	208.5	208.74	206.65	208.01	210.37	207.51	208.57	209.04	208.55	208.48	211.44	207.86	206.39	208.52	209.47	207.38	208.09	209.28	207.84	209.17	208.09	208.92	209.31	210.39	204.61	210.62	207.79	208.18	209.64	209.07	206.77	207.79	208.03	207.24	207.31	209.57	210.48	208.17	208.33	207.97
203.46	204.59	205.12	204.26	204.58	206.04	206.07	202.91	207.44	204.61	204.79	204.5	204.58	204.14	205.58	203.7	205.37	202.66	204.11	204.18	204.72	203.21	204.34	202.58	204.01	203.76	204.12	204.88	206.25	203.66	204.22	202.21	205.18	202.74	205.7	203.27	203	204.11	204.49	205.68	203.36	205.08	205.31	203.71	204.21	206.58	202.89	205.15	204.86	203.19
206.43	207.24	208.09	206.22	209	207.87	208.1	208.23	206.93	208.94	210.16	208.88	207.01	208.47	209.43	207.2	207.27	209.65	211.45	210.43	207.03	207.54	208.63	208.39	209.23	207.47	207.38	208.24	210.03	210.83	206.3	210.83	208.48	207.6	208.06	208.81	208.71	205.45	208.53	207.93	208.2	210.12	209.92	210.68	208.82	210.34	209.29	212.6	211.02	209.33
206.62	208.7	208.56	208.6	209.61	210.17	210.2	208.98	208.32	208.99	207.5	209.4	207.32	210.63	207.72	210.43	209.03	208.62	210.52	207.8	207.11	206.84	211.73	211.15	208.4	208.07	207.39	207.28	208.38	210.79	208.59	208.27	210.48	208.03	208.67	208.27	210.95	208.68	205.22	209.8	210.67	207.7	207.84	208.58	208.89	208.89	209.24	207.94	210.52	209.71
215.73	219.04	217.01	217.35	218.47	216.93	217.65	217.98	216.91	219.51	215.99	216.36	215.35	218.94	217.52	218.42	217.15	216.31	216.47	219.48	218.28	220.33	219.3	219.63	219.04	217.31	217.97	217.41	216.99	216.6	216.9	217.09	217	218.49	220.89	217.55	220.64	219.69	218.28	216.53	217.43	218.57	219.75	218.96	216.81	217.56	218.22	217.77	218.45	217.72
207.08	207.69	211	206.77	206.52	208.44	207.64	208.22	208.29	207.8	207.41	210.99	206.63	208.8	207.96	207.86	209.52	205.19	209.22	207.24	206.74	207.28	205.34	205.94	207.46	209.6	206.49	208.78	207.15	207.99	206.69	206.83	208.03	208.28	208.48	205.02	207.8	209.93	207.54	205.65	206.07	208.11	207.34	209.41	207.1	206.15	209.27	206.63	207.27	209.71
209.22	209.7	209.35	208.33	205.13	209.51	208.39	207.65	209.72	208.84	208.86	206.34	210.25	208.56	206.93	205.77	209.99	208.97	209.25	207.98	210.57	207.99	207.72	207.94	209.88	209.09	207.93	208.93	208.46	209.25	211.61	208.6	208.02	210.81	211.43	204.68	209.89	209.49	209.8	208.65	208.96	206.92	207.51	206.69	208.39	206.8	208.5	206.8	209.01	206.79
206.14	206.03	206.55	208.65	209.22	207.66	207.57	208.57	207.99	206.43	209.79	209.09	208.7	208.85	205.29	207.69	208.44	206.06	205.27	208.1	206.66	206.44	205.71	206.85	207.74	208.68	207.94	207.98	209.79	206.98	207.97	205.99	208.65	207.9	206.46	206.53	208.14	208.21	209.62	207.17	208.98	208.78	208.48	205.89	208.22	208.7	205.88	209.02	209.16	208.31
213.52	215.2	214.37	213.05	214.34	211.62	214.29	212.51	214.29	214.41	215.02	214.77	215.72	212.41	215.21	212.01	213.93	215.23	212.43	214.43	213.93	214.97	213.14	214.2	215.35	214.53	215.18	213.8	214.33	216.61	213.56	215.13	213.27	213.03	214.99	211.8	214.73	214.99	215.96	212.14	213.97	212.61	213.06	215.91	212.71	213.92	214.8	212.69	212.11	213.28
207.33	207.2	207.6	209.51	205.48	207.84	209.01	207.42	207.05	205.46	204.64	208.47	206.03	208.84	208.02	207.43	207.59	204.12	208.58	208.26	207.82	205.71	208.03	207.95	207.22	210.12	207.42	208.24	205.38	206.34	207.1	209.58	208.28	208.21	210.26	208.13	205.92	207.99	206.86	207.86	210.04	207.33	204.82	206.94	207.84	208.37	207.73	209.32	207.48	207.55
206.59	208.96	209.35	208.39	207.86	209.25	206.86	209	208.27	210.19	212.46	209.44	209.49	206.66	207.97	208.76	209.46	207.92	208.58	210.33	208.82	207.22	210.19	210.03	207.67	207.1	207.2	209.11	208.47	208.69	208.61	206.85	209.32	208.69	210.47	210.08	207.79	207.46	207.34	208.96	209.09	206.59	208.02	208.17	210.94	208.22	208.42	209.03	209.17	209.46
207.52	205.9	207.6	208.69	205.08	205.02	207.89	208.63	206.58	207.67	206.23	207.89	205.89	206.97	206.16	206.74	207.44	207.87	207.3	207.58	204.88	207.71	208.79	205.98	210.45	205.98	207.28	208.57	205.65	208.06	207.82	206.07	206.51	210.47	205.52	207.79	207.16	208.97	208.63	209.51	208.77	206.98	206.64	206.43	205.99	209.48	208.04	206.85	207.3	206.86
211.85	209.26	212.69	212.12	212.64	212.28	211.56	211.11	212.54	214.18	211.52	212.5	212.06	212.28	210.57	213.38	210.69	210.69	212	211.61	211.64	212.66	213.81	210.65	212.64	211.18	210.02	213.2	211.87	210.07	213.18	208.51	212.84	210.38	212.85	212.54	211.12	212.45	209.61	213.07	210.63	211.23	212.1	210.02	210.14	213.66	211.62	213.34	210.4	211.59
201.62	202.93	206.43	204.64	203.21	202.47	201.39	202.47	202.49	202.87	201.67	201.81	201.93	201.12	203.05	201.34	202.77	203.4	201.68	200.97	202.66	201.27	200.56	202.12	204.85	203.91	203.18	203.22	202.71	204.51	203.46	203.72	202.99	202.77	205.97	203.14	203.16	202.7	202.06	200.56	202.78	202.44	204.22	201.99	204.08	203.63	204.95	203.63	202.47	200.72
212.83	214.11	212.76	211.89	212.19	211.68	211.2	213.72	212.91	211.27	215.78	212.39	212.79	215.1	212.6	212.64	211.41	213.33	213.7	213.23	213.33	213.83	214.36	213.63	214.02	213.66	214.01	213.16	212.79	213	213.22	212.97	212	215.07	213.16	212.26	212.44	212.51	211.5	210.91	213.86	213.71	213.78	212.76	211.2	213.96	211.27	212.89	213.51	214.94
199.89	199.79	199.14	199.08	199.16	199.2	199.52	199.11	200.06	197.89	198.8	199.44	198.07	201.6	198.25	200.44	197.65	198.11	199.56	202.52	200.75	201.21	197.84	199.21	204.83	198.56	199.76	199.4	199.36	198.89	198.89	199.33	199.06	199.76	197.02	201.24	199.05	197.37	199.72	199.23	201	200.27	197.97	199.34	198.72	201.07	200.17	199.67	199.03	200.04
211.69	212.52	210.24	211.57	209.9	210.99	207.24	207.86	209.56	208.16	211.57	209.03	209.68	210.53	208.37	207.39	206.41	207.76	209.85	209.11	209.45	209.68	209.52	208.28	212.14	206.75	209.33	208.39	211.31	206.59	209.97	210.03	212.18	210.68	210.59	211.13	209.86	210.2	211.33	208.43	208.57	209.08	211.57	207.88	209.52	211	210.94	209.33	212.22	210.09
207.29	209.13	209.2	208.52	206.09	206.18	208.5	208.46	206.07	206.73	208.63	206.57	206.14	209.15	208.8	207.83	208.49	208.19	209.32	208.21	209.07	207.6	207.04	206.46	206.92	206.95	210.19	206.69	208.47	207.98	208.75	206.28	208.98	208.45	209.05	207.23	208.11	210.46	208.16	210.09	208.28	208.86	207.12	208.27	208.56	208.73	209.06	207.66	208.67	207.43
201.96	200.11	203.26	203.65	204.43	202.01	205.5	201.98	202.88	205.84	203.86	203.79	203.82	205.17	204.43	204.05	204.21	204.1	202.74	207.53	203.53	201.91	207.25	204.31	202.39	206.23	202.93	202.62	202.96	203.14	203.79	202.7	205.42	204.27	203.45	203.05	203.44	204.13	204.51	203.3	202.96	202.91	203.86	202.05	204.73	205.4	205.72	204.65	205.2	204.27
203.61	202.61	203.42	204.1	203.59	203.28	203.26	203.72	202.58	205.34	200.82	205.12	204.47	202.45	201.8	202.46	200.77	202.15	203.87	204.46	202.66	203.02	203.65	202.02	206.89	202.14	202.87	201.87	202.88	203.72	201.22	202.82	205.67	201.07	202.99	203.18	202.23	199.52	202.16	202.02	204.22	203.6	204.1	202.61	203.48	203.07	204.54	203.11	202.05	202.04
203.51	205.31	205.28	204.8	202.77	203	202.92	202.42	204.26	203.62	204.87	203.66	203.08	202.14	200.51	203.05	203.24	203.2	201.95	202.28	203.1	201.97	200.28	203.25	204.81	203.88	202.63	203.52	203.15	204.62	202.3	203.57	203.4	206.53	200.53	203.22	204.19	202.1	203.45	203	204.06	201.43	202.1	201.47	202.68	205.68	204.27	204.36	200.91	202.02
203.66	203.46	201.01	203.27	201.07	201.56	201.34	201.8	202.35	203.89	203.4	205.88	203.54	204.77	202.69	201.82	201.71	205.32	204.23	200.56	201.37	204.69	201.52	203.42	202.33	205.02	202.03	199.83	203.56	204.94	203.83	201.78	203.42	202.09	203.95	201.66	201.74	204.93	202.47	203.71	204.17	201.84	202.65	204.24	203.69	202.47	202.08	202.41	202.36	205.45
198.76	195.56	200.35	199.16	195.89	195.86	198.22	197.8	196.78	197	201.24	198.5	197.02	199.27	197.61	198.83	198.7	197.42	199.34	198.95	196.6	198.26	197.14	196.9	197.46	200.29	196.73	199.96	198.12	198.35	198.54	196.91	200.06	198.29	196.31	196.11	199.87	197.55	196.96	199.19	198.07	199.5	197.38	199.89	197.82	198.36	201.09	197.72	196.92	197.24
218.12	215.87	218.95	218.3	217.32	218.13	216.72	216.94	218.93	220.12	217.47	218.22	217.47	218.69	218.04	218.68	217.53	218.95	218.23	218.24	217.5	216.83	217.99	219.56	217.36	217.9	218.79	217.41	217.46	217.96	216.89	217.6	218.01	217.99	218.75	216.61	218.29	218.94	218.22	216.35	216.56	217.5	216.89	217.24	218.12	217.13	217.98	216.2	218.26	217.58
205.54	204.99	204.64	201.93	202.19	202.76	205.99	204.67	202.5	203.77	202.72	205.11	201.85	203.61	202.76	202.43	202.91	202.58	204.9	202.82	200.71	202.83	204.32	202.57	201.9	202.64	203.31	204.19	202.36	202.78	203.18	202.48	203.6	202.67	203.88	203.66	200.13	201.43	204.78	204.06	205.06	203.99	202.5	199.47	202.62	203.21	203.26	202.96	201.33	202.97
194.32	192.45	194.35	194.25	195.72	196.68	193.62	194.3	193.65	193.56	194.04	195.3	192.9	192.63	194.52	193.16	193.25	193.2	193.91	193.13	193.62	194.6	195.13	192.4	194.6	194.43	192.96	196.61	192.33	195.72	193.11	196.4	195.38	196.4	195.49	194.58	195.17	195.78	192.4	195.93	193.79	192.56	190.96	194.18	193.86	195.67	193.13	191.46	193.5	195.36
210.59	206.69	211.03	207.87	209.17	209.42	208.5	209.51	208.45	208.98	208.52	207.4	208.43	207.79	208.98	209.22	209.56	206.78	208.6	209.1	208	208.82	208.52	210.67	210.57	208.15	209.87	207.88	208.44	207.94	208.55	207.06	207.58	207.8	208.59	208.83	210.14	206.68	207.64	206.94	209.6	209.53	207.69	206.41	208.49	208.99	209.32	210.21	209.65	206.67
203.91	206.15	206.27	204.33	204.86	206.4	206.28	207.13	206.18	203.16	203.56	205.21	205.08	203.66	204.81	205.28	202.65	205.57	204.54	205.3	206.41	204.42	205.05	205.88	205.11	205.63	203.97	204.63	206.21	204.77	203.75	204.32	203.18	204.41	202.46	206.54	205.31	205.96	205.95	207.39	203.79	205.63	205.18	204.52	204.84	203.82	202.23	205.22	205.67	204.92
203.6	205.56	205.81	203.63	204.43	205.54	204.91	204.24	203.3	204.45	204.11	205.42	203.26	203.99	205.33	204.47	204.4	204.39	204.57	204.27	206.11	206.76	204.19	205.61	203.27	202.5	206.3	205.51	203.62	205.77	204.68	204.48	206.05	202.87	203.05	204.06	206.92	204.35	205.99	205.49	205.22	206.49	204.79	205.11	204.12	203.61	204.48	207.5	203	205.86
212.77	210.1	210.46	212.03	212.06	213.72	214.96	210.76	211.65	212.61	213.6	212.03	210.89	213.05	212.89	209.26	212.76	211.12	211.51	210.52	212.41	213.8	211.51	212.53	210.07	209.94	212.81	213.17	210.15	211.34	210.91	211.15	210.63	213.02	209.9	212.32	211.23	212.37	211.33	210.79	212.14	210.26	213.01	210.82	210.37	209.93	209.64	213.1	211.55	213.88
212.97	212.57	211.38	212.38	213.09	212.04	211.8	212.66	212.03	211.82	212.07	213.07	213.55	213.43	214.19	212.54	211.27	211.07	216.46	213.91	210.78	213.24	213.06	210.97	211.41	210.8	213.23	211.96	213.79	211.92	210.47	213.41	212.25	212.69	213.7	212.45	211.7	209.72	212.41	214.16	211.92	213.21	213.56	210.61	214.24	212.67	213.92	212.52	214.28	211.48
203.04	202.88	203.98	202.22	202.81	202.9	202.46	199.95	203.78	202.18	201.23	202.69	203.78	202.1	201.65	205.26	201.94	202.01	202.99	203.41	201.62	204.01	201.05	203.18	204.44	204.96	204.36	199.67	202.3	204.14	202.93	201.87	206.27	203.1	201.41	200.99	203.24	202.43	204.12	202.32	201.1	201.25	200.68	202.18	204	202.18	202.83	202.57	201.41	204.63
207.98	209.45	209.19	209.92	207.48	208.74	209.49	211.09	207.49	210.57	204.55	206.19	209.17	209.66	207.49	207.82	208.1	207.49	208.97	208.73	207.52	208.48	211.53	207.96	208.83	207.63	209.33	209.49	210.21	209.39	207.8	208.16	208.66	209.03	208.87	207.78	206.88	209.97	209.39	209.57	208.66	207.24	209.61	210.11	207.67	207.81	208.06	208.26	209.08	209.38
196.92	198.13	197.45	199.02	198.08	197.38	199.42	194.45	199.6	197.09	199.01	197.91	198.4	195.45	198.16	198.14	198.21	197.47	200.79	199.22	196.51	198.18	198.33	198.17	198.52	197.8	197.68	199.25	200.68	198.94	198.61	195.99	199.14	197.39	198.57	196.7	199.38	197.32	200.2	196.78	199.2	198.44	196.39	197.56	199.14	197.07	196.97	199.31	197.22	198.46
203.76	202.09	203.87	204.89	203.32	203.89	206.25	203.16	202.86	205.65	204.94	201.92	203.14	205.43	205.88	204.76	200.38	202.95	203.3	203.26	201.68	203.65	203.24	202.43	204.06	205.56	201.95	205.14	202.31	204.23	201.91	204.67	203.79	202.5	203.91	204.23	202.33	204.21	204.19	204.6	202.56	201.74	202.69	204.4	203.83	203.67	204.39	203.91	202.75	202.91
209.22	207.67	209.27	208.5	208.66	207.45	209.46	206.72	208.54	208.85	207.64	208.11	209.71	208.85	207.65	208.52	211.1	209.19	207.36	210.86	208.86	207.47	206.78	208.16	209.41	209.21	209.46	208.96	207.63	209.62	208.8	208.25	208.19	208.19	206.54	208.31	208.11	207.2	207.37	209.37	209.6	209.55	211.4	209.88	207.11	208.02	206.85	207.3	208.62	211.63
204.52	204.58	202.72	204.32	204.43	201.12	203.55	204.02	202.61	204.29	201.52	203.38	203.73	203.12	202.6	201.57	203.29	203.61	200.86	200.21	203.44	204.42	205.04	202.13	204.26	202.29	203.71	202.4	202.99	201.86	204.72	202.9	203.27	203.02	202.9	203.68	202.73	205	201.75	203.78	204.16	204.23	203.29	202.85	202.12	204.43	202.47	203.06	203.94	202.54
206.41	205.84	205.07	206.48	207.04	206.11	205.42	207.17	206.28	206.42	206.16	205.32	207.31	207.06	206.84	208.85	206.69	206.69	204.85	205.73	206.53	206.76	206.27	206.42	205.39	206.48	205.87	203.7	207.99	206.32	205.64	204.5	206.1	204.37	204.82	204.3	206.89	205.62	205.65	207.12	205.1	207.63	204.89	206.82	206.02	206.46	206.06	206.67	205.73	207.01
201.04	200.31	198.8	199.33	198.55	199.83	197.28	199.64	198.44	200.07	199.88	197.92	198.05	198.1	196.72	199.77	199.11	199.87	198.26	198.51	199.45	197.61	201.53	202	198.6	198.97	199.55	200.17	199.3	199.23	198.23	201.08	199.48	197.57	200.6	200.26	201.41	197.31	200.26	199.4	199.15	198.75	198.51	200.92	200.88	199.45	199.62	199.02	198.45	198.02
202.14	204.37	201.03	202.03	203.52	201.01	201.78	201.88	203.67	202.74	205.75	203.88	203.67	203.03	201.84	200.34	202.11	204.01	202.57	199.48	201.41	202.79	201.89	202.64	204.13	202.39	202.77	203.25	202.3	205.07	204.47	204.25	203.4	202.15	203.17	201.82	201.96	202.02	202.79	202.13	202.27	201.94	202.65	205.18	201.63	202.19	201.79	200.94	203.89	202.98
213.49	212.79	215.19	214	211.85	211.49	214.77	214.6	213.14	212.36	213.48	216.47	215.59	211.97	211.63	213.66	212.07	213.32	212.8	210.79	215.4	212.9	215.14	215.58	214.74	212.27	215.42	215.56	215.05	215.46	217.11	214.33	214.96	213.28	213.09	213.42	213.68	215.74	215.23	212.76	213.08	212.87	212.9	212.58	212.2	211.12	212.9	214.58	215.46	213.79
214.57	214.91	214.02	212.83	212.58	211.56	214.36	213.9	212.8	213.66	213.12	212.19	214.91	210.7	213.39	214.79	212.66	212.79	213.73	213.2	214.75	213.6	215.01	214.53	212.28	215.55	212.31	214.3	214.69	213.85	213.92	212.79	214.61	212.77	213.03	215.3	214.99	215.01	214.32	212.83	215.54	214.9	215.98	215.92	212.79	213.12	213.24	217.63	216.58	214.29
210.36	210.58	210.19	207.84	209.6	210.05	208.29	209.33	209.77	207.53	208.96	207.43	209.16	208.1	206.82	207.01	208.83	207.58	209.74	211.2	207.76	208.98	210.73	209.62	208.32	206.96	209.32	208.04	207.53	210.57	208.87	208.96	209.54	208.84	207.85	207.55	210.57	209.75	208.38	208.55	208.98	210.74	209.44	207.89	208.87	210.99	207.23	210.52	207.23	210.11
206.34	206.27	208.77	207.33	208.68	206.76	206.93	209.17	208.11	208.5	208.08	207.89	207.12	207.94	206.24	208.43	208.71	208.62	209.41	208.39	206.33	206.54	208.09	206.94	208.58	206.32	209.35	207.23	208.2	208.51	209.07	207.42	208.78	206.84	206.93	208.76	207.3	208.12	208.34	206.73	206.13	205.77	205.15	208.65	208.6	206.02	208.57	208.08	208.03	210.24
212	208.79	213.42	213.6	211.07	212.01	211.68	213.16	212.96	213.23	212.77	213.33	212.72	210.16	210.97	211.39	212.79	212.65	213.59	211.66	212.63	210.45	212.2	213.04	212.29	213.23	210.89	211.83	212.92	213.71	210.61	211.59	212.63	212.94	212.06	211.42	211.74	213.52	210.25	213.2	211.63	212.66	209.71	210.86	213.86	212.85	211.18	209.28	210.75	213
206.63	208.77	208.79	209.24	209.95	208.52	209.45	209.89	211.57	207.97	208.29	207.82	206.44	207.54	209.07	208.95	208.64	209.42	207.8	208.33	206.47	209.23	208.32	209.21	207.21	209.51	207.81	208.14	209.54	207.86	208.02	206.19	208.2	208	210.87	208.04	207.98	210.91	207.31	207.39	207.15	207.77	206.07	209.41	207.41	209.71	206.96	207.01	209.45	210.29
208.6	205.09	207.44	208.15	208.45	208.61	208.28	208.1	208.88	208.42	209.54	208.76	208.13	207.64	207.78	207.37	206.6	208.94	208.59	207.05	208.2	207.28	209.08	208.06	208.31	207.79	207.73	207.93	210.28	209.12	207.02	207.78	208.17	208.84	206.96	205.8	207.21	206.1	207.23	208.84	207.44	208.25	209.37	207.16	208.56	209.92	210.04	206.51	206.95	208.23
206.37	207.41	208.92	208.84	208.16	206.42	207.94	208.09	206.85	206.45	206.98	207.53	209.8	205.51	206.32	207.75	208.04	208.08	207.08	208.31	207.58	209.09	208.95	206.4	205.89	207.62	207.92	209.31	208.76	209.55	208.48	208.6	207.29	208.7	206.68	208.35	205.7	208.53	207.63	205.96	205.77	207.85	207.89	207.63	206.23	206.88	208.89	205.68	208.73	208.13
209.94	209.92	208.57	207.16	208.7	206.68	209.3	209.7	207.74	208.33	208.68	208.07	208.3	210.71	207.53	208.83	208.04	209.87	210.34	210.83	210.16	208.02	207.86	209.32	209.09	208.14	209.24	208.34	207.52	210.05	209.16	209.39	209.66	211.04	209.03	208.28	208.53	207.76	208.06	210.04	207.09	210	209.25	206.96	207.85	209.1	207.87	208.79	209.01	207.82
202.8	202.29	203.48	204.51	203.04	204.5	202.87	202.54	203.02	204.41	202.08	201.8	201.03	203.5	203.4	203.65	201.27	200.41	202.62	201.15	203.16	202.03	202.16	201.93	202.46	201.8	202.02	201.3	202.22	203.37	201.31	200.45	204.68	202.85	203.52	204.02	204.12	202.95	203.06	202.47	200.21	201.11	201.05	202.87	202.1	204.71	202.87	203.67	200.25	201.46
209.47	209.84	210.07	210.83	209.23	209.38	209.08	207.83	205.77	207.72	208.8	208.57	208.45	209.35	209.18	208.15	209.51	207.11	208.48	208.11	209.12	211.14	208.46	208.73	208.63	208.28	207.58	208.99	207.34	210.12	206.56	207.65	207.64	210.03	207.94	208.76	210.97	209.25	208.63	207.86	207.87	207.29	208.96	208.08	208	210.19	207.16	207.94	207.91	208.3
203.78	203.62	202.66	202.85	203.05	204.47	205.11	202.66	202.76	203.12	203.23	204.92	201.76	202.96	203.96	202.62	204.04	203.93	203.2	201.73	204.49	202.47	202.3	201.41	201.91	202.89	203.74	205.36	202.45	205.32	200.99	204.91	205.26	203.44	202.54	201.44	204.07	203.62	204.27	206.58	202.81	202.99	202.11	203.12	205.39	203.69	204.35	204.82	204.74	205.51
195.7	194.27	195.87	192.82	195.04	191.9	194.54	194.32	195.91	192.52	194.46	194.84	194.28	196.52	193.04	194.52	193.34	194.62	193.49	195.2	192.88	194.36	196.33	196.28	193.32	193.85	194.77	193.33	195.77	194.1	195.56	194.29	193.73	193.34	191.2	193.08	196.43	193.84	193.55	195.19	193.35	194.12	196.03	194.52	193.71	194.64	193.42	194.85	193.16	196.51
212.44	210.06	213.32	213.82	214.66	213.55	213.26	213.06	211.64	212.03	213.48	212.41	210.56	212.03	213.25	214.25	211.41	215.31	213.64	214.45	212.42	213.42	213.05	215.39	214.9	213.85	215.27	214.15	213.82	212	211.04	212.92	210.52	214.43	213.01	214.98	212.92	213.81	214.78	216.07	212.06	213.55	211.44	212.1	212.1	212.34	212.81	213.78	214.23	212.76
214.21	214.29	213.87	214.54	211.76	215.21	214.45	212.92	214.64	212.46	212.01	213.26	213.34	214.4	213.6	215.05	212.17	215.03	213.13	213.47	214.52	214.29	213.01	214.12	210.17	212.46	212.87	213.66	212.66	217.27	215.24	213.36	213.44	213.25	214.53	212.51	215.02	214.23	213.66	215.24	211.99	215.75	213.69	212.66	213.39	214.68	216.13	214.72	212.87	214.36
205	205.57	206.58	205.08	205.01	204.41	205	203.61	204.67	204.54	204.45	206.52	203.56	204.42	203.3	203.35	204.52	204.12	205.25	204.86	203.05	204.86	203.73	206.26	204.16	204.22	202.49	204.8	205.38	202.95	203.72	204.24	205.95	204.24	203.77	203.07	204.63	205.98	205.13	202.96	207.5	206.96	201.61	205.53	204.44	204.59	205.36	204.23	204.28	204.31
208.2	207.06	207	207.81	209.66	207.03	208.82	208.36	208.26	206.97	207.35	208.93	207.52	207.17	209.32	207.32	207.33	208.78	208.87	206.68	208.56	207.59	206.84	206.83	208.39	205.77	208.84	207.51	207.08	208.77	209.05	204.9	207.24	205.98	208.05	208.4	208.23	208.07	210.11	208.31	208.31	209.18	207.91	207.21	207.75	208.26	207.37	209.66	207.47	207.21
196.62	198.15	199.34	198.62	200.16	198.91	197.5	201.98	196.04	195.64	199.36	197.73	198.74	197.71	198.96	197.49	198.33	198.91	196.95	197.84	199.79	198.88	198.91	200.05	197.55	198.29	198.53	196.88	201.04	197.01	198.91	199.56	198.76	198.33	196	198.8	199.66	198.15	198.22	199.84	195.89	198.84	197.59	197.08	198.26	198.37	199.67	197.66	198.28	198.85
207.55	208.48	209.1	206.57	208.52	206.62	206.03	206.79	208.6	206.07	206.16	207.42	206.8	206.18	208.01	204.9	209.04	209.38	205.81	207.91	208.32	206.54	207.52	207.81	207.5	206.01	208.75	205.67	208.62	207.47	208.79	207.78	208.01	207.54	206.14	206.61	209.01	204.53	205.78	207.27	207.36	207.23	208.18	207.17	207.76	206.8	207.78	207.81	207.56	206.69
201.6	201.48	202.58	202.9	202.89	202.05	203.34	202.87	200.69	201.41	203.46	201.93	201.94	201.96	202.64	203.32	201.97	203.38	202.13	204.05	203.11	203.83	204.71	201.24	202.27	203	202.02	202.29	202.44	201.04	201.88	202.82	202.08	202.19	202.65	200.92	199.07	202.29	205.44	200.22	203.29	201.16	202.91	202.36	201.93	200.48	202.94	204.47	200.26	204.75
205.39	205.09	204.5	204.65	204.66	205.17	205.48	204.49	203.56	204.48	202.32	205.97	205.42	202.89	204.3	206.83	203.98	205.58	205.66	202.61	204.71	204.71	204.94	204.74	203.1	205.97	205.11	205.4	203.66	203.68	203.81	204.92	206.22	201.73	204.33	203.63	202.95	205.73	205.33	205.88	204.34	204.9	202.7	203.73	204.66	205.15	205.27	203.2	205.35	205.91
194.8	191.41	193.56	194.45	191.88	195.19	191.86	194.35	196.96	192.09	195.28	194.05	194.22	194.24	194.48	195.33	194.71	192.79	195.19	194.15	193.61	194.76	192.16	195.67	193.53	195.07	195.08	194.2	194.88	195.62	194.51	196.31	195.32	196.06	195.35	192.34	194.45	193.65	195.14	194.26	193.64	195.73	193.11	190.63	195.1	191.67	194.46	196.63	193.91	196.62
203.12	202.82	202.24	201.1	202.49	203.45	200.78	202.96	202.81	202.4	202.75	203.63	203.26	200.89	205.34	202.83	201.71	201.82	205.4	201.55	201.21	202.2	203.64	202.14	201.7	201.67	203.58	205.17	203.53	201.76	202.72	202.38	203.24	202.81	201.74	203.03	201.64	202.59	201.44	202.28	204.46	201.84	201.25	203.86	203.46	203.51	205.41	204.06	203.56	204.33
209.81	211.07	209.06	208.64	207.6	208.34	205.83	208.45	208.24	209.32	209.97	210.31	210.63	210.17	209.01	209.3	209.85	211.03	208.39	209.95	209.33	209.51	209.73	209.69	207.41	207.63	211.01	211.26	208.94	209.88	207.93	208.29	209.27	209.87	209.48	207.82	208.55	210.31	210.47	207.49	209.18	210.07	209.21	209.03	210.04	207.92	210.23	208.67	212.06	208.79
203.86	201.42	201.69	201.97	201.9	203.1	202.62	201.58	202.66	202.07	205.76	201.16	206.84	201.71	203.23	203.76	202.09	201.41	203.96	203.66	201.06	203.79	202.08	203.21	202.59	203.78	203.21	202.88	203.59	202.22	203.63	201.6	200.74	204.54	201.4	203.37	203.48	202.92	202.2	203.11	199.32	202.63	201.47	202.55	203.59	203.23	203.55	202.42	201.01	201.58
205.43	204.44	200.94	204.5	202.17	201.73	203.01	202.27	204.84	205.09	204.2	202.97	203.88	204.14	201.64	202.37	203.92	204.17	201.95	201.37	206.97	202.48	205.98	205.43	202.71	203.95	201.08	202.81	204.21	203.41	202.36	201.34	202.81	200.57	201.2	204.48	203.61	200.96	203.86	203.98	202.15	204.3	202.57	204.12	205.16	203.67	204.07	203.07	201.55	202.2
211.04	209.29	207.88	210.49	208.98	209.15	208.31	210.83	208.63	211.51	205.56	210.67	209.16	210.29	208.86	207.37	212.45	208.43	208.25	209.88	208.07	209.24	210.05	209.1	209.68	210.77	208.64	212.3	210.53	209.8	208.87	210.71	210.05	209.75	209.28	208.98	208.43	208.32	210.86	208.22	210.1	210.53	211.2	208.81	208.89	210.03	209.93	208.68	211.42	209.97
208.15	209.34	208.27	206.21	207.92	208.3	208.54	208.32	210.15	208.33	208.87	207.95	207.79	210.17	206.43	210.92	208.33	209.67	208.57	210.54	207.96	209.03	207.22	207.52	208.62	209.04	210.24	209.57	209.31	208.9	209.48	210.02	207.49	208.59	209.57	211.13	207.73	208.45	206.74	210.78	208.14	209.39	208.44	207.47	206.6	210.27	207.66	209.67	209.67	208.59
200.67	199.55	199.09	198.19	198.7	199.31	199.56	199.29	201.5	201.28	198.94	200.44	200.44	196.7	201.03	199.35	201.61	199.31	198.28	202.1	199.29	198.27	198.7	199.33	200.83	199.96	201.22	197.14	197.23	198.23	200.46	197.32	199	199.68	198.96	200.36	200.78	199.64	201.33	198.53	198.65	198.77	201.12	198.4	199.11	199.7	200	201.96	198.45	198.22
208.87	208.18	209.49	211.5	209.34	209.06	211.53	208.37	206.58	211.16	208.17	210.59	208.36	207.18	207.31	208.1	210.09	208.49	208.59	207.62	206.67	208.06	209.54	206.91	209.19	208.4	209.91	209.36	207.17	209.29	208.62	209.69	207.61	208.37	207.8	206.64	210.27	211.13	207.61	206.85	208.96	207.27	206.83	207.53	209.92	209.21	207.24	208.75	206.52	211.75
199.03	199.85	199.06	199.9	201.96	196.43	199.94	199.56	196.63	199.57	198.24	199.5	199.44	199.07	199.28	198.32	201.09	200.48	197.76	198.49	200.85	198.69	198.19	199.8	200.26	197.13	201.2	199.68	200.06	198.19	200.15	200.31	198.93	198.01	197.74	197.43	200.36	199.21	199.04	200.84	196.93	199.64	199.44	198.56	201.45	198.93	200.34	197.27	196.59	199.28
219.74	216.27	216.39	216.17	216.91	214.44	217.21	216.52	215.94	215.73	216.88	215.28	216.61	217.38	214.93	216.14	215.56	215.2	215.64	217.62	216.15	216.54	219.18	216.02	214.89	217.22	216.51	217.48	215.94	217.1	214.01	218.58	215.05	217.05	216.19	217.54	216.39	217.26	216.52	214.87	217.42	216.48	213.69	218.14	216.49	214.14	217	217	218.12	216.22
209.12	209.82	209.47	207.4	210.83	207.04	211.18	208.3	205.23	210.63	210.15	206.99	208.77	207.17	209.75	207.59	206.91	209.74	207.9	208.81	208.36	207.34	208.43	207.79	207.59	206.51	207.32	205.91	207.64	209.48	210.55	207.74	209.32	210.21	208.85	210.99	209.39	208.4	209.3	208.74	208.89	209.12	209.74	207.07	207.8	210.19	209.75	210.21	209.56	210.35
198.31	200.59	198.68	198.37	201.67	198.42	199.91	199.61	199.66	198.7	198.84	200.61	197.2	199.76	200.43	196.44	201.76	198.35	198.51	201.73	199.36	199.03	199.74	199.58	199.08	198.14	199.15	201.82	197.73	201.69	200.65	199.16	198.89	200.54	201.37	197.71	199.01	202.49	200.4	198.81	200.07	199.52	200.51	199.09	197.44	198.95	200.02	198.06	198.28	199.77
210.84	210.72	212.14	214.23	208.65	210.88	213.23	212.22	210.87	211.24	213.17	212.01	210.77	212.43	210.51	211.7	210.17	213.09	212.8	210.93	215.53	211.81	210.01	210.52	211.08	212.98	210.57	210.28	210.51	211.33	212.68	209.98	213.09	208.8	210.16	209.34	210.53	211.08	211.28	212.58	210.68	210.03	211.22	210.08	212.6	212.39	210.64	211.46	211.81	211.21
213.27	212.18	211.68	211.85	213.01	213.1	211.9	212.78	211.32	211.2	212.04	213.47	213.42	213.55	212.45	212.93	213.23	210.43	210.9	213.21	211.48	208.31	212.47	213.33	214.12	211.81	211.21	210	213.34	211.94	212.33	211.07	211.34	210.83	212.92	213.82	212.53	213.5	212.13	213.09	213.37	210.95	215.44	214.83	214.85	213.4	213.27	210.9	214.26	211.54
211.53	213.63	211.31	208.88	209.47	212.46	209.61	214.01	211.62	211.32	212.26	210.63	212.11	212.78	214.09	213.19	212.27	212.76	211.83	211.91	211.13	211.49	211.59	212.02	212.16	210.69	214.09	211.44	213.39	211.66	213.93	212.83	211.6	213.07	212.69	211.75	211.68	213.81	211.43	212.82	214.79	212.88	212.38	212.94	212.92	209.61	212.89	210.83	214.27	211.86
208.32	209.55	209.93	208.33	208.59	209.13	208.05	208.07	209.07	209.55	211.36	208.21	207.55	209.65	209.09	208.54	209.03	208.63	205.52	208.89	211.71	208.63	206.84	209.1	209.18	208.88	209.35	208.57	208.89	211.12	208.02	207.85	205.63	210.65	209.06	208.11	208.98	207.95	209.91	206.65	208.44	207.81	208.59	208.85	209.11	207.21	208.66	207.55	206.34	208.68
210.16	207.59	204.49	209.1	206.64	206.02	208.47	207.61	208.33	207.28	206.94	207.12	207.85	209.14	207.54	207.21	210.13	209.37	208.52	206.2	207.94	206.48	208.17	208.06	207.69	208.76	209.14	209.67	208.49	208.44	207.15	208.68	208.83	206.5	206.93	206.81	208.02	207.75	207.29	208.76	208.14	207.36	207.54	207.13	207.78	207.11	208.56	207.79	210.79	207.82
210.12	207.74	208.48	210.05	208.8	211.29	207.72	205.79	208.91	204.57	208.07	208.9	208.73	208.76	208.25	207.76	207.64	210.12	207.94	207.15	209.61	209.65	208.33	209.08	209.8	205.48	207.94	209.28	207.96	208.55	208.76	206.97	208.89	206.95	205.95	210.22	208.18	208.12	206.43	208.87	208.94	207.72	208.21	208.18	206.92	209.01	207.78	206.12	207.51	209.13
206.65	210.56	208.51	207.73	209.22	208.5	210.41	210.44	207.29	210.38	207.74	208.96	208.03	208.23	207.43	209.25	209.77	208.9	206.96	209.1	207.9	208.51	206.95	209.18	208.2	209.98	206.95	210.17	209.56	209.35	208.45	207.74	209.87	209.49	207.47	208.29	208.11	207.67	207.73	206.56	207.54	208.59	207.91	206.41	208.36	207.06	208.95	207.61	207.71	206.44
203.78	206.63	204.01	204.91	204.49	204.11	203.68	204.77	204.14	202.9	205.31	205.81	205.3	205.65	204.66	207.78	204.38	203.28	206.59	204.04	205.27	205.92	206.28	204.76	205.62	204.54	203.89	203.48	203.92	203.27	205.68	206.3	205.06	204.49	206.66	207.22	205	205.05	203.92	204.87	202.67	206.13	202.65	204.25	204.79	204.77	204.35	205.01	202.91	203.76
214.42	212.03	209.05	211.61	212.61	212.7	213.79	212.81	212.96	212.52	212.59	212.56	212.41	213.23	210.03	211.07	211.87	213.86	211.79	211.02	211.67	212.27	210.72	209.5	211.2	213.87	212.93	211.32	211.21	210.2	212.62	211.85	212.81	210.76	208.8	210.35	211.94	209.4	213.73	211.84	212.53	212.91	209.85	213.03	210.21	211.19	211.46	213.28	213.8	210.69
210.37	208.89	207.27	209.86	208.28	208.45	211.21	209.09	206.57	208.17	207.04	209.07	209.9	208.14	208.77	209.41	206.75	207.96	208.7	208.4	207.11	207.3	211.01	210.08	209.96	208.02	208.01	211.43	208.51	206.83	207.35	211.83	205.85	210.1	207.45	210.03	207.65	209.78	208.22	210.54	209.9	206.3	207.23	209.86	208.13	209.81	206.99	206.88	209.41	210.42
208.28	209.46	209.32	208.52	207.38	206.18	207.77	208.74	208.07	207.29	206.07	204.74	207.3	206.24	206.47	207.5	210.04	204.56	206.63	208.74	206.76	207.92	206.33	207.35	207.27	207.35	207.14	208.17	205.56	207.87	206.2	205.79	208.82	204.98	206.45	207.02	207.74	207.52	206.86	206.4	209.45	206.91	205.42	205.99	210.23	207.11	207.21	208.5	208.49	205.04
203.21	204.3	202.78	203.42	202.5	203.76	201.31	201.86	202.35	202.67	203.68	205.38	203.26	201.81	204.02	203.65	205.14	202.72	203.07	203.88	203.6	203.95	202.28	202.59	205.14	202.13	204.65	202.29	203.27	203.16	204.33	204.32	202.63	204.16	202.06	202.03	204.57	202.71	202.53	204.86	203.13	202.08	202.48	204.25	203.18	203.22	202.62	205.11	201.82	206.03
209.53	210.35	209.17	209.03	209.11	211.69	209.69	207.04	211.07	208.78	206.83	206.58	209.37	209.16	210.79	207.35	208.73	207.22	206.96	208.52	207.99	208.34	209.89	209.28	207.1	207.54	207.33	207.56	207.54	208.64	205.59	208.3	208.76	208.38	208.65	208.16	204.83	208.44	209.98	211.05	208.65	207.05	211.37	207.68	209.46	208.27	210.32	210.31	208.53	209.25
211.19	209.69	208.64	208.59	208.97	209.51	209.26	207.15	208.24	209.51	210.39	208.09	208.42	208.17	209.04	208.35	208.3	209.11	208.14	206.82	209.45	207.05	208.3	210.24	207.34	208.93	208.73	209.62	207.68	207.12	208.54	209.11	211.62	207.07	205.46	209.62	207.01	206.47	208.09	207.78	210.17	207.98	208.12	211.52	207.98	207.96	209.49	208.23	207.37	210.33
215.85	217.12	217.5	215.94	217.11	216.62	219.38	218.22	217.41	216.36	217.43	215.53	217.65	217.79	215.29	218.38	217.27	217.47	215.46	218.33	218.23	215.91	214.71	216.71	216.62	217.64	217.34	216.58	217.65	216.05	214.99	216.66	217.44	216.34	216.5	218.11	218.4	217.17	216.37	218.11	217.07	214.88	217.1	219.68	219.66	219.72	215.23	217.6	217.67	216.06
203.78	203.5	206.25	202.17	204.13	204.96	204.13	204.55	203.48	203.02	202.4	203.75	202.31	202.43	203.63	204.96	202.98	203.82	206.46	205.85	205.6	203.22	204.39	202.83	202.54	204.79	203.96	205.24	202.95	201.99	204.5	204.11	202.28	203.28	204.28	203	204.3	204.92	204.73	204.01	202.84	204.73	203.73	203.31	204.17	206.43	202.68	203.77	202.58	203.13
206.44	208.23	209.23	207.45	207.23	207.17	207.93	206.94	207.92	208.02	206.15	209.22	210.31	208.64	205.97	206.05	208.98	208.42	207.02	209.1	206.47	208.82	207.84	207.93	206.02	208.8	209.39	207.3	210.72	208.08	209.67	207.95	208.61	207.79	208.56	207.17	206.55	206.92	205.13	206.49	208.53	207.59	208.35	206.15	209.13	207.5	206.75	210.47	208.5	207.92
210.41	208.99	209.28	210.94	208.69	207.92	209.92	210.26	210.39	210.63	208.85	210.11	210.34	208.34	209.69	208.79	209.4	208.99	209.7	211.66	210.67	208.72	209.09	212.67	209.13	209.94	211.54	209.39	209.48	209.1	208.98	207.88	208.46	208.71	208.34	208.98	209.58	209.81	209.22	208.34	210.07	210.01	210.15	209.76	208.1	209.48	210.84	209.95	208.86	209
218.25	215.23	214.51	219.11	214.39	219	216.52	215.85	215.66	216.85	216.36	216.44	217.06	216.99	214.75	215.45	216.54	215.1	216.35	216.21	216.65	218.41	216.49	218.55	215.13	216.13	219.22	215.25	217.84	218.7	216.3	218.18	215.61	216.92	216.98	215.24	216.04	217.46	217.18	218.72	216.98	214.14	217.38	216.4	217.9	218.98	215.87	215.69	217.76	217.72
209.63	211.24	210.3	209.73	207.95	211.05	209.92	211.07	209.98	209.48	208.11	210.37	207.79	211.42	210.41	209.12	209.41	208.94	208.73	210.63	208.75	210.28	206.71	209.25	210.78	209.22	209.51	209.1	208.84	207.71	207.95	211.45	210.24	207.94	208.92	208.6	208.88	210.96	210.94	210.63	209.56	207.51	207.74	209.79	209.1	209.03	210.36	209.77	209.43	210.02
204.86	204.51	204.6	204.3	203.06	203.04	204.75	206.35	202.57	207.28	204.33	205.33	205.54	206.04	203.78	204.5	203.66	204.08	203.62	204.79	206.26	203.87	206.1	204.06	203.32	203.25	203.61	205.3	205.15	205.41	201.63	205.92	204.23	204.03	206.58	205.33	204.57	204.76	202.76	204.08	205.41	206.02	207.33	204.19	206.06	204.79	204.87	206.79	201.39	203.1
203.45	204.7	202.92	205.31	203.31	205.87	205.67	204.81	204.45	204.49	205.47	201.94	203.73	205.04	205.75	202.38	201.92	203.39	200.97	204.01	204.2	205.34	203.06	202.97	204.63	202.91	206.37	205.66	204.71	206.99	203.99	203.45	202.89	204.21	202.99	202.71	204.52	203.7	203.91	204.34	203.6	203.94	204.68	202.86	203.38	204.83	204.59	204.89	204.24	204.03
199.1	198.6	200.24	202.34	199.78	200.91	198.99	201.19	201.39	201.53	201.5	196.63	198.89	198.44	198.3	198.89	200.93	199.22	201.14	200.36	200.51	199.89	197.87	200.29	198.54	200.92	199.88	198.62	197.98	199.53	198.09	199.58	198.79	199.39	198.02	201.09	199.39	201.31	201.9	199.31	198.46	200.14	200.08	198.67	200.49	199.94	197.05	199.65	198.13	199.96
216.34	215.05	216.91	215.23	216.5	218.06	217.24	219.73	218.49	218.11	217.75	217.43	215.94	214.09	215.57	216.33	218.89	215.73	214.54	217.51	216.21	216.88	214.78	216.13	216.06	218.06	214.89	216.44	215.28	217.74	214.16	218.09	218.28	218.77	215.86	217.47	219.76	217.5	216.45	216.73	216.54	216.41	218.19	217.42	220.1	215.86	216.73	216.67	216.68	218.62
206.54	204.97	204.45	205.04	206.1	206.38	205.32	206.36	205.91	206.45	206.71	207.22	205.33	205.42	206.36	205.9	205.9	205.85	207.48	205.56	205.43	204.3	204.65	207.57	205.03	206.2	206.62	204.88	205.76	205.24	207.91	207.42	205.07	203.66	204.99	206.53	206.88	202.43	207.78	205.4	204.17	207.04	205.65	206.06	206.08	204.03	208.15	204.13	206.31	204.71
212.82	211.82	209.79	209.91	210.71	213.55	213.78	210.13	212.33	211.87	211.28	210.92	212.29	210.93	210.6	210.6	211.27	208.49	211.62	210.92	210.95	210.86	212.34	211.39	212.23	212.3	211.82	209.88	209.76	212.02	212.14	210.08	208.45	211.41	211.32	211.41	211.89	210.73	213.12	212.28	210.9	211.23	210.59	210.9	213.39	212.01	211	214.04	209.79	212.25
213.09	210.95	211.76	212.26	213.34	209.28	212.62	210.68	210.31	214.23	211.25	215.39	211.61	212.62	210.37	209.76	212.78	209.8	213.94	211.18	209.61	211.2	212.8	210.36	214.17	214.05	212.38	211.99	211.8	213.47	213.07	210.73	209.67	208.7	212.02	210.51	211.79	210.51	213.26	214.22	211.75	212.43	211.09	212.67	211.4	210.93	210.78	208.68	213.43	211.33
209.96	206.36	209.26	209.67	206.96	207.96	207.87	209.25	210.41	208.37	208.56	208.48	209.35	209.21	211.1	208.19	208.04	208.96	209.56	209.56	210.17	209.3	208.06	210.2	208.65	208.7	209.23	208.23	210.21	207.25	209.43	207.68	209.76	208.97	209.27	209.94	209.8	210.31	208.68	209.53	209.97	208.46	206.55	208.83	208.65	206.97	209.54	209.65	210.07	207.63
206.11	209.11	207.08	207.7	208.44	209.35	208.69	206.89	208.47	208.04	208.5	208.77	207.28	207.5	207.69	208.11	208.88	207.78	205.3	209.21	208.1	206.62	205.92	208.78	207.9	209.5	206.42	210.58	209.6	210.19	206.98	208.75	208.14	206.04	206.89	209.08	209.44	208.08	206.85	206.75	206.74	211.46	205.74	205.68	208.51	206.13	210.62	207.45	208.13	208.7
210.35	213.29	211.53	208.83	213.59	211.7	211.43	211.01	212.28	212.38	211.77	209.73	210.07	210.91	213.43	211.71	213.17	212.73	212.63	213.71	211.12	209.93	213	209.25	210.77	211.47	211.51	211.43	212.19	210.12	210.9	212.29	209.64	211.6	208.08	210.48	213.33	210.79	210.26	212.27	212.83	211.08	212.18	210.3	214.57	214.74	211.47	211.04	210.08	210.2
206.37	208.4	207.63	208.71	208.84	207.84	208.09	209.26	208.15	208.73	207.99	207.61	207.5	207.62	207.73	207.1	205.61	208.02	206.65	207.59	208.77	207.6	207.9	206.7	206.73	210.16	207.28	207.86	207.94	206.46	206.82	207.28	208.79	207.38	209.41	208.86	206.52	208.49	207.7	205.82	206.78	206.87	206.63	207.48	206.3	208.32	208.63	206.62	207.73	206.39
205.95	205.29	205.62	205	204.11	206.18	203.82	205.61	205.9	208.85	205.87	203.85	206.68	206.08	205.58	206.93	206.93	205.32	204.96	207.04	204.35	206.69	205.66	207.52	204.64	204.08	204.36	204.19	207.35	205.99	203.42	204.35	205.07	207.07	203.61	202.19	204.79	205.36	205.52	203.33	206.2	205.13	204.02	207	205.51	206.63	205.59	205.59	208.48	206
211.25	210.84	211.58	212.2	213.77	212.13	211.75	212.78	213.51	210.48	210.87	212.12	211.04	211.49	212.65	211.03	212.04	212.73	211.56	210.67	214.12	212.08	210.74	211.67	213.34	211.54	212.35	211.32	212.33	214.2	212.8	208.58	210.3	211.59	211.51	213.44	212.38	209.21	209.32	212.53	210.45	213.58	211.34	211.53	214.4	208.84	213.62	213.19	211.65	213.3
211.63	215.54	211.63	211.23	213.55	214.81	211.79	214.74	212.89	214.63	213.77	211.78	213.28	210.65	212.94	212.13	216.21	210.73	212.31	213.76	213.28	211.63	212.32	212.53	211.02	211.82	212.23	213.86	211.1	212.75	213.49	213.56	215.07	212.99	213.88	213.93	212.6	211.79	214.39	211.96	213.8	211.26	212.92	212.38	212.99	212.71	214.85	211.52	212.67	213.57
216.34	218.04	217.68	218.8	216.75	216.59	218.78	217.38	216.44	217.91	217.3	215.32	217.25	218.38	220.19	217.16	217.43	217.63	216.72	218.52	219.26	220.3	217.53	216.98	216.82	216.76	216.15	218.57	220.33	218.24	218.3	216.13	219.77	218.52	218.24	216.62	219.27	220.12	220.51	217.08	219.65	218.62	217.93	220.01	217.1	218.27	219.13	217.38	216.01	217.94
200.47	198.85	199.33	199.07	199.53	200.12	199.82	200.35	201.89	199.15	199.42	197.14	198.24	199.04	197.36	198.6	198.97	199.24	198.73	198.78	200.61	199.59	199.02	200.09	198.48	199.14	197.87	199.35	197.87	198.1	199.6	199.63	200.16	202.29	199.47	198.85	200.49	197.15	199.86	198.33	197.7	203.07	199.05	200.26	199.29	196.7	197.97	196.44	199.92	199.43
206.59	208.19	209.75	206.68	208.27	209.64	209.04	205.45	207.63	207.9	210.52	206.21	207.52	208.22	208.38	207.9	207.53	208.84	209.29	207.92	206.45	208.16	208.68	207.77	208.8	207.23	208.16	209.05	207.56	206.83	206.67	206.85	206.6	206.84	207.1	207.67	207.99	209.74	209.18	209.7	206.24	208.14	208.7	209.4	206.79	208.75	208.93	206.45	206.92	209.41
209.32	207.88	207.93	208.78	207.95	207.92	208.84	209.07	208.82	207.38	207.3	208.76	207.96	208.93	209.9	209.77	210.01	206.44	211.61	207.72	206.37	206.17	207.65	207.25	209.41	209.76	208.97	208.76	209.63	210.24	208.3	210.18	210.25	206.3	209.18	208.11	206.86	205.93	207.46	209.64	209.95	211.21	208.76	206.71	209.33	208.73	209.35	208.57	208.48	207.86
217.41	215.98	216.69	217.48	215.48	216.52	216.31	219.14	217.35	218.33	217.2	215.2	216.69	219.09	218.35	214.74	219.12	217.98	215.93	215.94	217.13	218.09	216.42	216.85	214.34	216.68	218.26	215.86	216.23	216.49	216.88	215.88	216.34	219.44	217.25	218.53	219.14	219.34	217.37	215.61	217.21	217.41	217.2	217.13	215.15	216.18	216.6	216.59	216.43	217.27
212.21	211.47	211.16	209.9	213.34	210.63	210.74	210.19	212.65	211.63	211.01	209.14	211.52	212.25	210.98	210.65	209.91	208.46	211.92	212.55	210.83	212.14	212.63	212.38	210.1	212.57	211.75	210.85	211.02	212.39	212.59	211.89	212.78	213.42	212.17	211.72	211.89	212.17	212.41	211.08	210.67	211.85	211.56	212.14	212.5	211.15	215	210.89	211.82	210.23
213.43	211.55	211.71	213.68	214.29	213.29	214.43	212.3	211.19	214.56	213.98	210.35	212.01	212.29	214.42	212.85	212.38	211.17	210.05	213.56	210.81	213.41	212.37	214.77	212.24	212.86	211.87	211.65	212.45	211.71	212.98	211.91	214.66	211.2	210.75	212.22	212.37	213.32	209.88	212.61	212.63	214.17	212.69	214.63	213.16	212.54	210.77	212.87	213.95	212.91
209.82	206.86	207.22	205.96	207.98	208.8	208.05	208.99	207.4	207.4	208.92	208.07	206.21	207.18	207.05	208.51	209.16	208.5	207.87	207.12	206.46	208.55	209.59	209.23	208.02	209.71	208.72	204.67	208.3	208.39	208.5	207.52	209	207.39	208.49	208.74	209.3	207.4	210.18	208.03	207.18	204.41	207.06	209.34	209.67	207.08	207.23	209.02	209.48	206.45
212.43	212.27	211.17	210.81	212.59	212.9	212.29	214.76	210.76	211.01	213.41	211.38	211.45	213.42	211.01	211.82	211.66	212.07	212.48	213.62	210.44	212.14	211.46	212.45	211.38	210.22	214.02	210.06	211.98	214.15	214.7	211.6	214.63	211.59	214.14	213.83	212.1	213.08	210.88	210.87	211.64	210.32	214.89	213.54	213.36	212.96	211.33	212.76	211.29	212.73
212.61	212.37	211.49	212.34	213.71	210.61	212.33	212.07	212.33	211.76	211.38	210.25	213.37	212.38	211.47	213.14	211.66	210.73	211.89	211.62	211.69	213.22	213.21	214.34	212.95	211.82	211.42	216.32	213.32	212.5	211.61	213.56	211.99	211.57	212.13	211.44	210.43	213.27	210.23	212.32	212.29	210.7	211.18	209.77	212.05	212.32	213.34	211.17	212.63	212.43
205.7	207.06	206.8	205.63	206.8	205.22	204.72	206.72	206.55	208.06	206.33	205.21	207.87	205.72	204.33	207.3	204.86	207.32	205.74	205.58	204.79	205.99	205.86	206.77	204.63	205.33	204.6	206.7	207.11	208.04	203.06	205.62	206.82	207.54	204.92	207.23	206.48	204.95	206.95	206.53	205.53	206.15	208.25	206.23	204.83	208.12	205.9	207.13	206.04	206.94
209.53	207.87	209.89	208.01	208.21	208.1	207.85	209.45	211.06	208.24	207.05	207.61	209.99	206.08	208.84	211.31	207.77	210.15	208.03	208.02	206.62	207.6	208.99	208.84	208	208.54	207.4	207.77	208.95	209.43	206.66	208.6	207.69	210.74	207.68	207.74	208.56	205.89	208.3	208.82	210.23	209.83	209.2	208.47	208.76	209.38	208.94	209.99	207.43	208.77
211.17	210.61	210.45	210.15	212.92	210.27	211.25	213.36	210	210.83	212.87	211.63	210.37	211.13	212.23	210.6	211.42	212.18	208.99	211.72	212.92	213.46	211.48	209.69	212.77	213.15	212.26	212.84	212.73	212.6	212.69	210.14	210.11	211.05	214.68	211.9	210.87	210.22	213.61	210.74	211.33	211.21	211.83	211.09	211.33	211.52	211.42	211.98	211.95	209.21
209.54	207.99	210.96	209.26	208.9	208.81	206.85	207.37	209.06	208	209.24	209.5	210.63	207.46	210.43	206.58	207.84	208.03	209.47	207.35	207.34	211.24	209.64	209.44	208.6	207.78	208.21	204.59	206.93	209.81	207.35	209.89	206.89	209.27	209.01	207.5	208.7	208.92	209.71	209.34	208.85	208.19	209.09	207.01	209.45	206.59	209.24	208.21	208.76	209.71
201.27	199.44	202.83	201.33	198.63	199.13	202.83	199.46	201.62	200.98	203.78	200.98	200.26	203.11	200.16	200.54	203.58	203.64	198.54	202.26	198.26	200.55	202.62	200.27	199.01	200.88	201.66	200.08	202.56	203.59	200.46	202.81	201.03	202.13	201.28	202.25	203.02	201.67	199.05	200.89	200.29	200.94	202.12	200.13	203.28	202.01	200.62	200.24	201.98	202.01
203.37	204.52	203.25	202.76	203.4	206.04	201.79	203.92	203.46	201.52	202.89	203.82	201.25	202.54	206.17	202.57	206.7	202.05	202.52	203.82	203.49	204.45	202.04	205.19	205.7	205.04	202.44	202.73	204.01	203.73	203.38	205.51	205.21	203.58	203.86	205.57	204.61	204.62	206.16	203.59	202.75	202.43	206.91	204.23	205.63	203.27	203.56	202.46	203.27	204.99
204.71	206.42	203.04	204.45	201.28	202.37	203.84	202.84	204.95	200.62	201.69	204.28	203.16	204.37	203.43	204.4	204.13	205.19	206.31	204.64	202.75	202.75	203.1	204.22	204.55	203.59	204.48	204.25	204.49	203.98	202.65	202.25	204.74	204.21	204.1	203.7	204.49	202.85	202.06	202.16	203.06	204.41	203.9	203.82	201.66	203.41	204.86	201.7	204.92	203.3
212.11	210.08	215.52	212.66	212.2	212.62	212.02	212.28	210.81	213.78	210.99	211.84	210.8	210.23	210.65	210.99	210.89	211.54	212.71	213.03	212.15	213.45	212.27	209.58	212.36	210.17	211.83	213.19	211.89	211.24	211.11	211.39	212.01	212.14	212.61	215.47	211.35	209.71	210.33	213.17	211.86	210.44	211.9	209.81	210.63	212.28	211.8	211.35	211.78	212.79
213.64	215.83	214.2	213.76	211.52	213.29	212.59	214.41	213.15	214.08	214.18	213.02	214.01	215.08	214.27	213.62	214.95	212.1	212.17	215.86	214.09	213.85	212.63	214.32	215.45	214.85	215.38	214.71	212.39	213.63	213.1	213.32	212.41	214.74	216.39	214.08	214.82	212.02	215.52	216.22	213.64	212.11	212.92	212.35	212.8	214.14	213.6	212.67	215.37	211.79
202.89	203.22	202.83	201.71	204.15	202.87	204.51	203.87	203.73	203.67	203.91	202.27	201.56	201.48	202.32	204.01	202.4	203.96	203.55	205.15	202.75	204.38	202.27	203.75	204.88	204	204.79	205.13	206.58	205.3	203.09	204.21	203.87	201.98	201.56	204.43	202.98	201.83	203.99	202.75	205.24	203.8	202.22	203.65	203.59	202.87	202.05	204.62	202.77	204.42
196.16	197.39	198.38	198.34	197.23	195.59	197.11	197.76	197.37	197.99	197.26	198.09	196.37	199.06	197.3	199.15	198.01	196.28	198.5	195.35	198.81	197.27	197.24	198.46	199.27	195.58	198.08	200.14	195.34	197.48	196.68	198.57	195.94	197.3	200.23	199.78	198.02	195.22	196.8	198.77	199.85	200.2	196.63	198.94	199.83	199.84	198.55	200.06	198.03	197.07
203.33	204.48	204.71	204.21	204.17	203.51	202.02	202.55	203.44	202.8	202.54	201.97	203.44	204.22	204.11	201.37	204.01	204.28	204.33	204.38	203.27	204.55	202.2	202.48	203.28	201.63	203.39	204.68	203.34	203.74	202.06	203.76	203.73	205.18	202.1	202.48	204.46	202.71	204.47	201.56	203.17	203.99	201.98	204.7	202.04	203.01	202.28	201.74	205.02	205.18
207.06	206.91	209.64	207.57	208.31	209.15	208.37	211.1	209.13	206.66	206.82	210.15	209.47	209.28	206.81	209.14	204.87	210.11	206.46	209.97	208.21	207.43	207.21	207.23	210.7	211.59	205.91	208.66	208.71	207.77	207.17	208.85	206.49	208.67	207.99	206.94	210.13	206.53	208.67	207.28	209.48	209.63	206.63	208.33	207.27	205.64	209.09	210.36	206.84	207.34
211.91	210.26	211.17	210.48	211.01	211.41	212.32	212.58	209.95	210.96	211.76	210.11	210.68	211.76	210.64	210.92	211.25	208.12	210.88	210.8	212.28	210.64	212.53	210.68	210.74	212.69	211.03	211.14	210.18	211.06	212	211.72	211.29	210.64	212.23	211.28	214.43	210.29	209.46	212.93	212.02	211.16	211.99	213.08	211.06	211.54	210.54	212.04	210.41	209.27
198.64	199.94	201.16	201.46	201.29	200.41	200.82	199.37	199.31	200.39	201.5	199.69	203.28	199.98	201	200.58	199.82	200.47	199.19	200.59	201.73	200.86	199.61	198.79	199.55	200.57	200.36	201.43	201.46	200.61	199.57	199.85	200.37	201.45	201.03	198.37	198.49	201.1	203.26	201.49	199.7	199.34	200.34	200.31	199.69	200.83	200.38	201	199.98	200.18
208.71	206.7	209.49	207.42	210.41	206.96	209.09	208.54	210.11	207.91	208.94	208.7	210.79	207.29	208.56	209.04	209.59	209.81	210.4	208.91	209.13	207.69	210	208.21	209.03	209.03	209.23	209.5	207.95	208.34	206.75	209.22	208.87	209.52	208.91	206.99	207.61	208.73	209.62	209.16	208.63	207.57	208.61	207.67	206.95	210.01	208.4	207.23	208.97	207.64
202.37	203.63	202.05	201.69	201.86	203.49	202.52	201.02	202.25	201.67	204.22	205.07	202.5	201.92	203.56	201.37	202.3	199.01	202.35	201.89	205.64	200.68	201.55	202.85	201.32	203.06	202.4	204.02	204.27	202.9	202.49	202.11	203.11	202.56	203.43	202.05	203.18	202.85	201.31	205.11	203.33	202.36	201.61	202.61	201.52	201.54	203.8	201.79	203.31	203.34
204.08	204.85	202.3	204.78	203.07	204.61	202.77	204.21	204.82	202.03	203.77	202.64	202.67	203.42	204.04	203.55	202.57	203.77	202.27	203.21	202.59	203.02	204.23	203.27	204.26	204.48	203.64	204.16	205.6	203.66	203.91	203.28	203.89	203.9	202.76	202.47	203.4	202.38	202.58	203.1	203.38	204.01	206.77	202.59	205.68	204.36	205.55	204.27	204.12	204.14
203.41	204.06	204.47	205.58	203.37	206.58	203.57	203.29	202.14	202.51	203.75	204.94	203.91	203.08	202.77	202	206.08	205.93	203.49	202.35	202.16	204.83	206.46	204.29	205.12	204.45	204.44	205.49	204.83	206.34	206.2	204.03	205.19	203.72	205.08	203.84	204.04	206.21	203.67	203.89	203.65	203.96	202.77	202.85	204.46	203.97	204.37	203.99	206.18	204.5
210.19	213.62	211.29	211.9	213.57	213.72	215.11	211.06	211.03	212.46	213.3	214.74	213.01	211	211.68	212.13	211.22	212.6	212.91	211.99	212.65	212.45	212.57	214.81	211.37	212.42	211.72	212.29	212.62	210.06	211.41	212.85	212.81	214.07	213.51	213.89	213.51	210.85	213.14	214.74	212.5	212.72	212.93	211.3	212.85	211.73	211.8	208.48	213.53	210.81
198.69	198.2	198.03	197.66	197.88	199.77	199.23	198.44	199.53	199.27	198.63	197.23	198.99	197.58	199.72	197.74	198.51	195.94	199.59	198.13	200.03	198	199.15	198.44	198.59	198.61	197.48	199.67	198.76	197.78	199.63	201.81	197.55	198.36	199.62	200.31	200.58	198.47	199.61	200.43	198.75	200.41	198.82	197.43	198.91	198.92	198.29	199.87	201.71	198.13
203.72	206.03	207.73	203.35	202.71	204.92	202.81	207.23	203	202.96	202.83	207.19	205.24	204.71	204.62	205.01	201.17	202.81	202.77	204.54	206.19	204.75	203.79	206.4	206.65	205.16	206.31	204.62	203.95	205.8	205.11	204.07	205.25	205.94	204.32	205.6	205.26	203.76	204.72	202.43	205.25	204.25	204.99	204.91	203.23	203.7	206.81	205.22	205.91	203.31
208.9	207.36	209.31	207.82	207.17	209.51	207.84	209.86	207.62	208.48	209.09	207.38	208.17	210.54	210.54	208.99	207.87	208.02	210.17	210.39	207.08	210.45	211.67	207.06	207.07	208.99	209.6	208.53	208.78	208.46	210.4	206.25	210.53	206.77	208.34	209.72	208.79	208.67	209.77	208.44	210.14	210	209.88	207.89	209.77	209.73	208.98	208.36	208.05	207.77
210.59	208.77	209.23	211.01	208.42	211.57	210.6	207.83	209.15	208.42	211.78	209.77	209.87	211.06	209.92	206.58	209.55	210.49	208.54	209.38	207.89	211.97	210.28	211.01	207.69	208.62	208.53	211.48	210.93	208.85	207.31	210.99	210.24	209.43	211.86	209.64	209.37	209.47	209.85	209.44	208.13	208.21	209.72	207.47	209.92	210.59	211.05	207.76	211.52	211.81
208.28	208.26	208.4	209.45	209.01	208.42	207.45	208.58	211.03	208.77	207.72	208.81	209.78	208.21	207.41	207.56	208.83	208.55	208.9	208.53	209.42	205.77	207.83	207.48	210.26	208.46	209.02	206	208.25	209.6	209.7	210.1	207.49	207	208.69	209.87	209.39	209.95	208.4	209.35	206.55	208.75	208.03	208.41	207.02	209.57	208.94	210.31	208.13	208.6
209.42	206.94	207.7	207.43	208.8	208.25	212.11	208.21	208.63	209.65	208.86	207.03	210.21	207.91	208.41	211.22	209.94	208.89	209.98	210.21	208.37	209.35	210.55	207.89	210.21	208.93	211.2	209.83	213	208.47	208.28	210.74	210.23	208.43	206.98	207.67	208.37	208.21	210.18	208.16	208.7	209	208.76	207.21	208.16	206.53	207.56	208.88	208.46	206.86
204.33	204.06	206.29	203.15	204.47	204.19	203.81	202.92	202.96	204.3	204.46	203.14	204.29	203.34	203.68	203.28	204.98	204.43	204.98	204.05	205.01	203.77	202.5	204.5	203.3	203.63	203.17	201.98	203.29	203.39	204.49	205.37	205.31	202.46	202.44	203.18	206.1	203.07	201.8	202.59	201.21	201.21	203.49	202.08	203.49	202.34	201.35	205.27	203.56	203.45
209.21	207.73	208.39	208.77	209.8	205.87	208.33	206.96	209.46	206.47	210.03	208.71	208.52	209.27	209.04	209.11	209.06	207.72	208.11	206.88	206.87	210.26	208.22	206.43	206.78	207.5	210.64	207.87	211.2	208.79	208.44	206.9	209.31	207.85	206.74	207.92	206.86	205.98	208.59	208.54	206.75	207	209.31	208.09	209.76	206.59	208.09	209.58	210.85	208.3
201.85	203.57	200.23	202.26	202.24	201.17	203.87	203.68	202.41	203.22	202.87	203.29	201.22	202.62	204.75	202.51	203.96	203.46	202.36	201.44	202.21	203.85	203.53	200.53	200.71	202.74	202.35	202.69	203.84	204.28	201.25	200.07	201.79	203.66	202.08	202.87	203.99	202.36	202.43	204.28	203.16	203.36	203.63	202.95	199.5	202.01	202.17	202.38	202.35	203.94
206.16	206.24	207.67	206.14	204.38	204.46	205.41	206.2	203	206.56	203.64	203.65	204.46	206.37	205.14	205.96	206.54	205.87	205.38	206.38	203.79	205.36	204.94	203.98	205.11	205.71	205.96	206.19	205.1	203.78	204.22	205.48	207.17	205.38	203.65	205.58	203.18	207.14	205.32	205.23	203.69	203.21	207.01	205.82	204.61	206.28	205.79	208.05	207.21	207.39
211.51	212.83	210.68	212.37	213.09	208.91	211.66	210.85	213.96	211.03	214.3	210.96	210.3	210.31	214.35	211.1	210.92	212.05	212	212.75	213.76	209.82	211.33	212.66	209.91	212.72	208.7	212.22	210.16	212.37	210.92	213.75	209.87	212.36	211.29	210.4	213.15	212.49	210.77	210.37	212.43	211.88	210.98	211.46	209.81	211.47	211.37	211.98	208.13	212.15
200.28	199.42	202.24	200.9	200.99	200.33	200.62	201.84	199.25	200.83	202.3	201.59	201.75	201.59	200.74	200.66	200.93	202.05	200.64	203.6	201.12	202.3	199.22	201.93	200.2	202.02	200.96	199.8	201.03	201.2	203.51	201.64	201.63	200.51	201.35	201.3	200.57	201.56	202.73	203.39	202.36	201.39	201.27	200.35	201.4	200.42	200.94	203.05	201.15	201.83
213.83	212.77	210.72	212.38	211.21	211.93	211.39	215.2	213.87	211.86	213.32	212.27	210.79	211.07	213.37	210.73	214.04	211.39	210.39	213.15	213.45	211.38	211.19	213.74	211.52	212.35	214.44	212.02	211.31	213.56	212.94	211.1	210.66	211.33	213.27	213.04	211.58	211.69	214.13	213.77	211.69	211.95	214.32	212.56	211.36	211.9	212.44	213.69	210.48	212.1
204.23	202.01	201.09	199.37	200.98	200.77	200.51	201.29	200.75	200.04	201.08	200.47	199.25	201.18	199.73	200.41	198.09	201.54	203.04	201.67	201.09	200.42	200.4	200.93	202.56	200.85	199.65	200.94	203.85	202.31	199.95	201.5	199.55	199	200.43	202.32	200.4	199.13	200.73	203.89	199.94	199.82	198.27	202.01	198.96	197.95	201.45	199.96	201.62	199.22
205.73	205.58	207.52	204.04	204.65	205.77	204.11	204.17	204.54	205.25	203.96	206.23	205.97	206.49	206.9	204.4	206.06	204.45	204.02	204.38	206.41	203.47	206.65	204.75	200.66	204.49	206.57	205.68	203.99	206.25	206.26	206.16	203.44	205.8	205.15	204.17	203.51	201.28	206.44	206.71	205.75	202.76	203.37	206.32	204.79	205.6	204.29	204.77	205.61	204.8
209.02	209.44	207.33	207.49	206.2	208.05	207.3	208.36	208.03	206.92	209.74	208.23	206.99	205.81	207.83	208.93	207.94	205.72	208.48	208.25	207.18	207.61	207.81	207.2	206.12	207.54	206.17	207.23	207.16	208.37	205.35	206.21	208.58	209.12	207.75	210.39	207.05	205.61	208.87	208.4	208.67	207.41	207.62	207.8	207.61	207.72	208.11	208.4	208.89	208.46
197.2	196.8	196.81	197.16	198.66	199.13	196.51	199.23	198.29	199.18	198.2	199.49	197.21	197.5	198.61	197.55	198.23	198.21	198.75	198.53	198.52	198.63	197.41	197.94	198.47	198.38	199.99	197.98	199.03	198	198.31	200.2	196.49	198.04	198.42	196.69	199.06	198.09	197.44	197.99	198.9	197.36	199.76	196.03	198.9	195.6	196.26	197.89	197.69	200.8
202.73	205.07	203.71	201.64	201.8	203.12	200.29	202.17	205.75	201.6	203.11	204.2	204.96	203.51	205.74	203.68	206.42	204.94	205.55	203.98	203.84	205.01	203.23	203.2	202.3	203.6	203.87	204.7	204.39	204.46	202.45	205.98	202.64	205.65	203.18	203.85	202.99	202.87	202.4	203.18	203.33	202.44	204.26	203.42	203.25	204.85	203.09	203.94	203.69	203.46
213.39	211.02	212.14	212.87	211.37	213.02	211.31	211.31	210.27	210.45	211.43	211.16	211.58	212.92	212.62	211.03	211.95	211.32	212.4	211.92	212.6	212.19	211.05	210.95	213.65	211.4	212.43	209.79	210.14	211.81	211.02	211.59	211.47	210.91	213.47	211.95	212.6	208.51	209.02	209.59	211.23	211.96	209.94	211.67	210.54	211.2	211.25	212.9	210.51	212.52
204.88	206.88	204.23	203.64	203.2	204.8	204.51	201.12	202.92	203.88	204.42	205.82	204.9	203.88	205.5	204.42	204.59	203.58	203.98	203.75	203.25	204.71	206.22	204.3	204.39	205.74	202.1	204.3	205.27	205.91	202.65	203.93	206.01	205.08	206.06	204.16	204.75	207.56	203.99	204.71	201.93	205.2	204.34	207.31	206.96	204.95	205.45	204.12	205.55	203.38
213.94	214.96	214.12	212.3	214.68	214.28	215.36	213.49	214.25	214.62	213.21	214.4	214.64	212.3	212.17	213.79	214.34	213.28	211.72	212.07	214.84	214.32	212.12	213.88	211.47	213.73	211.3	213.67	215.83	214.07	214.55	213.07	213.92	213.76	214.03	213.54	214.28	215.85	214.42	215.39	215.4	214.1	213.67	215.39	213.87	212.89	212.77	215.79	212.66	213.3
200.78	197.79	198.17	200.98	200.14	200.25	199.45	201.26	199.08	200.4	200.15	200.42	202.03	199.17	200.7	203.37	198.39	199.97	200.71	202.16	200.03	200.99	198.92	201.85	201.55	200.53	201.34	200.91	202.32	201.53	200.81	201.78	201.2	201.13	200.61	200.37	199.83	198.57	200.67	202.54	199.91	202.58	199.3	201.58	199.32	202.12	201.66	200.91	201.09	201.78
210.14	208	207.55	209.47	208.02	209	208.49	207.71	209.89	211.46	208.88	209.77	209.08	208.09	210.98	211.73	210.91	209	209.55	211.22	208.78	210.46	209.14	209.4	206.62	209.91	209.02	210.55	209.12	210.28	209.73	210.45	210.03	208.17	208.42	209.58	209.25	208.87	208.74	208.4	210.85	210.63	208.34	209.6	211.75	211.44	211.34	210.82	207.83	208.4
209.08	208.31	209.88	208.59	209.86	209.24	209.49	210.13	208.44	206.87	208.46	208.84	208.22	208.2	211.36	206.63	207.39	208.98	209.74	207.84	209.32	208.43	208.14	207.11	211.3	208.35	208.5	209.04	210.54	207.29	211.35	208.84	207.53	207.31	208.99	210.45	207.51	207.65	210.88	210.05	209.61	209.21	210.01	210.96	210.43	208.59	208.93	209.29	209.57	208.24
203.46	204.29	205.01	204.41	202.97	202.77	206.18	204.53	203.44	203.94	203.01	203.9	204.31	205.29	205.01	203.13	204.78	203.41	204.75	205.04	202.21	202.49	203.53	203.27	203.32	203.74	203.41	204.81	206.34	204.07	204.19	205.68	202.67	203.35	201.21	202.07	203.88	202.44	202.37	205.82	206.1	201.93	204.72	204.41	203.65	204.56	206.78	204.98	204.57	204.62
206.95	208.45	208.54	208.4	207.39	208.93	209.01	208.09	209.68	208.48	207.75	206.15	209.51	206.33	209.68	206.31	208.05	207.47	208.17	209.92	206.49	206.08	207.4	208.23	205	209.2	206.82	209.02	207.31	204.86	207.18	207.19	205.76	207.93	208.87	208.37	207.85	211.19	205.7	207.88	207.29	208.43	205.92	208.87	207.85	207.29	207.52	207.41	207.13	210.77
200.52	202.28	199.61	200.75	200.63	202.9	200.71	201.28	199.08	201.32	202.66	200.12	197.99	202.67	202.79	201.91	201.41	199.74	202.55	199.78	200.73	202.11	202.55	202.69	201.42	202.16	199.22	200.18	202.13	202.29	202.2	201.03	199.88	203.54	200.68	202.51	199.95	201.91	201.7	203.35	199.04	199.68	202.24	200.01	202.21	201.72	200.55	201.36	202.15	201.63
211.86	211.66	210.6	212	210.95	211.04	212.78	211.63	209.49	211.31	216.24	210.66	213.28	212.2	211.1	212.65	212.27	211.4	213.55	214.46	211.77	212.26	213.1	213.06	211.3	212.14	213.38	211.05	213.27	211.4	209.93	213.68	212.93	214.77	213.39	212.66	211.24	211.81	212.35	210.36	211.02	211.8	210.81	212.18	214.01	212.91	211.79	212.25	210.82	212.3
204.64	204.83	206.99	202.81	205.63	205.69	203.47	204.36	206.47	203.89	204.19	206.86	203.98	202.94	202.91	203.89	204.44	204.71	206.11	204.68	205.04	204.81	205	203.66	203.92	205.16	206.19	206.92	204.34	204.79	207.71	207.63	204.83	205.42	207.41	201	205.48	204.49	201.79	205.46	203.46	205.01	205.04	205.42	206.24	205.21	205.95	205.48	203.51	204.71
207.34	209.19	207.82	204.7	208.12	207.79	207.41	205.7	207.58	207.71	206.45	207.19	206.8	205.54	208.61	206.11	204.63	205.83	206.89	208.16	209.19	207.8	208.96	207.15	208.29	206.13	207.64	209.55	206.52	209.64	208.73	208.19	206.75	207.18	208.75	208.23	208.23	204.68	208.99	207.81	208.41	207.62	208.29	208.02	206.81	206.98	206.2	208.45	209.95	209.44
208.9	208.53	209.54	207.78	209.18	208.56	209.58	207.97	208.54	207.59	210.89	206.7	209.41	206.01	209.03	211.04	208.09	208.29	208.01	209.37	208.7	209.34	206.92	208.61	208.77	207.94	206.34	207.45	207.49	206.3	207.12	210.08	209.07	208.93	208.81	209.04	209.55	208.76	207.93	208.96	206.68	207.75	208.96	208.87	209.26	208.53	205.48	209.49	208.05	208.67
204.18	203.72	206.26	203.93	202.68	204.71	205.11	204.98	204.85	204.33	202.28	203.95	205.25	203.73	204.26	206.06	204.27	204.02	205.15	204.43	206.66	205.79	203.6	204.4	204.17	205.27	204.93	206.25	202.97	202.63	203.8	202.82	203.35	201.05	203.86	205.45	204.53	203.89	204.02	204.49	205.49	207.16	203.55	205.31	206.17	204.79	205.14	203.09	204.61	205.11
208.3	209.24	209.56	208.22	205.48	205.93	207.7	207.92	205.35	206.98	205.64	208.16	207.36	207.87	208.42	208.3	209.92	206.65	207.74	207.33	207.32	207.83	208.65	206.82	207.22	209.62	208.74	207.87	207.43	207.59	207.82	207.47	208.61	208.62	207.1	209.41	208.75	204.94	207.73	208.32	208.71	209.85	206.82	209.61	207.28	206.99	207.47	207.48	209.58	207.8
206.71	209.04	210.52	208.75	209.27	208.11	208.05	207.9	208.33	210.07	207.74	211.1	208.66	210.5	207.33	208.09	209.43	208.21	208.25	206.92	209.56	210.13	208.43	208.89	207.48	209.06	209.91	209.32	210.1	208.77	205.84	206.9	208.58	208.27	210.23	209.78	209.77	206.57	208	209.25	211.14	208.39	207.89	205.19	209.18	209.55	207.85	208.15	206.72	210.32
206.27	205.93	203.78	205.68	207.89	207.66	203.86	207.39	207.93	207.37	204.65	208.23	207.09	204.44	206.34	207.34	208.01	205.47	207.53	206.75	206.18	204.96	205.62	206.08	206.04	207.3	208.92	205.69	206.67	206.77	207.61	206.09	206.89	205.2	206.81	205.68	206.75	208	206.57	206.4	206.01	204.83	203.9	205.72	205.99	204.71	205.56	206.49	206.8	204.76
206.63	208.84	208.23	207.22	207.06	205.76	209.79	209.55	205.68	208.59	206.76	205.78	209.74	206.97	206.85	208.81	208.74	207.08	207.36	208.08	208.83	208.55	207.97	207.8	207.96	205.56	209.68	208.66	205.63	207.84	207.79	206.78	208.98	206.71	208.14	205.73	205.64	209.1	208.3	209.26	209.58	208.53	206.84	206.9	207.07	209.13	207.15	209.41	206.23	208.67
199.17	198.06	199.79	197.19	198.63	197.56	197.19	196.51	198.39	198.83	200.7	196.28	196.61	199.67	198.77	197.09	200.67	198.18	199.29	197.27	196.95	199.52	196.67	196.64	197.19	198.94	200.14	198.97	199.93	197.33	198.29	197.35	196.68	196.99	197.72	197.49	197.58	196.53	200.16	201.43	198.43	199.08	198.47	196.23	197.55	199.85	197.76	198.27	200.76	199.54
215.33	214.76	214.71	213.79	214.1	213.58	215.29	213.65	211.51	211.77	212.99	213.35	215.92	215.3	214.21	215.26	215.56	211.91	214.22	212.31	212.51	211.91	211.75	214.29	214.17	212.19	213.82	213.4	212.5	212.13	215.01	214.52	212.47	213.63	215.64	213.16	214.72	212.01	215.31	215.12	214.47	215.34	214.25	215.59	212.76	214.73	213.82	212.36	213.79	213.43
206.16	205.74	206.62	209.37	208.02	205.72	208.25	211.1	208.55	206.81	208.27	205.71	208.14	207.5	207.09	206.79	207.92	206.58	208.15	206.61	207.77	209.56	207.41	210.48	205.89	207.09	207.79	206.9	207.68	207.61	208.22	206.35	207.36	209.04	207.44	207.67	206.93	208.07	210.46	204.96	209.97	207.16	206.69	207.48	205.91	207.62	206.51	208.08	206.47	207.83
200.28	199.1	200.08	199.98	200.95	201.55	200.39	197.58	199.72	198.9	199.07	199.24	200.64	199.19	199.99	200.78	201.34	199.98	201.16	197.68	198.94	200.17	201.76	198.91	200.46	200.26	200	198.18	200.53	198.14	200.49	200.3	200.09	200.67	199.38	198.75	198.12	199.53	200.28	199.87	197.08	199.54	199.61	199.67	198.64	199.95	199.78	200.09	201.01	199.22
197.56	199.08	199.03	198.66	200.2	198.35	198.3	197.6	198.43	198.18	197.99	198.99	200.21	199.25	198.06	201.03	198.09	200.03	196.31	195.95	199.75	198.46	201.56	198.66	198.22	197.64	198.72	200.98	198.06	198.81	198.48	198.07	201.89	197.21	199.56	197.07	199.36	199.49	200.94	201.09	199.32	200.06	199.65	201.59	197.12	197.2	197.77	195.42	197.3	198.43
206.36	207.71	208.64	207.98	208.43	205.25	208.29	206.25	207.73	205.95	207.73	206.92	207.76	208.13	208.57	207.53	207.63	208.65	208.05	207.68	208.04	205.46	207.69	209.22	206.74	209.77	205.39	205.46	208.38	205.69	207.47	209.53	207.09	209.92	207.79	206.81	207.89	208.5	208.31	207.01	203.68	209.23	208.46	207.88	206.9	208.09	207.11	208.06	207.61	208.77
194.52	194.72	193.56	193.09	194.57	192.49	193.6	192.95	194.46	195.14	194.53	194.99	194.38	192.44	191.17	197.68	195.78	196.03	195.96	194.27	192.94	191.9	194.17	193.89	193.66	194.98	196.03	195.06	193.59	192.1	196.66	193.25	195.39	193.08	194.33	193.18	195.68	192.31	194.72	193.67	193.36	192.65	196.57	194.15	193.58	191.59	194.83	195.75	193.73	191.57
201.28	201.67	202.11	201.8	202.08	203.14	204.35	202.42	203.2	204.04	202.6	202.36	203.77	204.16	204.66	202.46	202.63	201.62	202.52	202.01	202.73	203.41	202.08	203.89	205.25	199.98	203.64	202.64	202.41	202.8	202.48	203.07	204.74	201.62	203.15	201.59	204.25	201.54	202.85	200.92	202.32	203.93	204.13	203.28	203.21	204.98	203.35	203.47	200.32	204.59
208.14	208.12	209.21	207.93	207.76	208.8	207.49	209.85	211.14	208.61	207.39	208	209.72	208.43	209.74	209.02	209.31	208.25	207.73	208.9	206.53	207.84	206.63	208.92	210.27	209.11	208.69	208.04	209.49	208.59	206.95	207.33	208.74	206.47	209.55	209.15	210.1	209.46	206.84	206.65	210.06	208.76	205.99	207.52	205.79	209.86	209.23	208.88	205.68	208.49
202.96	201.75	203.39	203.74	203.85	205.08	205.91	203.17	205.58	205.04	202.53	204.82	203.11	204.72	204.12	204.43	205.95	204.78	205.05	202.82	205.57	203.75	204.68	204.5	204.15	204.12	204.5	204.83	203.13	203.48	203.46	203.91	203.99	204.85	204.92	204.24	205.74	205.99	201.77	201.91	206.01	205.36	203.81	202.25	205.31	205.51	203.94	204.25	206.34	202.23
210.83	207.19	206.44	208.55	207.35	207.89	209.85	207.02	208.88	209.43	205.98	209.42	209.42	207.03	208.07	207.58	209.28	209.99	208.32	210.15	207.89	208.24	208.8	209.16	206.76	208.17	208.66	210.37	209.08	204.75	209.92	208.13	209.82	208.42	206.8	205.92	208.17	208.13	209.32	206.29	208.31	208.41	210.51	208.87	207.66	206.49	207.8	208.6	208.5	210.73
193.03	196.29	194.11	195.58	192.92	192.89	195.86	195.95	193.73	193.99	194.62	195.38	196.61	195.34	194.04	194.13	193.13	195.14	193.48	192.11	194.6	194.12	195.35	194.25	194.68	194.49	194.39	195.86	192.47	195.01	194.51	193.53	195.02	192.65	192.31	196.43	195.66	193.89	194.16	194.74	194.67	193.91	193.58	194.15	192.79	194.08	195.29	193.79	195.76	195
215.56	215.43	216.35	215.1	219.45	216.46	217.11	216.57	215.48	218.31	217.3	219.33	217.62	217.48	217.24	215.58	219.33	217.12	217.89	216.91	217.01	217.55	218.24	217.28	217.77	219.98	215.38	214.01	218.14	216.12	217.3	216.29	218.91	216.58	215.47	217.95	216.46	218.35	217.77	217.63	217.06	217.08	216.72	217.27	218.14	216.52	216.59	218.95	213.74	216.8
210.36	209.97	212.17	210.48	213.6	211.84	211.48	209.88	208.82	211.57	211.56	209.65	209.88	212.99	211.13	212.43	212.87	211.72	209.12	213.51	212.32	211.57	210.78	211.32	212.63	209.81	211.23	212.31	211.82	210.57	208.3	210.85	211.86	211.74	213.71	209.83	212.75	213.57	212.3	211.77	208.92	211.42	212.13	211.09	213.04	210.67	213.25	211.18	212.96	212.34
207.2	207.25	207.39	205.66	208.15	209.07	206.5	207.66	206.34	208.06	205.86	206.33	207.19	205.57	205.49	208.34	206.89	205.5	205.51	206.25	203.91	205.69	206.05	205.81	207.06	205.73	206.77	205.84	206.85	203.84	205.98	204.43	206.72	209.58	206.17	205.38	206.7	208.66	206.82	207.18	205.75	207.14	207.44	206.2	204.24	204.68	208.43	205.72	207.56	205.08
211.37	213.54	207.25	212.81	212.25	211.04	208.96	210.57	210.62	212.03	212.3	211.04	209.69	212.88	211.93	212.45	210.51	215.23	209.92	213.92	212.43	211.66	212.12	212.78	213.96	212.65	211.69	212.59	213.75	211.79	211.7	212.81	211.85	211.39	210.76	212.14	211.07	210.22	211.24	212.77	212.35	212.97	212.72	212.65	213.03	211.43	210.54	209.44	212.58	214.29
215.42	218.54	216.29	217.82	217.3	218.2	216.42	216.51	220.14	217.99	217.9	217.7	217.46	218.19	218.11	218.73	216.14	216.19	216.61	218.72	216.55	217.42	217.45	215.89	215.85	216.54	217.19	217.79	216.33	216.28	217.49	215.64	216	218.58	218.05	216.48	216.67	217.02	218.29	218.06	217.81	217.48	217.66	216.71	215.99	219.28	218.18	215.24	217.58	217.94
203.89	204.93	204.62	202.32	204.66	206.19	204.83	205.34	202.26	205.54	205	203.01	202.19	202.86	204.14	203.38	204.02	203.08	205.07	206.45	203.31	203.6	203.41	203.63	205.81	204.8	204.69	204.2	204.25	203.43	201.78	200.74	201.01	204.57	205.98	202	203.81	205.03	203.87	204.49	204.31	203.96	205.82	202.72	202.26	205.06	203.02	201.61	205.23	203.1
212.69	214.06	213.56	211.5	214.24	210.98	212.15	211.58	213.77	214.04	213.32	213.16	213.45	213.27	213.96	214.29	215.64	212.94	213.63	212.38	213.43	211.44	213.12	212.58	214.19	214.36	213.7	213.46	213.81	212.28	212.38	211.96	211.78	212.84	212.97	213.9	212.1	214.36	213.81	213.13	213.68	215.01	213.27	213.78	211.44	211.82	213.64	212.22	213.58	212
210.32	213.11	209.53	211.46	212.08	212.35	211.91	210.41	211.54	211.52	210.92	210.85	212.19	210.61	213.51	213.68	210.9	210.7	210.87	210.67	213.27	214.41	212.78	212.35	210.09	211.47	211.79	211.27	213.17	210.43	211.39	211.96	211.16	211.22	211.23	210.26	209.15	213.46	210.94	211.98	212.43	212.63	213.51	208.95	212.65	211.15	210.36	211.89	209	209.54
210.43	210.79	210.91	209.26	210.11	209.3	211.45	208.66	208.92	209.21	208.95	211.02	209.94	208.91	208.88	207.05	206.79	208.07	208	206.78	208.39	208.09	209.2	210.29	209.69	210.31	210.93	209.94	210.71	210.97	209.22	209.31	211.14	207.28	208.95	207.19	208.51	209.4	209.32	210.06	209.68	210.48	210.9	210.02	207.93	209.67	208.6	209.26	209.07	210.99
203.75	202.83	203.09	203.28	201.79	202.55	201.85	201.81	201.46	204.28	203.81	199.62	200.95	205.46	204.26	202.61	202.24	203.38	199.99	202.56	202.36	204.47	200.92	201.98	202.73	201.68	202.12	203.12	204.14	201.48	202.6	202.25	204.86	202.62	203.96	201.14	202.95	202.41	203.88	202.18	203.02	201.99	203.98	202.32	203.82	203.49	204.07	201.28	202.65	203.09
206.53	204.16	205.71	203.6	205.29	205.8	206.62	205.22	204.45	204.44	205.68	205.56	208.91	203.77	205.11	205.69	204.63	205.19	205.72	205.34	204.85	206.49	204.94	205.41	204.41	205.39	205.35	205.26	205.68	207.73	202.95	205.72	203.7	204.31	205.65	206.58	203.42	204.93	205.34	205.89	207.75	207.04	204.26	206.22	207.27	206.17	207.5	204.3	205.36	205.98
208.44	208.29	208.93	206.89	209.55	205.39	208.72	208.87	209.63	206.91	209.24	209.36	210.08	208.71	207.57	207.25	209.67	209.14	209.01	205.76	208.96	206.92	208.61	207.54	209.26	207.51	206.52	207.76	210.78	207.42	208.88	209.77	209.62	208.49	209.09	208.91	210.93	207.45	209.53	208.62	208.41	209.96	209.11	207.31	209.58	208.16	207.6	209.88	209.76	207.4
202.03	202.98	204.73	204.95	203.5	205.16	203.23	201.97	205.9	203.75	203.45	205.27	202.9	204.38	204.35	205.41	205.01	204.37	206.35	206.08	206.28	203.77	206.57	204.77	203.39	205.75	203.3	206.28	204.94	204.67	204.34	204.04	203.87	202.91	206.74	206.03	203.87	205.27	203.69	206.62	201.67	204.41	205.45	201.87	205.42	207.76	204.94	205.06	204.88	204.1
209.93	208.79	208.75	207.01	207.12	207.93	207.22	207.25	210.33	205.5	209.39	205.67	208.39	208.31	207.93	209.33	207.28	209.04	209.15	209.86	207.45	207.48	209.71	208.61	207.84	206.3	208.18	205.69	207.75	206.48	207.56	209.87	207	207.21	207.95	209.32	206.61	206.33	206.41	207.61	208.06	207.84	208.82	207.08	209.75	208.92	207.23	206.74	206.67	208.14
199	198.76	199.8	200.46	199.27	196.17	197.47	199.47	199.96	198.84	201.31	201.63	199.64	197.14	199.34	199.4	198.77	198.25	198.6	197.52	196.65	196.33	197.39	199.51	197.69	199.03	198.14	199.68	197.78	197.81	198.19	198.65	199.87	197.87	198.21	198.97	198.76	198.26	196.68	198.15	198.26	199.68	198.13	199.28	198.57	196.56	197.89	198.36	198.01	197.44
211.03	211.4	212.24	211.16	209.69	210.13	210.98	210.87	211.55	214.87	211.66	210.23	212.36	215.38	211.78	210.72	212.9	209.61	213.93	211.86	212.8	211.15	210.95	212.06	212.14	212.25	212.1	212.26	213.37	213.99	213.09	212.9	212.28	211.42	209.11	210.55	212.42	211.51	211.07	212.94	211.64	212.44	210.19	214.82	213.58	210.47	214.27	213.14	213.32	211.79
206.53	206.24	205.86	204.72	204.9	204.84	205.51	205.22	204.98	207.1	206.36	204.63	205.28	204.88	206.76	205.62	204.16	202.87	206.93	204.81	205.63	206.93	204.51	203.51	207.85	204.82	203.83	207.07	204.97	203.81	206.06	206.67	206.42	207.86	204.88	207.79	204.96	205.94	202.6	205.9	204.58	205.13	208.6	207.26	205.13	206.46	207.34	203.23	206.14	205.52
211.92	212.63	211.34	210.95	212.89	212.01	212.27	211.16	212.69	211.67	212.04	213.34	211.98	212.78	211.71	213.43	210.96	211.58	212.49	212.38	212.1	212.09	212.43	211.25	212.73	213.28	214.03	210.62	211.52	211.44	212.29	210.36	213.49	211.94	208.94	213.07	209.85	211.24	213.61	211.25	210.12	212.86	212.74	212.37	210.09	211.95	211.51	212.27	212.96	211.85
204.7	203.22	202	202.9	204.53	203.43	204.02	202.67	206.33	203.11	203.09	201.48	202.81	202.79	205.29	203.49	202.47	203.21	203.39	202.52	204.83	203.26	204.94	206.07	203.93	203.97	203.72	203.82	201.77	203.26	203.5	204.37	203	202.21	202.03	202.11	204.14	203.4	204.12	202.21	201.13	203.4	201.93	202.3	204.36	202.69	203.03	200.95	204.61	202.74
195.88	195.07	196.26	192.66	195.08	195.34	194.45	193.92	196.15	191.59	192.94	195.9	196.46	195.97	195.38	194.37	196.95	195.8	195.34	196.22	197.73	195.71	193.21	198.35	195.01	193.76	196.35	195.27	196.17	194.05	194.4	195.72	191.39	193.91	195.65	197.37	197.04	196.1	194.39	194.09	193.35	193.26	194.67	195.94	193.83	197.18	194.35	195.1	196.66	195.12
216.65	216.91	217.74	218.03	218.9	218.18	217.16	218.21	217.87	217.91	216.5	216.76	216.39	217.43	216.8	216.96	215.08	217.01	218.61	217.23	217.46	216.21	220.47	216.72	216.99	215.1	216.64	214.88	215.35	215.47	217.12	216.04	216.12	215.98	216.07	218.46	215.55	216.91	217.04	217.49	217.25	218.38	218.09	219.33	216.67	215.36	215.85	217.66	216.76	215.69
213.81	211.59	213.59	212.13	212.14	212.66	211.02	213.28	212.31	211.19	213.71	212.55	213.47	212.84	215.02	212.85	210.75	211.01	211.07	211.83	210.66	213.3	214.51	213.15	213.18	214.78	211.45	213.46	212.46	212.33	213.13	212.73	213.59	210.71	213.09	212.89	212.71	210.98	212.63	211.64	210.83	213.04	212.29	210.95	211.04	211.85	213.83	212.23	212.79	213.06
207.03	208.83	210.85	208.84	208.07	208.93	208.76	207.7	210.67	208.3	210.2	209.65	208.16	208.65	209.53	208.02	208.65	209.65	209.36	208.34	206.25	208.1	206.94	208.45	207.5	209.5	209.76	206.57	209.62	209.07	208.86	209.28	207.44	209.07	209.39	209.8	211.34	208.24	210.38	207.57	210.45	209.62	208.77	208.74	208.11	206.75	209.98	208.72	207.65	210.34
208.16	208.33	210.51	205.84	205.61	206.43	206.51	206.5	206.41	207.07	206.68	209.05	205.21	206.58	208.2	207.24	209.35	207.83	207.04	206.54	206.66	208.18	207.77	207.82	206.08	206.18	208.15	207.73	208.49	209.15	205	207.51	208.07	209.37	209.05	209.63	208.32	207.68	206.61	205.61	208.04	208.15	206.95	206.72	207.04	209.16	208.76	208.85	210.32	208.76
208.38	207.41	208.99	209.94	209.95	207.85	208.48	206.8	208.34	207.82	207.04	209.7	208.96	210.67	208.33	210.47	208.3	206.91	207.23	209.38	208.71	207.08	207.55	207.82	207.33	207.02	209.33	207.7	210.89	209.53	208.85	211.97	205.13	208.84	207.48	204.94	209.22	209.53	208.65	210.38	206.72	210.43	208.45	209.38	208.07	207.6	207.82	208.8	208.88	207.53
210.46	207.9	208.9	210.02	209.97	208.17	208.72	210.32	209.96	211.12	208.66	207.47	208.99	211	210.25	211.33	208.55	209.84	211.21	206.13	211.95	209.98	208.96	210.57	209.73	209.79	209.49	207.87	210.45	208.35	212.58	209.88	209.19	211.23	209.97	205.49	210.33	210.15	209.58	209.56	208.74	208.07	210.47	210.8	209.75	209.61	210.17	210.63	208.24	211.16
208.13	206.18	207.02	205.89	209.09	205.31	207.8	206.27	204.67	206.87	206.85	206.44	206.63	206.68	206.29	206.81	206.88	206.92	207.31	203.75	206.5	207.76	207.86	206.56	205.91	205.86	206.68	205.77	206.04	205.43	205.97	206.91	208.24	205.26	207.75	206.12	205.71	208.4	205.32	205.63	206.37	206.67	205.4	206.62	208.07	206.62	205.57	207.34	205.89	206.69
207.51	208.03	208.22	209.68	211.44	208.58	209.1	208.22	210.16	212.66	208.86	210.09	210.45	210.21	207.07	210.1	208.02	207.64	209.2	208.04	210.36	208.74	207.54	210.52	208.42	209.12	209.4	209.78	209.5	212.47	206.02	207.85	209.74	210.98	209.13	208.98	210.28	207.63	210.55	211.05	209.2	207.5	208.13	208.95	208.24	208.07	208	209.27	208.84	210.17
209.25	205.89	210.34	208	208.52	208.41	208.11	207.05	209.32	206.99	207.8	208.92	208.71	205.74	206.1	207.02	210.04	208.56	209.59	208.57	208.49	207.89	209.05	208.58	209.33	210.04	207.18	208.39	207.49	208.1	206.43	204.62	208.12	207.93	207.95	209.21	209.34	208.98	210.18	207.82	208.91	208.88	208.09	207.9	206.69	208.94	208.91	208.99	208.5	207.98
209.13	206.6	207.53	205.55	206.6	208.97	208.22	208.12	208.64	207.77	209.89	207.41	205.51	207.77	207.4	207.32	207	206.97	208.21	209.55	206.66	207.4	207.29	208.48	207.89	205.97	207.47	207.8	208.7	207.44	207.24	208.12	207.45	206.19	208.83	207.77	207.44	207.04	208.07	208.26	205.93	209.26	205.54	206.85	207.42	208.75	208.76	206.78	207.27	204.88
203.95	202.75	204.02	204.2	204.08	204.22	203.43	202.61	204.85	204.32	203.6	203.52	203.94	203.78	203.02	204.2	203.7	203.75	203.75	202.4	202.2	199.55	205.49	202.95	202.92	204.08	204.26	203.75	202.21	203.12	203.13	205.25	202.47	202.63	203.52	201.14	204.59	203.83	201.69	200.9	202.56	204.19	204.15	202.42	205.94	203.14	202.09	205.65	205.82	201.78
207.43	209.73	208.67	209.14	209.38	207.06	207.83	208.71	209.46	209.15	208.3	208.89	209.61	208.68	209.12	207.97	207.18	207.53	209.32	207.39	209.94	209.1	209.87	209.34	209.54	210.51	209.25	206.13	208.22	208.66	207.74	211.09	210.52	210.68	208.51	209.34	209.17	211.12	210.33	209.53	209.71	207.49	208.99	209.2	207.95	210.03	208.75	210.68	205.1	208.78
220.82	217.35	218.19	217.18	217.99	216.75	217.06	217.5	218.36	218.71	219	219.51	216.61	216.92	217.09	218.09	217.09	218.18	217.14	218.65	217.44	218.83	218.29	219.32	216.89	218.2	217.73	216.55	219.35	216.49	219.5	215.74	217.84	217.54	216.26	218.9	217.75	218.25	218.98	217.72	216.25	217.6	216.97	218.16	215.72	217.72	219.81	216.43	217.48	215.79
217.52	216.38	214.64	216.22	217.65	216.63	216.27	217.25	217.65	215.07	219.28	216.35	213.53	218.23	216.1	216.94	215.82	216.49	215.66	218.6	217.33	215.28	217.34	218.93	216.94	217.55	216.4	215.58	218.1	216.5	216.84	219	215.36	216.67	217.77	214.8	216.85	217.22	216.55	218.46	214.73	216.28	218.69	217.77	216.09	215.19	216.83	214.23	218.45	218.22
197.6	200.1	196.69	201.27	197.87	200.29	198.79	198.34	197.83	199	200.42	201.34	200.24	200.41	198.01	196.48	198.29	200.95	198.35	200.63	199.57	198.7	199.29	200.99	200.97	199.83	200.24	199.64	199.4	199.69	201.22	198.58	200.93	200.69	198.7	200.93	199.76	198.92	198.86	199.6	198.46	198.45	199.64	198.6	198.66	196.97	199.17	200.03	200.37	201.35
198.38	197.76	198.77	198.53	201.06	200.43	198.8	200.78	199.3	200.06	199.54	199.39	198.3	200.3	199.66	198.68	197.89	199.52	199.7	197.7	201.66	201.46	199.5	199.79	198.74	201.15	199.57	199.46	198.46	199.58	205.3	199.18	199.02	198.91	199.07	196.12	200.72	199.59	199.57	199.05	200.98	200.12	197.84	200.67	199.08	201.9	199.69	199.06	199.64	201.66
198.37	197.45	199.19	200.29	195.63	197.76	199.63	196.27	197.49	199.59	198.71	196.37	196.79	198.94	196.95	197.96	199.31	198.49	201.64	198.08	199.08	201.31	198.75	198.2	201.69	198.6	196.88	199.4	199.39	199.85	198.51	196.32	197.4	199.44	200.93	197.23	197.8	199.48	198.45	198.1	199.67	197.67	199.09	198.14	197.97	199.97	200.13	197.75	197.73	199.26
209.98	208.62	208.98	208.63	208.59	208.82	207.69	208.49	205.71	207.56	207.1	206.23	207.85	208.12	207.7	208.2	209.08	207.46	208.39	206.66	205.55	206.41	208.35	206.04	208.3	208.25	207.44	207.08	206.35	205.79	208.2	205.9	207.36	205.99	207.96	209.44	205.92	207.5	208.35	206.95	208.53	206.83	207.98	207.05	209.46	208.78	206.57	206.87	206.03	208.32
207.62	209.8	208.07	209.17	207.93	208.9	207.13	206.14	211.11	208.06	208.19	208.11	206.84	208.34	207.69	206.59	206.41	208.5	208.14	208.08	204.09	209.29	208.29	206.6	208.41	207.58	208.75	208.04	208.22	208.84	206.88	207.88	209.63	206.76	206.42	206.58	207.45	207.68	207.31	208.99	207.39	209.01	207.67	208.78	207.67	207.06	206.37	208.46	207.89	207.39
209.6	212.75	210.37	210	211.57	213.19	211.39	211.98	211.08	210.8	211.68	212.48	212.29	212	208.69	211.79	212.19	211.26	210.69	209.86	212.54	210.55	212.17	212.32	211.54	211.79	212.15	211.91	211.58	211.18	211.83	213.31	210.96	212.87	211.32	212.58	211.43	210.88	210.86	210.22	211.69	210.51	211.13	211.09	211.13	213.93	208.8	213.35	210.72	211.72
205.84	204.58	203.7	204.79	202.93	204.29	205.77	205.6	205.21	204.98	206.94	204.95	204.22	205.32	204.24	206.91	203.51	205	205.26	203.9	205.59	203.07	205.94	206.14	203.7	204.6	206.32	204.31	204.06	205.07	204.09	204.22	204.46	205.6	207.18	206.86	203.56	204.79	205.33	203.15	205.5	203.87	205.98	205.53	206.86	203.92	205.61	206.49	204.14	204.89
200.95	201.25	200.05	199.87	197.53	198.21	198.84	196.99	195.87	197.61	199.21	198.96	197.47	200.85	200.46	200.53	199.45	201.55	198.93	198.93	200.79	200.63	198.69	198.19	198.59	199.6	198.59	201.77	200.23	198.79	201.47	199.24	199.09	196.26	198.9	198.36	197.34	197.95	198.41	200.03	200.36	200.56	201.54	201.71	197.47	198.94	200.64	199.44	198.9	200.14
202.37	202.05	200.41	202.76	202.52	200.09	200.07	201.53	201.09	203.32	203.75	201.53	202.2	202.83	200.3	202.89	202.64	201.99	203.17	201.21	202.61	200.99	201.33	202.56	201.9	202.28	202.47	203.01	203.53	202.58	203.8	202.38	201.38	203.43	201.64	202.76	202.42	203.96	201.08	204.35	201.95	202.79	201.41	201.69	199.87	202.68	203.97	202.06	204.18	206.04
201.31	201.53	203.79	203.2	202.55	201.32	204.27	203.96	203.24	203.39	205.99	204.08	204.79	203.67	203.77	203.12	201.88	204.38	204.4	203.64	204.13	201.25	205.61	202.44	204.63	204.5	203.31	202.18	201.62	204.13	202.32	202.02	202.26	202.19	202.51	203.58	203.15	203.47	202.95	203.08	201.21	202.82	204.39	204.06	202.45	201.4	203.82	201.62	202.17	204.9
205.86	203.27	203.39	203.65	203.91	203.5	202.48	203.73	204.92	203.76	203.6	203.13	202.84	203.69	202.73	206.96	205.06	201.73	204.15	202.85	200.43	203.76	205.15	203.51	204.46	206.49	202.88	199.27	203.6	204.49	205.68	204.14	201.09	205.34	204.2	204.64	205.91	205.32	202.83	204.28	204.8	204.37	205.29	200.59	202.09	201.85	206.03	204.79	203.69	204.71
205.18	203.62	203.9	204.81	203.99	202.66	205.04	201.99	203.44	203.74	205.28	201.54	204.89	203.9	203.34	204.36	205.39	203.84	202.55	202.45	203.91	201.16	202.27	204.96	205.33	206.03	203.59	204.53	204.74	202.52	202.1	206.2	203.89	203.18	201.51	201.2	203.48	201.79	203.52	203.27	204.36	203.59	202.81	204.41	203.74	203.6	204.3	204.21	202.46	204.18
209.23	209.35	209.71	208.19	209.3	209.6	209.55	207.59	206.95	211.03	209.09	209.61	207.01	206.46	209.36	209.13	207.84	209.63	210.51	206.62	208.69	209.21	208.25	209.03	206.96	209.21	208.45	207.87	210.94	208.67	209.35	206.27	206.86	207.09	208.13	210.41	209.55	206.63	207.61	208.45	210.04	210.9	208.88	207.25	209.21	206.62	207.81	209.75	207.3	208.46
199.98	201.94	200.26	198.88	199.15	201.17	199.36	200.26	198.3	200.83	200.04	202.52	203.17	201.69	200.14	197.89	199.57	200.54	202.45	200.25	199.05	198.8	201.6	199.06	199.89	201.82	201.62	200.21	201.48	198.26	199.77	201.08	200.94	201.28	201.01	200.19	197.96	199.24	201.11	201.49	202.74	200.85	201.33	200.61	199.5	198.91	200.37	197.1	202.63	202.13
204.64	202.3	202.41	201.96	201.94	204.01	203.99	203.41	205.01	204.07	203.36	204.43	203.81	205.34	202.28	203.82	202.09	201.86	203.7	203.88	202.23	203.16	204.52	203.17	203.98	202.85	202.85	203.74	203.38	204.64	203.25	203.82	204.05	202.91	203.26	204.16	204.07	203.11	202.21	202.3	200.44	202.95	205.22	204.57	201.73	201.49	202.76	202.47	203.53	201.77
216.78	216.69	214.59	215.97	215.48	217.83	216.73	215.78	216.51	217.17	218.97	216.98	217.45	216.95	216.64	218.78	214.75	217.99	214.75	216.97	215.76	217.84	217.55	218.05	217.05	219.56	216.48	216.67	217.94	219.47	218.36	215.2	217.15	218.3	217.95	215.19	215.12	216.95	216.31	215.92	216.39	215.94	218.12	217.62	215.18	217.21	217.26	217.38	216.87	217.9
213.76	214.59	212.43	211.61	214.31	213.61	213.48	211.91	214.76	213.71	211.49	212.64	212.12	211.96	216.4	214.19	213.05	213.38	212.64	214.04	210.71	212.48	214.2	214.53	214.45	215.08	214.92	213.59	215.16	216.57	213.74	215.35	212.89	212.87	213.99	214.16	212.88	214.68	215.78	215.08	214.55	214.98	211.03	212.82	212.02	211.84	213.4	214.45	213.21	216.85
198.86	197.93	197.38	199.04	198.83	199.36	198.96	198.36	200.27	197.49	199.96	199.84	200.04	198.31	197.69	200.71	202.05	197.96	197.94	197.24	197.18	200.01	200.86	198.5	199.33	199.07	201.48	197.79	196.74	197.25	199.71	199.19	198.79	198.63	199.34	197.8	198.91	201.56	199.5	197.88	199.98	199.25	200.89	196.88	198.08	197.46	198.59	199	197.7	198.84
212.52	213.96	213.31	214.72	213.3	211.02	213.04	213.38	214.28	212.54	212.28	212.48	212.18	214.89	212.36	211.64	211.37	214.21	213.69	213.11	213.82	213.41	212.05	213.46	214.8	211.84	213.96	211.7	211.84	212.85	212.21	211.41	211.95	213.48	213.31	212.67	213.45	215.09	213.26	212.57	213.67	213.74	210.85	212.68	211.3	213.29	213.77	212.86	215.35	212.19
208.12	207.62	210.5	206.81	206.42	208.86	207.63	207.61	206.02	207.78	208.63	210.14	207.11	207.66	206.79	207.48	208.87	207.09	207.67	209.57	208.37	206.69	208.43	209.18	206.8	208.45	210.14	205.63	207.33	207.8	208.21	210.17	206.6	207.76	208.94	207.88	207.48	204.61	209.11	205.85	206.04	206.13	208.9	211.4	209.7	205.64	207.39	208.43	207.62	208.29
200.22	198.45	201.26	201	200.32	200.09	202.97	200.8	202.89	201.2	199.97	201.39	200.88	200.53	200.53	201.22	201.28	199.47	198.85	202.03	200.47	200.65	203.61	199.09	200.31	200.72	200.62	201.78	199.15	201.56	202.35	200.5	201.7	202.22	200.67	200.52	202.13	200.81	198.95	201.97	199.98	200.12	200.97	200.79	200.9	199.99	200.96	202.31	198.94	199.47
215.43	214.51	215.28	215.94	217.12	216.64	217.34	215.74	218.08	218.2	215.1	217.13	216.76	217.49	216.4	217.23	218.59	216.3	217.07	219.83	213.77	215.07	215.12	215.74	216.76	216.66	217.54	217.88	216.54	215.85	216.92	214.2	214.64	216.98	217.36	216.67	214.9	216.81	219.66	217.84	216.9	219.56	215.91	217.41	217.75	217.4	216.01	218.31	216.35	217.11
208.01	209.7	206.7	206.23	206.8	205.53	207.05	206.35	208.69	207.91	209.03	206.98	207.82	208.72	207.76	205.51	207.55	205.82	207.85	206.93	208.63	209.19	207.29	209.72	206.86	206.57	208.79	209.52	209.24	206.65	209.54	209.14	208.51	207.61	206.46	207.52	207.21	209.37	208.37	208.88	206.77	206.98	206.7	206.7	208.69	208.49	208.62	208.94	208.88	207.49
210.88	213.67	211.65	211.24	211.03	213.7	213.11	212.07	212.15	214	210.72	212.61	213.24	212.02	211.62	214.3	211.98	213.55	209.48	212.4	213.52	211.4	211.91	210.12	212.11	209.72	212.37	212.64	212.39	210.78	211.43	212.71	213.51	212.47	213.21	213.68	214.39	211.76	212.15	212.67	210.33	212.48	212.78	208.06	211.99	212.61	212.87	212.36	211.42	211.4
201.5	203.02	203.48	202.41	204.69	202.96	204.56	201.38	202.52	205	202.95	204.12	204.28	203.6	204.33	204.64	204.38	204.18	202.55	204.62	201.26	199.68	202.93	205.98	202.46	204.08	201.99	202.55	203.97	203.19	204.03	201.92	204.67	202.92	204.99	205.44	202.89	203.23	201.6	201.97	203.28	202.12	202.22	202.67	202.18	203.28	202.84	203.79	203.1	204.76
209.91	212.58	213.42	212.21	212.38	209.43	211.94	212.84	212.08	211.78	211.51	213.84	211	214.19	213.44	214.22	213.3	214.53	210.18	212.99	213.26	214.38	210.95	213.21	213.02	215.66	213.39	213.48	211.85	214.7	213.69	213.75	215.42	215.16	214.09	215.11	212.37	211.8	211.37	212.1	213.97	214.33	214.43	211.83	211.55	211.32	212.23	211.96	213.92	211.82
210.56	208.8	209.08	209.33	209.92	208	209.87	212.78	210.1	209.14	206.77	209.31	207.97	209.29	209.04	210.47	209.26	207.07	209.58	210.21	210.4	208.69	208.72	209.92	209.17	211.22	211.86	208.87	210.13	209.35	207.73	209.25	208.03	208.92	210.16	207.26	208.31	207.85	209.61	209.5	208.21	209.01	207.94	208.39	208.91	207.28	209.32	208.13	210.03	209.13
209.84	205.62	209.76	206.68	208.34	209.45	208.76	208.07	206.06	207.71	207.42	208.06	208.56	209.09	206.66	211.2	207.51	209.65	207.02	209.38	208.59	208.24	207.73	208.91	206.87	211.92	206.81	209.77	206.36	208.74	208.13	208.4	208.37	206.61	207.71	206.6	210.66	208.31	207.96	208	205.61	207.84	206.85	208.14	207.07	208.76	206.72	206.77	207.22	207.78
212.42	213.01	214.14	211.88	211.79	208.97	210.43	212.51	211.44	214.12	212.71	209.96	212.68	211.85	213.24	210.5	210.59	213.1	215.13	213.03	214.9	215.41	210.83	212.48	210.92	213.09	214.3	212.91	209.86	213.73	210.8	215.06	212.2	211.85	210.68	212.41	212.91	212.18	213.36	210.54	211.86	209.88	212.19	211.63	213.35	210.67	211.17	213.1	212.41	213.03
216.87	215.85	216.84	215.77	217.66	214.7	216.82	215.78	217.09	217.32	214.46	216.78	218.04	215.89	218.06	216.8	218.95	216.8	216.54	216.66	215.23	213.45	217.04	218.14	216.53	219.96	215.79	216.17	214.73	218.35	214.66	218.22	214.54	216.45	216.96	219.04	214.68	219.3	216.86	217.74	213.14	218.04	216.86	216.65	217.34	215.86	217.57	215.01	217.19	216.14
208.26	209.06	207.12	207.21	206.32	208.54	207.31	207.46	206.49	208.25	206.14	207.03	208.62	205.86	209.8	207.38	209.19	209.64	208.41	208.01	210.18	206.58	205.53	205.23	207.33	203.88	207.45	208.57	208.28	208.63	206.98	206.64	208.7	206.87	208.08	209.49	208.93	208.45	205.13	207.8	207.35	207.03	207.38	208.26	208.6	208.17	209.38	206.83	205.75	206.94
212.24	210.64	210.97	212.11	210.43	212.18	208.39	212.43	211.64	209.2	209.79	209.98	213.17	212.73	208.43	211.64	211.31	209.99	213.26	211.5	210.35	211.21	211.84	210.98	213.28	212.25	212.68	211.78	210.51	211.68	213.13	212.99	209.05	209.83	213.08	211.81	211.07	211.74	213.19	212.99	214.46	212.15	211.1	211.88	210.38	210.05	210.54	213.63	213.12	211.95
202.92	203.23	203.99	205.02	203.75	205.02	203.16	205.3	202.72	204.72	204.66	204.64	204.48	204.11	203.44	202.07	203.34	202.68	203.13	203.77	205.18	203.81	204.14	202.07	203.15	203.12	204.75	201.38	202.94	204.7	202.45	204.14	207.28	203.57	203.82	201.24	203.92	204.18	202.8	206.05	202.19	205.11	203.84	202.79	203.07	203.1	202.63	205.77	204.38	203.17
201.53	202.85	202.54	204.84	203.62	202.41	202.65	203.05	203.55	203.28	203.81	204.59	203.89	203.42	202.65	203.31	205.46	205.45	204.77	203.8	204.35	206.65	201.51	202.36	203.78	203.94	203.49	203.91	202.02	204.31	200.86	203.89	205.43	204.6	203.42	204.71	200.08	206.1	203.96	203.63	200.73	205.28	205.26	205.06	201.95	203.28	203.06	203.22	203	203.17
203.99	203.58	204.38	202.45	205.9	205.77	203.27	203.91	203.99	199.66	204.14	204.75	203.22	202.96	204.46	204.13	203.1	203.01	204.18	204.49	205.13	204.47	204.7	207.19	202.87	204.61	202.88	202.6	205.63	204.33	201.11	203.9	204.52	203.38	202.55	205.09	206.09	203.66	202.4	203.64	204.39	202.74	202.75	203.06	204.11	202.79	203.22	203.79	205.02	202.45
210.22	210.91	210.2	209.2	211.69	213.09	208.11	212.52	211.92	210.47	211.5	210.97	210.02	211.16	211.36	212.57	210.83	210.45	213.02	210.41	212.56	212.14	209.68	209.76	212.24	210.24	212.67	211.92	210.05	212.12	210.54	211.24	211.05	211.28	210.77	210.52	211.4	211.52	211.86	213.56	211.6	212.02	212.93	212.52	212.37	211.41	211.82	212.73	213.88	210.73
207.88	209.85	207.89	208.3	208.54	209.97	208.21	207.29	209.69	208.66	210.94	208.72	209.16	208.43	207.86	208.71	208	209.74	207.79	207.27	207.37	207.81	209.41	208.95	208.62	206.46	208.96	208.2	207.9	209.25	208.19	209.93	207.62	207.08	209.61	208.01	207.99	208.26	208.89	208.14	208.06	205.64	207.96	208.73	209.15	207.9	206.06	209.14	210.58	208.99
203.92	205.79	203.79	203.04	203.28	203.28	205.68	201.73	203.13	204.63	206.37	205.57	203.07	203.59	203.65	205.79	202.58	203.05	203.3	202.61	203.71	202.06	203.16	203.84	203.88	206.28	204.85	202.32	204.91	204.06	204.87	202.76	202.66	200.43	205.04	205.08	204.14	203.35	203.45	203.31	203.09	203.08	203.66	202.91	204.74	204.49	201.32	205.63	204.62	202.94
205.45	204.4	202.97	205.04	205.06	202.69	205.17	205.79	207.06	202.14	201.7	204.44	202.82	205.24	206.2	204.94	204.56	203.17	204.74	205.88	201.74	203.34	204.07	207.78	205.16	202.68	206.61	204.88	202.38	204.27	205.71	204.35	204.07	206.79	205.91	203.99	204.41	203.68	204.19	204.37	204.19	202.78	204.41	205.01	202.31	205.04	205.89	205.88	204.05	204.62
210.51	211.01	211.68	209.54	211.3	214.03	212.27	212.14	212.95	212.77	211.31	212.66	212.44	212.96	211.59	210.48	212.44	211.09	210.46	211.97	209.49	212.93	211.32	212.96	211.74	214.21	210.82	211.07	213.3	211.04	212.47	210.65	212.62	210.38	212.61	211.33	211.09	210.7	211.77	211.53	211.09	209.68	211.99	210.43	210.45	211.44	211.68	212.04	211.16	208.17
211.29	212.78	214.82	214.6	213.02	211.98	213.47	213.72	212.64	210.79	213.07	211.13	211.8	212.12	213	211.72	210.12	213.45	213.38	211.02	213.84	212.12	214.21	214.53	212.38	213.4	211.73	212.95	212.06	214.42	212.17	211.54	213.44	211.84	211.1	212.65	211.94	214.04	211.06	211.26	212.31	214.61	213.13	213.45	212.39	211.32	209.44	211.23	211.41	211.35
208.88	208.27	209.14	209.54	210.01	208.1	209.87	210.12	210.6	208.34	209.64	208.71	207.53	208.55	208.37	208.45	208.04	208.96	209.2	208.56	208.17	208.98	208.43	210.84	211.32	208.14	208.17	210.82	207.89	208.06	209.18	209.25	207.23	206.93	210.7	208.14	209.36	207.27	208.8	208.26	207.31	209.89	207.21	208.67	209.18	210.25	209.41	209.52	208.19	208.27
202.58	202.6	202.11	203.02	203.15	204.42	201.61	202.42	200.84	201.52	203.03	201.1	203.53	204.22	204.3	201.97	202.02	201.08	200.17	202.31	200.77	203.37	201.99	203.05	201.85	203.08	201.73	200.47	203.39	202.48	202.22	203.48	204.32	201.23	203.92	202	201.64	202.71	202.54	203.02	202.43	201.08	203.68	201.89	201.72	202.14	202.18	201.23	201.13	203.99
219.39	217.84	217.48	215.82	219.81	218.71	216.58	217.31	218.45	218.7	218.78	217.67	217.01	217.97	217.03	217.79	218.17	219.55	217.33	216.82	218.03	217.88	219.43	216.32	219.25	216.67	218.58	217.35	218.34	219.24	216.46	214.98	218.44	217.77	216.3	217.55	217.94	219.32	217.67	217.55	218.34	218.22	219.12	217.91	217.99	215.14	217.88	218.85	218.98	216.97
204.09	203.59	201.18	200.97	203.64	203.37	200.15	202.87	202.03	202.22	203.54	201.57	202.68	203.26	202.45	203.77	202.63	202.92	201.76	201.74	205.69	203.09	202.88	199	203.98	202.48	202.24	203.16	201.06	202	204.38	206.43	200.75	201.83	203.87	202.41	202.94	203.71	202	201.79	203.55	201.8	200.78	203.33	202.29	202.39	203.71	202.44	201.6	200.61
199.47	201.16	199.72	198.47	201.34	199.24	199.87	199.66	199.57	199.73	199.78	201.5	201.98	199.95	199.2	200.53	200.63	198.99	200.94	198.35	200.22	201.92	200.84	197.1	199.39	199.12	199.12	200.13	199.94	199.02	199.04	198.83	200.17	201.25	198.94	198.46	200.47	200.19	200.39	199.2	202.71	199.76	200.08	199.49	199.73	199.27	198.14	200.38	199.16	198.5
206.99	209.23	207.19	207.74	206.1	209.28	207.97	207.44	205.95	210.33	208.58	205.91	207.55	206.77	207.87	206.76	209.52	208.39	206.72	207.09	208.66	206.81	203.63	209.55	207.03	208.27	208.38	207.42	207.09	210.05	206.94	209.02	205.53	204.12	207.1	207.92	208.45	206.59	206.06	205.15	208.17	207.2	205.8	207.61	206.46	205.49	208.63	206.18	207.09	208.87
209.5	209.98	211.01	211.32	210.21	213.51	211.67	209.97	213.75	211.11	210.22	209.06	209.06	210.82	212.56	211.08	212.11	210.77	212.51	211.9	209.9	210.88	210.17	211.79	212.91	214.08	210.79	213.36	213.4	211	211.03	212.69	212.73	211.07	211.4	211.1	210.37	211.41	212.2	212.26	210.46	212.16	213.24	208.97	212.07	213.18	210.94	211.02	212.65	210.29
215.75	216.96	216.76	218.14	216.84	217.62	217.1	216.98	217.03	219.83	216.17	218.64	219.73	217.47	216.24	217.45	219.61	219.42	218.31	217	218.64	218.83	216.86	217.67	217.82	218.98	217.82	218.22	218.12	216.82	218.07	218.21	217.13	217.57	218.08	217.26	215.62	218.2	219.24	217.68	216.22	217.61	217.96	216.63	219.86	218.92	218.77	218.08	217.83	218.04
206.02	205.36	204.25	207.01	203.45	203.35	202.84	204.43	202.75	204.5	203.82	203.24	203.11	205.52	202.9	202.18	201.99	203.7	204.65	203.47	205.72	205.34	205.19	204.58	204.85	204.09	204.68	203.15	205.43	203.24	203.52	206.38	206.47	204.5	205.69	203.44	206.15	202.02	205.45	206.1	203.35	203.49	204.51	204.7	204.66	203.65	206.09	202.63	203.86	205.13
208.3	210.61	208.48	210.88	209.92	209.98	210.18	209.77	210.77	209.02	211.38	211.34	207.81	209.31	210.21	209.2	209.9	208.02	210.24	210.56	210.2	210.19	209.44	209.38	211.64	211.25	208.57	210.78	208.46	209.55	209.68	210.41	208.55	210.45	211.27	208.91	207.74	209.9	210.75	210.12	209.38	209.24	208.06	211.85	211.2	210.26	210.66	209.53	209.27	211.56
202.67	203.08	200.7	202.55	203.7	204.06	205.19	204.18	203.81	204.3	202.56	202.49	202.51	204.37	201.06	203.63	202.48	204.53	203.13	203.28	204.88	204.57	204.33	203.78	203.93	206.51	202.54	203.21	205.35	204.67	204.19	203.99	205.62	203.01	204.23	204.03	202.35	203.66	204.08	204.7	204.47	202.29	204.71	206.21	202.94	203.96	203.27	205.31	203.03	203.05
203.76	203.6	204.43	200.86	202.06	201.31	203.35	202.31	199.66	201.06	199.86	200.04	203.67	203.16	202.97	201.52	203.26	203.68	201.66	201.6	201.47	201.7	203.35	200.69	201.77	202.67	202.79	200.8	202.61	202.18	204.52	201.6	202.44	202.85	202.66	202.94	202.15	201.64	202.38	201.4	203.11	203.3	201.53	204.58	204	200.55	203.57	201.21	201.99	201.84
210.51	212	212.18	211.17	211.95	212.36	212.65	213.97	211.02	214.02	212.55	211.84	210.17	211.68	211.42	209.4	212.55	213.25	212.55	209.35	210.49	210.74	212.25	211.37	212.01	211.7	211.75	211.14	209.48	212.27	211.8	211.65	211.14	212.19	213.12	213.04	211.01	211.8	210.56	212.83	212.42	211.94	212.19	211.74	210.93	212	212.5	212.63	210.82	210.35
209.2	207.59	208.05	208.97	210.15	206.67	209.09	208.71	209.62	208.21	207.17	207.23	206.53	209.79	208.69	209.48	206.34	208.52	205.34	208.34	210.19	207.47	208.01	208.33	208.31	209.4	208.02	209.03	211.1	211.65	207.73	206.88	207.86	207.46	207.01	207.48	207.65	207.59	206.66	208.7	208.05	207.15	207.48	205.32	207.65	207.59	208.86	209.06	206.5	209.46
213.28	213.17	213.25	212.53	211.38	210.72	211.27	211.9	212.74	210.65	213.52	212.93	211.85	211.18	210.65	210.78	211.31	211.18	212.3	209.5	211.9	213.63	213.51	209.82	210.48	212.2	213.28	213.23	213.28	211.68	210.04	211.24	210.13	212.37	213.57	212.62	210.67	210.68	211.99	211.23	211.18	212.64	212.71	211.54	211.92	210.25	212.57	210.91	210.55	210.26
204.66	202.54	202.28	205.36	203.59	204.49	207.25	203.66	204.89	204.79	205.17	205.54	204.81	203.34	203.48	205.02	203.78	203.87	204.42	204.68	204.64	203.83	206.08	205.33	205.22	203.67	203.83	205.76	203.2	205.55	203.56	203.55	204.17	205.28	205.95	204.36	203.45	204.89	205.15	204.3	203.92	201.87	205.35	204.41	205.86	203.42	205.29	203.37	204.54	205.69
199.68	198.72	197.78	200.54	199.78	196.55	199.17	198.08	199.4	199.93	200.47	199.56	198.82	200.44	200.8	198.7	199.07	197.01	195.76	198.68	197.97	199.68	198.48	198.87	198.24	198.74	201.31	201.11	197.86	197.6	198.01	199.84	198.49	198.77	199.33	197.03	198.76	198.78	196.61	199.54	200.37	199.25	200.33	198.52	200.72	202.11	199.41	200.1	199.66	198.8
205.27	205.19	201.55	203.52	202.7	201.75	203.06	204.23	202.74	205.77	203.82	204.01	204.94	203.58	204.03	201.76	204.04	202.63	201.45	203.91	202.91	202.02	203.92	202.48	201.61	202.05	201.98	201.65	202.62	202.12	205.53	205.39	204.17	203.5	203.83	203.05	203.5	203.12	203.64	205.53	203.25	203.63	204.91	203.93	205.92	202.11	204.53	203.09	202.02	201.47
216.69	216.95	216.32	216.4	218.67	216.48	217.54	218.27	216.97	215.97	215.7	218.25	217.34	215.27	216.24	218.51	215.51	217.6	217.57	217.91	218.49	218.06	216.38	216.36	217.25	215.85	217.94	217.55	214.63	218.45	218.16	215.94	215.12	216.28	216.52	217.61	216.81	216.19	216	216	217.73	215.94	216.71	217.92	217.12	215.36	217.65	219.92	215.05	218.85
197.9	198.83	200.49	200.95	199.54	198.78	202.64	200.93	201.53	201.11	198.69	199.96	199.9	201.29	199.89	200.02	198.19	198.02	200.46	197.85	197.51	198.81	198.37	200.84	199.63	199.35	199.49	198.4	199.9	199.19	199.54	199.91	198.54	199.5	198.55	200.28	199.87	198.95	198.82	199.62	197.54	200.46	199.63	198.91	198.81	200.13	197.71	200.17	200.23	200.18
209.38	211.63	211.82	212.75	211.75	209.46	211.03	211.7	212.36	210.93	213.84	213	210.65	212.73	209.27	210.42	211.35	211.49	214.26	209.7	211.01	209.49	211.03	213.81	211.46	210.13	213.63	212.7	212.54	212.47	213.32	211.7	209.1	210.58	210.51	211.03	209.99	212.42	212.18	211.15	211.85	212.48	212.44	210.56	210.14	211.08	212.62	213.61	210.22	211.76
207.99	210.96	207.76	209.7	208.21	210.22	209.79	207.89	209.78	210.5	209.1	208.7	207.97	209.62	207.18	209.8	207.06	209.34	208.14	210.65	206.73	207.55	208.29	208.75	207.08	208.28	209.07	210.44	210.4	208.54	209.39	207.94	208.93	207.56	208.06	209.45	208	209.62	206.46	207.91	209.43	208.56	211.08	208.84	209.09	208.3	207.72	209.83	208.89	210.2
212.43	213.01	211.26	214.26	213.91	210.92	214.35	212.71	210.61	212.29	212.39	210.9	211.95	214.5	211.56	212.92	212.61	212.45	212.96	209.62	215.45	214	212.79	212.74	213.38	214.37	212.46	212.05	212.18	212.87	212.85	212.65	212.48	213.34	215.29	212.67	211.9	212.1	213.31	212.6	209.6	212.51	213.61	212.09	213.61	210.62	212.92	213.11	212.73	211.43
216.97	218.91	218.27	218.23	217.03	218.39	218.03	216.95	218.1	216.44	221.26	218.59	220.3	217.85	217.05	217.23	219.26	218.88	218.54	217.02	216.23	217.62	218.24	217.75	217.68	216.17	217.41	219.24	217.4	218.32	217.52	219.36	218.35	218.85	217.53	218.11	218.22	216.13	217.97	217.86	218.41	216.92	216.1	219.01	220.08	217.06	218.13	218.07	218	218.24
199.59	198.7	199.51	199.81	199.41	198.32	198.75	198.36	199.67	198.21	201.91	200.01	202.69	198.99	200.73	199.7	199.63	199.04	199.78	200.59	197.59	200.16	202.62	200.11	199.48	200.29	200.28	199.7	200.21	199.3	199.77	201.72	198.53	197.12	199.81	198.99	199.14	198.24	199.89	199.7	198.93	200.94	197.07	198.58	200.96	199.73	198.31	198.04	198.99	200.51
218.25	218.84	217.29	218.48	215.96	217.07	219.86	218.3	217.55	217.16	215.57	214.98	216.09	217.56	216.37	218.68	217.74	215.9	216.21	216.44	219.85	216.22	217.9	219.22	216.3	219.89	216.98	218.56	217.8	219.78	216.16	218.95	215.53	219.78	217.04	216.86	217.53	217.76	217.67	218.46	217	214.41	214.39	217.41	218.06	220.08	218.02	216.08	219.13	216.07
211.41	207.43	208.06	206.88	208.65	206.19	207.83	209.58	205.35	207.89	207.86	209.23	207.09	206.34	206.36	207.04	207.73	208.63	208.07	206.72	207.82	207.25	209	208.45	208.47	208.21	205.82	208.31	209.09	209.16	209.86	207.04	208.49	206.58	208.7	207.32	208.06	209.1	208.21	208.3	207.89	207.73	208.12	209.33	209.37	207.83	208.73	209.51	208.06	207.18
202.57	202.22	204.3	200.34	203.62	203.79	204.03	202.45	202.03	203.56	202.84	201.59	201.55	203.24	203.4	201.93	199.61	202.25	202.49	201.2	202.24	202.11	203.1	202.71	201.84	205.15	202.42	202.93	202.05	201.86	203.38	203.19	200.25	204.05	200.75	203.63	202.94	201.27	203.11	203.71	200.96	205.33	202.42	204.05	201.99	202.77	203.52	202.91	201.28	203.15
204.42	204.02	202.5	204.7	203.07	202.57	203.27	201.29	203.62	201.84	201.48	201.4	203.11	204.15	204.84	203.54	203	200.81	204.21	201.43	201.65	203.71	203.38	203.34	204.4	202.11	204.99	201.06	203.78	200.81	202.7	201.84	201.48	203.55	203.79	203.05	203.46	204.18	202.61	204.94	202.7	205.1	202.56	203.27	203.89	203.33	202.33	204.52	203.46	204.42
207.83	210.72	205.71	206.66	210.58	208.19	210.04	208.41	207.71	206.11	209.05	207.59	206.25	206.33	208.19	209.37	207.96	206.22	208.19	209.07	208.5	207.47	207.79	208.99	207.5	206.09	206.3	210.3	209.11	206.21	207.57	207.62	207.45	207.7	208.1	209.23	207.8	206.01	208.95	208.68	206.76	208.2	207.81	205.22	207.31	208.01	209.1	209.07	208.95	207.66
206.54	208.77	207.92	206.63	204.1	205.21	206.76	205.69	207.12	204.59	207.61	206.99	206.25	208.22	206.37	206.13	205.56	205.9	206.75	205.75	207.37	207.32	206.05	208.4	206.49	206.65	205.67	205.64	205.92	204.99	206.34	204.7	207.09	205.08	205.9	206.94	203.18	206.3	205.37	207.43	204.8	206.52	207.21	205.8	206.87	207.27	206.76	207.5	206.46	207.79
205.56	206.03	209.58	208.1	209.16	207.27	205.8	206.61	209.09	206.36	207.32	206.01	208.32	205.77	203.96	209.26	205.68	207.76	204.76	207.75	208.97	207.05	209.21	210.04	206.38	207.93	207.64	209.69	206.22	207.34	206.24	208.5	209.4	206.75	209.2	208.58	207.89	208.38	209.16	208.74	208.48	205.64	208.97	208.11	207.36	207.8	208.74	207.37	208.46	209.64
212.41	212.54	215.06	211.77	210.73	214.24	213.44	213.22	213.25	213.56	212	211.31	213.07	209.83	214.42	213.43	211.82	211.12	211.69	212.05	213.35	214.05	213.75	212.39	214.63	212.03	211.13	213.93	211.78	214.37	211.84	211.82	212.54	214.01	211.04	211.76	215.74	214.48	215.5	213.3	214.36	212.75	210.39	213.49	210.8	213.43	212.69	212.88	212	212.42
217.09	217.55	218.12	215.9	217.83	217.62	213.32	219.88	215.85	216.2	217.94	216.4	218.04	217.57	216.55	217.81	218.59	217.94	218.59	219.75	219.35	216.36	218.73	217.71	219.08	219.79	219.76	218.87	219.4	215.95	216.99	217.31	221.58	218.97	218.33	218.21	214.99	217.61	217.8	217.73	217.87	217.43	218.04	216.64	219.2	216.32	217.78	218.09	216.97	218.13
213.04	213.84	212.85	212.02	215.23	213.76	212.22	212.03	211.59	214.11	214.22	213.59	211.02	212.79	212.42	212.79	213.67	213.09	214.34	211.96	213.08	213.26	214.1	212.09	212.08	210.41	212.22	215.48	213.91	213.39	211.22	214.83	213.82	213.66	212.85	213.73	211.99	213.84	213.55	213.23	212.24	212.52	212.55	212.32	212.17	212.58	214.56	212.9	215.43	211.17
198.65	199.98	197.14	199.22	197.47	199.21	195.94	198.09	197.22	195.47	199.63	197.98	197.25	198.45	197.99	198.91	197.35	197.58	198.48	197.14	199.59	195.92	198.96	198.13	196.88	198	197.32	197.98	197.93	199.9	196.68	196.58	197.52	196.48	198.62	198.61	198.29	198.59	199.06	198.32	196.15	197.7	198.46	196.27	197.89	200.37	197.13	198.23	196.83	197.31
218.56	216.59	220.01	216.18	218.01	218.28	219.77	216.18	216.87	215.7	218.54	217.53	216.55	215.42	218.15	219.61	216.47	216.58	216.31	217.96	216.93	216.61	217.62	218.6	215.97	217.66	218.42	217.14	216.39	216.37	220.11	216.61	217.34	217.72	216.4	216.63	216.42	218.87	217.28	215.53	216.54	218.48	216.9	215.94	217.7	219.22	217.45	215.92	217.03	216.64
211.45	212.03	212.67	211.41	213.02	210.46	213.33	211.51	212.49	211.49	213.07	212.4	213.51	213.03	213.94	212.37	211.77	211.77	212.31	211.48	211.85	211.94	212.29	208.52	211.56	212.33	212.31	211.83	211.25	212.52	212.72	212.2	209.37	212.68	212.77	209.15	211.62	209.68	212.15	210.83	209.8	212.23	212.56	213.85	212.68	210.77	211.15	212.3	210.3	212.34
217.8	217.16	217.91	216.81	215.17	217.66	217.93	219.24	218.27	218.18	214.7	216.95	215.59	216.38	219.52	218.47	218.11	217.07	219.65	216.85	217.63	216.28	219.04	217.74	218.09	218.46	217.96	217.46	219.01	219.45	216.36	218.61	214.78	217.2	221.25	218.36	216.55	219.34	218.88	218.12	217.41	218.82	218.08	218.32	217.69	217.82	218.37	216.84	218.92	218.91
201.3	204.39	201.35	203.46	203.48	203.9	203.51	206.05	206.37	202.35	202.94	203.41	206.56	204.21	205.09	203.97	201.28	206.46	203.36	204.51	205.22	203.65	204.35	206.08	203.57	204.19	202.81	202.57	203.2	204.04	205.62	204.1	203.94	205.55	201.77	205.08	202.18	203.91	203.84	202.51	204.52	204.46	201.08	203.21	204.3	203.27	204.18	203.8	205.4	201.96
207.68	207.84	207.65	207.28	208.8	208.7	210.18	208.42	210.93	208.08	208.58	208.37	207.63	209.14	209.64	208.84	209.84	208.23	207.9	209.69	207.69	208.37	211.41	207.61	207.94	208.42	207.55	208.7	208.24	208.38	208.73	207.58	208.07	208.2	207.78	209.97	210.28	208.74	208.17	206.48	208.28	205.85	207.87	209.88	208.98	209.13	210.4	209.48	209.86	209.8
201.74	205.12	200.81	203.21	204.6	203.93	203.01	204.16	201.93	202.7	202.78	200.12	200.57	203.51	203.3	201.17	203.91	203.13	203.2	205.77	202.87	202.8	202.67	202.89	201.46	203.15	201.82	201.92	201.96	204.72	204.28	202.32	201.67	202.76	199.63	201.86	202.91	203.8	201.8	204.38	203.46	202.7	204.59	202.12	202.86	202.02	203.54	201.72	203.55	204.32
208.21	206	207.19	206	205.9	207.88	207.2	206.95	208.54	208.56	208.91	208.2	208.09	205.51	206.13	207.19	206.51	207.6	209.33	205.67	207.31	205.28	206.47	209.91	206.69	207.2	208.06	204.33	208.15	206.31	209.27	209.25	208	205.97	206.06	206.82	207.71	205.82	208.13	206	205.79	208.74	206.67	206.72	207.91	207.13	207.47	209.45	206.48	205.33
213.49	212.66	211.32	214.02	211.85	211.81	214.49	211.19	214.26	210.68	215.48	213.82	214.11	214.26	213.27	212.57	214.12	214.27	212.27	214.48	216.44	214.1	213.26	213.33	215.43	215.88	214.72	215.32	214.47	215.59	212.74	213.88	213.7	213.55	214.07	212.82	213.48	213.37	213.65	213.99	213.28	212.54	213.91	215.01	212.92	215.15	214.91	215.02	215.28	213.04
204.74	203.05	204.37	204.01	204.94	204.56	201.28	203.41	202.48	205.83	204.83	205.54	202.72	201.94	204.44	204.56	202.88	201.11	201.7	202.16	202.03	201.57	203.28	201.39	206.25	204.09	202.69	204.79	203.55	203.61	202.59	203.75	201.21	202.28	204.74	202.94	203.7	203.58	204.38	205.86	205.49	203.03	201.45	204.48	202.09	205.35	203.44	202.7	202.92	203.14
211.51	214.44	211.45	216.24	212.93	215.22	212.41	213.03	213.83	214.89	211.25	213.11	213.47	212.68	212.74	214.41	213.33	213.61	215.48	215.72	211.58	213.67	213.81	215.32	211.42	211.07	211.94	215.56	212.79	212.82	212.53	213.17	215.85	214.24	214.19	213.89	212.38	212.83	211.25	212.56	213.44	212.71	213.17	209.74	212.27	214.32	211.88	215.02	213.98	213.32
206.98	204.78	205.72	206.32	208.46	206.21	208.44	206.45	208.37	205.28	208.28	205.5	206.28	206.59	206.02	208.49	207.85	206.54	206.51	209.04	206.5	207.4	206.3	206.5	203.89	206.51	206.85	208.6	205.02	206.84	205.73	206.91	206.8	204.49	205.14	204.05	206.84	209.41	206.13	203.56	209.28	206.63	209.2	205.41	206.38	207.84	208.82	207.14	203.78	207.38
207.72	206.21	206.25	208.34	208.83	205.62	207.65	207.9	206.79	208.9	208.74	208.18	205.33	206.89	205.88	205.73	207.66	206.07	205.92	209.84	210.11	206.72	206.23	207.98	207.56	207.59	205.02	207.71	208	208.52	208.58	207.09	206.38	207.54	206.01	207.06	208.95	205.08	207.15	208.21	210.85	207.56	209.04	206.91	206.03	207.69	205.54	207.56	205.03	209
210.29	210.82	211.56	212.07	209.59	210.02	207.24	209.17	209.67	212.09	208.14	210.1	209.05	211.01	210.88	209.78	210.01	209.14	210.34	211.92	210.84	210.91	209.5	209.99	208.85	207.69	211.84	209.37	209.89	207.89	209.22	210.37	209.36	209.56	211.98	210.21	207.8	207.4	208.24	208.5	207.58	210.88	210.23	209.92	209.29	207.39	210.78	208.06	210.32	206.07
200.35	200.49	199.02	199.17	200.13	199.02	199.03	200.49	199.62	200.04	198.28	200.03	198.54	197.79	201.23	199.64	199.45	199.12	199.15	196.9	198.41	198.34	198.34	196.22	197.73	198.24	199.1	200.79	200.61	198.43	198.06	199.11	200.08	197.97	198.42	197.92	200.29	199.35	198.25	199.09	199.8	196.71	200.49	200.54	198.61	198.3	197.76	199.61	199.13	199.54
199.06	202.59	202.64	201.02	201.94	200.4	201.24	200.45	199.7	200.53	202.22	202.3	200.68	202.69	201.97	201.06	204.05	202.47	199.56	200.66	199.11	200.63	201.41	201.67	200.26	200.77	203.47	201.61	202.31	199.74	202	201.78	199.7	200.09	201.48	202.25	201.09	202.82	200.61	200.78	201.08	202.03	200.33	201.32	200.69	200.02	201.3	201.09	200.49	200.06
211.5	212.58	212.44	213.14	212.05	212.5	209.21	212.67	211.17	213	211.65	209.42	212.23	211.46	211.58	209.41	211.53	211.46	211.43	210.74	210.91	209.78	213.7	212.57	209.27	211.56	210.49	211.58	210.8	211.9	212.74	214.01	211.94	211.64	211.61	212.93	211.06	211.91	211.53	213.89	212.07	211.71	211.09	209.94	214.98	213.55	211.7	211.89	209.69	210.84
200.84	200.9	199.85	197.35	199.98	199.34	200.92	200.05	199.45	201.6	199.38	198.98	199.98	201.93	200.07	197.43	199.17	198.03	201.28	199.32	199.55	198.75	199	198.7	198.85	198.57	200.61	199.31	200.64	200.68	201.93	197.79	199.7	199.65	200.43	200.08	199.56	199.88	199.02	198.08	198.67	200.14	200.35	199.32	196.96	199.23	199.75	198.1	198.59	200.83
199.04	197.9	198.43	195.59	198.07	198.61	195.99	198.29	197.47	198.05	199.02	196.14	196.35	199.92	197.85	197.35	196.77	200.22	199	198.02	198.51	199.93	197.06	197.22	199.12	196.32	197.47	197.49	200.66	200.23	197.63	195.64	200.71	198.07	196.82	198.89	197.25	195.48	198.82	198.16	197.71	196.74	198.83	198.31	197.2	198.52	196.83	199.88	198.15	200.55
212.23	208.71	209.41	210.45	209.43	211.43	208.52	208.04	210.74	207.29	213.33	208.73	211.43	208.93	209.86	211.04	210.43	208.73	209.62	207.01	208.51	209.99	209.66	210.66	208.4	209.69	210	209.3	210.36	209.95	209.14	210.07	210.34	209.65	209.04	210.14	210.96	209.39	208.1	211.85	209.38	210.45	209.77	207.91	209.78	208.63	210.66	208.82	209.53	209.71
218.23	215.22	216.75	217.39	217.62	216.64	217.8	216.84	216.7	216.72	214.67	217.12	218.48	217.14	216.35	218.2	218.27	216.22	218.3	221.51	216.73	217.24	217.86	216.84	217.3	218.14	216.7	217.19	214.8	221.67	216.45	217.01	216.5	219.29	218.2	214.79	217.51	217.24	215.51	216.54	218.38	217.23	215.84	216.33	215.56	218.67	216.53	215.28	219.75	217.1
198.6	199.28	200.52	200.34	199.6	199.85	201.49	198.33	201.45	198.42	198.3	195.99	198.49	199.05	200.02	199.06	196.86	197.56	199.72	198.66	200.68	199.73	202.23	201.43	198.88	199.54	199.89	199.37	197.79	197.47	198.19	200.13	200.91	198.64	198.62	197.84	200.01	200.55	201.22	197.6	200.68	198.84	200.11	198.4	201.11	198.99	197.74	201.05	198.3	196.85
208.95	208.4	210.11	208.46	209.77	210.48	210.02	210.12	209.4	208.94	210.13	209.09	207.53	209.39	208.12	208.04	209.84	208.32	210.26	207.17	208.23	208.93	210.15	208.06	208.74	211.08	208.7	207.77	207.91	206.58	210.2	208.5	210.08	211.02	209.34	209.28	210.35	208.41	207.86	210.11	209.84	211.02	209.74	208.79	208.72	206.55	207.46	210.62	208.62	207.76
200.4	197.67	200.24	198.73	199.24	198.73	199.1	199.33	200.94	198.34	198.96	200.44	198.31	200.16	199.44	198.16	199.82	200.41	199.79	199.14	200.07	201.55	200.08	200.13	197.74	199.28	200.47	203.28	199.3	200.76	201.69	197.51	199.99	200.65	198.77	200.7	197.71	201.61	198.11	199.81	199.61	199.06	199.68	199.22	201.13	199.21	197.47	200.8	200.21	198.92
216.81	215.75	217.55	216.86	216.66	217.96	218.62	216.31	216.72	218.35	218.22	216.05	214.88	216.74	218.14	217.89	218.04	217.29	219.84	218.53	217.16	215.51	216.64	216.05	215.62	216.6	216.45	216.87	215.5	217.27	218.54	217.09	216.03	216.03	217.12	218.92	217.25	218.33	217.33	217.69	219.42	215.99	215.72	214.66	216.51	216	217.74	215.37	218.3	216.86
213.11	214.72	212.42	213.42	214.62	212.82	214.55	213.74	214.54	215.51	211.8	212.37	212.76	214.48	215.93	213.92	214.2	213.87	215.98	214.38	215.56	213.15	212.88	214.13	213.09	214.78	212.65	213.27	214.81	212	215.59	213.54	212.69	216.29	216.58	214.64	212.67	213.49	217.23	213.2	215.39	213.05	214.01	214.55	217.89	213.55	213.93	211.81	213.73	214.49
210.17	210.08	209.38	209.64	207.9	208.76	210.22	209.51	209.74	208.48	210.35	207.77	206.57	209.16	208.53	209.82	208.09	207.52	207.55	209.39	208.6	208.66	209.09	208.88	209.97	209.03	208.43	209.53	209.4	209.06	209.81	210.4	206.74	209.76	209	209.05	207.61	209.66	209.37	208.67	206.68	208.44	205.97	208.05	209.16	209.92	210.11	206.08	206.43	208.7
207.94	207.78	208.79	209.87	210.29	210.56	208.45	208.17	208.84	208.46	207.52	209.34	208.73	208.83	207.65	209.21	207.27	209.88	208.72	208.89	208.84	209.61	207.99	207.49	208.63	209.15	207.08	207.45	209.14	209.97	210.17	206.13	209.85	208.83	211.88	209.47	209.04	207.75	209.16	206.32	209.25	208.29	207.72	207.53	209.97	207.83	208.14	208.63	210.73	206.31
202.48	201.77	202.94	202.64	201.24	203.66	205.39	202.49	202.6	204.3	200.93	203.42	201.99	201.98	202.65	205.34	204.11	203.44	203.87	203.16	203.12	203.25	201.99	203.56	203.6	204.38	202.7	203.92	201.15	199.75	202.85	203.3	204.18	203.11	202.52	202.31	205.2	203.37	204.03	203.94	203.5	202.77	203.06	201.34	202.84	202.93	202.6	203.09	204.21	202.83
213.64	211.1	211.58	213.05	210.15	210.41	210.94	212.09	211.4	211.2	212.14	211.29	212.22	210.57	212.54	210.28	210.32	211.93	210.12	211.46	211.63	210.55	208.12	211.65	210.55	213.31	212.23	212.63	211.36	210.92	210.69	210.79	212.19	210.93	212.66	210.83	211.59	212.75	213.87	210.92	211.3	210.83	210.04	210.51	210.17	211.21	210.68	210.73	210.82	212.49
210.09	208.75	208.7	207.79	207.94	207.46	206.96	208.99	208.11	208.32	210.28	207.13	208.88	209.48	206.17	204.39	209.63	208.06	210.3	207.7	209.26	207.27	207.96	208.45	207.41	206.57	208.11	208.97	208.74	208.57	207.64	207.74	208.79	207.08	208.07	207.93	206.8	206.54	208.31	211.1	208.72	208.77	206.24	207.24	209.31	209.96	206.18	209.12	208.98	208.15
217.78	216.14	217.96	217.07	216.73	218.47	217.11	217.75	217.85	217.02	219.1	216.75	218.54	219.23	219.8	218.08	216.02	217.74	216.72	220.65	216.66	215.51	216.82	218.95	216.95	217.47	216.26	217.59	215.89	218.21	216.97	218.61	220.19	218.58	215.62	217.8	220.02	219.06	218.78	220.23	219.61	217.48	218.29	216.95	216.92	217.11	217.16	216.81	217.92	216.97
209.29	206.13	209.43	209.92	207.24	207.94	208.26	209.31	207.78	210.34	208.17	209.08	211.36	210.6	208.54	209.01	208.45	209.93	207.74	209.09	210.78	209.43	208.24	207.97	212.25	207.18	207.64	208.17	206.71	207.77	207.92	206.13	206.89	209.08	209.24	208.13	209.16	208.69	207.28	209.89	209.24	208.85	210.7	206.64	207.32	209.6	209.31	207.64	207.98	205.89
194.6	196.04	194.25	195.69	193.7	195.47	195.14	194.01	194.6	197.96	194.24	193.13	195.29	194.21	195.13	196.51	196.33	196.08	194.69	194.77	193.95	197.4	196.35	193.93	193.38	194.23	193.23	195.34	194.48	196.17	194.82	194.15	195.59	195.02	195.51	194.65	193.75	194.82	195.25	193.73	193.9	197.47	194.35	195.23	194.1	194.44	194.53	195.5	196.41	195.83
208.6	208.12	208.06	209.21	206.55	208.45	208.76	207.69	209.37	209.6	207.79	206.44	206.5	205.04	207.94	207.61	208.77	210.4	208.97	207.14	206.39	206.25	209.97	207.83	205.95	208.91	205.59	205.94	204.96	209.28	208.8	207.93	207.86	208.63	208.22	208.49	206.96	206.25	209.04	206.23	206.75	205.54	209.35	206.11	207.87	208.59	208.19	205.22	208.89	208.86
201.08	200.28	202.07	199.02	202.97	201.27	200.46	199.19	200.2	201.69	200.54	200.13	200.94	200.42	199.13	199.58	201.7	201.07	202.35	202.29	201.3	199.96	199.51	200.37	200.24	199	200.07	198.9	200.21	199.31	201.42	198.49	200.82	202.67	198.91	200.75	203.18	201.6	200.96	200.7	196.68	202.48	200.31	201.17	198.44	200.18	201.1	202.81	198.03	200.17
207.29	207.93	208.3	210.09	209.18	208.12	209.68	207.36	209.55	206.46	210.56	208.93	209.67	207.55	208.69	209.19	208.19	209.71	208.85	208.61	209.21	209.14	208.56	207.69	207.51	209.35	209.19	209.75	208.78	209.2	208.04	208.05	210.61	209.44	209.98	207.84	209.63	208.9	210.55	209.1	207.07	208.1	208.08	208.25	207.71	211.46	208.57	209.13	209.11	206.57
195.18	195.22	193.63	197.03	193.59	192.95	196.03	193.07	193.78	195.35	196.25	194.2	193.5	195.39	194.02	193.23	193.77	194.34	194.36	193.49	195.66	192.84	195.77	193.67	192.15	194.58	193.87	194.38	193.65	191.96	195.26	196.9	191.39	194.24	192.57	192.96	193.98	195.23	194.49	194.76	192.3	193.45	194.72	195.63	195.29	194.29	196.09	193.45	193.75	192.86
219.08	217.11	219.08	216.96	216.02	220.11	217.41	216.69	217.96	216.75	219.14	216.55	216.34	218.15	216.91	215.65	216.39	216.39	216.54	216.98	218.15	217.3	215.69	215.29	218.7	217.27	216.03	215.81	217.23	218.09	215.56	217.02	214.59	217.83	216.88	217.05	215.57	217.07	216.33	215.29	217.56	218.29	218.5	218.37	217.88	217.85	218.79	218.67	217.68	217.29
203.31	202.17	203.02	202.67	205.56	203.39	201.81	201.67	202.65	204.26	203.51	202.41	202.37	199.65	202.55	202.8	198.62	205.96	203.69	204.38	201.84	202.97	204.67	204.56	202.31	203.8	201.63	202.2	199.46	201.97	203.78	202.46	203.48	202.63	199.98	202.51	203.58	203.52	201.89	204.72	201.23	203.68	201.85	203.98	201.07	200.93	200.97	202.06	203.98	203.48
202.71	205.18	200.43	204.07	203.39	202.43	202.31	203.62	200.61	201.57	202.58	202.55	200.69	201.34	202.08	201.55	202.68	203.49	202.05	200.29	202.95	199.71	201.64	204.41	201.92	202.84	202.3	203.7	201.99	203.97	201.42	199.55	203.94	204.25	202.56	203	202.41	203.23	200.69	202.44	203.78	200.76	203.32	199.29	203.69	202.13	200.7	202.41	201.5	201.42
198.83	199.66	199.46	198	198.83	200.1	198.22	197.69	199.06	196.67	198.83	199.49	197.88	198.01	199.91	196.86	199.05	197.42	199.83	197.65	199.26	198.78	199.38	199.86	195.45	198.55	198.69	197.82	199.84	196.88	196.4	195.32	197.79	198.6	198.39	198.74	200.37	198.06	198.15	197.27	197.92	197.45	198.81	199.74	199.85	198.71	199.43	198.56	197.92	198.92
207.36	208.52	208.63	205.75	207	208.58	206.27	208.36	207.48	209.11	206.45	208.04	208.53	208.61	209.3	208.47	208.21	208.38	207.82	206.65	207.87	208.9	208.43	210.51	205.78	208.62	209.24	205.15	207.99	205.75	207.75	207.74	206.9	208.48	208.22	206.35	205.72	207.41	207.95	208.54	207.59	207.77	207.91	208.45	208.11	208.28	206.85	207.76	209.37	207.52
212.59	213.39	213.03	214.22	212.24	213.07	212.68	215.69	213.19	215.87	214.34	213.3	213.64	215.49	212.95	212.26	214.19	211.12	215.27	211.51	213.23	212.17	213.65	212.16	213.55	214.52	214.89	215.43	213.99	214.06	214.05	213.78	211.46	214.12	212.43	213.01	212	213.93	214.88	214.03	214.05	213.36	216	211.59	211.47	211.85	216.11	214.77	212.58	213.67
210.63	210.74	209.17	209.82	210.12	209.17	210.18	209.38	208.94	207.88	209.43	208.3	212.15	209.53	209.46	210.76	209.61	207.4	209.19	212.02	212.41	209.17	207.88	209.51	208.78	211.35	209.17	209.79	211.39	211.3	210.95	207.96	209.36	209.59	209.14	208.79	209.85	209.44	208.88	209.62	208.69	212.25	209.3	210.01	212.32	209.48	211.14	209.76	207.86	209.29
212.15	210.52	209.26	211.59	213.7	212.46	214.38	210.53	210.44	209.85	211.78	211.72	212.86	211.81	210.59	210.94	212.24	214.49	212.15	212.11	211.83	212.27	211.43	211.2	211.57	210.42	212.39	213.57	213.43	210.99	210.55	211.34	211.66	210.39	210.69	208.44	212.74	209.58	213.05	215.09	212.89	210.71	212.47	211.23	212.56	212.48	211.08	213.63	211.58	212.45
201.93	204.26	202.83	204.57	202.7	203.8	202.19	203.3	203.71	206.21	203.71	202.61	204.13	205.56	202.94	204.28	203.59	204.94	203.14	203.65	205.44	204.25	203.53	203.1	204.74	205.16	204	204.6	201.78	203.57	203.61	203.97	206.99	203	203.62	202.76	203.3	201.95	203.37	204.05	203.14	202.27	205.03	204.6	204.37	202.77	203.82	201.39	201.16	205.61
206.68	209.3	209.32	209.33	207.99	208.1	208.45	209.6	209.05	207.39	210.17	209.88	210.61	209.56	207.43	209.18	209.87	207.82	209.18	210.47	210.51	210.67	207.01	210.67	209.1	206.72	207.62	204.27	208.17	210.16	208.24	206.23	206.99	210.18	210.4	207.9	208.47	206.08	208.9	209.02	207.65	209.65	208.6	209.76	209.5	207.8	210.46	210.7	208.64	210.07
209.39	205.84	206.82	203.84	206.21	204.39	206.82	209.72	207.66	208.47	205.9	207.8	204.54	206.12	206.31	207.66	207.88	206.51	206.82	208.14	204.96	204.94	208.36	204.07	206.97	207.07	205.96	205.5	205.88	205.31	206.33	204.44	206.75	206.7	207.14	206.57	206.11	207.05	204.55	206.27	204.44	205.62	203.8	206.61	207	207.53	206.15	209.18	205.19	205.11
207.23	208.39	208.84	206.57	208.96	208.31	206.5	208.96	208.67	207.57	207.61	209.66	209.33	208.09	208.64	208.39	207.6	207.2	206.77	208.23	207.71	207.03	209.88	207.59	208.77	207	207.66	208.23	208.4	207.97	207.71	208.96	205.42	207.26	208.17	205.17	207.3	207.04	206.94	206.47	207.36	208.91	208.5	210.04	207.42	208.93	209.47	206.89	207.77	211.02
211.28	211.47	212.57	209.42	210.89	212.95	211.06	210.51	211.09	211.33	210.8	212.82	212.12	211.79	212.92	214.63	213.27	212.4	211.26	211.24	209.61	213.49	213.25	209.58	211.88	212.4	213.68	212.98	209.94	211.15	211.34	212.82	210.19	212.1	209.95	211.04	209.89	211.11	211.27	210.88	212.3	212.42	211.2	211.75	212.33	212.06	212.95	210.99	212.23	211.1
206.46	208.67	209.85	206.9	207.55	205.04	205.82	207.28	208.37	207.8	207.51	207.46	205.27	204.99	206.78	208.25	205.27	206.1	209.02	205.06	205.62	205.49	205.84	205.79	207.06	207.93	206.02	206.71	203.43	207.56	205.9	207.12	205.89	206.55	207.19	208.17	205.67	207.21	205.94	206.61	207.36	208.09	205.04	207.81	207.18	207.22	206.33	205.42	205.07	207.02
211.83	212.16	213.56	213.06	215.77	214.11	212.83	214.07	214.39	213.05	212.84	211.15	213.93	211.96	209.34	211.9	214.22	210.98	210.71	213.38	210.24	213.21	212.83	211.06	211.18	212.11	213.84	214.64	211.62	212.58	213.34	215.39	211.13	210.93	212.86	212.37	213.52	214.51	213.16	212.73	214.48	212.53	212.8	213.09	211.55	215.6	213.05	213.26	213.58	211.13
208.42	208.3	205.71	208.64	208.86	207.6	207.76	207.18	208.01	205.99	209.17	208.89	208.74	207.71	207.29	206.93	208.14	206.63	209.25	208.21	208.71	207.03	206.26	207.99	209.71	209.12	206.5	207.4	205.73	208.26	207.69	207.87	208.64	209.04	208.57	207.4	207.14	207.09	206.66	208.33	206.94	209.5	207.59	206.59	208.89	207.06	209.46	209.23	208.9	207.34
206.66	208.25	208.75	204.8	207.42	207.93	205.31	207.23	206.78	208.7	204.44	207.74	207.63	204.97	208.49	208.85	207.65	207.37	204.54	207.15	206.16	206.39	207.87	207.59	208.14	208.61	206.07	206.76	206.07	204.67	206.27	207.13	207.78	205.96	206.63	209.31	205.58	205.78	205.68	206.41	206.44	205.12	207.97	207.27	204.77	205.92	205.53	206.55	205.75	207.85
208.55	213.6	213.39	210.78	213.38	209.28	210.15	212.27	213.68	212.63	212.85	212.68	212.13	209.49	212.44	213.5	213.37	213.07	209.89	211.28	211.83	213.41	213.41	209.85	215.12	212.72	211.4	211.88	212.3	210.58	210.91	211.89	210.21	211.08	210.39	209.58	212.35	211.84	209.86	211.23	210.37	211.41	210.95	213.03	210.05	210.89	210.77	212.64	211.81	212.29
204.72	206.3	205.15	203.67	206.05	201.5	202.8	205.11	204.24	204.39	204.78	202.31	203.13	204.43	203.93	203.22	202.46	204.22	201.79	203.69	204.25	204.65	204.39	205.79	203.35	203.81	204.67	203.16	202.41	202.98	205.49	205.3	204.32	205.72	206.34	204.4	207.28	204.03	203.04	203.07	203.4	205.04	202.34	201.58	203	206.05	205.79	204.22	203.5	203.06
206.95	210.06	211.09	211.66	209.55	209.09	210.08	207.53	209.64	210.05	207.33	210.74	211.28	207.64	208.76	208.32	206.52	210.8	207.88	207.7	208.05	209.64	208.23	208.34	207.93	210.55	209.19	208.71	208.65	209.37	208.91	210.15	207.96	208.39	207.05	210.72	208.56	208.35	207.66	208.01	208.71	208.93	208.71	210.46	207.56	208.55	208.39	207.58	207.7	207.33
203.46	203.88	205.84	205.14	204.72	204.89	204.14	206.29	203.17	207.02	204.84	205.67	203.78	204.72	206.04	206.28	201.92	204.71	203.05	203.09	203.49	203.6	204.69	205.34	205.18	205.78	206	204.25	204.15	205.19	204.6	205.23	203.88	203.89	203.94	204.91	205.44	204.49	204.68	204.32	203.94	206.06	206	204.62	203.3	203.6	205.21	203.03	205.11	203.68
213.08	213.86	211.39	215.36	212.72	212.4	213.21	214.31	214.96	213.5	212.92	214.55	214.8	214.11	213.07	211.51	215.02	214.38	214.51	215.74	215.95	212.43	213.26	215.45	214.91	214.03	214.88	216.25	215.07	213.74	213.57	212.48	212.78	213.4	212.92	214.58	213.55	213.73	210.94	212.3	216.81	214.74	213.45	212.63	213.95	212.33	214.07	212.23	214.32	215.78
213.56	209.94	210.32	209.96	209.05	210.81	213	212.8	210.25	212.64	210.76	208.73	212.54	212.23	210.52	213.65	210.79	212.76	210.38	210.78	212.77	212.31	212.48	211.51	211.4	212.05	212.97	212.03	214.34	212.56	210.75	210.22	212.65	211.6	212.81	213.29	212.33	210.77	213.02	211.86	210.69	209.68	212.88	211.71	211.43	211.81	213.59	212.17	210.42	212.09
207.6	207.52	209.48	208.74	208.95	208.43	209.89	208.12	206.98	207.01	209.08	210.01	209.08	207.58	209.4	207.91	209.86	210.32	209.36	206.88	209.07	208.49	205.6	207.73	208.25	206.89	204.85	208.57	208.31	209	208.25	207.33	206.89	208.24	206.61	208.48	208.73	207.97	205.73	208.21	208.21	207.4	210	208.51	208.5	208.23	208.54	208.12	209.92	208.53
208.61	209.52	208.36	210.33	207.8	208.89	208.38	210.22	207.66	207.13	207.74	208.96	207.72	209.34	205.24	210	207.77	210.03	207.07	210.18	208.58	208.04	208.81	207.71	206.41	209.38	209.26	208.04	209.52	209.04	208.77	208.7	207.97	209.57	208.99	210.6	209.26	210.3	209.38	207.96	207.74	208.53	206.85	209.24	208.71	209.24	208.83	208.03	208.95	207.2
216.96	216.27	218.38	214.76	217.06	217.2	218.22	217.4	219.54	215.59	216.27	215.72	217.82	216.98	217.27	216.99	216.33	217.9	216.15	218.24	215.1	214.44	216.95	215.56	218.23	219.42	215.37	217.28	216.8	217.32	215.51	218.59	216.58	215.78	217.04	218.93	218.93	218.83	219.65	219.59	216.08	216.64	216.48	217.65	216.15	216.45	215.3	215.87	216.91	215.08
217.19	216.32	217.24	216.93	214.7	216.71	216.48	216.09	217.68	216.4	216.3	219.36	216.17	217.16	216.19	214.8	217.55	216.67	216.36	216.11	217.73	217.67	216.89	215.46	218.78	218.65	218.71	218.89	215.2	216.17	218.12	218.63	218.46	215.13	215.78	214.64	216.48	218.55	216.82	217	216.84	216.44	216.85	212.79	217.57	217.32	218.12	215.41	217.15	216.82
204.1	200.81	202.72	204.38	202.79	204.61	205.21	201.34	202.38	203.54	203.65	203.23	202.75	201.06	202.93	201.26	203.6	200.92	201.98	201.59	202.21	205.51	201.99	200.02	203.02	200.66	201.17	203.9	202.82	203.76	202.63	203.72	202.4	200.28	201.98	199.95	200.82	202.25	200.72	202.28	201.53	201.21	204.41	205.15	201.83	203.39	203.65	202.25	202.44	200.72
206.22	205.68	206.39	207.3	204.67	206.81	203.99	204.52	205.4	202.99	205.15	206.8	207.77	205.43	205.94	205.42	204.27	205.31	206.22	205.03	205.99	204.17	207.43	203.83	206.32	206.4	205.34	205.34	206.92	207.65	205.64	205.91	206.87	204.34	206.43	205.1	206.3	207.53	207.27	206.39	205.25	205.22	204.28	205.63	204.48	205.49	207.71	203.82	205.54	206.77
204.71	206.09	205.66	205.81	206.05	205.41	203.71	202.89	205.11	204.37	204.59	206.61	205.97	205.76	206.26	203.95	206.24	205.62	203.6	205	206.16	205.73	204.94	203.91	206.22	204.87	204.58	205.41	205.68	203.9	202.68	206.63	202.81	205.98	203.69	204.81	204.58	203.88	205.16	205.51	205.17	206.16	206.02	204.42	204.57	204.75	204.55	206.38	206.08	205.88
209.86	212.06	213	213.04	210.67	212.92	212.65	210.98	210.45	211.87	211.49	210.59	214.76	213.7	214.69	213.55	212.25	211.48	212.21	211.61	212.75	212.08	210.39	212.44	213.18	212.63	213.37	213.58	212.85	211.53	214.9	213.2	213.33	211.98	213.18	212.06	215.28	210.06	210.86	212.91	211.1	210.26	211.64	212.58	211.54	212.64	211.39	213.12	213.13	213.88
207.19	209.6	208.18	207.48	208.46	209.27	208.41	209.2	211.02	207.31	208.52	208.4	208.75	209.02	210.17	207.75	209.59	208.9	210.46	208.23	209.27	208.07	207.39	211.13	209.07	207.77	208.85	209.21	208.37	206.85	209.33	209.38	208.41	208.67	209.07	209.37	208.8	208	208.57	211.9	209.06	210.67	207.66	209.42	206.26	209.59	208.5	210.99	207.71	208.99
206.68	205.36	204.73	206.06	209.55	206.29	205.21	204.72	206.25	208.04	205.13	203.8	205.21	206.79	207.93	205.39	204.12	206.45	207.65	207.93	206.12	205.8	207.01	207.01	207.36	207.76	206.19	205.99	206.19	205.52	206.62	206.48	206.15	207.17	205.68	205.86	208.45	205.84	207.17	206.99	208.03	205.38	206.43	207.51	208.24	208.15	203.38	205.08	205.16	205.35
199.27	198.6	199.06	199.49	196.79	199.09	199.15	199.19	197.12	198.7	199.96	197.8	197.83	197.89	198.89	197.75	198.71	196.48	199.62	195.76	197.67	198.23	197.95	197.88	198.82	197.2	196.81	196.07	198.11	196.66	197.63	199.65	197.09	197.41	198.95	199.25	198.41	196.52	197.07	201.33	197.54	199.38	197.75	196.48	195.86	199.02	199.46	197.38	198.23	196.94
199.04	198.85	197.71	198.96	196.94	198.84	200.66	197.99	196.29	195.29	197.95	197.78	198.36	196.76	198.28	201.31	199.2	199	195.96	198.19	196.96	199.91	196.93	198.76	196.43	198.47	199.27	197.18	198.1	196.19	197.98	199.99	198.77	198.81	198.59	199.55	195.54	197.26	198.82	199.01	199.01	199.29	199.12	197.23	197.66	196.55	198.7	196.34	196.64	197.25
218.67	218.62	215.89	217.96	218.1	216.37	218.74	216.78	216.35	217.83	218.54	216.67	217.11	218.58	217.69	217.96	218.29	217.53	217.48	216.4	213.26	216.05	218.64	219.68	217.19	218.13	217.39	217.69	216.92	217.33	219.35	218.45	218.21	219.61	216.11	219.27	217.92	218.74	217.25	218.92	218.34	218.03	216.27	217.67	219.62	216.24	220.23	217.35	216.23	217.5
208.1	207.61	208.06	208.36	209.75	208.72	207.76	208.24	209.33	208.62	206.19	208.25	207.38	206.38	206.59	206.98	208.06	208.58	208.43	208.42	206.93	210.17	207.84	207.95	206.21	207.96	207.8	210.44	209.05	208.61	207.45	208.81	209.78	208.44	208.38	206.51	208.27	206.93	206.23	208.86	207.48	208.59	205.65	206.97	206.61	207.72	207.59	208.22	207.39	208.59
207.26	202.45	203.9	204.37	204.18	205.08	203.27	205.15	205.68	204.34	204.97	204.09	203.82	203.97	203	206.28	203.43	204.2	205.08	204.45	202.47	205.58	204.94	207.27	206.34	206.05	205.97	205.41	204.84	206.01	205.84	204.85	205.49	204.53	203.39	203.13	203.63	203.8	203.82	204.87	202.59	204.32	204.64	207.82	203.99	206.71	205.97	207.86	203.34	204.45
201.09	200.72	201.17	199.44	201.95	200.53	199.95	199.42	200.33	201.1	201.91	200.81	201.69	199.5	198.93	199.96	200.21	200.05	200.57	202.2	200.17	200.65	200.47	201.16	202.28	200.73	199.95	202.01	199.99	202.73	199.84	199.17	199.79	200.51	200.06	198.71	198.6	199.2	198.9	201.94	199.44	198.15	199.07	199.89	204.84	200.99	198.67	201.18	200.61	200.72
211.5	212.37	212.59	211.51	208.49	207.44	212.5	212.08	208.27	211.28	211.93	212.86	211.92	212.93	213.31	214.02	211.61	212.36	211.68	212	212.21	211.64	210.26	212.36	213.02	213.52	211.99	211	213.07	210.22	210.59	210.56	213.48	213.25	213.11	214.3	214.6	210.88	210.44	210.74	211.39	210.49	213.24	210.36	212.81	210.82	211.44	210.13	211.46	215.52
203.33	202.29	204.38	202.91	202.71	201.74	201.79	201.69	199.71	201.24	204.25	202.89	205.73	202.79	203.13	201.49	202.2	205.37	202.66	203.77	201.83	204.96	204.53	203.79	203.6	203.96	203.2	202.6	202.49	204.98	202.71	203.81	204.47	204.21	203.98	202.25	201.58	204.27	203.69	202.38	204.02	204.5	204.09	204.3	203.25	204.7	204.27	203.88	203.66	201.75
202.3	202.72	204.19	202.15	201.26	201.24	202.17	203.95	206.14	201.26	202.57	201.13	201.97	202.46	201.65	202.7	206.34	201.74	201.08	203.66	201.23	203.57	203.15	203.26	202.34	202.63	202.92	202.02	202.47	202.76	201.31	203.96	202.81	202.37	204.17	203.4	201.07	202.02	203.54	201.61	203.08	205.65	202.4	201.17	200.85	203.65	202.77	202.43	203.19	202.98
205.43	203.86	205.11	204.31	203.53	203.81	206.7	205.92	202.54	202.78	203.75	205.3	207.14	203.89	204.23	203.17	204.99	206.66	205.35	204.98	204.28	205.49	204.35	204.5	204.44	203.45	204.63	204.7	205.63	205.04	206.25	203.23	204.38	204.63	205.41	204.12	205.73	203.5	205.44	206.87	202.9	203.21	203.8	202.2	204.37	204.8	206.17	204.96	202.72	205.68
208.19	207.34	207.9	206.46	208.5	208.41	205.24	209.67	209.44	205.74	208.5	207.61	210.03	207.18	208.26	206.82	207.44	208.34	204.92	207.72	206.43	205.96	206.41	207.42	207.42	208.97	208.02	207.89	208.92	208.38	206.78	208.58	208.74	208.94	209.02	208.55	207.78	207.4	207.81	206.47	208.16	206.78	207.72	208.03	207.77	206.89	208.62	208.83	208.05	205.16
203.7	202.99	204.32	203.17	204.46	203.62	203.28	201.44	201.89	202.33	203.56	200.7	200.29	200.4	202.66	202.2	203.24	202.97	202.09	203.36	204.67	204.43	201.83	202.42	201.63	201.87	203.05	199.08	204.7	201.9	201.75	204.05	201.82	201.86	202.55	202.71	201.83	203.28	203.43	201.9	202.08	204.71	204.13	202.65	203.37	206.84	203.03	203.08	203	202.88
201.24	202.67	201.45	201.34	200.99	202.61	199.43	201.61	202.15	199.11	201.48	202.23	203.17	201.75	203.44	202	201.82	200.03	201.21	199.59	200.55	200.44	201.52	201.38	200.29	200.88	201.06	202.63	199.66	204.88	202.67	202.31	203.73	201.28	201.29	202.44	200.52	198.44	200.09	201.52	201.53	200.76	203.73	202.49	202.65	202.84	202.13	202.19	201.04	200.7
205.75	203.41	201.04	201.39	206.59	203.82	205.98	205.28	206.26	203.73	204.68	203.96	205.22	203.15	203.4	205.28	202.66	205.06	202.77	205.49	204.35	204.42	205.85	203.12	202.12	203.29	205.23	203.14	201.15	203.14	202.07	203.02	201.44	203.83	206.15	202.22	202.21	202.82	204.22	203.48	203.27	203.88	202.3	203.25	204.35	205.7	203.62	201.23	202.21	203.91
201.58	202.26	203.97	202.92	201.34	202.2	203.08	202.63	202.29	200.92	202.23	202.3	201.95	202.09	202.37	202.4	200.39	204	201.93	202.18	200.02	203.41	201.38	203.29	204.52	203.18	203.13	201.07	202.64	203.34	203.1	202.4	203.71	200.77	203.24	201.61	201.87	202.8	201.67	200.94	202.46	203.13	203.84	202.73	202.54	201.9	201.94	202.73	203.66	203.41
196.16	199.04	195.69	196.27	198.45	198.1	199.56	197.84	198.1	199.24	199.43	198.9	199.18	196.63	196.08	198.4	197.96	199.61	197.83	196.16	199.11	197.96	198.4	198.64	197.76	197.49	199	199.81	200.04	198.16	197.19	199.27	199.42	198.96	197.86	198.42	196.72	200.61	199.14	198.14	198.41	200.86	198.44	197.96	196.9	197.42	196.82	197.18	196.83	199.3
210.04	211.29	213.48	211.51	210.64	211.72	214.09	212.33	209.7	211.33	210.7	212.3	210.18	211.78	212.07	210.86	209.83	212.51	210.01	210.28	210.86	211.18	208.17	212.72	211.88	209.06	213.37	211.55	212.54	211.96	213.11	211.79	212.02	211.13	211.97	211.82	212.09	211.72	211.29	212.87	212.1	212.17	212.39	211.69	212.88	210.59	209.65	211.96	212.52	210.75
208.57	207.23	209.52	209.65	210.45	207.04	208.09	209.05	209.29	208.89	208.52	208.62	209.14	208.54	208.75	208.3	209.29	208.99	209.31	207.23	208.05	207.82	209.42	208.86	208.16	209.02	210.47	208.68	207.32	209.9	207.75	209.37	208.82	209.86	206.9	209.88	209.43	206.86	211.28	208.16	206.94	209.05	209.51	205.58	210.68	206.25	211.67	210.93	207.83	209.43
212.87	211.18	211.42	213.2	212.52	208.41	210.41	209.38	212.87	210.73	211.51	210.5	211.4	210.46	211.39	211.58	214.17	210.58	211.69	211.71	212.75	212.36	212.11	212.24	211.93	211.83	212.27	211.11	208.45	211.33	213.51	212.81	212.39	210.91	209.44	211.42	211.91	213.59	214.23	211.19	210.6	210.32	213.28	212.66	212.73	210.34	213.23	211.82	212.01	209.89
200.71	202.6	200.06	199.56	201.02	198.54	200.27	198.77	198.38	201.05	201.36	198.96	200.08	200.11	199.1	198.63	200.63	200.66	199.66	200.63	198.75	201.21	200.91	201.66	201.89	200.54	199.14	198.86	199.36	201.66	200.54	200.3	198.96	199.12	199.06	200.71	199.53	200.86	198.5	199.13	200.09	199.5	200.43	200.09	203.3	201.62	200.31	200.97	198.37	202.49
201.12	200.27	199.8	199.64	200.4	199.84	200.8	199.89	201.47	200.22	201.93	198.26	201.49	202.2	198.87	202.08	199.91	198.7	201.45	200.37	200.38	199.34	200.61	200.11	198.54	200.24	200.44	200.62	197.89	202.17	200.95	201.35	199.92	201.09	202.36	199.16	199.73	199.61	201.7	199.86	201.59	198.71	201.03	201.56	200.65	201.13	202.54	199.66	197.56	199.92
201.96	201.29	203.54	202.31	204.38	202.52	204.04	202.25	203.08	202.69	205.61	202.3	203.38	202.4	201.04	204.43	204.2	203.6	201.87	203.75	202.56	202.82	201.7	203	204.78	201.58	204.47	203	202.01	203.57	205.49	205.07	203.88	204.25	204.82	202.8	200.05	202.83	202.6	201.19	203.99	201.28	203.46	202.85	203.14	206.02	203.29	204.53	203.7	203.1
205.58	204.45	202.99	204.5	201.5	203.14	203.24	202.22	202.04	202.32	201.04	201.83	202.54	204.04	202.08	202.05	204.04	201.09	205.39	203.7	201.02	202.16	203.89	204.41	202.67	202	203.67	204.35	203	203.13	201.17	202.86	202.49	202.76	200.4	203.01	205.3	202.62	200.94	202.71	204.29	204.37	204.25	202.29	204.03	203.87	201.18	203.42	203.84	204.54
209.14	209.07	210.22	210.04	209.39	210.65	209.29	209.88	210.56	208.06	208.98	209.23	208.23	209.09	207.19	207.78	207.39	208.14	209.82	208.33	210.46	207.21	209.57	209.01	207.82	210.2	210.92	211.43	210.62	210.01	210.48	208.6	210.8	208.55	209.77	209.21	207.69	211.54	210.05	209.74	208.86	209.63	210.04	209.69	210.95	208.98	208.25	211.16	207.95	209.97
205.49	205.12	206.36	202.76	206.25	203.8	206.46	205.3	203.71	204.32	206.3	203.91	205.33	205.54	206.55	204.8	205.67	205.06	203.74	203.79	204.47	206.31	204.74	205.74	204.45	204.49	207.28	207.63	204.49	204.61	205.31	204.74	203.66	204.55	203.12	204.43	206.42	206.42	204.23	204.62	204.18	203.64	205.07	205.23	205.93	203.58	203.39	205.6	203.92	206.89
211.99	211.96	210.22	214.27	210.92	212.34	210.29	212.45	210.78	210.28	212.16	212.33	211.83	209.74	213.05	211.91	210.79	212.21	210.75	213.31	212.88	212.9	211.7	213.24	212.02	210.81	211.12	211.07	212.74	210.4	211.81	210.95	213.87	209.5	212.42	211.92	212.29	212.12	212.25	207.66	213.51	211.09	214.69	214	211.25	211.03	212.31	213.81	211.91	210.73
211.91	214.56	216.78	213.76	214.01	213.29	215.32	213.43	212.84	212.94	214.63	216.38	213.72	212.76	213.21	215.53	212.96	213.43	212.4	214.86	212.04	213.81	214.83	214.06	211.59	213.15	214.77	213.52	215.29	211.88	214.73	212.76	214.03	212.34	212.68	213.37	215.07	214.67	214.49	214.85	214.7	213.85	213.1	213.73	215.59	212.56	213.7	213.22	213.02	212.95
208.96	209.7	209.43	209.64	207.19	207.49	209.67	207.47	209.15	207.84	206.91	209.62	207.58	209.25	210.17	209.96	208.19	208.57	208.02	208.82	209.9	208.77	207.14	208.33	210.55	208.46	210.4	208.66	209.26	210.18	210.86	206.85	207.11	207.94	210.78	208.53	209.37	209.78	206.45	212.49	209.92	208.53	208.18	209.43	207.67	207.29	208.16	209.31	207.74	211.54
205.26	201.75	201.22	204.07	204.35	203.76	202.34	202.17	201.86	203.36	202.66	202.95	201.08	201.49	201.12	203.66	201.86	202.51	202.93	203.15	203.29	202.2	202.3	202.36	202.01	203.6	202.46	201.46	201.82	203.61	204.49	202.05	200.91	202.82	203.08	201.93	203.38	202.86	201.94	206.17	202.09	202.98	202.29	203.59	202.34	201.82	203.29	201.92	202.35	203.22
211.3	211.74	211.25	214.17	215.27	215.09	214.35	212.76	212.91	213.92	211.22	212.91	213.73	213.85	213.93	210.81	212.01	212.51	210.64	214.01	213.34	213.72	213.21	213.39	214.05	214.62	213.83	213.3	211.84	213.77	214.6	212.2	215.84	211.32	213.86	212.26	214.09	213.27	210.18	212.6	210.29	212.38	213.31	213.48	212.56	213.72	214.15	214.66	211.6	212.76
208.37	208.68	207.7	209.12	209.66	208.54	212.01	209.51	209.23	210.58	208.08	210.54	209.36	209.63	208.3	208.39	209.06	210.17	208.11	209.84	211.59	208.9	210.66	211.11	208.6	211.02	208.77	208.6	209.96	208.84	208.47	208.64	209.41	210.15	209.84	210.14	209.17	208.12	209.64	209.65	210.3	210.6	210.53	210.31	212.07	209.62	207.61	211.64	208.55	210.05
209.07	205.43	207.18	211.14	208.31	208.63	205.07	207.19	206.16	207.11	206.4	209.54	205.64	209.77	208.68	206.13	207.22	207.78	207.81	207.07	209.26	207.75	207.51	206.88	207.56	207.52	208.52	207.88	208.36	206.23	207.46	210.46	207.75	207.28	208.96	208.45	206.6	208.63	208.55	208.02	205.98	207.48	208.69	207.13	207.42	208.78	209.8	207.54	207.78	207.09
206.04	206.92	207.73	208.73	207.94	208.02	208.14	205.94	205.69	206.84	208.64	207.09	209.54	205.72	206.58	207.49	206.97	205.77	207.55	208.13	205.83	205.99	206.04	208.47	206.33	208.8	207.75	207.52	208.28	208.16	206.25	205.82	208.16	207.79	208.92	208.11	208.77	210.05	205.75	208.48	208.05	206.08	209.69	207.33	208.88	210.08	207.29	207.86	208.27	206.67
193.66	192.99	194.66	193.61	193.46	195.6	195.24	195.94	193.99	191.78	194.95	193.19	194.63	191.88	194.31	194.82	193.23	193.09	194.12	195.43	193.89	194.16	193.95	193.75	195.58	195.07	192.39	192.52	194.12	194.51	193.76	192.85	196.26	194.94	194.35	193.14	196.11	195.48	195.51	195.28	193.95	192.95	194.01	194.92	195.67	195.24	192.9	194.17	192.55	194.35
199.15	200.64	200.44	197.8	198.04	197.93	201.03	199	198.96	198.23	197.71	199.11	198.53	200.2	200.35	198.43	201.13	198.69	198.66	199.9	200.03	198.28	199.54	199.8	202.88	197.47	198.86	199.52	199.44	199.38	198.17	199.44	200.16	197.64	200.96	199.29	203.46	202.22	201.2	200.44	200.67	197.39	200.89	200.2	199.83	199.91	198.42	200.42	200.59	199.97
209.55	206.28	209.45	209.16	208.22	210.2	207.93	210.11	209.18	211.69	207.64	210.32	212.76	209.18	209.27	206.99	206.82	209.35	207.87	209.44	209.02	209.32	210.14	209.66	207.61	209.28	208.85	209.99	207.86	208.55	208.33	208.28	208	208.45	210.68	207.87	209.93	207.12	208.51	209.79	209.3	206.84	209.88	208.37	208.48	206.75	209.67	207.3	210.29	209.5
208.36	205.92	207.01	205.24	206.44	207.06	207.63	205.59	206.54	207.24	205.75	205.35	203.74	206.25	206.48	207.98	205.77	202.65	206.34	207.39	207.83	206	205.43	207.55	206.8	204.47	205.64	208.22	207.33	207.36	206.38	208.52	206.58	206.5	206.69	208.78	206.7	207.03	206.86	205.79	205.29	206.33	207.81	204.96	206.42	206.77	205.96	205.15	203.88	206.43
204.51	205.97	202.4	205.41	204.13	202.68	204.17	205.14	202.8	203.83	208.36	205.76	203.87	205.23	205.71	203.94	202.5	205.42	205.53	204.3	202.96	202.91	203.91	202.93	207.07	204.2	203.96	203.36	203.35	206.28	205.38	205.72	204.46	202.43	203.98	204.02	204.64	203.28	204.42	203.99	206.87	206.01	203.02	205.71	204.06	205.53	206.12	204.31	205.54	206.02
202.61	205.41	204.97	201.31	202.35	204.71	200.74	203.18	201.59	202.13	202.63	204.11	204.38	202.44	200.94	202.79	202.49	202.26	204.29	203.98	205.13	204.25	202.04	202.79	202.94	202.61	203.38	204.49	201.22	202.57	202.08	203.74	204.6	203.87	204.77	202.88	203.69	203.88	205.62	203.8	204.46	204.93	205.38	203.59	204.45	203.06	201.95	203.32	205.77	204.75
201.94	202.53	200.76	202.05	200.2	200.22	202.01	201.2	199.77	201.69	201.45	200.65	202.13	201.52	201.39	200.19	201.02	202.64	202.46	200.17	201.96	200.67	200.15	199.25	199.57	202.03	201.07	202.34	202.3	198.94	201.1	198.85	203.72	200.05	201.48	199.78	202.32	202.62	199.99	199.09	201.83	201.45	199.36	201.62	201.18	200.8	199.58	202.3	199.98	201.36
210.8	212.33	213.75	213.33	213.01	212.62	212.22	212.14	214.36	212.38	210.15	213.96	212	213.44	212.54	213.2	214.82	213.34	210.57	212.49	211.22	212.49	213.06	211.67	211.27	213.15	211.71	212.27	212.31	213.82	211.55	212.51	212.63	210.97	211.95	212.03	214.56	211.69	212.31	211.66	212.8	212.74	212.5	212.39	213.86	209.9	213.23	213.7	212.75	211.27
208.04	208.17	206.77	207.56	206.23	208.04	206.73	210.33	209.32	206.78	207.79	206.76	208.05	208.13	206.49	207.04	204.85	208.07	207.32	207.79	208.96	210.17	209.86	205.77	207.93	209.02	208.15	209.62	208.35	207.95	209.67	208.57	208.57	208.91	205.89	207.57	209.35	206.93	208.74	205.37	211.14	207.58	204.91	209.48	207.29	205.89	205.9	210.52	209.46	208.71
209.68	211.95	210.39	212.05	212.09	213.28	209.1	213.47	212.64	213.26	212.72	212.07	210.72	211.36	212.06	212.9	208.75	209.94	211.62	213.12	210.77	212.25	213.64	212.89	212.34	212.3	211.91	211.12	210.83	213.96	210.06	212.35	212.96	212.65	211.93	212.36	211.56	209.88	213.46	211.81	212.26	211	211.67	211.45	213.11	212.24	213	210.97	212.37	211.1
203.14	203.62	205.92	204.06	203.09	204.79	204.17	203.7	204.16	204.11	205.29	206.49	201.88	205.28	203.47	203.97	203.62	204.76	202.56	205.12	204.1	205.2	204.99	205.47	203.3	203.23	205.52	205.02	202.82	201.54	205	205.29	201.39	205.94	201.73	203.28	203.79	207.02	202.64	203.62	203.18	201.7	203.01	202.65	202.68	204.61	204.1	202.72	205.36	204.85
205.59	205.14	203.46	203.53	205.18	205.98	205.48	205.01	206.24	204.4	205.59	203.56	206.36	202.9	206.38	204.74	203.97	207.05	205.51	205.12	204.94	204.24	202.87	203.69	206.53	204.1	205.5	202.32	205.76	203.93	204.51	204.4	203.37	204.27	203.61	203.54	202.28	203.04	205.42	204.31	203.8	204.6	204.45	203.46	204.57	204.34	204.43	205.31	203.4	205.51
199.14	199.28	200.71	197.07	197.73	198.22	196.99	197.69	199.76	199.06	197.51	197.6	198.07	197.16	199.28	200.21	200.79	199.18	197.55	198.19	198.6	197.86	200.41	199.87	198.54	198.58	199.52	198.67	197.24	198.66	199.66	198.29	196.97	201.18	196.67	197.8	198.91	199.1	197.37	196.44	196.43	196.86	199.9	197.47	199.99	197.08	198.12	199.39	198.47	200.22
207.08	206.59	207.94	208.19	205.71	206.06	205.21	206.18	207.77	204.03	208.66	204.29	206.22	206.11	204.83	208.09	207.05	205.34	207.26	207.29	205.72	204.58	206.51	204.17	205.74	208.75	207.09	208.22	207.28	205.66	207.53	207.73	206.22	208.91	208.94	207.17	205.07	204.12	205.57	207.43	206.77	205.6	209.28	206.39	208.7	208	206.59	206.93	208.1	203
206.04	204.67	203.92	207.22	205.93	204.26	207.62	206.13	205.56	206.75	207.17	205.9	206.64	207.18	208.1	205.38	205.99	206.45	208.2	205.36	208.43	206.47	206.43	205.83	207.31	206.86	205.8	205.65	205	207.21	206.8	206.18	206.86	205.11	205.93	207.14	206.71	207.03	207.07	205.99	209.67	204.23	205.81	207.13	210.78	206.71	205.59	207.12	204.75	207.11
216.13	218.93	216.72	219.63	217.67	220.39	218.45	218.89	216.89	217.15	216.94	217.67	218.05	217.3	220.26	218.68	218.76	217.22	216.13	217.88	216.94	219.31	217.43	218.02	217.62	217.62	218.84	218.89	218.18	215.24	216.33	217.63	218.52	216.96	219.11	219.82	219.22	216.63	218.31	216.67	216.68	218.52	217.18	219.65	217.43	218.3	221.29	217.34	219.77	216.84
216.57	218.4	215.81	219.84	219.04	216.88	216.29	217.62	217.67	215.98	217.72	216.9	216.75	216.74	217.45	217.52	217.51	217.33	217.33	216.59	217.67	216.23	217.33	218	216.28	216.33	217.4	216.5	218.19	216.92	215.32	219.88	217.34	215.7	216.3	216.43	215.32	217.71	216.9	216.68	218.28	217.52	217.63	217.22	216.39	217.41	216.21	217.77	216.91	218.04
198.73	197.31	199.93	198.45	198.86	197.01	200.5	198.39	200.14	199.09	196.61	200.81	198.79	198.93	200.11	200.59	201.59	200.63	200.15	199.7	202.04	199.24	199.61	199.95	198.12	198.76	198.86	199.54	202.57	199.97	200.54	201.04	200.21	199.61	200.69	198.89	200.98	199.72	199.5	198.67	198.92	199.95	199.49	198.04	198.15	199.05	201.74	198.84	199.16	198.42
200.46	202.7	201.22	200.66	201.07	199.95	200.94	198.38	199.71	199.73	199.82	201.61	200.29	202.01	200.17	198.98	200.87	200.38	198.82	202.66	200.37	200.11	200.22	200.58	201.58	200.47	201.28	198.94	199.25	202.63	200.59	199.92	200.83	200.61	200.8	198.39	201.82	199.58	201.99	202.82	198.26	199.45	201.26	199.83	198.58	202.41	200.5	200.12	200.28	198.75
202.49	204.28	203.18	203.21	202.03	202.91	203.94	200.91	201.46	202.29	204.31	202.61	201.47	203.35	204.19	202.65	203.07	203.12	201.25	200.91	201.77	201.88	202.83	203.12	203.13	200.62	201.72	204.21	200.86	201.59	201.95	200.63	202.65	202.18	204.08	203.53	203.37	201.87	201.22	202.82	200.01	199.82	203.56	203.32	201.83	202.62	202.4	201.51	201.5	202.28
207.65	206.95	207.29	207.19	207.32	207.7	209.44	206.38	208.93	207.82	206.34	207.72	208.16	207.44	210.58	207.05	208.2	208.11	207.9	209.63	206.87	206.8	207.17	208	207.91	207.77	207.15	207.4	208.43	209.28	206.11	208.79	206.92	207.23	206.25	207.63	205.19	208.35	208.81	207.7	206.83	207.71	207.06	206.39	207.02	208.57	209.5	208.93	207.48	208.39
206.43	209.4	208.11	206.52	206.47	206.67	207.61	209.5	209	208.05	210.12	208.96	207.28	209.77	207.96	207.89	204.85	207.81	205.44	209.14	208.18	207.79	206.99	207.49	206.51	208.06	209.04	207.11	207.71	209.28	207.74	208.95	207.3	209.15	207.88	208.2	208.35	205.69	208.22	208.69	206.47	208.79	209.27	209.11	206.1	207.66	207.66	209.23	206.47	209.2
219.32	217.01	217.01	216.65	217.52	216.92	218.29	219.13	216.08	216.81	217.51	218.99	214.01	216.19	215.8	215.78	217.16	216.73	214.83	216.79	215.6	216.57	215.81	216.09	219.25	218.14	216.06	218.03	216.56	216.09	216.91	215.42	216.17	215.69	216.65	217.03	217.28	217.49	217.16	216.1	217.12	216.84	215.99	217.44	218.46	217.38	218.68	218.06	216.36	216.16
211.56	215.48	213.25	215.66	212.62	211.24	211.8	212.05	213.67	212.97	211.59	213.34	211.78	211.16	213.28	212.7	211.85	214.56	214.03	211.98	211.22	214.14	215.31	211.98	213.96	214.05	212.59	212.92	213.84	214.49	212.5	211.42	212.04	214.39	212.32	211.94	212.62	214.67	213.9	211.95	212.34	211.53	213.66	213.15	214.57	212.46	211.69	210.54	212.57	214.83
220.59	215.6	217.69	217.88	219.05	216.67	215.72	217.49	216.27	217.27	218.38	218.48	217.36	218.94	216.2	217.4	217.63	219.08	215.54	218.01	218.35	217.27	218.85	217.15	216.66	217.79	216.21	217.51	218.22	218.16	216.92	217.88	219.62	219.48	218	219.66	216.91	219.12	218.12	219.05	217.14	218.57	218.58	215.71	219.32	218.27	217.53	219.21	215.39	217.64
207.9	207.22	206.5	209.38	208.08	207.88	208.15	207.52	209.46	207.71	207.35	208.08	209.44	207.18	208.03	207.01	210.33	205.88	206.52	209.27	204.92	208.29	206.86	206.06	205.42	208.22	207.72	207.29	207.8	208.96	206.26	208.39	207.19	207.83	206.46	208.16	208.51	206.44	209.39	207.51	207.22	206.75	205.78	208.19	209.83	209.94	207.86	208.19	207.02	205.5
207.01	205.53	210.08	210.54	209.83	209.45	208.32	207.73	207.57	208.99	209.07	206.04	208.65	209.07	208.14	207.67	209.06	206.98	207.84	208.13	208.47	207.71	208.88	206.81	209.98	210.62	212.19	207.3	209.08	208.43	209.04	208.07	209.67	206.49	207.72	210.26	207.39	207.46	209.09	210.03	211.41	206.6	208.85	209.71	208.55	207.91	211.05	206.4	208.83	208.72
210.94	211.95	213.49	209.76	212.54	212.54	210.52	213.02	211.8	212.17	211.98	211.87	210.3	213.56	210.3	212.03	213.06	211.76	211.46	210.65	215.05	210.99	212.99	211.25	212.3	211.53	211.28	212.27	211.99	209.04	212.19	212.31	211.98	210.05	212.42	212.69	210.71	210.1	211.49	212.75	211.72	210.91	210.52	212.22	212.11	212.35	208.99	209.9	212.36	211.65
211.66	212.14	211.49	210.94	210.63	212.58	210.77	211.75	211.92	212.06	212.26	210.93	211.42	213.15	212.01	211.1	210.88	209.25	210.25	214.22	210.74	212.88	213.04	211.8	211.48	211.28	211.17	210.61	212.98	211.19	212.77	211.58	212.12	211.78	212.25	211.97	209.92	214.17	210.02	210.89	213.3	212.6	209.12	209.78	210.55	209.73	209.45	213.8	211.6	213.71
200.17	203.61	203.67	202.68	204	202.84	202.61	202.6	203.41	202.77	204.01	203.01	202	201.52	202.63	203.73	201.87	205.32	204.4	201.91	203.24	201.14	204.35	203.17	205.13	202.33	201.63	201.82	201.6	200.7	200.49	203.52	202.05	202.16	202	203.61	204.35	204.36	201.79	201.88	202.03	201.82	202.72	202.54	202.84	202.1	200.26	202.85	203.34	204.19
209.49	209.11	208.86	208.85	209.2	207.09	209.7	209.36	207.97	209.46	207.29	209.25	206.66	208.84	208.92	208.34	208.84	209.25	209.02	210.26	210.25	211.12	208.67	208.08	207.36	209.51	210.49	210.52	208.23	208.29	207.08	208.75	210.17	208.42	209.25	210.41	208.86	207.67	207.11	209.35	209.5	208.42	208.42	210.65	208.65	206.5	208.24	207.39	208.44	208.96
199.58	202.73	201.11	201.36	202.9	204.09	202.15	202.59	204.38	202.46	200.46	201.97	201.8	200.85	202.29	202.78	200.15	203.39	202.6	204.11	203.01	202.74	203.84	202.06	204.84	202.43	203.88	203.36	201.96	205.05	203.07	201.89	203.34	201.52	204.62	202.23	203.25	202.89	202.23	202.75	199.72	203.1	204.68	202.29	203.02	203.19	200.97	201.46	202.69	201.84
218.23	218.08	218	215.29	219.09	217.44	219.6	216.84	218.49	216.74	216.39	217.88	216.19	217.11	218.56	217.16	217.43	217.31	217.09	219.34	216.31	216.31	220.42	217.97	215.79	217.38	219.09	216.51	218.11	216.5	217.75	220.75	217.35	215.81	216.19	214.52	219.12	215.62	217.58	218.63	217.79	216.97	217.39	217.09	219.13	220.38	217.47	217.17	220.17	216.18
213.81	213.97	214.08	215.26	213.38	215.02	214.26	213.62	212.62	213.61	212.18	215.58	212.44	215.05	214.71	213.87	214.75	216.31	214.7	213.03	212.32	212.87	214.71	212.78	211.31	215.86	212.74	212.98	213.59	214.07	215.66	213.65	212.68	214.57	214.17	215.12	212.82	214.06	213.02	212.47	212.01	213.71	215.09	214.23	213.55	214.2	214.29	213.75	213.4	211.72
206.45	204.04	205.47	206.22	204.6	204.9	203.99	204.14	203.5	203.5	204.78	203.26	204.83	205.04	203.8	202.33	206.83	204.53	204.88	206.55	205.1	205.31	205.25	205.83	204.9	203.53	205.23	204.33	205.07	202.95	203.3	205.84	207.26	205.71	203.59	205.67	204.35	203.67	205.18	205.48	204.18	205.9	203.91	205.57	205.29	204.64	203.24	205.59	204.61	204.21
208.51	207.84	206.32	207.09	209.32	208.03	206.15	207.73	208.02	206.4	208.1	207.25	206.8	207.42	207.81	205.06	210.1	207.48	205.81	207.51	207.91	208.4	209.23	212.96	208.28	203.78	207.63	208.71	205.4	209.54	209.04	207.62	206.77	207.9	210.32	209.25	207.04	206.49	206.74	207.69	207.51	208.02	208.48	206.71	207.84	205.42	207.24	207.44	209.08	207.95
199.3	199.61	196.76	199.64	198.55	200.86	198.58	197.83	197.97	197.83	198.8	198.35	197.44	198.05	198.88	199.96	198.92	198.58	198.5	198.08	199.55	199.13	195.82	199.31	199.52	198.97	196.54	199.11	198.82	197.86	198.24	197.26	198.15	199.25	202.19	196.72	201.69	198.27	198.85	196.71	198.32	199.81	197.63	201.25	198.8	198.63	199.17	198.96	199.04	197.21
216.01	217.22	216.94	217.87	217.64	219.44	218.35	218.16	218.34	217.03	217.79	217.35	215.81	219.61	218.11	219.68	216.99	217.98	216.96	217.73	214.94	217.05	218.33	216.79	217.53	217.03	218.62	216.34	216.28	217.7	218.23	216.33	220.18	217.57	216.59	217.54	219.59	217.41	217.33	216.48	217.99	215.52	218.7	216.85	218.98	217.3	218.36	218.21	218.04	218.72
210.47	208.99	207.26	210.37	210.85	207.97	206.63	207.07	206.77	207.87	210.3	209.6	210.35	209.34	207.67	206.67	209.04	206.32	208.4	211.25	208.29	208.57	206.23	208.88	210.63	209.29	208.23	207.52	206.7	209.72	208.3	208.29	208.78	205.88	209.31	209.78	209.95	207.81	207.76	208.83	209.95	206.87	207.37	207.83	209.58	208.36	207.71	207.18	209.59	207.55
212.27	212.82	213.64	215.33	213.07	211.81	213.34	211.78	214.18	211.06	213.53	212.36	213.11	212.05	212.37	212.81	214.21	212.71	212.68	213.87	211.98	213.32	212.21	211.59	212.32	214.86	212.04	214.14	212.66	212.12	215.37	214.54	212.47	212.3	213.15	213.33	211.85	212.95	211.95	212.3	214.28	212.37	212.37	214.6	210.52	212.7	212.04	214.63	211.34	213.91
201.75	201.38	205.93	203.89	203.65	202.04	204.32	202.92	204.84	202.67	204.78	202.1	201.18	202.14	202.34	200.92	202.81	202.84	204.28	202.36	205.93	200.91	202.5	202.6	201.93	202.52	202.19	200.96	202.19	201.9	201.91	202.13	202.67	200.88	203.45	201.12	201.83	205.39	201.76	201.34	202.33	201.99	203.4	200.19	201.24	201.59	203.59	201.25	204.61	201.41
202.36	203.78	200.55	199.54	203.1	202.18	202.86	202.67	203.27	201.56	204.2	204.08	202.46	202	201.6	203.3	201.54	203.31	203.24	204.14	203.32	204.81	203.21	200.9	202.21	201.67	201.93	201.25	201.41	204.34	204.9	204.22	201.04	203.11	202.04	204.47	201.1	201.3	200.25	201.52	202.06	202.77	202.26	203.39	203.32	201.85	202.67	203.27	202.83	203.77
203.9	202.62	206.58	204.04	206.51	203.07	204.87	203.48	206.05	202.06	203.46	206.33	206.41	205.59	206.99	207.78	206.1	203.16	204.23	204.93	202.25	205.47	203.06	202.62	203.13	204.47	200.99	203.18	204.86	203.31	205.33	204.74	205.14	204.15	205.44	203.54	202.57	204.45	205.49	206.91	206.55	206.97	205.43	206.29	205.69	203.31	201.66	205.69	204.21	204.73
203.61	203.29	203.53	202.43	202.31	202.34	203.78	203.6	202.5	201.4	202.21	202	200	203.02	202.76	204.41	203.03	203.67	202.83	201.01	203.45	203.2	200.02	202.36	203.33	202.79	202.56	203.15	202.31	202.74	202.21	199.83	200.69	201.85	202.99	203.8	202.61	203.78	201.42	201.64	203.73	203.73	203.56	202.22	201.5	201.96	203.34	201.52	202	203.12
197.27	197.94	196.11	199.27	198.16	198.68	197.98	199.08	198.08	198.75	195.15	196.71	195.51	199.14	199.19	197.78	199.38	196.36	197.3	197.64	198.21	196.52	199.59	196.65	197.9	197.67	198.85	196.59	198.09	198.82	200.07	197.09	196.61	198.76	199.67	197.11	198.38	197.79	198.7	197.73	199.99	197.76	199.08	195.66	196.57	200.19	196.2	196.74	197.97	199.85
199.78	200.44	202.04	201.42	199.48	199.12	200.44	199	200.55	200.76	201.59	200.95	200.88	199.47	200.24	199.81	201.63	199.97	200.56	201.77	202.94	200.75	198.74	199.84	198.49	201.44	199.97	200.43	200.02	202.48	199.31	202.2	201.23	198.84	199.77	200.64	202.13	199.55	201.49	200.87	198.97	202.04	200.04	198.86	199.64	201.69	198.6	200.83	200.79	201.28
202.52	203.3	205.29	205.86	204.24	202.23	205.38	205.2	204.73	203.07	205.49	205.68	205.78	204.65	204.89	203.21	203.8	205.19	203.9	203.28	204.92	204.47	205.46	205.01	205.65	205.57	204.98	204.29	204.02	203.55	207.9	206.46	205.17	206.46	203.38	205.64	206.98	204.75	207.22	204.12	202.87	204.52	206.98	203.59	204.25	202.98	205.79	206.75	205.28	204.09
211.85	211.84	213.1	212.41	211.08	211.08	211.07	209.45	211.2	211.93	213.96	212.45	212.5	210.87	212.1	211.29	209.21	210.22	211.17	210.61	210.7	213.64	210.18	210.84	211.59	211.54	209.44	213.31	212.1	211.5	211.35	211.91	212.43	211.65	210.63	209.44	215.77	210.75	211.21	212.17	213.27	211.36	210.41	212.17	214.68	210.17	210.23	211.46	211.09	211.4
213.63	210.67	212.32	213.79	211.56	211.89	210.68	208.77	210.81	211.55	210.96	211.19	211.29	211.1	209.75	213.56	211.3	211.73	212.28	210.28	212.1	212.14	213.2	212.96	212.59	211.3	210.72	211.32	211.24	212.14	211.87	211.39	210.74	212.94	213.03	212.39	211.57	213.55	213.03	212.55	210.87	211.75	212.06	211.45	210.38	213.4	208.5	213.48	211.03	209.92
210.36	207.94	207.52	206.66	206.25	209.54	207.26	207.95	208.55	207.88	209.1	204.8	207.58	208.68	209.34	207.57	206.83	206.2	208.04	209.35	203.73	210.89	208.29	210.56	207.55	206.7	207.02	208.82	206.19	207.9	208.33	211.23	205.51	207.5	206.8	207.7	208.62	209.34	206.65	206.61	208.45	207.11	206.71	209.47	209.25	208.18	205.84	206.27	206.75	208.35
208.69	208.34	207.37	208.42	207.01	210.5	210.84	210.12	207.84	207.81	208.74	208.79	209.6	207.86	207.26	210.04	209.08	206.2	208.52	208.43	209.16	208.38	204.26	208.91	209.25	207.57	210.73	206.26	209.24	208.43	208.34	210.04	210.61	209.17	210.98	207.72	206.47	208.4	207.54	209.41	208.95	208.98	206.38	210.2	208.35	209.5	206.59	210.26	208.76	206.26
208.69	209.1	209.1	208.86	210.22	208.76	210.02	208.85	208.79	211.55	208.6	209.5	207.72	211.38	209.54	209.92	209.72	207.26	210.46	207.46	210.98	210.58	208.64	208.4	210.02	208.83	208.6	207.24	207.22	210.28	209.07	209.91	209.64	209.43	207.04	210.4	209.36	210.06	211.59	208.81	208.39	211.86	209.74	207.93	209.92	209.99	207.18	208.16	210.95	208.28
211.44	207.56	209.51	205.9	209.82	209.15	209.63	209.3	208.35	209.62	209.7	208.12	209.23	208.66	210.35	209.41	207.59	208.05	208.16	208.51	207.8	207.35	210.59	209.28	208.86	207.4	208.85	208.88	211.14	208.79	210.59	209.29	206.54	209.1	208.93	206.66	206.99	208.51	208.28	208.38	206.74	208.79	207.1	206.97	209.5	209.31	209.01	208.15	208.77	208.63
208.81	207.15	206.56	208.76	206.83	209.05	206.49	207.24	208.94	208.42	208.67	207.74	209.33	207.4	208.38	208.41	209.49	208.39	210.02	210.16	207.99	209.05	209.58	206.72	208.62	206.24	208.16	208.41	207.84	209.66	210.61	208.21	210.16	207.64	207.05	205.78	207.61	208.33	208.76	208.95	209.87	208.38	208.78	208.62	208.21	206.99	210.03	206.45	207.53	209.15
207.7	205.26	206.57	208.26	206.6	208.06	207.45	205.95	208.23	207.76	206.38	206.45	207.89	206.32	206.24	208.78	207.95	207.02	208.91	208.19	209.21	205.93	207.02	206.73	207.69	207.09	208.33	206.03	208.68	207.54	208.39	208.09	210.16	208.29	207.09	207.71	208.79	206.48	208.39	206.1	209.39	207.28	207.06	206.91	208.04	207.84	207.94	208.56	208.34	208.05
209.21	209.92	208.79	209.35	210.23	208.3	210.03	211.61	210.03	207.69	208.69	209.86	209.88	208.56	210.68	209.91	210.61	208.36	209.79	209.84	207.45	208.22	208.22	211.48	206.63	211.99	209.33	210.8	211.44	208	208.33	207.85	210.96	209.6	210.1	209.26	209.4	210.02	209.52	210.14	210.55	211.11	211.12	210.4	210.08	211.29	210.55	210.05	208.67	210.36
213.27	213.72	210.4	213.09	212.55	209.75	212.64	212.7	212.57	211.52	211.03	210.54	212.51	209.11	213.78	210.57	211.94	209.47	212.21	211.74	212.8	210.1	211.07	211.22	213.3	213.77	211.45	213.26	210	210.44	212.75	211.91	212.65	213.4	209.98	211.89	210.39	208.82	211.87	210.47	211.9	210.11	210.52	210.35	209.78	210.53	214.27	212.09	209.68	212.82
194.26	195.42	193.71	195.87	196.31	194.32	193.46	193.02	193.58	195.16	194.54	192.09	192.49	193.26	193.48	194.85	196.01	194.12	194.24	193.72	197.97	194.35	194.21	194.51	195.73	195.23	193.24	193.97	195.03	194.58	194.51	193.18	195.49	195.37	193.46	193.4	193.45	191.44	194.54	193.08	195.45	193.93	194.15	194.2	194.67	194.56	194.22	195.09	192.96	195.07
207.53	205.95	209.39	206.89	206.73	207.31	209.53	209	209.57	207.43	209.52	205.81	205.66	209.95	207.51	208.01	207.44	206.17	209.66	209.1	207.88	207.46	209.29	207.56	207.24	207.11	207.94	207.31	207.3	209.71	207.36	208.19	206.54	207.59	207.62	205.88	208.19	207.44	205.42	208.38	205.23	208.43	208.11	206.4	207.02	208.37	205.49	208.89	208.81	208.4
204.23	203.27	204.07	202.97	204.12	203.71	204.34	203.76	203.43	202.77	204.41	204.9	203.11	204.75	204.67	204.03	205.16	203.14	204.34	202.28	204.13	204.38	202.21	204.09	203.31	202.32	204.14	204.12	205.19	203.27	204.21	204.79	204.72	203.56	202.49	203.98	204.11	203.5	204.19	203.77	205.73	203.65	204.17	203.48	204.73	203.95	204.88	205.27	203.92	203.13
207.47	208.81	208.14	208.26	208.43	208.83	208.69	209.26	205.63	209.19	207.75	207.86	208.41	208.02	208.15	209.96	208.18	209.3	206.86	208.7	207.71	209.49	207.24	207.71	209.06	209.51	209.79	207.09	208.43	208.07	207.06	209.03	210.52	209.55	207.82	209.53	210.46	209.04	208.31	206.44	207.75	209.17	207.81	208.02	210.41	206.58	208.36	205.41	210.65	208.62
202.3	200.88	201.5	203.32	202.66	203.57	204.2	202.87	203.23	201.85	199.49	203.69	200.7	201.07	201.43	202.24	203.54	204.43	202.1	202.76	203.94	202.29	202.05	201.04	200.69	201.55	201.06	201.72	203.46	201.68	199.63	200.42	201.4	201.89	200.09	201.86	203.11	203.5	203.33	201.63	202.57	203.46	200.81	204.46	202.63	202.3	200.76	203.31	201.68	204.3
203.79	203.34	205.15	204.32	203.3	202.73	206.64	206.2	203.66	204.46	204.3	202.82	205.46	202.97	203.02	203.31	204.79	205.59	204.1	204.45	204.8	204.66	202.99	205.08	202	204.52	202.69	202.64	202.09	203.93	202.08	201.89	204.22	203.65	206.23	202.25	205.21	204.33	202.02	204.63	206.15	202.64	202.92	204.83	204.65	203.03	205.1	204.26	203.91	203.53
217.36	214.38	215.92	214.94	215.65	218.45	220.17	216.71	218.27	216.43	217.52	217.59	215.58	217.01	218.59	217.57	215.79	220.15	217.71	215.76	217.76	216.35	216.71	217.37	217.74	217.48	217.3	216.91	216.95	217.54	217.53	220.22	217.47	217.93	217.6	217.82	216.73	217.5	214.79	218.46	216.23	217.77	217.12	219.72	216.6	217.87	217.38	215.64	215.61	216.07
208.75	209.26	210.7	208.52	207.51	209.7	208.07	207.57	206.27	211.37	208.57	208.82	209.48	209.02	207.68	210.41	209.34	209.02	207.91	210.51	209.49	209.68	209.06	209.69	207.12	208.57	208.37	208.64	209.91	208.15	210.04	209.8	207.75	208.93	209.29	209.87	208.95	208.16	207.51	207.85	209.52	207.81	208.82	210.97	209.76	209.82	210.27	209.55	208.44	208.56
206.37	209.85	205.73	206.72	208.01	207.4	208.12	209.3	208.34	206.45	206.7	207.43	206.85	209.77	208.16	206.69	207.68	207.95	207.41	209.02	209.12	206.56	208.2	206.44	204.87	206.12	210.04	207.45	209.21	207.96	208.56	208.16	208.15	208.08	209.08	207.76	207.95	206.55	206.79	207.56	208.74	207.67	208.92	208.32	206.94	207.89	210.24	208.72	208.2	210.76
209.77	209.22	213.42	211.94	211.55	211.23	210.92	209.55	210.56	210.43	210.44	211.26	210.06	212.11	211.69	213.26	212.94	210.43	212.08	212.23	214.44	212.75	211.86	213.38	212.48	212.68	211.89	211.35	210.09	210.71	210.57	212.12	211.35	212.3	212.37	210.53	211.75	210.91	212.55	212.34	210.25	211.86	206.7	211.49	211.93	212.75	209.76	212.26	210.83	210.24
202.01	200.45	199.19	200.87	202.86	199.54	201.32	202.53	199.4	199.63	200.66	199.3	199.69	202.37	201.07	200.1	199.86	198.81	199.72	201.36	201.12	199.48	201.84	200.72	201.32	198.48	202.7	201.26	200.48	200.32	199.41	200.43	200.8	198.75	199.15	199.83	200.11	200.69	200.96	199.36	197.95	198.22	200.94	198.67	197.41	201.11	200.63	199.86	200.58	200.48
202.47	203.94	204.62	202.74	202.01	203.9	201.69	204.05	202.44	202.03	204.17	202.32	203.61	203.76	203.16	203.52	203.01	203.74	203.69	204.5	205.21	202.21	203.44	204.45	204.94	202.1	203.28	204.6	204.43	202.2	202.74	202.82	204.09	204.78	205.79	204.15	203.69	203.3	202.14	203.04	203.49	203.38	203.9	203.34	205.56	203.28	205.33	202.82	204.34	203.07
208.69	208.57	207.51	206.77	212.05	207.79	210.56	208.48	209.85	210.61	208.6	209.15	207.52	207.85	209.24	207.27	208.5	206.06	210.44	207.2	209.42	209.91	206.42	207.63	210.85	207.7	208.54	208.76	206.72	209.62	208.13	209.52	210.43	207.03	210.97	210.12	207.79	208.05	207.49	207.25	209.09	207.67	207.21	209.73	206.61	206.24	206.89	207.9	208.95	207.04
205.37	208.22	208.46	205.82	210.9	208.64	208.4	209.6	205.87	206.94	206.79	209.89	207.67	207.56	208.66	208.92	206.03	207.95	206.62	208.61	208.75	206.72	209.22	209.45	206.96	208.52	207.81	207.55	209.41	208.56	208.62	207.43	208.14	209.18	207.58	207.07	209.34	210.14	208.5	205.89	208.13	205.18	207.19	208.16	210.08	205.25	207.76	206.87	208.28	206.58
200.48	202.2	202.48	202.1	202.93	203.97	202	204.56	202.14	201.5	203.74	202.42	202.92	202.03	202.04	204.56	203.47	204.56	200.94	204.77	202.04	200.94	204.74	202.57	202.78	200.98	201.67	201.17	201.94	202.71	201.05	204.57	205.12	202.66	201.63	203.08	205.3	204.24	204.01	202.83	200.84	199.69	203.44	203.79	202.33	202.24	201.77	202.79	201.32	205.36
206.11	202.99	204.64	204.03	204.35	203.61	202.24	203.67	202.48	206.29	204.48	203.21	204.41	204.54	201.53	204.94	203.71	203.66	202.57	203.73	203.82	205	203.96	203.43	205.06	202.37	203.38	203.5	204.84	205.58	202.25	205.62	203.09	204.72	204.24	202.67	204.87	204.66	203.8	204.05	202.62	204.51	201.7	202.55	202.84	203.93	204.48	203.62	203.22	201.98
206.07	204.72	205.89	204.26	203.68	204.44	204.34	206.22	205.56	204.37	203.87	204.44	204.93	204.89	204.71	204.44	207.63	204.88	204.01	205.18	205.36	206.17	202.93	204.59	204.93	205.13	205.49	204.42	205.68	204.39	206.31	205.05	203.35	204.12	205.87	203.5	204.67	203.41	205.27	206.59	204.12	202.68	205.03	206.67	203.78	205.39	205.38	205.26	206.1	204.96
195.04	195.18	192.71	193.32	192.32	195.32	194.19	193.27	194.22	192.94	195.17	192.88	195.73	193.97	194.23	193.71	194.97	192.83	194.16	194.41	194.42	195.5	192.24	196.24	194.67	195.22	197.45	193.49	192.52	192.32	194.13	193.56	194.37	195.79	195.9	193.31	193.36	194.32	193.96	192.88	193.61	194.05	194.03	195.75	194.62	193.1	194.54	193.2	194.03	194.07
207.05	208.45	207.83	209.92	208.57	206.49	207.67	205.59	208.1	208.79	210.37	208.05	209.08	207.62	207.58	207.71	209.28	206.59	207.1	206.64	207.9	210.41	209.79	209.22	207.94	209.37	210.16	208.43	208.95	212.91	209.54	209.79	205.64	207.79	207.88	209.88	209.3	208.67	207.35	207.02	209.4	208.59	208.71	210.37	206.8	207.16	207.37	207.29	208.15	208.2
201	198.56	198.28	201.29	200	200	199.09	201.04	198.6	200.44	199.39	200.68	198.99	198.79	199.29	200.06	199.78	200.21	201.11	202.88	201.55	202.53	203.38	197.55	198.78	200.94	203.99	199.62	200.26	201.12	200.23	201.28	200.38	201.57	201.06	200.73	199.08	197.55	200.92	199.47	199.71	198.1	198.59	200.25	201.54	201.37	201.19	200.12	202.16	200.75
209.7	210.13	208.67	209.27	208.49	206.25	210.17	206.62	207.33	208.86	207.31	210.2	208.69	211.19	208.73	207.1	207.55	209.31	209.45	210.22	210.9	210.27	209.88	206.12	210.37	209.64	209.31	208.51	208.93	210.61	208.48	211.16	212.24	209.28	210.82	208.11	208.67	209.79	208.04	208.63	205.47	210.83	207.65	210.29	209.59	209	208.75	210.05	207.82	205.84
206.9	209.29	206.92	208.16	207.68	208.67	205.33	207.36	208.07	209.83	207.09	207.73	206.64	208.98	207.3	208.66	209.25	206.66	208.27	206.75	207.33	207.46	207.5	208.01	206.82	205.81	206.67	206.74	206.64	208.21	209.52	207.7	205.6	207.11	209.7	207.31	207.43	207.82	207.03	210.47	208.43	207.09	206.91	208.59	206.66	208.46	206.18	206.87	207.15	206.59
209.56	208.86	210.53	208.73	208.37	207.97	209.83	208.49	208.12	210.69	208	208.87	206.45	208.52	208.42	207.94	207.91	209.46	207.28	207.03	211.44	208	209.41	208.53	209.84	208.39	209.07	209.45	208.04	208.2	208.15	209.22	208.13	208.8	206.6	207.56	208.91	209.76	208.2	208.22	209.76	207.42	206.7	208.44	207.04	207.09	208.75	205.97	207.38	207.68
209.61	209.6	207.61	209.6	208.17	210.36	207.78	204.91	210.88	209.98	211.53	208.15	208.72	208.04	208.55	211.33	208.81	207.18	207.22	208.25	209.45	209.01	210	210.48	208.16	210.96	210.29	209.17	207.04	211.27	207.53	208.88	209.12	207.17	208.12	207.83	210.53	209.94	208.77	207.41	208.78	205.47	208.18	208.01	210.6	206.13	208.95	210.04	207.73	210.3
205.97	203.99	204.75	204.6	204.11	205.54	204.01	205.22	205.13	204.24	205.7	204.36	204.37	206.31	205.8	206.45	206.47	206.31	206.8	205.02	206.16	204.2	206.1	205.28	204.67	204.13	205.36	204.98	204.23	204.04	204.74	204.27	204.25	204.75	204.61	203.4	202.26	205.62	207.42	206.51	205.69	205.63	205.9	204.29	204.58	201.79	205.12	204.78	206.28	205.58
202.22	203.19	204.19	204.76	201.83	203.27	203.98	204.45	201.76	200.93	203.93	204.67	203.13	205.23	204.05	207.72	204.39	202.68	200.59	203.76	203.84	202.91	205.87	201.25	205.35	204.02	203.47	203.94	202.45	203.32	203.46	201.75	205.46	202.33	202.83	205.02	202.81	202.69	202.8	202.64	203.53	204.55	204.28	202.8	204.01	202.23	202.66	200.67	205.98	204.02
213.59	213.46	214.55	211.4	213.7	210.83	213.78	212.87	213.7	211.77	212.94	210.75	211.98	211.98	212.78	213.01	211.92	213.9	212.06	212.63	212.32	213.04	216.15	214.01	213.53	214.28	210.7	214.82	211.37	212.67	214.91	210.33	215.15	212.76	213.01	212.6	211.86	214.31	213.41	212.84	214.74	211.41	213.4	214.38	210.21	214.34	212.19	214.29	213.4	213.38
204.65	204.3	205.64	203.31	207.8	204.11	207.59	206.28	204.52	204.41	204.12	206.59	206.08	205.32	204.66	206.54	203.89	206.21	203.47	207.71	206.7	204.91	206.64	205.73	204.65	204.71	205.72	202.23	205.03	204.97	202.81	207.84	205.4	207.52	204.1	206.94	204.7	206.94	205.2	204.53	207.6	205.41	206.8	205.61	205.49	204.87	207.66	206.76	207.36	207.97
203.14	199.11	199.06	199.31	197.29	200.93	200.15	201.16	201.24	197.93	200.63	201.61	201.64	198.57	201.16	200.26	200.75	200.59	201.73	199.44	196.95	198.55	201.38	201.02	199.93	201.76	202.08	199.68	200.57	200.99	201.05	200.02	200.66	202.45	199.15	201.42	199.93	201.04	200.14	200.94	202.83	198.43	199.47	200.73	198.83	200.92	200.93	198.84	198.51	200.55
213.94	210.71	211.03	211.26	210.43	211.81	213.07	212.48	212.79	213.56	211.03	211.39	211.91	212.37	213.06	212.82	210.44	211.18	212.1	211.26	212.1	211.34	210.44	212.21	211.77	212.39	210.34	213.3	210.84	210.3	210.93	211.41	212.83	212.34	210.86	211.59	211.09	210.47	210.43	212.26	212.31	209.15	211.31	212.86	211.62	211.76	211.3	213.11	212.2	210.52
211.3	212.92	210.45	213.94	214.38	211.07	211.24	213.57	211.08	209.41	213.92	212.52	212.5	210.93	211.82	209.81	211.07	212.84	213.07	208.5	210.65	212.47	212.57	209.64	211.86	211.13	211.03	213.61	210.65	211.9	211.76	211.81	212.04	211.35	212.52	212.02	211.65	211.23	212.04	210.28	209.61	210.22	212.1	213.37	210.06	209.87	211.81	211.89	212.13	210.69
211.13	211.49	211.04	212.48	210.08	211.71	213.31	211.83	213.86	211.86	210.58	210.63	210.59	210.38	210.77	211.98	214.26	211.69	210.11	210.18	212.8	214.37	211.82	210.92	212.23	212.41	210.51	211.9	212.45	210.76	210.07	210.97	211.91	209.39	212.36	212.55	212.42	213.17	212.99	209.94	211.37	213.65	210.86	213.62	211.19	210.59	211.48	209.28	214.49	211.09
203.03	203.11	204.8	204	205.04	203.02	205.12	203.36	203.02	202.51	203.72	204.29	202.02	204.03	200.58	205.45	206.49	204.03	205.22	204.2	202.88	203.62	205.46	203.79	205.17	205.25	203.56	204	202.57	201.66	203.31	202.17	202.65	201.46	201.8	203.56	203.49	203.2	204.61	206	200.1	203.33	203.87	202.09	204.48	203.16	203.2	205.49	204.87	203.71
203.99	204.05	203.89	203.78	206.19	203.39	203.81	203.68	205.58	203.04	202.14	202.88	202.14	203.43	203.61	203.27	205.29	205.26	204.12	204.25	203.72	204.42	204.93	202.65	204.87	205	205.41	204.2	205.69	206	202.27	202.31	202.56	205.64	201.74	202.74	202.87	203.49	200.56	205.1	203.17	204.2	206.47	201.43	204.86	204.48	206.24	202.88	203.68	203.94
200.22	198.25	199.83	200.54	198.36	201.2	200.62	198.45	197.56	199.87	199.86	201.39	200.22	199.98	201.73	197.28	199.64	199.46	198.36	199.93	200.24	200.75	199.61	199.3	198.88	199.8	197.77	199.5	200.11	198.73	201.55	200.53	198.51	197.75	198.75	201.15	197.57	198.42	197.74	199.79	199.83	199.26	198.53	198.82	199.46	198.73	201.36	200.84	198.54	198.37
202.09	203.67	204.52	203.49	205.79	202.97	204.96	204.26	202.43	203.58	203.83	204.13	202.74	201.25	202.75	206.51	203.77	203.55	203.26	202.23	204.59	204.6	201.86	199.71	203.88	201.08	205.38	204.08	204.98	204.18	200.98	203.39	202.29	203.23	204.21	204.24	202.94	204.71	204.23	201.33	203.21	205.32	204.68	202.93	204.36	203.8	202.35	203.25	204.35	202.55
204.22	206.95	206.27	204.79	205.19	205.56	206.64	203.56	203.95	205.71	205.8	205.27	206.47	205.57	207.42	206.68	208.37	203.69	205.14	205.93	205.18	205.63	205.57	204.74	204.7	205.86	205.98	206.27	206.85	205.28	208.17	208.65	204.58	204.27	205.95	206.55	206.21	205.27	204.37	205.3	207.39	203.64	205.94	205.82	205.1	204.31	204.34	207.64	208.33	204.43
198.41	200.69	201.44	198.14	201.37	196.75	199.48	202.16	200.35	198.84	200.44	197.6	199.54	198.93	202.32	200.5	198.63	199.58	201.46	199.73	198.11	201.02	202.34	202.65	199.1	198.76	198.87	198.64	198.74	199.87	199.5	201.64	197.65	196.66	198.71	200.59	200.4	200.15	199.22	201.3	199.61	197.35	199.17	200.37	202.05	200.81	200.55	198.79	200.39	201.06
217.51	217.85	216.58	218.62	218.3	217.43	217.85	217.52	216.38	218.16	217.92	218.39	218.26	217.41	218.67	219.18	216.15	216.88	219.37	217.7	216.75	217.24	219.19	217.28	217.34	217.14	217.69	218.47	216.38	216.53	216.87	217.99	216.87	218.27	217.55	217.06	217.79	216.62	218.3	218.48	218.3	216.83	217.16	216.19	216.43	219.54	218.55	217.17	217.74	218.38
207.66	207.46	207.86	209.25	209	208.55	207.84	208.56	207.97	206.94	208.65	210	207.44	209.04	208.51	208.02	207.18	206.8	207.83	206.71	208.65	207.67	208.78	207.4	208.7	205.77	206.48	207.4	207	209.38	208.62	208.09	206.77	208.54	207.48	207.14	207.39	209.66	208.93	209.2	209.88	206.93	208.13	207.88	210.12	208.47	207.36	207.76	205.02	208.26
207.63	208.79	208.66	208.68	207.92	207.88	210.71	208.93	207.19	208.78	209.64	209.55	210.4	208	208.12	208.19	208.63	209.07	208.03	208.35	209.05	208.53	208.28	206.89	207.64	205.77	211.37	208.52	208.58	207.88	210.22	209.54	206.82	208.24	209.58	208.86	208.1	208.46	208.87	209.7	209.89	205.82	210.95	206.59	207.58	207.23	206.78	208.35	207	208.77
218.52	218.23	217.96	215.99	219.74	218.59	218.19	217.24	217.13	215.29	216.02	216.42	219.11	217.33	219.05	216.03	218.41	218.06	219.48	219.35	217.86	216.44	216.4	218.26	216.59	217.36	218.63	217.76	219.07	219.31	216.61	216.76	216.1	216.6	218.74	219.12	219.71	217.08	219.04	217.83	217.79	218.86	216.63	217.54	218.09	218.23	218.75	217.58	217.41	218.7
210.12	210.57	209.36	209.38	207.34	209.08	209.46	210.76	208.57	210.94	209.87	208.95	209.99	209.29	209.68	211.23	209.01	208.63	209.86	208.29	209.64	211.44	209.24	212.34	211.04	211.13	208.05	208.34	208.84	209.18	208.72	212.51	209.84	210.57	208.83	209.53	210.44	207.61	210.97	209.63	211.27	210.4	209.55	207.54	208.72	212.27	211.98	211.11	208.6	208.7
202.36	201.16	200.04	200.76	200.43	200.83	196.91	198.31	197.51	200.95	199.45	201.3	199.11	200.07	201.61	201.58	201.01	200.48	200.71	197.38	202.28	196.79	198.61	201.28	200.89	199.15	198.5	199.32	196.74	199.73	199.07	200.83	200.47	200.51	200.98	199.51	200.51	200.65	199.42	200.81	201.02	202.17	198.79	200.75	198.6	200.88	201.83	198.3	200.84	199.69
198.65	198.24	199.47	199.97	200.77	197.5	198.09	200.96	199.17	199.27	200.2	199.86	196.67	200.43	197.06	200.53	199.67	198.2	199.45	199.23	200.65	198.62	199.7	201.73	199.09	202.04	201.06	200.05	200.52	198.27	200.88	199.9	199.85	197.4	198.62	200.65	197.92	201.18	200.43	197.32	198.36	200	198.36	200.13	198.95	199.37	199.31	198.24	199.5	197.36
210.04	208.53	211.08	207.56	209.88	209.93	208.89	210.5	209.98	207.72	209.57	209.41	209.53	208.86	207.74	211.3	209.92	210.05	212.24	207.25	210.87	210.48	208.63	210.63	208.16	208.6	213.49	208.38	210.32	210.07	210.24	209.29	210.44	210.84	208.01	211.05	208.42	210.04	210.1	211.55	211.18	208.85	211.3	208.35	208.49	208.95	208.93	209.88	207.93	212.32
205.56	206.44	204.76	205.96	205.56	206.75	205.57	205.14	204.3	207.89	205.03	205.49	205.42	205.3	206.9	204.8	205.54	205.37	205.34	205.72	205.61	204.5	204.47	208.2	204.94	206.73	205.15	207.2	208.35	204.89	208.29	206.25	207.42	205	205.33	206.52	206.49	205.29	205.87	206.44	208.24	206.15	205.63	206.49	206.16	204.75	204.75	206.65	208.19	209.34
213.81	214.09	212.11	214.62	213.79	213.88	214.06	212.83	212.55	212.53	213.62	211.72	213.55	212.26	211.97	214.06	210.31	212.3	212.95	211.07	213.71	211.88	211.56	212.99	213.06	211.32	213.86	212.84	212.09	214.82	211.89	211.96	214.03	214.32	212.95	212.03	211.56	211.83	213.14	212.33	212.73	211.97	214.58	213.15	213.24	214.36	213.41	213.88	211.94	212.32
199.86	198.05	200.96	199.05	199.2	200.05	200.34	199.31	200.08	203.26	199.32	202.21	200.22	198.18	200.44	201.43	202.38	198.7	198.51	200.59	201.59	200	198.82	199.15	198.82	201.1	200.53	199.46	199.96	198.74	200.09	202.41	201.76	199.36	200.03	198.47	202.52	202.23	200.53	198.89	198.03	203.42	201.41	200.63	199.2	200.15	199.8	200.1	198.33	200.57
211.37	214.71	213.32	212.28	212.03	211.11	211.29	210.78	209.79	209.87	210.3	212.05	209.92	212.99	212.75	211.05	211.37	212.21	212.06	211.64	213.47	209.75	212.71	209.94	213.75	211.68	210.68	209.13	210.34	211.39	212.43	214.32	212.94	210.6	210.52	211.39	209.32	210.26	212.96	209.36	210.35	210.86	212.22	211.9	211.31	210.95	213.07	214.53	212.26	213.81
202.86	200.85	203.99	200.25	201.86	201.26	203.24	201.7	203.86	201.64	200.64	204.92	203.25	202.75	199.81	203.64	201.1	204.5	202.68	201.12	204.17	202.97	202.31	201.54	200.64	201.46	202.68	202.24	200.87	202.18	201.96	203.51	201.59	202.4	203.62	201.97	202.92	200.91	202.64	200.65	202.1	201.57	203.59	202.31	204.91	202.16	202.04	202.81	201.28	201.54
206.41	206.96	205.49	204.78	206.24	205.56	206.77	205.36	206.38	207.15	205.78	206.79	205.86	207.13	204.87	206.4	206.31	206.8	206.78	206.96	206.3	207.56	207.07	205.59	206.05	206.14	205.8	208.23	204.56	205.11	208.09	204.95	206.47	206.42	206.15	204.94	207.4	206.94	209.25	206.86	206.56	206.04	204.23	207.52	207.03	205.1	206.45	207.14	204.75	209.11
204.73	204.71	204.64	204.07	202.67	202.9	203.18	200.5	202.94	203.73	203.9	203.51	203.41	204.69	202.95	205.82	202.08	204.34	204.39	203.88	203.57	203.91	204.06	202.92	204.69	203.32	203.19	204.37	203.18	203.8	203.03	202.59	202.14	206.43	203.44	204.15	203.27	202.78	202.16	203.35	203.28	204.67	205.03	202.95	204.12	205.39	201.9	203.52	205.11	204.12
207.38	207.9	207.08	209.6	209.3	205.79	207.19	206.61	207.85	210.89	209.89	208.33	209.27	206.68	210.22	206.12	209.78	208.02	208.68	211.51	207.61	210.32	209.34	207.92	210.41	207.61	209.46	209.33	206.56	209.04	209.14	207.37	206.7	208.14	209.79	206.86	206.65	210.2	209.77	209.02	209.8	211.08	208.17	208.62	207.72	209.36	209.02	209.12	209.12	208.54
208.88	210.64	208.98	209.93	207.14	208.33	209.71	208.81	208.71	208.17	210.87	207.97	212.53	209.15	208.61	208.96	211.34	210.09	208.1	210.69	211.08	208.65	210.4	210.51	207.78	210.2	209.22	208.75	209.85	210.7	206.94	210.14	210.08	211.7	207.77	209.85	207.72	209.03	207.48	211.67	209.22	208.31	210.94	208.39	211.78	211.11	208.78	209.09	210.6	211.9
206.91	206.33	207.95	208.7	206.77	208.84	205.49	208.36	205.18	209.14	208.76	209.53	207.27	209.83	208.13	207.79	207.91	209.07	207.02	208.98	208.08	207.57	208.11	207.27	208.78	208.27	207.98	207.97	207.49	208.18	209.12	207.14	205.74	207.35	208.48	207.19	206.86	207.73	207.14	207.93	208.8	207.68	206.81	206.62	207.67	209.03	207.12	208.02	207.96	208.27
211.82	214.61	212.89	214.21	212.45	215.09	214.28	213.84	215.46	213.65	215.83	213.73	215.59	213.1	212.85	214.33	212.05	213.03	214.07	214.68	213.58	214.21	212.84	213.5	213.35	214.74	215.06	214.18	213.64	215.09	215.77	215.76	214.83	211.39	212.62	214.92	214.28	213.44	212.57	213.83	213.06	213.32	213.45	213.93	215.73	215.26	216.64	212.72	213.38	213.68
203.44	202.84	206.38	202.83	203.96	204.54	205.03	202.75	203.56	204.35	203.71	202.26	203	205.22	205.61	201.26	204.33	204.36	203.31	201.46	201.7	205.17	203.96	201.27	204.33	205.65	203.64	204.5	201.96	202.27	202.18	203.18	202.98	203.33	204.73	205.31	201.58	203.13	202.32	202.75	201.59	202.34	204.04	202.14	204.91	203.84	204.03	204.16	205.4	204.12
209.51	210.64	211.15	212.68	211.52	211.51	212.86	213.66	210.57	209.48	211.38	212.01	211.57	212.87	211.99	211.55	211.16	211.02	210.57	211.5	211.1	211.24	210.57	210.2	210.93	213.17	209.77	212.21	213.46	210.43	214.54	211.86	212.51	213.35	213.26	212.03	211.18	210.8	212.96	209.3	211.93	213.36	210.83	210.49	209.44	212.36	213.18	209.79	212.62	209.52
210.7	212.91	210.71	213.94	213.29	213.77	211.78	213.99	215.39	214.44	211.94	212.78	213.92	212.68	214.04	213.21	214.27	213.74	212.27	212.99	212.31	211.91	214.14	215.38	212.16	213.95	212.22	210.05	210.84	214.99	213.57	213.28	209.62	214.11	212.16	214.11	212.83	212.56	213.5	213.16	214.81	214.77	214.28	212.41	212.21	213.79	214.24	213.13	213.78	214.01
201.86	198.18	200.76	201.86	200.37	197.36	200.97	202.13	199.56	200.52	198.12	198.84	201.45	198.17	198.96	201.47	199.02	202.37	198.34	198.86	199.89	196.93	199.15	199.99	200.93	200.13	198.68	200.02	199.71	201.12	198.8	200.67	198.33	201.24	197.96	201.68	202.18	201.25	198.75	197.48	196.7	201.45	200.67	198.37	200.2	202.58	200.59	199.47	198.45	200.97
207.41	207.49	209.37	205.51	207.45	209.76	206.95	207.1	208	208.99	206.7	206.37	206.79	207.71	207.35	206.16	206.97	206.8	207.78	208.22	208.9	206.83	206.75	208.77	209.18	207.48	206.21	207.87	208.03	207.47	207.1	206.13	207.32	207.84	205.64	208.41	206.86	207.82	209.49	207.8	210.07	208.85	207.63	206.39	206.85	207.86	208.95	208.04	206.87	208.27
211.55	212.48	213.03	211.33	212.23	210.67	212	211.44	213.14	213.48	212.87	212.47	211.67	213.38	212.67	213.3	212.34	210.77	210.94	212	212.53	211.84	210.34	212.12	209.71	210.57	212.72	211.94	213.55	214.29	211.91	211.12	209.4	213.41	212.73	212.31	212.33	213.74	210.81	211.14	213.57	212.1	212.16	212.65	211.74	212.74	210.95	211.6	213.49	211.74
202.87	197.9	200.97	199.24	199.09	202.21	198.87	200.4	199.44	200.65	200.03	200.28	201.37	201.25	199.75	199.26	199.45	201.46	200.47	199.04	198.73	197.07	198.48	199.14	198.82	202	200.4	199.97	198.24	200.24	201.1	198.62	198.81	198.65	199.8	200.47	198.76	200.36	200.64	202.63	200.22	200.33	201.7	201.82	201.24	200.72	198.3	201.09	198.13	198
208.44	209.27	210.43	207.85	209.7	207.88	209.18	207.37	209.69	206.85	208.31	209.99	210.66	207.04	208.88	209.13	208.93	208.9	207.07	209.1	208.03	207.76	207.42	210.63	209.91	207.56	210.39	209.78	206.51	208.22	209.49	209.42	208.96	207.14	210.58	208.08	208.41	209.47	210.16	209.92	206.61	209.38	210.82	206.87	207.82	207.98	208.46	209.29	209.96	207.69
204.81	204.1	206.72	203.16	205.7	201.94	204.33	203.67	202.88	203.05	202.66	204.11	204.36	204.52	203.33	202.36	204.63	204.94	203.24	205.27	202.78	206.66	203.3	201.56	202.11	203.87	204.9	202.45	202.21	205.94	201.69	203.82	205.66	203.58	201.36	205.01	205.8	202.83	203.23	203.72	204.04	204.29	206.06	202.23	204.52	205.1	206.61	203.96	202.38	202.8
204.37	204.45	204.41	204.76	202.09	203.93	205.01	203.12	204.33	204.39	201.79	205.45	206.78	204.38	204.49	204.8	205.34	203.97	205.88	201.74	201.88	201.58	203.04	205.24	202.35	202.09	202.65	202.01	204.06	202.14	200.61	203.54	203.06	202.53	201.64	202.77	203.01	204.23	206.2	203.12	202.01	203.44	203.76	202.01	205.15	204.71	202.84	203.5	201.75	203.34
203.6	204.66	205.24	204.03	203.19	202.81	204.08	201.61	205.38	205.93	202.57	202.62	205.71	205.21	204.28	203.87	202.69	204.9	204.57	203.75	205.69	204.03	203.5	203.37	204.55	203.85	204.47	204.84	204.34	204.39	203.33	204.97	204.74	202.52	201.78	205.57	204.98	202.7	205.05	204.73	204.65	201.94	204.55	205.5	203.45	204.93	205	205.75	203.22	203.67
202.09	201.18	202.39	200.82	200.45	200.97	201.48	203.21	201.18	202.23	199.76	202.14	201.17	202.12	201.42	200.85	200.97	203.39	199.85	200.49	201.26	200.64	200.42	201.35	203.45	199.11	199.62	202.47	201.5	201.77	201.57	198.37	202.24	203.21	201.86	202.03	198.5	200.57	200.5	201.02	200.98	202.08	203.06	200.74	200.67	202.36	199.82	201.9	203.26	200.62
207.02	209.32	207.03	207.88	206.69	209.09	208.14	207.69	208.54	207.45	209.99	208.37	208.69	207.41	208.15	206.35	205.76	206.49	209.02	205.34	205.58	206.62	207.44	208.52	208.68	206.21	205.19	207.47	208.03	210.06	210.2	207.27	208.25	207.47	208.83	204.64	208.07	209.73	207.51	208.06	209.81	207.34	207.41	209.15	205.16	208.92	207.89	206.66	206.39	206.63
203.61	201.44	202.04	201.6	203.75	201.12	203.73	201.07	202.83	204.75	202.73	204.1	201.31	201.53	202.08	203.53	200.58	202.01	202.51	203.85	199.97	201.84	201.84	203.31	202.12	202.89	204.16	201.11	201.48	203.02	202.38	204.46	199.66	203.34	202.18	201.88	202.23	204.17	204.85	201.28	201.47	205.59	202.33	205.1	201.56	201.7	203.79	201.56	203.29	201.84
206.27	207.86	209.41	206.92	207.68	208.67	208.43	210.31	210.31	206.63	208.99	207.53	208.7	210.47	210.26	209	208.76	210.36	207.57	208.08	207.98	206.68	207.98	210.32	208.82	208.34	208.91	206.96	208.74	208.25	207.37	207.61	208.33	207.08	206.55	207.73	208.56	208.91	208.84	207.86	208.17	207.03	209.37	211.18	208.52	207.56	209.62	209.6	208.95	207.97
210	208.82	210.43	208.35	208.74	209.94	208.53	211.04	209.2	207.8	210.18	208.22	208.52	211.13	208.2	210.2	206.5	208.15	210.7	207.82	209.77	208.91	207.52	208.62	207.59	209.22	209.64	208.45	209.65	209.37	208.08	209.54	207.73	209.72	209.73	209.54	208.81	210.99	207.77	207.05	207.77	209.98	207.23	210.71	208.17	206.3	209.95	208.63	207.1	209.55
202.33	203.96	204.69	204.78	203.98	204.68	206.8	204.56	201.13	202.78	205.03	204.85	203.27	203.03	205.36	201.22	200.3	203.24	203.99	206.57	205.9	204.71	202.73	203.46	202.67	204.75	202.62	200.05	203.68	203.28	203.82	202.49	202.41	201.91	204.71	203.28	204.04	203.51	203.8	204.14	205.76	202.98	202.95	203.03	203.38	203.16	202.4	203.18	204.23	205.56
219.25	217.17	220.35	217.87	217.11	217.63	218.85	214.27	218.22	216.52	216.51	217.89	217.24	216.39	218.66	219.61	217.22	218.36	218.69	219.33	213.93	217.11	218.42	215.64	218.17	219.03	218.29	217.29	217.81	218.9	221.22	220.39	216.61	217.11	216.76	216.97	217.87	218.66	218.32	217.8	218.3	220.28	216.05	217.04	218.8	218.19	220.01	216.98	217.84	217.67
207.73	207.4	207.08	208.6	206.47	206.33	209.99	209.65	206.34	210.21	209.14	209.44	209.33	207.57	205.58	210.72	208.27	209.41	207.42	205.24	209.81	209.03	209.22	211.83	205.69	208.35	208.37	210.03	206.77	208.4	209.74	209.84	209.7	208.97	208.85	208.96	207.82	208.13	207.12	210.86	208.77	211.13	209.47	209.37	210.47	207.69	207.99	208.74	210.1	208.54
207	206.11	207.27	204.25	205.68	204.03	205.14	203.5	204.21	207.99	205.11	209	204.36	204.81	206.26	206.02	206.6	206.38	207.83	207.49	204.78	207.54	206.26	206.23	209.81	207.38	207.81	205.99	206.3	204.36	206.38	206.84	206.08	207.69	208.99	206.24	206.52	205.54	209	207.42	207.42	207.81	208.49	205.73	206.77	205.39	206.52	207.71	205.43	205.51
210.37	209.2	209.08	207.71	208.58	207.8	210.24	208.43	208.83	207.22	208.3	211.02	209.49	208.28	206.34	211.12	209.01	207.61	207.76	209.96	208.99	209.66	209.28	210.82	208.13	209.35	207.21	209.1	206.77	209.46	209.37	209.55	211.36	207.92	207.19	208.65	209.36	209.54	208.61	210.07	206.96	208.36	208.35	210.33	210.68	209.12	209.95	204.74	207.84	208.64
201.39	202.15	203.57	202.8	201.81	202.17	203.32	201.12	202.45	200.92	201.48	202.35	202.87	203.64	200.39	201.51	204.44	202.17	202.5	199.38	204.85	203.22	201.85	202.65	201.6	204.74	203.1	201	205.61	203.8	202.39	201.06	200.6	204.1	203.31	202.09	205	202.98	202.01	201.64	204.05	205.12	200.28	204.1	203.04	202.74	203.56	204.36	200.56	203.41
198.31	198.77	198.31	198.1	198.92	199.39	198.01	197.15	197.46	199.12	198.59	198.41	197.28	199.76	198.87	198.31	198.77	198.64	198.03	197.4	196.65	199.68	197.97	198.26	198.74	199.81	197.98	199.29	197.5	197.86	198.98	198.35	199.34	198.63	196.86	198.57	199.93	199.38	199.6	199.21	199.06	199.05	200.51	197.88	197.67	198.07	198.95	198.7	199.88	198.98
202.48	200.43	201.05	202.09	202.65	202.67	201.38	198.56	199.72	202.07	199.28	198.25	200.72	202.37	201.85	198.97	200.07	200.13	201.8	199.38	199.91	202.11	203.87	200.29	200.8	199.42	200.35	198.31	201.15	200.21	201.1	198.76	199.96	197.84	199.82	200.9	198.43	201.73	199.91	199.22	202.81	201.41	200.92	200.23	198.41	202.24	200.37	200.62	197.56	198.26
206.21	204.06	205.1	202.76	204.21	203.26	204.4	202.78	203.13	204.4	201.43	204.11	203.52	204.79	201.83	203	204.6	202.3	204.78	205.58	202.61	203.01	202.3	199.95	203.94	204.79	203.26	204.66	202.9	204.07	202.78	203.66	205.96	203.91	204.43	204.73	204.81	204.22	207.87	205.12	204.21	202.04	202.09	201.71	202.09	201.75	204.7	202.64	203.63	203.81
209	209.62	207.23	209.94	208.73	208.18	209.71	208.96	207.84	207.58	208.17	209.06	209.1	207.71	208.74	209	207.64	208.67	208.82	206.56	210.98	207.9	209.03	206.49	209.36	209.32	208.7	205.73	208.31	206.68	209.5	208.95	207.46	208.21	208.04	208.23	209.9	208.43	210.54	206.79	208.93	209.31	208.02	206.43	207.53	206.65	210.37	207.25	206.91	208.58
204.08	204.14	204.52	203.83	201.69	205.9	202.72	205.81	202.9	205.9	204.99	203.79	202.51	204.29	204.05	203.88	205.4	202.44	203.06	201.66	204.21	202.96	201.3	203.04	203.48	202.29	203.22	206.25	202.64	201.38	203.44	202.54	204.88	203.34	203.78	204.02	203.54	203.58	206.66	204.04	204.62	200.84	202.89	203.04	206.62	204.1	201.97	203.01	204.19	202.52
207.63	206.44	208.44	206.42	206.33	207.04	207.68	206.07	207.4	206.54	206.77	206.79	208.02	207.62	208.41	204.78	206.3	206.7	205.36	207.29	208.13	205.07	207.4	208.01	204.32	206.05	203.87	206.15	206.46	204.22	206.99	208.06	206.55	206.27	203.8	206.24	207.18	206.96	206.96	205.45	206.49	204.78	205.19	207.52	207.5	205.67	208.97	207.7	204.62	206.69
192.55	193.07	196.58	193.36	193.16	194.54	195.16	194.82	193.42	195.73	195.14	193.12	194.08	193.43	195.48	193.3	195.22	192.95	195.01	193.96	196.15	194.53	194.22	194.21	193.05	196.59	193.78	191.5	191.38	193.04	195.26	196.26	193.31	193.54	193.79	197.53	196.45	193.64	193.22	194.2	193.52	192.16	195.53	194.72	194.08	192.56	194.46	196.08	194.67	195.05
202.27	202.15	202.1	202.83	201.33	204.11	203.71	205.64	203.88	204.07	205.25	203.78	202.1	203.41	202.29	203.2	204.38	204.14	204.22	204.19	203.81	202.95	203.6	205.68	204.43	204.67	203.79	204.32	204.09	202.92	201.9	203.95	203.55	203.71	204.85	203.68	203.58	203.11	203.19	204.88	202.18	205.91	202.99	203.38	203.03	206.03	201.49	203.36	201.09	203.99
217.64	218.97	217.61	216.8	219.92	219.32	218.97	218.61	217.94	219.47	218.15	217.56	219.06	218.25	216.5	217.96	217.33	219	218.3	216.48	217.76	217.1	216.59	218.95	217.75	218.24	216.1	217.9	216.72	217.26	219.2	217.66	218.04	219.51	218.66	216.89	215.27	218.16	216.89	217.93	217.07	217.97	219.26	219.05	218.8	218.27	218.89	217.27	219.17	218.09
217.71	218.04	217.68	215.55	216.88	217.08	214.02	217.11	217.24	216.67	218.47	218.25	216.86	216.27	217.42	216.81	217.07	213.34	219.05	218.11	215.95	217.19	218	217.9	216.66	218.37	217.4	215.7	218.68	217.64	216.95	216.77	216.56	215.64	218.76	216.03	217.8	217.71	216.43	216.92	216.74	215.53	215.79	218.48	213.79	218.19	215.52	217.83	218.87	218.29
214.21	212.05	211.56	211.26	211.71	210.09	213.28	211.04	210.34	209.59	209.24	209.5	213.74	214.31	212.37	212.17	209.48	211.28	209.26	212.67	210.27	211.53	211.85	211.62	212.64	212.01	211.81	210.87	212.28	211.46	212.15	214.13	212.64	213.24	211.55	211.5	210.75	212.26	210.58	211.17	213.68	213.36	213.13	212.64	209.89	211.78	210.88	210.63	212.65	211.94
200.96	199.13	201.44	199.43	201.56	200.85	202.52	201.87	197.79	201.99	198.93	202.06	200.77	202.46	201.51	202.3	199.97	199.82	199.44	203.1	200.17	200.31	194.86	199.3	199.9	200.01	201.5	201.82	201.62	201.74	200.78	201.95	199.75	199.27	200.41	201.61	202.3	201.01	201.45	201.47	199.68	201.8	200.68	199.55	199.51	201.13	199.93	200.56	200.51	198.85
208.39	208.79	205.45	208.67	208.27	207.08	208.23	209.48	207.99	207.29	208.4	207.52	206.03	208.27	206.84	207.04	208.62	209.35	209.03	206.56	207.95	207.93	206.07	207.36	207.88	209.37	208.42	208.42	206.6	207.38	207.71	209.46	204.78	207.65	207.66	207.25	208.42	206.94	206.89	209.62	208.41	208.82	206.98	207.84	209.16	209.62	207.5	207.27	210.5	208.69
201.28	203.23	202.73	202.17	201.69	202.53	203.52	200.27	205	200.44	203.44	203.57	202.91	201.91	202.42	203.63	200.46	202.81	203.57	203.61	203.61	202.65	201.32	203.48	203.13	203.17	203.57	201.46	202.6	202.97	200.75	204.87	202.18	200.48	205.2	201.07	202.75	199.56	201.18	202.83	202.65	199.95	201.71	203.66	202.41	204.25	202.56	202.76	201.72	201.72
206.8	209.2	207.19	206.41	206.77	207.95	208.31	207.23	208.7	205.91	206.34	208.35	207.72	207.5	208.7	207.7	208.04	208.93	208.22	207.85	208.54	207.95	206.94	209.05	207.62	209.63	207.06	207.98	206.19	205.32	206.55	208.01	211.17	206.73	206.53	208.36	206.23	208.34	206.68	210.58	205.71	210.16	207.01	206.41	208.38	208.1	207.52	209.76	207.08	206.96
200.89	200.97	203.03	199.84	199.68	198.52	199.33	199.91	201.59	200.92	196.18	198.57	201.72	199.2	199.57	200.54	201.23	200.1	201.32	197.11	197.82	200.24	200.29	200.68	200.56	198.98	200.02	199.04	201.53	200.86	199.43	199.89	197.96	200.49	199.57	199.15	200.98	199.38	201.61	199.47	199.97	201.44	201.88	199.04	199.81	201.35	200.37	199.25	200.47	201.62
208.53	207.4	206.96	207.07	209.59	209.38	208.27	207.48	206.64	210.47	208.27	208.99	209.5	209.15	208.28	208.55	206.88	207.82	208.22	208.32	206.85	209.4	208.77	206.59	209.66	209.54	209.66	209.98	206.13	204.97	210.74	208.86	209.6	206.8	211.58	209.3	207.74	207.31	208.59	209.56	207.82	209.28	209.17	207.94	208.7	208.47	208.95	208.02	208.85	205.96
200.58	201.22	200.94	200.22	202.75	201.82	199.05	201.65	201.28	201.79	201.08	200.53	199.23	201.43	201.17	200.69	200.5	199.7	199.26	200.78	200.38	202.3	201.09	203.58	199.38	201.95	199.65	202.14	201.33	201.52	201.25	202.07	202.78	203.19	202.81	200.95	200.79	200.83	202.72	201.67	202.65	201.49	202.52	203.25	200.37	199.6	200.91	200.35	203.25	200.04
199.39	201.74	200.07	197.5	200.95	201.34	200.35	199.45	199.09	201.21	199.98	198.06	200.25	199.93	200.46	199.18	198.24	198.71	198.38	201.09	199.05	200.62	202.4	198.53	200.61	201.05	199.58	200.21	199.43	199.48	198.74	199.03	199.77	199.01	200.61	199.65	201.07	200.62	201.37	200.37	198.67	202.3	200.79	201.43	200.54	199.96	200.83	200.19	199.78	200.52
204.54	201.31	201.08	202.56	201.68	202.95	202.81	201.57	201.92	204.4	204.53	202.32	203	202.8	201.87	201.43	203.37	204.48	203.53	204.04	203.71	203.71	203.59	203.16	202.86	203	204.09	203	202.9	202.68	204.95	201.38	202.83	205.2	202.61	203.84	203.4	202.7	203.26	204.1	205.83	202.69	203.62	204.06	201.94	206.1	202.3	203.05	202.83	201.28
207.73	205.62	207.57	208.61	208.55	206.51	209	208.73	208.44	207.95	207.25	209.33	209.29	207.2	206.98	207.15	207.99	208.07	208.02	208.82	205.89	210.57	207.47	208.61	209.54	208.53	207.53	208.93	206.75	209.07	207.18	206.9	210.87	208.38	208.83	209.59	208.44	206.48	208.15	207.02	208.45	208.35	206.47	208.29	204.58	206.72	208.64	206.52	206.36	209.37
215.84	218.19	215.76	215.93	216.09	217.59	218.63	217.13	216.47	218.78	216.36	216.77	216.84	217.81	217.11	215.99	218.11	215.99	216.67	218.51	216.43	215.85	215.57	217.27	217.65	216.45	220.33	216.05	215.17	215.72	216.48	217.23	217.95	216.99	218.06	216.08	216.55	216.48	217.73	216.45	217.82	218.32	217.36	215.27	216.78	217.22	214.99	218.26	217.36	217.49
203.77	204.73	203.52	203.32	202.31	204.98	204.46	204.96	204.31	202.29	203.95	204.8	204.02	205.36	202.06	206.44	205.26	204.32	204.25	205.02	203.03	204.54	206.01	205.13	203.54	204.59	204.26	204.74	203.84	202.85	202.63	203.71	203.37	202.47	202.83	203.43	203.97	206.05	202.28	204.52	204.28	203.04	202.89	204.63	203.99	203.74	205.85	204.94	202.71	204.41
216.68	216.41	217.17	218.36	219.21	216.68	218.87	217.63	216.28	216.36	218.93	218.42	216.34	218.61	217.86	218.8	218.47	217.6	217.62	215.35	217.83	218.07	219.45	216.72	216.31	219.79	218.72	217.16	219.76	216.94	216.81	219.86	218.5	217.43	216.85	219.35	215.47	215.75	217.38	218.62	218.69	219.83	218.79	218.2	219.03	217.42	217.1	219.68	218.49	218.41
207.12	210.9	208.4	207.83	208.9	206.88	207.05	208.72	206.77	207.63	208.2	209.24	209.11	207.43	208.04	207.97	207.75	208.99	208.39	207.66	208.67	208.1	210.09	207.05	208.7	207.1	208.37	210.1	207.13	207.23	207.16	207.11	209.29	209.49	207.07	208.1	208.26	207.15	208.69	207.59	206.39	207.38	205.63	207.89	207.12	208.71	208.84	205.97	206.19	208.52
202.73	204.38	202.22	203.11	203.78	202.79	201.18	203.18	203.93	202.98	203.92	201.12	200.53	202.44	201.83	203.88	202.16	205.65	201.68	202.51	202.18	205.26	202.28	202.92	204.73	202.53	205.85	202.98	201.46	202.75	201.7	205.68	201.38	201.93	202.5	202.61	203.39	204.95	204.54	201.34	202.6	201.92	203.39	203.44	204.14	203.12	202.42	205.83	203.57	202.72
202.66	202.1	204.87	205.57	203.81	203.27	204.22	204.02	202.72	203.33	202.09	204.8	204.7	203.11	202.72	205.4	204.11	204.39	202.5	201.68	203.58	204.8	203.62	204.13	202.93	202.45	202.58	203.31	204.65	205.49	202.69	202.14	204.08	202.19	201.85	202.51	201.19	205.4	201.61	203.58	200.72	202.21	202.16	202.57	206.75	204.28	205.07	202.5	202.68	204.92
203.38	205.13	204.35	204.26	204.86	205.67	204.49	204.72	208.94	206.19	202.7	204.8	205.68	205.64	205.81	207.33	204.1	204.85	205.48	204.88	203.75	201.93	205.39	204.7	204.75	204.52	201.47	205.42	204.96	203.58	206.2	202.87	202.68	207.08	203.85	206.67	203.93	205.98	203.41	205.34	205.33	202.75	205.97	204.77	202.34	203.7	202.67	206.21	204.88	203.29
204.67	206.3	205.58	207.41	206.89	207.58	206.74	205.84	207.81	207.43	204.72	205.62	206.01	206.35	208.68	207.48	209.32	206.97	207.64	208.58	206.95	205.88	205.87	205.53	204.61	205.69	205.19	207.53	204.14	207.82	205.39	206.63	206.07	202.7	207.73	206.92	205.33	204.34	205.31	208.63	206.23	208.73	205.55	203.49	208.26	206.91	206.11	208	206.94	206.67
217.26	217.85	216.86	217.51	214.41	216.3	215.79	218.02	218.05	217.33	217.18	216.57	217.48	217.17	215.37	217.95	217.18	217.24	218.82	219.21	217.05	216.4	217.54	217.78	216.19	216.02	218.71	214.73	217.97	215.67	218.01	215.58	214.14	215.77	216.45	217.74	217.98	217.69	216.12	216.43	216.53	217.46	215.22	214.81	215.94	215.87	217.68	216.69	216.72	217.56
209.87	207.49	207.31	209.88	209.37	207.19	207.94	208.13	208.84	209.3	206.98	207.31	207.45	206.58	207.01	207.93	208.64	206.54	207.11	208.22	207.72	209.39	206.95	208.81	208.93	207.83	208.05	208.5	207.15	207.05	208.53	208.31	207.03	207.71	206.85	207.98	207.98	204.92	206.67	207.75	207.64	207.03	206.08	208.38	208.13	207.06	208.49	205.26	207.69	206.74
204.09	204.12	202.72	204.53	202.56	203.72	203.82	203.23	202.57	201.06	204.15	202.21	204.44	204.07	202.65	203.28	202.61	203.48	205.01	205.32	202.72	205.85	201.56	204.04	202.36	201.6	203.92	204.24	204.69	201.56	203.14	203.13	204.54	204.47	203.61	202.47	205.55	203.9	201.03	202.81	202.03	202.24	201.5	204.3	204.23	202.42	203.25	203.27	201.69	205.11
209.91	208.25	207.59	207.78	207.99	208.27	208.81	208.75	207.32	208.94	206.38	209.36	208.07	207.48	210.32	206.48	208.56	208.02	206.41	209.02	208.69	209	208.91	206.81	208.19	209.25	210.56	209.41	206.74	208.63	210.23	208.15	210.46	208.58	207.65	208.6	206.73	208.13	209.52	206.82	206.68	206.36	209.24	208.58	205.07	209.44	208.91	210.72	208.87	207.95
210.24	209.23	210.41	207.34	208.16	208.08	208.8	207.96	207.93	208.05	210.15	207.95	210.52	207.52	210.65	211.16	211.33	211.44	207.51	207.96	209.89	209.34	210.8	210.69	210.39	209.5	209.92	207.97	209.86	210.69	209.8	210.19	209.99	208.99	211.28	207.79	209.15	208.46	210.1	211.55	208.76	209.42	209.69	208.22	209.4	211.94	209.66	210.54	211.34	210.22
206.45	208.32	206.83	207.13	207.94	205.95	207.08	208.86	206.83	205.84	208.15	207.84	206.57	208.61	208.3	206.3	206.91	209.68	208.43	208.11	208.36	207.28	208.11	209.21	207.69	205.12	208.08	209.61	207.27	207.09	207.71	207.02	207.78	209.19	207.01	206.04	209.2	208.76	208.35	206.79	207.83	206.35	209.26	208.62	206.86	208.34	206.75	207.34	208.09	209.23
204.85	202.77	205.31	203.8	205.35	201.18	205.29	204.02	205.01	203.34	204.28	203.69	203.71	206	202.89	201.15	203.56	202.95	204.8	205.59	204.47	204.18	204.46	202.5	203.9	204.05	203.3	206.21	203.78	203.82	200.54	202.31	206.08	202.47	204.51	205.12	204.13	203.47	202.83	203.04	205.22	200.51	202.61	204.43	206.34	205.39	203.38	202.57	203.62	202.91
202.76	202.37	204	202.56	202.94	203.5	202.09	204.13	202.73	203.23	202.13	202.1	203.21	203.46	203.48	205.15	205.08	204.35	202.06	201.75	202.69	205.45	203.73	204.43	202.67	202.28	202.05	204.35	204.25	203.51	201.85	204.33	202.86	202.96	202.61	203.73	203.3	202.8	202.72	203.5	203.92	202.63	203.08	202.19	203.6	204.98	203.69	203.97	205.86	202.39
203.79	203.56	203.8	205.56	207.15	203.01	206.24	204.08	205.85	207.01	206	203.61	204.69	204.65	203.81	206.4	203.74	205.96	202.86	205.9	204.93	207.66	205.12	203.61	202.83	203.88	206.01	201.55	204.52	207.55	205.96	204.6	203.57	207.73	205.81	204.49	203.95	206.74	204.83	207.27	202.31	204.51	202.15	205.71	206.01	204.65	204.51	205.52	204.21	204.38
207.48	205.84	207.65	206.24	206.13	207.25	204.26	206.16	204.79	206.71	206.33	206.35	206.51	208.72	206.37	205.54	205.98	206.47	206.15	207.48	208.12	207.72	206.22	206.33	205.96	208.13	207	205.37	206.52	207.04	205.79	206.88	205.78	207.04	209.54	205.92	204.81	203.21	205.55	205.95	206.84	204.19	207.27	206.69	207.7	206.4	206.15	204.06	205.45	208.94
206.16	209.28	208.85	207.74	209.11	208.74	207.79	206.07	207.22	208.4	207.54	209.19	208.17	209.37	207.98	207.38	205.18	208.67	209.16	206.29	207.72	207.62	209.16	206.84	207.44	208.49	207.68	207.76	207.61	207.16	205.28	206.46	208.75	206.22	208.17	208.41	206.8	207.05	207.85	208.97	207.11	205.95	208.33	205.69	207.94	206.94	207.2	209.83	206.7	206.52
220.14	216.65	218.09	220.64	217.49	216.49	218.32	216.93	218.83	217.5	217.02	215.8	218.13	217.06	217.05	218.79	216.77	216.68	219.46	217.6	216.77	217.94	220.2	217.98	219.45	220.06	216.46	217.28	216.49	217.64	217.66	218.42	217.29	216.59	217.64	215.63	215.91	218.98	217.28	219.71	218.52	217.64	216.37	215.59	219.34	217.87	217.85	217.11	218.01	217.89
204.23	203.53	205.17	203.47	206.23	204.77	203.02	203.66	205.36	202.81	203.05	204.44	202.8	205.37	203.19	204.58	205.27	203.61	206.41	205.34	205.23	205.44	204.68	203.04	206.83	206.28	205.6	205.84	204.68	204.92	204.54	203.97	206.74	204.28	205.81	207.09	204.07	205.56	205.27	205.54	205.23	204.54	203.69	205.01	205.62	202.05	205.66	204.84	205.1	204.05
211.22	211.6	212.01	212.67	209.4	210.27	209.49	212.82	212.81	210.68	211.3	211.5	212	211.32	211.1	213.06	209.77	209.25	212.02	211.61	210.79	212.27	209.72	213.79	213.35	212.15	212.18	211.54	215.23	212.52	212.25	207.72	209.85	210.89	212.76	210.95	212.99	211.13	210.27	213.37	210.66	212.78	210.82	211.57	211.59	210.46	210.44	209.57	210.89	213.52
207.26	208.34	207.12	206.44	207.54	208.92	209.7	209.02	210.4	209.06	207.97	206.83	207.42	208.07	208.47	206.46	205.74	210.42	209.71	206.94	207.75	208.32	205.81	206.21	206.49	209.48	206.53	206.8	206.91	208.7	207.62	209.6	207.79	206.39	210.3	206.59	208.17	209.18	207.65	208.02	208.33	208.47	208.57	206.47	207.86	205.18	205.12	207.56	206.82	208.49
213.68	212.27	210.09	214.92	213.99	211.96	211.74	212.83	215.27	212	213.1	210.3	212.65	212.41	210.91	211.51	213.48	212	212.11	210.65	214.44	211.6	211.99	211.58	212.41	213.35	213.65	212.85	209.43	211.54	214.15	211.45	209.97	211.42	209.95	213.98	209.41	211.26	212.78	211.93	211.91	210.45	211.4	212.56	212.99	214.52	212.65	210.38	213.85	214.35
205.27	204.66	204.69	205.03	203.12	203.28	205.1	204.01	202.66	201.51	203.38	203.58	203.15	203.24	202.73	203.59	203.87	203.78	202.21	203.27	202.9	204.55	205.25	203.13	204.52	205.11	203.28	205.12	204.57	203.73	206.36	202.81	200.93	205.36	202.92	204.34	204.77	205.18	204.52	204.48	204.2	203.27	203.99	203.97	203.87	205.18	201.77	203.93	205.33	203.04
194.33	194.26	194.93	194.34	194.3	197.86	194.51	193.27	195.09	194.38	195.45	195.22	193.7	194.95	195.79	194.54	193.8	194.62	193.72	192.77	194.04	193.18	194.62	193.49	193.9	193.64	193.4	193.5	193.58	192.13	193.68	195.7	195.86	193.74	192.51	192.41	191.54	193.06	193.35	194.05	193.55	193.57	191.6	194.73	193.03	192.71	194.24	196.58	193.12	192.52
206.04	208.49	206.6	209.12	206.54	208.82	207.79	207.28	209.21	207.97	209.39	207.76	204.76	208.4	207.15	210.55	206.08	205.83	208.11	207.15	207.25	209.6	207.29	209.35	206.54	206.3	210.69	207.51	207.09	207.53	208.84	208.82	208.3	207.06	206.77	208.15	208.41	207.01	210.53	209.94	206.44	206.69	207.29	205.55	208.92	210.05	208.32	207.92	207.84	208.84
200.87	200.22	198.65	199.03	197.44	199.98	196.85	199.45	197.84	199.71	198.95	197.84	201.65	199.79	198.34	198.74	197.31	197.8	198.3	198.87	199.1	201.41	199.92	200.77	201.29	198.43	197.72	200.06	201.5	202.21	197.07	198.08	201.02	198.2	199.86	200.65	199.97	199.78	198.01	199.06	198.93	198.46	197.95	196.66	198.8	198.47	197.94	198.84	199.18	200.11
205.66	204.75	204.92	204.46	205.01	206.31	203.98	205.42	204.25	205.4	203.06	204.39	203.13	204.56	204.15	203.53	204.18	203.92	202.01	205.07	206.43	204.6	204.3	202.64	204.17	206.84	206.08	205.57	204.69	203.78	202.62	203.5	205.91	205.12	206.45	206.41	205.31	204.75	205.84	205.64	206.17	204.95	205.38	203.99	203.67	205.72	205.46	204.86	203.73	206.68
200.95	201.26	200.19	200.28	201.78	201.6	200.84	200.88	200.1	199.8	200.1	200.85	200.37	200.03	200.83	201.16	202.5	200.95	199.43	200.15	200.75	199.81	200.79	199.22	200.14	201.55	200.33	198.02	201.82	201.5	198.7	200.99	200.83	200.4	202.69	202.11	201.04	200.14	200.25	200.62	202.26	200.55	200.2	201.03	197.71	201.97	200.12	201.03	200.75	197.82
217.3	216.69	216.95	215.99	219.31	217.97	215.35	218.61	216.33	218.14	218.75	217.66	219	214.31	216.2	216.33	216.02	216.99	216.61	219.44	218.26	217.53	217.19	216.01	217.51	217.21	217.42	218.67	217.19	218.16	218.02	216.39	218.81	217.37	219.01	216.88	217.17	219.4	217.81	216.64	217.58	217.31	215.35	215.28	217.03	218.71	216.04	217.83	217.4	216.2
208.57	206.64	206.43	208.33	206.09	207.75	206.07	205.52	206.07	206.2	208.3	205.39	206.46	205.94	204.84	208.7	207.54	206.11	204.74	208.2	204.2	207.04	206.09	205.66	207.95	204.61	208.09	205.05	204.11	206.95	205.48	205.79	205.03	205.43	203.22	207	205.96	208.91	204.77	206.87	205.5	205.18	205.77	205.4	205.77	206.06	207.98	206.28	203.79	207.82
198.49	198.08	201.33	198.82	198.04	199.1	196.91	198.3	199.85	200.09	200.06	198.98	198.43	198.69	199.21	200.13	198.46	198.72	199.31	199.39	200.4	198.81	198.6	199.78	198.89	198.08	198.52	200.47	199.1	199.54	199.99	198.45	201.37	199.47	201.65	197.51	201.2	201.44	199.28	197.08	196.21	200.79	198.5	198.4	198.78	198.38	198.24	197.82	199.8	197.02
212.32	215.01	214.01	213.65	215.24	212.42	211.33	211.81	213.28	212.42	210.29	214.31	213.45	212.81	213.12	212.47	213.33	210.76	214.79	214.58	212.99	211.43	212.85	211.79	213.66	214.83	212.35	213.1	214.06	213.56	214.93	214.27	213.05	212.93	213.09	213.54	213.2	211.37	212.01	214.24	214.55	212.6	213.07	213.36	211.38	211.84	215.37	212.49	214.13	214.74
205.57	206.37	204.29	207.13	204.43	206.08	205.01	205.52	207.31	206.95	205.77	205.46	203.09	205.61	205.72	204.91	207.35	206.93	205.72	206.64	206.76	205.88	206.55	205.73	206.36	206.73	206.51	206.9	205.62	206.73	205.97	204.27	207.44	205.32	204.31	206.93	206.22	206.51	203.82	205.95	205.36	206.01	205.3	206.27	205.84	206.87	205.56	204.8	207.07	205.44
210.02	208.09	205	205.67	206.91	207.47	206.86	205.34	207.24	209.16	208.6	208.53	206.48	209.37	207.28	209.26	208.29	209.15	207.73	209.33	207.85	209.27	208.4	206.73	207.83	206.59	207.59	208.33	208.27	208.15	208.21	207.52	209.2	207.37	206.65	210.27	208.18	208.59	209.73	205.75	206.5	208.02	207.81	206.21	206.91	208.5	207.14	207.05	207.56	206.85
204.25	206.59	203.13	203.29	206.45	204.86	204	203.59	204.84	202.43	204.98	203.78	201.97	205.43	205.4	203.35	204.25	202.87	203.79	205.49	202.17	203.73	203.37	202.97	203.92	204.31	203.83	203.51	202.31	205.24	204.57	204	203.63	204.03	206	201.16	201.65	204.44	203.55	203.09	202.81	203.4	201.17	205.69	205.1	204.57	203.65	202.89	205.02	201.59
212.74	211.67	212.2	212.34	210.03	211.93	213.79	211.46	211.74	213.03	209.74	209.49	211.25	216.01	213.04	209.86	212.56	211.58	213.39	210.15	212.43	211.4	213.23	211.9	213.96	210.82	212.44	210.06	209.5	210.62	211.09	212.11	212.24	213.65	214.63	209.47	210.47	209.03	209.79	212.23	211.34	212.49	213.71	211.17	211.88	209.23	210.95	209.29	213.34	210.52
210.72	208.19	211.14	209.95	209.37	208.07	209.56	208.19	207.4	209.03	208.57	209.13	209.31	207.78	208.96	208.92	209.43	208.32	206.54	211.59	208.71	209.62	210.17	209.85	208.9	210.54	209.15	210.46	208.14	207.43	207.68	208.98	207.84	207.56	210.18	208	208.06	207.7	209.44	209.69	208.02	209.03	207.36	209.28	206.46	207.69	208.35	210.3	207.01	208.78
205.74	206.33	205.5	206.26	204.31	204.96	206.55	204.78	207.07	204.19	206.77	206.05	207.52	204.25	205.93	205.41	206.66	208.53	205.76	206.28	206.62	205.22	205.39	207.8	207.41	206.1	207.45	204.18	206.1	205.58	206.4	205.67	206.6	206.93	204.08	205.9	205.44	207.04	203.94	208.73	209.74	204.91	207.57	207.49	207	204.92	206.13	207	207.24	206.32
208.24	208.48	210.38	208.76	208.55	209.18	206.88	210.17	206.41	209.35	206.9	209.14	207.58	210.3	206.92	209.22	208.74	207.62	208.68	208.12	209.97	207.78	209.01	208.01	208.08	206.39	210.45	207.37	207.37	210.26	209.35	208.71	206.68	207.36	208.7	209.45	208.8	208.8	209.8	207.9	208.3	206.94	208.91	209.13	209.41	207.26	207.95	208.57	210.99	209.83
209.92	207.23	208.05	209.3	206.96	208.04	207.69	206.33	207.01	207	207.49	206.67	208.44	208.33	208.48	208.3	207.53	208.58	207.36	207.22	209.13	208	206.73	207.74	209.24	211.56	208.77	207.91	209.68	206.45	208.37	208.03	208.06	207.42	207.88	210.23	205.89	205.98	207.25	206.99	208.14	206.49	206.57	209.55	208.39	209.32	206.16	207.16	208.32	209.7
208.07	209.91	206.16	207.1	210.55	207.44	207.52	208.71	207.86	207.01	206.54	205.05	208.04	206.59	207.56	208.88	206.76	206.86	210.07	207.3	206.59	206.96	205.35	207.63	206.56	209.22	208.7	210.03	207.57	208.99	206.93	205.42	207.48	208.88	205.82	206.81	204.87	210.77	206.36	210.1	205.54	206.97	207.98	207.37	208.79	207.34	207.29	206.22	208.11	207.87
217.35	217.91	217.57	219.8	219.52	218.48	215.66	217.17	219.45	219.05	216.69	218.26	220.5	217.53	217.7	219.04	217.33	217.78	217.52	221.25	216.53	217.56	219.44	216.63	219.09	218.22	216.86	217.91	217.48	217.9	218.64	217.35	219.51	216.7	217.78	215.13	217.29	218.35	217.42	217.45	218.38	218.22	216.28	219.94	218.58	218.45	217.88	217.33	219.13	217.51
203.94	203.18	202.08	203.22	202.95	203.51	204.63	205.08	204.71	203.17	204.21	204.1	203.26	204.9	203.86	204	205.07	204.43	203.05	200.27	205.11	204.16	203.3	202.34	204.32	202.63	202.66	205.81	202.19	204.24	205.73	201.81	202.24	202.62	204.63	202.19	205	201.46	204.36	203.38	200.91	203.35	202.55	205.96	202.16	203.5	202.38	202.87	203.06	205.52
209.01	208.91	209.85	207.03	209.26	209.6	205.95	207.93	207.97	207.58	207.42	208.21	206.81	207.98	208.87	206.78	207.65	208.95	208.52	206.69	210.49	207.22	208.86	207.95	207.94	208.11	207.32	208.34	205.33	208.43	208.7	208.12	209.04	210.2	208.24	206.37	206.91	207.34	208.84	208.35	208.77	207.61	207.83	208.53	205.61	206.99	209.23	206.36	207.06	207.57
202.53	203.67	203.08	204.32	202.33	200.86	205.44	202.41	202.23	201	203.23	204.6	203.25	202.24	203.29	202.24	202.94	204.87	201.42	203.47	201.69	205.19	202.33	203.93	201.69	202.72	202.45	201.63	202.92	202.6	201.38	202.36	203.21	200.47	201.62	202.06	202.98	201.67	201.91	203.57	203.66	201.63	201.32	202.69	203.51	203.06	203.14	204.74	202.34	202.78
211	212.3	210.17	212.53	214.68	214.63	210.61	211.94	213.01	214	213.18	212.21	214.26	211.69	212.34	212.79	212.36	211.37	211.46	213.61	212.8	214.33	212.54	213.64	212.56	213.08	213.16	213.8	212.8	212.04	212.08	212.05	211.86	210.86	212.06	212.73	213.84	210.86	210.99	211.9	211.57	210.15	212.93	212.21	212.94	211.68	212.35	212.08	212.68	213.06
199.07	197.58	198.9	199.23	200.05	200.63	198.33	200.37	199.6	201.52	196.92	198.46	201.46	197.45	199.09	199.98	200.74	199.66	199.28	198.79	202.45	197.58	199.31	200.16	196.8	201.46	200.05	200.39	199.29	198.68	200.14	199.54	198.32	198.13	200.29	198.88	200.88	201.19	199.67	199.28	200.22	199.25	200.9	200.57	198.29	199.58	200.42	198.78	197.76	199.87
209.46	207.66	207.13	204.32	207.02	207.85	208.85	208.94	207.48	206.06	208.07	208.06	208.55	208.04	207.58	207.51	209.61	207.66	210.68	205.06	205.71	206.06	210.4	207.68	209.27	209.07	207.43	209.49	207.48	207.87	209.22	208.2	209.66	207.78	208.56	209.56	209.04	207.18	206.13	208.16	208.64	207.97	209.08	205.31	207.69	206.26	206.48	207.44	208.7	206.31
216.09	216.41	217.49	216.77	218.08	215.18	218.21	216.2	216.27	217.56	216.14	216.06	213.76	217.73	217.54	217.58	216.15	214.48	216.06	216.58	217.16	219.63	216.42	216.68	217.13	218.58	215.72	217.51	217.48	216.55	217.68	216.76	217.43	217.3	217.25	217.9	214.94	216.47	215.17	215.7	217.96	215.41	217.95	215.13	216.52	216.98	217	217.4	216.45	215.95
212.09	211.9	209.91	212.23	213.17	210.96	212.78	210.83	212.44	209.49	211.19	212.97	210.04	210.41	213.07	210.74	211.32	211.51	212.51	212.94	213.22	208.8	210.44	211.26	209.37	213.84	211.95	210.99	211.18	209.39	209.59	210.62	211.73	213.38	212.37	213.65	211.43	212.07	209.75	212.15	212.91	211	210.43	211.68	211.49	211.2	210.45	209.06	210.67	210.71
202.76	205.34	206.53	204.57	203.94	206.06	205.03	205.33	204.51	203.51	204.15	204.31	205.73	205.64	205.13	206	204.19	204.76	206.05	204.93	204.95	205.26	204.88	200.29	204.07	205.78	204.71	203.16	203.43	207.93	203.61	204.63	204.7	203.95	203.36	204.74	206.92	206.28	204.63	205.38	203.32	205.08	206.5	204.94	206.1	202.24	204.9	203.49	202.41	207.62
202.15	205.34	203.82	203.27	203.65	202.94	203.35	204.3	203.02	204.23	202.24	202.02	206.22	201.75	201.44	205.64	204.57	205.46	203.76	206.19	203.85	205.43	204.21	202.98	204.6	204.12	204.4	203.35	204.95	200.33	203.18	204.89	203.2	204.22	205.18	201.14	202.84	204.13	203.41	203.53	203.48	204.51	203.32	204.51	202.21	204.07	204.04	203.11	202.47	205.35
205.9	204.02	202.73	205.45	204.95	203.43	200.09	205.06	206.34	202.91	201.81	202.34	203.69	202.43	206.19	203.52	202.78	203.3	205.54	207	203.35	203.45	202.19	203.56	204.22	205.12	202.94	204.89	202.28	203.38	200.67	202.88	205.5	203.11	201.46	203.66	202.59	202.34	202.01	201.54	206.49	202.57	202.28	203.85	204.22	204.03	204.4	201.31	203.23	202.71
208.73	208.03	211.34	207.97	207.4	208.43	210.02	208.89	209	208.66	208.46	211.75	208.16	209.61	208.98	208.88	209.15	208.8	208.16	206.63	207.59	209.93	209.01	208.79	209.74	209.45	207.74	210.28	209.25	209.44	208.21	209.89	208.42	206.07	208.8	210.21	208.72	208.95	208.43	209.04	207.32	208.39	208.8	210	210.03	211.81	210.79	210.22	208.19	210.4
208.17	208.4	206.5	205.58	206.23	207.2	209.02	207.65	207.44	207.28	209.04	207.27	209.29	208.5	207.84	208.36	209.33	208.37	208.66	209.19	207.86	209.04	207.22	207.46	208.85	209.37	208.88	206.06	208.99	207.32	207.5	208.1	206.84	206.96	206.03	207.57	208.57	206.71	207.6	205.64	207.1	205.91	208.89	206.73	210.26	209.69	205.25	209.58	207.3	207.03
203.11	203.5	202.87	201	204.53	202.59	203.7	203.35	205.31	202.37	204.68	205.05	203.39	205.17	202.1	205.01	202.82	203.09	203.14	201.36	203.75	203.31	203.89	201.95	203.64	202.52	203.79	204.51	203.02	202.4	202.82	201.69	201.85	203.75	202.8	203.12	205.2	204.61	204.5	203.11	203.19	204.73	202.06	203.2	205.9	202.44	201.79	203.88	204.34	203.53
214.24	212.6	213.26	213.22	213.77	212.54	213.67	212.81	213.24	213.32	213.17	212.29	211.11	211.07	213.6	208.6	212.71	212.42	211.41	215.02	212.22	213.13	211.45	211.18	212.76	212.99	213.68	212.22	213.48	214.18	211.47	211.05	211.78	214.02	212.31	213.31	212.1	214.85	213.84	212.81	213.27	214.18	213.87	212.9	211.83	212.56	215.46	216.1	211.73	211.86
206.06	209.84	208.4	206.69	209.95	208.33	208.63	207.7	210.75	209.25	208.65	207.62	209.51	206.25	207.74	208.29	209.89	209.62	209.33	208.11	207.86	207.33	210.2	209.98	207.12	209.95	208.27	207.55	209.79	207.64	210.33	209.28	208.97	208.18	209.85	210.04	207.89	206.49	209.79	207.21	207.82	206.94	209.59	207.95	208.95	209.65	207.59	208.24	208.21	207.72
216.99	216.81	217.88	216.57	217.09	216.42	217.07	217.82	216.22	217.47	215.95	219.33	216.51	216.51	217.63	214.88	217.4	217.41	219.67	217.07	216.73	216.93	215.95	216.18	219.54	216.99	218.88	215.3	216.55	218.41	215.72	217.62	216.06	216.28	217.99	217.11	217.55	216.7	217.72	216.49	218.44	215.89	218.11	214.96	215.56	217.8	217.03	219.42	215.97	218.26
201.11	202.11	201.54	203.45	202.96	204.53	203.41	201.33	202.68	200.01	202.58	204.4	203.15	202.21	202.63	203.31	203.33	204.6	201.28	202.73	202.35	204.08	200.45	202.76	202.92	201.46	202.99	203.72	202.88	200.17	200.83	201.12	201.63	202.51	202.27	199.84	202.62	205.39	201.78	201.08	202.3	201.48	202.45	201.21	199.93	200.48	203.71	201.29	203.29	201.16
206.62	203.42	205.54	206.54	204.39	205.03	205.57	204.37	205.88	204.22	203.54	206.86	205.62	204.42	205.28	204.9	203.98	204.31	204.14	202.79	206.2	205.63	203.81	205.72	204.53	203.99	203.42	201.05	204.59	203.51	205.02	205.06	205	203.99	204.19	204.5	205.42	204.33	204.11	202.6	204.64	204.86	204.51	205.92	205.21	205.54	205.07	204.01	205.04	203.69
[truncated: 150 more columns]
