# Supplementary material for: Genetic dissection of main and epistatic effects of QTL based on augmented triple test cross design
Source: PLoS One. 2017 Dec 14;12(12):e0189054. doi: 10.1371/journal.pone.0189054 (PMC5730204; doi:10.1371/journal.pone.0189054)
Supplement: S6 Supporting Information — (ZIP) [file pone.0189054.s006.zip › z1_1000_0.5_5.csv]

201.26	203.35	199.37	202.54	201.4	202.61	202.39	203.07	204.32	204.8	201.69	201.69	199.78	204.4	200.69	202.79	197.43	204.84	205.93	206.78	203.01	204.82	202.12	204.18	202.26	201.45	201.62	202.71	200.96	204.39	200.93	203.41	202.36	198.42	204.77	203.14	200.65	202.17	203.29	205.44	204.88	203.25	202.72	203.71	200.87	199.87	203.06	203.27	203.31	203.05
203.18	201.76	202.84	204.57	203.99	201.65	198.47	202.52	204.51	201.68	204.86	205.13	208.85	203.63	205.34	202.91	204.26	202.72	206.03	210.09	200.4	202.6	200.71	202.86	205.37	204.1	202.82	201.9	205.53	205.03	200	206.51	203	202.94	204.57	202.18	203.09	203.94	200.49	203.99	205.45	202.52	201.68	204.2	203.09	203.94	201.4	207.73	206.51	201.16
208.03	209.69	208.29	210.03	210.44	208.56	208.73	211.77	209.36	209.06	208.46	210.62	213.22	209.14	210.01	211.04	209.88	210.25	210.73	208.14	209.66	208.59	208.73	208.52	207.8	208.29	213.17	205.85	210.57	208.24	211.05	206.18	210.02	209.9	209.07	209.09	211.96	207.82	211.36	210.04	209.59	209.5	210.14	210.21	208.04	207.18	208.59	207.22	208.99	207.47
208.58	208.14	208.57	208.88	208.51	206.15	210.63	209.78	208.13	209.27	206.76	206.08	206.72	208.53	205.02	210.36	211.45	204.42	208.76	209.72	208.24	207.85	207.63	209.45	209.19	210.93	203.47	207.72	210.12	207.54	205.23	208.71	209.02	208.81	208.83	207.21	207.82	208.92	210.47	207.66	211.81	210.94	209.89	206.15	208.56	211.19	210.59	208.17	205.66	210.15
210.23	208.1	206.95	207.93	210.52	208.73	210.76	208.1	208.83	209.08	210.29	209.58	207.92	208.45	206.94	210.65	206.9	205.4	208.65	206.68	209.71	207.63	210.24	206.78	209.27	209.48	208.13	209.1	209.75	210.4	210.48	210.34	213.49	209.97	211	210.36	211.93	208.07	209.03	210.12	210.44	211.98	209.88	210.02	209.14	210.23	207.33	210.8	210.14	210.39
202.78	200.73	203.3	203.52	200.59	199.84	203.67	205.19	204.4	201.62	202.38	204.65	203.85	201.38	204.97	206.7	203.84	201.47	202.82	203.72	202.61	201.25	201.9	204.78	200.99	200.16	203.75	200.8	205.84	201.53	203.62	201.83	202.51	201.94	204.36	199.47	200.86	204.13	200.85	201.58	202.13	203.18	202.96	203.1	205.33	203.72	199.77	206.46	200.8	201.12
196.58	197.75	195.5	193.43	189.63	198.68	192.49	195.06	194.13	191.06	194.51	194.57	194.84	195.34	194.41	195.5	196.49	194.57	196.18	194.63	196.42	192.25	194.5	194.41	193.89	193.85	194.75	195.55	193.06	193.2	192.78	195.61	192.99	193.32	192.96	194.11	194.15	190.28	190.73	193.84	194.1	193.32	193.56	195.3	195.55	193.3	196.42	194.23	192.84	189.99
210.13	210.39	213.35	210.55	208.51	208.46	210.66	209.96	209.74	210.69	210.42	209.76	210.01	210.96	209.42	206.13	208.74	210.59	210.31	207.26	210.08	209.15	208.99	207.66	208.72	210.75	211.63	208.24	209.33	208.24	208.36	209.22	210.34	207.03	211.84	209.56	207.87	209.35	210.49	209.02	210	208.02	209.86	206.89	208.46	211.52	206.47	214.22	207.18	210.79
214.77	213.54	210.87	212.63	215.17	213.8	210.83	212.52	213.05	212.16	210.95	211.62	211.12	207.18	209.09	211.7	213.75	209.59	210.36	213.84	209.69	210.41	211.79	212.62	214.91	210.16	210.6	211.31	209.65	213.65	213.29	212.08	210.67	212.87	210.52	210.15	209.15	212.89	211.11	212.06	212.8	209.74	209.92	211.21	213.32	211.53	213.84	210.84	210.51	213.61
205.05	206.62	205.41	210.62	210.68	208.14	206.82	210.4	207.36	206.69	207.64	209.52	209.96	207.11	211.68	206.1	208.63	207.09	206.72	207.89	206.29	203.94	206.56	206.71	207.93	205.51	206.56	208.5	207.01	205.82	207.59	207.27	207.9	207.82	209.9	209.06	208.22	208.29	206.72	205.34	209.05	204.97	205.51	205.69	206.04	209.4	206.79	210.98	207.01	209.51
199.63	201.96	198.52	196.28	196.6	194.98	201.73	199.38	200.22	198.41	199.86	200.27	197.52	195.91	200.81	201.58	200.28	194.63	196.25	201.24	199.39	199.76	195.91	200.28	200.34	198.61	196.12	197.45	199.3	198	199.53	199.34	200.7	197.74	197.92	200.06	195.2	200.03	197.73	195.95	196.94	197.24	199.22	199.65	200.27	196.16	197.76	198.82	197.67	197.47
209.35	212.73	212.04	212.36	210.87	210.7	209.7	210.98	212.57	215.93	211.01	212.21	214.89	212.09	213.23	212.06	212.99	210.88	215.87	214.23	213.58	212.89	211.89	209.66	210.09	210.91	212.92	214.19	214.53	212.56	210.52	211.49	211.97	211.93	206.38	212.36	211.81	211.57	211.12	216	213.55	212.66	209.57	214.07	212.42	213.36	212.47	213.92	210.37	212.51
209.78	207.8	210.03	211.77	211.05	209.53	212.34	207.94	210.57	210.44	210.22	212.01	208.77	207.4	210.94	207.78	213.47	209.45	207.04	207.25	204.79	210	211.47	211.71	207.14	210.92	208.71	213.01	208.95	211.38	208.03	208.16	208.56	206.16	208.47	208.59	209.79	207.78	207.76	207.94	208.59	208.47	209.32	207.13	211.94	211	211.67	211.28	208.61	213.81
198.26	195.03	194.2	193.78	194.67	194.95	192.68	190.72	193.59	196.38	192.86	191.59	196.81	195.21	193.71	191.45	193.71	196.14	190.13	199.05	194.49	193.85	196.68	192.37	194.87	196.05	193.12	194.7	195.72	193.14	195.95	193.33	196.59	194.13	192.84	195.01	193.47	195.68	194.69	190.96	190.67	197.41	195.54	194.48	194.57	194.06	197.28	190.37	192.96	195.97
209.25	208.92	209.5	208.39	211.51	212.29	210.23	209.77	210.22	212.27	209.06	209.28	208	208.4	206.93	208.76	213.64	211.8	209.66	209.44	212.02	210.28	207.67	209.24	207.62	209.38	206.26	209.72	208.71	208.2	208.77	211.69	208.48	208.13	209.97	209.03	211.03	210.79	212.01	211.58	209.26	212.62	207.06	207.85	208.36	207.91	209.11	210.12	208.93	206.42
205.38	205.8	203.14	201.39	203.73	204.39	203.92	204.13	204.82	201.33	201.29	198.73	203.38	202.15	204.66	203.9	202.6	202.97	201.52	205.72	204.81	199.27	203.91	202.01	203.55	204.08	205.15	204.44	205.86	208.13	203.38	202.97	201.91	202.08	202.22	201.25	201.4	203.33	203.48	206.99	204.11	202.52	201.53	204.33	204.16	203.64	201.8	206.32	202.43	203.62
202.41	210.29	206.27	210.37	206.23	204.27	209.12	209.29	207.62	208.47	206.68	206.53	205.29	205.96	209.24	209.63	207.94	202.98	209.32	206.14	206.51	206.6	206.01	207.12	209.41	208.06	207.48	208.25	208.05	206.54	208.3	206.6	208.3	210.78	204.87	206.37	206.46	201	207.57	211.8	208.42	209.61	208.41	210.91	207.49	211.28	205.33	207.79	208.5	209.29
211.87	216.57	211.59	214.69	211.53	212.94	213.29	213.08	210.63	213.06	213.24	212.81	213.46	213.51	208.77	215.38	210.1	213.56	213.45	211.46	211.98	210.41	213.38	211.03	214.95	211.22	212.29	212.65	213.72	216.73	213.41	209.39	212.93	211.48	211.96	210	212.16	214.45	213.13	213.83	210.42	210.93	211.04	215.54	214.75	212.7	210.61	212.09	212.26	212.23
209.46	207.34	206.58	205.73	208.96	206.56	209.15	210.74	209.59	209.11	211.14	210.02	208.39	209.24	209.72	206.23	211.3	203.77	208.41	208.19	211	208.62	209.02	205.91	205.2	209.77	208.09	207.22	208.2	208.46	205.29	210.67	209.57	209.58	211.17	209.02	208.67	209.17	210.37	208.73	208.64	208.38	210.32	207.09	210.52	207.06	210.85	207.4	210.44	208.45
216.37	218.64	216.72	212.4	218.31	216.78	217.55	219.65	221.29	215.97	216.39	218.13	222.33	217.91	216.8	219.93	215.77	216.44	216.39	217.17	219.96	219.94	218.08	216.64	216.46	215.52	218.25	215.02	218.55	215.03	218.41	218.51	217.75	218.1	217.99	216.54	217.33	220.99	216.77	216.68	216.36	213.92	219.82	219.15	217.81	219.96	218.5	214.97	220.8	218.03
207.37	211.29	207.57	208.34	209.72	211.49	208.27	208.97	211.7	205.34	211.66	208.6	209.81	206.12	209.92	210.27	204.76	209.92	209.88	208.75	208.35	207.69	210.46	211.08	207.23	210.79	210.17	209.28	208.77	208.24	209.33	206.75	210.5	210.18	209.79	209.58	209.85	210.98	208.88	206.65	210.05	208.7	206.63	210.37	208.75	210.12	208.89	211.14	210.21	206.01
198.83	203.85	201.72	200.08	202.39	202.44	200.63	204.08	204.29	203.78	206.45	204.96	202.58	203.74	202.88	198.67	202.96	200.36	204.23	200.52	197.72	203.33	201.95	203.69	205.09	203.37	202.02	204.81	201.87	201.77	204.02	202.51	202.63	199.37	201.2	202.75	207.62	200.43	199.81	205.64	200.74	201.89	200.78	200.6	205.71	199.5	202.25	202.62	201.08	205.91
198.53	197.1	199.23	200.95	197.17	198.78	197.46	195.56	201.12	198.53	194.71	199.19	197.17	196.51	197.41	196.82	200.01	196.22	195.17	197.27	200.5	196.14	198.63	198.33	196.89	198.89	197.75	199.34	199.75	198.23	197.21	198.53	198.75	199.29	200.51	198.1	197.18	195.41	198.36	200.27	195.79	199.47	196.02	201.49	198.23	199.51	200.52	197.43	194.18	196.66
213.75	209.18	209.02	208.52	209.37	206.61	208.55	208.48	210.42	208.49	212.07	209.01	209.02	207.08	208.74	209.59	209.25	210.03	213.25	208.88	209.26	211.15	208.23	211.6	209.24	211.19	209.53	210.4	209.19	210.26	207.3	208.21	207.78	210.16	205.69	210.12	209.2	209.83	207.96	206.11	207.48	206.69	207.57	205.02	213.81	208.33	210.74	209.18	207.1	210.25
198.66	197.63	195.77	200.14	200.97	199.21	199.61	199.9	199.81	198.97	202.92	201.12	200.24	200.84	199.29	200.66	197.89	197.71	198.97	199.67	195.23	199.71	199.24	198.09	196.28	197.36	199.57	199.62	194.65	198.96	203.45	198.9	197.9	199.38	199.87	199.73	198.18	195.72	199	201.4	200.21	201.83	200.98	201.95	199.15	195.41	200.22	202.07	199.76	197.06
200.67	202.78	202.18	201.8	201.86	204.99	199.87	202.1	199.28	201.37	195.8	199.96	201.75	206.4	200.82	203.59	199.91	205.84	203.66	200.94	200.55	195.91	200.72	201.76	205.33	201.84	200.45	199.76	207.85	200.62	199.87	201.79	201.33	202.29	200.29	205.04	205.23	202.52	198.91	200.11	201.92	200.84	202.72	201.9	199.54	204.22	205.35	201.36	201.94	204.54
207.74	208.62	206.53	208.52	212.36	211.23	209.38	210.25	210.16	208.93	209.43	211.42	212.34	208.83	208.24	209.54	208.08	211.78	210.37	209.1	210.6	209.06	207.14	209.5	213.92	211.32	209.38	211.12	206.08	208.24	208.58	208.71	210.86	210.93	210	208.46	206.59	209.8	205.71	208.64	209.76	208.3	209.05	208.27	208.44	205.75	209.05	206.36	207.85	207.89
203.21	201.6	203.21	202.58	203.64	200.92	204.21	202.92	203.93	203.85	204.21	201.51	202.62	203.13	204.15	202.1	203.02	202.43	202.75	204.95	203.62	198.48	201.37	204.89	203.73	204.26	202.78	204.72	204.41	203.56	201.67	202.36	203.45	202.75	203.07	206.07	205.38	203.73	203.1	202.07	203.69	202.86	203.5	203.33	202.62	201.83	202.07	205.83	200.13	200.26
217.56	217.22	216.13	215.45	217.65	216.8	215.76	215.49	216.87	219.12	215.07	216.63	218.71	216.86	218.28	219.35	219.1	218.02	217.48	218.74	215.6	213.68	218.45	214.58	218.65	216.4	220.64	214.26	216.92	215.05	218.15	214.17	218.59	218.28	223.03	217.18	218.86	216.05	216.91	215.98	218.23	219.24	217.69	218.01	216.63	214.26	219.67	218.39	218.69	216.96
201.57	199	202.38	200.11	202.96	202.96	202.51	204.98	204.06	201.11	207	204.87	201.14	203.41	197.55	200.19	203.61	199.67	202.71	201.83	202.79	199.26	204.53	204.39	203.34	202.46	204.4	202.87	203.26	198.7	204.23	204.06	203.14	200.05	205.66	206.35	201.26	205.07	204.4	202.07	200.22	203.58	203.3	200.4	204.02	205.2	204.24	204.27	206.1	204.69
215.77	216.25	217.97	220.08	218.95	214.83	217.06	216.41	216.88	218.18	217.47	215.96	220.44	216.18	217.3	217.47	216.37	216.9	218.52	217.58	216.64	221.17	219.79	218.9	219.17	220.7	216.09	216.74	219.12	216.17	219.57	217.1	217.58	217.46	217.06	213.96	217.9	217.17	221.14	216.44	216.49	216.74	217.54	220.39	214.64	220.28	218.67	217.79	217.42	219.47
202.6	202.56	205.69	204.69	203.6	200.03	205.48	203.18	201.67	202.43	203.52	203.23	204.09	204.94	208.37	203.15	203.98	201.08	201.62	205.08	206.78	203.09	204.58	204.01	203.44	203.31	202.63	202.1	204.83	203.91	204.93	205.39	205.43	204.88	204.91	200.76	202.87	203.18	205.82	205.72	201.67	204.08	204.48	201.96	200.47	205.41	204.44	203.45	201.7	204.53
214.38	215.64	215.82	214.57	219.51	218.03	217.77	219.86	216.14	216.84	219.17	211.2	216.31	215.5	215.57	217.41	218.54	217.99	217.18	215.64	213	216.97	215.83	214.5	221.22	214.49	215.05	214.91	217.79	214.75	217.85	217.37	216.12	217.76	214.91	211.67	219.17	217.39	215.73	215.64	219.35	214.99	216.04	216.7	220.04	217.2	217.25	218.58	215.97	217.59
211.4	212.81	214.15	214.25	214.01	211.4	213.45	211.82	213.38	212.14	215.02	214.81	214	215.24	210.54	215.54	213.89	211.43	213.31	212.05	209.74	212.04	211.63	213.88	209.93	214.48	214.66	212.9	212.37	213.14	211.36	213.04	213.96	212.56	213.37	213.46	212.38	212.41	216.09	212.03	212.66	212.3	216.07	216.09	216.12	214.76	213.68	212.36	209.38	216.88
201.58	199.64	198.26	201.77	200.98	201.45	199.47	198.55	198.06	201.53	201.11	196.55	198.5	199.5	195.66	201.35	198.42	199.45	200.23	199.2	199.25	198.53	199.65	199.38	199.14	204.39	199.98	201.46	201.39	201.12	197.32	201.4	198.15	198.87	199.43	199.86	198.5	203.61	200.57	201.9	203.2	199.89	198.17	198.86	199.56	200.51	199.57	196.76	197.75	199.75
220.98	218.87	213.9	217.1	216.19	217.22	215.89	219.08	218.03	216.1	215.47	220.19	213.5	214.77	216.96	218.13	215.91	218	219.2	217.66	217.41	216.95	219.19	215.84	218.1	216.83	216.71	216.75	218.61	219.25	216.96	218.57	217.18	218.2	214.81	217.32	215.58	216.64	216.78	219.28	215.89	216.91	217.02	218.59	215.66	219.54	217.96	219.43	217.9	220.03
203.85	203.82	206.35	205.4	205.24	205.25	201.72	204.2	204.45	204.04	205.34	205.71	200.85	206.29	206.63	203.81	207.41	204.91	205.86	205.22	202.32	204.85	204.96	207.75	204.27	203.43	208.95	204.44	206.23	204.56	203.09	207.03	202.85	204.3	200.75	205.48	205.28	204.24	205.77	205.08	203.16	206.08	205.3	203.14	205.93	203.86	205.19	204.62	203.23	205.92
206.98	209.5	209.19	206.5	207.27	210.06	211.2	206.33	207.16	205.22	210.32	207.37	209.29	210.27	206.48	205.62	208.4	212.25	209.54	207.68	209.85	208.72	208.99	209.51	209.74	208.89	209.82	209.02	207.33	208.57	209.02	208.7	209.72	205.54	207.98	207.55	204.94	207.68	207.59	207.82	209.23	207.64	209.4	206.81	210.6	207.82	207.81	206.45	206.59	208.48
215.19	219.29	217.5	213.63	212.71	218.37	217.56	215.92	218.84	217.52	217.12	218.19	216.34	218.95	218.85	215.27	213.74	215.25	214.09	215.14	217.29	218.27	216.03	214.89	217.28	218.12	215.91	217.45	216.85	217.57	217.06	217.44	218.7	217.83	214.92	218.6	214.29	217.53	217.59	217.05	214.07	217.35	217.55	219.48	218	218.73	216.24	217.1	215.55	213.88
201.43	202.02	204.55	205.73	200.09	205.23	205.24	205.56	205.42	205.2	201.8	202.01	205.07	201.42	202.08	205.52	204.4	201.34	202.24	203.27	203.85	204.61	203.02	205.22	202.33	203.41	203.85	204.62	203.55	205.17	204.45	202.86	200.93	202.24	201.83	204.94	203.17	202.99	205.09	202.84	202.22	206.04	204.95	202.4	202.27	201.12	206.69	205.43	204.55	201.36
196.92	198.77	193.98	197.4	193.56	194.53	193.55	195.2	197.41	194.42	196.45	192.69	194.52	194.72	196.84	195.06	195.34	192.66	195.27	193.15	192.41	195.49	194.36	197.45	196.44	197.65	195.37	195.4	192.7	195.21	195.96	195.09	196.69	195.1	193.85	195.27	197.09	195.02	195.54	197.11	196.85	196.3	192.41	193.09	196.67	196	193.73	195.94	197.26	194.09
207.45	204.91	207.94	205.03	204.1	207	207.51	207.14	207.88	207.61	206.28	210.11	208.79	204.59	207.79	205.38	206.06	202.33	208.25	203.99	202.93	208.9	207.21	206.42	208.09	207.74	205.6	206.68	205.14	204.66	207.25	207.44	205.68	206.89	210.4	204.16	208.16	208.49	205.22	206.99	209.52	206.29	207.02	206.32	205.65	205.7	204.27	205.46	204.43	206.32
198.52	199.29	202.36	201.92	199.31	198.59	201.06	201.58	201.56	198.64	198.86	200.47	202.72	196.79	200.64	201.15	197.99	197.87	201.29	202.39	199.25	198.92	200.89	199.81	199.15	201.12	199.85	200.67	199.34	202.51	199.05	199.73	201.44	204.18	203	201.53	196.57	200.49	202.32	202.15	198.87	198.25	201.64	200.64	198.33	197.76	199.2	200.28	199.66	202.72
214.24	217.27	218.65	219.49	212.31	218.68	219.63	220.1	220.26	217.26	216.95	220.52	215.67	220.03	214.45	216.49	215.88	218.17	217.36	220.17	216.76	218.11	214.12	216.37	216.78	215.58	219.83	215.13	215.07	214.96	213.92	216.23	218.07	220.2	215.19	217.18	216.37	216.24	216.52	217.56	217.89	219.25	217.23	215.01	216.44	218.15	219.86	217.2	216.75	215.71
213.57	213.78	215.86	215.7	214.64	213.66	213.22	211.26	212.76	213.47	214.23	214.19	209.29	212.15	216.11	213.64	213.33	213.18	212.51	214.2	213.21	210.83	214.13	212.36	215.57	214.35	213.99	212.82	213.89	215.17	208.02	211.16	213.51	215.84	214.43	214.95	213.96	214.78	215.05	210.07	213.08	209.93	215.49	212.47	211.65	215.36	215.86	216.19	212.06	214.32
204.75	208.36	209.22	211.45	207.78	206.37	206.93	208.55	210.4	208.06	207.36	205.02	204.52	211.99	206.95	207.82	206.5	209.5	208.94	206.31	208.63	207.64	206.68	207.62	208.93	208.39	208.39	205	208.63	207.53	205.42	208.29	210	208.77	205.59	207.71	206.4	208.51	207.32	208	208.19	206.7	207.31	207.4	208.42	206.83	206.13	210.02	210.69	210.47
198.36	194.91	199.07	197.27	199.68	195.02	200.5	198.11	197.22	198.4	196.73	198.65	197.26	198.39	198.83	196.32	195.06	196.68	199.15	198.1	197.43	197.79	197.07	199.99	196.73	198.5	199.38	195.45	198.75	198.13	197.18	198.32	194.56	195.13	194.5	198.69	199.89	197.8	198.7	197.92	196.73	198.01	194.95	196.22	196.37	195.14	197.29	197.93	193.8	198.84
209.41	205.75	209.63	209.71	214.58	207.6	211.82	211.54	209.25	209.05	210.68	209.84	210	209.27	210.59	209.76	213.53	209.91	209.8	207.86	207.72	209.68	211.76	209.62	209.68	209.57	208.74	210.15	209.2	211.52	208.53	209.44	210.32	210.34	211.76	209.46	214.71	209.85	209	210.72	209.08	212.72	209.08	209.27	210.43	211.72	209.77	209.15	208.67	207.98
213.61	213.32	214.3	212.63	216.36	212.6	214.24	216.35	209.78	211.65	212.21	217.24	215.9	214	211.85	211.64	212.85	218.41	214.21	216.16	214.88	213.44	213.17	213.96	212.27	215.96	211.11	210.68	212.05	210.85	216.27	210.46	214.17	214.22	214.61	210.06	213.2	215.49	215.17	213.9	210.54	214.88	215.42	216.06	214.24	215.11	212.8	213.51	215.15	215.35
195.83	193.91	195.48	193.69	193.9	192.38	194.79	192.91	197.53	195.77	193.27	193.35	194.3	194.32	198.38	193.47	196.51	191.96	192.2	191.36	193.57	193.15	192.23	194.28	193.8	194.6	197.79	196.14	191.9	192.67	196.09	191.66	193.09	196.11	195.02	196.38	198.93	193.8	195.7	194.3	193.71	193.74	196.76	197.32	193.76	192.57	192.6	192.63	194.59	195.57
207.7	211.93	210.72	213.12	209.15	213.34	210.44	210.36	213.11	210.93	211.19	210.54	212.32	209.04	212.39	208.69	213.35	215.43	212.53	210.87	210.42	213.29	208.06	209.65	212.2	213.25	211.33	213.98	211.01	211.62	210.21	210.55	212.06	213.12	211.53	214.59	209.25	213.83	210.77	209.46	208.94	210.77	212.18	211.27	213.37	211.16	210.91	209.88	214.53	210.07
210.35	208.98	210.1	209.61	210.3	210.92	210.5	209.29	206.08	209.8	206.18	210.7	211.4	206.56	206.79	209.66	206.14	209.89	209.85	209.73	208.09	211.43	210.03	207.52	209.04	208.28	209.83	206.75	212.12	207.91	207.95	211.22	207.02	208.81	208.93	207.59	210.77	206.01	209.05	205.68	208.32	208.38	213.14	207.34	207.22	206.83	208.25	208.95	203.98	206.91
212.53	216.68	213.76	211.38	211.31	214.63	211.21	212.47	217.01	212.81	212.59	211.11	211.56	215.34	214.6	212.58	216.61	213.2	214.09	212.38	214.47	210.37	215.36	213	212.89	210.1	214.85	211.54	211.09	212.7	214.48	213	212.19	213.01	214.03	216.29	213.78	211	213.82	211.3	214.13	214.31	211.85	214.96	215.29	213.4	213.69	213.24	212.32	212.06
210.85	210.95	211.54	211.08	205.38	208.85	207.05	208.43	211.34	209.4	208.13	209.51	210.38	212.27	211.68	208.71	211.11	210.06	209.43	208.09	209.01	211.71	210.95	209.72	209.15	208.52	204.94	212.05	207.78	208.87	206.89	211.83	209.6	211.41	212.23	211.45	209.81	209.54	207.64	209.67	209.18	209.84	208.56	210.45	206.85	207.96	210.49	211.85	210.92	209.97
209.89	207.96	207.73	206.11	208.72	215.5	208.78	206.23	212.93	210.92	209.35	208.76	210.66	207.61	210.63	210.45	210.24	208.86	206.76	210.12	210.13	205.21	207.08	209.9	207.8	211.11	209.75	214.66	209.91	207.74	211.47	211.05	209.87	209.32	210.75	210.3	210.28	209.75	207.94	210.21	206.49	209.38	210.88	210.3	208.95	209.67	211.73	208.26	206.59	209.07
216.04	207.67	211.8	212.7	209.29	214.2	208.68	210.93	215.14	209.92	214.33	209.52	212.36	209.84	212.37	209.86	214.47	212.14	212	213.86	210.84	212.55	213.96	211.32	208.47	210.91	206.89	211.37	211.09	212.07	210.43	210.83	210.36	213.25	213.5	212.78	208.72	211.81	210.94	213.25	213.06	209.4	212.97	210.52	214.98	212.46	210.34	211.56	214.36	210.28
203.88	206.55	204.33	205.24	204.97	205.99	206.28	204.49	206.81	201.55	208.37	201.98	203.7	205.19	204.91	203.99	204.34	203.57	200.97	204.58	204.99	202.72	205.76	204.32	206.55	205.4	203.16	205.63	204.96	204.39	208.05	208.09	203.02	204.3	204.62	205.99	206.03	204.31	203.28	206.71	206.04	203.55	208.45	202.59	201.92	202.64	204.27	203.59	204.77	206.2
216.56	217.81	221	217.93	218.45	217.95	215.67	215.49	217.34	214.65	219.02	217.79	216.42	221.79	217.4	215.65	214.93	215.98	216.05	216.08	216.65	215.3	218.38	217.6	215.07	214.8	216.75	217.83	216.94	217.71	216.5	216.26	217.63	213.94	215.5	216.37	215.57	216.45	214.19	217.05	218.21	217.5	214.37	219.25	218.52	216.22	216.38	216.02	214.48	217.68
209.1	207.99	205.18	208.22	208.5	207.8	208.62	206.94	204.61	206.74	208.16	207.31	208.83	209.28	210.52	208.22	209.87	207.4	212.53	210.21	212.35	208.82	209.27	209.66	209.65	207.84	209.62	206.42	206.99	210.99	211.81	206.02	207.17	209.77	208.21	210.29	208.69	208.03	209.28	207.74	209.6	208.6	209.64	208.57	210.36	210.47	210.48	208.26	209.39	208.33
201.89	203.09	205.08	205.55	204.54	204.88	204.62	204.3	203.85	202.62	204.4	204.85	207.43	206.28	205.13	206.1	203.92	203.98	205.4	204.67	206.06	202.8	202.12	203.14	204.7	202.4	202.4	203.75	207.12	203.3	205.97	204.43	204.16	203.54	202.17	205.01	206.73	204.21	204.33	202.92	202.04	201.68	203.19	204.99	204.14	204.33	203.42	205.46	199.76	201.68
199.48	200.18	196.98	204.09	198.13	200.98	199.32	205.08	201.56	198.89	199.47	201.28	200.59	198.89	200.24	197.01	197.64	199.37	198.11	200.07	195.92	200.22	199.49	199.92	200.87	201.54	198.22	200.17	199.83	197.78	199.32	200.25	201.93	197.55	201.55	199.95	199.38	197.94	198.39	200.32	199.17	199.34	200.18	199.04	197.4	199.38	200.92	204.87	203.61	201.32
199.44	199.67	201.58	200.05	198.36	198.61	202.19	197.65	199.2	195.45	199.21	199.84	199.09	200.33	199.56	199.67	198.57	199.41	195.91	199.3	199.84	195.82	197.33	199.61	201.33	200.99	198.36	200.47	202.06	199.13	198.82	198.61	199	194.21	198.58	198.09	200.75	199.99	200.88	199.79	197.25	198.66	200.61	199.02	198.25	198.03	198.51	195.37	201.55	200.5
208.97	207.07	206.54	207.68	209.99	208.24	209.29	207.32	206.81	207.22	209.46	209.69	206.2	204.69	205.26	206.3	205.47	207.06	206.38	205.41	208.31	209.43	207.82	206.8	207.58	207.8	205.38	204.89	207.97	204.94	207.45	206.19	205.54	205.77	207.73	208.21	208.81	208.23	208	205.34	207.98	205.89	206.92	203.41	207.81	206.31	207.27	206.44	203.79	207.07
200.14	200.65	196.97	196.52	199.43	199.18	197.87	196.23	195.34	201.08	195.47	194.87	199.24	200.25	201.13	198.61	196.59	200.41	202.04	198.45	196.26	196.98	201.68	198.94	198.49	199.37	196.93	198.66	198.01	197.29	196.29	195.1	200.02	194.83	199.87	198.41	198.69	200.14	200.35	201.1	197.42	196.58	200.09	191.52	200.03	198.7	202.14	196.44	198.91	198.43
207.5	207.4	209.21	207.22	206.69	206.64	210.03	209.88	210.69	207	205.8	210.38	208.66	208.44	208.29	208.15	206.44	211.07	210.35	208.52	208.37	205.41	208.79	209.6	205.63	207.65	210.8	208.42	207.63	210.29	209.79	205.74	207.33	207.14	209.56	208.24	207.15	208.2	208.07	210.55	208.73	208.9	210.38	207.24	211.79	206.29	209.23	206.97	205.9	207.35
218.6	217.5	218.05	216.91	213.8	217.61	214.74	216.93	215.38	217.39	214.34	216.87	217.19	217.35	214.65	218.05	218.37	219.62	217.97	216.86	217.27	215.08	218.6	214.37	218.32	217.34	215.04	217.18	216.38	218.51	216.34	214.6	220.95	218.37	217.66	216.3	219.54	217.38	216.5	215.02	218.07	217.67	221.12	216.03	215.14	215.92	215.83	218.94	215.99	219.77
196.71	200.22	201.76	201.32	200.42	197.57	200.62	201.37	200.71	197.63	200.56	201.25	200	201.69	199.39	199.97	198.28	202.81	202.29	199.38	202.06	201.25	201.73	197.4	200.21	200.98	200.65	198.28	198.09	201.1	205.85	198.51	194.48	203.27	200.66	199.59	195.97	200.36	201.91	201.57	197.6	199.31	202.33	199.78	200.38	200.16	203.86	202.49	199.99	199.93
208.98	210.76	209.28	210.82	208.48	210.85	210.99	213.69	209.77	211.27	210.51	207.97	210.38	211.34	208.65	208.96	210.23	209.74	210.9	211.13	208.47	210.84	208.64	209.88	208.41	209.35	209.88	213.86	209.88	209.46	210.35	210.81	209	207.64	212.43	210.07	209.19	209.93	210.31	210.64	210.89	211.42	209.56	209.03	208.06	209.89	212.5	210.54	210.42	208.14
206.69	208.17	209.14	210.47	207.1	208.18	207.18	211.62	207.34	209.62	207.67	210.51	210.75	204.76	208.34	209.17	211.51	211.37	207.47	209.88	206.08	210.37	210.69	207.95	207.14	207.35	207.25	209.3	209.38	204.82	207.75	211.28	210.42	209.09	210.11	205.93	205.7	207.57	211.13	208.69	206.69	203.35	206.71	208.76	207.24	208.25	206.25	206.62	207.53	204.6
210.96	213.02	210.88	210.19	210.6	212.67	209.5	211.27	213.86	211.39	210.72	212.29	211.23	210.29	211.29	210.66	212.42	214.66	209.53	214.4	211.96	210.13	210.58	212.8	210.59	212.85	212.87	211.38	214.95	211.23	212.55	210.83	217.27	212.33	215.55	213	207.94	212.6	213.26	210.54	213.16	212.05	210.48	210.55	207.42	213.16	211.98	212.56	209.86	210.87
211.33	211.54	212.3	213.11	211.98	212.71	213.1	210.84	212.91	213.14	215.88	212.18	212.68	212.27	214.44	212.73	214.3	214.46	210.36	210.59	214.39	211.8	211.69	214.27	212.63	212.24	214.34	212.16	217.63	212.55	216.05	211.76	212.67	212.21	212	213.07	211.17	210.48	214.82	211.94	210.64	213.66	217.49	214.51	213.34	214.04	212.36	209.73	211.18	212.25
208.26	206.9	206.62	205.56	209.2	206.28	206.49	207.35	209.14	205.07	204.99	206.03	206.58	209.09	203.11	204.88	204.58	204.38	206.39	207.69	205.35	206.33	209.34	207.26	202.96	205.49	204.75	204.68	206.01	206.83	203.63	206.15	204.53	205.76	208.8	205.76	207.25	205.48	207.69	205.62	202.95	207.53	206.55	209.24	205.17	209.34	203.28	208.5	204.94	205.84
208.65	208.77	206.9	207.26	208.77	208.12	209.1	211.39	208.48	205.26	205.77	208.5	205.84	206.72	207.93	206.69	204.89	210.46	207.71	210.25	205.08	208.7	208.42	209.6	209.59	207.85	208.66	210.21	207.84	208.75	206.49	208.43	210.5	209.79	206.87	208	206.83	207.3	210.23	206.09	206.71	210.53	205.9	207.56	207.7	207.64	208	210.3	207.11	209.61
209.86	204.82	204.77	209.06	212.11	207.18	210.14	210.51	208.12	205.95	208.1	207.35	209.85	207.78	209.6	207.7	211.68	214.57	207.31	211.9	207.81	208.43	208.06	209.7	206.1	207.7	211.9	206.25	207.51	208.44	205.81	209.97	207.66	212.24	206.79	211.08	210.68	207.19	207.69	207.42	210.55	210.98	208.49	209.4	208.08	207.84	205.76	209.61	209.58	210.91
206.86	208.85	207.56	208.46	206.68	207.69	209.86	206.45	206.84	206.08	208.13	210.44	208.36	207.41	210.8	209.45	207.89	207.53	207.87	208.63	205.86	209.16	205.82	210.93	205.9	207.44	209.57	207.35	207.5	208.54	209.18	209.24	210.89	208.3	208.16	208.87	203.43	208.37	207.22	207.87	205.33	207.78	209.72	207.58	209.7	209.98	207.81	207.9	209.36	208.26
200.91	197.23	200.44	198.95	197.8	201.47	199.59	200.11	201.32	197.95	199.63	201.79	198.64	199.44	200.03	199.47	196.73	200.62	199.93	197.09	197.25	197.08	198.75	200.59	200.61	198.01	197.09	198.22	201.08	199.59	197.2	200.18	201.25	198.05	200.14	198.37	201.98	200.38	199.61	199.41	198.15	199.02	200.41	199.68	200.45	194.98	199.3	200.01	197.48	200.92
203.89	203.56	201.41	205.22	199.58	201.29	204.48	202.94	203.18	200.96	206.6	201.49	202.47	203.27	203.92	202.33	201.92	202.32	204.65	201.7	202.87	201.74	203.57	203.48	200.19	202.06	200.58	202.64	200.47	204.39	202.68	201.15	201.93	204.53	202.19	203.22	201.91	203.71	205.94	205.1	202.67	202.36	202.02	203.72	204.69	201.26	204.26	204.02	200.37	205.91
208.95	209.86	206.5	207.21	209.76	207.13	207.52	210.91	210.29	207.3	210.55	210.12	211.15	210.38	208.93	210.9	207.17	207.95	209.3	208.46	211.11	208.52	209.61	207.36	206.1	210.19	209.51	208.3	209.34	206.99	211.56	207.38	206.05	205.99	206.77	210.24	209.17	209.08	207.81	207.48	206.45	210.37	209.68	210.07	209.37	206.25	208.13	208.01	206.69	211.39
209.18	208.33	208.03	209.3	210.1	210.15	206.28	205.7	206.83	208.01	208.48	206.64	207.76	206.61	207.39	209.93	205.72	206.93	209.96	206.63	207.87	205.01	209.25	206.98	204.08	213.47	208.61	208.25	207.71	207.92	211.97	210.99	207.54	207.05	208.57	209.36	208.25	204.09	208.91	208.15	209.4	209.99	209.11	208.37	210.44	208.25	209.15	208.34	207.19	206.35
200.08	199.15	201.54	199.89	199.52	200.63	200.79	197.16	201.09	200.57	201.11	197.1	197.7	198.46	199.87	196.47	198.85	196.39	198.75	200.17	200.62	198.06	196.25	202.95	199.6	199.96	203.59	197.17	201.34	201.26	197.95	198.81	199.1	197.12	200.98	200.15	197.15	199.45	203.51	201.01	200.04	200.36	197.7	199.39	197.6	197.11	197.57	193.64	199.88	199.51
207.79	208.83	210.72	210.97	213.01	210.81	210.71	214.57	216.23	212.21	211.37	212.29	212.25	210.83	210.39	211.51	213.87	209.72	211.64	210.43	213.03	209.73	213.01	214.45	213.94	210.43	212.49	214.37	211.87	214.1	212.61	214.26	208.24	214.1	210.68	215.9	211.95	214.64	212.1	210.3	210.28	216.56	211.72	210.38	214.72	211.52	212.07	210.64	214.03	212.53
211.63	207.5	211.26	208.92	206.48	210.56	209	210.44	203.93	210.72	208.37	208.15	212.07	209.17	207.19	206.54	209.98	214.1	207.18	208.64	210.46	205.42	209.22	210.07	208.73	206.08	207.34	208.57	208.79	208.54	210.08	206.61	211.88	208.61	207	210.65	208.04	209.63	208.1	206.47	209.7	210.31	208.29	206.33	208	209.84	210.52	205.87	210.82	210.26
216.07	217.07	220.83	217.68	216.89	220.33	219.08	219.04	219.5	221.27	219.8	217.68	218.1	220.25	212.74	216.63	216.96	217.85	216.1	218.76	218.17	217.6	217.56	220.12	217.5	219.53	217.21	218.68	215.89	217.58	217.94	219.26	216.14	219.45	218.78	216.49	219.32	217.17	218.09	215.3	218.36	220.65	218.4	214.97	217.62	215.35	216.46	219.13	218.24	219.69
207.97	210.05	207.82	208.62	212.06	206.26	206.71	209.31	210.57	207.88	206.14	207.32	207.48	208.54	213.35	212.18	208.23	209.42	211.64	210.37	208.94	209.73	210.22	210.84	207.42	210.24	209.64	208.22	208.76	209.47	210.97	206.55	207.25	209.03	209.56	207.78	208.9	209.95	208.44	208.21	209.99	209.38	209.23	208.05	208.35	210.39	209.87	206.18	210.36	210.44
218.39	218.19	219.83	216.93	219.45	217.23	218.05	218.75	218.25	217.16	217.18	217.2	219.37	216.41	215.73	217.92	214.89	218.09	217.7	220.04	220.07	214.05	217.4	219.15	219.31	218.23	217.05	215.9	217.13	219.06	219.39	216.52	217.94	219.84	216.61	215.2	217.69	213.6	217.66	216.02	217.04	218.5	218.54	216.93	218.25	217.36	220.23	216.75	215.14	218.5
209.29	209.8	207.63	208.31	208.93	209.43	209.01	206.95	205.49	209.66	210.27	206.88	207.76	207.82	209.72	209.73	209.71	207.99	211.39	208.18	210.14	209.54	206.88	212.95	211.59	212.61	210.99	212.83	210.48	209.16	209.38	205.12	209.48	209.85	206.52	207.82	207.42	208.09	207.2	209.86	207.33	209.97	208.25	213.53	207.48	208.55	210.4	209.76	208.37	205.81
202.64	204.05	202.16	201.76	199.06	205.01	203.79	202.59	205.21	201.75	204.21	203.01	197.94	202.01	201.04	201.82	201.79	203.64	206.9	203.03	201.08	199.84	202.59	197.34	202.55	201.42	203.49	204.11	200.08	200.42	202.03	201.72	202.93	202.05	200.24	202.06	199.52	203.29	204.59	202.98	202.61	205.03	203	203.44	200.88	204.29	200.04	204.7	201.73	203.14
206.82	207.95	207.55	204.73	205.52	205.48	207.2	208.7	209.54	209.98	207.95	209.26	208.7	207.23	207.15	204.57	209.24	204.54	206.58	206.53	208.63	207.03	207.88	208.47	208.91	205.17	209.45	207.46	209.34	208.42	207.56	208.15	206.82	205.68	206.86	208.24	212.35	206.49	208.48	209.4	207.52	205.68	210.86	211.51	203.7	207.95	210.87	206.11	208.44	210.01
209.25	207.49	207.25	208.19	207.01	209.46	207.73	206.2	209.79	204.94	204.66	205.96	206.76	206	207.42	202.77	208.66	206.81	208.11	211.03	205.05	207.46	206.42	208.48	208.03	208.61	207.72	209.31	203.05	208.17	206.55	205.59	207.37	202.36	209.56	208.68	211.9	208.29	207.19	210.18	204.44	206.65	204.98	209.47	207.29	209.15	205	204.95	207.26	207.23
216.92	220.62	217.83	216.9	214.21	215.38	216.88	215.44	216.03	216.69	217.9	218.82	218.93	218.72	215.61	217.99	215.44	218.38	215.24	216.75	217.98	215.91	219.99	213.25	217.02	220.51	219.06	214.8	220.2	218.16	217.59	216.56	217.57	217.29	219.9	216.5	217.07	215.71	217.41	215.82	216.04	213.35	218.34	214.32	217.67	215.14	218.04	216.04	215.86	219.99
203.94	208.31	206.34	206.06	204.62	206.14	205.22	205.49	207.06	206.86	208.61	205.61	204.68	211.53	204.95	207.03	207.15	205.43	205.82	205.03	207.79	205.67	208.29	205.76	205.75	206.4	205.99	206.17	207.52	207.96	206.38	204.24	206.74	207.65	205.62	205.65	206.76	204.7	209.34	205.69	206.79	209.19	206.3	204.47	209.64	205.83	206.87	203.38	204.88	206.67
201.26	201.78	206.2	203.05	206.03	201.01	200.94	203.3	202.16	201.58	206.92	202.01	202.98	200.98	200.88	204.04	205.6	200.01	207.23	203.34	200.33	202.87	201.79	203.89	203.78	205.02	204.66	203.35	203.66	203.09	208.69	205.44	205.82	205.38	205.78	206.22	205.7	206.94	203.23	204.39	206.95	203.44	200.91	205.88	203.1	205.74	200.82	202.86	201.04	201.64
202.42	202.91	201.83	206.13	200.75	204.32	202.34	203.31	205.4	203.33	201.31	204.96	202.12	205.11	204.31	204.59	198.68	204.81	202.13	204.02	203.93	201.87	205.21	203.63	206.66	203.01	198.72	199.82	202.22	203.48	204.07	202.44	200.12	200.66	202.02	203.58	199.56	203.49	203.55	206.89	205.36	202.41	202.73	202.79	202.61	200.87	202.63	200.65	204.1	202.16
216.69	217.78	217.14	218.58	217.7	215.33	215.24	215.52	216.71	216.97	214.29	213.78	217.97	216.42	216.89	215.99	217.26	216.33	216.95	220.5	218.12	219.52	216.15	215.36	214.59	216.52	218.08	220.8	218.59	215.79	216.55	218.17	216.7	216.41	215.94	213.31	218.2	219.04	212.77	215.68	218.04	216.82	218.51	217.05	216.91	217.72	219.63	214.86	216.85	215.27
214.25	217.67	214.43	217.47	216.43	219.61	216.23	215.62	216.63	219.61	217.85	216.99	218.25	217.59	216.77	216.43	214.85	216.23	218.28	217.67	217.69	217.26	215.39	220.62	219.12	218.78	218.38	218.86	215.83	216.99	217.8	217.84	216.65	216.04	216.98	218.57	218.44	219.85	216.09	221.06	218.55	220.55	220.64	217.09	223.12	216.51	215.44	216.61	215.61	214.75
201.62	204.61	204.65	202.49	205.83	201.65	204.23	204.08	204.09	204.84	201.43	205.03	203.52	202.85	202.74	204.95	204.73	208.41	204.67	202.62	204.95	205.44	205.47	206.17	205.16	203.16	205.3	202.29	202.42	201.94	202.18	203.63	206.46	205.15	202.38	200.87	202.68	206.4	204.98	200.72	205.15	206.09	202.18	203.35	202.32	202.74	204.31	202.39	200.35	205.77
200.57	203.31	201.96	203.16	201.34	200.86	201	203.6	201.36	200.7	199.58	200.05	202.62	204.48	203.03	202.17	201.3	201.13	203.46	204.76	203.43	205	202.75	204.16	203.89	203.52	202	203.61	202.17	203.68	202.98	200.88	198.54	205.89	202.32	205.68	199	202.26	204.03	203.6	198.29	199.35	202.6	202.85	202.66	203.5	203.96	198.4	201.87	198.35
199.4	200.22	198.27	197.56	197.35	200.38	200.84	197.45	200.96	199.67	200	200.34	201.68	200.41	200.4	202.54	199.42	200.91	198.28	201.77	200.52	197.71	196.64	200.55	198.9	197.73	199.76	198.6	199.98	202.69	195.48	199.06	198.75	200.67	201.18	199.36	198.56	197.79	199.13	198.16	198.95	199.86	198.53	198.87	198.61	200.53	202.27	201.89	198.21	200.02
209.53	208.65	208.66	210.42	210.59	210.66	208.42	208.8	208.4	207.81	208.73	206.57	206.18	211.73	206.63	208.57	209.91	211.18	210.22	208.32	209.75	208.44	210.45	204.19	208.98	209.45	210.23	210.12	206.68	207.94	211.16	210.09	208.28	212.59	208.72	208.76	208.12	209.35	208.69	211.89	212.01	210.14	210.17	209.36	210.86	205.88	211.54	209.21	210.5	209.55
201.62	200.79	200.82	202.41	199.11	198.67	197.36	203.12	195.84	200.78	200.35	197.06	200.38	197.3	198.82	200.13	200.34	197.78	202.22	198.49	200.74	197.66	201.69	197.01	199.8	197.05	201.2	198.7	200.01	200.46	200.21	200.11	200.39	197.45	200.64	197.41	200.86	201.44	198.96	200.94	197.52	199.81	199.15	201.73	200.22	199.3	199.99	200.11	201.73	198.46
203.77	201.15	205.58	202.96	201.91	203.65	203.36	202.23	199.57	204.09	202.26	199.44	197.13	202.14	203.75	201.86	199.71	203.91	202	201.85	199.26	200.02	204.1	199.31	203.29	201.8	201.93	202.01	201.35	204.17	204.5	201.13	203.33	204.5	204.5	202.59	201.28	200.34	202.11	200.44	202.57	200.01	203.93	204.05	202.94	200.31	202.91	201.34	206	202
214.65	216.16	212.59	213.24	214.27	213.11	213.87	213.84	213.84	215.94	212.61	214.55	213.91	218.29	216.45	214.66	214.2	214.6	217.41	214.67	216.67	215.09	211.35	214.77	212.53	216	216.59	214.94	211.92	212.39	212.55	216.86	211.96	211.81	212.67	214.63	212.34	214.03	215.81	211.99	212.99	212.41	213.21	215.82	215.91	212.05	212.89	213.05	214.16	212.81
210.26	207.92	206.13	208.05	206.88	207.61	206.17	207.41	207.47	206.3	206.05	204.08	209.51	206.68	210.53	211.79	209.24	206.38	208.94	207.85	205.46	208.16	205.32	209.56	208.55	206.9	210.63	211.44	206.72	208.51	210.67	206.83	210.38	207.6	207.57	208.76	205.86	206.2	209.43	207.45	208.06	206.24	209.11	208.67	207.48	208.69	210.18	208.58	210.11	208.13
207	203.94	205.08	207.94	209.24	205.92	205.63	209.91	209.89	206.87	206.4	209.8	206.48	206.18	208.78	207.34	210.81	207.59	206.86	205.84	205.4	210.49	205.1	204.1	206.96	207.2	206.63	208.29	210.44	208.66	205.46	207.85	206.43	207.89	207.44	208.23	206.56	208.8	206.45	207.57	213.62	210.64	207.21	208.25	208.22	210.28	206.44	205.51	205.21	204.84
211.72	211.31	210.88	208.74	212.69	211.53	212.29	212.31	212.58	213.49	211.75	210.77	211.11	211.44	211.76	209.73	214.07	210.75	211.1	210.77	214.29	212.11	210.7	212.18	212.57	210.79	209.25	212.68	214.23	213.48	215.64	212.38	211.41	209.72	210.98	215.18	213.44	212.41	210.94	209.27	214.43	207.61	213.85	214.58	215.33	210.98	210.33	210.14	210.23	214.85
209.17	208.27	209.53	207.35	209.97	208.7	207.76	209.12	207.9	209.48	208.99	206.48	208.61	206.83	205.4	208.93	210.63	210.09	211.14	208.27	210.26	208.43	209.42	205.04	208.24	205.03	206.99	207.16	206.8	206.18	208.45	212.29	212.84	209.8	207.55	209.11	210.57	212.27	206.92	206.65	207.31	207.33	208.35	207.78	208.91	204.46	208.33	206.7	208.96	209.46
217.07	217.8	218.48	217.71	217.74	218.54	219.78	219.2	215.37	215.09	216.8	215.34	219.72	219.25	217	215.19	216.26	219.76	215.05	216.42	217.84	219.07	217.16	217.52	218.35	217.89	217.18	218.32	218.84	213.41	222.12	220.4	216.88	217.21	220.59	215.31	217.9	217.93	219.79	217.34	217.56	221.67	216.12	216.56	216.39	214.28	216.65	217.94	213.75	219.7
204.83	203.5	201.95	204.63	204.51	204.33	207.11	205.11	203.39	204.42	204.66	202.45	202.9	203.4	204.59	204.91	204.95	201.69	204.89	202.56	204.65	202.81	204.92	205.67	205.12	205.27	204.4	206.33	202.36	203.98	206.74	201.45	201.32	202.58	201.28	204.11	204.1	202.22	203.45	200.82	204.72	207.41	203.4	204.03	205.99	203.56	203.89	207.14	203.52	202.49
199.39	202.95	200.92	198.7	200.52	202.96	202.89	200.05	204.08	198.86	205.11	201.82	197.78	204.12	200.62	202.01	199.76	201.91	202.83	200.39	200.28	202.6	200.33	201.12	201.77	201.88	202.41	200.93	199.32	201.61	197.97	199.45	201.6	201	203.07	200.51	198.89	200.79	202.39	200	200.7	201.1	196.44	202.13	199.96	203.71	201.63	201.12	198.47	201.55
206.9	205.56	204.08	204.74	204.46	204.02	205.09	207.36	206.7	205.56	204.38	208.75	202.27	203.44	207.84	205.31	205.19	202.42	204.92	205.99	205.44	206.02	208.42	206.96	208.32	205.7	202.58	207	204.13	207.15	205.82	205.65	200.73	203.75	202.44	207.23	207.8	206.59	206.61	206.61	204.7	203.66	206.82	205.41	208.39	206.68	206.26	205.39	208.11	203.82
208.49	206.49	208.95	206.53	204.2	208.93	206.37	210.61	211.68	207.66	206.64	208.22	207.23	208.79	208.46	207.61	209.35	208.4	205.8	208.37	206.92	209.59	204.73	207.49	207.49	207.79	210.51	205.1	208.51	207.82	208.73	210.57	209.35	207.48	210.59	208.25	207.43	208.54	206.67	211.62	210.43	210.46	206.24	207.96	209.34	206.79	207.85	208.31	208.26	209.15
203.04	206.76	204.94	207	203.26	206.73	202.8	206.42	204.39	203.44	204.26	205.01	207.35	204.96	203.6	205.45	205.24	206.62	204.52	204.97	206.63	202.35	204.64	204.37	200.21	206.54	204.17	203.87	202.55	207.24	206.27	204.37	206.16	204.6	205.91	203.63	206.92	206.17	203.14	204.48	202.37	206.41	202.97	205.46	207.44	205.53	200.63	205.43	203.42	206.65
195.97	199.32	202.95	199.71	195.35	200.95	201.43	196.96	196.81	198.61	199.27	198.66	200.24	199.54	200.62	199.35	198.15	201.61	200.4	200	198.4	198.59	199.11	202.44	198.81	195.33	201.15	200.5	199.97	200.13	196.15	197.32	200.16	200.71	197.79	199.54	197.2	200.17	197.92	200.4	198.22	197.57	200.2	197.34	202.76	202.58	203.69	203.42	198.22	195.01
200.09	202.31	205.1	205.57	200.52	200.79	203.22	201.59	203.22	207.01	204.52	204.57	206.07	202.51	200.68	201.27	203.97	204.18	203.05	204.17	204.77	205.03	203.25	204.1	205.05	202.33	201.59	204.17	200.7	205.4	204.2	204.39	201.02	202.26	201.61	203	199.59	203.29	205.61	203.27	205.35	199.65	201.44	205.19	204.69	203.68	205.82	204.31	200.49	200.86
209.49	208	210.62	208.69	211.23	206.91	210.78	208.8	206.36	206.67	210.66	207.2	208.01	207.37	209.05	212.34	210.05	207.32	205.17	206.47	207.35	207.65	211.09	204.82	208.69	207.75	208.27	210.12	213.83	207.89	209.6	206.19	208.76	206.8	208.22	207.16	205.95	206.57	208.84	206.93	210.03	211.18	207.87	207.29	209.45	206.8	205.81	210.36	206.45	205.77
202.75	202.34	202.52	204.13	202.94	200.06	204.67	203.57	205.05	205.13	204.56	200.3	205.95	200.33	202.59	201.68	202.4	201.17	200.38	203.58	201.9	207.07	205.64	202.74	204.78	203.28	202.57	200.9	200.19	207.67	203	201.3	205.28	203.6	202.86	198.31	203.51	201.78	200.73	204.36	199.29	205.03	203.75	203.61	205.16	202.27	204.37	204.09	204.2	205.05
201.5	197.28	200.56	203.48	201.39	204.09	201.58	200.94	203.5	201.44	199.21	205.24	202	198.47	198.94	200.37	203.85	200.54	202.79	201.84	203.02	201.99	204.01	201.75	202.74	200.14	200.77	201.03	205.19	199.16	200.32	202.47	201.77	201.66	201.65	201.63	205.09	203.67	201.01	200.66	203.34	200.85	201.63	201.39	201.29	202.02	205.1	202.66	200.11	201.21
200.92	200.21	201.42	201.09	198	198.78	203.26	199.41	201.92	202.2	198.89	200.54	197.82	197.91	200.79	200.81	197.88	201.12	195.86	200.86	199.74	199.42	199.21	200.88	198.64	199.69	199.64	197.55	197.42	197.91	200.31	200.41	202.78	199.87	200.59	202.36	199.78	198.79	198.62	201.72	196.41	199.76	201.46	198.96	203.8	200.04	200.68	201.08	200.26	198.7
214.87	212.02	212.49	209.46	211.92	213.17	210.27	210.43	212.31	212.41	211.12	213.17	211.41	210.62	212.91	209.79	210.58	210.39	212.64	212.37	209.22	211.34	213.23	210.18	211.92	209.9	211.72	209.48	209.88	211	213.91	211.59	214.43	214.41	217.04	212.22	212.95	207.61	210.01	212.33	213.68	213.14	210.36	212.58	214.35	212.17	212.36	210.56	209.25	212.84
204.03	205.26	201.76	204.41	206.61	207.34	200.72	206.3	204.92	201.84	203.82	200.46	202.42	208.98	203.39	208.95	206.3	202.85	202.69	206.56	202.86	204.56	204.4	201.52	204.14	204.6	202.52	205.19	204.52	203.32	202.47	202.89	206.4	203.02	201.81	201.24	204.87	205.58	204.96	204.75	203.44	204.36	208.88	200.67	201.82	203.37	203.34	201.37	202.92	206.92
216.34	217.97	221.07	220.18	215.45	218.74	217.34	215.89	218.12	215.71	214.81	216.51	213.49	215.74	214.61	215.75	215.35	217.72	217.44	214.77	213.87	215.14	212.05	214.72	215.24	217.12	215.34	219.98	216.63	216.94	218.8	216.03	218.37	215.71	216.85	215.92	218.21	218.75	216.71	216.13	216.91	218.83	218.21	219.04	215.96	215.87	218.93	220.88	218.55	216.1
211.57	210.02	209.58	212.83	212.03	214.22	212.76	213.36	211.72	212.72	211.07	213.59	208.39	209.55	212.33	212.5	212.33	208.99	212.84	210.93	210.28	208.15	213.16	211.31	209.59	211.15	210.38	211.57	213.43	213.94	211.69	212.58	209.52	213.44	210.64	209.7	214.17	214.7	211.5	210.55	209.48	212.85	211.44	213.02	213.2	211.7	208.57	212.19	209.47	211.25
204.34	202.37	203.21	202.74	203.62	204.58	202.27	203.23	203.67	203.56	201.28	202.64	202.95	204.1	203	205.66	203.68	205.5	202.17	205.7	203.17	201.64	203.94	205.63	200.76	203.54	202.56	207.6	204.79	201.33	209.07	200.19	203.31	202.56	199.7	204.14	204.87	202.08	205.49	202.56	201.64	205.09	203.51	203.48	200.88	203.94	206.03	200.91	205.49	203.54
200.05	203.48	203.58	203.53	202.31	200.63	202.65	202.45	202.08	205.3	204.48	204.02	202.89	206.55	201.5	203.38	207.67	203.3	204.06	201.6	206.78	203.08	202.4	205.49	204.51	203.21	200.21	203.76	203.08	203.85	202.14	201.77	202.91	202.22	203.51	202.82	206.14	202.09	202.86	206.23	204.26	201.13	204.06	202.3	206.25	200.85	202.09	202.64	204.15	202.11
210.39	208.16	208.95	204.22	209.94	208.57	208.07	209.97	211.52	204.18	208.35	207.04	208.06	206.78	208.25	204.99	206.68	204.99	204.65	207.27	203.72	207.91	208.38	206.07	206.09	206.66	206.94	206.73	210.23	207.34	206.44	211.46	209.4	212.27	204.74	207.17	208.66	208.87	208.14	210.79	207.63	208.76	209.89	207.06	208.47	211.02	205.25	207.79	208.73	206.21
205.83	204.5	205.63	206.3	202.03	202.55	204.91	203.13	204.2	207.18	206.41	204.47	203	200.24	205.69	208.37	204.53	207.11	208.74	204.02	207.01	206.21	205.52	200.75	208.58	204.77	204.82	202.75	202.78	204.81	203.17	207.71	205.86	203.29	204.84	202.78	205.46	203.44	204.05	203.95	204.74	207.35	205.88	202.5	204.83	201.98	205.28	205.84	203.75	206.86
207.51	207.98	211.4	209.32	207.95	213.11	206.83	209.34	210.56	207.83	208.78	213.31	207.31	208.89	208.13	210.07	213.66	212.46	210.91	210.2	208.87	209.75	207.83	209.78	211.03	211.61	212.44	207.64	206.94	208.65	212.05	211.96	209.5	208.41	211.32	211.78	207.99	212.06	209.96	207.42	210.64	208.08	212.09	208.3	209.88	208.31	210.22	209.93	211.38	207.2
197.48	197.63	197.89	198.58	201.77	201.28	197.2	199.15	199.49	199.58	194.99	194.48	201.07	197.47	196.69	195.81	195.05	200.43	199.75	204.31	200.69	198.95	201.1	201.74	203.73	200.59	198.02	198.97	196.63	201.44	197.71	202.05	198.06	197.09	200.33	198.64	197.33	198.93	198.68	196.72	199.47	198.32	200.76	201.74	199	201.41	198.76	201.06	199.57	200.19
213.83	211.61	211.85	214.3	212.38	211.8	211.68	213.02	211.69	210.35	212.99	211.85	210.62	211.68	215.44	212.49	210.96	214.8	211.85	209.13	209.56	213.35	214.94	213.01	208.99	209.88	216.86	211.31	214.75	213.65	211.44	213.22	211.37	211.57	211.31	208.74	211.84	215.56	212.99	209.08	207	212.77	213.88	212.3	210.99	213.21	211.93	213.28	214.34	212.92
200.94	198.86	200.05	200.96	199.19	196.98	197.15	199.17	203.2	198.48	198.63	200.74	197.91	199.3	198.2	198.98	200.58	199.48	201.07	198.89	198.9	197.34	200.17	198.5	202.67	198.67	198.83	200.64	196.86	201.49	196.94	196.87	197.84	203.41	197.28	199.1	200.7	199.72	199.32	198.38	197.98	195.93	198.59	198.69	199.82	200.8	202.61	197.83	201.73	198.53
207.85	211.81	210.2	210.06	209.51	206.99	208.09	208.27	208.34	211.92	209.58	209.52	207.3	208.66	207.1	209.33	207.51	210.47	209.11	207.29	206.66	207.44	207.85	207.29	206.95	209.52	207.31	208.38	206.65	207.58	208.01	208.82	209.33	208.44	211.87	209.56	206.1	209.31	208.8	206.64	207.73	210.76	207.18	206.25	209.18	206.44	208.9	208.65	210.9	209.54
203.46	205.4	202.57	200.44	203.34	204.71	207.09	207.33	200.77	205.73	202.73	207.51	201.09	199.81	204.06	199.85	202.39	203.9	204.9	203.52	205.84	201.94	206.33	204.13	201.95	206.99	206.51	202.94	202.9	203.5	204.26	204.86	205.73	201.78	205.03	208.31	205.11	202.85	203.27	202.58	202.85	208.11	203.08	204.46	204	206.64	206.18	203.29	202.91	202.44
210.07	213.06	210.61	211.16	211.57	212.05	212.73	212.08	211.89	212.02	211.56	214.1	215.23	210.65	213.45	210.53	210.97	211.57	214.36	211.1	212.99	212.4	215.33	211.48	210.7	207.25	213.56	208.83	211.19	212.39	211.64	209.42	211.05	209.99	208.44	211.5	214.22	212.34	211.54	212.38	213.8	214.12	209.82	211.2	210.11	211.11	208.93	213.22	211.02	209.55
196.6	203.33	199.7	198.48	195.87	202.16	197.25	200.34	196.48	199.27	197.89	202.24	200.67	200.49	197.44	199.23	197.82	199.85	198.75	204.32	197.94	200.3	194.76	198.71	200.54	201.37	199.48	198.14	197.24	202.48	198.13	200.07	197.83	199.35	198.71	198.69	197.2	198.01	195.55	198.33	199.94	200.42	198.48	197.54	199.14	200.5	197.83	197.93	201.33	198.95
192.71	191.75	190.99	192.84	193.15	191.94	195.52	194.29	196.59	196.61	193.86	192.09	194.83	193.06	195.48	192.37	195.02	192.53	194.09	191.67	193.07	192.98	192.84	193.42	195.4	191.8	195.28	192.44	194.36	194.84	194.06	193.6	196.82	196.98	195.87	192.94	192.84	193.16	196.54	194.21	197.1	194.35	193.56	195.99	192.91	194.6	194.96	192.41	195.48	196.52
208.57	213.75	215.91	212.03	206.88	208.48	212.42	212.79	211.15	210.79	211.17	212.96	212.77	210.08	215.78	212.42	211.89	210.01	212.34	211.36	212	211.93	209.7	211.7	210	211.5	214.73	213.01	211.6	209.99	212.92	210.08	210.02	212.86	209.19	207.58	210.66	213.25	213.1	212.31	211.85	211.01	212.4	209	209.52	210.47	214.09	210.93	214.19	213.91
205.49	205.41	203.99	205.91	204.21	203.52	206.02	206.58	206.08	203.18	201.87	208.22	204.86	205.01	205.88	206.84	202.96	206.2	206.86	206.14	205.68	204.7	204.47	206.75	204.58	205.09	203.92	208.75	204.74	206.16	203.54	202.61	205.81	203.81	206.68	206.26	206.64	203.98	205.89	204.51	206.68	206.23	206.02	203.4	203.15	205.84	204.37	203.41	205.38	202.97
207.58	207.02	206.75	210.56	206.88	207.76	210.34	206.55	208.66	207.85	204.82	204.26	208.47	209.05	209.43	208.11	205.04	204.46	206.46	201.59	202.88	205.91	209.67	208.32	207.6	204.82	206.86	207.32	207.42	204.58	206.72	209.41	209.3	210.28	207.53	209.09	206.05	207.73	209.5	206.06	207.15	207.31	209.67	209.59	205.56	207.47	205.96	207.62	203.31	207.8
209.88	209.65	210.64	205.38	209.47	209.9	210.72	208.33	209.3	207.59	207.59	211.24	210.18	210.15	203.45	209.78	207.54	206.41	208.39	208.87	207.76	210.13	208.43	208.42	209.28	206.04	210.77	211.33	210.65	209.68	207.7	209.07	209.24	208.33	208.6	207.13	210.34	209.96	207.82	207.99	209.5	211.6	210.22	210.32	208.25	211.38	209.08	210.83	209.05	208.15
198.97	200.31	202.46	198.04	196.54	200.93	200.99	200.31	200.54	200.65	201.87	199.67	199.38	200.84	200.89	200.35	202.82	202.44	202.43	199.73	200.41	198.96	202.16	202.75	199.73	198.87	200.63	199.03	200.88	200.17	193.95	199.03	199.8	201.14	201.36	204.21	200.55	197.61	199.45	196.44	200.91	200.61	199.27	203.14	200.46	201.59	200.63	198.67	202.6	200.74
216.26	218.83	217.11	216.99	215.52	216.94	219.19	219.12	218.05	216.72	214.29	216.29	216.53	219.01	216.84	216.52	217.37	217.88	214.78	219.04	215.37	214.22	217.08	218.57	215.92	218.54	217.81	217.08	216.36	216.5	216.44	215.41	217.18	215.72	216.55	215.55	218.03	212.29	218.24	217.31	215.37	217.5	219.87	218.6	215.86	214.85	222.22	215.64	214.07	216.71
206.36	205.6	204.68	207.06	204.54	205.74	202.73	202.95	202.41	206.47	207.13	204.62	206.72	204.6	204.93	205.19	208.63	204.2	207.07	207.28	206.37	205.44	206.65	207.29	206.85	205.54	205.51	207.64	207.42	204.96	207.88	203.73	203.24	204.58	207.97	207.96	205.62	203.98	206.74	202.82	205.32	207.31	205.47	202.42	203.35	206.94	203.51	204.35	207	203.99
217.5	215.03	217.63	219.73	215.63	217.3	216.6	217.8	215.85	215.16	218.2	221.11	219.87	215.1	215.45	219.49	219.08	218.57	217.36	217.3	218.85	217.02	217.93	218.85	213.96	218.83	220.15	218.74	216.1	215	215.99	216.64	214.2	218.01	217.45	213.42	216.44	218.56	214.48	219.95	214.43	216.72	217.29	218.41	215.79	218.19	218.03	216.96	219.33	219.17
205.73	202.49	202.84	206.09	204.98	204.27	203.12	204.3	204.87	200.61	204	200.77	203.09	202.27	202.53	202.64	203.12	203.55	205.66	203.27	204.16	203.98	202.55	205.42	202.61	199.41	204.1	202.75	201.32	199.7	206.97	205.05	204.47	204.89	204.6	201.39	202.23	202.14	203.87	204.96	205.01	202.52	199.6	206.78	203.72	202.77	203.66	204.78	200.98	202.5
210.69	210.37	213.04	211.38	212.37	212.29	210.43	212.47	210.4	208.88	211.67	212.04	211.16	212.73	210.33	210.08	212.67	215.28	212.37	210.17	213.33	214.35	216.72	214.99	210.63	210.97	211.14	214.34	213.21	213.37	210.66	213.19	216.32	211.53	211.65	211.38	210.54	213.39	212.26	212.15	209.84	211.15	210.77	211.4	210.58	212.87	211.13	211.83	209.74	212.85
198.52	201.25	202.15	198.88	201.65	201.07	200.97	197.14	201.39	200.01	201.11	200.41	200.7	207.01	199.43	201.98	198.53	199.61	198.45	201.7	200.71	199.88	198.65	201.67	197.64	197.89	199.61	201.12	196.92	199.23	201.87	199.25	199	201.83	202.31	197.33	199.72	202.78	201.24	200.23	199.03	198.86	198.43	202.51	198.99	198.83	200.39	199.61	196.16	202.21
207.47	210.14	207.29	208.02	209.33	207.03	209.33	207.73	208.89	207.11	205.88	208.05	211.76	206.74	208.35	211.44	207.84	209.88	207.36	206.93	209.06	207.63	208.02	209.23	211.13	208.44	208.71	208.84	209.72	205.91	205.97	208.26	210	209.86	206.45	213.25	210.7	209.97	209.05	210.11	209.35	208.32	208.4	208.39	210.12	211.25	211.68	210.9	210.92	208.61
206.12	204.4	210.2	207.96	205.98	205.58	208.12	205.3	205.73	203.85	206.63	204.9	206	209.12	206.76	205.7	207.73	206.58	205.11	204.86	205.86	206.65	207.89	208.13	207.58	208.26	207.51	207.17	204.13	205.63	206.84	206.56	205.01	208.84	206.62	204.38	206.76	206.3	206.98	207.04	204.2	205.27	203.19	205.17	205.6	205.2	205.62	208.54	203.3	202.6
208.38	210.19	211.85	209.48	210.24	206.18	208.76	207.68	208.16	211.96	208.85	209.08	209.2	210.11	211.39	212.37	208.57	209.83	208.05	208.66	210.09	208.14	210.29	208.72	210.53	210.27	206.83	209.96	210.65	209.1	209.79	208.58	208.18	206.3	211.31	204.8	206.75	209.57	205.25	208.39	205.66	205.66	206.23	207.48	209.9	209.65	212.86	211.76	208.61	210.66
206.19	205.83	212.36	209.9	209.35	209.65	211.23	209.56	206.85	211.93	205.99	209.88	210.62	207.37	208.69	211.69	205.67	206.34	207.25	206.07	208.96	209.61	209.61	210.94	210.44	209.44	209.31	212.31	209.05	210.53	213.64	208.62	207.41	210.22	206.4	207.45	208.65	210.98	207.78	205.19	209.94	208.87	207.96	210.92	207.1	205	208.47	205.96	204.44	207.43
208.32	208.39	209.87	209.02	207.35	209.23	208.17	212.37	209.08	207.17	208.89	210.26	208.54	210.5	210.76	210.85	207.3	206.99	209.15	211.38	210.23	209.19	206.94	207.56	208.92	207.6	208.72	206.93	212.34	206.73	207.26	207.47	209.2	210.39	210	211.07	207.44	208.3	211.34	206.29	204.89	209.25	208.76	208.49	207.67	205.08	210.48	213.42	209.94	208.7
207.6	208.83	210.24	208.72	207.88	208.06	209.69	210.29	209.36	209.83	207.8	211.41	210.86	207.92	210.48	209.45	209.74	207.65	210.63	212.33	210.08	209.76	209.16	210.92	207.28	211.22	211.96	210.85	211.04	210.49	207.95	205.71	211.62	207.92	209.24	212.63	211.17	213.86	210.53	207.58	210.17	210.8	209.48	209.33	210.26	211.12	210.47	210.84	211.22	209.81
200.43	198.78	199.93	201.61	199.65	197.79	194.74	198.93	198.5	197.2	198.67	200.22	199.65	196.75	195.96	197.77	197.99	198.81	201.32	197.9	200.19	198.8	198.16	198.95	199.71	198.5	201.89	199.1	196.17	200.71	199.27	197.65	201.05	198.88	198	201.59	198.22	198.9	197.57	197.73	194.99	193.83	200.77	194.11	198.44	201.59	197.43	196.59	201.58	199.86
195.4	197.4	192.55	197.03	193.51	199.69	197.05	195.5	196.67	196.45	195.95	193.34	195.23	192.83	195.86	196.48	195.88	195.81	196.65	199.13	196.69	195.29	194.4	193.5	194.76	194.49	191.16	194.13	193.74	195.71	195.4	195.37	195.91	196.37	195.21	194.97	194.01	196.22	197.83	194.32	193.93	194.31	196.98	192.35	194.25	193.27	193.51	194.2	196.01	196.36
203.15	203.83	204.86	204.11	200.31	202.93	206.6	202.63	203.43	203.37	201.96	203.1	202.87	201.56	202.77	201.2	195.61	202.45	203.97	199.34	198.24	201.5	204.54	204.94	203.74	204.38	202.52	202.04	202.83	199.4	202.56	203.21	202.79	201.21	204.11	201.49	203.62	201.85	203.67	202.08	204.12	206.83	200.47	204.29	203.47	202.38	203.81	203.82	202.33	202.69
203.4	202.73	200.04	205.14	205.65	205.28	203.68	205.97	203.3	201.66	200.87	201.4	204.91	201.07	203.68	204.88	206.4	206.85	204.86	203.74	202.93	207.19	202.55	204.36	203.49	204.51	201.88	201.62	206.54	203.42	204.77	206.1	204.84	203.91	204.22	201.86	204.11	202.41	203.35	201.59	202.59	202.98	201.44	203.79	204.39	203.51	202.52	205.43	204.28	204.67
201.28	196.77	198.89	200.02	200.1	201.57	199.37	200.07	199.95	201.51	197.43	200.02	198.98	198.13	199.9	199.82	200.78	199.06	202.08	199.77	199.67	199.69	201.12	199.98	200.71	195.95	199.76	198.14	198.5	197.8	200.62	201.75	198.42	200.75	198.51	195.71	200.87	197.34	200.69	201.58	196.99	198.63	201.36	199.07	200.48	201.57	197.17	199.45	199.52	197.55
209.64	213.3	209.89	210.22	210.04	212.2	216.79	212.05	215.18	211.13	211.13	215.27	213.82	213.51	210.69	213.39	210.09	216.53	209.17	211.47	211.85	212.8	209.28	213.54	210.86	214.58	212.89	211.84	211.02	212.11	211.59	213.25	210.78	212.24	211.48	215.31	214.67	211.74	212.5	209.94	212.76	215.3	208.7	214.81	207.93	209.51	213.81	216.67	210.15	213.01
209.14	206.46	206.65	210.48	209.57	206.84	207.3	208.68	204.83	207.69	205.39	205.33	209.71	208.81	209.17	207.52	207.7	209.88	205.33	205.96	205.28	207.53	207.57	206.86	210.4	208.09	206.58	209.74	207.35	204.58	205.48	207.14	204	207.12	211.33	205.91	208.59	209.21	206.73	209.26	206.86	208.85	210.83	208.7	206.84	206.61	203.25	207.46	204.31	207.62
210.93	208.85	209.88	211.68	211.51	211.38	214.08	212.22	211.4	212.93	213.24	208.94	213.58	210.06	211.1	210.58	211.45	211.9	211.25	214.45	209.59	210.41	216.62	212.45	213.18	214.73	214.04	213.05	212.29	213.49	210.35	211.25	212.89	213.28	208.9	214.59	213.23	214.27	209.68	213.47	211.57	211.84	211.19	214.13	212.77	211.26	212.55	210.92	212.37	210.81
218.15	216.14	219.74	218.49	215.94	218.99	215.16	216.4	217.83	220.18	218.09	215.88	215.73	217.76	220.46	219.19	219.58	215.42	215.74	217.35	217.43	217.52	219.94	219.99	214.52	218.95	217.02	216.98	216.04	217.26	219.69	214.33	220.03	219.16	219.16	218.8	219.48	216.95	215.96	217.54	215.29	217.76	217.15	218.94	218.06	216.2	220.56	214.84	221.82	217.21
208.45	207.33	209.29	207.97	208.77	206.78	207.81	205.77	204.89	209.09	207.66	208.6	208.6	211.31	207.68	210.77	208.28	207.27	206.65	208.59	208.91	208.77	206.92	209.26	209.42	210.52	210.13	206.78	205.16	206.4	210.9	208.82	208.84	206.91	208.79	203.67	208.85	209.49	208.02	209.94	210.27	207.16	208.95	209.71	208.11	209.65	208.36	206.28	209.13	208.78
208.26	209.13	208.65	208.88	208.33	207.57	206.69	208.19	201.54	208.29	208.91	208.52	205.41	210.66	208.67	208.52	208.86	205.39	206.05	210.85	209.41	208.62	207.1	208.94	207	205.74	209.01	205.39	214.39	207.18	206.28	212.04	208.33	205.34	207.39	208.01	207.22	206.08	209.33	210.61	208.6	208.05	209.82	208.11	208.93	207.11	206.25	208.11	210.59	209.19
207.1	209.59	208.3	208.59	204.44	208.1	207.21	205.27	205.95	211.21	208.95	210.06	205.99	206.74	210.85	207.52	205.95	211.31	207.86	209.05	207.75	204.25	205.5	204.07	208.97	205.46	208.74	205.12	207.92	207.3	205.68	207.72	204.43	207.91	207.28	204.35	209.04	210.41	210.65	205.57	208.66	209.25	207.43	207.74	207.44	207.55	207.55	207.41	208.13	207.05
197.24	198.17	201.3	200.16	201.02	201.16	200.98	199.63	199.98	200.25	201.28	201.22	202.49	201.14	201.65	199.49	200.02	198.07	200.71	197.5	198.29	200.54	198.84	202.79	197.86	200.61	197.56	197.28	203.48	199.15	205.62	200.05	201.26	196.65	198.48	197.25	198.05	199.79	198.62	196.58	195.9	199.99	197.22	200.72	201.39	203.2	197.85	201.41	201.99	202.55
209.84	209.31	207.27	207.22	209.99	206.14	209.98	210.68	211.06	206.08	208.4	209.69	206.91	210.19	208.9	210.05	211.63	204.95	207.62	206.12	208.14	209.33	210.26	211.16	210.15	208.82	208.71	210.44	209.71	208.22	210.01	206.56	208.25	209.63	209.54	209.23	210.29	210.36	207.02	208.25	211.74	212.45	208.35	207.76	206.93	210.3	205.43	207.93	211.08	208.44
203.97	205.2	199.41	204.8	203.59	199.34	199.32	203.36	201.91	202.57	203.65	201.7	203.19	200.32	206.4	203.29	203.04	202.72	199.81	198.55	204.5	201.73	200.01	202.98	203.55	202.66	206.12	204.58	203.45	200.12	203.02	206.35	202.53	201.22	205.58	203.15	203.92	203.2	206.4	202.36	207.61	200.18	203.7	201.7	203.94	202.5	202.45	204.41	201.3	202.59
200.27	200.13	202.15	204.4	203.11	203.92	202.97	207.34	203.45	203.23	205.94	205.85	200.09	202.5	204.02	202.78	203.36	204.86	201.7	206.93	202.26	201.33	202.45	204.89	203.44	202.37	204.25	207.43	201.94	200.84	205.78	205.85	205.29	204.59	208.87	203.91	202.72	204.38	201.22	204.9	203.81	204.18	202.8	201.25	202.62	204.78	202.23	201.67	203.14	203.96
209.24	210.02	209.22	209.68	207.64	210.56	207.95	211.92	207.64	207.15	212.59	209.95	210.14	212.39	209.84	211.06	210.69	206.75	206.88	212.89	208.23	211.85	207.43	210.77	206.1	210.39	210.4	210.39	207.51	211.14	205.34	210.62	210.65	209.63	208.8	208.93	210.27	210.65	209.2	208.31	208.33	210.09	212.66	208.07	212.07	208.26	212.23	210.77	206.15	206.81
213.52	209.36	214.14	213.2	209.51	212.91	212.27	211.75	211.92	213.15	210.39	212	209.08	211.8	214.13	213.66	214.2	210.74	212.3	209.01	214.66	211.44	209.1	214.81	210.17	210.34	210.09	212.55	214.27	212.24	209.91	213.83	211.98	211.04	214.2	210.77	213.91	212.43	211.53	209.76	211.64	210.62	213.61	208.85	211.75	211.18	210.68	211.83	212.07	211.66
213.14	214.36	213.75	213.73	214.26	213.39	212.39	214.68	215.85	214.42	213.9	213.21	213.69	213.93	210.61	214.3	213.49	211.7	208.11	211.27	213.28	214.11	210.41	214.77	212.34	214.15	213.69	211.74	212.63	216.87	210.88	214.48	214.23	213.04	212.34	214.16	213.01	213.95	211.37	211.68	214.75	212.35	211.37	213.87	214.64	213.34	211.85	214.15	212.07	214.19
200.47	196.14	196.88	195.2	196.11	198.8	198.03	199.99	195.8	198.34	195.09	197.83	200.33	200.71	201.24	201.56	194.02	198.24	200.65	195.84	196.68	194.27	199.46	196.67	199.88	199.59	197.15	198.26	196.27	198.14	200.16	201.51	200.18	198.08	199.17	201.87	199.51	197.68	199.57	198.87	196.77	197.26	200.5	197.95	194.72	199.41	198.74	194.69	198.1	202
222.88	216.97	219.83	218.05	218.03	219.05	217.55	218.67	217.51	217.82	218.85	220.24	217.8	219.47	214.52	218.36	219.28	217.12	216.63	216.78	216.09	219.14	215.93	216.39	220.88	213.83	213.25	217.82	218.07	218.31	215.17	219.14	218.91	218.89	217.06	218	216.42	219.77	218.67	217.92	216.94	217.4	218.42	216.64	219.79	217.87	217.75	219.37	219.41	217.45
201.16	199.4	202.37	200.02	201.74	196.16	199.58	201.87	202.67	198.74	200.93	201.25	200.42	202.15	200.09	200.6	198.34	199.41	201.42	196.85	200.77	204.01	202.29	200.89	198.54	204.1	202.15	198.75	195	199.86	197.22	199.53	198.95	199.64	199.57	200.52	199.83	200.62	201.68	197.21	202.04	198.01	198.15	198.68	197.74	197.82	200.42	197.5	201.58	201.72
202.82	204.72	204.31	201.98	203.25	204.29	204.62	203.56	206.96	206.38	205.7	204.7	204.34	204.78	204.51	204.71	202.88	204.52	201.72	203.43	204.77	204.79	203.02	204.12	204	205.25	204.25	205.52	205.47	200.6	203.37	206.35	205.02	206.43	202.04	200.38	200.75	205.93	204.95	204.51	204.78	204.36	206.14	202.38	203.02	202.51	202.96	203.46	206.31	203.88
209.65	206.81	210.23	206.44	207.89	205.61	205.19	207.81	204.8	209.12	208.14	207.77	208.88	205.04	205.29	205.9	203.42	206.79	207.27	206.46	207.34	205.01	207.67	206.75	209.22	207.12	206.99	207.94	205.03	206.38	205.53	204.65	207.18	209.81	206.43	205.25	205.62	204.11	206.62	204.51	207.21	209.18	204.92	205.79	206.49	205.6	207.11	204.18	208.13	204.42
199.57	201.33	200.15	197.93	201.44	200.77	201.91	199.93	203.25	193.91	203.55	203.61	200.2	202.8	202.51	202.05	205.58	202.76	200.52	203.01	200.19	199.52	201.4	201.69	198.83	199.04	199.93	201.82	197.6	200.34	201	201.03	203.5	200.12	202.15	201.11	201.17	203.85	202.28	201.13	201.02	203.73	204.07	200.77	201.33	201.36	199.58	198.13	198.74	205.19
207.03	209.11	206.52	207.89	210.25	211.29	207.6	210.48	210.46	208.03	205.62	206.05	211.75	208.89	209.04	209.87	208.91	206.75	207.63	210.24	207.9	208.31	205.74	208.24	205.69	204.98	210.05	207.44	207.63	210.81	210.51	209.08	211.57	209.16	211.95	208.33	206.1	210.96	209.23	206.3	209.73	210.02	211.25	207.84	208.3	209.82	210.69	209.65	207.08	208.28
196.28	195.85	194.7	194.88	199.04	196.43	197.09	194.9	198.03	195.46	196.21	196.85	195.69	191.98	195.46	197.24	196.3	193.61	196.84	196.74	189.86	193.31	195.06	195.67	193.69	197.77	195.51	193.09	195.81	194.91	197.41	194.5	195.49	194.6	196.56	194.6	199.49	194.38	195.15	194.67	196.82	191.35	194.21	196.84	199.47	195.03	194.23	195.17	192.87	194.29
204.58	203.1	204.74	205.6	201.33	202.13	204.75	203.99	204.75	206.8	206.47	204.41	203.16	205.47	204.9	205.72	205.56	204	203.28	203.96	204.47	207.12	205.56	206.39	202.46	203.82	203.77	207.89	203.28	206.08	203.54	203.96	202.68	204.07	208.18	204.54	201.22	206.68	211.33	205.17	206.4	205.89	205.21	201.92	208.44	203.66	206.57	204.23	201.87	204.74
205.26	208.71	203.68	210.07	203.79	205.46	205.21	207.03	208.46	208.41	207.34	207.52	205.65	206.75	208.66	206.42	208.01	207.73	207.93	205.6	207.36	205.13	207.16	209.14	210.58	208.41	206.88	208.21	207.95	210.1	205.41	207.1	209.33	202.8	209.46	209	208.99	206.68	208.77	208.74	207.32	205.55	208.74	208.72	207.9	209.85	207.37	206.57	207.8	211.22
208.34	204.83	208.29	207.19	209.21	209.23	210.92	206.67	209.94	208.53	208.16	211.67	210.15	210.61	207.43	209.54	206.93	206.52	207.76	208.76	210.8	209.21	206.65	207.91	208.86	210.19	209.79	206.33	209.28	207.53	209.06	210.39	207.08	211.86	210.56	208.07	207.78	209.76	206.66	207.07	210.6	208.08	208.95	212.12	209.06	205.54	209.8	208.15	210.97	209.21
207.35	210.92	208.82	211.53	210.25	207.57	208.14	211.51	209.49	208.74	208.33	207.44	212.45	207.77	208.68	206.76	212.21	209.24	207.67	211.85	208.12	211.8	211.31	210.61	208.91	210.69	209.87	209.46	207.92	206.59	212.04	209.84	209.21	209.55	212.15	210.22	212.76	209.3	206.36	207.55	207.17	209	206.39	209.93	208.71	207.47	208.09	211.95	209.89	211.49
209.41	211.97	209.32	208.79	206.65	207.58	209.35	209.46	207.31	211.86	206.03	212.28	206.65	207.07	209.41	206.95	207.51	210.16	212.82	210.07	212.25	209.37	210.09	205.88	212.55	208.11	210.79	211.46	207.98	206.41	209.51	205.85	208.19	209.31	210.72	211.4	206.48	205.8	211.72	205.41	206.88	207.72	208.38	208.45	208.83	207.2	209.13	206.78	208.04	205.89
204.07	203.73	203.7	200.76	202.77	200.65	205.56	204.47	202.83	205.48	200.94	200.42	203.74	204.52	203.1	202.28	202.64	204.05	202.72	206.82	202.1	202.56	201.29	201.84	203.36	201.07	204.28	202.94	203.94	201.04	200.99	202.92	203.67	206.12	202.31	201.69	203.12	204.76	202.63	202.39	203.36	204.92	199.33	202.42	203.57	200.88	202.79	202.26	204.68	202.67
207.4	205.34	210.64	208.51	209.59	211.56	208.55	207.24	207.5	206.01	210.36	207.56	207.15	210.8	208.87	208.77	211.78	211.64	206.71	209.22	210.46	207.55	208.1	210.64	208.99	207.32	208.13	207.32	207.43	209.99	211.77	211.5	207.21	209.96	210.77	213.78	208.66	208.97	209.38	209.33	211.08	207.24	210.24	210.15	211.91	204.79	207.63	206.43	205.66	209.79
204.87	202.61	202.93	203.1	201.38	203.78	204.55	205.03	201.47	201.75	204.18	201.61	201.62	205.19	201.8	202.44	202.57	202.92	203.8	202.54	204.21	203.58	205.46	202.11	204.96	203.45	203.08	206.73	206.24	204.86	202.62	199.27	203.56	205.16	202.96	202.12	204.63	200.21	202.77	204.66	202.29	204.72	203.46	207.48	201.89	201.22	202.53	202.93	203.69	197.89
210.89	211.33	212.97	209.08	208.48	212.32	211.76	210.56	208.88	211.42	212.92	212.56	209.45	210.69	210.84	210.11	212.71	208.01	214.33	209.67	212.33	208.51	211.65	209.58	210.69	211.69	210.44	209.23	214.23	211.62	212.13	210.97	208.93	214.44	211.5	209.54	212.41	212.87	210.94	213.55	210.06	212.44	212.05	209.43	213.58	211.16	211.23	213.13	210.36	210.17
202.12	203.06	201.8	202.77	202.34	207.27	207.14	202.62	202.86	204.96	202.1	203.67	204.6	201.94	201.08	202.57	204.2	203.29	203.17	205.35	204.42	201.65	202.07	203.6	203.07	202.39	204.59	205.66	202.65	203.21	201.06	203.84	205.72	204.61	200.35	202.32	204.05	206.57	201.61	205.44	204.17	206.11	203.88	203.28	203.68	202.76	203.45	203.63	207.21	202.14
198.84	200.91	200.47	203.96	201.6	202.99	202.33	202.12	204.5	201.87	203.05	198.62	204.69	200.33	202.48	204.47	203.75	202.13	204.06	203.76	204.16	203.5	203.23	204.39	202.7	202.6	202.67	203.44	204.71	203.33	203.81	206.05	205.58	202.73	202.81	202.95	202.6	204.31	202.06	202.43	202.81	200.4	202.34	201.22	202.5	203.04	205.11	206.4	203.08	204.61
211.73	211.86	212.61	212.11	215.98	214.71	212.25	211.03	215.08	213.24	212.83	213.66	209.21	210.75	212.56	211.91	216.33	214.78	210.06	210.77	213.69	212.38	213.47	214.53	212.67	213.03	214.56	210.99	211.02	209.57	214.34	214.15	214.78	213.06	216.14	215.06	211.9	212.84	213.8	213.69	214.14	210.69	215.52	212.33	216.12	213.67	215.03	214.64	216.3	212.13
208.28	211.42	211.36	214	212.19	211.85	210.45	208.39	208.38	210.47	207.88	210.18	206.3	209.4	210.5	207.18	209.43	208.78	210.41	209.92	207.74	205.57	208.24	210.99	209.48	208.08	205.66	209.45	207.54	212.35	211.17	212.43	210.89	209.59	209.02	211.45	209.11	210.51	207.46	210.27	212.81	208.44	211.12	208.61	211.07	207.91	208.73	213.07	208.14	209.72
198.11	198.53	200.28	198.29	198.5	201.56	200.75	199.16	202.18	199.84	199.37	199.96	196.85	199.35	200.4	202.3	199.19	200.95	200.98	199.02	200.28	199.78	200.23	200.76	200.56	203.05	198.57	199.39	198.45	198.62	201.52	201.25	197.31	202.13	203.64	199.01	201.01	201.28	201.67	200.48	198.72	199.6	198.98	201.74	199.26	199.36	201.26	199.57	199.97	197.58
211.18	210.29	208.33	209.09	204.66	206.61	208.84	206.82	209	205.58	208.48	209.77	210.2	210.24	209.25	209.9	207.71	206.71	207.93	207.67	208.17	208.31	211.44	210.84	208.51	211.01	208.66	206.33	209.17	207.86	207.7	209.34	207.66	207.3	209.7	206.3	209.23	211.84	208.26	208.52	206.82	207.49	210.17	205.5	205.88	207.63	207.13	208.27	208.4	209.45
214.74	216.34	213.31	214.36	214.34	214.86	211.25	212.71	213.66	211.49	212.31	212.24	210.7	211.36	215.88	210.35	214.55	212.93	215.2	213.79	212.94	213.62	215.66	212.65	212.89	210.91	214.39	211.48	211.61	210.78	210.5	215.17	212.74	213.66	212.06	213.5	212.15	211.38	213.84	212.83	212.82	213.83	211.37	211.03	212.27	213.4	212.63	210.19	213.39	213.22
207.18	205.75	205.27	204.61	207.17	205.73	201.81	201.98	206.23	204.54	207.92	203.19	204.36	204.69	204.34	202.57	203.97	205.93	212.43	204.77	208.95	203.1	204.77	204.41	204.65	201.76	206.2	207.19	205.7	202.91	205.9	203.09	203.71	205.09	203.28	206.1	205.24	204.8	205.78	205.97	207.95	206.25	205.47	203.39	204.52	206.57	205.2	206.16	203.65	206.64
200.45	200.94	200.14	200.86	198.71	199.87	198.76	198.43	201.48	197.89	200.3	198.08	200.16	199.14	198.35	195.57	198.46	200.53	201.25	199.07	200.8	198.85	203.83	197.52	197.82	200.58	199.97	201.39	198.47	198.35	199.63	200.55	199.71	200.81	199.95	198.48	202.15	198.64	198.19	202.59	201.06	194.87	200.65	201.02	200.7	196.57	196.74	200.52	198.65	199.47
200.38	203.32	199.94	199.34	200.92	199.96	204.9	203.24	202.05	205.27	201.64	205.81	202.5	202.01	200.51	205.3	203.03	202.5	201.23	203.49	207.11	203.32	201.69	202.78	202.37	202.68	198.86	203.66	203.66	203.94	200.69	200.52	201.42	201.48	200.87	206.04	201.51	201.6	199.17	202.47	202.09	199.8	200.86	200.99	202.21	204.35	204.99	203.56	201.84	203.27
211.3	208.98	211.53	206.52	209.17	208.23	209.77	209.14	209.74	208.6	208.23	212.63	208.88	206.18	209.49	208.86	212.04	207.79	208.84	209.35	211.43	211.6	208.58	212.05	211.92	208.51	207.65	208.56	211.57	211.64	210.38	206.03	203.79	207.65	209.9	207.65	206.1	208.9	209.84	213.17	210.05	212.12	211.45	204.3	208.5	211.48	208.5	211.52	210.4	207.11
207.38	203	204.61	203.7	201.97	203.24	204.08	201.63	203.62	202.86	205.52	206.28	204.48	202.55	201	202.69	204.06	201.58	201.08	205.11	201.89	204.06	203.77	203.28	205.01	202.78	201.62	206.46	203.85	204.43	202.34	207.1	203.95	201.44	206.86	200.45	204.58	204.41	202.3	203.78	204	205.51	206.2	203.97	205.24	204.1	202.33	204.27	204.53	201.92
196.9	198.85	198.82	197.56	200.59	196.69	194	197.89	197.62	198.59	198.67	196.81	197.2	196.49	199.98	199.91	198.05	199.28	198.14	195.81	199.14	199.9	195.42	199.32	200.14	200.16	197.74	201.52	199.26	197.95	197.37	198.21	197.34	199.29	201.14	196.52	197.85	200.42	202.46	197.24	200.61	198.27	199.09	199.24	197.51	199.64	200.5	196.71	195.56	200.23
213.03	208.84	208.23	210.21	206.88	209.15	212.03	211.16	208.13	209.35	206.85	210.53	209.65	206.98	209.14	211.11	205.13	209.62	205.49	214.13	207.67	210.71	211.35	207.22	208.69	207.68	210.97	211.3	209.57	205.77	208.24	209.51	210.62	210.56	206.48	212.67	212.15	210.98	207.06	210	209.42	209.79	211.89	207.88	208.7	209.38	211.26	209.69	206.05	206.09
215.08	215.29	216.92	220.84	215.82	220.89	219.88	220.16	218.24	216.14	215.81	215.55	215.61	217.15	218.03	218.17	220.01	217.96	216.51	217.97	217.71	218.17	214.02	215.49	222.16	216.42	215.66	218.84	218.35	212.34	219.64	217.89	217.27	214.47	213.16	218.37	217.94	219.57	216.12	219.51	217.05	216.54	216.91	218.01	218.02	214.09	216.36	219.25	216.76	219.26
202.56	201.67	200.77	204.7	201.87	200.98	201.72	199.25	203.74	202.07	197.91	200.66	199.19	202.71	199.73	200.91	200.3	201.01	198.73	201.14	202.9	206.68	201.27	201.67	197.18	201.88	199.72	201.28	200.16	201.9	198.98	199.5	200.37	198.59	203.09	200.52	199.91	201.94	199.33	204.21	200.02	198.7	201.61	198.81	200.6	201.51	198.98	200.53	197.76	200.73
203.83	202.14	204.8	206.29	204.19	203.13	205.64	202.81	206.15	203.87	206.64	204.66	206.78	204.26	202.48	202.85	204.32	202.94	207.85	204.75	205.82	205.98	206.29	206.31	203.27	202.71	203.34	203	202.28	204.36	205.11	203.21	202.45	204.58	204.51	200.96	203.29	205.77	200.68	207.17	204.7	204.41	206.73	204.82	205.29	208.65	205.31	204.86	203.64	204.24
197.36	201.06	198.79	197.98	199.07	197.71	200.25	200.18	198.79	193.21	198.15	199.72	200.57	199.92	198.88	196.42	200.57	199.78	198.34	197.88	199.9	198.06	199.28	195	196.2	198.58	196.88	200.1	199.58	199.56	196.91	200.02	203.92	198.74	202.19	199.67	200.91	199.71	199.07	198.19	199.4	197.47	196.71	198.95	196.16	198.64	198.42	198.69	199.66	198.64
200.02	195.74	199.56	197.24	196.88	199.22	199	200.3	194.25	199.95	199.2	199.05	198.41	200.43	197.93	197	197.39	198.61	200.05	201.83	197.38	203.38	201.67	199.12	200.1	198.37	203.42	199.01	200.87	200.24	200.26	197.01	196.79	200.42	200.32	199.26	199.57	199.23	199.08	198.82	201.12	200.89	198.12	196.45	198.47	199.72	200.16	201.83	202.33	198.68
206.55	207.29	209.09	203.78	206.69	203.53	206.92	205.13	205.97	204.78	204.84	203.92	209.41	206.81	203.91	205.52	206.47	206.98	208.59	204.99	204.13	203.88	205.84	208.11	204.43	207.57	208.44	206.64	206.59	204.93	206.59	205.67	208.15	209.15	203.2	204.05	206.16	205.59	204.79	207.03	205.61	205.11	205.43	207.44	204.97	207.52	206.23	204.47	204.99	207.59
208.5	207.79	205.49	210.14	208.52	208.25	210.12	206.7	206.01	207.14	207.94	208.13	209.26	209.65	207.45	208.41	209.74	209.82	210.14	207.02	212.02	208.83	208.68	208.2	208.26	208.38	210.63	210.57	209.96	208.93	209.46	210.71	207.68	206.8	207.09	206.71	211.09	204.66	208.95	207.58	208.79	207.78	212.92	209.65	207.37	206.88	208.01	207.63	206.78	209.89
202.75	203.53	202.39	203.18	204.59	205.84	203.19	204.19	207.09	204.45	202.63	204.39	204.08	204.83	205.02	203.77	205.62	201.46	198.26	206.35	201.9	202.97	205.83	203.57	205.42	198.35	207.28	202.84	206.35	204.69	203.09	205.51	202.91	200.2	207.31	202.96	204.93	202.05	202.27	201.55	206.27	203.79	202.68	201.94	203.54	202.52	205.82	202.28	204.44	207.11
210.75	210.59	212.03	209.34	214.79	209.4	212.04	208.8	213.61	212.8	210.9	213.06	211.55	208.31	211.13	210.51	213.9	212.91	214.44	209.93	209.59	212.59	211.81	211.35	210.47	210.56	208.81	212.66	212.28	212.14	214	211.99	212.49	211.18	211.18	205.5	213.65	212.14	210.64	215.38	211.38	210.77	212.87	214.32	211.79	209.64	211.18	212.33	211.73	212.42
205.51	204.21	207.82	204.81	207	206.22	206.12	204.06	205.61	206.64	204.01	207.38	207.24	205.28	206.88	205.93	206.43	206.71	209.05	202.95	203.6	206.11	204.44	205.05	206.36	204.91	206.14	204.88	205.03	206.6	204.9	203.79	208.41	207.84	205.06	202.74	207.29	202.1	206.67	201.29	203.67	205.04	206.17	204.9	204.12	204.85	209.23	206.85	204.13	205.22
199.74	201.05	203.17	204.74	205.55	204.43	206.19	201.23	203.16	203.91	201.49	206.87	201.23	202.75	201.46	200.94	201.68	203.48	205.16	207.15	206.57	203.26	202.7	202.51	202.25	202.21	202.38	202.19	205.19	200.16	203.65	202.9	202.65	203.68	204.75	204.34	203.32	204.41	204.15	201.65	202.11	206.95	206.23	203.27	203.83	201.27	201.41	202.64	204.28	206.01
202.11	203.32	200.34	200.83	202.66	200.12	199.84	200.95	201.81	201.15	203.47	198.29	206.59	199.51	204.2	202.43	201.03	203.35	198.75	200.01	203.16	202.45	203.86	202.94	202.96	199.94	203.77	203.37	200.34	197.93	203.24	200.46	200.97	200.59	199.79	200.4	200.03	200.79	200.49	203.21	202.09	199.2	200.99	199.64	201.5	201.49	201.54	202.39	202.03	202.46
207.25	202.13	202.85	203.08	204.91	199.46	201.44	205.56	201.98	201.13	202.84	204.88	203.42	204.48	202.93	206.83	199.91	202.4	202.13	200.45	204.59	205.91	203.78	204.02	205.97	199.4	203.12	205.55	202.74	204.82	200.37	206.78	202.27	201.87	206.72	201.8	201.9	206.5	205.29	202.73	203.97	204.08	207.88	205.3	201.43	208.48	203.2	205.06	198.9	203.32
204.16	205.4	201.59	205.97	202.81	208.54	202.03	203.95	200.81	203.22	206.23	204.37	206.32	204.4	206.88	203.67	200.48	199.98	204.4	205.03	203.49	205.57	205.24	206	207.05	205.87	203.3	204.85	202.49	203.61	205.74	204.04	205.41	204.66	208.49	205.11	204.15	200.89	202.1	202.25	204.85	206.02	207.75	207.65	202.9	204.2	204.73	203.05	204.12	203.67
207.25	205.19	208.1	207.79	202.7	211.72	204.32	205.53	203.79	207.3	207.27	208.19	206.7	206.6	204.76	206.03	206.62	205.34	207.54	205.23	204.19	206.28	206.49	204.31	207.46	207.06	208.15	205.42	204.13	210.74	205.25	208.8	205.67	206.28	205.18	202.98	202.99	204.92	206.9	207.92	206.83	204.72	202.65	204.53	208.4	205.84	206.6	206.86	209.13	205.59
199.54	199.49	197.09	198.91	198.28	196.72	198.92	199.12	200.08	202.29	196.78	196.53	197.52	201.83	201.05	198.84	196.75	200.23	199.22	198.87	202.09	198.41	196.98	200.24	197.2	198.3	199.83	199.28	199	200.47	202.58	199.45	199.48	195.91	200.16	197.61	200.01	196.53	201.45	201.92	198.08	199.28	196.2	195.71	201.47	200.64	198.45	196.65	196.55	198.22
206.38	206.74	209.67	211.84	205.57	206.74	204.36	209.51	208.54	208.39	209.12	209.85	210.9	209.58	207.25	207.26	209.01	208.23	208.66	208.37	208.29	209.64	206.3	204.62	208.04	208.6	209.63	207.3	206.43	209.33	209.33	206.74	208.58	209.62	205.63	208.22	212.22	207.13	207.37	208.89	206.34	209.29	208.66	210.1	208.79	207.25	207.31	209.85	208.8	210.09
212.9	218.9	214.89	216.11	214.94	218.5	218.55	216.41	214.31	215.31	214.91	214.27	217.29	214.79	216.45	217.9	216.98	214.62	215.47	216.53	217.17	215.56	218.44	214.89	216.55	214.95	217.03	216.52	217.74	217.63	216.13	218.79	218.45	216.13	215.84	215.82	216.83	217.23	215.92	213.49	222.33	215.44	218.9	215.79	214.31	214.23	220.34	219.21	218.31	216.83
209.22	210.06	208.18	209.28	204.33	209.15	209.43	208.57	209.92	211.13	209.89	205.73	206.73	207.58	209.39	211.75	206.23	210.18	211.07	210.29	211.11	206.12	207.78	209.79	209.16	209.16	209.22	210.13	209.94	205.91	208.29	208.32	206.85	206.15	212.58	207.84	210.97	206.71	207.87	207.93	211.32	212.32	209.39	208.14	208.34	209.06	212.12	208.73	207.42	207.48
204.01	203.21	207.26	202.09	202.14	202.85	202.09	201.59	204.08	203.68	202.73	205.22	202.99	202.79	202.72	203.74	204.73	201.95	205.24	204.52	202.51	204.17	200.74	202.48	202.11	200.59	204.07	203.46	201.03	204.31	204.82	203.18	198.65	202.52	203.92	204.19	205.55	202.21	205.52	201.69	201.82	203.63	203.03	205.06	201.29	204.99	200.24	204.87	200.49	203.14
203.46	202.47	207	203.21	202.28	207	204.09	202.37	203.96	206.62	201.89	200.49	203.76	200.17	204.35	201.11	202.72	205.33	205.13	202.63	204.74	204.59	200.72	202.97	199.08	204.93	205.1	203.09	201.22	202.07	204.55	204.35	206.28	205.24	207.03	204.22	201.72	203.05	206.33	204.17	202.52	203.22	204.21	203.09	204.62	203.88	204.32	205.21	205.3	200.42
210.53	208.51	209.14	208.02	211.68	206.88	210.44	210.07	207.68	211.92	207.69	209.48	210.31	210.38	207.86	210.44	207.05	209.29	210.48	212.09	207.41	210.14	207.72	209.45	209.93	209.78	210.3	205.09	209.91	209.8	206.51	211.22	208.16	208.58	210.7	208.15	206.75	208.11	210.25	210.06	208.12	205.16	207.47	206.99	206.65	208.99	206.24	205.63	206.06	211.38
206.73	209.6	208.61	206.54	206.65	209.61	208.88	210.08	207.82	208.41	209.72	210.41	210.7	208.08	209.36	210.49	204.81	209.48	209.38	207.29	208.22	207.7	214.08	209.41	211.48	206.39	209.07	208.6	209.75	208.28	212.74	208.5	205.1	205.75	203.85	209.72	207.49	209.22	205.92	207.46	207.28	207.74	211.32	209.56	212.92	209.26	208.62	210.35	209	206.46
200.36	202.48	203.76	204.41	203.19	201.45	202.53	201.66	202.52	199.86	203.13	205.74	203.65	202.89	201.11	203.43	204.39	206.42	204.18	203.31	202.37	205.18	202.4	202.74	204.64	204.69	202.23	204.15	201.19	204.66	204.25	204.17	205.58	205.28	202.71	204.53	204.99	204.27	201.54	203.46	204.98	203.52	204.41	202.86	201.32	201.3	203.65	207.9	202.48	203.44
200.09	202.14	202.72	202.14	206.56	205.03	203.59	204.1	201.35	203.45	203.87	204.83	203.88	204.32	204.21	205.22	204.87	206.86	202.33	205.77	202.04	201.18	202.31	204.99	204.44	205.07	203.7	201.81	202.01	204.66	206.71	201.24	201.45	207.35	204.73	202.74	204.5	201.25	202.71	203.08	202.78	201.47	202.6	204.34	206.31	205.95	204.53	208.28	203.62	202.73
203.06	202.47	204.72	203.46	206.78	202.78	203.33	202.96	205.86	204.39	206.15	202.23	204.63	207.29	203.83	202.82	201.38	204.5	202.14	204.79	204.25	205.5	205.47	200.72	203.32	203.48	204.19	204.16	204.01	205.29	208.28	205.34	206.79	204.93	205.91	202.67	207.17	205.11	207.03	203.16	202.33	203.2	203.63	204.22	204.66	206.07	207.03	204.56	209.18	202.3
201.84	196.2	195.52	198.06	196.26	197.76	196.21	196.42	198.78	198.74	194.82	198.24	195.01	200.28	198.33	196.82	198.49	197.78	198.07	196.58	198.26	199.82	200.04	200.53	197.75	196.92	198.98	198.98	198.96	199.42	197.07	195.76	198.44	199.34	198.95	196.42	198.98	196.91	198.47	195.12	197.31	200.37	197.51	200.06	196.32	199.3	197.76	198.66	197.77	199.76
206.84	209.62	211.37	208.6	208.9	205.37	210.31	211.05	207.68	209.64	208.85	209.58	210.33	210.26	210.22	207.39	208.31	211.9	208.32	208.72	210.41	208.6	206.16	207.7	209.25	208.35	210.05	207.48	209.74	208.36	207.88	206.23	209.11	210.41	212.69	205.79	209.85	207.72	206.59	207.94	205.33	208.75	208.51	210.98	204.83	206.98	207.75	211.78	205.78	209.14
203.33	203.41	203.6	205.86	203.87	200.77	200.23	203.79	202.65	207.25	202.23	202.26	204.22	204.86	206.21	204.74	205.99	203.38	209.31	203.69	204.58	204.71	207.59	207.33	202.85	204.48	205.18	208.03	206.07	203.79	206.58	201.09	203.82	208.26	208.06	206.04	201.73	205.14	203.76	205.46	206.52	205.74	201.67	208.38	201.83	206.43	205.77	203.85	204.56	207.05
207.01	208.68	204.29	209.33	208.3	209.19	209.65	208.42	207.23	209.66	207.91	208.07	208.6	208.13	206.62	206.54	209.22	205.57	206.99	209.43	209.31	209.03	203.5	208.31	208.68	207.44	207.94	204.86	205.21	208.52	209.83	210.83	208.79	208.56	207.67	207.46	208	207.98	209.18	205.38	202.32	208.04	204.39	208.85	209.2	207.41	206.92	207.1	206.02	209.62
204.37	202.15	203.38	200.27	202.94	201.43	199.09	205.93	202.18	201.83	203.6	200.13	199.51	203.21	203.3	200.78	201.78	203.03	200	202.38	205.69	200.89	200.29	206.17	203.69	203.16	201.75	206.73	199.93	199.34	203.17	201.38	201.52	202.65	203.56	202.15	204.53	200.44	198.98	201.47	202.72	203.55	203.54	201.25	201.26	203.69	204.77	205.71	199.56	203.83
204.69	206.09	209.44	209.76	213.1	209.38	209.59	210.19	208.8	209.83	207.03	208.89	211.73	209.48	207.95	207.38	211.35	211.05	207.9	206.07	209.67	209.2	210.28	207.9	209.51	206.88	210.13	208.17	207.15	208.93	210.55	211.16	214.76	208.25	210.05	211.52	211.26	207.86	209.93	210.08	209.71	210.92	210.42	211.77	210.2	209.7	208.47	210.42	209.93	214.39
205.47	204.44	205.15	204.62	203.43	208.24	203.18	208.41	205.88	205.33	206.58	204.53	205.98	205.59	203.89	207.05	204.57	207.11	204.82	211.09	204.42	203.77	206.36	205.63	203.76	200.92	206.73	207.3	205.59	206.45	207.2	209.56	208.01	204.71	208.65	205.1	204.28	205.72	206.8	206.88	202.58	206.07	204.6	203.64	205.72	204.61	204.7	203.58	206.94	207.29
212.69	212.21	210.84	211.3	213	215.35	208.08	213.95	214.85	211	214.97	209.03	212.49	212.65	215.23	211.49	213.63	212.17	213.85	213.22	210.78	212.96	211.55	211.12	210.38	210.2	209.72	212.61	212.11	211.69	212.23	212.97	212.89	207.64	210.18	211.15	211.81	210.48	209.54	211.87	212.64	212.16	209.51	209.6	209.24	210.58	210.95	211.89	214.67	211.76
203.75	200.81	198.3	200.7	200.53	201.1	197.31	201.59	202.35	199.62	199.56	200.94	201.56	203.77	198.68	200.17	203.2	199.48	204.45	202.39	200.33	200.54	199.97	203.54	196.33	201.43	199.14	201.14	200.67	202.9	201.58	196.55	202.88	200.08	203.03	199.81	199.94	202.44	202.03	199.64	200.41	201.92	198.26	200.55	202.64	199.18	196.97	202.26	197.33	202.87
209.39	204.24	205.69	204.52	205.95	203.55	203.52	203.63	205.75	205.07	207.35	203.78	204.06	204.66	203.59	206.43	203.29	203.67	207.59	202.18	201.15	202.87	206.46	204.05	203.52	204.42	203.88	209.73	204.69	203.12	204.29	204.11	204.4	205.68	201.64	203.12	203.82	204.27	203.93	206.69	200.01	209.64	206.02	204.99	201.39	204.39	206	202.44	204.84	204.12
198.05	203.06	201.43	199.95	199.96	202.27	200.6	203.07	204.56	201.87	201.16	202.21	204.26	201.77	202.62	198.68	199.92	200.99	198.35	201.58	200.3	205.06	202.87	203.8	204.74	200.52	201.82	203	202.05	198.75	202.29	199.51	203.47	200.59	202.35	199.59	200.38	197.42	202.96	201.27	202.28	204.41	199.35	201.11	199.77	201.03	201.83	201.57	201.14	197.16
213.69	210.63	213.6	208.14	212.88	211.18	213.13	211.07	213.05	209.85	213.08	213.07	211.86	212.26	208.67	211.97	210.09	214.48	209.98	211.02	212.78	209.78	210.64	213.68	208.18	208.98	213.48	208.05	213.46	214.41	212.76	207.84	211.26	213.61	212.95	211.18	209.45	211.63	213.65	210.34	211.17	211.08	209.13	211.75	210.45	211.62	212.72	210.43	209.52	214.98
207.76	209.02	206.98	207.67	208.31	206.44	206.69	206.54	204.97	207.48	208.37	207.12	209.6	207.74	206.72	206.26	205.97	210.28	208.17	208.41	206.06	209.14	208.37	207.76	206.61	206.65	206.84	206.74	207.92	206.78	203.14	208.71	205.56	206.81	209.67	206.63	208.21	210.43	209.4	205.09	205.82	207.91	207.99	208.77	201.9	207.16	209.92	210.32	208.62	207.43
203.64	202.11	200.49	203.77	202.53	203.14	204.49	204.09	205.98	204.36	202.14	199.68	201.85	202.29	201.2	208.54	204.3	201.99	199.31	203.76	203.73	206.59	202.45	200.35	202.68	202.52	204.33	204.84	201.81	204.05	204.91	203.12	202.6	205.09	202.09	200.74	207.61	203.87	201.49	202.3	201.05	201.51	202.51	204.27	200.88	204.2	202.79	204.72	206.58	203.99
200.04	197.13	199.8	197.46	200.63	199.05	199.2	200.83	198.24	198.87	196.76	198.06	197.56	200.31	199.7	197.66	199.55	201.24	200.23	196.65	201.09	202.7	197.4	202.04	201.38	199.96	201.46	198.08	198.25	200.53	201.94	199.21	200.86	196.41	200.55	201.03	200.8	200.77	202.29	200.76	195.76	197.77	200.3	201.16	200.32	201.29	199.88	196.39	197.08	199.79
203.77	203.66	203.31	203.98	202.79	203.43	200.84	203.27	204.84	203.18	201.93	204.08	203.91	202.66	205.91	203.1	202.24	200.36	203.8	205.35	202.03	203.18	202.15	203.72	204.37	202.73	203.03	203.26	203.03	205.49	202.92	203.39	205.07	202.52	202.81	203.49	203.94	205.25	202.71	199.42	203.25	203.85	203.27	202.61	199.4	201.73	204.2	201.85	200.57	200.52
208.85	207.16	209.08	211.59	209.55	207.96	204.44	209.43	210.28	207.31	209.3	204.53	211.05	208.52	210.33	209.17	212.23	207.3	214.8	208.65	209.23	208.07	208.56	208.12	207.5	206.29	208.16	210.33	208.91	211.7	206.79	209.43	211.85	207.35	208.3	206.63	208.49	211.88	211.45	210.84	212.05	208.63	205.48	206.17	207.17	208.92	210.04	208.32	209.69	209.65
203.38	201.77	198.52	204.56	201.61	203.91	203.13	198.79	198.93	202.13	197.78	199.57	198.17	197.3	202.02	200.96	202.33	201.3	199.28	201.02	203.4	199.33	198.41	200.67	198.91	200.16	199.77	200.12	201.49	200.06	201.83	198.56	200.4	199.19	197.74	197.91	201.7	199.43	199.47	201.81	202.14	197.75	201.85	199.86	203.01	196.63	196.23	198.02	200.92	198.09
204.4	204.61	203.34	206.4	202.8	205.14	204.96	206.62	203.41	203.68	203.93	203.49	200.25	203.07	201.14	204.09	203.3	203.21	206.41	203.58	205.88	205.09	205.71	204.45	204.27	204.73	204.41	205.59	206.02	206.79	203.63	206.05	204.28	202.86	203.24	205.2	204.92	202.16	204.77	205.6	202.47	205.2	200.9	201.03	202.03	203.81	203.14	201.77	205.98	204.45
201.5	199.38	200.18	198.58	198.92	199.78	199.38	202.1	200.46	201.28	198.86	199.02	198.69	198.37	199.63	196.72	201.82	201.38	200.47	200.32	199.05	199.12	200.81	201.18	197.94	198.55	203.41	199.1	199.8	196.52	197.39	203.34	200.77	200.64	199.9	196.88	199	203.52	199.47	197.35	203.63	199.85	199.39	197.49	196.95	199.26	198.89	198.12	199.55	200.26
208.66	209.55	209.18	208.49	210.83	209.56	210.17	211.54	209.66	211.35	212.31	209.67	210.27	209.34	208.01	209.74	207.11	208.28	206.52	210.02	211.21	208.26	210.16	205.5	211.4	207.32	210.58	210.25	208.35	209.13	206.56	208.33	208.89	208.65	210.34	211.14	208.1	208.94	208.71	206.06	206.47	208.6	208.07	206.72	210.36	210.76	212.44	207.14	210.02	207.3
200.61	201.7	200.41	201.93	201.42	201.77	200.66	200.28	201.22	197.56	200.02	199.58	199.91	199.79	200.88	199.23	199.4	201.74	194.77	200.22	198.02	202.71	199.36	199.69	200.24	200.15	202.65	200.95	202.08	200.78	200.76	203.27	199.58	198.06	198.91	200.99	199.25	198.26	203.51	200.97	199.79	202.15	196.27	196.55	201.16	203.5	201.98	201.28	200.43	201.63
203.27	199.02	202.48	203.18	201.21	203.31	204.1	204.24	203.6	201	202.45	199.85	200.59	201.41	201.37	202.57	200.91	202.04	200.99	199.4	201.44	201.95	202.01	199.41	199.98	200.23	200.65	203.17	200.72	201.09	200.81	203.23	200.52	204.63	204.42	200.96	203.24	202.53	200.01	201.68	198.65	199.56	204.3	201.51	199.84	200.35	200.9	200.1	198.68	203.05
213.96	212.2	213.83	212.49	213.09	210.86	213.97	211.89	211.64	213.81	210.17	212.02	213.13	210.09	212.55	210.66	212.53	214.08	211.49	211.16	212.7	213.47	213.82	212.08	209.35	213.47	211.12	215.4	210.48	213.84	211.76	213.09	211.81	213.5	215.52	212.17	210.79	213.49	212.41	211.16	214.05	213.2	210.06	213.49	212.42	211.91	214.9	215.75	211.63	211.23
211.64	213.48	212.74	212.23	215.63	215.39	213.72	214.7	210.85	213.16	213.46	212.09	212.84	215.4	211.8	212.6	214.61	211.01	214.31	212.95	207.95	209.97	211.78	214.73	211.58	212.01	212.36	216.94	211.86	213.24	211.41	214.52	214.14	214.91	212.61	212.35	212.05	213.46	210.81	212.84	213.01	210.07	215.92	214.1	209.5	211.24	214.34	214.37	211.54	214.27
209.95	211.91	207.23	208.53	208.93	206.77	208.16	211.91	208.14	208.36	207.59	208.71	210.96	208.51	207.07	212.26	207.33	207.13	206.1	207.05	209.22	208.44	209.86	211.4	209.03	210.17	205.55	208.41	207.93	210.29	213.03	212.16	209.83	209.62	209.51	209.75	210.09	211.13	208.6	209.46	211.18	208.56	210.28	208.6	206.41	209.86	209.62	208.83	206.4	211.22
208.32	208.47	208.72	204.27	205.95	206.89	207.5	208.71	207.91	207.09	208.22	205.9	208.61	205.31	208.03	210.41	206.31	207.07	207.79	205.06	206.09	206.2	206.01	207.8	207.27	206	211.27	208.75	209.27	209.95	206.95	207.19	210.54	207.77	207.26	209.3	206.94	207.93	206.59	206.94	206.58	206.05	208.08	209.48	205.86	210.23	205.59	208.75	210.97	207.07
218.07	219.87	214.74	216.58	217.09	217.48	214.32	218.47	220.76	216.79	216.46	216.59	214.37	221.19	214.53	218.54	218.54	211.72	216.62	216.68	216.14	215.73	215.7	215.66	217.26	215.44	217.37	216.51	217.32	216.67	215.91	217.12	216.71	216.79	221.65	215.71	215.94	220.64	218.27	218.55	217.76	217.93	217.66	219.7	217.85	216.04	217.24	216.54	217.49	217.44
213.42	211.62	215.57	213.16	214.2	215.54	211.63	214.16	213.99	213.75	213.53	210.92	212.74	216.64	215.26	215.73	214.41	215.35	215.66	214.56	214.3	215.63	215.45	215.26	212.7	214.41	214.24	213.68	216.55	214.86	215.81	212.37	215.27	213	213.36	213.18	211.37	214.94	213.46	214.81	216.32	213.3	211.82	212.52	215.13	215.08	211.11	216.33	212	211.82
206.44	210.5	208.59	207.55	206.45	207.23	208.31	207.69	209.48	205.32	209.36	207.5	211.43	209.77	208.03	210.8	209.19	205.75	206.55	209.53	209.41	209	207.7	206.2	212.34	208.4	207.96	208.2	211.6	209.68	206.86	207.27	208.78	207.71	210.41	208.27	209.93	210.2	209.11	205.14	207.24	209.28	208.39	208.63	205.82	210.59	207.84	208.46	205.5	208.75
211.73	212.13	211.83	210.77	215.17	213.37	212.62	211.91	211.06	215.37	211.08	212.23	212.04	212.67	210.79	212.77	212.03	214.03	210.68	208.59	215.39	212.64	210.68	210.26	212.78	213.19	213.01	207.38	215.72	208.59	211.43	211	212.24	212.62	209.68	212.21	211.57	215.64	211.31	207.86	212.72	209.14	210.25	211.39	213.89	210.48	211.24	210.88	211.53	213.11
205.17	206.21	206.3	208.11	209.2	206.72	205.56	207.06	209.23	207.91	210.96	206.6	206.88	210.66	211.71	208.26	208.5	205.07	206.41	207.91	209.11	209.55	208.78	207.61	210.41	204.39	208.59	206.83	209.52	207.43	205.57	208.59	208.81	205.98	206.56	208.1	206.16	208.87	206.97	206.15	207.18	207.89	209.49	210.48	209.91	211.71	209.47	209.31	203.8	204.36
206.63	205.78	207.35	205.23	206.42	206.78	206.78	206.01	207.22	207.91	209.26	203.59	209.75	204.66	205.9	204.29	207.54	209.1	206.87	209.01	206.02	208.18	206.33	207.47	206.42	206.59	207.66	208	207.6	206.49	209.7	204.35	208.82	203.44	206.22	206.73	205.62	204.59	207.08	206.85	206.65	205.03	204.04	207.87	208.65	205.93	206.61	208.07	205.59	205.11
214.34	212.34	209.57	215.05	213.25	211.24	213.4	213.02	212.24	212.32	208.84	212.78	212.15	210.13	211.01	210.65	212.51	210.93	214.64	213.64	212.1	208.34	210.91	209.85	213.97	212.77	210.6	213.23	212.49	211.93	212.16	212.88	210.37	210.5	210.34	213.46	214.05	213.4	214.34	212.61	213.45	208.98	211.19	206.79	210.75	213.86	213.04	211.53	212.61	211.6
196.58	197.86	200.09	199.57	197.77	198.45	198.42	197.43	198.57	199.99	199.29	201.29	196.54	199.66	200.59	197.97	199.52	200.06	198.68	199.46	198.88	196.01	202.31	196.09	197.89	199.24	198.06	199.71	198.1	197.69	201.45	194.22	197.46	201.34	197.78	195.56	200.59	198.06	200.64	197.1	201.48	200.15	199.19	196.85	196.72	196.3	200.37	198.26	201.27	197.3
216.74	212.53	211.17	211.22	207.66	212.38	209.74	214.7	213.84	208.91	207.22	210.83	213.02	208.78	211.73	211.66	213.96	214.63	209.81	211.19	211.97	211.45	211.69	209.48	209.86	210.88	211.88	210.13	211.06	212.73	212.04	213.13	209.63	215.18	210.65	210.41	211.04	211.66	212.46	209.58	209.49	213.56	212.11	212.97	211.21	212.68	213.77	210.76	211.58	209.2
202.83	203.46	201.23	203.35	201.25	206.07	203.2	204.2	203.22	202.77	200.89	200.28	201.24	202.94	204.33	201.27	202.83	202.86	201.84	201.78	201.67	204.7	205.91	200.38	205.89	203	203.69	203.73	204.97	201.12	204.38	203.77	201.95	202.17	201.59	202.63	203.97	198.25	204.23	205.07	206.25	201.84	202.26	203.24	201.93	205.34	200.95	205.6	202.58	199.17
201.64	202.6	200.39	203.41	203.37	204.7	206.76	203.32	200.31	205.3	201.48	202.89	200.12	200.55	202.87	200.79	202.91	202.83	201.18	204.33	203.18	202.27	199.97	201.84	199.79	204.25	200.66	203.17	202.09	203.88	205.76	201.38	202.86	200.22	205.03	203.68	198.43	202.28	199.75	202.36	201.21	202.91	199.94	205.68	203.27	200.64	200.9	201.3	202.95	203.95
195.94	198.24	198.23	201.07	195.18	197.78	196.37	198.86	196.56	197.04	201.39	196.65	196.01	201.63	199.03	197.32	197.65	195.34	201.29	200.03	197.09	199.06	198.1	198.98	196.46	197.14	200.04	197.63	196.01	198.26	199	198.94	201.65	195.7	200.45	199.44	201.08	194.83	196.48	198.75	195.84	195.91	197.89	195.97	200.24	196.67	201.72	195.52	196.7	200.65
199.68	198.68	196.06	202.17	201.82	199.49	198.65	199.33	198.86	199.1	202.58	200.15	199.5	201.42	200.66	201.07	199.91	199.03	202.96	199.4	201.59	202.38	202.62	203.98	200.66	202.2	202.38	201.55	201.43	202.04	200.13	200.95	204.21	201.06	203.47	201.57	201.58	197.79	198.62	201.68	197.86	197.89	203.08	198.01	198.07	200.61	199.3	199.04	201.63	199.53
215.95	213.29	211.58	213.64	210.92	215.1	211.9	212.84	209.61	210.2	210.27	214.71	214.01	213.74	211.19	212.34	212.07	211.27	213.42	211.24	211.27	214.83	211.07	215.35	213.13	213.7	212.12	214.44	214.55	209.98	211.79	211.92	213.59	210.75	210.47	212.9	214.3	211.83	211.44	210.83	214.77	213.85	211.9	209.9	213.34	214.42	215.43	212.08	214.67	213.07
203.96	203.19	204.63	203.85	200.25	201.64	202.15	201.77	201.19	201.34	202.97	204.28	200.3	200.36	199.36	203.26	205.78	202.41	203.75	204.11	200.35	201.58	206.06	203.16	200.63	200.7	200.61	204.68	200.65	203.33	199.7	200.6	204.27	202.16	202.72	203.66	202.45	201.72	203.39	201.68	202.35	202.58	203.86	203.4	205.42	199.73	203.4	205.25	204.48	200.96
203.22	204.54	205.19	206.18	203.53	204.9	203.1	208.03	207.47	202.39	204.68	204.49	204.72	202.55	204.76	203.04	204.75	202.65	202.69	203.24	203.87	205.69	208.02	202.41	203.33	204.33	203.74	203.38	202.21	205.92	205.46	200.82	202.84	202.33	207.53	203.83	204.01	203.99	208.79	201.17	196.99	204.96	202.84	205.8	202.27	205.98	201.76	206.01	201.75	205.58
204.64	204.51	209.64	209.07	208.92	203.23	207.06	206.17	208.5	207.19	207.25	207.21	206.14	208.27	207.37	207.02	208.69	209.02	208.82	206.94	207.36	207.28	207.54	208.29	211.39	205.96	204.46	202.91	208.47	204.8	207.01	208.54	208.27	208.72	208.11	208.67	209.78	208	207.27	206.8	210.08	208.96	210.43	211.43	204.03	209.95	211.1	205.97	209.21	207.18
206.14	206.14	207.75	209.48	207.25	208.25	206.38	205.71	209.4	206.45	209.16	207.62	204.1	205.6	207.87	208.71	208.16	204.11	206.92	209.04	207.61	206.61	207.93	209.05	208.06	202.25	207.83	204.89	209.95	209.31	205.22	209.2	206.03	207.85	205.13	209.5	206.96	206.46	207.77	209.48	206.7	209.97	208.08	207.66	207.43	206.99	210.16	209.13	208.77	204.41
215.1	214.2	212.25	214.94	216.07	214.62	210.11	212.94	215.43	214.37	213.29	211.81	212.21	213.28	213.42	214.13	214.47	213.73	215.02	210.74	212.11	212.77	211.91	211.22	212.82	214.05	214.46	214.89	214.69	212.47	214.85	210.52	215.09	215.38	215.25	215.07	211.83	212.69	213.34	209.1	212.97	214.28	213.64	213.9	212.41	213.09	213.85	211.48	209.39	212.94
202.56	201.09	202.02	202.83	203.29	201.3	203.6	199.93	201.5	203.15	201.36	198.76	199.48	204.76	204.28	199.62	203.85	200.3	202.06	204.26	200.17	202.26	202.06	204.2	200.82	204.45	203.83	201.05	202.71	201.76	200.52	199.32	199.06	201.24	198.16	203.49	205.41	203.35	207.68	202.93	202.57	202.02	200.79	204.71	202.09	203.81	201.65	204	198.3	202.23
210.12	207.37	205.19	209.78	208.31	207.17	213.45	209.59	210.08	211.31	205.45	209.68	210.29	208.37	208.92	210.15	209.15	209.61	209.96	208.18	209.68	209.28	210.65	206.48	211.3	208.85	209.57	208.32	211.94	211.77	210.73	208.94	209.47	206.78	211.5	207.82	207.47	210.44	210.24	207.36	209.62	211.64	207.8	207.98	209.73	211.27	212.13	207.74	208.01	206.08
207.67	207.41	205.51	205.63	211.64	205.05	208.49	209.4	207.04	208.11	210.89	210.71	203.89	207.18	208.18	205.81	210.51	209.79	209.26	207.05	206.5	206.21	211.62	209.24	208.59	206.08	208.64	208.08	207.24	209.45	206.25	208.07	212.6	208.58	205.11	208.29	206.1	209.95	208.26	208.53	208.48	206.55	210.96	207.44	207.3	211.43	205.97	206.75	208.12	209.76
211.44	216.84	211.95	211.72	213.71	214.12	211.66	212.88	215.44	215.1	215.23	212.57	214.12	214.47	216.39	212.69	210.39	214.98	216.8	214.25	212.82	213.03	216.67	214.62	213.03	214.45	210.52	214.18	214.49	213.77	211.88	213.49	215.99	217.4	213.81	213.84	215.12	213.8	213.87	216.05	214.84	213.64	216.13	216.84	215.01	211.9	215.1	214.79	216.95	214.99
201.93	201.47	200.52	202.82	201.17	205	201.76	199.79	201.61	203.74	205.13	203.07	203.24	204.02	205.62	201.07	202.37	202.78	205.12	198.92	201.03	203.44	203.45	205.32	202.43	200.35	202.22	201.05	202.86	204.48	203.12	200.49	201.97	202.9	200.33	203.04	199.34	203	206.23	203.75	202.19	203.39	201.55	202.1	201.63	201.23	199.86	200.99	203.33	202.95
217.48	218.15	216.51	217.35	218.66	217.71	216.41	221.07	216.95	221.95	216.92	220.34	217.38	219.59	216.64	218.15	214.6	220.46	215.11	216.98	219.94	220.64	216.3	220.78	217.95	219.01	213.16	214.64	217.49	218.3	219.01	218.59	216.94	217.82	217.68	218.93	217.8	219.28	216.96	215.98	218.06	216.37	215.41	219.85	217.09	220.31	214.81	218.09	216.11	217.87
207.01	203.69	207.03	208.14	208.43	206.52	202.1	205.92	206.25	208.25	206.62	207.42	207.48	204.51	205.82	204.16	204.55	205.3	207.42	204.08	207.19	206.75	204.74	204.37	203.33	205.23	207.95	205.44	205.15	210.48	205.59	208.62	208.17	205.86	205.45	204.56	207.13	205.65	209.63	207.05	205.16	206.11	207.55	210.34	207.92	206.62	207.09	201.96	209.01	205.71
199.24	199.73	198.82	200.82	203.63	202.64	198.59	201.1	199.15	202.58	204.38	202.82	200.74	201.26	200.13	196.42	199.62	200.81	195.31	200.19	201.27	198.84	201.64	200.47	203.44	199.41	201.14	203.57	201.69	199.07	200.73	201.32	199.59	198.41	201.89	198.28	198.9	197.22	201.8	199.47	202.98	198.8	199.39	199.96	199.23	201.62	198.96	200.37	201.67	201.93
200.92	198.79	198.95	202.39	199.92	200.53	204.77	200.2	200.31	200.87	199.37	202.27	197.84	200.87	199.48	198.07	200.68	202.9	200.72	201.83	203.67	198.88	198.88	197.77	198.92	201.34	200.62	197.54	196.56	196.13	192.77	203.79	200.91	198.01	196.45	201.06	203.09	199.98	197.05	199.64	201.96	199.52	200.9	201.18	200.13	199.79	197.67	198.59	202.5	199.47
203.06	203.23	204.56	204.18	203.59	204.23	203.19	203.65	200.64	204.8	204.8	202.46	205.12	201.97	203.03	203.36	203.14	202.91	204.8	208.51	203.59	202.81	205.28	204.62	204.55	205.8	203	202.82	203.42	202.82	208.24	206.07	206.31	206.59	204.21	205.73	202.93	203.89	206.81	207.07	205.84	202.58	205.73	205.92	202.19	204.14	205.54	206.15	207.75	204.81
218.76	219.79	217.16	221.22	218.03	218.69	219.52	219.25	219.57	216.88	218.89	219.73	216.5	219.22	218.35	217.74	217.32	217.13	221.23	218.04	218.47	215.78	218.6	218.01	218.11	216.06	217.19	215.2	216.64	215.76	217.25	217.75	217.16	215.78	214.36	216.66	216.7	219.21	219.13	220.59	216.91	218.28	218.64	214.19	218.44	219.42	216.91	216.76	220.55	220.27
210.62	210.99	208.44	206.57	207.91	209.74	207.55	207.05	209.55	208.75	210.91	211.61	208.02	210.54	211.19	209.55	210.06	211.82	212.27	208.37	209.62	208.82	211.31	208.35	212.12	207.79	208.57	206.72	211.58	209.67	206.25	207.89	207.57	211.04	213.34	211.36	210.8	208.39	210.34	209.85	208.83	207.94	209.55	208.99	211.38	208.55	209.06	208.92	205.73	208.76
216.99	218.59	217.98	217.49	220.18	218.5	217.34	219.91	219.12	217.99	219.58	214.18	215.77	218.84	215.87	217.41	219.3	214.94	217.49	217.51	217.28	214.82	216.67	216.85	216.79	216.11	216.18	218.1	218.99	221.25	219.03	215.28	216.63	215	217.07	219.18	220.97	218.15	219.96	219.09	216.33	216.22	216.19	214.82	218.21	216.21	217.83	217.88	217.77	217.25
213.44	210.95	212.33	210.43	212.61	213.32	210.23	211.65	215.5	210.32	210.97	212.52	210.37	210.95	212.57	211.75	210.87	210.72	207.73	214.98	212.42	211.03	211.95	212.25	210.81	210.86	212.61	209.33	210.46	209.82	211.6	213.43	208.93	212.02	210.49	210.98	210.95	210.25	212.87	214.39	211.26	214.67	211.49	210.62	211.52	210.84	210.44	214.18	209.99	211.87
206.85	205.01	206.66	206.14	206.34	204.32	202.94	206.1	204.35	208.86	205.3	207.97	205.07	204.33	205.37	206.64	205.01	207.62	204.85	205.7	207.34	204.32	202.76	211.5	208.09	205.19	205.49	204.11	205.86	204.56	206.68	205.23	206.29	205.53	205.18	206.63	207.31	208.12	204.16	205.63	206.67	205.41	203.02	203.47	207.05	206.6	207.43	204.6	205.37	203.71
203.81	202.66	206.45	204.78	203.65	205.24	203.45	205.09	199.56	205.58	201.23	201.67	204.24	206.29	204.25	204.92	203.46	202.88	206.18	200.78	202.14	200.64	206.8	204.41	203.52	202.69	201.56	202.68	203.15	203.03	202.27	204.63	201.64	204.35	205.87	200.11	203.48	199.55	201.91	205.49	203.18	205.54	204.86	205.37	199.94	202.4	205.99	204.22	206.28	201.2
202.12	199.73	201.45	202.89	198.44	205.83	196.5	199.22	199.05	204.5	202.35	200.79	198.27	198.93	202.67	200.27	202.11	199.89	202.93	200.02	200.26	199.35	200.58	202.07	201.69	199.54	203.67	200.39	203.29	198.54	203.52	198.7	201.73	202.83	201.44	202.17	202.05	201.9	201.06	198.56	202.54	200.23	201.21	200.93	201.65	198.61	200.04	203.83	199.6	199.1
205.3	207.78	208.06	206.66	207.76	207.31	210.31	206.8	206.98	205.77	207.59	206.73	207.92	210.19	206.27	206.55	208.47	207.69	208.13	210.36	207.93	208.91	205.85	209.22	207.12	207.8	206.3	209.57	207.54	210.63	210.03	205.63	206.98	209.4	206.61	207.7	208.06	209.17	205.91	206.97	206	207.22	203.64	208.35	206.23	208.72	211.1	213.37	207.41	209.75
209.55	208	208.41	209.43	207.17	205.25	208.77	206.2	207.48	204.99	207.25	204.33	211.67	207.56	209.67	209.28	208.4	209.28	208.73	206.15	205.46	210.3	211.03	205.71	210.99	208.73	207.71	206.23	209.56	206.96	206.97	205.25	206.55	207.51	206.61	210.08	205.84	206.86	205.97	208.36	209.86	210.14	207.55	207.06	205.85	210.78	203.01	208.64	211.84	209.62
207.71	206.41	207.77	206.56	205.86	210.3	207.34	209.62	207.07	208.25	208.38	204.31	210.18	208.81	205.41	210.61	206.08	206.8	208.55	205.61	208.96	207.72	209.15	208.85	205.55	206.76	210.65	205.17	206.62	205.64	208.99	207.18	207.39	209.92	206.1	206.76	205.89	204.65	203.55	207.98	206.28	207.97	206.74	209.89	206.87	208.1	209.06	208.57	209.89	209.68
210.79	206.71	209.52	207.78	209.86	207.85	206.99	210.43	209.56	211.82	209.25	207.29	206.78	209.1	207.43	210.6	206.21	209.05	208.17	210.29	209.28	209.8	212.63	209.03	206.19	208.22	207.27	210.82	205.68	207.1	205.75	210.56	208.18	211.82	205.04	208.25	207.35	208.49	207.61	206.41	207.94	208.1	210.11	207.63	207.74	206.3	209.59	211.52	211.37	206.72
216	210.53	213.38	211.83	211.5	212.42	212.88	214.56	209.87	212.05	211.83	210.62	215.18	211.73	209.28	210.23	212.06	211.92	207.48	213.01	211.15	209.79	209.02	210.03	212.49	211.28	215.19	212.43	213.07	211.19	211.65	209.98	212.25	209.97	211.59	210.08	211.74	211.05	206.65	213.1	211.97	209.71	213.32	210.46	208.97	207.67	211.44	209.03	214.33	210.74
204.74	207.51	206.88	205.94	207.46	210.88	207.22	208.66	208.85	205.89	203.94	209.53	208.32	208.53	207.11	206.61	206.95	205.96	209.14	206.58	208.13	209.6	209.91	208.38	208.78	206.86	207.76	211.03	208.7	207.45	206.07	209.22	202.37	209.36	206.25	204.18	209.12	206.03	210.51	206.5	206.16	209.16	206.62	210.26	206.27	205.86	206.27	207.92	208.93	206.81
213.99	212.82	214.59	213.42	214.24	214.03	213.67	213.12	211.73	214.29	213.02	218.21	213.48	212.78	213.72	212.76	212.03	218.16	212.88	215.02	213.22	213.72	213.16	216.92	212.53	210.95	212.95	211.61	212.39	218.03	216	213.84	212.68	214.24	212.12	214.08	214.32	212.19	212.57	211.02	211.01	213.51	216.42	212.9	216.56	213.6	216.34	214.6	213.67	214.78
210.3	207.91	212.76	206.1	208.24	210.3	208.22	211.82	209.87	207.99	208.17	211.19	210.39	209.28	207.81	207.45	208.23	214.14	204.31	207.94	208.3	210.21	211.47	203.95	207.12	211.07	209.77	209.71	208.13	207.71	208.02	208.2	209.61	210.36	212	211.44	204.89	208.57	211.26	209.32	204.89	208.99	211.82	207.47	210.1	207.09	207.46	207.08	205.48	207.14
210.14	213.94	212.13	214.11	209.79	214.71	210.24	214.67	212.27	210.32	213.44	214.58	211.93	216.43	210.01	216.17	210.12	214.18	212	215.03	212.72	212.51	216.23	214.58	210.37	213.07	212.29	213.18	215.71	215.02	215.29	212.55	212.57	210.78	212.93	211.98	217.57	213.47	211.27	211.84	215.06	211.39	214.17	213.19	213.94	213.98	211.4	213.59	214.3	211.32
208.61	208.24	206.84	208.37	208.6	208.93	207.24	209.57	208.53	208.59	207.01	208.2	207.83	209.62	206.47	209.12	208.08	206.53	207.52	211.3	206.93	206.8	210.8	208.53	207.56	208.11	204.64	206.69	208.13	206.52	207.18	209.45	205.64	208.86	211.83	206.5	208.17	205.4	209.93	210.01	206.86	209.86	210.62	209.82	208.85	207.41	208.06	211.23	205.97	209.72
205.15	207.64	208.49	205.14	210	209.32	206.28	208.75	208.16	207.24	208.22	205.8	212.2	209.17	210.91	208.49	205.06	210.48	206.2	208.93	208.54	209.33	209.23	208.19	208.85	210.5	208.91	207.83	209.81	210.02	208.4	206.73	209.81	208.42	209.84	206.14	209.06	211.12	207.17	211.92	209.57	211.9	208.89	204.25	212.63	209.81	211.12	209.21	208.39	208.69
204.21	203.59	205.04	203.17	205.27	203.6	205.73	204.03	204.61	201.53	203.01	204.5	204.82	203.67	205.63	202.73	206.28	205.23	205.96	204.07	204.28	207.73	202.18	201.71	207.37	205.9	204.13	204.21	202.41	205.22	204.95	204.71	205.88	204.21	203.46	204.59	203.65	204.48	205.98	203.69	204.81	204.95	207.05	205.42	204.1	202.73	204.19	206.63	205.01	203.29
201.94	202.83	203.7	207.34	202.79	205.47	206.52	203.8	206.47	201.52	200.35	204.33	205.99	205.92	206.32	200.14	203.83	202.07	203.06	205.81	207.17	203.76	203.51	201.83	202.72	199.76	206.7	205.28	203.01	204.12	205.21	202.93	202.15	202.56	204.51	204.59	203.48	202.83	200.66	204.44	205.19	204.47	203.84	202.67	205.65	205.02	204.34	203.85	205.21	206.77
210.45	209.27	208.61	207.96	208.24	209.16	208.66	209.04	208.51	207.37	211.43	210.3	204.81	208.17	209.69	211.05	208.35	207.02	207.05	207.6	207.59	206.14	211.85	210.36	210.33	206.67	208.38	207.79	210.77	206.66	211.38	207.99	209.06	209.48	207.9	207.66	206.59	207.69	210.67	207.9	207.57	209.84	211.55	207.94	209.17	209.88	209.74	208.33	207.85	207.96
198.92	198.72	196.72	196.62	196.93	200.18	197.82	198.25	195.65	199.17	197.41	198.56	201.38	195.8	197.1	197.77	198.71	199.38	197.67	200.59	198.49	200.3	199.05	198.69	198.78	198.33	197.11	197.53	195.44	197.71	197.47	195.13	202.71	198.07	199.7	202.3	198.62	198.82	197.33	196.75	198.42	196.51	198.99	195.83	198.72	198.13	196.82	197.34	199.64	196.96
203.92	199.86	205.38	203.34	199.65	205.02	203.88	202.99	199.1	203.38	202.24	199.06	203.34	203.35	205.7	203.73	202.69	202.64	201.46	204.16	200.26	203.26	203.49	201.55	204.89	203.35	204.49	200.51	200.99	203.91	203.77	201.91	199.46	199.44	202.25	202.56	202.71	205.49	203.97	203.39	200.92	200.7	198.99	199.18	203.5	202.36	201.33	198.79	199.68	202.3
204.86	200.04	200.69	201.18	202.19	200.1	201.93	203.88	202.35	201.34	203.7	200.29	199.73	202.08	201.76	206.28	201.42	201.26	205.46	200.75	204.08	201.81	207.67	201.5	198.01	201.53	202.01	201.96	200.55	201.82	204.56	198.41	198.67	202.48	202.36	201.02	200.47	199.6	205.01	204.05	203.36	196.74	204.31	204.58	203.01	200.03	201.55	201.55	202.83	201.69
206.98	206.32	210.12	206.21	207.58	208.26	206.65	205.09	205.21	206.36	210.35	207.21	206.12	205.28	207.5	206.75	208.37	210.5	209.81	205.07	206.73	210.85	206.46	207.97	206.63	204.83	211.38	210	209.04	208.06	207.97	207.85	207.66	206.81	205.17	207.69	209.47	208.5	208.88	207.95	207.05	211.26	206.43	209.14	209.87	204.43	205.36	209.13	209.84	207.22
200.06	200.38	200.9	199.7	199.06	203.59	199.72	201.28	197.96	199.95	201.56	200.62	196.4	200.27	201.17	203.56	201.54	199.15	199.6	201.98	201.3	202	201.68	203.22	200.47	202.54	198.41	200.46	201.65	198.38	198.71	202.21	200.98	204.28	200.58	199.36	196.71	201.47	200.76	201	198.42	201.46	199.79	199.07	200.87	199.58	200.15	203.49	201.26	200.45
199.37	200.14	197.56	198.58	202.2	199.64	199.35	201.5	202.8	200.56	200.77	199.65	200.59	197.95	199.49	200.31	200.17	196.54	196.4	196.85	198.93	200.12	199.82	199.59	199.43	201.49	199.23	195.71	200.3	200.41	195.69	194.89	199.45	198.01	198.08	200.75	198.69	199.99	200.98	201.27	200.26	200.17	197.72	204.2	201.94	198.46	196.36	200.3	199.49	199.78
209.78	210.68	207.01	211.15	203.75	209.82	210.07	207.43	211.55	210.6	207.62	212.56	206.93	208.57	210.24	206.56	205.28	208.7	210.59	206.41	208.75	209.29	210.51	209.08	208.25	206.85	210.22	212.08	210.39	210.69	209.36	209.02	208.91	209.84	210.3	208.62	207.36	209.17	208.67	210.26	208.21	210.78	209.29	209.84	205.93	207.54	212.19	211.66	209.82	208.74
208.28	210.36	208.58	207.59	208.52	210.75	212.18	206.88	211.38	211.39	213.06	208.84	209.7	210.48	208.77	208.88	212.11	211.97	208.59	210.73	210.35	209.54	210.79	207.4	212.3	208.42	212.41	210.83	205.16	209.13	211.94	209.1	208.95	209.99	210.45	211.16	208.16	208.72	210.41	211.1	211.4	211.4	209.85	208.6	210.11	206.15	209.2	210.59	207.57	206.15
218.29	220.99	215.92	217.5	213.77	216.13	219.59	216.24	220.38	216	213.3	215.97	216.13	215.53	218.84	216.78	219.66	219.57	213.01	215.82	220.87	218.24	219.07	214.69	216.1	216.34	218.49	216.9	215.23	218.17	216.36	216.25	219.13	218.41	216.11	217.6	217.89	216.19	219	219.25	218.32	216.49	215.31	219.3	217.77	215.43	219.63	211.92	212.5	221.7
202.26	199.97	200.45	202.05	202.05	203.51	204.02	199.13	204.92	200.21	202.56	200.95	201.44	204.78	200.55	201.03	201.88	202.22	201.02	203.98	201.84	202.76	203.54	202.89	202.75	201.23	199.01	201.82	199.55	200.22	201.94	199.78	198.34	202.76	204.16	198.66	198.24	199.91	200.97	199.33	200.2	200.45	203.95	197.9	199.36	203.13	200.37	203.66	201.52	199.83
203.37	201.98	203.77	204.67	205.26	202.38	200.97	202.31	203.11	202.85	202.46	200.62	206.04	199.09	204.62	205.37	206.01	203.36	200.07	201.71	200.27	202.41	202.27	202.22	200.92	201.53	205.63	201.36	203.39	202.49	201.3	202.31	201.62	203.25	202.44	204.99	203.35	201.37	200.07	202.37	203.12	204.23	202.98	202.53	204.26	202.51	202.49	204.46	199.26	203.17
210.6	211.14	207.08	207.04	208.32	211.35	209.5	209.56	208.36	205.69	209.96	209.03	208.58	208.29	211.31	209.29	204.86	210.07	206.32	206.54	213.98	208	211.88	206.2	212.15	207.27	207.01	209.09	208.41	213.13	210.05	209.3	211.35	207.65	210.17	209.45	208.25	203.03	208.88	205.78	209.36	208.49	210.81	204.83	208.21	211.48	209.21	207.89	212.05	207.22
208.73	209.99	209.67	210.16	208.32	207.11	207.9	210.1	209.65	209.76	207.85	206.79	209.55	208.74	206.11	208.63	206.88	210.08	212.31	209.62	211	208.58	211.61	207.04	209.02	210.07	208.54	208.3	205.4	206.41	211.08	211.72	212.14	204.96	210.63	209.02	209.42	210.83	205.5	209.18	208.79	208.01	208.17	207.34	208.27	211.47	209.52	208.75	206.34	206.51
211.07	214.41	214.76	213.11	209.92	213.21	211.59	213.17	212.72	216.59	212.76	213.01	212.79	209.46	212.36	214.42	211.9	212.81	212.52	214.21	215.35	215.11	215.02	210.88	211.2	212.57	214.4	215.73	216.5	211.79	216.18	213.47	213.93	212.98	214	212.22	213.48	211.02	212.69	213.62	210.3	210.1	211.02	215.07	213.82	216.02	211.34	211.73	214.78	215.94
199.97	196.88	200.44	200.73	199.95	201.03	200.03	204.51	199.02	200.91	202.27	201.62	199.03	201.61	202.58	202.45	200.86	201.02	202.17	201.16	199.41	203.08	200.63	200.16	202.87	198.53	202.26	199.91	202.61	197.07	196.31	197.41	201.89	198.34	201.11	198.6	201.28	202.61	197.86	200.87	199.21	200.72	199.83	199.95	203.12	200.97	197.58	199.99	198.82	198.41
212.95	208.92	213.3	215.3	212.39	211.78	214.71	213.15	212.64	211.94	208.83	210.49	210.25	210.97	209.94	212.95	212.3	213.75	213.12	209.2	208.35	211.2	210.91	212.92	210.41	210.61	210.71	213.4	214.08	210.41	211.69	212.14	212.13	209.64	211.29	212.09	211.93	207.38	210.27	210.93	213.45	212.51	213.38	207.96	208.46	214.23	209.21	211.42	210.33	211.52
217.34	217.39	219.82	215.86	220.17	215.93	215.87	217.87	216.98	215.69	221.05	214.3	216.41	216.2	215.84	216.13	216.3	219.6	218.06	218.61	217.56	215.74	216.94	216.61	218.17	218.16	215.74	215.97	213.55	216.75	217.03	214.2	215.73	216.83	217.52	220.03	215.63	217.7	216.8	214.07	219.22	217.17	213.86	218.99	216.16	219.05	213	213.3	216.82	212.95
202.09	199.35	201.71	202.42	203.27	201.95	201.88	199.8	198.57	200.79	201.62	199.93	196.26	198.7	202.06	198.62	200.21	201.17	201.6	201.8	201.48	203.74	201.51	198.78	202.81	202.03	201.54	200.86	200.05	200.7	202.82	196.85	204.08	203.8	201.35	203.97	202.27	201.82	203.52	203.98	199.31	199.65	203.17	202.64	204.4	203.46	201.67	197.56	202.9	203.09
204.16	203.51	204.95	201.13	203.72	205.14	203.25	205.03	204.59	205.49	201.82	201.57	206.57	202.14	203.65	204.16	204.86	204.71	201.91	203.59	203.46	203.09	206.76	205.76	204.87	203.36	203.49	204.68	203.47	201.26	204.73	203.98	202.15	203.9	204.22	202.47	201.08	204.79	203.44	201.9	204.18	204.52	203.53	202.98	203.16	205.29	202.83	203.78	204.97	205.32
191.47	190.37	192.19	195.76	194.18	192.75	192.11	195.67	194.03	193.49	196.11	194.42	196.79	192.48	198.19	194.39	196.43	194.07	194.91	195.95	192.86	193.43	194.99	191.37	192.04	195.12	197.06	194.25	197.57	193.75	192.63	194.2	194.05	197.08	194.97	193.12	194.27	194.17	192.21	190.29	193.58	193.24	193.16	192.18	190	195.13	193.16	194.75	194.73	194.53
203.71	204.23	202.81	205.3	205.16	208.67	202.52	204.38	201.5	204.26	202.23	208.6	203.39	202.3	206.32	202.01	206.27	200.48	202.03	202.12	204	203.07	203.18	206.26	203.4	202.88	203.11	202.54	206.55	203.79	206.6	205.42	206.58	206.11	203.07	204.52	204.87	203.14	205.57	207.06	204.48	201.41	206.05	204.69	202.3	207.76	203.53	203.75	202.22	207.32
210.43	211.43	210.29	209.73	212.69	211.32	214.95	213.06	211.08	210.43	208.39	210.96	213.03	212.26	213.78	215.85	212.89	210.65	211.32	211.67	212.66	211.5	213.23	215.42	208.98	215.42	214.53	213.04	214.35	211.03	213.24	214.34	213.56	213.16	207.99	210.31	210.02	213.56	209.47	212.17	210.73	212.44	212.21	213.45	209.09	212.1	210.99	215.76	210.02	215.47
208.13	211.12	210.49	208.85	210.06	206.24	206.96	208.93	208.28	207.77	206.81	209.71	209.99	207.95	206.06	208.15	208.59	208.64	210.67	209.96	210.02	208.98	207.93	208.86	209.05	207.16	211.01	208.36	208.87	206.44	208.03	207.48	209.77	210.51	207.02	206.78	209.86	206.02	205.56	207.98	209.88	210.67	208.52	206.53	208.35	206.42	211.76	207.08	207.69	210.35
217.11	216.04	212.45	213.34	213.92	214.92	212.53	213.47	215.01	214.4	214.69	212.97	212.1	212.72	211.68	213.64	216.66	211.84	214.19	214.13	215.25	215.74	213.84	213.68	210.74	213.33	214.09	216.9	211.31	210.87	213.33	214.56	216.55	213.58	213.6	212.26	214.61	216.52	214.8	214.6	216.61	210.7	211.93	211.09	213.32	213.51	215.52	212.81	216.4	210.5
208.37	208.54	211.21	207.14	206.73	208.81	207.69	208.41	207.7	206.21	206.9	206.6	208.71	209.7	209.24	210.38	205.22	208.75	207.54	204.09	208.7	208.16	206.64	208.72	209.34	209.81	209.76	208.23	205.28	210.07	210.31	204.12	210.43	206.65	210.72	207.32	207.99	205.81	207	205.9	206.97	206.27	206.3	207.27	208.32	208.26	207.55	206.81	208.18	209.94
197.72	197.53	197.41	197.26	197.19	196.18	197.98	200.3	197.8	197.92	196.35	200.64	201.79	197.82	198.13	197.36	197.15	198.4	197.42	197.39	198.67	199.35	197.18	202.77	198.91	198.5	194.99	198.97	199	198.72	199.87	199.31	197.29	201.75	202.21	196.29	198.01	200.08	196.48	195.6	200.79	198.96	199.04	198.67	198.2	200.19	198.76	198.82	198.28	196.97
202.28	196.47	199.38	199.85	198.72	198.04	199.41	199.89	200.22	198.01	197.84	198.88	198.45	198.24	200.8	197.02	196.93	198.85	200.98	201.46	196.77	198.07	195.81	199.55	197.81	199.32	199.81	197.13	199.63	198.4	199.19	198.61	195.26	201.15	196.3	198.35	198.36	200.51	197.07	201.13	196.63	196.19	197.24	200	194.11	201.05	196.4	198.76	198.65	197.47
215.02	207.69	212.7	212.01	213.54	212.9	208.55	211.53	212.39	211.47	211.08	213.53	210.37	211.92	214.15	212.78	212.59	214.76	212.71	215.16	210.59	215.89	214.91	213.57	212	211.1	214.29	214.58	214.43	209.92	212.27	214.61	215.72	214.96	214.97	213.13	211.91	215.11	217.61	215.3	211.94	211.79	214.12	212.29	214.12	213.4	211.9	214.78	211.52	213.36
207.69	208.25	211	204.21	208.86	209.79	207.33	210.39	209.57	207.47	211.16	206.03	207.45	210.33	206.88	210.24	206.03	205.32	205.87	210.2	204.82	209.57	206.88	209.46	205.73	205.98	206.01	206.55	211.95	208.95	207.91	208.79	206.19	205.42	210.14	209.57	208.39	205.33	208.25	207.21	207.31	207.19	209.21	207.4	206.05	207.53	208.77	210.1	208.63	205.8
215.45	215.85	217.25	219.61	217.61	218.59	218.92	215.38	219.16	217.57	216.49	218.81	217.4	218.83	214.46	217.01	217.19	216.46	218.61	216.32	217.23	216.84	216.93	214.32	216.74	215.39	215.1	217.74	214.7	215.45	216.9	215.51	214.89	217.42	219.16	214.56	212.4	223.11	218.1	215.76	212.26	217.22	216.79	215.79	216.06	219.82	218.04	213.1	216.7	217.91
211.65	211.74	207.31	211.99	210.9	210.27	206.5	208.85	208.87	208.79	207.79	209.77	208.4	211.95	210.52	206.13	209.08	208.33	209.01	210.07	207.81	208.83	207.5	210.74	208.53	210.36	208.33	208.85	205.99	209.82	206.56	206.55	208.31	206.63	207.29	210.92	210.62	208.51	210.98	206.91	210.47	211.58	206.66	206.68	212.02	211.06	209.93	205.64	208.09	209.16
217.38	219.55	220.38	220.01	217.58	219.94	217.73	218.02	217.18	218.81	215.73	218.49	219.22	217.1	215.42	217.58	215.91	217.19	219.06	218.7	217.7	218.57	216.29	218.91	217.31	214.61	218.34	216.74	219.37	216.66	217.31	219.33	218.47	219.09	218.93	216.36	217.16	222.71	218.38	220.37	214.91	218.74	214.26	216.54	217.76	214.94	218.78	216.36	217.5	222.66
203.2	201.6	206.35	201.74	204.39	202.62	201.98	206.24	204.6	201.94	202.57	202.98	203.94	201.41	205.68	203.67	206.49	205.94	201.88	203.52	201.43	203.54	200.07	202.47	204.51	204.86	202.62	204.71	202.96	205.49	204.87	202.54	205.01	205.33	208.51	207	206.38	203.27	204.79	204.09	203.01	205.42	203.66	200.53	207	204.68	204.14	204.27	202.52	204.13
210.38	209.96	213.66	211.16	207.22	211.86	209.49	211.42	211.63	210.3	208.08	212.24	209.21	210.98	209.93	208.72	211.76	209.71	211.96	210.64	210.07	212.44	212	209.47	212.54	214.49	211.7	209.7	213.69	213.1	214.47	210.34	212.03	212.14	210.44	212.6	213.58	210.62	213.14	209.81	211.26	212.29	208.94	210.25	212.89	208.74	215.46	206.59	212.47	212.05
207.37	208.69	209.95	207.27	210.19	208.96	211.8	206.39	209.32	209.07	207.91	212.43	205.66	208.26	206.94	208.72	208.67	210.32	206.92	208.31	207.89	208.05	208.41	201.97	210.27	210.71	207.76	206.75	208.13	208.61	207.07	208.78	206.75	205.61	206.98	210.43	206.13	206.04	210.59	208.8	208.86	205.86	205.71	207.46	206.08	209.5	209.03	206.97	208.73	206.24
207.92	205.85	207.22	206.08	204.08	206.96	208.53	205.81	206.9	207.88	208.14	208.63	205.63	209.95	208.46	205.86	208.03	205.97	210.18	206.85	206.81	205.92	208.3	206.96	207.29	205.01	205.85	202.83	205.61	206.57	206.31	206.1	205.11	204.25	207.83	204.25	210.8	205.78	204.62	208.27	206.23	206.1	209.56	205.37	206.93	207.31	207.56	208.06	207.68	209.35
215.11	211.79	213.19	210.55	211.6	211.85	212.14	212.73	213.69	209.46	210.76	209.97	212.95	209.03	213.45	211.33	212.76	211.53	210.24	212.52	214.19	209.97	208.81	211.97	213.9	213.49	212	211.12	211.47	212.96	211.73	208.96	211.77	210.88	214.4	213.31	213.77	213.16	215.38	210.39	213.04	208.63	212.34	210.84	211.74	213.54	211.36	216.35	212.12	209.41
217.58	218.46	217.9	217.2	214.59	215.76	218.9	218.34	216.79	215.62	218.91	216.89	216.81	219.13	216.28	216.65	216.34	218.02	217.92	218.36	216.7	218.09	218.95	217.42	218.63	214.64	216.11	218.31	216.86	216.33	217.34	219.22	216.59	216.29	217.58	218.31	215.81	215.97	216.26	221.51	214.88	216.87	218.17	214.53	220.24	215.27	214.06	217.74	220.13	220.25
213.72	221.8	216.11	215.38	221.81	217.09	216.05	218.27	217.48	220.75	221.18	219.48	216.76	219.82	219.53	213.8	216.69	216.96	217.1	214.59	219.63	213.01	217.31	215.83	217.76	219.33	216.78	221.56	219.57	218.01	218.91	220.33	215.07	218.66	219.59	217.64	217.72	218.44	218.69	218.02	218.78	218.47	220.67	215	218.1	217.15	215.73	215.89	217.87	215.08
208.14	206.08	205.28	207.75	206.6	206.47	208.45	208.8	210.48	207.13	206.52	204.98	206.41	206.26	205.3	206.55	203.84	204.82	203.64	205.37	206.63	204.77	205.29	203.4	207.1	209.41	207.45	206.28	207.1	204.78	208.76	207.82	205.86	204.75	204.53	203.43	207.44	205.37	208.62	204.57	205.38	206.51	207.8	202.62	206.82	209.46	208.7	204.25	206.71	204.79
205.44	204.3	204.37	207.37	207.54	205.35	203.72	201.98	204.18	202.72	205.16	202.89	202.94	202.54	207.17	202.23	202.22	203.54	205.37	203.92	203.57	205.82	202.66	203.1	203.5	201.24	200.49	205.15	202.38	206.78	201.59	202.98	204.24	201.85	202.74	206.5	205.45	204.65	205.25	207.42	206.79	200.97	200.1	202.37	202.38	205.23	200.93	200.69	203.15	203.05
207.77	208.65	206.73	207.51	205.57	209.21	206.88	209.1	206.42	206.29	208.95	207.27	205.19	205.43	209.35	208.93	204.87	206.12	207.79	207.35	205.83	209.28	203.72	209.5	206.98	204.8	208.89	209.26	210.03	206.86	205.95	205.46	208.08	208.63	204.23	206.38	207.51	206.08	208.76	206.08	207.72	206.85	209.89	205.29	206.65	206.78	209.02	206.81	207.21	209.64
204.15	206.31	206.05	202.34	200.4	201.74	204.2	201.08	202.26	203.23	202.84	205.38	201.85	203.59	200.22	203.34	201.5	203.01	201.52	202.72	202.87	201.12	200.46	203.81	199.64	205.63	204.95	206.59	201.81	202.67	202.89	204.19	201.93	202.31	200.09	202.89	203.97	206.79	205.54	202.32	203.48	203.3	202.65	204.4	205.24	201.08	205.58	204.34	200.97	203.56
209.89	210.87	210.92	213.09	212.29	209.46	209.18	214.73	212.01	210.56	211.72	211.98	213.15	213.94	209.76	211.17	210.76	209.28	210.38	211.91	213.51	211.17	212.76	211.09	208.11	211.1	209.94	209.21	211.53	208.17	207.63	212.16	212.37	211.5	213.6	211.93	213.1	211.61	211.49	215.17	209.76	213.81	211.55	210.92	211.9	211.74	209.53	214.47	212.61	212.13
198.17	194.18	198.83	197.5	197.9	198.51	199.36	198.6	198.68	196.57	199.72	196.72	196.9	196.94	197.02	200.26	201.84	199.85	198.64	198.26	194.67	199.11	200.06	199.26	199.4	198.37	196.83	198.25	199.41	196.56	201.3	199.16	199.38	197.56	197.5	198.23	200.59	199.48	199.36	196.76	200.83	194.78	199.54	195.99	199.34	196.68	198.44	200.9	195.65	197.82
210.2	206.05	208.4	210.83	208.14	209.63	209.49	208.73	204.8	208.94	208.03	209.63	209.96	207.55	209.37	208.2	208.82	207.12	208.36	209.98	209.68	206.93	208.91	207.39	205.61	208.71	209.06	207.22	209.8	210.73	209.39	210.1	209.34	206.61	206.76	210.39	211.73	207.72	209.32	214.29	210.4	207.24	208.37	206.09	206.36	206.61	211.11	206.72	204.79	211.53
201.03	200.43	202.84	200.53	199.2	199.02	198.33	204.25	199.36	203.3	198.51	202.3	199.38	198.4	200.21	197.86	197.59	200.13	202.89	196.97	201.03	202.68	197.81	198.1	196.81	200.07	197.29	201.32	204.09	195.93	198.61	201.32	199.43	199.31	198.29	202.41	201.99	197.77	197.25	201.78	201.33	199.2	198.1	198.4	199.28	203.45	201.54	199.71	201.62	198.71
209.99	204.73	205.1	209.52	209.69	212.37	206.45	209.02	210.83	209.22	210.09	205.78	209.58	209.81	209.02	208.89	208.36	207.88	206.62	208.18	208.32	202.49	207.79	205.23	207.96	205.51	207.32	205.86	206.04	210.26	207.94	206.09	208.65	210.39	210.54	211.16	209.33	208.46	207.82	210.91	205.49	209.37	208.09	208.89	209.34	207.34	209.01	204.65	206.98	206.21
200.35	196.24	200.13	198.61	197.01	201.37	199.09	200.46	197.62	198.71	197.03	199.6	199.74	198.63	198.38	199.52	200.13	200.97	198.52	196.39	198.15	200.94	197.47	196.82	201.29	196.73	203.81	198.35	201.61	197.51	196.56	197.28	201.66	198.67	194.87	197.27	198.38	197.3	201.43	197.22	197.18	201.19	201.91	201.62	200.96	198.84	199.05	202.15	200.23	198.98
212.64	216.34	215.71	217.88	215.71	215.79	221.53	217.75	217.63	214.18	216.52	216.4	218.35	217.29	213.79	217.24	217.82	214.78	217.38	219.71	216.36	214.09	216.57	218.24	215.98	215.69	216.99	216.22	216.14	212.62	214.34	221.32	218.38	215.96	218.26	216.85	217.64	214.25	215.95	217.93	215.21	218.97	214.66	216.97	216.6	218.08	215.89	218.01	219.02	217.5
209.67	210.16	213.88	209.62	212.96	210.58	216.02	211.92	213.6	215.01	207.27	211.48	210.8	212.57	209.38	211.53	216.04	211.68	211.54	209.98	210.3	212.51	212.32	210.76	208.48	212.76	213.34	210.04	211.71	211.34	214.8	210.68	210.84	211.15	209.53	211.79	212.02	211.17	212.22	214.81	213.33	212.98	212.96	211.08	210.72	209.14	209.27	211.93	212.88	211.23
202.06	201.99	205.98	204.05	206.33	200.71	206.37	203.73	204.13	202.73	201.21	205.33	201.86	204.34	204.35	207.95	205.83	201.04	204.88	205.32	205.89	200.38	203.95	206.55	203.68	201.12	203.77	206.62	204.15	204.41	205.75	202.1	204.37	202.51	204.77	203.34	201.67	206.53	200.38	206.42	206.94	204.02	202.73	205.76	202.32	203.82	202.35	205.93	204.28	203.65
198.49	202.63	202.62	200.51	202.08	203.34	198.02	199.97	199.68	199.7	198.76	199.76	196.31	199.12	201.91	198.59	201.84	200.94	196.84	199.01	198.53	197.92	198.35	201.89	201.57	198.84	197.65	201.35	199.35	198.56	199.17	198.98	200.03	199.38	204.52	199.38	197.4	201.37	200.72	197.61	201.57	201.22	202.71	198.26	197.57	202.25	199.41	201.79	199.05	197.15
218.28	216.16	217.35	217.38	214.17	215.96	217.45	221.23	220.08	218.17	220.09	217.3	213.93	216.11	216.45	220.3	219.77	216.13	214.22	218.23	216.94	215.18	215.25	215.25	218.44	216.11	216.35	217.21	218.78	214.13	219.37	217.47	218.46	216.77	218.01	214.99	218.34	217.22	217.77	219.72	216.32	217.93	215	217.79	217.83	218.38	214.74	216.39	215.82	216.54
204.79	205.42	202.14	201.02	204.76	203.47	205.11	204.26	206.48	204.69	205.58	204.45	204.9	204.89	203.96	205.51	204.9	207.32	202.13	202.3	205.83	203.67	206.06	200.59	200.75	205.48	204.57	205.14	206.14	203.05	202.2	203.28	206.88	205.47	203.7	206.77	204.49	200.91	202.95	199.77	201.87	200.38	204.44	202.85	204.86	204.74	204.94	205.43	206.75	203.85
204.22	197.97	198.16	199.9	199.31	201.4	200.77	201.95	199.09	199.77	196.38	198.41	195.48	198.28	198.74	200.24	196.51	200.1	202.31	201.34	197.87	198.23	201.94	197.96	200.38	199.02	202.2	195.37	199.11	200.35	200.63	199.69	197.94	201.74	200.81	200.19	198.79	198.47	199.42	202.07	204.3	198.19	196.61	196.42	201.68	199.44	199.92	200.38	199.26	199.52
212.11	211.23	212.73	211.68	211.52	212.3	209.53	213.26	211.78	210.23	210.96	211.01	210.56	213.09	209.46	212.6	212.07	210.37	212.75	209.81	212.36	212.98	211.95	215.02	212.82	211.21	211.48	212.57	210.42	209.05	210.63	212.49	208.87	211.02	213.39	213.57	214.42	211.83	209.95	208.99	211.92	210.18	210.14	211.52	210.21	212.33	214.09	212.29	211.29	212.8
211.71	208.93	214.06	216.55	211.24	212.1	210.93	215.89	213.38	215.26	212.45	212.09	210.79	214.14	210.81	212.66	212.97	215.66	209.41	212.94	212.28	211.06	212.85	213.99	211.38	209.46	210.59	210.99	212.22	212.34	216.78	211.47	212.65	209.96	212.74	213.32	210.83	215.75	213.42	211.48	215.74	210.59	212.65	213.13	213.95	213.98	215.72	213.38	214.78	212.17
199.08	195.15	196.53	196.28	199.66	196.86	200.04	198.34	198.53	199.78	196.59	194.67	198.52	196.2	199.6	196.71	199.27	196.19	197.65	199.64	198.08	199.04	197.64	200.74	198.89	200.63	198.23	199.14	198.67	196.66	200.92	198.27	196.91	198.78	197.79	197.34	199.17	198.6	200.77	199.54	197.85	199.75	198.34	198.3	195.64	200.35	194.21	201.15	195.65	201.15
211.15	207.33	210.91	210.68	205.63	207.13	209.44	207.02	209.59	208.25	204.87	210.55	207.09	208.65	210.97	206.94	206.74	208.99	209.27	207.85	209.27	208.14	206.56	203.72	206.63	206.48	209.07	209	207.72	205.72	210.05	207.91	207.16	207.58	209.4	205.98	206.7	209.98	209.88	207.05	203.95	210.87	205.16	207.34	207.85	207.67	210.44	207.16	210.79	210.86
218.8	212.89	216.61	215.09	218.71	217.95	216.42	219.41	217.35	217.41	217.11	216.05	215.28	217.67	216.76	216.73	215.74	216.36	219.45	215.49	216.27	215.08	216.71	215.56	216.07	217.76	215.82	216.78	218.25	217.29	216.22	217.85	218.84	218.92	215.48	218.82	213.44	218.21	219.03	217.84	215.83	216.76	219.8	217.87	215.87	215.36	220.9	218.79	218.86	217.11
207.23	205.19	207.71	206.45	208.82	212.68	206.54	208.81	209.26	207.11	205.48	207.54	207.9	207.64	210.17	209.17	206.79	204.48	207.57	208.56	209.64	210.5	203.3	210.23	206.21	206.33	210.27	205.77	204.98	204.85	208.59	209.35	206.98	207.89	210.76	208.3	205.31	205.81	206.92	205.55	207.8	207	205.74	209.49	206.01	210.81	207.66	206.67	209.47	206.45
202.92	204.39	201.84	201.79	204.93	203.73	203.64	208.22	203.84	200.6	205.24	203.59	200.83	203.5	203.1	203.11	203.05	206.54	202.91	204.24	201.15	201.71	202.84	204.25	207.17	201.29	204.82	202.2	200.44	202.41	203.79	204.53	201.23	205.65	202.76	203.17	205.16	203.4	204.55	201.55	204.72	204.86	202.53	205.58	202.78	204.97	202.92	204.2	199.99	204.39
202.01	207.72	204.04	205.56	205.15	204.58	204.62	204.78	206.64	206.01	202.62	205.48	208.23	206.55	203.02	203.25	202.99	206.3	206.9	205.25	203.17	206.47	204.65	207.22	206.67	204.16	205.05	204.14	207.25	205.87	204.19	206.02	204.86	206.36	203.96	204.69	206.84	202.1	205.92	205.45	204.37	204.64	206.45	206.21	206.96	204.33	208.05	203.74	205.29	205.37
210.62	211.3	212.43	211.13	212.28	212.41	213.47	214.83	211.99	211.43	212.63	210.83	208.93	209.26	213.52	211.76	212.78	212.54	213.69	214.29	212.05	213.36	211.24	215.4	211.74	210.98	211.94	211.92	211.72	210.79	212.37	214.55	214.85	210.79	212.59	210.18	209.74	213.41	208.61	213.11	212.48	211.7	213.2	211.33	212.1	211.61	211.59	213.93	212.93	214.57
207.49	207.34	203.25	206.47	213.53	206.07	207.24	213.21	206.29	208.8	207.28	207.29	208.74	208.39	209.23	206.04	209.37	208.22	209.06	209.17	207.59	207.96	205.69	206.35	210.67	210.74	207.69	208.47	206.32	212.95	208.52	206.85	205.95	206.88	205.5	209.84	206.61	208	209.77	209.05	206.38	209.74	208.55	206.6	207.3	209.41	208.41	207.77	205.7	207.4
211.86	211.13	210.68	211.26	210.83	212.11	213.26	212.6	211.49	212.22	214.67	211.65	211.34	212.14	213.33	210.91	210.43	211.04	210.75	211.76	211.32	213.74	214.11	212.86	212.36	206.1	210.28	212.75	213.16	212.04	211.84	209.79	210.33	210.23	211.81	210.88	209.09	211.82	210.51	209.76	217.03	211.33	212.3	213.42	212.56	212.25	207.6	211.81	212.03	212.65
197.47	197.32	198.71	197.27	199.9	196.86	196.7	195.15	198.06	200.78	199.06	198.28	198.66	197.43	196.13	198.87	199.17	197.32	197.49	196.12	197.55	198.15	198.9	198.06	200.59	197.58	200.11	200.11	198.44	199.62	201.82	197.44	196.63	196.65	198.14	197.57	197.27	198.21	195.2	197.63	197.83	197.75	196.43	199.16	195.57	199.52	198.38	195.67	197.31	198.53
219.04	217.28	219.69	214.67	216.74	214.66	216.09	217.51	218.05	217.38	219.09	218.51	214.96	218.9	217.79	215.97	218.11	219.49	215.59	213.78	220.02	216.63	214.59	220.31	217.84	214.26	220.15	217.27	215.71	215.83	217.07	215.52	219.28	215.14	218.98	217.26	219.48	219.14	218.49	216.49	216.29	217.06	217.64	218.96	218.32	219.38	217.46	219.46	214.01	219.58
208.7	210.08	207.85	207.87	209.31	208.71	206.81	207.67	206.71	207.06	207.96	206.76	209.26	211.34	210.15	207.41	210.37	210.47	205.96	209.73	210.72	210.26	210.96	211.67	207.61	210.36	212.36	207.1	206.7	207.49	209.98	209.62	205.6	206.55	209.21	211.08	210.4	205.73	207.38	209.87	207.84	206.18	208.47	206.85	207.91	208.2	204.97	207.16	209.21	211.47
205.02	201.99	206.23	203.68	203.93	204.43	206.06	202.26	203.73	208.49	203.85	202.93	206.41	205.39	206.39	206.82	206.53	203.01	202.93	204.71	203.42	201.97	204.83	205.68	205.53	203.32	204.01	201.05	204.24	204.81	204.71	205.31	204.51	207.75	200.71	205.03	204.29	203.31	200.49	206.48	203.18	204.31	206.03	205.24	205.98	205.87	204.03	205.35	205.79	205.25
207.3	207.5	203.68	207.98	205.17	205.9	205.82	207.67	206.39	205.93	203.42	202.61	204.06	205.02	205.06	203.88	204.87	206.33	205.36	206.24	206.32	206.7	205.82	206.06	204.47	208.91	206.4	206.4	206.96	206.37	204.72	207.91	208.21	206.55	208.45	206.8	205.18	205.77	202.21	208.74	205.6	203.58	205.6	204.28	206.67	207.15	205.06	204.37	205.6	206.96
204.04	201.03	203.36	201.77	198.82	203.17	204.95	203.68	199.93	200.25	199.95	201.85	203.1	203.69	206.02	201.12	199.64	205.04	202.54	202.48	201.95	201.85	205.4	203.9	203.2	206.06	202.1	201.1	202.93	202.92	204.47	199.76	200.61	202	202.57	204.4	203.23	204.78	203.18	204.51	202.83	201.45	202.18	208.33	203.93	203.66	200.39	200.28	202.81	204.79
209.83	208.25	205.83	210.29	208.33	205.23	210.1	210.76	211.75	207.37	207.07	209.78	208.49	210.66	209.71	206.83	209.85	208.28	210.91	208.29	209.16	208.28	208.12	206.76	213.27	207.86	205.85	208.38	206.55	211.28	209.27	208.79	210.22	210.75	205.72	206.48	210.88	206.59	207.14	207.9	207.09	211.43	204.48	208.38	207.2	208.11	205.72	209.53	211.63	209.42
207.42	207.38	203.43	205.54	204.04	205.06	202.72	202.64	204.52	202.73	206.55	203.38	204.46	207.18	208.41	205.99	202.48	204.88	207.2	207.47	203.55	204.44	202.18	205.25	202.24	206.88	199.51	203.93	202.17	202.66	200.48	205.79	208.85	200.03	203.98	204.33	204.39	208.14	206.61	205.4	204.13	202.27	204.54	202.6	205.24	205.12	207.68	203.08	205.57	206.56
208.1	209.76	210.08	206.14	212.09	209.8	210.11	208.2	209.77	209.84	210.35	208.42	206.53	207.27	207.05	211	208.5	205.9	206.82	209.57	207.1	207.88	209.38	210.47	210	207.55	209.09	211.78	209.64	207.31	207.63	207.73	209.08	206.89	207.78	208.18	209.41	209.8	211.01	211.41	207.5	210.53	208.42	209.34	208.87	206.68	205.01	205.51	209.69	207.02
206.75	208.05	206.4	205.55	202.48	203.57	207.49	207.26	203.93	208.52	208.02	208	204.95	208.51	206.52	205.52	207.08	201.02	206.07	202.14	207.13	202.58	205.89	206.18	209.68	207.8	204	206.18	204.55	204.33	207.37	204.65	203.81	207.27	206.78	208.11	204.08	207.86	206.29	204.5	206.65	205.51	207.77	205.45	205.72	203.96	205.68	208.96	205.77	204.86
206.74	204.08	204.66	204.4	204.5	206.18	207.35	204.06	201.8	207.4	205.73	202.49	203.94	204.36	203.17	205.09	202.81	206.49	206.75	205.08	204.3	201.36	204.49	206.09	204.08	205.63	201.5	203.75	205.8	203.29	204.26	204.12	205.62	206.65	204.39	204.28	204.15	207.39	203.74	200.85	202.84	202.83	202.76	202.36	204.13	206.74	202.82	207.6	202.52	206.92
215.53	214.97	212.36	210.71	213.72	212.26	213.4	215.49	211.3	211.34	212.58	211.31	212.46	214.28	212.18	213.08	209.97	211.81	212.96	211.69	213.64	212.22	213.34	214.66	212.27	211.33	211.89	207.62	213.96	213.6	213.51	213.11	210.95	211.23	212.16	209.71	212.39	212.5	214.32	214.45	212.47	216.6	213.19	211.31	212	211.23	216.21	213.64	213.73	212.33
214.79	216.79	215.35	220.8	220.87	214.64	218.66	213.23	213.95	214.92	218.61	220.07	217.08	215	218.77	216.76	218.42	214.92	216.04	215.81	219.85	216.86	215.83	218.22	217.55	217.1	221.38	219.05	220.3	217.13	215.21	214.85	215.28	216.87	217.97	220.09	217.11	219.38	215.4	215.23	214.69	214.46	214.19	216.8	215.79	216.43	218.44	212.48	216.76	217.43
197.58	197.43	198.19	199.27	195.8	199.52	195.23	198.35	197.89	200.08	196.28	197.54	201.51	197.9	197.03	201.35	197.63	202.65	201.54	196.45	198.53	200.62	198.29	201.31	199.8	200.36	198.58	198.58	201.76	198.89	196.87	197.09	198.83	197.75	200.1	197.49	196.27	196.48	198.43	199.54	196.56	198.45	203.19	197	199.85	200.42	198.93	201.42	199.85	199.94
204.06	203.05	201.42	204.17	202.05	203.92	204.08	201.25	206.15	202.24	202.42	203.49	204.17	205.36	202.73	205.82	203.75	204.87	206.5	205.06	202.63	204.06	202.82	205.87	202.17	204.25	206.15	204.77	203.37	203.12	200.78	202.7	206.78	203.27	201.97	203.72	204.24	205.87	206.14	204.21	204.25	202.24	202.59	201.19	205.27	201.83	203.69	207.28	199.81	201.09
212.32	212.23	213.2	212.03	212.84	211.89	213	216.15	215.44	208.96	211.98	211.7	210.73	214.5	212.51	212.85	210.73	213.63	211.67	215.6	212.56	210.81	212.79	210.74	210.55	209.9	211.57	211.42	212.37	214.68	214.97	217.09	212.4	211.76	213.35	217.49	210.8	211.45	213.22	214.81	212.89	211.22	214.65	211.25	212.19	213.94	211.41	210.4	212.19	210.58
210.21	209.86	207.31	210.24	210.98	208.63	208.87	207.59	207.29	206.55	209.13	208.68	205.49	208.24	208.03	211.16	207.11	208.27	212.5	208.09	209.4	209.73	210.56	211.07	208.04	210.43	209.62	208.56	209.44	209.05	207.09	208.81	211.14	207.67	210.65	206.93	210.24	210.02	206.28	210.57	208.3	209.29	207.6	208.36	209.02	207.51	208.93	210.98	208.32	206.23
209.73	206.92	206.43	211	207.92	205.33	207.31	208.95	209.62	209.57	210.17	210.59	211.09	207.05	208.37	208.65	205.85	209.87	204.86	211.19	208.91	208.1	211.37	209.6	208.73	206.72	208.62	207.3	207.33	206.53	208.14	209.82	209.46	207.52	209.32	211.31	205.1	208.93	206.93	207.89	209.11	206.88	205.11	207.9	207.04	211.74	207.96	208.4	208.99	205.84
194.6	194.15	192.64	193.21	196.41	194.44	193.14	196.33	194.91	198.4	194.56	193.27	192.51	195.59	194.68	195.59	193.6	192.34	194.05	195.23	192.09	193.77	193.1	193.4	191.73	194.97	194.57	196.33	194.57	194.23	195.6	194.48	195.1	192.37	192.25	194.47	197.66	192.6	195.65	194.21	193.74	192.1	192.63	194.32	193.92	193.4	196.45	194.02	196.75	195.26
206.03	203.91	204.01	206.18	206.33	204.39	206.17	206.78	205.44	208.24	207.99	203.63	209.14	206.61	208.85	204.97	205.75	207.19	206.21	206.36	203.26	206.78	205.15	207.38	206.61	204.79	204.48	209.81	207.24	207.87	206.16	208.5	208.26	207.31	210.88	207.9	205.8	207.65	203.26	207.08	208.44	204.27	206.89	201.11	204.75	205.84	204.32	208.37	203.66	207.84
218.15	217.4	217.31	214.7	215.74	217.64	219.26	216.09	218.14	217.85	216.97	217.23	217.64	217.03	214.04	217.17	214.46	218.02	218.35	217.67	219.67	218.4	218.05	219.34	214.32	215.64	217.09	213.41	217.56	218.49	218.41	214.2	217.47	214.4	217.55	218.2	215.31	216.08	216.34	218.6	218	215.03	214.27	215.84	217.5	215.36	217.38	215.47	214.22	219.35
211.26	212.77	212.83	214.58	212.5	211.74	213.39	213.06	211.9	211.89	212.38	213.23	212.16	211.65	211	214.24	212.98	208.89	214.87	213.23	211.58	212.04	215.08	212.95	208.86	214.15	213.44	212.92	212.9	212.9	213.31	213.97	214.59	211.79	207.5	210.77	211.69	213.67	212.38	212.43	213.6	212.07	212.47	212.09	212.51	213.85	209.68	212.46	212.12	214.62
204.75	206.91	207.19	206.87	203.32	205	205.79	206.95	205.44	208.75	205.89	208.72	207.92	212.29	208.11	206.95	204.56	207.42	204.15	205.67	208.67	206	203.61	204.99	207.88	206.58	208.05	203.27	204.77	205.11	208.88	204.63	209.13	207.25	206.65	204.23	206.26	206.16	208.6	204.54	205.13	207.16	208.33	207.83	209.82	206.3	209.14	203.46	206.68	206.4
203.17	198.58	203.12	203.29	203.35	203.52	200.18	204.35	204.61	203.55	202.75	201.4	202.91	202.01	202.22	202.65	201.96	202.62	203.64	200.83	207.42	201.74	199.59	205.72	203.49	204.15	203.63	201.21	203.69	205.46	202.62	203.61	203.74	201.66	205	200.32	202.42	204.04	200.92	200.98	204.87	203.37	206	198.99	200.45	204.39	199.38	204.2	205	202.31
217.15	217.6	218.58	215.21	217.3	217.1	218.31	219.87	219.64	220.34	219.65	217.82	216.19	215	218.49	216.27	217.25	217.65	215.98	219.73	216.47	216.75	217.26	218.65	217.53	216.82	219.04	213.83	218.02	219.52	217.51	215.45	215.45	218.15	218.71	218.21	219.18	218.61	215.5	217.32	214.03	219.42	216.19	217.38	213.37	217.51	217.84	215.41	219.01	215.22
195.51	201.31	196.26	199.29	200.14	197.47	199.06	195.95	198.1	196.93	199.14	197.89	193.59	194.18	196.23	197.86	197.35	197.6	197.59	196.22	192.64	197.7	196.34	199.18	197.53	197.9	197.04	194.16	200.76	197.09	201.9	198.41	196.84	199.73	196.79	198.28	196.06	199.53	200.55	198.35	197.31	199.32	198.44	198.48	200.36	197.52	200.8	198.57	196.38	195.07
205.09	202.55	205.53	201.15	204.86	203.25	201.09	203.91	201.69	206.45	202.56	205.89	203.43	206.89	203.4	206.84	205.33	204.64	205.11	203.05	206.7	202.8	203.33	206.43	201.54	204.18	203.95	201.92	205.78	204.51	202.32	204.48	204.7	202.32	201.06	202.97	202.19	206.11	204.96	204.45	208.73	204.76	202.65	204.15	201.67	204.92	205.26	200.9	207.12	206.66
200.45	203.9	199.12	201.43	202.11	205.36	201.94	202.05	201.42	204.01	203.54	202.56	202.24	200.62	206.43	202.59	205.64	202.36	203.55	205.25	204.25	203.12	206.32	203.61	201.95	201.26	203.04	202.35	200.89	201.87	201.58	202.52	202.98	205.09	203.27	204.37	201.99	200.64	203.53	199.33	200.61	202.68	202.97	203.17	203.38	201.97	201.24	202.6	202.68	203.46
213.32	217.73	217.28	216.56	218.38	217.14	217.25	216.71	218.12	217.16	215.51	217.64	218.07	219.03	217.08	217.7	216.35	216.69	213.86	217.3	217.26	216.43	215.64	217.34	215.53	217.67	216.31	218.14	218.37	218.93	218.35	215.02	217.56	216.6	216.19	217.73	216.14	217.55	220.44	218.67	217.54	218.93	215.09	217.39	216.25	216.32	216.6	217.05	219.51	217.19
217.64	220.1	216.56	216.74	219.44	215.43	217.26	220.56	218.43	216.85	216.43	218.95	218.77	217.13	217.11	214.73	216.13	219.57	216.42	219.66	220.64	220.21	214.11	217.66	216.75	216.41	214.76	219.24	219.17	215.61	215.8	217.22	219.08	217.37	215.99	220.55	219.25	215.4	216.94	216.21	215.84	216.64	220.06	216.69	217.71	214.58	218.83	216.43	213.08	218.58
202.54	204.87	206.27	201.94	203.65	203.84	205.95	201.61	204.45	204.42	203.88	203.28	201.65	206.58	202.86	201.72	203.6	204.19	199.59	206	206.56	204.77	200.53	203	203.13	201.58	200.67	203.96	201.09	204.47	202.42	202.19	204.22	204.09	202.12	201.95	201.95	201.38	204.28	206.24	205.32	201.89	207.19	204.19	203.57	203.1	201.3	202.12	202.97	201.94
211.2	209.12	207.91	208.11	208.48	210.43	207.66	213.77	209.59	207.88	209.27	208.87	209.87	206.37	208.78	209.04	207.07	209.52	205.49	209.35	209.46	209.69	209.6	207.15	209.9	209.06	207.46	209.09	207.12	207.97	211	209.24	210.41	211.31	211.93	205.57	210.23	207.96	210.6	209.43	209.41	207.23	206.97	209.86	210.15	208.31	211.07	208.75	203.78	208.43
203.41	205.61	204.5	203.89	203.15	201.29	203.32	203.29	202.6	202.42	202.77	204.48	207.64	202.78	200.79	203.54	202.17	202.44	205.15	204.41	202.98	204.79	204.09	205.77	202.41	201.59	204.24	205.78	203.41	205.34	201.8	201.78	205.89	203.62	202.04	207.83	203.42	204.94	205.25	201.78	205.03	203.76	202.25	201.77	202.59	204.5	202.67	204.53	202.42	204.76
202.83	202.34	201.94	202.44	199.49	202.06	201.62	197.64	204.49	200.07	203.21	200.31	197.71	196.73	199.63	201.13	202.48	200.5	198.64	197.49	202.06	199.11	197.05	201.96	199.53	203.59	195.32	201.1	201.86	199.06	201.15	202.91	202.24	201.78	197.06	199.91	201.42	199.67	205.2	199.08	201.7	200.17	202.06	204.68	199.82	199.96	198.79	197.07	200.96	198.93
210.83	210.47	212.95	216.59	212.41	214.44	210.54	210.63	209.88	213.82	212.65	211.58	213.3	213.98	212.21	209.7	211.79	211	212.92	208.9	211.88	215.44	210.15	212.9	211.93	213.97	210.82	211.75	210.83	212.15	208.46	208.42	213.53	211.46	213.67	211.19	211.71	212.72	209.13	208.85	211.32	210.22	211.67	207.85	211.71	214.4	211.28	213.47	212.41	210.85
201.18	200.67	202.82	203.59	202.1	202.96	202.55	204.67	205.56	203.05	202.49	206.73	204.43	203.21	200.5	202.8	202.04	202.1	203.54	200.48	201.07	205	199.65	203.73	202.68	202.38	204.27	205.44	201.47	203.19	200.48	201.78	203.91	206.54	202.15	202.63	204.42	203.52	202.11	205.54	204.17	201.75	203.1	202.9	203.77	203.77	198.97	204.19	199.14	202.54
213.8	214.51	215	214.75	211.83	214.04	211.02	212.73	213.17	210.99	211.4	212.58	213.77	212.32	213.68	212.42	209.53	209.57	210.06	211.6	214.48	208.98	212.41	209.47	212.24	212.24	209.59	212.4	210.76	211.46	208.21	213.89	210.62	214	213.64	214.81	210.35	214.74	211.7	214.15	212.02	213.42	209.21	209.62	214.79	211.97	212.8	211.43	214.98	210.85
207.21	209.03	208.32	208.95	205.51	209.23	207.67	209.41	208.22	209.09	208.39	208.28	209.12	210.71	209.13	209.5	209.58	209.55	207.48	207.83	209.56	208.23	211.28	209.44	209.94	209.57	210.08	207.06	209.52	209.43	207.86	210.18	210.89	210.47	209.29	210.8	206.39	209.67	209.03	207.62	206.76	210.63	208.05	207.82	207.51	208.47	208.31	207.47	209.66	211.74
194.59	190.71	196.07	193.75	195.99	196.79	196.13	196	192.88	194.25	193.59	193.09	195.92	196.1	195.21	195.01	194.19	195.45	196.97	195.17	192.63	192.02	194.38	195.14	192.37	194.28	195.68	197.25	194.23	198.68	196.54	194.13	195.76	196.31	195.13	195.06	191.86	195.09	194.36	197.6	197.82	197.34	192.05	196.37	194.05	193.75	193.89	194.58	193.08	197.05
203.95	200.79	201.18	203.48	205.24	202.65	203.43	202.03	204.63	205.78	202.81	204.46	203.85	203.09	199.92	205.14	203.94	202.78	203.61	198.79	205.59	207.2	206.55	204.84	202.36	201.24	205.38	203.92	201.46	201.57	203.67	206.9	205.12	202.55	206.61	203.83	203.89	204.24	203.72	205.13	203.64	202.02	201.71	201.44	201.38	200.54	202.46	199.61	204.47	204.39
200.52	199.57	195.17	199.54	198.23	199.75	195.2	197.87	199	199.64	197.79	199.17	197.39	199.31	198.64	200.31	199.6	197.3	195.25	199.48	197.7	197.75	198.01	198.75	197.97	199.06	200.56	199.97	199.28	194.44	198.9	199.86	195.91	199.66	199.2	201.78	196.1	198.61	199.36	195.91	198.33	197.37	197.65	202.9	197.53	197.93	196.07	197.23	200.48	202.61
206.98	209.08	207.74	205.27	209.16	204.59	210.58	208.93	208.84	206.66	211.04	207.76	206.39	207.22	210.43	208.35	203.21	207.06	206.33	206	207.41	208.86	204.43	206.86	204.37	208.39	212.23	209.68	209.29	206.34	206.63	208.15	204.57	205.17	206.42	202.98	206.26	206.79	205.2	206.48	207.64	209.52	210.03	207.82	208.67	206.04	205.72	207.82	207.82	206.97
212.56	214.27	211.81	212.19	208.79	206.9	210.6	214.36	210.94	212.49	211.44	212.83	212.65	212.38	210.09	213.64	214.26	212.98	214.68	214.31	213.38	211.49	215.59	213.32	213.91	211.1	213.28	215.03	212.46	211.39	208.87	211.67	211.81	214.57	210.53	211.58	209.91	213.47	210.64	212.19	212.1	208.72	213.28	212.05	211.03	210.63	206.53	208.97	211.36	214.41
208.84	207.16	208.39	206.7	207.94	209.45	210.14	206.68	208.17	208.52	210.3	208.5	208.07	211.13	208.97	207.42	206.16	208.53	209.71	208.29	210.22	205.69	211.04	208.98	207.42	209.68	208.81	208.91	210.76	207.32	209.83	208.86	209.51	203.5	204.77	207.8	208.48	208.33	211.4	208.81	205.57	207.51	208.21	209.3	208.98	211.5	209.64	209.01	209.74	208.27
201.66	199.5	199.44	197.98	199.07	196.61	199.51	197.2	200.36	200.15	199.42	201.27	199.49	201.02	199.3	199.86	198.99	200.86	201.59	200.04	199.6	200.94	200.09	198.04	196.93	201.1	200.38	199.39	199.27	198.84	200.86	195.33	198.69	197.22	193.95	200.77	199.64	197.94	197.93	198.37	199.44	199.96	201.9	199.77	198.47	198.4	197.35	203.52	200.09	199.2
215.26	213.7	215.92	210.86	214.67	212.29	212.06	216.32	212.84	214.71	211.64	213.23	211.14	212.92	212.25	212.95	212.24	211.87	210.8	212.99	215.07	214.56	211.43	212.54	211.21	215.27	215.12	209	213.4	212.79	208.14	210.28	212.8	212.03	215.54	211.69	212.36	215.2	210.65	215.46	214.09	215.06	211.55	212.36	212.2	215.31	213.87	209.37	211.28	214.17
211.15	211.28	212.97	213.23	211.42	213.77	215.1	212.41	212.82	214.75	212.4	213.42	212.39	211.99	209.29	211.32	211.8	215.07	211.06	212.15	210.97	214.77	213.69	212.55	210.5	213.28	212.76	208.34	215.03	212.75	211.17	213.04	213.04	212.3	211.67	210.83	210.88	212.54	212.76	216.41	212.85	212.45	209.52	214.94	213.26	211.11	216.07	212.59	211.73	212.53
197.76	198.93	199.8	198.56	200.61	196.62	199.89	200.99	200.18	198.14	203.97	202.7	199.75	197.04	198.2	198.08	203.94	202.21	199.53	199.24	195.14	198.65	201.59	198.84	199.53	200.23	199.49	199	201.12	198.74	200.65	197.99	196.04	201.49	201.2	198.51	198.87	201.76	201.29	200.22	201.87	201.97	199.1	197.99	200.45	198.75	199.07	197.22	197.3	201.21
209.92	210.64	210.38	212.12	210.75	210.27	211.24	206.85	210.92	208.27	210.59	210.87	210.41	208.4	213.66	209.31	209.55	210.18	212.52	209.42	210.61	209.45	206.37	205.52	207.11	211.95	209.87	206.39	210.44	208.85	210.89	208.32	211.02	207.84	208.2	209.66	211.62	207.3	209.51	212.71	210.33	209.83	210.96	211.26	209.49	211	213.28	205.7	208.8	211.3
215.57	217.42	218.65	219.23	216.93	218.89	218.76	217.19	216.72	218.9	217.19	216.54	213.87	218.04	219.55	217.93	220.4	217.64	216.14	216.04	216.23	217.08	216.95	216.3	216.29	216.02	218.29	217.9	215.21	218.01	217.97	219.67	215.64	219.63	217.17	218.89	217.85	215.43	216.38	216.63	217.8	213	218.5	215.85	217.03	214.59	219.24	214.19	217.71	217.33
214.76	215.98	216.32	216.59	216.3	218.31	218.21	217.97	219.26	220.38	218.62	216.84	218.25	220.53	215.44	216.69	217.39	217.26	220.22	215.65	217.46	219.94	218.11	219.16	219.14	218.45	216	215.97	217.99	214.43	218.26	214.29	218.09	218.62	219.8	216.18	219.11	217.39	217.92	217.48	216.42	221.24	219.4	217	217.8	218.51	218.08	219.11	217.65	217.73
210.79	211.57	210.64	213.8	210.97	212.94	211.62	212.68	217	211.03	211.56	209.43	210.4	208.59	210.62	214.35	211.11	211.81	214.95	210.9	215.31	215.39	209.76	209.94	212.71	212.58	214.85	209.85	209.61	210.5	211.52	212.03	212.99	209.26	212.9	210.29	214.13	209.19	215.36	212	212.57	213.94	213.9	210.33	215.68	209.5	215.86	208.16	213.68	211.8
199.56	199.11	197.3	201.23	200.6	201.05	202.81	198.14	199.49	201.67	201.03	200.78	201.94	198.69	201.13	197.98	201.7	201.7	202.61	200.82	199.24	201.31	199.28	198.84	201.71	201.99	197.74	199.95	198.15	201.46	199.02	200.09	199.05	194.8	200.5	198.81	201.04	198.25	201.06	199.54	201.59	201.81	198.77	202.12	200.13	199.41	201.18	199.28	199.64	204.06
209.44	206.87	205.36	208.13	209.6	209.92	209.4	209.25	208.72	208.96	209.26	206.19	208.53	207.87	211.39	206.51	211.91	208.29	209.06	208.01	210.2	208.5	213.66	210.21	210.61	208.27	209.23	207.35	207.66	208.84	207.74	212.38	211.49	209.73	207.56	208.63	206.13	212.33	210.49	209.92	209.57	212.89	209.26	211.49	206.64	208.44	207.89	208.32	210.69	207.61
208.49	210.69	213.25	210.29	211.5	213.81	211.08	214.12	209.81	214.82	212.68	211.68	210.47	211.81	212.69	208.69	208.45	210.77	210.97	209.33	211.34	212.63	215.43	210.59	214.38	210.85	211.16	215.82	211.11	211.34	209.83	213.43	210.5	210.03	210.34	210.03	211.79	209.17	209.63	210.44	213.74	206.78	210.54	212.05	212.56	210.96	211.39	211.43	211.76	211.57
211.96	214.54	211.26	214.12	209.69	214.92	211.16	211.35	213.05	210.19	213.44	214.76	213.04	213.53	213.73	213.79	213.12	214.08	213.05	213.83	213.52	212.99	210.9	212.68	214.66	213.76	214.95	210.84	214.55	212.97	214.93	211.12	212.09	216.55	209.63	208.95	209.45	212.96	213.11	213.32	211.45	210.5	212.34	214.22	211.17	211.32	210.47	209.4	213.56	209.19
213.11	214.2	213.47	214.52	216.18	213.04	212.98	213.29	210.33	211.21	211.82	210.03	210.64	213.09	213.14	214.24	212.06	216.45	211.45	212.79	214.62	213.81	213	215.99	213.11	212.27	213.82	212.3	208.65	211.93	213.74	215.04	213.27	212.58	215.33	213.43	213.43	211.91	210.42	213.4	212.24	209.86	214.2	214.07	214.17	210.97	213.34	214.74	214.07	209.43
209.98	209.71	210.57	215.51	210.76	212.39	212.98	210.79	211.23	213.38	213.39	217.11	211.06	211.73	208.88	213.41	214	212.18	214.08	213.36	210.25	208.62	210.63	210.57	209.1	210.12	209.06	210.98	213.33	212.31	213.75	211.14	209.7	211.67	212.28	210.82	211.34	211.38	213.1	214.66	212.25	211.73	208.39	208.76	208.4	213.33	209.66	210.53	211.31	209.21
208.24	208.75	205.86	207.27	208.6	206.93	208.04	207.1	205.48	206.68	208.92	210.84	207.1	208.91	210.11	207.49	210.83	211.2	209.19	209.3	205.51	209.82	209.02	208.09	208.54	212.46	206.2	208.45	208.18	204.79	212.22	208.34	207.86	209.16	205.76	207.15	211.49	209.43	212.52	208.57	208.81	209.66	207.67	209.37	206.22	208.48	206.98	209.22	206.97	208.46
200.79	200.15	198.37	196.24	196.16	196.57	199.53	196.68	200.06	196.96	200.98	201.92	200.5	200.81	201.87	200.13	195	201.62	200.05	200.35	200.59	200.24	201.71	200.05	199.89	201.29	200.23	199.56	201.51	198.93	200.05	200.27	199.63	199.18	197.26	199.69	202.64	203.03	201.77	197.93	201.36	199.54	197.26	199.12	199.17	198.03	200.29	199.98	198.27	199.85
203.44	200.02	205.9	204.49	205.8	206.22	205.78	201.79	204.04	203.39	204.24	199.63	204.82	204.49	205.8	204.17	202.86	203.53	202.8	201.15	199.91	206.33	202.87	202.27	203.31	202.24	204.47	205.99	203.62	200	201.74	201.36	203.77	198.12	206.78	203.36	201.96	204.99	202.08	203.88	204.15	206.95	204.68	202.3	205.06	205.86	202.17	203.1	202.36	204.68
207.66	208.21	204.84	203.65	206.21	205.57	204.63	203.07	206.57	205.02	208.28	205.74	206.38	206.24	204.97	203.07	205.11	200.6	209.05	206.25	208.6	206.58	206.01	207.18	210	206.56	204.06	207.42	202.01	203.5	205.64	203.31	205.65	207.53	203.89	202.2	204.4	206.32	205.73	205.19	205.12	205.67	205.4	208.87	206.76	208.25	207.38	206.46	205.67	206.66
217.66	217.34	216.53	217.72	223.8	215.67	216.72	220.08	218.52	218.41	218.32	218.44	218	214.83	215.07	217.91	218.2	216.18	216.88	217.96	220.65	217.11	217.45	216.02	218.29	216.44	213.93	218.33	220.2	217.95	214.64	219.39	215.65	216.54	217.62	220.43	216.37	215.19	220.01	217.8	216.14	214.47	218.87	215.37	216.83	218.11	214.51	215.87	214.18	214.98
206.66	202.48	204.32	202.9	200.94	206.22	203.02	205.49	205.91	202.2	204.97	205.95	204	206.02	203.76	200.18	204.83	203.02	205.05	200.7	202.07	203.52	204.17	202.26	205.78	205.25	205.22	207.15	203.27	203.71	202.34	203.93	202.51	202.76	206.08	207.13	204.72	205.75	204.41	206.93	202.24	203.44	205.33	204.78	205.61	205.07	204.52	204.31	203.84	199.91
211.03	212.09	212.5	210.39	213.46	213.33	215.24	211.68	212.04	213.66	213.71	210.17	212.42	213.12	213.26	211.89	212.04	213.43	212.07	212.99	212.79	212.95	215.15	211.98	212.45	212.54	212.97	211.75	210.57	212.02	211.93	213.01	210.35	211.22	214.95	210.22	212.06	210.04	210.09	211.44	213.1	214.62	211.07	213.73	213.92	211.86	212.37	211	214.3	211.49
200.75	201.89	203.72	199.56	200.72	199.88	199.91	201.64	201.02	201.69	198.37	198.56	200.22	199.42	200.11	202.2	199.99	201.2	198.35	200.75	200.55	199.43	200.27	197.82	199.69	202.51	201.16	200.25	198.53	203.82	199.09	204.1	202.34	198.94	200.91	202.3	201.43	203.4	199.85	200.24	200.12	202.31	202.07	198.9	201.38	202.25	201.14	201.37	206.29	201.7
211.8	213.66	214.58	216.29	213.9	214.09	213.11	216.59	213.56	213.29	216.59	212.51	215.02	215.6	212.27	216.69	214.57	211.75	214.78	213.98	217.42	215.38	212.79	212.31	213.95	214.79	213.44	210.85	212.93	214.78	213.03	215.39	212.03	216.23	214.96	215.58	216.75	215.34	213.74	214.2	214.7	215.98	216.17	210.1	214.84	213.64	212.18	213.41	211.56	212.74
210.29	209.5	208.03	210.21	208.14	211.15	208.39	208.13	211.72	207.11	211.05	209.95	209.83	209.33	209.17	211.43	209.31	208.37	207.22	208.42	210.58	209.36	212.02	206.14	208.73	209.69	208.44	207.47	208.3	208.91	210.35	209.9	210.36	209.89	209.36	211.39	207.73	212.51	205.33	206.89	206.59	209.57	211.68	212.9	211.43	209.03	209.76	212.33	208.02	206.81
204.4	208.8	208.98	207.18	205.65	211.51	207.26	208.06	206.57	205.61	210.11	204.36	206.84	208.74	207.25	204.08	207.35	207.91	205.11	209.08	208.36	206.7	207.63	206.64	205.31	207.05	207.38	208.67	206.64	207.37	207.97	203.32	209.42	207.16	208.67	205.15	205.41	206.42	209.31	209.01	206.44	207.12	207.96	206.55	208.19	207.57	209.1	205.84	210.11	207.59
211.49	212.16	211.47	208.19	210.69	205.52	206.98	207.31	209.08	207.74	210.55	209.57	207.46	210.66	207.31	207.25	209.15	210.86	212.49	208.81	207.65	207.06	208.73	207.87	209.22	208.17	208.54	208.18	209.6	211.24	213.51	210.21	207.21	207.76	208.48	212	208.92	206.7	211.52	207.02	211.08	209.29	207.36	210.17	206.68	205.89	210.45	208.69	209.16	202.51
194.86	193.36	193.61	193.66	194.89	194.66	199.53	197.43	194.63	198.98	193.44	194.59	194.35	195.23	197.21	193.27	195.26	194.86	195.98	194.33	194.51	191.91	196.24	197.63	197.64	196.78	194.34	193.34	193.14	192.17	194.73	196.47	196.03	196.18	196.6	194.83	194.94	197.54	196.58	198.78	192.92	197.33	194.56	194.82	195.22	195.31	194.85	195.41	196.94	195.86
207.62	209.61	208.44	208.25	206.64	208.45	209.15	206.44	207.03	208.91	208.55	211.29	208.88	205.5	207.96	207.12	207.88	209.67	209.68	210.93	208.46	208.21	211	211.25	209.48	209.24	211.08	208.16	209.25	206.57	205.18	211.7	207.97	208.34	206.51	209.8	210.6	208.5	206.65	205.48	208.72	210.38	208.04	207.43	206.8	206.68	207.94	210.45	205.68	206.58
209.1	212.56	209.28	212.75	210.28	210.82	209.66	210.82	207.26	211.88	208.14	206.59	208.67	207.49	210.27	207.06	209.75	209.13	210.4	207.75	207.61	209.47	208.9	209.5	210.96	209.54	205.66	210.17	208.2	208.23	205.73	207.76	205.97	207.73	209.13	207.31	208.92	209.55	207.83	205.66	207.8	208.27	208.85	205.23	206.8	209.17	208.34	210.53	209.84	207.23
216.76	215.93	220.56	218.53	220.08	220.38	216.92	219.29	220.01	216.42	216.26	215.34	217.73	216.98	220.36	215.73	217.99	216.87	220.15	217.44	218.29	215.92	217.28	216.44	220.82	221.3	218.42	217.32	215.7	216.98	220.54	220.54	215.89	216.34	217.18	217.53	218.5	217.2	220.24	221.49	218.57	216.54	215.98	216.48	219.83	216.77	217.82	218.76	220.05	218.15
214.56	213.22	213.13	210.2	210.96	210.12	209.86	214.19	213.56	213.48	214.45	212.56	214.46	211.65	211.21	211.8	212.1	213.61	211.53	210.89	212.47	212.19	213	210.59	211.65	212.2	213.33	210.73	209.7	211.73	213.95	211.73	212.01	210.95	211.61	209.93	211.97	212.81	208.78	210.12	211.92	213.7	212.2	213.58	214.13	212.67	212.93	214.58	213.22	210.41
208.81	209.46	209.88	210.46	212.9	211.6	211.59	214.62	212.95	210.1	209.56	213.6	211	213.57	210.56	209.95	209.87	211.66	210.82	212.78	212.36	213.91	213.82	209.88	213.13	212.87	209.55	211.46	211.33	212.21	209.77	212.25	211.35	208.19	210.4	208.57	211.97	209.73	212.23	214.76	210.76	209.53	208.85	213.47	212.5	210.99	212.13	211.7	212.77	210.42
202.08	204.34	200.25	203.12	202.76	203.38	202.85	202.5	201.19	202.76	201.23	198.24	200.87	201.09	197.04	200.98	200.71	201.3	201.84	203.1	198.16	200.03	201.65	203.8	199.39	198.33	197.6	198.77	198.43	202.61	199.08	204.14	201.53	200.58	201.52	198.05	199.63	201.86	200.92	199.6	200.68	202.56	200.12	202.08	199.44	201.41	202.72	200.87	201.16	202.18
210.69	212.78	210.22	211.38	210.26	209.05	207.91	205.76	210.95	209.88	208.32	208.03	211.82	207.7	207.57	213.25	212.27	207.01	212.81	207.15	208.54	211.3	208.98	208.89	209.66	211.21	207.2	209.44	209.97	211.02	212.48	211.17	207.65	207.63	213.29	209.43	209.59	210.01	206.04	208.06	208.48	208.56	209.61	213.28	207.84	209.83	209.83	209.7	210.34	208.6
201.42	204.69	204.15	200.94	202.47	199.81	206.43	205.14	205.92	208.06	201.12	203.21	201.65	199.98	201.41	200.86	204.05	203.3	204.2	202.04	202.19	203.08	201.5	204.11	200.1	203.21	206.26	203.76	204.71	202.01	205.67	206.6	203.96	202.54	202.39	201.13	203.18	202.32	202.08	205.25	204.38	205	204.59	204.29	204.56	202.38	204.61	203.49	202.89	203.18
200.2	201.69	204.26	204.53	203.17	205.77	205.68	200.97	201.28	205.18	200.93	203.75	207.14	205.82	201.23	206.06	204.94	203.87	205.85	205.08	202.63	202.11	205.59	200.16	203.92	203.34	202.88	204.83	203.75	205.22	201.66	206.53	204.38	202.76	201.87	204.69	207.64	202.78	204.59	205.76	201.52	202.77	201.82	205.8	204.8	203.43	203.03	203.5	203.88	204.53
205.51	202.55	207.17	202.92	208.01	201.38	207.34	206.17	204.47	203.86	199.35	202.6	201.13	206.48	204.08	200.12	205.88	203.91	204.09	204.19	202.63	206.98	203.5	204.5	202.24	203.08	205.54	207.26	199.49	203.71	205.52	206.27	205.12	205.8	205.55	201.42	204.3	204.65	204.15	202.07	202.17	202.91	200.8	205.39	203.64	202.61	204.61	204.44	202.24	202.94
200.52	202.54	207.02	203.86	205.53	204.79	202.93	207.85	203.21	205.72	202.88	202.23	204.69	205.36	201.31	203.37	203.5	205.55	203.68	203.26	204.96	202.91	204.82	203.84	204.52	207.61	205.24	203.27	202.63	202.48	203.53	201.25	206.58	205.89	201.32	203.05	206.39	202.27	205.15	206.06	204.06	207.2	205.34	202.49	208.04	204.39	205.06	204.51	205.21	204.46
200.76	199.51	200.43	200.34	203.46	203.67	199.57	198.56	202.16	203.47	198.83	201.87	202.2	201.02	203.24	202.49	199.36	199.73	202.53	201.38	203.37	197.65	200.04	200.94	202.27	201.33	202	201.14	201.63	198.91	201.66	199.24	202.58	200.69	199.34	202.22	201.93	202.57	200.51	200.6	199.3	202.93	201.33	201.43	201.82	203.36	204.01	200.97	198.26	202.94
209.09	209.97	208.91	210.03	208.31	206.15	208.35	210.69	207.3	207.97	207.04	210.19	207.45	208.47	206.1	207.52	207.05	206.24	207.33	210.56	211.53	206.78	208.78	206.51	209.7	206.27	208.64	208.52	210.99	207.07	208.87	208.4	211.74	210.4	208.51	209.93	208.96	204.59	208.08	207.16	210.22	209.68	206.02	204.69	209.31	206.51	207.27	206.65	210.04	206.58
212.81	210.85	212.83	210.2	212.81	212.03	213.56	212.28	209.24	213.86	215.71	212.31	209.51	211.72	214.84	210.16	211.68	209.31	212.49	213.19	209.87	211.3	214.37	209.8	212.19	209.86	211.9	212.84	215.76	214.58	209.11	214.49	212.18	210.82	211.9	216.26	212.42	213.59	212.76	211.88	209.36	213.01	213.44	210.47	213.54	210.81	211.28	210.41	209.97	212.7
205.76	205.06	211.07	205.76	206.04	202.59	205.31	210.29	203.24	204.74	206.86	207.52	208.89	207.38	202.99	207.8	204.65	206.5	204.86	204.87	203.52	204.5	205.85	207.13	207.88	208.77	208.34	207.6	207.2	206.81	207.22	208.66	206.5	202.03	206.68	205.66	208.41	203.87	207.44	206.74	203.55	207.54	206.03	207.92	205.84	206.65	206.68	204.49	206.8	206.99
205.42	211.26	208.79	208.29	214.28	204.28	206.78	206.18	209.55	208.57	209.67	209.55	207.76	209.66	207.31	210.68	208.08	207.27	212.1	207.12	207.6	207.3	208.82	206.74	206.41	207.56	209.39	208.87	207.33	209.16	207.37	207.97	206.82	205.82	211.43	209.57	209.07	209.54	209.07	208.67	206.32	208.89	211.59	211.77	203.37	206.51	207.09	209.94	209.75	208.25
210.87	215.12	213.83	211.45	216.1	216.1	213.17	213.54	214.15	213.02	213.17	213.37	214.15	216.42	214.04	211.96	213.88	214.76	216.08	215.11	215.6	212.4	212.66	214.38	216.62	212.13	213.11	217.73	215.1	213.73	211.96	215.98	213.38	215.12	213.66	213.63	216.59	214.21	213.34	218.17	210.51	212.53	212.4	213.27	209.47	214.85	214.6	216.03	212.42	210.99
212.09	211.39	212.15	211.64	209.73	210.45	212.28	210.98	212.43	211.69	212.72	211.99	213.07	210.08	210.88	215.36	213.04	214.1	214.09	214.88	212.22	213.66	215.69	215.28	209.7	213.91	215.38	216.14	212.75	214.75	211.96	213.02	212.78	211.92	212.95	211.54	213.18	213.52	212.43	214.81	212.55	213.58	211.55	215.02	216.71	213.37	214.14	213.36	214.03	209.73
209.43	207.83	205.63	208.42	207.97	207.09	208.05	204.21	208.14	206.23	207.69	209.66	209.71	213.89	207.3	207.77	210.94	209.13	206.89	208.25	207.88	208.19	208.96	207.34	208.9	210.01	207.04	207.2	207.4	209.58	210.37	208.6	210.16	211.16	210.11	208.01	207.39	211.53	208.21	209.57	209.38	208.39	211.05	205.84	206.54	207.19	208.89	211.92	208.81	207.09
201.04	202.44	202.79	202.86	200.57	200.3	204.32	200.65	201.1	202.28	202.7	201.04	202.01	203.17	204.76	204.68	203.85	204.65	203.5	203.14	202.07	202.29	204.08	198.92	201.07	199.76	200.29	205.77	202.51	201.19	201.67	201.75	201.59	202.69	205.35	204.75	202.31	201.32	202.61	201.6	201.01	201.78	203.56	200.12	203.76	201.51	202.56	203.41	202.78	203.54
210.21	210.3	208.91	211.9	211.26	210.18	212.67	209	215.61	211.57	211.32	212.82	215	210.86	214.71	214.52	209.99	209.15	210.98	213.3	209.78	211.92	209.99	212.21	208.16	210.15	208.04	211.79	211.39	212.01	210.53	210.15	214.6	211.14	209.52	213.4	211.3	212.3	211.07	213.91	210.97	212.78	215.52	209.71	209.89	211.52	214.62	215.35	215.67	211.08
206.39	204.64	207.09	208.51	208.09	205.24	205.54	207.92	210.88	206.99	207.41	207.08	208.58	206.42	207.42	210.46	206.44	206.54	208.48	208.32	207.22	208.5	209.95	205.89	207.23	209.31	207.38	204.67	210.41	207.26	211.32	208.75	206.67	205.91	206.1	207.65	206.11	206.96	207.94	207.42	205.83	209.9	206.98	206.62	207.16	210.01	205.53	207.59	208.28	209.42
210.19	213	212.35	212.48	212.64	212.4	211.56	211.85	210.5	214.4	211.97	212.96	213.88	211.42	213.72	212.42	210.94	211.57	214.18	214.22	210.41	212.55	212.31	212.61	213.95	209.62	207.9	213.44	212.37	211.44	214.29	216.72	214.91	214.61	209.26	214.02	212.81	209.18	211.67	214.46	213.67	213.33	213.39	212.06	212.57	210.73	212.67	212.27	214.67	215.52
208.4	207.1	204.71	203.94	205.69	207.91	204.59	204.91	204.12	204.35	207.01	204.32	207.07	209.1	204.33	203	204.37	204.38	207.87	205.69	205.53	205.32	203.18	205.56	207.18	208.33	205.95	205.69	204.3	204.23	206.36	204.84	205.15	206.1	205.07	202.92	202.75	205.49	202.48	204.34	207.35	204.35	204	206.83	208.09	207.68	206.17	203.28	205.73	203.47
209.19	210.2	209.6	213.74	209.6	210.9	210.07	212.92	209.29	212.99	212.13	208.77	209.36	210.64	211.85	214.11	210.32	212.15	211.58	210.65	209.13	211.34	207.25	210.99	210.57	211.08	211.54	210.35	210.49	210.98	213.43	211.9	212.85	210.51	212.46	213.75	211.49	212	212.98	212.16	208.58	211.53	211.95	210.14	208.89	208.62	211.47	210.85	212.81	209.68
198.75	199.46	196.33	200.23	198.96	200.78	197.48	194.29	200.74	194.1	200.14	202.36	197.63	198	197.99	197.42	197.04	199.06	200.8	199.29	198.27	196.43	199.73	197.36	196.85	199.29	198.85	199.01	195.61	199.81	200.61	198.3	197.81	197.86	198.27	196.01	197.88	198.58	197.6	195.15	198.16	196.59	198.97	198.72	197.31	199.46	193.46	200.44	199.42	196.62
209.47	207	211.94	208.67	212.12	210.36	211.35	211.03	209.53	212.23	205.26	213.05	213.96	208.12	212.78	212.63	210.23	209.95	211.59	207.29	210.24	209.44	210.33	211.33	207.74	213.17	206.52	208.02	208.75	205.31	210.09	209.98	211.38	211.12	210.28	210.72	208.92	209.7	207.22	206.65	207.77	207.77	207.76	211.88	207.57	212.05	208.95	207.38	207.39	210.4
202.55	205.08	202.97	202	203.57	200.42	201.61	203.6	200.77	199.87	202.78	202.22	205.41	204.04	202.09	202.59	200.14	200.81	204.43	203.67	202.94	204.98	202.68	201.97	201.06	201.65	203.85	202.67	201.09	200.98	202.51	204.96	201.9	201.72	201.81	202.21	202.14	201.38	203.45	202.72	203.35	199.88	203.51	204.32	202.12	203.19	206.19	200.45	201.88	202.83
202.03	207.32	205.33	205.51	203.29	204.74	211.06	206.51	210.36	204.39	205.89	206.5	206.68	208.54	203.4	208.36	204.52	206.3	208.97	207.73	205.43	205.93	209.21	206.73	207.55	205.1	205.87	205.48	204.3	205.45	205.22	204.12	204.15	208.72	207.41	205.93	203.45	206.19	209.09	204.81	204.17	200.37	206.43	204.66	202.9	206.84	207.93	202.16	205.73	205.06
204.03	203.39	203.54	203.57	206.2	202.23	204.8	203.39	202.54	202.36	206.98	201.2	205.59	201.39	203.54	201.46	198.98	203.77	200.68	205.44	201.23	200.44	200.85	204.1	201.83	202.37	201.6	201.13	204.69	202.59	203.61	200.2	202.44	203.96	198.83	200.45	202.33	199.73	203.79	203.57	204.93	203.56	203.24	203.37	200.26	200.72	201.6	200.83	197.05	201.88
204.98	201.98	206.78	203.98	207.76	200.92	202.7	204.4	202.48	202.89	201.96	203.62	205.08	205.38	202.98	202.12	206.21	204.07	202.93	203.32	202.33	201.76	202.29	201.32	202.31	201.93	201.56	203.25	203.92	203.57	204.69	204.56	199.74	205.21	202.76	202.85	204.62	202.21	205.63	205.35	201.16	199.33	205	207.67	203.02	203.28	202.51	206.04	203.56	202.53
211.3	211.17	206.62	211.52	209.82	209.38	208.79	210.13	211.4	209.66	207.96	211.37	209.45	206.65	209.39	208.65	208.25	209.93	208.91	210.49	206.59	210.56	203.91	209.16	209.59	210.18	206.91	205.12	208.27	208.97	210.61	208.71	211.53	206.13	209.68	206.32	209.78	202.66	209.56	206.89	209.58	207.86	210.78	208.91	208.06	208.02	210.78	208.14	208.01	207.14
204.25	204.77	202.59	204.59	203.96	204.96	200.92	204.21	206.69	202.8	206.78	203.53	205.21	202.5	203.23	201.29	203.24	205.21	207.1	205.56	202.59	200.64	203.54	203.45	200.43	203.97	202.87	202.17	203.65	205.19	201.29	202.96	201.22	202.27	204.71	204.89	204.16	201.61	207.76	206.01	205.3	204.08	202.81	205.26	205.59	204.43	206.34	201.36	203.91	207.12
204.2	207.61	201.89	205.64	204.44	204.99	206.62	206.9	204.77	200.74	202.33	206.97	206.59	201.82	206.48	204.84	203.81	207.1	206.22	203.82	205.65	204.67	203.49	203.56	204.47	203.07	202.84	204.92	204.75	206.41	204.08	207.32	202.3	204.74	200.4	206.13	208.38	205.67	206.51	204.94	207.71	204.23	206.14	207.08	206.95	200.55	203.81	206.91	206.49	207.04
207.37	204.02	207.24	205.83	207.4	206.97	207.53	205.94	205.88	206.91	202.81	206.28	208.41	205.82	206.11	206.42	206.84	205.83	205.77	205.54	204.87	207.35	205.62	207.63	207.12	207.68	204.37	206.84	206.82	207.28	207.76	205.52	208.13	205.22	206.37	212.79	205.36	208.23	209.78	205.21	207.72	206.68	207.91	208.45	205.08	206.58	206.88	205.14	204.66	204.36
207.83	203.42	203.48	202.91	205.78	205.4	205.96	204.8	205.75	203.65	206.56	207.03	203.65	208.1	204.36	204.01	206.85	204.92	205.88	204.57	203.88	202.42	202.95	201.99	205.57	203.47	201.11	205.22	203.83	201.79	205.25	204.51	203.59	204.44	204.71	205.88	204.97	200.76	208.93	203.71	206.2	204.26	205.94	201.13	202.94	205.75	207.25	205.99	202.74	204.69
206.61	207.51	208.02	205.18	208.85	204.8	211.79	207.54	206.02	207.95	209.88	208.07	206.57	209.82	206.38	207.64	210.08	210.22	208.44	208.02	207.24	209.05	206.78	209.28	208.03	209.11	209.12	208.9	205.35	207.55	205.95	204.68	207.28	203.42	205.33	208.33	206.1	210.49	204.42	208.12	208.18	207.54	208	207.75	209.51	208.2	208.19	208.16	204.45	206.39
208.24	207.72	207.89	205.92	206.66	206.73	208.03	208.93	210.5	209.12	209.6	207.11	211.18	209.62	205.76	208.36	207.54	207.15	208.91	208.89	209.64	207.45	205.77	209.5	207.3	208.62	209.34	206.3	210.89	210.84	210.18	208.67	210.28	208.82	207.59	204.79	209.64	208.07	206.72	212.5	211.94	208.07	208.64	211.75	211.07	208.11	211.32	210.68	208.08	207.96
194.09	194.42	196.7	195.42	189.1	194.25	193.38	196.81	193.25	191.79	194.76	194.63	195.96	194.41	196.02	194.79	194.39	193.95	193.8	191.36	195.24	193.94	195.26	193.29	194.88	194.15	196.42	194.5	188.39	196.9	196.11	200.16	193.49	191.31	197.3	196.82	195.82	195.93	196.3	194.14	195.59	192.36	191.84	195.28	193.35	196.08	192.93	193.5	192.5	191.58
205.18	205.4	209.15	205.56	207.73	204.84	207.32	208.88	204.56	207.27	209.19	208.67	203.54	207.94	206.44	207.8	209.53	202.8	202.47	207.91	206.49	205.91	204.57	205.35	203.5	207.17	208.37	207.24	202.34	206.3	205	206.34	208.51	206.93	204.2	204.31	208.69	205.54	206.24	206.27	208.25	207.85	209.18	208.92	204.59	209.52	207.64	210.15	206.49	206.8
211.08	214.08	213.31	213.71	214.37	213.77	215.01	216.08	210.57	213.41	215.01	213.55	214.57	216.02	212.22	215.55	216.17	214.81	214.86	213.05	213.88	213.04	217.04	211.56	218.28	215	214.34	209.75	213.18	215.17	213.89	214.2	216.65	212.23	213.19	213.92	210.84	214.02	215.26	214.61	213.25	215.29	214.21	213.6	212.66	216	216.77	214.98	214.18	213.74
203.74	201.83	200.76	205.77	200.98	205.63	199.89	200.35	202.25	202.74	201.06	204.77	206.38	202.7	204.77	203.6	204.39	202.44	204.48	203.97	204.24	203.08	203.76	202.25	202.25	206.56	204.93	205.35	202.57	202.87	203.74	203.75	204.6	205.06	201.02	206.08	203.82	203.21	203.22	206.48	204.82	204.35	203.58	203.46	205.04	200.08	203.84	204.64	202.91	203.15
212.64	216.45	210.76	209.43	210.98	208.03	213.57	213.41	210.37	212.1	212.22	212.6	209.73	207.18	212.51	214.05	211.02	212.7	212.74	209.75	212.99	213.47	213.9	211.2	210.45	212.75	212.33	215.08	213.54	210.63	214.11	208.93	208.87	210.05	210.89	211.99	211.08	211.48	211.69	210.69	213.16	215.25	212.64	214.04	214.15	216.36	213	213.53	215.73	212.28
193.31	193.87	199.43	193.98	195.31	193.97	195.94	192.39	193.06	195.09	190.96	193.82	194.07	197.07	193.09	196.98	194.75	193.86	194.74	196.21	195.47	194.46	195.85	193.75	195.13	195.59	195.22	196.15	193.17	196.41	195.06	193.12	190.01	196.37	198	193.51	195.11	194.58	192.48	195.59	190.51	192.13	191.6	195.02	193.19	194.28	194.33	191.25	195.21	193.81
211.09	214.78	211.6	214.07	210.38	212.4	213.56	215.19	208.71	212.84	211.15	209.73	210.81	211.82	211.71	212.82	212.92	215.73	216.08	212.96	212.81	209.53	211.05	210.42	210.39	212.22	210.79	213	214.37	210.81	209.17	211.26	210.36	212.43	213.73	215.36	211.94	214.02	211.34	213.55	210.43	212.7	213.26	210.13	214.98	211.92	210.7	211.76	212.83	211.59
211.76	210.09	212.38	207.59	215.04	212.28	212.13	211.02	212.37	213.51	212.43	210.97	211.55	212.54	211.27	210.83	212.4	210.89	210.9	210.5	213.11	210.49	210.2	210.52	212.16	209.64	207.68	214.13	211.95	214.98	210.22	213.56	212.6	211.48	209.73	211.02	208.47	210.46	211.58	211.23	212.44	210.18	212.82	211.22	210.18	211.52	212.09	211.61	212.61	212.61
212.96	211.14	213.45	211.33	210.48	212.64	210.28	211.19	211.94	209.7	212.71	212.53	212.28	214.71	212.22	211.22	212.89	212.04	213.98	211.56	209.45	208.03	211.38	210.8	214.48	216.23	211.91	210.96	210.57	216.36	213.1	210.22	212.46	212.16	210.79	209.73	210.36	209.81	212.64	210.92	213	210.09	209.47	212.34	212.12	212.9	212.68	214.07	210.61	211.19
207.24	202.77	206.89	206.27	202.01	205.71	206.33	205.36	202.81	202.56	206.41	203.23	204.44	205.26	203.56	202.92	205.48	204.89	203.31	207.04	205.43	203.72	206.23	202.18	204.27	202.43	205.56	201.46	204.01	205.1	206.63	209.14	209.42	204.5	205.41	200.11	205.03	205.4	203.53	206.18	203.74	206.51	203.23	206.2	206.29	206.68	205.52	199.8	205.31	204.01
203.91	204.41	202.88	202.58	205.84	205.59	203.01	205.76	203.47	201.3	202.41	201.22	202.65	203.95	202.08	202.58	206.2	203.74	202.26	203.63	203.37	202.78	200.59	202.94	203.63	202.92	203.48	206.11	200.48	202.74	203.39	202.42	201.93	203.52	205.13	200.16	204.15	203.21	205.87	204.05	204.15	207.85	205.07	202.23	205.61	204.68	201.05	201.32	204.58	205.38
207.66	205.24	207.81	206.81	204.43	208.9	208.36	201.92	204.85	207.52	209.71	206.89	207.35	202.34	208.28	206.42	203.99	206.23	205.06	206.83	209.04	206.14	204.11	209.59	207.98	206.59	203.9	205.64	207.14	209.55	203.94	205.16	204.34	205.86	206.79	207.05	206.59	206.46	209.74	203.72	205.43	202.49	205.84	204.85	205.12	207.35	204.79	205.53	205.07	206.96
208.19	211.87	208.23	208.95	208.65	208.52	208.67	210.4	207.95	210.73	209.16	209.72	209.22	209.74	212.59	209.29	209.86	207.9	208.5	206.99	209.06	211.26	207.78	207.46	212.02	209.66	205.07	209.41	210.88	208.06	208.18	209.77	209.37	206.66	206.49	211.76	208.24	210.24	209.6	213	205.43	209.31	207.07	209.38	211.79	206.83	205.61	209.53	210.78	207.88
204	203.12	202.09	201.06	201.96	205.78	204.58	199.27	201.6	201.79	204.53	203.96	202.69	204.62	205.65	202.72	205.48	203.73	202.7	204.05	203	207.45	205.73	204.81	206.45	201.89	206.48	203.52	204.19	204.31	205.1	202.78	202.53	204.06	209.59	202.17	204.11	204.79	202.39	204.89	207.14	206.18	204.39	202.92	203.67	201.73	203.22	204.54	202.22	202.86
203.44	209.52	204.98	209.83	207.32	211.14	211.45	207.12	210.75	207.44	207.18	207.28	205.76	207.79	209.26	209.95	208.99	208.44	204.52	207.75	210.34	208.02	206.93	209.26	206.72	209.57	208.75	209.27	208.43	208.55	207.86	206.95	205.41	208.96	211.99	207.61	208.7	210.34	205.66	207.83	209.69	207.04	211.27	207.27	209.52	207.26	206.71	209.86	213.43	208.3
211.18	208.77	209.45	213.64	213.78	210.01	211.65	212.56	214.25	208.55	210.06	215.1	211.57	211.75	210.18	210.55	208.41	213.15	210.87	212.6	210.32	213.17	209.82	211.44	210.94	214.38	212.13	211.45	209.55	209.64	210.96	212.27	212.46	212.34	211.05	210.06	210.4	211.02	213.11	212.62	210.01	212.92	210.83	210.95	209.52	213.7	210.97	209.85	213.2	213.29
200.39	202.47	197.86	205.12	200.62	198.27	198.42	200.57	197.6	200.27	201.28	198.87	202.1	199.01	202.89	199.95	199.82	201.07	197.42	198.94	202.02	197.29	201.35	199.76	201.99	197.7	201.58	200.74	204.02	200.13	199.36	199.69	197.86	202.72	197.76	201.89	197.59	201.44	200.34	198.81	199.38	200.61	200.97	197.74	198	198.99	199.7	199.87	200.98	200.45
196.86	194.85	194.66	194.47	195.22	197.25	197.24	193.54	194.45	192.34	196.97	195.66	196.47	197.1	195.44	193.98	194.9	195.17	192.39	192.56	192.98	197.12	197.02	196.55	193.37	196.77	192.92	194.99	194.78	203.33	196.78	195.9	196.47	193.12	198.02	195.44	196.7	195.27	194.62	195.02	193.26	198.75	194.3	195.11	196.35	193.3	194.41	196.91	198.06	197.65
204.65	204.45	207.25	210.45	208.1	206.31	205.31	210.74	205.1	209.16	206.34	204.79	201.55	203.69	207.14	203.37	210.15	206.24	204.32	203.34	208.89	207	207.52	207.64	203.38	207.28	204.06	206.39	204.35	208.91	207.19	207.89	204.76	205.24	207.35	206.66	204.5	207.19	203.48	204.05	208.31	206.71	208.6	207.28	204.23	206.39	206.24	207.97	206.56	208.59
215.47	209.8	210.33	212.29	212.45	212.81	211.39	210.91	210.64	211.2	215.13	213.69	209.1	207.5	213.07	214.24	214.48	208.27	211.54	212.7	211.26	211.66	212.6	210.55	210.81	208.67	212.68	211.21	210.96	212.06	214.17	213.71	211.48	212.57	212.02	215.34	209.07	208.96	210.97	212.38	212.89	213.66	210.14	211.07	209.55	209.25	212.37	212.67	210.66	209.54
203.7	207.99	204.96	203.76	206.97	202.06	202.56	208.49	207.74	209.96	207.48	207.54	209.4	203.54	203.96	206.38	208.83	203.13	206.67	207.11	203.91	208.67	207.74	204.24	205.12	210.39	203.01	202.06	204.39	205.45	205.68	205.44	204.44	206.92	204.88	206.39	204.74	207.4	208.94	206.96	207.75	208.14	204.22	203.13	205.59	204.48	204.27	203.07	202.92	205.94
202.32	204.61	203.22	203.05	200.18	201.79	199.74	203.99	200.56	202.8	204.38	206.84	205.5	199.25	203.96	201.33	201.87	200.69	200.95	199.75	203.07	205.37	207.45	200.94	199.81	203.87	203.26	202.75	201.47	200.04	201.22	201.39	203.37	200.06	203.73	201.06	203.03	205.46	201.08	199.92	201.08	203.27	203.15	202.41	205.03	202.95	199.6	203.36	200.6	202.65
209	207.63	209.5	203.73	206.12	208.01	206.53	205.25	205.23	208.8	206.55	206.57	206.7	204.78	206.59	210.4	209.68	209.67	209	210.61	203.99	208.57	207.62	209.97	208.23	202.89	205.69	206.66	205.37	208.29	208.23	207.29	208.44	210.12	207.05	209.31	209.83	208.16	205.82	208	206.05	207.33	207.95	203.95	210.37	206.14	209.49	209.73	208.3	206.48
206.77	207.09	202.33	203.61	207.24	203.07	203.92	208.58	207.2	203.82	207.42	202.4	206.5	204.64	205.72	203.95	205.62	202.21	203.88	203.87	205.24	202.97	205.35	207.51	205.38	202.72	205.46	208.68	205.82	201.62	205.59	204.71	206.49	204.12	209.12	203.11	205.46	203.62	205.36	204.32	204.55	203.76	204.84	204.03	203.68	206.56	204.16	202.98	204.31	204.01
208.73	207.03	209.42	210.02	208.94	209.7	205.93	211.39	208.01	209.34	211	207.61	210.75	211.98	208.83	211.58	212.01	207.58	209.09	208.63	210.52	210.33	209.75	212.9	208.8	207.53	209.42	207.89	209.22	209.64	209.08	210.39	207.49	207.11	209.54	209.24	209.03	209.06	209.73	208.77	209.71	211.73	207.54	209.94	206.84	209.55	207.78	210.28	211.54	209.74
197.54	200.85	199.69	200.22	199.98	200	200.6	199.01	200.79	201.13	200.36	199.06	193.83	201.12	201.26	199.32	197.29	201.28	199.07	202	202.26	200.73	199.44	199.25	201.48	199.05	196.23	197.29	201.63	200.8	198.63	200.67	200.93	199.15	198.35	199.03	199.19	202.47	202.28	198.78	200.3	199.87	204.13	203.09	202.73	203.43	194.94	199.24	201.18	200.33
207.62	211.08	208.07	206.45	209.79	206.19	210.64	210.93	208.35	211.03	208.27	208	209.61	205.73	208.19	207	208.91	209.19	210.11	208.69	207.29	207.21	204.72	206.38	205.51	208.39	210.3	208.92	205.88	206.28	208.9	209.76	207.67	206.83	210.99	212.19	205.55	209.26	209.89	210.7	208.35	208.17	206.12	207.3	208.18	209.22	211.58	208.57	211.47	207.47
209.66	206.95	206.89	205.81	208.8	206.85	208.17	207.08	205.92	209.68	207.89	207.86	207.25	206.11	208.84	207.92	208.9	209.53	204.46	207.89	209.6	207.9	210.33	203.52	206.65	209.41	204.87	207.53	213.53	205.13	204.21	204.84	208.73	206.83	210.23	207.92	205.42	207.39	208.4	205.84	207.15	207.18	209.35	209.14	207.78	209.83	209.24	207.95	206.42	207.25
211.19	210.76	207.41	211.2	210.39	208.48	207.85	208.31	207.55	211.63	208.63	209.42	210.78	208.32	211.19	208.48	213.25	211.43	211	207.82	211.41	207.05	211.35	209.43	210.78	210.33	205.87	211.54	208.48	209.67	209.42	210.19	207.59	207.37	210.29	209.22	209.71	205.39	206.96	209.09	211.28	210.5	212.8	210.51	210.95	209.92	210.14	209.91	211.04	211.16
205.42	205.63	207.97	204.08	201.5	203.62	202.02	203.12	204.13	202.4	203.54	205.72	204.87	206.01	203.95	208.2	203.53	206.05	205.95	205.34	204.78	206.3	205.82	205.97	207.69	204.1	204.38	203.44	205.25	202.64	205.13	204.31	204.29	203.39	205.19	205.86	206.69	203.42	206.54	203.16	204.75	202.58	203.23	202.86	206.03	202.06	206.71	204.74	203.73	204.46
212.36	216.16	212.19	208.89	214.2	210.77	214.12	212.47	211.14	210.27	210.7	213.91	212.41	213.23	211.44	214.39	209.31	213.92	211.27	209.98	211.01	214.52	212.29	208.9	213.64	209.48	214.1	211.21	210.8	208.57	207.43	210.46	210.8	211.01	211.47	211.85	210.59	208.56	211.88	210.7	214.33	209.47	212.48	212.27	210.63	208.74	212.65	213.86	213.3	212.73
213.59	209.82	212.28	211.83	212.61	213.8	210.22	211.68	211.81	211.4	211.95	210.67	213.63	211.26	214.87	212.82	210.96	210.82	212.62	212.56	212.89	209.24	212.76	213.69	208.93	212.14	212.08	209.11	211.14	211.5	209.86	211.13	210.73	210.8	211.09	209.98	213.58	212.67	205.97	210.73	210.77	212.48	215.18	211.77	214.09	212.03	209.45	210.62	213.7	212.52
206.41	204.29	205.65	207.83	207.92	204.16	209.68	207.45	207.31	203.12	206.58	208.97	206.2	206.93	207.07	205.79	205.52	203.81	206.69	206.86	206.76	210.6	208.03	204.59	205.27	207.26	205.76	208.13	208.74	209.36	209.58	206.26	209.23	209.91	204.27	204.17	206.9	204.53	206.29	208.3	206.34	206.13	209.47	207.12	208.31	209.47	207.02	210.88	204.95	207.74
200.97	200.73	201.93	198.42	198.84	195.72	195.59	200.83	197.9	198.5	201.02	196.73	196.37	198.57	198.25	201.58	199.65	201.17	198.65	199.94	199.84	199.78	198.1	200.21	198.13	196.57	201.38	203.03	200.66	202.48	201.15	199.75	198.84	199.31	202.31	199.76	198.2	198.33	199.09	198.16	195.72	197.19	197.42	199.08	196.16	196.79	199.22	198.4	199.1	200.26
213.49	203.72	209.57	212.13	211.79	210.92	211.17	205.98	208.04	205.22	207.38	207.56	210.84	209.19	209.77	208.08	211.52	209.03	209.97	209.64	210.01	207.49	209.38	206.1	208.63	207.59	210.98	207.55	211.86	209.32	206.6	206.4	209.31	209.92	208.5	206.8	210.42	206.9	206.98	206.87	208.48	209.02	207.72	209.38	210.11	208.39	205.45	209.51	206.01	208.61
196.64	199.53	199.27	204.96	203.71	201.49	199.8	202.13	199.76	200.97	196.95	199.39	204.18	198.69	199.25	197.42	203.71	200.38	199.9	201.99	199.88	198.92	199.54	200.63	200.74	200.75	200.88	197.33	199.61	202.31	199.02	199.55	202.04	202.12	198.35	199.93	201.36	198.15	200.73	199.46	202.69	200.25	199.85	197.68	197.11	201.88	200.13	201.44	200.28	200.13
212.78	209.59	212.69	209.01	211.44	213.08	212.27	213.97	211.23	213.16	210.8	210.68	213.77	212.59	209	213.94	209.93	210.39	209.78	210.2	212.05	208.05	210.93	213.61	209	215.44	209.76	212.3	211.59	213.5	212.47	210.28	214.26	210.8	212.46	214.59	210.7	213.86	208.5	208.32	211.13	211.8	211.48	210.92	211.44	211.81	212.65	213.3	211.9	211.56
206.07	209.3	207.96	204.21	208.34	205.88	206.4	206.06	205.64	207.95	208.23	207.34	208.57	210.03	207.55	208.5	208.5	208.58	203.81	206.45	209.85	203.99	203.13	206.54	209.32	205.29	204.47	204.83	206.17	206.67	207.28	209.87	208.92	207.17	203.88	205.59	207.26	207.74	209.37	205.92	209.35	209.82	207.01	206.69	205.92	208.03	208.36	208.09	205.25	208.74
194.55	195.01	194.51	194.94	192.95	194.72	194.17	193.76	193.44	194.84	193.91	192.99	196.3	194.81	195.09	194.21	193.84	194.85	195.68	196.82	195.06	196.63	192.8	198.39	196.44	195.97	195.8	197.31	197.22	195.8	196.31	194.2	192.13	193.35	194.86	191.61	192.8	198.71	193.12	192.42	191.45	196.52	199.17	197.74	193.02	199.48	194.31	196.06	196.94	193.53
204.89	207.77	211.99	207.03	207.1	208.33	208.5	209.45	208.69	208.54	207.97	210.31	206.74	208.38	208.96	208.93	207.89	211.78	210.65	209.85	208.04	203.85	209.1	210.34	206.87	208.4	210.23	208.24	206.05	209.48	209.35	207.91	210.47	208.24	208.47	206.93	205.66	209.92	207.26	209.21	208.76	207.36	208.48	210.88	204.71	208.64	209.28	207.69	208.19	208.6
208.96	206.98	211.22	209.05	205.5	208.53	209.28	206.35	207.23	205.84	209.33	209.87	206.04	207.75	209.19	212.18	204.85	208.25	205.35	209.06	210.27	209.98	211.35	209.93	207.66	209.58	210.42	206.76	208.98	209.12	207.86	212.93	210.5	210.17	202.45	206.59	206.48	210.92	206.87	206.85	210.65	207.8	211.41	210.01	206.78	208.52	206.91	210.27	210.97	206.67
206.3	206.51	203.58	204.26	204.77	204.18	202.39	202.55	207.52	206.98	204.06	202.55	205.39	204.37	205.32	203.08	202.04	204.88	203.79	202.43	203.15	206.72	203.54	205.93	206.96	202.14	205.91	203.19	205.88	202.97	205.41	201.72	202.66	203.46	203.97	203.6	204.85	204.99	204.37	200.39	202.06	204.66	204.15	202.51	204.93	203.57	201.53	206.51	203.44	203.62
207.19	204.03	207.4	203.57	204.64	204.97	202.92	208.64	202.63	198.12	206.01	205.49	203.17	203.62	206.23	203.32	199.92	203.64	207.21	203.27	205.65	203.15	200.63	206.13	205.63	201.2	203.24	202.62	203.97	205.4	206.92	206.56	201.86	202.79	205.3	205.76	208.46	205.88	206.21	205.95	205.13	204.03	199.97	204.3	204.19	201.14	201.23	202.56	202.24	205.46
206.74	209.48	214.28	211.33	210.56	212.59	211.88	210.49	213.76	209.06	215.7	216.62	208.79	209.98	212.3	212.56	212.02	213.25	209.3	210.92	215.92	213.44	210.72	209.48	214.13	211.73	213.58	210.74	208.22	208.48	211.56	212.1	211.19	212.13	209.07	214.07	211.96	214.53	213.9	212.26	210.06	212.32	211.57	209.86	212.04	211.15	214.34	209.46	210.68	215.17
209.67	207.63	208.97	206.7	210.53	204.4	210.58	213.92	207.58	205.38	208.11	207.91	210.04	208.71	211.78	205.79	209.24	210.29	208.96	208.8	209.15	207.74	208.4	208.46	208.7	208.31	208.22	208.93	207.19	209.11	207.5	210.63	208	210.67	206.97	207.52	207.32	207.48	210.86	208.72	210.53	208.81	208.51	208.69	209.48	208.31	206.25	208.36	208.94	211.81
211.57	214.08	213.43	213.75	213.66	211.76	209.84	215	217.54	211.99	213.12	213.53	214.05	214.43	214.16	211.33	212.29	215.12	212.86	217.06	212.7	213.03	214.06	215.93	214.05	215.19	216	214.54	216.34	210.62	213.15	210.41	214.25	213.76	215.22	212.15	211.8	212.57	211.68	214.57	214.21	212.25	212.4	216.72	213.57	215.29	212.44	212.52	213.82	216.97
214.68	213.17	213.82	211.12	212.5	214.03	209.01	213.46	216	209.43	214.19	210.35	210.64	215	213.9	215.32	212.84	211.28	214.57	212.05	216.73	214.59	215.25	212.53	215.1	210.82	210.48	214.76	212.48	213.91	211.37	215.06	214.56	210.75	214.23	213.03	211.16	219.11	215.16	212.85	211.96	209.75	214.49	211.11	213.88	211.5	213.57	213.45	211	212.63
210.44	209.7	208.32	206.93	210.33	207.04	206.62	209.96	207.83	207.96	208.57	208.03	210.7	205.17	209.59	208.87	210.42	209.86	210.35	205.95	208.9	207.79	209.33	207.38	209.07	208.38	212.36	208.66	209.03	207.79	209.56	208.44	206.72	204.11	209.42	208.76	209.31	210.09	211.44	209.67	206.1	211.13	209.43	208.19	209.92	208.64	205.42	206.91	207.7	207.49
204.79	205.33	202.09	204.9	206.68	203.09	204.75	205.3	205	203.82	203.23	205.27	205.37	207.6	208.06	205.61	204.65	204.89	205.49	204.12	203.56	206.27	207.36	203.92	207.73	203.82	204.35	203.57	207.42	203.85	204.25	202.7	209.81	206.55	207.57	203.52	203.56	206.09	204.77	207.22	205.58	202.9	203.73	202.77	205.31	204.16	205.6	203.58	207.34	202.63
204.99	206.09	200.08	201.21	203.6	204.7	202.76	205.91	203.52	199.6	202.54	202.65	201.85	201.36	202.95	206.71	202.77	204.47	201.89	200.14	201.97	201.88	202.27	206.21	203.93	204.31	204.6	203.54	204.75	200.88	205.34	204.97	204.32	205.34	204.56	205.92	204.29	204.15	203.77	206.18	202.03	201.77	203.12	203.56	200.32	202.51	203.37	202.28	199.27	200.57
209.88	208.94	209.02	205.68	208.73	208.82	207.59	208.13	209.3	209.26	210.55	210.36	209.2	209.57	206.69	206.27	208.23	206.51	208.6	209.24	209.1	206.96	209	205.92	210.29	208.35	208.21	205.36	206.76	209.19	212.17	212.11	211.17	207.08	209.88	208.91	210.24	213.56	210.93	207.27	207.6	206.48	207.35	210.47	209.84	208.52	208.51	209.85	208.52	204.9
210.96	209.55	209.26	208.32	207.46	210.66	206.2	208.15	213.37	210.36	207.56	211.95	206.48	209.22	207.57	208.51	211.18	207.38	208.66	210.18	211.64	209.77	207.94	209.29	208.49	211.31	208.76	212.34	207.71	208.16	208.17	208.49	208.09	208.11	206.64	209.12	208.7	208.99	209.68	209.77	207.99	210.71	207.2	208.89	208.94	209.15	208.72	208.12	212.08	208.53
217.05	216.95	214.82	216.13	218.71	216.63	217.09	219.74	217.85	218.74	216.55	218.21	217.34	217.39	216.58	218	213.2	214.9	217.27	221.59	215.33	216.41	215.87	216.72	219.28	216.75	219.13	218.81	215.69	219.56	219.17	215.36	218.15	218.67	218.13	215.11	216.04	216.85	213.81	213.43	216.31	219.24	218.53	214	216.82	215.02	217.16	216.31	216.03	217.91
212.29	213.03	213.39	214.19	210.79	211.74	212.27	210.62	207.24	211.4	210.73	211.03	210.41	211.63	211.93	214.55	209.45	212.46	209.28	212.25	216.38	211.24	210.65	211.9	214.13	212.95	209.76	210.35	213.91	212.67	210.89	212.34	211.77	209.43	210.54	209.96	211.44	210.41	212.96	210.08	214.44	210.26	207.87	213.16	211.02	210.51	214.92	212.51	211.02	212.83
213.67	214.23	211.28	213.6	209.19	212.54	214.06	212.35	211.51	212.23	211.91	213.04	211.98	211.45	214.52	211.78	212.93	215.1	209.42	210.56	212.63	212.52	210.34	212.83	209.4	212.27	212	211	210.13	210.31	209.67	209.79	211.18	208.94	211.06	213.27	215.09	210.77	213.56	209.63	211.61	212.16	213.12	213.71	211.17	210.3	211.32	211.56	212.41	207.49
218.37	215.38	216.66	214.98	217.5	216.23	218.55	217.86	219.42	218.14	217.6	216.41	214.69	217.36	219.26	219.78	221.1	217.09	218.65	216.44	217.8	217.82	215.2	219.24	220.73	216.94	216.61	216.65	216.79	217.31	217.71	217.53	217.52	217.65	221.24	215.44	218.79	215.1	215.6	215.4	217.65	215.24	217.37	215.37	215.96	217.48	214.46	218.57	221.81	216.66
213.45	214.67	212.29	213.32	214.79	215.88	211.29	214.54	211.27	212.95	210.42	210.41	211.56	213.91	212.49	212.71	210.27	212.95	212.55	209.8	212.14	210.78	211.91	211.07	211.11	214.58	210.04	212.78	209.96	209.83	214.95	212.78	209.92	214.93	214.6	210.78	215.72	213.28	211.49	213.51	211.75	211	213.38	211.77	212.09	213.84	211.95	213.08	208.13	211.57
205.05	206	205.61	204.4	204.77	204.06	203.08	205.65	208.14	203.93	201.23	203.42	206.17	200.69	203.37	206.32	202.85	201.87	205.55	208.16	206.49	203.94	202.72	205.24	205.67	203.1	204.11	205.65	206.44	203.45	205.82	203.83	204.73	203.77	203.65	204.08	203.27	203.24	206.14	204.45	206.19	205.69	203.63	203.66	202	200.98	205.85	202.44	205.39	205
216.1	214.63	216.7	215.3	216.8	211.09	214.33	213.31	214.41	212.85	212.98	211.56	209.42	212.47	215.65	212.78	211.74	212.23	211.82	210.21	213.24	212.95	215.48	213.56	214.24	213.67	211.29	211.11	211.87	215.4	210.28	213.72	213.03	214.43	213.77	213.39	214.83	211.2	211.69	212.59	211.79	216.13	212.69	213.07	210.83	211.3	212.69	211.91	212.58	214.14
211.07	209.97	212.26	213.9	212.82	212.47	209.96	209.56	214.37	214.32	210.4	210.33	213.07	210.67	210.63	214.05	211.96	211.09	212.98	210.03	213.05	209.07	211.43	213.24	212.41	210.63	210.06	214.16	210.93	209.7	208.12	213.04	215.61	213.26	211.94	210.9	210.98	212.48	210.43	207.87	209.29	210.92	211.24	211.36	210.17	209.57	212.65	210.45	210.43	214.89
205.19	208.32	207.92	208.08	206.74	207.08	207.81	207.04	210.43	207.02	207.08	207.07	208.56	210.49	208.21	204.99	206.3	208.7	210.02	204.4	204.74	206.51	208.31	208.48	207.69	205.91	208.25	205.56	205.77	209.38	207.08	204.91	206.71	207.68	207.41	207.93	208.51	205.82	204.65	206.83	211.88	208.5	206.86	207.24	207.26	208.95	206.24	207.02	205.65	208.27
205.57	207.22	204.92	204.49	203.22	204.31	201.63	202.87	204.52	202.74	203.44	202.34	207.64	200.97	203.91	208.49	204.76	203.88	201.51	202.63	206.86	203.69	203.6	200.28	201.9	203.79	202.53	203.54	204.07	202.44	204.69	203.25	202.82	201.63	203.43	208.83	205.49	204.91	206.2	203.89	207.46	203.27	203.3	206.87	202.01	202.6	205.23	204.05	201.43	200.35
202.41	200.91	200.27	199.32	201.17	200.12	199.54	199.44	197.65	199.98	200.94	200.68	199.95	201.76	198.16	200.97	201.47	199.63	201.78	199.88	200.92	199.15	197.74	200.57	199.27	198.18	201.44	196.99	203.67	201.75	200.12	196.17	199.13	202.56	197.89	200.91	200.77	203.74	201.89	197.35	198.8	199.91	201.46	203.03	198.57	201.84	199.68	199.74	200.57	198.64
208.35	211.13	211.24	207.03	210.11	208.18	212.11	208.59	204.47	209.2	208.48	211.68	207.91	208.32	208.19	208.61	205.57	208.23	204.66	209.58	209.8	206.75	210.95	210.04	207.55	209.04	210.12	210.98	209.55	209.08	208.55	207.78	210.27	207.5	211.58	209.24	208.89	209.7	208.94	209.15	210	206.03	207.86	211.26	211.28	208.1	206.39	212.79	210.09	208.74
216.24	218.82	215.11	215.5	214.8	218.68	218.73	219.77	219.47	218.43	218.2	219.27	214.74	214.32	217.18	216.96	218.3	216.97	218.01	218.99	215.18	214.29	217.93	218.27	223.04	217.52	219.87	216.85	218.37	221.14	219.72	217.63	216.36	214.72	217.02	214.03	216.96	219.51	220.7	219.46	218.66	219.56	219.35	215.1	220.01	221.07	218.28	215.03	219.72	217.31
205.94	207.05	208.79	205.86	205.66	203.49	207.28	206.8	211.83	207.94	206.82	204.92	208.53	211.22	207.91	203.66	209.91	204.9	209.53	204.57	203.8	207.88	205.14	205.93	208.9	203.13	203.89	207.51	207.23	206.01	204.04	204.62	208.11	203.71	207.11	205.82	206.77	202.99	206.27	206.75	208.94	205.1	205.72	208.96	207.33	205.36	208.78	204.7	208.5	207.11
212.18	212.51	209.61	208.49	214.82	210.46	211.06	209.7	208.72	213.48	209.36	208.17	209.14	209.07	212.57	211.02	211.96	208.76	209.19	215.96	212.11	209.32	211.57	208.48	213.86	209.74	210.61	212.88	211.31	208.53	214.93	211.64	214.99	209.92	208.89	213.54	209.43	211.14	211.59	212.37	210.6	210.8	213.05	212.78	212.24	207.66	213.07	209.94	212.62	210.81
211.35	213.69	213.17	214.7	212.85	208.02	213.65	213.15	211.64	211.36	211.17	211.1	213.55	209.76	209.53	211.4	212.77	211	213.18	208.97	207.48	214.69	213.77	215.14	210.58	212.24	210.13	212.48	212.82	209.02	210.61	208.53	211.35	216.83	212.18	210.82	212.87	212.16	212.72	211.47	211.85	213.21	211.87	210.58	210.45	210.71	208.59	212.76	211.66	211.44
205.37	203.54	199.34	203.98	204.83	205.68	206.7	203.25	205.63	204.41	204.95	206.89	206.32	202.85	205.51	201.41	208.51	204.86	200.93	205.49	205.33	201.95	205.35	201.3	203.93	204.88	204.83	203.3	206.01	206.55	205.77	206.18	207.09	203.11	206.07	203.78	202.23	204.15	200.97	203.59	203.32	204.14	202.71	203	203.37	204.95	207.01	204.81	208.44	204.23
216.65	219.5	219.74	216.14	217.8	218.19	215.85	216.04	219.21	216.36	217.51	219.61	214.66	216.57	217.32	216.86	217.06	218.45	216.43	218.94	218.8	217.87	217.89	218.37	216.83	218.95	215.87	216.15	216.42	214.72	214.21	215.31	216.63	216.69	218.36	215.23	217.61	217.9	217.37	218.72	218.23	217.76	217.56	218.21	219.22	214.5	216.49	215.26	219.89	216.98
210.59	210.34	213.62	211.22	211.64	210.72	214.7	210.24	209.71	211.34	215.13	208.62	211.39	209.05	210.73	210.43	212.68	211.71	212.83	212.97	211.67	212.18	213.83	213.72	210.79	213.54	211.2	212.21	211.95	211.37	211.37	208.85	208.27	212.74	210.64	212.69	208.57	211.95	208.54	211.32	208.48	211.27	210.88	207.13	213.7	215.13	214.14	210.19	209.07	210.96
197.87	200.22	202.94	201.72	200.88	197.39	197.88	198.63	201.72	199.58	202.06	199.26	200.55	202.28	200.86	197.83	199.04	203.18	203.53	200.64	198.52	199.18	201.99	199.64	197.62	202.47	198.8	200.6	201.1	201.96	202.72	199.62	199.07	202.64	197.19	199.66	199.26	198.81	197.92	198.37	198.49	200.88	197.92	200.74	196.85	198.16	198.12	199.48	199.08	199.42
208.54	208.43	208.31	208.5	208.63	208.77	206.14	210.34	206.05	209.6	206.98	205.6	212.3	206.55	206.02	204.99	207.32	203.31	206.53	206.36	207.57	206.2	205.9	207.87	207.93	206.57	205.15	203.83	207.54	208.14	207.86	204.59	207.76	209.02	209.69	210.17	207.21	207.65	209.95	207.42	209.6	208.63	205.26	205.46	204.15	206.15	207.95	208.08	207.94	204.95
198.73	193.07	195.01	195.32	190.67	193.35	196.37	196.42	194.74	194.63	195.76	191.33	193.76	193.82	195.99	195.47	194.71	196.46	195.66	194.79	191.31	194.66	194.89	195.11	197.21	198.63	199.71	196.42	193.42	192.73	194.95	194.91	195.11	195.51	195.8	196.63	196.05	195.79	195.94	197.66	193.91	195.94	196.15	198.52	195.82	193.32	194.09	194.17	196.63	197.31
208.17	206.05	209.04	211.61	210	208.16	207.05	210.5	211.95	207.8	209.62	210.86	211.73	211.02	213.03	209.98	208.72	207.32	207.25	206.37	209.85	206.9	210	210.4	211.27	212.89	211.34	208.8	210.25	207.31	212.77	210.88	207.55	208.26	210.35	209.25	206.28	209.25	210.11	208.47	210.78	209.95	209.43	207.51	210.05	207.46	208.16	210.2	208.02	208.85
204.63	204.78	205.48	204.87	205.92	203.4	206.71	206.69	204.08	205.6	204.21	208.09	205.62	207.18	205.31	206.77	205.52	205.99	207.91	207.13	203.61	209.16	209.36	202.77	208.39	204.33	205.79	206.61	205.93	206.09	208.57	204.44	205.76	203.96	203.38	205.71	205.34	205.37	209.15	206.43	203.55	202.12	204.39	203.31	205.48	205.5	203.91	203.35	203.43	206.53
205.94	200.54	201.55	203.88	203.38	206.73	206.87	203.27	203.97	202.29	202.91	202.71	203.7	206.03	204.48	203.81	200.47	207.72	200.57	204.18	202.55	199.45	200.56	204.3	202.46	206	205	204.63	200.72	201.03	203.44	202.78	200.7	206.81	206.93	200.83	203.42	203.85	207.29	203.5	201.97	204.9	199.89	205.4	201.03	200.56	202.59	201.99	204.41	202.59
214.1	214.64	212.81	211.39	210.98	213.82	213.76	214.79	215.47	211.8	218.02	215.9	213.6	213.13	215.09	214.56	216.3	214.15	213.85	213.09	213.44	211.84	211.14	215.19	213.04	213.99	217.27	213.43	214.41	210.32	208.68	214.94	215.43	216.5	214.68	214.51	214.06	212.75	211.89	213.26	211.65	213.44	211.6	213.48	214.03	217.09	215.4	215.28	213.98	216.28
207.51	207.55	208.11	211.05	209.32	208.2	207.81	207.31	207.87	205.59	204.73	209.64	210.63	211.08	205.37	206.66	207.38	208.05	210.06	210.71	211.49	207.52	211.92	211.1	209.27	210.8	212.97	209.6	215.25	209.99	208.31	209.42	211.54	208.6	209.55	206.75	211.93	210.65	207.13	210.63	210.21	205.42	207.2	209.71	211.26	208.97	210.49	207.81	213.2	207.53
199.18	200.55	198.85	198.73	203.28	200.41	198.29	198.93	197.1	199.73	201.01	201.89	201.71	200.05	201.5	198.61	201	201.52	199.8	199.65	199.39	202.93	199.49	200.52	200.21	200.9	198.47	196.9	203.84	200.44	202.2	199.57	200.83	199.44	198.83	194.79	201.07	200.68	197.28	199.57	201.83	201.93	200.18	198.76	198.25	198.84	198.88	199.71	201.38	200.12
208.27	207.5	202.55	203.42	203.03	206.48	202.48	203.54	206.23	204.8	204.15	208.43	206.97	206.2	207.58	204.53	201.12	205.48	205.11	205.28	206.3	203.06	204.75	206.24	205.02	203.02	206.67	203.82	206.7	202.57	203.43	203.84	205.17	205.91	201.87	207.29	206.06	204.64	200.74	201.87	200.16	203.62	203.96	201.76	203.14	203.81	202.82	206.74	202.74	204.8
200.54	198.02	200.6	199.39	197.04	202.87	199.72	201.97	200.58	201.67	200.16	200.41	199.47	200.93	200.33	201.01	198.18	203.56	196.39	200.25	195.17	199.95	202.02	196.75	202.47	198.83	201.22	200.7	194.51	203.07	198.53	201.47	202.41	199.18	197.94	198.27	198.72	198.29	198.43	198.88	202.3	202.47	200.15	201.77	199.44	200.47	203.19	197.28	200.22	201.79
201.08	202.74	203.73	205.13	199.2	202.19	206.71	205.44	200.41	203	204.56	202.56	202.16	204.07	204.28	202.02	201.34	202.47	205.42	205.21	204.75	205.82	204.17	204.35	202.06	200.48	203.67	204.65	201.03	206.15	200	205.3	204.46	202.64	203.26	201.53	202.52	199.49	198.63	206.99	204.71	203.33	202.78	202.81	205.02	200.94	202.55	201.88	204.03	202.19
218.28	217.03	215.09	216.01	218.76	219.44	220.57	217.98	214.6	217.77	221.93	218.65	217.15	215.83	219.43	214.23	216.17	219.53	218.8	217.09	216.86	216.46	217.48	218.41	217.15	217.82	217.98	216.14	215.16	216.6	217.27	220.15	216.98	218.53	214.82	217.71	218.59	218.54	214.84	218.99	217.24	220.76	221.07	215.94	216.23	220.52	214.99	215.63	218.25	216.28
211.76	212.25	212.52	211.22	211.27	212.75	211.46	211.06	213.41	211.73	211.5	213.3	212.7	212.83	211.78	210.96	214.35	213.01	213.07	210.93	213.51	214.64	209.81	210.53	212.45	209.78	213.28	213.55	212.36	212.94	214.84	212.64	212.39	211.01	214.21	212.07	212.78	212.3	214.59	212.97	210.5	214.24	210.89	215.63	213.75	210.51	209.53	212.21	214.11	211.08
216.82	215.59	216.07	216.24	218.01	216.52	213.13	216.22	216.52	217.1	216.31	220.68	216.89	219.63	215.18	214.2	215.36	217.32	219.7	214.78	217.3	218.27	214.99	217.66	216.47	218.9	212.51	216.27	217.53	214.16	219.53	211.44	218.68	217.49	216.67	215.29	217.61	217.7	220.07	218.45	218.21	217.56	214.9	216.38	213.45	220.91	219.12	217.49	218.06	218.33
215.25	211.78	207.65	211.93	211.61	212.71	211.73	212.28	214.08	214.22	210.99	213.25	212.04	213.68	210.06	214.97	214.67	210.86	213.76	210.63	214.78	213.14	210.01	210.1	209.52	210.36	215.15	211.68	209.74	211.59	213.2	212.09	212.33	211.22	213.22	209.35	213.38	211.68	211.86	213.37	211.25	211.26	212.05	209.62	213.34	212.35	213.03	213.01	211.03	212.53
197.74	197.86	196	198.76	198.6	198.33	194.22	201.69	196.78	196.94	198.07	200.15	201.36	194.51	198.47	203.69	199.48	195.36	196.84	198.96	197.79	195.56	197.28	197.79	198.23	194.89	193.88	199.93	198.08	202.58	195.67	196.63	198.3	200.89	197.24	196.56	199.33	200.87	196.05	199.92	200.09	197.6	196.43	198.57	197.92	196.3	199.47	195.99	195.88	194.09
208.32	208.25	207.95	208.99	209.47	207.27	206.24	208.62	206.81	209.35	208.57	207	209	208.15	205.16	210.25	207.67	207.94	206.63	203.74	210.97	207.73	207.45	206.32	208.62	210.47	207.52	208.84	208.22	204.9	208.58	204.98	207.51	204.29	211.81	210.05	207.19	208.21	210.33	208.11	206.01	208.33	208.39	211.28	207.28	207.01	208.65	207.62	204	208.65
212.72	212.81	209.82	214.8	211.85	209.99	212.75	210.72	212.96	214.21	213.41	215.63	214.83	213.52	211.96	214.99	212.39	212.31	214.13	213.54	213.29	213.25	216.13	214.15	215.05	214.54	212.58	213.73	214.8	212.09	213.74	212.77	209.83	215.91	212.2	215.16	214.84	218.35	214.44	212.7	213.33	211.26	212.08	213.16	213.28	216.31	214.36	211.55	213.3	212.45
202.01	201.41	205.73	205.27	206.84	202.53	202.89	203.01	201.53	206.98	203.87	201.9	201.75	205	203.19	201.23	205.12	205.49	202.74	202.93	206.12	206.23	206.32	202.63	203.83	200.82	202.34	204.78	203.65	203.57	205.05	202.05	204.39	204.27	201.75	202.18	203.17	204.85	202.23	204.38	203.46	203.67	202.96	200	202.38	204.7	203.12	200.15	202.57	200.43
198.48	200.34	201.18	199.96	197.01	197.05	197.67	198.93	202.42	198.89	201.09	200.14	200.91	199.7	200.16	199.41	203.24	202.13	199.31	201.26	197.67	202.36	199.39	198.33	200.52	199.93	200.67	198.9	198.27	199.14	197.25	202.19	202.34	199.86	204.45	200.14	198.34	202.42	198.26	203.62	202.87	197.99	200.13	200.91	199.55	200.47	202.43	204.07	201.54	199.44
212.38	211.21	212.18	209.22	210.09	212.83	215.54	212.06	217.21	213.14	212.68	211.18	211.32	209.2	213.71	208.72	212.16	211.43	212.85	212.42	212.43	212.86	212.09	210.92	213.06	210.9	210.44	214.59	211.12	210.52	211.49	211.02	209.76	211.39	212.37	210.92	214.67	214.23	212.53	213.08	214.42	213.46	210.52	214.53	212.39	212.64	213.54	213.19	208.8	212.86
208.41	209.42	204.01	206.9	205.54	207.11	203.23	208.7	203.66	205.92	204.77	205.47	207.61	204.26	206.63	204.07	206.78	201.71	210.45	205.42	206.25	207.48	207.37	208.27	207.49	208.92	206.28	205.81	203.71	206.09	207.2	206.26	207.77	205.25	208.95	206.76	205.41	207.6	206.53	205.15	206.14	205.74	204.14	208.21	204.46	205.74	206.21	204.57	203.71	202.72
204.24	207.19	205.04	204.54	206.38	209.19	202.82	204.58	206.49	207.07	206.57	206.17	204.81	207.05	208.68	207.73	202.45	203.11	204.83	206.05	206.74	203.82	207.96	204.15	206.38	207.82	207.52	204.71	206.8	207.73	203.44	204.21	205.2	203.99	204.81	204.81	205.62	207.48	204.84	210.33	206.99	203.65	207.15	207.47	210.81	206.81	206.87	204.84	205.2	205.48
198.19	197.54	198.83	199.35	196.77	200.86	200.03	198.98	196.14	197.68	197.91	197.78	198.26	195.05	198.89	199.46	196.72	198.93	201.14	196.24	198.66	195.71	199.97	203.34	199.96	198.2	196.93	199.36	194.53	198.17	199.75	198.04	199.04	200.91	197.43	199.33	198.59	197.38	200.45	198.01	194.19	197.28	198.08	197.47	198.93	199.37	199.02	201.24	200.74	195.42
214.37	212.74	214.16	213.59	214.07	214.82	212.49	212.78	212.97	217.77	217.99	211.16	213.61	213.86	212.9	213.12	213.37	213.08	211.6	213.96	211.79	212.63	212.99	211.82	211.97	214.75	212.86	214.32	211.42	211.07	212.77	213.78	214.89	210.96	209.49	213.72	212.08	215.33	212.95	213.56	214.67	213.82	212.14	210.52	214.42	216.81	213.74	213.29	214.62	213.42
202.96	204.48	205.12	203.47	206.36	202.49	203.63	202.16	199.79	200.91	207.42	203.6	202.82	204.67	201.78	202.14	206.73	208.65	205	202.76	206.13	204.51	199.01	202.85	206.69	203.93	202.63	205.52	204.7	204.05	204.31	203.93	202.71	203.01	205.98	203.7	204.46	204.91	200.94	205.13	201.79	202.45	200.5	203.39	202.9	209.92	204.92	203.03	202.05	204.09
207.58	206.5	207.2	206.12	205.6	208.35	206.78	207.27	206.77	206.03	207.98	205.51	209.58	209.66	209.61	207.61	207.61	207.9	209.33	206.78	203.63	204.97	206.78	205.92	208	208.6	204.6	204.88	207.14	209.81	208.13	205.57	208.73	205.92	203.81	206.57	206.01	206.14	208.18	208.47	208.72	206.07	208.44	207.32	210.34	205.7	205.33	211.49	203.34	204.26
208.01	206.92	201.74	207.55	206.36	205.08	204.76	205.73	205.38	204.63	204.84	204.61	205.65	205.51	207.19	204.85	203.5	207.3	207.06	208.63	199.41	205.77	204.94	205.64	205.37	205.22	206.97	203.94	204.32	207.61	205.76	205.89	206.91	204.38	206.04	202.92	204.29	206.03	204.16	201.15	206.05	204.72	207.4	205.15	207.25	205.55	206.74	205.32	206.45	204.06
206.33	206.01	202.29	202.66	203.18	207.06	203.16	202.51	202.72	202.22	202.77	204.59	208.14	204.08	204.93	203.87	203.01	200.07	205.03	201.09	201.75	205.05	201.46	201.67	201.19	202.61	204.26	203.33	203.86	204.17	202.19	203.52	204.19	204.51	202.92	203.14	202.22	204.15	205.21	205.26	209.07	204.75	204.74	206.81	207.69	203.05	203.18	205.35	204.54	204
202.89	203.99	204.16	205.13	204.56	203.78	204.45	202.12	204.08	203.16	200.64	200.77	206	205.9	204.35	202.16	201.03	201.29	204.31	203.37	203.29	204.7	203.07	199.12	202.67	204.96	202.48	200.93	204.65	205.02	202.08	203.57	204.91	203.68	202.61	202.74	202.87	203.74	205.88	200.41	201.38	201.97	204.37	203.35	200.55	203.43	201.38	202.52	203.76	206.54
210.04	206.5	209.96	207.2	206.01	208.42	205.83	211.88	205.7	209.52	208.48	209.31	210.2	207.86	209.31	210.95	208.36	206.91	209.62	208.21	209.01	208.06	207.39	207.34	208.93	210.01	210.84	209.12	210.9	207.58	210.37	207.99	212.56	208.95	209.68	209.28	206.09	209.17	209.18	210.64	208.25	210.25	208.43	207.3	209.01	207.61	210.99	208.58	208.77	210.37
214.51	219.63	217.35	217.14	220.33	218.01	218.13	214.76	218.38	219.54	217.59	216.15	221.27	215.63	218.02	218.16	219.78	213.49	218.95	213.88	212.11	214.73	218.03	220.75	219.02	216.21	219.01	218.5	215.35	220.25	215.34	215.92	220.07	219.54	216.69	216.88	216.21	219.19	214.49	220.86	216.58	219.08	219.35	217.03	215.8	215.24	216.12	216.25	214.52	216.08
213.47	215.95	213.44	209.39	208.51	212.29	212.51	213.24	213.71	212.85	210.84	209.01	215.43	212.75	214.89	208.89	214.02	212.71	212.02	213.63	214.62	209.93	214.74	209.52	213.98	213.49	212.1	213.41	213.55	216.77	210.66	214.81	213.13	215.35	215.35	214.57	215.96	212.78	212.59	211.82	213.9	205.44	213.36	216.01	213.34	210.58	211.93	211.22	208.87	213.47
201.53	204.76	201.77	202.45	201.27	202.94	205.48	200.65	203.89	201.74	201.27	202.23	205.67	204.47	205.12	204.05	205.49	201.28	204.49	203.26	201.85	204.48	202.26	198.95	198.66	202.86	202.89	199.72	203.21	201.02	201.33	204.53	207.68	203.68	202.36	201.82	206.42	198.67	202.66	204.4	201.58	202.58	199.19	201.7	200.07	203.45	201.65	204.73	202.37	203.01
199.87	198	200.99	199.41	199.92	198.46	201.72	201.82	203.27	201.62	202.23	201.25	198.77	201.04	198.66	200.08	197.74	198.42	198.36	200.58	202.04	201.12	200.06	201.43	199.55	202.08	202.8	203.11	200.93	200.6	200.02	201.35	201.45	200.61	202.24	202.08	199.34	196.95	200.26	200.95	202.03	201.94	199.84	198.49	197.45	196.51	198.59	200.08	197.98	203.89
201.43	199.01	199.76	198.61	198.66	200.13	202.41	201.42	199.36	204.77	201.03	201.42	201.27	202.74	201.26	201.58	199.64	201.72	201.26	202.32	198.68	201.72	200.05	200.79	200.16	201.23	199.9	200.94	198.86	202.98	204.65	202.83	203.29	202.83	203.34	205.74	200.12	202.15	201.95	201.22	201.46	199.72	200.53	203.63	203	201.22	202.79	205.72	198.42	200.41
206.11	200.93	202.4	205.55	204.94	201.44	203.6	200.56	205.65	201.11	203.43	199.68	203.95	203.5	203.74	201.17	201.13	202.26	205.25	204.53	205.29	204.02	202.04	202.35	205.11	202.97	206.21	205.69	202.96	201.69	201.22	199.8	201.46	202.96	205.66	202.42	204.19	200.14	201.47	204.16	201.89	202.78	205.94	204.66	203.06	202.98	205.76	203.61	203.7	202.69
201.02	202.74	199.58	205.17	204.33	200.07	204.95	203.18	201.59	203.7	202.88	205.15	202.47	200.23	199.95	200.35	199.26	201.23	199.63	199.83	201.37	201.01	199.27	198.92	202.99	201.53	202.1	201.09	200.38	204.23	204.84	203.53	200.56	202.97	204.42	200.83	199.54	199.95	201.41	199.13	202.9	205.87	200.07	200.7	202.22	203.21	200.51	198.47	201.35	199.61
206.37	207.27	204.32	207.13	208.29	205.07	206.3	210.05	207.67	210.78	210.35	207.14	205.62	207.61	208.77	209.07	207.59	208.61	208.42	205.31	205.1	207.92	206.65	209.04	209.53	208.03	205.91	208.72	205.73	207.23	207.57	207.94	206.11	210.93	209.71	208.21	209.74	207.97	207.9	207.01	206.71	206.46	209.83	209.61	207.57	207.61	207.75	206.76	208.74	206.38
202.49	199.84	201.57	200.81	204.06	205.27	202.86	207.05	204.01	206.29	200.6	202.41	201.53	200.06	204.89	203.88	202.73	203.46	205.22	202.93	205.17	204.12	204.48	204.83	204.64	204.79	203.23	205.75	203.66	204.99	201.16	202.05	204.3	204.98	203.29	202.97	204.08	203.66	205.04	202.31	204.77	202.37	201.75	202.89	201.66	202.84	203.24	203.81	203.37	209.11
207.59	204.07	210.22	207.33	208.02	204.52	208.09	204.49	205.29	207.38	207.14	210.29	207.68	209.1	207.04	209.19	205.97	210.1	208.63	206.7	210.18	204.07	208.33	206.71	207.61	206.43	208.89	208.97	207.69	209.26	211.89	206.93	207.41	210.32	210.65	208.58	209.17	209.38	210.35	208.98	210.38	207.35	208.41	208.38	210.74	209.19	209.54	207.66	211.4	209.66
219.43	216.01	219.16	217	215.7	216.34	217.07	220	217.13	218.18	216.49	218.02	218.11	217.93	217.61	214.65	214.44	217	214.5	215.37	217.9	215.94	217.51	216.58	211.88	215.85	217.28	217.05	216.16	218.35	219.16	222.89	217.18	218.89	216.56	217.64	220.21	216.67	217.78	217.9	214.27	215.92	215.81	218.97	215.99	218.59	219.85	214.2	217.6	216.45
196.64	193.1	194.33	191.79	196.29	190.03	192.06	191.93	192.99	194.12	194.36	193.32	195.6	195.14	196.95	194.89	194.89	194.82	194.1	196.21	192.64	193.52	197.32	189.68	188.73	193.97	192.28	193.8	196.71	194.01	194.99	193.83	194.35	194.12	195.01	194.79	196.18	193.49	193.38	197.1	195.24	194.23	194.52	194.69	196.25	191.69	191.15	191.38	192.97	196.94
211.11	209.98	213.35	212.38	212.58	210.4	212.15	214.73	210.46	207.49	212.23	213.36	212.36	212.13	211.09	212.16	210.93	214.79	211.84	209.82	210.15	213.29	209.85	210.33	211.8	213.38	211.23	213.09	210.12	209.75	211.67	210.48	210.7	214.71	212.96	211.42	212.13	210.95	211.81	212.82	212.81	212.67	211.56	213.22	211.17	208.37	211.07	210.51	207.76	212.31
203.76	202.84	204.45	204.74	205.59	205.53	206.04	205.25	203.25	206.79	207.3	203.44	206.64	202.07	202.83	209.75	205.64	205.67	207.14	206.47	205.67	204.12	203.72	206.04	204.57	208.58	207	205	204.79	202.3	204.21	200.49	202.36	204.78	206.23	205.89	204.08	206.65	209.26	208.07	207.89	205.44	205.63	204.88	203.77	207.81	206.31	204.51	203.37	205.84
208.56	206.56	207.61	207.18	207.84	208.32	207.35	210.19	207.73	209.2	205.53	208.16	207.33	208.55	209.17	206.44	205.68	209.01	207.59	204.18	204.15	208.38	207.33	206.8	204.02	206.05	209.22	210.1	209.36	206.16	207.97	207.66	205.12	206.17	204.5	207.86	205.65	207.48	206.99	208.66	206.4	206.64	207.65	208.96	205.83	209.51	207.43	207.4	212.14	207.74
201.43	202.49	205.09	201.36	203.87	200.71	201.4	203.55	203.25	199.64	204.07	199.86	201.31	201.53	207.83	202.8	202.88	205.12	202.29	202.56	201.53	203.53	203.97	202.75	207.06	203.79	204.24	202.54	204.62	203.87	201.95	202.9	203.23	206.82	204.64	203.35	203.85	204.91	202.81	203.09	206.32	206.63	205.35	202.61	199.91	199.19	203.13	205.5	203.3	203.04
203.89	199.73	202.26	204.51	202.56	204.61	203.93	203.23	200.33	201.97	201.98	200.83	205.8	201.79	199.81	198.34	203.53	201.73	202.74	205.84	200.48	201.34	202.73	203	202.23	198.5	202.36	203.09	201.68	201.45	201.31	200.85	203.68	199.48	198.39	200.53	202.24	203.76	205.96	203.53	203.86	200.53	203.81	200.56	201.54	202.22	202.14	199.93	201.27	199.48
214.61	218.78	218.86	218.72	217.18	216.2	216.29	217.67	218.83	217.64	213.83	217.55	217.06	216.83	214.93	216.88	221.19	217.88	216.02	217.37	218.36	216.8	217.95	215.88	216.38	215.16	218.28	216.16	218.19	217.56	219.22	213.76	217.15	219.04	215.11	216.91	215.91	215.14	218.87	214.31	214.4	218.79	217.01	215.32	219.1	217.38	218.16	215.52	213.97	217.41
195.16	192.96	192.38	192.97	196.28	193.71	195	194.32	196	194.21	192.86	195.48	196.88	197.11	191.57	191.83	194.76	196.83	197.36	193.77	189.62	193.31	194.83	193.36	194.96	194.55	192.43	194.06	193.44	193.08	193.22	192.82	192.67	194.71	194.32	194.18	189.98	195.37	192.71	194.55	193.63	193.46	194.46	192.1	193.26	196.66	194.1	192.26	194.78	195.92
211.9	215.72	211.7	211.89	214.29	212.29	211.39	209.67	211.83	214.93	213.95	215.04	210.86	213.29	213.63	216.43	214.1	213.97	213.6	211.53	217.18	212.68	211.45	210.65	209.12	214.94	213.94	214.17	215.94	216.59	215.06	214.34	210.72	212.1	209.54	214.9	212.66	214.82	212.85	213.31	213.23	211.45	213.45	215.02	214.91	213.24	211.49	210.34	215.48	212.65
203.61	203.61	203.21	202.57	203.38	202.5	200.34	203.72	202.19	204.8	206.58	205.12	203.09	200.9	202.83	203.77	204.02	205.43	202.62	203.23	203.5	202.95	207.14	201.99	205.03	203.99	201.31	205.45	203.19	201.71	204.4	199.96	203.68	203.12	201.76	204.08	205.49	204.14	204.52	202.35	204.63	203.16	203.35	205.36	202.37	200.78	205.01	205.13	201.87	204.66
201.26	197.57	195.32	196.82	196.56	194.42	190.93	197.56	198.53	198.05	199.73	200.42	198.83	195.59	199.6	198.86	198.59	197.39	197.92	199.05	196.83	199.83	196.8	196.22	197.61	195.99	197.4	198.76	199.01	196.5	196.03	194.01	198.78	199.58	198.65	198.41	198.57	196.9	197.46	197.4	199.11	196.42	199.01	199.04	197.53	200.93	198.36	199.27	197.72	197.74
211.59	212.06	206.23	209.89	208.44	208.7	206.27	205.25	209.39	208.33	209.71	210.14	212.48	208.28	210.33	208.34	210.98	208.22	210.52	209.21	207.49	209.27	210	205.15	207.95	206.77	206.72	210.69	210.01	208.08	209.36	205.36	208.95	207.2	210.02	206.9	209.77	211.02	205.51	211.09	210.4	206.74	208.73	207.83	208.48	210.95	208.33	209.76	209.78	211.66
212.34	212.5	213.69	213.41	210.82	210.68	210.84	215.47	212.68	212.53	213.08	214.89	212.59	211.72	214.23	215.52	213.08	212.87	210.75	213.44	214.75	214.66	213.38	212.07	215.15	209.38	213.32	213.6	211.7	214.65	210.36	215.53	214.65	212.01	209.39	213.5	211.37	213.55	212.33	214.17	214.71	214.53	211.94	214.46	211.92	213.16	213.63	210.65	215.52	213.85
202.93	201.26	201.41	199.71	200.29	203.39	198.62	203.9	199.39	200.94	200.24	203.23	202.38	201.21	204.36	204.1	202.81	202.56	200.45	205.82	204.62	204.27	206.17	202.49	203.7	203.47	204.55	200.83	201.6	200.21	204.37	202.06	202.15	203.7	202.54	202.74	204.9	205.39	203.17	204.77	202.27	201.47	202.61	201.75	202.17	203.78	201.23	203.66	200.03	202.52
206.51	207.24	211.14	208.4	212.41	208.85	208.9	208.97	212.3	208.23	213.22	207.94	206.89	208.76	210.11	210.95	208.72	208.73	209.23	211.86	212.29	211.08	211.49	208.81	206.37	207.5	206.44	209.06	208.6	209.62	210.22	210.3	210.36	210.18	209.1	209.77	207.56	212.3	210.32	210.71	207.37	207.5	208.97	205.13	205.32	211.13	206.04	205.42	209.02	208.77
211.65	208.9	211.76	211.32	209.68	209.69	211.51	213.32	212.22	213.49	213.56	210.76	211.38	211.85	211.82	213.61	209.76	211.91	213.64	209.56	210.71	207.06	213.06	209.39	209.57	212.52	213.49	212.49	210.31	211.26	212.7	212.71	212.75	212.62	212.43	212.79	212.64	212.06	209.14	209.78	211.57	213.87	210.47	209.3	216.77	209.99	214.55	213.14	210	212.27
198.16	199.95	200.34	197.87	200.08	201.91	197.07	202.04	199.7	197.8	197	199.39	198.27	199.25	197.27	197.19	196.1	202.79	198.41	200.06	198.08	199.23	196.28	199.34	199.14	198.51	201.96	196.06	199.34	199.05	197.09	196.25	200.01	198.21	202.94	201.37	198.26	198.86	199.02	197.21	198.98	196.63	198.91	198.13	197.69	197.91	199.69	196.42	198.82	196.55
206.58	206.45	204.93	203.32	205.6	202.97	211.01	206.95	203.88	201.21	208.37	204.1	208.62	209.03	204.06	206.75	202.83	202.61	204.81	204.77	205.65	208.53	207.07	204.94	204.23	204.01	207.31	207.2	206.59	207	202.99	203.5	202.21	207.57	204.81	206.74	205.98	207.12	205.56	202.94	205.68	204.65	207.04	206.28	207.19	204.06	205.96	207.17	208.11	208.72
211.43	204.89	209.51	212.56	212.74	211.38	209.02	208.44	211.05	210.08	213.74	213.15	211.64	208.88	211.11	208.45	209.86	209.92	208.43	209.83	210.44	208.63	209.27	206.66	208.08	209.8	210.52	208.97	207.48	208.34	209.86	210.42	211.28	210.73	208.04	206.44	209.07	208.6	208.74	208.88	208.61	207.19	206.79	211.95	209.35	211.75	211.97	209.7	210.08	209.36
205	202.38	204.52	202.87	207.77	204.93	205.67	202.93	205.69	200.71	202.02	203.08	206.74	206.18	205.98	203.75	206.03	204.19	202.47	206.92	201.66	202.42	204.76	203.52	201.12	206.16	203.64	200.94	207.29	204.66	205.55	207.65	202.55	199.49	203.9	202.16	200.07	205.1	203.51	201.99	203.67	202.99	203.28	205.47	203.55	202.31	202.72	202.17	202.52	205.18
205.62	200.94	203.93	203.11	206.14	203.81	205.9	205.43	202.65	201.43	203.21	202.28	205	205.72	201.69	206.28	200.91	206.33	202.99	206.31	206.54	204.87	204.57	203.93	204.64	206.23	205.97	203.16	204.08	205.12	205.77	203.84	206.47	205.25	200.63	204.87	206.63	208.15	202.76	204.72	206.2	205.33	203.15	205.77	201.28	204.6	202.69	205.77	202.23	209.38
208.45	205.47	210.84	210.79	209.03	207.34	206.15	211.98	209.49	205.42	206.89	206.8	207.04	208.27	206.16	210.04	207.26	204.57	207.38	208.86	208.12	209.52	210.59	210.84	209.12	213.34	206.14	211.51	208.83	208.28	207.37	209.8	204.86	208.08	208.11	207.83	207.73	209.68	207.42	205.66	206.87	206.09	206.82	206.35	207.41	210	206.24	205.13	206.62	209.12
218.06	215.67	218.52	216.91	216.94	217.6	218.89	215.43	218.05	215.65	218.55	218.02	216.46	217.48	216.29	214.18	216.94	218.48	215.3	218.12	219.43	215.33	212.62	217.9	218.15	218.78	214.55	214.65	215.7	218.02	214.37	221.6	215.69	214.04	216.03	213.77	216.16	216.99	222.23	217.75	219.76	216	215.82	215.92	218.1	217.6	215.48	218.58	216.31	213.93
204.98	206.96	208.76	205.59	208.22	208.97	207.92	205.63	204.86	206.72	209.77	204.97	206.73	210.28	206.28	208.42	207.67	206.29	208.55	205.82	208.4	206.99	207.75	208.88	209.21	210.81	204.08	205.51	209.45	211.63	205.74	207.9	206.69	206	205.57	206	206.9	208.69	205.27	203.81	204.97	206.34	203.92	205.18	210.35	209.15	208.36	207.14	209.3	205.62
206.08	204.83	204.54	202.58	202.89	201.81	205.13	203.33	205.02	202.62	205.02	202.98	203.77	208.33	202.92	204.44	203.96	203.47	201.49	202.09	203.97	202.91	207.07	202.06	205.17	207.41	203.59	203.53	204.2	202.46	204.94	206.52	207.76	202.94	203.81	206.3	202.26	203.95	203.26	209.65	200.99	204.26	204.77	203.95	204.03	205.11	204.83	206.03	204.23	199.66
199.23	198.21	199.62	202.06	202.66	200.11	199.84	201.6	204.34	198.96	201.2	201.63	197.75	202.56	202.93	202.66	199.89	201.05	199.19	199.51	201.68	201.08	199.16	200.68	200.35	197.57	197.91	198.95	197.02	201.23	197.02	201.55	201.28	200.23	200.14	201.07	203.25	203.99	199.52	199.7	201.46	206.31	202.45	200.04	198.54	201.05	199.69	199.37	200.12	200.55
215.22	217.14	218.32	217.44	219.78	212.92	216.11	217.75	216.48	219.48	220.9	218.2	218.91	214.48	217.97	220.16	215.17	215.38	219.13	213.44	216.86	218.32	218.15	219.15	219.77	216.28	216.6	218.34	214.15	217.33	220.45	219.87	214.46	216.32	218.08	219.78	218.26	217.81	217.76	219.79	217.78	216.1	217.28	219.27	217.25	216.49	214.12	218.62	216.91	218.14
207.6	209.04	202.75	203.12	205.41	205.09	205.14	208.71	205.09	206.81	201.06	201.01	204.25	202.73	202.73	204.36	204.89	205.68	205.65	205.56	204.85	204.95	204.54	206.59	202.27	206.66	203.88	205.2	202.27	206.45	202.02	205.69	204.52	202.87	202.87	206.6	204.33	201.39	206.38	202.82	206.31	206.57	207.44	206.59	205.33	202.8	203.35	204.89	205.99	203.69
199.43	199.01	201.53	205.09	199.78	204.16	202.45	198.83	201.47	199.62	198.7	200.87	194.99	201.54	198.77	201.25	198.37	202.09	200.85	197.56	198.59	200.73	198.6	198.52	202.36	201.57	202.29	201.33	201.7	198.72	201.01	201.35	199.66	201.11	200.74	196.86	199.49	198.89	199.96	204.45	202.6	197.73	197.05	200.09	199.88	200.45	201.81	201.33	200.25	200.59
198.43	194.95	200.47	195.66	194.4	195.85	196.89	201.03	198.12	200.15	198.05	200.72	200.94	198.62	196.07	200.85	199.54	197.71	198.6	200.56	197.88	195.59	198.02	199.03	199.69	199.3	196.91	197.51	199.54	196.73	198.44	196.52	198.79	200.26	198.87	195.71	201.09	200.22	196.46	197.72	196.19	201.85	198.35	198.52	197.85	199.85	197.58	196.04	197.95	198.57
214.59	212.15	213.92	214.51	215.82	210.93	214.05	211.79	213.41	212.69	217.65	210.7	210.78	210.52	213.43	210.42	216.02	210.73	211.53	210.89	209.89	209.69	212.02	213.12	211.56	212.57	211.22	210.18	209.75	209.78	212.92	214.63	214.95	212.67	211.22	210.92	214.94	211.46	208.48	211.49	212.21	212.58	214.99	210.73	211.27	212.91	212.42	211.11	210.15	210.89
199.27	202.21	203.23	205.81	203.68	202.48	204.42	204.32	203.71	205.1	201.92	201.64	201.63	201.1	201.66	203.8	200.62	199.22	203.79	202.65	202.34	200.66	203.48	204.7	203.76	201.68	204.48	203.55	203.07	204.3	202.72	201.32	206.05	203.39	202.66	202.98	202.87	203.62	206.53	205.35	202.75	202.53	200.37	202.53	201.52	200.54	205.31	202.78	203.01	205.87
209.1	208.6	206.22	208.33	208.12	207.3	208.78	208.35	208.11	206.52	210.12	207.87	205.86	211.55	210.17	206.67	208.08	205.85	209.68	206.07	207.34	203.79	206.64	209.05	210.54	205.97	207.11	209.44	206.1	208.17	204.1	208.8	208.28	209.89	209.22	208.24	204.71	209.25	206.2	204.78	209.83	208.38	208.28	205.3	204.62	207.32	205.94	207.18	207.47	205.7
214.46	217.56	216.22	216.88	215.38	213.88	217.37	216.16	217.15	215.59	212.24	219.5	216.41	218.26	217.65	217.43	217.2	215.71	219.64	219.06	216.9	218.36	214.9	216.87	220.05	217.31	216.93	218.48	216.73	216.4	219.23	216.4	216.88	217.39	219.19	217.73	214.41	216.66	215.94	215.47	219.59	214.35	219.6	217.97	215.63	216.17	214.78	217.97	217.7	217.29
204.85	205.92	204.04	204.86	205.73	203.8	202.97	203.75	201.57	203.58	203.73	203.19	206.54	203.92	206.79	206.06	207.55	203.02	203.61	205.28	205.03	203.35	205.77	204.87	205.07	201.94	203.88	201.37	204.08	203.76	203.36	202.12	199.77	203.49	203.07	202.22	201.52	203.77	201.5	204.98	204.69	203.43	203.85	204.56	202.21	200.79	204.96	205.32	201.1	203.49
205.39	204.76	209.83	209.85	205.71	204.32	206.36	203.69	209.24	202.6	206.42	210.97	206.79	206.57	207.41	206.06	209.92	209.29	207.29	206.7	205.48	202.46	208.86	210.26	205.74	204.8	205.87	206.84	205.8	205.57	206.74	211.11	206.42	210.66	205.92	208.82	206.01	205.66	205.97	206.9	206.42	206.14	205.37	210.03	207.4	206.35	208.16	205.97	208.21	204.82
200.6	196.02	201.52	196.09	199.65	197.39	200.72	197.52	198.97	197.86	199.87	199.07	202.18	199.46	199.33	198.56	197.99	198.06	199.56	196.86	198.13	201.55	200.61	197.56	200.51	199.11	200.48	195.49	197.94	195.69	195.51	198.31	198.64	200.62	198	197.18	200.61	201.13	199.4	195.96	198.05	196.15	199.35	200.45	196.89	196.31	196.02	200.93	199.32	198.43
207.48	206.33	208.35	208.21	208.81	207.76	203	207.51	205.1	206.68	204.95	206.49	207.5	207.37	208.94	212.9	204.63	210.5	207.98	207.46	207.87	208	209.48	207.23	209.87	207.48	205.86	206.47	209.06	204.91	207.46	206.92	206.04	209.36	206.02	207.23	208.81	208.35	208.23	210.19	207.74	208.17	207.34	206.94	207.26	207.8	204.23	204.15	208.25	209.83
202.62	203.07	206.39	204.35	203.59	203.76	202.64	202.91	205.17	200.98	203.84	200.94	201.38	205.29	204.56	204.42	202.55	204.63	202.04	202.88	204.14	202.81	203.2	200.92	205.87	204.35	204.13	201.31	203.97	202.6	204.69	204.76	204.46	204.68	201.04	202.9	202.53	203.63	204.46	207.91	203.54	201.98	206.86	203.67	203.65	203.11	206.05	200.3	204	201.8
192.59	194.26	196.2	198.08	190.88	190.53	196.51	195.76	197.23	196.07	194.5	193.89	192.25	194.23	195.86	194.54	196.31	196.95	192.86	195.1	193.48	196.69	193.92	194.92	194.21	195.72	192.17	198.1	197.44	194.41	196.41	194.55	195.62	192.64	196.02	191.97	194.15	195.36	197.39	192.52	197.7	195.6	201.73	197.46	192.7	192.53	194.27	195.75	194.39	192.58
215.75	216.63	215.94	217.27	217.46	216.27	216.06	216.74	217.2	213.05	216.86	218.5	216.3	217.94	215.77	213.56	216.82	219.91	217.05	215.68	217.23	220.16	216.42	218.76	215.7	214.64	215.29	219.29	216.52	216.67	217.38	217.6	217.73	218.9	220.75	218.9	220.21	216.88	216.59	213.66	215.25	216.84	216.41	220.17	217.14	219.34	215.05	217.36	218.29	217.14
208.78	209.72	210.78	209.99	212.4	210.98	211.39	210.14	209.08	211.11	204.81	208.04	212.61	210.21	210.51	209.04	210.88	208.35	208.02	211.13	209.56	209.68	209.45	209.06	208.22	211.55	209.16	208.42	211.65	211.91	210.39	212.24	212.04	204.97	210.62	210.27	207.53	210.24	207.5	213.02	208.48	209.04	208.53	208.23	210.89	209.89	212.36	208.51	209.41	210.93
209.17	204.44	208.15	209.84	211.43	207.11	209.37	208.42	206.6	205.92	208.42	209.69	209.98	209.7	207.72	208.85	211.12	209.7	208.13	207.12	210.23	209.27	208.14	209.21	208.39	209.19	208.94	207.78	208.67	206.33	208.7	208.2	209.45	209.41	206.69	210.09	206.3	208.75	205.53	207.9	209.99	208.4	209.1	211.84	204.56	208.8	208.51	210.07	210.23	210.81
212.4	212.58	209.26	212	210.78	214.51	211.31	212.9	211.2	209.05	207.73	208.86	209	213.63	211.77	210.08	210.88	214.18	210.97	211.47	211.94	213.25	211.39	210.99	209.41	215.4	214.05	212.21	208.79	211.09	211.32	212.74	212.46	210.58	212.39	212.4	215.44	212.43	212.79	210.13	211.66	212.01	209.48	211.94	213.21	213.81	213.12	207.01	212.33	210.38
195.11	195.57	197.88	195.07	196.54	194.76	193.9	193.85	195.43	196.41	196.23	196.58	197.64	196.3	190.6	194.09	193.8	195.43	197.96	195.66	194.58	197.29	194.22	196.4	193.43	195.45	194.35	195.48	196.26	195.69	194.27	195.36	192.22	195.72	195.05	195.85	196.62	196.83	196.08	196.9	194.3	195.26	194.75	196.68	192.41	197.56	193.45	197.48	194.27	191.7
202.89	205.27	204.27	202.43	203.59	203.44	206.22	203.67	201.37	201.68	204.56	205.84	204.2	201.96	202.39	203.78	206.07	203.89	204.05	204.37	204.82	205.14	203.18	202.63	203.94	205.6	202.54	204.6	202.47	203.65	201.66	205.5	202.74	207.02	205.3	204.43	198.54	204.97	205.06	207.84	202.45	205.52	205.43	205.27	205.4	204.17	203.31	201.66	204.76	206.2
220.14	218.76	217.76	215.86	218.66	217.17	217.91	217.18	214.98	220.17	219.92	218.12	216.13	218.53	214.51	214.97	214.16	217.73	216.03	215.65	220.25	213.78	217.24	218.45	215.98	217.56	220.59	217.42	219.74	217.49	217.63	217.61	217.96	217.07	216.96	214.36	221.4	217.55	218.3	213.6	214.76	215.53	218.95	218.06	216.11	218	217.54	217.56	216.82	219.49
208.75	209.09	210.37	206.52	210.87	210.05	206.72	206.13	207.71	207.56	205.21	207.02	206.08	208.86	211.17	209.18	208.02	209.95	204.82	212.22	206.37	208.04	209.06	205.5	205.97	211.25	209.52	207.87	207.54	208.72	210.75	208.16	209.15	208.22	209.96	210	207.22	209.82	207.46	208.64	208.94	206.24	207.25	206.45	208.36	207.84	207.11	208.11	207.48	208.89
208.25	210.53	211	210.17	209.12	209.72	210.58	208.93	207.25	208.6	208.65	212.73	209.76	210.16	207.58	211.26	213.92	208.36	209.57	210.59	209.29	209.6	210.64	213	209.77	210.65	207.81	208.63	207.63	212.69	209.06	204.4	209.66	210.24	209.88	209.49	209.36	209.01	215.25	209.93	207.31	210.43	209.56	206.95	208.24	210.79	209.4	206.33	208.44	209.08
202.59	203.22	197.46	202.61	203.94	202.9	204.38	201.89	202.69	202.45	202.67	204.29	204.65	206.34	203.9	201.19	203.17	200.36	201.38	203.33	200.86	201.87	202	199.53	201.79	204.5	203.1	200.07	202.1	202.67	202.78	203.24	205.61	206.23	203.8	200.2	201.25	201.6	199.84	201.37	202.28	205.88	203.96	200.6	200.87	200.23	198.19	201.18	199.6	205.3
212.2	213.86	214.44	215.95	213.22	212.77	213.47	214.36	212.19	212.17	212.78	213.79	213.11	212.82	214.09	212.36	210.41	215.39	209.95	211.9	213.55	212.26	213.33	213.94	210.1	211.99	210.32	211.29	212.12	215.22	210.52	208.79	212.05	209.85	210.03	213.15	211.88	210.3	211.67	213.93	211.88	213.38	211.93	212.21	210.02	212.23	209.13	211.76	215.35	213.45
204.43	203	205.99	202.56	201.8	201.89	200.68	203.94	206.01	204.1	205.9	207.46	201.97	203.62	202.97	202.91	200.27	203.62	203.91	204.19	200.02	202.27	204.59	202.76	202.37	198.07	201.86	204.77	202.82	204.51	204.79	205.74	204.2	205.6	199.9	202.74	204.18	202.19	200.79	202.18	203.81	204.16	202.74	202.61	200.96	203.66	205.84	207.61	203.55	201.41
199.1	200.24	200.07	200.09	200.59	199.06	198.71	202.79	198.38	198.81	198.61	198.62	202.8	200.56	203.47	197.87	202.55	195.91	196.55	198.31	198.86	200.63	201.85	199.24	200.77	199.13	198.86	198.7	202.49	197.88	199.2	200.49	200.24	201.35	199.3	199.01	200.41	199.23	198.21	199.94	201.51	196.81	202.37	198.85	201.71	199.56	199.51	203.42	202.23	197.76
209.75	206.71	209.11	204.44	206.73	206.29	208.93	206.97	207.55	208.57	204.77	206.55	207.82	207.96	206.82	209.8	209.44	206.34	209.22	211.47	208.19	208.21	209.11	208.63	209.37	209.45	208.88	210.27	208.94	208.54	206.62	204.45	208.8	210.68	207.54	209.25	205.93	206.57	207.09	208.65	205.27	206.7	204.36	205.42	209.72	208.67	209.32	203.44	207.86	210.7
202.91	204.9	206.49	205.61	205.39	203.86	201.77	204.49	202.67	205.98	206.02	205.22	203.42	206.48	204.28	207.55	204.53	205.04	203.47	204.39	205.66	206.09	206.58	203.06	204.66	206.03	201.33	204.34	206.8	204.1	205.54	204.64	204.8	202.86	205.55	205.29	206.24	207.59	201.49	205.62	210.31	201.78	204.86	203.66	203.41	203.64	204.49	201.74	205.47	204.18
200.15	203.37	201.36	205.01	207.62	202.58	205.44	203.62	202.51	204.98	205.03	203.73	200.2	201.57	204.48	201.06	202.52	202.7	202.08	204.64	199.82	202.2	205.32	201.36	201.2	204.59	201.91	200.11	201.32	202.09	202.24	202.07	203.96	202.49	203.51	204	200.46	201.75	199.02	203.5	200.93	201.39	204.07	200.94	203.15	204.7	201.98	202.49	203.1	203.36
213.68	217.07	219.34	218.87	217.85	217.76	217.75	218.11	217.22	218.58	217.07	217.4	217.65	217.55	215.95	217.27	216.64	218.01	217.84	218.76	219.59	216.15	215.56	218.5	215.54	214.29	218.08	217.3	214.46	218.13	217.71	218.81	214.12	216.53	219.52	215.97	217.52	218.92	217.08	217.07	214.82	215.2	216.61	213.66	214.68	215.03	216.92	217.21	219.38	215.25
204.17	205.28	201.52	200.45	203.35	204.94	202.61	207.27	203.89	202.24	201.94	202.64	201.77	205.45	204.64	201.8	202.9	199.79	203.46	206.04	204.2	202.31	205.16	202.97	202.3	202.12	204.38	203.56	206.24	204.28	205.61	207.34	203.43	201.42	203.29	204.3	206.67	205.16	203.92	201.07	199.95	206.14	205.71	200.67	204.91	201.83	205.61	205.85	205.29	202.23
210.11	214.85	211.77	211.5	209.94	209.47	213.35	210.15	211.49	212.2	211.1	213.13	210.03	212.44	213.04	211.78	213.23	212.03	212.35	213.56	210.22	211.15	209.71	209.35	210.53	210.39	213.19	211.13	212.76	212.39	210.88	211.88	213.32	210.8	211.73	210.87	211.69	211.08	208.44	211.7	211.52	210.52	214.54	210.96	211.74	213.23	211.76	208.63	207.01	210.01
218.48	218.29	219.02	219.5	218.83	215.41	218.34	218.98	219.65	216.94	218.61	218.74	224.52	218.07	216.92	219.21	213.27	217.66	220.74	218.19	218.46	217.99	221.38	216.74	216.03	216.92	216.02	220.87	217.15	221.06	220.16	218.96	214.91	219.5	214.28	218.98	216.75	220.67	216.73	220.63	221.09	217.93	216.57	215.6	216.87	218.86	216.62	219.49	216.78	216.56
204	202.86	204.9	204.96	201.61	201.84	204.61	199.98	199.31	204.46	201.59	205.34	200.3	202.3	204.43	203.3	202.83	201.32	202.69	200.54	202.65	202.75	200.65	203.64	204.97	203.16	203.05	200.56	200.11	201.96	201.07	203	206.53	202.52	199.51	199.12	203.61	202.45	207.28	204.22	203.92	199.83	206.01	200.11	200.66	203.4	202.5	203.54	206.19	205.26
204.47	204.96	204.02	201.99	203.79	204.59	206	202.72	202.28	207.84	204.24	203.76	204.89	201.95	203.89	203.8	204.14	203.85	201.92	203.89	203.93	208.22	203.5	200.89	204.91	205.12	202.62	202.57	200.55	203.87	204.49	205.31	204.15	205.97	201.58	202.56	201.41	200.38	201.97	202.24	203.93	203.79	205.58	203.63	205.2	202.37	203.12	205.43	204.46	201.85
209.47	208.36	207.13	209.03	208.16	211.48	208.96	210.07	207.21	208.81	207.87	208.27	207.56	210.75	208.46	209.29	206.62	206.6	206.74	209.16	210.79	208.73	209.06	206.81	209.94	209.33	207.91	205.53	207.74	209.89	206.88	207.52	207.99	207.1	208.72	211.16	210.09	206.13	207.57	207.89	206.54	209.11	210.47	209.27	209.52	209.97	207.2	205.05	203.78	207.63
207.5	208.03	206.88	211.79	207.22	209.45	206.57	207.92	205.99	208.35	208.73	206.52	208.28	210.2	206.16	206.5	210.29	206.03	205.67	207.78	210.02	205.92	205.29	208.14	210.34	208.05	208.79	205.46	207.68	210.43	210.38	209.83	208.85	206.06	208.47	210.32	204.02	204.73	204.81	205.31	209.22	210.04	207.63	210.99	208.39	209.09	205.67	207	207.12	204.36
213.5	213.92	209.44	212.09	213.21	210.48	213.36	210.49	213.64	211.9	214.27	212.53	212.42	213.68	211.22	211.84	210.11	212.36	217.73	213.55	214.3	213.62	211.8	212.77	213.67	212.62	211.02	211.02	214.59	212.18	211.92	215.71	210.9	215.3	216.41	213.04	213.26	211.19	212.38	214.61	213.89	214.84	211.28	218.8	215.73	214.07	214.33	209.61	214.35	211.37
199.01	198.7	197.65	199.48	197.3	198.54	197.96	199.32	199.08	199.13	198.4	197.18	197.22	196.54	200.33	198.14	202.43	196.33	196.87	203.18	196.43	196.55	198.93	197.66	196.27	202.22	198.73	200.5	198.85	200.81	196.98	197.05	197.74	199.75	197.32	199.19	199.21	197.6	198.59	198.12	198.51	197.46	196.39	195.69	199.28	199.06	198.66	199.61	196.85	196.79
202.21	202.16	202.19	198.07	199.21	200.33	198.27	199.87	199.1	200.22	200.45	199.29	196.05	199.39	200.94	200.92	204.32	201.71	202.43	202.39	202.83	200.34	200.99	201.09	198.62	198.2	200.49	201.71	200.05	198.94	200.69	201.14	199.33	199.88	202.37	202.74	202.19	201.89	199.14	199.73	201.59	201.69	198.78	202.88	200.84	198.59	202.73	202.09	199.85	198.57
206.89	209.99	210.94	205.68	200.82	208	208.95	209.79	206.32	206.72	210.27	208.36	208.31	207.36	204.82	208.67	212.21	210.73	209.39	208.01	209.21	206.31	208.14	203.6	206.55	207.69	208.02	204.32	207.98	208.02	208.54	209.75	206	207.71	205.98	209.58	208.04	209.24	209.07	206.33	205.21	210.46	206.73	208.5	207.44	207.41	206.85	206.95	206.37	204.57
193.77	193.52	194.5	192.8	195.07	194.36	197.87	193.33	196.5	191.57	192.44	195.81	193.52	196.38	194.9	191.7	193.91	192.23	190.7	197.02	192.9	190.21	193.95	194.86	193.91	194.42	191.96	191.99	194.27	197.47	190.28	194.39	193.43	193.88	194.5	195.23	197.65	195.6	195.37	193.65	193.53	193.32	195.52	194.59	191.63	192.1	195.53	195.38	192.37	194.89
213.83	211.54	210.63	210.53	211.08	211.97	216.27	213.7	209.4	208.01	210.64	212.58	209.41	212.29	208.23	210.83	213.72	213.35	212.07	208.66	212.29	210.55	211	209.35	211.84	211.95	209.7	209.79	211.89	210.08	211.45	211.21	214.46	212.06	212.77	210.99	211.24	212.1	211.01	211.14	212.49	211.53	214.36	214.36	213.29	207.57	214.07	210.38	209.56	210.43
199.18	202.01	202.19	200.39	202.38	200.89	203.72	198.55	201.49	201.53	199.51	200.43	200.21	201.21	202.97	201.96	199.12	205.08	205.12	202.93	202.8	196.56	202.91	202.77	199.62	201.33	203.84	201.8	201.34	201.51	201.58	200.11	202.59	200.74	202.67	201.92	196.94	201.94	202.13	203.29	200.61	202.16	200.63	201.07	204.75	199.13	196.36	202.05	201.6	200.22
210.03	208.27	208.03	204.4	205.71	209.33	209.88	208.53	206.23	206.51	207.09	204.94	210.18	210.8	209.18	206.2	211.89	207.36	207.88	207.28	204.82	209.03	211.63	204.69	211.46	206.13	207.99	210.99	202.72	209.59	208.57	209.21	208.05	208.71	204.71	208.05	208.74	210.97	209.91	210.53	206.9	206.64	209.51	206.48	208.23	207.22	209.13	210.89	208.36	208.22
206.44	209.53	208.44	209.84	206.88	208.4	205.3	207.81	208.85	207.3	206.61	206.99	207.62	206.15	209.06	206.63	209.78	207.19	205.58	206.73	210.55	204.71	208.43	210.35	207.63	208.26	209.71	209.24	209.09	207	210.43	206.85	207.88	210.03	208.4	208.78	209.96	209.66	209.16	205.93	206.15	206.22	206.59	205.43	203.31	207.86	203.75	209.59	208.95	206.24
207.37	206.69	209.07	207.47	205.53	206.7	207.27	206.14	209.18	211.52	208.53	207.3	209	205.81	207.51	204.7	207.76	208.1	209.23	206.8	209.97	208.07	210.19	209.69	208.33	206.55	209.21	209.45	207.03	209.35	208.47	208.05	206.21	207.06	209.93	209	206.37	207.31	208.89	210.5	209.78	207.04	209.05	208.03	207.54	207.97	208.55	206.62	209.83	207.84
211.64	214.95	211.49	213.85	212.97	214.49	211.38	216.48	211.24	211.24	212.42	215.48	213.29	211.96	213.99	210.78	213.38	210.61	214.49	213.83	212.66	214.95	211.12	211.12	213.53	212.47	213.11	212	215.18	213.31	211.78	211.79	213.06	210.96	214.64	213.86	210.43	209.82	211.98	214.38	211.97	212.83	210.21	209.25	215.37	213.14	214.29	212.62	212.58	212.73
209.12	211.3	210.21	207.1	207.95	210.99	208.19	211.85	207.32	206.98	209.13	208.84	209.41	207.51	207.26	206.08	210.84	208.85	208.49	208.45	210	209.78	210.46	209	209.45	210.88	206.68	208.77	206.5	210.4	206.62	205.68	206.09	206.76	209.04	209.79	209.24	209.8	208.45	210.89	209.52	211.23	209.36	207.23	208.77	207.8	207.24	206.04	210.07	205.87
211.54	215.34	213.53	210.38	213.63	214.16	212.36	215.84	212.3	211.86	211.98	212.02	211.91	210.78	209.69	213.25	211.35	212.61	210.03	211.97	212.93	212.47	213.12	213.42	213.49	208.58	212.99	212.38	208.88	211.51	210.61	213.49	214.04	214.97	210.83	214.13	214.46	212.87	214.98	210.49	216.44	213.15	214.29	207.19	211.33	213	210.4	212.09	210.54	210.26
202.27	199.4	202.32	203.07	198.3	204.23	199.42	201.75	200.73	201.58	199.67	202.49	201.05	197.17	200.78	198.91	199.04	199.53	198.89	201.63	200.05	198.98	199.06	202.1	200.28	199.4	201.35	201.23	196.18	201.13	201.32	200.83	201.11	199.47	202.59	201.63	199.55	202.26	204.6	201.55	203.29	205.54	203.41	201.2	202	198.45	200.34	200.3	204.03	201.54
201.95	205.18	205.92	200.93	204.55	204.11	205.42	203.5	202.22	202.59	205.65	204.86	206.04	206.71	201.81	206.79	206.04	201.87	205.1	205.2	203.58	202.79	203.18	204.46	204.07	203.06	202.15	205.93	206.05	207.26	207.54	205.34	208.12	205.22	200.37	203.99	204.56	203.71	202.87	205.56	203.43	202.23	205.66	200.85	202.72	200.63	203.21	201.28	203.59	202.6
214.08	214.24	213.01	214.61	212.01	210.03	210.68	211.37	211.27	211.41	212.86	213.67	212.58	213.64	208.77	214.46	216.58	213.99	213.39	210.28	214.72	209.61	210.94	211.07	210.26	212.29	211.56	213.1	211.47	210.63	212.46	212.09	215.41	213.96	213.48	211.38	212.83	215.45	212.15	213.43	212.72	213.67	213.59	214.63	211.01	213.23	209.92	210.33	213.94	211.58
208.01	210.43	207.36	208.29	208.71	208.02	209.21	206.85	208.71	211.25	207.45	204.65	207.8	211.51	209.89	207.91	209.02	206.5	210.66	211.1	209.38	208.26	207.41	209.14	209.21	210.7	209.89	210.33	209.13	208.94	207.97	207.07	208.29	208.79	211.83	207.93	208.12	208.83	207.74	211.34	206.06	210.85	210.01	210.42	208.26	208.31	210.07	207.35	206.45	210.7
195.74	198.2	195.04	197.67	202.27	197.78	196.42	197.48	199.54	198.36	197.51	197.7	198.18	198.68	197.09	197.47	195.67	196.58	199.25	199.24	197.63	195.38	200.04	200.72	199.31	198.32	199.59	194.58	197.35	198.75	198.22	200.31	197.23	198.64	198.58	194.86	196.72	197.51	198.85	199.11	196.64	198.97	200.37	198.4	198.02	199.23	198.31	199.44	200.25	201.21
206.67	205.64	203.93	212.62	209.85	208.95	204.94	206.2	208.35	206.58	207.17	209.13	206.28	210.15	206.63	206.5	208.66	207.9	206.98	203.72	208.8	208.02	206.59	208.42	209.52	209.04	207.28	201.51	208.58	212.61	208.41	205.86	207.08	207.27	210.69	213.44	209.28	209.24	206.91	207.89	209.35	207.27	207.16	208.13	209.15	207.26	210.09	207.98	206.78	208.52
205.92	208.4	205.99	207.59	201.87	210.07	202.19	203.27	204.45	206.59	205.91	206.12	202.69	204.34	202.93	206.11	206.18	205.4	202.35	204.1	204.92	204.3	205.79	204.79	203.3	204.86	204.67	207.95	204.01	204.56	203.19	203.59	206.11	203.53	204.59	202.77	204.03	202.19	204.73	204.07	202.85	202.26	204.29	207.28	206.56	204.91	206.88	205.45	205.8	202.63
198.05	197.73	200.1	200.08	198.7	198.94	202.49	202.95	201.99	197.48	198.24	199.51	200.83	202.47	195.64	199.01	200.94	203.46	198.56	200.17	198.44	200.49	200.99	196.64	199.2	201.27	200.77	199.56	199.79	200.03	199.07	199	197.78	198.42	196.82	197.97	199.48	198.77	197.95	202.2	196.71	197.16	199.31	197.32	200.15	197.25	197.9	200.12	198.87	200.77
208.05	207.84	207.02	208.86	209.23	208.37	208.17	207.86	206.54	207.44	208.17	206.12	203.84	206.13	206.02	207.18	206.81	208.71	210.1	206.74	210.51	211.48	208.5	206.74	208.03	208.57	211.26	207.26	208.18	211.22	206.37	208.42	208.14	211.35	208.55	208.17	204.81	207.22	207.31	209.27	208.26	209.23	207.08	207.64	209.2	210.92	206.79	206.16	206.35	210.09
197.94	199.94	198.78	196.37	199.76	198.72	198.9	199.59	199.06	197.7	196.76	201.43	197.61	197.11	195.89	197.19	200.31	194.92	201	195.09	198.49	194.32	199.98	202.24	196.19	200.59	198.76	198.53	195.86	201.53	200.88	198.3	203.06	197.63	199.12	197.38	196.5	195.26	197.68	199	198.37	193.75	198.35	197.58	200.08	198.64	201.57	195.81	194.99	198.13
209.34	208.56	209.43	206.86	207.3	210.22	209.03	208.71	210.27	209.09	209.12	209.47	209.16	205.84	207.4	208.07	208.25	207.22	208.33	205.28	209.21	208.28	209.54	209.27	209.21	206.19	211.14	208.98	207.97	204.68	209.66	208.71	208.41	212.74	210.01	211.09	208.49	208.06	205.4	206.3	206.95	206.78	209.47	210.37	209.48	207.96	211.45	207.5	207.18	207.19
200.38	202.59	204.72	202.36	200.31	204.59	204.23	205.41	204.63	204.24	204.44	206.83	204.68	199.6	201.94	203.29	203.02	204.48	202.76	205.34	200.93	201.17	204.38	203.37	203.48	202.32	203.77	202.31	202.65	201.72	204.42	201.44	205.15	202.86	203.6	200.56	205.84	203.6	207.07	205.31	201.73	201.07	201.34	205.12	206.02	202.48	203.33	203.32	201.01	202.95
199.61	199.48	200.82	202.08	200.55	200.13	199.48	199.28	199.06	202.15	198.36	202.61	197.84	195.83	201.68	196.89	197.31	199.94	201.94	198.35	199.24	199.77	200.87	200.46	200.31	195.52	199.27	200.19	198.96	201.89	196.18	199.28	199.49	199.69	201.88	202.05	200.04	200.36	201.32	202.07	203.02	201.94	200.92	201.63	201.34	196.58	201.41	202.66	198.79	200.69
204.98	204.33	206.77	204.34	203.83	204.61	204.52	205.1	203.65	203.39	207.37	202.35	202.94	203.11	205.41	201.89	205.37	203.92	203.58	205.36	204.32	206.01	208.57	205.14	204.72	205.77	203.75	207.01	203.97	202.42	203.4	203.44	202.74	204.61	204.23	198.79	201.59	204.37	202.13	202.02	204.62	202.89	203.48	202.37	207.38	205.24	201.87	201.99	203.09	203.5
204.91	204.27	205.14	206.19	204.61	206.8	202.64	202.99	205.32	202.36	204.01	204.22	204.05	203.64	203.46	202.79	206.29	205.11	202.18	205.24	207	200.78	202.68	204.51	203.99	205.08	204.04	204.29	204.43	203.95	202.48	204.65	209.01	205.08	206.34	203.49	205.95	206.64	204.75	204.39	204.64	205.2	202.32	203.89	205.35	203.3	205.59	200.73	203.26	201.89
216.29	214.26	221.24	218.95	215.91	217.96	216.04	214.46	218.44	219.07	215.57	214.99	219.16	216.76	213.95	217.96	217.13	216.75	215.66	217.98	215.57	215.92	217.82	216.29	220.94	216.73	215.18	214.21	218.16	218.12	218.32	216.26	213.73	218.9	218.03	214.78	215.45	220.39	216.76	216.44	214.87	219.32	215.07	217.08	217.98	217.9	217.26	215.29	214.92	217.43
209.97	207.82	205.98	201.66	207.66	208.53	206.31	206.29	207.38	207.28	209.45	205.99	205.62	206.54	208.1	209.6	205.63	204.89	210.57	207.47	209.77	208.57	207.72	207.77	204.71	210.84	208.65	207.44	206.94	206.61	209.99	206.1	207.52	208.11	208.52	210.33	205.62	208.67	209.52	204.83	207.54	208.84	206.99	209.6	205.4	209.29	209.6	204.83	208.23	205.35
202.16	207.37	202.9	201.73	203.03	202.46	203.71	201.39	203.29	205.63	203.19	205.95	203.12	203.21	200.54	205.68	202.29	204.38	204.86	200.15	204.19	206.24	200.68	204.59	203.56	206.72	204.45	205.5	203.16	203.31	202.77	205.22	205.63	204.05	207.82	203.74	204.28	203.94	202.85	203.85	206.26	203.95	200.28	199.23	202.36	200.86	203.67	204.59	204.97	202.89
202.99	202.87	200.96	204.39	203.37	205.7	202.41	203.11	204.49	202.33	202.05	203.17	202.88	208.02	206.59	205.21	202.53	203.31	203.17	203.04	205.09	203.21	203.71	204.66	206.09	203.07	205.56	206.05	203.32	205.75	204.79	204.72	202.01	201.9	204.64	202.57	202.62	202.78	206.81	204.7	205.14	204.17	205.58	204.47	202.99	205.78	204.81	202.49	202.34	204.93
207.59	206.03	207.99	208.5	209.15	207.43	206.34	208.81	204.49	204.97	204.63	210.98	208.44	207.43	207.31	208.19	211.46	206.67	205.73	206.15	204.27	208.41	208.98	206.72	208.93	206.29	209.63	207.08	207.07	209.35	208.43	206.41	207.82	206.28	208.56	205.61	208.69	206.98	205.27	207.82	208.91	207.86	207.39	210.53	205.84	210.51	206.83	209.43	205.81	207.03
207.9	206.65	206.19	208.05	209.01	207.9	207.93	205.25	207.25	206.44	206.77	207.08	206.83	207.25	208	207.5	208.66	204.41	210.38	205.52	206.96	208.26	209.28	205.04	207.87	208.64	206.39	207.52	207.7	207.42	207.63	207	207.27	206.37	209.26	208.25	208.7	210.54	210.64	208.85	209.45	209.17	204.96	209.23	207.85	208.01	209.25	208.58	210.44	209.15
209.25	211.56	208.78	208.61	210.39	208.2	210.58	210.33	210.36	212.2	210.43	210.21	210.63	209.06	208.54	207.49	208.12	206.36	211.63	208.59	209.27	207.93	208.16	209.61	208.41	209.45	209.54	211.92	208.55	211.14	212.03	209.23	209.53	210.23	211.39	209.25	210.22	206.73	210.32	212.07	211.71	207.58	209.48	210.18	210.67	207.62	211.19	211.39	207.01	209.04
205.91	207.63	207.96	208.81	207.98	209.01	208.83	208.23	208.63	211.42	207.52	206.47	208.07	210.19	215.06	206.71	208.3	209.58	209.63	208.01	210.22	209.2	211.97	212.14	209.59	209.06	206.6	207.29	211.46	211.03	206.99	208.02	207.87	205.14	208.72	210.29	209.81	206.82	208.33	210.65	210.11	206.77	209.17	208.09	206.74	210.78	208.16	210.98	208.85	208.55
204.55	200.35	202.65	203.92	201.01	204.28	201.72	205.68	201.05	203	202.59	204.59	201.64	205.01	203.13	203.39	206.61	204.59	203.41	200.5	206.92	205.2	204.28	205.79	202.63	203.38	205.48	203.05	204.03	200.96	204	203.45	202.68	205.83	204.06	205.38	202.78	204.95	200.96	204.63	201.71	204.94	204.92	203.75	204.38	203.56	208.15	202.54	202.32	207.28
212.55	210.93	214.6	209.58	207.46	211.07	213.86	212.34	214.65	212.56	211.74	214.54	212.48	213.1	208.89	212.24	214.37	212.34	215.44	212.47	213.01	210.69	211.65	212.82	210.59	213	210.82	213.25	210.39	209.36	209.33	208.13	214.51	212.04	211.46	208.12	212.3	215.02	214.26	213.11	210.69	212.86	212.31	207.83	210.25	206.93	213.87	213.44	211.79	214.05
205.02	205.04	203.4	203.65	205.79	204.82	201.91	202.36	200.4	206.67	203.21	201.35	204.48	204.65	203.88	207.33	204.39	202.58	205.32	204.11	206.48	202.43	199.63	203.68	203.15	204.36	205.33	204.13	203.34	203.53	201.08	204.05	200.23	203	204.14	204.39	204.42	204.13	208.26	203.23	201.7	206.2	206.25	200.1	205.35	202.28	202.7	203.31	198.82	202.78
197.93	199.83	201.36	197.34	199.41	199.79	202.03	198.04	198.98	197.76	199.83	195.37	199.89	199.24	199.95	201.5	194.93	198.62	197.58	196.1	198.53	199.01	199.6	200.63	198.11	198.76	199.66	198.04	197.01	198.43	198.17	199.61	199.41	197.83	199.15	199.2	200.43	199.49	197.03	197.72	196.7	200.98	197.81	199.21	200.38	199.72	203.01	198.59	198.56	198.92
195.41	202.03	199.52	199.02	201.14	200.45	201.89	199.79	201.64	199.32	200.68	200.69	199.83	201.98	200.55	199.13	199.8	200.16	198.83	198.36	199.15	202.06	199.1	196.43	199.23	199.19	201.77	201.58	201.98	201.91	203.03	201.24	202.12	200.12	200.2	197.3	198.8	200.02	200.43	201.12	199.59	200.29	198.49	204.53	203.98	200.3	202.7	200.28	199.2	199.3
199.34	203.66	204.92	202.8	201.84	201.67	201.17	200.21	203.98	203.18	200.86	201.33	203.97	199.03	197.24	202.68	203.7	201.81	199.47	200.66	200.74	199.25	199.93	198.9	203.04	203.63	204.79	199.09	200.68	202.22	200.19	202.73	200.57	201.84	200.56	205.35	204.8	202.56	202.29	205.15	204.14	202.79	199.65	206.72	205.09	203.05	205.72	202.64	200.67	201.1
206.48	206.5	206.7	206.99	205.73	208.32	207.42	208.17	207.73	204.88	208.7	207.08	207.32	206.71	210.03	205.64	206.67	208.96	207.3	209.74	208.07	208.58	209.32	206.2	204.4	205.93	207.77	212.12	206.81	208.28	206.21	204.93	207.63	207.02	204.51	209.33	204.73	208.23	206.87	205.92	205.3	208.33	207.49	210.08	205.81	206.64	206.61	212.04	207.35	208.18
204.62	201.43	206.07	203.38	206.25	203.17	201.35	201.85	199.93	205.64	204.8	203.22	205.32	202.15	204	203.93	206.45	203.25	204.97	204.28	206.68	202.65	203.94	205.76	203.24	203.58	205.07	205.49	206.18	203.68	202.37	204.4	205.51	206.51	205.6	207.48	204.86	201.92	204.39	203.51	204.07	203.81	203.59	203.36	204.36	203.48	205.15	205.11	203.48	205.41
206.74	209.18	211.91	209.51	209.93	207.46	209.21	205.17	207.71	207.14	209.56	205.76	208.2	207.09	208.57	205.01	208.53	208.61	210.31	208.44	210	208.39	209.73	208.3	208.61	209.16	208.74	209.5	205.92	207.67	211.41	206.18	206.02	207.65	206.53	205.13	207.01	205.09	206.68	206.6	207.2	205.13	204.58	206.79	207.98	206.79	204.3	207.49	206.5	206.78
211.19	205.77	205.85	209.6	208.4	210.81	211.3	206.68	208.16	207.16	209.13	210.17	208.73	212.15	208.57	209.34	210.51	211.05	207.65	211.21	207.73	208.81	208.26	209.07	210.38	207.54	211.28	209.44	208.62	208.68	206.2	207.5	207.08	208.96	207.58	211.44	207.39	211.52	210.1	206.94	212.62	208.49	207.44	208.16	210.24	208.44	206.09	207.9	212.17	206.34
221.01	218.39	211.67	215.28	218.56	217.2	216.74	218.62	218.54	214.85	218.15	215.99	212.34	218.24	217.02	213.44	216.2	219.41	219.7	217.51	219.05	215.46	219.99	215.95	214.9	217	217.69	217.28	215.69	215.23	218.11	215.64	217.42	222.43	218.11	217.79	218.93	217.48	216.57	213.51	218.23	218.81	215.05	214.92	216.44	217.61	216.99	219.44	217.59	218.54
205	200.9	203.52	203.42	204.44	205.26	201.59	202.76	203.4	201.45	202.85	206.23	203.86	201.95	204.25	205.1	205	204.22	201.67	203.49	204.18	203.56	202.89	205.32	204.29	205.3	202.48	205.03	203.78	202.73	200.73	204.27	207.32	199.81	205.49	202.07	201.48	206.54	204.9	204	204.08	199.68	203.54	203.42	206.03	204.82	203.22	200.81	205.16	200.79
210	203.69	205.16	206.7	206.46	207.79	210.37	206.85	209.13	208.53	208.69	207.58	205.61	208.77	209.6	209.43	207.62	209.85	208.97	208.33	209.72	206.59	208.67	209.24	206.11	209.06	207.95	205.7	206.72	209.87	208.33	207.7	205.33	210.88	206.73	209.52	208.69	208.56	207.22	207.69	208.82	209.12	208.1	208.89	206.99	205.36	207.39	207.29	206.58	207.41
202.94	204.49	203.9	205.49	206.59	205.69	205.1	204.35	204.18	205.22	205.84	204.75	205.39	206	204.8	203.78	206.02	207.87	203.71	202.36	205.47	204.99	206.7	203.91	204.85	202.33	204.18	204.19	205.13	204.37	202.14	205.85	205.42	205.16	200	206.63	206.79	202.56	203.63	201.37	204.54	208.26	204.23	206.28	206.14	204.39	203.6	201.94	204.99	205.34
214.2	213.96	213.2	212.48	214.4	214.66	211.92	213.49	215.48	212.56	212.89	215.45	215.43	213	216.22	215.33	213.71	213.41	213.75	213.41	214.17	213.1	214.02	217.6	211.38	212.57	214.23	214.04	214.81	209.99	213.28	211.19	209.81	214.45	210.74	210.82	214.36	210.62	213.26	213.48	213.57	212.73	210.92	211.77	211.5	215.83	212.28	212.71	214.4	213.19
207.4	206.15	210.05	209.89	207.22	206.67	208.28	207.46	207.28	211.44	208.43	210.02	208.29	203.69	207.09	208.4	208.41	210.63	208.59	206.94	209.19	205.82	210.44	208.26	209.11	208.64	206.14	209.13	208.36	206.2	208.5	207.99	210.24	211.18	209.34	208.46	208.49	211.68	206.27	206.22	206.27	210.92	208.9	207.17	206.91	209.38	209.98	208.94	210.64	207.43
208.21	207.47	206.39	208.06	209.3	206.42	206.79	205.36	207.33	207.13	210.63	209.13	206.11	207.58	206	208.16	208.1	206.36	207.94	207.56	207.03	208.09	209.22	208.66	205.69	209.19	206.95	206.96	209.05	210.25	210.09	205.8	209.56	207.71	208.47	206.93	207.82	206.39	207.79	206.57	210.52	210.05	204.69	207.28	205.87	206.99	208.91	206.75	205.98	208.11
206.9	206.65	210.11	209.79	209.35	206.69	205.07	207.75	211.06	206.76	209	208.68	206.83	205.53	209.81	206.25	209.91	206.73	211.08	209.72	209.98	209.12	208.68	209.28	210.08	210.74	210.92	206.03	212.73	209.34	207.66	212.01	206.67	209.92	206.2	209.32	212.34	208.21	207.57	207.64	206.73	208.51	206.67	206.19	206.7	209.92	209.98	208.77	206.89	208.44
204.06	204.4	206.2	205.89	204.66	207.02	206.49	206.59	205.2	205.58	204.5	202.72	204.62	210.02	204.4	205.75	201.9	202.77	203.26	204.05	207.51	205.35	207.27	204	201.37	202.61	207.51	205.75	206.46	203.88	205.6	208.4	204.94	207.07	207.8	205.11	205.95	207.59	201.44	203.29	204.31	201.95	204.77	204.77	206.98	206.54	206.49	206.66	203.46	204.28
212.72	213.95	210.04	209.86	208.23	213.19	211.43	213.56	212.39	211.58	215.02	211.49	211.72	210.24	211.22	212.18	209.53	213.32	209.01	214.8	210.8	213.64	211.37	209.41	212.73	211.99	212.66	215.07	210.78	214.35	211.84	211.62	213.4	211.85	212.4	211.26	209.65	212.9	211.33	212.28	210.67	209.83	211.12	212.25	212.45	212.26	210.66	215.7	211.63	215.8
204.63	209.28	211.81	210.88	209.24	209.6	210.25	209.88	210.48	210.35	210.39	211.29	208.69	207.19	210.06	206.41	210.61	212.82	209.15	209.05	211.05	210.45	212.33	211.85	210.13	210.87	207.6	210.44	207.29	206.8	208.6	207.82	213.47	209.98	209.79	208.85	212.72	210.33	206.41	212.77	210.27	209.82	209.28	210.87	208.45	213.76	210.03	207.38	209.94	207.81
201.8	203.99	202.47	205.37	200.83	203.43	204.05	202.34	202.77	204.74	205.63	203.82	204.51	204.27	200.52	203.78	203.51	201.19	204.04	205.14	204.01	203.23	201.58	204.93	199.72	205.72	204.75	206.35	202.73	204.36	203.02	203.38	204.86	202.65	203.11	203.62	204.54	204.17	205.48	201.83	203.48	204.19	205.21	203.91	206.1	203.74	203.64	202.65	205.17	202.13
209.97	212.92	207.75	207.88	210.49	207.41	206.61	212.62	206.9	210.17	209.33	209.93	210.38	207.78	211.93	204.31	209.3	208.17	209.46	208.13	206.05	210.88	207.88	210.06	208.4	206.93	206.5	207.1	204.91	210.61	206.2	208.16	208.45	208.09	208.38	208.29	209.53	209.08	211	207.77	208.32	209.94	209.66	207.82	207.27	208.68	206.7	207.7	210.63	210.47
203.14	202.04	207.58	204.28	202.49	203.41	202.97	201.2	205.91	207.92	203.84	205.39	201.43	201.7	201.63	204.38	200.4	203.34	200.06	206.01	202.73	204.96	202.86	203.22	201.82	205.74	201.25	201.9	205.1	205.45	200.71	206.92	204.32	202.85	205.61	205.67	204.07	203.4	204.42	204.85	202.08	201.8	203.51	205.24	202.22	201.79	203.31	201.82	202	201.89
201.28	198.26	199.22	199.16	200.52	200.33	198.96	202	200.5	196.42	196.1	202.34	198.21	198.82	196.63	201	200.1	203.97	201.95	202.24	198.92	201.52	201.38	199.21	202.77	201.02	196.37	200.89	202.83	198.88	201.6	202.66	199.03	198.02	198.44	200.83	198.1	200.09	196.53	201.02	200.78	196.86	203.05	202.14	201.63	198.72	201.14	198.9	200.36	198.75
211.3	212.35	212.62	212.47	213.08	213.85	215.67	213.35	209.59	210.49	212.35	209.68	210.54	212.03	213.17	215.06	214.02	210.3	212.01	210.95	208.27	211.67	211.67	208.1	212.61	211.49	206.98	211.89	210.59	211.63	211.11	214.98	212.31	210.69	212.72	211.67	211.8	212.23	209.49	211.57	207.72	210.99	207.11	211.5	212.49	213.68	213.25	209.5	214.64	212.71
205.24	206.59	207.62	207.74	207.73	207.62	204.9	205.68	203.48	205.25	204.54	204.02	207.02	206.86	206.16	204.02	208.96	205.98	207.46	208.99	205.08	206.12	205.96	205.42	203.23	206.22	204.42	205.52	205.56	207.33	208.88	203.79	207.32	202.4	203.97	205.43	208.48	207.7	205.03	203.69	207.09	205.94	205.85	204.97	204.97	206.4	207.57	208.67	202.91	205.95
210.78	208.4	208.05	211.93	209.6	207.02	209.31	209.66	209.43	209.56	208.86	209.13	209.19	207.53	207.82	209.07	208.35	209.21	207.23	209.79	208.99	207.02	208.67	207.64	207.82	209.1	210.01	208.27	207.68	211.34	208.53	207.86	210.69	208.55	207.67	209.79	210.19	208.9	208.44	206.1	206.96	207.99	209.03	209.56	211.6	212.28	210.63	208.16	206.54	205.35
217.34	217.96	215.81	219.78	217.78	220.23	217.57	217.05	217.52	218.88	218.72	218.52	220.84	216.2	217.12	218.79	216.78	214.94	215.5	218.15	215.07	216.87	219.33	217.19	220.09	217.82	220.31	219.24	220.68	221.21	220.36	214.08	216.16	217.16	218.23	215.15	221.14	218.2	217.55	216.75	217.78	218.33	216.27	215.57	218.77	219.8	217.42	217.78	216.56	216.32
216.45	217.31	213.28	216.41	218.63	216.71	220.34	214.24	217.13	215.44	219.64	218.03	221.22	219.81	218.17	217.17	219.26	218.31	216.53	217.7	215.85	217.51	216.16	218.47	219.87	220.38	217.69	216.56	215.68	222.94	215.07	218.7	219.01	218.18	216.74	214.73	218.58	216.15	217.04	215.57	217.11	216.68	214.9	218.09	216.21	217.02	219.41	216.88	219.04	214.98
215.67	215.6	214.02	213.62	213.83	215.65	217.81	213.72	211.38	213.79	211.01	213.83	212.72	214.76	212.39	215.86	213.56	211.22	217.77	217.91	211.33	212.83	212.14	214.03	211.96	214.84	213.63	209.81	213.38	212.66	215.9	214.12	212.71	214.25	213.97	214.61	215.55	212.13	211.81	211.92	214.27	215.64	213.5	216.14	214.32	214.81	212.45	212.05	211.15	215.33
212.58	215.36	211.88	215.57	210.93	214.05	212.18	212.33	212.39	215.15	211.17	211.76	213.2	210.76	212.96	212.68	214.05	212.61	214.82	215.18	213.43	211.83	214.58	215.38	211.32	210.42	216.68	212.26	212.72	215.25	211.26	214.15	213.57	214.62	210.28	215.75	215.59	216.67	213.02	213.85	209.88	215.51	212.98	210.61	214.8	213.16	211.87	214.12	209.42	217.05
214.82	212.94	210.15	213.64	213.73	214.02	211.68	213.39	215.07	213.69	215.52	212.45	211.54	212.62	213.08	214.5	217.29	211.2	210.92	213.98	211.86	211.99	213.4	208.16	211.32	212.16	212.91	215.35	215.4	212.13	214.75	210.46	215.43	211.98	214.92	213.34	218.38	213.74	213.91	209.84	216.73	215.18	216.59	212.73	215.06	215.29	213.49	214.8	212.34	215.32
204.65	209.88	205.09	208.21	209.51	207.43	209.46	206.15	205.51	209.47	205.47	208.31	209.2	206.53	208.5	209.99	206.29	211.27	208.21	209.38	211.17	206.51	207.8	208.48	207.95	209.82	208.22	206.54	209.87	209.1	204.94	207.89	210.35	209.97	206.09	206.57	207.44	208.74	208.11	209.88	206.02	206.55	205.49	209.03	209.73	209.29	207.96	201.6	206.96	207.69
211	210.54	208.28	210.19	207.25	206.65	208.25	210.55	209.15	205.53	204.69	210.27	206.09	205.29	207.18	208.71	209.64	209.87	207.66	209.41	212.45	208.92	210.62	209.62	208.45	208.2	208.8	210.37	208.88	208.4	209.12	209.65	207.72	208.82	209.12	206.37	209.47	210.45	207.91	208.66	206.34	209.8	205.03	207.85	206.32	209.67	208.44	207.91	210.52	207.28
205.75	210.79	206.06	206.52	208.14	209.18	207.41	208.53	208.48	208.51	207.23	204.79	209.71	206.76	208.29	211.41	206.85	206.84	208.72	204.9	210.84	207.51	209.01	203.77	208.09	208.22	205.85	203.68	205.07	213.37	210	209.36	211.83	207.3	204.71	210.23	209.02	208.86	205.37	208.92	207.02	210.3	204.78	208.92	207.07	209.91	209.27	214.21	207.23	207.87
207.13	206.23	207.71	206.03	206.05	207.33	207.54	206.64	208.18	205.86	206.08	207.65	207.16	205.94	205.11	207.45	209.61	207.06	209.91	208.83	209.86	207.02	207.05	207.32	205.68	208.58	208.92	209.22	210.64	206.86	209.97	206.93	206.99	205.9	208.14	209.19	208.4	209.13	206.23	207.36	208.47	210.02	206.4	207.68	206.48	205.11	208.53	209.6	207.75	211.03
202.61	204.25	208.68	202.79	200.44	204.08	198.62	202.01	203.52	203.58	204.37	202.91	202.35	203.82	204.54	206.02	206.32	201.75	202.7	200.93	201.7	203.64	202.36	199.6	203.93	203.72	201.29	202.44	201.49	203.59	202.42	203.53	199.76	204.37	202.5	201.48	204.36	198.76	205.65	204.45	199.6	201.99	200.91	205.29	201.36	200.67	202.18	200.95	201.71	202.26
208.59	208.6	207.38	206.03	211.51	208.15	208.93	211.25	209.33	208.56	207.52	210.85	210.22	208.64	211.37	209.92	208.32	208.29	211.09	209.35	208.9	209.4	207.4	209.93	207.44	208.04	213.43	208.11	208.29	208.13	208.25	209.52	208.27	208.33	207.24	210.45	210.11	206.16	209.33	206.87	207.8	207.2	207.04	208.1	209.91	208.11	208.06	210.49	209.58	208.76
212.55	213.13	211.58	211.99	210.06	211.94	212.86	216.35	213.24	210.85	209	211.68	215.18	212.86	210.84	210.54	214.31	209.86	213.31	214.47	211.66	212.76	211.53	211.46	211.11	213.46	212.45	212.58	210.92	209.27	214.75	210.55	215.27	216.64	212.52	212.47	213.18	212.65	208.89	211.43	210.1	212.39	209.01	212.85	210.43	211.6	212.42	213.25	213.78	213.7
219.41	218.17	218.3	219.2	219.29	218.69	213.78	219.06	217.69	218.22	218.13	218.2	214.88	217.56	217.66	214.89	217.29	213.5	216.01	218.01	214.97	215.65	214.29	216.59	217.36	219.56	216.5	214.44	218.21	215.92	216.63	215.82	214.96	219.56	216.79	215.55	216.68	215.53	217.25	216.14	217.91	216.49	214.32	215.92	217.38	216.77	216.85	212.51	223.19	213.46
202.1	196.44	195.96	197.99	198.69	196.77	199.59	195.52	202.32	198.53	197.9	196.96	200.49	198.05	198.68	202.34	198.77	200.86	199.7	199.83	199.82	197.5	203.18	198.75	196.55	199.83	200.53	199.04	200.36	201.74	198.9	199.69	197.61	202.23	198.38	198.48	197.97	201.66	198.95	197.63	195.27	201.16	201.88	198.58	197.42	200.54	198.28	197.09	202.44	197.5
195.6	196.85	196.29	194.42	194.51	189.09	194.11	191.77	191.46	193.06	194.75	195.22	194.39	192.43	195.54	195.98	192.98	194.87	195.09	196.18	192.9	192.32	192.83	195.55	193.46	198.06	192.67	192.6	195.2	194.52	194.85	194.8	198.02	192.86	194.73	192.28	192.96	196.58	194.16	194.1	197.59	194.74	189.8	195.56	192	191.53	194.38	193.72	195.15	192.92
203.73	201.38	202.59	202.86	203.38	204.6	203.98	202.5	202.64	205.28	202.67	203.48	202.66	209.14	206.87	201.16	202.37	199.73	205.19	204.27	204.5	200.38	203.41	202.76	205.6	201.15	203.76	204.28	205.57	202.17	205.73	202.07	201.25	204.42	203.53	201.55	205.12	202.81	203.11	202.52	201.9	204.42	204.47	204.26	203.47	201.03	202.16	201.17	204.66	199.73
206.63	206.89	207.11	208.42	208.67	206.06	207.29	206.1	208.14	212.32	206.9	208.03	208.85	209.4	210.02	209.75	208.06	205.6	207.79	203.59	210.74	208.62	209.39	208.32	207.37	206.92	209.4	205.9	206.74	206.81	207.91	208.14	208.66	210.65	207.11	208.79	207.24	208.36	207.5	203.69	206.56	206.59	205.57	208.93	207.23	204.43	209.66	205.95	207.06	207.82
203.04	203.67	205.37	203.45	204.31	204.44	203.36	207.18	204.66	204.71	203	201.47	203.37	204.62	200.44	204.42	200.79	203.15	201.63	203.09	204.07	200.69	205.59	202.53	203.13	208.26	203.26	203.17	204.71	204.47	203.94	204.9	204.49	202.39	207.29	201.68	206.59	203.51	206.1	206.13	204.73	202.89	203.21	206.88	197.94	202.01	204.5	202.3	200.83	202.67
210.67	210.2	215.04	211.3	210.84	210.37	211.5	211.08	212.59	213.83	212.19	212.2	213.41	210.12	214.76	209.56	212.89	213.82	209.44	207.99	214.08	208.88	208.27	212.53	210.96	210.96	209.09	217.01	208.68	211.31	212.2	212.19	212.47	209.4	214.02	211.32	211.94	212.38	213.44	213.81	212.83	213.04	210.92	211.79	212.21	212.25	209.48	210	211.59	211.99
199.25	201.85	199.3	197.1	198.96	200.94	198.77	201.69	198.48	199.73	198.4	197.1	199.09	198.33	198.68	198.41	204.24	200.41	197.13	196.75	201.35	197.34	199.56	199.81	201.2	199.09	198.03	202.64	197.99	200.59	197.51	201.49	200.43	199.54	199.94	199.84	198.48	198.34	195.32	196.89	199.27	200.29	199.62	201.46	198.37	197.15	198.58	199.01	197.43	202.31
194.89	194.73	189.51	194.48	195.99	195.43	194.57	195.38	194.09	192.96	196.09	193.56	193.91	193.31	194.6	196.88	189.73	194.91	197.13	195.13	197	193.32	196.41	192.87	194.01	194.92	195.3	192.14	195.78	192.33	196.15	194.6	192.59	196.67	193.22	196.06	196.04	194.6	192.33	193.46	194.42	195.49	194.12	193.91	191.55	193.29	193.17	195.11	193.56	194.49
210.49	209.89	208.38	209.91	209.66	207.16	205.34	207.78	208.71	210.39	208.25	210.2	206.9	206.89	210.72	207.85	207.33	205.59	210.33	207.47	208	208.04	208.53	208.79	207.18	207.46	210.04	212.44	207.47	207.82	207.15	206.77	208.37	209.4	208.58	209.14	209.83	212.01	209.09	210.05	210.28	209.17	206.13	208.24	206.96	209.98	209.71	211.31	210.21	209.57
218.52	218.33	217.48	214.33	216.49	218.83	218.12	213.94	215.92	216.21	218.66	218.83	217.47	218.79	216.44	219.48	217.13	218.94	217.48	219.58	217.45	216.02	213.73	219.39	217.13	218.48	217.16	217.95	217.72	216.85	218.7	216.9	218.89	217.22	214.04	218.35	220.51	217.17	217.57	217.7	218.26	217.4	219.61	217.68	219.5	217.31	216.51	217.91	218.29	218.53
216.68	218.21	212.94	218.48	217	218.79	216.99	215.43	216.39	218.13	216	217.76	217.59	217.66	215.78	216.61	218.48	217.6	217.32	222.16	213.2	216.06	216.27	216.57	217.93	218	217.33	221	214.09	219.18	216.68	217.64	219.01	216.41	218.34	215.5	217.93	217.88	219.87	217.47	215.51	215.06	217.23	215.91	219.87	215.62	215.6	220.75	218.8	217.46
211.75	211.98	214.53	211.74	213.85	211.98	213.95	212.26	213.75	215.86	213.46	215.24	214.65	213.08	215.98	214.87	213.29	211.96	213.89	212.94	211.03	211.01	213.63	215.25	210.43	215	213.87	216.38	213.5	213.07	212.36	213.6	213.74	211.19	216.74	211.03	216.08	210.6	211.67	210.28	210.81	215.44	212.48	212.51	216.04	212.56	210.66	211.04	215.23	213.69
204.55	203.63	205.71	204.36	204.43	203.5	205.31	206.72	203.49	202.8	205.46	198.4	201.52	204.48	201.03	204.2	203.22	202.53	204.96	201.85	201.86	202.5	204.01	206.55	204.34	204.62	206.02	206.67	204.1	206.84	205.04	204.64	205.64	203.77	206.59	205.34	201.97	206.11	205.54	203.32	205.97	203.76	203.16	204.55	203.07	201.19	205.88	206.49	205.72	203.71
214.29	213.12	209.25	210.15	211.6	213.59	211.55	212.7	208.54	210.59	210.8	211.46	211.8	212.16	208.92	212.13	212.6	213.84	212.68	210.29	209.74	213.12	209.36	212.61	212.45	210.71	210.43	210.1	210.38	211.58	212.47	213.2	210.8	214.27	210.43	209.66	213.71	211.48	212.51	212.72	212.9	210.6	210.55	210.73	216.93	211.82	209.83	212.73	213.11	215.87
203.33	200.75	205.67	203.92	202.65	203.72	200.63	202.25	203.41	202.31	206.36	201.39	207.31	203.64	207.22	203.51	200.62	202.54	203.56	201.46	202.39	200.57	203.52	203.81	202.68	205.08	207.33	203.13	206.83	204.06	201.96	205.05	204.35	204.2	201.57	208.6	203.93	203.2	206.69	202.36	204.17	204.21	202.46	199.79	204.22	202.51	204.48	202.78	204.07	204.72
204.7	202.45	201.41	206.6	204.57	204.22	204.81	204.41	202.26	202.69	202.52	202.75	201.6	200.4	201.99	203.56	202.49	205	202.38	202.07	203.18	202.47	203.33	204.94	201.48	201.71	203.77	200.03	205.87	201.61	205.75	202.91	203.68	206.04	202.68	202.95	202.79	203.39	202.03	203.39	199.93	203.91	201.43	206.03	202.64	205.13	202.8	202.71	205.38	201.91
218.38	215.74	213.38	217.11	215.91	218.77	217.83	216.05	219.29	220.02	217.1	216.82	216.84	220.29	216.82	219.12	216.05	217.81	215.55	216.3	216.92	218.81	216.6	217.08	216.59	214.38	219.32	217.25	214.05	215.6	219.13	214.66	219.31	217.55	215.29	216.46	215.2	217.61	216.72	217.75	219.69	219.54	220.63	216.95	216.92	217.93	213.87	216.98	215.71	218.08
204.22	202.66	204.49	207.33	207.36	206.7	206.92	206.37	203.27	207.12	205.79	207.09	208.54	203.28	206.63	206	207.7	206.04	205.44	210.53	206.67	206.94	205.49	204.61	207.88	204.66	202.18	208.26	206.36	203.08	207.03	206.63	205.59	204.19	207.29	205.38	208.27	208.31	207.33	205.39	207.8	207.22	207.42	209.12	207.91	208.25	208.17	207.31	207.59	209.12
200.75	201.91	201.21	200.18	197.95	202.66	202.47	200.76	204.47	202.07	200.75	197.91	202.46	199.67	202.87	201.45	201	202.05	199.91	201.08	202.81	200.26	198.56	204.49	197.76	200.04	200.44	200.7	199.56	200.12	198.66	200.09	198.14	200.15	201.28	199.62	200.05	198.98	198.84	198.97	203.41	198.96	195.75	203.19	197.34	199.13	199.9	195.15	199.78	198.26
209.49	210.94	210.47	209.69	208.99	210.62	212.67	214.58	213.27	212.16	208.71	211.16	214.19	209.53	212.08	208.16	209.66	209.49	213.83	212.37	207.73	212.32	211.98	213.95	209.34	210.62	212.39	210.17	212.6	209.7	213.28	211.33	211.82	214.67	212.42	214.44	210.33	212.41	209.16	211.44	214.62	209.17	210.47	209.67	213.38	211.43	213.45	210.97	212.72	208.16
204.57	205.74	205.85	202.65	201.86	202.52	204.35	201.06	204.88	204.68	204.63	202.53	203.68	208.16	206.39	204.03	205.4	207.66	204	205.39	203.72	203.87	207.2	199.75	200.8	205.02	202.74	203.22	202.4	204.37	204.76	203.31	206.89	202.76	201.28	208.91	201.2	201.62	202.4	205.57	203.07	204.3	205.4	203.37	202.44	205.82	200.96	204.12	200.53	204.65
206.57	209.75	209.46	207.93	207.27	209.49	208.07	208.8	208.93	214.93	211.57	210.04	208.07	212.88	207.17	211.59	210.01	208.65	209.1	212.23	208.85	210.6	209.65	211.25	209.56	208.43	212.58	209.24	210.46	207.63	207.52	204.38	208.29	211.45	214.32	212.76	212.36	209	205.39	208.64	209.24	211.35	209.78	209.52	208.82	209.83	208.89	209.55	211.47	212.75
199.77	202.94	205.49	204.5	202.27	200.51	203.26	201.25	203.24	204.04	203.65	205.24	205.27	199.56	201.64	205.49	199.71	206.04	202.63	203.23	204.2	201.12	200.97	204.49	203.9	200.35	205.38	202.86	204.79	200.51	200.51	202.84	204.38	201.69	201.42	199.28	200.71	203.44	203.09	200.27	204.1	206.36	208.9	203	202.7	202.09	202.35	205.04	204.77	202.44
206.91	207.04	210.61	207.23	208.29	207.72	210.91	210.9	210.14	212.21	209.29	209.09	205.96	212.27	207.32	209.5	212.42	203.86	210.07	205.12	211.86	209.46	211.03	210.03	208.85	209.06	208.03	209.63	209.11	209.66	210.65	207.73	208.06	208.62	207.64	207.59	207.79	209.45	210.35	209.07	208.55	211.85	208.51	209.51	204.98	210.36	210.45	208.93	209.77	210.6
201.28	203.46	201.32	202.2	202.51	205.71	201.51	203.05	201.97	204.87	205.68	206.08	206.04	203.99	204.21	202.65	200.51	206.68	202.46	203.28	200.59	204.64	204.95	202.74	203.31	202.42	202.99	205.01	203.34	202.32	203.45	202.35	203.25	204.35	205.59	204.44	201.71	199.92	202.48	202.1	201.41	201.37	206.46	200.28	200.4	206.82	203.54	202.48	207.12	203.49
206.75	209.74	210.23	209.37	204.35	209.02	208.29	210.25	205.12	206.3	206.79	207.18	203.97	209.49	210.67	205.55	207.81	209.92	209.18	211.64	209.44	208.2	206.85	209.16	206.78	209.67	207.7	207.39	209.16	209.84	205.6	208.78	212	207.63	207.28	211.16	210.03	210	207.28	206.06	204.81	209.25	212.84	210.14	208.12	211.82	206.95	207.89	209.21	207.1
208.03	203.05	205.75	209.29	207.67	205.58	206.86	206.44	208.64	208.45	204.37	207.04	209.62	211.27	205.74	207.4	205.36	208.62	207.03	208.17	205.72	205.04	205.6	206.63	208.76	206.12	209.96	204.44	210.27	206.44	205.46	210.71	206.23	208.96	206.88	210.03	208.12	206.86	207.92	205.68	204.24	207.8	207.75	208.75	207.58	206.43	209.42	210.94	207.95	206.64
209.33	208.86	208.62	208.81	207.42	208.65	210.76	209.76	206.84	208.57	210.03	208.82	208.84	209.78	207.92	208.33	211.45	206.33	209.05	209.9	206.92	209.5	210.82	210.47	206.88	208.26	206	208.13	207.33	209.43	208.45	207.39	206.2	208.94	211.38	208.23	209.14	210.03	206.21	210.47	209.82	205.67	207.3	208.12	207.07	209.81	207.31	207.14	209.04	209.53
208.28	207.89	205.64	208.45	206.74	208.37	204.41	208.83	207.7	208.79	210.47	209.29	209.55	207.65	209.51	208.08	209.68	211.53	213.84	209.01	206.35	209.63	208.03	206.75	206.4	207.74	210.86	204.31	208.03	204.9	209.35	209.71	206.62	207.36	205.98	209.28	212.9	206.72	206.16	210.27	206.62	208.48	208.86	210.02	209.04	209.35	209.97	206.84	208.62	206.77
202.41	205.41	203.78	203.64	198.75	204.08	200.38	202.69	202.51	202.48	201.78	201.71	199.44	202.64	209.69	203.51	203.22	205.25	202.1	203.03	203.89	204.12	203.36	202.34	205.79	207.1	207.42	205.28	204.54	201.48	199.94	202.62	202.7	198.43	202.97	202.93	202.51	203.94	200.65	205.11	202.51	203.6	203.62	202.42	203.31	202.6	201.85	199.5	204.65	200.65
202.49	201.71	202.88	206.66	201.69	204.59	204.29	205.54	201.39	202.43	206.33	201.75	204.44	202.16	203.67	203.05	203.28	206.04	204.21	205.58	201.15	204.84	205.95	203.97	204.36	203.41	205.75	206.75	206.84	205.45	201.02	207.32	204.24	203.28	203.57	202.55	205.64	206.1	207.44	201.35	206.28	206.38	207.02	207	206.18	204.24	203.1	202.91	207.18	204.14
201.81	204.1	202.63	200.92	203.15	201.86	206.05	203.84	204.39	204.67	201.7	202.28	204.35	203.24	203.81	203.23	202.07	204.25	202.27	205.57	200.78	204.61	203.54	200.52	205.72	205.22	200.97	201.7	201.49	203.95	204.56	203.54	203.22	206.87	204.55	203.29	203.86	201.25	203.63	199.79	198.11	202.23	204.03	202.14	202.11	203.84	205.51	201.61	205.67	204.11
207.52	204.61	208.43	208.66	207.45	207.39	207.99	208.33	208.98	206.96	204.5	207.72	211.48	205.66	207.13	205.92	202.65	205.08	205.88	205.86	205.93	207.73	205.36	209.01	203.89	203.62	207	207.34	209.44	206.58	206.85	205.64	202.66	203.73	205.57	208.26	209.51	207.45	206.42	203.58	202.96	204.11	205.91	205.86	208.17	205.77	203.02	206.38	204.75	208.75
204.92	201.13	203.32	202.42	203.33	205.49	203.12	199.28	199.24	200.51	205.83	203.87	206.66	201.21	205.36	201.55	202.55	201.04	203.03	205.46	204.04	206.62	203.18	202.76	203.31	202.06	206.75	201.21	201.9	204.76	201.01	203.76	206.23	204.35	202.27	207.15	202.67	203.65	204.7	204.61	204.72	201.88	204.28	206.97	202.03	201.56	206.35	203.09	199.99	202.55
203.81	203.53	205.72	206.53	208.32	203.83	203.49	203.6	206.88	206.82	204.1	206.64	205.83	207.55	207.63	203.7	209.89	205.62	203.36	205.59	205.67	209.54	204.41	205.02	206.94	204.6	207.96	207.85	206.27	208.32	208.15	202.23	208.34	209.48	206.51	204.83	207.36	206.91	205.68	208.04	206.41	208.52	206.44	204.42	204.38	208.95	209.79	205.12	207.16	208.71
201.25	202.64	201.8	198.99	199.61	200.39	199.03	198.59	200.14	201.39	201.37	199.58	198.4	196.72	198.92	200.39	201.78	197.41	200.34	201.2	196.68	197	200.19	203.07	197.28	203.08	201.91	201.26	198.92	200.23	202.92	197.58	204.29	202.77	199.75	204.64	200.98	199.58	199.81	198.57	200	200.59	198.41	198.36	198.04	198.2	201.08	200.17	201.41	199.79
213.13	211.99	214.04	210.73	211.38	212.07	211.91	213.05	212.88	212.33	211.08	212.56	209.71	211.5	212.92	209.95	215.04	215.26	215.56	212.31	212.56	211.75	213.28	213.53	211.99	212.25	213.38	212.31	211.98	212.36	211.44	212.47	211.54	211.84	209.4	211.45	214	211.38	211.36	212.34	212.46	213.24	207.92	207.41	210.51	211.02	210.92	212.31	211.97	211.96
211.67	208.37	211.81	208.64	206.54	207.63	209.61	205.53	207.58	207.28	207.84	207.72	208.34	205.65	206.72	211.24	211.93	208.34	208.08	208.86	207.08	210.03	208.78	207.66	210.42	210.24	208.74	210.96	209.41	207.87	210.28	207.04	208.85	209.35	208.96	208.97	206.06	208.64	209.9	209.09	207.43	212.01	211.35	208.8	209.35	209.9	208.76	210.3	206.04	207.3
203.86	205.71	209.1	206.86	203.19	206.52	202.3	206.01	204.94	205.88	205.88	205.46	204.73	205.19	204.51	204.13	207.19	204.32	203.3	206.68	204.99	203.33	207.24	207.65	205.14	206.75	202.7	202.5	202.08	205.52	206.82	204.14	201.46	205.72	204.27	209.28	205.43	204.72	202.52	204.64	207.35	206.29	203.89	203.01	206.28	205.42	204.12	207.11	204.85	204.58
209.05	209.75	210.85	207.92	209.24	209.15	209.15	209.01	208.45	208.1	210.2	205.37	209.59	209.21	209.55	208.9	209.5	208.24	207.63	209.79	208.81	205.72	206.55	207.92	208.49	209.97	210.14	209.59	207.7	209.27	206.4	209.84	210.79	208.64	211.52	206.01	211.2	210.49	211.6	205.75	209.7	205.7	206.17	209.48	210.88	209.53	212.1	211.9	209.01	210.2
210.16	212.2	209.63	208.51	207.29	210.49	209.18	205.2	207.68	208.54	209.37	209.65	211.19	206.55	210.9	206.47	209.21	205.68	208.11	206.7	207.09	207.7	206.47	205.07	210.15	205.62	208.14	208.34	207.39	206.6	206.63	209.55	207.35	206	206.06	210.7	207.67	209.09	207.03	209.7	207.59	210.91	209.54	210.01	209.08	208.17	211.62	208.52	209.61	208.57
211.32	212.43	215.07	213.04	210.13	213.11	213.12	214.8	211.52	208.19	210.45	211.12	211.85	213.17	214.82	208.52	212.57	211.88	212.93	212.04	210.77	214.39	212.22	216.24	213.01	210.84	210.56	210.71	214.75	214.85	212.44	210.73	212.26	212.61	213.4	210.99	213.18	212.22	212.81	209.81	212.98	212.89	212.28	214.35	213.06	213.85	212.21	211.99	211.85	210.88
211.64	213.09	211.1	210.58	211.21	213.02	213.48	211.74	209.55	213.38	211.76	211.63	214.09	211.92	212.78	212.52	212.13	210.5	211.67	211.91	213.62	211.37	213.3	213.26	214.2	208.34	208.79	210.25	211.35	211.67	211.28	211.85	211.38	209.3	211.62	213.99	213.9	208.25	208.93	209.87	211.44	210.15	214.23	211.3	211.27	209.84	212.37	210.32	211.44	212.07
202.01	206.49	200.73	201.25	203.11	200.44	204.93	202.6	201.97	201.32	202.9	202.32	201.37	204.09	203.24	203.83	202.98	203.7	202.22	201.96	205.59	201.61	203.12	204.2	205.42	203.1	202.21	204.51	203.88	203.53	202.67	205.39	204.63	203.5	202.02	203.07	202.61	203.95	202.46	203.94	203.33	203.8	203.37	204.15	202.63	202.83	200.23	201.52	205.62	203.9
201.25	200.52	202	199.81	199.8	199.93	203.7	200.29	199.36	202.51	200.92	201.68	202.91	202.09	201.08	201.11	199.93	200.79	199.71	202.67	198.05	200.71	196.88	200.89	200.51	200.14	199.85	200.85	199.98	198.34	204.6	196.87	200.03	194.38	198.96	200.44	199.2	202.04	198.79	199.52	196.43	200.87	198.22	201.13	200.93	200.72	196.96	199.78	201.46	196.89
216.24	216.13	216.02	220.51	217.81	215.49	215.25	216.98	219.25	215.99	218.71	213.88	215.86	215.91	217.25	219.59	214.56	217.24	217.37	216.5	217.65	216.36	221.45	216.95	214.53	217.93	214.47	216.57	217.27	217.48	213.92	219.09	218.76	218.54	218.47	216.99	216.02	217.08	218.08	215.61	217.98	216.84	215.68	216.64	221.19	215.98	218.86	217	218.8	216.08
199.38	201.88	199.06	197.32	200.43	199.63	195.55	196.02	199.4	197.09	200.22	199.23	199.74	198.46	197.71	199.34	197.96	198.89	198.95	200.48	197.39	199.76	197.11	198.34	198.85	198.69	201.47	200.15	199.86	199.01	197.89	197.64	199.33	199.82	199.83	195.77	201.98	196.09	197.76	198.66	198.79	201.04	196.15	199.53	197.82	195.61	199.1	198.34	198.83	200.12
205.35	204.49	208.98	207.47	206.29	208.85	209.04	208.79	209.5	207.24	210.05	206.22	206.34	205.3	205.38	202.85	209.37	206.86	207.57	207.77	211.09	209.98	207.97	208.1	207.9	208.15	204.94	206.34	206.13	209.19	206.45	205.94	206.31	209.44	206.73	208.2	207.8	209.8	210.22	205.8	209.4	208.14	209.53	207.54	204.2	209.86	201.29	210.85	208.19	209.8
211.37	216.58	212.53	210.53	215.31	212.16	212.76	212.66	210.34	212.12	212.57	210.76	209.78	211.36	214.65	211.49	213.34	217.38	211.98	213.57	215.65	210.61	211.8	211.43	207.56	210.66	212.96	209.6	211.6	212.99	211.84	210.56	213.97	213.08	209.7	211.38	208.55	213.16	210.44	212.37	210.23	212.89	212.96	211.75	208.73	211.06	213.59	212.88	213.45	210.78
214.09	211.54	210.77	212.05	210.61	213.93	210.81	214.58	210.97	213.9	212.45	212.86	211.76	211.09	211.62	211.71	211.63	210.24	210.76	207.6	210.19	210.3	209.91	209	210.93	213.56	207.64	211.39	211.03	212.55	211.93	214.67	211.81	212.61	212.15	211.02	210.12	211.48	213.37	210.2	210.81	210.98	211.72	210.73	212.22	212.19	214.79	210.11	214.3	209.12
202.57	204.16	200.88	204.17	207.07	207.42	200.68	202.08	202.01	201.77	200.36	202.88	203.08	203.87	201.78	201.87	201.68	204.18	203.62	205.59	203.48	203.69	202.16	201.99	202.86	204.54	200.01	199.87	199.42	201.2	201.85	200.19	200.59	200.61	203.01	206.76	200.43	201.66	210.03	205.19	205.33	201.48	199.45	202.19	205.08	202.25	204.33	203.24	202.65	204.52
209.67	209.83	207.86	209.37	206.76	208.22	209.32	209.18	208.33	206.5	207.3	206.43	210.55	209.89	209.27	208.83	209.25	208.82	209.12	206.75	208.01	208.11	208.73	207.95	209.06	208.3	208.5	210.34	209.5	208.46	206.99	205.09	207.58	209.47	209.82	206.37	205.07	214.12	209.72	206.66	207.6	205.39	208.27	206.78	210.22	208.33	207.12	209.48	213.97	209.34
207.74	204.62	212.55	205.98	205.65	207.17	208.64	207.69	207.33	202.63	207.45	205.2	208.58	208.81	207.87	204.97	209.52	209.3	208.55	207.04	203.2	211.44	206.91	208.93	207.51	208.76	208.5	204.83	206.21	205.03	209.4	209.34	210.05	207.79	207.99	209.13	211.06	207.94	204.96	206.76	204.08	208.15	206.7	208.42	210.23	209.51	207.15	207.52	208.9	206.35
200.8	201.52	198.48	202.33	203.94	201.19	203.23	201.79	201.31	202.06	200.02	201.25	200.34	201.57	202.32	204.26	202.22	206.47	202.77	204.68	202.73	202.7	203.71	203.16	203.14	200.57	204.69	201.81	202.05	202.46	199.59	199.83	201.48	202.98	199.75	202.32	204.18	202.66	200.2	200.5	202.79	203.17	204.33	203.19	203.67	204.22	205.31	205.43	199.13	202.21
207.32	208.25	211.92	205.58	208.81	207.24	208.58	204.19	209.51	209.03	207.35	206.88	208.97	207.14	205.06	207.34	203.99	208.92	207.69	206.44	202.59	203.39	209.26	207.3	208.75	208.9	210.33	210.04	206.83	207.59	211.44	206.38	208.57	211.99	207.47	205.49	209.06	212.23	205	207.92	206.15	208.72	206.15	209.54	207.85	207.69	207.01	210.64	206.87	208.05
201.87	201.39	203.66	203.02	207.31	203.5	207.67	206.29	204.71	207.57	203.78	205.25	202.01	207.16	206.35	202.92	204.9	202.12	202.74	207.29	201.47	200.31	205.16	205.57	204.1	204.86	204.04	207.19	209.01	203.94	206.19	202.11	205.4	203.53	205.06	202.2	204.03	201.43	204.96	206.31	205.09	204.05	203.07	204.88	204.69	208.59	206.56	205.56	206.26	204.86
211.74	210.03	209.4	212.5	209.17	209.84	206.1	205.7	207.76	209.43	208.87	210.57	206.39	208.78	208.47	209.96	210.54	208.34	209.32	209.54	210.14	213.25	209.26	209.95	206.74	209.51	206.69	206.65	207.33	209.65	210.33	205.52	204.47	209.06	208.98	208.91	207.85	208.56	212.37	208.32	208.4	209.25	212.54	208.84	204.26	213.45	209.08	204.63	207.45	210.94
198.97	202.45	201.04	201.8	200.38	197.84	203.16	200.62	203.15	201.03	201.16	200.33	205.79	199.82	201.85	198.85	202.28	202.14	200.27	199.8	200.67	203.5	200.87	202.51	205.68	201.89	202.4	199.93	198.55	198.1	202.19	203.28	199.94	203.63	200.39	202.43	197.73	200.79	202.49	199.09	199.54	199.65	203.17	203.26	201.05	200.89	200.73	204.64	199.86	202.12
211.86	211.03	212.34	212.55	213.99	214.28	210.63	213.22	213.83	212.67	213.12	211.73	213.99	210.46	211.28	212.05	212.7	212.48	208.41	212.2	211.64	208.43	214.42	213.59	212.11	212.66	214.2	214.57	211.4	212.87	212.89	211.01	213.55	212.53	214.99	213.77	214.87	213.38	211.3	211.1	211.86	215.33	210.92	213.45	213.78	214.17	212.46	217.44	213.81	214.1
207.98	205.66	207.9	210.06	206.26	210.03	209.1	208.12	206.96	204.75	211.68	210.75	206.81	206.43	211.02	207.58	208.27	208.95	207.5	215.72	211.22	210.59	206.34	208.52	210.82	206.96	209.32	210.5	209.31	209.77	207.17	207.23	209.44	209.62	205.81	208.01	206.22	211.88	207.94	207.03	207.13	210.24	211.96	206.46	206.15	207.61	205.41	206.55	210.57	205.69
194.19	196.8	196.46	193.25	198.48	196.16	193.67	197.59	197.78	193.44	196.47	193.81	195.96	197.56	196.95	192.98	196.28	195.84	195.31	192.68	198.96	196.14	193.85	192.19	194.41	197.84	197.81	195.18	192.67	196.1	192.59	195.99	192.12	197.22	193.56	196.59	197.27	195.33	195.23	195.43	194.64	189.77	196.41	196.39	195.95	193.98	196.06	191.31	193.96	196.63
209.79	207.17	209.75	206.36	208.74	203.19	207.88	203.76	208.27	204.33	210.58	208.26	208.42	205.42	206.44	208.3	205.96	206.68	208.1	203.7	207.05	207.01	208.75	208.85	208.63	206.95	206.77	203.2	209.47	208.55	204.06	209.2	206.21	207.39	207.05	207.42	204.91	208.95	207.88	205.9	209.19	207.3	210.02	204.42	211.51	210.01	209.13	203.59	206.51	205.4
207.75	202.37	203.88	206.01	203.07	205.68	204.66	203.52	205.23	201.52	203.19	200.16	201.59	200.25	202.46	202.14	202.55	201.8	202.42	205.01	197.52	208.31	200.69	200.15	202.45	203.66	204.13	204.36	205.08	201.22	204.86	204.04	202.62	202.8	202.23	201.18	202.64	204.63	199.39	202.54	203.93	205.74	204.06	203.37	201.02	200.41	201.82	205.77	202	201.24
200.05	202.22	198.2	197.95	198.8	195.52	194.26	196.62	199.72	201.59	197.53	201.5	198.3	194.44	195.88	197.85	196.74	199.08	200.38	197.76	197.12	198.15	197.59	196.32	199.96	196.91	199.4	196.89	200.37	198.08	197.87	197.02	198.2	196.26	197.59	195.51	196.59	199.37	195.95	196.5	199.4	198.27	197.73	198.34	198.92	200.29	195.9	197.96	197.11	200.99
199.85	201.77	202.16	203.63	201.91	202.99	206.2	199.58	200.8	204.45	203.21	199.04	201.86	202.55	202.74	200.26	203.15	200.56	201.53	201.63	205.42	204.48	202.53	200.26	203.91	200.3	200.23	200.95	205.19	201.25	200.36	201.35	204.17	202.08	200.74	203.02	203.47	201.9	204.86	202.82	201.87	199.31	199.94	204.37	201.4	201.16	205.66	202.8	200.34	200.93
208.34	211.26	207.77	207.75	208.47	210.2	208.13	211.55	208.85	209.14	213.29	207.09	208.23	208.37	208.7	209.75	210.75	209.62	210.49	209.1	213.22	207.77	207.52	208.97	208.23	208.38	207.44	209.82	207.11	208.32	210.59	211.79	209.68	208.22	209.46	207.97	210.47	207.33	207.13	207.92	209.05	208.67	208.5	210.23	206.46	206.83	209.46	207.76	210.44	209.48
208.02	212.97	207.79	210.81	207.87	208.3	209.33	207.87	209.07	206.9	211.19	205.79	205.28	208.4	207.16	204.22	211.68	209.97	212.1	207.65	209.29	209.01	209.43	209.3	205.37	211.43	209.88	209.05	208.97	210.63	205.27	207.16	212.68	212.07	206.82	209.52	207.32	207.58	206.39	207.88	209.54	208.43	211.27	208.48	209.44	210.38	207.15	208.16	209.47	210.48
208.69	208.16	206.45	208.97	208.34	212.4	208.38	207.76	207.53	213.97	210.51	210.54	211.97	209.46	206.16	211.77	211.16	208.8	211.05	208.83	209.16	208.88	210.55	207.6	212.78	207.1	207.11	210.78	209.32	207.49	208.01	210.34	211.4	210.31	211.74	207.18	211.13	211.12	210.22	209.45	210.5	206.02	210.01	210.08	207.77	210.36	211.43	210.13	207.8	208.63
202.25	199.98	202.65	199.21	198.7	200.72	203.64	199.89	201.48	200.74	199.37	201.64	200.99	201.29	200.89	199.86	203.28	200.57	199.9	200.79	202.57	200.45	199.42	197.71	198.66	197.87	198.72	199.96	201.63	201.32	198.37	200.48	197.58	199.06	198.7	200.76	197.01	199.98	201.83	197.95	204.54	198.62	200.77	199.53	199.67	201.99	201.7	198.33	202.34	203.79
209.1	207.66	208.54	207.41	209.42	206.81	210.58	210.48	207.92	211.46	209.85	207.71	209.83	212.71	210.24	214.89	209.54	210.24	207.55	210.23	209.61	209.08	208.55	207.74	208.46	210.42	210.08	209.57	211.59	212.51	207.86	210.38	209.05	207.07	212.12	209.77	211.8	207.46	212.02	209.78	212.39	208.32	207.48	207.77	211.47	205.51	212.95	209.71	207.08	210.15
207.88	209.27	208.15	210.69	207.21	208.64	204.6	209.78	210.98	210.37	208.27	208.02	205.25	209.28	209.21	210.59	211.08	206.43	209.15	210.67	208.45	209.62	206.14	208.99	205.94	210.85	209.42	207.17	209.78	209.21	210.89	209.39	210.64	206.27	207.58	208.31	206.21	212.66	210.34	207.74	210.2	209.49	209.17	209.47	210.53	209.46	208.75	208.16	208.02	210.28
217.78	216.69	219.61	223.3	216.95	219.51	218.63	220.11	217.37	215.51	216.77	221.02	218.74	217.14	216.83	219.51	216.11	215.65	214.54	218.32	218.66	215.31	217.63	217.96	217.18	219.07	219.73	219.13	216.52	215.25	218.81	217.38	221.35	219.46	217.19	219.08	220.8	216.11	217.14	215.49	219.29	217.28	217.41	218.78	217.35	216.72	215.96	220.27	219.05	216.23
200.68	200.8	201.21	204.8	202.63	203.19	202.7	204.1	203.39	202.63	205.21	204.79	206.62	208.77	203.67	203.66	204.02	205.05	204.27	203.56	204.39	202.04	205.39	203.27	202.7	206.27	203.71	202.1	207.15	204.65	206.86	203.04	201.7	206.12	199.88	203.59	203.52	201.4	205.58	204.66	203.01	203.82	203.69	200.32	203.23	204.25	203.99	202.83	202.32	202.4
212	209.23	210.37	213.18	213.85	211.5	213.2	211.07	210.32	213.19	211.05	212.84	210.35	212.8	211.79	205.6	211.42	207.68	209.38	211.31	213.11	212.4	212.87	210.12	213	213.63	211.02	210.72	213.17	209.86	212.95	211.21	210.98	210.58	211.44	210.82	210.62	214.03	212.75	210.83	212.71	210.05	210.59	213.5	211.77	212.5	210.33	210.93	215.22	212.5
208.54	206.64	206.9	206.35	205.41	207.97	209.01	207.59	209.82	207.97	207.09	206.48	207.59	209.01	209.58	209.86	208.66	210.46	207.87	209.87	208.53	209.11	207.73	209.64	208.83	205.4	209.58	208.73	211.83	208.88	205.1	208.25	205.64	209.92	203.47	210.18	207.82	206.72	204.98	208.5	210.89	208.51	211.67	208.29	210.31	204.94	205.25	206.96	207.06	207.49
204.82	203.53	204.05	204.84	204.14	203.12	201.21	204.28	203.9	202.76	203.52	201.07	200.73	202.36	203.46	207.44	203.97	201.91	204.77	202.78	203.31	200.48	204.29	205.6	205.3	202.01	200.7	203.53	204.15	205.27	203.39	202.69	202	202.69	200.8	203.33	201.22	202.33	204.77	203.78	201.8	204.68	203.97	203.49	203.06	201.13	201.87	204.85	201.93	202.69
200.64	199.31	197.75	197.49	200.53	201.24	199.07	199.88	200.59	198.8	198.5	198.57	199.18	197.5	199.76	198.61	199.62	199.41	200.73	199.65	200.35	197.95	198.89	199.03	198.16	200.1	200.36	198.96	199.11	201.14	200.23	199.88	199.45	200.48	202.57	200.35	196.51	199.06	199.89	200.19	198.74	202.18	200.79	201.95	201.15	200.5	200.94	201.15	201.74	199.01
201.12	201.43	201.39	202.08	202.3	202.5	202.33	201.89	200.99	201.16	202.01	202.67	201.78	202.13	202.18	204.34	203.92	200.26	202.94	201.95	203.54	200.64	201.26	204.12	202.29	203.67	202.74	200.89	204.55	201.73	202.04	204.97	202.45	206.79	199.94	200.94	202.52	200.86	200.98	198.76	198.72	205.17	201.4	203.92	199.95	202.2	203.6	204.04	200.96	199.39
211.89	213.5	212.43	211.3	209.3	212.42	209.4	211.63	207.16	211.37	213.02	209.23	212.4	212.76	211.84	211.25	213.73	214.28	213.74	209.3	211.29	214.85	211.13	209.39	211.25	211.15	210.42	211.38	210.92	211.07	213.47	213.03	208.91	209.01	213.81	211.24	214.17	211.07	209.63	210.78	213.53	214.96	213.05	210.95	212.47	212.42	212.29	209.05	214.45	213.49
208.08	209.59	210.08	209.25	209.76	208.36	213.21	207.31	208.22	207.9	209.24	206.99	208.28	212.24	210.4	206.85	209.6	209.22	208.77	211.71	210.52	207.47	209.03	207.94	210.35	208.47	209.06	208.29	208.58	207.02	209.69	207.99	209.85	210.15	210.14	208.17	210.25	213.14	207.45	209.09	210.67	210.42	204.75	209.42	212.11	209	209.38	209.31	211.65	210.89
221.44	217.98	216.96	216.35	217.72	220.4	219.88	220.7	216.51	216.83	214.22	219.93	217.81	215.85	221.98	220.3	218.53	218.92	218.18	217.17	216.53	219.51	218.7	217.58	218.34	218.54	219.28	216.08	214.56	216.9	214.64	217.84	217.47	215.74	216.03	215.72	220.01	215.65	215.76	218.26	217.79	217.16	220.03	218.04	216.61	217.33	216.84	219.48	217.08	214.2
211.32	207.53	209.03	212.04	209.05	209.45	211.16	208.91	206.29	209.9	205.51	213.23	208.13	211.41	210.47	209.57	207.65	203.47	209.71	208.24	207.31	205.02	209.48	208.3	209.79	209.76	210.4	209.89	209.72	208.14	212.55	208.86	205.91	209.15	208.73	206.29	206.55	209.48	211.03	210.3	207.38	209.68	207.6	209.72	211.44	209.46	209.62	210.39	210.43	210.45
214.97	218.61	215.79	215.51	216.43	220.73	217.83	215.62	218.4	212.91	216.35	214.76	218.47	217.95	219.55	218.83	217.25	219.26	217.47	218.22	215.11	217.84	217.35	216.88	218.32	216.44	215.84	215.23	219.81	216.12	216.55	218.87	219.11	216.86	216.42	216.85	217.43	216.71	215.56	214.75	216.49	215.7	215.24	216.19	216.64	215.86	218.02	219.37	216.66	215.73
200.05	199.5	198.72	200.67	203.43	199.83	199.28	201.15	198.32	199.57	198.71	200.46	199.43	202.03	200.82	199.35	198.34	199.99	198.87	202.68	202.7	197.95	198.99	199.45	199.96	201.79	203.4	200.69	197.45	200.91	198.22	200.86	197.62	198.34	196.91	203.45	195.79	202.04	201.36	199.86	197.5	196.56	201.4	197.63	197.91	197.12	199.02	202.35	200.55	200.73
201.25	204.61	201.65	202.38	202.12	205.51	200.92	205.26	205.93	200.92	203.2	202.28	203.78	204.64	203.13	203.31	204.49	202.67	201.87	203.29	206.3	204.47	203.79	205.5	203.99	204.27	202.82	204.84	207.65	201.77	204.61	203.76	204.24	204.01	203	202.68	202.76	200.82	201.6	201.48	202.73	202.27	201.7	203.36	202.29	199.2	202.64	205.02	203.89	201.82
201.13	204.32	199.72	203.05	200.12	206.33	205.52	206.48	206.13	202.62	202.37	204.46	200.08	202.8	200.8	205.24	202.51	202.47	206.17	203.46	203.14	206.02	202.14	204.18	205.74	208.36	202.46	204.3	205.51	208.12	206.25	204.8	202.44	200.28	202.17	203.48	201.91	203.95	203.82	204.88	208.28	203.81	204.59	203.38	205.42	205.58	204.23	208.7	204.83	204.73
208.01	208.48	206.8	208.09	208.88	207.09	210.44	207	203.84	204.52	202.76	207.93	207.43	208.85	211.14	208.97	207.41	208.67	206.7	202.75	206.95	209.84	209.13	208.51	209.54	206.01	208.33	208.89	210.22	208.3	208.8	204.64	209.28	207.6	206.16	206.21	211.47	208.45	208.15	206.52	205.74	212.05	206.16	207.71	209.15	209.45	205.91	208.87	209.46	209.86
196.17	199.29	197.59	197.19	198.87	198.81	195.44	196.66	200.07	196.67	198.66	203.03	202.76	196.65	202.49	197.59	199.54	198.77	199.06	198.63	198.74	199.3	199.83	199.5	199.68	199.95	198.24	201.01	197.42	200.13	195.21	194.97	199.4	198.71	199.42	200.16	198.07	196.82	202.49	196.75	199.29	197.83	199.12	199.33	197.7	199.6	196.38	201.65	200.79	196.53
219.69	217.67	219.38	217.13	217.82	217.01	221.02	219.26	218.4	218.08	218.52	218.59	217.77	218.56	218.95	219.89	216.43	218.48	220.26	214.65	216.43	220.9	217.45	219.55	217.6	217.47	217.07	217.66	217.82	217.63	216.91	220.07	216.95	216.8	219.43	215.34	219.26	216.78	217.66	218.11	217.59	220.27	219.73	217.03	219.87	220.61	217.38	218.13	219.61	220.96
205.64	206.39	205.33	206.66	207.06	205.06	205.85	208.13	206.64	204.24	207.62	208.82	208.59	204.32	208.18	207.26	211.94	209.83	209.63	204.67	207.67	206.13	208.38	204.18	207.32	208.13	209.56	209.13	206.01	207.99	206.98	209.04	209.39	209.56	206.33	207.55	206.67	205.64	207.51	206.65	207.9	206.68	208.28	209.17	209.51	209.63	208.58	207.48	210.6	209.02
206.82	206.76	208.05	208.03	209.28	207.04	208.55	211.53	210.19	209.97	209.14	209.68	206.76	210.54	206.15	211.83	209.23	206.74	210.29	208.72	207.07	208.7	208.69	203.87	210.06	206.26	209.95	204.28	207.81	211.01	210.23	208.53	206.2	210.58	210.28	210.24	206.08	207.64	207.24	207.35	210.62	207.8	209.36	206.99	208.51	210.34	205.85	211.68	212.58	207.75
215.83	215.68	216.63	218.11	216.27	219.8	220.62	214.02	215.1	216.32	216.56	218.51	216.08	219.41	215.22	217.97	216.37	215.12	214.25	216.92	216.79	218.7	214.07	214.62	216.72	219.93	214.61	219.35	217.06	215.75	218.49	217.78	218.08	216.2	218.14	216.42	215.1	214.33	217.07	215.49	218.04	218.44	216.49	219.57	217.04	218.26	213.7	216.19	216.4	218.41
202.08	205.41	207.01	202.33	201.45	202.9	202.21	202.61	202.4	203.52	198.12	202.8	203.73	200.63	202.91	207.74	199.23	201.02	201.75	202.25	201.79	205.14	203.34	206.47	201.93	200.23	203.15	203.29	203.55	203.17	202.54	201.01	201.71	206.93	201.5	204.76	200.8	202.23	202.45	202.18	204.3	201.78	200.39	205	202.7	201.71	197.96	200.93	203.7	205.72
194.62	192.99	193.53	194.08	191.39	194.51	197.47	195.34	193.93	194.62	195.57	194.68	192.68	193.61	193.76	195.76	194.33	195.69	195.4	196.45	194.37	195.98	197.14	194.53	197.47	194.23	193.15	197.53	192.27	193.23	193.46	192.32	195.63	197.17	192.42	194.06	192.72	196.94	191.29	194.06	190.89	192.36	193.07	194.35	194.9	195.17	196.89	195.06	194	193.18
211.23	213.19	213.05	212.81	212.85	215.32	212.13	210.72	212.66	211.35	212.65	213.51	212	212.99	213.71	211.48	206.9	211.27	214.1	212.82	209.25	209.59	213.81	212.38	212.57	211.61	210.48	212.14	212.05	209.21	213.46	212.29	210.97	212.85	211.82	214.55	214.22	210.46	214.96	212.67	211.32	213.02	209.81	210.12	211.15	209.88	209.94	208.8	212.73	216.56
208.92	210	208.82	207.11	206.48	207.8	208.8	209.13	210.3	207.85	211.23	205.75	208.65	207.15	208.84	208.52	210.38	208.02	208.8	208.52	209.31	204.16	208.92	206.26	211.54	205.99	209.11	209.35	209.49	209.37	209.43	206.61	209.85	211.98	208.12	207.29	208.59	206.66	209.91	207.95	207.66	209.3	207.7	208.29	207.32	206.79	208.25	206.86	207.12	205.6
202.96	205.09	206.69	204.11	201.41	204.82	203.92	203.67	202.07	206.04	201.7	200.21	204.72	203.35	203.72	203.37	202.86	200.88	206.02	201.36	201.09	200.9	201.53	202.65	202.4	205.23	205.56	202.67	202.2	200.31	200.98	204.44	203.1	201.8	201.2	202.76	200.13	203.04	203.77	200.24	202.26	200.87	203.23	201.61	199.44	204.77	202.4	203.2	204.92	205.66
204.02	202.68	208.92	201.36	204.06	204.92	198.46	204.21	202.51	208.51	203.88	199.87	202.69	203.9	201.2	203.16	204.08	204.64	203.21	202.13	202.33	206.15	203.98	207.58	202.67	202.66	203.08	202.24	202.14	204.06	202.37	204.73	204.43	205.71	203.48	199.93	201.23	203.72	201.76	203.8	205.88	203.82	204.81	201.37	201.42	203.84	205.05	199.98	203.95	205.28
213.55	212.11	215.19	212.8	212.34	211.02	216.94	213.68	216.72	211.72	213.96	215.43	216.98	214.22	213.51	213.98	214.32	213.14	210.59	215.79	211.58	214.47	211.38	214.64	213.57	211.53	213.19	217.57	214.3	211.84	211.4	216.95	212.95	214.68	209.93	213.71	215.35	217.26	211.48	212.01	216.46	212.84	212.75	212.99	207.89	210.52	212.62	212.3	212.21	207.87
204.23	201.42	206.2	203.62	202.59	208.86	203.78	205.55	201.58	204.86	203.99	201.01	202.24	205.2	202.67	203.79	204.27	204.22	204.62	202.86	202.06	202.85	201.58	203.17	204.17	202.93	205.08	199.91	205.65	204.1	204.86	204.98	204.91	202.29	207	202.87	201.21	205.16	203.97	204.3	202.79	201.09	204.92	202.61	205.48	202.73	204.55	201.5	200.85	205.53
214.58	208.19	207.49	211.87	210.86	210.75	211.91	213.42	210.45	211.68	211.07	211.04	209.61	211.69	214.1	212.68	211.53	213.25	212.28	210.2	210.61	215.56	206.7	211.82	210.62	211.65	215.36	212.86	213.41	214.8	212.18	210.15	213.2	209.54	210.62	211.82	209.4	212.01	209.11	211.43	213.92	209.98	210.5	211.93	212.95	213.05	211.64	209	210.36	211.54
212.92	211.35	215.26	215.35	215.48	217.33	215.54	217.06	215.69	216	216.36	211.52	211.07	211.39	212.11	211.11	214.58	213.96	212.72	212.82	214.04	214.55	211.34	211.39	212.16	212.26	214.63	212.72	212.4	213.43	211.99	213.78	213.88	216.07	212.02	216.96	215.04	213.63	214.31	215.64	213.1	213.88	215.52	216.94	215.76	215.51	214.64	212.51	214.08	214.17
207.14	210.15	206.6	205.1	207.67	207.73	204.98	206.01	209.09	204.75	206.44	206.45	208.51	205.8	203.47	206.01	206.97	207.33	207.39	203.63	210.39	204.64	207	203.82	203.99	204.39	207.59	204.13	203.5	206.88	207.15	206.54	204.97	206.15	208.63	204.25	206.26	204.56	205.79	204.99	204.94	201.5	207.41	209.34	206.97	206.39	207.75	207.07	205.9	202.57
212.03	206.51	209.37	207.61	207.12	209.13	209.77	205.39	209.15	205.94	208.42	206.43	207.07	207.52	204.35	208.32	207.74	204.16	209.29	207.93	206.14	208.56	209.42	207.55	204.61	206.62	208.81	209.98	207.16	205.5	209.34	207.91	207.78	207.05	206.55	206.62	207.45	209.39	209.02	208.58	210.53	207.42	209.73	209.16	206.94	204.64	204.57	208.78	209.21	205.89
204.6	202.47	200.5	204.29	203.48	202.55	202.23	208.3	206.75	205.41	207.31	201.21	197.42	202.66	200.41	202.83	204.1	201.93	199.89	204.28	201.89	198.36	202.51	201.43	206.76	203.64	204.19	203.22	203.34	200.58	202.54	205.15	198.11	202.5	202.83	200.18	201.73	203.24	203.37	201.36	205	206.32	204.4	203.8	205.23	200.11	202.9	201.3	199.29	207.29
196.36	201.61	201.43	200.39	198.08	203.92	201.19	197.38	198.97	201.9	201.7	202.29	202.28	200.59	200.3	200.39	199.51	197.9	199.12	199.2	197.76	200.18	198.86	198.05	199.67	203.88	201.65	201.18	199.78	196.55	199.6	200.35	200.96	201.52	200.32	203.37	198.11	198.52	202.79	199.75	201.22	201.93	201.93	203.03	198.68	203.99	202.54	203.83	197.4	202.5
212.02	214.58	211.91	215.09	212.21	214.71	212.73	211.92	213.63	211.73	212.01	210.16	214.55	209.64	212.11	211.56	212.86	214.56	210.32	211.76	214.39	215.98	210.45	213.97	211.36	211.17	213.03	208.43	217.65	213.98	211.4	211.99	211.55	215.32	212.8	212.84	212.42	217.76	215.99	212.95	213.58	211.41	212.42	208.72	213.03	212.98	212.58	213.33	215.31	215.49
201.02	204.18	203.06	202.41	202.08	201.73	204.06	204.79	205.95	202.43	203.66	203.59	204.02	201.39	204.4	206.48	201.81	204.6	203.85	201.68	203.84	203.68	203.75	205.23	204.08	202.7	203.3	203.98	200.01	203.51	201.81	199.77	205.63	201.8	202.96	202.55	204.62	201.74	203.63	203.99	203.18	202.75	204.9	200.41	202.26	204.92	204.7	205.68	204.47	202.56
215.67	217.44	216.75	219.6	215.72	216.52	218.47	219.27	216.93	218.88	216.9	219.39	218.62	213.86	216.05	218.02	215.41	219.94	215.11	216.31	219.52	216.82	218.41	216.36	218.69	218.71	217.9	216.55	216.63	218.28	217.33	217.87	216.61	221.22	212.91	215.77	218.55	216.8	218.84	217.11	215.41	217.92	218.51	216.72	220.08	216.78	214.76	217.05	214.21	219.06
202.97	202.14	203.06	200.41	206.32	201.81	202.35	205.46	204.93	204.5	204.84	201.78	205.84	202.17	202.78	203.09	201.08	200.98	202.69	204.55	202.02	203.66	200.45	202.98	206.81	202.82	206.78	200.45	204.61	203.02	206.04	202.04	202.39	203.97	204.61	201.33	204.57	205.07	201.19	203.12	200.85	207.52	203.73	202.13	205.73	205.17	204.95	201.18	205.35	205.19
219	218.82	216.86	216.12	216.88	213.73	218.59	215.92	217.37	217.82	220.34	212.16	214.64	215.72	219.48	217.81	217.27	215.21	220.89	217.17	215.53	216.23	215.55	215.1	216.78	219.35	215.96	217.95	215.41	215.33	216.02	224.17	215.31	216.52	218.66	215.24	215.31	215.58	216.36	217.96	218.85	219.46	219.32	216.34	215.13	220.03	212.43	218.88	219.48	214.79
213.26	213.64	209.12	212.45	212.3	213.26	212.75	210.87	210.86	209.4	211.23	211.84	210.04	212.08	210.08	212.33	212.06	212.37	209.07	211.26	211.23	211.4	213.66	213.08	212.26	214.3	208.21	210.83	213.4	212.6	214.85	212.41	212.96	206.81	211.65	211.16	212.23	212.05	211.47	209.93	211.59	215.01	211.52	208.99	210.01	214.79	207.73	211.51	211.98	214.08
207.15	205.71	206.94	208.14	207.62	204.49	206.52	207.56	209.38	205.81	209.16	209.69	206.84	209.33	206.56	209.74	204.83	205.17	210.45	204.27	205.66	211.37	209.27	203.88	203.96	208.49	208.13	208.53	211.57	204.23	205.36	208.31	208.93	209.01	206.11	204.77	206.03	209.55	210.34	207.53	208.51	207.07	210.9	210.22	206.4	206.85	205.76	207	205.78	208.28
216.76	219.03	218.01	212.38	216.25	219.3	217.57	218.88	217.26	217.41	216.98	217.11	217.06	218.89	214.92	218.76	215.92	217.99	217.54	217.41	215.3	221.03	215.64	218.43	217.31	220.22	214.18	216.68	219.72	215.79	215.81	216.01	215.15	216.16	217.47	214.54	216.78	217.96	219.33	215.54	212.66	220.06	212.15	217.22	216.97	217.25	215.02	216.88	217.25	216.01
211.24	209.79	210.91	206.66	213.47	211.14	211.31	213.39	212.82	213.47	209.21	213.81	211.49	212.48	211.63	209.35	210.28	213.29	210.25	208.24	215.97	208.41	210.25	212.14	211.71	213.36	213.99	211.71	215.34	212.12	212.85	212.35	212.63	211.57	208.48	213.2	210.48	213.07	211.77	210.81	210.4	213.73	210.21	212.3	210.52	209.83	212.92	211.66	213.05	209.86
199.85	201.32	200.79	201.73	204.7	200.59	200.54	201.21	197.41	202.7	199.3	202.28	204.66	200.93	200.27	201.79	200.57	202.2	201.07	199.36	200.54	199.96	198.85	199.83	201.43	196.95	200.18	201.15	199.68	201.43	201.4	198.28	201.38	198.67	198.41	200.31	198.28	201.23	200.03	200.28	199.65	201.06	200.6	197.89	201.41	200.75	200.8	202.03	200.84	199.18
192.19	194.33	193.05	193.67	195.58	192.68	193.66	193.22	193	192.98	196.48	195.05	197.49	194.86	189.76	195.2	192.43	193.89	194.7	196.56	190.78	195.38	191.8	194.3	193.67	194.36	195.65	189.31	194.97	189.65	194.69	194.86	196.25	193.35	195.08	194.8	192.82	194.18	195.7	193.7	196.57	190.62	193.74	193.47	193.03	194.9	196.58	194.31	193.11	192.33
197.54	201.94	197.67	200.2	197.67	197.55	202.17	199.52	201.87	198.99	199.61	200.5	199.69	200.5	198.37	198.48	199.36	197.93	199.21	199.02	197.36	199.87	200.43	201.88	201.51	196.51	200.18	198.9	201.79	200.59	198.77	197.82	198.46	196.27	198.81	200.37	199.99	198.9	197.69	200.72	197.77	199.6	199.83	198.3	200.76	201.59	200.97	201.1	197.39	199.48
209.91	208.88	209.39	210.02	208.9	210.16	206.55	208.47	208.19	205.95	209.15	207.99	209.01	209.39	208.24	208.04	210.19	211.04	210.17	208.08	208.81	212.59	210.03	208.35	214.04	207.44	209.8	210.03	211.85	209.35	210.23	206.79	209.27	206.31	206.53	210.16	209.39	206.75	206.81	206.48	209.08	210.51	211.6	210.03	212.42	208.92	210.57	208.3	207.3	209.24
206.45	210.05	211.51	203.83	211.74	210.52	208.61	210.59	210.36	203.54	210.56	207.81	207.53	209.64	208.9	210.53	207.19	208.2	212.04	210.46	207.54	209.7	207.92	211.11	209.6	213.53	209.89	210.33	211.56	209.1	209.42	208.86	209.92	210.28	208.25	210.89	210.18	207.28	209.93	209.27	211.86	209.07	210.33	207.79	211.65	209.03	211	207.96	206.25	209.86
207.39	207.98	204.72	204.01	207.3	205.19	211.1	203.32	207.66	203.95	206.49	206.07	206.33	209.14	208.94	205.81	204.45	206.26	205.32	207.53	204.8	209.39	208.32	204.62	206.24	206.35	207.04	207.83	208.2	207.92	211.01	203.06	203.38	204.06	208.31	206.25	204.8	204.8	206.33	206.93	209.24	209.86	205.14	208	207.7	207.58	209.22	202.58	206.63	204.84
207.39	204.85	205.01	207.1	208.83	210.15	206.48	204.45	206.9	209.67	205.62	208.38	208.43	205.91	205.13	207.16	205.21	206.06	206.02	205.29	205.6	208.2	207.98	208.64	203.62	208.35	208.88	209.14	205.17	207.96	205.37	208.26	206.48	207.63	207.16	206.45	206.67	206.26	209.51	205.69	208.85	205.39	204.95	201.33	204.79	204.68	204.55	206.49	204.37	209.84
207.56	207.05	210.87	207.58	211.39	207.35	211.3	208.81	208.7	208.17	208.45	208.6	210.72	207.5	207.35	206.84	207.48	208.62	210.26	206.55	206.66	208.89	208.71	208.36	207.8	209.66	207.59	207.28	211.34	206.68	207.99	206.15	209.82	204.3	209.72	208.12	208.99	208.98	209.55	209.18	208.65	209.77	205.39	205.37	206.44	207.36	206.82	208.16	209.08	209.77
207.22	207.51	210.65	202.83	208.42	207.29	203.5	209.01	206.04	206.71	209.34	205.7	206.45	209.31	209.22	202.88	208.48	204.24	209.72	208.47	209.75	207.62	208.24	206.1	205.47	204.71	208.2	201.32	208.05	206.88	203.93	208.42	208.98	209.69	206.43	206.58	206.83	206.75	205.35	209.37	207.13	210.02	205.56	206.49	210.13	208.83	208.27	205.11	204.84	207.41
205.28	203.22	200.57	200.54	205.14	201.24	202.18	201.72	203.06	203.9	202.77	203.37	202.91	199.97	203.25	202.73	202.32	204.4	201.97	201.29	203.66	203.67	203.44	203.66	204.38	200.98	203.06	199.72	201.37	205.27	203.67	203.54	205.7	201.36	202.25	199.46	201.96	201.26	200.95	202.02	201.46	204.63	204.72	203.73	203.12	202.33	204.69	203.23	199.66	202.71
208.71	205.34	208.5	208.27	206.42	206.35	208.05	211.34	203.95	206.84	207.64	207.87	205.84	210.95	203.11	208.72	206.48	204.08	207.15	206.53	202.84	209.18	207.66	206.25	207.83	207.39	206.79	206.2	206.59	209.84	206.85	209.6	207.43	210.34	206.93	210.68	206.93	204.21	208.6	203.65	207.86	210.32	209.06	208.04	206.42	208.72	206.15	206.71	208.54	207.03
204.8	204.84	207.27	207.2	209.99	204.79	207.87	204.85	206.35	209.19	208.59	206.25	204.59	205.43	210.84	202.79	206.1	207.21	203.7	205.61	206.53	209.44	208.16	206.9	205.65	206.2	208.23	206.73	205.18	208.19	205.32	205.5	207.52	206.07	206.08	208.3	207.42	205.89	205.02	208.26	208.06	205.45	202.62	207.43	207.58	207.16	210.14	207.3	209.14	205.76
203.3	202.43	205.04	206.11	200.85	203.14	202.28	204.45	204.49	200.63	206.02	204.17	201.2	201.53	205.23	202.1	205.58	200.5	201.76	205.04	203.96	202.98	201.76	204.87	203.37	203.8	203.73	207.61	203.24	203.78	203.5	204.34	204.91	200.27	208.03	205.27	203.58	205.73	204.67	203.1	204.93	207.34	205.7	200.44	203.63	201.97	200.41	203.75	202.8	202.27
207.06	210.83	206.68	207.42	208.98	212.52	207.13	207.1	207.91	207.15	210.91	208	205.46	209.68	210.44	207.77	209.46	211.22	210.27	206.85	207.88	207.62	208.37	208.72	208.06	212.19	210.19	207.01	213.6	207.19	210.12	210.8	210.29	209.89	206.52	206.95	208.13	210.13	207.93	208.96	209.26	208.16	208.15	209.8	204.75	207.61	207.58	210.84	206.77	206.14
205.93	200.84	202.48	201.93	202.22	203.94	201.6	205.64	205.1	203.88	205.51	202.17	205.58	202.98	203.26	205.26	202.38	206.76	206.07	205.32	203.63	203.07	201.73	203.32	200.75	203.83	204.76	204.58	201.56	204.9	202.54	201.2	207.6	202.6	204.61	206.2	204.06	203.16	202.7	199.09	200.05	205.54	204.79	205.43	201.89	199.6	206.05	204.03	204.71	203.44
205.63	205.64	203.17	206.05	207.3	204.72	204.59	206.05	204.31	208.73	203.66	201.44	205.99	205.17	206.42	203.77	207.97	206.43	206.45	205.71	206.62	204.87	205.65	205.44	204.96	205.75	205.83	205.86	203.52	207.02	202.53	202.91	200.53	203.86	206.57	206.83	207	203	201.12	206.29	205.12	203.79	203.55	201.84	206	205.04	205.6	207.12	205.47	201.84
207.03	205.59	209.37	208.75	208.5	212.21	208.41	209.88	209.14	212.18	209.68	208.25	208.34	208.95	209.1	212.14	208.49	210.14	207.17	210.99	210.99	209.26	209.43	213.91	206.51	208.52	211.66	208.86	208.3	209.14	211.8	209.51	205.7	208.13	210.07	209.3	210.76	207.84	205.36	205.71	210.96	208.27	208.32	207.77	209.36	206.29	210.48	210.01	206.08	208.62
212.23	215.08	213.8	210.77	209.68	212.33	208.23	211.84	211.48	209.3	210.78	210.58	211.87	215.76	212.41	209.35	209.75	213.94	213.67	212.77	210.79	215.15	214.33	210.57	213.3	212.11	213.43	212.58	215.61	211.03	214.46	210.24	213.32	210.6	211.51	214.68	212.81	211.86	209.04	214.5	212.21	210.27	210.83	213.51	211.71	208.92	209.74	211.81	212.01	211.73
217.67	214.21	216.39	218.84	214.81	216.48	217.01	216.73	219.67	218.01	217.42	217.73	220.58	217.63	214.95	215.1	215.95	217.42	217.6	214.3	217.71	215.08	216.27	214.38	216.65	218.83	213.15	215.28	219.51	217.73	217.02	218.23	218.26	213.78	218.6	216.16	217.48	219.32	217.66	217.15	214.77	217.1	212.49	215.07	221.49	219.99	220.07	217.41	218.01	214.85
203.95	205.35	203.38	204.33	203.12	206.27	207.19	201.54	203.3	202.37	201.64	201.78	203.4	203.68	206.45	204.92	205.3	205.52	207.76	208.34	205.31	203.15	203.02	203.45	204.79	204.29	204.24	206.31	204.15	204.96	201.87	207.45	204.45	203.41	203.86	205.42	204.59	204.66	203.49	207	207.17	202.59	206.83	204.48	201.78	203.72	204.09	203.55	201.49	206.97
202.39	203.53	203.94	204.18	201.71	204.51	206.09	203.9	201.86	203.08	201.59	201.92	205.1	202.29	202.87	204.4	202.94	202.72	200.92	201.47	201.66	201.48	203.27	201.77	204.77	202.83	205.41	204.56	203.09	203.9	200.12	199.24	203.65	205.96	200.65	202.79	204.39	200.84	203.58	205.65	203.58	201.56	203.78	203.04	203.44	203.54	203.04	203.86	204.7	205.5
216.99	212.2	216.1	214.21	214.5	215.26	214.59	211.83	210.77	212.81	213.3	208.98	212.9	212.93	212.95	214.17	215.84	208.91	212.73	214.85	213.6	212.74	214.67	211.78	215.89	213.27	213.45	213.65	213.22	211.89	215.46	216.73	214.53	213.28	211.27	212.63	213.84	212.06	216.03	217.73	211.33	215.93	209.79	212.11	212.25	213.85	212.82	211	214.59	215.06
205.92	204.59	204.89	202.57	204.49	203.77	207.05	203.81	203.74	202.33	203.05	204.05	204.37	203.11	201.21	204.62	203.14	204.04	201.27	205.33	204.14	202.57	203.23	203.12	202.66	202.87	201	204.99	204.49	203.72	205.22	201.71	202.05	201.85	202.23	202.51	203.53	206.2	203.3	201.16	204.98	206.53	203.46	201.35	207.45	201.24	202.89	208.4	205.47	205.24
203.53	206.43	205.67	202.19	206.33	202.63	205.24	205.42	205.98	202.1	201.01	202.57	204.15	200.88	204.87	201.29	204.82	200.89	205.18	200.29	202.55	202.54	202.14	202.59	203.18	202.72	203.71	201.41	203.81	204.59	204.24	204.76	204.98	203.62	203.44	202.47	204.57	201.89	205.61	201.36	205.98	201.43	203.46	203.72	205.22	199.79	203.57	201.64	202.36	202.14
216.66	218.69	216.19	221.86	216.78	216.23	220.81	213.88	220.79	215.15	218.97	220.51	216.95	218.9	219.78	218.63	219.73	216.95	216.21	216.29	215.69	215.84	219.06	215.54	218.54	216.71	220.28	215.77	217.51	217.99	220.27	217.75	218.59	218.92	219.9	219.29	216.17	217.45	217.66	218.76	220.46	221.63	215.88	216.39	219.21	212.91	221.92	216.79	214.82	217.07
206.54	201.96	202.69	202.97	204.25	204.12	205.86	204.02	204.27	204.9	205.74	204.75	204.54	202.75	204.34	204.71	203.89	203.45	205.67	203.65	203.37	203.78	205.19	205.56	203.8	204.07	204.15	200.36	203.64	204.84	205.42	203.56	202.53	202.84	202.49	203	206.6	205.08	207.07	203.72	203.63	204.45	209.07	202.86	205.59	201.87	203.96	200.55	205.3	206.76
204.5	204.56	204.4	204.74	201.31	206.47	208.03	204.32	204.05	201.59	206.98	205.79	203.59	201.44	202.7	205.88	204.5	207.17	203.18	204.78	203.41	207.32	202.25	201.76	202.73	200.95	206.32	206.1	201.59	204.93	205.19	201.77	203.58	204.38	205.18	199.39	202.55	202.89	201.7	207.61	199.18	203.24	204.67	205.3	208.9	207.11	202.21	202.53	205.89	201.97
208.64	210.88	211.68	211.5	211.02	215.67	208.99	211.83	210.42	213.17	207.47	210.87	213.89	210.87	210.14	212.82	211.86	211.46	211.16	211.48	215.12	215.03	209.42	213.39	211.25	210.49	210.88	210.81	208.92	214.22	211.9	208.68	210.88	213.12	212.54	211.37	211.9	212.08	211.94	208.84	210.58	212.39	211.91	210.35	211.34	213.6	210.17	208.16	212.42	213.15
199.68	195.83	198.68	198.09	196.11	199.57	197.28	196.27	200.18	200.35	196.44	198.09	197.25	198.11	197.05	198.05	198.59	200.87	197.34	197.41	199.42	200.83	203.43	195.74	196.24	201.68	198.8	191.96	200.15	197.68	200.89	200.9	197.32	194.52	199.87	197.04	199.21	200.7	195.87	200.08	194.24	194.92	196.92	198.99	196.53	198.16	196.28	195.93	197.54	195.2
208.49	202.14	204.73	206.73	204.37	209.12	206.48	204.76	206.76	203.59	202.38	201.65	207.73	205.41	203.26	205.66	202.92	202.28	204.58	206.94	205.47	199.92	203.04	203.1	206.36	207.54	203.81	207.04	208.45	205.7	202.29	204.41	205.82	203.22	205.25	205.64	203.25	204.59	200.7	206.24	203.21	204.09	204.54	205.22	204.66	205.44	204.53	206.44	202.22	203.54
212.6	212.39	214.68	211.57	211.19	212.18	211.41	214.07	211.79	210.96	209.8	211.06	209.87	208.98	210	212.07	213.51	209.83	210.34	211.58	210.62	210.88	210.86	211.13	214.21	210.08	210.46	210.9	209.3	208.43	209.61	213.67	212.55	214.19	208.96	213.9	208.1	211.39	213.3	214.76	210.93	210.21	209.37	212.55	211.13	210.68	210.01	212.93	211.08	212.35
204.37	200.68	204.71	205.81	204.36	202.46	204.28	203.41	203.43	204.7	203.32	203.67	203.66	203.58	205.99	204.57	201.6	202.19	200.37	205.15	204.41	204.28	201.91	204.45	202.84	207.33	202.7	205.37	202.6	204.72	206.21	206.12	202.25	204.17	200.91	203.74	204.53	203.35	205.99	205.12	206.87	204.72	203.74	202.28	204.25	202.14	206.25	201.76	204.52	204.97
201.57	201.35	201.21	203.97	203.12	205.93	203.82	200.6	203.95	201.92	201.85	203.95	206.61	205.77	200.98	203.29	205.5	200.78	203.8	202.14	202.49	204.47	203.27	205.66	201.87	204.8	201.83	206.59	204.66	204.38	204.9	203.98	205.14	202.89	206.17	201.7	206.37	207.8	203.18	203.49	205.08	204.35	203.2	206.5	204.18	203.26	204.13	203.73	202.36	201.92
210.53	210.16	211.87	211.9	215.46	213.91	209.81	213.67	212.51	210.11	211.98	210.92	211.76	211.45	213.06	210.81	216.94	210.3	210.51	210.58	213.81	211.49	213.13	213.59	211.65	213.75	214.53	214.51	213.34	211.54	210.48	211.58	214.8	209.62	210.6	215.28	211.36	213.92	214.36	209.21	209.37	214.36	209.73	214.14	214.01	212.75	212.49	213.49	211.13	210.34
216.28	216.2	215.91	212.91	217.37	212.87	208.88	213.77	212.17	211.7	218.8	212.43	217.27	214.32	210.3	210.97	213.25	211.76	212.61	213.3	213.91	211.06	215.22	214.75	217.94	214.97	212.23	213.65	212.31	215.41	209.1	215.24	211.72	213.02	214.08	215.32	212.75	212.34	211.49	213.1	216.71	213.79	211.61	216.56	215.69	212.94	217.28	217.17	217.54	216.97
206.69	203.89	205.16	207.9	203.9	206.17	205.84	208.11	207.27	206.76	204.69	207.04	205.63	207.45	206.93	205.51	206.89	206.16	207.74	207.24	208.49	205.14	207.7	205.25	204.06	207.26	206.44	202.22	205.37	206.42	204.57	206.69	208.65	206.7	207.03	202.75	203.94	209.43	206.89	209.81	208.36	205.15	204.04	208.43	209.97	206.85	207.13	204.9	207.08	204.44
205.98	204.52	205.23	204.49	203.7	202.79	206.44	205.93	203.53	204.78	202.76	208.76	202.1	206.15	204.72	204.91	202.12	200.47	201.41	206.48	206.16	206.97	206.03	208.45	202.06	201.88	204.49	203.73	204	205.57	203.09	202.64	202.52	208.63	206.37	206.09	203.9	206.05	203.89	211.14	203.5	205.72	205.5	207.25	204.7	205.34	203.93	203.7	203.33	205.64
205.17	205.06	202.41	205.39	202.01	203.56	206.83	205.49	206.05	203.13	204.57	205.48	204	203.62	204.73	204.83	202.05	203.8	202.84	204.8	202.57	202.19	206.39	203.01	207.66	204.92	204.59	206.38	206.21	204.83	207.11	204.5	205.35	204.62	208.51	204.89	204.73	203.36	202.15	206.61	206.56	204.05	204.97	202.53	199.61	205.78	205.31	205.36	204.35	204.95
205.76	202.01	202.93	204.05	202.54	202.12	199.81	202.51	204.43	204.48	203.83	200.03	201.6	200.8	205.04	203.69	201.32	198.53	200.81	201.83	203.59	202.61	202.15	198.48	201.64	202.65	201.98	199.64	202.02	199.26	199.21	204.82	206.25	202.95	198.68	199.99	202.34	204.76	202.74	202.78	202.58	205.18	200.97	204.06	203.7	201.81	203.32	204.25	200.87	202.86
202.49	201.84	205.38	203.17	204.01	205.79	209.28	205.91	206.36	205.5	205.69	203.98	203.4	203.85	200.1	204.35	204.91	204.91	205.09	204.15	206.04	206.36	205.7	203.27	203.65	204.99	204.32	201.86	203.47	200.28	203.18	199.66	205.57	200.5	203.3	203.89	201.18	205.61	200.64	200.54	205.94	201.34	202.52	204.43	203.3	203.3	205.02	205.25	202.64	205.35
207.5	205.88	204.09	208.23	207.06	209.91	206.12	209.41	207.38	208.66	206.98	210.13	206.2	210.73	206.17	207.11	207.44	204.63	210.55	209.06	207.67	206.86	210.62	204.34	208.13	208.21	211	208.08	206.8	206.95	207.82	205.55	208.79	207.82	207.91	207.7	211.6	209.18	205.58	210.45	206.3	207.37	208.15	208.35	207.2	209.25	206.99	206.19	206.2	212.48
206.68	208.58	209.32	208.23	210.16	208.44	210.73	203.26	209.59	205.54	205.61	205.7	206.05	204.91	207.75	211.46	210.93	205.65	205.31	209.35	207.31	206.76	208.95	206.39	208.28	209.81	209.73	207.4	206.82	204.36	204.64	210.48	206.69	204.93	209.86	207.4	210.9	204.07	208.04	211.67	208.28	209.5	207.63	203.06	206.63	209.25	212.35	206.63	206.33	208.36
211.42	210.73	215.54	211.66	213.55	214.05	211.4	212.18	209.45	210.09	208.16	209.43	212.52	212.13	210.3	212.1	212.93	209.15	212.47	211.53	213.59	209.96	212.24	211.14	212.31	214.34	211.8	214.24	211.53	212.4	215.66	211.59	212	211.63	211.28	211.72	215.14	208.04	210.63	209.15	215.29	211.23	212.72	208.32	211.81	209.38	211.27	211.79	209.7	210.41
207.39	207.45	208.48	207.45	208.35	208.17	208.69	210.66	207.05	207.87	208.54	209.5	210.52	207.14	208.64	207.87	210.71	206.53	208.64	208.54	206.86	210.9	208.21	208.39	208.87	208.27	205.87	207.34	211.02	209.39	209.96	209.49	208.79	209.07	208.5	208.44	207.65	208.97	207.53	208.04	212.53	211.11	207.58	209.65	207.73	207.43	207.03	211.64	209.05	208.01
210.34	209.49	202.96	207.28	205.51	208.14	207.84	204.73	206.65	206.59	205.4	206.95	205.11	209.84	207.76	209.77	207.43	206.2	208.51	207.04	212.59	208.57	208.67	206.3	206.26	203.78	207.46	208.75	204.43	209.81	207.08	207.19	207.04	208.59	208.45	211.58	207.74	208.37	207.23	205.56	205.91	209.98	207.79	209	208.8	206.96	210.49	207.38	210.67	206.62
210.21	211.33	211.42	214.93	212.04	211.12	213.31	211.36	212.42	211	209.35	211.25	213.11	213.37	211.73	211.64	209.77	213.28	212.32	207.35	211.68	213.04	209.41	210.33	213.24	208.35	209	213.56	210.8	211.39	210.18	210.87	212.42	210.62	213.65	214.76	211.74	211.6	210.69	209.87	211.51	211.42	208.91	208.03	208.81	210.96	211.63	212.48	212.11	213.46
207.65	204.26	206.57	205.53	204.47	202.71	205.95	203.19	206.57	202.76	209.23	204.55	207.02	207.03	205.98	205.57	204.84	206.51	205.96	205.55	207.3	201.57	205.85	207.14	206.17	207.41	204.06	207.88	207.41	205.48	202.71	205.69	206.1	209.44	208.44	204.98	204.7	209.09	207.89	202.32	204.94	205	203.77	204.1	204.42	206.03	206.83	201.22	209.36	205.79
219.82	218.58	217.57	215.03	217.67	215.26	213.67	216.78	219.55	216.67	217.76	218.72	214.92	218.98	217.79	221.79	219.21	216.2	216.79	219.12	217.36	216.62	216.7	218.45	216.61	218.84	217.6	215.06	215.08	217.24	218.55	216.65	217.42	218.29	221.18	220.59	215.28	217.22	217.42	216.98	218.87	220.51	219.06	218.68	218.47	217.07	215.63	214.85	217.57	215.79
218.59	220.68	214.9	215.6	216.89	217.47	215.91	217.75	215.78	217.91	219.53	219.38	215.23	213.57	218.37	216	214.15	218.79	214.43	216.93	216.67	218.6	214.06	217.87	217.67	216.82	220.53	216.32	216.98	220.31	220.23	217.28	214.8	217.89	214.52	214.85	219.02	217.41	216.9	216.35	216.41	216.36	218.17	219.44	218.14	215.57	215.28	217.15	216.86	216.84
213.3	211.26	207.81	211.4	210.58	214.13	213.41	215.51	212.26	212.4	211.2	209.15	214.25	211.33	211.2	212.42	210.83	211.57	212.54	210.04	212.43	215.88	211.83	214.4	211.33	214.33	210.07	215.18	214.64	211.69	213.96	212.79	212.72	211.24	213.63	214.97	210.37	214.17	217	210.68	212.99	213.49	214.46	212.04	213.05	211.87	213.36	213.4	212.92	211.66
216.18	215.79	219.87	217.06	216.64	217.68	219.14	218.75	215.74	218.88	218.17	212.78	218.23	218.49	217.64	216.02	219.68	218.55	216.09	218.71	222.4	215.37	218.42	218.54	214.64	216.69	218.55	218.36	214.75	218.75	219.52	221.08	216.83	218.01	215.59	217.85	218.47	215.02	214.16	213.52	215.45	217.35	219.59	215.28	220.53	215.6	214.02	216.4	214.93	219.19
214.59	217.16	218.58	217.31	217.33	215.87	218.12	220.2	216.72	217.02	218.09	217.07	216.61	216.63	215.71	218.43	214.78	217.51	218.69	217.92	216.9	212.11	218.15	214.3	217.14	219.44	219.7	219.58	218.72	217.77	217.18	218	216.63	218.58	217.61	217.47	216.97	215.99	217.15	217.94	216.5	218.11	217.29	218.66	218.02	214.33	214.27	216.38	216.31	218.74
203.44	203.16	201.39	203.49	203.84	204.95	204.08	203.12	201.49	204.63	203.62	205.27	200.96	206.19	205.31	202.74	204.73	201.07	204.04	204.02	203.89	202.22	200.65	202.13	206.63	203	205.11	204.44	207.22	207.68	202.68	205.12	203.84	205.58	203.27	205.01	204.12	205.69	202.15	203.38	204.84	202.97	201.14	202.34	204.68	203.87	202.12	202.39	202.68	203.87
200.25	202.87	202.23	200.33	202.72	199.28	198.4	201.46	200.22	201.37	201.9	199.14	200.79	197.42	198.56	202.21	200.36	200.12	201.37	196.6	195.89	200.87	198.78	202.32	199.29	197.25	201.23	198.4	201.73	200.39	201.91	197.21	199.29	198.05	199.81	206.43	199.89	199.97	197.24	200.32	203.87	202.82	201.3	199.83	204.53	202.9	199.13	198.39	201.18	196.32
203.64	207.24	203.48	202.68	204.68	204.02	206.73	203.26	202.91	203.43	207.77	200.81	202.3	203.03	206.02	204.55	208.08	203.68	206.14	203.96	203.58	202.87	204.71	204.3	203.06	201.74	206.41	205.43	201.44	203.23	201.7	202.47	202.46	199.53	201.9	203.71	205.38	202.99	200.42	205.07	203.17	206.74	205.05	203.07	201.73	202.67	203.27	204.42	205.05	205.3
203.96	209.36	207.1	203.89	210.61	208.85	209.45	207.69	204.31	207.12	206.29	204.57	207.95	207.12	207.13	204.74	207.48	210.74	208.51	209.22	208.35	204.91	209.39	207.58	206.67	207.42	208.67	208.24	208.77	207.44	206.55	205.41	209.4	206.98	207.39	208.32	209.43	206.57	207.22	209.86	209.35	206.03	202.28	208.13	210.18	208.42	209.16	205.68	211.15	205.24
204.72	200.68	203.52	209.13	205.3	204.79	207.55	205.8	201.19	203.72	204.45	204.09	203.09	203.78	205.71	201.07	204.5	202.82	200.96	201.72	204.02	206.3	204.04	201.9	203.5	204.48	204.18	204.42	204	201.29	203.47	203.32	205.96	204.79	200.27	202.89	204.84	203	203.66	203.42	205.98	207.53	202.74	204.85	203.6	202.15	201.54	203.83	202.65	204.92
208	210.75	208.93	208.68	210.88	208.72	209.3	210.3	209.17	210.42	208.02	211.47	211.74	205.52	205.79	203.13	210.83	207.65	206.37	208.23	208.84	209.93	207.79	207.51	208.13	206.79	209.23	208.23	208.85	209.04	209.29	209.79	207.86	210.88	209.86	206.86	207.15	207.97	210.81	210.93	209.97	205.14	209.48	211.1	208.43	208.1	211.02	213.3	207.53	209.26
212.86	216.88	212.47	210.07	215.89	212.54	211.99	212.93	215.39	212.7	212	216.01	214.24	213.11	214.21	213.93	212.53	215	212.05	214.72	214.33	211.44	214.53	212.35	214	211.77	215.19	210.96	209.79	212.43	212.51	211.75	210.99	213.05	211.15	211.33	210.9	214.02	214.39	215.28	211.4	212.97	214.9	216.81	212.33	213.16	211.86	214.5	216.38	215.32
209.03	208.92	207.52	206.58	207.09	209.65	207.75	211.34	207.94	209.1	205.76	204.69	208.99	212.71	211.5	210.91	209.85	206.39	208.51	204.2	206.67	208.95	210.62	207.57	209.7	207.01	206.25	205.72	204.6	208.58	208.61	206.98	207.69	211.04	206.29	208.14	206.71	205.4	208.52	211.82	206.19	207.69	207.66	206.82	208.36	209.23	207.02	206.75	205.34	207.28
207.65	205.82	204.25	206.87	205.57	204.24	206.54	202.85	207.56	205.7	206.66	204.62	204.58	200.94	206.95	203.19	206.64	208.04	203.46	205.04	206.02	205.25	206.29	203.89	205.24	202.75	205.06	203.72	202.83	205.72	208.39	204.5	205.99	205.59	204.46	205.76	207.87	205.68	208.68	206.36	204.87	207.62	206.1	204.83	206.95	209.7	208.13	207.38	205.41	203.67
207.76	205.07	207.44	207.45	207.02	210.52	209.95	210.69	211.26	209.97	207.38	206.03	207.05	206.87	208.02	206.29	207.66	208.9	211.47	204.79	208.31	205.93	210.48	207.41	210.37	204.98	206.43	208.27	211.7	209.33	211.88	208.02	207.34	204.3	207.8	205.96	210.77	205.82	207.48	209.98	207.72	207.04	208.13	213.85	211.76	207.87	208.31	204.76	205	207.71
212.17	210.65	215.21	212.74	213.32	210.89	210.07	209.87	210.02	211.32	211.91	211.81	213.18	209.63	211.3	210.87	211.36	210.2	211.04	212.19	210.36	210.64	210.66	212.4	211.67	210.94	211.93	211.66	211.23	213.05	210.82	209.13	209.57	213.49	215.13	212.57	211.7	210.39	211.51	209.52	214.41	209.41	214.84	215.17	214.09	211.5	209.41	211.14	214.65	209.04
217.61	215.17	210.89	211.95	215.23	215.23	212.64	211.85	212	214	210.07	212.53	213.82	210.57	214.64	212.02	211.1	213.63	209.58	215.56	214.03	214.29	208.88	209.89	213.74	210.55	210.21	211.7	212.85	212.67	214.02	212.95	210.11	214.22	211.4	209.91	212.59	210.13	212.99	211.24	213.73	213.6	215.69	213.63	211.62	211.75	210.86	214.38	212.29	212.19
209.42	205.21	208.12	208.07	207.61	208.34	206.46	208.14	206.44	211.19	208.07	207.11	205.98	209.81	209.01	205.46	205.91	208.15	206.03	207.35	206.92	207.25	208.13	206.04	206.09	207.61	207.55	207.02	206.51	208.08	208.68	207.75	208.06	205.1	206.81	207.68	204.85	209.2	207.65	205.67	204.55	204.32	207.21	206.78	206.56	209.92	205.67	207.2	208.21	206.74
210.37	211.56	210.41	212.89	211.78	213.41	212.06	212.82	212.7	210.23	213.16	210.03	212.8	214.34	210.21	213.85	214.35	207.02	210.28	210.9	213.54	210.3	210.92	211.81	213.63	211.2	214.64	212.27	212.26	213.13	213.95	209.48	209.73	212.71	207.55	214.38	213.19	214.29	211.83	212.39	211.86	212.37	212.45	210.29	213.93	209	210.62	212.67	213.31	211.72
207.94	211.14	208.28	206.14	209.51	207.15	210.61	208.37	203.87	210.13	208.31	205.44	207.75	206.2	209.9	208.02	207.53	205.13	210.38	207.98	206.72	210.48	207.59	208.58	208.8	212.32	206.67	206.83	207.24	209.56	205.28	205.61	208.91	212.69	204.61	205.73	207.05	210.11	208.52	211.81	209.42	207.77	206.93	204.91	209.8	208.64	209.67	208.19	208.21	209.57
198.23	195.5	194.87	198.93	197.27	196.52	198.87	199.6	196.46	196.74	197.04	198.18	199.08	199.67	197.88	198.01	197.96	197.48	196.27	199.96	197.97	197.99	196.08	198.93	197.02	198.58	196.61	200.6	196.34	196.78	198.57	194.85	194.72	199.25	197.55	197.76	196.32	196.34	200.09	196.9	195.48	196.42	201.64	199.02	200.09	198.64	198.97	196.98	199.85	198.45
209.91	208.3	207.55	206.53	209.25	205.89	209.57	210.17	206.95	210	209.03	206.95	209.83	211.06	206.32	207.71	209.66	206.83	209.53	208.46	205.85	204.01	204.69	210.53	207.84	206.89	211.38	208.07	206.15	206.19	210.53	208.91	212.87	208.07	209.57	211.36	207.98	211.07	211.75	208.01	209.6	211.12	208.14	208.81	208.55	213.16	210.69	209.84	209.34	207.25
206.93	202.4	204.9	203.47	204.69	205.84	204.69	202.27	204	203.32	204.93	203.71	202.09	202.03	203.71	201.9	203.55	203.9	202.86	203.93	203.03	203.21	206.82	201.4	202.25	204.65	206.87	205.71	201.46	203.83	200.47	204.64	202.54	207.65	202.42	205.16	202.26	203.52	206.19	203.42	201.31	203.83	204.93	204.46	207.72	206.96	203.36	200.43	203.38	205.09
200.48	201.59	203.55	200.62	199.43	201.88	202.55	204.28	200.45	202.8	200.51	201.99	201.34	199.07	199.28	199.52	200.01	200.41	200.13	199.6	199.59	201.55	198.78	198.19	198.5	200.54	198.64	202.41	200.07	199.22	201.2	202.21	197.75	197.07	200.73	200.81	200.48	197.95	202.34	196.72	199.88	197.7	201.86	199.58	199.58	201.5	203.56	196.71	198.7	197.43
205.22	203.51	209.47	211.56	208.24	205.96	206.49	210.8	209.24	206.26	206.89	207.33	208.61	206.45	203.08	207.9	208.99	209.05	209.72	208.29	204.61	206.61	207.88	207.59	210.54	207.16	206.18	207.47	205.88	208.8	207.97	204.65	204.76	206.98	208.17	205.32	209.13	208.03	206.98	208.49	208.56	209.17	208.78	208.19	206.65	207.84	209.07	204.61	204.02	208.07
203.05	199.58	198.2	201.3	200.72	195.15	197.9	199.26	200.9	198.61	201.24	198.06	201.23	201.37	199.08	201.63	198.69	201.11	199.33	197	197.39	198.1	200.05	201.1	196.77	199.46	201.97	199.54	199.3	199.56	199.54	197.98	201.84	200.43	196.74	200.11	198.04	201.88	198.16	201.05	203.56	202.1	202.19	200.45	199.15	198.43	201.07	202.2	198.41	195.19
213.55	211.94	210.57	210.75	212.74	213.42	211.15	210.93	214.29	212.98	212.07	210.2	214.48	210.83	214.53	213.4	211.64	212.72	212.65	210.77	208.32	206.54	212.72	212.65	207.28	210.53	209.54	209.73	212.17	212.9	212.41	209.88	215.4	210.43	210.79	215.66	211.48	210.48	213.46	207.91	208.04	211.52	213.83	209.24	210.98	211.45	214.2	209.76	211.89	212.63
205.05	210.23	210.16	205.87	208.68	204.81	205.1	211.2	206.16	206.44	206.54	204.38	207.04	209.23	207.09	208.16	204.94	206.1	207.49	208.93	207.1	204.25	206.9	209.52	205.35	206.12	208.7	207.13	205.25	211.16	207.94	209.2	204.66	206.89	207.78	207.11	206.51	207.59	208.49	206.56	207.85	206.98	210.05	208.68	205.1	205.62	208.68	208.09	206.39	208.75
212.85	215.69	211.53	212.23	213.86	214.39	211.26	214.3	213.64	211.86	214.36	212.08	213.56	213.02	211.85	211.42	214.52	212.37	211.57	209.59	211.6	212.68	210.62	211.75	208.5	211.82	214.34	211.23	211.3	211.14	215.65	213.85	209.42	211.97	212.85	212.88	210.34	213.79	211.91	211.41	211.18	210.98	212.1	214.22	209.68	210.83	210.62	211.55	213.66	211.55
207.01	205.14	203.95	205.72	204.8	203.93	205.47	205.01	204.27	204.65	205.2	204.42	206.64	205.38	205.2	203.56	203.07	208.11	204.73	203.81	205.3	206.49	206.95	208.79	204.97	205.17	204.71	204.51	203.39	202.68	207.98	206.03	205.12	203.78	206.49	206.22	202.38	199.79	205.48	199.57	205.44	202.1	202.77	203.86	204.7	202.56	204.12	207.39	202.94	203.94
208.6	208.15	208.74	208.83	207.21	212.17	210.38	210.25	207.42	209.85	208.59	210.35	212.62	208.62	209.89	213.99	213.83	205.65	210.28	209.16	206.16	211.6	208.78	211.71	206.93	210.69	208.55	211.71	208.45	210.83	210.33	209.02	209.45	207.08	207.34	211.04	207.51	209.44	207.35	209.42	207.79	211.27	206.88	210.92	211.69	209.9	214.23	209.78	206.43	207.95
211.64	210.62	214.54	212.58	210.74	212.16	213.67	210.47	213.5	211.6	212.23	210.49	210.8	212.74	211.45	208.99	213.37	210.27	209.57	211.11	210.93	212.02	211.26	212.31	211.91	213.92	209.3	210.42	210.01	214.49	211.24	211.95	213.91	215.01	211.66	212	215.66	209.37	211.16	213.52	210.4	209.39	211.96	210.56	209.01	213.81	212.42	213.01	209.28	211.18
203.55	204.81	207.34	209.42	208.9	206.56	211.8	206.28	205.64	204.7	207.1	204.67	209.25	206	205.74	206.95	208.62	203.98	206.95	207.68	206.9	204.15	209.1	210.65	204.8	204.51	205.65	206.22	206.43	204.54	205.3	208.04	204.07	205.85	203.94	208.54	210.27	203.4	204.52	207.27	204.44	204.33	206.06	208.12	205.81	206.32	207.32	203.78	207.57	208.29
198.51	203.52	199.91	201.71	201.08	204.48	200.81	201.07	201.81	201.99	204.14	201.69	206.14	201.52	206.41	203.76	202.51	205.23	203.3	204.31	203.32	200.66	203.16	204.72	204.31	206.45	199.34	200.99	204.3	205.12	203.94	202.68	200.19	201.64	203.33	199.4	200.17	203.61	202.72	202.66	201.36	202.26	201.56	202.44	203.19	204.7	204.75	201.86	199.82	202.11
206.57	207.52	208.93	209.49	207.35	209.61	210.34	207.47	212.79	208.22	208.23	205.17	205.68	208.16	207.2	207.49	208.28	208.47	206.47	209.25	213.03	207.53	210.22	210.27	210.6	210.24	205.64	208.42	208.51	206.76	204.64	210.85	205.4	210.03	208.65	210.25	207.81	210.12	211.78	206.1	208.65	211.29	209.74	210.36	208.79	210.34	208.72	208.64	210.68	208.77
210.01	214.43	213.87	211.05	215.53	211.52	212.74	211.74	212.21	214.14	210.93	211.09	214.7	205.95	212.1	213.32	210.91	209.83	211.3	210.01	210.63	210.7	213.16	208.68	214.32	212.42	208.46	211.32	212.98	215.25	212.05	210.26	212.21	208.73	213.22	210.58	210.2	212.78	211.15	211.93	211.35	210.86	210.03	212.86	214.48	212.86	213.05	210.86	214.31	210.66
209.98	209.87	214.58	213.59	207.74	212.02	210.7	212.04	210.41	213.28	212.1	212.84	211.73	215.38	215.87	212.2	213.03	213.41	212.17	211.91	214.73	212.02	214.43	213.72	209.45	211.54	209.05	209.15	211.32	211.46	214.57	210.28	213.36	215.6	211.28	213.29	207.36	211.19	211.98	214.51	213.77	213.65	210.32	209.99	209.69	210.32	208.87	214.38	209.66	213.4
203.3	201.45	201.81	202.47	203.03	200.99	203.08	198.96	207.01	201.63	203.22	203.9	201.35	207.19	202.44	199.37	202.52	199.9	202.82	202.68	203.53	199.06	203.31	201.7	203.05	201.28	206.33	203.78	203.82	203.41	204.22	203.07	203.78	201.32	202.61	206.05	201.71	201.44	204.97	203.74	203.06	201.17	204.12	203.35	205.15	202.13	201.54	200.83	203.61	200.19
205.72	210.17	207.96	208.78	207.61	203.53	208.96	210.03	211.54	210.06	208.45	212.73	205.94	209.37	207.39	211.35	208.73	212.48	207.52	207.61	207.6	210.22	205.49	207.47	208.84	204.8	211.14	208.17	208.31	211.13	207.86	206.38	210.3	208.38	206.84	208.33	207.92	208.07	208.17	205.76	210.68	210.5	206.83	209.88	210.33	211.98	206.28	209.46	207.29	208.16
205.78	202.48	199.85	201.91	202.96	203.79	203.7	201.76	203.56	204.94	203.74	204.11	204.8	200.87	204.04	201.39	200.3	203.07	202.58	201.73	204.25	201.36	203.82	204.18	202.92	203.13	201.69	203.62	204.87	202.98	204.4	200.34	203.83	200.18	202.53	203.17	201.02	205.35	201.96	201.77	201.68	200.77	202.48	200.02	201.34	204.14	201.49	202.37	203.36	199.79
212.24	207.77	209.41	209.13	207.82	209.24	209.34	211.66	209.89	208.34	207.38	209.34	208.74	206.03	209.23	207.54	205.26	208.93	207.92	209.75	207.89	208.27	210.58	205.26	209.51	210.89	210.46	209.09	208.13	210.54	209.67	208.42	211.91	211.59	210.42	210.73	208.62	205.63	207.48	207.84	208.44	208.09	207.42	209.36	204.69	206.3	206.29	208.75	209.52	209.27
196.57	199.96	199.49	200.04	196.83	198.73	201.35	200.94	200.71	195.5	197.54	201.29	203.82	200.87	201.61	200.51	200.39	201.52	201.3	197.96	201.3	197.52	201.98	197.11	197.48	199.53	199.44	198.52	196.69	197.75	195.9	201.17	201.22	198.19	203.68	199.47	197.83	200.66	201.85	202.91	200.53	197.43	196.77	199.9	198.42	194.31	200.11	202.03	201.24	197.43
207.5	204.8	209.79	204.88	208.48	209.83	208.42	210.76	208.23	201.39	205.51	204.86	209.73	212.31	209.76	207.78	206.97	206.99	206.46	206.77	204.57	208.96	207.72	206.42	207.76	207.06	209.54	209.85	209.15	203.73	210.39	206.24	210.34	209.59	205.79	206.45	208.4	207.74	206.49	207.52	206.52	207.35	208.93	208.16	209.43	211.34	208.56	209.03	212.35	208.78
210.38	209.5	212.09	212.71	215.57	214.3	214.97	209.53	210.66	211.58	210.58	213.66	210.97	211.03	210.98	209.24	214.11	210.41	213.34	210	212	209.6	211.01	213	212.54	208.76	208.6	212.1	211.97	210.81	213.67	215.01	212.96	212.12	209.23	213.37	209.7	213.14	211.61	211.07	212.78	212.58	209.99	212.23	207.42	210.24	210.8	209.45	211.52	214.66
197.55	193.23	196.25	195.95	196.54	196.61	195.92	195.11	197.55	195.68	194.42	194.07	197.84	195.72	194.67	194.59	195.24	196.47	192.43	195.09	193.74	193.05	194.67	194.17	193.27	196.94	196.81	198.72	195.14	193.48	195.45	195.93	196	194.92	197.71	197.08	193.27	195.55	196.26	193.57	194.11	194.83	195.77	200.08	195.13	192.16	195.3	197.48	197.53	197.09
199.52	194.97	198.53	198.16	198.74	202.64	197.77	197.58	200.46	199.21	202.29	198.34	194.68	195.26	198.26	198.27	201.54	198.87	199.99	199.73	200.9	202.58	197.65	195.59	203.61	201.23	196.97	201.33	199.33	195.88	196.28	197.73	200.03	195.32	196.52	199.89	199.56	199.68	198.52	198.43	198.89	200.52	202.65	200.43	198.53	200.25	197.25	199.11	200.91	196.67
197.11	195.26	196.31	197.96	194.21	196.25	198.42	196.02	195.96	201.08	197.31	196.88	200.87	197.28	199.42	197.97	198.14	200.1	198.11	202.05	196.39	201.53	199.23	200.97	197.56	195.17	194.39	197.44	197.15	200.29	195.59	198.7	197.66	193.59	200.04	201.15	198.27	196.29	194.05	198.36	198.96	197.63	199.99	197.6	202.38	196.93	200.24	199.24	200.97	199.91
211.1	205.65	208.02	210.99	208.17	208.37	207.73	210.49	206.68	209.61	203.7	208.5	208.47	204.35	205.19	209.6	208.96	208.47	207.21	210.43	205.67	203.82	205.77	206.14	205.88	207.8	208.69	208.98	208.24	208.22	207.47	207.25	207.51	208.44	206.4	209.29	205.52	208.73	206.69	209.43	210.83	207.27	207.03	206.96	208	210	210.51	207.34	210.35	207.09
204.32	208.44	206.57	207.05	204.99	211.06	209.83	204.06	209.08	210.63	207.8	209.66	205.42	205.91	206.55	207.25	210.57	208.05	208.9	207.71	207.79	208.98	209.19	206.6	208.96	207.04	206.66	206.87	210.44	209.85	206.68	207.54	208.22	210.83	204.74	206.92	209.21	204.45	205.27	204.62	203.4	209.18	207.14	206.39	212.33	207.35	208.89	208.03	209.49	204.65
208.15	205.01	205.72	206.9	207.34	206.15	207.56	205.8	207.64	206.24	206.12	204.28	208.17	206.86	205.15	208.65	205.7	208	205.31	205.97	208.1	207.15	206.66	210.79	207.3	204.91	205.82	210.26	207.97	203.52	204.34	207.72	208.13	204.63	205.47	206.74	205.66	205.25	208.61	206.04	204.51	205.75	205.75	208.78	204.62	206.99	207.26	206.98	208.98	203.99
201.14	201.92	201.09	200.78	198.91	201.41	200.26	200.58	197.47	199.23	198.62	200.36	200.72	200.58	199.52	198.68	200.06	200.01	197.85	198.65	201.06	201.42	199.22	200.01	200.23	198.47	199.49	199.08	200.31	200.09	199.68	199.32	196.96	200.79	197.59	195.17	199.62	198.71	198.74	200.79	197.82	200.91	201.41	198.51	199.16	200.79	198.25	198.78	196.59	199.64
203.53	205.78	208.85	204.91	203.9	208.23	204.57	205.29	206.49	208.42	202.57	203.49	205.19	203.26	208.38	205.19	204.39	208.13	204.82	205.41	201.13	203.83	203.3	205.45	207.11	205.76	204.02	203.69	206.36	203.89	204.5	206.16	204.92	204.4	203.88	207.53	203.83	203.1	203.14	202.53	205.5	204.3	204.6	203.04	207.65	204.42	200.77	205.86	200.77	207.79
199.74	198.1	197.91	195.69	198.19	201.18	196.29	200.43	196.44	196.75	193.06	199.01	198.62	194.56	198.96	196.39	200.78	199.29	199.94	198.08	194.35	195.78	197.48	199.49	199.07	199.06	196.65	199.1	198.47	201.02	199.2	197.85	199.52	197.88	196.51	202.18	196.93	198.1	196.56	200.17	195.94	198.07	198.19	201.61	199.3	196.79	197.67	199.08	199.21	194.45
216.18	218.46	214.51	214.81	217.19	217.76	217.01	215.97	217.68	218.76	217.68	216.05	218.93	217.31	221.32	217.39	219.35	219.14	214.76	216.39	216.86	219.13	218.31	216.36	217.84	216.65	220.64	217.29	217.16	216.56	217.07	216.11	218.29	220.83	218.54	215.96	220.62	215.47	215.09	222.17	220.6	221.9	217.27	214.01	219.59	217.46	218.57	220.53	217.55	217.2
206.88	207.33	204.81	205.19	205.8	209.66	207.67	207.3	206.7	204.72	207.78	208.25	205.46	207.1	205.49	207.19	208.83	206.13	207.95	205.44	208.69	204.65	205.5	206.48	203.96	209.24	205.61	207.34	206.26	206.63	207.01	205.91	202.71	208.94	206.81	207.17	207.25	205.76	204.9	207.48	207.12	208.77	210.6	210.35	207.75	207.14	206.88	204.14	207.76	204.61
208.51	211.01	208.67	205.4	207.56	208.74	209.85	210.35	211.46	211.52	212.19	210.01	206.57	211.9	207.35	212.93	210.21	210.17	212.33	209.77	209.63	207.3	208.58	209.03	207.73	208.56	211.2	206.93	205.62	211.09	209.63	207.76	209.62	208.49	208.45	207.87	210.33	208.24	207.26	207.13	208.56	207.77	208.93	208.05	207.57	206.85	206.75	209.5	208.38	210.07
212.53	211.76	210.13	211.33	213.8	212.32	211.03	212.27	212.47	212.35	212.43	212.52	211.3	211.18	210.97	209.01	212.66	209.41	208.98	212.77	212.66	215.01	210.49	210.21	208.99	211.01	212.84	209.46	211.79	213.18	211.44	214.25	207.5	209.45	213.26	210.81	212.09	213.24	213.95	213.54	213.11	212.07	211.26	213.1	211	211.63	215.34	210.32	213.1	213.01
211.83	209.82	210.28	211.95	215.24	210.04	213.12	214.67	209.88	215.65	212.4	211.12	213	209.98	213.07	212.59	212.89	214.08	210	211.41	213.02	212.14	211.63	213.67	211.69	212.98	211.41	213.01	212.16	211.27	213.95	210.28	212.79	211.19	214.08	210.6	213.91	213.12	210.59	214.23	214.52	212.38	214.92	209.48	212.41	211.12	211.13	213.35	215.24	213.65
210.11	215.01	212.69	215.96	211.38	209.57	215.53	214.63	212.98	212.13	213.65	210.94	210.88	213.4	212.44	211.63	216.16	212.82	214.56	211.78	209.96	213.53	214.68	215.87	214.51	214.84	211.76	213.6	211.99	215.35	209.95	208.29	212.65	212.4	211.52	211.8	212.69	212.66	211.1	212.34	211.33	212.66	215.84	211.05	214.67	211.29	212.35	214.51	212.48	213.37
199.03	199.59	197.42	198.79	199.69	198.04	197.83	197.11	197.38	197.8	193.34	198.99	199.34	198.38	201.64	202.84	194.98	196.12	196.89	200.81	199.57	198.27	194.62	197.51	196.95	196.36	196.95	200.85	197.82	197.53	198.46	197.79	201.13	199.45	199.84	197.07	199.01	198.92	198.2	198.94	195.87	194.94	193.49	198.69	196.09	198.65	196.08	198.87	198.19	198.95
201.45	204.72	199.71	204.6	201.08	202.63	200.1	202.99	204.96	203.88	202.23	201.34	204.83	203.02	205.21	202.01	202.28	206.12	203.11	204.69	197.98	202.64	202.83	202.5	204.57	201.26	201	202.76	201.49	205.31	202.89	202.58	205.57	206.2	203.72	205.57	201.34	206.63	200.41	203.8	202.87	205.45	203.12	204.42	203.92	203.09	201.81	203.74	202.58	199.31
196.68	197.32	195.83	197.68	195.83	200.35	196.77	198.52	197.58	199.37	197.07	198.72	197.13	196.87	198.32	199.37	200.17	197.25	198.74	196.75	198.55	198.72	199.71	201.86	202.48	199.8	196.73	199.66	197.5	198.14	196.12	200.45	198.49	197.4	196.36	194.43	198.08	198.2	195.56	200.43	200.13	198.08	197.02	199.42	197.51	200.87	200.89	196.91	198.26	199.93
208.74	207.04	207.43	209.64	207.07	206.3	207.71	208.78	205.92	208.13	207.03	209.26	205.32	209.25	208.13	206.05	206.83	209.31	208.87	206.35	205.12	208.06	206.36	206.33	207.71	209.89	205.63	207.14	207.85	205.6	210.39	206.86	210.52	206.14	206.46	210.54	202.52	205.22	206.99	205.01	208.17	206.7	209.96	206.38	206.79	208.96	205.97	208.61	206.14	206.39
208.38	207.95	206.86	209.25	212.01	207.05	208.54	208.46	212.38	209.83	209.36	210.06	205.86	207.67	210.09	213.41	209.23	211.28	210.88	211.66	208.09	212.99	212.39	208.35	210.73	208.79	206.53	208.38	208.38	205.34	210.09	208.02	211.36	212.52	208.55	209	208.69	211.48	208.47	210.87	209.48	213.26	207.3	213.5	209.19	206.27	208.54	208.74	205.6	211.36
206.68	203.15	202.06	202.93	203.63	201.25	203.8	205.67	201.39	204.23	201	201.46	204.76	200.99	205.19	207.33	205.29	203.78	200.22	202.75	201.02	205.68	203.14	204.4	203.24	201.14	205.1	204.55	203.04	204.9	203.94	204.55	205.01	206.41	203.68	207.12	203.17	204.22	200.12	201.35	203.78	202.42	203.13	200.1	203.2	203.08	204.77	201.21	200.91	201.75
217.21	216.3	217.69	214.55	222.04	217.29	219.6	217.31	214.87	217.75	216.78	220.3	220.15	218.4	216.54	217.34	217.28	215.26	220.36	215.47	220.25	213.33	217.72	216.85	215.21	214.68	219.74	217	214.27	215.5	210.24	217.52	216.19	219.88	216	214.22	216.27	218.71	218.71	215.47	215	219.84	219.64	216.41	215.6	218.41	216.41	218.16	221.13	216.95
198.76	198.29	203.03	198.75	203.69	200.92	198.01	201.27	200.61	198.65	198.79	201.83	199.45	199.56	200.82	198.45	200.6	198.75	199.3	201.29	198.57	201.78	200.53	199.71	199.75	202.1	198.99	201.98	199.19	197.54	199.22	202.42	198.88	203.02	200.2	198.03	197.82	199.3	200.38	199.78	198.98	199.31	201.34	200.35	200.98	198.38	196.08	200.59	202.64	198.02
209.02	209.47	206.89	213.57	209.87	212.76	212.54	210.56	210.67	213.24	214.56	210.96	212.97	213.41	214.17	211.58	210.62	211.09	210.58	213.64	213.61	209.85	211.14	213.8	211.26	216.19	212.22	215.56	213.41	209.05	209.91	214.11	212.11	212.8	213.81	208.79	210.42	213.02	212.41	213.09	212.78	211.45	210.87	212.26	213.42	214.4	212.57	211.04	212.03	210.55
198.76	198.05	198.9	199.42	200.7	204.5	200.33	202.16	200.52	199.34	200.74	202.91	199.14	204.32	201.59	199.06	201.97	198.85	201.99	202.33	204.8	200.19	198.82	202.08	199.7	202.37	201.11	200.07	199.6	201.51	200.95	199.15	200.01	203.18	202.6	198.26	198.86	198.52	201.51	201.62	199.72	200.11	200.64	198.69	200.53	199.87	199.02	203.34	201.38	200.3
210.25	209.16	206.87	210.12	207.54	206.98	208.28	207.39	206.41	207.95	209.59	207.08	204.91	208.69	207.93	205.39	208.33	210.1	207.51	205.26	206.66	210.89	206.12	209.18	206.32	209.8	207.15	204.84	205.93	207.12	207.06	206.48	207.89	209.48	207.4	204.54	209.9	205.31	204.03	209.75	208.48	207.81	209.43	211.08	205.45	207.07	203.69	204.6	207.71	207.32
213.31	208.96	207.83	213.41	212.9	211.9	209.46	212.67	212.79	215.2	214.57	213.62	211.87	211.62	214.3	212.57	210.62	213.28	214.32	211.03	212.67	210.92	212.29	210.99	207.22	211.41	209.86	213.08	214.45	215.13	210.98	208.77	211.58	211.02	211.47	212.19	211.73	211.61	209.75	214.12	210.77	213.8	211.59	210.91	213.02	214.61	214.73	211.11	211.08	211.83
209.34	207.24	207.61	209.13	208.86	207.81	210.25	211.32	205.97	208.98	209.33	209.5	203.86	207.83	206.81	207.45	207.19	207.84	207.07	207.92	208.52	207.49	210.3	207.05	207.46	207.49	209.34	209.21	210.69	208.82	206.02	206.36	204.88	210.12	207.26	209.65	208.4	209.54	206.51	205.67	206.74	206.36	206.71	206.98	206.92	209.14	207.24	210.66	209.09	208.43
207.64	208.2	206.43	210.99	207.84	206.41	207.3	209.2	207.87	209.49	208.6	203.89	207.53	210.49	207.51	210.49	208.09	206.95	205.77	206.13	211.37	208.92	209.53	208.5	208.57	207.69	208.15	208.17	210.46	204.98	209.62	206.36	209.74	208.33	209.23	205.72	208.35	207.37	207.64	208.08	210.33	206.01	206.1	207.27	205.36	206.67	208.46	209.34	206.03	208.26
205.59	208.79	204.73	209.17	202.64	210.75	206.68	207.71	209.75	210.05	206.17	205.98	209	208.81	207.56	209.07	206.13	208.65	208.21	207.66	205.78	207.51	208.73	209.6	208.56	208.5	208.06	206.55	209.07	211.01	203.48	208.96	210.24	206.97	208.47	211.4	209.87	207.57	206.15	209.86	211.28	213.43	209.61	205.66	209.65	208.54	209.69	208.64	210.33	210.97
204.3	203.15	204.81	205.96	205.53	208.92	206.77	206.95	205.77	204.99	206	206.97	203.2	207.28	206.84	204.5	205.81	204.46	202.78	200.34	207.85	203.3	203.78	206.51	202.7	205.68	206.67	210.34	207.05	205.82	206.68	203.29	206.13	208.73	203.31	204.73	206.24	205.43	206.7	205.13	207.47	204.04	205.98	207.25	204.39	203.7	207.62	206.35	202.18	208.3
198.55	194.7	195.91	192.09	193.83	196.39	195.69	194.7	195.59	194.73	194.59	193.68	196.25	195.08	192.81	195.01	194.46	195.22	195.06	195.49	192.86	196.85	194.63	195.8	195.55	197.2	196.59	190.46	195.61	194.6	196.05	195.53	196.43	194.82	196.81	193.12	196.45	196.83	195.55	196.35	191.89	197.18	194.36	192.41	197.94	195	197.14	193.34	193.54	196.32
206.83	208.41	212.3	209.92	209.48	211.07	208.76	207.45	209.48	207.79	212.02	209.19	208.01	205.59	208.38	208.54	206.63	204.91	209.37	209.97	213.01	210.54	205.86	211.08	208.57	207.42	208.6	209.44	209.09	207.38	211.9	210.07	211.22	209.37	209.72	206.54	208.42	210.83	212.82	211.31	206.3	212.51	209.24	206.96	210.65	209.52	208.66	208.51	209.8	206.01
210.55	206.88	207.58	206.07	205.89	210.74	209.22	208.29	208.06	208.59	206.41	209.37	208.67	212.19	207.19	205.09	209.4	206.9	204.54	210.13	211.05	208.99	211.14	205.94	205.16	209.25	207.4	208.88	210.57	208.32	206.95	207.97	210	208.96	208.2	210.85	204.27	208.12	207.75	208.87	209.95	209.83	205.9	209.02	208.24	210.21	206.38	205.45	208.11	211.85
206.79	209.23	206.69	209.47	205.97	208.81	207.8	207.31	207.51	207.65	208.55	206.24	209.52	212.37	205.9	206.43	210.84	205.53	209.35	207.94	209.49	208.36	207.84	207.84	211.3	207.76	208.2	204.6	207	206.53	208.52	207.06	211.17	208.55	211.94	209.47	206.43	207.65	207.26	211.93	206.69	211.73	209.25	211.66	209.09	207.99	209.95	210.87	209.25	210.56
218.33	220.01	214.43	218.64	217.21	219.37	213.51	218.72	217.48	216.59	213.91	216.12	218.41	216.11	218.01	216.29	216.25	215.83	217.81	215.79	218.66	217.13	215.96	218.03	216.27	219.61	214.04	217.65	218.5	218.77	221.06	216.81	217.68	217.46	214	218.04	216.63	219.65	214.17	218.23	215.02	216.46	218.82	215.56	217.2	217.35	215.93	214.61	214.05	217.93
206.75	212.21	208.55	208.03	207.75	210.47	212	208.78	206.8	213.61	206.73	207.18	209.21	210.7	208.94	209.53	207.1	209.84	210.6	210.27	207.17	208.54	208.95	211.08	209.08	208.53	207.94	207.68	204.98	206.06	208.97	203.48	206.87	206.95	211.91	208.61	208.49	209.14	210.59	208.5	209.8	207.1	208.79	208.09	208.52	207.05	207.65	210.97	204.79	209.56
201.54	203.85	202.6	204.44	208.38	205.84	205.23	205.71	205.35	206.84	203.76	205.91	203.83	202.39	207.13	206.43	205.55	203.5	204.5	203.67	207.62	203.54	205.86	205.62	206.13	204.24	203.61	204.39	210.99	205.8	204.24	204.83	204.18	206.9	203.9	205	202.23	203.03	202.73	204.19	207.72	202.55	205.14	204.07	205.01	206.96	208.17	205.25	206.2	203.23
209.42	207.77	209.73	210.63	208.05	207.78	207.55	207.05	206.71	211.41	206.84	208.76	212.3	206.51	207.06	211.4	205.56	207.35	207.94	207.96	209.86	208.71	209.67	208.41	211.05	211.2	208.79	208.51	205.76	207.17	210.09	208.4	208.72	207.7	209.48	207.63	207.75	208.27	210.14	210.14	211.33	210.26	206.73	207.96	208.29	208.57	210.01	208.93	208.7	206.86
199.52	203.19	205.63	201.74	206.34	201.23	205.34	205.72	202.59	203.18	202.41	199.51	201.84	200.74	200.83	201.74	205.07	202.7	205.08	204.67	202.99	207.54	204.91	203.3	202.01	203.19	205.61	204.12	201.51	201.64	204	203.67	204.11	203.24	203.85	203.44	205.34	201.68	207.05	201.54	203.08	202.99	205.82	208.02	205.78	200.27	204.78	203.59	204.77	201.7
203.16	203.54	202.06	201.15	203.04	201.58	203.18	203.39	202.05	202.73	203.6	202.56	203.3	205.82	200.8	203.84	203.88	201.41	200.54	202.99	204.92	203.08	203.2	200.48	203.66	202.58	205.18	204.52	206.47	202.86	204.01	203.17	203.86	202.84	203.67	203.18	201.63	203.34	203.84	203.74	202.15	204.06	204.99	203.18	202.1	203.38	201.17	203.58	204.06	203.11
202.74	199.77	203.47	206.98	203.47	202.79	205.07	202.18	204.97	203.52	203.17	208.06	201.28	201.84	199.22	201.81	201.94	203.38	202.18	206.87	202.02	203.47	206.63	203.41	204.79	203.72	206.55	203.48	205.48	205.55	205.08	206.78	201.96	200.91	201.98	204.26	204.7	203.47	203.08	203.6	202.26	205.91	207.79	202.88	202.86	206.04	204.3	202.54	201.21	203.02
218.96	216.84	213.59	215.43	217.2	217.49	214.52	214.87	215.89	217.91	215.9	217.1	216.11	217.03	218.48	216.25	219.34	218.25	216.19	216.24	215.57	215.52	217.54	215.14	214.12	214.85	216.37	214.78	219.26	215.4	218.7	216.99	218.59	216.5	211.53	214.92	215.73	217.67	218.91	216.72	218.4	216.23	219.05	219.62	220.06	216.05	218.17	217.17	217.36	216.85
213.89	208.79	212.83	211.5	212.84	211.13	212.44	212.31	210.61	210.88	210.57	213.38	211.48	212.08	211.41	213.66	210.94	208.98	209.59	210.43	216.3	210.87	208.56	212.26	209.96	211.17	214.55	211.52	210.42	210.91	215.37	212.63	211.5	207.14	210.83	215.9	210.35	212.18	209.57	213.47	214.93	211.79	210.61	212.16	209.73	210.84	211.87	210.87	215.78	210.69
207.48	211.51	209.88	208.03	209.37	206.87	212.77	206.36	209.11	208.74	211.75	210.89	208.02	207.87	208.83	211.51	209.73	209.54	211.69	209.97	210.98	209.52	210.02	214.47	211.82	209.26	209.29	205.72	210.97	208.64	209.65	208.56	211.2	211.87	210.33	208.62	212.31	208.63	211.93	210.94	206.3	209.77	209.84	208.52	210.12	206.66	208.67	209.55	211.97	211.5
196.57	201.93	200.29	198.3	198.68	199.29	201.22	201.29	197.47	201.94	200.23	199.61	203.14	201.35	198.96	204.28	198.28	198.85	197.87	199.21	197.67	195.07	204.4	200.71	202.57	199.74	202.49	200.52	200.37	197.97	198.49	198.93	199.83	201.66	201.27	198.72	200.54	201.07	202.62	198.9	202.32	197.9	199.72	198.69	198.89	203.46	201.3	201.65	200.61	202.32
202.13	202.85	207.05	200.36	204.26	205.09	206.32	203.03	205.58	203.39	203.58	200.65	201.96	203.14	202.85	201.95	203.58	200.84	206.83	201.36	200.15	204.51	201.86	203.74	202.61	206.65	205.99	198.51	200.47	204.13	204.88	200.58	202.87	200.03	205.89	204.04	207.41	202.7	202.43	203.7	201.57	201.53	206.62	201.98	204.44	201.45	203.09	201.82	202.14	208.29
199.93	198.18	198.69	200.37	198.53	200.08	197.23	196.3	199.74	198.45	198.79	197.68	200.22	201.06	198.9	199.35	200.07	199.14	201.01	193.78	198.39	202.65	199.88	199.77	199.21	196.54	197.42	197.11	199.25	194.23	198.75	198.12	199.08	198.88	197.78	200.02	198.56	198.99	196.79	197.89	199.29	201.37	198.74	200.73	195.98	198.49	196.15	198.49	197.85	197.16
210.39	212.18	214.43	208.54	211.97	212.83	213.51	211.03	209.75	210.14	208.94	212.68	213.04	210.29	211.53	209.26	208.54	214.5	211.09	209.76	210.58	211.4	208.47	209.5	211.81	209.18	212.03	208.46	212.3	212.17	208.42	210.88	212.47	211.12	211.38	211.48	211.68	209.77	211.6	212.91	208.69	211.63	213.06	210.64	210.03	210.34	209.32	211.21	212.22	212.83
208.83	209.55	214.04	210.6	210.72	211.17	208.87	210.05	209.39	208.48	207.12	210.79	211.14	210.59	210.87	211.07	208.1	209.82	206.59	210.14	211.41	209.95	210.96	211.16	212.6	208.29	211.66	210.37	209.03	208.83	210.06	208.43	210.66	209.53	211.36	211.05	210.08	208.89	209.45	211.76	209.13	209.05	210.73	207.62	210.27	207.63	210.24	208.78	207.77	206.99
203.44	202.6	201.54	201.83	204.19	205.14	207.52	203.16	200.83	202.6	204.76	201.72	205.84	203.89	204.24	200	205.97	202.47	202.11	202.32	206.32	202.81	207.51	200.16	201.92	204.81	203.93	201.66	202.91	202.42	204.47	206.07	201.03	203.98	202.36	202.94	204.45	202.36	199.64	205.2	200.05	203.47	205.53	204.86	201.86	206.8	204.81	197.9	204.87	198.22
210.34	206.01	211.41	210.7	210.33	207.12	209.37	208.76	210.68	208.66	208.65	208.5	206.77	208.74	210.29	208.67	209.2	209.2	211.2	207.97	204.56	210.31	209.64	207.69	206.59	206.99	209.36	205.36	210.85	205.7	207.36	209.3	206.85	210.39	206.14	209.32	209.29	210.16	209.99	209.43	208.45	207.01	206.91	208.27	205.4	206.85	209.6	207.59	207.13	210.63
206.16	203.28	203.26	202.39	205.24	205.42	203.1	200.81	205.2	204.26	199.92	205.44	204.1	199.41	206.62	203.77	203.13	203.69	206.27	199.2	204.83	205.62	202.47	202.3	201.18	202.27	203.64	202.01	202.47	205.7	205.13	205.84	204.59	200.45	204.7	205.02	205.71	205.49	204.81	201.75	204.94	205.53	204.18	202.8	201.43	205.82	203.18	203	209.95	204.22
207.97	211.23	207.99	208.76	210.03	207.09	206.52	208.61	210.48	209.25	208.67	210.58	209.71	208.24	209.86	207.67	209.38	210.72	206.2	205.87	208.27	206.42	208.77	212.11	206.77	206.79	208.4	209.06	206.64	213.19	210.38	212.77	209.56	208.05	206.61	209.84	208.96	209.65	211.22	206.96	209.57	208.29	207.08	211.71	208.13	209.83	207.63	207.98	211.49	209.24
218.87	215.99	217.21	216.35	217.56	219.32	219.01	217.84	216.66	214.98	217.86	212.63	220.99	218.27	216.54	217.29	216.47	215.11	214.45	218.16	215.92	216.83	216.73	214.97	216.25	217.64	215.55	215.97	217.53	221.94	215.68	215.36	217.6	214.75	216.48	213.28	215.59	217.76	215.95	219.75	215.82	216.38	214.89	219.15	218.3	216.53	211.77	216.84	214.42	220.72
197.84	198.89	198.25	198.94	197.2	200.71	198.34	199.77	202.05	198.51	201.67	198.32	198.6	199.87	197.38	200.58	199.23	201.59	197.99	198.19	195.2	204.22	200.35	201.19	196.66	197.4	199.9	201.4	199.62	196.74	203.72	199.35	200.99	199.03	194.96	198.62	199.29	200.8	201.64	201.25	199.01	197.87	199.42	201.36	198.54	200.52	198.37	198.19	198.84	199.19
203.08	206.31	200.95	202.89	205.45	204.22	203.54	201.19	204.57	202.57	204.67	203.84	203.85	205.87	204.5	202.89	203.27	203.63	204.37	204.61	202.62	203.85	205.69	202.94	202.21	203.96	203.22	203.51	204.71	202.65	204.32	202.02	200.43	203.62	202.81	201.61	206.18	203.2	203.12	202.72	204.7	203.36	205.3	202	201.83	205.5	201.78	206.38	205.35	206.21
211.96	213.89	213.46	214.97	214.43	214.24	213.27	212.38	213.39	211.95	211.49	214.89	209.78	211.24	212.47	215.94	211.12	211.31	211.67	212.53	212.37	211.53	213.67	211.45	212.51	214.98	210.94	212.65	213	212.16	217.19	213.41	210.59	217.74	211.05	213.86	214.07	210.67	213.05	215.27	211.72	216.36	214.65	211.43	210.13	214.24	213.4	213.05	213.83	217.07
[truncated: 150 more columns]
