# Supplementary material for: Genetic dissection of main and epistatic effects of QTL based on augmented triple test cross design
Source: PLoS One. 2017 Dec 14;12(12):e0189054. doi: 10.1371/journal.pone.0189054 (PMC5730204; doi:10.1371/journal.pone.0189054)
Supplement: S6 Supporting Information — (ZIP) [file pone.0189054.s006.zip › z1_1000_0.8_10.csv]

197.38	198.98	197.27	197.32	198.43	196.49	197.84	196.71	199.01	196.82	198.35	197.57	197.68	196.88	197.47	198.46	199	198.03	198.84	197.5	198.27	198.79	197.32	196.73	199.14	196.95	197.45	197.62	198.5	197.31	198.76	198.99	198.68	198.66	197.62	198.54	198.66	197.21	198.07	198.95	197.89	198.33	196.65	198.57	197.98	198.27	199.2	197.98	198.42	198.23
213.76	213.1	214.17	212.28	213.28	212.41	213.62	212.03	212.9	212.16	211.86	213.15	212.67	212.49	212.65	213.47	213.57	212.14	212.24	212.75	212.81	213.37	212.33	213.86	212.88	213	213.42	211.62	212.5	212.73	212.74	212.71	213.02	215.14	212.39	213.78	212.98	212.9	212.73	214.16	212.09	211.63	213.76	212.89	213.03	213.44	212.49	213.1	212.8	212.03
207.23	207.56	206.64	208.25	207.51	207.97	207.77	208.76	208.57	207.18	207.6	208.78	207.19	208.38	208.73	207.37	207.3	208.29	208.03	208.94	207.31	208.46	209.16	208.99	207.02	207.68	206.84	208.85	208.03	207.26	207.8	207.24	207.74	206.24	207.06	207.45	207.89	207.3	209.03	207.69	208.1	206.65	207.96	206.91	207.33	207.48	207.15	208.33	208.05	207.74
210.33	211.31	211.93	212.16	212.9	211.41	211.11	211.01	211.66	210.89	211.72	210.42	211.05	211.21	211.8	210.99	212.57	212.38	211.37	211.12	211.45	211.06	212.21	212.32	211.61	211.39	211.34	211.94	210.98	212.33	211.4	210.61	211.78	211.88	211.75	212.01	210.77	212.07	211.57	212.32	211.97	212.29	213.01	211.27	211.34	211.42	211.13	211.3	210.56	212.11
216.36	218.25	217.31	217.47	216.82	217.86	217.23	215.76	216.57	216.48	217.35	216.58	216.58	217.59	216.9	217.61	217.81	216.9	217.2	215.48	216	217.03	216.47	217.91	216.64	217.86	216.84	218.25	216.32	216.89	215.61	216.52	217.5	217.43	217.9	217.24	215.91	217.07	216.53	217.3	216.41	216.71	217.44	217.52	216.94	216.72	216.82	216.94	217.19	216.09
203.82	204.44	203.89	203.75	204.11	204.1	203.64	203.19	203.45	203.83	204.17	203.85	203.51	203.69	204.13	203.66	203.37	204.2	203.14	204.03	204.45	202.97	202.57	203.67	202.28	203.44	204.21	204.64	204.13	203.5	205.92	203.07	203.2	203.9	204.75	204.18	204.34	203.75	203.6	203.95	203.98	203.78	204.09	204.53	202.86	204.02	204.25	203.02	203.81	203.13
213.65	212.32	211.87	211.42	211.56	212.03	211.97	213.29	212.69	211.98	211.4	213.19	212.06	213.7	211.86	211.98	211.43	211.72	212.11	213.34	211.62	212.48	211.64	211.3	213.18	213.06	211.66	211.88	211.98	212.51	211.86	211.93	211.27	213.17	212.9	211.81	212.35	211.41	212.32	211.91	212.77	212.44	211.81	213.62	212.79	212.62	213.56	212.35	212.28	212.6
213.97	212.14	212.87	211.72	212.57	212.55	213.42	213.44	212.51	215.2	212.76	212.73	212.71	214.23	213.09	212.41	213.11	213.42	213.71	212.96	212.02	213.18	212.7	213.75	212.57	212.7	213.77	212.68	212.81	213.55	212.84	212.57	213.68	213.34	212.76	212.4	211.73	212.37	212.12	212.33	211.79	213.13	212.81	212.97	213.08	213.49	213.56	212.95	212.83	212.6
208.03	207.69	206.96	207.41	207.21	207.8	208.31	207.51	208.71	208.14	209.18	208.09	206.14	207.79	208.64	208.78	207.73	207.88	207.45	207.27	206.92	208	207.62	208.66	208.31	208.22	207.44	207.96	208.07	207.37	208.14	207.02	207.42	208.23	208.49	207.59	207.18	207.76	209.07	207.3	208.76	208.33	208.05	207.46	207.78	208.41	207.77	207.08	208.38	207.38
200.11	199.97	200.24	200.66	199.84	201.19	201.18	200.52	199.71	201.25	201.05	200.92	199.57	199.7	200.72	199.75	199.65	199.45	200.77	200.55	199.99	200.31	201.15	199.97	200.28	200.03	199.76	200.15	201.29	201.35	199.6	201.01	199.76	200.82	199.96	199.87	199.79	200.71	200.41	200.17	201.7	199.71	200.14	201.31	200.23	200.69	200.11	200.66	201.64	200.54
201.77	201.39	203.24	201.8	201.58	202.52	201.44	201.51	203.8	201.38	202.68	201.88	202.89	201.6	202.4	203.9	202.71	202.37	203.23	202.73	202.2	202.42	203.24	201.85	202.51	203.05	201.36	201.59	202.03	200.99	201.18	201.54	202.72	202.05	201.8	202.6	202.11	203.18	202.13	201.89	202.45	203.57	203.37	202.19	202.58	201.95	202.49	202.59	202.02	201.89
203.9	201.92	202.92	203.32	202.4	203.12	202.69	203.73	203.52	202.93	204.34	202.56	202.78	203.72	202.54	203.26	202.84	203.47	203.42	203.43	204.2	203.63	204.07	202.63	202.33	203.33	203.23	204.04	203.48	203.07	202.81	202.95	203.23	202.4	203.09	203.47	202.89	203.18	203.1	203.53	203.46	204.79	203.18	203.2	203.93	203.6	203.21	203.58	202.73	203.28
217.62	217.19	218.55	219.16	217.9	216.99	217.78	217.27	218.51	218.04	217.61	218.54	217.86	217.68	218.98	217.62	218.01	217.54	218.37	217.32	217.69	217.68	218.21	217.96	217.47	217.9	216.56	218.93	217.7	218.52	218.45	218.59	218.17	218.24	217.8	217.36	216.96	218.33	217.06	218.84	217.55	218.8	217.04	217.82	218.39	217.84	219.12	218.06	217.16	218.14
212.02	210.82	211.74	211.89	212.1	212.7	212.32	210.36	211.58	211.37	210.5	211.09	212.07	211.59	211.57	211.68	212.05	211.23	211.56	211.3	211.15	211.76	210.91	212.87	211.1	212.49	211.28	211.46	212.19	212.51	211.66	211.64	211.01	212.7	212.02	210.58	211.19	210.96	211.1	211.46	211.26	211.22	212.85	212.19	210.32	211.9	211.59	210.35	211.07	211.64
212.87	213.21	214.7	212.92	212.6	213.97	212.27	213.15	213.47	214.67	213.46	214.06	213.71	213.03	212.91	213.16	213.26	213.01	212.56	213.22	213.48	212.93	212.07	212.58	212.54	213.86	213.47	213.63	212.92	213.69	212.93	212.13	213.12	211.58	213.27	213.76	213.03	212.61	213.25	213.28	213.57	213.35	213.28	212.17	212.48	212.6	212.79	213.53	213.58	213.29
216.12	216.89	217.38	216.59	217.22	217.31	216.52	217.25	217.21	217.25	216.55	217.7	217.51	217.38	216.32	216.15	216.81	216.59	216.29	217.06	217.28	216.51	216.54	216.86	216.9	218.34	216.13	217.18	215.82	215.78	217.32	216.14	216.6	216.64	216.48	216.81	217.13	216.35	217.38	217.7	216.58	216.17	216.11	218.8	217.16	216.74	216.74	217.45	217.12	216.53
204.67	204.75	205.58	204.41	204.22	205.35	204.44	205.62	204.97	205.02	204.68	205.13	204.06	204.95	203.56	203.99	205.17	205.41	205.26	204.67	205.21	205.01	205.93	205.65	205.55	204.66	205.45	205.05	203.96	205.65	204.89	205.36	204.83	205.06	204.11	203.9	205.06	205.19	204.21	205.21	203.41	204.82	205.7	204.69	206.18	204.4	205.29	204.3	204.93	203.65
208.67	208.19	208.13	207.66	209.46	209.13	208.23	209.36	207.76	208.61	207.54	208.75	207.1	208.27	208.81	207.98	207.93	207.65	207.57	208.88	208.88	208.47	208.58	206.92	209.89	209.3	208.49	208.24	207.81	209.13	207.85	208.87	208.18	210	208.3	208.73	208.29	209.03	206.98	209.59	207.37	208.68	207.96	209.01	208.53	208.58	207.06	208.31	208.62	209.7
198.45	197.4	197.46	197.82	198.22	198.14	197.77	198.61	198.93	198.97	198.7	197.33	198.42	198.14	197.28	198.19	197.5	197.38	199.08	198.85	198.58	198.33	197.88	197.46	197.47	197.14	198.01	198.42	197.39	198.29	197.93	198.87	197.68	198.65	198.29	197.24	197.42	198.43	197.97	198.52	197.84	197.45	197.33	197.73	198.7	198.73	198.18	197.9	198.75	198.11
211.29	212.54	211.27	211.63	211.36	211.8	213.07	211.34	211.87	211.17	211.03	212.35	211.76	211.83	211.87	213.28	212.63	211.5	211.7	212.43	212.53	212.72	212.97	212.04	211.91	211.27	211.32	211.31	211.53	211.42	211.3	211.38	211.93	212.13	211.24	211.73	211.77	212.07	212.48	212.37	211	212.62	211.7	212.24	211.88	212.64	211.72	211.12	212.25	211.26
204.61	203.67	203.67	203.48	203.28	203.75	204.64	203.23	204.7	203.68	204.49	202.96	203.89	202.95	205.02	204.6	202.6	203.21	203.65	203.59	203.6	203.38	202.84	203.65	203.12	204.08	203.76	203.5	203.11	203.47	204.09	203.66	203.14	202.7	204.1	203.64	204.03	204.18	203.27	204.04	203.53	202.98	202.92	203.85	203.12	203.28	204.71	204.09	203.04	203.9
211.07	211.95	211.83	210.94	210.69	211.35	211.29	211.12	211.62	211.31	211.15	211.27	211.54	212.13	211.1	212.01	210.08	211.87	210.1	210.96	211.37	211.75	212.31	211.8	211.39	212.16	211.27	212.23	211.17	210.84	211.59	211.65	211.82	211.98	212.09	211.32	212.56	211.15	211.24	211.89	211.72	211.68	211.39	211.12	211.14	211.87	211.69	211.22	212.09	211.22
208.28	206.92	207.14	206.93	208.04	207.55	206.99	208.08	208.41	207.29	207.4	207.44	208.22	207.08	207.89	207.21	207.5	207.63	207.53	208.79	207.82	207.86	207.36	207.09	207.39	207.67	207.25	206.89	207.78	207.22	207.99	206.84	206.69	208.89	207.68	206.88	206.5	207.61	206.68	207.05	207.34	207.52	207.32	208.97	208.1	208.59	207.44	207.23	208.06	207
212.89	213.26	212.16	212.84	214.23	211.7	211.51	212.23	211.15	212.7	212.5	212.68	212.88	212.29	212.02	213.13	210.83	211.77	211.64	213.31	212.65	211.47	211.93	212.13	212.75	211.79	211.39	212.36	212.69	211.71	212.35	212.87	212.5	212.68	212.49	211.84	212.2	212.69	212.14	213.09	213.06	212.26	211.71	212.86	211.7	211.84	211.68	211.8	212.15	212.86
202.49	203.86	203.07	203.66	203.22	203.41	202.88	203.03	204.35	204.74	202.18	203.56	204.1	203.52	203.97	203.65	203.02	203.44	203.6	203.17	203.77	203.91	203.15	203.49	203.95	204.09	202.91	202.87	204.26	204.17	203.53	204.7	204	203.03	204.04	204.16	202.96	203.8	201.89	203.18	203.19	203.33	203.54	204.78	204.31	202.52	203.07	205.31	203.22	204.04
202.2	200.5	201.31	202.42	200.54	201.42	201.2	201.63	200.43	201.72	201.16	201.48	201.95	200.32	201.17	201.47	201.51	200.66	201.04	201.31	201.45	202.25	201.73	201.08	200.85	200.63	201.66	201	200.87	200.63	201.53	201.47	201.97	200.98	201.28	200.52	201.8	201.31	201.79	200.72	202.46	200.91	200.51	201.58	201.36	200.2	201.9	200.75	201.01	201.23
214.31	212.98	213.34	213.14	213.93	211.97	213.38	212.55	211.99	213.32	213.16	211.85	214.01	212.66	211.91	212.47	212.86	213.09	212.41	212.84	212.84	212.93	214.02	212.36	212.94	211.78	213.78	212.8	213.71	213.01	213.09	212.59	213.14	212.2	212.48	212.83	213.76	211.66	212.73	213.06	212.99	214.34	213.93	212.98	212.14	212.47	211.48	213.27	213.48	214.81
201.78	203.44	202.4	202.11	202.45	202.26	202.68	201.38	202.31	203.1	202.41	202.39	203.54	202.25	203.14	202.23	203.21	202.83	202.58	202.84	203.96	202.13	203.78	202.37	202.2	203.46	202.42	203.53	202.86	201.46	201.67	202.43	203.69	202.88	203.1	201.86	201.15	202.67	202.7	202.58	202.27	202.76	201.93	203.75	202.25	203.28	203.45	201.93	201.93	202.66
200.03	200.54	200.63	199.16	198.57	199.77	200.59	199.9	200.23	199.93	200.55	199.86	200.13	200.45	200.4	199.69	200.49	199.73	201.04	199.82	200.42	200.73	199.87	201.28	199.34	200.03	200.32	199.78	199.92	200.2	201.34	200.37	200.26	199.41	199.76	200.1	200.13	199.98	199.59	202.13	199.86	200.48	200.33	200.77	201.16	199.87	199.76	201.49	201.42	200.47
199.01	200.63	200.02	201.26	201.65	199.29	200.04	200.11	200.76	200.43	200.52	200.1	199.95	199.7	200.49	199.59	199.97	200.18	199.85	200.03	200.02	200.21	200.97	199.92	200.62	200.84	199.7	200.97	200.29	199.73	199.44	200.4	199.76	200.81	200.42	200.96	200.01	199.66	201.36	199.15	200.64	199.87	200.61	199.34	199.65	199.96	200.26	200.69	200.05	200.93
212.87	212.68	212.72	212.8	212.14	213.56	213.1	210.88	210.9	212.91	213.37	212.95	213	212.04	211.79	211.66	213.18	210.92	211.47	212.11	213.17	211.8	213.36	212.2	212.65	212.09	213.11	212.66	213	213.05	211.91	212.04	212.21	211.09	212.41	211.37	212.35	212.78	212.19	212.82	213.15	212.93	212.69	211.96	212.67	212.04	211.85	212.7	212.81	212.97
208.15	209.03	208.31	209.16	208.36	209.43	208.7	207.96	208.67	209.58	209.47	209.52	209.14	209.37	209	208.83	208.8	208.42	208.21	208.72	207.34	209.23	208.08	209.7	209.58	208.89	209.31	209.57	209.27	207.42	208.54	208.75	209.25	209.29	209.06	209.43	208.1	209.36	209.41	209.19	208.34	208.14	209.11	209.68	208.31	209.32	208.36	209.86	210.33	208.19
212.71	213.55	212.22	211.76	211.54	211.71	211.56	212.11	211.38	211.51	211.27	212.23	211.28	211.81	212.48	212.22	212.33	210.63	211.66	212.18	212.38	210.99	210.42	211.71	212.98	212.44	212.26	211.77	211.1	211.66	211.67	211.94	211.7	211.41	211.57	211.95	211.06	211.45	210.6	212.08	211.55	210.52	211.36	211.66	211.52	210.8	211.71	211.66	211.03	210.88
210.57	211.95	211.1	211.75	210.75	210.65	211.92	212.53	211.43	212.07	212.05	211.91	212.66	211.54	211.86	211.37	211.27	210.91	212.16	211.17	212.2	210.8	210.54	212.03	211.44	212	211.1	211.67	211.16	212.07	212.55	212.29	211.55	211.97	212.14	212.15	210.43	212.2	211.26	211.95	211.77	211.46	211.74	211.84	212.02	212.25	211.21	212.4	212.19	212.3
202.94	202.35	202.69	202.18	202.72	202	201.71	203.26	202.96	203.24	202.65	201.25	202.53	202.69	201.84	201.59	202.45	202.78	202.59	202.85	202.78	202.4	203.45	202.29	201.87	201.73	203.98	202.62	202.7	202.58	202.6	203.45	202.88	201.39	203.29	202.69	202.96	202.17	202.49	202.64	203.69	202.28	203.18	201.72	202.79	203.45	202.86	202.13	201.82	202.36
198.73	198.44	197.78	200.36	199.47	199.35	198.67	199.21	199.16	200.85	200.02	200.43	199.2	200.12	199.51	200.02	199.52	198.77	198.37	200.78	199.38	199.89	199.51	199.09	200.13	200.43	200.64	199.07	199.28	198.82	200.01	199.07	199.38	199.95	199.09	199.43	198.89	198.86	198.07	199.45	198.84	198.73	199.81	199.6	199.44	199.29	199.58	199.94	200.05	199.43
199.36	201.31	200.16	200.42	199.18	200.12	200.88	200.84	197.92	200.6	200.16	201.12	199.81	200.94	201.02	200.63	200.14	200.07	200.72	201.15	200.52	201.21	200.56	200.16	201.66	200.34	199.54	200.54	201.11	201.24	200.45	200.9	199.1	200.86	201.01	199.72	198.89	199.74	199.75	199.85	200.84	201.84	200.27	200.62	200.52	200.22	199.31	200.57	200.82	200
208.34	208.8	207.94	208.41	209.06	208.25	208.91	209.97	207.16	207.86	209.2	207.34	208.48	208.1	207.71	209.14	209.25	208.91	207.76	209.24	208.78	209	207.94	208.5	207.68	207.61	209.42	208.01	208.06	209.52	209.32	208.34	209.02	208.99	208.61	208.02	208.85	208.91	207.85	208.19	209.39	208.68	209.21	208.11	208.97	208.78	209.74	209.15	208.24	209.41
202.48	203.35	202.62	202.14	202.54	201.75	202.3	201.71	201.32	202.19	202.01	202.87	201.85	201.57	202.48	201.62	202.04	201.29	202.18	202.33	203.51	202.29	201.99	202.36	201.06	200.98	200.94	202.46	202.47	202.53	202.59	202.35	201.8	201.99	202.11	201.33	203.21	202.62	202.44	202.76	202.24	202.73	202.33	202.89	202.29	201.94	203.59	202.1	201.96	201.06
211.56	211.76	211.18	212.1	211.81	211.69	211.93	210.93	211.84	211.06	212.16	211.57	211.16	212.24	213.1	211.82	211.18	212.06	211.24	211.91	211.62	210.35	210.87	210.72	211.24	211.85	211.43	211.63	211.36	212.09	211.65	211.29	211.08	211.9	213.29	211.56	211.1	210.52	211.97	211.22	211.45	212.46	211.53	211.69	211.6	211.7	211.55	212.88	212.52	211.88
205.08	205.47	204.7	205.51	204.36	204.9	205.27	205.04	204.75	204.79	204.64	205.02	204.27	204.32	204.62	204.16	203.95	204.98	206.06	205.17	204.72	204.01	205.61	204.3	204.53	205.76	204.39	204.07	205.52	205.4	205.1	205.14	205.64	203.58	204.43	205.11	205.85	205.33	204.14	203.61	204.25	204.31	204.68	204.56	205.87	204.47	203.65	204.75	204.98	204.29
219.3	218.39	217.03	218.65	216.52	217.56	217.8	217.44	218.63	218.86	217.01	218.24	218.04	218.65	218.38	217.45	217.92	218.61	218.47	218.04	219.08	217.81	217.81	217.48	217.83	218.65	218.03	218.29	217.63	217.36	218.34	217.64	218.47	218.1	217.48	218.33	217.71	218.54	217.98	217.95	218.11	218.6	218.32	217.99	217.4	218.21	217.56	217.46	218.42	218.35
199.61	200.97	199.75	200.1	200.35	200.17	200.12	201.12	199.85	199.84	200.67	200.26	201.55	200.95	199.7	200.38	200.78	200.63	199.8	199.5	200.35	200.52	200.38	201.92	201.34	201.04	200.33	200.27	200.53	200.79	200.81	200.51	200.59	200.92	200.04	199.32	200.37	200.44	200.43	199.55	201.39	200.48	200.6	200.34	200.42	201.53	199.62	201.5	200.34	200.27
206.49	206.43	206.84	207.49	205.88	207.27	206.79	206.98	206.72	206.48	206.97	206.7	206.5	206.16	206.46	206.34	207.21	205.62	205.84	206.13	206.84	206.24	205.7	206.68	205.8	205.41	206.53	206.82	205.37	206.07	205.84	207.58	205.06	207.14	206.13	207.11	206.67	206.42	206.35	206.75	205.93	206.93	206.15	207.18	207.67	206.73	206.94	207.46	207.14	207.02
203.4	203.85	203.07	204.23	203.63	203.21	203.18	203.78	203.95	204.79	203.51	203.75	202.93	203.73	203.06	204	203.25	203.93	203.57	203.35	204.11	202.97	203.95	204.3	204.13	203.48	203.32	203.45	204.05	204.26	202.76	204.08	203.28	203.42	203.21	203.93	203.67	203.8	204.16	203.06	204.29	203.54	204.36	204.77	202.81	202.81	204.78	203.83	204.15	204.04
207.92	206.63	208.11	208.25	207.53	208.89	208.16	207.63	207.79	207.48	207.35	207.33	209.05	207	207.87	207.95	206.97	208.56	208.5	208.72	206.81	207.64	207.31	207.39	208.17	206.25	207.53	208.09	208	207.18	206.85	207.87	206.81	208.13	208.21	209.4	207.93	208.08	208.47	206.91	207.61	207.5	207.98	209.13	207.62	207.57	208.21	207.33	208.35	207.56
217.38	217.31	217.41	216.52	216.35	216.84	216.82	217.8	217.68	217	217.16	217.05	216.33	217.51	217.72	216.28	217.6	217.63	217.07	218.02	216.66	216.29	218.69	216.79	217.55	216.46	216.59	216.47	216.56	218.02	216.45	217.64	216.65	217.08	218.14	216.84	216.21	217.3	217.49	216.2	217.2	217.66	216.83	217.05	217.11	217.12	215.75	216.73	217.82	217.72
217.34	217.62	217.97	216.51	217.18	216.83	217.8	215.78	216.77	216.01	215.74	217.44	217.88	217.53	217.93	217.23	217.77	217.05	216.26	217.78	216.84	216.85	216.6	217.64	216.1	217.37	217.59	216.4	217.58	216.93	215.89	217.7	216.97	217.39	215.77	216.97	217.13	216.82	217.18	217.39	217.86	217.3	216.89	217.47	217.3	216.8	217	217.12	216.72	218.85
212.02	212.42	212.42	212.24	212.39	212.36	212.06	211.38	211.54	211.77	210.79	210.9	210.97	211.91	212.89	211.26	212.63	211.5	210.87	211.78	210.87	211.77	211.29	210.97	212.41	211.8	212.42	212.72	212.28	211.97	212.64	213.23	211.92	211.49	211.7	212.19	212.34	211.33	211.43	212.26	211.72	212.8	211.95	212.21	212.25	212.67	212.27	211.8	211.02	211.34
205.62	204.65	204.42	204.78	204.92	205.1	204.04	202.72	204.63	204.98	204.21	204.81	205.41	205.45	204.11	205.75	204.48	204.91	204.3	205.13	204.49	204.51	204.93	204.8	204.38	205.16	202.62	204.61	203.1	204.98	204.88	204.44	204.94	204.69	204.19	204.8	205.65	205.09	205.99	204.32	205.2	204.44	205.16	204.92	205.46	204.55	204.99	204.92	205.09	204.29
209.04	209.65	209.79	209.92	208.62	209.54	209.85	210.13	209.44	210.32	209.78	209.01	210	209.63	209.26	209.14	209.33	209.39	210.85	209.09	208.69	210.07	209.86	208.48	209.18	208.5	210	209.84	209.55	210.43	208.44	209.04	208.67	209.21	210.07	209.52	209.11	208.74	209.78	209.13	209.31	209.92	209.28	208.48	207.98	208.94	209.97	209.84	209.56	209.19
208.84	207.32	207.81	206.71	207.59	207.25	208.14	209.1	208.06	207.13	207.91	207.98	208.25	207.47	207.62	207.35	207.43	207.55	207.68	208.61	208.71	206.08	206.9	208.58	207.47	208.66	207.06	206.98	207.62	208.17	207.23	207.78	208.27	208.35	206.68	208.01	209.21	207.76	208.52	207.08	208.29	208.6	208.56	208.14	207.21	206.58	207.64	207.75	208.58	208.01
203.12	203.78	203.37	203.1	203.9	203.97	203.9	204.08	203.1	203.56	202.99	203.53	202.76	203.22	201.8	203.84	203.7	202.52	203.04	202.37	203.87	204.3	203.41	202.62	202.51	202.84	203.78	202.71	203.05	203.57	203.2	203.53	202.24	203.66	202.72	204.07	203.58	203.74	202.89	203.33	202.55	202.7	201.82	203.26	201.46	202.91	202.83	202.89	203.26	203.79
212.01	210.93	210.68	212.61	210.88	213.12	211.78	211.47	212.79	211.92	211.67	211.9	212.38	210.91	211.89	212.65	212.19	211.68	210.82	212.22	212.4	212.19	212	211.57	211.74	212.73	211.49	210.94	211.08	211.47	212.18	212.91	213.13	211.01	212.06	211.76	211.27	213.06	211.32	211.4	212.34	212.75	211.48	211.42	211.43	211.02	211.68	211.99	212.85	212.17
212.02	212.03	211.9	210.53	212	212.19	210.91	211.8	210.4	211.54	211.52	212.42	211.26	211.35	211.63	212.38	211.2	211.12	211.56	211.8	211.24	212.05	211.62	211.47	210.93	212.13	211.51	211.93	211.84	211.21	211.35	212.05	210.89	211.77	211.19	211.56	211.37	211.63	211.1	211.24	211.49	211.95	211.79	211.26	211.34	211.5	210.97	211.63	211.24	210.71
206.19	205.87	205.35	206.79	207.2	206.7	205.3	204.62	206.06	205.69	206.53	206.5	207.6	206.93	206.35	205.15	207.7	205.02	206.64	207.34	205.99	206.56	205.71	207.47	206.48	206.9	206.43	207.28	207.2	206.86	205.98	206.85	205.62	206.89	207.54	206.42	206.47	205.82	206.49	205.6	205.82	205.67	206.06	207.24	206.4	206.53	206.64	205.97	205.17	205.47
203.01	204.64	203.93	203.91	203.22	203.42	202.7	204.47	204.51	204.38	203.78	203.15	203.28	204.59	204.7	204.26	203.08	203.51	204.33	204.6	203.72	204.12	203.73	204.89	203.67	203.66	204.12	203.51	203.81	202.86	205.07	204.53	203.55	203.46	204.57	203.58	204.04	203.84	204.94	204.18	204.33	203.95	203.8	204.65	203.9	204.71	203.86	203.16	203.36	203.13
207.37	208.29	207.41	208.51	207.61	208.29	207.19	208.31	208.35	207.26	207.27	208.25	207.07	207.46	208.45	207.48	207.51	207.94	207.71	206.74	206.16	208.32	207.44	207.26	206.83	207.86	208.13	207.35	206.87	207.69	208.8	207.64	208.64	207.72	207.71	208.11	207.3	208.74	207.68	207.06	207.77	207.16	205.97	206.88	207.36	208.87	207.12	206.97	207.28	208.61
194.06	194.74	193.61	193.69	193.49	194.53	193.11	193.93	194.39	194.05	193.93	193.59	193.51	195.24	192.95	194.59	195.22	194.86	194.8	194.26	194.43	194.84	194.54	194.33	194.5	195.2	193.08	195.01	194.08	194.53	193.77	194.92	193.85	193.62	195.02	194.33	194.69	193.65	194.3	194.98	194.48	193.97	194.77	194.11	194.71	194.48	194.2	194.21	194.82	194.06
208.06	207.18	209.13	207.18	207.66	207.12	207.26	208.02	208.06	207.98	206.89	207.96	206.75	207.8	206.48	207.71	206.62	207.48	207.26	207.04	208.88	207.04	207.34	208.05	208.67	208.87	207.22	208.36	206.82	207.48	207.47	208.04	207.92	208.08	207.91	208.89	207.65	206.65	208.19	207.71	208.04	208.28	207.74	207.53	207.8	208.4	207.7	207.76	207.11	208.52
200.69	200.47	200.6	199.81	200.28	200.79	199.66	200.24	199.91	199.89	201.08	200.26	200.57	199.38	201.66	200.75	199.76	200.37	200.12	201.8	201.03	200.02	200.59	199.62	199.91	200.26	200.94	200.06	199.57	200.02	200.29	200.66	199.38	199.97	200.87	200.65	201.06	200.12	200.3	200.02	198.99	200.32	199.98	199.2	201.01	200.98	199.85	200.13	199.53	199.61
200.64	199.45	201.31	201.01	199.99	201.06	200.02	200.51	199.32	199.85	201.76	201	200.04	200.62	199.76	200.01	200.08	200.61	199.7	201.08	201.38	200.41	200.71	199.91	199.81	199.47	200.36	200.85	201.08	198.88	200.96	200.8	201.59	201.37	200.59	199.87	199.91	199.9	199.47	200.2	200.58	200.43	200.03	200.34	200.78	200.56	200.81	199.69	200.41	200.06
211.79	212.24	212.59	213.22	211.48	212.44	213.97	213	212.79	212.2	212.67	213.37	212.26	212.17	213.76	212.82	212.18	213.17	213.24	212.59	212.69	213.28	212.36	212.29	212.71	212.75	213.38	213.08	213.14	212.78	212.57	214.13	211.64	213.35	212.87	211.39	213.17	214.35	211.67	213.12	212.88	213.24	214.2	214.01	213.05	213.57	212.13	212.15	212.7	213.09
217.16	216.68	217.22	217.76	217.13	217.6	215.96	217.49	217.09	216.25	216.98	217.43	217	217.43	217.71	217.67	216.18	216.52	217.6	217.32	217.38	218.13	217.25	216.87	218	216.76	217.07	216.44	216.53	217.04	217.6	217.43	216.61	217.03	216.83	217.02	217.59	216.98	216.81	216.85	216.3	217.08	216.43	217.11	216.53	217.03	216.87	216.39	216.8	217.39
216.12	216.63	216.57	216.77	216.13	216.43	217.22	217.59	217.56	215.86	216.98	216.41	216.96	217.23	217.11	216.16	216.37	216.4	217.87	218.61	216.12	218.3	217.2	217.03	217.46	216.96	217.61	216.79	216.86	217.29	217.23	217.11	216.75	217.17	217.34	215.77	216.72	217.86	217.97	216.98	217.41	217.13	217.46	217.04	215.88	216.5	216.57	215.96	216.81	216.21
208.14	208.2	207.48	208.13	208.46	207.18	206.82	207.97	208.96	208	208	208.07	209.76	206.4	208.74	207.94	208.53	207.06	207.78	208.03	207.71	208.12	208.47	206.88	208.6	207.77	206.99	206.48	207.49	207.91	206.77	208.62	208.24	207.58	208.32	208.07	207.34	208.58	208.47	208.36	207.7	207.55	207.36	207.02	208.37	208.61	208.14	207.43	207.85	207.78
213.59	213.68	213.33	214.46	213.64	213.73	213.78	213.75	214.71	214.17	213.79	214.09	213.42	214.61	213.83	215.29	213.45	214.26	214.64	214.3	213.28	213.82	214.04	214.25	212.64	213.62	214.15	214.75	214.05	213.75	214.58	213.87	213.45	212.71	214	214.64	214.82	215.33	214.49	213.78	213.51	213.99	212.58	214.14	213.58	213.45	213.87	213.53	213.94	214.67
207.96	207.87	208.03	208.51	207.95	207.59	208.13	207.03	207.44	207.95	208.84	208.2	208.06	208.07	206.87	209.22	207.7	208.54	207.51	208.17	207.64	208.65	207.88	206.96	207.4	208.93	207.9	207.98	207.34	208.12	208.2	207.17	208.57	208.09	207.63	207.88	208.04	207.79	207.35	207.63	208.13	208.08	206.99	207.78	208.17	207.02	207.6	207.76	206.87	206.95
208.04	208.79	207.63	208.44	207.63	208.68	208.7	207.29	208.65	208.49	208.41	208.15	207.86	208.13	208.55	207.89	208.78	209.1	207.59	208.36	208.77	207.36	208.67	207.47	209.3	208.35	208.14	208.66	208.43	207.18	208.23	208.53	207.95	207.92	207.74	208.74	208.3	207.1	207.95	208.67	207.84	209.44	208.9	208.85	209.66	208.55	208.76	208.05	208.7	208.58
200.69	201.81	201.48	200.63	201.43	202.39	200.92	200.82	201.54	201.26	201.04	200.4	201.3	201.27	201.61	200.72	200.99	201.8	200.53	200.42	201.42	201.87	200.46	201.83	200.57	200.82	200.53	200.42	201.43	200.82	201.05	201.51	200.49	200.09	200.33	200.13	201.4	201.75	200.99	201	201.21	199.95	200.58	201.13	202.32	201.73	200.43	200.68	201.33	201.35
194.05	194.05	194.91	194.65	194.85	195.02	194.16	194.79	193.33	193.46	194.43	193.07	194.5	195.01	194.47	193.76	194.08	193.73	193.4	194.11	195.24	194.52	194.07	194.85	194.28	193.99	193.51	194.01	194.13	194.69	194.05	194.74	194.75	194.08	194.21	194.4	194.06	194.91	194.06	194.8	194.91	194.47	193.8	194.35	194.35	194.1	194.34	193.6	193.74	194.3
203.57	203.86	203.3	203.89	203.26	203.74	203.51	204.25	203.88	204.17	204.52	203.4	202.34	203.13	203.53	203.57	203.31	203.13	203.94	203.33	203.39	203.09	203.4	203.12	203.62	204.04	204.43	204.37	204.61	204.29	203.33	203.58	203.34	203.19	203.08	202.61	204.54	203.5	204.99	202.25	204.1	203.6	203.36	203.78	203.37	203.23	204.42	204.52	203.27	204.34
217.36	218.28	218.16	217.97	218.29	218.41	217.54	218.41	218.1	218.45	217.18	217.3	216.99	217.51	218.06	218.35	218.81	217.56	218.14	218.33	217.99	218.17	217.53	216.99	218.09	219.23	218.3	217.82	217.33	217.29	217.36	218.09	218.44	216.44	219.01	218.43	218.62	217.37	217.42	218.35	217.48	217.31	217.03	217.49	218.6	217.93	217.2	218.39	218.12	217.99
211.24	211.33	211.09	212.2	211.66	210.93	211.98	211.57	211.93	211.58	212.17	212.66	212.41	211.68	212.13	211.41	211.75	213.09	212.01	212.61	213.48	211.74	211.31	211.65	211.37	211.88	211.77	211.97	211.16	210.93	211.17	212.25	212.13	212.14	212.37	211.08	211.42	211.66	211.83	211.5	212.09	211.78	211.61	212.55	211.58	212.55	211.59	212.48	211.51	212.16
192.67	194.37	194.1	194.12	195.13	195.42	194.49	193.25	194.81	193.82	194.51	194.34	194.1	195.02	194.68	193.11	194.89	194.12	194.88	194.86	192.67	194.04	193.31	193.96	194.76	194.61	193.99	193.56	193.47	194.52	193.29	194.66	191.99	193.76	194.33	193.73	194.44	194.84	194.52	192.63	194.8	194.42	194.65	194.15	193.73	193.56	193.97	194.77	194.14	194.19
211.08	211.82	211.47	212.72	211.99	211.68	211.95	210.99	210.95	212.55	211.28	212.02	211.23	210.42	210.83	211.27	211.32	210.35	212.31	211.82	211.19	211.77	211.58	211.86	212.2	210.48	212.39	212.38	211.5	211.79	211.8	211.11	211.2	212.48	212.08	211.84	211.71	212.68	212.13	212.4	212.1	211.02	211.91	211.66	211.56	211.85	211.87	210.55	210.95	212.07
204.37	204.8	204.48	204.56	204.6	204.98	204.58	204.41	204.41	204.89	204.79	205.7	204.48	204.37	205.02	203.47	205.81	204.66	205.32	205.09	204.67	204.24	205.26	204.55	204.16	204.48	205.19	205.58	203.95	204.93	204.93	205.68	203.32	204.96	205	204.94	205.29	204.9	204.61	205.43	203.82	204.09	204.63	204.01	205.17	204.29	205.05	204.4	204.55	205.22
203.52	203.92	203.67	203.08	203.25	202.91	202.95	203.12	203.68	202.63	202.36	204.38	202.79	202.92	202.77	202.71	204.22	203.73	202.68	203.63	202.44	203.02	203.39	202.8	203.67	203.68	202.33	203.47	203.34	202.76	203.9	203.53	202.01	202.91	202.38	203.75	202.14	203.03	202.52	202.88	204	202.35	202.7	202.47	202.64	202.71	203.03	202.2	204.52	204.77
203.82	203.87	203.16	204.25	205.13	204.04	203.74	203.48	203.31	203.99	205.06	203.5	203.25	203.29	204.01	203.32	204.49	204.31	204.3	204.88	204.11	203.32	203.29	203.91	203.53	202.09	204.91	203.08	204.32	203.32	203.22	205.36	204.79	203.22	204.38	205.02	204.16	203.67	203.19	203.69	203.99	204.11	204.16	203.95	203.57	204.55	204.1	203.59	204.16	203.24
211.09	212.74	211.35	210.61	211.77	210.35	211.23	213.18	210.88	211.7	210.86	211.67	210.46	211.61	212.06	211.58	210.99	211.62	212.24	211.53	211.13	211.1	210.55	210.37	211.15	211.84	211.33	211.3	211.71	211.79	209.94	210.83	211.55	211.18	211.72	211.4	211.83	211.84	211.5	211.8	212.67	211.94	213.46	210.92	210.85	212.15	210.96	212.1	212.2	212.24
213.78	213.39	214.61	213.68	213.08	213.2	214.24	214.96	213.87	213.96	213.53	213.98	213.59	214.16	213.79	213.49	214.2	213.13	211.85	213.77	214.02	213.71	212.63	212.5	213.88	214.39	213.53	213.42	213.48	213.39	212.86	213.55	214.63	214.21	214.15	213.87	214.76	212.51	212.51	213.71	214.73	214.08	212.43	214.92	213.12	213.57	214.05	213.66	213.21	214.14
208.3	207.75	209.5	208.19	208.32	209.29	207.48	209.18	208.77	209.24	208.39	209.46	208.38	207.94	208.74	208.81	208.98	208.45	209.71	209.38	209.11	208.95	209.12	208.66	209.45	209.36	209.6	209.42	208.52	208.4	209.07	208.34	208.85	209.12	209.14	208.49	209.38	208.83	208.73	208.74	208.77	209.42	208.48	208.14	208.15	209.21	208.38	207.24	208.36	209.02
216.97	216.62	217.44	216.77	217.6	217.34	217.53	217.95	216.73	217.59	215.7	218.33	217.17	217.43	217.14	216.92	216.67	216.93	216.93	215.55	217.35	217.33	217.97	216.92	216.98	218.14	217.36	217.1	216.88	218.32	216.92	217.34	217.27	217.3	218.37	216.74	217.16	217.34	217.47	217.53	216.49	216.63	216.54	217.5	217.79	217.51	217.21	217.51	216.4	217.95
207.69	208.17	207.92	207.54	208.44	208.06	207.4	207.88	206.73	208.31	206.91	208.85	208.67	208.18	206.6	207.6	207.15	208.62	208.64	207.21	207.49	208.69	207.36	207.53	205.86	207.42	206.66	207.3	208.5	207.87	208.25	207.67	207.74	208.25	206.52	207.87	209.39	208.07	207.44	208	207.7	208.9	208.27	208.48	206.86	207.17	207.57	208.46	208.48	207.62
207.6	208.12	209.33	208.49	208.55	208.32	209.27	209.09	209.3	208.49	208.12	207.86	208	209.39	207.66	207.95	207.95	208.86	208.76	208.43	209.01	208.99	208.58	206.37	208.44	208.18	207.49	209.04	208.34	209.02	209.18	208.73	209.62	207.89	207.74	208.46	208.13	207.74	208.55	209.43	209.39	208.66	209.21	208.39	208.68	207.73	208.67	208.31	209.31	209.08
207.45	208.67	206.47	208.07	207.57	207.75	207.97	208.68	207.87	207.81	207.62	207.58	205.9	207.96	208.05	207.23	207.63	207.96	206.88	207.97	207.04	208.44	208.01	208.34	206.9	208.07	208.45	207.9	208.57	207.55	207.53	207.96	208.66	207.3	208.51	206.97	209.03	207.62	207.58	207.99	208.34	208.21	207.7	207.17	208.55	208.05	206.59	207.14	208.02	209.62
199.38	199.97	200.62	200.48	200.22	199.28	200.14	199.27	199.99	199.9	199.37	199.46	199.36	198.66	198.97	198.96	200.09	198.46	198.89	198.3	199.99	199.84	198.49	200.52	199.92	199.94	199.55	199.41	199.3	199.38	198.96	198.79	199.58	199.89	198.42	199.81	198.65	200.37	199.25	199.74	198.93	199.44	200.23	200.98	199.15	200.23	200.24	199.36	200.45	198.67
208.85	208.44	207.22	208.23	208.98	209.26	208.76	209.2	208.58	208.52	208.33	208.93	209	208.82	209.1	207.07	208.08	208.49	208.94	209.35	208.96	208.56	208.86	208.74	208.38	208.51	208.46	209.1	208.44	208.61	208.94	208.75	208.05	209.71	209.07	208.52	207.62	208.09	208.25	208.86	207.96	207.65	208.83	208.64	208.83	208.35	208.59	207.94	208.43	208.95
210.45	207.86	208.03	208.04	208.1	207.86	207.97	208.98	209.03	208.41	208.21	207.83	208.3	208.71	209.08	208.97	208.57	208.8	209.53	207.75	209.06	209.17	208.62	208.93	208.31	208.86	209.62	207.04	207.6	208.73	209.08	209.61	208.91	210.18	208.45	208.85	209.47	209.03	208.24	208.18	208.76	208.63	208.69	208.04	208.93	208.37	208.8	209.42	209.32	209.06
218.13	218.02	216.67	218.4	217.99	218.32	217.19	216.15	218.17	217.72	216.42	217.9	216.64	218.6	218.03	217.47	218.65	218.62	218.21	217.14	217.5	217.88	218.29	218.15	217.24	218.32	217.87	217.47	217.94	217.89	216.45	217.88	216.92	218.27	218.19	218.7	217.75	217.21	218.37	217.2	217.96	218.54	217.45	218.52	218.12	218.77	217.69	217.04	218.58	217.43
217.21	216.34	216.92	217.32	216.12	216.57	217.22	217.23	216.28	217.55	216.96	216.84	216.39	216.86	216.65	216.98	216.66	217.26	217.67	216.63	217.23	217.59	216.23	215.89	218.33	216.27	216.94	216.7	216.1	217.31	217.49	215.54	217.26	217.07	217.02	216.89	216.63	216.74	216.44	217.5	217.29	217.1	216.47	217.75	216.2	216.62	216.5	217.89	216.1	217.82
201.3	200.77	200.65	200.28	200.08	200.29	199.68	201.34	200.42	201.36	199.86	199.84	201.18	199.84	200.23	199.54	200.33	200.13	200.27	200.16	200.18	200.19	200.3	200.63	201.5	199.94	200.56	199.65	200.13	201.65	199.61	200.93	200.33	199.98	201.45	200	201.05	199.87	199.78	200.91	201.4	200.74	200.53	201.95	200.54	200.84	200.83	199.91	200.7	201.44
212.75	212.11	212.79	211.81	211.08	211.07	211.8	212.01	211.66	211.47	212.49	211.87	211.75	211.33	213.3	210.7	211.79	211.69	212.43	211.94	211.72	212.53	211.85	211.74	211.02	211.79	211.68	211.6	211.59	212.8	211.53	211.5	212.08	213.05	212.82	211.63	212.17	212.84	212.57	212.31	211.05	212.08	211.58	211.4	211.64	212.01	212.33	211.29	210.35	211.75
206.95	206.73	208.33	207.83	207.56	207.65	208.72	208.28	207.97	208.37	207.74	207.49	206.89	208.12	208.47	207.25	206.76	207.39	207.63	206.97	206.21	207.83	207.01	207.85	207.31	208.65	208.21	206.49	207.89	208.41	207.22	207.98	207.08	207.73	208.22	208.15	207.77	206.58	207.46	207.55	206.83	206.62	208.5	208.21	207.26	207.14	207.64	206.84	207.6	207.4
200.64	201.28	200.66	201.28	201.21	199.83	199.16	199.89	200.79	200.03	200.37	200.93	199.93	200.83	201.36	201.07	200.15	200.68	200.05	201.28	200.76	201.39	200.75	200.09	201.27	200.44	200.45	200.78	200.64	201.84	201.97	202	200.86	201.06	200.11	200.95	200.05	201.11	201.42	200.23	201.19	200.01	199.61	201.43	200.22	200.29	199.81	200.3	201.12	199.97
204	205.1	203.07	204.21	203.69	204.28	205.17	204.19	204.48	203.38	204.11	204.15	204.76	204.16	204.2	202.96	203.11	202.7	204.65	205.13	202.61	204.02	204.18	205.08	203.39	203.6	204.27	203.77	204.95	204	204.17	202.39	204.56	203.13	204.41	203.42	204.37	204.45	204.71	204.38	202.79	202.96	204.79	202.98	204.18	203.67	203.53	204.15	202.93	202.92
211.11	211.78	211.03	212.31	211.3	211.1	211.48	211.93	211.88	211.49	212.06	210.79	211.46	211.14	210.95	212.42	211.76	211.69	212.83	211.38	211.93	211.98	213.13	210.97	211.74	212.5	212.47	211.89	212.65	212.58	211.41	211.13	211.45	211.94	212.41	211.8	210.68	211.88	212.17	211.68	211.57	211.66	211.79	211.09	211.07	212.35	211.79	210.85	211.14	211.86
206.44	206.63	206.17	206.81	205.23	206.19	206.84	205.94	206.04	206.18	206.07	207.69	206.52	206.52	206.77	206.8	206.41	206.55	207.19	206.38	204.98	206.71	206.27	206.82	205.96	207.11	206.35	206.62	206.01	205.14	206.55	206.22	205.27	207.72	206.48	207.82	206.05	205.42	206.63	207.49	205.62	206.39	205.79	206.78	206.08	206.26	205.38	207.25	206.24	207.43
212.83	214.91	212.4	212.32	212.54	213.83	214.54	214.05	213.79	213.14	213.98	213.41	214.3	214.13	212.56	213.72	213.36	213.25	214.38	213.55	213.57	214.39	213.24	213.57	213.76	213.28	213.36	213.55	214.53	214.1	214.12	213.53	213.4	212.6	215.15	213.3	213.43	213.45	213.82	214.85	214.5	214.41	214.19	212.86	215.02	213.57	213.38	213.97	213.32	214.24
208.28	208.02	207.91	206.99	208.41	208.42	207.21	208.86	208.12	208	207.82	208.79	208.76	207.99	208.49	207.9	207.75	208.53	206.27	207.51	207.52	207.93	208.05	207.69	207.34	207.36	207.76	207.3	208.23	208.39	208.75	207.81	206.52	207.97	206.83	208.38	208.8	209.04	206.89	207.48	208.09	207.34	208.04	207.19	208.34	207.28	207.16	207.63	208.09	207.65
208.02	208.44	208.88	208.98	209.18	208.17	208.12	207.7	208.31	209.01	207.58	209.61	207.46	208.45	207.5	208.18	209.58	208.49	209.5	208.33	207.47	208.35	209.08	207.97	209.14	208.16	208.96	209.02	208.43	207.83	207.67	208.5	208.27	208.41	208.9	207.72	207.99	208.76	208.33	207.81	208.15	208.17	207.14	209.21	207.87	209.22	208.37	208.1	208.46	208.06
211.71	211.71	210.02	212.23	212.7	212.18	212.21	211.8	211.58	211.7	211.56	211.65	212.04	211.71	211.88	213.13	211.56	210.86	211.31	212.81	211.83	211.22	212.36	212.5	210.84	211.35	211.7	211.19	211.8	212.2	212.24	212.24	212.33	211.48	212.02	212.76	212.06	212.42	211.74	211.3	212.43	211.02	212.13	211.8	212.15	211.24	212.38	212.11	213.29	211.45
213.62	212.45	213.42	212.39	213.32	213.99	213.55	212.78	212.38	213.61	213.71	212.91	211.91	212.99	212.33	213.09	214.22	213.3	212.5	213.41	212.99	212.95	212.57	212.88	213.83	212.99	212.4	212.62	213.8	213.66	213.73	211.95	212.92	213.64	212.45	213	212.94	213.65	213.21	212.53	212.02	211.71	213.02	212.48	212.73	213.34	212.56	213.83	212.26	212.49
210.3	208.98	208.11	208.15	209.16	208.7	207.85	208.03	209.03	208.81	208.99	208.84	208.86	208.65	208.96	210.44	209.63	208.26	208.49	208.3	208.14	208.14	209.3	208.03	209.73	208.49	208.76	208.61	208.81	208.65	209.04	208.53	208.41	207.94	209.56	208.09	209.15	209.01	208.22	209.12	209.48	207.67	208.14	208.83	208.85	209.2	208.76	208.35	209.03	208.67
204.19	203.86	204.08	203.75	202.96	204.08	203.63	203.47	203.24	203.81	204.05	203	204.03	203.25	203.62	203.07	204.73	203.92	203.43	203.6	204.01	202.67	204.54	204.9	202.64	203.31	203.02	203.32	203.42	203.81	204.16	204	204.15	204.08	202.9	204.2	203.96	203.87	203.44	203.63	203.59	203.68	203.19	203.23	203.1	202.85	203.69	203.07	203.06	202.33
209.8	209.65	209.93	210.44	209.51	209.73	209.66	210.56	209.37	208.27	210.83	209.98	210.21	209.21	209.67	208.94	208.9	209.86	208.14	208.28	210.07	209.97	209.26	210.19	208.95	209.28	210.24	210.6	210.34	209.96	209.16	209.46	208.96	209.93	209.79	210.17	209.33	209.43	209.94	208.73	211.34	209.09	208.84	210.37	209.81	208.81	209.69	210.6	209.97	209.39
203.29	203.38	203.28	203.91	203.58	204.14	203.15	203.71	203.65	203.59	203.31	203.59	203.2	202.88	203.42	203.94	203.67	203.6	204.3	204.44	202.35	204.29	203.82	203.41	203.36	205.51	203.05	203.85	203.59	204.15	204.39	202.8	203.44	202.64	203.83	202.93	203.73	203.67	202.6	203.67	203.9	204.51	203.46	203.25	203.24	202.92	203.02	204.3	203.32	203.05
207.65	209.65	209.56	208.51	208.72	208.66	208.93	208.85	207.97	208.96	208.96	209.56	208.67	208.93	208.63	208.68	208.63	209.48	210.24	209.3	208.5	210.05	207.7	209.44	209.46	209.67	208.75	209.26	209.21	208.28	207.75	209.18	208.39	209.1	209	208.7	208.46	208.4	209.32	208.26	208.34	207.99	208.92	209.5	210.46	209.26	209.18	209.38	208.6	208.68
211.81	211.17	212	211.78	210.58	210.58	211.41	211.34	209.95	211.68	212.37	211.67	211.44	211.54	211.11	212.66	211.26	211.95	210.81	211.53	211.18	212.9	211.36	210.49	211.37	211.68	211.78	211.65	212.06	210.51	211.3	211.21	211.88	211.78	212.16	212.44	211.28	211.32	212.64	210.9	211.31	212.16	210.97	211.9	211.84	210.93	211.13	212.37	212.06	211.45
199.22	200.07	200.88	201.34	199.68	201.31	200.41	199.84	200.03	200.89	200.41	201.65	200.12	199.11	200.77	200.94	199.39	201	201.37	199.62	200.24	199.4	200.53	200.74	201.54	200.03	200.76	200.63	200.27	200.97	199.5	200.14	201.01	200.12	200.73	199.97	199.73	200.76	200.78	199.88	200.64	199.77	200.61	200.55	201.38	199.99	200.73	200.16	200.86	200.26
203.22	202.43	203.43	203.53	203.18	202.62	203.12	204.01	201.91	201.95	203.42	202.39	203.75	203.38	202.72	204.29	202.8	203.67	203.41	202.78	203.84	202.09	204.13	202.89	203.71	202.11	202.77	203.39	203.57	202.8	203.05	203.15	205.29	204.84	203.63	203.18	203.34	203.9	204.51	204.08	203.83	203.89	203.92	203.96	204.13	202.91	202.63	204.07	202.82	203.27
212.13	213.84	211.72	210.2	211.64	213.42	213.54	213.35	213.19	212.45	212.59	213.07	211.79	212.8	211.89	213.41	212.72	211.61	212.79	212.18	212.57	212.75	213.03	211.51	212.07	212.23	212.97	212.24	212.3	212.56	213.25	212.95	212.15	212.29	213.19	212.13	212.82	212.19	211.64	212.1	212.34	212.38	213.01	212.51	211.86	212.62	212.11	212.79	212.02	213.46
209.22	209.25	209.19	208.36	208.65	208.95	208.84	207.09	207.58	209.78	207.56	209.98	209.03	208.59	208.65	208.35	208.77	208.93	209.31	209.79	209.45	207.84	209.95	208.89	209.13	208.74	209.08	208.97	209.21	209.14	208.32	209.12	208.67	208.84	208.96	208.61	209.61	208.72	209.26	208.1	209.64	209	208.75	208.63	208.74	209.51	208.82	209.72	209.71	210.18
211.64	212.19	211.51	212.53	211.92	211.44	212.33	211.04	211.82	211.58	212.47	210.65	211.82	211.27	210.74	211.94	211.88	211.92	211.73	211.49	211.67	211.62	212.48	212.83	212.57	210.89	211.56	212.41	210.86	212.5	211.36	212.67	212.38	210.66	211.69	211.59	210.6	212.31	212.2	212.26	211.97	211.38	212.4	211.75	213.89	212.6	211.5	211.32	212.21	211.98
207.2	208.09	207.87	208.42	207.15	206.71	206.89	207.8	208.16	207.97	209.06	207.66	206.65	207.12	208.54	207.49	208.72	206.86	208.79	208.27	207.33	207.79	207.58	207.16	206.94	208.24	207.83	206.83	207.45	206.21	207	207.2	207.73	207.38	209.13	207.47	207.42	207.42	208.44	207.78	207.52	207.73	207.57	207.65	207.96	207.54	208.89	206.86	207.13	207.59
212.58	212.19	212.85	212.02	212.33	212.26	212.51	212.06	212.87	211.79	212.61	213.22	213.31	211.93	213.43	212.37	211.74	211.78	212.51	213.32	213.11	211.63	212.23	212.73	212.19	211.18	212.1	213.21	211.86	212.9	212.63	211.73	211.18	212.24	211.99	213.09	212.08	212.62	212.25	211.96	211.25	211.89	212.52	212.05	212.27	212.57	212.08	211.95	211.68	212.84
204.76	204.04	203.36	203.75	203.18	203.5	203.51	204.07	202.37	203.66	204.27	204.08	203.61	204.93	204.06	203.98	202.81	204	203.19	203.49	203.61	203.51	204.64	203.19	203.36	203.22	203.43	202.3	202.83	203.72	204.02	204.58	204.06	204.51	203.58	203.79	203.33	203.46	203.43	203.39	203.9	203.49	202.8	204.18	204.31	204.09	203.58	204.08	204.44	203.63
207.3	208.49	209.31	208.59	208.01	208.24	209.33	209.03	208.56	208.53	208.89	207.92	209.16	208.69	208.02	208.61	208.59	207.27	208.95	208.85	208.95	208.19	209.29	208.42	208.7	209.83	208.88	208.52	207.83	208.63	209.89	209.64	208.98	208.48	208.14	209.75	208.15	207.71	208.38	208.17	207.52	209.04	208.95	207.56	209.61	209.3	207.67	208.38	208.82	207.82
212.14	212.68	214.28	212.41	212.48	213.47	212.6	212.7	213.48	213.26	212.99	212.07	213.49	212.62	212.22	212.71	212.94	213.42	212.53	212.7	212.71	213.9	212.82	212.95	213.43	212.42	214.01	213.89	214.16	213.21	214.05	212.68	212.16	213	212.73	213.06	212.18	213.02	211.68	213.79	213.37	213.02	213.7	212.69	211.62	212.78	212.65	212.87	212.71	212.81
209.35	209.6	209.71	208.96	208.59	209.78	210.27	209.49	209.12	209.56	209.87	210.27	210.58	209.72	210.13	209.91	208.12	209.28	209.43	208.83	208.76	209.67	208.36	209.39	209.27	210.34	208.74	210.4	209.44	209.87	209.63	209.61	209.62	209.01	210.57	210.53	209	209.77	209.61	209.65	210.47	209.89	209.78	209.77	209.65	211.31	209.51	209.99	211.37	208.85
200.24	198.99	198.63	198.42	199.09	200.42	198.85	200.01	200.39	198.37	199.59	198.44	199.63	198.71	199.67	199.22	198.58	199.8	199.52	200.69	199.41	200.13	199.51	199.33	199.4	199.77	200.62	199.61	199.15	199.04	198.28	199.78	199.92	199.6	199.02	198.67	199.1	198.55	198.58	199.03	199.9	199.6	198.7	199.23	198.62	200.9	199.33	199.35	198.89	198.56
216.69	217.1	217.96	217.16	216.87	217.42	217.64	217.86	217.36	216.43	217.22	217.34	217.81	216.99	216.99	216.82	216.94	216.24	217.31	217.73	217.72	217.51	216.92	216.99	217.97	217	217.08	216.93	217.58	216.7	216.97	216.31	217.69	218.36	217.17	217.14	215.81	217.64	216.71	216.57	216.01	216.75	216.61	216.5	216.67	216.4	215.75	217.41	216.85	216.57
208.4	207.94	209.49	207.17	208.43	207.43	208.47	207.21	207.81	207.94	208.11	207.76	209.32	207.44	207.94	208.33	208.89	209.09	209.11	207.04	208.49	209.32	208.6	208.46	207.89	208.35	207.44	208.15	208.68	206.92	207.78	208.27	208.23	208.37	208.55	208.88	209.24	209	208.54	207.85	208.46	209.02	208.89	208.45	209.19	209.57	207.73	208.43	209.09	208.21
208.59	208.99	209.49	207.95	208.71	209.77	208.38	209.01	208.86	208.9	207.99	208.52	209.07	208.86	209.36	208.92	209.47	208.05	208.72	208.88	209.27	208.5	209.42	208.75	209.22	208.55	208.39	208.89	208.54	209.84	208.01	209.01	208.68	209.47	207.64	209.47	208.73	208.99	209.84	208.61	209.07	208.28	208.27	208.71	208.61	208.53	209.53	209.21	208.67	208.53
204.57	204.71	204.3	204.1	203.63	203.7	203.45	204.75	203.1	204.03	204.1	202.86	203.77	202.18	204.03	204.48	203.12	204.48	202.88	202.56	203.03	203.49	203.52	203.12	204.03	202.01	205.47	203.75	203.53	203.46	203.65	203.5	204.3	203.04	203.85	204.53	203.36	203.83	203.44	203.46	204.22	203.48	203.25	202.84	203.51	203.76	204.84	203.32	204.11	203.49
202.88	202.96	203.79	203.16	203.18	202.02	203.5	204.22	204.22	203.33	203.86	202.59	203.64	203.68	202.26	203.33	203.38	203.15	202.45	203.41	202.67	203.68	204.33	202.49	203.02	202.31	202.65	204.03	203.66	205.14	203	204.14	203.05	203.14	203.44	203.68	203.47	203.29	204.3	203.23	202.56	202.92	203.96	202.76	202.79	204.53	203.14	203.57	202.98	203.71
203.09	203.99	202.83	204.02	203.85	203.98	203.82	203.91	203.68	202.84	203.36	203.92	203.64	202.92	203.84	204.12	203.69	203.38	203.74	205.23	203.15	203.77	203.66	203.89	204.98	204.29	204.01	203.73	204.31	203.66	204.24	202.7	204.46	203.78	203.33	204.34	203.57	203.44	203.97	204.18	204.25	204.06	202.55	202.38	203.67	205.38	203.54	203.55	203.21	203.25
209.7	208.85	209.51	209.75	209.44	208.12	210.25	210.15	208.6	209.97	209	209.03	208.58	209.6	209.74	208.97	209.74	209.12	209.15	209.09	208.17	209.82	209.9	209.68	209.88	209.23	208.71	209.76	209.19	209.63	209.31	209.51	209.32	210.78	208.98	209.73	208.25	209.8	210.36	209.14	209.83	209.8	210.85	209.06	208.45	209.51	209.77	208.99	209.9	210.13
209.79	209.63	210.16	209.94	209.46	210.3	209.88	209.72	209.17	208.74	209.03	209.02	209.77	209.34	210.82	209.75	209.68	209.29	209.76	208.82	209.4	210.18	208.81	209.05	209.93	208.92	209.69	209.67	208.55	208.84	209.63	209.78	210.99	208.68	208.88	208.39	209.02	209.71	209.23	209.58	210.02	209.88	209.53	209.79	208.44	209.3	209.76	209.28	209.36	209.15
211.56	212.45	211.44	211.28	212.33	212.93	211.24	212.21	210.67	212.01	210.85	212.23	212	211.94	210.98	210.9	212.43	212.06	212.18	212.64	212.08	210.5	210.24	211.46	211.9	212.12	211.33	212.13	211.72	212.01	210.9	210.85	211.86	211.77	211.56	210.37	211.26	212.22	212.63	211.95	211.37	211.73	212.4	210.99	210.74	211.83	211.58	211.98	212.21	213.05
208.85	208.62	208.16	209.03	207.75	207.94	207.98	209.42	208.82	207.63	209.21	208.83	207.98	208.74	208.73	209.18	208.69	209.27	208.83	208.42	208.29	208.25	208.11	208.68	208.6	208.68	209.58	209.37	208.98	209.85	207.78	209.15	208.75	208.51	207.18	209.66	208.65	209.8	209.87	209.24	208.21	207.99	207.83	208.02	208.42	208.9	208.75	208.21	207.42	208.56
213.2	213.9	213.67	213.78	213.87	213.31	214.41	214.45	213.97	213.54	213.3	214.02	214.88	213.89	214.48	214.4	212.68	214.02	213.22	213.91	214.43	214.32	213.45	214.5	213.86	213.29	214.29	214.8	213.02	214.25	213.95	213.41	214.26	212.97	214.53	214.28	213.72	214.6	214.13	214	213.68	213.68	213.26	213.52	213.2	214.43	214.8	213.76	213.23	213.88
208.15	207.99	208.02	207.46	208.7	207.91	209.29	207.24	207.76	207.76	208.48	206.84	207.2	207.7	207.29	207.73	207.28	206.79	208.37	208.24	206.21	207.36	207.36	207.79	208.63	207.74	208.86	208.64	209.24	207.91	208.02	208.18	207.73	208.51	207.4	207.65	207.89	208.37	207.89	207.89	205.78	208.28	207.66	207.2	208.23	208.77	208.63	208.87	206.69	207.81
198.28	197.54	198.74	196.96	199.06	198.63	199.26	198.86	199.14	199.11	198.17	196.87	198.66	198.74	197.8	198.5	197.93	197.66	198.42	198.85	198.56	199.09	198.36	197.79	198.02	197.65	198.89	200.07	198.1	198.72	199.27	197.98	197.9	197.63	199.22	198.39	198.49	198.65	197.86	198.72	198.74	198.84	198.06	198.67	199.33	198.24	198.29	198.86	198.74	197.74
200.82	200.04	200.96	199.94	199.71	200.27	199.51	200.38	199.36	200.58	199.82	198.33	199.88	199.11	199.04	199.58	200.18	199.7	199.4	199.84	198.62	201.15	200.31	200.39	200.3	200.21	199.82	199.34	199.88	200.17	199.71	199.61	199.36	199.56	199.32	199.27	199.33	199.29	199.19	199.77	199.71	199.15	199.12	199.71	199.72	200.19	199.87	199.73	199.51	199.95
207.65	207.79	208.44	209.35	209.59	208.74	208.92	208.8	209.12	209.1	209.06	208.58	209.29	207.92	208.38	207.88	209.1	207.94	208.7	208.75	208.94	209.29	208.58	208.98	208.98	208.32	209.19	208.46	209.21	209.49	209.27	209.83	208.82	208.33	209.44	208.54	208.91	209.51	209.59	209.02	208.45	208.68	208.42	208.61	209.02	208.57	208.13	208.74	209.24	209.94
211.45	212.65	212.36	211.97	213.22	211.8	212.33	212.14	211.17	213.06	210.99	212.61	212.55	213.26	211.94	212.86	212.72	212.43	212.77	212.28	211.35	212.03	213.07	213.16	213.94	213.69	212.98	211.66	211.22	212.4	211.24	212.44	212.23	212.05	211.44	211.28	212.88	213.14	212.39	211.77	211.79	212.59	211.64	213.04	212.29	212.43	211.68	212.32	212.72	211.83
204.74	204.14	203.68	203.37	205.36	204.53	204.87	204.66	204.11	203.55	205.23	205.93	203.98	203.45	204.41	204.98	203.22	205.29	204.76	204.04	204.64	205.26	203.57	204.65	203.99	203.95	205.36	204.77	204.65	205.23	204.41	203.58	204.3	204.3	203.6	204.16	204.79	204.23	203.57	204.71	203.68	204.63	204.93	205.14	204.13	205.05	205.27	204.87	204.33	205.05
216.41	218.43	217.64	218.13	218.28	218.37	217.92	217.29	218.2	218.05	217.56	218.34	217.32	218.16	218.44	217.89	218.65	217.56	217.89	218.59	218.43	217.12	218.99	218.6	218.32	218.56	217.63	217.44	218.2	216.84	217.99	217.75	218.11	216.69	217.5	217.85	217.71	217.35	217.75	217.7	217.77	217.01	217.86	216.98	219.03	217.69	218.59	218.11	217.44	217.9
195.1	195.23	194.88	194.86	194.88	195.02	194.87	195.77	195.71	194.33	194.84	195.17	193.77	194.56	195.24	195.2	195.08	195.81	194.42	195.78	195.41	195.29	194.9	195.72	195.26	194.46	195.49	195.37	194.76	193.48	196.31	195.68	195.26	195.59	195.16	196.6	195.29	195.2	196.05	195.41	195.44	195.91	195.3	195.35	195.58	194.97	195.26	195.97	196.2	195.73
208.92	208.39	209.15	208.31	208.78	207.1	208.13	209.33	209.32	209.22	208.42	208.07	207.83	207.97	209.92	208.71	207.78	208.14	208.14	208.4	208.46	208.74	209.05	208.1	208.88	208.73	209.22	208.42	209.34	209.36	208.81	209.08	209.04	208.6	208.06	208.12	209.34	209.68	208.41	207.37	208.03	209.35	208.45	207.94	209.5	207.23	209.06	209.12	208.51	207.95
202.31	202.44	203.1	204.29	203.49	202.52	202.62	203.25	202.22	202.81	203.01	202.58	202.68	202.26	202.73	202.41	203.51	203.64	202.83	203.13	202.12	203.47	202.02	202.44	202.48	202.81	202.14	202.05	201.64	203.75	202.04	201.26	203.06	202.81	202.26	202.61	202.18	202.15	202.92	201.66	202.06	203.14	202.57	202.8	201.93	202.56	201.22	201.87	201.96	203.55
207	207.2	206.87	206.19	206.08	206.49	207.12	206.71	206.58	206.85	207.72	207.18	207.85	206.09	207.04	205.11	207.14	206.64	206.66	205.85	207.25	206.71	207.2	205.93	206.93	206.44	205.93	207.91	206.93	206.04	205.33	205.73	205.37	205.4	206.17	206.91	205.85	205.41	206.05	206.55	206.65	205.82	206.54	206.58	207.69	206.72	206.59	206.96	207.21	207.36
210.76	211.83	211.17	211.13	211.88	211.86	211.86	211.43	211.46	212.24	211.71	211.75	210.99	211.17	211.2	210.1	211.92	211.84	211.72	211.29	212.21	211.96	211.3	211.9	212.8	211.52	211.46	210.5	211.88	211.41	211.6	211.66	211.67	210.74	211.2	210.52	211.96	211.18	211.6	212.38	211.69	211.85	212.19	211.66	211.67	211.52	211.44	211.67	211.9	211.03
207.58	206.76	208.38	208.04	207.14	208.22	207.29	206.87	209.02	207.55	207.61	208.07	208.91	208.13	207.98	207.4	207.14	207.56	207.21	207.84	208.22	207.56	206.9	208.31	207.89	208.78	208.47	207.05	208.17	207.78	207.32	208.03	208.65	207.74	207.67	206.9	208.92	208.91	207.53	208.57	208.59	207	207.36	207.64	209.15	208.39	207.67	207.86	207.86	209.21
212.45	212.09	212.77	213.53	212.66	211.92	211.51	213.04	213.46	213.92	213.85	212.89	213.08	213.46	214.32	212.68	212.29	213.65	212.37	213.55	213.71	212.12	213.31	212.41	213.08	213.06	212.6	212.67	212.71	213.84	214.28	212.93	213.39	212.43	213.39	213.3	213.16	213.98	214.28	213.09	213.45	213.02	212.71	212.41	214.2	213.5	213.06	213.59	213.44	211.83
204.21	202.22	203.76	204.4	203.4	204.8	203.85	204.1	201.89	203.57	204.27	203.72	203.37	202.8	203.25	203.38	203.53	204.12	202.93	204.01	204.05	203.77	203.56	203.19	202.33	203.01	203.17	204.15	202.89	203.76	202.52	203.59	203.77	203.64	203.25	203.9	203.34	203.3	203.64	202.98	203.04	203.57	204.53	203.47	204.95	203.92	202.96	202.77	204.2	204.46
198.28	198.42	198.38	197.37	198.34	197.92	199.12	199.01	197.57	198.09	199.23	198.06	197.33	197.44	199.28	198.24	197.78	198.2	198.97	198.32	198.45	198.4	197.18	198.35	198.2	198.07	197.77	196.33	197.99	197.6	198.07	198.85	198.31	197.66	197.34	198.34	197.51	198.4	197.51	198.45	197.66	198.12	197.01	198.39	197.94	196.75	197.8	197.6	198.72	196.98
207.05	205.97	205.53	206.14	205.83	206.65	205.5	205.98	206.59	205.9	205.58	206.19	206.87	206.89	205.79	206.7	206.84	206.03	205.83	207.64	206.38	206.43	206.9	206.47	206.73	206.94	206.35	206.66	205.31	206.69	206.77	207.15	206.66	206.55	205.34	205.69	207.3	205.99	205.5	205.55	205.75	206.69	206.65	206.59	205.86	206.14	206.11	206.32	206.55	206.46
215.78	215.9	217.11	218.19	216.53	216.94	216.31	216.62	216.8	217.58	217.65	217.11	217.71	216.38	216.59	216.41	217.57	216.6	216.81	216.95	216.47	217.44	218.16	217.21	217.29	217.7	217.19	217.38	216.39	216.11	217.36	217.47	216.26	217.53	217.95	218.23	216.66	217.22	216.66	217.15	218.01	217.17	217.17	216.22	216.82	216.64	216.43	217.71	216.24	216.8
209.19	208.81	210.12	210.02	209.65	208.97	210.16	208.86	209.26	209.84	209.35	209.86	209.43	208.7	208.01	208.6	209.7	208.97	209.37	209.25	208.75	209.72	209.16	209.95	209.96	209.45	210.59	211.01	209.88	210.32	207.89	210.17	209.7	209.12	208.91	208.47	209.28	209.44	209.45	209.82	209.17	209.57	209.1	209.43	210.28	209.5	208.19	208.81	209.75	209.54
202.44	202.46	202.64	203.08	203.54	202.9	203.8	204.5	202.76	204.23	201.95	202.62	203.24	203.74	203.38	203.38	202.99	203.24	202.23	202.51	203.55	204.14	204.49	203.59	203.01	203.65	203.28	202.81	203.25	202.33	203.35	202.82	202.5	203.36	203.05	202.89	203.26	202.58	203.51	202.68	202.65	202.91	203.7	202.79	203.9	203.61	203.5	203.31	202.22	201.66
207.06	208.7	208.21	207.76	209.04	207.33	208	208.62	208.52	207.65	210.07	207.61	208.34	208.74	208.07	208.1	209.15	208.12	209.09	208.02	207.84	207.52	209.13	207.87	208.06	208.73	208.21	207.1	208.57	208.62	207.89	209.47	208.19	208.7	207.85	207.99	208.22	207.64	207.77	208.93	208.13	207.4	209.39	208.52	207.13	208.01	207.88	207.73	209.97	209.38
207.86	208.76	207.69	207.31	208.16	208.1	207.89	207.78	207.2	208.7	208.37	208.34	208.14	208.35	210.13	208.5	209.29	207.62	208.07	209.15	208	208.26	208.07	208.2	210.4	208.75	209.16	208.69	208.62	208.62	208.66	208.55	208.42	208.11	207.93	208.86	207.12	209.45	208.94	208.45	209.55	207.25	206.9	207.78	208.09	209.15	208.92	208.51	206.84	208.71
207.82	207.93	207.69	207.8	208.25	207.42	206.88	207.63	208.58	207.32	207.71	208.05	207.36	207.55	207.62	206.96	207.99	207.6	207.66	207.37	206.73	206.49	206.98	207.26	207.31	207.64	207.78	207.85	208.56	207.05	207.75	207.71	208.81	208.66	207.98	207.95	208.22	206.92	207.59	207.2	207.36	208.41	207.37	207.58	207.59	207.73	206.45	207.45	207.29	207.48
208.81	208.2	208.82	208.94	208.66	209.27	209.1	209.16	209.14	209.69	209.15	210.15	208.75	208.21	208.76	208.68	208.57	208.9	207.87	208.15	208.29	208.75	209.12	208.82	210.07	207.64	209.97	208.51	208.44	208.51	209.22	208.73	207.31	208.87	209.71	208.36	209.18	209.57	208.37	208.83	208.37	207.69	208.35	208.3	209.71	208.31	209.59	208.21	209.11	209.2
211.48	213.19	212.95	212.27	211.31	212.76	212.09	212.32	213.13	212.95	212.31	212.46	212.75	212.71	211.81	212.8	211.62	212.42	213.47	212.63	213.03	212.95	212.82	212.63	211.95	213.26	212.45	211.34	211.49	211.51	213.66	211.71	212.57	212.86	211.52	212.98	213.52	212.23	212.06	211.77	212.35	211.95	212.62	212.77	213.79	212.65	212.31	212.75	212.26	211.71
197.75	197.51	199.17	198.21	197.58	197.08	198.17	197.61	198.12	197.03	196.9	197.26	197.93	198.1	198.1	199.01	197.99	197.88	198.37	197.98	198.48	198.1	197.22	197.55	197.07	198.25	198.35	198.99	198.84	198.9	197.5	196.58	198.09	199	198.53	197.93	197.44	198.32	198.21	198.35	198.45	198.78	197.74	198.93	199.06	197.59	197.87	198.66	197.58	196.71
208.88	209.22	207.61	208.1	208.71	209.35	209.02	208.71	208.43	208.68	209.21	209.29	208.32	208.1	209.25	207.88	208.55	209.29	208.33	208.99	208.33	208.81	207.52	207.67	208.41	208.07	207.9	208.44	207.77	207.94	209.65	209.09	208.53	209.01	209.02	208.76	208.24	208.52	208.37	209.11	208.68	209.26	208.19	208.26	208.4	209.45	209.38	208.06	209.32	209.12
197.99	200.59	199.66	198.65	199.66	198.83	198.74	199.49	199.5	199.68	199.4	199.46	199.06	199.82	199.26	199.97	198.39	199.7	198.78	198.71	198.46	198.11	199.49	200.68	199.1	198.75	198.31	200.13	199.08	198.87	199.41	197.73	200.91	200.16	198.89	199.34	199.61	199.29	199.11	200.17	198.2	199.41	199.86	198.64	198.74	198.24	199.95	199.13	200.32	199.63
205.4	205.18	204.95	205	204.99	205.36	205.22	205.47	204.49	204.68	205.24	203.88	205.47	204.11	204.42	204.89	205.05	204.71	205.33	203.72	204.84	205.57	205.42	204.61	206.66	205.07	204.6	204.2	204.41	203.79	204.36	205.07	205.28	206.07	205.49	205.03	204.15	204.93	203.72	205.3	205.55	205.12	206.12	205.39	204.48	204.4	204.37	204.63	205.16	204.04
207.51	207.45	208.1	207.62	207.69	207.15	207.97	208.23	207.48	206.86	207.48	208.42	207.69	206.46	207.3	207.2	207.73	207.35	207.68	206.65	207.69	207.75	208.01	207.93	207.21	208.89	207.74	206.64	208.07	208.81	207.97	207.98	208.08	206.97	207.81	207.64	207.48	207.02	208.36	208.36	208.19	207.17	207.81	207.09	206.68	207.01	207.76	207.99	208.13	207.61
211.46	211.25	210.46	210.79	212.04	211.53	212.66	209.91	211.98	211.64	210.95	211.16	211.52	211.63	211.51	211.29	210.77	212.15	211.84	211.21	212.07	211.54	212.44	211.15	210.59	212.4	212.35	211.62	211.59	211.58	211.86	211.63	211.78	211.36	212.03	212.97	211.09	211.58	210.14	211.63	211.89	211	212.64	210.33	212.68	211.49	211.33	211.68	211.51	211.44
209.61	208.4	209.7	209.19	210.48	210.37	209.09	209.65	210.21	209.87	209.34	208.53	209.67	209.47	210.28	209.05	209.53	209.2	209.72	209.12	211.24	209.32	209.44	209.88	209.66	210.8	210.24	209.45	209.47	209.86	209.97	209.61	208.31	209.58	209.1	209.03	210.18	209.93	209.58	209.55	209.88	209.69	209.53	208.61	209.46	209.49	210.88	209.67	210.01	210.76
203.11	202.71	203.04	202.49	203.54	203.79	202.35	202.2	202.12	203.5	203.82	203.01	201.77	202.63	202.62	202.25	203.05	202.55	202.34	201.79	201.89	203.36	202.33	202.31	202.99	202.36	203.59	201.53	202.33	202.92	202.1	202.96	204.12	202.11	203.1	202.54	202.92	203.18	202.23	202.32	201.76	201.6	202.34	201.84	203.56	202.77	202.43	202.89	203.15	202
213.23	213.22	212.92	212.38	212.39	213.53	213.1	212.56	212.53	212.21	213.6	213.52	212.59	212.72	212.69	212.63	212.44	211.87	213.4	212.31	213.09	212.99	213.23	213.28	212.73	213.08	212.11	213.83	213.18	212.5	213.36	212.81	212.8	213.34	212.63	213.12	213.35	212.7	212.74	213.72	212.21	213.6	213.15	212.63	212.62	212.81	213.45	213.07	214.64	213.96
210.26	208.9	209.94	209.77	209.91	208.03	209.42	209.86	209.47	209.07	208.9	208.69	209.82	208.6	210.09	209.91	209.69	208.49	208.84	210.2	210.09	210.14	208.61	209.62	209.31	209.04	209.53	208.57	210.18	209.76	210.22	210.13	209.21	208.59	209.67	210.41	207.93	209.9	209.2	210.05	209.53	208.25	209.69	209.43	210.1	209.7	208.71	209.31	209.17	208.87
207.54	207.9	208.38	207.3	208.35	207.75	208.89	207.83	208.43	207.37	206.95	206.93	208.09	207.62	207.3	208.05	208.63	207.52	208.22	208.5	209.24	208.43	207.01	208.43	207.98	207.4	206.91	207.1	208.13	208.14	207.34	208.34	208.48	208.09	207.44	207.91	206.97	207.11	206.86	208.58	207.08	207.81	208.95	208.47	207.21	207.26	206.98	208.16	206.71	207.62
212.43	211.16	211.88	211.43	211.82	211.84	211.63	211.07	211.73	211.41	212.43	212	211.64	212.08	211.48	211.26	211.27	212.73	212.15	212.15	212.16	211.93	211.2	211.88	211.48	210.79	212.66	212.01	210.93	213.41	211.73	211.59	211.89	211.3	212.05	212.37	211.47	211.92	211.31	211.66	211.66	211.62	212.04	211.99	211.92	211.15	212.44	211.97	213.15	211.38
204.64	203.78	203.34	204.15	203.68	204.61	203.76	204.13	203.29	204.32	203.57	203.82	203.71	203.2	204.08	204.36	204.68	202.7	204.1	204.63	203.4	202.95	203.35	203.49	203.58	204.15	203.92	203.11	204.76	203.76	203.86	203.42	204.23	203.4	203.77	204.78	204.05	203.22	203.53	203.21	203.79	203.02	203.26	203.17	203.23	203.54	203.48	203.5	203.49	204.18
194.65	194.31	194.25	194.43	194.74	194.08	194.31	194.43	193.47	193.54	193.63	194.11	193.57	194.65	192.93	194.06	193.72	194.18	193.18	195.29	194.59	193.27	194.52	193.47	192.9	194.62	194.37	193.5	192.85	195.4	193.88	192.86	194.07	193.06	193.27	194.92	193.89	194.58	193.55	193.91	194.22	193.58	193.81	193.93	193.52	192.74	193.64	195.6	194.17	193.74
206.56	206.37	206.11	205.93	206.55	205.64	206.18	207.31	205.78	205.44	206.81	205.58	207.18	206.26	206.03	205.88	205.8	206.18	205.6	206.72	206.47	206.51	207.39	206.66	205.9	206.02	206.89	206.12	206.95	206.46	205.15	206.22	205.78	205.35	205.43	205.84	207.54	206.73	206.84	206.63	206.93	206.62	204.75	206.2	205.74	205.45	205.61	207.38	206.9	206.52
207.6	207.8	206.69	207.94	206.99	207.96	207.7	208.28	207.53	207.67	207.97	207.36	206.35	207.71	208.38	206.44	207.08	206.23	209.09	207.57	207.5	207.33	206.64	208.29	207.84	208.18	207.97	206.34	207.99	207.7	207.55	208.38	207.8	207.1	207.91	206.55	207.99	206.85	208.12	207.41	207.2	206.62	207.9	206.69	208.19	207.43	206.86	207.19	207.58	208.67
207.92	208.24	208.06	207.69	208.1	208.42	207.17	207.53	207.6	208.89	207.41	207.37	208.21	207.52	206.94	206.87	209.11	208.08	206.75	207.45	207.67	208.19	209.35	208.55	207.91	206.93	208.01	207.08	209.2	207.98	207.57	207.89	207.37	208.25	207.33	208.15	207.78	208.32	207.57	208.87	208.26	207.74	207.76	207.72	208.74	207.42	208.5	207.13	208.83	207.48
200.66	201.7	200.11	199.18	199.4	200.96	198.64	199.97	200.06	200.03	201.73	200	199.05	201.01	201.03	200.88	200.83	200.32	200.85	199.71	200.3	199.37	200.37	199.98	199.99	201.05	199.61	200.58	200.03	200.46	199.89	199.23	200.08	200.16	200.42	200.57	200.3	200.04	200.4	202.04	200.19	200.39	200.19	201.53	200.84	199.06	200.02	200.23	200.82	200.5
205.29	205.77	207.29	206.99	206.3	205.82	207.22	206.26	207.14	205.61	205.46	206.26	206.64	205.34	206.4	206.89	206.83	207.07	206.19	206.5	206.06	205.82	207.32	205.16	205.97	207.06	206.32	206.84	206.83	206.06	205.56	207.35	205.5	205.86	207.45	207.4	206.07	206.4	205.94	205.73	207.41	206.37	206.57	205.82	206.43	206.07	206.29	205.85	206.93	206.34
208.77	208.01	207.6	206.76	208.25	207.2	207.93	207.02	207.14	207.81	208.26	206.36	207.51	208.88	208.18	208.13	206.7	208.33	208.33	207.67	207.78	208.1	207.66	207.53	207.89	207.03	206.74	208.23	208.12	206.77	207.34	206.7	207.94	207.85	208.61	207.06	208.55	209.25	207.03	207.35	208.11	208.95	206.29	208.36	207.62	208.03	207.29	208.13	207.82	208.21
210.94	211.96	210.86	211.56	211.96	210.92	212.39	210.29	211.66	211.88	212.3	211.87	211.88	211.9	211.08	211.49	211.76	212.32	211.57	212.57	211.66	211.53	211.12	211.31	212.06	210.97	212.81	211.44	211.39	212.01	212.73	211.82	211.08	211.1	211.11	212.64	211.88	212.58	212.53	211.24	211.94	210.9	212.17	211.63	210.71	212.33	212.54	212.24	211.07	211.04
207.55	205.61	205.72	206.58	207.59	206.87	205.62	205	207.36	207.55	205.96	205.62	206.11	205.49	207.14	206.29	207.16	206.97	205.9	205.89	205.9	206.84	207.6	206.15	206.28	206.34	206.63	206.86	207.15	206.62	206.42	206.97	207.13	207.29	206.28	206.37	204.93	207	205.61	205.19	206.26	205.14	206.42	205.95	207.19	207.36	205.49	205.4	205.4	206.78
200.73	199.17	198.96	199.51	199.63	198.63	199.92	199.53	199.11	198.9	200.15	198.44	198.59	198.49	199.53	200.02	199.93	198.97	199.63	199.41	198.68	199.51	198.47	199.32	198.77	198.99	199.37	198.94	199.63	199.08	198.44	199.01	199.83	198.95	199.6	199.65	199.26	198.57	198.24	200.26	199.24	199.8	198.74	199.36	200.46	199.7	200.87	200.31	199.96	199.9
204.48	203.83	205.06	204.84	204.91	205.31	204.57	205.77	204.51	204.72	205.11	204.52	205.12	204.31	203.95	204.68	204.88	204.81	205.09	205.22	205.01	205.44	203.99	205.38	204.55	204.8	205.05	204.71	204.51	205.2	204.26	205.79	205.22	204.41	205.06	205	205.94	204.78	204.57	204.2	204.79	205.13	204.21	204	205.92	205.47	205.43	205.7	205.47	204.29
207.45	208.87	208.7	210.06	208.23	209.19	209.46	209.26	208.53	208.48	209.11	208.4	208.65	208.91	209.24	208.65	209.66	208.58	208.69	208.16	208.45	207.27	209.8	207.89	209	209.23	208.63	208.76	209.08	209.32	208.76	208.73	209.48	209.13	208.07	209.16	210.26	209.14	208.84	208.59	209.11	209.23	208.59	208.81	208.78	209.72	208.42	210.3	208.07	208.32
212.09	211.33	211.05	211.45	211.5	210.46	212.15	211.75	211.27	212.45	211.74	211.21	211.96	212.19	212.47	211.51	212.03	211.81	211.57	210.67	211.32	213.69	211.37	211.29	211.81	212.02	211.33	211.26	212.57	211.94	211.08	211.42	211.97	211.27	212.27	210.8	212.52	211.85	211.64	211.59	211.23	211.54	211.59	211.92	211.31	211.88	211.85	211.5	210.92	211.57
197.89	196.72	197.98	197.91	199.41	197.57	197.29	198.2	198.71	197.64	197.64	197.03	197.81	197.88	197.46	198.17	197.86	198.26	198.17	197.53	197.97	198.4	198.56	197.45	198.07	196.87	197.55	196.89	196.98	197.87	198.44	198.49	198.06	198.12	197.62	198.15	197.1	198.73	198.34	198.14	198.44	198.28	198.7	197.71	198.47	198.49	197.92	198.08	198.39	197.95
217.58	217.3	216.86	216.82	217.79	216.5	216.8	215.54	217.09	217.44	217.5	216.73	217.1	216.6	216.87	217.48	217.33	216.73	216.51	215.56	216.62	215.68	217.1	216.2	218.23	217.58	216.26	217.01	216.72	217.06	216.83	217.38	217.02	216.8	216.72	217.11	217.68	216.59	218.01	216.61	216.87	217.28	217.45	217.74	216.47	218.12	217.18	217.51	216.34	216.64
212.66	212.3	213.75	212.36	212.59	211.94	211.59	211.74	211.48	213.01	214.09	212.17	211.36	211.32	212.51	213.18	211.8	211.98	212.78	211.94	212.41	211.99	213.45	213.28	213.1	211.82	211.62	213.13	212.36	212.05	212.25	212.51	213.11	212.11	211.18	211.75	211.57	213.66	213.17	212.53	212.73	211.31	212.32	211.78	211.16	212.61	212.52	213.42	212.54	213.3
204.61	204.37	205.91	205.54	204.41	204.84	205.45	203.76	204.24	204.98	204.56	204.8	205.78	204.94	204.79	204.2	205.83	205.25	204.88	203.85	204.39	205.53	205.65	205.46	204.47	204.44	205.23	204.75	205.22	204.32	203.78	205.45	204.91	203.14	203.95	205.66	204.27	205.25	204.74	203.93	204.46	204.48	204.87	204.15	204.44	204.27	203.59	204.87	204.04	205.73
199.71	199.71	200.97	200.55	201.24	200.87	200.62	201.26	199.6	200.94	200.37	198.97	199.42	200.6	201.58	200.68	200.06	201.44	200.8	200.1	200.38	199.49	199.32	201.16	200.94	200.32	202.5	199.67	200.37	200.04	199.73	200.62	200.73	200.83	200.93	200.71	200.05	200.46	200.59	199.73	200.24	200.7	200.63	200.8	201.62	199.93	198.78	200.62	200.95	200.4
207.78	208.19	209.47	208.43	208.81	209.44	207.9	209.64	208.25	208.84	208.1	208.92	209.1	208.99	209.4	208.07	209.26	208.25	209.66	208.24	208.55	208.73	209.4	208.58	209	208.28	209.57	208.34	208.81	208.95	209.46	208.16	208.86	208.75	208.24	208.5	209.59	207.62	209.04	209.85	208.86	208.73	208.26	206.92	208.21	209.59	208.5	209.08	208.69	208.24
200.17	200.38	199.12	200.81	199.78	200.52	199.97	200.36	200.57	200.19	200.36	200.13	200.9	200.35	200.7	199.46	200.19	201.02	201.06	200.96	199.51	200.23	200.23	199.88	200.59	201.19	200.36	200.11	200.56	200.98	200.29	199.98	200.68	202.32	199.6	200.18	201.2	201.09	200.23	201.05	200.55	200.82	199.97	200.07	200.07	200.97	200.5	200.61	200.89	199.49
218.03	217.72	218.24	218.31	217.48	218.15	218.55	217.47	218.39	217.65	217.96	218.03	216.77	217.51	217.12	218.21	218.28	218	218.63	217.53	217.86	217.48	218.32	218.36	218.07	217.18	218.54	217.44	217.58	218.39	219.03	218.29	217.3	216.88	218.19	217.79	217.79	217.91	217.54	217.08	217.09	217.64	217.68	217.85	216.95	217.67	218.03	217.5	218.31	218.62
204.53	203.67	204.56	204.98	204.44	204.76	205.05	204.27	202.95	204.54	204.66	203.68	204.53	204.87	206.39	204.83	205.12	205.02	204.62	204.84	204.38	204.53	205.53	204.68	203.64	204.53	205.76	204.93	204.9	204.95	205.98	205.7	204.42	204.73	204.89	205.3	204.72	204.58	203.84	204.97	204.74	205.11	205.78	204.52	205.12	204.92	205.27	205.52	204.75	205.11
213.62	212.53	214.07	212.7	213.79	213.47	212.68	212.61	212.15	213.56	212.66	213.04	213.42	213.31	213	212.69	213.25	213.42	213.44	213.66	214.25	213.14	213.01	214.23	211.85	212.54	212.67	213.31	212.19	212.59	213.14	212.83	213.18	212.45	213.52	212.01	213.32	213.32	213.2	213.07	213.02	211.34	213.87	214.21	213.77	213.07	212.54	212.2	212.95	212.25
207.91	207.78	207.76	207.18	206.96	208.51	207.88	206.89	207.43	208	207.92	207.47	207.68	207.85	207.49	207.66	206.84	208.87	208	208.63	207.36	207.08	207.08	207.21	208.78	207.77	207.51	207.27	208.2	207.55	207.47	207.82	207.58	208.12	208.5	207.08	208.64	208.38	207.78	208.1	207.09	206.84	207.42	207.15	209.21	208.12	207.33	207.65	208.01	207.77
203.83	203.24	202.75	203.48	202.47	204.12	203.95	203.13	202.59	202.88	202.58	203.94	203.42	203.44	202.47	201.84	204.3	202.23	202.89	202.37	202.81	203.38	203.23	204.04	204.21	204.42	201.96	203.1	203.52	204.26	203.41	203.4	203.81	203.45	203.52	204.68	203.48	203.48	204.25	203.41	204.56	203.26	204.35	204.16	202.94	202.56	202.75	203.25	203.64	203.68
208.29	207.94	208.6	208.88	208.47	207.74	208.21	209	208.33	208.46	208.84	208.4	209.34	208.2	207.75	208.5	208.96	209.41	208.92	207.97	209.11	208.32	208.28	208.93	210.51	209.15	207.54	208.19	207.13	208.08	208.31	209.25	208.84	208.67	208.73	208.4	209	208.59	209.09	208.22	207.66	207.94	209.85	209.19	210.01	208.09	208.05	209.09	209.25	207.95
217.16	216.81	217.2	217.42	216.65	216.97	215.99	216.91	217.73	216.35	217.32	216.86	216.87	216.39	216.54	216.99	216.78	217.74	217.42	216.92	217.3	217.38	218.2	216.79	218.24	216.15	217.13	216.16	216.86	217.76	216.15	216.96	216.77	217.27	217.57	218.24	217.22	217.89	216.7	217.11	217.42	215.77	216.53	217.53	217.03	216.83	217.78	216.88	217.61	215.7
217.15	216.8	216.3	216.47	217.05	217.44	217.39	217.56	217.04	216.5	216.99	216.68	217.54	216.3	215.98	216.36	216.4	216.86	217.56	217.61	217.5	215.7	216.41	215.97	216.44	218.42	217.5	217.09	216.04	217.12	216.46	215.68	216.86	217.26	217.2	216.29	217.31	217.97	217.5	217.49	217.36	217.62	217.4	216.72	216.84	217.41	217.12	215.93	216.85	216.92
199.75	198.27	199.31	198.75	199.06	199.15	199.32	199.32	200.89	199.13	199.96	199.17	200.11	199.47	199.16	200.54	199.65	199.8	200.7	199.38	200.01	200.48	199.36	199.32	199.78	199.21	198.99	199.02	199.48	199.23	198.85	200.53	198.6	199.34	200.56	199.47	200.34	199.06	199.9	199.63	200.13	199.14	199.11	199.59	199.27	200.1	199.46	199.64	200.54	200.19
212.27	212.02	212.19	211.41	211.76	212.14	211.33	212.14	211.87	212.37	211.41	211.19	210.81	212.37	211.12	210.99	211.98	212.34	212.24	211.9	211.7	211.96	212.36	212.6	211.67	212.84	211.26	212.24	211.83	211.84	211.52	211.95	211.49	211.54	211	212.63	211.52	211.83	211.42	211.67	211.67	212.06	211.7	211.23	212.53	211.39	210.72	211.14	210.76	211.36
205.87	206.9	205.59	206.6	206.86	206.37	206.51	206.84	207.14	207	207.04	206.43	206.48	207.76	206.69	206.15	207.31	206.72	206.01	207.51	206.59	207.46	206.14	207.68	206.32	206.08	205.97	206.14	206.25	206	206.57	206.73	205.58	205.49	206.6	205.46	206.69	206.1	205.42	206.5	206.49	207.51	206.39	206.13	206.53	207.06	205.54	205.52	206.83	206.35
201.41	201.47	201.33	200.67	201.75	201.21	200.89	200.97	201.38	201.75	202.1	200.4	201.38	201.06	200.58	200.41	201.57	201.29	200.76	201.57	201.99	201.66	201.77	200.96	201.3	200.91	201.68	200.44	199.16	200.45	199.91	200.81	201.92	201.26	201.86	201.49	201.19	201.15	201.27	199.87	201.69	201.7	201.39	201.84	200.4	201.16	201	201.33	201.41	201.98
201.92	202.46	202.41	202.76	203.22	202.56	202.2	202.26	203.12	202.64	201.56	203.38	202.08	203.06	201.82	201.68	203.26	202.93	202.95	203.75	202.28	202.36	203.64	203.72	202.9	203.73	203.04	202.23	201.52	202.85	202.82	203.38	202.93	203.35	203.59	202.52	202.49	203.09	202.35	202.63	202.2	202.41	202.4	202.65	202.56	203.29	202.93	203.82	201.88	203.9
216.81	216.23	217.23	216.53	216.54	216.66	216.98	217.53	216.82	216.19	217.04	218.05	216.68	216.17	217.56	217.2	217.29	217.54	215.47	216.93	216.19	216.49	217.28	217.57	216.83	216.82	217.95	217.19	218.42	216.79	217.11	217.06	217.48	216.71	216.72	216.92	216.99	217.15	216.22	216.32	217.2	216.8	217.34	217.12	216.25	216.43	216.48	216.84	217.25	216.92
208.36	208.48	208.39	208.64	209.19	209.48	209.28	209.6	208.36	209.8	209.1	208.01	208.07	209.44	208.57	207.99	208.62	209.17	208.69	209.31	208.56	209.14	209.11	208.97	207.79	208.69	208.73	208.39	208.58	208.8	209.2	209.05	209.33	208.47	209.66	207.52	208.46	208.63	207.87	209.4	209.67	209.24	209.1	209.31	209.59	208.67	208.38	209.08	209.07	207.82
207.62	208.56	207.97	209.27	208.3	208.99	208.66	208.56	209.55	209.27	209.34	208.4	208.25	207.94	208.47	207.88	209.8	208.95	209.47	209.7	208.89	209.11	209.29	210.33	208.18	208.18	208.84	208.83	209.72	208.56	209.73	207.02	209.39	209.97	209.24	208.89	208.72	209.24	209.24	208.72	209.03	208.06	208.23	209.54	208.68	208.98	209.03	210.02	208.13	209.97
216.93	217.31	216.65	218.12	216.6	216.35	216.73	217.68	217.06	217.13	216.67	217.33	217.84	216.92	217.07	217.89	216.17	216.54	215.84	217.14	217.09	217.53	216.05	215.99	216.62	216.53	216.19	217.01	217.33	217.18	217.12	216.37	217.76	216.79	216.18	216.89	217.16	216.41	217.18	218.4	215.81	216.98	216.11	216.69	217.87	216.96	216.77	216.93	216.35	216.91
207.74	206.83	206.84	206.67	207.99	206.97	207.23	208.08	207.26	207.55	208.32	207.13	206.96	207.8	207.58	207.74	206.81	206.58	208.3	207.31	206.82	207.75	206.72	208.01	206.79	207.86	208.17	208.15	207.88	208.24	207.44	207.41	206.48	207.12	207.02	207.89	208.11	207.75	208.2	206.96	207.65	207.82	207.24	208.88	207.97	207.85	207.57	207.84	206.68	207.3
202.38	203.73	202.86	203.11	202.71	203.91	202.5	202.47	203.95	203.75	201.87	202.78	203.25	202.09	202.61	203.21	202.36	202.73	203.12	203.23	203.09	203.69	203.44	203.41	203.26	203.27	203.6	203.19	203.87	203.2	203.66	202.02	203.58	203.2	202.95	203.53	203.61	203.14	203.29	204.13	201.91	202.72	203.27	204.13	203.38	203.38	203.41	204.8	203.58	201.97
212.12	210.93	212.28	211.83	212.5	212.74	212.26	211.76	211.28	211.8	212.55	211.2	212.01	210.46	211.32	211.31	211.89	211.98	213.01	212.82	211.96	211.56	211.26	211.94	212.48	210.86	211.63	212.29	212.19	211.36	211.2	212.35	211.82	212.34	210.96	211.18	212.84	211.4	212.75	210.63	211.48	211.48	211.5	212.18	210.63	211.52	212.53	211.75	212.91	210.87
207.87	208.85	208.95	210.49	207.43	209.66	208.16	209.03	208.19	208.01	208.38	209.04	208.42	207.26	207.69	209.69	208.89	207.58	208.11	209.01	209.17	209.23	208.31	207.93	207.99	208.95	207.82	209	207.49	208.35	209.19	208.68	207.91	208.49	209.02	207.25	207.86	208.72	207.68	208.5	209.2	209.32	208.32	208.2	209.2	207.3	208.18	208.51	209.49	209.15
207.56	208.26	209.2	207.44	208.41	209.24	209.4	208.36	207.86	208.71	209.13	207.87	208.88	207.45	208.14	208.34	208.43	208.84	208.46	208.64	209.37	208.66	208.12	208.74	209.11	209.63	209.64	208.72	208.46	208.33	209.23	208.42	207.55	209.36	207.53	208.99	209.11	209.07	209.62	208.13	207.8	207.78	209.08	208.33	208.9	208.74	209.55	209	208.74	209.21
199.94	200.68	199.85	200.27	201	200.44	199.92	200.5	200.47	200.71	200.35	200.04	201	199.32	199.95	199.47	200.64	200.33	201.17	200.15	200.18	199.09	201.01	200.73	200.57	199.06	201.33	201.03	199.59	200.72	199.15	199.51	200.54	200.12	200.91	200.54	200.39	200.03	200.58	199.93	201.16	200.97	200.1	201.31	201.13	199.79	200.62	200.62	199.99	200.55
208.21	207.75	207.57	207.56	207.35	207.56	207.12	208.25	208.48	207.01	207.33	207.23	208.21	207.9	207.08	208.67	207.88	208.2	207.18	207.72	206.7	208.67	208.97	207.85	208.81	208.29	207.85	208.01	207.59	208.61	206.68	207.57	208.1	208.23	208.7	208.34	207.44	208.78	207.19	206.76	205.87	208.63	208.04	208.26	206.99	207.4	207.15	207.23	209.17	207.63
216.29	216.75	217.35	216.89	217.53	216.69	217.09	216.89	217.01	216.43	218.27	217.21	217.95	216.53	216.71	215.95	217.18	217.85	218.13	217.62	217.66	216.13	216.29	217.28	217	217.84	217.93	216.74	216.66	217.43	217.03	216.6	217.96	217.4	216.18	217.24	217.89	217.18	216.53	217.73	217.07	216.6	217.89	216.99	216.3	217.09	216.18	217.08	216.79	217.98
217.09	216.68	216.49	216.61	215.89	218.03	216.87	216.36	216.26	216.26	217.13	217.83	216.94	217.55	215.27	217.36	217.05	217.34	217.86	216.27	217.54	217.44	217.19	216.56	216.55	217.14	217.28	217.31	216.25	217.24	216.68	217.35	217.98	218.62	218.22	216.92	216.93	216.19	215.72	215.8	216.81	217.86	217.59	216.73	215.68	216.7	218.06	216.36	216.93	217.25
212.21	212.65	213.39	214.12	213.12	213.89	212.6	211.31	212.71	212.39	213.18	212.98	213.75	212.94	213.08	213	212.74	212.53	211.9	211.89	212.84	212.43	214.42	213.46	213.98	212.16	213.66	213.17	213	212.81	212.74	212.28	212.66	213.17	213.97	213.31	212.8	213.69	213.6	213.93	212.89	214.04	213.51	213.77	213.66	213.66	212.81	212.74	212.19	212.42
218.15	217.64	218.14	218.5	218.83	218.36	217.92	217.6	217.6	218.38	217.02	218.27	218.16	218.61	218.44	218.91	217.07	217.7	217.81	219.54	218.33	217.88	217.34	218.32	216.96	218.45	218.46	218.46	217.5	218.8	218.04	217.54	217.39	217.76	218.73	216.91	217.31	217.26	217.4	217.07	218.21	217.49	217.18	217.9	217.08	218.29	218.05	217.86	217.67	218.81
203.66	204.05	204.1	204.23	203.28	203.81	204.54	203.26	204.4	203.33	204.48	203.54	203.39	203.16	202.69	203.64	204.09	203.93	204.37	203.38	204.49	204.56	204.11	203.15	202.42	204.32	203.37	203.52	205.11	203.9	204.68	203.99	203.57	203.21	203.05	204.4	203.73	202.82	204.37	203.47	204.94	202.5	204.41	203.18	203.29	203.38	203.8	203.7	205.01	203.23
198.72	199.3	198.5	198.53	198.55	198.54	197.97	198.62	198.05	198.27	199.54	199.6	198.47	198.34	198.99	197.82	198.86	197.88	198.43	198.41	198.79	198.95	198.83	197.9	199	198.39	198.21	199.48	197.31	198.82	197.21	198	198.25	198.92	197.92	197.84	199.27	198.59	199.58	197.93	199.2	199.54	199.1	199.09	199.54	197.81	197.83	198.17	199.24	199.44
213.23	214.01	213.66	212.95	213.35	213.21	213.1	212.63	213.18	213.31	213.27	213.61	212.4	212.74	213.27	213.76	212.28	213.01	213.78	213.95	211.94	213.02	213.51	213.6	213.09	213.53	212.59	213.49	213.47	213.08	213.91	213.22	212.9	213.28	211.92	212.72	212.77	212.57	213.1	211.97	212.76	212.52	212.59	213.4	213.13	212.39	212.59	213.9	213.09	213.3
204.43	202.79	204.88	202.77	204.03	202.72	203.5	204.04	203.04	204.26	203.3	204.34	204.1	204.15	202.86	204.44	203.7	205.51	204.42	203.32	203.47	203.55	204.15	202.76	204.28	203.76	203.09	203.91	204.37	203.28	204.19	203.62	204.01	203.95	204.41	204.13	202.67	202.71	203.92	204.49	203.37	203.58	202.57	202.42	204.88	204.03	203.76	203.52	204.43	203.42
199.23	199.15	199.63	199.01	200.68	199.61	199.89	200.29	199.01	199.17	200.32	198.43	199.25	199.53	199.48	199.15	200.26	200.06	199.17	199.51	198.84	199.66	199.84	199.6	198.49	199.1	199.75	199.35	197.89	199.67	199.61	199.12	198.94	198.37	199.07	199.55	199.69	199.74	198.99	199.45	199.1	200.17	199.48	199.23	199.3	199.17	198.95	200.09	199.26	199.52
212.57	212.91	213.56	214.31	212.87	214.51	213.39	214.54	214.18	213.75	213.6	213.94	215.25	212.7	213.26	213.11	213.86	214.08	215.38	213.75	214.74	214.32	214.42	213.97	213.66	213.53	213.21	213.44	214.53	214.11	213.72	213.18	214.61	212.96	214.05	213.69	214.87	213	214.61	213.7	213.91	213.32	213.65	214.13	214.13	213.7	213.8	213.78	213.98	213.95
211.2	212.29	211.87	211.94	212.16	211	211.56	211.15	211.81	210.76	211.16	211.83	210.87	211.3	211.22	212.79	212.15	211.53	212.01	212.03	212.53	211.47	211.69	210.83	211.5	211.57	211.25	211.04	211.74	211.75	211.55	212.07	211.19	212.24	212.08	211.35	212.37	212.9	211.5	211.17	211.44	212.48	210.81	210.08	211.35	211	212.12	211.76	211.17	210.25
216.7	216.72	216.91	217.54	217.02	217.07	216.91	216.9	216.63	217.07	216.9	215.72	216.63	217.59	217.19	216.8	218.5	216.27	217.07	216.54	217.14	217.36	217.74	217.06	216.91	216.56	217.71	217.43	217.14	217.72	216.49	216.69	217.76	217	217.54	217.56	216.37	217.42	217.38	216.54	216.44	217.24	216.51	217.52	216.99	216.28	216.93	217.07	217.75	217.96
216.2	217.71	217.46	217.64	216.79	217.39	215.96	216.83	217.33	217	216.52	217.02	217.5	217.31	217.6	217.41	216.79	216.5	216.44	217.23	215.81	216.44	217.17	217.41	217.17	216.49	216.76	217.01	215.93	216.58	217.96	216.61	218.52	215.95	216.65	216.45	216.36	215.97	216.58	215.54	216.88	217.16	217.91	217.13	217.6	217.33	216.66	216.9	216.71	216.94
207.85	207.41	206.97	206.88	207.38	209.17	208.21	208.22	206.64	207.48	207.36	208.66	207.05	207.13	208.03	206.98	207.7	206.32	208.1	207.56	207.7	207.31	207.72	208.56	208.17	207.49	208.85	208.02	207.97	207.34	208.46	208.96	207.88	206.88	207.32	208.27	207.04	208.44	206.81	207.13	207.31	207.13	208.06	208.17	207.21	207.79	208.81	207.27	207.57	207.85
209.84	210.12	208.73	210.02	209.2	209.02	209.54	209.02	209.34	209.44	210.15	209.08	209.57	209.08	210.98	209.83	209.75	210.1	210.45	209.75	209.28	210.45	209.65	209.01	209.44	210.82	210.3	209.96	209.26	208.51	209.82	209.07	209.95	210.11	209.91	209.95	209.46	210.32	209.24	211.19	209.79	208.63	209.6	208.86	209.74	210.34	208.67	210	209.72	210.62
209.02	208.72	209.5	208.48	208.84	207.76	209.68	209.28	208.7	209.36	209.15	208.19	208.64	208.65	209.58	209.08	210.08	209.24	208.66	208.21	208.92	208.33	208.11	209.01	208.51	208.65	209.05	207.48	208.44	208.13	208.78	209.23	210.04	209.19	208.87	209.07	208.25	209.17	209.12	209.43	209.32	209.2	209.06	209.65	210.2	209.67	209.38	208.59	208.56	209.48
206.88	205.93	206.09	207.11	205.21	205.47	206.68	207.22	205.94	206.86	206.25	206.81	205.73	205.64	206.26	206.22	206.01	206.39	205.41	206.22	206.1	207.1	206.99	205.52	205.85	208.12	206.19	206.49	206.02	206.89	205.53	206.54	206.14	205.79	207.14	207.18	206.39	206.22	206.64	205.39	206.78	207.05	207.07	206.66	207.15	205.77	206.5	208.22	207.03	206.31
208.55	209.1	209.86	207.89	209.13	208.92	208.92	208.94	209.1	207.57	207.92	207.06	208.83	208.74	207.87	209.25	209	209.32	209.17	207.24	208.94	209.24	207.32	207.54	208.5	208.91	208.74	208.17	207.52	208.24	208.33	208.71	207.96	209.44	210.01	208.21	209.12	208.84	209.05	208.5	206.81	208.06	208.95	208.34	208.96	208.43	209.44	209.76	208.63	208.78
202.56	204.3	203.58	203.8	203.59	203.09	203.82	203.99	202.42	205	203.29	204.2	202.4	204.31	204.1	203.63	203.02	203.56	203.1	202.99	204.05	202.9	203.14	204.05	203.13	204.49	203	203.66	203.66	204.17	204.16	203.96	204	203.66	204.44	204.09	202.93	203.98	203.9	203.81	202.65	204.57	203.99	204.9	204.05	203.38	204.22	204.49	203.52	204.62
198.9	198.48	199.65	198.14	199.65	198.8	199.41	198.74	199.38	198.48	199.25	199.49	199.18	198.87	198.43	198.89	199	197.49	198.03	199.24	197.98	198.58	198.87	197.92	198.73	198.4	198.37	197.61	197.71	198.38	197.36	198.96	198.76	198.6	198.26	198.07	198.02	198.04	197.62	199.59	198.86	199.07	198.58	198.22	198.59	197.44	199.36	199.47	198.66	198.65
208.48	208.27	208.63	207.32	207.66	207.54	207.71	208.35	208.43	208.8	207.86	208	208.4	206.9	208.41	207.88	208.43	206.38	208	207.42	207.74	207.71	208.35	208.01	207.57	206.25	207	208.18	207.52	207.43	208.43	207.99	208.17	208.21	207.79	208.03	207.94	207.69	207.36	209.05	207.04	207.49	207.75	206.96	208.11	207.2	207.39	208.04	207.43	207.44
207.61	209.42	207.67	208.47	207.75	209.17	208.15	207.97	208.85	209.08	209.11	208.25	208.79	208.68	208.07	208.78	209.54	207.85	208.76	208.71	209.26	207.31	208.5	208.73	207.58	208.82	208.67	208.66	207.44	209.81	208.67	209.35	208.09	208.1	208.49	209.02	209.1	208.21	208.45	208.27	208.1	208.9	209.69	207.99	207.92	209.35	208.16	208.12	208.52	208.97
208.08	207.34	209.17	208.94	209.23	208.6	209.2	207.32	209.5	209.34	208.66	208.61	209.71	207.6	209.14	209.47	208.42	208.87	207.86	208.94	208.61	208.26	208.67	208.23	207.08	208.98	208.16	209.05	208.15	208.26	208.43	208.37	209.57	207.82	208.5	209.41	208.58	208.55	207.83	209.59	209.24	208.7	209.39	208.73	208.75	208.73	208.07	208.01	208.24	208.06
203.54	202.48	203.8	202.75	202.11	202.96	203.36	202.32	202.77	203.05	203.01	203.96	203.12	204.23	202.81	203.04	201.95	203.81	202.99	203.46	203.73	202.16	203.49	202.51	202.51	204.27	203.24	202.96	202.89	202.59	203.54	203.21	202.73	202.49	203.37	203.11	203.9	202.7	203.13	203.54	202.93	202.94	203.48	203.36	202.44	202.64	202.71	203.56	203.43	203.29
207.84	208.36	208.69	208.24	208.7	208.67	209.44	209.09	207.2	208.62	209.01	210.08	209.8	209.33	208.62	208.61	208.43	209.14	208.19	209.62	208.35	209.28	207.92	208.95	208.58	207.76	208.66	208.24	209.01	209.25	208	208.05	209.15	207.86	208.8	208.62	209.09	208.15	207.95	209.09	208.67	208.15	208.06	209.1	209.13	210.04	209	209.1	208.9	208.77
210.3	208.61	207.81	209.41	209.27	208.52	210.12	208.67	208.95	208.8	208.35	209.16	208.54	209.48	209.15	208.61	208.33	209.15	208.43	208.71	209.01	208.28	208.91	208.33	209.03	208.68	209.08	208.95	208.01	208.93	208.51	208.75	208.94	209.24	207.87	208.25	209.07	208.92	209.5	209.11	208.38	208.44	208.46	208.66	208.79	208.81	208.7	208.89	209.39	208.74
210.02	209.41	209.18	209.92	209.47	208.26	208.51	208.63	208.22	208.17	208.55	208.14	209.69	207.05	209.21	208.57	209	208.84	209.02	209.23	208.62	209.25	208.48	208.27	209.08	207.52	209.24	209.35	208.65	209.95	209.06	209.74	207.96	209.26	209.51	209.56	208.47	208.28	208.81	208.56	208.37	208.52	209.39	209.89	208.51	208.71	208.46	209.75	210.2	209.17
204.06	204.35	203.73	203.44	203.37	203.41	203.01	204.77	203.3	203.39	203.17	203.78	203.79	204.44	203.33	203.64	202.69	203.61	203.4	203.77	204.07	203.7	202.93	203.24	203.77	203.06	204.55	203.23	203.67	204	204.36	203.8	204.55	202.52	203.68	203.05	203.84	204.07	203.77	203.32	204.1	203.75	205.11	203.32	204.43	203.6	204.04	204.66	203.01	203.57
199.22	200.08	198.89	199.13	200.3	198.91	200.07	199.82	199.81	200.28	198.89	199.45	199.03	199.76	198.17	199.36	198.98	199.96	199.91	198.81	200.04	199.47	199.32	198.96	199.49	200	199.11	198.31	199.41	199.77	200.08	199.49	199.32	198.92	200.22	199.06	199.01	199.91	199.22	199.71	200.23	198.52	199.22	199.72	199.16	199.88	199.04	198.91	199.37	198.83
203.58	203.81	203.43	202.32	204.27	203.94	203.57	202.85	204.55	203.49	202.15	203.05	203.23	203.75	203.58	204.15	204.21	204.18	203.17	203.69	204.72	203.55	203.77	203.92	203.39	203.54	204.23	204.13	204.71	203.41	203.29	203.06	203.13	202.21	204.05	203.98	202.32	203.16	203.66	203.68	202.5	204.44	202.91	202.87	203.36	205.24	203.89	202.54	204.47	204.39
202.94	202.65	201.99	203.29	202.68	202.3	202.66	203.27	203.08	203.01	202.35	203.14	201.84	203.25	202.25	201.69	201.99	202.5	203.79	202.7	202.84	202.37	201.77	203.49	203.13	202.65	202.88	202.64	202.36	202.08	203.68	201.31	203.01	202.65	203.04	203.04	202.73	203.08	201.74	202.58	202.67	201.82	202.46	202.86	203.64	202.06	202.7	203.23	201.48	203
206.28	206.68	206.94	206.22	206.12	206.71	205.77	206.97	206.34	206.49	206.1	206.14	205.44	207.52	205.37	206.54	205.83	205.47	205.85	208.26	205.7	205.63	206.65	206.93	206.64	205.98	205.42	206.67	205.3	206.56	206.07	206.48	206.19	206.11	206.36	206.1	206.07	205.74	205.7	204.51	206.75	206.35	207.07	205.65	205.78	206.53	206.98	206.59	206.45	206.62
213.36	211.84	212.13	212.19	212.82	213.5	212.18	212.74	211.93	214.25	213.33	212.1	211.91	210.97	213.15	212.58	211.04	211.81	212.22	212.81	212.64	211.58	211.72	211.95	213.32	212.47	212.28	212.26	212.59	213.24	212.68	212.81	213	212.28	211.7	212.92	212.25	211.95	212.21	213.38	212.42	212.27	212.43	212.64	211.78	213.2	213.27	212.7	212.78	212.52
195.02	194.63	196.22	194.81	196.32	194.84	194.76	194.16	195.79	196.1	194.81	195.3	195.65	194.69	195.86	195.99	195.7	195.69	195.43	195.2	195.95	195.36	194.24	195.74	195.54	194.77	195.43	195.71	194.7	195.69	195.19	193.9	196.67	197.35	195.59	195.03	194.95	195.05	193.89	195.25	196.58	195.15	194.6	195.22	195.06	195.73	195.1	194.97	195.43	194.98
217.07	216.84	216.65	216.83	216.29	216.54	217.63	217	216.79	216.33	217.14	215.95	216.62	216.17	216.79	218.41	217.97	217.43	217.12	216.42	216.95	217.12	216.1	216.83	216.6	216.64	217.22	216.71	217.19	217.4	216.02	218.36	217.22	215.84	217.38	216.87	216.34	217.25	217.79	216.43	216.19	216.56	218.13	216.87	217.13	216.53	217.47	218	216.47	217.39
195.02	194.58	193.84	195.07	193.73	194.03	193.64	194.07	194.5	194.75	194.73	194.64	194.96	194.76	194.8	194.01	195.12	194.44	194.2	194.22	193.88	193.34	195.14	193.83	194.32	194.6	194.08	194.53	194.99	194.59	194.32	193.82	194.22	194.17	194	194.15	194.86	195.26	194.63	193.69	193.79	194.7	194.02	194.5	193.79	193.74	194.34	194.75	194.41	193.25
198.65	197.83	197.85	196.87	196.53	196.97	199.38	198.26	198.11	198	198.23	198.02	197.68	197.2	198.76	197.7	197.29	199.03	198.39	199.05	197.71	197.2	199.37	197.44	198.99	198	196.97	198.1	197.67	197.74	197.79	198.41	199.52	197.35	197.92	197.92	197.8	198.33	196.92	198.91	197.86	198.32	198.74	197.54	198.02	199.4	199.08	197.65	197.91	197.88
202.12	203.73	203.82	202.74	203.36	203.9	203.63	203.55	202.95	204.39	203.5	204.24	204.26	204.28	203.56	202.65	202.89	203.6	202.8	204.34	203.96	204.65	202.6	203.51	204.03	203.01	202.12	203.45	203.43	205.06	203.81	203.58	202.67	204.18	202.69	204.05	203.65	203.8	203.98	203.24	204.6	203.34	203.7	202.77	203.58	203.89	202.86	203.75	202.42	204.03
217.62	216.73	217.35	217.45	217.6	217.61	216.92	216.61	216.71	217.42	216.84	217.68	217.96	217.44	216.56	217.49	216.22	216.59	217.11	216.77	217.89	217.72	216.45	216.82	217.37	216.34	217.4	216.21	216.43	217.05	217.56	217.91	216.33	217.85	216.09	216.56	216.97	215.84	216.95	216.82	217.95	215.67	217.8	217.72	217.48	216.64	216.86	216.27	217.28	216.34
216.8	216.44	217.1	216.57	217.91	216.73	217.24	217.01	217.38	218.38	216.49	217.11	217.18	216.75	216.52	216.66	217.74	217.1	217.88	217.9	217.91	216.96	216.82	216.6	217.32	217.17	215.79	217.37	218.09	217.49	217.1	218.24	217.5	216.92	217.06	218.14	216.07	217.58	216.62	217.27	216.62	217.33	216.77	217.2	217.96	216.72	216.98	217.47	217.96	216.41
218.31	218.07	216.96	218.44	217.43	218.42	216.53	217.07	218.12	217.89	217.78	218.18	218.23	217.99	217.23	218.55	218.8	218.21	218.17	217.96	217.58	217.42	217.29	217.43	217.67	217.59	216.76	217.03	218.32	217.44	218.1	217.54	217.13	218.04	218.76	217.74	218.14	218.81	217.84	217.52	218.18	217.41	217.06	217.54	217.83	218.13	217.99	218.27	218.04	217.7
208.28	209.89	208.51	208.19	208.5	209.07	208.66	208.6	207.48	208.52	208.46	208.19	207.1	207.61	209.12	209.13	208.16	208.2	207.73	208.81	208.17	207.47	209.01	208.96	208.61	209.41	207.84	208.96	208.98	207.6	208.25	207.35	207.85	209.03	208.34	209.94	209.96	208.19	207.69	208.7	208.24	209.63	208.42	208.39	208.75	207.79	208.69	208.98	207.94	209.26
204.7	205.63	205.14	205.52	206.15	207.3	206.78	205.29	205.5	205.42	205.75	205.46	205.78	204.65	205.54	205.44	206.22	205.59	205.15	206.02	206.24	206.47	205.38	205.71	206.84	205.6	206.24	205.74	206.01	205.05	205.03	205.09	205.24	205.16	205.24	206.33	204.81	205.06	204.74	204.61	205.04	205.25	205.71	205.47	204.17	205.4	206.66	204.89	203.95	204.89
213.35	212.95	213.98	214.76	213.59	213.09	212.98	212.97	213.09	213.77	214.67	213.78	213.05	213.98	213.26	214.09	213.5	213.72	214.09	213.46	214.08	213.69	213.99	213.76	213.53	213.42	215.11	214.33	214.76	213.93	213.93	213.78	213.49	214.2	213.33	212.88	213.52	213.71	213.99	213.18	215.42	214.5	213.96	213.43	214.68	213.32	213.43	214.74	213.82	214.64
205.84	206.1	206.26	206.96	206.84	206.51	207.24	206.74	206.44	207.02	207.19	206.45	206.11	205.99	207.52	205.47	205.32	206.43	206.79	206.18	205.13	205.67	206.73	207.09	205.85	205.34	206.19	206.58	207.08	207.28	207.38	205.76	206.57	206.43	206.07	206.66	205.94	206.93	207.39	206.11	206.25	207.42	206.35	206.32	206.23	206.95	207.54	205.4	206.7	206.77
213.46	212.94	214.49	212.24	212.71	212.37	212.28	212.58	212.47	213.2	213.87	213.41	212.58	214.06	213.97	212.81	213.76	212.97	213.55	213.11	212.6	213.27	212.26	212.25	211.93	212.65	213.78	213.8	212.95	213.08	212.53	213.29	212.58	212.52	212.07	212.5	212.72	213.49	212.89	213.49	212.09	212.57	212.9	213.15	213.15	213.89	213.76	213.49	213.21	213.44
212.39	211.33	212.65	212.59	212.08	212.13	212.74	211.92	212.64	212.46	213.37	212.56	211.84	212.57	212.05	212.15	211.78	213.12	212.63	211.83	211.84	211.93	212.2	211.5	212.46	213.48	212.21	212.48	212.72	212.83	212.37	211.63	212.21	212.8	212.49	212.71	212.05	212.17	212.79	211	212.72	211.49	212.4	211.68	212.52	211.14	213.23	212.46	212.68	212.14
214.59	213.8	213.03	214.61	211.75	214.31	214.96	212.74	214.2	213.43	214.03	213.69	214.9	212.79	213.2	214.4	212.45	213.33	214.57	213.28	214.43	214.47	214.88	214.17	214.44	212.71	212.96	213.04	213.76	213.28	213.58	214.06	214.09	213.24	213.66	212.92	213.8	213.7	214.34	213.28	213.6	214.64	213.11	213.48	214.59	213.48	212.69	213.62	214.09	213.35
195.98	195.55	194.8	194.98	196.11	196.63	194.69	194.85	195.27	195.35	195.12	195.09	194.68	195.67	195.83	195.2	195.79	195.04	195.32	194.97	195.32	195.27	195.39	195.54	194.79	194.76	194.46	195.2	194.71	194.34	196.06	195.04	195.5	196.5	195.06	194.63	193.31	195.2	195.08	195.18	195.11	196.26	193.43	195.56	196.05	194.78	195.05	194.32	195.21	194.62
217.33	218.77	217.69	217.6	217.59	218.11	219.05	217.1	217.16	218.18	217.38	217.41	217.55	216.83	218.17	217.25	216.54	218.71	217.6	218.21	218.5	217.35	217.91	218.28	217.66	217.35	218.19	217.24	217.48	218.02	217.98	219.08	217.48	217.74	217.04	218.87	218.52	218.29	218.53	217.71	217.81	216.99	217.65	218.2	218.55	217.58	216.99	218.1	218.09	217.33
207.96	207.77	207.56	207.35	207.36	206.86	208.41	206.71	207.18	207.93	208.03	207.24	207.94	208.13	208.24	207.78	208.3	208.41	208.16	207.53	209.1	207.11	207.67	206.82	208.05	209.1	208.52	206.19	208.49	207.55	207.77	206.65	207.93	207.57	207.82	207.94	207.81	207.31	208.03	207.4	207.38	208.45	207.99	207.2	208.06	207.97	208.01	208.48	207.93	207.62
204.23	204.12	204.46	204.8	203.51	204.14	203.99	203.57	203.74	203.8	203.23	202.88	203.13	203.21	204.55	204.8	203.77	203.76	204.08	203.02	203.61	203.75	204.96	203.46	203.37	203.4	204.59	204.02	203.79	204.03	204.02	203.33	203.6	202.99	203.31	203.07	203.38	203.4	203.4	204.26	204.41	203.84	203.41	204.09	202.53	202.87	203.64	202.53	203.43	203.57
207.55	207.5	208.99	207.49	208.65	206.51	207.16	207.17	207.01	209.18	208.86	208.48	208.51	207.8	207.37	207.52	207.32	208.33	207.91	209.01	208.18	208.22	208.29	208.18	208.43	207.12	207.9	206.75	207.2	207.68	207.94	206.62	208.28	207.4	207.52	207.42	208.35	206.98	207.31	207.45	208.1	207.69	208.63	208	208.28	207.8	207.8	208.57	207.52	207.42
208.75	208.12	207.95	207.75	206.32	206.21	208.51	207.09	207.91	208.44	207.18	206.55	208.19	209.03	207.77	207.71	207.26	208.72	206.74	208.56	208.44	208.85	207.44	208.08	208.71	207.3	207.39	208.29	207.67	208.26	208.33	208.19	207.32	208.85	207.14	208.06	208.35	208.03	207.29	208.56	208.04	207.21	207.75	208.37	207.59	208.12	206.69	207.53	207.78	207.31
217.35	216.64	217.12	216.89	217.9	216.47	215.65	217.52	215.94	215.94	216.81	216.62	216.85	216.65	216.15	216.82	217.59	216.22	217.01	217.59	216.06	217.24	216.66	217.5	216.92	216.33	217.07	217.39	217.51	216.94	216.13	216.94	217.85	215.78	217.21	216.98	217.5	215.81	217.27	217.73	216.49	217.01	217.55	216.91	217.43	216.49	216.77	216.99	216.84	218.36
208.59	208.72	208.89	209.49	208.52	208.28	209.52	208.35	208.75	208.92	208.47	211.09	208.25	208.57	209.75	208.15	209.47	209.49	208.2	208.4	209.25	207.45	207.97	209.3	208.63	208.17	208.64	208.42	208.31	208.81	208.48	207.85	208.99	208.44	208.56	208.08	208.08	209.96	209.23	208.91	208.69	208.79	209.08	208.16	209.08	208.89	207.95	208.87	208.85	208.53
200.36	201.96	201.2	201.35	201.83	201.43	201.35	201.48	199.97	201.25	201.66	200.12	201.32	200.54	200.47	200.9	200.95	201.61	202.33	200.93	201.84	201.92	200.59	201.56	201.95	201.61	201.73	202.33	200.58	201.31	200.52	201.31	201.17	201.06	200.7	200.77	199.61	201.54	201.26	200.44	200.79	200.62	201.4	201.67	201.31	199.79	201.38	200.09	200.81	201.59
218.47	216.82	218.62	218.04	218.13	218.34	218.57	217.94	217.32	218.26	217.39	217.22	219.17	216.49	217.76	218.3	217.45	217.4	218.68	218.89	218.07	217.38	217.75	218.25	217.89	217.51	217.4	217.65	217.19	218.07	218.58	219.07	218.08	217.42	216.84	217	217.41	218.55	216.93	218.03	219.38	217.41	218.91	218.14	218.65	218.38	219.15	218.02	218.2	216.9
217.16	216.3	218.03	218.26	217.63	216.23	215.56	218.42	215.91	217.86	217.27	216.5	217.57	215.77	217.43	216.81	216.24	216.35	216.69	217.29	216.78	217.61	216.08	216.5	216.25	215.96	217.32	217.27	217.53	217.31	216.84	216.64	217.41	218.1	216.1	216.24	217.17	216.77	216.04	217.8	217.88	217.96	217.25	216.48	217.06	217.39	216.27	216.74	216.71	216.52
205.96	206.3	205.62	206.62	206.81	206.14	206.06	205.95	205.91	206.38	206.08	206.03	206.71	206.29	206.71	207.1	207.79	206.62	206.15	206.49	206.85	206.51	206.12	205.98	204.61	206.53	205.82	206.81	206.54	206.95	205.4	206.81	205.41	206.89	207.45	206.68	205.04	206.03	205.64	205.78	206.41	205.81	206.34	205.95	206.2	206.97	206.44	206.24	206.47	206.94
211.32	210.82	212.29	211.31	211.14	211.6	211.57	212.08	212.65	211.41	211.83	211.65	211.71	210.87	210.21	211.6	211.93	211.43	211.84	210.94	212.7	211.46	210.76	210.36	211.47	210.96	211.07	211.78	211.06	211.25	210.97	212.08	211.88	211.46	211.01	211.24	210.59	211.75	210.82	211.96	212.6	212.85	212.54	212.53	211.37	211.24	211.68	210.84	211.77	210.46
201.29	200.19	200.35	201.59	199.54	200.71	200.31	200.02	200.29	201.43	201.2	200.58	201.06	200.96	200.42	200.17	200.94	200.71	200.05	199.61	198.55	200.35	200.88	201.16	200.57	200.12	200.19	200.07	200.25	200.84	199.65	200.39	201.32	199.64	199.77	200.93	200.76	199.11	199.33	200.13	199.97	200.07	201.17	201.13	199.62	200.19	200.91	200.35	199.72	199.97
208.89	208.89	207.86	209.81	209.2	208.39	208.58	208.98	209.2	208.98	208.12	209.18	209.31	208.48	209.55	208.56	208.99	208.48	209.25	208.77	208.98	207.74	207.63	208.27	208.63	207.85	209.2	208.78	209.22	208.54	209.29	209.49	208.32	208.98	210.32	207.77	207.16	210.11	209.14	208.77	210.09	210.06	208.62	208.62	207.97	208.26	208.38	208.24	209.9	208.87
209.26	208.35	209.35	208.51	208.07	209.5	209.85	208.27	207.36	208.35	209.01	209.12	209.19	207.99	208.26	209.27	208.61	208.26	208.85	208.98	210.54	208.75	208.3	208.89	207.74	209.24	208.83	209.01	208.27	209.03	208.36	209.04	209	208.99	209.2	208.37	209.68	208.07	208.99	207.51	207.72	209.93	209.25	209	208.36	209.18	210	208.11	208.92	208.48
208.26	208.37	207.02	208.09	209.19	208.51	206.59	207.32	208	207.98	208.04	208.41	208.74	207.9	207.84	208.01	208.17	207.96	207.87	208.16	207.82	207.83	207.14	207.44	206.66	207.6	207.74	207.37	208.55	208.11	207.59	206.88	207.68	207.83	207.71	207.02	208.39	207.22	208.54	208	208.39	208.03	207.84	208.77	207.93	208.31	207.89	208.53	207.14	207.97
207.31	207.17	208.22	206.96	207.12	208.27	207.48	207.94	207.13	206.92	207.42	207.13	208.18	208.06	207.99	207.91	207.78	208.06	207.79	208.29	207.04	207.05	207.71	208.23	207.35	207.07	207.79	208.69	207.55	207.52	208.48	207.95	208.16	206.4	206.39	206.65	208.08	207.83	207.14	208.03	207.77	208.43	208.76	207.56	208.76	207.41	208.39	206.74	206.43	207.23
200.68	201.09	202.3	201.5	201.13	201.1	201.46	201.08	200.78	202.75	202.12	201.75	200.46	200.61	202.9	201.67	201.5	201.9	200.79	200.89	201.07	201.55	201.33	200.7	202.33	201.76	200.34	201.24	199.84	201.37	201.9	201.84	200.52	200.87	200.57	202.02	201.08	199.66	200.74	202.05	200.43	201.71	201.43	201.51	200.8	200.63	201.47	200.66	200.41	200.59
199.48	199.55	200.38	199.96	199.98	200.12	200.57	199.36	199.16	200.06	199.11	199.92	199.51	200.28	199.83	198.65	199.16	199.9	199.15	199.76	199.57	200.02	199.7	198.59	200.33	199.18	199.64	201.22	199.59	199.26	200.1	199.51	200.29	200.46	199.07	199.82	199.13	199.2	199.2	199.61	200.13	199.15	198.61	199.84	199.88	200	199.57	200.63	201.03	200.81
218.97	218	216.51	216.29	217.65	217.4	216.69	216.01	216.98	216.68	217.39	218.12	216.25	216.81	218	216.93	216.35	216.13	215.83	216.96	216.57	216.87	216.63	217.16	216.93	217.18	216.19	217.39	217.01	216.9	216.95	216.31	217.4	216.36	216.29	217.34	217.82	216.92	217.28	216.68	218.08	217.16	217.46	217.13	217.07	215.82	217.75	217.87	216.97	217.31
208.22	209.03	208.12	208.31	207.87	209.48	209.25	208.52	208.92	207.34	208.55	208.04	208.83	209.77	208.8	208.57	208.41	209.5	209.1	208.08	208.09	208.53	208.12	207.83	208.43	208.91	208.57	208.25	209.23	208.5	208.53	208.44	207.98	207.83	209.13	208.3	208.72	208.52	208.38	208.52	208.79	208.51	207.58	208.93	209.41	208.74	209.48	208.29	208.24	209.63
199.54	199.62	198.88	199.95	200.76	200.15	198.87	199.34	200.4	199.45	199.05	200.39	199.45	198.9	199.9	199.5	200.11	200.05	199.46	198.82	200.04	200.19	200.22	199.39	199.1	198.99	199.36	200.12	201.19	200.13	197.79	200.35	198.25	199.21	199.03	200.46	199.65	200.43	198.85	199.16	199.99	200.43	200.58	199.23	199.97	200.03	199.7	199.84	198.62	199.89
217.42	218.19	219.06	217.64	217.7	218.63	217.6	218.05	217.44	217.37	217.75	218.04	218.64	217.43	218.02	216.54	217.91	218.74	217.59	219.06	218.61	217.97	218.6	218.88	218.21	217.12	217.32	218.89	218.31	217.8	217.47	216.89	217.5	216.72	216.23	218.03	217.9	217.88	217.76	217.38	217.71	216.87	217.3	217.38	217.31	218.15	217.85	217.72	219.51	217.02
206.83	205.82	206.26	205.93	207.35	206.11	206.67	206.09	206.8	204.76	207.02	205.41	205.93	206.45	206.45	205.81	206.2	206.04	206.86	206.94	205.56	205.96	206	207.09	207.13	206.99	205.1	205.79	206.06	205.96	205.95	206.92	205.92	204.93	205.82	206.72	206.9	205.62	205.08	206.94	206.07	206.69	205.85	206.36	205.95	208.41	206.67	206.32	206.97	205.8
209.57	210.17	209.64	209.11	209.82	210.72	209.97	210.22	209.72	209.14	209.28	209.61	210.43	210.09	209.45	209.88	210.22	210.12	208.31	209.67	211.41	209.82	210.8	210.34	210.16	209.43	209.06	211.83	209.31	210.86	210.21	208.63	209.9	209.93	208.68	209.67	210.8	209.49	210.41	210.27	209.48	209.76	208.94	209.75	209.62	209.95	209.55	209.63	209.31	209.24
217.02	217.19	217.17	217.74	216.33	216.71	217.86	216.62	215.97	217.08	216.47	216.41	217.32	216.36	216.5	217.04	216.41	217.97	217.84	216.81	216.46	216.29	217.22	217.75	216.79	216.5	216.8	217.76	216.63	218.01	217.69	215.72	215.43	217.05	216.37	216.61	216.39	217.97	216.99	216.83	217.04	215.8	217.57	217.82	216.67	216.91	216.18	217.42	217.37	217.31
202.35	202.83	201.59	201.85	202.69	203.43	202.3	202.7	201.59	203.02	201.43	203.29	203.17	201.89	203.16	200.92	202.37	202.14	202.98	203.54	203.39	201.92	203.3	202.85	202.92	202.75	202.14	201.74	202.68	201.97	202.51	202.37	203.29	201.84	202.79	203.6	202.16	202.43	202.01	202.73	202.12	202.47	201.82	203.18	202.81	203.94	201.84	202.69	203	203.56
200.95	200.55	201.21	199.35	199.11	201.12	199.7	199.67	200.51	200.43	198.86	200.23	199.67	200.33	198.93	199.95	200.46	200.77	200.28	200.67	200.75	199.82	199.61	200.26	200.13	200.46	201.23	200.09	200.1	200.73	199.29	199.52	199.88	200.47	200.44	199.34	199.97	199.36	199.87	200.73	198.73	199.68	199.92	200.94	200.6	200.28	200.33	199.71	200.56	199.57
194.73	194.95	195.1	195.29	194.63	195.35	195.51	194.91	195.88	195.11	196	196.09	197.25	195.85	194.21	195.93	194.74	194.67	194.94	195.35	195.28	194.64	195.44	196.08	195.17	195.36	195.74	194.59	194.51	196.11	194.42	194.94	196	194.53	194.44	195.45	195.81	194.22	194.99	195.97	194.92	195.32	195.38	195.4	195.34	194.62	195.1	195.84	195.35	196.17
216.71	217.48	215.94	217.72	215.66	217.34	216.89	217.18	217.23	217.65	217.39	217.69	217.21	217.96	216.31	217.32	217.36	217.16	217.1	216.8	218.07	217.05	216.39	214.9	216.04	216.61	216.88	217.24	217.75	217.64	217.25	217.79	218.32	217.38	217.3	216.55	217.92	216.42	215.91	216.82	217.28	216.38	217.79	216.71	216.52	216.36	216.79	216.76	216.24	217.13
197.93	198.32	198.22	198.17	199.09	198.05	197.78	197.07	197.78	198.21	198.14	198.4	198.12	198.06	198.52	197.96	197.35	197.75	199.47	197.24	198.98	197.69	198.34	198.35	198.25	197.91	197.98	197.52	197.43	197.94	197.83	197.73	197.19	198.12	197.49	198.07	197.77	197.71	197.41	197.91	197.78	198.34	197.2	197.84	197.76	197.56	198.56	198.32	199.19	196.86
202.04	201.97	203.55	202.47	202.4	202.03	202.7	201.24	203.28	202.34	202.97	203.51	202.42	202.68	203.56	202.79	202.2	202.88	202.8	202.92	200.93	202.93	201.36	203.5	202.38	202.58	203.87	203.14	202.84	202.35	202.79	202.19	202.62	202.67	203.8	202.63	203.33	202.88	203.67	202.45	202.71	202.65	203.76	203.93	202.79	202.52	202.34	202.26	203.14	201.61
203.77	202.72	203.94	203.88	202.58	203.5	205	204.01	203.81	204.11	204.38	204.5	203.43	203.66	204.58	205.19	204.09	203.97	204.06	203.33	203.22	203.53	204.93	204.12	204.05	204.47	203.43	203.01	203.84	204.3	203.76	203.74	203.47	205.02	204.2	203.09	203.51	203.92	203.47	203.17	203.28	203.76	203.29	204.39	204.2	203.36	202.64	204.08	203.15	204.67
202.37	202.98	201.97	201.86	202.54	203.62	202.25	203.52	201.74	203	203.55	201.78	202.14	202.78	202.91	202.52	202.27	202.07	203.18	201.76	202.71	201.31	202.4	203.03	201.96	202.49	202.87	202.21	202.64	203.93	202.98	203.43	204.08	202.09	203.26	202.45	202.7	202.51	202.81	201.75	202.51	202.55	201.66	202.98	203.38	202.47	203.18	202.36	202.96	202.52
212.51	211.75	211.04	211.22	209.91	212.51	212.16	212.16	212.82	211.58	211.79	211.94	212.89	211.76	211.56	212.03	210.73	211.41	212.12	211.94	212.01	211.84	213.55	211.82	211.18	211.2	210.87	212.13	211.13	211.6	213.15	212.06	211.27	212.17	212.23	211.91	212.74	211.21	212.1	212.15	212.09	211.67	212.46	212.56	211.63	211.44	211.89	212.14	211.85	211.02
213.48	214.53	214	213.32	214.49	214.79	213.26	214.52	214.03	214.09	214.1	212.42	214.16	213.75	214.2	214.83	214	214.19	215	213.07	213.62	212.97	214.83	213.91	213.6	213.97	213.84	214.49	213.71	215.06	213.48	213.86	213.84	213.34	213.46	213.38	213.64	212.94	213.28	214.24	214.03	213.48	215.18	214.28	213.96	214.71	214.45	214.69	213.63	212.96
211.8	212.1	211.65	211.53	211.81	212.05	212.01	212.06	212.14	211.33	211.3	211.96	210.64	211.16	211.67	211.53	209.79	211.05	212.47	211.34	210.79	211.77	211.38	212.47	211.56	211.31	211.05	212.03	211.55	211.15	211.9	211.44	211.58	212.02	212.32	211.3	211.59	211.76	211.7	211.26	212.79	209.93	212.37	210.28	210.93	210.4	212	211.47	211.69	211.49
211.91	211.28	211.79	212.17	211.06	213.51	212.63	211.52	212.4	211.6	211.96	211.58	210.48	211.53	211.36	210.65	210.84	211.95	211.8	210.51	212.59	211.85	212.11	210.97	211.07	211.87	212.06	212.31	211.18	211.67	213	211.19	211.23	211.63	212.41	211.91	212.26	211.23	210.51	211.61	211.91	211.6	211.94	211.51	211.77	211.53	211.61	210.2	211.82	211.29
209.84	210.48	209.5	209.14	210.6	208.55	208.58	210.05	208.33	209.56	209.05	208.34	208.74	209.74	210.02	209.45	209.85	209	208.75	209.31	210.02	209.4	209.78	209.42	208.71	209.86	208.28	209.85	210.26	209.98	208.33	210.09	209.79	209.88	209.3	209.17	209.62	208.78	209.6	209.53	208.74	211.13	209.24	209.23	208.8	208.62	208.62	209.72	209.26	210.23
212.74	211.73	212.5	210.7	212.57	211.62	211.11	211.4	211.18	212	213.52	211.68	212.07	212.19	210.69	211.29	212.21	212.25	211.56	211.21	211.68	212.92	211.21	212.19	212.83	212.26	210.94	212.1	210.92	212.36	212.31	211.35	212.91	212.37	213.29	211.95	211.98	211.66	212.38	212.02	211.12	211.82	211.72	212.1	212	212.01	211.18	211.39	212.56	211.69
212.03	212.2	212.49	211.68	212.85	211.52	211.16	212.36	212.13	212.53	212.88	212.67	212.35	210.87	212.47	212.55	213.29	211.91	212.98	212.12	212.99	211.88	212.06	211.94	214.6	212.14	212.28	212.36	211.59	212.53	212.65	212.45	212.21	212.16	213.02	212.13	212.54	212.55	212.83	212.59	211.85	211.93	211.89	212.94	212.08	213.1	212.23	213.23	212.15	211.91
193.77	194.12	194.36	194.51	194.34	194	194.61	194.08	193.29	193.91	194.67	193.44	194.17	193.43	193.39	194.38	194.8	193.76	194.55	194.67	193.55	194.39	193.39	194.79	194.12	193.42	195.05	193.51	193.91	194.99	194.18	194.43	193.58	195.24	194.38	193.27	195.65	193.82	192.94	194.74	194.47	194.42	193.97	194.33	193.1	193.99	194.17	193.82	194.8	193.87
199.63	200.34	200.41	201.65	200.07	199.89	201.15	199.86	198.88	200.89	200.78	201.23	199.32	199.6	201.14	200.04	200.54	199.95	198.74	199.67	200.39	199.91	200.04	200.85	201.19	201.15	201.24	200.47	199.9	199.51	199.92	201.01	200.19	199.7	200.65	200.21	200.29	199.84	200.02	200.91	199.47	199.82	200.2	199.82	200.74	200.02	199.6	198.99	201.62	200.39
207.14	206.23	207.44	207.8	208.47	207.38	206.73	207.39	207.63	207.89	206.99	207.35	208.08	207.78	207.39	207.57	208.1	207.14	207.55	207.2	208.71	208.32	208.18	208.36	207.95	207.49	207.9	207.69	206.94	207.43	208.67	207.61	208.2	207.35	207.23	208.05	208.39	207.71	206.97	207.42	208.04	207.5	207.53	207.79	207.89	207.51	208.03	208.12	207.83	207.45
209.33	207.91	207.66	208.39	207.97	208.48	209.03	208.94	208.76	209.13	208.54	208.47	208.84	208.2	208.28	208.23	209.21	208.92	207.89	208.83	208.72	208.24	208.33	209.45	208.43	209.76	208.45	207.56	208.98	208.42	208.56	208.32	209.34	209.47	209.02	208.7	208.11	207.91	208.88	208.07	207.9	208.62	208.45	209.13	208.81	208.67	208.64	207.98	207.86	209.75
209.89	209.18	206.94	208.14	207.9	208.99	208.73	209.74	208.69	208.45	209.14	208.03	208.51	208.82	207.36	207.64	208.71	208.67	207.76	208.17	208.13	207.61	208.36	208.57	208.96	207.5	209.99	209.04	209.04	208.48	208.19	208.76	208.76	210.87	208.66	208.66	207.63	208.73	209.21	208.52	208.72	207.5	208.5	208.27	208.56	207.54	208.74	207.65	208.78	208.35
202.73	202.27	202.68	202.9	202.8	203.17	201.73	203.66	204.6	202.57	202.08	202.16	201.71	202.31	201.38	202.02	202.17	203.31	202.54	201.41	202.65	201.76	202.02	202.84	202.16	202.83	201.88	202.65	202.16	201.9	202.25	202.7	201.94	202.34	202.03	202.51	202.5	202.53	202.29	202.86	202.69	202.85	202.35	202.59	202.08	202.1	201.99	202.71	201.6	202.58
208.4	208.24	208.92	208.31	206.92	208.31	207.44	208.62	207.14	208.28	207.84	207.27	207.05	207.96	207.83	207.4	207.95	206.8	207.69	207.16	208.61	208.06	207.61	209.67	208.56	207.27	207.58	208.2	207.81	207.66	208.17	208.37	207.41	207.94	206.7	207.22	209.34	206.66	207.17	208.44	208.24	207.19	207.52	207.34	208.95	208.15	208.71	207.43	207.45	207.65
217.75	216.64	216.55	217.23	217.45	217.15	217.82	218.41	216.7	218.49	217.12	217.14	216.24	217.2	217.52	217.31	217.22	218.2	216.96	217.57	217.64	216.73	216.5	216.91	216.81	217.54	215.93	216.98	217.33	216.72	215.83	216.97	217.39	216.41	217.18	217.03	216.82	216.57	216.71	217.5	216.83	216.64	216.73	216.52	217.18	217.28	217.04	217.7	216.69	217.11
209.64	210.08	207.87	209.82	209.2	209.43	209.19	209.65	210.06	209.33	208.36	209.94	209.4	210.24	208.97	209.87	209.69	209.66	209.62	209.23	209.81	210.19	209.11	209.78	209.17	208.59	209.42	209.57	210	209.02	209.28	210.41	208.62	210.38	209.04	208.87	209.35	209.08	209.53	210.51	209.72	209.3	210.31	209.49	208.98	209.77	207.61	209.22	210.45	209.5
204.48	205.26	202.81	203.83	204.58	203.99	203.86	204.05	203.41	203.16	203.61	203.37	202.43	204.76	203.6	203.51	203.34	203.8	204.21	203.53	203.82	205.06	204.88	203.68	203.95	204.2	205.01	204.49	204.27	203.3	203.85	204.49	203.58	204.36	204.98	204.12	203.93	203.55	204.55	204.64	203.67	204.74	203.03	203.37	203.11	203.85	204.08	204.03	202.38	205.09
195.65	194.07	195.47	195.75	195.68	196.07	195.1	194.88	196.34	194.78	194.86	195.36	194.51	194.69	194.35	195	196.24	195.18	194.81	195.73	194.82	195.58	193.92	195.17	194.72	195.09	194.4	194.36	195.16	195.76	195.75	193.87	194.14	195.14	194.96	195.62	194.67	195.87	194.77	194.9	194.84	195.12	195.77	195.58	195.18	194.54	194.65	196.06	194.29	195.79
205.78	206.49	206.65	206.49	206.71	206	205.27	206.85	207.09	208.58	206.31	205.36	206.85	206.15	208.1	205.63	205.83	206.52	206.33	205.79	205.98	206.91	205.92	206.32	206.47	206.53	206.31	206.57	206.01	207.28	205.74	206.06	206.89	206.35	206.14	206.52	206.19	207	206.09	206.89	206.85	206.71	206.94	206.23	207.12	206.37	205.31	206.67	206.86	207.13
200.99	201.65	201.88	201.03	201.43	201.91	201.76	201.24	200.1	201.96	201.17	201.84	200.05	200.35	201.77	200.51	201.11	201.89	200.59	200.7	201.67	200.76	202.07	201.46	201.03	200.48	201.69	201.15	202.09	201.85	201.93	201.3	200.85	201.71	200.65	200.4	200.95	201.08	201.07	201.25	201.74	201.6	201.42	202.06	200.77	201	201.52	200.16	200.58	201.43
200.81	201.61	201.08	201.25	201.25	200.74	200.11	200.45	201.95	202.51	202.11	201.43	202.48	200.09	200.3	201.53	201.71	201.34	200.93	200.68	202.14	201.89	201.8	200.99	200.57	201.52	201.57	200.96	202.51	201.01	201.01	201.03	200.28	200.86	200.73	200.82	202.02	200.42	201.7	200.58	200.23	201.04	200.89	200.6	200.74	201.25	201.03	201.72	201.08	200.78
202.17	201.64	202.68	202.93	202.44	202.9	201.27	203.36	203.2	202.52	203.51	202.5	201.8	201.34	202.59	203.02	202.23	201.81	202.93	202.38	201.77	202.48	202.29	203.14	202.03	201.98	203.29	202.18	202.59	202.72	201.89	202.41	200.91	202.4	204.46	203.44	201.7	202.33	203.4	202	203.83	202.31	202.5	202.89	202.3	202.03	202.42	202.93	202.01	203.1
214.86	213.61	213.73	212.57	212.74	213.55	214.32	214.41	214.17	212.99	212.47	213.01	213.25	213.94	213.78	214.35	214.12	213.72	214.43	213.99	213.12	214.52	214.22	214.53	213.43	213.3	213.56	212.79	213.3	213.27	213.51	213.83	213.53	215.04	213.03	213.19	214.83	213.23	213.26	213.49	213.76	213.29	213.32	213.83	213.41	213.83	213.93	214.16	213.96	214.5
208.03	207.9	208.85	209.07	209.39	208.18	208.62	208.98	209.53	208.42	209.8	208.67	209.32	208.1	209.35	208.45	209.42	208.84	208.32	208.79	208.2	208.18	207.75	209.39	209.66	208.71	208.84	209.36	208.56	208.55	207.94	208.5	208.96	209.47	208.28	208.8	208.94	207.87	208.26	208.11	208.63	207.8	208.54	208.34	208.15	208.24	209.39	207.68	208.79	208.13
204.77	203.33	204.47	204.7	204.48	204.53	204.69	204.89	205.49	204.45	204.6	204.17	204.19	204.15	205.37	204.32	205.14	204.34	204.05	205.46	204.89	204.35	204.83	205.54	205.17	205.94	203.83	204.4	204.37	203.57	205.09	203.11	204.53	204.69	204.52	203.8	204.16	204.53	204.81	204.69	204.62	204.22	203.48	205.85	203.52	205.23	204.39	204.97	204.13	204.17
208.35	209.53	209.42	209.23	209.06	208.89	208.67	207.89	210	208.35	208.65	208.51	207.95	207.96	208.52	208.45	208.05	209.11	209.3	208.69	209.61	208.62	208.53	208.75	209.99	208.16	209.17	209.57	208.18	208.4	208.78	209.12	209.46	208.21	209.18	208.65	209.38	208.25	207.86	208.48	208.42	208.19	209.33	208.56	209.47	208.36	209.14	208.23	207.97	210.21
194.63	194.31	194.45	194.66	193.98	193.86	193.71	194.57	192.94	194.91	193.07	194.07	195.31	193.22	193.85	194.79	194.56	193.18	194.93	193.47	192.99	193.74	193.86	194.44	193.8	195.66	194.27	194.53	193.06	195.48	193.06	194.28	193.43	195.86	193.81	193.71	194.35	193.69	194.82	193.79	194.01	195.36	194.38	194.56	192.88	194.97	193.76	193.24	194.96	193.59
199.71	199.57	199.61	198.98	198.58	198.69	200.21	199.64	199.96	200.02	199.27	199.59	199.11	200.32	198.06	200.87	199.88	197.88	199.15	198.16	199.95	198.36	199.45	199.53	199.24	199.33	199.56	198.95	199.36	199.23	199.44	199.62	198.46	200.15	199.52	200.33	199.45	199.37	199.02	199.5	199.52	199.21	199.58	200.2	199.92	199.56	199.74	198.86	199.51	200.28
201.87	202.68	202.81	203.95	202.66	202.88	202.38	203.24	202.86	201.63	202.89	202.96	202.06	203	202.16	202.89	202.37	202.89	202.66	202.61	203.35	202.53	202.93	203.57	201.27	202.65	202.58	202.3	202.4	202.51	202.76	202.44	202	203.93	201.28	202.88	203.52	202.01	203.63	203.07	202.66	202.56	201.09	203.72	203.18	202.81	203.64	202.04	202.13	203.02
207.63	206.87	208.42	206.82	207.53	208.19	207.24	208.1	207.77	209.77	208.31	207.92	207.91	208.66	208.79	208.46	208.06	207.33	208.55	207.37	207.7	208.4	208.04	207.99	208.12	207.22	208.95	208.61	207.85	207.53	207.83	208.28	208.32	207.47	207.57	207.71	207.43	208.43	208.2	207.56	205.99	207.62	208.77	207.62	207.67	207.21	208.43	207.19	207.83	208.61
200.76	199.28	199.2	199.34	199.38	200.49	199.59	200.25	199.06	199.93	199.6	199.15	199.19	200.36	198.95	198.72	200.11	198.56	198.02	199.77	198.01	198.95	199.17	199.27	199.79	199.53	199.75	198.29	200.04	198.18	199.3	199.31	199.44	198.96	199.11	199.95	198.69	198.23	199.05	199.48	199.18	200.36	199.07	199.36	200.91	198.8	199.56	199.5	199.04	199.37
219.26	217.88	218.52	218.31	217.4	218.42	217.46	217.15	219.08	218.09	217.57	217.69	218.01	216.73	218.21	217.77	217.94	216.99	217.86	218.1	217.89	217.11	218.72	217.63	218.24	217.52	216.87	218.44	217.41	218.65	218.46	217.06	218.21	218.35	217.47	218.45	217.1	218.22	218.03	217.15	217.64	218.48	217.95	218.17	217.54	218.8	219.74	217.72	218.06	217.51
217.7	216.75	216.79	216.8	217.51	216.55	217.82	216.26	216.93	218.01	216.76	216.23	216.96	216.84	217.28	216.54	217.11	216.7	216.45	217.34	217.19	217.03	216.75	217.56	217.83	216.71	216.58	217.31	215.56	216.74	217.61	216.29	218.61	216.74	216.21	217.55	216.63	216.93	217.35	217.42	218.05	218.05	216.39	217.31	217.41	217.06	217.22	216.89	216.68	216.18
209.38	209.13	209.2	208.17	209.58	209.17	207.94	209.74	208.79	208.85	208.68	208.12	208.28	209.11	208.79	208.62	208.04	208.75	208.54	208.47	209.42	208.49	207.93	209.41	209.39	208.98	209.59	208.61	209.29	209.25	208.1	210.22	209.5	208.31	208.68	209.24	208.43	209.04	209.77	208.34	208.63	208.24	208.84	208.66	208.47	208.29	208.04	208.08	209	208.47
209	208.71	207.56	209.95	209.07	209.51	208.61	209.38	209.5	209.33	208.19	209.62	209.28	209.87	209.91	209.48	208.83	209.18	209.15	208.71	209.91	209.23	209.42	209.25	208.3	209.31	208.96	208.81	209.93	208.52	209.47	211.13	209.54	210.01	209.65	209.43	208.04	208.13	209.55	209.36	208.79	208.91	209.58	211.52	209.51	209.45	208.8	208.84	210.05	210.1
211.74	212.15	211.57	212.33	211.52	210.97	210.8	211.8	213.15	211.6	211	212.72	211.31	211.82	211.92	212.19	212.14	211.65	211.73	210.98	211.97	211.68	212.47	210.83	210.99	211.51	212.06	211.57	211.53	210.87	211.78	211.5	210.78	211.87	210.82	212.6	212.26	211.7	211.9	211.46	211.81	212.27	211.1	212.21	210.88	212.33	212.26	211.8	212.31	210.92
198.05	198.32	197.52	199.03	198.94	197.82	197.95	197.1	197.91	197.85	197.13	198.45	198.37	198.03	198.43	198.56	198.19	197.12	197.26	198.3	198.38	197.69	197.73	197.66	198.63	197.15	197.95	197.98	197.96	199.38	197.92	198.6	197.78	199.06	198.47	198.21	199.12	197.58	197.78	197.21	198.22	197.7	197.1	199.01	198.57	197.79	197.19	197.38	197.89	198.71
202.87	202.54	202.96	201.92	203.1	202.09	203.5	202.26	202.46	202.71	202.19	202.34	202.46	202.11	202.51	202.83	202.03	201.26	202.47	203.73	201.99	203.03	202.83	202.4	202.27	201.03	202.74	202.35	202.84	201.83	202.07	202.41	202.58	202.28	203.5	202.8	202.29	202.15	201.68	202.48	202.35	203.26	203.34	202.75	202.73	203.2	203.11	202.64	203.25	201.75
204.53	204.64	204.61	205.24	205.09	204.71	205.05	205.03	204.66	205.1	204.62	204.53	205.19	204.41	204.65	206.23	204.99	205.06	206.07	204.79	205.54	204.8	204.79	204.87	205.27	205.4	204.32	204.88	204.73	206.04	204.95	204.45	205.01	204.4	204.65	203.69	204.8	204.48	204.98	203.47	205.12	206.2	204.88	204.73	205.73	204.24	205.24	204.88	204.41	204.25
216.4	217.42	218.28	217.16	217.17	216.11	216.56	217.36	216.11	217.13	216.66	217.06	217.59	217.77	216.93	218.14	217.18	216.61	215.62	217.19	217.73	216.9	217.64	217.29	216.83	217.09	218.01	216.07	217.28	216.54	216.34	216.19	217.91	217.58	216.98	216.62	216.72	216.99	216.74	216.87	217.88	215.24	216.99	216.59	217.86	216.67	217.03	217.34	217.21	217.26
211.68	213.23	211.51	213.15	212.17	212.9	211.23	213.14	212.36	212.97	212.18	212.74	212.22	212.34	211.6	211.74	212.12	212.56	212.51	213	211.98	212.89	211.85	212.95	212.11	213.09	213.03	212.39	212.78	211.93	212.59	211.9	212.37	211.61	212.92	212.75	212.41	213.19	212.72	213.66	211.66	212.95	213.02	210.91	211.98	212.84	212.14	211.97	213.6	212.22
207.98	207.56	206.63	207.32	208.68	207.75	207.37	207.28	207.4	208.38	207.97	208.13	207.39	208.57	207.61	207.6	207.67	207.53	207.17	206.2	207.6	207.14	208.07	208.32	208.02	206.93	208.24	207.47	207.58	207.74	207.86	206.83	206.39	207.12	205.99	207.9	207.21	208.15	208.5	208.15	208.34	207.66	207.95	207.1	207.96	207.04	207.02	207.57	207.62	207.26
202.77	203.54	203.41	203.73	204.24	203.34	203.78	203.5	203.29	202.93	203.07	203.23	204.44	203.81	202.9	203.53	203	203.03	204.16	203.71	203.35	204.9	203.4	202.57	204.42	203.79	202.76	203.15	203.61	203.57	202.93	203.25	203.68	204.21	202.93	204.01	202.7	203.6	203.96	203.56	202.98	204.45	203.55	203.65	204.09	202.84	203.35	203.1	203.08	203.17
210.17	210.31	209.4	210.39	209.68	209.42	209.81	209.27	210.01	209.25	209.13	210.07	208.96	209.63	208.98	209.92	209.17	210.11	209.81	210.49	210.15	210.31	211.19	209.3	209.37	210.52	209.93	209.27	209.1	208.81	208.61	209.67	209.09	209.54	210.02	208.84	211.13	209.85	209.35	210.08	209.27	209.32	209.96	211.1	209.01	210.85	209.07	209.64	209.71	208.49
199.06	199.16	200.46	198.54	198.65	200.26	199.26	199.8	200.29	199.13	198.67	198.78	198.33	199.2	198.8	200.29	199.4	201	199.72	199.81	200.27	199.28	200.52	199.68	198.96	199.94	199.22	200.18	199.4	199.15	199.93	199.55	199.36	200	199.19	200.12	200.16	199.49	199.97	199.22	199.76	199.8	199.3	198.21	199.94	199.83	199.2	199.05	199.09	198.78
213.17	212.1	212.86	211.38	211.65	212.33	213.14	212.88	212.44	211.29	212.97	212.55	211.34	211.01	212.85	212.31	211.73	212.55	212.65	213.01	212.22	212.19	212.13	213.03	213.49	212.93	212.41	213.37	212.32	212.2	212.43	211.37	212.5	212.02	213.11	212.64	212.81	211.81	212.22	212.66	211.97	212.89	211.69	213.21	212.39	212.68	212.46	212.78	212.72	214.31
198.7	199.17	199.2	200.24	199.95	199.45	199.63	200.64	200.05	199.84	201.25	199.22	200.98	200.25	199.91	199.58	199.15	199.3	199.56	199.68	199.44	199.82	199.95	200.14	199.35	200.11	198.97	199.33	199.95	199.08	200.36	200.7	199.65	199.47	199.65	199.74	200.42	199.73	198.77	200.68	199.59	200.18	200.33	199.5	200.16	200.05	198.94	199.39	198.92	200.06
202.77	202.46	202.43	202.95	203.33	202.2	202.49	202.47	203.19	201.85	201.62	202.39	202.1	202.79	201.82	202.82	200.37	202.35	201.66	202.84	201.68	202.19	201.15	201.5	202.31	202.49	202.05	201.99	203.1	202.43	203.06	202.32	202.87	203.35	202.64	202.54	202.42	201.7	202.28	202.74	201.57	202.64	201.76	202.99	203.46	202.21	202.2	202.31	203.38	202.4
209.7	209.8	209.43	209.17	208.88	210.19	209.55	209.48	208.42	209.71	209.92	209.53	210.3	210.44	209.12	209.32	209.55	210.26	208.92	208.86	210.25	210.03	210.16	210.85	209.32	209.55	209.47	209.06	209.97	210.23	209.75	209.92	208.33	209.59	209.68	208.65	209.13	209.84	209.46	209.96	210.25	209.67	210.58	210.58	209.56	210.27	208.5	209.22	209.06	209.87
208.75	208.79	208.16	209.07	207.62	208.93	209.25	209.07	209.21	208.46	209.77	208.8	208.86	208.94	208.11	209.02	208.4	209.85	208.46	207.99	209.61	208.52	209.19	208.95	209.06	208.8	209.02	209.59	208.86	209.43	208.68	208.71	208.34	209.14	207.98	209.28	209.81	207.7	209.23	210.06	208.54	209.9	207.72	208.23	209.58	208.44	208.64	210.05	209.86	208.07
202.73	202.69	203.4	203.52	202.26	203.35	203.78	202.51	203.78	203.35	203.71	203.7	202.88	203.56	203.51	201.96	202.65	202.72	202.73	204.07	202.47	202.23	202.84	203.68	203.27	203.37	203.77	203.39	203.6	201.54	204.32	202.53	202.9	202.79	202.21	203.65	201.51	203.01	204.9	203.66	201.52	203.12	201.26	203.88	202.95	201.11	203.57	203.19	204.22	203.47
199.81	199.3	199.37	198.12	199.98	200.25	200.23	200.11	200.02	199.51	201.41	200.18	200.64	200.12	199.23	199.75	199.67	200.3	199.56	200.26	199.18	199.76	199.78	199.58	199.58	198.33	200.81	199.08	199.52	199.84	198.6	199.26	199.79	200.17	199.23	198.74	198.87	199.04	200.76	199.24	199.52	199.43	200.7	200.29	199.82	200.12	199.46	200.04	200.06	199.16
211.2	213.06	212.78	210.59	210.63	212.35	211.28	212.31	211.87	211.56	210.98	212.68	211.86	211.86	210.72	212.74	211.86	210.43	211.99	210.96	211.72	210.83	213.5	211.08	212.65	211.5	212.4	211.26	211.64	211.54	211.68	212.04	212.34	212.62	212.93	211.22	211.82	211.09	210.77	212.62	211.09	211.13	210.64	211.42	212.44	212.3	211.24	211.29	211.78	210.92
199	199.19	199.53	199.76	199.57	199.5	199.09	199.57	199.62	199.95	199.68	199.62	199.93	198.81	198.61	200.77	199.4	200.36	199.16	199.54	199.54	198.61	200.39	199.02	199.73	198.42	200.04	199.39	198.86	199.58	199.85	199.39	199.19	198.62	199.77	199.94	199.88	200.45	199.46	199.38	199.82	199.05	198.35	200.02	199.87	200.11	198.98	199.75	200.17	198.83
203.94	203.67	203.62	202.83	203.14	203.59	204.76	203.47	202.42	203.9	204.1	203.39	204.17	203.19	204.2	203.88	203.96	203.73	204.7	203	203.84	203.6	203.51	203.25	204.64	202.98	203.22	204.77	203.28	203.06	203.33	202.41	203.5	203.32	204.36	203.31	204.15	202.85	202.61	203.74	203.29	203.79	202.94	202.88	201.81	202.81	202.84	203.66	202.89	202.82
200.09	200.79	202.06	200.91	200.19	200.05	201.41	200.9	200.14	200.9	200.5	200.88	200.23	199.83	200.25	200.78	200.69	201.22	199.55	200.44	200.21	201.01	200.45	199.75	200.43	200.07	199.88	200.01	200.35	200.28	200.44	200.04	200.96	200.68	201.29	200.36	200.89	200.22	201.09	200.83	200.34	199.27	200.87	200.36	201.34	199.9	200.32	200.53	199.76	199.54
207.57	209.09	208.48	209.1	209.1	209.23	208.66	208.18	209.37	208.18	208.78	209.38	208.82	208.68	209.19	208.45	207.69	209.03	208.71	208.51	208.18	208.18	208.95	208.58	208.81	209	208.5	208.04	209.13	207.62	208.85	209.22	208.56	208.4	208.42	207.86	208.84	209.05	208.76	208.84	208.43	209.06	208.77	207.35	207.66	209.13	208.74	208.11	208.81	207.85
208.99	209.26	209.26	209.26	209.66	209.82	209.62	209.63	209.86	209.33	209.05	210.26	208.61	210.37	209.74	210.56	208.83	210.33	209.01	208.92	209.41	208.82	210.62	208.11	209.08	209.09	209.63	210.2	209.13	210.71	209.88	209.2	210.7	209.48	210.68	209.81	208.71	208.5	210.35	209.38	209.9	210.27	209.75	209.93	210.11	209.98	209.45	208.68	210.52	210.49
216.46	217.21	217.82	217.47	216.73	216.9	217.57	217.14	216.86	216	216.13	217.03	217.56	216.64	217.68	216.39	216.55	217.07	216.99	216.67	216.36	216.4	217.19	217.02	216.89	217.11	216.52	215.92	217.08	217.19	217.5	216.85	217.58	216.74	217.57	217.22	217.14	217.82	216.69	217.09	216.68	216.34	216.89	218.05	217.74	217.13	216.65	217.29	218.17	215.76
217.2	217.74	217.05	217.19	216.35	217.19	216.94	216.78	216.31	217.67	216.5	216.88	217.46	216.61	217.12	217.88	217.75	217.15	216.8	216.75	216.66	217.98	215.78	216.41	217.32	216.82	216.49	217.41	216.76	216.21	215.54	216.95	217.65	216.19	217.59	217.67	217.26	217.2	216.6	215.9	216.56	216.93	216.61	216.96	216.61	216.12	217.35	217.59	217.47	217.66
208.81	209.13	208.16	209.19	208.44	209.41	209	208.06	207.45	208.75	208.52	209.28	208.75	208.3	208.19	209.48	209.1	207.95	208.43	208.69	208.44	209.71	208.95	207.82	208.98	208.92	209.33	210.09	207.88	208.11	207.98	208.63	209.83	208.7	209.15	208.59	208.37	209.35	208.9	207.88	208.65	208.8	209.23	209	209.32	210.06	208.93	209.32	209.23	208.25
199.51	198.82	198.87	199.03	199.17	199.92	198.61	198.55	199.49	200.38	199.28	198.83	199.4	200.26	199.89	199.64	198.52	199.82	199.16	199.2	197.96	198.18	199.51	199.01	199.71	199.8	199.17	200.22	200.37	199.83	199.49	200.29	199.75	197.7	198.78	199.11	199.02	199.71	199	200.06	199.5	198.73	199.55	199.75	198.81	198.83	199.29	198.51	199.59	200.67
201.54	202.09	201.71	201.41	203.21	203.02	202.83	201.21	202.03	202.47	202.56	203.12	202.34	202.16	201.54	202.37	202.87	202.24	202.78	202.61	202.75	203.1	201.91	203.86	202.82	202.73	201.38	202.22	204.55	202.18	202.04	203.43	202.08	202.36	203.46	202.19	202.8	201.3	201.94	202.33	202.27	202.69	203.16	201.49	202.12	202.09	201.58	203.27	202.37	202.59
194.48	194.54	195.74	195.38	194.83	195.14	195.15	193.53	194.49	196.54	194.74	193.69	196.26	195.05	196.02	194.38	195.91	196.15	194.63	194.6	195.2	195.44	195.03	195.21	195.03	195.37	195.94	195.46	195.13	195.07	195.34	194.6	194.91	194.94	193.81	194.97	195.22	195.19	194.84	196.06	195.18	196.12	194.87	195.33	195.34	195.54	195.68	195.74	195.1	194.57
207.16	208.57	208.14	208.6	207.15	207.87	207.45	208.21	207.14	208.35	208.58	206.97	207.97	207.94	207.09	208.15	207.78	208.39	207.82	208.6	208.03	208.09	207.66	208.07	208.47	208.2	206.92	207.7	208.02	208.37	208.19	207.99	208.1	207.02	207.95	207.69	207.97	208.05	207.05	207.63	206.68	206.87	207.14	208.22	207.35	208.82	207.21	208.05	207.61	207.05
211.11	213.36	212.34	211.09	211.33	211.31	212.24	210.96	211.26	211.84	211.77	211.14	212.15	212.42	210.72	211.33	211.6	211.26	212.05	212.03	212.46	211.73	211.57	212.52	211.1	211.23	210.6	211.75	212.02	212.67	211.53	212.28	211.88	211.34	211.81	211.06	210.49	213.14	212.25	211.76	212	211.86	211.01	211.65	211.62	211.79	210.89	213.03	211.47	211.84
199.61	200.57	201.75	200.31	200.49	199.91	200.47	200.31	200.74	199.93	200.13	200.26	201.24	201.24	199.92	200.8	201.4	201.11	200.69	201.23	199.61	199.11	200.33	200.12	200.34	200.58	201.04	201.19	200.36	200.86	200.95	200.51	200.01	201.49	199.8	201.35	198.76	201.52	199.54	200.27	200.45	200.14	200.53	200.23	201.75	200.77	200.41	201.2	200.06	199.97
211.63	211.25	213.33	211.68	212.1	211.74	212.06	212.42	211.52	210.02	211.91	210.63	210.97	212.47	211.28	212.8	212.02	212.22	210.73	212.1	211.28	210.49	211.82	211.51	211.81	211.17	211.58	211.32	211.35	211.81	212.02	211.32	211.54	211.84	210.45	212.56	211.13	211.92	212.4	211.99	211.72	210.92	211.03	211.69	210.63	211.25	212.36	211.53	211.34	211.83
203.68	203.02	202.59	203.62	204.85	204.37	203.38	204.33	204.57	203.34	202.77	204.09	203.36	204.08	203.56	204.91	204.1	203.21	204.87	204.9	203.95	203.63	204.63	203.33	204.82	203.12	203.43	203.02	204.79	203.61	202.11	203.31	203.62	204.24	203.85	205.3	203.56	203.17	203.98	204.06	204.08	203.94	203.14	203.75	203.38	203.5	204.15	204.29	203.81	203.54
212.23	212.9	212.15	212.47	211.89	211.58	212.01	212.06	212.89	213.86	213.32	212.62	212.02	212.59	211.7	212.06	212.04	212.52	211.76	211.89	211.93	213.25	213.14	212.08	212.26	212.33	210.94	212.87	211.58	212.3	212.31	213.12	212.45	212.69	212.39	211.89	212.26	212.73	212.2	213.23	212.71	212.7	212.45	212.13	213.04	213.05	212.08	212.51	211.55	211.48
205.21	203.61	204.71	204.38	204.87	204.83	205.61	204.89	204.57	205.59	203.28	203.93	205.34	204.37	204.85	203.83	204.45	205.18	204.19	205.43	204.72	205.93	203.7	203.68	204.54	205.89	205.85	203.89	205.23	204.71	205.27	204.49	204.16	203.79	204.9	204.8	204	204.38	204.17	204.64	204.41	205.26	204.44	204.49	205.47	204.38	204.87	204.98	204.77	204.8
212.71	213.14	214.05	212.28	212.19	212.61	212.46	211.91	213.1	214.07	212.93	212.9	212.9	212.49	213.55	212.71	213.2	212.41	211.71	213.12	213.67	212.83	213.78	212.19	213.23	213.35	213.22	212.5	213.39	213.4	211.71	211.6	213.3	213.25	212.67	212.3	212.64	213.42	212.01	213.28	212.66	212.99	212.57	213.74	213.75	212.47	213.13	212.82	212.94	213.27
210.52	210	210.25	208.08	209.37	209.45	209.89	209.69	209.88	209.74	210.61	209.09	210.35	210.56	209.89	208.74	210.02	209.95	210.54	209.84	209.6	210.57	209.3	210.27	209.48	210.64	210.38	209.12	208.57	209.98	210.49	210.77	209.86	209.33	209.41	209.32	210.06	210.08	210.55	210.15	210.09	209.39	210.19	208.53	208.78	209.03	209.59	210.46	208.9	209.51
205.43	205.15	205.24	204.36	204.83	204.51	204.9	204.79	204.23	204.94	205.2	204.82	204.1	205.48	204.5	204.66	204.65	203.82	205.38	205.98	203.65	204.4	204.66	205.38	204.35	204.08	205.39	204.69	205.03	205.13	204.26	205.47	204.77	203.65	205.87	205.22	204.6	205.26	204.32	205.04	204.09	204.18	204.7	205.65	205.18	205.59	204.82	205.2	205.43	205.54
214.15	214.15	213.94	213.88	213.7	214.21	214.38	213.39	213.75	214.57	214.04	213.41	213.27	214.57	213.96	214.28	213.96	213.65	212.66	214.82	214.61	214.9	214.28	214.7	212.26	214.12	214.03	213.16	214.46	214.13	214.05	212.67	214.23	213.94	214.33	214.21	214.2	213.56	213.61	213.52	213.54	213.89	214.11	214.31	212.96	213.51	214.78	214.06	213.72	214.4
214.51	212.59	213.23	213.01	213.05	213.54	212.44	214.24	213.67	213.02	213.76	213.94	214.65	213.12	214.98	215.05	213.17	213.79	214.6	214.5	215.12	214.67	213.15	213.67	213.95	213.09	214.3	214.02	214.1	213.84	213.29	213.34	214.52	213.7	214.27	213.62	214.63	213.97	214.35	213.56	213.3	215.42	214.47	214.42	214.6	212.8	213.75	214	212.95	213.79
208.01	207.35	206.28	207.49	208.18	208.41	206.02	208.13	206.86	208.34	207.6	206.92	207	207.8	207.42	207.33	206.99	208	207.62	207.53	207.96	206.76	207.39	207.07	207.69	208.49	208.11	205.99	208.06	208.16	208.27	207.77	208.12	208.36	208.21	208.08	208.05	206.87	207.79	208.23	207.95	207.38	208.81	208.36	207.46	207.75	207.45	207.96	207.81	208.12
207.49	207.63	207.72	208.23	209.28	208.14	208.44	208.45	208.44	207.36	207.96	207.68	208.55	207.85	208.88	207.9	207.29	207.08	207.15	207.85	207.53	206.86	207.55	208.2	207.67	207.74	207.18	208.54	207.91	207.83	207.54	207.75	208.05	208.52	206.62	206.96	207.11	207.8	207.63	207.13	207.2	207.35	208.54	207.96	207.93	207.32	207.39	207.99	207.94	208.39
203.42	203.03	203.67	202.34	203.69	203.17	202.84	201.61	203.59	202.64	202.6	203.42	202.72	202.98	204.15	203.55	203.81	203.04	202.43	203.39	202.88	203.42	203.34	203.21	203.18	202.79	204.2	203.23	202.77	203.03	203.18	204.37	203.4	203.2	203.81	203	201.96	203.31	203.66	203.75	203.56	203.63	202.94	203.56	204.09	203.11	202.36	202.16	202.2	203.81
208	206.91	208.34	207.61	207.66	207.73	208.16	207.09	207.24	208.95	207.48	206.79	209.15	208.62	207.99	209.3	209.1	207.82	207.11	207.66	206.37	208.42	207.57	207.18	208.04	207.84	208.5	207.63	208.1	207.22	208.44	208.76	207.7	207.56	207.67	208.09	207.35	207.75	206.77	207.14	207.14	208.2	207.47	206.96	208.19	208.09	208.86	207.64	207.19	206.89
203.54	203.03	203.33	204.22	204.12	203.7	204.84	203.08	203.62	204.98	203.56	203.96	202.96	203.6	203.81	204.78	203.73	204.48	203.91	203.21	203.29	203.55	203.72	202.29	202.72	203.47	203.63	204.32	203.26	204.33	203.57	203.84	203.76	204.24	202.68	203.81	204.01	204.16	203.2	203.56	203.52	202.98	204.34	203.48	202.93	203.3	203.29	202.77	203.2	202.01
217.27	216.87	216.7	216.81	218.07	216.69	217.54	217.79	216.63	216.77	216.56	217.62	216.94	217.13	218.23	216.24	216.71	217.5	217.67	216.38	216.52	216.43	217.65	215.72	216.71	216.87	217.1	217.35	216.65	216.4	216.61	216.72	214.72	216.36	216.8	218.35	216.31	216.66	217.19	216.96	216.15	217.61	216.83	216.44	215.93	218.33	217.6	216.51	217.49	216.79
205.33	205.1	205.17	205.29	204.8	205.39	205.13	204.59	204.23	204.19	204.6	204.66	204.02	204.94	205.11	205.37	204.82	203.75	204.3	205.08	205.96	204.75	205.4	204.82	204.61	203.73	204.52	203.55	204.78	205.34	204.83	203.7	204.08	204.32	204.25	206.3	205.21	204.41	204.83	204.84	205.49	204.54	205.64	205.15	204.09	205.42	204.38	204.74	204.51	203.59
207.92	207.49	207.89	208.36	208.54	206.59	208.44	207.53	207.75	207.48	207.79	210.01	207.64	207.16	208.32	207.49	208.11	207.43	207.64	207.92	207.2	207.63	207.94	207.86	207.52	206.51	208.2	207.6	206.81	207.16	207.67	207.9	207.77	208.29	208.92	207.35	208.68	208.21	208.56	208.57	207.68	207.62	207.31	206.6	207.2	206.98	207.78	208.34	208.19	207.99
199.97	198.73	199.4	199.4	198.72	199.3	199.02	199.29	200.27	199.63	198.7	198.36	198.58	199.48	198.48	199.05	199.12	198.68	199.59	199.03	200.09	199.71	200.53	200.56	200.11	199.13	199.22	200.05	200.55	199.94	198.51	199.5	200.86	198.98	199.44	199.34	199.17	200.69	201.62	199.35	199.89	200.08	199.07	199.56	199.98	198.12	199.18	200.83	199.54	197.93
208.49	207.87	208.68	209.75	210	209.39	207.29	209.06	209.65	207.88	208.91	208.77	208.33	208.72	208.28	208.26	208.38	209.95	208.27	210.53	208.75	208.62	208.02	208.18	207.89	208.66	208.61	208.09	208.44	206.94	209.21	208.44	210.13	207.53	207.81	208.04	208.58	209.4	208.9	208.27	209.13	208.76	207.19	209.54	208.68	208.28	208.22	208.45	208.31	210.08
209.93	210.05	210.73	209.71	209.56	209.34	210.92	208.95	209.49	210.31	209.06	209.38	210.04	208.73	209.67	209.74	208.84	208.53	209.19	209.1	208.74	209.78	209.06	209.41	209.5	208.91	208.95	210.22	209.17	209.77	209.33	208.9	210.81	208.63	208.92	209.27	210.14	210.3	209.82	210.38	209.88	208.6	209.01	209.01	208.92	209.91	209.89	209.72	208.28	209.2
211.56	211.29	211.31	211.64	212.45	211.89	213.21	213.14	211.45	211.79	213.4	212.54	211.85	211.06	210.6	211.96	211.57	213.78	212.64	213.38	211.84	211.98	213.06	212.25	212.2	212.13	212.23	213.05	213.32	212.43	212.9	212.16	212.79	212.16	212.05	213.72	212.48	212.12	212.71	213.46	213.37	212.53	211.72	212.88	212.87	211.51	212.2	212.32	212.03	211.97
206.51	208.74	208.22	207.07	207.72	207.61	208.09	206.84	207.47	209.01	207.22	207.72	208.24	208.74	208.41	208.97	207.67	207.3	208.94	207.56	206.79	207.45	206.73	209.05	208.79	207.64	208.21	208.1	207.14	207.82	207.71	207.53	207.73	207.82	206.6	207.84	207.19	207.02	207.03	207.69	208.21	209.2	207.55	208.49	208.13	206.24	207.38	209.02	207.71	209
203.28	202.94	203.83	202.38	202.78	202.11	202.86	202.19	201.88	203.12	203.3	203.08	203.75	202.42	202.34	203.79	202.06	202.12	202.63	201.44	201.14	201.99	202.65	203.23	203.44	201.7	201.97	202.33	202.13	203.63	202.96	203.34	201.22	202.55	202.65	202.82	203.14	201.6	202.85	201.34	203.2	203.32	203.09	203.75	201.61	203.05	203.12	203.01	202.89	202.3
203.3	202.69	203.78	202.62	203.41	203.68	203.73	204.64	203.98	204.21	203.64	203.11	204.16	202.92	203.06	203.5	203.95	204.67	203.31	203.72	204.03	203.6	203.36	202.82	203.38	203.95	203.6	204.24	203.79	204.42	203.62	203.2	204.44	204.5	203.02	204.31	203.76	204.36	203.24	202.67	203.32	204	203.05	203.26	203.53	204.03	204.32	204.05	203.81	204.23
213.49	213.96	213.69	214.29	213.59	213.4	213.25	213.84	214.73	213.57	213.05	213.56	212.84	213.48	214.21	213.91	212.98	214.03	214.49	213.7	212.52	214.04	213.41	213.68	213.39	212.74	213.82	213.19	214.08	213.97	212.86	213.92	213.62	213.61	214.73	215.06	214.27	213.97	214.56	213.5	213.57	214.86	213.58	212.9	214.01	213.65	212.94	213	214.69	214.98
207.34	208.27	205.48	208.57	207.19	207.97	207.36	206.9	207.86	207.37	208.66	207.69	208.13	206.96	207.43	206.78	208.13	207.29	206.65	207.95	208.66	207.1	208.6	207.78	207.06	207.73	207.85	207.47	208.06	206.94	206.83	207.35	207.39	207.32	207.34	207.91	207.9	207.91	207.06	208.17	208.26	207.18	208.4	207.41	206.74	207.84	206.56	207.7	206.96	208.08
208.07	208.25	208.57	208.33	208.47	207.72	207.76	208.51	209.66	208.2	208.23	207.93	208.28	208.89	208.66	209.29	208.86	208.52	207.8	207.93	208.15	209.09	208.46	209.64	208.26	209.08	208.67	208	209.9	209.24	207.95	207.42	208.03	208.86	208.98	208.93	208.73	208.87	208.98	208.06	207.18	208.59	208.65	209.24	208.89	208.99	208.56	208.69	207.38	207.23
200.27	200.35	200.84	199.98	200.65	199.4	200.81	200.01	199.83	201.32	199.49	200.73	199.63	200.12	200.65	200.68	198.66	201.48	199.92	200.22	200.69	200.34	199.47	200.88	199.77	200.18	200.24	200.25	201.72	199.95	200.74	200.05	200.34	199.58	200.16	199.53	200.56	199.75	199.78	200.03	199.87	200.43	199.83	200.4	199.93	199.86	200.48	201	200.11	200.74
207.9	208.08	209.02	209.57	208.94	208.64	208.47	207.42	207.95	207.49	209.41	208.51	207.35	208.41	209.58	209.23	208.04	209.13	209.01	208.46	208.52	209.15	210.84	209.09	208.5	208.78	208.13	209.08	209.35	208.76	208.15	208.99	208.85	208.82	208.83	208.62	209.9	209.46	209.34	208.85	208.4	209.2	209.24	208.72	209.41	208.97	208.14	210.26	208.22	207.72
203.72	204.45	203.98	203.6	203.31	202.63	204.13	202.6	204.56	203.45	204.46	203.12	203.51	204.42	203.88	202.74	203.79	203.96	203.14	203.68	203.36	204.51	204	203.82	202.73	203.19	203.9	203.14	203.91	203.32	204.37	203.96	203.29	202.88	204.91	203.3	204	203.36	204.23	203.19	204.24	204.05	203.86	203.28	202.41	203.55	204.19	204.21	203.21	203.46
199.15	200.7	199.68	198.77	200.38	199.24	198.68	199.85	199.18	199.36	200.22	200.06	199.84	200.35	198.92	198.42	199.02	199.7	199.88	200.56	199.07	199.37	198.65	199.89	198.6	199.4	199.86	198.83	199.61	199.34	199.87	198.95	200.47	199.22	198.81	200.27	200.36	200.23	200.48	198.72	200.03	200.15	199.45	200.93	200.22	200.53	200.65	199.64	199.37	200.18
209.16	207.97	208.46	208.23	208.55	208.08	207.79	208.14	207.77	208.5	208.52	209.33	207.24	208.03	208.44	208.35	208.58	208.84	209.19	207.62	208.36	209.08	209.12	209.27	208.7	209.79	207.89	208.74	208.82	208.23	208.68	208.67	207.53	209.05	208.7	209.41	208.39	207.6	208.74	208.88	209.23	208.44	207.37	206.94	208.38	207.03	209.54	208.23	206.98	209.74
204.95	204.32	204.23	205.46	204.56	204.84	203.71	204.63	205.66	205.22	203.73	205.31	206.38	205.31	203.35	204.81	205.02	204.23	204.94	204.49	204.85	205.31	204.29	203.74	204.79	203.65	204.93	205.55	204.63	205.34	205.09	204.97	204.22	204.91	205.53	204.07	205.08	204.47	204.09	203.36	205.18	204.01	204.03	205.31	205.3	204.97	204.01	204.69	204.48	204.56
209.56	209.77	208.75	209.29	210.14	207.78	208.63	208.24	209	209.35	208.31	208.54	208.3	207.96	209.31	208.43	208.52	208.74	209.25	209.13	208.4	209.49	208.76	207.22	208.51	209.48	209.9	209.43	208.64	209.18	208.61	208.77	208.42	209.2	208.77	208.36	209.47	208.25	209.2	208.54	209.18	208	207.85	208.23	208.72	210.08	210.23	210.06	208.82	209.09
207.86	209.36	209.07	209.43	209.88	207.2	209.01	208.62	207.96	209.44	207.6	209.85	208.02	209.7	209.17	209.25	207.92	208.67	208.7	208.93	208.02	208.61	208.35	206.84	209.15	208.55	209.48	208.95	208.73	208.88	208.53	207.76	209.11	209.83	209.19	209.35	206.84	207.94	209.08	207.17	209.71	209.53	209.59	208.48	208.22	209.41	208.63	208.1	207.06	209.1
206.91	207.27	207.06	207.2	207.43	206.82	205.35	206.28	207.19	206.19	206	207.56	206.3	206.77	206.06	206.39	205.89	205.85	206.03	205.98	205.9	205.89	206.4	207.68	206.72	206.31	206.12	206.79	207	206.33	205.7	205.85	206.78	206.13	207.28	205.67	207.17	205.93	205.56	206.01	206.85	206.31	207.45	206	206.44	205.15	207.52	206.4	206.45	207.55
193.52	193.63	194.95	194.18	193.58	193.85	195.44	194.17	193.44	193.29	193.75	193.92	194.82	193.28	193.27	194.1	193.97	193.57	194.15	194.88	193.64	194.75	193.28	195.22	194.87	193.12	194	193.69	193.96	194.22	193.67	192.77	193.28	193.55	193.31	195.85	194.18	194.14	194.19	193.24	194.87	194.11	196.35	194.07	192.94	194.11	193.71	194.32	193.5	193.81
202.77	203.29	203	202.02	201.45	202.03	202.59	203.72	202.19	202.95	201.63	203.03	202.34	202.34	202.81	201.49	202.49	202.06	203.39	202.63	201.64	203.2	201.44	201.41	203.29	201.16	202.83	202.48	202.29	202.24	201.33	202.75	202.53	203.35	201.89	202.9	202.04	201.03	202.95	202.31	203.12	202.89	202.16	202.46	201.86	202.16	201.59	201.07	202.8	203.19
204.96	204.19	204.3	204.95	204.83	205.09	205.3	204.84	204.9	204.28	204.38	204.81	205.81	205.28	205.18	205.72	205.13	204.63	204.19	203.45	203.91	203.89	204.72	205.29	205.66	205.55	205.08	204.77	205.49	203.79	203.2	204.59	203.66	203.99	204.86	204.02	204.33	204.95	204.76	205.47	205.12	203.62	204.59	204.74	203.87	204.17	204.35	203.77	204.38	205.38
209.07	208.83	208.82	207.82	208.03	209.61	208.94	209.11	209.49	208.27	209.7	209.03	209.57	208.36	208.49	209.78	208.84	209.54	208.42	209.52	209.2	210.76	209.49	208.63	209.42	209.35	208.42	209.63	209.33	208.39	209.54	209.33	208.92	208.94	207.44	207.77	208.11	208.11	208.31	208.72	208.55	209.92	207.99	209.05	208.06	209.42	209.64	208.48	207.42	207.73
202.93	203.79	201.62	202.96	203.16	202.05	203.04	202.71	203	202.86	202.65	203.78	203	203.42	202.59	201.92	202.92	203.09	202.4	202.49	202.77	202.89	205.12	202.74	203.73	202.94	203.18	202.56	203.33	202.62	202.4	203.27	203.57	202.93	203.52	202.63	203.11	202.97	202.89	203.69	203.15	204.17	202.77	203.21	203.35	203.52	203.25	203.57	204.12	203.56
210.96	211.51	211.07	212.25	211.03	209.76	212.85	211.78	211	210.98	210.4	211.8	211.32	211.52	211.65	210.61	211.95	211.8	211.49	212.57	212.42	211.13	210.76	211.48	211.31	210.74	210.41	211.83	211.57	210.73	212.23	212.37	210.47	211.76	211.18	211.68	211.53	211.81	210.96	211.66	212.37	211.39	211.01	211.37	211.75	210.83	211.9	211.14	211.5	212.09
216.66	217.86	217.97	216.4	217.7	217.13	217.17	217.02	218.98	218.38	216.94	215.78	217.17	216.17	216.22	216.99	217.51	217.24	216.28	217.55	216.09	216.81	216.62	217.69	217.36	216.97	217.19	217.33	217.37	216.44	216.76	217.18	217.24	217.64	217.2	216.78	217.48	216.47	217.14	216.94	216.54	217.38	217.75	217.12	217.93	216.68	216.63	216.53	215.32	217.31
198.41	198.96	199.39	198.59	199.71	199.51	199.57	198.8	199.16	199.46	198.78	199.33	200.13	198.82	199.77	199.74	199.52	199.01	199.28	199.39	200.33	200.2	199.45	199.38	198.76	199.62	198.82	200.06	199.38	198.98	199.41	199.64	198.97	199.16	199.74	198.82	199.34	199.41	199.84	198.71	198.43	198.82	199.06	199.41	199.71	199.38	199.45	198.75	197.76	200.26
212.34	211.45	210.66	212.36	210.83	210.93	211.8	211.96	211.04	211.63	211.57	212.1	211.69	212.51	213.12	212.4	212.75	210.79	211.71	211.98	211.87	210.98	211.53	212.11	212.23	211.67	211.55	211.35	211.3	211.76	212.1	211.98	210.87	210.61	211.83	211.38	211.5	211.16	212.53	210.62	210.8	210.99	211.35	212.41	212.39	212.17	211.49	212.71	211.85	210.99
204.19	204.36	204.16	204.54	204.02	204.89	204.02	203.79	203.88	204.99	204.72	204.31	204.92	203.23	204.75	204.09	204.33	204.5	203.66	204.55	205.08	205.45	203.82	204.04	204.43	204.36	204.1	203.3	204.11	204.68	205.39	203.82	203.79	203.27	204.55	203.44	203.38	203.77	203.14	204.09	204.41	202.81	202.6	203.54	203.95	204.23	203.74	204.48	204.49	203.76
211.38	213.23	210.51	212.24	212.68	212.25	212.59	210.91	212.24	211.79	212.07	211.63	212.34	210.78	210.76	210.96	212.42	212.5	211.69	212.83	211.22	211.91	210.99	211.89	212.29	212.43	211.28	210.8	211.18	213.33	212.09	210.67	211.92	212.41	211.52	210.81	211.71	211.81	211.16	212.82	210.88	211.36	211.67	211.79	211.72	211.49	211.12	211.12	211.21	212.48
204.6	204.24	204.59	203.39	202.81	204.93	203.67	203.77	203.81	203.18	203.56	204.29	202.2	204.03	203.56	204.32	203.43	202.88	205.01	203.14	203.34	204.2	203.88	202.96	203.11	205.58	203.65	203.43	203.05	203.51	204.56	203.25	203.48	203.27	204.26	204.13	202.64	202.48	203.47	202.03	203.56	203.47	203.76	203.86	203.25	203.91	203.47	204.46	202.88	202.73
204.13	204.11	202.94	204.74	203.68	204.32	204	203.64	203.63	204.18	203.82	204.54	203.94	203.48	203.73	203.65	204.43	203.61	203.44	203.7	204.9	204.66	203.88	201.98	204.2	203.82	203.88	203.63	203.46	203.15	203.68	202.81	203.05	204.07	203.89	203.77	203.33	204.07	204.21	204.83	205.59	203.81	203.82	203.95	204.67	203.84	203.42	203.21	203.42	203.7
203.7	204.23	203.08	204.27	204.42	202.85	202.41	202.78	203.52	204.43	203.26	203.1	204.4	203.08	203.3	203.27	204.17	203.17	203.02	203.01	203.83	204.07	203.42	204.16	203.47	203.57	203.6	202.04	203.3	204.08	203.61	203.49	203.09	202.92	203.85	204.14	203.38	202.94	202.1	203.27	203.72	203.2	203.11	201.74	202.33	202.83	203.56	203.34	202.29	203.98
211.97	211.33	210.81	211.36	211.12	211.71	211.64	211.46	211.27	212.26	211.95	210.25	210.8	211.48	212.32	211.79	213.27	210.58	210.93	211.14	211.69	210.55	210.54	210.97	211.3	211.23	210.77	211.39	211.16	211.48	211.39	211.86	211.45	211.19	211.25	211.99	212.55	212.19	211.66	210.48	210.46	212.03	211.87	211.72	211.32	211.42	211.65	212.36	210.95	210.8
199.92	197.95	198.15	200.07	199.23	199.46	199.76	199.63	199.77	200.65	198.46	199.24	199.87	201.09	200.25	200.04	198.67	199.25	200.4	199.84	199.65	199.44	199.21	198.91	199.33	198.95	200.58	199.46	200.65	199.6	199.03	198.16	199.4	200.2	200.48	199.39	200.51	199.6	199.82	199.25	200.57	199.84	201.14	201.21	198.91	200.16	199.57	197.41	198.87	198.17
202.88	201.49	202.61	202	203.37	202.69	201.5	202.77	201.86	202.69	202.22	202.82	201.93	201.85	202.45	202.43	201.09	201.85	201.73	202.12	202.76	201.77	202.16	201.82	201.8	203.75	202	201.8	201.8	201.46	202.96	202.19	202.75	203.13	203	203.11	203.08	202.03	203.8	202.74	202.19	202.06	202.25	201.24	203.45	203.73	202.35	202.22	201.2	203.16
204.35	202.46	203.24	202.92	203.96	202.41	202.79	203.21	203.43	203.62	203.95	203.96	203.9	203.11	203.15	203.41	202.75	204	203.46	203.83	202.93	203.06	202.82	202.71	202.78	202.91	203.99	204.26	202.76	203.56	203.18	202.88	203.04	203.75	202.6	203.67	203.1	203.44	203.44	202.82	203.91	203.86	204.09	203.76	203.53	202.42	203.22	202.62	203.92	204.01
203.66	203.67	204.38	203.6	203.94	202.5	203.97	202.99	204.15	204.08	203.38	202.43	203.64	202.41	204.36	203.83	201.93	202.74	202.72	204.05	201.87	203.82	202.61	203.14	202.95	203.68	203.44	203.32	203.78	204.63	203.2	203.88	203.34	202.51	202.94	203.43	203.11	202.86	202.45	203.35	202.6	204.58	203.98	203.55	201.19	202.9	204.67	203.83	202.54	203.89
205.28	205.62	204.35	204.8	205.22	204.44	202.83	204.21	204.87	204.75	205.22	205.93	205.05	206.42	204.87	204.42	204.5	204.18	204.75	204.82	204.25	205.31	203.42	204.39	205.39	204.38	205.42	205.17	204.56	204.49	204.73	204.06	206.13	205.3	204.89	204.26	205.63	204.27	205.21	204.83	204.81	204.02	205.59	205.86	205.07	203.94	205.06	205.29	205.63	204.59
204.73	205.66	204.63	204.82	204.49	204.87	205.98	204.33	204.96	205.4	206.79	205.68	204.36	205.67	205.13	205.38	205.42	204.49	205.66	204.89	205.82	205.4	204.65	206.18	205.99	205.84	205.38	205.29	204.9	205.28	205.94	205.3	204.33	205.49	206.64	206.32	205.13	205.53	205.93	205.06	205.14	206.29	205.7	204.52	205.96	205.61	206.15	205.79	205.67	206.07
208.43	209.39	208.96	207.6	207.52	208.3	209.26	207.98	208.31	209.77	209.28	208.18	208.73	208.39	208.53	209.62	208.75	208.83	208.81	208.36	208.98	208.57	208.36	208.52	209.72	209.1	208.96	208.66	208.27	209.1	207.64	209.46	208.4	208.9	208.92	209.23	207.21	209.52	209.31	209.67	209.81	208.33	208.84	208.95	208.87	208.86	207.93	209.52	208.56	209.62
203.95	202.73	203.44	203.19	204.34	202.33	202.98	202.57	203.54	202.82	203.54	203.64	202.92	202.53	202.97	203.15	204.16	203.35	203.62	202.36	202.51	202	203.84	202.53	203.24	202.74	203.92	202.82	203.23	204.09	204.07	202.68	202.31	201.8	203.7	201.68	202.02	203.1	204.03	203.27	203.3	203.99	204.06	203.7	203.08	203.04	203.73	202.34	202.32	204.48
213.76	213.36	213.39	213.17	213.23	213.82	213.97	213.18	213.48	214.26	213.82	214.55	213.48	213.3	213.19	213.98	215.24	213.89	212.38	212.97	214.33	213.12	213.74	214.26	214.28	213.84	213.44	214.48	213.9	214.27	213.71	213.08	214.77	214.44	215.4	214.06	214.95	213.31	214.98	213.94	213.69	212.74	213.72	214.18	212.98	212.43	214.59	213.86	213.59	214.02
208.35	208.79	208.36	208.17	209.25	208.25	208.98	208.76	207.87	207.76	208.53	208.23	208.32	207.73	209.5	209.64	209.4	208.58	209.2	209.31	208.76	208.77	209.05	208.8	209.78	207.62	207.87	209.03	209.08	208.15	209.08	208.39	208.68	208.73	207.19	209.48	208.36	208.25	208.7	209	209.22	209.75	208.17	207.91	209.15	209.39	210.01	210.08	208.28	208.62
207.8	208.24	208.38	206.38	207	207.31	206.38	206.94	208.39	208.42	208.27	208.92	206.9	208.49	207.58	209.09	208.21	207.73	208.35	207.29	206.61	208.28	207.15	207.56	208.05	207.91	208.38	208.15	206.8	206.96	208.94	208.82	207.41	208.09	208.32	206.05	208.13	207.51	206.86	208.59	207.15	207.55	207.26	208.62	208.15	208.51	207.84	207.21	207.82	206.65
211.78	211.99	211.92	210.93	211.69	210.74	211.33	211.6	212.51	211.79	212.12	210.48	212.2	211.9	211.67	212.14	211.9	211.85	212.12	211.14	211.33	211.83	211.16	211.54	211.64	212.12	210.93	211.42	212.32	211.61	211.07	211.46	211.35	211.18	212.56	212.06	212.43	212.3	211.58	211.41	211.81	211.77	211.67	212.4	212.02	211.92	212.4	211.54	212.32	212.38
194.06	195.47	194.52	195.28	195.76	195.43	194.6	195.98	195.66	196.02	195.4	194.82	195.8	195.46	195.47	195.1	195.51	194.34	195.33	195.08	195.85	195.5	196.06	195.09	194.2	195.41	195.6	195.05	195.98	194.45	195.32	194.83	194.68	193.8	194.88	195.39	195.14	195.42	194.88	195.19	194.89	195.64	195.31	195.12	194.95	195.45	196.2	196.32	195.81	195.58
217.62	217.42	217.55	217.9	218.06	218.03	217.47	218.16	216.88	217.85	217.09	218.31	218.26	218.08	218.24	217.19	217.88	218.59	216.5	218.56	218.51	217.22	218.04	217.09	218.3	217.91	217.78	217.35	216.2	217.33	218.16	218.37	217.04	217.89	217.25	218.59	217.77	217.57	217.19	217.63	217.84	216.44	217.42	217.49	218.06	217.83	216.91	218.42	217.56	216.91
199.17	198.65	197.21	197.78	197.88	198.17	197.58	197.53	197.68	199.11	198.2	198.09	198.56	198.17	198.7	198.49	198.28	198.82	198.18	198.29	198.07	199.45	199.11	198.32	199.31	199.32	198.88	199.27	198.19	198.95	198.45	198.06	199.04	198.89	198.57	198.42	199.04	198.69	198.09	198.62	199.03	199.34	197.62	198.74	198.44	197.94	198.57	197.87	198.68	198.31
200.48	199.3	199.35	199.35	199.17	200.51	199.26	200.71	198.43	199.34	198.85	198.6	199.32	198.78	197.76	199.04	199.65	198.99	199.5	199.23	198.83	199.29	200.23	200.05	199.61	199.64	200.56	198.83	198.11	198.96	199.33	199.9	199.47	198.56	198.28	199.85	199.11	199.5	198.96	198.44	199.7	199.64	199.93	199.17	198.53	200.35	199.18	199.02	199.15	198.84
213.76	214.53	213.23	213.78	214.52	213.79	213.91	215.14	213.8	214.5	213.81	214.23	213.67	214.23	214.08	213.42	213.28	213.86	212.88	213.74	213.78	214.69	213.95	213.94	214.16	213.92	213.23	212.42	213	214.34	214.42	213.11	213.24	214.03	213.83	214.21	214.05	214.25	214.26	213.67	213.97	214.73	214.46	213.6	212.73	213.68	214.58	213.23	214.37	212.93
193.71	194.21	192.91	194.13	194.5	194.1	193.74	193.13	195.22	194.91	194.12	194.07	193.98	195.57	193.16	194.51	194.52	194.02	194.7	194.2	193.09	194.35	194.44	195.62	194.66	194.32	194.15	193.08	193.3	193.86	194.31	194.77	194.29	194.66	194.39	193.81	194.4	193.36	194.3	192.66	194.95	193.42	194.3	193.71	193.62	193.54	193.7	194.83	194.2	194.25
208.88	209.51	208	208.74	209.53	209.94	208.52	208.87	207.89	209.53	208.68	207.96	207.98	209.21	209.4	209.47	208.6	208.47	208.87	209.59	208.41	209.62	207.47	209	208.99	208.98	210.12	208.49	207.97	208.2	209.37	209.02	208.48	207.88	207.85	208.66	208.46	209.18	208.85	207.84	208.63	207.97	209.03	209.81	207.86	208.25	208.36	208.89	208.95	209.63
199.14	199.63	199.58	199.32	198.76	199.7	199.36	200.32	199.06	199.51	198.9	198.68	198.77	199.43	200.57	198.5	198.23	198.77	198.57	199.36	199.06	200.58	200.99	199.7	200.46	199.27	200.29	198.89	199.4	200.25	198.77	200.05	199.27	198.06	199.91	199.75	200.23	199.01	199.62	198.91	199.74	199.58	199.24	198.69	199.8	199.16	199.2	200.53	200.57	200.2
207.51	208.26	208.86	208.49	207.83	208.18	207.93	207.4	209.32	208.98	208.13	208.38	208.32	208.58	208.82	208.77	208.55	207.57	209.49	208.28	209.49	208.72	208.84	208.9	207.9	208.92	207.79	208.05	208.33	208.18	208.71	208.78	208.7	208.81	207.43	209.1	207.97	209.06	209.33	208.81	208.98	208.56	208.65	208.32	208.63	209.49	208.4	206.96	208.55	209.19
216.98	217.87	216.71	218.96	217.26	217.61	217.77	216.24	217.35	216.65	217.25	217.01	216.58	218.1	217.27	216.66	216.89	216.3	217.37	217.26	215.68	217.26	216.45	216.46	216.63	216.52	217.16	216.81	218.12	218.22	216.3	216.37	218.02	216.16	216.74	217.21	216.73	216.72	217.47	217.18	216.82	218.1	217.62	216.82	217.62	216.86	217.1	217.11	216.84	216.2
200.22	200.48	199.56	199.83	200.67	200.6	199.35	198.51	199.67	200.31	200.43	199.63	198.9	199.79	199.47	200.3	199.08	199.43	200.17	199.12	200.6	199.71	199.51	199.08	199.7	200.21	199.35	200.54	199.61	198.84	199.65	199.12	199.49	199.89	199.32	200.64	200.57	200.32	198.87	198.57	199.16	198.74	199.82	199.38	199.49	200.46	199.03	198.68	198.28	199.72
209.05	209.4	208.51	209.36	210.77	209.19	209.95	210.4	208.56	209.61	209.7	209.45	210.46	209.89	210.95	209.54	210.17	210.06	208.71	208.89	211.95	209.45	208.71	208.9	208.9	209.93	208.78	208.87	210.48	208.77	209.15	210.43	210.06	210.62	210.41	208.37	210.17	209.69	210.5	209.94	210.3	209.75	210.88	209.57	209.5	210.17	210.19	209.18	209.48	209
212.1	212.07	213.12	211.99	213.2	212.35	211.42	212.27	211.94	212.71	211.34	212.08	212.52	212.84	212.76	212.59	211.93	213.22	212.66	213.95	211.73	213.01	211.81	212.98	213.34	211.84	213.05	211.21	213.44	212.28	211.96	212.65	210.39	212.98	213.32	212.93	211.7	211.98	213.7	211.98	212.57	212.56	211.65	212.71	211.85	214.26	212.37	212.64	212.83	211.05
203.65	204.42	203.34	203.78	204.54	204.06	203.52	204.78	203.46	204.43	205.1	204.23	203.3	203.23	204.78	203.55	203.62	204.52	203.5	204.29	203.84	203.25	204.75	204.68	203.64	203.14	203.84	203.76	203.56	202.43	202.75	203.37	204.6	203.67	203.44	203.38	204.17	205.22	203.78	203.45	204.53	203.43	204.26	204.39	203.73	203.7	203.64	202.81	202.81	204.25
200.31	199.53	200.7	200.61	198.81	200.36	199.43	200.77	199.72	201.84	200.96	201.24	200.6	201.09	200.47	200.49	200.32	200.01	200.32	200.2	200.42	200.08	200.28	200.73	199.61	200.62	200.12	200.13	199.69	199.84	201.07	199.91	201.7	201.13	200.85	199.14	201.36	200.73	200.1	199.54	199.93	199.44	200.66	201.74	201.04	200.66	199.55	201.37	200.39	200.13
208.63	208.05	209.45	208.83	208.38	208.63	209.11	208.07	208	209.09	208.24	208.16	208.11	209.55	209.56	208.8	209	208.2	209.47	209.81	210.03	208.58	209.27	209.2	208.76	210.03	209.03	208.67	207.76	208.19	208.99	208.5	207.13	208.81	209.79	208.13	209.13	208.91	208.23	208.62	208.85	207.63	208.69	207.77	208.56	207.59	208.27	208.69	209.53	208.16
211.48	211.07	211.46	211.18	212.5	211.22	211.26	210.88	210.68	211.47	210.61	212.82	211.07	211.65	211.15	210.42	211.33	211.16	211.54	212.57	211.23	212.41	210.85	211.53	211.32	212.8	212.17	211.87	211.52	211.66	212.06	212.04	211.86	210.89	211.3	211.09	211.98	211.97	212.65	212.42	210.58	211.95	210.83	211.32	210.35	210.97	211.62	211.09	212.43	211.15
209.12	208.6	208.8	208.78	207.93	208.04	207.62	209.2	208.21	209.58	208.89	207.75	207.98	208.87	208.56	208.53	208.27	208.25	208.63	209.47	209.05	208.94	210.22	208.35	208.22	208.07	210.26	208.47	207.64	209.03	207.9	208	207.79	208.99	209.22	209.94	210.28	208.53	208.98	209.03	208.82	209.6	209.88	208.62	209.28	209.1	208.97	208.76	208.64	208.83
200.98	201.31	201.3	202.01	201.11	200.39	201.43	201.4	201.07	200.8	200.53	201.77	200.54	201.21	200.79	201.2	201.04	201.1	201.21	200.08	200.33	201.75	200.53	201.46	200.84	199.79	201.56	201.42	201.47	201.63	200.83	200.79	200.7	202.02	201.13	199.65	200.79	201.4	201.68	200.85	202.44	200.77	200.2	200.89	200.8	201.97	200.17	201.62	200.95	199.64
208.08	209.53	208.65	208.52	209.67	207.98	208.84	209.85	207.97	209.29	209.43	207.28	209.36	208.75	208.65	208.12	208.27	208.55	208.13	208.59	208.64	209.08	208.49	208.24	208.37	208.78	208.15	209.14	208.94	208.57	208.85	209.49	208.14	208.33	208.3	208.01	210.48	208.23	209.99	208	208.96	209.07	208.91	207.59	208.13	208.1	209.65	208.79	208.4	208.41
209.32	209.2	207.82	208.92	209.3	209.37	207.7	207.84	208.72	208.85	208.58	208.22	208.24	207.72	208.53	209.04	208.56	207.4	209.3	208.63	208.37	208.19	208.58	208.14	208.31	208.63	208.51	208.86	209.95	208.74	209.04	207.37	206.9	209.39	208.51	208.37	208.04	208.67	208.24	208.3	208.89	208.53	208.17	209.13	208.85	208.59	208.86	208.88	207.76	208.68
209.02	209.86	209.41	210.2	210.16	209.76	209.4	208.56	210.85	208.91	209.5	209.66	208.81	209.33	209.5	209.11	209.4	209.15	208.63	209.58	211.2	208.87	209.94	210.33	208.52	209.5	209.69	210.49	209.87	208.86	210.04	209.85	209.17	209.96	209.11	209.79	208.92	210.31	210.5	208.68	208.91	210.53	210.36	208.68	209.19	209.53	208.75	209.49	210.35	209.05
192.85	194.84	193.91	193.92	194.57	194.1	194.36	193.62	194.14	194.75	193.26	194.5	194.97	193.85	193.46	194.61	193.67	193.56	194.46	193.78	194.98	193.63	193.7	194.72	195.23	194.3	193.4	195.1	193.42	194.33	195.07	194.99	193.79	194.88	193.78	192.74	193	194.88	193.22	193.35	194.18	193.71	195.23	193.99	193.93	194.14	194.42	192.68	194.16	193.7
212.66	213.27	213.4	211.81	212.18	214.01	212.04	213.3	214.84	214	212.17	213.68	213.17	213.69	212.85	213.43	213.83	212.39	212.21	213.24	211.87	212.58	213.43	212.7	213.08	213.16	213.72	211.36	214.15	213.41	212.44	213.24	213.14	213.01	212.35	213.06	212.51	212.62	212.87	213.54	212.55	213.2	212.97	213.34	213.15	211.72	212.09	213.51	213.29	212.34
206.99	206.35	207.94	208.38	207.82	207.51	207.58	207.84	207.8	207.2	207.34	208.08	208.58	208.55	208.04	208.04	207.1	207.25	207.17	207.4	206.56	207.65	209.26	207.93	207.38	208.1	207.05	208.35	208.66	207.71	207.02	207.91	208.11	207.91	206.85	208.48	207.43	206.82	207.41	208.84	207.89	207.71	206.67	206.57	207.66	207.46	208.85	208.34	207.14	207.11
208	207.71	208.68	207.54	207.21	207.95	208.28	208.7	208.39	208.19	206.87	207.25	207.42	206.8	207.88	207.91	206.9	207.3	207.61	208.22	207.22	207.73	208.81	207.72	206.88	208.26	207.25	206.98	207.44	207.9	207.74	208.34	207.16	207.21	209.26	208.08	207.47	207.6	207.41	208.2	208.33	208.4	208.27	207.99	208.34	207.87	206.89	207.38	207.37	207.21
208.24	208.81	208.07	208.42	209.05	208.56	208.38	208.31	209.14	208.68	208.99	208.49	207.96	208.24	208.56	207.82	208.64	207.99	207.94	207.55	208.03	208.48	208.5	207.94	209.17	207.39	207.81	209.22	208.12	208.85	209.05	208.55	208.04	208.63	208.13	208.75	208.5	207.91	209.8	208.52	208.48	208.3	208.3	208.83	206.87	207.88	208.46	209.11	209.27	209.29
213.92	213.31	213.79	212.58	214.39	213.57	212.96	212.77	213.39	213.43	212.69	212.13	211.8	213.26	213.2	213.26	212.2	213.39	213.1	212.65	212.48	211.95	213.35	213.39	212.77	213.43	213.41	213.34	213.67	213.05	213.73	212.38	212.3	212.04	213.12	211.94	213.46	213.21	211.87	213.46	212.69	212.32	213.06	213.49	213.29	212.04	212.55	212.4	212.77	214.02
208.33	208.21	207.22	207.47	207.91	206.56	208.57	206.76	207.87	207.52	207.29	207.12	208.14	209.39	208.7	207.21	208.04	208.02	208.46	207.84	208.81	206.76	208.54	207.05	207.21	207.91	207.87	208.87	207.48	207.64	208.31	208.02	208.35	206.77	209.07	208.47	208.6	208.12	208.04	207.89	208.4	208.2	207.61	208.41	206.72	208.31	206.96	208.21	207.74	207.34
208.32	208.9	208.65	208.44	208.53	209.22	208.98	208.36	208.57	208.5	207.82	207.09	208.89	206.97	208.63	209.47	208.45	207.55	207.8	208.61	208.01	207.92	208.17	207.02	208.89	207.22	208.58	208.77	208.31	208.17	208.99	207.87	208.91	208.35	207.69	208.13	207.67	208.02	208.33	207.92	208.85	208.17	207.76	207.3	208.63	208.26	207.65	208.32	208.39	208
204.52	204.31	204.22	203.57	204.74	204.26	203.57	205.39	203.18	203.13	204.52	203.63	203.68	204.11	204.85	203.04	203.39	203.62	205.53	204.27	202.63	203.98	204.01	203.91	204.16	204.43	205.05	203.82	203.33	202.84	204.75	202.76	204.4	204.04	202.71	204.3	204.49	203.39	204.17	204.06	204.57	203.67	203.44	203.17	203.3	204.18	204.17	202.96	204.37	204.54
212.99	213.62	213.01	214.25	212.96	213.56	212.69	212.85	212.11	214.36	212.02	212.16	212.25	213.89	212.54	212.51	213.5	213.64	213.49	212.99	213.78	212.43	212.41	211.75	213.14	212.43	212.79	213	213.71	213.79	212.39	213.6	213.14	213.69	212.26	212.62	212.32	213.14	213.48	213.06	213.71	213.08	213.1	213.62	213.7	212.43	213.13	212.64	212.59	213.23
206.18	204.88	204.86	205.38	205.63	205.56	205.54	205.65	205.94	204.98	205.75	205.2	205.79	205.2	204.91	204.83	205.51	205.82	205.3	205.44	205.16	206.26	205.48	205.85	206.9	205.13	205.23	205.84	206.18	205.53	205.48	205.05	205.89	204.35	205.7	205.73	204.9	206.23	206.42	204.85	205.08	206.62	206.26	206	205.12	205.71	205.86	205.07	204.66	205.98
201.12	199.07	199.04	198.66	199.93	198.68	199	198.85	199.83	198.84	198.73	199.7	199.85	198.85	200.42	199.37	199.58	200.23	199.67	199.13	200.29	199.14	199.7	199.46	199.44	199.55	200.46	199.23	200.36	198.59	198.51	199.28	199.73	199.38	199.55	200.31	199.84	199.09	199.18	199.37	200.2	198.89	198.45	199.54	198.64	199.25	199.14	200.3	199.81	200.12
211.42	211.63	211.2	211.78	211.41	210.7	209.64	212.1	211.46	211.04	211.55	211.26	211.04	210.02	211.95	211.11	211.11	211.31	211.83	211.77	211.09	211.63	211.6	211.44	211.22	212.13	211.69	212.09	212.34	212.6	210.74	211.21	212.88	210.13	211.82	211.69	212.52	212.12	212.34	211.9	211.28	212.18	211.36	211.46	211.38	212.26	211.54	210.59	211.1	211.57
197.62	198.29	198.56	198.67	199.02	198.61	197.44	199.08	197.39	198.49	197.72	197.66	197.39	198.48	199.07	197.15	198.14	197.8	197.7	198.1	198.23	197.12	198.33	198.23	199.32	198.32	198.13	197.17	198.09	197.53	198.32	197.62	196.81	198.29	198.75	197.52	196.74	199.07	197.19	197.47	198.26	197.57	197.46	199.04	198.96	197.67	198.48	198.62	198.06	198.24
207.65	207.38	208.67	208.52	206.71	207.5	207.22	207.68	208.88	207.59	207.46	207.5	207.75	207.18	207.77	208.09	208.29	207.3	208.29	207.37	208.24	208.31	208	208.41	207.35	207.88	207.44	208.09	208.47	207.96	207.55	208.29	206.75	206.78	207.76	206.7	207.81	207.6	208.56	208.16	206.75	208.16	207.64	207.23	207.32	209.57	207.18	208.62	207.94	207.24
217.73	216.74	216.26	218.67	217.44	218.73	217.43	217.57	216.89	217.18	217.8	217.93	216.77	217.31	218.57	218.16	217.5	217.76	217.74	217.3	218.8	217.54	216.64	217.57	218.82	218.51	217.36	218.76	220.06	218.23	217.95	218.31	217.58	217.13	218.63	217.7	218.42	218.75	217.19	217.31	217.84	217.34	217.35	218	218.08	216.98	217.21	217.46	217.94	218.57
205.24	205.92	205.69	206.2	205.04	205.93	206.13	206.6	204.73	205.04	205.83	205.75	205.5	205.84	204.26	205.35	205.86	205.65	206.36	205.54	205.62	205.34	204.76	205.7	205.15	205.29	206.31	205.82	204.69	205.79	206.13	205.08	204.96	205.17	205.96	206.26	205.21	205.48	205.26	205.67	206.64	205.77	204.93	205.58	205.52	204.29	205.92	205.92	205.79	206.03
212	211.08	211.67	210.17	212.87	211.09	211.37	212.27	212.18	211.89	211.63	211.47	210.17	211.59	212.27	211.78	211.27	211.69	211.33	211.72	212.19	212.25	211.14	211.15	211.72	211.57	210.12	211.39	211.68	211.51	212.63	212.8	211.05	211.08	211.19	211.74	212.24	210.47	211.97	211.78	212.3	210.7	211.94	211.59	211.27	212.53	211.52	211.53	210.95	211.36
208.96	208.23	209.05	208.15	207.7	208.27	207.78	209.1	207.58	209.59	208.94	208.84	208.2	208.41	207.76	209.01	207.61	208.73	208.83	207.96	207.48	209.17	208.27	208.86	208.01	208.02	208.36	206.97	208.35	209.33	208.91	208.89	208.59	208.2	208.63	208.63	208.2	208.92	210.23	207.44	208.08	208.92	209.14	208.71	209.05	209.12	208.7	208.58	209.14	208.04
218.92	216.18	218	217.09	218.36	218.16	218.18	217.41	217.16	218.2	218.13	217.49	216.8	218.28	216.94	217.66	216.82	217.37	217.56	217.85	217.48	218.11	217.59	217.18	216.36	217.43	218.93	218.85	217.27	217.24	219.01	218.27	217.58	216.86	218.47	217.52	217.72	217.13	217.51	217.81	216.21	218.42	217.37	217.99	218.03	218.23	216.39	218.42	217.22	217.16
206.15	205.12	204.26	205.24	205.47	204.85	206.3	205.51	206.34	205	205.73	205.32	206.02	205.68	206.44	206.87	205.12	205.12	205.99	205.28	205.63	205.3	206.32	204.82	205.98	205.04	204.78	206.12	204.91	205.11	205.85	204.44	206.04	205.68	206.79	207.18	206.7	205.63	205.85	205.72	204.6	204.82	205.6	205.06	205.98	205.98	205.05	205.5	205.97	205.92
218.26	218.04	217.01	218.78	217.92	218.71	218.25	217.27	217.64	217.87	217.51	217.63	217.68	218.42	217.64	216.13	218.54	217.72	217.01	218.02	218.67	217.28	218.05	216.73	217.2	217.97	219.27	217.11	217.93	217.51	218.21	218.26	217.9	218.74	219	218.27	218.14	218.05	217.45	217.92	217.36	217.62	217.47	217.84	218.53	217.73	216.43	218.39	218.35	218.43
200.27	201.17	200.63	201.59	200.27	200.51	199.33	200.34	200.5	200.17	199.51	199.49	200.33	199.67	199.72	199.79	200.52	200.71	201.58	200.18	201	200.31	201	200.12	200.34	200.27	200.22	199.69	200.83	201.09	200.55	199.94	199.53	199.89	200.9	201.18	200.83	200.8	199.48	200.67	200.04	200.41	200.47	200.57	199.78	201.42	199.68	199.8	199.98	200.19
200	198.68	199.87	198.76	199.57	199.4	199.96	199.92	199.45	199.5	200.09	199.15	198.45	198.82	200	198.37	199.81	199.42	198	198.89	199.6	199.52	199.85	199.63	200.25	198.99	199.73	199.5	199.92	199.66	199.52	199.15	199.53	199.63	198.51	199.61	198.85	197.73	200.87	198.95	199.51	198.79	199.6	200.04	199.7	199.1	199.5	199.64	200.24	199.23
199.72	200.14	200.61	200.26	201.72	200.57	199.1	199.92	200.74	199.41	201.18	200.08	199.02	200.14	199.96	199.8	201.4	199.46	200.6	200.63	200.62	199.59	199.9	200.03	200.9	199.68	200.25	200.73	199.67	199.78	201.36	200.62	200.83	200.09	199.73	199.34	200.38	199.95	200.55	200.09	200.65	199.82	200.13	199.07	200.12	201	201.75	199.72	199.42	200.42
209.41	208.85	209.51	210.71	209.41	210.52	209.55	209.1	210.89	209.03	209.38	209.91	209.39	209.97	210.27	209.07	209.85	209.01	209.86	210	209.34	209.26	210.54	210.31	209.91	209.58	209.57	210.61	210.39	208.83	209.51	209.21	208.51	209.29	209.38	209.92	210.58	209.24	209.17	208.73	209.46	208.58	209.06	209.99	209.03	209.46	209.53	208.89	210.64	208.49
211.13	211.9	212.16	211.7	210.8	212.14	213.47	211.52	212.63	211.92	211.86	211.94	212.68	211.36	210.47	212.26	211.81	211.94	212	211	210.77	212.17	212.35	212.44	212.4	211.89	212.79	211.41	211.63	211.79	211.21	210.89	211.54	211.54	210.66	211.85	212.13	211.63	212.47	212.22	212.75	211.22	212.38	213.08	212.91	211.87	211.65	212.33	211.5	211.51
217.71	217.74	216.53	217.61	217.48	216.38	217.58	216.97	217.68	216.68	215.95	216.38	216.44	216.3	216.19	217.11	216.75	216.8	217.52	217.23	217.58	215.95	216.45	217.36	216.72	216.97	217.4	216.27	217.91	217.12	216.3	217.07	217.17	216.96	217.47	216.72	217.05	217.52	216.36	216.95	216.65	216.5	216.56	216.89	217.93	217.75	216.74	217.26	217.65	216.46
201.39	199.08	200.25	200.05	200.7	200.84	200.05	200.87	200.59	200.4	201.66	199.75	200.53	200.74	200.57	201.03	198.89	200.73	200.63	199.35	200.38	199.84	201.57	200.32	200.26	200.98	200.65	200	199.38	200.03	199.75	200.5	200.08	199.5	199.57	200.18	201.13	200.2	200.82	200.81	199.61	200.83	200.92	200.15	199.81	200.65	200.56	200.06	199.98	199.31
208.14	209.15	207.35	209.24	208.58	208.65	208.98	208.18	208.04	208.61	208.99	208.24	209.74	208.63	208.8	208.37	207.6	209.09	209.28	208.8	207.7	207.89	208.52	209.47	207.93	208.46	208.98	208.78	208.99	209.09	209.01	209.72	208.23	208.38	209.87	208.91	209.03	208.27	208.69	208.27	208.97	208.24	208.45	208.84	208.93	208.26	208.08	208.2	208.9	208.99
208.52	207.48	208.42	208.33	209.26	208.95	207.99	207.62	207.35	209.81	208.41	208.62	208.28	208.2	209.88	208.66	208.5	209.9	208.04	209.65	209.09	209.21	208.57	208.38	209.54	207.81	208.56	209	208.63	208.39	208.15	209.33	207.43	209.17	207.66	208.03	207.13	208.74	208.02	208.29	208.9	208.99	209.26	209.48	208.66	208.17	208.11	208.29	208.77	208.98
207.68	207.71	207.02	207.83	206.9	207.88	207.37	207.14	207.61	207.89	207.56	207.74	206.93	206.5	207.88	208.05	208.3	207.11	207.8	207.75	207.34	207.8	206.97	208.18	207.6	207.49	207.98	207.27	208.97	207.95	208.37	207.22	208.02	206.46	207.85	207.1	207.83	208.42	207.42	207.74	208.36	206.94	206.56	206.96	207.26	208.35	207.28	208.18	208.04	208.22
205.45	204.3	204.48	205.26	204.99	205.07	204.46	204.95	203.73	204.83	205.57	204	204.92	203.94	204.74	204.96	204.95	204.74	204.75	205.52	205.92	204.48	204.58	205.04	206.85	204.52	204.86	205.32	204.35	205.72	204.52	205.69	205.19	204.98	203.97	206.1	205.23	203.67	204.62	204.41	203.9	205.82	204.38	204.75	205.02	205.26	203.8	205.29	205.83	204.8
207.95	207.93	208.47	206.9	208.02	208.05	208.61	206.3	207.34	207.69	207.55	208.22	207.56	207.77	207.64	208.54	209.51	208.14	208.12	207.34	208.47	207.93	207.76	206.89	207.08	207.49	206.7	207.18	207.37	207.06	206.89	207.96	207.36	207.53	207.27	209.23	207.75	207.7	207.83	207.84	208.4	207.49	207.77	207.59	208.68	207.56	207.87	207.61	207.17	206.72
214.25	214.97	213.32	213.35	214.22	214.48	213.67	214.16	213.36	213.77	213.62	213.7	213.36	213.82	213.86	214.13	213.39	213.33	213.94	213.5	213.51	213.22	212.93	213.39	214.43	213.13	213.8	213.58	213.64	213.58	213.11	213.57	213.05	214.63	213.49	213.62	213.98	212.84	214.78	213.97	214.29	214.61	215.55	212.87	213.95	212.87	213.54	213.74	213.65	213.93
217.19	217.46	215.94	218.67	216.49	216.92	217.38	217.14	216.17	215.19	217.95	216.84	216.7	217.38	216.73	216.22	217.1	216.44	216.93	217.8	217.61	217.12	217.31	215.19	218.2	217.01	216.87	217.71	216.31	216.11	218.62	216.95	217.73	216.88	216.47	217.24	216.77	216.99	217.14	218.3	216.05	216.14	217.13	217.24	216.21	216.05	216.65	218.07	216.83	216.96
212.62	211.96	210.88	211.65	210.82	211.98	212.55	211.69	211.5	211.69	211.39	211.16	212.46	211.6	211.26	211.47	211.42	211.36	211.6	210.87	210.83	211.95	211.09	210.6	211.17	210.68	211.18	212.5	211.12	211.51	210.8	210.8	211.77	211.65	211.62	212.63	211.09	212.53	211.37	211.34	211.37	211.71	212.96	212.13	210.99	211.97	211.2	211.57	211.88	211.1
210.73	208.62	209.09	210.1	208.91	208.52	210.45	209.29	209.49	208.65	209.23	209.41	209.2	209.61	209.92	208.29	209.51	208.28	208.2	209.83	209.67	208.63	209.16	209.1	209.83	208.77	208.5	208.22	209.37	210.44	209.45	209.01	210.06	209.31	210.39	208.29	208.81	210.06	209.32	209.36	209.45	208.3	209.97	209.87	209.59	209.24	209.46	209.69	210.2	209.8
203.23	203.44	203.26	202.68	202.54	202.65	203.32	203.85	204.08	204.02	202.9	203.57	203.22	202.09	204.73	204.32	203.73	204.1	203.24	204.13	202.31	203.07	203.36	203.5	203.29	204.07	204.16	203.98	203.67	202.92	203.11	203.07	202.48	203.77	204.44	204.48	203.51	202.58	204.73	203.34	203.75	203.79	204.02	202.36	203.75	203.39	203.53	202.87	204.54	202.47
203.67	203.71	204.29	204.13	203.16	202.01	202.58	203.19	203.77	202.67	202.68	203.31	203.18	202.08	203.14	203.56	203.03	202.68	202.47	202.27	203.95	203.91	203.08	203.69	204.38	203.09	202.32	203.45	203.27	203.93	203.76	202.55	203.55	203.57	203.77	203.64	203.29	202.86	203.53	203.82	203.36	204.28	204.64	203.5	202.4	203.46	202.72	202.73	204.47	202.58
208.07	208.69	209.42	208.9	208.86	207.67	209.19	209.23	208.9	207.46	209.22	208.6	208.84	207.1	207.82	208.53	207.87	208.02	208.88	207.52	208.05	209.61	209.27	208.4	208.04	208.97	208.4	208.81	208.85	209.59	207.42	209.03	207.54	208.99	209.04	208.37	208.97	208.24	208.11	207.56	209.17	208.6	209.32	209.37	207.78	208.19	208.15	208.62	208.85	208.83
209.09	209.8	209.6	208.46	208.16	209.43	208.66	208.28	209.5	209.89	209.04	209.3	209.5	209.25	210.52	210.16	209.22	208.9	209.79	209.27	208.77	210.85	209.8	209.93	209.3	209.06	209.72	210.59	209.18	209.39	208.37	209.92	208.66	210.8	209	209.45	210.08	209.07	209.44	209.25	209.95	209.5	209.74	210.89	208.64	210.47	210.03	209.45	208.75	209.82
218.38	216.87	218.92	218.26	217.64	217.82	218.96	217.38	217.74	219.05	217.85	218.18	218.78	218.05	218.26	218.74	217.58	218.61	217.66	219.41	218.51	218.2	217.97	218.28	218.93	218.16	218.52	217.68	218.44	216.59	216.92	216.31	218.02	217.04	217.78	219.02	218.28	217.82	218.21	216.98	217.2	218.32	216.29	218.38	217.86	218.15	217.89	216.6	216.78	216.82
203.22	204.09	203.12	203.9	204.38	204.14	203.38	205.91	204.55	204.26	204.44	204.08	203.96	204.32	203.93	203.95	203.62	204.13	203.99	204.52	204.61	204.25	203.3	203.14	204.03	204.5	204.51	204.49	204.09	204.19	203.79	204.29	204.22	204.34	204.27	202.74	204.56	204.18	204.5	203.76	204.52	202.92	205.05	203.89	203.49	202.94	204.2	204.46	204.91	203.98
204.52	204.01	202.9	203.38	203.65	202.36	202.92	202.67	203.91	203.31	202.43	202.62	202.49	204.21	202.86	203.01	203.05	202.4	203.4	204.89	202.28	202.63	203.82	203.13	203.42	203.58	202.52	203.16	202.71	203.36	202.49	203.4	201.71	202.62	204.19	202.64	202.95	202.65	203.76	203.08	203.13	204.06	203.2	204.21	203.29	204.65	203.73	202.36	202.47	202.95
207.79	208.46	208.25	207.63	208.53	207.65	208.04	207.47	207.66	209.27	207.16	207.99	207.02	207.78	207.33	208.98	208.32	207.97	206.98	207.69	208.05	208.09	207.55	208.1	206.85	207.27	209.2	208.11	207.28	208.24	208.34	206.51	207.49	207.34	207.65	207.77	209.07	207.77	208.22	207.81	207.43	207.46	208.2	206.47	206.38	207.33	207.68	208.73	207.47	207.34
208.19	207.94	207.6	207.73	209.29	207.44	207.83	208.26	208.37	209.19	206.47	207.91	208.32	207.71	207.2	207.36	207.14	207.79	208	207.87	207.94	208.85	207.98	207	209.55	207.98	208.16	207.7	206.34	207.44	208.44	207.91	207.04	207.02	207.01	208.07	207.12	209.05	208.5	207.7	206.68	208.62	207.69	207.13	207.12	207.48	208.37	207.88	207.76	207.84
207.9	206.72	206.92	208.45	208.36	207.6	209.03	207.52	208.15	207.08	207.21	208.72	207.97	207.9	207.7	208.75	207.67	207.86	207.17	208	207.65	208.06	207.09	207.56	207.06	208	207.09	208.03	207.75	207.73	208.39	207.07	206.21	209.02	206.82	207.84	208.48	207.51	207.94	208.5	207.19	208.12	207.5	208.2	207.86	208.06	208.45	207.46	206.83	208.16
203.15	203.76	202.41	202.12	202.57	202.47	202.25	203.91	202.76	202.91	203.46	202.71	203.3	203.06	201.11	203	202.68	201.77	203.05	202.85	201.71	202.07	202.75	201.88	201.91	203.19	202.51	202.66	202.91	203.05	202.41	203.05	202.69	202.41	202.74	202.89	202.64	202.73	203.2	201.98	200.88	202.25	202.7	202.47	202.57	202.06	202.44	202.99	202.35	202.61
212.25	213.01	213.36	211.79	212.61	212.7	213.37	213.15	212.6	212.69	212.59	211.85	213.59	212.1	213.75	212.72	213.94	213.05	213.54	212.16	214.2	213.88	213.69	212.41	212.63	213.75	212.5	212.55	212.82	213.48	212.69	213.45	212.92	213.77	211.59	213.21	213.17	213.74	213.38	212.48	212.11	213.16	212.77	212.99	213.16	212.47	213.23	213.2	213.72	212.7
199.29	200.87	200.9	199.82	199.84	201.26	201.92	199.85	198.74	200.43	201.01	200.33	200.83	200.59	201.56	200.05	200.35	200.32	200.55	200.41	200.9	200.37	201	201.41	200.76	200.21	200.78	200.67	199.85	200.94	200.3	200.06	200.56	201.27	199.75	200.62	200.45	200.27	200.54	200.89	200.09	201.7	199.25	200.99	200.95	200.65	201.04	200.61	200.57	199.49
209.28	208.52	207.34	208.56	208.11	208.52	207.82	208.8	207.9	208.35	208.34	209.36	208.93	208.91	208.8	207.65	208.95	208.67	207.15	209.46	208.52	207.57	208.99	208.52	209.35	209.18	209.42	207.59	208.99	210.59	209.12	208.16	208.24	209.25	209.7	208.42	208.4	208.2	208.91	208.61	210.05	208.88	208.86	208.14	207.8	208.84	208.93	207.51	208.29	208.15
209.34	208.52	209.69	210.86	211.27	210.14	209.4	209.6	209.65	209.91	208.45	209.82	209.59	209.36	210.6	209.85	208.29	210.05	210.05	209.01	208.5	209.82	209.49	209.32	208.9	209.82	209.96	209.56	209.16	209.09	209.12	208.58	209.78	209.19	208.74	209.19	209.12	210.63	210.57	209.57	209.34	209.74	209.27	209.39	209.89	209.8	209.35	209.59	209.75	209.66
211.68	211.18	213.4	211.51	211.34	210.78	212.54	211.28	211.4	211.52	211.49	210.95	212.73	212.47	211.85	211.51	212.85	210.97	211.32	211.98	211.04	211.68	212.48	210.92	211.52	211.97	212.86	211.17	210.89	212.14	212.01	210.33	212.34	211.6	212.32	211.29	212.17	211.29	212.24	213.09	210.96	210.94	211.37	212.49	211.02	211.28	210.99	212.29	211.54	212.36
209.73	209.86	209.62	209.87	209.11	210.49	209.12	210	208.28	209.58	209.78	210.08	209.23	210.05	209.21	209.06	209.08	210.7	208.88	209.76	209.63	210.59	210.13	209.46	210.17	209.92	208.42	209.73	209.02	209.4	209.71	210.84	210.11	209.92	209.42	209.93	208.56	210.01	209.24	210.28	208.58	210.35	209.74	211.53	209.76	210.05	210.9	210	210.01	209.44
212.93	211.68	211.77	212.22	211.7	212.01	212.66	212.63	212.97	211.78	212.32	211.7	211.4	212.6	210.61	211.4	211.06	211.83	210.98	213.21	211.81	211.63	211.92	211.91	212.42	211.97	211.96	211.68	211.89	211.4	211.49	210.28	211.79	212.21	211.92	212.55	210.97	211.01	211.46	212.08	209.81	211.59	212.3	212.47	212.32	210.84	210.77	212.09	212.72	212.23
217.02	216.55	217.58	217.97	216.5	217.35	215.9	216.9	217.38	216.21	216.77	216.37	216.11	217.03	216.23	218.23	216.74	217.03	218.23	217.64	217.38	217.94	217.81	217.2	216.39	217.57	216.02	216.7	217.18	217.05	216.14	216.95	217.66	216.98	216.82	217.17	218.64	216.4	216.12	216.66	216.03	217.73	217.48	217.11	216.86	216.39	216.99	216.01	217.32	217.24
200.81	200.23	199.7	201.16	200.52	200.31	200.3	199.23	199.74	200.43	201.2	200.19	200.27	200.24	199.7	201.21	199.16	200.76	201.41	200.01	199.35	199.94	201.38	200.86	200.53	200.27	200.71	199.98	200.48	200.07	200.04	200.08	201.18	200.56	200.5	201.65	198.77	200.29	201.21	201.28	200.87	199.68	199.86	199.58	199.66	200.27	200.3	200.72	201.34	200.42
216.63	216.51	217.83	217.71	216.61	218.14	217.79	217.4	217.1	216.12	217.03	217.59	217.28	216.83	216.71	216.9	217.67	216.9	216.54	216.99	217.62	217.39	217.54	217.56	217.97	218.89	217.1	216.15	217.57	216.64	217.45	217.37	217.99	217.23	216.98	216.31	217.21	216.48	217.33	217.6	216.25	218	217.51	217.45	217.3	217.69	217.52	216.1	216.86	216.6
212.89	214.19	213.58	213.44	213.67	213.02	214.15	213.31	212.57	214.01	213.28	212.95	212.84	212.18	213.63	213.27	212.5	212.87	212.92	212.28	212.96	212.4	214.18	212.79	212.07	213.31	211.9	212.58	213.48	211.9	212.92	212.41	212.42	213.24	213.71	212.86	212.13	213.67	211.65	213.43	212.93	213.26	213.41	212.62	213.71	213.19	211.44	213.24	213.18	213.13
210.79	211.18	212.04	211.19	210.81	212.36	211.54	211.08	211.87	211.83	211.67	212.29	211.81	211.04	211.89	211.55	212.34	211.53	210.59	211.64	212.57	211.7	211.64	211.64	211.46	212.9	210.27	211.56	212.17	211.92	211.89	212.25	212.54	212.23	210.79	211.23	212.37	211.74	211.62	211.64	212.15	211.21	211.59	211.2	213.1	212.25	212.23	212.47	211.14	211.69
202.62	203.01	202.79	202.26	202.24	203.11	202.38	202.92	201.92	202.11	202.08	202.79	203.07	204.24	202.47	201.83	202	201.86	202.58	203.04	201.68	203.23	202.66	202.41	202.44	203.27	201.92	203.56	203.17	202.64	202.02	203.44	202.24	203	202.75	202.33	202.27	202.19	202.43	202.09	202.15	202.76	203.45	202.3	203.28	202.95	202.1	203.04	201.85	202.13
209	208.47	207.99	208.76	207.98	208.04	207.99	208.3	208.4	206.95	209.01	209.37	208.08	209.29	207.41	208.53	208.01	207.62	208.6	208.18	209.54	209.05	208.77	208.57	208.7	208.42	209.42	208.46	209.06	207.99	207.79	208.07	209.1	209.8	207.68	209.28	208.91	208.83	207.46	210.05	209.14	207.65	208.51	208.77	207.54	207.81	209.59	208.26	208.7	207.74
217.16	216.76	217.12	217.77	216.92	216.34	217.63	216.98	216.71	217.97	216.73	217.47	216.34	217.4	216.99	216.86	216.02	216.47	217.32	217.42	216.06	216.7	217.33	216.77	215.87	217.33	217.22	217.93	216.65	216.77	216.32	216.08	217.12	216.19	216.52	215.76	217.12	217.81	216.24	216.55	217.26	216.36	217.03	217.77	216.95	217.32	217.94	216.65	217.54	217.26
216.55	217.89	217.27	215.1	217.53	215.56	217.2	217.16	216.97	216.55	217.57	216.9	216.89	217.17	217.31	216.71	215.71	216.06	216.46	216.56	216.55	215.81	217.27	218.56	216.35	216.11	216.89	217.1	216.25	217.44	216.13	216.81	217.76	217.75	217.17	216.71	217.55	217.06	217.78	218.02	215.9	216.47	218.13	217.29	216.86	217.85	216.92	217.27	217.94	216.46
208.83	208.05	207.54	208.22	208.65	207.65	208.29	207.1	208.17	208.81	208.05	207.92	207.7	208.71	209.51	208.27	208.4	207.71	208.42	208.37	208.23	208.49	209.51	207.55	208.33	208.97	208.95	208.76	207.51	208.79	208.69	208.39	207.99	209.28	208.65	208.36	208.78	208.64	208.42	209.2	208.82	208.75	208.66	208.15	209.04	209.35	210.09	208.38	208.1	208.86
212.08	212.77	212.3	211.69	212	212.62	212.52	212.81	212.76	212.75	212.1	212.96	212.92	212.22	213.42	213.61	213.12	212.32	212.39	211.9	211.01	212.33	211.76	212.27	212.06	213.27	212.31	212.79	212.03	213.26	213.01	211.77	212.28	212.53	212.4	212.27	212.4	212.87	213.42	212.37	212.31	209.88	211.96	211.49	213.18	210.78	212.61	211.4	212.97	211.16
212.45	213.03	212.68	212.05	213.85	213.24	212.45	213.28	213.04	212.93	212.26	212.66	212.91	212.49	213.36	213.37	213.09	212.72	212.94	213.24	213.45	212.85	213.15	212.26	214.25	213.41	212.57	212.82	211.54	213.65	213.84	212.88	213.5	213.43	212.87	213.36	213.3	213.14	214	213.12	212.73	212.94	212.31	212.04	212.11	214.59	213.54	213.63	212.19	212.83
205.25	206.74	205.86	206.98	205.65	206.84	207.09	206.79	206.28	207.03	205.78	206.4	206.05	206.56	206.42	205.52	206.51	206.47	206.21	206.22	206.68	206.23	206.78	206	205.95	205.66	205.22	206.23	207	206.86	205.89	206.73	206.85	206.37	206.13	206.9	206.2	205.69	206.13	207.01	205.59	206.86	206.11	207.17	206.4	207.37	206.66	205.9	206.58	204.93
211.84	211.21	211.08	211.77	211.83	210.92	211.46	211.83	211.71	212.35	212.03	210.9	211.61	212.18	212.34	210.51	211.54	211.7	212.72	212.69	211.86	210.65	212.27	211.43	211.77	211.42	212.24	210.97	211.63	212.99	211.7	210.47	210.63	212.13	211.91	211.29	210.93	210.62	210.98	209.76	211.76	212.82	210.56	211.46	211.28	211.88	211.57	212.94	212.12	212.07
211.19	210.93	211.86	210.93	212.37	210.96	210.97	212.85	212.18	211.13	211.91	212.18	211.98	211.74	212.26	211.06	212.97	210.4	211.6	211.31	212.09	209.98	212.83	211.91	211.95	212.37	210.24	211.36	211.3	210.99	212.13	211.24	211.39	211.75	212.7	212.3	211.38	212.3	212.2	212.11	211.41	212.07	212.02	210.88	212.19	210.68	211.1	210.49	211.26	211.84
211.56	213.04	211.8	213.22	211.94	212.49	211.84	212.6	212.16	212.3	213.84	212.89	212.6	212.25	211.84	214.03	212	211.67	212.29	212.44	213.84	212.05	212.26	211.88	212.7	212.68	211.87	212.13	212.52	212.85	211.32	213.57	212.59	212.44	211.59	213.19	212.89	211.31	211.79	212.27	212.35	211.96	211.9	212.43	212.75	212.86	212.29	212.3	211.48	212.57
202.87	201.69	203.34	202.3	202.96	202.57	202.85	201.92	203.1	203.24	203.48	202.81	202.18	201.31	202.52	202.2	201.27	201.73	201.42	202.64	203.07	202.38	202.65	201.35	203.19	202.45	201.8	203.36	202.4	202.87	201.38	203.44	202.45	202.33	202.47	203.02	202.02	202.84	201.75	202.24	202.49	201.08	202.38	203.33	202.18	201.38	201.66	201.53	202.6	201.61
202.9	203.42	204.08	203.61	204.3	204.3	203.62	205.12	203.97	203.5	203.86	203.9	202.54	203.36	203.54	202.86	202.96	204.37	203.8	204.97	204.72	204.21	203.62	203.84	203.37	204.58	203.22	203.02	203.99	203.33	205.18	203.92	203.07	202.5	204.21	203.83	203.72	202.5	203.69	203.33	203.08	204.17	203.96	204.98	203.29	205.03	204.17	202.8	203.33	203.99
209.71	207.49	209.92	209.03	210.08	210.19	210.23	209.48	209.79	210.58	209.65	210.2	209.54	209.31	209.95	210.43	209.86	208.35	208.99	209.98	209.24	210.08	209.11	210.05	210.42	208.95	210.55	209.13	209.76	209.56	210.11	209.76	209.47	210.05	209.7	208.83	208.65	210.03	208.53	209.1	208.83	210.17	209.16	208.66	209.7	209.48	209.87	210.35	208.64	209.97
208.8	208.86	209.18	208.5	208.56	208.21	209.87	209.22	208.15	208.71	209.18	207.8	208.95	208.77	209.28	209.72	208.54	208.8	208.68	208.67	209.05	208.79	209.05	208.5	208.96	207.64	209.38	207.78	208.91	208.69	208.8	209.06	209.17	208.24	208.94	208.57	209.9	208.6	208.28	209.28	207.84	209.44	209.45	208.1	209.96	208.84	208.69	208.11	209.98	209.2
208.32	207.32	206.98	206.34	207.56	207.99	207.59	208.27	207.57	208.29	207.4	207.77	207.92	207.94	208.88	208.28	207.87	206.71	207.68	208.39	206.92	206.86	206.76	207.67	208.44	208.13	207.98	207.62	208.17	208.14	208.47	208.23	207.45	207.92	206.17	208.17	208.31	208.99	206.16	206.93	208.54	207.3	208.13	206.98	207.32	208.49	207.36	207.36	207.1	207.42
203.89	204.19	203.28	203.79	203.11	203.62	203.82	202.66	204.32	203.77	202.97	203.11	203.86	203.02	204.67	203.51	203.16	203.58	204.74	203.4	202.78	203.38	203.5	202.78	203.45	204.04	203.63	203.6	203.87	204.48	203.51	204	203.53	203.89	203	204.77	202.93	204.54	203.44	203.05	202.92	203.35	203.5	203.66	203.9	202.59	203.34	203.83	204.15	202.94
211.31	210.48	210.96	210.42	211.71	211.72	211.46	209.94	210.92	211.41	210.63	211.2	212.55	211.87	210.64	212.16	211.2	210.62	212.02	212.87	211.1	212.53	212.48	211.57	211.54	210.7	211.69	211.86	210.93	211.51	211.17	211.48	211.17	211.77	212.47	212.31	212.28	211.82	211.63	210.25	211.67	211.75	211.26	211.37	212.06	210.87	211.59	212.24	211.44	212.58
211.9	211.94	210.61	210.24	211.09	211.21	212.27	211.27	211.32	212.52	210.07	211.14	211.27	210.77	211.87	212.9	211.81	211.86	210.26	211.43	210.64	211.61	211.33	211.81	211.56	211.7	210.69	210.91	210.53	210.85	212.24	211.1	210.42	211.8	212.27	211.14	212.73	212.68	210.23	212.14	210.5	212.75	212.43	211.81	211.78	210.58	210.87	211.54	211.2	211.07
206.44	206.52	206.79	205.75	206.72	206.43	206.33	205.75	207.26	204.64	206.02	206.8	206.24	205.18	206.46	206.34	206.9	206.44	205.96	206.17	206.14	206.15	206.37	206.27	205.52	206.17	206.74	206.68	205.34	205.8	206.31	207.22	206.32	206.08	205.56	206.02	206.16	205.99	207.88	206.49	206.16	206	207.03	206.57	206.08	206.08	207.23	206.65	205.82	206.74
213.39	212.48	212.68	212.06	212.28	213.4	213.6	212.8	213.29	213.49	213.91	212.87	212.5	211.74	212.53	212.92	213.72	212.46	212.69	212.52	213.27	212.88	212.8	211.88	212.26	212.67	213.36	213.63	213.14	213.13	212.65	213.56	212.56	214.06	213.49	212.73	212.59	212.62	213	212.45	212.69	212.96	213	213.98	211.96	212.31	213.41	214.76	213.15	212.31
202.7	204.24	203.82	203.49	203.57	202.4	203.1	204.5	203.28	203.23	204.46	204.23	203.18	203.06	204.09	203.08	204.06	203.85	202.84	203.92	202.98	202.88	203.98	203.41	202.7	203.67	204.09	202.79	203.95	204.27	203.91	204.48	204.5	203.34	203.94	203.58	203.35	203.37	203.98	204.3	202.38	203.94	203.93	203.47	203.66	203.6	203.86	203.53	204.62	204.34
206.24	208.66	207.66	207.07	207.73	205.85	208.34	208.07	208.1	207.72	207.73	207.82	207.72	208.93	208.08	207.98	207.71	207.41	207.66	207.27	207.72	207.39	207.28	208.07	206.73	207.58	208.54	208.41	208.33	207.33	207.97	208.07	208	207.73	207.08	207.82	207.74	206.7	206.42	207.46	205.49	206.89	207.82	207.04	207.71	208.03	208.95	208.5	206.73	207.42
204.6	204.18	203.27	204.66	204.24	203.49	203.23	203.67	203.14	203.98	203.04	204.27	203.3	205.08	203.48	204.58	203.39	203.17	204.38	204.32	204.15	203.17	202.88	203.87	204.47	203.46	203.97	203.51	203.25	203.82	203.9	204.06	203.13	203.32	203.77	205	204.16	203.19	203.16	202.51	204.18	202.9	203.03	203.17	204.09	202.52	203.14	203.73	204.3	202.85
217.4	217.01	217.76	215.78	216.79	217.03	216.88	217.01	217.57	217.09	216.98	218.19	217.4	217.18	216.03	217.34	217.33	216.9	216.29	217.27	217.19	216	216.7	217.17	215.77	217.37	217.35	217.31	217.35	218.12	218.04	216.2	217.2	217.31	216.76	217.91	216.67	217.57	217.5	216.34	216.09	217.72	216.4	217.16	218.14	216.39	216.62	216.95	216.5	216.59
203.53	203.56	203.82	203.45	203.4	204.23	202.71	203.74	202.97	202.3	203.49	203.66	204.37	204.31	203.63	203.38	204.09	203.62	203.25	203.04	203.92	203.75	203.55	203.61	202.84	203.43	203.24	202.52	203.02	203.1	203.56	203.56	203.82	202.97	203.03	203.4	203	203.06	204.09	203.53	202.31	203.92	204.69	203.85	204.82	204.18	203.03	203.55	204	203.69
193.69	194.78	193.93	194.06	194.69	195.73	193.98	193.28	194.46	194.3	195.84	194	194.71	194.48	193.32	194.25	194.55	193.29	193.98	194.5	193.92	193.27	194.56	194.52	193.99	195.22	193.51	194.7	192.85	194.72	194.09	194.15	194.45	194.41	194	193.37	195.35	194.7	192.66	194.28	194.18	194.84	194.05	193.76	193.82	193.05	194.32	193.81	194.74	195.1
210.39	209.35	209.58	208.94	207.97	210.65	208.55	209.9	208.17	210.06	209.36	208.51	209.52	208.72	209.84	209.61	209.03	209.44	209.59	209.58	208.41	209.66	210.2	209.56	210.6	208.81	209.69	209.45	208.98	210.25	209.16	210.06	209.21	209.04	208.7	209.26	208.86	209.72	209.62	209.57	209.75	209.6	210.35	209.87	209.48	210.66	209.94	210.86	209.19	209.93
207.72	207.71	207.61	208.86	208.24	206.96	209.05	207.93	207.67	208.34	207.48	208.98	208.06	206.23	207.73	208.58	207.44	208.46	207.34	208.18	206.92	207.97	209.25	208.49	207.77	208.71	207.78	208.06	207.51	208.44	208.03	206.8	207.65	208.81	207.32	207.36	207.9	208.39	207.34	207.83	207.7	207.29	207.48	207.73	206.59	206.63	207.49	207.21	207.64	207.85
208.61	208.69	209.19	208.07	209.31	208.64	209.18	209.67	208.67	208.38	210.57	209.13	209.19	207.7	207.98	208.99	207.97	208.89	207.82	208.52	208.39	208.07	208.95	208.66	209.15	209.68	207.92	209.13	209.14	209.09	209.13	207.68	208.6	209.4	208.13	208.94	208.3	208.59	209	208.8	210.26	208.81	208.14	207.89	209.42	209.1	208.64	209.09	207.92	208.9
207.39	207.61	208.27	208.27	209.12	208.27	208.07	206.33	208.1	208.36	207.06	207.31	208.82	207.1	207.96	206.27	207.19	207	209.11	207.38	206.94	208.17	208.17	208.3	207.55	207.74	207.55	209.38	208.04	208.5	208.61	207.97	208.21	207.57	208.28	207.93	207.91	209.06	208.08	206.96	207.76	207.53	207.02	208.85	206.89	208.34	208.69	208.44	208.07	207.59
216.66	216.13	217.05	216.34	217.01	217.74	217.37	216.78	217.34	216.45	216.65	217.64	216.2	216.45	217.33	216.49	217.52	216.5	216.21	217.28	216.62	217.95	216.54	217.76	217.58	216.39	217.19	216.96	216.67	217.25	215.98	216.87	217.27	216.53	217.06	216.91	217.08	217.23	217.5	217.86	215.77	216.23	215.95	216.75	216.66	217.4	216.29	218.14	217.66	216.11
213.4	212.73	213.77	213.39	213.29	213.36	212.32	212.6	213.95	212.87	213.05	213.26	213.33	212.68	212.16	212.82	213.88	212.63	212.5	212.63	211.99	213.01	212.47	212.37	212.51	213.87	213.2	213.04	213.41	212.82	212.65	213.01	213.07	212.87	212.99	213.7	212.03	212.96	213.02	212.51	213.91	212.78	212.89	213.62	212.74	212.45	213.51	213.58	213.42	214.62
209.57	210.4	210.32	208.22	209.4	209.93	208.31	209.37	208.53	210.09	208.65	208.86	209.4	209.33	209.64	209.37	208.74	209.15	210.35	209.87	209.8	209.38	208.78	207.26	209.76	208.9	209.7	208.89	210.34	210.26	211.75	209.98	209.38	208.33	210.06	209.32	209.51	209.86	209.47	209.86	209.07	209.28	210.55	209.56	209.36	208.32	209.96	209.54	208.42	209.93
209.18	209.24	209.87	210.16	208.73	208.43	208.2	210.41	208.69	209.66	209.33	210.03	208.89	210.42	210.46	209.85	208.96	209.47	210.04	210.14	210.16	209.51	210.25	209.8	209.23	209.77	208.87	210.61	209.56	208.45	210.17	209.33	208.88	209.95	210.5	209.05	209.38	209.89	209.24	209.42	209.8	209.52	210.97	210.17	210	209.61	209.13	209.08	209.62	208.89
194.89	193.37	193.95	193.47	193.74	193.05	195.17	194.23	193.69	194.4	193.65	194.46	193.88	194.06	194.01	194	193.86	194.63	194.01	193.98	193.89	194.2	193.98	193.37	194.16	194.24	194.57	193.3	194.21	194.29	194.46	193.4	194.13	193.97	193.15	194.78	194.24	194.48	194.41	194.48	194.36	193.57	193.71	194.42	194.47	194.44	193.82	194.17	193.57	193.31
206.36	204.42	204.86	204.83	204.48	204.59	204.39	205.19	205.49	205.14	204.23	205.31	203.59	204.47	203.6	205.26	204.53	204.56	205.88	204.53	205	204.94	203.9	204.39	205.12	203.71	204.72	203.85	205	204.68	204.55	204.67	204.6	206.32	205.65	205.11	204.89	205.23	204.49	204.89	204.37	205.45	204.15	203.94	204.05	204.7	205.14	205.2	204.72	203.98
202.16	201.3	202.54	202.03	202.32	201.58	203.02	202.94	202.71	202.79	201.39	202.69	202.57	203.06	202	202.84	202.64	203.17	202.58	203.34	202.73	201.51	203.32	203.56	201.44	202.18	203.31	201.15	202.57	203.21	202.97	202.96	201.17	203.79	202.93	203.26	201.98	202.77	202.68	201.29	202.1	202.75	202.26	202.52	201.71	203.1	202.19	201.49	203.3	203.05
207.06	207.02	205.59	206.48	205.8	206.58	206.24	206.55	206.25	206.71	206.66	206.6	205.36	206.54	206.23	205.98	206.09	206.11	205.59	206.55	204.5	206.02	207.25	206.75	205.59	206.81	206.26	206.43	206.11	206.95	205.76	206.31	206.66	205.7	206.64	205.78	206.35	206.22	206.04	206.3	206.02	207.26	206.35	205.18	206.49	205.72	206.07	205.85	205.76	205.99
208.48	208.25	208.79	209.59	209.51	207.9	208.42	209.24	207.62	209.18	208.59	207.94	208.39	210.03	209.03	209.49	209.7	208.26	208.85	208.71	208.76	208.37	208.43	209.09	208.68	208.55	208.83	209.26	209.01	208.34	208.94	207.52	207.23	207.91	207.98	208.51	208.68	208.92	207.93	207.8	208.46	208.79	208.91	208.45	208.38	208.95	208.04	208.14	209.19	208.63
209.45	208.75	208.63	208.61	208.43	209.37	208.21	208.13	209.05	209.72	209.49	209.13	208.78	208.67	208.68	208.65	208.63	209.19	208.29	208.57	208.58	208.44	208.67	208.26	208.56	208.77	209.22	208.13	208.39	208.84	208.94	208.96	208.34	208.87	208.75	208.97	209.9	209.18	209.05	209.61	209.17	208.69	208.81	207.79	208.86	209.51	208.62	208.52	207.6	207.9
216.01	217.38	216.6	215.71	217.87	216.14	217.75	216.31	216.83	217.41	216.47	217.23	216.42	216.98	217.09	216.78	216.8	217.54	216.91	217.02	217.41	216.32	216.45	216.53	217.55	217.14	215.98	217.35	217.34	217.71	217.42	216.98	216.5	217.5	217.34	217.27	216.7	217.08	217.76	217.33	217.24	217.27	216.82	217.14	217.37	217.71	217.21	217.92	216.86	216.52
202.62	202.11	203.08	201.89	202.09	203.09	202.56	202.17	201.5	202.32	202.84	202.28	202.57	201.36	202.26	202.19	201.99	201.25	202.78	202.55	202.18	202.18	203.29	202.94	201.36	202.77	202.75	202.29	202.23	201.92	203.61	202.31	201.59	202.44	202.64	201.44	202.55	202.44	201.89	202.3	203.55	202.6	201.75	202.19	201.85	202	202.32	202.96	202.97	201.52
212.63	211.42	211.64	211.95	211.93	211.96	211.62	210.86	211.03	211.66	211.97	211.31	211.56	211.8	211.09	211.69	210.53	211.15	212.05	210.96	212.12	211.61	210.34	211.64	212.66	211.01	211.37	212.25	212.32	212.86	211.32	211.26	210.52	210.64	212.53	212.17	211.81	212.08	211.67	212.05	211.14	210.6	212.41	210.86	211.78	212.24	211.35	211.38	211.19	211.23
209.22	208.39	208.34	208.1	208.69	208.21	208.91	208.45	209.43	209.15	208.02	209.31	208.59	208.87	208.72	208.67	208.18	208.98	208.32	209.15	208.44	209.09	208.68	209.29	209.37	209.08	209.23	208.32	209.24	208.42	209.85	208.57	208.75	208.65	207.61	209.09	208.92	209.22	209.81	208.41	208.78	209.74	209.01	208.5	209.73	209.71	208.94	208.56	210.16	208.59
208.57	208.15	209.1	208.13	208.75	208.43	208.82	208.68	209.4	209.24	207.8	208.57	208.84	207.77	207.75	207.96	208.07	208.44	208.4	208.77	208.58	207.35	209.03	208.95	208.92	207.76	207.52	208.67	209.45	208.92	208.33	208.94	208.18	208.05	208.43	208.64	208.58	208.99	207.85	208.07	209.08	209.04	208.81	208.32	209.35	208.32	209.24	208.18	206.76	208.45
210.86	212.56	212.68	212.29	211.83	211.91	211.99	211.4	211.64	211.18	211.07	212.4	210.41	211.92	211.86	211.72	211.13	211.98	211.99	211.13	211.98	212.12	211.93	212.15	210.79	211.5	211.39	209.94	211.52	211.69	210.64	209.89	211.73	211.31	211.9	211.12	211.74	211.09	212.07	210.07	212.21	211.99	211.51	211.78	212.12	212.83	212.45	211.74	211.47	210.91
209.65	208.69	208.02	208.93	208.99	208.99	208.95	207.8	208.12	208.47	209.21	207.41	207.95	207.96	208.07	208.6	208.38	208.35	208.1	208.43	209.42	208.86	208.67	208.02	208.14	209.83	208.73	207.4	209.62	207.61	209.75	208.87	208.64	209.47	208.6	208.71	209.77	208.22	209.02	208.31	208.3	208.13	208.12	209.06	209.27	209.49	208.38	208.29	208.24	208.58
213.77	213.97	213.47	213.93	214.95	213.95	213.73	213.61	214.1	213.11	212.86	214	214.8	213.81	214.25	214.24	213.51	214.19	212.7	214.18	213.95	214.8	213.28	214.73	214.22	212.8	214.55	213.63	213.69	213.82	214.06	214.79	213.35	213.34	214.61	213.49	213.76	213.75	213.52	213.82	213.42	213.39	214.32	214.31	214.18	213.11	213.96	214.07	214.41	213.78
211.33	211.91	212.39	211.15	211.82	211.75	211.19	211.38	210.97	211.36	211.42	211.45	213.26	211.42	212.16	211	212.43	212.87	211.26	210.68	211.04	210.47	211.61	211.86	211.65	211.79	211.76	212.22	212.38	210.43	211.42	210.69	211.72	211.68	212	211.91	212.99	212.33	211.28	212.33	211.93	211.93	212.66	211.47	211.98	212.81	211.27	212.05	211.6	211.16
195.24	193.92	196.08	194.74	195.44	193.8	196.04	195.21	194.68	194.88	194.24	195.78	195.57	195.28	195.16	194.84	195.56	195.71	195	195.2	194.7	195.25	195.54	195.74	195.65	194.88	194.39	195.29	195.36	195.4	196.26	194.99	196.01	195.95	195.03	194.89	195.11	194.49	193.78	194.97	194.6	194.91	196.12	195.71	195.29	195.41	194.24	195.01	195.64	194.31
205.91	206.32	205.98	206.87	206.91	206.12	206.51	206.26	206.34	207.15	206.2	206.46	207.53	206.97	206.32	205.73	206.7	206.12	207.63	205.88	206.04	206.68	205.88	206.54	207.31	206.78	205.47	206.13	206.53	207.56	206.33	206.41	206.94	205.99	206.85	207.19	206.45	205.61	207.23	206.11	206.32	207.11	206.06	204.97	207.63	206.68	206.01	205.56	205.82	206.66
207.07	207.53	207.29	207.13	207.45	207.81	208.01	207.8	208.58	207.14	208.35	208.49	206.98	208.39	208.01	207.93	207.15	209.01	207.91	206.53	207.61	207.68	205.34	207.68	208.9	207.26	207.92	207.84	208.5	207.81	208.23	208.13	208.63	207.69	207.63	208.43	207.84	207.63	208.16	208.18	208.66	208.96	207.29	208.36	207.08	208.4	208.93	207.71	207.67	208.26
217.3	216.97	216.85	217.19	215.97	217.26	218.03	216.35	216.89	216.74	218.35	217.68	217.96	217.14	218.4	216.2	217.4	216.77	216.42	216.36	216.08	216.89	217.48	218.24	217.96	217.67	217.59	217.06	216.44	216.2	218.06	218.05	216.34	217.14	216.23	216.51	216.43	216.72	216.6	218.41	216.99	217.82	216.09	217.84	217.48	217.72	216.63	217.48	217.25	217.81
202.93	203.3	204.74	203.57	203.81	202.58	203.31	203.28	204.7	201.84	202.61	202.03	203.93	204.06	204.08	202.34	202.11	202	203.99	203.04	203.83	202.16	201.95	203.29	203.35	203.43	202.89	204.44	203.77	203.19	203.5	203.63	204.27	203.48	202.7	201.99	204.37	203.56	203.17	203.1	202.84	202.64	201.42	202.31	203.19	202.85	202.91	203.72	202.97	204.48
203.11	202.04	203.94	202.84	202.02	202.69	202.11	203.07	202.46	202.56	203.1	203.3	203.21	203.51	203.11	203.68	202.26	203.82	203.55	203.47	202.21	203.67	203.53	203.2	202.29	202.45	203.64	203.47	203.07	202.88	203.24	202.3	203.3	203.06	204.36	204.22	204.15	203.31	202.73	203.7	202.85	202.46	203.52	202.74	202.64	203.6	202.97	204.03	203.75	202.84
204.82	204.29	203.19	204.71	204.07	204.66	204.4	204.26	205.5	204.55	204.95	203.85	204.47	205.23	203.73	204.78	206.49	204.85	204.13	204.82	204.53	204.47	205.24	205.03	204.7	204.14	204.02	204.17	204.89	204.04	205.25	203.78	203.35	204.63	204.23	205.1	204.22	204.46	204.34	204.9	205.08	205.01	204.24	205.53	204.73	204.99	203.52	205.17	205.18	205.53
209.14	208.73	208.73	208.6	210.17	210.21	208.32	209.31	208.49	208.88	210.23	210.43	208.18	209.08	209.79	209.16	207.93	208.98	208.68	208.98	210.07	208.98	209.37	208.18	208.76	209.34	208.68	209.33	209.18	208.74	209.34	208.46	208.02	209.43	208.52	208.65	209.08	209.87	209.14	209.71	209.42	209.6	208.35	210.54	208.26	208.57	208.44	209.02	209.31	208.96
217.33	216.7	216.62	217.11	217.28	217.44	217.16	217.2	216.87	216.69	216.07	217.07	217.34	216.47	217.49	217	217.38	216.97	217.1	217.08	217.35	215.73	216.06	216.7	216.45	216.54	217.49	217.38	217.03	216.89	217.09	216.61	216.4	218.03	217.17	216.91	216.49	217.04	218.2	216.43	217.38	216.76	217.69	216.74	215.53	216.96	217.38	217.27	217.66	216.19
203.17	203.69	203.09	202.4	203.17	202.94	203.63	203.41	204.06	202.81	204.03	203.65	203.76	202.62	203.52	204.45	203.55	203.2	203.38	204.33	202.12	202.41	202.99	202.37	203.94	203.26	203.62	203.14	202.92	203.18	202.59	203.83	203.09	204.13	203.11	203.21	204.29	203.75	203.65	202.44	202.38	203.94	202.79	203.02	202.88	202.8	202.79	203.81	202.84	202.83
212.02	213.28	211.97	211.95	213.13	212.38	213	213.35	211.09	212.95	212.25	212.93	211.95	212.53	213.54	212.78	211.79	212.43	212.14	211.14	212.37	212.95	213.85	212.66	212.3	212.44	212.65	211.53	212.11	211.55	212.5	212.69	212.68	212.87	211.77	212.56	212.65	212.24	212.05	213	213	212.21	212.57	211.78	212.35	212.05	213.28	212.45	212.81	212.9
209.31	209.76	207.99	207.84	208.64	207.11	207.82	208.89	208.24	209.79	207.66	208.98	209.23	207.96	207.86	208.4	208	208.98	207.99	209.2	209.19	208.02	208.62	209.14	208.09	209.45	209.52	208.8	208.38	209.47	207.64	208.43	207.62	208.29	208.14	209.36	207.94	208.95	208.64	208.85	208.44	208.68	208.14	208.51	209.07	208.22	208.62	208.79	208.57	209.28
203.27	203.22	203.78	202.21	202.42	203.68	203.86	203.42	203.06	203.63	203.63	203.04	203.81	203.43	202.77	203.38	203.04	203.86	203.86	202.86	203.61	203.32	202.97	202.78	201.91	202.49	203.03	202.99	202.96	204.89	203.79	203.19	203.26	203.09	204.68	201.79	203.37	201.99	204.18	204.08	202.35	202.3	203.22	203.45	203.28	202.68	203.6	203.82	203.15	204.55
208.95	209.99	209.96	210.15	209.72	210.23	209.72	208.57	209.59	209.36	209.05	210.19	210.4	209.05	208.53	209.98	209.37	208.2	208.53	209.63	208.27	210.53	209.03	209.73	208.93	208.84	209.59	209.07	209.61	210.93	210.01	209.3	210.11	209.24	208.31	208.96	209.27	209.69	210.14	209.74	209.77	209.79	210.02	210.4	209.62	209	209.31	209.52	208.89	208.7
201.7	202.95	201.32	202.61	203.59	202.39	202.25	203.07	202.09	202.58	201.57	203.02	201.72	202.76	201.2	202.23	200.97	201.48	203.71	202.07	201.9	202.9	201.1	202.53	203.41	202.33	202.52	202.75	201.91	201.74	202.57	202.95	203.22	202.95	202.43	201.61	202.82	203.24	202.78	201.4	202.68	201.44	202.17	203.79	201.4	201.12	202.58	201.96	201.51	203.07
199.39	200.3	200.23	200.18	199.3	200.88	199.41	200.25	200.42	200.38	199.71	201.06	201.34	200.09	200.74	201.3	201.22	200.7	200.4	201.08	200.35	200.17	199.95	200.41	200.77	200.18	201.68	199.29	200.1	200.27	200.43	199.99	200.45	199.34	200.12	201.04	200.24	200.65	200.76	200.9	200.14	201.05	200.02	200.35	200.17	200.72	200.7	200.07	200.46	200.77
209.2	209.12	210.21	209.91	208.64	210.26	209.49	209.5	208.43	209.85	209.08	208.58	209.26	210.05	210.61	209.9	209.42	209.41	208.87	209.79	209.76	209.79	209.25	208.71	208.96	209.58	209.66	210.31	209	211.21	209.54	209.72	209.57	210.32	208.38	209.64	209.71	209.95	209.01	208.95	209.98	209.79	210.09	209.47	210.24	209.56	208.98	210.05	209.05	209.01
209.2	209.36	208.21	208.77	208.48	207.53	209.48	209.39	207.64	208.24	207.95	209.12	208.46	208.36	208.01	208.83	208.25	208.32	208.83	208.8	209.45	209.22	207.87	209.22	208.58	208.24	207.87	209.14	208.99	208.25	208.32	209.1	208.5	209.25	208.84	207.89	208.73	208.73	209.59	209.12	209.13	208.82	208.95	209.32	208.05	207.08	208.35	209.2	208.31	208.7
201.98	202.43	201.81	202.39	202.81	202.21	203.41	202.73	201.78	202.52	202.23	201.79	201.71	202.5	201.46	202.69	201.6	201.87	203.06	202.82	202.64	202.4	202.73	203.7	202.72	201.63	201.93	202.71	202.67	202.17	202.86	200.66	203.26	202.13	201.78	203.23	202.43	202.81	201.9	201.34	202.79	202.29	203.59	201.83	202.91	202.17	201.85	202.31	202.84	202.5
201.59	202.92	201.97	203.05	202.29	203.35	202.45	202.8	203.44	202.55	202.79	203.32	203.02	202.03	203.08	202.47	203.68	202.83	202.6	202.16	202.58	202.43	201.97	201.88	202.78	202.79	201.63	202.85	202.22	203.52	202.46	202.18	201.77	201.86	201.48	202.66	203.06	201.62	202.83	202.49	202.8	203.17	202.72	203.6	201.87	202.23	203.91	202.84	203	203.03
210.3	211.48	210.86	212.2	211.57	211.81	211.9	211.19	211.88	212.97	211.02	210.5	212.28	210.95	211.27	212.06	211.94	212.73	211.71	210.89	212.08	212.07	210.5	211.37	211.18	212.35	211.02	210.99	212.12	209.82	211.76	211.89	212.08	211.87	210.43	210.73	212.68	211.12	211.11	213.3	212.19	211.1	212.59	211.36	211.72	211.24	211.37	211.87	212.16	212.09
208.62	208.45	210.35	208.51	208.27	208.39	206.97	209.02	208.03	208.57	209.38	208.63	208.01	208.53	208.47	208.65	208.65	208.66	208.05	209.42	209.39	208.59	208.42	208.29	209.47	207.54	208.01	209.36	208.8	208.73	208.76	208.91	208.79	208.88	208.25	209.01	208.17	209.14	208.5	208.84	207.12	209.29	209.16	207.49	209.84	208.63	207.27	209.25	208.19	208.96
216.73	218.05	219.07	217.66	218.12	217.9	218.3	217	217.76	218.38	216.51	217.49	218.44	217.17	218.36	216.65	217.87	217.15	218.14	218.02	218.2	217.05	218.78	218	217.13	217.23	217.44	219.29	218.66	216.78	219.27	217.66	217.56	217.76	217.73	216.82	217.78	217.61	217.99	218.22	217.87	218.69	218.57	217.5	218.55	217.33	218.77	216.96	217.87	218.17
203.75	204.93	204.33	204.56	204.63	205.25	203.44	205.58	204.73	204.61	204.39	203.35	204.51	204.24	204.74	205.79	204.25	204.55	204.52	204.21	205.52	204.55	204.44	205.58	205.35	203.72	205.75	204.56	205.15	204.87	204.99	204.45	204.76	205.14	205.01	203.52	204.88	204.98	204.3	205.22	205.16	205.24	205.45	204.41	204.33	203.95	205.73	204.89	204.67	204.75
204.02	203.9	202.85	203.95	203.61	203.56	203.51	202.34	203.49	201.74	202.99	203.56	204.4	203.39	203.99	203.81	203.85	203.77	203.49	204.05	202.81	204.57	204.07	204.07	203.88	203.27	203.24	202.25	203.59	203.02	204.78	203.55	204.02	203.99	202.85	203.2	203.57	204.39	203.35	204.98	204.37	204.04	203.79	204.25	203.01	203.6	203.73	204.11	203.66	204.05
208.01	209.37	209.34	209.3	209.48	209.23	207.29	209.94	208.97	209.82	208.61	208.7	208.68	208.63	209.84	209.21	208.16	209.22	208.88	208.17	207.97	209.07	209.51	207.23	209.16	208.73	209.35	209.06	210.1	209.21	208.43	208.96	208.88	209.2	209.41	209.02	208.76	208.19	209.77	208.89	209.16	207.75	207.87	208.71	209.89	207.94	208.9	209.03	209.51	209.37
197.93	199.29	199.81	198.38	198.67	199.78	199.75	199.71	199.62	199.15	200.82	200.26	198.2	198.54	199.27	199.66	200.46	200.43	199.88	198.92	199.97	198.26	199.5	200.01	199.63	199.82	199.23	200.95	199.45	199.74	199.83	199.51	199.76	200.36	199.52	199.51	199.97	199.96	199.14	200.01	200.11	200.42	200.45	199.29	199.68	200.47	200.9	200.23	199.48	198.28
210.88	211.99	211.13	210.48	211.7	211.8	211.92	211.23	211.66	210.19	210.87	212.03	212.01	212.64	212.26	211.02	210.63	212.56	212.31	211.97	210.76	212.1	211.2	209.82	211.58	212.23	212.02	211.95	212.24	210.86	211.93	211.9	211.47	211.14	210.83	211.5	211.47	212.05	212.51	211	211.79	211.9	210.97	212.02	211.41	212	211.85	211.93	211.47	212.22
203.84	202.89	203.67	204.58	203.6	203.33	203.19	202.62	204	205.18	203.49	203.8	203.32	203.12	204.73	203.47	203.41	204.97	203.03	202.74	202.92	204.55	204.43	203.68	203.22	203.96	203.92	203.88	203.39	202.88	203.93	204.03	204.14	202.89	204.16	203.24	203.03	203.31	203.82	204.25	203.41	203.19	203.71	203.29	203.75	203.94	203.38	203.68	202.78	203.45
208.42	208.09	209.18	209.47	208.41	208.29	207.99	209.89	208.18	209.43	208.56	208.97	208.52	208.79	209.26	208.45	208.54	208.94	208.76	209.2	207.82	209.33	209.57	208.56	209.07	208.54	208.15	209.07	208.27	208.86	208.25	209.04	209.11	209.2	209.86	209.33	208.81	208.29	208.63	208.72	209.02	208.16	208.46	208.34	208.14	209.05	209.47	209.08	209.15	208.28
208	209.1	208.14	207.59	208.23	207.18	207.33	207.56	208.17	206.88	206.9	207.97	206.8	207.73	207.43	207.29	208.74	208.1	208.21	207.75	206.08	207.83	207.36	207.02	208.02	206.75	208.19	207.39	207.96	207.6	207.38	207.38	207.08	207.17	207.28	207.27	207.21	207.23	207.93	207.7	208.18	207.18	207.96	207.22	207.79	207.57	208.02	207.6	207.86	207.73
202.43	201.72	202.61	201.54	202.66	202.06	201.89	202.66	201.3	203.48	202.67	203.77	201.95	202.9	201.55	202.73	202.78	202.2	202.27	202.03	202.1	202.56	202.1	201.65	202.57	202.97	202.21	201.42	202.36	201.29	202.83	201.46	203.06	201.96	202.48	202.16	202.41	202.28	202.1	202.81	201.26	202.27	202.4	203.3	201.27	201.16	203.15	201.95	203.24	202.1
201.71	203.05	202.34	202.6	202.92	202.91	202.92	202.84	202.83	201.83	201.67	201.55	202.44	202.26	202.1	202.93	201.29	202.65	202.25	202.41	202.08	201.52	202.77	202.4	201.91	202.67	202.42	202.78	203.12	204	203.26	201.52	202.04	202.78	202.11	202.84	202.33	202.4	202.78	203.15	201.49	202.44	201.89	202.74	202.36	202.28	202.07	201.92	201.45	202.44
212.22	210.78	211.13	210.44	211.57	211.75	212.42	211.89	212.39	211.18	211.82	212.1	212.5	212.86	211.22	211.8	211.53	211.54	211.55	210.83	211.77	211.35	212.67	212.03	211.02	210	211.35	210.49	212.68	211.49	211.63	210.69	211.63	211.73	210.29	211.3	211.25	212.06	211.54	210.02	211.21	211.96	211.67	211.44	211.21	211.41	212.43	211.13	212.43	210.85
204.28	204.2	203.31	204.35	203.15	204.44	203.13	204.08	203.86	204.03	203.75	204.02	204.55	203.47	203.42	204.04	203.62	203.8	204.22	203.48	203.78	203.64	204.4	203.69	203.9	202.89	205.31	203.44	203.89	203.63	203.01	203.07	203.98	203.86	203.49	204.42	204.72	203.49	202.89	204.51	203.64	204.37	203.56	204.5	203.45	203.18	204.95	203.04	204.13	203.96
208.28	207.65	207.92	207.19	209.31	207.76	207.03	209.37	208.3	207.65	208.42	208.6	208.63	208.71	208.08	208.99	209.56	208.8	208.64	210.07	209.74	208.45	208.32	207.81	208.25	208.28	208.75	209.2	208.23	208.72	209.48	208.19	208.73	209.66	208.44	209.08	208.89	208.86	208.43	208.33	207.58	209.08	208.34	209.27	208.15	209.18	207.96	208.81	208.4	208.31
217.11	217.2	216.59	216.35	216.5	217.18	216.11	216.47	217.15	217.01	217.15	216.48	217.33	217.71	217.34	216.98	215.12	216.09	217.25	216.55	216.38	217.77	216.79	216.58	216.93	215.85	216.95	216.95	216.52	217.76	216.08	216.44	218.11	216.78	217.24	218.28	217.53	216.38	217.12	216.71	216.92	216.03	218.02	217.9	217.61	217.02	216.85	217.2	217.01	216.65
207.29	206.95	206.89	208.05	207.72	207.99	208.15	207.06	207.95	207.52	208.51	207.4	207.77	207.24	207.82	207.7	207.55	207.6	208.15	206.62	208.21	207.71	208.25	207.84	207.53	207.96	208.01	207.54	207.4	207.59	207.69	208.16	208.29	207.15	207.37	207.42	208.19	207.43	207.48	206.99	208.14	208.73	208.51	207.26	207.51	207.52	208.16	207.28	208.32	208.14
217.33	215.88	217.25	217.22	217.58	215.45	217.22	216	217.22	216.62	215.83	217.89	217.58	216.1	216.94	217.04	217.43	216.52	216.26	216.68	216.47	217.73	217.87	216.84	217.67	217.29	216.91	217.56	217.77	217.22	216.81	216.97	217.26	217.17	215.84	216.26	217.71	217.19	216.87	218.14	216.91	216.65	216.12	219.07	216.21	216.73	217.54	217.22	218.3	216.52
199.42	199.32	200.1	200.05	199.03	200.68	200.65	201.79	199.91	200.59	200.39	201.53	199.69	200.31	200.08	199.36	199.66	200.29	200.15	199.85	200.82	200.25	199.93	200.63	200	199.97	200.88	200.15	200.24	200.31	200.17	200.27	200.2	199.8	200.34	199.73	200.87	201.01	200.32	200.06	200.1	200.23	199.56	200.66	199.36	199.66	200.72	200.64	199.96	200.09
200.49	201.62	201.29	200.41	199.31	201.24	200.5	200.21	199.97	200.56	200.95	199.71	200.59	199.73	200.32	201.51	199.83	200.42	200.9	200.29	199.98	200.7	200.91	200.19	200.48	200.78	200.75	200.33	201.1	200.45	199.92	200.39	201.26	201.26	199.52	199.66	200.61	200.3	199.97	199.57	199.78	200.45	200.6	200.98	200.3	200.13	201.71	200.71	199.62	200.23
209.19	207.97	208.71	208.17	209.12	208.56	209.2	209.08	208.29	207.94	207.4	207.97	209.26	208.81	209.33	209.02	208.78	208.9	208.4	208.09	208.56	208.35	209.74	207.94	208.46	209.3	208.82	207.64	209.29	208.92	208.57	208.38	208.14	208.69	208.74	208.13	209.07	208.74	208.27	208.47	207.51	208.74	209.21	209.5	208.07	208.85	209.36	209	209.31	208.4
198.93	201.19	199.95	201.64	200.28	200.46	199.69	200.49	200.75	200.42	200.57	199.98	199.9	201.02	200.28	200.6	201.25	200.3	200.43	200.65	199.52	200.64	198.79	200.47	201	201.29	199.45	200.48	200.46	199.91	200.45	200.55	200.1	200.71	198.93	199.37	200.26	200.94	199.52	200.51	199.77	200.81	200.12	199.84	200.83	199.19	199.65	199.49	200.69	200.6
204.96	204.55	204.61	204.54	204.36	204.66	203.79	204.01	204.31	204.41	204.88	204.01	204.62	204.78	205.33	203.86	204.27	204.1	205.54	204.44	204.71	204.35	204.38	206.49	205.22	204.57	205.52	205.6	204.88	204.96	204.46	204.52	204.42	203.67	204.85	203.94	204.96	204.16	204.87	203.69	205.49	204.49	205.12	204.26	203.85	205.32	204.2	204.84	204.35	205.08
202.21	202.66	201.82	202.17	202.52	202.14	202.47	202.34	202.9	201.36	202.95	204.35	202.89	202.23	202.12	202.67	202.83	203.62	202.89	202.92	202.84	203.04	203.05	202.29	202.95	201.93	202.37	202.84	202.66	202.33	202.45	203.33	202.98	201.58	202.96	202.24	203.32	201.96	202.78	202.36	202.37	201.98	203.13	201.69	201.8	203.02	203.75	201.98	201.14	202.28
200.4	201.54	199.85	201.1	200.95	200.07	200.26	198.65	198.54	200.9	199.8	200.31	200.16	200.55	199.97	199.95	198.82	200.39	200.96	199.3	199.15	200.33	199.2	200.66	199.75	200.43	199.99	199.9	199.91	200.25	200.13	200.28	200.1	200.71	199.37	201.17	200.25	199.59	199.57	201.25	199.49	200.61	199.96	202.51	200.66	200.05	200.26	200.73	200.76	199.69
217	217.08	217.72	217.41	217.47	216.68	218.68	217.64	217.54	216.19	217.87	217.19	217.8	218.8	217.67	218.57	217.6	217.35	217.47	217.68	217.73	217.74	218.45	217.64	217.51	216.3	218.54	217.13	217.71	218.72	217.85	217.73	218.89	216.96	218.87	217.66	218.19	216.9	218.13	217.48	217.7	218.71	217.33	217.9	217.99	217.9	217.88	215.92	218.29	217.68
203.03	203.27	203.91	203.47	204.52	202.32	203.29	203.49	204.42	204.21	203.16	204.1	202.72	203.56	203.27	204.41	204.07	203.38	202.67	204.35	203.07	204.73	203.34	203.58	202.86	204.09	202.91	203.76	202.83	203.84	203.02	203.19	203.47	203.44	204.79	203.48	204.2	204.49	203.92	204.07	204.86	203.68	203.92	204.03	203.28	203.7	203.8	203.48	203.65	203.83
204.95	204.4	204.58	205.27	203.71	206.14	204.29	204.12	204.67	205.5	204.24	204.08	204.19	205.62	204.98	204.51	204.4	205.27	204.61	204.58	204.96	204.11	206.36	204.6	204.41	204.68	204.34	204.71	203.62	205.46	204.98	205.21	203.85	202.62	205.28	203.83	204.69	204.93	204.02	205.04	205.64	204.73	205.14	204.48	204.68	205.3	205.3	204.23	204.74	204.39
203.5	203.4	204.45	204.82	204.98	203.3	203.74	204.32	202.98	202.42	203.79	204.3	204.32	202.47	202.99	202.93	203.7	204.32	204.35	204.24	204.62	204	204.42	203.7	203.33	204.16	203.53	203.29	203.2	205.31	203.6	202.86	203.81	203.73	203.77	204.41	203.81	203.02	203.64	203.42	203.2	203.86	204.14	203.54	204.44	204.88	204.11	202.89	203.2	203.3
207.83	207.76	208.31	208.86	208.03	206.67	207.33	208.43	206.77	206.98	207.79	207.53	207.43	207.44	208.1	207.75	207.56	207.54	208.09	207.66	207.61	206.95	206.85	207.35	208.44	208.05	206.56	207.75	206.48	207.04	208.71	208.3	208.47	206.81	208.21	207.24	208.57	208.17	206.7	207.61	209.04	206.89	209.02	207.26	208.22	207.13	207.7	207.64	207.5	207.71
207.97	207.99	207.15	207.38	207.35	207.2	207.18	207.56	209.15	207.9	208.22	207.03	207.53	207.86	207.83	207.81	207.4	209.28	207.78	207.45	208.75	208.66	208.49	207.22	207.94	208.35	207.11	209.65	206.95	207.62	208.41	208.39	210.14	207.01	208.69	207.69	207.12	208.16	208.35	208.93	208.26	207.22	207.87	207.58	207.43	207.36	207.41	206.27	206.51	207.34
213.62	213.73	213.91	212.28	213.04	213.17	212.42	213.2	212.96	213.41	212.52	213.08	212.33	213.05	214.23	213.26	212.17	212.45	212.94	213.23	213.81	212.49	213.79	213	213.37	212.51	213.24	212.98	213.67	213.23	213.25	214.72	213.51	212.72	213.96	212.92	211.85	212.71	214.28	213.93	212.91	213.1	212.43	212.41	212.61	213.74	212.49	214.13	212.89	212.92
209.27	209.76	208.78	208.06	210	208.59	207.51	209.55	208.55	208.82	208.99	208.75	209.83	208.34	207.93	208.37	209.54	208.38	208.92	209.04	207.6	209.15	209.58	208.52	209.66	207.77	209.85	207.87	209.25	209.07	209.06	210.92	208.91	209.05	208.53	207.96	209.95	208.01	208.51	208.9	207.77	209.84	209.31	209.49	208.56	208.19	208.75	209.19	208.74	207.34
216.81	218.18	217.6	217.82	217.74	217.71	217.52	216.98	216.66	217.66	216.25	217.19	217.37	216.71	216.19	217.4	216.83	217.69	216.7	216.86	217.93	217.98	217.2	216.53	216.87	216.97	216.59	216.44	216.34	216.44	217.65	217.35	217.11	217.68	216.38	216.86	217.78	218.19	217.61	216.38	216.44	216.47	217.6	216.98	216.77	216.69	216.15	216.67	216.74	217.31
206.49	208.17	208.2	206.94	207.54	207.12	207.77	207.01	208.5	208.35	206.97	207.85	207.58	207.4	207.9	208.06	207.99	206.98	207.86	209.31	207.61	207.4	208.26	209.25	207.34	209.22	208.71	208.39	208.43	208.37	206.85	209.45	208.05	207.29	208.01	207.36	207.58	207.69	207.15	208.04	207.6	207.37	208.47	208.15	207.31	208.39	207.45	209.18	207.11	208.12
211.96	212.28	212.43	212.27	211.51	212.57	212.45	211.78	213.55	211.7	213.87	211.88	212.27	212.09	212.34	212.13	212.99	212.27	212.5	211.42	212.12	212.56	211.82	212.23	212.84	211.47	212.52	212.66	212.86	212.44	212.51	212.48	212.13	212.27	211.24	213.43	212.29	212.96	211.91	212.97	212.18	212.2	213.05	212.53	211.6	212.5	212.47	212.29	212.89	212.2
208.01	207.66	208.3	209.08	207.87	209.91	209.05	208.73	207.29	209.37	208.23	208.99	209.27	208.4	209.64	209.22	207.92	210.21	209.22	208.32	208.57	209.91	207.9	208.31	209.52	208.23	209.23	207.64	209.09	208.83	208.7	209.3	207.98	208.98	207.87	209.59	208.98	207.6	208.56	209.15	209.31	207.93	208.92	207.84	210.08	209.21	208.89	207.92	208.33	207.73
203.32	203.18	201.73	202.41	203.83	201.13	201.72	202.7	201.28	203.22	202.33	204	201.95	202.75	203.02	203.37	203.03	203.01	203.25	202.86	202.56	202.66	203.64	203.38	202.67	201.91	203.35	203.02	202.48	202.92	203.03	202.35	202.66	202.78	203.1	203.06	202.76	201.49	202.77	202.24	202.52	201.81	202.89	203.03	203.74	202.28	202.9	202.93	202.35	202.51
202.83	203.65	203.79	202.59	201.77	202.9	202.35	202.25	202.66	200.84	202.05	202.18	202.09	203.3	202.6	202.82	202.52	202.43	203.6	202.74	202.83	201.87	201.92	202.15	202.44	202.87	202.41	203.18	202.51	201.79	202.35	202.29	203.49	203.09	201.98	202.99	202.52	202.51	202.94	202.22	201.29	202.81	203.23	202.75	201.8	202.2	202.75	202.74	201.98	202.53
204.55	203.3	204.46	204.14	204.12	204.44	203.99	204.49	204.03	203.62	204.71	204.32	204.48	205.24	205.36	204	204.03	204.73	203.49	204.19	205.52	204.08	204.72	204.81	205.31	204.86	204.38	204.52	204.64	204.76	204.27	204.51	204.5	204.22	204.41	204.26	203.76	204.75	203.59	204.82	203.92	205.38	204.05	204.58	204.68	204.31	204.1	205.6	205.09	203.49
209.62	209.6	209.03	208.61	209.21	208.81	208.49	208.32	209.88	208.37	208.72	208.22	209.87	208.53	209.47	208.94	208.98	209.23	210.27	209.53	208	208.82	208.7	209.32	209.69	208.46	208.1	207.73	209.21	210.01	209.83	209.13	209.23	208.59	208.03	208.19	208.59	207.94	208.75	209.69	209.08	209.22	208.71	209	208.99	209.78	207.94	208.92	209.14	208.65
211.42	212.41	212.03	211.24	211.94	212.2	211.88	211.97	211.07	212.14	211.33	211.63	211.69	212.22	211.69	211.34	210.8	211.62	211.37	211.89	210.77	212.15	212.57	211.21	211.94	211.45	211.55	211.16	212.85	211.16	211.91	211.83	211.62	211.79	212	211.46	211.21	211.1	210.77	213.29	211.45	212.12	211.61	211.37	210.81	212.63	211.13	212.57	211.01	212.16
212.34	212.47	213.05	213.84	211.57	213.61	211.07	211.95	212.49	212.49	211.36	212.4	212.45	212.19	212.52	212.35	212.19	213.2	212.4	213.22	212.19	213.16	212.48	211.99	213.27	212.77	212.76	212.62	212.52	212.56	212.2	212.44	212.93	211.81	213.31	212.25	212.12	211.92	212.65	212.32	212.55	211.22	211.98	212.36	212.04	212.1	212.16	212.99	212.09	212.12
208.07	208.86	208.89	208.43	210.12	208.17	209.12	210.33	209.7	209.43	209.5	208.05	210.25	208	209.49	209	209.71	209.15	208.3	208.84	208.88	208.62	209.87	207.89	208.91	209.34	208.2	210.24	209.78	208.63	208.52	208.97	208.58	208.54	208.47	209.54	209.2	208.45	209.12	209.15	209.47	209.44	207.67	208.87	209.28	209.13	209.18	208.28	209.33	209.15
210.99	211.84	212.21	212.14	212.18	212.24	211.96	213.23	212.13	211.81	211.93	212.23	212.25	212.51	213.23	212.34	212.4	212.24	212.36	211.86	214.04	212.35	211.94	213.33	212.94	212.37	212.64	212.4	212.65	212.15	212.81	212.53	212.54	212.68	212.21	213.52	212.26	212.02	212.35	212.09	212.6	212.57	212.85	212.31	212.45	211.94	212.41	212.72	212.96	212.68
212.16	211.66	212.94	212.21	212.94	212.24	211.86	211.06	211.94	212.28	211.81	211.57	211.33	210.97	210.67	211.86	211.5	210.72	210.62	212.19	211.72	212.35	213.22	211.64	212.16	211.33	211.27	211.36	211.85	212.17	211.95	212.41	211.42	212.53	212.32	211.77	211.23	212.8	211.89	210.93	211.69	211.86	211.86	211.59	210.66	211.83	211.17	211.85	211.54	212.46
218.81	217.26	217.48	217.78	218.34	217.59	218.29	217.89	218.16	217.66	218.23	216.87	218.63	218.11	218.39	216.29	217.99	218.3	218.46	218.39	217.75	218.41	217.68	218.06	218.09	216.77	217.33	216.76	217.38	216.36	217.44	217.3	218.34	217.06	218.13	216.69	218.18	216.84	216.72	218.58	218.71	217.74	218.31	218.2	217.84	217.63	217.61	218.23	217.03	217.62
217.6	218.02	218.56	217.01	217.8	217.52	218.11	217.92	217.03	218.12	217.32	217.82	217.45	216.53	217	218.14	217.3	218.41	217.43	218.19	218.62	218	217.5	217.47	217.22	217.78	218.33	217.58	217.51	218.31	217.96	217.66	217.79	217.39	217.48	217.72	217.68	217.61	218.03	217.99	218.44	217.13	217.4	217.34	217.75	216.03	217.89	216.9	218.42	217.86
209.28	209.26	209.44	208.75	207.84	208.91	208.78	208.05	207.99	210.09	208.14	209.06	208.66	208.36	208.58	208.28	208.49	209.1	209.85	208.71	208.81	209.29	208.55	209.27	208.9	209.75	208.31	208.41	206.98	209.31	208.72	207.87	208.75	209.28	209.42	209.73	209.51	208.15	207.99	208.38	208.13	208.13	207.98	208.07	208.17	208.36	208.33	209.63	209.03	209.2
203.56	203.54	203.27	203.13	203.68	202.8	202.73	203.92	202.57	203.06	201.53	202.33	202.89	202.34	203.09	203.08	201.79	201.63	202.33	201.55	202.06	202.7	203.09	202.39	201.8	202.81	202.15	202.15	201.29	201.8	203.26	203.07	203.13	202.16	202.56	202.88	201.77	201.95	204.01	202.43	202.98	201.68	201.75	203.83	202.52	202.25	201.43	202.94	202.06	202.51
200.51	200.63	200.28	200.57	199.57	199.73	199.55	200.82	199.17	200.35	201.17	199.89	200.41	200.14	200.85	200.73	200.97	201.44	200.29	199.72	200.31	200.28	200.86	200.54	199.98	200.33	201.29	200.83	199.98	199.72	200.96	201.42	200.67	200.34	200.41	200.17	199.81	200.97	200.52	199.04	201.36	199.66	201.75	199.56	200.88	201.24	199.91	201.16	200.43	199.44
212.2	212.41	212.87	212.9	211.86	212.53	212.71	211.96	213.01	212.82	212.65	211.6	211.89	211.98	212.03	212.12	212.95	212.07	212.41	212.45	213.27	212.39	212.29	212.39	212.84	212.57	212.76	213.28	213.75	212.75	212.28	212.75	212.84	212.7	212.13	214.32	210.77	213.15	212.94	213.9	213.68	212.39	212.74	213.41	212.49	212.42	212.96	212.46	212.06	211.56
200.1	200.67	200.05	200.78	198.25	200.65	199.68	199.91	200.14	200.34	199.49	200.91	201.16	200.51	200.17	200.38	200.31	200.15	200.78	201.12	201.12	200.7	198.94	200.7	200.13	199.8	200.98	200.47	199.94	199.7	199.39	200	200.81	199.84	199.69	200.45	200.5	200.21	199.2	199.8	199.59	200.84	200.64	198.93	199.93	200.65	200.38	200.38	200.54	199.67
216.27	216.01	216.74	217.09	217.8	217.7	218.82	217.17	217.37	216.94	217.46	217.94	218.04	217.09	217.39	217.05	217.07	215.7	216.94	217.06	217.11	218.28	218.5	217.73	216.82	216.8	216.41	216.72	216.52	217.1	216.97	216.64	215.75	217.07	216.83	217.4	216.58	215.16	217.29	216.31	215.89	216.88	217.91	216.93	217	216.35	217.13	217.37	217.19	217.74
200.07	200.45	199.37	198.66	200.22	199.98	200.11	198.68	199.16	199.19	199.24	198.23	198.64	200.37	199.28	198.78	200.29	199.46	199.46	199.1	198.68	198.92	199.37	199.35	199.4	199.39	199.38	198.85	199.87	200.01	200.06	199.43	199.57	199.62	200.07	200.17	199.1	199.67	198.77	199.15	200.01	200.17	198.92	200.02	198.2	199.87	200.47	198.75	199.52	199.74
208.96	207.39	207.85	208.57	209.32	208.42	207.76	209.55	208.88	207.71	208.76	209.06	209.82	208.72	208.05	208.48	209.45	208.89	207.83	208.41	209.23	207.94	208.9	208.21	208.73	208.25	208.58	207.67	207	207.9	207.9	208.28	209.62	208.28	208.95	207.97	208.62	209.13	208.33	208.61	207.11	209.41	207.87	207.85	208.35	207.73	209.33	209.72	209.45	208.25
202.59	203.89	204.14	203.11	203.79	204.04	203.67	203.66	203.67	203.81	203.46	204.14	203.8	203.49	203.74	202.6	204	202.81	204.47	204.33	203.22	203.5	203.05	203.44	203.29	203.87	203.34	203.75	203.76	203.85	204.49	203.14	203.82	203.73	203.9	203.9	204.72	204.19	202.87	204.14	203.41	203.34	202.89	203.89	203.31	203.56	204.35	203.69	204.23	203.7
200.53	202.05	201.48	201.73	202.06	201.66	200.15	201.17	201.33	201.44	200.71	200.22	201.71	201.13	202.12	201.77	201.44	201.27	200.96	201.97	201.31	200.93	201.71	201.26	201.02	200.74	200.69	201.35	200.75	201.66	201.05	200.59	202.86	201.29	201.25	201	201.45	200.28	200.77	201.49	200.37	201.74	202.91	201.91	200.94	201.03	201.41	202.59	201.25	201.39
201.03	200.72	200.97	201.23	201.03	200.83	201.38	201.32	201.97	201.2	200.29	200.81	201.7	202.07	201.04	201.38	200.91	200.6	201.48	201.72	201.99	201.28	201.16	200.65	199.94	200.65	199.69	201.42	201.91	200.86	201.27	201.51	201.71	201.01	201.26	201.99	200.12	201.86	200.1	202.1	201.25	200.84	201.9	200.65	201.07	201.33	202.06	201.79	199.95	200.81
211.31	211.91	211.44	211.61	212.06	210.92	211.93	211.15	211.93	212.9	210.82	212.18	210.97	211.77	211.04	211.88	212.53	214.11	211.23	211.61	211.47	212.09	210.61	211.45	211.06	212.05	210.78	212.36	211.52	211.35	212.62	211.77	211.72	211.27	212.08	211.48	210.48	211.69	212.04	210.27	210.3	211.07	211.04	212.53	212.25	211.82	211.4	210.54	212.37	211.67
199.17	199	198.78	199.06	198.64	199.34	199.05	199.09	199.25	199.21	198.06	198.9	198.72	198.37	198.21	199.17	198.35	198.59	199.23	199.29	199.56	198.4	199.27	198.38	199.06	198.57	198.26	199.06	199.67	199.06	199.42	197.75	199.06	198.08	198.39	198	198.65	199.27	197.79	198.21	198.07	199.37	197.91	198.82	197.32	198.05	199.16	198.86	198.03	199.04
211.98	213.6	212.35	212.73	212.9	213.38	213.07	213.23	213.93	211.93	212.61	214.62	213.48	214.67	213.26	213.78	214.41	213.42	211.59	212.06	213.29	213.06	212.79	213.46	212.58	211.93	212.4	212.4	212.28	213.06	213.73	213.39	212.26	213.51	211.78	213.25	213.27	212.77	213.69	212.62	213.19	212.31	213.04	213.93	213.86	213.15	213.56	212.01	213.1	212.72
197.45	197.58	198.64	198.1	197.76	199.76	197.56	198.64	196.26	196.93	197.05	196.96	198.02	198.11	197.02	198.23	197	198.08	197.77	198.41	198.56	198.62	198.08	198.18	198.35	198.07	197.45	199.34	198.95	198.82	197.5	198.21	197.73	197.36	197.49	199.1	198.44	197.52	198.77	198.36	197.91	197.85	198.22	198.67	199.9	198.25	197.84	197.67	198.63	196.62
209.04	208.8	209.4	207.6	208.82	208.12	208.92	208.8	209.81	209.8	208.18	208.37	208.15	209.52	209.21	208.81	208.45	208.88	209.63	209.36	208.85	209.24	208.65	209.52	209.09	208.87	209.4	207.88	208.82	209.19	207.84	208.47	207.18	208.53	208.22	208.23	208.39	209.28	208.61	207.75	208.76	209.89	209.06	208.47	208.75	207.04	209.26	208.56	208.27	208.31
217.19	216.87	216.45	216.23	219.04	218.26	216.35	216.58	216.85	216.81	216.75	217.06	217.39	218.24	217.26	217.04	217.27	216.57	217.58	217.6	216.72	217.23	217.08	217.86	217.45	217.88	216.92	216.79	217.77	217.46	216.93	217.11	216.61	217.49	217.21	216.95	216.46	216.69	217.2	217.19	217.31	217.21	217.08	216.89	216.23	218.57	216.61	216.33	218.34	217.18
205.63	205.69	206	206.55	205.51	205.18	204.5	205.72	205.85	205.64	205.07	204.98	206.46	204.34	206.16	206.21	205.33	205.64	205.3	205.78	206.74	204.9	205.79	205.29	205.5	205.59	205.87	205.25	206.34	204.77	206.17	205.89	205.62	206.08	206.63	204.55	205.91	205.97	206.62	205.74	206.1	206.25	204.27	204.96	205.78	205.47	205	205.55	206.62	206.14
208.1	208.13	207.86	209.08	208.89	208.35	208.39	209.87	209.14	207.89	208.38	207.52	208.14	208.53	207.52	208.57	208.56	209.27	207.85	208.78	207.72	207.95	208.59	208.92	209.54	209.79	208.06	208.55	208.52	208.44	208.4	208.94	209.01	209.74	208.7	208.33	207.61	210.06	207.45	207.61	208.02	208.3	208.75	208.83	208.33	207.96	207.55	208.67	209.04	208.36
206.21	206.36	206.45	205.7	206.56	206.76	206.44	207	206.43	206.45	206.36	207.13	206.63	205.63	206.37	206.41	205.88	206.77	206.83	207.2	205.81	205.82	207.06	205.77	205.82	205.88	204.9	206.24	206.81	206.44	206.28	206.77	206.76	208.04	205.66	205.57	206.58	206.38	206.54	207.44	205.32	206.2	206.23	206.48	204.31	206.97	206.22	206.6	206.26	206.95
204.75	206.93	205.85	205.27	205.33	205.18	205.48	205.41	204.97	204.52	205.72	206	204.66	205.47	206.09	206.51	205.32	206.26	204.85	205.55	205.31	205.86	205.91	205.7	205.27	205.22	205.84	204.82	205.26	204.73	205.05	205.83	206.34	205.61	205.45	205.15	205.09	205.65	205.7	206.65	206.21	205.5	205.05	206.69	204.78	205.68	205.02	206.75	204.87	206.05
217.49	218.92	217.46	217.64	217.97	217.39	217.89	217.35	217.68	217.16	217.28	217.95	217.09	217.14	217.98	218.01	217.33	217.05	218.08	218.01	217.74	218.67	217.66	217.88	217.15	216.7	218.32	217.88	217.26	217.82	217.78	219.26	217.77	218.84	217.81	217.68	217.58	217.99	217.44	218.21	217.84	216.7	218.84	216.97	218.46	218.07	217.75	218.23	217.76	217.72
212.58	213.36	213.39	211.7	212.08	213.15	211.53	212.56	213.54	212.9	212.34	214.57	213	212.87	212.69	214.02	212.56	213.97	211.97	212.13	213.57	213.14	213.82	213.25	213.65	212.93	213.47	213.29	213.2	213.13	213.49	212.98	212.32	212.79	212.38	213.95	213.07	212.64	212.32	212.72	213.68	214.3	212.2	212.97	213.58	213.91	212.13	212.86	212.84	212.1
203.54	204.33	204.22	201.84	204.42	203.22	205.19	203.84	203	202.67	204.31	204.34	202.75	204.67	203.48	203.83	203.39	203.31	203.97	204.31	203.51	203.59	203.54	203.52	204.66	203.53	203.6	203.41	204.72	203.59	203.33	204.55	203.41	204.7	204.23	204.32	204.42	202.99	203.88	203.95	204.09	203.63	203.6	203.6	203.05	204.45	204.8	203.4	203.87	204.25
206.36	208.24	207.48	207.68	208.36	207.44	207.55	207.81	207.68	207.43	207.37	207.15	207.16	207.06	207.22	208.54	207.72	207	207.27	208.23	207.15	207.29	208.15	206.94	207.38	207.12	208.8	208.54	207.57	208.41	207.92	207.53	207.93	208.74	207.21	207.99	208.32	206.98	207.65	207.22	207.39	207.43	208.15	207.51	206.35	206.77	208.55	207.04	208.07	208.12
211.39	211.58	211.08	211.71	211.61	211.29	211.25	211.55	211.37	212.1	211.98	212.22	211.47	212.55	212.17	211.28	211.4	211.41	211.87	211.29	212.54	211.71	212.08	211.23	211.21	211.2	211.26	211.8	211.8	212.29	212.42	210.64	211.82	211.5	211.17	211.58	210.95	210.98	211.25	210.81	210.54	211.61	212.21	211.5	212.28	212.57	213.14	211.27	211.96	212.48
200.46	199	199.07	200.03	200.68	201.45	200.22	200.93	200.47	199.2	200.83	201.7	200.52	199.95	200.51	200.43	199.76	200.24	200.22	200.38	201.47	200.86	200.75	200.43	200.22	200.07	201.08	200.35	201.34	199.95	200.8	201.23	202.16	201.1	200.49	199.12	198.98	200.02	200.93	201.1	199.92	201.08	199.1	199.96	200.07	200.07	200.49	201.07	201.17	200.12
205.38	203.9	205.5	204.33	205.63	205.02	203.68	205.3	204.29	204.49	205.2	204.47	204.23	205.61	204.53	204.67	205.38	204.36	204.45	203.92	206.35	204.17	203.7	204.68	204.78	203.99	205.14	204.2	204.37	204.52	203.83	205.44	204.81	204.62	205.41	204.5	204.01	205.78	204.41	205.34	204.86	204.48	204.85	204.75	205.48	204.37	205.31	204.53	204.06	204.09
209.26	209.6	209.33	207.86	209.93	208.1	208.16	208.43	208.26	209.43	208.5	207.86	208.51	207.99	208.4	209.09	207.43	208.56	208.5	208.35	208.86	207.68	207.84	208.61	208.74	207.47	208.77	208.54	208.08	208.82	208.57	208.59	208.15	208.82	209.85	209.09	209.25	209.6	208.93	207.96	208.99	208.15	208.43	207.85	209.07	209.64	209.13	208.35	208.56	208.34
205.95	204.94	204.35	203.76	205.08	205.41	205.18	204.91	205.2	204.7	205.05	205.25	204.96	205.71	204.65	204.17	205.45	205.49	205.67	204.31	203.8	204.73	205.43	205.12	203.98	204.34	204.72	205.51	204.85	205.11	205.19	206.85	205.21	204.23	205.19	204.99	204.66	204.75	206.26	203.12	205.4	203.97	204.57	204.33	205.3	203.63	203.98	203.47	205.34	204.93
202.42	201.74	201.63	202.31	202.88	202.47	202.27	202.77	203.16	202.79	202.85	202.38	203.05	203.87	203.08	203.36	202.21	202.01	202.33	201.9	203.59	202.22	202.76	201.83	203.18	202.51	201.55	202.2	201.6	202.19	203.79	202.89	201.9	202.64	202.14	202.46	201.92	203.13	202.44	202.59	202.53	201.98	201.83	202.27	202.53	201.78	202.81	202.24	200.77	201.52
204.52	205.02	205.06	204.67	204.43	205.52	205.12	204.74	205.3	204.42	204.22	205.01	204.98	204.43	205.72	205.26	205.39	205.12	204.68	205.17	204.42	204.36	204.63	204.35	205.16	205.01	205.25	205.09	204.23	205.76	205.3	204.97	203.69	203.64	204.74	205.29	203.97	204.53	203.71	203.56	204.75	205.7	204.19	205.6	203.84	204.33	205.27	206.04	204.31	204.93
212.81	213.42	213.11	213.42	212.61	212.61	213.84	212.19	213.12	212.58	213.21	213.5	212.74	213.05	212.67	212.58	213.9	212.78	213.37	213.09	213.84	212.16	214.41	212.93	213.64	212.93	212.27	213.27	213.22	213.47	211.92	212.02	212.26	212.05	212.4	213.66	213.12	212.17	213.46	212.74	213.82	213.32	212.62	213.54	213	213.03	212.46	212.66	213.24	214.21
200.95	201.83	202.69	202.41	203.25	202.4	202.64	202.37	202.64	203	203.63	203.02	202.95	202.26	203.48	201.4	202.84	202.7	202.22	202.34	203.69	202.82	202.57	202.72	202.77	202.53	202.64	202.08	202.92	203.17	202.95	202.9	202.38	202.71	203.31	202.67	202.6	202.42	202.84	201.63	202.97	202.3	203.09	202.25	201.84	202.93	202.93	203.47	202.16	202.55
202.19	202.4	203.27	203.08	202.59	202.63	203.22	203.33	202.23	202.1	204.13	203.04	202.47	201.44	203.42	201.65	201.33	202.09	202.71	201.41	203.45	202.48	202.87	202.56	202.25	201.58	201.87	202.25	202.52	202.71	201.73	202.16	202.35	202.99	201.43	202.77	202.67	202.41	201.45	202.49	202.46	202.84	202.82	202.61	202.36	203.17	201.62	201.8	201.61	202.79
202.68	202.4	204.54	204.53	203.73	203.4	203.24	203.23	202.97	204.25	203.87	203.38	202.62	204.09	204.45	203.84	204.36	204.52	204.1	204.66	204.58	203.7	203.44	203.28	203.86	204.77	203.53	204.62	202.58	203.33	203.96	203.42	204.61	202.32	204.03	204.14	203.75	203.59	203.65	204.23	204.28	204.82	203.7	203.67	203.1	202.7	203.38	203.84	203.68	202.85
208.47	208.4	208.35	209.25	208.01	207.28	208.3	209.56	207.83	209.92	207.66	209.81	209.08	208.68	208.88	208.84	209.1	208.7	208.54	209.27	208.94	208.96	210.1	209.32	208.09	209.47	209.1	208.43	208.57	207.68	208.15	207.77	209.31	209.7	208.79	208.96	208.58	208.92	209.45	207.44	208.65	208.16	208.88	209.83	207.57	208.4	209.87	209.02	207.86	208.36
204.43	203.58	202.92	203.25	203.66	204.53	203.45	203.22	204.42	202.09	204.34	203.74	203.53	204.8	204.5	203.58	203.83	203.27	203.54	203.5	204.28	202.58	202.75	204.38	203.75	203.2	203.74	203.08	203.72	202.8	203.78	203.85	203.1	202.81	204.26	203.46	204.17	203.66	203.48	202.58	203.88	202.76	204.32	203.33	203.7	203.48	203.03	203.91	203.88	204.14
204.44	205.53	204.58	204.56	203.82	204.81	205.32	205.06	205.13	205.67	204.55	204.46	205.86	205.06	204.61	206.22	205.06	204.71	204.11	205.1	207.01	205.42	204.6	203.51	205.05	205.55	204.24	204.46	204.49	204.34	205.41	204.37	204.9	204.95	205.72	204.19	204.96	204.38	204.44	204.28	204.45	204.88	204.48	204.44	205.59	204.43	204.35	204.83	205.22	205.6
210.7	211.59	211.92	211.07	212.89	211.47	212.49	210.41	211.49	210.52	210.39	210.68	212.69	210.87	211.92	211.04	211.23	211.56	211.84	210.54	211.28	211.47	211.58	211.57	210.79	211.57	211.58	211.36	211.62	212	210.86	211.36	209.78	212.15	211.41	211.58	212.75	211.53	212.52	212.83	212.53	211.7	211.94	211.88	211.19	211.64	210.95	211.24	212.35	212.13
206.48	207.57	206.92	207.5	208.64	208.33	207.66	206.87	206.68	207.2	208.2	207.66	207.22	207.54	207.77	208.15	209.35	207.2	207.81	207.5	205.96	207.64	207.94	207.16	208.52	208.5	206.53	206.67	207.39	207	207.5	207.68	208.39	206.79	207.04	207.02	208.07	207.12	208.12	207.49	207.6	207.04	207.17	207.58	207.77	206.47	206.9	205.96	208.02	207.26
202.27	203.21	202.39	203.86	202.29	203.04	202.07	202.79	202.97	202.32	202.6	202.81	201.32	202.3	202.31	202.67	202.08	204.12	202.58	202.87	202.41	203.14	203.39	203.19	203.03	203.41	201.5	202.84	203.49	202.07	202.6	202.04	201.63	203.52	202.43	202.59	201.78	202.93	202.77	202.66	202.28	201.46	203.01	202.47	202.99	202.49	202.68	201.72	202.71	203.37
202.23	202.54	202.36	202.15	202.86	203.17	202.34	202.99	202.66	203.83	202.59	202.87	203.17	202.72	203.61	202.69	202.41	202.56	201.77	203.23	202.91	202.44	203.18	203.77	202.78	202.96	202.76	203.11	203.45	201.76	202.69	203.53	202.86	202.08	202.6	202.1	202.63	202.12	201.54	202.68	202.99	203.78	202.22	201.93	202.63	203.36	203.11	202.74	201.84	202.94
208.93	207.12	207.94	208.15	209.16	208.08	209.33	208.26	208.09	208.67	209.96	209.54	208.57	208.53	209.04	207.9	208.62	208.72	209.03	208.69	209.37	207.82	208.68	209.38	208.27	207.31	207.97	209.24	209.71	207.82	209.41	208.3	209.13	208.84	208.64	209.92	208.5	207.79	208.32	208.87	209.02	208.49	207.99	207.52	207.47	209.04	208.38	209.08	208.55	208.83
199.07	199.17	198.49	199.31	199.3	199.71	199.16	199.55	200.19	200.74	199.75	198.42	198.33	199.55	200.5	199.68	200.13	198.78	198.91	199.13	199.93	199.35	199.14	199.21	199.66	198.63	199.16	198.38	200.51	200.86	198.72	199.83	200.69	198.26	200.11	198.83	199.99	199.32	198.76	199.69	198.63	199.73	199.46	200.14	199.69	198.04	200.21	200.34	199.76	199.29
200.72	199.99	200.95	200.03	200.06	201.63	199.74	201.35	201.97	199.9	199.53	201.54	200.77	199.97	199.57	201.08	201.41	199.59	199.9	201.72	199.81	200.11	199.86	201	199.52	199.57	200.12	200.32	200.6	199.84	200.45	201.47	200.5	199.85	200.15	201.07	200.89	201.17	201.26	200.8	198.92	200.73	201.05	199.84	199.78	201.38	200.24	200.4	200.9	200
204.01	204.18	203.91	203.95	204.86	204.73	203.23	204.3	203.96	204.17	203.77	204.81	202.66	203.78	203.89	204.17	203.93	204.21	203.69	204.34	202.78	203.16	203.68	204.12	203.88	204.06	204.7	203.39	203.04	203.03	204.53	203.5	205.35	204.02	203.78	203.54	203.48	203.83	203.41	203.04	204.66	203.56	203.65	203.63	204.38	204.46	203.33	205.06	203.97	204.57
208.33	209.63	208.88	209.44	209.07	208.69	208.3	208.63	208.25	209.89	210.2	208.06	208.41	209.44	208.92	207.98	209.08	209.72	207.97	208.6	208.28	208.45	209.02	207.65	209	208.23	208.13	208.53	208.73	207.43	209.82	208.31	208.42	208.78	208.51	207.95	208.19	207.94	208.88	207.97	210.32	209.51	208.5	207.72	208.28	209.26	208.1	208.23	210.38	208.38
211.12	212.29	212.81	212.08	212.17	212.11	212.42	211.79	211.69	211.68	211.67	209.74	212.4	212.02	212.26	211.57	210.87	211.74	211.68	212.67	211.63	211.4	211.67	211.82	211.92	211.99	211.77	212.62	211.31	211.43	212.53	211.52	212.06	211.87	211.32	212.04	211.52	212.12	211.51	212.03	210.85	211.95	211.53	212.37	211.89	211.86	212.4	211.64	211.12	211.76
202.86	205.26	203.84	203.89	204.21	203.75	204.74	204.24	204.21	202.68	204.07	204.25	204.99	203.61	204.7	204.68	202.95	203.34	203.58	205.36	204.81	204.91	204.32	203.76	205.28	203.48	204.34	204.77	204.79	204.01	204.4	204.33	204.78	204.22	204.7	203.49	204.53	203.9	203.53	203.82	204.08	203.13	204.14	204.41	203.64	203.85	203.12	203.62	204.56	204.12
208.31	208.31	209.12	208.06	208.92	209.71	209.25	208.49	208.06	208.08	208.75	207.89	208.61	209.98	209.94	208.26	208.35	209.46	209.51	208.5	208.48	209.47	208.45	208.22	209.58	207.85	208.99	210.23	207.33	208.66	208.29	208.71	209.12	209.46	208.67	209.19	208.46	209.51	208.76	207.83	207.73	209.12	209.17	208.86	208.52	209.07	209.47	208.05	208.5	208.94
208.94	209.96	210.51	209.76	209.64	209.96	208.45	210.32	209.65	208.89	209.53	209.61	208.79	209.2	208.46	209.05	208.18	209.99	207.97	209.65	208.81	210.45	209.66	209.97	209.95	209.32	209.36	208.78	209	208.91	208.75	209.57	210.29	209.08	208.69	209.93	209.84	208.94	209.26	209.25	208.88	209.19	209.11	208.5	208.33	208.8	209.24	208.56	209.5	209.24
203.26	204.27	203.94	203.98	204.2	203.12	203.96	204.11	204.54	203.67	204.6	204.12	202.93	204.33	203.03	203.77	202.54	203.48	202.22	203.17	203.94	202.94	204.21	203.3	203.69	204.26	202.5	203.88	204.18	204.83	204.75	203.3	204	204.05	204.16	203.27	203.73	203.93	204.07	203.34	203.6	203.08	203.7	204.77	204.36	204.45	203.51	203.72	203.41	204.43
199.32	199.21	200.34	199.53	200.6	199.01	199.65	199.59	199.4	200.14	200	200.01	199.96	200.26	199.65	199.75	200.31	200.35	199.59	198.59	199.06	199.68	199.21	198.79	198.8	199.92	199.63	199.33	199.32	199.71	199.51	200.31	199.89	199.32	199.49	199.15	200.13	199.37	199.69	200.01	199.46	199.76	198.53	199	199.91	200.15	200.54	199.91	199.33	198.82
212.43	212.66	211.63	211.37	211.31	211.92	211.34	211.4	211.73	212.19	211.44	211.66	211.21	211.19	211.03	211.54	209.94	210.91	210.69	211.3	211.58	211.26	211.67	211.66	211.07	211.21	211.8	210.62	211.95	211.56	212.25	211.72	210.85	211.19	211.51	211.83	211.84	211.89	211.39	211.91	211.73	211.16	212.1	211.12	211.25	211.85	211.75	211.52	211.37	212.03
208.99	208.4	207.32	208.08	208.89	207.96	207.67	207.08	206.53	207	208.23	207.96	208.18	207.92	208.25	207.87	207.75	207.62	208.4	207.73	207.75	208.02	208.01	208.14	208.08	208.34	208.91	208.44	208.96	209	207.7	208.81	207.74	208.16	208.74	207.52	207.9	207.22	206.82	208.01	207.15	206.96	208.33	207.63	207.63	208.08	207.68	208.03	208.26	206.13
208.98	208.09	207.5	210.24	209.05	208.32	207.49	208.78	209.65	208.5	208.98	208.47	208.76	208.94	207.41	209.42	209.29	207.58	208.57	208.53	209.36	208.11	208.72	209.3	207.88	208.24	208.78	207.67	209.67	207.8	208.46	209.12	208.59	208.63	208.84	208.08	209.89	208.68	209.02	207.7	208.82	208.31	208.8	208.53	208.73	209.43	208.16	208.68	207.83	208.59
206.21	206.56	206.65	205.29	206.84	207.58	207.38	206.28	204.85	205.06	206.05	206.24	207.66	206.81	205.72	206.38	206.23	205.89	207.77	206.69	206.14	205.74	207.23	206.67	205.99	206.19	206.61	206.62	206.99	207.47	207.25	206.66	207.86	207.2	206.34	205.79	206.77	205.77	206.55	205.78	206.73	207.67	206.23	206.93	208.17	206.27	206.75	206.87	205.83	207.19
211.74	212.4	212.89	212.62	212.07	212.84	211.81	212.45	212.39	211.86	211.74	213.07	212.12	212.45	212.61	212.8	212.12	213.33	213.24	213.04	211.75	210.8	213.19	212.02	212.45	212.34	212.06	211.7	212.13	211.48	212.55	212.16	212.9	212.19	213.12	211.86	212.33	212.6	211.86	211.51	212.35	212.02	212.69	213.16	212.35	213.58	212.91	213.05	213.18	211.7
199.5	200.65	199.09	199.39	198.49	199.69	199.91	198.98	199.39	198.66	200.75	199.28	198.5	198.49	200.25	199.59	198.75	197.88	199.37	199.9	198.17	200.07	199.06	198.95	199.06	199.28	200.21	199.71	198.56	199.01	199.66	199.28	200.03	200.4	199.8	199.21	199.11	199.35	199.15	198.78	199.71	199.18	199.31	197.65	199.2	199.23	199.42	200.09	199.57	199.32
212.65	212.98	213.04	212.05	212.64	212.32	212.5	212.26	212.38	212.6	211.5	211.96	211.47	212.2	212.23	212.03	211.35	211.73	212.27	212.03	212.85	212.03	212.96	212.48	211.97	211.78	212.28	212.26	212.21	212.59	212.8	212.37	212.04	212.26	212.87	211.96	212.91	213.06	212.57	213.04	212.48	212.88	212.66	212.3	212.26	211.83	213.08	212.69	211.94	212.35
207.98	207.86	208.35	208.43	209.39	208.12	208.53	208.77	208.66	208.64	208.74	209.09	208.33	208.02	207.87	208.94	209.33	208.39	208.11	208.19	209.6	209.04	208.19	208.98	209.55	207.43	208.43	208.91	207.81	209.75	209.3	207.93	208.37	208.08	207.8	208.8	208.36	208.82	208.9	208.08	207.67	208.67	207.94	209.5	208.71	209.56	207.4	209.61	209.48	208.02
213.07	212.95	211.45	213.08	212.16	212.35	212.04	213.35	212.85	212.31	211.14	212.07	211.47	212.38	212.1	212.73	212.19	211.8	212.94	213.94	210.84	211.81	214.47	212.49	212.18	212.74	212.68	211.61	212.3	213.29	211.64	211.77	212.08	212.18	211.85	212.88	213.01	212.47	211.79	212.59	212.47	211.67	212.65	212.56	212.88	213.32	212.29	212.37	212.17	213.18
208.76	207.95	208.46	209.24	208.37	208.03	207.73	208.21	209.09	208.71	208.17	207.25	208	208.94	209.52	207.73	209.83	206.77	208.97	208.01	209.26	208.9	209.53	208.35	207.96	208.19	208.94	209.06	208.36	208.86	208.27	207.47	208.32	208.49	208.48	208.09	209.21	209.64	208.81	207.21	208.83	209.1	208.83	208.38	208.39	208.67	208.96	208.56	209.06	207.65
216.75	217.26	218.41	215.52	216.19	216.86	216.3	217.37	217.03	216.53	216.48	218.13	217.42	217.76	217.58	216.54	217.54	215.94	218.01	216.54	217.01	217.13	217.22	218.69	217.01	216.83	218.3	217.45	217.84	216.78	216.71	217.76	217.17	216.7	216.18	217.56	216.65	216.27	217.56	217.4	217.24	217.16	216.76	216.34	216.48	217.1	215.74	216.35	216.48	217.83
207.68	208.35	207.66	208.2	207.68	208.3	209.32	209.24	208.03	208.83	206.45	207.42	209.2	208.21	208.09	207.58	208.3	206.27	208.59	206.92	208.28	207.88	207.19	208.67	206.68	207.56	208.97	207.39	207.4	208.21	208.01	206.73	206.74	207.75	208.77	208.8	208.71	207.01	208.39	207.99	208.67	207.6	207.8	208.29	207.76	208.73	207.49	207.69	208.19	206.83
212.88	212.86	213.79	212.71	212.59	212.77	212.19	211.62	212.68	212.77	213.15	213.51	213.33	212.79	212.72	212.98	212.37	213.17	213.41	213.58	212.72	211.5	213.64	213.69	213.39	213.47	212.98	211.95	212.21	212.59	212.56	213.34	213.66	212.18	213.44	212.54	213.13	213.35	213.08	212.12	211.82	212.68	213.47	213.18	212.67	213.13	213.45	212.32	212.86	213.35
202.05	202.04	202.26	202.56	203.29	203.14	203.51	202.9	203.5	201.95	202.19	201.4	202.01	201.94	201.91	202.42	202.17	201.47	202.35	203.37	202.99	202.36	202.25	202.55	202.63	202.89	201.96	203.37	202.64	202.89	202.81	202.89	202.02	203.23	202.76	202.67	202.08	201.55	202.7	202.72	202.25	202.22	202.69	202.84	203.58	203.19	203.07	201.97	203.23	202.25
205.39	205.59	204.71	203.94	205.46	203.83	204.47	204.77	205.43	205.09	204.3	205.25	204.46	204.34	203.94	205.05	204.03	204.91	205.12	205.05	205.04	204.85	204.21	204.66	204.67	204.77	205.39	203.98	203.5	204.12	204.93	204.52	203.58	203.07	204.87	204.84	205.34	205.59	203.67	204.76	204.68	203.62	205.14	204.7	203.46	204.12	204.06	204.46	205.23	204.23
204.82	203.63	206.19	204.52	204.58	204.75	204.3	204.3	204.47	204.17	204.06	204.56	204.64	203.25	203.91	204.84	203.58	204.37	205.42	205.24	205.57	203.37	204.63	205.16	204.76	205.82	204.9	206.13	205.11	203.85	204.79	204.46	204.53	204.08	204.49	204.47	205.37	204.33	205.03	205.24	204.75	204.88	205.27	204.54	204.44	204.43	205.4	204.27	204.1	204.44
207.92	207.59	207.19	208.22	208.09	208.03	209.03	206.66	208.47	207.98	208.84	208	208.32	206.95	207.6	207.37	206.45	207.02	208.73	209.14	207.47	208.17	208.06	209.24	206.62	207.35	206.83	207.06	208.92	206.9	208.18	207.34	207.39	207.35	208.34	207.69	208.41	206.77	207.99	208.26	207.98	207.28	207.16	207.14	208.02	207.91	206.86	207.57	206.92	208.48
216.7	215.74	216.07	216.91	217.04	216.96	217.91	215.32	216.04	216.52	217.07	216.26	216.27	216.65	216.88	216.91	216.53	216.08	216.73	216.87	217.4	216.96	216.67	216.61	217.69	216.95	218.14	217.35	217.03	217.09	217.3	216.37	217.94	217.1	216.4	215.8	217.05	216.24	217.75	217.26	216.67	216.86	216.81	216.69	216.75	217.41	216.51	216.54	216.32	217.37
211.67	212.16	212.78	212.36	210.53	212.54	212.63	213.43	211.49	211.83	211.76	212.06	211.89	211.65	211.09	212.72	212.52	212.36	211.82	212.31	212.23	212.07	211.95	212.79	212.35	212.38	211.03	212.57	213.02	211.65	212.51	210.93	212.54	212.66	213.13	211.32	211.85	212.16	212.92	211.74	211.68	212.47	212.83	211.94	211.34	212.79	212.22	212.27	212.53	212.37
211.52	213.6	213.21	212.5	212.53	211.42	212.26	213.61	212.26	212.23	213.06	212.21	212.58	212.7	212.42	212.31	211.89	212.72	212.93	211.81	212.3	211.99	213.04	212.43	212.69	212.61	211.33	212.7	213.12	212.67	211.55	212.81	211.87	211.91	211.36	212.11	212.05	213.14	213.19	212.46	212.53	212.16	213.04	211.52	212.05	212.27	213.12	213.93	212.16	212.24
203.62	202.86	203.44	202.96	203.31	203.07	202.96	200.82	202.22	202.68	202.89	201.27	202.33	203.6	202.73	203.51	203.25	203.14	202.12	202.47	202.54	201.46	202.99	202.35	201.94	202.24	202.65	202.01	202.85	203.26	201.79	203.4	202.45	201.9	202.58	202.61	203.01	202.32	201.15	203.3	204.24	201.67	202.21	203.3	203.04	202.45	202.37	202.47	202.48	202.34
204.98	206.06	204.31	206.33	204.74	205.61	206.3	205.54	206.46	205.93	205	204.11	205.98	206.17	205.84	205.44	206.6	205.13	204.23	205.34	205.89	204.35	206.33	206.2	205.5	206.05	205.66	205.17	205.9	204.94	205.77	205.84	204.36	205.85	204.42	205.59	204.75	205.28	206.3	205.3	205.35	206.14	204.95	205.76	205.16	207.77	205.24	203.8	205.23	206
212.69	211.85	211.65	211.47	211.17	211.65	211.16	211.23	212.2	210.36	210.63	211.48	209.75	211.85	211.11	212.37	211.64	211.41	210.61	211.5	210.72	211.97	210.66	211.72	212.68	212.37	210.65	211.69	211.61	211.82	209.57	211.91	211.8	212.22	211.13	212.47	212.44	211.49	212.16	211.55	213.45	212	211.9	211.92	212.09	209.85	211.13	211.04	211.87	212.17
217.42	219.12	218.16	217.38	217.66	218.35	218.25	218.46	217.73	217.24	217.93	217.59	217.4	218.22	217.91	218.93	217.02	217.6	217.22	218.61	217.41	217.33	216.24	218.58	216.65	216.44	218.02	218.23	218.72	218.33	217.1	217.38	217.5	218.4	217.4	217.95	218.84	217.53	217.93	217.56	218.02	217.83	216.8	217.85	217.96	217.17	217.4	217.81	217.52	217.65
206.82	207.32	205.78	205.5	205.18	206.35	206.25	206.5	206.65	205.95	206.24	205.52	206.62	205.73	206.3	205.25	206.05	206.64	205.55	206.85	207.21	206.11	206.62	207.16	206.53	206.09	207.3	206.62	206.72	205.72	205.73	206.73	205.73	206.83	206.8	205.15	206.18	206.81	205.18	205.73	206.65	205.58	206.83	206.33	205.92	205.86	205.81	206.19	206.5	206.57
207.43	207.92	208.68	208.55	208.53	207.94	207.82	208.35	208.29	208.36	208.85	208.78	209.1	208.44	208.59	208.53	208.56	209.51	208.76	209.77	209.1	209.04	208.33	207.06	208.32	208.25	208.21	208.58	208.5	209.11	208.47	208.49	208.73	208.53	209.19	207.38	207.23	208.9	208.18	208.83	208.38	208.26	209.96	208.47	208.14	207.9	209.38	208.57	208.47	208.82
206.67	208.23	208.02	208.16	207.85	207.77	208.05	208.8	207.48	208.31	208.57	208.22	207.05	207.35	208.27	207.51	207.1	207.16	208.04	209.04	207.86	207.93	207.01	208.95	207.96	207.02	208.71	208.08	208.06	207.82	206.39	208.91	207.89	207.65	207.84	208.09	208.49	207.21	207.67	206.88	208.32	208.52	208.55	207.93	206.92	207.92	208.03	206.77	208.12	206.64
202.78	202.07	202.81	201.87	201.8	203.23	201.92	201.89	201.95	202.83	202.21	203.27	201.86	202.56	203.32	203.5	203.08	203	203.14	202.14	202.11	201.7	202.37	202.64	202.44	202.3	201.9	201.06	203.63	203.22	202.58	203.27	201.81	202.39	202.2	202.63	203.52	201.68	203.4	202.48	202.3	202.94	202.12	203.08	202.59	203.97	203.2	202.6	201.79	201.35
205.12	204.34	204.44	204.61	204.06	204.97	203.77	203.69	204.71	204.39	205.54	204.43	204.61	204.7	205.57	204.97	205.56	205.66	205.59	204.2	204.45	204.94	204.65	205.92	204.79	204.23	204.44	203.61	204.75	205.12	204.93	204.7	204.79	205.42	204.4	205.44	203.83	205.48	204.52	204.22	204.79	205.4	205.83	204.61	204.98	205.36	205.46	204.59	205.73	206.43
210.86	211.41	211.17	211.08	211.84	212.56	211.42	212.92	211.65	213.35	212.35	212.63	211.58	212.88	211.46	211.12	211.23	213.39	211.86	210.91	210.91	211.17	211.83	211.56	212.16	211.64	210.64	211.75	211.82	211.74	211	211.75	210.94	211.37	211.74	212.33	211.69	213.14	211.04	211.61	211.57	212.17	211.45	211.97	211.65	212.76	210.67	210.78	213.01	212.4
219.05	218.07	217.53	217.23	217.33	217.69	217.21	217.86	217.33	217.25	217.4	217.36	218.63	217.68	219.16	217.26	218.35	218.53	216.57	217.03	217.26	218.05	217.39	217.74	217.01	217.75	218.04	217.92	216.77	218.03	217.12	218.31	218.11	218.01	218.27	217.43	217.16	218.22	217.04	217.73	216.77	218.53	217.93	217.91	218.26	218.01	217.56	217.3	217.04	217.71
212.49	212.61	213.5	212.97	211.61	212.33	213.26	212.66	213.83	212.92	212.88	213.39	212.06	213.22	213.54	212.94	213.54	212.84	212.05	212.93	213.07	212.41	212.14	213.76	213.35	212.01	212.71	212.44	212.98	213.66	213.36	212.3	211.31	212.99	212.4	211.85	212.91	213.71	213.51	212.9	212.96	212.79	212.61	213.04	212.93	213.16	212.67	212.71	213.03	212.16
208.56	207.87	208.21	208.33	208.39	209.58	207.77	208.91	209.28	209.19	208.07	209.09	209.15	209.39	208.81	209	208.4	208.36	208.48	209.48	209.34	208.69	208.52	208	208.79	208.18	210	209.43	208.69	207.54	208.11	207.11	208.44	209.8	208.6	207.94	208.46	209.07	209.09	208.1	207.95	208.81	208.49	208.82	208.02	207.84	208.76	207.98	208.76	208.41
200.79	200.94	201.09	200.47	200.45	200.34	200.47	200.94	200.24	199.31	200.74	200.25	200.13	199.2	200.06	200.09	200.74	200.22	200.04	200.33	199.76	201.11	200.86	199.37	200.02	199.22	200.28	201.34	199.83	200.58	201.18	200.02	200.58	200.66	200.67	200.52	200.13	200.68	199.8	200.37	200.55	199.73	200.61	199.95	200.71	199.9	200.06	200.25	200.78	200.29
213.87	213.91	214.15	213.33	214.61	213.55	213.66	213.84	213.94	213.57	213.79	213.83	213.35	214.01	213.75	213.56	213.46	213.6	214.18	213.61	213.53	214.13	214.05	214.53	213.56	213.12	214.04	213.56	213.89	213.83	213.53	214.27	213.16	213.8	213.23	214.19	214.69	213.53	213.44	212.76	213.73	213.72	213.54	214.07	211.78	214.16	214.45	214.28	213.56	213.33
211.99	211.68	211.59	211.38	210.74	211.53	211.65	211.44	210.34	211.33	211.04	211.92	212.72	212.75	211.47	211.2	211.2	211.07	212.75	211.86	211.21	211.38	211.49	212.37	211.65	211.69	212.21	210.79	213.33	211.83	211.53	210.93	210.81	211.68	211.51	212.51	212.52	210.07	211.55	211.51	211.89	211.57	211.98	211.73	212.08	210.78	211.38	212.14	212.39	211.58
217.75	218.64	216.96	217.73	216.57	217.9	218.8	217.33	218.16	216.52	218.72	217.32	217.54	217.43	217	218.33	217.32	218.11	216.98	217.96	218	217.69	217.74	217.85	218.6	217.88	218.5	217.87	217.05	218.71	217.31	217.79	217.55	217.88	216.56	218.47	218.17	217.5	218.87	217.31	218.24	218.41	218.46	218.55	217.32	217.58	217.9	216.89	217.58	217.44
209.16	208.12	209.4	208.95	208.46	207.5	209.97	209.24	207.58	208.86	209.2	207.04	208.4	208.47	209.52	208.44	209.03	208.9	209.05	209.57	208.49	209.18	209.11	209.61	209.76	209.52	208.17	209.84	208.68	208.95	208.62	207.77	209.9	209.48	209.72	208.31	209.47	210.16	209.07	208.14	208.46	207.76	208.06	208.01	209	208.72	208.44	208.51	208.01	208.53
208.7	208.35	209.25	208.87	209.14	208.87	208.95	208.75	208.24	208.46	209.83	209.22	208.74	208.5	208.68	208.77	209.47	209.16	208.8	209.26	208.2	208.93	208.81	208.81	209.89	209.55	208.44	208.45	209.3	208.4	209.68	209.08	208.17	209.1	209.17	209.28	208.9	209.79	209.33	209.08	209.09	207.43	208.34	208.93	209.19	208.97	208.78	210.11	207.95	209.23
207.7	208.11	207.61	207.84	208.67	207.89	207.25	206.37	208.08	207.75	206.73	207.35	207.18	208.97	207.91	205.89	206.96	206.81	208.84	207.83	206.9	206.72	208.22	207.41	208.18	206.88	208.53	207.55	208.24	207.55	207.92	207.43	207.13	207.75	207.02	206.33	206.39	207.69	206.28	207.85	208.2	206.79	206.79	208.08	208.71	206.99	207.98	208.24	207.52	207.76
207.77	206.67	207.77	207.97	207.68	208.1	207	208.56	207.3	207.7	208.47	209.05	208	207.62	207.92	207.78	207.27	207.89	207.28	207.8	207.15	207.29	207.53	207.72	206.78	208.48	208.15	207.43	208.62	208.75	207.08	207.82	206.68	207.46	207.4	207.7	207.26	207.61	208.95	208.14	207.04	208.69	208.88	207.76	208.85	208.07	207.93	207.32	207.35	206.62
209.26	208.27	208.38	208.88	209.8	209.29	209.71	209.55	208.93	208.31	207.6	208.29	208.81	209.19	207.63	208.11	208.04	209.51	209.19	208.38	209.43	208.48	209.98	207.81	209.59	208.1	209.73	208.81	207.93	209.05	209.52	208.89	207.83	208.61	210.05	208.5	208.83	210.19	207.5	208.98	208.93	207.6	208.7	208.56	209.51	208.66	209.83	208.43	207.71	209.19
201.8	201.69	202.29	202.34	203.43	202.21	201.91	202.05	202.61	203.38	202.32	202.8	202.57	203.21	202.48	202.06	202.26	201.51	202.57	202.8	202.71	203.4	202.72	202.58	202.63	202.59	203.69	202.08	201.78	201.77	203.07	201.76	202.42	202.51	201.89	203.2	202.65	202.78	203.24	202.74	202.97	201.11	203.14	202.71	202.89	202.03	203.46	201.98	202.84	202.53
211.36	211.73	211.67	210.41	212.99	212.63	209.97	212.56	211.14	213.07	211.46	211.46	212.19	211.61	212.09	211.44	211.49	211.82	210.91	211.44	211.98	212.38	211.6	211.59	211.27	211.99	211.68	211	211.35	211.04	212.3	212.54	213.01	211.88	212.46	211.8	211.37	211.68	212.25	212.19	212.09	212.81	212.29	211.76	211.73	211.58	211.42	212.22	212.08	211.07
198.08	197.86	197.91	198.8	199.13	197.93	199.51	199.23	199.69	199.03	198.32	199.1	198.43	198.36	198.25	198.45	197.84	198.53	198.25	197.82	199.12	199.64	197.96	199.13	197.92	198.5	198.87	198.11	198.61	198.42	198.91	198.98	197.52	198.61	198.48	199.62	198.65	198.55	198.79	198.77	198.5	197.39	198.46	198.82	198.35	198.09	198.09	198.8	199.12	199.76
199.89	201.13	200.7	201.08	200.6	199.6	199.07	200.74	200.2	200.57	200.24	200.36	201.1	199.69	200.35	200.65	199.57	199.73	200	199.49	200.23	199.39	199.49	200.8	200.34	200.13	200.2	200.13	199.57	200.29	200.7	200.31	200.25	200.66	200.24	200.55	199.65	200.24	200.56	200.66	202.2	200.24	200.08	200.39	199.87	201.12	201.11	199.79	200.82	199.99
203.13	203.69	204.19	203.7	203.35	203.91	204.11	203.27	203.58	204.41	202.52	204.37	202.8	203.49	203.99	204.79	203.67	205.66	204.34	203.21	203.92	203.6	203.5	203.27	204.95	203.95	202.53	203.8	205.27	204.73	204.22	203.8	203.49	204.07	204.74	203.12	204.57	203.31	202.98	203.96	203.34	203.56	204.57	202.1	203.48	203.86	204.87	203.16	204.35	203.17
209.34	209.22	208.72	209.57	208.73	208.27	207.97	208.29	208.88	209.14	209.58	209.21	207.64	209.34	208.17	209.77	208.16	208.61	209.26	208.1	208.89	210	209.1	208.41	209.24	207.18	209.48	209.1	208.98	208.82	209.34	208.34	209.78	208.65	208.3	208.67	207.72	208.5	208.67	209.41	208.94	208.24	209.3	208.8	207.84	209.07	209.29	208.03	208.71	208.5
211.48	211.91	211.22	211.51	210.65	211.51	212.2	210.56	212.25	211.14	212.22	210.54	210.23	210.92	212.11	210.89	212.02	212.02	212.72	211.68	212.74	212.71	211.87	210.95	211.5	211.52	211.88	211.4	211.49	211.01	212.22	211.4	211.55	212.05	211.13	210.96	211.4	211.09	211.53	211.38	211.44	212.71	211.78	212.39	211.51	211.96	211.42	212.16	211.33	212
213.17	213.17	212.44	212.03	212	212.27	212.74	212.43	211.98	212.16	212.26	213.54	211.85	212.44	211.14	212.3	212.94	212.55	211.37	212.2	212.3	212.77	212.33	212.52	211.93	212.17	211.55	212.83	211.96	212.44	213.18	211.78	212.77	213.02	213.45	212.6	211.91	213.23	212.02	212.61	212.93	211.83	213.06	211.56	212.19	213.05	212.41	212.33	213.72	212.71
200.13	200.01	199.78	201.18	200.56	200.65	199.37	200.85	200.14	200.96	199.98	200.44	199.7	199.91	200.37	200.02	200.52	200.72	199.76	200.66	199.66	201.45	198.93	199.14	200.88	200.09	199.89	199.82	199.61	200.42	200.23	199.63	199.53	200.11	200.08	201.51	200.65	200.55	200.33	202.15	200.41	201.33	200.65	199.6	199.39	200.6	201.28	200.36	199.76	199.75
216.78	218.39	216.94	218.41	218.33	217.5	216.2	216.98	217.75	218.3	217.78	218.11	218.67	216.77	218.38	217.74	218.26	217.72	218.38	217.92	218.14	217.49	218.11	218.6	217.77	216.86	217.06	217.82	218.11	217.68	217.72	218.29	217.83	217.94	218.29	217.7	217.67	217.84	218.21	216.46	218.39	218.14	217.29	217.53	217.47	218.14	216.83	217.01	217.89	217.48
203.37	204.38	203.17	204.14	204.7	204.24	204.59	203.33	205.29	204.08	205.16	203.61	204.16	204.46	203.59	204.88	202.77	204.3	204.83	203.61	203.15	205.36	203.8	204.52	204.08	203.36	204.24	203.96	204.31	204.02	203.35	204.83	204.29	204.8	203.16	205.3	203.99	203.7	204.36	203.81	204.51	204.72	204.5	204.85	204.06	205.34	203.42	204.34	204.07	204.87
199.95	199.7	200.35	199.74	199.77	199.84	200.62	199.86	199.58	199.55	199.43	198.38	199.05	199.1	199.51	199.41	199.5	198.97	200.81	198.73	199.38	199.96	198.79	199.84	198.74	198.28	198.89	198.96	199.64	200.79	199.19	200.48	199.83	199.08	199.79	199.5	199.14	200.53	198.7	199.66	198.8	197.87	199.54	199.49	200.14	199.62	199.8	199.46	198.89	199.42
218.37	217.35	216.17	218.07	217.1	217.47	217.56	217.41	217.52	217.42	217.83	217.57	217.22	217.47	217.58	217.93	218.72	218.25	218.4	217.43	217.51	216.18	217.06	218.14	218.49	217.3	218.77	217.77	219.45	217.05	218.35	216.94	217.55	217.96	217.49	217.62	217.8	217.47	217.05	218.28	218.51	217.05	218.31	217.25	218.53	217.68	217.7	216.52	218.23	216.91
204.78	203.89	204.55	205.01	201.75	202.85	203.68	203.32	203.46	202.72	203.02	203.07	203.45	202.18	203.76	203.14	203.37	203.79	202.71	203.09	202.67	203.85	203.47	202.73	202.97	203.5	203.7	204.07	202.25	202.97	203.7	202.73	204.02	203.47	202.67	203.22	202.62	202.76	204.41	203.53	203.66	203.61	202.4	202.35	203.08	203.36	202.81	202.32	203.91	204.35
203.16	204.49	202.9	203.69	203.35	203.75	203.74	204.21	202.97	202.14	203.62	202.81	203.7	202.46	201.74	203.23	203.02	202.71	204.32	203.26	203.07	201.8	202.56	203.7	202.94	203.48	203.74	203.05	202.94	203.17	203.02	203.85	203.89	201.71	202.8	202.89	203.59	203.09	203.42	203.53	203.89	203.42	203.41	203.31	203.18	204.17	202.72	204.28	202.28	202.69
207.59	208.68	207.52	207.65	207.6	207.83	206.78	206.97	207.96	207.3	208.39	207.75	208.29	208.35	207.62	207.77	207.38	207.93	207.37	207.94	207.01	208.64	207.59	207.55	207.25	208.26	207.28	207.41	206.46	207.06	207.67	207.47	207.89	207.13	206.83	207.48	207.97	208.39	209.08	207.22	208.03	206.89	207.55	208.22	207.54	207.86	208.78	207.45	207.19	207.7
203.92	203.11	203.87	202.64	203.13	203.24	204.08	203.18	204.03	202.93	203.14	204.2	203.32	203.33	202.61	203.08	202.33	202.93	203.6	203.44	204.02	202.34	203.76	203.32	203.25	202.9	204.26	203.75	202.91	204.93	204.69	203.28	203.43	204.34	203.74	204.27	203.62	203.65	203.23	203.19	203.33	202.02	202.73	203.17	202.69	202.31	203.29	203.03	203.37	202.74
204.89	205.1	205.28	204.9	206.35	205.74	204.88	206.81	206.29	206.07	205.42	205.31	205.11	206.04	205.05	206.24	206.19	204.9	206.51	205.54	204.99	204.75	205.49	206.31	206.47	204.46	205.66	205.96	206.86	204.5	204.54	205.47	205.6	205.58	206.38	206.13	205.83	206.58	204.38	205.19	204.64	205.64	206.92	205.86	205.28	205.74	205.29	205.01	205.63	204.81
206	206.31	206.58	205.74	206.91	205.07	207.26	206	206.28	205.88	205.07	206.17	205.46	206.43	206.78	206.42	204.87	206.52	206.13	206.97	206.93	206.76	206.35	206.45	206.78	206.83	206.13	206.18	205.97	206.24	205.59	207.08	206.61	206.47	205.73	206.9	206.67	205.75	206.92	206.56	206.61	206.9	206.81	207.05	206.63	206.32	205.85	206.77	206.63	207.52
194.3	194.5	194.25	196.11	193.49	195.48	193.72	195.05	193.98	193.92	194.13	194.31	194.47	194.75	194.71	193.61	193.19	193.69	195.43	194.46	194.93	195.16	193.92	194.33	194.93	194.47	194.34	194.3	194.75	194.06	193.32	193.22	194.25	193.91	194.86	195.06	194.05	195.05	193.44	194.8	193.99	194.93	194.44	194.17	194.23	194.04	194	194.7	193.96	194.58
203.56	202.54	204	204.02	203.78	205	203.01	203.21	203.67	204.32	203.79	204.23	203.47	202.7	203.19	204.13	203.13	203.74	202.63	204.47	203.6	203.57	204.01	203.58	203.79	203.43	204.6	204.3	203.54	204.33	204.28	203.72	204	204.29	204.15	204.27	203.95	202.09	203.78	202.79	203.86	204.06	204.1	203.27	203.98	203.48	203.86	204.21	204.4	203.62
203.38	203.1	203.22	202.94	202.56	203.36	202.53	203.69	203.5	203.35	203.32	202.53	203.84	203.53	203.85	204.38	203.51	202.82	202.89	202.98	203.14	203.88	203.77	203.07	203.28	203.19	203.58	204.2	203.3	203.4	203.35	202.29	203.66	203.25	203.46	204.26	204.2	203.35	204.14	203.14	203.96	203.37	203.43	203.08	203.89	204.3	204.37	203.5	204	203.8
217.32	215.63	217.92	216.97	216.6	217.2	216.07	216.47	216.09	217.67	217.06	217.63	217.75	216.94	215.9	217.18	216.35	217.86	217.45	216.76	217.6	217.5	217.24	216.62	216.9	218.15	217.25	216.53	217.78	217.17	217.08	217.42	216.74	216.31	217.02	216.95	217.22	217.24	216.71	215.67	216.32	216.17	215.94	216.62	217.82	217.75	217.88	217.19	216.46	216.44
204.68	203.99	204.79	204.05	204.45	204.21	204.13	204.36	204.21	205.24	204.76	202.87	204.19	204.44	204.99	204.15	203.35	204	204.99	204.26	203.87	202.48	204.41	203.5	203.52	203.69	203.87	204.1	204.21	204.44	203.8	203.33	203.54	204	203.56	202.85	204.21	205.31	203.93	203.97	204.35	204.97	203.82	203.5	203.1	204	203.98	204.15	204.43	204.61
200.28	199.12	199.54	199.76	200.07	200.49	199.03	199.45	199.49	201.56	198.83	198.93	198.54	199.1	199.12	199.15	199.54	197.61	199.6	198.72	200.04	199.67	199.04	199.94	200.49	198.25	199.5	199.97	199.56	198.67	200	199.73	200.06	199.74	199.15	199.72	198.3	198.9	200.2	200.22	199.8	198.64	199.23	199.73	199.72	199.58	198.05	199.68	198.78	198.74
206.14	204.99	204.92	204.12	205.17	204.95	205.04	204.08	203.84	203.31	204.89	204.42	204.41	204.06	205.07	204.69	205.18	204.02	205.85	204.18	204.47	204.95	204.76	204.52	204.45	206.21	204.73	204.16	203.68	204.59	205.14	204.37	204.47	205.04	204.22	204.61	204.19	203.99	204.95	204.65	203.12	205.01	206.22	204.69	204.39	205.11	205.29	203.74	205.72	204.3
207.86	208.28	207.83	208.32	208.15	208.92	207.32	207.27	207.03	207.98	207.67	207.59	207.71	208.14	206.77	208.22	207.26	208.67	208.65	207.3	207.62	206.64	208.89	207.33	207.69	208.91	207.72	208.49	207.93	207.45	208.04	207.73	207.77	208.28	207.9	207.3	208.42	207.23	208.29	206.67	207.53	206.42	208.83	208.29	208.91	208.64	206.97	207.4	207.48	207.92
210.84	211.05	212.07	211.78	211.33	211.01	212.23	211.63	211.36	212.48	211.15	211.72	212.06	211.96	211.46	211.88	211.38	210.57	211.69	212.35	210.65	212.39	210.49	212.26	211.91	211.6	212.11	211.25	211.04	212.08	211.66	211.19	211.51	211.07	211.13	212.07	211.93	211.73	212.24	211.16	211.96	211.42	210.99	211.54	210.78	212.18	210.63	211.27	211.65	210.21
204.63	204.86	203.63	204.21	204.48	203.58	204.55	203.84	203.64	203.32	203.93	203.34	204.54	203.44	204.92	203.13	204.06	203.39	203.46	204.65	204.78	204.27	204.63	204.06	204.04	204.28	203.36	204.39	204.1	204.27	203.51	204.09	203.66	205.03	203.39	203.55	204.32	202.75	204.04	204.29	203.94	204.25	204.42	204.72	202.84	203.73	204.32	204.16	203.79	205.04
197.82	198.51	198.91	198.07	198.05	199.65	198.27	199.03	198.99	199.23	198.64	198.84	198.56	198.33	198.27	197.89	199.04	199.24	197.38	198.89	197.33	199.47	197.98	198.63	198.24	199.83	198.4	198.32	198.29	199.27	198.76	197.55	199.03	198.6	198.25	198.74	198.49	198.62	198.37	198.7	198.09	198.26	198.58	199.24	199.07	198.34	198.06	199.01	198.79	198.35
200.43	200.22	199.91	201.6	200.57	200.31	200.34	198.83	200.83	199.65	200.36	200.93	201.39	200.94	200.25	200.41	199.54	201.31	200.11	199.17	199.53	202.22	200.12	199.97	200.61	200.76	200.36	200.26	200.88	200.09	200.59	202.16	199.4	200.92	199.91	201.55	200.12	199.86	199.03	200.96	200.63	200.17	199.38	200.9	199.74	200.76	199.26	200.24	201.02	199.38
205.17	206.07	205.78	205.86	205.58	204.4	206.24	206.15	206.32	206.82	206.13	205.35	207.18	206.05	205.32	206.71	205.53	207.55	206.64	207.08	206.6	205.88	206.24	207.09	207.12	206.76	205.22	206.84	206.28	206.11	206.48	206.78	207.09	205.82	206.86	206.14	208.18	206.86	205.93	207.31	205.65	206.64	205.88	207.43	206.58	206.3	206.63	206.17	206.3	207.63
209.86	208.61	208.35	207.28	208.49	207.69	208.62	207.59	209.31	207.15	209.2	207.52	208.34	209.05	208.66	208.01	208.94	209	209.3	208.67	208.89	208.99	209.31	210.27	207.4	207.58	209.16	208.6	208.45	208.55	208.23	208.78	207.3	208.51	208.4	208.1	208.61	209.28	208.77	208.64	208.63	208.37	208.15	208.5	209.02	207.51	209.26	207.85	208.29	207.74
211.95	211.14	210.89	211.63	211.42	210.96	211.41	210.73	212.04	212.06	210.97	212.02	211.31	211.04	211.56	211.11	210.68	211.4	212.01	211.29	209.95	212.79	211.75	211.92	211.15	211.59	211.7	212.01	212.6	210.11	211.05	211.18	211.66	211.89	210.77	211.58	211.6	211.88	211.23	212.49	211.11	210.57	211.61	211.7	211.39	211.85	210.87	211.56	211.59	210.63
217.06	217.09	217.2	217.59	217.4	217.81	216.32	216.61	215.79	216.82	216.83	216.85	217.86	217.5	216.57	217.85	216.99	217.39	217.25	218.09	217.91	216.06	217.23	216.88	215.68	217.81	217.31	217.21	217.28	217.62	216.09	217.32	217.01	217.1	216.48	216.96	217.01	217.33	216.26	216.66	217.25	217.35	217.27	216.46	216.4	217.78	217.26	216.72	216.65	217.34
209.22	207.79	209.55	207.7	208	208.87	207.9	208.77	209.07	208.15	207.94	209.09	209.43	208.39	209.84	209.59	209	208.78	209.78	209.94	209.02	207.32	209.53	208.33	210.01	207.94	208.41	208.64	208.17	208.44	209.74	209.1	208.52	209.83	208.5	208.34	208.57	208.75	208.05	208.89	209.19	209.82	208.59	207.68	210.17	208.44	209.02	208.28	208.53	209.44
208.31	209.38	208.86	208.73	207.73	208.67	208.71	208.34	208.36	207.57	208.23	208.93	208.9	209.37	208.47	208.64	208.45	208.21	208.51	207.93	208.23	208.38	208.45	207.74	209.03	208.95	207.96	208.3	209.42	207.37	209.23	208.13	208.37	208.51	209.27	209.57	208.98	209.98	208.56	208.32	209.3	209.08	208.48	207.75	207.68	209.27	207.98	208.21	209.22	209.21
207.81	208.33	207.58	208.48	206.97	207.78	207.83	208.43	206.59	207.21	206.77	206.53	207.98	208.06	207.56	207.53	207.84	207.84	207.9	207.8	207.05	207.08	207.21	208.3	207.06	207.19	208.11	207.81	207.83	207.3	207.98	206.25	206.73	207.67	207.57	207.99	207.51	208.06	207.93	207.19	207.6	208.41	208.54	207.19	207.01	207.88	207.44	207.45	207.96	207.1
211.05	212.33	212.06	211.28	210.36	211.14	211.76	212.47	211.61	212.62	210.66	211	211.03	210.63	211.62	210.53	212.68	210.74	210.43	212.2	211.77	211.11	210.98	211.44	211.29	213.27	211.26	212.48	212.53	211.83	212.19	211.46	211.34	211.68	211.17	211.88	210.88	211.03	212.45	212.2	211.23	210.52	211.59	211.9	210.92	211.97	210.83	211.38	211.11	210.67
215.88	216.75	217.22	217.13	217.4	217.95	216.17	217.87	216.87	217.33	217.06	217.94	217.02	217.26	216.36	216.83	217.05	216.56	216.41	217.75	217.1	217.39	217.22	217.13	216.7	217.42	217.01	217.18	217.06	215.63	216.79	216.96	216.94	217.08	216.1	217.18	216.31	218.29	216.37	217.95	216.89	217.43	217.11	218.06	217.02	217.94	216.87	216.92	216.65	216.66
208.77	208.06	208.18	207.22	208.04	207.7	209.31	209.36	208.69	208.61	208.36	210.06	208.33	208.44	208.5	208.58	209.03	208.16	207.58	208.89	209.6	207.83	209.46	207.85	209.57	209.42	208.82	209.02	208.3	208.07	208.38	208.2	209.15	208.83	208.88	208.31	208.48	208.48	208.21	207.7	209.55	207.31	208.06	208.76	208.45	207.41	208.41	207.57	210.03	209.16
211.95	211.63	212.35	211.02	211.29	210.86	212.42	210.87	211.96	210.97	211.9	211.78	211.55	211.52	211.14	210.5	211.56	211.38	211.49	210.41	210.48	211.76	212.09	213.03	210.99	211.83	212.06	211.81	211.05	211.11	210.41	211.54	213.21	211.39	211.14	210.95	210.91	210.88	210.86	211.72	211.28	211.1	212.05	211.83	212.53	211.15	211.04	212.43	210.94	212.52
217.13	217.47	216.81	217.65	217.01	217.16	217.66	217.23	216.62	215.93	216.45	217.22	216.69	216.54	216.77	217.2	216.27	217.34	216.53	217.64	216.83	217.11	216.4	217.77	216.63	216.81	217.14	217.3	217.67	216.25	217.46	217.32	215.93	216.76	217.09	217.55	217.99	217.29	216.5	215.91	216.86	217.27	216.53	216.59	217.16	217.94	217.38	216.91	217.6	216.82
200.95	200.78	202.23	201.67	200.88	200.63	201.51	200.82	200.48	202.18	201.69	200.54	201.92	201.6	201.85	200.65	201.05	201.14	201.71	200.72	201.92	201.46	201.27	199.35	200.74	201.3	202.07	201.34	200.94	201.69	199.29	200.71	201.12	201.44	201.47	200.56	201.38	201.7	201.71	201.26	202.81	200.9	201.29	201.07	201.61	201.37	201.28	201.42	201.69	201.11
208.09	206.49	207.78	208.38	207.74	207.87	207.81	208.88	207.31	208.25	207.97	206.74	206.76	207.95	208.72	207.41	207.34	208.42	207.83	208.51	207.33	207.52	207.55	207.53	206.8	206.79	208.63	207.23	206.91	208.39	208.42	208.75	207.91	206.98	206.83	207.68	208.05	207.54	207.45	207.33	206.62	208.77	207.69	207.59	207.81	208.08	207.92	207.17	207.58	207.59
212.96	213.14	211.97	212.99	213.42	213.62	212.46	212.13	212.8	213.24	213.18	213.21	212.88	212.87	212.74	213.85	212.87	214.11	214.04	213.37	213.33	213.29	213.06	211.93	212.78	213	212.18	213.32	213.5	212.99	213.28	213.86	213.33	212.76	213.9	212.91	214.22	212.74	213.07	213.14	212.25	213.06	213.22	212.36	213.39	212.82	212.61	213.1	213.26	212.36
199.11	198.57	198.91	198.52	198.4	199.46	199.62	199.26	199.66	199.24	200.26	199.09	199.06	198.61	197.46	198.92	199.1	200.18	199.32	200.9	199.38	200.17	199.22	200.42	199.78	200.63	200.38	200.38	199.43	198.34	198.98	199.1	200.07	197.84	198.73	199.98	199.23	199.11	199.86	198.26	199.66	199.34	198.99	199.4	199.04	198.8	198.76	199.47	198.16	199.98
206.82	205.49	205.37	205.46	204.14	205.91	206.05	207.2	205.82	206.79	205.66	206.68	206.9	206.3	205.47	206.18	206.55	207.47	206.6	206.5	206.28	205.8	205.83	206.3	206.3	206.63	206.26	206.67	207.2	205.31	206.1	207.05	206.15	206.8	205.5	206.14	206.8	206.84	206.84	206.65	206.81	207.77	206.06	206.53	205.91	205.7	206.55	206.9	206.32	205.98
211.61	211.05	211.53	211.66	212.05	210.67	211.48	212.34	212.42	212.35	210.82	210.56	211	210.99	211.65	211.17	211.43	211.72	211.71	211.81	212.2	212.87	211.57	212.15	212.09	211.56	211.18	211.25	211.05	211.46	211.42	210.77	212.56	210.89	211.16	212.31	211.28	211.66	210.65	211.99	211.9	211.9	210.57	211.02	211.96	211.94	212.72	211.29	211.86	210.98
199.41	198.81	199.2	198.72	199.35	199.64	200.36	199.1	199.37	199.48	200.26	199.81	197.76	199.4	199	198.32	200.47	199.28	199.38	199.67	199.32	199.83	201.02	197.94	199.78	199.92	200.04	199.31	198.07	199.34	199.37	198.84	198.85	199.33	198.37	199.73	199.72	200.18	199.37	198.43	199.46	199.91	199.71	198.56	198.42	200.01	199.23	199.15	198.51	200.86
216.51	216.42	217.15	217.59	217.08	216.55	216.01	218.38	217.19	216.77	215.96	216.79	215.89	217.5	217.18	217.33	216.69	216.79	216.37	215.99	217.02	216.51	216.34	216.5	216.98	216.11	215.77	217.5	217.88	218.35	217.41	217.18	217.19	216.72	217.51	216.96	217.85	216.68	216.91	216.88	216.35	216.68	217.03	217.06	217.4	215.66	216.15	216.55	216.39	217.48
209.63	209.83	208.54	210.09	208.6	208.88	208.09	208.82	208.98	209.14	208.82	208.12	208.98	209.66	208.32	208.01	208.15	209.58	208.47	208.65	209.43	208.77	209.02	208.51	209.35	209.18	207.61	208.28	208.88	209.31	208.34	208.95	209.15	209.07	208.82	208.33	208.4	207.78	208.47	208.71	208.57	208.75	207.91	208.86	209.36	208.45	208.47	208.17	207.69	208.47
195.46	194.46	195.58	195.93	196.37	196.28	194.55	194.36	195.96	193.94	194.64	194.35	195.65	194.98	196.42	194.94	194.5	195.74	195.99	195.87	194.66	194.95	194.4	196.05	196.14	195.53	196	195.71	194.38	194.21	195.16	196.21	195.12	196.02	195.8	195.61	194.49	196.63	194.84	194.39	195.55	195.71	194.81	194.65	195.59	195.57	195.34	195.55	194.4	195.32
204.03	203.73	203.64	203.13	204.04	203.15	204.84	204.77	204.64	204.5	204.11	204.35	203.08	203.28	203.38	203.27	205.08	203.55	203.98	203.89	203.17	204.61	205.19	204.63	204.36	204.39	203.87	203.89	203.74	203.9	203.61	203.94	203.94	204.43	203.98	203.2	204.09	205.13	203.97	202.68	203.87	203.1	203.32	203.63	203.93	204.9	204.61	204.11	203.61	205.09
212.23	212.25	212.13	210.67	212.42	211.6	211.59	210.47	211.14	212.74	211.61	210.88	211.39	210.73	210.58	211.38	212.48	211.16	210.96	211.92	211.84	211.91	210.35	210.97	211.97	210.85	210.67	211.09	211.83	212.09	210.58	211.73	211.72	212.15	212.49	212.03	211.99	210.9	211.64	211.89	211.47	210.81	212.33	211.36	212.09	211.45	210.84	212.32	212.82	211.88
199.63	200.47	200.4	199.78	200.3	199.78	200.63	200.52	200.72	199.48	200.09	200.4	199.78	199.5	200.56	200.69	199.89	200.5	200.2	200.08	200.87	200.45	200.16	199.79	200.2	201.07	199.83	200.35	198.58	199.6	200.21	200.42	199.9	200.13	200.36	200.04	200.69	200.24	200.21	201.34	200.03	200.2	199.66	199.96	200.36	199.04	200.34	200.26	200.57	199.64
217.44	216.6	217.44	215.84	216.06	216.97	217.24	217.72	217.01	215.49	217.44	217.58	217.28	216.89	216.15	216.15	217.64	216.96	218.15	216.43	217.04	216.43	218.11	216.86	218.11	216.76	216.85	216.61	217.07	216.34	216.52	216.8	217.09	217.22	216.4	216.8	216.72	216.9	216.85	216.74	217.76	216.5	217.19	217.29	217.52	216.74	216.98	217.09	216.71	216.32
202.93	202.52	203.6	202.19	202.65	203.13	204.47	202.88	203.41	203.8	203.37	204.38	203.36	203.26	202.36	202.48	202.57	203.21	203.53	203.1	202.69	203.4	202.79	202.85	203.61	203.23	202.52	202.51	203.8	203.33	203.7	203.21	203.4	202.9	202.96	203.86	203.08	202.03	203.55	203.58	203.4	204.16	202.85	202.94	202.09	203.61	203.46	203.96	202.7	202.81
210.87	212.58	212.43	211.23	211.77	212.22	212.39	212.02	211.5	211.02	213.42	211.53	212.29	211.75	213.13	211.43	210.83	212.33	212.04	211.99	212.65	211.05	211.94	211.65	212.07	211.69	211.83	212.68	210.61	211.22	212.93	212.8	212.47	210.92	211.85	213.36	211.74	211.39	211.84	212.29	211.46	211.08	212.71	210.74	211.9	212.1	211.71	212.38	211.71	210.96
207.6	206.64	206.66	206.17	206.4	206.34	205.61	206.25	206.76	206.12	206.57	206.93	207.06	207.05	206.97	205.51	206.18	207.15	206.15	205.84	206.86	206.1	208.25	206.27	206.45	205.88	206.51	205	206.31	205.9	206.54	205.95	205.25	206.72	206.07	206.6	206.86	205.38	207.03	204.38	206.57	206.54	206.33	206.2	205.39	206.23	206.8	206.38	206.13	206.74
199.33	199.46	198.38	200.64	200.28	200.46	200.57	198.79	200.27	198.99	199.22	200.75	199.8	199.59	199.72	199.59	198.97	199.08	199.07	199.6	199.69	200.25	199.63	198.77	199.42	199.71	201.24	200.68	199.43	198.8	199.35	199.15	200.36	199.14	199.54	199.94	198.99	199.36	199.57	200.47	200.47	200.5	200.36	200.16	199.32	198.85	199.8	200.44	199.52	198.3
200.03	200.18	199.3	200.31	200.94	201.64	200.15	201.4	200.35	199.77	200.29	200.97	200.6	200.55	200.82	200.27	200.91	201.03	199.23	201.32	199.56	199.97	201.11	200.17	200.29	201.22	200.13	200.29	201.35	201.15	200.26	200.16	200.57	200.52	201.1	200.96	198.96	200.71	201.51	200.68	200.94	200.27	200.66	200.07	200.39	200.55	200.27	201.01	200.48	200.74
200.77	198.91	198.86	197.8	199.02	199.54	199.11	198.97	199.89	199.27	200.31	200.27	199.56	198.37	200.6	198.21	199.22	199.97	199.18	198.97	199.76	199.1	199.25	199.79	198.83	199.18	200.03	199.83	198.54	199.62	199.8	198.81	199.11	199	199.65	200.96	198.85	198.69	199.69	199.31	199.38	198.98	201.4	200.23	199.01	199.09	199.41	199.56	199.48	199.83
200.15	200.82	201.15	200.4	199.29	200.93	199.65	200.14	199.61	198.96	201.22	201.27	200.94	200.99	200.99	200.83	200.13	201.07	199.86	199.81	200.05	199.79	200.76	199.88	199.87	200.41	200.97	200.59	199.13	201.18	200.17	199.38	200.61	200.49	200.62	200.23	199.78	200.96	200.09	200.52	201.35	199.83	200.91	200.04	200.89	201.25	199.92	200.41	200.75	199.94
208.21	208.12	208.53	207.54	208.09	208.73	208.34	207.83	208.4	207.48	207.7	208.14	206.98	207.62	206.15	206.77	208.13	208.95	207.34	207.23	208.5	208.14	208.12	207.77	207.48	207.37	207.56	206.64	207.81	208.83	207.65	207.89	207.06	207.88	207.69	208	208.19	208.37	206.45	207.95	207.9	207.56	207.69	207.85	208.35	208.07	206.89	209.27	207.55	207.39
208.86	209.74	210.24	208.27	208.51	209.1	209.49	208.26	209.12	209.17	208.02	208.58	209.41	208.46	209.14	208.51	209.02	209.09	209.26	208.6	208.88	208.57	208.67	208.78	208.92	208.51	208.26	207.58	208.79	209.89	209.18	208.45	209.42	208.78	209.41	208.25	208.25	207.96	209.61	208.1	208.78	209.57	208.75	208.8	207.69	209.17	208.61	209.11	209.12	208.48
206.44	207.96	207.74	206.44	208.17	206.95	207.42	208.1	207	206.98	208.19	207.39	208.38	207.54	208.11	207.91	207.92	207.69	207.41	208.44	207.5	207.17	208.25	207.35	206.86	208.96	208.27	208.29	208.05	207.89	207.84	208.46	207.3	207.43	207.72	208.19	207.28	208.78	207.67	207.55	207.83	207.82	207.51	207.46	207.59	208.12	207.54	208.31	207.48	206.34
202.07	201.18	202.34	202.49	203.4	202.03	201.92	201.82	202.5	202.63	203.2	202.16	202.55	202.15	202.65	202.89	202.83	201.88	202.78	203.12	203.21	203.41	201.43	202.85	202.8	201.79	202.49	202.35	202.46	202.32	203.67	202.74	202.63	202.61	202.08	203.53	202.41	202.43	202.51	202.86	202.63	202.87	202.9	203.64	201.62	203.47	203.03	202.63	202.73	202.52
211.74	211.03	212.06	211	211.99	211.5	211.8	212.07	211.56	210.63	212.32	212.41	211.88	211.68	212.89	211.64	211	211.58	211.7	211.71	212.18	212.52	212.36	211.44	212.4	211.63	211.24	212.24	211.04	211.43	212.25	211.94	211.87	213.04	211.81	211.28	211.46	211.76	210.5	211.25	211.04	211.84	212.03	211.22	211.13	211.68	212.02	210.81	211.1	211.03
193.15	193.71	193.37	194.95	193.68	194.82	193.31	194.87	194.8	195.95	193.84	193.76	193.15	193.78	192.91	194.16	194.71	192.7	194.83	194.25	195.27	194.97	193.83	193.67	193.33	194.12	194.8	194.07	195.16	193.29	194.06	194.03	194.35	194.82	194.78	193.88	194.7	194.18	195.08	194.95	193.73	193.81	194.02	193.44	194.66	192.75	195.21	194.88	194.57	193.88
199.21	198.39	197.83	199.54	199.85	198.94	198.77	199.02	198.72	197.56	197.77	196.94	198	198.74	199.05	198.2	198.05	197.75	197.36	197.85	198.94	199.29	198.72	198.76	198.61	198.47	197.29	198.93	198.1	198.39	198.23	198.03	198.39	198.38	199.12	198.94	197.87	199.63	198.92	198.15	198.25	198.85	198.66	198.32	197.21	198.12	197.25	199.99	198.46	197.93
206.83	205.43	205.46	205.93	207.14	207.09	207.65	207.53	206.36	206.98	206.01	207.11	206.76	206.63	205.84	206.28	206.44	206.21	206.9	205.19	206.19	206.54	205.54	206.73	206.24	206.82	206.68	206.68	206.08	206.83	205.7	205.98	206.66	206.08	207.12	205.98	206.77	206.16	206.8	205.81	207.31	206.02	206.8	206.7	206.25	206.63	206.14	205.8	206.86	206.27
211.01	211.6	212.73	211.63	211.94	212.42	212.77	211.13	211.67	211.61	212.77	211.61	212.37	211.55	212.05	212.14	210.22	212.36	212.22	211.9	210.87	212.26	211.16	211.55	211.75	211.46	211.03	211.9	211.37	210.56	211.29	210.96	211.96	211.46	212.17	212.15	211.63	211.99	211.72	211.49	210.47	211.93	211.63	211.39	212.98	211.36	211.5	212.14	211.74	212.66
207.35	206.65	208.14	207.72	208.36	207.72	208.17	207.17	207.96	207.58	207.39	206.67	207.88	208.14	208.95	206.59	207.06	205.74	206.88	207	207.38	206.83	206.71	207.01	207.59	207.31	207.81	207.04	207.72	207.77	206.97	208.12	208.67	207.29	207.6	206.95	206.71	207.5	207.46	207.08	207.88	207.54	206.75	207.83	208.47	206.33	207.98	205.91	207.76	207.04
205.26	205.53	205.53	204.11	204.93	204.2	205.46	205.73	203.72	203.9	205.16	204.75	204.76	203.76	203.66	204.33	204.56	204.31	204.11	204.83	204.75	204.1	204.53	203.51	204.69	203.91	205.33	205.35	204.18	205.57	204.77	204.56	204.3	205.54	205.79	204.86	204.22	204.98	204.87	204.89	205.85	203.95	204.46	204	204.28	205.46	204.29	204.04	204.5	204.42
197.78	199.34	198.65	197.76	197.97	198.13	198.68	198.48	197.35	198.89	198.33	198.53	198.81	198.08	198.08	198.45	199.47	197.88	199.04	198.02	198.75	198.42	199.19	199.24	198.85	199.22	198.61	198.65	197.63	197.93	197.56	198.12	198.73	198.83	198.44	198.24	198.04	198	199.11	198.97	198.19	198.32	198.73	198.77	198.51	198.54	198.36	197.5	198.79	199.17
200.43	199.47	198.8	200.36	200.83	199.87	199.91	199.5	199.62	200.88	200.72	200.4	199.64	200.12	200.97	199.76	200.47	200.88	199.43	199.41	199.87	200.87	200.25	200.47	200.84	200.15	199.97	200.81	200.99	199.39	201.09	200.29	200.39	199.01	199.02	200.89	200.52	200.45	200.52	199.61	201.23	200.63	199.71	199.98	200.53	198.85	199.97	199.88	199.33	199.91
216.74	216.47	216.02	217.29	217.55	217.04	216.43	217.56	217.13	216.48	217.16	216.81	218.5	217.74	216.58	217.26	216.77	217.96	216.25	217.11	217.85	217.53	216.34	217.19	216.61	217	217.27	216.42	216.66	217.48	217.18	216.86	217.38	217.11	216.68	217.49	217.11	216.56	217.9	216.29	216.82	217.12	217.61	217.01	216.52	216.57	216.86	217.16	215.75	217.22
207.46	207.87	207.25	208.03	207.44	206.71	207.95	208.04	207.9	207.01	207.65	208.15	208.52	207.63	207.43	208.96	208.15	208.24	207.14	207.37	206.48	207.52	207.92	208.19	208.62	208.87	208.33	207.52	207.52	208.45	208.34	208.07	207.43	207.77	207.86	207.84	208.6	207.38	207.55	207.9	207.93	207.99	207.01	207.86	208.48	207.81	208.04	206.97	206.86	207.19
204.68	203.71	205.12	205.21	204.16	204.5	203.51	206.06	205.28	204.13	204.86	204.39	205.54	205.51	204.65	205.09	205.11	202.67	205.32	205.09	204.18	204.59	204.77	204.81	204.31	204.98	204	205.26	204.45	204.76	205.97	205.52	204.21	205.47	204.24	205.27	204.61	205.17	204.93	205.3	203.89	204.86	204.17	205.25	204.87	204.1	205.41	206.05	203.92	205.8
206.88	208.69	206.72	207.83	207.84	208.16	207.82	206.75	207.07	208.51	207.86	208.25	207.32	208.35	207.79	207.71	207.19	207.83	208.37	208.2	207.95	207.63	207.78	207.93	207	207.45	209.16	207.46	208.44	206.47	207.15	208.63	207.84	207.34	208.49	207.74	207.46	207.96	207.8	207.9	208.13	207.04	207.49	207.9	207.49	207.87	207.21	207.54	208.25	208.1
209.13	208.05	208.17	209.19	208.59	208.46	209.01	208.84	208.18	208.37	209.57	208.44	207.9	208.42	208.34	207.88	208.7	208.18	208.56	208.08	208.1	208.35	209.13	208.46	208.63	208.77	208.48	209.05	209.66	208.9	208.53	208.63	209.46	208.34	208.96	208.25	208.56	209.29	208.64	209.14	207.73	208.85	208.94	208.04	208.01	207.66	208.68	207.98	207.68	209.43
210.99	210.91	212.16	211.63	211.94	212.2	211.41	211.41	211.13	211.57	211.68	213.11	212.38	212.13	212.03	211.31	211.01	212.45	211.19	212.79	211.83	210.96	211.07	211.61	211.67	212.44	212.32	211.69	212.65	211.6	211.86	211.64	212.67	211.2	211.82	210.87	212.2	211.18	212.2	211.4	211.6	212.06	212.42	210.67	211.76	211.95	211.86	210.95	210.54	210.98
211.23	212.47	211.28	210.67	212.28	211.56	211.25	211.4	211.23	211.36	211.44	212.17	212.23	211.02	212.67	213.18	211.62	210.97	211.47	210.99	212	210.68	212.08	212.62	212.67	211.05	211.44	210.7	212.23	211.81	211.48	211.34	210.47	212	211.71	211.85	211.03	210.96	211.66	210.99	211.85	211.71	210.61	210.04	211.72	210.34	211.2	211.74	211.22	211.78
204.76	206.07	204.56	204.73	206.15	204.98	205.78	206.65	205.83	206.3	205.62	205.52	206.52	206.27	205.96	206.65	204.73	206.67	206.31	206.54	205.65	206.82	206.41	205.26	205.56	205.58	205.03	204.96	205.12	205.13	205.13	205.99	205.18	204.51	206.37	206	205.19	205.18	204.98	206.84	206.14	205.53	206.25	205.22	206.1	205.57	205.86	204.29	206.2	206.48
206.77	206.91	207.77	207.4	208.05	208.31	207.23	207.79	208.53	207.67	208.59	206.54	208.05	208.37	208	207.64	207.7	208.04	208.76	207.69	207.1	208.59	207.67	207.61	207.7	207.91	207.76	207.8	208.26	208.22	207.73	208.07	208.45	207.98	209.12	209.58	207.62	207.68	206.74	208.17	207.68	208.61	208.18	207.69	207.49	209.67	207.05	207.34	207.46	209
202.91	204.23	204.78	203.47	203.7	204.19	204.89	204.36	204.5	203.18	204.61	203.29	202.18	203.17	204.13	203.56	203.57	203.66	203.63	202.85	202.59	203.56	204.04	203.16	203.9	204.26	204.42	203.26	204.48	203.18	203.42	203.99	204.06	203.83	203.56	201.98	203.42	203.04	204.73	204.23	203.35	203.14	202.79	203.03	204.12	204.15	204.41	203.19	203.51	203.41
212.2	211.74	212.09	211.47	211.3	212.6	210.81	212.61	211.21	211.97	211.15	211.75	211.35	211.18	210.77	212.02	212.11	210.68	212.02	211.57	211.51	211.49	212.42	211.22	211.36	211.08	210.32	211.96	211.26	212.44	211.51	212.95	211	212.06	212.4	211.57	212.3	211.61	211.9	211.91	211.33	211.38	212.89	211.05	211	212.34	213.08	211.18	211.15	210.19
209.09	207.09	206.02	207.47	208.19	208.3	207.71	208.06	207.13	206.76	207.41	208.14	207.59	207.73	207.25	207.64	206.92	208.03	207.51	207.72	208.05	207.15	207.58	207.41	207.5	207.94	207.29	207.53	208.27	208	207.11	207.37	206.27	207.57	206.62	207.52	207.91	208.36	207.14	208	207.84	208.27	207.29	207.74	206.59	207.87	208.52	207.8	207.94	207.1
205.32	204.81	204.66	204.48	205.08	205.27	204.22	204.97	205.16	204.22	204.77	203.82	203.71	205.42	204.21	204.67	205.4	204.53	205.21	204.82	205.4	205.28	203.86	204.35	204.67	205.81	204.44	205.12	205.3	204.05	204.69	204.75	205.59	203.25	203.56	204.59	203.9	204.14	204.4	204.53	204.47	204.02	204.34	204.07	206.03	204.53	205.49	204.75	204.8	203.3
206.92	208.53	208.51	207.74	207.23	207.95	207.53	207.24	206.57	206.81	208.12	208.5	208.69	206.94	207.99	209.3	207.23	208.13	207.18	207.7	207.41	207.46	208.89	206.4	208.09	207.72	206.99	207.86	207.53	207.51	208.05	207.68	207.18	207.78	207.84	208.22	207.86	207.92	208.92	208.4	207.98	206.96	207.17	207.57	207.62	207.3	207.25	206.99	207.64	208.37
210.86	211.32	211.64	211.55	211.23	211.21	212.15	211.1	211.45	211.01	212.44	211.46	211.53	213.29	211.64	212.25	212.15	211.41	211.85	211.85	211.54	211.31	210.7	211.53	211.75	210.98	211.14	211.16	211.69	211.75	212.53	212.77	210.29	212.47	211.88	210.38	211.63	211.2	211.47	212.03	212.45	211.89	211.36	211.93	211.48	212.06	212.91	211.82	211.73	211.72
211.69	211.79	211.52	211.8	212.07	211.23	212.82	211.37	210.42	211.48	211.4	212.2	211.82	211.3	210.64	211.6	212.7	210.81	212.01	211.49	211.32	211.18	210.75	211.78	212.45	212.42	212.75	211.48	212.64	210.79	212.12	210.62	213.5	211.84	211.33	211.61	212.14	211.69	210.09	212.04	211.97	212.68	211.37	212.97	211.44	211.23	210.94	211.54	211.21	212.52
207.18	207.33	207.17	207.69	207.52	207.61	208.47	208.42	207.38	207	208.9	207.6	207.35	206.28	206.9	206.93	206.83	207.44	208.12	207.56	207.79	207.59	208.6	208.73	207.95	207.31	207	208.53	206.61	209.12	207.99	207.87	208.48	207.93	209.26	206.32	207.47	207.17	207.84	207.66	208.25	206.45	208.17	208.5	207.38	206.8	206.6	206.65	207.7	207.56
206.9	208	207.26	208.65	208.36	207.93	208.19	208.38	207.75	207.93	207.06	207.3	206.82	207	207.28	208.36	207.3	208.32	207.8	207.47	208.09	208.25	206.79	207.42	207.7	207.88	208.85	207.35	207.23	207.79	208.32	208.59	207.54	208.07	207.65	207.78	207.09	207.56	207.47	208.68	208.13	208.14	208.03	207.39	208.49	207.68	208.14	207.91	208.57	207.99
208.24	209.23	208.75	207.81	207.9	209.4	208.01	208.1	209.18	208.72	210.25	208.97	209.03	208.4	207.44	208.43	207.97	209.71	208.27	209.91	208.82	209.04	209.07	209.76	207.94	209	208.39	208.7	209.09	208.01	207.72	208.17	207.42	209.97	207.86	209.43	208.54	208.42	209.81	208.27	208.79	209.32	208.54	207.79	208.88	208.75	209.07	208.71	208.86	209.09
207.67	207.72	208.21	208.08	208.43	208.36	207.64	209.05	207.32	208.55	207.67	206.05	207.99	206.96	208.82	207.43	208.23	208.62	207.87	208.69	207.85	207.21	206.68	207.62	206.55	207.37	207.82	208.76	208.97	207.56	207.71	207.54	208.43	207.59	207.46	207.35	207.71	207.39	207.47	208.49	207.89	207.26	207.87	207.14	207.27	206.38	207.9	207.77	207.66	207.36
212.9	213.35	212.66	214.79	213.44	213.15	213.11	212.84	211.75	213.93	212.28	212.74	211.74	212.97	213.08	214.26	213.31	213.16	213.34	212.2	213.27	212.43	213.19	212.86	213.22	212.82	213.41	212.81	213.45	214.33	212.84	212.96	211.99	212.84	213.47	212.99	212.79	212.19	212.59	212.5	213.15	214.23	213.19	213.76	214.29	213.57	213.64	212.99	212.69	213.01
203.43	203.92	203.58	204.18	204.52	203.32	203.19	203.94	203.4	202.59	204.04	203.42	202.8	204.17	203.36	203.85	203.16	202.75	203.38	203.87	204.19	204.79	203.87	203.09	203.97	203.85	203.85	203.35	202.64	203.46	203.14	204.57	203.36	204.12	204.07	204.12	203.28	203.14	202.67	203.58	203.94	203.66	203.09	203.81	203.73	204.17	204.85	203.25	205.32	203.91
202.74	203.68	203.58	204.25	203.49	203.24	203.68	204.59	204.44	203.76	203.66	202.9	204.34	203.76	202.99	204.07	203.16	204.16	203.43	204.3	202.25	203.36	203.09	203.42	202.88	203.42	203.91	203.69	203.28	203.15	203.26	203.27	203.87	202.94	203.38	202.4	202.49	204	203.54	203.31	203.47	203.91	203.1	202.69	202.71	203.11	204	202.64	202.54	203.66
200.93	202.18	200.2	200.08	200.16	200.72	201.25	200.63	199.76	199.35	200.05	200.96	200.22	201.28	198.82	199.83	200.4	200.55	199.55	200.76	199.63	201.51	200.18	200	201.57	199.8	199.93	200.68	200.86	200.02	200.9	200.36	200.2	200.21	199.98	200.6	200.16	200.83	200.54	201.07	200.86	200.73	200.99	200.48	200.11	200.49	200.69	199.83	199.59	199.67
202.85	203.89	203.42	203.6	203.33	203.42	203.17	202.98	203.33	202.2	204.05	202.89	203.28	203.69	202.53	203	205.03	202.65	203.73	203.59	202.94	204.12	203.02	202.68	203	202.46	203.06	203.79	203.62	202.42	202.87	203.35	203.04	202.92	204.29	202.97	203.74	204.3	203.42	201.9	203.43	203.32	203.08	203.26	203.89	203.05	203.23	203.12	202.63	203.48
203.83	203.45	203.5	203.67	202	204.92	203.65	204.73	203.61	203.28	203.22	202.79	203.7	204.13	203.03	202.9	202.98	203.23	202.85	203.3	203.41	204.74	201.91	203.48	203.66	202.92	203.93	202.94	203.05	202.37	203.5	203.24	203.62	203.66	202.49	201.79	202.19	203.36	202.44	202.59	203.65	203.14	204.31	203.36	202.65	202.76	204.04	203.14	202.14	202.56
203.62	203.61	203.32	203.53	203.54	204.3	202.59	203.62	201.87	202.51	203.24	202.36	204.21	203.98	203.02	203.23	203.28	202.59	202.55	203.43	203.17	203.26	203.82	202.43	203.6	203.84	204.15	203.39	204.1	203.32	202.64	203.31	203.67	202.03	202.95	202.54	204.19	203.04	203.43	204.58	204.2	203.23	202.89	204.2	203.34	203.62	202.87	203.27	203.3	203.68
198.35	200	200.49	198.94	200.19	199.37	200.13	199.09	199.49	198.93	199.34	199.11	199.02	198.42	199.43	199.58	199.19	199.32	200.01	199.3	200.06	198.1	199.58	199.21	200.67	198.86	199.64	199.53	199.54	199.24	199.19	199.17	198.48	199.57	199.32	199.58	199.19	199.66	200.4	199.81	198.69	199.67	199.29	198.99	199.44	199.72	199.96	199.5	199.47	199.35
211.72	211.37	211.31	211.33	211.66	211.87	211.88	211.34	211.88	211.37	211.7	211.64	211.35	210.71	212.44	211.13	211.9	212.12	211.5	210.9	211.02	210.47	211.14	212.6	211.03	211.1	211.79	210.86	212.18	210.97	211.31	211.28	212.06	210.79	210.99	211.1	210.64	211.96	212.03	211.18	211.11	212.37	210.43	212.04	211.84	211.05	211.99	211.51	212.26	211.05
202.67	203.02	204.36	203.39	203.46	203.13	202.31	202.67	203.46	202.97	203.33	202.12	203.71	202.33	203.32	202.51	203.44	203.58	203.39	203.65	203.95	202.38	203.67	203.27	203.91	203.2	202.59	203.25	202.62	203.66	202.2	203.41	200.97	202.98	203.05	203.57	203.5	203.98	202.97	203.1	202.78	203.69	203.08	203.6	204.3	203.21	203.98	204.04	203.3	203.05
207.92	208.39	207.94	207.93	208.08	207.72	207.53	207.62	207.13	207.56	208.36	207.14	208.33	208.57	207.73	208.15	207.75	208.43	208.59	207.31	208.24	206.53	207.88	208.32	206.77	209.02	207.8	207.69	207.57	207.55	207.6	206.25	208.46	207.38	208.3	207.55	207.65	207.56	207.3	208.25	207.49	208.39	206.87	207.91	207.05	207.66	208.31	207.39	207.83	207.98
207.41	206.86	208.29	207.86	207.82	207.17	206.93	208.39	207.98	207.1	206.97	208.26	206.27	207.76	207.95	207.27	207.93	206.76	207.93	207.85	207.9	207.5	207.72	207.9	207.24	208.02	208.91	205.72	207.56	208.37	206.22	208.15	207.91	208.35	207.47	207.96	207.11	207.97	206.55	207.25	206.51	207.55	207.7	207.41	206.93	208.34	206.96	207.12	207.47	207.3
194.31	194.84	195.08	194.2	193.2	194.18	194.25	194.43	194.13	194.73	193.78	194.32	194.36	193.63	194.57	192.89	193.61	193.63	194.03	194.93	194.19	194.47	193.82	193.87	193.05	194.48	194.78	194.43	194.7	195.22	193.76	193.76	193.5	193.14	194.67	194.17	194.35	195.04	195.02	194.2	194.8	195.66	195.51	194.29	194.24	194.14	194.12	194.74	194	195.01
203.62	202.71	203.48	204.02	203.76	203.86	204.25	203.42	203.53	203.38	202.83	203.71	203.75	203.45	203.28	203.04	204.55	202.56	203.77	204.47	201.92	203.47	203.85	203	203.75	202.97	204.64	202.43	202.76	203.46	203.23	203.47	204.43	203.17	203.55	203.86	204.31	203.24	203.86	203.82	204.6	203.43	203.45	203.44	202.64	202.53	202.44	204.79	203.45	203.45
203.14	201.94	204.14	203	202.7	203.61	203.97	203.22	203.49	202.84	203.84	202.79	204.24	204	203.04	203.34	203.81	203.35	203.48	204.13	205.1	202.18	202.74	203.14	202.32	203.74	203.87	203.42	203.23	203.84	202.96	204.37	202.98	202.91	203.43	204.08	202.66	202.91	202.06	203.14	203.52	203.49	203.83	201.87	204.41	202.92	202.82	203.38	203.81	203.61
208.18	208.47	208.4	209.62	208.98	208.94	208.19	207.45	208.89	208.13	209	209.38	208.81	208.5	208.04	208.2	208.89	209.08	208.5	207.96	208.26	209.03	207.62	208.96	209.95	208.92	209.82	208.27	207.79	208.67	208.85	208.09	209.27	209.16	208.95	209.79	207.75	209.47	208.8	207.99	209.02	209.44	209.71	208.31	208.88	209.78	208.58	209.83	208.29	208.7
203.41	202.4	202.36	203.45	202.82	202.55	202.56	201.82	202.81	202.89	203.03	201.53	202.45	201.94	202.3	202.37	201.94	202.75	202.96	203.22	203.1	203.5	202.84	202.63	202.46	202.01	202.62	203.43	202.76	202.14	203.71	202.43	201.7	201.74	202.5	202.46	202.49	202.31	202.08	202.79	203.1	202.89	202.26	203.09	202.57	203.25	202.83	202	203.73	201.81
212.07	212.59	213.28	213.74	212.95	212.38	212.35	212.59	213.8	212.8	212.91	213.28	213.04	213.68	213.01	212	213.16	212.11	212.34	212.3	213.04	213.7	213.5	211.92	212.76	213.48	213.38	212.62	213.15	213.22	212.82	213.16	212.32	212.42	213.02	212.59	212.55	213.25	212.53	212.96	212.55	212.39	212.94	213.41	212.4	213.05	212.41	213.05	212.58	213.33
205.78	204.61	204.77	203.73	204.98	205.28	204.69	204.37	204.06	204.78	204.53	203.68	204.54	203.54	204.15	204.86	205.27	205.97	204.12	204.35	204.68	204.05	204.88	205.29	205.07	204.67	204.45	204.93	205.38	205.4	204.75	206	205.23	203.9	204.67	204.08	205.9	204.29	204.49	203.92	203.05	204.64	204.16	204.07	203.78	204.52	204.58	204.46	203.67	204.87
193.87	193.72	193.7	194.39	194.03	195.27	194.69	193.42	194.75	193.9	194.35	193.77	193.68	194.18	193.44	193.61	193.93	194.84	194.63	193.81	194.45	193.78	194.89	195.06	194.47	195.11	194.54	194.48	193.46	193.91	193.68	194.81	193.87	194.11	194.15	194.32	193.02	194.14	194.6	194.67	193.6	193.31	193.63	193.6	193.66	193.36	193.62	194.01	194.58	194.74
212.89	213.08	213.34	214.07	212.38	212.75	212.18	213.02	213.18	212.8	212.75	212.75	213.36	213.11	212.98	212.75	213.69	212.31	213.24	213.69	213.08	214.06	213.88	212.63	212.66	213.37	212.94	212.04	212.82	210.88	213.59	212.56	213.22	212.99	212.48	213.37	212.15	212.96	212.03	213.03	212.05	213.26	212.06	211.72	213.76	213.26	213.01	213.74	213	211.61
207.18	207.28	208.63	207.06	207.89	207.17	208.25	207.73	208.07	207.25	207.45	207.17	206.9	207.93	207.58	207.51	207.25	207.91	207.55	208.44	206.09	208.08	206.78	207.99	208.09	207.37	207.41	208.46	208.49	206.92	207.47	208.46	207.18	207.99	206.95	208.97	208.04	208.85	206.86	206.25	207.07	207.65	208.2	207.17	207.31	207.19	207.18	208.14	208.11	207.96
216.62	217.76	217.15	217.25	217.14	216.15	217.85	215.99	217.69	216.85	216.83	217.11	216.71	217.27	216.96	216.68	217.13	217.51	215.72	215.61	216.89	217.44	216.85	217.3	216.92	217.03	216.69	217.84	215.75	217.39	216.57	216.67	216.9	217.59	217.43	217.88	217.09	217.47	217.51	216.05	217.46	217.79	218.09	216.68	217.54	216.97	216.3	216.39	216.54	217.78
199.78	198.6	198.65	199.84	200.06	199.2	199.45	199.42	199.68	199.54	199.33	200.71	198.84	200.35	199.32	199.83	199.76	199.32	199.42	199.32	200.63	198.71	198.8	200.05	200.91	199.27	198.86	199.11	199.48	199.62	200.27	199.6	198.81	198.37	198.63	199.41	199.94	200.62	200.1	200.26	200.35	200.95	199.4	200.83	198.63	200.72	200.37	198.52	199.51	200.06
208.45	211.21	209.98	210.36	207.85	209.76	210.42	209.74	208.22	210.36	208.88	209.56	209.26	210.51	210.77	208.88	209.98	209.59	209.29	209.38	209.67	210.29	209.69	210.47	209.85	209.43	209.96	210.88	209.93	208.74	208.24	210.67	208.87	209.5	209.61	209.78	210.07	209.61	209.12	209.48	208.49	209.83	208.99	210.7	209.63	210.54	210.54	210.17	209.85	209.69
195.08	194.47	193.41	192.95	194.73	193.45	194.37	194.76	194.77	194.86	194.07	193.09	194.41	195.05	194.86	194.46	194.92	193.56	193.19	192.91	193.85	193.33	194.75	194.46	193.57	194.56	195.21	193.75	194.21	195.03	193.93	194.3	193.3	193.39	193.09	194.56	193.52	194.57	195.63	193.55	194.88	194.55	194.37	193.11	193.93	194.69	193.95	194.81	194.23	194.65
212.64	213.97	212.33	213.66	212.62	213.44	212.61	213.43	213.58	211.98	212.03	211.83	213.49	213.6	212.79	212.75	212.66	213.16	213.64	212.68	213.93	212.27	212.44	213.04	213.43	212.92	213.13	212.92	212.12	213.29	213.64	211.74	213.3	213.11	213.89	214.46	212.55	212.59	212.27	212.62	214.12	212.38	213.74	212.28	213.02	212.81	211.83	212.32	212.98	211.56
207.85	206.34	206.41	206.22	206.41	206.79	205.89	206.93	205.41	205.97	206.82	206.54	206.77	206.93	207.05	207.1	206.26	206.56	206.56	206.92	206.97	207.02	206.22	206.85	206.56	205.78	205.25	206.01	206.77	204.81	205.49	205.4	207.2	206.45	206.74	206.28	206.76	206.76	206.64	206.44	206.31	206.08	206.34	206.76	206.67	206.68	205.7	206.01	206.44	206.93
212.83	211.93	212.07	212.79	211.98	211.61	212.26	211.8	212.01	213.06	212.56	212.56	212.54	213.14	211.87	212.41	212.78	212	213.95	213.11	212.91	212.44	213.13	213.1	212.64	212.45	212.06	212.55	212.55	212.06	211.89	213.35	212.51	212.55	212.35	212.15	212.27	212.65	213.07	212.58	212.92	212.89	212.49	212.11	211.84	213.18	213	213.59	212.61	213.13
208.14	209.2	207.99	208.25	209.08	209.85	208.47	209.51	208.6	208.92	209.8	209.09	208.08	208.18	209.78	209.74	208.82	209.05	208.68	208.78	208.4	207.93	208.78	209.15	208.26	209	208.13	209	208.11	206.96	208.57	209.21	209.49	208.96	208.7	208.51	208.57	208.16	209.86	208.23	208.88	209.18	208.37	208.71	207.96	208.42	208.34	209.03	208.72	209.43
216.88	217.33	216.89	218.14	217.86	217.32	217.6	217.31	217.1	216.49	218.21	216.51	216.73	216.83	217.53	216.55	216.95	217.86	215.9	216.42	216.73	217.47	217.7	217.64	217.01	216.54	219.26	217.48	216.18	217.29	216.85	217.81	216.97	216.81	217.79	217.64	217.13	217.27	218.42	217.41	216.46	217.36	217.26	216.45	217.39	217.31	216.71	217.88	216.2	217.36
207.26	208.03	208.37	209.35	207.63	207.33	208.18	209.02	208.9	208.4	207.12	208.03	208.19	207.54	206.75	208.68	207.52	208.59	208.24	207.56	207.59	208.18	207.4	206.17	208.1	207.34	207.03	207.73	207.85	206.81	208.57	208.08	207.43	207.85	208.41	207.46	207.52	206.99	208.49	207.33	208.56	207.98	207.95	207.34	208.23	207.19	208.06	208.28	207	207.48
210.46	211.87	212.83	211.77	212.92	211.96	211.86	212.23	210.76	211.93	210.93	211.8	211.6	212.12	211.2	212.08	211.36	211.96	212.12	211.49	210.42	211.47	211.22	211.93	211.29	211.96	212.2	212.4	210.5	211.85	211.77	211.63	211.96	211.33	211.7	211.47	210.88	211.17	212.25	210.81	210.64	211.88	211.99	211.7	211.1	211.17	211.42	211.29	212.44	212.44
202.07	204.19	203.95	203.27	203.63	202.92	202.47	203.49	203.29	203.94	203.84	203.02	203.54	203.09	202.38	201.92	202.94	203.8	202.3	203.74	203.34	203.13	203.23	203.86	203.36	202.33	202.93	204.56	203.2	202.61	203.27	204.18	203.81	203.38	202.78	204.67	202.93	202.69	205.11	204.57	202.86	203.15	202.69	203.33	203.19	203.72	203.51	202.75	202.33	201.69
208.4	206.38	208.67	209.07	208.09	208.71	209.24	209.08	208.47	206.88	210.06	209.22	209.22	207.63	208.6	209.03	208.57	209.88	208.62	208.64	208.69	208.58	208.24	208.13	208.59	208.25	209.17	208.81	207.71	208.78	208.68	208.6	208.06	207.9	208.22	208.39	207.95	208.69	208.93	208.79	208.15	208.5	208.91	208.9	208.97	207.37	209.26	208.45	208.41	208.63
197.67	198.32	198.43	198.5	198.51	197.42	197.19	197.63	198.33	197.41	198.14	198.43	197.16	196.08	197.36	198.01	196.82	196.68	197.17	197.99	198.18	197.56	197.55	197.62	198.56	198.38	198.56	198.72	197.14	196.77	198.3	198.48	198.27	198.82	198.26	196.94	197.61	198.37	197.83	197.45	198.44	198.71	197.75	198.17	198.81	198.27	197.64	196.77	197.3	198.19
205.09	205.38	204.42	203.88	204.65	205.07	204.67	204.55	203.97	204.02	205	205.36	204.16	203.81	205.05	205	203.88	204.63	205.54	205.27	204.54	204.1	204.05	205.48	205.52	204.97	205.1	205.49	204.94	205.03	204.31	204.54	205.32	205.04	203.8	204.18	204.24	204.59	203.9	204.57	204.71	205.15	204.76	204.42	205.22	205.78	203.98	204.35	204.77	204.93
210.9	211.45	211.49	211.97	211.14	211.31	212.04	211.55	212.67	213.66	212.05	210.66	211.11	211.95	212.08	211.31	212.78	212.31	210.85	211.7	211.91	211	210.62	211.5	211.54	211.47	212.06	213.82	211.33	212	211.74	212.77	212.07	212.85	212.79	212.25	211.67	212.2	211.59	211.18	212.08	212.38	213.14	210.62	211.45	212.91	212.78	212.81	211.3	211.52
209.63	209.57	208.71	208.65	209.01	209.06	208.68	208.5	209	208.1	208.41	209.56	208.21	209.44	209.05	209.26	209.29	209.86	209.06	209.07	209.06	208.81	209.37	209.17	208.13	208.85	209.09	208.71	207.74	209.22	208.84	208.73	207.96	208.37	208.54	209.51	208.53	208.31	208.58	208.94	209.14	209.19	208.25	208.26	209.2	208.61	208.81	207.53	209.13	208.1
205.27	204.23	204.25	204.25	205.55	204.62	203.81	204.58	203.71	204.83	204.28	205.12	204.17	205.24	205.62	204.69	204.27	204.27	204.8	203.97	204.63	205.03	204.89	204.31	204.24	205.26	204.96	205.17	204.72	204.78	204.9	204.45	205	204.82	203.92	205.55	205.05	204.57	204.93	204.97	203.82	205.01	204.3	204.37	203.33	204.62	205.58	205.63	204.83	204.66
218.21	216.22	215.75	216.23	216.87	216.66	217.13	215.51	216.64	218.17	217.29	216.99	216.83	217.11	216.71	217.26	216.26	216.23	217.43	217.19	218.18	216.87	215.85	216.72	216.83	217.01	216.38	217.24	217.37	216.16	215.91	216.97	217.01	216.85	216.82	217.73	216.96	217.99	216.54	217.28	216.53	216.69	215.71	215.69	216.62	216.22	218.26	216.78	217.94	217.2
213.44	212.03	212.78	210.97	213.02	213.46	211.04	212.09	213.17	212.71	213.12	213.3	212.99	212.05	211.88	211.46	211.79	212.77	211.77	212.15	210.97	212.96	213.15	211.6	212.18	212.84	212.82	211.32	212.07	212.91	212.56	212.77	212.16	213.06	211.92	211.09	211.46	212.16	212.76	211.95	213.33	212.04	212.5	213.1	213.5	212.03	212.97	212.67	212.75	212.88
203.93	204.48	205.64	205.02	205.09	205.55	204.02	205.51	205.82	204.67	204.69	204.53	204.89	205.64	205.25	204.66	204.31	204.14	204.88	203.77	204.96	205.64	205.41	204.13	203.73	204.96	205.25	203.92	205.66	203.99	204.31	205.21	204.03	205.23	205.05	206.52	205.08	205.8	204.63	204.78	204.89	204.09	204.83	204.78	205.52	204.54	204.97	204.3	203.98	204.9
210.09	209.94	209.63	209.95	209.41	209.68	210.52	208.94	208.64	208.58	210.57	209.8	210.27	208.96	208.97	209.24	209.44	209.56	209.15	209.76	209.19	209.7	209.27	209.36	208.26	208.54	209.3	209.17	208.57	210.46	209.05	209.47	208.6	209.73	208.41	208.18	210.35	209.98	208.37	208.94	208.49	210.86	209.73	209.24	208.99	209.23	209.89	209.77	208.98	209.03
208.69	206.91	207.29	207.55	207.89	206.76	207.18	207.4	207.56	206.94	207.49	207.11	207.81	208.04	207.84	207.99	206.03	207.53	207.53	209.08	207.49	206.99	208.71	208.12	207.07	208.42	207.51	207.39	208.07	207.23	207.5	206.5	208.3	207.99	207.23	207	208.71	207.87	207.13	206.45	207.21	207.68	208.38	207.43	207.5	206.62	206.93	208.53	207.82	207.45
216.89	217.7	218.39	217.99	218.1	218.43	217.3	217.37	218.49	218.38	219.21	217.22	217.58	218.08	217.88	216.71	217.14	218.69	217.23	218.14	217.22	218.96	217.25	217.98	218.11	217.06	217.66	217.87	217.1	216.99	217.59	217.94	216.29	218.24	218.08	217.94	216.85	217.31	216.94	217.65	218.09	218.27	217.57	217.75	219.1	217.42	217.67	217.65	217.46	218.18
207.55	207.75	207.32	207.55	208.54	207.76	207.63	208.36	208.14	206.72	207.66	207.78	208.19	207.98	207.63	207.37	208.23	207.43	207.54	207.86	207.85	207.41	208.43	207.55	207.71	207.27	208.25	207.85	207.84	208.2	207.84	206.83	207.14	207.89	207.62	207.52	206.74	207.13	206.14	206.75	207.25	207.62	208.82	206.49	207.17	207.29	206.72	207.52	207.95	208.91
212.92	212.73	213.54	213.03	212.98	212.41	214.23	213.66	213.12	213.81	212.78	213.84	212.81	212.5	213.66	213.01	212.74	212.7	212.35	213.11	212.96	212.62	212.13	212.51	213.62	213.25	213.54	212.89	211.39	212.58	213.65	212.41	213.12	212.64	212.51	212.21	212.87	213.73	213.94	213.41	212.96	213.31	212.83	213.06	213.85	212.83	213.06	213.39	213.99	212.43
205.11	205.79	206.26	205.32	205.91	205.85	204.83	205.52	205.46	206.17	206	206.25	205.59	204.5	204.84	206.13	206.19	204.57	206.31	204.8	205.43	205.06	205.93	205.38	206.18	205.96	204.99	206.7	204.81	205.81	205.41	206.03	206.2	205.61	205.49	206.09	206.36	205.55	205.9	204.49	205.27	205.79	206.73	205.96	204.14	205.78	206.28	204.7	206.37	205.97
197.68	198.63	198.76	197.38	197.42	197.63	198.01	197.79	197.5	197.35	199.34	198.86	197.71	198.54	198.81	197.8	197.97	198.23	198.09	196.71	197.48	197.01	197.02	197.27	199.19	198.37	197.28	198.78	198.68	198.78	197.26	198.53	198.61	197.46	197.71	198.6	198.22	198.04	197.44	198.29	197.53	198.28	197.26	197.84	198.58	198.29	198.29	197.5	197.27	198.65
208.5	208.62	208.11	207.08	206.79	207.14	207.77	206.99	207.44	206.72	207.44	207.55	208.19	207.85	207.72	207.52	208.97	208.08	207.54	207.13	207	208.09	207.47	207.26	206.95	206.61	208.13	208.65	209.06	208.58	207.37	207.79	207.58	207.71	208.36	206.41	207.71	207.65	207.09	207.47	206.55	208.09	207.36	208.22	207.37	207.04	207.17	206.98	207.75	207.76
201.75	201.09	200.68	200.24	200.99	200.66	200.16	200.26	199.39	201.15	200.82	200.16	199.9	200.79	200.72	199.67	201.31	200.05	201.62	200.08	199.7	200.78	200.07	199.56	200.42	201.12	201.04	200.62	200.5	200.65	202.12	200.37	201.41	200.51	200.71	199.52	200.53	200.78	200.53	199.93	199.79	200.23	199.93	200.11	201.77	200.48	199.79	199.21	200.03	200.74
213.34	213.42	214.2	211.97	212.64	213.75	213.98	213.88	212.41	212.4	211.52	213.03	212.83	212.14	211.83	212.98	213.52	212.93	213.03	214.2	213.8	212.38	213.97	213.21	213.48	212.58	214.19	212.46	212.74	213.2	212.46	212.63	213.47	213.55	212.22	213.03	214.24	214.04	211.92	213.13	213.3	212.77	213.73	212.18	212.46	212.37	212.88	211.91	212.53	213.06
207.9	207.12	207.64	208.32	207.73	207.64	208.6	207.72	206.91	207.49	207.27	206.71	208.12	207.63	206.68	207.28	207.71	207.94	206.47	208.03	207.78	206.28	207.78	208.34	206.94	207.58	207.91	208.51	206.79	208.75	207.06	207.97	207.53	207.39	207.92	207.73	208.26	207.98	208.37	207.01	208.26	207.18	207.39	208.28	208.02	207.47	206.56	207.49	207.33	207.22
208.01	207.22	206.87	206.97	208.92	208.22	207.1	207.64	208.78	208.34	207.7	208.41	207.98	206.86	206.71	208.08	207.75	207.66	208.56	208.15	207.44	207.56	207.92	207	207.54	207.72	208.32	208.08	207.62	207.89	207.56	207.05	208.77	207.76	207.71	207.34	207.31	207.63	207.93	208.38	209.37	207.81	207.12	207.91	207.64	208.36	207.73	207.69	206.94	208.13
207.09	208.06	208.03	206.67	207.85	206.76	206.57	208.01	207.97	208.66	207.45	207.56	208.45	208.06	207.36	207.38	208.55	207.05	206.91	205.44	207.85	208.06	207.45	207.38	207.53	208.44	207.25	207.01	207.78	207.67	207.24	208.19	207.14	207.53	207.46	207.53	207.77	206.94	207.19	208.35	208.66	208.06	207.8	207.58	208.92	207.98	206.94	208.36	208.32	207.82
212.32	211.68	212.86	213.17	213.77	212.68	214.58	212.89	212.28	213.68	212.8	212.68	213.4	212.49	212.76	213.52	212.7	212.85	213.65	212.12	213.34	213.41	213.59	213.39	213.06	212.99	213.04	211.81	213.16	212.5	213.38	212.85	212.1	213.43	213.12	212.89	212.02	213.03	213.25	212.28	213.46	213.12	212.29	212.71	213.77	212.97	213.07	212.22	213.25	212.21
202.99	203.81	203.8	203.49	203.69	204.19	202.62	204.86	205	204.35	204.01	204.03	204.37	202.74	202.81	204.22	203.52	203.96	204.6	204.55	203.85	204.79	204.83	203.36	203.92	204.33	204.77	203.45	204.31	204.96	203.99	203.32	204.57	203.57	205.33	204.09	203.93	203.86	203.88	204.4	202.81	203.11	203.01	203.84	203.42	203.74	203.36	203.87	203.33	203.27
210.34	208.93	210.59	209.48	210.12	210.63	210.2	209.48	208.02	210.44	209.13	209.64	210.5	209.76	208.93	209.2	209.74	209.04	210.12	209.67	210.2	210.19	210.07	211.02	209.62	210.36	209.98	209.38	210.28	209.19	210.47	209.38	208.98	208.87	209.65	209.29	209.16	208.78	210.19	208.59	208.41	209.31	209.78	209.26	209.83	208.08	209.16	208.56	209.09	208.91
212.61	213.75	212.96	212.44	213.21	212.92	213.37	212.85	212.51	212.51	212.7	213.14	213.83	212.97	212.45	213.02	213.35	212.22	213.41	212.79	213.14	213.91	214.09	213.1	213.1	212	212.96	213.32	212.39	212.2	212.55	213.04	213.68	213.51	213.21	212.45	212.05	213	213.21	212.69	212.98	213.33	212.68	212.97	212.71	213.42	212.41	214	212.84	212.19
199.23	198.38	198.79	198.73	199.51	198.66	199.17	198.69	199.78	198.51	198.82	199.04	198.74	198.33	197.72	197.4	198.02	199.16	198.51	198.44	199.38	198.76	198.34	198.81	198.68	198.65	198.08	198.79	198.37	198.92	198.98	197.74	199.22	199.36	198.17	199.14	197.74	199.46	198.85	198.87	199.21	198.6	199.78	198.13	197.54	199.71	200.19	198.67	199.02	198.5
201.59	200.58	201.34	201.67	201.85	200.49	201.86	202.02	200.8	201.54	200.84	201.21	200.5	201.35	200.71	201.44	200.75	201.24	200.15	201.19	200.76	202.24	201.37	201.1	201.27	201.44	202.69	200.99	202.58	201.14	201.38	201.17	201.73	201.57	201.96	200.85	201.54	200.21	200.84	201.21	201.41	202.09	200.46	201.09	200.97	200.94	201.83	201.31	200.1	201.55
207.84	206.91	207.14	208.36	207.34	206.92	207.36	207.82	207.54	207.62	206.87	206.68	207.65	207.59	206.94	208.05	207.51	206.52	208.42	208.69	208.61	208.05	207.79	207.42	207.44	207.02	207	208.72	208.23	207.85	207.77	207.7	207.62	207.24	208.44	206.82	207.57	208.22	207.29	206.35	208.42	209.24	207.57	206.9	207.8	207.51	209.08	208.37	207.83	207.19
217.62	216.98	216.51	216.4	217.06	216.22	217.5	215.92	216.44	217.52	216.58	217.07	217.18	217.48	217.3	217	216.46	216.82	216.8	216.1	218.36	216.27	217.05	217.34	216.95	217	216.52	217.27	216.19	216.54	215.84	217.41	216.6	216.89	216.78	217.76	217.67	217	216.72	217.51	218.44	217.56	217.25	216.96	216.93	216.87	218.7	216.52	216.81	217.23
204.9	207.48	206.34	205.48	206.97	206.48	206.03	206.44	206.98	206.32	207.05	206.19	206.99	206.4	205.41	207.56	207.36	206.35	206.89	206.82	206	207.15	206.9	206.1	206.42	207.22	207.04	206	205.84	205.81	206.7	205.49	206.24	205.84	206.34	205.99	206.18	206.22	207.01	206.11	207.33	205.98	205.67	206.37	206.57	206.33	206.97	205.91	206.61	204.97
202.11	202.35	202.4	202.31	202.29	202.86	202.89	202.27	201.78	203.34	201.31	203.1	202.55	202.3	201.9	202.72	201.94	202.58	201.26	203.01	202.02	201.92	201.99	201.04	203.05	202.33	202.07	202.81	202.64	202.23	202.87	201.48	202.73	201.85	202.06	201.26	201.87	202.81	202.07	201.49	202.19	201.81	202.33	202.54	202.76	202.34	202.52	203.37	203.59	201.67
210.89	212.03	212.47	212.49	211.85	213.57	213.27	213.41	213.01	211.42	212.28	212.33	212.97	212.86	212.1	213.11	212.22	212.55	211.79	212.29	211.69	212.27	212.64	212.48	212.6	211.53	212.6	213.65	211.75	212.44	212.14	212.48	212.22	212.6	211.99	213.04	214.33	212.34	212.23	211.15	212.65	213.45	210.36	211.66	211.45	212.47	212.35	212.97	212.58	213.09
211.58	212.18	210.45	211.44	212.55	212.48	212.19	211.25	212.61	211.69	211.11	212.08	212.28	212.6	211.12	211.48	211.3	212.25	212.05	212.22	212.51	211.19	212.25	211.55	211.2	210.37	212.7	211.84	212.09	212.74	212.49	211.49	210.88	212.24	211.6	212.99	211.53	212.08	211.96	212.7	211.85	211.86	209.79	211.65	211.47	211.98	211.8	212.57	211.41	212
202.99	203.17	202.72	202.96	203.12	203.98	203.59	202.66	204.97	202.84	202.33	203.72	203.01	203.09	203.46	204.55	203.9	203.64	203.34	203.67	203.56	203.44	202.94	204.62	202.58	203.7	203.18	202.4	203.37	203.39	203.06	202.98	203.69	203.27	203.75	204.07	204.23	203.21	203.62	202.05	203.98	203.04	203.51	203.86	203.21	203.51	203.7	203.79	203.76	203.5
202.93	202.83	202.2	203.32	203.98	203.88	203.65	204.09	204.63	203.55	203.51	203.54	204.27	201.86	203.17	202.68	203.58	204.1	204.11	203.48	203.13	202.93	202.71	202.61	203.64	204.88	204.15	202.37	203.66	203.49	202.99	204.06	203.76	204.12	203.09	204.16	203.09	204.05	202.96	203.06	203.59	203.86	203.45	203.65	203.62	203.24	203.57	203.94	203.34	204.26
203.99	204.26	204.99	205.27	204.54	204.42	205.02	204.97	205.36	204.59	203.88	203.91	204.65	205.46	204.97	204.42	204.47	203.92	204.09	205.1	204.76	204.89	204.22	205.33	204.49	205.16	205.12	204.6	204.7	204.49	204.24	204.87	204.51	204.63	204.5	205.05	204.93	204.88	205	204.88	204.96	204.23	205.12	203.85	205.69	206.18	203.8	204.93	204.58	204.14
206.68	207.23	206.71	206.03	206.74	206.01	206.99	206.34	206.49	206.63	206.48	206.74	206.61	205.96	205.55	206.76	206.71	205.85	206.45	206.08	207.01	207.21	206.09	206.84	205.95	207.79	205.93	206.38	206.47	205.84	205.48	206.72	206.62	206.82	206.79	206.65	206.26	205.81	207.03	207.12	206.93	205.47	206.39	206.04	206.96	206.24	206.77	205.13	205.4	207.53
212.09	210.81	211.77	212.93	212.16	211.2	211.47	211.59	211.13	212.44	210.46	211.65	211.58	212.3	211.53	210.74	211.89	212.22	211.11	211.4	212.11	211.64	213.13	212.1	212.64	211.02	212.52	211.59	212.12	212.73	211.73	211.71	212.13	211.41	211.99	210.9	212.36	212.58	211.43	211.07	211.78	211.39	211.66	211.42	210.8	211.8	211.78	211.87	211.58	212.37
213.28	213	212.84	213.7	213.02	212.38	213.69	212.86	213.22	212.72	213.08	212.38	213.46	213.2	212.72	212.79	213.3	214.16	212.82	213.13	212.67	212.86	212.54	214.15	212.22	212.99	213.7	212.47	212.31	213.79	214.07	213.11	213.98	214.46	211.31	211.24	213.45	213.85	213.59	213.09	214.58	212.84	213.27	213.53	213.51	213.2	213.17	213.92	212.58	212.27
203.5	203.45	203.57	203.16	204.38	203.67	203.6	203.66	202.79	203.12	202.73	202.97	203.1	203.26	203.6	202.62	201.54	202.5	203.03	203.26	203.34	203.88	204.35	203.92	202.24	204.11	203.46	203.18	203.71	202.76	202.51	202.45	203.7	203.14	202.54	203.46	202.91	202.17	203.81	203.58	204.15	203.61	202.55	203.62	203.43	203.21	202.75	203.57	202.14	204.12
204.47	203.96	204.91	206.26	204.58	204.82	204.46	205.34	205.25	204.93	204.93	204.47	203.88	204.3	204.79	204.46	204.84	204.73	204.94	204.5	204.83	205.23	204.98	205.49	205.52	204.23	204.13	205.17	203.87	203.3	204.57	204.44	204.53	205.14	204.69	204.79	205.32	203.96	204.15	203.95	205.24	205.14	205.35	205.34	205.41	205.28	205.05	205.67	204.61	205.58
205.15	205.37	203.67	205.4	204.73	203.53	204.61	204.86	204.18	204.95	204.29	205.33	204.81	205.01	205.44	204.92	204.54	203.6	205.71	203.79	205.61	204.96	205.19	206.2	204.8	205.1	204.2	204.53	204.32	204.87	204.28	204.97	204.86	204.12	204.09	204.3	203.32	205.33	205.32	205.31	204.79	205.45	204.83	205.45	204.13	204.99	205.79	205.2	204.15	205.29
201.53	202.94	201.32	203.6	202.13	202.32	202.75	203.35	202.23	202.77	202.58	202.63	201.94	202.06	201.63	202.59	202.58	202.08	202.08	202.04	201.66	201.99	202.32	202.42	202.95	201.78	201.92	201.53	202.03	201.89	201.42	201.95	201.05	201.24	201.82	201.33	203.23	203.07	202.34	202.77	201.25	202.52	202.12	202.06	202.96	201.99	202.21	202.35	201.49	203.82
203.6	203.97	202.83	203.15	202.44	204.3	203.13	205	203.41	202.8	202.15	203.29	204.37	204.04	202.12	203.96	204.72	203.33	203.12	203.41	203.58	202.41	203.18	202.96	204.18	203.99	203.23	203.49	202.41	203.83	203.84	203.71	204.03	202.9	203.77	204.5	204.31	202.67	204.12	204.23	204.07	204.22	203.97	204.54	203.88	203.61	203.83	203.68	203.49	203.33
215.91	217.13	216.41	217.02	216.26	216.48	216.01	215.6	217.03	217.8	216.53	216.97	217.37	216.4	217.56	217.46	217.02	217.39	217.93	216.74	216.79	216.29	216.34	216.31	219.22	216.66	216.62	215.87	216.62	217.47	217.22	216.79	216.9	217.12	217.1	216.54	218.34	217.38	217.76	216.44	216.63	217.41	216.96	217.13	217.03	216.51	215.94	216.04	216.64	217.57
213.24	213.59	211.45	211.82	213.3	212.43	212.75	213.55	213.22	213.53	212.96	214.1	212.51	212.81	213.12	213.26	213.08	213.42	212.85	212.77	213.67	213.68	212.66	214.35	213.66	212.98	214.03	212.09	213.56	212.3	211.88	212.91	213.4	212.32	212.21	213.19	213.39	213.08	213.88	213.49	212.34	212.67	212.38	213.2	213.18	212.63	212.67	212.75	212.19	213.44
202.01	201.38	201.38	201.7	201.94	202.15	201.04	200.98	201.52	200.68	202.1	201.51	201.11	200.99	199.94	200.8	201.55	201.6	201.2	202.16	201.88	199.61	201.31	201.9	201.23	202.51	201.22	200.84	201.93	201.53	200.72	201.24	202.08	201.45	201.77	200.84	200.8	201.08	200.97	199.77	201.01	200.26	202.22	201.64	201.97	201.55	201.28	200.27	200.85	201.28
214.26	213.6	212.61	215.02	213.19	213.53	213.38	212.31	213.12	213.2	212.05	211.6	212.78	213.67	212.61	213.57	213.6	214.63	212.17	213.18	212.28	214.07	213.94	213.53	212.83	212.31	211.3	212.3	213.27	213.18	211.76	212.41	213.4	212.05	213	213.44	213.53	212.98	213.89	212.84	212.22	212.97	213	213.07	213.22	213	212.58	213.93	213.23	212.81
198.32	197.1	198.39	197.24	198.36	197.62	198.89	198.54	198.61	198.38	199.62	198.14	198.38	196.65	197.01	198.66	197.71	198.72	198.18	197.15	197.31	198.27	198.18	198.29	197.11	197.84	197.5	197.82	198.54	197.69	198.4	197.67	198.64	197.88	198.06	198.68	198.12	198.18	197.1	196.96	197.77	197.63	197.9	197.87	197.52	199.02	198.81	196.87	197.94	198.59
217.76	217.58	218.53	218.01	218.75	217.63	218.27	218.55	218.1	217.84	216.94	218.94	217.98	217.15	217.76	216.73	217.04	218.77	218.25	216.6	217.86	216.86	218.39	218.95	218.39	218.89	217.83	218.13	217.41	217.7	218.45	217.94	218.26	217.66	218.02	218.23	217.98	218	217.14	218.28	217.96	217.97	217.99	217.11	218.38	218.4	217.21	218.08	217.4	218.35
199.07	197.7	198.3	199.77	198.87	197.73	199.09	198.54	199.99	199.2	199.17	198.84	198.61	200.35	198.46	198.81	198.16	198.28	198.47	198.54	198.18	199.42	198.41	199.51	198.32	198.12	198.12	198.57	198.33	198.64	199.38	198.64	199.73	200.24	199.22	199.19	198.05	199.05	197.68	199.77	199.13	198.05	198.39	197.87	198.3	198.44	198.82	199.45	198.85	198.31
208.45	210.36	210.08	210.12	208.98	209.55	208.69	208.84	208.72	209.9	210.88	209.46	209.64	209.73	209.41	209.85	208.66	210.13	209.79	210.66	209.11	209.07	209.65	209.45	209.6	210.01	209.3	210.43	208.64	209.71	210.33	209.08	209.87	208.83	209.64	209.29	209.42	210.62	209.25	208.57	209.21	211.77	209.5	209.56	209.25	209.96	209.91	209.75	209.69	210.35
208.63	209.09	209.76	209.22	209.01	210.19	209.93	209.92	210.48	209.41	209.1	209.6	209.53	210.13	209.32	210.06	208.65	210.47	209.81	209.45	208.48	209.24	209.59	209.31	209.72	208.95	210.48	208.57	211.14	209.08	209.11	209.61	208.96	210.35	209.39	209.92	210.1	209.14	210.48	210.51	209.36	209.42	210.07	208.5	208.36	209.14	210.24	211.12	210.22	208.93
204.66	206.27	205.49	204.9	205.22	205.87	204.7	205.03	204.48	204.78	205.24	204.86	204.44	204.75	204.53	204.09	204.39	205.02	204.97	205.47	204.65	205.67	204.94	205.84	205.11	205.8	204.4	204.24	204.87	205.48	205.09	205.51	204.94	203.76	205.74	204.71	205.19	205.07	205.06	204.83	204.33	203.47	204.69	205.03	205.31	205.47	204.62	204.78	204.45	205.01
209.27	209.41	208.88	209.41	208.79	209.09	208.4	208.84	208.91	209.46	209.67	209.72	208.69	208.34	210.23	208.64	209.12	208.24	208.99	209.83	208.36	209.37	208.95	209.03	208.94	208.4	208.05	207.96	208.16	208.07	209.89	208.31	208.26	210.38	208.58	207.61	209.72	208.72	209.2	208.31	209.32	209.28	209.93	209.09	209.48	208.29	209.47	210.01	208.52	208.81
207.8	207.98	207.11	208.02	208.2	207.21	207.14	206.47	208	207.83	207.13	208.39	208.83	207.32	208.13	207.95	208.15	209.57	208.01	207.05	207.37	207.47	208.2	207.1	207.25	207.9	206.81	206.61	206.98	208.02	208.14	206.92	208.73	207.38	207.15	207.31	207.45	207.68	206.83	207.95	207.91	207.79	207.74	206.94	207.47	207.46	207.39	207.71	206.92	207.31
208.07	210.29	207.08	207.88	208.65	209.58	208.94	208.22	207.71	208.72	207.71	208.82	207.88	208.66	207.81	208.42	208.48	208.08	209.4	207.86	210.43	208.3	210.02	209.46	209.88	208.73	209.01	209.54	208.38	208.98	207.5	208.47	209.28	208.88	208.5	209.65	208.87	208.59	209.77	208.17	209.06	208.24	209.24	207.84	208.91	206.81	208.58	208.19	209.45	208.8
208.41	207.67	208.2	208.43	207.89	208	207.91	207.05	207.51	208.49	206.99	207.51	207.68	208.15	207.6	205.96	208.08	208.08	207.18	206.54	208.44	208.19	208.26	208.21	207.95	207.88	208.2	206.56	207.72	208.34	209.08	208.16	207.77	208.17	207.08	207.78	206.74	208.45	208.17	208.84	208.2	207.75	207.94	209.04	208.12	207.54	208.78	208.21	207.23	208.64
198.12	197.36	198.35	199.54	197.39	198.09	197.71	197.68	197.07	197.76	197.19	197.73	198.59	198.65	197.58	198.48	197.7	197.89	197.45	198.59	197.49	197	197.92	197.78	198.06	197.25	198.86	198.32	198.2	197.56	197.43	198.09	198.31	197.63	197.57	198.44	197.82	197.1	198.63	198.21	197.87	197.76	197.57	198.69	198.38	198.6	198.78	198.23	197.22	198.5
208.8	209.05	208.43	207.28	209.31	209.61	208.59	208.15	208.38	208.9	209.71	208.47	208.76	208.43	208.14	209.38	208.46	207.81	208.11	208.26	208.83	208.19	209.35	209.16	208.95	208.35	208.89	208.32	209.98	209.55	208.51	209.38	209.01	209.21	209.66	207.78	209.12	209.84	208.3	209.42	208.57	209.56	209.85	208.93	207.77	208.68	208.5	208.88	208.64	208.07
212.93	210.8	212.02	211.91	211.48	210.56	212.09	211.19	211.59	212.36	211.48	211.28	211.45	211.78	212.67	211.89	211.47	211.85	211.55	211.83	210.76	211.37	211.39	210.58	211.89	211.62	211.64	210.64	211.75	212.36	211.3	211.08	212.22	211.33	210.99	212.68	211.99	211.56	211.54	212.84	211.42	212.66	210.93	212.13	211.8	211.92	211.85	212.24	211.64	211.56
208.11	207.04	207.63	208.1	208	206.95	207.35	207.96	208.06	208.41	207.36	207.77	207.86	207.27	206.52	207.03	207.86	207.24	207.03	207.75	207.52	209.08	207.62	209.06	207.63	208.28	208.51	208.36	207.17	206.27	207.29	207.32	207.77	206.84	207.82	207.93	207.65	208.85	207.79	207.61	206.46	207.53	208.04	206.36	208.47	207.47	208.79	206.99	207.77	207.88
207.84	207.37	207.55	207.74	206.86	207.48	207.22	207.63	207.52	208.01	208.94	207.97	208.54	208.85	207.12	207.9	208.22	207.11	207.75	208.22	208.26	208.44	207.58	207.52	207.58	208.54	207.6	206.89	208.21	207.78	207.28	207.39	206.9	207.55	207.71	207.98	208.53	207.74	207.86	208.06	208.53	208.85	207.32	207.71	208.14	208.58	208.08	207.44	208.98	207.67
215.83	217.06	217.93	216.8	217.11	217.22	216.05	216.82	216.42	217.45	216.53	217.98	216.62	217.03	216.86	216.06	216.92	216.93	217.71	216.82	217.07	217.15	216.31	217.23	217.26	217.67	216.52	217.56	217.68	218.27	217.26	216.71	217.29	217.45	216.78	216.99	217.48	216.45	217.03	217.73	217.39	216.67	218.22	217.28	216.92	216.91	217.18	217.63	218.43	217.34
210.39	209.18	207.32	208.22	208.47	208.99	209.22	209.02	208.83	210	209.01	208.41	209.38	208.46	208.1	209.9	208.78	208.39	208.53	208.62	208.28	208.41	208.61	208.59	209.22	209	208.23	208.53	209.24	208.98	208.48	208.59	210.16	208.83	208.34	208.89	209.18	208.74	208.03	209.11	209.07	209.11	210.03	207.99	208.91	209.07	208.33	208.57	209.23	208.79
193.97	192.82	193.96	193.85	193.32	194.53	194.25	193.68	193.91	194.86	192.97	193.43	194.14	193.53	195.39	194.48	193.79	194.77	194.32	195.07	194.51	192.96	193.9	194.46	193.82	192.78	192.85	194.12	194.26	194.56	194.88	194.78	193.34	194.1	193.82	193.62	194.32	194.92	195.21	195.24	193.06	195.12	193.46	193.78	194.74	193.36	194.67	194.13	194.45	194.54
200.09	200.19	198.39	199.09	198.99	199.85	200.41	200.03	198.18	199.66	199.46	199.88	199.71	199.38	199.06	199.04	200.57	200.25	199.68	199.33	198.59	199.23	197.89	199.03	199.23	199.47	199.06	198.19	198.86	199.4	199.22	199.33	200.24	199.39	199.69	199.37	199.9	201.6	199.9	199.21	198.83	200.12	199.28	199.4	199.18	198.36	199.19	199.73	198.95	199.61
212.48	213.15	213.06	211.94	212.65	211.54	213.26	212.06	213.29	212.26	212.59	212.53	211.6	211.98	213.27	212.19	211.88	211.39	213.42	211.57	213.04	212.05	212.84	212.06	212.98	212.87	213.01	211.11	212.47	213.11	212.09	212.47	212.17	212.02	213.07	213.21	212.17	212.99	213.01	213.57	212.3	212.87	211.88	211.84	212.27	213.66	213.13	213	212.64	212.03
217.62	217.77	216.95	217.22	219.88	218.58	218.17	217.91	217.56	218.35	217.97	217.42	218.94	217.24	216.94	218.98	218.04	218.27	217.36	217.52	217.62	218.54	218.29	218.27	217.85	217.8	218.94	217.11	217.9	218.15	216.08	216.7	217.38	217.47	217.57	218.78	217.08	218.39	217.54	218.26	217.02	217.35	217.73	218.82	218.36	218.52	217.5	217	217.1	217.88
208.98	208.62	210.01	208.6	207.91	209.89	208.68	208.86	210.6	208.01	207.82	208.49	209.04	208.88	208.67	208.45	208.9	208.48	207.73	208.25	208.37	208.61	209.29	208.72	209.18	208.06	209.2	208.6	209.27	209.18	208.96	208.16	209.22	208.19	207.82	209.06	208.84	209.49	209.36	210.09	208.93	209.33	208.99	209.24	208.36	209.21	209.24	208.53	209.88	208.57
195.66	195.1	194.9	193.58	195.83	195.66	195.58	195.65	194.67	195.86	195.72	195.91	195.41	194.98	195.4	195.2	195.26	195.47	195.07	193.99	196.37	194.75	196.39	196.42	196.11	195.94	196.05	194.54	195.38	194.46	195.58	196.35	194.54	196.02	194.08	195.68	195.9	195.75	194.03	193.66	195.22	194.61	195.69	194.62	194.81	195.21	194.11	196.03	194.05	196.13
212.25	213.84	211.85	213.43	213.54	212.09	212.68	212.2	214.36	213.49	213.08	213.15	213.06	214.08	212.29	214.06	212.55	212.42	213.85	213	212.55	212.56	213.78	212.73	212.96	212.78	213.43	213.69	213.62	212.73	212.27	212.9	212.54	213.38	213.72	212.71	213.3	212.5	213.43	212.08	213.28	212.28	212.93	213.53	213.54	212.55	213.32	213.25	212.12	212.54
203.47	203.77	204.14	203.82	204.7	203.3	204.87	203.93	203.47	205.17	204.42	204.57	203.47	204.59	203.4	203.15	203.29	204.8	205.17	205.21	204.61	203.99	203.84	203.62	203.99	204.22	204.29	203.64	204.15	203.51	204.08	203.44	203.82	203.82	204.12	203.57	203.99	204.06	204.54	203.77	204.33	204.06	204.07	204.71	204.64	204	203.91	203.85	203.73	204.96
208.23	207.98	207.01	207.22	207.14	206.52	206.79	206.62	208.34	208.01	207.21	208.14	207.64	207.48	207.83	207.59	208.47	208.42	207.8	207.64	207.5	207.79	207.91	207.18	207.43	208.44	208.14	207.14	207.64	207.26	207.24	208.04	207.61	206.61	207.09	208.42	205.88	208.36	208.79	208.44	208.1	207.82	207.16	207.9	208.41	208.45	207.57	207.95	208.15	207.1
209.23	210.15	209.68	209.17	210.27	209.11	211.01	207.93	209.76	210.08	210.79	209.21	209.76	208.75	208.59	210.76	210.04	210.07	208.99	208.95	210.52	209.13	210.44	209.95	209.57	209.73	209.25	208.87	209.22	209.39	209.92	208.97	210.37	210.76	209.2	208.83	209.62	209.9	209.81	208.94	210.3	208.53	210.47	209.17	209.33	209.4	209.41	209.5	209.94	210.88
208.78	207.63	207.66	207.92	206.8	208.36	207.17	207.93	208.58	207.8	207.6	207.08	207.4	208.51	207.62	207.89	207.3	207.19	207.57	207.85	207.99	208.85	207.54	208.59	207.19	208.22	206.74	208	207.26	207.68	207.97	207.72	207.8	206.81	208	208.64	208.07	206.4	206.8	207.35	207.37	207.33	207.74	207.82	207.48	207.87	208.15	207.44	208.21	207.23
211.57	212.95	212.19	211.43	212.17	211.05	210.73	212.37	212.31	212.21	212.13	212.07	210.86	212.36	212.12	211.39	211.54	212.85	211.71	211.77	212.41	210.97	210.27	211.73	211.81	212.68	211.55	211.28	211.12	211.7	211.53	211.22	210.64	211.34	210.72	210.82	210.92	211.66	212.03	211.97	211.27	210.95	211.49	212.07	211.17	211.91	211.95	211.08	211.96	211.22
212.67	211.73	212.84	212.1	212.14	211.79	212.03	211.08	211.85	211.86	210.26	211.87	211.89	211.67	212.03	212.01	212.81	212.63	211.95	212.67	211.05	212.66	212.25	211.57	211.41	211.55	212.64	211.62	211.78	210.88	212.19	211.08	211.03	210.91	212.16	211.29	211.82	212.06	211.17	210.71	211.21	210.78	211.13	211.81	211.9	212.08	212.88	211.73	211.96	211.41
212.15	211.72	211.79	210.86	211.53	212.34	211.66	211.79	212.11	211.13	211.72	212.44	211.41	211.38	212.38	210.9	210.4	212.4	210.69	211.23	211.65	211.72	211.09	211.7	211.76	210.6	211.67	213.58	211.56	211.59	211.19	212.58	212.21	211.56	211.5	212	211.7	211.69	212.35	211.03	211.57	211.37	211.68	210.57	211.41	211.73	211.53	211.93	211.75	212.88
218.49	216.75	218.06	219.19	216.6	218.57	218.64	217.86	218.9	215.48	217.94	218.33	218.29	218.31	218.73	217.26	217.61	219.35	216.44	218.43	216.48	216.49	218.4	218.12	217.42	218.04	217.39	217.78	218.87	217.3	218.03	217.2	218.11	218.64	217.14	218.03	217.78	217.59	218.51	218.26	217.09	217.81	217.65	217.35	217.71	217.27	218.21	218.72	218.91	217.54
210.37	211.54	210.91	211.49	211.53	212.07	211.57	210.92	211.91	212.66	211.58	210.64	212.7	211.73	211.37	210.71	210.81	211.87	211.73	210.58	210.77	211.51	211.13	211.54	211.84	210.67	210.58	211.61	211.9	210.64	212.43	212.32	211.15	212.7	211.53	210.24	211.8	211.52	211.64	212.49	212.68	212.23	210.29	211.72	211.14	211.15	211.92	211.05	212.31	210.77
209.61	209.86	208.67	208.69	209.28	209.82	210.49	208.9	209.86	209.54	209.15	209.32	208.76	209.73	210.04	209.01	208.67	209.2	209.48	209.92	209.81	209.61	208.36	209.64	209.7	209.54	209.96	209.67	210.07	209.64	209.32	209.34	210.42	208.49	209.58	208.92	208.38	208.89	209.3	209.88	210.65	208.84	208.88	210.27	210.48	208.91	208.99	209.54	208.91	210.24
209.41	208.3	208.7	208.41	208.94	208.96	208.79	207.99	209.77	208.17	208.43	208.11	208.8	209.63	208.78	208.46	208.37	208.64	208.78	210.07	208.73	208.77	208.13	209.43	208.77	209.66	208.69	208.51	209.07	208.34	208.93	208.65	207.75	207.52	208	208.77	206.89	208.64	209.73	208.79	209.11	207.82	209.04	209.68	208.54	209.33	208.25	208.43	208.74	209.53
206.37	208.32	208.56	208.89	206.46	207.17	207.59	208.61	207.68	208.58	208.24	208.22	208.02	207.79	208.43	208.29	207.82	207.51	207.72	208.78	208.29	207.19	208.3	207.41	207.33	208.15	208.22	208.39	206.66	207.38	206.75	207.37	207.4	208.34	207.16	207.55	207.62	209.04	208.48	207.62	207.64	207.68	207.18	206.77	207.83	208.51	207.2	208.22	209.02	207.62
203.15	201.89	203.11	203.03	203.62	202.74	203.27	202.71	202.98	202.49	202.53	203.04	202.29	202.67	203.28	202.52	203.86	203.04	200.85	202.31	202.64	201.59	203.74	203.44	202.53	202.23	203.03	202.37	201.62	202.34	202.21	202.88	202.66	203.04	201.59	203.16	202.42	201.93	202.4	202.79	201.65	203.18	202.55	202.07	202.93	202.43	203.05	202.7	202.12	201.9
195.57	196.19	196.02	195.17	195.16	197.28	195.5	195.54	194.98	195.78	196.02	195.43	195.69	195.34	195.02	195.65	195.42	196.76	194.13	195.33	196.12	195.36	194.43	195.23	195.58	195.29	195.85	194.55	195.16	195.55	195.29	193.85	193.68	194.45	195.25	195.65	194.83	195.37	195.82	196.39	196.76	195.3	194.99	195.32	195.91	196	195.02	196.04	194.57	194.91
209.07	207.55	209.3	208.66	209.32	209.93	209.09	208.8	207.81	209.26	208.76	208.42	208.33	209.26	208.93	208.63	208.18	208.68	209.43	208.04	209.14	209.09	207.85	209.44	209.33	208.36	208.13	207.76	208.27	208.61	209.18	208.96	209.64	208.89	209.79	208.67	209.57	208.66	209.42	209.31	208.17	209.35	208.55	208.74	209.35	208.49	209.03	207.77	209.02	209.43
207.37	206.9	206.97	207.2	207.75	208.81	207.48	207.85	207.54	207.15	207.44	207.79	208.2	208.02	208	207.39	207.93	208.17	207.81	207.79	209.04	207.71	207.12	207.8	206.26	208.08	207.18	207.76	208.7	208.34	209.19	208.92	207.71	207.15	207.1	207.62	207.93	207.49	207.54	207.36	208.09	207.36	208.21	208.83	208.26	208	207	208.07	207.48	207.23
207.79	207.88	207.68	207.79	206.85	206.13	208.87	207.83	208.19	207.58	207.25	207.85	208.07	207.97	207.81	207.66	207.44	207.83	208.38	207.53	207.31	208.37	208.29	208.73	207.44	207.29	208.43	207.53	207.16	207.66	207.09	208.32	207.69	207.48	206.97	208.09	207.25	208.13	208.16	207.99	206.52	207.57	207.88	207.88	207.72	208.04	208.39	207.28	208.51	207.57
208.44	208.67	209.8	208.73	209.07	209.56	208.9	208.92	209.29	210.24	210.03	210.3	210.59	209.44	208.89	209.41	209.43	209.28	210.21	210.35	209.41	209.93	209.9	209.36	209.91	209.18	208.49	208.87	209.64	210.01	209.07	209.39	209.25	209.54	209.23	209.78	209.15	209.02	208.01	209.23	209.54	209.69	209.89	209.2	210.88	210.07	208.87	210.91	209.6	209.28
208	207.25	208.14	207.41	209.07	208.1	207.79	206.85	208.12	207.25	208.7	207.86	207.04	208.26	206.43	207.21	207.46	207.88	208.09	208.36	207.7	205.23	208.08	207.51	208.14	207.97	208.2	207.94	208.26	206.94	207.27	209.32	208.07	207.48	208.89	207.85	208.06	207.14	207.05	208.02	207.91	207.3	207.41	207.62	207.65	208.46	207.82	207.79	207.69	208.03
208.23	208.58	208.33	209.29	208.03	208.73	207.55	208.06	209.03	208.25	208.59	209.2	208.64	209.37	208.6	208.23	208.58	207.38	208.32	207.7	207.82	208.49	208.98	208.26	209.03	209.55	207.97	209.4	207.55	208.06	207.4	208.74	208.15	208.92	208.1	209	209.04	208.13	209.59	208.58	208.74	208.8	207.62	209.15	209.28	209.29	208.45	208.05	209.07	209.02
201.97	202.37	201.98	201.88	203.63	201.26	203.39	203.91	202.42	202.6	200.97	202.22	202.8	201.62	202.49	202.95	202.55	202.6	201.07	203.21	202.08	202.65	202.6	202.4	203.12	203.28	201.27	203.57	202.52	201.54	202.55	201.67	201.93	202.1	202.66	203.27	201.99	202.45	202.18	202.51	203.22	203.09	202.58	201.58	202.38	201.98	202.48	201.91	202.64	202.89
209.75	209.74	208.3	208.94	208.21	208.25	208.84	208.55	209.09	208.48	209.23	208.57	208.23	208.54	210.38	208.62	209.43	209.62	208.46	208.85	208.59	209.18	209.75	209.05	207.73	208.78	208.72	208.57	209.07	209.28	207.72	208.24	208.16	208.29	208.97	208.79	209.02	209.16	208.63	209.15	209.2	208.97	208.04	208.83	209.26	208.93	210.24	208.06	208.04	209.11
203.31	203.73	204.16	204.04	204	204.4	203.86	203.23	203.23	203.37	204.64	204.39	204.11	204.69	203.61	204.43	202.96	203.37	203.91	203.29	202.98	203.81	203.54	204.19	204.38	204.59	203.68	203.28	204.82	202.79	203.65	202.91	202.75	202.93	203.08	204.02	202.93	203.5	204.13	203.62	204.32	203.85	204.52	203.74	204.7	205.15	204.71	204.11	204.52	205.44
204.7	204	204.17	204.63	204.79	204.86	204.3	204.52	205.15	205.12	204.01	205.15	204.69	205.38	204.45	206.19	204.97	203.73	204.8	204.95	205.49	203.62	204.02	205.45	204.67	204.02	203.78	205.71	205.09	205.64	205.29	205.57	204.74	204.85	205.35	204.79	204.73	203.31	203.55	204.51	204.71	205.26	204.13	204.33	203.88	204.09	205.39	204.87	204.66	204.64
199.03	198.68	199.62	200.2	199.72	199.77	199.14	199.79	198.82	199.49	199.48	199.02	199.02	199.34	199.33	200.86	200.01	199	199.2	199.67	199.53	200.26	200.31	199.63	199.16	199.46	199.03	198.44	199.26	199.33	199.44	199.23	199.5	199.14	199.1	198.93	198.75	198.31	199.24	199.24	199.33	199.43	199.47	199.69	199.91	198.66	199.79	199.11	199.53	199.23
205.94	206.15	206.24	205.42	205.57	205.97	205.82	205.57	206.47	206.07	205.99	206.45	206.48	205.97	206.92	205.51	206.41	206.08	206.56	206.01	206.37	207.31	205.52	206.59	207.13	207.34	206.81	206.88	205.1	207.14	206.36	206.86	205.93	207.26	207.87	206.87	205.86	206.04	206.78	206.25	206.84	206.68	205.37	207.22	207.2	206.2	206.23	205.38	206.06	207.09
194.62	195.07	195.28	194.82	196.09	194.93	195.2	195.45	194.02	195.89	195.72	195.08	196.66	195.48	196.64	195.11	195.35	194.32	194.97	195.12	196.37	194.63	194.94	194.73	194.4	195.55	195.77	195.63	195.51	195.67	196.21	194.73	194.95	193.73	194.99	195.42	194.92	194.54	196.19	194.39	195.54	195.54	195.06	195.6	194.1	195.22	196.12	195.86	194.31	195.44
199.77	200.32	197.44	198.2	199.4	198.85	197.89	199.57	199.45	199.64	200.54	199.67	199.17	200.1	200.27	200.28	199.82	199.49	199.94	199.9	199.55	200.23	200.35	199.73	200	200.58	199.09	199.66	199.96	199.72	199.58	198.65	199.05	199.78	198.76	199.48	200.02	198.83	199.97	199.04	198.28	199.67	198.46	199.76	199.6	199.13	198.85	200.72	197.99	199.04
215.75	217.3	216.17	216.73	217.12	217.07	216.67	217.48	215.75	218.15	217.22	216.96	216.89	216.92	217.75	217.58	215.75	217.32	216.85	217.66	217.68	216.84	217.71	217.93	216.29	217.93	215.65	217.23	217.94	216.55	216.28	216.48	216.63	217.79	217.27	215.98	217.4	217.56	216.72	216.07	217.25	217.21	216.51	217.15	218.24	216.3	217.06	218.43	216.83	217.12
208.97	209.84	209.19	209.36	209.34	209.37	209.67	209.5	209.78	209.29	209.65	210.54	209.83	209.74	210.19	210.69	208.7	208.66	210.11	209.48	209.47	209.42	209.22	209.47	208.72	209.31	210.93	208.48	209.39	209.13	209.75	209.31	209.94	209.25	209.19	209.17	210.21	209.73	209.63	209.87	209.79	209.42	209.97	210.64	209.36	210.48	209.38	208.28	209.3	209.17
204.53	203.54	203.29	203.7	204.25	204.06	203.3	204.33	203.85	203.41	203.13	203.86	203.82	203.78	203.59	203.02	203.47	203.75	202.99	204.01	203.94	203.61	203.01	203.88	202.9	204.42	204.43	203.78	203.16	203.84	203.72	203.99	202.85	203.01	203.5	203.97	204.65	203.16	203.6	203.94	203.33	202.86	203.22	204.21	204.84	204	203.03	203.79	203.17	203.13
216.41	216.37	215.79	215.78	217.52	216.86	215.96	216.73	218.03	216.8	216.89	216.18	217.38	216.32	215.79	216.05	216.73	217.37	216.62	217.63	217.34	216.32	217.11	216.89	216.89	217.44	217.3	217.25	216.87	217.83	216.33	216.47	216.76	217.52	218.06	215.69	216.05	217.09	217.81	216.97	217.69	215.1	217.81	217.09	216.75	217.3	216.53	216.59	215.63	218.04
204.26	203.96	204.48	204.88	204.51	204.22	204.64	204.12	204.02	204.55	203.3	204.77	204.68	204.99	204.51	204.9	204.04	204.45	205.41	204.46	205.52	204.2	203.09	204.67	204.24	204.59	205.07	203.94	204.26	204.19	205.06	204.52	204.67	204.25	205.34	205.24	205.23	205.47	204.78	203.48	204.7	204.52	203.65	204.75	204.69	204.24	203.24	204.91	202.64	203.25
212.04	211.65	210.71	211.36	211.4	211.54	211.95	212.41	210.54	211.29	211.41	211.59	211.32	211.73	211.98	212.75	212.45	211.08	212.22	210.73	211.03	211.62	212.07	211.59	211.55	211.16	211.56	211.73	210.7	211.6	210.35	212.15	211.71	212.08	211.71	211.32	211.91	211.72	211.95	211.39	210.99	212.07	211.95	212.57	210.97	211.85	212.11	211.08	211.35	211.65
202.5	202.98	203.53	202.91	202.92	204.13	203.99	202.74	202.95	203.67	204.19	202.94	203.77	202.61	203.08	203.73	203.44	204.54	202.63	202.92	203.02	202.87	202.8	203.6	203.83	202.84	203.1	203.89	202.55	203.56	202.95	204.33	203.85	202.76	203.66	201.93	203.43	202.53	203.64	202.74	203.08	202.59	203.1	203.68	204.2	204.67	203.16	203.64	202.81	202.88
201.19	200.78	200.3	200.32	200.7	199.46	200.31	200.37	200.25	199.26	201.05	200.13	200.46	200.28	200.17	199.69	200.81	201.11	200.07	200.54	200.35	199.44	200.18	200.09	201.2	200.07	199.41	199.92	200.08	199.93	200.43	200.46	199.97	200.45	199.54	199.54	199.88	199.63	199.38	200.31	200.23	198.86	201.3	200.84	200.53	200.08	199.65	199.77	199.92	200.43
199.07	198.52	198.99	197.67	198.23	199	198.85	198.04	199.16	197.34	198.18	199.06	198.51	199.32	198.56	198.88	198.92	199.63	197.68	198.49	197.78	198.23	198.83	199.54	197.95	198.49	199.16	198.76	198.25	198.13	199.15	198.79	198.08	197.61	198.23	198.4	199.08	198.86	198.32	198.89	197.76	198.73	198.75	198.1	198.52	198.59	197.75	198.91	198.59	198.22
200.15	200.33	200.88	199.59	200.98	201.28	200.53	201.28	201.17	201.11	199.68	199.71	199.95	200.42	199.72	201.47	200.99	200.89	199.76	201.09	199.98	199.38	200.42	200.9	201.04	201.52	201.37	200.05	200.2	200.04	200.26	200.09	200.38	200.05	201.2	199.67	200.22	199.87	200.2	200.64	199.47	200.08	200.08	199.76	200.26	199.86	200.25	200.31	201.35	199.88
210.84	211.72	211.94	211.47	210.84	212.45	212.32	211.64	212.82	212.06	211.44	212.08	211.88	211.06	212.12	211.91	211.77	211.92	211.64	211.12	211.63	211.48	211.32	212.36	210.98	211.46	211.77	212.84	211.84	210.01	211.99	212.17	210.98	210.9	210.88	210.22	211.85	211.56	211.84	210.99	211.43	211.91	211.31	211.86	211.42	211.98	210.96	211.88	211.21	211.47
204.53	204.3	204.63	205.09	204.05	204	204.55	204.89	203.85	205.93	204.54	203.71	204.34	204.99	205.22	205.53	204.65	205.01	205.1	203.62	204.32	203.68	204.93	205.07	204.61	204.35	205.29	204.81	204.5	205.81	202.92	204.47	205.06	204.45	205.24	203.84	204.49	204.7	204.85	204.29	204.18	204.39	203.59	205.18	205.53	206	205.26	205.02	204.39	204.7
209.64	208.91	208.88	208.56	208.69	208.35	208.56	208.38	210.42	208.96	209.25	208.04	208.58	208.32	208.69	209.44	208.4	208.74	209.07	208.27	209.5	208.71	207.58	209.38	208.88	209.21	209.59	208.73	210.04	208.57	208.1	209.29	209.47	208.74	210.08	208	208.96	209	208.76	208.24	208.39	208.65	209.17	209.3	208.45	208.97	207.95	207.86	208.92	207.14
212.74	211.54	211.44	211.39	212.18	211.88	212.72	212.02	211.52	212.24	212.36	211.31	211.35	212.12	211.53	212.81	211.6	210.84	212.57	210.28	211.23	211.48	211.31	211.85	211.51	212.67	211.79	210.84	211.62	211.18	211.58	211.4	213.81	211.66	210.9	210.69	212.27	211.95	211.6	211.48	212.53	211.47	211.37	211.44	212.09	211.94	211.69	211.41	210.97	212.14
195.11	193.85	195.81	196.04	195.53	195.06	195.49	195.51	195.75	195.39	195.47	195.8	195.26	196.21	194.27	195.01	195.48	194.8	195.28	194.7	195.59	194.95	195.31	195.63	195.13	195.24	195.45	195.2	195.25	195.77	194.56	195.43	195.25	194.82	195.93	194.69	196.1	195.51	195.55	195.72	194.63	195.36	195.94	195.98	194.24	195.33	195.56	194.92	195.42	193.71
212.41	212.9	212.29	212.46	213.57	212.36	213.46	213.69	213.64	212.31	213.35	212.21	213.19	213.58	214.16	212.98	213.07	211.92	213.61	212.76	213.58	211.3	212.24	212.4	213.25	213.02	213.59	213.28	212.72	212.72	212.87	211.21	213.34	212.6	213.14	213.7	213.03	212.56	212.76	214.08	213.03	212.93	212.21	213.34	212.77	212.6	212.48	212.25	213.7	213
209.01	208.67	209.02	209.04	209.4	208.05	208.53	208.62	209.61	208.69	210.11	208.62	209.74	208.42	208.47	209.16	208.94	208.94	208.19	208.64	209.43	208.97	209.91	208.28	208.79	208.98	209.48	208.55	208.4	209.34	209.6	208.55	208.51	208.8	208.64	209.51	209.78	208.4	208.01	207.93	209.09	209.68	208.55	208.28	208.34	209.86	209.48	208.72	207.92	207.64
217.47	216.12	216.99	218.27	216.89	217.65	218.22	217.76	216.42	216.71	216.98	217.55	216.49	218.34	217.54	216.46	216.14	217.22	216.58	217.43	216.12	216.45	216.98	217.9	216.93	218.12	216.84	215.97	217.27	216.79	217.39	217.89	218.56	216.76	217.7	216.57	216.94	216.5	217.36	217.45	217.24	216.72	217.2	216.62	216.7	216.45	216.82	217.43	218.28	218.18
217.75	216.27	217.63	218.13	217.07	218.09	217.15	216.07	216.81	216.55	216.25	216.89	217.14	217.59	217.77	217.58	216.67	217.43	216.47	216.82	216.9	218.87	217.2	216.71	216.99	215.81	218.42	216.82	217.49	216.22	216.95	217.07	216.62	216.44	216.44	216.88	217.08	217.73	217.72	217.18	217.92	217.18	217.14	216.9	216.79	217.8	216.29	217.33	217.64	217.09
199	197.56	200.22	200.02	199.76	199.23	199.42	200.17	199.95	198.69	199.61	199.35	198.91	200.23	199.23	199.61	199.64	199.23	198.29	199.82	199.36	198.84	200.35	200.35	199.13	200.15	199.39	197.35	199.71	198.54	200.45	199.43	199.25	200.14	197.85	198.71	199.78	199.96	198.24	198.25	197.6	199.56	199.6	199.51	198.88	198.2	200.22	200.08	199.55	200
207.7	207.08	206.59	207.88	207.01	208.1	207.79	207.75	208.33	207.47	208.26	207.6	207.26	206.75	208.39	208.19	207.15	208.14	207.96	207.76	207.18	207.41	207.55	208.79	208.45	207.14	208.12	207.82	207.61	207.18	207.9	206.36	206.86	207.83	208.63	207.1	207.58	207.54	206.82	206.76	207.45	207.08	206.93	207.94	207.75	208.49	208.39	207.31	207.3	208.08
208.42	209.47	208.6	209.16	208.91	207.97	208.9	208.83	208.34	208.35	208.15	208.14	208.53	209.42	207.77	208.45	208.8	208.57	208.37	208.08	208.96	209.54	207.72	208.23	207.41	208.42	209.26	209.01	208.4	208.14	208.56	208.85	208.67	209.36	207.14	207.87	208.65	209.68	208.71	208.71	208.56	207.52	208.74	208.76	207.73	208.12	208.37	208.15	207.68	208.9
217.01	218.12	217.97	217.03	217.74	217.78	217.59	218.78	217.89	217.5	217.78	217.89	216.54	219.43	217.68	217.93	218.64	219.06	218.31	217.53	217.81	217	217.19	217.12	217.7	217.35	216.96	218.2	218.43	218.09	216.91	218.72	218.48	217.82	218.29	217.8	218.18	218.13	218.53	217.86	218.88	218.92	218.14	218.24	216.93	217.5	217.7	217.76	217.95	217.03
212.45	211.9	212.14	212.43	212.94	211.77	211.76	211.57	213.51	212.41	211.45	212.52	212.66	212.27	212.67	211.67	212.03	212.08	212.98	212.3	212.29	212.1	212.56	212.84	212.06	212.43	212.93	212.33	211.11	212.21	211.58	212.53	212.19	212.28	211.59	211.74	212.94	212.68	211.96	212.23	213.72	213.2	212.53	212.41	212.49	212.34	211.87	212.37	213.04	213.41
212.63	213	211.47	212.78	211.89	212.17	211.78	211.55	212.49	213.84	212.6	211.03	212.98	211.59	213.08	211.09	212.77	211.55	213.12	211.79	211.77	211.71	211.57	212.74	212.03	211.2	213.18	212.62	212.54	212.5	213.35	211.73	211.42	214.02	213.82	212.68	212.94	212.26	212.65	212.75	213.12	212.14	212.68	212.3	212.45	212.46	211.92	212.3	212.45	211.72
208.28	208.51	208.07	207.26	207.33	207.96	208	207.1	207.76	207.52	208.24	207.87	207.82	208.41	207.03	207.88	209.28	207.78	207.31	208.01	207.91	207.61	208.24	208	208.44	207.29	207.87	206.66	208.26	207.14	209.05	208.65	207.9	208.81	208.45	207.28	207.56	207.46	207.81	207.61	208.14	208.15	207.9	208.56	207.4	208.75	206.9	208.18	208.64	207.46
205.54	206.47	205.75	206.2	204.48	204.33	206.5	204.63	205.18	204.6	204.49	206.01	205.29	204.89	204.19	205.94	205.45	203.79	205.83	204.83	204.39	205.06	205.99	206.55	205.68	206.76	204.74	206.25	205.96	206.59	206.06	204.7	205.19	205.2	205.07	204.98	206.43	205.75	204.23	204.78	206.09	205.74	205.91	205.75	205.3	205.11	206.22	206.03	206.12	205.21
201.84	201.93	203.92	203	202.89	203.01	202.32	202.12	203.07	202.69	203.15	202.18	202.62	202.76	201.7	203.26	202.21	202.4	203	202.65	203.16	203.02	202.46	202.69	201.99	202.6	201.96	203.01	202.06	201.76	203.71	202.94	201.82	202.6	202.05	202.45	203.33	203.21	202.22	202.44	203.06	202.88	201.47	202.19	201.41	203.2	202.31	202.7	201.28	202.31
199.65	200.05	199.96	199.91	199.69	199.96	200.72	200.88	201.29	200.25	199.73	200.11	200.99	199.67	200.17	199.5	200.88	199.96	200.5	199.8	200.7	200.58	198.73	201.86	201.36	199.72	199.17	201.15	200.25	200.92	200.16	200.15	200.08	200.11	200.4	200.02	199.28	199.94	200.23	199.68	200.66	200.31	201	199.57	200.9	199.27	200.17	198.84	201.45	200.53
209.83	208.79	209.53	210.23	208.65	210.84	209.83	209.3	208.75	209.61	210.08	208.74	208.69	210.15	209.19	208.24	209.72	209.04	210.7	209.29	209.89	209.96	209.27	210.63	209.02	210.19	209.61	209.94	210.31	209.81	210.3	209.55	210.04	210.24	209.35	209	209.91	208.78	210.02	210.02	209.46	209.39	209.75	210.92	209.17	210.62	209.12	210.05	209.79	209.55
201.66	203.14	203.18	202.06	203.05	202.49	203.41	203	203.46	202.6	202.66	202.11	202.99	202.44	203.18	202.95	202.12	203.13	202.44	203.03	202.29	202.49	200.72	202.72	202.24	203.15	202.73	202.5	202.49	202.43	202.14	202.46	202.97	202.29	202.03	202.52	203.1	203.31	204.02	202.72	203.02	201.31	201.76	203.48	202.38	203.04	202.08	201.87	203.03	202.33
218.55	217.15	216.81	219.42	216.81	217.96	217.21	217.04	217.33	217.64	216.85	217.56	216.79	217.58	217.71	218.31	218.69	218.25	217.23	217.83	217.9	218.17	218.77	218.05	217.41	216.77	217.75	217.88	217.93	218.76	217.82	218.14	217.57	218.55	217.54	218.03	218.41	217.18	218.1	217.42	218.06	217.79	218.08	218.85	218.34	218.59	217.99	218.07	218.01	218.14
207.12	207.2	207.27	207.68	207.53	206.84	208.25	208.21	207.28	207.81	208.84	206.97	208.05	207.7	209.02	207.19	207.65	207.92	207.26	206.59	207.1	208.44	205.97	208.19	207.95	206.07	207.82	208.64	208.64	208.77	207.42	207.55	209.09	208.86	208.1	208.25	207.44	207.77	208.5	208.67	207.75	208.18	206.92	207.8	207.45	208.76	208.69	207.72	206.87	208.16
212.59	212.51	212.98	212.67	212.08	213.24	213.27	213.75	212.42	213.25	211.31	214.43	212.72	213.64	213.25	214.27	212.83	212.06	213.76	212.89	212.61	212.66	212.8	213.62	212.28	212.88	213.06	214.03	213.72	212.76	212.47	212.47	213.08	213.12	212.73	211.94	212.21	213.7	212.84	212.44	212.79	213.53	213.37	212.59	213.39	213.5	212.64	213.38	213.14	213.04
203.82	204.64	203.34	203.1	204.67	202.8	203.1	203.62	203.6	203.87	203.84	203.7	204.03	204.69	203.98	204.62	203.76	204.71	202.82	202.84	203.95	203.97	203.92	204.11	203.36	204.51	203.94	203.46	202.95	203.83	204.35	204.19	203.97	203.46	204.1	203.62	203.41	204.33	203.59	203.91	203.44	202.68	203.78	203.69	203.16	204.28	202.71	203.24	203.53	204.03
202.71	202.5	202.44	203.22	203.61	201.82	204.73	202.18	202.77	202.32	202.01	202.82	202.61	201.86	202.1	202.45	202.92	202.22	201.97	202.39	202.49	202.8	202.87	202.98	203.27	203.69	203.1	202.7	202.67	203.52	202.56	202.73	200.99	202.51	203.17	204.51	203.01	202.42	203.68	202.54	202.12	200.77	201.5	201.49	203.07	202.37	202.49	203.07	201.96	202.17
205.86	206.35	205.64	205.59	206.64	205.85	205.08	207.02	207.09	207	206.46	206.07	206.02	205.66	205.58	207.19	206.49	207.15	206.45	206.66	205.45	205.63	206.65	207.52	206.56	206.45	207.51	206.79	206.69	206.79	206.28	205.94	206.44	206.15	207.01	207.05	207.38	206.74	206.44	205.19	207.22	207.25	205.54	206.77	206.06	206.1	206.43	206.46	206.2	205.75
201.55	203.15	202.39	201.68	202.57	202.06	201.39	202.79	202.46	201.33	201.86	201.62	202.79	202.21	202.07	202.21	201.85	203.54	202.08	203.14	201.28	202.84	202.55	201.77	203.21	202.2	201.42	202.35	201.38	202.61	202.78	201.77	201.7	202.59	201.67	202.28	202.3	202.46	202.9	202.28	204.07	202.16	203.69	203.94	202.61	201.13	201.91	201.54	202.56	202.52
202.12	203.38	203.38	203.57	202.24	203.29	204.83	202.93	203.76	203.66	203	202.61	203.62	202.6	203.89	204.07	202.85	203.07	203.92	202.74	203.03	202.6	203.79	203.22	204.27	203.91	204.73	203.35	203.61	202.79	202.89	203.11	203.66	202.61	203.79	203.35	203.48	202.47	203.22	203.47	202.98	203.05	202.76	203.15	203.59	204.16	203.31	203.57	203.52	203.95
209.85	210.61	208.52	209.1	209.3	208.64	209.95	209.07	208.83	209.28	209.34	209.41	209.11	208.35	210.32	209.2	208.79	210.18	209.04	209.16	210.43	208.83	209.14	208.76	209.12	209.19	208.67	209.93	209.7	209.49	209.61	208.03	209.88	210.12	208.51	209.39	209.46	208.01	208.28	209.5	210.36	207.94	210.11	209.46	209.28	209.95	209.62	209.43	209.88	209.86
217.99	216.52	216.5	216.7	217.45	217.13	216.32	217.39	217.06	216.62	216.17	217.63	217.06	217.02	217.52	216.78	217.97	217.43	215.77	216	216.07	217.15	218.19	217.4	215.84	216.96	216.78	215.96	218.49	217.05	216.31	216.9	217.37	217.78	217.34	216.82	217.6	217.33	216.59	216.25	216.5	217.06	216.34	216.19	217.37	217.64	217.44	216.73	216.8	217.56
198.9	197.56	197.28	197.46	197.95	198.44	197.82	197.54	198.21	197.49	197.5	197.83	196.95	198.51	197.87	198.23	197.41	198.83	198.53	197.54	197.34	199.17	198.86	196.99	198.56	197.71	199.55	198.26	197.09	198.09	197.17	198.58	198.5	198.22	197.87	198.74	197.14	198.04	198.3	197.9	198	198.23	198.86	198.01	198.36	198.61	197	198.41	197.97	197.48
202.55	202.27	203.02	202.57	204.09	202.8	204.38	203.63	203.72	202.91	204.61	202.49	202.93	203.12	203.49	204.19	202.9	203.24	203.02	203.7	202.17	203.83	203.83	203.42	202.58	202.99	203.72	202.88	202.87	203.26	202.91	202.6	203.06	203.98	203.11	202.08	202.6	203.22	203.45	203.51	203.67	203.97	203.49	203.83	203.28	203.3	203.14	202.74	204.26	204.31
[truncated: 150 more columns]
