# Supplementary material for: Genetic dissection of main and epistatic effects of QTL based on augmented triple test cross design
Source: PLoS One. 2017 Dec 14;12(12):e0189054. doi: 10.1371/journal.pone.0189054 (PMC5730204; doi:10.1371/journal.pone.0189054)
Supplement: S6 Supporting Information — (ZIP) [file pone.0189054.s006.zip › z1_1000_0.8_5.csv]

216	215.02	215.64	217.21	216.79	217.79	217.09	215.88	218.56	217.26	216.73	215.16	215.54	218.26	216.4	216.63	216.86	215.76	215.71	217.41	217.99	216.37	218.43	218.22	216.79	219.21	216.23	216.15	217.91	218.06	217.55	217.99	216.08	216.36	216.08	216.43	216.25	217.74	216.9	216.45	216.76	216.44	215.81	218.96	217.17	217.44	216.28	215.63	218.13	217.41
216.8	217.16	217.14	217.95	217.43	215.54	217.5	216.22	218.74	216.01	216.83	216.84	218.37	216.85	217.5	216.49	216.45	216.72	215.94	218.39	217.27	217.11	217.52	217.58	215.47	218.42	218.28	216.82	218.25	218.08	217.41	217.3	217.68	217.28	216.79	217.31	216.6	218.18	218.17	216.65	218.18	216.72	216.89	216.39	218.57	217.59	217.9	218.71	217.2	216.34
203.13	202.34	201.51	203.88	201.14	202.59	201.95	202.97	202.2	200.3	203.42	201.02	203.55	204.56	201.13	203.38	202.82	202.71	202.82	202.93	204.03	203.02	202.18	203.42	201.31	203.6	202.46	203.21	204.51	202.35	202.44	203.43	202.21	200.98	201.72	202.66	203.85	202.82	202.83	201.82	202.57	202.65	202.45	201.34	202.53	201.72	203	200.67	202.46	202.36
217.38	217.1	218.73	218.81	217.91	217.37	218.1	217.89	218.8	217.43	218.06	217.39	217.71	218.08	215.58	218.11	218.06	219.83	218.8	217.8	219.24	217.09	219.46	218.09	216.25	216.67	216.91	217.16	219.57	218.31	220.71	218.41	218.35	218.52	217.95	218.08	217.42	218.15	218.4	218.25	217.73	218.13	218.06	218.7	219.2	217.35	215.77	218.17	218.59	218.45
211.64	211.74	211.31	211.28	210.14	212.17	211.57	211.88	211.05	211.79	211.95	212.67	212.51	210.98	210.53	211.96	211.28	212.76	210.95	213.28	211.69	212.56	211.95	211.35	212.31	212.49	211.56	210.96	211.01	212.09	211.19	211.08	211.83	211.3	211.66	212.77	212.22	210.57	211.47	210.26	212.4	212.07	212.38	211.59	211.9	211.71	211.64	210.62	212.4	213.13
208.26	207.39	208.08	209.53	208.91	211.09	209.34	210.33	210.19	209.45	209.26	209.7	208.46	210.46	208	207.93	207.39	209.18	209.5	208.35	209.27	208.01	210.77	207.46	207.12	207.67	209.4	206.63	208.9	206.84	208.57	208.93	210.51	209.15	207.09	208.64	209.75	208.38	208.75	209.51	210.07	208.31	210.5	209.11	208.67	207.98	208.47	208.91	209.13	208.67
205.67	205.81	202.58	204.06	203.78	203.53	204.76	204.6	205.31	205.85	204.6	204.66	203.67	205.08	204.16	204.28	203.44	205.09	205.95	205.78	204.3	204.58	204.41	204.52	206.19	205.16	204.59	204.77	204.57	204.69	204.18	204.15	203.28	206.01	205.53	206.76	203.71	206.35	205.73	204.28	205.23	205.15	204.66	205.06	205.04	205.09	205.52	203.28	205.3	206.25
207.24	209.07	205.74	206.9	207.39	207.62	207.66	207.03	207.36	207.26	208.1	209.51	207.79	207.47	208.18	205.35	208.34	207.05	207.66	208.05	207.19	209.19	207.19	209.31	208.35	208.23	207.45	208.15	208.64	206.57	207.16	206.71	207.33	208.57	209.19	207.6	207.3	208.14	205.54	207.03	207.64	208.93	208.26	206.96	207.22	206.53	207.27	207.78	208.69	207.99
197.98	197.82	198.38	198.14	195.6	197.62	197.54	196.79	198.4	198.68	198.54	197.36	198.7	197.85	198.23	198.8	198.79	198.3	197.51	196.34	198.83	200.29	197.33	198.46	198.73	198.23	198.53	197.67	196.3	197.63	197.72	197.97	197.12	197.13	199.23	196.71	197.04	198.41	200.54	197.47	198.56	197.17	198.2	197.74	197.05	196.77	198.42	198.32	197.58	197.82
200.78	199.71	200.48	198.55	200.49	199.35	200.15	198.11	200.67	199.73	198.87	200.01	197.31	200.25	199.16	198.63	199.22	198.96	198.24	201.08	198.52	198.82	198.49	199.38	198.9	198.83	201.04	200.57	198.73	199.93	200.15	199.37	199.32	199.26	199.53	200.39	199.34	199.05	199.08	200.32	198.84	199.29	198.75	198.89	200.62	199.56	198.68	199.96	199.64	198.26
207.39	206.64	207.56	207.55	207.47	207.14	209.36	206.94	207.84	206.71	207.12	208.5	206.35	208.64	207.71	209.03	207.03	208.9	206.41	207.29	208.28	206.51	207.77	208.81	208.16	206.65	207.25	207.15	208.46	208.1	206.5	207.95	207.63	208.83	206.75	206.8	207.01	206.97	207.69	207.52	208.91	208.29	209.11	206.39	208.52	208.01	207.57	206.45	207.69	207.34
199.36	199.25	199.77	199.69	197.98	199.29	199.29	200.13	199.34	198.8	199.21	197.97	199.63	199.34	200.15	199.39	198.07	198.48	197.95	199.06	200.02	198.3	199.49	199.06	199.99	199.23	199.23	199.43	199.57	198.33	197.54	198.31	199.62	200.46	199.04	199	198.29	199.67	198.92	199.89	200.42	198.64	198.62	200.46	199.24	197.45	199.05	198.51	200.02	198.05
209.97	211.9	211.12	211.7	213.18	212.92	211.66	213.45	211.54	211.67	211.32	212.21	210.61	210.7	210.44	211.62	211.31	211.49	210.86	213.25	213.27	211.62	210.27	210.95	211.27	211.74	211.87	212.01	211.19	210.33	211.48	211.37	211.7	212.47	211.49	211.13	211.47	211.33	212.43	212.13	211.97	211.86	211.66	211.56	211.64	211.84	210.86	211.62	211.26	210.33
208.34	206.9	208.32	208.51	210.27	207.75	209.03	210.18	209	208.73	207.99	209.01	208.32	209	209.19	207.13	205.85	207.88	210.24	209.03	208.6	208.32	208.24	209.05	207.24	208.74	210.64	209.32	208.97	209.39	209.29	208.66	209.46	209.88	207.68	209.1	208.15	208.81	208.58	209.12	208.46	207.29	207.71	209.88	208.33	207.69	208.62	209.73	209.24	208.77
200.14	201.42	200.4	200.43	200.55	199.2	201.25	200.09	200.81	201.7	200.75	199.27	198.36	200.95	200.52	199.9	202.86	202.26	199.38	201.59	199.45	198.75	199.56	198.6	200.11	201.22	202.14	201.44	200.41	201.34	199.9	200.22	200.25	199.11	200.92	200.69	200.22	200.19	199.36	199.85	201.41	198.96	201.43	198.3	200.46	199.51	200.29	201.36	199.1	200.14
203.56	203.74	201.25	204.06	205.68	203.6	203.6	203.41	204.06	204.15	204.84	203.73	204.34	203.42	204.79	206.89	205.22	204.77	205.24	203.44	203.22	204.16	202.92	202.72	203.28	203.22	203.88	204.78	203.83	203.31	203.66	204.25	203.42	205.18	203.56	201.13	203.92	202.23	202.44	202.78	203.64	204.42	205.27	204.93	204.82	202.86	205.48	202.98	203.18	203.72
208.69	207.22	207.24	207.53	206.26	207.27	207.35	208.51	208.63	207.69	209.1	207.95	208.56	208.48	206.55	207.83	206.72	206.44	208.4	208.19	208.43	207.91	208.65	208.42	208.41	208.25	208.39	209.9	209.27	207.53	207.75	209.44	208.76	208.86	208.96	206.99	207.97	208.77	207.52	208.48	205.31	207.9	208.56	207.08	207.57	207	207.7	206.89	209.03	207.79
207.06	206.8	208.31	207.68	206.69	208.97	207.91	208.81	206.71	209.04	208.31	207.31	207.25	207.14	207.75	206.65	208.7	208.16	208.27	207.74	208.45	207.17	208.8	207.88	207.88	207.12	208.55	208.3	208.2	207.53	208.16	206.29	207.3	209.19	206.49	208.45	208.92	207.3	207.75	206.61	206.81	206.87	207.42	207.67	208.2	208.23	207.12	207.49	207.82	208.04
206.76	208.3	206.24	207.48	208.55	208.74	207.87	207.01	207.53	207.15	207.91	207.72	210.52	209.28	207.84	208.14	208.73	206.26	209.16	207.43	209.33	207.86	207.86	207.94	206.81	206.74	209.19	209.05	208.19	207.61	207.46	206.72	206.41	208.77	208.01	207.54	208.09	208.68	206.85	208.46	208.68	207.38	208.31	207.51	206.79	210.14	208.98	207.14	208.57	208.57
204.89	203.27	204.04	203.74	204.8	203.36	203.04	202.87	203.23	202.3	202.53	203.16	203.04	204.83	204.94	204.15	203.94	203.95	204.6	203.23	202.67	203.52	202.36	203.89	204.85	203.55	204.64	203.31	203.87	202	203.63	204.97	204.41	203.27	204.16	204.15	203.67	203.32	203.78	202.93	202.68	205.3	203.63	204.11	203.11	203.79	204.58	203.42	202.65	204.82
216.63	216.83	214.38	217.69	216.23	216.68	218.23	216.07	216.23	215.43	218.26	217.56	215.03	218.99	218.64	216.75	216.69	217.14	217.97	216.7	217.78	218.3	216.25	217.22	218.71	216.44	217.39	215.96	216.59	216.68	215.04	217.29	216.99	216.46	218.34	216.82	216.75	216.73	216.5	217.34	218.29	218.12	217.25	216.21	217.02	216.83	218.27	217.66	217.74	215.97
200.81	200.48	200.49	199.55	200.89	199.33	201.58	199.73	200.43	199.52	200.14	200.52	198.99	200.66	202.16	199.75	200.73	200.17	200.76	200.8	197.77	200	200.77	199.19	201.31	198.93	200.82	200.57	199.08	200.8	200.09	201.82	199.48	200.96	197.49	200.94	199.88	201.13	200.59	200.56	199.29	199.68	200.2	201.52	199.2	200.5	200.26	200.17	199.79	199.93
207.77	209	208.1	210.09	207.76	208.52	208.06	207.22	209.02	208.64	208.65	208.33	207.2	207.96	208.73	209.49	209.24	206.86	209.17	207.66	208.41	210.3	209.17	209.03	207.83	207.59	209.57	209.34	207.59	210.35	209.32	209.37	209.21	207.41	209.62	210.5	208.97	209.23	208.18	208.08	208.45	207.25	207.65	208.37	208.12	207.72	208.28	208.65	207.11	210.31
193.57	193.48	192.65	192.68	192.46	195.06	194.42	194.54	194.41	193.95	193.13	194.25	193.43	193.35	194.94	193.81	193.27	193.53	193.6	195.2	194.74	193.7	193.17	192.5	192.85	194	193.96	194.14	193.84	195.03	194.3	194.42	193.56	194.32	193.82	192.86	192.75	194	195.29	194.03	194.86	193.57	193.51	193.92	193.12	194.45	195.54	194.51	193.91	193.7
219.23	217.51	216.36	217.55	216.99	218.59	215.72	216.95	217.51	217.47	216.19	216.14	215.73	217.97	217.36	216.01	215.51	216.31	217.56	217.28	215.97	216.64	217.37	216.5	217.47	216.48	217.08	217.51	216.66	217.55	218.18	217.63	216.77	217.69	218.39	218.4	217.69	217.32	216.98	217.11	216.52	215.68	217.6	218.6	215.35	217.2	217.65	216.53	215.09	214.92
205.07	205.48	204.58	204.09	204.24	205.07	206.52	205.33	205.44	204.26	202.96	204.82	202.06	205.8	204.95	203.88	204.6	205.96	204.81	205.19	205.78	204.31	204.3	204.49	205.95	205.16	204.47	203.78	203.62	204.48	203.86	203.6	204.56	204.64	205.44	204.3	205.95	205.63	204.7	203.12	205.34	204.36	203.52	204.05	204.34	204.7	204.29	204.7	203.33	205.76
198.51	199.29	198	200.47	198.24	198.97	200.84	198	198.71	200.09	199.63	199.51	199.05	198.13	200.29	198.23	198.06	199.06	199.2	199.19	200.28	200.39	199.05	199.39	197.67	201.6	199.52	199.54	198.01	200.49	198.86	198.61	197.71	198.14	199.56	198.65	200.59	199.62	199.48	199.04	197.43	199.17	199.21	197.82	199.74	198.72	196.89	197.97	198.78	200.19
209.78	208.04	209.46	207.62	208.23	208.49	207.46	207.9	208.23	209.23	209.82	207.72	209.5	208.97	209.96	207.62	209.95	209.54	208.25	207.93	208.29	207.78	208.54	209.16	208.62	209.41	209.63	210.39	207.65	208.09	209.01	209.05	207.92	209.94	209.71	208.73	208.82	208.19	208.97	209	208.84	208.5	209.12	207.37	209.06	209.12	208.75	209.99	208.28	208.16
210.22	212.07	211.48	210.43	212.14	211.51	211.16	211.87	210.8	213.42	212.55	211.56	211.96	212.69	211.32	211.23	212.33	211.69	211.6	212.04	211.38	211.92	212.46	209.79	212.12	211.69	211.47	211.04	210.28	211.99	211.14	210.55	211.47	213.16	211.44	212.26	211.1	211.5	211.24	209.96	211.97	211.38	211.02	212.47	210.66	211.56	211.89	212.15	211.88	213.15
203.04	203.14	205.22	203.66	203.86	203.72	203.51	203.31	202.99	202.31	202.84	204.88	204.79	204.3	203.31	202.55	202	204.59	204.24	203.65	203.62	202.87	203.62	203.57	201.38	203.13	204.35	202.43	204.54	204.63	204.9	202.94	202.85	204.57	203.57	204.31	204.72	202.72	204.55	203.93	203.91	204.81	203.79	203.42	204.67	204.49	205.28	202.5	203.1	203.06
203.44	204	204.05	203.68	203.87	203.02	204.03	202.37	203.41	204.29	204.17	203.52	203.96	202.57	202.93	202.26	203.42	202.66	203.55	201.29	203.87	202.43	202.46	205.12	201.7	205.22	202.83	203.52	203.95	203.98	203.15	201	204.18	202.43	203.28	203.6	203.67	203.02	203.77	202.54	205.23	203.76	202.67	203.42	204.05	204.03	203.89	202.5	203.41	202.77
203.93	202.36	202.42	203.08	201.66	203.65	202	202.93	202.98	201.13	202.9	203.76	202.38	204.45	202.81	202.06	203.71	202.23	202.06	202.94	202.05	203.25	202.68	202.48	201.84	203.47	201.58	202.99	202.72	202.04	202.43	201.15	201.73	202.89	202.67	203.14	202.71	201.6	203.78	202.06	203.66	202.47	203.58	201.87	202.06	202.77	203.4	202.3	202.99	201.93
205.61	205.32	205.37	203.55	204.99	205.68	204.03	204.13	204.93	206.09	205.89	205.22	206.01	205.27	206.08	204.57	203.87	205.16	204.67	203.18	205.46	204.58	204.09	205.26	204.84	204.46	205.77	203.78	203.8	204.31	204.34	204.23	205.76	204.02	203.45	204.99	204.16	204.47	204.84	205.73	205.05	204.27	204.74	203.63	205.58	205.23	205.28	204.76	204.49	204.43
212.36	211.52	210.67	212.44	210.45	212.48	213.85	211.48	212.42	211.02	211.38	212.17	212.34	210.39	211.91	211.38	211.13	211.83	211.6	212.5	211.9	211.91	211.55	210.81	211.51	211.63	211.98	211.74	210.47	212.07	212.3	209.53	213.81	212.91	211.8	210.94	212.27	212.15	210.48	210.44	212.94	211.22	211.29	210.5	213.34	211.26	211.81	212.12	211.21	211.13
208.22	209.56	208.25	209.97	208.88	209.14	209.84	209.03	207.76	207.73	209.84	209.51	207.46	209.38	208.77	208.05	208.73	209.4	209.29	209.63	207.79	210.08	208.94	210.35	208.88	210.13	209.9	207.31	208.35	209.03	208.92	208.78	207.13	207.62	209.88	208.17	209.41	209.6	208.89	209.6	209.29	208.34	209.27	209.58	208.69	208.9	209.52	209.76	208.87	208.88
208.24	206.55	208.27	206.55	206.32	207.99	207.98	206.49	209.07	208.05	207.41	208.52	207.57	207.94	206.62	206.77	207.08	208.13	207.64	208.67	208.57	207.39	207.66	207.65	206.75	206.99	208.68	206.7	208.25	207.08	207.57	208.72	207.9	207.71	210.04	207.63	207.5	206.76	208.83	206.41	206.79	207.03	207.61	205.98	208.12	207.66	207.04	208.64	208.37	208.56
207.95	204.72	206.44	208.49	207.08	207.12	207.95	208.44	207.15	208.02	208.56	207.43	207.99	206.55	207.9	206.93	208.11	209.39	208.44	205.7	207.11	207.63	208.93	208.26	208.86	208.41	207.1	207.66	207.4	208.53	207.15	209.11	207.69	207.68	205.72	207.46	207.88	207.18	208.58	207.22	207.82	207.31	207.83	207.36	206.91	208.68	208.02	208.12	206.99	207.56
204.54	204.95	203.48	206.67	204.64	205.85	203.66	203.59	204.52	202.73	204.41	203.41	206.05	205.49	203.57	205.44	204.57	205.59	204.61	204.3	204.18	203.52	205.96	204.34	206.33	204.39	204.07	203.95	205.43	205.57	205	204.81	205.55	204.21	206.18	205.5	205.29	205.21	203.27	204.9	205.3	204.46	204.28	204.67	204.67	204.51	204.76	205.73	206.19	204.43
207.97	208.34	208.45	208.18	209.73	209.35	208.4	210.98	208.98	209.34	206.67	207.33	209.52	210.4	207.6	208.88	207.35	208.28	209.9	209.28	208.1	209.08	208.94	206.16	209.15	208.7	208.06	206.39	208.23	208.47	208.61	207.62	209.01	207.84	208.36	207.14	206.98	208.46	209.5	209.72	208.02	208.32	208.83	208.92	207.8	210.26	208.86	208.92	208.83	208.17
207.22	206.1	208.47	208.05	207.49	207.63	209.33	208.03	207.12	208.73	209.32	207.65	206.55	208.15	206.56	208.32	206.98	207.61	209.27	208.49	207.22	207.86	207.38	208.48	208.14	206.96	208.8	208.32	206.89	208.46	206.66	208.46	209.02	207.02	207.47	206.96	208.05	206.64	206.56	208.44	206.59	206.43	208.38	208.38	208.22	206.38	207.73	207.69	209.24	208.53
214.65	212.79	214.3	212.86	213.99	215.3	213.94	215.15	215.09	213.51	214.91	214.78	214.36	213.46	215.16	213.83	215.59	213.35	213.68	214.12	214.28	212.89	214.56	212.97	214.68	213.53	212.37	212.79	214.94	213.24	213.29	213.11	214.43	214.34	212.98	212.83	213.25	214.19	213.66	215.05	214.12	215.41	213.97	214.05	212.74	214.52	213.75	212.57	215.38	213.84
202.26	202.33	203.41	201.63	203.48	203.24	201.56	203.68	202.63	202.5	204.94	204.39	202.56	202.31	203.67	203.77	201.79	202.1	201.22	201.3	203.11	202.15	203.78	202.07	204.02	202.8	202.01	202.24	202.25	200.88	203.22	202.79	202.8	202.69	201.42	202.08	203	203.66	201.11	203.56	200.84	202.94	201.9	200.56	203	201.49	202.91	202.6	202.36	203.05
204.78	202.72	205.44	203.93	205.15	203.86	204.63	204.42	203.93	203.66	203.56	204.13	204.83	202.89	203.59	204.48	203	202.35	204.46	202.33	202.96	204.46	203.16	204.25	203.1	203.75	203.72	203.07	202.49	204.03	204.87	202.27	204.96	203.27	203.38	202.89	205.38	203.79	204.31	203.53	203.14	203.01	204.58	203.19	202.45	203.61	203.36	203.06	204.14	204.74
217.74	217.36	217.45	218.16	217.5	217.16	217.25	217.45	214.77	217.71	215.71	217.54	216.93	217.06	216.58	217.3	216.48	217.46	215.71	216.5	217.34	218.3	217.94	216.91	217.27	218.49	216.74	216.07	216	217.14	217.71	217.34	216.49	218.07	215.77	216.74	216.89	217.29	217.66	217.73	216.99	217	217.94	217.3	217.29	217.24	218.81	217.61	215.22	216.41
203.32	202.8	206.52	203.71	203.04	203.75	204.45	203	202.65	203.39	203.74	203.35	201.59	202.5	201.89	202.89	203.17	202.61	202.19	204.32	201.65	203.55	201.45	201.5	203.56	202.16	204.03	202.58	202.89	204.66	204.01	203.83	202.75	202.13	202.44	203.67	204.57	203.04	203.54	203.79	203.36	203.78	204.28	202.3	204.17	203.62	203.08	204.04	204.65	204.34
203.01	201.36	203.03	202.88	201.33	202.85	202.78	202.52	202.27	203.03	204	202.16	201.89	202.77	202.81	203.16	201.46	201.57	202.44	202.09	204.25	202.03	200.33	203.44	203.99	203.64	201.97	204.19	202.51	202.73	202.52	203.16	203.89	201.53	203.67	203.7	202.62	202.54	201.94	202.71	201.09	203.83	203.29	203.81	201.52	202.17	202.73	202.65	202.51	204.41
203.3	205.08	203.26	204.35	204.56	203.52	205.01	203.21	204.6	203.8	203.76	202.26	203.15	202.85	204.45	202.67	202.11	204.8	203.74	204.43	204.28	203.71	203.2	203.8	203.26	204.96	204.53	204.56	204.35	204.6	203.47	204.37	203.52	204.35	203.36	204.24	203.41	202.96	204.33	203.8	203.49	204.68	205.14	202.77	204.59	203.85	204.34	202.41	203.42	204.82
208.21	209.76	208.1	208.23	207.17	208.96	207.63	208.98	208.09	208.4	209.32	207.39	207.18	208.55	208.69	209.8	210.48	208.28	207.83	208.8	208.31	206.15	208.66	209.26	208.43	208.14	208.48	209.56	207.68	210.59	209.01	209.22	207.44	208.02	207.14	208.53	209.48	209.19	208.51	208.89	208.59	207.7	207.9	208.27	207.1	208.79	208.58	208.24	209.18	209.42
212.12	212.29	213.39	212.02	212.35	213.33	213.95	212.61	212.04	213.62	214.23	214.15	212.21	213.72	213.06	213.88	214.45	213.93	213.71	213.17	212.07	213.76	212.55	213.88	214.69	212.82	213.98	213.46	213.39	213.43	214.13	212.38	212.58	211.77	213.75	212.91	213.04	212.51	212.14	212.15	214.22	212.47	212.73	212.84	211.25	214.57	212.36	214.28	213.38	213.24
209.91	209.02	208.5	210.01	209.8	208.54	209.78	208.73	208.87	210.21	210.44	210.43	210.15	209.86	206.94	209.35	210.1	208.61	210.34	208.91	210.35	209.74	209.41	208.3	209.16	209.84	209.03	209.84	211.18	209.56	210.18	211.24	210.56	209.49	210.23	210.52	209.02	207.71	209.68	210.83	209.62	209.82	208.63	208.8	208.17	210.4	209.23	210.37	208.79	209.44
201.48	201.7	203.45	200.8	203.76	202.82	200.94	202.78	202.67	202.79	201.1	203.21	203.74	202.48	203.57	201.82	202.08	204.04	200.52	203.07	202.96	203.71	201.2	202.04	201.99	203.33	203.28	203.62	204.62	203.68	202.34	202.65	202.3	204.09	202.95	200.9	202.93	201.25	201.45	202.56	202.34	201.8	203.7	202.33	202.17	202.2	202.91	202.88	203.51	203.91
208.03	206.84	206.92	207.33	207.36	207.09	208.02	209.8	209.71	207.66	208.46	209.16	207.23	207.19	207.56	207.99	206.89	208.56	209.18	206.22	207.46	208.98	207.32	207.87	207.41	207.5	206.81	208.77	208.35	208.11	207.35	209.52	205.89	207.69	207.76	207.45	207.32	207.6	209.16	205.71	207.54	208.95	206.27	207.21	206.06	207.15	205.48	207.84	207.45	208.42
207.11	208.22	208.47	208.49	208.13	209	209.68	209.07	207.37	207.77	208.09	207.27	208.09	209.28	207.3	209.32	209.16	207.85	209.15	207.77	208.71	208.51	208.11	208.65	209.03	209.8	208.73	209.19	209.04	207.61	208.26	207.27	208.31	209.02	207.71	209.85	208.43	207.58	208.72	208.4	208.89	206.94	208.23	208.79	209.59	208.63	208.04	207.36	209	208.09
208.15	209.77	209.36	209.63	209.83	207.98	209	208.45	207.79	208.53	208.37	209.59	207.7	208.83	209.47	208.91	207.34	209.01	208.94	209.88	208.77	209.27	208.95	209.34	209.05	209.02	206.65	209.54	207.22	207.48	206.75	208.35	208.41	208.4	207.85	207.7	209.39	208.34	207.92	207.96	210.06	208.09	208.85	207.16	208.81	208.46	208.27	209.54	208.97	209.05
209.52	209.69	209.1	209.43	208.23	211.25	208.71	210.47	207.51	210.46	208.31	209.6	210.31	207.39	208.71	209.93	208.86	209.23	210.03	209.98	209.95	210.44	208.5	209.58	209.66	209.56	208.45	208.96	209.91	210.81	209.6	209.7	208.59	210.14	209.41	209.31	209.56	207.95	210.54	207.76	209.57	209.21	207.67	209.71	209.23	209.78	209.12	209.26	210.58	210.08
208.31	208.62	209.52	208.42	207.2	207.34	207.9	207.35	209.18	209.23	210.03	208.56	208.42	209.97	211.33	208.44	209.02	207.84	208.53	207.54	208.47	208.11	208.65	209.39	209.36	209.23	207.02	209.62	207.84	208.56	209.17	208.19	208.19	209.32	208.7	207.48	210.21	210.3	210.51	208.19	209.76	208.87	207.56	209.4	208.85	207.61	208.92	207.98	206.77	208.81
200.09	199.12	199.48	201.35	199.06	199.81	199.16	198.47	200.57	200.66	200.14	200.24	201	199.9	199.18	199.67	200.25	199.7	199.46	199.83	197.71	199.05	199.49	199.85	199.11	199.42	200.19	198.57	199.72	197.89	200.04	201	199.46	200.11	199.94	199.83	199.86	200.24	200.37	199.84	199.41	199.67	198.95	198.78	197.87	200.12	200.17	198.05	198.4	197.77
198.98	200.74	198.28	198.99	198.26	199.23	198.21	198.79	200.42	198.7	200.65	199.1	199.35	199.14	199.96	198.76	199.48	199.91	200.47	199.26	196.61	199.08	199.03	201.33	199.82	199.6	197.92	200.26	199.4	198.94	198.92	199.51	199.65	197.69	199.12	200.69	198.46	198.55	199.93	198.25	199.9	200.22	199.23	201.21	199.16	200.5	199.96	199.27	199.46	198.58
209.36	211.27	207.52	207.25	208.23	209.68	211.66	209.39	207.51	208.26	209.32	211.1	207.59	208.96	207.61	209.75	207.34	207.19	209.46	208.95	207.29	209.98	208.1	209.62	208.91	207.6	208.51	208.85	207.19	209.14	209.33	207.85	209.74	207.57	208.26	207.93	209.77	208.78	208.8	208.64	209.82	207.27	210.69	210.39	209.09	210.61	208.98	208.6	209.9	208.55
200.55	202.47	200.66	199.95	201.31	200.6	199.84	198.6	201.08	199.69	200.73	200.74	200.22	200.72	200.48	200.08	199.74	199.87	198.99	200.04	200.46	200.83	200.27	200.23	199.73	200.03	199.64	200.52	198.78	202.33	201.38	199.9	201.08	198.94	200.87	199.61	198.77	200.3	200.21	200.96	200.05	199.35	199.32	199.44	199.84	201.58	199.42	200.76	201.16	199.21
208.78	208.24	209.67	207.46	209.7	208.75	208.32	209	208.48	207.98	207.69	207.26	207.8	208.02	207.11	209.67	207.43	208.96	209.32	207.59	208.02	207.83	207.94	207.47	209.46	207.47	207.54	207.78	208.2	207.94	206.98	207.48	208.74	207.48	208.44	207.25	209.54	206.66	206.71	207.93	209.48	207.68	208.99	208.98	207.57	209.42	207.81	207.28	208.05	209.44
200.71	200.53	201.51	199.26	201.24	200.78	200.79	201.66	200.97	201.83	200.1	201.02	200.49	200.54	201.02	199.8	200.43	200.84	200.69	202.1	202.02	200.3	199.53	202.17	200.1	201.53	200.13	199.21	202.19	201.9	202.26	200.28	199.03	200.44	202.84	201.41	200.47	202.09	201.35	199.33	200.91	200.94	200.83	201.81	201.2	202.79	199.95	202.6	201.82	200.97
201.26	202.05	200.59	201.22	200.95	200.48	200.18	200.29	202.11	199.82	200.83	200.01	199.99	200.22	199.51	200.03	199.99	199.86	200.32	200.75	200.62	198.22	200.62	200.97	202	200.83	200.38	201.43	200.29	200.52	200.22	199.93	198.39	200.33	200.52	201.15	198.48	200.1	201.16	200.18	199.4	199.71	199.31	199.84	200.9	200.53	200.73	199.98	202.47	200.39
209.37	207.86	207.78	208.74	207.33	208.7	206.63	209.27	209.13	206.97	208.97	209.17	209.43	208.76	208.72	208.74	208.92	208.49	211.08	209.54	208.54	208.01	208.33	209.21	207.26	208.66	208.24	208.87	209.47	208.45	208.21	207.31	208.21	208.12	206.83	208.51	208.86	208.76	208.22	208.57	209.26	207.53	208.07	209.1	209.66	207.59	209.68	209.77	206.97	210.19
202.87	203.02	200.02	202.14	202.61	201.74	202.34	201.39	200.74	202.55	202.29	201.9	202.52	201.54	202.69	200.61	202.85	203	203.82	202.77	201.2	204.34	202.96	203.4	201.97	203.29	203.05	202.8	202.69	202.59	201.54	202.39	203.45	202.57	202.42	203.23	202.06	201.85	201.62	203.83	202.32	201.84	203.09	203.02	203.58	202.05	202.63	203.47	201.68	202.8
211.51	211.63	213.06	212.73	211.78	211.74	213.85	210.76	210.87	212.76	211.85	213.41	214.11	211.22	213.19	213.41	211.45	211.53	211.37	211.6	211.42	212.29	211.67	211.75	210.92	210.39	210.1	212.59	211.3	211.61	212.13	213.2	211.95	212.46	211.72	211.24	212.73	211.75	212.82	212.89	211.68	212.84	212.51	212.28	211.1	212.58	210.06	212.35	211.91	211.47
200.3	201.19	201.8	200.3	201.35	201.84	202.11	200.82	199.93	200.97	200.89	201.89	200.7	199.93	200.8	200.25	201.91	199.53	202.07	202.13	200.83	200.1	202.15	201.4	200.48	201.34	202.33	202	202.27	201.83	201.03	200.44	202.18	201.1	203.03	200.73	200.52	199.67	200.43	201.34	201.05	200.43	201.3	202.41	199.43	201.79	200.68	201.61	200.97	201.17
203.77	202.92	204.17	205.12	202.93	203.95	203.64	203.95	203.47	203.82	203.18	204.9	203.87	203.86	204.16	205.45	204.31	204.49	204.11	204.59	204.18	205.47	202.88	202.52	204.29	204.74	204.64	205.12	203.85	203.05	202.7	204.16	201.66	203.8	203.04	204.91	205.04	203.99	203.75	204.33	204.38	203.39	204.28	203.54	203.15	203.11	204.03	203.8	204.99	203.01
199.2	201.09	199.34	200.2	201.49	200.18	201.63	200.99	198.38	199.01	199.47	199.1	200.83	200.71	199.9	199.62	199.36	199.79	200.81	199.86	199.97	199.25	199.89	200.54	200.07	199.71	198.97	199.59	200.68	199.22	199.45	200.16	199.77	199.92	200.28	199.78	199.88	201.09	200.43	199.67	198.44	201.17	200.2	199.38	199.5	201.42	201.07	199.83	202.02	200.47
199.7	201.6	199.07	198.79	199.99	198.63	200.11	199.3	199.04	199.82	199.13	199.44	199.13	199.07	199.03	198.77	198.26	199.69	198.53	199.17	199.74	199.31	197.65	199.42	199.96	199.97	199.93	199.48	199.68	199.84	198.47	198.35	199.86	199.68	199.96	198.42	198.11	197.83	198.75	199.31	198.87	198.62	200.77	199.23	199.89	199.05	199.84	198.79	199.6	200.24
207.32	203.94	206.05	206.58	206.08	207.74	207.14	204.74	206.48	206.52	206.18	207.29	207.23	205.34	206.45	205.69	204.84	206.31	207.18	207.41	206.21	206.86	205.91	205.87	206.67	205.38	205.52	205.21	207.32	207.51	204.98	206.81	205.22	205.84	205.88	209.13	205.31	205.67	207.22	205.54	206.35	205.98	205.12	205.94	204.92	206.27	207.1	206.9	205.91	207.37
198.52	199.71	199.96	201.63	199.33	201.49	200.77	200.53	200.12	201.64	198.77	199.29	198.96	200.39	198.9	199.12	200.58	198.34	199.37	202.17	200.17	200.6	199.53	201.54	199.46	201.31	201.68	201.27	199.69	200.41	199.31	200.27	201.09	201.43	199.76	199.22	200.42	198.58	199.99	200.14	201.17	199.57	202.15	200.95	200.1	201.04	199.51	199.39	201.78	200.31
209.28	207.93	210.01	210.72	207.65	207.45	209.63	207.91	210.16	208.71	208.17	207.07	209.95	208.87	208.02	208.51	209.4	209.44	208.45	208.08	208.37	208.6	210.01	207.19	208.35	209.04	207.87	210.15	209.73	208.41	206.56	208.53	207.42	208.72	209	208.43	207.8	210.68	209.06	209.32	208.88	208.25	207.53	208.88	209.32	208.23	208.47	208.79	209.2	208.08
207.35	205.29	205.51	208.84	207.42	208.43	207.23	205.31	206	206.23	204.85	205.61	205.7	206.78	206.53	207.26	207.02	206.55	205.89	206.35	207.18	205.39	206.02	205.3	205.31	207.09	207.02	207.46	206.16	206.47	207.09	205.25	207.19	207.21	207.12	205.4	208.42	205.61	206.51	206.65	206.5	206.7	206.08	207.21	204.78	207.4	205.22	206.33	206.59	206
199.59	199.06	199.23	198.81	199.12	197.38	200.52	199.44	198.8	198.25	199.57	200.14	197.99	198.36	198.66	198.16	199.28	199.9	199.47	199.31	197.37	198.49	199.3	199.15	200.86	199.34	199.7	199.66	199.2	199.5	200.33	198.81	197.06	198.67	199.41	200.78	199.41	197.81	198.76	199.14	198.96	199.14	198.15	199.89	201.18	200.28	198.49	200.38	199.9	197.53
201.39	201.66	199.87	202.37	198.52	199.59	199.93	201.53	200.89	201.24	202.58	201.29	201.32	200.95	201.35	202.23	201.19	201.04	201.2	200.92	201.27	200.99	201.16	201	198.63	202.03	203.02	201.34	201.11	199.57	201.56	198.9	201.08	201.4	200.98	202.03	202.5	200.57	201.35	201.22	200.68	199.9	200.43	203.43	200.87	201.83	203.13	201.63	201.73	200.45
204.26	204.97	203.87	204.9	203.84	203.85	204.06	204.74	205.17	205.13	203.77	205.02	205.2	205.12	205.58	203.7	205.09	206.47	205.34	204.79	205.42	204.23	205.99	203.12	204.37	206.04	205.88	203.55	203.99	205.39	203.8	204.66	204.03	203.47	204.3	204	205.17	206.21	204.47	203.92	203.53	203.33	204.89	204.79	202.87	204.51	206.11	204.32	202.73	203.07
197.81	198.63	197.88	198.46	197.65	198.43	199.34	197.58	199.3	197.32	198.43	198.67	200.31	199.44	199.86	197.39	198.48	198.02	198.52	198.12	198.5	199.29	197.99	198.93	198.13	199.57	198.58	197.92	198.07	197.63	199.6	199.18	200.2	198.51	199.45	197.09	198.51	198.58	196.2	198.12	198.18	199.81	197.81	197.41	198.88	198.91	198.87	199.47	197.75	199.36
203.24	203.45	204.7	203.36	205.6	202.82	202.33	204.11	202.77	202.3	203.5	204.03	202.79	204.01	202.15	203.3	205.11	202.37	203.58	203.2	202.21	204.76	201.14	203.4	204.87	203.76	203.63	202.15	203.66	203.84	203.07	203.63	203.77	202.05	203.3	202.66	202.76	204.08	201.97	202.47	203	203.35	202.71	203.63	202.61	203.38	204.38	202.86	204.37	201.76
210.64	212.19	212.59	211.2	209.86	210.53	212.17	211.94	212.84	212.91	213.23	211.81	212.75	212.46	211.96	210.8	212.15	211.81	210.24	211.64	212.96	211.95	211.81	211.77	210.79	210.01	210.4	213.07	210.19	211.46	211.34	210.96	211.71	211.7	210.09	210.95	211.65	211.11	211.47	212.06	210.36	210.42	211.61	210.66	210.76	211.59	210.21	212.04	211.6	211.4
206.75	208.03	207.68	206.13	207.17	209.51	208.68	209.58	207.37	206.73	206.77	207.02	206.7	207.34	206.77	206.44	206.7	206.68	208.96	209.12	207.61	206.95	208.49	208.81	206.63	207.42	208.14	209.84	207.57	208.23	208.38	208.22	208.14	207.99	207.54	207.48	208.29	207.53	206.78	207.31	207.69	206.77	207.73	205.41	208.31	208.07	207.68	208.16	207.02	208.66
210.83	210.64	210.2	211.15	210.93	208.47	207.77	209.36	208.59	210	209.66	210.84	209.64	209.72	209.38	210.59	209.05	209.27	208.99	212.13	209.57	209.75	208.04	209.45	211.16	210.43	210.6	209.07	208.25	210.03	209.95	208.14	210.24	210.39	210.6	209.13	209.32	210.66	210.24	208.91	209.23	209.78	211.63	209.95	210.44	209.01	208.85	210.89	207.95	209.03
213.42	212.31	212.17	214.02	215.05	210.61	209.89	213.95	213.83	213.13	212	211.27	212.33	212.49	214.14	211.02	214.02	212.52	213.61	213.35	213.54	211.79	213.93	213.34	212.51	213.46	213.06	214.28	211.75	213.88	211.75	213.47	213.17	212.21	212.78	211.96	214.68	212.62	212.49	213	213.81	212.24	214.19	214.01	211.32	214.49	212.25	210.68	213.08	212.66
200.77	199.99	201.37	199.31	200.89	200.04	200.45	199.1	199.65	200.81	200.06	201.1	200.92	199.49	200.38	201.82	199.31	200.31	199.59	200.14	202.13	197.83	201.29	199.99	200.74	197.44	201.28	199.94	201.85	200.7	203	200.94	200.33	201.26	202.03	201.32	199.64	200.13	199.72	200.24	201.17	201.11	201.07	200.1	200.79	199.16	200.31	199.45	199.9	200.06
208.29	208.47	206.95	206.57	207.96	207.13	207.01	208.27	207.51	208.46	207.48	207.06	207.76	206.68	208.38	206	206.95	205.29	207.28	207.44	207.49	207.26	206.31	208.33	206.01	207.93	206.97	205.97	206.88	206.15	207.49	205.71	207.59	207.63	207.48	207.49	207.56	207.65	208.25	206.59	209.1	208.6	207.42	208.1	208.1	207.91	207.85	209.04	208.36	208.33
217.3	215.9	217.34	216.57	215.78	216.97	217.54	217.01	215.54	217.84	218.4	216.5	216.59	216.68	218.57	216.63	217.12	215.51	216.51	215.98	216.38	216.81	218.3	215.79	216.71	218.05	216.85	214.79	216.71	217.8	216.47	217.09	217.02	217.62	217.6	216.49	217.08	218.5	215.74	216.13	217.2	217.74	217.35	219.35	216.49	215.35	217.73	217.49	216.68	216.9
201.95	203.65	202.97	202.72	203.72	203.78	202.28	200.94	203.85	204.29	202.96	203.55	203.01	203.69	204.18	201.89	202.66	203.4	203.25	203.36	202.9	203.62	202.2	203.23	201.81	202.24	203.71	204.54	202.81	204.78	203.81	202.63	203.54	203.03	202.87	202.36	203.84	202.76	201.16	202.54	203.54	203.71	203.34	202.44	204.1	203.52	201.28	203.85	203.8	204.55
207.81	207.96	206.83	208.38	208.07	206.89	207.93	207.92	207.99	207.2	207.83	208.91	209.55	206.6	208.14	207.77	208.29	207.63	207.98	206.9	207.73	208.43	209.82	208.47	207.15	209.71	206.96	208.76	207.28	207.98	207.71	207.85	209.11	208.3	206.24	207.75	207.27	209.63	209.04	209.16	207.21	208.53	207.68	208.01	208.44	208.08	207.38	206.65	206.06	207.16
200.64	198.98	200.24	200.25	202.66	199.58	201.25	201.81	201.32	199.69	200.63	201.42	200.42	200.99	199.31	201.52	202.86	200.46	201.54	199.69	201.26	199.75	199.48	200.95	200.08	199.8	199.91	201.62	200.33	199.55	200.54	200.4	202.4	200.31	200.28	201.79	200.24	202.47	198.5	201.44	199.41	199.43	198.95	199.66	200.4	199.81	199.34	201.01	199.37	199.16
204.33	204.73	204.72	204.18	205.44	205.42	205.41	205.37	202	205.99	203.57	204.3	205.32	204.62	204.6	205.55	205.57	204.34	203.39	203.94	204.06	205.3	204.25	203.85	204.87	206.11	204.15	203.91	205.72	203.92	204.25	204.97	203.1	203.14	205.11	204.68	203.26	203.4	204.46	203.86	205.28	204.6	203.7	202.78	203.23	206.35	203.2	203.73	205.46	202.98
206.95	209.05	208.07	208.74	207.68	206.86	206.68	207.15	208.11	208.72	207.98	207.35	208.72	207.17	207.84	208.87	208.91	207.61	206.66	209.38	207.17	207.27	207.93	208.68	206.86	208.64	206.89	207.76	207.23	208.22	207.32	207.66	209.57	208.22	207.51	208.06	208.3	208.67	207.84	209.22	206.43	208.59	208.71	207.67	207.07	208.3	208.14	207.19	207.59	208.56
212.17	212.04	209.99	212.25	213.27	212.53	211.01	210.88	211.52	211.57	210.79	212.08	211.79	210.84	211.7	213.03	211.35	211.65	211.85	211.27	211.48	213.57	211.74	211.65	212.09	211.37	212.08	211.71	211.77	212.35	211.13	212.58	212.37	210.66	212.1	211.16	211.77	210.95	209.72	210.04	210.61	212.07	213.16	212.07	211.75	209.87	212	210.31	211.99	211.72
204.62	207.03	204.61	206.5	206.46	205.95	205.17	205.34	206.59	205.67	206.08	206.04	206.7	206.03	207.35	205.72	204.08	207.07	204.85	203.79	206.15	205.66	205.2	206.32	205.14	203.34	205.28	206.37	204.94	205.55	205.85	204.54	204.62	205.26	205.77	205.87	205.15	206.13	205.83	205.98	203.88	204.59	206.57	204.47	204.69	205.97	204.62	205.73	206.48	205.79
211.26	210.7	212.6	211.16	211.13	211.64	212.86	211.17	211.81	211.8	212.65	211.06	211.93	211.93	210.08	212.92	211.69	210.59	210.63	208.96	211.07	211.87	210.86	212.19	211.6	211.06	211.28	212.43	212.83	211.68	211.4	210.27	212.14	211.02	213.58	211.07	210.89	211.54	212.31	212.61	210.72	212.13	212.28	211.71	211.74	212.39	212.19	210.26	210.72	209.87
206.89	204.72	205.75	205.99	208.05	206.21	206.17	205.68	206.63	205.97	205.54	207.2	205.45	207.2	206.5	206.38	206.19	205.8	207.11	205.72	207.91	206.27	208.06	207.18	205.77	207.88	207.54	206.15	205.84	206.4	204.76	205.24	204.99	207.67	206.14	205.5	204.47	206.67	207.74	206.57	207.04	205.59	207.36	206.2	205.48	206.7	206.68	203.81	207.56	205.58
206.26	206.69	206.75	205.22	206.64	207.29	206.44	204.88	204.79	206.51	205.72	206.8	207.34	206.7	205.22	207.29	207.11	207.11	207	206.32	208.91	208.26	205.89	206.21	205.43	206.93	207.83	207.01	207.3	204.46	205.7	207.99	207.14	206.69	207.71	206.17	206.51	206.02	207.03	206	208.02	207.29	207.52	206.33	206.04	207.82	205.48	206.41	208.07	206.93
205.92	206.32	206.08	206.63	206.83	206.24	207.01	206.87	206.02	206.07	206.08	206.27	206.34	205.98	206.98	206.71	205.36	205.13	206.06	206.18	206.32	206.16	205.21	206.05	206.48	205.74	207.28	205.8	206.66	207.18	206.3	206.67	207.45	206.82	204.76	206.08	206.49	205.14	206.51	207.52	206.03	207.22	206.9	205.25	206.05	206.83	207.16	206.91	207.01	206.57
200.78	201.84	201.04	202.57	200.39	201.53	201.32	200.98	201.84	200.39	203.23	199.71	201.49	201.48	202.9	200.35	200.53	201.46	201.1	202.33	200.85	202.42	200.65	200.93	200.9	201.32	200.76	200.97	202.6	201.08	202.62	201.08	202.71	200.53	202.15	201.59	202.18	200.64	201.48	201.15	202.19	201.05	200.86	200.22	201.06	202.15	201.45	201.13	202.62	202.52
205.05	204.81	205.76	206.27	205.93	205.54	208.74	205.29	206.74	205.14	203.78	208.7	205.67	207.65	206.04	205.62	205.58	206.95	205.86	205.68	205.07	205.51	206.36	204.75	206.66	206.17	205.54	205.47	205.37	204.68	206.25	204.63	204.55	205.28	205.02	206.1	205.01	204.83	205.62	204.73	205.41	205.09	207.57	205.58	205.19	205.88	205.34	205.3	206.65	204.94
204.01	204.03	203.82	204.05	202.83	204.64	203.3	203.68	203.65	204.27	203.26	204.54	204.01	203.85	204.12	202.92	203.8	201.31	203.34	204.13	205.39	205.99	204.77	203.85	205.14	203.63	203.4	205.73	202.64	202.48	204.72	201.66	203.28	204.47	203.33	203.71	205.48	203.8	205.07	201.85	204.67	205.02	202.48	203.87	202.82	203.87	204.81	204.34	204.26	204.4
201.57	199.74	201.04	199.92	200.87	200.36	200.15	200.08	200.99	200.74	199.3	199.49	198.65	199.56	201.43	199.96	199.6	200.55	200.99	199.21	199.53	200.58	200.58	198.4	200.4	200.46	199.07	201.54	198.92	199.48	199	200.88	200.49	200.57	201.26	199.16	201.13	198.83	201.02	199.79	201.32	199.64	199.06	200.38	199.78	200.37	200	200.37	200.8	199.62
198.73	198.41	200.67	199.74	198.86	199.72	199.63	200.23	201.3	198.82	200.18	199	198.87	198.26	198.95	199.54	199.84	198.39	200.23	199.29	196.01	197.97	198.85	199.32	199.59	199.88	200	199.52	198	197.88	199.74	199.31	198.06	200.48	200.56	197.08	198.89	200.11	200	199.2	199.72	198.3	199.18	198.82	198.68	199.02	199.22	201.11	199.02	200.48
210.63	211.46	211.14	212.25	212.56	212.66	212.56	211.74	210.3	210.68	210.04	211.37	211.69	211.98	211.17	211.78	211.57	210.73	211.17	212.34	210.61	212.63	212.02	211.95	210.77	212.43	212.59	211.73	210.72	211.17	211.83	211.87	212.51	210.97	213.11	211.83	211.99	211.4	210.65	211.42	210.94	210.87	213.25	211.58	211.59	211.15	211.97	211.92	213.02	211.02
208.5	208.97	210.85	209.27	209.27	207.85	210.92	209.84	209.15	208.86	209.77	209.46	209.44	210.02	208.33	210.47	209.7	211.29	211.12	208.63	208.8	208.93	209.66	208.59	208.23	207.42	208.71	210.04	209.57	210.84	208.39	210.84	209.88	209.02	209.87	210	208.83	210.27	211.25	208.97	209.49	208.9	209.14	209.41	210.1	209.07	208.84	208.62	209.34	211.27
197.89	198.22	198.48	198.87	199.14	198.68	199.03	199.08	197.19	198.81	198.55	199.28	198.48	200	197.56	199.4	198.55	198.98	199.73	198.51	198.88	200.16	197.09	198.28	197.93	196.73	199.91	198.45	197.6	198.37	198.48	199.38	199.55	199.11	199.92	198.94	197.26	199.13	196.99	197.64	199.06	199.65	199.63	199.07	199.41	198.61	198.43	199.66	197.71	199.22
193.77	192.77	194.51	194.88	193.42	194.37	193.58	194.58	193.71	193.94	194.89	194.25	194.68	195.28	195.65	192.32	195.89	195.19	194.81	194.68	193.54	194.36	192.88	196.09	192.47	194.25	193.58	194.04	194.27	193.86	195.47	193.57	193.68	193.99	194.98	193.02	193.24	195.09	194.51	194.08	193.38	194.89	193.69	194.27	194.28	193.08	193.67	193.35	193.57	194.15
195.3	194.95	197.75	193.98	194.05	194.96	197.26	194.21	195.58	194.37	195.22	194.76	196.2	196.12	195.67	196.21	195.8	194.31	195.06	194.21	194.53	195.38	195.12	195.68	193.8	196.74	194.94	195.35	194.49	194.5	194	196.54	193.96	194.36	196.13	196.58	194.15	195.14	194.96	195.53	196.16	196.74	195.28	195.01	194.13	196.99	195.54	196.33	195.85	193.61
201.32	199.4	199.42	202.3	201.05	201.27	199.17	200.18	199.91	200.39	200.45	199.49	200.4	198.96	198.68	199.92	200.15	200.53	199.05	199.35	200.15	200.4	200.35	201.05	199.79	200.93	199.32	201.09	200.24	201.02	201.13	199.96	199.26	199.53	202.36	200.31	200.79	200.31	200.63	200.65	200.25	200.21	200.53	199.86	199.9	200.96	198.86	199.85	201.71	200.19
208.5	208.4	208.38	209.25	210.05	209.45	208.17	207.94	208.96	208.91	208.87	209.22	210.2	207.14	209.01	209.61	208.72	206.84	208.22	208.42	208.41	208.81	207.36	208.8	209.5	209.45	209.12	207	207.66	209.56	209.25	207.71	207.49	208.75	209.35	207.69	208.63	207.95	208.26	208.28	209.65	207.97	210.13	207.69	210.16	207.48	209.51	208.75	208	209.52
202.23	203.86	201.73	203.39	204.63	204	203.24	204.18	202.08	203.24	202.96	203.44	202.95	202.96	205.01	204.18	203.21	203.34	204.38	203.97	203.72	203.37	203.04	202.63	203.48	202.4	203.4	202.24	201.91	203.29	204.31	201.9	203.18	202.37	203.74	204.1	203.54	201.89	202.83	201.07	202.64	202.28	202.47	203.72	203.73	201.78	204.03	202.58	202.48	204.4
208.57	207.85	208.24	209.49	209.29	209.81	209	207.71	208.17	210.34	210.3	209.85	209.02	209.46	210.57	208.15	208.7	208.29	208.45	208.92	208.37	207.67	208.21	207.29	208.69	208.54	210.34	207.47	209.15	211.05	209.51	208.86	209.96	208.34	207.61	208.71	208.82	209.27	207.45	209.81	209.42	207.94	210.29	207.93	210.17	209.12	209.41	208.27	208.86	207.41
205.47	204.23	205.45	206.39	206.42	206.03	208.08	205.48	206.88	206.26	205.58	207.35	207.05	207.89	206.53	206.51	207.06	205.62	206.49	207.08	204.97	206.19	205.65	208.52	206.9	205.16	207.18	207.22	207.18	206.86	207.5	205.57	205.89	205.28	206.48	207.22	206.31	205.16	206.43	205.96	206.35	206.21	207.07	205.71	205.79	206.01	206.22	204.08	206.8	206.77
208.04	207.98	211.45	206.96	208.86	208.26	209.4	207.79	207.76	210.14	210.27	209.26	208.72	208.79	209.14	210	209.05	208.52	208.69	208.7	207.36	210.39	209.62	208.49	207.84	208.54	209.37	209.61	208.68	209.47	209.87	208.51	209.44	206.77	208.91	207.36	210.39	209.14	208.64	208.13	208.63	208.74	208.36	208.95	209.83	209.41	208.62	209.8	209.03	208.32
203.48	204.56	203.53	203.41	203.05	203.68	204.72	202.39	203.63	202.75	203.88	203.38	202.92	202.72	204.4	203.62	203.35	203.45	202.22	204.13	203.82	203.87	203.48	203.48	203.68	203.08	205.18	202.83	202.95	202	203.64	203.92	203.25	205.49	202.09	203.38	202.82	203.31	201.94	204.24	202.51	203.09	205.15	203.58	201.93	204.01	205.7	203.3	205.16	203.15
216.05	216.9	216.71	217.06	217.51	217.61	216.52	217.63	215.74	217.01	217.63	217.41	217.95	216.88	216.17	217.17	217.4	218.19	215.17	218.02	216.15	218.12	217.36	215.52	217.36	216.94	218.5	218.53	217.84	216.26	216.4	217	217.29	217.71	215.8	217.94	216.58	217.36	216.38	215.66	217.48	217.16	217.39	217.47	216.84	218.35	216.55	217.46	216.6	216.6
216.54	218.61	218.72	218.07	217.7	217.95	217.64	218.31	217.37	219.49	218.46	216.85	217.63	218.25	216.62	217.07	218.05	218.19	217.39	218.1	217.81	217.03	218.02	218.83	218.25	216.14	216.29	217.2	218.21	218.38	218.29	217.28	216.5	218.29	217.54	218.78	216.4	215.72	217.15	217.7	217.91	215.66	216.95	217.16	218.96	218.22	217.92	218.06	217.89	217.6
200.78	199.66	200.58	200.17	200.24	200.18	201.87	200.43	201.25	199.96	200.97	200.15	199.94	201.15	200.1	199.98	201.23	198.18	198.84	199.19	200.6	199.52	200.03	201.36	200.5	199.59	200.57	200.61	201.55	199.62	199.9	201.33	200.48	201.07	198.9	200.95	199.97	201.24	200.06	199.37	200.15	199.31	201.77	199.9	199.54	199.34	199.68	199.94	199.44	200.36
209.26	212.53	212.09	210.5	211.86	210.73	211.32	212.14	211.3	211.9	212.02	212.97	211.52	211.19	212.18	210.63	210.17	211.89	211.71	210.13	211.09	212.61	211.81	211.45	212.28	211.41	211.93	211.78	212.17	211.44	210.75	211.72	209.94	212.26	211.32	210.06	212.21	211.58	210.12	213.03	212.8	210.89	210.47	211.88	211.36	211.83	211.32	211.4	211.88	210.8
203.28	204.79	204.1	203.86	202.55	204.02	202.49	204.34	203.87	204.25	203.35	203.95	203.49	203.72	202.29	203.73	204.67	203.62	203.04	203.23	204.72	204.28	205.11	203.16	203.44	203.29	204.48	203.98	203.3	203.03	202.96	203.46	204.04	204.02	203.61	202.61	203.56	204.69	203.93	204.61	204.57	205.12	203.37	202.72	204.09	204.03	204.86	204.26	205.29	203.29
207.14	208.24	208.2	208.42	209.47	210.09	209.14	208.75	208.52	207.56	208.29	208.98	209.61	207.82	210.12	208	207.9	208.11	209.74	207.96	208.17	209.15	209.03	208.56	210.21	208.88	209.19	210.39	209.23	208.59	207.91	209.67	209.36	208.1	209.62	207.92	207.88	208.12	209.58	208.45	209.54	208.16	208.61	208.83	207.57	207.57	209.7	209.74	209.19	208.37
196.78	197.58	197.96	197.77	198.98	197.41	197.14	200.13	198	197.59	198.52	197.96	196.93	198.03	196.5	199.04	197.91	197.79	199.09	197.77	197.32	198.68	198.04	196.46	195.71	198.36	199.24	199.23	198.67	198.08	198.33	199.78	198.55	199.88	197.05	197.84	198.73	197.5	199.99	198.03	199.87	198.23	197.53	197.98	199.34	197.82	197.76	196.77	197.98	197.45
202.8	204.49	204.32	202.29	204.09	203.96	203.82	201.94	204.65	204.83	204.49	204.27	203.91	203.06	202.31	204.04	201.89	204.65	201.96	204.84	202.56	201.19	204.83	203.63	204.85	205.45	205.1	201.87	202.73	203.46	203.14	203.55	203.71	205.04	203.52	201.87	203.58	203.13	203.93	205.12	205.83	203.56	203.3	203.43	203.18	202.95	203.66	203.6	202	202.99
208.74	209.97	210.69	209.39	210.56	209.83	208.67	208.84	209.19	210.34	209.51	208.96	209.8	210.64	209.52	210.13	208.34	209.1	208.91	208.62	208.13	209.2	208.19	208.99	209.4	209.48	211.12	210.21	209.29	210.39	210.3	208.56	211.1	210.4	208.8	209.37	209.72	209.73	208.07	209.6	210.27	209.1	211.29	208.82	209.17	210.18	209.78	209.58	210	209.99
209.45	209.52	209.74	209.3	208.52	209.74	210.24	209.32	209.2	210.7	208.34	209.06	209.22	209.42	209.94	209	209.06	207.54	208.05	208.66	211.25	209.32	206.14	207.59	208.47	208.74	209.65	208	208.97	207.83	208.51	208.45	209.47	207.7	207.81	208.22	207.32	209.36	208.99	208.81	206.84	208.99	209.71	208.47	208.52	209.56	209.26	208.77	209.48	208.14
208.69	207.48	209.03	208.34	208.67	208.33	207.91	208.89	208.34	207.63	207.67	207.21	209.58	207.56	206.83	209.99	207.88	206.79	208.45	207.07	208.24	207.16	206.6	207.73	207.98	207.46	206.38	208	207.57	206.43	208.17	208.49	207.59	208.73	208.14	208.34	208.93	206.92	208.35	207.91	207.79	208.05	208.5	208.51	209.96	208.68	208.79	207.75	208.69	209.15
203.61	204.14	203.3	203.65	203.26	202.35	202.81	203.98	203.31	203.19	203.63	204.08	202.3	205.28	204.08	202.83	203.63	203.39	203.13	203.99	203.27	203.62	202.13	203.89	204.66	205.13	202.56	202.37	203.6	204.14	203.15	203.16	205.44	206.41	204.28	204.31	203.8	203.45	204.63	204.91	204.04	202.82	201.9	203.36	204.23	203.92	204.24	203.64	203.52	204.24
207.7	207.38	209.25	208.8	206.93	207.94	208.63	209.79	207.93	208.88	209.61	209.09	209.52	208.09	207.86	206.71	208.31	207.86	208.88	210.05	207.84	208.77	208.99	209.09	208.46	207.28	209.06	208.07	208.56	206.35	209.1	208.25	208.25	207.96	208.83	207.33	208.82	207.12	208.86	207.53	207.33	207.5	209.17	208.06	208.86	207.55	207.38	207.19	208.64	209.73
208.45	207.77	207.8	207.81	206.99	207.85	209.14	207.62	208.27	208.05	207.9	207.79	207.7	208.1	206.74	207.23	206.73	205.34	206.18	206.48	207.8	208.6	207.36	206.06	206.9	208.82	206.47	207.13	207.06	207.49	206.18	208.38	207.5	206.9	207.99	208.32	208.24	207.34	207.07	208.12	206.74	207.29	207.08	206.76	207.02	208.64	207.58	208.15	206.91	208.03
210.21	209.43	208.64	208.85	210.06	208.37	210.16	210.04	209.66	212.33	209.68	211.04	210.23	209.09	207.57	208.86	209.6	210.52	209.64	210.83	209.92	209.37	208.85	210.36	209.64	208.53	209.89	209.03	209.44	210.86	209.17	209.94	211.02	210.08	209.58	208.84	209.71	210.54	210.35	208.9	211.11	209.97	208.79	209.36	209.69	207.57	211.39	209.86	209.73	208.8
203.51	203.28	203.61	202.65	203.55	202.64	203.98	203.77	202.99	201.98	205.4	203.59	203.63	201.67	201.22	202.8	202.68	203.87	203.8	203.29	202.77	204.1	203.24	203.11	203.72	202.63	205.22	205.31	202.06	202.45	203.75	203.29	200.44	202.21	204.24	201.17	204.86	202.9	202.3	202.57	203.77	203.09	204.56	202.41	202.43	203.6	203.38	204.05	203.52	204.01
209.45	210.53	210.24	210.84	208.19	209.71	207.86	207.08	207.76	208.22	208.42	207.19	208.52	211.27	208.78	209.21	207.8	208.01	208.06	208.2	207.8	207.86	207.53	209.14	207.57	208.08	208.12	207.78	210.49	208.78	209.06	209.77	209.46	208.17	208.79	207.74	207.92	209.69	209.21	209.1	209.01	207.84	208.77	206.98	207.9	208.9	208.2	208.12	208.11	207.49
213.94	211.51	211.44	211.2	212.28	213.32	212.38	211.59	211.23	210.86	211.58	212.55	212.15	210.07	212.55	210.87	209.89	211.78	210.82	211.93	211.73	211.03	213.25	211.98	212.23	213.82	212.99	211.53	210.93	210.37	212.1	211.26	211.13	212.58	210.69	213.55	211.39	211.29	210.56	210.86	211.04	211.44	212.24	211.45	210.76	211.52	212.83	212.27	212.25	211.48
208.06	205.13	207.16	207.83	206.94	206.27	206.82	207.12	207.26	206.23	206.61	207.81	207.06	207.93	207.68	207.94	208.16	207.89	207.98	209.89	207.43	209.15	207.59	207.45	208.13	205.24	209.6	205.74	208.12	207.41	208.33	208.29	206.59	208.53	206.49	208.48	207.35	208.61	210.01	207.09	209.78	208.29	207.89	207.77	207.93	206.66	206.86	209.24	207.8	207.68
199.23	200.77	198.87	199.13	201.17	200.09	200.48	200.96	201.5	201.77	199.53	200.58	199.64	199.56	200.58	201.02	202.46	199.57	198.63	199.62	199.95	200.21	200.08	199.85	201.12	200.09	200.92	198.73	200.71	199.46	202.37	201.61	200.1	201.22	200.68	199.8	201.13	201.08	199.07	200.06	199.18	199.54	198.35	198.54	200.79	200.65	200.46	198.95	201.75	197.71
202.75	204.31	203.81	202.32	205.42	203.63	202.65	203.86	204.34	201.75	202.47	204.89	202.87	203.71	205.29	203.01	205.22	204.47	204.78	204	202.39	204.1	202.59	205.46	203.5	204.94	203.65	206.3	203.46	202.61	202.97	203.67	203.54	204.5	203.28	202.85	207.29	204.07	203.89	203.86	203.11	204.83	204.59	205.18	204.42	205.58	203.79	202.94	204.5	203.66
208.57	208.81	208.03	208.27	207.86	207.2	207.56	208.15	209.15	208.06	210.16	207.76	208.94	209.4	207.3	208.66	208.46	208.07	208.44	208.71	206.45	209.28	207.55	208.61	208.34	209.13	209.6	209.91	208.82	209.38	209.67	208.45	210.36	209.03	209.46	209.42	207.32	209.02	208.05	208.79	207.58	208.87	208.91	209.26	208.56	207.46	208.21	207.24	209.18	208.87
218.95	217.96	218.43	218.96	219.25	216.8	217.67	217.58	216.97	218.81	217.11	217.42	217.98	216.52	220.22	217.06	217.44	216.43	218.89	218.48	217.64	217.81	217.64	217.38	217.56	218.78	217.85	216.96	217.71	219.4	216.86	217.67	217.63	217.58	219.17	218.36	217.83	217.35	216.25	218.91	217.44	218.45	217.3	216.72	218.38	217.78	217.38	217.06	217.48	216.93
203.8	203.94	201.48	202.8	201.29	204.15	204.05	203.49	203.64	203.92	202.18	204.13	203.48	205.03	204.32	205.29	202.82	203.54	204.39	204.4	204.93	203.84	202.39	203.77	203.86	202.68	204.73	204.1	204.45	202.59	203.63	203.25	204.42	203.38	202.39	203.4	204.09	203.81	204.61	204.31	203.72	205.67	204.19	204.42	203.95	202.26	203.13	204.21	204.79	204.91
199.69	199.71	201	199.92	198.35	200.61	201.11	198.81	200.14	200.35	199.05	200.61	199.11	198.65	199.31	199.32	198.23	200.74	198.69	200.34	197.8	199.46	199.53	198.58	201	199.67	199.45	200.45	199.74	198.44	200.18	198.46	198.82	198.98	200.35	197.06	200.01	198.35	199.64	199.51	199.48	199.82	198.97	200.1	200.09	198.5	198.86	198.66	199.78	199.11
211.88	209.99	211.36	213.15	212.74	210.71	211.58	211.19	212.08	213.22	211.8	210.35	211.1	212.18	212.49	210.9	211.87	210.08	212.26	212.84	212.54	211.7	211.45	212.16	211.53	212.08	211.68	210.77	211.79	212.17	211.8	211.07	211.89	211.04	212.17	211.93	210.56	211.85	210.9	211.53	210.82	212.35	209.85	212.15	212.09	212.11	211.86	210.59	212.87	210.15
203.79	202.75	204.4	204.72	204.34	204.16	205.13	203.61	205.47	202.46	204.18	204.02	204.1	203.57	202.58	203.03	204.28	204.31	204.29	205.6	204.21	205.38	203.72	204.39	203.4	202.06	204.9	204.7	203.14	203.94	204.85	204.83	205.28	203.77	202.19	204.78	202.92	202.62	203.98	203.38	202.84	202.95	204.56	202.85	202.71	204.65	204.87	204.87	205.13	203.84
202.24	202.28	202.37	202.85	203.49	202.66	200.84	202.28	202.15	203.11	201.72	202.79	202.9	201.46	200.47	203.7	202.02	203.32	202.35	202.53	202.13	200.92	202.17	201.83	202.9	202.08	202.61	203.46	202.33	201.07	203.26	203.62	201.93	203.32	203.32	202.79	203.08	202.01	201.39	202.33	201.69	202.34	202.52	200.97	201.75	200.66	203.02	202.41	201.83	201.92
203.85	203.13	204.53	202.85	203.37	203.06	204.1	203.93	203.42	203.58	202.67	203.69	203.21	205.04	204.97	204.14	203.93	203.12	204.21	202.97	204.63	203.05	203.14	203.01	204.28	203.48	203.67	202.31	202.67	203.54	201.74	203.8	202.88	205.42	203.52	205.19	203.94	202.76	202.98	204.64	203.17	202.74	203.32	203.44	204.3	203.77	203.78	204.6	204.18	203.6
208.59	208.48	209.25	207.79	209.17	209.58	207.91	207.84	209.82	209.29	209.69	208.16	208.48	209.05	207.95	208.48	209.4	209.52	208.68	208.28	207.59	208.63	209.41	208.53	207.8	209.77	209.44	206.46	210.25	208.26	208.74	208.85	209.29	210.66	210.16	209.7	209.08	209.01	207.21	208.02	207.64	209.55	208.68	208.45	207.97	209.1	209.7	208.09	208.75	206.56
207.82	208.21	208.92	209.79	207.02	208.28	208.07	209.38	208.59	209.25	207.47	209.4	211.24	208.69	210.13	210.07	210.82	208.3	209.23	208.63	209.23	208.32	208.17	209.01	208.09	210.13	208.71	209.26	210.52	208.84	209.27	210.16	207.54	207.95	208.7	210.38	207.94	208.35	207.86	208.59	209.59	208.74	208.6	208.32	208.78	209.8	209.1	208.55	209.23	209.99
210.35	208.21	207.81	209.05	208.77	209.83	207.83	208.47	207.62	208.88	209.74	208.1	208.38	209.67	207.47	208.23	208.81	209.08	206.71	208.89	209.08	208.05	208.85	208.22	209.26	207.65	207.35	208.57	208.41	208	209.53	207.41	209.48	207.44	208.93	209.39	208.63	209.82	208.31	209.28	207.82	208.73	208.48	207.61	208.59	207.56	208.84	210	210.05	208.94
198.79	199.8	199.33	199.83	201.96	200.49	198.83	199.78	199.6	197.67	199.24	200.16	200.19	199.41	198.99	200.65	198.88	199.62	199.29	199.14	199.29	199.03	199.69	200.87	199.62	200.08	199.53	199.91	199.05	199.04	198.5	198.43	199.6	197.81	199.77	200.03	198.78	199.22	199.05	199.3	198.63	199.46	199.68	199.48	198.98	198.35	199.41	199.98	199.66	197.54
194.6	194.48	192.63	192.93	193.83	193.73	194.22	193.97	195.52	192.91	195.03	193.81	194.69	193.91	194.13	193.83	193.41	194.1	192.91	194.24	194.1	194.64	192.66	194.24	195.69	194.63	195.35	193.61	193.82	193.88	195.72	195.16	193.54	195.42	192.67	191.93	195.09	194.64	193.76	194.92	194.37	194.75	194.27	195.3	192.31	194.9	194.78	195.12	193.13	193.66
206.09	203.15	203.54	203.44	203.59	202.72	204.13	203.18	202.51	204.67	203.77	204.6	203.11	203.43	204.81	203.5	203.82	203.2	203.86	203.51	205.37	203.52	203.69	203.11	203.9	203.48	202.7	204.31	203.55	204.47	203.54	203.13	205.08	202.65	204.58	204.49	203.18	203.46	202.86	203.1	204.05	203.76	204.32	205.23	202.81	203.11	205.61	205.65	204.87	203.1
199.57	199.54	199.84	200.02	200.38	199.04	200.19	198.88	200.06	198.75	200.23	198.57	198.88	198.44	197.84	199.71	200.23	199.18	199.24	199.48	198.01	198.81	199.11	199.99	199.35	199.14	200.96	200.34	200.09	199.99	200.75	200.02	200.82	199.59	198.84	200.69	198.29	199.44	197.52	200.9	199.1	200.28	200.79	198.2	200.25	199.61	197.51	198.99	198.54	199.44
197.81	199.04	198.26	198.75	198.1	197.64	198.46	197.9	198.96	197.55	197.32	198.49	197.35	200.31	198.72	197.45	199.41	198.74	198.34	199	199.38	199.17	198.8	199.83	198.98	199.63	197.95	198.98	197.39	198.05	198.29	199.53	199.28	198.54	198.95	197.4	199.49	198.14	198.56	198.13	198.71	197.68	199.57	200.09	199.05	198.49	199.15	199.09	197.08	198.34
198.75	199.94	196.95	196.93	198.61	198.56	196.97	197.77	198.15	199.5	198.94	197.58	198.2	199.37	199.36	200.73	199.18	198.74	197.96	198.46	198.33	199.09	199.97	197.56	198.42	197.12	198.44	198.53	198.68	198.66	199.27	199.33	198.32	199.23	198.58	199.9	198.59	197.4	200.01	200.27	199	198.89	199.49	199.57	197.59	197.69	198.45	199.16	197.99	198.05
216.92	216.54	216.92	217.72	216.5	216.32	217.76	215.57	216.36	216.18	216.29	219.21	219.14	216.89	217.36	216.18	215.74	217.44	217.43	217.13	215.14	218.21	217.07	217.52	217.78	216.69	216.09	216.57	217.59	215.78	218.59	217.7	217.51	218.26	215.68	218.53	217.26	217.89	216.84	216.6	216.25	219.58	218.52	218.91	216.45	216.34	215.92	218.09	216.23	218.03
205.02	203.88	204.25	203.89	203.79	204.33	204.07	203.78	203.78	203.58	202.66	203.97	203.61	204.29	204.38	203.37	204.77	204.2	203.9	203.55	203.14	205.19	204.44	202.84	205.36	202.61	204.18	202.53	204.04	204.27	203.34	203.4	203.17	204.52	204.13	203.12	203.43	202.69	203.08	201.45	204.23	203.38	201.95	204.66	202.8	204.08	202.69	202.72	203.61	204.44
200.2	200.35	198.2	201.18	200.72	200.11	199.09	199.64	199.82	201.08	198.03	197.41	199.96	198.57	199.4	198.62	200.76	199.52	200.98	198.6	200.22	198.66	199.65	199	199.33	200.42	200.82	198.88	199.88	200.39	199.87	199.58	200.71	200.04	199.98	199.84	200.01	201.74	199.77	200.33	199.38	199.55	200.52	200.1	197.86	199.34	200.16	199.2	198.69	200.05
203.38	202.23	203.57	203.51	202.55	202.77	203.9	203.11	203.32	204.16	205.57	204.11	203.16	204.5	204.1	204.9	205.66	205.09	204.85	204.16	202.89	203.88	206.2	202.96	204.11	204.6	204.09	204.78	204.63	203.95	202.68	204.14	203.98	203.8	205.49	202.97	202.71	205.12	204.62	205.14	203.05	204.29	203.83	204.52	203.17	203.44	202.91	204.67	204.32	205.69
207.68	206.98	207.97	207.88	208.11	207.28	209.7	207.34	208.31	208.56	207.87	208.44	208.38	207.29	206.9	207.08	208.45	207.29	206.9	208.28	208.05	207.54	208.74	208.85	207.02	208.6	208.02	207.52	206.91	207	206.48	207.85	208.41	207.05	207.51	207.84	205.86	207.23	207.77	206.6	206.55	208.19	207.06	207.14	208.19	207.33	208.29	208.35	207.59	209.09
203.65	205.59	203.8	203.48	204.67	205.5	204.83	206.15	204.69	204.25	204.7	204.86	204.18	202.97	203.28	205.1	204.42	203.01	204.17	202.76	203.03	204.98	203.47	204.14	203.66	204.18	203.56	204.64	203.2	203.15	205.97	203.78	201.85	203.4	203.03	204.1	204.26	203.64	204.28	203.79	205.14	203.63	204.34	203.21	203.77	204.38	203.51	203.88	204.14	203.67
212.93	210.23	211.32	211.13	210.79	212.28	210.26	212.38	212.96	211.94	211.07	211.86	211.11	213.4	210.35	211.89	213.63	209.88	211.57	210.78	211.88	211.58	211.89	212.09	211.24	212.5	211.87	211.82	211.53	209.69	211.96	211.53	212.61	210.36	211.12	212.85	211.28	210.88	211.62	212.06	210.35	212.83	210.62	212.26	212.41	211.59	212.29	210.58	213.36	211.7
207.38	208.39	208.51	207.73	208.53	208.82	208.02	207.67	208.51	207.84	206.57	208.38	206.56	207.92	208.31	208.72	206.2	207.6	207.6	208.69	206.85	208.19	209.3	207.99	207.51	208.92	206.65	207.07	206.89	206.94	207.66	206.88	209.21	208.73	206.74	207.31	209.08	207.93	208	207.7	206.66	208.01	206.93	207.96	208.31	207.46	207.98	208.64	206.46	207.12
202.19	204.52	203.22	203.8	203.76	204.51	204.62	201.21	204.43	203.69	203.6	203.02	203.5	205.42	202.98	202.7	202.76	203.25	201.76	204.48	204.38	204.6	204.88	203.05	204.55	204.02	202.71	203.77	203.26	205.39	205.13	203.77	202.61	205.66	203.37	203.2	204.94	204.76	205.73	203.93	201.66	203.93	202.63	204.1	204.51	202.84	204.06	204.01	203.1	202.47
201.88	200.93	201.41	201.57	201.09	201.81	201.76	201.49	200.13	201.06	200.81	202.13	201.73	202.04	202.35	202.18	201.47	201.29	201.63	200.93	201.58	201.32	201.59	202.53	201.52	201.46	200.91	201.11	201.62	202.27	201.62	200.59	202.01	199.79	202.22	201.75	200.94	201.57	202.12	200.21	200.96	200.7	201.63	202.73	200.68	200.12	202.82	202.67	200.49	200.16
200.92	202.04	202.93	203.37	203.48	202.78	203.74	201.98	202.6	203.28	201.21	203	201.45	203.66	200.71	201.55	203.65	201.16	202.79	202.77	202.35	201.54	202.42	203.35	202.63	201.76	201.86	203.2	202.84	202.83	200.71	201.29	202.06	201.28	201.51	201.83	203.16	202.12	201.72	200.4	202.05	201.98	203.39	205.47	201.03	202.62	202.84	202.83	201.07	200.41
211.31	211.53	211.99	211.6	211.76	212.19	212.53	210.94	212.18	209.63	212.84	211.26	212.02	212.82	212.18	211.46	211.27	211.53	212.26	212.12	211.17	210.3	211	211.37	212.56	210.58	212.43	212.47	211.95	212.67	211.54	211.88	212.01	211.46	211.95	214.08	212.73	213.37	212.51	210.56	211.99	212	210.67	210.93	212.3	211.04	212.18	210.15	211.83	212.91
209.53	209.64	210.36	210.6	209.63	210.67	209.43	209.08	210.36	208.4	209.61	208.21	210.94	209.15	207.63	211.73	209.41	209.47	208.88	208.79	210.54	209.39	208.78	210.38	209.59	208.42	209.72	209.76	210.18	209.93	209.9	209.51	209.34	208.89	209.08	209.23	210.05	211.9	208.64	208.56	209.51	208.01	209.66	209.25	209.84	210.64	207.16	208.75	209.5	209.34
212.78	212.28	212.25	213.63	212.2	212.13	212	214.36	213.44	214.14	211.54	212.05	212.15	211.64	212.74	213.21	212.68	212.33	213.13	212.18	212.66	210.25	210.7	212.37	212.91	212.83	211.62	212.43	211.1	212.63	213.04	212.87	212.4	213.26	212.92	212.6	210.69	212.45	213.21	211.23	212.1	213.31	212.03	212.67	212.48	213.02	212.92	212.55	210.96	212.23
195.16	196.16	194.03	194.65	195.69	195.81	195.55	193.96	195.45	195.09	193.95	195.89	194.73	196.1	195.36	194.77	196.86	195.28	194.99	194.83	196.32	194.46	195.59	197.78	195.45	194.25	197.25	194.43	194.22	195.53	195.46	194.61	193.27	195.59	195.63	196.1	195.26	196.12	196.85	197.26	195.8	196.32	197.15	194.56	195.38	192.03	196.89	194.88	196.04	195.05
204.14	204.54	203.51	204.99	204.06	204.42	202.66	202.58	203.06	205.06	204.87	203.91	205.16	205.44	204.11	203.26	205.22	205.32	204.4	204.58	203.98	203.87	205.43	204.17	204.11	203.55	204.94	204.58	205.18	204.94	204.22	203.35	205.5	204.06	205.39	205.22	205.09	203.87	204.4	203.71	205.39	203.26	203.34	204.14	204.59	203.54	204.07	206.15	204.44	203.79
204.89	205.03	206.34	205.58	206.82	206.42	205.72	206.27	205.68	206.13	205.38	207.48	206.78	206.17	206.94	205.02	205.99	208.01	206.99	207.22	205.83	207.26	207.85	205.5	207.11	206.95	208.28	205.71	207.04	204.98	206.45	206.62	206.74	205.97	205.17	208.12	206.12	207.23	205.66	206.78	206.15	208.51	206.49	207.8	206.24	207.86	207.3	206.37	206.64	205.38
207.97	209.26	209.28	207.55	208.53	210.1	208.24	208.69	209.65	209.94	208.75	208.21	208.72	209.79	208.86	208.99	208.32	206.44	209.5	208.22	207.96	208.04	209.63	208.25	207.85	208.29	208.18	208.56	207.48	208.14	206.81	208.51	209.29	208.67	208.54	207.08	207.52	208.7	207.25	208.81	207.17	207.08	208.43	209.33	208.74	207.69	208.22	207.48	208.43	207.74
205.6	205.13	204.78	203.59	203.83	203.85	205.77	204.63	205.82	204.77	204.51	202.58	205.2	205.31	204.53	206.8	205.57	205.91	204.22	204.78	204.97	204.47	203.74	206.11	204.94	205.58	204.87	205.78	204.35	206.78	204.43	204.45	204.53	205.3	204.83	206.89	204.48	206.16	204.18	206.69	204.36	205.18	204.08	206.45	205.75	204.24	202.98	204.26	204.52	205.18
204.26	204.73	203.3	203.61	203.15	204.48	204.48	202.96	202.81	203.76	204.3	204	204.58	204.98	203.79	204.49	203.82	204.38	203.98	202.54	204.01	203.92	203.73	202.6	203.76	204.97	202.41	203.58	203.25	203.03	204.37	203.32	205.96	203.78	204.08	202.98	203.61	204.15	202.66	203.45	204.14	202.01	204.69	203.77	205.17	204.34	205.05	202.65	203.22	203.84
208.62	209.58	205.26	208.67	207.98	206.61	208.74	206.2	208.01	208.34	207.66	208.68	206.86	208.6	206.09	208.24	207.19	207.21	206.89	207.64	207.91	208.6	207.09	207.09	208.73	207.68	209.71	207.26	208.3	207.45	208.3	208.85	208.38	207.36	208.73	209	206.88	207.09	207.58	205.13	207.6	208.05	207.88	207.31	209.35	207.85	207.66	207.29	207.41	207.57
213.26	211.11	212.15	212.66	212.13	211.68	212.14	212.16	211.78	212.75	213.29	211.12	212.01	212.54	211.71	212.63	213.59	212.98	212.08	212.19	212.14	212.18	212.97	213.21	211.76	212.1	212.76	214.33	211.69	211.51	213.8	213.1	212.7	213.79	212.81	211.69	213.17	212.33	210.42	212.49	210.9	212.85	210.47	212.39	211.91	212.93	211.77	212.5	212.06	213.43
217.49	218.31	217.96	216.76	218.29	217.79	218.33	218.96	217.44	216.75	219.88	217.85	218.58	219.8	218.11	218.04	218.67	217.04	217.85	218.38	216.41	217.99	216.71	217.74	218.3	218.77	215.37	217.37	216.28	217.33	218.13	217.85	218.5	217.1	218.55	217.9	218.18	217.23	217.7	218.15	216.93	219.19	217.66	218.25	218.77	220.01	217.52	218.13	215.39	217.21
216.61	219.54	217.2	218.98	218.6	215.96	216.78	219.14	216.49	217.32	217.78	217.57	219.94	216.06	216.89	218.56	216.62	217.07	216.9	217.9	217.87	217.97	218.13	217.04	217.55	218.32	218.28	217.13	217.3	219.45	217.47	218.93	219.02	217.16	217.56	217.91	218.66	218.2	217.2	219.12	217.66	216.73	217.51	218.41	216.42	217.68	217.78	216.17	217.4	216.96
210.19	208.77	209.95	208.52	209.79	207.57	209.17	208.45	208.3	208.5	207.77	209.56	209.22	208.72	208.87	207.23	208.8	208.99	209.85	207.91	208.24	208.32	211.46	207.53	209.02	207.12	208.09	209.04	207.61	209.37	207.9	207.1	208.09	209.56	207.3	210.89	208.71	208.09	209.7	207.4	209.28	209.64	209.47	207.64	208.88	207.95	208.3	208.7	209.28	208.53
197.8	199.29	199.61	199.26	200.02	199.89	200.63	198.15	199.18	198.95	199.01	201.04	200.24	199.86	199.02	200.87	197.35	199.9	200.09	197.74	198.48	198.92	200.03	198.8	201.98	199.44	201.49	198.18	200.77	200.18	200.19	198.99	199.37	201.05	201.05	199.09	199.76	199.63	199.03	199	200.25	198.78	197.9	200.7	198.93	200.65	201.47	199.79	199.53	199.82
203.44	202.89	202.08	201.73	202.09	204.21	202.56	202.89	202.92	204.38	204.56	204.18	204.4	203.62	203.65	202.91	202.67	202.48	204.53	202.01	203.91	202.99	203.28	203.78	202.79	203.87	203.72	201.96	202.33	205.93	202.66	202.84	202.27	204.83	203.69	202.9	201.77	203.05	202.1	203.51	202.13	202.33	203.79	203.18	203.35	204.44	203.54	202.6	201.16	202.65
198.01	198.48	197.66	198.44	197.51	197.9	197.09	197.8	198.57	196.34	197.46	197.83	197.4	196.44	197.19	197.89	197.97	196.98	197.79	198.6	198.84	197.92	196.97	199.03	199.03	197.96	196.85	199.98	198.59	197.15	197.45	198.51	198.04	198.06	198.1	197.21	198.14	197.66	196.36	195.89	197.71	199.04	197.69	197.8	198.76	199.01	196.5	199.61	199	197.95
217.63	216.03	215.71	217.74	217.34	217.36	217.47	216.54	218.92	217.27	218.93	216.34	217.16	217.51	215.92	217.93	216.79	217.4	216.95	215.25	217.03	216.65	218.08	215.98	216.52	216.98	217.39	216.34	218.87	216.51	217.43	216.19	219.81	218.62	216.32	218.22	216.26	217.27	217.32	217.85	217.92	216.93	216.94	216.54	217.68	215.65	215.91	216.57	216.92	216.59
207.68	208.04	206.05	207.13	207.01	206.61	208.02	207.84	209.2	206.56	209.21	207.72	207.36	206.65	207.93	207.48	208.26	206.72	207.81	208.18	206.77	209.18	207.96	205.95	207.03	208.75	208.25	208.49	208.3	207.12	206.54	207.24	205.66	206.7	207.38	206.23	207.53	206.66	208.93	206.95	208.09	206.52	207.68	207.12	207.36	207.61	208.32	207.13	206.22	207.59
210.42	211.01	211.19	212.06	210.5	212.47	210.88	212.32	210.94	212.59	210.56	211.66	211.8	211.49	212.38	212.38	212.97	212.59	213.13	211.49	212.14	211.64	211.32	212.32	211.88	211.47	211.18	211.6	212.41	212.67	210.39	209.34	211.31	211.8	212.02	211.89	213.93	212.25	212.15	211.54	209.82	211.59	211.76	210.4	212.59	213.13	211.47	210.18	211.53	212.1
198.13	197.67	198.66	198.05	200.14	197.06	197.95	196.16	198.46	198.4	198.28	197.95	197.18	198.4	200.2	198.28	196.43	199.27	197.36	196.38	198.19	197.08	196.61	199.18	196.29	198.63	196.8	197.7	197.7	197.91	198.71	198.53	197.18	198.68	198.46	197.68	197.72	196.87	198.98	197.53	197.08	197.92	196.64	197.74	198.91	197.99	198.48	197.38	199.46	197.43
196.77	198.08	197.84	197.26	198.68	198.33	197.56	197.61	197.09	197.34	197.7	198.05	198.22	198.78	196.97	198.17	197.83	196.98	196.35	199.14	198.16	197.7	197.44	197.44	199.64	198.45	198.46	199.26	197.99	197.55	197.6	195.98	197.81	199.72	197.87	197.3	199.12	198.19	198.31	198.34	197.95	196.82	197.88	198.12	198.32	198.78	198.04	199.54	199.4	197.94
198.74	200.17	200.12	198.98	200.12	200.58	201.39	199.37	198.75	200.12	199.67	200.29	199.19	199.07	201.85	198.93	200.33	199.41	199.27	198.85	196.99	200.28	199.69	198.28	199.24	200.18	198.82	201.31	200.39	199	200.14	200.93	201.18	199.89	200.14	200.36	199.29	198.99	199.47	200.26	200.93	200.08	199.5	199.61	198.97	199.67	199	199.45	198.52	198.74
207.58	207.63	208.24	207.5	206	208.52	209.05	208.14	206.96	207.82	208.75	208.04	207.99	209.28	206.71	207.18	206.55	206.44	207.98	207.45	206.28	207.16	208.56	208.09	207.12	209.61	207.26	208.97	208.3	207.59	207.46	207.21	207.77	207.55	210.68	208.06	208.9	207.37	208.88	208.63	207.66	208.47	207.64	208.36	206.64	208.02	208.97	208.32	209.09	209.21
198.25	201.36	200.35	197.95	200.38	199.01	200.71	198.97	200.2	200.47	199.79	200.94	198.79	200.82	199.66	200.45	200.08	199.36	198.58	198.65	199.45	199.95	199.34	199.84	199.29	197.78	198.45	200.13	198.64	199.52	198.16	199.49	199.47	198.82	199.08	199.79	200.69	198.43	197.95	202.74	199.21	198.91	199.71	199.24	199.79	198.73	198.6	199.21	199.32	197.83
204.21	203.74	202.82	202.09	203.59	203.68	202	200.88	204.34	204.18	202.91	202.34	203.19	204.34	203.73	202.87	204.59	205.31	203.27	203.71	203.78	204.04	203.78	203.89	202.34	203.74	201.94	202.64	205.72	201.94	204.03	201.67	201.69	202.76	203.3	203.71	202.35	203.12	203.92	203.27	203.37	204.32	202.12	201.96	202.63	203.18	203.48	203.27	203.98	203.21
212.26	213.7	212.35	211.26	214.1	212.9	212.59	214.1	211.94	213.91	211.49	211.77	211.73	212.88	211.45	212.05	211.21	212.04	212.7	212.48	213.16	213.37	211.97	212.61	210.98	213.15	213.65	211.17	213.02	213.05	213.26	212.18	211.18	213.93	211.94	213.58	212.79	211.06	212.11	212.3	212.58	212.96	211.67	212.42	211.93	213.04	213.44	213.19	212.43	212.13
213.07	211.79	212.05	213.58	212.29	211.87	213.44	213.09	212.06	213	212.74	212.73	212.93	212.06	213.86	212.33	214.4	213.67	212.54	213.08	212.67	215.2	211.59	213.95	213.16	213.74	212.93	213.29	213.4	213.8	214.08	213.51	212.85	214.56	212.32	212.3	211.97	212.82	213.31	212.82	213.87	213.18	211.63	213.33	212.61	210.89	212.9	213.27	214.85	213.43
208.1	208.38	206.47	209.83	208.85	208.8	208.8	207.45	207.6	206.48	207.4	207.8	207.16	208.22	208.6	209.96	209.16	208.42	209.28	208.49	209.68	206.86	207.33	208.75	209.04	208	208.19	207.85	209.01	209.16	209.24	207.77	209.65	207.27	208.72	208.61	208.79	209.05	208.66	210.08	208.93	208.89	207.15	208.87	207.64	208.38	207.41	208.46	209.31	207.84
213.37	212.91	212.94	214.15	213.67	213.02	213.74	212.04	213.02	214.03	213.5	214.93	214.5	213.72	213.45	213.53	212.87	214.2	212.92	213.13	213.31	213.06	212.73	213.44	211.75	212.17	214.88	213.6	214.02	213.07	213.26	212.2	212.72	213.21	212.27	212.49	213.76	212.68	212.24	213.99	213.47	212.71	212.45	214.13	213.1	211.57	210.53	212.29	213.1	211.53
201.9	202.92	203.74	201.05	202.84	201.21	201.96	204.09	201.44	202.3	201.82	201.72	203.21	202.06	202.51	203.97	203.01	202.52	204.03	202.19	199.44	202.38	203.1	201.64	202.74	203.06	203.5	201.77	202.78	201.3	203.04	202.96	204.09	203.06	202.07	201.83	203.12	204.16	203.16	201.91	203.07	202.8	201.63	201.43	203.38	203.9	202.15	202.87	202.26	201.92
203.04	204	203.69	203.5	203.48	203.65	202.92	204.15	203.68	203.44	201.88	202.77	204.11	204.75	203	203.68	205.21	203.03	204.31	202.7	202.2	200.79	205.51	202.67	203.43	202.93	202.8	203.27	204.09	205.25	204.6	204.37	202.7	203.34	204.81	205.33	205.48	204.15	203.48	202.66	203.71	205.54	202.88	203.87	203.05	202.65	204.94	202.55	203.2	204.05
205.76	204.83	205.52	203.53	206.5	202.97	203.84	204.8	204.29	205.73	204.61	204.27	204.63	205.97	204.07	204.96	204.26	204.74	206.69	205.36	204.77	204.12	206.7	204.1	202.8	205.21	204.36	205.16	206.04	205.1	203.67	205.94	204.83	204.33	203.9	204.73	205.09	204.89	203.54	205.15	205.65	204.76	205.25	207.34	206.42	206.04	205.62	204.99	204.91	206.86
208.44	209.68	207.82	208.51	209.39	207.29	209.41	209.99	208.3	209.55	207.62	208.56	208.56	208.93	208.8	206.87	207.91	207.8	207.92	209.05	209.32	207.05	208.29	209.72	209.53	208.68	207.85	208.41	209.67	207.53	206.57	208.01	208.79	208.32	208.8	209.21	209.73	207.84	210.12	209.75	209.34	208.41	206.95	209.31	208.43	208.16	210.33	209.61	210.76	207.9
198.48	200.96	201.48	200.24	201.01	200.11	200.96	200.95	201.7	202.57	199.65	200.9	202.86	201.26	201.49	200.79	202	201.65	200.08	201.51	201.39	201.4	202.03	201.64	199.16	202.14	200.24	200.65	201.42	201.66	201.04	201.63	201.18	201.64	201.59	199.71	200.62	201.5	202.23	200.62	200.93	203.57	201.2	200.65	202.29	200.34	201.14	201.17	200.43	200.11
211.57	211.84	211.86	213.47	210.97	212.22	212.68	211.4	212.03	213.52	211.03	212.24	212.13	210.2	211.04	211.73	212.96	213.29	212.15	212.73	210.46	211.19	211.46	211.78	210.61	212.07	209.56	211.01	213.03	212.94	211.76	211.76	211.39	211.76	211.75	211.61	210.73	212.67	212.82	210.9	211.09	212.85	212.72	210.73	211.39	212.48	212.01	211.2	212.16	212.42
204.91	206.32	205.34	206.22	205.07	205.03	205.17	205.95	205.12	204.95	203.47	204.13	204.21	204.44	204.76	204.4	205.89	205.62	203.72	204.87	203.62	206.01	203.51	204.57	201.94	205.39	205.83	204.37	205.16	204.95	205.36	205.32	205.41	205.72	204.82	203.18	205.65	204.45	204.11	203.76	205.06	203.79	203.9	204.45	204.56	203.09	204.61	205.84	205.28	204.64
207.68	209.02	208.5	208.06	210.57	207.8	208.27	207.83	207.44	208.02	208.83	207.44	207.91	208.47	208.89	210.03	208.53	207.72	209.13	208.06	207.86	207.75	207.97	208.47	208.1	208.43	208.53	209.51	207.05	208.68	208.87	208.51	208.69	209.26	207.71	207.13	209.43	208.82	209.95	209.7	208.4	208.97	208.55	209.43	209.61	209.02	208.63	207.89	206.89	207.58
209.27	209.21	207.51	208.69	208.33	207.83	207.67	208.86	210.36	208.42	207.91	209.75	208.58	206.88	208.21	209.6	207.19	208.41	208.37	209.08	208.72	208.13	208.69	208.65	208.87	207.66	210.5	208.42	209.06	207.81	207.12	208.03	209.6	209.27	207.59	209.48	210.34	209.2	208.78	208.87	207.9	209.44	207.86	208.13	207.31	206.97	207.93	209.91	208.37	206.72
209.87	210	207.78	208.29	210.48	210.65	209.68	210.63	209.36	209.65	209.44	210.99	209.05	207.8	209.99	210.83	209.66	209.6	208.59	209.16	209.24	210.23	211.08	208.89	209.79	209.46	209.62	209.86	208.4	209.51	210.78	207.82	208.43	209.33	209.32	209.15	210.4	208.78	210.33	208.7	209.27	209.49	210.88	209.03	208.53	210.33	209.92	210.25	210.24	208.6
203.5	203.38	203.68	204.17	203.69	202.78	204.44	204.37	203.89	203.81	202.88	204.13	203.54	201.56	206.13	205.42	202.79	204.27	203.71	203.72	203.59	202.88	206.07	203.27	203.76	204.67	203.06	204.93	203.62	204.3	203.91	204.23	204.48	205.39	203.58	203.36	204.68	204.44	203.32	203.65	203.2	204.42	205.17	205.19	203.38	204.37	202.91	203.56	205.27	203.12
213.25	212.12	212.71	212.09	211.73	213.37	212.57	212.23	213.03	212.88	213.79	213.8	211.6	211.47	210.98	213.57	213.11	212.63	211.21	211.42	212.93	213.74	213.49	212.55	211.41	209.27	212.99	212.71	212.07	212.94	212.81	212.74	213.73	212.43	212.14	213.21	212.75	212.45	212.05	211.25	212.93	213.16	212.55	214.25	212.36	211.15	212.8	212.22	213.13	211.94
205.12	203.82	202.77	205.2	206.97	204.4	204.46	204.7	205.63	205.77	204.29	205.58	205.35	204.56	204.63	205.55	205.94	204.29	206.14	204.37	204.52	204.16	205.7	204.83	204.25	203.71	205.13	205.05	203.48	204.46	203.93	205.78	203.83	203.82	204.44	204.73	205.88	205.2	204.36	203.77	205.05	204.54	205.85	203.83	204.14	204.41	203.79	205.27	203.63	205.09
212.43	212.05	212.69	211.61	212.02	213.96	212.88	213.28	214.33	213.37	214.21	216	212.88	212.66	213.53	212.13	213.31	211.59	212.29	212.08	213.12	213.9	211.58	212.52	211.84	212.73	213.62	214.42	213.86	213.71	213.88	212.72	212.95	213.71	213	212.7	213.41	214.13	213.19	213.23	212.93	212.46	213.48	212.15	213.22	212.08	214.01	212.72	213.84	212.66
211.68	212.37	210.78	210.71	210	211.26	212.38	213.25	212.1	212.76	211.89	210.37	213.25	212.2	211.28	211.04	212.32	212.8	212.3	213.32	213.61	213.61	210.81	210.83	213.57	210.47	212.02	212.4	214.21	212.27	212.07	212.9	213.24	212.95	211.54	210.6	212.98	212.05	211.07	212.01	212.22	210.02	211.93	211.27	211.66	210.35	213.19	212.92	211.99	212.27
202.81	202.23	205.01	201.95	203.27	203.01	204.03	202.75	202.55	203.93	204.63	203.93	202.42	202.93	203.05	203.2	203.23	203.45	202.14	202.87	203.31	201.65	202.8	201.68	202.14	202.21	203.17	203.18	204.17	202.54	201.86	204.52	204.69	203.21	203.58	204.03	202.79	203.49	203.3	202.87	202.97	204	202.47	203.23	201.95	205.9	202.46	202.25	202.9	203.87
204.7	202.76	202.25	203.86	203.91	202.66	203.08	203.6	203.66	203.73	202.96	203.89	202.43	203.03	202.23	203.62	205.88	204.87	203.57	203.93	202.32	202.77	203.43	204.22	202.31	202.06	203.15	203.74	204.97	203.72	204.13	204.66	204.28	202	201.93	203.14	202.3	203.8	203.34	203.91	203.78	202.21	201.94	202.3	203.23	204.08	203.96	203.44	202.43	203.84
205.72	208.81	207.92	207.7	208.69	208.17	205.56	207.42	206.43	208.02	206.59	204.69	209.08	209.48	207.81	208.07	206.47	206.71	208.12	206.64	207.15	208.02	207.29	208.39	206.61	206.46	208.48	209.46	208.99	207.66	208.61	206.7	208.55	207.52	207.82	208.5	208.88	205.89	207.69	209.44	206.27	208.85	206.58	207.4	208.23	208.99	208.4	206.61	207.41	207.45
202.26	202.75	202.33	201.81	201.34	202.77	202.06	203.37	200.35	202.21	201.56	203.98	201.55	203.47	201.99	202.95	203.61	203.17	202.77	201.68	200.55	203.84	202.87	201.64	202.21	202.44	201.93	202.79	202.99	203.03	204.22	200.66	201.7	201.3	202.71	201.78	203.91	203.4	202.27	202.87	203.96	202.39	201.97	201.48	202.9	202.51	201.79	202.67	203.62	202.67
211.54	212.48	210.67	210.95	211.84	211.7	211.86	211.22	212.24	211.94	212.63	211.28	212.31	211.41	210.49	211.45	210.16	212.91	211.55	211.49	210.36	210.34	212.79	211.16	210.91	211.5	211.63	212.01	211.29	212.09	212.15	211.47	211.65	211.55	213.02	211.19	211.38	210.28	212.67	211.03	211.51	210.34	212.16	210.9	210.61	212.2	210.87	211.65	212.4	211.3
209.06	209.5	206.81	208.46	208.12	207.91	209.49	209.56	209.12	210.85	207.96	208.42	208.94	207.15	207.78	207.4	208.19	209.73	209.29	209.1	209.35	209.49	209.21	210.19	207.02	209.06	210.09	208.3	207.75	207.49	208.11	208.01	208.1	208.15	208.96	210.31	209.16	208.61	208.67	210.66	208.01	208.99	208.19	208	209	207.55	208.25	209.6	206.92	208.14
208.72	209.2	208.26	209.46	209.89	208.37	209.83	208.65	207.85	208.91	208.1	206.64	208.4	208.02	209.72	209.17	209.01	207.8	208.05	208.75	207.99	209.95	208.26	208.38	207.36	208.34	209.02	208.98	207.34	209.79	209.12	208.54	207.72	208.68	208.22	207.34	207.75	207.92	209.94	208.48	208.25	210.23	210.43	209.35	210.26	208.47	209.97	208.55	208.21	210.36
202.91	204.08	204.06	202.75	203.76	203.89	203.77	203.63	202.38	203.31	202.09	203.12	204.8	202.5	202.95	203.28	205.12	204.3	202.61	203.54	204.04	202.64	204.7	203.84	203.69	203.49	202.18	202.71	203.75	203.06	203.14	204.91	203.43	203.06	204	203.19	203.69	205.48	202.3	201.63	201.9	204.26	203.99	202.8	206.3	203.11	202.85	203.8	203.98	203.21
198.26	199.82	198.9	199.15	200.01	198.66	199.74	199.21	201.84	198.59	198.8	200.1	199.5	200.5	199.59	200.35	199.79	199.3	199.58	199.1	199.22	198.81	201.14	199.62	198.97	199.94	199.32	199.97	199.35	199.86	199.24	200.11	198.7	199.05	199.71	198.61	201.25	199.58	199.49	198.86	199.48	198.04	199.2	200.54	198.92	201.02	199.71	198.69	200.96	199.42
208.45	208.04	209.39	207.48	208.77	208.15	208.62	209.56	209.12	207	209.73	209.89	208.57	208.33	209.97	207.84	208.62	208.81	208.16	209.34	207.34	207.56	208.62	207.23	209.11	208.46	208.42	209.44	207.11	208.39	207.14	207.69	207.9	206.85	208.4	208.91	208.61	208.57	208.61	208.16	210.03	207.62	209.24	207.72	209.4	208.65	209.27	208.77	209.37	208.56
210.59	212.12	212.47	212.03	213.73	213.14	211.7	212.14	212.32	212.34	212.76	211.13	213.57	212.93	213.25	213.56	211.76	212.16	211.94	211.8	212.63	212.27	213.75	212.55	213.65	213.55	212.74	211.57	214.25	212.68	211.06	213.33	211.98	211.96	213.53	212.05	213.04	213.58	210.74	212.4	211.68	212.09	212.81	211.45	211.67	212.65	211.94	213.3	211.53	211.56
207.84	207.53	208.15	208.88	208.84	207.24	208.43	208.06	208.5	209.84	208.44	207	207.76	207.63	209.33	208.25	208.49	208.5	208.67	207.2	208.42	210.73	208.15	208.44	207.29	207.57	207.84	207.72	208.17	207.4	206.35	207.88	207.69	208.73	207.77	207.15	207.2	207.73	206.55	208.13	206.43	207.99	207.89	207.48	207.46	208.45	206.82	208.05	206.34	208.38
206.66	207.88	208.12	206.55	207.9	205.83	207.36	206.61	208.17	207.37	208.04	207.05	206.76	208.51	207.96	206.68	206.73	207.8	208.02	208.15	208.25	206.64	207.81	206.79	208.58	208.41	208.44	207.32	207.5	208.05	206.87	207.98	207.07	208.89	208.46	209.18	206.91	207.21	208.24	207.23	206.55	206.25	207.72	207.89	206.77	207.64	208.23	208.2	208.59	207.03
204.09	207.08	203.87	206.25	205.17	206.34	207.64	207.04	206.31	205.74	205.89	205.47	204.92	206.26	206.32	207.68	205.82	206.37	205.99	204.78	204.99	206.46	206.61	205.64	206.34	206.74	206.71	205.27	205.9	206.06	206.72	206.2	205.39	206.19	204.84	206.34	203.68	206.2	205.75	206.72	204.51	204.5	205.49	204.43	207.12	206.77	204.8	206.03	204.68	204.57
198.41	197.46	197.74	198.39	196.92	198.59	198.39	199.27	198.51	197.31	198.42	198.57	197.11	196.98	196.89	197.12	198.3	197.71	198.57	197.73	196.83	196.81	199.06	199.26	196.73	197.44	197.37	197.8	195.95	198.37	197.06	197.45	198.8	197.76	197.02	197.41	197.48	198.99	198.93	198.08	198.37	197.34	198.78	197.99	200.32	197.53	198.01	198.99	198.63	198.43
208	209.76	208.84	207.65	208.45	208.17	208.55	208.15	207.35	209.38	209.75	208.35	209.93	208.09	209.13	207.43	205.83	208.7	210.22	208.43	209.08	207.66	210.45	208.35	210.58	208.34	209.75	208.47	209.18	208.87	209.14	209.53	209.03	209.84	210.15	207.1	209.79	210.42	207.99	208.02	209.05	207.22	209.75	209.11	208.35	208.42	207.86	207.8	209.34	209.03
212.11	213.14	211.94	210.81	213.13	211.4	211.68	211.33	210.73	211.24	211.77	212.03	212.93	212.04	209.17	211.07	212.08	211.42	212.57	212.59	210.53	211.5	213.93	211.7	211.58	211.07	210.45	210.95	211.88	212.93	211.81	213.35	212.01	211.33	211.66	211.99	211.5	210.69	211.41	212.4	212.51	212.05	213.14	211.8	211.81	211.4	210.85	211.6	212.36	212.47
208.71	208.71	207.72	208.53	209.81	209.78	209.85	208.33	210.24	208.84	208.29	210.63	207.85	207.74	207.69	210.36	208.49	208.67	209.67	209.82	207.16	208.96	209.77	210.34	208.33	210.37	208.5	208.28	207.53	210.09	210.12	208.14	209.39	210.47	207.32	209.8	207.73	208.44	207.37	209.08	209.92	207.26	208.76	208.97	208.58	207.95	208.71	208.41	208.2	208.06
206.29	204.96	203.65	204.53	203.43	204.42	203.86	202.46	204.49	204.17	204.51	203.69	205.55	204.06	204.41	204.97	204.05	204.14	204.27	203.86	205.63	204.71	204.34	205.09	204.55	204.62	204.97	203.11	204.35	203.76	205.31	204.35	204.99	204.18	206.62	204.45	203.14	203.61	203.33	205.62	204.59	205.2	205.61	205.31	205.34	203.65	204	204.95	205.58	203.19
208.9	206.79	210.17	209.01	210.53	207.8	209.12	208.31	209.04	208.08	208.08	208.88	208.31	209.59	209.09	208.19	209.27	209.22	210.29	207.93	209.23	208.31	208.84	209.84	209.22	207.08	210.15	206.94	209	208.91	209.38	209.65	209.98	208.57	208.6	209.58	208.88	208.29	210.05	208.7	210.54	209.64	208.17	207.29	209.59	208.58	208.94	208.87	209	208.68
213.31	212.4	212.98	212.25	211.83	214.43	211.69	212.36	211.68	212.92	211.68	211.68	213.15	212.27	211.12	211.34	211.99	213.3	211.54	212.59	212.64	210.83	212.64	211.74	211.58	212.22	210.82	212.82	212.92	211.45	212.35	214.66	213.06	211.57	213.08	213.11	212.58	214	212.22	211.84	211.32	212.29	213.31	213.09	212.52	213.19	213.5	213.51	212.55	212.18
210.29	208.98	207.94	209.41	207.73	208.14	209.71	208.18	208.84	209.31	208.39	210.87	208.26	210.08	209.71	207.67	208.35	208.01	209.04	208.03	207.72	208.55	208.93	209.35	209.2	208.78	208.13	209.96	208.88	209	208.14	209.8	208.91	208.43	208.06	211.11	209.26	208.91	209.09	210.04	207.61	208.62	208.32	209.32	208.17	209.59	210.16	209.63	207.96	208.05
197.78	199.05	197.99	198.41	198.39	197.13	198.69	198.32	197.76	199.04	198.12	197.28	199.67	198.52	197.46	198.59	198.8	197.21	197.55	197.76	197.25	196.85	197.29	198.04	197.81	197.47	197.42	197.56	197.4	199.03	197.14	198.21	197.63	197.87	197.66	197.51	199.96	198.26	197.64	197.81	197.72	195.76	198.36	196.81	197.39	196.14	196.69	197.9	198.9	196.42
204.35	204.98	203.09	204.62	201.78	204.69	205.01	204.04	203.97	203.56	202.9	205.06	205.69	205.45	205.85	203.96	204.43	204.32	204.78	202.8	205.1	204.97	203.62	203.75	203.69	202.89	203.81	206.05	205.23	203.34	206.22	205.09	205.16	203.99	206.63	204.98	205.15	205.24	204.83	205.28	205.89	205.32	204.09	205.32	204.07	205	205.03	205.67	205.12	203.46
208.85	209.63	210.66	208.53	208.28	209.19	209.47	207.65	209.52	209.58	208.34	207.49	208.72	208.58	210.43	208.56	207.87	206.83	209.06	208.89	208.28	208.92	208.04	209.65	209.08	206.73	208.85	208.73	208.18	208.71	208.08	208.1	209.2	210.96	207.71	208.84	208.68	207.34	207.6	209.68	208.28	207.89	209.06	209.82	208.03	207.61	206.93	208.85	209.18	208.98
205.55	206.59	206.86	206.61	207.23	206.04	206.17	207.14	205.04	206.54	206.29	206	206.04	205.91	205.93	206.91	206.39	207.52	206.5	206.67	205.15	205.77	205.91	205.53	205.71	205.85	206.79	205.75	206.3	207.29	206.3	207.59	207.56	207.72	205.47	205.75	207.21	207.26	205.67	206.28	207.97	205.3	205.71	206.7	205.85	206.52	208.35	207.27	206.59	206.79
209.22	209.29	209.82	209.33	208.43	210.02	207.13	209.35	210.54	208.51	209.64	209.71	210.95	208.01	211	209.83	208.88	208.66	208.47	209.89	210.5	210.41	207.59	209.93	209.25	210.91	211.89	210.9	210.54	209.79	208.86	209.19	209.45	209.57	208.95	209.48	209.76	210.93	210.88	209.42	209.24	211.63	209.78	209.67	209.55	208.09	211.09	209.92	210.17	209.14
202.07	201.61	202.25	202.19	203.67	204.03	202.77	202.53	202.98	203.76	204.05	204.11	204.48	205.03	203.42	202.66	205.28	202.63	201.5	203.91	204.94	202.08	202.63	203.99	203.43	204.06	202.52	201.78	201.89	202.96	203.59	204.11	204.8	202.88	201.82	204.18	203.07	204.73	203.87	203.83	203.88	202.8	202.72	205.3	202.39	204.05	203.15	204.76	204.64	204.38
215.24	212.37	214.48	214.4	212.91	214.72	212.55	212.34	213.54	215.04	213.68	214.18	212.85	213.94	213.33	214.48	213.39	214.96	212.58	211.95	213.69	214.01	212.94	214.08	215.45	214.25	212.69	214.42	212.66	214.48	214.2	213.89	213.31	213.95	212.37	212.4	214.97	213.28	212.17	212.49	215.76	213.19	213.16	214.2	212.87	214.21	214.88	212.77	214.62	213.25
214.3	211.54	211.42	211.55	210.97	211.73	210.8	211.28	213.52	211.42	211.27	210.83	209.85	212.46	212.52	212.08	211.58	212.06	213.65	211.79	211.89	212.61	211.93	212.63	211.85	211.86	213.24	211.43	211.96	210.06	211.34	212.23	211.41	212.94	211.66	212.37	211.83	212.45	211.94	211.17	210.34	213.09	212.19	210.6	212.94	211.79	211.52	212.6	211.88	211.71
199.53	200.92	199.56	201.2	199.66	200.48	198.99	201.21	199.8	198.07	199.78	201.07	201.47	200.8	201.83	200.92	200.86	201.93	202.06	200.97	200.45	200.52	199.41	197.89	201.02	199.1	199.67	199.13	199.82	199.26	199.39	198.58	199.92	201.67	198.8	201.03	201.03	199.32	200.2	200.8	200.76	200.68	200.34	200.43	200.2	200.15	201.85	199.94	199.03	200.44
207.73	206.26	206.74	205.73	207.15	206.94	205.44	205.89	205.56	207.08	207.38	206.37	206.9	205.94	209.06	206.48	206	206.47	206.43	206.77	205.68	205.59	208.85	205.63	207.24	207.04	207.41	207.29	205.77	206.17	206.56	207.23	206.2	207.29	206.73	206.85	207.11	207.24	206.92	206.2	207.62	205.67	206.11	207.35	205.69	206.2	207.86	204.93	206.71	208.37
206.9	206.8	209.16	208.02	207.13	208.2	207.15	206.17	207.37	206.98	208.29	207.75	207.41	206.86	208.06	207.28	208.05	205.86	205.75	207.89	206.71	206.55	205.45	208.27	207.28	208.4	208.59	206.48	207.19	205.75	207.48	207.01	206.86	209	207.84	209.08	208.48	207.11	207.43	208.5	206.83	208.85	207.45	205.47	207.6	207.55	207.88	207	207.11	207.58
205.4	205.65	204.5	204.29	205.35	205.28	205.07	204.38	204.43	204.06	204.61	205.72	203.87	204.66	202.4	204.05	204.59	205.99	205.31	203.18	203.79	204.88	204.59	206.02	204.19	204.64	205.03	205.01	204.06	204	205.04	206.09	203.63	206.14	203.73	205.74	203.79	203.91	203.27	204.61	205.71	204.97	205.31	203.36	203.81	203.42	203.37	204.77	204.73	204.75
209.44	210.98	209.44	210.43	207.43	211.41	210.4	210.69	207.46	210.42	209.49	210.69	208.72	210.14	210.13	209.8	207.95	208.35	209.52	208.41	208.86	210.24	210.03	209.23	208.93	208.79	210.17	210.55	209.83	211.59	209.08	208.85	208.87	208.98	209.17	208.93	210.92	208.65	210.97	209.61	208.83	208.9	210.47	208.81	209.5	209.64	210.34	211.76	210.11	209.36
199.61	200.58	199.91	202.13	199.92	201.62	201.19	199.18	198.93	201.72	201.52	200.62	200.19	201.17	200.11	200.74	200.43	201.11	200.01	198.84	200.46	199.99	200.62	201.93	200.94	199.61	200	199.82	201.51	198.78	200.09	201.09	198.31	201.58	200	199.83	199.27	199.29	200.44	200.51	200.12	201.12	200.17	200.74	201.85	201.08	200.54	200.94	201.47	201.11
204.29	204.52	202.81	204.5	203.51	205.63	202.99	206.37	203.95	205.09	205.69	204.68	203.7	204.13	206.02	205.33	205.62	206.41	204.45	203.92	203.38	205.78	204.21	203.17	204.29	203.91	203.19	204.28	202.69	203.87	204.63	205.36	204.27	203.87	204.66	205.49	203.84	206.09	204.76	204.07	206.37	203.72	206.85	206.11	204.73	203.76	203.74	204.37	203.54	203.8
203.39	201.94	203.41	203.04	203.83	204.98	201.83	202.89	204.79	203.03	202.69	203.76	204.2	204.21	203.75	204.17	201.7	203.17	203.89	202.78	204.04	203.07	202.74	202.91	204.26	203.99	204.14	201.59	203.61	203.59	203.83	204.41	204.11	202.32	202.31	202.63	202.51	202.85	204.04	202.47	205.05	203.33	203.2	205.15	204.03	203.2	203.82	202.14	202.07	203.03
214.79	213.44	213.73	213.61	213.4	212.77	215.1	214.61	213.7	214.23	215.5	213.51	214.26	214.68	213.64	212.81	213.06	214.52	213.21	213.72	215.15	214.41	215.33	212.68	211.67	215.67	213.56	215.33	213.15	215.06	213.03	213.43	212.75	214.12	213.81	214.55	215.5	213.09	214.27	213.42	212.46	212.8	213.57	215.06	211.72	213.38	213.47	215.06	213.31	213.87
208.26	208.66	207.22	208.6	208.02	207.63	208.09	209.17	208.27	209.54	206.67	209.53	208.48	209.09	206.16	208.52	209.68	208.55	208.23	208.76	209.04	209.3	209.11	208.26	208.52	209.47	210.03	207.71	208.34	209.46	207.83	210	207.44	207.33	208.05	209.12	209.33	209.27	209.71	209.21	209.67	207.81	210.09	208.4	208.29	209.11	208.58	209.49	210.44	208.53
202.64	201.59	202.95	202.94	203.57	202.14	203.75	203.12	202.53	202.62	201.19	202.49	203.65	202.68	201.93	203.29	202.03	201.53	201.86	202.04	202.99	203.08	202.5	202.49	202.18	202.99	203.69	203.18	203.42	201.74	204.59	202.36	202.76	203.02	201.96	204.04	201.01	202.97	203.57	203.28	203.46	201.57	202.86	202	203.05	201.05	201.97	202.39	203.1	202.82
207.81	208.91	207.42	210.17	208.85	207.68	206.62	207.72	207.17	206.88	207.3	206.27	207.39	207	206.76	208.33	207.85	208.82	209.53	206.42	206.62	207.76	208.34	207.53	206.46	206.55	207.22	207.98	207.12	206.01	206.8	207.45	207.68	206.7	208.53	207.87	209.44	206.16	208.46	208.5	206.74	207.48	208.04	206.14	207.29	206.09	208.57	209.09	207.91	208.98
215.93	216.8	217.81	217.66	216.38	217.4	217.14	216.07	216.54	216.59	216.97	217.13	216.79	217.89	216.18	216.82	217.32	217.59	216.82	217.15	217.71	216.48	217.89	218.24	217.41	217.68	217.52	216.48	218.1	216.66	216.2	216.49	217.45	216.19	216.4	216.05	217.65	216.34	215.79	217.13	218.2	217.06	217.16	218	216.73	216.76	215.87	216.26	217.85	218.46
208.72	208.57	208.9	209.28	209.34	208.09	209.03	208.87	210.25	209.5	208.87	209.21	209.08	209.81	208.11	209.74	208.42	210.32	209.61	209.48	208.54	210.01	209.24	208.66	209.53	209.19	207.81	209.28	211.02	210.25	209.33	206.83	209.87	209.41	208.18	210.04	211.85	209.26	206.71	209.8	210.28	208.8	209.66	208.41	209.02	209.59	209.29	210.14	207.61	209.73
202.47	203.64	204.52	204.09	202.7	202.22	202.66	204.28	203.78	204.37	202.81	203.49	202.98	203.18	203.24	204.36	203.2	204.01	201.42	204.27	201.75	202.16	204.16	202.65	202.27	203.38	203.75	204.05	203.77	204.64	203.01	203.19	201.35	204.07	202.99	202.24	204.03	203.93	203.61	204.36	204.03	202.42	202.42	203.3	203.5	203.92	204.47	203.56	203.91	203.77
206.4	206.94	206.72	206.94	208.21	207.07	208.32	208.13	205.39	206.97	208.14	207.4	205.52	208.28	206.83	208.14	207.37	207.78	207.35	208.03	205.67	207.41	208.58	206.5	207.87	207.36	206.4	207.17	207.71	206.54	208.48	208.72	208.05	208.09	207.26	207.84	208.95	207.82	206.84	210.6	208.66	208.95	207.05	206.86	208.51	208.11	208.29	208.27	206.6	209.18
208.16	207.83	207.1	205.53	209.08	206.01	206.94	208.24	207.32	208.73	207.24	208.76	207.67	208.56	207.34	207.92	208.27	208.18	207.44	207.72	207.48	208.84	208.13	206.94	207.82	206.75	208.66	208.04	207.88	208.23	207.1	206.83	208.01	207.41	208.66	208.51	206.16	207.43	207.99	208	209.46	207.7	207.62	208.35	208.69	208.39	207.41	208.78	208.2	206.6
197.5	199.86	199.05	197.59	201.75	200.2	197.78	199.68	199.83	198.51	199.61	199.29	197.15	200.17	197.83	200.27	198.62	199.39	198.75	198.31	198.56	199.81	198.68	200.67	198.45	198.72	200.02	198.77	199.07	200.87	198.22	199.71	200.22	198.83	199.74	199.76	199.08	197.89	200.86	198.93	199.85	199.88	201.51	199.43	198.42	199.85	200.29	199.05	199.98	198.56
204.5	204.6	205.37	204.24	202.38	202.12	204.59	204.87	203.73	203.16	203.34	205.91	203.84	205.06	203.26	203.39	206.33	203.69	203.4	203.32	202.96	203.8	202.16	204.03	204.09	205.58	203.28	203.5	204.15	202.65	203.82	204.42	203.23	203.18	203.63	204.62	205.5	202.7	205.81	203.55	202.42	204.05	204.64	203.57	203.49	204.04	204.77	204.06	204.77	203.78
197.95	197.18	198.27	198.48	199.11	197.2	198.8	198.16	199.08	197.78	198.31	198.82	197.22	197.87	197.85	199.46	197.63	196.13	196.99	197.78	197.22	196.45	197.59	197.8	197.5	198.78	196.93	197.61	197.55	198.95	197.96	198.52	197.28	198.01	198.02	198.1	198.22	197.43	197.24	197.43	199.45	198	197.4	198.4	198.47	198.16	197.15	197.28	199.05	197.66
214.66	217.32	215.49	216.07	216.94	217.45	216.59	216.18	217.4	216.4	216.1	216.42	217.41	217.72	217.07	215.45	214.85	215.63	216.64	216.39	215.77	217.86	216.54	215.5	216.13	217.87	216.27	216.01	217.75	217.25	217.42	216.75	218.66	218.23	219.31	215.32	217.38	215.73	216.87	215.17	216.12	216.96	216.39	216.9	217.41	217	216.71	216.47	217.19	217.55
216.56	216.83	217.89	216.32	217.46	216.91	216.75	214.44	216.47	217.04	216.52	216.85	217.76	216.08	216.87	218.18	216.64	215.71	217.3	216.87	217.41	218.2	217.74	217.52	215.5	217	218.1	216.1	216.99	216.33	215.22	216.92	218.19	218.35	219.12	215.66	216.28	216.65	216.12	216.72	216.81	216.78	216.75	216.53	218.11	216.89	217.83	217.53	216.64	216.76
198.33	197.76	196.79	198.96	197.79	196.98	199.75	196.33	197.46	200.21	199.3	199.22	198.01	198.63	197.4	198.52	201.01	197.35	197.84	198.77	197.37	199.32	198.51	198.81	197.84	198.75	197.99	198.19	198.63	197.51	198.25	197.39	198.84	197.94	198.19	197.84	199.26	200.67	197.64	197.08	197.43	198.76	198.54	198.9	198.51	197.63	197.35	199.05	198.21	197.3
218.56	217.43	217.26	216.74	217.34	216.2	217.47	217.01	217.4	216.18	216.6	218.88	217.35	216.84	219.06	217.37	217.75	216.47	216.71	218.66	217.71	217.58	216.69	215.79	215.32	215.97	217.58	218.3	218.18	218.53	216.88	217.14	217.1	217.03	218.59	217.42	216.92	217.33	217.09	216.7	218.48	216.11	217.41	214.78	216.05	217.09	217.08	216.41	215.64	217.95
212.81	213.69	213.64	212.94	213.88	213.69	211.33	211.51	212.49	212.1	212.78	211.79	212.48	211.85	211.04	213.56	212.8	212.59	214.1	212.45	213.68	212.58	212.17	212.83	213.24	212.37	214.23	212.51	212.17	213.48	213.5	212.18	212.54	213.75	213.31	213.81	213.49	211.52	213.44	210.97	213.18	212.46	214.28	212.12	213.16	211.94	213.06	210.59	213.92	212.46
200.84	200.85	200.34	199.15	199.1	201.38	199	200.88	199.71	201.2	200	201.37	199.24	200.73	199.81	201.21	200.27	201.22	199.04	200.35	200.84	199.6	200.14	200.77	201.32	199.08	198.44	199.46	200.17	200.82	201.11	201.98	199.63	200.22	201.2	202.21	200.6	199.56	199.92	200.07	200.9	199.31	199.66	200.23	199.61	199.79	200.25	201.13	198.15	200.3
209.24	208.16	209.85	208.84	209.51	207.93	209	209.61	208.66	210.69	207.04	209.29	209.03	209.78	208.42	207.96	208.98	206.18	207.91	208.82	209.54	206.5	207.46	207.38	210.94	207.81	209.45	209.54	208.85	208.86	208.2	207.89	208.87	209.3	207.8	209.58	211.01	208.98	208.5	210.11	208.27	209.68	208.01	209.29	209.08	207.55	209.6	208.98	210.35	208.55
210.07	213.26	210.92	210.17	212.33	210.82	212.06	212.07	212.06	211.75	210.44	212.2	212.07	212.42	211.03	211.67	210.63	211.14	211.69	210.68	211.84	213.31	211.42	211.65	211.5	210.13	212.09	212.24	212.72	212.94	211.13	210.49	210.82	210.79	212.06	212.52	211.62	211.12	214.25	211.39	210.6	209.54	211.69	212.61	212.58	210.63	212.61	211.85	211.27	212.56
195.63	195.64	196.32	195.06	196.17	194.96	195.54	194.95	195.1	195.89	196.56	194.39	194.7	196.97	195.56	194.01	194.7	196.31	197.31	196.13	194.59	195.02	194.25	194.1	195.46	194.84	194.26	196.5	193.57	194.7	195.4	194.86	194.77	195.24	193.99	194.97	196.04	195.19	196.52	194.62	195.13	193.81	195.23	194.36	195.2	195.02	194.66	194.9	195.66	196.72
203.81	203.05	202.86	202.47	204.67	204.37	201.99	202.67	201.13	201.46	205.26	203.91	202.32	203.71	203.16	203.56	202.14	203.69	203.8	202.52	203.42	203.81	204.66	203.72	204.61	204.4	204.56	203.61	203.91	203.46	204.95	205	204.09	203.32	202.88	202.72	202.87	204.01	202.4	205.02	204.23	205.24	203.67	203.11	203.36	204.65	202.72	204.57	203.14	204.46
216.69	217.29	216.37	216.04	218.24	216.37	217.28	216.54	216.45	217	216.4	216.95	217.61	217.44	216.36	217.68	216.26	215.72	216.98	217.5	217.66	217.54	217.09	216.32	217.38	216.39	217.24	217.17	218.61	217.33	217.08	215.99	218.38	217.02	218.51	216.73	218.42	216.78	215.92	215.29	217.65	216.21	216.53	216.1	215.79	216.94	215.79	217.4	216.83	217.18
212.92	213.47	212.47	214.49	212.16	212.79	211.83	213.36	212.24	213.87	213.7	212.21	213.73	212.63	213	212.54	213.1	212.58	210.55	212.89	210.46	213.18	213.45	214.07	213.85	213.49	211.39	212.24	211.04	213.65	215.24	212.58	211.42	214.05	213.86	213.75	212.22	213.94	211.87	213.18	212.95	214.07	213.41	213.09	213.92	213.74	210.88	212.59	213.28	211.43
208.9	208.53	208.97	208.01	207.27	207.64	208.06	207.37	208.43	209.41	208.92	209.09	209.82	208.69	208.61	208.89	209.76	209.65	207.96	208.43	207.49	208.96	206.76	207.54	208.87	208.4	209.72	209.85	208.37	208.4	208.86	209.42	207.74	209.45	207	207.98	208.61	208.09	209.15	210.49	210.05	209.81	207.92	209.07	209.33	208.29	207.65	208.6	208.38	207.75
196.38	196.69	196.19	196.63	194.38	196.39	194.29	195.7	194.29	195.16	195.89	195.84	196.73	194.85	196.35	196.19	195.37	196.57	195.02	195.26	195.71	195.78	196.58	195.67	194.34	194.21	194.41	195.46	195.85	193.56	194.24	194.35	195.9	195.52	193.87	194.56	194.76	194.99	195.29	195.02	196.27	193.5	196.09	195.02	195.4	195.01	194.38	195.35	194.66	195.46
208.05	210.05	209.99	208.83	209.6	208.34	211.32	210.12	209.93	207.64	207.84	209.81	208.51	208.76	207.61	210.38	211.75	208.56	210.1	208.03	208.16	208.64	208.98	210.05	208.96	209.38	209.15	208.73	209.97	208.15	210.33	210.5	210.27	208.63	208.39	209.95	208.64	209.57	208.89	209.69	209.31	208.42	209.56	208.96	209.16	209.07	208.76	209.1	209.38	209.04
216.83	216.51	216.66	216.08	217.17	218.49	215.62	217.01	216.71	216.86	218.49	215.09	216.65	217.14	217.97	217.71	218.88	217.08	217.17	216.86	218.38	216.06	218.08	218.87	217.48	217.98	216.92	217.57	216.83	217.82	216.22	217.06	217.26	217.9	216.26	217.19	217.24	217.38	217.23	216.61	218.38	218.27	216.25	218.05	215.7	217.2	217.19	218.22	215.33	215.33
209.13	208.81	207.85	208.4	208.47	208.63	207.6	210.2	208.58	207.88	209.17	207.32	208.04	207.94	208.48	208.6	210.09	209.03	208.16	208.58	210.47	208.13	208.68	208.65	208.95	208.1	209.82	211.1	210.77	208.01	209.24	209.75	208.73	208.78	209.72	209.56	207.99	208.92	209.34	210.23	208.96	209.99	207.03	209.46	207.51	207.66	209.74	208.27	209.15	208.37
210.37	213.16	212.32	213.71	212.32	212.12	212.5	212.73	212.25	211.94	212.63	212.59	213.14	212.08	212.8	213.26	212.12	212.05	212.71	212.69	212.17	213.5	211.1	212.46	211.88	213.77	211.59	211.87	213.02	211.54	211.63	212.28	211.79	214.66	212.03	212.77	212.12	212.93	212.08	213.31	213.16	213.78	212.32	212.61	212.21	213.58	211.72	212.08	212.91	212.97
210.05	209.6	209.57	208.4	208.68	208.1	208.02	207.16	208.18	209.34	209.24	207.2	208.73	209.15	208.55	207.1	209.03	208.77	208.71	208.11	208.87	208.25	206.77	208.39	209.33	209.24	208.55	208.53	209.06	209.26	208.21	207.16	207.87	207.98	208.1	208.88	207.75	209.78	207.17	208.59	208.25	208.48	207.93	208.28	209.32	207.6	208.23	208.26	208.13	208.68
207.04	207.91	206.91	207.52	207.12	205.33	206.92	206.69	206.31	205.05	205.13	207.64	207.15	205.86	206.63	206.01	207.11	207.29	207.3	205.99	208.11	206.24	206.03	205.32	205.69	207.03	208.15	204.94	206.73	205.58	206.07	204.97	206.29	207.35	203.68	206.15	206.3	205.9	206.02	205.96	205.8	207.77	206.51	205.55	206.6	206.4	206.34	205.9	206.51	206.6
211.36	212.27	210.93	212.16	210.97	210.02	211.1	212.62	210.49	212.61	211.17	211.83	211.7	211.45	210.93	210.12	209.61	211.69	211.43	212.11	211.31	212.72	211.89	211.39	210.59	210.43	213.56	212.37	211.05	209.82	211.62	211.56	212.32	211.25	210.3	209.58	211.88	212.55	213.16	212.85	211.72	210.99	212.23	211.33	209.61	211.24	211.37	211.16	210.65	211.87
204.47	204.32	205.93	204.35	203.59	205.61	204.55	205.08	205.47	203.42	203.04	202.72	203.97	203.34	203.94	204.61	203.55	203.03	203.94	203.47	201.96	204.04	204.14	205.04	204.88	203.59	204.2	204.89	203.66	204.97	203.57	203.64	203.59	203.81	203.56	205.12	203.28	204.47	202.15	202.36	203.59	202.57	205.09	202.22	202.54	205.39	204.34	203.66	203.86	204.85
214.36	213.2	213.57	212.63	211.22	211.28	211.91	213.11	212.14	211.64	212.52	212.88	212.08	211.89	214.29	212.9	211.67	214.59	213.59	212.84	213.83	212.73	213.63	213.37	212.79	212.17	213.64	212.21	213.13	213.41	213.67	210.46	213.58	211.77	213.45	212.86	214.14	213.62	213.6	212.29	212.8	213.04	214.7	212.87	211.46	212.61	213.51	211.57	211.72	213.02
208.6	207.81	209.38	208.42	207.27	207.69	209.52	206.24	207.74	207.92	207.47	207.98	208.13	208.91	208.29	207.08	206.83	208.74	207.52	207.16	210.85	208.13	207.58	208.2	206.97	208.6	207.7	206.85	207.15	209.53	207.67	208.99	207.93	208.41	206.52	207.79	207.46	209.15	207.77	208.28	205.71	207.26	207.13	206.65	207.16	207.5	207.54	209.83	206.95	207.52
201.28	198.92	200.2	200.7	199.88	199.95	198.45	198.48	198.9	200.63	199.92	200.08	199.49	197.1	198.05	198.88	198.96	200.2	198.39	199.24	199.16	199.39	199.16	198.4	197.76	197.82	198.49	198.34	197.87	199.89	201.93	200.15	198.99	199.19	199.95	199.85	198.82	198.77	198.74	199.27	201.36	200.12	200.81	199.24	199.14	199.71	199.51	200.1	200.91	199.06
204.05	206.64	203.62	203.45	203.73	204.51	204.34	203.22	202.81	203.22	203.82	202.76	201.66	201.79	204.03	203.57	203.51	203.96	202.56	205.13	202.39	204.58	205.43	203.04	203.32	203.21	202.52	204.27	203.24	204.66	204.21	204.6	203.9	204.92	204.89	203.55	203.31	203.41	204.25	203.27	202.84	204.28	204.67	201.41	200.83	204.61	203.99	204.08	204.02	203.07
210.22	208.4	209.48	210.52	208.95	209.58	211.83	208.64	208.65	209.08	207.77	209.59	208.28	208.71	209.91	209.01	209.38	208.07	209.66	209.69	208.86	210.02	208.21	208.15	207.75	209.46	209.92	209.76	208.9	211.16	209.53	209.08	209.87	208.86	209.24	209.93	209.96	210.08	211.15	210.02	209.51	209.29	211.26	209.97	210.2	207.74	207.51	207.25	208.17	210.12
211.23	209.83	212.96	212.4	211.91	211.44	211.38	211.18	212.36	209.81	211.57	211.91	212.89	211.46	211.99	211.65	211.53	211.9	212.87	211.31	211.49	211.11	212.62	211.5	211.92	211.02	210.75	213.23	211.3	209.68	212.05	211.76	212.31	210.85	211.75	210.52	211.04	212.66	212.2	210.37	211.25	211.91	211.52	212.77	210.56	212.44	211.58	209.96	211.47	212.13
200.94	200.63	199.79	199.57	199.5	201.09	201.43	198.71	200.59	200.47	201.06	199.64	199.98	198.2	198.26	198.5	199.89	201.09	200.38	198.57	199.68	200.01	200.91	198.39	199.2	200.99	201.11	198.97	199.58	201.19	200.29	200.89	198.92	201.2	199.98	199.42	199.62	200.16	199.56	201.03	201.35	200.43	198.72	199.28	200.51	198.49	200	200.81	202.05	200.8
210.46	206.28	206.77	207.4	206.96	207.6	209.67	206.03	207.73	205.99	209.7	206.57	207.34	209.15	206.87	207.1	210.25	208.52	207.99	209.37	208.43	207.34	208.85	208.83	208.3	207.91	207.68	208.1	207.9	206.49	207.64	206.8	208.78	206.35	207.4	207.06	208.35	206.96	207.51	207.81	207.31	207.85	209.42	208.94	207.5	207.68	207.02	208.9	207.45	208.44
194.91	195.4	196.11	193.49	193.66	195.02	193.85	193.17	193.24	195.13	194.07	193.56	193.41	195.06	193.82	193.28	193.3	193.55	194.57	193.47	194.89	194.16	194.67	195.41	194.02	193.99	194.72	194.07	193.19	193.92	195.94	193.62	193.48	194.1	195.19	194.81	195.28	194.08	193.86	194.84	194.34	194.45	194.33	194.17	194.3	194.6	194.75	194.88	194.5	195.62
199.35	197.79	199.17	198.5	198.64	199.33	198.93	197.74	199.66	198.58	199.63	199.03	198.92	198.57	199.53	199.05	198.29	198.67	200.2	198.61	198.12	198.49	200.15	197.62	197.95	197.67	197.39	198.3	199.3	198.86	200.09	196.83	198.08	197.86	197.61	198.4	199.03	199.37	199.62	198.82	197.89	197.72	199.27	198.79	196.09	198.32	198.59	199.68	198.35	200.09
201.18	200.33	199.93	200.39	200.34	200.55	199.52	200.29	199.89	201.62	200.63	201.13	198.89	199.91	199.11	200.6	199.11	200.38	199.57	200.71	198.85	199.39	199.24	200.14	200.87	200.99	200.02	200.17	200.87	201.55	200.35	200.18	200.2	200.78	200.39	201.83	201.56	199.79	200.95	200.37	199.67	198.55	199.17	200.48	203.07	199.2	200.18	201.64	201.15	199.14
201.74	204.38	203.14	203.7	202.59	203.32	203.6	202.68	203.42	202.93	203.79	202.78	202.7	202.93	203.43	203.98	203.26	202.44	203.34	204.63	204.75	203.13	201.87	204.04	202.05	204.03	203.89	204.42	203.25	204.48	204.59	203.5	201.97	204.12	203.41	202.97	204.8	204.23	203.15	201.95	203.35	204.22	203	202.67	204.04	205.44	204.32	203.86	203.74	202.33
217.18	216.45	217.32	217.18	216.89	216.52	217.08	217.3	217.03	217.78	216.88	217.47	219.98	217.49	216.75	215.86	217.25	218.18	218.16	218.04	217.08	217.45	218.63	217.41	217.72	217.62	215.84	217.2	216.66	218.86	217.23	217.39	216.23	217.51	217.37	215.44	217.35	216.99	217.77	218.26	217.41	216.75	215.44	217.1	216.15	217.55	217.65	216.96	218.12	216.64
215.77	214.52	212.04	212.56	211.83	212.66	212.88	215.27	212.81	212.78	213.41	215.1	212.79	214.08	213.14	212.41	213.03	213.9	213.66	213.6	213.56	214.44	212.81	213.8	213.68	215.17	213.45	214.64	212.47	212.67	214.12	213.97	215.61	212.61	214.22	213.24	214.48	214.11	214.37	214.87	213.72	213.99	214.41	212.82	213.87	214.65	213.44	214.56	213.51	214.35
207.95	209.87	210.35	209.87	209.68	209.83	209.95	209.77	209.91	209.6	208.84	209.7	210.04	208.84	209.05	209.89	209.87	208.73	209.91	209.61	209.93	209.58	209.01	209.39	208.33	210.29	208.68	209.21	210.37	210.98	208.95	209.09	209.31	208.29	208.73	209.07	209.65	209.62	209.8	209.94	210.21	210.61	208.93	209.42	210.53	208.51	208.76	207.53	210.02	208.82
203.76	202.44	205.73	203.85	203.45	203.5	203.63	204.89	203.57	204.35	205.03	202.23	203.32	204.19	202.23	204.24	203.63	204.88	201.87	206.23	203.91	204.62	203.68	204.81	204.44	204.54	204.31	202.72	202.7	205.11	203.14	205.22	204.54	202.05	205.67	204.19	203.44	203.97	204.54	204.86	204.82	205.2	203.99	203.8	205.09	203.77	204.47	202.23	205.15	204.16
193.79	195.44	197.01	195.09	196.1	196.55	194.42	193.86	194.28	194.08	195.64	195.06	195.15	194.21	195.56	195.3	195.13	195.13	195.77	194.93	194.63	196.2	196.34	194.88	194.1	195.73	195.7	195	194.77	194.39	195.9	196.79	195.33	196.79	194.59	195.52	196.55	196.39	196.55	193.97	194.4	195.34	195.59	194.96	195.23	193.78	194.97	196.69	194.8	194.58
208.45	209.87	209.92	209.73	208.72	207.99	209.16	208.81	206.33	209.33	208.35	207.96	209.21	208.59	208.38	208.73	208.89	210.18	208.46	209.96	210.1	209.09	209.06	209.44	207.29	208.23	208.71	208.09	207.69	208.96	208.54	208.99	207.16	208.95	209.19	208.36	209.52	208.98	208.93	209.25	209.98	208.02	207.38	207.59	208.4	209.41	208.51	208.75	210.12	208.23
203.3	202.57	202.95	200.7	202.33	201.24	202.81	202.45	204.34	203.1	202.89	203.04	202.99	201.23	204.2	201.5	203.57	201.41	204.01	201.5	203.08	203.04	202.02	201.94	202.92	203.57	202.2	203.32	205.19	202.51	202.78	202.9	202.77	202.7	202.07	203.76	203.79	204.04	201.77	203	203.02	203.35	202.4	201.44	202.79	203.6	200.65	202.84	202.06	201.3
209.03	207.54	209.06	207.59	206.8	207.06	207.01	207.73	207.86	208.67	207.48	208.6	207.93	207.83	207.49	208.19	206.59	207.45	207.42	207.5	207.38	207.02	207.15	207.06	209.47	207.87	207.79	207.55	208.9	207.87	207.11	207.54	208.09	207.45	207.46	207.62	209.39	207.99	208.23	207.85	208.61	208.5	209.27	207.66	207.61	206.57	207.01	206.64	206.48	206.53
196.97	198.75	201.17	201.56	197.53	199.37	199.49	200.16	198.75	197.65	198.91	198.58	198.93	199.55	199.81	198.38	199.54	201.42	199.99	200.67	199.38	200.1	200.08	198.88	200.57	198.33	199.78	199.72	198.21	198.99	199.42	199.02	199.54	199.29	197.53	200.31	199.1	200.38	200.88	199.26	199.33	199.83	199.55	197.8	197.53	200.85	200.49	200.1	199.63	200.35
208.75	208.57	207.39	205.78	206.36	208.67	208.16	208.07	209.15	207.32	206.28	207.76	207.66	207.24	207.54	207.42	208.93	209.42	209.13	207.88	209.2	206.78	207.8	208.92	207.65	208.53	207.99	207.92	207.72	205.48	207.54	209.48	206.87	208.15	209.74	207.46	207.94	208.99	208.41	207.38	207.7	206.16	206.83	208.52	207.88	206.97	208.62	208.48	208.49	207.57
209.42	210.52	208.97	210.06	208.76	208.3	208.95	208.21	206.92	209.05	208.4	209.6	208.02	206.72	209.29	208.77	208.07	207.93	209.2	207.95	208.26	209.27	209.87	208.18	209.12	208.15	209.99	208.53	207.8	210.08	208.05	208.09	208.1	210.21	210.33	207.32	209.07	210.51	208.28	208.54	208.3	208.24	208.13	207.23	209.25	209.2	206.78	208.43	209.74	209.77
202.49	203.99	203.53	202.55	203.51	202.96	202.9	204.63	202.95	204.06	203.2	202.23	204.94	204.19	204.03	202.18	204.34	202.3	204.05	204.84	204.52	203.07	202.51	203.37	203.5	203.1	203.29	201.96	203.68	204.64	203.81	203.38	203.34	202.96	203.85	204.51	204.05	203.25	201.77	203.38	203.07	202.04	204.39	204.73	202.49	203.54	201.94	203.21	201.37	204.33
203.63	204.08	202.95	201.96	202.63	202.79	201.57	201.98	201.93	203.17	202.5	202.75	201.83	201.94	202.52	202.73	202.18	202.72	202.79	203.06	202.6	202.7	204.58	201.92	202.78	203.24	202.64	201.95	202.31	202.8	202.82	202.35	202.71	201.74	204.43	201.4	201.22	201.16	203.51	203.26	202.31	202.49	202.93	202.93	202.74	203.87	201.42	203.19	201.94	202.64
200.78	200.64	200.31	199.18	202.35	201.01	199.1	200.1	200.32	201.09	199.15	201.86	199.43	200.99	200.09	199.71	199.32	200.43	198.5	201.17	199.76	200.15	200.05	200.69	202.33	199.78	200.36	200.16	200.35	201.29	200.65	200.93	200.39	201.07	201.57	200.18	202.22	200.19	200.31	201.44	199.31	199.39	201.61	201.29	202.04	201.91	199.93	200.78	199.59	199.23
199.85	198.83	199.71	199.76	201.87	200.21	200.49	200.42	202.38	199.78	197.71	200.22	199.88	200.65	198.72	200.69	199.81	200.78	201.36	200.93	199.94	200.72	200.99	200.6	200.58	199.26	201.15	199.51	200.81	201.15	199.95	198.56	201.17	200.33	199.75	200.01	200.6	201.07	201.7	199.92	200.53	201.12	201.63	199.02	201.18	202.51	200.08	200.69	199.89	201.94
201.86	199.94	201.97	199.55	201.14	200.15	199.46	201.39	202.21	199.64	201.37	201.46	201.4	200.85	200.49	200.49	199.69	200.37	199.87	199.9	200.88	201.29	200.41	200.26	200.08	199.43	201.24	199.34	199.09	199.79	200.33	200.55	199.83	200.51	202.18	200.36	199.88	201.19	201.57	199.83	200.8	200.77	199.85	201.14	199.75	201.08	200.75	201.3	200.04	200.38
209.36	209.17	209.49	210.29	210.59	209.36	208.09	209.16	209.06	208.99	208.8	208.22	209.74	209.87	208.73	208.43	208.71	207.35	208.97	209.33	207.85	208.36	209.86	207.71	210.56	208.44	207.07	209.09	209.06	209.4	209.06	208.4	207.95	208.54	208.25	210.72	208.4	208.92	208.85	208.84	208	209.48	208.74	207.52	208.48	207.4	209.09	209.31	209.39	208.67
201.43	201.4	199.27	200.54	199.77	199.47	199.68	200.61	201.4	199.75	199.68	199.58	200.25	201.02	201.38	200.42	200.36	199	198.94	201.14	200.48	199.19	198.48	201.43	200.11	199.73	198.91	200.64	200.77	200.33	199.42	198.45	199.27	200.74	200.75	201.24	198.44	200.03	199.97	200.52	199.03	201.03	198.95	201.03	201.4	200.34	200.52	199.2	201.29	199.93
208.23	207.44	208.75	208.1	209.89	209.3	209.5	208.46	210.08	208.21	209.25	209.07	208.12	209.71	206.82	208.9	209.72	208.98	209.65	208.01	207.43	210.22	208.63	208.89	208.33	209.1	208.51	208.51	209.03	206.97	208.72	209.46	210.24	207.8	206.87	209	208.61	208.9	208.56	207.15	207.19	209.79	209.57	209.26	208.55	208.48	208.13	208.38	207.38	207.97
214.73	213.89	213.9	212.9	213.22	212.16	214.32	212.04	212.31	214.25	213.55	212.76	212.78	214.23	213.29	212.7	214.05	212.3	211.43	211.14	212.32	212.45	213.06	212.07	212.61	213.9	212.66	213.03	212.36	211.79	213.97	212.03	212.67	213.27	212.78	212.65	212.31	212.69	212.41	211.78	214.29	213.19	213	213.19	212.97	212.73	212.84	214.3	212.53	211.79
203.7	204.86	204.06	203.15	205.09	204.85	203.84	201.79	204.16	203.18	204.97	203.91	202.9	204.54	203.04	203.59	203.56	203.92	203.09	204.56	204.5	201.79	204.73	202.4	203.46	203.4	203.51	204.93	202.46	202.98	204	203.39	202.63	202.28	204.61	203.86	203.47	205.6	202.94	204.35	202.7	204.57	203.31	203.14	203.82	203.99	202.88	205.16	203.1	203.85
201.83	204.08	203.14	204	202	203.43	201.55	204.31	203.2	202.57	202.26	201.47	202.92	201.8	202.09	200.19	201.77	202.84	202.66	200.99	201.71	203.13	202.06	202.35	201.83	202.9	203.06	204.69	201.57	202.71	201.89	203.18	203.49	202.32	201.79	202.85	202.4	203.1	200.97	202.39	204.9	201.86	201.55	203.06	200.21	203.99	202.78	202.73	202.86	202.53
200.21	199.15	197.87	198.68	198.41	199.42	199.72	198.67	200.31	197.41	199.32	199.37	199.4	198.61	198.36	198.44	197.83	198.6	196.36	197.36	196.97	199.68	199.77	199.75	197.55	199.44	199.35	199.7	198.42	199.78	199.8	197.98	198.26	198.07	197.61	197.28	199.37	198.35	197.8	198.51	198.05	198.98	199.18	196.85	196.78	198.49	199.01	198.6	199.68	198.9
203.62	205.02	205.16	206.39	203.11	203.95	204.1	204.3	202.99	203.4	205.75	204.92	205.7	204.13	202.98	204.21	204.54	204.32	204.69	204.47	203.78	204.24	205.11	203.86	204.5	204.81	204.24	203.26	204.02	204.24	204.45	205.13	204.28	205.09	205.49	204.27	205.46	206.19	204.04	204.17	205.09	205.74	204.86	205.37	205.7	204.68	204.63	202.15	205.05	203.98
203.14	203.54	202.1	202.93	204.77	203.84	204.1	204.12	205.27	205.61	204.19	204.79	204.33	202.88	204.5	202.98	203.97	204.83	205.02	205.29	204.1	205.83	205.51	204.9	203.9	204	203.09	204.34	205.06	205.01	204.95	203.69	203.72	204.84	204.71	204.29	205.81	204.39	204.16	203.3	204.33	204.45	203.82	204.82	203.23	205.67	204.92	204.57	204.52	204.95
209.43	206.45	209.13	209.01	209.13	209.18	207.8	208	210.51	208.59	208.47	209.98	209.39	208.37	208.07	206.64	208.98	206.96	209.34	209.26	208.96	208.76	209.42	209.89	206.64	208.17	210.49	206.69	207.39	209.37	208.19	209.02	208.77	209.25	208.66	209.43	208.61	208.54	210.46	207.9	209.35	206.93	209.5	208.37	208.68	207.86	208.73	209.72	210.24	208.65
201.8	202.82	203.68	202.67	202.67	203.03	202.41	202.49	202.64	201.29	202.4	203.52	201.85	202.91	202.09	203.44	202.12	201.62	203.39	203.33	204	203.33	201.44	201.66	204.12	202.77	200.93	201.46	202.55	203.23	202.19	202.19	201.98	203.27	201.91	201.45	202.2	204.13	201.89	202.8	203.7	202.67	201.68	202.52	202.96	201.49	201.84	203.76	202.34	202.82
212.64	213.66	212.08	212.74	213.02	211.38	212.62	212.9	213.26	212.11	212.39	212.07	213.35	213.22	213.08	214.05	213.07	212.5	213.48	213.66	213.44	212.41	212.64	213.44	212.13	213.52	212.79	213.23	212.91	212.18	212.65	213.28	213.29	214.43	213.3	212.73	213.05	212.71	211.34	213.06	215.04	212.29	213.48	212.48	213.98	214.38	214.04	213.27	213.51	212.54
198.09	198.42	199.52	200.23	199.14	199.48	198.99	197.64	198.78	197.25	198.19	196.6	197.82	198.03	198.75	198.67	198.17	200.09	199.05	199.18	197.74	198.12	199.07	196.77	199.04	198.08	199.31	196.6	200.21	199.02	197.96	199.26	198.72	197.93	199.31	198.68	197.54	199.11	199.58	199.09	199.02	197.77	199.04	197.6	198.07	198.19	198.98	198.18	197.79	198.98
200.03	199.96	200.66	201.22	202.02	201.46	199.72	202.02	199.96	199.91	199.84	200.77	201.27	202.24	198.93	201.51	200.7	200.54	198.78	201.49	201.47	200.2	202.04	198.6	201.15	200.68	200.95	201.26	198.45	199.48	199.06	200.77	200.38	201.66	199.42	200.44	200.01	199.07	200.92	199.37	200.88	201.26	199.28	199.45	200.15	199.03	200.64	201.07	201.63	201.38
207.93	208.06	209.86	209.28	209.91	207.59	210.73	208.83	209.22	208.81	211.17	207.83	208.01	209.92	209.19	210.91	207.9	208.39	207.71	208.84	208.05	208.68	208.5	208.99	209.09	210.51	208.29	208.11	208.72	209.74	208.29	209.09	209.25	208.75	210.14	209.77	209.49	210.44	207.81	207.92	208.73	209.63	208.68	208.18	208.97	209.44	208.99	209	210.4	208.22
204.15	203.48	204.01	204.04	203.39	202.96	204.56	204.31	204.62	205.62	204.56	204.82	203.46	204.86	206.21	203.28	203.59	204.33	204.38	203.4	204.72	204.65	203.06	204.36	203.1	203.74	204.9	203.09	204.41	204.44	204.14	202.06	202.97	203.89	202.85	203.27	203.78	202.3	202.82	202.27	204.45	203.49	204.75	204.15	202.57	205.07	203.16	205.75	203.67	203.52
209.12	209.53	210.6	210.44	212.01	211.03	210.42	208.7	209.27	209.76	210.01	207.83	208.97	208.5	209.09	210.18	209.2	208.58	209.9	208.4	209.89	207.5	209.8	208.71	209.62	208.14	209.48	209.79	209.49	210.76	208.45	209.28	208.85	208.9	209.73	209.5	210.77	209.14	209.71	209.47	210	208.53	209.03	211.36	210.11	209.51	209.51	209.82	211.25	209.87
207.76	208.91	208.17	207.1	207.89	209.78	206.81	206.5	206.27	207.53	207.58	207.39	207.19	208.48	206.91	208.27	206.71	208.63	206.9	207.5	208.72	208.24	208.37	207.51	209.2	206.52	206.52	207.68	207.44	208	208.86	208.24	207.06	207.46	207.72	208.46	208.23	206.58	206.38	207.15	208.89	207.38	208.29	207.29	208.24	207.21	209.24	207.1	207.34	209.09
209.64	209.13	207.83	209.04	208.5	207.81	208.51	208.42	207.43	209.24	209.49	209.22	208.54	208.08	208.77	208.63	207.91	208.99	208.24	207.73	208.38	208.08	207.88	207.62	209.32	208.47	208.31	210.79	209.52	207.72	209.2	209.07	208.02	209.01	208.72	208.56	210.25	209.82	208.04	210.07	209.56	207.91	209.26	208.21	210.42	207.94	209.6	207.95	208.44	209.87
215.78	216.99	218.01	217.08	217.31	216.34	217.67	216.22	215.93	219.24	218.7	216.03	217.74	217.42	217.68	217.15	217.32	216.93	219.42	216.29	217.69	218.56	218.78	217.83	217.14	215.79	218.13	216.3	217.96	217.08	219.23	217.82	216.21	217.61	216.16	217.71	218.89	219.78	216.5	217.57	217.88	217.99	215.64	218.25	218.39	216.05	217.41	218.36	216.67	218.73
203.58	204.81	202.07	203.05	203.88	203.32	202.79	203.59	203.34	201.99	204.48	201.17	203.7	202.57	204.01	202.5	202.04	203.43	202.73	203.57	203.08	202.29	202.5	202.8	202.48	203.06	203.75	203.1	202.16	204.65	205.05	202.32	203.74	203.51	203.4	203.63	202.4	203.95	203.48	202.4	203.09	203.4	203.86	203.58	203.57	203.96	204.17	202.82	201.16	201.9
203.71	203.83	205.11	204.3	204.65	203.89	204.44	204.01	205.07	202.56	205.35	203.75	203.48	203.78	203.49	203.93	203.99	203.84	200.61	205.04	203.41	204.07	204.19	204.46	202.84	203.85	203.49	204.56	204.87	203.59	204.17	203.33	205.57	205.18	204.51	204.15	203.85	202.88	204.07	201.98	205.11	202.87	203.78	203.18	206.01	203.55	205.46	205.84	202.85	202.55
208.68	206.98	207.83	205.76	207.02	209.16	207.34	208.96	207.86	207.33	207.95	206.44	206.89	205.45	208.57	207.62	207.68	208.58	205.99	207.74	207.16	208.69	208.1	208.71	206.57	207.58	207.62	207.58	207.05	206.95	207.45	206.16	208.04	207.64	208.15	207.94	206.5	208.47	206.71	208.78	209.1	208.97	207.8	207.67	208.45	208.33	207.79	206.67	209.13	207.54
207.57	208.66	207.18	210.13	207.45	207.8	208.02	208.32	207.67	208.47	209.98	206.76	207.4	207.91	206.49	208.76	206.38	208.6	206.94	209.55	206.95	208.99	209.46	208.25	207.41	208.04	207.82	207.79	208.37	206.69	207.5	208.39	207.23	208.01	207.8	206.86	209.34	208.62	207.44	208.01	208.21	208.47	207.99	208.58	209.47	208.08	208.57	205.44	208.51	209.06
200.13	200.21	199.1	199.68	200.82	199.2	199.89	199.09	200.5	199.78	199.41	199.86	200.88	200.41	199.9	200.77	199.1	201.13	201.84	199.76	199.31	200.84	198.59	198.55	199.3	201.14	201.11	200.74	200.71	198.89	200.3	200.09	200.81	199.85	198.3	199.1	201.15	199.3	200.08	201.32	200.86	199.88	197.94	202	199.66	198.56	199.18	200.63	199.5	200.72
203.3	204	203.35	203.11	202.16	204.58	202.8	204.53	202.94	202.26	204.28	202.93	204.46	203.67	204.39	205.57	202.73	204.24	203.94	204.47	203.48	204.05	204.22	203.28	203.82	203.61	204.78	203.08	204.94	202.62	204.34	205.26	203.56	202.58	203.33	202.95	203.68	204.62	204.51	203.71	204.33	204.98	202.66	203.91	202.45	203.4	205.01	205.1	204.84	204.41
211.98	210.76	213.29	211.92	212.6	210.14	213.18	212.34	211.18	212.13	213.46	211.84	213.3	212.98	211.64	212.85	212.68	212.89	213.56	212.57	212.9	212.69	212.05	211.84	211.96	211.86	213.01	212.47	211.44	211.34	211.59	212.01	212.05	212.58	212.36	213.51	211.89	212.26	213.45	212.85	212.78	211.65	213.14	211.17	211.62	211.64	211.98	212.54	211.58	212.54
212.48	212.07	212.48	211.04	214.36	215.4	212.24	212.97	213.24	213.89	211.9	212.83	212.46	214.02	211.56	213.52	212.5	214.53	211.78	213.49	210.98	213.33	212.14	212.7	213.58	215.23	213.43	213.96	213.74	213.41	212.79	213.6	213.64	212.81	212.86	211.9	213.27	214.4	213.08	211.86	212.4	212.07	212.91	213.44	212.1	211.93	213.56	213.49	212.48	211.88
207.45	208.64	207.11	208.29	209.07	208.34	208.39	206.95	208.44	208.16	208.48	207.46	208.26	206.2	206.85	209.2	208.19	206.42	207.38	206.4	207.98	207.83	207.87	208.97	207.69	206.73	207.77	208.67	207.3	206.27	209.03	208.08	208.34	208.66	207.24	207.71	207.58	210.06	206.22	207.29	206.6	209.28	208.14	207.91	207.97	207.23	207.56	206.36	206.92	208.47
198.67	197.49	198.18	198.37	197.49	199.35	197.27	196.98	198.37	197.72	198.86	196.9	198.34	199.1	198.66	198.25	196.35	199.76	196.55	198.44	198.18	198.56	197.08	199.06	196.72	198.15	196.47	197.2	197.27	197.66	198.81	198.77	196.36	197.62	199.06	198.81	197.43	197.34	198.51	197.69	196.51	198.23	196.7	199.14	198.83	198.12	196.91	197.73	197.64	197.72
213.2	211.8	211.96	212.32	212.19	213.67	213.4	213.19	213.49	212.46	212.38	213.95	211.47	212.26	211.49	213.4	212.6	212.68	211.57	215.28	211.92	211.97	212.37	212.79	213.33	213.8	211.93	210.93	212.96	211.33	212.13	213.04	212.46	212.74	212.31	212.15	212.51	212.19	211.56	212.88	213.12	211.29	212.58	213.53	212.36	211.47	211.89	212.34	210.91	211.45
200.71	198.48	199.58	199.69	198.99	200.23	199.83	200.48	198.66	199.95	199.55	201.16	198.72	198.5	199.04	200.31	200.1	200.26	199.48	199.36	199.99	200.2	198.31	197.78	199.16	201.61	200.06	198.1	200.59	200.38	198.69	199.25	198.98	201.04	199.57	198.39	200.67	199.34	200.36	199.69	200.26	199.9	200.06	199.73	199.9	200.27	199.37	199.24	199.14	198.41
208.24	208.07	210.58	208.96	209.5	208.45	209.35	209.11	209.74	208.3	208.93	208.94	208.91	209.26	208.11	207.78	209.58	208.86	208.97	210.63	208.79	209.61	208.04	209.13	209.08	209.28	210.33	208.53	209.22	210.62	208.02	208.54	207.38	208.58	208.17	209.46	207.82	209.48	208.33	208.38	207.65	209.42	208.55	208.44	209.42	207.93	207.56	209.53	208.65	208.88
212.14	211.48	212.22	213.41	211.57	212.52	211.81	213.93	211.47	212.51	212.18	211.45	213.92	212.93	212.84	213.32	210.89	212.49	211.66	212.39	211.97	213.61	214.11	212.6	212.14	211.5	210.72	212.75	213.34	212.94	211.94	212.71	212.02	212.97	213.73	213.83	210.65	212.21	211.55	211.61	212.39	211.87	212.51	211.16	211.85	212.63	212.8	212.5	213.08	214.7
202.93	202.36	202.07	202.23	202.77	201.74	201.76	203.53	204.09	202.95	202.03	201.82	204.33	201.16	202.4	201.49	202.23	204.16	203.72	203.84	203.74	202.95	202.74	202.07	203.79	202.69	202.92	203.15	204.1	202.8	203.21	203.34	204.01	202.43	204.44	201.74	201.92	201.61	203.98	202.44	201.95	201.55	201.35	203.64	203.85	201.92	200.25	201.86	202.15	202.1
208.69	209.73	208.44	206.9	209.06	210.98	209.67	209.76	208.3	208.31	209.15	208.85	208.24	207.54	208.93	209.51	207.9	209.43	209.35	208.19	208.25	208.63	209.62	207.68	209.39	207.63	209.84	208.75	208.39	208.35	208.62	209.07	207.41	208.54	208.52	208.8	207.98	208.5	210.04	208.59	208.55	207.39	208.58	209.32	208.29	209.59	208.82	209.25	209	207.51
212.08	212.08	211.84	210.06	213.19	212.02	212.94	212.42	213.37	212.07	212.27	211.09	211.28	213.33	213.67	211.7	212.92	212.03	208.75	212.08	213.47	211.92	211.7	210.52	211.86	211.75	212.07	211.7	212.32	210.85	210.12	212.19	211.02	212.2	211.92	210.55	211.85	210.13	211.22	210.98	210.58	212.19	213.29	212.21	212.45	211.9	210.61	211.98	211.61	210.5
211.38	213.53	214.57	212.96	212.69	213.2	212.64	211.87	213.16	214.22	213.55	213.5	213.4	212.92	212.08	213.34	213.23	213.71	212.85	212.82	213.28	214.21	213.54	214.24	214.6	214.8	214.15	211.46	211.82	214.05	213.27	212.31	212.75	212.75	215.09	213.95	211.61	213.09	213.53	214.1	212.01	214.43	213.3	213.06	213.01	211.56	213.03	212.84	212.65	212.06
209.2	211.44	207.42	208.75	208.59	208.59	210.21	208.97	209.3	209.76	209.15	210.55	209.08	211.12	209.56	208.22	210.87	208.84	211.16	211.43	209.5	209.67	206.99	211.33	209.57	209.56	210.71	208.62	211.25	208.83	210.43	209.46	209.17	210.09	210.2	207.48	208.5	209.47	210.35	209.17	208.97	209.3	208.95	211.2	207.78	210.04	209.48	210.74	209.41	209.52
204.38	203.08	202.79	202.84	203.23	204.69	202.96	203.07	202.88	203.2	202.29	203.93	204.01	204.29	202.07	204.31	203.62	206	204.71	201.58	201.51	203.76	203.2	201.29	203.29	203.74	203.01	204.81	203.78	204.27	204.69	203.12	202.22	204.48	202.78	204.87	204.18	204.62	202.85	204.2	203.11	203.52	203.15	203.59	204.93	205.39	205.71	204.07	203.49	202.4
203.37	204.34	203.2	203.95	203.59	205.68	204.02	203.89	201.95	203.81	203.78	202.74	203.28	203.5	201.94	204.01	202.76	202.9	204.37	203.19	204.26	202.38	202.54	203.21	202.46	203.79	202.06	202.22	202.1	203.66	202.84	203.44	204.39	202.66	202.99	202.35	204.34	202.16	203.19	203.4	202.99	203.2	203.72	202.49	202.83	202.96	201.83	204.98	202.13	202.75
207.57	206.47	206.5	207.84	209.11	207.88	207.59	208.45	206.42	207.79	207.07	206.68	208.06	207.21	205.79	207.41	208.04	207.44	209.07	208.22	207.25	207.26	208.57	206.67	207.76	209.6	207.37	206.94	208.67	207.27	208.33	208.39	209.69	206.82	207.53	208.01	207.29	205.59	206.8	208.36	208.24	208.09	207.49	207.25	207.72	206.86	208.13	206.22	208.68	207.92
204.83	204.96	204.13	205.11	204.92	204.17	205	205.2	204.43	203.49	205.3	204.47	206.29	204.83	204.16	204.54	205.57	203.24	205.23	206.13	205.75	204.01	205.38	204.75	204.37	203.37	203.21	204.37	205.69	205.21	202.9	203.71	203.72	205.01	204.85	204.77	204.74	207.1	204.82	203.72	203.83	204.8	203.58	204.22	205.45	204.32	205.23	204.43	204.06	203.36
209.74	209.4	208.19	207.57	207.76	208.56	208.44	207.67	208.05	208.19	208.43	208.35	208.57	209.05	208.35	207.13	207.73	209.43	209.39	208.76	208.61	206.76	208.72	208.29	209.67	210.01	208.4	207.54	209.54	209.28	206.04	209.89	208.93	208.41	208.45	207.94	208.02	208.42	208.87	208.65	209.61	209.65	208.66	207.48	208.89	206.56	207.93	209.91	207.29	207.9
211.07	211.08	211.36	210.79	211.51	211.91	212.53	209.71	213.19	211.32	212.33	211.14	209.37	212.7	209.57	211.93	211.1	213.3	211.73	211.65	211.69	211.94	210.4	210.62	212.06	210.43	212.3	212.41	211.84	213.07	210.23	211.13	211.21	211.49	209.81	210.61	211.3	210.24	211.75	211.73	210.74	211.17	211.53	211.63	212.06	212.1	212.9	211.41	209.84	211.47
216.52	217.96	216.89	216.78	218	217.91	217.03	216.99	215.42	216.54	217.2	215.89	218.77	218.29	215.01	215.71	214.26	216.24	216.34	216.36	217.26	217.29	217.55	217.5	217.82	216.53	216.45	216.67	217.58	215.54	216.55	217.53	217.36	217.48	217.52	217.4	217.78	217.35	218.1	217.49	217.01	216.66	219.48	216.43	216.46	216.84	216.89	216.59	217.5	218.16
194.42	193.69	195.94	195.23	195.74	193.2	193.81	195.04	195.96	195.22	194.24	194.09	195.19	195.16	195.14	196.14	195.47	194.58	195.26	196.79	196.32	194.83	195.76	194.73	195.09	194.36	194.24	194.85	195.3	196.75	195.21	196.22	195.48	196.99	195.54	195.89	194.49	195.58	195.53	196.6	196.48	194.51	196.25	195.83	197.17	194.84	194.92	196.37	195.44	195.37
211.98	211.19	213.56	211.06	209.38	212.7	210.95	210.97	212.99	212.28	213.35	213.12	211.33	212.63	211.96	212.18	211.64	212.79	212.06	211.9	211.4	212.84	211.29	212.42	212.81	211.75	211.9	211.61	210.9	212.39	210.86	212.63	213.6	212.35	212.37	210.95	210.58	212.8	212.13	214.04	212.87	212.66	211.55	213.62	213.74	210.77	211.86	212.93	212.53	212.02
207.7	207.9	207.94	207.72	208.85	206.31	207.63	207.87	208.05	208.56	208	207.44	207.87	208.43	207.12	205.41	209.49	208.4	207.47	207.12	207.28	207.61	208.59	207.2	208.1	206.44	205.97	207.58	207.72	207.95	207.53	206.9	206.9	208.31	208.37	206.91	206.87	207.5	208.77	208.28	207.97	208.91	208.14	207.86	207.78	206.92	207.56	207.01	207.66	209.24
200.09	200.14	201.28	201	199.31	200.79	199.19	200.62	198.89	200.69	198.95	200.77	199.34	201.49	200.72	198.69	201.3	200.85	202.08	200.23	200.24	201.79	199.83	201.14	199.24	202.28	200.35	200.46	201.22	201.83	201.5	201.81	200.81	201.3	199.61	200.82	201.09	199.82	199.97	201.11	201.45	199.04	200.73	200.87	199.24	199.18	199.05	200.37	200.32	201.15
207.99	207.33	207.38	208.77	208.27	208.23	208.07	208.74	206.52	207.73	206.95	209.95	208.82	207.91	209.1	206.82	208.92	208.69	207.83	208.94	208.9	206.29	207.02	207.5	207.25	209.34	207.04	207.14	208.72	207.15	210.59	207.46	207.15	208.61	209.09	207.94	206.26	207.03	208.14	206.17	207.79	207.39	208.52	208.58	207.25	206.37	209.22	208.31	208.22	207.45
208.38	207.7	208.33	207.4	210.27	208.16	208.88	209.2	208.22	206.63	208.64	208.98	208.29	207.21	207.54	207.66	210.13	209.44	208.35	210.29	209.44	209.17	209.58	209.6	209.27	209.68	208.38	209.88	207.44	208.22	208.96	209.22	209.98	209.6	209.08	208.52	208.89	208.8	207.96	209.42	209.07	209.21	208.55	209.08	209	208.78	208.49	208.67	209.23	208.09
208.4	206.93	206.69	209.01	208.42	208.95	206.07	209.46	207.73	209.51	209.41	208.68	207.7	206.62	208.8	209.34	208.29	207.19	206.77	208.43	207.41	208.57	209.37	206.73	205.66	207.85	206.58	207.33	207.09	208.28	208.35	206.93	208.11	208.43	205.65	207.35	207.99	206.38	207.1	206.8	210.56	209.21	207.55	207.2	207.78	207.91	207.2	206.98	205.68	206.83
203.01	205.37	203.81	204.16	204.34	202.31	203.95	204.38	203.39	203.54	201.76	204.54	205.44	205.28	203.56	203.1	204.57	204.28	202.92	203.75	201.98	202.9	204.79	202.87	202.73	202.92	204.25	203.35	205.45	201.84	203.84	202.24	204.89	202.69	203.6	204.56	202.32	203.97	203.55	204.22	202.56	204.93	205.16	202.42	204.88	202.94	203.47	202.56	204.59	205.38
212.6	212.14	212.34	211.98	212.6	211.09	213.02	212.71	213.02	212.57	212.15	213.8	211.44	212.1	211.06	213.89	214.18	211.07	211.97	211.75	211.12	211.43	214.56	213.38	212.67	210.86	212.48	211.2	210.85	210.43	211.36	211.64	214.1	212.48	211.87	213.75	212.7	213.29	212.55	213.25	211.99	212.79	211.9	212.51	212.4	211.78	211.47	213.74	212.79	213.98
215.35	212.91	212.28	212	213.69	213.62	214.65	213.15	215.7	212.4	214.15	212.25	213.4	213.9	213.62	212.25	213.14	211.94	212.57	214.26	213.26	211.98	213.72	214.35	214.27	214.75	215.29	212.77	212.71	214.34	211.53	214.53	213.07	212.09	212.86	212.3	210.75	213.47	212.49	212.53	213.38	212.17	213.74	212.06	212.99	213.56	213	212.13	212.83	212.66
196.07	194.66	194.89	194.44	196.85	195.84	194.82	195.76	194.43	195.25	195.25	196.47	193.09	196.73	194.91	194.99	195.26	196.11	195.43	194.5	195.08	194.46	194.4	194.66	195.18	196.21	194.32	195.96	195.84	195.75	195.81	195.36	195.15	197.43	195.44	195.08	195.06	196.24	193.94	194	196.91	196.04	195.33	195.68	195.57	195.4	194.96	195.92	195.88	195.11
212.31	212.19	211.35	211.31	212.44	210.86	212.49	211.49	210.82	211.75	211.3	211.33	210.97	212.62	210.14	212.73	212.46	212.56	210.78	211.05	211.29	211.74	211.52	210.84	212.47	210.89	211.27	212.98	210.62	211.05	211.28	211.9	213.26	212.43	211.51	212.07	211.05	212.19	212.09	211.49	210.86	212.54	212.23	211.9	214.03	210.15	212.06	210.96	213.63	210.24
203.63	202.94	202.44	203.1	204.97	204.38	204.08	203.87	203.01	202.82	202.18	203.78	203.57	203.02	204.29	205.26	201.8	202.94	204.32	203.52	204.05	205.41	204.38	203.99	203.36	203.97	204.4	204.66	204.37	204.37	203.23	202.87	204.86	204.05	202.93	203.31	204.34	202.13	203	201.84	203.8	203.16	204.6	204.52	203.45	203.68	204.97	203.27	203.78	204.35
207.88	208.67	210.5	208.56	208.21	208.02	208.24	209.46	209.15	210.4	208.84	209.2	208.83	208.49	208.53	208.3	209.81	209.57	209.86	210.34	210.34	208.49	208.38	208.6	209.54	209.32	208.81	209.33	210.35	207.71	207.58	208.58	209.57	208.23	209.77	205.98	208.8	208.97	210.92	207.82	208.03	209.01	207.6	207.83	208.52	208.94	207.41	207.26	207.41	209.26
208.69	206.55	207.69	207.33	208.28	209.55	208.36	209.15	208.89	207.74	208.17	204.84	207.34	208.69	207.37	206.18	207.51	208.87	208.29	208.13	206.17	207.38	208.86	207.51	206.69	208.12	206.79	208.9	207.34	207.57	207.86	207.98	207.41	209.43	206.22	206.5	208.43	207.57	206.98	208.45	207.66	207.98	207.84	206.77	207.51	207.67	208.7	207.32	207.95	207.55
207.23	204.86	208.25	206.56	206.34	205.45	205.65	205.11	205.93	206.34	204.07	206.35	205.5	205.9	206.18	204.69	205.61	204.34	204.38	206.35	205.92	205.32	206.05	206.2	206.45	204.61	205.09	205.77	204.37	203.45	204.38	204.31	203.64	206.81	204.26	204.81	205.28	205.35	206.62	205.31	204.99	206.67	205.31	205.05	207.63	205.42	205.31	206.37	205.34	205.63
208.93	208.86	209.18	209.93	210	210.48	210.66	209.19	211.19	209.79	208.89	209.65	209.16	209.28	208.77	209.35	209.43	210.74	210.41	209.55	209.05	208.81	209.14	209.06	210.45	210.01	210.37	209.76	210.19	210.04	208.4	209.67	208.6	208.47	208.81	211.13	209.84	209.81	210.88	210.4	209.79	209.62	209.55	209.22	206.72	208.49	208.57	210.41	209.32	210.4
209.28	211.58	207.81	208.32	210.01	209.21	210.41	209.88	209.61	208.99	210.86	209.58	207.57	209.43	209.49	208.21	210.04	210.1	210.8	211.24	210.52	208.59	207.46	208.73	208.13	209.39	211.08	210.12	208.49	208.69	209.51	208.81	209.09	210.47	208.54	207.88	210.09	210.45	211	211.12	210.63	210.09	210.67	208.76	210.49	210.66	209.74	207.46	209.77	210.46
199.02	200.3	200.4	200.79	199.29	199.92	199.38	199.23	198.7	198.88	198.77	200.09	200.12	200.07	199.15	198.83	201.93	199.99	199.43	198.22	199.15	199.28	199.29	199.88	199.94	199.64	201.59	199.96	200.12	199.51	199.08	198.99	200.68	197.64	199.83	201.14	198.67	199.2	200.54	199.91	199.9	197.91	198.58	199.52	200.46	200.2	200.41	198.66	199.58	200.37
206.89	205.99	206.27	207.63	207.47	204.56	206.56	205.15	206.32	204.89	205.49	206.3	206.63	207.09	207.34	206.6	207.07	205.69	206.37	206.45	206.29	206.01	206.79	207.58	204.63	206.06	205.67	204.52	207.05	205.89	205.78	205.95	207.12	206.07	207.47	205.52	206.35	207.23	206.09	207.69	206.13	205.32	207.39	206.2	205.94	207.09	207.2	205.95	207.19	205.25
203.74	204.56	206.41	204.01	205.53	204.73	205.5	202.82	203.79	203.79	205.33	205.49	206.28	204.9	204.66	203.14	206.21	205.31	204.43	203.72	204.48	203.62	204.67	205.89	205.74	204.43	205.01	204.87	205.23	205.27	204.72	205.31	205.32	204.77	204.72	205.07	204.01	205.29	205.09	207.06	203.3	204.36	205.37	205.14	204.99	204.82	203.84	203.88	205.36	205.43
210.68	213.15	213.07	213.46	213.72	212.9	213.62	213.11	214.35	212.45	212.88	213.67	212.7	214.55	212.04	211.21	213.89	213.19	212.99	211.77	210.88	214.01	210.89	213.44	212.62	214.87	214.53	212.98	213.04	213.72	213.63	212.31	214.41	212.13	212.41	211.87	212.43	212.51	212.19	212.35	212.92	212.6	212.97	213.1	212.47	212.89	211.89	211.83	213.98	212.36
198.41	198.64	199.8	199.13	199.7	199.57	198.91	198.93	199.68	201.46	199.59	197.74	200.69	198.7	200.37	199.9	198.26	200.45	198.67	199.47	198.97	198.86	199.76	200.32	199.58	200.37	199.2	199.43	199.31	199.12	199.48	199.73	198.72	197.72	198.16	199.53	200.18	201.07	199.33	199.12	199.31	198.18	201.44	200.28	199.2	200.89	200.9	197.92	200.08	201.1
200.1	198.91	199.49	200.74	200.28	199.02	198.08	199.74	198.72	198.64	198.01	200.25	201.29	198.68	199.67	198.87	200.08	198.69	199.65	199.26	200.04	200.17	199.62	200.49	199.13	198.59	197.76	198.3	200.77	198.88	200.74	200.47	200.95	198.64	200.92	200.83	199.39	198.19	200.74	198.72	197.92	199.52	199.44	199.93	199.49	200.36	197.23	200.12	200.75	200.35
196.71	197.72	200.06	200.46	197.22	197.31	197.86	198.16	196.76	197.31	197.46	197.34	198.89	197.34	197.1	198.97	198.15	197.24	198.71	197.85	198.39	197.94	197.41	198.37	197.15	197.96	198.42	196.79	198.12	197.86	197.16	198.63	198.02	199.22	197.89	197.71	197.23	197.53	197.36	198.34	199.18	197.4	198.58	198.25	197.48	198.48	199.11	197.66	196.67	197.88
209.09	209.42	209.43	208.82	208.06	208.92	209.93	207.13	209.07	210.26	209.82	207.7	208.83	209.2	208.24	208.89	209.82	209.4	208	206.64	209.01	207.96	209.24	207.48	209.7	208.92	207.24	208.63	209.01	208.8	208.12	207.45	208.29	207.8	208.83	210.44	209.73	209.05	210.4	207.67	209.83	206.64	209.19	208.34	208.37	208.19	208.56	209.01	208.11	208.34
211.22	212.43	212.27	210.7	212.08	212.89	211.48	211.47	211.53	211.14	211.72	211.76	210.29	210.83	211.84	209.97	211.85	212.11	211.14	212.14	211.06	210.98	214.25	212.56	210.58	211.47	212.12	211.76	212.44	212.72	211.73	212.31	211.43	211.11	210.89	212.3	210.82	209.45	211.45	211.42	212.29	210.13	211.76	210.77	211.07	211.68	210.54	211.39	211	212.43
204.65	203.51	204.01	204.19	201.99	201.93	202.72	202.01	203.49	202.43	202.47	202.69	201.99	204.62	203.19	203.85	202.29	201.29	202.06	203.87	204.41	203.45	201.38	202.88	203.15	203.54	204.18	202.84	202.98	203.79	203.32	202.81	203.31	204.08	204.56	204.87	202.27	204.07	202.85	204.28	203.65	203.44	201.84	203.63	204.01	203.4	202.42	204.17	202.39	203.92
213.23	214	211.67	214.95	213.29	212.06	212.7	212.76	212.46	213.34	212.92	212.58	213.17	214.08	211.14	213.04	212.96	211.73	210.81	213.02	213.31	211.33	215.01	214.07	213.37	211.66	212.87	213.68	213.87	213.04	212.78	212.97	213.11	212.98	213.9	212.74	212.84	212.78	212.75	213.22	215.4	210.95	211.89	213.11	212.87	212.76	210.4	212.8	211.51	212.99
196.63	197.56	199.15	199.27	198.77	197.81	199.19	198.36	198.73	197.73	199.1	197.08	199.59	196.27	198.42	197.65	199.1	199.65	199.42	199.55	198.36	199.04	197.2	196.89	197.75	196.96	198.39	197.71	197.95	197.7	197.7	198.14	197.56	197.19	198.93	198.97	196.44	198.12	197.39	197.25	197.34	197.06	197.05	197.86	196.75	198.53	198.06	197.99	199.27	198.58
213.33	212.46	212.15	211.53	212.2	210.42	212.23	211.62	211.91	210.49	211.99	210.68	211.95	212.28	210.65	209.99	213.27	210.23	210.99	212.29	211.76	211.88	210.4	212.19	210.64	210.57	211.69	212.79	212.5	210.49	211.61	211.88	210.97	210.03	210.89	213.36	212.4	211.51	211.71	210.83	212.51	211.12	210.5	211.15	210.98	212.6	211.68	211.49	212.5	212.43
216.08	217.5	216.65	217.13	217.08	216.9	215.97	216.56	219.06	216.58	215.76	216.03	217.26	216.31	216.36	216.49	216.02	216.84	218.32	216.84	217.91	216.7	217.78	216.62	216.76	217.89	216.79	216.85	215.79	217.03	217.63	216.73	215.83	217.6	216.35	216.11	218.22	217.44	215.63	217.3	218.24	218.24	214.74	218.42	217.18	218.76	216.26	217.04	216.99	216.77
210.18	208.83	208.78	210.42	211.09	208.57	209.82	206.79	208.92	207.94	208.85	211.02	210.1	210.39	209.87	209.51	209.26	209.59	207.8	207.92	209.64	208.88	211.88	209.03	208	210.31	209.87	210.2	209.08	208.64	209.09	208.65	209.47	211.15	208.44	210.44	210.36	208.52	209.78	209.17	210.04	208.53	210.97	208.91	209.26	209.8	209.12	209.81	209.58	210.69
196.57	197.79	197.79	198.06	197.89	196.31	197.69	199.25	197.5	196.27	197.53	199.02	197.67	198.25	198.71	197.77	196.99	196.93	198.41	196.05	198.83	198.8	198.82	197.08	198.59	198.11	198.93	197.19	198.01	197.03	197.32	196.93	197.33	198.35	197.82	198.32	197.19	197.6	198.5	198.88	198.04	198.13	198.03	198.15	198.49	198.1	197.22	198.37	198.38	196.92
209.1	210.48	210.13	208.26	209.29	208.65	208.85	210.95	210.45	208.96	209.85	208.79	209.75	208.42	208.02	207.8	208.21	208.36	209.99	208.48	209.15	209.94	209.37	209.74	209.26	210.32	208.15	210.4	211.41	210.67	208.97	208.71	209.04	209.29	209.52	210.88	207.7	210.01	210.29	208.74	209.28	211.23	208.09	210.01	209.52	210.82	210.19	209.47	210.89	208.15
199.27	199.32	199.83	199.13	198.48	197.9	200.19	199.31	200.02	200.53	200.99	199.97	200.48	199.3	198.54	198.86	199.59	200.56	197.07	198.77	199.58	199.43	199.08	198.96	199.54	199.6	199.01	197.55	199.32	198.83	200	198.06	200.13	198.03	198.56	200.25	198.69	199.45	199.44	199.15	200.81	199.31	198.49	199.98	199.03	199.3	199.05	197.6	197.85	198.72
208.19	208.44	207.63	208.7	206.3	207.76	209.89	206.44	208.59	207.27	207.76	207.55	208.35	207.75	209.34	207.13	207.89	206.85	207.51	208.15	206.07	207.55	206.96	206.85	209.29	206.91	208.3	207.74	208.36	206.53	207.64	209.17	208.44	208.41	206.89	207.35	208.44	208.67	209.02	206.97	208.2	208.44	208.27	207.22	209.65	207.94	208.62	208.42	208.67	206.87
210.17	210.98	211.13	211.56	212.58	212.54	211.29	212.15	212.44	211.79	213.1	212.98	211.43	212.94	212.21	211.23	212.75	211.22	213.78	208.9	213.08	211.72	213.6	213.68	210.47	212.83	211.23	210.97	211.17	211.66	210.97	212.18	213.37	212.19	210.53	212.84	213.34	212.05	213.56	212.48	210.41	211.03	211.32	211.24	212.29	212.6	212.98	211.66	211.19	211.05
200.28	199.27	200.08	199.21	199.66	199.04	200.3	200.78	199.95	199.97	198.96	200.83	199.8	199.9	199.21	199.65	199.65	199.63	198.86	200.66	200.58	200.65	200.16	199.32	199.48	198.29	200.03	201.08	198.99	199.93	199.38	200.79	198.52	200.51	200.11	199.27	200.64	200.51	198.38	198.94	200.95	198.61	200.79	198.63	201.5	198.67	199.62	199.55	199.87	199.56
207.24	208.19	208.67	207.11	208.79	206.49	208.18	208.87	207.2	206.47	209.38	209.4	207.31	208.62	208.96	207.69	206.8	207.42	209.06	209.2	210.14	208.76	208.15	208.48	208.56	206.86	208.96	209.71	209.25	208.37	208.26	208.74	208.48	208.31	208.57	210.54	208.82	207.01	207.3	207.64	209	208.63	208.05	209.86	208.72	208.73	210.28	208.47	207.2	208.77
209.03	207.95	209.13	209.19	208.4	207.77	210.09	209.87	207.64	210.32	206.86	209.05	207.46	207.58	208.28	207.02	208.56	208.64	210.09	210.45	208.64	210.42	210.12	206.88	208.91	208.39	210.91	209.39	208.23	209.54	208.21	209.53	208.96	208.55	209.47	208.2	208.34	208.61	208.19	210.35	209.84	207.86	208.16	208.65	208.81	208.53	208.15	207.97	208.24	209.06
217.39	216.69	217.92	217.53	216.11	217.11	215.83	216.98	217.47	215.33	216.93	215.87	217.19	217.13	217.06	217.28	217.49	217.71	216.65	219.09	217.14	217.44	217.67	217.3	216.88	217.11	217.72	215.9	217.46	216.47	216.74	215.86	216.64	216.55	216.11	217.78	217.42	217.03	217.15	218.67	217.99	216.45	217.16	215.71	216.63	216.83	217	217.76	217.17	216.48
201.1	200.31	200.93	198.95	200.45	200.86	200.72	201.16	200.18	200.3	200.64	202.1	200.59	201.63	200.43	201.52	201.18	201.36	201.13	201.72	202.97	200.76	201.17	201.75	204.15	200.44	200.23	200.31	201.87	202.1	201.48	201.56	201.35	199.57	201.23	200.62	201.79	203.05	201.81	201.25	202.74	200.34	201.47	201.53	199.42	201.14	201.56	201.94	201.25	201.07
207.5	207.07	206.82	209.25	210.11	208.23	209.83	207.07	207.6	209.52	207.59	208.69	208.87	208.48	208.61	208.41	209.33	208.24	209.7	206.38	208.08	207.32	209.65	209.65	208.4	208.73	207	207.49	209.4	207.98	208.53	208.03	207.03	207.75	207.85	208.61	206.93	209.03	208.11	208.17	208.56	208.96	207.66	209.98	208.72	209.37	205.91	208.53	210.29	209.58
210.91	212.02	210.99	212.36	211.38	210.94	212.38	212.91	211.81	211.99	210.56	212.49	212.28	211.55	212.93	211.13	211.62	211.56	210.73	212.66	211.86	210.63	212.83	211.15	211.7	212.03	214.51	211.91	212.86	213.45	210.9	212.04	211.78	212.41	210.3	212.31	211.46	212.13	211.39	212.25	210.39	211.93	210.89	210.71	212.47	212.64	212.02	210.51	212.38	212.77
204.63	206.76	203.71	205.53	203.42	205.06	202.71	202.98	202.04	204.18	204.18	202.47	205.15	204.38	205.02	204.19	205.29	203.41	204.04	204.65	202.9	203.4	203.39	203.77	202.79	204.16	202.83	202.68	203.54	205.33	203.7	203.18	204.42	203.64	203.27	203.56	203.83	203.88	204.35	205.3	204.45	202.66	205.09	204.23	202.6	204.55	204.05	203.65	204.89	204.21
205.01	206.07	205.16	205.74	205.89	204.01	205.35	206.43	207.78	206.02	206.1	205.39	205.75	206.1	205.67	206.42	206.57	204.65	205.92	205.56	205.53	204.13	204.76	205.99	205.12	206.46	205.29	205.06	205.84	205.32	206.58	206.61	206.62	205.4	206.58	206.01	206.31	206.57	205.78	206.43	205.02	206.04	205.03	205.39	205.32	205.6	207.03	204.03	204.46	204.08
205.64	205.48	204.83	204.78	206.25	205.89	205.45	206.17	204.76	203.76	204.18	203.95	204.14	204.57	203.85	204.17	203.08	203.17	205.71	206.17	204.6	203.7	205.32	203.83	205.73	204.9	204.09	205.41	204.93	205.51	204.39	203.84	205.17	203.86	204.93	204.17	203.46	204.49	205.06	204.65	204.17	202.99	205.95	206.26	204.97	204.86	206.37	204.84	204.74	205.56
218.05	217.17	218.23	217.67	216.61	218.68	217.38	217.98	217.75	218.76	216.99	218.66	217.94	219.45	219.62	217.09	217.78	218.12	216.83	218.3	217.18	216.07	216.6	219.14	219.06	218.89	216.12	216.99	218.09	219.35	218.07	217.99	216.97	218.71	217.35	218.76	216.64	218.02	217.85	217.81	218.44	217.8	216.19	217.36	218.11	218.03	217.91	217.79	218.26	216.18
212.77	212.8	214.1	212.95	213.12	212.82	212.93	213.42	213.56	214.03	214.45	211.74	214.57	213.33	212.05	214	214.08	212.21	213.47	212.95	212.38	214.2	214.49	213.24	212.87	212.15	213.98	213.64	211.31	211.14	213.42	214.21	213.62	213.62	214.4	212.95	213.21	213.54	211.17	213.25	213.89	212.69	214.05	213.54	212.58	213.68	213.33	211.88	213.23	213.46
200.89	201.29	201.49	200.14	199.48	200.36	200.91	199.79	201.21	201.72	200.19	197.95	200.96	200.32	199.95	199.62	200.96	199.84	201.57	199.98	201.97	199.31	201	198.97	200.81	201.79	199.31	201.18	202.23	203.08	199.13	200.2	199.89	200.04	200.45	201	199.7	201.75	199.65	200.36	201.15	200.11	200.2	200.61	200.04	202.42	200.73	200	201.61	198.77
209.43	208.89	208.29	208.62	208.68	208.79	209.26	208.2	209.6	208.28	208.43	209.02	208.78	209.25	208.8	209.04	209.41	208.96	208.64	208.67	209.96	210.72	209.2	208.58	206.78	208.83	209.83	208.11	208.78	207.39	209.25	208.96	209.06	206.5	208.54	209.97	208.28	207.86	210.18	208.23	207.55	208.73	210.95	207.74	206.89	207.92	208.17	206.98	208.61	210.15
202.86	203.58	202.55	202.18	204.36	206.02	203.16	203.24	201.96	204.05	203.35	204.84	202.65	203.1	203.45	202.9	203.93	203.53	203.33	202.74	205.22	203.78	203.66	201.85	202.05	202.75	202.4	202.22	204.84	202.28	201.56	203.56	204.84	205.18	203.76	202.02	205.01	203.26	203.91	201.09	202.61	203.46	202.62	202.52	205.03	204.64	205.09	202.55	202.88	203.09
213.02	212.94	212.56	211.11	211.85	213.69	212.27	212.39	213.81	211.87	212.96	212.31	212.47	211.58	214.85	212.18	212.32	212.94	212.99	213.33	212.29	212.18	212.83	213.2	211.87	212.12	212.18	213.43	213.3	210.53	212.73	211.63	213.08	212.39	212.81	212.75	212.17	213.09	212.1	212.11	212.39	211.34	211.9	212.79	212.01	212.54	212.97	211.05	213.01	211.26
194.44	193.89	193.27	195.9	194.44	191.72	193.84	193.14	193.76	194.76	193.86	194.27	194.3	195.01	194.14	193.94	194.19	194.72	194.18	194.84	194.14	194.85	193.06	194.4	192.85	193.21	194.56	194.65	195.09	195.16	195.45	195.02	192.84	193.75	193.89	195.12	193.47	195.54	193.27	194.56	193.22	192.64	192.7	193.06	196.33	195.54	194.16	194.54	193.56	193.16
208.33	207.14	206.28	209	206.89	206.71	209.4	206.3	209.68	208.19	209.44	209.28	207.38	206.71	208.81	210.42	209.86	208.17	207.63	209.26	208.04	209.47	207.95	208.38	209.63	207.19	207.07	208.07	207.92	207.85	207.15	207.62	207.2	208.83	207.87	206.97	207.85	207.72	208.99	208.83	207.51	209.63	206.59	206.75	208.9	207.87	207.07	208	205.69	208.22
208.73	209.36	210.23	210.04	209.05	210.54	210.19	208.87	208.16	207.74	208.36	209.64	209.73	207.99	208.19	211	208.65	209.6	210.11	210.3	209.61	210.71	209.06	208.03	210.04	210.81	210.01	209.7	207.9	207.45	209.63	209.15	207.94	211.57	209.46	209	208.36	209.54	209.87	210.81	208.87	210.92	209.43	208.01	209.7	210.06	208.41	208.85	209.49	209.25
202.99	200.28	202.54	202.3	203.14	203.19	203.28	201.87	202.33	201.83	202.18	203.46	202.32	201.42	202.67	202.95	204.85	202.6	202.85	204.32	202.39	202.17	202.79	202.8	202.39	202.08	202.72	201.08	202.55	201.47	202.76	202.68	202.6	204.13	202.58	202.92	203.1	201.66	203.12	202.77	202.31	203.19	203.34	204.21	204.39	201.6	201.91	203.37	202.66	201.57
207.15	207.9	207.15	206.87	207.45	206.78	207.44	208.2	207	208.42	206.46	208.5	208.62	209.98	207.7	206.87	207.41	207.29	206.23	207.51	208.99	207.46	206.72	207.55	206.36	208.75	207.19	208.66	205.28	207.51	206.15	207.16	207.45	206.86	206.87	208.58	207.54	208.4	207.66	208.09	209.3	206.02	207.3	206.92	207.96	206.41	207.83	208.09	206.91	207.86
207.7	208.41	208.23	209.37	209.36	208.49	208.88	208.29	210.44	208.78	209.84	209.23	209.41	209.12	209.41	206.89	207.88	208.5	209.07	207.62	208.97	208.4	208.49	209.22	208.1	208.38	208.73	207.86	209.27	207.93	209.05	209.49	207.57	207.7	206.9	209.43	209.34	209.3	208.33	208.38	208.49	208.97	207.83	209.47	208.51	208.55	208.11	208.24	210.17	211.2
214.28	213.65	213.82	213.55	211.97	213.94	213.6	214	213.45	214.42	214.1	213.35	214.09	213.42	213.85	212.68	213.94	211.59	215.12	215.69	214.16	213.91	213.3	214.78	214.44	214.32	214.44	213.8	212.79	213.91	214.33	213.06	212.85	212.35	212.56	212.84	213.48	212.46	213.52	212.27	213.32	213.48	213.67	214.82	215.39	213.29	214.13	212.06	212.13	213.76
204.18	203.79	203.15	205.6	203.53	204.62	203.94	204.56	203.22	205.89	204.85	202.88	203.08	205.12	203.69	204.9	201.4	201.66	203.51	202.26	203.24	205.23	203.13	202.73	203.71	203.46	205.78	204.88	203.44	204.92	203.21	204.22	204.48	204.21	204.2	204.73	204.51	203.24	203.47	203.11	203.98	204	204.48	204.63	203.91	204.61	203.76	204.58	203.61	204.28
198.4	199.6	198.42	199.39	200.11	200.82	199.03	198.98	198.62	199.47	199.52	201.29	200	199.11	198.74	199.85	199.34	199.1	199.99	199.33	200.01	199.84	198.65	199.61	198.18	200.01	199.6	200.51	200.38	199.37	198.58	199.34	198.14	199.3	197.4	199.76	199.95	199.73	199.79	199.88	198.31	198.16	199.43	200.92	199.19	199.45	198.98	196.88	199.99	199.27
202.45	204.21	203.97	203.52	203.38	203.59	202.9	204.09	203.96	203.88	202.33	203.72	203.01	202.92	205.02	203.68	202.72	204.59	201.92	201.34	203	205.15	203.26	203.32	203.26	201.84	203.02	203.13	203.01	204.7	203	202.1	203.5	202.67	202.25	203.99	201.53	204.11	203.58	203.19	204.43	203.34	202.95	203.54	203.91	203.65	203.21	204	201.94	203.53
212.7	212.64	211.74	213.09	214.23	214.3	211.89	212.24	211.91	213.11	211.38	213.85	212.83	213.48	211.73	212.11	212.69	213.37	213.7	211.41	213.72	212.32	213.39	212.85	213.32	213.69	215.24	212.4	212.1	212.56	212.76	212.21	214	213.67	214.29	214.26	214.34	213.3	214.96	213.07	212.8	213.68	213.54	212.48	212.67	214.41	211.54	212.49	212.66	212.86
199.68	200.73	202.27	199.86	201.74	201.1	200.05	200.5	200.01	201.11	202.17	201.62	200.68	199.93	202.52	201.99	201.17	201.36	202.6	200.54	201.81	200.98	201.4	201.22	201.19	202.76	201.33	201.29	200.84	202.25	200.74	199.45	202.8	203.39	200.76	201.13	202.02	201.23	202.32	202.56	202.18	200.67	200.72	201.01	202.47	200.15	202.35	200.68	201.76	200.7
211.43	211.82	211.84	214.21	213.16	212.29	211.89	211.76	213.6	211.85	212.71	212.67	211.88	211.03	213.38	213.58	211.48	212.46	214	212.8	212.49	212.69	212.58	212.9	212.65	213.41	211.23	212.86	212.93	213.42	211.78	211.9	210.24	212.19	212.6	213.26	212.98	212.45	213.52	212.62	212.76	211.04	213.16	211.42	213.99	212.49	214.94	211.81	213.09	211.69
202.87	201.71	203.17	202.12	203.01	203.91	203.48	202.66	202.15	200.7	203.78	200.96	203.26	202.25	201.77	200.49	202.83	200.3	201.86	202.19	202.81	201.21	201.68	201.83	199.63	201.45	201.88	202.59	203.46	202.67	203.35	201.41	203.21	199.93	203.43	201.37	202.35	202.95	201.06	203.99	202.27	202.61	202.23	202.5	202.55	202.12	203.19	201.71	202.25	203.51
203.12	203.67	203.4	205.32	204.61	204.09	202.12	203.11	202.8	204.06	204.2	203.62	204.37	205.54	202.36	205.12	203.4	203.4	204.57	202.09	204.2	204.33	203.57	203.48	202.95	203.15	203.19	203.29	203.82	203.61	203.43	203.28	202.23	204.93	203.81	204.16	204.25	204.87	203.7	202.09	205.24	205.9	204.63	202.85	203.26	203.21	203.53	202.68	205.43	204.21
209.43	208.73	208	207.36	207.7	208.5	207.42	207.36	207.23	209.21	209.16	207.39	207.75	206.16	206.62	209.07	209.84	208.38	208.21	208.56	207.11	208.35	206.77	207.68	207.9	209.4	209.21	207.21	207.68	208.06	207.2	206.82	207.51	205.54	208.35	206.66	208.98	207.99	207.58	208.57	208.76	206.46	207.67	208.91	208.11	206.72	206.6	207.61	208.92	208.69
200.86	202.43	200.08	200.19	202.04	199.29	200.12	200.68	200.5	201.71	200.84	200.46	200.84	201.56	201.09	202.41	199.87	200.24	200.81	200.09	199.76	200.86	200.22	200.92	201.31	199.91	200.1	201.42	199.82	199.66	201.59	200.32	201.17	200.93	200.99	198.64	200.18	201.02	200.31	200.93	200.27	200.6	200.24	199.06	199.94	199.64	199.8	199.53	200.02	201.28
204.96	207.33	206.2	206.73	206.3	207.05	205.14	207.63	206.99	206.57	208.25	208.36	207.22	207.45	207.68	207.05	205.91	206.88	207.19	206.25	206.51	207.47	206.06	206.81	204.89	206.69	206.1	208.03	206.96	206.09	206.36	205.44	206.83	205.49	206.7	207.66	208.01	206.94	206.33	208.01	206.31	204.95	205.68	206.09	206.52	207.58	205.71	205.65	207.34	206.06
202.99	204.94	206.1	204.9	202.69	205.04	205.15	203.52	203.92	204.35	205.35	205.03	203.86	205.1	206.1	203.55	206.82	205.46	205.41	203.59	206.15	203.69	203.63	204.56	205.6	204	203.84	205.05	205.25	204.17	204.81	204.78	204	204.94	202.66	202.91	204.64	204.11	203.65	203.83	204.16	205.95	205.07	206.02	204	204.07	204.62	203.59	205.08	204.1
197.95	196.09	199.28	199.4	198.81	196.74	199.19	198.62	198.63	198.32	200.18	198.11	197.93	198.68	198.01	199.61	198.2	196.97	196.82	199.13	198.66	199.05	198.11	198.33	198.48	197.95	198.83	198.59	198.84	198.71	197.6	199.12	200.83	195.7	200.16	200.44	200.26	198.93	199.21	199.28	198.35	198.55	196.96	199.57	196.98	199.11	197.85	198.63	198.69	198.61
208.66	208.24	206.25	208.29	206.8	208.01	207.72	208.14	210.35	206.65	207.85	207.11	208.23	207.85	209.61	208.82	207.71	206.22	207.8	207.53	208.64	207.3	207.6	207.13	207.98	207.79	206.98	207.45	208.63	208.42	206.11	208.18	207.31	209.43	206.53	206.56	206.6	207.66	208.48	209.73	209.41	208.7	207.88	207.22	206.73	209.3	208.35	207.65	207.4	208.56
218.34	217.28	217.18	217.4	218.21	217.01	219.21	219.95	216.75	218.8	217.22	218.13	217.74	215.94	220.23	217.46	217.64	217.83	218.66	218.05	217.34	215.8	218.29	215.87	218	217.15	216.96	217.58	216.2	217.61	217.95	216.82	217.78	218.27	218.96	219.02	217.6	216.56	217.93	216.31	219.14	217.43	218.58	217.99	219.24	217.41	217.14	217.9	217.63	218.37
210.9	211.53	212.57	212.91	212.68	209.97	212.43	211.41	211.32	210.04	211.15	211.56	211.03	211	212.23	212.32	212.73	211.63	212.04	211.72	213.19	213.14	210.4	211.25	211.96	211.8	210.66	212.1	210.97	211.12	211.65	212.13	210.63	210.22	212.14	212.83	212.54	211.19	210.32	212.7	211.1	212.53	210.62	211.17	211.59	210.81	211.61	211.97	212.85	211.42
207.45	207.06	207.1	207.41	208.96	208.39	207.8	207.81	205.96	209.73	209.34	207.43	208.89	208.85	207.1	209.57	206.49	207.79	208.5	208.31	208.06	207.1	208.63	208.9	208.13	207.25	207.42	207.12	208.79	208.46	208.29	210.05	208.06	207.47	208.82	207.98	208.34	206.97	208.09	205.53	206.82	206.43	206.43	208.59	207.24	209.47	207.1	209.09	208.73	207.53
206.73	206.23	206.74	209.2	209.47	208.65	207.98	208.29	207.11	207.72	207.84	206.77	208.41	209.41	208.95	208.07	207.34	208.43	206.65	208.16	207.55	208	207.95	209.38	210	207.85	208.43	209.35	209.2	207.14	207.37	208.47	207.81	210.37	206.11	207.89	208.3	208.04	207.34	209.89	208.76	208.18	208.42	207.77	208.77	209.02	207.89	207.74	206.82	207.41
205.85	203.36	203.42	203.9	205.64	202.07	203.58	204.87	201.64	203.1	204.95	203.37	203.15	203.48	202.55	203.18	201.74	202.41	204.84	205.14	203.13	204.41	202.03	203.8	204.41	205.01	201.7	202.47	203.37	202.34	202.35	203.05	203.07	203.49	203.51	203.55	205.44	202.79	204.27	201.82	204.59	202.25	204.36	204.53	203.37	203.36	203.93	202.82	203.59	205.09
203.73	201.76	202.38	202.91	203.01	203.44	205.69	202.36	202.92	204.08	203.41	202.92	202.76	204.35	204	204.06	202.75	202.09	203.74	203.63	204.07	202.63	202.59	203.48	201.37	204.16	204.46	203.95	202.02	202.22	203.2	202.91	204.7	203.38	203.41	204.04	202.66	204.39	204.05	201.72	203.91	202.62	204.35	204.12	202.99	201.91	203.01	202.16	202.77	202.93
216.32	214.08	213.69	215.05	213.83	214.26	214.65	213.92	214.82	214.57	213.25	213.8	213.69	213.8	213.44	212.18	213.89	213.26	212.68	211.7	212.49	213.43	212.03	213.95	213.71	214.2	213.54	213.08	214.51	213.76	213.8	214.73	212.32	213.65	212.53	214.77	213.59	215.39	213.08	213.55	210.61	212.82	214.21	212.07	214.01	213.09	214.68	214.04	214.25	213.95
208.04	208.36	208.69	209.64	208.27	208.93	207.63	207.4	209.3	207.69	209.1	207.16	208.47	208.37	207.6	206.67	207.99	207.15	208.05	207.65	207.9	208.6	208.86	207.15	206.07	207.87	207.67	208.44	208.31	209.4	206.11	207.85	206.76	207.87	207.72	206.22	208.35	208.18	206.48	207.25	207.05	208.67	209.14	208.59	208.73	208.84	208.79	208.17	206.84	206.84
193.88	195.29	193.26	194.4	195.21	193.25	194.34	194.51	192.21	193.32	194.61	193.64	193.93	192.69	195.84	194.2	192.25	194.04	195.03	195.02	195.82	193.27	195.44	194.89	194.77	193.08	194.39	194.23	194.81	193.52	194.42	195.14	194.44	192.67	194.81	194.96	193.14	193.91	193.05	192.66	193.13	194.27	194.65	193.77	193.97	192.58	194.26	194.34	194.73	193.69
199.24	199.3	200.16	198.9	199.68	200.3	199.21	200.15	199.41	199.92	198.8	198.96	199.5	199.55	199.6	199.6	199.42	199.05	199.49	200.4	200.1	198.62	200.49	198.83	198.76	199.7	199.64	199.85	200.07	201.13	197.85	199.31	198.4	200.43	200.74	198.83	201.47	198.46	199.53	199.18	199.37	198.21	199.97	198.98	199.04	199.08	198.96	199.75	199.21	201.94
212.93	210.57	209.89	212.56	210.97	211.71	210.62	210.06	211.06	211.01	211.44	211.75	211.7	212.49	212.42	210.68	210.78	211.35	211.75	211.73	212.54	210.7	213.28	211.14	211.96	212.41	212.1	212.18	211.02	212.3	213.08	211.64	212.06	210.29	211.65	211.3	211.17	210.5	211.25	211.92	211.34	211.92	210.09	210.99	212.19	211.59	209.71	211.29	212.05	211.38
204.59	203.21	203.2	203.96	203.67	203.79	203.07	204.87	201.97	203.62	203.7	203.07	202.46	203.62	203.92	203.76	204.06	202.81	202.41	203.04	202.49	203.53	201.63	203.92	202.33	203.83	204.69	204.19	203.04	204.83	201.77	203.87	201.86	201.52	202.73	202.76	204.28	202.56	202.9	204.45	202.18	203.86	203.48	204.42	203.48	202.86	203.29	203.36	203.25	203.58
199.67	199.99	200.84	200.15	199.84	200.49	199.03	200.23	201.5	201.2	199.18	199.83	200.34	200.3	200.2	200.3	200.9	201.48	199.81	201.09	199.91	200.59	199.52	199.27	200.19	200.08	199.16	200.12	200.22	199.03	200.51	200.39	201.07	201.86	199.84	201.15	200.04	200.02	199.85	199.21	201.98	201.18	200.17	200.83	199.76	199.98	199.2	200.43	201.05	201.25
208.32	207.81	207.44	208.66	209.36	209.09	207.74	206.86	211.13	207.53	207.69	207.04	208.15	205.64	208.79	207.73	206.87	206.94	207.18	206.4	207.45	208.2	205.59	208	206.88	207.21	206.97	207.26	207.69	207.21	208.1	207.26	207.4	208.38	207.71	207.73	208.24	208.81	205.69	207.89	207.15	207.72	207.96	207.08	207.15	207.47	207.25	208.16	208.17	207.28
208.31	209.12	208.98	207.67	207.77	208.45	208.63	208.01	207.96	207.86	208.71	205.95	208.05	206.31	206.6	206.18	208.03	208.92	207.75	207.38	209.16	207.9	208.26	208.47	208.18	207.72	207.29	207.96	208.72	208.33	208.54	207.35	207.96	208.32	208.42	208.79	208.29	208.1	207.57	208.44	208.52	208.05	206.45	208.01	206.37	208.25	208.04	206.58	208.61	207.33
206.06	205.92	206.32	204.76	205.81	205.66	206.34	206.29	207.05	206.84	205.99	205.96	207.54	208.42	207.73	207.15	205.81	205.98	207.13	207.17	207.54	204.03	205.81	206.98	207.5	205.79	205.38	206.39	205.34	206.93	207.38	207.99	207.74	205.31	206.25	205.95	207.02	206.24	207.75	206.45	207.78	206.19	203.89	207.04	208.15	205.9	205.92	206.33	207.28	205.73
199.88	200.49	200.19	202.18	200.35	201.13	200.15	199.79	199.49	201.21	200.44	199.9	200.72	200.67	198.61	201.1	199.94	199.15	199.53	199.57	200.54	198.41	199.49	201.19	201.89	200.31	200.88	198.43	200.01	201.9	200.53	199.44	199.84	200.08	200.18	199.33	200.84	199.35	199.59	199.17	198.53	201.41	201.63	201.37	199.97	200.9	200.66	200.21	199.49	201.46
202.27	203.47	204.06	203.13	203.3	203.2	203.24	202.68	201.94	202.34	204.02	202.58	204.19	202.55	202.67	203.17	202.48	203.3	203.96	203.61	202.09	202.91	203.53	203.25	204.41	203.03	201.96	203.16	203.36	203.65	203.73	203.02	203.24	204.06	202.57	204.67	203.38	202.52	202.69	203.51	202.57	204.83	202.25	202.73	203.07	203.49	203.93	204.13	204.45	202.86
212.14	212.45	211.45	213.07	211.68	212.49	212.05	211.15	212.7	212.31	211.81	212.53	211.74	211.59	212.86	212.41	211.12	211.73	211.61	212.68	211.57	212.34	211.72	212.98	211.46	211.49	212.35	213.47	210.62	212.21	212.05	213.47	211.85	212.95	212.73	213.02	212.86	211.82	213.15	214.24	212.65	213.21	212.73	212.05	213	212.49	212.02	212.92	213.53	211.34
208.85	208.53	210.03	208.24	209.61	208.82	208.71	209.96	209.77	209.24	209.13	209.45	208.61	210.41	207.83	209.71	211.15	209.91	211.61	210.16	209.19	209.99	208.98	208.74	208.18	209.98	209.29	210.22	209.69	210.33	209.36	209.37	209.82	208.62	210.14	210	208.84	208.78	207.64	210.78	209.15	207.47	207.55	208.82	209.99	209.95	207.33	209.21	209.8	210.5
207.93	208.19	206.9	206.42	207.78	208.39	209.61	207.52	207.7	208.79	208.19	209.24	208.39	208.42	207.56	206.89	208.5	206.16	208.96	208.91	206.73	207.23	207.25	207.35	207.5	207.67	208.14	206.58	206.75	206.31	207.62	207.52	207.39	208	208.19	207.67	206.82	208.79	207.89	208.2	207.57	207.29	207.9	206.97	207.25	207.55	208.9	208.39	207.82	209.1
212.15	210.9	211.95	213.17	211.04	212.62	212.48	212.59	213.42	212.11	211.69	211.85	211.41	213.72	211.88	211.95	211.62	212.11	212.42	212.12	212.01	211.5	213.26	212.22	215.01	210.93	211.22	213.01	212.24	212.33	212.25	210.72	212.26	213.56	214.34	210.88	211.45	212.4	211.75	213.01	211.29	213.08	212.22	212.39	212.7	212.75	214.84	212.45	211.21	211
208.48	207.62	209.34	209.1	209.44	209.21	208.62	209.99	210.02	208.62	209.76	208.12	209.24	209.68	208.8	208.02	210.51	208.56	208.33	209.8	208.27	208.48	208.89	209.95	207.93	210.29	208.69	210.63	209.07	210.25	209.57	209.87	209.53	209.63	209.71	207.34	209.09	208.7	209.45	206.6	208.11	210.36	210.34	210.08	208.54	209.39	209.72	209.3	207.54	209.16
207.29	206.84	209	206.75	208.48	207.81	208.82	207.24	208.79	207.23	207.39	206.46	208.62	208.55	208.01	207.08	208	209.14	206.36	207.03	207.82	208.93	207.26	207.99	205.71	207.82	207.89	208.14	209.31	207.48	208.66	206.8	207.48	207.18	208.31	206.19	208.3	208.35	207.45	209.09	207.65	209.76	208.44	208.1	207.78	209.1	208.97	207.59	208.31	207.51
206.8	207.43	204.47	207.04	207.39	205.92	206.37	208.17	206.17	206.18	205.92	206.9	206.27	206.72	206.41	207.18	207.52	207.86	206.28	206.8	207.04	205.74	205.83	206.01	205.61	204.38	206.19	205.76	207.09	206.91	205.93	205.7	205.72	206.68	206.07	205.72	207.15	206.53	206.68	206.62	206.59	207.3	206.17	206.4	205.45	206.27	206.09	207.68	204.36	207.39
218.53	219.11	218.7	217.25	218.35	218.96	217.49	217.88	219.82	217.27	216.81	218.87	217.8	216.01	218.18	218.55	217.63	216.14	218.52	217.19	218.39	218.09	217.36	215.46	218.32	217.34	217.38	219.43	216.41	219.59	217.61	218.51	219.29	217.66	216.94	217.38	219.08	216.35	218.14	217.37	217.94	218.96	219.3	217.3	218.35	219.55	216.87	218.53	217.35	218.16
207.47	206.7	208.32	206.87	207.44	208.16	207.85	206.34	207.2	207.79	207.06	206.64	207.14	208.81	208.77	205.95	207.33	206.6	207.07	206.77	206.73	207.6	209.35	206.88	206.65	208.81	207.83	206.01	209.01	208.56	207.18	207.56	207.29	208.13	208.21	207.36	207.92	207.28	206.93	208.82	206.21	207.01	208.77	208.26	208.48	207.97	208.13	207.84	207.8	208.41
205.78	204.97	205.05	204.09	205.78	206.35	205.13	205.23	204.81	205.58	206.38	205.51	205.41	205.06	206.15	204.48	205.52	205.24	206.21	205.84	206.55	205.76	205.81	205.19	205.55	205.97	206.25	205.75	207.17	205.8	205.82	205.1	204.9	205.79	206.47	205.14	205.53	206.21	205.22	204.56	203.89	205.57	205.24	206.15	204.77	206.49	205.99	206.2	206.03	204.38
194.63	195.83	194.03	193.81	194.75	193.07	194.08	195.3	195.55	195.28	194.85	195.75	195.62	195.46	195.8	195.68	195.55	194.78	194.43	195.11	195.64	195.37	194.61	194.96	194.01	193.95	195.45	197.48	195.82	195.78	194.08	194.86	194.68	194.99	197.01	195.55	195.28	193.45	193.45	195.01	196.32	195.09	195.66	196.9	195.37	193.9	195.16	195.68	195	196.33
211.3	211.49	210.76	211.78	211.74	212.01	211.13	211.43	211.14	211.19	212.13	210.66	213.77	211.69	210.36	211.07	209.64	211.99	210.94	210.65	211.67	211.47	211.41	211.89	212.49	211.7	212.21	212.04	211.56	210.14	212.26	211.9	212.57	212.51	209.73	211.38	211.15	211.94	212.04	211.05	210.8	210.05	212.43	212	211.89	211.6	212.74	211.49	209.27	211.28
212.08	209.94	210.33	209.83	211.52	212.3	213.15	211.99	210.92	211.55	212.75	212.52	211.81	211.2	212.69	212.73	211.84	213.09	212.44	211.82	211.55	210.69	209.97	211.23	212.73	210.89	209.64	212.09	211.09	211.95	212.27	213.2	212.08	211.33	211.13	211.85	211	212.43	211.61	213.1	211.85	212.81	210.89	211.99	212.73	210.23	212.94	211.62	212.46	211.19
208.03	206.99	207.05	207.65	206.84	209.86	209.47	207.18	207.88	208.79	209.17	206.66	207.53	206.27	207.34	207.51	206.33	207.35	207.7	206.14	208.77	207.38	208.38	208.78	208.7	206.94	207.42	208.54	206.9	206.93	209.1	208.03	207.55	207.26	207.35	209.55	209.16	205.54	207.25	207.47	208.59	207.82	209.13	207.27	205.86	207.55	205.79	207.93	207.26	208.05
208.3	206.49	209.22	208.2	209.32	208.07	207.5	207.59	207.98	207.52	207.66	206.23	208.56	208.44	208.35	207.58	207.02	208.18	206.91	208.44	208.1	206.6	206.99	207.68	208.65	207.76	210.15	208.08	208.46	206.94	208.73	207.98	206.83	207.78	208.08	208.22	209.26	207.66	209.1	207.1	206.65	206.87	206.63	206.92	208.19	207.3	208.26	209.3	207.09	207.3
211.12	212.54	211.27	210.47	211.41	211.71	211.06	211.49	212.7	211.62	211.01	211.54	211.74	211.49	212.4	211.52	212.31	213.76	210.83	210.18	211.59	211.84	211.3	211.14	211.43	211.38	211.69	211.49	209.9	211.98	211.75	210.81	212.9	212.61	210.98	210.48	211.15	211.19	213.41	211.28	212.14	211.63	209.89	211.07	213.46	211.77	212.29	213.14	211.83	211.13
211.14	213.39	210.51	212.07	210.62	211.94	212.4	209.51	212.14	210.98	211.75	212.54	210.62	210.97	212.07	212.15	212.84	213.13	210.2	212.74	211.86	210.25	210.86	210.65	210.83	211.5	211.27	211.3	212.49	209.76	211.78	209.93	210.32	211	210.46	212.93	211.05	211.29	211.42	211.13	210.68	212.84	212.46	211.62	211.73	210.81	210.22	210.93	211.89	212.18
212.98	210.16	214.15	211.71	212.38	213.73	211.35	211.03	210.12	210.16	213.56	210.51	211.21	211.11	210.28	211.02	211.97	210.92	211.07	212.51	210.1	211.44	210.83	211.3	212.95	210.51	212.08	210.69	211.3	210.22	212.12	211.77	211.39	211.35	212.13	210.91	212.35	210.37	210.55	211.36	211.16	210.54	212.13	211.69	211.18	210.56	211.29	212.63	212	211.16
207.7	208.73	211.35	208.13	208.97	208.55	207.83	207.86	208.6	207.39	209.16	208.44	208.61	209.91	208.52	208.12	208.23	209.18	210.83	210.59	209.74	208.3	209.51	207.95	208.24	209.21	209.85	209.21	207.22	209.35	207.87	208.52	208.95	209.02	209.47	210.13	209.55	208.94	208.76	208.86	209.6	209.1	209.81	209.88	207.67	208.42	209.34	209.5	207.92	208.57
212.4	211.58	211.18	210.82	212.15	208.27	211.11	212.18	210.74	210.38	210.74	211.19	212.25	212.97	210.9	211.15	212.09	210.53	212.01	210.35	211.99	210.08	211.63	211.84	211.01	212.93	211.44	211.02	211.99	210.66	211.38	211.24	212.54	212.26	211.7	213.25	212.12	210.89	210.79	212.39	210.73	211.93	212.22	213.74	211.63	212.02	212.34	211.71	211.76	211.71
216.24	217.39	216.55	215.91	218.06	215.68	217.36	217.41	216.32	216.43	217.29	216.13	217.11	218.02	218.33	217.39	218.92	217.93	216.86	217.18	216.55	218.35	217.05	216.39	218.16	217.61	216.79	216.38	217.38	218.17	216.76	216.8	216.06	217.61	216.37	216.73	219.02	218.08	217.04	216.47	216.5	217.41	217.03	216.61	218.57	217.57	216.58	216.33	217.47	216.33
207.21	207.28	207.25	208.47	208.24	209.18	208.51	205.88	207.82	206.07	209.42	207.47	207.19	209.45	207.12	207.52	207.97	207.76	207.5	207.17	206.58	207.99	207.73	208.07	206.58	206.91	206.93	207.56	209.16	207.48	208.52	208.27	206.44	206.85	207.12	209.24	206.73	207.16	206.56	209.56	207.98	208.27	208.62	207.09	207.24	208.12	206.97	206.85	207.34	208.87
205.9	207.92	207.55	206.24	207.42	209.36	209.36	207.04	208.49	207.05	207.7	209.09	209.21	208.37	208.51	208.4	208.44	207.19	207.97	207.79	207.67	207.09	208.9	207.39	207.46	206.29	207.03	207.61	207.07	207.57	207.3	207.33	208.62	206.83	208.6	207.74	207.51	206.32	206.66	209.13	207.5	207.06	207.44	208.34	206.94	207.51	209.19	207.56	208.23	208.26
209.13	208.28	208.84	209.21	207.32	207.33	209.97	207.5	208.44	209.13	209.1	208.49	208.93	210.56	208.99	209.58	208.31	210.38	208.87	208.85	209.18	208.22	209.18	207.8	210.03	209.98	207.49	208.94	209.74	208.12	208.65	209.59	208.11	207.92	208.5	208.62	210.05	208.85	208.88	208.36	208.74	209.28	206.74	208.64	207.49	208.2	209.75	208.9	208.32	208.63
208.26	207.61	208.77	208.02	210.18	209.13	208.79	207.4	209.36	208.51	210.28	208.55	209.64	208.74	207.9	206.95	208.69	209.56	207.22	209.92	208.11	208.11	209.58	209.53	208.46	208.25	209.41	208.92	208.1	209.6	207.88	208.51	208.88	207.72	207.8	207.42	207.33	208.58	208.59	207.73	210.32	208.01	207.59	208	208.63	208.12	208.77	209.68	208.48	209.73
204.86	205.48	205.38	203.66	206.18	206.77	205.79	204.95	203.36	207.4	205.04	204	206.16	204.14	206.66	205.13	205.91	206.05	204.58	206.47	206.45	203.91	208.16	207.45	205.6	204.86	205.44	205.67	205.35	206.35	205.67	205.2	205.29	205.68	205.69	205.86	203.85	205.02	205.02	205.51	205.74	205.03	206.62	205.55	205.51	204.96	207.31	206.5	205.73	205.63
208.16	209.95	209.28	207.64	206.88	209.08	209.68	208.84	207.41	209.5	208.64	210.2	209.4	209.27	208.31	210.43	208.94	208.68	209.71	209.29	208.42	209.31	209.24	208.98	208.42	208.43	209.19	207.9	208.86	209.57	206.93	207.52	208.77	208.3	207.86	209.23	208.42	209.32	206.23	207.54	209.78	208.81	208.2	208.39	208.54	209.21	207.38	208.22	209.44	210.19
207.44	208.41	208.29	208.06	207.99	206.9	208.03	207.8	207.6	206.62	209.52	208.07	208.48	206.62	208.95	208.64	208.86	208.55	207.2	209.44	208.69	207.58	206.86	208.66	207.45	208.07	207.46	207.62	207.53	208.58	207.78	207.47	207.94	207.81	206.33	208.4	209.98	206.5	208.23	207.72	208.64	206.74	207.08	207.37	207.32	207.67	207.3	209.09	207.8	207.52
211.61	212.68	212.51	211.4	213.31	215.11	211.27	212.74	211.68	212.04	212.5	214.49	213.32	212.25	212.73	214.46	213.52	213.58	213.25	212.99	212.42	212.73	213.19	212.41	212.54	212.89	212.16	214.17	211.97	213.36	213.59	211.74	212.73	212.47	213.36	213.48	211.84	212.03	211.02	211.98	214.17	212.03	212.18	212.79	213.5	213.66	212.23	213.31	213.36	213.4
214.3	212.69	212.71	211.57	213.48	212.92	212.9	211.96	213.94	213.23	211.44	214.15	214.38	213.92	214.42	212.78	213.87	213.41	215.46	213.24	212.39	211.89	212.74	213.08	212.61	212.73	214.23	212.03	213.74	213.33	213.27	212.01	211.37	211.76	213.37	212.78	213.94	212.42	214.53	211.98	214.33	212.7	213.27	212.86	212.53	213.76	212.45	213.14	213.36	213.45
200.24	201.41	201.93	201.93	201.09	199.68	200.7	201.6	200.44	199.45	199.8	200.26	200.28	200.34	199.45	200.26	200.05	200.42	200.59	198.41	199.27	201.13	200.52	201.47	201.02	199.27	199.95	200.18	199.65	199.48	200.94	199.19	200.48	201.72	201.02	202.21	200.45	199.84	198	200.73	201.33	201.26	200.01	201.54	199.91	200.41	201.42	201.33	199.25	200.04
213.42	214.89	210.9	212.76	210.18	212.32	211.93	211.68	211.91	211.95	211.52	211.24	211.16	212.23	210.91	212.19	211.72	210.97	211.5	211.91	210.74	211.84	210.7	210.31	212.12	212.25	211.69	210.74	212.34	211.26	211.61	211.16	212.12	211.83	212.09	211.06	211.1	211.4	211.68	211.53	212.43	210.78	210.88	211.09	213.6	212.52	211.48	212.03	213.78	211
214.11	213.1	214.74	212.97	213.05	212.03	212.13	213.28	211.89	214.77	212.46	212.73	213.39	214.79	214.04	211.74	212.83	213.85	213.59	211.83	213.91	216	214.05	213.53	213.75	214.36	211.05	212.39	213.57	213.83	212.79	212.07	213.9	211.7	213.34	212.31	214.03	211.41	213.07	214.34	212.94	212.78	212.24	213.9	213.08	214.93	212.05	213.37	212.63	211.96
209.11	207.82	208.57	206.69	207.96	207.09	207.3	209.75	206.72	206.98	207.41	206.96	209.21	207.79	206.75	209.13	209.43	208.47	206.94	207.52	205.82	208.04	207.38	206.38	208.45	206.75	206.64	207.32	208.3	206.71	210.1	208.22	207.6	207.45	208.09	207.59	209.21	208.11	208.12	207.21	208.77	208.82	208.39	208.4	207.26	206.92	206.16	207.25	207.59	208.43
206.19	207.4	206.95	209.09	209.34	206.89	206.72	208.61	206.47	206.66	207.62	208.34	206.32	207.43	207.79	209.08	208.48	206.11	206.87	206.11	206.97	208.21	206.83	207.94	208.48	207.14	207.58	206.21	208.55	207.74	208.5	207	208.76	207.84	206.86	208.94	206.7	208.33	208.84	208.4	207.36	206.56	208.34	208.32	208.87	207.61	209.01	208.83	209.06	208.73
198.74	197.63	197.08	197.37	198.8	198.74	198.77	198.44	198.22	198.55	198.21	197.49	198.18	197.15	198.5	196.71	199.33	195.86	198.74	197.78	197.59	197.61	198.37	197.66	198.01	198.65	196.57	198.64	197.29	197.03	196.09	198.48	195.87	198.06	199.07	198.24	198.58	196.58	196.93	200.17	198.92	198.48	198.58	198.21	196.78	196.87	198.25	197.88	198.48	198
209.43	208.32	209.83	209.79	209.03	209.38	208.51	208.71	208.96	207.49	209.73	209.68	207.87	209.61	208.79	207.29	209.86	209.71	207.41	208.01	210.16	209.62	208.19	210.81	207.32	208.44	207.69	207.87	208.66	208.85	208.52	210.73	207.46	209.06	208.63	209.25	209.28	209.6	209.5	207.57	209.55	208.95	208.4	208.91	208.61	207.52	209.03	208.67	209.03	209.42
208.12	207.38	207.82	209.46	207.36	207.9	206.77	208.03	207.36	208.82	209.11	206.93	208.14	207.3	207.81	208.47	208.81	207.32	208.09	208.05	208.34	208.31	208.73	206.77	207.91	208.14	207.06	207.89	208.03	207.91	206.46	206.86	209.43	207.9	207.94	207.9	207.16	207.09	206.91	207.1	206.77	207.66	207.62	206.14	208.84	207.87	209.1	209.3	209.65	206.89
194.99	197.64	195.67	194.05	195.09	195.09	194.87	195.11	196.08	196.1	194.62	194.97	195.07	195.05	196.19	196.07	195.37	194.83	196.78	195.28	195.74	195.12	196.29	194.51	194.55	194.98	194.42	196.46	194.77	196.17	197	193.29	195.35	195.53	195.22	194.88	195.51	195.23	195.93	196.79	194.51	195.26	196.01	195.72	194.88	197.6	194.3	193.5	196.13	195.64
202.7	202.12	201.53	202.55	202.98	201.37	202.26	201.15	203.44	201.54	201.29	203.55	202.16	202.45	202.6	201.88	204	204.26	202.63	201.17	202.1	204.51	202.28	201.84	202.19	201.23	201.17	203.44	202.26	202.03	204.14	203.13	201.6	201.7	202.91	202.05	201.92	201.23	202.61	200.98	201.66	204.17	202.91	202.05	203.36	201.91	202.47	203.78	202.7	202.88
210.27	212.99	212.05	212.52	213.58	211.8	213.05	213.09	213.35	212.54	212.14	213.01	211.74	212.26	212.3	213.08	211.85	213.63	212.12	211.71	212.8	212.31	213.33	213.96	213.01	213.87	211.75	213.92	213.56	213.54	213.29	213.16	212.2	213.94	212.03	212.05	212.85	212.72	213.11	212.34	212.63	212.15	213.01	213.63	213.54	212.92	212.25	212.83	212.7	211.29
212.38	213.2	211.79	212.01	211.38	211.5	212.18	212.16	211.68	211.44	211.42	211.31	211.31	211.21	211.68	213.02	211.44	214.07	212.53	211.39	212.01	211	212.43	212.95	211.21	210.95	211.67	211.88	210.2	212.52	210.36	211.27	211.94	211.91	211.51	211.3	211.63	212.53	211.39	211.82	211.12	211.81	212.77	212.06	211.01	211.28	212.35	211.05	210.75	210.02
212.08	213.16	211.82	211.59	210.76	210.64	211.79	210.2	212.4	212.48	210.77	212.52	211.26	211.75	212.84	211.84	210.63	210.55	211.42	211.83	210.89	212.83	211.77	211.37	211.94	211.15	213.01	211.66	212.59	212.63	211.71	210.74	212.28	211.91	210.29	210.41	210.6	212.18	212.38	211.68	210.65	212.26	211.29	209.97	213.81	212.1	210.91	210.74	211.64	212.32
206.59	207.32	207.55	207.34	207.94	207.09	209.16	208	208.2	207.5	206.86	207.69	208.52	209.06	205.35	207.03	207.85	207.17	208.26	207.53	207.92	206.24	207.07	208.73	208.68	206.9	209.32	207	208.8	208.97	208.13	206.71	206.01	207.59	206.55	206.81	207.56	206.78	209.31	209.03	206.91	210	207.61	211.84	206.57	209.3	207.9	209.26	207.97	207.73
199.45	201.6	200.52	200.61	200.3	200.12	201.17	199.38	199.46	200.54	200.63	201.37	199.62	200.11	199.58	199.58	200.48	201.3	198.73	200.05	199.5	199.36	201.7	199.12	198.6	199.23	201.88	201.2	200.6	200.07	200.08	200.68	200.7	201.31	200.21	199.78	200.68	201.02	200.18	200.25	201.56	201.35	200.07	200.11	200.31	200.38	198.83	200.17	200.03	201.84
204.87	205.46	204.23	204.43	204.97	204.06	205.1	204.18	204.27	203.36	204.46	204.47	204.17	204.5	205.23	203.37	205.69	205.48	204.7	203	204.98	203.26	203.88	205.47	204.33	205.63	202.58	203.86	204.53	202.48	205.7	205.73	204.03	205.62	204.05	206.05	204.21	202.89	205.1	204.08	204.87	202.88	204.36	203.87	202.82	204.03	204.65	205.34	204.82	204.66
204.44	203.91	205.81	204.59	204.91	205.85	203.55	205.09	204.86	206.32	205.65	203.1	204.22	204.84	204.5	205.69	203.67	203.63	205.59	204.6	204.77	203.87	205.31	205.05	205.2	203.73	205.67	205.09	204.93	204.07	204.32	206.64	204.15	205.05	205.27	204.17	206.23	205.83	204.14	206.2	204.99	203.35	203.67	205	203.99	205.82	205.91	204.5	205.49	204.66
196.7	198.92	198.71	200.14	199.06	199.42	199.32	197.86	198.08	198.89	197.82	198.05	199.41	200.34	199.53	197.27	197.93	198.06	198.39	198.47	200.21	198.69	199.75	199.67	198.94	198.47	198.83	198.26	197.58	199.47	197.31	198.45	198.88	198.69	198.27	197.24	199.21	199.9	196.79	200.45	197.96	196.65	198.42	199.61	198.51	199.47	199.02	197.93	199.14	197.67
209.7	211.45	208.86	208.31	210.03	209.66	206.9	208.47	208.83	209.6	209.8	207.96	208.67	208.62	208.77	209.58	210	207.54	210.26	210.52	209.47	209.11	209.44	211.02	210.87	210.52	208.36	209.94	208.8	209.23	208.81	208.71	208.85	207.57	208.67	208.31	209.86	210	209.72	209.87	209.49	209.02	208.63	210.1	208.75	209.83	208.65	210.28	207.69	210.46
216.61	215.35	216.08	216.63	216.59	217.63	217.38	214.87	216.46	216.02	218.5	216.77	216.77	217.03	218.46	216.74	217.64	217.19	217.4	217.14	216.76	217.04	217.92	218.68	216.31	217.28	216.03	216.52	216.37	215.47	218.34	217.16	216.83	218.3	217.03	218.53	217.99	215.85	217.01	217.8	217.89	217.74	219.63	217.05	217	216.81	214.62	216.7	217.61	217.58
207.51	209.53	208.86	209.06	209.54	209.64	207.3	210.15	209.1	207.51	207.62	208.39	208.91	208.7	208.08	208.47	209.68	210.81	208.88	208.68	208.38	206.76	208.56	208.54	208.93	209.02	208.05	209.1	208.07	208.61	208.56	207.22	208.66	210.64	207.72	208.62	207.47	207.8	209.35	206.52	208.44	208.97	208.34	209.26	206.92	208.76	208.42	209.09	209.87	209.33
203.5	201.91	202.37	202.87	203.86	203.43	202.38	203.28	203.18	203.19	202.02	203.9	202.28	203.08	203.17	202.9	203.48	205.09	202.71	202.08	203.56	204.71	203.62	202.04	204.33	204.06	202.33	203.57	204.36	204.34	201.05	202.47	204.04	203.45	204.8	203.03	201.64	203.41	203.71	201.79	202.83	204.07	203.32	203.73	202.94	202.58	204.83	202.09	201.32	202.22
212.28	210.6	209.59	211.25	211.57	212.94	211.94	212.2	210.73	212.17	211.89	212.69	211.64	209.81	212.35	212.01	210.16	212.15	210.13	212.32	210.11	210.93	212.94	212.05	209.38	212.76	211.63	212.49	212.6	211.21	212.21	212.01	212.43	210.23	211.84	212.15	211.52	212.35	210.83	211.91	210.52	212.81	211	212.43	211.91	209.86	210.02	211.75	212.37	210.7
194.93	195.4	196.02	194.82	197.07	195.33	195.48	194.42	196.14	195.26	195.35	195.36	194.18	195.69	196.77	196.04	194.87	196.25	195.11	195.24	196.23	194.82	194.36	196.11	195.75	195.35	195.32	196.39	196.91	194.12	194.78	195.6	195.38	195.25	193.95	195.23	195.29	194.57	195.3	195.96	195.36	195.31	194.63	194.86	196.92	196.51	194.52	194.6	196.14	194.76
208.17	208.5	207.87	210.68	209.03	209.32	208.6	208.9	208.96	208.41	209.86	208.86	209.09	208.98	210.2	210.26	207.19	207.77	209.15	208.46	207.74	209.34	208.29	209.72	208.25	207.09	208.96	208.8	208.6	208.3	209	208.98	209.14	207.43	207.98	209.06	209.1	207.8	207.85	208.32	208.23	209.18	209.47	211.11	208.93	209.83	209.02	209.35	208.44	209.55
199.03	196.53	197.97	197.38	195.59	197.06	200.52	198.66	197.13	197.58	197.62	197.51	197.34	197.68	197.33	197.65	200.2	197.87	199.54	198.15	197.47	199.42	199.96	197.96	199.66	197.54	197.89	198.26	197.61	197.99	198.33	196.75	198.14	197.6	195.93	197.43	199.99	197.55	197.72	198.46	196.97	197.19	198.37	199.56	198.66	196.97	198.88	197.26	198.87	197.65
208.16	210.34	209.84	209.92	210.08	209.74	211.91	210.99	210.75	210.05	207.56	209.35	210.39	210.65	209.63	208.49	209.35	210.65	208.88	208.28	209.38	210.86	209.32	209.68	210.77	209.96	210.03	210.42	208.57	212.98	208.64	211	209.78	208.72	209.47	210.97	210.02	208.84	208.71	209.85	209.5	210.44	211.29	207.82	209.4	208.43	209.65	209.78	210.13	211.1
206.25	210.44	208.99	208.62	208.75	209.98	207.64	208.73	207.75	208.5	209.58	207.5	206.89	209.05	207.65	209.16	209.4	209.77	207.26	207.81	209.15	209.63	208.92	206.32	208.63	209.71	210.43	210.28	210.46	208.81	210.05	209.03	208.49	209.07	210.42	209.33	208.14	209.01	209.08	208.72	208.35	207.95	209.1	208.73	208.65	209.93	205.37	207.35	208.09	206.95
203	203.21	202.53	202.99	202.02	201.78	203.12	204.53	201	201.87	202.05	204.49	202.92	203.39	202.23	203.21	202.8	202.75	202.6	203.02	202.78	201.81	202.06	202.33	203.01	204.48	202.45	202.65	202.89	203.49	203.91	204.01	203.2	201.2	203.57	202.83	202.72	202.51	202.86	204.01	201.73	202.73	202.49	202.15	201.05	203.22	202.79	202.77	204.25	202.82
199.69	199.9	200.7	198.71	198.68	200.01	199.34	199.61	199.71	200.16	199.7	199.12	198.32	197.85	200.13	198.7	196.91	202.23	201.15	200.25	199.25	200.12	199.13	199.51	200.22	198.44	199.94	200.76	199.61	198.3	199.29	199.89	199.46	199.75	197.03	200.31	200.1	199.68	198.1	199.1	200.09	200.77	199.69	199.82	201.09	199.99	200.95	199.24	199.9	197.93
200.36	199.23	199.58	199.35	200.29	198.71	197.77	200.53	199.72	200.77	199.04	199.28	199.98	201.14	198.71	199.3	198.88	197.58	198.9	198.73	200.86	198.41	200.09	198.63	199.16	200.04	198.86	199.77	200.48	200.12	199.26	198.63	199.71	198.94	198.38	198.7	198.35	197.9	198.41	200.6	198.07	197.94	200.15	199.22	199.87	200.87	199.45	200.26	199.58	198.42
211.68	212.82	211.15	211.6	211.16	211.85	211.29	212.38	212.86	211.17	210.09	211.65	213.44	211.45	212.11	211.4	211.28	210.09	211.13	210.73	213.42	211.4	211.41	212.56	209.95	210.72	211.89	212.24	209.68	212.46	211.04	213.31	210.15	213.01	212.08	210.64	211.1	211.4	210.87	212.3	212.33	210.83	210.75	212.45	210.85	212.21	211.77	210.93	211.86	211.19
215.08	212.76	210.97	212.71	212.91	213.14	214.2	214.11	212.33	212.41	213.18	213.81	214.4	212.7	213.03	212.8	212.48	212.4	213.33	212.72	212.66	212.98	212.01	213.07	212.86	213.37	212.6	212.64	213.47	212.25	214.94	212.55	212.89	212.92	212.49	212.4	214.51	212.63	211.93	211.9	213.58	213.34	212.44	212.72	213.17	213.82	212.91	212.75	212.95	213.11
206.35	208.22	207.74	209.41	208.29	208.94	210.19	208.61	208.26	207.85	209.52	208.42	208.65	209.09	207.69	209.01	207.78	209.79	209.46	207.75	209.27	208.95	208.83	208.16	210.24	209	208.36	207.92	207.86	208.21	206.4	209.11	209.24	209.23	207.75	208.75	208.48	209.29	210.48	208.48	208.96	207.86	207.59	209.7	206.89	208.74	207.96	209.94	209.43	205.92
203.91	202.89	203.32	203.38	202.84	202.04	202.61	204.46	203.53	203.02	203.6	204.69	203.02	202.54	202.59	203.15	204.77	204.48	202.49	203.44	203.96	203.85	202.75	203.49	203.43	203.23	204.5	204.14	202.71	203.04	203.3	201.27	203.99	202.14	203.19	204.2	202.34	202.03	202.42	203.41	203.23	203.47	202.57	202.74	202.94	202.93	204.69	203.28	203.97	204.33
205.28	202.32	205.6	203.79	204.43	205.11	202.25	204.47	204.84	203.64	205.13	204.47	204.31	203.6	202.58	203.54	203.8	204.67	203.75	203.07	205.11	205.27	204.88	203.83	204.38	205.01	204.58	203.13	203.04	204.83	204.19	202.37	204.62	203.46	201.98	205.29	206.38	204.37	203.48	201.88	203.27	202.98	205.8	202.96	204.01	203.5	203.21	203.25	203.9	203.41
203.29	201.37	204.16	205.01	200.42	203.08	203.38	203.46	201.77	203.29	203.85	203.28	203.53	203.01	204.7	202.26	202.77	202.99	203.34	204.66	204.62	201.86	202.92	205.26	201.32	203.58	203.33	204.38	204.1	203.45	200.44	205.08	204.21	203.11	203.34	202.85	204.39	202.86	204.69	202.97	202.75	202.41	202.7	202.71	202.94	203.81	204.07	203.08	204.07	203.78
207.87	208.05	207.92	207.72	207.51	205.88	207.91	206.97	208.42	208.67	207.82	207.19	208.15	208.67	206.77	208.39	208.62	208.54	209.07	207.58	207.2	208.28	208.09	207.74	207.69	208.13	208.53	207.06	207.59	208.58	207.86	208.4	206.67	207.21	208.77	208.14	208.1	208.45	208.59	206.98	207.14	207.64	208.63	206.81	207.32	205.58	207.73	206.72	208.96	208.35
208.12	208.99	207.12	208.62	207.61	208.51	209.82	209.63	208.44	207.9	207.86	208.89	207.9	209.39	207.67	207.49	209.02	209.53	207.87	209.8	209.55	208.97	206.5	208.52	208.2	208.89	208.12	208.1	207.69	207.82	209.13	208.35	207.97	208.67	208.38	207.06	209.27	208.93	209.47	208.21	208.37	209.37	208.64	207.26	210.2	207.96	210.2	208.12	207.09	206.77
216.61	216.62	216.08	216.44	217.42	216.72	215.97	216.41	217.75	218.12	217.72	215.15	217.48	217.04	216.86	216.41	217.49	218.65	218.17	216.75	217.73	217.78	215.83	217.24	217.01	216.27	217.84	215.96	215.84	216.17	217.68	215.91	217.89	216.6	217.24	215.78	216.78	215.82	216.46	215.99	217.16	216.24	216.69	218.49	216.86	215.31	217.33	217.29	215.76	216.68
204.84	203.3	202.71	203.01	203.4	204.59	203.57	205.03	203.74	203.24	202.92	202.07	203.7	202.82	203.27	203.89	202.68	203.2	203.65	204.28	203.6	202.92	203.16	205.27	203.01	203.61	204.93	203.19	203.87	203.89	204.84	203.5	206.07	203.67	204.16	204.63	203.07	203.72	203.32	203.93	203.69	204.18	203.45	205.26	203.87	202.37	203.68	201.97	203.64	202.36
208.85	206.75	210.16	207.98	208.86	208.66	209.73	209	209.87	209.51	207.42	209.92	208.95	208.68	209.16	209.22	208.98	208.42	208.18	210.1	208.47	207.83	208.19	209.21	209.48	209.48	209.06	209.28	209.29	207.75	207.69	209.38	208.24	208.58	208.22	209.35	210.92	210.52	208.26	209.13	207.63	208.79	209.17	209.52	208.95	208.89	209.33	210	209.95	208.66
217.33	214.76	216.96	215.91	217.25	214.67	218.61	217.18	217.72	216.14	216.61	216.89	218.34	216.29	216.42	216.29	217.2	216.67	216.91	217.04	216.03	216.56	217.93	216.64	218.9	217.86	216.49	217.1	217.45	218.06	216.04	218.26	216.46	217.51	218.96	217.1	217.14	219.57	218.21	219.42	216.79	217.82	217.06	217.63	218.21	217.73	217.54	218.31	216.7	215.32
210.65	211.37	212.65	210.99	211.95	210.98	211.76	210.78	211.12	210.84	211.45	212.66	211.87	211.45	212.27	212.56	211.87	212.2	211.21	211.89	211.35	211.72	211.37	212.51	209.13	211.93	211.8	212.74	212.3	212.67	213.85	211.9	211.1	212.3	211.8	211.21	212.27	212.74	212.58	210.35	210.76	210.96	211.27	211.58	211.25	211.35	211.48	211.82	212.29	212.23
216.1	215.75	216.55	217.21	216.74	216.39	215.13	217.82	216.79	218.48	215.16	217.42	217.6	218.03	215.52	216.36	216.89	217.18	216.8	217.03	217.38	218.28	216.71	217.98	215.29	216.83	217.64	218.55	216.09	217.01	216.07	216.51	217.33	215.78	216.7	216.25	216.64	216.94	217.04	217.17	218.12	216.45	216.64	215.94	218.3	215.86	217.01	216.83	218.17	217.63
213.12	211.77	213.4	212.45	210.8	212.6	212.44	213.79	214.04	210.3	212	211.98	211.98	211.64	212.34	212.6	211.54	212.47	211.93	213.38	211.64	210.8	213.86	211.68	211.39	212.56	211.28	211.27	211.87	212.64	212.61	212.31	211.61	211.68	212.52	211.12	213.46	212.25	210.47	212.28	213.78	213.41	213.44	212.41	212.45	213.35	212.2	212.91	213.37	211.43
199.31	200.11	199.53	199.66	199.12	200.18	202.33	198.28	200.79	200.51	199.43	199.06	200.38	199.91	200.62	202.91	201.38	200.5	201.71	198.83	199.9	200.49	201	199.09	201.47	201.19	199.48	200.64	199.92	199.26	201.07	201.11	199.45	200.71	200.82	199.94	200.3	200.82	199.56	200.48	201.36	199.54	199.68	199.94	200.14	200.86	200.21	199.46	199.48	200
202.34	202.31	202.98	201.53	202.46	202.75	201.02	201.76	202.53	203.01	203.07	203.05	202.87	203.25	203.65	201.17	202.27	201.95	202.58	203.67	202.02	201.49	201.81	202.44	203.92	203.3	202.93	201.86	203.01	202.19	202.56	201.59	202.74	203.44	201.91	202.18	202.47	203.1	200.96	204.15	202.25	202.8	201.71	202.25	204.18	201.94	203.36	203.59	203.48	203.27
202.83	203.63	203.28	203.11	203.05	203.84	203.57	203.89	204.5	202.49	202.94	204.78	205.05	200.78	204.74	203.23	203.47	203.13	203.12	202.61	203.67	204.34	204.54	201.18	203.9	203.8	203.69	204.93	204.57	203.26	204	203.56	203.26	202.45	203.38	203.89	204.63	203.76	203.64	202.26	202.67	203.7	202.15	202.44	202.97	202.37	203.17	200.41	204.69	203.82
208.65	206.9	207.91	205.68	207.19	208.8	207.87	208.41	207.56	208.14	208.25	209.78	206.66	207.75	206.6	207.41	206.53	208.27	209.04	207.25	208.25	208.85	205.6	206.78	208.94	207.63	208.15	206.44	207.68	208.19	206.57	208.03	207.58	208.73	206.77	207.83	208.33	208.5	207.19	206.52	208.4	208.77	208.29	208.51	207.82	206.49	207.74	206.46	206.2	206.83
217.19	219.32	217.84	218.19	217.93	218.54	217.39	218.7	217.1	217.05	219.2	217.53	217.98	218.46	217.89	217.52	217.15	218.52	217.8	218.35	218.43	217.47	217.65	217.13	217.65	217.67	219.88	217.78	217.74	217.19	218.12	217.02	215.44	218.73	217.45	217.34	217.34	218.58	217.35	217.79	219.39	218.16	216.53	218.79	217.1	218.13	218.76	217.22	218.49	217.68
199.26	200.02	198.93	199.18	199.85	198.83	199.65	200.77	201.95	199.72	200.65	201.4	200.31	201.13	200.53	200.13	199.35	200.81	200.72	200.57	199.62	199.72	200.94	201	200.82	200.33	199.05	200.66	201.62	199.54	199.49	201.18	199.42	199.2	200.64	199.92	199.48	200.28	198.96	199.24	200.75	200.17	199.78	199.51	201.11	199.89	200.45	201.05	199.78	201.11
209.26	211.75	207.66	210.77	209.92	209.8	210.67	211.5	209.54	209.35	209.95	209.6	209.8	210.39	209.17	208.22	209.06	210.52	210.78	210.2	210.29	209.43	210.31	210.11	210.37	211.36	208.82	207.65	210.1	208.46	209.73	211.13	209.09	208.66	208.77	211.83	210.5	210.19	209.82	208.53	209.41	208.88	209.88	209.42	208.59	209.93	211.64	209.59	209.61	208.43
209.35	208.41	208.58	208.64	208.58	208.39	209.27	209.49	208	210.61	209.51	209.52	208.98	209.98	210.27	207.88	209.46	207.62	209.46	209.54	209.49	209.68	209.02	209.97	209.91	208.38	210.02	208.77	209.86	208.38	209.37	209.75	209.87	207.72	207.39	210.2	208.29	207.67	208.13	208.26	208.3	209.23	208.59	208.52	208.61	210.04	208.55	208.9	210.47	208.59
211.91	212.76	211.05	210.75	210.7	210.93	211.36	212.73	211.19	211.14	213.13	212.9	211.16	212.13	210.75	212.26	210.94	210.95	211.83	209.92	212.18	211.67	211.8	213.13	212.85	211.55	212.04	210.53	211.07	210.83	211.72	212.46	211.73	212.54	211.99	212.77	211.68	211.34	212.76	210.92	213.01	211.48	212.89	213.04	211.08	212.12	213.15	212.35	211.11	211.93
199.9	199.57	200.62	201.06	200.45	200.75	201.2	200.78	200.41	200.43	201.12	201.11	201.49	199.54	199.74	199.96	200.7	199.49	199.59	200.34	200.9	200.61	199.85	201.29	201.85	199.98	198.79	200.36	202.53	198.85	199.94	200.15	200.43	201.99	202	199.43	200.39	199.65	198.38	199.43	200.71	200.45	200.58	199.89	201.33	202.13	201.37	201.4	198.7	200.16
213.25	212.56	212.63	214.26	212.84	213.18	212.07	213.24	211.32	213.5	211.67	212.88	213.09	213.08	213.72	213.03	213.38	212.19	214.1	212.61	213.38	212.98	213.55	213.13	215.6	211.56	213.67	213.41	213.29	213.11	212.44	212.41	213.88	213.3	212.56	213.2	213.51	212.26	214.16	211.68	213.39	213	213.69	214.15	214.35	212.03	213.22	213.51	214.14	213.29
213.96	211.65	213.29	212.43	210.97	213.29	210.82	211.95	212.42	210.71	210.35	211.36	212.83	211.91	212.71	212.96	211.57	212.8	213.2	213	212.4	213.28	212.38	213.14	211.78	214.13	211.85	212.57	212.56	211.46	213.39	213.34	211.7	212.93	213.34	212.26	212.52	212.32	210.41	212.35	210.76	211.81	213.24	212.22	213.03	212.46	210.88	212.99	211.24	213.39
205.22	204.13	202.74	203.57	203.73	204.13	203.81	202.7	204.89	203.61	204.25	203.3	202.85	202.76	204.57	203.5	205.09	204.49	204.86	202.64	204.25	203.98	205.04	203.87	203.77	202.8	203.65	204.23	204.01	203.76	204.51	205.07	204.58	204.98	204.49	204.28	202.99	206.87	203.99	203.12	203.35	202.41	203.56	204.34	205.09	204.02	203.87	203.66	203.37	204.02
217.1	217.58	215.18	216.04	217.92	214.74	216.85	216.89	217.85	216.29	216.61	218.16	218.21	217.97	216.79	215.8	218.61	217.87	218.45	217.1	216.59	217.14	215.61	218.17	214.41	216.68	215.09	217.57	217.16	217.11	216.79	216.61	216.18	216.57	216.31	216.63	216.6	217.62	217.03	216.71	217.12	217.54	216.76	218.09	217.09	217.03	218.45	218.4	216.74	216.75
208.47	206.01	208.61	209.07	208.27	207.46	207.46	208.04	208.76	207.23	207.04	207.32	207.53	206.83	209.78	208.81	207.72	207.19	208.13	208.72	207.68	207.56	207.85	205.23	206.8	208.13	206.56	207.44	206.73	208.3	206.82	207.2	206.72	209.12	207.06	208.15	208.49	207.21	206.84	207.57	207.44	206.26	208.34	208.48	207.31	206.93	208.35	207.6	208.11	206.44
208.81	209.76	210.02	210.11	209.92	207.75	210.49	210.36	211.27	210.53	209.24	209.3	211.58	210.48	209.57	209.45	208.42	207.44	209.52	210.37	209.14	208.95	210.17	209.32	209.02	209.38	210.55	209.05	210.36	209.77	209.46	209.59	209.3	210.59	208.27	210.54	210.56	209.39	210.29	208.9	209.61	208.18	210.71	208.53	210.03	209.63	209.29	211.62	209.19	209.58
212.48	213.92	214.15	212.6	213.38	211.65	211.59	211.85	211.89	212.99	211.55	212.02	213.79	212.56	211.68	213.14	212.39	212.75	213.88	212.42	212.38	212.53	211.83	212.56	213.09	215.4	212.26	213.83	212.94	211.94	212.37	212.32	212.41	212.5	212.23	212.28	211.83	213.4	213.35	213.26	213.17	214.17	213.78	212.83	212.42	211.66	213.25	213.72	211.33	212.07
207.84	208.51	208.05	206.65	208.64	209.21	209.02	207.79	209.75	208.1	208	208.78	207.94	208.94	209.63	208.23	207.76	208.55	209.23	208.7	208.77	207.61	208.35	209.08	208.69	209.79	209.64	208.91	210.23	208.23	207.55	207.13	207.63	208.33	206.68	207.33	209.74	208.86	208.68	208.43	208.91	208.42	208.34	208.41	209.64	209.24	207.3	209.01	209.2	209.37
214.36	213.12	213.22	212.54	212.29	212.61	212.49	213.57	213	213.94	213.68	212.53	210.92	214.77	213.28	212.67	214	212.58	212.59	212.7	213.27	214.23	212.82	211.4	213.95	213.04	213.28	214.77	214.02	212.92	212.36	213.55	212.12	213.28	211.77	212.76	211.9	213.52	212.21	214.11	212.56	212.49	212.06	213.9	214.42	212.74	213.16	212.18	212.26	214.14
207.82	208.93	209.64	210.38	208.92	207.83	207.91	210	209.92	208.27	209.52	210.11	208.88	208.89	208.93	209.17	207.33	209.59	208.14	207.19	207.42	208.17	209.18	210.11	208.77	208.58	208.72	208.46	210.22	207.95	208.9	208.24	208.66	209.86	207.81	209.62	208.8	208.29	208.62	208.34	209.54	210.68	208.59	208.43	209.06	208.43	208.14	207.93	208.54	208.6
203.27	200.43	204.13	202.7	203.2	203.76	202.48	203.38	203.7	203.05	203.98	203.16	203.11	204.23	203.67	204.79	202.77	203.21	204.77	203.29	202.22	202.58	204.15	201.6	203.09	203.21	203.07	203.64	203.66	202.11	203.46	203.22	203.07	203.25	204.03	203.28	202.09	204.82	202.17	203.53	203.53	203.4	202.89	202.89	201.43	203.14	203.73	203.72	203.34	202.7
206.14	207.29	207.46	207.69	208.15	206.4	207.95	207.05	206.89	207.27	206.76	207.42	208.02	206.5	208.1	206.91	208.47	207.3	208.9	205.82	206.4	208.29	206.45	208.48	207.69	206.66	207.72	207.41	207.41	208.26	206.28	208.98	208.73	206.9	209.66	207.39	207.37	208.03	207.06	207.67	206.08	207.5	207.64	207.07	208.42	207.28	208.16	206.81	207.68	207.05
211.16	210.32	212.14	210.48	212.84	211.03	210.27	209.92	212.98	211.8	210.85	212.28	212.1	211.26	211.54	211.01	211.92	212.41	212.67	211.74	211.87	214.02	211.18	213.02	212.11	213.14	212.4	211.43	213.06	211.93	211.63	211.01	212.09	212.43	210.29	210.73	212.41	212.96	211.38	211.58	211.73	212.74	213.33	212.09	210.81	210.76	210.48	211.07	212.12	211.44
211.83	212.37	211.25	213.08	212	212.6	211.41	212.06	212.67	212.93	212.97	212.39	212.21	210.97	212.52	212.7	212.37	212.91	212.28	212.67	212.13	212.09	211.5	211.1	213.14	212.21	213.21	211.07	210.99	212.34	210.67	212.37	212.56	212.19	213.27	211.87	212.16	212.46	212.31	212.73	213.31	212.9	212.4	211.9	211.09	212.02	212.64	211.42	210.32	212.93
207.5	208.01	207.3	209.11	207.76	208.76	208.52	208.5	208.75	207.99	208.07	209.08	208.69	207.37	209.33	206.24	209.76	208.57	206.95	206.76	208.54	207.56	208.78	208.49	207.73	208.82	209.05	208.73	207.61	208.38	208.21	208.64	209.22	207.68	208.06	206.57	208.05	209.22	209.24	210.17	208.9	207.99	207.61	208.95	207.75	208.73	208.36	208.41	209.33	208.96
217.81	219.57	217.78	217.99	216.93	218.4	217.29	218.8	219.8	217.18	218.08	218.37	217.62	218.59	216.82	216.75	217.76	218.35	218.03	215.86	217.5	216.42	218.19	217.11	217.02	217.21	218.63	218.46	219.13	218.43	216.88	219.67	218.15	218.03	219.11	216.83	218.82	217.84	218.36	216.7	217.1	217.9	217.86	217.33	217.84	217.57	218.28	219.22	217.16	217.96
206.02	205.8	206.88	206.44	204.74	205.94	207.31	204.51	204.96	205.39	206.36	205.32	206.32	205.29	205.83	207.94	206.58	207.6	205.62	205.63	204.82	206.23	208.03	206.68	208.08	206	206.42	205.32	207.01	206.19	206.08	206.43	206.78	207.01	207.76	207.6	206.23	207.78	206.24	206.37	206.05	204.88	206.68	205.75	205.68	208.41	204.9	205.38	204.79	207.91
207.2	207.79	209.68	209.71	209.24	208.53	208.23	208.39	208.92	208.96	209.06	207.91	211.86	211.21	208.55	210.19	207.37	208.49	211.32	208.86	209.16	209.1	208.06	209.13	211.45	209.4	207.2	208.17	208.3	209.83	209.4	210.41	207.88	210.26	208.61	207.89	207.67	207.83	208.51	209.59	209.52	208.46	208.29	208.67	208.52	208.91	208.68	208.95	209.64	208.63
203.44	205.11	205.63	203.56	204.06	205.14	204.93	205.43	206.36	205.11	204.93	204.21	204.97	205.66	206.45	205.32	203.62	205.12	203.2	204.91	205.33	203.41	205.54	202.22	204.54	206.8	203.78	204.27	204.57	204.63	205.57	203.26	205.46	205	205.97	206.01	206.66	205.34	205.85	205.91	204.59	203.73	205.31	205.6	204.23	206.08	205.97	206.26	204.15	204.22
207.41	207.58	206.02	209.37	207.62	207.95	207.03	207.05	207.35	207.77	207.83	208.73	208.35	208.03	208.02	208.67	207.01	206.78	205.55	208.5	207.19	209.52	206.92	208.49	208.62	207.95	208.39	207.06	207.51	206.94	207.3	209.1	206.38	207.57	207.78	208.82	208.78	208.82	206.9	207.56	208.63	208.43	208.28	207.57	208.74	206.76	207.49	207.27	207.75	208.52
202.43	204.45	205.26	203.23	203.64	203.75	204.04	203.43	203.5	203.36	205.26	203.18	203.71	203	204.57	202.39	202.62	205.28	203.37	204.32	203.61	203.92	202.9	203.17	203.75	202.5	204.3	204.28	203.21	204.1	204.15	203.43	203.44	202.96	204.28	202.07	204	204.55	204.28	202.21	201.99	203.91	201.82	205.25	201.88	204.14	204.72	204.55	202.68	202.86
208.78	208.03	207.03	208.63	207.56	207.11	209.48	209.65	209.42	208.61	209.6	208.51	207.86	207.97	208.29	207.98	208.48	208.74	207.46	208.42	208.89	207.55	208.53	209.04	207.22	209.41	208.69	207.73	208.34	209.45	209.67	208.07	207.52	207.51	209.51	210.37	209.62	207.75	208.74	209.2	207.42	208.49	209.06	209.44	207.25	207.94	209.84	207.73	208.33	208.3
210.51	212.14	211	211.86	212.96	211.67	212.66	211.79	211.5	212.9	212.09	213.3	212.15	210.95	212.3	213.74	212.76	211.61	210.8	212.96	213.92	214.6	213.39	211.1	212.47	211.24	209.65	212.66	210.98	211.53	212.7	211.93	213.69	213.23	212.72	213.88	212.2	211.53	213.63	213.34	212.33	213.47	211.02	213.26	212.33	212.04	214.13	211.06	211.71	210.8
210.24	210.95	208.88	208.58	210.33	208.78	208.37	208.13	210.33	207.99	208.73	210.38	209.51	207.79	207.87	206.64	208.58	209.86	209.46	207.19	209.96	207.49	208.13	208.56	208.23	208.43	209.32	208.83	209.09	210.95	208.77	206.76	208.73	208.67	208.33	207.77	207.94	207.8	210.91	207.88	208.54	209.53	208.87	205.79	210.13	208.46	208.04	209.44	207.84	208.83
205.45	203.15	205.58	205.35	206.14	202.43	204.91	204.18	204.77	205.04	204.79	204.54	203.25	204.48	204.51	203.36	204.64	204.7	203.28	204.9	205.97	205.5	204.36	204.91	204.98	203.47	203.32	204.85	205.17	204.55	204.15	205.6	202.62	205.22	205.58	206.9	204.87	204.73	204.9	204.39	204.75	204.81	204.46	204.88	204.12	204.26	203.68	204.1	204.13	205.3
200.38	199.8	200.91	200.25	198.88	200.58	201.04	199.82	201.36	201.8	201.98	200.74	199.82	201.05	201.67	200.13	200.85	200.97	198.54	201.37	200.87	200.79	201.3	198.71	200.08	201.14	200.59	201.33	200.06	198.88	199.76	200.33	201.03	199.42	199.86	200.63	199.78	199.44	198.87	200.73	200.74	201.3	201.1	199.53	201.94	200.27	201.47	201.74	199.52	199.52
207.57	208.4	208.48	207.5	207.88	207.43	209.65	208.23	208.83	208.3	208.37	208.78	207.91	207.72	208.95	207.61	206.27	209.35	209.42	209.7	209.13	207	208.73	206.88	209.6	209.29	209.17	207.07	207.68	206.32	208.86	208.08	209.04	209.85	209.25	209.17	208.63	208.41	208.61	208.19	207.25	208.62	209.49	207.85	207.76	209.04	207.77	209.02	207.54	208.47
206.36	206.16	207.88	206.81	207.19	207.02	209.47	209.66	206.37	207.1	207.62	208.8	209.76	208.18	207.06	207.71	208.7	208.35	207.15	207.92	208.67	208.2	207.55	208.14	208.32	208.2	207.1	208.04	209.76	207.23	207.32	207.04	206.58	208.99	207.22	208.23	206.44	208.5	208.73	208.03	206.57	209.15	207.04	208.23	206.89	208.82	207.98	208.29	208.49	207.56
209.35	208.97	209.28	210.38	207.88	208.47	208.49	206.97	207.61	207.74	208.98	208.11	209.3	209.03	208.96	209.25	207.79	207.84	209.68	210.17	209.63	208.39	208.25	207.82	207.97	209.53	207.43	208.65	208.78	209.15	207.68	208.56	208.83	208.64	208.67	208.19	208.28	206.73	208.74	210.41	206.81	210.09	208.4	209.05	207.88	208.29	209.3	207.81	208.62	208.01
215.73	218.46	217.83	216.79	215.82	216.47	217.39	217.93	216.71	216.89	215.41	215.83	216.59	216.07	215.75	216.96	216.81	217.78	217.77	216.9	216.62	215.79	217.28	217.4	216.44	216.36	215.59	215.89	217.41	216.11	218.07	215.6	218.14	218.39	216.35	217.23	217.74	218.49	217.43	217.88	218.35	218.7	218.09	217.4	214.81	218.31	217.11	218.63	218.03	215.85
205.25	204.33	204.53	204.01	204.5	204.17	203.31	202.92	204.19	204.53	202.86	202.32	202.09	204.27	203.14	203.41	203.91	203	201.33	204.18	203.45	203.54	201.89	202.75	203.63	202.91	202.92	203.28	203.58	202.61	203.85	203.64	203.03	202.94	202.31	203.67	202.33	203.18	203.36	202.68	202.98	203.99	203.29	200.75	204.47	204.01	202.95	201.72	204.04	202.88
204.69	204.81	204.6	205.22	205.37	204.48	202.97	204.32	203.67	205.52	205.53	206.27	204.96	204.22	205.64	204.08	203.94	205.78	205.76	204.95	204.52	203.49	203.18	206.89	205.65	204.97	204.17	204.15	203.78	204.95	205.39	205.66	204.58	202.46	204.51	202.82	207.43	205.93	205.43	203.68	204.62	204.35	204.53	203.06	204.69	205.09	204.92	205.37	204.64	205.46
208.03	208.66	207.45	207.49	209.22	209.46	208.41	208.17	208.38	206	209.15	208.25	208.61	208.22	208.64	207.73	208.41	208.79	209.5	209.62	209.35	209.49	209.05	209.76	209.91	209.14	209.65	207.47	208.58	209.51	209	206.88	207.92	207.56	208.81	207.54	209.23	209.54	209.23	208.2	208.47	208.51	208.94	210.11	208.71	209.46	208.38	209.23	209.26	208.22
200.19	200.93	199.7	201.29	200.73	200.67	199.56	200.36	200.3	199.13	202.13	199.03	201.02	200.27	200.13	200.68	200.55	200.51	199.64	198.95	201.2	198.7	198.44	201.08	199.45	201.74	200.56	199.54	199.44	200.05	200.04	201.67	199.69	200.49	200.43	199.37	198.9	200.86	201.36	201.05	199.68	200.97	198.84	200.65	198.99	199.82	201.55	200.33	200.72	198.81
202.88	203.8	203.55	202.67	203.66	203.07	203.09	202.78	202.4	203.85	202.61	201.94	203.93	202.14	204.32	202.23	202.53	203.21	202.82	203.01	203.33	204.25	203.53	202.44	201.4	204.46	203.07	205.12	203.63	202.04	204.3	203.02	203.63	203.88	202.65	203.91	204.02	202.37	203.45	202.4	202.82	203.43	203.71	203.49	202.07	204.29	202.28	203.37	202.7	202.61
208.47	206.62	207.43	208.65	205.8	207.84	207.36	207.05	207.52	208.36	207.51	208.45	208.98	208.02	208.25	207.85	208	208.84	207.09	208.67	208.65	207.86	209.02	207.33	206.62	208.3	206.71	207.86	208.68	207.8	207.58	208.88	206.06	206.86	206.4	207.86	208.11	206.99	208.76	205.87	207.18	207.98	207.15	208.48	208.39	205.69	206.99	207.38	208.92	208.52
214.38	213.68	213.91	213.22	211.97	210.79	212.13	212.5	213.33	212.94	213.43	212.89	211.89	213.75	214.15	212.68	213.28	212.05	213.21	213.59	213.09	213.42	212.7	212.9	213.07	211.9	213.66	211.92	213.2	212.85	212.66	213	212.9	212.26	213.79	213.92	213.89	213.54	213.04	213.62	212.94	213.12	212.87	212.61	212.5	214.04	212.29	213.09	212.96	213.75
209.08	207.3	209.63	206.72	208.9	209.49	209.56	210.48	208.59	208.49	208.41	209.96	207.45	208.29	208.74	208.47	208.06	207.25	209.13	208.72	208.12	208.42	209.73	208.06	207.61	208.79	207.78	208.47	208.2	207.73	207.9	209.19	210.53	208.47	207.27	207.38	208.61	208.28	207.46	209.66	208.43	207.54	209.52	207.77	209.57	209.63	206.19	206.77	209.17	209.6
209.4	208.07	209.34	208.83	208.77	206.24	208.53	209.11	209.29	208.81	209.35	210.59	208.04	210.69	208.64	208.49	208.55	208.16	208.22	206.89	208.17	207.42	210.17	207.85	209.1	207.16	209.54	207.81	208.43	210.86	209.65	209.07	209.56	210.01	209.19	210.06	208.95	209.39	207.47	209.76	208.31	208.86	208.21	209.04	209.01	208.68	208.22	209.42	209.14	208
207.45	207.48	207.51	209.36	208.27	207.68	208.22	207.01	207.97	207.22	207.54	208.91	207.81	208.31	207.93	207.56	206.99	208.39	205.41	208.46	207.08	208.34	208.37	207.66	207.91	208.17	207.25	207.87	208.64	207.86	207.75	206.72	207.82	209.38	208.44	207.76	207.72	208.56	207.58	208.17	209.39	207.53	208.08	208.19	206.65	207.24	208.82	207.21	207.84	207.9
193.34	193.45	195	194.71	194.06	193.93	194.86	194.15	196.37	195.43	195.39	193.35	194.84	193.54	192.63	195.44	194.91	192.92	193.66	193.67	191.42	193.85	194.23	194.48	192.96	194.33	194.57	193.24	195.29	194.08	193.2	195.1	194.35	193.43	192.88	193.97	194.83	192.68	193.42	194.02	193.55	193.28	196.25	194.59	191.44	193.06	194.4	193.97	192.91	194.04
207.12	206.84	207.38	207.15	206.83	206.44	207.64	206.73	209.42	207.84	209.54	208.31	208.17	209.35	207.96	207.76	207.02	207.92	208.77	207.75	209.92	208.83	210.53	208.35	209.4	207.46	206.51	206.85	208.83	207.63	206.91	207.95	209.43	208.41	209.25	207.53	208.7	207.24	209.01	208.6	207.44	207.29	208.02	208.98	209.02	207.45	207.59	209.72	207.28	207.28
199.67	200.71	199.96	199.14	200.95	200.06	200.01	199.92	199.32	199.85	200.32	200.96	199.61	199.57	200.49	199.15	200.61	201.74	200.67	199.2	200.66	201.45	201.64	201.8	199.9	202.22	201.36	202.08	199.6	201.15	200.21	200.13	200.47	197.96	200.38	200.05	201.3	198.9	199.79	201.04	200.13	201.37	201.03	201.12	201.4	200.48	198.82	199.81	201.05	198.43
207.81	207.68	207.95	207.27	208.26	209.35	208.64	209.08	209.41	207.92	209.76	206.6	208.03	206.37	209.61	207.03	209.05	208.03	206.45	208.69	211.15	206.86	209.25	207.63	208.98	207.6	207.81	210.11	208.51	208.64	208.73	207.88	209.37	208.08	207.49	209.25	209.14	207.82	207.35	207.96	208.73	208.99	208.48	208.97	209.62	210.18	208.55	207.79	208.12	208.15
199.36	199.42	200.22	198.94	198.79	200.76	198.07	198.16	199.68	198.97	201.59	199.12	198.71	199.29	199.68	200.25	200.65	199.67	199.16	199.24	200.86	198.4	198.79	198.99	199.72	198.79	201.17	199.8	200.45	201.1	199.87	199.17	199.28	201.33	198.76	199.63	198.1	197.77	197.68	197.85	200.12	197.28	198.22	200.19	199.03	199.44	198.72	199.8	200.9	199.78
211.77	211.48	211.27	212.22	210.43	211.65	211.56	212.84	213.3	210.88	210.24	212.25	213.86	211.39	212.56	213.07	212.2	211.29	211.47	211.91	211.64	212.11	212.17	211.2	209.88	211	211.21	211.31	212.53	211.6	213.78	210.35	211.55	212.07	212.12	212.73	212.21	211.32	212.34	212.22	213.63	211.46	211.89	211.97	213.59	212.59	211.42	211.95	212.34	212.3
211.9	212.1	211.98	211.47	211.1	211.87	211.1	211.9	211.79	212.64	211.64	210.99	213.23	211.06	211.93	209.96	213.08	211.35	213.48	211.05	211.68	211.43	211.48	210.87	211.89	210.82	211.37	211.47	211.51	211.19	210.58	211.23	212.16	211.9	210.04	211.05	212.49	210.68	211.82	210.5	212.19	211.29	210.13	213.28	211.15	210.99	213.28	211.39	211.99	210.93
203.31	203.8	203.23	203.6	203.38	202.21	204.53	203.88	202.8	204.13	203.54	201.71	204.88	201.97	205.21	204.99	203.69	203.46	203.68	204.06	203.25	204.29	204.13	203.73	203.28	203.48	204.37	203.88	201.82	204.99	204.64	204.67	204.01	204.77	203.57	203.29	202.56	204.96	203.16	204.42	204.5	202.73	203.12	203.25	202.1	201.78	201.7	203.38	204.55	203.39
201.3	201.55	200.78	201.06	201.38	203.05	200.34	201.08	201.67	202.41	201.24	200.27	200.14	202.38	201.09	201.16	201.72	200.99	201.25	201.67	202.06	201.7	201.49	200.96	199.82	200	200.49	202.18	201.36	200.85	200.55	201.67	200.78	200.93	202.61	202.48	201.86	201.09	201.81	199.37	200.15	201.07	202.09	201.07	201.73	200.78	201.94	201.7	201.9	200.99
198.83	198.62	197.54	196.44	198.01	197.98	197.62	196.57	197.35	198.15	197.06	198.75	198.37	197.85	198.01	197.84	197.79	200.03	196.49	198.02	198.45	198.41	199.18	197.36	197.83	197.38	199.05	198.08	197.35	198.48	198.55	199.86	198.93	196.85	196.23	195.85	196.82	197.91	198.06	196.17	197.85	198.72	197.84	197.04	197.39	197.88	199.23	199.9	196.43	198.25
199.77	199.54	199.66	200	198.69	200.57	197.61	199.05	200.9	199.02	200.05	199.46	198.7	199.9	198.8	201.03	199.5	199.49	198.81	198.86	198.59	199.37	199.57	199.99	200.33	201.13	200.1	198.93	198.78	198.82	199.75	199.18	198.59	199.53	199.57	199.56	197.32	198.63	197.81	198.71	199.8	199.16	201.02	199.39	199.44	197.74	199.33	198.85	197.14	198.81
201.91	200.54	202.19	202.34	203.09	202.1	203.05	201.66	202.33	202.77	202.18	203.1	201.44	204.38	203.75	202.95	202.16	202.46	202.82	203.07	203.89	201.94	202	201.71	203.26	202.62	201.23	202.93	203.32	203.03	203.4	202.09	202.1	201.47	201.93	203.44	203.25	201.51	202.66	202.33	201.83	202.5	202.31	203.48	201.93	203.4	202.63	202.25	205.44	199.6
202.18	202.32	202.26	200.13	203.78	203.27	202.57	202.97	201.85	202.43	203.04	202.92	202.08	201.24	203.56	203.91	202.78	201.84	203.85	202.26	201.78	203.03	203.16	201.35	201.41	203.27	203.01	202.08	201.6	201.52	204.36	202.76	202.17	203.47	202.32	201.37	203.56	202.13	202.9	202.69	202.16	203.28	202.47	203.3	202.31	203.78	200.52	201.98	202.68	202.66
208.05	209.44	208.88	207.76	208.55	206.21	208.35	208.17	208.72	207.14	209.08	208.2	206.52	207.8	207.53	208.28	207.02	208.07	209.64	207.46	207.74	206.79	208.53	208.84	210.25	208.54	207.25	208.24	208.35	207.47	207.49	207.17	208.74	207.98	208.82	207.56	208.12	206.9	209.75	208.25	206.92	207.07	207.14	208	208.72	208.54	208.8	208.03	208.32	208.24
202.97	201.7	201.29	201.57	199.87	202.02	201.77	202.94	202.71	201.58	201.76	202.43	201.83	203.33	202.93	201.76	200.68	202.74	202.73	202.11	203.36	202.64	202.21	202.24	203.53	202.99	201.17	201.59	203.67	202.81	202.18	201.19	204.19	202.17	201.85	201.97	201.65	202.33	203.23	201.43	202.96	202.08	201.49	203.64	201.44	201.42	203.13	201.4	203.03	201.53
200.68	199.04	201.21	199.36	201.06	199.25	199.71	198.52	199.77	198.71	201.07	199.42	199.71	198.31	199.95	200.5	198.54	199.21	199.57	200.54	199.45	197.75	200.65	198.51	201.02	200.35	200.55	199.8	200.05	199.32	198.89	199.56	199	198.96	200.09	199.26	199.24	200.49	199.53	197.91	199.11	199.69	201.09	200.87	199.97	199.28	200.63	199.3	200.19	199.68
206.11	204.67	205.69	205.03	206.41	204.66	207.12	205.15	206.69	204.54	205.59	205.15	204.28	205.12	206.76	207.91	205.3	205.95	206.46	205.66	207.53	206.06	206.13	205.4	204.68	203.91	205.31	204.71	205.21	205.45	206.19	204.45	207.02	206.55	205.14	205.84	206.99	206.18	206.2	205.96	205.85	204.38	205.54	204.38	207.42	206.08	206.57	205.85	207.46	204.72
217.23	216.32	217.63	217.07	215.23	217.65	214.58	217.21	216.57	217.17	216.99	217.04	219.63	217.44	216.87	217.48	216.94	216.93	217.42	215.99	217.38	215.61	217.34	216.27	217.46	217.33	217.15	217.26	217.75	214.71	217.74	216.48	216.32	218.22	217.17	218.62	216.74	216.48	217.17	217.31	215.11	216.66	217.73	217.21	218.12	218.05	218.64	217.5	218.68	215.36
210.56	212.58	211.04	211.62	210.73	210.61	211.96	210.53	211.3	213.15	210.76	211.72	211.29	212.17	211.26	211.06	211.25	210.33	211.07	210.11	211.08	211.77	211.64	212.25	211.31	211.5	213.2	211.05	211.36	211.46	211.22	211.27	210.67	210.65	209.75	212.79	209.57	210.85	212.97	211.15	210.67	211.35	211.6	210.31	211.67	212.61	211.15	212.34	212.25	210.72
208.1	208.33	208.52	211.41	208.49	209.04	209.95	208.87	209.67	210.35	210.31	209.58	210.82	210.61	210.41	209.08	208.86	207.12	211.39	209.86	209.11	209.03	210.16	211.25	208.73	208.91	210.07	210.09	209.3	210.51	208.11	210.92	210.03	208.31	209.89	210.3	210.13	208.79	209.65	210.6	209.03	208.2	209.39	210.09	210.03	210.24	209.83	209.67	209.22	209.15
200.11	200.12	199.87	199.21	198.84	199.92	200.1	198.45	198.97	199.02	198.55	198.89	198.99	201.12	200.17	199.25	198.86	200.49	200.4	199.76	198.49	198.53	200.5	199.4	199.77	199.84	198.68	199.97	197.77	200.18	199.3	198.78	199.58	201.06	199.17	200.21	199.05	200.41	199.4	199.08	200.11	201.79	198.77	198.59	198.94	199.33	200.04	198.27	198.63	200.35
212.48	212.53	212.41	213.79	214.45	212	212.87	211.72	212.37	211.92	211.67	212.52	212	211.8	212.29	211.72	211.33	212.64	212.11	212.34	212.83	212.34	211.38	212.63	212.27	213.03	212.92	212.93	213.69	212.3	214.11	212.27	211.98	213.68	213.39	211.39	212.02	213.08	212.44	212.68	212.89	213.1	212.54	212.96	212.17	211.7	212.84	212.39	212.48	212.41
204.63	202.57	205.02	202.25	203.06	201.91	204.73	203.16	204.75	204.38	203.83	204.11	202.35	204.28	204.3	203.44	204.28	203.54	202.79	202.97	204.19	203.62	203.52	202.74	203.15	203.79	205.21	203.52	203.93	202.59	203.07	203.36	204.78	204.37	203.58	205.32	203.19	202.74	204.28	204.55	202.69	202.18	202.84	203.37	204.05	203.43	203.98	205.3	205.15	203.82
217.58	217.62	217.01	217.22	215.89	217.41	214.77	218.07	216.16	217.67	217.1	215.18	214.91	217.39	216.74	216.12	217.42	216.65	217.71	214.38	215.55	217.73	215.49	216.99	217.49	217.31	217.66	216.54	216.94	219.69	219.33	216.4	215.84	216.26	217.2	217.02	216.21	216.4	217.41	217.7	217.36	216.88	216.69	216.69	217.82	217.43	216.98	217.24	217.73	217.21
208.42	209.08	208.1	209.15	209.29	209.41	208.27	208.47	206.68	209.82	206.42	208.8	207.16	208.7	208.47	208.36	208.35	207.95	208.31	208.73	208.4	209.19	208.76	208.62	208.78	209.67	208.1	208.69	209.66	208.43	208.48	209.02	208.47	209.17	209.55	208.79	207.24	208.13	209.41	209.32	208.88	207.79	206.15	207.57	209.32	207.59	208.76	207.22	209.63	208.19
211.54	212.96	213.62	213.25	212.75	210.93	213.53	212.96	213.31	213.1	212.42	212.79	212.83	212.01	214.33	214.05	212.88	213.02	212.08	212.71	214.21	212.95	213.17	212.98	213.66	212.12	212.2	212.61	212.09	213.07	213.62	213.02	212.23	212.02	211.96	212.97	213.64	213.29	213.17	213.02	213.54	212.91	211.97	214.48	212.22	214.18	212.56	211.9	211.92	213.3
207.91	209.36	207.43	205.27	206.99	205.97	206.72	207.93	205.87	206.58	210.98	207.25	206.91	209.34	207.98	206.65	208.28	206.15	206.63	208.04	209.07	207.94	207.27	208.35	208.38	208.75	208.95	206.91	208.25	207.56	207.86	205.62	207.64	207.73	209.08	208.24	206.3	208.4	207.91	207.13	206.7	207.89	208.32	208.36	209.06	207.8	208.13	207.59	207.67	209.88
216.98	214.87	217.28	217.21	215.7	215.97	214.86	218.5	217.78	216.83	216.92	217.39	217.59	216.77	216.73	216.7	215.82	215.43	219.48	217.39	217.2	217.9	217.24	215.91	218.2	216.28	216.5	217.1	217.24	215.4	218.29	218.19	217.02	216.66	216.66	219.42	217.44	216.88	218.15	216.81	215.15	215.64	216.76	216.68	217.31	217.55	217.7	216.54	217.71	216.99
208.7	209.39	210.18	209.17	208.35	210.91	208.93	208.14	209.59	209.26	210.48	208.28	208.99	207.96	209.08	209.66	207.81	209.33	208.71	208.55	210.37	210.26	208.29	209.34	209.58	209.67	210.27	208.93	210.15	210.81	209.94	209.16	209.19	209.08	209.17	208.41	208.75	207.56	209.77	209.47	210.73	209.14	209.81	208.9	210.3	209.42	208.29	210.49	209.43	210.93
215.8	216.15	217.11	216.09	217.54	216.61	215.99	216.59	215.95	217.84	216.99	218.72	218.72	216.87	216.37	215.79	216.52	216.01	217.39	218.39	218.22	216.52	218.08	218.07	218.7	217.4	217.79	216.28	217.76	218.5	216.82	216.41	215.1	217.21	215.09	218.56	216.95	217.03	217.01	217.59	216.42	218.27	215.65	217.95	217.57	217.52	218.48	217.36	219.3	216.23
209.16	208.58	208.84	208.08	208.38	208.38	208.9	209.16	208.35	209.86	208.9	208.18	209.87	209.06	210.68	208.67	208.5	207.65	209.94	209.07	207.71	208.59	209.2	208.15	208.94	209.04	209.24	209.14	209.18	211.4	210.1	207.85	208.97	210.41	209.62	207.74	208.43	207.72	209.85	209.07	208.27	207.48	208.68	206.8	208.1	208.26	211.81	209.69	208.03	205.67
211.97	213.05	211.15	210.62	213.07	212	212.49	211.77	212.4	211.28	211.55	211.92	211.84	211.91	211.06	210.38	209.98	211.96	211.26	212.3	211.94	212.36	212.17	211.36	212.25	212.05	210.78	211.49	209.72	211.2	210.84	210.33	212.22	212.78	211.71	210.93	212.69	212.43	211.78	211.46	210.98	211.46	211.65	210.72	210.81	213.58	211.85	210.36	211.97	210.24
211.44	212.04	211.56	211.91	212	210.96	211.24	210.3	212.05	212.68	212.19	211.37	211.46	211.18	212.75	211.3	212.03	211.8	211.72	211.32	212.1	211.84	212.03	210.37	212.23	211.08	212.37	211.6	212.77	211.85	211.74	212.73	209.83	210.75	211.15	210.96	212.27	210.97	210.06	210.53	210.41	212.84	211.05	210.78	212.29	211.37	212.2	210.72	211.31	210.39
211.7	212.49	213.25	212.64	212.25	214.97	213.17	213.24	211.99	211.24	212.28	212.62	211.57	212.66	212.21	210.67	212.72	212.13	212.97	210.39	213.47	211.89	212.81	212.28	211.41	211.63	213.25	212.79	212.02	211.38	210.49	212.26	213.1	214	212.53	212.15	211.35	213.08	212.02	211.24	212.85	211.59	212.02	212.21	212.47	212.33	211.69	212.83	211.81	212.19
211.7	213.85	211.86	211.71	211.58	210.6	211.47	211.04	211.16	211.87	211.2	210.61	212.09	212.13	212.04	211.65	213.22	210.65	211.82	211.67	212.42	211.23	211.22	213.19	211.74	211.81	210.43	210.87	211.36	210.61	211.28	211.12	211.23	211.63	211.16	213.32	211.32	210.46	211.75	212.31	211.28	210.71	212.28	212.25	211.36	212.36	211.49	212.17	211.51	212.74
207.49	206.3	206.26	206.8	207.07	206.26	205.67	208.23	205.77	207.17	206.07	205.64	206.79	207.48	206.62	205.81	206.8	206.4	205.11	205.45	204.91	207.25	205.79	206.44	206.54	206.36	206.2	206.71	205.7	205.7	206.31	206.83	206.02	207.28	206.75	206.43	206.56	205.22	205.62	203.7	207.22	206.2	205.79	206.11	207.87	205.29	207.22	206.35	206.72	205.47
204.27	203.88	204.07	202.25	204.19	205.04	203.94	203.65	204.71	202.87	203.46	203.67	204.17	202.68	204.17	203.16	203.56	203.95	204.82	203.59	202.32	203.83	205.32	204.57	202.58	204.27	204.23	203.47	204.28	202.73	204.15	204.18	205.08	204.56	203.46	204.65	204.51	204.66	203.67	203.59	205.27	203.44	203.99	203.54	204.75	203.79	204.17	203.54	203.81	205.98
208.86	208.76	207.83	208.93	210.03	209.03	209.29	210.51	208.56	209.1	209.75	208.74	209.08	208.72	209.27	208.14	207.8	209.25	208.02	209.36	209.1	209.36	208.58	209.1	208.3	208.39	209.3	208.51	207.22	208.78	207.52	208.78	209.04	208.88	209.04	208.22	208.21	209.37	208.85	207.98	208.34	210.62	207.16	209.28	208.33	209.94	208.67	209.5	208.73	208.62
209.19	208.18	208.2	210.16	210.52	209.27	209.24	208.78	210.98	208.48	207.79	209.82	209.39	210.35	209.34	209.01	207.14	208.54	208.54	210.38	207.15	209.1	209.84	210.35	207.51	209.04	208.44	210.99	208.53	209.46	209.14	208.55	208.13	208.83	208.03	208.45	209.44	208.1	209.45	208.31	211.59	208.7	208.03	210.2	209.56	209.03	207.51	208.9	207.76	209.72
204.81	205.27	203.58	204.73	206.38	204.59	205.73	203.88	205.41	203.45	204.43	203.75	206.45	205.8	205.2	204.29	204.84	203.88	205.88	204.96	205.79	203.79	206.2	204.83	205.08	203.4	205.39	206.54	202.35	205.34	203.93	204.58	205.41	205.42	205.24	206.64	205.23	204.7	206.68	203.87	207.22	204.51	204.89	204.06	203.54	205.33	205.63	206.08	204.64	203.83
213.51	215.11	214.48	214.57	213.7	213.46	214.38	212.9	214.03	213.79	214.9	213.03	214.6	215.36	212.63	212.12	214.73	214.29	215.29	214.84	213.92	214.1	215.38	214.38	215.15	212.56	214.33	213.37	215.11	214.44	214.15	212.41	214.02	214.19	213.06	214.13	215.88	213.72	214.3	214.2	213.02	215.34	213.45	214.02	213.95	213.95	212.12	211.99	212.8	213.97
212	214.45	213.58	214.82	213.89	213.39	215.44	213.05	214.46	213.03	215.13	212.68	213.5	215.67	212.96	214.33	214.62	214.15	215.55	212.55	212.5	213.42	214.98	213.44	214.68	214.02	212.73	213.94	213.28	213.86	214.09	215.1	212.51	213.39	214.38	214.86	213.82	213.95	212.39	214.16	213.11	214.76	215.44	213.82	212.38	214.32	215.25	213.16	214.29	214.28
216.82	218.26	216.6	216.87	217.21	217.09	217.25	217.61	219.66	217.71	217.89	217.98	216.45	217.11	217.7	215.98	217.18	215.65	216.61	217.85	218.22	216.31	217.68	217.03	215.7	216.79	216.87	216.71	216.42	216.65	218.06	216.75	216.04	216.93	218.2	216.74	216.89	217.36	217.59	217.96	217.7	216.81	217.8	216.5	218.17	217.4	216.33	215.55	217.42	217.87
215.97	217.17	216.38	216.8	214.6	218.29	218.78	218.22	216.03	217.9	216.93	215.83	217.71	217.03	218.89	218.17	217.78	216.48	215.16	217.82	218.9	216.12	217.21	217.64	216.88	217.39	216.91	218.24	217.08	217.12	216.45	218.04	216.86	216.32	216.98	215.6	215.84	216.88	216.84	218.75	216.62	217.43	215.26	217.48	216.13	219.04	216.87	215.51	217.33	217.62
215.71	218.24	217.15	217.04	216.8	217.56	215.79	218.17	218.79	216.57	217.45	217.06	217.43	217.45	218.19	218.24	216.9	216.85	216.87	216.17	217.14	216.87	216.89	216.25	217.14	217.14	218.43	217.02	215.94	217.06	217.59	217.37	216.78	218.19	216.31	217.4	215.79	216.54	217.2	216.75	217.97	217.08	216.83	217.53	217.29	215.47	218.36	216.65	216.02	216.84
212.55	212.81	212.82	211.66	212.86	212.67	210.67	212.48	212.39	212.15	213.13	213.2	212.51	211.72	210.39	212.17	212.18	213.52	212.02	211.59	211.1	210.93	212.13	214.43	212.5	212.29	211.61	211.93	213.34	213.5	212.36	213.52	212.6	211.32	212.41	213.64	212.58	212.23	212.73	210.78	213.47	211.93	211.72	213.45	212.69	214.34	211.37	211.05	212.6	211.8
203.8	203.2	203.2	202.19	201.77	202.6	201.99	203.11	203.73	202.34	204.37	203.18	201.91	202.29	201.93	201.85	202.43	202.67	203.65	202.64	202.16	203.57	203.05	201.9	203.38	202.4	202.87	203.3	203.31	202.52	203.19	201.8	203.08	202.43	203.54	203.86	202.64	202.36	200.98	201.77	204.17	202.88	202.67	203.35	202.98	202.88	202.21	201.48	204.68	201.27
199.81	200.07	199.34	198.19	198.63	199.82	198.41	199.75	201.47	199.85	198.66	199.36	199.91	201.32	198.18	199.68	199.46	200.89	199.23	200.11	199.48	198.93	197.46	198.99	198.99	199.91	199.14	197.5	199.39	201.1	198.53	198.07	198.84	200.91	198.1	200.55	200.24	199.54	200.13	199.94	198.28	198.5	198.47	199.74	198.1	198.61	199.3	198.91	199.82	198.36
208.49	208.64	209.38	209.25	209.17	207.21	207.82	209.42	210.56	208.84	207.38	208.38	208.01	208.99	208.42	208.46	208.83	208.3	209.48	208.72	207.64	207.87	209.28	209.12	208.89	209.39	208.47	209.29	209.27	209.21	209.94	207.52	209.28	210.31	208.76	208.04	208.21	209.44	208.52	209.24	207.58	207.42	209.47	209.23	208.72	209.47	207.69	210.15	210.37	208.32
203.37	202.04	201.72	202.21	199.73	202.84	201.85	202.73	202.56	202.33	202.68	201.79	201.8	203.15	201.81	202.26	202.48	202.55	202.97	202.88	203.24	202.31	202.38	203.59	201.77	204.18	203.74	201.79	201.62	201.28	202.08	202.24	201.94	202.44	201.48	202.75	203.16	200.6	203.39	203.6	203	203.35	202.16	201.56	200.71	201.79	202.49	201.7	203.47	201.33
200.1	199.37	199.03	198.48	200.36	197.86	197.25	199.04	198.19	198.97	197.62	198.65	199.52	198.66	197.27	196.79	200.54	198.45	198.81	198.07	197.12	198.84	196.81	199.43	199.99	197.88	198.73	199.85	198.76	199.3	199.26	199.34	197.96	198.76	199.6	200.37	199.69	198.39	198.23	198.02	198.68	200.04	198.56	198.84	197.24	198.07	197.54	198.04	200.02	197.56
202.94	199.73	200.07	199.7	200.69	200.3	201.45	200.51	201.76	200.29	200.29	199.2	201.85	200.05	200.84	201.13	199.9	199.47	201.46	199.69	199.29	200.45	201.26	201.06	200.16	199.87	200.05	200.36	198.65	200.75	200.43	200.93	200.91	199.81	201.15	201.56	201.42	199.98	201.35	199.22	199.24	201.08	200.4	200.01	201.16	200.17	200.5	199.79	200.41	199.51
212	211.63	212.59	211.26	212.99	212.44	212.48	212.39	212.59	212.64	210.31	213.44	212.33	212.06	210.54	212.03	212.27	210.39	211.16	212.42	211.47	211.41	212.4	211.33	211.25	212.12	212.17	211.31	213.57	209.76	211.03	211.48	211.46	210.89	212.03	211.98	212.06	211.6	212.22	211.13	213.44	212.11	212.18	210.59	212.33	213.76	211.42	211.15	211.82	211.28
213.79	214.23	212.65	213.28	213.93	212.59	212.34	213.69	213.14	214.84	213.46	212.06	212.56	213.2	214.43	213.91	212.98	214.19	214.42	215.24	214.2	212.06	213.7	214.12	215.15	213.51	213.55	215.91	212.54	214.07	213.88	214.66	213.46	213.61	214.96	214.07	213.84	214.31	212.42	213.08	214.19	213.62	214.32	213.08	212.79	213.66	213.47	213.57	214.1	214.25
202.81	204.12	201.58	204.11	203.29	203.07	202.87	204.59	203.23	203	202.75	202.57	202.01	203.18	202.29	202.95	200.83	202.77	204.8	200.61	203.1	203.29	203.5	202.2	204.56	205.44	202.64	205.25	202.7	203.7	203.84	203.66	203.01	203.46	202.79	201.82	202	202.67	204.53	203.35	202.89	203.31	202.42	202.13	203.41	203.94	204.28	202.74	203.11	201.61
202.53	204.3	201.96	200.47	202.5	203.89	203.18	202.22	203.71	203.22	203.28	200.73	201.78	202.13	203.89	202.25	203.05	204.58	202.6	201.8	202.37	203.2	201.22	203.19	204.01	202.06	202.13	203.34	203.09	203.54	202.54	201.94	201.79	200.86	201.75	201.56	202.29	202.75	201.77	201.75	202.58	200.58	202.27	202.4	202.81	204.19	201.82	202.27	200.66	203.07
211.77	212.48	211.88	213.14	212.44	213.3	212.2	211.84	212	212.27	212.6	213.8	211.93	212.48	211.83	211.04	212.62	213.62	212.62	211.56	211.99	212.54	211.93	213.85	212.07	213.6	210.85	212.35	212.14	211.51	212.1	211.2	213.87	211.95	212.7	213.88	212.52	214.22	213.99	212.36	211.83	212.89	213.07	211.64	212.82	211.72	212.84	212.21	212.82	213.71
213.2	211.45	212.09	211.91	212.57	212.99	212.79	212.94	212.57	213.74	212.33	211.91	213.37	214.11	214.06	213	211.74	212.22	213.4	214.03	213.15	212.99	213.37	214.8	214.99	212.75	211.98	214.34	212.49	211.71	212.49	212.39	214.14	212.6	211.91	213.53	213.45	211.71	214.92	213.08	214.89	212.88	211.16	213.94	212.21	213.23	212.18	214.25	213.4	212.62
205.61	208.12	206.18	206.44	206.88	208.24	208.66	207.93	209.11	209.26	208.1	208.56	208.25	208.2	206.35	208.02	206.89	208.34	209	208.66	208.61	207.15	209.33	208.59	206.4	208.88	207.44	206.05	207.55	207.69	208.6	207.89	207.66	207	208.55	208.02	208.05	208.52	207.86	209.43	207.19	209.26	206.68	208.05	206.65	207.22	209.29	209.43	206.67	208.45
212.25	211.81	212.43	211.13	211.1	211.81	212.22	210.73	210.63	211.52	212.2	211.03	211.61	211.59	211.09	211.72	212.51	210.14	210.28	212.92	210.86	212.69	213.9	211.36	211.43	212.59	211.94	212.98	211.53	211.73	210.57	213.04	211.14	212.78	212.36	214.06	212.23	212.18	211.52	211.54	212.52	212.77	211.5	210.94	211.79	212.4	212.52	213.11	211.43	211.91
206.62	206.81	206.2	206	206.5	206.5	206.73	207.72	206.45	206.94	206.5	206.05	205.83	205.63	205.68	205.33	204.96	207.18	206.2	206.26	207.39	207.28	206.05	205.68	205.38	206.38	205.76	206.05	205.7	206.18	207.07	206.38	207.16	205.64	208.82	208.04	205.85	207.16	206.02	208.16	207.21	206.3	205.67	206.27	206.21	206.88	204.83	207.01	205.66	204.65
202.4	202.01	202.99	202.52	201.99	200.44	203.15	202.85	202.16	202.24	200.64	203.53	202.04	202.7	201.6	202.37	202.34	202.47	202.09	202.17	202.49	201.15	200.97	204.13	201.98	201.63	202.37	201.81	201.25	202.42	203.25	201.45	203.43	202.47	202	202.31	200.46	201.83	203.85	201.46	201.53	203.07	202.89	203.26	204.15	201.11	204.02	203.01	202.73	201.95
206.3	209.14	206.53	206.01	207.37	208.8	206.84	207	208.99	209.07	207.2	207.01	207.12	206.94	207.61	207.82	208.93	208.11	207.2	208.87	207.93	208.43	209.27	207	208.43	206.59	207.11	207.32	208.62	206.98	207.41	208	208.58	206.98	208.52	208.6	206.86	208.27	207.86	206.35	208.33	207.6	208.89	207.79	207.78	206.35	208.21	207.82	205.86	207.09
207.67	207.13	207.98	208.45	208.23	206.98	208.9	209.45	207.39	208.22	205.43	208.47	208.47	205.93	208.52	207.96	206.02	206.55	206.94	207.08	208.56	208.09	206.69	205.99	207.68	207.98	206.44	208.1	206.84	207.87	206.43	206.99	209.39	207.27	208.26	207.48	208.03	209.67	207.46	208.05	207.47	207.45	207.64	208.32	206.12	207.43	208.21	206.58	208.1	206.34
208.74	209.66	208.66	207.66	208.25	208.12	209.59	208.99	208.09	209.32	209.46	208.96	207.95	209.66	208.21	209.54	207.74	209.32	208.81	209.85	209.53	207.66	207.2	208.03	207.21	208.21	207.93	208.9	208.71	209.46	209.58	207.43	209.85	208.59	208.48	209.44	207.54	208.56	208.69	208.57	206.12	207.5	208.85	208.01	209.32	208.3	207.33	208.97	210.67	209.52
207.94	209.15	209.59	208.93	207.05	209.84	208.84	208.59	210.33	209.02	208.22	209.58	210.11	207.83	208.54	209.98	208.39	206.33	208.42	208.35	208.14	208.68	209.08	209.51	207.98	209.43	207.93	207.99	208.6	209.73	210.46	209.24	207.95	208.65	207.76	207.41	210.73	207.14	209.45	207.45	207.89	209.07	210.28	208.58	207.06	207.79	208.17	207.9	207.99	208.6
217.01	217.75	218.07	216.58	217.69	217.61	216.23	217.02	216.97	216.65	217.26	217.88	217.35	218.05	218.23	217.9	216.68	218.21	217.93	216.82	218.95	218.08	219.15	218.29	216.95	218.65	218.45	217.81	216.82	217.61	218.38	217.49	216.73	216.08	216.56	218.12	217.38	217.52	219.08	216.72	218.36	217.22	216	218.95	218.67	218.82	217.24	219.52	217.58	216.81
197.43	198.62	199.54	200.45	198.96	199.04	200.51	197.36	200.08	199.89	200.95	199.01	198.6	198.29	198.35	199.85	198.94	199.27	198.71	198.54	199.35	199.46	200.2	197.95	198.68	199.43	198.95	198.6	198.36	198.28	199.87	200.07	200	198.5	198.51	200.02	198.93	200.3	199.95	199.73	198.69	198.3	199.69	199.44	199.47	198.9	199.13	199.17	201.02	200.23
204.27	203.43	203.74	203.42	202.55	205.01	204.35	203.47	204.45	203.79	204.22	203.78	205.57	202.1	203.75	202.46	202.91	203.91	203.75	204.61	205.29	203.3	206.3	203.78	203.54	203.02	203.04	202.87	203.12	203.96	204.64	204.41	204.19	202.62	203.1	203.1	202.59	204.22	205.1	203.1	203.25	203.58	204.9	204.98	204.23	203.73	205.16	203.48	203.91	202.3
208.15	209.78	209.16	208.87	207.88	208.99	208.22	208.96	207.98	209.76	208.36	208.68	207.33	207.9	208.86	208.31	210.52	209.29	208.35	209.15	210.11	209.07	208.96	207.29	207.88	208.43	208.81	209.13	209.62	208.64	209.71	209.5	207.34	209.12	209.02	209	209.58	208.13	207.48	208.25	206.08	208.17	207.78	208.82	209.03	209.07	209.3	208.85	208.09	208.41
208.9	208.76	208.55	207.84	209.63	208.43	207.46	207	209.24	208.09	207.43	209.93	208.43	207.41	208.4	208.71	208.88	209.63	207.72	207.11	208.19	207.25	207.47	208.63	209.3	208.35	207.83	208.32	209.4	208.7	208.19	210.19	208.18	208.2	208.23	207.57	208.78	209.31	209.36	208.14	208.83	208.16	209.41	209.1	206.62	207.72	208.76	208.57	208.46	207.88
208.95	209.22	209.96	207.89	206.86	207.88	208.56	207.56	210.08	208.88	208.86	209.4	209.07	209.32	208.39	208.41	209.12	209.17	208.23	208.26	209.61	209.84	207.63	207.74	206.96	208.43	208.78	209.7	209.62	208.51	208.12	208.74	210.2	209.06	208.47	209.2	209.38	207.94	208.4	209.45	208.83	208.16	207.52	207.52	209.54	208.54	209.33	208.76	208.63	208.89
207.25	206.22	205.1	205.32	205.67	204.69	204.94	206.77	205.92	206.57	205.27	207.81	204.68	204.55	204.73	205.86	205.75	205.2	207.19	206.32	205.66	205.11	204.59	204.1	205.14	204.13	203.41	206.74	205.19	204.81	203.62	206.47	205.77	204.15	206.05	204.65	205.74	204.1	206.58	206.42	205.68	208.31	205.39	205.77	206.82	205.83	207.6	204.88	206.22	204.96
203.08	202.96	201.39	202.27	203.45	202.98	203.27	201.76	203.47	203.16	203.26	202.74	204.36	202.01	202.01	202.03	200.56	204.77	202.9	200.66	200.98	203.36	201.47	201.56	202.32	201.9	201.22	203.3	201.59	201.85	200.88	200.45	202.5	203	202.93	203.57	202.35	203.3	203.4	202.71	203.49	202.01	202.74	201.47	202.85	203.14	203.27	203.27	201.7	202.42
207.58	208.43	208.27	209.38	206.68	207.53	209.11	206.17	208.92	207.29	207.17	205.53	208.59	209.23	208.73	208.36	207.67	209.19	205.74	209.03	206.12	206.41	208.24	206.47	208.84	208.64	208.04	209.55	206.88	206.84	206.98	207.2	208.04	206.6	207.4	207.47	207.46	207.66	206.89	206.96	208.03	208.24	207.62	208.58	206.96	206.69	207.48	209.61	208.44	206.04
202.79	203.56	203.5	204.29	204.64	204.08	204.46	206.8	205.28	204.33	205	205.65	205.72	205.81	205.61	202.93	206.06	204.35	205.05	206.19	205.69	203.34	202.53	204.58	205.06	205.95	204.2	204.19	204.15	206.12	205.8	207.12	203.89	203.57	204.64	204.69	205.98	206.38	204.46	205.59	205.66	204.35	205.44	205.48	205.23	204.73	203.58	204.34	205.43	203.14
209.55	207.96	208	208.47	209.22	206.22	208.08	210.31	207.25	208.94	208.88	207.78	206.58	208.18	210.14	209.05	208.47	209.83	208.61	207.96	208.83	208.95	207.72	207.62	208.14	209.5	208.93	207.98	210.14	208.66	209.08	209.73	206.71	208.15	209.76	209.09	209.97	207.5	207.39	207.25	208.7	209.05	208.5	209	208.01	209.54	209.43	207.81	208.71	207.07
208.84	207.45	207.75	207.59	207.89	208.87	208.87	207.57	208.06	206.65	208.5	209.19	206.77	207.72	209.74	208.52	207.06	207.97	208.14	209.14	208.52	208.66	207.75	207.15	208.69	209.05	206.95	207.51	208.65	206.46	207.11	206.06	208.74	207.99	208.55	208.31	208.12	208.51	208.7	208.4	207.74	206.21	207.12	209.27	208.17	206.12	205.18	207.1	207.07	208.71
210.7	212.07	210.38	213.86	210.09	214.37	211.83	212.8	212.06	212.3	211.01	212.1	211.61	210.4	212.57	211.99	212.23	212.41	211.77	211.75	211.77	212.68	212.59	210.73	212.01	211.66	213.25	212.52	211.49	211.29	211.74	212.73	212.26	211.2	210.54	211.48	212.71	211.16	211.44	211.96	211.2	211.21	212.07	210.66	211.27	211.31	211.21	211.82	211.79	212.17
198.45	199.09	199.2	198.76	199.04	198.98	198.27	199.52	198.26	199.97	199.33	200.1	199.26	201.41	199.68	199.77	198.88	198.99	198.1	199.71	200.81	199.24	197.3	198.87	199.46	199.34	198.39	198.39	199.13	199.54	201.08	199.58	199.93	199.85	198	200.07	198.99	199.73	198.56	200.1	199.78	199.26	198.82	197.8	199.03	199.7	199.3	199.94	198.36	198.92
216.54	217.31	218.14	219.11	216.81	216.04	219.52	218.08	218	217.22	218.21	216.91	218.03	215.85	219.14	218.39	217.18	218.58	218.17	217.06	218.53	217.58	217.49	219.21	216.79	217.43	218.11	217.48	219.82	218.18	217.98	218.42	217.81	217.15	216.76	218.1	218.32	218.55	218.72	218.45	218.78	216.93	216.46	218.2	220.41	218.17	217.87	219.96	218.33	218.19
211.93	211.71	211.85	211.79	212.17	211.66	212.26	211.98	211.68	210.88	211.99	210.79	211.54	212.26	212.78	211.55	212.27	211.18	212.56	212.71	212.34	211.52	211.79	213.39	211.42	212.77	210.34	212.32	210.68	211.24	212.67	211.73	212.44	211.34	210.14	211.45	211.95	211.38	213.19	211.39	210.28	211.6	211.62	211.06	213.17	211.58	212.18	212.4	212.54	212.83
208.2	210	208.25	209.75	209.24	209.11	209.39	208.94	209.78	210.02	209.34	210.59	210.02	211.07	209.61	210.31	208.54	209.59	208.56	208.23	208.89	210.86	209.43	209.09	209.66	209.76	208.67	210.93	208.19	209.26	209.7	209.18	209.58	209.68	210.36	206.51	209.24	211.48	210.79	209.96	209.69	210.3	209.69	209.1	210.81	210.83	209.22	210.44	210.13	210.63
204.41	202.92	205.28	204.46	205.53	203.29	205.2	202.75	204.49	204.82	204.17	203.67	203.05	203.53	205.72	203.49	203.44	201.84	203.86	204.12	202.71	204.89	204.63	203.69	203.85	203.53	204.31	203.71	203.63	203.98	203.39	203.17	203.89	202.8	203.41	204.91	203.1	203.41	203.13	202.98	202.25	203.03	202.66	204.17	204.27	204.57	203.61	203.84	202.72	203.98
209.28	207.59	209.64	208.88	209.02	208.35	208.38	210.28	209.36	209.55	210.9	208.44	210.43	208.05	210.41	207.88	208.87	208.79	208.6	206.51	207.59	208.53	209.14	206.96	209.84	208.29	208.52	208.83	209	208.88	208.57	207.72	210.85	207.88	208.53	209.17	208.59	209.94	209.72	208.85	208.88	209.44	207.82	211.62	209.2	207.43	207.39	209.52	209.09	208.83
213.28	212.57	212.15	212.82	212.74	211.12	213.21	213.73	211.89	214.81	214.74	213.12	213.89	212.18	214.55	211.85	213.08	213.55	212.37	212.6	212.38	213.95	210.46	213.63	212.93	213.82	212.8	211.58	212.87	214.16	212.78	213.89	213.65	213.18	211.66	212.29	214.52	211.63	214.41	212.66	214.07	212.15	212.98	212.73	212.63	215.01	213.99	211.89	212.31	213.92
199.47	199.44	199.72	199.63	198.67	201.4	199.89	200.31	198.8	200.25	199.76	199.96	199.29	198.78	199.29	201.13	200.65	200.72	199.58	198.35	199.84	198.94	199.09	199.53	201.55	199.04	200.3	201.21	199.79	199.35	198.76	197.77	199.76	199.49	200.13	198.07	199.61	199.71	198.56	200.1	199.95	199.1	198.25	199.89	200.24	199.47	198.12	197.71	199.57	198.12
209.26	210.66	209.46	207.97	208.71	209.33	209.04	209.52	209.93	208.45	208.26	210.09	209.09	209.61	209.6	208.84	210.57	209.09	209.23	209.82	210.7	209.21	208.24	210.26	209.45	210.42	209.38	209.26	206.65	208.53	208.47	208.76	210.43	210.99	208.14	209.75	209.37	208.2	209.81	209.17	209.57	209.52	210.03	209.47	208.94	210.06	208.98	209.15	208.53	209.12
216.37	215.87	215.59	217.52	216.57	216.9	217.56	215.52	217.67	215.82	217.9	216.86	217.53	216.41	217.47	216.21	217.51	217.94	217.84	217.71	217.06	216.39	218.77	217.6	217.22	216.05	216.64	217.98	218.44	217.81	216.02	218.05	216.77	216.58	216.29	216.86	216.55	217.52	215.58	218.1	215.52	215.42	216.85	218.05	216.88	218.03	218.66	217.85	216.14	216.64
207.51	208.29	209	208.55	208.34	208.96	208.58	207.09	209.58	206.84	207.85	208.65	206.99	208.3	206.97	207.2	208.08	208.06	208.46	207.81	208.26	207.38	207.65	209.2	209.2	207.61	210.11	209.74	208.65	207.78	208.47	206.93	209.22	208	208.49	207.49	207.76	207.96	207.04	206.98	208.37	207.25	208.72	206.63	209.06	208.84	207.7	208.85	207.06	207.41
216.53	217.24	216.12	217.46	216.92	217.29	217.43	216.43	218.33	215.64	217.19	217.04	216.78	216.85	218.24	216.65	216.29	216.21	216.1	216.96	218.69	216.58	217.92	216.9	216.88	217.6	216.21	216.59	216.68	217.8	215.51	216.51	216.43	217.9	217.63	218.64	216.52	214.8	217.64	216.32	217.41	216.72	218.22	217.13	216.63	217.88	217.3	216.9	216.43	217.04
201.53	201.93	201.74	203.06	202.62	201.7	202.09	202.05	202.45	202.44	201.97	202.15	202.45	201.81	202.46	203.9	203.87	203.72	202.41	204.21	202.07	204.67	203.21	202.31	202.69	202.96	202.83	202.92	202.19	203.23	202.79	202.46	201.2	202.47	203.9	202.94	203	202.52	201.12	201.7	203.26	200.86	201.87	202.49	202.38	203.5	202.6	202.98	202.16	202.07
205.4	207.07	207.73	205.88	205.86	206.46	206.56	206.24	205.82	207.61	206.57	207.4	207.3	205.58	205.89	206.93	206.64	206.77	205.13	205.74	206.7	205.96	206.13	206.58	205.72	206.15	206.32	205.77	204.28	204.7	205.81	207.68	205.04	205.2	206.33	206.34	206.33	207.4	206.14	205.37	205.07	205.45	206.14	204.93	207.09	206.09	207.09	207.77	206.77	205.39
207.21	206.64	206.21	205.98	204.95	206.64	207.22	205.8	204.56	204.71	205.11	206.72	205.5	205.73	204.82	205.96	205.92	205.19	205.97	207.1	205.47	205.18	203.19	204.75	206.77	203.9	205.39	204.24	205.1	205.75	204.54	205.24	203.54	206.04	206.59	205.35	204.3	205.6	204.07	205.43	206.1	207	206.4	206.89	205.14	206.82	205.63	205.97	207.06	206.33
209.22	208.3	208.8	206.17	206.88	208.6	210.4	209.44	208	207.85	209.68	207.54	209.24	208.56	208.38	209.32	208.04	209.45	208.1	208.56	209.76	207.84	208.18	208.96	208.05	207.15	208.13	208.05	207.85	207.12	207.42	208.81	208.59	208.15	208.8	207.89	207.86	208.17	208.51	210.19	208.23	208.38	208.57	208.86	210.43	208.42	208.03	207.28	206.27	208.46
201.76	202.59	202.83	205	203.66	203.69	202.77	202.6	203.39	202.55	203.18	202.4	203.58	203.6	203.2	203.48	204.06	203.79	203.46	203.94	204.54	203.4	202.3	201.65	202.48	202.46	203.07	204.29	203.49	203.94	202.35	203.11	203.74	203.38	203.24	203.07	204.01	203.27	203.2	202.6	203.33	203.76	204.67	202.98	203.24	204.11	200.88	202.87	203.15	202.63
207.46	211.13	208.46	208.09	207.86	208.06	208.46	209.58	207.36	207.12	209.01	207.08	206.62	206.62	207.88	208.22	206.49	209.62	206.57	208.53	208.2	207.15	207.47	207.36	207.64	208.11	206.75	208.48	208.96	206.42	207.27	208.18	207.07	208.6	206.5	206.88	208.43	207.61	208.23	207.58	207.21	207.63	208.36	208.02	208.49	208.35	208.34	208.01	207.2	207.67
215.6	217.12	216.65	217.54	218.2	216.58	217.37	216.29	218.77	216.81	216.67	217.15	217.09	217.63	215.84	217.45	216.33	218.12	216.17	216.99	217.34	216.59	216.92	216.62	218.53	217.96	217.67	216.16	218.03	216.59	215.7	217.64	217.93	217.37	216.91	217.17	216.7	216.78	216.7	215.42	217.09	216.75	215.65	217.84	215.37	215.89	216.87	216.73	214.96	216.88
195.37	194.14	194.62	195.25	192.86	193.51	196.35	195.97	195.15	193.01	195.6	193.96	194.13	194.05	194.04	193.82	194.28	194.49	193.65	193.14	195.75	193.84	192.8	193.57	193.39	194.63	193.77	196.18	195.72	192.41	194.4	194.52	194.23	192.72	194.42	193.79	193.41	192.17	196.17	194.17	193.87	195.96	192.31	194.74	193.94	194.36	193.92	193.46	192.83	193.5
217.19	217.43	216.93	218.19	216.4	218.39	216.8	215.69	216.3	216.17	216.12	218.3	217.11	216.94	216.86	216.61	215.34	216.56	217.54	218.63	216.41	216.69	216.33	217.65	215.81	217.31	215.64	217	215.66	218.06	215.69	216.4	218.34	216.97	216.75	216.66	217.07	217.85	215.84	214.82	217.08	218.35	218.48	217.24	215.93	217.38	217.56	216.74	216.83	216.84
211.69	211.15	210.53	210.2	211.07	211.08	212.26	213.26	210.03	212.48	212.19	210.22	212.17	211.53	212.19	211.91	211.38	210.6	211.32	211.05	212.2	212.42	210.54	212.73	212.02	211.54	209.53	210.71	210.03	210.59	210.22	211.54	212.28	212.55	210.98	211.97	210.99	210.64	210.82	211.08	211.87	211.16	211.55	212.25	210.61	211.39	212.38	211.48	211.34	211.88
193.61	194.41	195.3	197.04	194.07	194.62	195.85	194.82	194.81	195.87	196.41	195.08	194.96	195.86	194.24	193.28	196.22	194.18	195.29	194.45	195.95	196.84	194.49	194.82	194.74	195.82	195.48	194.74	194.67	194.92	194.67	196.01	196.11	194.71	195.9	195.62	194.91	194.8	196.19	193.89	194.94	196.45	194.83	196.81	196.21	196.42	195.02	196.25	195.35	193.11
219.58	218.1	217.36	217.14	217.31	217.84	217.61	218.28	217.55	217.89	217.98	216.77	218.87	216.97	217.36	216.57	217.97	217.1	218.03	217.92	218.64	217.63	220.07	217.76	217.86	218.28	218.01	217.1	218.45	217.54	216.66	217.64	217.71	217.09	218.4	216.28	217.33	216.68	216.99	216.8	216.67	217.46	217.69	217.17	217.72	216.56	218.05	220.54	217.87	218.86
204.27	203.33	202.66	203.94	202.54	203.85	204.65	202.84	202.43	203.38	202.42	202.16	203.82	203.02	202.17	204.43	202.05	203.62	202.43	203.19	204.11	203.22	201.38	202.96	203.63	202.8	202.4	204.57	202.54	203.45	203.1	203.85	204.48	202.69	203.69	202.01	202.6	202.76	203.84	203.27	202.64	202.14	204.39	203.25	204.58	203.87	202.38	203.51	204.28	201.82
203.3	203.61	202.17	204.78	204.24	202.89	204.34	202.99	203.23	203.61	201.57	203.08	203.52	203.43	203.62	203.8	204.51	202.43	202.84	203.83	202.32	204.2	202.33	204.38	202.84	204.01	203.01	204.75	204.68	203.64	204.21	204.92	205.56	202.54	203.26	205.24	203.94	205.08	203.26	204.04	204.45	202.52	201.92	203.91	203.1	202.66	203.23	204.3	203.84	204.23
204.57	201.99	203.31	204.28	205.03	203.17	203.92	204.37	204.88	202.11	202.24	203.67	204.51	204.33	203.81	203.28	204.48	202.44	202.8	204.09	203.92	205.16	204.98	203.43	202.42	205.37	201.11	202.99	204.42	204.82	203.42	203.68	203.76	203.69	205.17	201.99	203.51	202.37	203.42	204.16	204.54	204.82	203.85	204.33	202.82	205.3	203.19	204.59	205.8	203.43
205.61	205.83	203.55	203.24	205.37	203.01	204.72	204.57	204.17	202.33	203.16	204.78	202.41	204.6	203.7	204.31	202.04	204.67	204.19	204.15	204.08	203.62	204.55	203.96	203.29	203.93	203.38	203.56	203.58	203.4	204.07	204.53	204.62	203.15	203.32	204.54	203.94	204.07	204.23	202.71	204.16	206.07	204.06	205.36	204.2	202.89	204.5	203.91	205.77	203.62
203.56	204.77	203.54	201.29	204.36	201.37	202.63	202.62	202.16	202.7	203.4	203.67	204.22	204.18	203.6	202.97	202.55	200.66	204.13	200.76	204.01	202.05	201.74	202.6	201.87	202.96	203.7	202.15	201.78	203.48	201.92	202.04	201.14	201.89	203.65	202.67	202.23	202.58	202.17	203.25	202.52	202.81	203.31	201.73	202.07	203.73	201.71	201.78	200.19	204.38
201.94	201.54	202.27	204.73	202.49	203.5	202.3	201.95	202.36	201.74	202.05	203.25	201.63	202.7	203.37	201.33	200.28	202.22	202.94	204.63	202.49	202.39	203.79	202.89	202.49	201.77	202.15	200.9	202.81	202.55	201.9	203.22	202.79	201.93	202.99	202.81	202.19	203.35	202.21	201.79	203.61	201.98	201.92	202.35	202.03	203.75	201.09	201.22	202.58	202.56
203.24	203.31	204.78	204.44	205.23	204.9	204.12	203.92	203.92	204.3	205.18	202.05	204.53	205.34	201.87	203.36	203.54	205.68	203.17	203.06	203.24	203.93	205.08	206.26	202.69	203.28	204.13	203.79	204.28	205.08	204.14	202.44	203.27	204.14	206.04	204.27	201.96	204.03	203.12	203.15	203.7	202.68	204.36	205.03	204.92	204.56	203.05	203.67	204.72	203.96
203.6	203.03	204.04	203.59	204.06	204.29	203.92	203.98	203.96	203.48	203.64	204.61	203.5	205.01	204.18	202.53	203.5	204.71	205.01	203.82	205.63	203.17	203.04	204.13	202.62	203.04	203.61	204.77	204.23	203.14	203.67	204.05	204.97	203.71	202.93	203.87	203.19	204.24	203.5	202.46	203.61	201.97	203.28	202.76	202.52	203.63	203.9	203.11	204.44	204.72
209.25	209.97	207.5	210.21	208.26	209.61	207.76	208.51	209.82	208.4	208.7	208.22	209.91	209.67	209.8	208.59	210.1	209.29	211.47	208.93	210.83	210.81	207.58	209.5	210.29	209.19	210.35	209.5	209.07	208.43	208.72	209.15	208.85	209.46	209.35	209.97	208.33	209.53	207.71	207.77	210.05	209.54	210.55	209.85	209.39	209.56	209.79	206.88	209.1	210.49
193.06	194.76	193.51	194	193.89	194	194.52	193.86	194.12	197.33	195.41	194.82	194.49	192.91	193.99	195.24	193.63	193.85	195.56	194.46	195.43	196	194.43	192.67	194.36	194.65	193.04	194	195.66	194.25	194.71	194.33	193.76	193.83	194.06	192.97	192.96	194.84	196.63	193.66	195.93	194.31	194.26	195.68	194.36	193.73	192.2	194.67	195.17	195.18
212.64	211.08	212.12	213.04	209.91	212.38	208.85	213.05	212.03	212.13	212.66	210.78	212.46	213.2	210.69	212.03	211.99	211.96	212.24	212.05	212.03	210.52	212.97	211.02	211.55	212.88	213.51	211.38	211.58	212.44	212.75	211.71	210.63	210.79	211.57	211.01	211.74	211.47	211.5	213.19	211.64	211.6	212.05	211.43	212.07	211.37	212.04	213.61	212.39	211.41
201.79	206.11	204.16	203.92	203.26	203.32	205.3	203.31	204.64	203.45	204.25	205.19	205.35	202.88	203.57	203.89	205.07	204.16	202.84	202.65	205.36	204.11	204.8	203.73	202.83	204.94	204.91	203.73	202.26	205.51	203.6	204.8	203.03	204.72	204.37	203.17	202.47	205.3	204.15	202.81	202.72	203.54	204.95	202.69	203.26	204.6	202.96	204.06	205.59	203.56
208.86	207.46	207.85	207.2	206.23	207.25	207.38	206.63	207.99	208.48	207.33	206.61	206.6	207.5	207.24	207.67	207.65	207.47	208.05	207.58	209.02	208.01	209.27	206.07	206.86	206.28	207.45	207.57	208.16	207.46	207.2	208.48	208.62	207.26	207.29	208.03	208.03	207.51	207.17	207.2	208.81	207.54	208	208.01	206.69	207.64	208.42	207.87	207.55	208.62
211.49	212.11	212.58	210.6	211.5	211.41	211.2	211.44	212.23	213.33	209.79	212.19	211.31	212	212.82	209.56	212.62	212.28	211.77	213.04	211.5	209.84	212.54	212.2	212.19	211.79	211.59	211.55	211.27	212.61	210.75	211.4	211.65	212.67	212.09	210.62	211.03	212.13	211.33	212.06	211.21	211.67	210.56	212.23	211.86	211.35	212.12	210.35	212.46	212.39
208.44	207.3	208.33	209.22	208.39	207.87	208.17	206.45	208.65	207.85	206.71	207.71	207.14	207.37	207.25	206.39	207.5	208.13	207.18	208.24	206.26	208.77	207.61	207.13	208.36	207.42	207.33	206.42	207.05	205.35	208.68	206.26	206.09	208.24	207.78	207.05	208.5	207.38	207.24	207.86	208.75	208.6	208.74	206.37	207.97	207.49	207.79	208.15	206.12	206.77
200.6	199.24	198.58	199.85	200.81	200.57	200.91	199.81	199.99	199.44	199.21	200.26	199.74	200.45	199.55	202.28	201.65	200.5	198.61	199.81	200.3	201.13	198.46	200.16	200.11	201.27	199.36	200.15	200.45	199.67	200.72	198.94	199.91	200.36	199.73	199.92	199.39	200.06	200.48	201.81	201.7	199.26	200.47	199.57	201.61	200.53	199.75	201.08	199.54	199.03
214.33	214.15	213.85	213.34	213.27	213.3	213.99	212.99	215.27	212.98	212.03	213.76	214.79	214.82	213.19	214.47	212.28	215.28	214.17	214.06	212.7	213.45	214.43	214.16	213.38	213.5	213.79	213.45	213.93	213.9	212.87	214.27	214.94	213.88	215.64	213.26	213.98	213.74	213.42	214.48	213.62	214.8	212.46	215.09	214.41	213.68	214.69	213.13	212.79	214.08
197.35	199.67	197.61	198.89	198.74	197.51	199.59	197.03	198.81	197.52	199.39	200.24	198.55	198.15	198.45	197.31	198.57	200.04	197.98	198.97	198.88	197.41	198.12	199	198.64	198.46	197.35	198.8	200.22	198.14	199.61	197.68	197.12	196.95	198.1	199.81	199.46	199.13	198.27	199.5	198.22	198.36	198.72	199.12	199.51	198.34	197.97	199.75	197.8	200.24
213.52	212.2	214.09	212.44	213.71	211.92	213.17	213.47	212.42	213.46	211.98	213.47	214.67	212.53	213.02	213.92	212.76	213.8	212.28	213.59	211.86	214.54	212.97	213.18	214.19	212.6	212.7	212.69	213.16	211.95	214.13	212.31	212.23	212.37	212.67	212.77	214.38	212.87	211.28	212.35	214.26	212	212.42	213.83	213.84	212.74	211.83	212.22	214.31	212.62
209.01	208	208.97	208.27	207.46	209.18	208.75	208.98	208.49	209.47	209.21	210.6	209.53	206.84	208.14	208.95	209.2	208.23	208.81	208.6	208.58	207.91	208.96	209.41	209.43	208.53	208.67	209	208.93	208.6	209.48	208.49	208.37	208.38	209.96	209.05	209.65	209.86	208.96	208.16	207.19	208.15	209.33	206.91	207.7	208.45	209.04	209.92	209.81	209.78
209.13	208.85	208.16	208.88	206.07	209.38	208.93	208.88	208.26	208.06	209.25	208.82	210.13	209.46	209.71	208.55	209.44	207.88	209.02	209.33	208.29	208.44	208.86	209.14	209.13	207.61	207.48	208.43	209.25	209.6	209.19	207.46	208.41	209.44	208.12	207.97	209.56	210.73	208.22	209.91	208.24	208.67	209.38	209.19	208.29	208.43	207.62	208.86	206.57	209.41
203.89	204.44	204.48	204.16	202.34	204.16	202.84	203.78	203.53	204.5	201.96	204.37	203.26	205.19	204.18	203.37	205.26	202.89	204.46	203.59	202.85	203.03	203.31	204.44	204.92	203.63	203.58	203.51	203.52	204.87	204.24	203.95	203.31	202.7	202.94	204.52	203.49	202.67	204.64	203.96	202.89	201.98	204.24	204.52	203.45	204.2	204.03	202.99	205.04	203.17
205.06	203.86	204.91	205.18	204.44	204.6	204.95	205.3	203.27	204.75	203.82	204.41	204.54	204.44	204.86	205.53	204.66	203.24	205.66	203.47	206.41	203.24	204.05	203.46	204.26	205.02	204.66	204.94	204.37	203.35	205.59	206.11	203.92	203.09	203.39	203.98	203.19	204.91	204.55	204.66	205.45	204.6	204.31	204.99	204.2	205.05	203.42	206.16	203.25	204.21
218.12	217.47	217.07	216.42	218.01	218.55	218	219.15	219.16	216.77	217.86	218.92	219.43	217.21	217.82	216.49	218.68	217.73	217.01	218.46	217.94	218.29	218.77	215.15	217.44	217.84	216.04	216.43	216.27	218.02	216.93	218.71	216.26	218.89	218.22	217.85	216.19	217.96	216.73	218.67	216.45	219.72	217.28	218.14	217.58	216.59	217.89	218.3	218.07	216.88
211.05	210.98	210.64	209.53	208.53	208.46	209.26	209.5	209.29	209.83	210.72	209.36	209.61	209.18	210.04	208.37	209.77	211.02	208.85	210.17	208.21	210.28	210.06	210.07	208.8	209.51	207.55	210	210.06	209.81	209.76	208.98	209.92	208.97	209.42	210.04	208.41	208.91	208.68	209.97	209.87	209.31	210.8	210.2	210.16	208.23	209.92	209.13	209.86	209.38
207.91	207.15	208.49	207.67	209.8	209.54	208.62	209.5	208.23	208.63	208.74	207.27	209.03	208.86	208.38	208.86	209.84	209.62	207.98	207.76	209.8	208.61	207.61	209.05	209.41	207.96	208.14	208.63	208.5	208.27	207.94	208	207.74	210.35	208.39	208.69	208.47	208.58	209.33	207.13	206.83	208.13	209.61	209.17	209.19	210.43	208.86	208.42	209.28	208.65
217.3	217.25	216.58	217.43	218.87	218.06	215.96	216.59	217.07	217.47	216.56	216.25	217.79	217.69	214.95	215.63	216.79	216.89	217.97	217.56	216.04	215.45	217.16	218.78	217.64	218.14	217.61	216.16	216.03	216.85	216.42	218.57	216.1	217.13	216.71	215.71	216.73	216.72	216.85	216.37	217.49	215.73	216.29	215.79	216.66	217.26	219.19	217.42	217.43	216.75
207.99	208.44	208.78	206.9	209.03	208.6	208.42	208.8	208.88	210.62	208.97	208.7	209.02	207.9	209.78	208.16	208.13	208.8	208.14	208.53	209.75	206.68	209.05	207.88	209	208.7	208.12	208.32	208.39	209.06	208.36	207.86	209.81	208.64	207.26	208.59	209.09	207.48	208.73	209	206.46	209.79	209.3	208.72	209.36	207.31	209.58	208.23	210.29	207.68
212.56	212.41	211.6	211.97	212.92	212.9	212.26	212.73	213.13	210.24	213.56	213.1	211.49	213.51	212.75	211.36	212.09	211.87	212.45	213.24	213.98	212.13	211.88	210.97	212.16	210.58	212.51	212.4	213.13	212.78	212.09	211.65	213.2	212.64	212.23	213.18	212.44	211.98	212.64	210.42	211.91	212.66	210.82	212.2	211.53	212.43	210.81	211.37	213.45	211.6
216.69	216.85	217.33	216.6	216.78	218.37	217.83	216.73	218.47	218.43	219.06	216.84	217.54	217.35	217.79	216.92	216.59	216.74	218.24	216.7	217.13	217.07	218.48	218.69	216.24	218.21	217.21	217.2	215.55	217.53	215.83	217.66	216.45	216.63	217.8	216.16	215.89	216.06	217.18	218.07	217.41	216.69	216.93	215.55	218.06	214.78	217.26	217.49	216.19	216.98
202.85	202.17	203.07	202.81	202.55	201.73	202.97	201.74	203.63	201.9	204.45	202.09	201.82	202.67	203	204.23	202.97	203.07	201.85	200.81	201.98	203.39	202.29	204.56	202.54	202.95	202.21	203.23	203.63	201.73	201.79	203.66	202.75	202.81	201.46	203.62	203.15	201.13	200.9	203.3	202.71	202.49	202.87	202.8	200.96	204.3	201.66	201.21	200.06	202.3
217.75	217.09	217.28	216.69	217.33	217.18	217.43	217.94	217.03	215.62	216.02	217.52	216.8	218.38	216.16	218	218.25	217.96	216.95	216.06	216.64	216.82	215.39	217.13	218.32	218.45	217.04	217.29	217.84	216.33	216.87	216.59	217.62	217.75	217.6	216.58	216.58	216.44	218.52	216.05	216.1	218.3	216.08	217.07	218.05	216.7	216.53	216.58	217.28	216.76
207.73	208.8	209.58	206.91	209.3	207.97	207.56	207.96	205.81	207.51	207.89	208.55	207.52	208.28	207.98	208.74	207.57	207.4	209.2	206.63	207.42	208	208.69	208.75	209.6	207.76	209.7	205.81	208.45	206.76	207.69	207.09	209.56	208.55	206.97	209.59	208.8	206.93	207.64	208.35	208.61	208.3	209.11	208.48	209.25	206.99	208.95	210.69	207.19	208.42
202.2	203.45	201.4	203.11	203.12	204.44	201.96	204.55	205.53	204.07	203.33	203.38	202.56	202.77	204.53	203.29	204.42	202.99	202.85	202.44	205	204.22	203.83	202.99	204.67	203.04	203.71	204.36	204.33	204.05	204.41	202.53	202.53	203.25	204.14	203.35	202.99	203.2	203.85	204.07	202.73	203.86	203.64	205.1	202.95	203.43	202.39	204.08	203.27	202.56
212.85	213.04	212.29	212.19	211.26	212.97	211.96	212.74	212.83	214.04	213.2	211.6	211.51	213.28	211.37	213.63	212.26	212.33	212.43	213.07	212.47	212.85	212.45	211.7	211.98	212.51	214.02	211.89	213.37	212.15	211.79	213.27	211.21	211.68	213.41	212.95	212.12	211.44	212.45	210.51	212.17	212.54	213.1	211.85	214.47	211.73	213.29	213.41	212.78	211.57
210.79	212.28	211.87	212.39	211.72	212.9	210.07	211.6	212.45	211.78	212.66	212.19	211.91	210.99	212.6	211.01	210.9	211.3	211.31	212.4	211.54	210.77	212.16	212.51	210.12	210.51	212.34	211.21	212.57	211.44	212.12	211.22	211.28	211.1	212.14	211.91	211.39	211.56	211.28	212.65	211.01	212.45	211.13	211.54	211.81	208.93	211.65	209.48	211.47	211.33
208.14	208.03	207.47	208.37	208.87	209.55	207.64	207.15	207.54	206.73	207.12	206.51	207.9	208.26	207.5	207.09	207.54	206.14	208.82	208.35	207.03	208.34	206.88	207.01	207.27	208.68	206.41	206.98	208.74	207.85	206.88	206.92	207.69	208.28	207.27	207.98	207.66	207.01	208.28	207.68	208.29	207.4	206.25	208.26	206.58	208	208.05	207.86	206.1	207.91
209.76	207.53	208.98	208.24	206.92	208.8	208.42	207.33	206.15	209.15	208.3	207.26	209.4	207.61	208.18	208.25	207.65	207.31	207.09	206.76	207.95	207.52	208.3	208.56	206.36	205.89	207.76	206.91	208.27	207.37	208.83	207.38	207.49	207.11	208.11	208.77	208.32	207.57	208.95	208.36	208.56	208.11	208.5	206.57	208.18	207.55	208.69	207.73	208.72	208.48
211.16	212.45	211.21	211.69	211.96	211.81	210.94	212.15	212.49	212.99	211.22	211.29	212.66	211.25	212.65	212.32	210.16	210.98	211.34	213.48	210.91	211.37	212.37	211.49	210.7	211.48	212.41	211.38	211.07	211.56	211.01	211.58	212.97	210.61	213.11	211.3	210.79	210.47	211.83	213.22	210.23	211.78	212.41	212.22	212.71	210.8	211.05	212.49	212.16	212.59
207.22	208.24	207.66	209.84	208.02	209.41	209.51	209.36	207.1	209.11	208.46	207.63	208.66	209.18	209.13	209.39	209.44	209.12	208.39	209	209.58	207.84	208.29	207.14	207.85	208.06	206.6	207.85	207.52	209.26	211.2	209.06	207.57	206.78	209.03	206.67	208.92	208.67	208.51	207.59	207.39	209.27	209.1	206.07	208.76	209.43	209.46	209.81	208.64	206.64
208.35	208.65	208.14	208.85	208.73	209.78	209.46	208.39	208.15	209.75	207.66	208.03	207.5	207.37	209.22	208.09	208.49	207.87	209.4	209.29	208.73	208.03	207.92	209.54	207.77	209.39	208.65	208.95	209.14	209.9	207.29	208.57	207.55	207.47	208.1	209.18	208.58	207.91	206.82	208.7	209.44	208.83	207.57	207.86	209.33	208.35	208.44	208.5	208.88	208.34
208.73	208.94	208.75	208.92	207.8	209.01	210.24	208.44	209.04	210.22	209.86	208.46	209.6	209.23	208.77	208.97	210.23	208.89	207.45	207.5	208.67	209.37	209.85	208.62	210.09	206.68	209.79	208.05	207.96	208.16	208.78	208.35	208.89	209.08	208.97	208.13	210.37	207.44	206.34	206.47	209.58	208.82	209.4	209.33	208.92	207.02	209.19	208.72	208.04	208.86
207.25	208.42	207.74	208.17	206.87	207.97	209.56	209.33	209.65	209.45	209.01	208.14	207.08	209.32	208.93	209.16	209.22	208.79	209.32	209.28	209.2	208.62	209.12	209.16	208.53	207.62	208.8	206.53	209.13	211.01	209.78	207.77	209.2	209.28	207.61	210.78	207.83	208.26	207.46	209.81	208.46	207.18	207.77	209.34	209.19	208.34	209.66	209.6	207.06	208.52
206.91	208.95	208.64	206.89	207.5	207.54	209.89	207.66	206.54	206.61	209.01	208.23	207.61	208.78	208.41	209.14	207.79	207.96	208.39	206.69	207.22	206.81	206.58	208.68	206.51	207.08	207.67	208.77	208.85	207.77	208.07	207.27	208.18	206.57	207.87	209.05	209.06	208.39	207.88	208.73	208.18	207.86	206.35	207.27	207.88	206.16	206.16	209.05	208.99	208.2
204.83	203.12	204.76	203.84	202.73	204.19	204.01	204.14	203.93	204.59	201.94	203.55	204.22	203.87	204.67	205.71	204.6	203.41	203.65	203.49	203.04	204.38	203.82	203.34	203.48	202.96	204.98	204.12	204.31	202.71	203.88	204.23	203.57	202.76	204.51	202.07	202.12	203.63	204.74	202.18	203.05	203.84	202.25	203.09	203.01	203.65	204.87	203.25	204.98	202.67
197.74	198.58	197.89	199.73	199.9	199.03	199.31	197.41	198.5	199.66	198.15	197.88	197.61	198.29	199.67	198.02	199.43	198.42	198.46	198.22	199.22	200.4	197.73	199.36	197.68	198.03	197.64	199.29	199.17	197.28	199.21	199.6	198.46	198.12	198.05	198.48	197.02	199.05	199.19	198.34	199.21	197.81	199.7	199.31	198.35	199.56	199.9	197.01	198.53	199.58
208.49	209.65	209.57	209.27	210.79	209.84	208.57	209.8	208.78	208.98	207.9	208.94	210.45	210	208.13	211.09	209.67	208.97	210.46	209.84	210.38	211.21	209.09	210.75	208.93	209.86	208.66	210.18	209.52	210.03	209.43	208.22	208.13	208.86	208.93	209.01	208	209.67	207.91	209.45	207.99	210.26	208.96	209.72	210.12	210.77	208.95	209.65	209.21	210.27
195.47	193.28	194.75	194.31	192.77	195.08	193.86	192.13	193.37	194.24	195.1	192.7	195.95	194.97	194.93	192.91	192.67	193.61	194.36	194.76	192.98	194.06	194.7	194.96	194.11	193.49	192.59	193.88	194.26	194.24	195.59	195.07	192.93	193.35	193.95	195.75	195.46	194.65	193.23	194.2	195.45	194.6	193.3	194.7	192.44	194.07	194.85	193.75	194.07	194.13
201.76	202.2	203.14	201.9	201.5	202.82	202.73	201.53	202.43	202.06	199.21	202.18	202.06	202.99	203.25	203.61	203.12	201.47	201.61	201.94	200.72	202.52	201.34	202.03	203.84	202.6	202.99	203.67	202.43	202.04	202.5	202.96	201.62	202.81	202.85	203.41	203.73	200.45	202.65	202.28	201.15	201.71	202.48	202.49	202.36	203.04	202.01	202.96	201.52	202.04
199.53	200.91	200.06	201.75	199.18	201.01	202.68	199.41	199.13	199.48	201.86	198.74	199.63	201.09	199.26	200.76	200.07	200.93	200.85	198.19	199.27	199.69	199.99	199.68	202.1	201.99	203.35	200.28	201.12	200.83	201.45	199.93	199.1	201.14	200.39	199.2	198.43	199.9	199.28	199.44	200.9	202.02	199.27	201.22	200.72	200.61	200.7	199.83	199.65	199.87
198.8	198.3	198.3	199.01	198.31	199.75	196.83	199.63	198.29	198.77	198.25	198.63	198.88	198	197.9	199.13	197.22	199.14	196.34	200.01	199.04	199.23	200.4	199.15	198.27	199.39	198.76	199.05	200.29	196.39	200.8	199.68	199.31	197.57	198.69	199.21	200.04	198.51	198.01	198.65	199.36	199.4	200.4	199.57	198.5	198.63	198.68	199.94	197.49	197.76
206.97	208.07	205.55	206.5	206.83	206.66	204.31	207.07	205.15	207.02	207.49	205.28	204.57	206.4	206.68	205.76	206.99	205.85	207.33	205.51	206.77	207.3	207.3	206.18	205.82	207.16	208.06	207.1	208.18	205.16	205.97	207.1	205.5	207.09	206.02	207.63	206.92	205.61	207.58	206.98	207.42	207.02	207.39	205.83	208.11	206.41	206.78	206.74	204.92	206.4
193.87	194.83	193.29	193.93	194	194.7	195.16	193.5	195.22	194.11	192.77	193.08	193.81	195	194.46	194.1	192.5	193.1	193.09	193.89	193.44	194.03	194.98	194.64	194.94	194.19	193.26	195.17	192.85	195.22	195.23	194.14	194.75	195.26	193.5	192.57	195.21	193.57	195.21	194.85	194.25	194.32	194.11	195.5	193.72	195.46	193.97	194.62	195.15	193.7
202.7	201.89	203.44	204.35	205.17	204.18	203.59	204.16	203.57	204.97	202.48	204.65	203.81	203.62	203.26	203.28	203.23	203.77	205	203.74	203.88	204.06	203.31	202.34	204.01	202.24	204.3	202.51	203.11	205.05	203.25	204.15	202.72	203.86	204.89	204.68	204.41	202.71	203.42	202.8	205.9	202.96	202.95	203.7	205.63	205.05	205.36	203.23	204.36	203.47
207.29	209.94	207.53	206.05	206.93	208.84	207.73	207.27	207.05	207.87	207.46	207.43	208.2	209.13	208.96	207.62	206.71	207.46	207.11	207.71	207.94	206.27	209.59	207.49	206.7	207.77	207.91	207.72	207.68	207.38	207.89	206.63	208.22	208.46	207.34	207.15	206.91	207.13	208.18	206.77	207.96	207.63	208.9	208.42	209.16	208.34	208.27	208.41	208.38	207.29
209.76	208.88	208.07	208.23	208.57	207.7	208.19	209.35	207.69	208.72	207.28	207.38	207.42	208.81	209.24	209.49	209.22	208.94	210.69	209.12	209.79	207.29	209.45	208.86	205.95	208.45	208	208.44	209.85	208.55	207.93	209.89	208.22	207.59	208.58	208.3	207.97	209.87	209.23	207.79	207.07	208.8	209.7	206.7	208.23	209.68	208.37	208.76	208.19	208.82
217.25	216.33	218.7	215.77	214.95	218.37	217.84	217.48	218.25	216.06	217.89	217.54	217.16	217.37	216.35	217.96	215.17	217.47	217.38	217.14	216.89	217.68	217.39	216.07	215.59	216.19	218.13	217.14	216.89	218	216.9	218.26	216.84	217.86	217.2	216.91	217.16	216.26	217.26	216.95	216.13	215.23	214.53	217.06	217.98	216.96	217.29	216.09	217.07	215.18
211.16	211.05	212.48	211.8	211.73	213.17	212.39	211.56	211.69	211.2	211.04	211.79	211.25	212.47	211.6	212.43	212.32	212.72	210.94	212.25	209.54	211.55	212.57	212.44	211.79	211.64	212.89	213.15	212.5	212.06	211.69	212.43	210.91	210.7	212.99	211.91	211.66	211.39	210.62	211.89	212.6	211.43	211.36	211.07	211.83	212.32	212.24	210.85	211.01	210.43
195	193.64	195.4	194.66	195.54	195.8	193.14	195.78	194.6	195.22	196.11	194.2	194.54	194.8	194.89	196.2	195.6	195.05	195.2	194.66	196.42	196.17	196.4	195.35	195.17	194.95	195.86	195.87	194.78	195.96	195.23	195.53	195.24	195.94	195.8	195.14	194.25	196.29	194.19	193.71	194.7	194.52	193.28	193.22	194.49	194.62	195.39	196	194.41	195.55
218.17	218.04	218.61	217.96	217.51	217.96	216.34	217.09	217.24	217.57	217.57	216.02	216.61	217.51	217.36	218.76	217.19	216.35	217.85	218.47	217.59	218.04	217.74	217.3	217.32	219.44	215.94	217.35	217.84	217.33	218.84	218.79	218.03	218.43	218.07	217.19	216.97	217.6	218.22	218.57	217.3	219.51	217.19	217.37	218.97	217.21	216.36	218.29	218.76	217.4
203.28	203.04	205.36	204.22	205.74	205.64	204.26	204.44	203.94	203.34	204.05	203.47	202.7	203.97	205.55	203.22	204.35	203.33	204.75	203.61	202.69	204.87	204.13	203.24	203.88	203.56	202.61	203.23	204.36	205.1	204.63	203.56	203.98	203.38	204.39	204.53	203.34	204.47	203.26	203.28	202.85	203.99	204.53	204.75	203.64	203.35	203.38	204.48	204.61	204.07
199.2	200.53	200.09	200.35	201.22	201.01	198.75	200.79	200.68	201.09	200.01	199.98	200.75	201.24	200.94	199.6	199.65	201.74	200.75	201.81	199.48	200.83	201.25	200.1	200.8	200.2	200.43	199.66	199.26	201.61	200.71	200.85	201.04	201.92	200.42	200.43	199.38	199.98	198.44	198.12	201.4	199.41	199.71	201.29	201.06	199.91	201.83	202.23	199.13	199.05
207.94	208.2	208.46	208.25	208.11	206.79	208.44	208.71	208.21	208.87	208.31	207.68	206.48	208.41	208.18	208.24	208.41	208.02	207.49	208.62	208.96	208.26	207.53	207.93	207.03	207.73	209.48	208.52	206.66	207.01	208.74	205.95	207.21	208.23	207.68	207.07	207.65	207.67	208.23	208.28	207.68	208.34	206.95	210.11	207.9	208.36	207.54	207.54	208.05	207.29
202.86	203.08	202.79	203.27	203.61	203.47	203.23	205.06	201.96	203.79	203.58	203.44	203.95	204.5	204.67	202.59	203.98	203.99	203.79	202.83	204.08	203.41	204.06	204.07	202.59	204.2	202.93	202.46	204.21	203.22	204.23	204.56	202.16	204.6	202.8	205.43	205.35	203.84	203.34	201.31	203.59	203.46	203.53	204.41	202.61	203.59	204.6	203.29	203.77	203.74
212.74	213.62	213.66	214.28	213.53	214.11	214.55	212.51	214.25	215.34	214.53	212.55	215.45	212.78	214.01	213.24	214.39	214.77	212.37	213.71	215.29	213.15	213.59	214.41	213.76	213.67	213.76	214.24	212.56	213.56	213.11	213.95	213.71	214.23	213.92	214.33	213.42	213.79	214.35	213.14	212.77	214.97	213.59	214.29	212.62	215.55	214.19	214.01	214.66	213.32
205.92	205.05	206.09	202.7	205.74	205.4	205.79	204.96	203.79	205.02	203.73	204.37	204.34	205.85	204.31	204.67	205.88	204.13	204.11	204.74	203.6	206.68	205.8	205.42	204.52	205.04	204.66	205.31	206.71	203.78	204.72	204.22	203.18	205.18	205.31	203.86	204.32	204.81	204.72	203.68	203.97	204.16	203.86	203.35	205.46	206.01	204.67	206.33	205.96	206.32
206.62	202.96	202.85	204	202.38	203.82	203.4	203.39	203.16	202.41	202.85	203.74	204.15	201.97	201.88	203.34	203.26	201.71	203.87	204.28	202.41	202.26	204.21	202.57	202.72	202.09	203.56	202.92	204.35	203.76	204.67	202.27	201.34	202.39	203.93	200.86	203.39	200.33	201.23	202.23	201.16	203.2	202.14	202.99	203.31	202.49	201.68	202.77	202.29	202.66
198.79	199.6	198.29	197	197.41	198.29	198.78	197.82	198.35	197.96	197.22	199.15	199.04	199.53	198.73	197.57	198.62	199.13	198.48	197.96	198.84	197.47	199.46	197.47	198.97	200.06	198.92	199.69	199.49	199.21	199.9	200.05	198	198	198.63	199.7	199.03	198.21	199.39	197.76	198.24	199.61	197.9	198.9	198.97	198.84	200.55	199.15	197.59	198.86
208.49	208.26	208.25	208.46	207.83	207.17	207.45	209.32	206.38	207.21	207.79	206.87	208.28	207.35	207.72	206.42	206.93	208.29	207.65	209.17	207.36	207.82	206.68	207.59	207.32	208.71	206.09	208.25	207.9	207.17	207.7	210.11	208.12	206.09	208.14	208.41	210.6	207.22	207.5	208.93	207.19	207.75	207.28	206.69	207.6	209.16	207.54	208.44	207.15	208.64
207.36	207.08	206.63	207.91	207.23	208.77	206.77	207.52	207.91	209.45	207.77	207.7	207.42	207.32	207.44	207.94	209.26	208.28	207.57	206.73	207.41	207.81	206.91	207.86	207.24	207.34	208.95	207.16	207.8	206.78	207.75	206.22	208.01	209.23	208.07	208.45	209.13	208.17	207	209.27	207.91	207.37	208.34	208.1	207.34	207.72	207.06	208.48	206.5	207.6
205.6	204.54	204.82	204.91	205.04	205.51	203.47	203.74	205.42	204.8	205.22	205.28	203.95	205.38	202.93	203.51	204.32	205.27	206.38	204.46	202.95	205.9	205.51	205.59	205.06	204.96	203.52	205.68	205.2	206.5	203.9	204.43	203	204.6	204.3	203.66	205.34	206.1	206.17	203.37	205.15	204.78	204.88	204.51	206.41	203.03	204.23	205.57	205.09	204.76
215.99	217.05	217.28	217	215.6	217.88	216.33	216.93	215.62	216.86	216.77	218.77	217.15	217.69	216.28	217.48	218.07	217.22	217.01	216.63	216.75	216.3	216.42	215.15	217.16	218.76	217.45	215.77	216.38	216.52	216.25	217.72	216.73	218.25	217.15	217.78	217.7	217.01	217.48	215.08	215.79	216.65	217.59	216.03	217.37	216.47	218.41	216.06	217.75	215.91
209.26	209.27	208.86	209.98	208.8	208.64	208.73	209.11	209.5	208.57	210.45	209.01	208.07	208.25	210.2	209.31	209.34	209.1	209.36	207.06	210	210.94	208.22	208.48	207.89	209.17	209.46	208.79	208.26	209.44	211.05	209.07	209.87	210.27	209.35	208.88	209.15	208.6	209.02	210.46	209.95	210.29	209.36	210.03	209.87	208.61	207.68	208.57	209.18	207.66
204.82	203.76	203.56	204.07	204.3	204.38	204.3	205.41	203.1	205.99	204.56	204.65	204.9	203.77	204.29	205.62	204.61	205.15	205.47	204.13	205.88	203.79	204.41	203.53	205.21	204.11	203.3	205.62	203.81	204.56	204.37	204.86	204.07	204.94	203.52	205.48	205.34	204.96	204.81	204.56	204.14	204.07	205.37	203.69	204.54	204.13	204.69	204.59	203.53	205.98
211.94	214.19	213.98	211.95	212.81	212.83	213.21	213.85	212.03	212.96	213.02	212.82	212.87	212.5	213.69	211.1	213.36	212.08	212.85	213.26	211.84	212.97	213.15	211.22	212.25	212.03	214.12	212.58	214.02	214.57	212.96	213.48	212.11	213.13	213.03	214.63	211.79	212.33	213.86	212.25	214.44	214.54	214.02	212.99	211.59	212.63	212.3	212.47	212.33	213.5
208.82	209.01	209.93	210.19	207.68	208.81	210.19	209.31	210.04	209.29	209.51	209.37	208.8	208.32	209.39	209.32	210.84	207.82	210	209.65	208.62	209.04	209.92	209.46	208.53	209.17	209.13	210.11	209.33	210.25	209.58	209.39	208.93	208.81	207.83	208.94	209.28	208.93	208.46	208.83	209.85	209.28	210.2	209.92	207.25	209.7	210.22	207.55	210.8	208.35
211.22	209.8	211.68	211.8	211.92	211.55	211	210.13	212.22	210.92	211.09	209.75	211.78	211.62	210.65	212.51	210.43	211.52	212	212.91	212.62	210.84	211.84	211.55	212.26	212.97	212.65	211.47	210.53	211.99	210.96	211.55	212.34	211.59	211.68	212.45	211.87	210.92	211.85	211.76	211.54	212.48	211.07	210.67	210.49	212.41	211.26	210.99	212.2	210.97
210.58	212	211.4	211.23	211.89	211.99	211.04	212.66	212.66	211.77	212.28	212.64	212.09	212.37	211.44	212.19	211.86	210.47	211.6	213.82	211.4	211.59	212	212.04	211.62	211.16	209.97	211.46	212.21	211.75	212.34	211.95	211.69	211.75	212.23	210.1	212.57	210.71	210.61	213.97	213.03	211.93	212.42	212.59	213.2	211.7	212.48	211.97	210.61	211.69
215.85	217.72	217.06	217.49	218.44	216.57	215.4	215.93	217.61	216.29	215.52	216.88	217.03	217.89	215.98	217.24	214.72	216.65	215.67	216.54	216.69	216.65	216.44	217.98	217.52	216.62	216.97	218.02	218.43	216.23	216.82	216.43	216.04	217.3	215.83	217.13	216.39	216.82	217.29	216.32	217.83	216.92	216.75	218.51	217.51	217.36	216.89	216.62	215.59	216.9
212.26	212.4	211.13	212.08	212.65	209.92	211.8	209.44	212.29	212.16	211.72	212.07	212.66	210.3	211.68	211.17	211.97	211.03	211.94	211.89	211.05	210.26	210.45	211.77	211.07	212.59	212.99	211.05	210.31	212.62	212.83	210.27	211.97	211.69	211.01	210.24	212.28	211.83	210.33	212.33	210.64	213.74	212.39	212.2	211.79	212.29	212.11	212.29	209.43	212.64
212.97	212.47	213.89	213.76	211.21	214.79	213.97	213.01	213.47	213.2	213.72	213.08	212.55	212.94	213.83	212.88	212.4	213.49	213.75	212.82	212.28	212.4	212.23	211.08	212.27	213	210.95	211.85	212.72	215.27	212.59	214.88	213.12	212.38	213.16	212.63	212.78	212.46	212.91	212.76	213.36	212.48	213.45	212.17	212.21	212	212.68	213.65	214.31	211.96
216.32	217.77	217.58	218.02	218	216.29	217.87	214.9	216.96	215.97	217.11	217.5	215.63	216.92	217.43	217.55	217.4	214.68	217.62	217.63	215.72	217.92	216.01	217.34	216.75	218.27	218.53	216.5	216.26	216.11	215.27	216.44	215.63	217.4	218.1	215.1	218.23	215.76	216.25	216.21	217.21	217.27	216.59	217.82	217.99	217.4	217.52	216.55	217.22	216.13
208.39	209	208.11	207.44	207.89	210.66	207.89	208.56	209.2	207.43	207.78	206.92	209.47	209.17	207.49	209.05	209.72	208.1	206.88	207.56	207.03	208.26	208.44	207.97	206.94	209.39	205.87	210.45	207.93	208.46	209.31	207.65	207.77	209.47	208.56	207.73	207.02	208.82	207.66	208.91	209.59	208.71	209.78	209.05	207.25	208.18	208.8	208.31	208.94	208.64
206.72	209.22	210.05	210.09	208.65	209.12	208.68	210.21	209.6	209.01	211.04	209.34	210.67	209.76	208.52	211.09	209.21	209.39	210.75	210.31	210.4	210.05	209.67	210.31	209.05	209.88	211.34	209.33	209.38	208.38	210.52	209.97	208.62	208.84	207.82	209.24	209.83	209.5	211	209.2	208.88	208.78	209.61	209.47	208.89	208.72	209	210.51	208.95	209.96
207.83	207.53	209.55	208.2	207.6	207.29	208.7	207.57	207.49	207.76	206.77	208.68	208.93	208.45	208.6	206.62	208.63	207.59	206.28	206.59	207.69	207.88	207.1	207.6	207.35	206.65	207.02	208.01	207.57	208.23	207.69	206.92	207.83	208.05	209.1	207.31	207.67	207.27	208.27	207.43	206.41	207.83	207.87	207.22	206.83	207.03	206.47	208.58	209.16	209
194.31	196.05	193.81	193.51	195.69	196.31	195.76	194.61	193	193.35	196.49	196.48	194.93	195.64	196.62	195.02	195.87	194.32	195.34	194	195.41	193.67	195.62	195.47	194.33	194.13	195.74	196.11	194.18	196.57	197.21	195.49	195.74	195.95	197.33	194.55	196	195.83	195.38	195.31	196.24	195.3	195.74	194.44	193.3	194.01	197.19	194.65	194.79	197.31
209.59	208.01	210.31	207.81	209.44	210.67	209.78	209.53	210.06	207.49	209.6	208.78	209.06	210.57	210.84	208.2	210.08	209.36	208.84	208.85	209.52	209.49	208.79	209.29	208.22	210.42	209.92	208.87	209.81	209.48	208.54	210.58	212.07	207.84	209.32	208.94	209.28	207.93	210.57	209.95	209.85	210.96	209.16	209.04	210.1	210	208.78	210.99	208.52	210.2
209.42	209.56	208.2	209.47	209.3	210.72	208.51	210.18	210.89	209.56	210.6	210.32	208.84	209.68	210.18	209	210.3	212.11	209.16	208.95	211.38	208.42	210.56	209.89	209.94	211.16	209.83	209.79	210.19	208.23	209.02	208.88	210.66	210.6	209.9	209.08	210.64	211.03	208.04	208.29	209.9	209.28	208.06	208.79	210.32	209.35	211.07	208.71	210.68	209.16
208.79	207.15	208.59	206.76	209.06	206.83	208.65	208.46	207.8	206.26	207.5	209.06	207.88	209.82	209.44	208.62	207.04	208.15	207.49	208.62	207.67	208.68	208.38	207.63	207.84	207.88	208.08	208.73	208.27	208.12	208.14	208.42	208.14	205.93	207.64	207.5	207.9	207.35	207.68	207.52	207.61	206.43	207.95	208.31	208.49	208.42	207.6	207.81	206.16	207.96
194.23	193.85	193.44	196.05	194.95	194.7	193.08	192.99	194.4	193.56	193.87	194.62	194.89	194.77	195	193.46	193.62	194.14	194.34	193.97	194.28	194.02	192.87	192.74	195.74	192.95	194.38	193.04	192.96	194.25	195.24	192.6	193.63	194.99	194.1	194.23	193.55	193.26	194.74	194.16	195.65	194.02	194.99	194.47	195.51	194.35	194.16	192.96	192.75	192.58
197.35	196.15	197.76	199.34	198.7	197.09	196.7	197.04	198.31	197.98	198.84	197.78	197.3	197.41	198.03	197.21	198.82	196.88	198.4	197.98	197.67	197.94	197.24	199.44	198.63	198.26	196.92	196.96	196.63	197.72	196.95	199.68	198.04	197.35	197.43	198.44	197.99	197.65	196.85	196.02	198.44	199.09	198.8	196.68	197.53	196.77	197.28	198.92	197.45	198.38
216.86	216.1	216.31	217.11	217.95	215.9	217.08	216.37	218.42	218.23	217.67	216.49	216.1	217.91	217.05	217.32	217.89	216.65	216.83	216.56	217.51	217.2	217.14	217.54	217.42	217.26	217.45	216.05	216.08	216.15	217.39	216.34	216.29	218.81	216.06	216.62	216.44	217.09	217.19	216.56	218.38	216.91	218.5	217.92	217.14	218.46	217.34	217.42	216.44	216.55
208.21	207.62	207.7	207.63	207.67	207.77	208.68	207.42	206.5	208.16	206.59	208.36	207.92	205.46	207.63	208.57	207.26	206.93	205.51	209.74	207.1	208.51	207.46	208.3	208.18	207.48	208.66	208.27	207.73	208.6	208.07	208.97	207.76	207.26	208.06	207.75	206.02	207.53	208.47	207.88	207.81	209.31	208.44	208.06	208.8	207.43	207.19	209.92	207.7	207.22
194.11	193.22	193.69	194.51	195.49	194.68	193.79	195.24	193.82	194.42	195	193.94	194.72	194.89	193.25	193.52	193.08	194.75	195.25	195.3	194.43	195.53	193.86	193.64	193.23	194.07	194.93	195.22	193.58	193.72	193.44	194.09	194.88	195.21	195.34	193.01	194.78	194.68	194.6	194.89	194.93	193.67	193.97	193.58	195.86	194.42	194.35	194.02	192.39	194.71
208.6	208.52	209.88	209.55	210.6	207.9	209.05	210.31	208.23	209.97	208.6	209.67	208.95	209.25	209.54	207.95	209.59	208.52	208.24	209.03	210.04	209.53	208.42	211.2	210.51	209.15	210.39	209.19	209.63	210.81	209.37	208.99	210.04	210.01	209.95	208.71	207.93	209.84	208.94	210.72	210.78	210.02	211.22	211.09	209.55	209.31	208.66	209.81	209.6	211.16
208.78	209.5	208.64	209.47	209.42	209.68	209.46	209.25	209.52	209.93	208.59	207.79	210.22	208.46	209.01	209.45	210.45	209.85	209	209.85	210.93	209.6	207.77	208.96	210.21	210.37	209.59	209.94	211.32	210.61	209.1	211.62	210.65	208.94	208.03	210.69	210.97	210.3	210.11	209.1	207.66	208.64	209.36	208.73	210.19	210.28	210.37	209.14	209.87	210.24
207.41	209.43	209.2	208.71	209.11	208.3	207.84	209.63	209.47	208.73	209.75	209.74	209.77	209.08	209.06	208.2	208.78	208.15	207.66	206.28	206.51	208.7	208.37	210.04	208.88	209.09	209.12	208.6	209.26	208.43	208.42	207.89	210	207.07	208.22	208.25	209.86	208.2	208.23	208.13	207.95	209.62	209.21	209.37	208.3	208.92	208.4	209.73	208.87	210.31
217.66	219.69	217.57	218.26	215.51	215.52	217.29	218.96	218.97	219.09	216.58	217.67	216.03	218.81	219.15	217.45	217.1	217.94	218.53	219.22	218.11	218.05	216.39	217.9	218.28	216.29	218.34	218.16	218.27	217.16	218.27	216.8	218.35	218.69	217.1	217.04	217.1	216.44	218.5	217.75	219.75	218.28	217.68	221.1	217.3	218.91	216.93	217.87	218.12	219.94
217.95	218.48	219.09	216.04	216.72	217.11	218.47	219.8	219.11	217.92	218.57	217.45	219.46	218.09	218.52	219.49	217.34	217.22	217.8	217.88	218.87	217.81	217.74	218.07	217.5	217.94	218.36	218.72	218.17	217.62	218.91	217.04	217.42	218.31	217.81	217.51	216.42	215.86	217.47	217.42	216.56	216.72	219.61	218.05	218.95	216.91	218.3	218.82	216.3	219.87
209.31	208.77	209.1	210.28	209.36	208.68	211.03	208.82	208.87	209.43	209.24	209.59	210.19	209.8	209.73	209.15	211.04	208.87	209.04	208.94	210.86	210.26	209.85	210.05	209.58	208.77	208.58	210.95	210.03	208.97	210.1	209.39	207.36	209.38	210.84	208.88	209.76	210.01	211.23	208.14	208.56	210.29	210.45	211.16	207.69	210.12	209	208.32	208.1	211.55
200.27	199.59	200.47	198.93	200.45	198.63	199.61	199.33	199.56	199.51	199.35	199.1	201.69	197.48	199.25	199.78	198.75	200.41	198.86	200.57	199.06	200.24	198.62	198.69	199.89	199.85	197.97	201.98	199.28	200.43	199.87	199.02	199.54	199.34	197.9	199.17	199.72	199.04	199.07	198.02	200.19	198.55	198.3	198.97	201.01	201.23	199.85	198.7	200.91	199.25
212.87	211.89	210.9	209.7	211.49	210.17	212.07	211.23	211.08	210.91	212.25	211.83	210.38	211.08	212.73	210.84	211.11	211.49	210.48	211.76	210.38	211.09	211.5	210.85	210.4	213.24	211.24	211.94	212.51	210.91	211.66	211.66	211.35	211.93	210.29	212.03	211.15	210.5	210.76	213.09	212.15	211.22	212.3	210.7	212.1	211.57	211.12	211.87	211.54	211.02
208.57	208.68	209.21	207.64	209.13	207.22	209.55	209.19	209.18	208.4	209.23	208.93	210.31	208.66	209.7	208.36	207.89	208.17	207.27	208.68	207.42	209.88	207.05	209.75	206.97	207.64	208.9	207.42	209.06	207.89	210.08	209.99	208.25	209.32	208	208.61	207.82	209.84	209.08	207.87	208.71	209.32	208.35	209.12	208.48	209.06	209.04	206.72	208.6	208.48
212.52	212.22	210.04	212.07	210.93	209.27	212.98	212.25	210.5	210.79	212.56	211.86	211.15	210.29	211.33	210.59	211.07	211.69	211.46	211.61	212.33	211.21	213.54	210.77	210.26	211.22	212.43	212.67	212.36	210.52	211.82	210.48	211.59	212.85	211.27	210.41	211.74	210.24	211.4	210.92	211.59	211.36	210.1	213.47	211.43	211.17	212.33	210.56	212.65	210.67
203.04	204.44	202.98	203.8	203.48	204.03	203.57	204.68	204.41	204.74	205.56	204.18	204.38	204.97	202.65	203.78	202.65	203.98	204.3	204.52	204.53	204.54	203.85	204.11	203.46	204.32	203.23	201.53	204.82	204.13	200.94	204.07	203.24	202.82	203.72	203.19	203.56	203.52	203.72	204.06	201.73	203.77	203.46	204.04	202.96	202.88	203.29	204.32	203.08	201.14
201.68	202.97	202.64	203	201.78	202.36	202.6	203.28	203.2	203.27	203.09	202.14	203.15	205.44	200.77	202.69	202.47	201.87	202.97	201.58	201.95	201.41	202.57	201.96	203	203.93	203.28	201.79	203	201.54	202.02	203.67	203.99	202.86	202.19	202.44	202.57	203.54	201.79	202.96	203.06	201.08	202.73	201.52	202.7	202.08	203.14	201.55	202.63	201.76
205.45	205.77	205.54	206.27	204.95	205.2	205.92	206.39	205.74	205.27	204.47	205.03	204.77	206.03	206.63	206.35	206.61	205.47	206.2	205.46	204.26	205.5	205.24	206.74	206.62	205.89	204.03	205.52	205.64	207.17	206.31	204.54	204.53	206.82	205.78	206.74	206.84	205.41	206.04	205	206.2	207.13	205.33	205.72	205.45	205.31	205.73	206.2	204.66	206.61
216.57	218.01	218.19	217.48	215.46	215.88	215.8	217.75	216.5	215.54	218.9	215.32	219.59	216.02	216.89	218.19	216.49	217.29	219.05	218.24	217.16	216.19	216.96	217.3	216.28	217.34	216.51	216.41	218.53	215.7	216.55	216.13	216.48	218.48	217.78	217.63	217.24	216.24	215.89	218.66	218.25	215.99	216.77	217.8	216.29	216.2	215.58	216	216.58	216.6
208.6	207.68	207.64	206.23	210.24	208.67	209.05	208.43	208.79	208.15	210.67	207.89	209.51	209.1	210.73	208.79	206.97	208.1	207.83	210.32	208.16	209.91	208.67	207.48	209.07	210.46	208.7	209.77	210.36	209.11	209.03	210.39	209.41	208.67	208.34	206.95	208.07	208.69	209.05	208.5	208.83	208.17	208.44	208.22	208.88	208.34	207.38	209.03	208.19	208.21
205.58	205.57	204.62	205.34	205.63	205.03	205.08	204.17	204.14	205.29	203.84	203.89	205.24	206.46	205.17	203.93	205.78	204.87	203.5	205.58	206.4	205.14	204.54	205.36	204.04	203.01	204.83	203.31	203.61	203.16	206.02	204.11	202.8	206.38	204.68	205.77	204.28	205.66	205.04	205.5	205.77	204.86	204.67	203.51	205.37	206	204.8	205.24	203.48	205.1
205.47	205.61	207.74	208.87	207.3	208.13	206.91	209.58	207.15	207.77	208.36	208	208.18	207.52	209.61	207.34	208.1	208.06	206.51	206.51	209.39	206.67	207.82	207.27	206.18	210.62	208.78	207.47	207.29	208.27	208.23	207.15	208.41	207.1	207.32	206.44	209.43	207.74	207.81	207.47	207.15	208.88	207.67	207.37	207.69	209.31	207.25	208.1	206.97	207.07
217.39	217	216.77	216.59	217.08	217.39	216.24	216.27	217.11	215.9	217.36	217.26	215.93	216.62	218.4	216.21	216.3	216.14	217.12	217.82	217.17	217.02	218.11	217.56	216.98	216.69	216.5	216.34	217.56	216.05	217.01	217.41	217.46	215.87	216.56	216.18	216.57	216.6	216.88	217.8	216.84	217.08	217.59	217.77	217.01	217.6	217.29	217.45	217.6	216.82
201.7	201.63	200.93	202.32	201.23	198.96	201.76	201.06	201.36	200.48	200.57	200.34	201.89	200.76	201.06	201.72	200.96	201.65	200.08	200.36	201.88	200.74	201.74	201.79	201.31	200.19	201.58	200.6	199.78	200.91	202.06	201.32	201.15	201.98	201.69	202.59	200.77	200.17	200.89	201.02	200.35	201.97	202	200.83	201.48	200.53	202.91	202.04	201.45	200.45
208.2	208.22	208.86	208.63	209.51	208.36	209.87	209.28	209.69	208.07	208.62	208.57	208.18	207.85	209	208.98	208.55	209.49	209.86	208.79	207.67	210.73	210.02	208.08	209.2	207.22	209.36	209.16	207.53	208.82	208.1	207.83	208.78	209.09	209.69	208.94	208.71	208.65	209.98	210.14	207.97	209.95	208.23	209.09	209.12	208.71	209.4	209.63	208.87	209.97
205.12	206.5	205.56	204.81	205.54	204.53	206.58	206.8	205.31	205.61	205.1	204.19	204.76	205.29	206.45	204.59	206.26	206.13	205.17	205.71	204.17	204.83	204.44	206.82	205.68	205.74	204.53	206.35	205.36	203.84	206.11	207.32	204.96	207.07	206.24	204.72	205.39	205.66	205.28	206.63	205.67	205.89	206.65	206.93	205.48	205.27	204.29	202.87	204.88	203.66
204.81	205.02	205.73	206.55	204.5	204.32	205.54	204.13	204.06	203.43	205.56	205.19	204.89	205.85	202.83	205.95	203.32	203.86	204.31	205.74	203.95	204.68	205.39	204.26	203.89	207.06	203.86	205.14	204.91	203.68	204.47	204.71	204.36	204.34	206.05	204.51	203.49	204.38	204.34	206.1	203	204.55	204.31	207.37	204.78	204.93	204.98	205.92	204.74	203.16
212.32	212.33	211.66	212.16	209.77	212.02	211.34	211.14	210.25	211.92	212	212.05	210.31	210.27	210.42	212.31	211.94	212.46	211.86	212.93	210	211.44	211.39	212.37	211.09	212.01	211.24	212.46	212.26	211.9	212.93	210.94	211.04	209.98	212.07	210.97	212.94	210.94	211.07	211.72	210.42	211.05	211.65	212.87	211.93	212.06	211.72	212.32	211.5	210.65
192.89	195.1	193.8	195.05	193.33	194.63	193.89	193.93	194.37	194.37	194.33	191.7	195.68	196.01	193.74	194.76	192.34	194.71	194.63	194	194.17	193.85	193.18	195.96	195.29	194.31	194.15	193.8	193.43	194.93	193.39	195.02	195.46	194.14	193.74	194.43	193.93	193.28	194.85	193.77	193.57	195.23	194.02	194.63	195.43	192.92	194.67	195.61	194.17	193.86
212.58	213.6	212.04	213.01	210.92	214.58	211.9	211.16	214.33	212.76	212.88	213.59	213.19	212.44	213.3	212.9	213.99	212.17	211.64	213.16	212.12	211.87	211.76	212.76	213.63	212.5	214.38	212.39	213.66	210.86	212.55	213.16	212.13	211.09	214.15	213.53	211.65	212.8	213.77	211.96	212.97	213.28	214.36	214.73	212.66	212.93	211.92	214.15	214.44	214.07
202.96	205.32	203.7	203.22	205.02	203.46	204.39	203.82	201.66	203.64	202.48	203.27	205.01	204.43	203.07	203.66	203.34	204.88	201.98	204.56	202.5	202.9	203.42	204.88	203.14	204.88	202.71	203.22	202.69	203.95	204.39	202.87	205.27	203.21	203.59	204.24	204.63	204.25	201.83	204.42	205.31	204.87	203.67	205.63	204.26	203.08	203.4	202.03	203.11	204.91
205.75	205.49	203.09	204.68	204.58	204.51	205.54	207.82	206.56	204.56	206.61	205.51	205.71	205.09	205.74	204.23	205.53	205.46	205.66	205.42	204.76	204.53	206.23	205.45	206.22	205.12	206.04	206.29	204.87	205.77	206.01	204.39	205.75	205.6	206.65	204.98	206.48	206.62	205.4	203.75	206.07	205.89	206.84	205.98	204.3	205.71	204.94	205.1	205.27	204.14
209.75	210.24	209.67	209.39	207.69	209.91	209.72	208.29	209.8	208.54	210.63	211.03	209.73	210.18	210.61	208.02	209.54	210.36	210.14	209.58	209.76	208.08	209.82	210.76	209.04	209.9	210.16	209.47	208.78	208.98	208.89	207.27	207.57	209.32	208.07	210.6	210.13	208.75	210.04	208.58	209.79	208.96	209.36	211.69	210.02	208.8	210.8	210.98	208.88	208.69
212.53	213.11	212.42	213.18	212.39	213.77	212.77	212.85	213.83	212.14	212.58	213.38	212.32	215.47	211.7	213.04	212.17	215.18	212.02	213.37	213.21	212.83	212.89	212.27	212.97	211.24	213.84	212.44	212.45	213.19	210.34	214.41	211.81	213.37	212.53	212.78	212.78	211.62	212.92	214.92	213.93	212.24	214.94	211.65	212.36	211.08	213.16	212.05	213.65	214.18
204.93	206.22	206.89	205.17	205.45	204.33	204.78	204.42	203.55	205.17	205.12	204.05	206.24	204.07	204.64	206.03	204.25	205.04	205.67	204.92	205.2	205.01	205.17	205.79	205.42	204.15	203.27	205.52	205.99	204.5	204.99	205.69	204.92	202.82	205.18	204.77	205.53	203.94	205.46	205.09	204.62	204.6	206.18	205.39	203.9	202.85	205.52	204.24	204.34	205.53
213.65	211.93	211.65	212.12	212.87	211.61	215.12	212.48	213.84	212.62	212.53	214.15	211.75	211.41	212.67	211.57	213.62	212.79	214.23	214.41	212.75	214.6	213.9	213.56	214.57	212.82	212.6	213.97	212.2	213.31	212.77	213.05	213.02	215.31	213.36	213.57	214.72	212.74	212.11	213.78	211.8	214.82	215.55	214.78	213.7	211.95	213.04	214.57	213.97	211.89
202.69	204.26	202.53	203.64	204.49	202.49	203.15	202.96	204.72	202.35	202.57	204.12	203.83	204.75	203.92	202.34	203.9	203.39	203.24	204.69	203.48	203.57	203.15	203.5	204.45	203.88	201.84	204.79	204.17	204.24	204.15	203.25	203.83	203.72	205	204.65	203.45	202.88	202.06	202.71	203.17	204.35	204.01	203.6	203.82	202.52	204.46	202.36	201.08	202.15
209.66	208.43	209.27	209.2	209.97	209.67	207.81	209.76	208.56	208.02	208.51	208.82	208.64	207.08	208.23	208.52	209.42	208.3	209.56	207.35	208.21	208.25	209.69	207.11	208.48	208.78	207.85	208.48	208.42	208.9	209.9	209.44	208.93	208.38	209.13	209.55	208.72	208.93	209.13	209.49	208.13	208.98	208.22	207.54	207.62	210.45	208.99	209.1	209.68	208.92
209.87	211.58	211.88	210.51	210.85	211.45	211.47	213.17	212.01	212.92	211.05	211.23	211.06	211.67	210.7	211.46	210.84	211.76	211.98	213.22	212.65	211.51	211.67	212.46	211.77	213.66	211.62	211.04	209.9	212.29	212.38	210.67	211.53	210.78	210.67	211.12	211.44	213.29	210.86	210.72	212.26	211.69	213.54	211.41	210.49	210.92	212	210.24	211.64	211.77
208.91	208.58	207.81	207.19	206.21	205.91	207.68	207.4	207.49	208.26	209	207.06	206.61	207.71	208.15	208.02	207.16	208.34	208.41	209.67	208.03	207.76	207.86	207.37	210.45	207.84	206.23	206.78	207.71	207.44	206.94	207.68	209.55	207.21	207.51	208.58	208.4	209.8	205.9	207.5	207.41	207.77	207.05	206.7	207.47	209.02	207.5	208.43	207.88	207.55
203.07	201.69	200.87	202.24	202.48	202.62	202.62	202.11	203.77	204.79	203.58	202.35	202.78	201.97	201.54	200.15	202.45	202.24	201.74	204.36	202.66	204.52	201.87	204.24	202.79	201.91	201.84	203.34	203.23	201.28	203.81	201.35	202.88	202.75	203.36	204.03	202.81	202.74	200.92	202.63	201.72	203.74	200.68	202.14	205.05	203.86	202.5	203.36	202.79	203.55
202.55	204.54	203.97	204.53	204.32	203.5	202.54	203.25	202.84	203.27	204.9	205	202.26	203.23	203.2	204.75	202.83	202.49	204.68	203.8	202.28	203.47	201.84	205.18	203.02	202.92	204.02	202.11	203.81	203.53	203.39	203.51	202.66	204.27	203.83	203.97	204.44	202.56	202.9	204.4	203.17	203.52	202.61	203.23	204.48	204.01	204.15	204.12	203.02	205.5
207.17	208.56	208.72	208.18	209.44	208.88	208.46	210.24	208.62	207.95	208.85	209.06	207.88	208.73	208.77	208.78	207.98	207.85	208.27	210.56	207.42	209.57	207.72	208.15	209.14	208.82	209.23	209.97	208.64	209.28	208.78	209.01	207.62	209.08	208.77	210.09	208.15	207.63	208.92	208.41	207.47	206.78	208.78	209.15	209.57	209.45	208.1	209.5	208.27	209.39
207.36	207.54	206.85	208.27	207.98	207.19	206.59	207.66	209	207.77	207.69	208.16	207.36	208.15	207.7	207.71	209.11	207.1	207.55	208.71	207.13	207.02	207.6	207.64	206.47	208.02	206.53	207.99	208.69	207.52	207.67	208.74	207.09	206.72	207.27	208.77	207.15	207.71	206.62	209.03	207.48	207.98	208.5	209.98	208.17	207.54	208.04	207.33	207.2	208.4
202.29	203.73	201.73	201.76	202.27	202.36	204.09	203.61	201.55	203.25	202.41	203.53	202.11	203.2	203.42	202.88	201.8	201.91	202.09	203.73	202	200.88	202.6	200.98	201.61	201.63	201.76	203.14	203.22	202.62	203.45	201.39	202.15	203.14	201.03	202.45	203.35	202.39	202.83	204.47	201.87	201.58	202.21	201.8	202.43	201.96	202.25	202.78	200.39	200.74
203.56	204.14	204.53	202.94	203.07	204.27	203.3	205.71	203.81	203.85	203.47	203.88	202.64	202.73	203.19	202.3	203.01	203.7	204.42	204.41	203.46	204.05	203.9	202.35	202.81	202.84	204	204.17	202.05	202.94	202.95	204.01	203.63	203.7	205.14	203.14	202.83	202.37	203.3	202.1	203.48	202.76	203.82	203.19	204.1	203.64	206.01	204.53	203.89	202.49
210.05	210.19	208.67	209.6	209.11	210.62	208.44	209.39	208.65	209.92	208.02	208.2	208.72	208.98	209.69	209.55	210.91	209.43	209.72	208.66	210.78	208.78	209.9	208.85	209.96	210.33	210.24	209.38	210.32	210.5	209.91	209.35	211.78	210.68	210.5	212.02	209.14	209.55	210.36	209.36	209.08	210.27	208.4	210.23	209.45	209.4	209.45	208.88	210.1	208.88
209.78	207.51	206.54	207.82	207.8	207.77	207.08	208.58	207.58	208.58	206.65	206.17	207.52	208.48	206.38	208.25	205.81	208.97	208.48	208.58	209.02	205.69	208.13	207.68	207.7	207.8	207.11	207.83	208.28	208.44	207.66	206.67	207.26	207.72	207.69	208.31	208.33	208.37	208.01	208.6	208.59	207.79	208.09	207.88	208.77	209.03	207.34	208.4	208.28	208.26
213.91	213.07	213.78	212.97	213.79	212.71	213.18	211.05	212.43	213.07	213.71	213.98	213.3	213.31	213.01	214	213.62	213.53	213.43	213.92	213.22	213.8	214.04	214.62	213.03	213.65	212	213.48	212.81	211.47	213.06	214.31	211.97	213.07	213.32	212.41	213.55	214.52	213.59	210.78	211.8	212.73	214.18	213.07	212.64	212.69	213.72	212.94	212.51	214.41
200.56	198.99	201.17	199.96	201.69	200.13	200.64	201.51	201.22	199.86	200.55	201.39	199.94	200.2	199.89	200.26	200.07	200.1	198.1	198.25	200.61	199.64	201.33	200.62	201.99	201.52	201.37	200.26	201.31	201.46	200.96	199.23	200.04	200.82	200.2	198.87	201.47	200.02	200.58	200.44	201.16	199.83	201.33	200.67	201.09	200.19	199.72	201.55	199.57	200.7
204.08	202.72	202.5	202.57	202.5	203.51	204.71	202.54	202.46	204.12	204.68	202.53	202.69	203.53	201.55	203.21	202.46	204.04	203.06	204.89	203.25	203.34	202.63	204.3	202.37	202.71	203	203.24	203.87	203.2	202.82	202.25	203.87	203.75	202.14	203.49	204.08	203.18	202.43	203.03	204.14	203.66	202.13	203.23	203.37	201.37	201.98	204.01	203.01	202.57
201.51	201.1	200.56	201.55	201.05	201.17	202.62	201.5	200.39	200.69	201	201.3	200.42	202.33	199.03	202.89	200.97	199.83	201.81	200.95	200.47	200.03	200.04	201.11	199.69	200.85	201.47	202.11	200.06	200.32	203.42	202.29	201.03	201.85	201.34	201.15	202.05	200.73	200.83	200.71	200.83	201.26	200.68	201.23	200.61	199.17	199.71	200.4	200.49	202.11
210.27	209.69	210.85	208.57	209.79	211.63	210.07	209.63	209.67	209.46	209.18	209.34	210.43	211.41	210.73	209.75	210.24	207.84	209.62	211.09	209.74	209.37	208.59	209.41	208.64	209.87	209.54	209.48	210.87	209.85	209.81	210.09	209.34	211.48	210.28	209.72	210.39	208.87	209.43	208.73	209.03	209.92	209.15	211.06	208.76	210.29	209.55	208.87	208.14	209.12
198.87	199.35	200.3	200.14	201.38	199.92	200.64	200.93	199.39	201.87	200.2	199.03	199.95	200.28	198.66	200.11	200.38	198.94	200.39	201.15	200.95	198.97	199.91	200.84	199.45	199.47	198.5	198.42	199.51	199.69	200.92	199.31	201.8	200.75	198.9	199.56	200	200.2	201.3	200.25	199.87	201.89	199.1	199.69	200.2	199.4	200.16	202.03	201.34	199.19
201.37	202.87	202.07	202.7	201.56	201.8	202.52	203.55	202.26	201.78	202.79	201.6	202.73	204.14	203.05	203.12	201.66	202.44	202.2	203.29	202.33	201.59	202.84	202.8	201.93	201.22	200.92	202.59	205.04	202.77	203.79	202.1	202.3	202.41	204	202.54	202.56	202.99	202.88	201.9	201.99	203.88	203.67	202.37	202.39	201.1	203.23	202.44	201.77	201.99
207.39	205.89	206.74	205.38	205.76	206.95	202.3	207.74	207.81	205.27	207.3	204.23	206.15	207.19	207.2	206.25	205.77	205.7	205.93	206.04	206.82	206.25	206.14	205.81	206.18	207.27	206.5	205.46	205.58	206.05	206.8	207.4	206.93	206.68	207.3	206.58	207.8	207.87	207.28	205.39	206.69	206.75	205.19	207.58	205.27	208.17	206.55	207.6	206.08	206.12
213.02	214.59	212.45	212.12	214.84	211.45	213.82	213.29	213.15	212.66	212.27	213.18	212.89	213.17	212.25	213.73	211.91	213.66	213.41	212.45	213.17	213.53	212.86	213.93	213.32	212.58	212.74	213.18	213.92	212.56	213.67	214.37	212.54	212.4	211.93	212.62	212.86	211.68	213.23	212.79	212.54	213.97	212.08	212.7	212.68	211.52	213.82	211.85	211.89	212.41
203.88	205.14	204.02	202.26	203.27	204.17	204.22	203.74	202.77	206.55	203.53	204.59	204.51	203.19	204.19	204.29	204.97	203.17	205.15	202.99	203.08	203.88	203.15	205.05	203.65	205.78	203.73	204.21	203.9	202.92	203.97	205.71	205.82	206.31	204.81	205.38	202.19	204.19	204.03	204.39	204.21	201.95	202.55	202.95	203.55	204.07	202.76	204.41	203.74	203.28
199.41	200.02	199.08	199.09	200.5	200.37	199.79	198.81	199.39	199.44	198.56	199.44	198.54	200.5	200.07	200.48	198.08	198.81	198.27	201.2	198.55	198.77	198.93	200.1	198.84	198.89	200.01	199.72	199.48	201.27	200.18	198.59	198.69	199.94	199.63	200.11	199.55	199.3	200.02	198.34	199.65	197.89	199.95	201.21	199.39	197.79	199.83	197.51	200.16	199.3
196.64	199.13	200.31	198.29	198.51	199.26	199.07	199.45	198.15	198.25	198.79	198.13	199.05	197.39	198.38	198.03	198.53	199.04	197.58	198.91	198.17	198.25	199.72	198.71	198.73	198.54	198.27	198.23	196.34	198.26	198.32	198.02	200.27	198.8	196.76	200.18	200.21	198.03	200.47	198.37	201.21	197.52	200.4	198.05	198.04	200.32	197.93	199.32	198.98	198.07
206.55	207.23	207.8	206.64	207.67	206.68	208.42	209.21	208.96	208.08	206.97	209.03	207.75	207.03	207.96	206.66	207.1	207.2	207.99	207.32	208.41	208.92	208.03	208.45	208.87	207.12	206.28	207.58	207.29	208.11	207.58	207.9	208.06	206.94	208.43	206.94	207.77	209.19	207.45	207.02	208.2	207.3	207.8	208.09	206.57	208.75	207.3	209.9	207.69	206.46
210.71	212.12	212.86	212.61	211.36	211.86	209.81	213.36	212.42	211.45	213.15	211.99	212.35	211.33	210.16	210.94	210.69	212.4	212.34	212.5	210.79	210.42	211.87	211.69	212.33	211.54	210.81	211.3	211.09	212.15	210.71	212.34	211.35	211.52	212.02	208.95	213.28	212.7	212.01	211.48	211.43	210.81	211.91	212.19	210.59	211.38	208.83	210.28	211.5	210.59
196.92	198.68	200.42	201.04	197.6	199.44	197.99	200.99	197.9	199.97	199.64	199.46	200.68	199.5	198.67	199.39	199.36	199.01	199.63	198.78	200.31	197.57	200.12	199.12	200.26	198.29	199.9	200.76	197.95	201.01	198.83	200.07	200.04	200.99	200.93	199.65	199.08	199.99	199.95	200.1	198	198.69	200.07	198.84	199.23	198.55	199.38	199.23	198.97	198.7
205.89	206.15	207.73	205.84	204.87	205.85	205.96	205.67	205.07	205.27	205.63	207.5	204.62	204.59	205.39	206.13	205.03	205.13	206.14	206.9	205.86	206.12	206.46	204.95	206.29	205.6	203.96	205.56	204.49	206.12	205.11	206.05	207	206.46	205.36	206.68	206	204.03	204.87	204.87	205.64	205.78	206.13	205.45	204.87	205.32	206.15	206.18	206.01	205.24
203.07	203.33	202.58	201.6	203.27	202.43	200.92	203.48	202.2	202.99	203.33	200.88	202.79	201.69	201.38	202.01	201.4	202.68	201.63	201.95	202.47	202.64	203.55	202.55	204.41	200.51	202.1	203.44	203.09	202.91	202.04	202.52	204.62	203.02	202.54	202.94	202.25	201.93	202.27	201.84	201.75	202.06	201.56	201.86	203.04	202.87	202.63	202.84	202.27	201.94
195.41	195.81	196.41	193.45	194.51	195.65	193.5	193.56	193.57	195.69	195.74	195	196.71	196.24	195.61	193.93	194.74	195.99	194.93	194.69	195.21	197.12	194.55	195.47	194.94	194.61	196.26	194.18	195.57	194.12	195.3	195.25	195.47	195.73	195.43	197.3	196.15	194.36	196.82	194.97	193.7	194.31	195.69	196.32	194.41	193.99	195.19	195.37	195.06	195.53
212.28	212.92	211.93	211.13	212.59	212.54	211.48	212.87	212.7	211.3	210.76	212.63	212.75	212.93	211.5	212.63	211.74	211.61	213.55	213.79	211	212.08	211.96	212.35	212.02	211.1	214.89	213.13	213.32	211.69	212.75	212.91	212.47	212.9	212.6	213.2	213.18	212.8	212.59	211.02	210.59	214.11	213.5	211.86	212.22	211.13	213.74	212.44	213.37	212.95
198.96	200.51	200.81	200.55	200.67	199.06	201.26	200.49	201.28	200.83	200.5	200.54	201.07	200.87	201.1	200.68	200.37	200.48	199.2	201.77	199.55	199.37	201.54	200.83	199.99	201.3	201.36	200.1	200.81	199.58	200.19	198.99	200.57	200.1	200.18	200.03	200.79	200.65	200.77	200.38	199.28	199.17	199.34	201.57	201.09	200.84	200.08	199.87	200.29	201.42
200.44	201.88	201.24	202.76	202.07	200.03	200.8	201.69	202.21	200.12	200.79	201.62	202.21	201	201	199.54	200.74	200.99	200.36	202.12	203.2	200.41	201.45	199.77	201.42	201.61	200.76	201.5	200.88	201.24	201.24	201.65	200.18	202.38	201.24	201.43	202.43	201.13	201.2	199.57	200.29	200.9	203.46	200.06	199.97	201.29	201.92	200.92	202.52	201.56
216.39	216.79	216.27	217.49	216.55	216.61	216.84	216.54	216.18	217.69	217.69	216.33	217.39	216.95	217.11	216.49	216.79	217	216.88	217.7	217.37	217.29	216.01	215.7	216.82	217.54	218.14	217.52	218.47	217.11	218.01	217.76	216.22	217.05	216.35	217.46	218.85	217.01	215.71	217.92	216.09	216.45	217.88	216.85	217.16	217.61	215.66	217.51	217.67	216.83
197.41	198.86	198.58	198.59	198.02	197.13	198.66	197.18	197.78	200.47	197.69	197.91	199.82	198.55	198.61	197	200.22	196.69	200.17	199.26	198.37	200.55	197.79	199.06	199.17	197.97	198.16	200.74	198.05	198.23	200.48	197.74	199.32	196.71	198.92	198.69	198.83	200.2	200.4	198.49	197.53	199.71	198.13	199.22	196.9	199.4	197.96	198.42	197.89	198.39
217.34	216.49	216.88	216.25	217.39	216.88	218.01	215.9	217.95	216.61	217	216.55	216.19	217.02	216.74	216.84	215.93	217.69	217.29	216.07	217.73	216.41	216.7	216.09	219.23	217.63	216.11	214.8	215.97	217.06	216.74	217.47	219.61	215.8	215.59	217.26	216.69	217.81	216.47	217.07	216.2	215.84	217.17	218.7	216.07	216.87	216.3	216.91	217.21	215.68
213.57	212.94	213.48	214.7	213.07	212.96	214.66	213.72	212.01	213.23	213.56	214.01	212.94	213.51	213.63	214.16	211.05	215.35	211.59	213.25	214.97	212.7	213.78	214.32	211.82	210.79	212.24	212.83	211.98	213.12	213.69	213.96	212.49	212.71	213.04	211.47	213.43	212.09	213.94	212.64	213.59	212.71	214.32	213.58	212.58	212.82	213.43	213.04	213.04	211.25
211.32	211.73	210.07	211.05	211.44	211.34	211.78	212.81	211.25	212.38	210.47	211.15	212.65	211.13	211.1	211.51	213.3	211.87	210.86	210.96	211.81	210.69	212.23	210.38	211.99	211.18	212.96	212.28	212.15	211.42	211.16	213.11	211.57	211.64	210.59	211.62	211.82	211.14	212.57	213.05	211.5	212.48	211.45	212.63	211.93	211.51	211.62	212.27	212.6	212.35
209.76	209.84	208.7	210.09	211.09	210.3	209.2	209.68	207.37	208.86	210.77	208.46	208.56	209.36	208.5	208.43	211.07	207.81	208.27	207.92	209.59	209.37	208.32	208.93	210.09	208.73	208.94	208.4	210.92	209.69	210.85	209.5	209.38	209.84	209.83	209.58	208.51	208.95	208.78	209.02	209.42	209.33	208.86	208.4	209.06	210.19	208.99	210.26	211.16	210.31
208.57	209.43	207.77	209.83	209.37	209.16	210.75	210.76	208.2	209.05	209.53	209.88	209.2	209.99	208.86	208.3	207.83	208.39	208.67	208.26	208.66	207.45	208.67	208.88	208.97	209.59	209.62	207.49	208.03	208.84	208.96	207.44	207.85	210.06	208.82	208.5	208.03	208.26	208.19	209.54	208.41	208.66	208.75	209.19	207.86	209.57	209.05	208.32	209.07	208.56
195.9	199.64	198.31	198.53	197.84	198.5	198.01	198.02	197.84	198.11	198.8	197.15	197.47	198.06	198.22	198.44	198.7	199.07	198.02	197	199.44	198.13	199.01	197.97	200.25	198.32	198.74	198.41	198.26	198.99	198.09	196.45	197.81	197.31	197.3	198.44	198.15	199.76	199.12	198.24	198.34	198.5	198.43	197.77	197.07	198.71	197.89	198.93	197.22	198.53
213.62	212.74	211.4	212.36	211.54	212.25	212.01	211.97	211.67	212.96	210.7	212.45	213.29	211.75	212.35	213.26	213.77	211.84	213.35	212.61	212.35	212.85	212.78	214.41	213.31	212.24	210.83	213.37	212.24	212.12	212.03	211.41	212.13	211.62	211.46	214.26	212.03	212.29	211.28	212.22	212.57	211.83	211.49	212.93	213.31	212.12	212.32	211.54	213.49	211.83
212.61	211.86	212.01	211.46	213.16	213.25	211.45	211.58	212.56	213.36	210.68	212.59	211.08	210.81	212.49	211.53	211.34	211.24	211.59	211.58	210.68	212.02	211.58	212.65	211.2	211.19	210.58	210.65	211.09	212.08	211.03	211.39	211.27	211.46	212.07	213.33	211.77	210.54	212.64	210.97	210.64	211.45	211.95	211.22	212.13	213.03	210.05	211.05	213.43	212.3
211.04	208.51	209.44	207.41	209.07	209.18	208.01	208.96	207.98	208.26	209.51	208.03	209.57	209.1	208.82	210.25	209.36	207.87	209.19	208.51	208.8	209.3	208.25	208.01	209.73	209.52	209.33	210.18	207.87	208.49	207.86	208.93	208.42	207.63	209.93	209.11	209.83	207.27	209.83	208.68	209.59	207.25	208.29	207.23	209.76	209.05	209.92	209.31	210.25	208.9
210.01	208.29	210.06	209.2	208.85	209.43	210.59	211.51	208.79	210.27	210.05	210.18	209.62	208.51	209.54	209.17	208.77	208.36	208.43	208.8	210.67	209.61	208.18	209.83	207.62	209.01	209.15	208.58	208.72	208.48	207.85	208.86	209.02	209.63	208.33	208.32	208.44	208.12	205.8	207.59	207.98	208.52	209.48	207.26	209.44	208.41	209.29	209	208.74	208.81
202.28	201.95	202.32	202.68	202.78	202.55	201.39	201.58	203.5	202.07	201.94	202.5	203.22	199.91	202.85	200.71	201.35	203.71	201.38	201.39	201.48	202.85	203.63	203.75	204.04	201.57	202.83	201.59	203.39	202.81	201.61	203.42	201.94	202.49	203.28	201.76	204.29	200.83	202.65	202.83	202.4	202.86	202.8	202.29	202.65	202.56	202.87	201.79	203.44	203.32
204.23	202.57	204.11	204.7	203.62	205.23	204.69	205.32	205.03	203.87	204.98	204.49	203.77	205.52	205.5	205.23	204.69	202.93	206.28	205.31	204.61	205.71	204.37	204.92	204.43	205.73	204.86	204.63	205.89	205.63	203.42	206.27	204.09	204.82	204.33	206.06	206.36	204.69	204.15	203.92	205.91	206.54	203.92	204.56	203.79	205.53	205.12	204.05	204.61	204.22
209.55	209.4	207	209.43	207.64	207.87	208.34	210.23	208.48	208.37	207.91	208.9	208.58	207.8	207.68	206.97	207.16	207.73	207.98	208.2	207.93	208.64	205.92	208.27	207.9	208.75	208.04	209.36	207.23	208.11	207.88	209.44	207.12	207.51	208.4	207.87	208.99	208.42	207.69	209.42	207.62	208.92	208.69	207.84	207.63	207.37	208.01	206.84	205.25	208.27
211.44	214.24	211.98	213.42	212.74	212.97	213.15	213.19	215.12	213.25	212.41	212.29	211.88	213.05	211.18	212.12	213.23	212.62	211.5	212.63	214.57	214.04	212.72	214.36	212.51	212.04	213.58	213.82	212.89	213.98	211.8	213.76	212.35	211.91	212.57	213.46	213.65	212.47	213.26	212.67	211.46	213.15	213.29	213.21	214.06	213.7	212.79	213.54	212.11	213.61
207.43	208.23	208.39	207.69	207.49	207.29	206.89	206.69	206.92	208.61	207.37	208.43	206.85	206.21	208	207.52	207.29	207.14	206.13	208.41	207.7	208.25	207.17	207.01	207.31	207.35	206.11	208.2	206.81	206.29	207.67	209.46	207.66	209.32	206.37	205.37	207.05	207.31	208.81	208.04	207.37	208.66	207.3	207.65	208.83	207.07	205.62	207.55	207.91	206.7
202.15	202.94	203.69	201.02	201.55	203.15	202.99	202.61	203.3	203.97	204.28	203.46	203.07	200.99	202.75	202.43	203.15	202.52	202.83	202.34	204.67	203	202.44	205.21	202.95	204.29	203.14	203.19	202.66	201.79	203.12	203.14	203.78	203.72	203.37	203.79	204.24	203.3	202.13	202.83	203.86	203.64	202.8	202.22	202.71	203.35	203.85	203.08	204.54	203.73
210.82	210.84	211.75	209.64	213.48	212.65	211.98	213.95	213.28	211.49	210.09	212.53	211.13	210.83	212.1	211.06	212.17	211.98	212.68	212.41	212.39	211.86	212.25	210.47	213.23	212.44	211	212.32	211.71	211.05	211.39	211.13	211.75	212.33	211.08	211.56	211.48	211.71	212.11	212.39	211.85	212.14	211.36	211.02	211.2	213.85	211.17	212.4	210.73	211.95
205.77	207	207.61	207.82	207.19	206.89	206.42	207.76	207.02	207.83	208.25	207.85	206.75	206.6	206.99	207.16	207.74	207.63	207.93	207.62	207.64	206.27	207.97	206.3	205.87	207.51	206.66	207.76	206.06	207.74	208.6	208.77	207.86	209.86	205.32	208.09	207.7	207.64	207.74	208.63	209.3	207.91	206.96	208.42	206.35	207.98	208.43	206.76	209.04	209.38
208.75	211.86	210.6	211.18	207.83	208.06	210.14	210.17	209.4	210.52	208.86	210.09	210.86	210.32	209.62	209.32	209.27	209.9	211.72	209.02	210.18	209.17	212.12	210.24	210.39	209.72	208.81	208.8	209.34	207.85	207.1	209.96	208.12	208.26	208.2	208.93	209.69	208.32	210.77	210.22	209.75	211.22	209.27	210.03	208.81	209.27	209.77	209.96	209.03	207.91
207.39	208.65	208.8	207.56	208.58	207.23	208.23	206.99	208.69	207.04	208.34	207.15	207	206.94	208.14	206.44	207.63	208.46	208.8	206.3	206.52	208.06	206.52	207.71	206.79	207.52	207.76	209.75	206.97	207.46	206.84	207.35	209.25	206.54	207.4	208.2	209.23	208.48	209.45	206.8	208.35	208.85	207.23	207.24	207.88	206.59	209.57	208.27	205.93	209.86
202.28	202	202.22	202.4	200.78	201.84	202.13	200.35	202.12	201.7	200.65	202.68	199.93	201.09	199.19	199.21	202.89	200.63	200.28	201.46	200.54	201.96	200.93	201.45	200.09	201.68	201.66	202.63	200.15	198.67	201.51	201.76	201.67	201.68	202	200.3	201.65	202.86	202.14	202.31	200.74	201.79	199.65	202.04	202.01	201.81	201.21	200.96	199.8	200.71
211.87	213.27	212.47	212.52	211.32	211.76	210.51	211.7	209.77	212.75	211.6	213.12	211.14	211.66	211.27	212.1	210.77	211.1	212.79	209.4	210.88	212.96	211.92	211.6	211.46	211.37	212.26	211.78	211.89	211.2	212.37	210.13	213.02	211.36	213.5	211.86	211.18	210.55	211.07	211.68	209.58	213.09	210.27	213.12	211.09	211.74	209.52	211.64	211.37	212.13
198.57	197.86	199.65	198.87	196.41	197.59	199.23	199.02	199.84	197.79	197.25	198.71	197.1	199.83	198.87	198.34	198.17	200.22	196.41	197.82	197.54	199.64	198.01	198.2	199.19	198.1	200.64	197.73	198.61	197.48	197.99	200.05	199.77	199.36	200.5	199.54	199.27	200.13	197.53	197.97	199.06	198.05	196.73	198.9	199.05	198.04	198.96	199.8	199.43	199.49
200.29	202.23	203.02	201.33	202.56	202.62	202.11	202.11	202.88	202.89	202.43	202.44	202.31	200.66	203.65	203.27	202.05	201.99	204.09	203.58	203.02	202.1	203.49	203.46	204.14	202.99	203.2	203.46	204.04	203.43	202.26	201.88	202.31	202.68	203.85	203.41	200.84	203.79	202.73	202.22	201.17	202.45	202.41	202.82	203.6	201.81	202.5	202.87	203.2	202.82
204.01	202.69	203.51	203.61	203.08	203.35	201.99	203.77	203.27	202.09	203.56	203.9	202.56	203.41	202.69	200.35	203.05	203.52	202.82	203.25	203.41	202.94	202.98	202.07	202.39	204.74	204.16	203.69	204.13	202.77	203.91	202.42	203.42	204.07	203.79	204.57	202.99	203.96	202.96	202.12	202.4	202.82	204.29	202.23	204.37	204.2	203.71	203.96	201.64	203.48
212.73	211.42	212.63	212.91	211.66	211.99	213.69	212.42	212.28	215	212.92	213.29	212.08	213.57	212.39	213.52	211.63	212.31	212.09	210.58	212.7	212.39	214.27	212.33	212.71	213.04	212.39	212.12	212.5	211.71	212.78	212.73	213.39	212.64	213.24	210.95	212.54	211.8	211.51	213.43	213.12	212.09	212.68	212.24	211.24	213.3	212.35	210.61	211.78	214.29
208.52	207.59	208.04	206.98	207.87	207.92	208.33	207.26	206.81	206.45	207.12	208.58	208.35	207.5	206.96	209.8	208.04	207.48	208.08	206.65	207.29	208.07	207.52	207.26	207.57	208.18	206.52	206.35	206.04	207	207.38	206.76	206.92	207.81	206.39	208.79	208.48	209.14	208.06	206.08	207.56	207.77	208.79	208.25	206.56	208.53	208.2	210.05	207.97	209.05
211.72	212.02	210.66	210.41	213.11	211.29	213.52	210.91	213.53	212.55	212.17	211.75	210.31	211.76	211.6	212.29	212.77	211.21	212.67	211.8	212.2	211.84	212.22	211.58	210.89	211.03	211.16	211.17	208.85	209.92	211.09	212.63	211.72	212.52	213.51	212.59	212.53	212.4	211.97	211.24	211.78	211.53	212.84	211.92	212.1	212.42	212.32	211.63	211.86	212.05
197.4	198.05	198	198.41	198.51	197.92	198.07	198.13	195.65	200.01	198.2	198.09	197.97	198.28	196.82	197.49	197.7	196.28	198.57	196.75	199.77	198.19	198.41	197.1	198.13	200.17	197.88	198.18	197.34	199.03	198.8	198.19	199.48	198.38	197.77	199.28	198.27	198.31	196.78	198.18	196.56	197.11	197.94	199.53	198.34	197.37	197.88	196.84	198.95	198.8
206.84	205.93	205.13	205.5	206.22	205.53	207.49	207.9	206.85	207.23	207.95	206.36	206.71	205.81	206.95	205.85	206.81	206.71	207.22	206.32	206.2	206.54	206.69	207.58	206.32	205.87	207.35	206.72	207.8	205.59	207.37	205.51	208.22	204.97	206.8	207.82	206.03	204.1	206.11	205.32	205.13	207.34	207.16	206.62	207.62	206.44	205.12	206.95	206.23	206.33
213.13	211.55	211.46	210.98	209.57	211.28	210.46	211.09	210.23	213.19	210.62	211.12	212.75	210.91	210.38	210.73	212.5	209.79	211.24	211.23	210.98	212.44	209.74	211.52	213.45	212.5	212.62	212.58	212.28	212.46	210.31	211.73	211.76	211.46	210.44	212.52	212.79	211.86	211.69	212.81	212.85	211.58	210.93	212.54	212.37	210.88	212.1	212.64	211.16	211.3
203.59	202.46	204.84	202.61	205.81	203.74	202.81	200.88	204.46	202.53	204.25	201.97	202.05	202.46	204.16	202.77	204.22	203.49	203.1	203.91	202.7	204.13	204.09	204.58	202.52	203.12	202.92	205.54	205.59	203.99	203.4	201.78	204.12	203.3	202.94	202.21	204.37	203.29	204.05	205.52	204.81	204.06	202.72	202.9	201.79	204.77	205.26	204.33	204.07	201.78
203.07	202.7	202.53	201.57	203.51	200.22	202.71	203.45	203.55	203.52	201.91	203.44	202.79	203.82	201.83	202.31	202.95	200.73	202.75	203.05	203.28	202.92	202.4	201.4	202.9	202.18	202.88	201.25	201.62	202.05	202.4	202.74	204.02	203.32	201.91	201.06	202.75	202.67	203.27	203.27	202.38	203.12	202.67	202.41	202.27	201.88	203.16	201.62	202.45	202.41
204.58	202.27	203.18	203.95	203.11	203.82	203.42	203.11	203.6	203.8	203.29	202.21	204.76	204.03	203.13	202.82	204.73	200.79	202.28	203.38	203.13	203.24	203.2	202.5	203.52	201.89	203.41	203.01	201.21	204.23	202.41	202.18	202.06	203.35	203.41	203.03	203.3	203.68	204.44	203.19	203.04	203.78	203.17	203.49	202.79	202.29	203.22	202.18	203.9	205.46
209.31	209.75	209.97	209.2	210.26	209.56	209.65	210.5	208.73	210.22	208.58	210.06	208.78	210.18	209.53	209.62	208.56	211.45	210.41	208.25	209.8	209.61	209.46	208.89	208.72	208.56	210.99	209.14	209.77	209.25	209.05	207.61	209.46	209.3	209.79	209.54	210.5	210.82	208.83	209.62	210.06	209.59	209.13	210.55	210.51	210.03	209.96	208.05	208.82	210.6
211.73	211.71	210.35	211.21	211.79	210.95	212.11	210.31	211.52	211.85	210.87	211.48	212.22	211.54	211.17	211.36	211.35	211.85	213.34	211.35	208.29	211.74	211.97	212.45	211.14	210.62	212.18	211.66	212.92	211.56	212.39	211.83	211.71	208.2	211.53	212.66	211.2	210.47	211.71	210.82	211.05	211.83	213.04	210.85	210.38	210.86	212.59	210.02	212.47	211.47
211.78	209.72	210.66	211.25	212.51	211.24	212.75	212.12	212.27	211.91	211.31	209.66	211.87	210.75	211.49	210.53	211.42	211.04	211.49	212.06	212.05	211.14	212.49	212.26	212.1	210.19	210.93	211.96	212.32	212.17	211.32	210.73	211.82	211.32	211.76	212.7	211.41	210.8	212.46	212.08	213.53	211.18	211.14	210.29	211.83	213.67	210.52	211.6	212.97	211.31
213.74	213.92	212.28	213.77	212.25	214.63	212.26	212.97	212.01	211.98	213.2	211.64	213.03	212.99	212.6	212.77	213.78	212.58	213.96	212.58	213.82	213.06	211.66	212.36	213.1	212.54	213.09	215.27	211.85	213.65	212.03	212.64	213.2	212.36	211.94	213.63	211.7	212.99	213.22	211.08	213.65	213.72	213.11	212.77	213.34	211.79	211.89	212.73	213.76	213.5
213.37	211.49	212.28	213.09	210.84	212.27	211.62	211.54	209.99	211.24	213.36	212.79	212.04	211.18	210.54	211	211.53	211.02	211.05	211.68	210.97	211.52	211.4	212.56	211.39	211.12	212.6	212.35	211.56	211.54	210.96	212.27	212.54	211.46	211.11	211.87	210.85	212.18	212.26	210.7	213.49	210.28	212.94	211.24	211.8	209.55	211.25	212.23	211.9	211.26
199.07	200.33	200.59	201.07	199.7	197.79	199.82	199.78	199.89	199.16	198.73	198.28	200.93	200.81	200.36	201.74	198.82	199.23	198.83	197.96	199.41	201.14	198.38	201.12	201.15	200.35	200.35	197.81	199.73	199.35	199.43	201.21	201.73	199.47	199.84	198.4	199.21	198.5	198.83	199.66	199.01	200.53	199.58	200.15	199.5	199.51	199.87	200.52	198.68	198.59
208.19	207.02	207.61	208.49	208.58	207.95	208.28	207.12	207.7	209.24	208.03	207.25	208.12	207.37	207.75	205.96	207.4	208.15	207.73	208.83	206.94	207.69	209.01	206.6	208.05	208.48	208.26	206.94	208.34	209.19	208.59	207.86	208.34	207.41	208.02	209.14	208.91	207.67	205.77	207.61	209.13	207.85	208.76	207.8	207.95	206.59	208.5	207.42	206.54	206.72
207.99	207.96	209.12	208.18	208.25	208.7	207.34	209.04	208.76	210.73	210.05	208.01	207.03	209.36	208.79	208.53	207.27	207.81	208.19	208.45	207.54	210.03	207.87	209.68	207.67	207.6	207.89	209.04	207.76	207.32	208.42	208.05	210.38	208.69	208.45	208.29	208.61	209.69	208.3	208.86	208.45	206.93	208.62	206.34	209.3	207.66	208.46	208.69	208.19	209.42
203.41	203.19	201.52	204.83	205.54	203.64	203.22	203.81	202.15	203.23	202.64	204.78	202.85	203.14	203.97	202.52	201.22	202.35	203.53	202.75	203.61	202.79	203.12	203.74	202.45	203.81	205.37	203.19	202.87	203.56	204.28	203.55	203.97	202.63	203.27	203.53	203.6	201.67	204.49	203.27	203.5	204.14	203.5	204.5	201.48	202.91	203.19	203.15	203.03	203.25
212.97	214.53	212.23	212.83	212.45	215.61	211.93	212.25	213.57	212.89	213.11	214.43	212.82	211.74	211.72	212.33	214.93	212.73	213.73	214.19	211.2	212.87	213.31	211.92	211.8	214.32	211.48	213.91	214.39	213.1	212.32	213.77	212.84	212.59	214.33	212.93	213.41	212.57	212.62	214.15	212.76	211.47	214.17	213.79	212.14	212.22	214.62	214.56	212.31	211.16
209.89	208.18	208.2	211.59	210.27	209.14	209.05	208.44	210.92	208.04	211.63	208.97	210.72	210.59	210.47	210.36	210.01	209.98	210.7	209.98	209.06	210.21	210.87	209.25	209.68	208.53	210.63	210.27	209.16	209.6	209.54	210.72	207.94	209.59	208.5	208.46	209.38	209.6	209.16	207.6	210.6	209.79	208.88	209.33	209.61	209.61	210.14	210.63	209.38	210.59
203.38	204.02	203.48	202.89	202.19	201.91	202.37	201.63	201.89	200.96	202.23	200.5	203.54	202.36	200.83	200.96	203.91	201.24	200.68	201.66	202.72	201.89	203.21	202.7	202.45	202.82	203.3	201.71	202.32	201.34	202.77	202.45	201.95	202.61	203.25	201.36	201.92	202.97	202.77	202.44	203.73	202.17	202.91	201.34	202.75	203.08	200.87	201.72	203.68	202.12
210.31	208.41	209.33	210.08	208.08	209.43	210.77	210.71	209.65	209.31	208.89	210.27	209.28	210.64	210.29	209.5	209.34	208.82	209.1	209.92	209.24	210.47	211.31	208.74	211.01	209.15	208.38	209.44	210.55	209.98	208.57	208.64	209.17	209.22	209.91	209.85	208.98	210.02	209.95	209.26	208.28	209.8	210.62	208.83	208.88	209.16	210.21	210.85	209.79	208.16
204.8	203.51	203.75	204.33	205.6	203.39	203.49	203.06	205.13	205.59	203.78	203.85	203.87	203.87	203.71	203.08	203.26	203.91	203.02	205.25	205.54	204.4	204.39	204.11	205.33	203.6	203.11	203.04	203.81	203.44	202.81	203.17	203.69	203.08	202.8	203.41	203.48	203.86	202.65	202.65	202.84	203.73	202.73	203.17	204.08	203.28	203.95	204.3	202.98	203.86
208.77	207.93	208.85	207.78	208.7	207.11	207.85	208.88	207.7	208.33	208.84	206.36	208.1	208.3	207.6	209.11	207.9	207.84	207.35	208.17	207.74	208.08	208.63	208.09	207.88	208.28	208.88	209.31	209.41	207.69	208.08	207.59	208.71	208.42	208.11	207.87	209.6	207.61	208.77	208.37	209.17	208.18	208.25	208.3	207.15	208.18	209.85	208.81	209.9	209.02
203.94	205.6	205.94	205.86	205.29	205.68	204.26	205.07	205.53	204.46	204.51	206.26	204.27	205.62	204.24	206.95	203.26	203.42	205.99	204.66	205.09	204.28	205.43	204.89	203.96	203.76	204.28	205.15	204.84	204.36	204.9	204.83	205.8	205.32	205.12	204.44	204	203.91	204.36	203.31	204.23	205.22	206.56	205.19	206.3	203.9	203.63	204.85	205.48	203.68
212.58	212.85	213.12	212.01	213.45	214	214.6	213.06	213.13	212.97	212.2	213.96	213.57	213.1	215.25	212.15	212.61	212.54	212.69	213.03	211.59	212.91	213.73	212.79	213.72	213.74	212.36	213.36	212.06	213.41	212.33	214.48	213.62	212.86	213.86	212.75	212.8	212.07	212.91	212.59	213.29	213.34	212.65	211.85	213.71	212.16	213.02	212.74	212.7	212.48
216.84	218.59	217.18	218.3	219.22	217.43	217.4	218.32	218.17	216.7	217.1	217.54	217.91	218.2	216.25	218.32	217.73	218.39	219.37	218.7	218.07	218.05	216.64	217.07	218.43	218.5	217.38	216.99	217.79	217.23	218.71	216.6	216.63	218.59	217.49	218.78	217.14	216.13	218.02	217.89	218.72	216.93	217.47	217.38	217.74	217.98	217.89	219.6	216.82	216.73
201.57	202.09	202.31	201.02	201.84	202.89	202.17	202.72	200.52	203.32	202.53	202.15	201.3	202.36	200.52	203.16	201.41	201.84	203.59	201.99	203.09	201.72	203.07	202.35	204.89	203.68	201.11	203.45	202.15	202.97	203.18	202.37	202.76	202.85	200.13	202.81	201.47	202.47	203.35	202.24	203.2	203.29	200.56	201.23	202.31	201.58	201.79	202.19	201.72	203.13
217.94	217.27	217.18	216.85	218.93	218.6	217.95	217.14	217.07	217.91	218.71	217.65	218.06	216.63	218.51	218.17	218.52	218.03	218.76	219.33	216.25	217.59	218.51	218.58	217.65	218.21	218.84	218.3	217.69	216.68	217.15	217.45	215.2	216.19	216.04	218.68	217.89	219.15	218.13	216.54	217.07	216.87	216.32	218.71	218.03	217.36	217.1	218.45	218.95	218.02
201.59	199.26	199.02	198.85	199.65	200.36	200.12	200.46	199.96	200.39	201.54	199.87	199.61	200.73	199.85	199.75	201.35	200.5	201.06	201.74	200.84	201.52	198.03	200.25	199.86	201.1	200.75	200.58	202.21	199.73	200.21	199.21	200.08	198.81	199.36	201.66	200.12	199.84	199.99	201.76	199.2	199.78	199.41	198.78	201.23	200.86	201.82	201.59	199.88	200.09
212.71	213.77	214.12	212.77	214.07	212.34	212.18	212.61	213.18	215.03	214.98	212.71	214.05	213.09	213.42	213.51	213.78	214.23	212.98	212.6	215.01	212.02	214.48	211.6	213.17	212.39	213.5	213.07	212.11	211.85	213.19	212.09	213.22	213.14	214.29	212.93	211.58	213.25	212.99	210.75	210.97	212.68	212.25	214.15	212.36	212.78	213.48	213.83	212.31	214.67
210.17	205.81	209.21	208.42	209.34	209.39	207.3	210.2	208.84	207.67	209.44	209.02	210.17	208.11	209.27	209.74	207.87	208.69	208.89	208.09	209.26	207.92	208.74	209.81	207.88	208.78	209.57	208.11	207.49	208.89	208.21	207.48	207.46	208.27	208.31	209.45	209.59	208.6	206.62	208.58	209.95	209.52	209.84	208.14	205.64	208.83	209.12	209.72	210.62	209.27
198	197.65	198.5	196.63	197.24	196.79	198.72	197.76	197.93	199.62	197.43	197.82	198.53	197.4	197.9	196.84	198.27	197.61	198.26	198.13	198.18	197.68	198.68	199.01	197.59	197.65	198.42	197.11	199.01	198.74	198.01	198.3	196.71	197.04	198.99	196.88	198.32	196.8	198.38	199.32	198.5	196.76	198.95	196.9	197.1	198.87	197.55	198.71	198.16	198.95
204.01	205.5	207.52	204.01	205.4	206.12	204.94	205.59	205.29	204.51	205.47	206.49	204.57	204.65	205.03	203.39	205.78	206.11	204.25	203.82	205.74	205.18	206.51	204.75	205.48	205.23	205.94	205.61	205.77	205.67	205.93	206.36	203.51	205.69	206.5	206.1	204.32	204.96	204.53	205.81	206.98	204.93	205.01	205.38	205.57	206.17	205.89	206.17	205.63	207.21
216.86	216.53	216.29	217.46	215.3	215.54	217.06	215.98	219.03	217.66	217.33	217.11	217.96	217.92	218.34	215.93	217.33	218.89	216.59	216.79	218.09	217.98	216.39	217.18	219.14	217.35	216.79	217.82	216.36	217.93	216.89	216.69	216.4	218.4	218	216.28	217.04	218.22	217.63	215.24	216.07	215.74	217.22	216.03	216.9	217.87	216.83	217.76	216.45	216.3
214.7	213.04	214.71	214.4	214.02	213.78	212.57	212.46	213.14	213.13	214.75	214.2	212.77	214.34	213.65	214.66	213.46	212.53	214.67	213.52	214.67	213.35	212.87	214.51	214.15	214.75	214.32	213.34	213.73	213.94	212.78	213.77	214.59	216.13	211.54	214.76	213.13	215.17	212.39	213.13	212.68	212.27	213.66	214.45	213.7	213	215.27	213.62	213.03	215.1
213.78	213.31	213.56	212.62	213.16	212.64	214.04	213.21	213.52	211.59	212.43	211.8	214.94	210.99	212.64	211.83	212.86	212.2	211.92	214.07	212.18	213.45	211.82	212.12	213.31	212.88	213.29	214.45	212.43	212.72	211.74	213.98	212.81	212.97	213.79	211.94	213.25	211.74	213.07	212.71	211.51	211.91	213.98	212.5	212.66	211.59	213.32	214.19	212.87	212.2
212.56	212.18	212.68	212.55	212.51	212.39	211.42	211.8	211.84	211.59	210.86	212	211.2	211.9	211.6	212.21	211.46	210.84	211.23	212.35	212.66	209.95	211.12	211.69	211.75	211.07	210.91	213.12	211.21	211.25	211.73	212.39	210.74	210.96	210.56	212	211.56	212.05	213.68	212.42	211.12	211.63	208.61	211.05	211.9	212.41	212.58	211.79	212.92	212.93
201.08	199.11	199.66	199.62	199.58	200.15	199	200.22	200.36	199.43	199.88	200.46	198.4	199.74	200.22	199.7	200.67	201.43	201.75	199.4	200.21	199.76	201.95	199.59	199.07	199.54	200.19	200.49	201.37	199.92	199.13	200.58	199.91	201.27	200.69	199.65	200.84	202	200.39	200.28	199.16	199.4	200.21	200.18	199.16	200.74	198.65	200.21	200.25	202.31
192.75	194.78	194.08	194.12	196.71	194.86	194.7	194.69	193.83	194.35	195.39	194.95	194.09	195.44	195.11	192.15	195.4	193.64	194.75	193.37	195.25	194.8	193.96	193.33	194.08	193.12	191.5	195.35	195.25	193.27	195.44	195.78	194.59	195.29	194.42	195.27	194.7	193.1	194.42	195.05	195.51	193.35	194.04	192.84	193.31	194.26	194.42	193.09	193.53	193.98
205.39	204.22	203.88	204.58	204.17	203.5	205.45	204.87	205.62	204.75	203.44	206.84	204.62	203.65	206.63	204.46	205.05	205.33	206.5	203.97	204.68	204.02	205.67	205.61	205.79	202.79	202.25	205.49	203.43	205.13	205.23	205.17	204.38	204.61	206.88	204.57	206.18	204.93	203.4	203.81	203.59	205.64	205.62	205.74	204.11	205.65	205.84	204.36	204.3	205.15
195.59	195.27	197.1	195.18	195.57	194.28	195.74	195.69	195.59	197.68	197	195.62	194.27	195.81	196.57	196.08	197.52	195.3	196.32	195.82	194.25	195.49	195.15	195.76	194.93	192.66	194.15	195.17	196.6	195.65	194.23	195.57	194.87	195.19	196.64	194.51	194.81	194.07	195.79	195.26	195.88	195.76	195.37	194.19	194.63	196.23	194.61	195.04	194.91	194.48
210.37	212.75	213.84	211.67	212.07	210.92	211.67	211.82	212.12	211.34	211.48	211.93	212.07	210.67	212.51	212.24	211.91	211.52	211.79	212.51	210.94	210.51	210.6	212.04	211.37	210.85	212.41	211.03	211.23	212.54	212.38	211.46	211.38	208.99	212.38	212.09	211.44	211.14	213.46	211.03	213.54	210.57	211.76	210.1	211.91	211.81	211.86	211.12	211.65	211.31
202.67	204.12	202.41	203.27	205.07	203.98	201.84	202.93	204.69	203.33	203.45	203.59	202.46	202.81	204.81	201.26	202.57	203.31	203.84	203.78	203.28	203.47	202.34	205.03	204.33	205.49	202.41	204.09	203.59	205.09	204.24	202.94	203.4	203.7	202.85	204.44	203.18	203.64	203.59	204.77	202.96	202.02	205.79	203.92	203.09	203.35	203.77	203.13	203.31	204.29
198.38	199.46	200.07	197.66	199.63	199.38	198.4	199.02	199.82	199.41	199.14	198.87	197.64	200.2	200.65	200.08	200.91	199.45	198.69	200.59	199	200.53	198.67	201.85	199.28	199.41	199.71	199.92	200.62	198.69	199.11	198.52	198.12	197.58	200.72	200.87	199.57	199.22	200.18	201.08	198.66	197.69	199.45	197.91	198.87	199.74	199.54	198.35	200.49	199.09
208.55	208.19	207.89	208.22	206.97	208.04	206.93	208.16	206.37	207.24	207.05	209.29	207.94	207.5	207	206.1	207.65	205.48	207.58	207.34	208.95	207.55	206.67	208.32	208.64	206.38	205.64	207.91	206.58	206.93	208.04	206.55	206.55	206.58	208.41	208.29	206.6	207.08	207.52	208.37	207.49	207.46	206.93	206.94	207.44	207.24	206.64	208.43	207.18	207.98
209.04	208.17	209.41	209.27	208.7	208.36	207.6	206.25	208.05	209.12	208.46	207.76	209.41	208.03	206.35	207.49	209	210.05	207.16	206.72	208.88	207.58	208.55	207.21	209.4	208.39	208.94	209.99	209.3	208.63	208.92	208.74	208.48	208.4	208.57	209.38	208.4	208.63	207.68	209.59	208.42	209.39	208.97	208.4	208.63	207.79	208.73	209.05	207.77	208.76
210.07	209.52	209.33	211.69	209.01	209.73	209.01	210.26	208.87	210.51	208.31	208.81	211.71	211.76	208.82	210.51	209.79	210.07	209.61	210.18	209.83	208.95	209.79	209.6	209.6	210.06	208.49	208.5	208.43	209.06	210.12	210.31	210.68	210.41	210.41	210.8	209.12	210.04	210.32	209.52	208.83	210.89	210.38	209.22	210.75	209.29	210.45	208.59	210.05	208.99
203.72	204.83	203.58	203.6	203.35	204.27	203.47	203.08	205.01	202.44	204.36	203.17	204.16	203.15	204.66	206.18	202.53	203.33	203.28	204.53	202.21	203.17	202.79	203.17	203.08	204.15	203.92	203.59	205.12	203.58	203.44	203.01	203.52	203.3	202.74	203.01	204.36	203.77	203.88	203.52	204.85	203.86	204.44	203.77	203.53	202.41	201.96	204.76	202.88	204.66
200.71	199.19	201.94	200.86	199.9	200.45	200.27	200.4	201.14	199.89	201.69	200.28	201.32	199.9	199.71	199.64	202.23	199.33	201.34	200.18	199.61	201.02	201.6	198.79	200.13	200.31	201.78	201.59	200.84	200.19	199.15	199.45	199.05	198.54	199.91	198.57	200.41	201.29	199.96	200.29	200.92	199.78	199.09	200.01	200.82	200.56	200.48	201.38	200.69	199.9
218.36	217.82	218.34	217.42	218.42	217.4	217.65	217.23	216.46	215.81	217.03	218.11	215.08	217.4	217.83	217.98	217.42	216.35	218.62	217.74	215.65	217.05	217.78	218.37	217.01	216.41	217.94	215.6	218.31	216.23	216.45	217.39	215.67	218.51	217.7	217.64	216.38	216.01	217.55	217.4	217.34	217.67	216.51	218.37	217.35	216.88	217.83	215.99	216.42	217.55
213.38	210.8	213.23	209.97	210.95	211.52	213.8	208.7	210.12	213.38	211.73	212.36	211.93	210.38	210.71	213.16	210.62	212.24	211.35	211.55	212.15	212.2	209.76	212.19	212.91	210.76	211.89	210.2	213.21	211.23	210.68	212.35	211.63	212.77	212.26	212.73	210.78	211.56	212.78	209.3	211.96	210.79	212.78	212.98	210.96	211.62	211.85	212.49	210.38	212.5
207.19	209.43	207.85	208.62	207.45	210.11	209.66	208.82	208.8	208.98	207.92	207.31	209.52	209.27	207.27	208.69	208.55	207.72	207.82	207.91	209.61	207.35	208.38	208.66	208.74	208.85	206.78	208.87	207	208.59	208.54	208.88	209.4	208.42	209.07	207.4	207.51	208.1	207.73	208.79	207.79	210.14	207.9	207.14	208.37	208.54	208.24	208.04	207.73	207.56
211.89	212.93	212.83	212.42	212.58	211.83	214.27	214.35	212.94	212.48	212.84	212.75	212.34	212.87	213.18	214.58	211.95	213.18	213.47	213.3	211.43	211.88	211.83	213.62	212.21	211.41	212.58	214.4	211.56	212.3	213.06	215.6	212.24	213.35	212.31	213.14	213.6	212.5	213.27	212.65	212.86	212.38	212.03	211.7	213.82	213.07	211.95	214.36	214.37	213.64
199.66	199.12	201.21	199.55	202.03	200.17	199.66	200.44	199.58	200.42	200.65	199.92	200.97	199.9	199.28	200.76	199.13	200.95	201.35	200.67	200.02	200.55	200.54	200.22	200.14	200.53	200.1	200.6	199.76	199.88	198.57	199.2	199.87	200.4	201.85	201.08	200.83	199.16	201.05	199.07	200.76	200.58	199.61	201.19	199.31	199.81	200.98	201.09	199.86	200.08
204.14	203.13	203.42	202.02	201.66	202	202.1	202.08	202.45	203.12	202.03	202.48	203.07	202.91	203.01	203.37	204.08	201.12	203.04	202.45	203.21	203.21	203.51	200.43	201.55	200.6	202.21	202.35	201.76	204.23	201.02	203.05	202.87	202.54	203.47	202.1	203.6	202.53	201.76	202.36	202.16	203.65	202.67	201.81	202.13	203.31	202.98	202.88	202.08	202.4
211.76	210.96	213.13	212.65	211.29	211.62	211.15	213.33	211.95	212.54	212.42	212.23	212.3	212.1	210.81	210.8	212.44	213.45	211.47	213.28	212.48	212.29	210.71	210.26	212.96	211.67	212.27	210.19	210.64	214.72	213.97	211.93	211.89	211.13	212.83	213.1	212.59	211.03	211.46	210.49	210.94	211.89	210.27	211.21	211.42	210.6	210.73	212.59	211.14	211.45
214.13	213.1	213.02	212.28	212.68	213.04	212.39	213.74	213.16	214.15	211.98	211.7	212.69	212.41	213.49	212.41	213.92	213.74	213.54	212.63	211.71	213.17	213.71	212.02	213.36	212.44	212.68	212.28	211.96	213.2	213.89	213.1	212.32	212.57	215.16	212.98	211.5	212.67	212.23	214.54	214.28	212.89	212.31	212.79	213.79	213.28	213.69	212.91	212.97	214.08
195.32	195.43	195.2	195.5	195.18	194.69	194.99	195.83	194.72	194.39	196.41	193.54	195.47	194.52	194.94	195.51	195.93	195.62	195.53	195.84	195.47	196.6	194.66	194.19	196.41	194.8	194.71	196.16	194.55	195.49	195.29	194.19	194.86	195.95	193.57	195.79	194.62	194.76	196.43	195.6	195.03	193.85	196.85	194.66	194.56	195.08	194.79	195.27	194.92	195.98
212.43	212.63	214.63	212.19	213.19	213.05	214.73	212.55	213.49	214.1	212.2	212.05	213.51	211.97	214.26	214.04	212.56	211.67	210.98	211.48	213.83	212.97	212.32	212.91	213.81	213.53	212.19	212	212.61	212.29	213.08	213.11	213.24	213.16	213.09	214.02	213.57	212.54	214.45	212.21	214.05	211.36	212.07	212.74	211.1	213.12	213.35	212.76	212.38	213.92
203.04	201.95	202.71	202.59	203.57	203.96	205.33	203.72	202.8	204.09	203.82	203.97	204.56	204.41	203.84	204.66	203.95	202.83	202.18	205.25	203.7	202.89	203.49	204.93	205.11	205.11	203.2	205.44	203.66	204.21	205.61	202.56	204.54	203.2	200.7	203.96	202.98	202.94	204.82	204.45	203.58	203.51	203.24	204.14	204.71	205.33	202.07	204.36	205.28	204.26
203.11	204.66	204.44	203.03	205.11	204.16	203.63	204.28	202.81	203.37	203.33	204.42	205.41	204.62	204.93	204.54	204.11	204.17	203.34	203.94	204.31	204.81	203.28	202.91	203.64	206.53	203.09	203.36	203.76	204.77	204.39	202.96	204.18	205.43	204.28	204.06	203.79	202.24	203.77	204.85	204.07	205.17	203.67	205.29	203.55	203.72	203.4	204.9	204.54	203.32
208.03	208.07	208.73	208.68	209.05	209.85	208.32	209.69	208.85	207.19	207.84	208.73	209.39	209.29	209.05	209.28	208.95	207.48	207.8	206.96	208.6	207.66	207.49	209.8	208.89	207.98	206.69	209.14	209.22	207.91	207.92	208.34	209.77	208.66	207.25	209.4	209.39	208.66	209.53	208.78	209.28	206.88	207.07	208.57	208.57	209.7	206.61	208.72	208.69	208.76
210.26	208.98	208.21	207.48	208.28	208.2	208.32	209.24	207.48	208.38	208.47	210.06	208.46	208.95	208.37	209.77	209.11	209.68	209.05	208.85	210.07	209.31	210.34	208.43	206.7	208.14	207.39	207.91	209.8	209.42	209.14	208.56	208.81	207.76	210.52	208.35	207.52	208.05	208.24	208.71	208.46	208.17	209.45	207.91	209.64	207.69	209.09	210.45	208.13	210.03
211.79	210.7	210.6	212.11	211.25	211.37	213.34	211.9	212.26	210.17	211.17	212.39	212.1	212.78	212.17	212.54	210.67	212.06	212.2	210.49	212.26	212.52	210.62	212.5	210.75	211.14	213.11	210.75	212.05	211.94	211.57	211.55	211.36	210.89	211.64	210.44	214.35	212.52	211.91	212.52	210.61	211.99	212.55	212.13	213.16	211.23	211.36	213.71	211.56	212.85
194.64	196.38	195.41	195.81	195.7	194.59	196.33	196.12	196.23	197.22	195.27	195.26	194.77	194.49	195.98	194.39	195.5	195.43	196.53	195.77	195.82	196.07	194.44	194.84	195.12	194.6	194.43	194.81	197.81	194.76	196.83	195.18	194.17	195.45	194.28	195.89	195.36	196	194.98	195.43	194.28	195.84	196.58	195.75	195.58	193.75	195.05	194.85	196.52	195.7
208.08	208.21	206.31	209.35	209.16	206.79	207.06	207.32	208.9	208.29	207.13	207.42	206.61	206.57	208.48	206.98	206.36	208.16	207.5	207.57	207.02	206.69	209.5	206.37	207.8	207.95	206.18	207.19	207.4	208.74	209.22	207.78	207.97	208.52	207.83	207.39	206.48	207.21	208.18	208.16	208.25	207.75	207.61	207.51	206.35	208.88	207.13	206.62	207.7	209.15
209.13	208.53	206.72	207.42	206.31	207.13	208.87	207.44	208.4	208.06	209.43	208.64	209.68	206.55	206.92	207.86	207.69	207.66	206.93	209.21	206.5	208.03	209.06	208.67	207.61	208.21	206.7	208.23	207.71	206.94	208.42	208.38	205.66	207.72	207.7	206.57	207.08	206.85	207.8	207.94	207.45	206.92	209.25	208.86	208	207.75	207.15	207.59	207.26	209.35
209.98	212.27	211.97	212.88	211.41	211.73	212.48	211.96	211.06	210.83	212.64	210.8	211.65	211.39	209.94	212.54	210.86	211.86	211.88	212.87	213.12	213.16	211.42	210.72	212.95	212.03	211.61	212.28	210.91	212.23	212.12	211.34	212.79	212.91	212.19	210.03	211.27	211.39	211.25	211.96	210.03	211.06	212	212.37	211.41	212.28	210.66	210.7	210.69	211.89
202.09	201.91	202.74	203.13	202.5	205.41	201.64	202.4	202.51	203.22	201.74	203.62	201.52	201.53	201.86	203.11	201.73	202.76	201.62	202.49	202.49	202.1	201.12	201.9	203.17	200.65	203.01	202.45	200.78	202.86	202.53	203.18	202.42	202.47	203.53	204.07	203.28	202.2	203.48	203.46	201.7	201.17	202.71	203.31	203.23	202.35	202.52	202.59	202.51	200.64
201.53	200.32	201.74	199.77	198.76	201.06	202.08	199.47	200.33	200.68	199.49	200.5	199.74	200.76	199.77	201.54	201.05	201.44	200.89	200.05	200.09	200.56	198.88	201.38	201.06	198.44	199.3	200.6	201.1	200.44	201.11	200.38	201.56	200.05	200.2	200.85	199.68	200.98	201.33	199.65	201.57	199.13	201.09	199.8	199.78	200.89	200.99	200.96	199.59	202.08
192.89	194.93	194.98	194.03	192.22	194.82	193.07	195.22	194.19	194.42	192.92	195.16	193.01	195.95	194.58	194.57	193.8	193.66	194.59	193.41	194.02	195.62	195.05	193.66	194.36	193.95	195.79	193.51	195.51	194.64	193.92	193.78	193.89	195.44	194.43	194.56	194.37	193.5	193.49	193.55	193.95	193.66	193.91	194.89	194.08	194.88	194.1	194.97	194.11	193.23
206.42	207.84	207.42	209.04	206.87	208.97	207.61	205.85	206.7	207.41	206.76	206.72	208.34	206.59	207.13	209.26	206.34	208.09	207.8	207.34	207.9	208.22	209.49	206.38	207.75	207.9	209.13	209.91	208.45	208.26	209.61	208.34	208.84	207.88	207.79	207.57	208.56	206.6	208.33	207	205.05	206.8	208.39	206.89	207.29	207.09	206.45	208.16	207.53	209.32
204.82	202.86	202.78	203.62	203.2	203.76	205.99	203.16	203.37	204.27	203.44	203.57	204.27	201.94	203.47	202.52	206.19	203.39	202.93	204.58	202.34	204.28	202.77	205.06	203.53	203.45	202.89	203.7	204.47	204.77	204.16	203.49	204.99	203.78	203.53	205.17	204.27	203.41	203.6	204.11	203.97	202.47	203.63	203.25	204.67	203.37	203.97	203.89	202.66	203.03
209.16	207.52	209.19	208.42	208.53	210.08	208.24	209.71	208	208.18	210.16	209.83	208.84	209.69	209.29	208.31	208.58	209.17	206.75	208.6	206.61	208.97	207.86	208.26	208.75	207.88	208.67	209.42	208.09	208.86	208.92	207.47	207.48	208.79	208.9	209.98	209.29	209.4	208.72	208.43	210.49	208.52	207.97	208.71	206.31	210.33	210.15	207.8	209.62	208.41
202.84	203.11	203.58	203.04	202.3	202.86	201.93	202.56	203.18	203.87	201.98	203.64	203.01	202.16	202.93	202.64	203.09	203.4	203.86	203.53	202.35	203.68	203.88	201.62	202.17	203.56	201.13	201.24	201.51	202.44	202.55	201.05	201.69	201.05	202.29	204.15	201.79	202.69	201.45	202.38	203.64	202.8	203.44	203.97	202.65	202.82	203.56	202.58	204.15	202.93
217.3	218.46	217.77	218.39	218.42	218.72	216.18	217.13	216.74	219.31	217.15	218.66	217.46	218.23	216.59	216.78	217.33	219.79	217.81	217.59	218.28	215.86	217.52	217.65	216.46	216.04	218.63	217.42	217.76	217.59	217.31	218.82	217.3	217.52	217.75	217.91	217.71	217.48	216.7	216.87	218.22	218.93	217.6	218.36	216.23	216.91	216.05	217.5	217.69	216.48
208.36	208.22	208.07	208.32	209.11	209.38	208.2	207.85	210.05	207.47	209.88	208.94	209.18	209.13	208.59	209.43	210.86	208.45	207.45	209.86	207.1	207.97	209.07	208.65	208.59	210.3	209.11	207.45	209.34	207	208.2	209.8	208.58	209.49	208.08	208.01	208.58	210.01	207.8	209.66	208.04	208.34	209.6	208.84	207.34	208.25	208.77	207.49	207.88	208.07
198.61	199.23	199.6	200.63	200.13	199.99	197.37	198.07	199.46	200.03	199.63	198.51	198.73	201.7	200.82	199.67	198.14	200.76	198.93	198.29	200.17	200.14	200.16	199.1	197.5	200.02	200.05	199.82	196.95	200.5	198.13	198.38	200.87	200.02	200.48	199.64	199.07	200.08	199.72	199.56	199.16	198.22	200.01	200.17	199.61	200.92	199.18	199.47	198.82	199.88
207.61	205.93	208.73	208.01	208.87	206.32	207.53	208.65	208.15	208.45	207.65	205.71	208.23	208.01	206.88	207.43	208.84	208.11	206.57	207.69	208	208.84	208.2	209.72	208.4	207.4	209.03	206.52	207.29	207.58	208.13	206.77	207.76	207.32	204.75	209.27	207.44	208.76	206.86	207.29	206.19	208.05	206.55	207.36	206.86	207.32	206.38	205.2	207.97	207.94
206.97	209.22	207.21	207.32	205.27	207.62	208.77	208.19	206.47	207.39	207.71	209.24	206.74	207.71	209.13	207.14	207.27	209.06	207.05	207.97	208.39	208.02	206.23	206.7	206.04	208.37	206.16	208.27	207.25	208.16	208.86	208.53	205.71	207.67	208.42	206.55	208.31	206.92	208.16	207.55	208.75	206.09	206.91	206.65	206.69	205.69	206.92	206.96	206.48	208.45
193.25	193.3	194.96	194.49	194.52	194.92	193.79	195.24	194.74	195.53	195.8	192.84	193.37	193.05	195.18	193.63	194.32	195.29	194.35	193.41	194.79	193.54	193.21	194.32	193.51	193.94	194.96	196.1	192.47	194.74	195.04	195.5	193.79	195.2	193.69	195.02	193.3	193.81	193.56	193.92	194.76	194.62	194.52	194.84	195.53	195.65	195.68	193.66	191.36	193.25
199.88	198.36	199.38	201.92	199.99	199.29	200.23	200.1	200.37	200.78	200.21	199.21	201.08	200.08	200.84	199.07	200.19	201.2	199.04	200.87	201.39	200.14	200.85	200.27	200.5	199.74	200.96	200.47	200.53	201.75	201.65	200.34	200.63	200.46	199.5	200.19	199.31	201.16	200.53	199.88	199.37	200.07	201.56	200.5	201.74	201.19	200.1	198.86	200.66	201.13
208.1	208.14	209.38	206.76	207.9	208.67	207.06	207.16	208.55	206.72	207.34	206.49	207.39	207.82	209	208.17	207.87	207.67	208.41	207.05	207.98	206.69	207.37	206.46	207.08	206.7	207.64	206.5	208.07	207.53	207.33	208	208.45	207.07	208.94	208.96	208.62	207.57	208.34	207.45	206.91	207.01	208.95	208.52	207.11	209.37	207.84	207.68	207.9	206.91
202.65	202.59	203.47	202.53	203.55	204.57	204.82	204.69	203.69	201.88	203.4	204.53	202.32	202.16	202.44	203.1	203.18	203.31	204.45	203.76	202.49	203.21	201.93	201.98	203.67	203.15	203.02	203.73	205.06	201.88	203.57	203.52	203.72	203.19	202.74	203	202.64	202.6	203.5	203.88	203.73	203.47	202.64	202.75	204.56	203.56	204.79	202.48	203.52	202.24
208.83	208.02	209.93	205.4	208.31	207.32	206.65	210.7	205.86	209.23	207.98	206.99	208.38	206.4	206.94	207.2	207.32	206.98	207.39	208.85	207.89	208.07	207.74	209.04	207.64	208.72	208.41	206.93	209.24	207.33	207.65	209.08	207.86	208.15	207.43	208.36	207.65	206.95	208.65	208.84	206.44	205.37	207.26	207.71	207.43	208.8	208.52	206.96	207.5	207.69
208.54	209.54	207.64	209.36	208.93	208.66	208.62	208.44	208	208.16	210.05	209.98	208.41	208.58	207.8	209.91	209.21	210.59	208.43	207.81	209.38	209.8	207.54	210.13	210.7	207.63	208.64	208.96	208.41	208.1	208.96	208.45	210.05	209.31	208.36	209.32	206.21	207.28	209.71	207.75	209.4	208.04	210.15	209.43	209.19	208.79	208.86	209.3	208.73	207.79
203.51	202.98	202.59	202.42	202.55	204.85	202.91	201.6	203.14	202.68	203.34	203.58	200.86	202.62	204	203.38	202.7	202.3	202.61	201.37	203.78	202.09	201.77	203.34	203.19	203.61	203.29	201.86	202.87	202.3	202.46	204.26	201.11	202.9	201.68	202.66	202.1	202.62	204.08	204.16	203.09	201.33	202.2	205.21	201.44	202.87	202.79	202.41	203.38	202.69
206.77	207.42	209.17	207.63	207.74	207.58	208.65	207.46	208.22	207.24	207.14	209.26	207.36	208.07	207.3	208.72	206.64	206.82	206.95	207.86	206.91	206.85	207.26	207.77	209.04	205.52	208.08	207.02	207.48	206.49	206.8	206.19	207.81	207.48	208.06	208.21	207.92	209.53	207.85	208.27	206.36	207.05	207.22	208.56	207.94	206.7	206.95	207.74	206.72	208.69
199.94	199.34	199.19	199.89	200.94	201.02	201.18	198.87	201.31	202.27	199.44	200.25	199.41	201.52	200.97	199.63	199.98	201.77	199.17	199.32	199.83	199.22	200.67	199.96	200.61	200.49	201.42	201	200.02	201.32	199.19	199.92	200.41	200.61	199.74	200.38	199.72	200.18	200.57	199.19	201.09	199.24	200.11	200.29	200.38	199.85	199.26	199.67	200.09	200.62
217.42	216.39	218.21	217.25	217.62	215.6	216.82	218.85	217.55	217.91	217	215.99	218.22	218.07	216.39	216.72	216.28	218.22	216.75	215.93	216.24	217.77	217.16	217.44	216.69	217.45	218.02	215.1	217.85	215.92	218.68	216.94	217.31	217.19	217.83	216.32	215.85	216.25	217.83	216.9	217.25	217.46	216.86	217.54	217.01	216.69	217.59	217.43	217.51	217.62
207.72	208.45	209.86	206.41	207.55	206.59	208.54	208.09	208.42	206.99	207.57	207.76	207.49	208.35	206.79	207.76	209.21	206.54	207.39	208.29	206.37	208.21	208.32	206.33	206.02	207.83	207.89	207.37	208.01	208.97	207.44	207.04	209.3	207.86	208.73	207.78	206.71	209.78	207.55	207.3	206.51	209.08	207.47	205.77	206.32	206.46	207.01	208.2	208.4	206.04
203.03	203.23	204.42	203.96	204.68	202.78	204.37	204.09	203.59	203.36	202.86	202.17	204.52	203.46	205.01	202.39	204.28	203.85	203.22	203.64	204.63	202.66	202.48	204.09	202.98	204.43	203.8	202.63	202.56	204.93	204.5	204.84	203.78	203.25	205.14	202.31	203.85	202.5	201.74	204.62	204.96	203.46	203.11	204.61	204.42	203.93	203.57	202.17	203.98	203.07
207.44	209.62	208.19	208.03	208.91	208.38	206.97	210.24	208.74	208.56	208.59	208.61	210.04	210.65	208.61	207.55	208.47	207.86	208.78	207.68	208.1	210.04	207.92	208.24	208.64	207.98	210.14	209.7	208.94	208.92	209.7	209.39	209.46	208.56	209.81	208.33	208.86	207.86	207.1	209.24	206.97	206.79	207.3	208.18	207.39	207.66	208.08	208.51	208.92	206.63
198.3	200.18	199.31	199.2	199.79	200.13	199.3	198.11	199.1	200.82	199.88	200.65	200.66	200.25	199.9	199.34	197.4	199.42	199.59	199.71	199.94	198.76	200.3	199.92	199.12	198.73	200.3	199.64	199.74	199.78	199.24	198.96	199.06	199.91	199.46	199.29	197.73	197.84	197.72	199.32	201.29	199.19	199.73	199.07	199.32	199.35	200.34	199.99	200.94	199.74
201.76	203	204.92	201.76	201.71	202.56	203.25	201.94	200.8	202.49	202.94	201.27	202.25	201.68	201.79	201.9	204.83	202.95	202.14	203.06	202.9	204.13	201.55	202.45	201.07	200.79	202.87	201.31	203.92	201.42	202.72	202.86	202.75	201.7	203.49	202.51	202.65	201.17	202.53	201.6	203.3	202.69	202.07	202.59	203.8	202.03	203	201.63	202.22	202.38
210.35	210.31	206.82	209.31	208.03	209.59	207.49	208.83	206.71	208.9	210.64	206.87	209.22	208.45	207.89	208.1	208.99	209.07	208.59	209.4	209.73	208.43	208.61	208.86	207.88	208.35	208.23	208.51	208.74	209.28	209.6	209.92	209.89	208.33	207.37	208.48	207.86	208.73	208.16	207.08	207.19	208.91	208.03	208.39	209.2	207.91	208.33	209.9	206.53	209.12
209.77	208.65	206.31	208.2	208.04	207.75	207.93	206.93	208.31	206.64	207.97	208.22	208.02	208.24	207.41	209.07	207.81	208.62	207.81	207.22	206.62	206.11	207.91	207.23	207.06	207.05	207.58	206.83	207.45	207.52	208.97	207.69	208.31	207.66	207.54	208.28	206.52	206.04	206.93	207.89	206.33	207.37	207.13	206.83	206.82	206.74	206.92	207.9	209.58	207.06
202.48	203.04	203.65	202.92	205.28	203.85	203.98	202.04	203.04	203.47	203.96	202.24	204.12	203.95	202.6	203.68	203.28	203.48	201.85	203.24	203.61	202.77	202.85	203.12	202.05	203.06	205.24	204.46	204.18	203.1	203.64	203.33	203.28	203.21	203.56	203.47	202.05	204.12	204.84	203.12	202.91	204.89	203.37	202.19	203.2	204.98	204.29	204.47	202.42	203.07
212.53	210.4	211.76	211.82	212.86	212.51	213.31	211.29	211.01	211.56	213.11	211.51	212.8	212.82	211.54	211.67	210.44	212.79	211.75	213.64	212.56	213.79	211.47	211.51	210.72	214.98	213.61	212.21	213.27	211.38	211.82	213.25	211.53	213.01	212.38	212.46	212.92	211.04	211.75	212.88	211.2	211.61	212.98	211.47	212.78	213	212.52	212.9	213.7	210.59
215.59	212.54	213.66	213.69	213.57	213.65	212.96	214.54	213.99	214.33	213.92	215.5	213.63	214.11	213.7	212.52	212.67	214	214.64	214.67	213.04	214.65	214.03	214.57	212.86	212.93	213.11	214.29	215.3	213.76	215.03	213.04	213.26	213.42	213.3	213.79	212.58	214.25	212.58	213.79	213.34	213.07	214.03	214.78	214.08	214.25	214.01	214.17	213.6	214.28
203.74	204.32	203.83	204.8	206.23	205.27	202.64	205.47	205.74	204.58	205.53	204.63	204.73	205.18	204.97	206.5	205.01	204.94	205.23	205.66	202.96	204.16	203.99	204.46	204.74	205.43	204.82	205.87	204.39	206.01	205.56	203.35	204.45	206.83	205.92	204.61	204.81	204.89	204.94	204.21	205.16	202.78	204.41	204.31	203.13	203.5	206.12	202.99	204.9	204.13
208.55	209.96	210.66	210.88	209.13	206.6	209.39	207.98	208.71	210.92	209.69	208.09	209.64	208.94	208.97	207.95	208.78	207.11	210.03	208.67	209.56	208.49	207.29	208.36	207.56	209.5	209.01	208.78	208.76	208.16	208.52	208.91	210.92	207.53	208.25	209.19	210.22	209.33	209.42	209.53	210.9	209.64	207.81	209.8	208.4	208.43	209.53	208.84	206.21	209.94
209.38	208.14	208.6	207.14	207.5	209.02	209.38	207.56	209.62	209.14	208.89	209.33	208.24	207.2	207.58	208.56	207.83	207.53	209.04	208	207.98	207.4	209.55	208.33	209.34	209.78	209.18	207.12	208.74	207.26	208.65	210.26	207.84	209.52	206.78	206.61	207.16	207.16	209.19	207.87	208.36	207.98	210.78	208.93	208.91	208.62	208.31	208.79	209.52	208.15
199.25	198.73	199.96	200.24	200.38	202.09	199.77	200.08	200.01	199.02	200.66	199.99	199.09	199.49	198.13	198.53	199.72	200.54	198.94	200.77	199.4	199.22	198.95	199.09	200	198.91	200.15	199.11	199.93	199.28	199.98	198.51	199.56	198.94	200.6	198.86	200.15	200.31	197.6	198.24	200.59	200.49	200.52	199.36	199.02	199.42	200.31	199.79	200.13	199
216.37	216.04	216.33	216.51	217.22	217.46	216.88	215.37	217.57	217.76	216.75	218.58	217.19	217.45	217.57	217.22	216.33	217.58	215.64	217.6	216.88	216.56	217.33	216.94	215.97	214.95	216.73	217.89	216.72	216.19	216.92	216.22	217.94	216.95	216.55	215.9	217.42	217.52	216.98	217.61	215.87	218.09	217.37	215.44	216.05	217.08	216.88	216.81	216.21	218.43
196.72	195.1	193.54	194.24	194.1	194.13	192.84	195.45	194.88	194.49	195.7	196.33	194.12	193.91	194.71	194.3	196.35	194.67	193.68	195.33	194.99	196.9	196.71	194.95	195.36	194.85	196.66	194.98	195.27	194.13	194.44	195.94	195.52	194.18	193.3	195.34	195.43	192.9	194.16	196.09	196.24	194.64	196.31	195.17	194.96	195.4	195.18	195.58	196.68	193.84
217.61	217.61	217.88	217.04	218.2	219.38	217.27	218.04	215.26	217.03	217.88	217.05	218.02	217.82	218.47	217.79	218.67	218.34	217.6	217.28	216.63	217.64	217.84	219.98	216.29	218.97	217.61	218.84	215.95	216.98	219.09	217.02	216.86	216.57	216.12	217.79	217.69	217.68	217.01	218.96	217.23	218.66	216.56	217.04	218.03	217.31	216.83	218.21	218.98	217.56
199.24	200.46	200.99	199.86	201.06	199.27	199.86	200.15	200.72	200.52	199.13	200.15	199.34	199.65	201.15	199.18	198.74	198.72	200.6	201.01	199.91	199.21	200.86	199.53	200.95	200.66	199.46	200.13	200.51	200.73	198.42	199.54	198.88	200.7	200.51	199.86	200.9	202.16	201.28	198.4	200.09	201.33	199.67	201	198.99	200.1	201.79	198.97	199.45	199.61
207.58	206.95	208.47	208.8	208.87	208.17	208.11	207.2	209.31	206.91	208.15	208.56	209.7	207.82	208.3	208.39	208.72	207.5	208.26	210.28	208.9	207.47	209.09	208.77	208.05	209.1	207.24	209.17	208	208.33	208.05	208.8	208.61	208.46	207.56	208.35	208.24	208.65	208.15	208.7	209.74	208.09	208.66	208.6	208.43	207.67	208.39	206.56	208.41	207.89
202.37	202.05	201.92	201.48	202.93	202.91	202.73	202.3	203.44	204.43	202.89	201.58	201.91	203.17	203.56	201.36	201.54	202.4	203.32	202.84	202.5	204.23	202.45	203.57	203.11	200.64	202.66	202.31	200.59	201.41	203.11	201.75	203.42	204.12	201.34	203.24	200.38	202.95	202.4	201.57	201.28	202.37	203.08	203.3	203.12	202.32	203.4	201.46	201.81	201.79
209.09	210.21	209.99	209.82	209.08	209.15	208.14	210.1	209.93	209.83	208.8	208.17	209.06	207.9	209.19	209.77	207.74	209.22	208.76	209.6	210.39	208.63	209.1	209.64	209.52	209.45	207.26	210.51	209.35	208.12	208.44	208.34	209.33	209.8	208.69	210.48	209.32	209	209.02	209.16	210.54	209.19	209.25	210.67	210.63	209.96	210.57	208.3	210.63	208.37
209.14	209.3	210.33	209.79	207.96	210.14	210.4	208.51	208.56	208.46	208.4	210.65	209.2	209.32	208.92	208.5	211.33	209.79	208.38	210.15	210.12	208.6	208.08	210.1	209.99	209.22	208.36	209.48	209.39	209.09	211.29	209.01	210.4	207.34	209.41	208.81	209.21	207.63	209.18	208.25	209.81	209.26	211.71	208.7	209.57	210.52	210.9	209.63	210.61	208.82
195.08	194.86	194.14	195.44	193.75	194.74	193.79	194.25	193.45	195.56	193.56	195.83	194.25	195.42	193.67	194.69	193.37	193.81	195.19	194.37	195.93	193.8	193.37	194.62	192.86	194.67	194.7	195.8	195.05	193.99	195.28	193.79	194.03	194.36	194.89	195.61	194.64	193.94	194.65	195.91	194.09	193.81	194.28	195.82	194.49	195.06	193.99	194.33	194.09	193.36
216.72	217.51	216.43	216.91	216.71	217.83	216.71	215.42	217.03	216.69	215.86	215.47	217.42	215.99	214.65	217.21	217.7	217.55	217.4	216.94	216.96	216.26	216.78	216.31	217.34	216.49	215.91	217.83	217.47	216.51	217.01	217.08	217.49	218.18	216.31	215.47	216.56	216.88	216.81	215.5	217.45	216.5	217.24	217.12	215.32	217.08	218.28	216.56	218.12	217.43
209.56	208.39	208.28	209.48	208.47	207.9	207.7	210.85	208.17	209.4	209.31	208.79	208.08	208.23	207.73	209.12	207.84	208.83	208.81	208.76	209.79	208.18	208.62	208.71	208.87	209.22	208.75	207.61	209.46	207.86	208.1	208.4	207.12	208.71	209.03	209.76	209	208.2	209.21	207.27	209.52	208.88	208.12	205.46	210.32	209.27	209.39	209.79	207.16	208.2
200	199.64	200.95	200.83	200.63	200.62	200.16	199.14	201.08	199.34	200.46	200.81	199.82	200.85	200.72	199.94	199.83	199.95	200.98	202.15	202.38	198.27	200.07	199.01	201.3	200.9	200.28	200.37	198.92	199.33	201.96	199.93	200.09	199.39	201.19	199.31	199.76	201.07	200.85	202.54	200.03	199.43	199.78	200.28	200.46	201.67	200.56	201.12	200.49	202.01
208.51	210.29	209.16	206.68	207.91	207.69	208.34	208.63	207.83	207.92	206.28	208.5	208.04	208.31	208.16	208.57	208.33	209.16	207.21	208.89	209.07	207.89	210.04	209.59	208.34	209.16	208.74	208.87	209.77	208.97	209.04	207.44	207.79	208.42	209.76	208.06	209.24	207.58	206.63	207.63	207.5	208.54	207.71	209.36	208.19	208.89	208.14	208.7	210.22	207.91
208.47	208.89	209.48	207.61	208.29	209.14	209.45	208.97	209.64	208.39	208.1	208.48	206.52	209.84	209.45	209.28	209.75	207.51	208.16	208.24	209.05	210.61	209.38	209.48	208.77	208.11	206.58	209.16	208.93	208.55	208.46	208.01	208.42	211.12	210.2	208.49	208.26	209.66	208.47	208.2	210.9	208.3	207.46	207.33	210.56	209.41	208.52	208.6	207.57	208.58
202.29	202.98	203.62	201.91	202.77	203.57	204.45	204.1	202.95	203.35	203.14	201.85	204.11	201.46	202.93	203.17	203.86	202.72	203.57	202.53	204.8	203.08	202.42	204.34	202.55	202.05	204.93	204.8	204.82	201.59	203.53	203.56	203.46	203.43	204.25	203.72	203.9	203.49	204.56	203.58	203.68	202.65	203.3	204.87	204.11	204.34	203.97	202.71	201.84	203.22
217.74	217.59	217.2	216.67	215.85	216.97	216.48	217	219.18	215.13	216.62	216.76	217.7	216.34	217.67	216.97	215.83	217.72	217.54	217.26	216.2	218.09	217.61	215.58	216.73	218.06	217.52	217.18	216.6	217.04	217.52	216.63	216.52	216.94	217.13	217.08	216.91	218.75	216.71	217.33	217.62	217.42	218.51	217.03	217.62	217.88	217.29	218.22	216.64	216.62
207.94	207.46	207.42	207.88	207.39	209.4	207.49	211.23	210.28	208.3	208.24	208.48	207.34	208.18	209.92	209.12	208.83	208.25	208.83	208.2	208.64	207.97	207.93	209.19	207.58	211.15	207.32	209.86	210.46	209.97	208.64	209.51	211.66	208.27	209.48	208.74	207.9	209.45	208.72	208.71	207.68	209.08	207.99	209.04	209.48	207.55	209.47	208.49	209.77	207.65
207.38	210.21	207	206.59	207.93	208.1	208.05	207.32	209.1	206.34	207.06	208.03	208.35	208.65	207.04	207.96	207.46	208.07	208.3	210.29	208	208.36	205.63	209.07	207.73	208.51	207.96	207.47	205.9	207.33	207.14	207.29	208.48	208.58	206.98	208.93	207.89	207.57	206.53	208.13	206.85	208.13	208.51	207.63	207.99	207.12	208.11	209	209.24	208.85
204.58	204.82	205.95	205.34	204.69	205.59	204.93	205.65	204.77	206.87	206.52	204.71	205.56	205.29	202.74	207.17	205.93	204.87	205.43	204.98	206.74	204.62	204.12	207.21	205.91	207.12	206.36	205.91	206.1	206.17	206.46	205.92	203.38	207.34	206.1	207.17	206.12	205.1	206.98	207.17	206.29	204.99	204.62	204.41	205.42	205.37	206.38	205.18	205.41	204.64
200.59	200.11	200.73	198.79	199.35	200.29	200.42	201.96	201.24	200.48	201.23	200.23	201.2	199.61	200.39	198.32	199.98	201.99	201.07	201.73	198.97	203.32	200.61	200.74	199.93	200.24	200.9	200.12	200.6	199.23	201.24	200.52	200.77	201.68	200.34	201.15	199.88	200.13	200.03	201.03	200.44	200.77	198.83	201.26	200.03	201.72	199.85	200.76	200.07	201.46
207.4	207.41	206.48	207.84	206.46	209.01	206.9	207.38	208.01	206.58	206.52	205.69	206.36	208.4	207.15	206.8	209.36	205.55	208.06	206.58	207.74	208.13	208.83	206.28	207.63	208.39	208.77	206.84	207.4	208.97	207.42	208.24	206.81	206.92	207.31	208.22	206.65	206.98	206.42	207.14	207.34	208.99	207.42	207.12	206.6	207.55	206.79	206.36	206.37	207.85
209.26	210.5	208.92	209.21	207.95	207.73	209.01	208.81	208.77	207.97	208.86	208.98	209.56	209.82	209.29	209.9	209.95	208.84	210.58	208.6	209.5	210.02	208.7	210.46	209.37	208.82	209.88	208.6	207.95	208.99	208.69	208.78	209.8	210.85	210.33	209.99	208.77	208.58	208.17	209.84	210.51	209.74	210.35	210.78	208.36	208.4	210.01	210.13	209.26	209.41
205.59	202.72	203.22	203.44	204.6	204.05	202.79	204.54	203.73	203.89	202.95	204.91	204.72	202.79	204.7	203.35	205.08	204.03	203.56	202.87	205.79	204.56	202.89	204.02	202.63	204.23	203.51	204.21	205.02	203.55	204.14	202.83	205.39	204.24	204.41	203.05	203.74	203.17	201.98	203.13	202.99	203.15	203.32	205.11	204.51	204.35	202.02	204.55	204.52	202.78
208.29	207.39	208.07	208.79	208.51	208.17	208.04	207.46	206.74	208.22	207.54	208.46	207.8	208.2	206.61	207.49	209.29	207.72	208.1	208.14	207.17	207.5	208.06	207.94	209.04	207.79	207.3	207.09	208.72	206.89	207.46	205.16	207.22	207.35	207.07	207.84	208.2	208.67	207.36	206.9	207.82	209.56	207.49	207.82	208.31	208.06	208.23	207.05	207.31	207.14
212.47	211.84	213.52	210.88	212.02	210.6	211.03	213.2	212.43	213.17	212.06	212.83	212.06	211.46	213.21	213.49	212.03	210.79	210.89	212.3	210.98	211.84	213.07	211.41	212.95	210.46	211.29	210.27	211.24	211.36	213.53	210.63	214.5	211.46	211.35	211.39	213.08	211.82	212.71	210.92	212.16	212.08	213.4	211.37	212.42	212.72	211.07	213.04	213.43	210.61
212.37	211.27	212.65	209.02	212.46	211.93	212.16	211.18	212.82	212.7	212.24	210.84	211.2	210.63	212.37	211.64	212.68	211.69	208.82	211.32	211.91	212.55	211.64	211.05	212.3	212.28	211.7	211.63	210.71	211.69	210.56	211.86	211.47	210.8	212.24	211.82	212.61	210.18	210.5	210.19	210.72	212	210.76	212.54	211.72	211.09	212.5	211.16	211.24	210.65
217.5	218.13	215.65	217.61	215.67	217.93	215.26	217.56	215.86	217.46	216.85	217.64	215.72	215.1	217.45	216.6	217.15	217.66	218.28	217.36	218.65	217.36	215.85	214.54	218.94	217.19	214.65	216.14	217.49	216.66	217.05	216.32	218.85	217.3	215.44	217.43	217.44	215.92	217.48	217.34	216.45	217.26	217	217.97	216.65	217.3	215.72	217.28	217.63	218.06
196.96	199.4	197.04	199.23	197.9	199.71	197.78	198.47	199.01	197.58	197.69	197.01	198.34	197.58	197.28	198.75	198.42	197.56	198.04	198.23	198.98	197.52	198.43	197.5	199.03	198.1	197.31	196.75	197.76	197.56	196.06	197.69	197.9	197.02	197.59	198.06	198.31	198.25	198.6	197.72	197.78	196.44	196.76	199.32	197.12	198.03	196.59	198.56	198.3	198.19
206.24	205.89	206.22	207.14	207.16	207.58	205.93	206.98	206.66	206.15	206.61	207	206.79	208.17	207.45	206.82	206.24	206.23	206.38	206.76	206.32	207.09	208.14	205.88	206.86	207.86	203.58	205.76	208.17	206.75	205.64	206.65	205.74	206.1	207.14	205.32	206.14	206.37	205.38	205.87	206.72	207.91	206.4	205.53	208.01	205.53	206.29	206.3	206.56	205.21
208.83	207.46	208.34	208.81	209.61	209.84	209.45	209.81	208.77	209.76	208.88	207.9	210.41	209.55	210.05	209.74	207.51	208.01	210.23	209	209.91	210.45	210.27	208.08	210.45	210.06	209.59	210.67	209.48	210.02	208.39	210.09	210.4	211.29	209.68	208.98	210.42	209.81	210.2	209.92	209.83	209.19	210.24	209.35	207.26	210.33	210.02	209.41	209.93	209.06
201.92	203.34	202.22	202.4	202.81	201.7	204.39	201.66	201.62	203.05	201.94	202.13	202.93	202.67	202.88	202.11	201.2	201.8	202.46	203.7	201.49	203.08	203.96	203.6	202.72	203.66	203.59	202.87	202.25	203.87	202.11	203.26	203.17	203.57	201.6	200.59	202.83	201.87	202.95	201.15	204.35	203.97	203.25	202.44	201.76	202.53	203.55	201.58	203.11	201.27
210.5	206.63	207.62	209.63	209.43	209.19	209.68	209.04	208.52	209.75	209.69	208.09	209.62	209.72	210.96	208.7	209.51	209.22	208.71	208.68	210.1	209.41	209.76	209.94	209.48	208.35	207.86	209.11	211.89	208.17	208.48	209.52	208.37	210.54	210.02	208.88	209.18	209.76	209.52	208.92	210.33	208.88	209.79	210.08	208.16	208.06	209.72	208.78	208.24	210.83
212.92	213.63	212.56	212.61	213.47	212.07	214.86	212.84	212.1	214.33	211.01	212.85	212.23	212.95	211.71	213.34	212.14	212.5	213.37	212.75	214.05	214.38	212.22	214.23	212.34	211.98	213.84	213.18	213.62	213.09	213.52	212.64	214.47	213.79	214.06	212.53	214.95	213.4	213.29	213.36	214.32	212.96	212.82	213.71	211.62	213.82	211.56	212.93	213.06	212.24
201.53	202.84	203.78	205.05	203.88	203.2	203.65	203.01	204.22	204.23	203.38	203.59	202.51	203.92	203.41	203.39	201.7	204.45	204.26	202.88	203.43	204.14	204.11	203.67	203.83	203.62	204.24	202.85	203.93	204.1	203.42	202.14	202.94	203.42	202.99	204.4	203.96	203.27	203.16	205.19	203.01	203.03	203.38	202.28	203.26	202.84	201.7	202.84	203.73	202.05
[truncated: 150 more columns]
