# Supplementary material for: Genetic dissection of main and epistatic effects of QTL based on augmented triple test cross design
Source: PLoS One. 2017 Dec 14;12(12):e0189054. doi: 10.1371/journal.pone.0189054 (PMC5730204; doi:10.1371/journal.pone.0189054)
Supplement: S6 Supporting Information — (ZIP) [file pone.0189054.s006.zip › z1_100_0.2_10.csv]

198.32	204.24	199.26	198.8	204.07	204.79	203.45	204.18	205.09	201.01	202.19	207.15	203.45	200.33	200.71	199.89	205.49	203.97	202.9	201.05	198.99	203.56	200.43	201.09	202.83	198.25	203.81	205.39	207.64	201.87	208.02	206.52	197.25	204.82	206.07	204.11	202.16	202.29	210.48	203.97	203.34	200.57	206.35	204.83	201.28	207.32	202.3	203.28	204.28	204.64
207.76	207.81	213.57	206.41	208.43	207.01	210.24	208.25	206.59	214.51	207.38	211.63	205.71	206.67	207.47	208.62	207.49	210.89	208.36	205.78	206	206.08	209.24	209.24	212.33	209.44	210.15	210.38	207.91	209.15	206.4	206.78	207.61	205.8	208.25	208.16	208.81	208.78	209.21	211.61	212.33	203.18	208.31	213.33	208.92	204.39	208.79	208.5	205.86	205.51
198.95	204.71	207.25	207.2	204.92	201.02	204.76	204.22	206.9	201.43	203.11	202.02	200.85	199.45	203.85	206.51	200.59	205.17	203.94	198.98	206.1	206.42	202.12	198.59	201.79	203.16	205.59	204.41	203.81	199.45	204.04	203.04	200.71	204.76	202.79	205.5	202.64	200.99	203.43	204.29	200	206.78	200.87	199.7	203.36	202.35	203.94	204.8	204.46	202.1
204.56	198.19	204.95	201.93	200.46	202.99	199.52	203.16	200	205.77	204.51	206.27	201.21	207.31	201.22	208.3	202.86	202.22	203.33	200.82	203.3	205.24	201.01	199.6	202.06	205.38	204.11	203.28	200.75	203.51	205.3	204.89	201.71	201.97	203.73	202.62	205.12	201.77	201.21	206.13	201.95	204.93	203.47	201.78	209.32	204.87	199.79	205.56	204.42	201.75
218.46	218.41	216.98	216.61	221.2	217.3	218.93	222.19	215.43	213.96	217.98	220.39	216.72	219.55	219.52	219.84	221.02	218.81	216.61	216.48	220.08	214.88	216.65	218.26	220.67	217.36	216.99	216.91	219.83	218.93	219.17	215.32	220.07	216.2	219.57	217.42	216.8	217.08	224.23	218.54	218.75	218.71	219.03	216.2	220.26	219.18	219.28	217.42	216.24	213.25
205.52	206.78	205.18	201.56	205.93	207.06	202.61	203.04	200.25	203.36	201.14	198.06	202.72	203.65	203.02	207.71	203.03	202.11	206.89	198.3	203.61	203.63	204.01	197	200.97	203.67	200.2	206	198.6	202.17	206.98	201.1	203.69	200.99	197.79	204.17	202.69	200.58	204.13	203.87	200.38	200.46	203.88	203.41	202.96	203.07	200.55	206.65	203.67	197.84
199.82	200.37	198.18	196.86	199.96	197.79	196.88	194.58	195.86	200.8	201.97	198.64	200.04	194.18	192.82	197.68	196.88	199.33	193.09	200.34	195.95	199.82	197.13	197.24	200.27	198.8	198.47	199.57	194.3	196.17	195.12	198.21	192.67	204.97	194.82	197.13	198	197.23	199.9	196.38	195.71	198.58	203.23	201.6	200.35	201.71	199.25	200.34	196.18	197
201.14	203.64	201.55	203.47	204.05	201	204.76	198.86	203.76	204.56	201.76	203.81	201.22	201.82	203.88	199.78	204.77	201.18	204.02	198.59	201.34	203.94	204.49	203.28	203.26	201.16	202.3	209.01	197.63	204.25	202.39	204.74	206.02	203.81	204.51	208.79	203.87	204.74	201.95	204.52	205.69	201.84	205.46	204.87	202.53	199.36	205.15	203.23	203.85	203
204.57	209.8	214.33	208.69	209.22	207.11	208.17	203.71	214.19	208.3	205.09	212.34	210.88	209.65	208.64	211.53	203.61	213.53	205.62	207.33	204.62	209.98	205.72	210.95	208.24	202.59	205.27	211.57	207.44	209.83	207.1	204.03	210.68	209.89	212.51	209.76	207.15	208.83	208.94	204.57	212.4	205.63	207.23	206.24	208.94	207.83	203.67	209.52	210.51	209.53
215.68	212.42	217.38	221.24	216.01	218.15	215.74	217.43	215.75	220	217.23	218.5	219.05	218.06	210.9	218.65	215.13	218.73	216.14	219.02	216.27	222.15	218.78	217.79	215.14	215.25	222.08	217.96	215.99	217.38	219.26	215.82	222.66	220.28	218.04	217.56	217.56	220.53	218.3	216.86	217.4	216.82	210.36	214.29	217.65	218.87	216.13	222.13	214.89	217.99
203.66	209.19	206.29	206.79	208.77	208.91	210.68	209.42	205.87	205.35	208.38	205.93	209.22	211.76	205.58	206.49	211.6	204.53	211.4	205.73	201.83	207.66	208.44	209.43	211.08	206.98	205.93	207.62	206.27	208.68	207.31	210.74	203.49	210.52	209.98	205.38	209.41	208.36	202.61	209.22	207.63	209.41	209.19	208.52	204.25	205.27	210.79	207.72	204.05	205.68
201.78	200.75	196.98	200.65	197.3	203.07	200.85	200.35	198.16	202.86	197.87	199.41	198.15	195.61	200.61	198.87	202.14	201.43	201.17	198.14	199.36	202.7	199.83	203.38	201.39	200.85	201.11	202.13	199.71	202.19	199.7	200.22	200.93	199.52	197.48	200.45	197.64	202.01	199.88	203.26	201.63	204.36	202.58	202.36	204.36	201.23	195.77	199.8	200.36	198.11
203.65	203.95	203.44	208.38	201.69	200.66	203.43	203.87	204.01	203.41	198.49	202.17	208.78	204.3	204.48	206.27	206.65	202.95	203.98	206.63	203.8	202.66	203.61	204.75	209.4	205.56	203.62	200.96	203.37	196.91	207.04	206.96	204.55	203.09	204.28	201.72	202.78	205.79	204.22	203.02	202.13	205.06	203.97	204.02	202.73	200.9	203.97	201.27	203.59	201.3
212.09	211.87	211.23	219.48	214.26	213.69	212.64	214.63	213.49	209.07	216.14	211.38	213.87	210.46	216.74	217.47	214.77	212.54	209.62	211.49	208.86	214.47	211.83	216.47	211.61	211.86	211.41	213.77	215.4	212.7	210.48	212.23	208.33	214.54	211.58	211.73	212.68	212.39	215.06	214.93	217.69	205.82	211.81	216.11	211.11	213.42	214.52	216.91	212.43	217.23
218.58	217.84	216.36	221.24	217.69	215.77	224.66	219.56	216.41	217.97	218.42	217.93	216.21	216.77	219.39	217.07	217.17	217.13	216.08	216.66	218.38	214.72	215.91	216.53	218.87	215.59	221.08	219.23	220.44	221.21	217.55	220.99	216.21	223.81	219.32	216.73	219.25	218.32	214.26	219.12	218.04	216.18	218.74	214.53	218.04	215.74	214.77	217.28	218.15	219.21
197.4	196.7	198.15	195.63	195.74	198.14	196.45	198	202.34	201.06	200.27	195.9	202.23	194.77	200.49	198.89	196.68	198.71	200.12	205.63	198.21	196.91	195.97	196.85	194.46	198.58	198.58	198.92	197.2	195.8	195.45	197.93	198.24	194.69	194.81	199.21	199.29	197.57	196.79	195.2	194.21	197.49	197.36	200.93	198.32	198.11	200.87	200.61	197.49	201.93
201.61	200.91	200.62	205.59	202.3	204.96	202.46	201.75	202.88	196.91	202.47	202.35	201.68	202.94	196.47	201.86	200.07	203.66	205	201.73	207.02	202.23	202.84	201.97	199.48	205.17	201.48	199.96	203.39	202.58	200.33	203.68	204.4	199.4	205.82	204.01	208.33	204.84	201.86	204.37	202.57	204	198.04	207.48	202.79	202.15	204.76	201.63	200.12	201.48
209.54	213.65	210.7	213.33	211.05	210.84	208.73	213.16	211.67	214.19	215.86	212.34	213.33	212.4	211.69	213.44	213.83	217.89	216.19	213.4	212.42	213.25	219.26	213.37	210.95	213.42	208.88	214.16	212.88	212.86	210.76	215.23	213.43	214.48	214.19	211.68	214.9	209.49	214.5	215.03	215.96	212.85	213.82	212.85	214.5	215.51	214.46	215.93	210.75	215.23
203.25	206.4	210.61	203.46	204.56	210.08	208.74	211.93	206.95	209.5	211.2	206.48	209.12	216.91	210.07	206.12	209.33	207.15	209.39	208.12	209.98	208.71	208.48	209.33	208.8	213.23	209.6	209.22	209.45	210.81	209.04	210.03	211.9	210.25	205.72	208.72	209.13	209.26	205.79	206.54	206.59	210.12	211.52	207.92	206.93	214.24	204.93	203.91	204.88	210.33
222.11	214.49	212.67	220.31	214.68	218.89	219.49	215.73	215.17	219.36	216.3	213.09	212.89	212.05	220.8	217.84	217.44	215.19	215.24	221.73	215.81	216.83	218.29	214.33	216.42	217.53	217.43	214.81	218.25	216.36	219.08	218.63	216.9	212.31	216.38	216.53	217.07	219.31	217.01	222.52	218.26	217.24	215.48	216.79	210.67	217.34	219.21	213.02	223.04	216.69
203.93	209.84	210.34	210.78	210.19	204.76	207.99	203.93	210.57	208.35	205.77	209.86	207.81	212.2	204.82	207.67	211.62	208.72	206.25	210.28	203.52	208.75	209.05	212	209.34	208.95	209.69	209.51	207.22	209.42	208.53	209.54	208.76	211.05	206.69	208.1	210.12	213.16	210.21	206.29	212.45	206.97	209.41	205.06	208.53	208.3	206.07	207.36	208.77	210.37
204.16	203.32	201.05	208.84	204.51	203.99	203.49	202.55	203.81	205.29	205.58	202.21	203.3	199.23	197.73	206.36	201.96	204.68	205.65	204.92	202.86	198.15	203.66	206.34	206.43	202.26	203.45	206.17	200.23	205.8	200.14	208.45	203.83	200.89	200.59	205.39	200.76	204.06	204.1	204.66	202.17	204.2	202.57	211.94	205.16	203	205.06	202.74	200.9	199.9
196.83	191.52	193.59	196.14	192.84	197.36	197.46	193.56	195.39	195.17	195.06	193.76	194.25	194.93	196.62	195.49	194.87	191.75	190.85	195.81	191.74	192.72	196.08	200.52	193.03	191.26	198.18	197.35	188.59	193.03	191.23	195.62	195.97	196.97	194.41	192.25	193.35	195.24	195.21	195.96	197.62	193.43	194.41	194.6	196.58	193.84	192.82	192.07	192.12	196.2
203.73	203.87	209.66	204.03	200.5	202.15	202.15	207.04	202.5	201.69	204.07	206.08	204.42	202.69	206.2	202.68	207.15	202.83	202.21	200.84	202.44	202.67	202.65	199.73	203.67	205.86	201.67	202.45	206.77	204.3	203.46	205.96	204.71	202.34	201.75	202.14	207.62	202.77	205.1	202.5	205.73	209.12	202.76	204.9	204.69	203.26	202.31	199.12	206.79	202.54
202.7	199.95	200.63	202.15	201.07	200.49	196.82	196.54	200.34	197.59	199.99	197.96	200.36	199.72	201.4	200.82	196.53	198.65	195.89	198	202.39	196.62	196.92	200.03	200.23	201.27	200.31	201.66	204.19	200.11	198.92	203.67	200.04	200.88	198.44	200.51	197.9	200.17	205.16	199.89	201.02	196.88	197.76	200.63	193.4	195.55	197.46	202.84	201.73	199.68
206.73	197.91	207.21	202.74	201.28	199.94	204.17	203.42	205.44	200.19	206.9	202.53	202.38	202.66	200.19	205.05	203.84	202.7	201.67	207.22	203.26	206.58	204.59	201.89	203.56	202.58	205.8	205.76	203.49	202.87	207.6	202.03	204.95	202.25	208.11	201.22	202.03	205.18	202.81	208.15	202.58	202.18	204.02	206.73	199.03	200.01	206.98	205.57	201.48	204.9
210.6	212.8	214.07	210.57	212.11	212.33	210.78	210.18	209.9	211.36	209.67	209.04	213.06	211.47	215.17	211.74	211.59	212.87	214.58	210.78	214.66	210.91	211.13	214.42	208.53	213.86	212.01	209.93	215.86	216.14	209.86	213.41	213.42	212.29	213.64	211.32	213.24	208.07	211.22	209.83	209.44	213.31	209.26	212.54	209.75	208.66	211.96	210.37	213.72	216.42
205.69	206.87	206.83	208.58	209.55	203.82	203.22	206	207.37	204.94	202.06	209.58	206.83	203.17	211.02	207.21	204.2	204.42	207.67	209.31	204.02	202.7	205.52	211.34	206.66	204.45	201.41	208.25	210.41	208.77	209.8	202.59	205.86	207.1	199.51	206.43	209.48	207.98	207.32	206.94	207.33	202.81	207.92	204.02	209.68	207.61	200.88	201.44	207.07	201.91
210.91	205.59	212.67	210.56	214.3	210.79	215.7	213.24	214.9	210.49	211.35	215.32	211.37	212.53	213.56	211.06	211.49	207.43	210.15	214.25	211.13	211.57	215.23	213.59	208.1	211.17	214.16	206.21	217.81	213.63	209.62	213.56	212.89	210.34	211.54	213.19	214.12	209.57	210.2	211.77	208.9	210.6	209.37	214.37	211.28	212.7	216.46	209.8	208.43	215.39
200.22	196.8	201.71	200.63	199.63	197.96	203.96	201.04	196.49	200.12	199.92	200.97	203.12	200.95	203.05	201.25	197.38	200.35	200.68	196.62	201.4	203.16	202.86	202.64	198.76	203.89	197.66	200.34	200.56	201.22	198.63	195.72	197.69	201.6	200.74	201.61	201.74	204.1	201.31	202.42	197.78	201.61	198.19	202.2	201.46	196.76	196.57	201.2	200.64	201.6
207.22	206.03	206.87	207.72	212.02	209.08	204.55	204.02	207.66	205.03	207.63	205.5	207.43	210.96	206.21	202.65	209.81	209.67	205.69	208.84	209.89	204.64	208.54	206.7	201.99	207.56	204.94	212.39	208.59	208.13	207.56	206.99	207.71	208.78	204.67	204.82	209.64	210.13	208.28	207.08	202.81	212.35	207.19	209.89	207.05	208.81	209.78	209.59	206.3	208.93
205.22	204.95	208.17	206.66	209.51	209.15	204.44	202.58	205.15	204.15	205.34	208.53	209.43	208.08	202.42	207.09	208.59	206.61	210.77	207.16	209.09	205.76	206.23	208.07	209.17	203.29	208.01	205.94	205.86	209.37	205.34	209.98	204.59	204.84	206.47	205.7	204.13	206.94	206.68	203.92	204.98	204.99	210.74	206.23	204.32	206.25	204.57	205.84	205.32	204.71
202.34	199.73	202.95	200.21	203.43	204.65	202.64	205.52	202.66	201.79	206.49	204.63	203	204.85	203.25	204.02	201.83	204.67	205.75	203.38	203.01	200.55	203.16	203.49	205.81	208.12	200.53	200.48	205.71	203.73	201.93	207.51	202.46	201.83	203.84	207.45	203.94	203.63	203.44	205.05	204.23	203.67	204.01	206.53	206.76	202.05	204.38	203.6	202.12	201
206.56	204.13	203.63	201.14	201.57	203.13	204.51	206.68	202.64	200.96	205.51	199.64	207.33	208.81	204.52	206.25	207.6	204.8	200.08	203.65	203.65	207.45	206.59	199.88	202.54	205.62	199.74	201.04	202.96	198.84	202.85	203.58	202.71	201.56	205.73	201.54	205.38	200.25	202.07	201.27	202.94	195.68	199.98	201.2	197.1	202.08	204.11	204.51	207.87	206.21
206.13	205.39	201.53	198.56	204.64	203.21	203.98	206.23	202.38	204.19	205.98	206.19	204.25	207.21	205.65	204.32	202.47	209.88	206.62	207.03	205.04	203.41	201.12	204.86	208.6	205.32	200.86	202	205.01	201.67	201.8	207.02	201.11	201.26	203.08	205.94	204.98	203.79	201.66	204.85	203.19	204.41	200.12	199.88	202.75	200.61	204.1	208.76	205.79	203.01
221.07	220.3	219.94	219.67	220.6	217.11	218.6	218.72	217.35	218.47	217.31	219.47	217.69	218.17	219.3	214.76	214.24	219.97	214.24	216.72	218.27	217.98	215.34	221.36	214.75	215.52	216.39	219.75	220.03	218.94	218.59	212.18	218.07	220.97	219.06	217.01	221.83	216.16	217.37	215.03	215.73	216.09	216.96	220.7	218.42	215.28	213.88	215.03	213.35	218.17
212.25	214.85	211.97	214.74	212.6	209.02	211.22	207.55	207.75	208.71	214.07	210.83	215.2	208.55	206.91	212.44	208.83	214.52	211.92	215.26	213.69	209.44	213.42	210.49	215.97	211.94	208.9	213.5	213.8	213.17	211.13	212.52	208.99	209.17	212.85	214.31	211.47	211.01	213.86	209.76	205.12	212.8	213.75	210.94	209.19	210.09	214.66	210.37	216.02	208.71
208.22	209.26	206.66	210.99	206.77	206.21	208.31	202.94	204.93	211.55	205.77	209.18	206.41	209.84	204.26	205.18	208.29	205.73	206.42	208.42	210.77	209.09	211.89	208.67	208.84	207.19	208.01	209.51	204.6	203.56	209.53	209.79	208.24	205.61	205.22	208.93	210.8	207.66	204.96	211.27	209.25	207	207.37	207.52	208.61	209.57	207.89	206.05	209.72	205.9
209.02	213.55	212.98	210.97	208.72	212.87	212.19	213.73	210.44	213.66	210.32	210.78	211.3	209.41	212.73	209.19	210.77	211.64	211.57	213.96	208.48	211.86	212.43	213.47	212.25	210.59	212.11	209.99	213.16	210.18	213.92	211.22	210.09	207.16	209.91	215.88	212.79	214.89	211.13	217.16	212.86	210.3	216.39	214.03	217.62	211.51	209.51	210.48	212.78	211.49
212.75	207.51	208.77	210.88	210.4	211.42	211.93	212.25	208.23	213.88	208.47	209.73	213.36	211.65	211.02	211.71	214.13	206.69	212.62	212.43	211.74	212.71	208.59	213.4	212.94	215.13	212.18	209.53	208.03	212.94	207.02	207.27	213	208.03	212.98	214.22	209.03	208.22	211.26	207.29	212.29	208.19	213.91	205.97	214.96	211.24	212.62	209.82	211.31	207.53
205.89	205.94	197.56	203.14	203.94	202.4	204.85	204.7	204.01	202.27	198.63	200.96	200.93	203.26	202.55	202.17	201.48	201.61	204.39	203.5	203.14	203.17	200.91	207.03	202.89	202.57	204.28	205.54	204.25	206	205.24	198.08	195.32	198.61	200.86	204.03	205.27	199.99	201.54	203.22	204.49	199.89	200.95	201.16	201.24	200.78	203.35	202.5	204.95	207.25
206.7	209.18	207.12	203.72	207.62	208.07	213.14	210.98	207.02	209.57	207.31	207.93	207.52	207.71	210.74	210.25	207.97	205.55	205.92	207.4	211.29	206.82	204.46	207.78	207.35	202.01	206.55	208.85	210.3	207.05	208.38	206.38	203.03	209.93	209.42	205.39	207.47	209.01	208.49	209.89	208.6	205.5	210.43	210.16	210.34	208.97	209.47	206.41	204.29	208.62
207.38	209.95	210.76	207.02	208.09	209.06	210.85	210.27	207.77	205.75	203.25	209.62	211.38	209.31	208.04	209.77	205.96	207.08	209.6	205.8	208.58	209.99	206.97	201.4	209.31	208.18	206.22	215.05	209.67	209.76	209.32	211.09	209.3	207.9	205.78	208.01	211.7	208.6	214.68	204.67	208.53	210.4	208.31	206.79	207.61	208.08	210.12	214.15	208.8	209.55
202.71	202.23	205.52	200.83	206.88	209.35	204.47	199.62	199.7	200.33	205.44	201.81	201.84	205.81	205.41	205.01	198.8	202.68	201.68	203.42	202.37	201.82	200.07	204.75	202.07	202.21	199.9	199.38	202.09	201.03	200.64	204.15	203.21	200.68	204.6	202.35	204.62	206.81	202.84	201.07	204.15	202.88	200.11	209.01	202.59	203.93	207.48	203.38	203.08	201.21
205.95	207.25	204.21	208.49	204.18	205.66	206.59	207.33	207.24	203.26	206.92	199.93	209.82	205.12	204.11	208.73	202.96	204.39	202.35	205.57	210.79	203.93	202.21	204.57	208.68	204.45	204.35	202.74	204.72	204.14	199.65	204.64	205.5	204.13	205.18	202.85	206.86	205.24	203.98	206.08	207.83	210.95	206.74	204.68	204.7	205.92	203.21	205.43	204.53	203.1
208.84	202.5	203.46	205.01	202.69	204.42	199.7	205.47	202.55	202.09	204.77	203.81	203.19	207.35	202.43	203.25	206.4	203.27	202.94	205.99	199.56	206.19	205.64	203.2	206.84	205.48	201.69	205.11	204.68	201.56	201.38	207.92	200.94	206.25	203.45	203.39	203.53	205.52	204.02	199.85	198.28	200.25	202.62	202.68	203.16	202.84	207.11	205.82	202.46	202.34
209.14	214.7	209.99	213.22	209.75	214.79	208.8	215.63	211.3	212.14	208.84	217.53	216.06	214.57	209.19	215.26	213.95	212.19	216.53	211.95	212.11	217.75	211.72	212.21	213.15	209.7	219.02	214.5	215.07	210.65	216.73	216.47	217.05	213.34	208.71	214.13	216.16	215.63	218.03	213.72	213.89	212.09	214.64	215.3	215.78	213.19	210.66	214.82	209.67	212.65
205.54	206.66	210.84	210.31	211.2	210.18	208.37	209.09	209.36	202.84	209.33	207.58	212.74	210.62	207.34	204.64	206.29	208.79	211.77	210.92	207.12	204.69	206.03	205.74	208.78	206.89	205.3	211.17	207.76	205.12	204.82	206.47	212.05	206.11	212.73	209.94	206.51	210.72	207.86	212.56	208.01	210.36	207.15	203.92	209.01	205.08	207.38	207.46	207.65	210.63
199.8	209.46	206.18	203.18	203.06	203.35	204.42	200.84	199.56	200.55	203.41	205.47	201.44	200.82	205.72	201.05	207.51	204.89	205.91	204.02	202.58	201.58	202.56	205	202.06	204	204.75	204.56	204.67	207.71	202.78	202.45	202.36	207.84	203.45	203.33	203.54	201.8	200.89	197	206.06	206.7	202.16	203.79	205.26	198.36	204.42	202.07	207.74	202.6
195.48	194.08	198.63	194.68	195.09	191.47	196.2	197.88	193.26	198.04	192.89	194.78	192.96	194.53	196.03	197.54	192.63	198.62	190.11	194.94	193.41	193.76	191.93	193.45	198.26	196.24	191.9	193.26	195.1	195.45	194.35	194.48	193.33	197.28	193.59	193.55	196.84	192.41	195.64	195.79	194.44	199.09	200.38	194.91	195.81	191.93	196.41	193.16	195.21	194.6
203.5	197	208.04	200.64	199.38	202.2	203.86	199.72	203.83	204.27	197.18	199.79	202.69	204.55	202.54	202.78	203.34	206.14	201.3	212.06	204.74	199.89	200.1	203.6	202.24	198.9	208.14	200.16	206.23	205.58	204.27	202.52	205.47	203.76	206.94	205.74	201.51	202.11	204.33	204.84	204.88	200.25	202.61	204.07	204.36	203.33	205.79	206.4	205.7	206.44
200.04	196.92	194.31	193.66	196.02	199.71	192.71	196.02	195.53	195.65	195.77	191.15	195.9	194.22	196	196.47	195.61	199.13	193.39	193.03	192.8	194.5	195.23	195.45	197.86	191.78	191.97	196.99	195.17	192.7	194.23	199.48	195.98	192.52	193.5	192.94	189.73	195.83	191.55	196.01	195.68	195.03	194.7	196.12	197.19	193.5	195.41	190.98	190.42	191.46
208.29	210.56	208.53	205.52	209.34	208.86	208.57	209.78	204.27	209.14	212.16	210.98	208.05	211.28	206.65	207.99	209.45	210.72	205.59	209.77	209.78	207.45	209.07	204.05	211.18	205.31	209.13	210.7	212.26	207.16	210.51	210.23	206.54	208.53	207.24	208.09	205.26	212.79	206.12	209.18	210.39	205.68	209.29	204.91	210.94	213.82	209.03	208.98	204.99	208.73
206.58	210.35	209.37	209.02	208.66	207.06	209.79	210.35	204.86	204.71	207.25	207.01	208.03	205.21	210.22	206.29	209	208.46	207.01	209.49	210.04	206.72	206.71	210.07	213.47	205.65	211.19	203.72	210.43	210.74	206.93	211.69	208.86	207.84	205.69	209.48	208.51	206.32	209.64	202.69	207.85	208.13	205.22	208.53	209.42	205.45	204.88	203.84	210.02	208.99
210.03	209.35	210.9	206.25	210.34	212.34	209.01	209.69	205.52	211.9	208.64	209.18	210.72	209.86	207.95	211.86	207.88	212.75	208.9	206.45	203.91	213.08	209.68	210.12	210.74	203.63	203.45	207.53	206.52	210.07	212.57	212.55	206.86	203.83	208.56	208.39	206.36	210.83	210.61	210.91	207.02	206.27	212.54	206.39	207.95	210.75	207.93	209.12	209.1	210.08
207.94	204.09	203.22	205.67	211.66	208.92	210.17	201.11	204.94	205.21	205.59	203.53	202.6	205.18	209.89	205.83	205.24	206.37	202.43	205.29	205.52	202.53	203.55	205.71	207.99	205.38	208.52	210.26	207.05	206.26	202.68	204.82	206.44	206.39	207.16	207.07	209.21	208.56	204.38	204.08	210.3	205.14	208.86	206.91	203.23	202.27	209.71	205.44	208.86	204.7
213.98	212.77	209.9	212.75	216.97	213.53	214.4	214.99	211.47	214.76	214.74	213.1	214.64	215.72	214.18	212.2	215.02	217.6	214.2	215.21	215.6	215.84	212.51	212.36	216.89	210.88	214.35	214.82	213.29	217.31	212.84	215.65	219.44	216.03	211.87	214.45	215.11	211.67	218.34	213.5	209.58	215.88	215.99	216.98	214.37	213.29	210.33	214.55	211.88	214.41
208.43	206.21	206.68	201.98	209.84	204.32	206.75	204.64	206.58	207.7	205.51	205.56	205.28	202.4	206.87	206.06	206.82	206.21	205.52	203.18	209.31	206.25	205.91	206.21	204.55	206.49	203.49	203.74	208.65	207.53	202.06	206.68	203.57	206.16	208.5	201.89	205.57	206.32	209	205.97	208.01	206.93	207.86	203.99	207.13	210.69	208.42	209.87	203.21	208.26
211.89	211.61	212.34	209.56	211.86	205.27	205.55	205.91	206.4	212.09	206.31	207.99	207.21	211.6	210.05	212.79	206.45	209.24	210.69	206.23	207.45	203.37	210.04	208.9	208.28	208.76	209.5	207.1	209.16	206.73	212.35	211.37	207.14	208.18	211.45	212.36	208.31	210.3	209.27	205.17	209.01	206.6	211.27	205.61	209.12	208.66	209.63	212.49	202.19	208.77
204.04	206.49	209.7	206.43	202.23	206.29	204.78	207.34	203.71	209.6	203.15	204.85	200.38	208	205.89	209.42	206.17	205.8	209.12	201.52	199.78	204.34	205.17	203.77	204.29	203.92	204.08	206.5	199.53	204.42	209.59	206.16	207.2	202.37	204.47	205.87	200.88	204.11	200.76	197.42	205.3	202.52	207.89	207.56	203.56	206.67	201.67	204.24	204.18	202.53
203.42	203.86	208.85	206.21	207.41	201.73	204.78	207.3	204.38	207.61	207.75	202.42	206.52	205.15	201.52	204.29	204	204.97	202.63	202.74	203	202.82	207.66	207.1	208.66	199.71	206.74	203.53	204.16	205.66	206.77	205.72	206.78	206.27	204.11	203.55	207.41	206.18	204.75	204.27	208.86	207.06	209.23	207.93	208.16	206.38	210.94	208.05	204.09	204.24
206.14	208.87	208.17	207.7	213.71	208.3	209.48	206.51	208.33	211.51	207.25	207.4	209.41	203.8	210.01	207.37	208.58	201.35	205.68	208.38	208.23	209.22	208.28	204.21	209.34	207.95	207.6	210.96	208.95	207.57	207.93	207.56	204.01	206.62	212.24	208.38	209.08	210.48	207.28	207.65	209.1	210.32	210.81	206.7	205.34	209.42	208.87	210.58	208.54	203.72
202.83	201.41	196.68	200.08	200.36	201.2	201.73	200.52	201.12	201.75	204.11	197.69	197.82	203.15	198.87	206.43	195.63	201.15	205.72	197.66	196.87	204.02	199.54	195.08	204.65	197.89	203.24	203.36	199.76	201.67	197.09	203.06	200.15	201.18	203.43	200.22	201.4	203.44	203.22	200.75	198.52	201.9	195.15	199.69	200.87	200.25	200.65	203.26	198.64	201.16
207.94	203.54	204.48	211.07	204.15	206.01	206.46	208.68	209.06	210.99	207.94	206.85	206.2	207.37	207.07	210.22	204.21	206.86	207.08	210.12	208.96	210.2	208.51	208.93	204.91	205.56	205.08	205.33	211.41	208.6	210.2	212	209.23	208.18	210.18	202.11	210.03	207.47	209.48	208.11	207.85	213.99	209.04	209.22	207.86	210.81	208.59	209.39	210.04	209.77
205.45	208.32	208.85	202.5	208.48	204.99	202.31	211.29	211.42	209.83	213.95	207.02	206.51	210.8	208.29	203.51	208.5	205.68	211.02	208.44	206.98	208.08	209.65	209.5	202.94	205.5	206.42	209.48	207.46	210.53	207.43	209.07	209.99	206.05	206.78	204.85	206.69	204.68	215.32	204.5	207.99	210.56	208	206.22	204.59	208.55	209.07	207.44	210.02	208.38
197.22	198.77	193.95	197.29	201.06	200.29	196.08	199.91	198.24	202.31	199.43	197.44	199.01	201.02	195.7	198.41	197.97	200.21	198.42	197	198.59	194.68	197.92	200.07	199.23	201.82	198.47	201.37	199.93	202.2	196.7	200.17	199.37	198.53	197.08	200.53	199.04	196.16	198.66	197.67	200.73	202.05	200.23	201.47	195.57	199.9	198.04	198.24	201.64	196.23
202.81	204.49	203.07	207.5	202	204.24	206.5	203.93	205.85	206.62	204.82	205.35	204.24	205.81	203.78	205.12	200.53	204.12	199.28	203.74	204.33	205.21	200.76	200.92	205.09	200.98	204.4	205.69	204.64	201.62	201.29	205.49	204.74	199.86	202.33	201.55	205.71	201.63	203.94	204.56	197.55	203.09	203.57	196.32	202.51	202.38	209.18	201.46	206.54	204.2
206.43	206.2	206.78	206.74	203.88	207.51	210.15	208.38	209.66	210.6	209.91	207.82	209.98	212.51	214.59	206.93	209	212	209.34	205.68	207.63	208.59	203.58	208.41	211.8	205.01	208.28	212.24	210.02	212.25	209.87	207.2	209.83	209.91	212.77	207.18	210.05	207.54	210.17	209.07	209.53	205.36	209.05	209.02	214.58	208.69	213.24	208.44	206.99	209.56
216.35	215.5	219.46	218.64	220.57	215.81	221.76	213.49	219.18	219.32	218.09	214.13	214.98	217.29	218.48	216.72	213.55	219.4	217.54	215.46	213.17	214.16	216.05	216.37	217.74	218.7	214.27	210.53	221.22	217.31	212.74	216.79	221.26	219.39	211.09	212.24	217.6	217.63	218.39	220.9	218.38	216.79	215.73	219.47	214.19	220.56	218.24	217.25	216.11	215.37
204.12	200.36	201.99	202.25	197.6	203.27	198.64	201.98	201.71	202.65	200.02	203.43	200.44	198.34	200.83	198.92	200.34	198.75	198.73	194.91	200.54	199.16	200.34	201.83	203.58	200.87	200.68	202.64	198.32	204.65	200.37	198.96	201.98	200.39	200.84	204.91	200.56	206.54	199.49	202.74	200.36	204.17	198.98	200.49	200.13	197.69	198.98	198.87	196.68	201.55
191.15	199.21	195.69	197.39	196.06	194.82	197.81	193.29	196.77	194.37	197.29	196.17	196.02	193.6	196.71	192.51	191.48	198.51	198.22	196.01	196.39	195.26	195.64	195.49	194.53	196.75	197.49	192.84	198.61	196.45	197.47	196.4	189.17	196.9	192.88	195.23	194.25	198.29	193.01	197.02	193.44	190.9	191.27	194.73	192.89	198.04	197.97	197.11	199.19	197.8
203.39	202.15	198.71	201.14	200.64	203.67	205.91	206.04	198.65	199.7	202.16	197.52	200.54	203.86	203.79	201.05	201.04	203.01	203.36	201.91	201.24	203.25	205.51	204.5	204.3	204.3	201.3	203.89	202.74	203.7	204.42	202	201.54	202.94	197.46	204.12	202.39	201	203.69	200.5	201.79	203.35	204.26	204.72	202.95	202.61	200.25	202.46	202.41	207.29
215.03	215.28	217.75	217.77	212.51	217.41	216.33	216.96	215.86	214.46	218.81	217.89	217.77	216.82	221.41	213.51	220.01	214.67	215.66	215.89	213.57	219.84	213.64	218.78	215.45	217.81	216.2	216.82	218.66	217.99	218.09	212.9	219.08	215.4	219.65	218.34	218.95	213.31	215.65	222.17	215.43	215.42	215.97	224.42	211.59	215.69	213.97	214.6	221.64	212.51
203.54	201.06	198.24	199.91	200.92	199.77	200.86	199.48	200.3	198.8	200.27	198.92	202.43	199.17	197.88	197.71	204.24	204.78	199.88	202.54	200.93	202.95	199.45	200.24	203.14	207.72	199.92	198.8	196.46	199.52	201.8	195.61	199.55	200.07	200.81	198.01	194.78	195.6	200.47	195.53	202.14	201.81	198.9	199.29	199.04	199.33	203.88	206.5	199.16	200.92
204.2	202.99	206.45	209.86	208.21	204.08	211	201.92	205.96	208.35	205.85	201.85	209.8	208.85	205.19	210.62	204.31	202.73	205.27	207.23	209.37	207.34	205.8	206.8	207.05	208.12	210.06	206.94	206.91	206.01	207.5	207.88	203.4	205.24	203.16	202.38	204.11	203.43	205.19	208.36	207.9	204.5	205.86	202.49	210.04	208.47	206.6	206.26	200.89	200.99
218.34	216.14	214.27	214.27	217.12	218.36	219.06	214.94	219.12	214.8	217.91	217.15	218.07	217.65	217.24	221.41	217.41	215.52	214.1	216.68	212.8	210.92	211.36	214.64	220.02	217.79	217.59	215.08	220.69	213.9	215.17	219.87	217.22	214.81	222.28	218.1	218.96	219.43	219.37	222.93	215.97	222.17	214.61	219.13	218.71	218.31	214.47	217.61	218.92	219.46
215.4	206.79	211.47	207.49	211.73	217.62	214.43	214.06	216.93	213.82	211.48	210.95	216.13	213.87	212.36	213.58	211.68	212.37	214.28	212.2	210.87	214.41	211.53	211.5	212.17	208.67	212.34	211.29	215.45	212.59	210.92	207.6	214.39	213.79	216.46	212.37	207.23	217.32	210.91	212.38	215.36	211.11	211.11	215.9	210.92	209.54	213.2	213.26	213.6	212.53
212.67	211.24	210.27	215.71	212.69	209.83	211.83	215.26	209.42	211.6	210.05	208.95	213.15	210.58	211.27	208.95	212.95	212.74	209.4	217.03	209.78	206.89	212.07	214.73	207.19	215.01	211.91	210.98	210.56	213.64	212.56	212.26	210.07	212.16	216.94	211.79	209.07	213.03	211.02	207.32	209.48	207.94	212.15	215.33	212.46	210.48	214.9	211.61	213.58	209.24
197.11	199.33	203.4	194.53	201.02	202.88	201.41	201.16	203.31	197.93	195.82	197.01	201.52	201.86	199.38	201.07	198.68	200.39	203.24	199.52	196.77	198.44	195.76	194.23	197.09	198.2	195.58	200.19	201.54	200.19	201.48	196.94	192.16	202.54	202.25	199.51	198.17	194.99	200.91	202.4	200.54	198.12	197.28	199.03	201.53	198.22	201.96	198.23	196.81	200.99
206.21	201.43	202.61	202.33	201.6	200.46	198.49	201.8	203.5	201	199.66	202.02	201.28	206.5	206.26	206.3	200.88	204.17	203.19	203.2	203.1	204.99	201.34	206	198.61	201.84	204.98	202.25	202.97	203.07	196.15	199.03	201.65	200.61	199.71	202.92	198.62	198.57	202.53	204.6	202.78	202.26	204.57	198.42	202.54	198.49	203.15	202.05	199.42	202.17
205.64	209.43	208.26	209.37	205.77	211	206.92	207.89	206.9	211.14	207.56	205.64	207.43	203.27	207.82	208.59	209.65	205.23	207.75	209.16	207.63	205.13	204.31	204.86	211.23	207.07	209.23	210.97	205.14	204.35	209.06	204.83	208.93	206.62	208.39	205.76	205.05	208.21	207.11	206.31	204.08	206.18	207.57	204.18	209.62	208.79	204.07	207.68	207.5	204.32
207.85	205.11	209.11	211.94	210.28	211.9	207.03	207.81	207.92	209.12	208.59	205.84	203.64	208.74	206.99	202.74	208.9	211.77	209.04	209.33	209.69	206.23	210.12	206.43	210.6	208.24	212.8	206.64	205.11	207.58	208.55	209.62	206.77	209.65	211.01	211.23	215.67	206.83	210.21	211.88	206.52	206.77	209.32	208.5	212.76	210.26	208.94	207.41	208.47	205.27
208.89	215.9	211.69	211.1	213.13	214.75	212.57	208.83	209.26	214.56	213.98	208.26	215.83	214.77	215.08	214.67	209.31	214.55	213.66	211.51	212.62	212.05	213.12	211.78	210.69	212.67	211.02	211.15	212.28	214.6	215.27	215.04	214.63	213.79	213.98	207.3	212.43	213.4	215.55	217.96	211.23	209.89	213.37	210.57	212.88	214.03	212.78	210.71	210.93	212.2
214.4	218.09	220.36	220.87	216.94	223.23	212.91	219.95	217.06	219.87	220.06	217.97	216.78	214.62	217.22	219.98	216.66	216.1	218.29	219.07	217.45	220.92	215.71	214.93	217.38	218.48	216.23	216.37	209.62	219.67	217.42	216.2	215.43	219.64	214.96	222.78	219.25	216.01	213.9	215.2	216.25	210.27	212.39	217.92	213.94	216.5	219.07	218.65	216.02	216.94
215.38	214.09	211.69	210.59	214.95	216.66	211.29	212.24	211.47	210.97	216.9	213.21	214.31	215.66	214.78	217.31	215.65	212.37	209.04	210.1	213.41	212.98	210.9	212.56	214.35	213.66	216.69	209.92	216.18	208.32	213.45	211.46	214.02	215.47	210.89	213.29	212.65	210.14	213.28	211	207.59	209.33	211.97	211.05	216.92	214.71	210.86	211.21	212.65	211.42
204.22	206.26	203.65	201.53	203.71	206.7	201.98	200.59	203.04	204.29	205.15	203	200.86	208.3	201.47	201.37	205.25	203.38	203.07	201.49	205.72	201.45	208.72	208.33	207.12	203.67	203.75	205.18	200.69	202.71	201.9	203.25	202.15	198.9	203.72	207.14	203.43	198.7	208.94	204.3	203.4	205.58	202.69	206.88	202.19	202.22	202.15	202.78	210.23	202.23
218.34	215.48	222.6	215.69	217.44	219.19	216.22	221.27	217.52	220.78	212.44	219.88	215.41	218	221.79	221.94	217.9	217.06	222.67	216.03	216.13	215.33	220.98	218.6	215.14	218.12	220.34	220.46	221.97	218.46	218.14	212.99	217.61	219.46	213.53	219.18	217.05	217.48	216.16	216.63	219.35	220.79	215.54	219.7	221.29	219.74	217.28	220.35	220.85	222.45
215.67	215.36	224.28	215.16	216.82	215.8	217.65	216.54	218.81	215.22	218.13	219.63	218.52	219.78	216.71	217.26	220.18	216.44	217.87	216.99	218	212.52	216.09	216.32	220.65	218.69	219.9	213.21	217.33	217.5	212.65	215.92	219.9	217.58	209.14	213.73	215.25	217.82	218.24	216.77	220.81	213.48	219.97	214.25	216.52	220.89	213.09	216.39	225.01	219.18
202.92	205.6	206.67	201.78	208.71	207.62	203.61	206.95	210.13	203.19	203.94	206.96	208.96	203.93	203.01	204.91	204.81	202.3	207.78	203.98	197.6	208.31	204.77	202.33	205.68	209.46	206.42	208.99	206.98	208.37	206.18	203.18	204.59	204.65	205.34	209.72	202.23	209.5	202.89	206.67	206.31	202.19	204.74	206.45	209.28	202.13	209.72	203.35	207.24	206.82
207.7	209.83	212.46	205.15	203.84	211.51	207.16	210.66	207.13	207.27	203.14	206.12	209.43	207.18	208.69	209.66	204.25	208.34	210.07	208.18	207.16	209	208.07	211.13	207.78	209.09	207.71	208.24	207.03	208.58	206.35	212.4	209.11	209.06	208.31	208.55	209.06	208.39	209.57	211.47	208.76	208.96	208.17	209.3	206.5	211.86	206.27	208.87	207.01	209.64
205.68	208.89	213.2	202.62	211.13	211.15	213.25	206.22	205.73	206.83	210.55	213.79	209.26	206.46	208.87	208.02	209.91	206.93	203.65	204.08	205.67	210.87	205.74	207.17	210.7	203.15	210.03	210.83	206.98	203.14	211.16	209.58	205.79	208.27	205.87	211.27	209	204.88	209.64	209.27	207.03	209.06	211.65	206.88	205.88	208.47	211.44	204.93	206.98	204.35
209.01	204.9	206.42	210.7	207.88	205.63	206.8	211.27	207.18	204.21	206.6	210.44	210.53	208.32	204.1	207.5	212.78	208.94	209.74	208.44	208.61	208.67	206.8	209.27	206.61	212.05	209.03	208.16	206.43	210.73	206.38	206.7	204.73	209.05	208.19	210.1	207.57	207.83	205.2	209.12	206.01	206.78	209.22	208.58	207.96	201.44	212.26	207.15	206.25	206.46
215.54	208.42	212.85	216.04	210.38	215.27	211.82	210.73	212.45	209.75	212.01	213.07	211.39	215.62	213.99	210.56	208.59	216.06	213.15	213.91	214.98	213.05	211.19	213.98	210.07	216.03	214.68	212.99	210.31	214.34	214.05	211.74	216.17	214.05	211.06	217.26	213.35	214.88	215.37	212.62	217.73	218.06	207.34	213.72	213.93	217.48	213.54	207.93	214.04	216.38
201.43	205.79	202.88	202.57	203.99	206.06	206.44	202.6	206.81	203.67	204.59	205.09	201.64	205.26	202.65	203.76	201.16	201.44	205.45	207.42	201.97	209.12	203.74	202.13	200.57	206.81	203.54	200.76	202.11	210.11	198.53	207.98	200.74	197.61	199.9	208.55	204.92	199.6	201.7	201.96	205.95	201.77	206.1	202.3	195.08	203.88	203.07	199.28	203.98	201.33
199.92	207.2	205.95	209.46	204.14	207.73	203.35	204.4	202.33	210.01	208.15	208.95	206.72	206.12	203.44	207.29	205.68	203.64	205.56	211.21	203.86	201.88	206.86	208.73	203.22	206.06	206.25	209.29	206.96	203.68	207.27	205.66	209.81	203.65	203.73	201.22	208.01	207.04	205.99	207.58	204.66	202.35	207.34	204.47	208.11	207.33	205.76	206.25	201.08	204.33
206.24	206.09	208.01	212.64	210.06	211.05	211.39	211.82	210.05	205.72	208.96	209.39	208.15	209.76	207.78	208.54	210.57	210.12	202.08	206.14	208.7	206.69	206.68	209.16	208.07	206.98	206.48	207.76	211.3	216.09	212.47	209.47	208.92	211.19	208.73	204.1	205.8	214.35	209.99	207.86	207.85	205.44	211.13	206.4	205.25	206.77	209.76	207.16	214.09	210.34
214.88	213.78	213.1	214.39	215.47	211.78	217.68	215.25	212.38	211.48	213.13	214.72	210.47	211.49	210.12	215.14	207.3	212.79	209.32	216.5	215.94	212.36	215.07	213.95	211.71	216.54	216.06	215.15	213.91	214.55	213.56	210.86	212.83	208.02	213.36	213.7	214.13	208.86	218.14	212.07	212.95	209.95	209.41	213.04	217.51	213.39	214.97	214.33	212.58	211.25
206.84	202.31	202.67	205.28	204.79	203.87	207.17	203.9	206.95	201.53	207.31	208.04	205.07	203.88	203.3	207.37	201.97	209.9	204.7	208.01	204.79	202.04	203.14	198.51	203.15	198.83	204.94	207.49	205.8	204.48	207.17	200.83	202.14	205.32	206.27	206	201.55	205.31	204.61	204.7	206.49	202.67	207.16	205.08	204.41	205.09	204.02	208.49	204.14	199.03
209.13	204.5	207.97	208.98	207.36	212.56	213.44	204.75	210.71	213.12	211.83	210.47	209.53	214.14	208.1	209.45	208.12	205.66	208.65	208.47	209	209.7	211.35	209.11	207.32	211.3	204.7	208.8	208.51	212.7	209.21	211.93	211.3	208.59	213.59	209.57	210.49	213.87	206.39	205.59	208.76	210.33	207.03	207.32	204.54	208.13	206.92	207.95	206.25	212.64
216.38	216.3	216.35	221.56	217.84	219.07	218.52	217.89	217.9	218.91	214.77	218.16	213.76	218.91	215.69	216.69	214.04	213.06	217.1	215.56	216.94	218.58	218.9	210.12	215.82	217.24	218.41	215.27	219.78	216.49	217.6	213.24	217.75	215.54	217.83	211.75	218.24	221.67	221.29	216.89	213.9	215.97	212.35	216.96	222.24	212.86	214.31	215.59	217.98	219.17
[truncated: 150 more columns]
