# Supplementary material for: Genetic dissection of main and epistatic effects of QTL based on augmented triple test cross design
Source: PLoS One. 2017 Dec 14;12(12):e0189054. doi: 10.1371/journal.pone.0189054 (PMC5730204; doi:10.1371/journal.pone.0189054)
Supplement: S6 Supporting Information — (ZIP) [file pone.0189054.s006.zip › z1_100_0.2_5.csv]

209.76	213.6	213.51	207.23	207.96	204.18	209.51	208.46	207.56	208.55	208.94	209.18	198.16	212.21	210.56	208.62	204.72	206.44	209.19	216.3	204.05	207.44	207	205.87	211.92	211.48	201.77	207.88	206.61	208.71	204.71	207.96	204.71	205.26	204.29	203.7	206.91	208.45	205.73	205.15	204.49	205.89	209.99	204.43	214.98	214.12	207.47	203.47	206	206.3
200.74	198.32	201.57	203.93	195.76	196.88	201.23	197.37	199.39	196.91	200.33	200.24	198.59	195.73	198.79	191.66	191.48	205.29	200.23	200.18	198.96	198.29	201.7	196.97	194.84	194.22	202.88	198.02	195.59	198.06	193.24	195.84	188	198.66	195.96	194.79	195.95	193	200.14	203.03	200.05	203.22	194.79	194.08	201.68	199.58	200.4	197.3	198.21	207.33
211.21	219.92	222.75	221.42	218.88	219.53	216.57	222.58	223.57	215.82	215.14	214.53	215.69	220.47	211.26	214.1	222.66	216.3	217.81	218.59	217.02	216.27	221.01	219.99	215.66	216.55	216.38	218.62	218.64	224.14	216.9	219.92	220.82	212.69	219.78	218.05	217	218.82	223.77	213.91	219.86	216.43	216.26	218.25	214.78	217.7	218.58	214.67	219.23	216.41
205.27	203.72	196.66	198.45	194.9	201.44	197.87	197.17	198.45	197.37	200.07	198.26	195.18	207.65	197.95	197.25	197.52	201.41	202.65	195.48	194.86	202.48	199.91	199.24	197.16	199.04	199.61	197.4	200.25	198.5	199.93	197.59	199.44	194.44	196.14	201.35	201.35	198.95	200.31	201.18	195.41	197.21	203.9	204.28	196.16	203.9	206.39	200.56	194.67	203.96
216.22	205.84	210.47	211.38	209.62	211.59	209.59	204	216.03	207.59	214.86	210.86	206.92	205.53	214.1	208.71	216.38	208.79	209.93	208.4	214.57	210.21	206.49	213.32	216.92	208.12	208.36	208.33	205.07	219.65	210.44	207.53	209.93	207.98	202.22	206.04	209.83	210.48	204.75	210.21	203.22	204.09	208.77	207.7	200.92	210.84	207.03	202.64	208.18	209.26
192.89	191.76	196.1	204.44	201.32	201.67	199.37	193.27	198.5	199.07	203.75	199.85	191.63	198.76	194.84	194.83	198.86	196.42	197.38	195.82	197.61	195.19	202.64	201.95	201.01	202.4	195.66	197.33	197.71	200.41	189.91	195.98	197.36	200.02	200.34	198.83	198.72	198.61	191.52	202.56	197.21	205.2	194.2	194.53	195.51	196.7	195.88	199.55	200.14	197.56
214.23	207.31	212.31	212.13	209.52	207.84	208.5	208.74	216.12	207.01	209.91	210.67	216.14	211.42	210.98	203.37	204.92	213.62	207.87	203.81	206.82	209.53	206.69	208.19	214.02	209.55	213.9	207.49	207.89	205.51	211.57	210.01	206.6	218.89	207.64	209.27	210.84	212.7	214.88	206.91	206.16	207.7	204.38	210.79	209.33	203.83	204.33	210.14	209.31	209.84
211.38	207.02	210.51	210.11	210.98	203.79	206.22	211.19	208.39	203.72	208.97	205.17	210.01	212.26	205.22	207.96	209.36	213.23	214.88	208.97	210.78	212.44	208.68	208.79	209.59	207.19	212.72	208.8	217.08	206.7	211.66	210.83	211.06	211	214.06	208.64	210.06	213	208.4	216.84	208.24	207.21	203.77	209.36	213.34	206.65	214.67	206.05	206.33	212.52
214.62	219.34	220.76	218.49	219.09	220.34	224.54	212.92	218.72	217.73	219.77	215.98	219.54	216.84	220.44	219.24	214.9	218.01	217.88	209.01	216.01	218.9	214.44	213.1	215.75	215.98	219.53	215.43	221.28	220.54	216.58	215.35	211.69	215.57	216.02	215.82	212.97	208.74	220.17	215.62	219.17	219.92	208.8	214.58	215.68	214.79	216.94	221.94	217.31	216.36
224.84	219.91	211.27	209.04	219.61	219.94	219.41	214.64	212.72	225.84	213.83	216.53	221.04	216.33	215.77	213.34	224.25	216.12	217.91	218.77	221.42	219.66	217.35	219.47	216.81	216.24	215.37	218.37	223	218.93	218.96	215.77	215.16	221.14	219.06	217.57	218.8	217.15	224.23	217.44	217.48	214.95	223.43	220.73	222.09	213.72	215.66	217.06	226.65	221.25
201.53	200.78	202.35	197.95	208.62	196.74	197.82	197.36	193.92	197.13	203.38	200.83	194.49	205.59	205.69	200.69	198.12	197.65	190.78	202.52	198.02	201.15	199.19	199.56	200.63	203.58	197.81	201.42	198.68	191.79	199.62	201.03	204.38	197.12	201.62	194.08	203.42	195.41	200.5	201.3	200.36	202.62	201.87	203.67	204.07	205.75	203.58	202.34	197.93	200.74
200.1	202.86	208.45	207.16	200.69	200.82	206.78	195.65	201.78	208.63	203.53	202.89	203.68	207.5	202.09	197.25	198.71	206.01	206.55	198.55	205.55	201.35	199.93	195.91	205.75	207.32	205.18	201.3	207.66	201.55	202.74	203.53	207.02	201.32	204.82	204.5	206.43	203.15	202.92	204.3	204.87	199.46	193.4	195.39	200.93	205.45	199.22	204.72	201.15	203.4
206.12	209.51	211.89	210.15	208.25	214.27	201.64	210.14	214.41	207.99	209.38	211.46	211.85	214.93	211.74	212.41	205.69	207.67	209.36	209.28	208.75	212.01	207.38	214.37	209.35	211.34	206.7	208.63	208.59	205.93	208.98	207.55	207.95	210.18	216.04	211.85	206.88	210.71	207.81	206.46	205.34	207.88	202.67	212.59	209.38	208.49	200.69	206.1	209.76	211.14
208.04	211.02	211.23	208.77	214.08	215.11	207.36	206.53	213.28	208.62	211.28	209.29	215.73	217.77	205.62	209.24	207.49	213.35	211.55	215.52	207.32	213.62	211.22	208.32	216.26	207.97	217.71	214.21	216.02	207.26	210.03	207.45	206.09	208.26	205.73	211.57	219.35	210.95	211.19	207.45	208.57	211.82	220.25	210.95	207.45	206.44	210.43	211.48	212.7	222.11
207.19	196.28	212.31	210.39	207.92	202.77	198.71	205.75	203.91	210.55	204.31	207.63	209.44	209.7	213.93	206.7	200.14	209.94	204.49	208.87	205.42	201.08	209.16	209.46	201.33	204.78	204.98	206.62	204.69	214.03	201.55	207.97	207.67	204.07	209.64	207.12	202.97	204.25	208.55	203.94	202.2	208.65	203.43	210.23	202.96	200.85	207.07	208.33	207.32	212.59
217.61	223.33	213.07	217.44	215.94	216.4	218.63	215.5	209.59	213.61	220.11	220.24	212.34	213.59	211.5	213.75	221.71	221.03	219.74	215.9	218.71	213.4	219.61	219.2	212.54	217.47	210.17	215.64	219.11	218.65	220.2	212.95	208.62	213.39	213.37	223.75	221.15	222.12	221.22	217.23	218.86	212.76	219.24	215.28	221.49	213.61	217.71	220.15	215.75	216.88
201.19	196.5	199.16	204.17	202.33	200.94	197.92	188.57	200.09	194.31	205.57	198.75	201.36	199.04	200.82	203.55	206.29	201.88	202.1	199.73	197.2	197.82	196.58	201.64	208.41	200.9	198.9	198.3	197.46	197.25	196.31	207.83	205.72	203.45	205.54	198.68	201.44	192.7	193.03	204.14	203.28	201.72	198.91	203.6	210.55	200.6	202.77	200.27	205.26	198.88
210.76	215.53	212.76	217.73	210.31	210.17	213.57	216.07	219.25	214.26	220.16	209.71	217.45	210.16	212.34	210.02	217.62	214.11	216.07	207.2	215.07	215.95	212.03	208.94	202.6	212.05	212.41	209.57	215.09	212.18	214.2	211.86	211.7	213.8	215.65	212.99	210.66	212.12	210.62	209.53	212.27	215.24	218.25	208.3	206.76	216.55	210.46	210.11	222.15	209.04
213.27	211.37	206.9	206.48	210.72	206.76	206.2	205.26	208.77	197.45	211.09	209.21	212.24	210.01	218.54	199.1	208.77	211.25	214.1	208.4	208.68	209.56	209.83	209.35	207.88	195.7	213.64	203.16	204.86	208.78	202.81	209.13	212.77	207.33	203.81	206.64	207.28	209.08	210.54	207.12	205.01	200.96	204.83	209.29	214.67	204.2	207.97	212.89	206.64	199.68
209.61	208.96	206.54	204.42	206.38	210.02	209.57	208.16	208.74	207.33	206.17	199.82	211.02	206.76	208.43	201.38	210	209.7	204.95	209.93	205.87	207.82	210.12	211.21	209.5	206.21	209.86	207.08	207.53	210.37	208.09	207.9	207.05	207.31	206.05	212.35	214.27	212.02	210.5	208.92	204.75	215.12	207.96	212.8	206.7	204.7	206.53	206.66	205.88	211.68
192.18	202.79	205.03	200.13	206.84	196.21	200.27	202.15	208.12	194.97	198.05	202.7	191.5	201.25	200.49	194.94	200.38	193.41	198.59	202.34	202.96	203.5	199.09	203.27	202.16	200.36	202.45	206.58	196.91	199.8	204.21	207.68	203.21	200.68	202.37	200.38	202.39	201.14	196.76	199.07	200.97	194.38	197.64	198.57	195.44	199.95	196.61	197.32	201.14	201.68
206.12	206.66	209.27	209.74	204.56	203.91	206.19	210.69	208.61	209.23	212.77	208.21	208.51	209.76	216.05	203.31	208.21	208.07	211.41	211.26	210.13	208.04	214.35	212.78	214.46	206.61	211.62	203.93	209.93	203.52	207.77	207.54	212.49	213.51	207.97	209.08	210.55	200.32	211.67	206.73	207.66	201.44	209.22	208.5	200.36	202.79	210.3	212.5	203.8	209.53
216.65	217.33	211.33	216.2	215.05	213.24	218.31	210.65	214.59	213.95	213.59	221.9	220.88	221.72	216.11	216.44	216.45	212.5	213.3	214.42	214.44	215.92	220.98	214.49	211.15	216.94	212.29	218.35	215.16	217.77	214.02	216.77	215.75	221.26	214.5	217.01	216.69	218.37	207.71	216.29	227.3	217.18	213.4	216.85	220.58	221.46	224.31	219.63	213.35	219.84
216.27	204.79	202.94	208.18	210.06	208.98	208.93	211.03	217.58	210.08	214.56	216.08	214.01	205.06	213.39	211.21	214.59	218.38	206.97	205.29	214.07	214.18	213.51	213.55	211.75	215.64	217.28	211.76	208.6	217.39	216.03	210.64	211.71	215.07	213.92	213.5	209.48	209.75	215.21	206.78	213.51	208.93	211.78	209.19	200.84	206.16	214.08	213.2	212.26	202.98
213.41	208.6	209.33	215.85	213.82	213.27	217.02	210.31	211.63	210.92	217.55	215.58	214.05	206.04	212.2	203.77	215.66	217.05	216.15	206.78	211.01	207.44	211.51	210.73	216.48	208.19	219.21	214.99	213.01	207.95	205.66	205.5	214.37	210.44	214.11	215.09	205.46	216.56	207.06	210.17	211.3	205.88	211.63	209.29	209.48	207.94	207.82	213.89	215.2	210.94
211.48	217.21	204.65	207.43	213.77	215.28	207.74	209.86	211.26	204.67	210.26	205.93	200.59	204.14	207.57	204.1	211.4	205.73	205.63	209.24	206.3	206.78	211.96	201.39	208.47	206.46	203.8	201.15	211.89	209.17	212.71	209.32	206.62	208.66	203.28	212.64	208.67	211.29	206.82	204.52	204.47	208.54	202.73	200.8	214.59	206.53	207.9	205.41	202.31	208.38
205.33	214.06	209.13	204.55	212.67	206.83	206.68	203.15	214.28	207.24	209.97	211.56	209.88	217.47	212.37	211.31	208.63	210.7	209.58	206.91	207.02	219.16	210.97	209.73	209.06	212.19	211.1	205.67	210.94	212.44	210.97	208.59	211.06	213.44	210.31	210.02	210.97	209.38	210.05	212.21	209.46	209.25	211.37	205.8	209.25	201.11	204.96	204.09	209.11	210.37
206.11	199.49	201.85	207.7	197.83	204.09	199.37	199.31	207.07	201.22	201.74	198.96	206.26	198.49	203.01	202.66	203.09	202.88	200.75	202.01	202.71	199.87	206.67	204.03	200.11	202.3	212.21	197.21	205.1	207.94	202.7	204.02	203.5	203.5	202.01	207.21	205.68	200.34	201.51	200.95	201.4	203	202.88	205.11	204.45	211.59	204.52	200.4	194.42	196.85
210.61	205.66	212.72	205.84	204.15	212.76	204	211.49	209.36	209.03	207.17	208.29	209.97	211.47	204.28	210.21	214.74	206.9	202.6	216.47	205.56	205.01	206.38	202.38	212.81	207.69	213.52	211.66	206.33	201.66	208.69	219.23	205.42	212.15	213.33	215.99	212.91	209.88	212.71	208.82	210.11	205.81	211.14	211.7	210.46	212.36	212.78	206.96	210.78	212.7
208.42	208.41	207.88	211.03	207.66	212.44	211.81	206.53	213.06	210.97	214.35	211.85	214.43	208.72	214.93	210.42	207.73	204.41	203.21	216.61	210	212.44	214.6	204.4	211.4	216.65	212.06	205.91	211.37	210.81	205.04	215.38	211.34	209.66	212.45	207.53	210.51	207.85	207.84	206.26	208.73	209.08	208.01	212.12	208.37	209.44	210.65	212.13	205.66	204.29
217.23	211.64	208.11	213.97	217.08	216.52	213.41	211.84	213.17	206.83	210.76	217.08	217.87	211.63	219.82	219.49	210.27	212.5	214.92	215.61	209.69	209.57	212.52	211.13	214.65	214.3	212.13	224.4	210.35	210	212.82	209.13	212.85	218.08	213.47	209.16	208.39	211.17	208.53	215.89	218.39	215.67	217.41	215.17	213.45	214.35	209.63	218.11	209.12	214.62
209.58	210.13	206.9	205.64	207.28	204.48	206.29	208.82	209.32	208.17	209.26	203.58	209.39	216.25	207.5	213.51	210.96	213.49	211.65	216	216.59	204	208.87	212.14	207.85	215.02	215.8	207.38	207.8	206.4	206.45	213.16	207.33	208.44	211.58	211.28	208.99	210.92	210.68	213.34	200.84	215.58	208.7	202.98	209.26	211.49	210.21	211.62	206.93	206.47
206.52	200.3	202.37	204.91	201.13	200.84	203.06	203.56	206.15	205.17	209.34	206.32	202.31	207.07	205.1	200.6	209.13	200.16	209.73	203.25	206.12	203.59	201.85	206.16	202.56	207.63	207.67	204.34	206.58	205.12	204.6	202.71	202.95	207.6	206.03	203.67	205.96	205.86	205.69	203	203.46	203.16	203.69	204.08	203.66	211.06	203.65	201.23	200.9	205.84
205.8	208.04	198.75	202.17	206.88	198.75	202.26	203.01	200.12	203.82	201.49	199.47	199.69	198.23	201.17	205.26	196.9	199.92	205.13	199.72	205.26	205.17	201.28	205.48	205.37	201.5	207.87	203.44	208.09	197.83	198.41	198.56	204.09	198.29	200.64	199.39	207.92	198.61	199.42	198.97	200.79	203.83	202.97	200.89	203.78	206.16	202.13	205.11	205.52	202.98
206.75	203.36	204.85	204.59	200.57	204.65	202.05	208.01	203.64	203.47	203.88	199.66	201.74	205.38	201.35	205.26	203.5	205.61	205.68	211.24	196.4	199.07	196.18	208.1	202.83	203.81	197.82	201.94	206.95	199.97	196.9	197.28	202.99	200.13	197.33	201.15	202.24	202.1	205.6	206.36	205.36	199.5	206.62	207.88	206.25	206.57	203.87	209.82	203.06	201.88
208.63	206.57	211.73	208.69	210.86	202.94	200.17	202.26	204.12	210.43	206.07	206.27	210.65	205.27	208.83	203.52	210.24	211.08	210.85	207.58	206.99	197.83	207.06	203.47	213.4	210.18	208.43	211.23	206.74	210.73	204.15	209.25	205.72	208.82	203.77	205.98	203.38	207.43	212.13	208.83	206.88	206.5	204.89	209.02	206.82	210.66	212.01	209.28	203.18	205.55
193.78	200.84	205.67	196.73	199.41	218.47	201.31	198.08	199.62	204.38	208.47	205.88	200.59	206.42	203.09	203.26	210.31	199.84	201.42	204.48	202.37	201.81	208.73	205.5	210.68	211.95	203.83	201.47	204.02	209.96	208.93	212.68	203.99	197.95	204.33	207.97	202.27	202.45	200.08	204.07	203.72	206.53	207.99	199.47	208.55	205.02	200.22	201.21	202.52	196.68
209.16	212	206.18	215.79	204.24	209.95	205.31	208.18	211.33	213.72	215.37	207.91	206.56	208.69	210.78	208.91	209.77	210.61	205.04	208.43	204.05	201.39	205.14	213.41	211.87	211.03	208.99	205.73	209.46	215.04	206.22	207.38	209.45	210.63	209.68	206.83	212.83	208.62	210.18	209.41	212.68	211.87	207.82	211.49	208.38	213.37	214.04	206.65	214.82	213.57
203.81	205.11	204.2	203.81	203.64	200.43	199.26	206.62	198.78	207.75	203.25	203.39	206.94	202.68	204.19	201.89	207.61	203.52	206.19	202.72	202.54	204.35	197.44	196.61	206.33	198.3	201.65	203.22	209.25	203.53	201.34	205.93	200.39	207.1	200.23	203.86	199.14	206.2	204.9	208.34	202.9	203.61	206.93	204	209.27	200.64	202.28	205.34	202.12	201.34
210.38	201.22	213.03	209.92	211.83	206.79	209.27	212.75	206.58	208.44	206.52	206.68	206.88	216.34	210.92	203.15	202.49	201.71	211.9	203.95	205.91	201.86	207.1	207.22	205.03	202.53	207.96	209.53	206.3	206.4	205.37	211.16	204.79	208.37	207.12	212.22	205.05	206.26	196.35	211.33	202.29	211.25	210.97	211.61	214.24	206.16	217.39	202.79	209.32	206.5
203.24	203.69	205.86	206.91	201.35	199.99	200.55	202.9	207.23	200.31	207.79	195.75	204.22	201.48	202.72	202.49	197.95	199.07	204.39	203.49	199.36	203.51	201.77	205.6	199	204.42	207.01	197.08	203.51	202.58	203.42	200.85	199.59	205.62	202.32	200.06	197.31	205.94	201.26	204.39	201.95	205.35	206.48	206.14	203.56	206.84	203	210.81	201.51	200.78
219.44	220.37	218.99	215.89	220.12	222.25	216.36	219.39	218.14	219.38	214.5	212.23	215.05	217.4	218.59	212.64	224.28	212.71	217.54	220.27	215.92	217.71	208.4	213.73	216.81	217.96	213.38	219.04	213.3	218.22	218.03	221.58	212.53	214.06	219.72	220.89	219.07	220.37	216.37	217.38	218.37	217.27	217.03	216.32	217.2	218.54	218.63	217.24	215.73	219
209.87	212.12	216.04	214.24	212.97	212.18	208.27	214.97	208.07	213.18	217.56	210.23	212.76	212.59	204.71	206.62	219.15	211.94	210.4	209.46	211.8	213.35	209.31	215.61	210.81	206.27	214.77	204.69	207.45	211.87	208.92	211.32	210.58	209.69	214.92	209.88	217.08	209	210.6	207.92	218.43	216.53	215.69	209.45	211.45	212.38	210.3	218.73	209.99	216.47
198.3	200.67	197.68	200.23	201.87	203.19	200.41	196.82	202.89	203.82	200.13	201.9	199.94	199.63	200.48	195.28	209.48	203.37	200.17	198.62	203.06	204.39	202.01	202.01	200.19	204.46	210.7	209.44	203.67	198.82	199.23	201.88	199.39	202.61	197.47	210.21	198.47	204.31	204.02	204.79	196.89	198.67	196.85	198.65	202.74	207.88	197.55	201.84	198.67	203.46
211.23	210.08	206.42	208.12	202.35	207.63	214.11	212.02	210.26	213.68	206.84	212.47	207.59	212.86	212.46	211.01	212.36	205.56	208.06	209.01	211.9	211.17	209.48	209.57	210.16	214.01	213.21	207.57	213.83	213.66	213.35	211.17	207.67	204.81	209.74	210.6	217.29	207.25	208.06	210.28	209.31	209.42	208.25	206.33	212.96	209.62	206.52	206.15	206.26	205.39
192.93	196.32	199.33	200.17	199.71	199.24	200.3	197.6	196.96	191.87	197.06	198.2	192.45	199.09	197.3	198.14	198.57	197.42	198.74	197.85	198.72	200.25	200.98	198.4	199.72	197.54	201.08	191.73	189.64	203.58	189.16	198.35	194.77	193.63	202.74	194.64	201.62	202.57	200.44	196.43	201.76	198.06	199.25	198.59	200.04	202.49	198.61	195.35	197.5	196.48
209.16	203.55	208.43	211.3	205.12	206.21	210.6	213.03	209.31	211.73	210.03	209.91	208.33	205.2	210.29	215.41	211.49	205.13	208.75	206.73	207.35	211.73	200.31	210.7	208.54	216.44	208.2	213.33	201.72	206.52	210.65	211.77	212.47	211.9	206.05	214.44	206.29	206.16	209.97	210.37	203.98	209.84	206.91	211.22	205.98	212.81	212.93	201.13	206.59	207.4
210.79	209.84	207.43	210.16	210.79	206.35	211.08	202.14	203.47	212.44	205.85	210.19	210.09	206.21	206.77	206.81	214.06	209.16	206.23	209.93	204.33	209.23	211.37	207.53	205.65	208.69	209.38	206.41	204.28	208.02	209.35	209.93	211.06	216.05	211.79	204.34	213.46	209.86	204.49	206.57	208.46	211.94	212.92	206.61	207.79	210.65	198.58	208.03	205.54	203.16
207.15	210.14	213.66	211.01	210.17	211.62	213.57	205.97	206.06	210.98	206.93	214.17	215.3	212.47	210.47	210.12	208.31	217.19	212.73	204.19	207.52	214.36	215.21	210.79	207.55	211.18	209.73	209.87	219.22	209.01	212.29	211.21	211.35	214.25	209.63	209.6	207.17	216.68	212.35	208.04	212.77	215.68	210.8	218.04	215.65	210.36	208.08	215.43	213.76	217.76
216.58	209.19	211.96	205.65	209.64	207.56	207.25	208.57	207.98	206.56	208.8	206.15	209.64	208.65	207.61	212.68	209.07	203.9	212.3	213.3	207.81	207.86	207.75	210.24	208.65	207.53	211.16	208.51	202.75	202.8	209.92	202.48	211.52	212.14	215.16	215.71	212.65	212.75	203.95	214.39	210.05	205.94	203.15	213.8	210.09	214.29	206.06	203.93	208.86	206.13
197.24	204.62	201.82	203.81	204.28	194.95	197	198.94	197.9	201.92	198.57	196.51	198.71	199.79	211.15	203.38	198.67	200.42	202.02	199.78	199.9	202.47	201.31	199.02	196.39	197.82	197.97	194.95	199.65	199.07	203.52	203.82	197.24	196	200.87	198.43	200.01	202.11	193.55	199.63	202.89	191.94	199.98	196.25	196.96	200.48	204.4	197.47	200.9	199.83
204.46	205.75	209.39	214.48	206.81	200.88	209.91	206.34	209.51	201.66	206.64	208.76	203.62	203.13	206.47	208.09	211.9	204.5	212.76	207.78	208.09	208.23	204.21	204.58	206.85	201.47	207.57	207.59	208.34	205.01	204.34	210.79	210.07	203.84	207.69	196.92	209.82	211.71	209.87	210.41	208.55	212.9	208.94	212.48	208.37	207.44	212.47	199.36	201.1	210.51
215.03	217.21	216.13	216.42	216.41	208.52	219.02	219.92	226.59	218.12	216.06	220.89	219.79	222.82	218.32	219.25	219.39	214.92	221.52	221.77	213.73	217.88	217.86	226.94	219.74	214.92	214.52	214.18	215.15	212.23	215.35	216.65	219.81	219.48	219.48	224.08	213.84	219.86	210.31	220.61	227.99	227.91	210.99	216.34	217.58	222.72	216.26	216.42	220.23	217.86
202.94	207.02	204.51	205.42	212.84	210.23	205.72	205.25	206.92	208.57	212.59	208.5	204.01	205.7	209.33	207.3	208.64	205.93	210.43	207.54	211.61	209.87	203.14	211.88	205.53	205.27	204.32	210.24	210.62	203.25	204.02	204.62	206.42	208.84	211.26	205.97	210.82	208.28	207.05	214.85	201.38	209.51	207.7	206.49	206.25	206.32	215.78	208.8	201.95	207.99
200.32	201.62	205.18	202.96	196.98	196.36	206.37	199.29	203.97	201.94	203.6	198.43	202.04	201.55	203.48	199.8	203.53	201.42	199.4	198.22	195.79	198.74	196.1	204.41	203.25	193.21	198.8	197.87	203.58	202.33	197.78	199.18	203.7	203.88	196.24	199.29	198.66	195.21	199.51	202.5	201.04	200.58	200.93	202.11	207.96	200.37	201.52	207.75	196.37	197.07
187.59	199.59	201.48	199.56	207.66	201.55	200.65	197.69	207.27	199.24	199.6	195.01	202.06	203.46	199.91	193.15	205.79	199.72	197.73	193.86	199.52	202.5	204.81	202.38	201.31	200.55	202.99	197.51	200.84	200.13	203.92	202.73	194.21	197.14	193.56	197.18	202.29	199.25	200.72	201.31	193.05	202.34	202.06	201.03	202.87	199.93	205.6	205.3	204.79	201.03
208.78	212.4	211.7	210.29	208.51	204.16	204.56	204.41	217.22	207.29	199.56	208.88	209.3	205.47	204.98	207.53	212.04	206.64	215.09	204.66	210.21	213.36	207.09	212.56	202.98	210.25	207.73	203.61	207.83	207.63	206.71	205.08	203.49	209.39	209.1	212.67	210.08	209.14	207.4	210.39	208.53	207.32	215.43	207.09	207.81	207.86	205.28	213.96	204.69	204.51
197.66	200.5	203.88	201.89	203.2	200.6	205.13	200.96	201.93	201.72	205.56	206.97	205.97	198.64	207.48	204.73	205.2	202.72	206.34	198.57	204.68	200.98	206.43	202.86	205.57	208.46	206.23	200.33	203.5	204.19	207.26	204.58	205.18	201.7	201.81	203.72	198.3	196.3	207.78	198.92	204.12	203.41	200.65	203.26	207.95	209.98	199.89	209.74	206.79	201.73
208.24	201.25	209.58	207.83	207.68	207.75	209.17	204.2	207.65	212.89	203.39	208.5	203.93	208.05	205.61	212.42	202.71	216.06	206.07	207.69	206.43	211.53	209.75	208.78	211.09	207.75	207.46	205.36	209.83	207.69	211.47	203.95	205.76	205.95	213.58	209.58	208.6	206.15	207.19	206.57	203.84	208.48	204.25	202.77	210.87	211.85	208.53	206.99	203.82	204.34
207.98	213.82	204.69	208.92	217.87	198.46	204.29	206.08	209.63	207.03	209.13	211.73	217.29	208.88	206.3	203.96	204.3	204.57	210.75	209.75	207.99	206.97	214.95	208.78	207.95	213.37	207.06	212.82	203.81	205.55	211.57	204.28	209.15	203.58	205.64	203.99	213.09	215.94	210.72	215.77	207.64	209.6	207.51	211.74	203.17	211.81	208.44	210.12	203.74	204.65
215.28	205.02	215.81	206.18	206.23	212.73	211.33	205.06	203.57	211.79	204.76	210.75	207.41	209.82	209.92	209.14	207.48	206.99	210.24	211.71	213.03	208.5	209.23	209.79	211.01	215.75	208.73	206.52	215.78	207.45	200.81	213.03	212.76	209.48	205.71	207.45	213.78	207.56	206.84	205.23	210.38	216.47	213.13	210.77	210.28	210.37	208.97	205.15	209.64	212.4
217.72	213.5	216.83	212.64	206.96	220.14	212.86	213.51	212.59	215.18	213.5	210.53	214.19	218.2	213.25	211.01	215.1	219.48	212.37	207.69	219.08	209.41	214.64	220.26	209.8	211.04	213.98	207.77	210.69	209.95	212.33	215.23	214.34	211.08	220.44	215.25	218.22	208.28	216.62	210.56	214.31	210.72	212.55	213.03	214.1	209.08	217.46	216.46	213.25	207.51
208.06	206.2	201.64	208.14	200.66	208.23	207.48	209.04	209.64	203.24	205.76	203.73	218.14	203.12	203.92	207.61	212.93	205.73	207.9	204.62	208.72	199.02	209.97	213.66	208.07	207.14	205.57	205.72	201.86	207.56	207.51	212.13	204.42	217.31	210.78	208.63	208.5	206.19	209.81	205.63	211.6	206.44	209.55	202.36	212.88	208.22	210.77	211	210.46	206.26
207.38	206.33	206.46	206.59	207.23	204.68	209.64	211.95	205.88	206.05	208.6	206.29	205.25	198.3	209.79	207.02	207.32	216.45	203.9	212.6	210.22	208.69	210.48	207.24	209.14	213.29	206.63	211.5	209.79	208.34	205.13	205.02	210.9	208.78	209.92	207.95	205.17	210.14	211.77	210.92	211.61	208.07	215.15	205.9	207.1	206.1	213.21	204.51	209.88	210.72
200.98	200.8	207.17	202.68	210.51	199.14	207.46	204.3	206.36	208.98	194.15	206.12	196.66	202.96	205.56	201.13	196.78	202.86	199.12	203.46	197.65	200.77	199.2	199.95	205.01	204.44	200.96	206.58	203.96	202.55	197.84	203.87	200.62	208.01	200.01	203.1	201.14	211.64	201.12	202.86	202.68	204.07	200.45	204.12	200.93	202.87	203.77	204.33	206.02	203.55
209.02	196.27	201.99	211.65	209.19	203.17	205.06	205.04	201.01	205.01	202.71	200.27	205.59	207.64	199.39	202.87	202.49	211.85	207.34	206.35	206.51	197.46	202.94	205.06	205.65	204.17	201.8	205.14	202.24	206.1	209	210.9	207.62	207.95	207.07	206.64	210.15	210.42	198.34	199.75	202.45	205.81	207.45	207.01	201.81	202.6	200.58	209.55	201.93	204.95
207	202.61	212.11	209.12	208.04	209.15	200.57	207.18	208.89	204.87	203.43	208.96	206.73	210.3	212.1	212.25	202.9	203.15	207.16	208.6	211.38	211.73	203.77	210.48	213.18	204.91	199.52	208.42	209.37	210.69	204.99	213.58	206.93	210.19	206.01	203.38	197.19	200.73	208.91	213.13	210.3	205.98	205.57	203.78	207.54	210.15	214.99	210.59	203.42	209.49
209.91	205.02	210.39	211.93	215.53	206.86	211.21	207.28	209.18	205.43	208.68	211.61	204.25	210.13	207.12	210.47	206.23	202.36	210	212.73	211.1	204.94	209.53	201.48	208.02	209.45	206.81	207.47	209.67	208.44	209.27	202.64	210.81	205.69	203.72	210.09	210.55	210.32	203.75	207.74	205.49	203.28	206.68	208.52	208.62	209.64	204.94	205.24	203.95	210.52
204.47	206.68	212.7	209.92	204	201.95	207.46	211.24	198.28	205.79	213.48	206.19	205.19	211.19	201.56	218.03	208.22	205.1	206.28	212.63	207.53	207.19	209.07	210.17	209.37	204.33	211.86	211.53	207.71	212.49	203.49	211.15	210.61	205.69	208.82	209.93	211.88	203.67	208.26	203.41	209.18	210.22	204.39	203.46	209.9	208.48	208.47	210.06	203.89	207.82
212.73	213.46	217.92	207.75	205.55	211.95	211.62	213.8	211.75	209.29	212.79	211.93	211.18	214.68	210.35	203.86	218.65	207.5	211.6	212.21	215.23	212.49	206.83	208.27	211.55	208.51	212.41	212.84	221.26	214.53	212.01	214.48	212.42	212.7	205.7	206.05	212.55	213.58	215.39	209.21	207.38	207.11	207.68	214.34	213.96	219.98	209.09	206.9	209.42	212.22
207.14	212.11	215.84	221.17	209.74	204.05	217.6	214.31	213.91	209.32	211.2	212.61	213.57	210.03	210.31	217.46	207.72	218.26	210.07	213.02	216.43	218.37	206.59	214.6	210.1	206.84	205.83	213.85	216.64	216.56	209.17	214.65	207.53	209.85	207.78	208.18	210.42	202.17	205.26	202.26	209.02	212.03	206.86	210.17	211.36	210.71	211.22	203.77	207.9	216.3
204.53	208.82	205.66	212.99	210.53	205.89	201.35	202.19	205.2	201.5	209.64	210.28	206.19	204.93	211.86	205.93	201.31	204.02	208.84	201.96	208.49	210.03	202.23	204.12	212.62	203.05	204.44	202.22	202.08	202.54	207.77	204.75	205.3	205.9	205.38	203.67	202.63	209.38	199.78	206.75	205.86	200.88	203.07	204.12	208.53	211.62	209.49	201.17	206.6	201.12
209.94	210.82	211.02	211.4	206.39	213.53	208.94	199.78	203.79	211.09	209.15	216.53	215.73	209.67	208.31	213.74	214.64	211.1	213.8	213.65	203.81	210.12	213.23	209.75	212.92	215.76	214.77	210.21	213.05	211.09	208.5	216.19	211.11	210	218.8	210.31	213.99	209.39	212.37	210.33	207.74	215.21	214.05	210.58	210.76	209.21	212.67	208.25	208.08	209.16
206.69	202.41	206.42	215.87	202.58	212.55	211.7	201.9	210.18	208.04	210.59	208.84	205	210.4	205.49	205.76	205.64	204.03	211.26	209.34	205.06	204.3	203.7	211.9	202.42	205.6	211.34	207.92	210.23	206.66	210.69	208.91	208.53	216.75	204.24	205.97	208.36	206.35	206.55	202.85	201.71	204.2	202.3	210.76	210.73	203.64	207.98	208.81	202.12	205.25
210.45	203.64	211.16	209.17	202.44	212.68	205.32	211.62	209.61	206.77	207.64	208.97	212.56	211.22	205.9	207.1	208.99	211.06	212.14	209.06	206.84	209.34	205.26	210.23	213.53	208.64	202.9	205.42	208.67	212.75	211.31	213.45	211.21	209.62	209.35	210.51	212.35	200.58	207.46	202.72	211.24	207.48	202.3	211.56	211.4	209.77	205.15	212.6	208.69	209.79
202.66	208.76	207.35	205.37	209.03	210.29	215.62	214.32	202.1	215.91	209.08	211.15	206	207.66	204.46	202.49	205.25	208.36	208.61	206.7	206.74	202.74	198.96	210.2	207.24	208.37	205.51	214.32	202.26	212.02	209.4	211.14	207.92	209.4	204.46	204.43	198.7	201.99	202.94	206.58	207.88	209.26	203.23	206.58	209.67	206.6	202.19	205.24	203.08	208.62
200.96	205.3	200.6	202.01	209.85	199.02	201.71	204.55	197.9	211.52	202.15	203.18	209.15	211.94	209.97	203.39	198.02	202.68	205.79	207.14	198.58	203.15	204.45	200.79	207.1	212.89	208.43	209.09	204.12	204.59	207.77	205.89	198.52	205.24	204.05	200.99	210.34	202.44	201.86	216.01	209.58	201.82	205.29	202.42	210.45	203.66	202.05	206	203.52	215.42
197.15	200.88	196.35	196.76	202.52	198.45	201.05	196.76	195.66	198.58	198.09	199.4	198.59	205.22	202.48	202.34	198.89	205.26	197.75	198.17	202.73	202.61	203.31	200.85	203.06	201.14	205.18	191.91	202.18	202.55	198.01	202.32	189.92	203.92	197.2	195.7	200.15	190.34	196.4	196.8	204.82	206.76	207.99	196.55	203.07	199.38	202.12	212.69	198.57	204.06
208.42	211.22	207.55	206.66	211.07	208	210.44	209.8	215.66	215.27	215.1	206.84	212.98	206.48	213.02	208.55	212.97	208.81	214.68	209.43	212.67	208.13	216.13	213.96	211.14	210.02	218.01	210.26	201.73	209.72	209.85	210.22	217.57	215	206.89	213.46	211.96	210.79	210.09	214.7	210.03	212.26	211.85	214.38	207.44	212.55	210	217.98	209.46	212.1
210.17	210.38	206.71	200.57	209.36	212.09	203.28	205.05	203.87	209.56	208.56	206.54	207.03	206.82	205.88	207.6	206.36	210.02	208.17	211.23	211.01	208.86	209.35	209.6	204.35	214.02	202.19	205.21	208.37	206.57	204.92	201.73	207.04	196.88	210.64	204.89	213.7	207.5	201.54	207.21	203.78	206.07	209.72	203.4	208.56	207.98	208.74	205.87	212.16	206.7
203.45	210.21	210.44	211.62	207.96	201.99	207.4	198.32	205.58	201.72	206.25	205.91	212.92	204.23	203.94	205.45	205.23	208.18	204.73	206.32	199.44	201.69	204.57	206.03	206.76	204.64	209.82	203.78	201.42	207.87	202.15	210.09	201.05	208.99	203.19	205.81	206.33	203.56	208.76	205.34	205.97	207.47	200.65	206.04	204.6	207.02	204.84	209.2	204.02	205.64
195.79	200.85	203.42	203.5	207.03	206.62	203.3	199.64	202.7	200.47	199.78	198.34	194.56	198.53	204.8	201.23	202.28	203.11	210.24	206.5	204.96	199.37	200.12	199.55	207.07	199.55	206.25	201.02	206.34	205.34	200.98	209.25	208.45	199.31	198.02	197.37	204	198.56	199.48	203.12	202.1	199.15	199.38	202.9	206.42	206.33	203.39	199	198.49	193.93
203.85	201.77	209.84	212.23	204.43	201.57	201.98	206.42	199.59	212.29	202.58	203.02	201.39	209.22	201.88	200.62	207.32	210.84	206.86	203.84	204.84	212.09	204.67	204.11	204.04	211.03	207.17	205.58	213.8	205.16	207.61	201.32	197.95	207.36	205.64	206.73	212.81	204.76	211.18	197.04	202.42	210.62	202.08	204.72	203.36	205.66	204.48	205.75	207.52	209.57
212.85	218.08	212.4	218.16	216.45	212.19	210.86	212.07	216.11	208.07	207.63	205.25	210.29	210.29	217.65	214.02	209.61	213.89	207.18	214.39	213.05	216.78	212.89	212.52	215.37	213.46	211.48	218.66	214.96	209.33	212.84	208.18	213.93	207.21	212.86	214.26	215.63	212.61	210.81	218.37	210.65	211.38	208.34	216.03	213.42	214.76	208.56	212.63	208.95	213.12
215.49	208.1	206.71	200.96	211.43	201.65	202.87	212.21	209.54	210.84	212.89	208.27	215.36	210.83	211.89	210.34	208.44	210.21	212.13	212.09	206.51	206.36	202.54	211.36	212.91	205.22	212.16	209.92	211.01	209.5	217.26	208.26	201.39	212.33	207.39	214.52	208.68	210.21	212.53	201.91	209.11	216.06	210.77	210.98	212.83	209.45	211.91	208.19	205.07	209.55
204.62	209.7	210.2	209.47	208.55	203.88	209.13	200.84	205.8	210.96	207	204.87	212.96	209.61	210.19	208.46	211.03	216.66	206.42	208.18	207.5	207.48	205.77	212.85	211.17	209.09	208.21	212.01	208.05	211.77	210.58	211.32	208.74	207.31	209.54	216.53	211.33	214.94	209.18	203.94	209.91	212.43	211.32	209.08	208.4	210.57	202.69	211.24	214.89	212.13
203.42	201.3	205.04	193.2	203.02	199.85	195.56	198.16	199.48	199.44	195.93	202.21	195.9	191.01	196.65	193.86	197.69	199.68	198.7	200.09	195.64	199.53	204.67	195.59	197.6	195.89	200.61	197.05	197.51	199.45	199.1	201.08	200.76	199.03	197.34	198.91	203.45	202.83	196.19	196.81	199.32	198.53	196.79	205.95	197.44	205.41	198.02	203.48	203.44	206.76
201.63	203.82	205.99	203.48	201.37	208.61	200.87	203.46	204.4	200.58	202.67	205.77	210.67	196.86	200.05	204.39	207.1	207.71	209.42	205.57	200.43	208.11	199.19	203.85	201.88	204.76	204.16	202.91	206.88	202.27	206.9	210.93	206.76	205.29	208.28	199.64	206.85	203.47	202.93	203.15	203.03	201.02	207.4	204.94	204.67	202.36	204.69	205.9	202.79	206.53
194.91	198.25	198.88	192.75	198.06	191.51	198.37	199.75	194.01	199.08	195.47	200.52	194.6	194.69	198.43	196	201.09	195.71	196.9	199.9	196.07	196.25	187.98	195.3	190.61	197.23	191.99	197.33	192.76	202.23	196.84	186.57	194.48	193.44	194.28	187.73	195.95	196.37	197.58	195.18	200.22	199.41	198.22	184.25	196.21	193.62	194.88	193.85	197.36	193.49
194.77	192.63	201.01	196.28	196.09	195.31	197.28	195.59	192.33	192.97	190.01	190.03	195.12	201.03	188.91	197.07	191.9	195.77	191.36	193.76	195.67	191.85	192.98	193.74	189.89	191.76	192.43	197.69	199.85	193.68	195.62	197.99	193.94	186.69	187.43	194.65	192.84	196.63	195.35	186.08	194.02	192.51	200.73	196.39	189.06	188.94	190.52	194.11	199.22	193.06
216.53	216.8	217.72	211.85	215.1	215.98	227.17	218.02	221.02	216.51	217.64	217.79	220.13	206.81	221.22	215.26	213.13	213.74	216.59	220.21	219.81	223.16	212.03	216.61	221.12	208.77	219.95	211.72	219.25	215.93	216.11	215.49	220.05	215.7	218.1	220.9	212.69	218.64	216.55	223.02	214.66	214.67	223.39	214.43	219.47	225.05	212.17	213.56	212.09	218.67
207.05	207.77	215.3	216.74	208.3	208.08	213.56	201.96	208.09	208.33	216.33	209.14	213.49	210.5	206.53	212.34	210.4	211.81	212.27	211.98	211.52	204.95	202.9	202.24	209.09	204.39	203.03	209.16	206.34	205.78	203.51	212.73	208.89	205.11	214.41	202.76	207.26	208.06	205.15	216.07	212.92	204.72	210.01	212.66	204.91	215.33	207.54	204.12	209.13	207.21
212.59	214.63	219.42	217.8	215.18	213.69	210.17	216.5	218.64	217.28	220.32	216.02	217.47	216.67	218.75	218.85	220.82	221.18	217.6	218.04	220.83	224.73	216.03	220.76	222.63	218.92	216.77	209.45	224.71	213.48	222.15	215.72	222.92	216.29	218.86	211.85	215.5	221.29	219.09	215.5	212.92	222.12	221.21	215.96	220.95	218.82	218.1	217.6	214.19	217.41
199.13	198.84	201.34	206.98	207.85	201.59	198.81	212.28	207.28	199.29	202.68	204.55	204.39	209.6	202.83	204.96	203.98	204.68	206.53	203.47	200.37	208.58	205.47	202.82	209.28	203.07	205.14	202.16	199.09	199.81	206.55	205.34	204.49	200.49	205.29	201.61	206.91	208.59	200.43	201.75	208.18	203.34	204.52	205.83	202.09	209.76	206.24	199.94	194.94	203.43
220.71	208.92	217.18	214.68	216.12	216.83	211.57	209.81	210.64	210.97	214.8	219.88	212.31	215.04	217.31	214.35	210.71	206.3	214.68	217.11	211.88	215	213.18	212.35	216.74	209.42	213.08	214.11	212.48	209.61	207.33	213.76	212.5	212.89	214.69	216.51	214.2	217.04	203.02	214.94	219.58	214.6	214.12	214.05	209.58	206.92	212.16	207.46	209.9	209.33
209.84	208.31	201.27	206.54	206	212.9	204.82	206.97	204.18	209.62	201.32	206	202.55	202	206.01	205.29	200.83	211.1	211.5	207.9	200.56	204.09	207.38	205.86	207.63	211.48	205.51	202.73	210.09	201.95	204.18	209.17	203.93	202.07	204.95	200.16	203.87	202.74	209.13	205.19	211.38	202.33	203.28	211.52	203.08	205	206.12	201.85	201.43	206.74
206.77	205.06	200.89	203.58	201.5	200.66	202.58	204.86	210.53	212.04	206.09	204.31	202.43	205.15	197.84	204.56	199.14	201.22	201.74	201.75	202.94	202.35	202.58	204.86	204.67	205.29	208.49	203.37	202.19	202.91	208.11	198.86	200.85	207.72	206.14	197.52	203.71	200.62	207.25	204.83	202.22	200.94	205.8	200.41	206.25	199.16	205.48	198.97	201.33	202.9
211.49	207.52	209.53	211.58	209.17	203.29	204.11	199.94	210.24	213.27	212.49	203.72	213.83	207.96	209.87	204.57	205.94	209.32	202.33	205.46	214.11	210.79	205.29	207.7	214.56	213.91	206.34	209.4	206.18	209.25	212.27	211.73	213.27	208.23	204.53	211.02	201.28	206.68	203.31	210.72	211.89	211.25	203.98	203.72	214.88	209.02	211.19	212.95	209.97	211.57
198.14	206.62	198.99	202.15	202.3	201.54	198.03	194.42	194.07	201.7	207.66	199.82	201.17	191.91	196.96	209.18	201.01	204.52	198.43	196.99	199.53	204.71	203.28	196.29	199.92	198.15	200.25	200.49	195.51	190.89	196.55	203.01	203.24	198.08	199.67	198.31	196.55	203.15	201.87	202.26	193.89	197.57	202.42	204.25	205.5	205.71	195.45	195.3	193.67	200.85
215.48	221	211.31	208.91	214.24	214.23	213.83	212.19	208.48	213.45	209.36	215.96	213.39	210.65	211.3	212.69	211.57	212.66	211.08	211.96	209.41	218.14	209.44	219.35	216.52	208.66	217.15	216.84	212.12	209.6	215.13	214.09	215.78	212.39	213.65	214.35	212.31	215.73	209.39	203.56	211.79	213.95	214.43	213.29	211.49	212.46	211.02	215.56	221.16	216.91
[truncated: 150 more columns]
