# Supplementary material for: Genetic dissection of main and epistatic effects of QTL based on augmented triple test cross design
Source: PLoS One. 2017 Dec 14;12(12):e0189054. doi: 10.1371/journal.pone.0189054 (PMC5730204; doi:10.1371/journal.pone.0189054)
Supplement: S6 Supporting Information — (ZIP) [file pone.0189054.s006.zip › z1_100_0.5_10.csv]

211.4	213.68	212.83	211.72	213.47	211.72	211.33	211.08	209.92	214.24	214.73	211.25	212.04	213.37	211.34	212.29	213.53	213.88	211.79	209.41	214.29	212.49	211.35	211.29	213.64	212.48	213.14	209.76	211.22	212.88	211.6	209.85	209.57	212.34	211.98	214.37	210.76	211.31	212	211.07	211.59	212.35	212.31	210.5	211.15	211.2	209.98	212.45	212.01	211.02
203.7	205.76	205.9	204.91	205.45	203.97	205.38	204.45	206.22	206.04	205.7	204.6	207.46	205.6	202.27	206.29	207.93	206.57	205.45	207.5	206.65	204.82	205.34	206.65	206.83	206.57	206.11	205.35	205.78	205.29	203.46	205.62	205.67	205.59	205.86	205.04	206.86	203.71	207.1	206.47	204.69	204.18	208.36	206.56	207.19	204.21	203.38	205.73	205.89	206.12
209.13	206.73	207.92	206.39	208.75	207.82	208.03	206.85	206.66	207.47	208.51	208.16	206.14	207.74	208.91	207.42	205.37	206.72	206.8	207.55	208.4	205.69	209.47	208.46	208.52	207.31	207.66	208.01	210.75	206.57	206.13	206.66	207.4	209.73	209.75	207.72	205.64	207.96	206.97	208.82	209.92	207.06	209.01	205.03	209.36	208.39	208.45	205.67	209.71	208.65
201.37	198.17	199.41	199.37	199.46	198.86	199.99	199.24	197.96	199.05	201.84	197.26	199.43	199.79	198.77	202.05	199.59	198.43	200.15	200.32	199.98	199.16	198.6	198.5	200.03	198.94	201.52	197.96	199.02	199.58	198.14	200.74	199.43	200.49	199.68	199.41	198.36	199.18	200.34	197.08	197.53	199.77	202.06	198.43	201.42	199.8	198.91	197.3	199.36	202.5
198.31	198.06	197.83	199.05	200.18	199	196.54	197.26	198.48	200.55	197.63	198.52	199.15	197.57	196.88	196.96	197.75	198.8	197.59	199.36	198.02	197.58	196.76	197.44	196.45	197.82	199.49	197.96	197.04	197.13	199.27	200.87	198.4	198.74	197.33	196.15	196.5	196.16	197.92	198.82	197.01	198.63	196.79	198.1	200.57	198.51	198.4	196.98	197.03	195.47
206.1	207.39	206.29	207.47	208.46	207.67	207.71	206.88	208.85	207.69	208.73	207.12	208.99	208.59	209.5	206.79	209.44	209.63	208.49	207.92	206.92	206.83	208.83	207.42	207.08	209.34	206.68	209.73	207.56	208.06	207.98	209.66	208.13	209.56	207.01	204.69	208.37	207.67	206.46	208.06	206.73	208.18	206.62	208.13	208.12	208.67	208.62	207.18	209.04	208.35
211.96	211.39	212.96	210.36	211.88	210.67	213.26	213.43	210.11	211.94	210.57	212.45	211.41	211.89	212.39	212.68	210.91	211.88	212.16	213.55	212.91	211.21	211.66	211.11	209.51	211.93	210.09	208.3	210.34	211.4	212.15	211.71	212.49	210.27	210.84	210.5	211.36	210.37	213.34	212.61	211.31	210.19	209.66	209.8	211.11	211.26	210.79	210.74	211.04	212.18
201.9	202.65	202.85	202.68	203.07	203.58	201.37	201.84	203.83	203.82	203.95	202.02	202.44	203.67	204.07	203.02	202.48	199.44	203.97	203.54	203.49	205.42	202.66	200.62	202.48	204.26	203.69	202.65	205.13	204.15	202.73	203.56	203.79	203	203.34	203.78	202.65	203.04	204.67	202.3	202.04	203.91	203.82	203.37	205.39	203.04	201.77	204.39	203.25	203.64
210.68	209.47	208.11	210.49	207.82	209.35	207.37	206.8	209.07	206.7	209.02	206.65	210.4	209.51	208.77	208.15	207.8	207.87	209.51	207.89	208.24	208.62	207.96	206.01	208.28	207.34	210.13	209.77	209.69	206.48	209.77	206.58	207.36	207.36	207.36	206.76	207.67	206.64	207.88	207.33	207.91	207.24	207.5	207.2	204.72	207.28	208.6	207.84	208.08	207.7
207.04	205.42	201.14	204.96	203.3	204.06	204.49	205.23	204.19	202.08	204.69	202.59	204	203.85	203.85	201.9	203.47	203.26	203.96	205.47	201.86	206.77	204.38	201.61	202.84	205.27	205.59	203.16	204.34	202.86	202.93	204.13	205.13	204.23	204.41	203.6	205.26	204.41	204.41	202.8	201.63	201.4	202.47	204.57	203.74	203.7	204.44	205.42	201.8	204.54
201.93	202.59	203.12	203.39	204.54	203.04	204.72	204.87	205.7	203.4	203.63	204.34	204.19	205.02	201.07	203.23	204.1	204.12	203.82	205.48	203.72	206.14	204.05	203.94	204.77	205.65	204.65	204.26	204.99	203.6	202.19	204.49	205.63	202.84	202.62	204.64	205.07	202.31	203.93	203.36	204.63	206.01	202.25	204.92	204.57	206.32	205.5	206.06	202.14	202.21
205.02	205.07	201.45	205.95	200.79	204.42	203.75	204.51	203.88	203.69	203.95	203.87	203.19	202.16	201.73	201.93	205.65	203.23	200.71	201.73	203.86	201.28	203.89	205.14	202.08	204.91	202.25	204.36	203.32	204.9	204.52	204.45	204.28	204.93	201.25	205.65	203.56	204.09	203.08	200.62	200.71	204	202.04	204.53	204.13	203.62	204.01	202.76	204.11	204.37
215.76	215.84	217.2	216.4	218.17	217.02	217.44	218.69	218.24	216.96	219.06	218.82	218.95	217.72	217.12	216.87	215.98	216.38	216.04	217.54	217.6	218	217.86	218	218.44	217.15	219.27	217.78	216.2	216.15	217.13	217.52	217.08	216.92	218.32	218.25	217.55	217.17	217.28	218.8	219.27	216.45	218.08	218.32	218.07	219.22	217.82	220.7	218.17	218.07
210.96	210.15	211.09	209.62	213.65	215.5	214	210.55	211.27	210.62	211.7	211.24	212.11	210.56	210.66	211.44	214.28	209.88	209.97	213.73	212.54	210.59	212.24	212.91	212.73	213.75	210.84	213.05	213.07	216.49	213.45	211.5	212.56	211.12	212.56	211.51	212.65	211.61	212.36	210.74	212.34	213.71	212.17	210.62	211.53	212.95	210.9	211.52	210.24	212.62
200.85	201.8	204.32	201.39	201.76	202.88	203.74	201.81	201.2	203.03	201.38	203.44	202.52	201.2	203.57	203.56	204.71	201.47	203.48	202.03	202.6	202.14	202.37	204.1	201.54	203.51	203.12	203.56	201.61	200.82	201.89	204.42	203.07	203.2	200.92	202.76	202.5	203.14	202.3	201.63	203.29	201.98	200.8	203.35	201.67	202.54	204.23	200.55	203.4	201.97
204.05	208.2	206.5	206.9	206.41	206.51	207.84	207.93	205.7	205.81	208.12	206.24	205.24	207.31	205.64	206.01	204.78	207.13	206.28	205.41	206.71	208.77	204.93	210.05	204.78	205.37	207.14	207.89	205.46	206.93	207.8	206.63	206.57	207.15	205.74	206.03	206.12	207.08	205.75	205.55	205.9	206.95	204.32	204.7	208.39	206.64	206.16	204.9	207.83	207.31
207.23	206.11	206.77	206.81	207.48	208.83	205.9	209.06	207.06	204.92	209.12	207.72	208.26	205.79	206.7	206.43	209.35	208.18	208.61	208.69	208.25	205.77	207.16	207.47	208.63	206.8	208.06	208.25	209.16	208.22	207.86	207.71	207.19	207.52	206.36	208.14	207.9	205.78	207.51	207.2	205.59	210.03	208.76	206.2	205.96	208.98	206.59	208.07	207.46	208.04
207.61	207.89	209.43	207.97	207.3	208.85	207.17	208.37	209.88	207.03	208.17	209.7	208.27	210.05	207.2	210.81	206.33	207.77	206.5	211.26	210.71	210.65	209	209.61	207.93	207.27	209.38	210.33	209.82	206.75	208.59	207.33	209.77	208.84	209.34	210.04	210.26	207.89	207.53	209.16	206.56	209.31	208.18	207.92	211.94	207.74	209.24	209.26	210.04	209.54
194.85	195.2	195.59	197.14	196.43	196.01	194.87	194.69	194.05	195.5	194.58	196.16	196.4	196.87	195.77	194.98	196.89	194.22	195.01	195.95	195.39	192.99	197.28	194.22	193.94	196.21	194.84	195.59	195.68	195.29	197.54	194.39	194.48	195.54	194.82	196.35	197.35	195.13	195.18	196.84	195.81	191.62	194.36	195.87	195.98	193.09	193.89	193.24	195.47	194.98
207.49	207.03	209.08	208.08	209.39	208.34	209.89	207.67	209.24	210.03	210.37	205.92	208.61	210.79	208.44	208.38	208.21	204.89	208.35	209.48	209.88	206.62	208.28	209.31	210.49	206.91	208.18	209.05	209.42	211.02	208.42	208.98	208.1	211.32	207.32	208.02	208.97	209.79	207.44	208.22	207.27	208.28	210	208.96	208.37	209.83	209.19	208.29	209.62	208.05
202.61	205.16	204.17	203.39	205.83	204.51	206.34	205.73	207.34	203.91	204.97	202.9	202.7	205.34	204	203.92	205.72	203.92	204.41	205.53	201.65	204.09	205.31	206.06	205.45	203.96	203.1	202.98	206.14	203.76	206.14	203.84	203.96	206.18	203.95	205.33	203.98	203.49	203.89	206.33	205.04	204.07	204.3	203.34	202.99	203.95	204.33	203.46	203.63	203.64
206.84	207.1	207.48	208.91	207.47	207.78	206.26	207.01	208.37	207.66	209.57	207.71	206.85	206.74	206.88	208.7	206.22	207.56	209	205.29	209.46	208.49	207.13	207.81	209.77	207.7	205.96	208.87	208.95	208.6	205.9	207.94	208.07	206.05	208.32	211.3	209.09	207.58	206.44	207.08	205.3	208.16	209.33	208.44	207.81	208.4	207.11	207.3	207.31	207.41
201.27	202.42	202.29	202.27	202.97	203.5	202.38	202.75	201.57	203.23	204.12	202.47	201.51	204.28	200.82	203.34	203.11	204.57	203.42	203.64	202.2	206.33	204.49	202.47	203.01	204.74	203.58	204.33	205.22	204.66	202.96	206.34	204.05	205.62	204.47	202.45	203.28	203.68	203.84	201.04	204.76	202.14	201.79	204.13	202.9	202.74	202.75	204.05	203.63	201.52
218.07	218.44	216.6	218.01	218.1	217.93	214.45	217.89	216.82	217.06	218.95	218.51	219.31	218.34	219.9	216.6	218.23	217.36	217	219.51	218.71	217.56	219.02	216.26	219.07	219.34	218.35	217.2	218.85	217.42	218.86	219.41	217.17	217.94	219.22	219.63	216.72	216.85	215.58	216.59	215.5	216.85	219.37	217.3	219.04	218.48	216.98	217.59	218.63	217.93
204.56	204.07	203.38	204.94	202.61	203.46	203.73	204.59	202.91	204.18	201.09	203.2	205.71	203.26	202.45	204.88	204.96	202.94	202.6	203.76	203.74	203.18	202.79	207.51	202.5	202.67	204.12	202.21	201.78	202.27	203.38	203.53	204.33	203.47	203.94	204.92	203.94	204.49	202.64	203.57	204.65	206.59	205.4	205.17	204.97	203.87	200.33	204.06	203.22	204.03
202.73	202.89	203.96	202.73	201.19	203.13	202.69	203.37	202.92	203.64	200.93	203.73	204.65	204.98	204.93	203.04	202.5	203.41	202.4	202.34	202.66	205.31	203.12	203.09	206.47	202.65	203.66	203.5	204.28	204.05	205.01	201.8	205.31	204.33	202.96	203.15	200.61	203.85	203.83	203.39	203.52	202.74	203.24	205.59	203.15	204.6	204.13	202.01	203.9	202.9
206.87	207.88	208.81	206.98	206.02	209.07	208.17	208.91	207.63	207.31	209.24	206.88	207.59	207.97	208.49	206.34	208.35	208.28	208.91	208.93	207.19	207.4	209.3	206.79	206.14	208.22	207.04	207.09	207.4	208.18	208.22	208.63	208.43	207.98	206.97	206.53	204.45	208.15	208.62	207.01	208.7	206.69	208.45	210.31	207.58	210.17	208.01	208.14	210.76	209.02
201.2	199.14	200.72	199.41	200.02	198.06	201.15	200.44	199.55	200.85	198.05	197.98	199.77	199.78	200.84	200.26	200.92	201.06	201.31	199.63	199.66	200.7	202.14	201.86	198.64	200.68	199.33	197.76	200.67	199.71	198.69	199.85	200.66	201.03	200.91	202.79	201.18	200.67	199.79	200.71	201.46	200.45	201.28	199.37	199.24	201.11	199.88	198.4	198.76	200.88
209.45	210.28	209.12	210.35	212.18	208.45	207.07	211.46	209.05	209.65	208.73	209.28	211.43	210	207.75	211.28	209.9	208	207.61	207.44	210.75	208.75	209.93	209.29	212.85	207.71	208.22	208.97	209.64	210.63	210.3	208.67	210.02	210.47	210.13	209.16	210.19	208.59	210.37	211.26	209.34	209.61	209.45	210.08	210.32	208.49	210.98	209.98	207.91	208.73
209.37	208	211	208.58	209.76	208.5	207.71	207.31	209.01	209.97	209	208.75	209.72	208.82	208.13	209.62	209.93	209.06	208.56	207.32	208.49	208.56	213.07	210.29	209.48	207.62	207.85	208.29	208.87	209.07	210.17	206.74	208.29	209.85	210.63	207.91	208.19	210.55	209.1	208.16	209.32	208.23	207.01	211.28	206.78	208.38	209.61	207.63	206.39	209.08
204.42	201.79	202.59	204.85	203.6	204.29	202.87	204.3	202.51	199.78	204.67	203.52	203.41	204.61	202.13	204.64	204.9	202.75	202.83	203.35	203.17	202.59	203.4	203.85	203.18	204.07	205.27	203.17	202.79	202.53	201.82	204.22	202.96	204.68	204.62	202.8	204.67	204.58	204.41	205.11	204.03	205.06	202.05	204.2	202.7	203.68	204.98	202.05	202.94	203.45
202.25	201.73	204.47	202.03	202.03	204.52	205.22	202.26	203.68	203.83	202.7	205.21	202.01	203.03	202.06	205.45	201.67	203.35	204.92	203.56	203.63	203.92	204.86	202.51	202.55	205.17	202.74	202.6	202.14	202.89	203.08	203.78	202.52	204.91	202.2	204.53	206.33	203.13	203.14	201.94	203.55	203.74	202.81	202.94	203.55	203.41	204.66	201.93	203.23	203.36
206.73	206.67	205.34	204.46	207.19	207.47	205.1	205.43	204.7	206.14	205.56	206.56	205	205.58	204.61	206.6	204.77	204.39	206.67	206.14	208.92	206	204.31	205.37	207.19	205.14	208.1	205.8	207.02	205.67	209.6	206.71	207.27	205.81	205.64	206.45	206.38	206.2	205.45	207.38	206	207.03	203.61	206.26	206.67	208.02	207.44	207.6	207.05	205.92
210.14	209.44	207.28	210.4	207.89	207.77	207.65	207.95	207.47	208.76	208.71	212.18	206.16	207.56	206.74	206.62	209.31	207.26	206.25	206.58	207.99	210.78	207.45	209.7	208.39	206.39	207.57	208.23	212.36	208.26	205.82	205.25	207.67	208.43	209.21	208.38	207.07	207.73	208.14	206.07	208.52	209.41	207.75	207.19	208.24	210.44	205.46	208.43	208.5	206.39
196.37	195.34	193.89	196.16	195.17	196.12	196.32	198.07	194.68	193.83	196.21	195.2	195.92	193.16	194.8	194.36	192.76	196.58	194.28	196.26	197.77	195.57	193.79	194.47	195.43	196.3	195.32	193.53	193.43	196.46	196.25	197.85	193.47	196.92	193.63	195.67	194.88	193.95	194.08	196.74	196.12	194.58	193.31	193.25	195.01	197.5	196.4	195.33	195.07	195.96
203.88	206.03	203.77	204.94	203.11	203.81	203.6	205.42	205.46	203.93	203.45	204.39	206.32	204.86	205.81	204.02	206.28	204.69	206.61	205.57	207.19	203.58	205.44	205.15	205.3	204.64	204.68	206.59	206.44	205.68	205.43	203.79	205.14	204.31	204.05	205.21	204.66	207.16	206.29	203.69	204.68	205.41	202.84	203.83	203.58	202.46	203.26	204.29	203.53	205.1
204.36	202.82	199.9	203.02	202.94	204.13	201.59	202.01	202.96	203.46	204.46	202.56	203.72	199.38	203.43	202.93	202.81	204.5	201.26	201.69	201.65	203.24	203.41	201.76	202.5	201.8	202.01	202.52	200.94	201.59	202.49	200.68	203.84	203.17	204.71	203.5	204.65	202.51	201.32	201.49	203.15	201.98	201.31	202.75	201.16	201.64	201.17	203.17	200.8	201.63
201.39	202.41	203.49	202.8	204.31	203.14	202.16	202.09	201.92	203.28	205.14	203.03	203.67	204.64	203.59	201.67	201.14	203.05	203.26	202.52	204.99	203.91	203.1	203.41	203.04	202.5	201.31	203.06	203.61	201.44	201.38	201.66	204.97	201.8	202.35	203.38	201.98	202.2	201.53	202.7	201.44	205.18	202.82	201.34	202.47	203.66	204.14	204.27	201.91	202.08
212.48	211.21	211.49	212.01	212.7	211.37	211.66	214.41	209.51	212.24	212.31	210.62	212.85	210.45	213.28	210.78	212.9	210.96	212.57	211.85	212.15	210.11	212.16	213.38	210.13	212.93	211.39	213.48	211.64	211.9	213.39	211.28	211.14	212.44	210.93	212.58	212.42	211.15	210.78	213.25	209.71	209.31	210.04	212.01	212.57	211.56	213.49	212.81	212.34	211.51
207.54	209.48	209.64	208.84	208.67	207.43	208.25	207.55	207.3	208.72	206.86	207.3	208.35	209.55	207.72	205.7	205.48	206.66	206.83	208.3	209.98	209.92	206.13	208.4	207.69	205.29	207.73	208.01	204.98	208.19	209.7	207.43	205.49	209.56	206.58	208.29	206.7	210.18	208.05	208.92	206.81	210.77	208.1	207.84	208.32	207.57	206.92	207.42	205.75	206.75
204.07	206.1	206.29	207.31	206.23	208.07	205.11	207.14	204.68	204.44	207.62	205.93	206.7	204.77	207.08	206.14	204.05	205.43	206.62	205.39	205.54	206.24	204.76	204.01	206.35	205.76	203.63	207.23	204.78	206.8	205.85	205.77	205.72	204.12	206.98	204.9	205.84	205.96	205.24	207.45	204.04	204.99	204.59	204.26	206.16	205.32	202.86	205.55	204.85	205.51
202.37	202.34	204.33	204.62	203.01	203.65	205.29	204.68	205.48	204.43	204.66	202.96	203.83	205.66	205.88	201.5	203.83	203.27	203.89	202.73	206.45	204.17	204.46	204.9	204.4	206.24	203.18	203.36	202.94	204.5	204.12	203.7	203.83	202.62	205.68	203.38	202.71	203.34	206.06	201.85	203.12	203.95	202.65	201.83	204.67	204.91	203.14	204.08	205.65	204.63
206.41	207.11	205.82	206.54	205.47	205.86	205.82	208.17	204.96	206.31	208.3	205.14	206.09	206.72	206.17	207.88	207.09	207.98	205.65	207.24	206.04	204.92	208.2	206.35	205.93	208.02	206.64	209	206.04	206.95	206.57	205.87	204.82	206.75	206.25	205.5	206.41	206.04	205.13	207.46	205.91	208	205.74	207.12	206.48	204.92	208.28	207.9	205.97	207.5
203.33	200.44	203.37	203.78	202.64	203.38	205.53	203.59	202.05	204.47	204.37	202.07	205.47	203.38	203.37	202.83	200.77	202.87	203.52	203.27	203.48	204.1	204.98	207.19	202.26	203.13	203.14	204.88	205.99	205.05	202.19	198.83	204.81	205.06	203.76	203.51	203.57	203.82	203.51	204.3	203.21	202.59	203.61	203.55	205.48	204.1	202.8	202.73	203.91	203.95
192.16	195.63	195.2	195.8	196.03	194.94	195.07	196.25	192.84	194.29	196.09	196.44	197.04	195.83	195.92	196.34	196.82	193.51	194.99	195.77	195.96	195.03	194.2	195.36	194.38	196.57	195.25	194.01	194.96	194.39	196.61	194.64	193.4	195.52	193.98	197.13	196.21	195.75	191.81	194.41	194.22	193.49	195.64	194.78	194.35	194.44	197.56	196.81	194.94	194.87
201.3	199.61	200.23	200.09	197.47	200.57	201.52	198.66	197.98	199.8	198.75	199.03	198.27	200.41	198.97	200.58	199.86	198.25	200.4	200.64	197.87	199.38	198.57	199.1	199.19	199.36	197.95	198.59	195.88	198.52	199.95	199.24	197.94	198.86	198.09	199.34	199.36	199.18	199.21	198.04	199.25	199.93	198.28	198.44	200.14	199.63	199.18	200.4	201.11	198.7
210.02	208.56	209.35	209.29	207.97	208.14	207.36	207.92	207.02	209.03	209.62	210.6	209.16	210.12	206.9	207.78	208.13	208.06	208.13	210.28	208.11	210.46	209.72	209.02	208.3	209.92	208.18	208.27	208.23	208.29	208.05	208.66	209.33	209.03	208.61	207.92	209.27	207.91	208.92	209.78	206.89	210.01	207.11	208.84	208.34	209.6	207.84	207.53	207.25	210.2
215.64	216.88	216.89	216.83	218.66	217.29	219.01	218.25	217.76	218.43	216.75	216.74	218.23	218.63	217.94	220.65	220.39	218.99	217.37	216.51	217.26	214.35	218.15	217.62	219.66	218.7	215.44	217.88	216.43	219.29	216.45	218.95	216	217.39	218.04	217.99	218.11	216.28	214.99	217.05	219.8	218.55	219.49	219.01	216.77	217.54	215.72	217.75	217.42	216.26
213.96	213.5	211.32	210.45	212.47	214.67	210.96	209.9	211.4	211.5	211.11	213.04	212.64	212.35	212.75	212.45	210.4	211.03	211.57	210.26	212.59	211.18	211.84	212.4	210.47	212.32	212.37	207.06	211.13	211.68	210.85	209.65	212.47	211.86	212.77	211.48	210.51	211.33	210.8	213.41	210.02	211.88	212.05	212.54	211.58	211.74	213.53	209.92	212.6	210.28
207.14	208.88	208.83	208.02	206.56	210.1	208.9	208.31	207.9	208.09	208.36	207.34	209.34	210.96	208.77	209.08	208.47	209.66	210.15	208.69	208.7	208	207.66	208.47	207.27	208.89	207.55	208	207.36	208.72	208.78	207.3	208.61	208.35	210.64	207.29	209.33	207.73	208.1	207.68	209.05	209.72	209.37	207.53	206.12	208.45	207.73	206.89	209.1	209.85
197.78	198.35	200.57	197.5	198.71	201.1	196.92	195.84	198.26	199.19	198.43	200.69	197.42	198.91	197.62	198.19	199.65	198.64	194.17	196.57	198.12	198	197.26	198.97	199.07	198.1	200.09	198.23	197.8	197.82	197.23	197.06	196.29	200.93	200.79	195.99	199.06	199.14	198.51	200.47	198.74	197.96	196.62	199.28	199.03	198.8	198.09	199.16	199.56	197.11
205.46	206.17	206.04	205.54	208.74	206.91	203.27	209.77	207.51	206.14	205.39	206.63	205.75	206.41	207.69	205.07	208.29	207.25	207.24	207.7	203.4	206.42	204.88	207.76	205.7	204.81	205.87	206.57	206.55	205.09	206.29	204.91	205.74	207.14	205.99	206.22	204.48	206.26	205.79	206.01	204.96	206.83	207.17	206.97	207.97	210.35	204.78	206.72	209.16	207.52
212.9	214.83	210.67	212.46	210.13	212.5	209.79	212.44	211.32	210.22	210.22	214.41	210.56	213.56	212.36	212.82	213.2	211.79	212.61	209.91	212.95	210.92	213.79	210.51	211.89	212.39	214.33	212.07	211.94	209.67	213.65	211.01	213.33	212.74	215.9	211.47	210.68	212.05	211.73	212.15	213.89	211.67	213.01	212.38	211.29	212.38	213.91	210.94	212.33	212.81
210.56	209.47	211.14	213.39	211.75	212.62	212.22	212.55	209.8	212.4	212.28	212.24	211.13	213.44	211.21	211.47	211.75	211.6	210.6	210.24	212.15	209.83	211.69	214.69	211.3	211.54	211.66	209.73	212.72	209.86	212.93	212.45	213.03	209.89	210.84	212.76	210.56	211.93	213.72	210.77	214.49	212.34	214.15	210.35	213.07	212.81	211.14	213.1	211.23	213.58
198.62	200.59	199.9	200.33	200.36	201.63	199.17	200.22	199.77	199.88	200.31	200.18	200	200.38	199.82	203.78	200.54	201.61	202.04	201.13	199.5	201.48	201.47	200.15	200.84	201.16	200.88	202.16	200.36	199.44	199.23	201.69	200.03	201.93	200.69	200.5	203.26	198.94	201.06	199.19	199.41	197.67	198.75	199.91	199.71	201.67	201.14	198.65	202.24	203.78
197.25	198.49	196.45	198.35	196.43	199.25	198.31	198.76	199.23	198.52	197.87	199.01	197.88	196.56	197.48	198.29	197.68	197.28	201.44	198.98	199.56	198.63	199.52	198.98	198.06	199.2	199.1	196.76	199.89	198.28	197.67	197.23	198.48	198.79	199.59	196.01	199.41	199.68	197.07	199.26	197.25	200.47	199.23	200.61	197.71	199.33	197.5	200.43	197.25	200.93
203.76	202.68	203.82	204.64	203.59	203.67	204.22	203.28	200.03	205.8	202.69	203.43	203.37	201.17	204.54	202.83	205.48	205.12	205.6	203.24	204.16	203.3	205.89	204.18	202.5	203.45	205.32	204.94	204.9	203.72	206.34	203.2	201.76	204.24	204.63	204.62	202.86	202.66	201.99	203.69	201.02	205.55	202.87	204.34	202.91	205.12	203.4	202.56	203.4	202.96
205.16	204.62	204.78	205.26	204.44	205.36	205.89	202.89	204.97	203.25	204.67	204.18	204.27	206.4	204.78	204.76	203.82	205.61	206.62	204.77	204.91	206.07	204.8	205.43	202.96	204.85	205.69	205.69	203.77	204.26	204.21	204.72	205.56	206.46	205.24	205.28	206.21	202.6	207.03	206.36	203.44	207.18	205.5	204.7	203.44	205.16	205.11	204.15	206.37	206.42
208.35	210.21	208.11	208.52	209.02	209.15	208.72	210.38	208.84	208.4	208.77	208.57	209.1	208.26	208.2	209.21	209.51	207.93	210.33	209.88	208.07	209.55	208.43	209.26	207.11	211.68	210.1	208.31	210	209.32	207.63	208.04	207.72	207.62	206.1	206.82	208.28	207.13	206.92	208.61	207.95	210.01	208.39	206.06	206.07	210.93	209.46	206.17	209.45	207.87
214.7	212.21	215.48	213.62	212.45	214.34	215.84	214.49	213.71	212.36	212.46	215.67	213.3	214.17	214.9	211.43	213.26	213.65	212.45	212.61	214.01	213.16	213.6	212.46	213.99	214.39	215.74	213.53	216.45	214.9	215.23	212.5	214.54	212.7	213.22	213.99	214.38	212.6	214.23	213.98	215.49	214.03	213.37	214.33	212.06	213.31	213.81	213.39	212.32	211.93
207.67	208.74	207.21	206.42	207.26	206.91	206.39	207.35	209.16	207.1	209.59	207	209.14	205.83	207.27	207.73	210.71	206.37	206.35	206.13	209.13	205.56	210.01	206.35	208.54	207.84	206.99	208.26	209.31	207.43	206.59	207.54	207.6	206.84	209.59	209.53	207.71	206.54	207.12	206.8	207.48	208.05	209.9	207.52	206.68	207.31	209.16	208	207.83	206.98
209.67	209.74	209.82	207.33	209.92	208.69	208.79	208.33	207.44	207.84	208.56	207.69	206.61	207.87	205.92	208.45	208.44	209.19	204.82	207.83	207.67	207.24	207.58	208.98	205.76	206.61	206.68	207.45	207.61	208.05	207.01	207.69	206.89	209.93	208.99	208.15	206.88	208.03	205.83	206.94	209.63	209.09	206.35	207.4	207.76	208.73	209.35	208.54	206.71	208.08
205.19	203.32	205.13	204.74	203.67	204.41	205.1	206.97	204.66	206.11	205.62	206.19	203.45	203.91	205.09	207.07	205.79	204.33	204.72	204.88	204.46	203.99	205.21	204.98	206.51	202.85	206.32	203.54	204.96	207.51	207.13	203.78	204.31	201.97	204.8	204.24	205.66	205.72	203.47	204.86	205.41	201.51	205.84	204.97	204.11	204.65	207.04	204.39	204.59	204
213.34	211.41	211.9	211.2	213.88	211.34	212.11	209.56	211.57	211.71	211.88	212.07	212.17	212.93	212.37	211.49	209.96	209.31	212.28	212.45	209.59	211.79	211.66	213.15	211.37	210.86	211.24	214.06	211.68	210.3	213.75	211.72	210.33	212.56	212.25	209.98	213.94	210.98	213.07	210.49	210.86	212.37	211.07	210.81	211.09	210.22	211.73	212.45	211.68	212.27
206.52	207.69	208.42	206.87	207.67	211.18	206.58	209.28	206.51	208.07	206.62	206.45	206.08	208.03	209.73	208.01	207.03	209.34	209.71	207.21	208.17	206.49	207.04	205.99	208.52	207.98	207.87	207.43	207.41	206.22	206.96	205.97	207.57	208.09	205.64	206.41	209.81	206.5	206.25	206.53	209.52	206.72	205.64	205.07	207.47	207.29	206.49	205.47	207.24	206.37
207.34	206.53	205.71	205.12	207.33	206.31	205.78	204.77	204.01	205.06	205.08	205.46	205.43	207.3	205.83	205.42	205.59	204.78	205.77	205.34	205.23	206.27	202.44	207.18	205.66	206.98	203.48	205.27	205.1	204.42	206.82	203.95	204.72	203.71	203.86	206.44	205.14	204.96	203.98	204.57	204.17	204.68	204.02	204.99	205.09	205.37	204.45	204.2	205.83	208.63
217.56	218.16	217.22	217.03	219.14	216.27	217.68	219.07	215.28	216.64	215.6	215.18	217.65	216.5	218.97	217.18	218.92	214.69	216.5	215.94	215.81	217.59	217.26	216.28	219.4	217.23	216.16	217.65	216.53	218.15	216.28	216.14	215.95	216.47	219.33	218.79	217.13	215.36	215.82	215.74	215.82	219.2	214.75	218.13	217.08	217.08	217.91	217.97	217.05	215.28
203.63	203.86	203.46	204.93	203.33	203.88	205.91	202.31	204.23	203	204.93	202.51	202.45	202.44	203.83	203.83	203.27	206.19	202.56	202.33	203.73	202.44	204.55	204.44	204.12	206.26	202.55	202.29	204.71	202.61	205.98	205.29	202.94	203.95	204.58	203.95	203.98	204.24	203.49	206.1	204.47	203.52	204.43	205.45	203.75	203.64	204.39	203.27	205.95	203.11
207.51	208.93	207.08	207.45	206.74	209.36	208.47	207.73	208.48	208.11	207.89	208.62	205.67	207.04	210.36	207.36	207.74	207.15	209.32	206	209.15	207.44	208.01	210	209.24	207.66	208.95	207.4	206.6	209.38	206.15	207.39	204.99	208.92	208.13	209.06	208.13	206.88	207.22	209.5	207.99	205.77	207.37	209.11	206.35	205.04	206.01	207.12	206.63	206.16
208.84	208.58	209.39	210.07	207.14	208.44	207.27	208.24	210.8	207.64	208.07	208.07	210.95	208.4	209.46	206.18	209.56	206.31	208.28	209.27	208.42	209.1	207.99	207.94	207.44	209.39	209.49	209.17	210.09	207.77	209.7	208.12	207.66	209.28	211.31	207.93	206.03	207.1	208.32	209.41	209.68	209.11	210.18	208.7	209.86	206.86	209.93	210.79	205.51	208.87
213.04	210.66	212.03	212.73	214.99	211.06	212.6	213.13	212.47	210.82	214.28	212.04	209.83	213	211.65	213.2	211.78	213.92	210.21	211.38	210.5	213.03	212.82	213.47	213.81	212.28	211.64	211.43	211.44	211.34	212.77	208.65	212.02	213.17	210.04	211.63	210.17	209.87	211.85	208.83	211.42	211.33	214.17	212.8	208.25	211.45	213.12	212.72	212.04	212.27
205.73	208.47	206.53	207.95	207.9	205.34	205.35	209.66	207.64	208.43	205.25	206.66	204.44	208.12	205.55	205.76	207.71	206.5	206.46	205.77	206.94	206.84	209.38	206.87	207.78	202.76	207.28	208.12	205.13	205.75	207.49	207.27	207.6	205.55	206.96	205.95	207.03	205.95	206.56	208.64	206.48	205.35	204.34	206.47	208.05	204.9	207.51	205.22	205.47	206.43
201.82	200.63	198.23	197.94	198.01	203.25	199.73	201.35	198.91	201.14	201.92	200.56	201.09	200.81	200.35	199.47	199.96	199.8	201.1	198.89	200.43	201.18	200.02	198.51	199.08	200.33	201.04	200.16	199.69	198.96	198.66	201.45	201.98	197.56	197.72	200.43	199.44	198.51	197.56	198.7	198.86	200.31	199.23	200.64	201.22	203.15	199.42	201.39	199.02	200.07
210.4	209.56	209.27	207.8	210.03	209.63	209.14	209.62	209.44	207.61	207.55	208.34	207.41	208.87	209.72	209.29	208.65	208.96	208.82	209.89	207.98	208.82	208.84	209.55	207.56	208.73	205.53	208.9	208.91	206.21	209.64	207.44	209.1	208.82	209.28	205.87	208.76	206.46	208.78	209.78	209.77	210.82	209.27	208.75	209.13	211.06	208.49	212.78	209	207.87
217.53	217.8	218.31	216.98	217.58	217.84	217.27	216.72	217	216.49	216.46	218.13	219.27	217.3	216.32	216.57	216.13	218.24	215.45	217.61	217.3	217.54	215.75	216.19	216.22	216.94	217	217.64	215.77	218	215.52	215.48	220.4	216.67	218.54	216.83	217.9	217.14	216.53	216.27	214.79	217.68	216.34	217.65	217.87	216.12	218.56	215.95	215.4	215.59
199.02	198.56	196.49	199.89	200.03	200.44	199.19	196.72	201.59	199.27	198.94	199.23	199.81	197.14	199.62	201.04	198.58	199.78	198.9	199.39	198.86	199.98	198.11	199.26	199.81	200.2	199.39	200.78	200.48	198.7	199.7	199.57	197.74	198.63	199.22	198.06	196.21	200.55	199.85	199.36	199.73	200.7	199.54	198.34	200.85	199.85	200.6	197.58	198.95	202.2
213.86	213.47	211.71	215.38	214.02	212.6	213.51	213.31	214.58	215.57	212.83	215.4	213.9	212.48	211.97	210.59	212.67	212.94	211.48	211.88	212.17	212.56	212.43	212.93	214.31	214.12	212.43	213.72	211.28	213.42	211.01	212.34	211.86	212.22	209.66	211.91	213.28	212.08	212.15	210.08	212.39	211.73	211.86	213.36	212.13	211.56	213.72	214.26	211.59	210.9
197.93	200.89	200.03	200.95	199.21	200.06	200.76	198.25	199.9	200.15	200.37	199.87	199.78	201.81	199.78	200.91	201.13	199.84	199.61	200.95	202.52	199.67	200.98	201.12	202.32	201.48	201.28	200.89	201.48	199.74	200.38	201.3	200.46	200.76	198.92	200	200.59	202.99	202.35	201.93	201.85	201.34	200.53	199.38	199.91	199.25	201.75	200.84	201.28	198.85
210.15	210.56	212.46	210.55	209.6	209.73	209.04	209.63	210.11	209.26	209.91	210.22	209.26	210.72	211.12	210.24	208.43	209.08	211.1	210.99	209	208.78	209.77	212.89	210.66	208.49	207.89	208.43	210.59	209.14	209.82	212.22	209.16	209.62	211.13	208.87	209.05	211.64	208.18	209.81	209.19	209.08	209.87	210.19	207.87	207.66	208.83	210.85	210.21	209.02
197.3	199.89	200.98	197.95	198.9	200.27	197.98	200.05	200.32	199.46	198.36	199.53	199.27	199.64	200.8	198.21	199.7	200.73	200.89	201.23	201.88	198.78	199.36	201.75	198.72	199.91	199.27	199.64	200.84	200.07	197.71	199.75	201.34	201.07	199.15	197.15	200.39	199.97	199.42	198.79	200.54	198.69	200.61	199.65	198.36	198.78	200.36	200.05	200.04	199.32
212.48	212.99	209.84	210.62	214.5	210.37	214.59	213.32	210.6	212.24	211.42	211.58	210.79	212.97	213.09	212.23	212.55	214.04	213.22	211.28	212.27	210.96	213.07	212.11	211.67	211.67	214.56	211.25	211.5	212.69	210.92	214.63	214.02	210.62	211.47	211.52	211.27	212.31	211.64	211.58	210.52	213.37	211.39	214.71	215.1	212.5	213.87	211.17	210.64	214.99
212.17	213.19	213.95	211.98	212.6	213.57	211.96	210.71	213.77	214.16	210.1	211.14	212.26	212.71	214.05	212.82	211.84	213.15	212.35	212.74	212.17	212.51	213.77	212.13	212.06	213.48	212.27	213.64	212.63	213.43	214.12	213.4	213.17	215.33	214.34	214.53	213.99	212.87	212.3	214.64	213	212.81	213.97	214.78	213.84	213.44	213.42	212.83	213.56	213.12
215.5	212.06	215.75	212.25	212.82	218.62	211.13	214.16	214.45	213.86	213.41	213.33	212.12	215.05	212.03	213.58	213.94	212.71	210.77	213.35	214.05	215.21	212.92	213.75	211.34	215.39	215.34	212.92	212.33	212.26	214.79	211.39	211.6	215.09	215.68	211.81	213.99	214.06	215.89	213.09	216.83	211.69	213.97	214.85	211.9	215.79	214.85	212.66	215.23	216.08
206.09	203.55	206.05	205.83	204.19	203.79	205.84	203.6	204.58	204.95	202.58	205.45	205.66	204.85	205.77	203.83	205.6	206	206.17	203.51	206.38	206.06	203.94	204.89	204.65	204.97	204.55	206.79	205.1	204.48	206.96	205.72	205.48	206.89	205.91	203.92	202.76	205.9	202.71	205.41	204.34	206.32	207.04	204.86	203.92	204.36	205.73	202.17	204.36	203.68
216.27	218.44	215.17	218.35	216.75	219.53	216.29	217.07	220.51	218.36	219.28	215.49	216.21	216.08	217.22	216.47	218.22	216.83	218.06	217.98	216.57	217.67	215.8	215.56	220.31	216.97	217.92	215.47	219.13	217.88	215.88	216.81	218.65	217.37	218.53	216.96	215.31	218.76	217.21	214.6	217.61	217.14	216.5	216.8	214.53	217.39	217.16	217.1	217.97	217.55
207.76	209.05	207.21	207.8	206.19	204.76	206.48	208.56	209.2	207.58	208.5	206.68	206.96	206.6	206.73	207.33	205.69	208.41	207.4	207.83	208.62	207.77	206.23	207.11	206.77	207.39	205.64	207.49	208.35	207.23	208.26	207.09	205.47	209.39	207.54	206.88	206.14	208.07	208.31	209.08	208.99	207.45	208.58	207.96	206.15	207.73	208.38	208.86	208.23	205.88
209.03	208.7	210.95	206.99	208.91	206.52	206.55	208.95	207.68	209.79	210.06	207.31	208.82	209.2	208.23	208.85	209.89	206.65	207.62	206.55	207.64	210.12	208.53	208.55	209.24	208.84	207.36	208.04	211.43	209.24	209.27	207.67	205.86	207.98	207.26	206.55	207.97	209.45	209.15	209.91	208.59	209.26	207.97	208.95	207.73	208.22	205.89	208.27	207.87	207.46
214.81	211.28	211.46	214.63	211.58	212.82	214.37	216.77	212.98	212.3	212.29	212.08	214.73	213.12	213.19	211.18	212.68	211.88	213.45	213.67	213.45	213.61	210	212.37	212.38	213.92	211.93	211.56	213.69	213.13	211.53	212.92	215.45	212.1	212.12	212.41	215.91	209.44	209.91	211.89	212.73	213.48	213.19	214.45	212.68	212.11	211.43	214.16	213.29	215.47
203.88	201.33	202.06	205.23	203.79	203.3	204.43	204.21	199.5	204.49	200.09	201.88	205	201.64	203.76	202.81	204.51	203	205.28	204.13	202.81	202.09	199.8	200.46	203.47	203.66	202.76	203.12	202.88	203.91	202.81	203.25	202.92	204.35	203.43	203.8	199.77	203.54	204.23	203.12	202.39	203.28	203.58	206.14	203.32	204.94	203.14	202.59	205.7	202.24
199.61	200.08	201.07	201.87	197.96	199.36	197.68	196.86	199.07	200.46	196.98	200.1	199.07	200.44	199.89	199.69	200.98	200.53	198.42	200.76	197.78	200.55	198.87	198.21	197.09	199.08	200.95	200.27	201.51	197.85	197.5	199.3	199.8	200.82	198.69	198	200.22	199.14	197.96	199.29	197.59	199.79	198.32	200.9	199.33	200	198.91	199.73	201.09	198.93
199.6	197.72	198.13	198.59	198.58	199.5	200.67	197.68	201.13	200.57	197.23	198.22	198.54	199.1	198.88	200.54	198.92	199.56	198.71	199.85	200.74	199.33	197.97	198.33	201.52	200.28	200.73	200.73	200.91	199.21	198.72	198.77	201.61	200.29	199.26	199.71	199.75	197.8	200.27	196.65	198.07	198.1	199.56	199.59	199.71	200.58	199.43	201.52	200.41	199.18
210.94	211.78	212.47	213.12	211.72	209.71	210.36	211.68	212.35	209.85	212.41	211.62	213.11	211.39	211.96	209.69	209.83	210.5	212.77	210.61	210.32	212.76	211.99	212.08	211.73	212.44	212.05	210.26	211.64	211.57	210.39	213.56	209.55	211.86	213.55	211.91	211.14	209.49	211.07	212.89	211.64	210.02	211.81	210.83	212.56	213.2	211.41	212.53	209.69	212.49
206.45	209.83	206.11	208.48	207.31	205.13	207.55	206.39	206.78	205.21	205.49	208.39	207.38	205.93	204.88	205.57	205.8	204.76	205.87	205.65	205.63	207.91	205.95	208.46	206.67	204	207.5	206.83	204.86	207.73	206.69	208.39	205.71	202.58	204.39	205.8	206.41	207.22	207.04	206.57	207.24	205.85	207.68	205.46	207.02	207.47	208.37	207.04	206.21	206.57
209.26	208.39	208.92	211.57	209.31	209.06	207.69	209.2	208.74	206.71	208.35	208.53	208.52	210.03	209.43	208.86	207.62	209.81	208.93	208.04	207.72	209.47	209.13	211.85	207.91	209.84	210.84	208.26	204.67	209.11	208.34	209.06	209.02	208.15	208.51	209.8	208.62	210.09	208.53	208.7	208	209.98	208.69	207.6	210.45	208.24	206.88	209.41	209.81	206.04
209.34	209.99	210.11	208.99	210.17	208.73	207.29	209.36	209.42	207.13	209.38	208.59	210.1	208.95	207.69	209.58	210.46	208.11	207.73	211.41	209.82	211.36	209.47	208.47	211.22	206.95	211.03	211.22	210.2	209.01	208.97	210.83	208.79	206.77	209.84	208.26	210.63	211.17	209.34	210.95	209.68	209.75	206.9	208.75	209.17	208.41	211.07	209	210.5	208.49
207.2	207.7	209.47	208.6	208.08	207.56	208.21	207.64	209.48	206.91	206.73	208.99	208.55	209.99	205.99	208.83	208.19	207.88	208.05	209.11	208.63	207.14	205.99	206.35	207.47	206.19	206.03	207.91	206.23	209.48	207.13	208.01	209.14	207.33	207.83	206.85	207.95	208	207.26	205.88	210.01	208.09	206.83	207.33	207.89	209.61	206.98	206.04	209.62	207.71
200.05	200.02	201.37	200.18	199.05	199.14	199.39	198.85	199.06	201.92	198.33	199.33	199.16	197.53	200.64	200.31	199.8	199.73	199.82	197.86	200.52	198.21	200.3	201.05	199.28	199.73	199.13	198.04	195.83	199.99	199.35	197.92	198.57	196.88	201.03	199	201.26	199.77	199.83	200.64	200.95	201.38	198.87	200.41	199.51	197.55	198.99	197.11	197.13	200.77
210.63	213.96	212.7	212.02	212.65	213.64	212.51	215.57	212.5	212.62	212.01	208.9	212.71	212.4	210.24	210.75	212.18	211.78	211	213.79	210.68	212.19	213.35	212.97	212.46	209.08	213.37	213.5	212.19	211.43	211.45	213.56	210.83	211.36	211.96	213.17	211.8	211.84	212.83	212.54	211.58	211.3	210.27	212.83	212.57	211.54	212.36	214.33	211.81	214.17
216.12	215.38	216.83	215.36	216.78	220	217.33	216.95	218.29	218.75	215.77	218.37	217.09	216.96	218.1	214.5	215.52	215.27	218.53	219.05	215.88	216.28	217.15	218.17	216.71	216.3	216.64	217.67	215.83	219.01	216.15	217.99	220.55	217.2	214.96	215.43	217.6	215.99	214.56	216.18	214.92	218.54	217.09	215.81	216.87	216	218.25	216.65	217.79	216.95
204.57	203.06	204.11	205.1	203.12	205.09	203.35	205.68	202.66	202.73	202.38	203.18	203.54	201.6	200.7	205.21	203.1	204.14	205.48	204.34	203.27	203.48	203.05	205.07	204.08	205.91	202.91	206.52	205.53	201.88	203.37	202.72	202.53	200.95	203.58	205.4	201.84	204.69	207.25	203.25	202.23	203.67	205.01	203.21	206.6	203.83	203.74	203.27	200.63	204.25
[truncated: 150 more columns]
