# Supplementary material for: Genetic dissection of main and epistatic effects of QTL based on augmented triple test cross design
Source: PLoS One. 2017 Dec 14;12(12):e0189054. doi: 10.1371/journal.pone.0189054 (PMC5730204; doi:10.1371/journal.pone.0189054)
Supplement: S6 Supporting Information — (ZIP) [file pone.0189054.s006.zip › z1_100_0.5_5.csv]

207.98	207.47	207.76	209.35	207.7	210.79	207.84	207.33	209.33	206.11	210.09	208.25	205.15	206.91	210	204.17	209.17	208.58	211.6	206.8	210.74	209.19	207.28	204.45	213.01	205.74	208.97	210.4	211.24	205.72	205.92	206.47	212.14	208.14	206.01	205.96	207.55	205.4	207.66	208.83	208.48	205.98	210.81	207.41	210.41	209.83	210.69	207.01	208.8	209.83
202.61	203.01	207.36	201.92	202.85	205.83	201.71	199.64	200.52	202.57	202.48	204.17	202.73	203.55	203.71	200.73	205.85	199.71	199.6	202.58	203.82	203.49	205.39	201.32	204.08	206.12	205.81	207.88	203.51	202.42	204.67	206.81	202.93	204.69	202.75	207.19	205.94	204.59	203.42	201.67	203.52	205.37	202.58	199.52	205.82	204.24	200.05	201.93	204.53	205.26
199.66	202.63	201.78	200.57	200.89	200.37	200.57	201.06	200.1	197.57	197.12	199.33	197.65	199.87	197.98	199.07	199	198.02	198.23	199.52	198.33	197.68	198.73	200.52	195.74	201.27	200.43	203.17	198.7	204.13	200.48	198.68	201.46	199.25	198.02	200.55	195.6	202.73	198.22	199.15	197.88	201.87	198.5	200.46	196.67	199.42	198.39	198.74	198.81	199.62
199.59	199.48	202.44	199.19	199.69	199.96	200.34	201.39	199.44	200.33	203.05	201.83	197.53	200.1	201.27	201.7	201.57	198.79	199	199.34	197.46	200.2	198.48	199.36	200.63	199.28	203.53	198.83	201.36	197.42	199.5	199.63	198.86	198.41	197.21	202.01	199.18	195.8	197.33	202.62	197.81	198.04	198.17	197.65	200.34	200.2	200.98	199.34	202.07	199.68
206.2	205.1	203.05	202.83	201.29	203.72	203.45	203.18	203.01	204.18	202.29	205.89	202.45	204.19	203.37	202.46	204.99	201.41	201.88	203.94	201.63	205.75	204.09	201.95	199.61	203.27	199.37	202.22	206.25	201.35	202.45	205.17	202.49	207.9	203.78	200.46	203.43	204.03	203.86	207.59	204.14	204.24	201.94	205.96	199.83	205.24	202.93	201.31	206.03	203.85
200.28	202.59	203.79	203.76	203.57	203.14	204.52	202.96	204.68	208.35	199.13	204.84	200.39	203.75	205.44	203.64	203.9	202.94	202.14	206.55	202.56	205.11	207.51	202.42	203.01	204.28	203.02	199.97	199.98	202.47	204.1	202.98	206.04	201.96	202.33	203.79	201.1	199.33	203.81	202.76	203.97	206.07	203.07	201.2	203.97	202.36	202.52	200.25	205.18	203.1
203.89	201.66	203.55	204.64	200.09	202.62	200.97	200.14	202.56	202.64	202.32	205.03	201.78	203.42	204.45	203.31	200.42	202.26	201.96	199.45	205.22	201.5	202.07	205.61	204.86	201.88	203.72	202.61	203.66	203.53	201.32	203.65	201.42	203.19	203.05	203.61	201.88	201.99	199.34	206.03	203.85	202.6	200.68	202.21	204.94	202.62	206.48	202.29	199.31	202.79
201.29	200.23	200.93	201.35	202.5	201.78	200.92	203.37	202.3	200.42	197.54	200.15	202.74	202.47	201.11	201.04	201.81	200.46	198.04	204.01	203.06	204.22	199.24	204.65	199.2	201.07	201.98	201.93	201.53	202.06	201.28	203.4	199.71	202.33	202.78	200.73	199.45	199.36	197.89	200.88	197.28	197.27	201.21	204.02	202.94	202.82	200.88	201.04	198.85	202.16
214.91	217.58	216.81	221.93	216.78	217.12	217.43	215.53	220.32	216.88	214.87	219.45	216.58	219.16	216.55	217.8	222.17	217.36	217.93	217.11	217.45	217.37	215.7	218.35	216.09	217.22	217.63	216.56	218.21	217.95	216.43	220.13	217.56	218.53	217.79	217.8	216.59	216.97	217.91	219.83	215.01	217.46	214.77	219.73	219.16	220.46	219.98	216.61	222.15	220.68
209.37	203.51	210.02	209.18	209.87	211	209.6	208.6	209.11	209.97	209.23	208.88	211.01	210.88	209.13	209.13	211.53	206.99	207.68	207.99	209.43	210.15	209.21	206.94	209.35	213.43	208.75	211.06	207.92	208.19	212.11	207.77	208.52	211.49	208	208.88	209.43	210.5	210.05	210.25	208.08	205.9	212.5	207.93	210.61	208.68	207.62	208.67	211.63	209.17
207.87	210.76	210.66	206.14	205.27	204.61	207.6	210.7	208.82	204.44	208.05	204.39	205.8	206.93	206.56	207.7	207.6	209.31	208.51	207.72	208.13	207.78	206.45	207.76	207.35	206.82	206.71	208.14	209.95	205.33	206.93	206.24	207.14	206.08	208.4	206.2	208.54	205.98	206.63	205.39	207.66	208.13	205.33	206.5	207.71	208.21	209.29	207.53	209.3	206.96
208.63	206.97	210.38	206.05	207.49	205.13	205.73	209.16	209.74	208.23	209.22	208.92	206.39	208.93	204.57	207.45	207.52	205.58	205.13	210.79	207.35	207.84	207.21	210.53	206.96	208.09	206.38	207.02	207.22	207.22	206.33	209.86	208.5	208.14	207.34	210.34	206.55	207.58	208.08	206.63	208.65	207.85	207.57	210.01	207.49	208.41	208.83	203.09	208.28	205.12
210.14	206.12	208.24	209.58	208.68	205.8	208.62	208.31	208.78	204.65	207.59	209.67	208.22	208.33	205.36	206.8	208.41	207.4	208.34	207.07	206.51	204.6	207.87	208.38	212.62	209.9	206.36	206.53	206.57	207.22	211.4	206.07	207.03	206.96	205.22	210.03	207.77	206.57	206.28	206.85	208.75	209.35	207.26	209.13	209.83	207.24	204.96	210.4	208.41	209.96
206.51	204.41	207.39	205.49	205.58	207.83	210.88	207.02	208.76	205.85	207.51	207.57	209.76	210.9	209.16	206.98	207.71	204.81	209.18	209.02	207.92	207.05	209.34	208.22	207.27	204.99	208.95	208.26	209.9	208.34	207.36	209.42	207.31	207.1	209.13	206.66	208.42	203.24	208.37	208.97	210.92	206.98	211.71	205.67	209.21	209.67	211.03	206	205.63	205.89
201.98	206.94	200.42	204.23	204.42	201.46	200.49	204.78	200.72	204.75	204.21	203.15	203.65	199.66	202.4	200.51	203.38	198.77	203.12	201.92	201.79	201.37	201.44	202.28	201.92	206.02	202.87	200.72	202.9	199.86	203.94	202.15	200.81	201.34	207.02	201.9	202.56	204.54	205.67	203.99	203.04	204.69	203.4	201.03	202.71	200.99	204.66	203.28	200.38	203.96
212.15	212.92	210.43	207.94	215.19	210.97	214.95	213.63	211.42	209.89	210.09	211.14	211.31	211.87	213.87	211.55	211.81	212.18	211.42	212.6	212.56	210.47	210.96	213.27	212.62	211.08	210.13	211.64	211.83	211.35	216.72	211.72	212.75	212.79	211.64	213.07	213.86	211.45	213.53	213.36	213.14	213.08	212.49	211.3	210.55	212.64	211.4	212.22	209.63	212.31
202.03	199.53	202.86	199.74	201.05	198.82	199.99	201.09	200.8	203.15	199.7	203.03	199.78	199.77	200.55	198.47	200.92	198.6	201.42	201.31	199.28	199.75	199.74	204.52	199.48	200.5	201.76	198.6	198.11	202.67	204.77	201.63	199.08	201.68	200.65	201.19	203.24	203.73	198.3	198.18	198.96	199.97	200.87	199.41	200.94	203.3	196.39	201.02	201.01	202.91
210.31	210.96	210.72	211.01	207.05	213.3	211.64	208.28	209.45	208.39	207.23	211.92	211.03	210.29	207.88	208.8	210.23	210.33	207.84	208.43	211.35	210.68	209.45	210.11	209.85	210.87	212.77	205.51	208.9	208.2	212.53	207.54	210.53	209.74	211.7	210.39	209.48	211.93	212.35	208.72	209.41	207.64	206.11	211.66	209.15	209.18	208.28	213.5	208.1	209.53
207.03	205.26	205.73	204.72	204.73	206.57	206.03	207.12	208.45	203.82	206.82	207.02	209.05	204.62	204.24	208.31	205.91	206.92	206.59	205.69	205.75	204.82	206.67	206.54	207.09	206.31	210.82	203.57	203.76	206.02	203.68	206.58	205.67	205.82	203.54	203.7	206.76	207.74	207.57	207.94	204.04	202.35	204.55	204.88	207.05	205.58	206.41	205.53	203.59	209.15
204.48	210.51	208.17	209.33	206.78	207.65	211.73	208.28	208.5	210.74	210.33	209.34	213.44	210.61	208.17	210.21	209.63	208.5	210.74	209.62	205.3	207.14	207.64	211.23	211.61	209.87	203.07	207.42	209.53	205.29	208.29	206.74	211.85	211.36	208.07	209.44	205.75	210.42	212.58	207.54	209.93	211.03	207.07	208.12	207.86	208.33	209.55	208.83	208.57	208.45
204.25	202.81	209.02	207.79	205.42	204.37	201.86	202.3	208.51	205.35	204.24	205.48	200.25	206.06	205.03	202.3	205.41	204.31	204.93	205.22	205.53	205.26	206.77	203.71	204.39	204.5	204.57	204.71	202.18	204.43	207.57	202.05	205.96	204.43	203.26	204.68	206.93	206.96	204.96	198.31	205.87	204.54	204.12	205.92	205.66	203.11	204.45	206.59	204.34	205.47
207.52	209.19	206.08	207.54	209.28	205.5	208.29	207.51	206.76	205.32	209.96	206.42	208.7	206.18	206.2	207.95	209.66	209.22	208.44	206.95	205.77	206.1	209.95	206.94	209.47	209.38	209.2	204.52	208.99	206.09	209.54	206.48	207.17	207.04	208.75	207.51	209.45	210.55	209.1	209.04	207.02	207.87	207.4	207.52	204.64	207.7	208.26	206.79	209.71	205.5
214.97	217.47	210.59	213.16	215.13	213.2	211.82	214.74	215.52	215.66	214.04	211.61	215.2	214.16	216.51	214.9	213.78	214.58	214.86	214.06	212.02	219	213.23	217.2	213.38	214.75	211.25	214.53	211.31	212.96	214.02	212.92	213.61	210.76	212.13	215.69	217.1	212.27	213.59	218.49	214.58	212.22	212.39	209.7	216.81	213.36	216.28	212.63	212.2	214.36
208.48	208.61	207.27	208.11	206.23	209.91	207.62	207.65	208.54	210.38	209.87	207.46	213.43	204.72	207.04	206.26	210.42	209.71	207.41	208.96	206.3	207.32	206.55	207.35	207.78	206.83	207.42	204.35	208.21	208.65	206.32	208.76	208.18	208.09	209.76	206.76	208.48	209.93	206.31	206.51	208.92	209.22	206.71	204.47	208.98	208.6	205.34	209.11	207.56	208.6
211.47	213.37	213.67	211.34	214.12	212.82	214.89	212.11	211.85	215.13	212.31	212.55	215.39	212.83	212.98	213.76	214.27	214.66	213.53	211.69	212.67	213.87	213.1	212.17	214.43	212.93	214.54	215.17	213.24	210.44	213.21	209.98	210.8	211.4	210.22	213.27	214.73	214.22	214.81	213.78	213.32	213	216.18	215.28	213.14	212.25	214.35	214.25	213.67	214.17
209.64	208.98	212.35	208.15	207.71	209.24	208.36	210.36	211.42	206.92	210.7	206.42	209.61	206.62	207.84	205.63	208.94	211.89	210.71	209.28	210.86	208.4	208.7	209.02	208.57	205.96	210.54	207.65	210.58	208.31	209.1	209.88	207.12	209.23	209.32	208.16	209.15	206.43	207.77	208.09	207.54	209.71	205.41	211.21	209.24	207.64	206.59	208.3	207.29	211.58
211.19	209.94	207.87	208.99	206.04	208.78	206.96	210.02	207.85	208.94	208.4	206.81	205.78	208.61	213.07	210.45	208.69	209.61	207.4	208.52	210.92	209.97	209.47	209.42	208.46	206.35	205.57	209.81	208.34	208.2	209.72	207.04	209.04	208.37	206.76	209.73	211.71	210.81	211.18	210.72	207.93	207.07	207.85	208.02	209.47	207.27	207.84	208.21	208.69	206.89
207.51	204.06	202.21	204.35	204.48	209.04	204.39	203.87	206.8	204.34	207.37	204.77	208.59	207.15	205.39	208.59	202.69	203.75	209.47	206.29	202.3	206.39	201.78	203.53	202.74	207.13	206.41	204.37	204.02	206.75	203.23	205.55	207.2	208.24	203.81	206.65	206.22	205.39	202.29	203.66	204.28	203.12	208.33	206.13	204.45	202.28	205.11	201.17	207.28	204.94
194.93	193.47	196.87	197.35	194.86	191.9	199.94	195.63	194.46	192.4	195.15	198.67	196.65	197.52	198.71	194.15	195.79	192.28	196.06	191.23	195.04	195.79	195.84	199.66	193.66	197.29	196.88	195.22	196.68	191.82	192.57	197.78	195.26	194.47	197.13	197.04	194.89	192.56	193.74	195.93	193	196.36	195.93	194.09	193.49	192.62	193.76	193.9	196.23	193.54
206.36	204.26	201.03	200.38	203.13	200.67	207.76	204.6	201.84	202.18	203.26	207.37	201.07	205.37	203.92	205.68	200.45	202.03	202.33	204.3	200.2	204.37	202.4	200.57	200.09	203.36	200.54	203.5	202.46	201.63	204.33	202.36	200.77	203.9	201.05	203.67	204.91	200.62	204.62	201.47	200.97	205.62	205.25	200.94	204.06	205.53	202.15	202.09	204.59	203.47
208.01	209.76	208.73	208.4	209.39	208.52	208.21	208.2	206.59	209.82	203.41	207.23	210.33	208.61	206.98	204.59	207.01	210.99	206.06	206.66	206.76	209.22	207.45	211.13	208.12	210.81	205.7	209.81	206.92	208.63	210.81	207.88	209.12	209.22	205.69	206.88	207.07	207.86	209.32	205.35	205.83	210.86	210.59	208.62	207.84	204.75	208.99	206.07	208.84	207.1
214.53	212.63	216.15	211	213.31	212.37	211.06	212.22	213.97	212.68	211.57	212.48	210.5	211.95	212.63	215.27	213.23	211.25	212.84	211.51	214.36	212.44	209	213.02	213.17	210.21	213.65	213.12	210.9	211.64	212.64	214.03	211.6	212.5	211.74	213.21	208.79	214.15	209.79	213.03	211.64	213.97	208.9	213.2	209.73	209.58	208.94	208.25	214.23	211.14
212.32	212.36	209.9	215.88	212.09	211.55	210.15	214.04	210.31	208.83	213.23	211.62	212.69	211.75	212.48	211.42	212.86	210.71	214.59	209.82	210.72	213.27	213.07	211.05	212.34	210.93	211.13	211.6	214.63	214.62	214.45	212.22	212.24	211.54	212.01	212.72	211.48	212.13	208.21	211.68	212.14	214.28	210.57	210.5	212.64	211.77	210.15	210.21	211.19	209.81
207.75	208.91	206.26	210.06	207.05	209.84	208.59	206.25	204.69	208.71	209.25	207.95	209.55	206.47	209.74	208.82	211.02	210.09	209.39	210.58	209.88	212.03	209.06	208.98	211.53	205.95	211.07	206.85	208.6	208.54	209.01	212.66	208.97	211.59	207.65	209.52	208.46	207.19	209.36	208.61	206.16	209.02	209.61	211.11	210.48	212.12	209.62	210.96	207.65	207.38
213.52	212.82	214.78	217.64	217.13	214.78	213.75	211.97	215.81	214.53	213.96	211.83	215.16	213.75	214.1	212.52	214.62	212.87	217.76	214.96	212.56	214.83	215.63	213.52	213.57	214.94	212.02	209.95	218.28	212.69	212.17	213.45	214.27	215.51	214.35	214.03	211.52	211.09	212.72	213.2	212.45	213.2	212.74	216.19	214.34	210.93	217.3	214.51	214.73	211.64
202.62	204.07	203.79	203.44	203.21	206.09	201.27	205.42	205.23	203.72	205.82	202.95	207.13	205.4	203.89	203.15	203.34	202.23	203.13	204.11	204.09	204.76	202.52	204.58	201.42	200.56	202.63	199.74	201.9	201.83	203.04	203.66	204.26	201.96	202.83	203.98	203.44	202.75	202.67	203.27	206.23	205.18	204.61	200.81	203.76	203.66	202.6	199.01	201.9	206.05
197.87	199.66	200.34	199.74	198.65	201.46	202.56	199.88	197.06	202.28	200.08	201.76	201.83	199.03	202.06	203.15	202.47	199.44	200.47	202.31	199.8	197.6	200.67	202.11	199.32	202.34	200.69	200.65	199.32	199.2	199.9	198.62	201.85	200.06	199.38	199.18	198.28	203.64	200	201.12	199.15	201.52	200.24	199.67	200.95	197.48	199.25	201.19	202.57	199.21
210.37	211.55	213.43	208.58	210.59	212.49	211.2	211.49	214.02	208.05	210.55	212.49	214.6	211.89	212.96	209.16	212.5	212.68	211.81	213.74	211.9	211.66	211.22	212.65	212.72	211.49	213.15	214.16	208.82	214.39	212.09	209.31	214.6	215.14	211.75	209.25	211.47	211.21	212.27	210.58	211.46	211.03	211.53	210.01	213.41	211.55	212.98	211.2	213.56	214.49
207.17	207.6	204.67	209.29	208.68	207.1	207.42	207.22	206.56	208.57	207.19	204.3	210.41	206.77	207.69	206.73	205.82	208.23	205.4	208.77	205.13	208.37	207.24	205	206.13	208.09	205.97	209.63	206.06	206.96	208.23	205.63	204.89	206.08	206.42	203.04	206.35	205.09	205.12	208.64	204.19	204.91	205.9	208.2	207.76	204.65	208.59	206.33	208.05	205.69
201.53	201.76	200.38	197.91	202.91	202.17	204.36	202.25	204.24	202.96	203.24	201.34	200.26	202.2	203.06	201.02	203.31	200.89	200.43	203.42	203.9	202.65	203.48	204.44	201.58	201.76	204.07	205.74	204.29	202.32	201.33	205.05	204.2	200.05	201.83	202.46	200.55	199.55	203.37	203.23	203.51	204.79	201.51	200.24	205.73	206.06	202.01	201.6	202.3	200.08
212.57	211.39	215.08	213.54	213.11	209.33	212.36	208.94	214.08	211.54	212.07	210.62	215.18	211.88	214.19	210.37	208.23	210.8	211.01	213	209.22	214.75	209.9	212.62	212.54	214.29	213.34	212.75	211.23	209.63	215.68	213.88	211.6	215.46	211.49	211.11	210.89	210.78	208.17	214.45	213.74	212.65	209.04	213.8	212.25	207.85	213.28	210.46	211.85	211.89
199.19	198.32	198.9	199.29	199.16	200.66	199.7	198.53	200.12	195.03	199.43	200.17	200.51	199.86	198.95	195.28	195.63	200.9	198.13	200.56	199.02	198.62	197.14	196.53	198.89	197.69	196.47	200.4	200.41	202.88	197.72	196.62	198.99	201.98	199.86	200.06	198.93	200.1	203.56	199.66	199.58	198.12	198.54	200.76	198.63	198.53	198.08	202.46	202.93	201.13
205.36	203.05	199.67	202.89	204.36	203.86	203.96	203.55	201.48	203.28	203.2	203.78	199.83	201.77	202.95	200.71	200.63	203.09	200.51	204.07	201.43	203.71	203.74	200.52	202.67	201.73	201.91	203.77	203.15	201.68	203.9	202.59	202.43	204.92	202.95	204.87	203.39	200.7	203.6	205.95	203.29	204.39	204.4	202.05	200.04	202.21	200.87	200.21	203.13	199.71
212.5	210.18	211.65	215.06	211.9	213.34	213.22	207.99	213.96	213.27	210.67	215.15	214.57	211.32	210.29	212.11	209.53	212.06	208.71	211.83	212.77	213.09	211.25	210.57	210.16	212.88	211.01	213.29	211.61	212.32	213.84	210.2	213.9	212.19	210.81	213.72	211.54	212.62	210.21	211.07	213.86	210.09	213.08	207.45	212.67	214.53	208.93	211.3	210.87	209.5
199.53	200.27	197.4	195.01	198.45	201.52	198.98	198.82	199.42	196.37	194.28	200.31	199.06	197.51	199.51	198.97	196.89	199.54	198.52	198.25	200.82	200.03	197.59	200.12	197.5	196.91	198.52	197.6	199.66	198.65	198.34	201.68	197.83	198.04	197.68	198.27	201.02	200.54	198.23	202.43	197.18	199.85	198.39	198.93	200.27	198.08	196.99	199.58	197.32	201.68
200.88	198.12	200.68	201.1	199.92	198.77	201.82	200.84	205.2	201.5	195.48	199.68	198.67	198.52	200.9	200.36	200.78	200.61	201.56	201.44	198.41	199.37	204.77	202.79	200.37	202.96	198.98	201.1	196.75	204.05	200.09	199.56	199.21	201.84	197.59	203.28	198.83	200.53	200.52	198.25	197.1	203.99	201.07	202.4	198.58	198.1	199.07	200.15	198.99	199.9
205.5	202.07	202.7	205.2	202.34	203.63	204.96	205.83	200.69	204.35	203.79	205.95	206.36	205	203.35	203.62	202.62	202.43	202.15	203.47	206.27	206.06	200.54	204	203.69	207.05	203.83	205.63	201.12	204.13	200.95	201.02	202.87	201.04	201.51	204.81	207.89	205.7	203.73	202.62	203.17	202.94	203.39	205.85	200.22	202.22	201.73	198.45	205.92	200.19
201.74	200.27	202.28	200.37	198.75	204.98	199.61	204.66	200.25	200.56	201.61	202.63	201.99	200.82	205.3	202.09	200.62	203.29	201.71	198.58	202.94	200.93	200.43	202	203.33	205.53	201.59	201.52	201.47	200.87	199.55	200.4	200.83	200.94	203.94	201.04	198.64	199.6	200.58	199.85	200.81	201.91	200.97	201.05	197.86	200.79	202.68	203.38	201.68	202.79
212.68	213.16	210.78	215.18	216.49	211.92	210.72	212.32	212.19	212.92	215.64	211.35	214.17	211.22	214	213.28	214	213.3	211.99	213.71	211.48	213.55	213.95	215.04	216.32	215.53	212.46	214.37	211.14	212.71	214.86	211.39	209.31	211.95	211.77	215.05	212.37	213.39	210.6	213.86	213.36	211.07	212.06	211.64	214.42	211.49	214.26	211.81	214.02	215.46
217.96	220.15	216.8	220.7	216.34	219.48	215.82	218.66	219.86	219.37	216.15	219.26	216.97	213.87	221.73	216.24	219.33	218.8	217.99	217.75	215.3	218.94	219.63	219.18	215.43	220.26	216.89	217.7	217.57	220.42	215.82	215.25	220.68	216.55	221.04	219.46	218.76	219.42	220.08	214.22	216.62	215.69	216.64	215.82	217.87	220.32	218.51	220.58	222.93	216.56
201.25	206.15	206.46	205.32	203.73	203.32	202.28	200.37	202.25	204.16	204.88	203.55	202.03	202.44	204.42	203.85	203.57	206.33	203.41	202.4	207.84	203.74	204.73	205.13	201.04	200.07	204.99	205.33	205.5	202.6	202.58	204.61	202.99	202.33	203.72	205.58	204.19	205.8	202.05	201.35	203.46	203.85	204.49	204.02	200.96	205.71	203.7	204.11	202.95	202.86
212.2	209.92	208.32	208.92	210.46	210.21	208.56	213.83	213.68	208.98	209.43	209.18	213.45	208.14	209.57	210.59	208.57	208.4	208.27	208.95	209.28	212.23	212.96	206.9	210.31	210.38	209.86	207.89	209.18	208.03	210.24	209.83	215.03	213.77	209.22	209.02	210.12	210.04	212.2	210.59	212.38	210.4	210.81	209.08	208.19	211.72	211.68	210.13	206.58	208.95
201.36	204.02	203.58	204.31	206.34	207.04	203.12	204.74	203.53	201.23	203.23	204.46	202.21	207.46	204.96	205.16	202.72	205.31	204.73	205.27	202.6	201.19	203.65	202.2	202.01	208.84	202.57	204.71	204.59	201.1	202.66	204.21	204.73	203.36	207.2	201.21	203.37	202.19	204.98	203.06	203.93	205	203.96	203.92	203.66	201.39	202.23	205.44	200.74	203.9
202.39	203.86	200.81	205.02	197.17	201.47	201.56	203.41	202.32	204.89	204.27	200.51	199.31	198.45	202.53	200.42	201.99	200.96	198.94	200.8	202.48	203.49	201.05	202.11	201.4	200.87	200.27	204.91	200.5	203.1	199	199.51	200.72	201.41	199.04	202.33	199.71	202.88	200.14	199.83	201.76	200.61	203.85	202.83	201.35	200.47	201.16	200.85	201.27	199.47
212.23	210.76	214.25	210.92	213.21	208.89	211.26	212.31	210.79	213.62	208.14	215.8	214.96	211.32	214.36	212.38	213.57	209.22	211.54	208.06	215.01	212.32	213.06	211.07	211.11	212.27	211.91	212.28	212.36	214.27	209.8	212.95	210.02	210.94	212.42	209.13	212.75	208.53	213.7	213.1	211.92	214.42	211.91	209.18	208.85	210.2	213.09	209.83	213.6	213.13
200.45	203.48	202.14	203.42	201.85	204.26	204.25	203.87	200.79	202.79	203.54	201.23	204.13	204.12	201.84	201.01	199.72	201.43	202.3	202.71	202.13	200.85	202.75	201.89	204.54	203.47	204.72	202.31	201.65	202.01	203.87	201.71	199.79	202.52	206.17	204.04	199.46	201.42	202.39	205.78	203.8	203.62	202.39	202.24	205.5	199.76	203.17	201.31	203.41	204.17
206.08	205.04	204.15	205.54	206.09	203.24	204.66	206.18	206.98	207.73	201.6	202.99	204.95	202.3	205.07	203.21	204	206.39	204.64	204.87	207.86	204.71	204.67	203.52	204.2	202.66	203.71	204.35	204.79	202.65	203.16	204.12	201.65	203.19	205.42	203.66	203.75	203.93	204.55	204.04	205.64	206.73	204.98	206.08	201.98	205.76	204.94	206.74	204.94	203.84
195.76	205.3	201.64	200.71	202.12	198.04	200.57	197.41	199.08	201.91	202.58	199.04	198.81	197.92	200.08	199.53	198.55	198.75	197.24	198.63	197.76	199.9	201.91	199.67	197.81	200.24	199.13	200.41	198.71	201.18	201.09	199.95	199.78	197.4	200.08	198.71	201.49	203.57	198.16	198.11	201.76	198.72	197.45	200.69	198.69	201.02	197.45	201.08	197.61	203.33
202.68	206.16	203.61	204.63	201.1	202.14	200.97	204.44	206.47	204.02	204.64	205.04	201.62	202.03	201.48	202.59	205.4	201.89	201.66	202.85	204.39	203.04	203.99	203.41	205.34	205.12	207.17	203.66	201.96	202.93	203.93	201.69	204.13	203.31	200.61	200.71	204.46	203.75	205	203.53	205.98	203.82	205.42	204.7	204.8	205.87	204.73	201.83	203.59	201.97
213.02	211.29	215.43	211.1	212.63	212.79	211.27	210.34	209.65	212.3	213.82	209.77	212.25	213.67	213.97	211.85	214.66	212.71	212.38	212.26	215.18	211.61	211.75	212.39	213.13	212.67	212.49	212.16	216.6	215.47	216.63	210.28	213.51	211.8	210.75	212.82	211.91	211.11	208.16	214.9	213.22	211.9	210.53	211.76	215.73	213.51	215.13	212.28	212.47	212.09
210.24	206.7	210.89	207.99	208.55	207.79	208.72	207.13	209.03	208.46	209.75	209.68	207.98	209.13	209.23	210.46	208.51	210.47	208.63	211.76	206.92	207.81	208.81	207.46	211.86	209.86	214.11	208.25	208.64	207.46	209.69	208.35	208.14	209.94	207.57	206.37	205.29	208.94	208.2	209.19	210.6	209.65	210.36	211.28	205.13	211.54	208.56	210.41	210.69	207.7
210.83	213.95	214.54	213.39	214.75	214.76	210.01	212.2	211.71	210.72	211.09	211.4	210.29	210.66	211.67	209.74	209.98	211.79	212.24	208.49	209.41	211.67	212.49	211.72	212.48	208.64	213.92	208.53	214.24	210.5	211.5	213.3	213.49	211.48	211.84	211.17	211.4	212.82	216.86	210.18	213.39	212.62	211.89	214.15	211.12	212.16	211.61	212.06	211.43	210.89
200.43	197.43	198.28	199.52	199.13	198.58	198.83	200.5	197.72	199.68	196.49	197.91	195.55	200.61	198.3	197.6	196.88	198.77	198.02	198.7	195.9	196.61	200.02	196.76	198.74	198.13	196.97	196.26	196.34	200.1	201.41	196.73	194.09	198.95	198.38	199.01	198.36	199.21	199.16	199.2	199.41	199.7	196.9	199.6	198.91	200.08	203.14	200.06	203.93	196.82
219.01	216.75	220.33	217.02	214.9	216.22	217.69	219.43	216.49	219.13	217.18	218.27	216.08	214.88	217.86	215.95	217.84	217.21	216.06	216.31	221.41	217.1	216	215.63	217.43	216.41	215.53	216	212.36	216.31	216.96	218.13	216.95	216.29	217.55	216.3	218.89	215.79	220.1	217.11	216.48	220.83	219.87	218.43	216.59	216.07	217.68	215.75	218.97	213.84
217.83	215.19	215.5	220.36	213.24	220.32	217.52	217.11	214.76	217.09	216.89	216.58	214.19	216.19	219.04	214.73	216.99	213.8	216.98	214.17	217.46	216.01	215.52	214.48	218.47	216.94	219.27	218.26	214.55	216.95	219.08	216.96	216.52	214.91	214.87	217.04	213.25	216.53	217.16	217.11	218.09	215.41	216.21	215.47	216.28	214.79	216.37	218.55	218.34	215.51
213.67	211.77	210.63	215.21	211.67	212.76	212.75	209.36	211.41	215.19	209.72	210.06	215.23	213.57	210.59	215.19	212.45	213.58	216.86	213.62	214.09	213.37	213.21	213.75	214.01	209.82	213.7	214.82	210.51	212.82	212.1	212.42	212.73	211.29	211.15	214.71	212.35	213.66	214.69	210.09	211.72	209.41	214.73	213.9	212.64	215.61	210.23	213.77	216.14	212.38
206.6	207.14	206.38	207.19	204.55	201.88	205.64	204.37	205.43	203.45	208.78	201.65	201.57	205.43	204.02	208.56	204.47	206.28	204.49	204.77	205.26	204.51	205.68	205.7	204.13	204.98	202.29	205.82	200.94	206.36	206.17	204.4	206.05	205.75	204.69	205.11	204.42	202.34	204.38	202.08	206.86	202.56	206.02	204.46	204.12	204.54	203.18	205.24	209.91	205.81
204.07	200.65	203.13	200.66	199.92	199.75	201.03	201.73	201.1	197.12	202.16	200.05	196.64	196.82	198.75	199.58	198.59	198.77	201.24	200.28	200.56	201.42	200.3	197.95	199.66	199.3	200.62	200.25	198.62	203.18	197.13	201.79	198.5	197.58	202.86	201.14	202.13	200.71	197.98	201.32	199.93	198.37	197.34	200.57	199.27	202.21	198.86	198.21	196.41	197.23
205.66	204.75	207.01	209.03	205.47	209.93	206.55	206.64	207.03	208.46	205.88	205.22	205.38	207.58	205.43	206.71	209.01	209.87	205.89	207.11	206.22	206.06	208.51	205.77	205.49	204.75	205.77	207.57	207.96	207.64	204.37	205.35	206.44	204.26	206.52	204.86	203.81	207.21	205.06	203.93	206.17	209.92	206.83	207.31	205.8	206.77	203.18	205.77	203.79	207.9
208.14	209.94	209.2	206.79	212.84	211.3	209.75	209.5	208.78	204.67	205.56	208.28	207.21	210.13	207.82	210.36	208.27	206.48	207.39	205.89	207.85	203.3	205.86	208.42	208.16	207.72	207.83	208.85	206.97	206.52	205.76	211.46	206.97	208.16	210.76	207.43	209.56	201.67	203.99	207.73	207.84	208.33	206.86	208.95	211.65	208.5	208.35	208.19	209.46	206.71
208.08	209.39	204.23	204.2	207.22	204.97	207.25	204.81	205.68	203.74	207	208.27	205.08	204.12	205.19	204.52	205.82	207.64	203.03	202.22	202.43	207.23	204.22	201.8	207.11	206.41	205.49	207.65	205.53	203.35	206.66	205.48	205.6	207.15	207.74	204.15	204.44	207.99	204.26	202.81	207.1	205.03	203.8	205.54	204.2	205.22	205.78	202.07	207.32	204.38
199.73	200.71	200.47	195.49	197.59	200.37	201.39	202.04	200.48	200.7	194.93	198.44	200.1	202.96	197.34	198.24	197.96	200.1	200.2	200.64	201.06	199.12	199.35	205.75	201.55	199.51	198.47	196.11	198.08	199.62	197.5	197.04	195.23	202.29	198.26	199.66	198.24	198.23	200.49	197.44	198.74	203.05	201.76	198.92	203.16	197.28	199.21	198.93	199.87	198.14
215.62	217.36	217.88	215.81	217.76	216.08	215.97	216.37	216.82	219.79	219.3	215.81	217.82	217.78	217.16	217.75	218.06	216.98	216.58	218.47	217.44	218.42	215.02	217.29	217.78	213.52	217.1	218.92	216.45	218.79	218.56	215.07	219.33	216.82	214.33	214.63	216.73	215.15	220.3	218.11	217.64	219.26	218.34	213.7	217.73	219.21	214.91	219.63	218.11	215.79
209.44	207.53	208.19	206.7	203.49	206.53	210.83	210.34	209.17	209.12	207.7	206.24	208.28	208.39	208.55	208.86	211.49	206.25	205.39	207.95	210.06	207.77	209.27	208.59	207.88	209.37	210.76	208.29	209.4	209.2	211.62	207.74	207.07	206.81	204.81	209.55	208.83	209.01	208.85	206.04	211.02	208.42	204.73	209.34	209.21	206.78	208.76	205.2	210.44	206.03
196.88	200.82	204.67	202.23	194.82	198.74	196.91	200.48	202.4	200.04	201.09	202.69	201	199.46	201.44	201.2	196.86	198.86	200.92	198.14	198.55	202.01	202.87	198.34	199.97	197.51	200.52	201.74	199.57	200.87	200.69	201.35	200.85	198.09	200.3	197.99	201.95	200.35	199.62	201.2	198.62	199.27	202.55	201.4	199.16	199.19	202.4	201.31	198.9	199.97
206.68	209.03	211.12	209.65	208.06	206.62	205.65	206.65	207.96	208.03	207.38	208.39	210.22	208.37	209.61	206.43	212.94	207.65	206.97	208.34	207.57	209.89	208.42	207.3	206.63	208.78	206.53	209.07	208.43	203.57	206.11	209.45	207.39	206.33	205.21	211.21	211.32	207.94	211.18	207.53	207.84	209.11	206.96	206.8	208.86	209.35	210.07	209.87	210.61	206.39
212.12	210.59	211.93	211.15	213.08	210.77	212.7	211.51	212.17	212.75	208.13	211.56	211.37	209.31	209.58	214.5	209.29	212.16	214.63	206.8	209.87	209.77	208.76	211.05	211.66	210.81	210.79	208.92	213.29	213	210.59	212.37	210.28	210.22	212.63	211.76	213.22	209.99	213.67	214.27	209.49	211.28	211.37	213.44	212.26	211.18	211.34	214.41	212.13	213.99
209.81	209.78	209.56	212.38	208.92	207.02	211.78	209.26	208.6	208.14	205.98	208.72	211.59	209.87	208.94	209.06	208.65	208.58	209.91	212.46	207.19	208.61	208.68	208.85	205.51	211.08	207.9	210.18	208.71	209.57	208.93	207.69	210.67	210.27	210.02	204.73	211.54	209.05	209.62	207.96	210.18	211.1	206.76	210.01	208.69	206.84	208.89	211.5	207.85	207.75
210.98	208.72	205.71	206.54	208.8	208.43	208.73	205.8	207.97	211.1	209.6	213.26	211.52	209.59	207.85	207.36	205.23	208.25	211.12	209.16	209.17	206.48	209.93	213	210.93	211.19	212.21	207.78	208.96	209.68	210.04	211.03	208.02	209.58	210.7	210.75	205.81	208.54	208.48	210.54	209.09	206.18	210.3	211.29	211.48	207.64	211.53	206.62	208.39	209.01
207.27	206.89	210.52	208.34	208.83	209.96	209.03	209.49	207.45	209.93	209.32	210.35	212.1	209.46	210.76	211.78	207.89	209.59	211.92	210.01	210.9	209.47	211.07	206.14	208.97	208.18	210.27	209.41	208.59	207.73	214.85	213.28	211.37	209.26	209.12	209.95	211.15	214.06	213.11	211.78	211.01	208.74	207.31	210.8	209.35	207.37	209.08	210.64	209.31	207.22
199.05	199.39	196.97	198.05	200.24	199.9	198.51	199.26	199.03	197.77	197.45	198.67	198.75	199.9	196.91	199.01	196.93	196.72	199.62	197.59	201.01	198.55	196.63	197.19	200.06	199.18	200.21	199.27	197.49	198.48	196.7	197.43	200.31	196.08	199.57	195.95	198.9	199.52	198.08	196.4	199.67	196.73	202.39	198.71	198.61	200.35	196.28	198.28	200.42	194.32
211.62	212.17	209.33	211.02	209.82	212.79	212.64	210.5	210.96	214.08	210.3	210.59	212.69	213.47	212.48	210.16	208.64	211.08	211.69	209.7	209.66	210.56	212.04	211.69	213.03	210.51	210.45	212.65	211.19	209.63	211.08	209.81	210.24	212.48	212.29	213.3	208.29	210.92	209.55	213.41	211.78	212.79	213.26	215.22	212.24	211.74	209.59	212.26	214.07	213.1
199.89	201.39	206.08	202.15	199.37	198.48	200.4	204.31	202.67	202.32	204.47	203.1	204.68	204.18	199.32	203.98	202	200.62	200.69	203.97	201.18	202.87	200.91	201.4	204.9	202.43	205.41	202.87	204.55	203.2	201.1	203.37	202.54	201.45	198.2	200.58	201.85	197.92	202.48	202.59	202.18	201.15	204.13	205.06	201.54	204.5	201.59	199.57	203.85	201.2
212.36	210.98	213.36	212.49	212.88	211.62	210.07	213.49	212.23	212.08	215.9	214.17	216.21	215.57	210.77	211.1	213.93	215.45	214.87	213.7	217.83	217.37	215.8	214.99	214.07	213.9	214.98	213.77	213.26	212.04	216.14	212.66	213.61	212.83	214.69	214.68	212.07	214.45	213.16	214.82	216.76	216.69	212.42	213.32	212.01	213.43	211.62	212.65	212.55	210.86
199.82	202	202.58	202.35	207.2	203.1	203.34	203.09	202.29	203.82	206.81	204.87	201.14	203.03	201.8	202.78	203.54	204.65	201.62	204.15	204.56	204.38	205.3	200.82	205.27	205.95	206.68	201.14	203.15	203.47	202.17	204.06	203.82	203.02	202.09	205.17	205.94	203.34	202.44	202.9	201.47	203.62	199.12	202.88	205.45	203.87	201.31	205.2	200.8	203.59
215.99	215.97	217.58	220.32	215.18	218.22	220.56	220.6	215.98	218.07	216.44	217.44	217.03	214.67	220.08	216.83	218.84	217.96	214.59	215.86	215.02	215.79	215.46	218.43	216.2	217.53	218.81	214.98	219.51	215.64	215.54	217.91	217.84	218.77	213.9	221.46	217.55	215.58	215.15	219.11	217.71	218.66	219.33	217.4	217.21	223.24	220.95	217.32	219.88	217.91
201.68	204.62	204.25	204.2	199.98	203.87	203.62	206.63	205.7	201.47	203.87	203.71	203.95	204.38	205.09	207.8	205	201.46	202.27	203.03	203.19	205.76	203.5	203.58	204.7	203.51	205.56	204.33	207.53	202.15	200.9	206.62	203.89	203.05	202.83	204.68	203.83	207.48	203.82	204.97	204.46	206.75	208.22	203.95	203.65	203.91	203.71	201.49	204.54	203.51
203.52	201	204.03	203.43	204.85	200.8	205	205.53	202.56	202.07	200.56	201.22	202.37	202.11	200.54	205.66	205.33	200.56	200.11	198.72	201.52	204.2	200.7	201.62	202.42	204.95	202.41	202.62	204.85	203.41	200.87	203.64	199.54	203.09	204.16	204.14	202.18	202.58	202.45	202.24	203.61	200.24	202.89	202.63	201.08	203.14	202.39	200.93	200.04	203.33
209.82	213.27	212.36	210.2	210.84	211.64	213.33	213.1	210.81	207.41	211.9	210.71	212.61	210.95	215.58	207.4	210.68	211.98	206.62	213.86	212.05	214.06	210.39	210.1	213.22	215.38	212.42	209.78	211.75	211.33	209.81	212.91	214.58	215.01	212.81	208.78	211.54	212.7	207.41	210.68	208.01	213.76	212.23	212.84	210.89	209.93	209.92	212.07	210.12	212.76
203.16	202.25	204.23	202.48	204.2	205.19	206.21	202.59	205.61	204.2	207.04	204.64	205.38	201.73	201.3	204.21	207.47	204.39	203.53	199.98	204.57	204.22	202.74	206.77	201.59	202.48	201.65	202.23	204.99	204.65	201.9	202.06	203.46	204.39	206.91	202.26	204.64	205.67	204.01	200.7	206.13	202.3	203.52	204.64	199.19	202.09	204.01	204.69	208.62	204.23
205.5	206.56	207.17	210.08	204.36	204.93	206.8	212.91	204.93	206.79	204.18	208.01	207.32	208.92	206.56	210.44	204.84	208.8	208.29	207.28	209.93	210.52	207.78	207.05	207.86	207.82	208.75	208.27	204.07	207.97	208.28	208.03	210.69	204.45	206.42	208.48	208.02	209.9	209.45	208.37	206.18	207.77	207.78	208.86	206.08	210.43	205.76	208.47	208.41	211.25
194.47	195.68	191.75	194.56	193.72	193.81	195.63	196.1	193.66	194.98	193.31	195.32	191.01	193.62	196.04	198.11	193.4	194.52	192.83	193.04	195.21	197.16	194.93	199.83	192.6	193.48	195.48	196.54	193.91	197.17	195.36	195.07	190.94	191.86	194.05	195.34	193.93	195.76	193.57	193.37	193.01	194.01	195.79	192.8	193.8	195.61	194.3	194.96	193.44	195.22
207.34	206.87	205.05	205.89	207.22	203.06	207.47	207.51	208.73	206.35	205.77	206.93	204.93	205.31	206.6	204.41	206.35	202.96	206.05	207.13	204.68	204.75	199.76	207.87	207.74	207.58	203.8	203.93	204.93	206.21	205.4	206.46	204.54	205.27	205.91	203.82	203.83	207.06	205.86	207.42	204.02	204.14	204.79	208.8	204.1	205.47	207.09	206.53	202.45	207.14
205.58	209.35	207.3	206.27	206.36	207.42	208.73	205.8	204.68	207.9	205.4	204.62	204.27	208.31	208.41	208.29	206.5	204.31	207.75	206.24	206.53	205.59	205.81	206.86	207.4	207.32	204.55	207.69	204.45	205.38	205.84	205.59	202.62	204.89	209.55	208.89	209.72	205.6	210.08	204.67	203.53	205.23	207.87	206.88	206.41	205.22	207.23	203.64	209.1	205.69
215.54	218.69	221.33	212.57	214.36	218.15	215.46	215.88	215.14	217.21	216.46	215.36	214.04	215.51	215.34	216.44	218.16	218.62	218.94	217.17	215.55	215.25	219.83	216.8	216.49	215.7	218.4	214.67	215.56	216.33	215.08	216.56	217.88	213.18	217.62	217.33	217.94	217.94	217.12	219.34	221.3	218.36	214.61	215.02	214.59	218.98	215.84	219.13	215.76	217.39
214.3	213.41	214.43	212.71	215.41	212.58	215.38	210.85	211.44	213.88	213	212.05	215.51	212.74	214.74	217.38	215.37	213.4	213.94	211.38	215.23	215.16	214.48	211.63	211.28	214	212.63	215.66	214.33	214.73	214.02	213.5	216.7	214.32	213.43	218.13	211.49	212.44	213.95	214.92	214.8	216.49	211.49	213.85	212.88	213.03	213.12	213.87	216.69	210.78
213.78	209.48	211.34	210.47	209.82	211.9	213.32	213.12	211.37	210.84	211.02	213.28	211.07	213.03	212.58	213.52	212.62	210.61	211.39	212.33	211.73	214.42	211.61	213.14	212.26	210.39	210.9	208.63	211.86	209.76	211.23	206.53	211.84	207.63	211.19	213.42	211.08	211.14	210.17	213.21	209.64	212.93	211.01	207.89	213.21	212.33	212.37	213.53	210.94	209.04
206.59	205.14	208.95	205.86	205.98	205.85	207.85	206.76	205.23	206.1	206.95	209.32	204.87	205.4	205.26	205.42	204.39	204.01	203.14	205.01	208.15	207.6	205.3	207.65	202.54	203.65	205.26	203.96	208.2	207.11	205.51	206.18	207.54	204.63	205.23	206.7	205.22	204.76	201.51	203.93	206.16	204.88	206.57	203.06	203.73	204.13	205.5	206.83	210.37	204.67
201.98	206.12	209.42	209.14	209.17	209.71	205.08	210.42	209.5	208.42	207.72	207.74	208.11	206.16	210.19	206.3	209.66	206.96	207.64	210.23	210.19	208.95	209.87	207.16	205.66	208.56	209.75	206.57	208	206.98	208.14	209.35	206.51	207.75	207.32	207.74	207.13	209.23	209.31	208.48	207.1	208.94	208.35	205.1	207.72	208.11	206.12	206.62	207.33	209.52
210.37	211.54	210.05	210.54	211.33	211.71	211.87	212.43	212.13	214	210.99	211.97	210.56	214.82	210.74	211.19	212.67	211.32	211.29	212.95	209.48	212.24	210.22	209.87	214.15	213.01	211.97	208.3	213.26	213.82	210.2	213.68	212.92	213.54	209.98	211.51	211.85	211.25	209.24	211.56	211.77	211.2	208.89	211.37	215.12	210.7	212.77	212.52	212.81	213.78
[truncated: 150 more columns]
