# Supplementary material for: Genetic dissection of main and epistatic effects of QTL based on augmented triple test cross design
Source: PLoS One. 2017 Dec 14;12(12):e0189054. doi: 10.1371/journal.pone.0189054 (PMC5730204; doi:10.1371/journal.pone.0189054)
Supplement: S6 Supporting Information — (ZIP) [file pone.0189054.s006.zip › z1_100_0.8_10.csv]

200.54	199.99	200.92	199.85	200.3	198.97	200.23	201.13	199.89	200.49	200.75	200.75	200.55	199.82	200.63	201.23	200.62	201.03	200.34	201.15	201	199.95	198.96	199.9	200.98	199.45	200.75	200.51	200.55	199.4	200.56	200.28	199.7	200.51	199.87	200.07	199.88	199.77	199.27	200.84	201.26	200.24	201.34	200.16	202	201.17	200	199.95	200.24	200.77
211.97	212.26	211.97	211.2	212.32	211.5	211.11	211.8	211.95	211.99	211.59	210.88	211.54	212.92	212.25	212.53	211.9	210.87	211.17	211.52	211.9	212.39	212.15	210.23	211.44	211.72	212.64	211.26	211.71	211.62	211.57	212.41	212.42	210.44	212.09	212.41	212.16	211.55	210.79	210.87	211.61	212.88	210.92	212.15	212.73	212.28	213.18	213.09	211.35	211.5
211.08	212.6	210.81	212.48	210.45	212.82	212.21	212.75	212.27	212.29	212.62	211.92	212.22	211.6	212.69	212.65	213.24	213.04	211.05	212.11	211.67	211.29	213.4	211.74	211.39	211.01	212.66	212.55	212.02	212.47	211.89	212.4	212.49	213.26	211.75	212.63	212.05	211.51	212.91	212.92	212.54	212.61	212.97	212.24	212.93	211.74	212.18	213.05	212.85	213.19
203.37	203.75	203.64	202.15	202.99	205.09	203.49	203.91	203.41	203	202.93	203.5	202.7	203.17	203.86	203.3	202.61	203.33	204.77	204.03	203.32	203.8	204.8	203.07	203.43	202.53	202.47	203.79	204.6	203.94	204.19	203.03	203.74	204.72	204.26	204.37	203.69	202.99	203.23	203.04	204.35	203.2	203.94	202.68	204.69	202.44	203.75	204.78	202.75	204.06
202.55	202.43	203.43	202.16	203.22	202.39	202.19	201.69	202.96	203.03	204.41	203.82	202.94	203.73	202.52	203.29	203.4	203.75	202.91	202.41	203.52	202.04	202.92	202.65	202.01	202.78	201.72	202.59	202.32	202.93	201.85	202.52	202.12	202.25	202.24	202.27	203.47	203.31	201.97	201.79	201.93	203.98	202.4	202.78	202.36	202.68	202.88	203.06	201.99	201.75
212.07	211.96	210.62	212.33	212.3	211.86	211.76	212.99	211.71	212.55	212.2	212.09	211.63	210.41	211.87	212.26	211.22	212.27	210.48	212.54	210.78	211.3	211.85	212.1	211.69	211.78	211.32	212.08	211.16	212.23	212.09	211.43	211	212.51	212.24	211.8	211.39	212.34	212.67	212.46	211.29	213.03	211.15	212.2	212.69	211.75	211.72	211.92	212.14	211.07
212.31	212.04	212.2	212.13	212.95	211.49	213.7	212.63	214.1	211.2	212.35	211.06	211.39	213.09	212.24	212.83	212.18	212.88	211.98	212.66	212.64	212.59	212.8	212.58	212.6	213.39	213.15	212.55	211.5	211.62	212.58	212.35	213.04	212.87	211.9	212.18	212.55	212.67	212.53	213.01	211.2	211.79	211.6	211.65	213.44	212.9	212.41	211.42	212.94	213.41
194.04	193.64	193.8	193.85	193.03	194.59	195.25	194.62	193.75	193.84	194.07	194.97	193.34	193.34	193.37	194.73	193.86	194.04	193.73	193.44	194.06	195.28	194.45	194.86	193.84	193.99	194.23	194	193.16	193.49	193.73	193.65	194.67	195.06	194.5	194.94	194.15	193.93	194.24	194.58	194.12	194.35	194.65	193.35	194.28	193.28	193.76	194.15	194.11	194.77
202.88	203.11	203.81	203.34	204.04	202.34	203.75	203.58	204.84	203.35	204.63	203.36	203.67	203.62	204.9	203.77	204.43	202.74	203.81	203.74	204.08	203.85	202.99	202.38	203.49	203.07	203.72	204.84	204.59	203.6	203.27	203.11	204.12	202.5	204.39	203.76	203.36	203.05	203.08	204.11	203.36	203.1	203.41	204.25	203.6	203.48	204.26	202.92	203.02	203.95
209.17	209.07	207.77	208.38	208.52	208.09	208.06	208.47	209.11	208.52	208.5	207.37	208.65	208.24	207.8	209.42	209.89	208.31	208.71	209.2	208.76	208.6	208.85	209.31	208.44	209.35	208.68	209.27	209.44	208.55	209.47	208.85	208.8	209.27	208.26	208.92	208.03	208.07	208.13	208.75	208.43	209.27	208.65	208.71	208.81	207.9	209.19	208.98	208.38	210.01
209.73	210.82	209.11	210.47	209.53	210.3	208.43	209.52	208.89	208.81	209.38	210.16	208.96	209.61	208.82	209.49	210.01	209.76	209.65	210.03	209.81	208.25	209.19	209.35	210.83	209.89	209.11	208.92	209.72	209.19	208.86	211.46	208.75	208.75	209.71	208.71	209.35	208.85	208.67	210.47	208.72	209.28	209.74	209.56	210.73	209.07	210.14	208.66	209.12	208.65
199.09	200.18	199.48	199.05	199.97	198.88	199.62	198.43	199.35	198.54	199.26	198.82	199	200.22	199.98	198.51	199.56	199.46	198.05	198.75	199.65	199.05	199.78	201.05	198.71	199.08	199.16	199.59	200.53	199.65	199.08	199.11	198.42	199.09	199.77	199.91	199.82	200.23	199.56	198.36	198.65	200.2	199.39	199.32	199.53	198.84	199.63	199.51	199.48	199.95
211.15	211.83	212	211.31	212.46	211.71	211.63	211.08	210.78	212.81	212.03	211.81	211.81	211.43	210.58	212.84	210.5	211.55	210.93	211.3	211.18	211.64	211.08	212.18	211.68	210.58	211.09	211.85	211.61	211.44	211.36	212.3	213.43	212.9	211.26	212.18	211.66	211.7	211.1	211.63	211.16	211.73	212.09	212.41	211.06	210.62	211.75	212.06	211.14	211.63
204.25	204.76	204.92	204.78	204.44	205.46	205.11	204.54	203.86	204.3	203.96	204.42	205.31	204.18	203.67	204.89	205	204.86	205.66	205.87	204.81	204.83	204.18	204.59	205.52	204.94	204.43	205.34	204.23	205.61	204.12	203.67	204.28	204.77	204.31	204.96	205.5	204.77	204.94	205.63	205.15	204.47	205.44	204.21	203.87	205.02	204.59	204.5	204.52	205.19
216.76	216.33	218.06	216.35	217.53	217.01	216.3	217.79	215.71	216.44	218.43	216.09	217.83	217.29	217.82	217.37	216.63	216.98	217.34	217.49	216.78	215.93	216.12	215.89	216.24	216.77	216.22	215.86	217.77	217.61	215.39	217.21	216.49	216.8	217.58	216.66	217.21	216.22	216.42	217.86	217.44	217.92	217.15	217.53	216.68	218.04	216.27	216.51	216.24	216.3
213.03	213.38	213.66	213.4	213.06	213.27	212.32	213.29	213.08	212.56	213.84	212.96	213.18	212.11	214.33	213.36	213.38	212.77	212.95	213	213.45	212.6	212.48	212.36	212.35	212.58	212.75	214.19	212.18	212.8	213.18	212.57	213.01	212.51	212.57	212.5	213.04	213.2	213.24	212.56	213.38	213.15	213.8	211.87	213.98	212.24	213.01	212.92	213.31	213.67
204.14	203.77	202.93	203.77	204.34	204.65	204.13	203	203.59	203.59	203.48	203.94	203.5	202.22	203.59	203.81	204.97	204.66	204.15	203.93	205.3	204.21	204.51	204.05	204.58	203.75	203.92	203.83	203.52	203.32	203.32	203.61	204.54	203.04	203.39	203.92	202.89	203.27	204.55	204.91	204.91	203.38	204.23	204.21	203.29	204.28	203.73	204.66	204.23	203.4
204.04	203.63	203.11	203.57	204.16	204.58	203.43	203.57	203.59	204.25	203.93	202.76	203.97	204.53	203.63	203.15	203.62	203.41	204.63	204.25	202.8	203.48	205.28	203.16	203.21	203.07	203.25	204.49	204.51	203.38	203.82	204.28	203.62	204.7	203.95	202.79	204.05	203.45	203.59	203.34	203.95	203.38	203.55	204.23	203.33	204.65	204.53	203.36	203.71	204.6
200.58	200.44	201.87	201.68	199.91	202.51	201.46	201.22	201.68	202.16	201.53	202.31	201.63	201.55	200.61	201.52	200.38	201.23	201.26	200.52	201.7	202.03	200.56	202.25	200.76	202.27	202.11	201.57	201.07	201.78	201.3	202.02	201.22	201.1	201.6	200.68	201.63	202.89	201.45	201.62	201.43	200.56	200.33	200.13	200.38	199.79	201.96	200.48	201.83	200.41
206.44	207.95	208.61	207.7	207.78	207.04	208.36	208.4	207.32	207.67	206.99	207.3	207.99	205.78	208.56	208.23	206.68	207.4	208.03	206.79	207.15	207.81	207.67	207.04	206.82	208.8	207.4	207.72	207.85	207.63	207.28	208.57	207.61	207.81	208.02	207.85	208.21	207.3	207.82	207.58	208.32	208.42	207.99	207.13	207.09	207.98	207.24	207.58	207.85	207.94
203.29	202.63	202.72	202.57	201.94	204.23	203.5	204.31	202.23	202.9	203.53	202.23	202.44	202.7	202.25	202.54	203.08	204.09	202.52	202.73	202.79	202.64	203.27	203.07	203.17	203.36	202.73	203.7	203.05	203.46	202.94	203.47	202.8	203.54	203.87	203.38	202.88	202.76	203.36	202.65	203.01	203.3	204.41	202.62	203.57	204.18	203.69	203.15	202.23	203.6
213.71	213.37	214.04	214.11	213.15	212.98	214.66	213.04	214.29	214.73	213.65	212.58	213.48	212.03	213.48	213.69	213.4	214.03	213.58	213.89	214.17	212.57	213.06	213.72	213.58	214.76	213.5	213.36	214.69	214.56	215.17	212.99	214.15	213.7	213.96	214.9	213.61	212.86	213.94	213.37	213.53	214.11	214.12	213.67	212.57	213.96	214.45	213.88	214.6	215.24
211.37	211.17	211.17	212.92	211.27	213.03	211.88	212.39	211.62	211.55	210.54	211.29	211.46	210.91	212.31	212.01	212.06	210.3	211.71	212.71	211.49	212.08	211.58	211.27	211.77	211.72	212.25	210.92	209.86	211.11	212.86	212.09	212.8	212.56	212.28	210.5	211.57	211.35	211.33	210.88	210.59	212.49	211.76	211.9	212.13	211.8	210.89	211.75	211.21	211.49
209.16	209.51	209.95	208.88	208.76	208.59	208.74	208.35	209.13	208.89	208.76	208.91	208.43	207.52	210.16	208.67	208.13	208.28	209.16	207.8	208.76	208.41	209.45	209.55	209.05	209.4	207.8	208.63	207.72	209.07	209.2	209.95	209.5	208.78	208.52	209.28	209.14	208.76	208.85	208.83	208.46	208.47	208.63	208.58	207.22	209.23	209.16	209.44	207.87	207.8
208.41	206.73	207.26	207.29	206.32	208.43	209.24	207.13	208.55	208.41	207.13	208.61	207.97	207.96	208.25	208.12	207.77	207.03	208.88	208.03	207.9	208.21	207.44	207.95	207.2	208.06	207.74	207.68	208.16	208.67	207.37	207.72	207.73	207.52	206.62	207.42	208.11	208.25	206.78	207.75	209.33	208.11	208.28	207.21	207.46	206.53	207.17	206.77	208.81	208.09
202.09	200.2	201.29	201.11	201.53	201.61	202.01	201.56	201.12	201.69	200.86	200.97	200.69	200.26	200.82	201.63	202.32	201.47	201.83	200.88	200.63	201.94	201.98	200.94	200.36	201.83	201.74	201.49	201.86	201.93	201.6	200.5	201.32	199.99	202.04	201.82	200.75	200.55	201.08	201.58	200.73	201.7	201.86	201.13	201.03	201.22	200.46	201.09	202.46	202.01
212.06	213.46	212.28	213.35	213.04	211.57	212.73	212.63	211.87	212.53	211.98	212.6	211.86	212.98	212.05	213.44	211.4	211.57	213.16	213.46	212.33	212.58	210.82	213.24	211.3	212.2	211.92	211.95	213.05	211.44	211.7	212.68	211.85	212.11	212.78	213.59	213.36	212.48	213.01	212.24	212.53	212.6	212.18	212.79	211.62	211.36	212.18	211.99	212.16	212.65
218.98	218.11	218.41	217.6	217.99	216.63	217.83	217.67	219.6	217.44	217.87	216.82	217.82	216.82	218.52	217.94	217.96	217.82	216.95	218.8	218.46	217.47	217.75	219.07	218.35	215.84	217.47	218.4	217.98	218.95	217.82	218.36	218.25	217.98	217.79	217.32	217.65	218.23	217.64	217.8	218.07	217.93	218.47	217.81	218.1	217.64	218.7	217.6	219.28	217.84
199.79	200.34	199	198.33	198.85	200.32	199.36	199.01	200.09	200.13	199.27	199.07	199.61	198.54	199.43	199.27	199.46	199.17	199.76	199.58	199	200.16	199.7	200.24	199.12	198.87	200.31	198.49	199.18	199.26	199.46	200.19	199.44	200.13	199.36	199.54	198.73	199.54	200.04	199.48	198.04	199.19	198.84	199.32	199.7	199.44	199.45	200.08	199.88	199.83
207.45	206.82	208.82	207.57	207.94	207.83	208.59	208	209.19	208.45	207.54	207.4	208.04	208.03	208.13	208.04	207.37	207.75	208.2	207.98	207.21	208.22	208.76	208.36	208.22	209.04	207.84	208.53	206.98	208.27	208.19	206.76	207.56	206.93	208.07	207.77	207.96	207.81	206.69	208.05	208.14	207.84	208.99	207.76	207.52	206.59	208.34	207.22	208.29	207.59
207.99	209.03	208.81	208.76	209.36	208.61	209.01	206.84	208.68	208.93	207.91	208.81	208.81	208.37	208.4	210.13	208.87	208.16	209.54	210.6	209.29	207.69	208.69	208.85	209.14	209.1	208.92	208.13	208.19	208.26	208.91	209.77	207.63	208.89	207.05	207.67	209.39	208.96	209.94	208.42	209.3	207.67	207.5	208.54	208.86	208.28	209.47	208.64	207.83	207.99
208.1	209.05	208.29	208.33	208.38	209.76	208.67	208.13	209.25	208.86	208.41	209.09	210.25	210.57	208.13	209.84	209.52	209.03	208.42	209	208.9	208.02	207.36	210.24	209.06	208.86	208.14	207.89	209.73	208.19	206.97	208.55	208.41	208.96	207.84	209.08	208.45	208.87	208.98	208.49	209.05	208.63	208.33	209.26	208.24	207.27	209.45	208.56	208.53	209.09
199.68	199.39	200.06	198.51	199.12	199.67	199.3	199.77	199.84	200	199.55	199.7	199.76	199.61	199.49	199.54	198.42	199.38	200.45	199.97	199.04	200.99	199.71	200.13	198.97	200.16	200.78	199.53	199.5	199.23	200.82	198.57	198.88	199.25	198.19	199.31	200.82	199.09	199.23	199.4	199.35	199.57	200.2	198.49	199.66	198.41	199.24	200.27	200.08	198.98
217.14	216.25	217.06	216.92	217.41	216.77	217.01	217.32	216.97	217.13	216.56	217.5	216.81	217.82	216.97	217.2	216.38	217.07	216.06	217.44	216.82	216.74	216.4	216.52	216.95	217.41	217.01	216.88	217.51	217.08	216.56	217.62	217.49	218.41	216.56	217.01	215.34	216.22	217.21	216.98	216.91	216.55	217.8	216.13	216.66	218.07	216.77	216.97	216.92	217.54
198.5	198.18	198.19	197.39	198.83	197.82	198.63	197.73	197.73	197.43	197.58	198.68	199.27	198.98	198.32	197.58	197.96	197.17	196.39	197.63	198.12	197.27	197.26	198.54	198.83	198.73	198.05	197.15	198.39	197.89	198.42	195.91	199.63	197.81	197.21	198.24	197.53	198.42	196.87	198.48	197.38	198.33	197.4	197.78	198.42	198.37	197.62	198.68	198.59	197.92
216.78	216.95	217.11	216.8	217.41	215.93	217.42	216.56	216.73	217.05	216.81	217.53	215.91	217.23	216.77	217.05	218.09	216.25	216.3	216.87	216.26	217.3	216.84	217.15	216.04	216.21	217.02	216.26	216.3	217.94	216.94	217.1	217.04	216.83	217.39	217.29	217.43	217.45	217.65	216.4	217.33	216.69	217.16	217.46	216.99	217.66	216.28	217.74	217.05	216.76
213	212.59	213.07	212.71	213.52	211.23	211.36	211.98	211.99	211.81	212	212.89	213.38	213.21	211.3	211.45	212.34	213.02	212.13	212.3	212.06	212.24	213.24	213.34	212.15	213.16	212.02	212.29	212.98	211.91	213.26	212.21	211.13	212.44	211.89	212.51	211.34	212.49	212.84	210.68	212.94	212.58	211.63	213.18	212.11	211.82	212.15	213.35	213.15	210.91
208.59	208.92	208.48	208.66	208.84	207.84	208.07	209.07	208.8	209.03	208.86	209.14	208.49	208.98	208.94	208.1	208.09	208.77	208.28	209.22	208.8	208.49	208.46	208.56	209.36	209.55	207.12	207.87	209.34	207.93	209.83	208.37	208.4	209.15	209.48	208.62	209.22	208.6	209.99	209.97	208.24	208.23	208.04	209.46	208.44	208.22	208.78	208.6	208.54	208.14
206.54	207.88	207.03	207.4	208.17	207.89	209.22	207.31	208.22	208	207.6	206.95	208.91	208.11	207.55	206.47	206.98	207.17	206.9	207.67	207.49	208.16	207.06	207.96	208.49	208.13	207.6	206.77	208.13	207.88	207.78	206.68	207.63	206.77	206.79	208.05	208.38	207.72	208.26	207.79	208.62	207.6	207.68	207.57	208.24	207.06	207.25	208.15	207.82	208.43
202.59	203.54	201.45	202.13	203.42	201.74	202.48	203.04	203.87	201.55	202.89	203.7	202.06	203.92	202.4	202.78	202.52	202.59	202.17	202.97	202.87	202.75	201.64	202.26	202.83	203.76	202.89	202.75	202.13	203.15	203.46	202.24	202.3	203.06	202.18	203.14	202.84	200.96	202.89	203.43	203.04	202.84	201.88	201.84	202.84	202.65	202.97	202.61	202.06	202.84
208.75	207.93	209.32	208.45	208.54	208.91	209.11	208.15	208.33	207.33	208.49	207.39	208.54	207.95	208.56	208.75	209.51	208.23	207.97	207.81	208.61	207.56	208.33	208.03	208.22	208.87	209.2	208.86	208.28	208.28	208.16	208.67	208.46	209.14	208.83	207.72	208.44	208.44	208.6	207.67	208.23	207.77	208.35	208.14	208.01	209.25	207.37	208.68	209.43	208.34
209.51	208.63	208.71	208.31	206.75	207.47	208.63	208.64	208.25	210.32	208.32	208.95	208.8	208.78	209.31	207.95	208.35	208.17	208.03	209.48	207.95	208.83	208.88	207.86	209.29	208.35	208.77	209.08	208.57	208.05	208.29	208.13	208.37	208.33	209.99	208.65	209.33	208.35	208.32	209.3	209.47	207.04	208.87	209.4	208.47	209.27	209.02	209.42	208.06	207.8
208.62	209.26	208.53	209.44	207.96	208.67	209.18	208.51	207.46	208.97	208.24	208.89	208.93	208.52	207.49	208.93	208.4	208.41	208.55	209.01	208.45	208.15	208.11	208.21	210.11	208.39	208.32	208.55	208.38	208.57	208.49	208.56	207.77	208.93	208.38	206.7	208.65	208.81	207.98	209.24	208.3	208.75	207.72	209.82	208.93	208.4	209.15	208.33	208.06	207.56
211.21	212.61	211.33	211.83	211.01	211.25	212.07	212.2	211.09	212.89	212.2	211.28	211.08	211.06	211.33	211.96	211.84	211.9	211.69	211.31	211.9	210.94	211.54	212.15	211.9	210.78	211.23	212.62	212.13	211.79	210.84	210.79	210.74	212.51	210.67	211.27	212.39	210.13	211.73	210.09	211.24	210.86	210.66	212.4	212.75	212.23	212.28	212.17	211.94	211.8
217.24	216.22	216.61	216.34	217.3	217.88	217.21	217.1	217.22	217.4	217.6	216.29	216.61	216.71	217.9	216.04	216.75	217.57	217.85	216.08	216.94	217.13	216.74	217.09	217.13	218.12	216.65	217.93	217.04	217.44	216.66	217.69	217.45	215.72	216.7	217.39	218.63	217.18	217.93	216.23	217.2	217.78	217.71	216.8	217.97	217.28	216.27	217.66	217	215.82
203.03	202.04	202.86	202.39	202.76	203.02	203.01	202.33	202.67	201.75	203.34	202.14	203.07	202.74	202.22	203.68	202.52	202.49	203.67	202.47	201.64	201.55	203.37	203.24	202.44	201.98	202.31	202.28	203.39	203.34	202.87	202.47	201.76	202.75	202.68	202.12	202.34	201.94	203.3	203.16	202.31	202.69	202.35	202.16	203.05	202.8	202.96	203.66	202.26	202.91
211.84	212.66	212.03	212.78	212.53	212.48	210.94	211.52	212.25	211.2	211.61	210.59	211.66	210.49	210.47	210.89	211.19	211.33	212.06	209.97	211.68	211.86	210.73	210.89	210.81	212.49	211.3	211.87	212.17	212.13	212.39	211.49	211.62	213.04	211.62	211.01	211.93	211.95	211.37	212.33	211.37	210.95	211.68	211.37	211.23	211.2	211.49	212.4	212.27	211.4
206.3	207.94	205.2	206.24	206.32	206.31	206.83	207	206.47	207.03	207.59	206.62	206.35	207.43	207.08	206.7	206.32	206.67	205.81	206.42	206.48	205.24	205.9	205.9	206.37	206.06	207.02	206.85	205.95	205.97	206.78	205.97	206.76	207.18	206.11	207.15	206.07	206.23	207.35	206.91	206.36	207.32	205.93	207.08	207.35	207.15	206.74	206.98	206.99	207.66
199.66	200.75	200.58	201.27	200.78	200.08	199.81	199.81	199.99	199.89	200.1	200.83	200.17	200.91	200.35	199.87	200.99	199.96	200.59	200.68	200.67	200.75	200.3	200.38	200.94	200.97	199.42	200.15	200.06	200.26	200.76	200.52	200.65	199.76	199.8	200.17	200.49	198.79	199.92	200.32	200.76	200.14	200.56	200.74	199.72	199.43	200.21	200.53	200.41	200.83
208.82	207.53	209.19	208.84	208.05	209.92	209.34	209	207.98	207.21	209.14	208.59	208.24	209.57	209.19	208.59	209.78	207.22	207.88	209.61	207.42	208.01	209.06	209.45	209	209.92	210.01	209.27	208.37	207.88	208.77	209.42	209.21	208.17	208.04	208.97	208.44	209.35	209.02	208.67	208.75	209.88	210.14	207.84	209.55	209.24	208.59	208.44	209.38	209.07
209.37	208.79	209.2	209.74	208.77	209	208.82	210.3	210.31	209.05	208.73	208.59	209.34	208.78	210.31	210.23	210.33	210.56	209.57	210.79	208.87	208.71	209.7	209.65	209.63	209.42	210.18	209.54	209.61	210.41	209.83	209.65	209.72	209.05	208.99	209.95	208.87	209.65	208.48	210.08	208.74	209.51	209.41	209.42	210.42	209.7	207.92	208.94	209.87	210.82
206.76	209.15	206.92	207.19	209.09	208.04	207.46	207.73	206.62	207.09	207.25	207.44	207.91	207.77	207.98	208.04	207.77	207.71	207.76	208.13	206.25	208.31	206.96	207.38	208.74	206.63	208.59	207.11	209.02	207.76	208.93	208.32	208.36	208.08	208.28	207.47	206.82	207.53	207.58	208.07	208.43	206.83	207.88	207.77	207.96	207.39	207.55	207.93	207.18	207.75
204.38	203.08	203.96	203.79	203.52	204.12	203.35	203.39	202.89	202.73	203.86	203.31	203.34	203.69	202.68	203.53	203.87	203.35	203.88	202.83	203.19	203.72	203.99	203.35	205.59	202.78	203.96	203.62	204.58	204.46	203.68	202.95	203.66	203.96	205.17	203.91	204.31	202.49	203.26	203.57	203.65	202.63	203.56	203.35	204.13	204.14	203.93	203.88	201.99	203.3
201.66	201.8	201.44	202.01	201.22	200.89	200.86	200.88	201.48	200.25	202.62	200.95	202.48	199.91	200.78	200.85	201.51	201.35	202.45	202.22	200.85	201.44	201.65	202.9	201.1	201.55	201.39	200.61	202.4	202.44	201.25	200.96	200.88	199.66	201.63	201.04	201.18	200.61	202.16	201.21	200.66	201.57	201.65	201.96	201.94	200.96	201.7	200.49	199.8	200.02
209.2	208.72	207.55	208.06	208.46	209.55	209.03	208.84	209.89	208.7	207.46	208.38	208.45	208.95	208.37	208.91	208.91	208.26	208.33	209.04	208.23	209.33	208.9	208.02	209.18	208.52	207.79	208.44	209.08	208.89	208.98	208.4	208.89	209.07	208.24	209.05	209.28	209.4	209.15	209.42	210.22	208.54	208.55	209.15	209.4	208.9	208.99	208.73	207.51	207.61
203.76	203.36	203.58	203.38	203.79	203.51	203.2	201.91	203.54	203.36	204	203.72	202.15	204.26	203.59	203.18	203.6	203.9	204.05	202.52	202.84	203.75	202.96	202.89	203.07	203.81	203.37	204.14	202.53	203.04	203.04	203.2	202.25	203.78	202.66	203.49	203.62	204.03	203.18	203.24	203.04	203.53	203.3	203.77	204.03	202.96	203.59	204.28	203.36	204.07
203.25	203.14	202.85	203.02	203.84	203.68	203.68	203.25	202.77	202.98	203.69	202.32	203.36	202.68	204.34	203.46	202.96	203.04	202.94	202.53	202.7	203.4	202.27	203.37	203.65	202.61	202.25	203.4	204.16	203.54	203.24	202.59	203.97	203.34	203.4	203.49	202.99	202.88	202.45	202.72	203.27	202.93	202.78	202.99	203.22	202.36	202.51	202.82	202.46	202.67
206.19	207.84	207.22	207.86	207.47	208.31	208.36	206.69	208.37	207.74	207.27	206.36	206.31	206.76	207.75	207.23	208.31	208.03	208.43	206.79	207.71	207.22	207.93	208.71	207.54	208.26	207.8	206.76	208.34	207.6	208.94	208.24	207	206.47	208.63	207.28	208.07	207.41	207.49	207.57	208.27	207.4	208.18	208.32	208.06	207.95	207.94	208.71	208.12	207.77
212.81	213.04	212.4	213.96	212.17	213.85	212.32	212.83	213.48	212.03	212.06	213.36	213.78	213.19	212.79	213.44	212.94	213.69	212.21	212.81	213.43	212.64	212.43	214.29	213.62	212.24	212.67	212.49	212.55	212.83	212.83	213.66	213.02	213.19	213.52	211.67	213.57	213.48	214.18	212.51	214.04	212.35	213.92	212.79	212.32	214.24	213.44	212.69	212.8	211.78
205.36	205.19	206.28	205.25	205.21	204.45	206	204.63	204.64	204.58	205.66	205.06	205.77	206.91	206.17	206.19	204.67	205.17	205.07	206.54	206.33	205.71	205.89	205.03	206.17	205.38	205.53	205.19	206.19	204.76	206.11	206.15	205.78	205.81	204.11	205.27	205.42	204.68	205.62	207.2	205.56	205.18	206.46	205.35	206	205.44	205.1	206.3	204.75	206.03
203.53	204.34	204.1	203.84	203.73	204.82	204.51	204.39	202.57	203.83	204.58	203.6	203.56	203.27	203.22	203.27	203.69	204.52	204.44	202.54	203.28	204.09	204.35	204.05	202.62	203.84	204.12	203.39	204.05	203.28	203.28	203.59	204.52	203.47	204.61	204.53	203.76	202.35	204.17	204.53	203.74	203.25	204.32	202.84	204.02	202.94	204.49	203.41	202.34	203.39
211.57	212.31	212.55	211.63	211.99	211.7	213.94	211.73	212.5	212.31	212.63	213.53	212.98	211.35	212.54	212.64	213.29	211.36	211.91	212.22	212.56	213.75	212.29	212.72	212.69	212.83	213.02	212.35	212.61	212.57	210.93	212.65	211.51	212.74	212.69	212.16	212.2	212.27	211.98	212.65	212.87	212.66	211.99	212.34	212.8	212.88	212.34	211.6	211.54	212.11
208.23	207.77	208.23	206.93	207.15	208.03	207.64	207.62	207.03	206.32	207.49	207.53	207.8	207.24	207.38	206.87	208.51	206.41	208.24	208.17	208.04	207.43	207.45	206.89	207.16	206.83	206.35	207.9	207.01	208.38	207.14	207.15	207.18	206.63	207.88	207.75	208.61	208.21	206.88	207.14	207.96	208.39	207.68	206.98	208.71	207.38	207.34	207.57	207.48	207.32
209.86	209.86	209.25	209.39	208.85	208.29	209.93	209.63	209.09	211.03	209.21	209.82	209.63	209.48	210.08	208.93	209.46	208.76	209.93	210.23	211.37	210.18	210.37	210.48	209.78	210.06	210.07	210.2	209.55	209.55	209.85	209.71	209.98	209.75	209.92	209.93	210.65	208.86	209.11	210.83	209.36	208.61	209.17	210.03	209.39	210.11	209.43	208.96	209.73	210.06
205.37	205.79	204.56	204.6	204.94	204.73	204.51	203.19	202.79	205.8	205.92	206.45	204.89	205.14	204.95	205.63	204.43	204.8	205.71	203.49	203.16	204.27	205.93	205.35	204.57	204.42	205.77	204.44	205.3	205.36	204.55	204.22	205.52	204.44	205.05	204.42	205.03	204.16	205.61	204.6	204.77	205.62	205.17	205.74	203.51	205.58	204.87	205.38	204.77	204.23
213.24	214.29	214.57	214.89	214.22	213.31	214.24	212.54	213.27	212.65	212.23	214.65	213.84	214.04	213.71	213.68	213.86	213.08	215.17	213.83	214.5	214.75	213.8	215.27	212.85	214.85	213.76	213.14	213.78	213.73	214.61	213.31	213.1	214.18	214.56	213.82	213.55	213.16	214.07	213.69	214.47	213.33	213.4	213.11	214.27	213.9	214.43	213.95	213.75	214.15
208.19	208.36	208.4	207.49	207.07	207.91	208.13	207.01	207.65	208.74	208.07	208.13	209.95	209.55	207.16	208.34	207.57	207.58	207.64	208.12	207.31	207.55	207.86	207.94	208.81	208.78	207.68	207.74	209.11	206.48	207.21	207.78	207.34	207.47	207.69	208.2	208.51	206.91	207.49	207.26	207.12	208.42	207.78	208.14	207.56	207.49	207.34	207.46	207.5	207.21
205.65	204.58	205.24	204.48	205.92	205.7	205.09	206.55	205.5	206.12	205.81	205.34	204.46	204.59	204.91	206.21	205.14	205.29	206.24	204.94	206.5	205.88	206.03	204.92	205.63	205.12	204.93	205.63	204.97	206.25	205.34	205.98	205.44	206.09	205.74	205.34	205.5	205.58	205.3	205.93	204.69	205.83	206	205.58	205.08	205.04	205.37	206.93	205.61	205.17
200.61	200.67	199.81	199.61	199.1	200.53	200.7	200.19	200.19	201.34	200.64	200.73	200.22	199.83	200.73	199.8	200.17	201.16	200.82	201.06	200.86	200.58	200.87	201.3	199.87	200.91	200.7	200.18	200.02	200.7	199.79	200.75	199.37	199.76	200.19	200.07	200.44	201.43	200.38	200.13	199.88	200.74	201	199.95	200.69	200.55	199.77	200.68	200.27	200.93
218.72	217.48	217.02	218.2	217.94	217.78	218.11	216.21	217.71	218.58	218.79	216.42	217.93	216.99	216.63	217.35	217.88	217.69	217.49	218.03	217.24	217.4	218.05	218.61	217.99	217.45	217.8	218.9	218.25	218.85	216.86	217.61	217.05	217.07	218.56	217.37	217.34	218.23	216.9	218.14	218.07	217.99	216.64	217.32	218.68	216.92	217.71	217.55	217.28	217.51
203.58	202.87	203	203.35	203.16	203.94	204.02	202.65	202.43	204.07	203.13	202.96	203.82	203.06	203.2	202.82	204.24	203.14	202.73	201.69	202.9	202.56	203.89	205	203.27	203.64	201.9	202.93	202.64	202.98	201.72	203.08	203.05	201.25	202.81	201.88	204.02	202.59	203.43	203.15	203.09	202.73	204.24	203.53	202.82	203.27	202.63	201.92	202.92	202.71
203.07	203.28	203.71	201.23	203.48	203.27	202.98	203.31	202.25	202.73	202.36	201.29	201.89	202.69	202.17	202.57	202.03	204	202.16	202.78	202.2	203	202.33	201.91	204.12	202.41	202.4	202.16	201.97	202.71	202.65	203.1	202.39	202.71	202.55	201.6	202.45	202.13	202.32	202.01	202.28	202.82	202.26	202.89	202.85	202.1	202.58	202.26	203.07	203.26
202.95	202.97	203.2	202.67	202.13	203.35	202.38	202.57	202.68	203.4	201.92	202.86	203.38	202.97	203.2	203.75	201.43	201.39	202.63	202.64	202.85	202.82	203.6	201.12	202.7	202.46	202.49	203.64	201.68	203.16	202.75	201.91	202.9	203.19	204.13	201.76	202.47	202.97	202.98	202.16	202.91	202.63	201.8	202.59	201.78	202.3	202.49	201.62	202.17	203.32
210.98	211.25	211.14	211.91	211.35	211.28	213.01	211.68	211.43	212.4	210.79	210.56	211.1	210.54	211.82	211.64	211.86	212.02	211.36	211.28	211.3	211.93	211.57	210.78	211.33	210.55	211.79	211.04	212.62	211.49	211.71	211.38	210.79	211.86	211.48	211.85	211.39	211.12	212.23	211.29	212.27	211.66	211.88	211.65	211.37	211.9	211.45	211.92	210.4	211.57
212.34	213.51	213.11	214.08	212.94	213.6	214.48	214.01	214.71	213.76	213.24	213.16	214.29	214.58	214.25	213.07	214.28	214.14	212.94	212.92	213.61	213.65	213.28	212.66	214.73	214.89	213.46	214.39	213.76	213.65	213.67	213.92	214.73	214.2	214.39	214.76	213.38	215.22	214.29	213.96	213.46	214.15	214.39	213.41	213.13	213.79	212.85	213.87	214.28	213.61
211.4	210.25	211.74	211.01	211.62	211.73	211.62	211.77	212.24	211.81	211.53	211.7	211.7	210.7	212.38	211.46	210.91	211.61	211.71	212.14	211.59	212.28	211.82	211.36	210.64	210.92	211.61	211.65	211.68	211.56	211.79	211.88	210.98	211.05	210.33	211.27	212.92	212.1	211.62	212.13	211.22	211.58	211.79	211.35	210.98	211.4	211.67	211.18	211.68	211.79
203.44	203.42	202.6	205.07	203.59	203.3	203.7	203.35	204.09	202.56	205.51	203.67	204.07	204.84	203.95	202.42	204.47	205.18	204.03	204.37	204.9	203.94	204.1	203.89	203.81	203.23	203.46	203.53	202.96	203.17	203.62	203.62	202.09	203.2	205.79	205.14	204.06	204.02	204.26	204.26	203.35	203.88	203.69	203.88	203.66	203.56	203.28	203.84	204.5	203.79
217.35	216.05	217.17	216.37	216.61	217.13	217.51	216.22	216.95	217.23	217.56	216.87	216.87	216.76	216.72	217.42	216.37	218.34	216.72	216.91	218.36	216.82	217.27	217.79	217.31	217.21	217.89	216.38	217.5	217.11	215.99	217.29	215.91	216.32	217.02	217.75	216.51	216.23	217.09	217.99	215.91	217.21	216.99	216.38	217.02	217.61	216.46	218.17	217.64	217.92
200.23	199.23	198.99	199.85	199.47	199.07	199.31	199.84	200.23	199.97	200	200.97	199.62	200.02	200.23	199.36	200.73	201.32	199.62	200.67	200.05	200.08	200.07	200.33	199.95	200.25	200.49	199.95	200.6	200.76	200.68	200.44	199.45	201.21	200.41	199.86	199.31	199.99	201.41	199.3	201.16	202	199.5	200.33	199.85	199.99	200.15	200.85	199.72	201.65
202.66	204.47	203.6	202.58	204.07	203.25	203	203.13	204.18	203.47	202.97	202.83	204.19	203.11	203.37	204.01	204.33	203.63	204.16	203.2	203.96	203.74	204.01	203.37	204.48	204.18	203.84	204.81	203.08	203.6	203.1	203.42	205.35	203.42	203.04	204.15	203.52	202.56	203.71	203.34	204.62	203.66	204.4	204.41	203.35	203.68	203.06	202.94	203.18	202.64
207.94	208.08	209.61	209.14	209.44	208.09	208.91	208.31	207.85	209.07	208.45	209.08	208.87	209.32	208.49	209.7	208.86	208.81	209.61	209.15	209.11	208.75	207.71	208.65	208.01	209.11	208.36	208.66	208.15	209.22	208.27	209.24	209.55	208.56	209.46	208.84	209.28	208.64	208.63	207.95	208.92	208.64	207.52	209.07	209.4	208.71	207.74	209.79	208.77	208.15
216.99	216.31	215.95	216.62	216.82	215.2	217.25	216.69	216.71	216.7	216.08	216.79	217.88	216.64	216.8	217.61	217.84	217.04	216.59	217.61	216.69	217.46	217.13	217.95	216.21	216.45	217.58	217.44	216.83	216.7	217.44	218.25	218.23	217.39	217.91	217.56	216.8	216.76	217.63	216.07	217.8	215.89	217.39	216.8	217.73	216.99	217.72	217.02	217.17	215.79
211.94	212.25	211.31	211.36	212.92	212.42	211.28	211.88	211.12	211.35	212.21	211.94	211.8	212.34	211.4	211.68	211.32	211.13	210.64	212.04	211.37	212.4	211.63	211.43	211.2	211.37	210.94	212.59	212.26	210.73	210.73	211.68	212.61	210.56	211.86	211.99	211.4	211.21	210.45	211.73	211.15	212.69	211.75	212.35	211.93	211.1	210.78	212.03	211.56	211.89
209.12	207.63	207.64	206.9	206.99	208	206.83	207.27	207.17	207.11	207.67	206.82	207.76	208.07	208.62	207.73	206.27	208.69	207.74	207.47	209.19	208.43	207.73	208.1	206.15	207.7	207.1	207.19	207.32	208.33	208.6	207.05	207.88	208.89	207.64	206.84	208.76	207.42	207.61	207.21	207.06	207.87	207.4	208.41	207.63	207.83	207.12	207.22	207.42	208.02
212.22	211.96	212.89	212.13	210.67	212.04	211.49	211.34	210.35	211.08	211.56	211.84	211.45	211.65	211.94	210.96	211.52	211.95	211.58	211.9	211.42	211.51	210.94	211.56	211.81	210.99	212.47	212.68	212.68	211.52	212.58	212.29	210.91	212.57	210.24	211.64	212.36	212.08	211.52	211.76	212.09	213.72	210.36	213.04	211.4	211.37	211.51	212.72	210.99	210.91
210.73	211.84	211.33	210.18	212.11	213.81	211.28	211.64	212.14	211.9	212.77	212.05	211.43	210.82	212.21	212.08	211.86	211.61	211.24	211.94	210.94	211.6	210.79	211.64	212.72	212.07	211.27	211.91	211.87	212.56	212.81	211.7	210.98	211.8	212.09	211.36	211.35	210.85	212.75	210.95	211.42	211.57	212.45	212.4	212.94	212.31	212.01	211.27	211.32	211.89
213.48	213.08	211.75	212.22	212.47	212.51	212.89	211.65	213.37	211.97	212.05	212.29	212.82	211.99	212.57	212.53	212.31	213.3	212.19	212.37	212.84	212.22	212.71	212.47	213.48	212.1	212.09	212.28	211.97	213.03	212.27	213.38	213.03	212.4	212.71	212.97	212.27	212.57	212.54	211.89	212.35	212.45	211.98	211.94	213.14	212	212.82	213.04	212.23	212.86
200.2	200.64	200.47	200.11	201.55	199.53	201.06	200.78	199.49	201.22	199.38	200.46	199.35	200.2	200.22	200.06	200.7	201.22	200.05	199.83	200.56	200.94	199.42	200.83	200.33	199.95	200.24	200.2	200.52	199.97	200.35	200.28	199.77	201.4	198.23	198.87	199.81	201.05	199.93	200.66	200.27	200.11	201.15	199.65	199.74	200.53	200.59	201.02	199.68	200.9
205.51	207.11	206.5	207.08	205.84	207.09	207.13	206.94	206.47	205.17	206.84	205.64	205.63	206.19	207.38	206.99	205.53	205.49	206.31	206.32	205.21	207.08	206	206.43	207.05	206.56	206.18	207.03	206.83	207.15	205.54	206.54	206.75	207.18	207.06	207.54	206.54	207.03	206.42	205.9	206.01	206.54	205.53	206.8	207.49	207.31	206.38	206.78	206.53	206.55
193.76	193.91	195.32	194.74	194.52	195.05	195.87	194.11	194.25	194.04	194.11	194.5	193.55	193.8	193.62	193.98	193.37	194.14	194.13	194.48	195.01	193.59	193.72	193.76	194.75	194.96	194.53	193.62	193.47	194.17	193.21	193.83	194.3	193.84	195	194.1	192.96	194.68	194.65	194.9	193.54	193.35	193.35	193.67	194.28	194.17	194.46	194.27	192.31	194.74
195.56	196.13	195.68	195.41	195.82	194.38	194.79	194.21	194.94	195.07	195.32	195.3	195.41	195.21	194.92	194.96	194.4	194.83	194.76	193.88	195.44	195.52	195.32	195.32	195.8	194.5	195.67	194.3	194.44	194.81	195.78	195.15	195.1	194.62	194.61	194.57	196.09	194.68	196.58	194.76	194.89	194.56	194.54	194.27	195.14	194.46	194.85	195.77	195.34	194.91
211.46	212.18	211.94	211.66	211.13	211.98	212.36	211.13	212.14	212.01	211.82	211.33	212.09	212.36	211.79	212.17	210.94	211.48	212.67	211.76	211.34	211.14	212.06	211.65	211.34	211.21	211.97	211.7	210.93	212.67	211.98	211.17	211.71	213.24	211.97	212.29	211.24	210.33	211.59	211.04	212.04	211.44	211.75	211.57	212.32	210.99	211.57	211.99	211.94	210.06
208.24	207.89	209.6	208.57	208.36	208.85	208.95	208.61	207.36	207.87	207.98	208.81	209.42	208.99	208.28	207.54	209.1	208.56	207.29	208.78	208.72	208.82	208.93	210.08	208.31	208.97	207.59	208.82	209.29	209.91	208.73	209.59	208.34	208.13	207.93	208.01	207.51	207.9	208.69	208.84	207.86	208.39	208.7	207.35	208.74	208.33	208.14	208.75	208.97	209.95
206.59	206.03	205.52	205.71	206.91	206.87	205.33	207.86	205.16	206.86	205.2	205.95	207.5	205.06	207.57	206.93	206.46	205.94	206.36	206.06	206.04	205.71	206.26	205.94	206.54	206.41	206.54	206.24	207.33	207.68	206.87	206.39	206.2	206.9	207.23	206.27	205.59	205.83	205.95	206	205.33	207.62	205.75	206.58	207.39	206.25	207.12	206.76	207.56	205.74
207.65	208.49	207.52	207.67	208.15	208.23	207.94	208.12	206.91	207.68	208.15	207.14	207.25	207.83	206.32	207.14	207.88	207.72	208.38	208.53	207.25	208.38	207.19	208.47	209.04	207.64	206.69	208.46	206.67	206.42	207.46	207.14	206.73	207.77	208.44	207.74	208.85	207.04	208.23	208.4	208.11	207.9	207.2	208.19	207.22	207.05	207.46	208.24	207.41	206.82
208.27	208.51	207.31	209.09	209.03	208.68	207.55	209.22	208.06	208.29	208.02	208.27	209.32	208.66	209.24	209.22	209.42	209.53	208.47	208.67	209.62	209.57	209	209.01	209.41	209.18	207.86	208.74	208.32	208.73	208.68	209.2	208.68	208.64	209.37	207.31	208.5	208.47	208.81	208.22	208.19	208.84	208.47	208.26	209.16	208.64	208.7	208.82	208.87	208.94
203.5	205	204.85	205.13	204.13	204.89	205.21	204.7	204.94	205.5	205.19	205.02	204.07	205.39	205.53	203.99	203.66	203.53	205.93	204.72	204.03	205.07	203.41	204.07	204.04	203.74	204.54	204.31	205.12	203.77	204.6	204.43	204.56	202.98	204.64	204.48	205.69	205.34	205.31	203.73	205.17	205.35	205.1	205.1	205.47	204.19	204.72	205.96	205.15	206.11
202.58	203.71	203.19	204.31	203.78	203.15	202.68	203.41	204.04	203.65	204.54	202.65	204	204.11	203.17	203.15	202.94	202.89	204.13	202.46	202.78	202.26	204.76	204.05	202.17	202.62	203.28	203.05	201.94	203.52	202.72	203.67	204.01	203.14	203.91	203.72	203.97	203.43	203.61	203.66	203.39	204.08	202.92	202.86	202.75	203.47	202.54	202.3	202.95	202.89
204.12	202.71	203.51	203.76	203.23	203.29	203.33	204.24	203.13	203.79	203.95	203.77	203.6	202.72	203.87	202.92	202.58	203.39	203.65	202.72	202.72	202.45	203.26	203.57	203.66	203.97	203.9	203.05	203.38	204.41	202.85	203.29	203.52	203.58	203.93	203.6	204.17	203.71	203.11	203.65	202.98	204.24	202.89	203.82	203.47	202.55	203.53	204.35	203.69	203.61
202.86	203.18	203.39	203.09	203.22	203.91	202.93	203.31	203.45	203.34	202.6	202.89	203.18	204.42	202.84	203.46	202.86	203.29	202.71	202.9	201.96	203.64	203.75	203.11	203.92	202.9	203.02	202.33	202.12	203.02	203.07	203.83	202.28	201.99	203.5	204.2	202.81	202.94	203.51	202.06	203.18	203.46	201.51	203.57	202.61	202.24	203.29	203.41	202.68	203.83
[truncated: 150 more columns]
