# Supplementary material for: Genetic dissection of main and epistatic effects of QTL based on augmented triple test cross design
Source: PLoS One. 2017 Dec 14;12(12):e0189054. doi: 10.1371/journal.pone.0189054 (PMC5730204; doi:10.1371/journal.pone.0189054)
Supplement: S6 Supporting Information — (ZIP) [file pone.0189054.s006.zip › z1_100_0.8_5.csv]

207.74	207.05	208.09	207.27	206.72	208.26	207.75	207.85	207.68	209.17	207.64	208.63	206.39	208.44	208.11	208.04	208.33	208.27	207.08	207.36	206.72	207.15	207.57	207.66	207.56	209.07	208.21	207.12	208.21	207.19	207.31	206.95	208.4	209	207.57	207.29	207.46	206.6	206.64	208.76	206.96	209.56	208.94	208.26	207.28	209.99	207.45	208.44	208.39	207.37
201.53	203.1	203.38	202.97	204.16	204.23	203.98	203.12	203.22	202.29	201.09	203.85	202.48	203.68	202.55	205.2	203.58	203.12	202.43	203.36	203.97	204.25	204.21	203.88	203.58	202.34	203.49	203.32	202.11	202.12	203.26	204.75	204.14	201.98	205.16	202.37	202.4	203.4	203.62	203.55	203.14	203.62	202.29	203.46	202.09	203.59	203.91	203.25	203.05	203.83
217.03	216.78	217.52	215.83	217.39	216.57	217.56	217.34	218.55	216.33	217.9	216.42	216.3	216.58	216.42	216.53	217.22	215.89	217.56	217.94	216.82	214.98	218.09	217.24	216.92	217.35	216.48	216.68	215.73	217.37	218.2	217.66	217.43	218.51	216.82	214.95	216.89	215.73	217.3	216.79	215.58	216.94	217.77	217.98	216.52	217.79	217.64	216.49	216.38	217.59
198.92	200.62	198.21	199.42	198.89	199.21	198.15	199.55	199.42	198.95	199.58	198.23	199.12	200.17	199.28	199.57	199.86	200.25	200.59	199.92	198.93	199.87	199.21	199.16	199.65	199.12	199.98	200.24	200.42	198.99	199.04	200.42	199.47	199.64	198.46	199.9	199.4	199.38	200.05	199.05	198.9	197.45	200.06	199.15	200.16	198.93	199.61	197.22	200.84	199.02
208.38	207.93	208.84	209.82	207.68	208.6	208.34	209.26	207.18	208.71	207.19	209.33	209.91	208.57	208.54	207.63	209.03	209.43	208.77	209.45	209.22	208.01	206.86	209.23	207	207.24	207.69	207.32	208.13	207.14	206.93	208.6	208.22	207.79	207.71	207.47	208.62	209.49	207.32	207.32	207.56	208.43	210.5	207.5	208.02	210.33	208.51	207.21	208.62	209.15
203.45	203.27	201.65	202.82	204.04	204.07	201.78	205.19	203.26	202.82	203.95	203.99	202.84	203.62	202.32	203.94	203.38	203.81	203.32	203.33	202.94	203.53	203.04	202.05	202.98	204.16	203.96	202.95	204.29	202.77	203.74	205.47	202.07	203.12	202.88	204.4	202.45	202.03	205.55	203.08	204.75	203.95	203.07	202.74	204.29	202.96	203.58	203.6	203.81	204.4
197.9	199.68	198.67	198.51	199.08	197.8	199.1	198.14	198.05	198.7	198.31	199.84	198.21	199.46	197.7	200.36	199.07	199.03	197.7	200.26	199.17	199.57	199.63	198.69	198.51	197.92	197.52	198.38	198.37	198.5	198.42	198.75	196.89	199.34	196.82	197.06	198.7	197.75	199.81	199.03	199.48	199.44	199.12	198.45	198.57	198.24	197.76	199.3	198.31	200.94
210.25	207.66	209.26	209.07	208.51	207.62	207.83	207.38	207.26	208.43	208.41	208.58	209.1	208.74	207.86	209.45	208.3	208.95	210.56	210.79	208.16	207.25	206.94	207.77	209.15	209.84	207.68	208.1	209.67	210.3	207.9	209.65	208.65	209.43	210.23	208.04	208.16	209.87	207.43	208.8	208	208.43	208.56	208.7	207.63	208.39	207.74	207.98	208.48	209
205.74	206.38	206.17	207.33	205.47	204.61	204.09	205.47	205.58	205.67	205.6	204.35	205.63	204.44	205.29	204.9	205.03	206.92	205.96	204.1	204.84	205.1	204.9	204.9	204.72	205.61	204.46	204.79	202.78	205.18	206.02	205.8	206.18	205.31	205.95	205.06	204.52	204.91	206.54	207.35	205.78	204.1	205.28	204.65	206.7	205.96	205.35	205.74	205.78	205.98
198.79	199.32	199.82	199.34	199.82	201.88	199.83	198.5	200.4	198.96	199.55	200.27	199.22	199.31	200.3	199.27	198.36	199.57	199.83	199.71	200.99	198.13	200.5	200.21	199.32	199.43	197.72	199.5	199.9	199.97	200.3	199.4	199.27	199.21	201.02	199.44	201.62	200.76	198.63	200.21	199.7	200.9	199.78	198.9	198.89	200.92	200.4	199.19	200.02	199.48
204.7	204.19	205.14	204.55	205.08	203.78	205.62	203.45	204.11	204.83	204.21	203.35	203.27	204.16	205.78	205.53	205.04	206.21	204.64	205.54	204.34	204.12	204.21	204.47	206.42	204.3	206.12	205.25	204.43	204.88	204.54	204.76	206.13	205.02	205.64	204.11	203.43	205.62	204.83	204.64	204.66	202.86	205.67	204.09	204.5	205.46	204.47	205.54	205.25	204.69
203.13	204.18	204.49	202.61	204.56	203.95	203.12	204.31	203.93	204.75	204.15	204.79	204.81	202.75	203.24	202.48	204.15	202.45	203.36	204.99	203.04	204.56	202.36	204.34	202.93	204.81	202.6	204.82	203.17	205.14	204.25	203.28	204.39	202.77	205.09	205.14	203.41	203.65	203.3	204.07	204.33	204.28	203.35	204.11	204.3	203.31	204.9	202.84	202.97	204.01
204.04	205.93	204.66	205.03	206.01	206.16	205.06	204.78	206.34	204.51	205.96	205.29	206.34	205.14	206.21	205.75	205.28	205.12	205.99	206.47	205.39	205.53	204.04	204.69	206.73	205.9	205.89	204.88	206.26	204.62	207.69	206.15	206.75	205.96	206.26	206.49	205.61	203.58	204.91	204.65	206.03	206.84	204.89	205.71	206.55	205.81	204.82	205.89	206.81	206.45
215.78	217.13	216.99	215.81	214.97	216.66	217.47	216.63	217.45	217.26	216.72	216.78	216.92	217.47	217.54	216.34	217.07	218	215.23	217.77	216.11	217.83	217.44	218.69	219.08	217.23	216.84	216.97	216.26	217.8	216.08	218.85	217.09	215.92	218.32	217.14	217.15	216.18	217.16	217.06	217.18	216.62	215.12	216.69	216.24	218.46	215.9	217.24	218.2	216.55
208.05	206.77	208.59	208.02	206.12	210.13	207.11	207.69	207.71	207.82	206.87	207.88	208.4	208.51	209	206.81	208.58	206.99	209.23	209.34	207.23	209.15	208.75	208.12	206.46	206.33	208.11	207.96	205.86	207.36	206.91	207.9	209.95	208.12	208.41	208.01	208.72	209.05	207.95	205.73	207.92	210.49	208.28	205.93	207.94	207.43	208.99	208.06	207.86	207.18
208.48	210.26	207.93	209.11	208.06	208.81	208.35	208.46	208.17	209.8	209.88	207.26	208.05	210	209.28	209.08	209.78	208.57	209.13	209.93	208.91	207.54	209.07	209.81	208.14	209.87	209.04	209.59	207.4	208.2	207.44	210.29	207.78	209.14	208.71	208.53	208.03	208.05	207.83	209.56	209.2	209.09	209.45	209.47	209.81	207.56	208.42	206.89	209.15	209.09
214.16	214.61	211.36	212.97	214.08	212.14	210.33	213.52	214.37	212.77	212.44	212.99	212.17	212.73	214.56	213.21	212.09	211.97	211.82	212.04	213.51	214.05	214.02	214.23	212.72	213.98	214.31	212.94	214.01	212.68	213.42	211.93	212.7	213.7	212.45	213.78	212.75	214.62	213.7	213.2	213.81	212.69	213.31	213.15	213.4	213.21	212.9	211.74	212.58	211.84
205.76	203.7	204.71	205	204.44	204.69	203.69	204.31	204.31	204.55	203.96	204.41	204.32	205.2	203.71	204.22	204.28	205.22	205.42	205.12	205.24	204.91	205.26	205.67	203.57	204.8	204.73	205.21	204.07	203.81	204.82	204.47	205.11	203.57	205.13	203.47	204.72	203.12	204.39	204.1	204.51	205.42	205.11	205.57	205.03	205.6	205.2	204.41	203.99	205.47
212.22	213.42	211.87	212.58	211.87	213.74	211.94	212.91	213.17	212.89	213.39	213.27	212.73	212.35	211.7	211.42	213.42	213.27	213.6	212.65	213.01	212.5	213.56	212.22	213.53	212.77	212.4	212.26	214.42	212.8	211.41	212.97	213.28	212.44	213.97	212.03	215.57	212.96	213.93	212.55	212.89	214.74	212.62	211.92	212.33	213.46	213.68	213.05	213.66	212.9
209.12	208.83	207.09	209.53	208.56	209	209.46	208.55	209.51	209.19	208.57	210.01	209.95	208.64	209.14	208.74	209.03	207.61	209.71	206.92	208.41	209.47	208.47	209	207.9	209.34	209.33	209.73	208.26	206.12	208.36	209.32	208.92	209.57	208.1	209.01	208.92	207.66	209.84	209.4	209.67	209.24	207.11	208.64	208.72	211.11	209.21	208.39	210.25	208.29
211.72	211.74	210.66	212.5	212.23	210.45	210.61	212.41	211.55	211.37	212.68	211.11	211.07	210.94	209.81	212.12	209.91	210.49	210.61	212.7	214.19	214.42	211.95	211.03	210.6	211.18	211.79	212.8	211.65	211.06	212.13	212.36	211.02	212.03	211.55	211.29	212.03	210.59	210.6	211.51	212.11	212.19	212.65	211.69	212.32	212.12	212.12	211.99	211.44	210.33
200.51	200.04	200.4	200.94	200.58	199.83	199.8	199.97	201.09	201.37	200.41	199.04	200.09	202.08	200.16	200.17	200.14	199.6	198.43	201.68	199.9	199.41	201.24	199.79	201.12	199.87	200.54	198.7	200.47	200.16	201.4	199.25	198.51	201.27	200.85	200.35	199.95	199.89	199.39	199.9	200.35	200.71	199.44	200.95	199.58	200.81	200.12	199.15	200.82	200.24
195.62	195.64	195.35	194.61	194.33	194.83	194.03	194.61	194.28	195.39	195.71	193.69	195.34	193.96	194.86	196.72	195.59	195.44	195.59	195.45	195.32	194.88	195.18	195.12	195.19	195.96	195.42	196.75	194.76	195.32	195.31	195.67	195.85	195.94	196.07	194.41	195.38	194.83	194.27	195.92	195.52	193.85	194.88	195.4	196.83	195.34	193.84	195.8	195.08	195.79
214.11	214.25	213.38	213.58	214.1	213.31	214.76	212.45	212.38	213.54	212.83	214.28	213.24	213.52	214.09	214.09	212.49	213.37	214.12	213.43	213.91	215.11	214.89	216.06	213.32	213.4	214.22	212.74	214.22	215.54	214.55	215.37	214.45	213.96	214.16	213.53	213.5	215.85	212.73	214.48	211.87	213.09	214.46	215.15	213.2	215.44	214.07	213.03	212.64	213.16
206.05	207.69	207.63	207.52	208.85	208.24	207.59	207.3	207.96	208.1	208.66	207.31	209.42	207.58	205.7	207.62	208.51	206.79	206.65	208.54	208.03	207.73	207.73	207.31	207.17	209.01	208.76	208.84	206.28	207.61	207.37	209.29	206.67	206.95	207.92	207.7	207.52	206.4	208.79	207.05	207.3	208.01	207.52	207.59	207.4	207.94	207.29	207.13	207	207.9
203.27	202.9	203.2	202.3	201.7	202.8	201.98	202.74	203.08	202.25	203.5	202.3	203.1	201.3	201.87	203.14	202.59	201.72	202.97	202.48	201.89	201.87	204.16	201.59	202.08	202.22	201.92	203.76	202.9	203.72	202.78	203.19	202.64	202.25	203.61	202.12	203.89	203.4	200.88	202.47	201.45	202.54	202.55	202.25	202.38	203.27	203.14	201.53	202.54	203.62
207.18	205.63	202.48	202.91	203.26	204.99	204.76	204.48	206.51	204.92	204.8	205.14	204.25	204.22	205.41	204.48	203.71	204.85	204.99	205.65	202.58	204.76	203.67	204.87	203.89	205.27	205.45	205.11	204.96	204.9	204.18	202.87	205.83	206.09	205.01	204.98	206.33	205.71	206.04	204.01	204.2	205	205.42	204.54	205.71	202.73	203.73	203.9	204.28	203.34
208.85	209.48	208.36	209.33	208.36	208.11	209.01	208.3	209.08	208.32	208.17	209.36	209.46	208.76	208.24	209.38	208.32	207.92	208.01	208.18	208.67	208.19	208.51	207.52	207.98	207.74	208.29	208.87	208.36	208.97	207.6	209.77	208.73	209.35	206.84	207.94	210.74	210.44	208.98	208.53	208.79	208.6	209.18	207.63	208.88	208.91	207.87	206.47	208.14	208.54
205.28	204.48	205.36	204.52	205.08	204.92	205.28	204.88	206.36	205.46	205.19	203.67	205.18	204.44	204.19	204.48	206.73	205.16	205.16	204.84	205.46	204.25	203.04	203.85	204.33	205.35	207.07	205.09	204.84	203.2	202.85	205.03	204.09	204.85	204.07	203.37	205.74	205.06	206.45	205.67	205.14	205.34	204.75	203.99	206.24	205.66	206.18	205.22	205.72	203.97
209.38	208.66	208.49	209.74	209.83	209.96	209.42	208.8	208.76	209.09	209.17	207.18	208.41	208.31	206.94	209.76	207.87	208.37	209.79	207.74	207.76	209.02	208.72	210.14	208.26	209.25	208.92	208.68	208.87	208.96	207.6	209.91	210	207.61	209.15	209.3	208.07	209.76	209.97	208.19	209.49	209.13	207.33	207.67	207.44	208.44	208.42	208.97	208.17	207.44
210.62	209.86	211.7	211.93	210.38	211.99	212.47	211.53	212.25	211.49	211.86	212.57	210.26	212.13	212.22	211.33	211.08	212.59	211.31	213.41	212.72	210.26	212.69	212.2	210.49	211.76	211.69	211.5	211.33	212.85	211.44	212.45	210.86	210.07	210.81	212.37	209.65	210.52	211.8	210.52	211.49	212.93	212.28	211.54	211.5	211.5	211.06	210.69	210.54	210.59
201.06	204.67	203.6	202.93	204.49	203.02	202.33	204.62	203.96	202.63	204.26	203.49	203.8	202.96	201.99	204.94	203.96	202.56	205.02	202.78	203.4	204.02	203.43	204.67	202.75	202.03	204.34	203.88	204.62	203.27	203.63	203.52	202.77	202.41	203.57	203.75	203.94	202.73	202.46	204.06	201.96	204.2	203.12	202.44	204.34	202.02	204.68	203.47	204.44	204.56
212.04	211.56	211.92	212.39	210.93	211.67	212.03	210.2	212.21	211.59	213.38	211.77	213.97	212.83	212.22	212.57	212.14	212.07	210.66	210.84	212.02	211.23	210.68	212.33	211.24	210.72	211.9	214.11	212.94	211.33	210.28	211.03	212.06	211.87	211.2	210.59	211.61	211.67	211.99	212.55	210.92	213.52	211.98	210.91	210.75	210.22	212.13	210.2	212.37	211.76
192.3	193.17	194.61	196.13	195.54	193.85	194.6	194.29	195.41	196.37	195.08	193.39	194.05	193.89	193.71	191.68	194.57	194.45	193.79	193.42	191.88	194.11	193.89	194.85	193.61	193.68	194.53	193.65	193.42	195.54	194.98	195.16	193.75	194.61	194.54	193.66	195	193.79	195.55	193.41	194.79	194.65	194.01	195.12	194.56	194.28	193.83	193.77	193.03	194.99
208.16	209.52	209.15	208.3	209.75	208.12	208.77	208.24	209.1	210.03	210.81	208.9	206.77	207.79	210.07	209.96	208.62	208.09	208.34	209.13	207.64	210.51	208.23	207.76	208.89	209.19	207.51	208.72	209.27	209.93	208.58	207.92	209.2	210.77	208.37	209.52	210.29	208.61	209.28	210.22	209.46	208.14	208.09	209.3	207.65	208.45	209.63	206.91	208.75	208.11
202.76	204.09	203.78	202.94	204.77	203.58	204.46	205.38	203.56	203.37	202.36	203.4	203.06	204.42	203.26	203.6	203.88	203.83	202.11	203.81	204.57	205.2	205.38	203.07	202.64	204.25	204.04	202.28	203.3	203.55	204.23	205.77	201.43	204.57	203.88	204.57	205.05	203.07	204.78	203.92	202.5	203.71	204.02	203.42	202.6	202.73	202.8	204.81	203.35	202.68
203.28	202.13	201.61	201.84	201.96	203.38	202.1	202.15	201.76	202.41	203.2	202.18	203.1	202.89	202.24	201.28	203.75	202.96	204.37	203.16	202.86	201.99	203.13	202.81	204	202.8	203.08	203.48	202.7	203.25	202.04	203.34	202.84	202.29	202.84	200.22	201.21	203.08	202.54	202.23	202.75	203.26	201.53	202.32	200.24	202.07	202.01	204.04	203.19	202.31
202.59	203.82	204.68	204.36	202.3	201.17	204.13	203.86	203.44	203.69	203.78	202.65	202.52	202.09	203.73	202.96	204.3	202.44	203.79	203.26	202.47	203.13	204.53	201.71	204.27	201.93	203.01	204.44	202.27	202.23	204.74	204.27	202.48	203.3	201.36	202.71	203.4	202.67	204.17	205.99	202.6	203.03	202.59	202.25	203.12	204.25	203.88	203.98	202.07	206.02
212.22	213.37	211.6	212.9	212.25	210.88	210.71	211.08	212.22	211.69	211.25	210.92	210.99	210.02	211.16	211.79	210.37	211.4	212.58	212.01	211.36	211.04	213.25	212.19	211.96	211.87	211.64	210.35	212.88	212.79	212.05	211.21	212.06	210.29	210.37	210.67	210.49	211.3	209.32	212.03	211.16	212.18	211.96	212.9	212.02	212.63	212.15	211.43	211.09	211.46
200.73	200.76	198.11	199.66	198.26	200.11	199.76	200.1	201.87	199.53	200.05	198.78	199.91	200.98	201.24	197.79	200.81	200.77	199.48	199.29	200.43	201.08	200.96	199.86	198.65	200.41	200.64	201.23	201.83	200.37	200.61	200.18	198.62	200.13	198.79	198.4	199.07	199.84	200.07	200.99	200.13	200.85	199.51	199.89	199.31	199.69	200.17	200.37	200.56	200.48
199.83	199.86	199.22	200.4	200.13	199.96	197.73	198.94	197.9	199.01	200.17	199.41	199.12	200.03	198.25	200.24	200.13	200.54	199.32	199.85	197.97	200.97	200.72	199.07	198.89	199.9	199.89	198.65	199.84	198.86	198.98	200.3	200.59	198.54	198.27	199.83	199.06	200.33	199.84	200.28	199.12	196.94	198.75	199.54	199.16	200.53	199.74	200.63	199.61	200.06
199.98	200.55	200.59	199.82	200.68	200.79	199.72	199.9	200.71	199.77	200.42	200.56	200.26	200.15	200.39	200.25	199.98	201.89	200.93	202	200.01	200.84	201.15	199.29	202.25	201.89	200.82	200.27	199.66	200.39	199.46	200.96	201.59	201	201.16	201.3	202.69	200.4	200.84	199.72	200.73	198.85	200.83	198.74	202.28	200.16	201.04	197.65	199.9	200.05
217.24	217.39	217.41	216.8	218.33	216.16	216.86	217.37	216.75	216.69	216.02	217.92	216.88	216.43	216.89	216.85	218.47	217.94	216.27	216.7	216.35	216.88	216.76	217	216.8	216.82	216.35	217.05	218.68	217.83	215.81	216.8	218.78	216.72	216.75	217.15	216.74	215.35	215.67	216.47	216.18	216.89	216.72	216.83	216.67	216.93	215.68	216.98	217.22	217.79
208.68	207.8	208.76	206.76	207.52	208.64	208.38	208.18	208.19	208.61	208.23	209.63	208.12	207.87	208.18	209.2	209.23	209.48	208.95	209.33	208.54	209.57	209.49	208.77	208.37	210.31	208.7	208.14	207.98	208.56	209.59	209.9	210.49	209.78	209.57	209.55	209.14	207.37	209.84	208.4	209.77	210.09	207.52	208.78	209.91	209.18	206.42	208.84	208.23	209.4
198.4	198.62	199.82	199.73	199.87	199.66	200.11	199.23	198.59	199.13	199.28	200.84	200.02	199.86	199.49	199.23	199.76	198.75	199.17	199.29	197.94	200.28	198.58	200.23	199.9	199.17	200.18	198.14	200.41	198.39	198.6	198.51	200.67	199.61	199.49	198.61	200.04	198.76	200.93	200.71	199.07	199.06	199.21	199.05	199.72	200.46	200.05	199.56	198.23	199.42
212.14	213.76	213.54	214.36	212.87	213.87	214.5	212.38	212.56	214.72	214.24	213.36	210.37	213.36	211.93	211.21	212.47	213.52	215.81	214.11	212.99	214.48	213.69	211.91	213.53	211.83	212.75	215.44	212.19	213.65	212.83	212.26	212.4	213.56	211.53	211.56	212.89	213.68	213.07	211.96	213.6	212.49	212.25	212.12	212.61	212.29	214.71	212.56	211.33	213.62
208.39	208.08	208.06	206.44	209.48	209.68	210.23	207.6	205.58	209.14	207.89	208.06	208.3	207.13	207.84	206.91	208.88	206.76	207.16	206.76	207.69	208.64	207.03	207.84	205.94	207.77	206.56	209.26	208.02	206.88	209.39	208.83	207.51	207.93	208.49	207.79	206.63	206.68	208.04	207.11	207.52	207.87	209.03	208.2	206.77	207.61	207.93	207.96	206.94	207.5
202.08	200.62	200.91	203.02	201.38	199.91	200.75	201.27	202.19	201.37	200.89	201.91	202.21	201.94	199.64	200.64	200.98	201.67	200.48	200.59	201.2	202.42	200.73	203.09	200.96	201.22	201.44	202.19	202.87	200.5	199.67	201.39	200.67	202.19	201.66	200.03	200.36	200.58	198.49	200.87	199.59	202.14	202.67	202.01	200.83	200.17	199.44	199.03	201.96	200.42
203.52	204.31	205.24	204.44	203.59	204.18	204.69	204.68	202.51	202.98	204.55	203.1	205.08	201.83	203.9	204.24	204.46	203.68	205.57	204.55	204.13	203.62	202.92	203.62	204.28	204.2	203.69	203.77	203.77	204.93	204.01	203.58	203.64	203.31	202.84	205.22	202.59	203.47	204.92	203.96	203.04	205.13	205.14	203.97	205.03	203.44	204.53	204.71	204.21	204.01
203.4	203.13	204.45	203.87	203.28	205.1	204.45	204.06	204.1	204.3	202.54	204.67	203.69	202.61	201.5	203.6	202.37	202.3	203.76	204.04	203.53	202.54	200.99	202.34	204.6	202.96	203.43	203.22	202.44	203.6	201.99	202.93	204.41	204.11	203.03	202.11	203.66	202.38	204.35	203.96	204.46	203.35	203.08	202.09	203.2	202.52	203.1	202.04	203.61	203.07
203.64	204.09	203.02	202.79	203.64	201.4	203.45	202.47	201.02	202.09	206.12	202.29	200.73	202.11	202.76	202.54	200.5	202.41	202.76	202.41	202.82	202.2	203.2	201.9	203.68	203.12	204.27	203.2	202.33	202.19	202.81	202.34	203.34	202.91	204.09	202.72	202.7	202.43	203.32	202	200.83	202.04	203.53	202.33	202.72	204.87	202.19	203.15	202.95	203.4
207.55	207.62	208.89	208.5	208.06	206.51	209.2	209.75	209.1	207.4	207.83	207.44	207.84	207.67	207.05	208.07	208.45	207.21	207.52	207.26	209.16	208.03	208.05	207.96	207.73	206.84	207.84	208.8	208.43	208.76	206.34	206.43	208.05	205.58	207.35	207.36	208.87	209.16	208.01	207.86	207.48	207.86	207.22	206.77	208.14	209.16	208.93	207.74	208.71	205.54
199.27	201.63	199.91	199.25	200.65	199.63	200.37	200.39	202.09	199.77	199.25	201.22	199.86	200.31	199.33	200	200.45	198.43	200.96	199.88	201.22	200.69	199.29	199.03	199.77	200.63	200.62	201.32	198.48	198.44	200.41	200.51	199.51	198.11	201.61	199.6	200.43	200.69	198.22	200.73	199.04	199.58	200.69	198.3	201.75	200.63	200.47	199.97	200.22	199.43
209.54	210.44	210.19	209.08	209.06	208.33	209.34	209.14	210.64	211.23	209.62	210.17	211.19	208.25	209.28	208.94	209.18	209.68	209.79	208.39	210.42	209.68	207.43	210.49	209.35	208.94	210.19	208.29	209.26	211.65	210.59	208.43	209.66	208.75	209.73	210.11	208.32	209.38	209.28	210.35	209.97	208.38	209.23	210.58	210.53	208.35	208.68	209.22	207.54	209.51
200.77	200.25	200.99	200.08	201.77	200.97	200.72	200.71	199.11	199.78	201.09	201	200.45	199.89	200.06	199.76	199.94	199.8	199.2	199.85	201.19	199.9	199.7	200.17	200.33	201.41	201.58	200.35	200.24	201.11	198.31	199.53	200.69	199.27	199.09	202.77	202.35	200.32	200	200.44	199.84	200.76	201.3	200.49	201.49	201.49	199.5	200.03	200.47	199.9
209.91	211.98	213.54	212.73	209.52	211.37	210.94	211.55	212.8	209.62	212.02	211.18	213.53	212.13	211.64	213.21	210.82	211.92	210.76	212.19	211.95	212.03	211.52	212.28	213.18	209.67	210.41	211.86	212.37	212.7	211.82	210.81	210.77	211.34	211.28	210.69	211.47	212.04	210.58	211.34	212.18	212.27	212.67	212.11	211.38	212.09	212.37	211.55	211.22	212.37
200.13	200.46	199.38	199.31	201.64	202.28	199.75	199.17	200.74	200.78	200.22	198.45	199.23	202.22	201.66	199.22	200.1	200.78	199.2	199.45	201.88	201.61	202.36	199.7	200.41	200.56	198.82	200.09	200.11	200.42	199.41	199.7	198.73	199.63	199.48	199.45	200.74	199.65	201.2	199.53	202.09	200.14	200.13	200	199.65	200.31	200.02	200.14	200.55	200.42
211.16	211.77	211.72	211.7	212.85	211.88	212.68	211.12	211.93	213.91	211.63	211.77	212.38	210.2	211.18	213.36	212.76	210.63	212.11	212.02	211.34	210.54	212.12	212.31	211.41	212.55	211.53	211.28	211.41	211.36	214.42	211.59	210.66	212.13	211.9	212.21	211.84	212.58	212.17	211.45	213.61	211.92	210.52	211.45	212.8	211.95	213.54	211.8	211.72	212.25
201.02	199.35	200.26	198.36	200.67	201.32	199.79	200.18	199.77	199.6	199.08	199.64	198.76	199.3	200.89	199.24	199.18	199.73	197.81	198.6	201.64	200.54	199.05	199.28	198.9	198.89	200.28	198.72	199.53	198.86	197.62	199.66	198.1	198.59	199.17	200.11	198.93	200.24	199.42	199.14	199.65	199.33	198.53	201.12	200.51	201.39	198.89	199.67	197.36	200.55
209.91	211.8	211.62	213.22	213.3	212.44	211.22	210.87	211.47	210.21	211.12	211.74	212.07	211.09	210.18	211.22	211.78	211.31	211.21	211.93	211.59	211.36	210.1	212.46	211.06	212.71	211.23	212.74	210.77	211.41	212	211.03	212.22	213.49	212.1	211.53	212.91	211.05	212.8	211.71	213.57	212.23	212.46	213.08	210.69	211.71	210.11	212.33	211.22	209.18
211.26	213.21	211.26	212.87	211.94	211.58	210.59	209.92	210.78	212.52	212.11	210.53	212.13	211.02	210.8	210.28	211.84	212.08	212.3	211.86	212.73	212.71	210.78	211.2	210.91	211.13	211.49	210.57	210.97	212.85	212.04	211.75	211.43	213.25	212.12	211.25	212.23	211.11	211.34	212.06	212.24	211.73	211.45	210.87	212.24	210.05	211.84	211.13	211.85	210.07
208.05	209.63	207.29	208.55	209.01	208.49	208.52	208.54	208.96	208.42	209.77	210.54	208.51	209.42	210.62	210.19	209.7	211.02	207.63	209.54	208.61	209.03	208.75	209.5	210.45	209.77	210.27	208.92	208.81	208.6	209.44	209.43	209.46	210.25	208.58	209.72	207.15	209.03	209.76	209.78	208.5	209.34	210.13	210.33	209.43	208.84	208.68	209.55	207.84	210.18
193.06	193.36	195.43	195.15	193.67	194.25	194.39	193.9	194.54	192.93	193.1	192.58	196.03	194.34	194.42	194.7	194.69	193.38	194.05	196.22	193.47	194.41	194.21	193.64	194.95	194.16	192.76	195.59	195.6	193.36	193.88	194.19	193.56	194.1	193.94	193.18	194.59	193.29	195.09	193.61	193.19	195	192.76	194.04	193.8	193.85	194.41	194.77	191.53	195.11
199.9	202.01	200.15	200.2	201.45	200.35	200.49	200.93	200.92	199.35	199.46	201.6	201.59	199.76	200.51	198.83	200.4	201.35	200.73	199.39	201.09	200.28	200.9	200.21	200.85	200.87	202.81	201.5	201.94	199.73	199.62	199.81	201.51	199.05	202.67	202.58	199.97	200.67	201.82	201.26	199.63	199.76	201.09	200.92	198.6	199.5	201.42	199.27	199.35	202.69
204.61	202.76	204.42	203.22	203.89	202.69	203.91	204.21	203.56	203.45	203.58	204.58	204.04	204.38	204.17	203.96	202.75	204.41	204.07	203.81	203.34	204.36	203.41	204.66	203.87	203.97	204.46	204.92	204.5	205.62	205.76	203.49	203.17	204.23	205.64	205.05	205.06	203.65	203.44	204.28	204.18	203.63	203.72	203.74	202.91	204.53	203.04	203.05	202.79	204.12
200.36	198.97	200.26	198.22	199.79	199.34	199.03	199.07	200.4	198.77	200.9	199.61	199.61	199.55	199.33	198.8	197.71	199.71	199.76	197.71	199.63	199.39	201.58	199.65	198.68	199.84	200.52	198.98	200.76	197.28	200.57	198.87	198.62	198.82	199.06	199.94	200.58	198.6	198.47	199.13	199.82	199.46	199.67	200.62	200.8	198.34	198.43	200.23	199.98	199.27
211.13	207.82	206.68	208.04	207.67	207.34	206.57	208.04	206.46	208.14	206.94	207.43	208.28	208.01	208.58	206.64	206.35	208.68	206.79	208.23	208.16	207.09	208.77	206.79	207.5	206.85	208.3	207.41	207.22	207.85	208.15	206.79	207.72	209.35	206.29	209.25	207.71	207.63	206.89	207.75	207.85	209.42	209.59	207.47	206.72	209.21	208.04	207.12	207.45	207.88
209.43	209.09	210.22	210.13	208.81	207.99	208.2	208.53	209.91	210.12	209.08	209.78	209.99	209.47	210.17	209.45	210.04	209.76	209.08	209.29	209.48	208.54	210.08	209.4	210.64	208.52	208.44	209.33	210.7	209.49	209.72	210.72	209.9	210.12	208.81	211.07	210.72	208.88	210.96	210.55	210.34	208.37	209.61	209.91	209.34	210.06	209.82	209.92	210.23	209.66
202.78	201.09	202.37	201.23	201.41	201.89	200.89	202.98	201.05	201.54	203.52	201.76	202.65	201.83	201.39	203.04	202.36	202.93	203.36	203.9	202.85	202.69	203.49	201.68	202.44	200.49	201.79	203.08	203.09	203.21	202.61	200.65	201.28	203.17	202.83	202.53	202.37	201.83	203.35	202.28	203.67	204	201.92	203.42	201.94	203.48	203.16	202.35	200.42	202.03
198.41	199.55	196.7	198.31	196.52	199.59	197.42	197.27	198.66	198.24	197.72	197.71	197.47	198.84	198.61	196.98	197.31	197.59	198.04	196.55	196.91	198.18	198.78	198.54	197.79	199.25	198.56	200.48	197.43	197.49	198.68	198.69	199.03	197.08	197.79	196.62	197.7	196.71	196.83	196.85	196.66	196.66	198.58	197.3	198.69	198.47	198.52	198.17	197.06	196.33
213.72	213.8	212.77	213.83	212.58	212.01	212.35	212.52	212.68	212.65	212.33	211.98	212.15	212.53	212.85	211.82	212.31	213.21	214.22	212.72	214.03	212.09	213.64	213.27	213.74	213.96	212.47	214.73	212.61	212.47	212.64	214.24	213.2	212.33	213.24	212.08	211.74	214.08	212.06	213.55	213.35	213.98	213.62	212	212.61	212.33	214.08	212.82	213.23	213.49
212.62	211.83	211.62	212.5	212	211.9	212.96	211.71	211.43	213.06	212.58	211.98	212.67	211.42	211.85	210.86	211.05	212.75	209.7	210.99	213.17	212.73	210.91	212.17	212.06	212.21	211.69	212.58	211.82	209.41	211.57	210.96	212.59	211.19	211.29	211.68	211.28	211.94	211.08	211.57	210.76	212.03	210.68	212.01	212.95	210.5	213.12	212.16	211.02	211.9
203.75	202.97	203.81	203.92	203.84	204.37	204.57	203.84	203.48	203.54	204.43	203.88	203.85	204.65	204.18	204.21	203.81	204.74	202.25	203.78	202.78	204.64	203.48	203.73	205.6	204.61	203.18	204.17	204.12	203.61	204.01	203.1	203.71	203.28	204.56	204.3	204.11	203.96	203.69	206.25	205.26	203.04	202.72	202.89	204.04	204.77	204.59	203.72	203.55	203.96
194.34	194.28	194.18	194.19	191.78	193.47	194.62	192.68	193.62	194.07	195.82	193.47	194.81	194.79	194.07	193.11	195.56	195.14	193.11	194.42	193.89	194.34	194.23	194.32	194.41	195.17	195.13	194.41	194.31	193.45	194.64	194.02	195.17	194.39	193.48	194.54	193.88	194.13	193.75	192.53	195.6	192.97	194.79	195.44	194.82	193.45	194.19	193.29	193.43	193.78
207.94	207.92	207.4	208.86	209.16	207.15	208.41	208.74	209.29	209.19	206.95	208.25	208.53	208.96	208.12	209.8	207.67	209.87	206.9	208.58	207.42	208.01	209	209.1	208.71	207.57	209.67	207.88	208.97	206.69	209.56	210.19	208.54	209.7	208.16	209.67	210.6	208.32	208.7	208.91	208.62	209.96	209.39	207.87	206.82	210.33	208.19	209.03	208.77	207.71
198.26	198.01	199.64	200.78	200.78	199.83	200.37	199.43	199.41	200.93	199.04	199.58	198.62	200.09	198.49	199.22	198.7	201.19	198.33	199.45	198.65	199.99	200	200.2	199.46	199.25	199.52	199.14	197.91	200.38	200.55	199.85	197.22	200.26	199.67	198.68	199.74	200.62	199.99	198.42	199.93	200.97	201.57	200.09	199.32	199.83	198.09	198.88	200.26	198.59
207.76	206.48	206.87	208.69	207.96	207.02	207.87	207.67	208.74	207.12	208.03	207.78	208.07	207.73	208.6	208.5	207.71	208.04	208.34	209.65	208.21	207.18	208.92	207.38	208.19	207.99	206.78	209.43	207.76	207.2	208.65	208.16	209.22	208.75	208.38	206.67	206.8	208.19	208.48	206.56	207.08	207.76	207.26	208.85	209.9	207.93	207.32	208.66	207.67	208.27
211.33	213.21	213.55	214.06	213.56	213.16	212.7	213.37	212.65	213.84	212.94	212.68	213.3	211.72	213.17	211.89	213.87	213.16	212.88	212.8	212.99	213.09	213.63	212.82	212.8	212.9	212.65	213.87	212.89	213.6	214.37	213.94	213.86	213.9	213.1	213.49	213.03	212.96	212.87	213.09	213.66	211.54	213.33	212.63	213.14	213.82	211.48	212.19	211.72	211.31
203.56	202.77	201.67	201.19	201.52	202.44	202.7	203.13	202.2	201.68	201.48	203.86	202.32	201.76	203.14	202.16	202.21	203.16	201.42	202.22	202.74	202.96	203.18	203.5	200.94	201.67	202.75	201.88	202.88	203.41	202.68	203.03	202.42	201.8	202.25	201.37	204.17	203.69	200.67	200.79	202.15	203.63	202.47	202.45	202.13	203.03	202.86	202.81	202.24	202.08
207.16	207.8	208.18	208.83	208.99	207.65	207.65	209.15	207.73	208.51	208.99	207.23	206.84	205.53	209.66	206.6	209.07	207.73	208.03	208.05	209.26	206.67	207.47	207.97	207.92	209.04	207.79	208.67	208.17	206.76	208.71	206.97	208.15	208.14	208.9	208.59	207.22	208.91	207.2	206.24	207.12	207.44	207.58	208.14	208.3	207.31	208.09	207.08	208.07	207.49
194.51	194.4	194.5	193.68	196.34	196.68	195.17	197.18	195.56	197.05	195.97	193.69	195.63	195.42	194.96	196.15	196.02	195.03	196.75	196.03	196.49	194.71	195.24	196.48	196.09	195.24	193.76	195.06	197.05	196.21	195.52	194.63	195.19	194.57	195.16	194.98	197.21	195.93	195.59	194.81	195.49	195.65	195.47	196.54	194.99	194.26	194.75	192.95	194.92	193.92
210.08	209.28	208.52	207.63	207.39	208.86	209.51	208.94	209.57	207.45	208.55	209.94	209.14	208.37	209.01	208.72	209.76	209.51	208.53	209.43	208.44	209.01	209.71	209.1	209.52	208.52	208.71	208.41	208.26	209.44	208.31	208.13	209.41	210.03	209.03	208.29	209.26	210.27	209.66	208.16	208.26	210.37	208.64	209.62	206.39	209.32	208.34	208.62	208.66	207.34
207.79	208.19	209.27	208.14	209.22	207.24	210.02	208.83	206.32	207.99	209.99	208.12	208.34	208.74	207.92	208.05	208.2	209.29	209.71	208.17	210.97	207.23	208.86	208.83	208.11	207.57	209.16	210.14	209.72	207.92	207.64	210.97	209.06	207.57	208.71	208.96	209.12	208.48	209.16	210.41	208.82	208.72	207.63	208.34	208.9	208.13	208.72	208.28	208.34	210.01
202.12	203.04	202.53	202.65	203.94	203.25	203.4	202.22	201.92	202.41	202.01	201.27	203.57	201.15	203.84	203.86	202.14	204.2	202.29	202.09	201.76	202.9	202.83	201.84	202.21	201.5	203.99	202.38	203.83	202.39	203.33	203.11	203.39	201.66	202.68	203.91	203.07	203.18	203.58	203.16	203.5	202.88	203.66	202.59	202.73	202.22	201.85	202.04	202.99	202.76
204.08	205.08	204.11	203.73	205.85	204.56	204.31	205.22	203.7	204.68	203.54	204.63	204.03	205.75	205.05	204.57	204.99	206.26	204.47	204	205.09	204.89	205.65	203.68	205.68	206.02	205.22	204.24	204.64	205.56	204.95	204.55	204.1	202.89	204.53	204.97	204.85	205.34	203.35	203.82	205.1	203.55	204.26	205.26	205.23	205.24	204.72	203.85	205.25	203.57
212.14	212.68	212.76	212.42	213.25	212.42	212.79	212.45	213.59	213.52	211.08	213.35	213.78	214.39	214.68	213.62	211.95	213.15	215.91	212.23	215.13	212.95	213.24	213.17	213.27	213.22	213.16	213.9	212.52	214.18	213.01	212.56	211.13	212.5	212.55	214.21	213.69	212.15	212.81	214.29	213.85	211.45	214.41	213.4	211.73	214	213.31	212.13	213.44	212.57
211.66	211.92	210.86	211.81	211.27	210.66	211.33	212.32	211.55	211.27	211.16	210.56	212.42	212.93	210.76	210.03	210.92	209.83	211.61	211.9	211.63	211.33	211.49	212.64	212	212.03	209.62	211.43	213.26	211.72	211.81	211.8	212.64	212.16	212.4	211.6	211.04	211.36	210.98	211.5	212.02	212.13	210.52	210.89	212.27	211.5	211.6	212.4	209.9	209.86
198.95	200.35	198.31	198.67	198.89	197.92	198.8	200.59	199.1	198.65	199.86	197.37	197.62	196.56	199.27	199.1	198.35	199.98	198.56	198.98	198.54	198.11	199.09	199.06	200.82	198.5	197.99	198.52	197.7	197.34	199.68	198.55	199.05	198.73	199.11	200.14	198.16	199.32	197.4	199.03	199.26	200.33	196.76	199.11	198.92	196.8	198.5	198.19	197.99	197.64
217.68	218.42	218.12	217.5	217.95	216.34	217.34	218.16	217.26	218.32	218.55	218.72	218.94	217.92	217.72	216.12	218.1	218.6	217.68	217.66	217.11	216.95	217.77	215.99	217.14	215.95	218.02	217.27	218.52	217.69	218.34	217.5	216.43	217.34	218.48	216.37	217.8	218.44	217.68	217.18	217.42	216.2	217.84	218.67	217.09	215.75	217.48	217.8	216.96	216.58
218.13	217.77	217.78	217.1	217.72	217.32	217.23	217.64	218.97	217.83	217.82	218.15	217.46	218.32	218.1	218.95	218.83	217.46	217.61	216.44	216.92	218.6	216.11	218.17	218.34	218.86	215.85	216.62	218.32	218.07	218.44	216.87	218.03	217.3	217.37	218.17	219.14	218.35	217.41	217.98	216.9	218.55	217.63	216.06	217.34	218.28	218.15	216.53	216.75	217.63
208.96	208.06	209.02	210.84	208.76	208.97	208.44	210.24	209.91	208.63	209.73	209.04	208.41	207.43	207.58	208.61	208.4	208.61	211.21	209.74	209.21	207.86	210.52	209.34	209.03	208.86	206.91	208.92	208.41	207.7	208.24	210.08	208.39	209.52	209.03	209.07	208.02	209.29	209.16	208.65	207.68	208.09	208.52	207.86	209.1	209.87	207.74	208.54	209.41	208.08
210.66	209.97	211	211.89	210.7	211.25	211.62	211.17	211.41	211.17	213.09	211.39	212.37	211.64	210.63	211.61	210.83	210.52	211.99	211.39	211.73	212.34	210.9	210.35	210.4	211.39	212.7	210.71	210.78	211.5	210.99	212.49	211.99	210.89	211.22	212.06	211.37	211.85	212.27	211.69	211.98	212.13	211.31	209.96	211.13	212.03	211.78	211.89	212.67	209.73
201.91	203.31	202.2	202.34	202.43	203.87	203.72	202.23	202.3	202.08	202.94	203.68	203.81	203.51	202.36	202.87	201.94	202.79	203.76	202.14	203.06	202.12	203.95	203.15	203.43	201.3	203.27	202.66	202.67	201.99	203.32	201.39	202.47	202.73	200.48	202.5	202.05	202.35	202.41	203.72	203.68	202.91	203.89	203.29	202.52	202.82	205.3	205.4	203.86	202.14
208.11	209.1	209.55	207.5	209.2	208.25	208.13	208.43	209.13	207.17	208.69	208.09	208.91	207.19	208.51	209.76	206.57	209.08	208.89	206.41	207.9	208.45	208.92	209.01	209.6	208.88	208.65	209	209.58	207.81	210.35	209.06	208.51	208.1	207.74	206.59	207.96	207.04	207.29	207.35	208.08	208.51	206.92	209.45	208.93	208.7	207.63	207.93	209.39	207.45
210.22	209.53	209.62	208.11	208.67	209.7	208.84	209.02	209.27	210.17	210.04	209.71	209.3	210.02	208.48	209.17	209.28	210.15	210.47	209.9	211.22	208.63	211.35	210.13	209.38	209.46	209.14	209.85	209.4	210.84	209.99	210.02	209.86	210.04	209.9	208.33	208.55	208.92	209.55	210.95	209.47	209.09	210.2	208.56	209.86	210.14	209.32	208.33	208.77	209.74
208.45	207.18	210.16	208.32	208.46	207.38	208.98	209.03	209.03	206.87	208.7	207.08	208.46	208.15	210.05	208.45	208.91	209.08	208.87	208.28	208.72	208.84	209.51	207.5	207.85	208.42	209.54	208.55	209.14	210.13	208.29	210.26	210.53	209.8	206.46	208.52	209.28	208.46	209.43	209.89	209.36	208.39	209.06	207.28	207.74	209.03	208.31	209.43	208.96	209.23
202.85	203.89	201.53	203.02	202.37	203.79	205.71	204.34	203.68	204.55	204.26	202.04	205.09	202.94	204.57	203.11	203.66	203.37	203.78	202.36	204.21	203.21	204.36	203.66	202.86	202.97	203.37	204.55	201.66	204.01	204.57	203.41	203.43	203.03	202.35	203.75	205.09	204.66	203.52	204	203.44	202.67	202.98	203.95	204	202.49	204.62	203.67	204.23	202.7
204.02	201.25	201.36	202.28	203.11	204.95	203.83	203.11	203.63	202.86	203.43	204.52	203.31	203.64	203.73	204.39	202.94	203.57	204.53	203.23	202.29	202.29	205.11	203.95	203.55	203.15	202.48	203.99	201.28	203.67	201.99	205.23	203.18	202.96	202.48	203.45	202.46	202.96	201.14	204.63	203.69	203.36	203.66	203.72	202.56	202.06	204.75	203.86	204.35	203.18
203.62	203.82	200.76	202.91	204.87	203.47	202.32	202.71	203.02	203.34	204.23	204.71	202.17	204.19	202.94	204.52	202.87	204.26	202.73	203.07	204.18	203.45	203.21	202.65	203.66	202.65	203.44	203.52	202.71	201.8	201.78	203.67	203.17	203.44	204.1	203.75	203.86	203.11	203.04	202.49	202.34	201.35	202.37	203.42	202.08	202.41	201.08	200.84	203.12	204.35
206.88	206.92	207.52	206.62	208.19	206.91	206.72	208.93	208.12	208.65	207.01	206.26	207.85	207.29	207.46	207.65	207.19	206.69	207.92	207.65	206.76	208.28	206.49	206.71	206.97	208.82	208.08	208.47	209.06	207.57	205.92	205.53	207.37	206.45	208.21	208.71	207.2	206.47	208.97	206.92	209.18	206.89	207.07	206.65	206.84	207.42	208.78	207.72	207.37	207.94
[truncated: 150 more columns]
