# Supplementary material for: Genetic dissection of main and epistatic effects of QTL based on augmented triple test cross design
Source: PLoS One. 2017 Dec 14;12(12):e0189054. doi: 10.1371/journal.pone.0189054 (PMC5730204; doi:10.1371/journal.pone.0189054)
Supplement: S6 Supporting Information — (ZIP) [file pone.0189054.s006.zip › z1_1050_0.2_10.csv]

203.37	201.81	201.4	207.62	203.11	203.73	203.44	204.1	203.75	202.27	205.83	200.51	203.57	204.82	204.98	203.76	204.13	204.55	204.11	204.16	202.48	206.92	207.57	199.65	204.82	203.06	205.38	202.37	209.37	202.63	208.7	199.75	200.94	202.07	205.81	200.22	203.75	203.55	203.87	208.74	204.46	205.14	200.64	206.94	209.74	203.35	202.88	206.73	203.05	205.54
206.85	206.51	202.12	204.61	203.17	206.37	204.69	204.96	200.76	203.78	207.8	202.04	206.62	201.67	203.07	201.93	205.46	204.25	207.51	207.09	197.81	205.94	205.9	205.26	205.63	203.2	205.28	205.03	204.85	207.25	200.87	207.7	198.3	204.55	206.31	198.07	200.6	202.69	205.31	203.09	208.19	200.04	203.11	203.34	198.65	204.4	206.13	202.38	204.65	199.34
207.45	207.46	209.27	209.06	207.64	209.69	209.74	209.4	211.85	208.48	210.16	208.96	207.99	206.76	206.28	212.2	210.84	208.45	210.11	206.19	206.82	209.05	209.18	206.78	206.99	209.11	211.91	211.73	207.49	209.83	206.39	210.39	209.15	210.31	212.04	207.57	213.98	211.36	213.06	211.26	209.97	207.54	212.67	213.83	213.34	208.88	210.84	202.83	208.48	212.54
215.64	210.34	214.98	214.77	212.63	211.2	209.24	215.3	213.51	214.6	211.04	215.36	213.76	213.17	217.99	209.72	213.96	216.24	211.38	211.2	210.01	212.81	212.93	215.05	211.82	214.68	212.83	211.79	211.13	212.14	213.09	216.05	208.83	215.96	217.75	215.12	214.65	213.74	210.35	217.63	211.93	215.06	211.07	214.36	217.75	215.14	213.92	215.17	215.82	212.52
209.56	210.38	208.14	211.67	208.12	207.18	206.67	207.77	211.73	200.48	204.29	207.81	205.92	209.58	212.31	209.31	208.94	206.36	206.52	210.65	204.82	203.52	204.73	209.51	207.78	209.83	204.09	208.76	208.95	212.55	213.75	209.31	209.89	210.08	204.54	209.08	210.05	206.18	210.81	206.15	207.03	210.85	205.51	210.03	212.24	208.9	203.33	205.99	211.97	211.2
204.09	202.47	206.45	204.81	204.93	208.25	205.36	202.52	203.65	203.39	208.29	205.12	203.49	201.23	206.43	204.4	202.69	201.99	202.9	203.96	203.26	204.6	206.23	204.82	209.12	203.02	201.94	206.96	208.97	200.85	205.96	203.98	204.75	206.06	202.25	205.69	201.67	199.97	206.66	207.25	206.16	202.16	205.35	206.98	209.92	205.33	205.57	201.23	204.73	206.09
205.89	202.06	205.55	202.42	203.94	201.47	203.32	201.92	200.92	203.69	202.79	203.95	204.06	200.51	203.22	204.94	200.59	200.45	201.48	201	207.26	200.31	205.65	198.45	200.95	201.2	205.98	204.45	205.46	206.94	207.18	204.22	201.9	199.19	205.69	199.23	206.76	200.64	207.82	203.39	203.05	205.57	201.49	202.26	205.18	206.11	200.12	204.35	197.61	204.87
210.2	208.76	208.34	210.67	211.98	211.87	211.53	212.62	212.27	203.73	211.27	206.14	206.23	210.11	210.95	204.31	206.49	211.65	205.22	208.3	207.5	209.32	208.56	211.41	215.93	209.82	209.56	206.52	210.03	206.86	207.21	212.87	206.99	213.23	204.22	206.25	209.19	210.11	210.62	209.09	207.83	207.01	210.63	213.02	203.18	209.66	212.05	209.03	206.51	215.03
215.25	213.24	219.36	216.85	217.1	216.4	212.65	217.82	215.32	217.48	213.97	214.04	220.88	217.4	217.4	219.62	214.07	217.68	214.12	217.93	215.53	222.71	213.11	215.99	221.08	215.58	215.27	222.47	215.12	219.44	216.04	214.15	221.42	210.76	219.44	217	214.5	215.4	218.55	219.29	218.03	219.15	219.02	217.82	218.59	214.37	219.95	218.48	215.22	217.05
203.28	204.46	198.84	198.03	201.39	194.05	200	198.79	195.34	201.54	198.48	200.61	195.65	197.34	200.22	195.44	204.6	200.79	196.32	194.35	197.84	197.91	197.42	200.81	193.95	201	200.31	196.85	194.38	200.51	198.1	202.69	199.56	198.35	200.92	201.67	199.46	198	198.2	198.14	200.03	196.68	198.5	199.32	198.63	195.17	197.27	201.75	200.76	198.69
208.65	208.81	208.46	210.11	208.39	207.05	208.79	205.66	209.45	204.46	212.67	207.95	206.28	203.78	201.23	207.19	206.64	208.46	206.06	205.24	207.73	207.06	204	208.9	205.6	207.86	205.43	203.17	211.59	206.49	211.06	208.17	207.51	206.17	208.09	208.9	205.88	202.77	205.73	207.65	203.57	205.74	209.59	207.83	201.51	212.74	210.89	200.91	204.27	210.22
200.51	204.32	197.68	201.02	197.15	200.04	199.38	197.61	199.35	198.16	199.34	198.39	195.15	198.96	202.39	199.51	201.3	196.72	197.74	201.31	200.24	195.79	197.61	195.86	194.09	200.88	196.14	198.54	195.87	198.65	200.55	201.03	200.82	196.41	196.98	201.13	199.31	195.54	198.05	201.11	200.95	196.81	198.8	190.73	200.4	201.71	201.28	196.33	196.64	198.94
210.04	210.87	210.87	205.59	204.65	207.35	212.6	205.58	207.71	209.08	211.52	201.67	206.32	207.82	211.99	208.65	213.15	210.4	204.15	204.84	204.19	207.3	207.56	208.88	204.93	206.41	206.11	208.35	206.65	209.05	202.18	205.74	203.45	210.42	205.85	206.1	206.91	207.13	210.63	208.85	210.08	209.4	208.8	204.31	210.26	205.89	215.84	210.75	206.04	210.09
205.6	205.78	205.76	205.62	209.51	204.6	202.67	207.68	203.61	207.15	205.61	209.22	204.31	204.83	206.65	209.44	209.85	205.77	201.78	199.49	204.6	208.39	204.93	201.28	206.83	206.04	207.35	204.79	203.57	201.42	207.61	205.83	203.25	203.97	209.23	209.11	205.8	207.32	208.57	210.31	205.39	204.07	204.53	206.23	203.88	202.55	208.59	205.68	202.67	204.14
222.67	215.93	219.32	220.7	219.19	216.03	220.44	216.91	221.38	216.04	220.16	211.54	217.77	219.56	212.44	214.01	217.05	217.7	211.61	216.47	214.99	218.23	219.24	211.2	220.11	220	217.55	212.01	217.73	217.45	219.61	220.79	218.68	221.26	213.65	215.8	217.63	218.44	220.19	218.41	219.63	218.37	216.85	220.46	221.4	219.79	212.35	221.07	218.66	215.77
202.76	205.58	204.68	201.46	196.35	204.62	202.85	207.3	204.37	204.61	207.69	202.27	206.99	203.61	204.78	203.14	207.06	202.86	204.12	200.51	203.91	201.67	201.88	204.89	206.53	205.62	205.97	203.71	203.11	205.64	202.79	204.92	201.21	202.71	205.23	203.62	204.65	202.18	202.97	202.49	204.88	203.72	202.87	201.92	204.92	204.93	205.82	204.83	204.01	206.47
195.11	199.16	197.35	199.88	197.86	201.51	199.3	201.83	200.68	198.37	200.25	196.51	195.32	194.68	199.54	202.2	197.12	196.9	199.41	196.94	197.97	194.65	195.24	201.99	197.48	193	197.63	202.58	197.18	200.65	202.24	200.92	200.16	196.35	202.87	201.64	192.65	199.77	195.71	202.17	195.46	194.97	196.99	199.84	198.32	197.52	194.79	197.19	199.05	201.51
211	207.53	206.99	210	206.69	211.02	210.32	213.88	206.57	208.56	207.28	207.5	207.95	206.16	209.39	208.9	211.35	210.33	208.89	205.79	207.73	208.82	210.85	212.32	212.32	207.61	207.78	205.77	207.9	208.95	204.37	210.61	210.57	205.36	213.51	212.57	211.74	206.2	211.64	211.73	210.84	212.45	206.7	204.13	208.89	210.83	205.73	209.09	206.88	206.96
217.45	215.05	211.37	211.93	213.23	213.54	211.52	213.32	210.95	212.66	217.05	216.61	213.66	209.84	215.11	211.17	211.08	210.73	211.57	206.57	214.75	214.48	211.87	215.97	216.55	215.02	212.75	218.25	215.83	211.96	214.62	214.12	216.63	215.42	212.4	211.55	212.86	213.76	215.85	213.88	212.3	210.97	211.44	212.04	211.47	209.82	218.52	215.37	209.97	213.92
207.33	206.97	206.41	207.61	205.59	206.23	205.31	207.83	207.66	211.77	210.41	205.4	207.47	207.06	211.34	200.31	202.26	204.31	205.1	207.12	206.03	203.94	205.58	210.57	208.36	206.5	205.08	211.91	202.49	204.48	207.92	208.87	209.57	212.82	207.91	207.63	208.73	211.58	212.03	203.09	207.48	213.25	209.19	212.58	207.88	205.27	207.03	205.72	204.63	208.41
211.33	211.16	211.26	207.38	210.4	212.72	210.94	213.3	208.82	210.22	211.14	209.67	210.05	209.77	207.79	211.54	211.02	210.74	217.3	212.71	211.61	211.59	213.1	211.22	211.43	214.84	215.18	214.6	209.34	207.73	210.73	210.89	211.03	213.84	209.26	212.14	209.89	210.97	210.03	213.92	212.84	210.37	213.18	210.68	210.75	210.04	211.08	210.69	210.23	210.41
216.41	211.42	208.7	211.68	214.87	213.83	213.7	211.95	214.94	213.09	212.38	213.65	214.55	212.62	215.19	209.94	212.81	208.24	212.17	211.33	212.29	209.5	213.29	207.57	213.85	213.46	214.74	210.51	210.75	210.03	211.63	214.89	210.47	215.35	214.99	213.71	211.99	217.38	211.35	216.11	214.57	211.47	208.47	209.61	212.36	214.76	209.58	211.27	211.03	212.86
198.19	201.74	199.53	200.37	198.41	202.54	197.68	196.79	200	201.78	193.7	198.16	202.76	199.86	197.51	198	199.88	202.58	196.82	199.51	199.31	192.36	199.17	198.21	201.63	197.17	202.05	199.6	201.1	202.91	198.27	201.13	200.46	198.27	197.99	202.05	197.84	195.95	196.24	203.61	198.88	196.71	198.32	196.38	195.15	197.83	197.88	202.74	198.66	200.26
204.85	212.6	214.08	207.7	209.41	208.06	206.39	210.24	208.49	209.69	208.03	207.41	208.74	207.56	209	209.53	210.16	202.32	209.05	210.87	205.7	211.71	208.28	209.26	209.52	211.85	206.8	211.92	210.69	212.82	209.23	210.11	207.18	213.11	204.89	209.15	207.9	202.78	207.14	210.87	204.67	209.18	207.65	210.87	204.4	204.02	205.06	211.18	207.69	208.14
202.95	199.24	204.73	205.45	199.07	204.66	203.76	202.61	206.2	199.17	205.43	201.09	200.05	202.64	203.16	204.19	203.79	207.24	199.21	198.36	205.53	199.55	205.62	201.64	199.3	200.91	202.44	195.1	200.32	205.9	204.02	204.82	198.15	201.02	202.01	202.37	202.14	198.51	202.07	198.64	198.45	203.14	203.54	200.46	198.88	203.02	201.76	200.74	202.85	203.36
199.81	202.58	197.61	200.23	202.36	197.43	197.95	204.6	194.84	199.97	199.99	202.12	203.88	199.09	197.06	199.84	196.69	202.46	206.66	204.27	199.34	198.55	201.98	196.68	200.08	200.52	196.94	202.83	202.28	200.2	200.09	200.62	203.01	201.64	200.52	199.28	203.43	202.08	198.44	200.4	200.37	199.26	204.08	200.44	200.38	200.93	202.56	203.24	205.48	204.71
203.72	208.4	205.43	204.77	202.49	201.65	206.6	205.18	207.55	204.27	200.59	207.33	207.36	203.37	208.44	205.87	204.59	209.23	205.95	203.86	201.41	204.58	204.52	204.46	207.72	206.32	202.8	202.74	204.7	204.62	204.59	202.92	201.64	204.22	206.21	203.29	205.76	204.55	205.98	208.46	206.6	206.06	206.99	206.86	201.68	198.03	205.43	204.27	200.02	201.07
213.87	206.03	210.31	211.95	212.09	204.06	207.4	214.02	211.81	213.49	213.4	210.8	213.09	209.86	212.58	212.12	207.65	213.16	210.89	215.21	217.04	211.08	208.89	210.7	211.71	213.93	214.71	212.7	206.96	208	209.63	211.47	210.39	211.64	213.26	211.93	211.09	208.89	209.5	213.14	212.31	219.48	206.24	212.35	210.11	211.26	216.75	212.85	212.95	216.52
216.29	216.67	212.39	209.76	214.14	210.28	212.49	219.29	214.8	214.12	211.36	212.93	211.24	213.95	214.46	216.42	212.11	213.91	213.08	214.99	214.36	213.12	216.13	213.66	212.29	208.98	213.98	213.61	214.04	212.36	205.58	212.47	217.71	209.04	208.24	215.97	210.68	214.24	210.11	209.81	211.85	212.63	210.33	211.12	215.05	212.97	211.41	215.07	215.62	215.43
199.13	199.09	198.11	200.74	197.86	196.15	199.6	198.87	202.27	198.03	204.02	199.61	199.65	204.45	200.51	195.8	200.13	197.71	197.73	199.44	199.87	200.15	202.62	200.2	199.58	201.99	197.01	200.08	201.54	195.3	199.98	194.44	199.02	197.58	199.06	199.42	204.29	201.09	200	195.68	203.32	195.32	199.91	202.41	200.74	201.55	196.53	195.66	195.99	201.17
201.89	205.43	209.76	204.65	208.82	205.76	207.23	204.39	206.21	204.35	204	205.2	207.77	206.62	209.18	205.56	203.49	210.54	203.96	206.21	205.19	207.52	204.78	210.3	207.71	211.77	206.29	206.02	207.86	203.58	203.74	209.67	206.88	206.78	205.6	201.79	210.26	207.36	202.78	209.65	201.64	208.9	202.94	209.02	208.6	208.38	206.87	204.54	206.97	206.23
206.54	211.56	206.43	209.14	206.05	206.67	211.53	211.39	206.62	209.03	205.71	207.2	209.3	207.73	208.52	212.51	209.28	209.1	208.53	208.81	210.97	207.31	206.18	209.97	206.04	205.18	205.21	210.98	211.78	208.51	209.35	213.65	210.74	209.02	213.07	207.95	213.87	205.44	208.6	203.51	211.01	208.42	208.17	209.1	205.98	205.23	208.45	211	206.88	209.91
214.07	208.3	213.27	210.48	212.91	211.38	213.64	212.08	213.32	214.76	207.87	214.74	214.05	216.76	211.07	210.62	213.11	213.23	216.07	207.06	211.88	212.1	211.27	211.03	215.9	211.61	211.08	213.76	214.17	211.47	209.53	211.71	208.93	211.64	211.66	214	205.52	215.06	217.02	210.19	212.22	214.18	214.21	211.48	210.5	209.03	211.13	214.47	213.93	210.85
201	200.59	203.87	197.68	196.87	203.84	197.66	201.96	198.65	201.21	201.31	196.89	200.39	199.11	203.98	191.89	195.13	205.44	203.27	197.24	200.62	203.9	200.1	201.31	198.21	198.46	202.19	200.41	201.24	197.53	201.62	198.06	202.67	197.38	197.67	199.2	199.08	199.04	196.02	200.23	199.65	203.2	197.88	200.21	201.42	202.79	192.07	199.18	198.46	199.11
198.84	197.96	199.92	199.15	198.47	197.94	197.76	196.79	203.13	198.73	196.37	196.88	197.15	203.76	199.74	193.9	196.9	196.67	198.98	195.84	194.07	198.2	199.76	194.52	200.07	197.46	194.28	201.1	200.89	197.13	201.57	197.24	193.72	197.01	200.54	197.25	191.94	194.25	199.89	196.99	196.73	197.9	196.09	197.92	200.47	198.81	198.79	196.21	197.39	199.54
196.59	198.36	197.33	197.74	197.31	196.72	197.21	200.82	200.19	198.96	198.7	195.39	197.68	198.92	197.93	199.42	201.34	200.7	201.21	199.27	199.08	196.93	198.98	200.83	198.7	195.82	201.92	201.88	202.57	197.34	200.28	199.91	196.93	197.65	199.63	199.87	200.44	196.62	198.02	198.27	199.4	201.98	195.5	191.56	199.94	197.63	200.16	198.09	198.02	201.5
212.41	207.11	204.51	207.06	211.93	215.94	208.38	208.98	212.94	207.15	204.99	211.45	213.57	213.14	208.45	212.93	210.09	206.88	203.45	206.27	207.84	212.35	207.47	204.69	204.65	210.44	209.56	208.37	213.08	208.64	211.66	213.44	211.97	210.25	205.52	209.71	216.94	210.7	205.96	210.56	210.97	210.46	207.86	208.95	206.2	211.42	207.26	210.12	206.51	214.58
212.55	211.43	214.54	213.44	216.52	214.93	216.15	213.28	210.02	210.38	209.38	212.27	211.05	210.66	214.36	213.23	212.7	216.36	212.52	210.39	214.41	211.85	212.46	212.35	207.77	212.22	208.41	213.35	214.36	209.69	212.54	214.06	217.79	205.51	208.7	216.05	205.12	214.41	212.74	215.64	206.91	213.57	212.71	213.77	211.72	212.66	210.38	212.88	215.05	215.22
198.87	201.11	202.83	202.19	204.93	202.78	200.83	209.2	197.98	204.2	199.5	205.88	206.8	205.05	204.79	201.58	196.56	204	203.84	202.42	204.01	204.76	204.44	204.93	204.25	206.25	199.08	204.65	201.1	200.56	200.38	207.34	206.12	199.65	202.94	202.37	201.71	200.99	201.47	204.37	203.76	199.05	203.02	202.63	200.65	203.59	199.3	206.07	200.14	203.33
202.13	201.51	197.25	206.14	206.28	203.03	200.06	198.56	200.89	198.73	202.16	198.66	199.12	197.31	199.01	203.03	200.21	200.68	196.88	202.53	204.32	198.9	200.86	200.84	201.84	198.83	200.47	200.65	200.24	201.62	201.24	198.13	201.79	200.15	201.91	200.69	197.02	199.73	202.94	203.65	203.94	203.08	200.05	201.7	202.92	201.28	203.05	201.08	201.19	197.85
212.04	215.44	212.57	213.78	214.02	214.93	211.36	217.12	213.73	214.58	215.09	215.37	212.04	212.44	213.96	216.31	215.99	212.72	213.72	210.74	210.17	211.83	216.97	210.96	212.5	210.2	216.99	213.66	212.7	214.35	210.75	213.03	212.42	212.93	211.26	213.92	209.81	211.86	213.6	214.51	213.19	213.01	215.48	208.89	211.07	208.04	212.63	212.24	210.05	208.77
201.23	201.92	206.44	204.95	203.48	205.6	201.2	208.13	198.71	200.23	207.69	204.99	201.26	204.26	206.5	197.93	203.5	204.09	207.04	203.51	202.51	200.85	201.35	204.5	201.75	206.81	203.71	199.4	203.01	205.15	207.77	201.71	202.51	203.19	205.72	205.95	199.37	203	207.74	203.2	207.65	207.05	200.72	203.97	202.24	207.41	204.29	202.77	202.55	199.83
202.78	200.41	203.75	207.15	197.69	200.85	197.88	197.54	207.56	204.73	204.56	205.06	204.42	203.15	204.03	207.11	197.7	205.08	201.28	197.63	202.99	201.47	205.81	200.35	198.52	204.91	204.32	203.38	198.29	209.76	201.97	201.05	205.02	204.08	199.18	202.24	203.2	204.01	202.66	201.01	204.99	201.99	202.52	206.53	206.49	200.52	204.4	204.71	202.96	199.86
207.93	210.67	210.82	208.12	208.74	212.74	215.85	212.77	216.21	205.68	208.68	211.47	208.33	213.6	210	213.1	211.94	212.99	209.66	209.18	213.2	213.54	211.36	211.07	211.8	205.67	211.75	211.59	212.75	211.89	210.68	212.93	210.1	211.22	218.48	214.2	209.26	209.01	214.44	208.57	207.8	212.73	214.21	210.83	214.14	210.88	212.15	206.74	210.77	210.72
204.45	207.46	205.28	204.16	211.69	201.72	202.67	207.49	205.63	202.19	206.61	198.81	197.17	204.99	208.28	204.32	201.92	206.85	203.17	204.08	201.78	201.37	202.02	200.2	202.7	205.35	204.24	202.01	204.97	202.36	203.06	205.43	202.12	203.87	201.27	202.24	203.49	205.68	201.83	208.26	204.75	203.31	206	201.67	200.05	205.58	202.62	199.63	203.04	199.32
200.37	195.82	200.79	200.34	204.35	197.63	194.95	197	203.37	202.59	201.52	201.49	197.85	201.53	197.85	196.23	203.07	201.28	202.68	201.07	198.53	199.77	203.31	199.93	203.28	199.52	193.81	199.5	196.47	199.55	196.91	201.22	195.46	203.28	200.59	205.19	203.01	203.16	201.05	193.12	199.1	205.16	199.81	201.22	198.06	197.86	202.22	198.92	198.79	196.54
195.92	198.81	195.51	194.41	197.04	196.45	192.58	195.43	197.78	195.18	196.53	194.83	197.2	190.82	204.74	197.14	193.3	195.46	193.19	192.56	193.33	194.16	195.12	193.95	190.87	196.47	196.73	195.83	194.19	195.56	198.59	197.19	197.98	192.57	192.84	194.39	195.1	195.36	190.59	201.09	193.03	196.39	198.27	196.82	194.87	195.2	194.08	193.21	195.54	194.88
206.18	205.53	207.06	206.68	207.24	211.33	206.56	207.17	204.32	203.2	207.58	202.46	206.66	212.73	208.53	206.49	205.71	203.13	210.48	210.32	205.07	211.54	203.47	201.94	207.38	205.74	203.96	204.77	210.16	202.69	209.53	204.69	209.81	209.91	205.18	207.49	207.09	207.64	207.04	206.05	208.72	205.51	204.49	210.66	202.56	204.09	207.58	207.5	206.64	207.9
214.99	211.71	209.03	212.95	206.39	210.28	212.46	213.47	208.41	210.46	212.51	210.97	208.91	210.13	211.3	212.69	207.72	210.99	214.77	211.55	209.4	212.83	213.32	210.6	213.67	214.19	213.55	211.38	212.85	213.64	211.4	212.16	212.96	215.86	212.87	210.52	214.03	215.34	210.08	211.91	209.52	212.91	209.14	212.32	215.09	211.4	211.17	212.39	212.83	206.73
206.14	202.87	206.15	206.54	206.55	204.03	205.59	197.62	204.06	211.54	205.31	204.41	206.5	206.38	204.14	210.19	209.82	205.48	203.17	206.36	205.29	206.7	202.31	203.04	202.67	211.18	202.76	209.24	209.39	209.84	205.18	207.37	206.82	205.73	206.1	202.12	202.09	205.74	208.7	203.28	204.18	199.72	205.34	203.68	203.98	208.33	207.67	207.2	203.08	206.85
209.01	203.56	203.91	204.87	211.05	209.13	206.9	204.95	211.43	204.59	204.02	205.8	206.8	205.92	206.94	205.57	209.11	211.02	206.37	204.38	206.51	207.76	209.69	209.89	208.63	208.29	208.85	206.95	210.8	202.05	202.26	205.05	209.62	216.3	207.83	207.46	209.67	212.41	202.62	205.07	205.13	208.7	209.91	207.25	205.61	203.71	209.67	206.96	209.51	203.48
205.52	203.72	203.69	203.9	207.05	201.1	209.28	200.66	204.83	202.68	204.86	210.48	205.09	201.94	203.32	203.54	204.47	206.01	205.47	204.21	201.66	203.27	208.15	204.99	202.71	204.27	203.07	202.55	208.66	207.55	207.11	205.4	207.27	206.67	202.27	203.41	205.39	205.2	204.78	204	205.98	208.42	201.34	201.49	203.27	202.73	207.31	206.56	196.8	205.03
207.74	211.18	207.77	209.12	210.55	210.31	210.23	214.71	211.77	213.01	206.87	209.17	213.24	208.14	208.74	213.43	209.72	213.96	210.75	212.61	212.67	212.3	214.33	214.52	207.85	213.48	208.3	206.16	217.26	209.11	210.16	209.76	209.08	210.64	213.64	208.34	212.63	212.87	208.27	211.56	212.08	211.3	211.32	214.89	209.84	208.65	215.86	211.25	211.74	211.1
207.33	206.83	205.59	208.05	209.15	206.26	210.31	210.81	210.25	206.26	211.74	207.69	209.58	209.43	207.88	209.34	208.04	203.69	209.41	209.63	206.27	206.66	207.48	208.06	208.28	204.81	208.78	209.65	204.27	209.49	204.25	213.47	209.11	209.81	204.89	209.09	208.74	209.37	202.07	207.08	207.05	208.28	206.27	206.39	211.73	201.6	207.97	209.82	207.49	208.07
200.16	207.19	202.79	200.05	203.65	201.62	205.05	203.66	204.01	198.96	203.27	196.12	203.3	203.57	205.65	202.86	201.83	203.49	203.69	204.49	200.86	203.15	201.81	200.93	199.34	206.12	205.71	206.67	202.3	199.98	205.96	198.79	199.65	202.23	201.54	200.95	198.55	200.1	204.28	199.74	202.52	200.54	202.21	204.76	210.83	201.98	203.29	202.09	202.93	203.22
201.6	202.41	200.6	199.41	204.7	203.14	199.87	203.61	199.16	200.84	204.98	201.55	203.36	200.96	208.38	200.91	200.47	199.96	204.7	200.45	202.58	205.43	204.03	206.02	207.71	202.13	201.65	204.39	202.62	202.13	204.74	200.15	202.47	200.9	205.03	199.83	204.25	205.68	198.31	197.32	204.96	202.92	199.72	204.73	204.58	202.33	204.02	209.58	205.43	202.76
206.53	211	210.35	206.73	205.16	205.1	206.37	208.53	209.29	209.58	203.59	210.32	204.97	212.19	213.21	204.87	212.03	213.3	210.05	206.09	206.49	205.22	211.71	205.68	211.68	208.59	212.47	210.5	207.08	213.57	209.96	204.61	209.31	209.12	206.13	210.77	207.32	210.56	205.65	207.11	211.86	206.79	209.37	209.47	205.96	210.6	207.23	206.97	214.32	208.83
206.99	208.21	207.78	204.13	210.74	210.26	206.31	205.97	209.57	205.61	209.39	210.66	206.44	208.73	210.11	203.92	212.77	208.91	206.53	211.39	207.67	208.26	210.15	207.45	213.85	207.68	211.83	208.39	206.29	213.39	207.85	207.65	208.69	209.99	211.79	210.45	210.4	204.06	205.31	215.24	205.54	208.19	208.31	206.64	207.91	208.31	208.8	206.73	210.26	204.88
213.05	212.38	210.92	210.59	211.26	212.88	211.49	214.93	208.03	208.84	215.57	213.66	215.26	210.74	209.67	210.2	210.71	213.09	208.47	214.17	210.54	211.61	210.95	211.54	209.64	214.06	215.69	211.84	215.29	213.21	210.98	211.11	213.74	213.06	212.12	213.13	214.72	211.78	212.44	213.56	210.23	210.87	210.07	213.7	207.95	206.49	213.41	211.36	212.09	212.36
205.09	209.45	214.56	209.1	209.79	211.94	201.97	206.59	210.29	210.37	204.55	214.05	208.13	207.34	208.68	209.02	204.38	208.42	205.39	207.57	206.87	205.34	212.88	211.12	208.75	210.27	208.66	210	211.08	210.59	212.53	208.61	207.42	210.13	207.3	212.1	208.36	210.56	205.76	214.16	209.48	214.53	208.48	207.72	207.71	214.64	209.57	212.28	203.52	213.37
208.52	205.64	210.84	209.01	207.61	210.29	205.19	207.16	209.99	204.69	207.95	206.22	205.58	212.85	210.61	212.34	204.15	212.71	210.48	207.84	207.39	211.71	206.31	208.54	206.57	208.69	204.29	209.52	204.98	209.86	209.16	208.99	206.68	205.14	207.84	208.05	209	207.84	210.16	204.84	208.85	210.97	211.11	211.83	209.55	209.13	205.29	211.52	203.55	211.93
212.83	207.56	209.01	212.17	209.5	210.1	207.84	206.62	207.16	211.68	213.45	208.86	209.37	212.21	210.96	212.49	208.52	205.45	210.44	210.61	207.54	209.3	208.17	209.56	207.35	211.92	206.56	208.71	207.79	207.7	208.97	204.42	208.35	205.77	208.53	211.21	203.57	208.46	213.68	212.01	206.69	206.15	209.05	202.01	214.41	210.2	211.14	205.56	206.36	210.43
203.04	207.21	201.19	202.16	203.11	208.88	201.42	197.53	208.9	201.35	202.62	202.04	205.82	206.24	202.7	205.68	201.89	201.99	200.79	204.58	201.78	203.56	205.58	207	201.36	203.84	201.84	200.12	200.83	203.17	202.82	204.33	200.39	203.68	203.13	204.32	208.92	203.66	205.5	201.34	203.74	202.24	203.1	202.34	203.35	201.15	201.26	201.75	197.94	202.66
212.32	209.72	211.17	202.69	209.51	206.95	209.35	207.65	209.39	208.96	214.1	215.45	214.92	210.85	212.06	212.36	206.07	208.8	211.89	209.25	209.25	209.75	212.36	206.59	207.68	207.92	208.68	209.92	213.4	215.25	213.66	211.66	209.68	207.57	211.17	208.79	210.94	209.05	209.65	208.79	213.09	211.66	213.18	210.7	212.89	211.39	216.71	212.17	208.44	210.06
203.56	213.31	206.06	203.18	204.95	206.04	207.02	209.84	206.31	209.97	207.52	211.27	209.4	206.17	207.63	210.93	211.41	210.31	206.44	207.35	205.86	204.57	207.49	204.88	213.43	207.46	202.88	204.82	210.16	209.41	206.05	207.14	206.03	209.49	202.1	205.49	205.79	206.96	208.67	209.7	210.9	207.72	208.39	205.6	205.82	208.96	206.05	205.88	212.43	206.07
203.88	204.71	205.86	206.66	200.66	200.89	202.31	206.43	199.8	200.74	203.78	203.86	200.01	202.81	203.66	197.22	199.69	202.31	203.97	201.51	203.49	200.09	204.17	203.32	197.66	203.73	202.88	203.6	204.42	200.76	200.6	200.63	201.85	196.01	198.31	203.74	205.93	205.93	198	207.76	200.92	204.98	198.74	201.75	202.34	204.1	207.16	200.44	198.21	198.06
200.26	207.45	200.99	211.71	203.14	205.38	204.45	198.93	205.92	203.89	202.24	207.01	203.07	202.87	208.44	201.09	200.07	203.72	199.97	208.18	197.69	203.25	201.31	200.06	204.12	204.47	203.64	199.07	200.52	204.95	204.94	201	206.23	208.25	200.87	201.15	207.84	202.21	203.34	204.13	201.96	208.54	203.7	202.92	199.84	203.24	202.52	202.36	206.03	205.24
215.58	213.37	216.27	214.51	214.73	214.65	220.29	215.56	216.96	219.05	216.86	216.95	216.55	218.29	215.39	216.32	218.43	219.93	216.76	218.41	217.82	215.36	216.55	215.76	218.53	221.72	219.2	219.59	218.8	219.76	215.2	216.55	215.19	217.59	217.79	213.34	212.66	223.81	216.64	219.17	217.2	214.27	221.63	218.42	215.98	215.35	215.81	216.61	218.71	214.03
202.46	200.11	201.92	203.01	203.41	205.87	201.51	208.9	205.35	203.93	204.76	205.01	202.64	202.51	204.97	207.06	205.39	204.99	203.36	200.52	198.8	202.98	208.99	199.06	200.62	204.61	204.7	210.37	196.25	201.82	209.49	201.51	204.83	202.61	201.86	207.66	205.2	205.24	204.11	202.65	203.65	207.32	207.39	203.42	205.47	200.6	205.01	201.81	205.77	202.66
206.55	208.79	210.74	209.12	208.98	206.72	205.61	209.74	207.11	207.73	207.28	209.53	206.34	203.85	209.28	208.47	207.41	207.19	210.97	212.62	208.34	211.42	213.2	210.6	213.11	207.78	209.43	210.85	204.65	206.68	213.77	207.39	205.55	208.28	212.75	214.11	206.23	207.83	205.24	210.63	206.1	208.89	208.5	212.77	210.34	211.4	208.68	211.02	205.39	205.68
209.34	208.43	207.51	208.33	210.2	208.45	204.82	207.32	204.51	209.29	206.41	211.52	206.79	207.69	213.14	208.6	213.47	208.57	202.81	208.89	210.93	205.13	213.97	208.45	206.95	210.35	214.02	211.82	210.19	205.68	204.86	208.5	210.69	208.6	208.98	209.7	205.31	209.01	206.53	213.06	205.92	212.89	209.22	213.99	206.41	210.55	213.56	207.08	207.75	207.31
212.5	210.27	209.94	215.37	211.86	209.61	209.96	213.08	215.15	208.1	211.07	214.88	205.81	211.31	213.54	215.12	212.56	209.2	218.55	213.97	210.62	213.48	210.04	210.29	207.63	214.73	215.41	209.58	212.3	208.61	211.15	215.19	214.22	213.35	210.92	206.88	214.69	205.47	210.6	209.53	213.95	208.75	206.9	210.72	210.4	210.14	210.4	212.04	214.58	212.94
212.54	209	210.86	215.69	216.55	212.24	207.48	215.8	215.14	208.3	210.97	212.02	214.51	211.66	218.28	219.08	214.4	212.83	212.29	213.15	210.81	209.84	212.03	211.64	212.5	215.91	218.66	214.77	209.77	209.61	209.61	212.12	209.53	209.72	215.81	211.33	214.93	213.01	212.99	211.95	215.39	215.2	208.67	213.44	213.09	211.73	210.34	213.28	216.47	213.29
210.36	205.11	207.14	207.35	208.3	206.73	208.71	209.07	207.4	208.5	207.19	206.94	209.9	204.63	209.68	212.09	210.49	209	204.94	210.4	211.15	211.46	207.45	209.48	202.58	207.6	207.43	203.54	206.52	203.17	213.03	209.14	204.32	210.36	207.36	205.14	209.65	208.02	202.93	212.32	206.13	208.36	204.76	212	207.02	209.25	203.94	208.36	208.64	214.64
206.74	212.59	211.43	208.61	206.06	204.11	207.34	205.38	212.64	207.58	207.01	210.17	205.07	210.16	205.99	208.06	206.18	208.29	208.17	209.1	206.72	205.92	209.56	208.47	210.01	209.33	208.73	209.21	210.27	208.75	206.12	208.55	208.89	208.4	209.99	207.01	212.98	210.19	210.34	210.12	213.9	210.04	211.1	207.88	208.82	210.9	208.85	204.55	209.9	209.92
215.82	216.4	210.49	215.15	216.53	217.21	217.17	220.34	218.74	216.92	218.51	215.46	216.72	216.75	221.02	215.53	219.81	213.33	216.84	218	216.08	216.9	220.12	221.23	219.59	214.59	216.69	213.36	214.12	216.39	213.26	215.88	220.1	215.44	220.86	214.6	212.14	216.12	215.71	219.61	217.94	219.05	211.8	217.15	217.53	212.61	219.46	222.19	218.47	219.26
213.7	217.29	216.3	216.55	216.57	214.66	214.38	221	218.65	218.11	215.05	214.09	216.54	215.32	217.38	216.51	217.88	214.05	217.68	213.21	217.45	222.06	219.63	221.04	219.65	214.09	211.98	213.67	217.37	221.14	219.83	218.69	218.56	216.96	214.51	215.78	221.2	217	216.32	219.17	215.74	219.76	216.2	214.78	219.81	218.93	220.12	221.82	217.92	216.6
212.2	211.53	214.12	215.35	208.74	208.86	213.85	212.86	209.16	209.28	215.99	211.61	211.28	210.73	211.31	211.91	209.58	213.63	212.73	215.87	214.12	208.07	207.29	209.43	209.98	210.13	210.47	210.44	211.71	207.09	212.21	213.49	211.55	206.19	210.1	206.35	209.27	211.14	210.59	210.92	211.79	209.89	214.23	210.55	210.25	208.6	214.15	209.53	211.93	208.38
204	204.77	205.01	207.81	199.57	207.79	204.2	205.37	206.22	200.83	200.16	204.23	203.43	205.56	201.73	202.68	201.46	206.82	205.13	203.39	202.65	208.54	202.65	199.44	205.41	204.14	201.9	204.52	202.29	203.61	208.1	198.74	207.01	204.95	201.98	206.68	205.49	202.25	203.78	202.57	209.93	203.28	203.15	205.24	204.22	203.22	202.55	203.51	201.86	203.22
204.88	205.52	206.72	206.29	206.47	205.86	202.39	200.83	203.37	204.99	203.36	206.17	207.47	202.39	209.97	205.92	206.19	201.63	205.62	203.85	207.73	201.66	205.94	205.78	205.71	202.09	207.07	206.55	206.38	202.72	203.49	208.95	206.84	201.64	208.67	203.54	208.29	206.11	207.22	200.37	206.94	202.06	202.57	204.15	205.96	202.33	203.9	206.95	208.99	208.93
215.38	217.2	217.31	213.13	214.18	216.54	215.19	220.67	215.76	220.14	219.54	216.76	218.19	216.79	219.94	214.82	215.19	222.3	214.38	217.03	214.87	219.96	216.25	218.75	214.8	215.61	217.63	214.89	214.13	214.15	212.69	220.63	217.34	215.65	214.06	216.7	212.99	215.12	214.54	218.12	218.45	214.81	219.59	217.56	216.16	216.7	215.29	221.2	216.24	214.98
209.35	210.57	207.75	211.7	207.68	207.78	212.74	211.51	206.26	209.31	212.9	212.84	210.75	210.7	208.65	209.95	208.96	206.47	208.29	212.28	212.48	208.48	206.98	208.48	209.27	210.2	209.88	207.95	211.88	211.88	212.15	210.99	209.88	213.65	210.11	207.98	212.58	210.98	206.7	206.5	209.25	211.94	205.21	206.23	207.3	210.33	210.18	209.31	215.13	211.92
203.46	203.58	202.1	198.6	205.69	204.61	204.96	204.37	204.39	201.55	201.89	201.87	205.63	202.97	200.75	202.51	202.4	199.88	200.16	204.37	202.81	201.25	201.44	204.65	208.46	200.62	207.14	203.16	200.1	202.92	203.21	202.5	201.74	204.1	202.07	208.73	209.12	205.21	200.81	199.13	203.16	203.23	199.46	207.35	203.69	199.63	203.09	199.95	205.1	205.41
209.48	211.07	210.6	203.2	207.42	208.24	212.16	209.85	204.48	206.35	209.08	208.92	210.66	208.36	206.94	204.94	205.43	208.83	208.73	210.44	204.7	205.51	210.39	206.32	210.19	215.23	210.49	207.83	207.9	211.61	208.46	209.24	206.93	209.2	212.26	206.46	204.19	211.94	206.51	211.68	206.22	207.87	209.49	210.12	206.35	207.73	212.08	210.2	207.55	207.45
206.72	211.35	208.41	210.52	213.66	211.89	210.11	208.75	202.91	211.3	203.15	208.37	203.57	209.15	205.96	207.97	210.54	207.41	207.43	210.67	207.52	210.55	203.63	202.66	214.92	204.41	209.45	209.23	207.85	208.09	212.35	206.1	209.48	206.31	206.84	208.68	207.28	209.45	204.64	207.06	210.94	208.37	206.25	207.52	205.7	209.77	206.87	206.37	208.18	207.93
208.96	207.38	206.86	207.4	210.16	211.87	210.22	205.31	210.21	206.14	206.26	209.74	205.17	204.17	209.22	207.21	207.66	209.12	207.78	210.03	205.94	207.84	206.93	208.9	208.82	210.21	205.14	207.63	207.57	210.35	208.84	212.61	210.83	208.8	204.33	207.56	205.9	208.99	211.2	205.41	201.45	207.52	206.07	206.17	209.7	207.92	209.55	205.32	213.05	209.21
197.89	198.62	200.9	194.91	200.86	196.42	196.69	203.13	201.77	198.46	195.04	202.45	195.44	199.92	201.38	200.6	198.49	198.32	195.59	199.08	194.29	202.99	197.1	201.1	198.42	200.14	200.06	198.74	196.55	193.86	199.73	199.63	194.65	202.43	202.35	202.2	202.92	201.06	201.3	202.8	197.47	201.95	198.03	197.73	202.25	199.55	197.53	197.32	205.53	199.08
216.02	213.01	212.92	209.32	209.25	214.35	216.11	213.69	209.74	216.4	212.62	211.77	212.45	214.34	211.37	214	213.78	209.37	209.11	212.06	216.72	212.65	213.19	212.48	214.33	212.44	216.55	215.62	210	213.27	214.5	210.8	216.59	216.01	211.28	211.81	209.83	212.07	210.73	217.56	212.68	213.92	210.37	207.97	210.53	208.87	215.36	209.41	209.82	211.54
206.1	205.21	205.28	202.78	205.31	206.96	204.98	205.44	205.43	198.8	204.83	205.02	206.52	197.24	205.32	202.43	207.21	202.08	204.41	204.87	204.16	203.33	202.26	206.37	203.84	199.84	204.42	203.24	204.71	204.44	204.16	207.55	206.55	205.25	206.23	209.97	204.27	208.48	200.99	205.42	205.87	203.08	203.5	209.5	204.8	205.34	206.71	202.27	201.16	203.49
197.92	194.16	195.4	192.68	197.18	193.56	195.07	194.3	193.13	197.41	193.51	192.38	194.51	195.51	194.05	197.53	192.55	195.29	196.19	198.19	194.6	193.91	194.32	196.04	198.76	195.01	196.13	195.34	196.8	197.72	193.51	191.63	198.89	197.26	195.92	201.42	198.29	193.98	198.67	195.11	194.35	191.23	192.43	191.12	192.26	196.88	190.98	197.03	198.28	195.71
211.39	208.42	209.32	210.38	207.32	210.39	203.8	204.34	210.21	206.59	210.17	206.74	207.72	209.15	212.32	207.21	203.26	211.57	206.58	210.88	206.77	209.17	210.5	212.13	206.13	208.21	206.38	207.42	206.03	206.33	208.4	209.66	212.42	206.91	210.33	209.87	208.62	207.42	207.61	204.81	207.68	212.71	206.26	207.86	212.19	205.45	207.09	208.37	204.4	209.14
208.28	198.26	202.35	196.95	205.85	203.01	203.21	204.21	202.02	203.64	199.54	203.12	202.06	202.92	202.52	201.08	197.4	202.83	204.47	202.56	211.75	203.21	202.98	206.21	200.99	202.22	199.92	200.85	207.96	207.09	201.23	198.73	209.25	202.62	208.46	200.99	200.26	209.97	198.92	202.82	204.15	206.6	208.15	205.71	201.81	207.04	199.32	202.53	202.86	206.76
200.63	202.78	205.73	200.85	203.77	210.52	202.49	208.55	204.71	204.97	203.28	206.27	202.69	202.35	202.9	205.35	202.65	203.69	205.49	199.8	198.33	206.53	206.42	200.99	203.5	203.63	200.8	205.53	202.61	203.02	202.67	205.54	205.34	197.99	202.94	206.89	203.18	206.77	207.29	203.7	207.9	201.39	203.42	203.85	209.39	201.93	202.71	200.73	203	206.66
209.14	206.99	205.71	203.04	213.03	204.49	206.59	210.62	207.9	212.34	207.41	204.4	210.94	205.96	207.1	206.69	208.09	207.96	213.63	208.66	210.62	211.99	209.59	209.44	205.32	210.55	209.45	207.28	207.35	206.99	205.67	211.02	207.76	205.34	207.47	207.25	206.18	211.23	204.18	207.22	208.84	206.87	204.89	210.77	209.04	205.76	211.28	204.39	206.07	205.86
194.51	192.01	191.37	190.49	196.95	196.84	190.2	194.93	195.37	195.28	196.72	196.58	199.78	196.15	198.98	196.1	193.13	197.72	196.6	193.54	196.11	190.43	191.73	193.38	195.8	191.76	195.58	193.95	194.12	194.56	194.19	200.18	193.65	197.48	197.1	195.52	195.57	197.55	192.08	196.98	194.92	192.77	188.22	196.82	194	189.66	195.03	191.61	195.6	194.63
211	205.04	209.04	203.53	211.57	211.33	207.41	213.54	205.6	205.24	207.77	209.98	209.96	210.36	206.78	206.88	208.96	209.75	210.48	206.51	205.89	205.55	208.87	209.42	204.28	207.29	204.95	207.48	206.91	210.36	208.69	209.25	208.62	206.32	204.1	207.31	213.74	207.03	205.28	207.25	204.34	202.44	206.96	209.55	210.67	208.81	210.87	205.81	210.36	207.52
211.15	209.26	210.63	212.85	205.32	210.31	213.81	209.29	213	214.18	212.03	211.7	216.18	208.82	210.98	211.17	209.16	213.37	209.05	205.04	212.99	211.63	210.76	210.61	210.29	213.45	214.52	211.64	210.37	210.62	213.12	215.51	210.48	211.04	214.61	208.49	206.88	210.01	210.8	212.63	209.82	213.5	212.06	212.89	214.5	213.67	215.26	215.66	213.49	212.69
204.29	205.01	209.56	207.62	207.92	202.98	211.57	212.63	213.39	203.7	207.38	204.6	206.02	204.16	207.99	207.39	206.04	206.17	204.69	208.28	205.94	204.96	210.13	205.66	209.46	207.78	212.4	210.64	211.78	213.81	206.58	206.23	211.96	206.19	204.11	208.51	208.31	205.14	209.5	210.01	207.83	206.4	206.87	207.49	206.64	210.48	207.09	203.84	208.47	210.53
210.33	210.2	207.35	210.64	210.01	209.34	209.99	204.97	209.62	205.31	212.06	204.96	207.92	209.22	210.09	210.63	209.38	213.83	205.16	206.01	212.29	211.99	208.51	207.63	207.14	208.36	207.09	205.66	209.98	209.98	209.3	206.74	207.8	204.66	203.82	212.06	208.32	212.89	209.33	211.14	207.61	208.43	212.43	206.22	209.11	210.54	206.67	207.24	213.09	209.05
203.64	198.8	204.55	200.97	207.76	205.14	201.38	202.84	201.43	202.71	205.25	202.53	199.81	205.17	207.75	209.33	200.38	200.68	205.98	206.05	207.76	203.56	201.44	207.16	202.58	200.57	204.68	201.19	200.64	200.39	205	204.21	203.24	205.64	211.29	204.13	201.43	202.28	205.91	205.28	203.91	205.71	201.78	203.94	208.26	199.64	204.27	203.38	205.18	205.61
198.12	196.05	198.12	201.58	195.93	198.96	198.33	198.6	196.31	193.09	196.29	196.08	197.03	200.76	199.42	201.36	202.37	193.9	200.15	195.18	195.46	198.95	199.12	199.6	193.51	195.01	200.35	193.68	198.68	195.87	198.73	198.86	196.43	198.75	201.75	197.75	196.04	197.22	197.06	202.55	198.78	196.3	195.97	194.82	194.54	195.44	199.18	200.28	198.74	198.13
207.72	216.4	208.91	212.18	216.86	212.98	214.98	210.98	214.46	216.41	213.54	212.63	212.99	214.79	213.18	214.26	213.54	212.97	215.22	214.18	213.44	215.14	214.31	211.85	213.33	210.2	213.98	210.84	213.15	215.09	213.17	213.1	213.11	211.79	214.32	212.56	215.58	213.28	213.33	209.57	208.87	213.89	216.54	211.26	214.85	215.25	213.97	211.36	215.16	215.69
213.98	219.71	213.65	214.44	212.74	214.93	216.27	208.3	213.6	212.45	216.29	213.1	212.22	217.03	214.06	213.41	208.54	211.22	209.73	212.7	215.56	214.01	212.93	211.65	215.81	208.81	209.27	212.09	213.33	210.59	209.33	206.01	208.89	211.27	213.54	209.52	214.98	212.41	209.74	210.67	212.44	216.12	212.2	213.74	216.41	213.4	216.51	219.35	211.67	217.78
213.61	214.27	214.03	215.93	210.75	211.98	209.52	216.04	214.74	210.32	211.45	209.52	213.81	212.72	213.8	215.54	210.09	210.74	210.27	211.07	209.61	212.11	212.85	217.87	217.95	211.51	215.2	209.65	214.69	211.79	214.27	211.12	210.84	212.97	212.55	208.08	215.7	211.27	214.67	214.21	213.75	213.84	214.45	212.95	213.35	215.28	212.52	215.13	216.48	210.26
200.16	197.81	196.06	199.19	198.45	201.64	204.8	202.75	198.9	202.11	196.89	200.53	199.17	202.04	194.91	200.25	197.85	199.28	204.07	201.38	203.77	202.42	202.23	202.02	202.27	202.71	202.08	198.7	203.29	200.75	201.67	200.79	202.22	198.83	201.23	198.6	203.41	196.34	196.11	203.03	201.63	193.75	202.81	199.11	199.39	199.28	196.45	201.02	198.01	200.77
204.26	205.42	206.54	208.32	204.48	210.16	208.7	204.52	207.03	204.76	206.19	212.17	210.55	206.01	205.51	206.39	206.15	209.3	205.59	204.62	212.51	209.91	212.17	204.38	205.15	207.45	208.63	209.12	205.27	210.48	209.88	208.96	203.25	207.24	208.1	206.83	204.28	206.8	208.25	209.79	210.37	206.69	209.47	208.26	208.45	206.85	204.08	207.27	208.14	213.51
207.18	203.31	207.17	201.69	202.4	207.99	203.16	199.43	205.51	203.03	204.76	198.95	204.64	204.24	205.29	201.41	208.2	203.07	203.15	201.89	200.62	206.53	199.23	200.44	203.63	200.82	203.43	198.77	202.42	204.68	200.78	204.47	197.56	202.17	204.16	206.16	198.98	204.23	204.18	201.27	203.52	204.63	204.37	202.93	201.46	198.28	202.92	200.22	201.41	205.76
207.43	205.35	206.51	207.03	208.02	206.16	208.1	205.21	205.5	208.77	206.62	205.89	208.91	211.18	209.31	206.69	202.03	212.9	211.15	206.33	206.2	207.56	210.68	207.18	204.84	207.58	206.24	207.01	209.41	209.42	207.65	206.4	208.11	206.08	208.25	212.57	208.45	210.19	210.81	211.73	205.39	204.64	204.35	209.06	213.19	208.64	208.2	209.61	208.64	210.39
203.74	200.26	204.14	206.24	205.12	207.86	204.7	206.62	204.84	200.5	202.07	204.48	207.46	197.49	200.65	204.03	209.27	206.39	202.82	203.75	206.05	206.79	204.64	200.47	205.11	201.08	205.15	200.82	204.68	210.44	203.1	207.58	203.11	208.47	202.64	204.89	201.21	204.29	209.97	206.12	206.69	209.38	207.77	201.47	203.42	200.8	204.78	206.72	202.65	204.2
198	202.11	199.65	201.07	202.29	199.49	203.53	202.14	203.76	201.59	202.62	204.26	203.13	206.8	199.52	202.43	198.39	201.75	201.4	201.98	204.12	202.92	204.79	200.07	205.28	201.28	203.94	203.75	201.64	200.86	205.09	203.77	201.08	202.55	200.99	200.45	206.46	202.77	203.1	202.01	199.13	203.3	202.16	199.36	206.03	201.88	198.88	199	198.64	197.77
212.5	210.67	213.8	218.88	216.64	210.34	213.2	215.38	212.55	209.2	218.86	212.03	214.69	214.31	213.72	213.53	213.72	210.08	212.9	211.9	210.63	210.24	213.27	210.53	209.6	213.04	213.14	213.18	212.48	212.68	213.53	211.64	213.86	209.25	210.84	212.3	210.85	213.02	212.48	213.12	217.23	214.79	215.17	210.45	209.97	211.21	216.81	211.1	212.35	212.4
201.04	196.72	200.44	196.55	198.83	198.87	200.99	194.72	202.5	198.45	200.55	199.25	199.4	201.06	194.93	197.9	197.84	202.08	199.14	203.12	202.92	196.88	198.41	199.93	196.28	197.73	202.78	198.4	198.07	203.13	198.27	201.19	201.76	195.85	195.83	200.18	198.66	198.93	197.14	202.36	196.94	200.89	201.76	199.51	195.52	204.83	200.17	206.33	198.63	199.6
211.93	211.64	210.89	207.52	209.76	214.58	215.81	212.13	211.65	211.06	210.82	216.04	208.55	215.02	210.31	213.97	214.65	210.99	207.41	213.93	213.66	215.45	211.58	212.24	214.58	209.34	213.11	208.62	210.28	216.96	209.5	215.09	211.31	211.25	210.81	207.37	209.1	212.7	215.75	211.03	214.52	213.12	215.11	216.09	212.11	212.69	208.17	210.64	214.84	208.38
207.5	203.73	207.96	210.26	211.11	212.83	215.28	205.52	207.45	206.56	211.49	207.4	213.48	212.99	206.1	209.48	204.73	207.73	208.19	210.89	211.23	204.71	206.84	211.93	207.97	204.72	207.58	209.01	209.7	211.54	210.24	204.31	208.01	204.7	208.09	207.41	209.37	205.35	211.33	209.15	205.88	209.32	208.43	210.72	210.72	209.69	210.59	207.07	202.27	206.36
211.83	208.08	213.05	213.1	214.25	209.95	209.13	209.56	212.82	210.36	211.6	214.3	214.27	212.91	208.72	209.92	212.28	217.66	211.88	213.01	208.31	213.28	209.78	213.44	209.62	210.16	208.9	214.12	208.91	211.04	216.17	210.91	209.4	208.82	213.76	213.62	209.41	217.54	212.64	213.57	208.52	210.66	213.69	215.51	211.38	209.54	213.21	212.83	212.61	207.52
208.05	204.66	208.84	207.69	208.63	209.95	211.12	209.38	207.48	206.99	210.23	210.17	207.98	208.54	208.68	208.27	211.47	208.27	205.42	203.25	207.49	214.07	208.66	212.02	212.31	205.86	209.4	210.33	206.77	207.52	208.91	207.78	207.97	210.62	206.87	205.61	212.8	209.19	206.13	204.94	206.26	203.42	210.48	208.43	206.96	207.5	212.78	204.86	212.19	207.43
216.45	216.69	218.04	213.88	216.72	214.03	217.8	217.28	222.01	218.47	214.68	218.78	212.02	215.34	216.42	220.92	213.69	216.53	220.13	214.95	215.88	217.87	215.04	218.56	212.82	216.66	215.8	222.73	218.8	219.01	216.75	218.11	218.7	217.05	215.21	213.9	219.46	216.21	216.26	217	221.5	213.73	221.26	213.93	218.18	214.94	213.66	218.26	216.28	219.37
200.44	198.98	194.69	194.79	200.49	193.95	198.5	201.25	194.32	200.3	193.46	195.62	200.58	203.75	198.08	199.95	200.01	197.97	202.63	203.4	198.76	199.69	199.95	202.3	196.94	202.33	199.45	198.58	199.55	198.94	200.94	192.02	204.11	201.99	199.42	196.93	202.9	201.33	202.71	201.32	200.32	199.59	195.07	199.41	202.84	200.66	199.94	200.6	196.45	198.07
204.56	197.6	205.82	203.9	201.19	201.79	206.49	202.94	206.72	207.67	204.75	204.99	196.95	200.52	201.82	202.66	200.02	199.57	209.67	204.29	205.42	200.91	201.06	203.89	202.48	205.61	204.36	203.38	201.22	202.63	205.2	199.61	208.9	205.42	201.61	203.54	209.49	205.14	206.91	198.18	205.97	206.17	204.37	201.77	202.44	199.16	200.56	204.12	203.96	199.73
205.54	204.66	209.32	213.45	207.35	208.44	212.78	202.71	207.48	204.34	209.09	208.18	208.19	206.69	211.17	206.35	205.84	205.34	207.01	210.14	208.68	205.69	211.56	202.44	205.41	208.08	208.97	204.54	209.31	209.4	210.07	212.82	208.09	206.89	206.13	207.9	210.6	206.93	214.5	211.09	209.13	206.6	208.98	199	207.74	208.76	207.55	207.28	208.86	205.68
203.42	197.51	200.54	201.24	201.78	198.91	195.58	205.17	197.98	196.13	202.66	196.19	196.81	194.19	195.14	197.81	197.45	197.07	199.74	197.86	201.53	197.85	195.59	202.49	196.1	200.93	203.63	202.11	199.3	202.78	198.76	203.64	200.87	198.04	194.73	197.32	202.71	198.7	198.76	199	195.65	196.29	203.46	195.08	199.8	198.49	200.95	200.12	199.08	203.18
207.75	205.37	208.45	210.6	205.88	205.99	211.11	202.85	204.96	209.55	206.65	205.81	205.73	206.03	207.02	211.3	208.79	209.43	207.77	211.74	208.18	209.86	209.13	204.5	207.59	209.38	212.49	203.51	206.73	204.21	213.61	205.22	207.82	202.9	207.43	206.54	209.87	208.17	207.86	210.47	205.24	209.59	207.08	207.41	207.38	208.14	203.59	207.45	207.03	209.37
212.99	204.48	209	206.05	210.9	210.26	212.69	209.65	213.77	205.38	209.81	206.06	203.4	207.81	210.31	209.81	205.49	209.14	209.37	209.16	211.48	208.66	207.68	203.15	211.67	210.53	207.44	208.04	209.02	209.87	213.55	202.66	212.51	211.43	212.27	211.39	211.01	210.27	209.74	213.91	210.27	208.83	212.43	210.28	213.02	207.53	206.9	215.31	210.68	207.33
206.04	205.91	209.91	210.95	210.91	209.62	207.53	207.69	208.14	208.41	211.97	205.8	212.71	206.32	209.78	213.1	205.09	209.26	206.55	209.25	205.49	207.36	208.69	207.56	209.91	208.5	207.06	207.95	207.79	213.2	204.89	205.92	210.86	207.29	206.65	208.68	212.05	211.07	206.56	208.51	204.13	202.7	213.55	208.25	208.78	207.74	208.08	204.32	204.03	205.61
202.83	201.61	202.11	206.74	206.5	204.96	204.24	203.73	200.45	200.61	199.01	202.03	204.33	204.57	205.36	204.05	199.48	202.95	201.72	204.55	204.13	203.41	201.31	201.56	204.4	203.93	203.3	201.83	206.41	202.31	200.68	205.09	202.52	199.71	198.79	201.59	202.02	205.21	202.05	204.18	204.82	201.11	207	205.38	206.45	204.83	206.61	207.83	201.42	204.94
209.32	205.36	207.65	204.31	212.07	211.88	212.29	204.39	205.55	212.71	206.38	207.22	205	207.1	204.78	206.46	209.82	211.79	204.68	211.09	209.76	210.11	209.19	209.17	208.45	203.73	206.03	212.36	207.66	204.2	209.16	214.09	208.31	205.66	208.1	210.9	210.33	207.08	207.13	207.34	208.44	206.12	204.47	209.67	209.33	209.48	207.57	209.8	213.63	205.58
217.47	213.35	214.88	220.95	214.76	223.38	220.49	217.52	213.39	220.14	214.44	216.11	214.5	213.14	218.46	215.88	217.55	219.44	211.86	215.84	220.91	213.16	218.61	217.14	212.62	218.43	218.35	218.2	214.24	215.22	214.09	212.82	213.35	214.15	221.09	215.96	217.33	217.19	218.31	218.56	212.94	219.12	219.96	217.48	217.3	216.16	216.25	213.25	217.81	214.31
207.09	200.94	204.39	204.48	203.68	208.52	201.87	202.72	206.45	203.77	202.58	202.44	204.69	206.84	206.18	201.3	205.55	204.77	202.34	205.16	203.44	202.83	206.35	204.73	204.26	202.19	203	206.6	203.51	204.27	209.31	201.78	208.02	204.8	201.48	205.06	206.11	205.76	207.86	198.76	202.02	202.07	203.41	201.69	205.66	200.38	201.55	205.32	200.84	202.9
210	210.04	202.67	205.63	211.1	209.74	211.9	206.41	209	206.97	209.6	208.69	209.29	207.54	207.78	207.84	212.95	209.76	207.77	213.75	209.47	205.45	209.21	212.45	211.84	204.28	209.19	207.85	206.75	206.88	217.4	208.4	209.68	204.67	209.41	209.24	210.28	214.68	208.94	210.19	207.47	202.37	211.44	210.22	208.68	206.06	212.23	208.12	213.91	205.73
213.9	210.11	208.41	211.75	216.12	216.89	212.34	213.9	213.29	213.4	207.8	212.87	209.17	213.92	212.1	214.6	214.52	212.65	212.12	212.39	210.27	209.72	211.47	208.61	214.32	212.18	208.62	209.33	216.15	212.95	210.8	215.11	213.63	210.71	210.2	209.96	215.43	210.35	213.1	207.26	210.32	212.71	211.07	211.11	209.18	214.21	211.63	211.53	210.41	209.18
201.11	205.83	202.3	209.57	202.39	202.04	208.51	198.01	204.78	206.49	203.6	205.13	201.41	201.49	202.71	207.06	203.73	203.98	205.85	203.39	205.43	204.04	202.67	206.69	206.78	206.6	202.06	204.44	202.46	203.56	202.1	201.47	204.87	201.37	205.98	202.55	203.48	207.86	206.65	203.62	199.97	200.54	204.89	204.74	204.78	200.42	203.7	205.26	204.09	199.9
204.41	207.92	209.76	202.12	206.24	208.18	206.85	208.09	207.27	209.34	209.71	207.61	205.51	211.06	205.84	208.41	209.55	206.42	206.89	211.03	208.58	204.39	210.13	206.95	210.02	209.79	209.24	205.79	207.85	207.48	212.21	203.75	208.89	211.09	212.3	209.84	211.02	207.64	207.63	206.92	211.55	205.86	206.8	210.49	209.7	207.45	204.78	210.93	205.41	206.68
204.08	203.67	207.64	205.34	208.28	202.72	202.78	204.22	202.66	203.63	206.76	203.26	203.85	203.17	213.38	206.77	199.63	203.78	205.95	204.77	201.49	204.38	204.99	205.36	206.87	204.8	207.38	201.8	205.92	201.18	205.75	208.01	203.37	203.98	201.96	204.44	207.76	202.32	202.3	202.28	209.89	204.85	205.21	204.41	203.05	211.82	199.63	207.26	204.43	209.19
215.39	210.45	208.78	214.96	212.26	214.88	210.2	208.8	215.1	210.97	211.81	215.37	210.27	209.23	209.13	213.33	213.18	210.81	209.88	210.85	210.6	215.9	212.58	212.54	211.57	211	209.02	208	213.3	211.34	213.22	210.01	211.91	214.25	210.95	213.41	209.68	211.98	210.37	209.55	212.97	211.84	208.17	211.88	212.91	214.26	210.26	212.86	208.81	208.98
208.55	202.27	204.94	201.68	202.34	203.64	201.36	203.78	203.6	200.56	204.04	206.43	207.34	201.33	207.75	201.77	207.88	203.27	200.52	206.73	205.44	201.49	201.97	205.8	203.74	206.65	204.32	204.79	199.52	204.76	204.65	205.69	202.72	200.94	207.19	208.08	208.28	198.28	204	210.04	203.71	200.41	205.14	207.12	211.02	205.5	209.32	204.67	205.02	201.84
215.27	212.16	210.1	214.09	209.69	210.03	214.73	211.16	208.54	207.77	211.28	209.11	210.35	209.5	213.19	216.06	211.39	214.7	215.79	208.54	211.22	208.15	210.58	216.17	211.05	213.47	208.08	213.11	210.04	208.02	209	211.52	209.39	214.14	214.12	213.37	213.22	210.32	213.96	213.55	214.52	216.72	209.3	211.42	209.48	208.28	213.86	212.4	209.22	212.43
204.7	205.45	198.2	203.74	200.22	204.06	199.01	202.18	203.62	198.02	202.26	199.33	202.53	206.72	205.86	201.66	199.84	202.88	204.24	203.18	204.36	204.58	204.51	204.88	206.17	204.07	205.38	202.05	202.18	202.42	203.16	203.48	204.48	202.65	200.33	206.82	203.53	202.41	200.79	206.07	202.96	199.82	201.08	197.53	204.18	203.89	206.21	200.47	200.82	209.42
210.4	211.04	209.45	211.37	209.24	208.85	206.27	206.67	207.66	208.06	215.32	209.32	207.82	210.97	210.59	211.19	203.11	207.03	209.14	209.03	206.81	206.05	207.21	213.37	204.67	209.86	210.91	204.02	206.32	210.9	210.96	206.14	207.43	210.84	210.2	207.8	211.63	207.22	212.99	211.53	206.03	208.05	210.99	211.24	207.08	203.22	208.02	211.8	210.08	208.76
215.4	214.9	218.86	218.96	220.13	218.83	216.67	221.81	219.64	216.73	222.09	216.75	216.18	217.86	217.89	217.93	216.81	219.78	214.59	217.67	219.99	215.4	214.6	219.92	219	216.17	218.56	217	217.46	218.7	214.39	216.97	219.59	218.47	223.95	219.57	212.45	214.98	218.57	211.94	218.68	214.96	219.01	218.18	218.97	217.75	219.6	219.7	223.99	222.52
199.78	201.2	199.48	198.48	201.19	201.46	200.15	201.3	201.89	203.1	199.34	198.75	193.75	193.6	193.56	200.23	195.84	197.88	200.93	196.76	202.49	199.2	201.35	199.98	193.13	199.7	199.49	198.78	201.35	201.79	197.64	202.18	202.85	199.1	196.86	204.41	200.09	201.36	200.1	196.43	200.29	200.25	198.28	201.36	201.87	198.66	201.42	199.46	197.69	199.23
216.88	214.84	212.61	211.25	216.53	217.98	217.17	214.69	210.41	212.35	210.09	214.58	212.9	214.81	215.17	214.04	217.88	216.72	214.91	208.48	213.64	209.56	216.09	213.65	214.83	214.25	215.43	213	215.71	213.5	213.46	220.11	213.89	211.58	212.89	214.07	214.2	210.78	211.18	211.63	213.06	214.7	216.36	215.43	213.62	214.32	215.96	210.21	212.96	215.8
207.55	204.87	209.54	206.08	212.76	206.67	210.05	213.33	209.25	205.22	207.77	204.02	207.9	205.64	206.71	205.3	210.44	208.44	210.33	209.02	211.43	206.53	210.57	204.05	205.43	206.52	205.87	206.22	207.37	210.46	209.67	205.56	204.51	203.3	205.25	210.27	207.31	209.13	206.87	207.83	206.35	205.81	206.43	204.41	205.17	206.52	206.29	207.03	207.87	209
218.62	215.34	214.64	216.37	214.99	216.38	215.38	219.01	216.05	214.98	215.74	220.73	215.3	213.78	217.65	215.33	214.6	216.63	214.58	210.72	216.58	212.64	215.44	218.79	221.25	220.86	219.48	216.73	217.8	214.77	218.72	219.47	217.87	216.1	217	219.84	218.55	217.58	218.61	214.73	219.67	211.27	214.18	217.89	218.27	218.9	216.12	219.34	218.12	216.11
212.2	212.67	213.11	212.66	211.69	212	211.04	212.4	209.46	210.38	211.19	213.26	213.26	210.02	208.87	209.81	208.8	212.95	209.43	208.96	209.49	214.68	209.47	213	209.74	210.03	211.55	217.96	213.09	212.86	210.75	213.75	213.04	213.66	206.99	210.79	212.23	221.02	211.59	210.51	207.64	211.3	208.84	209.66	214.14	204.61	214.07	210.83	208.37	211.48
221.75	214.52	215.24	217.87	214.92	213.86	219.14	216.28	216.99	218.76	217.51	217.85	213.88	219.11	218	215.88	218.55	214.67	222.08	216.87	218.9	216.41	216.76	217.42	218.46	212.97	218.86	213.83	216.15	217.65	218.44	218.81	217.87	221.78	214.89	216.94	221.29	217.61	218	216.96	217.19	213.06	217.42	217.86	217.74	218.56	219.92	213.74	219.85	217.17
208.98	207.78	205.9	210.54	208.09	210.37	205.33	211.42	208.22	211.6	208.6	206.71	208	207.42	208.79	205.95	209.13	204.13	204.93	208.09	210.54	206.48	208.43	204.64	208.39	209.26	211.83	210.09	208.3	210.12	210.02	206.29	208.03	206.66	208.84	207.39	206.91	206.76	211.08	207.35	208.71	211.65	210.74	206.13	210.41	209.36	209.14	208.23	209.71	206.78
209.38	206.66	213.73	208.82	205.44	212.22	209.13	204.7	206.45	210.38	205.22	208.85	203.53	205.99	207.65	207.18	207.68	208.52	206.38	208.81	207.45	206.96	208.73	210.01	203.54	210.75	206.01	212.88	210.38	207.69	204.07	209.13	207.19	210.46	210.31	202.28	209.14	210.47	211.66	207.12	206.27	206.43	210.72	208.54	207.93	210.4	211.24	207.83	209.42	209.54
209.78	206.27	211.01	210.77	207.39	210.99	207.91	211.06	215.63	209.95	209.33	217.94	210.34	212.7	211.1	212.24	214.85	210.09	211.13	211.26	212.47	216.74	212.4	212.06	211.34	210.64	214.19	212.49	209.93	212.03	214.57	207.11	216.39	211.96	212.16	213.62	210.7	215.37	209.73	210.93	212.11	214.27	208.6	209.99	208.44	212.18	211.49	211.71	212.03	213.59
203.55	215.22	210.16	210.71	206.86	206.68	206.68	206.27	208.34	206.07	207.76	206.48	211.21	213.43	205.58	210.98	210.37	207.46	208.66	211.28	209.9	207.34	206.1	206.12	211.67	213.36	213.75	206.32	207.72	207.74	209.76	209.88	211.5	208.27	207.97	209.01	206.56	208.65	208.04	212.6	209.49	205.7	209.32	212.08	206.93	204.84	207.36	208.78	200.84	206.33
214.07	213.88	214.09	212.15	214.53	214.28	212.96	213.05	216.58	216.11	214.5	213.37	208.96	212.9	210.08	209.98	213.16	212.03	212.54	214.27	211.04	212.98	212.85	210.65	208.46	214.32	213.78	213	213.51	211.06	214.04	207.77	213.2	215.37	212.43	210.44	211.43	213.88	214.98	214.48	209.35	215.9	213.51	208.86	211.75	209.25	211.43	218	210.69	215.49
214.47	212.93	210.87	206.55	209.84	210.57	209.4	207.88	208.22	208.64	212.56	215.32	206.82	214.75	208.52	214.58	215.45	208.49	207.55	206.42	210.45	212.36	207.05	208.1	213.04	213.68	207.93	215.24	211.28	211.34	214.62	205.76	208.43	209.46	208.98	214.41	210.13	208.97	205.01	210.34	209.71	209.65	208.49	213.82	213.35	205.27	213.87	211.48	210.91	211.21
201.15	209.98	204.64	203.98	200.66	199.21	199.78	202.25	203.01	207.13	201.57	199.55	203.13	201.77	204.68	202.46	206.72	204.96	205.27	201.16	202.94	206.77	200.07	200.32	203.55	204.07	206.23	202.9	204.78	199.17	212.23	200.44	206.89	201.45	205.39	205.22	203.6	207.11	203.06	203.02	198.88	203.74	207.19	207.07	200.64	203.84	203.4	205.59	204.95	204.31
203.26	205.09	199.39	206.1	204.47	202.22	206.5	203.63	207.51	203.56	202.3	205.08	207.88	204.02	203.62	207.67	200.44	205.72	201.8	203.27	206.33	201.81	205.16	206.22	203.21	206.24	199.06	202.86	203.83	205.32	206.14	203.14	200.88	203.58	203.22	208.28	201.07	206.39	203.67	202.82	202.89	198.92	203.3	203.78	205.07	204.21	204.76	204.51	206.89	203.43
209.38	206.82	205.06	205.19	208.02	206.82	207.68	205.51	208.87	206.52	205.37	203.22	209.74	209.31	207.47	205.98	207.73	205.91	211.04	206.88	208.51	202.76	205.26	205.6	204.47	212.39	212.12	207.54	209.33	205.82	205.29	202.88	207.97	210.18	203.19	208.85	203.65	208.73	205.99	207.73	209.05	207.69	206.17	212.22	209.21	204.68	207.85	206.7	210.85	214.12
212.5	214.85	206.6	215.05	215.78	208.85	214.46	213.18	210.36	213.62	211.03	210.7	210.73	209.97	210.18	212.63	216.58	211.1	207.63	214.64	215.23	210.84	210.65	211.79	212.64	210.61	212.67	212.17	210.82	212.59	212.97	207.74	217.06	211.27	209.01	212.51	212.82	215.3	209.95	208.07	210.22	213.88	212.09	211.9	215.28	213.76	208.23	213.55	211.27	208.76
198.5	199.83	194.99	201.76	200.45	200.29	196.37	197.56	199.52	200.94	202.09	199.26	198.05	202.53	202.91	198.88	200.22	196.98	196.95	193.33	200.79	193.73	199.05	199.13	201.51	198.48	199.8	206.1	199.95	202.32	197.71	203.39	199.86	199.94	203.31	194.05	202.29	200.61	202.46	198.1	195.23	195.36	196.87	199.66	200.32	201.42	199.23	200.71	201.64	201.19
202.98	205.59	199.4	207.57	205.57	199.66	203.05	203.03	209.32	207.1	204.68	203.86	203.91	204.37	204.95	199.16	199.8	200.85	207.14	204.06	205.32	201.57	200.05	205.92	201.67	202.51	202.29	208.19	206.35	205.46	199.55	204.14	204.72	206.02	199.17	205.48	202.37	200.23	203.56	203.12	201.05	200.93	204.31	204.82	206.82	203.36	202.95	203.6	200.54	203.99
195.33	194.31	192.33	195.8	194.08	192.48	197.94	193.32	194.06	191.97	193.22	197.78	191.73	194.11	192.2	192.15	193.55	195.97	197.58	191.95	193.65	198.16	195.08	190.31	190.98	199.56	193.2	193.48	197.38	197.53	192.82	195.45	195.07	193.75	194.41	189.73	195.96	187.96	196.76	195.7	194.01	198.87	194.88	196.55	194.1	195.12	193.58	195.51	199.44	197.81
215.67	212.32	215.19	212.83	211.41	208.85	212.86	210.24	213	215.11	212.01	215.92	214.88	209.28	212.54	216.25	212.32	212.59	206.31	212.24	209.71	213.78	215.04	214.72	213.13	213.78	212.23	211.32	212.03	213.69	209.44	214.62	217.43	214.19	217.87	221.52	209.68	211.28	214.1	214.77	217.45	214.39	212.28	211.13	213.4	214.58	212.83	213.54	212.46	213.32
213.65	214.02	214.65	219.28	215.31	214.49	218.73	217.16	218.61	215.12	220.12	215.11	218.06	218.33	219.17	218.16	214.6	217.18	218.68	218.4	219.42	216.89	216.62	214.73	213.53	218.08	221.64	221.09	211.61	216.67	210.76	221.31	213.28	214.71	215.38	215.76	216.29	217.56	216.65	219.86	217.4	218.3	218.3	213.18	221.04	214.69	217.29	217.3	217.14	214.7
197.37	198.68	200.95	198.92	198.76	198.34	202.29	199.54	204.52	193.45	195.89	200.34	197.07	199.65	197.46	198.67	195.99	191.93	202.32	200.24	198.38	200.27	194.27	203	200.51	202.51	202.03	197.11	199.69	198.42	197.11	198.89	196.68	197.32	197.8	202.93	197.45	197.39	200.62	200.68	200.57	197.83	197.14	197.23	193.9	199.89	200.05	200.46	202.09	199.85
202.58	199.89	201.5	205.78	198.7	200.79	201.9	203.87	198.24	204.34	204.42	205.08	202.62	202.09	202.24	201.83	194.54	201.68	200.53	202.33	201.68	204.43	201.02	200.62	205.27	201.19	197.7	203.92	200.68	200.05	203.81	201.51	197.28	201.95	201.98	205.7	200.4	199.05	201.78	200.55	199.02	200.9	203.74	208.06	199.16	198.24	193.91	197.5	198.32	204.57
202.32	204.49	206.07	207.81	205.22	197.53	200.85	207.73	202.68	203.9	207.04	203.4	201.75	207.14	204.98	204.51	202.36	200.36	203.14	203.42	209.27	204.86	202.92	209.2	207.3	207.67	207.09	207.31	203.16	204.01	200.33	199.81	208.27	207.26	208.7	204.69	204.61	206.49	202.04	204.55	209.5	205.42	201.54	203.36	204.09	206.8	206.34	202.88	202.91	210.01
220.97	217.2	217.67	217.63	215.97	214.64	217.08	218.11	217.45	215.48	217.95	215.47	222.22	218.03	222.77	219.17	221.41	218.27	217.17	216.28	219.95	215.91	217.21	217.66	214.55	219.64	220.79	212.28	219.79	216.82	220.96	217.58	216.06	216.53	214.62	213.76	215.7	219.14	222.64	219.18	222.5	213.46	216.05	216.13	221.54	219.5	218.35	217.4	217.38	216.29
199.81	196.34	199.14	198.12	198.16	202.43	201.25	196.52	198.14	196.72	200.23	198.11	200.94	201.61	200.83	201.97	202.52	197.43	203.42	198.05	201.12	202.52	199.89	195.14	199.99	200.92	204.68	198.57	201.38	199.15	197.68	204.58	201.91	204.92	205.15	199.38	198.51	198.92	199.84	204.76	205.54	205.85	200.22	205.13	201.28	199.96	200.79	200.55	204.71	197.36
203.83	208.07	201.92	204.42	200.55	202.1	202.26	203.77	203.8	205.45	208.79	203.1	203.14	202.07	204.52	206.7	199.01	204.81	201.95	204.25	204.04	202.1	203.3	206.78	203.15	202.07	206.43	211.28	208.72	204.98	206.27	201	204.22	207.87	197.36	204.49	203.73	204.86	203.3	200.34	200.13	205.47	204.75	204.35	202.88	204.62	201.47	198.09	205.83	200.79
216.13	216.98	219.35	215.6	214.27	217.9	219.21	212.15	217.63	216.45	220.12	219.61	218.34	215.48	213.19	217.64	218.23	218.89	219.78	214.2	217.57	218.65	216.9	216.92	211.34	217.17	220.61	213.83	219.27	220.43	216.62	220.72	217.97	211.87	215.85	219.64	218.53	214.33	212.85	214.87	212.99	220.75	215.23	212.94	211.18	215.92	219.6	214.69	220.16	218.06
206.5	212.43	207.9	207.69	204.94	207.28	212.05	206.26	204.4	206.96	206.75	207.79	208	209.02	208	211.84	205.87	207.1	210.46	205.7	207.15	206.88	206.79	206.6	207.82	205.21	207.68	207.41	212.42	205.41	207.31	211.76	206.29	208.15	208.78	208.06	207.39	211.01	207.11	202.69	209.31	201.84	211.06	210.89	207.63	209.21	208.89	207.31	204.87	211.55
204.83	209.48	209.08	207.06	212.6	210.2	203.96	204.15	206.58	205.64	207.9	206.78	206.4	211.59	209.98	204.82	201.86	206.04	207.84	208.86	208.17	207.26	210.45	207.57	209.27	211.4	208.15	209.27	206.13	209.43	211.28	207.23	210.57	206.66	205.1	207.85	207	203.92	209.34	206.5	206.8	204.82	208.39	205.6	210.28	208.2	207.69	208.31	206.97	210.45
201.02	198.15	200.98	201.71	204.24	200.02	202.39	200.64	201.5	201.9	202.77	202.93	202.31	200.42	199.86	209.32	201.87	201.97	201.88	203.4	201.73	199.15	205.39	199.84	195.07	200.07	200.43	210.51	203.04	205.85	200.91	206.84	200.98	200.42	201.76	206.47	200.12	201.12	199.29	207.41	200.35	203.89	202.58	201.89	203.96	200.04	203.2	202.93	206.81	200.66
205.49	204.32	203.9	207.05	204.29	204.8	202.93	204.77	202.55	204.31	206.02	203.12	203.34	205.83	201.52	200.98	203.77	203.33	204.97	203.24	205.64	201.42	201.99	205.16	201.69	203.03	205.77	208.15	204.43	199.99	207.71	200.37	201.25	202.7	201.76	203.9	202.56	204.92	203.13	202.82	198.56	207.14	202.59	207.59	205.33	202.96	207.36	203.27	203.36	201.25
208.4	206.22	209.64	210.51	205.1	209.01	206.63	202.9	206.9	211.18	209.41	208.52	207.95	204.71	209.69	208.89	211.71	211.02	205.57	209.97	208.06	210.21	211.64	209.92	207.38	208.03	207.76	210.99	209	210.08	206.57	210.66	207.31	204.72	205.14	206.81	208	205.46	210.14	208.45	205.13	211.05	204.04	210.17	204.36	203.79	205.51	205.68	206.74	209.31
191.34	197.03	187.54	198.23	200.5	194.45	196.29	194.78	191.18	192.54	193.38	195.19	196.32	192.08	193.98	195.71	194.98	190.58	198.46	189.98	194.39	200.14	195.89	190.38	189.98	193.34	195.63	195.43	197.34	195.26	194.64	191.5	195.99	192.21	191.66	191.15	197.71	196.18	188.87	193.63	196.93	190.35	191.35	193.64	193.18	193.02	195.43	192.94	193.76	194.68
208.28	206.7	203.73	207.49	209.14	203.54	207.69	209.94	205.94	202.89	203.17	204.34	205.65	206.85	202.5	208.19	205.61	203.41	204.29	205.98	206.01	208.73	206.06	210.12	209.09	206.46	205.14	210.32	199.68	206.42	205.4	209.15	204.55	207.05	203.13	208.85	202.82	205.21	205.65	204.42	208.58	204.75	204.58	208.4	201.91	202.63	205.42	205.57	210.55	202.62
214.13	214.28	207.47	210.9	207.12	207.97	208.88	210.56	210.14	208.64	209.79	211.53	214.75	208.82	208.22	210.93	208.34	209.86	211.36	209.7	208.13	204.63	205.42	208.67	212.54	204.74	209.24	208.82	211.3	207.87	211.31	211.73	205.72	212.08	209.82	212	215.44	212.4	207.34	212.16	208.32	212.48	207.56	206.14	208.25	210.18	210.3	207.48	212.14	208.01
211.86	210.76	214.07	214.02	210.89	212.15	210.01	213.08	210.54	211.19	215.22	207.43	209.87	210.11	213.32	211.48	214.06	210.48	212.68	211.73	212.8	207.56	208.48	206.47	210.27	211.54	216.36	211.4	206.77	214.42	216.32	211.44	213.45	214.6	206.1	211.51	211.53	212.84	213.76	210.09	207.58	212.49	214.29	217.3	214.96	214.21	214.06	214.36	210.61	212.15
197.99	201.94	201.93	204.41	201.69	202.27	201.53	203.05	199.62	204.89	206.68	202.51	199.91	202.08	204.01	204.53	197.78	202.69	201.44	204.62	201.34	208.58	202.85	201.59	205.94	203.99	203.7	201.42	202.16	204.86	200.8	201.76	202.32	200.97	198.71	203.63	204.85	206.96	199.14	202.54	202.83	205.73	207.89	201.87	201.78	200.61	204	202.71	199.88	207.73
205.33	200.35	205.91	201.83	205.97	202.66	199.29	204.37	205.93	204.27	202.66	202.77	202.59	202.92	201.34	202.58	204.27	202.57	201.46	205.02	205.35	203.17	203.09	204.12	202.05	205.33	205.02	199.96	200.12	201.83	203.18	201.78	205.67	207.48	206.77	199.01	203	196.04	203.96	201.75	205.6	205.34	198.94	206.75	201.83	202.8	204.42	206.94	198.49	208.04
202.48	198.98	200.41	197.7	203.21	200.97	202.54	199.22	204.53	199.07	198.32	203.97	197.79	203.03	198.85	203.76	195.19	201.95	197.35	201.43	198.46	202.17	201.43	197.7	201.41	202.91	196.63	200.16	205.47	203.37	202.19	201.23	197.95	201.81	200.13	200.92	199.43	195.84	197.49	205.1	193.46	196	200.2	200.76	203.15	203.62	197.37	201.62	200.68	199.45
207.81	205.69	205.29	206.98	209.29	208.52	205.6	205.67	206.17	204.99	210.99	210.3	202.2	203.04	209.46	210.3	209.11	202.82	211.85	205.25	208.41	209.85	205.76	205.55	206.52	202	203.52	206.53	209.86	206.6	209.89	209.14	204.92	205.57	203.93	207.14	207.49	208.47	206.35	203.89	204.67	209.21	202.84	206.59	202.39	208.38	203.83	206.42	209.03	211.14
212.57	209.11	209.1	210.67	211.04	213.86	210.57	211.23	215.55	212.77	209.71	213.35	213.69	208.41	213.07	209.96	214.9	214.99	213.88	212.66	213.55	212.75	213.36	213.23	212.49	214.41	209.05	217.34	215.59	214.96	210.13	212.66	214.52	220.17	211.64	211.61	214.18	209.78	215.83	212.8	211.41	212.43	209.89	215.97	211.42	217.45	204.97	208.4	210.7	218.34
200.28	199.9	198.53	199.56	198.39	203.67	203.05	198.64	196.97	198.91	194.88	197.89	201.68	196.61	197.57	200.1	201.81	198.57	200.03	200.05	200.31	200.71	197.21	199.98	197.44	201.4	200.41	202.87	196.5	200.4	199.56	204.21	199.74	204	204.35	200.02	201.67	201.27	206.87	200.05	200.97	199.46	198.64	203.7	201.76	207.36	198.12	203.1	197.66	199.86
208.24	205.24	203.6	206.14	199.14	198.3	204.56	201.51	200.99	200.17	201.37	202.29	205.13	205.09	206.38	203.36	200	206.01	200.83	203.63	203.81	202.34	204.59	199.72	200.72	198.46	202.8	203.58	203.37	205.7	202.53	205.28	201.96	204.68	201.44	203.94	204.08	202.39	199.65	205.77	206.49	202.28	204.12	208.13	200.4	200.68	203.96	206.01	199.86	208.59
213.28	211.44	212.24	210.12	218.23	211.22	209.48	217.14	214.05	212.61	212.3	212.52	213.73	214.47	216.71	213.95	208	209.27	212.74	209.47	208.57	214.91	206.94	210.1	212.37	212.84	208.6	208.93	213.76	209.68	211.6	210.84	211.41	210.2	213.56	212.33	216.68	216.88	210.78	214.54	215.05	214.53	209	210.29	213.7	214.64	210.36	213.43	212.69	208.14
211.89	213.32	206.74	215.97	211.62	211.83	207.59	210.45	210.38	211.21	210.45	214	208.36	211.97	211.51	209.39	212.62	204.97	213.19	208.76	214.3	210.5	207.74	211.93	216.44	210.31	209.04	210.1	212.94	207.33	209.82	209.97	213.66	216	213.11	213	213.18	212.65	211.75	208.8	212.68	210.35	207.73	209.82	208.8	213.33	209.85	211.57	211.83	210.33
202.13	205.25	203.59	200.71	201.23	208.38	206	205.66	207.88	207.13	201.13	202.38	203.77	203.11	204.99	204.51	204.93	203.58	204.47	209.12	203.52	205.46	201.68	201.21	204.66	202.39	206.22	200.05	201.57	205.35	201.77	202.62	205.45	201.16	202.84	210.04	205.85	202.26	199.54	204.84	201.99	204.65	210.31	201.47	200.97	198.3	205.18	201.24	203.98	203.93
202.66	203.7	204.93	208.76	204.04	201.74	206.01	208.6	200.74	204.28	208.39	205.63	204.08	203.54	203.73	204.82	202.36	199.13	210.57	204.29	203.54	205.12	208.39	204.48	203.37	202.69	205.61	207.72	206.52	207.78	201.94	204.89	206.89	203.32	206.49	203.98	202.89	206.27	209.37	207.57	203.84	203.69	204.16	206.33	204.87	204.94	204.31	207.08	203.44	204
213.2	216.87	220.29	217.64	216.63	222.5	215.36	217.62	220.17	218.6	218.53	220.28	216.83	217.49	217.37	216.79	209.82	217.92	219.37	217.11	215.94	218.8	218.92	220.84	218.32	222.98	215.75	214.46	216.9	215.76	217.84	222.09	215.16	214.79	218.13	217.86	218.07	217.18	218	211.83	217.89	214.4	211.63	212.37	217.21	217.92	214.92	216.85	217.73	213.53
217.36	214.18	215.82	214.84	223.71	217.18	216.94	220.43	219.99	219.17	220.01	217.74	214.33	220.36	214.66	218.29	222.47	215.97	220.6	216.77	219.22	217.12	214.14	220.47	218.58	217.3	217.51	213.99	218.09	215.41	216.31	215.1	221.4	214.67	220.31	213.23	221.35	218.26	217.6	214.57	216.99	222.18	219.98	218.43	219.71	214.77	220.1	220.32	216.32	217.19
214.31	215.16	210.82	211.77	210.63	211.62	210.25	210.39	211.88	214.1	210.53	213.88	209.48	213.72	216.71	210.22	213.63	212.35	207.93	213.39	212.81	215.79	212.29	214.94	214.56	208.33	214.55	214.78	210.75	216.38	216.6	211.7	214.77	211.05	214.54	215.06	212.46	209.02	207.49	212.35	214.21	216.3	212.73	210.49	213.07	213.16	209.74	218.57	209.73	209.97
213.21	212.56	210.86	214.55	213.17	211.79	215.58	209.63	211.79	208.33	216.99	217.92	215.45	212.47	215.13	215.54	215.29	211.23	211.94	211.55	212.81	211.18	208.17	209.41	209.43	212.49	215.66	213.06	211.8	214.55	211.78	211.84	212.13	210.37	208.8	211.6	213.51	215.79	214.96	214.98	216.43	214.08	209.16	214.36	212	213.84	211.65	215.54	214.43	210.26
208.2	201.34	202.92	204.53	202.54	201.84	200.89	203.54	206.48	204.59	201.75	205.06	208.13	203.15	206.91	202.17	208.46	204.38	207.36	199.78	205.11	203.34	202.35	201.31	200.22	208.79	203.3	199.79	204.96	205.88	198.82	202.21	202.31	199.41	200.96	205.02	205.43	206.45	201.34	198.74	202.91	201.55	204.08	203.89	205.8	204.71	203.15	200.35	202.03	204.38
203.14	204.92	207.11	204	202.68	202.35	203.5	203.7	202.81	206.27	206.24	202.85	206.12	209.63	201.57	207.18	204.2	200.5	199.05	201.27	203.24	207.35	208.32	204.11	206.01	201.41	205.08	203.8	199.49	197.22	200.78	200.08	206.08	207.87	204.71	204.07	211.52	206.41	203.48	202.34	207.1	205.08	200.71	204.86	204.03	200.47	203.69	203.55	202.42	201.21
213.07	211.74	211.47	214.17	215.24	213.17	212.14	214.68	213.92	213.39	212.46	205.74	212.34	212.16	212.11	215.18	212.15	212.54	213.97	209.61	209.89	211.55	207.36	212.28	212.1	208.55	207.47	210.09	214.83	207.46	212.03	211.93	211.63	215.35	213.63	216.33	213.54	212	210.88	207.91	212.86	212.28	211.52	215.42	214.18	216.42	209.29	209.29	213.25	209.95
193.3	196.7	196.06	195.48	195.61	198.58	196.01	196.37	191.03	192.2	193.62	197.79	193.82	195.85	192.42	196.75	190.74	195.15	195.13	194.88	197.68	191.73	196.78	195	196.48	194.48	194.54	195.14	194.86	195	196.21	197.52	193.88	194.79	193.96	199.44	193.4	196.91	198.34	195.15	194.28	191.9	196.37	193.56	195.65	192.31	197.14	195.61	195.81	196.11
196.9	201.2	197.99	202.04	196.1	201.37	199.44	199.42	201.25	196.6	200.17	198.27	200.98	201.06	201.97	198.62	199.41	199.25	201.4	197.29	201.79	200.67	200.69	197.87	199.48	202.29	201.53	199.91	200.36	197.11	200.42	203.14	202.35	203.01	196.69	199.58	200.75	196.59	197.3	199.73	197.97	199.99	203.2	196.61	197.04	195.64	202.13	198.15	197.3	201.58
200.53	198.95	197.68	196	197.08	199.29	197.91	201.35	197.07	198.32	196.1	205.11	200.1	198.62	197.26	201.54	195.65	199.32	197.75	200.74	200.05	199.43	198.01	201.08	201.63	199.82	198.49	202.99	198.42	199.43	200.05	200.26	195.48	201.29	196	202.01	194.92	202.49	199.48	200	199.96	193.55	194.82	199.3	199.07	199.8	196.08	201.8	200.31	195.7
193.63	194.57	194.75	196.74	197.53	194.04	194.34	197.07	197.5	194.62	197.45	192.85	192.5	193.64	194.67	197.92	196.46	194.71	191.88	193.74	193.83	199.97	195.7	194.7	198.46	193.91	194.67	193.37	196.93	195.4	196.16	196.13	198.02	190.6	192.44	194.33	192.54	195.33	196.49	196.27	195.71	193.73	197.4	199.79	196.07	194.29	192.63	195.93	196.09	195.64
207.06	208.51	209.83	207.57	205.13	207.32	207.35	208.83	211.11	206.78	208.28	205.37	207.63	207.8	211.43	210.14	207.69	210.74	203.73	207.72	210.31	209.05	210.16	208.35	207.18	213.35	211.42	212.32	210.32	209.86	204.65	208.08	213.08	215.3	207.46	207.88	208.03	207.96	209.08	208.82	207.77	212.99	211.28	205.38	209.84	207.41	211.04	212.5	210.83	210.61
213.97	210.8	208.54	210.61	210.32	206.4	206.68	208.66	209.46	206.09	203.07	206	208.27	205.9	207.08	207.57	207.31	210.45	210.02	207.93	207.4	209.52	209.21	208.09	207.83	207	208.84	211.17	210.22	208.45	207.07	210.49	206.35	203.42	209.66	206.93	204.69	210.6	205.56	209.28	209.12	209.27	207.93	204.1	209.21	211.18	204.1	207.65	210.64	207.79
200.34	208.29	206.04	200.46	200.56	206.21	199.95	205.15	197.98	203.25	202.35	202.22	206.99	205.73	199.77	202.97	203.26	203.55	202.58	204.31	200.93	201.93	201.06	204.25	205.45	203.43	202.18	205.01	201.83	197.26	202.28	200.89	206.33	203.26	204.63	203.19	203.31	200.31	207.41	205.77	202.26	208.66	203.25	204.66	205.64	203.84	205.07	208.73	199.16	200.39
211.06	207.22	207.22	209.78	202.2	206.71	210.53	209.52	206.12	204.56	208.14	212.08	208.98	208.81	208.53	208.18	204.58	205.36	211.39	209.5	206.87	217.01	209.67	209.69	213.94	207.48	210.02	207.44	208.63	207.38	205.55	209.85	208.94	212.13	209.26	208.25	209.59	210.75	209.68	206.33	207.03	209	205.96	208.69	209.9	209.05	209.15	207.18	206.15	206.46
210.74	208.15	209.18	211.71	208.62	205.29	210.43	207.42	207.9	208.04	207	205.95	206.76	206.81	206.51	212.82	206.72	207.92	208.19	211.97	211.2	209.92	206.16	204.94	209.22	207.91	206.75	209.06	209.9	210.1	211.83	211.06	212.16	209.08	203.26	203.97	209.14	209.88	210.15	206.35	210.83	203.29	205.58	208.57	213.63	208.27	205.39	213.94	206.11	212.18
209.72	211.17	213.17	209.89	214.47	211.26	206.77	204.48	212.72	210.24	212.4	214.77	212.83	211.03	209.09	209.8	212.99	212.22	214.02	214.44	213.88	213.72	209.44	214.1	213.23	214.5	210.18	211.1	217.26	212.16	214.01	213.15	210.09	210.6	215.26	210.02	214.99	213.66	213.07	211.41	210.29	211.6	211.43	213.31	210.8	213.1	213.46	211.99	214.56	213.1
205.94	205.09	201.14	200.31	201.89	201.98	204.03	203.11	199.6	200.76	204.3	206.16	203.15	204.37	204.86	205.32	201.93	204	200.41	207.8	205.65	199.26	203.11	204.85	204.18	201.05	203.14	199.4	205.54	198.39	204.65	204.16	201.74	203.24	206.17	202.58	204.09	201.88	196.91	205.55	203.55	206.26	206.61	202.63	204.89	200.4	202.98	205.03	202.66	202.96
201.44	197.79	205.78	200.93	198.95	200.25	207.62	202.5	201.15	203.14	205.48	200.51	195.5	202.79	201.77	204.78	199.65	200.09	205.39	201.67	198.75	202	201.99	204.71	200.29	205.68	201.13	204.45	200.23	200.54	199.13	203.68	200.44	205.99	201.41	204.71	201.94	201.65	202.51	203.26	207.29	203.8	202.92	202.68	199.39	203.1	199.3	210	200	200.08
202.72	205.46	202.24	203.49	203.52	200.55	206.46	204.97	204.4	203.26	203.85	205.49	206.06	203.3	203.77	203.59	202.51	202.11	205.31	205.31	199.88	197.43	203.55	203.09	204.92	202.63	203.94	208.57	205.79	197.82	201.49	201.47	201.24	204.41	201.17	201.84	206.12	200.38	202.1	202.09	203.37	202.7	201.45	202.8	204.84	204.15	203.39	202.87	203.66	198.84
209.59	211.46	207.86	203.3	210.7	209.72	208.89	210.67	209.16	202.88	209.39	204.36	208.06	212.5	213.17	209.29	207.57	207.61	210.77	209.99	209.24	207.88	212.47	206.41	207.62	210.38	209.6	211.83	210.47	210.69	206.19	207.31	205.73	210.53	209.34	211.96	204.63	209.21	209.7	209.09	207.48	212.84	201.58	208.8	208.88	208.29	208.58	209.56	205.38	208.66
213.83	213.81	211.3	210.23	211.07	213.75	213.88	211.92	207.74	212.82	213.12	212.16	210.23	211.69	214.68	211.72	213.73	213.16	212.1	211.43	210.77	212.84	212.57	213.24	212.54	211.54	211.38	215.43	212.49	213.1	213.07	213.65	209.88	208.71	213.72	211.68	211.77	211.94	213.2	214.7	212.84	213.02	212.23	215.01	212.44	209.64	211.91	210.51	216.01	209.95
213.59	212.56	207.75	210.15	214.22	212.63	208.47	211.26	212.3	210.51	212.96	204.7	213.85	213.12	211.59	212.23	211.52	207.17	214.29	202.92	211.56	213.66	210.21	213.31	215.56	208.96	210.85	208.76	215.93	216.02	211.27	212.13	211.29	207.13	214.35	209.97	214.26	212.41	210.18	210.63	212.66	208.7	214.16	212.71	211.06	214.31	209.16	210.06	215.17	210.78
205.45	203.69	204.15	205.88	201.34	200.42	199.25	198.94	202.59	203.17	203.49	202.69	203.23	202.03	200.94	201.2	203.94	202.31	206.44	201.88	204.56	208.7	200.38	202.46	203.71	202.22	207.11	202.69	204.79	204.21	203.99	205.24	204.35	204.64	203.48	205.01	206.03	209.2	207.37	200.21	207.49	204.56	206.99	205	199.06	210.88	201.89	204.08	202.74	200.33
199.75	206.48	203.75	204.05	204.02	204.02	204.96	203.07	202.66	202.97	202.39	204.63	203.7	205.82	200.89	207.23	205.13	206.71	203.47	200.03	202.81	204.13	205.42	205.03	205.05	205.22	201.42	204.06	203.86	205.77	204.25	205.96	200.85	203.25	203.91	206.66	203.52	204.58	203.64	203.89	207.38	208.05	205.64	204.58	206.25	206.9	202.75	200.74	204.06	204.94
201.24	199.84	205.41	204.84	201.77	202.15	203.78	205.45	202.53	208.28	207.49	204.54	199.88	208.9	203.44	202.61	205.83	201.42	207.27	204.84	201.85	205.61	205.52	203.44	203.28	201.88	201.25	205.56	203.64	202.51	203.88	201.18	204.26	204.4	204.08	202.22	206.5	203.44	204.83	204.93	205.06	203.3	201.8	201.88	203.44	202.74	205.26	200.57	203.53	203.28
208.44	207.8	210.3	214.61	204.25	204.07	203.42	213.72	209.4	211.38	213.18	206.97	209.55	204.06	211.1	207.5	206.62	206.26	211.74	213.03	206.75	208.84	211.72	203.22	211.62	209.37	207.06	206.56	211.16	209.93	209.24	211.4	209.64	210.24	209.2	205.96	206.99	208.29	206.75	212.33	208.7	206	210.08	207.38	206.49	212.79	210.77	211.6	211.55	203.23
203.94	206.61	209.54	208.55	210.1	209.44	210.21	209.26	207.7	205.58	213.99	208.86	206.72	206.29	203.37	208.83	211.51	210.72	206.67	208.22	209.55	209.63	208.49	207.15	207.94	209.95	205.63	211.42	204.17	211.6	205.13	208.39	209.34	209.77	207.73	202.99	209.51	207.44	206.87	206.37	211.32	210.69	214.57	209.09	202.12	209.97	202.28	210.94	208.58	211.91
207.77	204.19	204.1	211.5	209.44	207.96	206.58	211.63	210.11	205.88	211.53	200.62	207.9	208.64	204.19	210.11	205.72	208.39	207.74	207.72	211.99	210.34	209.77	206.24	208.59	208.47	208.57	212.84	209.07	208.4	210.74	213.67	211.56	209.46	207.95	206.2	206.07	209.89	208.42	210.07	209.43	207.24	209.69	208.42	206.93	206.08	209.97	209.35	207	207.7
205.49	203.92	202.6	197.84	204.25	203.71	207.68	202.74	205.32	202.04	206.78	203.93	202.64	203.83	203.61	202.51	203.36	200.15	202.58	199.86	203.87	199.7	198.84	201.78	205.17	202.86	202.71	203.32	200.08	202.14	206.7	204.34	201.78	203.64	202.63	204.02	203.55	203.13	206.37	201.45	205.6	203.85	201.99	202.35	203.96	200.93	200.96	201.89	202.13	200.12
213.05	208.86	209.09	210.44	212.4	210.12	215.2	209.71	208.48	210.93	205.53	207.65	208.33	209.41	207.95	205.68	208.9	212.92	208.03	207.63	202.22	203.09	213.51	208.28	215.11	211.37	208.67	210.9	208.41	208.43	210.86	206.74	210.39	209.82	209	208.44	210.05	208.66	209.85	206.93	210.8	206.38	203.95	213.35	212.51	212.81	214.33	209.25	210.67	214.34
214.94	213.07	220.33	217.34	216.62	212.04	218.87	213.82	217.46	217.54	219.96	214.92	218.44	215.76	215.78	216.17	220.1	216.37	213.67	212.29	212.54	215.78	209.7	216.78	214.7	213.68	220.69	214.51	216.42	218.74	215.83	216.27	219.91	218.96	216.81	216.45	219.07	218.68	219.78	220.59	216.91	220.75	217.66	215.34	215.29	215.16	220.73	219.18	213.95	216.3
204.36	209.26	206.5	201.59	205	205.65	206.08	205.82	206.12	207.79	201.52	200.71	198.13	201.67	203.06	202.14	205.73	201.2	201.45	209.16	202.9	204.05	204.47	204.36	204.63	204.98	205.36	205.45	200.51	204.48	206.26	207.5	203.9	209.85	204.72	202.31	209.17	199.1	201.97	205.27	202.41	203.88	199.21	201.57	201.43	205.1	201.51	205.74	199.78	204.55
207.69	203.15	206.44	201.01	203.98	201.61	202.96	206.21	202.57	201.55	205.82	205.88	205.76	199.69	202.65	202.8	205.65	204.91	198.69	202.06	204.94	200.97	203.22	200.71	205.51	206.64	202.53	200.27	201.62	202.67	199.02	201.34	203.56	207.64	204.07	202.99	201.76	200.91	200.79	202.53	205.01	203.29	204.58	209.33	207.52	206.45	206.75	207.25	204.73	203.09
201.41	203.72	205.89	201.15	198.6	202.68	201.41	199.9	203.57	198.53	202.39	200.42	203.37	202.46	202.44	201.42	202.09	202.99	204.06	206.03	207.27	200.19	204.31	202.46	201.56	202.42	201.83	200.89	203.88	201.1	199.94	202.6	200.59	204.85	197.69	203.65	200.28	204.18	203.43	199.6	198.15	201.11	203.25	200.93	204.1	205.06	207.43	204.04	200.69	205.93
220.78	218.01	218.98	216.45	221.4	216.42	219.41	214.48	213.45	220.18	214.7	217.28	218.27	221.99	219.37	215.65	217.28	220	217.12	219.17	217.92	214.88	217.02	220.68	214.38	218.68	215.29	217.88	213.45	215.92	216.24	212.09	214.05	222.32	217.74	214	218.75	218.65	217.05	219.49	216.18	211.88	216.05	215.65	215.65	217.35	215.73	214.99	209.1	213.94
203.17	202.07	199.6	198.61	202.01	198.96	202.75	204.07	196.1	200.31	198.21	195.79	199.07	200.47	204.29	204.18	198.24	200.17	202.75	202.84	202.78	204.33	196.99	198.79	193.07	196.11	201.48	197.44	197.54	196.04	200.22	203	202.04	195.06	200.95	204.78	200.53	202.54	200.28	199.68	201.57	200.33	199.95	203.06	204.3	205.49	197.1	201.42	205.34	196.46
209.71	212.04	208.62	209.75	208.24	207.54	211.91	210.19	214.17	204.96	207.46	210.36	203.54	203.71	208.94	210.82	207	215.09	205.51	209.2	206.98	212.07	212.16	210.01	204.67	206.53	213.13	207.21	210.01	210.36	208.09	206.12	207.13	208.55	212.21	211.83	206.11	205.85	207.59	200.61	209.12	206.31	209.66	207.44	207.83	206.47	209.28	210.39	210.46	211.81
200.77	203.15	199.29	194.92	201.08	200.91	202.64	203.51	196.41	200.16	200.56	195.11	197.94	198.68	193.53	201.96	194.23	199.6	198.88	198.63	196.15	200.86	194.05	197.74	198.89	198.47	199.94	199.76	198.69	198.9	201.8	198.35	200.61	198.12	204.15	203.47	200.32	202.99	205.02	200.63	201.44	198.51	200.67	196.06	205.89	203.97	198.9	200.94	201.73	198.16
211.41	207.73	212.02	209.27	209.66	206.83	207.76	211.17	215.29	211.49	210.17	201.78	205.86	207.4	213.49	206.34	213.15	207.08	207.89	206.64	208.29	206.54	206.47	206.45	208.54	207.17	207.86	208.08	209.38	205.47	211.51	211.84	209.86	207.9	209.18	208.57	210.08	214.36	208.25	208.37	208.81	209.54	211.83	206.44	213.11	208.4	203.41	209.68	209.28	208.78
201.8	203.42	204.55	208.36	205.14	201.5	199.95	199.29	201.73	202.76	200.93	200.21	199.9	200.16	201.69	203.49	204.26	204.99	202.98	202.33	201.94	198.94	200.66	201.56	200.75	203.22	196.77	202.65	205.78	206.41	203.67	206.15	202.68	205.45	207.35	201.72	203.27	206.02	207.25	202.78	206.43	204.8	206.4	203.76	200.88	202.51	201.52	203.13	206.88	210.13
209.35	209.04	208.37	212.98	209.07	211.7	210.32	212.94	213.78	209.32	210.33	205.11	207.55	209.02	216.1	210.29	207.89	215.94	206.16	209.49	209.15	211.07	209.63	207.13	209.59	206.73	207.68	206.16	208.67	210.05	207.6	205.19	213.97	209.73	207.02	206.98	210.13	209.06	210.27	209.31	210.83	207.35	205.97	210.33	209.98	206.45	205.74	208.32	209.43	213.66
211.82	216.02	215.29	210.83	214.79	213.05	209.82	214.47	212.86	215.7	211.48	212.48	213.15	213.78	209.4	213.24	210.57	210.36	210.56	210.83	214.82	215.2	215.05	216.45	210.76	212.48	214.99	212.88	208.63	213.11	208.79	208.96	216.36	211.05	214.3	213.88	212.75	212.94	209.3	211.86	210.8	205.97	209.65	213.33	212.81	211.84	210.83	214.81	211.05	211.61
212.38	204.05	203.97	209.08	203.29	209.2	211.19	207.27	206.91	210.38	207.6	210.46	208.31	211.29	206.76	206.37	209.28	205.09	205	205.47	208.42	208.91	213.66	206.8	209.89	204.16	208.4	208.16	205.84	209.01	211.83	208.39	205.65	204.23	207.76	207.79	208.36	211.99	208.95	208.96	210.13	211.71	212.75	211.17	210.8	209.14	207.96	204.37	207.2	209.32
205.23	206.5	209.73	211.51	208.32	207.72	202.78	203.72	209.61	202.39	207.91	206.39	206.36	205.44	211.55	207.67	208.58	202.87	210.28	204.81	206.97	204.1	205.42	204.83	208.04	208.58	207.42	205.97	211.12	211.87	204.69	206.78	206.24	203.95	208.21	208.05	201.88	205.96	207.67	205.12	206.99	208.13	211.76	207.82	211.45	207.16	202.7	206.92	208.45	212.07
208.23	204.75	205.69	211.18	205.99	211.06	206.81	211.27	206.15	208.89	202.15	210.86	208.42	208.8	204.91	208.09	204.87	207.18	208.55	203.69	204.47	211.57	209.72	204.55	211.14	203.07	208.02	211.33	207.41	209.57	213.1	214.07	206.53	208.51	208.42	209	205.79	208.83	208.2	212.49	210.61	206.58	209.78	203.51	205.97	207.04	206.26	205.8	211.2	206.17
204.89	208.59	204.25	203.04	209.2	210.85	207.81	206.34	207.01	205.78	205.42	213.28	203.68	212.43	210.24	208.34	203.99	205.59	205.93	207.15	210.95	208	207.54	204.66	205.88	206.39	205.95	211.32	209.05	206.25	206.8	210.53	211.85	208.52	209.27	208.15	212.13	209.35	209.92	209.98	201.1	210.59	206.88	207.35	202.25	208.78	202.34	209.82	211.18	208.82
206.3	210.97	202.65	208.5	209.93	214.93	209.2	203.38	205.7	205.84	205.54	207.02	207.4	206.33	203.41	206.98	208.44	212.43	208.61	210.61	206.74	205.98	207.8	207.78	208.1	208.62	207.24	207.75	207.78	210.36	208.03	213.2	205.65	203.29	206.5	213.03	204.92	208.75	210.41	208.4	204.9	208.76	212.15	202.06	202.33	206.21	206.03	207.2	206.69	204.82
206.28	203.08	201.26	206.18	205.46	204.81	203.67	206.73	200.77	210.77	202.97	201.9	201.86	203.56	200.59	209.24	204.39	203.7	205	204.73	205.34	200.4	201.16	202.6	197.03	201.11	203.81	203.94	196.97	206.8	200.59	208.41	203.82	206.71	205.74	202.17	202.34	198.53	203.1	210.68	205.5	205.32	208.08	207.94	202.25	200.82	204.06	207.82	202.25	207.44
201.72	204.88	202.19	202.25	199.93	204.52	201.63	202.7	200.13	206.75	199.57	201.11	203.66	204.33	201.92	205.54	205.58	199.81	200.26	198.94	202.95	203.85	206.38	197.61	206.68	202.82	201.66	204.08	207.17	202.09	204.08	204.37	203.03	198.84	204.38	204.59	198.55	201.51	201.54	202.06	201.34	202.6	203.04	201.88	198.41	204.29	207.5	205.03	198.3	202.44
201.19	203.33	197.83	199.05	195.83	198.03	203.65	198.48	195.9	200.55	200.03	200.14	200.45	196.16	202.32	202.16	198.09	197.32	202.73	199.32	202.46	204.96	199.9	198.73	202.25	203.46	203.16	195.56	199.6	201.54	198.91	198.56	197.81	202.17	198.24	199.34	199.23	200.53	207.36	199.27	198.44	196.18	197.78	201.85	199.66	200.66	194.82	201.46	202.32	201.62
202.77	194.94	194.6	202.98	199.24	197.48	203.03	199.05	198.55	192.08	193.81	197.81	202.84	200.57	201.3	198.59	199.93	197.75	201.4	198.69	201.66	200.51	202.74	197.27	202.16	197.87	201.43	193.85	200.06	197.31	199.41	201.55	204.65	198.44	199.79	203.5	196.4	197.64	199.38	201.73	200.88	196.73	203.74	197.28	200.13	194.92	201.51	196.12	197.18	195.29
206.38	207.49	203.58	205.82	205.82	200.77	208.25	205.37	203.18	202.4	205.81	207.11	201.84	203.6	207.14	203.59	207.64	206.46	204.29	203.93	204.71	204	203.63	202.22	203.18	206.34	207.69	199.92	202.55	208.18	204.23	206.77	203.49	202.47	208.01	203.69	199.39	205.38	208.76	201.45	204.54	207	204.89	202.57	202.91	203.7	207.04	200.51	203.87	201.43
216.39	219.59	215.88	216.32	216.19	219.35	217.73	220.12	219.74	219.03	214.7	216.76	215.86	216.01	219.66	217.94	216.49	217.79	216.46	213.57	221.39	219.62	216.11	217.39	214.54	214.48	214.78	214.5	220.22	216.2	213.06	217.84	217.55	213.89	213.8	217.77	214.36	217.88	220.89	215.85	214	218.65	217.22	217.97	217.59	217.78	215.33	217.24	215.64	211.29
214.32	211.57	212.64	212.62	220.34	214.18	215.32	213.27	215.28	211.06	211.05	213.28	211.93	217.94	213.37	210	213.38	214.39	211.96	212.38	214.95	211.04	213.28	214.23	213.33	213.81	212.08	207.75	214.76	215.37	211.26	214.82	212.1	213.34	211.07	208.22	211.62	215.2	212.37	213.64	216.61	214	217.76	210.72	215.93	217.13	211.12	214.58	213.14	213.24
205.44	202.65	200.08	201.88	208.52	203.99	203.29	205.99	209.47	200.85	207.81	205.9	204.71	207.4	203.17	200.46	207.12	208.01	205.92	199.43	206.42	202.3	209.01	202.72	205.62	202.83	200.7	205.6	208.05	202.58	202.22	204.45	203.6	207.81	205.74	205.98	202.88	200.98	202.41	206.19	202.74	204.67	202.02	206.4	202.64	201.55	198.39	209.68	200.4	203.97
205.5	203.71	213.04	208.64	208	205.85	203.32	201.39	204.03	204.56	205.36	201.03	205.04	203	205.97	204.7	205.34	208.18	204.4	210.92	202.05	208.31	202.77	200.86	205.17	205.71	205.68	200.52	202.24	205.29	202.35	204.04	207.61	206.04	201.52	204.26	204.23	207.39	204.49	207.27	203.75	204.64	207.37	202.14	200.4	204.84	208.12	211.84	205.13	201.36
199.22	195.69	195.71	201.24	199.6	202.5	203.03	199.16	201.95	203.07	204.46	200.47	203.5	201.12	200.91	200.97	202.22	201.25	206.26	201	201.66	203.19	206.17	198.24	205.69	197.28	200.23	198.4	202.15	201.81	201.6	206.4	203.98	204.4	203.44	198.21	201.13	200.4	200.52	202.58	202.8	205.99	199.28	204.87	196.62	200.17	198.96	198.76	205.37	200.65
202.34	201.49	202.43	203.47	207.21	204.19	205.37	202.14	203.55	195.37	206.84	204.94	201.85	206.93	207.19	203.29	202.66	203.55	205.62	201.26	205.62	206.79	200	202.24	205.31	206.25	205.18	203.9	204.54	202.3	204.09	204.62	200.17	203.44	205.08	205.12	204.31	202.7	207.35	206.21	205.01	202.23	203.85	202.48	206.31	203.37	205.51	202.46	204.53	206.58
203.05	196.69	203.61	203.85	209.56	202.49	204.68	205.31	206.8	210.96	209.91	199.32	205.74	206.38	208.65	205.93	202.84	203.65	204.54	203.08	200.24	200.62	205.81	202.81	209.15	202.9	203	209.63	204.71	206.78	202.76	198.91	206.15	203.4	203.22	205.69	204.7	203.8	204.19	201.99	204.5	202.1	200.85	204.15	203.34	201.7	206.67	203.92	201.2	206.97
206.5	210.31	211.73	212.01	206.76	202.71	207.61	209.84	207.92	209.84	207.13	203.95	208.42	209.94	208.18	206.27	207.25	209.69	212.27	208.32	210.65	206.86	208.55	205.25	204.11	206.96	207.35	210.73	207.25	208.47	211.05	206.62	207.93	211.68	206.38	207.66	209.29	208.45	205.63	207.58	208.26	208.37	203.87	206.56	210.16	206.21	212.88	205.72	206.17	210.34
201.9	204.89	206.34	207.11	199.24	201.27	206.58	205.53	207.75	204.55	202.03	204.51	207.49	209.63	204.16	207.44	207.29	201.07	203.8	203.92	204.92	202.34	199.56	202.99	200.27	202.39	204.88	202.17	201.22	209.19	209.36	204.72	199.87	205.2	206.17	201.7	202.89	206.68	204.54	199.57	203.99	204.31	206.67	205.49	201.2	200.03	205.11	206.23	200.53	202.47
211.09	212.42	211.28	213.92	208.53	209.78	213.06	210.56	214.27	209.96	207.49	216.96	211.11	217.3	212.61	215.02	214.47	210.24	214.74	210.92	215.19	208.41	210.48	215.04	212.86	213.96	212.83	212.57	212.12	213.11	214.55	215.54	212.2	217.94	210.91	212.68	209.46	217.48	214.17	213.51	214.48	214.34	215.78	216.25	211.09	215.66	211.48	216.54	219.73	217.02
211.71	210.09	211.07	210.95	211.43	212.93	214.78	214.49	212.39	209.21	209.75	209.89	208.45	208.86	215.92	208.6	218.49	209.95	210.87	215.12	211.32	212.98	209.45	214.52	214.05	212.33	209.84	207.48	208.12	209.09	210.71	217.8	213.52	211.69	211.7	212.2	208.75	218.4	213.92	209.57	211.76	211.28	214.42	208.54	206.81	215.23	207.19	215.22	214.44	211.55
209.64	210.52	209.97	214.15	207.81	206.16	207.13	208.31	208.52	204.38	207.65	207.91	213.86	211.24	207.19	212.41	205.32	210.38	209.44	205.21	208.61	204.3	207.18	208.48	206.44	208.38	211.35	208.5	204.95	209.38	207.14	211.29	208.25	212.61	207.44	207.73	210.89	208.43	207.92	208.65	207.39	209.01	209.37	205.91	206.45	209.87	209.36	208.19	205.57	209.84
200.91	202.45	197.6	199.72	204.53	200.77	199.39	206.36	203.14	205.53	207.16	202.16	200.64	202.47	203.99	207.93	198.68	197.57	203.45	200.76	202.1	206.08	208.13	204.88	201.68	204.94	200.76	200.12	204.86	202.72	206.47	196.25	202.66	197.37	200.46	203.54	201.74	200.73	208.78	196.76	205.75	202.56	199.94	202.82	202.41	201.11	202.06	197.26	207.02	201.51
203.07	199.81	198.99	203.8	199.07	199.95	202.78	205.51	204.13	202.22	202.76	198.45	204.28	203.11	201.75	205.11	199.52	197.2	202.21	200.6	199.58	203.7	198.41	200.86	204.04	203.68	198.85	207.12	195.6	201.53	200.45	203.5	205.97	202.15	203.47	204.12	200.55	201.97	201.11	204.18	205.26	200.37	200.05	203.4	201.07	201.91	198.35	205.58	206.37	203.95
212.12	208.97	206.67	205.7	205.28	211.79	209.25	207.62	207.41	207.66	209.35	206.96	206.41	210.04	208.97	206.8	206.46	210.78	211.21	207.85	212.45	207.71	212.41	212.67	210.99	208.5	209.95	211.59	212.89	212.19	209.92	211.21	207.03	212.7	210.68	208.57	207.26	207.64	210.24	214.79	208.75	205.56	209.3	207.24	205.82	205.8	208.55	210.87	210.52	207.2
205.57	205.43	206.35	204.66	207.72	210.66	209.39	208.74	210.61	209.61	211.85	210.19	207.35	209.65	206.96	203.98	206.83	211.91	210.39	205.73	204.46	208.06	203.93	213.22	210.1	204.25	206.88	209.59	205.64	208.67	207.21	212.45	206.5	211.2	203.95	206.33	212.28	209.98	205.31	205.41	206.02	209.44	211.39	207.61	203.97	209.7	206.31	211.53	210.73	208.19
209.43	211.58	211.77	214.13	210.35	212.16	212.3	218.6	214.64	208.75	213.14	215.09	206.42	208.28	214.83	212.03	203.58	204.55	210.86	213.9	213.37	211.03	210.25	211.11	211.22	213.5	211.29	209.77	211.62	216.94	211.62	211.97	217.43	206.2	216.02	211.39	207.86	212.33	209.58	216.52	206.47	211.9	215.12	217.15	211.31	204.23	214.37	211.28	213.42	210.81
208.1	205.89	206.89	203.64	206.11	205.93	210.1	210.89	205.91	202.09	209.61	209.41	206.84	208.76	210.06	210.74	204.41	207.27	212.83	209.5	207.81	212.08	206.03	204.94	206.86	203.92	206.05	213.77	205.14	209.36	208.48	203.7	207.61	211.13	205.47	201.9	204.95	207.78	207.45	206.23	211.19	210.92	207.37	207.56	206.18	208.2	211.63	203.27	206.64	206.42
209.45	208.09	207.74	206.68	214.92	206.01	211.02	207.58	205.03	209.87	210.74	212.3	210.92	212.3	208.38	207.29	211.31	211.11	205.83	209.62	208.31	208.4	209.16	213.47	209.91	207.31	213.76	207.29	208.05	212.87	213.69	208.59	213.81	208.63	210.76	205.91	212.14	208.73	209.81	207.03	211.46	209.19	209.5	211.2	212.49	209.38	205.29	208.87	205.16	208.54
198.6	197.37	199.76	202.27	200.91	202.12	196.85	199.44	199.74	204.55	201.86	201.09	202.56	203.21	198.56	196.68	202.01	198.38	205.1	201.6	200.14	201.86	202.49	201.54	196.49	196.93	200.38	197.99	202.79	194.7	198.12	204.91	200.18	196.48	199.26	201.18	202.31	197.23	202.37	202.52	203.89	200.26	196.96	199.12	203.74	199.61	200.43	202.37	197.47	198.24
201.74	196.7	197.24	196.64	194.74	201.45	205.93	198.28	199.62	198.74	195.26	201.05	196.93	205.38	198.51	197.56	202.56	194.38	199.13	193.31	198.59	202.84	198.1	197.17	200.87	198.83	199.7	202.04	202.62	205.85	199.76	199.94	199.46	195.68	200.22	197.85	205.52	201.67	200.41	195.79	195.9	201.55	199.47	195.17	196.63	200.04	200.27	201.68	199.28	200.19
207.54	210.07	206.23	207.49	207.39	205.24	208.46	209.29	202.58	205.67	207.99	211.14	210.61	208.21	209.83	204.3	210.86	206.05	210.26	205.55	207.73	208.47	211.84	208.36	212.43	210.49	210.54	209.75	205.65	203.63	215.41	203.65	208.48	208.87	207.1	208.28	209.89	209.61	209.2	210.19	203.3	210.01	209.45	211.15	206.74	210.16	206.91	205.25	204.03	206.28
213.24	210.66	209.3	211.66	214.82	210.64	215	208.78	219.93	206.32	213.8	213.46	209.95	214.84	217.37	213.7	214.88	210.61	208.5	210.67	212.76	210.31	217.14	209.55	216.27	213.79	210.66	209.35	213.89	211.01	211.83	213.15	211.74	212.04	213.46	214.08	209.37	208.31	211.27	214.09	211.81	210.87	212.09	210.36	214.64	210.66	212.6	211.74	215.99	210.85
218.11	218.38	215.44	213.41	222.35	214.98	219.86	216.01	215.77	219.19	216.57	210.2	214.89	213.19	218.4	218.06	220.97	216.77	217.27	215.15	217.82	218.02	214.1	213.94	217.56	215.71	213.24	217.92	215.94	218.01	215.25	221.73	217.22	222.18	217.35	216.44	211.92	216	215.52	218.42	220.1	218.97	216.88	218.16	218.73	216.3	215.48	216.98	211.86	217.11
208.28	207.28	211.33	210	212.5	209.11	204.81	209.25	205.83	204.83	210.69	206.92	210.57	206.8	208.46	207.78	211.55	207.64	207.21	208.62	202.05	208.64	208.29	211.24	208.58	213.06	207.07	209.48	209.82	213.97	207.48	204.01	208.48	209.22	206.65	209.07	208.18	202.95	211.49	208.22	210.72	209.16	207.59	203.12	207.74	208.1	207.02	208.17	209.2	206.54
213.79	210.51	215.26	215.71	212.28	208.97	207.4	213.48	216.52	207.52	212.91	211.88	211.76	213.39	210.28	215.19	205.81	214.67	210	212.41	215.66	209.97	213.02	214.39	213.84	211.3	213.14	211.57	214.15	211.9	210.96	215.19	214.75	211.11	213.6	216.36	211.87	213.93	207.28	208.9	212.64	214.14	213.66	215.22	209.91	213.79	208.22	212.6	215.18	210.57
205.36	209.36	205.88	210.58	208.5	205.62	206.65	207.7	207.1	207.58	210.05	206.04	205.11	208.84	205.33	208.84	207.06	207.98	205.6	205.16	205.49	206.72	209.53	204.85	207.54	204.17	206.98	208.48	202.51	206.54	205.78	203.01	209.84	201.21	209.84	202.51	205.7	206.48	207.08	210.95	202.25	206.55	206.3	203.52	206.94	207.96	208.79	203.35	213.56	204.94
203.68	204.11	212.06	208.54	211.93	211.94	204.42	208.68	205.89	208.66	203.19	205.58	204.43	209.62	209.01	206.52	209.4	205.25	207.9	208.11	205.8	210.22	210.4	204.76	209.88	209.02	203.29	206.88	209.4	210.69	203.65	209.13	205.07	208.93	210.93	208.11	205.63	209.36	208.5	209.37	206.43	205.4	202.15	210.46	209.09	207.73	209.79	206.09	211.23	207.03
208.82	208.36	206.74	205.49	212.34	209.73	207.58	210.37	208.94	204.12	208.69	209.46	208.94	206.86	205.46	211.83	205.73	208.93	210.67	205.44	212.21	207.83	205.97	209.28	210.69	207.39	209.79	205.73	206.52	213.24	204.22	211.57	206.9	209.75	214.73	204.83	211.42	206.39	213.39	207.18	207.67	209	207.18	209.31	211.55	206.69	205.8	211.63	209.44	206.83
211.76	207.33	207.66	204.89	206.68	208.36	211.52	208.11	210.87	206.36	207.88	212.46	209.16	209.02	206.36	202.15	205.58	205.46	209.62	212.34	205.07	208	209.25	204.9	208.21	209.53	204.57	205.77	209.8	212.16	206.98	211.1	203.94	208.35	207.13	207.47	207.14	208.41	211.62	209.88	210.68	209.16	210.62	208.86	206.23	208.47	205.12	207.53	207.91	210.36
202.6	206.57	201.7	202.92	204.7	201.82	201.41	206.24	205.85	199.4	201.46	202.62	205.95	202.75	202.09	204.05	200.98	205.99	202.98	206.19	202.24	208.69	204.38	201.26	204.01	203.99	206.05	206.05	203.78	204.97	201.94	197.87	200.41	204.86	203.64	200.77	200.09	204.47	203.1	207.39	202.72	204.01	201.88	207.73	200.81	202.85	205.99	201.8	206.11	202.42
207.33	205.38	208.45	210.55	206.75	209.92	210.58	209.49	210.33	208.87	208.99	210.1	211.14	212.35	212.51	210.38	212.75	210.21	209.11	207.28	208.91	205.12	212.24	207.75	208.13	209.94	207.83	203.87	204.97	208.96	205.63	209.25	205.19	206.15	207.93	211.4	208.58	209.4	210.77	208.59	211.09	211.94	210.1	202.99	209.32	211.62	205.31	209.92	209.96	210.61
201.71	204.86	199.83	201.67	205.51	198.7	206.85	201.1	203.23	202.06	203.39	197.32	200.97	204.51	203.9	202.32	202.17	205.58	206.97	202.87	203.95	196.62	205.73	201.22	200.24	202.11	203.12	200.95	196.5	200.54	201.78	206.55	198.86	204.92	206.96	199.22	200.7	201.32	201.86	201.65	201.28	203.09	205.83	201.43	202.87	209.02	201.12	204.64	205.4	205.45
204.62	205.94	204.81	205.7	202.57	205.2	209.02	198.47	206.87	203.19	206.1	202.53	204.25	205.59	204.93	203.4	209.34	204.14	200.67	201.93	206.75	206.86	204.51	203.28	204.95	204.6	209.86	208.65	202.56	206.82	206.27	207.4	199.71	202.28	202.87	204.13	213.36	201.94	202.44	202.66	204.62	204.85	205.43	207.93	201.35	208.62	205.73	201.96	205.37	208.18
191.65	192.36	192.47	198.6	196.79	194.79	196.23	193.79	195.04	196.86	194.7	193.04	193.46	194.93	191.71	198.51	197.98	190.03	190.72	193.73	194.31	195.5	190.55	192.36	192.15	192.49	194.85	197.55	193.34	194.13	197.35	193.45	197.4	195.69	192.45	195.81	196.66	194.97	193.73	193.71	193.01	195.2	193.18	193.22	192.71	192.13	193.1	195.13	195.48	193.06
201.67	203.98	199.26	204.95	200.36	201.24	203.74	202.46	200.01	198.16	203.93	198.91	203.1	201.91	200.38	200.73	201.52	203.19	205.13	198.97	204.19	203.44	206.89	203.24	204.09	198.33	201.08	199.66	200.33	200.79	201.43	205.21	204.12	202.61	200.92	201.84	205.71	201.96	200.95	203.6	203.23	201.58	206.49	197.69	201.18	199.2	199.81	194.16	196.39	205.97
207.5	209.95	209.44	211.19	206.98	204.33	212.5	211.33	207.64	208.67	209.52	208.83	206.62	211.68	206.95	208.45	207.51	207.41	205.35	207.2	203.39	212.94	204.69	211.46	209.72	209.91	209.38	209.25	210.15	207.38	209.95	207.96	213.64	205.87	207.3	207.6	208.7	209.65	208.61	211.31	210.05	210.55	208.23	202.79	209.11	207.89	203.32	208.47	210.32	209.49
197.38	202.95	203.64	201.13	194.84	198.39	200.17	195.39	198.32	199.23	199.08	194.4	202.31	199.17	198.79	195.84	192.78	195.16	200.52	197.09	202.76	201.6	198.87	196.95	200.52	202.04	196.47	201.85	198.85	198.35	199.88	199.82	197.93	199.7	201.01	193.78	202.32	195.33	195.62	201.09	202.92	195.58	198.5	202.2	195.31	200.94	197.75	197.76	200.44	198.06
207.77	209.92	213.45	210.2	208.78	210.97	211.03	212.99	215.2	215.93	212.49	211.27	215.65	211.56	215.98	210.72	209.49	210.59	214.35	207.22	211.24	205.44	207.03	214.54	213.74	210.37	213.45	207.34	214.29	213.08	212.22	216.57	212.82	211.61	212.91	207.22	210.52	212.77	211.01	208.27	211.32	209.82	209.42	214.73	214.3	212.36	211.47	214.12	217.34	206.46
199.95	197.51	202.71	206.24	204.15	201.24	201.5	200.99	201.1	203.82	199.42	198.55	200.43	200.59	200.36	198.3	203.76	199.83	201.73	201.96	199.3	200.21	203.06	202.43	201.41	202.5	202.21	201.33	203.8	197.91	196.91	202	203.11	200.33	201.28	198.39	198.36	201.85	201.22	197.47	198.59	199.91	200.84	201.65	195.86	198.6	204.09	200.36	199.86	196.56
213.27	220.5	216.37	216.67	218.07	217.52	220.72	217.13	219.57	216.29	220.67	218.37	217.59	215.24	217.74	217.09	219.43	218.89	217.1	217.06	213.36	216.53	218.29	218.11	221.09	218.89	219.3	215.64	216.92	218.52	219.12	216.06	220.97	220.12	219.09	219.35	215.3	219.73	220.24	216.07	218.05	218.71	219.92	215.89	215.5	222.49	220.87	217.63	218.45	214.07
192.82	191.74	197.23	191.14	194.92	195.16	193.89	198.22	196	195.62	195.24	199.64	196.5	195.47	195.65	195.54	195.59	199.55	193.14	188.83	197.32	195.26	195.96	196.27	201.04	196.92	195.4	193.51	194.92	197.63	188.37	195.46	201.95	195.59	197.51	192.73	198.13	192.75	198.07	198.53	195.66	192.03	191.46	195.28	193.45	198.76	195.27	196.35	195.21	202
210.96	209.61	215.54	212.99	214.17	213.85	212.67	211.41	210.89	209.33	213.9	208.4	213.32	212.74	214.56	213.75	214.95	214.34	207.24	212.46	217.26	216.84	212.44	214.44	216.91	213.83	207.54	213.12	208.94	212.49	212.08	214.86	214.07	209.21	213.31	212.94	216.29	216.1	206.6	215.15	211.84	207.89	211.27	209.93	210.1	212.23	214.32	205.99	210.06	211.95
205.66	202.66	207.09	207.13	204.23	203.5	207.67	207.25	204.81	206.53	205.3	209.25	204.54	205.33	210.3	205.59	210.23	210.08	206.57	207	209.34	203.28	204.3	200.42	204.6	200.24	208.36	207.18	205.61	208.02	202.46	204.44	206.31	204.59	206.03	206.67	202.08	201.51	208.14	204.68	205.81	204.92	207.72	206.64	206.66	203.06	208.03	205.51	204.61	208.85
200.77	201.63	201.31	197.66	201.09	201.43	199.69	200.66	201.24	200.76	198.95	197.74	200.69	199.93	202.06	204.86	201.76	198.85	200.02	201.91	201.76	198.75	201.03	196.93	201.2	201.82	203.57	202.24	197.94	204.18	199.26	205.43	201.65	203.52	198.98	197.51	203.25	206.11	200.7	198.6	198.01	203.29	196.47	201.1	203.56	198.75	203.82	202.63	197.78	197.54
200.07	202.6	203.92	205.37	206.31	201.32	201.83	199.77	201.12	202.81	204.65	201.48	203.74	202.41	204.2	200.62	205.77	203.5	210.35	204.31	207.32	201.02	200.17	204.47	199.41	201.34	204.57	202.83	206.52	207.13	208.45	203.08	199.66	203.9	203.38	200.14	202.07	203.68	204.43	203.46	202.67	205.79	203.57	205.76	203.47	206.81	202.77	206.73	204.21	204.09
205.19	200.62	204.68	205.74	202.79	203.54	198.95	208.39	202.43	203.59	204.02	197.85	202.32	201.58	206.75	207.58	200.29	204.05	206.2	200.49	199.9	207.59	204.04	205.17	205.36	200.45	203.06	206.9	204.66	205.75	205.78	203.38	207.55	205.92	209.81	204.61	204.43	208.37	205.17	206.01	198.21	205.93	201.26	205.77	201.14	207.81	204.45	204.12	202.08	200.26
217.65	219.48	219.47	219.24	215.58	217.03	220.32	217.19	215.73	218.13	217.49	215.56	215.31	217.73	219.86	217.66	213.23	219.99	218.27	218.07	217.41	221.09	219.93	220.47	219.55	212.96	216.56	218.58	217.41	213	216.31	217.05	215.82	219.02	215.86	215.29	219.13	217.11	217.09	220.57	219.42	215.34	213.74	213.27	217.95	213.67	220.8	217.78	213.39	216.16
210.27	210.93	209.5	210.68	209.49	204.72	212.47	208.09	210.04	208.07	205.38	210.73	209.29	210.7	207.54	204.73	206.41	207.91	212.48	209.6	203.68	204.17	206.99	207.63	211.8	209.22	208.53	209.64	210.65	208.36	207.25	204.21	206.2	206.77	206.58	210.19	210.67	205.94	206.49	209.77	207.94	209.11	206.31	208.92	210.09	206.43	209.86	204.4	208.48	206.36
218.99	213.16	214.54	219.61	219.9	213.67	217.88	211.59	214.73	223.06	218.3	216.16	216.35	217.32	216.78	219.15	221.25	215.26	215.69	216.2	220.86	216.19	217.79	215.57	216.22	215.44	214.45	215.87	219.83	217.98	218.92	218.19	216.1	209	215.18	219.15	215.3	216.27	214.79	216.5	216.97	217.97	214.9	216.28	215.93	221.37	216.6	219.99	217.57	215.09
206.57	204.7	204.9	204.43	208.69	210.1	207.5	206.68	200.08	202.97	208.27	206.05	206.11	200.7	207.79	208.12	208.64	203.09	201.36	207.28	204.59	205.18	204.7	207.75	204.79	203.83	204.61	202.5	207.94	204.27	206.16	204.3	206.23	204.97	200.03	201.32	205.95	202.45	208.3	207.36	203.45	206.86	200.99	204.27	205.49	206.76	202.28	204.64	206.59	204.61
201.75	200.57	202.65	198.95	202.26	198.5	198.9	195.62	197.93	197.08	198.15	196.39	194.46	200.49	202.88	202.01	196.79	202.65	201.5	198.1	198.23	202.96	202.28	202.69	196.64	203.23	199.16	199.63	201.5	200.77	200.7	205.73	199.03	199.03	201.54	204.14	199.59	201.58	197.98	200.83	201.14	202.19	196.95	198.96	199.22	205.25	203.82	201.21	201.49	203.64
204.53	201.89	200.34	204.47	204.79	201.62	206.62	204.8	201.21	200.56	200.94	200.77	206.35	204.67	201.22	203.29	208.43	207.75	199.43	202.85	202.75	203.66	204.46	206.82	203.69	200.88	205	204.14	210.78	203.75	197.44	205.23	205.39	204.68	205	199.57	205.75	203.77	205.66	201.12	202.22	202.49	204.31	203.58	205.99	204.54	206.87	204.02	206.38	207.45
211.77	210.11	207.82	208.43	205.81	207.04	205.81	212.31	211.55	208.65	207.73	205.48	207.71	207.29	207.47	205.54	210.53	205.06	206.84	214.37	210.76	210.19	209.08	211.9	207.86	210.13	207.02	206.5	209.65	210.15	209.81	209.01	207.39	212.91	208.14	208.23	212.69	209.1	204.32	206.89	203.65	206.33	209.99	210.02	208	206.86	209.65	213.6	211.16	209.68
203.27	207.03	210.2	209.74	207.08	206.46	203.77	206.03	205.38	210.65	203.93	201.26	205.96	207.03	205.94	207.56	213.43	207.32	204.89	210.59	207.65	206.54	205.62	206.05	209.32	212.2	209.06	209.41	210.19	204.39	201.54	207.44	211.87	211.46	206.74	206.87	208.67	206.95	205.88	210.73	210.79	209.46	205.75	208.58	211.99	206.63	209.22	206.06	209.57	207.93
200.48	196.24	197.59	198.51	203.09	202.65	203.47	200.87	199.19	205.86	198.71	202.59	200.21	202.98	198.05	199.28	200.86	200.91	202.99	200.01	200	199.13	206.64	202.11	200.39	198.11	196	201.45	198.57	206.24	202.48	198.03	205.51	201.8	202.2	204.58	202.69	198.51	204.47	201.6	203.36	202.19	200.69	201.42	199.11	204.36	200.83	201.64	198.65	199.41
206.2	205.49	201.75	202.55	204.04	205.12	205.72	202.73	203.08	201.02	203.34	203.81	202.7	203.52	201.99	204.01	203.49	203.88	202.22	202.37	206.99	204.68	199.96	203.27	200.18	202.67	204.53	200.89	200.67	201.28	198.75	192.35	199.23	201.2	199.74	199.83	203.56	201.22	202.64	202.04	204.97	199.19	201	200.06	201.58	200.6	199.77	203.2	203.24	201.46
200.37	193.18	198.69	201.08	198.58	198.28	199.88	198.95	199.75	197.25	191.53	197.52	196.44	193.86	191.46	204.72	201.39	185.09	202.04	193.04	194.32	197.39	199.5	197.98	197.14	198.79	198.36	200.14	193.2	198.48	197.93	200.54	199.24	197.39	195.64	197.56	198.25	196.22	201.51	202.22	196.9	205.54	196.58	198.58	198.25	197.96	202.67	197.28	196.9	198.32
213.66	204.28	213.23	208.01	206.94	208.83	208.08	208.48	204.23	211.22	211.55	208.83	209.29	210.88	208.26	206.6	213.36	209.79	211.33	207.72	210.29	204.67	208.38	206.69	215.45	207.71	211.61	212.83	207.03	208.07	211.58	211.03	208.17	207.82	211.54	210.67	205.91	209.82	207.26	209.59	206.59	210.06	209.49	211.26	207.91	208.9	211.21	212.34	212.88	211.88
211.24	209.27	202.6	209.21	205.78	211.78	207.43	209.52	205.7	205.87	207.93	205.44	205.68	203.99	206.67	205.88	203.86	199.89	209.57	208.72	205.67	206.27	206.24	204.2	210.98	207.87	204.85	207.04	212.25	205.29	209.15	206.46	206.25	205.05	208.62	205.73	207.19	209.78	207.53	205.22	207.14	210.14	205.78	209.18	208.03	209.82	204.65	206.37	210.98	208.3
209.73	203.95	206.91	204.56	207.52	207.56	209	205.62	204.91	212.66	200.67	203.45	203.82	207.13	205.64	204.59	202.17	206.56	208.93	203.27	207.38	204.17	212.24	202.45	204.87	199.35	202.68	203.63	202.29	201.85	204.35	203.26	208.51	205.98	202.28	206.63	203.56	207.15	200.46	204.28	207.44	207.11	205.2	201.22	204.64	208.44	206.62	204.33	206.19	202.91
202.01	203.93	202.29	202.58	204.98	204.79	202.57	201.22	202.63	196.08	204.03	201.92	198.4	204.05	198.99	204.92	205	205.92	204.18	202.8	200.06	202.67	193.64	200.68	197.19	197.19	204.28	199.45	196.1	199.73	202.48	200.14	200.3	200.87	201.5	200.18	204.65	200.54	202.37	203.49	198.1	199.38	202.67	204.31	202.49	199.24	199.66	196.46	199.56	199.89
198.4	199.93	204.59	203.81	201.79	203.6	208.4	205.71	204.26	203.17	200.3	206.8	203.46	199.77	200.85	199.34	205.55	204.07	204.46	198.12	204.33	203.84	205.04	203.83	204.56	204.34	202.84	203.51	200.57	203.69	207.29	203.97	206.97	204.09	202.24	204.45	199.1	200.68	205.44	202.17	202.67	208.04	198.69	204.3	203.22	204.13	202.14	204.73	208.77	198.84
207.61	203.96	203.15	207.11	207.55	211.93	211.23	210.04	211.94	204.66	209.23	206.3	203.76	208.91	207.35	206.49	208.55	208.43	204.6	206.5	207.73	209.95	205.38	209.9	208.77	206.12	204.57	212.33	211.97	206.85	208.32	207.88	203.5	207.24	202.74	211.72	208.46	208.13	206.47	214.75	204.01	206.5	205.48	209.82	203.24	206.9	205.63	207.54	206.2	211.04
212.31	214.3	214.31	207.88	212.2	212.5	207.33	216.02	212.87	207.43	219.16	208.82	209.78	211.38	210.3	211.53	212.67	211.28	213.16	211.13	215.62	215.85	210.11	210.28	207.44	213.4	210.22	213.09	212.81	215.86	212.62	213.01	215.02	210.42	209.84	210.45	215.88	210.42	207.43	210.85	213.8	211.23	208.23	208.86	214.58	213.27	213.12	209.2	212.36	214.62
217.32	216.06	211.7	220.69	216.04	216.75	220.02	215.65	210.35	218.05	223.65	215.39	217.47	217.31	216.89	214.14	215.03	216.97	220.67	216.78	217.45	212.84	217.49	217.72	220.34	217.11	219.66	216.55	215.64	219.57	218.38	218.51	217.13	220.37	221.62	217.49	214.43	215.43	218.03	221.39	221.71	218.62	219.95	220.28	216.46	215.36	217.55	222.31	217.89	219.55
212.85	207	209.52	210.97	215.42	212.21	210.36	215.94	206.99	207.03	213.44	209.48	210.53	218.12	215.67	211.12	215.38	211.05	211.06	211.69	219.68	211.26	211.3	214.69	215.85	210.48	214.34	214.14	214.81	214.07	214	215.71	213.13	215.62	210.3	215.36	217.61	210.36	211.8	215.46	213.7	213.49	213.5	215.35	214.28	214.38	212.65	209.77	210.93	211.53
206.24	204.66	207.11	208.44	211.67	208.96	208.29	209.48	201.73	205.5	210.02	208.05	205.52	210.56	208.32	208.53	211.16	208.33	213.25	204.68	207.28	207.77	206.03	212.29	212.07	208.73	206.46	210.26	203.42	210.3	206.2	202.1	201.67	209.78	202.07	205.75	210.57	207.06	202.83	206.04	208.67	207.13	202.74	210.36	211.76	212.51	206.55	209.05	206.87	207.18
208.83	206.2	210.46	212.04	207.59	212.17	207.8	205.1	211.75	207.13	209.14	207.29	206.26	208.01	212.76	208.63	207.63	210.98	208.35	206.79	208.84	213.3	206.5	204.19	208.8	209.77	211.95	207.2	204.83	205.65	206.43	209.39	211.49	207.08	204.19	203	205.91	211.44	205.71	206.9	202.68	209.38	206.98	208.34	210.4	211.67	204.56	206.66	210.27	210.53
206.95	198.54	206.81	195.71	203.95	205.33	205.38	203.67	201.87	201.01	199.94	207.97	204.72	206.79	201.78	202.93	197.51	201.92	202.29	202.72	203	200.22	205.15	201.19	204.89	202.89	203.45	202.25	201.98	204.33	203.74	203.95	205.9	207.4	202.96	205.66	201.42	203.86	202.14	205.3	201.56	207.94	202.64	200.6	203.42	206.8	204.24	201.98	208.83	202.48
207.43	211.54	207.62	209.32	201.29	205.24	212.52	208.78	205.76	213.48	209.67	213.51	208.88	207.39	209.39	208.68	209.85	205.29	210.88	208.78	206.16	207.51	205.75	216	211.86	212.09	206.38	210.95	206.2	207.02	208.64	205.36	212.28	206.51	208.02	208.71	211.42	207.7	208.1	209.47	205.66	207.7	205.67	206.99	209.53	209.64	205.82	208.81	211.52	208.41
206.79	206.76	210.37	207.35	207.09	210.17	207.11	211.45	209.39	205.27	204.64	208.88	207.28	208.33	210.39	205.14	211.23	207.42	211.11	208.13	208.28	207.03	209	207.97	206.89	209.56	207.59	208.06	204.38	207.51	206	209.22	207.24	207.56	213.55	207.04	214.27	209.37	204.84	209.67	214.33	209.13	211.37	207.58	208.42	206.67	204.23	204.95	205.15	206.9
206.8	208.17	210.43	208.98	206.17	207.83	208.46	206.85	203.67	205.33	211.74	204.87	209.26	204.49	208.75	209.5	208.67	211.79	208.22	208.3	210.92	212.81	207.09	205.17	206.42	209.74	200.98	211.67	206.82	206.03	206.98	207.35	208.21	212.2	205.69	209.17	207.46	212.86	208.87	207.18	211.48	212.04	209.45	212.32	205.82	210.61	207.05	211.68	206.29	208.08
208.49	207.6	209.56	210.66	210.51	207.34	212.73	207.65	203.61	207.22	209.07	211.6	209.99	209.59	206.55	209.52	206.41	208.15	210.49	209.98	207.43	208.44	209.16	209.47	208.22	207.79	206.98	210.75	213.27	207.69	210.27	206.31	201.94	204.76	206.21	211.66	204.55	208.38	206.46	213.06	208.24	209.76	210.53	212.43	205.64	208.46	204.92	207.97	209.34	207.85
212.64	209.39	204.86	210.95	207.67	213.18	210.38	209.65	210.93	208.59	208.37	200.82	207.89	208.75	209.44	208.79	206.3	204.56	209.64	207.89	210.31	208.59	206.37	207.3	204.73	207.92	209.58	209.41	209.98	204.66	212.08	208.54	210.86	204.34	212.32	210.12	210.87	212.29	213.01	208.07	205.01	205.61	209.64	206.75	205.34	205.82	201.07	208.9	206.47	210.32
205.21	210.36	206.92	211.88	211.35	207.17	207.9	207.56	210.04	201.89	206.57	206.47	208.69	208.58	207.02	204.35	208.9	206.39	205.39	214.42	206.82	207.31	207.85	207.81	208.57	207.17	206.93	205.87	206.69	210.24	207.26	207.35	206.49	210.04	205.93	211.63	209.98	210.2	203.15	207.72	209.72	209.99	204.81	206.41	211.86	208.2	206.7	208.93	213.36	204.65
205.82	198.73	201.25	205.05	205.34	203.31	201.61	203.04	198.65	206.98	205.07	203.11	203.25	205.02	201.04	201.39	200.79	202.84	201.22	205.61	204.06	200.11	202.79	198.55	201.46	199.64	204.05	206.11	202.06	206.16	201.12	205.06	202.75	198.63	203.38	202.72	200.25	206.37	202.49	203.73	204.04	196.97	199.2	205	199.98	203.85	201.23	204.39	206.09	201.16
205.7	206.46	203.36	204.11	208.54	206.12	208.41	201.02	204.66	202.73	199.69	207.92	206.28	201.48	205.96	203.76	205.31	205.19	207.82	203.94	206.6	204.62	204.93	202.78	204.78	199.69	203.65	199.79	205.91	208.1	202.67	199.8	207.67	200.06	203.55	205.54	204.86	205.84	206.31	201.6	203.99	204.19	204.41	206.4	207.69	204.49	206.96	204.74	205.58	200.61
215.5	212.99	213.45	211.1	212.75	205.53	214.02	212.64	210.97	212.45	211.08	210.24	207.6	218.13	208.2	213.56	213.1	207.92	208.74	212.37	210.51	211.6	210.26	211.63	207.48	212.91	209.7	209.74	210.49	210.94	210.46	215.32	212.64	209.91	207.54	210.61	215.49	212.08	216.17	213.72	209.02	212.68	212.36	210.92	208.04	210.97	210.75	207.64	215.95	209.6
201.06	205.03	200.6	199.54	203.68	201.08	200.72	202.71	204.36	207.66	204.79	201.93	201.08	204.81	202.4	199.14	201.25	202.45	205.27	202.3	204.04	201.23	201.97	203.54	204.27	199.37	203.39	204.72	202.76	206.56	198.9	203.3	200.64	201.86	204.86	202.86	200.62	202.79	205.05	204.52	202.23	203.53	206.65	204.68	203.15	204.02	201	200.6	198.93	203.25
206.42	211.97	207.23	207.15	204.47	207.97	210.22	209.65	211.31	206.76	213.08	205.54	212.64	207.08	209.55	204.88	203.18	211.57	209.98	205.65	208.49	209.64	206.02	204.85	212.33	210.8	208.79	206.55	210.15	204.73	210.66	204.12	209.88	206.33	200.68	198.28	212.25	208.15	208.6	204.42	207.66	208.02	208.62	203.85	206.43	213.22	208.94	207.3	206.36	210.19
210.03	213.23	212.86	216.29	214.06	214.35	211.12	216.56	218.11	212.68	214.33	217.55	207.24	213	213.19	213.01	211.3	215.53	214.32	210.32	212.8	214.3	211.07	214.15	210.27	212.06	213.92	209.96	213.53	211.44	210.15	210.38	215.44	217.13	213.76	212.82	209.01	212.76	214.71	210.13	210.06	211.4	209.64	215.65	208.22	207.61	212.83	212.55	212.51	213.76
200.3	201.64	198.83	200.17	201.18	204.04	204.87	202.42	201.17	203.8	204.25	205.97	202.6	203.17	202.7	204.74	203.72	202.62	205.93	203.36	205.52	204.81	205.93	198.34	198.76	201.03	203.04	200.91	198.92	199.41	201.12	204.32	202.97	203.33	205.48	201.94	202.33	200.52	206.02	202.82	202.02	203.32	205.69	204.34	206.07	203.92	198.35	201.26	201.45	200.31
215.51	213.39	213.18	214.73	218.27	217.07	215.45	217.92	217.14	213.94	216.74	209.63	216.03	218.37	209.98	215.31	218.02	215.71	220.08	213.68	214.09	216.43	218.58	222.02	212.99	219.76	216.07	212.82	213.71	218.02	215.12	213.37	209.71	216.5	213.95	216.33	220.11	220.12	214.73	217.88	213.69	218.61	219.05	213.66	220.42	217.05	219.96	218	214.18	218.47
198.87	196.84	204.45	201.31	201.75	199.93	199.55	200.45	202.42	203.09	194.38	200.55	202.33	201.42	201.64	200.73	202.74	200.69	204.65	199.48	202.38	202.24	204.68	201.53	201.86	201.29	197.8	202.66	204.29	200.22	200.57	200.59	201.01	202.46	199.04	200.04	203.11	198.77	203.2	198.48	201.09	201.32	197.31	202.7	203.75	199.49	199.39	201.95	204.8	202.01
197.29	202.05	199.69	196.66	200.62	199.82	199.37	198.73	201.76	200.26	203.78	192.42	200.75	203.24	200.94	207.75	204.24	195.78	200.14	196.92	200.14	200.39	197.33	202.61	200.65	200.43	200.23	202.65	200.28	199.3	199.51	200.77	203.29	200.25	198.21	198.73	195.45	197.58	199.94	196.4	200.97	198.41	199.02	193.56	201.59	196.36	199.11	197.94	205.76	195.64
206.77	207.91	204.89	208.92	207.86	206.76	207.46	209.07	206.64	204.68	207.44	205.77	210.81	210.12	205.41	210.67	214	207.33	207.99	209.11	206.74	207.99	210.65	208.7	209.63	202.76	206.15	207	209.65	209.06	214.04	206.76	206.57	210.7	212.23	206.97	207.7	205.78	210.52	207.91	211.69	211.79	203.4	210.71	208.11	205.6	208.52	209.17	210.01	204.52
194.98	199.49	197.41	196.53	201.86	196.8	200.32	201.97	197.22	202.88	196.38	196.65	202.41	201.01	199.8	199.54	199.2	197.52	197.01	200.98	193.76	199.09	195.59	202.71	198.88	198.56	200.99	199.09	201.53	199.05	200.92	191.58	204.12	203.35	202.32	200.03	200.7	195.76	194.67	200.67	200.22	198.61	197.85	196.98	200.05	202.24	197.62	193.92	199.71	201.09
209.71	212.1	207.4	207.47	205.9	202.52	208.34	210.35	210.92	205.55	208.76	211.82	202.99	208.82	207.91	208.4	201.62	210.33	207.79	205.23	209.87	209.28	206.24	209.32	202.97	208.04	211.08	206.23	204.09	208.2	204.72	205.71	206.88	206.46	206.7	207.41	207.35	206.75	206.85	207.03	204.04	208.77	203.66	209.05	211.15	205.92	206.9	206.26	206	207.29
206.75	214.28	213.07	214.22	214.05	209.19	214.38	208.32	209.49	209.28	214.18	211.91	213.85	209.78	211.95	214.1	216.18	214.94	211.52	212.64	210.72	211.9	213.28	206.59	208.27	210.01	210.47	212.19	213.35	207.19	208.59	211.77	213.12	214.44	209.12	211.63	217.77	209.25	210.08	211.56	209.38	212.37	212.09	210.02	213.09	211.16	205.68	213.42	212.23	209.81
205.95	201.15	197.75	201.6	203.05	204.94	205.27	200.71	201.11	205.59	200.95	206.89	205.45	201.41	204.47	199.5	199.09	209.52	202.33	203.32	197.35	198.48	201.43	205.55	205.16	201.82	201.48	204.56	204.05	203.78	206.71	201.53	201.18	204.02	206.12	203.19	198.64	205.61	202.91	201.97	204.26	198.19	204.39	203.81	200.76	200.92	203.06	204.52	197.89	207.37
201.57	201.6	199.07	200.05	200.26	200.61	199.66	202.03	201.66	202.12	204.73	199.14	203.78	200.99	203.62	200.77	195.57	201.89	198.1	196.46	197.06	201.8	197.1	203.44	198.06	192.24	205.87	196.19	198.96	197.83	201.67	201.76	199.05	198.2	203.06	198	199.67	199.26	197.76	198.56	201.17	200.07	198.55	197.51	198.11	202.77	199.79	201.1	198.04	197.18
203.54	202.44	200.03	203.09	203.57	200.66	203.53	202.66	201.31	203.17	206.21	203.01	203.74	203.26	204.21	202.25	206.05	201.14	199.58	199.8	204.71	203.52	199.73	196.52	205.52	202.15	202.3	200.65	203.45	204	208.3	201.63	204.02	201.91	203.22	200.26	203.43	203.4	205.2	203.63	205.02	204.38	201.82	203.39	201.19	202.64	201.62	204.35	205.36	207.46
209.7	213.53	211.97	215.49	210	207.88	210.65	215.2	212.36	210.79	205.51	216.96	210.45	214.82	209.46	211.9	214.16	213.87	211.15	211.08	210.29	215.47	212.21	215.88	207.64	208.16	212.87	212.06	212.01	212.2	212.54	211.51	207.97	207.58	208.73	211.33	213.41	213.58	210.1	208.14	211.26	210.16	213.05	207.88	206.53	212.01	217.11	213.05	211.07	205.07
208.7	210.71	212.18	214.35	211.54	211.24	214.38	215.88	212.98	208.13	213.28	214.63	214.88	207.59	215.05	213.24	213.55	211.54	210.75	215.45	211.68	216.38	210.31	211.64	213.88	215.06	213.56	211.35	213.65	212.21	214.13	214.19	214.81	212.57	218.14	209.57	214.29	217.58	214.92	221.61	213.11	212.76	216.63	211.47	209.8	211.56	214.26	214.37	215.77	213.71
202.72	201.19	201.35	202.55	199.09	197.51	198.14	201.11	200.04	199.62	201.25	204.11	204.38	199.02	199.87	201.32	200.46	202.51	202.24	199.55	202.62	197.2	201.6	203.81	202.46	201.68	202.27	197.08	206.4	201.62	200.98	200.46	202.46	199.69	203.42	202.31	201.33	199.9	201.93	201.81	199.38	197.76	198.33	196.89	200.36	201.7	202.15	201.79	197.13	202.07
219.5	220.07	214.75	209.95	218.03	221.12	218.21	214.74	220.51	216.37	217.58	217.58	220.52	215.96	217.01	218.15	211.21	215.51	213.77	217.34	216.4	217.05	217.64	215.21	209.35	216.75	213.58	217	217.58	219.52	215.5	220.09	215.67	215.11	218.55	218.2	221.33	217.91	217.36	215.03	218.73	218.66	215.39	214.52	217.04	218.2	219.17	218.83	219.33	216.47
204.95	203.79	209.27	206.15	201.32	204.53	203.85	210.83	209.98	206.61	211.35	203.59	207.07	206.32	210.46	205.44	205.94	209.63	210.33	203.7	205.91	203.74	200.45	206.22	202.99	204.37	205.38	207.76	209.81	203.8	203.08	205.07	203.84	205.43	206.22	208.72	202.36	208.81	205.95	206.28	202.39	205.06	208.36	210.03	203.6	205.84	210.69	208.16	208.86	207.15
201.89	198.22	203.16	200.09	202.36	197.79	202.05	201.11	199.1	199.1	200.62	197.07	202.1	199.97	197.66	201.07	197.65	203.12	199.11	206.97	203.71	200.93	202.02	199.57	200.67	203.2	203.05	200.92	199.09	200.54	202.1	200.55	194.23	198.17	199.04	199.93	198.24	198.95	200.62	199.21	198.18	197.63	198.98	198.62	203	193.55	201.64	203.87	200.25	200.34
196.09	197.37	196.95	200.3	197.87	199.68	200.61	195.99	202.54	196.29	200.51	193.61	196.9	197.48	195.79	197.87	196.94	191.55	197.36	196.05	196.7	201.94	199.95	197.04	198.09	200.55	194.76	198.77	196.62	200.88	196.19	195.53	199.24	195.5	194.46	196.67	196.22	193.41	191.66	198.46	201.04	195.47	200.65	200.63	199.41	198.59	198.47	197.69	198.68	197.95
207.4	203.4	212.14	213.07	208.15	212.76	209.27	206.66	206.36	214.06	211.22	203.32	209.5	207.21	209.44	206.06	208.78	206.32	213.49	205.97	210.18	215.07	207.89	209.81	210.1	205.8	212.94	212.13	210.8	215.88	205.61	209.02	204.84	207.68	213.27	211.74	213.35	209.3	214.57	211.41	210.6	208.43	212.66	208.47	213.24	206.66	211.12	207.39	209.05	215.65
209.62	206.81	209.06	206.84	212.71	207.09	210.59	207.24	208	209.83	208.78	210.46	211.71	204.56	208.98	210.76	205.62	209.21	209.5	208.06	207.73	209.44	205.24	209.14	211.03	205.45	207.32	213.17	207.44	210.08	210	210.3	203.97	210.66	206.19	206.74	208.23	210.35	208.99	210.46	207.58	207.69	206.31	212.7	206.31	212.44	206.1	208.69	204.56	208.02
216.37	218.42	213.62	216.82	219.34	217.27	216.29	215.6	218.42	213.67	219.11	216.28	212.13	216	219.25	218.91	220.16	218.4	211.96	214.37	216.03	215.78	216.1	219.64	217.51	215.15	217.32	215.23	218.37	217.42	216.21	219.7	214.24	215.75	218.33	216.22	221.91	219.82	212.64	220.17	216.51	217.71	218.33	213.92	215.61	213.54	216.86	219.52	218.41	219.52
202.47	199.95	196.99	203.21	201.32	202.08	203.35	203.79	200.41	202.92	197.34	203.07	198.74	198.79	203.38	202.58	200.13	206.94	203.52	203.59	202.09	197.95	203.15	198.61	203.09	202.84	203.44	204.7	202.37	204.64	205.14	209.97	203.99	198.18	198.23	198.45	201.67	202.84	202.13	208.55	202.99	201.57	201.15	202.52	197.1	199.54	206.38	200.76	199.27	202.05
209.38	204.55	204.76	210.59	208.67	210.35	208.08	206.56	208.55	207.57	201.03	211.94	204.49	207.18	208.7	206.37	209.31	208.64	206.1	206.59	207.56	207.29	206.6	207.12	208.38	210.08	206.21	209.68	206.02	211.16	205.25	207.16	205.58	206.04	204.57	208.69	208.66	208.62	212.99	209.6	203.48	204.96	209.79	205.62	205.79	212.79	208.96	210.67	213.16	207.59
196.29	196.78	196.9	199.11	200.15	201.17	198.99	199.46	196.72	199.1	200.44	200.07	196.52	200.22	199.07	196.66	194.95	198.07	201.34	199.3	196.66	199.74	201.83	196.73	199.87	200.64	198.3	201.06	195.56	198.53	201.54	197.13	199.67	200.42	203.57	203.4	198.65	195.14	202.64	200.39	199.15	204.32	197.82	198.15	198.54	199.33	198.52	197.86	196.05	200.88
205.88	202.63	203.94	204.03	204.39	209.37	209.04	202.62	205.11	207.66	206.09	205.49	203	207.61	206.2	202.42	205.68	205.97	207.88	203.06	207.4	204.52	206.39	207.84	209.22	208	209.92	205.87	207.46	204.63	203.58	209.24	206.38	204.22	206.9	204.91	199.58	208.07	202.06	204.41	201.8	205.09	206.1	205.37	206.32	206.43	203.85	208.41	207.35	205.07
208.52	209.35	209.49	206.37	208.53	211.59	210.19	209.9	205.16	209.72	202.16	212.65	208.37	209.28	208.73	210.31	208.02	209.12	208.67	205.45	210.37	208.41	208.33	207.34	212.33	211.23	212.81	208.33	217.1	209.56	206.18	206.15	205.77	207.03	210.04	207.27	206.35	207.46	206.09	204.67	207.36	207.41	211.51	207.15	207.93	210.12	210.56	206.27	203.52	209.65
209.73	211.31	206.68	208.18	206.04	210.28	204.75	210.76	208.38	205.37	208.48	209.16	211.87	208.15	209.29	213.21	205.12	204.67	210.74	209.56	205.67	210.92	206.02	210.4	208.76	209.41	210.56	208.95	209.68	203.8	207.89	209.85	206.7	206.84	206.88	204.9	204.78	209.71	207.86	206.29	212.18	207.61	206.85	206.77	210.21	212.14	205.83	210.39	210.92	206.97
217.39	210.63	213.93	210.47	214.29	215.47	213.55	211.44	212.48	216.89	213.02	213.4	211.25	213.19	209.63	214.41	215.19	214.82	206.07	214.1	213.4	210.1	213.62	209.86	206.78	209.97	210.8	210.28	212.97	215.15	210.97	212.79	214.88	210.54	214.15	214.09	213.76	211.16	211.54	212.73	209.43	214.66	209.24	211.73	215.09	212.92	211.85	214.74	212.15	214.41
202.42	206.04	206.08	206.53	203.05	203.8	198.43	200.63	202.39	200.72	203.99	205.1	204.15	204.25	206.65	201.8	204.17	205.3	200.67	205.27	202.45	204.87	204.97	203.94	205.49	203.61	206.01	205.72	200.77	204.53	205.72	207.18	207.88	201.32	206.8	205.79	204.94	201.03	204.25	200.42	204.59	207.44	200.99	205.87	201.35	201.94	205.69	209.38	204.85	204.92
207.57	205.93	210.98	208.82	204.93	210.14	207	207.89	213.26	206.92	210.13	206.47	212.93	208.82	210.95	206.91	213.79	212.23	202.18	209.15	208.72	207.91	208.08	209.27	203.45	213.61	211.03	208.42	205.13	202.63	205.76	212.69	208.42	210.8	213.46	212	207.8	206.2	207.47	207.71	209.83	209.02	209.74	211.23	206.59	212.77	206.2	203.45	209.56	212.9
209.01	203.53	209.23	208.39	203.99	209.51	207.16	210.07	209.77	208.97	209.77	208.18	208.33	206.84	202.67	204.81	207.61	206.86	207.3	210.98	209.54	210.35	210.84	210.88	205	211.46	211.65	207.23	207.33	205.93	207.05	207.93	211.54	209.97	206.82	206.42	210.68	211.59	205.97	208.71	207.31	205.86	210.94	211.83	213.51	211.6	204.96	205.59	208.48	209.42
206.3	208.2	204.67	203.55	205.06	202.3	205.14	205.59	205.34	202.85	207.27	203.21	204.67	211.33	199.71	206.17	202.74	205.44	209.74	203.17	204.97	207.48	207.2	207.61	201.35	202.51	203.55	203.2	205.73	205.06	199.49	205.23	204.68	208.3	205.81	204.42	204.24	204.15	208.03	200.95	202.94	205.21	205.46	202.46	203.95	204.98	206.24	205.32	201.71	203.38
210.2	208	206.43	204.19	207.59	216.16	205.44	207.97	206.55	206.76	209.61	211.95	207.56	212.34	209.88	210.12	209.48	208.43	210.86	206.33	208.57	210.38	208	211.62	205.76	207.31	204.41	204.42	211.77	213.71	208.72	208.62	204.76	206.06	209.15	207.54	211.08	210.19	208.54	210.69	207.37	210.58	204.8	206.35	209.48	209.2	207.02	208.73	209.7	205.02
215.22	218.77	215.7	222.04	221.9	216.77	221.85	213.83	216.34	220.33	220.15	219.33	215.81	219.58	214.13	216.95	217.23	220.66	219.85	214.44	216.92	219.15	219	218.1	213.62	216.03	218.66	215.62	213.68	213.83	215.25	217.71	213.64	219.95	218.16	218.24	217.14	216.81	217.67	214	217.23	220.54	217.74	222.44	211.37	212.11	218.89	220.49	217.77	216.54
205.46	202.55	205.06	203.64	205.34	209.18	202.83	204.14	202.46	198.65	200.52	206.64	203.18	201.13	203.2	204.89	201.96	206.68	209.14	202.59	201.3	203.69	202.04	204.75	205.18	203.96	204.61	201.67	207.85	207.2	204.7	201.35	205.45	205.43	202.15	203.8	202.4	204.31	204.4	205.93	199.12	201.69	200.05	204.73	207.08	203.91	200.8	201.3	200.97	202.21
208.92	210.31	208.72	206.79	207.13	205.29	213.06	212.39	208.32	210.43	205.17	208.27	202.98	203.91	212.15	212.33	206.92	208.71	210.5	206.53	208.23	210.38	205.35	208.7	208.88	209.11	208.97	212.34	213.73	210.3	210.64	205.97	207.28	209.36	210.11	211.95	208.71	210.88	211.33	211.59	207.96	209.81	206.5	207.33	208.13	209.94	211.34	213.89	207.48	209.38
204.66	210.27	211.95	211.44	212.39	207.8	207.58	210.6	208.72	207.42	201.32	209.87	209.1	204.14	207.77	208.18	210.52	211.81	208.86	208.79	210.34	209.25	207.45	208.06	208.02	207.65	208.89	206.29	210.77	207.06	208.31	213.34	211.48	203.11	205.23	206.18	207.66	210.76	207.2	208.52	206.81	207.88	210.25	206.19	209.69	211.07	203.71	209.44	204.09	203.16
209.61	204.06	207.95	213.29	206.74	205.06	205.98	207.02	204.46	204.83	210.23	209.16	205.19	204.84	205.97	205.65	210.39	209.41	206.94	203.54	212.14	213.6	205.96	212.59	208.39	206.32	204.61	204.14	202.16	207.53	209.18	209.51	203.36	205.05	201.1	206.89	209.69	208.8	208.71	208.79	202.87	207.54	209.52	210.33	206.08	209.6	209.17	207.21	204.36	204.97
206.75	205.49	200.14	206.88	206.33	202.63	201.28	208.96	205.2	206.1	207.57	205.81	204.89	206.34	208.06	208.14	206.42	204.23	205.94	206.09	209.15	208.47	207.06	202.21	209.32	208.84	206.87	204.73	206.67	207.66	205.26	207.33	207.27	208.13	203.55	203.99	206.41	207.49	201.3	204.12	203.89	209.83	203.73	206.82	204.65	208.19	209.89	208.42	204.39	208.38
214.74	207.91	214.63	209.82	207.97	209.14	207.33	213.85	212.77	211.58	212.41	212.29	214.67	211.14	209.87	214.02	212.58	210.36	214.19	214.27	211.81	211.04	212.45	210.15	217.08	213.8	205.79	216.08	213.76	209.89	210.37	214.65	214.13	208.65	210.68	210.65	208.22	211.14	213.37	211.44	209.36	212.48	211.6	206.82	208.85	209.96	210.1	211.44	210.64	214.24
203.17	202.4	202.42	202.9	202.09	204.84	205.96	206.77	200.93	202.52	201.28	210.03	207.38	206.65	206.96	200.5	207.74	206.76	199.15	202.93	202.79	203.37	205.24	206.1	202.92	203.59	204.21	203.09	202.11	204.16	198.07	204.2	202.19	203.29	202.46	207.7	201.31	199.6	206.22	202.99	204.6	204.83	202.25	203.43	207.97	204.79	204.3	198.26	203.16	202.08
206.5	209.04	212.36	209.18	210.56	212.92	206.11	205	210.41	209	209.74	211.79	208.84	207.05	207.77	211.85	208.18	215	214.02	204.34	208.49	210.43	206.96	206.78	206.77	204.75	207.42	211.26	208.34	207.11	209.32	211.65	214.14	209.6	206.71	205.09	211.36	205.72	211.25	208.89	211.57	211.84	210.82	207.56	205.49	204.31	207.06	210.78	206.97	209.47
208.76	207	208.97	205.74	207.78	211.45	209.91	211.93	208.52	208.67	203.11	207.52	213.53	208.97	206.89	211.26	207.79	209.33	209.52	208.46	207.71	205.26	208.3	204.35	211.4	209.63	208.98	207.14	203.52	209.37	206.01	211.34	206.4	212.49	207.3	209.29	205.18	207.75	205.95	208.57	207.02	213.34	210.05	209.58	203.6	209.27	207.89	209.75	208.51	204.56
210.18	206.39	211.92	211.52	208.3	209.7	211.69	211.79	206.8	210.06	209.96	210.74	206.47	202.33	207.25	209.41	210.27	206.93	209.8	210.32	207.44	214.34	211.52	204.68	207.02	214.31	211.57	208.91	205.95	205.3	207.04	205.21	209.14	209.08	211.81	206.38	209.8	211.04	210.8	209.41	208.1	207.93	209.13	207.68	211.02	209.02	212.75	210.49	208.24	210.41
200.64	200.77	204.02	198.88	196.55	199.39	200.54	198.11	199.85	196.36	196.78	199.74	198.72	200.27	201.39	201.4	200.5	195.68	199.37	200.99	197.67	200.71	195.75	202.51	202.07	197.25	198.28	197.8	200.96	201.72	198.43	193.7	199.6	198.28	201.18	200.39	193.65	200.07	198.66	203.32	203.89	201.32	202.45	193.98	200.17	199.33	199.37	197.71	204.24	199.18
205.35	208.91	209.61	209.85	209.81	209.37	205.98	209.9	209.93	211.53	206.79	208.96	211.82	206.55	206.14	208.72	208.02	203.77	203.7	209.74	207.13	209.73	205.13	203.83	211.59	202.65	205.04	211.22	208.34	208.48	209.46	210.95	207.32	211.75	212.1	205.82	212.82	205.61	211.96	202.66	207.35	212.29	208.22	207.7	210.93	205.05	213.25	208.24	208.37	210.73
216.57	220.19	217.27	213.51	217.82	216.75	218.65	215.59	216.81	216.25	214.16	213.58	222.28	213.24	218.71	220.82	220.03	214.85	211.27	216.13	216.07	214.1	218.33	215.1	212.92	220.14	215.43	211.14	216.46	218.68	216.49	218.02	221.99	218.51	215.57	216.99	219.36	217.33	220.52	219.89	215.57	221.16	216.99	216.26	215.32	216.1	218.29	216.58	223.07	223.61
214.29	210.6	211.89	210.13	209.96	210.73	211.53	215.48	213.38	207.35	210.29	210.54	214.6	210.99	208.71	213.79	213.88	209.15	211.6	214.63	211.3	215.52	208.81	209.7	209.23	213.28	209.76	211.99	204.52	213.55	210.65	213.49	213.76	210.48	216.95	212.07	210.39	211.17	208.48	212.15	210.33	213.17	209.1	209.36	215.35	210.77	214.9	211.41	213.62	213.14
207.15	203.94	204.41	205.07	201.68	207.39	207.36	206.49	205.77	205.32	206.79	200.71	205.81	204.26	206.94	212.74	210.71	205.28	205.77	204.43	206.33	203.73	205.37	205.54	204.38	207.72	204.97	208.87	208.26	209.22	208.03	206.39	209.51	211.79	207.08	205.41	203.36	204.33	204.56	206.29	209.42	207.95	205.96	207.93	204.03	206.88	209.21	208.75	202.57	205.38
206.31	208.74	204.82	204.54	207.52	201.58	199.89	207.57	205.63	209.8	204.93	201.33	208.56	204.42	207.33	207.56	200.76	203.84	208.32	203.77	205.71	203.78	203.27	204.85	205.62	202.93	205.41	207.18	208.91	203.92	201.31	204.55	201.85	203.36	204.42	210.76	207.54	199.83	204.83	203.22	205.18	208.11	201.26	201.57	202.29	203.73	205.63	200.93	203.53	207.05
216.15	218.32	221.44	217.18	216.08	218.34	219.85	219.67	216.78	220.26	219.94	218.18	216.72	217.12	217.38	215.55	217.03	217.39	220.78	216.57	222.96	222.73	221.24	217.08	221.25	220.77	217.79	216.85	219.85	219.94	217.38	217.95	219.85	221.1	218.22	217.29	220.73	219.44	217.18	222.74	213.87	220.3	212.64	221.69	218.39	219.69	212.85	215.55	219.72	218.01
213.79	209.1	211.62	215.32	214.53	214.13	213.2	210.21	215.12	209.97	210.97	209.36	218.88	206.4	212.08	213.67	211.19	210.75	209.6	208.09	213.72	214.03	211.84	212.95	210.27	211.52	213.64	214.36	213.44	213.17	215.7	210.43	215.01	214.47	212.97	211.16	211.79	214.9	207.58	211.98	214.29	203.54	210.72	210.75	208.43	214.96	212.94	215.36	212.96	211.1
212.6	213.46	212.76	209.86	213.29	212.84	206.83	212.55	212.04	209.45	211.16	209.05	212.57	216.11	214.1	213.06	212.7	211.78	215.25	209.2	210.68	205.46	209.96	212.56	209.67	213.52	215.04	212.24	213.21	213.92	214.2	213.22	212.84	210.36	209.58	211.7	216.17	214.85	210.06	210.72	210.88	214.57	211.93	210.45	215.49	209.49	212.56	208.11	211.13	209.37
211.42	211.46	216.05	215.39	207.88	215.22	214.12	214.93	210.25	210.28	215.83	210.84	211.77	208.94	208.25	212.5	210.18	211.91	211.72	211.48	207.67	211.64	208.38	214.35	210.62	211.47	211.56	212.74	213.69	213.13	211.24	210.88	211.4	210.23	210.11	209.44	213.41	207.75	214.72	212.93	214.45	209.58	212.97	214.48	213.65	210.73	213.69	212.6	213.87	214.95
212.59	209.28	206.77	207.55	211.74	212.14	208.69	208.43	210.69	209.23	209.52	209.01	208.47	207.11	208.05	209.76	208.13	211.55	202.79	207.48	207.88	205.48	211.94	209.84	209.75	215.38	211.28	212.71	210.51	213.44	206.98	208.98	211.43	208.3	208.41	206.02	209.69	205.3	211.98	203.12	208.98	212.22	207.73	206.67	209.27	208.73	206.29	205.86	212.98	209.39
198.84	206.14	204.19	200.23	205.62	205.31	207.97	208.55	206.92	203.12	205.56	205.58	207.01	206.03	207.87	207.19	200.93	206.88	203.82	200.31	198.87	205.92	201.6	203.89	204.16	204.68	204.44	202.53	205.18	204.67	203.05	207.03	204.44	205.66	202.14	198.49	204.56	205.03	202.53	205	204.43	207.68	203.25	202.65	200.1	205.18	203.84	203.93	205.44	201.89
213.65	213.63	207.16	209.86	208.29	207.73	210.93	215.02	212.95	211.92	212.11	211.38	212.09	209.97	213.31	207.72	206.41	208.53	211.76	209.75	210.59	211.79	212.34	208.05	213.58	213.9	206.35	211.26	213.44	213.42	213.62	208.56	209.7	212.13	213.56	216.01	214.81	211.92	211.47	212.26	218.06	214.9	213.66	208.2	211.72	210.76	207.65	211.01	208.14	212.72
207.69	210.75	209.57	214.89	211.61	208.78	207.42	207.22	211.9	208.72	207.9	209.24	210.42	209.69	213.06	213.49	212.08	213.66	206.86	214.72	212.35	206.4	209.03	214.37	214.41	211.6	213.73	212.11	213.97	211.14	213.31	211.65	212.65	208.07	211.89	214.32	210.36	208.9	211.4	210.43	211.95	210.01	206.56	211.49	213.98	212.65	209.95	217.15	206.96	213.24
216.6	217.41	217.56	218.23	220.7	216.58	217.8	215.31	217.38	217.59	218.5	216.79	213.93	216.39	215.04	218.57	213.65	218.19	213.21	218.17	217.25	216.15	216.94	217.01	211.55	216.21	217.41	217.51	222.11	217.54	215.79	216.18	212.64	218.42	212.79	221.09	219.97	216.53	221.51	215.74	219.11	214.33	212.05	214.37	217.51	215.81	215.83	216.9	217.75	214.55
203.87	204.32	205.07	204.22	205.92	200.95	203.88	202.84	205.73	204.57	203.25	204.74	200.5	202.42	207.47	206.06	202.42	202.19	205.31	206.16	206.18	204.63	209	206.49	206.05	200.83	199.62	209.64	209.64	207.25	201.99	205.04	202.05	202.73	204.19	207.97	203.72	205.96	206.44	203.96	203.15	205.72	204.19	204.38	204.99	206.92	200.84	203.32	204.78	208.32
206.37	205.22	204.94	205.53	205.21	205.91	209.21	207.55	208.9	207.46	202.36	209.59	202.07	209.42	207.3	208.2	210.94	207.61	205.54	211.63	207.86	208.37	209.1	212.99	213.43	206.15	202	207.56	205.95	206.45	204.34	209.72	201.66	209.42	204.85	208.58	204.37	202.84	209.06	208.44	207.86	211	206.55	205.39	206.72	208.71	208.52	209.22	210.08	204.6
214.79	210.42	208.5	211.02	211.61	214.67	213.51	211.04	209.05	210.57	211.65	208.47	206.97	212.68	209.18	210.35	212.7	219.13	211.92	210.82	213.14	212.21	207.67	208.03	213.66	214.06	214.02	215.15	209.32	216.24	213.23	212.82	213.91	214.86	211.04	211.14	212.59	213.21	215.65	214.75	212.96	210.95	211.37	210.12	210.67	211.27	212.27	211.55	214.93	212.67
200.66	200.55	195.99	199.73	202.53	198.59	199.08	206.53	198.31	204.91	198.57	201.32	201.9	204.58	205.31	198.64	203.08	195.19	198.02	201.58	201.02	198.17	196.85	198.32	195.66	202.89	195	202.85	199.33	197.88	201.48	194.78	199.88	200.88	200.86	200.23	201.23	202.2	200.14	200.08	201.09	200.81	202.01	198.43	198.12	201.82	199.18	203.47	202.07	203.43
215.17	220.07	218.78	214.62	217.64	215.34	216.93	215.52	217.54	215.15	214.35	219.86	221.88	217.99	217.38	215.54	216.47	217.61	219.1	217.96	221.42	218.75	218.16	216.18	214.98	219.03	211	212.48	217.18	215.55	214.54	217.19	215.92	218.07	217.28	213.11	219.99	217.03	218.62	215.28	218.63	216.04	218.41	215.88	217.39	217.87	216.3	215.12	217.99	218
211.27	207.35	209.9	212.76	209.41	210.3	207.87	211.26	212.33	208.84	214.47	206.66	211.96	202.83	215.12	211.55	208.01	208.2	214.38	211.24	212.39	210.78	209.3	213.08	216.47	212.77	210.93	208.78	211.96	212.93	211.99	209.62	212.2	211.07	209.85	215.73	208.22	208.88	215.34	211.83	211.3	213.36	209.38	209.76	212.19	214.26	213.01	207.02	215.28	210.46
203.93	210.05	206.69	210.22	207.97	208.29	205.52	207.9	208.07	209.42	207.19	213.03	208.27	208.13	209.33	210.03	211.45	210.14	209.8	211.03	209.52	207.64	210.19	209.95	210.18	207.25	210.59	207.87	208.83	208.02	204.91	209.79	206.7	208.79	212.7	208.46	205.84	209.28	211.58	207.1	207.95	207.17	212.57	205.35	205.07	207.12	211.25	208.64	211.13	209.62
204.34	206.5	205.64	208.69	207.39	206.99	207.76	212.2	206.62	212.49	209.96	205.09	206.44	209.57	211.39	203.84	208.87	208.95	209.41	207.57	206.57	209.38	208.22	208.06	203.53	205.15	207.71	210.35	205.7	208.58	211.2	210.36	206.86	208.55	206.82	206.46	211.56	209.63	207.28	210.12	206.9	208.69	207.12	208.67	210.94	208.59	205.82	209.9	208.95	209.27
209.41	212.55	212.51	209.87	207.46	212.2	210.93	210.8	209.45	212.55	208.56	209.22	205.91	204.46	210.14	209.73	209.99	206.16	210.1	205.76	211.86	211.44	209.59	208.4	207.8	205.72	210.19	211.22	205.74	211.67	210.17	211.03	207.67	206.79	211.41	206.01	210.72	206.9	204.67	207.66	208.73	209.51	206.79	208.62	209.26	207.47	209.29	206.32	209.3	210.73
207.7	205.55	203.19	204.87	205.74	210.11	207	210.09	206.69	205.52	207.62	202.45	208.92	210.68	206.39	204.59	203.47	202.08	204.26	206.04	205.21	208.92	207.42	209.29	209.96	205.47	208.69	209.14	209.09	207.49	204.28	205.15	202.4	201.87	209.96	211.11	208.87	204.93	206.15	207.91	211.45	205.68	207.52	203.72	207.36	210.07	206.37	205.55	206.87	206.94
208.65	207.33	207.9	210.76	204.99	209.39	208.2	210.69	208.19	210.77	207.2	208.86	200.21	211.13	209.24	209.89	205.53	206.97	209.34	202.93	206.34	209.86	204.84	213.26	206.26	206.32	210.48	203.92	201.84	206.1	206.84	204.46	201.93	206.13	207.63	210.97	207.47	206.19	203.87	205.92	209.58	208.8	211.53	209.49	207.71	207.22	211.94	207.65	205.98	204.49
201.57	204.36	206.95	202.33	199.31	208.55	202.34	203.65	203.51	205.02	204.01	201.44	205.16	206.56	203.78	205.24	206.6	205.81	204.12	205.53	202.19	200.95	203.98	201.34	209.51	204.05	203.78	205.29	204.24	206.89	200.04	203.95	202.51	204.12	203.76	202.46	202.25	202.46	205.72	201.49	198.49	203.27	206.95	201.12	202.45	202.5	200.79	205.24	199.93	203.39
202.32	199.32	199.76	197.78	201.02	197.7	198.66	196.93	200.87	199.1	199.65	193.61	200.16	190.82	196.92	201.91	202.97	199.72	196.88	198.74	199.63	195.06	202.1	200.6	198.99	199.15	195.44	200.55	196.42	196.31	203.42	198.1	198.72	194.32	199.64	198.23	195.58	200.95	200.64	199.61	200.43	195.1	199.4	196.54	201.5	198.46	194.85	200.96	200.22	198.57
218.55	217.41	217.2	215.26	219.57	214.17	216.01	216.39	214.65	218.57	210.67	220.06	212.86	220.35	217.12	217.51	218.03	213.71	217.72	213.55	217.79	218.18	215.12	216.07	217.14	216.07	214.65	223.68	218.46	220.2	222.89	216.12	218.8	217.78	217.99	217.65	220.04	219.99	217.02	217.17	217.29	218.71	218.26	219.57	216.27	214.93	218.71	217.06	219.26	218.19
202.67	197.37	199.7	196.55	194.65	198.29	201.66	197.57	198.82	199.85	195.49	195.94	198.75	202.59	200.54	195.84	194.37	201.88	194.77	198.62	197.06	198.16	202.76	200.83	201.07	199.77	204.1	203.45	199.31	198.03	198.02	196.76	195.32	200.34	198.46	198.2	199.01	197.74	200.31	203.1	197.49	199.8	200.68	198.54	200.14	197.2	202.72	200.07	203.83	200.63
205.78	207.83	212.51	205.69	205.8	207.02	211.32	210.44	211.93	209.38	209.82	205.56	210.8	210.6	205.29	206.2	213.88	208.23	206.03	209.57	203.73	204.15	209.9	207.35	210.17	207	202.96	210.15	206.28	211.29	203.64	207.56	208.65	209.41	204.4	204.9	206.1	203.77	210.18	206.52	207.83	211.42	207.09	207.43	206.37	204.98	210.15	208.23	203.03	207.6
201.22	203.29	204.88	200.76	210.41	201.56	207.41	205.74	200.71	200.87	202.42	204.88	200.93	204.6	208.07	199.96	204.89	203.41	200.27	201.37	199.98	203.95	207.03	206.04	202.45	204.64	201.85	202	208.31	200.83	202.79	202.88	206.89	204.15	204.22	203.59	204.74	202.49	205.63	204.95	198.89	202.75	204.71	203.78	203.18	206.2	205.35	203.13	199.72	203.12
211.91	209.02	206.71	208.99	203.18	204.88	207.72	204.99	204.13	209.52	204.92	208.3	206.66	207.71	209.8	211.84	209.7	206.97	205.5	205.24	212.47	213.49	211.01	209.49	209.16	209.28	205.32	207.49	210.58	205.95	208.24	207.09	213.15	212.06	205.92	209.74	204.97	210.15	208.11	208.86	209.85	203.45	211.41	206.88	208.42	208.99	209.05	205.9	208.74	213.15
203.4	205.45	200.3	203.72	206.41	205.16	203.41	201.52	203.63	203.41	204.21	202.33	201.41	201.32	199.98	200.14	202.28	205.26	201.45	202.7	204.32	199.88	200.15	202.04	202.26	202.87	205.25	202.25	203.91	204.24	200.57	203.16	201.55	200.72	201.68	204.07	203.2	202.78	201.05	205.03	201.87	199.03	202.58	202.6	202.54	199.81	201.43	205.45	207.37	206.5
214.74	213.5	212.09	208.85	212.61	213.68	209.24	211.69	207.93	213.39	217.41	211.51	217.82	213.51	213.3	209.29	212.92	211.82	214.85	211.63	216.3	212.75	210.33	213.08	209.23	211.39	211.87	217.77	210.9	212.13	211.69	215.67	211.74	214.19	213.32	212.7	213.74	212.04	213.56	209.85	206.88	214.5	210.55	213.61	212.78	217.59	216.34	210.54	209.56	213.9
212.06	209.68	209.9	208.43	210.02	211.87	213.8	206.11	210.08	212.06	208.21	207.89	212.67	215.22	211.54	210.29	204.07	206.77	211.69	210.91	212.45	211.77	204.06	209.33	210.77	205.5	207.83	212.32	210.21	208.61	203.29	206.96	210.53	211.44	206.44	207.01	207.37	209.53	208.12	210.08	213.03	216.39	213.52	210.3	207.62	210.56	207.72	210.06	212.34	209.93
203.29	206.9	205.29	200.25	197.14	203.99	202.37	201.85	202.59	202.74	205.69	198.37	203.28	203.2	197.52	204.03	202.77	204.48	205.36	203.65	199.46	200.03	201.05	203.6	200.15	203.53	204.38	201.53	201.61	206.13	199.97	199.96	200.02	203.96	202.54	202.9	201.55	203.47	199.52	199.35	201.56	201.64	205.49	204.82	200.06	201.09	199.26	204.2	202.41	200.15
206.61	204.99	204.98	207.29	209.08	204.99	206.24	204.79	206.01	201.05	208.52	209.52	206.33	208.99	200.5	208.64	208.48	205.2	210.29	205.65	205.07	206.14	207.37	201.97	204.09	206.25	208.74	205.77	204.79	204.48	203.57	205.65	205.12	201.25	204.8	208.45	208.26	206.7	206.29	208.87	209.51	209.09	209.34	205.94	206.39	207.59	207.31	204.82	206.91	206.75
199.3	202.03	205.64	202.51	200.29	204.24	206.84	202.11	206.9	204.3	203.3	203.72	208.96	204.96	202.35	205.47	204.53	205.16	204.44	203.21	203.77	204.3	205.66	206.51	201.25	204.63	203.88	202.77	204.65	203.68	205.2	200.06	205.22	205.09	206.04	203.52	204.99	203.04	205.83	202.41	201.91	204.55	201.96	203.39	205.16	204.64	203.62	202	200.93	203.06
214.09	219.92	217.37	221.16	218.37	210.94	220.59	217.09	217.47	215.14	216.78	218.46	215.59	219.99	219.88	214.32	218.01	216.78	217.69	221.45	215.23	216.46	215.58	214.51	218.05	227.29	221.19	218.64	214.29	216.19	218.82	216.09	212.72	220.14	215.15	216.49	211.24	216.59	214.21	216.28	219.52	220.27	219.62	214.67	221.21	215.81	213.29	220.4	213.36	216.62
212.1	214.05	210.26	210.49	209.25	213.64	214.33	214.92	211.96	209.23	210.7	209.09	212.6	215.17	208.67	215.03	217.12	211.97	209.48	210.7	213.15	212.28	211.55	209.76	214.43	208.96	212.78	212.15	212.22	209.38	215.16	211.81	212.3	211.51	216.8	211.04	209.03	210.44	208.76	212.95	206.08	209.68	218.59	211.74	208.89	209.44	214.6	208.74	210.06	212.65
203.68	211.08	203.03	205.8	205.25	205.3	205.7	200.58	209.34	202.4	206.44	207.5	209.54	208.63	202.12	202.17	204.17	208.56	205.56	210.15	205.23	208.77	200.03	203.19	208.87	201.45	206.68	204.93	207.06	207.97	204.3	201.96	205.21	206.17	200.32	204.47	202.51	202.24	212.23	202.37	208.98	206.64	207.36	206.03	205.98	205.96	205.32	201.94	203.75	200.73
209.5	209.76	207.46	208.75	205.33	209.98	205.99	210.08	213.35	205.68	208.17	206.37	211.49	211.87	209.63	207.41	206.11	204.36	207.94	213.83	211.28	208.26	206.38	207.68	211.12	205.27	208.42	209.72	210.66	209.63	209.98	208.8	211.71	210.16	205.65	207.97	205.2	208.93	209.15	209.84	206.15	208.65	206.95	205.05	210.22	208.31	201.13	209.51	208.22	205.8
202.25	204.29	197.56	198	199.85	202.7	197.96	199.44	204.54	201.53	195	202.82	201.53	199.48	198.71	203.62	194.67	200.7	201.64	201.56	198.78	201.15	201.57	201.43	204.44	198.12	205.21	196.55	202.15	198.33	204.92	199.91	200.96	199.33	198.72	199.5	202.02	200.56	200.54	196.81	204.27	202.38	196.01	197.92	201.21	195.03	197.44	197.72	207.35	200.64
204.14	204.09	198.93	199.94	196.96	201.98	197.94	200.64	206.21	200.71	205.66	194.72	204.94	200.41	199.08	200.59	203.91	200.58	200.05	205.24	197.22	202.52	203.04	207.1	199.44	197.59	199.4	201.71	197.84	200.86	202.14	198.76	204.12	201.86	197.74	198.71	200.69	197.96	198.46	198.3	197.28	199.96	200.07	200.01	200.21	200.9	200.06	203.3	199.09	199.34
216.58	213.14	210.59	212.01	218.38	217.71	213.55	217.01	216.89	209.89	214.89	214.08	214.58	210.24	210.05	210.31	210.56	215.15	210.86	210.38	214.8	215.73	207.77	212.7	209.13	214.72	212.04	211.73	206.52	214.87	213	211.23	212.88	214.97	211.64	210.65	213.98	213.69	210.56	211.69	212.04	218.62	213.34	210.9	215.43	212.29	208.26	213.76	211.09	214.64
205.7	205.1	209.95	202.45	209.19	204.48	203.21	204.65	206.63	200.82	207.33	208.81	209.85	204.71	200.97	208.07	204.7	204.63	206.21	207.45	204.05	201.95	206.35	206.37	200.12	202.34	204.4	208.68	206.91	208.06	207.84	203.52	205.91	200.43	205.98	204.08	207.07	206.61	207.74	205.77	205.08	203.13	207.58	205.1	202.51	208.99	206.42	203.94	207.75	206.55
209.48	211.05	213.6	214.01	210.69	209.92	212.82	214.45	211.43	210.49	210.01	214.78	213.37	210.9	214.91	218.72	205.64	212.36	208.66	215.06	213.9	214.09	210.83	209.52	211.09	208.36	214.36	209.41	205.12	211.71	212.8	214.05	211.51	211.33	208.79	212.01	214.67	213.96	209.15	210.58	212.09	215.03	214.19	209.86	215.55	211.82	212.85	212.84	220.87	212.32
205.67	206.09	210.53	206.33	211.32	206.93	210.08	207.96	211.44	207.97	205.88	207.5	208.89	209.77	212.01	208.07	208.66	207.09	206.1	208.69	201.51	211.22	206.47	210.76	209.79	212.45	208.75	204.44	214.43	212.19	206.67	209.92	205.3	205.39	209.15	207.13	212.18	210.54	212.45	210.5	206.29	209.4	207.17	207.3	210.17	208.38	209.28	207.29	209.5	208.31
210.86	207.99	211.91	207.83	210.26	212.01	210.36	204.15	205.38	211.63	206.82	206.22	208.73	214.13	211.53	206.47	207.75	207.69	204.8	204.31	208.3	205.28	205.55	207.28	211.84	213.02	204.7	208.88	207.05	211.3	209.86	209.37	211.48	212.3	210.71	207.44	211.97	211.66	212.75	211.75	203.08	210.82	205.77	208.78	208.59	206.67	209.01	208.16	209.73	209.67
203.86	207.41	205.41	208.03	209.2	206.55	204.74	211.57	207.2	205.78	206.58	203.79	204.01	206.52	206.52	206.37	203.09	206.99	205.5	208.22	201.25	204.67	202.14	207.23	205.72	204.7	204.57	205.17	207.49	202.05	205.63	204.48	202.57	204.91	206.01	208.96	207.35	207.14	209.92	205.83	209.58	205.51	202.18	210.29	204.2	207.77	207.8	201.25	207.77	204.27
201.77	202.19	200.84	199.58	199.25	207.59	203.49	204.95	200.84	206.51	205.04	203.9	202.95	204.84	204.39	203.23	202.82	203.36	198.13	204.03	203.36	199.28	202.6	198.57	203.9	204.15	205.23	204.81	201.06	203.24	202.84	201.09	208.03	202.28	202.91	205.68	204.64	205.51	204.31	204.83	202.96	205.07	204.39	200.34	200.9	203.22	203.49	204.11	207.31	199.13
206.41	203.84	202.18	202.63	204.65	200.52	208.19	208.55	203.68	203.31	201.64	201.29	203.13	206.89	204.97	203.85	203.75	202.97	202.85	203.71	207.3	201.82	208.24	206.05	205.35	208	204.94	203.66	203.15	205.69	200.34	206.46	203.34	206.1	201.21	202.01	210.21	206.85	203.28	208.54	201.2	204.86	204.41	200.92	202.45	209.77	206.87	202.15	203.36	202.43
211.41	211	212.99	208.76	212.14	207.59	213.17	206.61	203.69	208.89	211.46	208.83	206.83	212.62	208.79	206.29	212.12	212.04	204.69	207.96	208.86	214.39	207.45	206.03	207.39	204.64	207.85	212.51	206.01	207.48	211.4	207.89	203.69	210.08	209.38	207.15	205.75	209.54	208.48	205.52	209.87	209.06	211.17	210.53	211.57	205.37	208.77	208.29	214.29	211.19
212.17	208.62	207.97	210.62	212.12	213.05	212.69	205.85	212.94	214.48	211.54	209.56	215.08	210.43	210.99	208.68	209.63	207.16	209.59	204.15	212.82	213.24	208.64	212.37	212.93	206.94	205.87	206.53	213.56	210.5	207.79	210.05	212.71	206.88	211.16	208.74	214.35	210.95	210.13	205.02	208.77	208.28	206.26	205.79	209.72	210.53	211.61	212.67	210.05	209.26
204.81	203.84	202.86	204.08	204.74	206.1	203.56	200.57	200.85	209.36	204.09	202.45	203.27	206.38	203.35	202.12	199.23	203.41	199.41	200.34	201.35	200.47	200.73	202.58	202.32	205.27	202.37	202.89	201	202.73	199.56	205.92	202.04	200.11	205.98	205.04	206.59	201.99	199.2	202.13	203.89	205.93	201.52	206.97	204.13	203.25	207.01	204.86	199.71	207.23
205.86	211.07	208.73	209.8	209.57	208.96	206.46	207.84	210.96	205.72	209.39	208.77	206.75	205.45	208.85	206.75	207.43	203.67	207.94	212.01	208.63	206.71	204.84	208.51	212.33	214.51	207.15	208.54	207.02	205.72	205.4	206.97	205.23	208.16	207.57	205.24	208.94	208.99	209.18	206.19	205.7	206.3	211.28	206.34	206.91	207.47	211.29	207.31	206.54	209.13
212.2	212.46	206.67	211.45	206.3	206.61	210.66	208.84	209.11	208.26	211.59	208.93	209.9	207.87	204.57	210.79	209.4	206.44	209.25	207.86	202.57	206.79	208.51	205.83	207.44	205.35	201.31	212.64	209.44	207.65	206.8	211.95	209.83	202.46	206.93	206.76	209.68	206.29	210.44	206.74	210.54	210	214.55	213.64	209.45	212.42	207.25	210.39	207.98	201.26
205.75	209.05	210.58	212.12	207.34	209.41	207.12	207.65	212.41	207.93	211.54	207.18	208.82	204.54	204.38	210.1	207.91	210.6	210.7	207.04	202.3	203.61	204.38	208.19	208.95	207.39	208.11	209.46	204.84	206.12	204.13	205.47	208.04	210.75	209.08	209.29	211.95	208.06	205.46	202.69	207.87	209.66	211.64	207.94	211.16	212.1	207.75	207.66	209.55	201.48
214.27	212.71	212.17	215.09	209.51	213.4	213.29	211.22	211.18	212.62	212.1	209.6	209.86	213.73	210.05	212.2	207.87	209.11	209.36	212.18	209.4	213.6	210.05	216.3	210.86	210.45	208.8	212.48	211	212.84	210.17	214.4	209.39	214.01	211.63	211.69	215.38	214.56	210.22	210.86	213.65	213.38	210.31	214.61	210.22	209.36	211.57	209.73	210.59	214.94
218.29	218.95	217.96	216.41	216.89	216.09	217.08	214.01	216.63	215.24	214.21	217.08	219.81	216.41	217.19	216.89	216.75	218.29	218.78	220.01	217.59	217.91	214.01	218.95	216.85	217.71	216.11	215.54	212.43	214.35	214.13	210.91	217.12	215.89	216.15	218.31	219.34	212.14	212.05	219.87	214.51	217.98	215.58	216.5	214.9	220.21	219.68	220.78	214.65	216.44
208.66	208.97	213.32	207.08	207.21	207.63	206.52	202.44	208.05	207.67	208.79	212.05	214.84	206.42	209.34	207.45	205.21	207.74	209.99	209.3	206.02	207.1	211.02	210.45	210.57	202.16	208.41	204.84	205.58	209.63	204.93	210.49	205.96	209.23	208.99	211.8	201.58	208.11	209.82	208.64	209.4	209.71	212.37	205.33	208.51	202.03	205.18	202.88	211.68	214.53
206.45	205.77	208.44	204.24	202.91	209.06	202.41	205.3	209.3	207.24	200.2	202.57	203.43	208.77	200.67	209.26	205.56	207.1	209.27	205.05	206.45	210.19	202.41	206.64	202.54	208.98	210.05	209.35	209.17	209.69	207.46	207.48	209	205.94	209.64	206.64	205.36	213.45	207.74	202.69	209.32	209.25	202.73	207.5	207.83	209.03	209.05	205.59	201.85	207.88
209.93	215.58	210.55	204.88	211.2	212.53	211.95	211.03	213.67	209.93	211.1	213.9	214.63	211.08	213.87	209.83	215	216.81	212.32	212.71	211.52	208	207.69	212.4	212.77	208.55	212.88	209.13	209.51	212.98	210.45	209.66	215.28	206.38	208.46	208.84	213.12	210.54	211.91	213.81	212.42	209.16	212.7	210.32	210.51	214.87	208.79	212.42	207.87	215.67
211.3	208.06	211.36	209.71	212.8	212.06	207.22	215.88	213.64	207.22	209.71	208.77	206.64	210.06	208.03	218.32	212.89	208.4	210.17	211.93	205.99	213.38	212.96	216.53	210.47	213.25	208.07	211.34	214.06	212.19	210.55	211.54	210.11	204.13	212.9	209.93	208.19	208.49	212.15	206	212.01	213.11	211.29	212.38	211.45	215.81	210.67	210.94	214.11	207.58
214.76	210.65	215.56	209.79	212.71	213.18	211.62	209.63	211.29	208.83	210.62	212.47	209.62	211.7	210.23	208.97	210.35	209.01	211.37	212.59	211.15	210.64	210.48	211.7	215.25	211.06	212.81	210.58	217.21	207.54	210.51	210.7	209.75	211.08	213.33	212.69	209.37	211.77	213.13	211.58	214.33	215.89	210.73	210.27	211.56	211.21	214.5	209.66	216.16	214.8
205.93	211.3	210.54	212.28	205.07	205.18	211.02	204.75	209.47	207.03	207.12	210.24	204.2	207.84	208.56	209.45	207.77	212.53	209.27	204.32	207.31	204.42	205.64	205.3	207.35	208.6	206.39	203.36	207.28	207.22	203.67	207.93	205.78	211.58	207.16	206.65	208.2	208.84	205.66	211.53	205.47	209.27	206.46	210.75	206.33	204.39	207.09	208.58	206.76	211.09
203.18	206.24	210.1	204.51	208.59	210.76	208.15	202.89	205.31	208.68	205.44	208.15	209.4	209.85	205.88	206.03	206.12	208.91	205.21	211.79	205.18	208.44	205.43	207.24	204.48	207.97	210.27	206.72	207.79	206.67	205.49	211.47	210.5	213.18	207.68	209.27	208.05	207.05	205.93	209.89	204.24	207.5	205.09	206.33	207.85	206.77	205.77	203.79	205.49	205.81
219.52	217.85	219.54	217.43	215.73	218.64	221.93	216.96	217.33	218.85	220.09	216.31	215.18	216.62	217.03	216.15	222.4	220.22	217.74	218.58	214.94	213.68	220.35	220.54	215.98	217.33	215.47	222.1	222.58	218.96	219.19	215.13	217.6	222.61	217.71	215.8	220.19	215.29	217.48	219.99	213.85	218.69	217.9	216.7	215.43	216.27	219.45	221.44	218.73	220.61
209.61	208.7	212.75	214.19	213.84	212.03	209.57	208.74	213.86	214.47	210.25	205.99	212.9	212.08	213.7	207.11	214.14	210.56	211.01	211.94	212.67	215.85	210.55	214.99	209	208.2	214.49	209.67	209.06	206.45	211.17	209.42	211.84	211.16	210.33	212.97	211.29	209.62	218.23	211.68	203.87	212.88	212.82	211.27	212.49	212.62	210.46	212.11	211.55	208.43
208.7	207.61	212.07	208.94	205.19	207.02	209.53	204.76	210.31	208.25	205.1	205.96	208.05	212.47	209.39	207.43	209.18	205.67	206.86	202.4	209.8	208.36	209.41	205.16	207.86	210.48	205.58	209.71	207	209.71	214.31	210.51	210.09	210.76	212.46	207.47	211.31	208.99	205.96	209.42	204.6	209.21	205.63	210.28	212.36	208.27	210.31	208.41	210.1	205.2
205.15	209.27	212.89	214.4	211.11	209.52	210.18	207.51	213.82	210.86	209.5	209.31	209.38	211.68	210.04	215.45	210.5	205.93	209.39	211.05	205.54	211.93	212.05	210.07	209.11	210.67	209.88	207.05	205.88	209.33	209.28	208.19	214.58	205.74	208.73	210.99	208.89	211.7	203.13	210.31	208.53	209.76	210.37	205.4	211.02	207.7	210.62	205.2	209.82	208.56
193.19	191.95	197.67	192.38	194.02	193.88	193.43	197.99	193.78	194.84	192.66	196.54	192.48	192.95	194.58	194.77	189.06	192.43	198.61	194.32	192.39	190.07	190.64	199.38	199.15	193.62	192.43	192.48	194.23	190.31	194.19	193.61	196.52	192.74	193	196.84	195.64	192.59	194.36	192.65	194.54	193.45	189.69	192.43	195.87	192.95	189.4	193.76	195.21	193.07
209.09	209.8	207.56	206.45	207.38	205.29	209.88	207.85	206.87	208.18	204.08	209.69	209.69	209.21	203.95	208.01	203.42	208.14	211.89	210.64	206.71	212.17	204.72	210.09	209.5	211.67	210.66	206.43	205.77	210.86	211.81	204.34	205	210.87	208.32	208.12	209	208.37	207.82	204.7	213.55	205.75	209.69	209.84	209.81	210.93	211.88	214.23	208.06	207.96
211.63	208.84	209.4	209.11	213.23	215.38	210.25	212.44	211.47	213.18	212.05	213.09	206.96	209.64	211.94	212.72	210.19	215.69	210.01	209.41	211.05	208.87	210.28	214.01	208.95	209.2	218.23	214.14	214.64	217.59	209.82	214.18	211.73	210.64	214.41	210.51	211.94	212.69	216.85	209.53	211.05	214.37	208.88	209.69	211.56	213.37	209.47	209.78	212.04	213.15
201.16	200.59	194.5	198.26	201.8	199.48	198.79	198.2	198.01	197.09	200.71	199.14	199.57	199.44	200.77	203.78	201.5	195.94	200.23	201.37	196.99	202	200.61	202.51	199.76	204	204.11	198.73	201.65	199.29	202.95	199.61	204.09	199.33	200.06	198.67	203.43	203.19	198.79	196.85	202.44	200.88	199.23	195.94	208.16	194.34	199.01	202.68	200.48	197.64
202.35	203.68	209.45	202.1	201.82	203.01	200.8	208.71	205.67	205.03	204.63	201.79	200.21	203.14	207.82	200.16	205.94	209.37	204.65	203.05	207.07	206.53	206.14	203.04	203.92	204.89	210.34	202.71	209.49	201.91	201.84	206.64	205.02	202.2	202.08	205.53	206.39	204.26	200.73	201.05	203.54	205.83	204.97	210.9	204.34	207.52	206.63	202.52	200.65	205.02
213.87	214.47	211.18	210.69	213.81	211.91	213.63	213.09	209.37	216.6	212	211.41	214.87	213.72	210.37	215.85	211.55	209.55	211.69	214.72	209.05	205.91	212.9	212.53	211.05	211.6	209.03	216.83	216.4	210.44	213.4	216.36	218.31	207.92	213.54	207.99	213.98	215.75	208.61	208.43	214.69	217.15	209.26	217.59	215.34	215.78	210.01	214.83	214.71	210.21
212.74	214.83	211.19	212.56	208.17	212.98	211.02	213.29	208.75	211.36	212.14	213.07	211.07	215.87	206.48	210.15	212.01	205.67	210.24	213.71	211.94	209.7	208.47	206.02	210.91	209.83	215.53	211.76	209.54	204.48	209.68	213.03	210.92	213.68	214.35	214.65	215.45	209.81	212.45	213.85	211.34	211.2	209.83	207.83	213	215.62	216.54	208.42	208.51	214.33
213.31	214.34	211.38	214.83	211.97	213.19	212.93	211.96	210.93	215.57	214.58	215.5	212.8	216.72	213.65	217.43	211.9	216.05	215.46	213.08	214.96	212.22	213.42	209.94	217.83	218.42	210.56	209.3	209.82	212.82	211.23	212.19	211	210.53	211.04	213.49	212.77	211.05	211.85	213.65	213.74	215.55	213.15	210.56	216.2	214.11	208.22	210.29	213.07	210.52
219.84	217.97	217.1	215.88	215.32	220.4	217.08	216.2	216.84	218.78	219.35	216.08	213.21	216.17	215.49	216.27	214.13	218.91	221.06	217.17	218.75	218.26	216.09	217.53	214.94	214.09	219.57	217.32	217.28	219.31	214.83	212.09	217.06	215.17	218.13	218.32	216.62	216.07	215.07	220.84	216.8	216.65	216.66	219.38	217.52	218.54	215.06	215.37	213.2	218.11
205.18	204.55	202.71	206.97	204.64	208.03	208.16	208.68	205.37	205.31	207.53	207.14	209.9	207.76	207.85	208.17	210.98	207.37	207.16	210.75	204.88	208.02	207.92	207.11	211.98	209.51	207.03	209.48	210.73	214.73	208.74	205.19	206.72	208.45	209.41	211.37	205.8	211.5	208.97	206.89	206.55	209.64	209.59	207.66	207.91	207.01	207.06	205.23	212.04	204.79
210.12	208.79	208.19	206	207.71	210.82	213.13	210.63	211.76	207.55	208.55	206.75	209.37	204.98	209.22	205.95	208.67	210.99	214.29	212.71	208.03	211.42	207.94	212.41	209.62	212.88	211.06	208.5	206.82	212.03	207.65	209.1	209.61	211.92	204.17	207.87	211.45	210.38	207.99	207.92	205.83	202.74	204.5	208.34	207.57	211.39	211.3	208.64	206.08	207.49
210.94	209.4	212.57	204.83	206.25	206.59	206.24	210.59	206.17	214.73	209.64	210.08	207.46	209.02	206.51	214.59	211.03	210.24	208.8	209.75	208.27	207.36	207.61	204.03	211.03	210.14	209.07	215.64	204.31	207.13	203.09	210.54	207.42	212.36	207.74	209.31	211.02	207.47	208.87	209.71	210.36	210.78	207.46	205.13	206.71	211.56	209.27	210.38	210.96	214.05
206.04	210.18	208.73	206.11	210.6	209.82	205.63	213.47	209.39	210.39	203.85	207.87	207.4	202.67	207.62	205.15	209.38	209.62	207.58	207.17	204.51	208.49	205.74	206.84	207.56	205.86	211.45	208.51	208.4	207.07	204.62	205.38	207.21	207.9	204.51	206.69	204.87	208.59	207.14	209.03	207.66	207.76	214.11	207.02	204.74	209.57	208.49	209.28	211.61	207.69
209.56	206.17	208.76	202.4	203	206.24	208.63	207.39	209.3	213.72	212.58	204.65	207.51	211.08	205.98	212.95	212.59	209.11	212.37	212.19	210.36	209.54	207.87	208.14	206.95	205.07	204.11	206.31	206.42	210.64	206.2	208.53	206.51	207.33	209.16	211.48	208.86	206.72	210.81	210.87	209.58	209.79	208.12	212.58	210.06	210.05	210.32	209.23	205.23	205.33
199.5	197.44	196.57	194.58	197.44	196.45	200.06	196.73	201.64	198.36	197.84	198.62	196.99	199.06	199.23	198.55	198.64	196.03	195.52	196.46	198.81	205.26	200.93	199.51	199.75	199.49	195.95	201.5	199.33	198.1	197.35	193.79	198.7	202.27	196.67	197.38	198.28	197.52	195.54	197.77	198.4	199.81	196.8	199.12	196.67	196.42	200.48	200.18	196.4	199.53
214.21	207.04	212.52	208.33	205.35	209.16	207.71	211.44	209.78	207.04	216.1	213.38	210.26	211.82	206.21	211.03	210.37	211.71	212.55	210.58	202.04	209.61	211.1	209.34	208.86	209.06	208.26	210.31	210.27	209.62	208.27	208.44	211.29	200.41	207.81	201.49	209.75	209.48	209.06	209.38	209.61	206.65	206.28	207.97	205.76	208.02	207.57	212.03	210.63	210.99
195.15	202.09	197.05	202.29	205.91	202.69	203.66	203.46	196.44	204.77	201.42	200.8	200.42	200.76	205.89	198.35	198.43	206.37	200.87	202.49	204.51	200.82	204.81	202.61	202.29	202.44	203.02	202.28	200.88	197.64	197.72	200.62	200.58	198.45	206.07	200.82	203.78	203.65	200.63	200.43	201.72	202.1	201.7	205.63	205.94	198.07	208.7	199.61	203.56	200.09
211.68	213.21	208.92	210.4	211.81	212.89	209.34	217.18	217.73	216	212.12	212.53	212.78	206.19	209.22	209.73	211.39	211.42	215.14	213.67	211.38	209.97	209.32	212.13	207.66	211	211.16	212.28	208.99	210.88	214.25	214.44	208.44	210.35	211.74	211.81	206.61	211.79	210.51	211.69	210.25	214.05	208.82	217.64	212.79	207.44	210.68	210.64	210.17	209.43
199.54	199.47	202.53	201.62	205.78	201.95	206.73	203.97	203.19	200.21	205.19	201.5	199.39	199.54	202.25	204.41	205.65	204.87	203.11	203	204.56	202.08	206.06	197.73	205.13	206.55	201.87	197.31	199.45	205.86	200.39	205.66	206.44	198.62	208.43	200.32	201.06	202.18	202.66	206.53	204.78	204.67	200.77	202.7	204.87	206.86	200.61	201.21	207.88	202.26
196.63	202.16	202.04	195.24	197.09	198.84	201	197.72	197.86	197.53	201.79	200.73	202.59	199.85	200.48	200.48	198.6	198.44	199.04	198	200.69	203.3	200.11	200.71	202.43	199.34	196.78	198.57	200.59	201.97	198.11	198.93	198.38	200.55	199.1	200.14	200.91	200.6	199.28	197.06	202.28	203.22	198.64	197.29	200.17	196.76	199.34	198.31	195.64	201.12
206.84	208.91	210.37	209.1	210	212.88	211.01	207.64	208.92	209.53	215.27	206.76	214.91	212.32	209.68	210.33	209.5	210.39	210.08	204.25	208.82	211.48	208.61	207.85	213.98	205.15	207.58	208.44	208.27	209.33	209.19	209.23	206.29	210.3	209.11	209.81	211.5	208.35	211.11	208.04	209.3	211.81	209.71	210.24	210	209.85	208.05	206.01	212.67	212.05
202.06	205.39	208.58	202.68	203.19	201.89	203.62	208.64	201.71	203.21	206.24	209.62	207.07	209.43	207.7	202.94	204.71	202.94	200.02	203.88	205.42	203.51	206.89	207.46	203.04	202.44	208.72	207.12	207.87	201.26	202.79	202.35	205.65	205.75	205.16	204.99	204.14	202.52	202.4	204.69	200.42	201.41	202.47	203.72	208.31	205.25	203.24	205.58	207.48	199.95
200.08	203.31	208.94	198.31	200.78	207.3	207.12	206.45	204.8	200.03	197.29	207.19	205.77	204.89	207.54	204.48	204.36	204.08	202.51	203.67	201.6	207.24	204.43	202.24	205.43	203.34	201.9	205.6	198.18	202.99	204.22	205.43	206.35	201.57	202.76	207.23	205.67	203.63	203.31	206.47	203.33	200.34	200.53	199.84	202.88	205.61	202.46	206.77	202.56	205.2
207.92	210.71	208.96	211.24	210.68	214.93	214.04	212.69	210.41	211.39	216.54	213.56	210.72	209.72	209.05	214.32	210.76	218.61	207.95	209.77	213.1	215.26	206.25	213.54	211.2	216.27	207.84	214.54	208.17	213.87	209.66	214.44	216.6	211.05	212.47	210.68	210.65	212.78	213.97	218.31	214.72	213.42	219.39	213.8	211.46	214.88	211.53	211.41	211.02	217.56
200.44	193.76	196.85	196.04	195.87	198.03	200.03	197.18	197.22	199.34	199.4	195.99	195.26	195.15	198.93	199.09	198.93	198.53	202.22	192.71	199.79	197.22	196.64	202.39	195.96	194.52	197.56	200.88	199.28	198.88	195.68	195.01	193.16	202.81	197.28	199.25	202.87	200.77	199.31	192.06	196.9	196.48	198.47	200.63	197.19	198.7	198.07	199.72	200.62	196.12
208.66	203.59	202.45	197.61	204.73	201.13	204.01	203.58	201.47	201.44	206.01	205.01	200.72	205.05	201.17	202.78	204.52	203.79	201.96	203.48	204.59	203.77	204.06	198.09	205.02	207.02	199.25	200.87	201.16	206.88	205.43	206.08	207.5	202.92	205.41	201.16	205.06	204.1	202.52	199.62	200.76	200.99	203.09	199.34	202.64	203.8	201.6	199.22	200.31	205.61
198.87	195.4	197.84	197.45	199.73	202.9	198.79	196.83	195.94	197.7	198.04	197.68	199.65	194.21	195.82	198.65	201.93	197.63	199.37	195.65	201.19	199.29	199.11	199.46	197.4	199.37	199.3	198.13	196.29	199.18	199.05	203.86	200.54	195.36	198.51	197.62	197.32	201.2	197.52	198.24	195.88	194.05	196.99	195.22	195.01	198.18	193.99	197.79	197.84	195.93
211.22	216.1	213.83	211.58	215.19	205.59	209.13	210.33	212.44	211.85	211.34	208.92	214.78	210.6	211.67	213.2	209.84	212.44	211.11	212.43	205.73	212.9	212.75	208.99	210.91	209.37	211.36	215.6	210.2	216.09	210.78	212.79	216	209.14	210.31	209.19	214.03	210.56	213.92	209.67	211.48	213.03	207.29	214.96	210.24	213.65	211.26	205.43	209.45	209.61
204.11	210.21	206.54	208.36	208.36	205.03	206.69	206.29	201.34	211.24	208.54	200.82	205.36	203.73	206.91	206.14	203.62	210.76	207.28	209.14	205.96	200.97	208.62	205.62	207.24	201.89	206.82	204.53	204.34	206.5	205.29	207.46	202.03	203.72	205.33	203.07	206.49	207.09	204.5	204.66	205.33	206.48	201.29	200.85	206.28	202.95	201.78	208.74	203.88	209.07
207.68	208.25	209.36	208.09	210.33	209.04	208.67	210.53	215.45	208.71	208.3	208.46	208.49	206.31	208.05	208.12	207.28	208.11	206.27	207.36	208.75	203.92	204.24	210.21	212.71	210.56	206.25	210.74	210.42	211.8	211.68	208.15	209.49	208.26	210.84	206.86	208.35	208.67	208.39	208.02	207.74	207.07	212.64	208.04	209.09	204.97	209.78	213.44	210.33	211.66
202.26	199.6	200.14	198.78	199.54	205.95	204.86	204.29	206.25	201.35	203.16	203.83	205.23	208.87	200.94	203.2	203.02	203.01	203.39	201.44	204.97	209.51	204.54	201.59	200.85	201.85	203.72	203.2	203.78	203.64	203.71	202.2	205.25	201.35	198.62	207.16	203.19	203.86	204.59	196.76	204.92	203.49	204.08	208.01	202.89	204.48	206.33	200.68	211.15	205.14
203.84	209.2	206.73	205.19	208.5	204.05	207.17	200.49	211.93	208.79	206.93	207.3	205.33	207.29	213.07	204.23	205.69	203.59	204.97	207.77	211.59	202.91	210.69	208.21	211.35	208.61	205.15	206.32	205.68	206.72	208.42	209.1	209.23	205.36	206.58	206.51	209.03	208.89	208.81	209.2	206.05	206.79	205.7	205.75	209.66	211.27	210.91	208.58	208.34	208.94
204.45	206.05	208.73	208.24	207.96	208.76	206.63	203.16	208.63	208.48	205.4	210.53	215.56	211.41	210.55	207.18	207.57	210.54	213.93	209.1	210.25	212.25	206.25	207.02	207.15	211.01	207.28	211.21	206.9	204.78	206.34	214.51	210.48	210.51	207.88	207.97	208.2	212.95	213.99	207.78	208.7	211.45	213.14	209.02	206.46	212.75	209.69	206.48	209.76	207.57
207.94	212.47	215.05	213.71	212.46	212.25	204.47	209.04	211.38	206.74	206.45	212.38	209.31	210.21	213.87	209.93	209.68	209.65	212.68	214.14	211.8	211.88	209.14	212.89	214.29	206.41	211.66	206.93	209.03	207.37	210.45	208.51	209.74	210.69	208.74	205.41	210.5	212.26	207.5	207.55	211.33	209.1	209.15	213.58	208.45	207.19	209.59	207.75	208.32	207.25
201.36	203.94	200.88	202.58	202.12	199.49	203.77	196	201.9	200.51	199.31	202.69	200.4	204.04	208.16	199.7	199.03	199.92	194.84	198.4	201.42	198.71	197.67	201.62	199.36	203.56	199.93	201.01	198.73	195.95	201.75	201.36	203.39	198.5	199.04	199.45	197.81	203.56	195.66	196.74	200.13	199.35	201.56	204.82	197.96	204.97	199.86	199.83	202.78	199.7
209.62	210.15	209.67	208.33	208.96	214.44	204.86	214.45	210.04	215.48	208.6	207.8	210.49	207.97	206.81	206.73	207.87	208.05	208.64	209.75	209.43	208.47	206.95	210.02	205.76	211.34	209.13	209.06	211.95	214.49	208.98	211.71	207.67	212.46	205.82	208.16	209.68	208.34	212.39	213.82	208.29	206.85	209.73	211.28	211	208.19	213.56	207.53	210.65	209.72
207	207.34	210.01	209.65	208.78	207.44	211.17	205.44	208.46	206.1	203.98	209.49	206.3	210.92	203.03	212.09	210	207.59	204.86	207.35	211.19	210.59	212.28	211.5	203.01	212.07	207.97	206.4	207.06	206.65	209.29	204.35	210.95	209.24	206.06	205.13	205.56	207.02	206.38	206.17	206.25	206.84	210.96	205.64	211.03	208.46	208.25	209.82	206.78	208.5
209.04	213.82	213.55	221.26	216.58	213.65	217.25	213.61	217.64	214.66	214.75	215.65	216.23	215.2	212.54	213.7	214.34	213.74	208.55	212.23	214.81	214.85	210.12	213.31	214.91	213.73	218.61	210.4	206.72	212.97	218.01	212.75	210.62	210.18	208.61	212.96	210.43	217.52	215.04	216.08	212.17	216.98	215.05	212.86	212.33	215.33	211.92	214.39	213.05	218.8
212.7	212.95	209.76	216.7	217.32	211.36	211.51	212.25	208.71	215.74	215.18	209.45	212.33	213.03	217.65	214.99	216.81	212.29	213.44	215.83	211.4	212.71	212.65	212.28	209.66	211.27	210	213.16	213.12	215.44	211.03	211.84	212.37	212.91	212.28	211.86	207.53	209.64	214.12	210.28	211.2	212.04	211.44	213.67	212.46	210.46	208.27	212.74	212.78	213.99
204.79	204.55	208.96	210.56	205.66	206.23	205.19	209.78	202.74	210.96	206.24	214.06	207.75	207.73	207.75	208.49	209.34	205.73	204	205.61	205.4	208.22	207.15	210.48	211.5	210.04	204.47	214.3	211.66	212.46	206.43	208.13	205.28	209.02	211.35	210.73	207.25	205.41	206.55	204.34	208.09	211.06	206.48	212.14	210.07	215.27	212.48	209.63	206.81	207.88
203.8	200.98	198.85	196.77	196.98	201.5	204.01	198.5	199.62	199.41	201.47	197	195.71	198.02	200.79	197.55	195.97	201.04	194.48	197.26	198.16	200.19	198.08	203.15	200.92	192.9	204.35	203.32	199.83	198.31	198.77	197.65	201.77	197.87	197.77	196.97	200.28	202.95	200.39	201.5	199.6	201.15	200.19	197.62	199.45	201.01	198.99	202.44	196.98	201.02
206.46	205.23	210.45	211.58	212.79	202.64	206.19	205.04	204.69	205.14	207.86	207.8	205.44	208.74	208.5	210.56	208.92	208.01	207.28	209.39	209.48	207.09	204.25	209.64	211.24	204.57	204.73	208.86	209.34	208.29	209.61	207.8	207.94	206.72	208.05	207.79	211.25	203.37	209.78	208.22	207.33	207.52	207.95	205.26	211.64	206.22	211.14	208.44	203.81	210.07
197.08	199.65	199.7	198.49	202.6	199.67	201.33	199.9	202.75	199.47	197.51	199.9	203.01	203.66	203.33	201.36	205.07	200.81	199.75	198.68	197.56	198.59	198.28	199.23	201.07	201.73	202.71	204.06	200.24	201.53	201.15	197.61	196.09	197.6	198.2	203.05	203.24	199.67	200.85	197.39	203.34	201.29	203.94	201.09	199.36	200.98	199.45	199.27	199.88	199.12
205.8	206.81	207.75	207.43	211.01	204.33	204.61	207.65	202.59	208.93	203.84	208.66	207.66	205.06	203.13	205.09	209.4	204.62	204.84	204.62	204.35	204.27	204.17	209.25	212.99	202.13	202	211.99	211.82	209.77	206.46	209.38	209.65	206.41	207.19	206.21	207.41	204.32	213.56	206.86	210.44	205.59	207.9	206.01	207.8	208.45	204.85	207.19	205.21	205.6
199.3	199.89	204.16	197.13	201.33	205.48	200.57	199.55	193.7	204.54	198.64	201.97	203.51	202.6	197.99	197.36	199.41	202.79	200.98	201.22	201.7	203.22	199.33	200.69	203.93	202.5	204.07	197.77	198.23	196.33	199.88	201.9	194.67	202.14	201.5	200.09	205.29	203	198.85	199.07	195.26	197.03	199.73	203.01	197.55	200.83	200.69	201.71	200.76	200.93
212.95	212.79	213.07	207.99	212.19	217.25	208.86	209.88	210.39	209.61	207.88	212.99	209.58	208.57	206.24	207.09	214.85	210.65	214.42	211.34	209.95	218.61	213.45	211.04	210.91	214.54	215.69	217.52	213.55	219.1	208.79	214.14	216.29	214.89	214.79	211.1	207.83	207.65	215.21	215.72	213.31	209.37	212.5	213.27	218.15	208.25	210.69	211.83	216.98	212.49
203.4	206.95	198.59	206.8	202.3	209.14	204.96	203.06	204.13	207.28	202.63	207.06	204.57	205.65	200.97	203.98	209.94	209.4	202.41	207.49	209.35	207.13	205.13	210.98	210.23	206.53	207.1	211.72	207.25	202.37	208.38	203.36	208.18	207.91	204.78	207.76	207.88	208.96	206.82	206.47	206.74	199.48	206.99	205.89	207.2	199.65	208.3	200.92	205.14	207.85
212.32	210.08	212.75	209.22	214.73	212.09	218.07	207.37	210.29	211.12	211.74	216.61	210.75	215.22	215.77	215.54	212.28	213.26	210.75	214.93	211.67	209.24	209.94	212.8	205.99	210.38	211.28	216.87	214.38	211.96	216.48	211.13	214.47	212.52	212.51	212.45	210.35	210.11	211.79	213.98	209.31	206.83	213.49	212.67	212.17	215.93	205.26	212.85	210.29	215.32
191.23	196.86	196.43	198.68	199.98	200.79	198.85	199.65	200.27	198.29	202.25	198.46	196.38	196.56	198.09	201.35	202.11	196.89	198.91	200.26	199.86	199.32	197.26	197.88	197.1	199.03	198.71	197.74	194.27	196.1	197.29	194.51	197.09	200.29	199.73	200.5	201.88	204.4	197.1	200.01	201.75	204.7	198.08	197.87	201.28	198.27	195.7	197.09	198.72	199.59
209.91	208.07	209.31	206.01	208.65	203.05	208.69	208.32	204.98	212.91	209.24	202.84	205.95	207.78	207.3	206.87	212.2	209.42	203.28	208.54	207.94	208.67	211.14	211.69	212.35	208.02	208.9	208.62	208.69	208.84	210.06	206.96	205.58	206.93	210.99	213.2	205.62	207.25	211.7	207.41	214.39	209.93	208.15	204.73	211.26	206.78	209.15	211.39	207.79	210.35
212.96	217.59	212.76	210.76	217.89	210.54	217.05	210.7	210.21	211.15	216.42	211.65	211.4	214.04	209.73	215.4	208.49	213.02	212.42	213.07	215.5	217.54	210.78	212.31	214.87	210.5	212.2	212.53	211.71	211.92	213.03	212.25	213.91	208.72	213.53	213.62	214.72	212.19	211.09	212.8	209.76	209.35	212.51	213.75	210.21	209.83	212.24	211.35	209.89	215
202.96	200.9	202.28	200.45	201.34	199.82	198.92	200.63	201.73	201.16	199.41	201.41	195.32	201	202.54	203.03	201.9	200.16	198.57	201.52	196.13	198.88	200.86	198.55	201.1	199.77	197.36	202.07	199.88	195.18	202.93	198	203.35	200.32	201.67	199.18	197.16	200.9	195.82	200.84	198.22	204.8	201.4	197.52	200.76	198.06	205.61	202.44	195.96	198.08
199.99	199.19	197.93	197.56	196.31	199.49	195.38	199.53	200.58	201.8	196.48	196.04	196.05	200.57	198.3	199.89	199	195.53	198.59	199.79	200.11	199.22	199.3	199.69	200.95	198.6	199.59	200.9	201.88	202.82	201.03	197.65	200.72	199.46	199.68	197.43	200.43	201.13	196.63	199.15	203.03	198.86	200.74	200.4	199.36	199.34	201.35	194.69	197.84	203.69
196.68	199.37	197.94	196.98	195.41	193.98	196.53	199.35	199.34	192.34	192.85	192.5	196.11	194.35	198.56	194.51	196.93	200.05	195.86	192.07	190.35	196.15	194.95	190.42	191.63	192.82	194.06	196.43	194.68	193.28	195.83	192.33	192.19	198.22	200.01	193.72	190.86	195.22	191.43	197.27	199.27	198.84	194.21	193.49	196.54	200.54	197.97	193.34	193.73	197.56
216.93	217.88	216.99	216.91	217	219.83	217.46	222.76	216.54	212.74	220.18	220.45	216.58	222.52	215.14	220.2	217	214.76	214.3	215.04	216.7	216.84	211.53	219.89	216.62	212.66	222.75	219.73	220.68	214.43	214.66	214.27	214.51	221.21	217.38	215.29	217.96	219.26	213.91	217.65	213.37	215.28	214.5	219.53	215.08	215.64	216.78	215.74	213.65	213
214.36	212.01	214.52	209.17	212.04	211.49	210.05	212.1	211.52	217.03	219.32	209.83	218.19	215.41	214.92	213.64	210.48	214.03	214.12	210.87	211.42	215.42	210.95	214.94	212.35	210.39	207.43	213	211.22	211.8	216.83	215.6	212.98	213.79	211.3	213.72	210.21	212.08	209.66	214.86	212.88	213.4	213.38	213.62	209.6	210.86	210.62	217.52	217.61	207.61
201.85	202.67	208.3	204	204.38	210.01	204	203.92	203.65	201.23	204.94	203.22	206.28	202.3	203.62	204.44	209.6	205.73	207.84	201.91	206.74	207.77	204.37	207.54	201.86	208.01	204.01	206.05	206.92	210.42	200.38	204.8	209.66	204.57	200.71	200.83	200.76	209.03	205.38	204.39	203.54	202.86	197.43	204.02	205.71	203.66	199.01	205.23	203.82	206.12
214.54	220.93	216.03	220.32	218.23	220.28	216.83	220.08	218.66	216.17	211.56	219.11	214.49	217.44	215.64	218.3	215.62	219.99	220.54	212.21	213.72	218.7	216.44	214.55	221.42	219.36	218.74	220.62	215.82	216.35	216.64	212.83	213.32	216.44	216.99	212.61	215.49	216.76	218.6	213.19	217.7	219.59	221.25	217.73	217.3	215.58	217.62	215.12	219.14	222.82
204.09	204.49	208.29	210.56	208.36	214.1	209.85	208.72	208.42	207.23	212.25	213.58	209.37	208.15	211.86	207.21	210.52	212.69	208.34	207.21	209.38	208.97	208.24	209.43	209.8	211.43	204.07	206.13	212.74	210.63	212.94	211.52	209.77	208.15	208.32	212.07	207.53	210.73	213	209.63	215.35	212.41	208.85	211.07	208.37	211.2	210.91	209.64	207.35	208.65
211.41	204.17	210.02	210.4	208.54	205.56	207.26	208.21	210.74	208.25	206.97	215.96	206.49	209.26	210.69	206.72	208.86	208.3	206.69	206.74	205.11	207.43	207.56	210.91	209.71	205.88	209.2	207.96	208.8	206.08	209.38	206.89	204.99	207.52	210.85	208.17	201.7	206.96	205.96	209.39	207.77	210.22	208.22	211.27	208.16	210.11	210.1	209.14	205.5	206.95
219.61	216.62	216.46	214.7	220.85	217.11	216.13	217.94	217.39	219.51	215.25	224.62	216.74	217.73	214.9	215.92	219.47	219.7	215.76	218.2	217.91	218.7	215.74	217.74	215.12	214.56	215.15	217.44	221.45	216.61	215.29	217.75	220.57	216.39	219.51	218.16	218.83	214.53	217.04	215.62	216.92	216	217.78	221.09	219.16	213.89	219.21	219.42	218.7	217.05
211.39	207.79	205.58	210.64	207.4	208.85	209.34	211.76	210.53	211.34	214	207.16	209.36	211.93	209.92	209.97	212.35	211.3	207.41	209.11	204.1	205.14	210.83	205.43	206.31	213.27	203.16	206.28	211.34	204.74	207.67	208.8	209.19	203.78	204.44	207.64	210.59	208.01	207.22	210.12	209.45	209.62	211.41	206.02	210.55	206.14	206.2	206.67	207.98	208.11
216.09	216.03	216.21	215.57	213.75	214.57	217.62	217.73	213.12	215.52	220.13	218.14	217.59	214.97	218.91	216.3	212.63	215.39	221.47	220.59	215.04	212.3	217.29	215.31	215.75	218.27	218.67	217.23	215.01	216.3	213.99	219.23	216.14	219.16	216.18	215.8	217.81	216.34	217.19	218.31	218.59	222.63	218.44	216.31	213.7	219.53	218.85	211.91	213.05	220.73
210.23	205.56	209.11	210.86	210.71	211.25	211.38	214.92	211.83	204.58	207.84	209.42	206.17	206.03	207.64	211.16	205.84	211.39	212.09	208.63	209.88	210.38	203.74	214.53	211.89	208.85	208.3	212.41	210.02	210.47	207.98	207.92	214.06	209.67	212.91	205.18	209.21	206.94	211.19	208.24	211.25	210.84	209.15	209.52	207.21	207.65	209.88	211.88	209.38	208.8
212.12	211.04	208.96	210.14	204.39	205.63	206.85	211.67	207.03	209.36	211.43	212.98	209.63	206.79	205.78	212.35	210.06	213.23	209.42	208.78	212.24	211.54	211.59	209.02	203.71	207.62	211.13	211.78	207.21	209.84	206.91	210.33	212.42	207.7	210.17	208.19	210.18	210.16	208.26	210.03	209.92	208.61	210.85	209.25	213.32	214.04	209.21	208.91	212.47	210.14
190.41	194.07	189.11	193.57	188.74	194.76	192.54	199.64	195.31	193.17	194.04	196.89	192.74	192.62	199.41	191.68	193.99	195.72	195.17	192.51	193.13	193.73	194.27	196.06	196.04	194.32	194.96	192.94	197.12	194.67	197.17	200.49	197.26	198.04	195.76	196.36	193.13	193.56	193.79	194.09	197.91	198.31	195.09	194.79	195.04	194	198.95	196.47	195.88	191.88
194.49	191.21	194.32	190.28	189.23	199.91	187.98	192.92	200.36	190.8	196.17	194.91	192.47	195.19	191.81	192.16	193.77	195.37	191.92	195.81	193.04	193.27	193.86	191.33	189.66	195.9	193.71	197.13	197.98	195.4	191.19	192.29	193.75	193.1	193.37	194.79	195.25	195.07	195.94	193.88	195.03	194.27	194.66	192.41	194.4	195.31	190.95	194.26	196.94	192.51
198.71	203.67	203.53	205.7	206.01	204.54	202.04	203.84	204.97	201.98	200.46	206.11	206.22	205.29	201.49	203.67	204.82	201.71	206.22	198.57	203.82	205.1	201.83	207.7	208.01	203.38	203.23	203.42	206.21	208.08	204.53	204.52	213.11	201.4	210.38	204.16	206.39	207.47	203.47	206.85	199.46	201.85	203.06	203.25	203.62	207.75	200.52	204.13	209.37	208.39
217.25	218.41	217.39	218.28	220.69	217.41	218.02	217.79	216.55	218.84	218.9	222.15	216.07	216.47	217.46	216.78	218.84	216.04	215.82	214.47	218.36	218.36	218.84	224.53	217.77	218.56	221.63	219.24	219.44	215.45	219.06	215.48	215.98	217.15	216.07	217.7	215.59	218.85	212.26	219.14	218.33	218.01	218.81	216.61	217.91	218.61	223.75	218.92	217.87	222.87
199.37	200.74	201.06	202.44	198.26	198.89	198.28	201.32	203.54	202.05	199.5	196.56	201.74	201.94	200.24	200.18	200.1	195.67	200.9	197.14	201.87	196.23	199.34	199.36	203.48	199.46	198.59	196.43	204.09	202.05	200.37	200.09	200.36	199.21	200.78	200.33	200.68	199.41	201.29	204.3	202.05	195.74	198.9	204.36	201.8	197.28	202.17	201.94	201.87	200.83
208.36	206.34	213.48	210.14	209.64	214.19	212.08	213.13	214.67	208.12	210.9	211.84	207.19	212.57	212	210.77	209.89	214.45	208.26	218.29	210.08	209.59	210.63	208.24	212.8	211.83	213.45	207.21	211.76	215.06	209.64	214.18	213.46	218.07	214.95	211.68	209.69	213.08	210.1	214.53	213.5	213.16	210.25	211.32	210.68	211.85	208.08	211.73	210.28	210.2
196.79	197.64	200.04	200.32	200.31	202.06	199.6	195.71	200.47	197.26	200.94	200.48	201.13	196.52	198.3	199.14	199.25	198.36	199.11	198.99	200.14	201.3	198.89	197.99	195.63	196.75	199.22	198.7	199.13	196.85	197.76	199.45	202.43	206.49	194.53	199.26	201.07	198.99	200.52	197.55	199.8	201.96	198.62	199.65	199.67	201.02	202.4	203.65	198.94	193.74
200.93	199.7	198.92	197.84	202.18	202.32	202.42	198.53	200.01	200.64	195.61	200.96	194.2	197.38	201.78	202.18	203.58	203.15	201.82	197.73	200.93	198.8	199.55	200.64	201.33	196.14	197.41	196.48	202.74	206.6	197.58	203.04	200.24	200.17	202.79	201.22	202.41	201.32	199.54	197.72	198.01	201.96	196.57	199.13	200.93	199.09	198.54	200.92	202.55	198.74
218.1	224.42	215.82	217.97	220.83	218.59	212.71	220.53	218.15	220.64	215.38	220.58	217.71	215.55	216.95	221.25	216.81	216.8	217.04	218.56	219.72	217.36	215.78	221.88	219.11	216.04	218.49	218.59	220.39	214.56	224.13	215.05	213.96	221.31	220.35	219.67	222.04	220.95	215.45	219.46	213.57	219.76	215.56	213.17	219.87	218.64	216.9	218.5	219.01	215.08
217.19	219.79	214.7	213.53	218.61	218.87	217.13	216.77	216.35	216.04	218.94	216.48	216.85	216.98	218.36	215.05	218.44	218.79	221	218.79	219.16	217.96	217.52	215.82	213.39	216.97	218.59	218.14	222.92	217.04	216.81	220.37	216.51	220.01	223.3	216.08	211.14	217.69	210.84	216.21	214	215.59	217.77	214.45	218.78	217.51	222.14	221.9	219.36	216.52
212.88	215	209.71	209.81	211.83	212.66	205.21	210.21	211.64	213.2	209.66	212.55	209.07	212.63	211.45	209.56	208.67	209.26	211.79	209.89	208.38	215.09	210.79	208.21	207.44	210.29	210.8	211.42	207.56	210.94	208.49	211.92	213	213.91	210.9	205.87	211.04	210.69	211.25	214.16	215.04	213.43	209.91	213.52	211.62	207.44	208.77	210.64	209.09	210.12
219.24	222.26	213.66	211.14	216.64	220.33	220.87	217.14	215.56	217.3	219.74	212.96	215.97	215.51	215.72	222.42	214	217.19	217.87	219.64	216.7	216.87	216.59	220.26	218.93	220.8	217.72	218.02	214.58	217.39	220.35	218.93	214.56	213.03	213.93	217.78	218.44	217.3	215.5	217.84	213.58	217.99	222.26	220.39	221.97	219	217.16	220.45	215.53	217.72
209.4	211.65	202.5	206.85	211.18	207.56	210.25	207.55	213.87	207.32	210.94	207.62	208.54	212.52	205.91	202.95	206.25	209.56	209.47	209.38	207.64	212.4	208.05	212.74	209.99	206.61	213.11	209.43	212.29	209.49	207.82	206.11	208.27	209.57	212.38	209.64	210.66	205.75	211.74	209.44	210.55	207.59	206.69	205.36	205.61	207.25	216.74	205.47	210.92	207.13
200.37	196.54	199.15	199.23	199.71	196.23	196.22	197.79	203.11	201.07	198.49	199.96	201.3	196.18	200	200.67	198.06	198.03	195.81	191.7	201.02	200.69	202.34	196.93	196.8	197.73	195.24	199.19	196.82	196.46	197.46	201.25	203.67	199.53	198.76	196.4	202.55	199.44	197.79	201	201.14	195.11	196.85	199	199.46	199.02	197.39	195.75	196.15	199.2
206.4	209.28	208.9	212.59	204.25	203.23	209.31	208.96	212.23	205.33	206.82	210.32	208.42	208.68	209.88	209.41	209.61	205.41	207.13	210.22	213.02	207.77	202.54	208.39	208.9	209	207.5	208.07	206.41	208.81	206.08	206.89	209.89	205.95	213.26	204.03	208.2	205.17	207.59	209.21	209.95	206.4	210.04	207.37	207.45	203.09	209.52	208.67	205.87	206.46
218.58	212.19	216.62	215.51	220.33	220.21	220.4	221.36	216.79	217.39	215.23	217.14	215.65	219	216.92	215.65	215.46	217.88	217.94	218.67	218.51	222.24	210.36	222.18	219.73	215.78	217.72	215.24	215.74	215.48	216.58	220.11	222.26	225.38	215.41	221.27	217.45	217.77	218.01	216.42	216.52	222.35	217.28	218.1	217.97	219.24	216.69	224.35	215.86	220.44
209.16	204.64	198.72	196.48	201.46	203.23	203.06	205.99	204.29	198.46	201.06	201.44	203.91	200.79	201.31	204.59	201.65	206.02	204.42	199.92	201.34	202.86	203.16	203	201.62	202.92	198.4	198.23	202.65	203.35	199.92	201.1	202.11	202.72	205.92	205.66	204.31	202.15	204.79	200.71	206.64	202.14	205.54	202.66	204.14	204.75	200.95	203.89	200.01	203.13
202.52	195.78	197.34	203.67	200.08	197.62	198.56	200.32	196.64	194.46	198.64	198.71	198.76	198.99	190.79	195.3	201.73	197.33	201.43	203.43	194.24	199.81	202.95	198.87	196.77	195.82	196.21	198.94	199.47	200.49	194.71	197.99	204.23	200.83	199.99	199.66	201.82	202.15	195.27	200.3	200.69	199.49	200.95	199.94	198.87	197.39	197.57	197.7	198.01	201.25
198.41	206.48	202.63	201.42	201.36	202.78	207.39	200.76	200.94	202.98	204.49	202.12	203.94	202.34	202.64	203.54	202.22	202.2	201.95	203.23	204.01	201.96	200.2	201.89	207	203.57	199.05	206.04	204.26	204.17	198.96	201.83	200.15	204.53	203.95	205.53	208.43	203.51	207.26	202.26	204.68	203.05	200.57	203.76	199.88	205.16	202.81	205.98	203.63	205.38
196.43	195.69	195.91	190.31	192.16	193.56	192.69	194.61	194.49	192.48	198.4	193.94	194.54	194.24	193.93	191.01	193.79	195.32	194.64	197.28	188.24	197.92	194.69	197.51	195.97	196.12	192.93	192.13	192.25	190.6	192.36	194.34	192.59	196.26	192.79	195.87	193.55	189.93	196.5	189.06	193.6	193.33	193.88	191.89	192.78	202.94	202.09	192.9	191.57	195.89
208.94	209.95	206.98	209.35	207.85	212.79	206.87	207.49	206.39	208.82	208.62	207.76	207.33	208.26	209.69	207.09	211.29	208.1	211.25	211.96	208.51	205.35	209.42	210.71	207.4	214.08	204.41	211.95	212.22	205.35	212.08	207.69	209.98	210.48	209.11	209.81	208.3	209.12	210.1	211.63	215.53	208.3	210.03	213.85	210.54	207.57	213.5	208.89	208.66	213.68
220.34	219.3	221.56	216.59	218.3	220.68	214.36	216.33	212.63	218.13	215.11	217.02	217.78	218.82	209.44	219.85	218.78	217.2	214.87	219.96	213.35	217.46	212.72	218.88	209.79	213.06	213.13	218.02	218.61	216.13	215.93	218.39	217.7	213.36	217.8	218.39	213.26	219.37	217.48	222.42	211.88	214.38	219.18	215.8	217.45	218.54	218.18	218.91	216.08	219.74
200.88	204.04	207.7	209.08	202.73	204.83	207.64	202.43	202.47	204.02	209.45	207.2	208.43	204.68	208.04	204.94	207.56	206.95	206.28	210.74	209.76	203.8	205.32	208.39	204.49	210.38	210.52	209.31	206.67	208.03	204.36	207.18	206.17	205.35	209.56	207.96	202.31	204.32	204.46	207.61	201.49	204.64	205.1	210.38	206.07	207.05	209.4	206.96	203.97	204.67
199.23	202.19	200.31	200.75	195.63	199.05	201.3	195.28	200.46	197.9	204.87	192.15	196.35	199.11	199.21	199.65	200.12	198.46	202.28	200.87	200.75	203.38	199.78	202.76	201.19	201.56	199.2	201.13	196.17	199.29	195.11	200.13	198.38	200.13	198.56	201.17	195.78	201.82	200.97	198.61	200.45	200.92	196.46	201.76	200.83	200.8	197.84	197.2	193.79	199.9
212.38	208.2	209.83	207.46	209.67	211.89	212.76	210.28	209.64	213.25	206.86	210.25	210.3	214.66	210.89	211.83	203.84	212.03	210.48	212.53	206.14	210.3	207.93	207.47	210.21	209.27	209.14	210.64	208.45	211.45	215.7	211.73	209.46	205.72	210.07	212.4	206.53	207.73	206.18	208.84	205.68	206.47	206.14	213.13	212.1	206.51	211.13	207.69	212.12	207.1
211.57	210.97	208.98	213.95	212.7	212.87	208.71	206.83	216.74	208.13	210.83	213.92	211.61	210.07	210.37	211.42	212.32	211.22	213.12	209.44	206.68	213.17	212.23	216.04	210.2	211.09	204.32	210.4	210.06	212.53	212.09	217.02	212.37	210.97	213.91	209.41	209.35	209.6	212.25	204.09	211.77	213.2	209.92	213.11	212.34	212.24	210.93	211.94	210.35	211.9
208.49	211.16	214.85	209.73	205.24	209.52	207.75	207.31	205.6	205.29	205.26	209.78	206.97	213.32	206.29	207.87	206.97	209.51	205.22	210.52	206.73	208.74	211.01	206.79	207.81	208.61	205.93	210.44	207.12	207.7	208.52	207.62	203.76	202.63	210.26	206.14	205.33	208.56	210.84	208.16	209.73	211.17	211.86	203.69	207.11	210.16	209.35	210.88	210.44	208.98
208.4	210.06	209.37	208.1	206.73	208.92	213.6	207.6	208.98	210.27	209.79	206.05	207.81	209.89	208.32	212.11	201.25	206.3	207.72	206.08	204.82	209.83	206.75	206.1	210.21	207.27	208.59	210.44	207.94	206.83	207.63	211.44	207.86	210.73	207.69	206.77	208.59	209.82	210.5	208.02	211.83	205.93	207.08	214.26	211.67	204.51	207.8	207.09	210.05	208.71
211.08	212.33	208.78	209.89	206.48	203.34	205.46	208.21	212.23	203.03	205.85	212.95	205.86	208.55	208.54	202.66	205.36	206.4	208.1	209	208.81	202.07	205.68	207.75	206.63	211.56	208.23	204.84	208.74	207.59	208.51	207.93	207.14	205.36	207.71	208.27	200.45	205.33	209.71	212.45	202.41	208.02	208.78	206.77	206.37	206.36	211.05	205.53	208.98	207.13
210.91	210.72	213.85	210.07	212.95	211.57	209.53	213.89	213.06	210.1	211.39	212.56	210.77	212.68	210.34	211.96	208.97	211.77	212.45	213.41	208.72	213.38	207.49	210.87	216	213.51	213.33	214.91	210.53	216.81	211.86	210.47	209.63	208.38	212.76	219.47	211.74	210.1	212.89	209.13	213.81	206.57	210.98	209.68	213.58	212.08	215.23	212.66	210.58	215.82
203.49	207.03	203.69	207.24	201.02	204.89	201.63	202.01	204.14	204.79	200.82	203.14	202.69	204.98	200.7	208.49	206.53	202.84	203.39	204.66	201.5	209.11	204.56	200.86	201.58	204.53	207.63	204.5	204.16	203.43	201.81	204.42	198.05	205.49	205.93	210.21	205.74	201.29	201.49	203.96	199.09	201.1	202.57	201.62	199.9	206.97	202.8	202.78	205.15	201.74
202.86	206.5	205.92	202.05	198.75	207.88	203.98	203.39	208.34	199.09	202.83	198.92	201.53	204.35	201.91	202	201.49	204.1	208.12	202.65	205.2	202.96	202.18	201.99	201.64	198.55	208.69	201.39	200.99	204.69	203.24	202.26	199.9	201.78	206.73	204.31	200.9	199.07	201.91	204.3	207.53	203.97	202.97	207.94	204.96	203.73	204.55	203.11	202.33	199.31
203.02	209.87	202.92	208.99	202.52	202.55	211.09	208.31	204.76	207.42	207.27	201	208.27	205.49	202.81	205.31	203.4	207.16	206.5	205.77	207.54	201.13	205.05	204.18	206.84	203.46	205.97	209.1	204.11	203.67	203.73	204.53	208.33	206.63	202	207.26	203.83	206.72	201.55	208.68	205.15	201.49	201.75	205.84	210.14	204.6	206.95	207.03	205.05	201.63
188.57	194.62	191.5	189.33	195.24	194.06	192.5	199.26	196.01	193.74	196.52	190.42	193.55	196.49	195.47	191.63	194.41	194.92	192.14	192.97	192.98	192.36	194.74	195.83	193.5	193.09	191.86	198.25	191.63	195.52	193.8	195.12	196.44	193.3	196.71	196.26	196.43	193.69	194.15	192.49	194.99	196.06	186.76	196.35	189.95	193.3	188.73	190.38	193.71	192.03
191.29	196.96	196.85	195.24	192.01	193.24	194.28	197.37	197.92	194.68	197.27	195.25	193.7	192.87	199.99	193.63	190.71	191.98	199	190.45	193.92	194.95	190.55	194.7	197.53	198.01	199.26	193.4	191.62	195.08	194.12	193.81	191.23	190.21	194.18	192.49	192.13	192.34	197.65	192.24	196.42	196.84	195.37	191.33	194.56	192.81	191.74	193.89	188.81	190.04
214.05	217.22	218.95	221.09	218.02	219.09	219.59	212.49	218.73	215.68	220.1	215.94	219.47	215.49	214.26	216.36	216.86	216.55	217.65	217.04	220.03	215.64	221.22	216.61	214.48	214.07	217.72	221.61	223.82	216.01	215.62	220.15	221.73	218.25	221.19	214.4	216.25	214.03	213.17	217.33	217.03	217.34	214.04	214.89	214.83	221.16	220.96	216.96	216.89	213.18
210.02	208.59	211.27	208.67	205.29	211.29	204.82	207.53	208.94	209.66	207.11	204.27	207.25	207.89	208.09	209.2	209.68	209.39	203.79	209.42	208.28	212.1	208.23	208.97	210.91	209.01	211.95	207.46	204.36	204.12	208.94	210.68	210.53	208.88	209.37	208.27	211.27	207.28	211.36	209.36	207.71	208.41	205.74	205.62	211.52	207.36	207.69	205.36	208.67	208.56
201.24	201.16	204.76	200.37	203.01	199.69	200.96	204.05	201.51	201.81	203.89	198.91	201.38	203.6	202.91	203.84	206.45	204.64	201.77	200.49	206.49	205.71	201.82	199.59	202.59	204.82	199.62	201.17	197.21	205.67	200.66	201.76	200.01	205.2	203.01	205.91	206.33	201.99	202.81	198.51	209.96	203.93	204	199.39	200.46	200.76	201.08	202.18	205.15	198.76
218.92	217.77	219.26	221.34	214.99	217.21	220.12	217.55	215.86	218.66	219.11	217.85	220.12	218.04	218.34	216.02	215.71	221.3	216.22	219.12	218.17	216.98	216.31	218.86	222.01	218.91	219.96	219.37	220.78	212.47	214.51	218.22	213.39	220.6	220.95	219.35	218.43	217.65	217.02	215.48	218.2	215.29	216.48	216.63	220.48	219.21	218.21	221.26	216.26	218.31
208.39	207.87	210.95	205.64	208.36	206.49	205.33	206.8	202.44	204.16	208.65	204.12	206.08	212.85	203.73	209.01	213.65	209.63	209.11	211.33	206.41	206.37	207.31	209.67	210.07	203.94	209.2	206.5	204.22	208.28	210.32	207.32	208.49	212.54	208.17	205.47	208.91	207.42	210.25	208.99	210.31	204.07	212.76	207.82	207.37	208.5	208.2	208.87	207.72	205.76
191.57	198.77	200.14	196.66	197.28	196.7	196.59	195.22	194.32	195.37	194.7	196.92	200.25	194.58	193.93	199.22	195.18	191.1	199.2	195.61	193.88	192.3	193.03	195.36	198.53	191.92	196.71	197.94	195.88	196.13	198.35	194.6	187.6	194.85	192.12	196.28	190.47	198.33	195.47	195.79	198.82	191.8	194.41	197.39	195.3	194.8	192.89	197.21	199.86	198.4
207.62	217.1	210.82	211.62	210.67	210.82	210.65	210.67	215.16	210.33	208.55	214.64	214.38	212.5	212.25	211.49	210.24	210.86	207.69	212.68	213.73	210.07	212.23	205.41	211.38	208.64	206.07	209.26	213.76	206.31	213.06	212.4	213.33	213.47	210.78	207.44	214.21	211.36	211.25	216.72	213.76	214.85	210.85	209.92	213.68	211	213.43	210.94	210.21	210.31
209.15	208.84	209.82	206.66	209.92	202.99	207.27	209.31	209.98	211.37	208.38	208.32	208.49	214.5	211.34	210.84	208.68	207.71	207.78	205.03	208.67	212.99	205.31	211.53	211.85	207.36	208.21	210.3	203.34	205.65	209.91	204.5	211.03	207.77	209.3	208.32	210.01	202.62	207.37	208.08	210.18	210.89	208.66	208.97	202.51	211.2	204.19	209.74	213.46	209.28
211.55	210.4	206.63	213.13	206.67	212.03	211.24	209.44	212.7	210.61	208.19	208.56	210.46	208.02	210.9	211.86	211.44	209.49	213.96	212.56	209.62	214.25	209.96	210.98	210.35	208.24	211.23	212.65	211.59	211.16	212.42	208.59	213.81	210.63	215.69	211.81	209.79	212.74	210.72	213.38	213.32	213.31	214.73	213.86	208.48	216.76	209.64	213.49	205.61	216.3
199.91	206.03	200.08	205.56	203.02	206.37	201.53	208.38	199.57	206.28	206.37	205.15	201.12	199.5	203.32	209.41	202.78	200.62	201.1	202.1	200.08	202.04	205.58	205.84	198.32	203.29	200.56	204.66	199.04	204.78	204.16	203.58	202.97	203.26	202.53	205.58	202.63	206.96	196.95	201.75	203.43	206.25	203.08	201.14	203.21	205.44	204.63	200.29	202.29	202.85
209.52	208.48	213.16	214.4	213.28	212.54	213.05	212.71	213.41	217.95	214.63	217.76	206.11	211.4	214.28	211.42	214.16	215.48	212.93	214.13	211.76	216.31	211.3	218.21	213.27	213.17	214.43	213.22	209.32	213.55	211.23	218.32	211.04	210.52	215.92	213.03	215.36	207.04	213.45	218	212.73	211.07	216.25	209.94	210.26	214.31	215.16	209.2	212.86	209.27
219.32	218.8	212.62	218.33	217.84	223.34	216.82	218.89	217.15	213.59	221.21	213.48	218.54	216.92	218.84	214.18	215.83	222.22	214.24	217.16	219.31	218.54	212.14	216.06	211.06	216.25	215.33	217.94	215.74	219.17	215.46	219.45	216.35	216.54	218.39	215.06	214.25	220.02	218.46	216.87	215.56	218.15	216.67	213.68	220.34	219.28	221.06	218.43	212.4	210.05
211.61	208.72	217.66	212.43	213.48	213.35	213.33	215	214.52	210.42	214.33	214.97	213.85	213.52	213.94	213.91	214.44	213.13	211.9	213.01	214.28	213.18	213.11	211.47	211.97	215.66	210.35	213.17	209.29	209.45	216.99	216.33	210.18	217.49	213.76	214.42	210.45	214.33	218.87	213.94	214.94	213.74	213.03	213.7	212.23	210.14	209.89	214.82	215.06	212.28
205.65	208	203.99	205.05	205.63	211.22	212.41	202.8	206.61	213.4	206.99	204.42	206.02	209.91	209.09	209.83	210.77	209.42	211.92	206.6	207.85	211.63	207.52	211.73	208.44	200.05	209.01	210.58	213.02	207.4	202.75	209	207.95	203.1	211.48	205.97	207.43	208.05	210.85	206.17	207.5	204.02	203.26	204.84	203.52	207.11	205.75	206.28	210.41	205.83
216.73	223.67	216.12	220.93	216.58	219.79	218.12	216.3	216.92	215.91	214.24	215.16	218.1	215.97	219.31	219.41	213.87	214.05	214.82	217.01	217.32	219.31	214.46	216.25	217.61	219.04	218.13	219.25	213.58	224.72	217.11	216.73	217.15	216.89	210.64	219.85	220.17	216.49	217.27	215.23	219.49	216.46	217.96	215.29	217.96	216.69	215.46	220.74	219.94	217.58
213.74	216.06	213.12	214.92	214.92	216.12	214.24	213.83	209.57	214.17	211.4	214.15	214.88	212.25	213.64	213.93	216.06	213.41	214.27	214.66	210.88	215.27	210.58	212.9	205.7	210.15	209.78	210.84	212.53	216.65	212.92	212.14	209.82	212.7	208.22	212.76	212.23	213.07	215.61	211.68	214.12	211.63	214.62	214.51	209.44	211.61	212.46	210.31	212.48	214.34
199.4	200.57	202.65	199.64	201.73	196.55	197.54	202.28	194.55	205.4	201.97	199.99	197.87	200.64	197.7	198.18	199.27	201.53	197.88	199.98	202.21	196.94	198.56	201.13	199.29	201.63	199.07	199.71	201.94	200.71	195.92	197.23	196.54	202.67	197.19	197.13	200.18	202.5	200.74	196.93	200.13	198.78	198.74	203.88	196.31	203.66	200.07	202.39	195.85	202.12
216.42	216.09	214.27	213.35	218.92	221.21	216.04	216.52	217.21	215.82	213.47	218.22	216.76	217.67	221.18	218.39	213.66	217.15	214.85	216.26	214.59	218.41	217.57	214.47	213.62	217.24	217.75	223.06	221.3	217.07	217.18	218.8	218.03	219.69	216.76	218.47	217.22	212.48	219.41	218.13	215.79	217.57	215.31	217.51	213.84	212.05	215.76	215.51	219.86	219.73
210.83	207.62	208.34	209.11	207.46	211.24	200.84	202.82	210.23	206.11	209.27	211.73	207.03	202.93	211.14	210.81	205.73	208.52	205.1	211.52	203.46	209.32	207.47	204.49	208.49	204.52	209.28	206.27	206.87	203.31	211.42	209.2	208.16	208.2	208.21	202.13	208.5	207.56	208.53	212.4	208.01	209.81	206.05	207.47	206.25	207.94	206.9	207.87	207.92	206.21
200.74	203.19	205.98	204.96	207.16	200.99	203.34	202.92	206.83	202.36	196.62	205.34	201.37	204	199.61	204.12	205.66	198.01	203.99	200.55	204.5	207.29	203.08	208.03	198.49	201.8	208.03	205.44	201.64	203.86	205.46	203.07	206.36	203.61	204.11	203.02	199.91	201.48	203.55	205.64	205.15	209.05	203.22	206.57	199.6	204.46	202.57	200.77	203.5	206.03
207.83	202.85	200.03	199.7	207.07	203.35	202.32	203.72	210.82	206.76	201.99	205.61	206.02	204.57	203.6	204.81	202.33	204.79	205.47	201.14	205.19	203.74	202.19	200.87	203.09	203.08	206.38	208.87	208.51	202.65	206.71	199.98	206.55	201.65	201.95	204.43	202.1	203.76	204.28	201.58	202.19	201.27	205.22	205.78	206.09	205.49	207.47	204.97	202.81	203.71
200.95	196.14	195.26	196.23	197.29	201.61	202.72	200.25	199.75	198.74	199.33	201.5	191.66	202.23	198.65	204.59	197.98	203.01	197.66	197.95	195.87	203.37	198.76	200.06	198.57	198.17	201.82	198.79	200.23	198.81	199.72	194.14	197.67	196.25	196.11	200.8	197.83	194.19	205.85	199.53	197.49	194.7	199.14	202.82	202.14	197.54	200.43	199.01	199.15	199.44
198.32	194.29	202.91	200.79	194.84	196.16	199.84	199.8	199.7	197.43	199.08	196.01	201.84	197.25	199.37	201.62	202.85	198.79	201.4	202.16	197.2	200.07	197.13	203.66	198.22	194.72	196.8	193.65	193.96	200.1	196.41	196.74	200.12	201.75	203.45	198.96	201.46	197.68	194.62	195.98	202.32	196.18	199.05	199.78	196.35	198.17	201.01	200.48	198.81	200.91
203.38	207.21	202.58	207.71	207.62	203.84	205.88	207.55	200.19	209.98	203.12	204.09	206	207.38	204.29	208.27	203.28	202.4	202.53	199.73	206.7	202.61	206.9	204.55	202.84	206.97	200.71	204.74	203.4	202.96	200.6	205.9	204.33	202.73	199.64	209.05	199.82	204.79	203.29	206.56	203.15	205.48	204.24	205.46	204.06	204.08	205.75	205.85	206.11	206.16
202.85	204.01	205.77	204.61	204.14	200.14	200.89	201.84	208.19	205.03	205.46	207.93	203.62	201.21	203.47	205.67	208.02	203.23	202.02	200.11	202.71	205.1	201.82	203.97	207.23	203.35	202.83	201.16	200.48	204.02	205.21	203.1	199.23	204.6	201.5	203.75	205.99	202.53	205.66	204.64	202.74	205.61	206.99	203.6	203.38	206.76	205.42	207.6	204.65	203.51
221.78	221.97	218.96	217.6	216.04	214.19	215.32	219.7	215.11	219.46	215.15	217.5	216.84	213.04	214.91	213.98	216.83	219.94	210.85	217.78	219.29	214.2	216.45	216.45	215.66	219.83	217.8	215.42	211.12	217.91	213.68	219.12	216.95	215.35	217.82	218.81	222.68	215.35	211.82	217.14	218.02	217.18	209.55	216.06	216.11	216.66	215.32	216.55	222.3	221.11
208.49	210.99	206.06	210.48	208.17	207.21	212.11	206.37	210.91	203.78	209.49	211.33	214.17	207.2	211.8	206.21	210.01	201.52	208.2	209.21	204.87	208.02	210.34	206.69	211.74	210.4	209.21	209.85	207.55	209.38	210.3	204.71	212.47	207.32	209.31	214.8	210.28	210.09	211.49	210.67	211.5	209.69	208.54	206.72	205.35	206.89	206.59	210.47	207.74	209.59
203.62	207.76	206.62	205.16	206.8	202.08	203.97	206.62	206.33	202.12	208.16	202	207.27	205.76	206.07	201.85	203.38	204.42	203.46	202.16	204.44	202.74	207.55	208.14	205.28	204.89	204.89	205.28	208.54	202.82	205.15	201.75	204.47	202.19	208.57	203.18	206.6	205.1	203.36	206.06	203.33	203.1	204.26	202.65	202.81	206.5	204.1	203.48	203.32	208.52
202.91	198.26	199.15	206.85	205.55	207.14	205.65	209.94	201.15	204	201	200.84	200.8	203.57	200.54	203.92	199.63	202.58	203.51	200.9	204.37	203.39	203.86	204.15	202.84	205.81	197.68	203.13	200.89	203.77	204.67	204.27	202.2	203.65	204.71	205.46	202.31	204.12	209.57	205.55	203.86	202.82	204.89	204.42	208.59	204.98	197.83	201.84	201.3	204.37
203.57	209.67	210.11	209.77	205.65	205.98	202.04	207.34	206.09	211.79	204.15	202.66	207.25	215.04	205.83	210.92	208.86	208.01	204.45	213.54	210.44	211.61	209.74	208.17	211.09	211.58	206.42	210.02	209.69	210.13	204.1	212.72	209.74	206.6	205.99	208.74	207.77	212.92	211.76	213.38	208.17	210.24	208.71	206.26	202.95	205.72	208.96	206.86	206.35	211.36
206.82	208.02	207.49	202.27	204.52	211.29	211.29	205.44	206.44	208.15	206.83	205.06	209.37	211.17	207.53	206.56	208.27	208.92	209.99	208.6	207.25	206.99	208.41	211.91	208.86	205.13	210.57	206.79	202.08	205.51	210.86	207.74	205.98	207.66	209.18	206.56	209.31	203.35	205.89	208.23	209.87	208.02	207.42	208.33	210.89	209.83	210.08	205.78	208.12	213.52
212.95	210.94	209.54	209.6	209.93	212.73	207.03	213.05	210.73	212.03	210.88	208.18	213.44	209.74	206.37	209.29	207.55	204.62	213.56	207.97	212.38	204.46	213.76	208.99	210.97	209.15	211.09	207.4	207.54	213.21	210.4	208.28	205.5	211.63	207.61	210.07	211	211.32	210.43	209.61	205.87	208.61	210.42	205.68	209.62	211.08	210.81	209.49	209.87	208.27
203.43	208.1	211.68	208.94	212.25	205.92	212.67	206.69	207.97	211.33	210.21	210.42	210.45	213.74	211.77	211.23	208.74	212.65	205.76	206.19	207.98	207.33	205.81	207.68	207.48	206.04	209.3	204.98	202.11	205.07	207.09	205.03	210.1	208.16	205.26	208.02	208.48	205.14	208.1	203.24	207.09	211.51	210.09	211.69	209.61	205.44	208.75	206.41	204.11	207.21
220.98	217.43	215.36	211.57	215.28	215.26	219.18	216.95	222.35	213.81	214.97	216.18	217.88	212.88	218.63	218.82	213.18	219	215.11	215.25	215.8	220.53	214.2	215	219.84	215.92	215.45	217.13	216.65	218.17	215.72	220.24	218.75	221.18	215	217.57	216.05	223.61	215.33	216.08	218.63	215.87	219.87	220.79	211.62	219.97	214.73	217.03	216.34	217.57
200.02	195.37	198.81	197.2	198.55	198.01	194.69	202.28	199.19	201.81	198.08	198.27	198.98	201.22	197.11	198.88	198.11	200.44	199.36	198.36	197.57	199	198.58	200.51	201.58	203.43	194.79	197.44	201.24	196.46	196.52	198.79	200.08	197.01	200.69	199.68	199.93	195.87	201.94	197.16	196.53	199.03	199.08	204.28	200.45	202.03	199.41	199.32	197.09	198.26
198.54	197.59	204.13	204.85	208.62	199.93	201.16	202.65	204.64	200.07	202.25	200.1	201.61	196.55	201.39	197.43	199.1	205.39	202.09	200.87	199.65	196.43	202.1	202.57	200.08	200.7	198.5	203.63	201.78	202.37	199.73	199.98	198.42	198.83	200.34	201.61	204.67	200.85	202.18	209.06	196.55	203.42	198.85	199.73	198.85	202.59	203.52	200.94	197.94	201.11
205.35	212.26	205.19	212.41	207.3	205.2	205.82	209.73	208	212.19	212.1	212.6	206.59	208.6	206.73	209.77	207.41	207.94	202.79	209.63	207.02	207.97	204.66	213.11	207.64	205.96	206.35	207.62	206.82	208.44	206.87	213.63	208.95	207.09	205.85	212.16	210.69	208.71	204.85	206.31	208.86	211.91	205.78	211.8	208.17	210.32	213.01	206.36	209.24	210.13
211.75	213.16	212.5	210	215.05	212.41	212.93	215.48	208.77	214.14	211.07	210.61	211.45	208.18	211.85	215.53	208.96	218.75	212.72	212.37	213.94	212.55	217.62	215.13	213.12	218.51	215.76	217.18	216.72	216.38	217.08	214.45	208.63	212.29	214.41	214.94	213.58	212.35	213.24	216.21	213.39	213.48	208.3	212.85	216.43	215.57	213.43	213.04	218.28	213.36
208.61	199.89	206.64	202.24	199.28	202.11	198.22	202.2	200.02	203.08	202.64	204.7	204.97	204.34	206.49	205.55	203.34	204.24	202.43	200.7	200.66	207.2	206.57	202.48	205.8	198.42	205.53	201.9	203.58	205.21	203.45	205.29	201.5	197.84	205.82	202.42	200.88	206.17	204.28	205.46	199.05	199.99	205.24	200.72	205.61	202.6	202.88	201.81	200.51	199.9
213.38	211.34	210.17	213.57	210.17	210.96	216.06	211.71	212.62	216.7	208.71	215.58	210.77	213.12	213.33	210.68	209.68	215.4	210.67	212.09	216.7	208.99	212.63	212.26	211.42	215.58	209.9	215.71	212.29	212.16	216.05	210.48	219.12	211.63	215.58	207.7	210.98	213.14	209.5	210.41	217.01	211.46	210.37	211.15	209.2	210.88	216.38	212.51	207.77	210.52
206.07	204.64	201.08	199.38	202.03	201.7	206.5	199.69	206.76	206.46	203.48	202.88	202.29	203.93	204.81	201.82	202.17	201.57	201.55	204.71	198.85	201.78	202.98	205.15	202.64	200.98	203.65	201.98	199.33	202.77	209.73	204.24	200.09	206.94	205.44	202.13	204.15	201.02	198.26	202.76	201.88	200.64	208.51	198.37	202.64	200.85	207.43	205.69	204.56	204.14
205.15	202.3	205.2	205.06	205.9	205.94	207.35	202.67	198.48	206.68	202	203.62	206.71	202.61	203.84	205.61	198.5	201.69	204.83	208.42	203.26	203.36	203.73	204.23	203.91	207.57	205.55	204.48	202.07	208.31	204.2	206.42	207.19	205.08	204.41	201.42	204.14	201.24	202.95	203.97	203.99	204.18	206.05	205.07	207.52	204.42	201.99	204.01	201.18	204.54
207.03	207.6	207.7	207.49	210	209.89	206.71	204.04	205.94	208.29	208.85	206.88	208.05	208.03	205.72	203.13	207	209.21	204.18	209.71	210.82	209.86	206.4	209.45	207.25	203.63	206.24	206.23	201.85	204.47	207.03	207.92	207.67	204.12	208.04	211.77	207.53	206.87	211.2	209.72	205.81	210.15	205.02	203.84	207.29	211.08	206.27	206.77	211.96	208.76
196.84	200.78	193.78	197.9	203.56	198.69	203.13	200.53	203.69	203.45	194.18	201.2	200.62	198.23	205.87	196.73	203.15	200.08	202.13	198.68	197.29	201.03	201.02	200.36	203.83	203.55	199.24	196.4	201.41	202.54	198.37	201.5	206.34	200.4	197.34	198.36	204.47	203.97	196.31	201.36	201.38	200.05	203.6	199.07	203.67	199.61	200.83	201.05	198.47	200.16
199.52	197.7	198.75	195.92	201.79	199.27	200.06	199.95	201.68	197.41	200.19	197.5	198.34	202.66	200.21	200.79	199.66	202.92	199.61	197.69	200.45	204.58	200.59	198.55	201.8	199.09	199.39	202.05	195.7	200.15	199.12	201.43	193.36	197.9	197.68	199.02	202.2	202.3	197.03	200.68	198.8	199.38	202.47	201	197.45	203.29	196.62	199.51	198.45	202.22
200.69	200.74	201.81	201.12	205.17	202.88	206.71	200.21	201.36	199.15	206.64	202.01	204.44	200.64	201.25	203.36	205.42	201.47	206.86	205.17	204.78	204.43	209.38	200.94	202.5	201.28	204.07	202.53	202.92	207.43	200.14	204.91	205.98	202.82	208.76	206.26	204.86	205.52	204.3	204.89	206.03	202.06	204.38	203.3	202.09	200.43	205.63	202.98	201.82	201.9
221.01	213.61	217.85	216.58	219.47	219.84	218.27	213.35	215.53	215.96	215.91	217.84	216.59	215.86	218.39	216.53	218.5	215.68	217.98	218.7	217.53	217.21	217.06	216.92	215.92	217.34	218.22	219.47	215.51	216.68	213.26	217.37	218.24	216.15	213.97	215.78	219.82	213.48	218.97	222.96	214.43	220.68	215.67	220.72	213.69	213.93	212.57	218.71	216.63	217.79
214.46	210.63	206.7	210.38	214.88	214.16	208.72	214.36	209.81	210.84	214.65	209.48	216.37	209.27	219.89	215.74	214.5	211.01	211.16	210.91	209.25	211.66	216.98	212.93	214.07	214.21	214.33	209.96	205.83	213.3	213.36	205.97	209.95	208.63	211.74	209.69	211.7	215.7	210.67	210.84	209.47	213.22	212.52	211.85	211.72	213.69	212.24	211.77	214.22	214.22
213.87	212.1	211.37	213.88	209.13	216.11	210.9	214.84	210.33	211.87	213.13	211.4	209.24	212.03	211.88	209.77	212.02	210.96	212.26	218.77	212.27	211.13	211.12	212.21	209.65	216.05	208.79	214.29	212.59	213.31	212.42	216.32	212.84	209.87	211.26	215.27	213.8	215.64	212.72	214.56	207.42	212.26	213.25	214.2	210.61	211.91	215.42	214.36	212.85	213.84
198.75	201.76	206.27	206.32	205.37	203.48	203.62	204.99	203.33	202.17	209.12	200.98	208.19	204.28	206.19	202.69	204.29	198.29	201.04	203.99	205.66	202.48	200.27	201.99	203.97	205.76	212.22	203.35	198.52	201.54	206.1	202.18	203.42	202.41	201.01	199.48	206.92	202.43	201.84	207.52	203.2	204.82	204.34	201.48	205.39	205.86	204.96	209.76	201.63	204.11
214.22	209.32	214.31	216.95	214.29	214.76	210.84	214.23	211.14	210.95	211.43	211.39	210.87	209.6	212.95	208.79	211.28	208.75	209.67	214.51	210.47	210.46	205.16	213.64	210.07	215.33	207.38	213.55	213.35	209.57	209.56	211.4	215.17	209.5	213.42	218.25	211.97	215.91	211.01	214.86	212.2	212.74	211.38	209.28	217.73	211.94	211.23	209.51	211.53	209.57
207.76	206.76	207.44	206.04	206.73	212.1	208.54	210.42	205.78	203.82	207.05	203.69	207.3	209.97	204.35	208.27	210.5	211.54	210.02	206.33	208.07	202.16	206.43	203.89	202.82	202.8	206.83	210.44	206.56	206.99	205.8	208.33	208.11	211.39	209.38	208.93	214.4	206.21	210.16	212.16	207.34	207.26	205.39	212.5	206.24	201.39	208.19	209.3	210.37	210.61
212.06	208.96	207.55	206.78	204.43	207.63	212.55	208.72	208.76	207.98	207.48	210.63	211.6	211.14	209.14	209.56	205.89	211.87	204.85	207.07	212.21	209.56	206.2	206.51	209.97	208.75	209.85	205.67	207.19	210.25	206.37	210.97	206.76	205.78	205.29	206.87	209.67	208.52	209.33	208.69	210.63	212.82	207.25	205.29	210.95	210.67	205.9	211.58	204.47	204.05
209.48	208.6	209	207.85	209.3	213.51	209.15	209.93	206.25	215.71	208.97	209.87	209.93	208.84	205.93	208.29	210.53	207.94	211.39	206.04	211.05	209.77	210.29	209.08	210.5	210.01	213.76	210.21	209.62	211.66	205.27	210.9	209	214.23	210.81	208.41	211.84	211.84	208.32	208.93	210.62	205.65	209.61	208.62	207.24	208.99	207.99	211.17	207.3	207.55
202.46	197.92	200.55	196.83	193.07	193.79	194.32	199.57	199.1	201.6	200.17	201.43	199.89	198.17	200.52	201.19	199.49	199.13	198.86	198.2	195.22	201.73	195.52	196.76	198.55	197.37	199.01	199.52	200.09	199.18	199.84	201.56	195.01	199.1	203.14	200.34	200.69	199.14	203.78	199.05	198.47	196.47	198.17	197.18	198.9	198.63	197.09	204.52	202.47	199.97
204.1	209.52	208.42	205.9	201.48	205.12	204.27	203.6	208.33	204.1	204.64	205.48	209.18	205.79	202.57	201.01	210.01	207.15	207.18	206.75	204.13	203.54	199.8	202.54	203.72	205.14	204.84	205.01	203.93	199.84	204.88	207.05	207.78	202.09	207.8	208.54	203.15	201.2	203.13	202.82	207	204.3	203.87	199.83	206.19	207.93	203.27	201.94	200.81	206.49
218.1	214.11	213.3	213.21	214.52	212.17	214.07	213.21	210.91	214.65	216.29	207.71	215.06	212.72	217.27	216.92	213.69	212.73	211.68	215.16	210.84	211.74	213.05	213.27	213.81	209.26	217.19	212.5	215.58	214.96	211.15	210.78	216.3	210.01	217.37	214.22	211.3	210.24	214.15	212.73	209.38	208.15	213.5	213.96	209.18	212.66	209.86	214.84	211.33	212.79
206.41	209.54	204.38	204.77	202.55	206.07	205.51	202.43	204.9	207.39	197.83	203.3	201.9	200.19	202.51	203.78	205.69	208.43	202.28	204.78	201.92	205.5	205.13	204.61	203.21	207.67	201.4	207.4	204.22	203.76	205.03	206.45	205.52	202.07	201.45	201.9	204.11	201.67	204.39	202.91	199.42	204.49	203.12	199.63	201.57	201.22	203.11	200.17	208.55	204.37
204.65	200.19	205.25	202.82	200.61	202.45	201.62	199.23	204.79	207.31	204.32	204.36	203.18	205.5	203.74	205.25	202.34	200.19	204.39	202.04	207.58	203.23	202.98	203.33	204.94	205.87	206.06	203.29	203.06	204.68	204.03	200.49	203.7	203.78	202.3	201	201.22	200.1	203.96	199.75	201.65	204.78	204.05	204.78	201.5	206.11	201.4	201.9	204.57	200.25
190.2	192.45	194.99	195.06	196.6	194.52	193.54	194	196.36	197.78	194.45	192.63	193.33	194.57	197.63	197.39	197.58	193.25	196.62	197.82	195.05	194.83	195.76	197.47	198.87	197.83	193.33	190.99	194.11	195.54	194.41	195.25	194.71	195.06	196.48	189.86	188.96	196.18	195.53	192.77	195.92	192.8	196.22	196.79	193.03	196.38	193.08	192.34	194.88	195.8
206.39	211.18	210.48	205.63	207.2	209.16	205.62	207.16	209.82	210.42	203.92	209.14	206.81	209.16	206.73	209.39	209.64	205.77	205.7	203.22	204.19	207.86	206.56	211.77	209.95	207.38	204.27	208.11	202.93	208.32	210.96	210.05	208.38	212.46	208.19	208.81	206.49	207.81	206.74	206.64	205.6	208.93	212.55	208.59	207.86	204.49	209.74	207.42	209.02	210.73
214.05	210.89	210.42	215.81	208.73	213.7	212.99	214.07	209.96	206.63	212.73	209.8	212.23	208.35	213.4	211.09	210.74	213.17	216.06	210.25	212.98	214.5	212.82	213.84	211.78	214.66	211.05	215.57	212.04	208.59	210.66	212.09	208.29	210.84	212.8	212.31	207.74	208.95	208.88	210.9	210.94	214.34	211.2	213.18	209.01	209.27	212.35	208.84	215.19	214.75
205.99	208.96	210.1	208.34	211.61	210.45	210.34	208.12	206.35	204.66	211.12	210.37	211.74	210.12	209.64	209.52	206.7	203.69	205.64	212.23	208.79	208.14	210.87	207.71	208.52	209.42	206.51	209.68	206.54	206.64	208.91	206.11	211.21	210.81	211.56	209.99	205.93	207.01	207.84	207.89	207.74	209.71	208.15	202.63	206.29	204.97	211.78	209.21	204.54	210.97
197.57	200.64	197.65	204.41	199.77	196.48	203.77	197.16	199.12	194.81	199.61	199.47	199.37	197.43	199.04	199.51	200	197.95	199.83	199.92	202.41	196.25	200.27	196.33	202.06	201.03	197.5	197.2	199.84	196.8	198.46	201.41	197.85	200.45	201.95	199.67	200.7	197.95	201.32	203.39	201.59	200.76	198.15	201.32	200.57	198.63	200.32	202.31	199.31	198.42
200.99	203.23	203.97	203.83	200.59	202.06	206.77	207.42	201.57	206.69	203.04	203.56	203.92	203.24	203.31	200.33	204.35	202.88	202.12	201.75	207.64	204.6	198.37	203.16	202.63	201.28	204.16	204.91	203.93	200.66	207.15	205.53	203.13	201.23	202.59	202.26	205.27	206.6	198.21	204.43	202.5	204.24	203.79	198.04	204.48	210.55	202.2	200.21	207.07	200.7
214.67	211.43	205.77	213.34	207.48	209.86	208.98	218.22	208.61	216.48	208.4	216.84	209.92	211.44	210.92	207.89	211.69	206.3	214.87	207.83	217.26	208.05	211.36	209.73	214.37	211.38	216.02	215.11	209.15	212.84	211.87	211.14	208.78	211.89	214.36	207.82	211.74	216.91	213.61	209.46	212.8	206.73	212.3	218.76	216.72	210.16	213.86	214.36	214.09	215.2
203.62	209.76	208.59	210.25	210.07	208.16	206.78	209.2	209.39	206.96	208.55	209.95	212.1	207.46	208.29	214.58	209.46	208.89	208.3	206.23	210.63	207.76	210.08	207.29	205	209.46	209.2	213.03	205.22	211.58	207.64	209.64	207.97	206.96	210.32	210.17	209.19	207.98	215.8	211.07	203.4	204.15	210.96	204.78	211.59	204.96	208.05	210.67	208.8	205.46
207.11	205.7	204.81	205.21	206.3	205.09	208.54	207.93	204.11	208.54	205.49	205.87	206.6	203.05	206.47	206.84	209.87	211.65	208.25	207.04	203.7	208.87	203.35	209.53	201.33	207.89	204.59	210.25	208.54	202.64	203.36	210.45	209.26	202.61	202.77	206.4	208.7	208.67	207.53	205.36	204.5	208.92	204.85	206.54	206.14	204.17	207.2	205.65	209.49	202.11
207.56	204.91	201.65	202.98	209.34	206.74	202.93	207.7	202.67	202.87	205.49	203.39	207.86	204.81	209.44	200.6	205.46	205.44	207.63	201.45	199.96	206.49	203.17	204.93	207.21	205.04	201.79	203.9	205.07	201.03	205.85	202.47	208.87	206.12	203.41	209.18	208.97	204.96	204.5	206.54	208.26	204.36	205.38	205.59	204.07	204.84	204.37	203.28	202.38	203.47
212.16	208.85	208.6	216.17	214.21	214.29	208.88	210.2	213.58	210.05	210.63	212.25	212.89	211.06	213.98	212.06	207.84	213.08	206.95	210.62	206.33	208.41	212.23	214.61	212.08	211.28	209.37	211.43	212.22	209.23	211.5	206.08	208.54	211.66	215.62	211.13	213.27	212.28	215.16	213.02	213.65	213.1	213.96	209.16	213.12	219.39	210.3	214.92	210.42	212.29
200.7	200.72	201.1	201.76	201.08	199.63	197.39	199.32	197.89	198.71	201.55	201.03	202.95	198.63	197.21	201.69	204.07	195.87	202.49	198.48	199.9	197.23	200.61	198.78	202.12	203.94	197.34	203.85	197.21	199.22	197.28	204.87	198.81	201.58	200.67	198.16	200.06	203.36	200.58	204.43	203.25	202.56	200.38	199.15	199.53	202.71	202.35	202.42	204.08	198.5
203.82	211.34	207.06	205.94	203.78	210.9	211.01	211.37	210.39	208.21	206.75	206.76	209.37	206.39	208.81	205.73	206.81	204.59	211.29	203.62	204.44	206.46	207.78	208.87	211.58	207.21	205.73	207.46	204.11	206.92	207.33	210.22	206.84	205.25	211.99	205.49	212.34	207.36	208.04	209.17	209.39	209.91	208.32	208.57	212.08	208.48	205.02	206.17	210.48	207.27
210.31	206.35	209	207.48	212.36	211.45	211.08	218.94	214.7	208.49	206.33	209.28	213	216.56	209.32	213.69	206.06	205.14	209.63	206.58	209.82	206.67	211.81	207.88	208.55	212.32	210.77	206.22	211.19	209.96	212.34	206.91	211.37	209.81	209.57	208.25	209.89	212.8	211.08	206.59	207.97	205.13	208.59	208.6	205.78	210.3	211.09	211.09	210.22	209.68
211.64	210.21	212.57	215.08	213.27	210.4	211.61	209.21	212.15	211.53	211.11	208.53	209.19	216.06	214.28	209.76	214.12	215.74	212.94	212.27	213.46	208.73	212.55	215.79	208.33	214.15	214.57	211.1	215.88	212.61	215.64	211.95	217.25	211.9	212.79	217.8	215.36	212.23	212.32	216.41	209.76	211.57	212.65	214.35	211.95	211.63	213.19	215.14	210.21	213.51
199.04	204.69	202.26	205.76	209.35	201.87	201.81	201.3	205.07	206.12	198.59	206.01	207.54	204.15	201.28	201.82	205.54	200.36	205.16	205.75	199.8	206.61	205.62	205.6	203.18	202.58	201.99	199.66	203.63	200.85	204.8	204.45	204.13	201.93	204.86	205.72	202.8	204.01	204.85	203.85	204.29	201.62	201.07	204.06	201.89	206.26	203.4	202.57	204.56	206.72
212.23	211.14	208.91	208.39	212.03	209.05	209.06	213.96	216.39	214.37	213.08	213.14	213.31	214.09	212.4	209.04	212.76	213.07	208.17	216.41	214.02	210.01	209.66	209.24	209.52	214.52	205.65	212.68	211.42	211.56	212.69	209.81	212.24	209.98	215.81	208.59	213.29	215.54	211.42	208.88	214.84	209.54	213.55	212.36	210.91	212.54	212.29	208.72	212.5	210.7
208.48	200.83	211.46	206.83	208.4	205.97	205.95	204.16	204.97	199	203.08	204.33	206.27	203.77	203.84	206.04	204.29	203.9	204.36	204.26	206.32	204.69	205.37	202.69	208.55	206.8	206.56	205.27	206.74	203.99	202.83	203.76	205.89	202.15	205.2	204.32	205.45	208.27	205.76	205.33	200.96	203.94	205.52	205.91	209.37	200.46	203.46	206.69	203.98	204.36
199.66	199.94	199.88	202.91	197.36	195.93	197.74	200.07	197.76	198.5	201.01	196.17	194.64	200.59	196.4	203.89	196.83	197.44	195.76	204.17	199.81	200.24	197.5	199.61	200.22	192.31	201.72	197.51	200.85	196.72	199.83	198.91	199.89	195.98	196.76	197.36	200.31	198.91	199.98	201.77	200.82	202.81	203.9	195.26	195.9	197.25	199.39	197.14	200.62	200.47
198.72	202.54	202.32	200.33	197.09	202.73	204.67	201.57	202.38	199.97	199.55	200.08	203.69	201.32	201.27	199.7	200.85	206.33	200.71	198.24	200.68	201.95	198.46	202.07	205.27	205.52	200.2	201.47	202.98	207.13	201.14	204.77	203.78	199.12	200.52	201.09	207	203	203.97	200.78	205.07	200.41	199.89	203.83	205.99	200.08	198.87	204.97	200.54	205.79
204.97	206.51	202.98	208.74	210.49	204	209.15	207.57	201.29	204.83	204.55	200.42	202.57	205.34	202.82	205.98	200.23	204.48	207.23	204.98	205.31	204.41	207.06	207.08	208.33	201.77	207.73	202.53	203.08	203.13	204.35	201.64	204.2	208.28	204.02	206.11	197.46	202.22	210.52	200.41	205.27	206.17	201.85	201.8	204.04	203.4	199.31	205.59	200.2	208.03
212.3	203.38	201.18	200.05	201.14	202.21	201.41	205.75	206.02	204.18	202.63	202.63	205.1	201.61	203.71	206.62	203.07	205.73	206.47	205.45	204.36	200.7	203.83	202.78	210.08	203.52	202.07	205.57	202.15	205.12	202.88	202.21	202.25	206.15	198.53	201.11	199.69	202.8	204.8	204.15	203	206.7	203.71	200.92	207.05	206.06	203.59	206.3	204.61	204.07
201.69	201.06	205.42	205.74	203.95	204.89	206.6	204.4	204.73	205.09	203.85	203.06	209.06	203.9	201.03	203.95	200.59	203.64	204.05	206.45	203.45	203.08	200.34	205.33	200.06	201.97	199.15	199.34	204.21	202.5	203.05	200.46	202.48	206.75	205.43	202.02	208.9	201.4	201.38	206.75	202	196.99	204.2	205.26	204.3	206.11	201.7	205.82	204.02	203.09
202.16	202.31	202.64	203.45	203.31	198.72	201.68	206.58	200.66	201.7	200.19	198.84	202.74	202.83	204.26	205.14	203.16	198.22	205.23	202.64	203.49	203.07	199.27	203.43	203.49	199.42	201.02	198.32	205.59	202.79	204.05	203.02	204.32	199.96	198.13	201.67	200.23	199.78	200.61	204.98	200.65	199.13	207.35	201.37	207.8	198.19	200.19	204.42	201.75	205.69
201.36	201.33	197.45	196.91	198.64	201.39	198.78	198.88	200.13	199.82	198.97	195.01	201.69	202.05	198.73	198.78	195.76	201.78	195.84	196.35	195.62	201.93	200.05	203.96	201.31	200.42	199.65	198.69	195.95	198.75	200.23	200.39	194.22	197.23	198.1	195.65	196.51	199.85	195.51	199.99	196.71	199.44	200.38	201.69	200.62	202.84	197.94	194.26	196.99	196.68
203.03	201.75	206.41	203.13	200.95	201.97	203.11	198.09	204.59	204.47	200.31	200.06	199.99	198.07	203.62	206.1	203.45	204.38	202.38	204.55	203.56	201.07	204.67	206.28	199.61	196.66	199.51	202.65	205.76	203.02	203.63	202.42	201.03	203.31	203.39	201.35	205.59	207.01	202.41	197.85	200.92	203	204.97	203.82	205.13	203.65	204.24	204.21	198.82	204.42
216.66	216.01	218.91	215.46	220.58	216.82	214.38	213.58	221.61	219.38	218.09	214.97	217.96	216.76	222.26	220.2	219.74	217.79	218.2	217.58	219.21	221.33	218.47	216.68	211.29	217.43	214.67	215.48	216.02	216.98	218.65	219.3	218.55	220.72	216.13	217.05	218.24	210.29	214.88	216.43	217.83	211.86	215.27	218.01	215.52	214.04	218.21	214.72	217.94	215.95
204	206.34	202.27	203.92	200.63	202.73	205.26	206.83	200.57	206.18	205.56	201.82	199.19	204.92	206.4	209.1	205.79	204.49	201.54	202.69	202.36	199.94	205.95	207.42	206.92	200.23	204.21	205.1	202.97	202.67	201.19	207.3	202.02	203.21	201.16	203.79	205.49	205.11	204.24	206.64	207.93	202.9	205.02	199.91	201.05	203.41	200.94	202.64	205.67	200.67
206.38	210.06	211.66	213.12	205.95	206.69	208.68	212.93	210.83	207.51	207.31	210.22	209.81	206.49	203.43	206.47	208.1	207.75	209.76	207.09	205.28	209.71	205.54	209.88	209.82	208.61	207.11	207.71	205.51	209.09	210.22	209.6	206.92	208.45	208.66	204.52	204	205.55	205.53	208.13	206.86	209.04	211.91	210.15	204.77	208.68	211.64	208.24	208.44	210.95
213.78	220.34	214.73	207.88	219.01	223	220.62	220.19	213.88	219.84	214.25	217.72	222.12	220.66	218.83	223.1	216.56	218.64	222.69	214.98	212.93	214.38	216.04	217.34	225.86	216.67	216.55	215.34	218.05	213.91	219.48	213.06	217.32	221.41	221.15	220.33	216.44	218.35	219.66	214.12	220.93	218.57	215.96	220.35	216.95	218.15	217.78	218.33	216.75	220.99
200.84	202.28	203.45	208.09	203.34	205.18	196.7	204.9	200.82	203.57	205.6	204.98	205.91	200.67	201.56	201.49	200.07	204.84	203.15	199.93	200.27	196.79	199.99	199.78	203.58	201.59	204.84	205.06	207.46	201.28	199.56	203.2	203.07	204.02	203.55	198.94	203.01	203.19	202.09	198.74	204.2	200.17	202.96	205.98	203.6	200.41	200.97	196.8	207.38	202.63
208.23	205.08	204.56	207.19	205.68	209.86	211.37	212.19	204.82	211.22	211.26	206.92	206.91	210.32	207.17	206.52	208.06	204.4	212.01	211.54	205.97	204.65	206.56	207.12	208.39	204.15	202.71	208.98	209.85	208.18	207.2	209.01	208.81	207.52	203.98	208.77	206.4	206.32	210.4	210.07	202.58	204.74	208.71	207	208.83	205.16	209.39	202.22	208.5	207.12
198.84	197.43	200.83	200.33	205.62	200.45	202.34	205.33	204.08	199.44	200.68	203.53	200.78	200.02	199.8	203.03	201.24	200.66	203.65	196.71	202.31	202.21	202.17	200.35	202.12	202.53	201.03	196.5	203.32	197.23	202.9	202.37	197.34	194.58	199.34	202.01	200.04	199.78	203.02	202.67	199.73	202.29	200.22	199.05	199.9	201.17	198.44	200.13	201.63	195.51
205.61	209.95	208.07	208.36	209.88	205.38	204.52	209.83	210.99	213.38	207.06	208.99	213.54	210.04	206.79	208.86	211.69	204.32	206.67	212.47	209.4	204.58	214.92	215.06	205.54	212.88	206.92	209.09	207.35	209.82	205.77	210.4	207.92	208.54	205.79	207.08	206.99	209.82	206.77	212.95	208.29	210.49	207.79	208.91	211.26	206.45	205.97	203.14	209.19	212
209	216.93	215.39	211.97	205.94	213.81	210	208.04	210.99	211.92	215.67	209.85	213.71	202.71	211.61	212.92	214.5	212.72	208.58	216.43	216.39	214.81	208.29	211.25	207.56	211.86	212.55	216.1	211.17	210.63	215.14	216.62	213.34	212.88	213.48	210.84	209.5	210.27	212.76	208.54	208.97	212.12	214.49	212.48	209.6	211.18	212.92	210.99	211.98	208.9
200.44	200.41	201.26	204.75	200.55	200.75	199.22	199.31	203.75	200.05	202.67	203.85	201.07	204.98	202.92	206.03	198.18	203.88	202.42	203.33	203.01	205.87	202.89	201.47	205.41	198.7	200.76	202.44	203.78	203.11	200.4	204.4	202.72	209.75	201.47	207.15	203.85	203.88	202.43	207.94	206.68	203.23	206.69	206.86	201.31	203.4	199.9	201.73	204.83	203.18
212.91	210.03	214.9	209.06	217.63	210.37	214.99	212.4	213.32	213.86	212.22	214.8	213.02	213.32	214.56	213.18	213.38	210.47	212.34	212.62	214.14	212.35	214.19	207.14	216.24	212.96	214.99	210.73	211.43	216.2	210.09	214.47	213.49	216.25	211.62	215.92	207.98	216.41	211.37	210.59	213.66	214.78	215.49	212.52	208.85	214.67	214.89	215.07	211.58	209.19
206.69	203.22	203.56	205.96	206.97	198.15	202.93	203.2	207.36	205.75	200.55	201.1	199.89	201.47	208.77	202.21	199.52	203.74	203.8	198.35	202.6	204.02	206.22	202.25	204.86	203.73	204.41	204.69	201.59	202.25	200.15	203.74	202.56	205.11	208.68	209.52	204.14	204.9	206.16	211.01	200.41	202.52	202.91	206.98	197.39	203.93	200.73	206.84	202.34	206.09
214.1	213.39	214.26	211.98	214.98	214.06	216.76	217.87	215.91	212.84	213.08	213.78	214.46	211.49	212.81	212.44	214.15	212.02	211.6	212.11	209.56	212.39	214.67	211.21	212.07	216.21	211.81	219.52	211.21	213.84	211.85	212.87	213.56	214.03	210.35	214.66	212.06	216.86	215.89	218.15	216.4	217.56	214.37	214.87	214.73	214.57	215.7	216.58	213.1	211
199.15	205.03	203.12	202.65	200.05	205.43	203.11	201.7	201.64	204.96	202.83	205.6	204.02	203.21	206.56	204.12	203.82	208.35	206.81	204.74	203	204.88	201.76	200.64	201.07	204.9	200.91	208.94	200.58	200.11	200.54	203.27	202.52	209.31	206.89	204.17	204.56	206.83	201.73	201.84	204.55	204.46	200.02	206.63	199.45	205.06	208.07	203.33	205.4	205.12
216.03	217.34	213.32	215.82	212.71	211.56	210.69	210.39	214.08	214.52	213.11	218.07	212.18	214.01	207.69	218.57	217.3	214.22	212.33	212.35	211.4	213.15	214.65	213.02	214.14	213.84	212.78	215.27	212.09	214.13	213.2	213.99	215.34	213.1	211.77	212.82	213.82	211.94	212.15	216.37	214.12	215.7	212.09	212.24	214.07	211.37	211.77	211.54	211.67	211.88
210.61	206.46	202.55	197.64	201.68	204.44	206.55	201	206.46	204.48	203.27	199.88	203.93	201.74	201.44	205.6	201.37	207.81	198.86	202.98	206.62	205.54	201.83	204.39	201.19	204.54	204.9	205.61	202.95	201.01	207.64	204.46	202.67	202.76	200.58	201.45	208.24	202.6	200.6	206.47	204.24	203.26	200.73	203.79	203.31	199.76	202.73	199.78	202.25	206.9
205.51	206.55	202.78	202.65	208.74	202.54	208.26	204.69	205.28	207.24	201.59	202.05	202.24	206.75	205.98	204.2	204.87	203.29	209.65	199.68	204.95	206.64	203.6	205.67	204.93	210.92	203.84	206.67	203.71	207.53	205.51	202.48	208.71	207.43	201.69	197.38	202.06	202.42	202.51	208.36	209.83	207.56	205.47	202.98	209.57	205.17	207.68	205.2	203.95	207.26
215.1	212.17	215.79	212.89	211.73	210.49	212.38	208.17	213.73	214.39	213.28	212.51	213.93	208.66	214.24	210.23	211.45	215.05	217.47	213.49	207.13	212.69	213.65	214.95	215.22	212.1	210.03	214.7	214.35	213.16	208.8	212.85	211.82	212.3	207.88	212.55	210.15	210.42	212.16	212.88	215.26	213.58	214.17	219.46	213.76	214.59	211.15	213.53	214.2	211.19
195.94	200.21	197.72	199.98	198.61	202.78	199.74	199.94	198.22	203.41	196.87	200.72	199.59	201.09	200.77	199.14	195.79	196.8	200.94	202.38	194.54	201.27	199.9	200.48	199.24	199.99	205.89	200.26	207.34	199.35	200.36	198.78	197.29	197.39	198.94	198.73	202.05	197.12	198.6	195.35	199.26	202	202.33	199.84	202.05	195.9	194.26	201.55	197.6	203.12
207.61	204.54	205.84	210.73	209.21	213.04	206.47	203.8	212.84	211.93	213.02	208.43	208.3	212.29	209.31	211.8	206.55	213.19	208.72	208.54	207.65	207.91	212.68	207.03	211.41	210.62	210.89	208.63	206.88	210.51	209.42	212.08	212.31	208.47	210.15	208.95	212.78	206.77	205.13	210.3	210	205.44	208.37	208.6	210.47	206.23	208.5	206.16	207.03	208.6
207.8	209.57	206.54	207.56	205.92	206.73	209.17	209	210.19	209.74	211.11	208.14	211.22	211.03	207.85	204.3	205.92	211.8	210.46	211.1	206.88	208.83	207.14	207.64	209.73	207.84	207.27	206.63	213.66	205.06	211.43	209.22	207.28	205.68	206.43	211.45	207.9	211.34	203.09	209.01	207.99	207.68	211.17	208.2	213.6	212.52	210.35	214.86	206.63	208.08
219.49	216.46	216.69	213.92	215.67	222.57	215.62	220.52	219.69	211.55	214.49	222.69	222.1	217.62	216.55	212.84	219.51	220.35	216.03	219.03	216.93	213.02	214.19	217.18	217.39	215.23	212.94	218.37	214.65	218.75	217.86	218.02	213.68	215.45	219.6	216.99	212.64	217.82	220.97	218.95	214.92	218.32	212.5	217.99	214.88	220.75	215.74	210.9	218.64	214.56
211.28	211.78	207.41	211.35	210.65	210.9	213.94	214.49	209.9	212.52	207.78	208.22	211.21	209.4	210.1	211.3	210.64	210.54	208.15	217.16	209.33	215.22	208.99	211.15	214.86	214.95	212.83	214.11	212.77	216.28	206.33	210.59	208.28	211.35	209.88	211.27	211.12	212.97	209.91	207.91	209.34	210.91	207.27	211.3	209.99	210.49	212.74	211.01	214.14	212.15
213.98	213.71	211.29	209.76	211.69	210.37	215.64	210.72	212.75	213.55	214.12	213.94	209.56	214.06	213.18	211.71	211.62	215.69	212.52	213.82	211.78	213.78	214.1	211.64	214.89	207.53	213.02	207.27	215.8	205.92	214.36	215.71	210.08	211.05	211.21	209.38	211.14	211.81	212.18	209.93	212.42	208.39	216.11	208.22	211.49	210.49	209.87	206.83	208.97	210.43
206.95	203.63	202.31	204.68	201.41	202.68	202.93	200.49	203.1	204.04	205.59	209.08	203.51	199.55	206.45	197.28	207.28	202.91	202.45	205.01	205.56	208.87	205.57	202.19	204.74	199.11	204.31	202.5	206.94	202.28	208.06	203.54	203.42	202.28	201.91	202.16	203.75	199.41	205.47	206.71	204.42	200.86	203.04	204.36	204.69	208.55	207.69	208.73	200.13	201.53
201.86	196.72	200.05	201.13	198.41	199.68	199.47	197.82	199.47	197.82	198.98	200.67	197.06	194.33	202.52	202.72	199.09	202.92	199.68	203.37	199.69	201.4	199.75	204.44	198.97	197.38	204.84	200.06	196.25	197.34	203.99	203.18	197.75	204.89	199.25	200.6	198.34	198.17	200.78	198.91	199.45	203.74	201.65	202.39	198.97	199.74	198.26	199.73	203.35	197.82
212.42	209.03	213.89	211.17	215.43	211.99	206.11	213.19	217.5	209.53	210.42	212.49	210.96	210.38	211.61	218.22	210.99	209.2	208.49	210.39	213.66	209.47	215.24	210.26	207.6	210.88	213.2	213.66	214.66	214.19	214.39	210.14	212.06	208.6	213.23	212.33	207.77	211.48	209.72	212.44	210.2	214.56	210.69	206.68	213.92	213.19	210.66	215.14	213.27	211.75
214.6	209.43	210.46	208.86	212.95	213.86	209.5	211.34	210.58	213.71	213.65	207.07	209.31	212.75	210.53	211.26	211.56	208.86	214.07	209.4	210.03	209.89	215.58	214.42	212.3	213.92	213.45	211.41	210.36	208.12	207.08	213.11	215.15	213.09	215.85	214.61	210.66	216	206.85	208.39	213.35	207.8	208.05	217.03	211.2	216.23	216.22	207.15	213.34	211.1
190.33	200.03	198.77	193.98	196.63	200.82	200.25	199.54	195.29	202.01	197.71	205.5	196.68	197.41	201.07	198.03	202.53	203.97	200.16	198.3	200.96	197.69	195.25	200.33	194.85	200.95	195.65	199.69	197.07	198.2	201.41	200.27	200.41	200.5	199.48	196.76	197.35	194.57	197.08	200.61	198.09	198.46	200.79	199.68	198.29	200.08	197.69	201.02	196.13	197.81
202.45	199.33	201.71	199.74	196.15	203.37	202.55	199.66	199.59	199.46	196.74	195.13	200.41	201.37	203.77	201.24	201.75	199.25	199.11	197.54	201.04	202.54	203.33	198.46	201.95	197.31	198.02	202.55	200.86	202.59	200.58	199.32	201.88	204.88	198.69	196.31	203.42	201.13	201.1	198.76	202.05	200.34	203.47	196.73	200.22	200.18	198.31	202.63	197.58	199.58
202.12	210.34	202.08	205.25	206.96	204.44	204.62	200.25	201.57	202.69	203.13	203.19	202.58	204.38	209.68	205.61	203.39	206.88	206.43	203	208.94	198.55	203.34	210.1	206.49	203.57	204.38	203.77	202.47	205.91	200.23	206.73	206.65	206.59	206.21	211.2	206.2	201.49	204.59	205.84	206.47	203.85	201.97	202.77	205.73	205.93	203.66	211.15	205.67	203.23
210.56	207.02	207.11	204.93	203.07	209.98	210.59	213.74	204.89	206.99	210.32	208.52	203.04	199.72	206.14	204.49	205.48	205.47	206.48	210.06	209.91	205.58	211.74	212.07	206.06	205.02	207.03	204.22	208.03	203.4	207.43	210.11	207.31	205.81	206.17	206.22	209.16	205.59	209.79	210.15	210.77	205.71	207.54	206	204.27	209.85	205.44	202.48	208.41	207.57
209.08	211.36	210.61	213.38	211.57	207.05	209.94	209.86	206.19	209.96	206.44	206.26	209.27	209.34	206.93	211.26	209.2	211.12	210.81	202.35	211.47	207.48	206.9	208.05	211.85	206.09	209.26	205.96	208.37	204.42	214.02	210.41	213.9	209.72	206.09	206.4	207.63	210.35	210.04	210.08	209.01	208.38	206.93	205.78	210.2	211	209.18	208.94	213.16	208.52
209.22	204.76	203.58	207.66	211.76	211.41	207.86	203.2	204.45	210.5	205.03	205.86	211.74	214.79	205.58	207.67	205.62	208.28	210.57	208.89	210.22	205.39	203.03	205.22	204.59	207.4	203.89	208.57	210.42	208.75	209.93	208.03	210.61	205.76	206.96	210.72	207.76	209.14	205.07	210.8	209.52	207.33	210.59	210.75	206.54	211.4	208.67	207.31	203.91	207.81
211.72	209.05	208.85	204.05	212.88	209.25	206.63	206	205.28	208.25	208.91	209.15	209.9	203.93	209.88	208.05	203.95	203.35	203.69	209.01	210.1	208.61	209.57	207.46	209.72	202.92	206.35	206.78	204.18	212.77	211.2	209.24	203.83	206.2	209	210.5	205.52	207.3	207.77	206.41	207.86	209.1	207.56	207.79	212.53	208.07	206.15	207.59	207.34	212.82
209.65	205.66	204.45	204.24	206.13	206.49	205.95	207.49	204.74	210.48	205.6	204.87	205.98	207.94	213.57	209.78	207.64	207.65	206.07	205.95	205.78	210.13	208.55	206.72	204.19	212.45	205.59	202.2	209.2	212.95	201.85	201.64	208.63	211.1	204.78	207.25	206.79	208.26	208.38	205.41	210.23	207.39	203.65	205.62	210.62	207.09	208.04	202.41	209.6	206.75
212.17	211.38	209.49	212.17	211.68	208.53	208.76	209.59	210.54	212.19	209.04	209.04	209.93	209.69	207.95	207.59	206.84	212.14	209.01	213.1	212.15	212.44	210.02	208.85	210.46	206.78	211.66	209.77	208.31	207.18	207.1	207.04	211.11	216.82	213.05	208.51	207.73	211.49	209.09	206.29	209.29	206.48	210.58	208.33	207.17	204.95	212.5	213.99	210.65	212.85
201.3	200.62	195.29	200.48	197.39	200.96	202.52	200.05	200.81	202.19	201.07	197.67	202.68	195.43	203.18	200.12	198.99	200.47	199.09	200.19	201.18	199.25	198.04	200.71	195.6	194.49	196.46	198.32	198.96	197.2	199.73	200.33	198.39	200.93	198.36	197.52	203.69	200.86	202.05	199.09	198.66	203.68	197.68	200.92	198.86	201.49	199.95	204	197.23	197.55
199.53	206.05	202.92	200	198.83	199.49	200.9	197.57	199.71	203.5	202.16	204.28	200.68	207.09	199.63	200.59	201.06	201.49	203.83	199.7	204.09	203.71	198.68	198.49	202.67	203.05	196.76	203.29	195.11	201.93	201.69	201.98	199.29	199.49	199.47	198.01	201.78	201.68	202.52	202.55	199.32	199.51	202.43	198.19	199.27	198.02	198.88	200.92	196.32	202.94
209.9	209.73	206.1	210.27	211.11	214.03	209.97	210.54	207.68	203.55	208.46	204.64	212.73	206.66	210.67	209.37	207.95	209.03	207.84	211.67	210.37	210.8	213.82	206.6	212.95	208.97	211.45	212.77	203.49	209.63	213.08	208.45	212.99	205.31	207.44	207.8	210.76	216.34	214.48	214.2	210.61	209.64	211.67	207.48	208.45	209.76	212.56	208.06	209.61	209.14
202.53	199.63	206.32	203.7	205.7	199.73	206.03	202.16	203.55	202.62	205.82	206.67	197.82	204.04	198.21	204.01	198.19	206.2	202.75	205.44	198.27	204.24	203.07	203.26	203.78	208.38	200.85	201.84	204.34	202.51	203	202.16	202.28	199.97	205.25	205.88	204.12	207.58	206.5	202.62	200.01	203.49	202.83	205.46	207.37	201.72	201.65	203.07	203.12	202.01
203.45	200.91	202.14	208.22	203.88	204.69	201.21	204	204.02	206.48	201.69	205.62	201.04	203.07	200.01	203.23	202.77	201.03	199.99	204.09	204.51	203.13	204.15	205.89	203.91	202.82	202.97	200.18	204.22	200.59	200.76	199.95	199.55	203.78	201.81	205.35	209.55	202.04	203.53	202.93	202.62	204.19	201.87	208.49	201.77	202.35	202.28	199.56	206.15	202.73
198.7	205.12	204.61	203.33	206.5	207.46	207.06	204.73	208.46	205.92	206.88	199.78	199.47	205.08	205.44	204.06	205.1	201.97	203.55	206.37	200.89	201.12	205.06	199.34	200.32	202.64	203.17	205.15	203.44	204.56	204.5	201.63	203.14	200.59	201.92	202.85	201.36	200.93	204.99	204.67	204.75	202.97	204.91	211.23	198.99	201.17	202.77	202.36	208.37	201.47
204.27	205.88	204.44	203.88	206.65	205.97	204.81	205.4	202.6	205.44	208.36	204.59	205.56	201.92	205.17	205.99	204.03	204.51	204.17	208.39	206.32	197.75	204.82	203.36	209.66	205.09	206.3	207.73	201.67	201.37	203.51	205.13	204.33	202.69	207.7	202.54	203.71	200.22	204.17	202.66	206.44	205.12	205.31	203.63	208.87	206.58	200.94	206.38	203.49	201.42
208.8	204.4	210.08	209.81	209.2	211.26	207.53	213.12	207.18	209.25	203.89	209.55	213.51	210.63	208.43	209.46	207.28	207.17	210.4	209.37	207.35	207.11	205.73	210.43	212.31	210.47	211.21	208	207.39	207.46	207.99	208.28	211.37	207.32	207.91	210.33	208.19	209.82	206.97	211.61	212.66	209.63	205.93	211.2	212.39	211.33	210.88	213	204.39	210.07
215.09	216.68	214.91	212.38	213.96	213.04	210.46	210.04	213.13	208.99	218.42	210.06	210.93	213.05	214.91	212.57	213.55	210.57	214.03	215.89	212.85	211.41	212.59	209.16	214.76	212.71	209.34	211.12	210.34	216.02	216.73	212.46	215.45	210.31	214.42	214.78	210.74	215.33	209.78	214.7	214.99	212.67	206.7	206.86	213.56	214.67	218.25	213.06	210.99	212.11
208.97	208.49	209.34	211.53	209.95	207.42	208.59	204.82	204.09	208.23	208.94	207.82	205.35	209.75	210.16	211.28	208.92	206.19	210.98	207.93	211.66	210.52	208.69	207.45	208.16	217.08	211.13	206.23	207.59	210.95	211.29	213.83	211.51	204.93	210.3	212.17	207.79	211.72	206.65	205.32	212.9	211.25	204.02	207.39	213.84	210.15	210.79	206.31	207.81	213.68
212.71	204.79	207.29	212.42	209.38	204.81	205.28	210.12	209.59	211.6	211.87	210.86	212.82	208.2	209.93	211.42	212.32	211.41	204.98	210.14	215.94	212.39	208.06	207.09	210.44	210.5	210.6	207.71	210.33	207.42	209.69	210.46	209.35	207.77	209.15	208.52	212.26	208.86	211.52	206.27	205.73	204.39	214.87	210.37	213.39	204.49	213.56	210.02	210.01	207.47
212.39	209.82	211.2	216.73	213.65	212.07	215.5	213.03	212.45	212.04	214.43	210.79	210.74	214.41	215.09	211.69	208.32	214.01	210.98	212.19	221.47	212.6	217.4	214.05	211.06	210.45	212.79	216.39	209.2	214	209.29	206.58	212.79	210.33	215.39	211.39	212.72	213.35	211.94	212.23	209.68	211.06	214	216.91	210.15	214.53	209.97	208.85	209.79	215.49
197.42	202.28	203.1	199.3	201.48	199.86	205.95	202.16	195.34	203.72	199.7	202.03	197.14	197.61	206.97	196.89	203.9	199.97	199.46	201.03	202.54	201.99	200.77	199.09	201.94	204.03	203.77	201.42	201.69	201.27	194.82	203.55	201.45	199.9	199.84	199.98	202.85	202.08	200.66	200.78	207.02	195.42	200.93	196.46	199.92	201.47	201.63	198.9	197.8	204.94
203.54	199.26	198.53	203.22	199.36	198.66	199.09	201.16	201.06	202.23	200.21	198.82	201.2	199.94	201.71	195.08	200.16	198.19	202.06	202.06	203.16	202.09	200.82	204.64	203.62	199.94	201.12	203.64	199.84	205.15	204.69	202.66	203.83	201.2	203.87	199.66	202.72	197.17	198.24	197.88	199.51	201.61	198.63	204.41	198.81	200.51	200.73	199.15	198.88	201.18
214.31	214.73	214.92	210.46	208.84	209.93	213.84	216.92	206.8	208.29	207.56	211.55	211.85	211.6	211.52	211.24	214.23	215.11	217.82	215.05	214.58	208.87	211.12	210.53	206.33	209.94	209.83	210.74	206.31	215.67	209.46	209.15	213.04	211.79	215.6	211.46	212.67	207.3	211.47	211.41	213.41	211.41	210.42	211.95	208.56	209.21	212.33	207.92	209.19	211.11
206.9	211.99	207.71	207.04	210.48	207.76	204.79	208.28	208.41	205.41	210.96	213.48	214.03	209.98	210.51	206.84	209.89	210.63	207.48	210.44	207.41	209.89	207.53	206.81	204.55	207.2	204.28	206.78	205.43	209.76	211.91	206.04	207.47	206.41	210.63	209.34	207.64	210.9	208.74	207.69	210.75	207.73	206.11	209.95	212.28	203.08	210.81	211.19	208.61	201.99
211.74	211.84	210.56	213.72	212.97	214.23	211.82	212.1	214.9	212.65	216.08	212.35	211.07	211.68	211.98	214.04	211.3	210.45	213.77	215.44	211.44	214.78	205	213.64	215.1	213.54	211.71	211.67	216.25	214.54	211.28	215.99	213.71	210.88	216.81	216.37	214.87	209.46	212.46	209.3	212.36	216.78	214.79	209.81	211.75	211.18	213.16	213.7	212.26	208.1
209.76	203.57	209.12	204.73	202.03	205.27	203.79	202.16	203.09	199.9	201.01	202.11	202.41	209.3	199.86	205.5	205.03	204.21	205.83	206.73	206.45	200.63	204.99	204.72	210.24	206.49	202.65	203.41	205.8	201.72	203.26	207.95	202.16	208.52	203.68	204.19	201.39	204.57	203.63	207.04	199.43	208.12	206.04	202.96	202.46	205.32	206.28	205.37	202.13	202
201.43	202.31	204.69	202.71	203.13	206.33	202.59	203.45	200.93	204.12	207.5	204.57	204.54	200.55	200.47	201.48	200.82	206.11	204.75	202.34	206.72	203.46	205.79	204.38	204.05	199.5	209.26	209.33	204.92	203.65	203.79	198.17	203.78	201.61	202.62	199.87	200.97	207.53	205.06	206.82	202.24	203.42	205.69	203.43	202.79	205.2	207.25	203.55	201.86	202.91
208.84	206.48	211.81	208.46	211.14	210.75	208.37	211.28	207.59	212.53	210.64	210.56	212.37	210.36	205.28	213.29	211.44	208.71	210.4	208.55	206.9	212.54	210.99	210.61	205.34	204.45	208.42	202.66	207.42	209.4	207.39	208.83	209.66	211.95	210.36	207.54	214.42	212.24	208.92	209.54	205.53	212.02	209.55	204.9	211.86	211.27	206.77	209.23	209.96	211.89
205.05	201.31	203.95	200.81	205.71	204.39	197.24	203.98	205.82	200.22	200.96	205.81	201.75	200.94	203.12	200.41	206.07	201.53	203.47	202.86	205.4	201.69	206.09	204.99	201.14	204.04	201.71	201.11	206.81	205.34	203.88	203.52	202.68	203.92	204.51	206.6	204.77	200.89	202.87	204.54	205.19	204.87	206.16	201.23	205.21	201.92	204.66	200.49	201.67	203.54
214.93	215.26	210.59	220.8	215.61	210.92	219.85	213.75	213.67	210.59	214.72	214.89	216.03	215.34	214.23	217.08	211.36	213.45	210.01	215.9	214.8	212.93	214.73	211.58	211.76	213.34	215.2	209.98	214.35	214.45	214.67	213.1	208.94	217.17	216.86	209.31	214.01	212.88	216.71	213.9	211.44	212.45	219.66	216.53	213.78	210.66	211.22	216.34	210.99	209.15
216.48	218.67	224.03	218.73	219.03	214.91	217.67	215.01	219.98	219.05	215.44	213.6	217.03	216.45	216.13	216.16	217.23	216.32	217.23	219.57	217.87	219.06	216.45	214.06	216.3	223.46	210.93	217.24	212.06	214.23	218.09	212.64	218.11	214.07	215	217.67	217.17	213.8	218.73	221.58	216.56	221.49	217.31	216.97	215.23	215.59	218.98	214.73	219.23	219.45
198.57	203.25	199.74	200.22	204.2	203.23	197.94	205.27	204.39	202.65	200.88	198.86	201.27	205.07	198.6	199.02	198.67	198.82	205.41	200.29	199.65	202.27	207	203.23	197.97	199.22	202.32	201.44	200.27	203.82	201.42	204.37	201.91	203.57	200.31	202.42	201.7	204.62	201.83	200.98	201.6	200.26	200.28	198.58	197.82	205.96	201.8	200.07	201.44	196.83
202.23	199.81	202.99	200.91	201.04	208.2	204.87	203.83	208.97	203.96	205.97	199.71	204.35	206.57	208.16	207.74	202.08	207.26	198.7	207.38	208.75	205.97	209.85	201.17	205.14	202.14	204	203.79	208.24	206.21	205.53	206.17	208.71	205.72	204.05	204.36	203.68	203.24	205.43	206.2	207.2	206.09	206.58	205.8	209.52	202.93	205.14	211.58	201.17	204.36
209.05	207.98	211.07	210.95	201.95	209.28	204.35	208.87	207.48	204.88	205.73	207.61	208.92	208.24	211.42	208.9	207.52	206.35	210.64	206.76	207.84	210.55	206.67	209.16	209.51	208.98	210.22	209.83	209.21	209.7	206.94	205.74	207.03	207.55	207.86	209.2	207.61	212.08	208.91	203.38	215.19	205.21	206.72	209.59	207.8	209.49	208.19	209.02	208.86	207.82
211.33	209.03	205.75	209.15	208.07	206.37	208.16	208.39	209.06	210.61	206.89	206.13	209.16	211.28	211.99	207.48	212.47	205.98	209.79	206.03	215.54	207.42	202.51	206.31	206.37	205.57	214.87	209.33	206.77	209.05	210.07	211.16	213.37	205.94	207.58	209.11	211.21	213.68	205.65	209.39	206.15	210.05	205.2	207.19	209.15	205.15	207.36	205.99	203.9	206.75
201.04	200.55	197.55	200.01	201.33	204.27	195.64	199.9	199.97	197.91	199.06	198.68	198.3	204.31	199.06	205.33	198.53	205.22	197.07	201.59	197.69	197.97	199.91	194.26	199.25	195.86	198.5	201.83	199.28	197.98	203.57	201.24	199.43	202.32	196.12	199.38	199.05	200.09	197.75	198.14	197.93	198.05	197.01	204.6	194.09	198.35	196.74	198.42	196.61	202.7
206.75	208.43	204.42	208.7	207.54	204.47	205.88	204.56	206.04	206.32	208.69	207.94	205.26	207.12	207.45	207.55	207.33	203.78	202.92	207.45	207.75	207.7	207.28	207.2	208.46	205.33	210.72	201.3	205.32	207.72	204.58	207.76	211.06	210.1	205.95	207.12	207.31	208.09	207.07	206.02	208.06	204.29	206.52	205.39	202.53	206.44	202.56	202.79	204.16	202.69
196.65	203.5	206.52	201.86	201.73	199.09	203.34	206.33	203.62	204.18	201.57	207.54	205.54	201.67	201.97	201.62	199.98	202.64	205.07	196.49	200.76	210.14	195.5	206.35	199.74	205.48	201.87	207.7	204.34	201.99	203.37	204.41	198.52	200.68	202.29	204.95	205.9	202.28	200.64	203.64	202.69	206.04	205.05	203.21	199.97	204.81	199.59	205.6	202.93	198.56
215.18	215.84	218.33	209.45	210.14	208.75	212.19	212.45	210.87	210.51	212.71	211.91	211.69	206.17	209.53	212.55	209.52	210.79	213.45	210.81	209.68	213.91	215.48	212.84	211.95	213.61	214.03	209.19	211.9	212.36	210.29	211.43	216.61	210.12	211.49	209.53	207.62	216.17	210.34	214.02	212.12	214.4	208.95	213.57	212.06	211.3	209.43	212.41	213.92	212.13
217.46	220.82	215.75	216.85	216.89	217.82	219.77	216.91	216.31	215.64	217.14	218.44	214.67	216.07	215.5	216.95	220.09	217.52	216.45	216.37	219.1	216	216.59	215.8	218.05	216.85	217.02	219.43	219.56	213.75	218.45	214.9	216.02	215.74	214.39	212.81	214.61	212.16	222.26	216.4	220.27	217.57	216.72	213.06	218.3	218.52	215.91	219.22	214.61	217.18
206.35	208.76	208.63	205.54	208.83	204.44	207	205.84	212.22	205.1	212.13	207.69	204.7	212.6	206.79	213.32	203.41	207.05	208.44	210.75	212.54	207.18	205.71	207.83	209.1	209.93	213.02	204.38	207.79	207.24	214.54	205.44	209.87	208.79	209.91	210.31	206.61	207	206.26	208.13	209.61	209.63	206.33	207.05	208.19	207.53	209.37	209.87	208.25	205.72
196.91	200.6	197.75	197.46	197.11	194.06	194.92	199.36	196.48	200.65	194.47	199.89	196.99	200.43	196.57	197.14	200.74	196.66	195.38	198.23	200.33	199.55	197.47	199.5	199.53	197.4	197.4	199.12	197.71	197.81	196.66	202.55	199.66	202.09	197.24	198.63	199.21	199.82	196.22	194.72	194.59	201.19	198.78	194.85	196.39	197.38	193.1	199.57	197.49	201.57
217.45	216.16	219.05	218.93	220.84	218.65	218.54	217.78	218.71	217.48	215.44	220.1	218.33	218.75	217.4	224.34	217.58	214.94	219.82	216.64	217.25	215.15	212.24	218.74	217.35	219.86	219.81	217.9	223.08	219.42	219.1	216.36	221.03	214.61	220.12	217.19	219.81	216.59	214.35	216.64	214.95	218.39	216.96	217.11	217.39	221.94	220.84	218.44	214.45	215.32
203.13	206.17	202.51	204.78	204.78	203.07	203.34	203.39	208.87	203.5	204.7	208.05	206.21	202.83	211.61	206.26	204.66	207.25	199.69	203.48	206.9	205.08	203.44	206.22	207.4	203.58	203.59	204.29	203.8	203.98	204.75	205.32	203	206.77	200.34	200.58	201.76	202.58	200.46	206.75	208.04	200.08	204.83	200.31	204.04	202.48	204.81	202.79	199.93	200.13
206.07	206.44	197.28	205.14	203.99	206.09	202.38	206.37	204.56	204.92	204.13	205.68	205.09	206.6	204.87	203.96	204.38	208.29	201.83	207.1	204.54	205.52	206.35	198.55	205.45	200.19	208.38	207.78	205.19	202.16	200.52	203.43	207.24	206.39	205.41	205.85	200.79	199.67	201.91	205.12	206.88	207.23	205.01	206.46	199.99	201.23	201.09	204.49	202.79	200.71
210.59	209.27	201.44	212.25	207.31	211.07	209.7	210.38	208.47	211.68	211.74	210.23	208.73	208.24	212.66	209.19	205.01	206.7	208.21	206.8	213.03	210.61	205.81	206.9	209.76	210.73	203.49	206.52	208.25	209.22	206.93	205.54	209.33	206.93	208.23	211.02	207.87	205.55	213.23	208.24	210.24	210.64	208.48	208.74	207.17	206.97	208.39	208.9	206.61	207.69
224.06	216.94	218.6	210.45	221.29	215.94	217.83	220.51	216.03	218.25	215.97	213.01	215.54	218.67	217.64	218.68	215.2	216.29	214.46	213.88	216.86	215.06	218.98	213.62	215.09	219.79	220.61	217.42	214.48	219.19	218.91	215.65	217.2	217.73	217.02	216.86	219.21	216.79	219.6	217.79	219.79	216.8	218.37	223.06	218.7	217.16	217.51	214.7	217.24	216.69
207.69	205.41	199.66	208.33	207.95	208.71	211.58	207.66	206.32	206.64	205.27	206.01	209.26	207.7	207.45	209.82	207.6	207.63	205.38	206.67	205.32	209.12	209.13	209.76	209.61	211.7	206.08	207.27	211.14	208.75	211.51	206.75	212.46	205.59	206.95	203.02	207.4	205	210.66	209.96	206.25	206.52	206.3	203.8	205.08	202.94	208.55	209.18	206.21	208.61
213.7	209.68	213.64	210.04	213.19	211.25	212.6	213.22	217.97	206.9	209.96	210.82	213.17	212.85	212.43	212.47	210.52	216.31	211.83	212.97	213.13	212.62	208.01	212.63	209.69	213.7	206.15	212.62	210.8	205.18	208.25	209.37	214.47	209.38	210.06	208.86	214.88	205.29	212.15	209.82	210.6	210.91	207.66	212.59	213.69	214.82	211.3	213.97	216.84	214.24
203.19	201.49	203.14	206.73	200.66	201.16	198.44	202.32	202.81	202.3	203.56	204.98	201.67	200.2	199.4	198.26	199.62	202.17	204.78	200.19	195.8	198.34	197.84	198.67	202.96	203.58	198.03	205.42	195.48	199.1	203.52	203.11	199.88	201.32	204.12	198.6	202.13	200.34	200.93	202.92	200.68	197.1	198.29	199.56	198.65	203.76	199.46	199.74	203.19	193.46
208.12	209.79	210.6	213.98	210.51	209.57	218.52	207.46	213.85	208.23	209.7	208.84	212.46	216.61	213.73	212.67	208.4	209.56	209.11	209.56	214.91	214.82	216.47	213.86	208.72	209.6	210.31	212.8	216.21	211.2	211.34	211.3	216.51	218.73	208.58	214.24	210.79	208.53	211.64	214.22	206.57	210.9	212.24	211.72	211.21	205.86	217.8	209.84	210.86	212.58
205.91	205.33	203.23	210.74	207.17	209.03	210.7	205.94	208.18	207.54	203.91	201.2	209.54	209.46	205.42	206.6	208.11	203.55	213.22	203.58	209.27	208.78	206.46	206.01	211.36	208.27	208.27	205.66	211.92	209.84	211.12	206.99	209.19	208.05	207.78	204	210.7	210.85	212.43	203.38	209.68	205.5	209.77	207.07	208.06	206	207.07	210.79	208.33	205.62
212.74	216.99	213.41	214.08	209.86	213.66	209.95	210.5	215.8	215.78	211.96	216.69	211.63	217.55	213.02	209.34	213.44	211.88	207.64	213.68	213.59	216.7	212.78	218.32	210.14	213.82	215.43	207.96	212.94	212.7	211.66	211.26	210.6	208.92	210.4	215.38	212.97	207.86	214.11	214.64	213.05	210.05	214.31	218.33	209.67	211.13	211.38	208.1	212.12	207.81
217.5	213.36	218.88	217.09	220.04	218.5	215.63	215.46	215.49	216.77	214.57	217.82	214.83	218.58	214.82	220.43	218.69	217.67	218.16	213.65	219.64	221.84	216.51	216.62	221.85	217.01	218.87	216.9	216.32	219.45	214.54	211.98	214.04	216.26	216.48	216.47	220.15	219.41	215.22	219.63	216.12	213.87	218.11	221.34	222.93	216.7	216.13	217.65	214.64	212.99
213.43	210.25	210.67	213.12	207.41	210.95	208.86	210.08	210.89	208.71	214.55	207.93	211.62	213.81	209.94	211.15	211.41	209.28	211.51	218.85	213.87	212.8	207.74	211.46	210.07	213.53	213.82	214.93	215.35	213.36	211.35	212.7	212.94	213.08	212.46	217.63	212.42	211.01	218.13	210.67	208.98	209.31	211.19	209.57	211.9	214.98	212.55	218.45	214.42	212.04
200.15	199.92	197.94	200.89	198.12	199.91	203.96	201.95	199.93	198.42	205.11	204.25	205.56	207.43	204.82	201.86	202.28	198.28	206.15	202.59	206.85	205.31	203.36	203.9	201.86	204.83	202.25	199.42	204.72	202.85	206.06	200.17	200.88	204.03	202.57	202.15	202.54	203.18	205.13	203.36	200.01	197.45	202.9	203.81	205.84	200.59	196.8	203.04	204.07	206.55
199.08	202.64	201.32	203.94	202.49	200.23	200.98	199.24	205.86	199.01	201.13	197.36	199.39	203.45	200.96	203.84	202.72	199.62	197.37	198.56	200.31	204.04	200.43	198.35	199.26	201.84	200.22	196.69	202.31	197.69	204.95	202.52	201.46	198.25	202.98	201	203.48	199.88	198.27	198.3	204.73	197.54	204.54	198.61	199.3	204.49	199.77	199.99	201.81	201.24
207.08	206.76	208.6	207.95	209.65	208.99	206.74	203.83	206.63	201.01	208.55	210.05	208.36	206.91	210.92	211.82	206.45	209.74	205.76	211.06	204.52	205.57	202.49	209.92	213.91	211.64	207.45	208.5	207.9	208.3	208.73	204.63	208.9	210.84	205.8	211.35	209.82	207.37	202.48	206.44	207.13	206.89	211.55	207.69	206.92	209.99	207.34	203.85	204.52	205.06
198.17	196.81	203.11	197.5	199.67	202.17	204.66	197.85	198.7	199.77	196.69	203.86	204.46	196.8	200.96	198.31	200.85	199.79	192.21	195.72	194.38	201.2	199.92	199.11	193.99	201.11	198.6	195.91	200.31	198.72	201.28	201	201.71	200.21	197.6	201.12	199.61	195.7	198.67	200.84	195.48	201.67	196.25	201.25	199.82	197.29	199.06	202.18	200.81	199.55
206.05	203.74	203.83	210.43	204.05	204.27	204.94	205.06	207.36	207.94	204.45	208.14	209.7	210.25	204.23	208.76	206.48	203.85	207.14	203.32	207.87	205.63	206.32	205.11	205.06	203.38	203.76	204.55	201.83	204.58	208.17	204.03	205.92	213.42	206.15	203.41	205.96	209.47	207.18	202.69	207.22	205.77	205.12	207.58	204.43	203.53	206.41	206.47	205.86	205.21
208.38	210.63	209.31	207.71	209.76	208.68	210.61	211.38	213.37	212.18	207.12	206.95	209.57	209.06	207.88	210.19	214.24	210.68	210.79	207.3	207.2	207.12	208.42	208.24	211.6	209.62	208.09	206.44	211.1	208.07	205.06	212.86	212.02	207.82	209.32	209.32	209.98	210.79	203.81	214.2	206.37	206.49	207.72	206.75	212.06	210.61	207.15	210.62	203.91	209.69
215.41	215.06	219.22	215.99	214.05	216.2	220.78	214.37	214.76	217.96	220.37	216.41	213.55	218.79	218.56	216.05	212.79	219.01	216.63	217.91	214.27	220.96	215.39	215.55	216.19	221.03	221.5	220.06	217.76	216.99	216.87	213.59	214.14	213.71	221.02	217.76	219.47	214.34	217.99	223.62	216.17	220.98	217.98	218.04	217.94	216.54	214.22	218.01	220.03	213.86
204.96	207.47	205.57	206.55	206.19	207.85	208.83	208.69	207.71	204.17	207.15	207.15	205.16	205.56	205.78	208.42	203.88	204.59	204.15	205.84	207.21	205.91	208.24	206.45	207.24	206.61	204.34	206.05	201.36	205.75	207.94	206.8	208.06	205.42	207.24	204.51	208.16	202.63	207.8	206.49	208.14	206.93	205.25	204.12	207.06	209.77	207.19	204.94	206.06	206.43
205.66	203.92	201.97	195.08	202.03	198.51	204.51	204.33	200.87	202.96	204.04	202.7	205.54	205.78	198.74	201.15	203.9	201.89	204.37	201.81	202.84	203.64	204.17	205.02	201.43	197.74	205.19	204.21	202.11	199.62	206.36	209.27	201.79	198.36	202.87	205.98	202.61	201.56	202.96	198.24	201.99	199.4	203.12	203.74	202.42	203.91	202.33	205.22	203.21	199.62
202.73	205.91	203.92	209.25	206.04	201.63	200.14	203.58	199.07	198.6	199.17	207.57	201.6	200.72	204.63	206.81	202.61	202.63	202.39	207	203.69	202.99	199.87	205.61	207.04	200.78	201.86	198.17	203.39	199.94	208.05	209.98	203.54	205.38	203.14	202.2	207.46	201.15	204.48	204.14	205.77	203.82	204.83	205.36	204.36	206.61	202.38	204.72	204.59	203.09
206.92	202.36	201.01	206.71	212.8	203.4	212	206.06	203.17	206.86	205.39	213.31	210.41	204.93	207.66	206.36	206.91	204.24	206.87	208.12	209.15	206.44	203.46	210.74	205.48	207.05	206.67	208.94	208.12	206.18	207.54	205.72	207.24	204.21	206.75	205.87	206.06	208.88	208.24	203.66	203.84	210.29	202.83	207.13	205.29	203.62	206.97	208.59	206.84	210.45
204.69	213.61	206.72	205.51	208.87	206.39	211.68	206	213.03	208.31	212.37	211.81	205.52	210.72	208.14	210.45	212.14	208.25	210.73	210.15	206.81	211.11	210.05	204.16	207.3	211.78	207.98	210.12	210.48	205.25	215.74	202.58	207.13	214.01	205.72	209.47	202.68	208.13	211.11	211.01	212.53	209.8	212.1	207.47	211.94	210.35	206.27	210.41	206.93	210.47
201.25	204.93	210.74	202.45	207.24	203.03	204.73	208.91	205.94	207.83	204.15	204.49	201.77	205.75	209.73	207.46	202.71	205.18	207.06	206.42	203.82	209.68	204.11	203.64	200.29	208.12	204.02	205.54	203.58	204.41	200.37	205.79	204.47	203.03	204.18	202.22	208.98	204.77	205.44	204.49	204.65	205.31	205.77	204.42	205.06	208.17	204.16	210.57	208.99	205.38
211.74	206.93	205.89	207.51	205.22	209.3	206.12	209.16	207.27	204.73	207.33	207.13	210.19	206.95	208.69	206.39	207.19	208.6	207.5	209.85	207.21	206.03	210.56	210.86	206.3	209.44	207.83	211.75	209.21	207.86	209.53	208.13	207.6	208	208.53	207.39	209.14	208.61	209.05	211.28	209.89	209.31	206.85	209.97	208.99	205.4	205.03	208.04	210.47	207.42
208.64	209.17	209.73	207.93	208.43	215.33	213.07	210.98	215.55	210.17	212.9	211.2	212.47	216.45	213.8	213.48	210.62	208.94	211.7	209.41	214.88	210.95	210.58	209.15	207.3	211.07	217.8	211.75	211.32	213.98	211.29	209.67	211.72	213.64	212.99	213.74	211.28	210.81	214.77	210.58	208.39	214.3	214.94	212.46	216.55	213	214.93	213.72	212.14	209.22
205.83	212.25	209.53	204.83	205.32	202.98	209.48	213.2	212.34	209.35	210.78	208.41	209.11	205.43	206.66	206.67	209.25	205.38	208.83	207.6	204.59	205.86	207.78	202.2	211.38	208.53	210.79	208.37	209.72	206.78	205.24	210.23	206.89	205.81	205.01	208.04	207.31	211.03	204.84	210.28	207.46	204.88	204.68	204.52	210.04	205.91	209.87	207.71	204.87	207.22
212.55	208.53	205.45	206.43	208.63	205.14	210.54	208.56	208.23	206.33	205.65	209.67	205.16	213.79	212.21	208.78	210.32	210.83	208.17	210.36	206.75	208.2	211.31	205.73	209.7	208.36	205.96	206.27	208	209.34	213.28	208.6	212.03	206.83	211.19	207.17	209.94	208.83	214.08	208.84	204.57	211.83	205.83	209.72	205.41	206.02	207.59	212.63	211.01	208.54
202.78	205.31	196.08	201.81	199.36	199.12	201.03	199.27	205.3	201.12	201.32	197.99	200.27	199.72	203.25	201.19	200.94	198.74	197.37	202.84	199.43	203.06	201.91	199.94	203.59	198.48	196.99	199.11	200.19	200.16	201.41	202.96	199.35	201.76	201.13	199.88	200.28	196.28	196.37	202.52	199.42	199.13	194.78	199.94	203.33	204.3	200.5	201.26	197.62	195.92
212.28	212.27	213.96	213.95	214.3	213.1	215.3	211.52	211.74	213.62	209.83	214.48	211.92	212.24	209.7	209.37	210.85	212.72	210.57	213.44	213.69	212.88	216.29	210.28	213.33	214.69	212.79	215.07	214.88	209.78	211.57	214.08	206.11	210.08	212.98	208.85	214.95	213.46	213.09	215.09	213.05	211.07	209.7	213.16	210.56	216.97	210.23	211.68	219.54	211.38
206.42	208.63	200.91	202.48	208.72	205.37	208.17	207.01	205.25	210.08	210.35	204.44	211.99	204.75	205.58	204.2	202.73	205.26	203.07	206.69	208.67	205	206.63	210.1	203.96	206.57	206.89	208.02	209.17	208.99	205.72	203.93	204.77	208.78	209.25	205.71	208.32	208.99	204.32	207.53	206.85	203.51	208.4	205.13	207.09	208.93	205.22	210.22	208.56	204.2
204.23	205.41	208.42	208.74	208.94	206.97	203.9	206.37	202.92	205.94	204.76	207.99	208.31	204.03	210.34	205.41	208.46	205.6	209.46	209.34	210.12	211.08	208.29	209.4	204.42	207.09	206.92	210.26	209.16	201.39	207.29	206.67	206.79	202.97	207.63	208.51	206.73	208.46	206.1	208.96	207.9	207.28	206.83	206.21	205.98	208.02	212.8	209.76	205.99	205.43
205.1	212.93	205.7	213.65	207.14	213.26	211.17	211.73	207.33	207.95	204.08	209.28	210.67	210.83	205.09	202.5	210.3	207.33	203.53	210.36	210.92	209.92	208.83	208.31	209.89	209.44	214.06	210.69	208.53	209.91	209.79	210.47	209.67	209.73	209.48	212.31	209.8	210.35	213.12	208.89	210.59	210.28	210.47	210.09	210.07	207.37	208.95	212.21	204.53	203.7
202.83	202.91	205.92	203.13	204.41	205.88	201.83	201.99	207.09	204.53	203.89	211.54	205.63	201.97	201.43	201.48	205.4	200.52	205.08	203.96	207.56	204.65	201.02	203.08	206.98	203.88	209.58	203.91	204.85	207.66	204.93	203.92	209.68	199.67	210.93	206.82	201.56	197.37	202.71	205.31	205.24	209.29	211.34	206.89	204.7	201.17	206.4	204.29	205.76	202.15
206.67	203.31	205.24	206.17	206.12	208.65	209.8	210.19	206.73	207.69	208.01	209.54	205.66	206.52	206.17	208.49	210.31	210.97	207.62	206.04	209.26	211.48	207.79	205.94	211.54	210.46	210.18	206.75	208.72	210.64	207.35	207.27	205.91	211.04	210.45	206.66	211.47	211.44	208.77	208.58	205.79	204.87	209.75	209.53	208.33	209.46	211.58	210.46	208.36	209.82
215.1	211.36	213.94	207.94	214.79	209.43	209.11	214.43	213.26	215.15	209.57	213.39	211.61	211.27	211.57	216.02	211.05	214.54	215.64	216.46	209.8	210.42	210.58	215.3	211.23	210.32	212.17	215.81	218.38	216.19	209.01	218.63	217.24	213.67	213.61	210.75	213.81	212.48	212.74	216.02	208.86	216.32	215.07	214.1	216.78	208.56	213.51	211.74	211.08	210.6
200.56	200.71	199.45	204.78	199.84	204.17	201.52	196.48	197.15	197.96	200.03	198.66	193.36	198.41	201.4	198.83	195.25	200.28	194.26	196.67	198.4	203.33	199.03	202.27	199.74	195.2	199.42	201.29	200.61	197.55	202.33	199.5	198.43	197.38	200.42	203.65	196.41	199.37	200.31	195.46	196.19	200.14	195.94	193.38	201.27	198.3	198.64	199.97	199.64	200.42
218.51	215.68	214.88	219.84	219.08	217.06	217.03	217.47	218.92	219.6	216.76	218.44	217.24	218	218.62	216.45	217.22	220.76	214	215.2	218.55	218.41	217.33	214.39	219.36	218.87	221.54	220.27	216.75	220.65	220.7	218.13	220.5	215.38	213.4	221.4	215.71	219.03	214.53	218.66	216.43	219.37	221.31	218.89	218.89	215.69	217.03	215.29	216.29	218.73
212.16	212.04	208.66	210.31	210.96	212.84	212.28	215.24	213.39	211.15	209.79	210.21	208.67	208	214.32	212	214.91	212.85	211.74	217.56	207.98	208.85	212.56	213.58	212.15	212.82	213.03	209.05	213.58	219.28	213.14	212.27	213.62	213.65	210.5	212.11	210.58	208.92	211.94	211.85	214.71	206.8	212.79	209.84	204.69	210.68	209.96	209.26	213.03	212.46
205.73	205.16	201.07	203.15	204.61	206	202.73	205.43	205.36	199.18	198.93	202.66	205.25	199.25	200.1	201.05	200.74	202.51	204.96	203.37	206.83	201.46	198.61	200.19	198.45	204.32	200.66	208.56	199.35	198.99	202.95	201.18	206.92	201.86	203.76	201.26	201.54	204.28	203.75	201.36	200.98	204.26	200.07	199.22	204.61	204.85	205.42	203.84	202.95	201.18
209.75	212.58	208.16	205.97	213.15	204.57	208.88	201.92	213.05	209.55	205.77	211.58	210.33	206.39	208.66	210.3	208.47	207.46	205.34	203.85	208.42	208.66	211.79	207.58	213.85	209.14	208.77	213.48	207.42	209.57	210.5	208.46	210.86	205.41	213.22	207.14	207.22	211.1	209.04	210.43	205.04	210.42	208.94	208.36	209.37	207.52	209.81	210.73	206.86	204.19
209.04	208.55	211.67	210.85	212.53	208.91	207.8	214.97	210.51	208.53	216.8	213.23	215.59	212.85	216.41	215.61	214.35	212.99	211.51	211.81	212.86	209.41	209.88	215.44	208.81	206.54	207.7	210.38	210.93	210.78	212.77	213.04	213.87	215.19	213.93	213.92	208.93	207.93	210.95	208.3	213.7	208.16	209.13	208.42	209.83	210.57	213.77	214.2	209.92	211.25
206.48	206.94	201.7	202.38	201.15	202.36	205.46	198.6	204.57	198.77	208.63	202.13	196.25	200.32	205.16	208.39	198.41	203.63	205.21	198.61	203.7	203.82	200.66	204.33	203.49	199.18	204.94	201.69	201.91	200.83	202.79	203.2	202.4	200.55	205.29	206.87	205.79	200.61	203.86	206.12	201.85	204	207.22	200.79	202.46	204.54	201.29	200.54	210.83	203.73
208.23	210.54	208.86	208.69	206.51	210.34	209.56	208.02	209.67	204.48	208.48	208.37	209.98	213.23	214.18	207.99	214.53	206.53	205.48	209.15	210.53	206.92	204.24	208.96	208.03	206.14	210.52	209.19	207.22	213.08	211.87	209.64	205.77	208.38	204.38	208.55	206.33	207.54	208.1	210.27	209.82	203.3	213.98	208.09	208.84	205.43	208.28	206.15	202.19	206.57
200.09	204.64	198.2	198.68	197.96	196.44	197.19	203.56	201.38	196.73	200.47	196.96	199.21	196.58	201.96	197.91	203.29	197.68	201.65	199.02	194.63	197.19	198.63	200.79	195.44	195.42	199.77	201.08	196.95	196.18	196.08	199.67	197.94	195.44	200.94	196.54	196.78	201.82	201.57	197.35	204.16	197.69	199.58	198.1	198.12	201.63	196.08	201.48	202.9	200.11
200.21	196.32	200.1	205.43	200.11	199.92	202.58	199.43	194.72	201.16	202.13	201.59	200.42	201.39	200.83	197.93	202.62	200.58	203.72	201.99	204.36	199.37	198.63	202.31	198.87	202.17	202.03	201.45	203.17	200.52	201.33	200.88	204.93	200.25	196.11	198.78	202.36	201.34	199.49	204.61	201.42	198.39	200.19	200	205.72	199.81	202.08	201.81	200.23	196.59
200.87	204.09	204.86	196.96	203.26	203.05	207.95	202.85	198.84	203.81	209.41	204.82	206.27	206.38	202.4	207.84	205.24	200.87	206.5	201.59	201.09	205.53	202.15	201.37	200.38	206.3	198.44	202.91	198.89	202.47	202.74	206.03	203.03	200.05	205.76	207.18	201.62	202.13	204.12	205.08	208.81	205.9	202.56	203.78	199.84	198.73	204.51	200.67	204.82	202.88
204.37	202.51	201.23	197.16	202.24	201.27	205.13	196.9	208.23	204.05	204.78	202.57	203.56	204.39	200.34	202.15	200.25	203.37	199.17	204.62	198.27	205.97	204.8	200.11	206.52	199.99	201.94	201.12	198.85	202.83	200.9	195.65	198.01	202.59	207.68	197.91	203.25	199.59	203.89	205.08	199.38	201.08	205.14	203.4	200.83	199.27	204.26	200.38	204.95	202.39
210.26	206.79	207.11	211.37	212.04	210.19	208.16	211.73	208.22	210.03	206.14	204.41	212.5	206.15	208.69	210.96	207.76	209.81	207.33	207.21	206.93	207.59	210.26	209.82	211.69	207.36	209.45	211.39	209.53	207.4	208.23	208.9	207.71	208.25	207.06	205.33	209.98	204.7	203.67	206.27	209.71	207.8	204.9	208.28	211.98	206.47	212.2	206.7	209.74	209.63
214.5	210.26	209.75	212.46	218.63	213.5	208.65	211.69	211.56	213.19	210.94	212.46	208.34	211.8	213.6	206.34	211.75	210.59	214.65	209.01	207.39	211.74	210.74	214.68	213.29	212.51	214.17	216.77	214.93	214.7	207.38	209.14	214.27	211.36	212.32	208.91	209.7	211.78	214.28	211.65	210.27	211.6	211.64	211.63	213.94	210.83	210.51	209.3	209.23	207.73
214.14	214.66	217.92	220.9	222.67	215.32	219.46	217.9	217.75	214.88	211.04	215.82	216.95	216.99	218.57	216.84	215.94	211.3	217.07	223.8	218.45	218.72	217.55	218.21	219.31	217.98	216.67	210.56	219.12	220.63	217.28	217.64	217.76	210.88	218.26	216.91	214.52	217.73	222.32	216.26	216.16	218.1	217.18	215	217.02	216.08	218.95	214.99	218.48	216.66
218.36	216.88	218.8	217.61	212.75	218.92	214.39	219.18	214.97	216.8	215.12	217.32	217.52	218.5	219.28	215.16	219.84	212.23	216.35	221.14	214.26	215.71	215.28	214.73	216.12	219.46	218.87	219.54	218.51	214.5	217.44	214.52	217.81	219.12	219.7	215.67	219.07	217.91	219.44	220.51	217.81	219.05	218.12	215.98	216.97	215.4	216.32	219.06	217.79	216
203.82	206.66	201.64	202.49	202.3	198.69	200.92	200.62	199.68	202.75	205.64	199.72	203	200.14	197.31	200.87	199.84	203.13	205.54	206.65	202.86	203	200.88	203.08	201.71	200.69	203.43	200.9	203.91	199.94	200.89	205.15	207.6	198.15	202.89	202.92	205.61	204.41	205.46	204.46	203.28	203.93	203.86	201.67	204.71	202.29	202.87	205.36	200.36	205.51
208.39	206.19	205.06	205.89	206.96	207.79	201.13	201.84	204.57	203.19	201.82	203.96	200.23	203.5	200.77	201.21	203.39	203.29	205.75	207.01	209.29	199.95	202.15	203.52	207.96	204.32	206.78	204.47	202.63	208.88	199.72	203.89	207.99	207.37	198.37	199.67	205.42	203.05	203.71	207.66	200.02	200.84	203.64	208.21	202.11	209.61	204.23	205.33	204.22	202.08
202.97	204.96	206.72	202.64	203.48	203.09	199.94	207.97	202.51	204.89	203.61	206.43	202.22	200.69	202.7	201.54	205.91	202.61	201.67	204.34	202.74	206.63	202.28	205.76	199.36	204.21	202.41	196.89	205.22	204.3	202.77	207.49	203.6	202.59	200.52	206.9	201.35	202.43	202.78	200.18	202.43	205.65	202.49	208.21	202.21	203.38	205.56	203.27	198.17	204.03
204.32	205.99	207.59	202.13	206.13	211.9	210.03	205.11	202.99	210.99	210.43	207.13	211.29	207.53	210.33	213.83	206.71	205.43	208.65	210.82	208.52	206.49	205.91	206.85	206.33	208.18	208.3	209.09	208.05	201.76	209.64	208.76	206.52	204.63	207.41	208.66	206.44	210.51	211.06	210.03	209.24	206.74	202.88	206.44	205	206.59	204.97	211.14	207.38	205.83
208.85	209.97	207.27	205.72	205.73	209.79	208.96	207.48	208.45	209.61	210.03	210.02	204.75	206.05	209.37	211.38	204.56	207.94	207.39	208.85	212.94	209.21	204.49	208.33	206.31	207.44	204.67	210.54	210.8	206.6	208.3	209.89	209.04	203	208.07	204.21	206.3	206.48	210.34	207.52	204.62	202.65	209.9	211.86	204.95	207.11	202.06	202.42	209.27	207.1
211.46	212.02	213.08	210.96	211.29	207.5	214.61	211.72	209.06	212.21	209.77	208.83	209.59	209.39	216.22	209.65	212.09	213.1	210.92	214.45	213.18	209.77	210.17	212.97	215.38	208.06	213.74	212.42	212.89	206.61	209.12	209.4	207.88	212.27	208.79	211.88	211.2	210.76	210.59	208.34	211.91	211.18	207.15	211.54	212.72	210.01	212.68	209.54	210.07	214.34
206.87	213.4	204.12	209.85	209.96	208.59	208.98	207.44	210.72	209.64	213.65	209.75	205.25	211.04	207.66	203.65	206.37	211.08	208.36	206.41	209.76	212.71	208.94	210.49	211.24	205.98	204.15	209.37	208.55	208.52	214.71	209.76	207.17	202.7	208.76	212.43	206.14	213.82	209.42	212.9	211.1	209.94	208.95	207.6	209.77	210.31	206.91	214.82	209.88	209.09
207.05	210.17	205.06	209.92	213.46	210.43	209.48	210	207.85	207.8	206.17	206.8	208.47	205.1	211.13	205.78	211.7	209.12	206.41	208.66	210.04	209.82	203.78	213.26	211.01	208.6	207.02	211.38	210.04	209.38	211.07	209.82	208.09	209.28	212.04	205.81	210.3	207.47	209.48	210.26	209.26	210.36	209.31	206.77	205.44	208.4	203.02	211.98	213.01	203.64
219.33	216.24	215.41	215.43	216.34	216.34	219.32	219	223.65	218.07	218.72	219.81	218.49	215.82	215.99	218.13	218.72	218.3	216.08	220.34	217.46	213.96	220.45	218.57	216.8	210.35	218.12	213.61	217.52	215.88	214.34	211.35	219.91	218.05	221.31	215.17	213.7	216.7	213.2	217.12	220.91	214.5	219.22	220.46	219.14	217.67	214.44	215.66	215.05	212.8
197.75	194.53	198.23	195.21	193.23	194.66	195.65	193.1	191.89	195.49	193.18	196.1	197.69	190.34	188.97	190.03	194.82	200.26	193.89	195.28	194.06	193.42	196.91	197.36	197.69	188.3	194.48	194.71	193.13	194.32	192.05	197.51	195.65	194.11	191.36	190.38	193.42	194.78	197.67	194.55	198.16	196.28	196.57	191.97	193.53	194.6	193.13	194.16	192.22	193.34
200.84	193.06	196.98	197.98	194.54	193.53	200.04	199.44	195.62	194.05	200.11	203.99	198.14	197.38	197.68	198.44	201.96	202.67	196.7	196.52	193.73	197.46	199.6	197.34	195.24	196.82	198.52	197.09	195.59	198.41	197.12	200.05	201.32	195.49	197.55	195.92	197.57	197.18	198.91	197.96	195.91	201.02	197.25	199.26	197.08	193.86	203.71	193.4	196.13	201.48
211.14	207.17	206.16	210.87	206.33	211.51	210.67	210.58	208.17	210.94	211.37	207.7	214.6	208.78	205.8	206.06	205.64	210.53	204.84	210.53	211.85	208.75	211.11	211.98	211.77	212.07	209.6	210.07	212.02	207.98	204.82	210.47	208.75	209.28	212.56	210.13	208.82	210.91	209.59	211.79	212.52	212.2	211.05	205.43	208.7	211.03	207.68	207.85	210.47	211
217.04	216.49	222.5	214.29	216.92	216.94	216.63	217.77	213.32	221.21	219.16	216.17	221	220.76	218.48	215.61	220.82	223.27	218.71	218.02	218.76	218.89	219.22	215.08	219.52	216.18	218.81	216.03	219.73	217.9	217.47	218.55	219.54	217.76	216.57	225.44	218.47	219.97	216.51	219.72	219.59	216.86	215.08	216.63	218.17	218.92	215.71	218.77	222.19	219.09
207.78	207.27	210.83	209.16	203.83	205.84	209.97	208.02	209.6	208.21	206.7	210.56	208.09	209.79	209.25	210.07	207.69	204.87	209.01	204.63	209.03	209.08	208.08	213.77	207.44	205.56	209.53	202.46	205.54	208.78	208.29	209.95	205.79	210.04	211.48	211.22	210.16	208.61	211.2	205.36	208.72	207.67	207.39	212.41	209.74	212.53	211.23	213.83	205.39	205.54
204.14	205.22	205.88	203.17	206.96	201.64	203.49	202.4	205.62	199.66	202.19	200.97	208.19	202.57	203.91	203.33	201.82	206.64	204.22	206.77	201.62	202.56	203.64	203.35	201.88	201.92	197.69	202.4	205.41	203.9	196.17	202.2	207.95	204.32	201.05	202.27	204.5	205.72	206.07	202.41	203.16	199.47	202.88	203.02	203.41	206.46	204.9	200.02	208.12	203.95
194.89	200.94	203.38	204.61	197.15	199.72	200.19	194.2	203.74	201.83	202.32	202.64	198.2	197.94	199.27	202.84	199.72	204.35	200.15	197.01	198.36	199.91	200.97	198.99	200.9	197.59	200.74	196.65	198.16	198.76	195.63	200.98	197.92	198.35	205.58	195.64	201.88	201.52	205.3	198.78	204.37	201.69	199.24	197.22	197.19	196.91	199.81	198.69	196.66	198.98
212.54	209.87	209.73	211.17	209.22	205.13	209.3	204.22	205.8	206.75	208.67	206.42	207.97	205.61	209.6	205.09	209.92	206.84	206.64	214.06	204.46	208.46	206.7	208.12	207.49	205.59	206.81	209.18	208.13	210.28	206.35	204.86	202.99	207.92	211.04	209.51	206.73	210.94	209.17	206.47	206.83	204.69	208.04	205.97	207.83	209.77	205.51	206.55	204.15	209.36
195.76	195.87	192.71	192.4	193.12	195.79	198.82	190.59	194.72	197.1	193.63	193.66	197.34	192.72	199.84	194.21	194.45	195.85	194.09	196.13	196.09	196.56	200.37	192.78	189.45	192.69	192.87	191.36	195.53	193.08	187.14	195.28	191.99	190.67	192.33	192.22	193.29	196.37	191.81	193.02	196.27	196.64	193.58	194.24	194.74	195.29	197.97	195.16	196.76	193.65
194.53	195.73	198.56	197.09	194.1	197.68	194.24	197.61	198.02	197.43	192.37	196.37	199.69	201.33	190.5	202.26	192.09	197.23	198.78	198.17	200.27	195.47	193.1	193.98	201.01	192.46	194.57	192.36	196.7	197.95	191.29	194.38	192.06	200.1	199.12	191.1	195.47	199.45	195.52	193.46	196.33	198.41	195.91	197.07	192	192.14	197.21	192.87	198.12	196.46
205.79	203.68	203.34	199.88	203.41	201.96	200.7	208.03	204.83	201.48	202.61	202.35	203.17	203.04	204.11	205.58	204.11	203.1	204.45	205.24	207.35	204.05	202.36	201.55	206.57	201.9	204.66	196.95	203.82	204.43	205.03	204.57	205.59	204.01	199.12	204.02	205.29	204.6	204.08	200.75	203.97	209.61	206.64	203.12	200.62	201.68	201.57	202.26	199.77	204.35
216.94	223.65	216.18	213.24	216.88	212.88	214.15	219.7	220.1	219.95	213.17	218.23	211.29	218.12	217.57	218.69	215.53	217.76	217.3	217.55	217.73	216.25	216.94	219.64	222.17	223.6	215.14	214.16	218.13	217.34	216.05	216	217.72	219.14	217.62	216.93	212.81	215.78	214.56	213.16	214.68	217.97	213.25	219.25	219.46	218	220.8	219.88	217.01	215.13
200.42	202.04	207.07	198.87	202.07	196.94	205.19	201.43	203.87	199.93	202.8	202.34	199.77	203.83	201.98	203.49	206.93	203.03	201.96	203.22	199.03	204.89	202.91	204.89	203.91	202.13	205.14	204.26	204.74	209.76	201.05	210.14	202.09	199.03	199.69	204.93	204.35	205.1	205.86	202.99	205.74	202.49	206.02	204.26	204.89	199.54	199.35	205	206.39	198.63
199.28	199.49	197.33	203.04	204.76	201.36	197.66	200.82	203.46	204.14	196.99	202.02	200.77	199.74	200.27	206.24	201.92	201.9	203.85	200.27	203.71	200.16	199.02	202.46	202.98	202.18	198.07	204.35	199.5	199.91	203.45	199.99	198.34	204.51	199.96	200.63	201.97	203.17	198.09	204.37	199.46	199.34	200.41	199.9	197.72	200.33	203.04	198.05	201.42	205.01
213.3	205.11	210.7	212	210.89	207.4	210.46	207.73	209.5	210	205.66	209.87	208.6	211.13	209.3	206.72	210.68	205.18	205.33	208.95	209.69	207.56	208.93	206.67	209.91	209.64	210.57	212.04	209	207.88	207.74	207.26	206.86	210.47	204.22	207.5	210.68	206.85	206.77	208.94	207.12	208.9	206.84	210.65	208.16	208.46	209.71	210.78	206.73	210.57
192.86	193.09	195.3	201.55	195.82	195.53	194.95	193.46	191.89	192.14	191.64	189.33	193.12	192.71	192.6	198.78	195.43	198.1	197.84	192.31	196.37	194.99	197.68	196.06	191.39	191.81	193.92	196.44	195.27	198.23	196.96	195.01	195.61	193.74	194.71	195.45	191.94	194.9	188.27	193.18	193.78	200.18	196.59	194.28	192.37	191.86	194.24	196.28	197.07	193.14
193.5	198.14	195.3	192.46	193.99	190.61	198.56	192.89	190.97	191.17	196.73	194.44	193.54	193.76	194.83	191.1	196.39	196.69	190.42	190.51	195.83	193.32	194.37	194.65	191.41	196.22	192.2	195	192.67	196.57	193.95	195.41	193.17	192.87	196.97	192.71	191.9	191.11	192.06	196.7	195.78	189.95	198.05	195	197.78	192.34	192.86	196.98	194.53	196.74
211.72	215.3	209.5	211.45	210.59	214.62	214.82	213.08	212.82	209.78	213.19	209.29	209.79	213.74	209.93	212.14	212	207.92	210.72	213.33	211.5	209.64	218.48	209.8	215.15	210.06	209.54	208.09	211.81	207.91	214.43	209.57	214.54	215.73	214.16	208.59	207.52	210.09	208.43	211.41	211.48	211.12	211.15	213.74	207	209.41	214.52	209.95	211.29	212.93
210.26	212.7	206.1	209.68	210.75	210.34	209.13	211.62	212.4	206.32	205.55	211.22	209.82	209.42	211.44	204.5	205.06	207.07	208.73	208.75	206.1	211.26	208.03	212.61	209.93	211.22	207.76	214.89	205.96	208.9	212.34	209.1	212.22	207.47	206.18	204.48	209.33	206.73	213.75	208.9	207.73	210.41	206.3	208.93	212.64	210.47	204.26	206.95	209.61	208.51
205.47	200.96	205.32	206.86	204.17	204.92	204.47	202.73	203.61	201.15	203.26	202.54	201.37	201.7	203.96	206.85	199.9	205.06	204.44	198.33	204.45	200.23	205.84	203.66	199.94	198.7	201.28	202.63	202.56	203.25	203.41	206.5	201.42	202.12	205.52	206.96	203.75	204.25	204.42	204.67	200.18	201.24	199.2	201.16	205.98	201.25	201.46	204.63	204.17	204.22
202.36	199.7	199.39	201.87	200.41	200.75	201.36	200.74	199.38	203.49	201.35	197.18	197.67	199.08	196.59	199.29	194.24	200.97	202.31	199.66	198.33	199.13	202.69	198.72	199.35	197.14	200.8	197.5	200.62	201.44	198.06	196.36	197.66	199.42	198.62	198.81	200.05	200.25	202.52	203.68	198.11	197.29	201.42	203.67	203.6	195.66	203.27	201.04	196.41	199.72
209.9	211.57	212.72	209.44	212.2	210.21	212.72	209.83	213.72	213.3	208.11	209.13	210.37	211.82	212.37	212.96	207.46	210.92	207.02	210.2	211.94	209.69	211.07	213.7	211.97	210.1	211.7	214.75	210.64	207.6	214.85	213.51	205.88	211.83	207.81	212.17	212.16	214.09	211.3	208.56	213.65	212.35	215.1	212.04	203.72	214.96	213.66	214.28	210.41	217.73
204.54	202.69	206.26	205.37	203.26	202.6	208.5	202.36	202.21	201.85	204.94	203.58	205.52	202.96	205.22	206.94	203.89	209.12	206.32	201.68	206.34	206.94	208.96	208.16	205.71	204.52	204.92	204.05	208.86	199.5	204.51	211.5	205.8	203.15	203.03	200.57	203.31	208.96	207.02	204.11	200.05	199.75	204.72	202.12	204.63	205.64	201.04	206.86	205	206.76
207.58	203.4	207.86	208.36	206.87	206.22	206.79	209.56	205.43	204.64	209.57	203.1	206.44	208.82	205.95	208.34	208.1	203.43	204.69	206.62	206.24	208.83	208.72	204.58	204.34	207.9	206.05	207.48	207.91	209.3	207.82	208.66	201.75	204.91	206.18	206.79	206.49	205.63	205.15	210.2	205.9	205.64	205.65	201.26	205.36	210.2	207.98	208.24	211.12	202.4
203.83	206.61	205.9	210.11	208.81	208.15	203.81	206.39	206.45	209	209.6	206.99	211.06	208.28	201.85	207.56	209.13	209.96	205.83	208.94	204.31	210.98	202.45	207.71	210.07	204.35	206	203.19	208.4	209.65	206.54	207.79	206.24	203.45	206.77	210.24	209.84	209.63	208.92	205.58	209.24	206.31	208.91	205.49	209.92	206.62	206.91	209.7	212.71	209.03
207.64	212.11	205.63	206.67	208.08	207.27	210.4	207.83	207.68	208.94	207.25	206.48	209.77	210.34	212.81	208.53	207.25	206.51	205.5	208.67	207.2	209.64	208.76	208.89	204.14	213.67	205.46	209.57	215.18	208.95	208.27	205.67	208.43	204.86	210.17	209.56	202.25	205.49	209.89	208.03	209.08	202.49	206.56	209.08	209.7	210.27	205.57	205.79	205.15	207.18
217.37	218.82	215.43	220.55	218.14	218.41	213.86	214.63	218.35	212.63	220.71	219.38	218.12	216.76	219.8	217.53	217.01	215.96	221.36	221.33	216.97	217.19	218.93	217.66	218.84	217.89	219.37	218.2	221.83	212.6	214.08	216.15	215.21	213.96	212.64	218.48	219.37	221.07	219.18	213.65	216.31	219.32	219.71	218.08	211.9	219.19	219.36	218.18	217.05	217.23
200.51	201.16	198.75	206.03	206.75	201.67	200.77	206.1	201.1	199.72	199.94	202.86	204.88	206.29	203.96	202.99	204.35	204.09	198.99	204.6	202	199.89	201.53	204.22	209.3	208.33	204.67	200.72	198.99	203.64	202.01	204.56	203.02	204.45	202.5	201.97	202.41	205.63	203.92	202.6	202.83	204.76	205.6	204.36	203.81	204.66	203.05	208.16	204.9	198.09
207.82	212.46	208.66	210.33	210.82	209.31	206.49	208.44	209.19	213.97	206.25	206.4	204.35	208.92	205.17	207.28	209.39	211.88	207.06	209.6	211.63	206.48	206.81	209.04	210.82	206.69	208.04	207.64	208.73	211.01	205.67	212.96	205.21	205.24	206.28	206.36	210.84	208.08	204.54	211.91	205.02	210.54	206.7	208.22	210.6	208.88	211.75	207.59	210.38	203.49
206.17	208.25	212.22	210.08	208.86	208.15	214.33	200.07	205.38	212.91	208.78	211.21	203.16	205.92	210.8	211.01	208.39	208.16	207.31	203.76	209.24	212.63	207.49	206.7	207.51	208.33	207.86	208.01	208.11	210.24	206.85	208.54	202.63	209.12	208.88	209.3	207.86	211.59	207.81	207.76	208.77	202.95	211.31	204.78	210.04	210.3	208.1	209.47	209.58	208.84
210.03	213.26	212.09	211.4	213.78	213.29	214.95	211.74	214.9	212.56	209.96	213.31	210.99	215.5	211.38	217.24	211.92	210.14	209.85	207.71	212	211.51	207.84	212.62	210.81	210.53	210.37	212.08	216.77	209.6	213.68	210.21	207.67	209.06	207.08	212.75	208.18	213.48	205.64	206.61	207.93	213.44	203.96	210.59	211.03	212.3	214.44	206.77	210.91	213.01
206.44	210.42	213.91	210.97	209.28	213.31	212.05	215.48	213.75	214.29	206.22	212.5	212.66	208.14	211.42	211.08	214.06	216.46	212.57	208.23	213.43	212.03	212.43	214.97	216.16	208.29	213.06	204.86	212.23	213.59	214.21	214.49	208.62	212.24	213.09	209.5	210.24	213.68	212.82	210.44	214.51	212.89	211.46	210.39	207.94	208.56	211.93	209.14	211.4	211.61
214.63	210.5	212.72	208.71	211.38	211.52	209.6	210.23	214.76	217.25	207.2	208.31	211.09	214.83	210.98	211.29	210.39	212.02	214.06	213.82	209.33	212.06	210.52	209.97	213.75	207.76	210.28	210.67	212.65	215.58	210.36	212.71	213.93	209.12	220.14	212.16	209.74	208.87	210.93	210.05	214.11	212.37	211.74	213.79	209.52	208.21	220.22	212.96	215.77	214.67
201.62	200.97	201.48	199.77	202.99	194.22	198.97	192.02	202.14	204.03	194.52	196.83	194.9	198.26	196.73	198.57	197.6	197.3	197.27	192.3	196.68	200.01	199.63	199.17	198.21	195.48	198.43	199.49	197.02	195.7	196.19	197.93	199.37	199.23	202.04	199.29	198.25	205.8	193.58	197.6	199.59	198.55	198.04	196.48	198.66	195.31	201.14	198.19	199.47	197.97
209.14	214.43	211.38	216.39	212.29	211.7	211.66	209.67	213.37	210.17	212.5	211.14	211.87	215.89	213.71	210.93	213.1	213.64	214.67	212.57	212.07	210.2	211.46	211.98	212.14	213.54	211.02	207.18	214.11	217.1	215.08	209.77	211.83	213.86	207.77	215.09	213.14	213.52	211.77	215.76	211.43	210.29	213.31	212.33	211.71	209.85	208.88	210.75	209.54	210.48
198.54	203.6	204.3	198.94	197.86	203.77	199.65	206.03	201.18	200.43	199.55	202.87	195.09	198.02	200.23	199.29	202.89	199.79	199.79	197.44	202.18	202.82	201.2	197.34	197.54	200.82	200.28	201.57	197.36	199.04	203.08	199.58	198.86	196.97	195.83	199.71	201.94	203.32	200.06	193.02	201.14	202.2	196.34	197.2	198.55	198.99	201.7	201.48	197.65	199.83
208.01	202.36	206.11	203.36	206.7	199.87	212.83	207.44	205.24	204.57	204.95	206.36	207.79	203.12	205.76	207.82	202.68	204.21	207.4	207.68	206.91	205.34	202.5	206.65	208.92	206.05	200.54	204.63	204.74	205.84	203.47	203.09	214.19	206.07	204.39	203.48	208.04	206.76	211.14	205.45	198.98	210.77	204.02	206.82	206.75	207.17	204.17	210.57	207.59	204.21
204.74	203.85	196.9	202.06	200.47	200.87	204.13	200.63	202.3	208.19	199.87	201.54	203.15	201.38	204.4	201.28	197.83	204.37	202.67	203.83	204.23	195.18	201.07	203.88	207.98	197.28	202.3	206.21	198.49	204.66	198.76	203.96	201.77	205.08	203.89	202.62	203.13	200.52	203.38	203	203.68	201.91	202.82	202.64	199.41	210.14	201.28	200.32	205.31	199.59
209.08	208.55	210.24	210.84	207.83	207.76	207.17	207.62	207.86	207.12	208.33	204.9	211.13	208.37	206.92	206.79	207.4	211.68	205.63	208.2	203.22	208.17	208.73	208.76	205.5	211.39	208.39	205.34	210.02	211.15	209.97	213.08	204.66	207.81	208.83	209.65	208.21	210.94	207.49	210.73	204.58	211.53	207.49	207.8	207.51	211.76	208.8	203.94	212.62	213.61
201.11	208.03	199.49	205.84	202.34	207.04	204.99	203.21	209.12	201.73	207.04	202.11	206.62	205.96	203.03	206.69	208.31	206.8	204.08	203.55	203.6	209.84	206.73	205.64	206.39	202.29	202.64	200.55	208.24	205.88	203.93	200.07	204.69	208.47	204.4	207.2	209.83	204.49	206.08	203.11	199.38	202.21	208.04	204.16	205.19	208.2	205.23	209.18	205.01	202.74
221.31	217.8	216.14	219.11	217.18	219.17	223.13	219.92	218.46	217.37	223.19	219.62	215.98	215.91	215.47	215.78	216.52	214.1	221	211.37	212.79	219.29	210.38	219.55	219.27	215.56	214.8	216.1	222.28	219.97	219.45	215.24	217.52	220.15	218.93	215.88	216.39	223.89	218.93	219.8	218.89	215.21	218.19	220.12	215.7	216.36	219.65	216.33	218.29	218.62
209.78	208.64	208.07	209.23	210.31	211.62	211.22	211.05	209.11	207.87	214.39	209.8	211.88	208.2	210.6	209.34	210.46	211.11	210.07	204.77	207.09	209.85	207.04	205.84	208.6	205.14	205.51	208.11	209.01	207.17	205.89	210.83	206.55	205.45	207.64	209.25	209.33	212.47	211.37	205.13	210.35	204.11	206.42	206.32	207.33	211.57	210.33	209.38	209.59	205.65
196.64	200.26	197.64	197.22	193.81	199.12	197.25	195.4	199.08	199.29	197.86	195.46	195.18	196.72	199.94	198.43	196.44	196.29	198.81	195.75	202.45	199.51	197.02	199.15	197.64	200.66	197.54	199.79	193.05	199.94	198.4	197.55	194.18	202.34	196.29	197.86	196.8	200.59	199.82	194.95	198.28	199.48	198.81	195.21	199.95	199.82	198.41	197.85	199.76	197.47
210.37	209.79	207.36	208.04	205.65	204.68	211.34	208.11	211.34	209.54	204.12	209.65	208.85	207.23	204.72	205.54	206.8	207.05	208.9	213.44	208.57	211.74	204.38	206.01	213.34	207.18	206.56	209.91	207.71	208.49	212.3	209.14	208.76	209.23	205.48	212.32	208.35	210.15	212.5	206.98	207.02	209.37	206.47	209.91	206.31	207.06	209.32	203.93	212.88	206.6
195.48	203.39	197.8	199.43	198.34	198.12	197.79	198	196.32	199.22	197.55	197.15	201.41	197.26	198.44	197.12	198.58	199.35	198.87	204.04	193.15	196.22	196.72	200.34	195.39	198.12	199.03	199.54	196.06	196.08	197.93	191.77	194.97	197.78	200.49	198.16	202.11	196.49	200.44	199.39	191.58	195.22	198.43	198.95	195.47	197.13	196.2	199.93	197.57	197.92
207.89	208.43	206.82	203.15	207.02	202.68	202.57	205.77	206.04	204.01	207.04	206.21	205.72	206.12	209.54	204.54	209.18	203.05	209.2	206.36	203.32	208.65	203.48	204.27	199.7	205.36	203.11	207.17	208.72	209.22	207.74	202.1	206.09	206.34	208.88	206.83	203.56	201.72	202.49	207.44	209.02	202.5	201.7	204.38	206.2	204.09	206.17	205.98	206.64	209.36
209.35	211.39	214.27	211.78	214.52	211.43	216.52	217.27	214.61	210.68	212.81	209.27	209.72	211.3	213.09	209.82	213.33	211.93	213.01	208.12	213.84	211.7	215.3	209.93	213.38	213.67	215.6	212.65	213.59	210.93	212.19	214.95	212.83	210.92	210.2	210.36	214.23	217.45	211.12	212.61	212.37	213.86	209.26	210.22	211.05	215.76	210.94	211.55	215.08	209.74
219.87	216.42	214.23	214.57	212.68	220.03	217.76	215.14	217.09	221.14	216.48	223.37	212.77	215.26	216.67	219.19	218.47	220.85	216.66	215.34	217.12	221.28	214.45	215.21	220.32	217.36	219.07	215.41	216.11	214.79	225.21	220.8	219.57	215.61	214.02	218.14	217.61	215.91	216.07	212.63	219.47	222.09	220.42	215.82	216.6	215.71	216.31	216.29	218.46	219.24
212.05	206.65	209.03	203.58	209.7	207.23	210.78	206.56	210.14	213.11	210.96	209.68	208.13	212.33	209.31	210.9	213.33	208.02	211.52	210.03	212.43	208.74	203.13	204.98	205.64	207.18	210.34	202.94	209.32	211.15	210.35	212.88	205.68	212.76	204.18	207.74	207.77	215.26	204.01	210.22	206.64	213.52	213.57	209.89	211.38	210.64	213.3	209.7	206.85	210.54
209.32	210.59	207.88	209.61	204.69	207.88	207.29	208.37	204.9	209.62	209.82	200.87	208.75	206.88	207.57	208.13	209.05	206.52	205.87	206.11	210.33	209.85	205.59	208.17	211.79	207.73	206.71	207.62	203.7	207.06	202.17	205.09	207.65	208.26	206.71	209.61	204.68	209.08	211.72	214.77	207.89	211.83	206.08	211.25	203.99	206.69	206.4	206.61	208.9	204.14
209.73	209.78	207.57	209.86	207.13	207.04	204.36	207.03	206.58	207.43	206.29	209.32	207.31	207.67	206.41	210.91	208.06	211.02	213.02	206.75	209.03	208.69	206.5	211.07	203.65	207	204.73	210.2	209.27	209	207.59	214.39	208.41	207.61	208.82	208.83	209	204.93	203.74	206.53	209.31	209.17	209.61	206.29	209.49	207.35	213.07	208.75	211.24	207.93
210	209.97	212.01	209.01	210.18	207.3	208.79	212.17	207.81	211.7	213.11	207.05	204.78	210.27	209.23	203.77	209.71	207.23	214.12	209.04	209.03	208.15	208.23	211.03	205.92	216.03	207.22	206.35	206.65	210.09	211.64	208.82	208.16	208.15	206.78	208.56	211.7	205.39	210.78	207.26	208.64	208.38	210.26	208.59	209.41	206.13	208.13	206.39	206.8	205.49
199.8	199.15	198.05	195.46	198.89	202.7	201.14	199.3	197.78	200.73	192.69	204.36	201.1	199.9	197.12	199.29	197.64	197.95	198.69	197.66	197.52	198.39	200.67	198.41	199.2	197.38	197.58	199.54	198.13	202.73	193.17	196.78	199.28	196.51	200.2	198.37	201.34	198.98	198.16	198.29	198.69	201.2	199.52	201.8	201.37	196.14	198	200.7	198.51	202.9
210.53	208.98	205.73	209.21	210.28	209.86	209.38	209.79	205.02	212.26	209.97	211.31	210.74	205.93	208.4	205.95	208.6	207.85	207.28	213.61	216.32	211.12	207.81	209.69	209.59	212.12	212.27	206.16	207.98	205.46	209.47	210.82	208.4	204.08	211.5	209.13	212	212.34	210.5	206.08	210.19	208.41	206.65	206.59	208.8	210.49	206.27	210.36	207.08	214.46
200.61	204.47	200.48	201.31	201.91	204.91	200.49	202.23	204.86	203.06	203.31	202.91	198.82	205.63	199.66	206.65	202.85	201.77	200.8	199.56	204.81	202.79	203.66	206.49	200.51	199.17	200.6	200.31	205.33	200.21	202.64	204.48	201.04	205.35	201.17	202.14	204.45	198.96	203.63	203.7	204.98	204.51	204.29	202.96	201.36	205.67	200.04	206.49	207.43	205.75
208.27	205.34	212.84	212.76	203.66	210.59	208.11	210.93	209.28	213.56	210.52	210.6	208.81	210.05	209.19	207.14	211.18	209.85	213.19	212.64	210.92	210.63	208.13	211.26	209.71	211.96	209.85	207.96	209.94	212.11	210.72	212.77	209.31	208.3	207.51	210.27	210.65	206.69	211.22	200.98	210.3	204.26	208.26	211.08	210.62	207.95	207.75	208.85	207.83	206.85
203.46	203.56	202.27	203.7	202.66	208.43	203.62	201.02	202.73	206.69	202.72	203.03	205.27	206.27	199.97	202.37	203.85	205.52	203.97	204.64	203.91	202.27	205.26	204.13	198.88	204.29	202.82	198.37	205.23	200.78	202.18	201.6	200.92	202.48	203.98	201.81	206.4	200.06	205.13	203.82	204.27	199.43	199.43	205.32	201.02	201.06	202.22	198.91	205.89	200.45
199.46	200.56	202.59	199.62	196.49	204.19	196.84	198.42	200.19	202.67	200.05	206.54	200.26	202.81	202.66	198.31	197.25	199.05	203.94	199.96	200.68	198.93	198.86	199.87	202.73	202.8	202.91	200.1	199.07	198.19	204.13	192.21	199.39	202.85	197.57	203.1	197.75	195.27	200.03	203.84	202.02	196.09	199.93	200.37	197.06	195.21	200.88	209.12	201.54	196.07
204.12	205.68	206.44	205.4	204.7	203.99	203.66	205.53	202.22	203.16	205.14	204.59	205.78	206.31	197.75	200.93	206.23	204.92	210.83	204.34	205.19	203.73	206.45	204.46	210.79	201.98	205.65	206.49	203.52	203.23	204.24	204.57	204.92	206.07	208.1	205.13	204.7	209.79	208.12	206.64	204.47	210.2	201.22	205.61	207.36	202.86	204.72	206.22	206.84	202.35
198.75	202.78	202.61	203.26	202.43	204.4	202.85	199.34	201.9	206.58	201.35	206.34	202.34	199.44	201.9	201.44	206.57	207.07	201.08	202.73	200.72	198.45	201.79	207.62	205.14	197.8	202.85	204.61	200.93	203.57	200.89	201.59	203.97	205.55	200.19	203.78	202.93	203.89	202.64	195.73	206.9	202.31	197.04	202.39	197.96	206.15	201.77	203.22	206.16	197.42
208.56	207.71	205.71	211.65	206.9	205.02	205.47	207.79	211.01	210.48	203.27	207.43	211.36	206.33	206.59	205.01	203.21	213.54	207.23	215.35	208.98	211.67	208.26	204.13	207.41	206.08	210.27	211.52	206.51	209.86	210.24	205.53	204.13	210.13	210.13	212.21	209.7	206.73	209.3	204.02	204.35	207.21	208.98	208.53	204.41	204.06	207.15	209.39	208.41	206.18
205.19	202.81	202.63	200.14	206.24	202.79	204.02	201.03	206.16	204.22	206.59	209.57	203.26	206.19	201.53	200.54	205.36	205.96	200.73	202.54	202.39	203.32	203.26	202.3	203.54	206.84	198.27	204.46	202.93	203.68	199.56	202.46	203.76	204.94	203.7	200.87	211.09	205.68	202.86	201.92	209.2	203.4	206.84	206.95	205.23	205.3	199.68	203.58	207.05	210.14
196.07	195.09	199.45	196.77	197.62	194.33	198.53	199.01	195.57	195.19	196.61	195.33	194.71	193.44	197.63	191.76	193.2	198.16	192.88	196.96	197.48	197.1	192.59	194.98	190.38	195.96	201.31	194.91	193.93	192.81	194.86	194.29	194.88	196.35	200.07	195.5	201.65	196.08	197.44	196.18	196.21	194.95	195.59	191.07	199.6	194.48	192.49	194.56	193.57	196.72
205.08	198.82	200.81	200.46	199.78	202.77	199.45	205.06	197.67	197.03	195.91	198.89	199.34	199.27	200.7	204.52	195.71	203.09	198.75	201.87	200.02	200.84	199.46	195.92	200.14	202.81	199.14	198.1	202.31	203.46	198.48	202.86	203	195.85	201.38	199.63	197.95	200.6	201.73	198.15	200.75	198.51	199.49	196.52	199.27	196.11	196.5	196.45	196.96	203.73
210.95	211.33	206.24	208.11	207.04	206.39	203.91	215.18	209.21	209.38	204.88	210.24	210.65	210.4	204.95	206.55	213.52	208.58	211.15	205.27	213.18	208.02	208.28	210.07	203.21	207.12	206.41	210.16	206.73	214.29	207.75	211.56	213.98	206.45	206.58	204.17	204.32	203.98	206.84	214.55	213.2	208.15	208.84	210.18	210.01	210.63	211.54	208.02	204.79	208.8
218.29	218.08	221.41	216.39	214.2	217.42	216.34	219.7	214.49	222.12	211.33	218.75	215.92	212.97	216.31	209.62	217.03	216.88	217.92	215.4	217.65	220.61	219.21	220.07	219.81	217.42	219.02	212.15	216.12	218.98	219.14	221.89	217.85	216.58	218.2	214.52	219.3	221.37	220.65	217.78	219.99	218.81	215.2	218.73	220.12	212.12	217.48	219.01	211.35	218.22
214.56	210.15	210.35	213.87	208.16	207.05	214.77	207.71	216.66	212.49	210.7	209.03	211.29	215.5	211.85	214.72	211.46	211.72	215.29	210.25	209.11	213.43	206.68	210.86	216.88	212.36	207.66	211.31	211.87	207.88	208.83	215.11	212.61	213.24	213.57	213.1	213.15	214.87	211.72	210.61	211.77	213.2	207.09	212.66	212.29	209.44	212.12	216.82	209.7	211.1
203.66	200.72	200.54	200.78	201.72	203.83	202.32	199.96	203.71	200.05	199.01	203.5	204.78	200.27	199.33	203.62	204.46	199.41	196.19	210.14	202.3	203.07	202.01	204.07	200.01	201.64	201.57	197.93	198.22	202.02	200.86	204.51	204.16	202.72	200.91	201.31	198.59	205.85	202.27	197.23	204.51	199.97	202.5	200.61	199	199.31	197.08	198.82	203.23	198.52
201.97	199.07	206.01	199.76	208.11	204.19	200.43	203.94	206.02	199.7	204.21	211.22	203.51	208.23	200.58	206.09	199.54	202.09	203.88	203.17	205.74	207.14	204.19	203.58	202.49	206.31	201.78	205.72	201.83	206.57	200.6	203.44	207.35	206.85	201.11	205.81	207.37	200.48	199.82	205.14	207.48	198.58	202.03	201.37	206.4	199.5	208.71	204.31	204.65	203.7
208.38	208.36	206.27	205.73	211.44	205.57	208.47	208.41	209.63	212.47	209.31	212.31	204.72	212.5	208.51	209.52	202.25	211.74	209.47	208.24	209.75	207.71	209.08	210.36	210.35	207.58	209.39	208.04	205.86	207.54	208.07	205.01	206.64	203.34	210.52	208.19	208.82	208.43	211.73	206.84	209.55	210.41	208.01	213.15	212.25	209.8	206.85	209.19	209.46	209.94
210.65	213.5	208.59	205.47	205.74	207.62	208.48	206.41	202.54	210.29	213.11	204.38	202.94	204.32	208.67	207.11	205.18	204.41	208.7	203.85	209.37	207.2	206.6	206.76	204.81	208.35	204.26	207.2	208.97	207.94	210.4	204.52	206.25	206.92	207.99	209.59	209.21	205.56	209.74	206.83	206.07	209.09	208.19	205.96	206.08	209.89	205.73	209.15	207.23	211.56
215.13	215.07	218.63	219.74	214.99	218.16	219.77	215.05	219.54	218.03	214.38	217.14	216.89	215.53	214	214.97	219.7	216.81	216.93	213.58	217.65	213.85	219.3	215.31	218.65	217.77	218.22	212.9	213.38	216.15	217.79	217.77	215.4	214.53	216.64	213.41	214.35	219.59	222.47	215.74	224.43	217.87	216.32	217.28	223.81	218.68	214.89	216.12	216.46	220.56
213.78	211.75	213.36	210.62	214.55	210.97	216.46	215.28	214.67	214.24	214.44	212.2	212.96	215.1	210.07	214.2	216.39	215.53	216.27	217.16	214.2	212.42	215.46	214.12	208.6	215.12	209.87	211.37	213.32	207.55	212.28	210.97	212.47	212.12	213.67	210.89	208.58	215.31	214.68	214.6	212.61	214.5	209.06	208.63	216.71	214.23	211.23	210.81	215.1	211.53
201.13	199.65	204.99	202.89	201.48	204.9	202.31	200.42	204.32	207.04	203.61	205.25	202.19	203.79	204.3	201.06	194.65	199.21	204.02	203.63	196.87	200.5	204.96	204.48	202.53	202.68	202.77	204.99	204.08	199.08	203.66	200.86	201.11	198.38	202.07	204.44	201.14	206.04	205.89	202.51	204.62	204.09	204.89	204.35	199.5	204.5	205.29	197.88	203.84	202.62
206.58	203.42	205.84	209.78	209.51	207.4	208.48	209.12	203.77	212.68	210.33	204.52	211.79	205.44	208.43	209.82	210.58	206.68	212.34	211.16	213.35	208.52	207.74	210.15	205.14	207.45	204.71	206.98	206.03	208.84	210.24	208.23	210.67	206.62	207.14	203.98	205.79	206.41	208.04	211.94	208.38	208.64	205.69	207.6	208.12	205.28	211.32	206.38	212.44	207.14
210	212.4	207.86	207.77	212.15	208.28	210.43	202.69	207.86	205.92	204.59	211.5	206.78	208.96	207.57	210.37	209.69	204.56	210.86	207.36	211.9	210.04	208.87	209.63	211.28	213.19	207.44	206.67	206.01	207.59	209.31	208.36	207.47	207.82	206.36	212.55	211.85	209.86	206.63	210.38	213.99	201.86	211.2	211.75	208.25	212.59	205.51	213.88	208.7	206.64
208.99	207.5	208.62	208.61	208.79	204.3	205.32	205.61	206.29	205.72	205.54	207.85	207.51	210.52	205.58	205.22	211.8	207.2	205.99	209.95	208.84	207.48	200.68	203.4	208.38	201.28	205.7	209.35	210.93	205.89	207.96	211.2	205.87	204.8	207.39	206.77	207.17	205.23	207.19	204.87	210.21	209.32	205.19	206.94	205.53	206.1	214.87	210.4	208.7	207.07
213.13	207.09	207.05	211.6	213.34	208.17	211.06	213.5	208.55	208.94	205.43	207.11	211.37	209.11	211.89	211.54	206.86	210.76	205.93	210.21	209.34	206.99	211.2	207.46	207.75	205.98	211.56	207.62	209.97	206.74	209.03	210.52	212.26	209.48	204.31	205.61	205.96	208.35	210.77	212.18	209.9	212.51	212.08	211.89	207.31	207.88	207.04	211.6	209.97	207.26
202.39	203.09	202.36	200.88	204.14	203.77	202.56	210.08	203.82	197.98	202.96	209.2	203.85	204.44	204.55	206.2	203.1	205.14	198.95	201.86	203.17	203.92	205.71	205.64	202.61	203.64	209.3	205.01	204.78	204.64	204.83	202.92	203.28	198.06	207.78	206.43	202.83	208.58	205.23	204.52	202.45	203.81	201.14	198.75	203.11	198.94	202.34	202.51	209.24	203.71
199.81	196.88	195.75	198.74	195.38	196.59	196.46	200.59	193.96	199.83	200.19	196.05	197.79	196.8	200.52	196.73	194.75	200.92	194.6	196.59	199.09	195.25	192.12	194.33	196.08	195.98	201.71	194.97	194.28	196.32	197.56	197.37	194.36	202.16	195.82	198.5	194.03	202.22	195.9	200.05	196.63	197.09	200.01	195.45	196.33	195.93	202	195.06	193.86	193.71
216.9	213.89	214.68	216.57	208.41	217.08	212.77	211.6	214.42	211.65	213.75	215.08	210.88	213.54	210.54	213.65	209.98	209.73	214.8	207.24	212.06	212.53	215.85	206.94	213.9	215.31	206.91	211.16	214.44	209.59	212.21	212.17	210.39	215.25	213.66	209.9	216.15	208.49	208.53	216.05	210.66	213.18	210.45	213.37	215.42	207.77	212.23	212.37	208.92	217.62
208.45	211.59	206.95	210.05	212.72	209.4	208.45	206.97	209.02	216.48	209.51	210.98	209.4	206.83	207.81	211.38	213.1	207.11	210.33	208.36	209.75	210.4	205.62	207.61	210.84	211.85	212.38	209.66	206.47	209.04	207.42	202.9	206.82	208.04	219.19	211.51	208.17	204.21	206.44	213	208.74	214.27	207.72	207.26	207.31	212.87	207.16	209.41	210.99	207.7
196.28	196.02	195.37	192.47	196.18	194.58	191.54	196.11	201.83	192.79	193.33	196.47	196.22	195.3	197.21	197.84	199.48	194.08	196.58	200.4	198.13	191.97	196.26	191.14	198.41	195.09	192.14	197.09	195.63	191.12	197.69	196.21	196.75	195.13	195.88	192.02	197.6	196.2	196.2	196.79	195.77	195.38	193.95	194.8	193.5	192.58	194.58	194	190.04	195.27
207.71	210.18	205.84	211.99	203.63	211.36	211.5	211.25	205.87	210.91	209.17	207.5	204.84	204.8	206.39	212.21	208.89	211.46	211.24	211.57	207.29	205.16	212.05	207.6	210.5	214.58	206.01	209.02	207.1	206.8	206.31	210.63	210.06	209.42	209.48	207.75	211.34	208.49	208.35	200.43	207.74	212.65	210.04	213.14	211.71	209.6	206.94	208.91	205.71	210.96
218.51	214.64	218.21	213.51	215.68	216.7	218.49	217.5	217.02	215.93	220.73	216.11	215.71	218.64	215.84	215.75	218.63	216.57	217.15	215.65	213.56	212.5	213.1	213.12	217.11	217.47	215.79	220.77	211.95	215.82	216.63	218.71	222.9	219.55	217.8	214.52	216.14	215.58	213.77	216.04	217	219	216.77	220.05	214.97	218.62	217.61	214.98	217.14	215.98
212.68	211.36	209.69	211.96	204.04	211.58	211.37	210.01	205.52	209.48	215.49	211.6	210.47	209.04	208.08	207.41	208.8	203.79	204.45	203.09	207.83	211.77	211.89	205.89	210.68	209.67	212.48	210.68	211.92	208.62	204.98	212.55	207.47	210.79	210.81	207.52	207.32	208.66	212.66	212.53	211.8	210.15	211.39	205.19	210.47	206.43	210.4	210.68	202.95	211.09
211.47	218.24	217.47	216.74	217.43	219.21	216.38	217.41	220.33	219.56	221.17	216.71	218.1	220.49	217.57	217.23	218.75	216.57	212.07	216.72	218.64	215.38	219.26	219.69	218.02	220.9	216.43	219.86	218.34	220.14	218.93	212.4	218.1	220.07	220.77	216.07	214.4	217.46	219.18	212.52	215.83	217.08	219.69	216.59	216.84	213.89	222.56	221.01	213.35	213.59
213.76	214.51	208.93	207.95	212.86	211.95	212.29	209.68	210.12	216.37	209.58	211.92	206.59	214.09	206.32	212.99	212.94	211.53	211.64	211.21	212.58	210.53	211.27	212.16	212.8	212.52	214.37	212.06	214.74	210.77	205.71	210.67	212.68	213.08	210.33	213.37	211.5	215.13	214.72	211.23	217.26	211.35	211.3	215.13	212.23	219.04	211.28	213	220.48	217.51
216.94	211.65	215.53	214.04	211.97	211.93	214.75	216.21	219.73	213.85	213.16	210.6	214.38	214.47	212	214.75	220.04	210.75	213.46	213.74	211.16	214.1	208.97	212.18	210.77	211.99	207.63	216.09	214.76	213.67	210.1	221.21	216.19	210.46	215.33	216.33	214.72	215.63	215.25	210.83	215.8	213.7	210.33	215.39	213.02	213.44	211.32	211.1	214.71	213.19
211.22	213.74	207.69	209.56	211.64	211.83	215.93	215.39	208.77	212.79	212.33	211.29	213.9	216.19	211.11	214.94	212.77	212	210.79	215.39	213.65	212.08	214.64	211.55	214.02	215	210.11	211.03	208.94	213.82	210.34	210.74	212.79	204.57	212.46	210.8	208.72	212.03	211.27	208.53	214	212.67	215.83	214.15	212.12	214.15	214.64	213.8	213.66	208.71
219.98	219.85	214.45	213.19	221.67	215.49	215.3	221.4	220.86	219.68	218.7	218.83	215.49	217.1	216.45	221.6	216.53	220.86	211.22	216.69	214.76	215.44	217.69	222.83	215.65	219.5	218.75	213.69	216.92	220.71	219.19	211.72	217.55	218.05	213.96	220.29	218.64	220.62	218.37	217.99	218.99	215.94	219.59	215.45	218.12	217.5	222.68	217.28	217.23	221.9
209.19	210.57	208.76	213.75	206.99	208.56	212.68	213.4	211.14	207.35	210.38	209.99	209.21	210.11	206.04	209.82	202.81	204.31	205.51	211.08	207.62	205.88	206.88	207.24	211.47	210.84	205.36	207.98	207.51	208.05	210.03	208.2	206.32	210.08	210.61	210.26	204.77	206.09	211.61	211.93	209.22	205.58	211.64	209.16	206.23	209.45	214.24	206.07	210.52	211.6
216.15	217.74	217.4	220.47	214.91	221.27	214.3	217.85	215.33	218.95	218.08	213.41	216.17	219.98	221.48	216.68	216.31	215.75	218.61	214.53	218.62	215.9	215.92	215.2	218.15	217.19	219.2	218.25	218.25	216.42	213.75	218	216.16	219.33	216.16	219.35	212.57	219.27	220.36	216.07	216.97	216.58	217.9	215.77	212.73	213.08	217.48	222.57	215.32	215.97
218.36	218.16	219.14	212.08	220.98	215.69	219.29	220.42	219.65	218.79	221.33	216.64	214.6	218.74	216.53	216.79	226.09	217.68	216.76	214.63	218.03	218.97	216.71	217.93	218.04	217.98	218.14	216.88	219.39	219.07	220.05	219.31	217.79	216.92	217.45	212.68	218.07	218.68	212.94	219.17	213.52	215.24	210.58	216.68	217.98	215.76	211.61	217.99	218.17	217.48
199.06	200.1	201.16	200.64	201.72	198.34	202.43	201.07	196.35	201.67	205.41	198.25	200.62	204.11	199.01	199.58	197.46	202.59	203.96	197.79	198.77	198.99	205.58	198.52	202.77	200.25	203.54	201.29	203.48	201.28	201.75	200.12	200.12	204.88	198.37	204.18	200.51	201.84	201.2	199.59	202.5	199.95	200.19	197.81	200.69	198.62	200.16	203.51	203.7	205.66
204.85	203.98	204.51	201.54	208.07	200.9	200.28	205.63	202.45	202.91	201.69	206.36	203.06	207.31	204.24	200.83	206.73	201.99	202.1	202.04	204.15	207.4	207.87	205.64	201.48	205.14	198.93	206.87	201.86	201.91	203.87	204.1	203.82	199.92	201.06	204.88	202.79	203.3	205.35	206.52	205.35	199.54	207.73	206.16	203.85	204.44	200.3	207.04	204.07	206.42
218.38	213.83	214.9	217.68	219.86	220.12	216.94	214.35	214.8	217.33	216.77	217.92	219.13	218.12	216.87	217.15	217.02	218.1	219.48	220.84	219.17	219.14	219.38	213.7	216.64	219.32	216.97	220.3	216.99	218.69	220.45	221.16	213.36	215.07	220.89	221.12	222.05	215.5	218.66	220.14	214.06	210.16	217.7	214.83	214.33	217.14	211.15	216.55	220.41	214.94
196.53	199.87	202.02	199.5	205.43	205.59	201.21	199.58	200.8	201.76	199.52	204.88	202.45	200.84	208.01	203.82	204.81	199.47	205.07	198.53	195.58	204.63	201.41	203.41	201.56	203.95	204.77	205.01	201.39	202.73	202.13	201.72	201	202.4	204.93	202.57	198.62	200.91	204.77	204.17	197.14	203.17	205.33	202.67	203.03	200.41	203.36	201.87	200.2	203.24
208.34	205.34	206.7	203.69	203.58	204.64	212.42	202.95	206.53	206.47	205.8	206.64	206.69	208.07	204.3	211.27	208.9	206.95	203.13	209.82	206.34	210.09	208.57	206.28	205.69	206.14	206.93	210.15	210	209.46	207.95	208.82	207.46	206.58	207.09	208.46	206.35	210.09	210.04	206.06	208.94	208.15	203.66	209.23	209.04	205.17	203.62	206.94	209.56	206.07
205.46	202.37	203.54	206.75	200.93	200.73	203.6	204.12	197.73	199.2	194.73	203.48	200.25	203.04	195.66	200.13	197.89	202.29	198.97	196.62	203.5	197.03	200.41	201.51	200.4	201.61	194.82	204.73	196.96	200.78	200.15	201.55	198.31	198.46	202.23	204.65	200.26	199.13	197.13	202.65	197.54	203.09	193.78	198.68	200.49	196.94	199.83	197.49	200.25	199.19
210.34	205.84	214.68	210.7	209.98	210.71	206.19	207.91	213.38	209.13	207.79	208.66	210.98	208.27	210.17	207.51	207.21	213.74	206.87	211.96	210.6	213.1	208.43	212.08	210.81	211.82	207.82	206.91	212.09	208.63	207.8	210.83	208.01	209	209.16	210.43	208.08	207.16	208.46	209.47	213.95	210.36	205.2	210.55	211.38	204.93	209.97	210.75	207.64	213.72
199.3	203.57	202.4	203.6	197.94	208.61	202.39	201.68	200.27	201.57	202.98	203.58	207.57	203.05	206.19	204.74	206.5	198.73	202.67	205.73	204.3	204.8	200.59	204.88	202.77	202.53	201.86	205.99	206.22	199.2	206.06	200.9	204.21	200.3	205.46	197.61	201.47	204.44	203.43	199.97	200.65	204.62	205.32	201.2	203.29	202.73	205.36	201.86	206.41	196.92
196.12	201.16	200.96	198.24	196.59	198.09	201.64	200.87	194.89	196.63	199.18	203.28	197.44	196.04	198.08	197.77	198.29	201.76	201.92	198.22	197.37	198.13	203.82	201.56	204.3	196.92	199.24	202.28	196.16	201.55	201.68	203.71	199.11	195.83	199.51	198.06	201.43	199.99	203.26	195.62	199.58	199.1	201.39	195.11	199.7	197.01	201.48	198.83	201.3	199.1
202.89	199.97	201.32	199.65	202.09	200.24	204.99	201.5	207.96	204.02	203.69	200.02	197.16	195.08	205.03	201.09	201.09	201.19	204.66	201.42	204.28	200.4	201.49	202.54	202.35	201.92	203.91	203.27	197.34	204.49	203.27	201.96	200.56	204.71	204.09	202	206.46	203.38	202.07	203.84	200.33	206.74	206.34	198.61	203.57	208.26	205.87	202.91	202.51	204.18
206.72	201.87	197.05	204.42	201.28	202.54	204.92	202.59	201.47	206.65	202.37	201.27	201.17	202.83	207.04	200.51	205.31	205.71	204.75	200.6	205.22	209.29	202.54	202.06	205.49	203.72	197.79	202.23	203.02	200.41	205.41	201.83	202.78	198.97	199.53	201.64	202.27	200.19	203.18	206.76	204.49	205.08	203.8	204.94	201.69	202.52	203.81	205.62	203.29	208.15
211.74	212.81	210.97	207.96	214.2	213.26	214.26	210.91	214.83	209.9	213.14	212.9	214.42	213.85	211.28	213.81	212.74	215.65	209.6	211.18	208.65	213.62	208.07	211.83	215.41	210.55	212.95	217.91	210.72	212.79	214.57	211.3	213.3	210.79	211.52	217.81	209.98	211.86	210.61	212.89	213.76	212.84	212.68	214.32	208.51	214.04	210.59	210.72	210.55	212.33
212.32	214.86	212.82	209.13	211.18	211.51	206.55	206.71	214.13	211.43	212.06	213.32	215.93	213.43	213.33	212.35	212.66	209.43	209.36	210.3	210.49	212.02	213.29	213.9	217.33	212.74	213.51	213.41	218.16	218.08	207.68	206.54	209.88	212.42	207.06	210.08	213.73	207.08	213.37	217.03	208.85	214.4	208.31	209.27	207.63	209.24	213.53	212.19	208.44	213.93
215.74	216.73	215.78	218.77	210.86	213.02	210.81	211.49	210.66	213.52	214.52	210.83	215.14	209.22	214.27	213.51	211.17	214.04	212.25	214.65	216.49	216.63	218.29	211.47	211.29	215.9	217.9	215.76	216.93	210.14	212.35	214.08	213.2	214.05	213.85	214.97	217.69	210.22	214.26	213.78	212.29	211.76	216.47	215.42	216.55	215.78	211.83	211.45	210.37	216.45
203.78	201.09	194.55	198.72	199.48	200.01	200.57	199.15	199.36	198.22	204.39	198.04	200.14	202.35	201.19	204.8	203.8	199.91	198.56	201.55	195.61	206.24	198.95	197.12	199.74	198.18	205.75	199.6	203.77	200.77	199.53	200.35	200.51	198.71	198.27	198.51	200.65	197.88	204.84	201.94	198.21	201.59	199.31	202.57	201.39	202.2	200.59	203.1	202.38	199.09
203.91	197.97	194.65	199.2	204.78	200.78	195.35	191.65	199.11	197.42	200.63	195.25	198.45	197.54	198.14	195.54	195.79	197.36	198.1	198.05	198.27	195.57	197.24	197.48	205.25	196.57	199.84	201.46	198.43	202.21	197.98	197.99	195.17	200.73	198.81	195.43	195.52	202.32	202.85	198.92	198.16	200.43	202.25	195.19	195.82	197.92	195.54	202.57	197.71	196.81
208.27	206.29	204.69	210.91	207.41	206.59	208.44	207.2	211.11	211.55	213.28	212.81	208.68	204.4	211.19	205.62	210.14	204.81	209.32	207.37	207.14	206.63	202.89	212.27	208.41	210.94	211.95	206.59	207.65	210.52	210.15	207.03	213.07	211.8	210.6	209.92	211.82	210.36	206.81	205.04	214.51	211.68	208.89	214.41	210.59	210.14	215.37	213.13	210.55	208.67
195.49	197.8	200.76	192.76	195.91	201.68	199.45	194.79	198.68	196.85	198.17	203.25	202.29	201.01	201.75	202.89	196.59	204.99	200.31	202.17	203.82	197.9	201.7	198.97	197.43	202.44	198.72	201.51	197.37	203.79	199.46	206.4	199.9	201.1	202.95	203.53	199.88	196.69	197.14	200.31	200.39	201.18	200.05	200.66	203.04	198.3	202.23	208.75	199.75	200.53
212.95	218.99	219.84	215.52	219.1	215.95	222.57	217	215.89	215.87	220.05	222.34	216.91	219.16	220.48	217.21	216.86	220.74	219.26	215.19	221.75	217.9	219.98	220.71	221.07	216.37	221.88	219.52	216.42	217.8	217.59	221.14	214.63	217.94	218.92	215.61	215.81	219.3	217.24	214.66	216.09	218.52	219.39	210.35	217.81	215.74	215.07	224	217.89	219.62
206.67	202.91	204.05	206.6	206.04	210.38	204.68	205.71	207.21	207.84	205.27	209.26	205.35	208.56	202.44	210.72	209.36	209.89	206.44	209.4	210.5	204.92	205.64	207.37	203.09	201.59	205.42	208.99	208.25	206.29	206.71	208.04	206.49	209.41	207.85	207.34	202.66	206.25	208.57	209.39	203.02	204.92	202.16	208.4	204.59	209.68	207.04	203.08	206.39	205.22
207.57	210.8	205.57	207.06	206.42	213.2	207.22	208.49	203.78	208.81	208.55	205.72	204.65	207.16	205.03	209.54	210.12	209.7	211.47	210.27	206.7	204.97	206.06	207.12	209.96	206.3	207.6	210.63	211.12	210.23	203.52	206.75	204.51	210.01	207.56	207.88	207.9	207.78	208.4	210.79	210.67	205.5	204.04	210.47	207.66	207.8	204.29	213.52	203.21	204.53
210.36	208.8	206.72	209.4	210.57	207.71	210.33	207.29	206.79	204.94	206.94	211.27	207.81	209.53	206.78	208.31	207.98	208.42	209.37	209.82	209.37	207.57	210.57	208.7	209.47	208	211.9	205.09	212.88	211.03	206.66	204.59	212.46	209.63	213.03	206.57	203.99	208.3	210.38	205.9	208.62	203.74	211.24	212.31	209.8	212.11	211.07	209.76	206.87	206.6
200.27	201.91	201.59	204.39	207.45	205.5	205.44	207.66	206	202.54	204.41	200.37	204.33	205.81	204.06	207.53	199.67	204.1	205.24	203.64	205.3	204.42	200.39	203.29	200.33	204.48	200.81	207.24	199.02	199.79	205.94	204.14	201.17	201.98	209.18	205.73	202.01	201.08	204.71	201.48	204.56	203.53	204.97	208.06	204.46	205.83	202.4	205.73	204.27	205.6
196.85	197.27	191.5	201.85	198.59	203.15	201.73	197.24	196.14	200.62	199.85	199.57	202.09	202.18	198.7	193.54	195.8	200.4	199.73	194.48	199.08	199.85	199.99	201.17	197.6	199.96	194.87	199.24	198.9	199.19	198.51	198.36	195.75	200.63	194.92	198.86	199.14	198.9	203.41	201.39	196.8	197.51	197.12	197.1	200.85	196.47	197.61	196.2	197.28	199.93
205.25	201.47	204.46	204.83	198.96	202.4	207.51	204.37	204.15	204.12	202.89	207.04	200.43	206.5	201.19	202.01	201.3	200.49	205.83	203.95	203.59	202.51	200.84	207.46	205.79	197.34	201.76	205	203.79	206.07	206.17	203.4	204.1	202.77	201.7	204.21	205.73	201.45	201.68	204.69	205.77	207.49	202.05	200.62	201.75	202.9	201.84	208.31	203.99	204.01
207.19	207.89	202.78	202.93	209.49	207.81	211.17	211.67	209.41	207.56	207.66	212.78	205.76	207.2	211.3	205.6	211.71	207.95	205.54	206.72	211.19	205.71	209.05	207.71	211.43	207.97	210.03	210.4	209.39	206.56	204.45	207.65	212.82	211.49	208.3	206.99	210.4	215.16	213.44	209	208.24	204.91	207.3	213.23	210.9	207.18	210.82	206.19	207.91	210.23
207.35	209.31	204.42	207.78	208.56	209.41	209.4	203.98	205.99	205.95	207.66	203.07	205.12	205.6	207.11	208.87	206.41	211.33	204.64	205.64	208.85	209.53	208.85	205.88	210	208.59	205.53	206.51	209.87	211.72	209.71	207.95	205.26	206.99	205.51	208.58	206.15	204.32	206.13	211.2	205.57	205.89	210.22	209.47	212.83	206.78	204.74	212.8	209.51	208.44
212.44	211.32	213.79	211.65	210.28	211.89	208.78	212.09	213.03	209.22	208.18	207.71	215.98	214.38	212.61	212.07	207.5	210.48	210.54	211.18	210.56	215.24	214.31	209.28	214.98	212.39	213.38	213.59	211.06	211.73	213.36	207.66	216.04	211.62	209.8	210.59	207.89	214.74	212.11	213.43	211.32	211.19	217.88	215.72	212.54	210.47	209.01	211.79	207.79	213.05
214.2	213.98	220.68	217.22	214.23	215.4	215.88	212.58	212.97	217.32	217.6	215.46	221.15	216.92	218.29	217.06	216.78	212.56	221.59	215.36	213.56	214.94	217.13	219.5	218.33	219.58	218	215.95	221.72	218.11	219.51	214.31	219.54	218.96	219.6	219.05	217.49	220.52	217.91	216.29	215.35	215.52	216.77	221.42	218.44	221.62	220.09	216.17	221.41	216.24
220.37	214.94	216.34	222.93	218.64	216.47	219.48	220.95	219.27	213.84	217.91	218.13	216.93	217.48	216.39	217.46	217.98	215.48	218.65	215.48	215.48	215.96	215.08	220.7	219.22	219.31	216.73	216.88	219.27	212.5	217.13	218.33	221.37	218.6	212.41	220.14	218.11	215.24	216.21	219.73	214.03	218.91	218.31	216.58	217.48	215.91	216.57	219.66	224.45	218.25
202.64	201.76	202.84	206.46	199.77	198.09	196.53	202.73	202.84	194.92	197.57	204.97	199.68	203.24	201.51	200.56	198.4	203.07	199.15	203.94	200.88	198.07	200.39	198.43	201.58	200.08	199.26	197.8	198.74	197.37	200.04	199.79	203.2	200.52	201.59	201.94	201.02	201.14	201.78	199.44	200.17	196.86	198.73	201.83	198.68	198.79	201.91	198.07	203.8	200.55
213.94	212.58	213.77	210	214.46	213.24	214.7	209.16	212.32	209.2	209.69	210.04	213.11	210.65	213.04	210.22	211.19	215.4	211.09	210.29	207.88	219.67	214.29	213.26	211.34	214.57	212.17	208.69	211.56	210.85	210.62	213.17	212.86	216.19	212.37	213.45	211.85	214.47	215.84	212.12	211.73	212.41	212.25	209.82	214.38	211.27	215.2	208.46	215.11	211.6
208.81	201.9	207.47	209.98	204.02	212.7	208.16	205.32	207.69	207.5	214.56	209.01	206.51	207.55	202.58	206.65	209.05	208.81	211.49	210.66	210.68	206.95	210.38	209.12	205.58	210.17	207.27	204.7	208.83	209.24	212.97	205.96	210.27	207.87	203.6	207.11	212.64	208.46	208.34	202.93	204.29	209.82	207.61	207.35	207.32	207.1	204.92	205.27	209.1	205.25
206.44	210.49	206.74	204.27	211.42	210.61	208.48	207.68	206.3	212.99	209.58	209.63	205.98	204.62	210.77	208.49	209.84	209.83	207.46	207.09	210.57	211.18	209.36	209.33	213.11	210.94	212.4	204.85	208.64	207.62	208.25	208.85	208.96	211.89	207.81	207.91	211.64	215.63	214.08	209.4	212.76	208.04	207.3	215.82	212.56	210.13	210.22	210.47	206.75	214.08
207.49	201.18	203.77	204.88	207.3	204.69	207.26	209.41	208.01	202.49	206.01	205.21	204.49	207.59	201.28	207.5	203.29	214.83	205.68	206.34	207.3	210.83	206.31	207.1	203.06	204.83	202.98	203.95	203.94	200.78	205.84	205.62	205.92	209.75	206.07	207.34	205.18	205.43	203.1	206.24	203.11	205.18	202.05	207.46	209.67	209.73	207.98	207.02	209.08	204.62
213.39	217.1	216.29	213.92	207.21	216.03	210.48	209.89	211.29	211.28	216.51	214.28	210.78	213.3	209.17	215.39	217.5	209.73	206.71	212.98	209.81	215.81	216.04	213.45	210.72	211.39	211.93	209.8	213.12	208.68	213.75	208.6	211.17	208.98	211.37	210.2	214.4	208.65	214.04	216.1	212.43	212.25	209.81	210.16	211.48	210.19	217.55	210.55	212.55	210.95
207.96	207.98	203.25	202.7	209.04	208.43	204.64	203.63	205.82	201.85	203.83	210.76	206.65	202.54	209.07	206.15	203.18	204.75	205.27	204.07	202.23	203.56	206.24	205.13	207.97	204.08	207.48	206.44	208.03	204.76	207.02	209.6	206.48	206.1	205.01	207.07	206.04	206.97	203.46	204.31	207.27	206.58	200.63	202.95	204.1	215.87	206	203.39	207.04	204.41
207.63	205.89	206.16	213.94	210.91	207.56	209.92	207.56	209.77	210.57	207.16	209.84	204.02	209.16	208.46	206.22	204.93	208.78	207.05	204.32	207.1	209.5	206.57	209.43	209.46	208.77	206.13	210.56	206.95	211.57	208.22	206.3	211.55	199.02	207.67	212.78	205.27	206.88	206.67	212.67	211.55	208.45	209.08	209.33	208.76	212.41	208.9	207.94	207.91	214.06
206.34	206.11	208.84	207.57	209.35	208.6	206.12	206.75	206.03	208.99	202.65	209.42	210.71	213.05	209.21	208.3	206.93	208.21	209.53	205.72	210.23	211.53	208.98	208.23	207.65	207.59	207.67	208.32	209.54	207.79	210.05	207.06	207	209.27	207.14	205.17	209.59	209.41	209.15	207.49	212.84	211.81	211.75	208.91	209.32	210.71	208.81	207.67	207.18	208.08
217.02	212.66	214.85	210.07	211.89	213.93	209.34	212.06	211.42	214.11	208.52	212.95	212.11	211.57	212.96	211.3	217.23	209.86	206.62	215.92	212.84	207.96	215.12	209.99	212.24	214.34	208.46	207.26	217.57	205.55	212.72	210.45	208.14	214.28	206	212.19	211.75	213.13	211.54	213.14	216.9	213.74	209.98	211.91	208.79	214.04	212.42	209.77	209.57	206.71
199.21	200.01	202.01	200.33	203.49	202.28	201.57	203.53	204.31	202.01	203.17	200.21	200.02	201.99	204.23	204.08	200.54	202.69	198.12	205.25	199.91	201.9	200.61	204.16	204.35	203.66	197.53	198.37	203.29	204.93	201.38	201.51	202.98	201.28	198.3	203.72	199.22	198.97	198.07	197.76	200.52	203.29	202.71	202.61	204.29	204.14	202.3	198.38	200.01	199.81
200.57	203.03	207.32	199.17	204.45	203.23	203.77	205.95	204.62	202.84	202.96	204.12	203.56	205.09	204.59	199.07	200.21	205.03	205.73	206.09	205.28	204.06	202.12	207.12	206.42	200.54	200.96	206.37	200.87	204.73	201.07	201.94	205.43	207.97	200.42	205.43	204.58	203.24	204.08	209.17	199.7	201.15	206.28	207.32	202.3	204.33	200.33	203.47	206.62	209.34
211.4	203.09	206.09	207.42	206.36	206.99	209.27	207.57	212.85	208.39	206.63	208.42	210.25	210.54	213.48	208.54	210.49	210.87	208.37	206.73	211.71	206.07	212.76	206.38	211.13	211.49	213.82	208.49	207.18	205.93	206.67	207.29	208.22	211.28	206.57	205.94	206.47	207.57	203.76	209.41	209.36	210.46	212.4	210.77	205.71	207.26	210.99	206.49	211.9	211.92
204.46	209.65	209.11	209.65	208.14	207.68	206.09	209.1	209.55	210.49	210.5	211.32	208.75	211	207.86	209.34	207.37	208.67	210.15	207.92	208.59	208.36	209.95	203.37	210.66	207.74	205.86	212.8	209.5	208.41	210.4	207.24	208.09	202.21	206.85	212.08	208.81	205.75	207.18	209.13	214.97	210.32	207.71	215.64	211.65	207.2	204.87	210.45	206.75	208.47
200.79	198.62	199.43	200.74	201.27	204.03	204.35	200.39	203.69	207.02	197.64	203.24	194.26	201.22	198.31	201.94	196.14	203.33	196.77	203.66	199.37	202.11	200.83	198.05	199.39	200.58	196.39	194.96	199.27	202.9	202.09	197.63	197.64	198.97	205.98	198.56	199.42	197.37	201.8	199.88	196.1	196.29	194.6	201.48	199.02	200.92	200.75	204.89	198.94	200.99
217	215.68	212.03	214.15	210.28	209.94	212.75	209.92	211.34	211.37	214.21	214.48	216.75	216.98	210.83	210.56	212.72	216.59	213.43	215.64	214.16	216.97	213.5	213.72	211.89	215.66	211.06	211.33	214.21	204.02	213.74	211.03	208.86	212.01	207.62	210.9	210.48	214.72	215.19	211.04	215.69	209.22	207.5	208.86	215.43	213.17	213.09	211.57	211.16	208.83
211.13	208.82	215.08	213.27	214.69	210.35	205.9	211.09	210.68	213.63	210.14	213.48	211.78	214.45	209.42	211.35	208.27	210.06	215.1	208.46	206.79	215.13	213.18	204.83	209.18	211.94	214.1	210.69	211.12	210.11	215.34	210.46	210.78	212.18	214.17	211.22	211.26	208.7	214.99	211.64	207.42	208.67	213.34	210.45	210.83	216.57	209.12	212.46	214.54	212.83
205.24	203.09	207.47	202.68	201.57	203.35	208.07	199.19	201.24	203.02	208.25	201.82	207.2	205.15	207.9	207.05	205.91	209.59	208.75	201.19	204.6	206.79	205.05	204.03	204.11	205.82	203.47	204.07	211.4	207.06	205.01	210.1	204.64	209.67	200.07	207	206	209.71	204.53	203.87	201.63	205.85	201.86	206.16	202.37	205.89	204.43	202.12	205.49	207.14
212.51	213.9	217.57	217.38	212.72	214.58	221.06	218.13	212.46	220.31	219.1	217.18	215.91	213.93	218.89	218.78	221.01	213.63	218.18	213.79	216.44	217.04	219.44	214.37	214.11	216.92	215.39	213.45	210.96	218.98	216.34	217.48	221.2	216.62	220.57	216.57	217.01	216.45	218.78	216.92	217.9	217.76	216.98	214.78	217.38	214.69	215.01	216.56	222.09	217.86
203.24	203.43	202.28	203	205.44	206.53	204.96	209.08	202.4	201.22	203.57	206.57	204.02	198.91	205.74	203.28	206.65	203.49	201.82	202.85	204.96	203.88	203.92	209.06	200.51	202.13	203.88	201.36	204.02	204.1	204.47	200.7	205.43	205.04	206.42	201.31	204.66	203.16	204.85	206	205.79	206.03	204.45	205.9	206.47	204.06	204.13	206.07	200.01	203.37
201.53	202.55	200.8	204.57	203.69	209.09	205.51	206.74	203.53	198.35	208.21	201.27	202.55	200.83	202.09	201.99	203.56	202.18	206.08	206.36	203.36	203.67	208.14	203.6	203.37	205.75	203.97	201.41	202.99	201.48	204.29	201.25	203.18	204.03	202.91	202.88	200.7	207.93	205.58	209.29	202.53	200.29	200.89	203.3	201.12	196.72	207.26	203.8	198.77	203.14
203.23	207.97	205.78	208.23	207.79	206.18	205.33	205.57	208.39	203.88	204.11	202.44	207.92	205.81	206.79	203.15	213.68	202.5	202.63	202.84	209.23	205.96	202.94	206.45	204.21	203.48	203.8	207.97	199.32	206.33	204.79	202.91	205.31	202.3	201.91	204.6	202.91	205.2	208.74	202.02	207.2	201.02	205.02	203.32	208.47	209.04	204.54	207.56	198.3	203.25
207.29	208.85	211.5	208.77	209.01	210.31	206.49	210.12	212.49	207.14	206.79	207.2	207.07	212.13	210.53	213.47	204.55	207.15	214.05	211.4	213.06	211.12	212.29	209.61	209.28	209.99	210.83	206.92	209.99	209.11	208.46	210.66	211.21	209.41	207	209.41	206.66	207.16	208.45	208.33	206.36	206.76	210.27	210.34	206.06	213.04	209.49	207.98	211.86	206.59
211.23	208.3	210.61	203.93	209.56	211.7	214.07	206.95	204.94	203.81	206.34	209.94	204.8	206.32	207.04	206.48	215.2	209.92	213.65	209.31	203.91	208.55	208.79	207.54	206.78	211.54	207.73	209.62	212.1	208.91	208.86	209.95	208.86	211.08	209.39	206.42	208.97	209.44	206.53	209.82	212	206.68	211.89	208.47	206.51	209.82	205.04	204.68	210.5	204.8
211.68	213.49	210.94	216.53	213.99	215.12	212.17	211.09	213.21	210.78	218.21	216.57	210.49	213.45	213.01	209.5	215.57	213.08	210.9	213.09	212.21	216.69	212.97	211.81	211.61	213.38	211.51	209.8	216.34	215.55	213.87	211.47	211.58	217.5	214.85	209.31	213.06	214.03	211.92	214.31	216.82	210.44	213.32	212.67	216.36	209.83	210.15	210.45	212.9	208.2
207.46	205.05	203.1	203.83	207.77	203.9	207.55	211.36	206.49	198.95	208.39	200.89	202.15	209.45	199.77	208.01	203.13	203.75	204.6	203.17	207.86	204.13	204.63	205.9	204.01	203.72	203.02	207.92	206.76	206.29	202.72	204.98	204.52	210.77	207.48	200.39	203.43	209.39	201.29	205.59	204.13	206.64	207.77	204.04	203.26	201.67	205.41	206.65	204.27	204.84
207.55	204.16	206.3	210	207.27	204.84	205.76	208.05	210.28	207.14	207.93	210.02	213.79	209.47	213.63	202.61	207.84	208.3	211.14	210.11	212.06	210.13	208.64	204.17	213.55	206.69	205.66	209.82	209.43	206.11	208.63	212.15	208.03	210.39	209.97	204.93	204.56	211.4	206.9	209.99	207.59	210.06	214.43	209.58	209.4	212.49	208.7	211.86	210.35	208.08
213.28	214.25	214.63	217.19	207.44	215.84	213.56	212.64	212.78	213.94	211.82	215.12	214.64	217.14	212.69	213.72	209.07	213.88	208.03	213.02	209.39	212.23	215.24	207.49	216.93	207.14	210.25	213.91	212.78	212.11	213.53	210.89	214.69	211.03	209.78	212.29	212.84	210.55	214.23	212.71	211.99	212.66	211.49	210.35	217.01	214.28	212.39	215.9	214.97	210.78
200.69	200.38	201.47	202.1	199.81	199.43	200.32	204.92	203.28	209.83	203.18	200.17	205.14	200.19	203.05	201.64	198.41	202.87	199.19	201.26	195.01	203.58	201.32	196.68	200.8	205.64	202.53	198.75	201.5	205.06	197.37	198.35	206.3	200.28	198.61	198.32	203.55	202.32	203.49	204.98	204.29	201.09	200.89	202.99	201.07	203.26	204.14	203.82	198.02	198.67
205.36	202.78	201.61	199.08	202.44	202.7	197.65	196.5	201.14	201.63	198.83	201.55	203.61	202.07	196.58	192.38	202.37	199.71	202.4	198.22	201.24	200.23	200.09	198.29	202.96	202.78	201.72	196.55	198.46	202.06	196.88	197.74	203.78	204.72	197.37	201.13	203.2	204.61	199.92	202.08	199.3	204.16	195.63	200.96	199.62	202.75	200.58	197.61	204.49	201.43
206.48	203.98	206.7	201.69	201.8	204.35	198.45	207.94	205.14	204.79	207.95	202.14	203.96	205.42	201.28	204.74	205.35	207.44	204.44	204.36	203.77	205.65	208.24	203.9	206.35	205.83	208.82	201.42	203.04	201.82	206.36	206.44	202.08	201.87	208.26	205.94	203.64	207.46	205.16	203.23	203.38	205.67	200.6	208.6	204.81	208.16	205.2	203.27	210.06	202.59
206.57	206.91	204.84	206.46	207.04	204.17	206.19	208.59	207.37	203.81	200.13	211.12	211.6	208.06	208.73	206.31	207.97	207.16	207.5	210.12	206.69	208.4	208.11	212.38	208.32	208.4	203.8	210.46	212.37	207.52	206.42	210.45	205.06	206.45	208.46	203.28	205.3	209.8	205.73	205.28	207.4	209.58	214.99	212.4	208.4	207.68	207.01	208.82	207.55	206.61
209.96	212.27	213.94	208.2	207.92	207	209.98	210.51	208.33	207.73	209.31	207.17	213.03	208.81	213.61	207.8	210.61	212.84	211.09	210.88	208.65	208.12	206.71	208.45	206.05	206.21	206.69	206.98	214.29	214.82	209.1	210.49	209.18	205.37	209.51	209.14	210.98	208.98	213.21	206.43	211.21	209.35	210.68	210.3	210.58	207.11	206.36	206.13	205.64	210.75
207.67	204.05	202.53	206.8	203.2	201.86	201.91	202.72	199.33	203.17	205.67	205.5	204.6	204.88	206.94	206.99	202.17	205.77	202.52	205.37	203.98	204.56	200.75	201.98	202.32	204.55	201.94	200.43	203.84	205.15	202.4	201.98	205.69	204.83	201.74	203.69	207.29	206.93	203.85	200.86	204.21	207.3	204.7	208.77	203.55	203.89	202.86	203.08	203.52	203.97
201.01	203.55	199.91	205.98	208.13	208.87	201.81	204.93	208.23	201.31	200.97	205.02	203.83	203.77	203.6	201.88	199.7	199.92	203.23	205.71	202.99	206.09	203.66	207.8	208.1	201.92	204.37	202.37	203.62	204.36	204.78	201.65	205.34	203.92	203.17	201.99	207.91	207.89	204.69	209.38	202.53	201.91	201.46	201.76	202.25	205.87	205.36	199.85	204.24	206.7
215.95	212.13	209.42	205.53	209.68	209.62	214.86	214.99	211.56	210.67	211.79	214.56	215.19	214.75	211.08	210.74	207.5	211.9	206.53	209.15	209.11	211.64	210.02	206.62	212.9	213.98	214.96	213.74	207.35	209.22	215.51	214.37	210.6	214.66	209.61	212.26	208.97	208.54	211.31	210.78	209.22	214.67	210.22	207.56	210.97	212.07	211.17	211.7	212.49	211.74
216.93	216.73	215.54	218.28	217.42	212.21	217.22	215.33	218.15	214.86	214.47	220.67	221.75	216.75	211.01	222.07	215.46	216.35	219.62	216.26	219.66	215.12	215.49	213.29	212.81	217.56	220.71	215.69	216.37	216.22	214.96	214.65	218.46	219.5	214.42	218.59	217.69	216.93	215.03	213.91	217.61	218.96	212.47	219.76	220.67	211.86	218.59	217.81	216.28	219.14
201.89	204.48	206.97	204.96	200.83	203.06	205.74	200.08	202.65	202.61	201.46	206.37	207.73	202.77	206.03	206.03	206.02	205.22	207.39	206.11	202.16	200.88	204.94	207.47	210.6	206.02	205.45	206.84	203.83	202.82	205.97	202.58	207.52	210.27	201.81	203.54	207.11	203.68	209.08	212.64	206.32	204.26	204.81	203.57	206.15	205.64	203.4	205.07	201.91	203.63
208.04	214.27	207.53	206.87	209.19	209.2	209.32	204.91	208.07	211.14	207.56	209.34	203.85	207.63	207.81	205.4	207.55	205.04	207.21	208.4	212.24	207.01	209.08	209.6	206.9	210.68	207.38	210.02	211.58	210.88	209.07	208	212.31	204.08	208.21	212.99	214.15	208.87	208.13	206.57	209.84	207.67	207.29	205.04	204.85	208	212.61	210.15	210.35	210.53
194.02	198.46	191.41	195.12	192.56	189.99	190.01	195.58	188.35	193.7	193.09	195.72	191.09	196.88	196.34	194.9	191.4	197.68	194.32	192.25	194.25	191.85	198.38	189.79	196.77	195.19	196.53	191.74	196.96	189.2	192.55	196.08	193.1	193.72	193.66	193.18	192.2	196.5	195.18	196.42	195.85	193.77	193.76	194.07	190.33	189.91	192.26	189.74	192.98	196.38
207.81	208.6	206.34	205.95	206.87	207.08	208.47	206.48	208.35	212.02	206.42	207.33	203.17	206.51	207.18	206.61	207.66	213.72	210.18	206.49	208.54	211.07	210.36	210.48	209.95	210.57	210.13	209.28	210.27	211.91	206.99	210.74	207.45	205.99	209.91	210.46	207.26	206.25	208.43	211.09	213.03	209.19	207.77	204.65	204.37	207.44	209.5	207.98	206.08	209.5
203.28	207.29	206.65	206.61	205.24	208.3	204.95	207.34	202.79	201.49	200.96	205.09	201.92	205.2	204.84	206.41	205.43	203.73	206.47	200.69	203.41	204.67	206.51	206.15	203.91	202.07	201.52	208.4	202.44	207.43	208.11	203.3	211.53	208.67	203.33	206.56	208.75	203.76	201.36	211.08	204.73	202.05	201.03	199.84	202.69	209.05	205.23	205.91	207.06	204.21
199.47	208.28	201.4	201.55	206.29	202.48	206.27	201.28	205.64	204.72	205.82	204.76	206.94	201.85	203.45	202.08	207.21	204.45	200.91	205.31	204.1	204.37	203.1	203.56	205.89	203.44	203.89	203.16	206.53	199.91	208.01	204.38	206.64	201.81	201.08	200.24	204.34	199.73	202.25	202.07	206.33	200.17	201	203.07	204.33	202.65	200.18	201.14	207.83	202.17
219.75	214.22	219.96	218.85	214.82	217.94	221.25	214.43	221.37	219.67	214.98	214.22	218.24	214.99	216.58	215.68	213.24	214.33	212.6	221.94	215.06	217.4	214.64	220.18	218.11	215.05	220.07	217.75	219.28	215.02	223.03	219.84	217.61	215	220.21	213.64	214.4	217.82	216.26	211.39	216.78	214.31	217.85	220.71	215.66	221.91	217.9	217.11	215.85	216.79
196.13	195.02	196.98	196.95	195.08	193.45	190.94	197	192.58	197.17	189.3	195.64	194.79	191.53	193.78	192.27	191.25	194.6	192.13	197.15	196.22	194.45	195.73	191.17	196.56	198.02	193.42	193.36	195.84	194.23	197.4	192.87	189.35	197.35	195.85	195	191.25	197.66	193.3	192.09	194.04	191.93	197.21	199.19	194.25	193.52	193.68	194.42	192.08	194.47
195.31	195.88	195.06	198.17	196.92	191.5	194.6	193.23	193.93	192.91	190.68	191.04	200.48	189.7	192.71	192.82	199.72	194.41	193.51	197.27	192.04	196.25	192.76	196.14	193.93	195.11	195.85	192.12	193.2	194.54	193.85	193.06	195.02	193.05	188.71	197.22	195.98	190.41	191.82	195.42	190.2	194.48	197.25	195.41	191.39	195.85	194.22	195.45	193.62	188.59
196.67	197.18	194.16	195.08	193.93	190.84	197.64	194	197.69	192.29	198.51	190.21	196.36	202.69	191.28	195.83	195.15	193.93	193.03	202.39	195.36	193.84	198.4	197.76	193.23	195.25	193.73	191.52	198.75	198.87	195.09	198.22	194.77	193.75	193.41	195.92	198.33	197	197.52	197.14	194.26	191.79	197.15	195.49	196.24	199.52	198.11	197.04	194.81	193.45
207.59	203.97	208.15	206.99	203.08	203.78	205	205.52	208.14	207.04	206.24	207.81	201.85	202.59	199.36	206.42	205.89	205.21	203.92	205.82	203.95	203.62	201.62	203.38	204.2	205.58	201.49	201.3	206.29	205.31	202.7	207.25	203.77	200.71	202.54	202.9	205.81	205.14	200.43	205.62	199.61	199.62	201.61	208.93	207.32	200.49	205.47	200.17	202.96	203.59
208.25	209.15	214.13	215.51	211.73	210.09	213.02	211.46	208.88	211.28	213.43	207.05	212.9	211.09	215.23	213.14	213.31	217.1	209.72	206.61	212.76	214.86	208.36	208.06	206.74	212.4	214.51	208.54	209.15	207.47	211.76	214.86	214.5	214.21	212.66	213.59	209.11	211.79	213.43	210.3	208.33	212.34	210.34	211.53	209.23	209.06	214.12	209.28	210.91	214.93
211.61	215.87	218.23	216.18	220.25	211.71	218.38	219.06	222.17	213.99	218.29	210.55	215.52	213.95	218.24	215.23	219.54	218.28	219.59	216.52	220.55	220.82	219.75	216.43	216.63	216.34	216.01	215.61	214.64	215.8	219.64	215.38	215.91	218.34	214.32	219.46	216.45	213.56	217.68	216.11	218.1	211.54	214.84	217.25	221.13	212.73	217.42	220.11	218.93	215.79
196.03	199.13	199.31	199.5	205.33	198.96	200.16	198.06	199.87	201.48	199.11	202.37	202.04	200.64	197.14	200.83	198.15	200.53	198.61	201.41	194.5	197.4	197.43	198.79	200.21	199.02	200.05	202.18	195.01	204.08	203.63	200.98	199.16	200.88	200.41	202.33	200.88	201.58	197.68	198.6	200.99	201.37	201.12	201.43	201.22	199.95	202.18	198.17	202.21	197.8
199.14	196.96	201.29	197.78	197.64	193.24	196.28	199.41	196.57	200.22	198.67	198.19	200.39	201.22	199.48	198.58	198.96	198.49	195.39	200.51	198.45	200.92	199.57	199.36	203.21	201.95	192.46	197.12	199.06	201.59	199.91	198.39	194.68	200.1	200.21	201.24	196.42	196.05	197.77	197.96	198.59	196.21	198.57	200.39	199.33	196.85	200.4	199.03	197.18	194.35
206.66	209.36	207.96	205.44	201.59	203.09	206.74	210.86	208.88	207.44	210.38	209.64	211.15	209.08	207.62	207.34	208.62	208.01	208.57	207.4	205.8	207.17	203.81	209.12	206.99	214.09	205.74	207.97	208.33	207.93	206.32	209.04	208.51	207.16	204.49	208.78	203.42	204.73	201.84	210.04	210.3	209.49	208.03	206.33	206.49	205.37	203.92	210.45	205.3	210.43
214.01	208.29	211.25	205.9	206.5	209.67	203.48	206.38	204.01	211.33	212.59	208	209.68	207.84	207.12	209.96	208.2	206.96	213.83	209.96	205.76	208.57	206.19	211.86	208.67	205.09	207.11	204.99	205.11	206.21	211.12	208.16	209.9	213.35	206.8	206.71	208.48	207.02	205.23	204.26	203.69	206.43	208.73	206.34	209.05	204.79	207.31	206.39	206.16	207.63
213.63	209.49	208.72	205.14	208.11	208.72	208.23	211.58	203.47	208.28	207.09	209.08	208.52	207.66	208	208.1	210.63	206.53	207.22	209.74	211.04	209.86	211.21	207.67	208.8	209.97	209.32	208.42	211.69	209.12	207.28	209.81	212.2	214.79	212.52	208.9	211.57	207.59	206.82	210.46	209.26	206.02	208.17	209.5	203.9	212.26	210.48	209.09	206.12	208.67
198.97	201.94	197.96	200.82	197.4	201.05	200.49	197.14	201.94	197.87	202.84	198.54	199.41	201.44	202.44	198.39	200.74	197.57	202.52	197.91	205.4	200.65	196.29	195.42	201.32	198.89	202.35	200.13	198.17	201.81	200.72	195.4	196.03	199.66	198.66	199.61	199.02	200.23	196.58	201.39	201.45	201.7	203.92	199.3	202.1	198.95	203.52	201.08	198.96	198.39
202.41	201.69	200.53	202.84	204.47	200.48	199.28	204.83	200.43	202.21	202.8	200.25	200.31	197.1	198.26	199.34	202.27	203.61	202.38	202.78	206.32	203.08	197.9	205.46	203.74	200.96	202.27	204.11	202.72	202.27	196.99	202.28	203.6	199.41	199.61	203.74	199.71	205.48	202.64	206.54	201.13	203.38	198.11	202.07	202.42	201.27	198.15	202.83	200.75	199.34
205.4	199.55	200.94	197.94	202.05	205.48	200.94	205.14	201.02	196.87	203.4	199.18	201.15	205.59	203.93	199.07	196.91	199.8	198.05	197.85	204.04	201.76	201.08	201.47	199.62	200.62	204.3	205.5	200.77	203.79	205.88	200.53	203.03	199.18	200.71	202.74	200.78	199.34	200.57	198.15	203	201.07	202.73	197.87	200.78	199.19	199.6	201.55	197.55	201.32
202.95	202.42	204.2	204.86	207.75	200.6	201.41	199.37	201.22	202.6	202.04	203.97	200.44	202.39	203.76	201.03	204.53	203.88	198.89	200.88	203.82	201.87	204.03	199.57	206.76	202.65	202.3	201.85	204.12	203.68	201.91	202.33	203.01	200.9	203.01	204.16	202.75	202.23	205.38	201.28	200.69	201.59	206.7	203.71	205.75	198.34	202.52	206.91	202.44	203.45
198.46	200.24	197.93	197.17	199.82	195.33	197.72	194.61	191.87	196.27	195.72	200.12	195.86	196.17	195.7	192.4	197.14	196.28	197.55	195.96	198.09	197.33	197.29	198.02	195.61	197.07	197	198.93	197.47	197.47	196.93	197.42	196.68	197.47	194.9	199.29	197.47	201.3	197.47	194.44	200.61	199.51	196.15	197.73	196.84	198.09	203.81	202.02	202.09	195.2
222.24	211.13	217	214.39	217.97	218.8	212.58	215.24	218.54	218.99	220.53	214.6	214.64	221.82	219.73	215.41	213.95	218.09	214.3	222.64	220.58	218.96	210.65	221.09	217.46	218.09	217.63	214.63	215.85	221.55	215.72	217.63	219.72	217.36	217.17	217.31	221.94	219.42	216.28	213.56	210.03	219.41	217.54	221.05	217.72	214.33	222.97	221.64	214.83	216.11
208.9	209.68	208.29	205.33	208.32	213.64	205.74	207.83	205.62	208.94	206.66	208.25	212.14	207.9	207.67	210.82	205.69	207.99	209.15	210.34	205.68	213.7	204.37	211.81	211.99	207.58	211.64	209.31	205.5	210.81	206.77	204.78	208.09	210.44	207.61	209.4	206.51	207.76	208.67	209.71	203.78	210.44	210.76	209.17	212.42	209.85	209.19	206.13	209.06	201.02
208.1	212.66	217.01	214.8	215.51	213.32	214.1	214.99	214.92	214.14	213.6	217.6	213.82	209.85	214.69	213.55	216.61	210.44	215.82	214.58	215.51	211.4	212.89	213.89	215.88	215.76	213.94	213.63	212.11	217.19	214.92	212.5	211.88	212.73	207.64	211.27	210.23	213.98	210.82	212.02	214.49	211.14	213.06	210.88	214.37	213.46	213.17	211.57	215.48	211.3
201.1	202.77	198.35	200.61	199.61	202.47	204.27	200.32	202.15	206.63	197.66	201.62	201.22	196.13	200.79	197.19	202.51	201.42	199.47	203.1	200.74	198.37	202.22	199.91	198.52	197.54	204.98	199.35	203.42	200.04	197.41	203.38	200.27	199.57	202.04	197.95	195.31	198.9	200.63	202.34	204.28	200.62	199.58	198.48	200.34	202.6	200.85	199.99	198.42	199.46
207.52	206.27	208.56	208.51	211.69	205.46	206.15	208.64	213.75	208.19	203.82	206.23	208.42	209.41	209.54	206.24	207.3	207.45	212.19	210.04	207.42	208.59	207.33	206.93	214.15	209.37	211.56	211.72	209.19	209.35	204.03	207.34	202.95	205.8	206.14	206.55	213.31	208.28	211.66	211.69	203.46	211.66	210.09	209.7	206.26	205.83	208.86	206.9	213.82	207.69
207.19	211.98	211.89	206.26	209.49	206.35	207.58	209.03	209.34	208.77	206.85	212.09	206.27	207.68	207.89	208.93	209.01	203.59	207.61	206.73	207.96	207.86	207.39	207.2	207.21	207.55	207.52	204.42	206.55	215.01	208.7	207.2	210.8	207.08	207.75	212.89	207.74	207.74	209.92	210.76	208.21	209.79	205.28	207.47	210.51	208.79	209.47	207.36	208.8	212.37
202.76	198.95	201.11	201.3	198.37	202.99	198.18	198.44	200.38	198.71	198.82	201.79	197.22	201.76	200.27	199.45	199.63	200.03	200.38	199.48	199.8	200.81	201.65	202.52	201.84	198.42	196.99	201.52	203.53	201.47	205.94	205.36	200.71	202.35	201.1	197.35	203.14	206.44	201.34	205.35	206.78	202.83	202.48	196	199.37	198.86	200.95	195.57	195.84	204.91
207.52	205.7	209.41	210.32	204.11	205.44	210.36	207.81	210.24	203.18	212.88	204.68	207.77	209.78	209.09	209.54	205.09	211.28	209.97	204.08	210.42	212.53	209.3	212.43	210.57	205.52	210	207.27	204.41	207.45	207.47	205.92	207.36	210.84	208.34	206.55	211.39	201.78	209.33	211.88	207.23	209.93	208.1	211.77	205.85	208	207.07	208.28	206.98	206.22
209.4	206.82	206.48	203.49	208.56	207.2	205.87	204.41	204.69	209.39	206.41	201.62	212.73	210.37	210.88	209.33	209.71	204.44	210.19	207.16	203.13	205.73	208.45	210.26	210.63	205.16	213.14	208.08	203.85	203.56	206.82	208	210.44	211.26	204.43	210.23	208.77	202.82	205.99	205.64	203.03	205.06	207.81	205.14	208.4	207.23	211.47	209.95	206.05	207.54
205.8	208.56	206.01	203.55	202.26	206.17	208.97	204.62	204.49	203.4	205.82	204.58	206.8	207.21	207.25	206.7	204.96	210.77	207.32	207.18	203.46	211.92	213.11	208.2	206.71	209.97	208.97	205.02	206.6	202.44	207.66	208.59	209.85	202.92	205.91	204.51	209.91	208.62	212.7	202.73	204.34	209.98	207.79	208.06	207.55	203.71	204.41	204.23	202.62	206.7
205.06	203.17	205.54	208.13	204.67	204.37	200.48	205.85	202.87	205.51	203.98	203.76	208.25	205.38	208.75	209.26	206.75	204.93	204.8	206.37	208.12	204.68	208.41	208.85	210.07	203.73	210.15	203.53	207.22	207.2	205.67	204.36	207.92	203.92	208.3	213.8	204.84	205.05	206.83	206.27	208.1	206.45	208.18	208.63	207.21	207.57	208.11	197.81	210.18	206.65
203.36	199.56	204.38	203.91	208.39	205.83	207.05	202.88	203.2	206.04	202.31	203.77	207.19	203.39	205.59	203.22	206.86	205.87	207.5	205.14	209.23	206.18	205.02	201.37	201.84	202.42	208.24	203.13	203.19	206.7	204.66	204.82	203.95	203.68	203.9	210.19	207.44	202.98	201.85	202.2	204.61	204.67	203.38	206.07	210.17	206.73	201.45	205.34	208.75	203.45
205.99	203.46	204.6	207.39	205.61	205.23	205.9	203.08	205.36	200.07	204.2	206.89	207.74	208.33	201.3	206.52	207.6	198.12	205.99	200.67	205.36	200.61	202.93	200.3	202.6	205.41	202.43	207.28	203.63	200.36	205.18	205.08	205.22	198.94	205.61	203.45	207.19	203.45	206.16	201.04	201.19	203.74	206.08	198.16	203.16	198.32	202.56	200.38	207.05	199.41
192.56	191.23	199.45	194.31	197	194.48	195.3	192.83	194.32	196.32	197.01	196	194.75	195.54	193.49	197.25	190.09	196.22	194	195.38	195.32	192.39	199.09	197.94	194.19	197.53	194.18	194.37	192.29	194.17	195.88	199.24	194.06	187.4	192.61	197.34	195.56	192.73	196.46	199.29	194.25	196.53	196.88	196.18	194.19	194.21	192.36	188.05	196.1	193.88
204.18	204.34	199.65	202.08	207.15	205.54	203.42	203.54	202.1	207.46	202.86	202.67	201.79	204.21	198.23	203.26	205.47	201.01	204.31	199.46	204.88	207.78	200.19	203.84	204.16	199.64	202.29	205.74	205.51	201.63	204.39	201.78	202.19	204.7	203.73	203.83	202.08	205.76	202.47	203.24	199.26	201.61	203.77	202.7	202.51	199.67	204.55	201.76	201.89	199.6
205.24	205.57	210.28	210.51	208.99	205.28	207.02	205.91	206.91	205.68	211.03	214.23	210.25	205.79	202.8	207.55	204.2	209.45	207.54	211.03	211.99	202.47	209.52	205.2	207.52	200.65	204.71	209.35	208.32	213.7	209.98	204.81	209.9	208.72	209.54	211.1	210.85	212.66	208.47	212.37	204.25	212.65	207.82	208.98	208.29	208.99	211.07	213.1	206.84	209.11
205.34	207.71	200.72	203.73	196.11	199.12	201.69	201.1	207.47	199.89	199.96	202.23	201.53	204.15	199.23	205.58	203.84	206.09	201.59	203.94	200.03	202.84	205.01	207.08	198.7	202.88	210.36	204.78	199.89	196.99	201.61	205.95	202.33	199.76	209.8	202.89	202.1	200.57	203.72	202.34	207.1	203.55	205.5	202.48	206.66	199.71	202.51	198.91	201.18	201.25
205.39	201.41	208.16	206.73	204.06	206.06	203.08	203.77	206.9	201.87	206.19	205.29	206.51	201.25	207.5	203.43	205.76	205.05	207.7	203.72	203.32	206.69	201.97	207.85	203.85	206.31	202.6	208.54	206.24	201.98	204.29	205.67	204.72	207.69	203.79	206.88	203.22	207.23	206.63	201.01	204.51	203.34	205.82	207.31	202.3	204.49	210.43	202.19	202.4	203.51
210.92	209.2	206.21	208.8	208.77	206.94	208.02	206.03	206.44	204.95	210.17	209.72	207.64	210.61	205.65	206.93	210.73	206.9	206.04	203.74	205.84	204.07	206.68	209.33	211.75	206.18	210.15	209.31	204.94	207.61	208.04	206.96	210.49	207.05	209.79	207.85	209	208.95	207.6	205.16	203.53	206.09	206.36	207.95	211.3	206.29	204.58	206.39	213.14	212.59
194.57	199.46	203.79	202.35	195.69	195.65	203.37	201.74	196.92	196.2	201.25	195.65	196.03	204.06	199.2	200.71	199.57	198.63	196.61	199.81	204.25	200.23	196.86	203.36	201.19	201.3	200.26	202.36	203.43	196.46	193.73	194.51	194.97	200.37	199.54	200.91	201.72	198.01	200.86	202.02	197.69	196.73	200.86	198.24	201.87	201.65	200.76	202.79	200.26	199.95
200.91	209.28	199.12	206.53	208.84	201.02	206.52	202.11	205.5	205.69	212.45	203.86	204.84	202.87	206.92	206.5	208.07	205.97	200.12	202.04	202.8	207.11	201.67	205.85	202.68	202.92	204.07	203	208.16	203.33	208.4	204.15	207.64	201.12	202.16	202.23	199.42	202.25	206.41	208.11	202.72	205.74	204.87	206.7	204.95	199.98	205.89	204.91	206.97	199.06
207.61	204.79	201	202.03	200.02	207.07	205.98	207.23	201.11	205.91	204.76	205.41	203.16	208.09	203.81	206.35	203.64	201.84	208.67	201.79	206.21	204.55	206.1	210.16	205.04	206.64	203.67	205.02	200.71	205.78	201.77	205.25	200.69	204.83	199.46	204.26	202.59	206.53	206.27	202.84	205.23	199.63	204.56	205.26	207.29	202.34	204.1	201.98	206.25	205.92
205.9	209.79	211.69	213.89	212.16	209.73	215.97	214.2	211.72	212.26	212.97	210.14	213.12	212.71	211.02	215.82	209.71	209.21	211.74	211.92	210.63	210.92	209.58	207.55	208.23	211.57	210.56	209.71	209.75	212.47	210.01	211.74	209.36	209.1	213.75	213.28	210.46	213.92	211.21	216.17	209.66	208.76	211.12	214.9	206.6	212.83	208.86	213.67	213.57	210.61
210.33	211.55	212.44	210.99	207.54	210.59	210.04	206.27	213.17	207.59	213.64	207.65	211.11	206.46	208.02	213.65	209.53	209.01	208.34	205.04	210.18	209.08	209.24	209.71	211.81	210.15	210.11	212.32	208.83	212.07	208.49	212.2	209.95	211.2	210.1	209.86	207	211.08	209.43	206.03	211.16	207.66	211.41	212.8	213.59	208.01	210.57	210.82	205.92	208.77
207.27	203.64	204.49	204.54	205.57	206.65	203.08	203.23	202.78	203.15	204.16	203.94	203.71	203.89	197.72	202.73	201.06	200.57	204.83	206.87	200.59	201.09	203.82	209.43	206.31	200.48	207.4	199.99	198.27	203.79	201.51	208.62	203.34	204.06	206.31	205.31	201.96	200.75	208.52	209.32	199.85	204.23	205	203.41	199.84	202.67	199.57	207.29	205.51	201.02
205.26	202.98	213.55	208.19	205.05	209.67	207.06	209.47	212.22	207.21	210.97	209.07	207.18	207.97	206.84	208.36	208.78	207.83	207.4	212.13	208.58	205.68	206.67	206.86	207.54	206.01	212.6	206.77	209.65	208.41	212.34	211.24	211.65	206.1	210.53	207.93	214.7	206.52	205.91	207.62	204.86	208.67	206.57	204.99	213.13	210.24	208.22	206.48	206.44	206.74
206.7	206.69	211.36	210.45	211.09	208.65	210.29	207.99	209.29	204.5	203.43	205.98	207.38	208	207.67	205.87	207.34	207.12	204.35	207.68	208.75	207.83	210.03	206.41	207.69	206.08	206.96	204.51	205.83	209.94	208.97	207.07	209.12	202.93	208.96	206.05	211.09	207.43	202.56	202.66	204.24	203.67	208.08	205.17	207.24	205.23	209.12	209.51	206.82	204.39
200.45	203.41	196.83	201.95	201.8	203.54	203.34	197.71	198.24	200.93	197	195.75	201.97	196.23	195.8	198.86	195.56	196.31	196.05	197.68	200.58	199.97	196.81	199.78	199.75	197.5	203.35	204	200.98	200.98	201.9	202.65	203.56	197.75	201.33	200.56	203.11	197.39	198.06	197.79	201.81	199.44	197.96	199.05	193.63	198.34	199.08	200.13	196.57	197.63
217.04	217.57	216.08	214.82	211.28	216.02	219.02	222.63	220.39	216.33	220.73	215.48	218.08	222.41	218.81	220.57	217.22	217.7	221.51	219.81	216.74	216.09	217.82	217.98	219.94	219.69	216.31	218.95	217.48	215.71	217.69	217.68	216.67	220.37	219.64	215.86	215.12	216.91	214.2	221.25	221.53	214.11	216.41	215.78	223.41	213.05	217.82	218.09	218.62	220.83
209.2	207.95	209.05	202.26	208.54	207.95	204.37	207.26	209.46	211.13	206.79	207.32	206.53	209.51	205.21	207.72	203.19	204.89	209.29	207.18	211.32	206.73	207.57	209.67	207.38	212.05	207.39	210.2	207.51	208.52	208.87	208.78	204.93	212.49	204.57	207.03	209.71	209.22	208.84	210.29	206.18	206.74	207.8	205.89	207.68	202.85	212.61	209.73	205.33	209.39
212.1	204.11	206.42	199.87	208.4	210.42	204.6	204.95	203.26	207.9	204.88	203.8	207.09	208.45	202.12	204.33	204.66	209.26	205.11	203.79	201.23	208.69	207.21	203.24	201.94	204.81	209.04	203.06	200.54	206.87	205.66	205.85	206.01	204.78	210.57	201.85	201.01	206.74	204.43	210.58	203.45	202.9	210.83	203.59	199.52	205.4	204.09	206.29	207.19	210.59
210.13	210.98	207.67	213.55	205.52	210.6	209.55	207.81	201.34	204.42	212.02	211.83	211.14	211.97	207.66	209.15	210.14	209.62	212.46	209.36	212.85	205.64	209.34	210.09	209.21	203.99	207.29	207.74	212.41	207.79	208.87	209.31	211.06	210.55	208.63	208.35	210.58	207.44	214.17	203.16	208	207.69	206.73	211.6	211.98	211.55	217.4	209.15	210.22	213.78
209.32	209.76	212.74	215.98	211.97	208.64	211.17	210.28	209.45	210.15	214.58	209.32	210.43	214.95	208.3	212.09	214.36	213.64	210.03	209.56	213.88	214.45	211.05	215.95	216.51	214.01	212.76	207.5	213.93	212	210.65	210.66	209.1	212.47	210.44	208.39	210.4	208.25	209.87	213.46	210.7	208.41	210.1	207.49	213.3	215.88	212.64	206.45	216.16	210.27
200.61	200.64	201.19	204.53	198.9	202.34	197.32	199.65	196.76	201.82	197.87	197.51	196.42	206.44	204.77	201.64	203.53	196.54	202.09	196.88	200.54	200.21	199.05	201	196.33	202.58	198.52	202.63	200.94	203.12	199.28	198.43	198.58	199.77	198.4	199.29	197.91	200.51	200.75	198.26	205.95	201.2	195.35	198.47	199.84	205.11	202.1	199.64	202.67	201.78
208.87	206.86	203.84	206.17	202.65	206.66	209.72	205.52	205.56	205.74	205.94	208.09	208.36	210.53	208.8	211.27	207.97	208.93	204.85	206.96	207.34	205.58	206.34	201.03	207.6	204.9	209.02	208.94	204.18	211.01	204.44	204.83	208.72	209.09	207.71	209.33	208.01	207.34	210.02	212.94	204.39	208.02	204.52	202.45	204.5	204.81	209.78	211.22	209.77	211.57
195.74	201.06	201.24	201.45	201.73	198.27	204.37	204.2	202.17	202.15	200.91	203.93	205.88	204.41	200.91	200.81	204.14	200.81	202.65	201.35	198.45	199.1	205.67	203.73	203.7	199.82	201.54	195	199.83	203.13	205.37	203.64	200.78	201.13	199.38	201.5	202.39	205.69	199.63	199.93	203.27	198.9	199.55	203.59	202.75	201.4	198.14	202.7	199.14	200.08
194.91	197.75	199.95	198.37	200.62	203.25	201.3	199.26	198.33	197.26	195.64	195.06	199.1	201.92	200.83	198.12	197.51	196.39	201.47	198.74	201.01	202.37	201.51	194.35	200.33	194.35	199.34	198.36	204.35	202.33	200.38	201.29	198.16	201.49	198.71	199.37	196.52	196.37	197.9	201.73	197.49	203.31	196.07	204.05	199.51	199.19	206.34	204.77	200.87	203.08
210.04	213.7	209.28	214.08	216.96	213.86	212.42	214.21	210.82	214.74	214.23	208.12	208.02	215.19	213.83	211.19	211.99	213.59	206.63	212.91	206.13	211.94	212.15	212.82	210.69	215.87	216.8	209	207.56	208.93	207.07	209.69	212.4	212.13	209.32	215.73	208.08	209.69	215.43	208.31	215	210.22	214.02	209.22	210.66	211.65	213.19	210.61	212.14	211.53
206.37	211.71	210.02	205.16	207.24	207.63	210.1	206.65	210.04	207.59	211.41	206.3	209.8	208.78	210.1	212.88	208.36	205.66	210.8	214.09	208.11	208.59	204.63	208.86	206.3	207.46	209.91	208.74	210.25	210.86	210.02	205.12	206.71	208.6	205.92	213.58	207.17	216.67	211.46	204.64	213.3	212.89	210.97	211.13	206.53	204.99	202.09	207.8	208.96	208
204.03	200.62	201.26	209.83	203.01	198.92	211.48	199.28	199.06	198.59	203.51	202.09	201.54	201.34	203.83	201.93	205.7	199.18	199.83	202.91	207.34	203.69	201.27	205.35	200.94	204.65	201.06	206.26	201.98	205.28	208.74	204.71	206.02	209.84	209.31	205.25	201.58	203.81	201.09	196.48	206.56	199.53	205.47	199.97	207.69	204.42	199.67	200.69	200.63	201.94
208.39	213.17	213.15	207.54	211.28	211.99	207.53	210.24	205.01	209.93	207.96	207.72	208.02	205.66	211.99	206.34	210.8	209.29	210.79	210.58	213.69	203.31	211.6	210.45	211.32	211.36	209.78	207.49	209.19	209.23	210.64	209.87	210.98	207.49	212.14	210.53	211.47	209.57	215.22	207.02	205.4	206.56	206.7	205.75	207	210.13	210.48	210.81	209.48	211.04
194.79	194.12	200.73	198.97	197.6	196.58	194.74	199.05	198.75	199.42	198.02	197.77	198.2	197.13	195.94	199.63	199.34	200.59	194.2	196.14	199.49	196.85	200.88	196.48	197.37	196.14	196.83	202.98	198.97	197.16	199.24	198.86	197.86	192.78	201.16	199.61	196.05	197.74	197.39	202.12	195.26	199.31	194.72	196.28	196.65	200.64	199.56	194.45	198.23	201.72
215.71	212.13	212.96	215.58	212.63	209.26	214.87	216.64	210.64	214.42	212.75	213.59	211.92	212.34	213.86	210.64	212.26	209.83	212.27	210.01	212.91	212.56	211.8	214.29	208.06	211.64	209.72	212.48	210.35	215.02	212.43	209.97	214.52	217.14	212.84	211.86	211.74	210.07	213.73	215.16	210.21	215.41	208.72	210.25	215.83	212.31	215.25	212.47	212.41	211.65
200.59	202.82	201.54	197.32	199.62	202.81	201.56	198.4	197.91	198.19	199.9	202.36	199.36	204.21	199.53	201.65	202.17	198.45	203.03	198.85	200.47	199.36	200.54	200.61	199.56	201.5	200.35	198.59	204.43	200.23	201.78	205.6	202.63	202.19	197.48	200	205.37	203.12	199.83	202.05	195.17	207.3	200.79	199.96	203.08	200.34	200.59	201.09	202.69	203.07
201.24	208.54	205.39	206.86	206	209.47	207.72	206.32	208.98	208.01	206.26	204.11	204.77	207.53	209.79	211.01	205.31	209.2	208.81	209.2	208.76	208.38	206.42	209.61	206.12	209.11	206.57	207.87	210.48	212.79	210.06	211.7	207.57	206.06	210.49	206.14	204.87	210.38	204.39	210.26	206.85	205.44	205.85	203.67	207.81	210.01	210.75	206.27	205.1	205.83
208.16	212.1	206.79	202.96	211.51	207.41	202.83	212.24	214.58	205.78	210.53	208.34	208.27	208.97	209.12	213.12	206.63	211.85	213.34	210.57	205.62	208.99	207.11	209.45	206.34	204.73	209.07	211.74	207.83	207.92	208.25	204.08	208.75	206.04	205.12	207.65	205.08	207.2	204.72	213.12	204.28	204.86	209.55	213.96	206.15	207.62	213.12	215.43	209.99	216.27
194.67	196.34	197.69	198.18	196.36	196.65	198.97	194.19	194.12	194.13	193.95	192.44	192.15	192.99	196.07	194.21	199.54	192.4	192.84	197.63	195.83	196.09	195.35	195.53	192.07	196.54	192.69	196.71	193.81	197.38	191.5	192.88	197.37	196.12	197.57	195.65	195.96	196.36	194.96	197.65	196.78	191.75	194.52	194.72	193.21	193.92	194.68	198.11	191.85	197.65
210.61	203.92	205.46	214.74	205.23	207.27	209.57	205.65	206.92	202.09	207.92	211.02	209.44	208	205.5	208.41	210.52	205.3	206.46	209.72	206.21	209.56	211.38	211.2	208.92	209.22	205.84	209.31	207.16	211.18	211.34	208.3	206.94	207.72	213.81	207.45	209.96	205.69	205.75	205.83	211.29	207.01	210.75	211.64	209.94	209.41	207.69	213.7	209.51	212.8
205.21	204.3	201.4	203.56	204.01	200.22	204.43	206.33	207.12	202.23	209.88	205.57	202.56	204.8	202.94	203.8	206.16	205.57	201.79	202.81	205.7	209.14	203.87	202.76	204.98	205.01	203.28	205.08	203.42	201.49	206.32	207.45	204.02	204.93	204.85	200.14	203.83	207.96	203.38	199.53	204.98	202.39	205.02	205	203.91	204.87	198.54	203.43	202.82	205.73
206.6	198.09	202.96	206.01	203.38	207.39	201.92	203.2	203.88	203.79	204.95	204.96	201.03	206.44	201.6	202.56	199.34	199.18	203.14	204.7	204.63	206.37	204.13	200.35	204.21	205.53	200.52	203.36	208.72	204.98	206.6	205.29	204.47	204.74	203.52	206.19	201.22	202.63	204.92	206.61	209.02	205.48	206.64	209.31	206.84	202.4	202.06	204.25	204.23	203.23
212.51	204.44	212.41	214.46	213.11	212.64	212.87	206.64	208.53	210.26	209.47	210.8	208.37	207.13	213.7	214.95	211.61	211.58	212.4	214.05	211.56	209.74	212.03	212.01	211.98	212.15	207.22	212.24	209.46	209.34	212.36	213.8	211.77	215.5	217.28	204.29	207.54	213.75	209.15	214.23	217	212.99	211.86	211.41	209.92	212.53	214.08	212.88	210.23	213
203.27	200.73	203.93	199.61	203.11	200.01	204.39	202.97	200.78	207.11	204.47	199.18	199.29	206.83	202.75	197.78	200.68	204.45	204.47	201.02	200.7	203.34	199.54	202.78	205.49	202.23	207.05	206.54	198.2	203.77	203.1	203.44	202.58	201.35	200.86	202.99	203.43	203.55	200.87	203.09	204.24	200.31	204.46	204.19	200.3	202.54	198.61	203.58	205.3	201.23
202.96	203.32	205.22	200.81	201.31	206.34	202.66	206.05	207.86	202.46	206.54	204.78	199.13	201.83	206	203.86	207.17	200.76	206.08	198.95	202.07	203.05	205.52	205.96	201.24	205.13	200.1	206.79	204.83	205.05	203.41	201.9	203.39	201.51	204.23	206.04	205.36	201.58	207.04	200.65	205.13	202.89	202.04	200.63	200.81	206.45	199.05	201.54	205.67	205.37
217.42	207.9	212.5	214.41	213.12	212.07	211.67	216.76	215.24	218.59	218.58	213.48	213.98	215.79	213.71	211.69	214.57	213.48	213.73	213.76	209.33	208.39	216.96	215.69	212.58	214.6	214.05	215.04	212.2	216.96	217.25	212.71	210.15	207.93	213.81	213.43	219.7	215	212	214.61	215.22	211.63	215.89	210.8	213.06	208.79	213.59	213.97	211.96	213.05
208.3	208.08	211.5	209.48	205.77	211.39	209.41	206.58	206.91	210.95	208.64	209.1	209.59	209.33	208.25	213.63	207.03	210.28	207.93	208.6	209.83	212	210	208.64	208.5	209.05	211.26	209.5	208.44	207.32	207.57	209.18	212.75	211.12	210.02	206.59	211.62	202.24	212.87	208.64	209.9	209.62	208.13	204.9	210.01	206.63	206.46	202.39	207.78	202.98
198.49	194.07	198.11	197.45	203.22	200.97	203.65	198.61	198.81	202.26	199.71	196.86	197.45	200.73	199.69	201.51	198.93	200.37	200.26	195.36	196.83	200.71	194.94	199.47	205.13	201.07	198.22	196.7	199.72	202.3	200	201.31	199	202.43	199.28	193.4	200.42	198.97	196.93	201.29	198.26	200.2	200.6	200.55	201.66	200.53	203.28	201.01	198.89	196.95
201.05	206.02	200.97	206.1	205.95	200.87	199.62	202.48	202.55	208.93	205.42	204.09	201.65	202.11	201.8	197.26	201.14	209.56	203.94	195.94	199.06	204.3	201.92	205.91	199.74	202.2	204.08	200.76	204.13	200.57	200.86	203.93	202.27	205.51	199.7	202.43	202.99	206.01	206.37	199.37	202.97	206.66	202.46	207.33	202.17	205.07	208.33	206.05	204.56	205.75
204.37	208.62	209.72	204.7	211.16	211.31	211.49	206.56	209.62	206.88	207.28	211.23	210.31	206.33	209.64	209.35	205.51	211.3	209.88	210.04	212.22	211.66	206.52	212.05	208.43	214.08	207.76	213.17	207.22	207.11	210.96	207.33	204.13	206.22	209.83	207.58	209.24	208.71	210.9	206.4	210.95	212.21	217.31	206.9	206.47	211.14	207.85	209.72	210.94	205.16
214.65	216.11	212.4	216.33	209.2	211.01	211.32	219.07	209.42	211.86	213.81	212.31	207.23	211.97	213.77	211.49	216.21	211.37	212.25	210.82	213.58	212.42	212.52	209.1	211.8	212.3	210.11	213.87	207.72	209.63	211.57	212.68	213.21	213.32	209.08	214.66	212.6	211.59	209.81	213.4	208.87	211.99	209.47	209.4	211.6	209.14	209.69	211.74	205.61	206.9
195.96	199.6	197.2	192.58	197.82	195.75	196.2	200.97	194.1	201.78	195.33	200.18	195.34	198.55	199.47	195.15	199.58	200.18	198.11	201.28	194.79	197.71	199.68	195.81	196.54	199.73	200.9	195.89	194.19	198.72	198.54	198.04	195.19	198.76	195.82	196.06	194.75	198.27	199.81	198.38	201.85	196.16	198.15	200.1	198.69	195.49	196.26	203.57	197.12	195.58
206.08	208.4	204.74	206.32	204.73	206.35	207.03	209.52	210.2	209.79	203.24	204.92	203.12	205.36	207.45	203.65	207.51	206.42	202.6	212.67	204.85	208.19	206.6	203.7	209.25	201.85	202.56	209.12	209.58	207.6	205.88	210.46	205.2	206.73	206.52	205.09	204.11	209.46	206.76	204.57	206.39	207.38	204.66	208.5	207.8	203.35	202.37	208.13	207.21	207.38
203.33	202.16	200.8	201.65	200.52	198.81	206.48	202.6	201.91	202.22	204.43	203.41	203.07	201.13	206.95	201.35	205.55	201.8	202.31	205.79	204.79	202.04	207.14	200.64	204.13	200.24	201.21	205.79	201.62	200.77	202.36	201.58	200.51	205.83	206.53	197.82	202.46	205.63	201.96	199.02	203.74	197.95	204.65	206.81	203.64	200.06	199.73	204.4	201.34	200.51
214.54	217.88	217.5	218.73	214.98	221.62	214.53	221.39	221.17	216.46	214.77	219.93	221.74	214.71	217.18	217.68	216.69	220.89	219.34	214.6	218.11	218.28	216.41	216.85	217.08	215.77	219.73	215.01	220.89	220.03	220.17	217.62	215.19	218.02	222.55	221.44	217.18	219.65	216.22	219.81	221.87	222.16	218.55	218.12	213.4	217.13	220.11	216.88	217.91	216.15
210.44	207.52	211.54	213.74	209.46	212.54	211.72	214.36	215.19	210.35	211.4	215.09	209	208.4	211.54	210.42	213.09	209.59	210.08	208.31	209.27	213.17	214.15	211.25	215.63	207.66	205.35	216.05	213.58	212.07	209.95	210.02	210.06	211.33	208.15	209.28	209.12	209.23	210.96	208.06	215.5	211.59	211.7	214.45	214.31	206.24	214.3	213.5	208.64	211.03
212.21	210.01	212.07	214.66	211.01	209.5	213.05	209.52	211.72	211.92	209.8	210.95	208.41	211.2	208.02	214.96	213.16	209.24	212.55	213.65	208.64	210	210.5	213.25	212.27	212.88	213.52	214.42	211.07	214.07	207.46	208.86	210.25	214.54	210.66	214.83	213.17	215.44	211.35	211.25	212.85	212.79	209.51	211.26	212.65	217.12	209.26	216.58	207.58	213.79
211.39	202.72	211.76	206.45	210.41	210.09	210.61	209.62	207.65	206.87	210.21	205.62	205.11	210.15	209.72	204.19	210.07	211.08	208.49	204.74	209.17	209.41	211.19	208.99	212.27	214.73	207.81	203.08	208.65	210.12	203.96	205.99	206.54	209.49	209.31	207.04	206.28	202.3	205.82	206.9	205.91	205.98	208.9	207.87	206.85	207.03	205.32	210.84	210.85	206.78
209.43	208.21	210.74	209.76	211.18	207.04	209.41	211.01	205.6	209.12	212.17	210.78	212.64	209.65	214.02	215.2	210.21	206.68	209.23	209.31	208.43	210.2	211.49	207.14	208.48	207.31	209.63	210.82	208.18	209.3	207.23	206.95	206.34	210.82	208.05	211.28	212.98	206.51	208.33	209.32	212.45	207.01	208.52	216.02	208.48	215.28	212.14	211.01	204.94	211.44
214	211.18	213.37	210.3	211.42	211.58	214.3	210.08	210.44	213.82	213.79	215.37	209.13	212.15	209.42	208.99	214.39	208.85	213.05	211.13	214.97	212.84	208.67	212.22	209.67	208.58	213.65	211.58	210.52	214.6	214.27	208.26	209.74	204.03	211.69	215.32	214.83	213.64	213.06	213.94	209.64	211.08	211.63	211.58	211.63	210.54	209.61	212.85	211.42	213.63
205.68	206.2	201.47	205.85	203.27	202.83	205.67	199.21	202.88	207.87	203.94	205.16	204.03	200.68	201.27	202.26	203.39	208.85	202.7	204.68	210.06	201.64	206.1	206.11	204.02	205.35	206.43	204.69	202.91	202.13	200.76	207.37	206	200.49	205.74	205.97	202.9	206.16	204.68	207.35	204.17	203.81	204.33	204.14	204.97	203.05	210.57	199.87	208.6	201.78
211.83	213.35	212.28	216.62	214.87	209.27	212.61	216.12	210.4	212.97	211.45	210.14	208.64	209.58	209.21	211.91	210.8	212.37	213.28	210.41	212.17	208.99	213.49	211.03	212.34	211.17	212.55	210.04	214.33	212.68	213.4	208.55	218.93	212.7	214.05	213.48	208.41	210.34	212.66	209.15	211.19	212.16	208.74	209.71	208.29	210.23	218.86	208.36	214.73	211.46
208.67	215.77	209.07	209.25	211.4	211.36	210.79	215.42	212.46	218.29	213.17	209.93	212.62	213.72	207.4	211.67	212.17	212.18	208.4	216.18	208.96	209.08	213.11	210.68	211.97	208.32	211.11	214.33	211.55	213.65	212.5	210.46	209.75	211.74	211.87	211.61	211.75	215.24	213.3	213.17	215.55	209.69	211.85	215.31	210.22	211.53	212.8	211.99	212.81	214.58
213.98	207.94	210.44	210.95	207.67	211.75	208.74	204.62	210.03	208.08	206.34	210.36	208.87	205.51	207.24	207.13	211.85	208.51	209.19	206.89	210.41	215.25	209.02	210	209.59	209.36	212.54	206.26	208.48	206.94	205.99	212.65	211.97	204.89	211.3	211.89	208.14	204.09	210.84	205.56	210.5	212.56	207.8	206.37	208.1	205.55	204.42	209.19	214.86	205.31
205.25	209.16	204.98	200.26	210.96	206.14	205.95	206.54	202.95	208.77	206.2	201.11	201.94	206.31	204.87	205.7	202.48	207.32	207.21	203.62	205.84	206.8	202.3	206.32	209.73	207.02	204.98	205.37	206.88	203.63	206.39	202.23	206.54	203.78	205.02	204.07	201.43	205.99	204.4	207.28	203.15	203.51	206.23	203	202.76	203.79	205.74	204.44	206.8	201.38
210.84	217.14	209.34	216.03	213.07	214.02	215.57	214.35	212.09	213.29	214.08	217.5	210.56	211.01	210.22	213.03	214.97	217.54	212.43	216.48	217.21	212.58	212.05	214	212.52	214.42	214.24	210.48	216.87	212.55	211.68	211.5	214.26	213.28	211.32	216.77	212.1	207.48	217.59	215.09	210.26	210	215.13	209.62	213.33	211.82	210.76	213.84	212.38	212.96
200.48	201.69	201.53	203.54	202.41	210.26	200.4	203.67	207.65	203.06	201.31	197.45	207.25	200.5	202.65	204.78	201.43	203.25	201.79	202.16	203.53	201.49	201.69	203.36	208.91	201.24	206.73	201.33	206.05	199.81	199.51	203.59	206.16	203.08	202.68	202.54	206.27	198.86	206.72	203.17	199.09	207.05	197.96	204.64	202.81	199.89	202.24	204.98	205.24	200.37
218.2	218.37	215.74	210.32	218.35	219.23	214.96	215.91	219.06	217.9	215.18	214.38	217.21	212.29	219.48	223.67	221.1	215.31	216.72	210.11	214.38	214.68	211.87	219.52	222.9	219.14	216.48	213.51	217.45	217.14	216.05	217.37	214.64	215.72	213.52	212.72	218.7	214.36	216.61	221.86	220.22	216.17	215.57	219.73	219.53	218.97	213.68	216.67	220.14	218.02
193.8	193.53	198.03	191.66	195.24	193.4	197.07	195.74	197.82	193.87	194.96	193.51	197.85	196.07	199.39	201.22	192.32	196.58	193.7	195.89	192.82	193.19	192.28	196.83	192.74	195.7	196.59	197.25	189.3	193.68	189.3	195.86	196.05	196.17	197.72	197.46	192.54	197.24	197.52	196.61	192.75	197.03	192.64	190.34	192.97	194.27	191.41	196.05	194.33	193.73
208.88	212.87	209.84	208.67	211.64	215.04	211.76	207.13	213.25	217.18	212.03	216.87	211.35	214.86	213.49	215.13	210.73	207.24	211.41	214	210.98	209.11	212.83	215.57	211.03	211.09	214.09	214.73	211.07	212.12	212.64	213.71	213.98	208.09	206.07	216.37	214.03	211.9	217.61	210.12	218.01	214.69	210.77	211.51	207.26	211.48	211.95	213.82	212.9	212.44
193.71	193.98	195.61	194.34	192.75	195.57	195.01	193.77	194.27	192.05	199.37	194.14	200.81	195.89	194.55	196.83	196.04	194.67	193.9	198.99	190.17	195.8	198.12	196.11	196.37	196.8	194.83	193.44	192.96	194.42	189.36	191.56	195.76	190.49	194.53	196.1	193.36	191.12	196.17	197.63	191.41	193.26	196.51	190.9	191.79	196.62	190.63	196.14	198.13	195.4
209.86	210.96	215.5	212.15	209.18	214.84	211.42	213.04	209.76	208.31	217.05	210.46	212.73	207.48	213.08	207.02	212.65	208.05	209.82	210.23	211.03	211.96	214.63	211.41	211.05	214.81	212.92	212.04	207.95	217.51	211.72	212.5	210.47	213.26	214.86	212.3	212.98	215.48	213.14	212.98	211.15	214.65	212.73	210.79	214.9	212.5	209.63	210.33	210.28	209.47
198.19	200.39	205.07	194.7	200.27	202.17	202.73	200.11	201.84	201.53	201.96	198.99	198.73	201.58	200.92	195.74	199.71	198.62	201.25	204.74	199.45	206.29	201.06	199.77	197.94	200.2	201.95	201.31	203.13	201.7	199.15	201.12	200.41	196.92	196.97	194.69	201.4	199.73	198.32	194.96	201.67	197.75	193.36	199.42	194.63	199.67	203.6	197.14	195.39	193.41
216.1	213.12	216.48	211.4	214.35	208.37	213.01	213.42	215.08	212.36	214.53	213.55	214.87	215.28	210.26	207.64	212.46	207.48	208.12	210.98	217.51	218.36	214.08	217.53	209.59	212.37	211.28	214.13	211.78	210.6	206.98	216.02	216.23	218.93	213.54	215.55	213.31	211.6	210.48	214.25	215.71	210.49	215.02	204.76	212.79	212.83	214.65	216.77	216.44	210.93
201.5	203.73	201.22	202.36	201.67	199.21	201.26	199.11	200.94	199.91	194.18	201.67	202.71	198.65	201.32	200.21	198.18	202.65	197.66	199.23	204.82	198.44	198.92	199.56	202.9	200.15	199.46	201.06	202.71	201.23	204.96	194.45	200.82	203.38	199.36	205.26	202.87	200.8	201.69	202.73	197.54	200	205.51	203.52	198.99	203.05	199.49	200.31	200.16	202.36
205.55	200.97	201.73	207.17	198.02	203.66	206.03	204.41	203.64	204.2	201.83	202.5	207.81	202.46	205.78	206.54	208.61	206.19	207.45	207.67	202.95	206.72	202.47	202.64	205.87	198.61	200.93	202.26	201.82	205.57	204.02	203.51	206.66	203.72	203.37	204.09	194.5	209.18	202.73	202.07	201.7	199.39	207.51	199.42	205.54	205.41	206.15	206.71	204.74	206.34
205.34	197.94	205.68	205.92	203.79	204.19	203.2	200.29	209.18	204.12	201.96	208.05	204.63	209.52	203.68	205.02	205.57	204.89	210.73	205.88	208.19	206.56	211.84	206.01	204.57	207.19	205.8	205.42	205.42	206.68	205.94	205.58	199.77	205.59	204.4	207.36	201.7	201.71	212.25	205.49	204.15	205.17	206.79	205.24	202.75	200.17	208.08	199.79	204.53	204.06
208.54	209.52	204.72	202.59	200.81	207.36	206.15	207.97	201.66	206.99	202.33	203.18	201.56	208.22	211.72	210.02	204.45	206.44	206.15	213.38	205.91	206.14	203.72	206.61	205.28	208.45	206.64	208.96	203.65	206.05	205.07	201.51	204.07	205.49	205.77	206.36	209.35	208.34	206.93	206.06	205.45	206.02	200.7	206.32	204.9	204.73	203.87	205.29	204.73	201.72
203.9	203.63	208.76	204.95	208.21	207.83	207.82	209.89	210.57	214.86	209.94	202.18	202.32	209.05	206.69	204.48	203.52	209.15	208.31	206.35	212.13	211.48	211.71	207.77	205.88	207	206.4	203.74	214.35	205.99	209.51	212.35	211.76	207.79	210	208.57	206.92	210.38	211.94	205.77	206.52	207.43	208.02	211.02	212.41	208.87	210.91	208.92	211.73	205.87
212.82	211.08	215.84	215.19	207.33	211.99	216.63	213.79	209.52	214.56	211.53	214.54	214.43	210.71	211.83	214.53	215.41	214.7	213.57	217.66	214.56	215.53	215.59	212.91	213.47	215.15	214.15	211.12	207.39	211.48	212.91	215.48	211.54	211.66	212.03	215.55	216.63	212.55	212.95	214.41	212.6	214.38	217.7	210.37	209.77	211.86	211.91	213.47	213.5	214.48
210.01	209.52	211.15	210.5	210.77	210.89	210.69	205.21	204.81	211.55	211.7	207.32	209.35	211.35	208.12	211.45	208.44	208.3	212.12	208.75	210.32	212.62	208.79	211.49	213.71	206.73	207.46	204.41	211.39	211.36	211.12	211.57	203.54	207.47	212.71	208.19	211.59	211.12	208.09	210.16	208.17	209.08	211.87	209.1	210.3	207.19	207.89	208.12	205.84	201.91
211.85	212.48	210.08	211.35	211.89	215.08	207.26	210.48	214.46	209.27	206.76	213.76	207.5	211.29	216.73	212.15	213.25	211.35	208.86	215.63	209.36	212.54	208.22	210.15	214.25	210.52	213.27	209.68	214.44	209.5	209.04	210.5	210.42	209.99	211.33	213.78	207.42	215.29	208.75	209.57	208.94	211.62	208.03	210.97	213.53	210.72	216.53	208.84	211.61	210.7
214.42	212.09	218.8	215.67	216.03	217.96	213.45	221.34	216.31	214.93	218.48	216.58	220.74	215.39	217.72	220.38	221.67	220.71	219.05	217.66	216.78	215.94	218.9	218.7	214.08	215.23	217.76	216.67	215.89	216.25	217.35	217.45	216.07	217.8	217.35	210.61	216.99	216.34	220.32	222.65	215.26	217.93	215.26	220.71	214.24	216.58	218.02	217.54	218.34	219.27
212.59	213.39	209.32	208.95	207.78	207.19	213.59	206.7	210.22	210.86	213.08	208.17	212.9	213.55	213.83	212.43	213.97	216.59	207.47	215.98	210.01	207.49	210.69	216.76	208.98	210.84	215.13	210.27	210.23	213.44	206.58	209.88	211.07	214.3	209.31	207.17	213.99	210.11	211.12	212.39	212.68	212.83	212.24	209.37	210.69	217.3	210.77	216.03	211.96	210.58
215.21	210.96	208.15	218.21	213.29	213.67	216.02	216.81	214.99	211.03	210.28	211.26	214.6	212.64	210.07	212.38	215.31	209.21	211.61	217.4	208.15	213.73	211.92	213.09	215.9	216.73	213.62	212.34	210.81	212.62	216.89	212.14	214.54	210.42	210.42	212.04	215.91	215.02	214.21	213.17	208.5	216.43	217.93	212.03	216.11	214.55	213.67	215.23	212.99	215.75
214.82	215.03	212.99	213.49	214.04	209.69	217.13	212.85	215.46	212.96	209.56	210.61	209.09	210.37	210.09	211.65	206.39	209.41	214.66	211.15	213.26	210.76	209.17	214.07	213.76	211.86	209.21	209.49	213.36	209.59	216.02	211.05	209.75	214.22	213.06	215.04	211.29	214.66	209.46	208.11	213.76	209.49	208.62	212.25	207.99	209.63	210.52	210.45	212.34	212.31
202.34	195.34	201.44	200.27	201.64	200.01	200.8	203.47	200.82	194.76	196.01	201.61	198.42	202.19	195.8	197.76	200.9	200.72	201.03	203.85	200.99	200.92	200.53	202.64	199.3	202.3	195.02	199.39	196.09	202.05	195.74	199.46	198	196.78	198.91	197.14	201.78	198.28	197.43	196.08	197.67	203.12	198.85	198.48	200.09	199.41	202.51	195.66	199.31	203.04
213.49	208.43	208.54	211.98	212.6	211.56	209.29	214.57	206.75	213.18	211.84	213.75	212.46	213.23	205.14	213.46	209.59	212.56	211.02	212.25	209.64	213.78	211.9	215.16	213.24	214.6	212.8	210.3	214.57	216.4	214.42	212.71	213.52	213.31	212.41	214.92	210.79	214.7	208.96	211.55	214.38	212.67	211.87	219.38	213.17	211.86	212.42	209.68	208.74	214.85
205.27	214.22	208.13	209.24	206.91	207.67	207.22	210.68	210.88	210.87	206.4	208.61	212.45	207.41	208.61	205.95	206.08	202.33	210.1	205.93	204.69	209.85	204.15	210.05	206.23	210.03	212.97	209.84	209.29	209.82	204.33	207.83	207.53	205.23	204.68	207.69	206.05	212.87	210.72	208.84	208.3	211.52	204.62	210.32	205.43	211.02	209.79	204.23	209.34	208.23
208.52	210.51	210.28	210.54	205.66	207.38	210.38	208.52	210.97	209.41	207.69	209.82	210.96	205.56	212.59	209.45	214.87	208.07	208.94	212.09	213.22	211.18	206.68	204.46	208.02	208.73	208.21	204.35	209.51	208.34	211.78	206.48	207.21	208.17	210.85	207.4	208.76	209.59	207.8	203.82	209.3	210.47	210.31	211.13	210.77	208.82	209	207	211.78	206.97
214.25	210.87	209.78	209.12	208.93	207.65	214.72	213.21	211.06	211.27	215.65	211.15	208.8	214.99	211.99	212.04	214.23	206.55	212.45	208.35	212.1	216.31	212.91	212.07	206.03	215.63	217.86	213.15	213.22	217.68	209.66	213.02	209.41	209.22	214.62	210.4	210.95	214.71	209.02	216.53	207.43	207.66	215.32	206.75	212.82	213.52	208.55	213.88	209.47	211.47
206.13	209.77	211.1	211.98	208.62	210.53	210.86	210.22	208.55	209.72	211	207.92	208.17	209.23	207.33	211.33	209.48	209.99	209.52	206.94	209.67	207.03	203.85	210.09	210.15	212.75	206.44	211.06	205.91	215.13	206.89	206.88	210.84	207.19	208.67	207.52	206.33	206.13	209.5	209.12	212.23	217.39	210.16	206.97	207.81	204.55	214.08	210.05	206.29	206.44
210.48	210.5	205.17	208.67	203.4	210.17	205.91	209.98	208.45	213.41	210.43	212.86	211.22	208.99	206.7	206.72	207.45	204.58	208.7	211.34	208.35	208.22	210.92	207.4	204.56	205.44	204.3	209.46	213.38	206.54	208.53	208.81	205.71	206.97	210.22	205.34	210.99	204.94	206.56	207.27	209.64	203.54	210.56	205.06	208.74	207.7	205.29	208.61	203.85	206.95
216.53	214.64	216.02	212.92	211.73	209.38	212.25	213.52	215.53	217	214.61	212.72	213.4	212.57	210.94	216.73	211.84	213.83	213.02	214.97	215.4	215.38	216.31	210.91	211.06	217.39	211.82	211.9	216.17	210.77	214.63	210.32	214.1	215.09	211.53	216.52	209.54	215.76	215	213.3	212.15	212.55	215.57	211.88	210.83	215.47	212.42	213.41	216.07	208.22
207.52	208.49	204.69	205.88	205.05	209.34	209.77	207.67	211.32	207.02	210.71	211.25	208.72	207.87	211.72	208.38	209.07	211.38	206.82	209.4	205.16	207.73	207.91	205.43	204.4	206.1	203.56	207.89	212.25	209.76	209.52	206.85	207.68	208.62	205.21	208.29	211.39	204.42	206.64	202.99	208.81	209.21	206.83	207.3	206.27	204.55	208.44	207.62	210.19	204.83
208.84	206.29	210.06	205.21	205.36	208.38	205.1	206.32	210.23	205.32	209.18	208.29	214.16	203.35	200.75	208.25	203.81	210.79	199.8	207.75	209.27	203.54	208.51	206.74	208.76	206.64	209.4	203.78	203	206.52	209.9	206.14	209.07	205.25	206.12	206.13	209.57	206.29	207.58	204.93	202.72	205.55	207.75	213.66	205.03	206.89	208.96	201.84	204.69	208.97
207.96	205	205.18	205.97	208.4	211.83	206.39	209.42	200.73	204.15	205.81	205.03	210.41	204.59	207.74	204.74	207.26	207.25	208.39	207.32	209.37	205.18	206.68	204.15	208.72	205.38	205.84	208.75	207.1	206.28	208.17	207.81	204.93	204.58	205.58	209.26	204.07	205.98	202.71	206.8	209.64	204.66	208.7	206.04	204.84	204.57	207.45	206.58	207	210.79
198.64	198.65	195.61	197.27	198.08	196.4	198.81	201.11	197.81	195.91	197.76	202.78	198.81	201.66	198.1	196.97	197.3	199.51	198.82	201.15	204.04	197.52	202.21	200.18	200.48	200.78	197	198.19	202.29	194.05	198.65	199.36	202.52	205.44	206.9	196.09	196.05	198.98	199.55	196.82	195.87	206.8	201.62	199.03	203.97	202.63	199.92	202.53	203.3	196.1
203.47	201.51	204.12	203.55	203.75	205.68	202.17	205.37	201.88	205.48	205.07	204.22	204.87	203.55	206.67	203.3	201.51	208.62	203.54	205.35	204.96	198.63	209.11	202.98	201.87	205.62	204.8	200.84	203.15	201.63	205.99	201.79	201.22	203.33	201.37	199.58	202.3	204.37	208.61	205.18	202.68	204.67	205.65	204.1	205.45	204.34	204	200.12	202.41	206.53
202.84	209.46	211.85	208.09	208.94	208.54	206.41	205.13	208.28	210.24	208.15	209.49	211.84	211.88	209.2	205.53	207.37	205.28	202.32	209.81	207.71	205.06	212.12	209.11	210.06	205.6	210.08	206.24	206.29	204.17	207.5	206.67	208.5	207.97	209.73	206.63	209.56	209.16	205.16	209.61	206.67	211.8	209.3	205.34	206.99	214.06	209.45	212.55	204.04	204.49
202.58	198.07	202.55	201.46	203.8	201.89	199.81	205.9	204.39	199.04	205.09	203.73	206.1	201.96	204.26	202.37	202.86	200.92	209.05	201.07	205.91	201.48	203.43	199.36	198.42	203.3	201	205.03	198.87	203.49	201.42	200.26	203.15	201.63	200.09	210.69	202.02	204.92	200.69	200.83	203.56	207.2	203.09	202.17	200.37	200.78	200.32	202.45	198.98	199.88
[truncated: 150 more columns]
