# Supplementary material for: Genetic dissection of main and epistatic effects of QTL based on augmented triple test cross design
Source: PLoS One. 2017 Dec 14;12(12):e0189054. doi: 10.1371/journal.pone.0189054 (PMC5730204; doi:10.1371/journal.pone.0189054)
Supplement: S6 Supporting Information — (ZIP) [file pone.0189054.s006.zip › z1_1050_0.2_5.csv]

203.15	207.17	205.49	203.63	201.74	208.81	217.56	207.71	209.61	206.92	204.2	210.71	211.77	213.47	213.54	213.2	204.37	213.16	211.95	207.15	206.77	208.05	213.88	203.94	203.4	211.54	209.87	203.6	204.04	209.33	208.42	209.64	201.62	213.07	206.31	211.48	212.07	209.98	204.36	201.68	207.07	205.46	201.43	205.89	209.45	212.6	204.94	208.84	209.46	208.42
211.35	207.52	205.78	207.78	215.11	213.49	209.58	209.23	211.36	208.65	210.6	214.5	204.81	215.26	205.85	203.35	207.51	206.89	206.48	205.22	207.14	214.42	210.73	209.41	209.32	206.24	207.97	202.6	205.61	208.22	204.43	208.33	201.69	215.1	207.01	211.56	200.45	203.89	211.09	207.84	205.88	203.59	215.26	208.54	213.01	209.46	204.26	206.43	206.92	207.21
201.63	213.2	207.56	202.8	207.72	212.21	215.14	207.95	213.36	209.96	216.78	209.59	209.23	210.92	202.97	204.76	200.47	202.36	206.99	206.08	212	208.81	205.9	205.98	207.98	203.4	207.43	207.61	207.63	208.34	212.16	206.44	212.59	200.16	210.63	210.15	211.1	204.32	206.13	203.46	210.96	204.38	202.47	212.09	208	209.91	210.43	205.3	209.33	205.02
198.85	205.01	211.61	202.3	202.47	206.31	200.74	202.42	198.63	210	212.18	206.63	200.18	200.37	203.75	205.15	210.53	202.95	201.79	200.65	205.34	203.68	204.17	202.74	200.98	200.12	209.46	205.39	209.66	201.03	205.78	208.25	209.21	205.73	201.99	205.94	207.51	208.24	201.17	199.82	201.93	206.34	210.42	200.19	209.71	203.02	200.34	203.54	202.94	203.11
207.5	198.58	204.85	206.04	201.36	204.69	196.47	204.94	204.69	203.23	204.09	204.52	205.55	208.34	203.47	198.97	202.79	206.69	207.02	201.7	201.64	205.19	202.91	204.34	212.21	206.3	205.41	206.28	205.28	201.6	196.79	197.89	200.22	201.33	198.09	198.03	204.5	206.09	197.66	207.4	205.05	203.29	201.82	197.45	205.38	205.75	202.51	208.93	201.19	209.53
206.84	201.37	200.82	203.76	207.1	205.15	204.27	198.46	210.49	203.67	207.64	209.72	207.88	201.08	200.62	208.53	206.3	199.34	207.04	208.59	200.3	208.22	210.27	205.86	206	202.44	201.14	200.38	202.93	201.4	205.77	202.87	205.58	205.81	197.71	210.06	205.48	202.56	207.9	200.26	207.71	205.27	194.94	207.73	206.77	199.49	205.37	205.53	203.15	205.42
199.04	202.96	203.05	201.52	199.9	196.53	195.87	200.11	196.98	201.33	202.65	200.17	209.31	196.34	191.98	203.71	200.04	196.73	201.59	197.57	203.16	197.33	199.79	195.94	193.4	203.91	201.14	203.6	200.66	201.48	194.03	201.67	199.91	199.77	209.2	203.37	204.5	202.98	201.29	203.73	197.92	201.6	201.64	198.53	200.96	199.21	204.85	204.2	193.57	202.67
209.26	208.46	214.67	201.9	218.36	204.92	208.97	206.47	208.82	209.65	203.88	203.46	212.45	207.64	210.65	212.32	206.85	216.2	209.14	213.94	208.16	209.34	209.07	208.36	207.33	207.35	214.13	207.06	206.83	208.85	215.39	211.07	209.21	210.42	212.1	215.59	213.27	210.76	207.04	214.25	204.37	201.81	207.7	213.81	210.7	206.93	208.02	211.65	217.43	209.34
195.12	198.03	205.09	204.46	209.45	195.08	202.77	208.92	205.84	199.93	200.06	202.47	207.32	209.07	205.9	205.77	207.87	201.68	209.52	203.23	197.05	199.57	194.92	200.92	203.49	202.67	206.02	205.55	203.44	202.23	204.6	200.64	204.28	200.63	201.65	204.14	200.93	198.7	207.03	206.77	202.79	202.31	202.36	197.55	202.11	206.4	198.24	208.2	200.76	199.39
217.91	214.58	221.64	211.89	219.29	212.33	218.12	218.08	216.52	208.89	219.42	213.75	214.49	215.75	214.24	218.42	215.1	214.67	218.29	211.05	210.14	218.7	215.64	213.62	219.56	224.19	217.1	222.45	211.75	216.92	212.97	219.01	213.14	216.25	215.58	215.59	216.95	220.21	221.54	216.6	219.1	220.85	210.7	219.9	215.23	219.31	212.08	208.58	216.8	222.81
218.18	217.88	213.71	220.42	215.69	221.6	211.94	213.05	222.1	216.47	221.42	217.2	218.14	215.72	215.62	215.17	220.89	219.37	222.33	213.73	216.22	213.75	216.36	224.02	218.13	213.9	215.01	216.34	218.38	224.44	214.73	211.54	219.38	228.44	218.41	210.57	217.47	219.53	220.11	216.51	216.85	221.1	215.43	219.98	215.07	214.53	214.58	223.01	216.79	220.69
210.02	209.15	200.73	204.67	206.86	207.86	208.99	208.88	207.74	209.33	200.95	210.41	210.66	201.91	206.6	206.53	206.37	205.87	208.06	208.11	211.97	209.92	204.82	210.55	209.09	207.57	203.08	211.49	207.89	205.78	214.5	206.83	208.51	206.48	209.03	208.2	198.76	202.16	204.58	201.75	208.86	210.78	209.98	206.73	210.51	212.6	216.34	207.89	206.6	204.07
205.7	212.87	214.7	215.02	209.99	212.96	211.04	214.75	212.73	210.11	210.29	208.38	219.43	215.06	212.54	214.1	208.07	216.53	215.76	209.91	212.97	213.87	206.82	212.02	209.19	214.01	211.82	217.89	216.56	210.57	206.63	213.31	209.09	217.47	218.27	209.14	208.73	213.41	209.66	212.12	213.23	212.87	210.44	209.18	206.59	207.45	210.9	220.69	208.85	212.82
204.95	203.93	205.17	204.12	205.06	210.83	208.16	207.4	210.08	203.54	205.93	203.66	210.26	205.73	203.78	205.01	208.7	209.26	206.79	205.67	210.96	203.05	205.16	206.75	207.85	208.49	212.69	202.95	209	206.65	208.08	211.4	210.84	212.38	206.23	204.38	205.25	205.75	208.4	207.93	203.49	203.8	212.27	210.83	206.76	207.74	202.61	207.65	208.26	208.03
210.2	210.6	210.91	208.62	208.73	208.82	211.43	201.96	209.34	202.89	205.68	206.51	211.36	218.41	206.91	203.39	198.03	216.49	207.31	205.11	205.69	211.49	212.31	202.71	203.49	203.99	211.59	208.42	209.02	207.48	207.42	210.58	209.44	204.9	208.88	200.13	206.53	209.86	213.46	206.5	210.46	207.62	209	202.63	210.57	194.99	211.9	207.17	218.17	209.81
201.82	201.19	200.26	197.04	202.29	210.64	197.61	203.21	208.7	202.38	205.96	205.4	205.66	203.62	202.52	205.26	206.78	201.23	206.58	207.14	202.66	205.66	208.5	200.49	201.65	207.72	204.62	200.16	202.61	208.33	209.91	206.16	202.55	202.52	207.52	204.25	208.91	199.96	200.53	201.01	207.77	202.57	210.54	210.43	201.89	205.52	199.27	203.43	195.93	200.76
204.77	207.09	207.7	210.11	200.37	204.71	202.71	207.45	207.65	203.59	205.84	206.18	206.29	203.56	200.23	215.06	201.28	205.82	208.91	211.27	207.05	205.94	207.39	201.69	204.71	202.18	203.57	204.9	203.22	207.59	201.54	203.72	207.72	200.33	204.93	207.53	202.12	207.8	203.15	205.53	204.84	197.65	198.16	205.42	203.05	206.6	204.38	207.65	198.05	208.38
218.99	213.79	211.85	211.64	214.01	207.89	210.88	208.29	211.22	214.34	215.48	214.09	210.17	214.85	218.79	212.59	212.29	212.94	213.73	215.21	208.04	215.34	214.81	205.29	205.21	211.44	207.17	210.33	214.78	213.8	215.77	216.42	216.35	208.67	209.5	209.59	210.93	223.2	214.22	212.32	209.79	214.18	206.55	210.02	208.38	208.56	212.36	211.16	217.47	215.91
207.74	210.4	199.33	214.08	210.03	209.62	208.4	208.36	209.64	211.84	209.57	211.58	211.8	201.71	205.69	214.36	213.77	208.34	208.35	207.73	206.13	207.04	211.22	205.64	209.88	207.59	211.6	211.06	214.05	211.49	211.89	209.08	212.56	217.51	207.58	213.46	207.24	209.53	206.36	207.38	211.45	203.77	206.38	211.1	216.14	205.37	219.02	211.61	204.23	212.65
192.34	192.98	190.77	196.91	193.97	199.09	195.87	204.07	196.16	196.15	199.5	203.23	197.61	196.73	191.26	195.19	199.61	193.3	192.61	197.48	196.83	199.5	195.69	195.77	188.17	195.51	187.33	197.42	195.6	199.12	191.8	195.86	186.5	187.27	195.59	188.75	198.79	196.66	200.26	197.9	193.91	195.93	201.15	192.69	195.13	194.78	190.36	195.69	195.38	193.58
217.06	219.51	218.79	216.39	219.48	216.94	222.18	223.62	222.73	222.16	222.28	216.75	219.5	216.46	219.79	218.19	209.55	216.94	219.61	212.46	216.87	212.88	217.78	210.33	212.79	217.02	219.28	218.65	217.22	215.44	212.55	214.3	220.22	216.51	207.57	218.15	214.12	217.11	217.65	216.95	213.5	219.17	221.32	214.5	218.04	212.81	209.29	213.92	221.89	217.14
204.21	209.63	203.89	204.14	211.47	207.08	208.84	211.19	207.2	209.32	207.47	204.21	202.19	205.65	210.54	213.31	201.85	208.19	212.71	209.17	207.77	202.18	212.61	204.78	210	203.96	213.82	206.16	206.42	207.86	211.1	203.7	208.45	214.53	206.61	209.33	209.88	207.2	210.93	204	202.56	210.04	204.14	206.16	203.97	207.22	207.09	205.03	206.31	202.86
203.68	208.13	202.64	201.26	200.46	208.81	202.17	202.74	206.08	203.54	204.78	207.63	203.74	208.6	202.44	200.79	204.27	206.68	203.37	207.33	203.37	215.2	205.34	208.22	200.24	201.25	209.53	206.27	204.14	198.32	199.51	209.65	206.84	212.68	199.81	207.59	201.74	198.7	212.18	205.49	206.01	205.13	201.97	206.42	210.18	209.25	209.35	209.24	203.09	209.85
215.67	210.94	216.87	211.72	208.1	207.07	212.54	211.39	206.36	204.61	209.92	206.94	209.43	209.36	213.02	204.89	208.71	207.71	205.79	214.91	207.5	207.62	215.73	207.61	209.07	210.34	211.92	213.62	213.78	213.4	208.36	205.6	209.7	211.32	207	206.87	208.39	207.29	215.22	210.19	210.11	200.17	209.09	213.34	206.56	205.05	212.07	214.36	217.45	213.89
197.18	204.52	201.65	204.18	203.93	207.32	208	201.62	205.73	209.68	200.2	205.44	206.65	202.44	204.18	208.49	207.27	203.43	204.45	203.9	205.94	207.53	204.09	207.78	200.81	201.46	200.25	210.09	197.81	201.71	207.13	205.15	195.63	208.02	203.76	202.28	206.54	205.17	202.86	205.42	204.82	206.96	201.76	204.67	206.28	201.91	201.87	212.15	196.95	200.19
216.04	210.79	213.07	219.51	209.46	214.64	214.04	209.86	208.03	215.57	214	216.88	216.58	208.65	211.49	217.55	215.04	214.75	215.86	216.21	207.74	213.82	211.89	210.91	204.02	216.8	210.09	212.11	213.93	215.39	209.87	212.75	213.64	208.42	218.77	215.06	215.91	218.44	215.55	208.41	213.02	220.47	212.17	220.9	209.32	210.15	215	211.83	217.24	211.52
206.24	212.25	210.96	208.62	214.3	206.99	208.44	205.79	203.95	202.93	210.42	214.08	206.22	210.93	206.96	215.33	208.94	210.49	209.57	206.43	204.04	206.19	211.5	203.51	210.1	212.23	209.56	213.55	209.43	208.29	210.41	209.57	206.72	208.85	211.08	214.49	206.14	206.67	211.51	211.13	212.98	208.73	212.13	203.61	209.97	208.36	212.76	210.09	207.93	213.37
205.05	203.03	206.03	206.36	211.45	207.26	202.58	201.36	208.57	203.29	198.34	208.45	198.61	206.69	203.6	202.68	201.97	203.05	210.91	211.44	208.38	204.56	200.52	211.57	205.48	207.22	198.43	205.46	207.56	209.74	202.7	201.65	193.97	202.62	207.05	199.5	206.08	198.64	202.25	201.54	206.9	203.45	205.85	201.4	205.81	202.42	201.71	206.18	206.79	204.21
208.23	210.65	209.71	211.43	215.74	206.08	204.37	212.82	217.53	213.62	210.32	209.45	211.17	213.42	209.41	212.27	212.04	210.77	206.54	211.09	208.75	207.97	205.89	207.65	212.15	208.71	208.71	212.56	212.57	211.8	206.66	213.97	209.67	208.63	210.81	217.11	209.97	209.65	216.04	205.87	202.39	209.3	208.92	216.56	212.63	209.54	206.85	215.09	207.13	210.12
213.46	216.13	210.08	207.31	218.37	213.26	212.89	212.04	211.89	211.85	218.5	211.07	202.26	214.95	219.05	210.84	211.49	211.64	210.57	212.63	214.4	216.69	211.13	208.04	207.87	215.96	207.34	206.89	213.57	217.88	212.07	210.16	215.22	209.49	215.67	212.28	214.63	209.91	211.75	211.52	207.06	214.36	220.06	211.48	212.7	213.66	213.21	214.43	214.47	210.21
199.76	198.25	199.57	196.53	194.45	199.74	192.3	196.52	195.05	199.89	198.31	201.2	196.81	193.5	196.17	190.01	205.63	197.15	197.83	198.97	200.93	202.88	200.67	196.89	195.91	197.61	200.71	197.16	196.66	195.05	197.55	191.92	188.49	199.07	201.78	192.41	201.26	202.76	203.06	200.31	196.13	200.43	197.45	200.35	200.83	198.44	202.3	195.39	201.18	194.76
201.68	206.73	199.76	206.21	205.84	203.78	204.1	213.79	207.27	204.18	202.72	207.71	200.99	201.76	203.48	200.29	206.04	204.4	207.76	195.89	202.12	205.67	197.41	196.72	204.37	200.61	200.23	200.42	205.64	203.63	200.26	198.78	200.16	202.52	193.61	206.47	200.44	198.27	201.5	208.45	203.06	201.43	195.15	205.4	200.85	205.9	202.56	204.21	204.41	202.68
202.68	215.77	209.53	207.41	209.35	206.73	212.1	207.42	209.33	209.35	207.2	207.82	208.89	211.28	211.44	215.91	205.84	204.62	206.13	209.71	201.04	213.72	211.53	208.27	210.22	208.62	208.64	207.24	206.2	204.47	205.56	202.9	208.76	201.23	211.29	205.73	205.97	209.19	209.91	209.54	205.75	203.32	213.54	203.41	212.6	213.09	211.73	210.07	214.61	205.43
199.54	207.9	200.08	202.42	202.92	201	206.65	204.87	201.17	209.55	206.02	204.19	201.19	205.5	202.94	207.37	204.76	202.14	204.48	194.43	199.13	209.72	205.98	207.54	207.47	207.82	204.33	200.62	195.16	209.52	204.15	200.25	198.6	206.55	205.55	195.3	196.1	203.69	203.08	201.09	207.36	205	202.55	201.86	206.21	207.93	199.05	206.1	204.21	206.15
199.81	202.25	202.18	205.69	206.13	195.34	202.66	207.72	195.97	204.15	201.41	194.81	196.22	204.61	203.67	208.76	195.93	202.65	203.42	200.22	198.05	198.31	197.06	197.71	200.51	208.51	203.09	206.07	198.92	196.1	202.41	205.9	197.87	192.36	203.24	199.57	205.64	205.68	202.02	198.44	195.48	204.16	207.29	198.1	203.29	211.04	198.85	204.86	198.72	197.96
195.81	208.53	202.96	203.06	204.37	206.12	203.52	202.13	201.04	210.05	205.13	194.06	207.47	201.86	203.87	206.38	196.31	207.03	202.35	204.85	203.02	198.05	198.86	198.63	208.14	205.16	201.25	203.45	204.49	212.16	202.38	205.53	211.77	201.32	203.34	204.79	206.76	199.78	201.45	206.13	199.17	205.39	206.83	205.84	204.13	201.46	203.89	204.46	206.31	198.23
202.74	203.34	201.89	202.57	207.19	197.71	206.86	196.1	205.96	203.88	204.23	207.06	203.54	204.76	210.22	196.71	206.88	212.39	207.02	202.82	203.79	201.87	205.66	211.53	205.54	210.29	209.24	210.26	204.99	202.43	203.78	207.25	201.41	196.27	202.46	204.27	204.11	201.96	206.64	201.35	203.6	208.35	200.16	201.62	207.54	206.6	201.02	208.13	201.4	204.82
214.06	206.56	202.13	220.16	213.35	208.76	207.11	210.13	219.72	209.89	216.04	214.8	205.13	216.01	209.66	211	210.6	216.75	213.72	215.44	212.7	208.84	212.79	207.29	210.61	214.32	220	211.35	210.22	212.33	212.47	211.73	226.67	211.22	207.94	214.69	212.55	208.83	215.23	212.17	213.22	211.12	215.57	207.78	214.06	216.05	218.28	206.94	215.8	211.11
197.25	195.42	201.83	199.39	197.02	204.33	202.28	197.38	198.74	204.27	194.38	198.76	201.28	204.01	193.82	197.97	206.34	200.45	206.55	196.06	202.55	204.19	203.96	201.32	200.86	197.88	196.35	202.83	202.28	204.65	198.31	197.69	196.06	199.75	202.89	202.08	193.24	204.05	199.91	198.79	195.4	197.88	201.76	202.06	201.83	195.9	197	200.89	196.78	199.02
211.61	209.92	211.65	205.42	214.87	201.44	205.08	207.44	209.38	211.81	210.06	206.47	207.77	204.88	211.72	213.5	202.83	209.54	213.35	204.73	214.93	207.63	209.26	204.16	208.47	212.98	205.95	213.21	208.81	211.41	208.88	207.14	212.96	212.23	212.41	206.39	206.19	209.42	213.53	208.5	205.88	208.95	211.28	211.51	211.36	213.37	209.15	210.94	207.18	206.94
210.19	204.26	215.38	204.56	214.81	210.08	209.65	209.17	207.6	210.53	211.06	205.14	206.24	209.06	209.47	218.19	211.44	207.55	209.7	211.17	208.91	212.53	212.27	212.35	204.32	213.86	206.92	215.13	202.95	207.22	205.71	205.27	206.29	207.2	208.83	206.86	202.76	206.68	208.15	203.22	216.95	208.49	216.21	206.72	211.61	209.08	206.1	209.17	204.26	210.72
206.02	212.86	208.04	213.41	209.8	205.53	209.56	207.08	198.25	208.34	210.95	208.37	207.96	206.81	206.79	203.06	207.14	209.84	207.04	206	202.36	206.59	212.48	205.71	210.05	207.92	209.77	205.54	214.46	206.32	212.17	212.5	205.27	207.21	206.53	214.45	202.22	207.42	200.58	211.25	208.39	210.3	208.85	206.51	211.8	203.82	208.49	200.29	213.61	207.18
209.35	207.79	203.75	210.4	212.97	209.12	211.01	202.31	216.7	218.08	214.77	208.2	210.14	208.83	200.8	206.25	207.92	210.8	203.61	208.45	205.82	205.06	210.06	214.06	208.53	207.82	216.06	211.03	207.27	209.78	209.4	208.64	212.08	208.68	217.31	217.52	203.85	204.81	205.16	211.91	205.82	211.15	205.17	213.08	209.61	210.53	210.72	207.47	217.31	208.87
211.64	211.38	204.88	203.54	215.27	202.89	211.64	205.64	207.51	202.56	203.79	210.91	213.74	201.72	211.64	200.99	206.71	199.81	212.4	209.08	211.99	203.99	207.62	209.77	208.14	212.45	206.45	208.57	212.38	204.72	208.8	205.72	210.72	209.44	211.68	212.35	204.02	209.53	204.74	203.7	209.52	213.46	205.03	216.29	212.44	205.51	207.51	210.1	200.4	210.61
220.81	215.85	214.91	222.61	215.78	219.75	220.67	218.07	220.6	216.32	217.87	213.67	213.03	219.8	221.55	219.41	222.24	221.45	217.78	222.52	214.74	213.5	220.11	220.68	226.98	220.13	215.24	214.58	212.68	223.77	215.77	216.78	215.88	215.33	213.58	213.55	217.05	213.83	215.87	217.06	220.39	219.18	223.34	213.82	217.15	220.22	219.25	217.67	219.92	220.96
215.93	212.29	211.93	214.98	216.48	215.19	210.94	209.49	209.4	217.46	217.82	214.16	212.41	209.77	211.15	208.17	212.38	217.73	212.24	213.53	208.76	211.75	213.56	215.89	216.48	216.29	211.32	208.91	210.56	207.54	215.93	214.24	210.64	209.64	216.69	205.39	215.54	209.1	213.35	214.58	218.12	214.75	212.67	206.23	211.92	215.64	212.7	215.08	211.21	205.99
199.21	200.48	201.85	201.43	204.33	206.65	196.91	212.69	202.28	204.26	202.14	199	202.89	205.59	200.26	196.1	205.85	203.59	209.96	199.01	202.11	200.85	207.46	207.92	208.3	199.7	207.7	203.21	198.02	202.2	200.55	195.86	204.84	204.89	203.14	206.11	200.28	207.26	201.61	199.61	209.42	197.54	204	200.77	203.3	202.58	204.77	194.24	208.09	202.06
213.13	219.45	211.54	214.15	214.12	211.19	206.36	209.5	205.54	214.87	219.23	209.53	212.1	215.65	212.8	216.27	214.96	205.67	209.53	213.19	215.33	212.11	211.76	209.92	211.81	213.1	209.36	214.74	216.23	209.8	205.74	206.16	216.79	214.96	212.89	214.33	216.76	209.71	211.66	213.95	209.7	205.23	207.02	208.02	204.27	209.46	210.77	215.84	213.71	215.08
202.65	201.22	198	196.31	198.73	197.21	201.58	196.65	199.42	202.72	199.06	205.99	206.07	204	197.76	196.01	204.89	199.8	199.59	204.24	200.88	208.72	193.85	197.85	200.05	196.5	208.56	197.51	196.2	190.76	198.52	199.01	196.51	201.17	210.24	197.72	196.05	200.86	197.41	204.09	198.21	197.83	204.93	207.46	197.79	201.6	198.46	198.74	201.94	195.35
211.75	216.02	212.86	219.18	214.84	212.14	209.35	213.67	215.02	211.9	216.31	214.45	212.77	211.44	219.14	208.77	207.5	217.05	213.01	213.17	216.77	212.82	216.3	210.32	210.94	210.41	217.62	207.27	217.76	210.76	207.05	212.41	207.81	216.79	216.91	213.5	210.07	213.59	212.05	211.74	211.61	214.58	213.07	212.79	215.54	215.82	210.22	207.13	211.4	209.65
208.08	202.63	199.25	206.22	203.95	205.18	207.06	198.74	203.79	207.55	198.91	202.1	201.89	204.25	206.95	198.45	204.02	206.7	203.67	195.46	202.59	203.16	202.09	205.42	207.14	208.55	206.39	206.12	207.34	203.52	201.93	203.08	202.44	204.88	206.3	202.12	212.02	203.26	203.01	201.59	207.41	198.98	204.63	199.94	200.19	206.9	201.2	202.32	202.28	208.78
200.32	207.47	200.29	198.62	202.16	206.42	201.92	205.74	206.52	201.7	203.95	201.85	203.41	196.5	201.05	205.84	198.57	198.63	201.15	203.16	206.85	203.93	205.43	200.86	208.04	209.35	199.28	201.1	204.13	211.84	201.16	206.56	206	202.97	206.14	201.58	202.38	208.24	207.41	196.33	201.63	197.03	206.96	197.52	197.47	206.33	203.79	206.81	202.84	197.3
209.96	218.75	211.43	221	220.42	216.09	221.54	220.18	215.02	216.11	211.03	219.56	223.47	213.95	221.87	211.49	211.07	215.95	214.02	220.39	212.21	214.62	220.94	210.42	221.73	206.75	216.69	213.58	219.05	213.83	219.43	214	214.98	209.67	217.42	225.06	216.95	216.1	214.98	210.12	216.51	210.96	214.7	219.25	220.37	211.97	219.9	220.51	213.13	216.57
217.25	207.82	210.03	211.51	211.58	218.49	211.75	214.69	209.63	211.66	210.26	204.36	210.15	212.16	215.03	213.5	212.43	215.26	211.3	210.52	214	209.12	213.78	215.27	213.52	205.32	213.5	216.7	215.24	214.83	211.7	211.25	210.64	209.85	210.8	214.87	205.79	213.78	211.85	210.52	212.7	212.68	214.36	212.39	208.32	220.02	209.17	210.27	209.98	208.81
206.34	202.32	205.37	213.35	205.48	207.6	214.23	205.69	197.49	205.08	202.65	206.46	206.31	212.98	206.79	210.01	205.9	210.81	209.11	206.99	209.73	212.49	206.39	211.55	211.53	208.02	206.73	209.08	209.84	204.43	208.53	208.96	206.21	205.37	208.46	206.26	211.65	206.48	203.05	209.62	211.78	203.02	209.38	212.76	212.36	206.92	213.26	209.19	213.09	208.67
202.08	203.57	197.85	206.7	207.09	207.38	205.94	201.12	206	205.36	200.48	201.67	203	207.22	212.67	210.21	208.7	206.48	202.72	202.74	205.06	213.24	206.54	213.75	199.45	202.49	195.62	203.74	207.14	204.19	211.66	200.77	207.09	202.51	199.42	207.95	206.31	202.42	198.12	203.02	204.84	208.41	199.9	211.77	207.17	208.87	203.19	207.93	209.14	208.19
211.53	216.54	211.04	207.49	218.69	211.86	209.16	214.84	212.28	214.12	214.93	210.25	216.55	222.96	216.25	216.56	216.51	207.4	208.64	214.87	215.2	210.91	215.26	213.42	217.55	217.07	216.9	214.33	209.6	213.27	211.19	215.65	212.65	221.22	214.48	214.11	219.49	210.4	209.01	214.4	214.65	220.56	216.81	208.48	210.55	213.34	218.85	211.29	218.62	213.52
202.22	208.15	201.4	205.42	206.95	202.31	203.77	201.11	202.93	208.58	202.48	203.96	203.54	200.07	199.73	207.94	203.67	201.7	208.28	203.52	206.25	210.17	207.38	201.62	208.46	199.41	205.87	205.45	205.96	208.63	203.72	197.12	203.38	198.25	203.73	207.85	204.83	200.62	203.18	209.59	208.42	201.27	203.28	200.58	209.13	207.5	201	208.95	201.21	203.44
211.86	211.84	209.72	209.94	210.98	225.72	213.93	208.37	212.83	217.72	214.98	212.7	209.28	209.99	211.44	212.41	212.71	213.06	211.87	212.01	212.51	216.1	210.77	219.09	211.95	213.32	202.21	208.91	220.99	211.37	210.33	218.03	211.42	213.98	209.14	214.69	217.77	219.97	209.89	212.41	213.05	208.6	204.08	219.09	209.9	214.58	206.43	214.98	213.24	220.33
215.62	207.68	214.52	213.32	208.94	205.07	207.56	203.58	207.66	209.25	208.67	206.69	212.21	210.53	210.12	209.84	204.46	210.86	210.2	205.5	206.78	201.89	205.2	205.06	207.64	207.31	210.61	213.19	211.22	202.91	209.19	204.39	213.56	210.16	206.96	203.61	210.38	202.01	218.08	207.98	208.09	208.12	208.76	206.25	213.42	210.65	207.73	209.48	208.95	208.09
207.42	216.34	214.94	210.86	211.06	212.51	207.59	211.53	207.56	211.92	210.9	218.53	214.42	211.54	215.49	218.43	207.99	215.92	208.14	214.48	218.94	214.18	215.76	219.19	209.91	219.32	206.46	215.42	213.94	209.25	206.61	211.47	215.57	213.63	218.38	219.07	212.85	217.1	215.28	214.88	210.13	210.84	211.65	219.53	209.66	218.87	211.19	219.75	211.44	212.92
211.62	216.88	211.8	209.12	216.92	210.36	208.98	212.87	213.42	211.55	216.64	212.59	211.01	211.52	213.19	215.88	212.02	214.02	210.44	209.08	208.05	206.58	217.77	212.47	209.31	210.73	209.52	214.54	214.35	211.61	214.22	218.03	216.41	218.01	217.24	213.47	210.22	204.91	217.74	211.98	213.5	211.49	209.51	207.8	207.38	220.18	218.37	214.26	210.35	210.28
196.85	195.48	194.08	195.01	191.93	195.46	197.14	192.78	189.49	191.76	199.02	200.09	197.47	198.36	194.52	189.31	198.64	199.38	198.93	192.33	193.81	194.35	194.78	193.61	198.71	189.29	195.33	200.79	192.51	190.73	197.45	200.61	195.36	197.41	192.77	193.34	192.73	202.29	195.29	191.47	192.28	202.5	196.34	194.19	195.2	196.25	199	195.25	196.75	192.5
193.77	199.09	206.45	203.69	197.35	204.91	200.23	197.91	201.72	193.02	204.52	204.19	204.5	205.91	206.76	201.11	191.95	196.68	194.68	196.9	199.67	197.67	199.99	197.47	204.04	202.11	192.06	195.79	198.29	200.29	198.42	199.12	200.53	199.89	200.8	206.02	196.14	195.47	197.2	194.63	199.52	196.11	201.56	196.92	195.84	197.63	203.05	196.36	201.09	193.92
196.08	205.33	205.32	201.16	204.69	204.3	203.31	202.93	204.78	201.6	207.7	199.8	205.38	198.45	203.03	205.59	206.17	201.42	201.87	203.27	202.5	206.23	200.7	198.7	207.34	202.79	204.15	201.33	205.09	200.89	203.58	209.02	198.97	202.55	207.78	202.19	200.93	200.58	204.01	208.37	202.73	196.91	201.83	201.76	199.89	199.7	196.15	207.44	204.57	210.78
221.13	223.28	210.99	215.61	212.92	222.22	221.18	218.5	219.78	216.47	222.45	214.07	222.83	219.88	225.13	213.73	220.18	215.01	216.98	217.55	218.55	220.52	212.41	209.82	220.28	222.14	218.05	217.64	219.13	216.89	221.86	219	223.02	220.55	209.37	216.71	221.64	218.11	212.87	216.78	221.82	213.02	214.6	219.31	220.39	218.69	217.48	222.61	214.63	218
204	203.56	200.76	199.32	205.72	203.86	203.89	202.11	199.97	207.08	199.24	205.05	195.31	198.36	206.7	199.43	208.35	199.22	209.18	202.17	205.54	204.38	211.7	198.77	199.77	203.33	202.67	202.81	209.7	209.52	204.16	204.04	207.56	211.96	197.49	210.32	205.39	206.2	201.68	198.62	202.61	200.97	205.52	200.07	204.83	203.09	200.37	195.51	194.8	200.46
208.69	210.93	209.25	211.81	204.92	210.03	211.81	206.56	204.09	209.63	212.17	208.92	207.2	211.64	213.2	210.18	208.06	210.19	198.62	210.97	212.36	204.7	210.8	210	211.21	207.3	208.2	203.27	203.09	208.19	214.47	203.31	210.59	208.58	203.44	204.02	205.5	206.44	211.79	203.05	205.13	207.42	208.64	211.68	208.05	211.85	207.69	204.21	203.82	212.21
212.12	207.57	207.24	206.8	208.27	197.13	208.7	207.33	213.32	205.38	209.55	210.99	202.34	203.98	210.28	206.8	208.58	210.92	203.16	205.91	207.5	208.82	206.29	201.73	206.6	204.78	214.94	203.43	207.57	207.1	205.03	206.04	201.63	209.73	209.16	208.85	211.34	209.28	206.18	204.31	210.91	212.79	206.88	207.1	214.34	208.05	205.12	205.66	211.28	204.09
200.09	199.93	200.73	201.33	198.55	201.25	208.77	205.69	208.77	204.31	211.49	200.86	205.52	199.12	205.51	208.79	199.83	200.43	208.06	207.12	209.43	201.31	207.72	208.34	203.26	210.42	210.83	196.23	204.86	206.17	207.57	205.93	201.99	201.09	206.91	211.81	209.92	201.97	205.04	204.08	207.25	202.31	205.41	198.97	204.63	203.26	209.32	212.46	205.84	200.61
211.68	216.28	221.75	215.38	208.4	209.34	213.55	211.29	217.65	214.06	213.51	209.93	207.7	212.13	213.03	211.44	213.85	209.47	215.27	212.6	209.77	207.63	216.13	212.88	215.19	216.87	211.88	204.83	219.77	209.82	220.86	211.6	210.75	209.92	215.11	213.07	211.7	207.98	214.73	210.23	211.95	211.67	215.52	212.9	215.88	211.5	207.66	214.22	214.47	211.93
221.13	219.81	224.05	219.31	217.81	226.64	209.13	211.92	218.39	213.63	217.93	214.46	220.02	217.6	215.58	219.75	213.25	216.14	213.98	220.5	217.45	216.15	215.92	217.68	220.91	216.54	221.98	215.45	216.46	210.2	217.93	217.01	214.94	219.83	221.99	216.06	223.83	219.66	217.07	212.15	208.4	217.85	221.61	219.7	215.7	217.89	223.52	219.1	215.48	214.38
210.27	212.98	216.41	206.41	204.93	211.59	206.14	205.56	214.17	216.79	210.07	210.82	208.7	208.6	214.35	203.58	210.76	210.93	206.74	215.18	210.28	203	212.54	211.05	210.58	210.53	209.34	209.57	207.11	214.79	212.06	210.81	209.04	209.63	207.02	202.72	213.1	215.92	212.3	209.38	207.45	214.42	207.28	213.57	212.98	208.59	213.75	208.61	210.03	207.6
209.92	206.38	208.71	206.94	207.24	210.45	206.63	208.36	206.74	207.04	215.43	215.5	203.01	205.4	205.51	209.36	207.46	211.64	207.52	212.87	206.89	210.92	213.44	210	209.07	213.57	209.43	217.79	210.07	206.07	217.09	216.05	208.68	207.46	209.14	210.8	207.22	209.6	213.52	209.5	209.32	202.82	210.57	206.24	207.05	213.24	213.86	204.68	209.97	212.26
194.65	196.85	196.72	192.69	190.27	197.77	193.83	194.22	186.34	199.13	198.63	198.29	192.09	188.52	196.01	191.15	197.82	195.04	195.23	195.89	196.39	197.76	194.06	195.22	194.28	200.19	204.09	192.55	194.57	196.78	195.19	196.17	192.82	203.74	195.2	193.39	188.54	190.23	196.58	195.96	191.08	194.58	191.86	201.48	188.38	192.3	190.11	193.84	196.47	197.42
214.24	214.93	211.56	213.25	216.44	210.22	208.46	208.87	210.08	213.46	211.87	214.11	214.4	212.69	219.31	211.08	206.01	212.22	214.52	212.64	209.3	215.12	208.54	210.54	214.9	215.12	212.45	217.3	205.32	206.64	209.59	212.47	212.81	212.87	209.52	209.39	212.92	209.5	213.84	206.17	213.16	211.78	217.1	215.63	210.32	209.61	215.59	212.73	209.2	210.82
209.18	211.32	206.42	205.34	214.86	209.39	210.18	210.7	215.79	203.51	209.51	206.36	210.22	202.65	207	206.81	212.22	203.44	208.91	206.35	205.22	202.7	206.89	209.98	209.66	207.2	212.25	211.14	207.67	208.5	210.31	203.04	207.78	204.59	205.12	210.83	210.24	212.25	202.45	212.4	209.96	201.85	211.31	213.97	206.18	208.26	207.87	210.08	207.37	205.22
199.96	199.48	201.99	197.39	197.46	195.93	197.83	198.82	202	194.05	196.6	198.84	202.23	198.78	201.23	199.73	202.49	194.16	199.91	204.14	200.32	198.26	199.33	203.47	197.97	197.35	200.06	195.83	200.65	205.49	196.87	196.73	203.21	193.05	198.69	196.1	196.55	196.36	194.03	206.31	200.55	201.57	198.14	202.86	195.57	195.58	198.44	204.09	195.32	200.75
210.41	217.21	215.31	212.98	214.26	209.17	216.67	210.04	209.57	208.82	208.49	210.35	215.85	209.25	208.38	214.19	206.57	211.81	212.49	208.98	217.66	213.43	215.24	211.18	208.03	216.49	215.59	210.65	214.68	213	206.26	209.96	209.6	207.46	215.75	207.98	214.16	215.74	213.28	219.46	218.19	208.07	218.15	211.7	211.54	204.81	218.22	207.22	214.41	211.96
211.91	207.61	206.25	209.01	214.42	211.17	210.2	216.4	206.24	210.92	208.52	205.55	204.46	206.89	207.04	211.78	209.92	207.88	214.59	206.43	213.03	211.15	210.51	210.7	214.04	208.72	211.67	213.3	207.51	207.34	207.64	201.28	212.49	212.29	218.54	214.27	208.78	198.25	210.39	211.4	216.18	213.09	210.33	207.63	209.23	218.37	206.16	210.76	210.99	211.99
197.09	204.3	198.72	194.56	197.03	197.8	199.35	201.09	199.78	198.03	199.94	202.04	196.69	198.48	201.93	202.34	199.62	198.57	203.47	200.68	198.93	196.01	200.55	203.25	193.98	194.51	196.2	193.76	196.75	201.69	199.83	206.34	204.68	196.15	193.58	199.71	202.45	197.1	190.23	199.43	200.63	199.75	202.8	202.22	192.26	200.12	202.59	201.69	199.19	200.01
200.48	204.65	201.36	210	204.98	208.39	201.86	203.24	204.72	208.47	198.41	204.05	202.63	206.02	200.15	204.66	209.07	210.88	207.54	210.83	210.31	212.2	208.76	209.06	212.21	198.68	205.31	207.43	204.6	213.49	201.85	211.92	207.56	206.36	209.37	207.35	196.86	197.79	210.43	202.75	205.61	204.69	204.26	208.4	200.65	205.43	206.65	204.45	211.47	204.84
211.24	210.68	203.33	209.3	205.96	202.39	205.38	203	202.58	212.41	203.07	214.67	198.85	208.49	204.52	213.12	210.28	202.85	204.06	210.14	200.77	210.68	207.72	211.86	205.46	210.51	205.01	203.28	213.1	209.81	208.92	213.95	214.2	206.22	212.94	212.56	210.16	213.44	213.52	209.84	210.67	211.73	212.42	209.55	206.31	209.19	205.1	212.46	214.18	208.95
210.29	209.2	218.41	217.76	214.07	217.62	217.45	217.03	219.58	216.28	210.31	205.62	211.03	207.75	215.71	210.76	207.02	215.27	214.32	217.36	204.9	216.78	210.62	226.02	211.49	215.74	215.85	212.2	211.08	218.67	214.52	214.47	211.08	220.16	212.64	213.51	211.33	211.85	214.5	215.19	215.69	213.36	222.92	215.44	207.61	211.18	206.45	206.01	216.65	211.99
201.74	210.19	200.97	206	205.15	199.68	199.56	209.91	209.14	198.89	194.32	204.87	197.35	199.28	200.07	201.53	196.07	207.03	202.21	199.71	203.49	207.04	201.37	207.04	200.03	201.46	201.29	200.13	202.3	201.62	208.28	205.81	203.61	203.63	202.24	205.87	205.02	208.91	203.29	205.48	200.81	200.07	198.13	198.43	196.08	207.97	208.66	201.99	214.87	209.9
208.79	200.76	207.01	197.97	204.65	213.74	203.53	205.21	204.05	207.93	208.05	200.83	197.28	205.84	207.9	200.31	209.87	202.22	199.67	205.52	202.67	208.31	204.19	205.21	208.33	205.48	204.94	199.53	208.46	203.75	204.59	209.31	203.64	208.41	203.11	203.02	206.95	202.44	207.68	204.79	202.96	206.03	204.3	198.96	202.81	200.46	202.94	200.84	201.91	203.45
204.97	205.04	215.91	204.35	196.63	203.14	206.63	211.6	212.36	208.09	213.78	206.56	211.92	203.58	203.79	209.42	208.48	210.94	205.77	206.33	211.13	211.12	211.86	209.93	204.6	206.77	207.51	201.9	207.82	206	205.03	210.12	209.05	204.33	206.29	206.51	206.69	204.86	206.77	210.5	208.83	204.21	207.08	208.46	205.12	201.16	210.4	207.67	207.85	210.7
212.33	214.16	219.02	212.58	208.98	218.12	218.23	209.45	217.11	220.53	215.14	221.88	213.45	208.4	211.49	213.87	217.84	218.59	218.79	212.23	213.13	218.36	214.09	219.73	217.23	214.58	213.69	211.93	214.55	208	218.23	217.86	205.8	211.3	215.56	215.55	218.62	218.96	210.12	217.26	214.14	208.31	206.62	211.82	207.13	212.96	216.77	210.56	211.93	205.94
212.79	209.3	208.4	215.95	203.56	214.55	204.9	203.75	209.88	210.05	207.52	203.69	205.76	209.35	209.03	213.33	205.23	213.58	209.61	207.76	201.55	214.22	210.37	206.98	205.9	203.55	215.31	213.89	204.37	213	204.15	210.31	211.5	203.3	214.2	216.34	213.21	209.89	214.12	204.9	206.32	206.89	209.74	211.38	218.55	210.44	204.91	213.9	206.55	211.2
200.12	202.84	197.83	202.39	199.41	194.4	195.54	191.76	198.99	203.31	198.68	192.36	199.81	193.12	198.28	196.13	201.98	196.77	197.98	195.95	195.46	206.33	197.02	197.54	200.66	200.99	197.07	197.37	198.64	202.29	199.4	200.44	194.49	203.66	193.1	199.72	201.38	193.34	195.72	195.34	203.18	195.74	199.91	198.43	199.71	200.91	203.7	199.86	194.09	200.76
216.88	221.75	212.54	213.48	211.52	209.3	213.43	215.1	213.52	211.53	211.13	216	213.23	213.8	212.1	212.36	214.19	214.21	217.65	209.8	215.64	207.5	208.9	215.65	215.11	210.31	214.16	209.74	211.71	214.86	209.24	214.4	218.31	204.43	216.36	214.6	221.8	210.34	212.61	221.37	207.69	217.29	218.52	215.67	209.72	217.57	214.53	215.48	205.95	219.96
206.43	207.91	209.54	213.48	215.04	201.55	200.91	211.79	206.43	209.57	208.43	206.67	207.25	208.86	208.16	212.67	210.19	211.95	207.06	216.98	210.23	207.19	207.78	210.63	205.15	212.42	212.73	204.88	212.16	204.91	211.77	206.12	204.35	206.55	210.43	211.5	218.67	208.59	203.48	199.67	210.23	204.11	209.23	208.45	207.72	209.58	207.48	209.13	215.17	211.44
207.16	206.04	199.62	200.93	200.6	199.74	200.69	204.74	205.64	203.01	199.16	206.48	199.19	204.04	202.96	202.12	204.61	204.86	207.34	203.17	198.08	204.74	201.92	203.18	203.06	202.92	202.17	200.44	205.34	203.98	195.85	203.85	208.19	205.1	203.47	199.61	204.16	210.41	200.79	204.75	208.58	208.62	209.93	208.09	199.28	205	200.03	203.18	209.97	197.31
211.98	204.88	207.78	208.88	205.79	207.68	208.89	207.78	208.56	212.21	202.37	211	205.55	210.79	212.53	212.6	204.07	206.32	211.26	212.19	215.75	212.31	212.19	214.45	204.7	212.96	208.21	209.02	210	207.55	207.14	211.92	200.97	208.03	212.36	209.4	206.25	207.04	211.01	207.39	206.26	213.84	211.83	213.72	208.81	205.74	209.67	204.14	203.91	202.1
205.01	210.81	212.49	203.27	203.78	206.2	205.8	207.4	213.5	203.21	208.48	210.22	215.12	212.66	206.24	214.11	211.97	207.83	203.82	209.89	203.49	208.73	202.25	203.18	206.38	210.9	209.84	206.29	209.6	201.21	202.42	211.43	205.08	209.97	208.82	212.04	209.24	211.1	203.81	213.94	211.29	209.61	201.69	207.85	210.09	203.14	209.58	209.11	207.51	205.18
211.75	208.63	217.79	213.37	212.63	207.01	210.43	220.03	210.94	210.92	213.72	209.73	214.09	218.33	205.93	205.33	211.24	207.03	209.09	209.12	211.82	206.27	215.12	210.68	214.48	211.58	215.18	213.73	211.08	220.89	213.16	212.59	209.16	215.07	209.02	210.12	209.84	213.58	212.45	213.2	216.42	210.98	216.89	208.65	208.86	211.95	216.47	211.99	217.91	215.7
205.49	205.36	200.73	200.32	204.24	192.32	204.13	201.4	207.28	204.36	206.14	198.75	206.66	204.39	207.85	208.1	199.88	204.63	208.13	202.84	200.25	208.04	205.38	200.65	200.02	198.5	206.74	206.99	204.06	209.37	203.95	203.39	204.66	198.09	200.23	209.96	199.28	209.72	202.95	202.71	204.3	203.04	202.01	202.88	205.13	201.24	200.44	202.92	198.21	200.77
208.53	207.45	202.83	209.43	208	207.44	208.23	207.51	210.61	209.46	205.69	213.29	207.06	214.99	210.62	216.51	206.3	202.15	209.5	217.58	210.43	210.04	211.2	203.92	202.87	204.77	208.43	206.62	208.72	205.57	203.53	212.31	211.5	212.22	208	211.32	203.38	212.09	211.51	206.88	207.77	204.58	210.57	205.86	207.41	211.01	207.06	204.45	208.58	202.83
196.01	186.52	195.13	198.6	192.76	193.14	190.69	195.86	191.39	199.74	193.08	195.9	197.64	198.2	190.79	196.89	192.19	193.78	189.41	196.59	193.34	195.12	197.18	195.08	191.44	190.69	197.49	191.91	189.65	190.6	195.73	190.73	194.45	189.86	189.53	194.58	194.96	195.65	194.97	190.79	197.59	191.74	191.58	193.23	192	194.24	199.5	196.3	193.01	193.93
217.1	223.59	212.32	215.42	208.38	218.57	222.5	217.47	217.26	222.04	219.59	212.72	221.66	218.87	221.72	220.26	215.79	219.27	216.08	214.01	214.78	212.67	210.03	217.08	211.59	219.36	210.99	214.45	209.71	218.68	216.52	211.92	212.42	219.22	219.25	217.91	214.72	218.96	219.2	219.86	218	215.74	215.79	218.51	219.74	212.2	224.7	224.19	215.12	218.75
211.14	208.97	206.83	202.53	210.98	208.39	209.92	209.84	207.46	216.39	207.75	208.81	216.4	212.05	213.33	214.14	205.32	207.32	210.39	206.82	211.83	210.36	205.33	212.83	212.09	212.8	219.36	214.52	213.59	211.05	213.69	209.08	208.7	208.28	207.07	211.63	203.84	212.03	203.21	207.12	209.5	210.87	210.84	212.33	207.39	207.2	208.8	208.74	208.13	206.67
215.51	204.85	210.29	208.59	213.59	203.9	213.93	212.08	207.89	204.17	212.44	211.28	208.64	202.97	205.71	208.08	210.98	211.5	207.35	210.25	202.44	204.98	210.73	205.75	206.93	209.45	209.67	206.88	210.81	204.99	212.53	209.54	214.7	204.68	208.22	207.19	210.75	209.52	212.3	207.83	205.58	214.2	207.54	205.5	209.53	204.49	202.72	205.71	208.17	210.17
200.25	202.01	199.94	198.37	195	203.13	198.86	201.86	201.33	203.63	197.67	205.1	198.36	200	206.87	197.3	199.03	198.74	202.24	201.81	203.67	197.27	200.48	209.59	198.8	203.37	200.59	196.74	200.11	199.1	195.83	197.52	202.81	207.44	204.35	204.36	200.44	204.35	200.8	199.24	203.61	205.72	203.44	195.56	205.12	199.41	196.57	200.28	196.36	202.45
203.55	208.28	211.06	210.74	200.58	206.17	206.05	204.72	209.23	205.71	204.55	204.41	213.58	203.85	210.17	203.58	207.19	205.84	209.26	205.95	207.37	208.44	210.93	208.7	212.16	214.05	209.99	197.77	201.1	203.11	210.66	204.01	209.56	206.17	207.21	204.8	210.78	205.31	205.34	213.43	205.77	211.61	210.38	213.09	210.64	212.34	207.29	214.69	205.98	209.54
204.23	203.19	199.64	201.12	210.39	206.02	204.63	201.48	208.67	204.62	201.68	206.06	204.54	199.13	201.27	202.48	199.99	203.19	201.63	198.26	203.55	202.56	198.6	203.22	199.49	202.22	209.55	204.9	202.35	203.88	205.38	199.76	201.13	198.84	202.3	198.92	207.36	204.11	197.77	201.72	202.55	199	205.02	204.94	200.99	205.86	202.54	199.44	203.51	204.81
200.27	207.31	203.91	202.14	201.06	201.45	202.29	201.07	206.54	203.02	202.78	209.93	209.55	204.93	205.43	206.12	197.75	201.05	201.4	207.93	205.28	196.41	204.07	202.09	202.73	201.48	206.42	206.61	204.07	201.38	198.89	205.57	202.69	209.85	202.2	203.76	204	202.49	202.27	201.01	197.6	206.96	204.99	201.12	203.32	205.42	205.8	203.29	199.76	204.92
209.01	211.31	212.17	209.37	211.8	205	203.75	206.13	209.07	214.16	209.97	209.31	209.87	212.12	212.79	212.54	217.18	211.65	216.02	204.32	200.73	207.1	208.72	204.66	211.49	213.04	202.02	206.92	210.26	208.9	209.57	201.93	199.67	210.29	209.39	213.95	207.29	211.01	211.19	208.93	204.62	203.6	211.86	204.19	210.15	209.26	209.64	206.48	200.43	210.82
212.7	209.56	207.19	208.43	217.99	208.93	209.99	208.06	204.45	212.99	217.78	213.11	211.92	209.28	209.47	212.1	215.7	213.89	206.81	213.96	213.54	205.82	215.85	218.15	203.57	216.99	208.6	206.5	218.05	208.15	210.48	215.59	206.45	213.09	212.42	212.72	214.91	206.6	212.16	216.58	214.26	213.01	211.97	216.37	213.54	205.9	210.61	220.8	209.3	210.86
192.17	195.22	193.36	198.26	195.76	195.34	194.09	194.17	195.85	192.42	191.07	197.42	192.19	196.12	193.51	192.47	195.71	198.6	192.06	190.63	191.76	198.21	197.29	196.13	197.33	195.88	198.52	189.93	196.27	198.4	196.01	195.27	197.6	194.08	194.29	187.81	194.01	188.32	191.02	200.75	193.59	193.72	199.06	193.8	194.68	196.04	192.51	195.43	198.87	195.86
191.18	196.09	195.78	190.8	194.5	191.75	190.14	192.4	194.21	196.87	197.65	193.5	201.83	200.22	194.54	202.79	196.17	196.04	199.05	196.79	194.31	198.11	196.41	198.63	192.81	195.43	187.78	195.02	197.75	198.87	192.38	196.94	193.7	195.96	193.8	196.29	196.09	199.2	194.44	196.75	191.55	193.75	199.4	195.48	192.15	191.11	193.92	194.18	194.11	196.25
200.79	196.02	201.63	203.7	197.8	203.54	195.17	196.21	199.31	200.38	194.76	197.28	198.03	199.64	204.43	200.84	198.18	192.99	198.3	199	201.46	196.48	191.9	202.86	205.78	196.3	202.9	203.51	200.91	199.14	197.63	202.13	196.47	202.09	199.08	203.26	195.5	196.97	198.8	194.56	200.45	195.19	203.02	200.4	198.2	203.09	196.52	198.89	203.54	202.26
206.71	209.57	211.84	208.39	208.7	212.74	212.72	210.11	207.68	209.65	210.94	202.39	216.55	210.82	210.59	212.2	210.81	210.26	211.87	208.12	203.86	206.86	204.59	206.91	206.15	211.15	206.59	211.49	212.14	210.48	209.97	210.64	214.72	217.68	201.1	209.25	204.76	206.84	207.23	209.05	209.62	206.84	212.98	217.69	211.98	213.54	208.58	211.95	206.87	209.44
202.01	208.39	204.45	209.53	205.79	211.15	211.52	203.3	207.53	205.99	209.04	203.72	208.13	201.36	209.85	208.39	200.34	209.05	201.53	203.19	203.01	208.42	199.54	207.75	207.84	211.87	207.7	207.29	210.13	205.28	203.14	195.78	205.57	203.37	210.7	203.89	201.29	207.82	210.59	210.69	206.17	205.04	201.25	204.98	202.44	207.75	200.27	206.1	205.39	200.57
212.25	211.49	206.92	210.97	209.06	212.7	206.65	208.08	209.36	207.99	207.71	210.2	212.39	214.31	198.75	217.23	216.19	208.85	213.31	202.77	214.95	212.36	207.96	208.3	197.31	208.9	204.74	211.44	203.89	201.28	205.72	206.93	210.6	207.22	212.85	209.14	207.41	208.21	207.03	209.27	209.16	208.28	206.94	213.51	205.68	211.69	212.82	206.31	207.13	205.46
200.04	200.86	203.05	208.5	203.15	201.25	199.77	206.68	206.52	205.9	199.12	199.05	205.73	195.7	205.11	199.49	204.07	205.72	198.55	205.38	208.87	207.08	207.69	205.3	199.27	203.56	207.14	212.12	204.52	200.62	202.68	202.96	208.32	206.53	203.58	206.89	198.29	212.9	203.49	198.51	204.87	202.81	204.63	201.98	198.93	209.08	208.04	202.98	195.88	201.07
203.84	207.11	209.63	202.82	208.03	202.25	214.38	203.21	202.67	203.69	212.46	210.15	208.82	210.45	202.51	203.55	200.58	201.37	206.4	205.7	206.8	213.73	205.03	206.97	209.41	208.29	204.99	200.36	211.56	201.08	205.18	208.28	209.18	198.44	204.39	211.8	206.67	207.46	205.81	209.17	214.17	206.54	211.03	207.84	206.75	208.82	204.68	208.93	208.33	211.98
218.82	213.7	217.05	216.37	221.83	214.55	215.55	215.88	220.32	212.82	213.11	225.13	213.66	221.81	217.29	219.01	212.84	221.71	220.28	219.72	220.39	220.61	214.52	212.25	215.28	216.66	211.46	221.68	216.58	212.21	219.27	222.31	224.04	222.06	219.97	217.19	209.86	221.8	213.22	221.96	218.99	215.42	225.92	216.2	222.5	223.87	215.9	214.92	217.92	230.21
207.41	214.12	204.59	207.89	206.47	208.54	209.13	208.72	206.43	210.76	209.9	211.14	207.93	211.44	210.38	210.96	212.77	208.7	204.31	207.79	209.87	214.86	210.99	209.56	212.79	212.82	209.04	211.73	205.91	207.26	207.09	213.11	211.13	212.42	205.24	209.88	200.19	206.41	206.82	210.24	211.22	213.6	213.48	206.9	208.53	212.84	203.41	205.19	209.93	206.07
208.55	208.64	202.54	208.42	207.47	208.09	208.3	213.65	210.49	208.23	207.87	206.58	210.2	210.54	205.13	206.97	209.14	199.89	210.29	211.77	205.86	208.64	208.8	204.99	203.72	203.93	213.22	202.59	207.84	213.95	212.7	216.94	206.97	206.8	203.61	204.56	202.86	208.38	208.48	207	211.36	212.01	199.48	211.82	211.4	211.82	201.65	205.35	208.26	208.37
216.74	210.88	213.15	213.25	216.77	207.85	213.39	218	214.31	215.13	214.75	212.58	213.18	210.63	213.38	219.53	226.69	211.58	218.44	215.9	210.5	215.71	213.89	216.71	217.9	216.48	213.46	211.11	216.21	210.96	216.14	212.95	207.6	212.51	218.79	219.16	213.47	206.68	208.98	215.32	217.57	217.02	209.38	214.54	210.73	218.18	211.07	210.71	214.53	218.72
202.4	203.26	196.93	203.59	202.18	200.85	195.65	202.76	200.97	201.28	205.2	197.75	202.6	190.91	199.43	197.65	198.8	201.46	198.89	193.1	204.61	195.92	200.45	198.35	202.29	196.16	195.03	195.95	199.12	196.39	198.33	200.36	199.13	191.38	201.36	200.52	195.67	198.72	197.51	194.36	198.4	202.04	200.22	198.33	195.06	199.03	201.82	203.35	193.14	196.44
200.75	202.14	195.79	196.11	200.87	203.8	202.63	200.76	198.85	202.57	202.7	201.95	198.52	196.8	200.38	201.97	203.73	205.1	203.41	199.63	204.18	199.74	205.5	199.29	200.59	200.91	205.08	196.71	200.87	204.45	196.95	191.84	200.97	199.7	200.54	199.95	198.85	202.56	196.4	203.44	199.93	206.15	199.02	202.95	199.45	205.89	198.98	197.41	205.37	195.63
202.13	203.71	201.7	196.37	201.81	199.71	195.66	209.18	202.39	197.54	196.43	202.56	204.6	200.15	201.01	206.24	201.58	207.23	209.79	207.34	207.54	204.84	206.26	206.02	197.83	206.34	202.83	202.58	206.67	204.54	209.89	204.48	201.69	204.28	207.51	206.59	207.56	201.41	203.6	204.98	200.23	202.35	204.06	205.69	206.32	208.36	206.29	206.28	199.23	205.1
202.86	207.65	210.37	206.4	203.82	207.29	212.71	205.24	211.76	205.05	202.65	209.69	209.05	206.92	208.54	204.86	206.67	211.65	215.84	212.6	208.58	212.44	215.31	208.55	212	213.77	207.26	207.71	206.83	202.81	207.92	205.9	214.22	209.74	215.39	210.1	210.43	207.28	213.96	210.23	209.89	215.62	209.78	207.75	209.71	206.15	205.57	209.46	207.69	205.1
200.27	203.23	201.73	200.32	207.77	201.28	202.62	212.28	199.96	203.08	201.32	202.95	208.08	202.01	196.31	204.26	203.69	206.96	199.59	196.54	201.79	207.55	205.79	203.25	199.39	205.61	207.18	198.14	205.81	201.57	205.64	203.17	201.68	208.02	201.85	194.71	200.05	202.96	200.68	204.06	200.44	205	199.63	204.23	203.64	196.18	201.71	201.07	203.22	205.09
214.85	209.33	206.44	208.38	210.68	204.91	206.88	209.79	206.22	204.99	209.86	199.59	204.11	209.73	207.75	204.69	204.3	206.41	206.59	211.54	210.44	207.94	204.6	205.75	203	205.71	202.92	209.81	207.63	200.66	208.36	213.48	209.54	210.97	205.5	202.07	209.26	211.36	211.32	205.43	203.24	207.46	204.19	203.53	206.31	207.78	201.76	205.26	212.94	206.84
204.5	208.93	211.4	211.68	208.64	208.76	209.85	200.31	212.39	205.25	208.1	208.08	204.37	203.63	210.99	198.64	209.76	212.17	206.34	215.85	211.32	209.34	209.67	211.61	200.03	206.02	209.26	210.58	207.1	205.37	207.41	202.85	207.77	204.29	207.64	205.34	206.41	202.08	207.71	207.92	204.72	215.57	201.59	206.81	202.2	210.81	207.15	218.7	207.02	212.82
217.67	218.23	217.39	216.5	216.12	212.89	217.1	217.09	219.36	223	222.89	219.57	218	220.84	214.65	222.04	219.98	220.72	216.05	214.93	216.53	219.55	216.52	217.15	221.44	215.94	217.8	219.14	213.75	216.73	221.55	219.71	219.84	221.07	216.45	219.24	220.24	211.54	218.22	213.62	223.69	223.66	215.63	211.18	213.87	215.21	221.46	220.09	218.06	214.25
207.15	199.73	203.25	197.84	197.13	203.8	201.84	198.02	202.08	205.04	204.93	208.65	206.12	205.26	204.67	207.93	199.91	204.87	201.57	204.54	198.94	203.87	200.79	202.6	203.43	196.41	203.06	202.33	200.7	207.67	202.22	202.36	207	197.22	199.82	208.56	204.45	206.51	203.15	208.13	208.7	201.36	202.25	205.29	205.2	202.62	208.11	196.88	206.93	201.31
197.2	198.36	205.87	202.19	198.66	196.8	200.42	199.44	202.8	199.12	204.11	201.48	208.67	195.5	200.1	202.7	205.56	202.51	199.33	200.44	201.84	196.28	197.53	200.91	197.63	198.85	202.13	200.07	192.6	201.15	199.8	204.91	208.9	192.11	195.32	201.28	204.76	195.2	200.4	202.34	199.98	197.55	202.15	203.06	197.97	198.61	203.74	203.69	196.38	199.16
210.38	203.25	202.29	214.03	206.65	204.72	205.75	206.91	206.51	204.85	210.92	208.1	202.91	206.2	212.05	212.29	203.05	202.69	215.16	212.82	209.61	206.58	208.07	213.83	210.29	208.34	206.97	208.67	212.57	210.42	209.97	203.57	208.47	205	202.28	218.07	207.24	204.88	204.52	203.41	207.7	205.81	208.11	204.96	211.15	208.41	202.53	207.87	208.25	208.49
210	208.05	211.57	211.93	208.1	214.8	206.69	209.41	211.32	204.98	209.21	211.62	212.01	215.51	209.72	215.35	205.56	211.95	207.6	213.9	200.93	211.6	204.87	208.9	208.88	205.32	211.37	202.59	214.76	213.55	211.61	211.54	215.9	205.78	209.48	205.09	206.77	208.9	211.92	205.72	209.68	205.72	206.91	212.97	211.08	209.19	212.74	204.42	204.69	211.77
205.53	205.52	209.96	202.34	204.28	206.97	207.53	201.7	202.13	207.4	207.15	203.98	206.38	205.54	202.64	200.91	200.85	201.95	204.15	207.09	202.87	202.27	204.54	203.72	198.99	200.12	202.64	200.75	202.51	201.79	203.95	205.01	199.68	208.42	205.82	198.92	206.77	204.61	205.83	195.03	204.71	200.15	198.32	204.72	203.92	198.36	203.65	202.59	200.49	201.99
202.44	213.29	212.04	212.34	210.61	205.63	213.11	206.71	205.81	211.49	206.36	212.64	210.93	208.92	214.54	213.54	220.35	211.75	210.48	205.78	211.86	207.71	210.03	208.88	208.81	201	208.9	211.9	206.66	210.75	210.97	208.11	210.51	204.55	212.23	205.3	212.02	210.35	208.27	208.94	205.68	203.73	209.01	205.72	207.13	211.17	204.1	208.38	207.57	209.17
209.86	212.71	211.21	215.83	203.54	208.15	210.13	211.63	212.22	210.52	212.78	214.07	211.14	216.16	211.26	212.78	207.3	215.13	215.49	210.35	211.04	219.75	218.83	203.65	216.68	207.14	218.85	211.09	206.08	208.84	213.88	207.31	211.02	207.33	211.27	215.71	203.24	218.04	212.2	210.01	215.85	208.64	214.86	206.5	200.39	210.37	212.37	211.27	210.18	211.41
200.66	205.25	205.37	194.78	203.88	204.33	203.08	209.34	203.06	204.72	204.06	202.66	204.66	199.66	202.92	205.95	197.78	202.06	203.88	206.83	198.85	202.51	203.9	208.91	201.63	207.36	203.1	203.46	201.91	202.54	203.09	200.63	206.19	199.63	206.58	204.85	202.6	198.65	202.24	201.76	201.09	202.86	208.48	198.22	205.43	200.53	203.79	201.92	197.26	208.22
208.76	208.41	206.11	212.24	207.2	212.48	205.24	206.63	210.26	208.81	208.91	206.36	210.88	220.15	211.91	204.2	209.93	211.62	209.73	211.12	212.43	206.36	210.19	208.64	209.86	212.87	211.78	210.72	208.34	212.14	208.38	209.42	207.56	207.87	212.86	207.26	210.46	211.91	209.22	208.57	206.52	211.43	214.41	209.25	203.66	208.93	209.66	208.22	209.24	209.85
200.28	204.7	197.21	195.59	199.5	202.99	198.65	201.39	195.7	199.62	192.62	203.94	202.65	203.51	191.77	200.53	197.77	202.75	202.17	196.94	194.7	196.91	199.53	200.46	197.99	204.5	199.27	203.28	201.88	202.43	199.29	201.49	198.31	201.3	202.24	190.99	198.18	199.84	198.9	192.83	201.56	200.82	203.29	199.95	197.2	199.04	198.15	198.46	204.5	198.74
206.44	208.13	209.93	204.52	206.21	202.01	200.9	203.51	206.11	201.25	213.49	202.36	206.62	207.39	205.53	206.38	205.24	204.51	207.21	203.01	200.28	203.21	209.69	211.99	212.88	205.05	209.29	206.19	208.95	208.72	208.06	208.41	205.1	204.69	205.01	208.35	207.48	205.49	206.06	210.4	206.62	207.14	198.48	199.02	212.55	211.54	206.89	211.97	208.02	210.73
205.14	210.86	212.49	212.49	201.66	216.17	210.94	214.27	204.95	201.55	202.98	206.56	204.13	202.57	208.68	206.05	205.76	208.94	214.99	207.59	206.97	211.39	211.92	202.38	209.8	209.75	210.38	213.07	203.44	206.82	210.19	207.12	208.18	205.38	210.68	204.45	206.34	202.69	210.38	211.52	205.66	210.01	211.44	210.49	211.83	207.41	204.55	205.22	203.25	209.31
208.19	209.42	206.21	209.81	212.4	210.19	206.05	210.66	212	207.04	213.37	213.27	216.28	200.63	215.31	201.26	210.37	208.75	203	207.89	206.65	205.8	206.48	216.44	209.02	207.32	208.41	208.18	214.29	205.88	219.83	211.72	209.23	209.99	206.88	198.26	206.36	205.26	217.22	206.83	208.24	210.08	212.44	212.62	209.79	206.91	205.32	207.64	214.86	203.34
199.04	205.12	201.29	202.59	196.65	199.02	205.55	204.04	200.27	202.35	199.97	197.9	200.77	199.2	209.04	203.85	193.4	197.94	202.26	205.53	200.13	200.34	201.49	201.66	195.65	202.49	198.35	205.82	201.63	197.08	196.33	201.57	198.36	204.25	201.49	201.56	199	204.47	199.32	202.96	199.66	205	202.89	201.9	197.76	203.7	212.7	202.91	200.58	202.92
209.37	206.04	202.85	205.23	205.07	208.37	201.41	210.39	211.59	207.54	207.23	209.35	204.52	199.86	207.94	210.54	209.66	206.77	208.31	208.56	204.94	208.33	205.9	207.55	204.72	207.24	203.65	207.42	205.54	208.1	209.85	199.54	204.95	200.32	200.87	198.23	203.8	204.52	200.87	209.51	212.14	209.12	209.31	205.89	202.67	200.34	206.87	209.08	208.5	208.35
204.43	209.99	209.7	211.21	217.38	206.15	210.17	216.05	209.54	209.23	204.92	211.97	213.82	210.89	208.52	207.91	209.77	206.37	202.42	208.6	208.51	207.03	208.42	208.89	208.05	216.36	206.18	211.51	210.89	205.72	208.99	211.42	209.66	203.29	213.1	204.24	207.93	207.77	208.89	205.28	206.07	207.68	205.85	207.51	210.09	213.04	209.55	202.9	208.71	212.05
212.64	210.61	208.08	213.31	215.76	212.79	212.4	213.97	212.69	211.33	209.76	216.34	206.6	204.67	213.8	213.04	211.46	218.03	216.58	212.69	215.66	214.14	219.49	211.68	212.65	209.47	209.6	218.65	210.15	213.85	218.02	212.72	209.78	207.14	211.93	209.92	208.35	217.28	212.63	214.94	204.72	207.32	210.39	210.93	209.63	213.32	208.93	210.26	214.47	209.82
214.83	214.21	223.46	219.4	214.16	216.09	218.26	216.82	217.83	223.08	214.71	217.44	218	214.72	217.5	215.39	214.22	215.63	213.73	210.94	215.81	218	217.68	214.59	216.34	213.95	214.9	216.04	217.89	216.59	220.07	214.56	209.54	223.12	216.56	215.91	225.3	221.32	213.7	220	217.18	221.04	217.54	210.93	222.53	214.97	218.96	212.7	221.82	214.17
204.93	205.96	201.74	207.94	208.24	209.57	203.71	197.45	202.78	204.21	201.54	204.78	203.1	200.48	202.44	199.58	199.69	200.25	200.29	202.26	205.57	198.12	211.44	203.7	202.48	206.64	202.22	208.04	207.3	210.68	207.31	204.36	194.99	205.16	208.32	199.87	201.36	201.76	203.65	208.89	204.46	204.86	203.02	205.53	198.19	195.6	201.41	207.64	207.18	203.1
203.72	204.76	203.46	203.75	203.25	205.75	205.41	206.19	202.89	199.12	202.52	204.4	199.62	193.82	203.84	205.5	199.34	205.54	199.38	201.95	202.82	200.36	205.79	205.55	198.44	206.24	199.24	208.18	199.37	196.84	198.5	200.11	199.63	204.47	202.51	205.35	205.96	203.32	204.21	202.05	198.39	205.17	200.46	197.92	207.14	205.65	199.87	211.33	199.27	197.04
210.58	205.54	201.76	206.64	208.21	214.4	206.63	208.67	212.16	205.34	208.27	209.8	208.53	210.35	210.71	206.05	210.29	210.07	201.72	212.5	201.52	213.94	202.3	202.85	208.24	206.32	209.31	212.08	211.24	198.84	206.47	205.92	206.97	205.61	205.44	206.86	211.56	215.52	212.69	211.37	202.3	217.73	203.46	206.36	211.69	208.56	212.69	209.58	205.87	214.04
209.86	214.88	203.27	206.64	211.67	211.09	207.13	212.36	205.97	203.73	211.07	208.7	213.81	213.88	209.34	204.13	205.75	206.21	207.69	206.19	208.98	215.18	206.62	211.96	215.55	209.77	211.47	212.78	209.58	212.97	212.88	205.37	209.12	211.99	203.53	204.38	212.71	210.61	214.69	206.66	210.88	203.14	209.56	211.31	208.88	203.65	207.89	208.08	210.75	213.32
204.67	211.14	207.8	211.09	207.09	199.84	212	208.55	209.14	206.31	202.79	210.81	201.09	205.98	204.26	206.16	207.32	200.61	209.49	206.31	206.75	216.33	205.06	204.11	210.37	209.8	208.11	203.81	201.52	212.3	212.85	208.41	205.48	207.21	213.68	206.35	209.16	208.82	206.1	209.43	207.78	202.99	211.95	211.26	208.75	201.49	211.29	208.79	208.38	209.62
200.38	210.91	205.61	207.15	208.69	208.09	206.64	202.46	209.52	206.23	210.37	207.97	197.58	207.94	209.64	211.16	211.44	204.32	209.1	205.48	210.73	214.38	212.74	208.66	214.45	208.73	212.96	210.52	208.28	208.05	215.58	204.37	211.79	205.92	208.81	205.9	206.49	206.54	204.72	204.32	209.51	207.68	210.66	204.97	210.95	209.61	206.09	209.4	210.14	211.18
202.29	206.14	202.71	198.08	197.02	201.76	205.04	201.45	205.1	198.88	202.29	201.83	200.6	198.1	195.98	197.98	200.58	194.98	202.08	200.32	203.21	203.36	201.21	198.75	208.08	207.24	195.92	199.66	204.44	204.69	197.11	202.5	201.19	194.12	202.85	203.54	202.76	200.91	202.37	201.69	200.28	204.36	200.1	203.13	201.9	202.26	205.27	200.76	201.29	198.1
218.61	213.32	214.09	213.78	214.19	201.37	209.31	211.72	210.4	217.37	207.7	212.07	218.12	216.6	210.96	216.62	209.72	215.53	218.42	207.85	209.52	211.35	211.22	203.56	211.98	209.49	211.96	214.74	215.41	213.97	214.25	203.89	205.34	209.58	210.19	215.49	217.85	209.94	208.37	214.75	210.36	208.19	211.5	211.86	216.29	211.48	216.66	212.5	212.44	215.6
207.56	210.86	210.82	212.54	207.46	202.74	205.07	209.17	205.75	206.75	206.18	213.97	202.43	208.18	211.19	201.96	209.81	209.61	213.25	200.79	208.29	211.34	211.92	208.23	208.97	202.41	206.26	204.25	205.21	210.88	204.45	208.83	207.41	203.58	205.52	204.72	205.8	209.12	210.99	197.01	201.56	215.06	209.98	207.88	209.84	207.18	205.56	206.32	206.16	205.44
201.16	204.66	210.86	205.73	207.44	210.92	208.72	206.61	204.92	207.2	212.34	213.34	205.62	201.73	208.33	200.19	205.35	206.6	204.45	208.25	207.51	204.31	211.2	205.81	211.93	213.06	201.85	202.73	206.63	212.54	202.03	211.97	210.64	205.87	200.63	205.63	212.29	208.8	205.97	203.92	199.35	207.34	205.15	214.02	203.27	202.66	207.4	206.84	203.49	204.22
200.38	205.14	206.45	202.21	208.85	204.18	209.2	208.49	203.64	204.89	208.48	198.07	210.21	204.5	201.46	204.89	210.79	209.82	201.26	204.42	201.86	201.26	212.63	202.27	208.36	206.55	199.8	207.33	212.12	211.08	204.19	204.61	204.13	203.86	209.36	203.97	203.38	203.94	200.81	205.62	199.49	205.42	204.87	206.59	204.81	206.64	203.33	208.57	199.15	207.98
217.72	217.11	216.43	217.54	216.94	226.14	214.65	216.42	220.38	214.85	217.86	213.64	213.57	221.45	221.3	218.42	219.54	222.93	216.37	216.81	219.26	216.18	209.61	217.02	219.35	222.09	218.67	218.12	226.99	216.63	220.28	218.58	213.03	217.8	215.55	214.03	221.43	214.43	217.61	216.14	221.9	215.97	219.44	220.37	213.11	214.65	223.77	224.2	218.56	218.38
211.78	203.71	207.5	205.31	206.56	208.43	199.01	206.41	208.59	199.38	203.35	205.37	197.67	210.53	207.84	206.05	208.36	209.89	207.65	202.92	208.12	207.54	205.72	205.91	205.83	203.8	199.6	203.61	206.25	213.56	210.77	206.27	202.66	207.55	204.96	208.32	204.47	205.26	204.35	205.57	202.17	203.53	205.6	207.53	206.98	205.55	209.6	203.34	206.39	204.93
196.14	211.51	208.21	207.11	211.04	206.44	212.9	213.27	207.96	201.29	206.89	209.17	207.93	209.08	206.25	200.97	206.25	209.14	207.01	211.13	208.88	210.55	212.08	204.59	207.32	201.66	204.17	210.39	206.06	207.26	210.52	210.63	203.11	210.45	209.44	214.96	207.68	206.69	209.37	205.95	206.84	206.85	206.06	206.37	210.99	206.48	209.18	207.48	214.24	209.35
203.13	202.31	204.76	200.49	200.32	207.59	208.1	199.01	202.07	206.53	204.48	202.99	202.88	202.4	198.19	205.01	201.74	200.17	205.65	202.84	204.56	202.07	201.61	204.52	210.24	205.87	197.19	202.29	202.69	204	207.17	202.69	201.4	197.41	205.26	205.31	207.52	205.74	205.11	199.82	205.21	200.15	198.3	198.43	200.56	200.49	203.64	204.79	209.44	206.35
215.39	214.16	216.91	208.85	210.71	214.79	209.63	204.42	214.8	213.47	212.91	209.72	210.87	207.86	215.22	207.71	213.36	211.14	209.24	210.56	211.55	214.86	212.73	209.36	212.07	209.7	208.23	212.84	216.72	208.07	213.77	208.73	222.42	208.69	215.49	215.24	213.51	210.11	211.42	212.39	213.05	207.61	217.73	212.25	209.86	212.8	209.21	211.05	207.44	212.28
204.01	202.72	200.59	198.76	207.94	200.55	198.92	199.84	204.35	207.41	202.3	208.87	199.18	202.76	204.1	198.75	209.86	196.65	200.69	208.7	205.66	206.59	199.81	204.14	203.38	200.31	204.2	206.16	201.04	196.15	204.77	199.3	200.52	206.86	198.59	204.95	200.68	203.92	204.97	201.51	196.06	200.08	199.02	201.2	203.18	199.99	195.29	201.21	205.56	201.63
216.35	209.76	222.29	219.21	221.47	214.32	215.65	218.23	221.15	214.91	215.55	223.62	220.96	220.92	211.24	225.85	219.38	216.75	219.55	214.2	217.39	221.84	214.03	216.29	218.24	219.42	214.42	219.59	217.06	216.65	219.37	223.98	216.97	215.9	208.65	218.87	211.44	208.49	217.02	217.89	214.78	218.08	220.58	216.54	222.42	213	210.85	215.14	213.18	217.7
217.87	210.5	212.98	220.66	216.71	211.01	210	221.52	215.02	214.13	218.43	218.54	214.07	212.03	219.91	219.74	217.16	215.1	215.87	214.56	215.69	221.63	217.71	214.8	218.43	210.57	217.78	227.3	221.23	218.98	219.76	220.88	217.88	216.31	213.01	218.23	216.03	208.73	217.84	217.27	210.76	212.77	218.74	216.29	215.34	217.12	213.99	215.43	214.84	216.01
199.5	202.55	195.58	204.03	198.94	208.96	205.21	203.51	202.57	200.45	204.17	196.64	194.76	207.83	207.35	194.69	205.58	203.5	203.2	207.74	206.83	204.63	205.62	202.85	204.12	202.85	200.84	203.73	197.72	197.95	201.54	203.77	199.56	200.42	206.5	204.68	202.78	201.87	212.61	199.17	198.41	204.5	207.98	205.75	212.04	203.04	200.44	202.7	204.26	201.48
213.46	222.27	222.63	216.89	216.6	212.58	222.93	219.11	220.75	212.4	216.21	214.79	211.8	212.04	212.08	212.29	222.51	212	218.99	217.26	212.89	213.87	217.09	221.84	218.26	212.28	213.82	220.48	215.28	219.11	214.66	224.92	218.42	215.78	218.62	214.18	219.12	215.2	217.61	210.22	214.63	220.49	210.38	218.97	217.05	220.78	211.58	221.74	217.11	220.66
207.72	200.35	205.37	203.69	203.54	199.83	207.72	209	207.7	197.37	198.38	202.76	202.29	202.45	204.39	205.79	201.48	209.8	208.49	204.87	205.11	201.49	204.33	203.66	203.64	199.71	207.44	205.12	205.08	206.75	203.8	207.84	209.15	204.56	199.87	203.06	209.02	204.47	199.14	207.41	199.9	199.94	207.06	210.73	200.55	201.81	205.87	202.87	202.48	211.84
206.12	209.28	207.69	204.4	209.92	207.71	210.48	210.65	208.3	209.48	210.84	208.89	213.52	213.93	213.83	213.49	201.93	206.09	212.71	217.53	211.94	213.35	207.75	208.88	209.15	206.09	206.54	204.76	202.72	202.68	208.34	209.89	207.69	206.18	205.17	208.31	205.73	214.14	212.43	204.76	203.49	207.2	206.19	211.21	216.4	204.98	210.46	210.01	209.89	207.46
201.58	198.29	197.41	198.32	194.09	202.59	196.55	197.74	205.4	204.78	197.72	199.57	203.49	198.23	197.01	201.18	206.25	200.78	193.61	202.14	198.88	199.96	194.74	198.12	199.18	202.35	204.12	199.36	197.57	193.27	201.26	204.7	199.38	203.48	197.14	196.76	200.92	203.71	197.35	194.54	197.41	196.49	201.48	200.97	200.5	191.44	191.64	205.29	198.96	193.04
202.95	213.72	204.57	208.44	207.35	202.84	200.27	201.95	208.57	205.31	204.38	204.45	206.61	198.71	214.61	205.72	203.94	204.33	204.22	203.6	204.07	212.56	204.01	201.84	201.52	206.44	198.97	202.81	204.59	200.93	206.8	207.39	207.33	208.41	199.6	201.66	203.6	208.74	209.94	204.96	207.4	204.84	207.55	202.85	204.92	202.53	206.91	203.83	208.23	204.03
208.7	201.89	205.16	205.68	197.81	203.62	206.55	205.85	203.02	204.73	202.05	206.19	196.81	202.14	197.91	196.87	204.1	208.73	205.2	209.07	211.87	203.05	205.33	211.49	196.86	206.98	209.39	203.54	198.68	202.32	202.67	204.42	199.93	204.47	207.3	202.57	204.77	196.49	202.32	195.8	212.93	198.48	205.93	203.8	202.5	202.58	197.74	202.49	202.49	209.07
218.37	211.71	216.16	216.97	210.95	214.04	213.46	213.34	212.17	209.96	209.64	212.77	214.06	205.21	215.06	213.66	217.32	210.73	211.46	210.91	205.22	210.88	211.6	213.61	211.81	215.46	211.05	214.88	210.87	212.54	215.49	208.79	209.46	209.53	214.68	209.5	208.17	212.63	207.97	209.36	214.65	213.04	212.69	215.13	211.42	211.02	217.44	215.23	210.57	214.11
199.29	199.78	201.26	200.58	201.03	203.61	197.66	197.12	202.07	198.47	197.57	200.07	197.05	207.26	203.66	194.38	195.6	206.45	201.05	197.92	202.09	197.46	210.19	197.16	201.59	197.93	199.28	195.09	199.52	199.3	201.23	201.34	198.34	192.43	202.05	190.82	201.77	199.55	198.41	196.61	197.67	201.18	193.77	203.91	205.13	196.93	194.26	199.55	198.81	205.16
198.21	197.24	198.19	194.67	195.48	206.99	198.87	202.39	202.72	206.68	200.09	205.98	200.8	194.19	201.95	203.76	200.71	208.99	203.67	191.33	203.29	200.93	193.16	199.94	200.74	202.37	199.66	202.5	203.25	196.2	193.64	199.94	200.87	200.57	196.17	202.83	197.23	198.17	200.49	198.55	197.94	208.87	201.73	204.72	201.52	199.7	199.62	200.9	197.9	197.29
208.28	204.56	208.77	209.06	212.28	207.71	203.64	210.18	215.13	211.97	209.27	212.84	206.21	203.58	209.13	208.58	211.28	210.17	205.19	212.79	203.76	207.73	209.76	202.79	210.08	212.34	212.16	202.3	203.01	204.21	200.73	212.95	207.23	209.6	206.35	207.8	206.03	207.11	204.63	210.86	218.32	205.72	205.49	207.59	215.27	210.9	218.77	210.69	211.12	209.7
204.98	189.38	199.71	197.76	204.66	202.19	200.25	200.94	202.47	201.74	203.35	200.83	202.35	200.44	201.96	202.31	205.18	198.87	205.28	206.56	197.06	202.19	202.34	202.08	200.43	197.13	200.45	202.02	197.56	206.69	200.5	195.89	206.38	204.46	202.81	206.14	204.87	200.06	204.77	206.69	199.29	206.1	201.92	204.74	201.9	202.36	200.62	198.63	204.71	196.97
208.44	201.82	203.97	199.84	200.52	204.44	197.05	197.89	204.77	208.15	205.3	198.13	203.95	209.07	210.48	203.74	205.72	202.8	202.65	206.79	203.21	197.48	197.47	202.1	203.98	205.42	206.31	200.86	203.35	199.41	203.9	197.69	201.6	204.12	205.52	195.64	201.43	198.69	202.56	203.08	205.19	202.95	202.5	209.49	208.82	202.87	202.3	201.03	203.51	207.3
208.06	208.55	210.1	215.58	208.19	211.3	206.65	209.12	212.01	206.9	211.66	208.02	211.95	205.22	206.17	202.1	208.89	205.89	221.18	207.93	213.12	210.26	204.97	213.2	207.94	210.64	206.02	208.44	206.51	213.98	209.49	207.16	204.7	201.95	204.16	212.62	214.99	208.5	208.2	210.05	204.72	213.22	213.31	200.95	214.21	209.4	210.53	205.23	212.27	205.66
215.86	213.28	215.44	217.2	205.61	213.71	215.12	213.98	214.71	206.71	211.28	213.51	211.21	206.1	214.65	201.76	211.83	214.37	214.12	218.17	211.23	212.14	210.65	213.07	209.93	205.04	211.74	209.51	210.27	213.75	210.05	209.42	216.22	210.63	209.22	210.64	209.07	215.39	214.65	217.02	210.39	213.98	214.99	214.34	215.03	211.53	209.77	215.58	202.66	215.8
208.81	215.61	211.07	214.23	211.49	203.87	213.24	207.38	209.58	210.18	205.98	212.08	207.56	210.85	208.54	215.41	216.76	212.93	212.94	219.21	213.7	209.67	216.16	211.97	210.45	211.1	207.85	209.87	210.14	212.29	212.84	210.24	212.85	213.43	209.02	213.02	213.4	214.81	208.01	212.05	209.29	207.06	211.62	212.81	212.34	209.3	215.04	208.06	212.04	211.47
211.89	209.51	208.47	209.31	207.27	199.91	209.95	207.17	207.58	207.44	208.14	214.92	202.35	205.44	207.27	215.52	207.29	203.37	214.28	203.65	212.82	208.82	212.14	206.07	207.43	209.53	211.84	210.41	207.12	205.52	203.26	207.59	212.46	213.41	206.73	206.04	206.56	209.9	206.46	210.48	203.87	208.37	204.67	208.62	206.08	209.33	207.43	206.88	207.65	207.01
211.14	209.15	209.61	208.64	205.1	207.65	205.18	205.32	209.65	209.75	209.17	214.41	203.38	207.36	207.11	207.39	210.01	211.56	211.01	206.26	209.83	205.21	204.6	207.08	218.98	207.14	201.9	208.84	204.77	208.25	210.29	207.82	213.41	209.63	210.57	211.49	211.75	209.06	208.09	209.76	204.26	211.35	211.43	208.31	205.95	205.08	210.55	210.06	212.21	210.38
211.67	204.06	208.52	216.67	212.16	216.38	213.45	211.27	213.82	211.83	211.61	212.48	207.16	202.33	207.62	212.92	215.55	210.22	207.6	209.06	215.7	214.02	205.91	211.19	215.56	205.74	204.17	215.33	209.74	212.07	215.52	214.86	212.68	208.92	211.69	211.61	205.12	208.24	212.11	212.61	212.57	208.89	212.89	211.55	202.53	210.34	208.49	209.64	213.03	210.38
211.91	208.97	203.82	203.16	212.51	204.77	206.37	211.75	208.06	206.74	208.07	209.17	213.03	210.42	211.21	214.86	212.24	207.95	207.51	205.18	198.68	210.83	208.04	205.93	212.59	208	207.45	202.75	208.84	210.23	201.77	211.56	203.89	209.92	200.74	205.36	197.6	212.23	209.26	207.76	205.09	209.21	213.71	202.6	206.22	210.56	212.66	205.3	208.53	198.6
214.03	218.54	209.81	220.3	214.69	215.26	215.21	214.22	216.06	209.89	208.77	213.47	211.86	218.49	212.39	222.31	215.71	226.41	216.09	225.23	216.02	219.8	216.18	217.22	221.5	211.1	218.85	214.05	209.16	222.29	216.42	217.8	218.51	213.26	216.31	219.08	215.6	213.73	212.08	219.55	216.81	215.41	220.06	218.23	222.16	211.69	213.67	214.33	220.77	218.73
223.9	214.04	220.11	214.21	223.78	218.05	223.32	221.18	214.4	225.09	219.55	217.72	219.87	220.22	220.17	216.15	220.03	220.77	215.73	219.98	217.93	216.95	220.69	207.6	217.53	219.1	225.75	217.75	215.47	213.29	215.6	219.95	221.36	218.11	216.54	207.53	217.96	213.67	218.72	218.02	221.6	221.55	218.81	211.19	212.98	222.98	220.43	217.78	220	212.78
211.14	206.59	207.16	212.88	206.91	211.89	209.39	204.73	208.07	213.82	215.94	209.98	205.08	208.96	204.34	218.49	210.93	208.25	207.64	202.03	207.98	205.86	204.7	205.27	210.45	209.26	211.01	209.82	206.44	207.12	210.74	213.33	214.18	208.85	207.65	206.16	206.65	211.38	205.2	214	204.58	208.72	213.59	207.14	209.93	213.59	213.53	208.36	206.07	207.42
212.47	207.39	207.87	206.28	209.89	208.74	217.68	212.46	205.71	202.59	208.58	207.72	202.21	206.57	206.39	211.75	205.72	212.71	208	209.61	206.63	211	211.89	215.32	212.1	206.16	205.48	202.31	209.24	209.65	209.93	211.05	204.38	205.92	211.41	211.79	209.24	213.66	202.32	202.1	208.01	205.95	213.58	200.98	202.53	209.37	204	204.92	202.72	208.84
207.52	207.47	210.9	209.48	206.29	206.17	208.19	204.94	212.19	205.14	205.57	210.53	212.82	211.64	210.38	208.48	202.24	210.53	205.97	208.02	209.81	210.8	204.19	206.29	206.54	210.29	209.36	208.21	208.6	210.72	207.18	203.22	211.23	211.37	210.03	210.9	207.86	204.56	210.18	210	212.87	211.44	208.19	208.35	209.69	211.9	208.68	205.32	214.52	202.26
203.92	203.19	199.99	198.94	202.69	210.21	198.39	201.72	201.48	203.09	203.61	201.88	200.79	204.64	207.62	204.13	211.77	206.63	203.25	208.72	204.79	206.16	200.94	193.9	195.93	203.43	207.26	206.17	199	203.15	202.5	204.15	200.5	202.79	204.49	206.04	205.68	211.36	198.13	206.61	200.23	202.5	203.52	207.76	204.59	201.62	200.41	203.39	200.61	210.67
210.26	209.91	218.02	206.37	208.8	209.63	213	210.86	204.67	208.5	212.65	207.89	207.2	208.95	209.59	208.27	211.2	205.41	205.96	206.22	218.57	204.32	210.84	215.44	211.65	203.44	209.85	207.62	205.01	202.83	209.61	208.41	208.34	213.93	211.6	214.64	213.9	215.1	203.71	205.11	207.65	209.7	207.2	207	209.15	208.58	202.72	206.87	205.36	207.47
206.92	214.39	206.07	212.13	206.93	207.25	207.51	212.61	205.4	209.74	212.47	214.41	204.74	209.3	213.75	206.78	208.56	210.93	212.4	207.13	206.71	207.2	204.2	213.31	205.04	205.22	207.89	210.6	206.49	207.04	207.84	207.12	215.93	207.46	207.93	202.58	203.59	213.4	203.62	206.54	209.73	213.1	212.07	208.85	201.63	205.81	211.33	208.48	208.37	219.01
214.67	209.81	208.17	211.1	209.11	209.77	208.08	208.01	215.85	213	206.48	212.47	209.77	209.24	209.68	208.47	211.29	206.28	214.5	208.26	203.61	203.58	210.52	210.71	210.49	207.8	217.08	213.91	207.87	207.75	204.84	209.42	215.15	209.84	209.39	206.41	209.52	215.36	204.81	199.09	212.74	214.03	204.6	207.59	212.43	210.06	206.42	211.22	206.24	205.49
202.74	199.65	209.64	206.48	206.32	202.82	200.15	216.25	212.74	208.74	211.14	211.48	208.37	206.67	207.69	211.11	208.93	212.72	203.51	202.51	205.7	202.61	208.21	210.51	209.18	212.1	213.32	209.15	209.29	206.57	204.37	207	214.15	206.61	211.29	207.01	201.13	208.86	208.42	209.95	206.93	200.37	203.4	209.15	208.9	207.22	212.69	209.1	203.97	208.74
217.15	218.02	219.25	211.9	217.42	219.04	221.68	226.08	211.85	217.43	221.77	216.23	213.4	220.48	219.91	214.3	217.05	218.93	216.74	221.25	221.69	212.34	212.13	218.71	211.64	218.62	214	213.21	216.1	223.5	216.08	219.53	212.07	215.57	216.25	221.65	217.35	210.37	217.18	214.37	218.67	214.27	217.77	212.65	215.39	215.75	222.58	213.29	217.82	210.63
197.6	200.17	193.76	195.35	206.19	201.77	196.36	203.74	193.71	202.63	200.28	194.55	200.56	194.7	197.03	208.98	198.26	194.23	197.35	198.31	195.48	195.72	197.6	197.35	199.42	194.63	196.22	197.12	197.53	195.65	193.52	199.83	199.72	198.89	191.17	196.12	199	196.44	199.09	208.65	195.99	198.04	194.08	200	198.7	195.61	198.99	202.2	202.07	194.7
206.3	204.42	205.47	206.17	203.52	202.81	208.35	202.52	204.4	202.9	204.62	209.93	199.39	207.75	201.72	210.26	201.25	206.54	212.64	204.96	205.28	206.08	203.45	209.38	199.18	211.06	210.12	207.02	196	203.66	206.38	204.05	209.11	206.1	205.54	199.8	203.06	208.05	202.7	203.82	204.21	204.03	206.42	203.13	206.16	204.24	202.47	206.08	202.9	200.08
201.32	200.45	202.51	199.62	204.17	202.13	203.94	199.78	192.42	196.47	202.96	203.82	198.33	201.01	196.32	198.57	203.24	203.27	203.85	204.82	194.96	200.11	200.59	202.37	202.23	201.47	198.99	200.8	203.9	197.68	209.66	204.67	201.55	198.37	202.75	199.11	199.7	192.14	197.39	194.89	196.62	198.99	195.72	197.17	193.15	194.02	195.62	190.46	198.09	200.6
201.31	205.73	205.97	208.12	210.2	204.61	205.68	203.44	207.82	210.69	203.28	209.82	198.51	202.69	201.86	204.84	212.36	209.4	207.14	204.27	210.85	204.32	209.47	205.69	211.08	204.01	205.13	206	204.9	208.66	204.07	203.7	207.65	209.74	208.06	209.67	204.04	210.83	206.04	207.84	204.1	204.38	201.38	209	209.1	200.6	200.88	204.85	202.75	204.47
203.14	200.85	202.24	202.37	203.4	202.5	197.25	200.42	204.65	198.89	202.89	200.29	200.98	198.82	199.56	206.85	196.51	205.38	205.52	200.25	201.36	198.54	204.17	200.26	209.16	201.43	198.14	199.87	196.09	202.49	203.38	201.9	198.72	197.59	202.68	201.9	196.22	204.29	202.5	203.39	195.77	209.86	200.97	198.44	202.96	201.71	197.52	201.07	198.49	202.82
197.98	205.48	206.97	202.27	192.92	200.96	202.52	201.84	202.71	208.35	200.49	199.38	207.78	205.43	202.32	200.45	197.07	196.05	202.62	206.66	202.81	204.86	203.08	207.58	205.25	201.12	201.88	205.97	206.09	200.06	201.36	207.95	202.86	199.63	200.2	201.24	202.81	203.26	205.96	203.97	206.45	209.53	205.63	203.31	207.06	199.52	201.87	203.56	200.45	212.2
205.35	203.81	203.99	198.89	202.63	207.47	203.12	200.68	198.17	212.53	212.69	203.35	204.42	202.1	212.25	200.88	196.54	205.62	202.96	202.87	203.48	195.61	203.77	204.87	205.49	201.52	203.55	199.08	208.1	207.25	200.52	210.06	198.9	198.45	204.21	198.46	200.79	194.88	202.43	202.54	206.72	200.82	210.04	206.36	201.9	199.32	201.96	203.79	197.33	195.83
192.71	206.42	208.38	202.63	197.6	200.94	200.63	205.15	200.51	197.83	199.37	197.96	200.11	200.48	194.99	203.97	206.96	205.51	205.03	198.15	208.32	198.68	202.22	201.22	199.24	199.69	203.8	196.5	202.83	208.47	202.07	204.01	200.59	202.87	202.06	197.61	205.9	199.9	191.25	193.62	198.02	192.8	192.4	198.95	200.07	203.11	203.75	202.48	202.45	200.37
216.81	220.71	215.63	219.94	216.79	212.54	213.07	212.82	214.41	217.07	223.13	218.92	222.15	221.57	212.74	222.17	217.29	216.66	220.62	213.47	213.77	214.48	216.88	213.71	220.02	216.63	224.39	219.05	216.96	219.79	220.08	220.85	217.31	218.74	216.73	217.56	220.06	216.82	218.55	213.69	219.9	216.7	217.58	219.33	218.4	215.71	221.92	216.18	220.08	217.42
202.2	208.96	210.5	210.26	213.16	206.74	209.93	208.37	206.36	213.32	206.45	208.69	206.48	208.07	210.2	208.72	204.67	205.14	205.35	209.59	205.33	212.9	209.98	209.06	211.04	206.15	207.38	212.99	205.44	203.08	207.26	208	211.23	215.03	204.55	212.15	208.33	204.02	206.02	204.21	208.16	210.5	202.77	214.84	213.63	211.24	207.67	211.42	213.45	212.62
211.17	208.66	209.26	208.2	205.04	208.71	210.88	207.86	214.38	212.78	215.16	214.93	210.69	208.06	207.93	205.8	215.06	206.69	212.74	209.85	213.71	210.71	217.5	208.81	203.09	209.77	209.8	205.61	211.63	212.91	206.1	212.55	209.17	212.98	204.35	208.75	212.66	208.95	211.87	207.31	216.4	210.93	209.86	204.19	211.59	211.62	215.95	206.77	212.43	208.24
216.6	211.81	215.44	215.25	218.68	218.57	218.39	220.51	215.39	221.31	226.24	217.53	219.56	215.94	218.45	216.09	212.43	221.17	217.59	211.9	215.16	218.51	218.65	222.64	214.71	219.13	216.17	217.81	211.87	221.8	214.35	223.17	219.7	215.38	217.05	219.28	215.59	214.56	219.98	218.69	207.72	213.21	214.78	221.29	217.93	220.79	218.73	218.81	217.86	219.75
208.69	209.55	213.22	215.58	211.15	207.17	207.35	215.52	221.25	216.08	211.42	218.84	208.13	215.1	210.88	216.14	208.96	218.34	215.77	215.06	209.92	207.89	216.87	214.23	219.39	213.37	204.45	216.59	214.28	210.28	220.75	215.13	205.15	210.4	218.95	204.99	201.72	210.6	221.62	206.22	216.43	207.4	212.57	213.24	215.14	211.18	217.06	213.97	211.81	213.53
215.51	205.3	203.07	193.13	209.23	215.98	203.78	203.83	204.15	204.84	212.28	203.82	210.12	218.81	208.58	207.97	207.21	208.73	208.21	203.69	201.01	210.93	207.93	212.02	207.06	205.76	201.41	204.97	203.9	209.77	210.86	207.5	203.6	204.81	206.49	200.38	209.24	203.86	210.82	210.25	208.55	206.82	215.29	204.51	215.41	208.61	209.91	206.64	209.45	209.69
204.1	200.63	210.74	204.1	203.34	197.6	200.83	200.76	200.59	199.31	198.57	206.85	199.67	208.2	203.58	207.45	199.33	196.47	202.31	202.35	207.36	200.66	206.67	202.11	210.75	203.26	209.46	203.81	203.47	198.42	206.5	198.62	202.5	204.1	197.58	200.65	204.26	204.21	202.65	203.65	201.82	199.72	204.06	196.21	200	202	206.18	203.67	208.44	206.44
216.57	210.7	210.44	211.92	204.88	210.66	206.56	212.36	210.45	203	212.58	210.29	207.56	205.59	209.05	203.87	207.15	209.91	218.23	208.33	209.05	209.79	212.96	213.87	210.32	201.65	207.79	208.23	205.71	212.63	213.33	212.88	213.25	210.32	212.34	209.99	215.57	208.62	214.49	205.16	213.84	211.57	204.33	216.95	210.96	207.73	213.18	208.07	214.66	200.15
210.82	210.45	215.44	206.15	211.99	221.81	208.45	208.73	210.65	203.25	212.35	212.58	211.96	213.52	208.22	213.27	209.67	208.29	209.17	208.26	205.84	209.4	216.78	210	211.75	215.01	211.85	204.6	208.84	215.31	211.46	210.28	207.87	209.57	206.8	205.95	204.55	209.44	211.07	206.64	207.8	208.05	210.85	210.33	212.96	207.81	206.02	214.39	208.93	212.49
209.24	215.6	202.98	202.8	209.21	203.62	208.02	208.97	209.69	216.73	205.51	204.85	208.47	208.49	205.48	213.35	207.59	206.61	212.42	209.57	204.92	204.59	205.76	209.86	213.3	202.08	211.32	205.74	210.76	207.48	205.76	206.15	209.45	211.28	205.34	207.37	203.98	207.98	209.32	208.41	204.04	204.54	203.51	204.1	207.72	203.69	205.93	210.48	209.06	208.4
198.81	192.15	197.04	197.82	192.01	198.31	195.55	190.15	193.63	196.18	189.95	195.43	197.9	201.75	192.79	196.23	195.2	193.5	196.37	196.72	192.04	193.26	197.95	194.66	191.72	195.82	198.27	200.39	194.8	194.56	194.22	194.92	193.13	193.95	199.93	194.18	192.81	198.18	200.11	188.56	196.96	194.79	190.22	194.98	197.24	198.6	195.37	188.26	199.97	192.89
204.91	207.27	211.99	201.23	206.53	211.87	213.92	209.06	211.8	203.17	210.81	203.42	208.57	203.73	207.17	207.53	202.46	207.98	202.01	204.18	206.73	210.66	202.35	206.08	208.16	206.35	208.5	206.76	207.17	207.16	203.3	206.71	205.01	203.12	201.85	203.09	213.89	207.31	205.97	209.21	207.55	205.82	216.6	209.7	207.79	201.08	211.59	201.28	208.16	211.63
193.99	192.49	192.79	198.45	191.65	202.02	194.78	195.34	195.62	192.91	193.86	190.03	198.36	190.43	195.27	201.11	197.71	194.98	195.59	196.72	191.38	197.05	199.63	200.07	198.87	187.11	192.7	192.17	198.64	194.18	193.59	190.51	194.51	191.59	199.51	186.53	193.72	192.96	192.96	200.23	194.97	193.11	189.58	191.76	196.52	194.04	191.35	196.88	195.63	195.93
206.02	206.76	212.76	207.72	211.01	209.75	209.09	210.52	209.48	207.64	210.9	208.87	211.61	210.37	209.24	222.03	203.99	211.6	206.17	208.72	207.76	207.56	207.46	210.35	207.75	208.29	208.5	203.18	210.08	207.68	209.12	210.1	206.04	210.6	211.51	211.52	206.6	211.9	210.89	219.19	215.51	206.67	206.84	207.98	208.81	211.87	210.27	211.63	210.88	206.89
204.06	207.04	210.14	205.5	214.79	199.51	211.64	208.21	207.74	207.23	206.23	206.74	208.17	206.68	204.57	209.56	213.63	204.48	206.95	207.6	209.78	207.01	204.68	209.08	208.65	201.76	205.38	203.48	212.27	206.26	211.03	209.28	204.22	206.22	207.46	207.54	206.96	212.34	207.69	202.83	208.26	208.25	205.25	211.03	212.03	208.89	211.19	207.48	209.19	208.62
213.78	209.26	212	208.45	211.63	208.58	200.3	208.22	208.61	209.19	209.77	213.23	210.61	203.89	204.33	210.53	207.52	207.59	198.16	209.96	207.46	208.24	208.78	200.92	210.47	214.85	210.15	211.55	209.99	208.13	209.8	204.77	209.3	212.94	216.89	206.07	209.07	209.07	206.98	210.77	210.49	208.82	211.48	214.96	209.72	207.58	208.58	217.31	205.52	203.89
216.53	212.32	216.67	215.79	220.94	219.23	210.07	217.44	214.38	220.46	213.93	217.71	219.92	218.41	217.72	217.85	220.09	214.02	221.28	216.34	219.53	218.86	222.88	219.88	214.83	216.09	212.62	214.26	214.96	207.92	213.52	218.32	221.83	217.87	219.46	211.83	208.51	215.24	211.37	216.4	217.12	217.27	215.79	218.66	211.98	218.91	213.49	217.85	216.13	217.98
215.5	215.13	213.05	207.97	217.05	213.2	216.38	220.19	218.29	214.64	213.8	212.28	211.96	216.66	215.8	217.12	217.88	211.1	216.63	215.04	218.7	218.67	209.01	215.23	218.31	219.96	220.41	217.23	220.33	214.29	213.39	211.23	220.62	219.42	215.13	214.71	219.42	217.79	216.45	217.19	220.89	211.85	218.75	212.99	220.76	215.8	217.99	217.97	217.69	221.95
199.81	197.67	203.37	203.71	199.69	195.86	197.51	207.63	202.97	204.21	205.22	204.48	206.1	208.36	206.48	197.74	200.79	207.55	206.47	204.78	205.94	202.49	203.79	202.65	201.28	204.54	204.07	202.23	200.51	202.02	206.26	202.05	201.7	205.75	204.96	201.48	203.27	202.1	201.32	202.11	199.72	201.97	204.54	205.78	205.11	204.03	197.84	204.33	195.74	201.98
204.22	212.17	209.65	209.74	205.83	205.73	206.4	212.1	212.96	211.39	212.1	212.67	214.36	209.5	209.46	208.98	208.5	204.82	214.61	208.75	208.06	207.18	214.62	208.57	210.87	206.89	206.52	202.1	210.13	204.92	209.39	208.13	214.83	211.21	211.22	211.7	207.16	215.69	201.75	206.83	202.06	206.67	210.42	207.25	205.43	212.63	202.54	210.85	210.37	212.73
198.95	204.83	201.08	205.25	209.37	207.96	207.44	199.4	205.97	199.12	200.65	204.28	207.91	204.71	202.47	203.45	203.45	197.82	205.44	198.69	209.33	205.99	204.36	202.22	207.02	210.34	198.1	210.97	200.53	204.09	205.06	204.64	202.39	199.28	204.7	208.48	209.43	205.37	200.95	205.52	202.85	206.53	203.37	206.41	195.76	205.8	202.32	199.46	205.09	200.87
207.75	216.91	216.34	209.22	212.21	217.86	214.86	215.89	209.39	209.77	216.97	218.1	209.37	207.51	209.97	215.84	211.74	216.13	212.03	211.52	217.38	212.31	218.83	210.24	209.41	215.23	211.83	213.28	211.91	212.21	218.93	216.37	212.46	211.88	212.51	210.38	219.37	213.7	214.61	212.98	214.86	209.1	212.48	212.82	213.48	209.95	215.92	216.66	209.68	216.71
207.57	214.01	207.36	206.26	207.35	205.4	212.71	210.77	203.34	205.18	215.58	212.98	212.46	210.37	206.83	210.06	206.63	206.68	210.48	208.48	213.81	207.24	210.84	209.94	211.7	204.07	208.39	214.09	208.66	203.66	207.94	214.1	207.05	207.76	205.34	209.7	204.27	211.44	210.59	211.22	208.99	208.19	207.62	207.42	207.43	204.7	202.72	208.02	207.19	212.75
198.86	209.64	206.06	199.63	201.57	205.32	198.11	199.89	207	200.6	198.11	207.36	205.34	204.87	202.33	203.75	204.3	203.18	209.77	208.48	202.98	200.8	204.51	197.81	208.26	207.36	211.19	205.3	201.32	206.38	203.97	202.52	203.12	204.71	205.99	208.69	193.86	203.21	201.76	205.23	199.44	206.79	202.35	199.57	199.07	205.27	203.51	210.07	202.72	192.83
206.83	203.24	210.34	205.9	204.18	203.68	202.99	204.33	206.64	207.93	203.64	203.93	204.06	205.89	201.83	197.88	212.07	207.76	210.97	201.71	210.08	208.57	204.91	203.54	200.97	202.32	207.01	210.76	203.33	202.45	208.94	202.16	205.08	204.82	207.71	206.05	200.38	208.47	201.9	206.51	206.14	203.13	206.18	200	202.36	196.61	207.3	206.8	202.02	209.14
208.43	211.42	211.2	203.42	204.16	210.56	208.06	205.21	205.16	207.1	212.33	207.93	213.12	210.77	209.59	205.85	206.02	212.44	207.5	209.78	209.05	215.24	207.2	211.08	210.87	212.17	207.81	210.36	205.51	215.53	217.6	212.78	209.89	207.29	205.5	208.92	212.26	211.59	208.21	210.57	206.27	210.13	212.82	211.72	204.73	204.53	212.47	205.06	205.32	205.69
215.33	211.95	218.82	221.96	211.6	210	215.89	217.86	211.88	216.2	213.13	214.42	213.93	213.66	216.14	214.15	211.82	213.78	213.53	220.66	216.62	220.85	216.41	215.87	226.1	211.71	222.26	221.6	216.01	220.03	211.93	217.6	216.26	212.43	215.27	217.46	220.07	209.9	217.34	214.27	219.31	221.22	218.7	214.89	217	215.53	215.26	220.72	216.8	217.12
205.2	208.45	209.31	213.93	209.5	214.98	209.88	202.04	207.55	202.66	209.1	207	209.63	208.05	207.1	210.89	202.58	207.47	201.71	210.08	211.2	207.99	212.76	208.26	209.12	211.49	207.62	201.82	206.64	209.3	205.4	209.79	211.51	215.62	206.48	213.28	208.48	208.2	208.69	207.08	205.54	202.05	207.86	202.23	211.23	205.54	209.64	207.64	208.12	208.75
216.3	215.05	209.85	213.81	216.17	210.25	208.35	214.35	212.47	214.46	216.41	212.39	208.9	212.24	213.24	209.36	213.88	212.64	209.16	215.76	207.27	215.99	210.65	209.56	208.78	211.74	211.41	214.2	213.55	214.43	208.98	206.4	211.69	211.26	209.09	209.04	208.32	212.99	207	214.13	213.87	211.21	206.11	207.14	211.06	210.74	213.07	216.01	208.63	215.52
204.49	203.15	197.62	205.98	210.09	204.65	200.33	194.25	199.06	204.54	203.19	207.32	201.46	202.5	195.79	202.39	194.31	203.03	206.28	206.12	199.84	203.26	197.49	197.2	195.77	202.22	201.76	201.36	205.52	198.57	205.45	202.26	200.21	203.83	205.79	201.75	203.06	200.55	203.41	205.42	201.27	202.75	202.63	200.65	200.08	199.83	210.82	202.5	204.9	199.04
211	217.63	224.67	210.33	214.33	214.24	215.85	213.51	216.29	217.4	218.39	217.46	220.21	211.18	218.07	216.14	216.2	215.54	218.99	220.12	215.36	219.44	219.12	216.11	218.32	221.53	220.8	221.93	214.33	222.05	215.9	218.67	222.33	222.36	212.6	224.88	215.39	217.91	221.3	218.33	217.81	216.32	219.92	222.4	214.6	216.42	214.51	212.3	216.02	218.33
195.34	197.77	200.81	200.28	197.49	200.01	201.64	201.24	196.53	205.74	196.94	195.74	199.39	199.51	199.67	200.51	198.39	198.81	193.07	197.05	205.08	197.04	202.43	205.6	196.66	195.54	201.52	197.44	196.78	201	201.8	196.96	196.62	200.18	200.62	199.01	199.51	203.55	198.13	204.21	201.21	196.37	192.35	198.19	198.45	198.9	196.41	200.71	202.44	190.51
209.98	209.13	208.69	209.55	213.33	208.34	209.06	206.27	204.37	203.35	201.6	200.39	208.08	202.87	210.71	206.18	216.48	209.17	200.55	206.04	199.47	206.09	209.71	216	203.77	206.53	201.91	207.08	211.94	209.07	209.94	207.72	204.67	205.03	207.65	201.29	210.38	202.6	206.54	208.73	204.2	211.81	205.11	208.3	206.95	199.41	204.48	207.94	203.22	203.32
201.3	208	207.06	202.44	203.55	209.08	209.76	204.73	202.22	206.32	194.71	204.07	200.25	207.49	202.04	204.08	203.01	200.86	205.94	203.49	196.56	202.46	207.81	205.75	211.15	201.73	206.55	205.05	210.31	199.95	206.01	203.87	206.14	206.7	206.41	204.79	200.71	209.87	202.41	205.85	206.69	209.43	202.73	209.38	206.9	202.78	208.92	207.24	205.98	211.53
216.71	209.3	218.17	218.53	219.48	219.86	211.67	213.57	221.61	214.12	222.08	215.92	214.96	218.3	214.44	219.66	219.47	215.81	216.46	217.38	218.34	219.77	219.25	220.62	217.23	220.75	216.63	216.19	214.5	216.15	219.94	214.93	219.24	221.31	213.51	217.93	214.68	217.59	211.53	206.64	214.92	216.87	217.57	218.46	222.31	221.63	212.02	217.92	225.02	208.43
205	204.12	202.22	210.95	210.39	206.72	207.56	203.31	209.93	208.74	216.16	208.98	209.71	207.73	204.77	213.55	213.76	206	211.26	209.74	204.42	208.05	214.64	209.38	210.09	205.56	206.81	215.47	206.72	213.15	207.5	210.81	215.22	209.58	210.71	213.24	205.13	209.33	208.26	211.11	210.08	204.58	205.15	211.51	210.11	212.21	207.63	205.08	210.14	205.06
213.66	201.73	205.37	203.14	207.1	198.36	204.73	205.8	204.17	199.73	199.68	203.11	199.81	202.76	202.31	208.14	199.99	204.34	201.28	210.74	204.77	205.89	201	200.61	200.53	203.7	207.22	205.38	202.93	209.91	206.72	205.4	209.18	201.72	200.29	209.55	205.64	202.43	210.07	201.01	204.59	205.32	201.85	208.51	203.21	208.3	209.52	207.58	198.71	204.35
216.85	218.3	214.18	212.99	219.18	221.57	223.54	222.2	216.64	221.5	217.8	218.85	209.27	217.15	210.87	211.37	222.2	216.46	217.34	220.21	218.99	219.76	217.05	213.84	221.15	225.16	216.52	224.44	214.65	217.86	218.57	220.16	217.32	221.3	217.7	215.72	218.23	212.49	217.54	212.78	214.6	223.11	218.74	213.08	215.14	216.8	221.73	222.17	213.39	215.64
208.98	209.62	207.81	207.38	208.3	208.63	209.47	209.92	205.59	210.55	208.85	208.18	214.3	207.18	198.14	210.1	207.27	210.35	206.81	210.94	203.37	204.96	215.18	209.63	210.36	206.46	208.88	206.53	208.31	210.8	209.56	208.99	212.22	205.49	208.16	214.06	209.75	209.93	209.85	204.71	206.69	208	209.4	212.1	205.01	206.85	211.89	202.26	207.74	209.43
187.26	202.11	197.41	194.82	193.46	200.01	199.25	190.57	191.39	195.09	195.97	189.32	197.05	197.05	193.33	191.81	196.36	194.6	193.99	189.67	199.37	196.49	193.94	191.75	197.1	191.05	197.09	199.74	198.07	196.21	196.78	200.79	195.39	201.58	194.7	191.62	201.29	194.02	194.65	198.87	194.63	188.69	196.36	195.55	192.11	196.74	202.75	197.66	195.69	198.97
194.3	196.72	204.45	196.94	203.72	196.74	204.44	194.92	198.29	199.33	196.95	193.41	197.85	200.48	199.16	192.45	193.84	189	198.77	198.07	199	198.48	197.31	197.35	196.84	192.4	193.09	198.96	200.49	199.79	196.48	200.1	199.68	199.34	190.26	200.31	197.7	198.01	194.27	194.76	196.4	196.66	193.44	197.5	197.76	199.83	198.48	196.3	195.13	194.33
205.41	204.76	216.12	206.39	207.82	208.52	207.45	208.48	210.56	202.17	207.49	210.78	206.55	207.91	205.69	204.22	208.09	210.56	204.86	207.73	206.99	204.4	210.57	210.35	201.83	204.98	204.63	207.71	204.92	213.83	205.56	197.26	199.57	205.93	209.53	198.06	210.74	204.77	205.36	206.9	206.97	206.76	210.89	203.23	214.12	211.7	208.97	205.58	208.46	207.04
202.21	209.09	204.1	200.08	206.68	207.65	201.17	210.76	200.39	199.4	203.02	200.42	203.08	197.83	208.23	205.36	210.6	207.48	210.57	203.14	207.12	204.44	204.53	201.95	203.25	205.18	203.75	208.23	204.93	202.71	209.8	196.16	206.73	202.94	208.16	211.02	202.32	207.71	203.48	209	202.25	204.15	207.45	206.8	199.45	207.1	204.89	203.09	196.62	203.52
204.21	194.39	192.17	191.92	189.75	199.02	199.43	195.69	195.05	191.57	193.2	189.73	190.81	200.79	197.22	195.09	187.02	188.28	188.61	194.26	196.78	197.1	193.97	196.18	195.47	190.69	192.82	195.35	195.95	190.94	193.94	191.64	194.07	198.88	195.46	200.34	197.87	187	199.71	190.87	192.03	198.54	191.58	201.73	197.64	207.17	196.87	193.59	195.13	192.92
203.37	203.67	213.83	206.33	209.29	201.59	201.64	207.91	205.07	206.97	200.33	196.26	206.64	199.64	205.88	200.72	201.84	204.74	203.12	198.01	199.86	202.01	200.46	212.58	200.02	199.64	202.33	202.3	201.92	199.14	206.94	193.92	200.17	208.09	197.39	199.65	199.65	198.24	203.74	208.84	200.08	204.24	203.55	203.36	207.45	207.94	203.03	200.1	208.2	209.51
207.69	212.52	201.43	205.75	203.13	217.53	211.08	209.58	215.47	207.1	206.81	216.76	216.7	204.56	212.36	212.2	206.78	208.55	202.1	207.85	208.41	209.55	209.38	204.11	211.27	213.09	201.01	208.4	211.31	212	212.4	209.91	209.07	208.85	211.38	211.22	213.23	205.45	210.7	204.73	209.25	211.39	210.83	209.15	211.71	213.5	211.37	215.1	209.04	207.01
191.1	202.19	199.2	202.99	202.95	206.36	199.87	201.15	198.97	201.52	197.89	201.42	207.38	199.25	196.58	199.33	209.59	197.3	193.93	202.53	199.89	198.77	200.14	200.97	202.99	201.66	200.03	200.11	201.25	199.89	198.59	197.98	204.19	210.08	203.56	202.54	200.29	197.61	204.36	199.02	194.47	195.87	196.4	198.43	204.87	199.29	196.68	202.67	201.44	194.52
203.04	199.29	200.75	202.17	206.66	191.93	199.68	202.43	200.91	205.54	207.1	208.15	201.35	203.4	199.66	203.09	202.49	203.98	205.65	198.37	198.1	206.49	203.42	211.38	204.06	203.85	202.75	205.93	215.04	202.44	201.22	206.91	208.56	206.93	205.04	209.6	197.58	201.59	203.73	206.57	201.44	203.9	209.54	201.78	203.59	205.33	206.54	205.82	206.45	202.72
207.81	210.82	206.55	209.3	207.81	207.23	210.64	209.6	210.25	205.5	208.36	207.72	211.32	199.59	207.52	205.99	205.92	214.69	209.03	208.55	210.98	209.45	205.42	210.18	207.52	205.75	210.67	210.15	203.73	205.01	210.29	203.2	205.84	212.23	213.33	214.32	208.35	205.71	206.92	213.02	207.42	211.27	202.52	204.16	204.6	201.3	204.62	203.04	206.19	207.51
206.56	205.8	211.42	206.98	212.02	208.59	210.19	218.52	201.06	210.83	209.36	212.4	210.81	213.15	208.32	219.32	211.93	214.8	211.24	214.2	209.59	215.93	215.72	211.44	206.12	204.72	208.61	201.4	211.28	210.7	211.63	207.95	210.62	209.16	212.92	214.34	208.57	219.17	211.68	217.36	209.33	215.6	206.53	207.86	215.01	217.37	209.29	208.84	214.24	207.13
211.82	207.7	212.19	208.01	209.18	219.72	212.92	216.31	210.63	215.49	210.92	216.8	208.41	206.18	209.11	219.12	213.45	211.17	209.96	212.91	208.18	211.38	212.63	208.06	214.92	202.2	219.84	212.97	211.84	216.29	217.28	211.54	215.27	210.8	210.84	213.81	213.06	213.89	212.51	214.67	213.02	207.57	213.98	209.71	217.78	209.7	210.1	212.02	216.2	213.83
211.28	205.87	205.2	203.41	207.63	209.33	207.21	201.83	206.98	208.81	208.76	205.79	201.7	207.63	203.2	209.94	212.44	213.08	199.25	208.74	210.74	206.54	209.68	203.2	207.22	204.36	205.02	202.32	210.14	204.47	209.53	210.49	209.09	204.21	208.41	206.58	214.19	208.7	205.61	206.39	202.36	216.67	206.77	211.97	209.58	210.22	204.97	204.68	209.3	208.73
198.12	209.91	204.39	207.84	205.86	201.12	203.2	207.79	209.17	206.74	211.21	207.61	206.51	205.41	199.27	202.67	208.39	202.5	201.09	202.53	209.54	208.99	197.91	210.37	203.85	202.59	214.35	207.23	205.22	206.86	203.27	198.21	202.1	205.71	204.64	208.08	205.54	205.23	214.47	206.45	203.56	205.21	204.16	208.6	204.15	208.52	198.81	202.67	205.43	204.64
213.58	207.44	206.46	211.1	207.7	214.59	215.24	207.86	206.39	207.4	211.43	210.33	215.66	220.76	205.56	209.18	215.94	209.14	212.4	208.61	204.18	211.22	212.91	214.4	205.15	222.67	210.35	212.78	212.15	216.23	211.59	211.26	217.1	210.39	216.92	217.59	211.25	206.56	211.94	212.49	211.34	210.16	209.17	210.89	211.9	207.42	209.38	207.67	211.99	209.56
206.18	205.85	202.21	214.34	210.88	213.17	208.22	207.38	201.04	205.65	205.06	201.92	201.42	213.48	211.94	209.79	210.61	206.85	211.58	210.8	207.2	205.23	207.61	202.69	219.02	205.49	210.06	204.49	211.35	210.09	205.61	199.67	205.77	211.01	202.73	209.22	202.8	211.64	210.78	211.12	212.57	212.13	209.05	199.9	209.06	206.93	206.61	205.43	203.18	200.55
210.2	207.42	204.78	208.26	210.74	210.86	205.84	209.83	210.22	217.07	214.05	215.18	204.43	202.08	211.13	210.52	201.75	215.27	213.88	213.42	213.43	211.87	207.69	205.04	208.87	208.49	212.73	204.84	212.06	204.63	209.89	212.72	210.07	210.95	211.92	214.72	216.17	204.75	206.29	201.29	213.16	207.73	211.1	208.19	214.41	208.43	207.53	215.56	211.43	212.04
195.28	186.21	196.55	192.69	189.03	197.78	195.42	193.41	194.39	204.16	196.98	193.04	194.55	190.25	198.32	191.5	192.4	187.82	192.66	191.93	195.9	198.39	197.48	195.68	194.06	196.21	191.42	195.46	191.4	192.89	188.22	196.25	199.67	199.76	193.37	190.15	193.26	192.75	191.53	193.77	192.7	197.59	195.01	189.39	193.64	197.44	190.33	196.7	192.88	193.29
206.29	200.46	200.11	205.69	200.38	204.72	205.6	201.97	201.98	209.51	206.77	203.56	202.58	207.46	207.15	200.83	202.18	198.62	210.2	195.63	202.53	206.72	201.63	197.99	201.99	204.57	209.48	202.21	201.77	205.12	203.54	203.67	205.15	204.17	202.91	201.04	203.13	207.21	201.12	206.66	208.53	199.49	205.59	203.83	200.43	209.93	203.8	203.88	205.41	203.15
202.56	199.71	203.77	205.22	211.24	210.66	202.01	209.85	199.32	204.48	203.74	200.99	204.28	205.09	205.72	199.2	203.13	205.09	207.83	207.23	204.8	204.27	205.75	203.15	202.44	206.63	207.62	204.08	200.07	204.29	200.9	203.86	204.28	204.52	202.15	204.67	204.43	204.16	200.5	206.9	202.54	201.91	202.78	201.54	207.08	210.4	203.9	204.1	206.23	204.15
199.66	190.39	200.94	198.14	205.01	197.87	198.72	201.7	199.96	206.92	205.65	201.87	201.51	196.81	200.66	202.96	199.91	200.64	201.14	196.53	196.34	202.66	197.02	203.78	203.35	198.06	199.05	200.48	197.12	202.08	197.54	200.34	198.47	199.27	197.52	202.68	197.65	202.63	201.25	205.62	201.44	197.8	205.69	200.54	208.17	204.42	202	205.73	200.98	199.97
208.8	209.59	210.58	213.7	211.27	205.46	213.28	208.62	211.82	210.97	208.31	213.53	210.45	205.45	207.54	208.76	204.95	206.86	206.54	212.67	209.47	212.23	208.53	206.08	212.08	209.72	206.01	213	211.86	207.63	211.96	210.85	204.08	212.49	215	210.12	207.98	209.74	204.34	210.54	211.4	200.87	210.55	209.45	209.13	210.63	203.63	209.14	205.82	207.43
209.46	206.16	206.68	207.78	207.44	201.58	209.54	208.86	204.28	210.99	205.91	204.68	208.23	207.32	203.69	205.57	210.54	204.84	203.57	211.4	206.71	207.78	210.45	204.78	213.57	208.28	207.63	211.06	204.07	201.79	204.73	209.48	204	205	209.61	211.57	206.35	211.33	205.78	210.95	206.94	207.74	205.24	207.6	210.5	203.63	216.93	204.04	210.38	211.98
220.4	219.44	215.58	225.38	216.45	214.06	217.61	212.3	222.32	219.14	218.02	220.08	214.85	221.76	215.74	213.11	213.82	212.44	219.07	217.75	215.14	221.69	218.99	218.54	217.92	219.57	211.58	214.87	220.68	216.12	217.01	221.49	215.22	214.95	215.67	211.09	218.88	221.69	223.63	217.52	216.46	220.39	216.03	214.61	218.87	218.67	211.44	219.56	217.54	216.46
220.59	209.23	215.43	219.77	209.91	216.66	221.74	213.13	211.3	212.54	206.26	214.49	210.07	215.1	211.37	212.25	213.25	219.86	217.65	215.16	212.65	206.93	215.25	207.11	215.07	209.15	215.66	209.32	210.87	214.06	213.48	208.73	218.7	209.75	210.51	213.23	216.22	211.77	216.48	215.26	209.57	208.33	213.51	220.09	206.5	215.89	209.98	220.25	210.51	213.01
195.07	190.65	190.55	196.99	197.75	192.14	194.48	201.01	194.06	197.55	195.43	189.01	195.08	192.12	193.34	191.8	191.99	189.65	194.83	202.88	195.82	185.11	199.76	194.14	196.08	191.72	190.99	193.64	195.45	194.51	196.11	193.92	195.85	197.27	188.46	196.9	192.77	186.58	198.54	195.1	192.47	188.21	193.67	193.69	197.48	193.81	195.21	192.92	191.68	199.09
219.22	214.99	222.48	210.85	218.31	211.08	221.19	217.37	219.66	214.36	214.41	216.76	212.56	220.79	216.29	218.73	218.46	214.02	215.13	220.28	215.06	217.48	215.23	217.56	216.58	213.87	220.54	217.25	210.73	212.01	219.44	219.74	219.39	222.11	217.92	212.56	212.24	217.97	223.25	219.96	223.78	221.02	218.27	214.8	218.9	213.76	215.77	219.21	213.03	211.53
203.47	199.05	207.32	206.19	198.69	203.64	200.06	197.33	201.99	204.05	198.05	201.54	202.02	209.86	202.48	202.9	201.57	204.3	203.59	197.71	200.12	203.36	198.88	200.55	206.7	206	204.2	201.66	209.33	194.34	208.23	207.87	205.55	206.32	202.96	205.43	205.28	208.77	198.72	206.65	210.95	204.58	202.16	201.23	207.17	203.25	203.8	206	199.29	205.43
207.5	213.03	203.85	198.78	199.76	201.18	202.31	210.17	206.46	201.45	200.53	207.36	210.9	198.13	204.86	206.44	205.16	202.89	202.17	203.96	205.73	208.01	205.11	206.39	203.98	206.36	208.11	202.32	204.73	203.4	207.57	204.91	204.26	206.75	212.87	208.13	203.22	204.34	205.42	204.98	202.33	208.94	201.67	205.58	201.73	199.76	197.47	204.1	210.19	207.84
213.23	220	223.68	214.59	213.79	220.75	220.68	221.92	217.05	218.59	211.74	214.25	223.61	217.04	219.46	216.06	210.29	217.98	214.66	212.53	222.79	215.58	219.28	213.34	213.8	220.98	215.47	217.78	213.76	217.5	214.49	217.19	219.24	225.2	217.99	222.3	220.17	221.47	217.33	218.21	218.54	215.31	227.62	219.73	217.33	217.69	210.44	215.61	215.44	222.84
210.37	208.07	209.18	206.01	209.19	207.45	211.52	209.33	209.97	205.74	209.93	207.53	205.66	203.09	207.74	208.13	206.94	206.09	206.71	203.31	207.73	216.14	205.49	209.24	201.79	206.8	208.99	208.58	210.79	204.07	205.66	202.92	207.1	211.57	210.69	211.48	209.16	215.12	205.59	208.76	206.63	215.2	216.06	200.36	201.59	207.91	202.55	200.99	217.2	201.74
197.11	207.02	208.29	203.23	196.97	203.68	205.65	195.09	201.2	203.18	206.16	210.16	210.47	204.37	210.63	204.93	197.92	200.52	210.05	195.78	205.29	204.22	203.44	203.6	202.16	209.13	204.88	208.78	208.83	199.51	198.18	201.69	200.25	204.35	201.25	204.37	208.12	206.8	209.44	205.76	204.98	205.41	205.5	201.98	206.87	198.87	202.9	203.19	204.44	202.87
207.65	203.53	207.89	205.95	209.61	209.75	207.43	201.4	209.76	209.47	209.94	213.83	208.52	206.42	208.9	207.97	206.13	204.12	207.59	207.91	206.95	207.35	212.4	212.77	209.6	203.97	210.54	206.48	204.28	212.75	210.51	204.68	214.98	209.77	212.63	206.45	204.17	211.47	210.73	206.55	205.77	204.04	210.56	204.41	214.18	203.65	206.9	211.47	204.6	203.66
205.82	204.63	208.47	208.54	207.94	200.76	215.49	205.57	209.52	211.16	207.69	206.95	210.43	206.31	209.03	205.41	209.08	209.1	207.14	206.8	212.58	210.22	204.6	210.47	213.11	206.47	211.39	204.59	215.06	205.8	204.08	207.05	210.73	213.79	209.01	212.83	208.66	211.49	213.96	206.29	210.81	203.22	209.09	210.38	208.77	212.5	212.94	213.21	208.83	210.72
199.32	200.26	212.69	205.61	200.36	197.14	204.94	199.12	202.8	203.02	203.81	207.01	203.6	208.48	204.6	201.29	205.72	205.68	205.68	197.01	200.58	207.24	197.98	207.2	207.64	200.43	207.24	204.33	196.73	206.07	201.36	200.61	207.16	204.27	202.62	201.39	204.36	198.26	198.14	200.94	199.93	198.51	198.76	200.78	205.17	196.62	207.24	202.14	203.59	197.86
209.86	219.66	212.87	210.29	208.43	213.34	206.76	216.2	212.26	209.24	208.09	212.45	208.59	214.47	208.83	213.09	217.32	213.36	213.1	209.4	220.1	209.37	210.78	216.8	215.51	217.24	214.37	212.44	215.84	218.37	215.22	212.86	212.29	210.53	212.6	211.02	214.14	210.32	213.07	212.58	211.07	218.92	210.95	211.49	211.56	209.33	213.77	209.01	209.9	217.71
212.6	215.62	210.61	213.57	204.84	210.62	207.99	216.75	208.38	209.44	213.13	208.76	215.63	213.18	212.88	208.64	213.32	209.77	214.49	212.9	215.46	215.18	214.13	212.48	210.49	209.66	214.32	208	210.75	217.25	211.62	212.01	211.83	213.74	214.17	211.65	210.15	209.01	223.33	212.23	207.77	212.31	211.05	211.31	212.65	212.25	208.72	216.02	215.83	204.59
201.08	205.16	199.22	201.91	194.86	203.74	196.23	196.73	195.92	201.09	196.9	200.99	199.1	194.71	195.29	196.05	199.04	200.02	198.76	197.47	204.04	202.63	197.19	203.49	201.14	194.06	199.54	194.09	199.32	194.97	196.96	197.56	199.07	202	203	198.44	204.51	195.95	197.07	194.59	196.94	198.36	199.14	203.15	199.78	198.42	199.8	205.19	201.45	194.58
220.53	212.73	220.95	213.8	218.63	214.07	217.45	220.47	220.16	214.64	216.91	222.16	216.48	213.49	219.01	214.06	213.46	215.46	214.93	219.17	219.99	217.62	214.87	216.11	218.49	216.86	219.06	217.69	215.92	217.51	218.32	221.07	218.36	217.82	222.18	219.81	208.76	215.86	218.38	218.38	212	219.04	213.61	218.69	214.5	220.2	218.26	213.49	219.52	219.93
211.79	206.76	212.07	214.73	211.13	212.71	210	207.94	209.44	209.01	206.83	209.18	211.87	215.19	204.45	205.9	204.25	210.73	213.14	208.61	213.81	206.16	212.5	207.16	209.79	209.89	205.67	210.76	206.46	207.6	207.51	209.84	213.84	204.88	204.27	209.58	206.77	212.06	209.26	208.4	207.17	207.65	210.6	208.57	203.54	201.8	212.95	214.53	204.05	211.04
216.12	221.26	215.58	216.75	217.54	221.96	223.25	210.49	220.52	223.04	217.1	218.4	214.88	210.48	220.9	215.19	216.28	222.48	213.15	219.12	218.12	215.5	212.5	220.67	215.68	221.91	216.03	225.38	219.81	219.69	217.54	214.98	217.11	213.4	216.63	216.24	206.93	218.02	221.42	217.02	225.38	216.03	221.48	223.79	217.81	218.29	217.84	212.87	216.69	217.43
216.09	214.05	214.53	212.83	213.25	214.27	213.32	210.94	211.88	216.33	215.89	210.68	212.73	209.96	212.47	216.98	214.7	212.26	217.53	204.32	216.11	213.12	210.83	210.13	215.08	213.3	206.33	211.68	212.55	210.76	213	204.31	213.73	214.17	203.77	213.94	208.02	210.56	220.63	209.29	211.21	212.6	214.92	208.5	204.76	214.71	215.95	211.96	212.74	212.22
199.26	201.59	198.69	203.4	195.6	195.41	198.91	199.42	203.02	203.51	206.82	198.1	197.76	202.99	192.53	199.42	194.79	202.14	205.72	194.62	194.94	192.22	194.99	193.46	197.36	200.44	202.4	204.09	196	196.87	195.44	200.94	196.94	200.96	194.57	201.13	204.13	193.19	198.69	199.73	203.74	201.79	197.76	204.95	204.6	193.42	194.6	204.89	203.31	190.77
215.39	210.46	205.64	207.94	207.3	214.83	208.3	208.98	205.98	207.79	212.99	216.98	212	208.18	210.71	207.29	211.59	206.59	214.31	209.49	211	207.45	208.81	213.27	208.04	214.95	203.97	205.86	208.48	208.17	207.87	209.61	206.82	205.59	212.61	208.33	210.84	210.87	204.66	213.1	210.71	209.44	207.41	211.36	211.18	210.88	205.61	213.38	210.89	214.23
216.14	220.6	217.48	213.2	220.94	216.45	216.89	224.11	213.31	222.31	217.64	220.32	214.12	220.85	215.64	216.38	214.57	217.67	214.83	221.95	217.22	221.88	212.17	227.14	215.6	214.18	217.47	214.83	218.02	217.31	210.51	210.68	218.53	215.56	216.59	218.37	221.61	221.42	214.44	218	213.2	216.13	215.46	213.7	216.21	219.7	216.64	212.61	213.58	213.67
201.11	202.51	204.73	195.46	193.21	196.97	198.85	199.11	200.21	199.07	199.33	193.94	200.12	200.41	206.16	201.73	202.26	196.72	197.38	195.65	200.1	195.51	195.34	192.45	195.06	206.06	203.37	193.68	203.07	198.54	194.26	197.72	206.09	201.27	203.51	199.57	203.83	203.17	204.11	199.43	202.61	198.54	201.15	209.15	203.81	201.27	204.57	194.89	201.76	202.1
218.81	219.07	216.05	215.99	216.35	227.04	219.24	227.1	219.81	219.2	214.7	220.38	218.62	214.74	216.89	213.04	218.9	219.41	221.46	215.62	221.28	216.47	215.89	219.02	214.36	213.91	224.45	217.24	214.66	219.15	214.07	216.8	218.2	222.65	220.4	209.4	213.16	210.39	217.93	220.31	221.19	216.93	217.18	221.93	217.8	216.87	219.25	212.88	222.19	208.15
212.56	215.22	211.89	218.63	213.46	215.49	220.48	209.76	216.77	216.55	214.65	220.92	213.26	217.86	215.44	211.6	218.76	220.21	214.32	222.34	213.06	218.11	216.91	213.24	214.09	219.04	213.41	216.54	217.87	217.5	218.13	217.47	220.6	214.42	218.64	211.35	218.61	217.17	223.23	215.79	213.49	213.5	218.38	213.59	213.92	217.73	216.91	217.17	221.16	215.91
216.21	219.5	218.57	217.74	223	218.83	215.42	222.56	215.66	212.02	219.49	229.63	217.26	219.63	217.37	219.89	214.44	217.54	209.17	215.4	221.88	216.45	219.33	215.49	213.76	213.7	219.91	219.3	214.3	217.59	221.67	222.34	222.22	217.28	214.89	215.48	218.62	223.95	220.45	214.68	215.18	221.24	221.23	211.78	221.5	216.77	215.95	211.02	214.77	217.03
203.05	206.85	209.07	210.8	210.95	206.39	204.64	201.58	214.45	212.41	214.27	210.29	209.8	213.54	210.02	199.48	210.47	207.6	209.76	213.15	209.42	203.99	203.42	211.21	211.22	210.35	215.65	211.86	213.74	213.16	206.91	210.08	208.4	209.22	209.41	212.63	211.22	211.15	202.41	213.47	208.75	213.89	211.52	205.82	214.91	211	205.58	210.58	212.81	213.93
207.29	203.98	205.11	209.32	202.56	204.01	209.49	206.43	199.18	204.78	208.19	209.39	206.51	207.63	203.85	198.66	203.3	202.69	205.83	202.14	203.49	201.19	203.56	203.46	200.29	207.44	204.89	204.28	205.51	202.98	204.55	206.8	204.34	203.37	207.99	205.88	202.3	204.79	207.27	204.8	203.75	199.55	204.43	205.2	202.78	201.7	200.99	209.16	209.96	207.38
208.16	207.96	211.89	208.83	216.86	210.66	213.56	202.91	206.57	211.25	208.37	213.25	206.07	215.55	205.55	208.5	205.49	210.52	208.9	212.08	207.08	213.77	208.96	212.28	212.95	212.06	210.51	218.94	213.49	209.61	212.65	214.29	208.11	206.33	212.4	210.05	208.09	210.6	215.18	211.22	213.61	217.88	211.14	211.08	208.5	207.6	218.68	208.46	214.72	208.01
213.36	204.8	211.19	212.15	206.18	212.94	208.26	211.21	208.62	214.84	206.26	206.14	203.61	211.91	207.6	204.2	211	210.71	203.18	206.88	208.2	210.42	213.06	207.05	204.28	214.3	205.69	206.97	208.71	216.27	210.21	206.38	212.12	210.31	206.12	209.61	213.09	212.18	206.15	207.46	206.76	205.1	205.14	209.63	207.45	207.38	209.53	205.4	208.12	208.38
206.6	204.84	203.73	204.63	201.37	198.95	201.06	207.05	203.13	205.07	205.02	199.9	205.86	205.32	197.04	202.9	208.97	209.56	206.27	208.28	199.54	206.75	204.93	204.4	200.21	201.09	201.24	206.17	211.39	195.3	198.07	199.75	200.02	208.24	203.59	201.32	200.45	201.66	197.88	199.98	209.01	200.64	203.15	197.81	204.69	203.49	204.81	203.23	199.59	202.94
208.95	203.17	208.62	212.24	208.42	206.36	209.59	212.12	211.24	211.24	211.78	217.22	214.59	202.29	215.31	209.77	206.03	209.31	214.43	209.26	215.34	204.63	210.63	207.45	212.05	210.52	212.64	210.45	207.81	211.67	203.74	211.51	211.24	206.21	214.76	210.39	211.2	207.19	203.06	210.86	217.52	204.4	214.81	214.22	207.07	205.58	212.07	215.49	211.81	213.91
197.37	200.17	200.23	206.63	207	206.26	205.01	204.29	208.36	203.39	210.01	199.74	214.91	205.16	195.67	198.97	189.38	200.63	203.3	202.04	205.51	208.76	212.86	199.13	203.69	203.9	195.3	200.19	198.36	197.32	203.09	202.46	210.44	201.04	206.27	200.51	205.44	207.49	211.06	205.29	207.13	198.1	205.86	206.4	205.43	206.14	205.95	205.2	205.01	202.1
217.05	207.94	212.38	215.58	208.59	210.66	206.47	210.78	211.26	210.87	217.34	214.49	217.76	212.06	210.11	217.21	207.15	205.11	208.44	211.23	204.52	210.45	215.07	206.48	211.01	214.47	208.05	212.39	209.87	211.65	214.76	204.8	218.86	215.05	214.28	210.37	213.38	218.56	216.31	213.13	211.55	205.13	213.5	207.88	218.5	207.05	211.58	209.42	208.72	204.54
200.72	195.45	197.05	200.25	199.91	200.66	199.95	206.49	194.62	198.91	199.39	196.44	203.21	200.19	204.51	199.19	203.26	191.65	194.16	193.97	203	200.05	201.41	195.38	195.41	198.42	197.54	198.52	194.82	203.95	200.25	197.92	202.34	200.15	196.63	194.17	202.31	203.19	199.37	201.54	195.09	201.76	204.52	204.64	199.2	195.75	199.1	198.37	204.3	198.38
207.93	210.66	211.3	207.02	209.53	214.26	202.28	210.07	204.33	211.03	206.83	207.68	206.87	209.03	205.14	202.48	207.05	204.97	210.25	199.08	208.12	206.34	211.53	207.82	207.63	210.68	210.83	212.31	214.28	208.73	207.05	215.22	207.82	206.65	203.11	213.54	207.02	206.33	202.62	206.72	208.35	210.32	209.63	202.73	206.36	208.3	207.23	203.94	211.65	211.25
205.73	203.85	203.46	207.57	207.66	208	205.07	200.05	206.04	200.33	203.98	201.81	201.64	206.42	198.31	205.29	201.83	199.45	202.35	211.55	197.26	202.97	203.76	206.51	199.89	196.77	207.08	208.6	208.53	206.83	207.93	202.5	202.69	201.56	204.81	209.46	205.82	207.26	207.84	212.79	202.97	204.68	205.49	204.92	198.95	202.33	200.49	200.78	208.26	210.45
201.91	196.37	192.29	195.57	198.73	192.69	197.67	193.56	194.85	200.11	203.3	197.69	199.73	197.26	186.73	191.88	195.97	195.95	198.9	194.42	195.83	194.56	192.57	194.05	194.26	193.14	187.46	197.94	198.07	190.69	194.54	192.79	195.2	195.47	198.29	193.82	196.36	193.01	194.8	192.07	196.88	190.9	191.38	191.27	191.69	202.36	195.39	195.82	188.65	193.11
208.11	210.97	210.8	201.36	209.46	210.51	208.61	207.07	206.55	210.88	207.54	205.12	207.25	214.3	203.86	205.78	216.67	210.05	206.11	209.97	211.78	205.95	200.92	211.85	204.2	207.76	201.53	206.5	208.17	210.67	211.92	211.74	210.08	209.32	207.15	209.59	210.14	210.54	206.44	200.77	207.33	212.43	203.67	203.88	202.52	210.05	210.99	207.36	211.81	207.87
210.5	212.81	201.95	202.11	206.91	207.21	204.97	207.19	203.83	205.6	211.55	209.07	216.38	202.47	214.55	216.35	209.79	209.49	206.22	204.64	212.52	205.1	204.79	206.38	204.74	208.49	202.25	212.91	210.19	210.36	204.82	213.41	209.77	203.16	205.88	207.3	208.88	213.89	207.73	208.38	208.07	202.42	211.03	207.5	208.42	201.82	213.98	203.89	207.16	211.24
198.39	204.58	200.08	196.08	207.86	208.11	197.36	199.21	204.58	199.69	203.43	201.04	204.7	206.61	193.46	203.81	200.97	200.42	206.24	202.18	205.35	206.84	196.1	207.53	206.28	202.43	205.84	207.13	206.86	203.86	204	204.89	205.14	196.31	200.29	201.71	204.96	208.5	203.04	200.81	198.78	198.71	199.13	199.32	202.83	202.99	206.42	202.67	200.98	197.63
205.22	210.11	202.75	199.5	201.74	203.5	208.15	200.1	199.47	205.77	201.65	201.48	207.1	204.05	201.68	204.58	201.06	202.41	194.13	211.17	201.07	208.58	207.53	202.45	207.41	209.67	200.45	199.02	200.05	198.97	200.22	204.46	203.06	203.41	202.78	203.06	203.58	203.01	204.34	200.3	204.53	204.92	202.19	205.27	202	201.85	203.8	197.37	207.1	206.14
194.39	198.32	200.63	207.36	201.24	202.79	203.49	202.62	206	203.26	208.1	199.35	203.45	200.14	200.19	199.79	204.38	206.3	202.04	212.72	205.6	198.38	207.11	204.04	204.03	208.86	199.57	208.69	203.87	211.23	200.19	204.52	203.29	204.18	200.89	203.42	207.21	209.18	198.19	199.38	200.7	200.38	201.84	205.71	202.47	209.51	203.76	203.36	203.85	201.37
205.71	200.52	205.68	201.14	200.99	202.81	200.22	199.88	211.51	203.3	207.92	201.53	198.58	208.97	202.76	202.4	205.57	203.36	204.65	205.77	205.85	207.81	202	199.81	202.15	201.93	194.49	204.68	203.13	202.55	205.89	202.91	202.07	205.31	199.94	198	201.1	207.6	204.27	202.36	206.41	204.56	202.83	210.6	202.33	204.47	207.3	201.7	209.85	204.37
202.96	206.07	208	202.55	199.49	205.98	194.73	200.18	201.54	207.17	202.51	203.41	205.2	207.1	207.71	208.77	202.3	206.11	204.23	202.65	202.06	200.46	201.37	207.04	214.19	207.68	204.63	208.16	203.79	201.9	207.14	207.12	210	200.35	207.7	207.48	197.64	209.78	197.93	200.12	204.78	202.36	204.45	203.41	202.57	203.99	200.99	203.6	205.69	204.48
208.99	197.58	198.67	197.46	203.6	203.7	209.33	204.24	201.55	205.89	200.62	202.94	201.14	206.91	199.18	204.15	200.44	206.72	198.23	197.32	206.38	206.21	206.74	199.15	202.98	204.45	199.13	203.77	200.3	200.18	205.07	201.65	201.7	210.84	204.29	196.74	208.39	204.7	203.49	204.6	199.93	198.96	202.98	205.95	200.23	202.27	203.53	200.43	204.11	203.98
200.04	208.11	205.46	203.31	201.5	205.43	204.53	204.5	207.41	204.8	203.25	203.45	200.9	208.55	199.48	198.88	206.29	206.32	199.24	204.52	203.47	204.78	210.3	199.46	204.41	202.43	206.23	194.51	199.74	197.1	197.91	202.76	204.05	198.9	199.32	200.29	206	204.21	209.68	202.93	202.8	207.69	202.28	205.76	206.57	200.25	202.78	209.02	206.11	202.51
219.37	206.88	209.04	206.82	220.48	209.45	208.52	204.69	210.87	209.16	215.03	209.01	213.47	212.68	219.3	214.99	217.2	214.14	215.3	217.61	206.5	213.15	209.57	218.35	217.37	212.9	215.45	209.03	212.7	220.6	207.36	208.18	204.73	212.63	209.05	205.2	210.29	212.6	211.32	218.56	212.25	213.37	207.14	213.37	210.47	211.02	216.03	206.68	208.23	208.85
203.72	204.05	209.17	212.01	208.1	214.93	207.47	208.76	208.6	206.2	213.73	205.43	207.5	207.12	208.11	208.36	206.7	208.8	214.48	210.21	206.28	216.03	203.04	203.87	210.58	209.62	210.99	210.66	211.82	212.01	212.62	208.37	201.25	209.66	212.08	213.09	208.31	209.32	214.86	204.42	204.21	206.75	207.03	208.91	210.04	205.17	203.93	205.37	211.68	208.27
209.88	214.42	212.84	204.49	214.71	213.7	204.76	205.26	212.09	204.02	208.74	209.64	207.08	208.35	208.11	208.07	210.14	209.89	203.62	212.93	207.5	209.44	203.98	213.81	218.32	206.28	209.1	208.07	210.43	210.59	211.96	207.5	213.6	209.85	216.92	209.85	212.78	209.28	213.72	212.93	205.99	208.82	211	205.7	208.22	207.79	210.06	217.26	208.49	215.41
193.8	195.53	198.77	188.86	189.07	203.78	189.92	194.24	196.18	190.67	196.68	195.47	191.48	196.5	189.63	191.74	194.62	197.22	191.16	194.72	193.92	192.06	190.89	199.12	187.29	199.31	196.66	199.88	195.2	189.56	191.12	199.66	198.31	196.29	189.21	196.03	189.87	192.09	189.36	196.1	197.72	188.66	194.02	205.12	193.36	194.55	192.5	192.85	188.86	191.65
222.59	222.48	215.43	215.52	215.56	219.39	211.94	221.85	218.44	220.93	214.07	213.78	219.65	213.48	214.18	219.12	218.89	221.85	216.45	218.94	220.51	221.85	219.48	216.83	223.67	221.77	217.24	221.07	216.48	212.24	216.42	214.63	218.11	218.18	218.41	219.96	221.75	212.92	215.53	220.89	219.14	215.45	216.43	215.83	220.83	211.11	212.47	216.97	218.64	217.84
210.49	205.57	208.83	210.83	212.19	210.99	207.01	210.48	207.19	206.27	209.04	211.34	206.33	215.35	208.05	208.44	208.68	197.99	210.29	206.43	204.21	210.13	203.52	210.05	206.3	211.59	214.18	202.54	209.37	209.94	213.14	209.29	207.61	207.46	212.1	210.13	208.44	210.01	205.65	208.9	209.54	197.67	214.59	208.19	205.75	205.72	206.56	210.19	203.78	205.45
211.81	208.36	211.89	213.15	209.47	209.26	215.46	208.02	212.72	212.19	212.98	206.03	210.89	213.49	212.06	209.82	213.04	210.21	216.22	219.32	211.27	211.3	214.63	212.98	217.06	207.79	214.82	211.6	211.94	214.5	213.15	212.5	215.76	215.04	212.65	212.45	205.12	212.73	218.24	207.89	214.42	212.94	211.8	208.6	213.51	206.05	214.18	207.03	212.2	209.76
200.54	198.18	202.3	200.38	202.83	202.8	208.91	206.22	207.22	204.06	200.38	199.14	204.33	200.98	202.4	201.48	202.56	209.81	206.08	200.43	204.7	198.88	205.16	206.57	206.91	200.8	201.8	205	206.62	208.33	206.9	197.9	198.47	206.78	204.41	202.88	200.81	199.22	197.66	203.17	203.71	202.48	197.86	203.32	195.49	205.59	202.2	202.68	202.95	201.98
212.61	216.57	214.21	211.57	213.49	214.07	215.32	219.88	211.5	213.73	208.26	209.01	207.84	207.88	210.75	214.69	212.46	209.68	217	212.95	206.9	212.75	214.58	209.24	211.28	215.02	219.42	207.68	219.13	219.18	209.24	210.46	211.01	211.05	211.82	208.49	207.6	210.53	213.73	207.21	216.53	214.67	215.7	207.34	216.65	213.06	216.89	214.5	216.64	218.71
198.86	200.29	198.84	200.51	198.42	202.93	203.09	196.12	204.11	199.22	201.03	198.42	200.23	195.8	197.59	201.97	200.3	198.77	202.11	198.18	202.62	207.8	199.61	203.04	206.97	192.93	201.95	199.97	201.29	203.69	199.05	204.86	196.67	201.13	201.82	194.24	191.09	196.51	202.59	196.08	199.06	197.63	199.72	196.45	197.29	202.12	205.59	198.26	193.99	196.84
197.73	201.36	202.99	200.13	200.37	202.71	204.38	198.49	197.99	205.63	202.76	201.94	202.34	209.09	203.53	202.6	202.16	201.71	204.74	204.58	199.11	203.45	199.97	200.41	201.02	208.74	207.01	208.28	206.91	200.89	200.89	206.8	197.05	206.89	197.8	212.81	205.48	203.74	198.44	204.97	204.53	199.87	201.09	206.76	200.67	206.35	206.91	208.07	206.42	201.87
215.52	216.72	219.48	216.51	216.08	222.65	218.28	220.78	220.31	218.32	212.73	215.19	223.91	211.4	212.56	220.59	217.27	219.03	218	219.34	217.06	220.03	220.25	212.47	210.73	218.79	217.62	222.93	220.86	218.46	220.48	216.34	222.54	218.57	214.06	217.34	219.58	225.42	219.1	215.53	220.67	216.31	215.48	221.64	217.46	227.95	223.48	216.72	220.22	215.97
211.75	208.15	209.49	205.19	208.47	200.61	207.45	210.09	209.48	203.31	203.92	209.21	209.13	209.43	207.42	208.71	210.51	210.04	213.13	208.82	208.3	211.05	206.1	205.11	207.53	209.99	213.32	204.93	212.07	214.42	209.79	204.59	209.5	210.65	207.41	210.6	204.26	206.91	206	206.96	213.34	204.42	204.23	204.33	206.6	214.14	205.42	208.78	202.66	208.72
215.91	216.1	217.12	217.01	219.56	217.55	215.9	217.02	216.08	212.36	212.73	220.66	215.32	214.75	218.48	213.41	215.13	212.34	214.74	213.88	219.59	217.05	220.28	218.47	218.22	217.94	216.16	222.17	214.63	219.83	214.78	217.91	215.32	216.92	219.38	218.41	219.53	213.06	224.32	217.88	218.99	213.35	212.34	219.86	218.91	220.54	224.07	217.09	220.67	214.27
218.44	215.51	218.12	217.67	216.96	221.85	215.52	211.71	211.71	226.92	216.19	219.46	208.5	225.09	210.51	214.4	210.67	217.83	213.62	225.56	221.34	217.75	217.66	213.02	218.07	205.21	214.9	218.96	217.52	216.84	220.88	217.15	212.05	218.9	212.19	213.88	211.37	221.22	212.15	218.93	214.23	215.2	221.48	216.8	216.09	218.32	212.28	216.42	214.43	224.4
209.32	210.45	214.51	202.28	205.78	199.83	207.04	203.28	202.01	206.91	200.07	205.84	211.26	208.35	204.61	203.59	201.92	197.25	206.97	197.84	200.15	204.47	205.44	203.14	202.9	201.68	207.89	198.18	206.01	210.49	200.06	206.5	201.93	207.04	201.09	198.08	203.71	206.58	204.62	201.24	204.6	204.54	205.06	205.38	210	205	210.8	200.86	202.75	202.42
211.31	206.54	204.39	210.86	210.03	210.83	211.47	208.06	201.24	211.05	205.57	213.71	205.49	209.71	214.25	210.85	208.33	210.05	211.71	212.18	213.81	203.78	208.65	210.04	212.41	206.32	205.05	206.23	202.86	208.96	202.93	208.2	207.2	208.71	210.68	217.53	205.07	208.28	217.44	211.46	207.94	208.62	214.94	207.11	210.15	211	204.69	213.09	206.84	211.46
203.4	204.81	204.59	200.23	193.29	202.2	208.58	206.05	202.1	201.36	198.64	203.04	193.97	200.95	200.57	208.43	205.17	204.01	200.71	202.71	201.91	198.7	197.4	202.02	198.06	205.06	198.31	198.23	209.57	200.66	207.08	205.03	200.89	194.89	200.69	200.54	197.8	195.11	204.76	205.48	204.15	202.9	203.08	200.91	206.1	209.55	200.17	202.54	210.27	197.51
209.63	214.04	212.49	204.7	205.53	215.49	212.71	212.7	207.03	205.59	208.26	212.88	213.28	203.69	212.75	207.81	210.81	202.5	207.97	206.91	203.97	213.04	206.45	200.25	212.36	203.09	206.05	208.61	219.04	200.63	209.71	205.84	209.66	210.23	204.56	203.65	209.16	207.98	210.01	203.05	202.59	203.66	212.47	204.49	206.3	203.68	209.17	204.63	208.2	200.46
211.29	207.57	208.71	198.25	202.03	202.85	212.58	198.88	206.12	206.92	204.49	203.68	208.72	201.47	213.35	207.6	197.85	201.52	199.67	201.32	209.43	204.01	205.47	207.24	209.49	202.8	202.93	207.12	207.58	207.9	208	200.04	205.8	214.6	202.72	193.79	203.84	206.78	205.58	203.65	210.01	205.54	206.35	205.91	202.44	208.25	203.04	205.6	205.49	203.93
205.29	211.05	205.47	203.17	203.2	202.86	211.32	214.63	206.47	209.13	206.96	206.34	207.33	205.12	208.97	210.29	212.87	205.49	205.49	210.51	214.23	209.85	209.88	210.76	201.75	200.91	211.77	210.33	206.81	212.02	210.53	202.81	210.36	205.98	208.57	203.77	207.11	207.25	205.63	213.48	214.55	204.25	210.82	208.68	208.75	208.4	207.32	207.58	212.47	210.4
206.1	209.35	209.06	211.85	205.51	202.94	205.39	210.14	208.81	208.94	208.67	208.86	207.52	210.39	207.85	216.28	210.38	209.03	203.82	207.26	211.63	206.42	207.56	211.79	206.44	210.67	215.34	209.99	214.93	205.54	208.26	207.4	211.26	205.99	210.64	209.34	213.02	205.9	207.26	209.72	210.42	199.16	206.33	204.13	207.79	220.23	217.89	209.97	212.54	211.35
201.71	204.42	204.46	201.88	197.3	201.27	208.03	206.84	204.58	199.31	197.66	203.22	199.02	203.33	202.33	204.52	207.1	200.55	200.46	205.39	204.73	201.4	200.95	197.36	201.86	206.37	204.83	201.44	207.74	204.52	201.03	202.85	204.83	200.13	197.88	203.85	203.5	208.92	205.1	202.26	198.09	203.62	202.95	207.73	207.64	202.69	199.78	202.68	205.84	207.53
200.97	209.11	208.36	204.65	206.7	204.74	211.03	202.43	205.42	205	206.18	200.35	202.96	206.64	211.15	206.2	203.01	198.04	205.48	203.18	205.27	206.85	204.68	202.72	202.4	200.43	207.09	204.29	206.53	209.73	205.98	205.78	208.5	207.78	203.19	202.14	202.64	200.78	201.53	205.85	199.26	202.86	202.52	208.8	208.86	208.63	204.29	207.77	200.38	205.43
213.86	213.54	205.55	203.21	206.3	216.7	206.32	212.36	208.99	203.98	200.07	206.32	208.8	206.97	206.83	212.86	207.48	209.56	209.58	204.53	203.29	206.33	213.76	205.33	204.99	203.06	205.38	207.22	209.25	207.7	201.61	206.89	209.79	216.89	209.35	206.81	206.58	204.33	208.42	209.75	205.82	203.94	207.24	206.14	211.6	208.82	207.26	211.95	207.43	209.19
209.33	205.84	201.86	210.79	211.98	207.35	207.49	212.93	206.15	212.4	207.03	208.63	218.41	206.58	210.46	208.02	203.62	208.76	214.11	208.35	214.64	213.05	210.56	208.76	208.06	208.66	205.2	203.24	210.11	202.59	205.97	208.61	204.76	211.58	211.69	209.57	208.5	204.53	208.6	208.37	202.78	203.24	208.79	206.66	203.79	204.56	208.14	203.62	216.83	206.52
210.74	206.81	199.2	208.45	206.06	206.74	204.93	203.94	201.03	206.72	203.26	205.08	206.55	203.92	209.25	206.37	203.87	207.12	203.03	203.25	208.13	207.51	206.36	198.23	204.98	201.06	205.21	209.83	209.42	201.26	216.86	208.5	201.27	206.78	210.46	204.63	205.33	208.18	209.27	214.37	209.37	198.82	212.74	202.65	207.6	215.73	207.08	209.9	202.82	207.89
207.73	203.6	206.66	199.5	204.93	212.31	204.43	199.33	205.19	201.5	204.64	204.45	196.66	206.21	198.38	201.85	199.46	209.11	200.27	213.54	210.11	198.93	203.67	203.06	202.73	197.55	200.81	203.04	201.01	207.45	202.44	200.36	200.65	205.25	200.86	207.35	201.97	198.27	203.68	206.02	207.17	196.07	202.48	200.31	206.66	209.45	212.61	207.57	201.2	202.27
206.35	205.43	207.04	208.01	206.25	207.54	200.16	201.18	204.49	206.97	204.91	199.88	202.91	207.26	204.78	206.4	200.79	209.83	207.14	202.76	204.33	204.45	200.72	203.48	198.28	205.05	203.99	199.11	208.25	204.21	203.49	202.79	199.27	208.78	208.81	207.98	204.76	202.83	199.58	204.46	202.3	200.74	204.91	195.48	206.97	202.06	207.93	204.04	207.04	206.21
212.85	212.92	209.24	212.34	212.06	211.91	205.35	208.83	209.38	209.78	204	211.11	207.92	208.73	218.85	205.77	209.43	208.4	206.55	211.95	210.32	212.06	214.28	210.05	212.35	200.28	207.3	213.15	211.98	210.32	207.91	201.29	214.3	204.99	208.91	213.02	207.19	209.18	210.63	208.55	204.03	215.44	210.31	206.33	212.33	211.17	202.4	209.95	208.52	202.59
211.98	210.64	211.4	207.5	201.17	212.61	207.8	208.02	207.87	203.35	210.99	211.17	207.06	204.33	210.6	208.63	210.7	207.49	206.94	206.56	210.18	206.01	212.14	207.5	213.27	198.93	208.67	214.6	207.84	209.72	203.19	208.3	206.57	207.87	211.77	207.57	209.26	203.78	203.86	214.23	206.39	204.14	209.95	204.99	203.94	210.44	211.44	207.67	209.41	205.76
207.6	203.49	218.03	207.77	202.95	204.15	212.64	200.4	204.06	210.06	207.3	203.64	204.11	203.63	206.16	209.61	210.39	202.83	206.96	208.47	208.05	210.44	207.68	205.25	213.08	209.38	204.66	203.57	200.1	209.54	211.35	201.16	203.62	207.67	208.33	206.92	209.46	204.26	209.21	204.22	203.84	206.66	203.59	210.45	204.21	209.2	208.28	207.08	206.77	208.45
201.27	194.48	200.47	202.44	204.17	198.98	193.98	207.9	200.87	203.71	200.05	196.84	202.25	196.79	204.41	196.6	205.17	203.6	197.9	201.9	197.39	196.61	201.11	202.49	202.21	202.37	204.55	204.76	208.22	198.94	203.63	202.96	198	204.69	202.57	198.93	201.33	197.71	196.06	196.4	204.99	200.25	203.4	198.37	202.16	200.37	202.67	203.11	208.31	202.75
219.16	218.81	205.26	216.04	217.94	219.15	212.06	217.08	217.36	216.6	219.3	216.37	216.67	215.61	216.52	224.3	222.65	212.43	221.99	217.53	220.61	215.86	219.25	221.54	212.82	216.48	220.04	219.59	217.72	224.83	219.18	219.72	211.18	214.99	219.05	215.38	221.2	221.17	218.44	217.44	217.34	218.77	220.19	218.27	212.96	221.63	220.27	213.89	221.36	214.85
214.84	216.88	206.38	219.65	213.3	219.41	211.67	206.71	218.26	212.66	214.83	214.69	220.9	210.11	209.34	215.39	209.48	211.91	223.88	207.69	214.23	214.32	217.7	209.03	207.02	206.98	215.45	213.34	214.64	210.85	215.6	216.22	207.81	212.68	208.75	215.01	215.15	212.42	213.96	210.84	216.76	203.34	216.58	212.71	214.35	212.77	210.55	205.64	217.51	213.93
199.96	203.95	206.86	207.64	204.38	203.95	205.42	207.12	209.13	202.14	207.22	196.9	206.79	209.01	202.13	207.56	200.58	206.49	204.51	202.48	203.16	206.34	201.12	205.74	207	204.22	206.16	205.74	207.62	204.73	207.14	206.24	204.65	205.71	201.76	203.16	205.69	208	202.08	208.24	200.9	205.35	202.75	205.36	200.95	207.03	207.32	208.28	201	204.69
209.47	211.16	206.94	209.18	198.64	200.71	207.69	204.16	206.01	199.52	203.79	207.08	208.62	205.76	206.69	202.33	206.19	204.69	204.06	204.98	200.46	203.63	199.87	204.96	207.8	199.6	207.87	201.21	202.47	207.99	200.07	206.52	213.02	208.63	206.33	207.67	209.45	208.03	207.36	201.37	202.53	204.01	201.83	201	199.67	208.42	197.36	207.96	202.36	200.59
201.74	196.72	205.1	206.37	205.77	201.47	202.11	207.28	207.54	202.86	204.63	204.22	201.83	201.33	197.33	204.56	201.55	197.95	206.2	204.7	201	197.12	205.55	203.61	207.95	207.06	205.35	204.23	202.92	208.34	201.18	207.98	206.04	205.03	204.97	203.32	207.85	201.72	202.08	204.46	212.45	200.56	209.12	197.63	206.85	199.25	206.35	208.35	212.27	206.67
199.56	202.57	200.4	194.08	201.45	203.57	206.37	203.02	204.96	203.32	200.19	204.35	209.06	202.5	200.22	199.44	201.44	202.74	198.68	203.84	208.42	197.61	203.45	208.45	205.7	203.76	206.76	211.72	198.79	205.18	198.96	205.67	203.11	201.94	201.27	199.07	207.92	199.14	203.72	200	202.64	200.69	202.63	202.32	198.76	203.39	203.66	203.24	200.12	197.39
199.43	191.03	201.22	196.51	196.68	198.46	202.21	194.44	202.19	203.18	197.1	196.76	197.56	198.04	196.25	200.15	201.57	194.67	197.94	196.1	199.15	203	198.7	198.44	197.6	201.28	196.97	199.62	200.64	193.03	195.55	199.18	204.14	194.12	198.09	195.6	196.51	194.51	202.07	201.53	198.94	188.35	196.71	198.88	196.71	196.03	190.43	199.59	195.07	193.93
201.55	197.01	200.37	198.47	197.06	201.36	202.86	201.17	191.64	201.74	191.87	200.66	196.62	199.77	196.28	200.89	198.22	204.46	199.05	197.16	195.04	196.56	195.03	201.35	198.04	197.25	200.09	199.69	192.68	191.67	197.95	194.55	200.13	195.73	201.64	197.82	207.19	199.24	197.85	199.14	201.14	198.08	197.42	199.52	195.61	196.74	201.59	201.42	202.61	202.19
222.12	218.82	214.16	224.42	210.12	217.49	219.08	218.37	217.03	215.56	216.38	218.88	206.78	222.8	218.78	216.19	217.24	216.55	216.02	217.73	216.34	215.49	214.61	220.61	219.52	209.15	218.26	215.95	217.12	223.1	219.72	220.11	214.74	217.35	217.04	216.22	211.94	223.1	216.12	219.94	213.61	223.86	217.37	218.13	211.22	218.21	214.68	220.97	218.79	219.29
201.84	205.83	206.48	204.29	206.7	195.59	202.3	207.26	200.23	203.59	200.03	203.03	199.36	207.5	204.79	201.65	206.83	200.65	206.07	201.91	208.17	203.59	203.26	201.3	200.87	202.25	202.58	208.43	207.55	204.23	196.5	206.78	199.16	200.08	203.13	208.72	204.69	204.79	210.09	203.41	199.8	206.64	200.45	206.48	201.19	199.13	198.54	203.59	201.35	203.73
206.38	202.52	203.4	201.85	208.28	203.59	201.64	196.35	198.16	199.68	195.88	209.81	203.84	195.64	200.69	198.53	202.93	204.03	208.94	199.99	204.82	205.4	202.59	205.02	196.1	198.72	205.93	202.51	194.84	202.26	200.47	201.83	201.72	198.72	200.11	205.83	196.08	204.95	201.15	203.96	206.81	202.88	197.76	202.22	208.85	203.57	201.99	201.85	200.44	200.59
206.09	195.63	203.4	203.9	208.96	203.31	204.9	198.68	201.14	195.69	205.11	208.69	199.89	200.42	206.92	204.1	200.46	204.82	201.29	201.04	203.6	204.72	199.59	209.07	203.82	206.28	202.9	199.96	203.08	206.77	207.8	206.2	207.66	209.77	203.02	205.83	204.45	205.31	194.12	202.8	207.11	203.89	203.03	204.61	200.56	198.95	202.57	204.69	201.43	204.79
206.9	200.03	209.64	213.14	208.65	208.8	204.9	207.03	208.67	209.74	210.89	215.16	208.91	210.27	209.42	214.38	208.04	206.49	210.4	203.47	210.06	211.83	211.26	209.89	212.01	205.63	214.28	209.23	214.33	216.3	210.56	210.1	211.31	215.73	215.71	210.06	213.71	207.08	213.87	214.09	203.52	208.36	209.28	211.72	209.16	212.22	208.44	204.06	217.16	215.29
207.77	206.2	209.05	203.54	208.96	208.33	210.41	208.6	205.31	206.16	209.32	213.58	210.04	209.43	205.26	211.84	207.59	208.33	206.5	210.13	205.36	204.12	213.75	215.41	211.45	211.08	207.73	210.27	211.93	212.36	211.18	208.48	214.56	205.73	210.4	202.35	203.45	211.59	209.95	208.82	202.71	212.25	206.55	204.34	204.88	212.5	209.14	209.21	210.13	214.6
196.02	191.61	194.12	190.91	190.78	198.13	192.54	191.92	192.95	197.63	193.16	189.24	198.05	197.94	194.1	195.74	196.1	197.28	197.53	193.97	193.71	194.54	189.29	190.87	197.94	198.58	190.02	194.45	196.48	199.43	191.72	190.81	197.05	189.73	192.55	200.48	198.68	190.93	193.71	189.47	196.92	196.04	189.51	194.42	195.44	195.1	191.07	185.71	193.53	199.06
211.37	210.71	212.13	210.03	213.91	201.15	209.19	207.79	212.21	202.56	210.67	203.87	208.24	206.58	205.98	200.6	209.75	202	210.77	207.64	203.6	208.81	208.64	212.57	208.31	208.97	203	212.31	209.22	207.08	207.71	205.11	198.1	201.26	202.75	210.02	204.34	210.88	205.89	203.69	210.4	208.9	209.92	208.64	212.85	206.89	202.54	206.82	210.72	208.73
204.89	211.79	212.73	218.37	211.58	203.07	209.58	207.81	211.24	207.25	210.26	210.82	207.99	203.47	203.6	207.13	206.73	211.46	212.6	208.96	214.97	216.76	208.05	208.58	211.37	215.21	211.71	206.79	206.6	212.63	203.9	208.57	205.75	212.58	210.51	205.93	204.81	210.99	207.66	211.05	207.03	214.13	210.11	208.1	211.48	208.42	203.34	208.36	211.77	203.57
211.5	211.85	210.84	209.16	207.85	209.51	211.75	212.71	208.99	217.61	209.61	207.99	207.5	209.34	210.07	206.16	209.35	208.58	210.77	218.49	213.35	211.29	208.34	208.26	212.85	215.33	206.67	208.67	207.53	210.97	210.32	210.89	207.15	209.91	206.75	207.94	210.75	212.06	211.13	206.67	207.83	209.17	216.2	210.69	212.2	208.3	209.37	212.43	200.68	213.65
203.12	198.52	200.3	202.05	195.9	203.54	198.23	201.21	204.39	199.03	200.74	196.87	196.95	202.28	200.72	200.38	197.19	194.8	197.34	208.13	200.35	195.54	198.87	209.76	201.47	200.5	201.76	196.67	191.89	205.98	201.12	200.7	199.73	203.14	203.72	201.31	202.03	198.74	203.11	205.3	201.06	201.25	206.43	203.09	208.84	200.15	206.75	195.84	201.82	192.54
207.78	214.8	211.56	206.44	205.62	210.83	209.45	211.82	207.94	207.85	211.26	210.93	215.07	212.17	211.52	212.86	214.96	213.71	215.91	213.39	214.07	210.95	206.51	210.25	210.21	213.16	215.87	208.38	208.41	211.55	207.98	219.45	213.49	216.03	206.9	216.01	209.28	212.03	206.64	215.14	216.23	205.28	215.56	217.78	212.7	210.35	214.63	214.33	205.79	218.8
207.41	205.43	204.75	210.45	205.16	199.09	198.51	201.45	199.32	209.6	202.58	209.54	200.41	200.5	208.44	206.48	200.02	207.85	211.91	210.7	213.99	203.08	213.17	205.02	205.6	203.44	206.03	203.48	206.01	205.82	206.33	210.25	206.37	202.38	200.01	201.7	202.04	212.28	204.92	203.3	206.72	208.04	207.16	207.31	208.3	210.34	205.13	202.99	200.62	204.55
200.65	205.33	205.4	203.35	202.27	204.46	203.79	196.75	204.03	205.61	206.32	199.81	196.78	203.02	205.84	202.11	202.26	201.85	198.99	199.14	204.76	199.38	203.85	198.04	205.61	204.88	200.58	203.3	202.24	196.9	198.97	206	198.89	201.94	199.39	199.59	202.84	208.34	201.82	202.6	200.42	202.25	193.24	204.6	202.79	201.42	204.25	203.12	203.26	199.78
202.94	205.18	206.72	201.99	201.26	202.03	200.37	201.35	206.53	205.28	204.69	210.25	204.02	206.67	204.81	197.34	202.84	202.24	206.04	210.37	209.34	209.74	207.63	205.25	209.3	202.76	204.12	203.03	201.18	203.74	207.06	201.46	199.94	197.74	199.53	198.03	202.6	198.57	203.57	196.51	205.49	202.82	199.73	202.07	207.8	202.58	210.71	202.08	203.97	209.85
199.48	199.06	200.4	200.78	206.25	201.25	200.99	208.74	198.86	204.39	200.58	206.71	197.56	200.48	205.82	198.93	206.72	206.05	207.57	204.56	202.16	199.8	206.6	204.12	209.42	200.5	200.16	201.85	206.02	208.42	210	199.13	204.24	207.81	200.93	198.59	202.83	203.99	207.24	203.05	200.4	203.74	198.94	197.33	207.58	205.94	204.35	201.64	201.41	204.74
222.82	218.93	212.14	214.35	212.15	225.16	225.21	216.89	226.75	217.12	219.97	218.48	216.53	210.67	217.69	219.06	216.92	214.11	222.74	221.24	214.84	221.02	218.57	218.29	214.73	216.58	215.18	216.22	214.05	219.9	218.25	212.28	219.71	222.87	216.46	213.88	217.56	211.79	216.94	219.32	226.46	217.61	217.02	215.42	214.77	223.66	215.54	219.9	220.96	213.86
208.28	209.75	200.85	212.44	199.52	205.14	208.17	214.04	203.26	207.5	200.95	205.28	206.25	211.56	208.21	207.17	205.68	208.32	205.91	211.84	211.12	202.29	205.67	213.11	208.71	207.97	212.52	206.64	212.95	209.48	208.99	209.01	207	209.44	208.9	207.53	208.17	206.25	210.57	211.84	203.49	204	206.25	205.88	215.64	212.14	213.08	208.52	210.12	204.13
218.48	223.06	224.85	222.7	216.76	225.65	220.41	220.72	211.14	219.17	220.16	219.04	218.62	222.23	219.05	216.62	228.58	215.46	220.91	219.91	222.12	215.54	218.76	215.44	218.75	218.87	217.5	213.68	214.05	219.17	218.33	216.39	219.93	219.92	218.54	216.03	220.49	218.43	218.16	219.41	212.26	214.73	218.92	223.01	213.23	219.09	219.62	215.19	216.7	220.68
207.67	214.14	206.27	211.68	210.54	207.65	216.19	211.87	218.36	210.92	207.75	210.13	211.82	214.87	213.56	214.82	212.59	218.55	208.86	215.07	214.98	210.48	209.75	211.91	217.24	207.69	209.93	211.43	215.5	208.89	212.64	214.07	210.33	208.36	210.16	210.7	210.71	211.66	212.23	212.91	211.36	206.66	209.06	216.27	211.81	215.38	214.21	208.5	212.69	220.4
212.09	214.39	204.41	207.62	201.3	209.41	208.37	212.22	212.67	214.74	208.47	208.77	209.51	213.77	209.14	203.69	212.87	209.75	206.56	210.06	205.98	209.65	207.86	213.9	214.41	210.08	214.91	209.03	207.44	212.96	210.11	203.38	209.58	213.32	209.28	205.26	201.74	216.03	208.17	218.15	213.6	208.26	209.34	208.46	202.79	209.43	211.47	211.32	215.1	211.76
210.2	207.52	204.55	207.65	213.93	213.88	213.86	209.14	215.26	209.75	214.09	209.49	203.83	217.35	214.85	203.47	204.57	213.85	212.78	210.62	211.01	215.08	212.47	208.88	208.18	207.57	212.26	211.31	213.8	206.19	219.13	215.76	211.84	212.48	213.19	215.41	210.93	211.21	211.58	214.8	211.8	211.58	204.84	209.65	216.85	211.35	209.75	209.74	210.49	212.5
205.52	205.58	199.89	212.21	205	206.81	203.77	206.58	202.32	209	207.28	204.75	204.01	213.14	205.1	203.27	209.52	209.43	211.6	210.3	212.47	205.74	204.97	204.15	212.04	208.33	207.03	211.36	208.31	213.74	213.03	203.4	203.14	206.98	206.24	204.6	210.59	206.91	204.29	206.61	203.29	203.97	200.94	208.56	205.09	210.02	205.13	205.9	207.43	206.36
213.5	209.01	206.66	208.67	211.14	211.4	212.56	206.84	205.25	206.87	207.69	210.81	204.19	204.17	211.02	211.6	209.56	206.08	212	215.61	206.96	208.91	206.03	202.58	206.18	209.18	205.45	208.4	215.85	202.38	212.86	215.45	208.2	210.14	204.79	207.2	202.7	208.01	210.21	211.17	211.81	212.29	195.94	208.91	204.27	205.92	206.28	208.81	215.44	212.48
214.33	210.93	214.51	209.92	213.43	208.49	216.25	213.26	208.82	212.86	208.6	215.73	214.45	211.52	211.68	221.01	214.51	210.34	211.91	219.86	215.55	204.94	206.6	211.7	211.15	213.45	218.26	209.99	210.97	215.94	209.77	213.44	211.03	207.43	213.67	209.06	207.96	216.39	212.14	215.31	213.44	210.55	214.01	204.69	213.68	214.11	210.4	206.49	209.62	214.4
205.15	200.9	197.6	204.84	199.52	203.64	206.28	208.17	212.67	200.53	204.03	198.57	205.42	204.92	205.16	197.26	204.88	206.08	212.28	200.45	207.69	200.92	201.87	208.75	201.69	202.26	203.14	196.57	204.06	202.31	203.9	204.33	204.62	198.33	203.69	205.3	199.58	198.98	201.86	205.17	210.06	204.47	203.11	205.97	204.37	209.51	203.11	214.21	204.71	202.62
207.14	211.6	210.45	210.74	208.6	211.34	202.93	200.5	208.79	211.83	213.55	206.96	209.03	208.6	203.38	213.44	207.27	210.67	213.73	209.97	205.56	208.08	205.92	210.37	211.16	212.2	207.02	213.19	212.79	207.26	211.1	207.78	215.49	211.16	205.29	211.43	213.2	212.54	212.49	213.49	206.26	209.54	206.48	205.34	210.48	211.79	209.4	204.66	212.02	213.12
211.19	209.72	205.12	204.75	215.52	207.92	211.59	206.35	213.73	207.19	215.43	208.14	211.2	202.4	208.08	202.7	201.19	203.1	210.53	215.15	209.4	208.04	209.05	205.27	209.83	202.11	204.82	205.44	209.92	203.1	211.59	203.64	204.46	207.78	207.5	217	205.47	204.5	208.74	215.89	208.31	212.1	205.42	202.45	214.65	214.03	209.39	205.64	209.56	208.07
202.7	200.27	211.17	207.56	210.77	205.83	206.03	212.08	206.53	212.37	208.62	210.26	202.92	203.72	214.88	206.3	208.69	205.67	212.6	204.97	206.81	210.97	202.92	203.63	210.66	211.2	201.8	203.31	209.94	208.2	207.08	204.85	208.98	206.11	209.1	211.35	213.33	211.42	207.83	207.24	205.03	205.07	209.01	207.91	207.04	203.73	212.92	204.49	208.63	197.76
197.12	204.81	201.46	207.22	209.91	206.67	198.27	204.28	213.62	202.5	199.99	203.93	199.36	209.12	201.7	197.51	202.44	201	198.14	199.82	195.98	199.64	205.08	206.44	208.62	199.79	202.63	206.1	207.1	204.99	200.07	196.78	203.92	208.44	200.31	210.53	203.55	202.29	205.05	202.08	207.92	199.74	208.42	205.77	199.14	204.64	206.12	200.27	198.33	197.22
201.04	206.88	208.8	205.97	210.85	206.89	207.19	204.59	211.37	211.87	201.76	208.32	207.68	206.65	202.45	208.62	211.71	208.19	205.27	210.61	207.59	210.74	201.98	201.62	206.04	203.99	203.98	212.99	201.39	208.51	209.44	203.26	208.92	200.72	208.06	212.24	203.94	206.42	209.13	205.96	203.88	204.52	208.53	206.35	206.53	205.51	205.4	210.37	212.2	203.34
209.49	215.41	209.51	210.27	208.63	216.4	216.57	210.33	211.63	206.64	212.96	213.56	220.14	207.16	220.59	205.56	214.51	214.82	216.45	207.89	213.42	210.16	210.1	209.17	201.26	212.28	204.6	208.75	210.41	206.87	210.04	213.67	203.66	211.23	218.17	212.52	206.81	207.02	212.62	211.91	211.69	201.97	210.11	215.4	212.11	209.97	213.88	210.05	208.79	216.98
196.64	197.49	200.69	209.59	210.47	201.79	206.05	204.66	207.25	206.1	198.11	204.81	204.79	208.9	203.79	206.56	210.29	205.06	206	203.98	201.7	204.66	204.53	199.2	207.86	196.56	212.04	199.81	207.8	202.23	207.13	203.93	201.74	199.96	200.33	200.68	199.77	205.86	204.88	203.36	204.3	207.35	210.65	201.72	205.03	203.79	198.47	206.01	201.63	203.08
201.86	196.25	200.24	203.95	198	204.26	198.71	197.93	198.37	193.43	193.61	202.72	196.79	202.03	196.1	201.1	196.42	198.02	197.66	198.29	196.15	201.26	201.83	203.23	198.21	197.38	191.59	195.53	189.83	198.65	192.98	198.13	198.72	195.79	197.2	194.08	197.59	201.48	200.72	195.36	195.05	197.96	195.6	201.96	199.3	195.86	203.01	192.89	198.7	199.06
200.65	200.39	202.13	204.11	209.85	203.71	199.66	194.72	197.52	201.16	196.18	191.44	207.65	203.84	204.1	200.33	199.55	202.74	205.55	203.06	201.82	203.55	200.67	200.46	199.38	193.59	200.02	200.73	200.98	201.78	208.67	202.74	201.94	200.71	201.88	207.66	205.95	204.4	208.58	195.48	198.05	204.45	211.47	203.82	203.88	197.39	198.22	206.56	201.76	198.07
206.75	206.1	213.94	210.61	204.43	215.27	207.43	206.64	210.8	203.81	210.73	203.88	207.13	204.71	209.29	205.6	198.03	209.18	203.26	202.39	198.73	207.48	209.81	212.82	204.46	208.11	206.09	203.16	206.34	205.58	212.01	209.42	205.62	202.35	203.64	210.79	208.81	208.55	203.92	210.34	206.22	209.87	206.18	213.17	207.33	211.81	213.19	215.75	207.89	206.61
209.38	211.79	210.19	211.01	206.4	206.22	211.12	206.77	212.34	212.21	214.29	205.02	214.36	208.9	209.52	205.06	210.5	215.37	212.23	208.84	207.87	209.92	215.72	213.02	215.17	208.75	208.98	209.26	214.03	210.81	205.73	205.82	211.44	203.05	203.2	207.57	208.54	206.15	210.35	206.76	213.75	209.55	210.04	201.11	209.42	209.14	215.84	211.02	207.45	209.74
208.04	205.73	205.38	202.31	206.62	206.53	205.04	193.22	206.07	200.62	204.38	203.7	205.38	197.64	206.21	201.49	200.05	204.1	205.22	200.05	208.64	212.95	199.81	207.9	206.53	205.22	202.66	204.26	205.24	209.9	205.82	206.44	210.75	201.77	206.55	209.25	203.24	198.03	208.54	198.76	197.49	203.02	205.08	209.67	202.14	208.05	210.84	208.24	200.64	201.01
202.68	202.2	192.14	203.27	197.25	198.82	196.97	198.47	195.72	198.93	202.92	205.65	199.5	196.97	194.97	201.75	206.19	204.4	203.3	201.6	199.02	202.52	200.86	202.54	199.95	197.27	201.87	196.13	196.29	198.62	199.7	198.65	201.55	197.08	196.83	207.18	206.08	200.85	197.04	202.66	195.97	200.74	204.22	199.22	196.34	203.44	197.8	195.57	198.48	198.89
209.76	203.35	208.81	207.71	214.4	202.42	216.74	204.51	214.19	213.38	210.55	215.7	208.25	212.42	205.82	205.84	214.22	205.09	208.29	206.25	206.94	206.78	208.2	207.15	205.05	208.42	213.85	209.77	204.25	211.05	205.08	203.42	212.85	203.95	208.89	209.84	208.4	214.78	203.06	207.88	205.82	212.41	208.98	210.82	206.91	205.78	202.54	208.76	202.76	211.24
210.14	211.73	216.35	216.86	216.55	207.84	209.94	209.18	207.32	209.75	209.92	212.9	218.3	217.73	214.42	211.13	214.44	213.53	211.07	209.8	215.71	214	213.9	212.21	214.84	211.95	211.07	213.72	217.77	212.17	215.17	215.04	214.69	207.59	216.67	199.57	214.21	212.45	208.18	214.15	213.42	212.8	215.79	214.78	217.7	215.6	208.03	215.58	208.15	213.96
202.57	201	201.18	196.5	202.83	202.31	199.59	192.83	198.75	200.75	198.82	200.55	198.56	201.74	196.86	192.76	194.7	201.08	200.58	201.16	194.2	203.27	203.07	198.78	200.07	201.5	198.43	198.15	202	192.8	202.79	201.48	203.16	205.18	205.87	192.43	201.57	203	200.39	196.79	191.45	196.9	201.05	201.79	199.11	207.27	201.36	204.56	201.5	201.42
192.23	194.6	186.88	198.39	199.6	202.06	193.2	193.72	197.39	196.94	190.4	196.78	200.15	193.14	197.57	195.86	194.01	190.71	190.18	188.61	199.3	191.4	194.23	193.11	191.15	191.87	192.32	189.93	193.33	201.27	192.24	191.81	190.38	195.28	194.34	199.66	189.61	193.02	200.75	190.21	193.24	193.71	192.42	186.92	195.95	197.88	200.18	193.56	190.34	191.17
211.57	210.97	208.15	209.57	216.8	210.59	211.98	211.41	206.79	205.99	204.51	203.77	208.48	211.08	210.05	215.06	205.81	211.36	209.42	216.3	210.45	210.21	213.26	211.08	206.91	206.3	207.61	203.49	211.02	204.22	213.15	213.11	207.36	208.7	210.08	207.88	202.06	211.67	208.01	208.27	214.14	212.36	208.86	203.61	209.72	213.6	206.21	208.21	202.67	207.62
207.64	212.4	204.23	206.82	213.97	207.14	213.43	206.63	208.83	210.52	207.3	209.72	205.85	214.04	205.45	209.3	203.62	208.51	204.73	208.85	213.56	216.74	202.44	210.92	209.5	212.85	205.44	206.45	204.92	203.88	210.13	206.1	203.96	210.74	204.16	206.05	203.27	210.93	208.72	207.7	209.96	207.38	205.16	206.09	207.69	205.19	211.34	205.59	207.25	209.13
209.41	206.1	208.61	207.27	206.92	205.13	209.26	211.42	210.83	205.42	204.63	212.51	214.19	209.8	212.1	206	214	206.6	207.01	212.3	211.02	207.21	213	215.38	214.18	212.87	212.19	209.22	211.17	206.74	207.91	203.7	203.32	209.2	212.95	209.69	208.48	213.01	214.28	210.02	206.67	206.86	207.75	207.84	202.78	214.08	206.2	212.47	210.3	206.6
196.44	193.89	205.04	200.74	196.13	193.09	192.62	204.5	207.61	203.64	200.87	201.74	204.03	199.68	199.86	201.86	202.38	200.37	203.73	195.28	203.27	198.47	199.57	196.9	202.88	199.04	195.68	206.69	208.88	199.27	193.96	196.12	205.34	203.5	197.25	201.89	197.01	208.39	202.6	204.37	196.55	205.19	199.61	201.58	194.94	205.91	201.77	200.89	204.41	203.96
214.49	212.31	213.42	211.07	214.08	209.89	209.13	210.81	215.76	209.39	213.78	217.97	214.12	216.55	210.12	216.14	219.77	211.75	207.35	213.97	213.63	211.18	221.15	220.44	207.75	206.74	215.65	211.44	211.05	208.43	209.17	214.67	206.77	205.3	216.09	214.47	208.89	213.2	211.95	211.92	214.13	210.39	207.22	216.3	210.26	212.44	205.01	212.14	209.75	212.85
216.74	216.4	216.85	216.13	224.08	212.67	224.25	221.01	210.92	210.77	219.9	217.2	210.56	214.33	216.4	217.39	219.43	215.84	213.61	218.58	222.11	210.42	222.02	215.95	212.23	211.07	220.62	219.1	215.49	218.27	219.34	221.21	215.56	217.79	222.36	217.07	216.42	217.91	211.33	212.76	214.59	213.57	219.52	226.79	216.57	216.76	219.56	219.5	210.47	219.96
209.93	209.19	212.25	209.71	208.91	207.04	205.74	204.48	203.28	208.17	205.98	208	213.56	210.68	210.07	213.15	217.78	205.94	210.03	208.2	206.73	203.88	202.58	211.34	203.13	208.16	213.43	206.36	209.99	199.85	213.19	214.61	209.71	214.85	212.04	210.01	205.61	206.17	208.5	205.08	209.87	210.7	207.26	199.52	207.68	209.3	202.42	210.87	208.14	213.59
205.2	209.88	203.01	208.28	203.87	203.98	205.79	206.55	203.8	208.37	203.39	206.27	209.98	212.89	205.83	201.39	204.41	207.08	203.26	201.39	208.45	208.26	205.49	205.21	206.87	206.15	209.67	202.39	206.82	209.68	212.83	199.31	210.12	211.4	211.27	208.85	209.87	212.26	204.52	204.11	213.79	209.31	215.94	211.32	213.41	210.98	213.25	201.27	203.84	206.19
203.78	203.76	204.8	203.01	205.64	198.1	199.92	202.09	193.2	202.97	201.5	203.98	205.28	199.03	197.68	200.87	201.63	204.74	205.14	208.59	192.42	196.45	200.83	201.38	194.55	197.16	201.4	200.63	201.17	198.35	207.59	210.5	200.27	201.56	201.37	197.3	205.11	202.14	207.21	203	198.33	197.54	201.09	199.95	197.12	196.3	200.5	200.16	204.02	204.2
199.05	199.52	199.92	197.07	196.6	202.13	196.81	197.83	200.53	194.7	195.99	196.58	199.78	199.99	196.21	200.76	206.04	196.38	196.27	196.36	200.66	200.21	195.48	196.39	203.44	201.07	205.56	198.72	195.05	200.01	198.48	205.29	193.67	203.59	193.51	202.77	206.06	201.62	205.37	194.15	197.66	196.77	199.31	199.25	195.14	202.11	195.82	200.79	203.88	199.64
220.26	215.32	213.64	214.62	222.22	213.82	215.26	210.62	212.97	215.29	212.39	221.29	211.23	210.3	212.84	213.88	213.88	205.38	209.16	215.62	218.23	206.06	207.97	211.64	215.34	216.77	208.05	210.64	212.54	210.27	216.69	214.3	211.08	209.21	210.44	211.5	212.43	213.83	214.58	216.63	217.6	211.03	210.52	214.97	216.33	213.95	217.61	209.56	213.39	217.87
207.92	211.68	206.96	212.12	210.18	203.44	206.75	208.37	204.47	208.03	209.37	209.89	208.45	211.09	203.23	205.07	209.15	206.8	204.21	208.12	201.73	202.04	210.43	207	202.06	207.22	209.13	206.63	201.53	209.17	208.82	209.47	210.03	212.83	204.01	206.53	204.5	214.92	206.82	213.1	206.57	209.21	195.4	195.42	211.62	203.59	208.15	201.67	201.81	210.52
214.05	204.4	211.51	207.31	208.11	203.95	210.1	209.17	212.75	206.41	214.38	203.63	214.74	207.69	203.43	210.53	206.9	206.56	212.18	206.16	210.45	207.85	206.78	211.33	207.1	208.46	211.86	206.45	210.21	201.96	209.7	211.01	211.25	213.13	207.63	204.99	203.99	206.9	207.16	212.86	209.31	205.59	207.37	208.25	209.23	205.95	210.54	216.67	213.39	209.59
201.53	203.29	208.45	207.65	201.73	203.31	202.79	198.62	201.1	207.21	200.22	198.09	198.67	205	199.98	205.85	205.34	204.48	199.74	200.56	200.9	199.5	201.7	207.12	200.9	205.29	199.06	197.53	201.17	194.8	207.61	205.1	199.79	203.34	203.41	202.68	205.19	204.34	198.49	206.67	201.4	205.87	202.79	207.63	203.3	202.36	204.51	199.01	201.75	210.22
209.11	196.43	201.11	197.17	195.18	199.32	204.76	201.88	198.88	205.62	206.89	198.64	203.78	202.77	204.22	196.82	200.63	199.39	200.25	195.76	196.78	198.28	203.48	200.31	195.64	207.08	203.39	199.07	199.46	205.31	200.94	198.22	199.17	202.74	204.06	199.35	200.1	193.45	193.82	199.71	197.82	204.35	206.95	201.94	197.33	200.01	199.58	191.05	194.88	198.05
219.83	221.68	218.34	211.41	218.61	212.96	219.78	213.5	215.68	217.33	217.52	216.82	222.17	215.38	219.87	217.54	222.49	215.19	221.15	219.46	209.02	215.45	217.09	219.12	217	218.17	213.46	219.82	216.44	218.56	216.43	220.04	222.48	216.66	222.12	216.79	216.78	219.1	221.85	217.47	218.64	216.03	216.06	215.84	219.2	214.5	225.84	218.8	217.98	217.96
216.68	208.13	211.65	213.22	210.6	214.56	211.67	208.04	209.36	204.92	213.85	216.59	208.69	216.77	214.64	209.08	213.45	211.69	209.46	210.86	207.69	208.57	214.59	212.56	206.3	209.21	209.48	207.95	206.62	206.97	212.58	209.16	209.51	216.78	205.2	210.95	203.35	210.44	216.07	202.06	210.88	213.27	210.58	211.28	208.2	206.78	212.4	210.66	206.74	211.78
201.44	202.96	194.16	200.34	200.76	197.36	200.86	199.96	198.65	195.5	196.28	198.81	196.52	198.25	197.54	200.05	196.87	191.26	200.69	196.5	197.26	201.77	199.72	194.48	192.27	193.92	201.71	195.64	200.33	198.98	199.75	196.03	192.66	197.77	197	195.29	198.18	200.55	194.06	196.95	198.2	195.03	202.2	198.41	204.4	199.08	203.89	194.78	197.24	196.25
214.08	208.83	211.7	211.83	211.19	206.39	211.7	208.34	211.06	210.36	216.06	212.47	209.75	218.04	209.74	214.57	209.06	213.67	210.63	216.49	210.66	202.29	212.58	213.91	214.64	211.41	218.08	213.35	209	209.96	215.76	217.11	207.01	212.89	207.46	207.7	209.2	213.51	211.06	207.72	207.96	208.9	205.13	218.74	213.3	210.67	215.3	210.88	211.89	214.37
226.61	221.56	213.54	215.26	222.3	216.51	222.19	221.69	215.89	221.12	218.59	213.57	216.93	223.58	212.41	214.85	216.28	217.9	217.44	213.38	217.18	208.77	220.56	207.89	214.83	218.99	220.14	221.97	219.32	217.39	218.83	211.46	217.25	219.21	215.94	222.93	215.52	218.91	217.38	217.45	218.81	218.58	209.68	220.54	215.74	212.99	215.96	213.69	214.96	218.7
212.68	213.09	210.65	215.95	212.05	207.59	211.79	215.21	210.58	212.16	217.62	208.15	206.77	214.9	214.79	213.25	213.16	212.89	212.25	211.66	212.4	210.66	203.45	210.67	218.39	212.35	215.39	209.77	213.34	210.78	211.38	211.83	212.22	213.15	208.62	213.56	206.02	216.51	211.42	207.84	216	216.62	216.71	209.75	211.76	210.52	207.58	212.62	212.91	214.39
214.94	203.95	205.87	210.73	203.76	209.83	214.58	204.93	216.69	215.11	209.28	210.01	211.02	207.79	212.45	214.64	215.88	214.84	217.06	213.55	208.08	215.92	210.15	206.31	212.17	207.32	212.25	211.04	210.88	222.3	204.65	212.5	211.94	211.43	214.26	212.35	214.05	213.25	208.69	212.35	212.87	216.15	209.33	209.35	206.39	210.09	203.2	216.8	214.64	207.17
202.5	200.67	198.37	203.82	202.37	199.36	199.09	202.88	195.21	201.44	198.67	203.83	196.62	195.75	196.33	191.39	193.4	191.17	198.82	196	198.68	199.56	205.53	197.23	196.96	202.13	202.31	198.55	202.28	199.44	202.79	197.84	198.33	200.5	197.93	195.66	200.57	194.97	200.11	201.73	202.05	201.71	200.69	198.78	198.21	197.39	195.54	197.48	195.99	203.26
200.44	197.32	194.96	191.49	204.13	202.58	196.73	203.26	197.37	209.72	204.76	203.35	200.95	196.87	199.6	195.56	201.62	199.63	203.52	199	204.33	201.58	203.93	198.27	196.16	208.41	201.89	203.69	203.95	203.89	202.17	198.56	197.21	201.72	199.37	202.09	196.71	194.08	202.11	202.14	199.51	203.07	197.11	199.7	195.93	189.03	194.65	198.22	198.34	193.37
208.95	204.08	203.54	203.88	203.7	203	207.6	211.17	204.08	202.9	211.4	207.73	204.36	208.26	209.23	207.25	205.49	206.98	205.18	208.41	205.91	203.8	202.41	208.49	210.48	207.08	203	206.66	202.48	209.72	206.18	205.6	202.81	205.62	200.76	209.15	206.74	209.82	201.96	214.01	203.13	212.96	206.04	202.93	203.43	209.41	198.05	202.85	206.32	201.53
186.44	193.39	192.74	191.89	190.93	192.11	191.84	191.47	194.71	194.72	199.24	195.25	195.09	193.23	192.54	192.43	205.78	190.8	196.31	195.91	187.62	196.34	191.82	189.42	189.5	191.35	192.24	202.54	197.56	192.02	187.65	192.75	195.46	196.53	195.81	195.09	188.76	188.98	200.03	198.48	193.42	192.84	200.31	194.69	190.06	185.96	201.11	200.48	199.9	195.61
213.89	215.38	208.14	222.56	215.54	213.29	218.68	216.51	218.62	215.03	210.92	216.78	215.11	214.33	212.47	220.03	214.44	208.2	215.15	215.21	215.17	211.36	210.82	214.64	214.33	217.01	210.91	212.35	216.15	210.48	214.01	211.58	207.37	216.19	213.92	212.39	209.91	218.13	213.36	214.39	207.75	209.61	207.99	212.66	205.29	208.14	213.4	212.53	208.02	213.05
201.64	201.66	201.25	197.44	209.3	202.24	196.9	193.86	196.02	197.82	206.5	198.39	197.14	197.87	197.92	201.65	197.07	196.3	200.78	198.57	201.89	202.29	200.12	205.6	194.66	197.38	201.53	201.97	209.23	201.02	196.64	197.61	193.11	198.81	203.69	199.09	196.71	199.68	198.82	199.33	198.57	202.22	200.31	201.93	201.12	194.1	199.66	203.06	195.54	194.11
201.74	200.18	207.42	195.23	196.29	194.45	200.27	199.42	197.72	205.36	204.08	202.64	204.61	200.2	203.75	199.48	200.98	203.02	194.75	195.88	207.68	198.18	202.63	202.76	201.36	205.55	197	202.91	197.12	202.28	205.3	193.08	197.91	199.71	201.07	198.33	194.24	207.85	193.99	206.41	206.13	204.24	205.82	206	203.39	196.64	203.94	203.67	197.06	202.74
203.72	211.09	205.93	207	196.37	205.85	198.44	199.56	202.4	208.19	207.28	202.22	207.64	195.9	202.43	205.54	203.09	202.28	204.02	196.95	205.76	202.93	200.99	211.18	201.29	206.75	205.72	205.19	202.83	205.55	201.21	207.33	199.06	210.68	196.42	206.77	211.44	200.12	207.17	207.07	205.21	199.91	201.26	204.13	200.11	202.36	200.21	201.61	209.87	200.35
204.3	202.32	200.31	199.91	199.25	200.05	197.42	199.61	202.07	201.94	203.99	199.61	195.93	201.92	199.04	201.58	202.57	196.31	203.36	193.22	198.86	193.49	194.73	199.46	205.25	196.96	196.77	192.8	201.14	196.36	204.23	202.3	199.53	193.44	193.41	198.59	205.48	197.96	199.35	199.99	201.79	195.47	203.98	205.9	191.88	199.94	195.07	203.11	198.26	197.05
208.6	202.19	209.73	211.27	206.43	210.49	208.63	207.52	203.7	205.91	208.21	206.13	210.09	210.29	202.97	203.64	206.5	206.25	208.05	210.43	209.11	211.23	207.33	208.91	208.1	205.83	211.2	207.68	209.64	200.42	211.3	206.93	206.61	205.62	207.24	202.35	209.03	207.1	210.58	207.17	213.91	209.99	214.3	208.02	207.67	212.51	209.38	211.71	211.13	209.4
205.48	211.78	208	208.63	202.95	208.32	200.45	211.99	206.02	202.86	202.75	210.44	204.39	207.22	205.18	206.15	206.12	206.13	206.65	207.86	204.55	205.76	205.19	209.75	205.44	204.37	203.7	208.6	209.88	211.25	202.85	207.58	208.81	212.14	204.98	206.04	206.8	211.17	208.93	207.83	205.92	207.87	208.26	203.17	207.54	206.23	206.91	210.35	208.79	203.68
211.07	218.16	210.18	212.61	210.97	213.47	211.52	212.31	210.55	215.93	210.31	210.57	215.32	216.78	212.2	212.03	214.32	209.1	209.51	217.27	212.57	211.22	217.88	209.08	212.79	209.41	207.92	215.28	209.36	213.56	214.76	216.95	206.04	212.32	212.85	213.48	215.09	209.62	214.44	211.64	209.96	210.28	208.52	212.16	208.9	213.91	215.38	209.62	211.46	211.94
197.37	194.98	201.01	195.24	205.96	194.97	201.09	197.94	203.22	192.06	188.71	200.51	202.45	204	199.16	197.4	196.24	199.78	190.22	199.04	199.5	192.87	197.87	206.63	200.76	196.73	195.62	203.67	203.46	201.61	198.88	198.78	198.78	196.69	199.31	205.23	206.3	199.08	193.79	199.65	197.28	200.61	197.12	193.71	199.15	190.33	203.65	196.81	199.8	195.92
207.3	208.49	214.42	208.02	209.32	207.45	206.57	207.41	213.41	210.22	199.76	207.85	209.04	206.33	205.51	204.8	203.37	207.16	204.27	205.8	206.55	208.4	208.75	205.89	210.39	209.78	214.06	208.84	203.63	207.48	213.7	209.57	207.02	212.16	206.07	208.52	210.6	210.01	213.58	212.61	204.06	205.56	208.56	214.42	208.44	208.19	208.88	198.56	204.75	202.67
204.17	209.46	208.95	206.33	200.97	210.4	211.78	213.46	203.95	208.4	209.13	207.11	210.75	208.5	207.05	212.48	204.42	210.63	202.61	210.51	204.68	207.39	200.75	209.83	202.4	201.82	200.56	202.48	210.69	211.41	201.14	212.25	208.43	212.83	210.18	205.6	203.79	208.72	211.26	211.71	211.29	205.07	206.08	201.87	202.04	210.89	208.53	209.05	214.28	207.53
214.49	219.89	219.46	218.82	219.4	215.77	218.21	212.25	205.94	216.5	213.96	221.76	222.7	223.77	215.5	212.24	218.7	217.34	216.44	223.57	215.04	217.38	210.59	220.94	217.83	224.84	214.33	223.2	214.31	219.7	219.4	217.44	215.45	219.77	215.49	213.34	217.13	219.13	210.25	217.16	217.68	213.83	217.97	215.59	219.62	218.93	216.19	216.19	218.09	214.74
209.65	201.44	207.54	208.88	205.37	208.34	212.37	204.86	207.17	208.36	210.92	207.32	206.71	206.28	212.79	211.81	208.74	205.42	210.52	213.06	207.54	207.45	211.48	206.36	209.31	208.95	210.96	211.42	205.34	208.78	205.68	207.44	207.77	209.28	204.84	206.7	212.49	201.67	213.53	212.72	213.99	209.98	206.82	209.21	209.14	212.95	214.78	204.74	205.18	216.39
205.23	210.63	210.69	201.23	209.15	209.56	205.69	204.62	203.32	203.62	204.08	214.07	202.86	203.5	199.27	205.47	207.25	200.97	204.23	203.24	205.65	206.45	199.83	202.33	199.93	205.81	207.68	202.89	202.78	209.76	197.84	202.16	204.08	205.22	205.19	198.41	202.54	205.91	199.29	212.19	211.29	202.09	208.4	203.84	199.97	208.34	201.97	201.42	201.5	200.12
200.88	200.32	214.3	217.29	209.02	197.86	204.65	210.31	207.04	211.63	206.39	206.27	207.65	211.85	207.06	207.68	209.93	209.26	207.65	209.05	209.43	208.07	203.38	207.14	213.91	208.37	206.55	206.09	208.3	206.77	199.96	212.63	214.56	202.83	206.69	201.58	211.19	207.85	208.8	200.78	208.19	207.54	202.1	207.16	207.86	208.41	213.01	200.15	206.66	209.41
205.37	194.66	201.39	197.44	203.73	197.96	196.11	199.6	202.8	196.37	199.58	201.28	206.77	195.25	205.53	200.5	201.77	200.12	205.39	197.1	197.43	207.84	197.03	198	196.61	196.81	194.07	202.19	206.19	207.25	197.35	199.7	202.88	198.24	200.31	192.84	195.06	199.7	200.73	197.71	197.8	205.77	201.62	205.65	199.58	204.25	194.75	198.59	199.35	206.21
208.61	206.81	210.52	208.21	207.37	209.19	217.26	206.82	202.81	207.68	206.56	205.06	208.33	208.52	205.55	210.38	211.15	211.02	207.59	204.25	210.17	202.82	206.14	209.3	209.45	214.03	206.59	210.81	207.67	207.36	206.2	210.04	214.86	214.15	211.99	212.87	206.89	205.89	210.76	208.51	210.1	206.06	209.71	209.1	210.13	204.82	207.62	208.84	201.83	206.6
206.12	209.05	206.33	205.38	198.86	206.32	204.16	201	203.13	207.58	203.49	200.02	199.9	199.69	204.94	202.76	202.19	197.61	202.41	203.38	204.12	209.87	204	205.43	198.05	206.27	202.37	207.89	197.51	206.46	199.23	206.52	205.3	204.67	198.9	203.72	202.53	201.03	208.47	198.46	191.04	205.71	200.26	198.63	202.07	204.62	195.97	199.75	198.65	203.5
217.45	212.94	211.35	216.71	210.72	217.04	212.84	214.5	223.3	212.79	215.41	212.77	217.12	212.21	216.13	210.93	214.23	212.35	215.55	218.94	212.53	217.7	215.17	215.2	220.57	215.87	220.92	208.98	217.24	217.05	213.73	217.77	216.04	215.14	214.51	219.14	210.76	214.84	220.61	216.47	217.08	217.86	219.14	215.29	215.07	220.04	214.89	216.03	221.8	215.38
199.44	204.67	203.21	206.68	209.06	197.31	209.94	205.36	205.68	206.98	210.47	205.15	209.19	197.88	202.45	197.93	205.08	204.56	203.88	205.83	211.4	202.38	205.01	203	202	205.07	209.01	204.04	199.26	198.9	202.14	202.98	206.74	211.48	201.14	200.68	201.73	206.22	203.91	204.31	205.97	201.04	208.68	207.18	206.45	197.14	202.95	197.35	206.85	204.22
204.57	210.86	207.14	207.07	209	212.11	203.77	209.94	205.35	204.39	212.27	208.22	199.76	205.58	203.85	206.52	213.35	208.48	204.17	203.29	200.93	209.29	207.16	206.58	207.94	204.1	204.4	202.55	212.55	206.3	209.39	206.24	205.89	200.71	205.83	210.53	208.17	207.03	204.94	208.7	201.91	202.78	207.01	209.23	202.71	209.37	205.35	205.09	205.27	204.35
199.21	198.71	206.17	201.43	200.83	202.77	202.35	203.86	194.75	201.4	199.59	198.79	208.53	201.52	205.72	205.22	201.78	207.69	204.65	205.33	195.87	210.39	200.92	205.63	206.79	208.9	204.31	202.23	199.33	207.24	203.25	207.39	206.59	205.95	203.47	201.22	202.31	203.31	203.89	204.54	206.29	207.48	207.5	194.76	202.04	202.17	198.17	201.86	203.03	202.26
211.51	200.2	203.97	200.8	205.44	208.91	202.42	206.5	208.26	209.19	212.76	206.1	205.22	204.31	206.45	207.63	212.58	213.64	209.35	207.77	211.35	210.31	207.64	209.42	206.85	204.81	213.34	209.06	209.18	207.91	215.08	205.6	204.63	201.42	205.56	208.36	207.46	206.01	212.7	207.33	208.92	208.72	213.79	206.38	204.79	202.14	208.83	207.75	215.35	205.25
204.87	203.73	203.62	206.26	204.95	204.86	204.1	205.83	204.14	199.81	206.23	204.47	209.14	203.45	207.13	203.36	203.51	202.58	209.68	203.73	201.39	203.12	207.2	205.97	201.41	207.4	200.86	208.46	204.37	200.78	205.21	195.46	196.08	203.18	210.46	207.42	205.71	209.14	200.6	203.67	205.33	202.41	207.2	207.21	203.62	203.68	200.04	205.56	203.13	202.69
203.66	209.2	213.2	212.52	203.92	206.84	207.3	208.37	209.14	211.61	209.31	205.54	204.32	206.53	205.16	211.56	206.99	205.41	207.91	213.27	211.73	210.14	208.2	207.32	201.2	198.39	208.21	205.7	213.48	211.04	207	203.98	206.09	209.35	208.06	204.58	204.66	213.22	208.3	209.31	207.81	205.15	210.37	205.6	213.41	209.94	212.01	208.92	215.27	207.37
207.11	209.57	207.75	216.07	211.14	216.67	213.61	215.04	213.81	206.91	212.74	215.06	216.5	209.88	214.62	216.01	207.15	206.7	216.6	213.66	206.44	209.6	213.61	210.23	213.52	208.91	214.72	207.64	210.92	206.43	215.67	211.03	213.19	209.07	210.59	211.37	215.54	211.86	215.79	210.69	212.96	214.75	205.18	210.29	205.84	209.15	210.25	211	214.15	208.33
204.39	208.08	210.14	204.62	200.13	213.23	207.63	211.79	209.08	215.61	209.18	211.23	208.2	211.15	201.86	215.53	205.24	210.11	203.81	213.29	206.5	203.65	206.94	208.57	210.28	209.16	202.43	203.37	208.3	213.82	208.35	206.17	205.31	208.67	208.88	207.29	212.19	208.96	215.29	206.76	211.32	211.83	212.36	212.02	211.76	207.11	204.13	204.15	212.81	200.91
217.17	216.71	218.54	218.76	213.4	216.95	221.52	217.85	214.54	216.29	214.36	214.49	211.9	220.54	220.45	217.6	212.26	219.64	219.39	223.08	219.97	221.36	217.22	215.72	217.33	219.71	216.1	209.39	217.73	221.97	213.65	218.3	221.65	219.3	223.06	224.35	214.92	218.19	220.86	214.35	216.05	214.45	215.47	222.19	211.31	217.53	214.07	225.27	220.39	214.48
212.6	212.55	215.72	211.96	216.26	217.08	216.72	206.53	218.57	217.53	212	215.67	219.35	215.93	214.88	204.64	210.8	214.07	213.99	217.65	215.46	217.04	210.02	215.99	215.87	217.03	213.95	213.97	212.06	212.57	216.66	211.45	210.94	205.53	215	212.38	216.98	222.26	213.36	210.47	212.21	213.17	216.27	216.46	218.55	215.76	217.4	213.98	215.21	218.74
212.09	210.28	215.68	212.6	215.22	215.64	213.97	204.66	218.33	217.54	211.34	206.67	216.19	209.88	215.11	211.01	217.35	206.86	208.47	206.46	211.09	210.84	213.49	219.07	211.4	216.37	213.84	207.13	216.16	209.13	214.11	210.31	207.26	213.42	214.02	210.67	213.38	212.92	219.88	210.95	221.27	208.9	211.51	213.81	213.72	207.76	211.19	209.11	211.8	214.05
208.02	214.91	218.77	213.86	207.08	211.7	214.08	204.6	215.08	209.73	210.96	210.26	211.87	214.83	214.63	212.41	210.17	212.83	210.95	213.2	215.62	213.29	211.55	205.67	204.58	209.3	208.93	217.17	210.44	213.2	212.44	212.26	208.7	205.14	219.35	212.93	207.3	215.51	214.21	211.19	213.89	209.96	217.17	216.35	211.58	214.17	211.95	212.3	206.16	210.45
226.39	214.83	220.74	223.15	218.17	218.98	219.18	223.22	221.43	215.31	211.38	218.62	216.23	221.11	219.95	214.74	223.08	219.69	220.93	217.59	215.8	220.14	224.6	216.56	217.6	211.92	214.57	220.95	214.55	219.58	218.71	213.66	214.3	218.81	215.94	218.01	217.13	220.25	212.49	220.18	216.62	216.95	218.89	215.48	217.48	218.19	216.4	220.25	220.45	216.35
196.43	202.53	204.32	197.32	207.03	199.91	204.9	199.59	201.26	208.34	204.48	204.6	218.34	208.16	201.93	207.28	211.75	210.02	203.71	203.62	193.02	201.33	204.39	205.05	195.03	204.05	202.15	203.69	203.43	203.69	199.14	202.98	198.77	199.24	201.4	203.25	203.86	207.85	202.77	207.88	202.85	204.88	204.62	199.67	203.31	203.83	202.21	201.31	206.65	201.63
205.17	200.77	210.42	201.8	206.09	204.87	195.94	205.36	204.65	204.68	202.02	210.84	204.1	199.09	204.44	210.84	195.73	203.43	207.71	202.27	202.66	194.59	203.89	201.01	202.41	205.97	206.25	201.43	205.41	204.23	203.45	209.67	205.56	200.77	202.51	208.52	200.24	200.78	209.16	205.86	208.14	199.83	207.22	205.66	203.62	206.06	207.24	206.32	196.04	213.49
205.08	207.47	203.92	210.36	202.83	199.55	205.34	203.52	208.97	210.52	203.21	199.04	203.22	203.25	202.66	201.76	203.28	204.68	210.19	209.97	212.67	199.89	206.74	201.32	209.11	210.66	201.83	207.15	205.94	201.77	205.47	202.4	207.38	200.96	201.08	200.23	208.13	202.67	209.41	203.17	207.68	206.24	205.55	205.18	200.51	201.26	207.5	205.13	207.7	203.73
203.16	205.49	206.01	197.16	207.85	204.26	200.36	213.4	203.33	205.21	209.69	200.37	200.93	202.99	202.99	204.85	204.84	209.07	204.56	209.15	205.48	205.13	204.4	206.67	210.5	211	204.13	200.65	201.69	200.93	199.87	198.69	205.51	208.92	203.37	201.51	204.95	204.5	202.42	201.54	201.98	207.67	209.2	204.35	203.69	206.48	200.52	205.72	209.43	205.38
206.9	208.48	213.54	207.77	203.47	203.25	208.32	204.51	211.12	205.71	204.65	204.29	211.75	208.35	200.27	205.62	211.47	207.96	212.21	209.99	207.08	209.87	201.52	213.42	212.04	203.34	207.07	209.08	208.66	207.83	217.02	208.9	207.98	211.45	208.5	212.58	205.65	214.97	209.09	204.6	212.93	209.97	210.2	206.37	206.33	213.51	208.14	207.61	207.06	213.4
215.93	220.98	211.43	220.73	214.86	221.04	216.29	223.57	219.94	217.18	219.67	220.26	210.97	217.15	214.29	218.57	216.76	222.56	218.06	225.66	213.1	218.68	217.19	220.36	217.41	222.67	219.5	211.71	221.11	213.56	208.32	211.96	220.42	216.96	217.91	217.31	217.14	219.09	220.1	211.68	218.75	212.65	214.18	220.71	216.45	218.44	223.06	215.26	216.86	218.67
200.2	199.69	199.65	197.95	201.8	196.08	199.52	199.51	196.2	198.82	199.58	200.79	194.05	195.6	198.47	202.08	200.48	202.21	198.13	201.5	195.48	202.09	200.16	201.02	198.72	197.83	205.99	191.7	203	203.47	199.57	195.4	194.95	201.46	197.87	198.06	200.42	200.68	196.45	197.18	193.72	206.28	201.8	205.71	198.59	204.42	200.46	206.98	201.11	194.03
196.16	193.75	205.57	195	207.2	198.3	206.76	204.39	204.05	201.33	197.77	200.15	192.32	198.74	199.86	204.05	193.87	201.69	200.31	198.76	201.18	199.33	197.91	203.17	198.25	204.1	202.24	199.88	200.42	193.36	207.5	197.61	205.98	196.54	198.99	201.56	205.83	201.62	200.78	198.05	195.03	197.03	200.93	205.45	204.42	205.25	200.19	204.31	198.69	206.94
206.62	211.09	217.65	208.39	216.47	214.01	212.73	216.44	213.16	213.11	214.43	210.44	218.22	220.4	215.56	207.3	208.1	214.91	210.9	209.6	213.24	209.59	209.79	209.54	214.62	210.46	207.46	212.2	217.98	217.99	211.76	210.33	205.73	208.14	211.66	209.84	209.25	211.53	216.93	212.74	213.86	214.83	212.42	213.53	211.72	212.12	208.56	208.68	217.41	210.35
206.52	212.42	210.05	211.33	211.41	216.28	208.76	205.76	218.16	214.02	211.89	218.06	208.99	214.11	215.28	212.6	213.5	208.46	209.43	217.63	215.5	207.7	210.39	215.68	207.05	214.45	210.33	222.62	204.53	211.84	218.94	212.24	210.48	209.18	212.99	210.98	213.82	213.37	216.55	215.35	212.08	217.26	215.12	213.16	214.13	212.03	213.64	214.67	211.43	212.84
208.18	208.16	214.04	205.13	205.5	207.81	207.98	205.4	213.4	208.51	211.78	207.57	209.83	211.2	208.61	209.29	200.31	204.03	209.01	207.56	213.13	211.7	210.07	211.01	206.8	209.02	204.12	215.98	205.28	204.5	211.54	203.48	208.93	210.68	207.46	205.86	205.86	211.54	203	205.25	215.67	211.43	215.16	206	211.77	209.45	205.9	206.64	206.4	206.52
213.87	211.7	218	211.9	214.51	219.61	209.58	218.69	216.78	204.78	217.41	215.99	214.45	217.61	215.88	211.04	215.89	212.29	212.56	211.06	211.43	213.29	205.82	214.52	214.77	212.29	213.32	211.62	218.2	212.57	214.14	213.05	203.85	216.8	219.43	215.64	211.31	213.24	212.72	206.83	214.05	215.31	214.93	210.11	216.12	210.12	207.91	207.71	209.01	210.82
213.14	217.63	208.91	204.45	203.71	210.47	209.65	215.02	210.27	210.38	203.9	211.99	205.56	207.28	207.26	208.57	205.03	208.83	211.14	212.35	213.52	204.52	201.25	205.32	207.48	211.78	205.44	211.5	207.47	205.88	208.83	202.18	202.57	206.52	211.17	205.24	206.28	208.44	209.12	210.12	212.7	209.55	207.05	209.59	210.25	208.12	204.8	207.63	205.67	207.61
194.6	201.98	202.16	195.2	199.48	195.59	201.74	202.83	187.27	198.18	202.65	195.23	204.01	198.82	198.1	196.09	202.71	200.03	205.88	199.68	198.25	206.1	196.39	198.82	206.46	198.67	202.06	197.98	198.3	201.4	198.5	195.16	201.14	192.29	198.63	203.15	204.86	199.33	201.77	193.74	203.95	196.21	198.28	199.06	192.48	195.4	197	197.68	198.32	199.31
204.31	210.27	208.88	199.82	213.76	205.89	201.67	208.59	206.33	204.67	211.54	208.55	203.44	209.11	208.26	200.72	208.86	213.16	210.27	206.25	207.19	204.6	202.26	201.82	205.34	210.11	208.85	195.71	204.69	202.68	208.06	207.93	210.91	199.27	210.36	208.34	204.42	206.29	199.6	210.28	208.62	211.07	202.8	208.81	209.22	208.79	209.8	205.07	207.68	211.32
207.86	208.86	209.23	208.38	212.15	208.94	211.22	207.19	213.12	210.51	220.27	214.66	214.69	208.2	219.36	207.01	208.41	217.52	211.88	204.54	218.29	212.22	216.43	217.81	211.16	230.31	209.25	215.57	207.59	216.93	217.31	213.07	211.73	209.44	218.07	219.25	211.34	210.69	211.07	213.61	209.94	210.79	205.5	212.01	215.63	208.25	212.96	210.89	207.54	215.81
217.13	212.43	208.85	213.43	211.07	212.71	210.19	211.29	215.2	217.67	213.15	219.7	211.88	214.71	210.52	209.2	213.31	211.38	213.21	214.98	212.92	215.56	210.43	212.43	215.19	216	210.05	215.09	205.4	218.95	216.14	216.09	223.41	209.31	214.57	207.12	219.04	213.45	209.72	209.71	216.29	216.86	215.26	208.95	209.99	209.05	215.09	213.27	214.12	211.86
206.63	202.6	205.55	205.47	201.75	206.86	198.64	201.88	199.53	204.16	204.67	206.48	199.69	203.66	201.22	194.51	204.41	205.63	203.53	206.6	201.85	195.15	201.95	198.93	194.55	207.29	204.81	210.54	201.05	201.35	199.09	201.42	201.24	198.97	199.19	210.12	201.81	206.41	209.03	203.97	199.79	201.8	202.92	208.52	206.72	206.51	198.55	204.84	206.34	200.05
213.88	213.08	212.39	209.75	211.37	211.74	209.62	210.49	213.3	211.65	215.78	209.13	210.66	219.31	213.52	210.85	204.96	208.26	218.94	207.82	206.78	215.09	207.37	211.39	204.23	203.81	214.04	206.49	213.47	214.65	214.01	208.36	216.27	212.42	212.78	212.11	208.67	206.47	209.73	209.17	210.02	209.05	202.07	214.61	208.47	209.38	211.43	215.97	210.38	206.64
206.71	204.05	207.2	205.32	201.74	206.78	207.57	204.52	215.01	206.86	208.45	207.04	203.7	209.3	211.12	208.71	208.46	204.66	210.6	207.61	211.62	211.73	211.77	206.63	213.36	211.49	209.74	210.04	203.91	208.95	210.15	209.32	206.6	208.24	209.28	210.85	207.73	203.57	211.37	210.13	203.56	205.25	207.05	212.89	211.7	208.98	209.15	206.45	202.28	210.96
212.61	212.12	212.55	211.44	212.85	209.27	207.31	205.75	211.16	204.7	208.3	211.63	206.57	205.88	203.9	210.37	206.63	210.47	209.76	207.61	209.02	209.41	207.59	200.59	211.26	208.43	205.8	207.87	209.66	210.66	210.13	212.73	207.47	212.86	211.79	208.65	207.77	207.07	207.35	209.23	214.85	207.34	211.27	205.9	210.45	205.93	213.2	209.64	212.7	207.17
204.47	201.51	204.22	203.02	206.94	201.73	200.96	203.83	203.71	206.16	202.84	203.8	199.46	200.16	202.37	204.73	207.56	202.97	202.11	203.11	201.33	210.27	206.7	202.99	199.62	209.02	204.3	207.64	199.11	208.9	211.01	211.27	205.47	209.51	203.91	204.56	198.4	204.17	198.17	203.67	198.2	205.61	202.62	202.81	201.84	208.8	197.05	204.95	206.24	205.71
210.24	208.03	201.99	208.76	203.42	203.87	201.01	207.8	199.44	207.01	201.08	204.82	202.25	209.75	209.07	202.25	205.8	202.36	208.04	207.24	200.11	204.14	211.04	199.43	202.48	202.6	209.91	200.09	206.73	206.43	202.22	201.11	205.35	211.36	203.47	206.31	198.5	199.81	204.37	203.97	202.95	194.18	198.62	207.18	200.42	201.43	208.62	205.08	202.8	199.45
207.58	219.12	209.73	209.59	211.48	211.49	211.28	209.2	213.19	208.35	201.36	208.98	207.64	209.85	207.59	209.66	211.82	213.57	214.36	200.83	218.8	207.93	208.81	207.66	211.37	209.89	214.07	208.24	213.07	207.77	208.93	211.4	211.92	200.7	208.87	208.97	212.58	211.45	205.84	208.85	204.26	212.18	207.6	208.3	213.3	210.57	206.1	211.46	204.76	210.59
201.28	203.91	196.96	199.58	200.38	201.13	191.09	198.07	189.56	205.33	199.18	205.4	199.85	199.42	192.18	204.58	193.89	195.31	194.97	201.56	198.3	199.4	196.05	198.88	194.23	195.7	201.85	199.22	202.76	196.89	198.81	202.03	206.18	190.46	202.3	189.97	197.35	198.55	193.43	196.39	200.08	200.43	201.08	202.88	193.71	197.53	199.35	203.54	199.47	202.9
197.7	205.63	199.55	205.84	201.77	203.57	204.61	195.85	201.97	209.13	202.08	208	204.37	203.12	203.82	203.41	202.37	209.01	200.86	208.7	204.06	200.76	201.55	211.02	209.91	200.51	205.9	208.79	212.35	207.9	205.49	201.16	205.7	207.05	200.9	205.38	209.15	208.94	207.03	206.2	209.55	208.4	205.05	202.14	206.76	208.32	209.22	206.61	204.57	209.88
212.72	204.63	214	211.54	212.57	208.4	211.53	212.89	214.03	213.03	209.66	215.66	213.33	212.15	208.43	212.74	212.36	214.73	211.33	205.61	212.38	216.34	212.17	214.87	216.1	210.19	218.93	214.32	212.4	210.28	213.39	217.51	209.86	209.97	212.28	208.07	211.49	207.96	213.18	216.18	209.37	209.07	218.07	211.51	203.35	216.67	214.06	208.39	210.84	208.49
202.88	209.66	212.01	205.9	208.28	206.72	201.23	212.8	210.55	201.93	204.07	209.9	213.63	211	208.83	209.82	207.25	212.1	204.37	209.53	214.96	204.61	201.7	208.31	207.95	209.88	205.6	210.95	209.12	203.81	206.03	204.65	200.93	211.45	214.56	210.62	215.18	204.85	205.17	211.94	207.11	202.82	211.68	217.11	206.68	205.15	205.59	204.25	206.39	210.92
213.27	207.86	210.98	212.88	207.5	208.04	210.3	209.78	208.44	216.15	207.54	205.41	205.37	207.61	208.89	213.13	210.37	212.5	206.88	205.81	205.36	207.56	206.33	207.69	206.6	208.97	204.48	209.28	213.35	212.77	211	208.89	216.39	213.12	209.92	205.1	201.7	201.7	213.71	210.34	214.34	213.12	201.35	217.08	214.07	207.1	213.81	212.9	205.78	206.51
210.2	205.68	206.29	215.08	212.2	209.71	212.48	213.25	208.93	201.07	213.43	210.26	205.55	213.28	201.45	210.01	212.1	203.58	213.52	214.6	209.18	205.45	207.14	202.29	210.13	212.82	206.63	210.12	206.29	204.89	206.17	207.74	209.81	211.26	215.19	206.87	201.4	212.6	208.38	211.52	212.63	207.17	209.64	206.53	219.07	206.35	211.94	208.28	212.17	205.97
203.22	199.36	206.35	204.52	202.91	208.91	206.51	199.34	205.52	204.36	202.89	202.81	203.71	201.78	204.15	198.84	204.88	205.83	209.69	203.67	204.87	210.32	210.43	206.48	197.76	203.64	207.19	207.05	201.9	211.92	202.75	203.95	207.9	209.84	201.82	211.01	210.04	200.55	203.39	204.39	201.04	202.58	206.27	208.1	202.26	202.68	210.48	210.06	205.65	207.75
198.67	198.28	206.49	193.55	206.29	204.41	198.96	202.37	200.29	207.72	207.94	207.52	202.05	200.44	203.95	202.55	204.84	205.06	202.6	204.21	205.49	203.04	203.51	197.87	201.54	208.54	195.55	205.21	199.35	198.73	202.69	204.63	201.27	195.62	198.72	203.04	202.25	199.87	201.22	206.95	207.27	201.87	200.32	198.74	198.89	205.54	201.77	205	205.65	206.82
204.71	202.81	202.91	206.88	205.58	200.31	208.07	206.3	205.06	202.94	204.24	198.37	196.28	209.09	202.9	209.34	198.69	197.8	209.02	200.74	201.93	197	205.27	206	206.63	200.02	208.29	208.1	208.08	203.53	196.72	207.26	206.35	196.51	211.46	203.91	202.63	200.83	202.09	205.8	211.59	202.15	204.82	203.85	202.91	204.49	205.59	200.16	204.66	205.61
195.35	204.16	203.39	206.79	199.37	209.04	201.57	211.72	204.14	206.36	203.27	201.73	209.26	203.88	206.47	202.29	208.68	202.79	201.87	205.7	206.78	203.55	204.23	199.23	207.54	210.23	202.31	209.18	203.88	203.61	201.99	205.58	210.51	208.59	207.73	205.78	211.57	204.13	201.91	206.18	207.04	209.26	206.21	207.61	207.93	204.23	208.4	207.88	201.45	197.43
206.02	213.38	209.57	210.28	210.55	207.14	206.3	201.25	203.11	204.93	206.44	203.25	204.6	204.51	206.43	214.83	210.55	209.61	213.34	209.53	208.77	206.43	199.11	206.11	203.7	207.99	207.69	209.74	207.53	212.53	209.04	215.14	207.42	210.38	211.1	209.36	209.69	208.77	201.81	207.08	211.18	204.63	205.02	210.59	211.94	209.49	204.8	206.41	210.18	212.77
208.07	206.56	204.81	207.33	203.07	212.69	206.61	208.13	207.42	212.69	210.59	206.69	208.29	200.26	205.41	206.03	216.3	210.01	205.89	209.7	209.13	209.84	207.7	209.73	208.03	208.21	205.7	210.18	211.54	211.12	212.64	208.36	213.37	206.86	206.34	208.46	210.29	211.05	210.86	213.34	209.5	204.8	208.72	211.17	212.26	214.08	208.33	204.57	207.54	208.24
210.14	214.58	207.23	210.29	209.28	208.79	206.11	214.97	211.93	217.25	214.15	210.17	217.68	208.39	214.75	212	213.99	210.04	213.52	211.12	206.05	210.01	209.9	213.79	207.36	203.33	214.23	205.28	215.4	213.34	207.87	212.28	210.8	207.7	209.38	207.75	216.02	217.69	214.75	216.9	205.13	213.93	213.22	213.26	208.99	210.86	208.53	213.01	219.56	209.33
207.6	210.1	209.57	210.7	206.71	210.27	201.98	216.05	213.91	209.29	215.19	211.39	202.27	213.19	203.71	206.09	210.78	205.21	206.62	207.53	215.15	206.62	208.22	212.27	204.78	210.95	207.18	208.88	206.29	217.48	208.99	210.12	208.58	209.29	205.97	209.54	213.6	204.97	208.47	212.15	207.84	213.39	211.76	211.37	209.53	207.22	217.6	210.25	212.59	213.4
208.77	210.13	209.81	207.22	204.18	218.32	213.89	208.34	206.11	211.21	211.89	205.16	201.13	214.81	211.29	209.58	206.01	208.42	208.29	196.73	213.41	203.04	211.61	207.56	211.88	209.51	217.39	209.96	208.27	207.29	209.86	207.69	207.77	204.66	206.79	212.14	206.37	207.11	204.65	209.36	205.53	209.01	213.18	208.3	204.73	208.13	208.68	206.54	209.2	217.08
205.06	203.35	205.6	213.5	204.29	206.01	205.04	210.23	206.06	202.38	205.84	208.42	206.12	201.74	210.08	211.56	215.18	203.82	204.4	210.07	202.15	212.63	203.38	212.88	212.45	208.77	213.02	214.2	208.08	208.34	210.83	208.5	205.55	206.93	207.99	206.15	210.87	209.83	209.03	205.39	205.22	208.04	209.31	203.38	212.24	202.37	206.47	209.45	211.32	212.65
201.62	208.06	205.63	206.73	199.79	201.95	201.04	205.57	205.39	199.91	209.08	208.55	199.08	203.26	206.79	211.12	202.1	207.73	208.08	197.55	203.08	205.93	206.73	205.71	203.79	196.77	208.96	203.99	203.77	205.64	202.58	205.23	200.76	209.19	202.82	205.32	201.27	198.45	201.48	204.37	204.7	206.46	204.16	197.92	208.24	203.82	208.68	198.44	203.82	201.98
195.14	197.99	193.86	195.5	196.09	200.77	197.97	193.47	194.07	199.61	191.6	196.33	190.34	197.09	194.37	190.35	196.98	192.66	196.73	199.25	192.91	197.62	199.6	201.31	191.65	194.86	192.8	195.06	192.64	191.52	198.9	195.85	193.43	190.75	199.87	198.77	197.43	187.97	198.75	189	192.89	202.28	197.75	200.67	195.85	197.95	195.69	192.46	201.51	198.77
211.42	207.37	199.52	201.95	206.37	198.53	206.88	199.61	204.03	196.67	204.36	203.47	209.39	198.97	209.17	195.3	203.11	201.27	200.5	209.06	207.91	200.78	208.72	202.64	199.61	204.94	199.46	195.49	199.81	204.62	201.51	200.94	204.19	209.16	197.2	202.03	196.14	205.37	201.09	200.13	206.59	200.75	205.46	200.63	199.26	197.37	196.71	202.62	199.93	197.05
209.1	204.99	212.47	206.19	208.41	212.45	211.62	208.88	210.95	213.06	209.52	208.42	210.5	207.92	209.41	210.77	211.46	211.6	208.79	204.23	209.91	211.08	207.3	207.14	204.14	203.99	211.19	213.03	206.74	214.68	203.53	207.71	206.39	211.51	206.72	205.51	212.24	204.05	200.78	205.6	205.08	206.93	206.26	204.89	207.46	214.15	206	213.21	204.01	207.7
195.24	195.66	196.49	195.73	199.37	197.81	198.21	206.62	198.86	200.96	196.48	197.67	200.57	204.35	193.39	192.92	204.13	199.67	197.02	194.67	198.37	195.5	200.57	200.56	196.72	199.32	194.25	204.22	201.73	202.64	196.68	199.37	197.25	193.99	205.08	198.3	196.6	202.52	197.09	203.17	198.26	193.58	196.14	199.8	192.43	195.74	196.05	201.45	200.13	196.09
204.49	202.26	198.9	204.61	201.38	199.74	200.19	208.03	204.62	192.17	200.6	201.87	203.14	202.4	201.96	204.42	200.86	207.14	205.45	200.85	200.59	200.3	205.72	206.96	201.41	203.38	200.72	204.29	203.78	200.26	209.76	205.15	212.84	196.3	204.16	202.63	199.3	204.39	202.54	202.44	198.55	206.01	198.54	204.7	201.7	203.29	204.07	202.67	202.02	202.62
206.49	211.19	203.78	204.83	204.78	208.86	202.42	210.77	208.45	205.33	204.26	212.29	204.23	210.29	208.72	205.34	207.71	205.4	206.57	209.28	210.4	206.44	199.57	205.81	203.93	211.04	214.16	212.29	203.01	206.88	206	207.21	207.53	208.94	202.99	202	208.08	203.6	208.05	208.76	207.18	211	210.49	213.72	202.71	206.67	203.56	211.3	206.54	210.03
207.04	201.69	197.32	195.07	195.08	204.09	197.13	194.82	198.77	197.19	195.05	202.09	200.57	196.93	193.64	199.43	199.81	191.42	201.64	206.62	194.72	202.75	202.14	204.56	199.8	201.59	199.39	201.28	200.87	192.75	195.76	202.83	199.08	205.61	195.36	197.1	197.79	197.23	199	195.78	199.83	206.75	205.44	196.65	202.89	199.16	201.29	203.8	203.89	204.5
200.14	191.82	193.85	187.91	196.28	190.52	202.2	197.73	196.58	190.14	197.32	189.49	192.35	197.2	194.49	194.03	197.08	200.71	196.41	195.99	195.28	194.52	200.35	193.17	191.32	198.67	195.42	194.33	194.44	193.77	187.3	200.88	193.38	198.93	187.62	193.59	187.45	191.16	193.41	184.1	194.73	190.89	188.9	195.03	189.39	189.82	195.46	190.16	186.87	187.59
206.06	202.57	199.07	201.34	203.5	208.79	196.05	198.16	205.11	199.69	203.17	202.2	208.41	201.72	205.42	191.63	199.42	199.38	200.07	205.79	200.65	204.46	203.11	204.97	205.51	204.34	199.69	203.9	206	199.15	202.75	203.74	200.79	195.66	198.64	203.49	206.26	211.41	205.29	211.64	207.67	202.56	208.39	202.19	208.48	199.54	200.53	201.44	201.63	206.97
213.47	204.47	210.48	207.68	202.6	211.17	212.96	208.45	208.4	209.64	209.58	215.62	216.8	211.24	206.55	209.2	210.92	213.34	206.11	213.97	209.88	208.98	209.78	211.51	211.04	213.8	210.1	214.8	213.35	216.92	217.7	209.7	216.45	214.52	212.64	213.89	209.76	209.61	211.95	206.68	219.87	199.72	215.01	213.93	214.52	213.11	210.2	213.81	211.05	215.07
210.89	206.48	210.22	206.88	214.36	205.73	214.84	210.48	211.26	204.22	210.86	206.4	213.71	203.06	206.9	208.69	213.83	201.98	209.12	207.8	206.96	205.79	212.79	213.92	209.89	206.55	209.05	215.02	206.4	210.74	209.5	211.69	208.32	208.5	207.48	218	205.37	202.94	209.76	209.29	201.43	211.45	207.73	212.31	212.63	209.11	214.33	208.14	209.48	211.46
202.42	198	197.52	201.29	200.1	200.22	200.81	200.83	198.34	195.15	204.7	197.26	195.17	198.5	196.7	195.03	198.17	194.42	203.83	203.52	197.56	196	200.81	199.61	201.45	199.95	204.3	195.73	192.9	198.23	198.55	204.33	199.89	196.16	202.57	199.21	203.68	189.3	201.95	197.07	197.35	199.47	206.46	198.15	199.6	202.81	199.82	202.12	203.8	192.64
207.5	202.75	202.89	208.05	206.54	209.28	203.68	210.89	207.86	208.18	210.82	214.67	210.82	209.42	209.88	208.86	208.75	208.35	210.19	210.19	209.13	214.97	206.33	202.19	203.58	203.15	207.57	206.07	205.1	210.21	201.28	206.25	212.58	208.19	202.65	207.45	208.44	202.21	206.45	215.76	200.66	201.58	213.8	207.45	206.11	211.78	209.14	210.29	207.81	210.27
202.99	209.11	207.68	209.06	209.2	207.42	205.02	211.1	210.48	209.91	210.48	206.59	205.79	211.47	216.25	206.26	205.46	205.01	207.92	205.83	208.61	200.8	206.82	214.54	200.61	211.19	208.17	204.2	203.42	204.97	203.82	212.37	208.83	205.31	216.14	212.96	205.57	208.97	207.08	212.72	205.32	198.74	205	204.83	212.35	202.84	208.15	202.21	207.02	209.85
206.44	206.2	211.31	204.44	201.59	211.63	209.05	209.88	204.71	204.66	203.32	210.24	206.44	207.06	211.03	206.71	210.65	207.96	204.6	207.65	200.47	211.03	202.33	211.18	205.87	213.63	205.35	211.67	207.83	210.61	212.61	212.51	212.76	206.06	212.51	204.75	206.93	212.82	208.48	214.57	211.14	203.84	208.17	205.49	207.8	207.74	206.58	207.14	209.49	204.16
211.97	206.38	202.67	203.76	207.22	211.07	204.25	199.07	206.86	198.47	204.25	208.82	206.22	204.9	203.86	205.24	207.06	210.14	201.01	208.75	196.72	198.8	206	206.69	205.93	203.41	205.19	206.88	204.06	203.53	210.46	197.64	205.05	205.17	202.43	204.88	206.34	202.19	199.02	201.02	207.17	205.22	197.87	208.16	199.93	206.13	209.9	203.4	208.22	209.93
205.72	217.69	207.9	220.19	206.05	211.55	212.77	210.85	204.63	212.1	214.43	204.9	202.89	208.55	211.46	206.93	202.52	207.62	208.44	211.48	205.63	204.23	207.94	214.55	206.12	202.09	212.86	207.11	209.68	211.5	204.97	213.18	211.09	206.16	209.13	207.89	210.25	209.03	203.29	209.12	212.26	207	202.09	207.95	207.87	206.25	207.12	213.94	210.87	205.07
206.91	200.08	209.44	202.1	204.73	206.22	206.47	202.95	204.33	204.93	208.35	198.77	203.2	206.56	206.35	206.3	206.59	202.56	203.68	210.63	203.74	200.73	202.96	206.44	203.03	208.64	210.48	211.47	202.55	206.4	199.67	204.32	199.96	208.91	200.08	202.16	201.78	204.61	209.42	204.68	207.47	203.52	203.32	207.16	212.22	201.09	201.23	204.91	207.31	203.03
202.31	205.4	207.51	207.96	206.97	211	211.51	205.58	204.88	207.84	206.99	205.2	209.17	207.25	199.75	202.53	207.27	204.36	206.34	205.82	204.28	208.44	208.4	205.8	207.69	206.37	201.67	210.59	202.12	207.34	208.97	204.92	205.14	204.27	210.04	207.39	205.44	202.87	208.21	205.36	207.18	207.11	208	207.22	203.47	210.92	213.74	215.08	212.08	205.51
213.99	215.58	212.23	205.74	213.55	216.14	216.42	211.6	218.62	215.61	212.56	218.72	211.97	210.84	213.34	209.18	215.51	207.95	207.98	209.44	213.01	214.36	211.81	213.39	208.97	218.59	211.92	211.43	217.59	208.9	211.8	214.5	217.21	208.79	215.26	215.8	215.1	211.62	207.91	213.41	214.32	217	206.84	220.58	210.14	212.08	211.27	211.13	213.82	210.05
198.74	203.43	196.51	194.97	208.74	202.57	206.18	205.25	203.12	203.73	202.47	200.47	204.61	202.19	206.54	206.7	206.47	202.57	202.85	207.43	206.32	200.18	203.41	203.54	201.44	205.86	199.25	210.52	202.38	199.86	210.73	198.4	203.1	202.67	207.35	208.41	205.86	204.78	210.64	202.56	201.09	204.04	204.07	203.14	205.95	206.29	202.28	208.53	201.7	200.03
209.51	203.06	213.95	214.6	218.66	216.07	214.01	209.64	213.08	209.54	207.97	213.72	212.23	208.38	211.65	215.54	210.99	212.37	211.04	210.24	214.55	212.07	209.87	216	212.64	211.89	207.97	204.25	211.83	217.01	216.02	208.23	216.02	206.87	210.96	210.76	213.51	209.89	209.88	210.3	210.9	211.65	210.11	214.28	212.99	215.01	209.65	213.55	213.04	209.02
221.45	214.43	220.77	209.06	212.18	217.12	218.37	219.32	214.78	221.18	218.35	220.12	216.56	212.94	217.51	218.61	220.73	214.06	218.54	211.87	218.46	219.97	212.9	212.09	217.55	221.04	213.87	219.59	215.27	217.46	217.93	216.15	218.48	221.73	218.66	215.25	215.02	217.3	219.13	218.67	212.53	214.88	215.36	218.69	217.38	215.12	219.93	214.64	210.34	216.99
214.35	213.91	214.74	206.94	210.61	211.65	213.77	208.56	217.09	213.17	205.04	213.51	213.29	210.47	213.3	213.6	210.21	211.3	213.38	211.49	205.41	211.79	218.16	217.97	206.86	215.46	208.57	208.72	218.88	213.63	210.64	213.9	217.97	208.03	212.86	214.68	217.64	214.02	212.06	217.93	209.56	211.25	212.99	217.51	211.91	213.73	211.23	212.73	210.54	217.84
207.5	209.4	215.41	206.62	206.29	213.4	211.07	211.36	209.09	212.94	212.42	211.67	203.32	212.88	203.87	209.62	206.42	208.67	206.65	205.24	210.97	214.03	210.4	213.28	214.74	205.76	202.89	209.96	209.6	212.34	214.92	214.8	209.1	215.66	211.44	213.43	206.76	212.13	220.18	215.44	211.05	208.73	211.82	212.18	207.62	207.13	205.65	212.88	213.68	209.63
208.89	215.17	210.82	210.64	211.7	204.86	202.64	207.79	212.08	211.61	213.56	211.47	211.52	208.03	215.24	211.9	211.38	201.91	207.62	210.91	208.57	206.91	207.89	205.9	213.85	206.49	206.54	201.38	207.97	207.68	212.72	205.53	205.44	207.46	208.4	210.41	206.07	208.39	207.16	207.76	206.51	207.27	202.09	210.69	207.48	205.13	206.27	204.34	206.48	213.79
206.62	205.39	203.43	213.64	206.34	202.35	206.47	204.52	207.23	214.68	210.69	206.38	202.57	208.17	212.22	202.59	204.24	207.69	208.5	208.05	206.18	203.08	212.51	211.9	210.85	210.93	210.75	206.62	209.03	206.77	208.53	205.82	209.22	209.61	209.63	204.03	206.38	198.92	207.19	211.22	204.58	207.06	205.46	209.2	209.11	209.61	212.53	201.05	202.76	206.95
204.19	206.72	205.68	201.38	201.51	208.59	205.17	204.79	204.18	204.99	209.25	203.07	200.58	208.27	205.13	202.04	205.65	204.58	204.63	195.14	205.86	200.8	206.07	207.31	200.81	200.77	199.56	207.02	202.45	205.41	206.12	201.55	201	211.44	202	207.82	202.03	201.67	205.62	204.04	204.66	200.47	204.1	200.64	202.52	207.23	204.45	203.54	201.28	195.82
204.81	208.07	198.18	205.51	197.41	203.85	208.05	200.45	207.63	207.42	207.24	205.57	206.12	209.51	199.62	202.98	205.8	205.04	202.29	207.6	201.92	203.77	202.1	208.34	202.37	205.33	197.93	203.03	208.01	203.93	209.16	206.48	207.57	210.89	206.35	201.49	199.51	199.62	207.54	200.86	202.57	205.91	202.96	204	204.28	202.41	204.66	209.26	202.95	210.31
221.03	217.53	220.33	218.51	220.73	213.29	211.24	218.29	215.56	217.84	222.64	221.05	218.6	209.08	218.51	220.01	214.38	218.25	212.46	222.91	214.56	214.11	215.7	216.81	211.14	220.77	210.95	216.25	218.65	218.96	219.31	213.31	216.65	219.38	216.56	220.88	217.38	211.25	210.16	212.88	217.08	214.44	210.35	218.75	217.87	218.52	220.29	223.46	226.93	214.86
209.84	208.62	206.39	202.61	207.09	208.11	212.21	207.97	211.26	208.68	207.14	206.74	196.65	212.65	208.7	215.21	203.33	214.72	211.31	206.97	208.9	206.63	214.86	210.98	207.35	208.8	210.34	207.68	211.78	204.48	202.75	206.83	203.88	208.37	209.5	203.89	211.33	211.82	204.74	213.82	217.75	211.99	211.79	204.38	210.64	210.03	209.27	205.81	214.74	211.38
200.23	206.6	202.24	197.64	201.98	204.11	197.51	201	197.43	204.39	209.02	198.96	203	202.97	208.15	194.63	206.26	201.46	200.57	207.83	206.23	198.35	203.89	200.54	198.42	203.99	199.3	201.4	209.66	199.63	197.76	196.59	204.04	201.05	208.95	202.38	202.61	205.63	202.18	211.87	205.99	201.04	206.85	211.6	203.12	208.9	200.72	207.56	205.5	200.43
208.75	195.59	203.86	199.4	201.76	197.1	201.8	196.8	201.61	201.2	194.02	201.8	200.71	203.79	200.46	202.07	199.7	191.3	210.63	204.82	203.55	208.07	198.96	196.62	198.34	197.06	197.68	201.91	196.7	200.29	196.79	196.15	204.93	201.09	199.14	200.13	198.39	201.16	199.66	193.3	201.42	196.75	204.03	196.4	201.38	197.63	200.69	202.26	199.68	201.61
208.22	210.05	202.59	202.15	203.36	194.22	204.16	194.12	204.11	201.16	195.87	206.42	209.33	204.43	201.09	205.02	198.26	206.65	204.1	202.92	204.46	207.15	204.26	202.76	197.67	207.08	204.84	204.59	200.56	204.18	206.59	201.8	204.51	201.64	200.35	205.73	206.02	204.13	199.5	208.98	203.11	196.74	206.93	198.55	201.07	204.9	202.18	206.12	204.02	203.36
207.92	207.78	219.65	211.13	210.38	209.28	209.79	222.46	203.38	207.44	208.92	209	206.83	203.68	211.01	210.63	209.42	208.71	209.57	212.43	216.84	204.72	201.23	213.62	211.91	203.48	206.18	210.79	201.88	214.19	209.52	209.91	212.22	214.26	208.16	208.56	210.61	208.21	205.04	206.69	208.79	209.47	209.03	206.99	211.91	211.16	207.51	215.32	206.67	205.23
213.56	214.27	224.39	213.96	210.45	208.86	210.77	212.23	215.94	220.13	214.1	206.32	212.55	209.87	209.03	212.73	213.28	215.56	211.3	212.7	215.55	211.2	216.17	214.5	207.91	213.01	213.2	210.17	204.81	207.8	211.79	214.57	211.31	208.75	214.05	205.67	211.32	216.01	206.12	210.98	214.75	213.97	212.83	217.13	212.15	212.1	216.21	208.86	209.46	212.4
213.52	213.77	213.33	208.54	204.04	209.64	209.44	216.48	211.28	204.92	198.35	207.16	209.55	199.73	209.49	205.34	211.63	210.29	209.53	211.71	209.41	209.57	204.88	205.4	207.84	210.67	208.77	210.01	206.98	212.51	210.99	209.06	214.21	209.08	208.45	214.74	213.57	204.72	204.68	210.56	208.9	201.69	211.94	205.92	206.49	213.69	205.19	208	213.79	216.72
205.85	212.62	214.14	199.37	213.44	207.98	210.82	207.89	207.93	205.35	199.26	206.3	210.88	206.47	203.04	206.37	206.17	199.52	209.58	207.33	204.72	212.63	211.41	207.84	207.29	205.7	202.73	205.45	207.68	203.4	215.05	202.82	211.81	215.62	201.71	206.9	208.7	209.64	211.3	205	210.76	209.39	206.52	205.81	203.92	207.59	202.91	207.94	213.06	202.44
193.51	200.22	201.21	200.85	200.19	202.45	200.92	200.86	197.74	201.5	197.79	203.85	202.13	200.62	206.96	201.32	197.54	198.74	199.24	196.12	200.9	200.98	197.75	196.13	198.61	207.06	200.83	196.77	203.09	193.56	204.17	197.84	196.51	197.88	204.7	203.42	203.72	202.3	201.34	207.6	207.74	197.04	205.39	199.01	191.37	199.92	202.21	204.94	202.02	194.09
218.2	216.42	220.91	217.74	217.03	214.47	219.6	216.31	217.97	220.41	218.37	221.32	207.63	218.77	216.2	219.4	220.01	221.47	218.2	224.5	219.85	217.2	215.18	218.39	226.18	224.93	217.06	222.66	217.23	217.01	217.08	219.73	215.34	217.47	219.95	223.32	216.2	222.72	215.89	213.45	213.63	220.01	216.61	214.13	218.89	213.58	213.97	217.44	212.9	221.43
209.53	205.3	210.62	203.76	208.46	211.04	206.92	207.62	214.98	206.24	211.85	210.24	208.85	212.53	197.4	206.2	205.23	207.14	208.91	203.67	207.91	212.47	212.02	202.96	206.73	212.58	207.96	205.29	209.44	209.96	208.16	212.44	211.76	209.01	198.78	204.07	209.26	212.26	210.87	210.47	212.63	208.44	208.69	210.7	211.19	204.17	207.4	207.94	213.17	209.07
198.59	209.21	211.14	214.2	206.41	207.31	203.22	218.06	211.86	210.61	210.1	210.16	211.05	208.11	206.92	208.98	206.05	207.42	210.07	205.64	202.37	210.23	208.98	200.72	199.55	208.11	211.47	208.68	212.72	208.33	210.72	209.8	203.32	211.02	211.67	213.38	206.15	212.25	207.08	208.94	204.95	211.31	207.65	211.73	210.67	212.7	216.89	204.54	206.85	209.16
216.18	220.41	216.89	212.26	219.81	213.47	212.84	216	219.28	214.13	216.52	218.85	215.75	213.86	220.33	220.23	213.72	212.32	219.54	218.98	213.86	227.33	213.67	213.88	216.83	217.52	213.71	212.5	222.14	219.91	220.2	219.55	218.03	221.42	219.25	217.62	214.78	216.3	206.39	222.3	214.12	216.03	218.88	220.11	221.26	212.38	216.19	221.65	217.45	215.96
218.96	221.51	222.6	217.22	211.14	217.39	218.8	219.2	222.93	211.95	217.01	214.62	219.22	218.09	218.81	214.53	210.42	212.32	220.11	216.96	217.43	217.41	220.07	212.93	214.64	215	216.98	219.23	216.61	215.8	220.61	215.75	213.81	223.92	220.06	214.45	218.2	208.1	216.73	215.55	219.6	222.35	222.23	219.83	219.14	226.21	216.01	218.45	213.64	215.74
208.03	201.12	204.78	206.17	204.41	206.34	203.21	196.84	199.98	207.74	205.79	205.69	204.25	208.61	200.36	207.37	199.01	201.65	201.77	202.09	202.19	202.72	206.42	206.17	208.49	202.09	202.34	201.07	206.95	201.78	209.1	200.84	207.07	205.92	202.77	199.37	206.55	198.35	204.62	198.09	202.95	210.54	208.26	202.43	203.5	206.08	210.05	206.74	201.22	202.58
210.91	207.93	211.94	195.88	211.97	204.48	204.64	208.54	207.2	212.79	210.3	209	201.23	202.02	206.08	202.85	206.86	202.26	205.73	198.2	203.2	198.11	203.49	201.34	199.06	207.79	206	202.11	198.1	202.67	204.05	204.53	200.82	204.75	196.38	210.87	201.37	200.93	202.03	201.39	196.5	202.45	205.36	203.63	201.27	201.24	201.28	200.96	203.91	202.18
198.85	205.5	208.75	207.46	208.54	214.27	215.09	210.23	203.79	209.87	208.61	207.46	205.04	205.6	199.65	202.61	213.6	207.93	207.67	209.67	200.77	203.8	211.59	206.01	202.37	208.85	214.17	205.46	210.03	208.98	208.02	213.12	212.9	204.02	207.07	213.86	209.25	210.27	203.36	205.93	210.55	202.67	212.31	201.5	208.89	212.72	207.68	201.53	207.08	205.19
205.2	207.31	206.46	202.77	198.99	206.85	202.61	207.86	205.97	200.1	208.08	214.6	202.7	204.29	204.93	207.37	209.88	206.77	203.13	207.78	206.57	202.89	210.85	202.77	202.02	206.99	201.78	200.45	206.66	210.23	200.36	204.5	202.74	209.14	205.01	210.32	204.86	205.88	203.38	209.69	203.06	203.91	204.48	205.18	204.48	201.25	202.28	209.15	200.75	209.01
209.77	201.49	206.55	197.03	205.02	198.26	197.34	201.66	200.74	199.85	202.43	204.05	202.6	205.74	206.27	201.53	207.23	202.38	201.34	206.06	200.14	203.2	202.97	201.22	206.56	208.03	201.63	204.24	209.28	199.3	200.51	203.05	204.55	200.11	200.57	207.67	201.7	203.97	198.77	200.29	201.95	202.47	208.78	201.99	198.83	201.42	200.02	198.27	202.19	204.12
201.46	207.15	204.29	209.32	205.79	204.42	203.38	205.68	201.88	207.06	210.14	201.93	202.89	202.34	211.93	203.4	199.56	204.59	193.71	206.75	204.36	208.6	204.78	203.16	199.78	206.4	199.5	203	208.61	203.37	201.22	210.74	204.09	208.92	198.07	202.01	199.6	206.33	208.01	199.37	206.48	205.28	200.48	207.13	201.96	201.47	201.32	205.92	206.95	197.09
196.55	200.27	196.05	200.38	199.51	199.29	199.97	206.36	195.57	200.98	194.44	199.72	196.95	200.79	202.43	196.73	196.42	205.44	204.99	198.81	203.2	199.34	203.24	200.76	201.89	204.8	205.9	206.18	202.47	196.23	200.93	200.19	200.85	196.64	196.7	203.88	199.46	199.83	205.07	194.7	202.31	204.23	197.7	199.72	201.83	206.22	194.2	205.09	195.87	207.92
213.1	213.6	208.12	204.77	215.49	215.92	211.7	209.9	206.85	210.83	215.1	214.34	212.6	212.54	216.82	216.69	210.73	218.25	210.32	209.57	212.19	219.21	210.39	209.16	213.91	207.84	209.93	212.21	208.98	213.14	214.42	214.27	208.92	211.43	203.81	210.73	212.8	217.79	213.24	212.91	213.9	214.59	207.45	205.91	207.21	212.86	218.78	207.49	215.23	208.29
211.25	196.95	205.95	200.47	208.04	205.83	207.52	208.87	209.75	203.17	212.87	202.69	213.15	209.38	205.12	205.37	204.97	206.33	201.92	202.88	202.1	207.4	213.31	207.14	207.01	211.69	208.57	209.36	206.29	212.43	205.99	208.57	211.5	202.8	208.61	200.77	209.61	211.25	209.59	207.97	202.47	207.54	207.25	206.68	210.51	207.67	204	208.95	208.46	209.45
207.34	214.13	207.97	216.75	211.79	211.88	210.88	217.07	209.94	210.81	208.48	211.68	212.36	210.09	208.01	206.13	210.49	208.3	209.83	214.14	211.43	212.79	210.53	212.99	210.28	211.48	215.87	208.92	208.52	208.99	214.92	212.28	210.22	208.52	217.5	208.8	211.19	214.29	213.06	215.99	213.34	215.15	204.27	208.12	211.47	214.41	209.04	213.93	210.34	215.08
194.54	198.24	192.31	200.08	205.84	206.79	198.48	200.89	201.69	201.65	206.21	205.52	193.84	198.93	201.03	193.19	204.81	197.55	193.48	200.5	194.84	197.21	204.16	199.77	188.59	200.55	202.16	198.22	201.14	198.51	200.14	198.04	197.07	203.66	201.72	196.64	199.37	198.03	198.93	205.23	199.13	200.83	200.27	196.82	198.88	200.7	199.02	205.55	198.46	205.8
216.9	215.26	213.72	209.86	214.46	214.56	218.32	211.75	207.01	215.33	214.49	214.31	210.09	213.83	213.26	208.81	209.59	217.95	215.52	204.79	217.91	207.98	210.09	209.06	216.32	209.09	215.71	207.73	211.46	217.56	207.01	215.47	204	213.16	218.14	210.21	213.96	211.49	213.98	210.71	214.46	209.67	211.25	211.65	210.39	214.28	211.96	214.42	215.61	215.25
212.55	218.44	215.86	215.46	214.8	214.42	214.78	211.12	216.95	215.46	211.49	215.62	214.56	215.44	213.26	209.56	212.25	208.07	205.19	213.44	208.75	218.33	214.48	216.7	210.38	216.97	213.31	209.32	216.34	212.76	218.51	210.07	212.73	209.06	215.71	207.9	209.09	214.95	205.4	215.14	213.89	210.01	212.44	211.97	215.04	214.54	210.17	213.34	209.31	212.61
210.38	217.78	207.01	210.9	210.65	207.92	213	206.3	206.79	207.28	206.76	214.92	208.93	215.54	213	207.4	208.82	211.87	209.92	211.1	204.82	208.76	210.88	212.84	205.33	210.68	204.01	205.72	207.7	210.26	205.84	206.49	218.41	209.83	215.82	211.81	213.15	205.41	207.49	209.06	206.05	209.03	205.11	207.29	208.86	207.85	213.79	212	208.97	213.41
205.73	200.93	206.13	200.44	199.59	214.46	203.89	208.55	203.04	200.3	201.75	206.64	207.81	203.93	206.21	205.53	202.7	210.36	211.38	201.11	206.7	200.88	205.76	208	211.66	202.21	203.51	207.26	198.49	203.59	196.35	206.85	203.85	204.16	204.53	209.64	199.64	202.27	209.27	203.68	206.71	208.22	204.47	206.61	200.16	208.44	205.63	205.39	201.1	210.42
206.45	202.47	207.53	200.24	205.29	203.69	201.54	201.8	206.71	205.1	209.05	208.78	204.5	207	199.84	205.51	212.08	208.62	204.89	212.14	201.51	203.35	203.46	196.85	203.93	200.95	209.52	202.73	203.82	209.89	204.43	203.84	201.13	205.57	202.05	204.78	206.88	208.11	203.65	207.27	205.39	207.89	203.04	199.69	199.5	203.1	202.93	204.1	204.82	205.62
215.72	220.48	210.11	226.37	217.21	218.39	224.86	225.66	216.27	217.76	216.03	209.98	213.85	221.57	217.84	221.93	219.34	218.88	224.63	221.25	218.22	218.63	217.85	217.89	220.7	212.79	215.67	221.57	214.18	220.66	217	214.89	219.93	215.87	215.73	222.43	217.46	219.57	208.41	215.89	218.23	218.18	213.05	218.15	219.74	218.54	208.16	228.42	213.04	210.5
209.01	210.41	207.91	208.84	208.78	212.19	210.65	206.3	212.4	217.84	215.2	206.28	206.06	205.28	213.6	204.06	212.63	206.86	203.01	209.43	214.32	206.86	209.8	215.19	204.11	205.6	205.52	206.64	209.04	211.1	205.02	218	206.79	210.07	211.16	203.87	210.06	207.58	204.61	202.49	209.51	213.18	208.66	210.34	207.49	214.49	208.25	205.74	208.38	208.16
215.18	208	215.65	207.25	214.03	213.81	209.18	217.09	212.46	212.26	206.99	211.38	209.89	210.09	208.42	213.67	204.73	207.88	210.87	209.66	204.07	204.32	211.49	205	207.85	207.6	210.79	211.43	202.74	207.93	207.95	209.87	208.03	212.06	211.26	212.18	206.42	215.36	210.02	209.99	202.32	207.21	210.09	204.24	217.12	215.07	211.78	211.29	207.23	210.1
205.45	206.64	212.98	206.9	211.35	211.06	215.19	212.54	212.28	212.73	210.7	214.16	202.19	204.58	207.6	204.01	212.6	206.24	207.68	213.53	204.2	210.08	210.56	205.4	209.98	208.1	205.08	210.38	208.13	203.3	209.06	211.1	205.64	217.5	211.83	214.2	207.86	212.31	205.7	210.83	207.55	212.01	203.53	210.12	211.96	210.93	211.06	217.05	208.09	211.23
193.92	191.21	196.29	194.79	193.94	197.35	195.74	192.22	186.65	191.48	199.51	194.3	190.78	192.48	195.64	194.37	193.2	189.26	196.73	191.08	196.53	192.54	197.67	198.99	190.47	186.24	203.36	198.95	191.28	188.17	195.08	193.23	193.45	198.78	199.58	199.57	192.72	193.67	193.58	199.86	205.17	193.14	195.48	195.89	189.2	194.66	193.04	192.18	188.57	192.46
195.71	193.85	205.64	198.46	204.11	208.93	201.05	203.06	200.84	196.21	201.84	203.1	204.18	199.39	196.08	198.5	205.62	201.88	204.42	202.38	204.47	205.33	209.03	201.86	201.79	198.08	201.69	196.85	203.49	201.34	204.78	198.19	200.27	202.73	195.37	196.42	199.32	203.56	202.12	202.25	202.74	199.72	199.94	202.4	198.41	196.27	204.17	202.64	201.15	197.22
202.27	207.99	201.35	203.51	203.3	199.72	205.07	197.69	205.48	199.92	204.68	197.16	200.47	204.78	203.38	206	206.92	200.14	205.2	209.59	201.28	204.44	209.43	197.26	206.76	198.45	207.09	199.18	199.13	209.48	202.63	205.77	202	205.66	209.44	205.13	204.43	207.89	203.18	197.75	206.03	205	205.69	205.39	210.33	205.68	195.99	212.64	198.53	203.49
221.47	219.49	210.69	219.17	217.18	216.6	212.31	215.81	221.4	213.23	216.2	217.22	212.32	213.68	216.97	219.4	212.48	211.16	219.97	215.15	220.52	213.11	216.27	219.96	218.28	214.26	213.54	213.33	220.89	216.44	211.06	215.55	219.83	214.6	218.2	214.38	209.78	219.81	219.68	217.13	211.69	212.15	221.72	217.31	213.62	212.65	214.14	217.34	219.56	218.84
220.51	221.37	214.03	224.1	222.72	219.64	215.24	214.76	214.9	215.09	213.57	223.13	211.88	212.2	215.88	213.63	213.23	212.13	213.42	212.65	213.1	216.14	218.93	213.03	220.92	213.79	215.98	213.35	217.8	216.77	219.63	217.78	215.94	217.26	218.05	216.6	221.59	218.11	217.09	224.06	222.69	212.69	215.99	222.68	220.12	220.07	214.96	213.14	221.9	218.49
212.09	212.7	219.11	212.84	208.55	214.96	208.16	207.94	210.5	217.02	212.36	215.84	209.75	208.5	208.7	211.55	209.73	207.4	214.72	213.8	211.23	211.19	214.93	206.61	211.42	213.42	213.49	211.81	208.84	213.17	216.77	215.17	219.65	208.62	204.02	215.95	214.95	212.94	212.11	212.95	210.79	216.86	214.25	208.17	211.46	208.92	204.34	204.09	209.49	211.49
216.65	214.04	216.33	208.67	214.24	209.09	215.39	208.16	210.73	207.27	210.7	209.78	216.59	211.58	210.17	212.41	215.46	209.82	209	209.33	209.19	214.52	209.92	206.57	214.83	212	206.25	211.11	214.59	216.73	208.49	214.37	212.15	215.47	212.17	211.64	216.85	209.12	212.55	208.87	213.71	213.2	208.54	212.46	209.09	207.98	207.86	213.14	211.39	211.58
207.32	208.1	205.23	206.85	203.29	210.9	204	203.53	208.58	207.61	203.54	207.45	203.77	201.17	207.95	202.45	203.42	205.67	205.01	206.94	206.49	197.29	208.78	198.87	204.66	205.94	208.05	208.35	203.87	204.68	205.71	199.03	210.92	203.73	207.15	206.75	195.78	201.63	204.49	208.22	203.61	207.4	206.09	202.11	205.23	203.56	201.18	208.77	203.19	202.13
217.07	205.75	208.51	208.37	208.5	209.07	205.77	200.92	211.25	207.39	212.9	210.72	206.88	203.84	202.57	210.2	202.99	207.38	206.14	219.28	201.95	201.57	213.22	208.23	214.42	206.42	210.69	207.45	209.37	204	204.62	210.39	207	207.89	204.75	213.97	199.89	202.64	208.17	210.48	213.76	213.55	204.93	207.27	206.5	202.85	203.83	210.8	208.18	205.54
209.94	211.86	212.19	212.67	207.02	211.13	212.11	207.41	212.94	217.83	205	213.79	207.67	214.12	213.79	211.6	209.11	211.35	209.29	205.66	207.48	213.51	218.47	211.81	218.34	212.66	217.94	210.76	207.43	214.9	215.98	206.21	209.63	211.61	211.66	208.94	209.11	210.38	211.37	212.23	210.27	209.21	215.09	215.22	212.59	213.71	210.77	208.07	211.2	211.26
205.63	207.15	208.33	210.3	210.58	214.53	204.39	204.14	205.13	215.84	207.98	205.27	205.88	214.08	203.21	211	214.14	204.62	214.67	206.33	208.31	207.83	209.99	207.18	205.96	203.3	208.71	214.63	213.32	214.07	211.71	208.09	212.5	203.68	212.35	196.88	204.07	204.63	208.66	197.88	209.54	208.28	212.12	205.99	208.52	209.94	200.49	209.58	213.79	211.79
206.93	206.62	208.37	209.17	208.76	209.89	211.72	211.03	206.63	212.75	211.38	206.64	208.08	209.75	211.47	210.74	205.16	207.28	205.95	206.1	205.17	210.01	211.43	205.11	209.69	209.47	210.63	209.39	204.48	205.4	213.04	208	207.27	206.77	207.63	213.9	210.34	207.39	209.92	201.47	202.34	217.02	211.15	206.91	210.49	207.78	214.9	211.85	204.66	213.13
198.22	198.53	204.67	197.01	205.36	204.31	201.42	200.1	199.2	200.02	202.03	205.94	204.96	200.13	194.8	199.68	197.92	204.93	199.64	198.31	195.83	199.34	194.92	198.05	199.63	196.37	205.21	194.58	198.76	201.02	202.44	199.25	200.26	202.37	196.48	198.91	198.93	202	205.88	196.29	200.6	199.34	195.53	198.47	197.35	205.14	196.15	201.42	201.99	190.57
205.03	205.28	208.82	210.02	208.65	202.82	208.53	204.64	209.01	208.88	209.78	207.36	210.43	208.09	208.51	206.22	204.63	215.12	212.4	209.6	207.05	207.53	203.11	209.83	208.46	211.87	203.45	203.33	204.3	202.35	201.87	208.98	216.28	209.14	203.79	211.07	212.06	212.12	207.48	213.14	203.68	211.3	207.38	211.59	210.21	206.74	204.99	210.27	215.41	210.8
205.95	211.6	204.74	213.38	208.09	206.52	212.2	210.56	209.09	211.53	202.49	203.38	214.94	211.78	207.4	212.17	213.25	216.66	207.26	213.97	208.73	203.95	212.01	203.27	209.74	212.02	209.73	211.66	216.98	208.23	219.51	211.52	211.7	213.42	210.93	214.96	209.04	211.94	208.46	207.12	213.26	214.45	214.45	212.78	208.66	208.81	212.27	214.24	212.74	211.42
200	194.21	205.91	199.56	201.47	200.59	198.68	202.35	206.66	207.15	207.59	203.99	203.67	205.43	203.22	201.13	206.79	202.05	200.33	198.05	198.44	203.02	201.95	207.78	199.88	205.58	203.87	198.66	199.75	205.72	205.17	205.89	203.74	207.55	197.48	197.4	207.09	203.39	205.47	204.49	196.6	205	205.18	210.18	202.84	202.22	198.81	205.28	200.51	202.5
207.06	209.65	206.65	212.07	204.06	206.52	217.29	203.08	200.42	206.54	208.11	210.31	209.02	208.69	204.55	207.59	208.98	203.46	213.29	208.59	206.34	210.55	207.71	210.77	206.55	210.09	208.44	198.59	208.97	207.89	208.48	199.61	214.05	205.03	212.81	215.72	208.48	212.59	205.22	210.31	202.8	213.39	215.99	209.49	206.37	211.33	208.87	206	208.35	213.66
213.94	216.35	209.83	217.24	218.68	218.58	202.93	213.09	215.04	210.41	210.43	211.83	210.58	213.05	214.8	214.7	211.69	206.24	211.9	212.51	212.93	215.21	209.07	215.49	219.62	209.45	210.36	207.32	204.94	205.21	211.84	211.4	208.14	212.82	207.51	212.06	213.72	206.42	209.84	211.51	208.54	215.44	212.88	218.81	217.44	209	215.27	219.81	212.57	210.12
207.4	203.53	213.44	211.52	208.98	209.46	206.55	206.03	210	207.94	210.45	206.46	212	207.17	206.51	214.68	206.95	209.22	211.56	210.47	209.93	211.66	208.07	210.14	212.15	208.27	211.12	205.07	203.88	207.34	210.69	210.31	206.97	214.18	205.46	220.01	203.65	201.06	210.37	213.32	212.79	214.6	209.71	203.49	208.79	202.26	203.88	210.62	202.75	212.49
198.74	197.49	202.32	202.27	199.33	202.96	203.82	197.83	199.31	202.16	195.38	192.69	194.3	197.3	203.33	202.39	198.69	199.25	200.76	202.82	195.04	197.5	200.56	198.65	198.8	203.56	203.69	196.25	207.08	193.62	195.92	199.42	199.74	197.4	203.15	206.66	200.26	197.77	202.06	197.22	199.54	206.51	200.23	195.76	191.35	204.91	198.61	202.55	199.32	200.39
199.38	206.33	211.73	205.11	202.68	205.2	209.95	204.91	209.48	201.25	207.28	207.77	202.65	205.17	205.78	201.58	207.12	213	208.73	208.44	199.4	203.21	207.18	205.94	206.74	206.95	207.29	206.43	212.12	202.58	207.67	207.6	208.42	205.47	204.42	207.92	204.82	206.05	200.28	203.87	208.39	197.41	205.86	204.25	211.32	203.63	206.2	208.88	206.02	204.69
216.11	215.3	211.04	208.85	216.96	215.22	218.49	211.03	215.41	215.94	217.6	206.17	214.73	211.86	211.01	206.79	220.83	209.61	216.4	218.71	207.75	213.66	217.48	210.99	216.95	221.1	214.73	215.54	212.41	211.84	211.51	215.41	218.66	207.46	213.26	209.39	216.64	207.26	215.8	214.13	209.64	214.14	215.75	213.63	212.83	214.98	206.23	215.61	214.48	210.83
217.47	222.77	210.72	216.94	216.2	220.74	217.26	216.78	222.32	216.11	219.08	217.82	212.41	215.32	215.41	219.53	222.58	221.61	218.8	220.06	214.28	215.59	217.63	220.18	206.08	216.74	215.45	221.71	214.12	216.38	220.79	216.6	214.99	219.24	220.7	213.08	225.02	217.36	221.72	218.57	219.88	214.4	217.02	215.5	218.6	213.09	213.09	215.7	218.03	205.19
200.09	204.04	195.06	203.06	202.34	197.36	191.12	200.5	195.8	197.73	204.59	201.4	200.58	206.68	201.97	197.69	200.22	199.71	203.88	196.97	193.66	198.34	200.58	203.1	203.73	198.84	202.91	197.28	200.18	201.27	203.39	199.72	199.1	201.67	198.2	201.79	196.09	200.81	193.56	197.71	199.94	201.06	198.22	199.48	201.64	202.74	202.74	197.41	199.82	193.44
214.24	214.83	221.87	222.33	219.07	215.78	220.61	218.53	219.21	216.34	226.38	213.93	217.89	219.74	212.82	221.04	218.25	217.67	220.86	214.23	215.17	219.51	212.94	215.63	212.26	223.51	220.6	215.17	220.98	216.21	219.63	215.77	219.84	219.49	221.31	218.92	217.5	216	215.62	211.19	220.81	218.2	216.59	218.62	212.2	214.83	216.54	210.46	216	223.46
209.12	209.78	207.98	213.54	206.82	203.72	210.83	205.42	206.44	214.42	204.85	203.24	203.5	208.14	204.88	201.09	201.26	206.92	209.21	203.9	214.45	201.61	200.92	213.27	213.29	209.77	203.79	205.74	204.74	208.61	208.73	209.73	211.81	205.4	210.14	206.67	210.87	203.34	206.2	210.51	205.1	206.61	206.09	214.43	206.52	209.01	205.11	209.18	208.18	204.16
210.08	212.42	205.8	205.61	209.7	204.12	215.46	208.5	214.93	205.72	209.38	209.05	202.33	216.52	210.96	215.8	206.82	216.85	216.7	212.35	214.13	213.32	202.78	202.29	211.1	213.34	203.76	206.85	209.99	215.17	210.69	208.71	212.98	209.75	207.18	213.21	207.73	207.81	212.59	211.22	210.98	208.8	211.49	210.21	209.56	212.03	214.07	207.88	208.88	209.77
199.45	195.36	202.83	198.17	199.18	209.14	209.36	193.84	195.98	194.39	197.1	202.05	201.21	201.71	204.84	206.18	200.07	193.86	201.84	202.85	202.79	197.58	200.84	209.16	201.7	202.32	198.72	199.67	198.09	196.05	194.08	200.48	197.46	195.12	196.44	205.5	205.32	201.23	205.07	195.42	205.65	200.09	199.13	200.06	193.19	199.71	197.5	205.32	200.09	205.72
206.41	215.16	208.88	213	212.14	210.9	205.51	203.32	211.12	204.46	205.99	207.53	203.72	203.66	206.2	208.63	209.79	202.98	202.91	211.6	209.42	205.76	213.1	211.8	209.34	206.36	206.6	208.54	205.28	206.8	212.38	210.14	202.42	208.37	211.33	208.38	209.89	209.3	209.07	205.68	209.05	211.3	211.61	212.72	200.94	207.2	201.07	208.67	207.24	202.78
205.96	207.84	208.87	204.5	212.16	207.65	204.84	214.1	204.96	207.52	205.86	210.69	206.53	205.24	212.04	216.71	212.03	211.09	213.8	211.45	212.99	213.95	203.77	211.99	205.09	204.7	216.77	208.14	213.32	209.46	201.26	213.67	211.09	209.47	206.59	207.98	207.09	205.27	207.61	203.94	209.42	204.71	207.33	208.67	210.38	204.62	210.15	210.33	203.63	204.66
205.81	215.37	217.44	212.37	213.59	220.17	215.58	222.88	213.24	217.01	215.2	217.46	215.21	217.07	218.95	216.82	213.84	221.12	214.23	223.08	216.99	215.1	220.49	214.38	213.06	225.63	217.46	211.82	213.17	216.7	213.63	213.99	219.06	218.58	217.4	218.43	213.88	224.98	213.21	214.33	219.93	221.03	214.61	219.9	218.08	216.36	221.61	222.52	219.94	220.14
208.82	204.13	204.12	200.54	207.18	205.81	199.85	194.89	202.11	205.94	205.72	200.86	205.57	203.57	204.79	193.59	200.5	203.83	197.87	202.51	207.74	205.06	202.01	206.21	204.02	202.01	202.34	200.4	201.86	200.87	200.07	196.77	203.73	206.51	202.17	197.21	205.18	201.94	210.9	214.54	203.72	203.33	201.53	199.32	196.47	202.63	203.98	202.22	204.01	201.77
211.06	206.02	209.52	203.23	212.17	208.59	205.53	205.19	210.33	210.91	209.71	210.51	204.65	213.43	206.12	209.58	207.81	210.22	208.82	201.29	212.42	203.72	204.36	207.64	206.98	216.6	208.84	205.86	208.76	204.75	209.48	207.86	207.43	212.95	208.61	207.24	213.94	210.49	210.58	208.9	218.83	210.23	214.73	199.06	211.5	206.65	202.6	209.59	215.16	205.67
196.46	198.27	197.07	195.39	197.21	194.36	201.63	204.49	198.77	196.98	199.45	198.01	199.8	197.26	193.84	197.31	200.2	199.07	195.35	201.76	197.76	198.3	198.91	199.36	195.11	199.61	199.57	196.54	200.11	203.73	193.92	190.54	199.6	194.26	197.2	199.4	196.01	203.36	194.79	194.11	198.9	200.01	197.58	200.78	193.15	199.19	200.8	196.17	195.92	198.67
206.49	211.84	212.91	211.69	206.87	207.61	212.44	207	209.41	215.69	207.93	206.4	202.71	213.1	209.38	209.73	206.26	212.81	215.96	214.11	207.47	210.47	214.06	207.76	211.15	207.98	205.03	206.34	207.99	209.73	212.02	218.99	203.59	202.97	210.47	209.18	211.02	209.79	210.88	205.17	206.31	210.98	211.53	205.52	204.57	202.66	207.8	208.82	207.3	212.38
206.14	209.14	207.84	209.44	206.14	207.48	206.05	206.77	201.29	206.05	208.53	204.28	205.78	208.51	210.57	207.68	212.39	206.47	207.4	200.96	209.83	212.58	203.19	206.25	207.7	212.99	210.6	207.04	208.45	214.34	216.35	208.52	215.24	198.5	201.25	208.46	205.99	200.1	201.78	212.46	210.6	203.56	207.5	207.65	210.13	210.26	199.66	209.26	207.3	206.38
208.24	206.76	205.74	212.94	212.4	213.78	215.62	206.01	208.2	207.65	208.02	216.51	208.83	216.82	213.77	214.88	206.16	218	210.65	213.15	210.05	211.24	207.25	213.85	209.21	217.64	209.15	206.96	212.21	211.2	211.78	217.05	206.38	216.77	206.73	211.15	207.96	216.77	213.67	210.41	208.57	214.32	208.69	207.24	213.39	210.48	207.14	217.38	211.64	217.31
207.28	206.96	210.74	211.75	209.44	215.88	210.75	210.65	213.3	217.77	214.12	217.35	212.52	209.07	215.62	209.07	211.47	212.44	210.68	205.12	216.8	207.65	209.63	212.27	210.01	216.49	213.44	214.13	209.82	209.02	211.35	209.48	213.03	217.53	207.62	214.96	218.45	212.05	212.61	206.44	214.78	210.73	213.39	211.02	208.24	218.09	216.04	208.29	214.04	207.9
198.35	201.43	200.68	205.12	197.26	201.02	196.64	196.69	194.29	203.06	193.77	203.76	194.06	202.18	194.69	200.41	198.17	202.01	203.25	195.02	199.31	193.86	194.03	194.71	196.69	201.12	195.42	197.4	199.09	202.2	200.4	206.73	196.67	197.53	198.55	194.52	203.32	191.55	204.8	196.89	208.98	202.22	193.79	193.7	193.83	199.96	196.57	198.35	194.81	196.31
217.16	210.66	219.08	209.97	208.81	207.08	215.45	214.1	216.51	215.35	223.27	207.01	212.76	214.66	216.72	217.24	214.43	215.17	217.48	220.21	214.53	205.23	218.05	216.86	223.09	211.25	212.06	208.82	215.8	205.35	209.56	205.64	217.91	208.87	215.29	215.48	210.34	216.54	212.03	218.57	216.49	215.92	215.63	211.66	214.57	209.65	213.09	207.73	213.15	212.8
204.18	212.23	212.23	207.7	208.41	211.28	208.95	214.37	209.31	216.8	207.19	212.07	210.32	208.93	211.81	212.55	205.18	207.96	209.87	208.81	212	206.88	215.41	210.11	213.54	209.27	207.81	214.56	209.85	202.53	209.64	209.63	210.34	208.87	209.27	209.06	197.22	211.84	203	206.85	211.89	207.1	212.37	206.54	205.06	209.91	209.1	209.47	200.23	210.52
210.89	210.77	215.16	212.53	220.1	207.85	214.8	211.1	207.36	211.99	212.85	216.55	207.8	219.13	214.99	214.2	214.7	217.39	212.81	209.34	210.98	215.62	214.72	209	208.73	213.17	213.63	209.92	212.39	208.27	214.91	214.86	211.35	207.52	209.39	209.78	218.87	218.77	220.87	212.03	214.39	212.38	212.95	208.58	214.41	213.04	208.94	213.17	219.15	214.07
213.28	212.82	212.55	215.88	210.69	213.59	215.4	214.84	215.23	219.22	209.39	216.64	212.01	221.12	218.56	224.2	216.38	217.43	219.36	215.67	220.75	220.09	220.3	210.82	213.23	218.85	215.99	215.43	214.42	212.11	221.54	213.79	220.32	210.81	213.34	216.61	214.89	219.9	217.97	214.06	219.3	213.06	215.79	218.78	217.7	219.5	217.89	212.17	213.35	219.42
207.48	212.27	208.9	214.29	206.73	205.67	202.76	209.01	211.33	209.18	206.99	208.67	209.22	207.09	213.12	210.36	205.51	200.61	205.57	202.44	207.16	204.57	202.93	206.54	199.89	209.64	208.42	204.28	202.91	210.29	212.6	209.85	198.74	207.1	212.95	206.92	211.42	207.99	211.55	215.16	206.87	209.32	209.45	219.76	210.07	199.52	202.62	206.36	208.18	211.43
203.86	204.03	201.85	201.89	200.93	206.79	207.59	205.63	199.07	209.02	207.01	204.6	205.34	204.42	204.95	209.7	203.08	205.03	209.66	206.5	207.4	205.32	204.12	204.21	200.29	206.64	203.26	194.27	210.13	207.61	206	202.37	208.78	206.66	207.01	203.73	198.87	205.89	205.18	208.88	207.63	206.72	207.59	208.04	205.61	205.59	210.62	201.04	201.69	203.64
209.47	209.59	203.57	206	208.11	209.39	214.32	205.02	202.71	213.92	200.91	212.95	203.26	213.5	214.66	205.03	207.92	207.23	209.94	211.47	203.34	207.33	210.04	207.56	207.76	209.27	207.3	213.95	213.69	209.29	209.1	212.41	203.37	213.66	207.5	205.13	217.27	205.94	206.07	203.28	205.6	205.27	204.12	207.48	207.07	216.75	214.18	209.5	206.1	210.04
203.6	203.21	199.37	202.13	198.97	199.77	207.73	205.19	199.22	200.65	202.92	207.75	201.77	195.94	206.32	197.07	210.22	203.81	193.79	204.15	199.39	194.9	201.01	203.01	196.84	201.62	203.88	206.17	198.54	199.1	203.34	204.83	198.25	200.98	203.85	200.72	205.53	198.93	201.33	205.55	198.06	208.16	195.67	189.71	196.6	202.16	206.65	198.09	203.56	205.96
206.9	213.92	206.89	209.76	209.59	206.91	206.89	214.28	216.76	209.63	222.3	213.24	211.8	216.66	215.05	217.28	217.58	207.63	215.95	214.38	205.14	208.68	218.59	210.93	215.59	208.31	218.6	207.38	204.13	212.13	210.54	216.74	207.63	214.65	209.24	210.91	212.71	212.93	207.81	204.77	220.03	208.88	215.43	213.2	207.85	207.11	211.45	212.71	209.55	212.62
220.11	216.37	218.63	217.26	212.16	216.3	221.33	217.52	213.13	218.12	216.4	214.86	217.52	222.53	218.12	217.77	211.48	212.61	213.36	218.31	217.53	215.14	209.47	214.93	217.99	216.32	213.49	217.22	215.94	220.27	219.79	210.18	222.28	223.09	218.73	214.57	212.23	214.53	221.66	217.84	218.72	213.37	216.19	217.46	220.97	214.51	211.34	222.24	214.47	218.61
207.69	203.98	200.57	199.75	195.02	200.97	198.66	210.4	205.58	208.9	199.58	202.66	201.1	205.5	197.41	206.18	204.1	202.24	200.41	203.96	200.05	198.82	205.41	199.53	203.69	201.97	203.64	206.38	191.6	201.76	206.44	202.09	204.96	202.23	204.48	206.32	203.7	199.47	208.78	209.15	200.99	207.84	195.59	202.13	202.92	207.53	201.77	204.97	203.39	199.66
197.25	200.39	204.4	203.79	201.6	199.33	208.44	203.49	200.43	211.23	207.08	204.7	208.05	200	200.55	206.51	202.06	204.42	205.65	203.87	198.35	203.85	194.33	203.72	201.75	198.4	202.4	208.73	199.33	202.83	205.03	211.15	197.95	204.42	206.12	204.51	202.63	207.18	205.88	199.91	201.58	205.75	214.61	202.59	205.99	204.28	203.42	193.75	207.35	206.41
218.17	213.84	209.34	208.91	212.58	209.33	215.01	212.14	209.26	206.23	213.54	215.79	211.05	216.65	217.73	216.76	210.58	210.14	212.8	210.52	214.26	213.21	215.91	207.94	213.57	216.78	211.51	215.46	210.12	214.48	214.8	213.29	215.55	206.79	217.2	210.03	206.75	210.68	209.67	209.91	207.31	215.28	214.33	213.79	208.86	208.44	213.45	214.6	208.33	209.22
220.61	214.91	210.33	225.1	219.72	223.79	216.2	216.64	220.46	217.8	210.26	215.67	222.69	213.82	218.06	214.99	222.25	212.15	219.7	221.31	221.23	213.42	219.03	222.45	218.46	222.82	215.06	206.29	216.17	216.92	216.81	211.5	219.79	217.41	225.03	219.99	217.47	218.21	216.29	217.93	218.24	219.02	214.27	220.15	220.02	219.39	219.87	212.74	217.66	212.67
198.55	204.51	204.56	201.85	208.23	207.93	208.67	197.94	206.33	212.45	206.47	202.96	204.73	204.54	206.04	206.02	203.84	206.24	198.11	210.82	203.61	205.53	198.71	205.41	207.23	206.84	197.61	206.22	206.34	201.03	206.36	205.26	206.73	203.19	202.83	207.47	201.25	199.56	199.34	200.19	203.32	206.28	205.15	202.21	207.87	202.39	202.46	209.32	206.08	210.64
206.51	199.83	213.97	209.82	212.54	216.03	209.77	207.8	205.92	199.05	205.82	210.81	202.85	210.59	207.37	210.4	209.67	204.87	211.08	208.21	211.56	210.59	208.54	210.58	209.46	210.55	207.7	207.76	209.93	211.47	210.07	209.94	214.29	213.69	209.5	209.45	208.02	209.82	203.1	197.92	210.77	211.67	206.9	213.35	212.9	208.58	208.84	207.74	210.86	218.01
209.64	206.71	208.01	206.31	205.69	203.03	204.61	210.15	214.27	206.69	202.65	210.52	204.01	210.28	208.86	208.19	206.77	202.26	207.9	209.25	214.68	212.65	206.94	210.55	198.68	207.89	204.77	205.65	209.47	208.12	204.83	201.5	205.32	208.58	207.26	206.81	201.09	201.63	207.62	207.78	204.72	208.23	201.86	206.61	207.71	207.67	211.75	211.24	202.49	201.76
208.55	209.73	207.83	197.79	205.78	204.18	204.96	212.07	202.71	218.97	204.04	204.81	208.7	204.45	205.8	208.07	204.36	204.76	211.51	208.56	203.89	207.41	210.75	212.69	211.84	206.38	207.59	199.74	213.67	209.64	207.95	205.51	206.99	215.05	206.44	208.53	206.86	205.52	206.82	208.56	209.3	202.04	204.27	203.77	210.03	204.25	211.7	212.14	212.07	211.65
210.59	209.34	213	217.71	214.53	209.81	209.09	218.48	204.85	210.29	215.19	217.45	213.28	209.47	211.39	214.51	207.63	215.82	204.27	210.27	218.98	211.65	211.39	211.73	212.72	213.85	220.11	212.98	211.46	212.92	214.46	211.17	213.77	218.14	207.23	213.93	207.27	212.49	217.66	211.46	220.57	214.79	215.47	208.12	213.3	213.19	206.89	204.62	211.53	210.91
206.95	209.26	212.8	213.45	207.33	208.67	199.1	206.06	209	205.53	206.95	207.26	210.39	213.78	202.59	203.54	208.24	204.14	210.73	210.2	210.46	207.37	208.85	208.13	213.05	205.37	208.24	204.23	205.72	203.36	208.27	214.38	215.64	209.93	209.01	207.68	209.58	212.34	202.87	206.97	209.37	206.09	210.45	209.53	208.47	208.74	208.56	206.42	215.41	213.57
205.76	205.21	209.83	206.34	205.22	206.7	208.89	201.74	208.86	204.66	207	210.56	203.73	206.14	213.46	205.65	211.51	207.17	204.1	205.54	205.47	213.25	208.69	211.08	213.12	209.14	208.38	206.46	202.11	202.21	208.56	207.22	207.17	202.17	207.49	205.57	206.1	210.96	210.64	204.12	203.3	209.88	207.3	204.31	208.22	203.2	207.12	205.23	211.59	212.2
202.7	203.2	208.23	212.87	200.13	198.16	202.58	199.87	198.03	198.8	203.56	201.45	203.1	194.43	198.94	198.58	201.57	193.67	205.01	199.34	208.08	194.76	199.75	208.81	201.2	198.69	203.89	201.64	195.32	204.58	196.96	204.36	195.76	196.65	198.39	199.84	202.33	200.63	203.01	196.18	199.9	201.84	204.37	197.07	199.11	199.64	203.83	204.32	200.47	200.59
194.16	203.38	199.38	195.46	197.88	198.12	202.51	194.25	200.69	200.85	201.18	202.71	202.19	202.58	200.37	201.18	199.44	201.29	202.76	199.96	196.4	195.4	202.19	202.78	195.53	197.93	193.43	200.58	189.69	207.67	198.85	201.41	202.45	198.29	196.43	195.83	200.44	194.4	197.27	197.67	200	195.23	202.5	202.39	201.94	196.31	201.05	196.01	196.53	202.28
197.34	197.85	194.52	199.62	196.7	206.37	205.62	202.31	197.53	199.25	208.02	201.6	200.3	205.72	191.41	201.15	189.98	201.13	202.57	202.68	205.54	206.49	205.35	202.3	193.9	199.01	203.73	204.96	194.86	206.48	201.11	194.94	202.66	203.25	195.93	202.57	202.51	201.93	201.47	197.59	198.38	199.05	195.37	201.89	201.8	194.17	195.47	195.72	198.37	207.59
202.45	198.04	199.18	199.15	200.74	198.53	205.05	194.2	202.17	201.13	201.93	202.1	207.15	197.02	200.66	196.57	199.65	198.54	203.88	199.47	201.33	197.93	204.4	196.73	194.5	204.42	199.8	196.97	203.65	198.7	200.71	199.79	199.85	207.63	196.36	201.14	199.4	199.76	200.3	200.55	203.41	194.93	196.07	204.11	202.92	198.33	203.35	202.89	193.26	198.54
202.99	204.72	203.6	203.54	206.91	206.37	209.68	201.56	201.99	204	197.31	200.93	204.52	202.8	207.99	202.2	204.9	202.53	201.95	205.61	207.02	197.67	205.61	207.22	210.51	194.5	202.34	201.94	203.2	206.06	209.03	204.53	210.94	202.04	202.54	206.5	203.33	203.15	207.47	200.81	197.38	207.2	205.53	208.14	203.49	192.78	204.28	209.73	197.17	198.23
199.49	200.62	210.54	199.58	204.87	204.3	198.44	204.51	197.42	200	199.76	192.91	204.47	203.44	196.56	199.01	203.74	198.14	198.35	197.33	200.91	205.24	197.85	195.12	203.18	196.62	198.97	197.4	193.01	204.57	204.32	199.16	194.16	202.71	197.23	197.75	196.29	198.22	197.23	199.73	201.92	198.54	198.87	198.55	202.03	199.28	201.21	202.53	200.6	199.64
199.12	197.28	197.84	207.59	201.34	202.33	198.1	199.24	199.21	192.67	195.86	202.11	199.43	206.63	199.25	196.45	199.18	199.6	199.84	198.81	202.97	203.11	206.97	196.92	204.56	198.24	202.3	201.01	205.99	201.59	198.85	198.85	199.53	196.2	190.86	203.51	197.04	200.48	201.3	193.78	195.99	193.31	203.78	203.71	203.85	197.5	199.17	201.28	198.79	202.86
216.72	205.42	209.57	209.63	211.51	211.15	213.4	209.66	213.75	209.42	212	210.57	204.08	213.46	220.38	204.92	215.07	216.88	214.07	214.92	214.85	211	222.86	212.74	212.76	221.6	211.27	214.38	203.21	217.41	214.31	211.22	219.5	215.36	207.13	207.49	211.32	207.98	203.02	217.14	207.19	214.15	218	218.05	207.41	211.27	211.6	208.61	219.01	208.82
206.54	208.2	213.48	206.82	209.37	206.92	210.32	210.09	209.82	205.77	206.35	206.16	209.43	213.21	209.11	201.18	202.91	215.37	206.68	207.5	208.7	205.33	206.22	207.98	204.2	207.21	211.36	208.17	201.7	205.91	207.4	206.63	204.73	214.38	205.73	208.31	208.66	207.97	211.69	216.22	207.63	206.41	204.6	212.08	210.76	206.85	203.46	214.49	200.02	211.57
212.16	214.52	211.27	212.22	209.88	205.24	217.32	212.79	210.74	213.81	212.33	212.21	212.18	210.69	213.45	213.77	208.53	204.7	212.13	215.61	209.7	215.95	209.46	212.85	214.79	211.84	213.56	213.71	214.7	206.9	210.63	203.83	215.49	207.37	212.85	212.96	216.91	209.24	210.74	206.72	213.97	213.53	218.82	206.9	207.75	206.99	208.81	212.74	220.08	210.38
203.12	210.47	201.54	209.49	208.94	204.1	211.98	206.18	208	211.29	207.77	208.89	203.44	199.78	206.74	205.75	209.72	204.32	202.8	209.57	207.07	208.38	209.26	202.08	209.5	211.17	208.92	208.89	199.31	208.27	207.34	207.64	205.26	205.61	201.41	198.1	210.67	200.15	206.76	206.51	205.23	204.08	206.4	206.04	207.58	207.44	208.99	209.05	199.32	209.83
199.4	196.59	198.82	205.16	201.24	206.32	193.85	196.81	194.14	193.57	201.03	198.05	195.76	196.97	205.86	201.67	196.14	195.26	195.78	199.03	203.57	201.63	197.55	198.5	200.6	194.04	204.78	198.93	193.76	199.56	191.82	199.97	202.51	200.76	199.26	201.28	198.53	199.4	197.4	199.6	206.89	201.56	197.33	200.29	197.62	194.18	203.17	200.36	195.87	195.84
195.61	197.99	197.79	198.23	200.78	194.48	198.98	198.53	192.88	197.51	195.58	195.79	194.5	193.07	195.29	191.22	192.23	199.35	196.38	188.56	199.42	193.53	190.12	193.34	191.71	187.95	194.18	200.72	198.77	197.34	193.31	195.39	198.35	187.96	200.21	197.09	196.15	198.3	195.73	200.27	196.36	200.46	189.91	199.68	197.91	203.01	199.47	192.55	193.47	194.61
213.52	216.84	219.78	213.94	215.57	211.13	216.31	215.01	213.77	209.42	206.75	210.27	214.93	217.13	210.39	212.77	216.32	212.1	204.54	209.73	203.65	221.17	213.14	217.95	213.95	212.28	214.46	208.72	208.38	210.46	213.61	210.03	216.52	217.82	219.57	212.79	214.07	212.55	210.36	214.61	215.47	210.53	212.89	215.18	208.5	216.73	210.85	206.17	213	211.14
209.27	205.91	208.37	207.51	210.22	208.23	206.84	208	205.69	208.5	208.15	204.72	210.84	209.28	208.67	206.06	200.19	214.91	212.48	208.25	209.18	206.28	204.6	210.47	203.31	213.64	203.6	205.52	202.28	209.11	199.31	213.12	207.78	211.68	210.53	208.37	211.23	211.31	209.65	213.34	205.94	215.31	208.95	204.93	206.7	209.6	203.29	210.51	211.73	207.52
204.62	204.51	202.86	201.11	198.45	203.82	199.27	200.84	201.85	200.82	203.1	204.75	202.21	200.59	209.2	211.29	202.93	205.33	197.15	201.66	203.62	207.06	197.81	204.93	202.84	198.08	201.31	211.22	203.35	202.18	199.77	203.59	203	200.82	197.68	204.91	203.19	203.41	198.23	199.01	201.4	200.84	203.29	213.22	202.51	201.05	201.46	207.66	196.08	203.42
216.27	210.15	211.52	208.34	208.7	209.35	205.46	206.06	211.22	206.5	205.75	210.37	210.72	216.98	210.27	209.94	211.11	213.64	213.48	209.82	213.8	209.46	206.86	209.49	208.67	206.43	211.31	215.44	212.83	215.46	213.49	215.5	216.29	215.12	212.66	208.89	211.68	214.82	207.15	208.17	206	210.23	216.63	207.28	214.41	212.23	213.07	206.67	203.59	211.15
209.51	201.55	207.78	203.94	200.89	208.57	208.93	199.31	204.26	202.56	200.02	202.51	204.85	206.55	203.98	205.63	204.42	203.09	199.35	205.91	209.72	206.09	207.16	201.37	204.36	201.8	206.61	202.04	203.94	201.71	200.76	202.9	203.17	203.34	201.29	200.78	203.25	202.83	206.47	197.74	202.25	207.81	197.86	206.21	198.8	198.02	201.67	205.47	199.32	198.4
201.08	198.38	192.87	199.1	195.29	195.04	204.58	198.18	201.55	191.91	202.33	201.6	205.03	197.24	204.75	199.17	201.02	203	195.39	207.87	196.66	200.44	200.45	206.97	204.36	202.86	198.37	199.91	194.24	199.95	202.8	198.27	203.99	209.52	203.69	203.75	204.31	203.09	200.38	205.21	203.41	201.67	197.14	203.71	199.54	204.88	198.97	195.28	202.64	200.9
213.07	211.21	204.66	206.81	209.67	210.95	205.61	210.05	209.07	204.68	210.47	209.33	208.82	209.19	212.95	209.65	207.8	211.88	209.04	208.49	203.92	200.75	205.84	205.48	215.81	205.08	205.62	207.52	206.3	213.28	209.36	206.03	210.53	204.26	208.73	210.4	213.86	204.74	211.18	204.62	207.79	206.37	207.2	206.82	199.43	211.42	203.47	214.56	214.94	212.5
196.66	195.31	193.9	207.57	204.35	200.44	199.49	199.3	194.35	208.67	199.88	204.44	203.52	202.42	205.67	202.56	201.05	204.17	195.29	206.89	199.9	193.94	202.39	194.61	203.72	201.12	197.09	202.73	200.57	200.29	196.4	205.48	200.1	200.59	201.01	198.19	199.01	203.71	200.89	203.97	197.89	196.74	203.49	198.39	200.16	193.14	205.81	209.21	189.66	205.68
209.38	212.85	213.29	210.61	210.33	212.1	208.5	202.64	207.84	201.36	209.3	215.05	214.02	210.6	209.31	208.66	205.76	207.7	203.22	203.96	200.13	207.03	209.92	208.6	210.64	208.06	202.09	208.35	209.41	211.74	213.43	213.13	207.8	207.35	207.79	210.19	213.15	215.44	209.57	210.71	204.25	214.93	213.03	202.7	211.15	201.96	206.5	205.62	203.83	207.56
199.96	202.53	205.95	199.78	206.7	208.53	203.52	201.9	206.7	200.1	204.75	203.52	201.34	204.33	203.01	209.66	199.28	199.91	205.39	203.5	201.19	204.58	201.96	204.55	207.69	204.33	200.73	201.81	209.86	205.72	208.62	199.31	203.77	203.24	205.02	199.27	205.25	201.61	201.62	203.67	201.89	205.89	201.19	201.74	206.49	202.53	203.95	208.61	204.3	201.64
208.86	203.1	207.18	214.5	209.52	212.44	206.8	206.42	211.57	208.08	204.71	213.14	209	210.16	207.11	213.61	211.27	207.56	204.75	215.8	209.56	217.31	209.55	207.1	211.32	214.48	211.05	203.68	211.29	211.06	210.54	206.3	210.25	211.3	208.66	211.38	212.8	211.25	210.9	213.46	206.93	211.9	206.85	205.67	207.26	213.47	208.15	214.27	209.9	209.59
207.95	209.45	204.67	212.39	207.91	204.96	211.65	215.72	207.57	206.7	205.2	209	213.14	211.61	208.96	205.13	202.11	212.65	209.38	207.63	211.42	205.52	212.35	208.11	202.38	208.74	205.59	208.78	210.07	205.64	208.08	209.26	210.45	206.87	208.47	207.03	209.46	206.32	213.06	210.22	203.16	213.88	205.56	209.29	209.88	208.04	204.5	210.29	207.15	204.79
212.28	210.33	214.24	211.53	203.98	215.66	211.49	209.95	210.99	220.79	212.56	213.25	209.59	214.01	208.62	218.9	209.33	211.88	213.05	214.96	213.79	207.9	213.32	214.36	207.66	206.6	214.91	207.68	214.3	214.27	212.89	216.3	213.97	212.6	216.72	210.9	212.77	213.2	213.71	211.09	214.79	213.38	216.17	212.94	215.42	211.22	212.03	215.6	214.56	216.48
207.59	203.15	210.69	203.2	209.3	204.08	207.97	202.63	205.02	202.91	206.07	201.5	201.72	206.27	205.58	201.12	199.51	207.28	206.45	203.71	211.79	210.68	202.69	196.87	209.99	208.5	213.36	209.32	205.83	204.78	208.87	217.24	208.09	208.68	209.57	205.86	206.77	204.15	204.85	206.81	201.38	204.85	202.49	205.48	203.08	204.48	204.9	209.09	206.25	208.75
208.5	212.46	215.73	217.18	213.84	214.26	213.82	214.84	214.98	211.98	215.14	208.84	214.67	214.02	209.78	208.89	216.31	219.03	212.16	214.09	211.32	217.94	209.63	208.24	212.08	205.4	214.11	209.43	215.12	208.5	211.81	211.63	221.38	217.28	217.13	207.37	210.1	217.36	217.04	217.34	214.81	209.43	213.18	213.99	216.33	208.59	217.31	212.12	218.9	210.42
202.86	208.04	206.56	214.64	213.61	209.72	209.02	205.78	202.72	210.35	212.3	204.7	211.21	204.69	213.55	202.73	207.71	211.45	209.29	210.6	202.35	215.26	202.88	212.83	208.37	207.99	204.31	210.68	204.37	209.35	204.49	205.36	212.95	208.54	208.42	210.29	205.53	209.7	210.34	201.84	203.64	209.07	207.86	205.5	210.1	213.65	205.67	207.18	206.78	209.14
205.55	200.99	197.54	199.01	204.29	199.87	206.34	201.27	196.2	203.21	201.79	203.4	206.7	202.81	204.94	203.74	197.09	197.54	205.66	204.2	203.09	197.72	199.06	200.97	209.12	202.24	202.87	204.22	203.21	200.84	205.76	205.42	201.37	206.14	206.52	201.36	202.98	198.76	204.63	204.46	201.58	202.95	201.29	200.27	204.87	203.61	201.04	198.09	206.32	208.89
219.79	206.94	216.65	217.94	210.14	216.17	214.22	210.86	214.26	218.08	212.07	213.2	213.27	210.16	215.28	209.6	215.78	212.26	213.81	211.8	211.67	209.43	208.03	212.94	217.18	206.62	212.44	208.79	204.41	206.97	217.12	216.26	211.54	212.16	215.74	211.06	214.85	214.44	214.94	214.12	215.45	218.66	220.36	214.98	217.3	211.42	213.24	214.55	210.31	210.62
210.56	207.9	212.43	211.99	201.46	209.73	211.96	208.98	203.06	213.21	205.69	204.84	208.85	209.14	209.59	209.2	204.12	211.02	211.33	208.49	213.33	209.87	204.24	208.77	208.03	208.94	208.09	198.15	208.96	213.41	205.91	213.74	201.85	204.39	206.26	204.76	202.45	208.6	207.76	205.86	212.11	202.97	208.3	208.14	207	204	206.35	205	209.92	216.05
211.58	213.5	209.8	207.04	211.39	209.06	209.53	206.63	213.95	200.02	209.39	208.19	210.7	209.8	209.7	208.62	206.4	210.08	203.09	204.76	209.22	207.23	206.21	205.8	211.77	207.23	209.99	203.1	212.61	209.54	211.2	209.82	205.26	208.26	214.74	208.68	207.14	211.41	207.65	208.13	214.25	210.28	216.78	206.89	210.49	208.19	200.22	213.56	208.39	216.23
209.3	203.09	204.42	204.19	209.89	202.18	199.21	203.03	201.9	202.55	205.89	209.72	208.4	209.84	196.13	198.27	201.56	201.18	204.75	198.77	199.92	199.45	203.78	200.62	204.55	196.91	201.98	205.31	204.16	199.22	204.27	200.03	204.97	203.01	206.05	206.83	204.64	194.89	204.3	199.9	208.56	202.15	205.73	200.97	194.02	194.19	197.89	200.34	208.46	207.89
200.8	206.53	209.24	195.7	201.52	199.82	208.04	199.97	200.84	206.73	202.57	203.96	196.34	201.87	198.97	199.31	204.33	207.95	205.16	200.77	197.32	198.95	201.88	202.2	201.77	195.97	205.61	204.84	199.64	208.8	201.88	207.4	201.82	204.81	200.14	200.38	204.91	205.12	199.9	203.75	197.54	210.7	198.68	204.32	205.3	201.26	199.4	200.75	200.21	208.31
211.02	206.91	212.79	208.25	203.56	205.82	207.82	218.74	206.32	207.96	203.34	210.45	206.5	209.12	213.34	212.7	208.57	208.95	213.96	210.38	212.48	205.38	208.87	210.55	204.05	208.25	204.83	207.75	211.07	210.21	209.9	208.11	205.71	206.98	207.52	206.89	203.08	203.95	211.33	214.4	209.67	212.42	209.66	209.1	209.04	208	210.62	208.59	208.6	208.87
208.03	203.78	204.43	205.12	209.35	202.27	201.72	202.66	209.95	206.49	200	202.92	205.43	205.82	202.93	208.69	205.7	204.39	202.93	208.12	198.52	202.42	203.5	205.32	200.29	195.73	209.92	214.38	203.6	200.42	204.78	207.38	202.2	206.16	197.94	207.37	204.98	205.61	203	212.24	205.65	208.76	205.49	208.65	204.51	198.11	202.26	200.7	199.06	207.7
217.66	218.03	219.17	218.67	212.91	224.25	214.48	211.06	217.21	219.44	215.41	219.87	212.03	218.4	219.78	212.69	219.84	223.88	213.91	220.37	218.1	212.88	217.28	213.11	214.99	212.35	221.14	219.39	216.42	226.86	218.17	213.07	218.15	217.33	221.58	212.1	220.92	215.61	216.51	218.4	218.23	218.24	220.13	221.98	218.75	217.96	216.67	215.58	216.44	211.76
200.94	203.93	203.84	198.82	205.64	200.61	201.28	209.92	206.51	206.21	205.28	202.34	199.1	205.91	201.13	197.1	206.07	201.63	205	198.52	201.42	204.88	203.45	200.57	200.44	211.22	195.01	200.66	203.2	204.87	202.27	200.73	195.33	199.04	197.02	210.24	199.88	204.81	207.29	202.15	206.86	199.3	204	204.91	205.8	201.01	206.57	202.4	204.86	202.61
204.15	206.67	201.09	206.97	207.77	199.12	202.78	204.36	197.49	206.97	200.18	202.54	209.68	201.08	204.95	195.47	201.22	200.19	200.56	201.42	205.54	202.25	209.61	208.03	204.47	199.1	206.59	204.07	200.03	198.31	196.43	200.24	202.57	209.62	212.55	200.39	206.15	207.24	196.93	205.68	202.05	201.08	207.88	205.81	199.9	201.08	202.35	202.68	207.14	205.79
205	210.76	210.38	208.47	205.02	211.16	207.89	212.15	208.38	207.44	207.52	205.9	202.57	206.86	206.09	209.09	201.31	205.6	205.08	213.07	207.25	212.68	211.68	210.06	207.03	206.91	212.04	211.43	212.5	204.36	214.84	215.53	205.86	217.9	204.99	207.51	209.33	204.93	210.99	216.37	210.09	205.68	210.31	212.93	209.57	207.92	201.73	210.33	204.51	212.89
198.55	207.16	207.47	202.99	205.06	205.59	209.92	205.26	201.54	203.17	208.21	207.21	200.49	206.88	195.78	207.08	197.6	209.54	202.97	204.18	209.94	206.42	201.38	201.07	203.44	204.65	206.11	202.79	199.96	203.37	200.61	202.67	201.72	199.53	205.12	199.78	201.6	204.17	207.01	213.91	203.31	201.35	200.47	201.97	200.87	202.16	205.93	202	199.17	208.98
203.72	209.1	205.95	198.84	198.55	201.83	196.31	208.52	204.59	202.48	198.65	206.73	196.54	200.04	203.66	204.79	208.11	208.53	203.31	204.84	203.1	205.54	204.76	209.23	203.41	211.35	207.9	206.58	199.51	199.65	204.8	203.35	201.52	207.39	202.49	203.07	210.04	197.47	201.15	202.81	201.91	208.26	200.04	202.27	203.73	202.71	205.16	203.96	204.71	203.66
197.98	198.61	196.72	199.11	202.44	200.47	200.98	190.88	198.88	200.08	191.62	201.55	202.91	200.03	198.32	203.43	193.71	204.42	204.1	201.11	200.55	199.64	202.49	201.67	198.33	201.72	201.08	192.23	201.34	203.76	198.33	204.16	195.7	206.51	194.89	202.46	197.27	197.03	198.89	197.67	206.71	196.15	199.54	199.86	202.26	199.67	196.83	195.28	203.88	201.37
209.73	209.01	208.16	207.1	203.72	210.34	209.33	213.33	207.38	204.45	206.08	209.27	206.62	209.3	210.11	211.62	209.73	206.65	209.14	204.29	203.24	211.45	207.18	213.16	204.11	204.43	207.76	207.68	213.86	207.04	208.4	207.95	212.79	206.51	208.69	201.88	203.15	209.78	206.67	207.06	207.57	211.14	207.46	206.19	203.25	211.38	208.48	201.53	209.89	208.92
214.86	210.65	206.84	216.75	205.16	211.3	215.09	212.19	211.08	214.96	211.08	216.71	208.53	215.35	209.51	210.05	214.58	218.91	210.26	212.45	220.11	211.61	208.76	210.26	217.8	208.22	215.22	206	214.67	217.88	212.47	206.57	214.76	209.59	214.04	214.14	209.05	213.77	209.35	211.42	210.78	213.56	212.09	208.8	210.59	207.11	208.64	218.4	206.38	213.45
207.99	207.2	206.87	207.86	209.04	208.73	203.29	207.71	205.25	211.3	212.41	208.14	210.2	208.74	207.81	204.79	202.05	210.79	205.96	204.14	208.57	204.65	206.14	209.97	203.45	205.38	210.05	210.02	206.55	211.2	208.99	206.24	208.16	212.4	207.51	202.53	208.29	212.44	208.08	205.01	203.77	206.6	210.11	208.93	205.43	208.91	208.25	212.8	204.85	211.62
191.47	197.89	207.19	196.64	189.57	200.32	193.58	193.44	199.55	202.95	195.44	200.8	195.81	202.36	191.24	201.08	196.12	199.87	199.76	191.58	197.18	195.83	204.33	193.34	199.64	202.41	198.25	199.7	196.83	192.6	193.98	203.59	199.25	200.07	197.44	194.4	194.09	197.53	195.31	205.77	204.17	195.97	199.29	200.34	198.77	198.9	202.66	202.44	196.33	203.48
204.34	197.13	205.56	203.2	203.29	208.73	199.01	203.25	197.58	201.84	198.95	205.48	201.75	200.91	202.28	205.27	199.89	208.38	201.45	196.98	202.53	207.27	202.93	204.53	199.35	202.96	204.29	202.62	205.03	203.72	194.08	206.08	208.1	213.07	201.54	196.81	204.05	207.89	207.68	210.55	201.93	207.81	203.05	204.22	206.45	201.4	204.1	207.98	203.21	203.18
204.78	207.37	208.56	211.76	211.71	210.75	213.7	207.57	206.25	208	208.56	208.43	210.11	201	208.55	210.78	208.18	208.81	209.85	215.31	212.76	208.83	208.64	208.63	206.67	204.4	208.08	203.33	209.74	212.35	213.72	208.19	206.51	208.26	207.71	209.57	208.04	201.16	203.21	210.3	205.52	207	216.16	213.58	210.29	211.26	205.63	211.07	211.71	213.68
206.11	209.1	212.21	210.36	212.87	212.9	211.84	207.55	209.87	211.57	209.02	216.86	208.83	211.44	213.48	206.77	213.89	204.58	205.78	209.74	211.31	212.03	204.51	207.42	214.59	216.35	214.03	214.53	210.48	210.94	212	209.34	213.72	206.22	205.64	209.16	211.27	208.98	207.39	215.78	216.78	213.79	215.28	206.86	211.79	212.06	208.3	211	212.17	212.74
201.66	208.23	195.33	204.56	213.7	206.1	209.33	210.69	207.43	208.56	207.52	205.41	215.46	215.66	208.5	211.41	212.81	210.72	205.98	206.06	215.22	210.2	203.42	200.24	207.52	201.68	204.19	211.77	203.74	207.85	209.68	204.56	209.38	209.82	213.65	210.6	210.9	213.02	202.1	212.52	199.25	206.45	200.68	209.2	206.55	211.75	206.44	209.84	208.35	204.9
207.93	215.87	211.98	218.96	216.58	202.26	214.34	215.65	210.51	209.56	207.06	210.49	210.21	215.59	215.15	207.98	211.94	212.38	210.2	218.55	207.28	211.17	200.52	208.38	214.06	213.14	216.74	206.24	211.54	210.42	210.21	217.79	214.11	214.2	207.27	217.73	212.72	211.19	205.66	217.39	217.32	210.46	209.24	212.28	209.12	212.82	214.73	219.58	208.25	211.59
214.31	210.5	216.94	212.31	220.37	205.54	210.91	207.18	204.02	208.51	214.97	214.26	210.4	211.17	211.47	209.65	208.43	217.14	211.31	219.48	215.78	210.23	210.26	211.27	210.83	215.1	211.45	213.46	210.89	204.71	214.83	213.88	216.35	211.09	218.06	216.06	215.85	219.41	207.68	215.16	218.47	214.1	212.25	213.54	211.33	210.13	213.61	215.13	212.71	213.39
208.61	214.68	203.19	202.48	209.33	199.35	199.61	202.09	203.62	201.6	206.52	202.89	202.21	208.6	203.7	203.15	202.5	195.38	205.96	198.81	203.2	196.77	197.62	205.29	197.91	201.46	207.31	200.14	202.47	207.16	205.19	205.59	203.42	202.66	207.67	200.87	213.02	199.69	207.88	204.76	202.34	204.24	203.92	199.13	205.53	201.28	209.32	196.88	198.02	204.29
221.31	219.57	218.54	219.96	217.9	223.56	211.91	215.03	212.97	212.03	216.14	218.51	221.49	219.23	213.3	222.23	213.4	217.86	218.31	221.18	213.38	214.98	223.18	214.28	218.17	213.26	215.12	214.97	221.12	218.36	209.96	215.55	214.01	214.76	214.13	215.61	217.38	218.44	219.64	215.27	218.1	213.37	215.64	215.84	211.56	210.24	214.19	217.09	220.33	222.22
220.18	215.3	211.63	211.37	204.36	215.29	213.7	211.33	202.49	213.39	215.1	204	207.61	210.61	206.69	214.67	212.67	210.76	211.8	213.36	206.94	212.24	210.12	205.51	207.48	212.81	211.22	218.21	215.72	211.62	211.21	213.1	211.78	212.18	213.3	217.75	212.08	208.59	215.42	209.28	215.92	214.58	200.57	210.6	212.51	206.54	212.78	214.76	212.6	204.76
213.49	217.97	213.09	212.54	218.44	219.35	214.26	222.29	223.04	216.84	211.34	210.46	216.85	213.65	214.2	220.29	214.38	212.96	220.04	213.39	212	221.01	213.87	224.1	222.97	216.64	217.02	213.2	212.61	218.11	213.8	216.81	216.7	215.84	215.58	222.3	218.09	223.71	217.47	215.26	217.21	215.45	210.94	214.28	214.25	215.7	219.55	219.14	217.74	218.08
196.64	196.9	195.8	198.9	203.29	203.02	198.41	198.21	197.51	200.37	195.54	198.37	200.5	203.43	196.28	205.75	202.36	198.5	192.87	189.11	197.55	197.76	198.85	204.99	199	203.48	201	199.11	201.91	198.89	201.39	200.57	206.01	198.97	206.95	197.13	199.73	197.49	201.32	202.4	201.31	202.34	199.97	194.72	201.21	205.32	195.74	197.53	199.54	203.9
216.64	217.23	211.3	213.06	211.42	204.56	209.08	211.43	209.5	215.83	209.59	212.03	208.84	207.58	217.08	205.53	217.73	212.26	208.1	212.5	205.78	208.62	214.55	202.39	204.11	208.56	211.12	207.23	210.93	209.91	219.37	211.39	209.55	212.54	214.24	216.37	212.38	205.31	210.6	215.42	210.61	213.09	217.71	211.52	216.13	201.77	213.16	214.59	208.97	208.79
195.44	204.13	193.97	209.56	203.02	201.28	203.34	210.73	205.78	207.53	203.46	201.2	202.55	208.56	202.19	198.95	200.6	196.74	200.8	208.34	198.64	206.57	205.97	203.78	206.43	203.66	207.99	200.99	205.77	207.16	207.84	199.27	206.41	203.39	197.68	200.7	198.08	204.9	202.54	204.14	207.22	197.26	208.13	198.01	203.46	196.66	200.7	201.39	202.54	199.62
204.71	204.57	204.73	198.65	204.44	196.21	200.64	204.67	200.98	199.56	203.09	204.5	199.58	198.15	206.76	208.35	204.11	203.17	200.73	205.17	204.64	202.03	213.12	208.59	201.61	204.09	200.73	206.78	198.36	205.97	203.89	202.37	202.46	202.62	203.85	206.02	202.4	208.11	208.27	202.99	202.08	206.55	203.76	201.69	198.74	200.9	202.34	197.96	209.04	197.46
203.22	201.87	201.8	205.68	206.78	209.06	202.37	209.95	203.76	204.57	203.75	209.32	197.22	209.28	208.79	208.1	199.21	208.66	203.76	207.04	205.67	204.36	207.5	204.33	198.81	205.97	205.67	206.6	208.39	202.47	202.94	208.45	202.46	204.98	204.22	205.5	207.39	202.76	203.83	199.13	204.35	206.46	203.64	201.65	205.32	209.56	203.5	205.78	211.67	207.91
200.71	202.03	199.12	200.85	198.35	199.47	203.35	196.26	199.41	199.94	198.1	197.05	191.32	201.07	197.43	203.07	199.28	200.96	202.28	195.91	195.65	201.48	190.87	203.71	197.76	193.6	194.79	197.91	195.67	201.93	193.39	202.56	199.31	200.28	203.68	196.56	201.52	205.78	194.04	201.63	205.89	198.78	196.79	198.9	202.95	191.27	199.18	195.72	197.44	198.5
193.11	194.88	189.56	192.29	195.67	191.6	187.2	194.99	188.6	199.25	186.78	197.54	196.84	196.46	195.95	193.53	200.3	196.68	192.98	193.75	194.06	193.23	195.66	197.2	194.46	191.75	192.67	197.84	196.53	199.99	195.23	198.81	198.9	192.51	199.92	194.67	200.92	196.04	197.44	190.65	197.01	195.1	192.74	196.81	195.46	200.51	188.8	195.58	184.8	189.35
204.98	204.51	203.5	209.08	203.91	203.31	209.93	208.26	199.02	203.39	209.68	194.27	210.14	210.26	201.4	209.33	208.81	199.76	203.4	206.19	199.87	204.62	210.32	203.78	204.83	202.5	206.77	200.28	209.21	205.46	206.55	201.85	203.4	201.69	205.67	204.94	199.43	203.5	200.03	200.78	204.45	201.94	201.89	206.47	206.33	198.97	206.97	205.3	205.46	202.83
202.1	215.34	218.75	210.21	209.42	211.21	212.03	203.18	213.29	209.16	206.53	210.67	207.88	209.8	202.86	212.92	204.63	206.75	207.16	207.1	210.7	210.5	209.7	201.1	204.95	211.35	209.32	207.84	203.64	208.81	207.37	202.65	212.15	213.5	212.22	202.68	212.3	209.77	212.74	210.25	207.46	211.49	205	206.39	208.16	206.55	213.74	203.04	204.39	205.81
212.15	210.38	219.07	214.77	221.03	212.5	219.52	214.37	211.33	218.37	215.33	215.85	216.72	216.01	216.02	219.73	220.23	213.86	218.89	218.67	218.71	219.77	219.18	219.54	217.07	216.97	221.04	222.71	215.4	216.57	219.59	219.23	216.58	218.89	214.03	217.19	214.13	215.27	217.14	215.22	220.25	207.16	218.83	218.3	221.76	212.38	214.79	217.94	218.06	219.49
214.75	214.09	211.2	212.91	212.33	215.67	207.54	215.15	209.4	212.53	214.12	213.67	209.39	217.06	209.08	213.14	211.03	213	214.18	207.6	208.7	211.11	207.26	210.56	214.36	214.91	205.25	213.44	205.05	213.92	221.53	213.83	214.36	214.79	215.26	216.69	214.15	214.74	225.25	208.81	218.99	214.74	210.63	207.41	210.87	204.47	214.13	207.85	211.82	220.21
210.89	206.4	207.23	206.32	207.45	210.9	212.27	213.68	201.88	208.18	210.23	206.86	205.16	205.01	213.5	209.45	205.37	206.24	204.57	209.74	204.47	206.83	207.88	209.13	206.78	205.61	209.63	206.99	207.26	207.16	200.02	209.52	209.18	204.93	208.61	207.85	207.72	204.87	209.31	204.18	213.66	203.14	206.98	203	210.22	204.53	198.98	209.41	205.76	207.85
194.58	199.55	195.89	203.7	195.65	203.43	197.7	196.23	200.78	197.64	199.15	197.98	203.86	199.65	200.82	198.01	204.13	207.71	196.33	206.95	194.35	198.98	195.64	197.14	195.29	201.52	197.92	198.36	201.79	204.16	205.32	206.12	206.08	203.72	204.67	200.05	194.83	197.15	198.65	197.2	199.16	200.3	203.05	197.21	194.54	196.42	195	202.48	196.04	189.05
214.5	218.96	217.26	213.5	209.09	220.78	214.05	213.95	215.44	207.56	214.69	205.76	212.58	216.32	212.66	206.75	214.43	213.54	210.28	206.55	218.9	214.49	212.52	214.68	214.13	217.16	219.99	216.03	223.52	208.96	214.48	213.3	215.36	214.42	215.35	211.62	215.24	218.42	218.99	206.73	209.34	215.55	216.55	213.69	211.57	211.63	216.34	211.3	213.33	217.06
210.25	209.26	215.3	208.45	207.05	201.15	205.74	209.25	207.15	213.89	207.65	210	208.49	209.26	212.58	206.49	207.64	203.97	208.23	210.79	205.96	207.02	209.51	211.79	208.3	202.26	203.08	204.3	208.14	207.46	205.76	205	205.54	205.89	204.25	202.14	211.6	206.25	210.56	202.74	211.74	206.72	210.72	208.5	209.08	208.49	206.05	207.62	205.39	209.48
198.64	204.51	199.45	202.33	201.44	194.61	202.68	201.04	198.62	196.23	204.52	207.01	204.41	199.98	198.45	196.15	202.61	207.46	198.94	200.56	200.98	199.28	201.56	208.5	203.51	201.22	203.31	206.53	203.58	196.73	200.73	201.01	198.76	197.84	198.74	198.25	199.07	198.52	200.38	206.99	197.85	199.26	200.36	196.38	201.25	192.32	189.25	199.54	196.33	204.84
203.75	212	218.87	210.29	204.82	210.55	206.92	210.01	211.15	212.18	213.46	209.95	212.56	211.52	205.02	211.43	208.73	204.97	211.85	214.12	220.48	206.85	206.04	207.78	208.8	205.89	205.43	213.46	212.33	209.43	205.87	197.84	218.45	207.81	204.19	212.12	214.72	208.71	210.6	208.49	211.53	209.91	212.66	209.51	209.7	201.25	203.93	213.19	207.55	215.83
214.49	212.8	214.46	215.18	208.59	210.09	210.49	214.95	211.45	213	210.73	208.48	214.52	213.06	211.56	214.42	206.87	213.11	212.79	217.86	207.8	210.2	214.64	212.7	204.99	217.49	213.86	208.28	216.17	214.25	210.46	214	207.36	216.69	217.42	215.13	208.16	212.83	211.64	217.76	208.25	216.46	215.35	214.67	207.26	208.89	214.73	212.82	210.74	214.68
199.55	201.88	210.91	204.2	202.1	202.19	207.9	207.01	207.36	203.55	204.67	199.71	202.07	205.23	202.18	202.7	200.75	210.38	203.75	209.98	206.46	205.96	206.02	203.29	206.48	207.23	206.39	207.66	201.71	196.83	207.1	202.59	204.16	212.14	208.44	205.2	199.83	202.93	200.17	207.22	210.12	206.37	201.14	200.3	198.76	201.05	207.15	208.01	208.61	205.04
197.18	192.77	192.45	192.48	194.87	196.84	195.31	196.63	188.64	192.23	193.21	195.37	197.38	196.12	196.12	196.61	190.93	201.26	197.35	196.3	189.69	201.18	192.84	194.45	192.58	196.04	197.28	187.84	192	200.61	191.83	200.8	190.43	186.79	192.03	195.82	193.46	189.48	196.28	192.78	187.52	188.46	191.58	194.57	199.82	194.64	196.71	195.45	201.11	194.14
201.64	209.04	209.56	201.76	208.26	207.62	205.54	207.51	210.87	210.64	203.47	209.15	213.03	208.29	209.6	204.17	212.56	212.06	207.33	204.95	210.12	211.35	216.08	215.1	207.29	202.1	206.95	207.2	202.95	207.57	205.92	203.51	208.27	212.6	211.5	205.01	206.41	211.27	211.04	200.12	209.99	204.63	204.3	202.07	209.06	206.26	206.51	200.55	209.97	210.21
217.64	225.68	219	219.34	219.08	218.16	210.38	219.07	211.63	209.79	215.46	218	220.35	218.98	216.05	215.58	217.88	218.33	211.23	214.39	214.49	212.43	221.3	211.78	213.93	219.24	214.56	219.14	209.25	216.66	226.04	209.64	213.31	217.9	208.22	213.56	218	215.79	216.79	225.7	218.54	219.78	220.13	209.78	219.62	214.24	219.47	212.56	213.58	216.64
204.52	209.8	209.76	205.07	204.45	200.99	207.59	208.96	208.96	202.69	208.21	205.21	203.52	207.18	200.82	199.17	208.5	206.7	206.1	199.61	207.9	206.12	202.62	207.61	208.89	206.8	207.08	207.82	203.06	205.66	205.59	205.66	205.94	201.16	203.46	206.1	206.12	200.6	204.67	203.87	211.42	214.57	208.7	203.79	201.31	207.93	205.92	203.14	204.51	204.6
212.93	213.01	210.84	208.55	208.87	219.04	209.26	210.25	215.02	213.33	210.11	209.41	206.5	213.02	213.66	213.62	209.96	219.43	214.02	211.29	216.26	217.7	219.6	209.43	210.46	202.38	209.73	209.22	212.95	212.67	212.53	208.81	211.5	213.99	202.18	214.01	216.46	209.39	214.47	209.62	216.11	212.57	209.31	206.09	217.37	209.51	212.14	205.2	218.51	215.92
210.38	208.09	205.26	213.73	202.27	215.39	212.02	204.83	208.45	211.51	205.39	211.39	206.42	208.2	211.27	207.56	213.69	207.4	208.2	212.89	220.41	206.21	209.19	207	213.38	209.88	207.51	213.56	205.83	216.42	207.91	212.21	205.58	208.71	210.14	206.13	209.31	216.39	208.97	214.67	205.3	207.69	206.89	208.63	209.26	209.65	199.08	204.44	205.11	211.64
213.14	207.19	205.62	205.95	204.67	213.35	206.27	209.38	214.17	206.38	210.73	202.56	213.43	207.52	208	199.49	211.44	204.53	200.57	204.28	214.88	213.2	203.96	214.38	219.07	211.91	213.98	209.13	210.96	209.16	205.99	217.84	205.93	213.46	214.41	214.32	209.73	214.17	211.16	211.49	203.51	211.18	206.57	205.97	210.52	212.7	212.88	209.32	213.08	200.49
205.06	216.66	206.09	208.11	202.96	202.84	208.58	205.25	207.83	211.54	208.78	207.53	203.44	208.39	204.61	205.12	206.76	199.93	208.82	208.29	207.66	209.48	206.98	207.3	206.92	207.46	209.8	208.83	211.18	209.05	209.14	204.12	212.03	205.11	212.57	202.31	209.77	204.39	208.39	214.81	205.95	204.76	210.64	208.26	208.21	211.83	208.27	215.9	205.67	207.01
213.48	218	221.03	224.04	212.18	219.37	214.52	218.43	219.29	216.48	215.22	223.86	221.17	217.98	223.32	224.41	217.9	216.4	218.37	219.97	217.69	218.98	220.49	217.23	223.39	218.79	216.86	220.78	214.02	217.91	222.45	215.01	215.01	220.98	218.5	223.95	219.89	222.95	216.24	209.63	213.19	216.53	215.3	219.86	217.54	211.62	213.86	223.05	211.59	217.47
199.7	203.02	195.79	200.2	200.98	193.51	198	199.2	195.31	200.6	197.97	198.92	203.12	204.06	203.04	194.25	207.56	194.37	197.81	199.97	199.12	198.53	195.56	197.33	201.09	197.92	199.56	193.95	199.26	199.6	204.09	196.95	199.27	194.05	195.37	190	192.89	200.6	191.01	195.34	201.7	195.36	198.43	200.46	201.96	205.44	199.09	200.45	200.48	196.64
212.28	208.62	213.07	207.95	211.25	209.85	205.59	208.15	216.4	203.87	207.23	211.4	208.68	210.51	214.03	207.91	208.73	218.02	208.98	207.25	208.75	205.15	199.16	210.92	206.38	208.19	214.89	206.01	205.98	214.9	204.39	209.31	207.75	209.37	208.75	206.06	214.73	204.57	214.46	209.22	213.92	209.48	204.85	205.43	205.32	212.49	206.61	202.57	212.11	212.2
216.8	221.52	212.42	217.16	215.78	217.4	218.03	208.46	222.02	212.05	221.82	220.49	216.18	211.34	218.22	218.04	212.5	213.99	215.17	218.7	215.41	220.31	219.62	214.38	221.41	219.22	214.53	222.32	213.72	219.62	217.62	213.36	213.24	220.86	212.48	212.24	217.25	223.19	214.74	219.08	214.39	216.26	220.49	213.68	219.79	219.12	215.19	215.63	216.4	217.08
201.85	197.89	200.89	199.24	200.24	203.2	200.47	199.87	205.29	202.05	196.49	198.16	195.65	202.94	194.15	202.02	204.5	198.25	197.37	203.22	200.4	197.25	198.03	204.76	203.55	201.53	200.18	197.5	200.07	204.94	201.61	200.63	206.84	200.22	197.69	196.71	196.23	194.47	200.19	199.27	196.84	206.16	203.65	201.32	200.02	201.22	194.48	207.01	200.06	206.63
200.75	195.85	200.6	200.42	200.63	201.35	197.59	197.17	197.88	200.3	204.35	200.03	202.06	201.19	199.9	202.01	202.75	196.82	198.25	202.25	197.97	202.35	204.81	199.99	198.29	199.75	202.12	201.05	204.25	200.83	201.22	201.1	200.82	191.99	202.77	203.61	200.18	198.4	198.4	200.51	200.46	198.91	201.34	197.6	200.18	193.84	194.74	206.34	203.41	206.65
208.09	201.66	205.18	206.13	205.28	206.58	201.9	200.12	203.77	200.7	202.94	204.23	204.88	205.99	201.82	205.6	206.6	208.27	201.43	200.02	194.9	201.09	202.93	209.96	204.09	201.04	202.42	202.24	208.69	206.53	201.56	208.62	205.61	203.84	201.57	208.99	200.02	203.76	194.53	207.55	196	207.24	205.88	198.51	206.15	204.99	199.04	205.99	204.5	200.71
205.86	210.57	207.8	211.81	200.61	205.82	211.2	201.72	204.3	206.18	205.73	212.83	206.71	208.21	213.4	212.17	212.55	202.07	208.64	205.07	201.99	208.73	208.57	214.83	207.3	202.99	209.72	210.77	211.16	213.41	207.96	202.08	214.38	213.57	208.53	205.82	210.55	212.4	210.43	215.67	209.65	212.19	209.83	206.27	208.74	208.64	209.07	212.38	206.11	202.6
213.5	212.07	207.54	213.18	208.34	214.44	210.55	210.82	217.42	208.99	218.09	211.11	209.79	211.08	216.85	213.72	212.43	211.71	215.7	214.64	210.78	209.58	213.69	215.61	208.52	219.28	215.8	217.15	204.01	214.96	210.65	214.69	210.16	215.74	212.29	212.89	211.64	213.38	205.06	209.56	210.66	214.01	206.57	213.22	211.75	210.61	220.48	214.2	214.18	215.57
207.43	211.45	205.89	207.83	209.33	208.41	208.93	213.21	212.6	211.37	207.25	210.3	207.18	210.68	203.02	203.83	206.94	217.75	215.06	210.53	208	207.3	210.46	208.95	210.82	210.21	206.72	211.16	209.06	214.74	207	206.29	209.78	209.52	202.81	212.37	208.9	213.74	214.4	202.72	208.83	207.92	212.86	213.75	209.63	211.35	209.21	213.94	206.96	212.6
210.73	209.44	207.7	205.75	204.72	211.31	205.85	212.15	210.55	203.07	205.45	206.63	206.56	208.32	220.54	202.14	200.35	206.1	214.2	205.28	210.5	214.21	213.87	210.74	207.47	212.57	212.79	199.74	210.68	205.23	213.29	208.79	203.91	203.65	204.34	205.68	208.03	206.71	210.34	211.07	211.65	206.6	213.39	207.63	204.75	213.2	210.17	208.19	206.39	205.83
211.36	217.85	215.79	212.8	212.18	216.76	213.22	220.54	211.38	210.66	215.99	209.94	215.11	212.78	217.31	215.77	209	217.68	209.53	212.86	213.36	212	217.49	210.04	204.07	209.22	214.83	206.66	213.8	208.9	215.05	211.54	208.63	215.42	207.29	207.42	214.06	215.02	213.04	216.15	210.38	221.11	214.96	207.43	204.73	214.62	211.76	211.14	205	215.38
212.56	215.6	211.73	210.67	212.16	212.18	211.9	211.37	214.07	211.37	209.48	210.39	209.58	206.12	208.02	205.84	216.48	220.35	216.63	216.01	212.25	210.32	212.36	208.86	214.27	214.8	213.71	208.76	214.9	212.73	211.99	209.07	214.04	215.16	210.81	213.2	212.17	213.24	220.46	213.16	209.29	210.32	213.42	214.66	213.81	210.11	210.69	209.01	212.67	212.82
208.26	207.53	208.71	202.07	209.39	200.2	207.01	207.99	207.36	207.35	212.7	207.86	215.35	209.86	208.61	206.67	210.47	209.44	200.05	208.84	208.24	208.79	208.68	206.58	213.04	209.18	203.04	212.92	204.48	208.56	209.74	206.1	205.04	206.26	206.12	206.63	204.42	209.31	211.32	212.1	216.66	210.01	204.63	207.08	211.01	206.7	207.25	216.15	209.94	207.55
211.33	206.36	207.44	208.31	214.32	212.96	213.53	213.32	216.74	208.5	212.43	207.22	215.41	214.13	216.15	211.34	212.58	209	215.14	214.19	210.49	218.07	213.08	217.45	212.8	217	210.61	207.09	209.07	220.82	214.81	210.12	206.27	215.81	211.21	202.45	216.51	210.64	214.95	213.55	211.04	214.35	212.8	213.84	208.02	214.02	213.01	210.08	208.73	211.1
210.79	210.19	208.11	210.8	208.08	212.83	214.42	211.3	207.86	213.95	212.5	210.19	213.06	213.46	210.02	216.82	215.06	218.93	208.19	210.63	209.35	201.42	213.39	214.4	211.63	209.57	214.93	212.11	216.37	212.88	212.14	208.56	212.45	206.29	213.27	215.25	211.12	215.72	212.61	212.1	208.98	212.91	208.88	207.35	209.78	207.06	216.25	204.91	213.46	204.22
220.76	218.42	212.17	214.93	213.5	217.2	218.26	211.84	219.17	219.05	214.88	221.32	213.5	213.1	219.69	213.34	216.91	214.76	217.52	217.62	214.93	213.84	220.8	213.25	217.44	214.14	214.69	217.47	217.68	219.94	218.99	216.28	212.06	211.54	218.53	223.08	217.2	222.88	216.32	215.82	216.73	212.85	217.68	222.82	213.3	212.82	226.61	215.64	218.85	214.32
221.42	219.12	214.59	213.78	213.09	223.78	218.95	214.67	221.2	217.9	210.25	220.9	211.95	215.02	217.62	214.66	219.98	218.07	219.91	215.46	221.26	211.7	212.81	217.88	227.52	214.75	225.99	214.8	219.69	211.55	212.28	215.95	215.95	214.4	220.68	221.31	214.76	219.5	214.37	217.58	215.07	219.93	222.08	222.61	215	216.33	221.5	214.02	218.9	220.69
205.74	198.82	203.12	206.81	203.69	206.73	206.22	201.61	197.42	204.86	200.61	200.56	199.85	201.85	199.93	203.99	199.57	200.87	200.4	203.16	202.78	203.13	201.01	213.65	199.98	207.72	202.16	204.21	196.87	206.4	201.62	204.22	196.86	204.44	208.16	200.05	195.56	200.61	198.39	204.12	200.19	200.01	208.27	202.54	199.48	202.19	208.68	200.59	200.51	202.19
215.01	217.49	222.68	212.28	214.9	212.3	211.44	213.67	211.19	215.22	209.76	210.92	209.54	218.18	213.45	214.67	207.38	207.47	212.87	217.6	209.81	205.82	213.51	219.14	210.8	207.64	216.54	206.86	216.21	214.81	213.49	208.79	219.45	214.03	213.35	216.43	216.46	208.33	212.7	214.92	209.55	212.18	213.17	208.96	212.71	222.18	213.3	210.86	216.46	212.34
211.77	210.28	210.85	210.31	206.1	200.88	205.77	210.66	208.97	211.21	203.52	208.97	203.26	209.61	203.97	208.22	204.07	205.51	204.27	214.25	210.25	212	198.83	209.33	208.19	210.2	206.69	212.17	199.09	208.65	211.44	216.69	209.11	210.24	212.67	211.86	210.25	209.6	209.38	210.45	208.91	210.71	208.76	213.82	204.44	212.65	209.45	206.24	200.18	210.6
201.19	205.05	206.76	211.06	204.04	204.36	203.32	208.67	206.9	207.25	207.72	206.85	206.86	208.34	206.89	210.85	209.51	208.59	206.08	202.92	204.42	210.67	215.08	210.7	209.08	211.45	204.58	210.19	205.18	206.69	209.1	203.22	207.49	212.91	206.63	216.68	207.83	200.87	202.9	207.43	204.65	203.7	209.86	203.67	208.5	209.21	212.22	212.24	202.99	205.37
208.27	209.41	215.61	214.65	211.4	209.72	205.37	208.35	211.57	213.92	207.03	215.43	209.72	216.75	200.18	220.26	215.63	206.58	207.09	216.14	207.93	205.97	215.42	208.37	204.57	216.58	214.13	213.74	212.81	209.7	208.59	209.16	214.27	216.92	211.58	212.28	214.97	209.41	211.7	209.81	208.38	210.74	208.4	209.99	210.83	212.89	210.94	214.65	208.89	209.64
214.58	214.67	210.91	204.39	204.19	214.87	210	210.5	208.34	218.11	205.29	210.11	211.53	208.52	214.33	213.9	201.58	213.03	213.07	216.71	209.56	213.23	210.61	209.84	215.09	204.93	202.81	214.09	213.51	211.36	207.44	210.92	206.44	212.95	214.21	211.56	206.89	209.97	212.72	212.6	215.45	213.98	213.86	210.26	208.78	209.99	209.23	214.26	209.92	212.26
197.76	196.88	197.2	207.33	199.69	202.71	204.56	201.07	203.17	203.75	206.97	199.85	204.13	207.7	204.25	202.3	202.84	201.9	202.67	206.74	201.38	200.84	193.72	197.71	202.55	205.78	200.83	200.98	203.95	206.41	201.82	197	197.32	203.94	203.2	199.54	210.19	199.96	199.78	205.99	205.21	202.85	199.22	205.49	205.7	210.48	199.46	204.04	203.8	205.39
198.36	198.31	202.11	202.12	204.88	195.45	195.31	201.81	198.54	198.16	204.59	192.68	202.36	195.77	199.48	206.23	201	204.46	202.32	201.51	199.07	200.16	199.72	203.41	202.68	199.73	202.06	206.03	195.79	199.8	198.99	202.45	204.07	207.42	200.02	204.48	203.38	201.74	201.71	199.43	202.52	205.62	204.47	201.95	205.87	200.96	203.82	202.55	209.38	204.17
196.72	204.29	196.23	197.54	197.84	200.17	195.56	197.66	194.6	202.04	199.21	198.55	195.39	204.01	201.48	198.68	199.07	201.44	203.51	192	202.2	199.38	198.03	200.77	198.87	207.14	195.92	189.14	194.11	203	201.05	202.55	195.9	200.57	198.54	189.39	200.28	199.56	188.11	194.56	200.1	198.15	195.71	198.43	195.62	197.35	203.88	203.52	197.98	199.87
210.88	208.67	205.01	211.23	213.17	202.37	212.93	208.68	199.85	203.14	204.87	215.32	211.37	204.64	207.9	209.62	205.66	206.54	213.31	207	206.83	214.31	207.8	206.92	213.85	202.46	211.01	206.6	208.86	208.93	202.24	211.3	208.51	213.08	212.09	207.84	206.38	205.48	206.19	208	205.76	214.85	208.14	205.89	210.72	204.26	203.92	206.67	204.18	209.73
209.08	206.65	205.05	209.47	209.22	202.6	202.22	204.78	205.59	204.67	208.39	210.23	209.88	209.55	203.89	209.27	213.82	208.43	213.77	210.16	204.72	208.07	208.25	212.05	211.44	212.06	212.99	206.23	207.3	211.36	209.77	207.57	202.71	206.1	201.84	204.22	212.57	214.52	211.24	199.06	197.22	211.87	205.78	206.78	208.77	205.04	206.69	208.04	210	209.84
206.68	199.71	200.06	202.16	202.44	204.35	200.64	201.4	204.93	204.05	201.12	200.2	207.03	202.61	197.77	201.54	202.74	195.88	197.27	201.45	198.24	206.99	211.99	199.97	197.02	201.63	209.35	204.6	201.04	199.63	204.77	198.6	202.7	202.2	199.82	192.96	200.27	201.65	206.15	206.84	199.23	197.87	201.43	201.51	201.25	204.46	199.17	200.15	205.35	200.41
207.66	205.92	206.91	197.55	199.46	198.27	205.92	202.6	201.47	207.99	201.67	199.59	205.31	206.34	201.92	199.77	198.73	200.57	205.62	201.01	201.98	205.69	201.97	203.32	204.25	202.59	197.67	198.21	198.19	197.41	202.57	203.7	201.16	196.31	200.87	210.44	210.6	206.58	204.02	203.95	203.27	206.32	194.96	209.18	201.87	209.72	200.53	203.7	202.95	202.28
214.34	220.56	220.97	221.95	217.6	220.12	212.61	217.81	217.56	218.4	218.75	217.9	216.24	213.4	221.55	217.91	222.69	216.55	220.19	221.47	215.89	218.9	214.93	218.77	216.1	217	216.13	218.45	225.25	216.48	217.1	222.08	218.18	216.25	214.94	221.55	220.48	215.85	222.87	214.61	218.47	216.35	217.74	216.22	215.17	218.1	215.27	212.16	220.04	211.71
205.61	201.41	205.22	210.6	202.96	201.75	203.52	205.96	200.65	199.67	203	206.05	214.55	200.17	199.96	201.49	207.08	206.98	208.26	205.99	201.83	202.67	200.9	197.09	208.64	203.47	202.28	207.91	201.81	200.19	209.42	205.47	202.97	203.01	203.65	207.46	201.89	205.92	202.58	199.62	210.32	203.44	204.58	198.69	202.34	200.37	204.11	202	199.98	206.69
204.42	213.79	206.08	213.08	205.27	207.75	201.41	208.17	213.26	206.85	206.79	211.14	205.77	202	207.65	205.08	205.61	213.83	204.27	209.98	204.91	202.47	210.25	205.52	206.74	206.47	205.15	212.22	204.24	202.58	210.06	213.51	204.65	212.67	210.1	203.49	201.54	209.2	211.08	208.43	206.17	213.6	207.08	205.84	206.49	209.08	202.21	211.36	210.31	208.8
199.1	195.11	201.46	202.39	196.51	203.9	196.02	191.72	194.63	203.37	203.5	200.81	195.76	200.51	195.74	198.37	201.26	204.81	198.65	195.89	196.73	195.01	200.08	193.65	196.27	199.92	198.91	197.37	204.37	197.91	201.96	200.1	202.45	203.63	196.11	203.34	199.5	205.14	198.02	195.99	201.06	198.79	202.34	194.72	195.12	193.32	206.43	202.68	204.98	201.97
218.21	216.6	212.35	219.63	218.17	216.28	213.2	215.98	218.57	211.97	214.64	216.29	215.69	215.64	214.53	212.82	214.24	220.02	214.29	218.03	216.39	221.03	215.53	220.3	209.89	215.11	215.18	213.7	218.67	216.83	220.35	216.35	221.94	219.98	214.47	214.79	219.85	219.87	221.6	217.89	213.46	215.01	212.29	209.7	214.41	219.06	220.53	214.78	212.44	214.89
207.43	205.07	199.96	203.82	205.6	201.43	197.34	204.29	200.24	203.44	201.06	199.12	203.89	206.14	200.41	203.67	206.24	210.23	203.65	209.43	202.04	200.87	202.95	198.18	198.13	199.25	198.76	200.44	210.67	195.41	196.09	202.18	197.59	198.47	207.65	200.07	208.46	201.9	199.71	196.29	204.01	199.86	201.65	203.29	200.79	201.75	200.27	206.71	202.37	198.17
209.7	202.01	201.31	201.28	205.75	209.69	204.38	207.39	203.57	207	196.3	204.79	205	206.2	207.11	205.99	206.44	210.45	205.78	207.86	213.75	210.6	211.42	204.19	198.28	203.26	217.13	208.94	204.13	205.27	201.5	208.07	199.84	208.01	201.43	203.15	209.01	208.63	207.33	211.54	205.34	210.86	204.82	214.62	207.7	205.33	213.85	209.01	205.22	208.99
212.95	211.12	211.76	220.11	213.43	211.64	206.49	211.85	215.93	214.17	208.81	204.07	208.04	218.72	206.65	210.64	218.3	207.69	214.71	208.23	210.98	210.85	210.55	212.79	209.14	210.1	209.07	208.42	210.03	211.89	210.75	209.04	210.65	211.48	206.21	213.77	212.97	210.97	212.37	212.59	208.16	209.26	213.36	210.37	205.02	213.81	214.82	210.79	212.94	209.66
198.25	200.71	205.19	203.22	196.28	207.85	201.03	192.18	200.98	201.64	196.88	193.28	202.69	200.72	198.35	204.87	198	208.7	202.67	203.08	202.14	199.43	197.47	208.54	209.54	206.79	203.45	201.52	195.57	199.09	200.01	200.96	198.85	203.56	195.95	201.75	199.57	200.07	198.51	191.41	202.41	198.62	204.38	202.42	200.99	199.34	195.96	198.97	195.86	199.86
212	212.01	211.7	208.6	201.73	208.32	207.5	200.3	207.32	204.58	207.27	211.84	205.07	202.16	202.17	211.04	210.62	209.59	203.55	207.12	210.12	206.67	206.46	209.61	205.72	210.24	212.72	208.97	210.64	206.49	209.12	204.48	204.22	204.43	211.94	207.88	206.82	203.92	213.75	206.06	206.83	207.1	210.51	210.13	208.31	208.85	205.87	213.16	205.64	205.09
219.25	219.61	222.39	215.43	215.34	214.97	215.27	212.56	217.76	222.32	219.98	217.44	225.24	214.64	216.75	216.32	219.47	216.82	216.66	215.09	218.84	218.77	215.05	219.76	222.24	218.98	216.42	218.22	221.65	215.02	216.56	217.13	216.66	223.21	217.69	221.93	221.27	210.19	224.04	215.81	218.42	219.03	213.36	217.5	219.52	220.86	214.19	223.56	213.2	213.4
208.19	212.95	214.92	217.59	213.46	212.65	215.05	215.96	210.51	213.69	210.91	210.45	213.32	210.62	204.4	208.25	214.77	211.18	207.6	206.25	207.05	217.67	215.63	206.58	215.52	214.84	214.37	206.56	207.05	212.89	210.53	214.35	211.63	210.19	210.85	216.41	214.37	213.94	210.89	210.37	213.32	207.31	213.84	208.98	215.23	214.96	214.98	206.02	210.03	217.06
211.94	204.1	210.59	213.32	210.21	203.65	217.74	209.9	214.18	211.81	209.91	213.6	212.23	213.13	206.39	217.12	213.75	220.69	209.07	208.01	215.42	209.25	216.32	211.17	205.49	216.3	213.73	207.47	205.58	211.72	213.18	207.41	213.84	210.23	203.8	219	213.65	211	211.87	212.62	212.07	206.21	211.64	214.5	207.99	201.41	215.64	211.93	211.98	213.23
200.91	206.3	197.72	201.7	204.43	193.95	201.02	199.79	200.67	206.19	194.96	206.6	202.72	202.34	196.26	199.98	203.36	205.87	201.88	200.21	202.25	205.48	204.05	199.66	206.01	196.62	199.78	197.84	197.9	210.86	199.36	197.49	200.71	196.37	206.36	202.93	203.62	199	201.62	199.56	202.84	206.75	202.57	204.65	206.92	201.1	198.71	204.74	208.13	208.89
206.25	203.75	208.35	211.98	197.53	202.09	202.5	199.01	197.57	200.03	196.26	201.48	203.28	203.16	208.21	208.78	201.88	203.2	202.24	211.74	209.38	207.55	210.29	200.74	203.93	202.3	201.75	200.86	202.8	199.68	208.41	201.31	210.38	201	204	199.54	201.21	206.45	201.94	204.31	205.63	203.42	202.19	200.84	201.31	201.69	208.38	203.15	211.33	205.9
206.79	210.21	203.64	199.9	200.91	205.45	197.36	206.11	212.15	199.64	204.12	206.13	204.19	211.26	211.29	207.56	199.72	207.05	196.43	202.06	207.1	201.22	206.62	197.63	201.96	202.25	206.15	209.76	198.79	204.25	197.64	198.58	206.51	201.45	202.13	200.51	202.15	203.99	200.45	202.19	206.64	203.9	211.6	203.3	204.21	205.18	207.6	204.26	198.49	203.6
215.2	212.67	215.7	208.59	212.22	208.82	218.21	213.08	210.59	208.64	210.45	213.39	214.58	215.71	212.71	216.7	218.57	215.68	211.65	213.21	213.98	211.61	212.02	214.33	214.71	213.97	217.81	209.81	216.92	207.56	209.57	211.57	219.52	214.07	212.69	210.52	210.9	219.45	210.49	216.21	207.64	212.61	213.75	213.82	214.75	212.22	218.59	214.52	214.07	213.9
204.64	209.08	205.88	204.56	208.38	205.83	208.52	205.4	207.47	207.3	209.78	206.59	202.12	211.02	209.44	201.82	200.93	196.72	205.79	207.24	204.27	210.74	203.98	205.05	196.29	212.76	208.44	205.58	204.81	201.02	208.32	208.29	205.68	202.43	202.06	205.36	210.6	206.64	208.78	199.56	206.46	199.28	203.74	212.78	199.19	202.75	202.61	211.77	204.51	201.6
203.2	198.49	203.24	201.19	201.77	199.61	202.55	202.76	201.27	205.93	201.94	202.19	205.1	207.26	198.38	205.41	198.58	203.7	202.98	207.42	203.67	203.48	201.9	201.05	206.24	195.72	204.41	204.86	199.31	199	194.03	206.22	199.72	200.73	197.63	204.05	204.27	207.31	197.77	202.67	203.41	203.97	204.32	199.24	196.09	198.32	202.5	201.95	203.05	199.19
206.01	218.48	213.09	208.08	211.74	210.13	222.2	213.45	214.74	214.69	213.07	207.25	213.24	211.06	214.63	210.81	218.86	218.55	212.21	211.92	211.92	218.64	210.89	214.69	213.44	212.45	220.55	215.9	213.09	204.65	209.79	220.33	214.34	210.83	210.57	215.41	212.75	214.87	212.6	214.18	205.79	217.11	213.02	211.21	208.6	211.48	219.39	219.1	212.79	213.27
216.81	217.37	213.59	224.44	214.92	219.48	219.09	223.19	218.96	222.61	213.8	219.02	217.59	222.76	207.21	214.01	219.47	219.5	220.2	224.28	216.72	217.15	217.33	218.75	216.93	214.7	218.72	218.28	220.76	216.85	213.37	213.66	212.35	220.22	213.62	216.79	219.21	214.26	216	214.86	214.9	221.73	220.44	220.64	215.62	221.97	219.82	217.22	215.22	221.71
207.87	209.44	212.73	212.48	210.37	204.04	211.33	210.56	205.99	214.3	216.27	212.4	202.74	205.23	205.71	212.41	212.57	206.75	207.99	213.5	214.5	213.3	212.47	202.22	211.75	215.32	208.57	206.18	211.33	205.32	209.6	205.86	206.64	215.1	209.27	214.99	211.49	205.58	212.25	210.68	209.17	209.04	213.99	206.82	212.88	212.52	207.92	209.69	209.68	212.03
212.26	205.22	211.42	206.31	208.96	209.17	208.97	207.06	215.84	213.1	207.52	208.11	208.12	206.84	207.43	206.25	207.77	206.17	213.84	207.69	199	206.81	211.45	202.65	205.45	214.32	205.47	211.98	203.04	208.94	207.99	202.55	210.37	216.08	208.39	202.36	201.65	214.04	208.82	214.76	211.6	211.47	201.77	201.36	199.87	212.77	212.38	214.91	211.8	212.28
208.91	202.21	210.54	213.16	207.74	207.22	213.01	213.48	207.81	207.5	207.65	208.34	206.44	202.17	207.73	209.03	207.6	208.76	201.9	208.75	207.47	201.4	209	214.88	207.49	209.57	203.71	204.04	206.5	210.93	209.99	205.31	211.47	209.51	206.2	207.72	209.82	208.25	204.46	203.52	209.54	205.78	202.54	209.33	205.62	210.05	206.7	207.69	206.86	211.27
200.23	206.2	198.91	202.2	204.83	201.99	201.14	200.85	204.72	199.98	198.17	202.25	198.82	200.46	200.74	198.86	196.81	199.55	196.91	203.7	200.76	200.76	199.02	199.42	200.11	195.98	204.67	200.6	200.23	199.36	200.94	203.48	202.57	200.51	209.6	202.05	190.77	201.62	197.71	201.12	206.82	202.13	198.55	199.08	203.45	207.43	203.59	201.4	201	202.88
209.76	205.57	210.82	214.52	209.48	207.26	211.69	211.51	208.53	211.62	214.63	200.31	202.2	208.64	206.31	213.78	205.69	210.7	203.6	205.37	205	210.23	208.5	208.07	211.71	209.65	209.64	212.25	201.51	202.85	212.59	208.03	207.77	209.22	214.05	209.54	209.45	206.62	205.18	208.16	208.48	207.6	208.28	204.21	209.11	204.1	205.45	207.22	205.39	200.06
213.89	213.42	210.87	215.52	212.78	213.57	213.4	212.84	206.64	214.68	217.26	206.74	211.4	212.21	211.94	206.56	211.66	216.79	211.21	212.92	217.67	210.67	218.95	213.82	211.79	216.05	207.27	207	213.68	210.94	210.4	205.32	209.96	211.28	208.1	209.79	213.12	211.06	207.4	208.45	211.96	214.37	214.32	206.28	212.57	209.68	212.6	212.49	213.89	215.64
205.21	199.29	198.34	197.66	202.56	199.11	193.84	206.75	200.04	201.78	200.15	206.07	203.15	201.94	202.9	196.66	200.65	204.98	199.55	201.52	197.7	207.15	200.72	204.71	200.38	202.33	200.1	199.47	199.84	204.34	195.32	201.73	201.57	199.5	199.54	195.13	198.76	204.16	201.36	198.08	200.9	199.66	202.03	188.79	200.01	191.97	201.65	201.95	199.7	200.63
208.6	209.2	209.8	207.97	208.6	213.8	207.16	211.33	212.2	206.14	211.14	204.84	203.13	210.21	210.94	205.72	204.15	201.69	211.12	209.8	208.9	207.63	211.94	208.94	201.44	206.26	209	208.88	208.11	203.39	206.63	210.98	215.11	210.05	208.91	207.87	207.87	201.61	210.27	210.11	207.25	209.29	213.29	205.68	213.87	204.79	207.93	204.92	205.33	213.74
207.55	213.92	210.04	210.63	212.2	213.64	212.16	208.56	214.3	213.9	212.1	217.51	215.21	217.46	207.38	211.61	215.38	214.83	210.28	211.71	211.04	212.53	214.48	209.63	215.71	209.49	215.95	214.52	219.52	208.92	216.59	213.19	218.4	217.83	216.24	209.33	214.83	214.34	209.52	211.5	219.55	206.12	210.96	216.07	215.36	214.73	212.69	211.3	217.9	215.21
202.68	202.09	200.34	202.27	206.46	206.26	197.84	205.79	206.73	204.58	205.35	203.38	200.98	204.94	206.9	201.67	195.66	205.77	213.05	206.33	206.06	202.44	203.52	201.45	199.62	201.8	201.89	202.67	201.26	200.12	206.14	208.43	208.58	206.72	200.86	209.06	203.77	207.01	194.71	208.1	205.17	203.06	202.76	203.61	204.52	201.12	199.68	205.17	205.17	198.17
208.52	200.3	199.8	205.93	205.53	202.76	204.19	204.72	202.65	206.4	197.62	207.3	205.74	205.58	206.92	206.88	200.66	207.36	203.5	214.09	203.85	201.3	201.85	197.77	204.41	203.55	201.68	204.41	196.3	199.29	208.47	203.57	201.29	201	201.66	198.1	205.59	202.57	202.49	204.11	202.23	204.86	206.78	205.89	203.6	199.5	205.16	206.18	208.07	206.22
214.94	210.35	221.25	219.8	219.83	218.83	222.12	219.47	219.72	224.32	215.03	224.73	223.12	217.56	214.09	213.99	219.75	218.96	219.79	219.35	217.96	224.04	216.53	217.71	215.71	219.13	214.55	221.08	217.29	218.03	221.68	214.82	227.98	217.11	217.12	212.45	220.73	218.23	221.13	221.64	215.15	220.78	221.59	216.96	215.02	222.9	215.4	218.61	216.38	221.88
204.85	206.23	203.84	203.81	202.17	206.63	207.87	201.47	201.69	200.99	207.86	212.69	202.46	201.64	201.34	200.65	201.19	203.51	201.52	201.59	203	202.45	209.74	204.85	203.68	205.63	206.73	195.36	205.05	202.11	203.35	202.33	200.94	198.13	196.28	202.36	200.53	208.18	202.55	204.51	200.08	204.98	207.05	205.32	210.71	208.01	202.7	201.08	198.92	200.91
213.82	208.09	209.74	210.53	214.46	211.15	211.02	209.99	214.75	211.63	216.81	211.46	211.73	213.62	210.34	211.2	211.08	205.23	209.63	216.72	206.84	212.92	207.49	210.65	212.76	207.62	208.02	217.56	216.15	213.31	210.77	215.56	211.46	210.98	216.75	209.64	212.05	210.61	219.54	214.57	209.3	208.22	209	218.89	212.98	213.42	211.98	214.91	214.21	211.76
201.1	213.57	210.52	201.86	210.9	215.01	210.84	208.41	209.92	211.82	206.89	217.32	215.98	209.47	210.81	216	214.47	214.02	214.77	212.59	215.2	210.28	214.27	216.32	211.1	204.46	205.66	217.96	215.65	210.54	212.47	211.27	211.21	209.57	209.91	213.08	210.19	221.08	212.39	212.09	208.54	213.3	210.82	215.04	214.72	211.25	213.09	216.13	210.52	212.61
199.89	206.86	198.38	210.2	201.94	202.88	201.12	201.35	203.39	206.16	203.17	198.54	201.28	196.99	203.91	203.35	206.43	203.04	199.43	203.75	205.34	200.35	203.12	198.38	210.23	200.65	202.15	202.24	200.3	203.88	200.39	203.1	203.66	208.65	206.37	202.49	204.97	204.02	206.15	205.18	210.31	202.38	207.09	197.66	203.81	200.42	205.3	203.31	204.23	196.17
216.23	216.06	215.46	213.57	213.07	209.97	218.65	216.16	215.54	216.11	207.19	211.35	205.61	207.7	208.06	212.81	213.63	208.41	211.48	213.74	208.97	211.22	206.6	211.45	214.43	207.78	211.75	208.79	209.54	214.4	212.21	203.65	214.58	211.81	206.06	212.63	209.9	215.91	208.83	209.4	215.2	213	207.41	204.93	212.73	211.49	208.49	211.85	214.03	215.23
213.1	210.33	212.37	213.95	213.75	212.57	212.52	209.56	216.17	215.72	208.14	212.75	209.01	214.21	204.08	212.47	211.11	207.24	207.11	211.05	216.9	206.63	208.69	208.76	208.98	214.3	206.32	214.62	216.06	207.73	222.05	211.54	215.95	210.79	215.92	211.64	211.94	210.36	211.02	210.65	213.64	208.01	216.05	211.28	208.31	210.97	212.46	209.46	206.54	216.59
213.73	207.25	216.1	212.17	215.3	206.26	211.56	207.41	207.03	213.54	215.74	212.05	207.83	220.15	213.11	213.93	218.39	202.79	207.83	209.5	214.78	218.19	213.99	214.53	218.34	214.05	211.87	211.86	212.17	213.49	220.21	209.93	211.02	213.09	214.78	220.02	210.17	216.83	217.25	215.4	207.35	209.68	213.85	221.09	219.64	205.55	220.35	214.27	212.72	210.15
203.41	212.22	206.37	206.94	207.92	207.15	211.74	208.57	209.43	216.8	208.12	210.36	205.8	210.48	211.11	217.77	210.81	210.08	216.2	210.09	213.78	207.5	211.44	209.43	212.21	210.85	211.87	207.02	204.81	206.6	207.99	210.15	210.23	210.21	208.41	202.79	212.55	214.12	211.25	215.99	204.91	205.99	204.87	205.36	205.04	211.36	213.01	213.33	204.27	213.92
208.47	195.87	200.89	197.62	200.15	205.97	197.33	202.13	199.31	206.93	199.74	200.45	200.29	204.54	199.02	204.76	204.09	197.72	200.17	202.34	202.19	202.59	198.68	205.37	202.81	198.43	199.66	204.86	197.98	202.72	202.33	199.3	195.3	200.02	196.36	198.25	202.61	196.52	201.8	197.78	195.34	194.25	202.1	200.9	199.73	202.28	197.72	201.44	208.54	201.08
210.47	211.9	207.36	206.03	204.34	202.01	207.8	212.19	201.65	203.78	207.56	205.68	204.14	207.16	213.04	200.48	206.93	200.97	205.19	212.39	206.4	203.13	208.72	197.55	198.8	202.88	203.99	206.84	211.58	207.21	208.99	204.83	210.42	208.77	206.97	204.29	208.78	202.65	198.55	215.2	205.79	204.82	207.16	209.96	207.18	209.98	210.64	212.01	202.79	204.98
202.84	206.95	211.54	207.85	210.82	217.53	209.87	207.81	208.08	203.59	207.56	205.01	208.66	211.03	203.72	206.12	211.71	206.87	205.65	205.58	205.96	214.16	204.94	206.28	200.5	208.8	208.41	202.15	203.39	207.98	212.91	205.8	209.55	209.76	204.61	209.42	209.96	206.81	204.9	209.68	199.81	208.72	202.86	208.61	209.16	207.59	208.82	206.55	211.72	210.59
217.23	208.83	206.03	213.8	204.87	217.37	210.64	212.51	206.44	213.14	207.35	212.42	211.5	210.21	208.87	208.34	209.53	208.72	205.97	205.14	209.38	212.05	209.91	208.72	208.78	207.29	204.88	211.59	206.38	213.5	207.98	204.74	208.82	207.39	209.67	202.05	206.64	209.79	208.39	212.54	205.37	204.39	213.49	205.88	208.43	205.82	212.04	206.82	204.37	203.58
206.5	205.09	208.04	200.14	205.53	212.71	210.96	208.81	208.73	210.51	210.93	203.72	212.15	207.58	206.73	205.93	201.09	207.99	209.09	207.01	206.75	208.11	206.84	213.47	198.81	208.45	207.49	207.8	206.56	206.1	212.29	206.41	204.57	207.11	212.93	207.08	212.41	211.5	207.09	207.77	211.43	207.05	213.48	213.39	208.37	206.69	210.92	212.24	211.41	206.11
218.69	213.34	214.97	212.69	210.13	213.84	212.77	211.49	210.33	217.24	214.78	214.73	209.2	208.69	211.26	210.3	210.66	209.31	210.73	208.27	204.65	209.34	209.13	212.19	215.46	211.73	215.94	216.04	210.42	212.32	210.37	208.34	210.41	210.53	211.94	206.32	214.06	214.18	211.07	211.86	212.68	202.83	211.19	202.66	213.31	208.9	211.49	212.96	212.59	216.17
203.93	205.82	206.32	206.99	218.41	213.21	203.38	204.84	209.76	203.88	213.08	208.61	207.55	215	208.49	201.97	205.27	209.47	208.93	206.21	208.93	210.86	208.06	204.13	209.03	204.52	208.83	210.47	201.08	205.54	198.82	211.54	207.88	211.68	212.05	204.38	206.72	207.71	208.35	204.54	212.1	208.13	214.06	210.43	205.24	209.18	205.05	204.62	210.32	205.99
201.62	197.34	197.7	201.94	195.59	200.23	191.57	192.66	194.31	193.03	199.81	190.81	196.36	192.52	196.79	198.46	198.53	197.58	195.24	200.54	198.7	197.95	199.62	199.11	202.67	199.06	196.94	198.75	196.08	195.77	193.49	202.27	194.2	190.02	202.69	200.97	204.42	197.61	195.01	201.01	202.29	192.88	200.98	197.05	198.15	201.35	201.62	199.89	199.93	195.94
198.3	201.33	200.87	193.53	192.65	198.56	196.89	192.61	200.73	201.08	195.47	200.47	199.09	202.03	197.6	188.19	191.73	200.37	198.04	196.87	200.07	195.54	198.03	191.58	200.8	198.94	195.9	206.59	196.95	196.29	197.69	198.76	198.49	196.73	196.2	204.66	206.75	196.93	198.74	201.08	198.25	199.48	197.52	198.44	196.21	202.35	202.83	204.4	195.33	198.27
211.29	206.66	208.31	208.79	214.16	211.71	210.76	212.89	206.08	208.32	214.08	202.24	207.76	207.79	204.5	198.9	198.77	213.62	210.73	204.86	212.85	204.57	207.71	209.85	216.11	206.15	207.74	208.48	207.74	208	203.46	207.78	207	212.62	212.87	201.53	208.62	208.03	208.83	206.5	208.52	204.82	216.42	213.06	205.84	210.69	213.28	210.66	208.31	210.38
220.7	213.92	210.57	216.22	218.46	210.72	215.68	218.33	213.77	215.72	218.06	215.83	210.63	214.83	214.28	219.01	211.3	205.71	211.38	215.68	214.7	222.34	216.39	214.99	214.17	213.99	215.5	211.53	212.96	212.69	216.01	216.8	219.98	213.79	214.86	207.77	216.09	211.05	211.67	212.04	218.16	214.22	203.82	212.33	210.79	213.48	211.65	217.34	210.9	216.17
210.58	204.43	208.86	199.89	206.55	205.93	208.04	204.91	206.66	203.1	206.37	200.68	206.51	204.24	208.48	200.4	200.28	201.32	205.4	207.15	203.3	205.26	207.32	210.65	195	200.66	208.88	204.93	208.18	206.3	206.18	211.65	209.41	205.56	200.49	204.7	197.64	205.29	202.61	204.29	208.34	204.28	205.93	205.95	205.87	200.93	202.42	204	209.24	206.89
198.03	204.52	210.29	207.2	200.3	205.45	205.88	210.91	210.52	204.02	202.48	202.66	206.54	201.14	206.78	203.21	196.93	205.84	204.93	206	205.51	205.37	211.83	201.09	204.05	205.29	204.09	207.32	209.75	198.96	206.16	203.3	203.68	202.86	203.67	204.93	209.03	199.06	204.77	210.84	199.66	197.98	203.91	203.36	201.8	201.89	202.74	203.45	202.81	207.72
200.22	203.5	202.76	206.57	195.88	198.56	197.38	199.18	203.4	200.93	197.5	196.05	198.44	196.97	194.28	199.53	203.2	197.73	199.11	203.6	206.1	204.73	201.36	199.47	197.03	198.62	193.03	199.29	205.27	201.73	199.16	204.94	196.19	206.69	195.59	197.81	209.08	200.6	205.08	208.73	199.55	192.25	204.13	203.38	202.93	203.87	203.46	202.27	201.17	192.48
202.41	196.04	198.78	202.02	204.31	197.86	198.75	200.73	207.56	202.2	193.88	201.88	201.04	203.58	202.01	199.63	196.59	192.93	199.09	200.24	196.31	197.6	197.32	203.92	195.04	199.29	202.83	203.55	195.16	198.47	198.87	205.97	201.46	193.96	198.19	201.29	202.78	204.07	200.73	197.49	200.64	200.17	203.4	202.17	192.65	200.74	199.38	204.06	198.15	193.78
208.87	218.37	214.97	213.81	214.85	213.34	213.46	212.48	210.47	213.08	213.55	210.5	206.72	209.49	209.84	203.98	216.23	217.66	211.84	210.84	216.49	211.46	209.55	214.88	206.05	213.01	216.21	211.96	218.19	214.84	213.83	208.77	218.88	220.21	213.49	215.47	214.3	210.64	213.35	212.32	210.42	212.52	216.16	212.13	217.4	212.56	208.48	211.83	219.39	211.22
198.76	200.75	196.85	190.7	199.84	193.88	192.38	197.83	196.94	197.49	198.14	189.28	189.87	188.75	188.74	186.99	196.82	199.25	197.24	197.79	192.21	190.29	202.17	192.97	193.88	197.29	194.92	196.83	196.36	193.41	190.48	194.37	195.45	199.24	189.56	194.41	198.14	193.32	195.51	187.28	190.7	200.73	200.31	192.77	195.18	192.45	197.33	195.34	196.3	194.93
200.5	194.33	192.47	193.87	188.7	202.61	192.63	199.16	191.14	193.24	194.85	193.34	196.47	193.88	197.67	190.27	204.24	198.77	195.46	186.47	196.22	197.52	192.09	197.24	190.68	199.18	199.09	200.73	192.51	194.63	192.59	191.2	198.83	196.48	195.15	196.55	194.16	191.74	196.65	190.61	202.51	190.49	190.14	202.58	197.64	198.15	196.93	197.3	191.11	196.51
215.02	213.68	216.38	214.42	207.32	215.12	212.07	209.9	206.85	216.1	218.26	212.69	213.02	214.63	213.61	211.68	208.97	213.91	206.82	216.72	205.44	214.17	211.96	215.92	218.54	208.28	211.49	213.92	212.98	213.47	217.24	202.91	210.95	211.41	211.05	217.81	213.11	218.31	214.37	207.59	213.86	214.64	208.98	215.6	212.28	219.55	206.96	215.5	218.74	214.2
209.73	205.64	205.17	202.98	205.3	204.92	204	207.7	206.01	213.3	210.36	207.5	205.79	203.7	208.14	208.37	206.86	207.85	209.98	217.32	209.04	208.49	213.34	211.31	203.26	209.16	211.23	208.36	210.85	206.76	215.41	207.01	207.88	204.69	206.54	209.39	209.36	204.99	210.98	205.34	201.54	207.14	211.05	211.2	204.02	202.47	207.91	216.57	209.21	209.46
202.34	200	198.14	201.89	201.76	199.86	203.78	201.62	201.46	208.11	203.19	200.97	209.9	204.11	201.39	204.52	203.16	207.58	200.25	202.82	200.36	199.69	200.56	202.14	200.53	203.69	202.78	202.01	202.3	210.24	206.7	206.88	198.9	203.26	199.17	205.68	201.58	204.94	200.02	205.9	204.8	200.38	203.2	205.44	203.38	200.41	200.38	199.29	203.63	201.89
202.14	206.64	201.01	198.47	208.93	202.43	206.32	210.8	205.38	210.18	204.08	205.45	194	199.8	201.32	207.4	204.85	204.61	206.49	204.83	203.04	203.61	206.44	202.24	197.38	204.66	202.89	203.7	205.66	203.49	208.86	201.77	205.04	199.19	207.51	197.95	212.67	201.18	201	201.44	206.47	198.25	200.21	204.37	207.91	203.93	205.45	205.14	201.97	208.26
201.99	209.19	201.44	201.18	203.44	202.11	203.11	202.74	202.67	201.42	202.19	204.31	201.13	200.09	197.23	199.06	204.54	204.29	198.05	205.48	205.16	197.25	203.67	204.94	202.55	201.68	203.09	202.93	206.21	205.65	206.62	202.14	203.77	203.71	205.97	207.3	202.62	199.94	204.67	201.72	200.07	203.18	202.93	205	203.95	197.64	205.09	206.9	203.15	198.52
210.58	208.89	209.64	212.68	213.72	212.87	210.92	210.29	217.88	214.25	214.38	209.84	209.49	210.17	206.11	212.59	209.55	209.59	213.91	215.8	206.92	208.36	215.64	209.01	210.58	208.91	217.34	208.48	212.94	210.75	209.16	208.97	214.11	210.76	218.04	215.93	215.46	211	209.52	222.37	218.68	205.17	206.75	209.22	217.21	208.3	210.98	212.5	210.71	207.81
205.8	208.33	208.5	210.15	209.07	207.68	207.14	204.35	209.04	208.18	211.04	213.35	199.53	208.22	203.41	208.32	213.64	208.21	200.71	201.3	209.63	209.8	209.36	209.59	206.86	212.17	209.36	199.61	203.12	204.24	212.6	206.16	208.47	211.77	208.92	209.7	208.95	206.4	204.86	210.56	209.74	208.76	210.92	205.08	209.69	206.13	204.01	203.8	206.21	206.8
204.37	199.23	197.77	199.19	188.97	200.91	199.15	197.31	195.95	198.26	195.6	199.6	199.86	198.82	195.57	200.37	194.9	191.49	193.05	193.7	199.28	194.81	204.38	191.28	188.9	198.32	200.74	196.16	200.9	199.85	199.33	204.65	200.56	197.86	199.77	196.51	195.68	204.15	198.35	197.77	198.54	194.99	206.24	198.13	198.66	198.77	196.4	195.6	192.35	194.21
201.54	200.66	193.64	202.61	199.18	198.99	198.25	198.65	196.22	202.68	205.73	201.74	199.79	202.61	199.66	196.13	194.47	201.45	198.52	200.49	197.35	194.45	199.84	198.96	194.91	193.51	195.23	194.77	204.98	199.72	194.18	200.99	198.15	193.06	192.79	200.08	199.15	198.31	193.32	195.96	197.68	196.67	198.41	198.21	197.51	202.92	198.92	197.31	195.42	197.92
205.43	204.04	204.76	205.91	202.52	202.28	209.03	212.25	204.24	203.23	203.27	203.29	201.85	206.56	209.38	205.84	203.89	206.93	205.85	193.6	200.71	205.86	203.72	205.97	207.95	206.37	205.53	201.36	197.7	201.66	210.77	206.92	207.97	207.46	201.01	203.16	200.64	207.17	201.18	207.66	209.68	201.93	205.79	200.58	201.03	199.58	199.87	206.99	199.1	208.32
221.02	219.16	216.05	210.07	210.15	217.47	223.54	216.65	217.17	219.06	214.58	218.35	215	215.13	216.26	217.21	217.45	222.75	222.89	222.3	213.66	219.55	219.65	220.69	212.46	215.64	218.32	219.56	218.72	222.89	214.68	220.9	214.12	222.67	216.83	217.04	220.51	218.41	212.49	219.75	218.93	215.07	219.21	219.37	220.33	215.77	219.52	215.84	222.24	210.93
210.9	210.03	211.68	214.41	207.56	204.28	208.8	210.08	215.22	214.95	208.1	213.88	213.8	209.54	212.86	207.47	204.49	210.66	205.6	215.39	208.44	207.27	210.78	208.11	208.24	202.63	208.21	216.41	205.44	211.76	206.46	210.94	206.98	209	205.6	214.89	204.36	214.67	209.67	211.2	210.73	207.81	211.51	208.95	215.68	204.58	212.5	205.34	208.47	206.19
209.76	208.05	213.23	207.27	216.97	207	212.54	203.93	206.02	217.43	210.91	215.44	207.75	210.21	213.26	210.99	213.01	201.43	213.95	211.42	214.7	209.64	212.38	211.27	213.79	211.9	209.18	210.26	208.55	216.39	216.24	212.97	221.18	214.39	210.69	204.16	209.61	212.34	208.89	209.11	213.29	213.15	206.26	215.78	207.12	210.32	206.61	207.28	215.27	215.82
207.15	206.06	209.65	215.24	209.53	209.15	210.27	205.9	207.05	212.15	208.6	213.55	209.72	214.4	207.75	209.62	206.85	202.7	206.67	208.15	206.37	211.71	211.24	202.21	209.19	206.13	210.06	214.41	204.85	205.18	208.7	210.29	211.14	215.83	204.32	203.49	209.47	206.29	211.23	209.12	207.88	206.53	210.06	202.56	202.36	213.29	208.53	207.69	209.74	206.4
203.58	203.04	203.17	201.7	206.18	206.27	203.02	204.74	205.02	204.74	204.35	207.77	203.65	206.39	210.54	209.79	202.09	205.37	209.56	205.66	209.33	206.39	202.04	203.31	204.68	205.33	210.15	203	209.28	201.46	204.59	203.92	209.16	204.23	197.71	198.63	215.34	198.71	209.73	208.12	207.31	202.86	206.3	206.6	205	204.31	206.42	205.49	204	201.17
219.26	209.87	219.5	204.9	213.28	205.22	214.92	218.83	212.98	210.62	214.21	211.39	206.34	210.34	207.41	211.47	213.67	213.46	212.1	214.89	214.63	211.92	213.28	206.94	218.63	217.36	209.98	213.34	214.17	209.26	215.92	214.48	209.21	211.75	213.1	219.77	215.69	212.97	212.58	205.32	212.31	211.8	209.08	212.71	214.62	209.19	215.08	215.46	212.19	209.7
203.91	209.44	204.94	199.88	197.96	209.76	204.49	200.75	202.06	205.24	199.49	201.33	205.69	206.38	206.14	198.14	210.14	206.12	204.63	204.54	200.35	202.88	204.17	204.09	207.46	203.88	206.11	206.4	205.93	200.52	206.48	201.68	195.77	200.8	204.3	197.16	201.36	206.49	208.75	208.83	209.06	203.92	202.57	206.99	195.28	203.66	201.52	205.66	206.4	201.94
217.1	217.75	220.68	212.7	217.83	214.77	219.6	215.58	220.95	221.77	215.27	221.86	222.09	215.45	215.21	217.43	220.3	215.81	215.25	220.89	213.52	220.12	212.52	218.6	215.54	219.46	210.46	215.44	211.95	218.2	220.5	215.82	217.4	219.17	219.74	219.61	216.03	213.7	216.82	213.12	210.27	216.78	225.29	215.47	210.45	216.93	220.79	219.66	215.71	211.1
200.42	206.79	211.7	208.64	203.15	210.6	203.72	202.53	203.56	206.48	206.02	207.42	206.9	199.45	202.92	205.82	210.04	203.13	203.22	207.75	209.02	208.91	211.29	206.77	203.19	206.22	210.23	203.09	206.71	203.04	207.47	203.58	211.11	211.29	208.83	205.17	210.55	205.37	203.61	208.3	208.04	208.87	209.85	201.79	200.36	201.58	203.43	208.72	207.39	197.52
217.81	221.72	212.92	217.05	218.6	220.13	218.77	222.74	216.05	212.82	215.61	221.53	215.16	214.76	223.13	220.52	222.34	216.91	216.3	217.15	221.8	214.86	223.07	217.45	217.01	219.76	221.42	217.4	214.14	215.36	217.1	217.16	223.7	209.12	215.78	217.98	219.3	216.12	218.38	220.2	220.08	217.33	222.37	216.18	219.93	212.97	215.31	220.44	214.44	221.61
208.21	206.14	206.49	207.33	216.65	216.23	210.15	209.29	202.93	208.93	213.1	206.46	205.8	209.71	210.95	209.12	204.23	214.39	210	209.02	208.65	206.68	205.86	215.08	203.77	208.62	202.57	206.17	209.66	209.58	210.46	210.01	209.37	216.48	211.95	206.74	210.36	208.69	205.61	204.4	211.24	209.97	215.33	207.96	207.06	208.72	207.09	211.41	208.18	208.71
214.09	213.08	213.84	211.34	207.9	209.97	210.39	215.18	209.27	208.07	215.74	214.68	213.44	214.81	212.79	205.51	211.34	213.82	211.97	211.44	209.93	217.34	212.09	214.8	201.99	213.52	212.73	210.56	204.45	212.97	206.2	205.07	217.87	202.78	215.96	212.18	212.94	209.2	214.99	214.98	203.96	206.48	216.82	213.36	214.84	206.35	206.14	211.93	214.13	205.95
197.88	201.6	191.81	202.57	195.41	201.84	202.2	197.37	203.85	194.17	199.12	193.78	192.2	203.77	196.62	197.87	198.03	193.78	196.59	202.57	201.44	205.38	194.51	209.96	191.76	191.05	201.23	192	193.57	199.03	199.35	198.33	193.55	201.12	191.71	202.67	198.58	195.95	190.99	192.9	195.02	191.9	197.85	204.07	202.06	191.91	191.22	197.35	201.09	194.8
200.1	208.56	202.19	202.33	200.24	203.39	207.44	203.21	204.28	203.88	204.31	209.33	202.97	207.05	204	207.56	204.89	198.74	199.72	202.68	204.48	197.3	201.75	201.63	210.94	199.55	197.92	201.34	199.29	205.82	196.95	204.28	207.06	209.76	199.79	203.83	207.32	207.89	208.06	198.58	208.96	203.23	199.98	202.44	205.03	202.22	202.62	207.68	205.3	201.4
208.27	201.43	209.6	212.73	207.62	206.7	204.57	209.75	205.98	205.29	208.27	208.62	212.87	205.38	206.3	209.35	210.02	211.98	203.38	204.06	207.82	206.56	211.79	204.34	208.54	207.11	203.87	212.29	212.57	209.54	213.54	209.29	210.08	208.76	210.43	202.12	211.68	205.15	204.91	207.22	209.53	205.96	207.26	213.64	203.72	214.34	205.95	210.45	207.36	207.77
217.01	221.76	220.27	214.97	218.97	216.54	209.08	214.85	221.52	216.04	218.75	211.23	222.61	216.4	221.21	217.71	213.9	218.87	217.78	218.11	217.71	219.72	219.19	218.73	220.39	210.99	211.27	210.24	212.61	215.84	215.05	222.31	215.73	216.52	219.1	208.82	220.48	216.88	217.36	213.55	218.91	217.65	212.27	219.35	224.59	217.41	219.92	216.78	216.81	211.35
208.79	213.03	210.95	207.35	216.42	205.52	207.3	211.1	204.05	212.9	207.48	209.85	207.43	211.37	206.74	204.44	208.49	209.51	209.76	208.15	212.21	209.85	207.67	212.84	205.93	208.14	203.38	209.46	207.67	209.06	211.44	205.5	207.89	206.77	207.14	206.45	202.74	203.51	214.32	210.22	208.76	216.68	210.08	207.56	209.04	206.06	209.08	207.77	209.9	213.76
208.35	206.12	203.86	205.53	201.74	211.42	206.37	211.13	203.87	207.64	203.7	201.85	209.09	211	206.9	204.82	205.6	200.94	196.72	204.66	199.97	202.04	205.74	200.81	206.35	202.03	210.57	209.68	201.94	206.72	211.2	200.7	208.18	207.39	203.56	206.56	202.64	200.75	199.45	200.65	202.13	201.09	202.6	200.14	206.47	210.25	208.73	208.91	207.33	203.15
194.77	204.78	202.02	197.37	191.9	192.92	194.74	200.54	200.97	192.14	203.71	198.54	201.83	200.46	192.81	207.91	206.02	198.95	192.21	199.21	192.18	198.82	191.66	206.31	198.59	195.75	196.2	194.02	201.51	201.71	194.13	196.05	202.74	194.82	200.81	197.67	207.57	200.12	201.28	201.85	199.72	197.18	201.99	198.77	198.84	200.74	199.42	195.91	198.1	190.95
193.81	199.14	195.74	199.76	194.61	193.24	199.69	196.3	194.97	197.3	201.69	195.72	196.45	197.02	197.21	195.98	192.12	195.26	198.5	198.09	195.46	199.59	192.08	198.55	196.97	195.4	200.17	197.18	196.32	199.83	188.49	194.86	195.1	196.91	196.92	200.93	188.44	194.58	198.36	193.84	196.2	194.79	196.94	200.52	196.76	194.74	190.72	189.41	196.27	193.31
196.92	194.93	196.58	196.72	204.11	204.09	206.36	197.76	201.83	204.18	201.04	199.91	200.37	200.34	191.31	196.58	201.65	199.18	203.1	196.16	200.16	201.37	197.23	199.3	194.76	200.29	204.64	204.99	197.23	206.04	197.95	196.92	200.38	198.99	203.06	202.73	207.38	199.48	194.1	194.92	195.45	203.71	196.12	201.9	200.67	198.2	197.24	194.52	200.63	199.68
206.7	207.18	212.85	207.28	205.67	213.24	213.25	205.22	206.37	209.21	207.32	217.92	214.15	207.9	205.81	213.07	210	208.47	210.65	212.2	212.68	208.83	207.56	206.01	206.45	209.33	208.64	206.51	206.5	209.47	205.57	213.48	213.47	207.05	209.62	211.96	212.62	208.24	214.73	205.49	209.32	207.45	220.16	207.37	204.62	207.03	202.8	211.15	206.12	206.38
215.77	217.2	218.62	220.67	217.71	222.91	224.1	218.35	214.46	221.16	220.1	214.68	222.74	216.23	217.12	218.48	215.07	214.35	220.43	211.92	211	219.66	218.83	216.13	215.25	215.88	218.06	219.89	215.8	212.44	217.54	213.43	219.66	220.41	217.03	216.44	215.91	211.02	213.93	218.15	220.83	216.03	224.15	217.98	221.2	212.8	223.43	219.15	216.14	215.1
210.76	211.87	211.4	207.96	213.34	209.82	209.22	214.18	206.25	209.23	205.73	210.96	208.32	209.36	207.48	206.73	209.32	202.05	205.64	208.81	205.97	200.98	207.09	213.27	206.4	205.31	206.27	209.47	208.83	204.19	206.59	210.33	207.94	210.58	200.03	203.76	204.34	205.4	203.5	206.8	203.78	212.89	211.63	202.77	209.85	209.53	207.44	207.81	205.93	204.38
208.69	211.77	219.5	210.09	207.78	216.52	207.79	214.3	209.78	218.34	217.01	206.71	210.14	210.78	213.25	218.39	212.96	208.4	213.41	214.99	218.3	216.24	213.05	208.08	215.46	209.36	216.87	217.37	214.19	210.71	211.5	217.94	213.89	211.19	209.42	220.91	214.84	208.51	217.17	211.35	212.07	214.23	219.16	212.9	207.61	211.94	208.07	211.48	212.41	217.42
207.56	211.46	212.38	210.05	207.11	208.51	204.55	209.18	208.34	209.83	208.91	208.08	205.96	205.89	216.35	211.64	204.06	208.35	204.24	208.52	213.98	203.8	200.35	211.17	202.9	210.65	205.33	204.72	209.61	209.31	210.05	208.27	211.22	208.09	205.11	211.1	202.84	205.85	205.07	205.06	213.88	213.76	214.13	208.65	211.65	207.31	203.99	206.58	207.01	208.6
213.25	220.54	208.7	211.34	205.89	211.97	210.69	209.26	215.84	216.88	214.1	215.39	215.66	205.68	212.32	214.98	215.85	211.03	211.07	211.03	210.91	208.37	214	210.95	212.21	215.38	215.76	206.61	214.7	213.98	214.88	215.87	213.32	214.3	210.45	215.81	210.76	211.73	214.14	213.86	214.49	213.7	211.99	216.37	216.99	215.04	210.63	210.94	214.21	216.38
210.09	203.57	208	209.64	218.33	213.05	208.71	212.88	213.35	208.93	212.99	207.65	206.44	208.88	207.44	209.07	206.68	215.87	207.7	206.17	203.88	208.66	207.53	207.55	209.34	209.74	206.72	205.25	206.08	210.04	207.94	208.44	210.59	211.04	211.1	204.74	206.89	213.46	205.24	202.1	205.12	211.85	205.28	208.55	209.6	204.06	209.08	209.5	204.54	202.99
209.31	208.8	205.65	207.33	210.29	213.88	210.75	204.55	213.18	203.15	214.64	213.38	209.61	203.75	210.36	206.16	202.82	211.53	210.46	213.32	207.04	212.16	207.33	206.45	203.24	198.99	209.44	201.36	210.71	205.3	206.78	211.6	206.15	204.48	209.07	213.68	208.09	209.64	200.84	209.99	207.1	203.65	206.49	210.95	207.3	210.8	208.7	205.74	211.35	204.93
207.02	196.42	209.29	201.54	207.18	206.57	206.89	192.92	198.52	202.6	203.3	201.8	203.15	206.57	208.87	211.24	200.62	204.81	206.8	201.98	205.03	208.69	210.62	198.69	208.58	204.54	204.49	209.13	208.88	207.65	205.3	211.77	200.89	200.4	209.17	204.99	205.23	202.89	208.11	203.85	203.38	202.81	204.75	211.5	205.13	204.81	206.31	210.5	205.73	210.3
213.31	215.11	209.4	209.88	205.44	211.62	200.9	211.59	216.47	206.24	208.88	207.74	213.85	209.23	208.37	207.83	204.47	208.95	210.69	212.61	208.4	211.07	209.27	210.33	211.79	210.25	213.16	209.92	204.16	216.36	205.49	212.35	206.82	211.63	211.67	210.63	208.03	215.13	205.49	202.14	212	211.26	206.92	212.2	204.62	207.39	211.57	206.05	210.91	208.85
195.61	198.39	199.87	201.63	199.66	197.55	203.13	205.31	201.44	199.38	197.83	201.6	200.89	201.01	197.87	197.72	203.01	209.84	204.98	201.65	199.51	194.7	200.23	199.12	205.77	198.31	200.51	193.95	199.39	197.34	196.81	202.43	209.69	197.56	200.59	202.89	200.62	199.09	201.91	204.38	199.65	202.8	199.56	202.4	197.69	200.93	197.14	204.03	202.4	199.97
211.27	210.18	205.33	211.92	210.26	204.43	211.15	207.47	206.44	207.58	208.68	211.49	211.05	209.54	212.26	212.44	210.73	209.94	204.33	212.37	206.81	210.26	211.64	197.5	213.73	209.72	212.06	214.97	211.08	208.79	212.35	205.98	206.03	202.19	207.23	210.92	203.57	211.97	210.82	211.55	204.81	207.83	198.6	208.18	200.67	212.59	207.1	208.25	210.9	207.64
209.26	212.82	211.19	208.24	212.49	212.63	216.31	210.58	208.48	217.86	212.55	210.38	219.59	218.68	212.03	216.85	214.42	209.67	212.02	218.48	215.23	211.53	211.36	212.46	212.29	215.42	213.25	214.14	213.15	216.02	210.81	215.05	216.97	211.74	213.17	216.86	209.15	209.51	213.87	209.47	204.02	213.33	217.58	216.52	215.09	216.27	213.22	211.65	214.53	215.01
213.32	212.4	210.93	213.02	213.1	213.24	203.57	211.01	208.16	203.69	210.64	208.47	209.53	207.81	211.79	214.71	214.7	216.63	214.99	215.46	213.14	213.5	213.95	211.53	211.59	211.84	205.82	209.67	213.79	207.65	212.88	209.69	209.23	214.49	215	209.76	215.54	205.25	214.45	205.95	213.96	214.37	213.66	213.84	216.82	207.32	207.42	216.89	208.74	210.24
204.93	208.62	208.97	201.77	208.24	196.98	202.02	207.66	206.29	204.28	205.25	203.29	200.88	196.41	201.41	203.48	209.23	206.75	206.49	204.96	208.89	206.21	203.2	199.84	200.53	206.56	200.54	205.26	209.84	203.21	203.95	204.4	208.6	205.64	200.96	202.55	203.19	201.76	202.36	207.69	199.46	205.63	206.29	202.23	203.96	206.13	208.39	198.28	211.23	207.49
214.65	216.79	222.21	215.07	216.94	219.73	218.18	216.08	219.96	216.94	217.31	216.59	217.67	219.31	214.83	214.81	222.81	215.01	215.63	219.81	218.78	219.48	215.94	223.44	219.57	223.07	222.69	227.45	220.56	218.62	211.29	219.57	220.35	211.03	218.28	216.09	217.2	216.91	223.73	219.6	218.95	218.89	222.21	224.41	218.68	217.12	216	215.56	220.22	218.9
200.81	194.74	196.38	209.61	205.77	202.83	203.01	205.77	201.09	209.24	207.76	196.19	208.11	206.26	206.16	205.06	197.28	206.17	200.82	205.81	200.14	201.92	204.65	200.91	200.41	205.62	210.75	207	202.21	203.61	204.44	202.72	201.85	208.69	204.71	197.56	201.61	199.29	204.47	202.42	199.4	210.41	207.42	198.34	204.58	207.3	204.82	200.43	206.65	201.47
213.14	206.26	209.64	209.27	212.8	209.57	209.05	208.34	202.81	206.9	211.53	210.87	204.8	208.01	207.81	207.35	208.03	211.35	204.1	207.3	205.05	205.3	200.58	203.74	201.33	205.85	203.74	211.03	205.52	208.92	207.09	206.24	209.73	205.79	210.42	204.15	209	202.6	213.01	204.9	211.17	212.93	206.78	208.02	210.61	211.11	211.08	210.62	206.71	204.08
195.5	198.46	200.18	197.57	199.38	201.48	197.07	203.47	199.08	189.76	204.91	199.61	200.01	198.55	197.7	198.36	198.73	196.54	201.75	196.74	197.87	198.59	200.31	200	197.72	200.66	201.53	201.26	199.96	196.84	202.1	199.54	194.35	191.22	202.7	202.47	194.88	199.72	198.17	196.34	198.82	200.86	200.62	195.99	204.18	203.83	201.43	203.19	201.62	200.15
204.5	205.74	201.95	200.28	200.28	208.68	204.42	204.04	210.66	205.37	209.01	204.51	200.24	207.24	208.89	202.76	202.54	202.23	207.74	205	213.54	203.81	204.36	205.12	211.42	206.08	203.88	206.13	204.75	197.52	206.33	206.92	204.34	206.96	203.54	204.43	210.16	208.77	204.87	204.7	201.85	203.99	193.85	205.34	200.78	210.53	208.3	203.5	202.8	202.44
213.86	205.39	213.89	207.36	217.24	210.26	210.6	214.22	209.19	213.46	217.65	212.46	211.19	211.97	212.55	213.14	210.72	208.54	213.87	218.67	210.65	212.85	212.16	210.43	210.66	211.9	207.4	209.28	213.8	212.62	212.19	207.97	209.2	211.77	210.87	213.44	211.67	215.96	214.77	212.11	206.88	206.18	213.37	213.74	211.27	206.91	214.79	220.16	209.67	209.89
213.84	210.97	213.16	200.49	206.08	205.81	207.95	209.74	211.48	210.18	207.9	208.26	209.97	210.55	208.58	209.44	208.78	209.72	215.61	210.33	208.68	208.9	209.08	212.37	212.26	207.02	205.09	206.06	208.62	204.19	206.49	206.36	201.66	206.16	207.87	208.8	212.45	206.76	204.32	202.65	209.97	203.95	207.36	207.81	204.93	197.97	201.81	210.44	214.88	206.55
200.75	196.35	203.43	198.48	199.84	197.56	198.59	198.47	195.03	203.25	200.07	198.15	200.17	201.24	195.01	202.89	198.74	199.93	204.23	199.94	203.26	198.33	202.96	208.52	202.39	197.68	200.81	205.48	202.06	200.81	189.64	202.34	204.65	198.98	203.12	200.86	203.06	198.16	194.18	207.29	202.34	199.14	203.02	199.74	205.24	202.08	203.76	197.24	201.53	197.8
205.01	203.38	200.21	208.27	204.57	207.03	209.69	205.89	204.91	210.86	212.06	206.4	206.5	211.63	201.4	203.03	205.59	205.94	209.35	203.86	203.76	206.83	203.95	205.67	196.08	204.72	208.32	211.54	200.75	199.59	207.4	207.34	200.49	208.62	210.01	205.2	210.98	197.69	206.05	202.58	203.25	210.01	208.91	210.97	206.07	212.92	207.76	201.18	201.31	210.28
203.15	207.17	210.63	209.19	210.14	214.67	206.44	210.51	210.71	207.04	204.27	213.82	211.35	208.09	208.3	210.81	205.1	207.91	205.22	203.71	204.51	209.57	208.09	213.25	206.83	202.37	210.78	207.69	209.09	208.11	205.28	204.15	207.47	209.91	206.68	203.54	202.97	207.82	204.85	212.27	211.21	206.77	205.2	210.14	206.57	214.88	202.03	206.85	217.11	214.15
207.7	210.81	208.94	211.83	211.26	211.14	207.92	207.86	211.27	212.19	211.97	209.1	209.17	212.63	204.37	206.53	208.03	210	206.98	209.64	207.14	203.1	207.83	209.85	213.17	212.18	211.75	214.87	208.95	207.25	208.26	205.18	206.78	208	213.32	209.8	214.11	207.59	210.94	208.53	214.07	202.54	208.56	212.32	209.61	207.65	210.46	210.76	210.39	208.32
220.34	216.74	217.82	221.15	216.77	219.45	218.65	220.35	220.39	220.57	217.24	210.47	220.4	222.11	216.96	220.98	212.97	218.87	213.57	215.35	215.67	217.37	216.94	219.24	215.05	215.32	215.56	219.13	217.43	218.39	217.26	210.71	216.51	212.03	212.74	219.86	219.74	217.13	218.66	216.24	217.69	214.65	217.7	218.5	216.96	219.25	211.08	219.15	217.17	215.25
201.41	204.81	205.36	207.24	199.94	203.69	203.02	204.06	199.1	206.62	206.24	197.51	199.37	200.61	203.71	206.98	199.79	208.83	217.47	198.49	211.06	201.49	202.13	205.48	201.2	206.74	203.59	195.57	199.03	199.32	203.08	212.36	206.61	202.48	201.94	203.41	202.28	203.85	206.83	203.07	201.82	203.47	209.61	207.32	199.92	209.07	199.17	202.89	205.28	198.84
212.17	211.64	214.7	200.65	207.6	211	207.82	211.19	203.06	210.81	202.72	202	210.26	206.44	206.7	210.91	213.19	209.35	204.58	206.63	211.99	206.84	215.01	214.53	207.35	204.63	209.95	206.42	211.79	209.5	216.71	209.12	207.84	207.15	211.41	210.33	209.22	209.12	205.49	204.41	212.7	209.81	208.48	205.67	205.85	211.42	209.78	210.52	209.61	205.41
207.94	208.95	210.43	202.94	208.22	204.38	208.25	207.21	211.26	201.7	205.61	210.21	208.01	207.56	209.84	214.09	205.54	204.59	212.64	205.97	207.19	213.36	206.61	204.55	204.11	215.12	207.89	206.61	206.44	202.54	205.19	207.06	198.16	207.56	206.91	204.97	208.44	199.98	208.24	211.89	203.67	210.42	208.95	208.32	212.94	207.69	210.19	205.02	207.26	208.66
212.45	218.69	215.36	218.58	221.43	216.93	212.95	214.64	215.48	221.84	218.37	216.62	224.31	217.25	216.2	215.47	215.95	219.76	219	212.09	218.95	213.57	214.05	220.69	220.99	220.17	222.8	214.47	219.3	225.29	214.7	216.53	217.07	215.99	210.01	212.9	210.11	214.38	219.06	217.14	217.29	220.45	219.35	218.44	214.38	216.42	217.65	211.21	221.68	223.01
210.78	212.92	204.31	206.92	211.45	205.79	209.41	207.27	207.02	203.28	203.41	207.2	208.56	207.54	204.35	208.76	208.68	210.43	208.57	208.44	210.82	211.01	201.51	212.52	205.59	213.92	203.65	210.67	209.65	211.05	205.96	205.15	206.7	209.67	207.9	204.82	205.77	208.81	211.63	202.91	206.04	202.45	205.13	212.34	209.82	204.3	212.47	204.43	210.01	208.11
220.3	221.4	222.19	214.56	219.8	222.06	223.26	213.29	213.3	220.32	215.86	220.01	217.03	217.91	218.01	214.96	216.91	218.23	217.34	211.07	220.31	220.04	214.44	213.23	215.29	224.05	222.16	215.51	219.2	218.02	219.06	215.65	214.77	220.77	219.74	219.88	220.56	221	216.88	214.7	223.76	213.09	219.79	216.46	217.95	213.93	211.75	210.33	218.35	222.49
215.25	211.05	214.64	211.39	211.05	213.79	213.81	213.4	208.45	211.69	207.11	214.61	215.82	204.31	209.09	218.45	213.74	212.62	206.37	212.7	204.22	208.79	208.09	209.67	209.81	209.93	220.3	213.31	206	210.77	217.04	209.73	205.38	217.5	209.19	215.27	210.5	216.6	217.95	208.13	215.39	215.18	203.83	207.16	213.21	213.97	207.28	213.51	216.29	213.99
214.4	207.65	209.56	216.51	205.37	209.08	212.94	211.34	204.54	211.86	211.36	201.14	202.47	205.6	206.8	211.73	212.35	217.62	208.16	203.09	200.86	210.76	217.5	209.62	212.08	205.51	207.96	208.79	212.98	215.07	214.07	206.39	203.85	207	207.38	210.07	205.21	207.81	204.61	210.94	214.14	210.01	211.12	212.29	203.37	208.94	211.39	209.2	208.67	203.54
200.19	205	204.43	196.36	202.27	200.46	201.4	198.48	202.92	200.67	197.83	206.17	202.25	201.59	199.26	202.57	202.08	200.79	195.27	206.88	199.69	195.76	209.52	199.29	198.64	193.27	200.36	202.8	207.31	197.16	200.64	205.11	205.73	196.83	202.02	199.13	197.46	198.06	199.71	196.09	203.65	203.97	202.8	198.51	207.57	207.32	196.7	199.62	202.05	203.6
206.8	206.86	203.47	209.21	204.05	204.68	201.48	208.1	205.05	206.23	204.97	204.19	202.6	206.53	210.64	207.25	207.76	206.66	203.89	206.38	200.52	208.3	208.86	206.82	205.34	203.84	208.94	201.84	208.11	206.97	203.14	199.73	202.28	208.17	199.37	213.12	207.2	205.15	201.89	206.24	210.45	202.28	205.18	205.02	203.51	205.36	208.3	210.05	200.82	205.23
207.05	207.06	208.44	199.93	211.29	204.31	212.71	205.69	211.68	207.12	207.83	209.34	205.72	206.62	205.26	204.6	216.72	207.84	213.52	212.28	205.69	207.98	215.62	209.36	214.31	215.23	204.44	205.16	213.36	207.74	212.73	208.65	206.79	207.33	202.78	206.79	211.18	199.69	206.87	203.19	205.1	202.23	213.2	213.55	215.85	207.24	206.87	211.49	215.98	207.51
209.42	204.48	200.41	206.75	204.8	201.56	199.85	204.29	203.94	204.92	200.21	202.06	212.85	201.84	199.1	202.14	208.28	206.2	202.07	195.98	202.87	208.82	209.6	204.72	206.39	199.77	207.1	204.65	205.7	204.36	199.47	201.65	205.15	199.63	199	205.5	203.9	205.71	201.68	199.11	203.8	206.28	202.25	198.44	201.68	201.54	200.85	209.51	202.68	205.72
213.64	211.31	214.35	209.07	214.65	216.02	210.81	211.81	216.26	212.06	213.79	217.75	210.16	212.18	210.48	208.96	217.21	210.92	214.28	208.76	213.59	208.05	207.15	214.28	211.99	210.45	211.26	213.86	213.92	213.27	212.33	214.11	203.81	215.37	208.99	205.8	209.1	208.86	210.95	220.73	214.32	209.77	209.39	218.88	212.92	213.29	208.01	211.57	213.66	215.71
213.43	205.23	207.76	207.02	202.21	209.17	206.28	203.47	208.13	210.58	203.31	204.26	199.55	211.7	209.88	216.37	206.28	206.88	209.5	215.01	205.8	206.58	203.05	216.2	213.46	207.38	210.96	210.33	206.12	201.6	206.74	199.7	209.03	199.54	204.38	211.13	210.19	207.83	206.01	207.97	202.55	207.12	213.14	206.52	205.23	210.75	205.24	210.78	206.04	209.37
204.18	204.4	199.01	202.55	199.37	197.71	197.32	199.82	197.74	195.83	202.21	196.99	207.56	204.13	197.47	202.69	198.36	200.3	197.71	205.31	195.53	201.61	197.88	197.75	201.38	200.66	203.68	199	201.57	202.33	198.21	193.96	201.25	203.37	195.67	199.75	195.5	201.31	198.38	201.17	195.84	199.32	194.89	200.04	201.24	201.37	190.93	198.44	199.65	197.02
212.72	200.66	201.95	204.52	211.37	208.77	212.39	209.08	206.86	204.65	205.41	214.37	206.41	208.25	201.29	207.49	204.26	211.67	208.46	204.73	208.5	209.97	212.92	208.28	205.15	209.97	210.7	203.16	210.25	209.7	204.89	201.86	203.77	206.48	213.26	214.5	209.5	207.22	209.27	202.06	209.59	209.58	213.6	214.18	205.14	211.19	208.7	205.92	206.33	204.74
212.16	213.79	207.89	213.09	208.39	210.97	207.18	218.61	208.74	211.9	205.33	207.38	204.98	206.32	208.99	204.23	210	208.44	202.98	203.15	212.21	212.14	208.21	201	208.75	209.1	206.1	202.03	207.34	211.5	206.66	201.16	213.26	207.58	208.75	203.34	212.08	209.29	202.16	209.55	213.27	205.83	202.53	209.06	212.78	201.92	207.86	205.81	208.87	201.4
200.44	206.39	198.14	207.07	200.35	207.8	201.58	214.22	199.21	202.47	208.98	210.77	207.91	202.81	206.44	214.01	201.08	203.5	204.59	204.93	202.04	201.77	208.87	211.56	207.97	202.04	209.99	200.7	205.16	202.28	205.75	205.26	206.32	211.84	207.66	200.55	206.8	211.67	202.27	205.56	214.16	205.68	203.76	212.69	206.16	201.39	206.22	212.47	208.51	208.04
208.75	206.13	215.84	210.23	214.75	210.65	211.79	211.13	207.26	204.9	210.55	210.83	208.51	209.77	218.44	208.07	213.27	214.37	211.67	208.85	210.84	212.04	212.79	210.37	214.44	216.13	212.35	208.36	211.05	206.34	214.76	209.66	205.29	213.03	207.11	213.75	214.32	215.9	210.41	214.57	208.04	215.54	212.9	206.69	208.66	216.58	206.52	215.87	208.88	212.3
196.05	202.5	201.33	202.16	203.26	205.34	201.76	203.49	208.1	200.18	210.02	202.86	204.57	198.79	201.34	203.67	207.88	213.42	206.85	203.53	204.11	204.41	199.06	204.61	204.09	207.4	201.31	203.1	206.58	201.12	202.29	196.96	200.56	205.33	205.73	205.4	201.44	197.31	197.34	209.4	206.51	205.24	202.71	200.79	205.08	200.64	199.55	203.72	206.37	207.63
214.3	217.75	219.75	210.98	219.63	217.8	226.22	214.39	212.5	216.93	224.43	214.74	212.1	218.89	213.26	210.77	219.73	220.73	219.81	221.69	224.99	218.61	216.06	216.87	209.11	216.28	219.62	216.97	218.47	217.82	217.71	211.02	219.98	210.7	213.89	220.64	214.15	210.99	217.74	219.27	218.71	217.51	218.19	217.03	216.12	217.97	215.04	222.2	210.73	215.37
212.8	211.16	213.97	212.65	216.59	211.29	217.08	216.02	210.4	208.71	217.5	209.62	217.54	213.82	218.63	213.17	205.62	206.53	221.84	214.26	212.5	210.37	212.61	212.35	215.4	205.08	217.08	207.93	208.33	207.06	209.08	210.69	212.17	216.76	202.07	211.54	202.97	212.5	217.26	206.24	208.49	217.33	202.72	214.09	202.23	210.47	211.29	208.53	219.8	214.25
207.61	212.48	217.24	212.26	213.66	219.97	216.56	216.41	209.81	207.47	217.26	216.68	212.15	209.4	209.24	212.27	208.39	213.64	211.09	207.75	212.04	214.19	206.89	215.38	205.14	207.14	208.59	211.19	216.32	210.58	209.82	211.8	205.34	208.11	213.64	214.48	208.77	208.39	210.13	215.13	208.22	222.41	210.79	217.32	209.71	210.75	212.1	219.54	207.8	206.79
209.19	205.47	206.96	205.34	200.64	202.39	203.51	207.87	205.03	207.59	204.84	209.87	210.68	205.77	202.61	212.52	209.48	206.03	204.86	210.07	210.32	209.48	210.26	210.75	207.47	207.38	204.32	206.4	209.66	205.93	205.87	205.38	210.35	203.56	207.55	208.04	209.94	208.73	206.71	217.17	204.27	210.07	206.27	208.83	207.86	205.75	205.85	209.44	208.08	207.61
204.36	199.75	202.33	205.16	203.81	197.02	200.27	202.79	194.87	200.04	198.71	198.64	199.36	198.43	201.66	199.55	204.35	200.52	201.22	200.09	199.83	200.38	195.15	197.18	199.24	200.57	199.49	196.74	198.83	196.83	200.65	203.2	197.1	194.45	202.07	198.11	197.43	199.43	193.43	199.44	201.59	206.31	192.73	192.24	198.59	197.58	199.91	198.62	197.82	195.77
212.83	207.63	206.63	211.86	203.2	212.4	203.68	211.33	205.73	212.5	211.67	211.94	208.44	212.33	204.54	204.64	201.03	209.32	208.73	211.89	212.73	204.03	210.78	208.85	210.97	216.92	204.26	218.18	207.72	206.61	216.68	209.79	206.64	207.04	208.58	213.17	209.24	204.67	209.02	205.23	205.48	208.78	211.84	213.73	208.86	201.62	207.18	205.39	213.95	201.15
215.44	215.28	209.27	211.46	214.41	220.26	217	215.99	213.66	209.41	211.31	211.63	214.12	213.02	210.69	214.3	219.61	212.64	209.09	213.59	212.12	213.75	213.3	213.29	212.97	205.7	212.95	219.95	206.97	207.77	207.21	210.59	214.22	209.77	210.77	209.94	210.83	211.69	208.41	211.77	205.61	210.54	212.06	211.94	217.93	211.73	217.29	207.84	208.93	207.45
210.21	216.41	209.95	209.81	213.91	215.22	217.6	203.87	212.09	208.79	206.05	206.81	203.87	211.12	214.59	210.42	214.49	207.12	209.45	207.52	209.05	211.7	210.02	209.46	204.79	206.4	209.63	208.01	210.36	211.85	206.28	209.98	210.17	204.2	211.5	212.67	206.29	208.97	210.99	210.92	212.27	209.6	210.27	207.62	211.48	211.67	207.77	212.04	204.37	205.23
209.88	208.08	212.19	216.29	210.17	208.8	213.81	212.92	210.35	214.95	212.87	206.97	210.82	210.28	213.29	212.12	215.46	219.05	214.65	209.96	222.09	210.55	205.99	215.85	213.42	211.32	213.75	210.27	210.16	209.38	210.01	209.08	215.84	214.93	215.75	211.22	217.7	217.32	211.83	218.3	215.8	212.12	209.21	214.01	210.64	212.89	208.91	212.79	214.59	204.45
215.77	216.05	209.46	215.47	209.67	211.04	214.62	208.56	215.3	218.05	207.24	210.22	212.72	208.5	209.77	209.33	208.13	208.36	210.3	207.7	215.76	215.76	208.81	203.9	213.73	206.72	215.11	213.71	210.46	211.42	217.15	209.38	212.01	217.03	209.16	211	210.19	209.14	208.33	210.47	210.7	210.08	207.9	215.5	214.67	213.13	211.08	207.67	206.2	211.11
199.84	199.19	200.98	204.92	208.88	201.55	203.65	204.21	199.01	197.7	201.22	199.84	203.97	204.57	207	207.97	206.66	199.92	206.65	201.79	199.99	204.07	204	200.73	206.02	202.89	202.19	209.18	202.99	194.41	204.36	206.14	196.63	200.46	206.14	200.42	198.87	207.49	201.22	205.78	204.45	208.57	203.09	209.06	209.43	206.4	195.94	201.81	201.45	196.53
198.3	195.93	197.03	198.92	198.31	191.23	197.65	193.56	201.69	194.61	203.74	201.39	198.02	200.08	201.43	194.52	203.5	200.1	208.24	196.23	198.82	200.4	198.21	199.29	198.69	201.16	199.12	199.82	198.65	194.31	204.86	196.47	198.74	191.4	197.74	196.97	199.63	186.68	201.92	196.74	196.89	205.44	193.24	199.26	198.21	199.99	199.7	201.22	195.1	198.25
206.12	206.49	202.42	204.05	201.8	205.97	206.53	203.7	212.85	208.29	206.67	205.5	207.67	206.88	206.62	211.04	210.18	205.78	203.4	210.31	207.07	197.67	200.09	207.29	207.64	198.65	198.68	210.75	203.39	204.31	201.58	205.93	211.3	205.83	204.9	207.07	200.64	200.91	202.27	207.99	194.61	204.87	204.5	203.64	200.13	206.5	203.7	205.92	205.41	201.53
213.22	202.9	213.49	207.18	211.5	199.76	209.41	198.57	207.6	200.07	210.82	204.37	208.6	204.15	211.94	204.77	209.74	215.53	212.28	211.98	208.4	211.05	208.68	213.24	211.75	206.06	214.02	207.99	204.76	206.2	211.01	205.02	209.24	212.95	211.03	212.82	209.32	211.93	212.83	200.34	206.77	199.03	209.43	210.82	207.03	202.32	213.36	210.13	205.1	210.07
207.6	205.72	202.05	206.21	205.62	205.37	213.14	208.11	200.37	210	208.85	210.74	202.95	211.02	208.41	213.16	198.69	208.06	217.29	209.79	206.48	212.56	212.44	205.81	209.22	207.91	210.48	209.23	208.56	208.04	209.07	212.22	209.96	210.91	213.09	210.15	211.06	208.25	211.25	208.91	208.6	205.79	212.41	209.35	205.39	214.37	205.23	207.39	202.86	207.2
206.82	206.22	199.38	209.64	202.41	212.21	207.02	207.67	209.16	206.49	199.6	203.05	207.27	206.74	204.06	208.99	206.06	206.72	204.14	204.28	206.61	209.06	206.32	204.77	205.29	205.22	197.93	204.78	211.14	202.41	205.47	214.11	199.85	204.41	199.71	208.94	196.99	209.44	198.73	201.11	201.53	209.49	199.39	210.06	204.68	206.59	204.44	198.43	201.59	199.43
201.24	211	204.81	212.71	208.61	198.17	205.43	209.35	210.08	208.13	197.04	204.25	206.63	210.88	204.83	208.27	207.44	211.43	206.11	210.14	204.91	210.99	206.27	202.68	205.6	206.08	210.69	210	204.42	203.99	207.56	209.58	208.49	214.12	207.49	198.61	207.86	202.51	208.45	214.77	207.94	200.89	210.61	206.05	206.67	213.84	208.55	210.08	205.99	209.92
202.71	204.63	201.23	204.95	210.15	212.67	207.6	204.81	208.96	208.16	204.09	211.16	202.24	210.02	213.26	206.74	204.13	207.74	207.18	209.63	211.9	200.1	204.28	210.07	210.81	207.49	207.33	206.95	201.04	204.99	202.81	207.53	205.73	207.55	207.8	202.1	210.22	204.84	199.47	205.55	206.74	203.53	207.67	209.27	207.57	205.06	206.76	210.35	209.49	206.33
196.88	201.43	199.23	195.62	196.05	198.68	207.13	202.22	198.85	196.11	200.76	207.62	199.63	199.94	202.54	199.94	198.59	197.65	193.41	203.23	200.66	198.67	200.09	198.31	200.42	197.18	209.42	192.41	200.96	197.89	195.17	202.13	204.83	207.62	200.99	202.15	200.13	196.71	200.16	194.57	204.36	202.18	199.7	199.05	201.45	198.44	199.56	190.72	201.71	202.45
208.03	211.06	206.72	209.29	208.31	212.15	205.01	200.97	202.77	209.59	212.09	211.54	211.68	214.98	202.87	211.43	210.52	204.21	209.22	213.85	212.37	212.72	206.51	205.21	212.46	208.79	211.89	204.66	209.05	211.23	211.14	213.42	207.5	211.21	203.14	213.82	202.59	207.8	208	207.77	205.26	215.72	206.57	207.6	212.39	210.99	208.87	205.52	208.41	212.82
202.92	206.18	205.88	206.56	203.95	201.96	205.74	204.88	199.55	208.95	205.84	205.1	199.43	202.45	202.4	205.26	205.55	206.99	204.79	202.24	208.08	208.32	206.19	207.18	204.55	204.09	206.19	205.6	200.57	201.37	201.93	206.16	204.73	203.18	208.22	208.13	200.29	203.28	204.9	206.27	209.04	197.76	197.82	203.28	204.65	212.58	202.05	210.69	205.91	210.02
209.84	198.39	202.45	202.15	205.72	201.32	199.52	206.56	207.68	209.5	207.07	207.1	201.52	204.6	206.11	203.63	202.18	199.11	204.33	204.4	205.35	202.94	203.07	200.97	201.96	204.81	203.76	200.19	203.39	205.18	204.14	201.25	200.15	208.95	201.34	203.36	199.63	202.68	195.14	200.87	205.48	205.94	204.87	205.15	210.11	200.14	208.23	205.86	205.02	208.1
209.44	207.38	204.21	210	205.83	207.3	207.7	212.49	209.94	205.27	202.04	214.23	209.39	207.67	208.89	213.16	208.26	207.33	209.67	212.79	209.07	208.16	213.84	207.16	203.07	207.22	211.62	206.22	213.82	203.28	207.06	202.98	212.21	212.16	204.1	209.33	209.88	212.53	212.62	203.24	207.8	208.95	215.61	207.6	214.29	204.08	209.7	211.97	209.45	206.1
211.1	211.49	212.73	216	212.75	207.34	211.9	213.86	209.24	216.71	213	212.87	210.6	210.66	212.92	219.05	215.34	209.86	218.82	210.63	211.82	207.43	210.76	213.32	214.14	209.76	211.41	212.12	214.21	213.08	211.39	209.64	203.75	212.43	211.77	209.04	218.09	214.5	210.66	214.73	213.43	210.92	214.07	207.17	212.57	217.95	208.25	214.85	202.94	210.4
198.54	203.78	202.19	205.33	201.89	201.7	202.45	199.55	208.06	208.62	195.61	208.35	198.89	200.3	205.26	209.22	205.03	204.11	209.75	200.1	211.13	193.69	202.81	201.78	199.41	201.26	202.8	203.98	199.97	206.44	201.77	207.47	199.79	198.19	201.72	204.46	201.06	202.86	207.52	201.37	207.38	208.39	202.81	202.73	205.68	197.57	205.95	201.93	196.6	202.08
209.32	213.05	213.23	213.27	211.7	210.68	211.63	212.82	207.38	207.27	213.56	211.55	218.21	215.76	210.6	208.42	211.45	218.03	206.87	210.57	213.62	212.97	214.61	212.49	217.85	208.35	218.43	203.68	214.34	216.64	215.32	214.07	215.48	213.86	206.48	211.46	215.09	212.88	207.16	215.76	213.29	218.01	205.75	212.02	207.19	214.03	209.8	212.01	214.43	213.76
197.72	194.78	191.58	195.73	201.13	196.64	192.25	188.11	196.72	201.85	197.03	192.6	195.83	190.04	194.59	191.86	190.18	195.04	191.24	197.67	197.5	191.66	195.8	188.96	189.52	197.57	198.61	200.11	199.65	192.8	193.84	196.62	193.8	198.59	192.18	194.88	200.08	195.13	197.88	195.02	196.91	203.97	200.35	200.68	192.41	189.37	192.66	198.53	193.25	195.75
201.72	208.77	212.43	206.11	206.49	204.17	205.44	205.01	213.37	201.62	208.1	210.43	210.35	211.72	211.68	208.75	207.82	205.78	205.52	209.84	210.51	210.97	210.76	206.98	209.04	212.23	203.68	210.12	211.33	211.48	210.58	207.81	210.89	206.74	207.04	207.35	207.78	208.2	202.98	209.45	214.3	205.12	210.41	210.94	214.43	205.41	203.28	208.64	213.92	212.19
199.44	205.16	196.78	208.28	202.85	202.32	203.9	203.7	196.95	195.92	209.57	205.01	203.61	206.78	205.04	202.74	207.88	203.98	207.8	201.83	203.71	205.79	205.3	199.42	200.99	203.06	204.28	203.6	209.39	201.22	203.54	206.05	206.26	203.51	203.55	204.51	210.33	203.51	200.75	202.12	207.04	205.53	198.77	200.84	203.74	206.99	203.85	208.73	202.97	197.79
191.99	196.05	202.81	200.31	202.26	198.07	202.4	197.86	201.71	201.61	197.59	199.39	199.06	198.9	199.77	198.23	204.17	203.44	203.42	198.52	201.52	202.36	200.34	205.98	203.76	206.07	197.28	198.66	198.26	198.67	202.76	204.09	198.52	198.43	195.86	202.12	201.06	203.29	200.81	197.64	198.33	198.02	206.97	205.66	200.93	204.33	208.89	200.63	209.76	204.1
205.23	193.42	202.54	200.38	190.58	195.83	202.04	197.47	199.77	204.77	204.5	202.38	200.32	198.53	201.49	198.42	196.35	205.35	203.33	197.82	198.6	207.46	199.38	199.62	199.4	197.23	199.74	197.3	201.91	197.11	201.46	204.37	199.67	195.43	205.81	197.04	196.82	200.37	201.88	198.67	195.92	200.43	193.87	199.58	192.2	195.81	200.36	201.02	201.5	194.1
208.25	205.37	203.17	205.36	211.17	202.65	198.38	207.13	204.68	208.22	203.33	204.71	203.76	202.23	210.23	204.69	208.51	205.75	200.03	202.12	200.91	201.77	205.17	206.23	208.27	210.55	206.95	205.55	210.31	203.85	205.97	201.29	205.86	204.6	203.34	202.85	201.35	201.88	197.95	204.55	198.92	204.5	207.26	203.95	205.33	211.16	203.91	204.19	202.88	207.92
203.78	205.67	206.58	206.89	207.38	208.97	210.04	210.45	208.27	209.48	208.02	212.41	207.02	204.48	207.88	206.98	209.38	202.25	205.39	206.48	207.36	211.95	209.5	208.72	206.07	207.17	206.11	204.29	204.63	216.48	205.03	213.15	203.99	206.88	205.67	203.64	203.46	204.49	213.94	207.77	204.76	208.02	208.51	212.18	206.63	214.24	208.09	204.9	209.87	211.19
217.15	206.99	210.12	210.87	212.52	211.91	205.02	212.43	209.42	214.87	207.78	213.88	209.22	209.86	214.18	213.2	211.59	211.81	211.13	209.16	210.84	214.83	214.76	213.62	218.46	214.45	207.41	212.89	210.82	215.8	212.91	219.56	213.05	209.57	205.84	212.2	210.13	214.16	216.03	212.31	207.05	209.82	213.95	215.72	210.52	210.57	210.52	217.59	212.67	212.68
217.13	225.83	214.86	211.92	219.57	219.42	218.71	224.09	213.9	216.13	215.51	222.04	212.89	214.57	214.39	215.13	212.68	229.09	220.55	216.2	217.58	222.59	222.55	220.32	217.85	218.14	221.97	215.42	222.61	220.88	218.62	215.11	219.6	217.52	217.06	219.23	218.99	222.52	226.13	212.42	213.36	216.89	216.86	221.28	220.39	217.13	219.51	216.49	215.01	213
204.09	210.52	201.9	209.72	208.1	208.79	204.53	206.54	208.64	210.01	203.42	215.47	208.74	207.96	211.46	205.5	204.81	207.29	200.56	209.11	207.88	203.14	207.17	208.97	205.4	212.69	205.39	203.53	208.1	207.64	203.6	199.12	207.88	204.49	198.52	206.67	207.09	205.77	200.46	203.59	203.96	210.04	201.28	207.23	204.54	199.86	209.02	211.34	207.55	214.01
204.23	213.72	215.72	207.54	215.51	212.03	208.64	214.57	212.43	214.57	208.21	210.75	208.6	209.38	206.12	212.78	211.82	213.37	214.53	213.42	204.61	215.79	221.5	211.01	210.26	206.17	205.86	212.71	208.59	214.37	213.67	217.3	215.65	215.49	212.97	209.02	203.39	214.82	213.62	206.83	218.33	214.76	221.82	214.9	210.18	204.83	211.05	211.06	215.02	209.77
212.41	204.59	207.46	210.93	212.29	214.25	208.54	211.41	202.71	209.84	212.64	210.6	212.57	209.94	211.33	207.95	212.73	203.85	207.52	211.51	209.85	209.69	209.08	201.84	205.16	211.11	206.72	204.2	212.76	205.24	209.88	206.36	210.52	208.16	215.33	209.63	206.97	214.67	209.28	207.33	205.75	208.57	211.01	207.76	202.76	208.11	207.42	206.35	210.75	208.83
217.81	214.05	216.4	213.27	212.92	214.79	212.9	216.59	216.87	219.48	212.2	213.74	212.29	211.45	210.6	211.28	212.75	208.26	219.96	209.06	214.74	217.62	210.15	214.6	211.02	211.45	207.71	213.37	209.82	213.7	217.92	208.89	208.95	214.69	208.46	209.79	207.11	207.33	214.11	209.9	210.24	211.98	211.82	209.5	211.38	207.06	208.72	205.04	212.66	211.56
210.04	205.79	211.28	201.16	208.67	211.54	204.55	209.27	206.93	204.9	202.42	210.09	206.53	207.91	205.45	200.74	205.57	205.63	208.92	208.38	204.42	210.38	209.09	208.16	207.15	208.18	210.02	211.28	205.05	211.29	207.38	205.8	207.14	208.09	203.59	208.15	210.43	204.4	208.62	204.26	212.81	205.84	203.53	210.57	206.19	205.05	208.68	205.8	206.64	213.92
209.83	214.6	213.51	211.05	212.21	213.11	207.56	212.53	213.13	215.37	212.99	208.31	210.48	211.74	217.26	217.15	213.41	214.1	214.23	207.64	207.4	213.93	218.28	213.36	207.55	206.92	212.26	210.18	215.98	216.32	216.37	218.17	209.01	213.3	216.87	216.59	213.51	204.32	210.64	211.68	216.39	216.36	209.22	215.92	220.32	217.46	211.12	215.28	212.71	210.4
198.08	203.54	199.13	196.92	203.33	201.59	204.01	199.37	195.77	202.91	200.02	205.4	196.75	198.12	201.87	202.05	198.73	201.31	206.76	199.92	203.98	202.33	198.53	202.68	199.15	195.99	204.67	196.25	199.97	193.76	201	199.84	202.05	195.58	198.76	202.85	195.46	201.63	204.54	204.4	197.65	204.63	197.29	202.09	198.45	197.37	203.28	207.14	195.32	198.38
214.68	214.44	209.69	207.82	207.33	211.68	217.63	213.39	211.2	216.72	208.22	209.41	214.83	216.67	213.86	208.12	212.56	214.78	213.32	210.04	211.19	207.96	214.64	213.11	212.54	214.13	212.32	207.36	210.65	216.95	207.06	210.35	210.93	210.36	213.53	205.31	214.3	216.71	211.19	214.11	215.76	207.68	211.45	213.51	209.79	215.04	217.04	210.77	214.31	207.02
192.68	200.03	191.52	198.11	195.54	192.68	196.73	194.79	200	198.69	195.93	193.91	194.66	192.36	197.89	195	194.71	190.44	200.62	202.85	197.71	193.76	192.7	195.07	199.28	195.97	196.87	198.51	191.81	196.11	195.71	194.8	195.82	195.66	197.53	190.44	193.37	193.45	184.43	199.35	194.87	194.86	194.82	199.17	186.57	193.82	198.42	195.68	191.01	194.84
206.85	207.01	207.51	199.36	204.04	198.25	200.76	197.96	201.02	202.91	200.57	200.53	204.8	206.59	204.88	201.87	205.16	203.89	200.49	204.05	204.37	203.05	204.95	200.76	206.24	204.08	204.58	206.23	205.65	196.43	202.78	206.1	199.71	206.55	202.71	201.45	206.85	208.39	202.25	204.92	199.06	202.05	205.38	207.26	198.29	203.73	207.85	203.83	199.43	196.95
199.17	198.99	196.65	198.4	196.46	198.82	204.61	204.56	197.22	197.22	203.15	197.39	193.32	196.84	195.04	196.26	195.23	197.28	197.69	198.21	200.12	192.6	193.79	199.41	199.48	194.19	201.31	198.07	199.15	203.46	205.07	198.11	203.25	199.38	202.3	200.49	195.11	203.28	201.22	198.44	202.86	198.97	202.87	196.26	208.02	198.04	202.2	199.27	193.84	208.1
198.14	201.24	202.19	197.03	202.17	206.28	206.53	203.44	202.42	202.34	206.96	209.65	204.83	202.58	203.5	201	205.12	201.81	206.03	203.93	200.4	208.91	204.87	202.56	196.05	207.39	209.53	204.87	198.69	200.52	204.04	206.06	202.08	205.21	206.69	202.28	202.58	204.07	207.54	201.41	205.52	207.96	201.53	201.69	202.69	199.33	207.7	200.78	205.65	205.46
209.58	209.98	208.37	205.78	208.7	209.69	203.89	208.4	208.54	205.3	214.81	209.89	212	209.96	216.96	211.29	211.06	206.86	210.52	214.33	206.44	207.51	209.96	216.42	205.38	209.76	210.11	211.61	207.24	209.15	215.31	204.92	210.52	205.15	213.02	209.66	207.27	208.17	210.64	208.23	210.6	209.68	206.05	210.71	213.64	209.23	206.37	213.39	205.33	210.11
206.8	208.23	216.22	205.12	208.38	206.51	209.83	210.74	206.63	209.98	203.36	213.58	203.95	210	206.84	208.58	208.43	209.11	211.13	208.11	204.63	204.8	210.12	207.75	212.31	206.4	212.64	208.56	212.95	207.58	210.57	211.21	206.95	211.07	209.04	206.28	212	209.64	208.13	205.37	207.94	215.97	212.12	211.16	213.33	202.5	213.02	210.48	211.31	207.33
210.03	210.92	214.56	218.68	208.92	219.99	212.97	211.88	217.94	217.95	210.12	209.64	211.83	208.57	212.36	211.8	215.85	214.27	213.65	211.91	208	212.22	204.46	210.79	208.71	211.02	214.51	213.2	214.08	215.78	214.63	212	204.96	211.34	213.77	211.7	216.33	209.14	212.76	211.8	206.2	216.13	212.67	214.68	213.55	215.86	213.24	208.08	210.42	210.28
216.94	217.73	220.26	223.03	225.12	223.04	214.39	220.11	221.62	211	214.23	213.38	216.32	224.37	209.51	216.05	225.16	210.75	215.58	214.17	213.22	215.12	218.26	222.48	215.76	215.44	224.1	220.38	213.46	217.24	218.83	215.47	215.21	211.93	218.99	214.97	212.02	209.01	217.24	219.1	214.4	218.57	219.62	209.75	214.17	214.31	217.53	221.91	214.91	214.61
210.04	207.42	200.08	205.22	203.27	205.48	204.36	204.57	207.74	206.67	199.08	203.57	202.02	198.04	197.45	204.39	200.64	203.71	204.46	204.06	202.27	200.22	199.34	201.46	200.31	199.61	200.44	202.86	204.85	207.21	203.33	200.67	202.83	199.47	193.9	202.32	203.01	206.41	200.91	205.77	203.24	201.75	203.75	202.67	201.32	206.23	207.7	204.46	205.44	207.9
213.06	203.67	206.04	206.31	204.85	209.32	210.7	201.65	210.73	206.04	205.3	201.46	208.96	205.06	204.51	203.29	207.5	203.34	209.24	206.75	205.68	205.41	209.08	220.45	207.81	209.19	204.09	205.58	207.66	205.29	208.27	212.76	214.98	201.78	208.48	201.47	208.43	208.69	208.88	209.45	206.5	209.83	211.4	207.77	211.54	201.53	208.54	209.54	201.67	210.22
204.19	202.81	205.57	209.33	206.3	210.45	210.22	207.36	204.83	204.81	208.47	213.5	213.17	205.01	213.42	211.46	204.08	207.65	208.48	209.72	203.86	212.75	205.62	203.74	212.24	207.15	206.87	209.92	202.57	207.82	212.98	209.32	211.61	213.43	213.13	207.77	201.85	213.41	199.68	209.61	207.58	205.6	204.37	207.51	199.46	205.24	209.59	208.74	202.9	208.35
197.96	195.04	187.61	202.77	194.45	196.3	193.88	199.01	198.8	189.94	203.33	190.17	193.38	190.91	191.14	199.71	196.69	196.4	195.61	187.74	194.99	194.36	194.63	197.76	200.59	193.77	193.91	191.61	195.12	197.48	193.68	196.63	191.81	202.45	196.27	190.86	196.86	190.04	198.55	190.83	194.5	188.52	191.62	196.91	195.19	184.27	194.53	196.21	188.16	196.08
211.12	209.41	217.01	219.32	219.12	216.94	214.41	212.09	214.76	214.51	212.41	215	211.17	214.2	210.46	216.69	215.43	221.08	208.33	208.69	209.17	212.2	207.27	209.45	214.07	212.06	215.55	212.88	216.02	207.59	204.65	211.43	216.79	214.08	213.23	215.3	207.91	212.51	214.14	217.79	210.78	213.48	215.26	214.85	213.85	215.38	209.83	220.18	218.75	211.22
210.83	207.7	210.85	211.98	214.64	212.7	210.06	212.47	220.11	214.02	210.5	205.42	215.2	213.8	211.29	210.63	217.4	213.98	207.63	208.61	213.46	206.45	213.88	209.13	213.09	213.4	209.81	219.89	216.07	213.34	212.53	210.35	205.84	209.23	215.76	215.61	219.87	211.33	215.47	209.15	214.04	208.1	201.02	211.82	207.55	201.03	210.72	210.63	211.02	216.8
200.1	206.06	207.04	200.03	196.52	202.04	205.15	201.28	203.72	199.19	201.43	210.33	202.47	204.7	201.45	197.43	203.78	199.92	198.28	201.2	203.02	206.47	202.49	208.94	205.12	203.13	202.63	203.83	200.5	207.3	197.72	203.13	209.09	201.99	201.07	199.26	200.54	201.47	205.39	201.25	201.45	198.36	203.6	205.4	205.3	199.46	195.82	204.57	205.66	202.51
209.66	205.72	205.66	208.84	210.25	212.27	211.87	204.41	205.49	206.77	208.38	209.1	211.26	212.36	210.23	208.52	212.15	205.6	208.72	206.68	207.35	211.12	209.27	202.73	206.25	210.91	205.25	211.47	213.26	202.65	203.94	209.69	206.8	212.64	205.29	204.52	213.62	203.74	213.2	206.58	210.88	206.97	199.61	217.59	209.11	207.7	205.15	205.13	206.68	206.33
216.36	209.36	211.37	216.06	210.09	211.12	213.81	212.74	209.76	211.44	211.86	211.4	210.43	206.22	213.65	218.32	215.83	211.71	223.36	210.38	212.96	216.62	213.64	216.99	213.95	212.21	201.55	211.15	212.11	219.92	209.85	212.49	214.31	214.06	210.73	218.11	212.33	206.86	217.01	211.18	212.28	213.11	223.36	207.06	211.35	210.93	216.45	212.75	211.81	216.35
196.13	199.88	198.35	196.9	199.88	199	197.43	199.8	193.06	196.56	197.05	201.45	194	198.01	198.77	200.14	191.42	202.37	201.24	201.06	200.85	199.02	195.24	205.48	203.62	195.44	198.38	194.66	200.78	202.86	204.31	204.45	202.82	191.69	198.6	196.44	203.3	200.23	197.09	203.6	201.91	197.74	200.02	199.91	205.43	208.38	196.3	194.22	203.38	194.78
197.56	200.82	194.99	196.96	204.48	202.23	199.02	200.4	199.57	195.96	203.25	200.63	198.14	207.36	207.34	206.02	208.71	197.27	194.74	199.5	202.84	198.72	208.14	200.93	199.66	194.21	203.63	199.85	204.47	199.63	197.98	201.26	195.64	200.95	204.33	203.27	198.25	199.7	197.39	200.82	196.83	203.22	190.08	202.56	205.17	201.05	199.44	203.61	199.71	201.19
197.92	202.44	196.08	204.06	198.71	203.24	201.44	201.68	196.57	198.68	199.02	203.1	205.01	194.18	200.4	197.96	197.02	195.56	201.7	201.09	202.17	196.38	199.68	198.82	205.1	198.67	198.52	205.18	200.79	201.61	198.78	200.55	204.29	201.31	200.2	202.17	200.21	203.67	201.83	194.04	195.94	196.37	201.96	202.64	204.33	200.26	201.1	202.77	203.05	201.31
205.8	209.52	202.71	206.31	210.11	209.36	209.58	207.88	203.24	206.82	206.86	208	205.71	210.57	204.41	203.6	205.8	206.32	202.45	206.52	207.07	207.9	202.26	207.75	209.78	208.38	206.96	203.5	211.8	207.03	206.03	206.25	206.12	204.62	213.39	207.69	216.77	211.4	211.68	208.97	211.5	209.49	207.38	206.72	205.82	203.68	213.86	204.61	205	209.15
216.96	213.9	216.38	220.25	223.25	215.06	217.19	219.9	216.58	216.58	219.28	214.82	218.71	218.56	220.16	218.19	216.41	217.04	216.52	213.83	219.88	212.58	214.71	217.02	212.35	217.06	212.13	219.02	219.57	211.1	216.32	215.68	212.9	214.24	211.08	212.17	219.23	214.27	219.59	222.25	218.41	214.19	212.55	214.4	218.24	221.24	215.89	209.52	209.77	222.39
208.12	207.82	208.49	205.72	210.49	209.21	213.01	208	211.14	212.12	203.67	205.05	206.27	207.57	202.76	201.37	205.87	208.17	213.16	204.77	206.06	205.52	214.33	209.76	206.53	204.7	203.66	206.65	204.43	204.62	205.62	201.99	209.42	215.2	214.09	211.16	202.43	211.72	209.21	206.69	206.65	211.56	205.29	210.42	209.63	205.29	212.26	205.06	208.79	202.56
202.5	199.61	208.81	198.03	198.13	200.21	201.58	204.04	196.52	202.3	203.61	203.51	202.97	199.3	201.41	205.11	199.74	205.58	198.69	204.39	197.88	198.76	205.16	206.77	195.94	206.9	209.06	199.22	211.06	200.95	201.24	203.18	205.3	205.75	205.24	204.5	203.64	205.4	201.08	205.23	200.33	204.38	202.73	204.26	199.96	203.91	209.8	208.83	204.93	204.93
210.2	210.78	209.64	214.68	205.7	202.39	207.93	213.25	210.65	208.27	210.89	206.75	211.98	216.06	213.04	209.78	208.08	212.44	218.17	216.54	214.18	207.98	210.78	209.42	204.57	209.18	213.29	206.84	215.35	205.13	207.14	212.48	212.53	217.23	216.34	214	205.48	206.14	212.19	218.26	217.96	216.51	215.1	212.41	211.21	214.56	209.16	211.24	216.22	212.12
204.27	196.49	209.13	203.43	204.03	202.09	208.14	206.4	209.05	207.61	205.51	201.85	206.43	207.65	200.91	201.05	203.56	207.96	204.88	209.62	210.32	211.27	207.82	212.18	200.89	202.42	211.91	208.4	208.76	204.48	204.36	204.53	205.09	203.01	214.61	198.4	203.72	204.8	207.71	208.81	208.78	203.91	211.2	209.72	211.08	202.89	200.23	203.12	206.21	212.55
223.26	222.28	213.88	222.2	219.46	209.33	217.08	214.72	218.6	223.92	215.91	215.47	208.4	216.61	216.9	223.17	214.01	226.4	219.35	219.47	222.34	215.36	216.81	215.91	215.1	225.24	217.22	218.8	216.85	219.25	216.71	212.39	221.81	224.61	216.69	220.22	217.56	214.9	214.91	218.96	222.67	220.06	217.66	216.54	214.81	215.89	226.7	216.88	214.79	208.96
208.4	211.25	207.43	210.08	211.14	206.43	220.01	202.12	207.17	213.38	207.68	208.24	203.03	205	208.92	203.8	205.81	207.09	205.2	204.7	210.45	203.91	203.55	213.19	210.69	207.85	200.35	208.13	202.14	210.44	211.38	200.98	211.69	200.54	202.59	201.68	212.06	209	211.7	206.6	209.72	210.17	210.58	203.92	215.56	204.07	209.97	206.47	201.95	205.24
225.46	218.58	217.55	222.29	219.63	216.24	217.51	219.6	219.17	219.81	223.23	218.39	213.62	223.92	218.84	216.76	220.79	217.97	213.5	219.12	221.74	223.6	224.04	220.89	217.59	221.55	218.75	217.25	222.41	222.29	220.26	213.96	210.16	225.56	213.74	211.92	210.01	221.6	213.83	216.15	215.49	225.35	217.07	218.76	222.38	213.94	218.36	211.35	218.02	220.12
204.38	203.77	211.7	207.96	206.4	205.62	205.49	206.06	201.51	203.61	208.96	201.73	209.62	205.23	199.85	204.6	203.5	207.82	207.26	211.75	211.83	208.8	208.4	214.98	207.7	206.96	210.63	201.67	203.97	209.74	210.94	209.22	208.22	212.4	203.96	211.36	208	209.18	209.13	196.86	208.59	212.57	205.03	219.69	212.17	204.73	197	202.38	210.95	205.85
203.55	207.63	212.45	213.26	214.04	214.82	209.54	210.94	209.08	209.1	207.54	207.51	206.41	217.61	210.93	213.68	211.77	215.52	211.27	215.23	210.05	208.29	213.69	220.14	214.06	216.2	209.39	208.09	209.22	217.16	208.79	212.26	213.46	213.34	208.58	199.37	209.78	209.72	211.94	204.9	206.7	213.37	216.86	211.33	207.94	212.75	210.45	218.01	214.16	210.87
203.41	203.78	200.95	206.53	197.86	203.79	200.92	199.36	200.05	197.3	198.46	196.95	202.13	200.19	201.14	200.51	202.72	208.44	199.37	203.73	200.02	200.61	202.49	196.87	200.9	202.19	202.17	200.36	198.35	200.11	197.27	203.93	200.52	196.81	200.07	202.76	194.52	199.07	201.51	197.87	200.81	201.73	199.55	199.3	197.96	200.73	207.28	207.55	197.93	197.89
226.29	225.63	215.49	222.32	216.6	216.17	217.77	211.63	221.77	215.64	215.79	223.95	217.71	217.65	214.64	211.84	215.1	217.57	218.14	218.54	210.74	226.25	219.62	220.93	221.38	215.19	221.34	215.9	218.55	215	217.18	208.69	215.06	222.64	213.11	209.05	220.22	216.4	218.26	219.67	219.98	213.87	218.54	219.98	213.58	217.37	223.05	215.82	208.61	209.44
199.05	205.49	206.03	206.28	209.68	203.33	205.94	204.6	203.66	206.95	211.79	201.32	207.84	211.21	200.47	205.68	208.89	209.8	203.92	211.06	209.35	207.24	198.31	206.55	207.14	200.82	210.92	204.78	205.63	204.73	200.25	206.28	208.5	204.27	202.65	200.02	201.45	203.69	213.95	199.6	204.49	200.79	212.86	199.53	202.48	202.17	203.92	208.77	213.96	205.23
207.32	203.79	206.87	213.26	209.53	205.63	206.82	210.3	206.61	201.26	216.13	209.46	206.41	209.26	208.5	202.7	197.98	209.81	208.44	210.37	206.7	207.56	207.76	214.82	214.94	209.19	208.68	208.55	205.2	209.85	211.58	207.48	211.96	208.41	212.14	203.25	209.55	209.18	208.92	206.45	210.62	208.1	211.25	208.69	211.78	209.65	210.1	210.47	201.25	210.03
199.55	199.86	203.9	198.12	203.92	202.62	204.5	202.59	201.81	198.51	201.28	195.79	196.8	199.86	198.72	201.16	202.35	197.92	203.39	198.82	192.76	200.35	211.86	192.87	205.31	201.13	198.44	196.73	199.97	202.17	203.36	204.15	197.8	205.82	203.2	201.06	202.6	196.74	199.46	190.01	197.75	201.47	206.62	197.53	196.44	200.91	197.9	198.27	195.33	199.55
212.65	210.11	206.5	204.01	205.69	209.35	213.24	211.59	212.83	209.19	206.01	210.24	204.74	210.15	210.76	210.1	210.62	209.51	211.01	213.23	215.49	204.41	208.51	206.8	210.31	215.16	213.2	209.62	207.79	210.32	204.59	205.65	208.18	207.82	203.01	205.35	214.55	208.84	210.8	210.19	201.83	215.01	206.59	207.98	204.8	207.5	210.68	208.03	206.8	208.61
209.87	220.6	211.99	212.83	216.18	216.72	220.26	217.51	212.82	216.1	217.17	225.21	220.56	219.28	213.97	211.26	218	215.15	215.8	215.68	215.22	220.75	216.91	214.44	216.7	217.06	218.04	214.45	215.11	213.88	216.54	218.6	215.12	218.89	220.54	219.08	216.52	214.69	212.19	217.39	214.25	213.53	221.72	219.14	217.27	215.11	222.85	212.93	219.58	217.63
204.29	202.43	213.76	204.52	205.23	207.78	201.75	210.08	204.05	208.32	199.19	209.02	199.4	201.7	203.2	212.16	203.36	206.94	206.18	205.01	208.03	206.88	202.4	204.5	200.12	203.47	204.56	205.75	205.57	206.63	205.52	203.01	196.22	206.23	201.16	202.67	203.62	198.45	204.6	210.2	210.84	205.47	210.92	201.25	206.89	204.34	206.65	208.1	202.66	199.02
196.56	196.84	193.72	194.6	192.05	192.42	194.92	197.19	199.11	193.42	187.71	194.08	191.73	197.14	189.58	191.02	197.56	196.32	194.49	193.59	195.83	192.65	193.01	196.54	196.91	194	197.54	195.9	195.2	200.24	198.03	194.83	202.41	193.76	202.7	194	196.83	193.67	194.15	193.07	192.1	195.03	197.83	202.87	191.72	201.51	189.36	198.15	189.4	195.6
216.31	219.55	220.27	219.83	217.81	220.16	224.07	219.96	212.29	212.42	220.47	222.2	218.32	213.57	214.13	220.16	218.42	217.93	217.86	219.49	217.68	217.39	216.42	212.38	214.89	218.65	216.41	214.1	219.03	224.25	217.07	219.51	217.31	220.32	217.98	219.59	218.86	214.3	220.37	212.79	220.52	218.16	213.2	215.91	214.25	218.41	221.24	212.61	216.43	218.33
209.45	216.56	208.18	216.69	211.29	207.47	215.74	213.7	209.72	206.19	216.37	214.03	212.09	208.88	217.28	218.12	214.21	218.09	209.2	215.25	207.03	210.65	213.2	209.13	209.06	212.06	212.23	222.26	209.63	207.77	204.88	214.16	204.95	211.18	210.95	212.71	212.17	206.77	211.06	213.45	216.95	209.22	212.16	208.37	214.49	206.92	212.8	208.2	212.02	205.81
215.39	220.26	215.57	213.4	215.82	222.69	214.12	206.85	215.13	220.87	218.57	216.77	218.92	222.99	214.18	223.86	214.96	214.56	213.35	217.3	218.62	223.33	210.63	222.99	214.89	211.88	213.94	225.32	212.32	228.2	220.53	221.67	221.23	216.77	219.48	216.96	216.69	221.69	217.79	217.22	220.26	221.81	214.96	220.66	213.38	215.98	223.96	221.21	219.66	214.62
198.13	206.16	201.3	195.42	207.42	203.08	203.87	207.97	208.12	199.2	198.36	199.99	201.98	206.82	210.28	198.76	203.72	200.01	194.38	207.33	205.66	209.28	199.04	196.43	200.69	199.11	205.49	202.03	201.55	206.06	199.37	200.43	201.18	204.96	198.99	206.15	200.59	201.39	203.73	204.72	201.26	204.82	200.08	207.95	202.85	200.23	205.96	200.59	203.08	204.59
199.08	197.2	200.76	212.16	199.29	205.47	198.51	202.94	202.24	203.48	202.5	200.71	208.07	198.39	206	206.55	206.94	198.87	202.3	209.46	206.54	199.36	199.17	203.69	210.27	203.44	200.05	212.22	203.78	199.04	207.22	208.35	205.67	196.21	203	200.41	200.8	202.13	201.72	205.02	201.26	200.89	207.8	207.11	198.5	210.98	203.26	206.83	202.12	205.28
207.55	215.12	205.53	207.29	209.45	203.59	209.36	209.02	211.61	204.91	208.09	207.8	208.06	211.16	205.98	204.97	205.52	207.12	207.23	213.24	205.21	206.51	208.31	211.82	206.78	210.5	205.97	204.02	209.02	212.44	210.2	211.32	206.03	209.97	206.04	212.4	210.96	208.81	202.64	212.24	210.58	211.22	200.05	212.91	198.73	211.43	205.41	207.42	203.9	208.96
194.16	199.53	195.42	204.8	199.63	198.34	202.17	199.63	203.56	201.12	199.71	202.65	200.45	203.28	202.76	196.32	200.16	198.32	204.2	198.63	206.69	201.9	197.66	194.8	199.67	205	199.28	208.28	198.41	196.32	204.4	195.83	202.37	200.27	199.49	202.64	201.05	199.97	191.02	196.06	199.25	202.69	200.97	202.92	202.13	202.22	200.85	202.91	199.15	202.76
197.91	198.11	199.09	195.7	203.59	200.63	203.89	203.63	201.37	201.53	200.39	201.75	204.69	201.03	191.09	197.59	200.24	200.03	201.2	194.32	192.17	200.97	202.56	197.3	197.65	195.45	193.97	197.04	194.46	193.77	204.99	202.16	201.62	196.66	195.37	200.59	202.89	192.03	199.07	201.38	195.44	196.51	193.69	202.85	198.7	200.63	194.3	199.47	203.05	198.5
225.36	218.47	218.33	215.5	213.74	217.64	221.28	215.68	222.95	220.47	214.92	218.43	219	213.71	218.41	216.7	213.98	214.81	221.02	215.19	217.02	217.63	212.21	213.13	216.98	216.79	221.48	212.33	214.11	218.73	214.44	219.25	217.65	212.39	218.27	219.92	218.69	215.6	215.41	220.63	214.38	213.61	215.38	217.5	207.82	215.84	223.18	223.41	225.22	217.47
196.73	199.58	203.96	201.78	198.7	204.81	198.94	191.6	204.55	198.08	200.9	202.89	202.66	203.21	202.65	197.02	198.04	204.13	201.58	199.67	198.51	203.37	196.92	198.72	196.23	193.34	190.95	200.05	203.27	195.16	194.39	195.33	201.62	202.54	200.21	197.73	190.35	198.96	197.27	195.21	202.81	195.05	204.77	197.64	196.06	193.76	196.97	190.97	197.37	203.2
219.67	213.91	210.76	218.9	220.65	215.91	216.39	216.8	212.84	217.24	221.78	218.75	217.61	218.78	220.26	217.53	219.7	219.82	214.8	216.16	218.73	221.65	220.98	220.07	222.9	213.23	211.34	210.06	215.54	218.74	220.68	218.07	217.24	209.51	220.45	218.76	208.55	219.57	219.96	214.44	218.79	217.07	215.88	221.68	211.04	215.41	220.6	215.84	213.53	213.06
209.34	201.5	209.41	210.2	203.76	209.85	201.92	204.88	208.8	206.09	200.91	213.98	207.91	205.61	208.37	204.87	210.11	204.97	210.67	206.27	204.97	212.48	203.93	203.63	209.38	209.97	209.3	206.95	199.83	204.44	207.07	208.94	208.96	211.28	207.67	201.56	210.8	201.56	205.32	213.05	212.98	207.39	208.99	205.98	210.18	210.2	210.46	203.34	211.45	215
216.16	212.04	218.11	218.54	217.62	216.25	219.4	217.51	221.05	219.18	221.18	214.22	217.94	215.38	216.11	220.01	217.9	216.98	223.06	223.25	219.2	218.62	217.35	220.17	216.73	209.94	221.79	209.84	217.57	220.08	213.85	214.89	223.06	222.52	224.54	217.39	223.09	213.93	222.15	226.53	219.86	225.35	218.15	208.38	215.81	210.9	216.34	225.33	216.69	221.52
202.5	201.3	207.23	200.1	205.34	203.82	196.75	199.86	195.95	196.13	198.31	202.58	205.14	195.45	201.24	198.84	200.77	197.94	198.73	200.65	200.91	208.46	200.86	197.66	196.17	196.86	195.82	200.11	200.21	204.98	201.73	203.08	207.57	196.71	201.14	200.86	200.11	199.13	198.97	196.98	193.24	195.68	196.81	198.55	196.25	203.89	202.29	199.64	200.37	205.37
209.2	204.32	201.18	205.93	201.45	197.87	206.5	201.07	202.48	200.38	202.67	201.57	201.88	202.32	209.35	208.55	207.4	198.62	205.1	201.24	201.86	212.76	201.67	201.38	201.05	203.12	198.88	208.04	199.18	205.79	201.21	207.56	197.75	201.91	207.53	211.44	207.06	203.88	205.71	203.81	204.72	204.07	203.87	199.19	203.92	203.85	199.63	201.55	199.45	206.56
208.88	210.99	208.06	210.09	204.55	215.28	202.97	204.5	206.38	208.25	200.89	213.53	205	206.67	203.71	204.47	208.42	207.06	210.26	205.32	210.54	203.36	212.28	208.39	204.12	210.7	208.19	200.83	205.82	213.28	213.15	207.23	210.16	205.89	207.25	198.8	206.72	202.61	207.78	204.7	205.19	207.91	208.25	214.45	209.46	207.65	204.99	210.3	208.69	200.11
211.04	205.84	203.82	209.41	210.34	200.86	207.84	202.43	205.72	205.38	207.58	201.04	212.04	210.6	206.27	210.09	210.28	212.53	205.53	212.72	201.21	206.94	211.4	203.91	207.91	207.98	214.66	208.84	204.92	204.64	207.06	205.42	203.35	201.33	206.68	205.69	209.06	205.45	210.43	205.53	202.87	202.77	206.11	205.85	207.49	206.04	204.31	206.68	208.78	210.21
195.96	202.07	194.84	200.7	199.18	203.85	197.64	205.46	201.29	202.92	195.3	202.61	200.18	200.33	202.34	204.82	203.62	204.45	200.59	201.72	202.55	203.47	203.25	200.36	199.79	200.77	204.14	199.55	205.71	202.83	195.99	203.89	200.97	201.02	200.98	202.19	202	201.52	200.96	198.47	202.86	199.19	202.95	206.69	201.42	202.57	202.44	202.34	206.09	203.62
213.54	212.5	212.1	219.17	217.3	208.53	204.19	209.82	216.08	210.74	212.61	207.08	211.03	205.29	211.46	214.28	207.7	216.96	205.23	212.48	211.62	209.56	211.4	213.67	209.41	207.72	207.78	211.88	205.86	214.1	213.8	216.39	211.79	215.71	210.53	214.48	211.78	209.92	210.08	205.7	217.99	211.94	213.5	210.98	215.99	210.1	205.49	211.76	213.16	214.8
202.5	207.71	201.71	208.63	198.4	205.42	207.74	201.38	206.14	200.43	203.89	196.59	195.22	206.64	202.62	203.77	204.72	205.18	204.21	201.89	201.14	201.68	212.02	207.89	198.36	198.39	204.72	200.55	203.8	201.29	208.39	200.9	203.39	198.65	203.19	205.48	203.7	202.19	202.7	203.64	205.57	203.16	198.57	208.66	200.91	196.09	203.69	205.9	198.44	196.41
200.5	203.86	203.8	202.89	205.09	204.54	206.43	208.22	204.57	203.45	203.92	208.07	204.71	203.63	199.64	206.46	203.87	203.25	201.84	193.53	203.92	203.56	202.64	197.82	202.1	210.49	204.99	202.34	208.18	205.71	206.18	206.46	199.69	204.88	203.57	211.19	205.05	206.14	209.4	213.82	207.7	195.09	197.01	212.21	211.02	203.45	206.44	205.87	213.88	204.06
210.44	200.58	200.44	204.32	198.96	203.87	201.74	202.73	199.19	206.42	201.93	204.39	204.51	200.95	204.49	199.83	203.72	204.01	196.74	199.5	207.21	204.53	208.61	202.9	205.63	203.92	196.42	199.96	202.62	204.32	197.84	200.33	204.44	207.3	204.58	204.35	206.46	206.57	193.62	202.73	201.73	200.95	201.51	203.94	209.7	202.01	199.68	199.16	206.28	206.77
204.79	199.69	196.16	204.03	197.11	199.59	197.95	202.41	201.39	197.18	198.44	202.55	200.42	204.14	198.19	195.27	198.8	196.33	200.87	200.53	199.18	198.98	201.59	201.32	199.83	195.15	205.18	203.06	196.78	195.86	198.02	202.81	195.76	198.36	199.89	195.73	197.63	197.53	195.44	194.12	199.25	199.26	202.11	201.7	203.17	200.14	200.18	197.87	196.34	192.04
221.42	211.38	216.78	216.35	214.53	212.13	209.33	209.35	211.46	210.22	215.06	218.29	212.55	212.58	208.39	217.61	220.73	213.38	214.46	212.22	213.79	218.76	217.36	208.93	209.35	211.02	214.7	207.19	215.54	210.96	215.87	217.46	214.5	211.78	215.9	215.39	206.21	215.43	209.33	212.6	217.79	215.04	214.19	214.83	211.46	210.92	208.4	213.19	213.34	210.27
202.56	206.45	205.33	205.07	209.63	195.47	204.73	199.09	207.12	196.11	201.62	203.08	207.48	204.1	203.45	205.4	199.08	196.67	206.52	200.76	201.82	206.63	198.4	205.38	199.81	199.58	207.75	200.59	202.66	197.48	207.27	206.66	206.27	200.76	201.44	202.71	201.74	208.3	193.95	199.46	202.74	195.92	198.28	201.4	200.69	198.01	203.62	200.45	199.27	204.3
209.69	208.39	208.84	211.55	210.6	213.19	207.8	214.36	214.63	216.59	209.08	204	213.06	208	210.19	214.18	217.84	207.13	219.14	214.29	210.94	216.09	207.63	206.35	218.28	215.22	208.58	212.7	216.66	215.52	210.84	212.26	204.62	210.91	211.54	213.69	207.82	212.41	210.92	211.52	211.74	205.1	208.97	214.21	207.84	210.04	213.67	211.42	210.83	207.91
217.81	220.44	222.52	215.73	215.76	214.08	220.38	220.22	214.33	217.57	218.33	217.81	219.47	214.9	215.75	219.45	212.4	217.69	218.84	211.21	217.04	224.99	216.93	217.61	212.44	220.88	221.37	216.44	215.28	220.12	217.71	216.75	219.16	216.51	215.25	214.5	217.96	222.29	220.59	213.16	217.55	220.05	218.27	212.27	213.11	223.41	211.97	214.67	220.28	217.69
201.93	206.67	208.75	201.97	200.22	199.06	199.31	198.21	197.91	197.86	204.32	205.21	204.56	210.73	202.15	205.66	198.84	204.37	204.02	205.06	206.23	204.48	204.18	207.54	201.77	203.04	209.72	208.48	201.06	205.62	197.1	208.89	200.97	201.52	202.07	196.83	199.43	204.24	208.26	208.26	200.3	202.34	204.94	208.54	202.57	199.93	204.97	205.16	206.4	205.84
216.12	215.56	218.36	204.31	216.8	211.63	214.48	215.98	214.61	216.36	211.44	213.46	210.04	214.75	214.09	205.96	207.09	211.17	206.95	213.1	215.01	215.49	210.9	209.99	214.4	213.02	214.28	208.61	215.46	212.17	211.76	208.18	212.49	213.3	213.77	212.06	203.56	210.81	216.56	213.06	207.28	207.31	211.61	215.62	214.31	213.37	210.66	206.82	214.1	217
200.26	197.04	199.45	200.63	201.04	200.66	202.95	196.12	194.67	207.62	207.47	208.91	198.05	206.18	201.75	192.85	199.31	204.51	207.61	202.53	207.11	203.29	193.77	199.01	196.58	202.04	199.07	200.82	203.94	204.14	201.18	206.36	199.98	206.58	206.82	201.47	201.5	200.51	204.58	195.1	200.03	197.6	206.05	201.49	202.34	203.17	202.14	204.75	203.66	199.99
203.92	209.51	208.69	208.97	207.08	203.35	212.93	210.89	212.98	208.16	208.96	207.77	211.74	208.09	211.19	212.63	212.5	203.4	207.85	203.65	201.78	208.41	209.85	210.94	201.78	207.28	210.3	209.63	206.54	209.35	214.81	210.7	202.73	206.05	208	215.17	211.13	210.7	214.45	205.64	211.88	211.79	214.06	206.41	208.45	214.47	203.59	203.77	207.43	208.12
215.92	215.05	210.51	215.22	211.91	214.61	209.68	211.31	211.68	209.48	212.33	209.29	207.67	213.97	213.35	208.57	215.94	209.4	218.44	214.81	219.71	222.76	203.34	208.01	211.92	211.15	208.54	215.73	210.58	215.24	216.3	215.8	215.11	215.93	220.41	210.12	210.48	217.11	217.72	209.08	218.17	218.64	221.51	212.19	214.6	214.68	216.03	217.53	215.25	209.31
209.37	210.15	218.03	214.54	211.96	212.92	216.1	218.99	206.63	209.07	206.92	211.4	210.51	208.91	204.77	214.57	216.01	214.61	206.85	214.44	207.67	210.44	208	211.75	217	213.82	201.85	212.76	215.22	213.41	210.69	208.09	213.27	215.38	212.69	207.75	209.84	210.66	214.39	211.04	214.05	221.13	214.53	217.47	214.87	209.53	206.59	218.82	209.15	219.86
207.82	207.9	210.7	206.69	203.76	206.31	204.7	202.11	206.69	211.09	206.58	210.27	200.59	212.5	205.3	211	202	217.56	206.04	209.37	211.54	208.88	197.11	205.15	212.25	211.68	205.84	206.19	204.98	208.75	205.71	205.03	211.57	210.05	216.04	210.21	207.84	202.69	206.97	205.21	212.23	206.27	206.83	213.69	209.44	206.25	206.41	209.24	207.65	202.73
212.58	211.26	214.06	211.14	207.98	212.2	210.87	215.58	206.44	211.01	213.2	213.51	211.72	206.95	205.79	208.08	215.31	208.58	211.23	210.33	214.62	212.36	207.9	210.61	209.74	210.51	214.79	209.17	204.98	206.45	209.21	212.17	214.9	207.26	215.4	213.62	210.99	213.63	217.67	209.84	213.14	216.31	214.35	215.99	208.38	208.49	206.52	208.71	215.11	210.13
212.3	204.07	213.26	206.86	213.35	208.08	211.44	216.88	213.11	214.71	215.86	211.16	213.4	207.12	201.52	208.45	206.49	209.12	205.91	206.15	207.98	209.07	208.22	212.47	209.2	212.29	214.88	210.81	209.22	217.18	208.01	216.11	216.49	208.95	214.3	216.25	210.02	210.71	208.48	211.86	207.21	213.61	210.66	210.35	209.39	212.47	209.56	211.09	214.38	214.56
213.54	213.01	212.03	212.85	213.96	214.64	215.66	207.92	218.96	208.62	207.95	212.18	218.41	213.65	213.5	207.65	220.19	216.76	209.86	215.06	212.1	213.59	214.07	215.18	216.06	210.98	214.49	212.46	207.18	214.66	216.89	216.34	214.47	218.16	224.24	208.86	216.79	213.76	207.09	212.53	205.23	217.42	210.19	216.08	215.25	213.78	213.82	211.38	218.93	213.88
200.26	208.5	200.14	203.52	201.79	205.97	204.41	209.96	198.93	203.55	201.3	204.04	199.47	202.83	199.72	202.59	202.64	205.47	198.02	202.72	203.49	193.28	203.75	202.8	206.44	199.33	199.94	201.33	194.12	199.73	206.3	205.64	201.09	203.52	200.47	205.9	204.93	202.11	201.23	199.44	207.12	207.18	206.74	199.14	208.15	201.69	200.39	205.47	203.86	202.39
205.25	203.84	204.91	208.44	205.3	207.67	207.08	201.44	202.09	210.15	208.46	207.09	206.87	203.93	207.39	210.32	202.22	203.41	209.02	205.96	205.91	205.23	209.79	205.41	207.52	204.22	206.02	207.71	211.06	204.21	203.68	203.15	209.39	203.4	201.25	208.2	205.2	209.97	201.96	201.97	205.45	206.27	207.96	205.2	207.22	206.56	210.63	199.9	209.72	203.13
205.67	207.33	206.94	207.39	209.49	210.92	206.4	203.4	208.05	199.34	206.44	207.16	206.17	208.21	208.1	218.45	209.96	215.44	210.19	202.94	205.41	209.46	206.68	213.73	207.8	214.09	207.02	206.32	214.95	208.75	211.05	208.74	208.52	208.82	206.56	203.23	212.54	208.82	207.17	205.02	207.33	206.39	209.55	205.94	215.5	210.4	206.08	203.64	199.08	212.39
204.11	206.28	210.16	200.87	207.46	201.78	205.53	200.98	200.37	196.54	202.59	206.32	201.66	203.32	202.09	202.73	206.52	208.34	205.84	201.67	201.31	199.48	210.73	204.08	201.49	209.76	203.09	204.45	207.65	201.15	205.12	203.25	208.78	201.15	200.18	206.13	198.64	213.63	205.31	201.35	207.33	209.76	206.14	205.17	204.79	206.79	209.66	206.04	203.96	204.52
211.93	202.63	205.52	200.38	203.82	201.84	203.51	203.51	207.65	196.68	208.27	210.61	203.08	201.79	207.85	204.9	208.14	205.58	204.07	207.91	198.73	205.93	198.45	203.56	199.88	209.59	204.89	213.63	199.89	204.03	203.65	202.42	205.75	208.58	201.35	197.28	208.28	202.73	211.31	208.2	201.86	199.05	201.44	208.55	208.44	201.14	201.62	203.87	202.18	202.63
201.09	198.6	198.22	210.27	205.58	202.13	206.06	203.5	208.71	202.07	202	205.22	203.75	200.61	209.23	199.77	201.24	205.95	197.68	201.41	205.11	202.96	208.9	205.28	203.94	199.81	199.66	203.72	204.24	207.07	208.25	205.5	204.02	205.63	198.14	199.96	197.7	201.01	206.39	199.35	201.93	203.81	201.02	211.16	199.02	203.08	210.43	204.45	200.37	208.65
207.67	206.05	204.15	199.8	208.96	210.07	205.22	205.79	209.56	208.65	211.56	204.36	207.15	212	212.77	208.72	207.84	199.63	210.3	207.5	209.22	209.8	207.68	212.97	209	205.82	202.64	211.26	208.71	207.67	208.92	206.47	208.42	207.26	210.66	212.76	211.39	209.07	212.57	210.25	205.01	211.97	208.54	207.05	212.5	215.22	207.91	211.05	210.26	205.1
208.56	204.92	210.89	210.12	211.81	210.27	210.78	212.99	212.58	211.5	209.09	207.28	206.77	213.27	205.12	203.99	215.45	209.62	208.76	208.82	205.33	211.65	212.67	216.04	216.32	207.64	211.91	210.57	213.84	207.91	205.12	214.6	203.81	204.82	205.13	204.23	212.53	208.7	211.72	207.55	208.05	211.76	211.18	203.63	210.8	208.3	207.29	211.41	207.36	214.39
204.73	201.43	200.67	212.34	198.07	203.5	205.04	203.47	202.5	204.92	199.63	197.83	202.72	201.06	198.01	207.17	203.2	208.9	203.03	202.24	205.39	201.63	208.75	205.32	205.99	200.26	193.58	208.42	207.33	200.91	199.97	194.55	204.88	202.53	201.77	208.99	211.91	202.72	202.88	209.52	207.86	197.04	207.23	200.33	201.69	203.11	203.77	206.86	205.7	201.78
199.3	200.19	202.23	202.49	205.38	197.65	199.67	206.4	203.67	199.28	199.39	202.57	210.89	199.39	202.35	202.93	208.23	205.41	197.43	207.7	202.42	206.16	204.7	201.75	199.93	205.58	208.41	207.16	197.98	201.04	205.3	201.18	202.26	198.35	205.26	202.03	197.15	204.85	206.99	204.23	203.59	204.6	202.92	202.63	201.46	207.44	201.87	201.38	207.39	194.61
195.56	197.15	204.1	199.87	196.97	197.09	199.31	191.58	193.53	194.88	199.78	199.43	207.49	194.5	199.51	195.62	196.8	203.13	209.64	202.2	200.71	195.51	201.91	202.25	203.89	201.77	199.63	195.41	199.29	200.38	199.57	202.03	200.52	196.58	195.07	191.79	202.18	205.74	201.64	196.07	198.52	201.27	196.47	190.89	203.84	205.39	199.19	196.39	196.83	189.7
209.8	207.57	211.47	209.75	206.43	204.83	206.25	208.78	205.57	203.49	204.8	205.8	206.53	204.78	207.61	205.88	210.08	203.18	204.05	211.08	203.82	204.35	208.57	207.73	208.36	201.18	207.16	206.56	204.24	212.12	209.14	213.7	205.27	205.48	203.06	209.3	210.95	211.27	204.8	209.63	203.57	204.98	207.48	211.91	206.36	212.79	207	210.81	208.66	213.42
208.1	197.84	203.24	201.63	210.81	204.14	203.97	197.32	206.48	203.29	206.69	204.11	207.93	196.82	205.66	201.61	204.01	201.65	198.61	198.06	203.57	209.08	208.72	200.96	209.83	199.36	198.9	207.08	201.92	198.77	201.69	201.92	206.02	204.03	203.52	207.39	201.07	208.92	205.26	206.77	204.99	202.29	202.74	205.41	200.81	211.55	204.11	205.72	202.79	206.55
210.97	213.97	215.37	206.86	209.01	211.48	212.38	222.35	216.07	217.31	219.34	210.16	209.55	208.47	206.59	216.11	211.17	217.62	211.56	214.44	207.74	208	212.51	212.47	214.87	211.54	209.79	212.08	212.73	206.96	217.63	208.64	215.1	216	214.47	207.04	210.05	211.98	214.11	214.61	214.76	212.25	217.79	211.85	214.86	208.19	202.97	206	219.83	211.63
209.55	208.81	210.13	210.48	206.47	213.23	212.34	218.48	216.23	205.54	206.02	215.52	205.78	209.03	212.33	213.5	210.51	212.44	212.15	212.98	213.37	213.46	216.21	216.78	207.04	215.9	211.56	211.76	210.19	207.9	214.18	208.87	205.02	208.7	220.42	208.52	214.95	212.4	215.57	212.08	210.44	207.54	207.07	212.22	212.62	211.68	212.55	216.38	217.85	205.34
187.9	183.75	195.2	194.57	191.42	196.22	197.79	188.9	192.96	192.53	196.98	196.71	194.87	190.3	202.55	186.82	199.29	189.69	202.8	197.41	195.6	194.15	204.15	200.95	198.33	197.34	195.38	192.3	198.26	185.94	185.52	190.53	190.8	195.39	195.77	194.8	191.67	192.98	190.65	195	190.89	193.76	195.5	191.63	195.41	200.53	188.33	199.13	191.28	192.04
205.29	202.18	203.62	199.9	199.11	205.63	207.19	203.77	202.76	202.02	198.53	203.36	208.48	212.49	205.39	192.89	206.55	200.76	200.08	201.34	209.66	200.3	205.56	204.7	204.65	203.71	202.55	209.02	206.47	203.29	207.77	203.23	203.66	203.11	200.38	205.77	201.79	200.27	208.07	196.63	202.82	210.39	208.06	201.19	207.44	208.36	205.24	200.56	210.28	212.75
210.45	206.57	207.61	209.95	212.75	201.36	208.12	216.98	212.64	213.33	208.86	207.72	206.99	213.47	216.06	210.62	210.65	206.93	204.96	206.56	210.24	197.2	204.33	205.96	210.63	212.81	215.08	206.68	209.85	209.97	202.13	213.4	211.47	210.11	208.23	208.42	215.71	205.56	210.17	204.41	211.32	208.47	212.53	204.16	209.25	211.5	205.56	207.73	209.88	208.84
208.53	212.76	202	202.83	207	212.46	211.52	212.7	207.17	206.57	207.62	207.95	210.19	211.69	209.16	205.46	204.22	207.83	209.25	212.04	209.77	211.97	208.78	208.82	207.21	207	209.49	199.16	207.44	210.47	202.47	206.11	208.93	207.49	209.87	207.64	209.32	207	210.08	208.53	213.76	209.76	202.53	206.11	208.15	210.98	208.13	204.66	208.3	212.7
209.09	205.32	204.14	209.66	211.75	209.42	209.42	203.82	212.37	206.69	211.61	206.35	206.55	211.18	208.44	216.38	207.2	212.71	209.89	205.72	202.36	209.98	210.56	207.71	204.93	202.45	208.76	204.12	217.3	211.03	210.2	210.63	206.21	210.58	213.86	202.34	210.04	211.33	212.4	203.5	204.85	215.07	209.54	203.5	209.44	207.32	212.1	206.59	205.43	213.01
208.01	210.43	211.09	209.42	205.89	209	214.07	207.33	215.1	212.43	206.74	204.39	207.41	213.22	200.71	210.32	206.51	216.23	214.3	208.98	209.42	210.66	204.14	211.35	210.19	203.64	204.62	204.6	207.22	212.08	205.58	210.14	204.75	212.24	208.5	200.77	210.66	208.3	208.66	210.1	208.1	213.35	210.92	209.86	215.48	204.57	203.8	210.56	206.92	203.22
204.15	206.76	201.21	204.67	208.45	204.21	204.37	203.21	208.34	205.21	202.07	203.86	204.34	206.81	202.35	199.27	200.11	202.99	209.82	201.3	197.23	202.98	210.07	206.53	202.54	208.69	207.43	200.37	205.08	207.1	208.16	209.47	201.41	204.16	200.28	203.34	205.48	205.2	202.81	204.91	199	203.01	194.05	200.12	208.74	203.62	209.24	204.41	201.73	204.76
218.32	207.1	220.27	208.41	210.9	212.84	210.2	214.11	211.58	212.29	216.82	216.67	216.08	214.45	214.53	212.91	208.62	211.49	212.84	213.88	209.58	213.03	207.39	216.02	210.88	207.64	208.85	210.5	209.93	209.24	208.79	217.49	214.41	210.75	205.4	216.15	212.52	212.24	210.45	219.26	212.94	215.73	217.22	209.18	214.15	208.98	215.89	213.46	216.14	211.37
206.31	208.33	205.11	209.43	210.25	211.59	197.39	209.04	208.67	208.98	206.39	205.56	207.26	212.23	205.89	207.33	209.96	215.4	214.1	207.21	200.06	203.38	203.15	208.38	202.39	204.99	201.64	219.83	198.03	206.7	201.85	210.7	205.49	212.21	212.36	201.13	208.6	209	204.32	204.4	211.25	206.66	208.83	208.55	204.56	204.98	207.64	205.81	206.56	210.14
204.49	212.25	206.32	211.16	203.61	216.01	212.09	206.66	208.48	199.61	206.29	209.01	208.22	202.4	210.05	208.86	208.28	206.43	208.12	208.86	210.91	205.82	207.07	208.04	214.07	207.42	208.68	204.36	214.1	206.29	206.5	210.7	210.94	202.84	209.03	201.09	208.29	205.81	205.54	205.2	215.14	210.07	205.58	201.99	207.21	214.98	211.38	206.22	207.53	211.06
201.01	203.02	200.73	202.08	201.59	198.99	193.19	198.32	196.32	198.07	204.01	196.27	200.59	198.06	201.98	202.32	198.76	195.48	194.06	206.06	195.93	202.92	205.6	199.63	203.54	198.38	198.92	199.99	203.62	197.02	202.39	202.95	203.25	199.43	194.53	198.93	203.72	202.86	192.05	199.45	199.28	200.5	193.13	195.98	197.21	199.79	198.99	193.54	199.53	198.59
194.13	194.72	196.81	202.12	205.47	197.44	191.54	199.87	200.55	201.97	199.46	198.54	200.3	205.76	205.62	196.04	197.87	198.99	198.4	195.27	203.38	195.7	201.1	197.81	198.49	198.33	201.35	201.11	195.87	201.1	194.95	196.81	197.41	206.46	198.84	200.23	202.57	206.37	202.09	204.04	199.85	201.96	204.12	194.94	196.5	204.7	190.52	203.32	195.53	196.43
219.88	215.8	218.74	219.65	223.49	216.19	218.46	215.54	213.5	213.51	216.09	213.46	213.4	215.88	216.67	217.96	214.41	215.99	214.45	218.4	216.38	211.53	218.81	216.3	221.27	216.25	213.85	220.43	215.46	214.1	219.41	223.53	211.45	220.44	216.01	216.4	225.81	216.09	217.58	215.8	220.68	213.83	211.75	215.36	219.63	221.89	222.57	224.02	216.07	212.07
212.07	212.24	204.4	207.28	205.2	209.47	209.26	200.67	208.18	205.14	207.02	198.5	203.07	206.95	209.09	209.79	209.58	211.46	205.72	204.59	206.77	206.35	208.66	204.69	206.84	211.76	215.15	208.75	201.28	204.39	207.66	207.91	211.51	202.62	207.14	215.21	212.17	206.97	208.32	213.07	201.32	206.64	206.53	208.58	213.8	211.96	206.58	211.71	205	211.3
215.24	213.31	205.36	218.02	211.3	210	210.72	214.84	212.09	202.07	215.71	206.97	204.86	217.03	212.85	212.23	211.72	218.09	211.37	211.33	211.98	208.75	207.96	218.97	211.65	209.24	206.82	214.41	209.63	213.99	212.66	213.03	216.45	207.51	212.63	211.37	206.75	213.06	216.04	211.83	213.31	217.27	212.19	211.93	216.07	215.17	207.13	212.51	208.46	213.8
205.64	202.35	206.43	206.8	204.9	203.1	206.05	202.98	204.22	203.51	197.69	202.95	208.57	200.43	211.02	205.13	205.1	205.17	197.92	204.47	204.37	203.72	206.29	200.86	199.8	197.59	200.62	202.85	202.09	206.24	205.02	202.69	203.84	207.02	206.45	208.2	205.47	200.75	203.07	202.98	207.76	207.11	203.79	203.68	202.5	202.46	201.12	205.63	202.39	202.12
207.97	205.91	213.02	201.35	205.58	204.81	202.26	204.72	203.65	199.52	207.19	205.13	205.32	204.44	206.85	205.26	207.54	200.96	205.82	210.24	202.75	201.08	212.03	210.22	202.1	203.02	206.71	201.7	206.16	203.7	204.76	204.06	210.97	209.66	202.44	206.5	201.31	200.44	207.49	200.68	212.19	210.24	202.45	208.21	204.79	206.4	208.48	198.65	211.44	207.99
201.71	203.1	204.49	212.14	204.23	200.87	207.29	200.4	206.71	199.83	198.85	206.01	195.84	203.95	197.42	206.46	204.17	205.74	205.52	209.19	200.81	213.17	204.26	197.66	203.09	200.18	206.54	207.94	209.89	199.29	200.09	205.51	207.9	199.98	205.16	204.79	209.2	196.84	207.44	197.27	204.44	202.76	210.39	201.14	201.64	200.61	200.53	203.82	203.6	204.1
215.6	211.67	209.7	204.59	210.31	204.82	210.88	202.69	210.4	209.78	210.41	207.44	205.72	212.99	214.67	203.23	207.39	215.8	208.34	213.63	206.84	204.98	200.63	212.45	203.69	200.08	211.41	205.23	206.15	206.19	212.28	213.93	211.6	209.59	206.11	208.18	206.09	210.94	209.53	207.94	208.2	205.25	212.15	209.51	209.13	208.8	204.95	213.99	206.25	200.82
203.3	204.32	201.61	200.54	201.8	202.81	198.9	194.55	201.47	197.02	204.8	194.5	202.85	204.3	205.16	203.24	205.21	198.91	204.16	201.65	203.97	209.74	205.57	204.73	209.04	203.47	209.05	200.05	208.95	206.45	198.31	203.68	202.56	201.59	202.23	199.32	201.83	201.88	205.24	199.75	201.78	202.11	203.79	202.33	202.94	206.89	192.03	195.09	201.09	206.58
209.33	206.66	207.2	203.99	209.71	212.71	213.83	217.32	207.33	206.22	209.07	216.54	206.91	205.77	212.54	206.78	210.57	205.61	212.1	209.07	209.83	202.96	210.38	211.52	203.68	203.63	205.28	209.63	214.45	207.05	209.17	210.61	209.88	207.2	211.11	209.74	206.36	216.29	207.33	209.15	205.71	214.3	206.81	210.34	212.41	210.85	210.22	212.74	213.15	209.21
206.27	211.94	211.3	206.74	201.56	202.14	212.86	204.89	204.61	204.64	208.18	209.55	208.61	204.15	213.04	202.92	204.36	205.62	211.54	204.74	212.08	209.88	207.37	208.53	199.1	212.14	212.37	210.45	209.56	203.35	213.04	205.77	202.95	204.16	205.27	213.2	210.03	204.04	209.59	207.53	206.44	209.88	205.71	216.43	205.23	217.07	210.97	211.09	205.55	204.4
212.2	220.14	225.53	212.24	213.64	218.13	216.78	219.93	218.62	216.58	221.39	217.22	222.98	224.79	213.98	217.39	215.23	222.63	211.46	223.94	216.01	214.3	209.75	219.77	225.88	214.59	219.09	219.18	216.76	218.07	215.67	222.15	211.49	211.04	213.91	220.42	220.27	220.02	223.34	214.08	219	219.39	214.82	214.3	216.44	215.66	215.74	210.55	214.31	219.68
217.89	209.08	210.85	208.53	212.25	214.15	210.57	214.72	214.3	217.26	211.74	216.47	211.36	208.81	213.23	211.79	209.95	215.59	210.13	215.38	211.65	203.62	205.74	212.06	204.86	214.15	215.95	213.77	214.56	213.51	211.14	212.31	205.91	215.92	218.62	210.34	212.86	212.11	206.81	211.75	212.14	213.82	214.56	211.41	213.42	217.23	214.4	215.53	212.87	207.47
193.31	203.61	194.81	200.38	199.56	196.69	207.49	198.84	206.54	193.1	195.51	204.47	203.64	198.77	199.84	203.32	200.56	199.14	202.82	197.48	201.54	201.9	201.89	202.41	203.9	199.05	201.3	203.82	200.63	204.31	198.08	201.39	193.68	196.17	200.21	203.91	197.93	201.52	203.58	201.15	197.67	194.89	204.38	197.51	201.49	196.3	199.72	200.48	198.32	198.45
215.35	210.54	204.54	209.52	208.61	202.23	202.93	205.86	202.64	218.19	203.2	203.21	206.2	209.67	212.03	203.94	205.77	203.72	204.81	205.95	202.9	205.47	208.24	203.77	215.69	205.7	202.52	203.72	205.49	210.23	209.02	207.24	200.27	210.12	209.31	209.3	202.74	210.98	203.71	208.82	205.35	202.77	203.2	204.12	208.07	205.58	198.94	203.41	203.66	206.4
204.8	200.72	191.67	204.46	197.76	207.48	203.24	201.78	202.97	198.02	199.14	202.03	197.9	206.98	202.89	203.82	195.19	200.26	196.56	203.41	199.93	203.63	197.06	206.51	192.86	208.98	205.7	202.74	203.57	200.31	203	205.82	197.8	204.59	205.38	206.44	199.07	203.66	202.8	203.93	196.25	194.15	201.24	205.48	205.1	201.71	207.45	201.07	205.52	207.52
206.96	210.55	211.67	206.76	209.04	200.24	207.98	203.19	212.39	208.91	213.81	203.75	211.73	213.25	207.78	212.61	207.2	211.76	211.64	211.52	205.2	213.35	212.19	205.45	206.01	205.93	201.68	209.92	205.63	208.29	209.01	208.44	202.65	206.58	209.14	206.53	212.91	209.56	208.36	204.97	210.24	209.01	202.16	208.61	216.28	209.42	213.13	209.66	203.14	212.48
209.12	203.5	208.68	203.97	209.21	206.28	208.54	198.69	210.65	203.77	203.27	207.64	205.03	204.99	204.83	206.45	212.08	194.43	205.28	202.35	201.15	205.35	210.99	200.63	202.15	202.99	202.65	205.86	200.1	201.05	200.06	199.86	208.25	210.4	194.67	207.19	198.27	211.58	202.21	206.03	206.64	200.13	207.13	205.08	200.95	209.23	209.19	201.01	210	205.43
205.24	207.94	203.97	205.55	206.13	206.85	199.37	206.44	208.17	205.67	205.62	200.26	206.93	200.42	204.1	203.83	208.46	198.81	197.37	205.6	204.38	208.82	200.96	201.09	202.72	200.9	206.82	209.1	209.9	205.52	203.76	197.71	209.02	207.54	201.68	201.62	202.38	200.14	202.85	205.11	204.69	203.67	201.64	209.22	199.35	212.64	205.3	203.52	205.29	208.23
203.1	199.23	203.52	194.24	205.04	197.16	203.55	198.05	204.55	203.29	204.86	200.72	201.25	208.51	200.89	201.7	204.45	202.69	205.8	201.6	202.62	206.7	209.5	199.48	198.82	201.02	200.79	203.77	197.27	207.78	203.08	201.59	205.48	203.78	195.66	201.64	200.06	204.08	212.22	205.37	209.23	201.86	199.36	198.67	198.8	207.3	197.6	205.05	202.82	198.43
218.97	212.6	218.2	218.77	219.68	213.79	217.49	216.06	215.07	216.74	217.22	213.87	211.12	218.69	216.58	220.02	207.36	223.68	216.13	214.79	215.47	217.74	218.45	217.15	221.34	213.38	218.66	221.71	211.56	215.32	214.08	212.9	217.86	218.85	218.28	215.89	215.43	214.53	209.96	210.73	212.52	217.01	220.86	223.83	216.96	217.93	219.85	215.18	217.8	222.93
205.47	210.29	202.97	208.67	207.91	208.11	203.08	206.95	203.77	201.96	201.35	203.08	205.37	210.54	200.33	206.98	201.35	202.8	205.52	211.09	207.07	209.63	204.63	209	202.71	209.08	208.87	201.65	204.76	205.38	205.26	199.17	203.2	209.75	205.38	198.63	206	206.25	208.39	200.22	206.1	203.53	202.07	205.61	206.15	201.32	206.73	208.76	210.07	206.2
213.76	217.37	212.08	216.88	214.81	220.33	221.13	221.51	215.86	212.8	217.5	219.24	214.06	215.66	217.45	217.35	222.92	223.47	220.37	217.01	213.18	221.3	218.37	213.37	216.03	219.53	215.19	212.84	210.86	215.23	222.5	223.86	221.42	215.66	220.13	216.06	227.02	219.94	215.77	214.81	211.61	215.13	221.94	217.11	215.78	223.64	220.6	218.15	217.04	220.62
211.7	220.35	210.69	212.42	222.68	217.5	215.42	223.31	217.04	213.93	215.55	220	226.4	214.31	214.95	214.02	221.23	222.8	214.98	214.84	224.57	216.95	217.42	214.09	222.78	213.27	215.08	219.42	218.11	214.72	218.01	206.34	215.51	215.92	218.97	219.72	216.78	213.66	214.66	220.77	219.48	215.03	213.99	223.03	218	217.44	217.42	217.33	220.44	209.99
211.88	212.67	204.08	211.21	208.64	213.96	211.3	203.68	212.92	212.98	214.38	213.35	213.17	210.33	214.61	201.35	214.14	215.16	209.21	214.06	207.75	214.5	212.22	221.45	207.35	211.02	212.06	208.99	213.57	209.93	213.87	212.17	208.67	205.68	206.13	213.23	213.82	212.15	212.72	212.08	214.6	213.07	213.76	210.53	222.1	209.91	212.56	206.41	204.85	215.09
209.56	202.57	215.83	210.58	217.32	196.58	210.65	212.65	208.25	204.09	210.01	209.17	202.01	209.32	208.04	209.06	206.45	207.91	215.34	207.77	206.89	205.69	203.18	206.92	203.78	209.11	211.57	209.86	210.34	209.43	207.24	205.52	209.95	206.16	210.81	208.26	208.6	205.73	208.51	213.26	205.4	209.03	206.25	208.65	206.25	211.47	204.25	212.82	207.12	213.41
216.02	206.51	217.08	210.95	210.83	218.4	212.12	215.64	215.96	215.02	217.05	212.4	211.92	212.09	215.57	216.11	210.95	203.59	215.46	215.66	211.65	218.05	218.52	216.05	210.49	216.59	212.81	210.79	214.93	210.89	212.21	212.43	207.73	207.94	209.99	214.13	214.02	215.74	213.13	214.58	210.26	216.1	208.22	208.22	207.81	210.22	211.75	208.55	205.11	218.74
204.97	200.7	206.86	198.63	198.39	202.33	209.31	196.94	206.57	194.47	199.62	198.79	204.03	201.49	205.81	204.99	197.04	204.15	208.18	199.97	198.96	202.06	204.38	206.36	205.06	201.88	206.89	204.91	202.55	208.13	201.8	207.11	209.6	198.67	204.29	201.11	199.64	201.63	205.64	203.33	200.92	202.7	197.69	207.99	203.84	206.32	197.91	207.16	198.36	200.08
198.59	198.37	198.69	199.99	196.6	199.6	200.23	202.52	204.22	204.03	200.23	195.24	206.04	205.44	201.41	200.78	209.08	198.03	201.21	193.51	196.59	198.99	201.63	195.72	202.48	207.84	201.55	202.14	196.9	203.29	202.16	208.86	203.93	202.71	205.72	203.37	196.24	199.37	200.98	205.36	193.16	204	200.78	201.19	200.65	199.93	197.4	208.17	197.43	204.14
198.24	197.6	200.48	197.29	201.96	202.44	202.7	196.03	200.5	199.08	204.33	199.98	206.41	204.37	197.1	200.7	200	202.59	195.25	196.25	205.86	202.98	195.62	196.76	198.29	200.12	192.56	204.35	202.93	200.44	192.82	198.89	201.91	199.38	201.22	196.93	201.57	204.67	197.84	205.9	196.48	198.37	198.62	198.2	198.41	203.37	195.93	200.75	198.78	203.14
214.35	214.18	218.37	216.13	205.2	210.48	208.22	214.28	204.49	214.88	206.15	216.29	213.93	206.22	205.75	221.14	216.42	216.2	215.38	204.28	213.53	208.68	212.31	213.88	207.54	213.52	207.55	209.64	208.51	217.82	213.05	212.37	209.87	211.9	214.69	215.25	208.72	208.01	214.19	208.9	217.54	211.83	216.42	211.75	212.42	213.26	213.35	213.47	207.88	213.13
[truncated: 150 more columns]
