# Supplementary material for: Genetic dissection of main and epistatic effects of QTL based on augmented triple test cross design
Source: PLoS One. 2017 Dec 14;12(12):e0189054. doi: 10.1371/journal.pone.0189054 (PMC5730204; doi:10.1371/journal.pone.0189054)
Supplement: S6 Supporting Information — (ZIP) [file pone.0189054.s006.zip › z1_1050_0.5_10.csv]

193.48	193.95	192.42	194.39	193.93	194.89	192.86	193.57	196.4	194.14	194.47	192.77	193.1	195.59	190.8	195.99	194.04	197.12	194.79	195.86	195.24	194.69	194.22	192.9	195.27	194.51	191.9	194.14	194.38	194.24	195	195.54	192.75	194.8	195.43	193.42	196.52	195.27	193.23	194.04	195.4	193.25	193.26	193.56	192.15	194.06	194.82	193.75	196.69	193.72
210.35	207.61	209.12	208.48	208.12	207.4	208.93	209.96	210.88	208.53	208.14	208.88	208.14	209.18	209.63	207.8	210.13	209.59	208.78	209.71	207.68	208.82	210.14	208.36	206.16	208.77	208.15	210.83	206.93	207.44	209.89	211.42	209.42	208.55	209.93	206.44	210.1	209.2	209.49	208.13	209.92	208.9	208.37	209.74	209.83	209.86	207.59	206.85	208.22	208.4
200.22	200	200.2	199.67	202.71	202.67	202.92	198.26	199.07	200.89	200.24	203.28	199.28	200.23	199.75	200.27	198.71	202.2	200.23	200.21	199.15	200.76	200.3	203.14	201.51	201.57	201.25	199.91	202.67	200.23	198.74	201.13	200.13	200.14	199.96	201.59	199.66	199.94	198.91	201.24	200.24	199.61	200.09	200.43	198.99	201.19	201.16	201.62	200.94	201.75
204.75	205.19	204.76	205.12	206.63	208.43	207.6	204.31	205.45	206.92	204.94	206.1	203.54	204.32	205.71	206.95	206.84	204.8	203.84	204.79	205.36	207.43	204.78	204.48	206.46	205.16	206.38	205.53	205.25	204.52	207.57	207.66	206.03	205.6	206.09	204.37	204.73	204.88	206.48	203.34	205.19	206.94	203.88	206.56	205.76	206.08	205.74	206.88	204.14	206.19
208.96	209.06	209.64	210.46	207.95	210.48	207.64	209.21	207.6	207.07	211.04	209.73	207.84	209.75	209.06	208.96	210.96	207.77	209.03	208.3	210.22	210.39	210.63	209.58	208.6	208.9	210.44	209.59	207.74	210.17	208.69	207.67	208.88	208.22	208.22	210.39	209.17	207.99	209.28	207.72	208.06	209.21	208.58	209.47	208.97	211.26	208.91	211.31	208.79	208.84
216.15	218.6	219.02	215.74	217	217.63	216.8	217.83	217.09	216.21	215.17	216.65	214.69	217.88	217.14	218.65	217.43	216.21	216.87	218.43	216.15	217.51	216.18	217.17	215.35	220.35	216.01	218.41	217.41	218.06	217.44	218.71	218.85	215.69	217.76	215.82	217.48	216.44	217.12	216.81	217.88	217.8	216.66	214.55	216.21	215.5	216.31	215.29	216.26	218.16
211.46	210.54	211.49	210.06	213.56	210.7	209.7	212.16	210.93	212.26	212.45	210.71	210.32	213.03	213.2	210.63	209.17	210.82	211.4	210.69	209.9	211.82	213.13	212.63	210.72	209.61	209.98	213.64	213.63	209.7	211.09	211.43	211.95	211.26	211.58	212.05	211.75	210.95	211.2	212.15	211.51	212.77	210.66	212.85	212.75	211.37	210.36	212.86	212.16	212.46
206.01	206.86	203.88	204.36	205.75	205.22	204.42	205.94	204.61	206.38	205.18	206.91	205.26	205.28	205.71	205.84	205.82	203.38	206.62	206.93	205.84	205.33	203.62	205.32	206.05	205.09	206.48	208.1	206.29	206.11	205.36	205.56	208.42	203.52	208.39	205.09	204.02	203.99	206.59	206.54	206.71	204.91	202.44	206.43	206.75	203.59	206.35	204.19	206.11	203.76
201.69	205.88	203.5	202.67	204.49	206.51	204.18	203.41	202.99	204.57	204.46	202.8	202.31	206.5	205.64	204.16	204.6	205.47	203.86	204.34	202.59	202.19	204.31	203.29	204.16	204.43	201.74	203.65	202.62	205.23	202.7	203.2	202.82	204.65	202.86	203.05	205.01	206.29	204.39	201.54	206.49	202.76	203.31	204.27	203.99	202.53	200.91	203.06	202.71	205.4
207.33	206.31	209.53	206.69	206.91	206.8	208.6	206.87	206	207.15	205.39	205.9	209.27	208.94	208.51	209.77	209.25	208.62	209.36	206.76	209.76	209.3	208.32	210.07	207.19	206.99	210.71	208.23	209.04	209.03	207.3	207.72	209.08	207.52	207.65	208.96	209.57	206.23	208.39	205.41	206.59	207.87	207.72	205.7	207.52	209.02	207.66	208.59	205.86	207.61
205.6	208.79	207.29	206.71	209.26	206.52	206.89	206.67	207.67	208.26	208.35	206.95	207.76	206.93	207.47	206.1	208.64	207.79	209.37	209.21	207.48	208.17	208.74	206.7	204.96	207.24	207.01	206.4	208.69	207.45	206.47	206.67	208.82	206.47	207.41	207.44	204.34	207.88	207.8	207.74	206.98	210.61	208.48	207.49	208.78	205.95	208.92	207.56	206.89	208.3
216.64	216.53	216.84	217.52	217.39	215.98	219.87	217.02	217.89	217.55	217.6	219.77	216.15	217.59	218.57	217.52	221.42	216.96	218.13	215.1	218.98	216.34	218.92	217.33	217.35	216.63	219.45	217.9	218.66	218.8	219.15	215.95	217.87	217.94	217.49	218.12	216.97	215.72	218.52	216.54	219.4	220.34	218.24	217.18	218.72	218.37	218.34	219.81	216.98	216.34
209.45	208.34	208.96	210.06	208.08	206.68	209.14	208.13	207.4	208.62	208.07	207.12	207.51	208.63	207.55	206.53	208.03	206.81	209.84	207.27	206.46	211.52	208.01	210.42	208.92	208.04	207.72	207.86	207.38	206.23	208.13	209.82	208.89	207.8	210.28	210.31	211.29	209.13	209.47	208.1	208.99	208.32	206.96	208.5	208.89	209.41	207.79	209.24	207.06	209.52
206.9	209.47	209.46	209.72	208.55	207.15	206.81	209.23	206.96	207.14	210.92	208.58	205.07	208.65	207.27	207.27	207.16	207.73	207.29	209.39	206.46	207.19	210.38	207.74	206.64	209.31	207.16	209.12	206.38	208.6	208.31	208.65	207.62	207.68	206.81	207.32	208.06	207.27	207.81	206.52	205.96	209.35	209.87	205.49	208.28	208.9	207.95	206.28	209.83	206.95
198.36	203.12	200.17	200.29	198.98	201.38	200.52	201	201.11	196.86	201.66	201.16	201.62	199.74	198.68	199.35	199.54	202.36	201.53	201.05	201.09	200.84	199.57	201.99	200.42	201.02	201.08	202.3	201.84	201.77	202.36	202.12	200.82	201.85	201.56	201.08	201.95	199.26	198.47	201.26	201.28	200.34	200.81	200.82	200.87	199.57	199.53	197.1	197.13	199.29
209.11	207.86	208.11	209.7	210.31	210.02	208.21	209.1	208.14	210.32	207.93	207.29	208.81	209.43	206.91	208.49	206.84	211.24	207.78	207.51	206.33	210.02	208.1	209.25	207.35	209.4	210.14	207.29	208.82	208.8	207.87	209.4	209.53	208.35	209.59	208.15	210.36	208.18	208.42	207.43	209.82	205.16	209.24	208.66	208.5	210.67	206.41	209.04	210.16	208.18
205.6	203.92	206.35	204.33	205.11	204.91	203.89	205.46	205.05	206.5	206.4	203.96	203.24	203.45	203.7	204.04	205.05	202.74	204.01	202.26	204.89	206.76	204.18	204.09	204.71	206.63	203.98	204.25	204.91	202.34	204.49	205.62	204.32	204.02	204.5	205.22	204.73	203.14	204.72	205.23	205.7	202.8	204.85	205.54	204.67	203.87	204.25	203.53	202.3	204.91
199.2	200.32	200.31	200.53	200.69	198.34	198.67	197.68	201.25	198.23	200.45	199.03	198.98	200.44	199.55	198.67	200.74	199.71	199.47	200.28	199.32	200.57	199.58	199.71	198.49	198.49	197.6	199.5	199.15	199.08	202.47	202.41	198.22	198.49	199.5	199.71	199.33	199.44	200.79	199.36	200.64	196.79	199.86	200.25	199.16	198.43	199.27	198.32	200.02	199.03
207.13	208.77	210.64	207.78	208.96	210.94	211.18	208.23	210.72	208.66	209.02	208.93	209.85	208.25	207.51	208.79	210.49	208.27	209.39	209.63	207.64	206.81	208.8	210.9	212.11	209.62	207.49	210.31	209.81	207.6	207.39	210.48	206.92	210.89	206.6	209.5	207.12	210.5	208.55	209.41	208.97	208.08	207.89	208.49	209.7	208.21	209.38	209.26	209.32	208.67
206.9	208.11	207.92	206.47	206.55	209.82	209.35	209.8	207.39	206.87	207.77	207.49	207.77	209	208.38	209.25	205.62	208.54	207.05	208.43	208.98	206.52	208.86	210.41	207.86	208.87	210.25	208.82	208.11	209.73	208.08	208.24	208.56	208.06	208.57	207.12	209.25	206.54	208.01	207.46	207.47	210.95	209	210.52	207.26	207.13	207.97	209.77	207.98	207.55
211.14	210.81	211.23	210.77	210.86	212.26	212.91	212.22	212.68	210.44	211.59	210.84	211.34	213.71	211	213.93	214.18	212.36	212.33	211.68	212.12	212.99	215.06	212.29	210.81	209.78	210.15	214.91	215.46	212.1	213.87	210.07	210.78	210.81	210.55	211.92	211.28	211.52	212.46	213.28	210.54	212.4	212.7	210.33	209.82	210.73	210.21	209.76	211.7	212.42
207.66	204.91	208.89	205.92	206.58	206.96	207.77	207.54	207.54	208.02	208.62	207.62	207.18	207.79	205.74	207.59	206.05	209.92	206.74	205.17	207.96	208.86	207.55	208.6	208.66	209.54	210.15	208.8	208.1	208.34	209.27	205.07	207.16	207.06	208.73	209.43	206.58	206.19	205.39	205.62	209.57	206.62	205.69	207.76	207.98	208.1	207.97	210.17	207	204.82
204.93	201.86	202.93	204.32	205.33	202.31	203.84	203.04	204.27	202.69	204.4	205.18	203	202.36	202.75	204.47	204.63	202.52	204.54	204.99	204.33	203.8	204.76	202.27	203.39	205.43	203.42	201.94	201.21	203.95	205.54	206.51	204.93	204.65	203.45	203.08	203.43	204.42	202.9	205.33	203.58	205.8	203.21	204.08	202.53	205.65	201.77	204.67	205.86	203.32
210.22	208.17	208.74	209.47	207.7	207.36	207.68	208.3	208.24	210.9	208.91	208.96	209.87	205.25	206.24	209.65	207.09	211.54	208.77	209.66	211.5	210.51	207.75	208.7	208.98	209.83	207.16	207.01	208.9	209.29	208.95	209.14	206.75	208.4	213.14	208.12	208.48	210.08	208.93	205.89	207.81	209.07	207.1	209.15	208.82	210.59	209.91	207.13	207.67	211.58
202.87	202.58	203.03	204.6	203.55	205.27	204.25	207.26	203.46	203.57	203.86	201.46	204.27	203.32	206.31	203.08	203.81	204.78	204.56	202.04	202.76	203.98	202.61	203.35	203.77	204.87	202.04	205.88	200.85	204.72	205.37	203.21	203.03	202.29	202.4	204.63	204.52	201.28	204.78	203.42	205.44	204.81	203.85	203.95	203.38	202.94	203.55	205.52	203.36	202.41
204.79	203.6	202.19	205.13	203	204.89	204.15	203.58	203.14	204.05	205.55	203.67	204.36	206.36	204	204.23	204.89	205.53	207.07	203.82	205.05	203.59	204.55	205.96	206.04	205.57	207.26	206.28	203.82	204.36	203.59	206.12	204.99	205.48	204.17	205.89	204.24	204.89	204.04	202.57	204.81	206.47	203.66	205.29	204.21	204.93	203.4	206.68	205.92	204.81
208.35	207.43	209.57	208.07	208.83	206.89	211.33	209.03	209.18	209.09	209.3	208.38	209.24	207.18	208.19	210.24	209.17	208.79	210.86	207.45	209.81	209.6	208.64	209.89	206.68	209.27	208.88	212.12	207.58	205.85	209.8	208.18	209.19	209.71	207.88	210.37	209.08	207.39	208.31	206.69	208.38	208.55	208.11	208.35	208.87	209.33	205.39	207.48	207.95	209.65
207.23	207.62	209.37	207.34	207.1	206.85	206.55	207.28	208.19	211.22	209.39	209.83	207.26	206.73	207.42	208.42	208.16	208.63	205.93	209.33	207.63	208.54	205.88	205.77	208.24	207.55	207.74	208.37	208.96	207.11	207.83	210.52	209.41	208.59	208.42	208.99	207.11	208.01	207.29	208.65	207.42	207.33	208.12	207.46	206.96	207.19	207.53	207.94	207.03	209.29
213.3	213.84	213.14	214.73	214.91	212.13	212.46	213.49	215.51	215.62	212.84	213.14	215.33	212.89	216.03	215.35	213.06	214.08	213.19	213.57	212.86	214.79	214	212.64	215.54	215.91	214.18	212.45	214.76	212.39	213.51	212.87	212.73	213.37	215.24	213.97	214.2	214.91	215.33	212.75	211.09	213.15	213.76	216.42	214.37	211.73	212.95	215.85	213.85	213.39
202.59	202.19	204.73	204.29	204.85	202.73	203.7	204.38	202.82	205.13	204.12	204.29	204.17	203.22	201.81	202.45	202.53	203.18	203.46	205.52	205.63	204.3	202.75	204.02	202.83	201.75	205.52	202.82	202.92	205.01	203.41	204.54	204.61	205.27	205.02	202.04	204.46	204.18	203.24	201.32	204.86	203.2	207.24	204.35	203.09	202.62	203.35	203.99	206.98	204.58
194.62	195.38	191.9	193.12	194.11	195.37	193.67	196.34	192.78	195.43	195.06	194.94	193.41	193.82	193.83	195.39	195.08	193.93	194.79	195.71	192.24	193.67	195.05	195	192.36	196.24	192.37	193.78	193.93	194.63	194.19	195.11	193.88	192.96	193.72	194.31	191.83	194.03	194.83	196.3	196.83	193.54	194.24	194.9	193.06	194.48	192.51	195.2	195.04	194.11
212.09	211.51	211.43	211.89	208.89	213.06	213.02	209.91	211.86	210.16	211.87	211.4	210.86	209.24	212.67	213.71	209.66	211.94	211.49	210.53	212.51	212.38	210.79	209.41	211.52	211.61	214.37	214.08	212.59	211.72	213.22	211.58	212.07	211.15	211.43	212.67	210.73	211.98	212.25	212.09	210.3	212.68	210.99	210.7	211.76	211.21	212.12	211.85	210.91	213.17
210.93	212.31	212.85	212.5	214.18	211.44	210.73	209.43	212.26	210.4	212.55	210.77	212.38	211.56	210.65	210.53	213.92	213.94	212.21	214.23	213.18	211.95	213.47	213.37	211.85	212.9	213.7	211.75	212.34	213.23	210.44	211.7	212.13	212.28	211.81	212.53	211.06	211.15	212.68	210.25	211.15	210.61	212.06	211.19	215.89	211.56	209.21	210.4	213.24	213.11
205.88	208.6	208.18	209.05	206.93	208.07	210.38	208.34	208.48	207.04	206.54	205.69	207.07	206.17	207.62	208.05	208.6	208.34	208.03	207.37	208.28	206.65	208.78	207.27	207.83	204.94	206.98	208.63	210.13	205.61	206.28	207.94	206.66	208.05	206.45	204.95	209.66	205.9	206.46	206.18	208.69	207.92	207.84	208.46	208.33	206.04	206.96	205.72	206.55	209.57
195.26	196.09	196.03	194.8	195.34	193.25	196.05	195.1	192.61	195.96	195.66	195.45	195.74	195.02	194.05	196.52	195.97	197.25	196.86	195.04	193.21	196.33	196.06	195.08	193.96	195.72	194.47	194.38	194.52	194.53	194.36	194.97	193.59	193.32	197.07	192.22	192.6	193.57	193.28	194.28	196.42	193.16	197.44	195.39	194.77	194.36	194.73	197.41	198.2	196.95
214.35	213.12	215.37	213.86	213.65	214.1	213.97	213.86	214.56	215.72	215.5	213.35	215.91	213.49	210.82	212.1	212.89	214.23	213.99	210.79	213.16	213.29	213.41	215.05	214.14	211.8	214.17	216.26	214.63	214.33	212.34	211.31	213.73	213.52	214.67	213.29	215.28	214.8	215.27	213.66	213.12	214.85	214.87	212.35	211.31	211.56	214.9	212.25	216.24	213.09
204.7	205.08	202.97	205.76	204.55	206.32	205	203.45	205.1	203.83	204.1	205.16	205.92	206.43	204.72	204.56	204.04	203.85	205.63	206.07	206.52	204.04	203.86	206.34	205.05	204.35	203.79	205.16	206.56	207.26	204.08	208.52	204.74	201.93	207.33	206.26	204.93	205.03	207.02	206.16	206.07	203.73	205.03	202.08	202.63	204.38	205.1	204.9	205.42	203.97
206.39	206.16	205.55	206.31	207.45	206.19	204.69	207.18	206.42	206.64	205.75	207.38	205.84	206.85	207.33	206.57	206.77	205.88	205.94	206.85	204.4	204.23	204.46	204.67	203.99	205.68	206.33	204.52	206.42	206.3	204.88	206.51	204.8	206.2	207.01	205.19	205.54	207.18	206.31	204.95	207.07	205.9	206.44	204.52	206.67	207.6	205.4	206.63	205.49	206.83
213.31	213.19	212.35	212.08	213.87	212.89	212.59	213.86	212.21	213.81	213.51	211.69	212.62	213.38	211.85	214.51	214.4	213.11	212.67	211.16	212.08	214.03	213.44	212.01	210.32	212.57	212.54	211.37	213.85	210.64	213.38	214.04	213.52	213.05	212.76	215.15	213.98	210.79	212.15	214.91	211.38	213.07	211.8	212.36	213.38	214.43	211.73	213.03	211	212.15
200.67	201.07	200.86	200.33	201.38	199.32	200.38	198.96	200.32	201.05	198.38	201.33	202.67	199.35	199.88	201.01	200.25	201.49	201.43	202.08	200.04	202.36	201.62	202.94	199.88	200.65	200.11	201.07	201.05	197.9	200.05	199.68	198.63	200.97	200.12	200.46	199.85	201.69	199.57	197.35	197.35	200.55	201.25	203.5	200.98	201.78	199.67	199.43	200.02	200
208.11	208.65	211.3	210.05	210.38	209.5	206.55	209.07	208.9	208.23	206.77	208.31	208.66	209.94	210.61	209.02	209.34	210.73	211.01	211.16	209.92	208.67	208.93	210.07	209.03	210.26	210.19	209.59	207.5	207.57	210.08	208.78	209.74	211.11	209.12	207.43	210.17	209.42	210.51	209.73	207	208.47	208.29	209.88	211.21	210.22	207.11	209.99	209.54	209.27
203.5	204.69	204.99	204.18	204.05	203.79	203.66	201.79	205.08	204.71	205	205.59	203.82	203.68	206.62	207.1	203.43	203.21	204.08	202.65	204	205.16	203.99	207.71	204.95	201.05	204.8	205.36	203.56	206.15	203.31	204.7	207.32	206.68	203.79	204.4	207.86	203.43	203.73	203.95	205.28	204.44	205.06	204.88	204.48	205.61	205.46	206.06	202.58	204.09
196.24	198.16	198.02	197.66	199.87	198.94	199.52	201.64	198.91	198.41	202.07	200.5	197.32	198.81	195.43	196.97	199.05	199.28	199.71	199.38	197.3	198.46	197.51	200.25	197.08	198.18	197.32	198.45	197.52	198.14	199.39	200.3	198.14	198.35	198.3	198.19	199.89	198.37	197.31	197.68	198.64	199.59	197.66	200.07	199.35	199.66	196.6	196.92	196.94	199.09
209.62	209.42	209.13	211.15	207.61	208.84	211.37	210.78	208.94	208.41	208.04	210.35	206.78	209.82	208.39	205.5	210.3	208.37	207.31	208.83	209.98	209.1	206.92	210	210.17	208.9	210.8	209.68	209.25	207.67	208.24	206.34	208.29	208.5	207.84	208.72	207.64	209.23	207.89	207.63	209.67	207.7	207.59	206.97	207.99	209.14	209.19	210.46	209.63	207.39
217.85	217.76	217.36	214.83	216.74	215.71	215.29	218.61	217.11	218.27	216.09	217.32	216.92	216.43	215.04	217.21	218.39	216.57	215.97	215.69	218.32	217.23	216.94	218.6	216.22	217.96	217.97	216.19	215.96	219.09	217.52	215.63	217.98	217.44	216.19	215.12	218.3	219.54	216.11	216.26	216.16	216.62	217.14	216.45	217.1	216.45	216.71	218.87	217.49	214.48
206	209.3	209.64	208.49	207.46	207.48	208.32	209.5	211.13	210.92	210.56	208.51	210.53	211.64	206.54	207.06	210.61	208.68	210.5	208.15	209.6	208.56	209.75	209.26	211.23	207.47	209.72	207.77	209.76	208.55	213.12	206.68	209.75	207.44	209.78	205.93	206.71	206.23	207.54	209.76	209.63	209.06	206.72	209.9	209.75	209.03	208.85	212.55	210.56	210.96
206.13	207.71	207.15	206.88	205.05	209.14	204.96	208.68	205.99	207.06	206.34	208.55	206.66	205.91	205.26	206.79	205.39	203.6	206.6	206.83	207.62	206.13	209.07	207.53	206.74	205.76	205.57	206.58	207.45	205.62	207.25	205.02	204.83	206.07	203.87	205.81	206.46	207.06	205.8	207.55	208.24	205.81	206.91	205.89	206.21	206.38	207.74	204.7	204.92	208.02
211.35	214.43	213.04	213.36	209.79	214.13	210.72	212.11	211.2	213.29	213.05	213.83	213.24	212.81	210.62	211.36	210.04	212.54	211.7	212	212.27	213.64	210.3	214.61	211.31	210.88	209.16	212.18	214.38	211.99	212.33	212.85	212.39	210.8	212.87	210.19	212.38	212.64	212.79	212.94	212.51	209.82	212.12	210.17	213.87	211.23	212.03	214.5	212.24	211.35
199.26	198.66	199.29	200.06	199.08	199.13	202.23	199.39	201.31	198.65	201.71	199.69	199.31	198.34	198.44	199.1	200.21	199.47	200.41	200.94	198.49	199.03	199.02	200.58	200.13	198.27	198.72	199.82	201.02	200.11	200.09	199.78	197.76	199.55	198.76	199.97	200.41	200.67	198.31	196.42	199.85	201.03	201.36	199.25	199.02	199.64	199.87	201.56	199.32	198.84
200.55	201.92	202.32	202.11	200.26	201.23	202.47	199.92	201.52	202.26	202.83	198.61	202.39	201.7	200.5	199.95	201.31	201.94	201.47	200.37	199.96	200.95	203.4	201.32	199.55	201.89	200.88	199.52	198.83	200.43	200.64	200.22	200.14	200.18	199.9	202.94	201.33	200.19	199.63	201.58	201.18	200.34	200.59	200.99	201.16	202	200.41	200.41	202.5	200.63
206.45	204.25	205.52	206.32	204.21	204.25	205.16	204.42	206.76	206.55	204.32	202.22	206.14	203.38	205.95	203.79	205.44	204.49	203.33	205.18	204.4	206.07	203.4	204.49	205.63	203.75	205.27	204.97	203.72	204.68	204.89	204.13	205.36	205.34	204.97	207.14	207.51	205.05	207.97	205.05	203.08	204.61	205.34	206.85	206.31	203.65	204.23	203.93	205.25	205.51
211.39	211.53	211.46	213.43	210.55	211.51	210.58	211.01	212.44	213.88	213.86	210.53	212.71	213.25	212.53	210.06	213.42	209.77	213.87	211.4	211.32	213.75	211.84	210.16	213.46	211.97	208.73	213.38	211.78	214.16	212.57	212.09	211.46	211.34	211.53	212.15	212.09	210.43	209.44	211.54	212.96	208.91	210.77	210.47	211.59	211.93	212.36	209.79	212.5	213.91
208.04	206.2	208.07	207.02	207.37	207.74	208.59	206.77	207.57	208.57	208.06	207.25	208.36	207.04	208	208.44	207.67	207.08	206.97	208.3	207.31	205.37	207.58	207.04	207.9	206.88	207.54	206.2	207.48	206.67	207.98	208.22	207.56	206.23	208.15	207.61	206.13	206.38	209.13	208.76	208.7	206.18	207.24	206.99	208.87	206.55	206.55	206.53	206.38	209.54
210.9	211.24	208.63	210.79	211.52	210.64	209.95	209.11	207.73	207	209.33	208.58	209.65	211.32	208.73	213.14	208.63	212.57	210.75	209.98	208.28	209.94	210.26	211.57	208.12	210.06	209.43	210.32	209.64	208.59	210.86	210.24	210.09	209.84	209.8	208.04	209.32	210.45	209	211.95	208.96	210.85	210.78	209.92	209.71	210.77	210.61	209.51	208.37	207.08
212.7	214.39	209.97	213.71	213.39	212.99	213.39	213.05	212.27	212.35	210.62	212.27	213.22	214.76	210.22	211.3	212.34	209.91	211.62	213.87	213.11	210.18	209.45	212.25	212.56	212.5	213.35	210.88	209.35	209.83	213.09	212.79	213.81	211.35	212.77	211.86	212.08	211.63	213.1	212.58	213.82	211.08	211	211.02	209.63	212.58	211.99	213.47	212.42	213.71
211.93	210.37	209.65	211.7	211.67	212.46	210.46	212.18	211.45	213.23	209.99	209.83	212.86	211.01	210.53	209.95	210	211.1	211.64	212.06	211.79	213.03	212.73	211.9	210.97	212.53	211.38	211.37	212.73	213.58	213.2	212.06	211.7	211.76	211.63	212.53	212.2	211.89	212.59	210.87	212.72	211.84	210.45	212.45	213.2	212.6	213.27	212.33	211.72	212.65
211.31	214.97	213.66	214.61	213.67	214.85	213.35	211.47	211.94	212.62	212.75	214.03	213.31	211.17	214.26	210.62	216.03	214.78	213.06	213.87	212.19	211.52	214.59	214.18	211.65	213.86	211.58	212.47	215.09	212.45	213.81	213.97	214.11	212.56	215.41	212.9	212.57	209.95	210.3	212.61	213.25	212.94	211.19	211.68	211.71	213.26	213.1	213.92	214.01	213.88
207.61	210.32	206.25	210.61	209.24	205.69	207.58	208.81	209.3	208.05	208.75	209.78	207.98	208.06	210.72	209.87	207.52	206.04	209.34	210.53	208.51	207.07	208.18	209.23	208.86	210.21	208.89	210.7	208.57	209.21	208.03	208.57	207.15	210.39	208.11	208.93	210.83	208.55	207.83	209.25	207.89	205.96	206.67	209.62	209.67	207.1	207.15	207.86	209.62	208.48
207.59	203.92	207.24	207.88	206.62	207.49	208.69	208.06	209.91	207.39	209.07	206.63	207.77	207.06	208.83	206.09	208.04	208.43	205.58	205.57	208.41	207.64	209.06	205.64	207.5	207.49	207.82	207.05	206.23	205.75	207.59	205.07	205.4	206.97	208.93	207.65	206.7	207.3	209.35	206.92	207.53	204.57	206.18	208.69	208.18	206	206.52	206.58	208.43	206.33
200.9	200.73	199.31	199.51	197.78	201.77	198.9	196.47	198.36	199.84	199.36	199.7	198.47	200.14	199.06	198.58	197.62	200.83	197.49	198.7	198.65	200.15	200.33	197.67	201.11	198.66	201.07	198.64	198.09	197.95	200.77	201.03	200.15	200.16	200.26	200.65	201.04	199.52	199.93	197.4	200.27	201.38	198.96	199.31	196.45	200.45	200.46	199.88	198.88	200.35
207.63	207.95	207.24	206.39	207.61	207.11	207.66	207.2	208.31	206.94	208.29	208.32	209.29	206.57	208.7	209.07	209.61	208.66	207.53	208.98	207.31	205.09	206.05	207.83	206.71	205.19	209.18	206.4	208.12	209.96	210.59	207.81	207.22	206.8	207.75	204.98	209.26	208.23	206.18	206.82	207.97	208.18	209.16	209.09	208.74	207.36	207.54	208.51	205.87	208.05
205.6	205.07	202.27	204.44	204.72	201.24	203.69	205.03	205.39	202.67	203.25	204.53	203.44	203.86	200.99	202.21	203.2	205.19	203.75	203.13	203.25	202.61	203.42	204.79	204.89	202.66	203.6	201.99	204.02	205.08	202.94	201.57	205.15	203.59	202.88	205.07	204.04	204.84	203.97	201.8	205.36	203.62	202.27	204.12	201.86	202.98	202.73	205.14	204.84	204.82
206.11	207.68	208.74	209.27	207.61	207.72	207.56	207.28	208.04	209.15	208.82	209.59	207.94	208.79	209.56	209.56	205.63	210.18	207.8	209.05	208.98	207.31	206.28	207.75	208.87	207.08	209.28	206.78	205.73	207.1	207.43	207.94	207.66	207.62	205.75	209.51	208.19	207.99	207.84	207.27	208.23	207.51	207.59	207.54	207.17	207.42	206.14	207.42	207.39	206.14
217.37	217.64	219.9	216.95	217.18	217.33	216.32	219.4	217.67	218.27	216.26	216.01	219.01	216.2	218.73	217.16	217.5	219.5	220.12	216.99	217.3	218.47	218.32	217.13	216.98	217.62	217.82	217.24	218.11	218.55	218.9	217.9	218.97	218.54	216.65	217.02	219.85	217.23	216.92	216.83	219.15	216.48	217.61	218.13	218.15	219.18	216.28	215.42	215.81	216.19
199.15	200.58	200.64	198.18	198.44	199.79	199.66	199.57	197.54	199.64	198.14	199.39	197.41	201.46	197.92	199.9	198.78	198.54	200.28	198.15	199.82	197.24	200.38	201.05	199.26	197.98	198.25	199.05	199.19	200.92	200.44	201.24	198.99	201.63	200.26	200.01	199.38	198.49	199.5	200.04	200.2	200.78	198.51	199.51	200.73	198.43	199.18	200.54	199.92	200.22
215.99	216.54	217.37	217.51	217.97	216.24	219.18	217.54	217.14	217.5	216.08	217.94	218.36	213.89	218.76	216.54	216.74	217.36	219.2	218.74	216.52	215.34	218.22	215.75	215.58	216.67	216.32	217.03	218.24	216.59	217.21	216.2	218.15	217.35	218.34	216.56	216.36	214.83	215.31	215.45	217.69	217.32	216.76	216.4	219.47	216.92	219.23	217.33	214.45	216.52
205.11	207.64	205.04	207.34	208.66	206.24	205.77	207.28	207.21	204.55	205.41	206.06	206.11	204.38	205.24	206.44	205.61	205.79	207.07	206.6	206.08	209.3	206.61	205.26	206.28	204.49	203.77	206.83	205.82	206.94	203.61	210.81	206.06	206.46	205.54	207.23	208.26	205.93	206.96	206.11	206.92	205.68	207.53	206.73	206.73	203.76	208.63	206.12	205.83	206.71
208.52	206.45	208.95	207.72	207.68	207.77	208.59	206.03	210.05	209.3	208.47	209.14	207.49	208.74	206.58	205.52	207.62	208.13	209.41	207.27	210.3	207.74	207.18	209.96	208.9	210.4	209.76	208.36	208.47	209.97	209.95	208.84	207	210.95	208.23	207.87	208.77	209.08	209.82	208.39	206.59	211.54	208.86	210.48	208.03	208.86	209.57	208.76	206.86	207.96
210.58	213.41	211.72	212.84	211.55	212.05	214.73	211.86	213.5	211.64	210.6	213.28	213.15	212.15	211.21	211.47	212.46	212.85	213.68	211.34	212.54	212.27	211.42	212.45	211.52	214.7	213.07	214.03	211.19	211.21	212.13	213.84	212.48	210.73	213.12	214.26	210.59	214.97	212.01	214.19	211.6	210.48	212.94	211.9	214.21	213.4	211.66	214.12	213.49	210.21
198.4	197.88	198.85	197.74	197.98	197.43	199	199.24	200.05	197.92	200.63	197.05	201.06	199.81	199.03	201.34	198.01	199.1	198.68	201.15	199.58	199.14	197.46	195.32	199.32	198.67	199.45	198.99	199.95	196.73	197.81	197.14	200.15	198.53	198.69	198.62	199	197.97	196.76	195.4	198.64	198.54	198.64	197.27	199.73	199.16	198.11	199.56	197.24	196.67
205.82	205.31	206.46	205.52	208.91	205.65	208.64	206.8	204.65	205.93	206.59	206.09	207.14	205.89	206.75	205.34	204.79	206.31	205.67	205.57	207.03	206.32	207.67	205.53	206.11	204.91	209.65	205.83	206.4	205.86	205.61	208.47	206.01	208.67	206.6	206.94	204.34	206.62	207.5	208.68	205.56	205.88	203.51	204.49	206.06	205.73	208.56	206.22	208.33	207.06
219.23	215.48	216.41	219.34	220.05	217	217.24	216.56	218.75	216.04	217.87	217.12	218.49	216.98	216.58	215.69	217.2	216.68	218.8	218.18	218.16	215.68	215.71	218.76	217.36	215.94	219.92	217.38	220.09	216.57	218.43	218.53	215.93	218.28	215.01	217.72	217.91	218.1	215.83	218.62	217.37	216.45	216.96	217.58	219.97	217.3	215.84	219.3	218.37	218.5
207.17	205.68	209.41	206.06	208.59	208.09	208.62	207.86	209.59	206.69	207.98	207.18	207.6	207.51	206.59	205.79	207.6	204.42	205.17	206.5	206.81	209.67	207	208.23	207.82	208.79	207.39	208.32	207.53	209.63	205.74	206.46	206.45	207.26	207.74	207.81	205.54	208.28	207.44	208.57	209.46	206.62	207.99	207.19	206.67	208.1	209.07	205.89	205.2	207.9
210.75	209.66	213.76	211.97	210.84	209.24	209.73	212.07	212.44	212.55	212.27	211.63	209.57	212.81	213.14	212.7	214	211.59	208.83	211.15	211.46	212.27	211.76	212.67	212.79	209.49	211.08	209.77	210.65	212.56	212.59	212.04	211.08	211.46	213.39	210.12	213.38	210.78	212.92	212.25	211.47	212.11	211.95	212.24	211.2	211.27	210.73	211.17	212.18	210.59
209.17	209.32	206.75	207.6	206.22	206.68	207.67	207.56	208.59	207.86	208.95	209.63	208.96	209.9	209.69	208.29	207.15	207.13	206.94	205.3	207.19	207.92	207.58	209.4	207.16	208.28	209.82	209.67	207.95	207.12	206.3	208.43	207.91	208.03	208.25	206.34	208.06	209.08	208.93	206.61	207.64	208.15	206.24	207.43	206.89	209.35	208.08	208.37	206.46	207.48
203.8	203.23	204.03	203.62	202.08	202.9	203.25	203.74	202.31	203.52	203.98	206.11	202.2	205.34	203.08	201.83	203.01	202.91	204.34	204.58	203.78	203.65	202.15	203.97	203.39	200.32	204.48	202.09	202.78	203.44	203.15	201.95	203.67	206.27	203.4	202.85	201.34	202.1	202.29	202.76	206.03	204.27	203.57	203.51	204.28	203.85	205.6	206.1	203.53	200.93
209.11	207.23	207.06	208.93	206.55	206.97	208.15	205.78	205.23	208.53	209.47	206.14	206.4	208.68	207.05	208.73	206.12	208.53	207.5	208.86	207.66	207.83	206.26	206.12	208.64	207.26	208.28	207.89	207.43	208.4	207.19	206.68	204.76	207.68	208.63	206.6	210.43	206.36	208.27	204.89	208.79	208.58	207.54	208.42	206.35	207.4	207.85	209.27	208.41	207.3
202.81	204.86	202.17	202.1	204.42	203.57	203.94	202.99	205.07	203.59	203.28	204.63	201.12	201.67	203.63	203.19	202.81	202.24	201.69	202.87	202.65	203.18	203.15	204.01	203.59	201.93	201.47	203.21	203.55	202.49	203.07	202.9	204.73	201.25	204.15	204.46	203.76	203.62	203.88	203.1	204.36	202.54	202.78	201.89	202.26	204.14	203.15	202.59	202.26	201.78
211.82	213.03	212.52	214.34	211.85	213.69	212.73	211.6	213.35	212.57	212.72	212.45	213.58	214.15	211.51	214.62	213.87	212.19	212.79	212.29	212.3	212.91	213.18	215.13	213.72	211.57	212.71	214.24	212.41	213.64	214.13	214.74	212.63	212.4	212.63	213.84	213.03	213.27	213.15	210.71	211.52	215.06	214.56	212.51	213.42	213.58	212.91	213.57	212.65	214.16
214.23	211.15	210.3	213.59	215.08	215.21	215.26	214.35	214.23	212.51	213.18	214.94	214.76	213.46	213.47	213.04	212.87	211.9	213.48	214.32	212.58	215.99	214.68	215.33	214.67	211.47	214.57	213.23	213.58	213.6	215.08	213.4	215.71	212.33	213.04	214.74	215.56	217.19	213.55	212.68	212.59	212.94	215.25	214.37	211.79	214.55	213.62	214.99	215.84	213.29
218.38	217.91	217.2	216	216.06	215.73	217.21	216.53	218.4	216.14	218.35	217	217.27	218.52	216.09	215.76	216.45	217.51	218.22	217.85	218.34	218.22	219.41	216.94	216.09	218.31	218.1	217.19	217.12	218.83	216.86	217.09	216.02	216.11	215.94	215.47	217.51	214.01	216.48	214.62	213.65	217.32	217.41	216.18	218.48	215.29	218.68	216.87	216.68	216.05
210.44	210.33	211.55	212.98	212.27	211.55	211.79	210.79	209.98	211.84	211.46	211.53	213.2	211.64	213.31	211.58	213.37	209.77	209.53	211.83	211.11	213.6	209.69	212.08	211.61	211.08	212.03	209.8	210.71	209.69	209.18	209.51	211.85	211.58	211.64	210.38	212.05	210.02	212.17	212.57	212.57	211.45	212.56	210.69	211.38	212.92	212.35	213.22	211.23	213.04
207.74	208.66	208.66	206.67	208.07	206.67	206.14	209.6	208.45	206.83	210.8	207.53	208.95	209.46	208.07	207.43	209.83	207.6	209.69	207.28	209.13	208.49	208.73	206.9	209	208.65	208.51	209.48	208.96	207.84	208.51	206.26	210.37	206.16	208.66	208.48	207.82	207.47	207.07	209.48	209.54	206.14	206.51	209.42	207.64	210.23	207.84	208.35	210.54	209.28
204.81	209.38	206.62	209.38	207.89	209.54	210.04	208.17	208.63	208.68	208.45	207.89	208.78	206.62	206.48	208.63	208.07	206.23	208.2	206.63	208.89	209.84	209.51	209.45	207.39	206.08	207.51	204.93	210.2	210.04	207.83	207.57	210.17	207.65	204.81	206.54	210.42	207.55	205.61	206.78	206.59	208.03	206.57	207.7	206.26	207.83	207.58	207.6	207.17	209.74
200.36	197.32	197.39	199.52	199.73	199.95	200.46	199.44	201.51	198.97	199.99	198.49	202.04	199.09	200.91	199.49	200.15	198.64	201.13	198.33	199.38	197.72	199.97	199.97	199.39	199.11	199.72	199.94	199.32	198.73	198.5	198.61	198.82	200.48	198.26	198.27	198.79	199.36	199.42	200.95	201.37	198.8	201.55	200.01	198.47	199.17	199.1	200.21	200.69	200.96
207.16	208.47	210.92	207.58	206.24	209.42	207.79	206.47	209.16	208.46	207.86	207.53	206.44	208.81	208.03	208.45	209.63	210.68	208.34	211.46	208.95	210.62	206.89	207.91	209.4	207.31	207.55	208.98	207.76	207.09	210.46	209.95	209.79	208.87	208.26	209.02	206.83	210.04	207.92	210.1	209.66	208.04	208.71	210.53	208.51	209.03	207.59	208.33	207.46	208.87
206.17	203.79	201.25	204.57	205.22	202.83	205.88	204.89	204.89	205.05	203.55	203.73	203.26	203.61	204.44	202.52	204.12	205.04	202.55	204.69	204.75	202.97	203.16	206.01	205.28	204.81	205.7	205.28	205.13	206.13	202.47	203.77	204.16	203.73	204.14	203.98	204.28	207.72	205.04	203.37	205.02	205.27	204.51	206.34	205.9	204.5	204.9	204.09	205.22	203.99
207.54	207.78	209.08	206.53	207.91	209.35	206.78	206.97	207.09	208.91	206.71	207.38	206.17	206.67	210.8	206.7	204.58	206.74	205.31	208.03	206.1	208.83	206.35	208.02	208.19	207.22	207.2	208.23	209.57	209.21	206.44	206.42	207.15	206.96	208.39	208.27	206.54	205.22	208.43	205.68	208.02	205.39	208.2	206.3	207.47	208.11	208.29	204.84	208.12	208.6
202.41	203.52	202.72	204.82	202.02	205.3	204.71	203.45	202.36	204.93	204.5	203.31	204.82	204.15	203.76	204.98	204.21	203.63	202.64	202.12	202.63	202.05	202.73	204.69	205.69	204.4	203.94	203.81	206.48	204.01	201.71	204.12	205.95	204.79	203.82	203.15	202.21	202.24	204.48	202.81	204.07	203.1	202.94	206.55	205.2	206.42	204.45	204.79	202.82	204.32
213.85	210.33	211.11	209.9	211.51	212.28	211.68	212.63	209.53	210.63	210.76	211.67	210.82	212.56	211.78	210.58	211.36	210.09	209.77	210.43	209.49	211.8	212.65	213.51	213.19	211.59	213.25	210.89	210.42	210.63	215.64	211.04	214.29	211.59	212.02	214.7	212.81	213.09	212.01	211.67	213.01	213.17	213.16	213.22	213.96	213.57	214.45	212.18	212.17	211.56
206.87	206.78	209.13	205.88	211.08	206.72	206.01	208.33	208.58	207.61	205.68	207.04	208.34	208.19	208.08	206.8	208.07	207.06	206.6	211.19	206.08	209.04	205.79	207.04	208.03	208.78	207.04	207.45	207.1	207	208.45	206.1	209.35	207.87	206.26	208.35	207.96	207.39	207.96	205.66	207.89	207.93	206.51	211.33	208.93	206.98	209.62	208.52	209.69	207.92
205.59	208.4	205.9	205.36	202.65	206.91	206.3	205.5	205.18	207.18	207.93	203.16	206.18	205.92	204.46	207.38	205.99	204.62	206	206.07	203.64	206.14	209.22	207.37	208.39	205.3	203.58	205.63	204.41	207.36	205.53	206.47	206.74	206.46	207.24	205.59	205.86	207.72	206.57	207.55	204.07	206.72	205.89	207.33	206.91	207.75	208.26	204.84	205.36	206.44
201.67	202.26	203.61	203.21	205.22	203.36	203.81	201.34	204.68	205.5	203.45	204.34	204.13	203.14	203.95	202.01	202.18	202.98	201.44	203.84	200.59	204.36	202.16	202.35	204.34	203.71	202.89	201.28	203.69	202.34	203.71	203.05	203.33	204.72	204.47	203.4	204.01	201.44	202.88	202.73	202.65	205.19	203.77	206.06	204.28	203.14	203.81	202.47	205.22	202.13
199.13	201.58	199.17	197.34	197.11	198.98	200.35	199.76	196.76	200.35	199.14	197.93	197.38	199.43	198.86	198.45	201.25	200.2	200.24	199.17	199.93	196.91	200.51	197.95	200.48	198.31	199.84	200.02	200.32	200.66	197.69	201.11	200.17	199.68	199.88	197.15	201.17	200.25	198.04	198.3	200.96	196.93	200.03	199.13	201.49	199.7	197.67	198.76	200.48	200.97
208.21	209.91	208.37	210.2	207.71	207.69	207.82	208.81	208.19	208.1	208.16	207.63	209.1	210.09	207.39	208.3	209.62	206.72	207.95	209.38	208.79	209.73	207.32	209.93	209.11	209.87	207.57	208.1	209.03	209.12	207.02	208.24	208.77	209.03	207.81	207.63	208.92	209.45	209.08	210.09	210.11	208.24	209.61	208.8	209.12	209.02	209.07	208.71	210.82	209.73
204.78	205.59	205.54	206.16	205.93	206.48	206.94	206.87	207.21	204.15	206.02	203.9	203.28	205.91	205.91	205.72	202.47	204.49	204.9	206.14	205.76	204.4	203.28	206.96	206.92	205.57	205.78	204.58	204.7	206.21	206.93	205.29	204.98	206.8	207.76	206.21	203.6	204.1	208.02	207.38	204.1	204.99	205.44	205.7	206.05	208.56	206.09	205.12	207.09	207.88
206.97	207.87	208.41	206.01	208.08	208.33	208.95	207.68	209.7	206.78	208.86	207.37	207.54	203.9	209.41	207.85	206.35	209	206.98	209.4	210.4	208	207.13	208.09	206.83	206.93	208.05	206.98	211.2	209.03	210.31	206.61	206.66	208.69	207.73	210.11	209.76	206.89	204.71	208.63	208.28	210.71	207.07	205.35	209.1	206.82	207.19	207.73	206.47	206.45
200.59	201	200.8	200.49	199.3	199	201.81	199.2	201.5	199.47	198.35	199.16	201.06	200.39	199.75	199.62	201.71	200.63	198.82	199.61	202.2	200.59	199.39	198.72	202.45	200.53	200.55	200.45	202.14	200.39	199.16	202.42	201.31	200.41	199.53	199.56	202.08	199.48	201.22	199.08	199.76	202.41	200.32	200.38	199.99	200.59	198.8	198.59	202.53	200.73
205.66	203.24	202.81	202.96	205.01	204.73	204.57	201.6	202.81	203.72	200.95	205.56	202.61	201.51	201.87	203	203.22	202.38	200.37	200.52	203.74	202.58	202.52	201.92	204.63	202.51	204.87	204.16	202.72	201.28	201.64	205.49	205.9	205.22	203.21	201.49	200.12	202.88	204.04	203.37	203.74	203.05	202.74	203.35	202.55	204.34	202.32	206.16	203.18	203.19
208.53	208.39	207.71	207.21	207.54	207.41	207.27	206.17	209.69	207.34	207.31	206.7	205.65	206.17	208.82	206.13	206.04	208.69	207.15	207.62	208.08	208.67	209.05	207.73	205.26	207.07	208.96	206.18	208.17	208.71	209.07	208	207.05	207.27	208.18	205.45	208.52	207.75	209.62	205.58	206.6	204.98	208.96	208.58	207.96	207.59	207.1	209.8	207.38	207.36
210.53	211.12	210.01	210.05	208.91	207.31	209.62	209.27	208.06	209.73	208.55	210.48	209.56	208.46	211.09	209.3	210.72	206.1	208.11	209.62	209.08	209.82	209.18	209.72	211.91	209.39	211.64	211.72	210.1	207.67	209.44	207.83	209.44	207.88	207.7	208.39	206.66	208.5	209.84	211.3	208.65	208.92	208.88	212.06	210.37	211.16	209.48	209.66	208.59	210.28
204.44	204.76	202.17	203.33	201.38	203.88	202.58	205.93	204.37	203.1	202.85	202.91	204.2	202.59	204.68	204.78	202.28	203.9	204.51	203.4	204.16	205.06	204.39	201.58	202.38	205.08	204.58	202.11	201.8	202.12	203.78	205.21	204.29	204.15	204.17	204.04	203.69	203.24	203.67	204.92	204.36	203.69	205.3	203.1	203.12	201.96	202.13	204.96	202.01	205.11
209.78	211.46	210.07	206.15	209.23	208.3	210.98	208.48	208.23	211.23	209.36	210.06	208.84	208.55	209.01	210.68	209.1	208.53	211.46	208.89	210.31	207.86	208.69	209.9	206.87	207.84	207.9	210.37	210.26	209.25	209.25	207.81	210.05	207.49	209.48	210.96	207.48	208.77	208.86	208.36	209.59	207.76	208.98	209.16	209.66	209.78	209.06	207.51	208.01	208.89
208.45	210.45	207.42	206.34	209.29	208.11	208.53	207.75	210.59	208.56	206.53	207.93	206.18	205.62	208.4	208.24	209.07	206.51	208.36	208.69	205.89	205.07	206.62	207.12	208.82	206.54	208.27	205.34	208.89	208.91	208.06	207.24	207.51	208.44	207.77	207.32	205.85	204.8	206.94	207.69	207.16	206.68	208.1	208.81	207	207.61	205.59	207.82	206.23	207.7
208.3	207.44	209.18	206.63	206.21	207.46	209.04	206.15	207.12	208.93	204.32	207.29	204.9	205.36	204.4	206.33	206.27	207.77	208.69	206.75	208.94	209.15	208.5	208.59	208.89	206.56	206.62	206.6	207.57	206.34	208.31	206.36	209.04	205.87	205.76	207.72	207.71	208.43	208.59	206.36	205.63	207.23	207.72	206.8	208.28	208.08	207.74	207.15	206.93	206.29
217.98	217.65	216.47	216.39	216.42	215.27	216.62	217.47	218.61	215.75	219.71	215.99	215.56	217.55	216.4	217.15	218.87	217.39	216.68	216.82	216.33	216.67	217.87	219.35	216.52	217.07	217.97	216.93	216.37	216.56	215.42	216.81	216.18	218.19	216.56	216.08	216.79	217.33	215.73	218.3	214.99	219.16	217.36	217.93	217.9	217.19	216.41	215.11	216.59	219.71
209.28	208.48	209.09	209.2	208.13	206.65	207.94	208.61	208.93	210.4	209.05	208.76	206.24	210.16	210.29	209.58	210.47	207.9	207.48	208.83	207.88	207.69	206.61	209.73	210.69	206.97	207.89	208.03	207.88	207.81	209.66	210.41	208.61	209.74	208.57	209.81	208.45	207.59	208.96	207.01	208.26	207.76	210.58	210.41	209.76	207.75	209.42	210	208.61	207.3
218.28	217.9	217.97	219.15	217.27	220.09	218.61	217.09	216.84	219.34	219.21	217.27	217.75	218.07	216.81	216.53	217.88	218.36	220.54	218.77	218.54	217.04	218.75	218.6	216.86	218.35	216.71	217.68	218.01	217.4	217.73	218.21	217.12	215.56	217.27	219.19	218.85	216.68	220.48	216.26	219.31	216.87	215.34	217.72	216.89	218.15	219.12	217.32	217.22	218.45
199.15	199	198.64	202.9	198.93	200.02	200.34	199.9	199.06	199.3	199.75	199.69	199.8	200.96	201.21	199.51	200.28	201.83	200.42	200.51	199.23	199.19	198.85	199.24	200.43	200.61	200.21	197.82	199.23	202.5	199.29	201.09	201.21	200.48	203.11	199.21	198.89	199.39	202.32	199.55	203.29	197.9	199.97	203.88	199.98	199.72	200.69	198.74	197.71	201.32
212.09	213.32	212.49	213.26	213.32	212.41	210.2	212.54	213.39	212.76	209.95	210.37	211.42	211.72	210.25	212.54	212.69	214.49	210.68	212.42	211.93	210.68	211.77	211.22	212	214	212.38	210.63	213.6	211.61	208.81	210.53	212.86	210.57	212.02	211.73	211.59	210.89	210.42	211.18	213.08	213.18	210	211.42	212.42	212.64	211.74	212.83	213.02	211.05
206.3	209.71	209.32	205.73	206.28	206.62	209.89	210.1	208.48	209.32	207.67	209.43	207.32	207.11	208.84	207.09	208.84	209.42	208.74	209.27	207.73	208.63	207.69	208.92	208.76	208.58	209.26	206.9	208.79	210.75	208.22	207.6	208.38	207.93	209.21	206.62	211.57	209.11	209.2	207.1	207.9	209.14	208.07	208.63	208.19	208.58	209.19	207.24	206.59	209.08
202.82	204.29	203.54	206.94	205.14	204.07	205.54	205.31	202.42	202.75	203.18	203.32	203.49	203.3	206.51	202.1	200.56	202.89	205.12	202.51	204.53	201.98	203.11	204.37	203.66	206.44	203.56	201.52	203.62	208.08	202.82	205.13	203.72	202.1	203.13	203.75	204.63	203.03	203.98	205.94	205.95	205.85	204.56	206.4	204.28	202.86	200.24	205.36	202.97	202.49
211.59	215.21	214.89	213.12	213.37	213.66	213.69	212.93	213.78	212.12	214.27	214.29	215.28	214.23	213.44	213.08	214.46	212.79	213.84	212.71	212.78	212.25	213.43	214.26	213.58	213.04	212.58	211.69	209.87	211.47	212.34	210.89	211.14	214.41	214.21	213.29	214.97	213.18	211.3	212.47	212.44	213.76	210.71	214.89	213.12	210.9	213.88	213.18	213.54	210.38
207.38	209.04	210.34	209.14	208.33	209.55	210.18	207.16	208.96	209.45	207.62	206.29	206.71	207.9	211.35	210.51	208.95	208	207.76	207.29	209.84	208.76	209.17	206.5	208.29	207.67	208.18	208.23	208.63	207.78	208.82	210.74	209.29	208.43	206.09	208.81	208.49	207.35	208.33	208.77	206.65	207.38	207.47	208.59	209.59	207.87	208.95	210.23	206.01	206.78
218.54	215.05	217.84	216.76	219.1	218.38	218.02	219.02	217.68	216.38	215.31	215.22	216.2	218.46	217.71	216.41	216.47	217.32	216.85	218.65	217.25	216.92	216.74	218.98	217.89	218.75	217.67	222.39	214.29	214.46	217.29	218.48	217.62	218.02	217.11	218.02	218.15	218.2	214.52	215.42	215.91	216.06	216.78	217.26	216.69	215.03	217.12	216.35	216.27	219.26
208.36	210.36	208.51	208.97	208.75	210.46	211.52	209.81	210.1	210.35	209.15	209.36	209.13	207.48	209.96	210.01	210.92	208.76	208.34	207.31	209.85	209.69	210.07	210.67	209.05	209.85	211.27	210.3	210.07	207.85	211.5	211.24	210.1	209.73	208.71	209.09	209.8	211.75	209.1	207.52	209.41	209.01	210.88	209.86	209.93	210.83	208.57	210.96	209.26	210.93
216.03	218.89	215.58	219.04	216.93	217.8	218.03	213.83	219.3	216.18	216.06	216.93	217.41	218.04	218.48	216.14	216.77	216.31	217.77	217.64	213.96	218.93	215.64	216.95	215.32	215.58	218.39	217.12	218.71	217.84	218.11	216.26	216.4	216.81	215.19	216.77	218.25	216.87	216.36	215.63	218.76	218.2	218.17	217.16	216.62	216.96	215.72	219.84	216.8	216.99
201	201.37	201.05	197.5	201.87	202.42	199.92	203.3	200.55	200.09	202.67	201.57	201.74	202.55	200.93	202.19	200.34	201.69	202.9	200.63	200.18	201	201.85	199.84	202.02	200.19	202.6	200.07	200.36	201.8	200.09	200.74	202.8	202.37	201.6	202.61	203.91	200.8	202.56	201.64	202.4	203.35	199.21	202.33	200.15	201.27	199.13	204.84	201.08	200.31
215.94	216.24	216.28	218.06	217.2	215.59	214.55	216.78	217.46	218.53	217.72	214.74	216.91	216.09	217.07	216.25	215.84	214.96	218.31	217.8	216.93	216.57	216.14	215.5	217.51	215.88	218.15	215.98	216.41	215.62	216.85	214.19	214.1	217.6	214.65	216.36	215.95	218.33	218.25	215.86	217.99	215.46	216.28	218.14	217.21	217.84	216.43	218	215.74	215.33
202.9	205.14	204.29	203.36	203.26	203.88	204.72	202.27	203.17	204.48	202.25	202.12	205.08	204.23	204.96	203.24	205.68	202.78	204.43	204.18	204.79	202.86	202.43	204.46	203.42	200.91	204.1	202.04	205.08	201.89	203.62	204.23	203.27	203	203.86	202.84	202.2	204.35	204.2	202.09	201.2	203.37	203.55	204.27	203.57	203.11	205.03	203.11	202.36	204.97
208.14	209.91	208.69	208.77	207.81	208.74	208.68	211.39	208.52	206.12	208.49	208.37	206.84	205.41	208.55	207.53	209.33	207.91	208.84	209.25	209.74	208.76	207.43	208.3	207.67	206.94	208.18	209.7	208.2	207.66	208.63	210.49	208.6	204.7	206.21	208.54	207.78	209.38	208.74	207.93	207.64	206.11	207.33	209.01	204.7	208.19	206.59	210.3	210.25	209.89
208.08	210.61	208.95	209.11	206.85	209.67	211.11	209.41	208.51	210.21	210.12	211.37	208.35	208.98	206.43	210.82	207.19	208.49	207.68	210.97	207.6	208.73	207.22	208.49	210.75	209.2	208.47	208.8	206.36	208.98	211.43	208.66	208.72	209.2	207.86	207.17	209.96	209.72	209.33	209.93	209.12	209.34	207.47	210.33	209.68	209.85	208.5	210.81	208.54	207.74
207.13	209.53	208.62	208.05	208.13	206.86	209.26	206.02	206.97	207.27	210.35	207.87	209.17	209.75	206.39	207.81	207.73	208.79	208.21	205.47	207.98	206.44	210.99	206.57	208.26	207.88	206.72	210.45	208.24	206.58	206.04	207.48	208.05	208.7	209.02	207.24	209.33	206.24	208.12	207.04	209.47	208.32	206.73	208.38	207.16	206.28	208.38	206.6	206.7	208.44
203.53	205.24	200.43	202.07	203.18	202.07	206.3	201.87	199.82	202.36	201.1	203.74	203.63	206.36	205.91	201.5	201.91	202.4	202.44	202.54	202.95	203.58	201.37	203.31	201.64	203.31	202.75	201.62	202.32	203.37	203.88	201.68	203.29	203.96	199.31	201.39	201.33	203.12	201.73	202.43	201.99	200.75	202.86	204.51	203.43	200.99	201.84	201.8	201.9	202.13
219.13	218.09	218.22	217.44	217.55	218.87	218.13	218.84	216.92	217.08	215.88	217.97	217.68	217.37	216.94	215.74	218.58	218.79	217.63	217.78	218.06	217.63	215.71	220.32	217.33	217.75	218.87	218.97	217.31	219.7	217.12	217.77	219.59	217.1	216.06	218.55	217.64	218.68	215.38	217.74	217.01	217.03	216.48	216.79	217.95	218.55	218.39	219.17	218.81	218.04
209.6	210.22	205.19	206.07	207.28	209.25	206.16	208.39	207.33	208.92	208.89	209.2	208.07	209.12	208.85	206.9	208.64	208.42	208.08	207.09	206.37	207.96	207.57	207.4	207.9	209.49	206.28	205.62	209.1	207.39	206.36	208.66	207.68	206.37	204.63	208.51	209.12	209.75	208.77	206.26	208.84	205.89	208.43	208.02	209	207.16	206.44	205.45	208.78	208.54
201.79	204.3	204.83	202.94	203.78	205.09	203.7	203.09	201.5	204.25	205.52	203.71	202.2	203.04	202.35	203.61	204.3	204.08	204.07	202.89	203.9	204.53	206.3	202	203.7	202.91	205.16	203.55	201.79	204.18	203.75	203.14	201.89	205.51	201.72	203.3	204.11	207.68	202.71	202.94	206.78	205.16	203.6	201.97	203.59	205	206.33	200.31	204.62	201.73
198	201.48	199.78	199.21	199.99	199.35	201.13	200.6	201.18	200.32	198.63	199.37	198.77	199.75	202.04	199.74	199.45	198.98	199.19	200.99	200.66	200.57	200.09	202.32	199.86	200.7	199.72	199.47	200.49	201.52	200.83	199.62	200.32	198.77	201.16	198.87	201.43	203.3	202.44	200.66	198.57	200.7	201.11	201.03	199.64	199.23	201.16	200.31	202.91	198.3
202.23	205.04	205.96	205.41	203.55	204.7	201.88	203.14	203.87	203.02	205.17	202.32	204.58	206.96	204.59	203.54	203.09	205.2	204.08	203.5	204.76	203.79	203.27	201.28	205	205.64	201.6	201.26	204.49	200.64	201.08	203.26	205.13	201.9	203.49	204.42	205.33	203.29	202.96	203	202.7	205.13	201.99	203.94	204.56	204.98	202.26	205.73	202.46	203.64
209.08	209.78	209.11	209.21	207.98	210.86	207.6	207.3	207.14	208.12	208.97	208.18	207.48	207.35	209.13	208.51	207.32	206.93	207.34	208.26	210.2	206.34	208.54	208.24	209.32	207.56	209.47	208.33	206.83	207.99	208.56	209.65	209.72	208.19	209.69	207.5	209.26	206.94	208.12	209.01	210.22	208.99	210.12	209.46	207.78	208.55	207.91	209.07	207.02	208.84
205	205.45	204.9	203.8	206.1	201.18	205.63	203.43	202.89	205.69	205.53	203.52	202.81	205.4	203.76	201.13	202.27	203.61	203.89	203.42	201.94	202.49	203.85	202.09	201.7	204.06	204.05	203.32	203.42	201.76	201.53	199.82	203.98	202.31	203.8	204.32	203.3	202.72	204.17	204.79	205.31	203.47	204.06	203.65	206.57	205.44	202.7	203.36	204.83	203.32
194.63	193.31	193.05	194.38	193.01	193.6	195.96	195.31	193.85	193.04	195.47	193.6	195.27	192.76	195.88	193.48	195.27	195.03	195.08	193.59	195.38	194.98	195.66	193.58	194.15	192.71	195.87	194.49	191.19	195.7	194.03	195.17	195.01	194.15	193.53	193.56	192.71	193.07	193.54	192.08	192.45	193.89	194.51	195.47	194.32	194.68	195.02	196.28	195.07	196.12
208.9	210.06	207.61	207.17	208.31	209.8	209.55	208.09	208.09	208.7	210.8	207.55	208.76	208.8	207.91	210.86	209.31	207.58	209.18	208.42	208.92	208.52	211.12	208.59	208.61	209.21	211.23	206.92	208.51	209.22	208.43	210.21	208.91	208.31	206.86	207.43	208.26	210.59	205.92	209.83	209.99	207.39	211.92	209.19	208.83	211.52	208.62	209.49	207.14	208.15
208.9	206.91	209.05	207.73	208.93	210.17	208.97	207.95	208.52	208.47	209.23	208.36	207.62	207.97	209.18	210.35	207.83	208.97	206.32	209.94	208.91	208.54	207.45	208.69	209.36	209.8	209.37	210.6	207.45	207.96	209.42	208.99	209.78	208.29	207.35	205.99	208.92	207.13	208.24	207.96	207.5	209.4	208.27	207.84	209.35	208.93	210.86	209.92	206.51	208.06
210.62	213.91	214.73	212.25	214.23	211.94	211.85	212.42	214.48	214.49	216.63	213.53	213.54	213.27	213.38	212.7	212.39	214.73	212.73	213.2	213.58	212.26	212.65	214.2	214.88	215.13	214.94	214.47	211.14	215.12	211.85	214.39	212.23	214.17	214.17	214.49	212.87	212.74	213.52	214.44	215.74	212.6	212.94	211.36	214.49	215.88	212.44	213.06	214.05	215.5
210.01	207.49	208.3	208.93	208.46	208.97	207.7	210.66	209	209.68	210.52	211.26	207.93	207.18	209.02	208.63	209.02	208.03	208.45	204.8	208.8	208.19	208.83	209.32	208.84	211.18	208.58	210.75	208	206.9	209.72	208.05	209.47	209.51	210.82	208.31	208.67	206.48	210.36	208.23	210.99	210.15	209.72	207.79	210.15	210.15	208.8	206.29	208.54	209.1
205.86	207.54	207.52	208.08	209.7	209.88	208.07	207.01	207.76	207.07	206.68	206.62	207.85	207.18	208.38	205.08	207.45	205.52	207.41	208.72	206.48	207.28	209.63	208.72	207.18	208.52	206.74	207.22	207.88	207.7	206.45	205.66	207.08	208.3	206.39	207.98	207.33	209.23	207.65	208.17	209.81	208.73	207.02	206.62	206.14	204.05	207.8	209.03	209.83	205.61
208.2	210.38	208.51	208.52	209.86	207.57	209.5	209.03	210.3	208.42	209.75	209.2	208.81	207.64	208.43	211.15	209.07	207.68	207.46	209.09	206.93	209.05	208.9	206.21	207.68	207.8	206.53	209.61	207.16	208.21	209.61	209.09	207.41	209.17	207.33	210.3	209.02	212.02	207.19	209.75	210.91	208.27	210.15	209.75	208.08	208.48	207.75	208.23	207.36	209.19
211.92	214.2	211.06	210.3	210.79	212.72	212.38	212.81	211.02	212.58	211.68	212.1	212.51	213.47	212.86	212.25	210.76	210.23	211.19	210.45	210.19	213.78	213.35	211.33	211.27	214.99	214.2	209.06	210.68	210.32	213.63	211.49	210.41	210.55	213.18	211.66	213.69	211.4	211.12	211.66	211.33	210.8	210.45	211.53	209.79	210.57	211.83	209.89	213.82	211.33
201.69	201.74	203.92	201.6	202.22	204.2	203.07	202.84	201.43	201.91	202.74	203.08	201.89	204.75	204.84	201.89	200.92	202.2	201.14	203.34	205.61	203.37	202.19	202.68	201.78	203.68	202.67	203.35	202.34	204.92	203.03	200.42	202.13	204.76	202	201.24	202.6	201.85	205.48	202.17	201.75	200.97	203.94	203.28	204.4	200.4	202.18	202.92	203.26	202.45
202.79	202.69	202.99	204.4	202.51	203.78	203.57	202.89	204.21	203.51	204.3	204.24	203.48	198.75	203.7	202.88	201.8	204.56	201.35	202.93	202.63	203.47	202.46	202.8	201.64	202.14	203.79	202.67	204.81	204.31	202.39	204.64	204.48	201.54	203.17	203.48	201.95	203.02	200.99	203.47	204.24	205.12	201.62	204.03	205.36	204.28	202.2	201.65	200.36	204.12
218.42	219.55	217.95	216.84	216.21	216.81	218.75	216.79	216.02	216.86	217.06	216.61	218.55	218.5	219.53	216.01	215.19	218.33	220	218.94	218.48	219.2	217.02	217.38	219.73	216.58	216.66	217.89	217.38	218.63	217.31	218.93	217.36	217.34	217.3	216.8	217.38	217.46	216.73	216.37	218.76	217.44	217.98	218.14	217.39	216.86	217.99	218.84	217.17	217.13
212.64	212.79	212.25	211.92	213.33	211.12	211.02	211.18	211.86	211.23	215.27	211.36	212.1	211.5	212.65	209.26	210.14	212.89	211.11	211.84	211.47	210.55	213.91	210.19	213.19	211.95	211.66	210.03	210.79	214.35	212.09	212.04	211.69	212.17	213.67	212.03	211.53	212.38	212.54	210.12	210.54	211.23	212.25	211.61	209.89	211.05	210.61	211.25	211.19	211.89
209.06	208.24	207.64	208.59	211.39	210.26	209.8	210.57	209.51	208.26	207.17	208.2	206.67	209.28	208.46	206.86	207.63	209.9	208.65	208.68	207.27	206.83	209.49	209.5	209.1	208.23	206.76	208.06	208.55	208.25	208.55	208.47	207.65	207.87	208.87	209.29	209.43	209.21	207.84	210.2	209.59	211.17	209.25	209.68	209.09	204.82	210.07	208.87	210.09	208.78
200.65	202.46	198.26	200.28	200.61	199.09	198.71	200.99	200.83	196.78	199.48	200.1	201.24	196.48	196.58	200.99	199.93	201.55	200.59	201.88	201	197.66	200.27	198.77	198.07	197.2	199.95	198.94	200.15	196.89	200.99	199.9	199.97	199.72	199.66	200.51	199.7	198.72	198.85	200.17	198.73	199.15	201.66	198.39	198.69	199.67	197.19	200.78	198.69	199.83
202.45	198.94	198.16	199.74	197.99	202.31	199.91	200.72	200.09	202.44	200.74	198.06	200.46	199.6	199.9	200.43	201.64	200.28	202.65	200.88	203.43	200.08	201.69	200.76	201.27	200.77	199	198.81	200.15	199.35	198.38	201.48	201.98	198.35	200.86	201.18	198.89	200.24	199.78	200.5	201.28	198.84	201.78	200.42	200.67	202.02	199.7	200.08	200.54	201.09
209.85	209.81	208.24	206.3	206.6	206.24	205.02	207.12	209.5	209.43	206.83	207.96	209.96	207.23	207.91	209.04	206.09	207.92	207.59	208.25	207.14	209.42	207.94	207.14	208.77	207.88	208.39	207.95	208.06	205.84	208.81	208.53	207.29	208.63	208.59	207.08	208.15	207.52	207.16	208.91	207.4	207.95	208.54	210.39	208.33	206.88	208.86	210.89	208.38	206.5
208.5	209.26	210.14	211.24	209.6	209.45	209.41	211.67	211.29	209.08	209.33	212.3	211.81	209.65	210.21	211.07	209.07	209.05	210.68	212.48	208.82	208.03	209.49	211.02	210.44	211.24	207.66	208.52	210.44	209.24	210.89	210.83	211.52	209.34	210.91	209.17	212.56	208.87	211.33	208.35	209.89	211.85	211	207.83	211.36	210.03	210.32	209.79	209.05	211.65
204.38	202.39	203.55	202.97	204.74	203.33	204.51	201.25	201.59	204.62	202.95	202.82	203.13	202.24	203.72	204.66	203.67	200.35	202.52	204.82	203.42	202.8	201.43	202	203	200.96	203.17	200.03	200.99	203.54	202.72	201.78	201.9	203.97	202.1	199.64	203.22	200.94	203.27	203.62	203.35	203.61	205.04	203.14	201.82	201.94	205.19	203.82	202.89	201.58
202.91	203.29	201.68	204.89	202.72	204.5	204.74	203.62	203.85	203.25	203.25	205.17	201.4	204.39	200.4	203.53	205.7	205.19	201.19	204.24	202.14	202.05	201.11	204.11	203.87	201.96	203.46	206.13	201.54	201.72	202.81	204.89	203.79	205.18	203.48	205	204.45	201.9	204.19	204.19	202.71	202.86	202.63	205.26	204.99	200.54	203.93	200.73	204.46	203.82
206.18	202.75	205.95	203.23	204.08	203.67	205.4	204.26	202.97	205.55	204.36	205.8	205.22	203.32	203.43	204.19	206.17	204.53	206.12	205.62	204.68	204.31	203.75	205.29	206.94	206.3	205.08	204.87	204.69	205.14	205.42	205.89	202.24	202.36	204.06	203.61	203.66	203.45	204.53	204.16	204.88	206.32	205.9	203.31	204.95	202.18	207.21	205.6	205.41	205.2
210.46	210.36	208	209.41	208.8	208.82	209.37	209.16	205.72	209.31	210.69	208.36	208.84	208.17	209.45	210.27	208.44	207.67	209.72	211.3	208.06	210.25	208.4	209.76	209.88	207.52	209.26	207.75	210.11	208.67	208.02	209.93	207.78	209.4	209.64	207.59	208.27	209.2	209.21	210.57	210.61	207.75	209.13	206.07	209.77	208.4	209.09	209.52	207.51	210.49
201.67	199.75	200.94	200.66	200.91	201.32	199.57	199.46	200.99	200.94	200.14	198.35	200.29	199.43	201.69	199.48	199.01	199.3	201.78	200.05	198.98	199.68	198.2	198.75	201.02	202.09	197.67	200.31	201.76	201.7	199.11	200.2	200.63	200.22	201.28	200.06	201.44	200.58	201.3	199.47	198.61	202.34	200.13	198.34	198.09	200.03	198.5	202.24	198.96	201.55
206.89	209.76	208.78	210.13	209.35	207.39	209.56	207.99	210.46	209.23	209.95	210.73	209.01	209.1	210.44	208.89	210.57	208.9	209.39	212.66	210.76	210.13	207.37	207.78	208.06	210.77	210.22	211.49	209.34	209.53	209.61	206.11	210.21	209.38	207.57	209.94	209.81	210.58	209.27	209.14	208.54	209.23	207.11	207.06	209.58	209.02	211.94	209.92	208.27	208.1
205.94	205.48	205.46	205.93	206.12	205.56	205.13	205.7	205.31	203.81	205.68	207.21	202.37	204.22	206.76	205.96	204.66	207.68	208.2	204.76	205.51	206	203.8	205.26	206.41	203.94	205.14	205	204.25	204.63	205.23	206.23	208.43	207.46	205.85	201.83	207.73	204.54	205.17	207.77	206.6	208.25	205.94	204.92	207.54	205.36	204.46	206.88	206.82	204.47
204.5	203.34	203.26	200.32	204.28	202.32	204.77	202.94	203.67	202.52	204.11	204.53	202.51	203.43	201.07	203.78	203.39	202.99	205.38	203.66	201.51	203.23	202.61	203.19	204.98	203.45	203.67	203.34	201.87	201.9	202.44	205.04	203.21	202.03	203.2	200.87	203.64	204.56	201.78	202.11	201.98	204.02	201.55	204.27	205.35	203.82	204.08	201.92	205.61	205.11
205.66	202.92	201.97	203.96	202.95	206.97	206.22	206.02	202.38	205.35	204.22	206.83	205.8	203.52	206.44	205.79	203.88	206.66	205.74	202.89	203.18	201.6	202.99	204.14	204.53	205.46	204.38	207.16	206.69	205.94	203.21	204.33	204.13	205.82	203.38	207.08	205.13	202.59	205.05	205.63	202.48	204.47	203.24	204.95	205.31	203.94	204.56	205.3	205	203.22
199.86	201.88	198.17	199.18	201.81	198.84	199.89	200.75	195.62	199.71	199.02	201.26	198.99	200.07	198.14	198	200.85	197.16	199.5	199.4	198.58	199.41	199.97	200.37	200.23	201.16	200.7	198.11	198.75	199.11	200.5	199.85	197.24	199.26	199.41	198.75	196.46	201.06	199.92	199.69	198.83	199.69	198.81	200.02	199.94	200.06	198.77	199.35	198.81	199.26
205.3	204.16	203.39	205.86	207.55	204.22	204.62	206.73	204.98	202.69	204.61	203.53	204.26	204.05	204.9	203.78	204.9	204.78	204.55	206.68	204.74	203.78	206.82	205.81	204.47	206.62	206.49	206.75	203.48	202.24	206.02	205.13	206.89	205.19	205.25	203.43	204.13	203.88	206.19	205.1	205.41	205.41	205.19	203.76	203.96	205.41	205.09	205.68	205.56	204.03
203.47	201.77	204.72	198.83	204.52	199.27	202.69	203.21	201.54	201.57	202.48	202.88	201.25	200.4	202.46	201.24	203.74	203.29	202.11	202.61	202.44	202.06	199.52	201.82	204.28	204.25	202.53	202.63	201.5	203.88	201.44	203.09	202.06	203.99	202.35	202.11	203.68	202.79	202.84	203.89	199.38	203.16	201.04	203.77	203.55	200.29	203	204.05	203.3	203.29
198.17	197.91	198.3	199	198.56	199.69	200.31	199.09	199.22	199.97	198.81	199.29	198.52	200.09	196.44	200.4	197.9	197.31	198.74	199.21	199.15	199.33	199.16	201.12	199.44	199.36	200.19	198.88	200.04	198.64	198.57	197.92	201.25	197.85	200.34	197.87	198.71	198.44	200.72	196.77	201.83	198.99	201.31	200.14	199.08	199.27	198.9	199.42	200.09	199
207.78	209.11	208.03	207.41	207.55	210.06	208.32	207.31	208.79	209.26	206.11	207.59	205.91	207.21	205.8	208.35	205.84	210.16	205.38	207.61	206.78	206.64	207.77	207.84	208.21	206.59	206.25	208.02	207.37	206.65	208.19	207.91	205.62	206.84	209.24	207.01	208.41	207.5	207.4	203.97	205.78	207.4	209.12	207.49	206.59	208.65	207.08	209.52	206.48	207.9
204.29	205.29	202.4	204.27	205.41	204.61	204.59	202.9	203.49	203.5	205.48	203.57	204.5	204.87	204.87	201.73	204.52	205.31	204.1	204.88	206.45	204.64	204.89	204.74	200.41	206.68	203.67	206.54	203.89	204.06	203.03	205.93	204.12	204.32	205.04	204.3	203.76	205.23	205.13	205.17	204.47	205.23	204.01	204.81	204.53	203.15	204.76	205.36	205.44	205.53
217.01	216.4	216.77	216.02	216.84	216.64	217.36	216.67	217.75	218.43	217.28	216.95	216.5	216.8	218.33	218.64	217.87	216.26	216.83	216.7	218.07	216.37	215.59	216.46	218.93	219.79	217.51	217.92	219.05	215.88	219.02	217.19	217.69	217.57	220.4	219	216.91	217.24	218.14	218.43	218.84	218.61	218.52	216.78	218.99	218.61	218.82	216.27	218.26	218.49
202.84	200.45	201.36	201.94	205.05	203.98	201.76	203.12	201.78	201.09	200.98	203.06	206.07	201.38	202.45	201.99	201.88	203.3	203.11	203.67	202.11	203.58	202.85	201.59	204.51	200.66	202.62	201.08	202.16	201.7	202.54	202.21	202.61	202.65	203.08	202	200.65	199.56	203.82	204.36	204.69	201.95	203.18	201.76	199.9	203.45	205.49	204.64	201.72	203.21
199.15	198.79	196.35	199.32	196.18	200.08	197.4	200.19	198.64	196.73	197.02	197.46	199.66	198.84	200.09	200.92	199.39	197.71	197.45	199.61	196.67	198.37	199.17	199.39	196.95	197.99	199.04	198.41	198.56	199.78	198.13	197.66	199.8	196.81	200.43	197.68	200.22	199.11	198.36	198.86	198.03	198.18	198.87	200.7	198.33	197.43	199.58	198.17	197.99	199.51
212.8	212.01	211.14	210.83	212.29	212.33	209.52	211.67	211.59	213.77	211.21	211.28	211.35	211.75	213.17	215.01	211.61	209.9	213.18	212.42	212.83	212.48	210.94	211.24	213	212.73	214.27	211.82	211.41	211.85	212.19	211.42	214.67	209.07	212.39	211	209.96	212.38	213.04	212.78	210.9	211.76	212.18	210.75	211.39	211.77	209.54	211.32	212.67	212.11
208.35	210.55	208.33	207.32	207.93	208.89	209.81	208.73	208.67	207.45	207.34	208.04	208.91	208.84	209.33	208.23	207.07	206.91	207.44	207.65	209.38	207.59	207.37	207.72	209.45	207.64	210.12	207.08	208.36	209	208.72	207.55	207.99	209.34	208.06	208.49	210.54	209.52	210.55	207.93	208.4	207.43	211.04	208.35	209.03	208.29	207.97	208.34	207.72	209.17
202.18	203.34	203.76	204.8	205.3	204.06	202.1	202.74	203.75	205.99	207.88	202.73	204.51	204.72	205.58	202.82	203.25	202.69	203.74	203.78	204.1	205.53	206.84	205.04	203.18	201.52	204.59	205.31	202.13	202.54	203.45	202.26	205.07	204.41	203.53	203.18	202.26	203.11	204.81	202.96	203.66	205.61	206.29	204.39	204.14	204.31	203.66	204.89	202.12	205.16
207.03	208.63	207.41	204.97	208.98	205.52	205.04	209.25	206.88	206.37	209.42	207.91	209.7	209.78	206.54	207.52	208.66	207.06	207.93	207.73	207.99	209.85	207.17	207.33	207.34	209.8	208.74	208.34	209.46	207.24	206.43	208	207.6	208.09	207.87	206.01	208.01	209.37	207.52	208.7	207.12	208.84	207.91	207.24	208.35	207.16	206.61	208.57	205.02	208.16
208.42	207.87	208.77	208.62	208.76	208.62	208.06	209.09	207.32	209.54	207.79	208.14	207.9	207.11	206.73	207.04	208.76	207.58	208.94	209.23	205.8	207.26	207.42	208.66	207.93	208.6	206.79	207.34	208.25	207.8	204.69	207.47	210.39	206.76	209.74	208.95	207.31	207.54	208.53	209.68	205.73	209.35	207.54	206.53	207.9	208.17	206.61	206.14	205.89	205.74
201.98	200.86	201.73	201.9	200.65	200.23	200.39	203.43	200.06	203.36	202.37	202.58	201.28	203.16	201.96	203.28	201.59	200	201	200.7	201.2	198.81	201.7	201.46	200.62	200.53	201.65	200.02	201.51	200.41	201.39	201.35	201.09	201.44	200.23	199.88	199.29	201.22	199.69	202.04	201.93	202.69	201.07	201.18	200.11	200.93	201.33	200.87	199.38	200.49
206.52	204.79	208.77	205.56	205.14	206.67	208.76	203.48	206.89	206.28	207.34	208.86	207.02	205.1	204.64	205.02	203.08	207	207.52	207.16	208.34	206.25	206.33	204.05	207.5	206.56	205.56	206.67	207.56	204.01	204.78	206.09	204.86	205.82	205.65	205.44	207.59	205.12	205.27	207.5	208.93	206.2	205.82	208.53	206.5	204.58	206.8	207.9	207.41	203.92
208.32	209.41	206.63	208.44	209.91	206.21	208.51	208.09	209.34	211.92	208.51	206.13	207.64	206.38	209.09	209.67	207.34	207.49	208.56	208.06	207.5	206.49	208.43	207.66	209.08	207.64	209.4	208.48	207.47	205.65	208.48	207.21	208.98	207.06	206.34	210.03	207.74	206.07	208.21	205.23	208.24	208.55	209.14	208.25	207.71	205.83	206.12	208.61	207.86	207.75
202.82	205.9	202.39	202.74	202.71	205.21	202.76	203.32	204.47	203.8	204.77	201.95	203.9	201.44	203.52	204.48	202.38	202.5	203.4	204.26	202.85	203.42	202.75	203.22	204.62	204.67	202.1	203.62	204.12	203.35	204.45	203.22	203.16	201.78	202.75	201.77	203.22	203.12	205.21	202.87	203.36	203.84	205.04	204.4	202.56	206.74	203.97	205.33	203.22	204.29
203.04	203.62	202.69	201.82	203.15	203.25	203.04	203.27	204.14	203.25	205.78	204.44	202.87	203.81	203.08	203.48	204.13	204.52	204.11	204.91	204.48	203.25	203.57	202.42	201.92	203.42	202.22	205	204.08	203.62	202.17	202.66	203.64	202.65	200.71	204.99	201.3	203.29	203.29	203.57	202.8	203.65	203.2	202.54	202	203.21	203.56	202.7	207.34	201.18
200.22	200.77	200.68	202.51	201.97	203.56	202.35	200.75	201.88	198.74	200.21	199.34	199.46	201.35	202.09	203.37	201.8	200.8	201	200.51	201.44	199.4	199.89	201.63	200.41	199.44	199.6	200.32	200.31	198.76	199.85	202	197.87	201.66	198.68	200.95	200.46	199.27	202.17	201.07	199.58	200.6	200.65	197.95	199.63	200.05	201.57	200.32	199.97	200.78
213.88	211.72	212.57	212.45	213.12	210.03	211.14	213.14	211.88	210.44	211.39	212	211.83	211.87	212.32	213.15	212.49	211.04	212.25	209.64	212.21	211.29	213.27	212.25	214.72	212.02	208.21	209.6	212.77	209.17	211.11	212.57	211.2	211.49	210.49	210.89	210.35	210.39	212.47	212.47	208.44	210.48	211.77	212.02	211.25	212.42	209.79	211.29	209.22	211.82
201.34	202.21	203.34	203.78	201.72	205.1	205.57	204.37	203.98	204.83	203.35	203.29	202.33	205.79	204.28	202.32	204.28	203.2	204.6	205.32	202.46	202.54	201.59	202.67	202.25	202.43	202.92	202.68	204.62	204.46	204.11	203.29	203.91	202.71	203.95	202.85	203.99	203.14	205.05	204.63	204.32	204.43	202.49	204.23	204.67	204.69	203.52	204.41	203.49	203.54
199.36	199.11	201.36	200.26	200.59	198.54	197.57	200.64	200.11	197.85	197.19	198.41	199.54	201.82	199.58	200.51	199.83	199.55	200.42	198.94	198.06	199.36	199.92	199.96	199.4	199.58	199.45	202.01	200.67	197.35	200.56	196.92	198.03	200.45	199.39	197.48	199.65	200.99	200.33	200.03	201.07	199.3	198.87	199.16	200.03	199.11	200.33	198.62	197.64	199.36
205.68	201.98	203.43	202.45	201.7	203.98	202.28	201.88	203.38	202.22	203.83	202.87	204.25	202.29	202.86	203.15	201.09	200.37	202.97	203.47	201.32	201.71	201.4	202.08	200.89	202.8	204.7	201.72	202.48	200.29	199.87	203.84	203.37	201.73	201.53	203.38	201.09	203.24	202.31	202.08	199.05	201.72	201.27	202.19	200.94	200.72	204.14	203.06	203.57	204.66
216.28	218.22	216.52	218.27	217.77	216.28	215.78	218.51	217.37	217.78	217.04	218.26	214.74	218.15	220.07	215.9	220.12	216.41	215.44	219.88	217.76	218.02	218.22	218.19	218.24	218.2	216.62	215.14	216.7	216.91	217.65	216.9	214.45	214.41	216.48	216.93	216.89	216.55	217.6	216.22	217.54	219.22	215.71	217.36	215.77	216.76	217.44	216.91	216.32	218.37
210.22	208.48	208.39	208.53	207.97	208.22	208.6	208.16	208.29	209.1	211.33	210.66	209	206.63	207.99	207.59	206.49	207.33	209.24	208.62	207.57	210.65	210.93	209.22	207.82	209	207.93	207.18	211.13	207.47	210.41	207.24	209.95	208.48	208.31	210.13	208.42	207.73	210.87	208.56	208.78	208.78	210.22	207.97	210.47	207.85	208.99	208.7	209.11	206.98
201.83	200.67	198.79	200.16	200.69	202.16	201.01	199.13	201.14	197.19	198.48	200.34	200.03	200.42	199.88	198.55	202.08	199.42	198.33	199.7	201.99	200.86	199.76	199.95	199.29	198.9	197.07	198.08	198.84	199.16	201.13	199.64	200.14	199.52	201.82	200.06	198.66	202.7	199.86	201.72	201.62	199.3	197.26	200.91	201	202	200.19	201.75	200.29	200.35
198.46	199.11	199.13	199.97	201	197.2	198.81	197.04	198.83	196.48	198.21	200.39	200.21	199.23	197.8	197.7	199.13	197.12	198.71	197.51	199.5	197.41	197.42	197.12	196.1	197.92	197.34	200.34	197.53	198.37	197.44	200.07	195.66	199.65	198.3	195.64	198.7	198.9	196.79	198.58	197.41	195.85	198.59	199.18	198.36	199.24	199.7	200.77	198.86	195.55
208.28	208.53	207.48	208.39	207.62	210.65	207.99	208.72	206.65	207.04	206.61	209.18	208.1	207.2	207.91	208.79	208.61	209.41	205.97	206.66	208.41	208.8	206.35	207.45	209.2	207.06	207.51	206.69	209.06	207.49	209.86	207.22	207.43	207.56	206.74	209.05	209.15	208.99	208.54	207.6	207.39	207.09	207.73	207.9	207.26	208.52	208.33	205.9	207.65	207.7
209.1	208.07	207.14	209.54	207.98	209.17	210.15	210.12	211.42	209.39	210.46	207.97	207.62	207.32	210.07	209.46	207.89	208.64	208.08	209.28	209.44	207.16	208.89	208.32	209.89	209.27	210.35	208.39	208.8	208.25	208.8	211.14	208.11	208.19	206.44	209.14	208.18	206.93	208.64	207.35	209.75	208.37	208.48	209.77	206.53	208.55	209.32	210.39	208.27	208.9
204.9	205.92	205.72	204.93	207.69	205.97	207.24	206.7	208.53	206.4	207.74	207.08	206.95	209.18	206.74	204.49	207.3	206.72	206.13	207.56	205.01	207.19	206.71	205.14	205.5	203.03	204.85	209.38	204.62	205.96	208.71	205.66	208.71	203.87	206.44	207.38	208.36	206.86	206.33	206.96	206.54	207.86	207.48	208.08	205.87	208.02	206.11	206.47	206.46	208.09
207.94	209.34	210.58	209.69	208.2	208.8	208.98	209.8	211.25	207.79	208.33	209.21	210.44	210.17	206.5	209.51	208.33	213.6	208.65	210.66	208.92	208.75	207.2	209.49	208.01	208	207.66	210.16	209.5	208.33	209.93	208.75	208.97	208.92	207.55	207.79	208.6	206.62	208.42	207.95	210.54	207.41	209.18	209.07	210.5	209.93	207.99	209.67	206.96	208.71
213.93	212.54	212.06	211.69	210.99	212.44	210.89	210.53	210.06	210.31	211.51	212.84	212.32	211.92	210.28	210.71	212.4	209.63	211.33	213.18	211.78	210.36	212.54	211.83	211.12	211.87	210.57	213.14	211.48	211.62	211.19	213.21	211.48	210.94	210.81	212.52	212.6	211.79	212.82	214.08	213.99	212.24	213.43	210.94	210.05	210.78	209.38	211.04	209.13	213.38
210.55	211.28	211.46	213.56	209.49	210.37	211.08	211.39	213.39	212.18	208.8	211.75	212.81	209.6	210.91	213.88	209.66	211.75	209.89	213.63	212.39	211.79	211.78	209.62	210.34	212.19	210.36	211.7	211.77	209.81	212.08	212.57	214.3	212.71	212.86	211.11	213.01	212.91	210.4	209.61	210.79	210.36	212.9	211.72	212.93	212.65	212.63	211.13	211.14	210.26
216.43	216.2	217.22	216.26	216.43	216.47	217.68	217.51	217.16	218.29	216.6	217.94	218.33	215.89	216.18	215.19	216.88	218.78	216.48	218.02	215.84	216.65	216.44	218.14	217.85	214.7	216.42	216.76	217.22	216.4	219.49	216.95	217.32	214.36	219.65	216.2	219.63	215.52	217.63	217.95	216.69	216.79	218.36	216	215.4	218.05	218.65	213.59	217.58	218.07
201.38	204.44	203.18	203.78	203.36	202.79	203.94	202.73	200.91	200.69	202.6	203.17	203.25	202.82	202.81	205.61	200.89	201.27	204.33	203.51	202.49	204.32	203.3	204.94	202.76	203.79	204.82	203.3	204.46	204.11	202.99	201.69	202.45	201.85	201.55	200.96	203.59	203.8	202.1	200.22	200.33	203.21	202.36	203.97	202.19	202.65	206.45	204.19	201.89	203.87
208.11	208.04	206.94	206.87	206.98	208.79	210.51	208.08	206.99	208.48	204.19	208.22	210.15	207.01	208.97	205.79	206.73	209.66	207.88	208.81	208.62	206.24	208.45	208.53	204.65	209.05	208.49	208.07	206.91	207.98	207.53	207.01	207.3	208.31	206.96	205.97	206.03	207.5	206.47	209.66	209.26	205.54	208.44	207.82	207.24	207.94	207.15	208.73	206.64	207.65
205.23	202.25	206.83	204.2	202.85	204.79	204.48	204.62	203.42	203.68	206.06	205.1	204.15	203.93	204.6	205.67	205.75	205.65	204.8	204.58	205.65	205.02	203.96	202.66	204.93	204.08	204.12	204.68	203.62	202.58	206.11	203.73	206.54	202.61	204.48	205.26	202.06	204.28	204.02	203.8	204.03	206.34	205.88	205.52	204.01	203.04	203.8	205.27	203.84	205.28
201.76	201.97	201.55	202.64	199.49	201.3	200.9	201.32	202.12	200.37	202.84	201.98	202.34	201.36	201.53	200.58	202.46	203.22	200.08	203.28	201.6	202.45	201.52	199.27	200.63	201.96	201.31	199.9	200.48	200.39	198.74	201.44	198.77	199.99	200.47	200.92	201.96	201.25	200.92	199.98	202.13	199.5	202.81	201.12	202.37	201.43	201.29	202.09	202.28	199.87
206.26	208.67	209.97	207.36	208.35	209.16	209.49	208.37	208.13	209.65	209.4	211.66	209.12	208.46	207.31	209.64	209.81	209.57	208.21	207.1	207.88	206.37	209.4	206.63	208.95	208.06	208.86	209.83	208.45	206.96	209.58	208.57	210.14	207.76	208.47	208.02	210.11	210.83	209.29	210	209.58	208.68	210.87	209.27	207.74	211.26	209.01	205	210.16	210.61
218.07	218.27	216.06	216.94	216.22	218.39	217.43	217.56	215.81	218.45	217.92	214.6	215.84	216.69	215.14	217.26	216.94	217.12	220.1	217.88	217.35	214.79	216.72	218.1	216.79	217.02	217.42	217.14	216.93	218.16	218.7	213.66	220.41	217.39	216.15	219.9	217.61	216.38	215.84	218.03	215.95	216.59	215.44	215.78	218.08	216.19	216.5	218.42	214.94	218.01
195.7	196.38	194.74	193.52	197.36	198.8	194.71	193.76	193.18	196.43	195.29	194.51	193.98	192.78	194.86	196.02	192.04	194.5	196.17	196.07	193.58	196.33	194.19	195.09	193.92	194.87	194.95	195.77	194.48	196.16	195.44	194.71	193.58	195.43	193.67	195.59	196.27	196.19	193.98	197.17	194.96	196.13	195.34	193.37	195.09	195.97	194.02	194.88	195.79	193.44
218.36	220.18	218.28	218.59	218.53	216.18	216.35	219.14	217.13	219.23	215.19	218.91	218.95	219.1	218.54	219.18	217.46	218.49	217.76	217.75	220.18	216.89	217.88	219.22	217.7	218.37	216.3	217.16	216.86	217.63	217.93	219.98	218.1	217.97	219.05	218.26	218.2	216.67	217	216.52	217.12	219.95	216.74	217.68	218.46	218.75	216.73	218.44	217.32	218.64
198.65	198.69	198.99	197.76	200.39	201.54	201.01	198.89	199.18	197.97	201.45	200.54	201.15	200.14	199.97	198.07	198.79	197.91	199.75	197.76	199.5	200.78	199.44	198.93	198.41	200.47	199.2	195.76	198.68	198.43	199.4	197.68	197.83	198.41	200.11	196.51	198.64	199.36	200.3	199.45	197.64	200.43	198.42	200.38	197.85	199.13	199.42	198.11	199.01	201.59
212.62	212.97	212.76	213.21	214.86	211.21	211.48	210.73	213.69	210.63	212.36	210.74	211.12	211.04	209.55	210.1	211.84	211.5	212.6	211.23	210.46	212.92	210.62	210.09	212.23	211.85	209.99	211.11	209.43	210.85	210.96	211.82	211.86	210.97	211	211.32	210.84	212.24	212.06	210.96	213.61	212.85	209.03	211.85	211.54	211.89	211.53	209.9	213.13	211.43
206.19	206.55	207.31	207.35	206.66	206.84	205.54	207.47	206.91	207.44	207.37	204.79	207.92	206.02	206.58	207.86	206.57	205.98	204.72	205.26	207.02	205.51	206.27	205.7	204.96	206.54	207.1	206.77	207.32	205.49	208.5	206.62	208.53	203.91	207.28	207.19	206.76	208.23	205.68	205.5	205.55	205.63	206.45	207.13	204.46	207.35	206.82	203.66	206.09	206.5
211.47	213.44	211.29	210.07	210.14	211.36	213.09	212.47	213	209.16	211.86	211.44	212.16	211.12	212.82	212.2	211.96	211.42	212.43	212.91	209.93	210.44	210.95	212.38	212.16	211.57	211.28	212.13	211.93	210.02	211.62	211.77	213.03	213.15	210.48	213.58	211.17	212.3	213.12	212.24	212.39	209.84	210.44	211.86	213.01	213.71	212.28	214.07	211.08	214.54
199.55	196.79	198.03	201.43	197.57	196.61	197.27	198.46	196.79	198.06	197.17	198.76	199.69	198.9	198.21	199.25	197.41	198.49	194.53	198.63	198.33	198.46	197.27	198.59	199.12	200.14	197.13	197.97	198.69	196.34	197.34	197.93	198.02	197.51	197.54	197.21	198.57	197.36	198.75	196.61	197.5	198.28	198.1	199.37	197.53	199.46	195.07	198.22	197.48	199.35
208.7	209.3	211.01	206.7	208.27	208.79	208.46	207.97	210.44	206.79	208.78	210.17	207.67	208.9	208.19	208.15	209.3	208.49	210.44	210.21	208.87	208.05	209.95	209.35	208.32	208.17	207.8	209.57	207.57	207.33	208.64	210.41	209.06	210.78	210.7	209.04	208.21	209.49	209.52	210.25	209.37	208.2	208.29	206.41	208.75	209	209.09	208.18	206.73	210.72
202.51	202.57	203.87	202.92	203.7	203.39	202.35	204.58	203.45	204.11	203.55	201.16	201.6	206.14	204.12	203.31	204.37	203.58	203.39	202.26	203.61	202.34	204.06	203.76	202.79	203.49	202.36	204.52	202.35	202.26	200.31	204.01	205.66	201.05	203.81	204.8	204.86	205.23	203.52	201.01	203.91	203.38	202.15	203.82	202.49	202.37	202.45	203.97	203.61	203.48
214.99	212.77	212.17	213.38	213.72	211.71	210.06	213.7	212.53	211.38	213.81	210.91	213	211.85	212.18	213.15	214.97	212.71	211.88	212.98	213.79	214.75	212.79	213.52	211.97	214.05	211.82	214.02	212.52	213.97	211.66	212.9	211.94	210.2	211.73	211.59	214.31	215.43	214.68	213.27	212.98	214.73	215.02	210.83	212.49	212.37	212.08	213.73	211.76	212.33
219.46	215.41	216.32	218.45	217.24	218.16	214.55	217.5	216.69	217.62	216	216.34	215.97	216.87	218.38	218.07	214.82	217.01	213.8	218.5	217.02	216.45	219.51	218.28	217.81	215.91	214.8	217.09	219.03	216.92	216.65	216.65	216.85	217.56	217.69	216.83	217.03	217.95	216.56	217.78	217.39	217.48	218.05	218.93	218.09	215.74	218.38	218.2	217.03	216.31
204.26	204.56	204.18	203.89	204.18	205.09	205.17	206.21	204.9	203.58	206.8	203.97	204.21	205.25	203.79	206.52	204.84	204.89	202.86	203.71	205.94	202.76	205.5	206.26	204.2	204.37	206.12	205.15	204.18	203.74	204.42	204.75	204.04	202.83	206.3	202.21	205.23	205.31	203.29	203.98	205.7	203.67	204.15	203.76	203.86	207.34	205.83	203.46	206.42	205.6
209.89	210.54	206.85	208.18	208.6	208.97	209.63	209.67	209.68	209.72	208.28	209.06	209.08	208.5	207.77	206.88	208.16	209.59	211.2	206.74	210.6	209.06	207.95	209.88	209.37	208.89	210.8	207.51	207.88	210.33	209.46	209.18	209.48	207.18	208.15	211.3	207.79	208.49	209.67	211.23	208.31	207.29	209.24	210.23	207.78	208.59	209.26	208.25	210.81	208.88
203.18	200.93	203.48	201.68	203.97	203.91	201.61	205.56	203.18	204.08	201.58	203.37	205.07	203.92	202.95	202.03	201.45	203.89	203.8	200.54	203.35	201.35	203.56	202.41	203.86	201.32	203.92	204.09	206.04	202.35	203.31	205.06	201.67	205.41	203.14	203.9	204.49	202.15	203.51	204.52	203.82	202.76	205.17	205.02	205.51	201.56	205.32	201.69	202.93	205.08
205.67	204.54	205.48	204.29	205.58	206.27	206	205.18	205.99	203.92	204.6	205.62	203.71	207.61	205.49	206.23	206.59	205.55	206.24	205.52	205.1	206.14	205.84	206.55	204.75	205.78	206.17	206.22	204.09	204.29	205.07	206.04	204.93	205.6	205.54	205.03	203.28	204.17	205.07	206.66	203.26	205.52	205.79	205.28	203.71	202.84	205.95	207.45	206.14	205.36
200.53	203.42	202.72	201.22	202.59	202.33	202.48	200.89	201.99	203.73	202.19	203.04	202.12	202.07	201.69	200.69	202.6	204.12	206.13	203.58	202.23	202.17	202.78	203.25	201.31	203.83	202.23	203.12	202.87	200.71	202.33	202.83	202.05	202.27	204.95	203.52	203.88	203.35	203.59	202.64	203.45	201.76	203.1	203.42	203.13	202.02	202.19	201.16	200.53	204
206.43	207.93	206.91	207.01	208.57	210.14	208.28	207.53	205.93	207.36	205.95	206.38	207.78	205.93	208.57	206.2	205.89	208.43	207.86	208.55	208.77	205.53	209.37	207.59	207.34	207.53	205.86	209.32	206.96	207.33	208.07	209.04	208.81	208.33	207.67	209.19	209.14	209.26	207.84	209.35	205.41	207.07	209.41	207.49	206.71	209.52	209.51	208.04	207.2	208.17
204.35	203.64	202.05	199.47	204.21	201.27	205.5	203.89	201.48	203.84	202.08	199.27	203.39	203.25	199.62	201.35	201.51	202.14	201.91	203.49	204.26	203.13	202.59	204.54	202.99	201.63	200.73	202.7	202.42	203.56	200.98	202.05	202.52	202.88	203.3	202.9	202.51	201.13	200.88	200.63	202.84	202.57	203.45	205.78	202.76	203.17	202.36	204.63	203.36	201.96
215.61	216.66	215.45	218.82	215.56	215.59	217.4	216.23	216.53	216.66	216.94	217.26	218.25	215.64	217.57	214.55	217.97	216.81	216.16	216.91	216.43	215.42	214.69	218.64	215.03	215.87	217.68	216.63	216.22	216.96	216.64	215.22	217.75	214.03	215.47	217.4	217.12	218.32	217.37	215.96	216.01	218.66	217.69	216.99	217.36	213.97	215.82	219.17	217.49	217.87
216.49	218.13	218.36	218.24	217.99	216.74	216.31	219.16	217.57	219.7	217.41	215.35	217.14	218.41	216.07	217.84	216.96	216.11	217.08	216.92	216.82	216.77	215.49	218.63	218.3	217.45	217.99	216.52	217.6	216.62	218.86	217.48	216.84	216.95	218.24	216.96	215.58	218.57	216.21	216.77	215.5	214.59	218.57	213.99	218.98	216.18	216.98	216.91	217.5	215.6
210.93	208.03	209.43	208.6	208.9	210.13	207.58	209.81	208.06	207.75	209.7	207.61	209.04	207.61	209.83	210.24	210.85	211.03	209.58	208.26	207.07	207.9	207.38	209.35	208.18	208.2	211.63	208.67	207.31	207.6	208.76	209.03	208.5	210	208.11	206.67	207.35	207.79	209.63	207.97	209.71	207.99	208.55	206.54	206.9	208.86	208.75	208.66	208.21	207.96
210.56	210.41	208.57	205.85	209.38	207.81	208.45	206.15	209.53	210.52	207.87	210.6	206.27	209.51	209.65	209.33	209.57	209.12	208.77	212.14	209.16	210.09	210.85	209.91	209.05	208.76	210.43	208.7	209.76	209.45	209.11	209.17	208.02	207.97	208.23	210.57	210.92	209.07	207.5	210.37	206.99	211.72	206.18	210.07	207.82	206.88	208.26	209.63	207.05	206.65
207.13	208.37	208.16	208.69	208.69	208.49	207.05	209.11	209.21	207.09	206	210.74	209.6	206.45	208.94	208.06	208.82	205.17	207.54	207.7	206.22	207.91	209.83	206.06	206.87	207.07	205.79	209.22	210.32	207.79	206.8	206.93	207.79	209.45	208.2	209.74	208.77	207.53	209.5	207.11	208.51	209.38	208.89	208.49	206.56	209.16	207.24	206.92	208.66	207.24
210.66	210.5	211.95	213.14	211.1	211.38	210.72	213.72	213.6	209.66	211.53	211.35	211.2	211.77	213.71	211.97	212.19	210.1	212.17	212.35	211.6	210.55	211.26	210.77	212.49	212.34	210.72	212.44	210.9	211.85	210.4	210.77	210.73	213.64	212.14	210.53	209.29	212.73	211.9	211.24	211.68	214.33	210.45	211.23	211.04	212.53	211.37	212.24	212.4	211.15
210.99	209.72	209.35	210.38	214.47	211.97	210.49	212.7	213.22	213.09	210.7	212.42	211.17	210.1	213.8	212.41	212.91	210.28	210.32	213.34	212.89	212.58	212.22	211.26	213.07	212.28	210.49	208.66	210.57	213.36	211.74	209.68	211.85	210.74	212.99	211	212.63	212.01	213.05	212.55	210.21	210.77	210.56	211.45	211.29	211.32	209.58	210.01	211.8	209.72
210	211.22	211.33	210.1	213.05	213.34	208.6	212.4	210.88	212.94	210.13	209.7	213.34	211.27	210.58	210.25	211.13	212.1	213.89	211.2	211.4	211.98	212.27	211	209.94	209.92	211.67	213.56	212.16	213.65	210.66	211.99	209.88	210.54	212.64	211.61	209.95	210.43	211.18	211.56	211.88	213.43	212.96	213.75	210.8	212.69	211	210.65	212.52	211.24
203.27	204.65	204.76	206.49	205.32	203.54	205.52	205.17	204.68	206.29	204.92	206.27	207.1	204.33	204.7	205.82	204.37	202.52	207.2	206.59	206.43	205.53	204.28	205.72	206.31	207.17	205.99	206.4	205.1	204.89	204.63	205.22	205.29	206.37	206.87	207.53	204.56	203.88	204.41	202.95	205.21	206.7	209.68	205.68	206.29	205.05	207.23	207.74	205.09	205.7
206.77	208.05	208.15	209.09	209.19	207.53	210	207.23	208.37	207.35	208.18	210.04	208.46	207.52	207.74	210.74	209.22	207.38	207.44	208.54	210.39	208.38	209.08	209.06	207.73	209.19	207.11	208.85	208.25	207.88	206.71	209.38	209.79	209.79	206.54	209.19	208.38	209.09	209.91	209.65	209.84	207.73	208.41	208.46	209.11	209.39	207.78	210.69	209.81	207.57
203.28	204.95	204.18	204.77	204.57	202.49	203.31	204.54	206.5	205.12	204.71	203.85	205.52	202.92	200.81	204.57	204.8	204.8	203.88	203.85	204.22	205.25	203.52	201.62	202.66	202.48	202.55	206.62	204.96	203.25	204.87	203.18	203.6	203.51	206.04	204.6	204.52	204.27	203.91	204.99	201.99	201.63	205.49	201.12	203.82	201.72	204.62	202.71	202.05	205.21
207.76	207.25	209.45	207.79	206.02	205.25	207.42	208.11	208.25	207.37	206.85	207.76	206.84	207.6	206.31	205.17	208.43	209.34	206.59	206.06	207.24	207.2	207.37	206.69	209.21	206.28	208.72	207.76	208.49	207.91	205.97	210.19	206.2	209.19	206.21	206.17	206.33	208.12	206.76	206.57	209.83	207.37	205.87	209.2	208.84	209.49	207.98	208.11	207.07	206.25
215.54	215.01	217.36	219.62	216.42	216.23	215.6	214.97	217.13	216.32	217.85	216.56	217.28	217.87	216.85	220.19	217.49	219.82	216.72	216.4	212.72	216.93	216.54	216.89	217.02	216.48	217.35	217.1	219.12	216.37	218.01	217.23	215.74	216.22	216.13	217.74	216.65	215.24	217.06	216.78	218.38	216.27	218.09	216.58	215.74	217.69	215.83	217.04	218.33	218.74
216.01	218.35	215.23	217.23	217.18	214.5	217.99	215.81	215.16	216.79	218.76	218.69	214.09	215.14	215.26	218.24	217.86	218.53	216.21	217.53	217.76	219.56	217.93	217.79	218.33	217.62	218.07	215.27	217.64	217.37	216.04	217.99	218.5	218.35	218.21	218.12	215.91	217.82	217.47	218.35	217.46	215.56	216.22	219.02	215.44	215.73	217.32	218.04	214.97	216.41
217.4	214.17	217.24	215.76	216.6	217.91	215.74	214.52	217.65	216.44	217.17	218.62	216.54	217.55	217.37	216.5	214.86	217.29	215.25	218.59	216.62	214.11	213.9	220.42	216.43	217.22	216.3	218.15	216.39	215.55	218.73	215.54	220.01	216.04	214.84	218.47	217.44	216.62	215.36	218.92	216.29	217.4	217.82	217.36	217.88	218.84	218.96	217.46	217.05	216.17
203.44	202.37	204.35	203.82	201.95	202.76	202.69	203.47	201.55	202.63	201.44	203.22	203.56	202.61	202.89	204.95	201.95	202.99	202.13	202.72	202.02	204.17	204.16	203.45	202.95	203.06	202.82	202.6	203.16	202.88	199.68	202.53	200.14	203.76	203.62	201.97	201.82	203.52	203.05	202.73	201.34	201.76	201.94	204.71	203.32	201.86	201.03	205.01	202.24	200.11
210.86	208.37	210.52	208.9	209.45	211.25	210.91	208.91	210.55	209.98	209.01	207.99	211.02	210.35	211.12	209.47	207.69	209.23	206.91	208.47	210.67	209.79	209.88	211.55	208.83	208.43	211.01	207.32	209.93	208.83	210.11	209.57	212.61	208.72	210.46	209.01	210.27	207.52	211.02	208.78	211.51	211.25	210.54	209.6	209.5	210	209.43	211.76	210.73	212.97
208.94	209.69	209.69	209.84	211.54	211.41	207.36	211.43	211.41	208.76	208.41	209.98	208.16	210.59	210.93	209.03	209.14	208.73	209.18	208.13	210.21	210.55	210.05	209.62	209.04	207.54	209.97	210.03	211.67	208.81	210.9	209.66	210.44	207.81	210.98	209.68	207.8	209.55	210.91	209.62	209.8	208.42	210.35	210.96	209.84	212.31	209.38	208.29	211.61	210.04
213.8	213.1	214.12	213.99	213.34	212.04	214.33	211.82	211.46	210.77	212.96	213.91	212.68	210.43	210.6	211.27	212.3	211.79	212.57	210.86	210.68	212.67	210.79	211.23	212.43	212.97	213.2	213.47	211.25	213.41	211.67	211.88	211.5	211.92	213.28	213.13	213.4	214.09	211.19	213.22	213.07	212.16	212.59	211.68	212.24	212.09	211.07	214.53	212.73	212.49
204.93	204.63	203.55	203.84	206.09	204.1	203.91	204.86	203.35	201.4	204.08	204.79	202.47	204.3	205.59	203.21	204.26	203.37	205.06	204.7	204.3	202.95	205.93	203.25	204.12	203.93	203.03	205.08	203.17	204.6	203.14	204.51	203.03	204.32	202.86	205.51	202.18	204.18	201.53	201.48	202.51	204.52	202.92	203.9	203.81	203.71	203.04	205.45	205.69	202.89
194.28	195.1	193.56	194.73	195.25	194.38	195.39	194.99	195.82	194.42	194.65	194.95	195.91	193.13	194.99	194.85	193.98	193.65	196.04	195.35	197.7	195.62	194.05	196.72	195.15	196.22	194.43	194.78	194.79	196.26	194.48	194.51	196.29	194.28	194.32	197.47	194.85	195.06	195.72	195.67	196.59	195.51	193.17	195.18	195	196.58	195.34	196.04	195.52	194.38
214.07	211.76	213.32	210.9	211.99	212.47	211.67	213.41	209.53	209.62	213.08	211.76	211.45	213.01	211.6	210.61	210.09	211.32	211.03	212.03	209.5	210.56	212.22	210.63	211.08	211.67	213.11	210.67	211.97	209.81	209.93	211.83	211.12	212.58	212.05	212.43	210.54	213.43	211.84	210.99	209.9	210.1	213.46	212.9	213.14	210.72	210.89	214.2	213.6	209.61
199.34	200.81	198.98	199.21	202.32	201.46	198.05	198.69	201.93	198.77	198.89	201.1	200.36	198.15	202.92	200.9	202.57	202.35	200.89	200.09	201.13	200.99	199.82	198.12	199.82	201.08	199.63	198.63	199.97	200.87	202.48	197.36	200.74	200.71	199.55	202.19	200.35	201.7	201.36	199.11	201.93	199.94	199.5	201.25	199.31	201.93	200.74	200.75	201.26	200.42
207.32	205.48	205.69	206.53	203.95	205.64	205.42	204.1	204.82	206.77	204.86	201.71	204.56	205.65	205.91	202.48	206.41	206.39	203.9	206.29	202.96	203.89	207.35	205.34	203.88	205.09	204.38	205.11	203.51	202.88	205.52	203.64	205.88	204.27	206.19	205.29	206.62	205.01	204.11	203.45	205	205.69	205.88	204.75	203.72	204.36	202.59	204.48	204.49	205.46
207.59	206.14	208.01	207.18	205.82	209.61	207.73	204.77	209.19	209.7	207.67	207.43	206.95	207.1	206.91	209.14	207.41	207.16	209.57	207.59	208.25	208.08	209.12	209.89	209.27	208.81	209.59	208.56	205.5	210.31	207.35	207.7	206.74	207.48	208.71	207.02	207.95	208.68	207.05	206.66	207.44	207.34	207.09	205.94	207.67	208.42	207.14	207.19	207.72	209.4
205.97	209.25	207.77	210.43	207.18	208.8	209.18	206.81	207.99	208.59	207.23	208.32	208.3	208.48	209.11	208.8	207.03	206.27	209.44	208.87	205.89	209.12	207.43	209.4	208.22	205.72	207.58	206.84	208.48	206.98	207.77	206.03	208.54	206.72	208.04	207.01	206.09	208.67	209.82	205.35	207.48	207.74	207.44	208.77	207.39	206.41	207.83	205.96	209.15	210.37
216.21	219.49	216.35	215.74	216.97	219.8	219.65	218.35	216.41	217.38	216.75	217.02	215.5	213.14	218.6	217.71	217.55	214.68	214.67	217	214.43	218.19	217.78	217.22	217.19	218.25	216.16	217.22	215.71	214.91	216.67	215.79	219.1	219.77	217.56	216.65	216.26	217.57	215.99	216.36	217	216.42	216.59	218.21	217.54	219.12	216.96	217.26	215.71	215.83
217.85	217.01	217.96	215.48	219.26	215.55	217.63	217.8	219.79	218.03	218.99	218.55	219.1	219.06	217.12	218.37	218.87	215.74	217.33	218.55	217.02	219.39	219.43	215.47	217.88	216.52	219.6	218.74	220.74	217.75	218.07	215.01	218.87	216.64	218.29	218.69	218.73	217.52	218.62	218.36	218.29	219.83	216.65	216.96	218.61	216.2	216.35	217.62	216.14	216.02
207.07	205.54	203.5	204.82	202.95	203.07	205.53	205.29	201.59	204.89	203.9	204.04	207.89	206.42	207.35	204.31	204.52	203.52	203.18	206.74	204.48	205.01	203.08	203.52	203.74	204.2	205.77	203	207.48	205.37	202.92	204.35	204.74	206.8	205.45	204.35	203.91	204.16	205.62	204.05	204.82	204.99	206.39	203.73	205.66	205.58	206.37	205.81	204.96	204.23
210.97	211.07	212.89	210.91	212.31	213.6	213.68	212.92	212.86	211.24	210.63	210.48	211.06	213.13	211.54	212.05	214.12	211.91	212.65	211.09	213.2	212.1	209.92	211.71	213.96	209.39	210.93	213.91	212.45	212.62	209.97	212.19	210.02	213.69	214.09	212.5	212.98	212.83	211.85	212.08	211.41	212.86	210.46	208.93	210.8	213.03	210.74	210.81	211.92	210.66
213.05	210.84	213.74	210.88	212.83	213.66	213.1	211.15	212.3	210.33	212.68	211.49	212.4	208.62	214.31	211.88	210.81	210.08	211.85	210.52	208.62	210.94	211.45	211.32	209.66	211.28	211.25	213.06	209.33	210.66	213.48	210.45	210.87	213.05	210.52	210.86	210.64	210.73	210.66	209.77	213.04	212.22	211.35	210.6	211.06	210.47	211.46	210.8	213.5	210.05
200.73	201.24	200.14	200.59	199.5	200.16	200.46	199.39	199.56	201.7	201.46	200.56	200.81	199.82	198.08	198.91	200.8	200.69	198.08	200.51	202.5	201.22	200.02	200.2	200.88	201.29	200.38	198.53	199.7	201.49	200.43	201.42	202.38	200.31	199.99	201.4	200.99	199.68	200.46	198.95	200.83	199.42	199.92	199.81	200.95	201.73	201.36	199.78	197.95	199.44
215.45	216.7	216.94	216.19	216.61	216.01	216.5	216.93	217.25	215.67	214.98	215.56	218.76	216.78	219.5	219.47	215.24	218.1	216.58	218.23	217.38	217.21	218.1	218.04	216.73	217.38	216.09	216.11	215	215.7	218.91	219.16	217.39	213.35	215.68	215.7	219.28	216.14	216.95	217.3	214.37	217.57	217.26	214.87	216.46	217.97	217.47	216.04	217.04	216.04
208.04	208.01	206.36	207.16	209.86	208.59	207.8	207.9	208.38	206.53	207.79	207.33	207.34	208.24	209.72	208.1	209	208.35	208.23	206.39	208.89	208.81	206.05	207.29	210.16	208.16	208.5	208.21	210.59	210.51	208.8	208.56	208.24	208.24	208.06	209.21	209.15	209.7	207.72	207.08	209.04	208.29	208.01	211.37	208.36	208.75	209.37	208.95	208.55	209.29
199.75	201.88	199.96	199.04	199.5	197.41	199.58	199.79	202.82	200.03	200.85	201.23	198.98	199.87	198.96	199.54	200.32	202.41	198.3	201.68	199.9	201.46	199.72	199.73	199.53	201.29	198.8	198.63	201.37	199.07	199.92	198.43	201.39	198.02	198.74	198.21	198.67	199.94	200.03	198.39	200.05	200.56	200.82	199.25	201.38	198.6	198.53	201.41	199.69	200.13
213.38	215.19	214.71	211.55	212.45	214.13	214.17	215.65	213.17	213.36	215.75	212.34	214.53	213.86	214.82	215.07	213.46	214.63	213.08	214.54	213.63	216.03	213.49	212.14	212.86	214.26	213.68	214.65	213.69	215.74	213.35	214.64	214.7	213.81	214.29	214.28	214.08	215.07	213.2	214.47	213.84	214.03	211.54	213.72	213.35	213.18	213.64	213.62	213.29	217.04
208.51	209.55	208.04	210.97	209.59	208.57	207.82	210.58	208.5	207.15	210.64	207.48	207.98	211.32	209.53	208.96	210.34	210.73	210.64	209.59	209.62	210.25	208.51	210.54	211.04	210.97	211.28	211.45	210.17	210.08	209.63	209.74	209.81	208.47	211.05	210.17	209.97	210.3	209.09	207.94	213.36	207.36	209.41	209.83	208.7	207.79	208.66	210.04	210.96	209.57
207.96	208.3	207.74	210.11	207.29	207.96	209.03	207.65	205.51	207.92	206.93	207.61	207.17	209.6	207.02	208.01	210.27	207.32	209.84	209.09	208.25	207.05	206.77	209.77	204.74	205.61	209.05	206.67	208.02	208.64	207.85	208.79	207.05	211.16	210.16	209.18	207.15	204.78	209.42	208.28	206.64	207.31	206.12	207.76	207.15	207.46	209.28	209.78	208.6	207.73
205.94	208.21	206.45	208.15	209.23	209.49	209.68	207.9	210.71	208.13	208.42	208.64	208.41	207.38	210.54	208.69	208.53	210.45	209	208	208.27	211.04	206.73	207.32	209.95	209.24	209.02	206.74	206.55	209.46	209.07	206.98	210.22	209.9	209.29	209.34	206.96	207.99	211.03	210.04	206.69	208.67	209.2	210.35	209.47	209.31	208.44	208.34	209.36	210.43
213.12	211.16	212.33	210.84	214.25	211.39	211.6	211.12	210.97	212.95	212.58	211.1	211.72	210.96	211.89	210.84	209.28	211.41	212.55	210.56	211.01	212.06	211.43	211.71	213.46	212.2	210.93	212.59	210.27	211.94	214.54	211.41	211.3	209.08	212.11	210.79	210.16	210.82	210.78	209.23	209.52	213.82	212.65	213.48	211.24	211.33	210.11	211.15	212.87	212.86
195.08	193.46	194.68	196.03	195.65	195.16	198	195.39	192.98	194.55	196.81	193.9	196.62	192.59	195.63	196.7	195.02	195.88	195.84	196.08	193.64	193.27	196.39	192.88	195.13	195.03	198.65	196.1	194.24	192.4	192.62	194.82	194.94	193.72	195.44	196.18	196.63	195.49	195.99	195.2	195.95	193.74	194.58	194.33	195.88	197.42	192.34	195.66	190.93	194.77
208.6	210.19	210.07	209.34	208.54	211.51	210.82	210.6	210.88	210.9	209.18	209.06	207.82	209.44	210.72	208.27	209.04	210.44	206.73	209.38	211.37	209.51	209.79	210.08	210.22	210.93	212.32	209.67	210.81	207.51	210.97	210.29	209.44	209.22	208.91	207.32	211.44	209.18	208.65	209.5	211.08	208.78	210.05	208.53	208.64	210	208.26	208.82	208.83	208.42
212.67	213.04	210.1	212.29	211.91	211.35	209.52	210.66	212.13	213.72	212.38	210.68	211.25	213.11	208.95	212.29	212.52	211.2	211.76	208.79	212.62	212.08	209.66	210.09	208	210.81	210.21	210.32	210.52	211.01	211.21	210.6	211.91	213.81	212.39	211.72	211.17	210.26	210.02	209.82	213.15	211.94	212.53	213.49	210.74	210.76	208.81	212.11	209.14	210.64
205.77	205.36	203.87	206.31	203.78	204.13	203.02	204.03	202.33	205.66	202.87	206.45	204.48	205.58	205.2	204.22	207.13	207.03	205.71	203.41	203.9	205.3	204.16	207.2	202.49	205.39	206.37	203.98	205.1	203.44	204.15	202.43	205.07	204.55	204.12	203	203.5	204.02	204.45	204.52	203.92	206.09	205.26	205.98	204.35	207.07	203.95	205.46	206.81	204.25
208.88	209.02	208.6	211.47	208.41	211.11	209.34	211.13	209.28	209.45	207.27	211.11	208.92	208.22	210.8	207.08	209.85	210.22	209.09	211.24	209.62	210.7	208.81	209.04	208.79	210.16	208.89	210.55	209.12	209.76	211.81	208.53	209.8	211.15	211.13	211.02	212.86	209.22	209.01	209.71	209.11	211.34	208.9	210.26	211.42	209.86	207.3	210.33	210.44	208.95
211.55	211.27	211.92	211.57	210.94	212.94	211.6	213.33	209.95	211.41	215.1	213.55	213.43	215.73	211.34	209.25	210.95	210.73	215.16	213.53	211.91	212.61	210.17	212.27	213.51	212.57	212.04	209.85	211.06	213.44	212.04	214.41	213.69	214.98	213.94	211.7	213.44	214.25	212.21	212.54	211.51	214.23	212.58	213.61	214.16	212.5	211.57	213.33	212.6	211.76
209.73	207.72	210.14	210.66	210.3	210.34	209.81	210.41	208.32	208.65	210.51	208.23	210.7	210.03	209.25	207.58	208.75	211.4	209.67	210.35	209	210.59	207.66	210.19	211.39	206.56	207.83	208.19	210.09	208.77	209.15	211.66	210.6	210.79	208.45	211.61	209.63	207.31	208.91	208.97	209.26	208.75	210.74	207.22	208.87	206.69	208.13	210.59	207.1	209.66
218.18	217.87	217.4	214.55	217.64	217.43	218.23	217.86	215.72	216.83	218.11	217.54	217.24	216.97	217.45	216.36	217.22	216.36	219.11	217.07	217.75	218.5	215.58	219.7	219.95	216.41	217.64	216.61	217.89	216.87	218.77	218.94	220.41	217.48	218.11	215.96	219.68	218.45	218.12	217.23	218.48	217.66	217.47	216.18	217.11	218.37	219.41	217.64	218.54	218.08
213.86	210.41	213.14	211.51	213.12	211.63	211.41	212.72	211.78	212.1	212.33	213.04	211.01	212.02	211.08	210.83	209.17	212.86	212	213.21	212.57	210.85	209.52	213.26	212.03	212.65	212.06	211.31	213.88	212.44	212.42	210.07	209.87	211.42	209.69	210.87	212.37	211.06	211.36	211.75	213.08	211.76	210.02	212.51	212.19	210.75	211.26	211.21	211.05	212.18
214.16	212.34	212.01	211.49	212.45	213.65	211.12	215.26	213.9	213.52	213.09	214.87	212.23	210.62	212.83	213.18	211.92	213.95	212.18	213.08	215.43	215.38	212.18	213.16	213.16	211.19	214.1	211.92	213.03	213.65	213.34	213.42	212.21	213.61	214.18	212.95	212.87	212.74	211.04	213.46	215.5	211.87	213.14	213.82	211.21	212.56	215.23	212.17	210.98	212.39
198.98	200.44	200.84	199.57	200.68	200.28	200.92	199.29	202.2	200.02	200.1	198.09	199.56	200.19	199.37	200.11	200.03	201.4	200.36	200.56	202.85	201.59	202.75	199.29	200.64	201.56	201.75	200.04	200.82	200.73	200.71	202.35	199.92	200.54	200.53	202.17	199.96	201.75	201.06	200.25	199.63	200.38	200.41	200.18	201.05	200.46	201.67	200.61	202.47	201.6
207.6	208.87	208.8	207.04	208.8	209.8	207.73	209.25	210.46	209.74	208.64	209.4	208.14	208.81	207.56	208.06	208.15	208.15	208.85	208.43	210.1	207.95	207.97	208.64	209.75	208.59	207.51	208.63	209.61	210.96	208.77	207.29	207.9	206.52	208.21	207.75	210.36	207.18	208.57	208.53	207.46	209.54	209.79	208.19	211.6	210.74	208.28	208.02	211.26	208.25
194.09	196.17	194.34	191.99	194.79	197.18	195.27	193.78	194.86	197.22	193.66	195.3	194.6	195.11	195.8	194.82	195.18	196.67	193.59	196.38	192.93	193.33	195.86	197.41	198.36	193.68	193.67	195.62	192.77	194.76	195.5	193.7	198.42	195.14	197.46	195.79	194.71	196.05	194.2	196.05	193.99	196.18	194.84	196.6	194.98	194.78	195.58	196.38	195.46	197.81
207.65	205.63	206.24	208.93	208.19	208.53	208.22	208.24	207.42	204.17	210.97	208.39	206.19	207.64	206.93	206.37	207.81	207.7	208.35	207.26	206.36	204.93	207.01	209.14	207.43	208.32	207.09	208.01	208.35	206.18	207.37	208.58	208.71	206.93	207.18	208.68	206.92	207.7	206.77	207.44	206.13	207.61	207.47	208.81	205.07	206.91	205.82	208.38	207.31	205.93
212.61	212.03	213.32	215.75	213.13	213.28	215.71	211.78	214.1	211.07	213.66	213.02	211.27	211.67	213.32	213.89	212.87	214.04	212.65	212.78	213.13	213.31	213.96	214.41	211.95	211.21	213.75	212.46	211.37	212.56	210.34	215.42	213.93	216.17	212.41	213.4	214.69	212.92	212.64	213.46	213.54	210.26	211.6	212.65	213.56	214.16	212.32	213.51	213.82	212.35
210.43	211.5	211.82	209.87	209.42	208.88	207.27	210.01	209.2	207.88	208.9	207.81	209.1	210.91	208.69	212.02	208.91	208.59	208.51	211.31	208.93	210.33	209.28	209.42	208.2	206.29	206.9	210.41	208.82	208.65	210.12	210.01	209.6	207.85	208.24	210.51	208.57	211.92	210.12	208.96	210.83	207.99	205.36	209.43	208.44	208.7	209.8	209.07	208.52	210.13
196.04	197.65	196.53	198.45	198.77	199.24	196.4	196.63	198.69	198.82	197.64	196.04	197.53	198.06	198.04	197.8	198.62	197.94	197.76	196.38	199.36	195.42	198.53	198.92	198.52	198	198.46	195.65	196.02	199.37	197.76	196.26	196.67	198.42	196.65	199.04	196.57	197.93	197.76	198.21	200.58	197.35	198.12	197.42	196.83	198.26	198.51	201.27	197.52	199.56
211.06	213.91	211.89	213.77	212.08	212.82	215	214.18	212.4	212.15	210.27	212.86	214.94	213.84	211.52	212.04	211.55	210.69	212.58	212.42	213.48	212.76	210.63	213.29	212.27	211.6	213.09	213.72	210.56	213.64	211.17	211.44	212.44	214.11	212.62	213.99	212.73	212.29	213.91	212.14	212.16	211.07	212.52	212.59	212.02	213.26	213.72	214.26	212.28	213.6
208.64	208.28	207.25	208.75	208.15	207.55	207.91	209.47	207.12	209.98	211.03	207.96	206.7	205.42	206.53	208.56	206.39	206.96	207.93	207.87	207.5	207.01	207.44	206.85	208.11	206.16	206.66	205.18	207.54	208.07	209.26	207.81	208.62	206.77	206.23	208.52	204.33	209.26	206.93	207.15	208.36	208.41	208.4	206.78	207.6	206.38	209	209.31	208.57	207.02
206.84	208.52	207.6	210.11	209.99	209.66	209.94	209.7	208.76	207.63	209.26	208.95	209	207.87	208.54	208.83	211.57	209.68	210.78	208.66	210.06	208.24	209.46	208.67	210.28	208.68	209.38	208.87	209.39	210.41	209.04	210.02	210.34	208.97	210.06	208.66	209.29	209.61	209.71	209.48	209.06	208.71	208.66	209.31	209.03	209.08	207.3	208.55	207.19	211.91
211.36	208.18	210.05	208.79	206.74	209.42	208.12	207.59	208.96	207.54	208.49	208.27	209.7	208.7	208.42	208.09	207.33	210.26	210.07	206.38	209.72	206.6	207.95	206.27	210.14	208.44	207.56	208.65	208.59	208.83	211.32	207.98	208.31	207.76	207.91	209.01	210.08	208.92	209.05	211.34	209.83	209.72	207.97	210.43	208.16	208.91	207.43	207.53	212.08	211.51
200.54	198.33	201.36	200.99	199.94	200.11	199.01	199.74	201.57	201.74	203.3	201.78	199.2	199.84	201.62	200.05	201.76	199.88	202.66	201.28	201.74	200.75	201.72	200.5	202.5	200.8	200.88	200.9	202.91	201.29	199.38	199.44	202.34	201.56	200.05	204.12	199.65	202.32	201.22	203.98	199.18	202.51	200.71	201.84	200.15	200.78	200.9	201.82	202.77	200.79
207.73	208.97	208.81	208.09	209.75	206.51	206.64	206.76	207.1	208.08	209.75	206.56	207.91	208.26	209.64	207.34	209.27	208.79	207.27	209.14	208.03	207.49	209.86	207.22	208.99	206.21	205.95	207.37	207.41	210.6	207.12	207.68	208.6	206.48	208.28	206	207.76	207.69	207.12	206.96	206.79	206.61	209.44	210.3	210.85	205.59	209.08	206.77	207.42	209.73
206.28	206.39	208.75	207.3	208.76	208.06	207.87	207.95	209	209.64	209.65	206.91	207.87	207.31	207.29	208.43	207.92	207.43	207.31	205.87	207.41	208.81	206.59	207.39	208.54	208.07	207.13	208.07	206.5	207.55	209.53	208.43	209.26	206.62	206.99	206.79	208.81	207.64	209	207.8	206.71	205.9	207.22	207.09	209.17	210.68	207.53	206.4	206.03	209.06
195.01	193.87	196.42	194	195.04	195.1	195.23	194.68	195.55	195.64	196.87	196.25	195.19	194.67	194.35	197.21	194.84	194.51	194.25	193.42	195.74	196.72	197	192.12	197.47	195.53	195.49	195.08	195.53	194.51	194.93	193.13	193.54	195.6	196.75	194.29	193.65	196.44	193.61	193.62	194.19	193.92	196.22	195.31	195.52	195.16	195.29	195.36	193.69	197.52
214.43	209.24	211.95	213.69	211.63	212	210.42	211	212.25	213.81	210.96	208.44	212.36	213.85	213.06	210.75	211	210.01	210.3	210.79	213.07	210.91	213.5	213.75	211.15	213.33	211.77	212.7	212.55	211.47	211.15	211.67	212.7	213.68	212.58	212.1	211.64	212.27	213.19	211.19	211.54	211.65	212.67	208.42	209.68	211.69	209.18	211.04	210.89	211.78
206.61	207.34	210.6	208.82	210.29	207.73	208.92	206.53	209.14	209.63	208.79	209.01	209.98	208.74	209.35	208.75	210.03	208.3	207.13	209.26	210.26	209.03	208.59	208.23	208.68	207.59	206.13	208.3	210.82	206.22	209.59	208.46	209.35	210.03	209.27	207.15	210.22	209.78	209.64	209.09	209.01	208.62	205.84	208.7	208.69	207.14	208.34	208.13	209.68	209.77
206.74	208.06	207.18	208.9	208.53	207.13	209.38	205.54	206.09	206.24	206.82	208.26	209.08	206.64	207.6	206.57	208.32	206.46	208.85	209.13	209.62	206.96	206.67	206.57	207.97	205.1	208.49	210.51	207.22	208.82	210.01	207.2	208.98	208.63	205.68	207.51	207.69	208.58	206.97	205.39	208.61	207.58	206.34	207.51	205.83	206.58	206.7	208.43	206.26	208.34
199.81	198.83	199.2	199.07	199.15	200.47	198.62	200.5	200.47	199.72	201.08	196.54	199.33	199.16	199.26	200.18	199.88	199.22	197.32	199.98	200.15	199.27	198.44	199.37	199.98	197.11	201.52	200.11	199.19	200.53	200.17	198.88	201.6	198.68	199.07	199.47	197.87	199.71	198.35	198.73	200.09	199.53	200.89	199.68	198.05	197.9	198.92	199.68	199.47	201.61
207.8	206.97	210.3	209.04	209.24	208.74	210.79	210.03	209.81	209.5	210.62	208.17	208.31	208.78	210.27	209.42	207.33	210.42	211.46	211.31	209.75	209.07	207.56	210.58	209.73	211.02	210.23	212.82	208.19	209.66	208	211.1	210.74	210.19	208.47	209.92	209.33	208.78	211.06	210.29	210.54	211.74	208.47	207.4	210.63	209.33	209	209.72	209.31	209.83
198.31	199.2	199.4	198.21	198.32	196.37	200.6	199.82	201.71	198.55	198.4	199.34	198.37	198.47	199.38	199.59	196.99	197.81	198.08	198.64	197.79	197.6	197.89	198.78	199.67	198.55	198.69	199.13	199.89	199.65	199.32	196.2	198.85	203.86	198.38	197.8	199.11	198.53	201.19	195.44	198.01	200.14	198.35	196.41	198.66	198.48	199.38	196.94	197.7	196.96
211.4	208.03	207.17	208.44	209	208.32	207.76	208.31	208.66	208.02	208.7	208.41	207.28	209.35	208.16	209.4	209.08	210.37	209.11	207.82	207.99	208.81	208.77	208.4	210.2	211.12	208.27	209	208.19	208.58	209.7	210.39	209.91	208.3	208.42	209.19	209.2	207.88	206.91	206.97	207.56	208.26	208.62	209.72	208.34	208.94	208.72	206.17	208.72	208.04
203.02	202.21	204.5	202.92	203.31	202.98	206.13	204.12	204.49	202.68	202.74	204.32	205.33	205.45	204.44	203.69	206.33	203.3	202.86	202.33	202.69	204.89	202.34	202.7	205.36	202.65	202.57	203.48	206.42	202.29	205.29	203.06	202.57	203.53	202.4	203.99	204.06	201.86	205.15	202.38	205.03	201.84	202.62	201.6	205.23	204.32	203.13	204.57	202.6	202.59
208.25	208.2	209.14	210.4	207.52	209.09	207.19	209.92	206.88	208.13	208.81	210.26	208.72	208.83	208.87	207.9	207.56	207.72	208.69	207.69	207.93	208.33	207.44	207.46	205.73	209.1	208	206.97	204.9	209.87	207.28	209.92	208.02	207.41	208.45	207.53	207.62	207.22	208.05	210.44	207.37	207.95	209.17	208.56	208.81	207.89	205.99	206.58	209.07	209.68
196.85	197	199	198.47	199.69	199.09	199.25	197.18	199.53	198.88	198.66	198.26	200.86	199.3	201	200.9	199.96	199.49	198.7	198.99	197.88	201.64	199.82	198.89	197.61	199.78	197.7	199	200	198.9	198.02	199.7	199.14	200.28	199.79	197.83	195.04	200.2	202.08	199.31	200.61	200.01	200.14	200.8	200.66	202.56	199.41	199.34	199.22	198.09
200.21	200.97	200.58	200.39	200.6	200.34	200.23	199.78	200.47	201.24	200.67	201.17	199.81	199.12	202.88	201.13	202.31	200.15	198.2	198.91	200.73	200.48	198.38	200.68	199.56	198.96	201.94	200.07	200.52	199.66	201.36	201.77	202.16	202.07	200.06	200.9	199.23	198.13	200.38	198.3	201.3	200.66	200.89	200.33	200.22	199.88	200.14	200.28	201.2	201.9
217.17	216.77	215.51	218.09	214.71	217.75	213.84	216.46	216.03	216.39	218.03	217.15	218.28	216.1	217.91	217.97	217.02	217.05	217.26	217.22	215.48	214.92	215.4	214.75	218.13	218.81	214.8	216.12	215.55	217.41	214.82	216.73	218.49	216.07	219.12	215.98	217.39	216.95	216.04	216.32	216.66	216.69	217.44	214.68	216.72	217.44	216.8	217.12	217.85	216.34
198.21	199.68	200.05	199	199.64	198.36	199.35	198.42	200.23	197.82	199.25	200.38	199.77	200.27	199.83	200.86	200.98	197.59	201.01	200.13	200.56	198.64	199.43	199.25	199.04	202.58	198.52	199.36	199.02	198.6	199.07	201.3	201.71	201.87	201.09	199.43	201.41	201.39	198.84	200.35	203.02	199.51	200.22	198.88	201.18	199.23	199.52	198.49	199.33	198.46
211.15	212.21	212.2	210.75	210.95	212.6	212.52	211.92	213.51	210.99	212.31	210.72	210.37	211.83	212.13	210.62	212.16	215.4	212.28	211.16	212.98	209.66	211.35	209.73	213.68	212.19	211.56	212.49	212.53	210.35	211.51	212.43	210.44	210.21	208.88	211.6	209.62	212.05	213.03	213.39	211.72	213.16	212.26	209.37	211.77	210.03	211.6	210.97	211.24	211.18
213.93	213.18	213.61	212.11	212.63	213.71	210.89	215.91	213.63	214.84	213.84	213.04	213.94	212.73	210.05	212.53	214.8	211.6	215.83	213.44	213.12	214.14	216.32	211.12	213.92	211.7	212.91	212.65	213.91	210.94	214.01	214.46	212.27	214.54	213.1	211.38	212.54	213.39	211.4	214.35	213.59	213.93	213.45	213.95	214.5	214.8	212.7	214.37	213.84	212.6
208.89	209.38	208.84	208.2	208.71	208.2	209.49	209.48	208.64	209.45	208.53	209.06	207.65	208.12	209.61	208.89	207.61	208.16	208.04	209.53	208.95	208.59	209.57	207.43	208.67	209.87	208.73	210.74	205.92	208.23	209.48	206.09	207.84	208.36	210.49	209.07	208.26	209.91	207.73	208.8	207.55	210.65	207.46	208.84	206.65	208.33	210.76	209.88	208.13	207.81
201.84	204.2	203.18	203.3	202.78	202.23	203.02	204.93	204.1	203.27	202.53	204.21	203.26	202.77	202.79	205.26	203.15	203.9	202.08	204.02	203.63	204	203.37	201.92	205.03	204.14	204.59	202.92	203.64	203.99	202.53	203.1	202.54	204.67	202.48	203.14	205.43	203.55	204.21	205.62	204.82	202.66	204.22	201.51	204.1	203.15	203.79	201.79	203.98	204.26
204.91	207.9	207.31	209.7	207.95	207.63	207.89	208.05	206.74	206.19	209.02	208.33	207.88	209.16	209.41	208.22	207.18	208.88	208.27	208.8	207.79	206.92	207.19	209.93	207.61	209.65	208.44	208.2	207.61	206.25	208.93	211.22	210.11	209.79	208.39	207.67	208.43	209.39	208.25	210.39	206.1	207.75	206.52	208.03	211.3	210.57	206.15	208.75	209.3	207.73
200.57	199.03	199.72	201.18	200.64	199.56	201.59	200.67	198.5	200.46	200.34	201.76	201.21	201.47	198.91	199.51	198.39	200.08	199.61	200.85	199.83	201.57	198.41	199.77	198.66	201.66	201.29	201.96	200.71	199.81	199.26	201.8	200.09	200.45	199.24	200.52	200.28	201.44	200.48	201.51	200.77	199.67	199.06	201.1	200.78	200.78	200.43	201.53	201.56	196.89
203.51	198.76	198.13	202.24	201.3	201.51	198.86	201.33	201.33	198.16	199.49	199.75	199.86	200.08	199.78	201.22	199	201.27	200.85	201.43	200.29	199.88	198.95	200.61	201.22	201.31	201.38	199.04	201.2	199.66	200.46	200.99	199.93	198.22	198.09	199.74	199.24	198.59	198.19	201.5	200.44	199.97	201.06	200.77	199.72	198.07	200.71	198.67	200.51	199.12
211.15	207.49	211.34	208.01	210.43	211.59	209.45	208.57	210.95	207.48	209.42	209.53	210.83	208.71	209.17	211.5	205.75	211.42	210.66	209.53	210.07	207.56	209.97	209.14	209.64	210.14	209.67	208.18	209.15	209.55	209.76	210.49	208.81	209.57	207.37	209.67	208.88	207.42	210.72	208.47	209.47	208.05	209.02	208.98	209.29	208.58	209.69	209.66	210.6	207.73
205.9	202.15	204.46	203.3	200.87	201.68	202.79	204.13	202.33	203.9	205.09	203.37	203.16	204.06	203.21	204.24	201.82	201.43	203.86	203.38	204.06	202.77	201.83	203.3	201.79	202.03	204.22	206.4	203.09	202.7	203.14	203.74	204.31	203.75	203.71	203.59	204.82	202.78	204.51	202.37	202.25	202.71	200.2	202.08	202.13	202.26	202.19	204.08	205.63	204.37
211.43	210.28	213.17	211.68	211.7	211.17	211.25	211.87	212.13	212.05	212.03	209.1	210.09	211.27	210.63	208.97	210.28	212.49	212.06	211.05	212.93	212.08	210.98	213.78	208.82	210.62	209.64	213.86	210.5	211.47	211.11	212.55	210	212.86	212.76	209.53	213.33	209.94	212.08	211.05	212.99	209.02	212.52	212.45	210.1	210.38	209.6	208.49	211.56	212.98
202.31	202.22	203.65	202.89	202.06	205.19	204.99	204.13	203.58	205.41	201.11	205.01	204.12	203.41	204.65	204.96	204.39	204.41	202.42	201.92	203.69	202.6	203.55	203.98	201.6	205.26	204.28	204.72	203.7	206.49	204.44	205.23	204.34	203.41	203.75	203.58	203.45	205.34	202.98	204.86	204.94	204.26	204.54	203.38	203.64	202.55	203.02	204.96	205.98	204.69
204.28	202.42	203.63	200.91	203.15	203.63	204.43	202.83	204.77	203.3	203.79	202.7	204.9	203.42	203.27	202.99	204.88	205.29	204.78	200.55	201.69	203.32	202.64	203.22	204.43	203.63	203.08	204.1	203.14	202.35	205.24	202.57	202.45	204.28	203.78	205.1	204.96	204.43	204.89	201.86	205.91	201.61	204.58	203.84	203.91	202.99	202.78	205.26	202.84	204.53
204.81	205.62	202.82	204.98	204.76	206.65	202	204.65	202.33	202.83	203.57	202.73	203.92	203.84	205.48	203.65	203.75	205.19	205.11	204.09	207.46	205.6	206	202.95	204.53	204.71	203.79	203.96	203.79	203.09	205.65	202.67	205.41	205.08	206.09	206.77	205.4	205.32	206.63	204.37	204.49	204.65	202.82	204.27	205.56	207.37	205.16	205.92	204.09	206.95
203.31	201.61	202.92	201.58	202.42	202.33	203	201.07	203.72	204.93	204.23	202.2	203.14	202.1	204.5	204.4	205.5	204.79	203.53	204.3	203.97	201.49	203.53	203.29	202.07	205.76	204.28	203.7	205.89	201.05	202.03	205.04	203.3	204.07	201.41	204.84	203.78	202.91	202.79	204.14	199.58	203.89	203.52	202.18	203.95	204.32	205.78	204.12	202.08	205.21
203.41	203.66	203.13	203.64	204.23	203.49	205.25	204.74	201.48	202.76	201.79	205.42	202.62	203.58	202.84	203.12	204.23	203.5	204.25	202.7	202.21	203.69	203.27	204.94	202.57	203.32	204.33	205.48	204.1	204.48	204.05	203.04	206.35	204.35	203.78	203.19	204.71	203.1	204.67	203.43	202.16	202.93	203.01	202.74	204.01	201.63	202.4	203.88	208.34	201.48
214.86	213.51	211.98	212.77	210.69	213.11	214.05	213.64	214.56	213.53	212.82	211.05	215.05	212.96	211.08	212.05	214.89	213.03	213.57	211.07	210.88	216.11	213.32	210.41	213.03	212.57	212.9	211.6	210.85	213.69	212.51	213.58	210.91	211.61	213.75	212.04	212.63	212.09	212.16	212.85	214.26	212.07	215	212.54	214.38	212.91	212.91	211.7	213.02	213.38
210.92	211.72	212.27	210.17	212.02	210.12	213.25	213.64	210.73	213.47	210.44	210.84	210.31	210.05	211.65	212.24	209.2	212.4	210.78	210.92	211.43	210.03	211.74	209.21	211.49	214.23	213.73	212.2	211.67	212.19	211.08	211.82	211.63	210.22	209.67	211.84	211.78	212.26	212.74	211.83	211.24	213.33	211.5	210.65	214.37	210.71	213.58	212.61	212.67	211.39
209.18	207.35	208.02	210.71	209.97	208.41	210.67	209.14	211.93	209.2	209.27	209.84	211.79	208.31	210.99	210.6	209.85	208.72	208.73	210.45	210.43	211.18	209.4	209.28	209.23	210.63	211.24	207.39	208.02	210.68	208.68	207.69	211.11	209.58	211.47	208.54	210.97	210.63	209.05	208.21	209.32	207.87	208.66	209.29	209.54	210.43	208.91	210.99	208.68	210.25
199.43	199.39	198.98	194.32	200.25	196.84	198.08	197.72	197.26	196.57	197.25	198.85	196.68	199.37	198.46	196.74	198.66	198.66	197.8	199.49	198.06	198.09	197.86	198.52	197.21	197.97	199.54	197.02	199.28	200.52	199.72	198.54	200.3	197.78	198.09	197.64	197.4	196.86	196.38	198.42	197.06	198.68	195.56	196.83	198.23	200.79	199.11	198.43	199	197.86
218.17	220.16	219.63	219.78	218.03	216.44	216.95	218.59	217.21	217.41	217.84	219.18	218.53	216.1	215.76	220.32	217.45	216.25	217.04	217.63	219.73	216.8	217.43	218.15	216.74	217.45	216.37	219.62	217.6	217.39	218.75	218.59	217.33	217.88	216.02	218.91	219.03	217.87	219.82	217.98	214.93	221.66	220.27	219.2	217.78	218.46	217.52	217.61	218.11	218.33
209.76	212.59	210.47	210.69	211.95	211	212.76	211.17	209.8	211.77	212.3	214.34	214.68	211.16	209.94	212.59	211.3	212.6	211.15	210.45	210.86	211.97	210.25	210.01	212.69	214.02	211.61	212.78	211.86	211.27	211.3	211.71	212.39	210.99	215.36	211.38	212.11	211.39	211.78	210.43	209.81	211.48	211.67	209.74	211.07	213.98	212.66	212.36	212.42	211.47
211.15	209.26	209.24	205.63	210	210.79	208.54	210	208.31	209.06	208.83	207.53	207.87	208.62	207.35	207.78	208.14	206.13	209.3	210.02	207.09	210.98	206.76	206.41	210.69	208.8	209.72	209.05	209.2	207.33	209.32	207.75	207.3	208.15	209.1	209.27	210.21	208.19	209.69	209.05	206.07	209.81	207.97	208.29	208.18	206.65	205.52	209.65	210.04	208.27
218.03	216.06	217.31	217.74	217.12	216.71	215.76	218.28	216.31	217.83	215.27	216.42	217.78	216.26	217.32	218.21	217.24	217.29	217.07	214.47	213.93	217.44	217.88	216.24	216.15	215.43	217.02	216.2	214.77	216.37	217.4	217.39	217.3	216.72	218.25	216.96	217.81	217.95	217.82	216.84	217.01	215.81	215.76	215.04	216.56	216.22	215.85	216.64	217.9	217.44
213.21	209.74	210.91	209.98	210.82	211.54	211.37	210.71	212.18	210.64	211.45	210.33	212.88	211.53	212.66	211.29	214.34	213.06	212.07	212.66	210.5	209.24	212.54	210.51	210.75	210.03	211.57	212.65	212.35	211.47	210.75	210.09	211.96	212.93	210.91	211.13	210.32	210.82	212	211.36	209.78	210.16	211.52	213.04	213.67	212.77	212.36	211.68	211.64	212.57
206.11	207.1	207	206.95	205.13	205.75	205.04	206.34	204.46	205.83	207.88	203.96	207.32	206.25	206.16	206.82	206.63	206.08	206.85	206.02	205.48	204.81	205.84	206.44	207.39	206.57	206.13	206.66	206.02	207.96	204.23	207.33	205.88	204.79	207.74	206.59	207.61	207.66	207.52	207.36	207.37	205.5	205.15	206.91	207.35	204.77	206.73	207.28	206.46	206
205.61	204.8	205.23	202.85	202.84	202.13	202.56	203.64	203.74	201.83	204.67	200.54	205.38	205.1	205.11	205.1	203.4	204.18	201.14	204.7	204.36	203.72	203.56	205.08	203.52	204.78	203.59	204.82	204.07	204.16	203.97	204.21	201.11	203.25	203.9	202.06	204.35	203.98	202.69	202.52	202.41	207.01	203.24	202.77	204.1	203.97	204.38	203.95	203.56	202.44
206.71	209.97	209.36	208.64	209.79	206.63	207.62	209.28	207.42	209.61	206.83	207.75	204.6	206.83	205.02	207.54	207.38	206.89	207.42	207.78	204.35	211.26	207.23	207.69	207.78	206.84	206.15	209.47	208.55	207.32	205.37	208.55	207.44	205.96	206.63	206.45	207.47	208.78	205.58	205.85	208.33	206.42	206.17	207.78	207.69	206.02	207.74	208.67	209.19	209.57
208.6	209.62	208.22	207.01	207.98	208.56	209.25	208.21	208.05	208.67	207.52	207.56	210.01	208.72	209.55	206.58	210.4	206.66	210.23	206.81	207.82	210.76	207.87	208.99	207.9	207.38	209.06	208.37	207.14	209.91	207.04	210.28	209.16	210.56	210.29	208.59	209.59	206.58	208.09	209.44	209.22	207.23	206.02	207.52	209.17	210.87	209.01	208.31	208.86	208.53
208.25	206.73	204.98	206.98	206.09	205.37	205.93	208.3	207.13	205.22	208.18	206.05	206.09	204.48	204.71	207.16	206.34	208.01	207.33	206.63	206.68	206.42	205.46	207.83	205.39	208.2	206.79	204.96	205.08	207.47	207.38	206.93	208.34	205.99	205.7	206.54	205.55	205.31	206.75	206.34	206.21	206.98	204.72	205.96	205.98	207.75	206.25	207.2	206.12	207
207.78	208	206.59	208.92	207.88	205.49	208.08	209.15	207.74	207.4	207.79	208.4	208.18	209	207.53	208.66	206.93	208	206.6	206.87	208.49	207.67	211.73	208	210.19	208.2	205.81	206.46	207.81	204.56	209.29	208.32	206.78	207.95	206.08	209.3	207.93	206.34	209.02	207.22	206.89	208.12	206.64	206.71	207.67	209.18	206.93	205.99	208.6	209.27
207.22	210.73	209.68	207.06	212.35	208.52	210.36	209.73	211.01	210.36	208.64	206.01	209.22	207.9	208.94	209.44	210.09	207.19	207.28	208.18	208.29	207.92	207.83	209.39	209.16	209.09	208.24	210.23	210.34	208.5	209.29	209.51	210.52	208.82	209.27	210.72	206.72	208.25	207.72	209.3	210.73	208.95	209.23	211.56	207.76	209.65	209.76	208.56	208.59	209.4
208.22	208.24	209.02	206.78	209.96	209.08	209.49	207.18	207.94	210.03	206.22	207.31	207.3	206.47	206.4	207.37	208.06	209.72	210.53	207.62	205.41	207.47	208.35	207.78	208.68	207.9	208.46	209.1	207.73	207.75	210.14	207.78	208.92	205.92	208.41	208.91	207.01	208.25	207.85	207.64	205.67	207.67	206.5	208.81	205.85	209.08	206.57	207.14	207.56	209.55
213.41	211.66	212.99	212.67	212.33	213.57	213.83	211.43	211.98	212.81	215.68	215.87	211.19	213.35	212.38	213.49	214.13	211.88	215.43	214.72	210.54	211.47	212.75	214.59	213.8	212.76	212.88	213.99	212.43	210.64	214.96	214.39	213.41	211.71	216.87	213.38	212.06	214.62	211.77	214.39	211.56	215.69	211.22	214.51	214.04	211.52	212.61	211.44	213.67	212.8
208.44	206.1	208.22	209.29	207.27	209.32	207.92	208.5	209.16	206.39	207.87	208.78	209.32	206.56	207.16	207.73	206.86	206.66	210.01	209.24	210.68	208.34	207.6	205.85	209.63	209.03	207.07	208.73	207.25	208.7	207.99	208.47	208.24	208.19	205.77	208.52	207.34	207.64	206.36	206.85	208.28	206.77	210.86	207.54	208.85	205.43	209.09	208.11	209.28	207.98
194.54	194.11	196.1	193.44	194.09	192.41	195.5	194.85	192.34	192.59	196.19	195.6	194.58	194.12	194.12	193.45	195.36	195.78	193.45	194.17	194.79	193.13	194.95	192.48	193.72	193.9	196.57	195.37	195.5	195.1	193.66	194.61	193.52	192.78	193.18	196.19	193.74	193.84	194.57	192.67	194.56	194.11	194.58	195.01	194.51	195.54	195.78	194.35	194.81	193.88
209.49	209.79	209.09	208.42	207.99	207.51	209.03	207.73	208.51	210.95	210.47	210.23	209.18	210.5	209.28	209.08	209.35	208.4	207.59	209.01	208.63	209.52	208.67	209.44	209.06	209.51	206.75	209.6	207	209.09	210.52	209.16	208.65	208.45	208.79	208.93	208.57	211.12	209.86	209.19	206	209.82	209.02	209.27	207.71	209.35	211.48	207.49	209.17	208.94
208.13	206.98	206.85	209.21	206.78	208.81	207.71	209.37	205.93	208.32	207.93	208.29	208.87	208.87	207.76	206.74	209.78	205.32	209.22	205.9	205.22	208.2	205.87	205.66	206.63	209.23	208.32	206.87	207.79	208.17	208.28	208.75	208.23	207.07	206.82	208.75	209.42	208.89	208.03	209.36	207.84	206.93	209.07	206.58	208.4	210.75	208.35	206.62	208.27	208.67
216.81	215.73	216.2	217.48	217.81	215.8	216.04	217.57	218.45	218.84	218.84	217.64	217.18	216.3	217.39	218.22	216.81	216.77	217.75	217.71	216.55	217.96	217.03	218.82	216.74	216.08	216.4	216.52	217.19	219.57	216.82	217.16	216.29	217.16	216.37	215.64	215.59	216.9	216.45	218.43	216.62	217.38	216.54	215.9	216.88	219.4	219.27	215.66	217.74	217.61
201.6	202.25	201.34	200.38	201.9	202.03	199.84	200.56	197.31	202.55	200.73	201.77	201.7	201.18	199.6	203.46	200.49	200.46	200.42	199.02	200.67	201.33	199.52	199.37	201.1	200.55	197.87	197.04	198.12	198.88	200.07	201.25	201.41	200.19	199.89	199.62	201.66	201.7	200.44	198.88	200.77	200.11	200.77	201.72	200.22	201.68	200.47	197.62	199.14	202.17
208.89	207.04	210.57	207.7	209.25	207.92	208.12	210.04	209.49	210.14	210.74	211.05	209.83	204.49	209.46	210.3	209.02	210.06	210.48	207.93	207.37	209.23	209.63	209.24	209.95	210.07	208.08	206.76	206.18	210.32	211.17	210.79	208.96	207.97	208.72	207.78	208.11	206.41	210.18	208.3	208.47	206.45	207.41	210.4	208.53	207.33	208.49	208.56	208.83	208.89
199.88	201.24	200.67	200.65	200.12	200.67	200.21	198.02	200.1	200.41	200.18	202.02	198.84	198.86	198.83	199.69	201.12	201.22	199.76	199.16	198.98	197.9	198.9	198.95	199.75	199.1	198.77	200.15	198.66	199.29	199.85	197.18	199.51	199.46	199	200.95	198.38	198.3	199.17	199.9	200.25	200.04	199.81	200.64	202.47	198.99	199.04	200.17	199.47	199.07
207.94	210.57	208.47	210.64	210.71	209.6	209.04	209.63	208.45	208.14	207.01	208.16	207.97	208.08	208.01	209.13	207.54	207.72	207.86	209.02	209.1	211.04	208.27	208.68	211.02	209.19	208.31	208.6	208.45	208.75	208.86	208.23	207.06	209.83	208.57	208.34	208.8	206.03	208.51	208.96	208.78	210.49	210.4	208	207.75	209.84	208.21	209.5	207.97	208.42
216.78	217.45	218.83	216.96	216.81	215.28	216.26	217.22	218.51	218.01	216.86	214.69	217.94	215.61	215.28	216.88	218.89	216.71	218.4	217.23	215.43	217	217.29	216.33	217.71	216.22	217.08	217.52	215.76	215.2	218.13	217.16	217.3	217.67	218.28	216.54	216.71	217.18	217.1	216.19	217.05	218.76	216.74	216.24	216.15	219.65	218.29	216.97	217.23	218.67
196.21	198.3	199.25	197.49	196.5	199.26	198.96	197.05	198.41	198.45	200.61	198.32	198.05	198.24	197.98	199.6	199.39	197.22	199.63	198.34	197.48	198.52	197.37	197.68	200.18	198.2	198.9	198.34	197.44	199.71	199.84	199.55	200.06	196.94	196.58	198.41	198.96	198.29	199.85	198.49	197.55	200.55	200.23	203.19	199.15	198.47	197.12	196.81	198.44	201.22
202.11	205.2	200.37	200.8	201.77	203.16	204.3	201.46	200.35	200.97	202.79	201.47	202.19	203.81	203.75	200.92	202.46	204.22	202.59	203.38	202.88	202.15	202.96	202.45	201.98	204.75	204.82	203.43	201.09	202.73	201.72	204.8	202.67	202.3	201.82	201.88	201.19	203.32	203.01	200.52	199.26	202.53	203.95	201.97	203.05	203.87	203.22	202.62	203.08	202.91
204.48	203.78	203.61	205.26	201.87	203.79	205.04	205.79	201.64	205.02	204.9	201.71	205.62	205.04	204.1	204.55	205.6	202.04	204.01	204.81	204.47	205.11	205.03	205.26	204.99	202.45	205.84	202.42	202.95	204.43	204.8	203.58	203.12	203.57	203.92	206.03	206.6	203.47	204.57	202.08	205.05	203.7	203.08	203.4	202.33	204.14	202.73	203.93	204.62	205.56
209.92	210.06	211.41	210.88	208.25	208.55	209.01	209.8	209.16	207.91	208.71	211.14	211.2	206.81	208.87	209.27	209.36	210.33	207.43	207.77	209.48	208.32	207.78	208.83	209.21	209.81	210.38	208.96	210.42	210.43	210.72	209.05	208.04	209.84	210.06	209.64	209.48	209.47	209.48	211.43	209.79	209.07	208.41	210.34	208.76	208.3	208.71	212.14	211.56	208.39
211.53	211.27	212.65	212.24	212.27	214.25	212.47	214.33	210.81	213.57	212.81	213.21	212.82	212.05	212.67	213.51	211.74	211.58	212.29	210.88	213.53	216.01	215.07	211.23	211.57	213.45	210.61	211.23	209.64	214.04	213.23	209.14	212.93	212.35	210.98	210.94	213.1	210.71	212.74	213.72	214.66	215.54	211.8	209.83	213.17	213.41	213.47	212.86	211.17	213.82
200.38	199.67	197.86	197.65	199.53	199	199.45	197.96	198.21	198.14	198.65	202	198.73	197.01	197.28	198.75	199.74	201.36	199.2	198.47	200.3	197.67	198.41	200.86	197.68	198.69	197.75	200.02	200.03	198.16	197.07	198.96	199.98	201.72	199.55	200.03	200.05	199.34	199.13	200.74	198.69	199.71	200.33	199.28	199.87	198.33	201	199.18	196.47	197.96
202.31	199.9	200.17	200.84	198.44	200.19	200.18	200.86	200.95	199.55	200.18	199.24	202.5	199.14	199.89	199.09	198.86	201.03	199.31	199.85	199.49	200.24	197.92	199.99	200.57	201.32	199.74	201.93	201.41	200.34	201.79	199.19	198.78	201	200.84	197.45	199.4	198.18	196.92	199.42	200.48	199.47	198.94	201.17	200.28	199.49	200.55	198.58	201.98	200.24
199.75	199.52	198.97	199.45	200.98	200.58	200.56	200.06	200.64	200.54	199.38	198.94	199.68	200.68	199.77	199.32	200.53	199.31	201.16	200.43	200.84	200.37	197.53	199.98	199.08	197.96	199.6	201.07	199.09	199.06	198.96	200.62	199.27	198.03	198.92	198.38	198.08	196.8	198.77	198.65	199.48	200.18	199.41	201.38	201.26	198.19	201.44	201.69	200.69	198.65
210.11	210.88	210.66	212.06	211.1	211.77	211.97	209.25	212	210.76	212.43	213.51	210.77	210.63	210.48	212.38	212.39	212.06	211.26	212.33	211.25	211.49	209.58	210.46	211.66	212.53	212.13	213.59	211.42	213.29	213.32	211.76	211.84	208.12	212.75	209.5	212.95	212.45	213	214.2	211.47	210.89	211.58	211.71	211.76	212.12	211.78	212.32	211.89	210.55
206.68	205.97	204.41	204.67	207.13	204.72	203.49	205.8	204.77	207.76	204.51	206.46	206.2	206.18	206.01	204.88	206.16	205.92	204.8	205.56	205.31	206.28	204.1	207.96	205.78	204.78	207.06	206.64	206.54	203.93	205.28	206.39	207.63	205.06	206.2	204.92	206.28	206.07	204.12	206.15	203.45	203.8	206.03	205.92	205.86	205.52	205.73	204.25	205	204.28
201.79	204.9	202.55	206.31	202.16	203.98	201.97	201.94	202.54	204.57	200.15	203.94	204.35	204.19	204.01	201.32	204.48	201.53	201.83	203.18	201.54	203.8	202.31	202.23	203.65	202.9	202.63	202.07	202.96	202.66	204.6	201.67	202.38	200.98	202.23	204.66	204.29	201.91	203.61	202.03	200.85	204.94	203.02	205.18	203.17	202.88	202.67	202.43	204.66	202.17
206.87	210.48	210.4	208.36	206.62	208.78	209.1	209.44	209.51	207.66	209.42	210.64	211.11	209.82	209.5	209.26	206.1	206.81	210.06	207.34	206.41	205.88	209.45	209.14	208.53	209.93	210.57	207.42	208.19	209.29	209.52	208.62	204.89	208.85	208.51	208.82	207.61	207.67	207.34	206.78	211.33	208.73	209.39	208.07	209.54	205.82	209.89	209.88	208.53	207.32
211.4	210.03	212.37	209.74	210.21	212.48	210.41	210.51	209.72	211.94	211.57	212.4	209.17	210.47	212.37	211.19	209.65	210.73	212.13	212.09	211.2	212.05	208.97	213.04	212.36	211.31	211.38	212.32	210.54	210.11	211.07	212.13	211.53	211.96	212.68	211.64	212.09	212.35	210.92	213.38	213.97	209.59	211.75	212.1	210.58	210.99	211	212.13	210.36	209.81
199.77	196.45	200.37	199.76	200.94	200.58	201.77	199.96	200.6	200.39	199.74	198.81	199.03	200.27	200.47	199.76	198.83	198.61	199.67	199.68	198.92	199.43	198.3	199.6	196.91	201.03	198.91	200.24	199.12	200.59	199.03	199.88	198.15	199.74	199.81	198.79	195.7	200.21	199.59	198.52	199.21	199.93	200.37	197.9	198.54	200.47	199.75	198.06	199.36	199.29
216.81	217.6	216.97	217.79	217.19	217.42	217.43	215.85	216.02	216.44	217.65	216.09	220.05	216.23	216.07	217.78	217.97	215.65	216.4	216.64	218.11	217.3	217.12	214.38	216.77	217.26	215.82	214.58	218.15	217.26	216.68	216.47	216.49	216.31	215.38	215.83	216.79	219.05	218.47	217.49	219.79	216.31	216.86	216.88	216.73	220	215.76	215.69	217.1	217.51
199.67	199.55	198.82	202.39	201.3	198.52	202.31	201.04	200.17	200.1	201.31	200.51	201.83	198.7	200.99	199.68	199.97	198.43	200.66	202.43	200.68	198.12	200.67	199.47	201.51	199.33	202.17	200.59	198.86	202.05	203.14	200.69	200.01	200.17	200.71	200.8	199.92	199.62	201.22	202.14	201.91	201.87	202.39	198.32	200.97	200.22	198.83	199.96	200	200.75
218.47	217.81	217.05	216.93	217.38	216.55	217.95	214.65	217.14	216.87	217.49	218.97	218.15	217.59	218.74	218.83	217.67	217.84	216.65	218.12	219.08	218.67	217.84	218.22	219.67	216.87	218.53	218.06	216.56	217.58	215.29	219.52	219.82	217.32	218.9	219.73	220.3	218.65	218.15	217.13	215.58	217.57	218.15	218.96	216.32	216.94	219.36	216.72	218.06	219.31
199.66	201.22	198.67	202.41	201.01	201.42	200.76	199.3	199.45	198.19	200.2	201.02	201.14	199.58	201.75	199.32	200.92	199.43	200.94	200.83	199.38	201.24	199.81	201.16	200.63	199.33	197.77	199.3	202.18	199.51	201.32	201.28	199.69	199.06	200.56	199.88	199.87	200.3	201	200.64	201.26	201.85	200.9	198.82	199.95	200.52	199.88	199.9	201.58	199.23
204.18	204.41	203.06	202.54	203.58	203.05	203.85	204.49	204.62	202.7	204.26	203.15	204.61	204.78	202.42	203.36	204.93	204.6	204.32	203.18	203.34	205.06	202.98	204.4	203.24	205.36	204.16	202.82	203.45	202.73	202.81	203.46	203.76	207.05	204.08	201.39	202.9	204.25	203.7	204.95	204.33	202.39	204.72	201.83	203.88	203.06	203.21	205.45	203.94	203.19
209.29	206.41	206.31	209.47	204.68	208.88	206.02	208.29	207.76	206.58	208.71	206.98	206.75	211.23	208.29	209.88	209.25	208.86	208.98	209.73	210.37	209.47	208.01	207.71	210.2	210.45	211.5	209.58	210.12	209.41	208.28	210.26	209.45	209.56	208.02	209.08	206.64	208.84	208.11	208.21	208.51	210.65	207.31	209.8	210.65	209.54	209.16	207.62	208.49	208.38
208.93	207.39	206.79	209.58	210.13	206.89	207.67	209.03	208.96	209.68	205.78	208.67	208.63	207.85	207.71	206.01	208.25	205.15	208.56	206.83	209.06	205.87	208.63	206.73	205.94	208.62	208.21	206.84	207.51	208.49	205.75	207.85	209.87	207.04	206.74	207.13	208.36	207.25	207.6	206.42	208.08	208.77	205.28	207.48	210.93	206.54	205.58	208.67	204.88	206.63
212.25	210.35	212.06	211.43	210.79	212.27	210.32	208.59	212.15	209.01	212.1	211.35	212.28	213.22	213.41	212.27	211.36	210.06	210.32	212.72	214.11	210.72	212.41	211.33	212.24	213.84	214.45	211.76	212.07	210.25	209.05	210.6	210.65	208.79	211.27	211.59	210.66	210.56	209.29	212.85	210.54	209.04	211.19	212.47	212.33	213.14	212.69	211.1	211.61	211.59
212.06	211.11	213.32	212.97	211.03	213.93	212.24	212.9	214.02	212.87	212.51	212.5	212.7	211.5	213.42	212.99	214.75	211.15	211.82	210.29	211.71	210.47	211.48	210.83	212.15	210.68	211.26	212.02	211.99	214.69	213.06	212	212.93	211.74	210.25	211.42	210.52	210.23	211.63	213.42	213.16	212.35	213.37	211.59	214.25	211.19	213.14	213.25	210.52	210
205.04	202.25	202.68	203.92	202.46	202.09	204.47	201.96	201.84	205.82	202.47	201.1	203.62	201.39	202.07	204.18	202.15	201.4	201.96	204.13	206.03	201.04	203.63	204.07	202.4	203.73	202.48	200.05	204.69	205.21	201.43	205.2	204.06	200.21	204.09	204.53	204.18	204.16	203.99	206.29	203.56	200.88	203.49	202.99	202.24	203.33	203.34	201.97	203.84	201.15
203.37	203.48	205.45	202.5	203.8	203.24	204.5	205.16	203.6	204.78	205.68	201.74	203.96	204.42	205.38	204.17	207.13	202.26	203.26	204.96	202.16	203.75	203.85	206.86	202.43	203.27	202.29	204.12	203.01	205.07	203.08	201.85	203.6	204.89	204.37	203.3	204.16	203.89	204.69	204.12	204.7	206.14	203.71	204.31	205.53	203.65	205.77	206.28	202.47	202.95
207.35	210.51	210.97	209.11	209.21	207.78	211.63	207.39	208.5	209.05	207.91	210.24	208.78	210.01	209.23	209.34	211.16	208.61	206.97	207.96	209.46	209.59	210.27	208.87	208.58	208.08	207.3	211.48	209.81	210.93	206.87	207.3	209.96	209.79	210.7	207.3	210.26	208.54	208.45	211.2	209.04	207.71	209.26	207.89	210.29	208.39	206.93	208.47	206.38	209.27
208.58	207.89	207.49	206.57	209.61	207.39	209.38	209.79	208.47	208.62	208.12	209.58	207.96	211.42	208.79	210.69	208.95	210.69	209.46	209.07	209.36	207.7	208.19	208	210.15	208.91	209.17	207.88	208.56	207.94	207.78	210.8	208.44	209.06	207.85	205.49	210.21	210.17	206.83	207.89	208.47	208.25	207.36	209.28	211.93	208.58	210	210.31	205.94	207.33
198.32	199.41	200.32	198.35	200.07	198.17	199.43	196.93	196.88	197.57	199.18	198.52	198.36	200.55	200.1	199.36	199.82	198.46	198.18	198.96	198.77	197.06	201.27	198.43	197.74	198.88	199.22	198.3	197.47	198.9	198.07	197.4	198.65	200.9	196.8	198.33	200.44	196.75	198.69	197.41	197.75	197.67	199.52	196.71	197.07	198.37	199.41	198.38	198.52	200.23
209.04	208.3	207.82	212.44	210.37	209	206.97	207.92	209.24	208.85	210.37	208.39	210.03	207.83	209.35	210.53	208.27	209.79	209.56	210.82	207.85	210.27	210.16	209.58	211.89	208.42	208.62	211.59	210.33	210.05	210.08	209.18	209.75	209.21	209.54	208.31	209.68	209.94	207.22	210.08	207.88	209.89	208.28	209.63	211.47	207.86	208.7	208.46	209.57	208.9
204.55	204.05	203.26	202.5	203.19	204.83	204.55	205.04	203.72	206.52	202.58	207.8	205.22	205.52	204.02	203.88	205.27	204.08	204.96	206.16	205.96	206.19	205.4	203.36	206.52	203.96	204.52	204.54	202.54	206.12	205.28	206.18	206.38	205.98	203.6	204.99	205.76	202.8	202.95	204.12	205.06	203.87	204.38	204.75	203.21	204.8	202.33	202.2	205.2	204.47
210.33	207.63	207.74	208.28	210.99	205.43	209.12	209.13	208.56	211.34	207.38	207.47	209.38	208.89	210.97	209.87	209.67	208.27	210.84	208.64	208.24	210.08	210.67	209.95	208.92	209.37	206.35	207.37	208.25	210.01	209.77	208.16	207.18	209.18	209.53	209.79	207.5	210.95	207.01	210.62	209.95	208.95	209.25	207.81	208.89	208.42	209.05	209.03	209.24	208.09
204.1	205.88	204.94	206.6	206.67	206.95	208.63	205.49	207.42	206.35	204.38	207.08	204.4	205.94	207.38	205.48	206.12	206.31	206.44	207.7	204.8	207.49	206.29	205.2	205.76	208.52	207.48	204.11	207.44	205.41	204.63	205.99	207.04	205.18	207.63	204.57	203.99	203.99	206.65	207.28	207.51	206.02	208.14	207.5	206.58	205.88	204.84	205.72	207.95	207.15
199.56	198.39	199.97	199.18	200.34	199.59	199.49	202.92	198.6	201.24	195.62	199.15	196.82	200.38	198.75	197.87	200.26	198.18	197.42	200.46	199.07	199.57	200.23	202.2	198.34	199.23	199.6	198.17	199.05	199.92	199.6	198	198.31	200.47	199.1	197.73	200.13	200.74	200.51	196.87	200.09	199.67	199.94	198.49	199.82	198.13	199.13	201.49	199.89	199.08
212.49	212.46	212.08	211.04	211.31	211.73	212.65	211.71	211.23	212.3	212.69	211.02	211.74	210.7	209.87	211.8	211.79	211.84	208.92	212.68	213.32	210.54	211.62	210.95	211.13	211.83	210.81	212.81	211.95	208.77	211.81	212.91	210.71	211.9	213.88	211.08	210.37	212.12	212.5	212.31	212.69	210.7	211.28	213.72	211.79	214.43	210.24	211.04	209.76	212.2
216.28	216.89	216.11	214.7	216.55	219.83	218.79	215.19	218.72	217.32	216.08	215.98	216.7	217.78	215.62	216.07	216.85	215.13	216.55	216.41	215.52	218.36	215.32	216.71	217.61	215.73	214.24	214.57	215.8	219.76	216.17	216.15	216.32	217.63	215.97	214.2	217.62	217.39	215.64	216.56	217.12	218.97	216.94	216.67	215.57	216.78	214.8	218.44	218.78	215.53
197.26	196.78	199.95	197.55	197.44	198.84	198.76	201.5	198.09	200.47	197.21	195.88	197.82	197.43	198.11	198.66	197.64	195.21	198.58	196.59	199.17	197.76	197.07	197.8	198.21	198.36	197.68	198.66	197.04	198.9	198.14	199.46	197.61	196.32	198.72	195.96	199.74	196.72	196.09	195.98	197.35	197.15	200.66	198.9	197.59	197.35	197.66	198.86	195.47	198
209.57	207.58	208.35	207.35	209.01	206.47	208.64	208.63	211.82	209.51	208.07	208.7	208.18	207.77	208.99	207.63	207.46	208.91	208.72	208.78	208.2	211.66	209.14	207.42	208.35	210.4	208.3	210.33	208.22	209.58	208.62	208.48	207.33	209.57	209.45	207.07	209.98	208.46	209.97	207.79	210.52	210.04	209.19	207.87	208.66	207.64	210.2	209.9	207.65	209.6
211.77	212.38	211.13	210.83	211.55	212.05	212.56	210.67	212.9	212.69	213.58	212.1	213.67	211.43	213.33	214.23	211.95	212.15	211.74	212.45	212.27	213	212.89	210.41	211.83	212.6	211.14	213.05	211.82	211.15	212.72	213.44	213.57	212.68	208.96	211.86	212.04	212.81	212.42	211.64	212.97	211.53	212.57	210.12	213.06	212.98	212.08	211.98	211.82	211.33
200.84	199.72	201.64	203.45	201.6	203.74	203.24	205.19	201.35	201.76	201.42	204.21	202.72	205.99	201.94	200.4	201.13	201.78	203.86	203.58	202.64	200.91	203.63	200.62	201.59	200.44	202.71	200.6	201.69	203.24	203.87	200.63	201.2	199.83	204.17	200.89	202.08	201.34	201.05	200.86	201.16	203.2	202.25	204.2	202.3	201.62	201.68	201.78	204.55	201.63
211	209.36	211.5	213.52	210.24	211.4	210.33	212.82	212.06	209.78	212.97	209.53	213.47	212.66	210.85	211.88	211.76	212.11	214.03	212.47	211.27	210.76	213.01	211.26	211.74	209.69	211.28	211.25	211.1	212.95	211.21	211.8	211.56	213.06	213.72	212.09	210.45	210.49	211.67	212.51	212.85	211.46	210.56	210.3	212.97	211.35	210.16	210.88	212.03	210.62
216.73	217.22	215.79	217.51	216.48	218.18	216.49	217.24	216.86	216.41	214.47	217.6	217.51	213.2	219.75	218.69	218.92	216.52	218.14	215.27	217.4	216.37	218.77	216.88	215.32	215.09	217.81	218.61	217.76	216.5	217.61	216.33	217.17	218.53	217.38	216.48	217.07	216.99	217.11	216	217.51	216.39	216.56	217.94	218.67	216.38	217.65	216.9	215.56	216.63
217.18	217.59	217.72	217.27	218.31	218.57	216.92	216.71	215.68	217.07	216.58	220.03	215.53	218.49	218	216.17	216.16	216.24	217.54	216.97	216.99	216.64	214.36	217.79	216.01	215.11	216.18	220.12	218.22	217.57	218.88	218.19	217.02	217.53	218.45	217.11	214.68	219.39	216.33	214.69	217.46	216.33	218.18	215.38	216.05	216.28	216.58	217.21	217.81	218.55
208.84	208.61	207.67	209.25	206.91	207.55	209.74	210.23	209.92	210.15	206.75	206.75	210.66	208.22	208.51	208.07	209.99	209.8	210.72	208.34	208.33	208.32	211.13	211.57	208.62	209.82	209.76	210.36	209.09	209.8	209.64	207.9	208.48	209.18	209.16	209.31	209.96	208.37	208.82	210.81	208.88	209.91	210.5	211.35	209.98	209.95	206.98	210.68	206.99	210.52
207.25	208.74	209.98	210.46	208.4	204.33	209.51	207.15	208.33	207.94	209.67	205.97	204.26	210.02	208.42	208.49	208.53	210.76	206.91	209.39	207.75	207.8	208.19	206.9	209.22	209.03	207.61	207.32	207.31	207.33	209.33	206.81	207.67	209.06	210.49	206.23	207.74	209.29	210.7	208.27	207.81	208.54	208.07	210.67	209.16	209.28	206.97	206.33	208.14	207.63
201.54	201.74	201.87	203.4	200.06	202.2	202.64	200.54	202.04	201.63	202.42	204.73	203.05	202.79	200.83	204.71	202.99	201.23	201.58	203.53	202.17	201.79	202.52	203.17	202.88	200.74	203.64	203.83	203.48	202.25	201.8	201.69	203.05	204.61	204.64	202.01	202.68	199.97	203.71	202.61	201.27	203.24	202.78	200.43	201.26	202.59	203.25	200.8	201.02	202.62
206.91	207.4	207.84	206.28	206.49	205.82	206.77	207.73	206.53	209.47	206.85	207.34	206.54	208.28	205.66	208.01	206.11	208.07	205.58	211.97	206.33	209.13	208.72	209.24	208.29	206.37	206.72	208.63	205.98	206.69	208.14	208.25	207	207.66	207.29	206.67	208.87	207.89	209.43	206.55	206.89	209.73	208.22	207.71	205.69	206.39	206.8	208.18	209.47	206.61
214.83	210.75	210.92	210.91	212.06	213.28	213.03	213.02	211	210.51	211.04	211.61	213.3	211.09	211.24	213.46	211.35	210.42	210.28	212.27	213.61	212.32	210.74	210.17	215.19	211.52	212.69	212.69	211.37	211.7	212.33	213.48	210.61	214.15	211.33	212.87	211.08	213.07	210.46	211.08	211.67	210.95	212.5	210.72	212.54	209.82	211.55	212.24	213.54	211.27
198.92	200.07	200.21	199.36	199.69	200.86	199.32	199.59	198.84	201.63	197.23	198.82	198.69	199.68	198.04	200.8	199.8	199.56	198.87	200.34	200.37	199.65	199.63	199.13	200.37	198.98	199.91	201.22	197.8	200.21	198.93	199.7	200.78	198.19	199.35	201.28	199.25	198.12	201.35	201.01	200.1	197.68	200.48	197.22	200.23	199.75	199.79	199.62	201.8	197.95
206.96	206.54	206.64	209.59	208.05	206.61	206.97	209.15	209.38	209.39	208.56	208.93	205.55	206.95	207.82	208.75	206.12	208.36	206.56	207.73	208.41	209.07	208.11	207.5	206.88	207.19	205.81	209.52	206.72	205.6	207.77	209.94	210.39	207.76	206.73	209.33	206.52	208.83	206.07	206.32	208.07	208.49	209.24	207.22	208.86	209.34	207.9	205.96	206.37	208.84
205.44	203.94	205.19	205.77	206.24	205.81	204.22	206.68	204.4	205.58	205.3	207.72	206.46	204.43	205.29	204.91	203.24	207.46	206.1	205.63	205.34	205.43	208.28	206.99	203.35	205.72	206.37	204.83	205.37	205.99	206.49	203.64	207.24	206.34	206.3	205.28	207.23	207.19	204.93	203.93	207.2	205.7	205.38	204.69	206.74	204.41	205.23	205.94	206.89	205.57
199.19	198.66	203.22	200.33	201.92	200.12	201.14	199.8	200.68	201.36	200.41	198.19	199.43	200.65	199.57	201.65	201.45	201.03	199.11	198.84	199.34	199.98	199.05	201.01	201.65	201.21	199.3	197.85	201.69	201.74	200.94	198.98	201.43	203.15	201.96	201.65	201.13	201.87	199.08	203.5	200.51	200.65	199.89	199.09	197.4	202.04	201.63	199.52	201.08	202.44
202.54	206.5	203.5	201.22	203.51	203.93	201.97	203.42	203.4	202.94	202.59	203.92	202.56	204.21	203.41	201.65	205.64	203.58	203.72	205.66	204.56	203.38	204.85	202.14	201.64	204.54	205.53	203.8	205.51	205.39	203.16	199.97	204.58	206.41	204.61	203.75	202.84	204.67	203.13	202.27	203.7	202.77	206.2	205.13	204.51	204.12	203.62	206.12	204.12	203.67
199.16	197.92	199.05	199.49	199.16	200.35	200.38	197.68	197.43	198.93	200.93	198.91	200.93	199.04	199.99	196.51	196.02	198.5	198.55	197.83	199.06	196.47	200.01	199.91	199.67	199.1	201.43	198.43	198.3	198.09	199.62	199.76	202.35	200.6	197.08	200.49	197.01	198.37	200.77	199.04	199.28	198.66	200.35	201.59	198.98	199.65	199.31	200.53	199.74	198.52
202.65	206.35	204.11	204.48	203.01	200.76	201.68	202.75	202.31	205.49	203.64	202.1	204.94	202.42	203.08	203.28	202.69	204.03	202.92	202.59	202.75	203.38	203.09	203.51	201.79	204.28	199.77	202.8	203.32	205.59	200.59	202.08	203.78	200.51	203.51	202.67	202.87	204.75	203.64	202.89	202.98	202.22	203.01	203.07	203.43	201.99	203.88	203.86	202.43	205.57
200.33	199.61	201.15	202.04	199.42	200.25	197.51	199.22	199.3	199.88	200.71	201.63	201.01	198.97	202.04	199.16	200.67	198.22	198.19	201.03	200.77	198.44	201.68	200.21	201.59	199.73	201.48	200.79	201.41	200.24	198.49	200.48	199.93	200.91	198.67	200.82	198.08	199.74	201.51	198.73	202.32	198.99	200.03	201.92	200.82	200.66	200.81	198.78	196.29	201.46
208.59	205.36	208.48	208.85	208	210.16	207.18	208.78	211.02	209.51	206.74	209.22	208.94	208.88	207.83	210.8	208.26	208.32	208.37	207.92	209.34	208.62	208.86	208.54	208.65	208.81	208.37	210.96	209.12	206.89	208.84	207.28	209.8	208.96	209.53	206.59	209.92	209.5	209.47	207.54	207.5	210.63	207.36	208.16	210.41	208.78	208.45	209.73	208.87	210.66
213.9	214.33	210.96	211.31	211.44	211.57	212.1	213.84	211.89	213.68	213.69	210.96	211.24	210.89	212.79	211.98	208.68	210.96	211.28	212.1	210.31	213.02	211.47	210.16	209.92	211.76	211.45	213.87	210.69	210.35	211.05	213.3	211.7	213.27	211.45	209.97	210.79	211.67	211.35	210.45	212.82	211.66	211.5	210.1	212.49	211.81	209.87	212.26	212.54	212.08
201.6	201.64	199.55	201.93	199.45	200.5	199.97	199.86	201.18	200.96	199.67	199.54	199.17	201.92	199.75	201.29	201.38	202.62	197.98	201.06	198.76	199.08	201.12	202.09	199.91	202.02	198.89	200.29	201	199.65	199.77	200.81	200.99	197.95	199.71	199.75	199.61	201.16	198.76	200.8	200.98	202	199.93	199.94	198.96	200.79	201.88	198.55	202.04	201.1
217.94	217.85	217.61	219.14	215.87	216.73	216.91	218.64	217.96	218.14	215.69	217.79	215.47	218.25	216.5	218.58	216.91	216.09	217.45	218.6	218.03	217.26	218.34	218.15	217.14	216.71	218.59	216.84	215.95	218.55	218.01	216.92	218.02	214.8	216.3	217.83	216.79	215.69	216.55	216.79	217.69	216.99	219.23	215.96	217.82	215.46	218.81	213.87	217.62	216.2
201.95	201.85	202.33	202.85	203.98	201.89	201.63	203.74	203.57	201.45	202.59	202.35	200.75	205.44	202.63	200.79	202.23	202.03	203.76	203.39	200.36	202.52	203.01	201.98	201.21	203.41	202.85	202.61	204.9	202.54	203.01	202.03	200.2	200.44	202.31	202.18	200.64	201.01	200.52	203.67	202.13	201.51	203.3	200.92	202.79	202.99	200.72	202.21	202.54	202.08
207.96	208.75	210.21	209.92	210.17	210.54	209.24	210.55	210.16	208.8	211.07	209.04	211.84	208.29	207.81	208.31	209.77	208.43	207.9	209.97	209.16	210.74	209.42	208.77	211.15	207.6	210.96	208.58	211.58	211.12	209.28	211.57	208.68	211.55	208.55	210.71	207.47	209.06	210.73	209.84	211	210.26	212.06	209.78	208.46	211.09	208.15	209.84	209.68	209.02
210.11	209.19	210.32	208.26	209.7	207.86	208.97	210.22	209.35	210.74	208.19	208.68	208.74	209.6	213.1	210.11	209.28	209.08	210.16	209.88	208.18	208.07	211.03	209.73	208.43	207.98	208.35	210.03	209.11	208.95	208.03	209.07	210.3	210.4	209.48	208.1	209.75	211.15	209.74	210.17	209.9	212.28	208.09	209.83	208.2	210.25	207.53	206.27	211.07	210.13
198.84	198.44	200.18	200.38	201.17	201.33	201.76	199.51	200.72	198.01	199.32	199.99	199.29	198.68	199.55	199.93	199.86	198.6	200.97	201.85	201.16	199.32	200.38	201.32	199.83	200.64	198.52	199.68	201.85	200.05	201.83	200.65	201.36	200.08	200.26	200.38	199.29	201.67	200.27	199.72	199.51	200.68	198.16	200.84	203.91	198.85	200.14	199.12	199.33	202.78
202.85	203.05	203.43	202.01	200.43	204.04	201.87	205.26	203.5	205.63	200.26	203.29	205.8	205.98	204.22	205.28	205.62	200.91	205.54	202.62	201.18	204.56	204.95	202.53	203.25	202.53	203.37	203.8	202.1	205.15	205.26	203.64	200.71	203.26	202.59	203.22	202.56	202.13	203.78	203.62	202.22	203.63	203.65	204.84	203.87	203.67	202.36	202.04	203.3	202.34
213.37	211.17	211.66	213.64	211.78	209.44	212.1	211.08	214.36	210.98	212.12	212.24	211.57	210.73	210.82	212.49	211.18	210.92	213.55	211.57	211.11	211.14	210.96	212.7	212.1	210.81	211.48	211.45	211.74	212.92	211.48	211.5	210.96	211.04	211.85	210.54	213.43	211.16	211.32	212.11	210.4	212.49	210.01	213.14	212.16	212.04	212.66	209.84	211.35	209.79
210.21	210.45	211.22	211.57	213	212.66	212.42	212.48	212.21	210.52	209.63	209.74	212.36	211.03	211.37	212.77	211.92	209.55	209.53	211.98	212.64	209.76	211.25	212.62	210.9	211.01	212.99	210.36	212.15	211.74	212.2	210.02	211.3	212.03	211.42	211.51	213.16	211.9	210.99	213.03	211.71	212.22	213	211.12	212.47	210.8	210.73	213.59	213.67	210.33
212.19	213.1	211.6	212.25	211.82	212.82	212.05	210.87	212.76	213.72	213.57	212.43	211.8	213.29	211.33	210.19	214.05	212.2	212.2	212.51	214.37	213.96	212.8	211.82	212.67	213.75	211.04	210.94	212.84	212.39	213.51	213.71	210.63	211.18	212.2	212.66	212.17	210.55	210.69	213.09	213.75	211.51	210.13	213.84	211.31	214.63	214.08	212.71	213.77	214.09
204.37	203.97	203.49	202.81	203.86	202.62	203	204.46	203.46	201.82	204.76	202.11	203.53	201.92	203.94	202.19	202.33	203.46	202.26	201.98	204.97	203.56	202.67	203.68	204.68	203.61	203.58	203.6	201.9	202.98	202.7	203.13	202.95	204.24	201.38	203.4	203.77	202.13	201.5	201.97	203.01	203.45	203.85	201.67	205.19	203.78	204.39	203.71	204.54	204.51
202.56	199.35	200.35	202.29	201.36	202.51	201.5	203.09	202.03	201.14	201.58	201.56	199.03	203.08	199.99	202.17	201.56	202.58	198.55	199.34	199.22	198.91	201.52	201.79	203	200.34	198.92	202.42	201.86	199.36	200.74	200.59	201.36	200.63	200.77	202.06	203.42	202.61	199.96	200.41	201.56	201.13	202.72	199.93	202.16	203.09	200.95	200.15	202.45	201.36
209.35	207.28	207.97	208.04	209.19	206.49	208.91	208.21	207.94	210	208.72	209.68	208.66	209.2	208.59	207.86	208.4	208.06	209.04	208.36	209.16	208.05	210.46	207.56	208.26	208.16	209.57	208.7	206.35	208.64	208.25	209.06	207.73	210.53	207.89	210.07	207.28	208.6	210.69	210.99	211.09	207.45	210.86	210.14	209.61	209.07	208.33	208.84	209.71	209.43
202.44	199.92	199.96	199.91	201.58	200.66	201.31	198.47	201.13	203.52	203.5	204.22	202.15	202.18	199.77	202.23	199.91	200.71	202.06	199.41	201.07	202.97	200.92	200.2	203.69	202.69	200.89	200.3	200.66	200.36	202.16	202.14	201.23	202.54	202.49	202.95	201.55	199.66	200.4	201.05	201.47	200.44	201.2	202.22	200.37	200.88	199.72	200.61	199.97	200.1
207.59	204.26	205.98	205.85	206.59	207.49	206.99	205.83	205.47	207.16	205.66	207.3	207.32	205.04	206.16	207.08	206.11	205.88	209.22	207.61	206.04	206.95	207.26	207.78	206.88	205.96	206.52	206.26	205.46	207.28	207.77	206.54	208.27	206.24	207.21	208.14	206.15	206.8	205.25	207.85	205.22	207.18	206.67	208.94	205.17	204.57	206.92	204.45	204.29	204.87
209.24	210.1	210.02	209.06	211.21	210.13	211.8	209.7	208.85	208.45	209.52	210.15	208.53	208.38	209.92	210.99	208.94	208.08	210.62	208.36	208.14	207.5	211.89	210.22	210.57	208.31	208.88	209.96	209.87	209.15	209.39	211.64	210.48	211.67	210.87	211.68	210.13	209.15	208.19	209.88	208.91	207.18	208.6	210.63	208.66	207.69	209.39	209.3	208.53	208.06
211.02	209.25	209.01	211.05	209.31	209.93	209.09	208.14	209.98	212.63	208.81	208.16	209.4	211.39	210.65	211.53	209.73	211.34	209.86	211.84	209.67	209.81	210.12	211.47	209.57	209.82	209.54	210.33	210.35	208.74	209.24	207.9	210.2	210.88	210.32	210.49	210.17	209.73	211.91	209.98	208.08	208.27	211.51	208.03	207.61	208.01	210.7	209.6	208.26	209.53
216.38	216.11	216.99	216.96	217.25	216.44	217.24	215.78	215.54	216.86	216.72	214.62	218.59	218.59	216.66	217.18	214.09	217.92	215.74	215.33	216.64	216.64	217.03	217.11	215.59	217.04	216.88	216.31	219.67	216.96	215.02	213.74	216.92	216.83	217.44	216.32	217.75	217.21	218.37	216.63	215.55	216.63	217.09	217.7	216.83	216	216.31	218.43	214.8	216.52
214.33	217.27	216.21	217.76	215.96	216.89	216.41	216.45	218.64	218.96	216.19	219.04	216.69	217.58	215.11	216.81	218.3	219.63	217.82	218.05	217.27	218.81	217.68	216.35	215.57	217.44	219.31	218.82	217.92	219.63	218.68	216.08	216.76	217.86	217.5	217.75	215.27	215.54	215.65	216.11	217.96	219.12	216.76	216.77	216.49	217.27	217.15	218.85	216.7	216.69
201.87	203.12	203.46	201.71	205.17	203.1	204.58	202.6	204.23	203.46	202.38	202.88	202.32	204.45	202.83	205.34	201.57	200.94	204.07	201.06	203.26	205.87	202.09	202.11	204.43	202.91	202.63	201.59	203.27	203.93	205.28	202.4	202.62	204.77	205.22	203.67	203.06	202.35	204.42	204.09	203.25	205.37	203.25	203.15	200.24	202.07	203.22	203.77	203.83	202.9
195.25	194.01	195.59	192.83	196.1	194.31	194.41	192.9	195.03	194.56	192.85	196.23	195.73	195.07	195.83	198.56	193.32	195.79	195.18	195.88	193.85	194.95	195	198.08	195.31	194.73	193.85	194.26	196.45	193.95	195.98	195.47	194.54	195.47	194.57	197.57	192.74	193.46	195.71	194.39	194.24	194.84	194.93	195.39	195.61	194.4	196.28	194.78	194.25	193.47
213.01	212.3	210.58	212.1	212.33	211.74	213.96	212.62	212.57	210.24	210.06	212.37	210.74	212.8	211.64	214.25	209.53	209.83	209.61	212.24	211.88	212.32	210.65	210.5	210.67	211.73	211.18	211.83	213.23	211.79	211.9	212.15	213.06	211.2	212.25	213.16	211.03	212.86	213.45	213.1	213.08	211.24	211.49	210.62	212.45	214.2	211.91	211.04	214.29	211.07
210.05	210.25	211.04	208	210.81	210.97	209.44	211.33	210.59	208.48	209.66	209.53	207.82	208.58	209.26	210.74	208.93	210.96	208.74	208.49	209.16	206.76	207.73	209.09	209.86	210.05	208.15	209.8	211.07	209.62	209.88	209.61	210.84	209.01	210.78	212.04	211.45	211.99	209.54	209.55	207.43	209.7	209.32	209.38	212.81	209.86	209.36	210.9	211.63	210.34
202.88	201.51	205.07	203.16	202.13	202.88	202.24	204.9	202.25	204.6	203.87	205.61	205.1	203.46	205.03	202.25	203.61	204.83	204.47	204.05	202.74	202.69	206.11	203.97	202.71	202.12	203.56	204.7	204.37	204.01	204.13	203.96	204.16	203.53	203.59	203.03	204.25	205.46	202.89	203.65	204.37	204.91	201.82	201.03	204.59	205.26	203.99	204	204.36	204.85
194.59	193.6	196.88	193.14	195.6	195.38	194.44	195.42	192.2	195.18	194.09	193.22	197.12	196	194.9	194.16	194.74	198.88	196.91	195.88	194.7	195.08	195.12	193.87	193.34	194.18	195.05	194.39	192.09	195.6	193.53	194.46	196.82	195.53	194.63	196.51	195.35	193.17	194.28	195.51	196.32	195.33	193.5	195.96	194.74	194.56	197.15	195.18	194.67	195.56
195	192.59	196.22	195.14	195.3	194.29	193.83	195.71	194.52	194.49	194.07	195.73	195.69	195.84	195.27	197.44	194.55	195.48	195.48	195.93	194.75	195.33	194.99	192.52	193.45	195	192.33	195.07	195.72	191.66	194.6	197.59	194.41	193.77	195.67	194.94	192.35	194.59	196.51	195.02	194.41	194.53	195.26	194.88	195.72	197	192.04	195.13	194.47	196.3
203.94	198.69	202	202.02	201.92	203.9	203.52	203.35	202.68	201.68	203.14	201.29	202.51	204.62	201.45	200.31	199.54	201.22	204.31	205.81	202.14	201.16	205.6	201.73	202.04	202.96	201.43	200.72	201.17	205.27	201.5	201.93	202.65	202.94	201.83	201.57	202.1	203.32	204.39	202.56	201.99	204.54	201.5	202.9	202.94	203.01	201.43	201.88	204.21	203.85
204.74	203.53	203.28	203.08	204.07	201.89	202.65	203.94	201.08	201.38	200.52	202.41	201.85	202.32	204.15	203.07	202.63	202.41	201.85	202.5	201.51	202.82	202.91	203.47	201.27	203.53	201.56	204.16	200.48	202.09	204.52	201.11	201.15	201.02	201.24	203.54	203.55	203.39	202.06	200.91	203.47	200.3	200.69	201.96	201.71	202.12	201.83	202.11	202.64	202.77
201.93	203.82	202.83	204.55	204.74	204.73	204.65	205.53	204.18	204.36	202.17	203.56	204.55	204.59	200.39	202.16	203.97	204.47	204.04	202.49	204.2	204.97	205.55	204.31	204.52	203.94	203.38	201.98	203.93	207.12	204.61	203.98	203.94	202.78	205.15	206.89	203.3	206.07	205.88	203.81	203.67	205.64	202.98	203.11	202.27	203.37	203.71	203.08	203.78	205.04
214.75	209.52	214.2	211.98	214.02	210.77	212.97	213.84	212.95	212.8	214.75	215.65	213.12	211.11	213.27	211.27	212.62	214.08	213.54	213.51	214.16	214.36	212.71	213.48	212.74	215.55	212.37	212.89	211.45	213.5	212.28	213.15	213.52	212.11	213.16	214.17	212.11	214.36	213.99	213.05	213.98	211.45	214.51	213.14	212.91	213.63	212.47	212.48	213.6	214.25
206.84	207.5	206.22	207.67	206.69	203.14	208.23	207.99	207.3	207.32	207.57	207	208.61	206.47	207.74	206.92	209.36	206.95	205.04	208.25	205.31	207.25	206.09	209.02	208.69	208.06	207.72	206.48	209.49	207.32	207.18	206.78	205.94	207.44	206.93	207.01	204.75	207.82	208.74	207.54	204.95	207.91	206.99	209.77	208.98	208.1	208.48	208	209.03	207.55
217.07	218.49	218.81	218.78	217.82	218.08	218.74	219.51	218.28	217.19	219.66	218.26	216.71	217.27	219.26	216.93	216.29	219.54	219.44	216.84	215.85	220.4	219.01	218.72	217.7	219.41	219.81	217.92	214.67	218.38	217.77	218.15	216.88	219.55	218.82	217.37	216.39	218.25	218.59	219.08	218.86	217.47	217.63	217.49	217.49	217.77	216.93	216.89	218.54	216.04
212.9	212.49	214.27	213.73	213.49	212.3	214.19	213.68	213.2	213.29	211.64	213.89	212.27	214.24	212.35	212.72	213.7	210.24	214.09	214.06	213.8	211.6	210.76	213.01	214.32	214.65	212.77	213.16	213.66	213.7	210.95	214.75	214.65	212.43	210.58	212.16	214.11	214.04	210.74	213.39	214.38	213.27	212.62	211.22	213.52	210.58	210.64	212.02	212.63	211.81
207.07	207.29	207.32	205.04	208.62	209.77	206.69	208.05	208.24	208.62	206.77	206.47	207.98	207.13	208.09	209.22	207.38	204.43	207.99	207.46	208.13	209.68	209.54	207.06	208.92	207.65	207.98	205.75	207.9	209.31	208.15	209.02	209.41	207.74	209.9	209.9	210.19	207.37	208.72	209.15	209.16	209.12	209.63	208.04	208.08	208.2	207.57	207.2	207.33	206.74
210.15	210.08	210.55	210.17	211.2	208.32	209.51	210.86	208.93	210.57	209.25	211.58	210.26	209.2	208.25	208.88	207.33	209.32	211.36	209.86	208.84	209.54	209.23	211.5	209.15	212.69	211.89	210.14	211.25	207.85	210.01	209.99	208.22	209.42	209.68	209.71	211.85	208.07	209.19	211.31	206.91	208.93	208.77	210.61	209.79	209.45	209.72	212.08	209.28	209.31
203.11	202.94	203.64	202.94	203.97	204	200.24	201.86	202.75	202.85	202.55	202.96	203	203.33	203.27	202.74	202.44	205.17	202.46	203.62	200.13	204.22	203.7	202.88	204.28	201.7	205.19	201.57	203	204.18	202.56	202.39	201.51	202.84	202.74	205.21	204.86	204.61	204.98	205.29	201.74	203.74	206.74	203.21	203.55	204.63	200.12	204.18	202.32	200.14
203.38	201.82	202.59	202.34	203.54	203.52	204.69	204.33	205.82	202.52	202.89	203.04	202.77	201.53	202.87	204.34	205.29	203.71	200.44	204.68	203.01	203.52	205.67	203.29	203.51	202.77	204.41	204.71	203.13	204.13	202.19	204.67	202.99	201.34	203.75	200.99	201.61	201.95	202.39	205.15	202.23	204.38	203.51	201.79	202.63	204.34	202.21	202.04	204.22	202.95
204.06	202.62	204.35	201.09	206.36	204.3	203.47	202.96	202.77	202.7	202.9	204.06	204.97	203.87	202.4	203.59	202.35	201.71	201.71	203.83	206.9	205.44	201.96	203.63	201.81	206.04	205.04	202.99	204.16	204.72	204.19	204.97	203.84	204.42	205.13	203.77	202.2	203.76	203.43	204.06	205.85	202.65	205.11	202.55	204.89	204.63	205	203.02	202.48	203.92
196.34	198.4	197.76	199.58	197.37	194.99	197.94	198.53	198.37	197.62	196.07	199.14	198.13	199.26	199.32	198.86	196.76	197.28	200.04	200.28	199.6	198.54	197.31	200.27	196.38	198.97	197.24	201.31	197	198.85	197.92	198.56	199.11	198.89	195.87	198.24	198.56	199.33	199.07	197.95	198.77	199.15	198.18	199.59	197.66	198.98	200.52	198.09	198.2	197.39
211.53	210.73	213.11	212.72	212.8	211.31	210.67	212.56	212.58	210.38	210.92	213.57	212.52	212.77	211.85	214.31	213.87	211.96	211.77	213.07	212.93	212.73	210.04	210.1	212.23	210.04	212.55	211.66	211.04	213.2	212.74	212.53	212.01	211.2	211.69	212.69	211.98	212.8	210.71	212.55	211.2	212.06	208.6	211.19	211.14	210.26	214.75	211.39	210.98	210.32
212.29	212.34	214.04	211.61	212.76	210.48	210.87	214.55	212.22	213.78	210.88	211.94	210.95	213.07	209.83	210.03	212.16	210.9	213.02	213.16	212.97	211.66	213.07	210.38	211.52	213.27	211.16	211.78	210.53	213.54	213.59	213.18	211.97	212.99	211.77	213.14	211.89	216.38	212.63	213.1	214.29	213.86	213.05	214.89	212.19	215.13	210.84	213.36	213.75	213.89
201.61	203.33	200.8	200.13	202.42	206.97	203.41	201.47	202.49	202.77	203.2	201.25	203.35	202.63	202.88	202.42	202.44	202.83	203.1	202.52	203.77	203.13	203.27	203.77	201.7	203.98	203.12	201.47	204.78	203.6	202.86	202.51	203.27	202.52	204	205.37	201.28	203.48	203.49	201.36	201.19	202.37	201.25	203.03	202.89	202.36	200.22	202.52	202.57	203.06
200.2	199.99	199.5	200.22	203.62	200.51	199.57	201.27	199.57	200.3	200.71	202.78	200.15	198.05	199.63	199.54	199.87	201.5	200.05	200.93	200.2	200.72	203.13	199.1	201.3	197.93	199.99	197.05	202.22	200.22	201.2	199.48	200.47	202.37	201.12	200.61	198.86	200.12	198.91	200.31	197.74	200.79	200.38	200.1	199.14	199.93	198	199.24	198.93	202.9
201.63	198.79	199.84	200.85	200.33	204.59	200.53	198.86	200.65	197.81	201.32	199.63	198.9	200.32	199.59	198.61	199.97	201.23	200.96	200.3	200	199.09	200.9	201.62	200.14	200.01	200.71	198.93	202	197.84	201.62	201.11	198.69	198.57	199.98	201.61	199	201.06	201.85	200.56	200.73	199.53	199.37	201.63	200.25	200.13	201.04	198.28	200.24	200.68
202.5	203.86	203.86	204.91	204.76	204.23	202.04	203.2	204.33	204.09	202.74	205.67	204.76	203.48	203.11	203.76	204.77	204.41	203.65	203.22	205.42	204.88	206.45	203.71	202.83	203.84	203.87	204.09	202.96	203.95	202.55	203.03	202.6	203.39	203.77	201.26	201.81	205.08	204.12	200.52	201.13	202.9	202.66	205.52	204.97	203.44	203.57	202.55	203.25	203.17
209.36	212	210.29	208.63	209.5	208.14	209.45	207.76	207.19	208.8	208.52	209.79	211.49	208.58	206.73	208.3	208.46	208.71	209.59	209.59	208.08	210.97	208.85	207.77	206.99	208.39	208.75	207.43	207.2	208.72	210.35	210.58	207.43	211.3	208.8	208.35	210.02	209.57	209.59	209.06	208.43	207.75	209.56	209.39	210.4	210.23	208.81	207.74	207.9	209.06
197.84	198.94	198.22	197.06	197.42	201.48	199.89	197.9	201.47	199.46	199.96	197.07	199.8	198.42	197.58	200.8	200.59	200.59	198.17	200.01	200.35	199.78	198.27	199.1	200.13	197.33	199.15	199.21	198.84	199.41	201.26	200.42	199.17	198.96	202.24	200.73	200.31	200.31	200.3	199.97	197.07	199.15	200.77	198.11	200.19	200.45	199.45	199.09	202.21	199.74
206.3	208.49	208.45	211.34	208.73	207.23	209.4	205.26	208.12	207.13	208.84	206.85	206.88	206.07	207.92	208.34	205.4	208.05	209.34	208.48	210.25	208.58	209.67	207.37	207.1	206.96	207.44	208.1	208.36	207.29	206.27	209.45	207.62	205.65	207.32	207.6	208.03	206.38	209.28	209.97	204.75	205.27	207.84	207.29	207.58	209.45	206.69	205.42	209.49	208.03
215.33	216.86	216.06	216.34	217.07	218.05	216.78	219.51	217.75	216.88	219.14	216.65	216.76	216.4	218.31	217.58	218.07	216.09	216.65	219.86	216.98	217.77	216.76	215.93	217.69	215.36	217.99	218.82	215.52	217.77	216.32	216.61	216.45	217.82	217.55	218.37	217.39	216.76	216.95	217.94	217.12	217.59	213.84	217.54	216.28	215.86	216.43	216.12	218.25	215.8
197.24	198.72	196.79	200.1	198.76	194.73	198.93	197.75	198.42	198.31	199.24	197.37	197.27	197.52	196.33	197.58	197.54	196.75	196.06	199.3	197.31	197.58	198.02	198.93	197.68	197.63	196.68	197.25	198.8	195.04	198.88	198.87	199.11	198.47	198.56	198.63	196.83	197.24	200.31	199.62	198.38	197.47	196.01	198.54	198.94	198.49	199.15	198.55	199.15	198.73
210.19	209.97	207.25	207.16	206.95	206.37	205.64	208.59	209.42	210.02	208.48	206.73	209.88	207.85	208.61	209.82	204.66	207.05	210.98	211.6	210.78	212.75	209.63	208.83	209.01	208.79	209.81	206.08	208.89	209.81	206.94	206.93	210.36	206.1	208.89	208.36	208.32	205.46	211.7	207.44	209	208.32	206.21	210.21	210.27	211.36	209.1	209.63	208.99	208.85
205.09	202.2	204.92	204.5	205.95	202.62	204.97	204.05	203.36	204.48	205.13	204.55	203.9	205.22	204	202.87	205.81	204.19	203.07	205.13	204.28	203.96	203.72	203.96	203.96	203.56	203.49	202.83	203.12	202.28	204.42	202.51	202.91	204.6	203.52	205.52	204.97	204.17	203.88	204.09	202.68	203.06	205.12	205.23	203.79	205.47	203.12	204.29	204.37	202.65
216.34	215.39	217.52	217.02	217.61	216.73	217.47	216.73	216.96	217.31	215.77	216.45	217.31	218.11	215.11	216.19	219.54	218.36	218.12	217.18	220.53	216.21	215.24	220.2	216.82	217.04	217.54	216.19	218.07	216.37	216.9	215.36	213.89	216.74	216.65	218.42	218.64	214.26	218.64	217.31	216.51	216.36	215.36	217.69	214.9	216.96	217.73	219.14	216.64	217.26
201.27	200.85	199.96	201.49	199.14	200.28	199.68	200.53	199.21	200.95	199.86	199.04	200.59	197.92	200.53	200.36	201.91	200.77	199.09	200.85	200.24	199.7	199.13	198.08	202.38	200.72	199.11	200.93	199.44	200.32	199.75	199.93	198.68	200.8	200.79	201.07	199.33	198.03	199.35	199.88	200.5	200.75	200.89	200.72	201.04	198.66	199.05	202.05	197.2	198.25
193.12	192.88	194.27	194.54	193.8	197.43	196.69	197.64	196.1	193.29	193.98	194.87	196.22	193.53	194.84	195.24	196.17	197.6	196.79	194.44	195.58	195.23	193.21	196.07	195.79	192.53	195.67	194.58	192.86	193.69	197	196.56	194.76	193.87	194.39	195.27	193.64	195.87	197.69	193.24	193.95	196.1	193.92	195.89	194.54	196.03	193.66	194.65	196.51	195.54
218.41	219.93	218.09	218.36	218.62	217.24	217.47	216.96	220	218.41	218.62	218.77	215.64	217.23	215.56	217.43	218.03	217.68	218.52	219.26	216.48	217.96	218.3	217.94	214.86	216.09	218.69	216.24	219.09	220.12	219.85	216.85	215.25	218.27	219.69	217.94	218.38	217.52	219.37	219.72	217.6	217.9	218.47	218.54	218.04	218.52	220.2	217.22	215.62	215.93
204.73	204.16	203.74	203.54	205.89	203.35	205.43	201.48	204.18	201.16	201.64	203.57	203.01	203.87	204.93	202.71	204.36	202.61	203.8	203.35	204.16	201.46	201.64	203.4	202.86	205.66	204.52	204.66	203.19	205.2	205.12	203.21	204.19	203.48	204.58	202.17	201.71	204.13	203.26	204.24	202.74	205.8	204.7	204.7	203.87	204.08	202.2	203.36	203.83	203.16
203.57	204.68	205.11	204.87	205.16	206.71	203.99	203.83	203.06	205.04	203.67	205.57	206.5	201.44	204.23	204.7	203.97	203.19	202.99	203.55	203.84	204.74	203.03	201.88	204.97	203.81	202.99	202.38	203.97	205.39	203.86	203.91	204.08	202.84	202.33	204.5	205.89	203.28	205.21	204.26	204.38	203.8	203.83	204.32	206.63	202.97	203.75	204.99	204.75	205.16
204.73	206.68	206.57	206.58	209.49	206.15	204.71	206.32	203.81	202.81	205.21	206.77	203.99	205.86	206.43	205.89	206.77	205.93	208.35	206.8	205.2	205.04	207.09	206.37	208.39	206.85	204.9	205.22	204.31	207.84	206.28	206.53	207.49	206.38	206.29	204.65	206.11	205.66	205.1	207.56	204.81	207.2	206.11	206.56	206.59	205.6	207.35	205.29	208.04	204.03
202.94	205.51	202.63	202.7	202.99	203.85	205.45	203.88	206.91	203.84	201.59	203.31	205.24	204.95	203.42	204.43	205.39	203.39	205	205.35	203.39	203.99	204.1	203.51	203.37	202.57	205.12	204.04	203.08	204.98	204.89	204.2	203.68	201.67	205.45	202.03	201.53	206.78	201.59	204.53	204.16	204.15	203.27	205.96	204.17	202.52	203.35	202.11	205.38	203.59
217.82	216.29	216.41	216.45	216.75	218.52	216.04	218.61	216.45	216.52	215.53	216.53	216.34	216.07	217.22	216.49	219.12	219.46	217.32	217.29	216.92	219.12	216.39	215.72	215.06	218.75	217.52	219.37	218.28	215.26	214.08	216.5	217.19	216.48	215.24	217.85	216.61	216.76	218.29	218.09	215.69	216.16	216.59	214.01	219.29	217.31	214.99	217.84	219.4	215.83
212.41	213.38	216.01	214.6	215.41	212.88	213.15	215.35	214.44	213.64	211.31	213.67	215.51	212.24	213.06	215.13	214.96	215.13	212.22	214.11	213.98	214.1	215.29	213.75	210.16	213.61	213.55	213.88	215.8	215.05	214.5	214.13	212.43	213.67	213.68	214.49	215.09	213.63	214.81	214.55	214.17	214.07	214.83	215.63	211.6	215.38	215	213.96	215.93	214.89
210.94	211.43	212	211.16	211.21	211.05	211.58	211.61	214.17	210.39	206.84	208.72	210.94	210.79	210.12	210.36	212.08	213.48	213.66	211.61	212.75	212.76	211.08	212.33	211.18	210.83	210.55	210.5	208.5	214.09	211.08	209.63	212.16	209.03	210.92	212.22	212.41	210.68	213.13	212.29	212.54	210.07	211.38	210.56	212.69	212.98	211.73	209.66	214.3	212.73
210.77	209.74	211.44	211.98	211.58	209.21	212	212.06	211.83	211.72	209.96	212.38	210.94	211.69	209.12	208.19	212.69	211.25	211.77	211.3	210.1	212.63	210.71	213.55	211.9	212.2	210.29	209.79	213.15	211.47	211.43	211.47	211.73	211.86	211.59	213.12	211.63	212.54	211.1	212.45	211.52	215.74	211.67	210.88	212.61	213.03	210.88	214.25	211.41	212.4
207.77	208.64	206.96	206.77	209.09	207.41	207.22	208.43	208.75	208.76	207.67	209.09	209	208.09	208.35	206.5	206.78	208.06	208.15	208.74	209.55	207.41	208.8	209.22	208.43	209.39	208.19	209.47	208.41	209.74	209.7	209.78	208.94	207.89	209.16	208.44	209.45	211.52	209	208.15	209.18	206.3	208.2	207.21	209.1	207.24	208.96	208.62	206.44	206.83
201.22	200.01	199.44	201.19	200.29	199.62	199.95	198.33	200.99	198.81	199.92	200.45	200.95	200.78	199.99	200.96	201.58	202.33	198.4	202.3	199.67	200.07	200.5	199.85	199.17	196.78	198.57	198.36	203	199.63	200.72	199.45	200.59	200.28	201.03	200.85	199.11	201.17	201.82	200.16	200.28	201.65	201.28	201.71	199	199.79	199.72	198.3	200.29	200.67
206.86	209.26	207.52	207.07	207.62	207.62	209.51	209.98	206.37	208.28	206.66	208.64	207.19	208.89	207.23	207.67	207.78	208.82	210.39	210.97	208.86	207.96	209.35	209.93	210.69	210.62	208.32	210.63	210.82	208.54	209.65	208.14	210.71	207.02	209.66	208.47	207.42	207.6	207.25	207.34	210.87	208.68	208.8	208.18	209.71	208.86	209.74	209.88	210.57	208.38
201.85	200.89	203.24	203.33	201.33	201.81	200.23	204.1	200.22	201.58	201.72	201.42	204.27	201.55	203.87	201.9	201.73	201.42	199.66	201.93	203.38	204.15	200.99	203.6	204.5	198.7	201.84	202.89	202.97	202.96	203.31	202.25	201.07	200.71	201.15	201.43	202.22	202.57	201.41	203.53	202.81	202.54	202.28	202.27	202.27	202.92	201.67	202.74	202.69	202.18
196.28	196.06	198.66	198.03	197.33	199.16	198.51	198.38	198.64	193.64	198.52	196.5	198.58	197.52	199.07	194	195.37	197.3	198.06	196.81	197.46	196.42	200.14	198.18	198.42	202.03	196.82	198.88	199.33	199.28	199.21	200.07	199.17	196.35	197.66	197.65	198.4	197.65	197.34	194.38	197.85	197.71	197.42	198.35	198.79	198.82	198.07	198.51	199.44	199.44
201.59	204.54	203.68	204.71	203.88	204.67	205.49	205.67	206.6	204.03	202.86	203.7	205.41	204.61	203.7	204.98	204.06	204.5	203.35	205.82	203.42	204.86	203.11	205.24	202.08	206.84	204.29	204.3	206.53	203.04	202.64	206.89	205.71	207.06	203.46	205.64	206.14	204.03	203.64	205.52	204.18	204.41	205.78	203.77	204.79	203.75	204.65	205.6	204.37	204.52
209.75	209	209.83	209.01	209.27	209.82	207.24	208.54	210.1	207.98	210.76	209.44	208.46	207.84	208.26	211.51	209.69	207.42	208.11	212.75	206.59	209.95	208.45	207.35	208.88	209.61	207.68	210.17	209.43	207.95	210.35	208.81	205.51	206.3	206.79	208.94	210.13	206.06	209.89	210.42	205.87	208.97	210.09	209.16	209.22	207.89	210.73	208.58	208	209.51
213	211.1	209.41	212.62	212.69	210.27	211.78	210.6	209.59	211.03	210.98	212.51	211.06	211.61	211.05	211.34	212.76	211.78	213.82	212.96	211.54	212.84	210.36	213.41	211.26	211.14	211.93	209.81	212.26	210.54	210.17	210.14	212.62	213.09	210.94	209.4	213.78	214.4	211.99	210.79	209.83	212.09	215.35	211.52	213.67	212.31	212.93	213.65	211.93	212.41
202.49	202.91	205.35	202.86	203.31	203.36	203.45	203.38	205.35	204.01	204.93	205.16	205.8	204.1	203.24	202.91	200.73	202.9	204.15	202.84	204.76	202.19	202.31	203.61	203.74	204.14	204.89	203.42	204.01	203.93	204.61	203.99	204.43	202.13	205.84	203.68	200.82	205.25	206.19	205.17	203.07	203.68	203.36	204.2	204.15	204.18	203.81	202.48	203.65	204.79
211.05	209.83	212.77	212.18	210.96	210.89	212.37	210.51	211.52	211.81	211.61	211.9	211.94	210.89	210.98	210.76	213.42	211.84	212.43	211.03	212.63	212.05	212.02	211.2	210.5	210.79	213.5	211.74	211.04	211.43	212.38	210.83	213.16	213.32	211.37	211.64	212.22	211.78	210.88	211.98	211.71	210.9	213.8	210.97	213.24	211.67	212.62	212.4	212.72	210.25
212.39	213.74	211	212.07	212.57	212.46	214.67	214.46	212.12	215.74	213.47	210.96	212.19	212.86	212.17	212.47	213.73	213.16	211.01	214.3	211.96	212.16	212.29	213.62	210.88	212.13	211.38	214.35	212.68	215.1	212.39	213.87	213.7	211.52	213.04	212.16	212.9	211.56	213.13	211.34	212.66	213.4	210.96	214.42	212.51	216.55	210.69	214.04	214.36	214.78
203.46	207.46	206.42	207.5	208.94	207.99	206.34	207.23	206.6	204.16	208.6	203.94	207.36	203.63	205.16	207.11	207.13	203.6	204.78	205.92	206.13	206.89	205.26	206.76	205.08	207.25	204.95	205.94	206.02	206.94	205.19	205.22	204.22	205.52	205.72	207.46	207.08	204.95	206.82	202.36	206.5	208.19	203.94	206.1	206.63	206.78	206.54	207.47	206.24	205.33
216.78	217.24	217.37	218.42	216.87	218.98	218.44	215.2	218	217.45	215.65	214.91	218.02	216.58	215.74	218.17	214.45	217.75	216.62	216.72	216.89	217.51	216.98	217.13	217.68	216.77	216.8	216.53	217.23	216.84	216.13	218.59	217.65	218.52	215.79	216.95	216.9	215.71	217.15	217.52	216.78	218.8	219.97	215.2	213.89	216.02	218.42	215.55	217.04	215.65
212.88	212.3	213.8	211.38	212.32	211.75	211.55	211.9	212.19	213.51	209.67	211.58	212.39	208.93	209.07	210.47	212.83	212.07	210.58	211.8	211.71	212.99	209.54	211.67	213.03	209.63	211.65	211.08	210.6	210.17	209.71	212.38	213.85	212.84	212.96	212.02	209.1	212.66	212.35	210.15	213.39	210.86	212.39	209.05	210.54	211.77	211.36	213.98	211.11	212.35
199.49	199.34	199.42	200.73	199.35	201.64	199.53	200	200.43	199.03	201.65	199.95	200.69	199.3	197.75	201.02	200.53	201.88	201.44	200.35	199.32	199.19	201.23	199.96	199.4	201.82	198.78	200.54	199.72	200.05	199.66	201.59	197.99	202.34	202.24	200.14	200.86	200.36	200.92	199.72	200.16	199.04	199.95	201.59	201.48	200.66	198.42	203.28	199.31	200.84
202.07	199.02	201.17	199.51	198.23	200.06	199.52	199.51	199.85	200.08	202.43	202.31	198.91	202.28	200.51	201.42	199.95	200.44	200.18	203.51	199.96	201.63	199.42	200.8	198.71	200.53	199.84	201.69	198.81	202.41	200.88	200.56	197.89	199.05	201.44	202.52	202.64	200.4	198.78	201.76	200.09	199.65	200.59	202.06	199.86	200.25	201.11	200.62	201.71	199.95
212.17	213.86	212.81	213.05	212.17	211.6	214.45	210.9	211.85	213.29	211.9	212.17	212.79	211.17	211.33	212.05	212.14	212.68	213.73	211.82	211.86	211.57	215.57	213.32	210.06	212.44	212.21	214.46	212.32	209.63	213.05	211.9	212.62	211.77	213.71	213.73	213.59	210.62	211.13	214.06	212.12	212	211.21	211.95	211.63	211.45	212.29	210.29	213.73	213.41
215.15	217.68	217.59	218.11	218.74	219.54	218.48	217.95	215.21	217.93	218.09	216.07	218.16	218.83	217.5	218.56	218.87	218.58	216.82	214.68	217.4	214.16	214.86	218.28	213.57	217.73	215.18	215.29	215.77	218.5	218.3	216.38	217.96	216.38	218.74	215.26	215.06	217.17	217.51	216.58	217.29	220.17	217.78	218.2	215.16	217.79	217.11	217	216.82	215.44
215.01	211.75	210.5	214.05	211.29	212.94	212.33	211.68	210.14	213.79	214.23	214.31	212.35	214	213.15	213.53	212.17	211.46	212.98	213.1	211.42	212.81	211.58	210.89	214.12	210.43	215.15	214.93	212.35	211.02	212.4	214.4	209.96	212.47	213.45	213.74	213.24	213.99	212.49	212.03	212.7	210.35	211.3	215.69	214.9	213.37	212.96	212.29	214.74	211.18
209.86	210.42	206.77	209.13	210.22	206.32	205.23	211.07	207.91	208.76	205.69	209.27	211.66	209.52	208.72	209.76	209.86	207.44	209.58	208.28	210.22	208.01	207.28	209.15	208.19	209.14	209.14	209.47	208.59	207.75	208.27	208.35	210.83	206.4	209.2	208.05	209.72	207.8	208.77	210.57	209.5	206.75	208.86	209.48	209.24	209.49	209.83	210.56	209.16	208.19
201.8	202.71	201.06	201.73	201.88	200.81	203.14	201.4	199.81	204.72	203.98	202.86	201.38	202.38	199.8	201.59	203.29	202.47	204.68	202.91	200.74	203.18	201.14	202.41	201.67	202.47	201.62	203.45	203.06	199.82	200.84	203.57	203.82	203.65	203.2	202.52	202.31	201.14	202.36	202.27	201.27	201.05	202.44	202.92	201.35	202.59	202.92	201.86	201.94	201.18
204.06	205.08	202.4	202.49	205.62	204.49	202.98	202.89	204.62	204	203.55	201.66	204.83	202.29	202.71	204.91	205.19	203.46	203.9	204.03	204.34	203.97	202.31	204.29	203.73	202.5	203.11	205.68	204.52	202.39	202.2	205.27	202.24	204.4	202.53	204.05	203.53	203.54	204.1	202.77	203.33	204.65	205.33	202.6	204.22	204.95	204.77	206	205.02	203.74
208.51	209.31	208.07	210.53	209.77	208.21	210.42	207.02	206.71	207.16	208.47	208.3	210.93	209.52	206.32	210.64	205.98	207.42	210.32	210.82	208.27	207.99	210.19	208.53	207.63	209.49	206.66	210.12	209.68	208.74	207.99	207.02	208.04	207.94	209.33	209.17	209.89	208.8	208.47	208.13	209.31	209.7	210.56	210.51	209.03	207.09	208.45	209.82	206.29	208.5
208.69	209.36	209.34	211.44	207.5	206.59	209.25	209.21	208.32	210.16	208.5	209.74	207.43	207.7	206.71	211.16	208.71	208.55	208.97	209.24	208.22	206.94	210.01	209.33	211.54	207.84	209.21	205.95	207.11	208.66	210.42	210.29	209	210.55	208.95	209.2	208.88	204.02	207.12	209.81	208.09	207.54	209.28	209.87	209.57	208.77	208.11	209.42	210.54	208.25
200.01	197.3	199.01	199.73	199.43	197.63	199.56	199.31	200.16	198.29	198.9	197.3	199.36	196.89	200.06	201.06	201.07	197.33	197.99	196.89	197.42	197.15	197	198.63	196.03	195.48	197.66	197.85	199.28	194.57	200.74	198.17	198.41	198.96	200.13	197.51	198.34	200.18	198.11	200.6	197.57	200.35	199.81	197.9	198.07	198.65	198.79	198.65	197.81	197.22
195.61	195.05	195.01	195.38	196.55	191.88	196.52	193.94	193.27	195.48	193.84	195.52	193.35	195.29	193.52	195.04	193.89	195.59	192.19	193.29	195.76	191.88	193.66	193.97	194.66	195.16	192.49	193.7	193.36	193.64	192.53	191.43	195.1	192.33	193.1	193.06	192.95	193.5	193.33	195.15	193.17	196.93	195.69	195.68	196.72	192.37	195.02	195.24	196.64	194.28
208.12	210.12	205.85	206.97	207.07	206.9	206.29	206.96	210.24	207.68	206.48	205.4	206.14	207.36	210.29	208.43	207.49	208.68	210.02	210.75	206.1	204.99	210.16	205.57	208.76	208.05	205.04	210.36	207.82	210.07	206.74	208.63	208.92	208.13	208.76	208.52	208.33	209.49	206.81	207.4	206.48	208.45	204.91	206.25	208.29	208.18	208.11	208.99	206.92	206.51
194.17	194.81	194.61	197.05	196.45	193.74	196.05	195.77	196.72	196.33	193.75	195.34	195.36	193.21	196.3	195.04	192.19	195.43	194.84	193.9	195.95	196.71	196.12	196.05	194.18	195.22	195.26	195.24	196.04	197.59	194.85	196.26	195.68	195.17	197	194.69	193.62	196.24	195.81	194.29	194.26	195.65	194.8	192.56	193.54	194.27	194.76	196.47	194.28	194.82
212.77	213.74	213.18	213.2	212.04	213.74	212.47	213.26	211.37	214.06	214.84	211.14	210.36	212.28	213.21	211.63	216.23	215.21	214.12	212.03	211.74	215.41	213.22	214.42	212.47	212.92	214.39	213.16	213.78	209.61	212.48	213.62	212.02	215.06	211.94	214.59	214.62	213.87	213.69	213.05	212.77	212.88	213.14	210.39	213.49	213.97	213.72	213.02	213.1	215.08
192.05	195.25	195.8	192.9	194.95	194.58	193.79	193.12	193.91	194.9	194.96	196.26	193.15	192.92	193.02	196.47	194.83	193.6	197.92	193.19	192.33	194.2	194.11	193.62	193.21	194.61	192.89	193.35	192.68	193.5	193.96	193.4	195.1	193.04	191.92	195.27	193.76	193.18	194.97	193.7	196.31	194.95	193.63	194.13	196.5	195.21	192.26	195.02	192.24	192.41
197.46	197.76	201.99	198.94	196.95	200.72	199.14	197.41	198.44	196.86	197.16	195.99	197.07	196.44	195.91	199.32	196.64	198.97	198.1	198.38	198.29	195.68	198.77	198.78	197.61	197.37	197.45	197.53	198.74	196.84	198.38	196.71	197.75	198.9	196.33	198.29	197.31	196.31	198.74	199.05	200.17	198.29	198.03	199.74	197.08	198	196.6	200.88	197.58	196.23
205.67	201.85	200.81	202.53	201.49	203.6	204.68	202.88	205.71	201.55	201.14	202.68	201.32	202.67	201.99	201.3	202.29	205.05	201.88	204.17	204.22	200.54	204.34	202.57	200.89	202.25	205.39	202.87	200.98	202.2	202.3	201.91	203.01	204.02	205.22	201.58	203.05	199.79	206.78	203.46	202.89	204.79	203.23	202.21	203.07	200.56	203.91	199.67	198.74	203.06
212.18	210.36	209.33	210.76	208.98	209.31	211.71	210.88	208.16	208.46	209.79	209.06	209.27	209.25	210.73	209.59	212.06	209.67	208.62	208.5	210.39	208.57	209.18	210.12	209.89	210.45	209.87	209.61	208.27	210.45	209.53	208.25	208.14	208.85	209.74	209.49	210.33	211.27	209.81	209.65	209.58	211.73	207.61	209.75	210.22	209.6	211.03	210.05	209.53	209.26
203.6	203.57	204.91	203.2	206.3	205.75	201.55	204.92	204.75	204.47	204.93	201.97	206.5	207.48	204.47	204.15	203.88	204.14	205.24	204.51	204.6	205.62	204.43	203.88	203.78	204.61	205.42	205.4	206	205.07	201.22	203.83	206.85	205.44	204.7	202.87	205.63	204.26	205.79	204.88	202.96	204.55	204.71	203.17	206.43	206.37	203	203.72	205	202.71
210.51	211	211.68	210.18	208.24	209.78	210.83	209.66	211.24	209.95	212.42	210.48	209.06	210.66	207.62	208.07	209.42	208.83	208.55	208.53	207.8	209.6	209.33	207.55	210.84	211.41	209.33	209.93	209.96	208.29	208.09	209.8	210.68	206.08	210.2	209.02	210.78	208.39	211.56	211.22	209.27	211.74	208.78	210.15	211.24	210.24	209.62	209.67	208.64	211.23
203	202.27	201.88	204.13	203.76	203.82	203.81	203.69	204.33	204.14	204.12	201.2	202.41	203	201.11	201.83	204.05	205.64	205.67	203.91	202.83	203.49	202.55	202.79	201.73	202.33	204.96	203.57	203.55	204.61	202.01	203.01	202.11	201.89	203.39	203.82	203.74	203.96	202.86	202.61	203.33	200.87	202.49	205.23	201.46	202.88	203.17	202.55	200.87	203.83
207.54	208.79	206.92	208.26	207.98	210.14	205.39	211.84	207.97	209.49	208.71	207.87	206.82	208.98	207.82	208.24	207.68	208.33	209.81	209.88	208.39	207.65	210.88	209.25	208.48	210.45	209.06	208.05	206.79	211.34	208.65	209.75	210.57	206.87	210.03	210.84	207.44	210.13	205.68	208.87	211.17	208.63	209.34	207.51	208.26	207.98	209.23	208.39	207.37	208.44
199.36	198.75	198.83	198.22	198.53	198.13	199.34	200.03	199.08	200.77	200.62	202.14	200.22	200.16	200.9	199.19	199.29	199.96	199.78	199.17	199.51	199.19	199.35	199.12	196.35	198.86	198.51	198.41	199.72	201.85	201.14	198.55	198.93	201.47	198.73	198.2	201.38	200.34	199.77	198.93	200.19	198.71	200.54	199.62	201.28	198.99	198.71	198.62	198.67	201.2
202.65	201.83	204.87	205.58	205.28	203.04	206.38	203.68	202.99	204.17	203.82	202.87	202.59	202.44	204.24	204.56	203.13	203.52	204.61	200.96	204.71	204.11	205.22	205.26	203.54	202.53	202.98	202.79	204.42	202.4	201.89	204.95	202.49	205.3	202.94	201.52	206.42	203.47	202.57	204.43	204.51	205.84	203.69	204.3	205.14	201.76	201.81	203.41	204.66	206.35
217	218.08	218.03	215.37	217.82	216.72	215.83	216.4	218.53	215.74	216.41	216.81	217.34	215.6	217.67	217.67	219.37	217.31	217.97	216.89	217.79	218.2	218.19	216.54	214.88	215.52	213.63	218.25	217.73	219.31	216.91	219.8	216.5	217.18	215.97	219.07	216.54	218.01	216.37	218.35	218.2	218.15	217.19	217.89	217.14	218.27	217.27	217.76	215.56	216.65
199.13	198.07	198.86	200.56	198.44	198.81	200.16	202.1	200.1	198.43	201.47	200.25	201.01	199.72	200.47	199.5	200.82	202.66	197.28	199.21	199.03	200.93	200.39	198.55	200.73	202.86	200.45	201.28	200.87	199.24	201.97	201.05	200.37	199.79	200.92	201.63	199.4	201.34	200.36	200.46	199.71	199.94	200.76	200.5	201.99	202.22	199.41	199.5	202.65	201.7
208.06	209.31	207.24	207.19	208.07	207.73	209.27	207.92	207.95	210.13	208.42	207.34	207.79	206.91	209	207.78	207.82	207.19	206.51	208.61	205.75	208.84	205.62	208.17	208.63	208.13	207.31	207.06	209.68	209.28	207.94	209.14	209.37	208.45	205.06	206.78	206.3	205.47	207.35	206.91	206.14	209.57	206.24	206.77	206.39	210.04	209.03	207.27	210.6	209.31
208.61	209.18	208.64	212.39	207.98	208.9	207.38	210.23	207.44	211.72	209.45	208.4	209.41	207.04	211.44	210.82	209.05	211.61	210.01	207.73	209.75	211.4	208.67	208.53	209.23	209.9	211	210.94	210.63	208.06	207.94	209.98	209.9	210.34	208.25	209.87	209.9	209.24	209.07	209.84	209.17	209.82	211.2	210.98	209.85	210.52	209.89	208.87	209.45	209.85
210.07	209.18	207.74	208.64	209.75	207.06	207.89	207.64	209.88	206.73	207.92	207.63	211.26	207.68	208.22	208.41	208.28	210.74	210.06	208.2	208.86	206.03	209.04	210.61	208.11	209.87	210.57	207.12	208.67	209.81	207.64	209.41	207.42	209.45	207.18	209.33	207.02	209.83	209.39	207.71	207.76	209.46	208.11	208.77	208.3	208.56	208.62	207.82	206.49	210.2
209.84	209.09	208.94	209.94	213.67	210.32	211.04	212.56	209.65	211.55	213.51	212.42	211.41	212.53	211.1	213.2	210.06	211.03	211.37	210.84	211.42	211.36	211	212.14	210.85	210.63	211.59	212.96	212.71	212.74	212.59	212.9	212.16	210.25	211.07	212.84	210.95	212.23	212.57	210.55	211.16	212.55	210.36	211.99	211.65	212.09	212.51	213.18	212.55	210.82
200.51	204.36	205.57	205.86	202.22	205.66	203.3	205.4	202.29	202.62	202.51	204.25	202.97	203.96	204.35	206.41	202.76	201.41	204.04	204.49	201.97	202.26	203.4	202.7	204.84	202.65	202.88	206.58	205.01	204.24	201.13	203.16	205.13	204.77	201.08	202.74	201.26	205.37	205.06	203.1	205.07	205.34	203.96	205.22	203.05	204.65	204.18	204.08	205.84	201.37
205.97	203.3	205.14	202.87	204.04	205.2	204.94	203.3	201.31	204.57	206.13	204.51	202.92	204.6	201.85	204.23	205.23	202.27	204.48	203.68	203.88	205.06	202.84	203.28	201.8	204.43	205.34	204.15	203.81	203.7	202.47	204.6	205.61	205.77	201.34	201.66	202.75	204.79	203.03	204.3	203.95	203	203.49	204.22	205.26	202.96	203.61	203.39	205.95	204.52
199.48	201.04	201.12	200.73	200.56	201.34	201.35	201.76	201.45	199.7	201.8	201.56	200.06	201.3	203.03	201.43	199.79	203.83	201.01	201.48	199.24	200.26	201.18	200.14	200.85	204.15	201.01	202.38	201.5	201.4	201.44	201.39	201.19	202.84	201.86	199.37	199.22	201.04	200.41	202.58	201.72	201.43	199.66	200.42	202	200.78	200.58	202.52	201.15	202.7
216.95	218.17	218.69	215.54	215.26	217.06	216.29	217.13	217.28	216.39	215.78	218.75	217.98	220.09	217.75	216.75	217.27	217.18	218.3	216.39	217.74	214.62	215.6	212.86	217.94	215.4	216.01	217.58	214.4	219.46	217.06	214.21	217.56	218.56	217.08	218.12	216.85	217.79	215.97	216.48	215.78	216.83	216.72	217.04	217.77	217.99	216.76	216.43	214.13	217.89
216.76	215.49	216.46	215.23	217.66	215.59	218.58	217.79	214.7	218.27	218.94	216.62	217.4	215.06	216.47	216.99	214.95	216.93	216.39	218.21	216.62	216.04	215.74	216.59	217.32	216.66	215.63	215.68	217.07	215.61	218.53	216.4	216.73	216.38	217.39	216.06	215.82	215.49	218.51	215.5	216.18	217.82	216.98	218.1	219.08	217.59	218.99	217.5	217.25	216.39
212.95	211.83	213.44	209.38	212.87	211.55	211.61	212.93	212.86	210.8	214.23	214.2	215.71	212.63	213.6	212.79	213.79	212.28	212.98	213.23	211.84	213.92	211.36	214.17	213.19	213.76	215.1	211.33	209.38	212.33	210.57	214.54	215.6	210.46	214.26	211.49	213.91	210.67	212.81	213.89	213.35	212.39	211.4	212.56	212.32	215.05	211.25	212.04	214.56	212.48
213.92	211.56	213.8	212.27	212.42	212.4	210.02	213.09	210.25	210	212.63	211.45	212.33	213.99	211.7	212.05	210.82	211.93	214.06	211.07	212.76	212.44	210.9	212.73	210.75	209.45	211.38	213.08	213.63	212.55	212.29	212.7	210.94	211.63	212.06	214.09	212.17	211.97	209.99	211.68	212.87	213.12	212.75	213.32	212.18	213.88	211.96	210.48	212.37	211.65
204.48	203.47	201.82	201.38	202.67	200.83	202.77	203.77	200.4	199.75	203.91	200.84	201.99	203.35	202.78	201.82	203.29	199.98	202	201.4	201.78	201.78	202.84	202.45	204.9	201.6	202.5	200.79	202.62	203.7	202	203.39	203.91	203.72	202.81	202.86	202.19	203.57	201.67	203.3	202.53	202.77	201.88	203.26	201.42	201.09	202.54	201.17	203.05	201.73
207.42	208.06	207.83	209.26	209.6	208.29	208.72	206.65	211.2	208.23	207.17	206.99	208.01	208.52	208.29	207.48	207.34	211.3	208.61	211.99	207.23	207.89	208.08	208.97	209.47	208.98	209.4	207.62	208.43	207.43	208.32	208.64	206.99	209.94	210.45	208.13	207.67	208.91	209.62	208.57	209.36	207.52	210.02	208.24	206.68	208.95	210.32	210.08	208.56	210.48
208.5	208.93	208.26	208.77	207.98	208.47	207.12	210.33	208.21	207	207.57	208.47	207.77	206.77	208.1	208.88	209.76	208.66	208.79	206.34	208.47	208.46	208.74	209.71	206.37	208.39	207.94	210.87	207.5	209.44	207.75	208.51	207.37	209.96	208.06	209.01	212.04	206.81	210.16	210.78	206.99	205.73	209.46	208.16	208.31	209.42	208.85	209.61	211.24	207.54
210.47	210.48	209.03	210.79	212.77	211.71	211.97	209.86	211.55	210.55	210.13	212.64	211.35	212.13	210.56	211.77	210.42	212.56	211.02	212.1	212.55	212.15	210.92	209.91	209.14	208.44	212.43	212.05	211.24	212.82	212.34	213.22	212.84	213.16	209.73	211.36	212.43	213.41	210.7	211.44	210.55	212.32	212.38	210.31	211.54	211.22	211.89	210.8	208.47	209.75
208.67	207.71	207.4	209.73	208.08	207.93	209.52	207.78	208.63	209.89	208.47	209.26	207.87	208.72	211.48	209.44	207.43	209.81	208.37	208.97	208.8	209.18	207.49	209.44	208.97	208.15	206.89	209.04	209.03	206.67	207.28	209.44	208.43	210.37	209.06	209.32	209.31	207.34	207.5	208.85	210.17	209.56	207.72	209.59	208.62	207.48	207.73	210.46	208.33	209.14
198.93	199.6	197.92	197.41	197.6	197.79	198.77	201.37	199.66	197.67	198.18	199.94	197.79	197.26	197.59	199.11	199.09	196.62	200.22	199.52	198.8	195.96	198.6	198.53	198.23	198.15	197.97	196.94	196.74	199.47	197.35	200.36	198.6	201.17	199.24	199.37	199.67	197.8	199.67	198.01	196.86	197.03	199.68	200.26	197.14	198.52	199.41	196.65	197.89	200.04
213.01	210.24	211.81	212.38	211.42	210.04	210.8	210.52	212.18	210.44	212.57	211.85	211.86	210.26	214.84	209.39	214.28	211.77	210.83	211.89	212.39	209.62	208.84	213.27	211.69	211.03	211.27	212.29	210.88	211.15	212.96	210.47	213.8	213.65	211.74	211.85	210.8	212.59	208.8	212	213.47	212.8	213.59	213.38	210.3	213.81	210.21	211.41	211.32	209.68
202.13	201.04	205.45	201.67	204.02	203.68	203.83	203.52	204.41	201.4	201.83	202.14	203.6	201.84	202.28	201.34	203.7	202.48	202.87	201.43	201.68	203.12	201.96	202.94	205.33	205.43	202.91	204.47	203.24	202.77	204.89	201.8	204.18	202.01	201.39	205.14	202.53	204.1	202.51	203.37	203.22	202.43	203.24	203.7	204.13	204.47	202.96	203.35	203.85	202.63
203.54	204.28	205.32	203.98	200.48	201.72	201.87	203.32	204.84	201.43	203.79	201.51	204.08	204.1	203.46	203.87	203.35	203	205.53	204.59	201.95	204.43	202.82	201.6	206.56	200.25	204.86	201.99	201.42	203.01	204.77	202.95	202.76	201.67	203.89	203.51	203.47	203.01	203.94	201.91	203.72	202.02	203.63	203.33	202.68	203.65	202.84	202.58	203.27	202.57
207.68	206.04	205.07	203.86	205.66	205.77	207.32	204.41	207.54	206.64	208.11	206.23	207.12	206.78	205.06	206.17	207.85	207.43	205.43	209.27	207.8	208.07	206.6	207.75	207.53	204.89	206.09	208.62	206.01	206.36	207.03	206.55	210	205.24	204.87	205.79	207.32	206.64	207.15	206.7	207.26	206.72	206.6	205.35	208.1	206.97	206.31	204.24	207.03	207.61
209.45	212.73	213.6	211	211.44	212.15	213.58	209.91	211.53	211.88	211.36	209.3	210.17	210.29	212.84	212.4	209.49	213.18	211.85	208.7	214.94	209.29	212.25	211.55	214.47	211.49	209.56	212.94	208.83	210.32	211.43	210.14	211.18	212.18	211.72	212.73	211.63	212.13	211.66	209.79	212.33	209.58	211.75	212.51	211.72	209.93	210.53	212.6	211.09	210.27
212.07	211.04	211.98	213.41	213.12	215.1	214.06	211.39	212.32	212.72	213.65	213.19	212.89	211.86	211.62	213.83	212.72	213.18	212.87	211.62	213.6	211.74	213.6	210.99	210.83	213.88	213.99	211.5	214.2	212.52	212.21	214.85	211.94	211.7	212.57	213.99	213.27	212.43	211.68	210.86	210.63	213.18	213.03	213.52	213.23	213.33	214.24	210.85	212.83	211.51
204.82	207.54	211.77	206.72	208.94	206.27	206.91	209.11	206.66	207.99	208.35	208.2	206.11	208.04	205.41	208.92	208.64	208.01	209.43	209.29	207.86	206.02	206.07	207.33	210.02	209.96	207.62	208.76	208.7	207.42	209.75	210.53	208.97	205.5	207.03	207.05	208.05	208.77	208.19	206.51	209.03	206.3	208.86	207.76	206.77	207.5	208.18	206.09	209.3	208.74
199.44	202.09	199.09	199.18	199.97	201.62	201.93	198.97	197.23	199.43	199.55	202.64	199.48	199.01	201.98	201.21	200.41	199.21	199.85	196.87	203.12	200.44	198.14	200.9	200.92	200.86	200.84	202.28	201.22	199.24	202.93	202.14	202.11	198.95	198.88	201.72	198.68	200.46	199.93	198.43	200.53	198.87	201.42	201.15	199.74	199.95	202.96	201.26	199.44	200.14
202.03	203.2	202.5	203.96	203.28	203.62	201.77	203.75	203.65	201.66	204.28	202.27	202.66	202.6	203.56	204.83	204.56	202.85	204.83	203	201	204.72	203.41	201.73	202.7	203.52	203.28	202.94	202.68	205.25	201.13	202.75	205.65	201.3	205.84	204.94	203.28	204.32	204.28	202.83	204.38	202.68	202.73	202.32	203.25	202.54	202.95	203.59	204.45	203.35
211.55	213.18	213.1	212.51	212.47	211.63	210.92	212.65	211.64	211.3	211.65	212.9	212.66	208.55	211.65	211.53	211.34	211.9	212.9	212.11	212.94	209.92	211.8	210.9	211.09	211.61	209.43	211.77	213.62	212.02	213.02	208.82	212.61	211.44	211.53	212.87	212.52	211.35	213.34	210.81	212.19	213.01	213.54	211.17	214.1	211.1	214.59	211.21	208.52	209.1
209.32	208.1	211.19	208.6	209.14	207.89	208.45	208.69	208.39	210.16	205.79	208.55	207.56	205.83	207.83	207.96	207.39	209.55	208.07	208.86	208.73	207.34	206.24	207.08	207.62	211.09	207.88	207.55	209.42	208.72	208.44	209	208.43	207.5	208.31	207.69	205.91	211.12	211.43	210.31	209.05	206.23	207.45	208.87	207.11	209.28	208.45	206.64	208.17	207.46
205.43	202.69	201.97	199.38	202.01	202.85	205.9	202.58	203.29	203.52	203.66	204.69	201.98	205.33	203.24	204.93	203.96	202.47	203.69	202.71	201.28	203.03	202.87	203.52	202.13	204.29	204.53	204.81	202.77	203.28	203.34	205.95	204.23	206.06	203.07	201.29	204.69	203.56	203.33	205.44	205.1	203.43	204.9	202.27	203.52	202.47	203.43	202.01	204.51	202.11
209.89	210.64	213.13	211.44	214.04	212.79	211.67	213.32	211.83	210.21	211.94	214.41	212.55	213.91	211.09	210.29	210.41	212.52	212.8	210.66	213.46	213.28	212.66	213.61	213.82	213.1	212.07	213.18	214.7	212.81	214.65	212.26	213.45	212.66	212.6	211.58	212.56	211.63	212.15	213.24	213.26	212.76	210.88	212.36	212.04	212.55	211.23	212.37	210.28	213.76
207.05	203.51	206.04	208.17	205.44	205.5	208.56	206.79	209	204.56	207.34	207.29	206.33	205.36	205.11	207.47	208.12	206.91	204.53	207.73	205.28	207.67	208.05	207.01	208.11	206.7	205.3	207.09	207.45	206.88	207.17	205.63	205.37	207.09	207.57	205.35	208.07	207	208.73	207.24	204.33	203.75	207.6	208.53	205.82	204.73	206.31	208.03	208.54	207.68
207.72	207.24	209.4	207.8	208.88	208.25	206.43	209.89	207.21	209.74	208.95	209.19	208.4	207.19	208.07	208.88	208.13	208.88	208.25	209.26	207.99	207.64	208.34	206.92	208.37	210.35	209.89	208.39	208.11	209.18	209.94	207.74	209.56	207.81	207.97	210.49	208.22	208.43	209.39	207.2	207.52	209.64	210.04	207.81	208.2	208.95	211.23	210.14	206.48	209.25
217.55	218.13	215.85	216.62	216.7	215.94	217.02	216.45	217.59	214.87	215.82	218.6	216.58	217.05	215.48	216.1	217.39	218.33	217.1	217.15	217.58	218.06	217.01	216.98	214.44	216.05	215.03	216.83	218.4	215.92	216.84	215.77	216.65	217.24	216	217.48	216.63	217.63	216.98	214.4	215.37	218.14	218.44	217.53	218.76	219.26	217.25	216.58	218.56	216.87
204.37	203.7	203.23	203.84	204.12	205.15	204.35	202.41	203.58	205.29	203.74	204.24	203.16	204.21	202.39	203.31	200.11	202.84	203.46	205.83	202.62	205.11	200.68	204.38	203.17	203.44	203.48	204.17	202.98	204.04	202.14	202.45	202.47	203.74	202.8	205.21	201.3	203.11	202.32	204.73	201.89	203.34	203.34	204.43	203.54	203.94	204.92	200.8	205.23	204.24
215.11	214.62	213.25	214.08	213.88	213.9	215.07	214.79	213.85	215.79	214.06	213.77	214.17	216.04	213.32	215.05	212.09	213.97	214.8	213.33	214.79	215.75	213.23	213.23	215.9	213.75	214.84	213.34	213.38	214.47	213.53	215.47	213.24	214	214.69	213.1	213.7	214.25	214.39	213.57	214.67	214.25	211.87	212.38	213.25	213.08	212.41	213.41	214.22	215.59
208.62	209.35	208.26	208.79	208.32	208.07	207.32	207.29	208.88	209.92	209.06	206.3	205.67	205.31	207.24	206.25	209.6	210.33	206.75	209.31	209.12	205.52	207.87	206.84	208.91	208.41	207.42	209.68	207.76	206.85	208.31	206.92	207.21	208.5	210.35	209.17	206.94	204.34	207.71	208.09	207.65	206.83	207.2	208.74	209.07	207.05	208.81	207.26	207	207.02
193.84	193.08	193.15	193.46	193.59	194.78	195.7	193.3	193.9	195.38	195.08	195.9	195.12	192.63	193.42	194.17	195.15	196.63	194.52	195.27	193.44	194.31	194.89	193.96	193.85	194.99	195.72	194.27	193.5	193.78	193.56	193.66	195.03	193.46	194.96	194.04	193.29	194.05	194.3	192.33	191.45	196.71	194.56	192.81	192.36	194.95	194.45	195.84	193.69	195.74
204.95	204.81	204.92	207.14	206.36	204.96	206.77	207.73	205.4	205.91	203.93	206.62	205.25	204.22	206.15	206.38	203.4	204.71	204.8	204.49	204.67	205.77	204.3	203.74	204.43	204.02	203.6	204.17	207.91	205.37	203.07	204.47	203.97	205.27	204.43	207.46	205.35	206.22	206.48	203.61	206.42	202.45	206.04	202.85	205.81	203.62	207.03	206.55	204.32	203.73
207.42	209.28	209.62	211.59	207.91	210.99	209.77	210.82	211.63	207.05	212.51	212.74	211.06	211.04	207.51	208.92	207.66	209.01	209.82	210.71	209.48	209.19	209.59	207.45	208.74	208.77	210.43	209.9	209.69	210.68	208.31	210.31	209.18	208.45	210.57	211.82	208.18	211.46	209.32	208.57	209.59	207.56	211.38	207.75	210.64	209.84	210.01	209.02	210.6	209.5
203.99	202.38	203.18	202.61	206.5	203.27	200.63	202.83	204.94	202.71	201.9	202.95	202.09	204.31	200.93	203.56	204.63	202.7	204.94	204.68	205.5	203.81	203.27	204.88	204.8	202.18	202.7	201.36	205.75	202.45	202.69	202.11	202.39	203.64	199.91	203.5	203.08	204.43	201.82	203.68	204.44	201.72	202.22	204.56	203.6	200.93	205.3	202.04	203.71	203.11
210.01	206.93	209.2	208.56	208.71	208.59	209.65	207.4	210.34	208.32	209.92	207.03	207.05	208.43	209.23	208.98	207.94	208.48	208.56	206.9	209.04	208.81	210.78	210.29	210.3	207.4	209.32	210.33	209.57	210.56	208.36	210.22	207.07	209.11	208.92	212.19	208.58	209.03	209.87	207.43	207.89	209.04	208.58	208.01	209.36	208.76	208.66	210.19	209.05	210.22
202.63	203.69	202.44	202.49	203.39	204.45	203.38	202.14	203.87	202.23	202.41	203.63	203.74	202.39	205.12	204.78	201.3	202.68	204.37	201.96	204.03	202.47	204.48	202.78	202.04	199.98	204.62	207.87	204.25	203.17	203.61	202.89	201.78	204.25	201.93	202.74	202.08	200.24	200.92	202.52	204.49	203.82	204.32	203.14	204.05	203.32	204.39	201.33	203.22	204.4
206.59	207.67	205.09	204.83	208.69	204.48	207.19	206.12	205.38	203.78	206.21	206.39	207.93	204	207.44	207.04	207.77	205.65	208.17	207.54	207.59	206.52	207.15	205.62	207.41	207.2	207.78	206.03	207.71	206.89	206.72	209.49	206.99	207.56	207.95	205.26	207.44	205.16	207.49	206.86	206.88	206.12	206.7	206.54	206.59	209.1	206.72	207.98	206.43	209
200.29	200.56	197.75	200.18	198.84	199.83	200.6	199.4	199.12	201.47	201.58	200.28	200.34	199.76	200.07	202.96	200.51	201.2	198.67	201.77	199.13	199.38	200.11	200.01	201.55	201.08	199.71	198.61	200.76	201.31	198.33	198.66	201.06	199.23	198.41	202.26	200.88	200.62	201.06	200.15	198.45	197.96	199.56	198.51	198.97	201.89	197.1	198.38	199.66	203.12
199.03	198.98	200.32	200.3	201.89	199.89	198.05	200.5	200.45	197.89	198.62	201.11	201.05	201.33	200.07	197	200.48	199.62	199.29	199.62	199.63	199.77	202.1	200.08	199.4	198.02	201.46	201.15	199.53	202.42	202.43	199.54	200.35	197.8	201.88	199.52	200.77	201.48	201.13	201.37	200	200.71	200.63	199.25	200.2	199.71	200.26	198.26	199.77	200.4
200.55	202.5	201.63	202.55	203.71	203.06	202.52	204.19	202.54	204.64	202.16	204.84	204.46	202.34	203.31	203.19	202.48	200.92	204.52	201.54	201.69	203.62	205.43	200.48	202.52	205.74	202.21	201.71	201.02	202.4	202.26	202.29	202.58	200.65	203.75	204.22	203.62	204.34	201.03	203.76	200.88	204.91	201.16	201.86	201.63	202.63	202.22	202.74	202.44	203.56
205.83	205.58	208.7	206.63	205.02	205.94	203.63	203.62	205.06	206.35	205.18	206.04	207.34	205.02	207.16	207.35	206.18	206.88	205.66	204.97	205.85	204.69	206.9	207.35	206.05	207.17	204.82	205.53	203.96	206.06	206.63	206.35	206.16	206.69	205.69	206.32	205.43	206.06	204.61	204.54	206.73	206.79	206.35	207.6	205.99	207.9	205.44	205.47	204.39	205.06
205.17	210.19	210.65	209.36	206.97	208.29	206.33	208.62	207.29	205.68	206.34	209.59	208.08	209.3	209.55	208.53	209.32	206.35	208.24	206.23	211.31	209.59	208.57	211.33	209.39	209.88	208.35	209.29	208.72	207.3	209.65	208.14	209.66	208.64	207.41	207.75	210.25	208.94	207.43	209.04	206.91	210	209.32	208.68	208.64	206.91	207.99	208.19	208.87	208.3
217.54	216.81	216.91	218.17	218.88	217.53	218.08	216.25	218.83	218.55	216.33	215.79	218.49	217.12	215.29	217.71	215.84	216.68	215.44	214.79	218.78	217.59	216.54	217.81	218.54	218.43	214.25	216.87	218.87	216.9	216.1	217.62	217.12	217.54	217.47	217.36	216.69	215.59	217.68	217.62	216.11	216.93	218.7	217.32	217.62	217.21	215.86	218.77	217.7	217.23
210.91	210.83	211.87	209.53	211.35	211.85	212.65	209.39	208.61	212.82	210.88	211.92	211.75	213.4	212.16	212.27	212.89	211.14	210.84	211.44	209.9	212.22	211.85	213.32	210.99	212.94	211.33	209.4	210.4	212.09	212.28	211.15	211.99	212.89	212.57	210.29	211.48	212.34	212.41	211.53	211.66	211.47	211.77	211.9	211.79	211.12	210.75	211.53	210.67	212.39
205.34	203.65	204.41	204.14	199.22	203.76	202.53	201.67	204.52	203.14	201.94	201.01	204.98	202.34	203.82	203.34	203.03	202.97	205.5	201.03	203.79	203.31	202.43	207.32	204.53	203.98	201.59	201.76	202.83	205.44	203.98	201.87	204.51	201.94	204.65	203.08	203.98	201.54	203.66	205.27	203.9	205.34	204.94	204.37	203.73	203.66	204.47	202.13	204.04	204.35
208.25	209.74	209.76	209.89	210.43	206.8	208.73	208.72	209.42	208.36	208.32	210.6	208.6	207.54	207.79	208.74	208.7	206.81	208.53	206.7	209.2	207.06	209.75	207.8	209.78	208.62	207.69	207.69	207.57	207.81	210.2	211.28	207.99	209.74	208	208.36	208.27	208.9	209.38	205.4	207.57	209.2	210.51	205.21	208.89	209.28	210	208.89	209.3	205.95
198.87	198.64	195.63	200.37	199.44	200.29	199.58	198.87	198.83	198.76	200.8	198.42	199.81	200.87	199.19	198.88	197.86	203.03	198.39	201.05	198.58	197.2	200.75	198.27	197.96	198.19	200.08	200.99	199.3	197.52	199.87	197.43	199.3	197.36	201.41	200.7	199.95	198.82	199.95	199.03	198.35	200.16	200.38	199.64	200.94	197.58	201.19	199.64	198.97	199.75
201.52	199.84	201.63	198.64	199.48	201.15	200.66	201.26	200.5	200.25	201.04	200.18	200.17	200.01	201.76	202.62	202.49	202.56	202.45	198.05	198.79	201.03	201.41	201.06	202.03	201.59	201.01	199.62	201.75	203.26	201.88	200.01	202.85	198.98	200.73	201.04	201.4	200.6	201.31	198.7	201.72	202.36	199.62	201.32	201.9	199.81	199.59	201.95	200.52	200.02
204.98	207.38	208.24	206.61	209.71	204.9	206.97	209.41	206.18	208.82	208.63	208.45	208.9	208.21	205.35	207.83	207.22	207.41	207.16	209.64	206.81	206.91	206.92	207.02	207.31	208.63	206.36	206.84	207.35	211.19	208.31	208.19	206.15	207.45	207.35	209.67	206.98	209.32	208.85	207.73	207.82	207.4	206.64	208.16	210.5	209.29	206.75	206.61	209.06	209.12
216.73	217.26	218.58	220.15	216.89	214.76	217.23	215.52	215.18	217.98	216.51	216.59	216.42	215.36	217.1	217.08	216.54	217.72	215.35	216.31	218.68	217.21	215.61	217.46	216.58	216.16	217.69	216.16	215.95	216.82	216.54	218.04	215.57	217.17	220.35	214.62	218.26	217.36	218.37	217.27	215.78	218.36	216.53	217.93	217.94	217.54	218.02	216.06	219.03	217.81
202.67	202.56	203.18	205.15	202.32	202.96	202.26	202.14	204.99	204.59	205.07	205.28	203.24	203.31	204.23	203.88	201.33	204.52	201.88	204.26	200.21	202.46	205.87	204.03	203.28	202.49	202.9	203.76	201.39	203.81	202.3	204.52	202.07	204.47	201.13	203.4	204.62	203.03	205.03	203.96	204.94	203.67	204.28	203.87	202.41	204.34	202.24	203.82	203.67	203.14
199.47	197.48	199.94	200.88	200.68	197.91	200.32	199.74	200.67	202.07	197.96	197.81	198.49	198.72	199.97	200.83	197.51	199.69	199.12	199.84	198.81	199.01	198.36	198.66	198.63	201.55	197.84	197.53	198.63	200.94	199.4	201.15	200.37	198.44	199.3	201.43	199.63	200.08	199.7	198.24	199.75	198.89	198.65	198.43	200.47	199.19	199.17	197.24	197.97	201.28
199.26	198.33	201.99	199.96	200.39	199.68	199.53	201.01	201.11	198.42	200.14	199.73	200.82	200.13	198.36	200.2	199.35	196.69	199.62	201.94	197.83	198.96	200.62	201.76	201.34	202.45	198.55	199.03	198.8	201.87	199.9	202.02	202.67	201.39	197.53	197.95	201.13	198.59	201.08	199.25	200.29	200.68	199.05	200.52	199.3	199.62	202.26	201.7	198.98	197.1
208.57	209.39	209.73	209.02	210.16	208.55	211.36	209.23	208.05	211.35	212.64	209.6	209.74	209.36	209.52	208.89	207.68	209.6	210.13	208.65	211.06	211.04	209.25	209.52	210.71	209.99	208.65	210.44	210.18	207.46	210.53	205.52	207.68	209.06	208.17	209.69	210.31	209.36	210.61	209.63	210.12	210.35	211.32	208.82	209.91	207.73	210.09	210.25	210.16	207.81
209.25	208.33	210.52	209.23	211.15	207.19	208.25	209.63	209.31	209.2	210.73	210.13	208.88	210.15	208.84	211.01	211.91	210.08	208.52	208.95	209.04	210.23	209.11	209.14	210.12	208.9	207.71	209.85	208.3	208.8	209.34	206.98	209.77	209.79	210.92	210.19	208.87	210.68	209.21	210.48	210.92	209.25	210.12	207.22	208.58	210.68	208.81	208.27	209.92	206.23
202.86	204.13	205.06	204.98	203.2	206	205.12	204.18	205.61	204.46	204.99	205.02	206.33	205.41	202.63	202.64	206.5	204.41	203.77	203.56	203.46	206.05	202.73	203.81	204.18	204.33	203.01	206.08	203.96	206.52	204.01	203.22	204.06	204.15	204.27	206.38	204.68	204.72	201.96	204.63	204.14	206.01	204.81	203.62	205.04	203.89	204.58	207.72	204.71	204.29
201.88	199.08	203.66	204.38	204.39	203.49	204.19	203.06	203.13	205.11	203.56	202.27	203.04	203.6	204.16	202.22	204.45	204.91	203.79	204.25	204.52	204.22	204.35	202.69	203.87	203.8	202.46	203.38	202.96	202.35	203.32	204.31	203.59	201.97	204.13	203.24	203.56	202.84	203.5	201.78	202.32	203.45	202.59	201	203.78	204.29	204.4	202.95	204.05	200.85
219.08	218.47	218.14	217.03	218.5	216.66	219	217.8	217.39	216.92	219.42	218.53	217.84	217.7	218.43	216.44	217.84	218.78	217.57	217.86	217.46	216.57	219.93	216.37	217.72	217.6	217.57	217.52	216.69	217.44	215.69	219.98	218.18	217.22	217.18	218.7	218.99	216.62	217.87	220.24	219.14	218.46	216.14	216.35	217.77	216.94	218.56	214.55	219.43	218.86
198.64	200.21	201.79	200.65	198.17	197.58	200.06	197.82	197.49	199.55	201.65	199.21	198.1	201.55	204.3	198.54	200.72	199.84	199.56	200.81	202.72	200.58	201.75	200.81	198.01	201.54	198.85	198.92	199.55	200.21	203.95	198.59	199.49	199.76	200.58	200.76	200.52	202.5	200.02	199.15	202.77	199.65	201.52	199.25	200.85	201.6	200.67	199.14	201.04	199.75
210.89	211.48	209.18	212.11	212.26	208.77	209.17	209.72	211.59	213.08	210.18	212.77	212.84	211.2	212.32	212.69	212.41	213.19	209.68	212.04	210.51	211.92	211.96	212.34	212.65	210.14	211.76	211.49	212.61	213.65	214.2	212.77	212.24	210.66	211.61	212.96	213.99	212.45	209.1	211.79	209.56	210.66	212.7	211.89	208.19	210.62	212.31	211.14	210.29	211.78
218.83	215.11	217.36	219.35	218.03	215.48	218.09	218.36	215.94	218.29	218.25	218.91	219	216.7	216.77	218.85	217.12	217.82	221.52	217.93	218.96	217.71	218.8	216.87	218.77	218.63	216.57	218.78	217.41	218.25	217.01	217.5	215.98	217.22	218.87	218.73	215.36	218.12	217.65	218.61	216.22	217.61	218.26	217.07	216.97	217.52	220.22	215.49	219.49	217.11
216.78	216.63	217.11	216.46	216.84	215.78	215.28	217.83	214.54	215.29	216.25	216.96	216.33	216.78	216.59	217.5	215.53	216.75	216.39	218.98	216.35	216.95	216.68	217.86	215.94	215.83	216.17	216.84	216.95	214.92	215.6	219.42	218.77	215.89	216.39	217.4	216.34	217.03	216.94	216.1	218.13	215.85	216.86	216.76	217.8	217.46	216.66	215.11	218.23	216.41
212.21	211	213.08	210.75	211.47	213.96	212.66	213.68	212.6	215.2	210.28	213.27	212.55	212.53	212.24	211.92	214.28	211.63	212.81	213.49	213.39	214.56	209.78	212.25	212.06	212.37	211.18	214.04	213.09	211.79	210.61	209.92	211.7	211.43	212.21	211.97	213.05	212.72	212.91	211.68	212.24	212.47	213.9	214.69	211.24	211.45	213.38	214.31	213.12	212.34
213.31	211.59	210.58	210.93	212.16	210.28	211.67	212.52	211.47	211.58	210.89	211.34	210.66	211.41	210.67	210.23	213.17	209.72	211.69	211.03	211.58	210.53	214.53	212.02	211.36	212.61	212.39	211.83	213.76	214.92	211.42	212.15	211.72	210.11	212.34	212.92	210.7	212.2	211.67	210.94	210.41	212.54	211.01	210.09	213.54	212.97	212.03	210.77	211.52	212.63
208.82	208.61	207.76	207.85	209.48	204.78	207.44	206.89	207.28	207.68	205.76	209.1	208.67	209.58	207.04	208.03	207.63	210.23	206.74	208.14	206.75	207.16	207.06	207.16	208.12	208.36	210.28	208.32	207.01	206.83	206.97	208.49	208.65	210.01	210.05	209.48	208.14	207.15	207.15	207.67	208.42	207.33	207.68	207.06	207.62	208.54	206.62	209.45	207.18	208.45
215.59	216.67	215.99	218.5	216.88	219.01	216.71	213.35	215.7	217.54	217.09	217.72	216.3	216.76	216.71	218.71	216.15	215.1	216.34	216.69	218.96	218.52	216.31	215.41	217.91	218.55	216.89	217.04	217.87	217.64	217.66	217.61	216.74	216.95	217.3	217.59	216.91	216.59	218.01	216.3	217.58	216.38	216.55	217.19	217.72	216.61	215.25	218.84	216.4	215.29
198.12	197.16	197.47	199.39	198.83	198.06	201.24	198.81	198.7	196.55	198.57	199.17	200.32	199.4	197.22	199.66	200	199.7	201.19	198.3	197.75	200.06	199.83	196.41	199.38	199.62	198.72	200.69	200.24	198.86	199.28	198.95	200.27	198.85	198.43	197.61	200.66	199.97	198.5	200.34	198.72	200.18	199.38	197.86	200.79	199.57	197.09	198.55	199.74	199.44
213	213.77	214.03	211.97	209.95	213.19	216.21	211.42	214.79	213.13	212.4	212.79	211.7	213.36	213.95	210.42	213.97	215.54	210.3	214.34	212.84	212.56	214.47	211.72	212.69	212.48	212.55	213.24	211.86	213.64	213.79	212.07	214.72	213.18	211.68	212.34	212.12	214.13	213.75	213.09	211.59	214.12	212.25	212.95	213.64	211.56	214.84	214.76	212.88	212.16
199.02	201.23	201.53	201.18	200.33	200.43	201.61	201.19	202.74	198.65	199.54	200.73	203.7	199.94	200.18	199.79	199.37	200.35	200.44	198.89	199.53	199.7	200.09	202.68	198.33	200.95	200.37	196.32	200.83	202.11	200.54	199.25	200.44	201.02	198.49	201.2	200.85	199.56	201.06	200.33	199.22	200.81	200.09	201.66	200.23	200.23	199.18	199.7	198.75	201.74
210.82	209.03	208.14	208.31	208.58	209.48	208.89	206.81	208.53	206.89	207.81	207.02	206.54	204.82	207.17	208.38	207.63	209.28	210.23	207.85	206.76	207.77	210.73	207.67	209.88	207.14	209.42	208.75	209.4	207.73	210.3	207.82	209.99	207.24	209.79	207.74	208.62	207.15	209.68	208.39	208.15	210.47	209.33	209.42	208.78	206.82	209.52	208.13	208.43	209.09
209.21	210.03	209.94	212.06	209.97	209.9	210.55	207.57	211.53	209.86	210.33	209.33	210.88	210.61	209.76	210.89	209.15	210.76	208.9	210.71	205.79	208.19	210.7	210.14	208.51	208.92	211.77	211.05	210.11	209.34	211.86	212.19	207.99	209.21	208.58	208.36	210.01	210.6	208.87	207.17	209.62	208.84	209.18	207.54	211.4	209.83	211.22	210.13	207.36	209.03
199.28	198.67	199.37	197.82	199.26	199.42	200.28	200.54	196.68	199.86	201.17	199.77	198.04	199.96	199.81	198.86	197.78	199.8	199.53	198.96	199.56	198.82	198.22	198.71	198.11	200.79	200.48	198.81	199.84	200.18	200.93	203.22	197.32	200.67	199.16	197.94	199.18	200.13	198.43	197.97	198.68	200.22	197.89	200.05	198.66	200.44	201.49	199.94	199.82	197.61
214.62	212.74	213.47	214.11	212.09	213.78	211.95	214.23	212.2	215.03	213.24	211.6	212.33	212.82	212.01	212.91	212.23	210.47	214.88	213.93	213.07	213.04	211.09	211.58	212.5	212.53	212.19	212.81	214.16	211.37	211.55	213.99	212.71	213.49	214.44	213.43	213.27	211.33	213.67	212.73	213.52	212.09	214.73	211.54	213.65	212.43	213.89	212.89	213.91	210.41
214.44	217.87	216.74	216.55	218.02	215.11	215.99	218.26	217.65	215.85	214.75	218.62	216.65	215.87	217.78	214.91	216.95	217.66	218.18	215.09	217.98	214.8	216.81	218.23	216.97	213.06	215.53	215.61	217.07	217.57	217.99	218.14	217.72	217.98	218.55	218.17	218.14	217.25	218.45	217.66	216.18	216.62	218.58	217.98	214.02	216.79	217.19	215.72	215.08	218.03
215.02	211.76	212.3	213.82	214.32	214.64	211.76	213.7	213.97	216.51	214.94	213.87	214.19	213.19	213.06	214.35	214.9	213.8	213.04	215.23	213.45	214.22	213.73	214.72	211.71	212.37	214.77	215.47	215.67	214.24	214	213.4	212.21	212.76	212.86	213.6	214.33	213.98	214.59	212.84	214.32	212.11	212.12	213.31	213.29	214.08	214.43	211.47	214.64	214.75
216.3	214.34	217.22	215.27	218.18	215.75	216.85	220.25	218.53	216.95	217.76	218.84	216.95	215.45	217.71	219.45	219.56	217.25	218.15	216.98	218.05	217.04	218.43	217.93	215.52	215.88	217.13	217.7	216.64	216.31	217.36	217.5	215.27	217.02	218.38	214.65	215.34	217.46	215.9	216.09	215.38	217.11	215.83	218.57	217.31	216.77	214.16	218.15	219.17	215.63
206.4	209.26	209.59	208.17	208.8	209.97	209.43	209.18	208.91	207.36	210.25	207.45	206.92	208.72	208.99	210.76	208.84	208.56	208.77	208.88	208.85	209.52	208.04	207.08	208.98	208.43	206.56	208.41	209.17	209.09	207.89	207.6	210.9	207.15	208.22	211.48	210.45	207.92	208.39	207.05	208.6	208.29	210.02	209.44	210.35	207.47	210.54	207.88	209.85	208.66
205.7	206.59	205.79	206.9	205.94	204.16	205.53	208.28	205.86	207.39	207.98	206.84	206.15	205.6	207.05	207.28	207.48	207.52	206.8	207.56	205.06	206.89	206.68	206.44	205.92	206.1	206.28	208.79	205.44	209.24	206.64	204.49	205.14	206.76	207.72	205.57	206.84	205.74	205.53	206.71	206.22	204.26	204.23	206.4	205.41	207.72	204.61	206.18	207.16	208.15
198.25	201.13	202.52	201.42	201.81	199.89	199.57	199.37	201.35	202.02	201.9	204.28	201.97	199.94	201.09	200.84	202.11	199.59	201.26	200.41	201.16	199.16	199.57	200.41	200.87	200.45	200.6	200.39	199.97	201.69	200.59	199.1	201.45	199.96	199.24	201.16	200.26	201.5	202.46	197.07	197.52	198.36	200.97	199.98	200.01	200.26	200.77	202.2	200.29	200.42
203.11	202.8	204.56	203.27	201.74	201.48	203.88	202.29	204.19	205.39	205.22	202.51	202.38	203.34	203.5	204	205.65	202.94	203.37	203.61	202.74	204.28	206.14	204.6	202.25	202.33	204.84	202.42	203.34	202.34	202.91	202.71	203.94	201.16	203.97	204.25	202.37	201.49	204.6	204.69	203.05	205.58	205.06	204.29	204.38	205.33	205.15	203.6	203.75	202.98
205.51	203.93	202.43	203.51	204.81	203.61	202.75	205.18	204.38	204.53	202.91	203.44	201.64	201.59	202.63	202.84	204.36	202.66	202.45	203.02	202.72	203.33	203.69	203.74	204.3	200.97	204.68	203.72	201.58	204.58	203.79	203.19	202.31	203.03	204.76	204.02	204.7	201.64	202.96	203.32	205.06	204.94	205.58	207.48	201.85	204.67	203.34	203.94	203.32	204.84
207.2	207.75	207.63	204.97	207.09	208.07	208.55	210.3	207.95	208.22	207.46	208.11	208.42	208.5	208.14	204.06	208.37	209.04	208.1	205.67	209.31	208.78	205.5	207.38	205.48	208.76	208.67	207.06	207.38	209.22	205.37	205.93	207.49	210.21	208.96	206.3	209.4	207.45	208.35	208.9	208.24	208.51	206.59	207.6	208.6	206.02	208.32	208.65	209.73	209.88
203.47	203.91	205.89	205.89	203.37	206.39	205.31	204.55	206.6	205.11	203.15	206.26	206.87	204.23	205.87	206.54	203.48	205.54	205.85	205.21	205.09	205.12	204.36	200.38	203.99	204.45	205.82	204.53	204.24	205.24	205.51	204.94	206.61	205.36	204.11	205.85	204.85	205.58	204.16	205.55	207.26	205.85	204.86	206.55	207.5	201.65	207.02	205.17	207.17	201.94
204.06	203.11	203.57	202.38	202.05	202.49	202.53	200.44	201.26	202	203.47	203.6	205.76	201.03	204.79	202.32	202.03	200.83	202.8	202.95	202.69	203.19	203.41	201.12	201.39	202.45	203.1	202.29	202.92	201.87	200.45	203.7	200.4	200.8	202.64	203.89	204.35	204.56	202.34	202.66	199.93	203.21	203.11	199.7	202.44	201.37	200.53	202.34	203.05	202.9
210.3	208.57	207.56	209.47	209.52	209.38	206.39	208.25	210.02	208.16	207.79	208.71	207.84	207.47	207.77	209.11	210.02	207.54	209.44	208.46	206.87	208.76	207.87	210.44	209.42	208.39	206.35	208.53	209.49	206.61	210.45	206.87	207.18	208.32	209.62	210.87	207.22	209.39	207.13	206.89	208.11	209.74	209.4	209.91	208.54	208.79	208.21	209.96	208.3	206.37
208.45	209.03	211.4	209.63	210.94	208.89	206.8	209.29	207.66	209.36	208.26	211.2	208.7	208.98	211.81	209.7	209.4	210.36	210.4	208.2	209.77	211.55	210.18	207.94	209.8	210.24	209.13	209.7	209.05	208.18	210.84	209.66	211.65	209.64	208.58	210	206.65	209.14	209.54	208.38	210.18	209.38	210.99	208.81	212.78	209.9	209.73	208.2	210.84	212.12
198.52	198.04	198.96	195.97	199.49	196.85	198.51	199.87	198	196.07	198.51	196.68	200.78	197.54	196.99	198.15	196.68	199.26	197.77	199.48	199.08	197.76	199.46	199.41	199.01	200	199.64	198.07	199.86	199.47	198.07	197.35	197.73	197.98	198.75	196.54	195.17	199.76	198.32	197.78	197.13	199.19	198.53	197.99	198.42	197.22	198.05	199.6	198.39	198.94
216.6	217.8	216.66	217.45	217.81	216.56	216.98	215.36	216.83	215.02	215.28	216.87	217.17	218.19	216.84	218.45	215.21	217.23	216.66	216.53	215.53	217.45	216.52	214.89	215.74	214.81	217.67	216.62	215.4	219.28	216.99	217.8	216.96	217.99	217.72	214.58	215.93	215.52	214.79	215.85	218.21	217.19	216.69	217.71	215.51	216.57	216.14	218.31	217.59	215.3
212.92	212.7	212.3	212.37	212.36	210.16	214.88	212.64	213.27	214.9	213.25	213.27	213.12	212.76	212.89	213.15	213.39	211.71	212.98	211.55	212.56	213.89	212.82	213.63	215.59	214.03	213.49	211.7	209.38	213.02	210.36	214.21	212.58	210.8	213.67	214.77	212.6	212.85	212.27	213.1	212.58	211.42	214.29	213.83	211.92	215.15	214.84	211.08	212.5	212.68
211.08	208.07	205.51	209.35	208.24	208.6	207.14	209.72	207.14	207.81	205.82	208.71	210.52	206.57	207.94	209.14	208.87	208.55	206.41	207.88	207.05	208.27	205.38	209.29	206.55	207.11	205.2	206.06	209.08	208.61	206.4	207.47	209.37	206.27	208.59	207.87	205.13	208.22	207.22	206.06	207.82	206.92	209.36	208.87	207.14	210.03	206.22	208.39	204.72	208.15
197.45	199.83	198.43	200.33	195.78	198.17	198.98	198.54	196.12	198.76	197.81	199.79	197.51	198.55	199.42	197.56	198.71	197.7	197.73	198.75	198.01	198.25	198.24	196.5	199.37	197.05	194.82	197.9	199.85	198.13	198.58	197.36	196.34	197.46	196.44	197.36	198.22	198.67	197.83	197.27	199.59	196.36	197.79	198.52	197.01	196.71	195.96	198.54	196.26	196.42
210.22	209.23	205.99	209.44	211.45	207.9	210.07	210.47	209.43	208.58	209.21	210.66	209.23	208.36	206.12	205.88	207.34	208.74	211.03	207.88	208.82	207.25	211.11	207.96	209.75	209.76	208.22	209.74	208.81	206.24	207.96	207.88	208.99	209.09	206.84	209.15	207.8	208.15	207.6	208.89	207.49	210.16	207.31	208.37	208.5	207.63	209.18	208.74	210.05	208.89
201.5	200.98	201.96	202.01	200.45	201.06	198.62	200.32	201.78	202.57	199.39	200.61	201.23	202.85	201.32	200.39	203.22	200.5	201.8	201.54	200.65	198.15	198.42	200	200.55	200.15	200.03	201.8	201.12	201.68	202.25	201.13	200.16	202.39	201.09	200.83	202.53	200.15	201.82	199.31	200.39	202.96	200.49	201.53	201.42	200.42	203.57	201.75	201.4	203.01
201.68	200.81	201.22	199.85	198.86	201.56	201.26	200.81	200.7	201.5	202.22	199.37	202.52	199.38	200.37	202.37	200.3	202.76	201.3	202.32	200.7	202.87	200.94	199.52	200.8	200.43	199.49	201.35	198.77	202.22	199.71	201.8	199.61	199.72	201.63	202.21	203.66	199.84	200.13	200.71	198.92	202.74	200.92	199.72	201.36	200.89	201.11	198.84	201.65	201.3
208.56	206.99	208.41	209.6	208	207.89	207.78	207.27	210.25	208.85	209.58	208.59	208.82	207.07	205.41	208.9	208.01	209.51	207.73	207.71	209.2	207.47	211.57	207.45	209.54	208.91	209.75	207.94	208.5	207.75	208.41	206.99	209.33	207.96	208.71	210.4	208.73	207.45	207.53	206.98	209	206.86	206.97	209.3	207.56	206.44	207.8	206.91	207.54	206.3
216.07	217.63	216.18	215.43	217.72	217.08	217.99	216.96	216.95	218.83	218.1	217.26	218.38	216.29	215.83	217.01	216.22	216.87	216.87	218.45	215.47	216.49	218.45	217.13	217.51	216.96	217.19	217.68	215.68	216.08	217.81	217.43	217.63	218.25	216.67	220.98	217.63	216.64	218.86	216.9	214.8	217.02	214.93	217.28	218.49	216.6	215.35	216.8	217.64	217.47
204.47	204.68	204.42	205.18	200.95	204.93	204.29	200.74	202.21	201.76	202.94	203.93	203.4	203.2	202.22	203.46	203.22	205.02	202.9	204.7	203.16	204.62	201.96	204.09	203.26	205.01	201.8	203.38	203.32	205	203.19	201.36	200.96	204.87	204.95	201.81	202.15	203.4	204.92	205.31	204.71	202.36	201.79	206.01	204.69	202.33	202	202.03	203.42	202.83
218.93	217.43	219.21	215.91	218.18	217.87	218.34	217.55	215.43	215.92	216.02	218.86	216.78	215.99	216.16	217.1	216.27	215.89	217.93	215.42	216.82	218.44	218.35	217.46	219.47	216.86	215.83	216.14	215.05	215.38	217.2	218.1	216.41	216.5	217.34	216.97	214.8	216.07	218.11	219.22	216.41	217.28	217.01	217.18	215.44	216.79	217.7	217.18	217.34	214.08
202.2	200.36	201.41	201.69	202.45	202.13	201.04	200.03	200.58	201.66	198.71	201.37	201.49	202.8	200.63	198.91	201.06	201.74	200.6	198.46	200.26	200.22	203.95	201.96	201.61	202.13	202.73	203.4	202.31	203.34	200.68	200.18	201.27	200.69	204.05	200.54	200.43	199.86	202.73	201.8	202.11	200.93	202.74	199.92	201.87	200.82	202.16	201.02	202.31	201.8
201.26	203.61	206.19	202.89	203.69	201.5	201.71	204.98	204	204.2	202.44	205.22	203.33	203.53	204.49	201.28	202.92	203.18	203.58	203.6	205.12	203.79	206.5	204.33	203.77	205.14	205.09	201.4	204.32	202.45	204.74	204.66	208.66	201.94	204.28	204.26	202.37	203.8	202.96	205.32	202.8	205.63	204.15	203.7	203.62	202.78	201.57	202.97	201.87	202.44
200.6	201.63	201.16	200.13	199.57	197.47	200.05	198.95	199.05	201.91	199.29	198.45	197.68	197.64	198.02	199.64	201	197.43	198.37	199.62	198.51	199.97	201.17	198.84	201.27	197.49	200.29	198.22	201.58	202.28	197.68	199.78	199.74	200.1	197.62	200.63	200.2	197.83	197.65	200.57	197.44	199.96	200.87	199.51	200.09	197.33	198.13	202	198.42	200.51
201.66	204.47	200.94	202.88	205.75	201.94	203.9	201.18	203.82	203.59	202.59	201.85	204.14	203.02	201.01	203.3	203.64	202.14	201.86	203.05	201.5	203.06	202.2	202.86	202.53	202.34	202.59	204.54	201	202.29	202.68	202.49	202.52	200.52	202.01	202.79	205.09	204.1	202.76	201.32	203.26	202.7	201.51	202.61	200.2	204	201.55	201.27	203.93	203.38
210.94	212.4	210.7	213.06	210.68	211.96	211.42	212.12	211.98	211.35	209.13	212.48	209.8	211.1	211.46	215.56	212.93	212.39	211.59	209.61	211.28	211.41	212.04	213.22	209.91	210.83	211.86	214.91	210.83	208.11	212.39	210.72	212.47	213.28	209.84	212.17	212.42	214.22	210.15	211.44	212.22	212.32	211.81	209.69	210.45	211.28	211.51	212.82	211.26	210.83
202.12	202.49	202.43	204.13	201.39	204.24	204.76	201.96	204.54	201.08	205.42	203.52	202.88	204.68	205.49	202.76	203.08	203.39	207.99	204.07	203.83	203.16	202.68	205.97	204.27	201.06	205.14	202.28	204.87	203.01	202.51	202.64	204.02	201.88	204.94	203.3	202.84	202.42	202.87	203.37	204	201.44	203.84	200.55	202.6	203.83	202.24	205.28	204.83	205.14
196.94	201.17	200.64	198.49	202.36	202.18	201.78	200.95	199.13	198.27	199.75	199.86	200.1	198.83	198.55	200.85	200.77	198.33	199.79	202.85	199.07	200.98	202.28	199.1	200.64	200.57	198.53	200.55	199.63	199.34	200.05	199.15	199.33	200.45	198.73	200.18	200.91	199.32	201.5	199.85	197.86	198.68	200.12	201.5	201.66	199.28	199.84	200.58	199.82	201.67
208.64	206.92	209.74	208.49	209.86	207.86	208.47	208.82	209.25	210.37	208.84	211.23	208.9	208.99	210.41	208.2	210.13	206.69	210.1	209.92	208.47	208.28	209.12	210.63	210.75	208.67	210.54	207.92	208.2	211.76	209.3	208.79	207.61	207.63	208.3	208.05	209.31	209.51	206.1	210.13	208.34	209.21	209.28	210.5	208.39	208.69	209.9	208.98	206.68	207.28
204.06	201.99	201.9	202.53	203.55	204.08	204.04	202.96	203.17	202.41	203.11	203.08	203.3	205.25	202.43	203.85	203.29	202.06	202.22	202.82	203.31	200.59	202.39	204.1	204.66	204.38	204.34	203.25	203.71	203.53	202.11	201.6	203.41	202.63	201.32	203.3	205.12	201.33	203.26	205.78	201.85	201.89	203.39	204.82	204.27	204.95	199.41	199.84	202.57	203.61
208.33	208.93	208.66	205.5	208.32	208.61	207.15	206.42	208.39	205.69	205.73	206.45	209.28	209.14	209.07	206.73	206.18	208.67	207.16	207.38	208.81	208.68	207.98	208.35	206.58	205.36	209.31	206.21	205.51	207.45	208.38	207.66	208.73	206.55	209.02	207.87	207.23	206.43	207.3	205.4	210.05	208.78	207.88	205.54	207.05	206.72	206.75	207.22	210.12	207.89
200.07	203.18	198.84	198.89	201.45	199.4	198.03	203.31	200.16	199.4	199.94	201.74	200.45	201.05	200.64	199.18	201.64	201.76	198.85	200.36	197.9	198.93	200.2	198.5	199.54	198.32	202.9	198.59	201.58	200.28	202.31	201.2	198.46	200.33	201.52	201.1	202.67	199.56	202.74	199.44	199.29	201.37	199.59	200.82	200.52	199.89	200.29	202.05	199.16	199
215.14	211.29	215.04	213.25	211.74	212.3	211.72	213.47	213.28	211.99	215.47	214.33	211.89	212.5	211.51	213.12	211.84	213.59	213.6	213.38	209.7	212.98	210.89	213.15	212.5	212.92	212.84	213.23	212.51	210.04	210.95	212.67	212.72	212.82	213.32	212.25	213.57	213	212.16	214.15	210.04	212.81	214.27	211.12	213.79	214.34	212.5	211	213.03	214.3
207.61	207.72	207.22	206.38	206.35	207.24	208.27	208.51	208.11	206.68	209.03	207.42	205.78	207.47	207.13	207.84	209.88	208.39	206.12	208.44	207.65	207.35	207.06	209.11	206.91	206.87	207.31	209.13	207.15	207.36	210.37	210.05	206.17	206.48	206.59	208	209.57	207.35	205.21	208.85	207.39	206.24	208.3	206.57	206.21	208.22	208.74	208.7	209.76	208.59
212.3	211.42	212.2	212.09	210.43	213.53	212.28	214.15	213	212.52	211.04	210.98	212.71	211.65	213.09	211.46	213.18	210.27	211.81	212.21	213.04	212.72	213.33	210.52	212.06	212.32	212.12	211.04	212.93	212.35	209.8	213.16	208.98	212.79	212.02	211.92	213.07	213.53	212.46	211.96	212.63	211.35	212.19	213.34	211.06	210.45	212.18	211.48	211.24	208.39
204.97	206.13	205.91	205.56	205.73	205.84	208.15	205.89	206.25	205.79	206.45	207.89	204.18	208.75	206.98	206.89	203.83	204.23	203.98	206.48	204.91	204.96	204.04	204.82	204.82	206.09	204.8	206.3	207.13	206	206.35	207.7	206.63	207.08	203.29	204.54	204.96	205.02	206.72	204.66	205.44	206.09	207.3	203.69	205.6	204.14	206.27	204.53	205.64	205.41
208.14	206.94	207.19	205.99	207.24	208.62	208.33	206.99	208.35	207.57	204.92	206.68	207.03	208.64	208.05	207.12	206.46	207.12	208.67	206.73	207.76	208.7	207.89	205.91	204.8	209.34	206.93	206.14	207.58	208.55	207.31	208.66	209.45	206.84	207.37	207.36	206.4	208.71	207.18	207.31	207.05	206.34	207.31	208.4	206.16	206.22	206.62	209.68	207.46	209.38
211.76	212.23	210.11	210.88	209.52	213.62	214.03	211.61	212.22	213.38	210.91	210.3	212.75	213.11	209.94	210.66	209.51	212.28	209.66	211.48	211.49	209.89	210.41	209.53	210.91	212.14	211.86	211.35	209.77	210.59	212.58	211.42	212.01	211.61	212.96	211.4	212.03	210.18	211.27	214.35	212.51	212.09	211.01	211.76	210.23	210.34	212.51	210.11	211.43	213.81
212.32	213.27	211.68	212.3	210.72	212.2	211.66	212.42	213.4	211.23	212.79	212.7	212.92	212.86	212.61	212.32	210.91	211.79	212.86	210.17	210.58	214.66	213.69	213.27	212.22	214.59	211.41	211.49	212.04	213.92	211.31	212.91	215.39	214.51	211.29	213.2	211.42	214.27	212.82	211.74	211.06	212.58	212.38	212.06	213.03	210.52	213.8	212.95	214.82	214.12
208.24	206.71	207.91	209.88	210.53	206.96	205.34	209.47	206.45	208.27	207.54	208.85	208.06	209.58	207.05	208.67	208.11	208.5	209.33	206.38	206.92	206.59	206.87	207.12	210.28	207.43	208.91	209.83	207.03	208.71	206.46	205.55	208.5	208.7	208.25	208.47	207.5	207.45	207.61	209.27	208.09	206.17	209.29	206.37	209.18	207.89	210.16	207.62	208.32	207.64
203.84	204	204.6	206.93	203.57	204.65	202.3	202.39	205.36	205.22	205.38	204.85	204.35	202.39	203.04	203.47	203.32	207.06	204.02	205.83	205.7	206.11	205.87	205.27	205	203.25	205.64	203.9	203.52	204.19	205.24	204.25	206.04	204.72	203.73	205.29	205.44	204.27	203.63	204.13	204.59	204.59	202.78	204.26	205.53	205.39	206.58	204.36	205.86	204.32
206.9	206.77	207.37	207.7	208.56	208.9	207.93	210.4	208.48	208.38	207.11	207.47	205.41	209.6	208.04	208.28	208.76	206.28	207.18	207.37	208.43	207.92	205.35	209.55	207.32	207.33	206.11	209.02	207.2	208.96	209.95	209.3	208.36	206.75	209.51	207.79	208.35	208.21	206.87	209	207.61	206.27	206.6	206.77	208.8	207.51	208.16	208.01	206.22	207.88
203.66	204.63	205.27	207.08	204.87	202.56	205.65	204.41	205.69	204.53	204.22	202.91	204.57	201.25	205.63	204	206.84	202.8	202.77	204.74	205.19	202.74	204.06	202.88	201.93	202.61	203	203.67	204.77	205.58	202.27	206.39	202.37	206.07	203.74	202.52	204.6	204.41	204.45	204.81	206.37	204.43	206.32	202.39	203.71	202.42	203.83	203.99	201.85	203.42
216.76	217.41	217.7	218.21	218.11	215.89	216.47	216.89	220.36	218.35	218.27	219.35	219.44	218.28	216.13	216.25	216.14	217.72	217.79	218.51	216.64	218.55	217.44	219.18	218.65	219.2	217.66	215.95	217.19	219.04	216.56	217.01	218.15	219.03	217.77	220.54	221.89	217.01	216.51	218.61	217.26	218.2	217.78	218.29	217.09	216.32	217.25	217.81	218.77	218.58
204.4	205.32	207.19	204.76	205.76	205.99	206.89	205.31	206.45	205.92	206.44	204.65	203.58	205.66	204.78	207.74	205.24	204.45	206.25	204.98	204.41	207.71	205.52	206.19	206.37	204.66	205.92	204.67	205.56	204.1	203.42	205.41	205.99	204.73	205.6	205.92	205.25	207.68	206.77	203.58	206.64	205.74	207	204.91	207.52	206.15	208.63	207.77	205.82	204.17
198.91	197.88	198.02	199.93	196.52	195.68	197.63	197.42	199.69	197.91	196.2	194.47	197.62	197.69	198.66	197.74	197.06	197.61	197.26	197.55	197.33	197.4	198.73	199.14	196.74	197.42	199.08	198.39	196.46	198.95	197.53	198.44	197.64	198.94	196.52	199.16	198.11	197.96	195.79	198.54	197.09	198.21	199.02	198.3	197.91	200.52	197.31	196.85	198.22	196.71
204.67	205.18	206.86	210.01	208.4	208.08	205.17	202.47	207.66	207.14	205.21	207.84	206.92	206.04	207.42	206.3	206.98	207.86	207.83	207.4	207.67	208.27	206.63	205.67	208.14	206.51	208.11	205.62	207.26	206.87	206.45	204.48	207.52	207.51	204.98	206.79	206.41	205.29	206.46	208.54	209.18	205.15	208.03	210.19	205.94	206.95	208.1	206.06	206.16	206.08
216.82	216.52	217.92	216.76	217.63	217.5	216.41	216.77	216.96	215.67	215.91	217.84	216.29	217	217.01	215.05	216.25	219.45	216.56	215.25	218.61	216.82	215.23	215.45	218.31	216.21	218.88	216.83	215.29	216.27	217.26	219.14	216.05	216.82	216.71	219.5	217.45	220.03	218.38	216.88	217.74	217.42	216.46	216.94	217.61	214.99	216.2	216.83	215.92	217.38
203.77	204.91	205.03	199.85	204.58	206.1	204.28	203.01	202.8	203.43	205.03	203.97	204.82	204	201.46	203.21	202.68	205.57	204.62	203.53	202.92	204.43	202.85	200.13	203.82	200.87	202.25	203.27	202.92	203.53	200.65	205.38	204.92	203.87	204.51	203.3	203.23	202.25	204.26	203.68	204.35	203.71	204.98	204.11	205.19	204.61	204.7	203.03	202.5	203.62
202.08	201.95	203.75	202.88	200.67	202.15	202.14	204.74	202.69	203.6	200.6	201.02	202.76	201.06	202.36	202.77	205.7	204.4	201.54	204.34	203.61	203.71	201.72	202.16	200.65	202.54	203.22	200.75	202.56	201.84	202.64	201.88	201.26	201.47	203.88	202.7	201.61	202.11	203.24	200.6	203.45	201.32	202.1	201.94	203.96	205.21	203.51	203.23	201.74	202.84
206.59	203.66	205.59	205.28	204.31	206.45	206.87	207.67	205.47	207.72	204.56	206.75	206.78	206.05	205.5	203.71	203.18	205.55	205.49	206.98	207.44	205.63	207.22	204.38	207.22	204.37	205.68	204.33	205.04	204.17	205.15	205.55	204.58	205.22	205.39	206.48	206.39	204.75	204.94	205.07	205.53	205.05	206.86	206.67	204.86	204.88	204.66	204.59	206.2	207.93
206.78	206.9	208.44	209.16	209.46	209.2	208.12	210.53	211.61	207.34	209.17	207.5	207.3	208.82	206.87	208.46	209.59	209.56	211.04	204.72	208.13	207.07	209.57	208.91	208.68	208.5	207.24	210.31	209.37	208.59	208.44	208.08	208.43	207.78	208.75	208.74	209.33	209.34	210.69	207.68	205.93	209	206.54	206.49	208.68	208.57	207.84	207.65	207.79	208.61
204.5	203.81	203.14	200.72	202.2	200.61	201.86	202.94	202.95	202.67	202.65	201.31	198.72	201.03	204.2	201	203.43	202.35	203.54	202.72	200.57	200.8	202.47	200.55	203.92	203.36	201.8	202.3	201.44	202.71	201.71	201.03	202.75	200.98	202.43	201.62	201.57	202.2	201.31	204.31	200.02	201.51	200.09	202.82	202.55	203.78	204.33	200.75	201.3	203.68
209.54	210.71	210.25	209.47	208.72	210.12	209.12	208.97	209.85	212.19	208.64	209.45	207.59	208.24	209.25	210.89	210.59	209.8	209.52	208.53	210.12	210.84	210.38	209.63	209.66	209.28	207.69	210.66	209.59	209.82	209.93	209.57	211.23	210.56	211.49	210.28	209.32	209.31	208.47	210.86	208.54	208.74	211.54	208.77	211.96	207.1	208.76	210.89	210.19	209.28
210.09	208.14	207.92	210.84	212.17	210.45	209.59	210.23	209.38	210.95	209.4	208.19	209.97	210.12	209.67	208.27	208.53	208.5	209.26	209.81	210.92	209.13	209.93	209.52	208.35	210.05	209.5	210.5	208.06	210.46	210.4	211.01	208.22	209.95	210.25	211.37	207.52	210.45	211.98	207.82	209.54	211.91	207.41	210.21	209.1	209.76	210.51	209.67	209.62	211.61
211.9	212.35	212.85	214.2	211.47	214.33	211.55	214.06	209.83	212.15	212.11	213.45	213.29	212.1	214.78	212.34	210.76	210.47	210.53	209.82	215.23	211.83	212.75	212.32	212.67	214.19	213.56	212.46	215.12	212.53	212.02	214.75	214.59	212.54	210.94	212.75	213.19	214.71	213.65	212.02	213.06	211.34	209.19	212.6	212.79	209.42	210.59	211.06	211.53	211.76
210.92	212.51	214.35	213.02	213.76	214.41	212.43	213.42	214.11	213.48	216.87	214.79	212.52	215.81	215.46	214.66	212.42	214.15	211.43	211.64	214.6	214.7	213.32	215.49	213.5	213.96	212.58	215.22	214.71	214.49	215.72	214.94	214.31	215	212.51	213.59	214.74	210.31	215.52	213.79	213.14	211.92	214.83	214.87	214.41	212.75	213.68	212.83	215.01	212.02
208.57	209.31	209.81	209.77	208.01	209.68	208.47	207.01	207.62	209.39	206.76	210.72	208.77	209.48	207.44	208.52	209.44	209.09	208.45	208.43	206.96	208.77	209.82	207.88	207.92	210.02	206.83	208.86	209.08	208.49	209.28	209.05	208.99	209.03	208.8	208.73	207.97	208.98	208.52	208.55	208.74	206.97	208.22	209.67	207.6	207.66	209.47	208.5	208.92	210.93
196.91	196.9	199.73	199.87	197.34	198.33	199.75	196.57	200.51	198.93	198.95	199.05	200.05	198.12	199.17	198.03	198.02	198	200.18	196.6	199.98	198.11	198.01	200.12	199.06	199.72	197.6	197.4	195.91	198.25	203.28	199.31	197.01	196.82	198.58	198.89	200.42	198.94	197.6	200.24	199.49	199.52	197.49	197.35	199.31	196.87	199.36	200.65	199.13	198.45
201.49	204.66	202.64	202.73	202.58	202.46	202.55	200.36	202.26	202.49	202.53	202.85	202.88	202.69	202.92	201.55	203.23	204.09	201.93	204.31	202.88	202.39	201.48	204.32	204.27	204.53	203.2	203.93	203.93	202.22	199.02	204.39	202.78	203.83	201.21	200.39	201.13	205.91	202.47	203	202.04	202.35	200.7	204.91	203.04	202.4	203.24	201.81	203.96	202.82
208.04	207.76	209.84	207.83	209.32	206.92	207.2	205.63	207.74	206.19	207.21	208.05	206.84	206.62	206.99	209.78	207.49	207.36	207.95	206.03	207.19	208.66	207.39	208.04	208.94	206.78	206.95	207.89	207.62	205.31	208.96	205.81	209.65	207.52	207.76	206.63	207.06	207.38	209.61	209.47	208.19	210.95	206.02	208.66	209.44	207.5	207.92	207.83	208.11	208.8
209.57	211.71	212.8	211.75	210.4	211.3	210.74	211.03	212.37	213.21	211.57	212	213.13	210.62	207.15	212.07	212.62	211.78	211.79	211.79	210.22	212.02	210.47	214.72	210.31	210.43	210.72	210.72	211.22	212.61	212.47	211.24	211.72	210.77	212.56	211.59	211.16	212.96	210.49	212.39	210.47	212.13	213	211.74	213.07	213.29	212.08	212.04	210.02	214.11
209.08	206.72	210.6	207.71	206.39	207.63	208.44	208.16	209.75	206.52	206.67	211.43	207.42	207.46	210.59	208.72	207.01	207.4	208.84	208.82	208.14	208.32	208.21	208.35	208.58	210.51	208.18	210.64	210.06	206.55	209.88	208.38	210.65	209.43	209.05	206.75	207.8	206.18	211.25	209.19	206.6	208.67	207.28	209.59	207.59	208.82	207.2	206.98	209.69	207.08
209.79	211.13	212.84	212.9	210.98	211.67	211.16	212.23	211.7	210.37	210.76	211.4	214.63	213.45	211.13	211.01	210.99	210.95	212.38	213.56	212.74	211.46	210.93	214.1	210.78	214.47	211.73	209.93	211.52	212.95	212.02	212.01	212.53	212.06	213.33	211.94	210.58	213.3	211.89	211.41	211.31	211.12	210.37	213.18	211.1	210.31	209.22	210.16	212.66	213.06
210.6	214.17	212.51	212.43	210.76	210.47	210.47	212.27	212.41	211.18	211.54	216.16	213.79	213.57	211.73	212.46	212.53	210.48	211.59	212.49	212.16	214.22	213.33	212.04	214.63	210.11	211.35	211.01	212.52	212.38	214.44	212	212.55	211.77	211.15	212.13	212.54	213.02	210.98	212.88	212.28	211.68	212.81	212.09	215.21	213.1	211.45	213.84	210.45	212.73
212.23	211.85	211.36	211.23	212.11	211.49	211.25	211.41	208.8	211.68	211.1	210.73	210.85	212.04	210.38	211.78	212.5	212	210.93	211.78	211.77	213.87	212.36	212.03	211.33	209.79	215.78	211.08	211	210.69	209.86	212.75	210.73	212.81	211.5	211.13	213.15	211.78	209.84	211.35	211.03	212.12	211.95	212.34	212.74	214.97	213.28	210.27	212.26	213.94
216.72	218.72	215.48	216.29	218.65	218.64	217.74	214.82	215.52	217.18	217.39	216.5	217.51	217.53	217.51	217.34	216.46	216.16	216.11	216.13	215.56	217.74	218.95	217.57	217.04	218.57	215.04	215.84	218.31	216.28	217.59	217.85	219.15	214.45	216.97	218.45	217.2	216.75	218.6	218.03	214.61	218.08	216.86	216.13	216.18	216.1	217.17	215.54	216.98	219.05
212.52	211.21	210.31	211.19	211.96	210.39	212.83	211.22	210.73	211.25	210.15	208.8	211.96	210.79	209.96	214.47	212.57	213.07	210.7	210.94	212.13	210.49	213.93	210.53	210.84	211.71	209.81	209.36	214.22	210.8	212.43	211.35	210.3	210.12	210.22	211.85	212.17	210.98	212.61	211.39	210.24	212.35	211.93	213.35	210.76	214.54	211.8	212.83	212.18	212.19
209.25	211.56	209.36	207.91	207.81	209.32	211.63	208.37	208.56	211.31	209.14	207.42	211	211.15	208.53	209.95	210.62	207.18	207.51	210.65	209.72	209.54	208.63	209.61	210.65	208.37	211.18	208.61	210.86	209.84	208.85	208.92	207.44	210.37	209.91	208.39	208.81	209.87	210.02	208.03	208.58	210.29	208.81	210.81	210.08	210.51	208.65	209.08	211.34	211
206.63	207.58	206.52	209.21	205.26	206	205.47	207.47	207.41	209.47	207.48	207.42	205.54	208.92	206.59	208.15	205.95	208.3	206.69	207.86	208.06	207.91	206.25	207.64	208.25	208.9	208.65	207.93	206.79	204.46	207.11	209.68	208.12	205.99	208.01	205.95	207.38	205.4	205.77	206.92	206.44	206.62	205.98	207.2	207.65	208.77	208.44	209.32	208.61	205.83
204.19	205.17	206.77	203.55	202.26	203.36	201.95	204.94	204.65	204.66	204.93	204.57	204.52	203.51	204.63	202.49	206.5	202.98	202.29	203.23	203.86	204.53	205.39	203.57	204.43	201.39	204.4	204.49	202.96	202.65	203.38	204.18	206.12	204.66	203.88	204.27	203.2	204.13	203.04	204.09	201.37	202.87	204.39	202.86	200.42	201.47	206.25	205	204.32	202.4
210.85	212.66	209.3	211.09	208.79	213.3	212.06	210.35	211.67	209.91	212.98	212.49	210.65	211	213.18	213.21	208.71	213.86	210.33	213.47	211.85	211.4	210.85	211.03	213.17	212.67	213.05	211.16	213.15	210.84	209.83	210.33	209.99	210.09	213.42	212.6	211.9	213.11	211.37	211.65	212.06	213.86	213.79	210.65	211.94	210.2	210.97	212.9	211.2	210.41
197.43	197.22	195.9	199.59	197.4	196.54	199.79	197.43	198.37	198.06	197.99	198.41	199.81	195.94	198.77	197.34	198.51	198.68	197.95	198.37	197.76	199.65	198.99	196.09	198.69	196.77	200.29	197.67	199.09	199.93	197.72	197.77	199.58	200.51	194.93	199.91	198.61	201.32	199.45	198.21	197.5	199.71	198.51	198.52	198.08	196.52	199.31	197.44	196.51	198.83
209.47	209.62	210.76	207.69	211.1	208.09	209.31	210.31	209.36	210.24	212.38	208.56	208.8	211.23	210.01	206.96	207.98	210.25	211.02	210.71	210.46	210.28	210.41	206.96	210.6	208.92	210.83	209.33	206.03	208.53	208.4	211.02	211.2	210.34	206.8	208.28	209.15	209.48	211.1	210.18	209.07	207.61	209.47	211.15	209.2	211.8	211.53	210.71	210.38	211.4
209.49	213.03	212.21	211.18	213.29	208.55	212.78	210.61	210.39	210.59	209.32	211.57	211.55	211.3	210.92	211.76	211.51	212	214.65	210.4	211.19	212.43	212.73	210.71	212.81	211.87	210.45	211.87	211.79	211.53	210.31	212.21	211.4	212.54	209.61	211.03	213.48	212.55	210.16	213.05	212.8	213.3	212.76	212.47	212.02	211.37	211.1	212.82	210.92	211.01
199.78	198.69	196.52	198.13	199.7	197.76	199.2	197.62	198.21	199.9	197.49	196.87	199.19	199.75	198.7	198.92	198.7	197.72	198.75	200.25	197.46	200.35	199.02	198.02	198.96	198.06	195.75	197.27	194.35	198.54	197.77	198.93	200.15	200.64	199.15	195.71	197.72	197.02	197.2	197.26	200.52	197.41	200.86	197.68	198.23	199.49	198.21	200.16	199.79	198.14
213.33	209.72	210.9	215.42	212.26	214.48	211.45	212.03	211.76	211.52	212.29	212.11	214.79	211.2	212.52	212.37	212.78	211.87	211.4	211.79	212.5	212.48	215.84	211.77	211.79	212.64	212.15	212.4	213.09	213.64	211.78	211.04	213.15	212.38	212.94	213.32	212.14	211.76	213.72	212.97	213.15	214.16	214.59	214.86	212.97	212.05	214	210.61	212.57	211.8
201.29	201.72	201.33	198.93	197.46	200.71	200.15	201.02	200.12	202.2	200.23	198.78	201.55	198.86	200.25	202.35	201.26	197.7	199.84	202.89	200.64	199.36	201.45	200	199.55	201.27	200.33	200.78	201.67	200.87	198.73	198.84	199.09	199.96	202.44	199.36	199.86	199.66	200.1	197.61	200.51	199.89	201.25	199.04	201.68	201.47	200.64	201.88	199.47	199.98
194.09	197.99	195.12	194.5	193.63	193.38	194.17	194.68	196.5	197.07	196.34	197.09	197.18	195.43	196.62	194.99	194.29	195.29	194.63	194.68	194.86	193.09	196.45	194.75	194.54	194.83	194.76	194.84	195.74	196.12	197.11	196.15	193.24	195.33	194.12	195.18	192.42	193.43	193.95	195.12	193.94	197.45	194.78	195.71	197.38	195.99	195.75	193.41	194.17	194.27
210	214.86	211.8	213.56	211.59	210.81	214.23	212.71	212.78	211.09	210.05	211.17	213.3	212.54	211.64	213.55	212.75	211.12	210.84	214.03	213.17	213.99	212.48	210.66	214.16	210.73	212.73	210.04	214.14	213.4	212.75	213.15	210.45	210.85	212.75	211.98	213.24	211.43	210.43	213.08	211.31	212.75	211.55	212.83	211.84	211.76	212.63	212.23	211.85	216
204.65	203.21	203.71	204.63	202.94	201.48	204.36	204.59	202.96	203.48	204.58	203.39	202.81	201.7	204.23	204.83	206.21	204.16	206.33	203.6	203.45	203.09	203.2	203.27	203.49	203.96	202.53	203.76	206.61	205.34	202.16	203.85	203.09	206.28	203.2	206.4	203.12	204.28	201.94	206.19	202.9	202.87	202.56	205.83	203.73	204.7	201.93	202.1	202.31	203.38
195.58	195.11	195.7	192.37	194.64	194.24	193.47	194.12	195.89	195.7	193.29	195.83	193.43	194.12	196.96	193.8	193.35	193.78	193.07	194.21	195.09	192.52	193.92	193.99	193.15	196.25	193.83	195.46	193.88	195.44	195.3	193.78	193.89	194.59	193.25	194.28	193.59	194.97	193.92	195.33	194.32	195.19	195.39	194.37	194.08	194.3	193.24	193.92	194.32	195.16
213.08	209.22	211.77	211.81	210.16	212.39	209.91	211.19	211.01	212.31	210.78	213.02	208.44	212.15	211.5	212.56	212.83	211.03	210.79	212.32	211.99	213.59	210.63	211.54	210.55	213.62	210.81	210.13	213.18	211.82	213.08	212.44	212.17	209.53	210.79	211.03	210.98	212.24	211.45	211.14	211.35	211.87	211.09	211.67	211.3	211.99	211.01	211.18	212.96	212.49
203.54	203.88	203.91	204.99	205.22	202.3	202.79	204.5	203.43	205.17	203.06	204.2	202.79	205.67	202.17	202.75	201.57	201.82	202	206.34	201.5	203.3	201.03	202.86	202.19	203.61	202.49	204.49	202.29	202.2	202.39	203.61	203.59	203.05	200.92	203.97	204.44	202.67	204.28	203.86	201.62	203.93	203.38	203.02	203.53	203.84	202.47	202.98	201.45	202.88
197.24	196.17	196.83	196.03	196.98	195.86	196.16	195.79	194.91	195.48	195.79	194.79	194.24	195.46	194.05	193.78	195.6	194	195.89	192.86	194.87	195.67	195.83	193.34	196.44	194.8	193.44	194.11	194.97	195.5	195.74	195.84	196.62	195.94	196.04	196.79	197.61	195.69	196.14	194.41	195.6	196.6	195.6	194.51	194.68	192.97	194.07	193.96	193.7	197.1
192.79	197.89	196.45	195.95	194.16	194.56	195.6	196.27	196.7	196.76	195.5	195.39	193.31	195.5	195.45	195.35	194.98	194.28	196.71	195.03	195.72	193.78	194.84	193.54	196.5	194.72	195.55	194.6	196.22	196.64	194.16	194.92	196.79	196.89	194.68	192.85	196.14	194.69	196.53	195.04	194.44	197.4	195.21	193.42	192.67	194.75	195.01	195.28	193.97	195.08
205.3	200.13	202.45	202.89	201.18	201.81	201.54	205.14	201.26	202.91	202.57	203.75	202.63	202.1	202.56	201.33	201.38	203.25	202.77	202.49	202.26	204.01	203.85	201.18	203.34	206.22	202.04	201.84	201.87	201.42	203.24	201.43	201.36	200.64	202.61	202.79	203.32	202.25	203.04	206.06	203.38	201.1	202.4	199.09	203.08	201.85	202.99	202.15	204.24	203.07
215.67	220.09	219.56	215.85	216.78	218.08	216.3	219.85	219.48	216.31	215.74	217.69	216.14	217.29	216.14	215.29	215.53	217.98	217.43	217.69	216.98	215.31	217.84	217.91	214.74	217.14	217.82	218.69	216.54	217.31	216.94	218.78	217.32	218.45	214.91	215.92	216.61	214.84	217.3	217.04	218.72	216.11	218.43	216.66	217.14	217.41	216.85	214.65	217.4	218.64
212.33	210.11	210.5	211.96	212.1	212.68	210.75	213.4	211.13	210.61	212.29	211.83	210.52	209.11	215.16	211.36	212.21	209.43	213.7	210.66	210.8	213.13	211.6	208.98	211.84	210.47	209.61	214.02	211.82	211.72	212.75	211.21	213.11	210.99	211.66	210.22	209.83	211.74	212.56	211.67	210.77	211.48	211.38	212.79	212.98	210.07	209.97	212.95	210.74	211.71
211.34	212.74	211.56	213.03	213.47	213.37	212.47	211.81	210.93	212.51	212.32	214.08	211.36	212.56	212.94	212.91	210.44	211.64	210.81	211.84	213.17	211.53	210.2	211.36	213.69	211.74	212.75	215.63	213.68	214.03	211.2	211.43	212.32	211.5	212.78	211.73	211.19	214.92	212.96	212.45	212.72	212.41	213.91	211.98	210.75	211.59	213.6	213.69	213.6	211.6
201.77	203.58	203.01	203	203.14	202.87	200.57	199.39	199.14	203.5	202.57	202.84	203.02	199.99	201.81	204.57	202.65	203.94	202.82	204.35	205.41	202.63	201.73	201.54	202.55	204.59	203.01	202.67	202.26	203.05	200.1	203.18	202.26	202	202.75	201.28	202.72	203.23	202.75	204.18	202.51	204.27	201.12	203.87	202.97	199.81	202.33	204.41	203.63	203.28
198.23	197.18	199.88	199.23	198.68	198.89	198.23	197.04	196.68	198.91	195.71	197.31	200.33	200.53	199.05	197.97	198.78	198.68	199.11	198.83	197.7	197.72	197.09	197.93	200.72	199.73	199.2	198.91	200.09	198.2	198.54	197.89	200.47	197.22	199.36	197.61	200.48	197.63	199.93	196.01	198.93	199.58	198.46	198.07	198.63	200.61	198.79	199.01	195.38	198.46
206.48	203.83	206.12	206.96	206.82	206.02	203.53	204.85	205.1	202.95	207.43	203.39	205.8	204.81	206.79	204.12	206.2	207.31	204.73	205.84	203.21	206.11	205.05	207.01	204.77	206.04	204.47	207.97	207.15	205.71	206	205.83	204.78	205	208.12	205.28	203.82	203.97	205.6	205.95	206.2	205.04	204.26	204.32	205.37	205.56	204.88	205.5	204.78	209.1
208.51	204.9	210.81	208.99	209.53	208.37	210.31	207.81	207.71	208.71	208.18	208.48	211.66	208.84	206.73	210.1	207.85	208.47	210.38	207.53	206.91	207.08	210.13	206.49	207.87	207.48	209.49	207.15	206.75	207.25	206.28	207.25	209.25	211.32	207.76	208.14	208.42	206.37	208.68	209.04	207.85	209.92	210.84	209.01	208.25	206.75	206.33	209.31	209.5	208.78
198.17	197.4	197.53	201.02	201.63	199.19	198.93	197.63	199.34	198	198.41	198.71	198.8	198.88	196.18	200.44	197.49	198.61	198.57	198.82	199.19	197.39	199.18	196.19	199.76	198.97	198.61	200.36	199.19	196.8	196.66	199.84	200.66	197.27	199.13	199.34	196.68	198.72	198.93	198.27	198.9	199.12	199.56	198.14	197.41	198.62	198.05	199.5	199.94	198.39
211.75	212.43	212.79	214.6	212.79	214.23	215.72	212.63	210.9	211.45	213.12	213.25	214.13	213.1	213	212.95	212.19	214.21	214.93	212.05	212.37	212.57	213.66	212.21	213.86	213.58	214.23	213.49	211.62	213.74	214.44	210.83	210.79	213.21	212.37	212.51	213.17	211.81	213.26	213.91	211.41	211.85	212.93	211.9	212.18	213.6	213.51	212.24	211.3	211.65
207.2	207.12	211.92	209.8	204.71	209.46	207.46	208.17	207.39	208.51	208.1	205.57	207.71	206.68	209.38	206.6	209.56	208.38	209.4	206.1	208.03	206.49	208.41	207.17	206.87	208.44	206.47	208.5	208.46	210.64	208.6	208.37	206.63	208.18	206.64	207.9	208.9	208.45	208.47	209.46	207.05	208.23	208.82	209.04	207.28	208.05	208.83	206.36	205.82	208.82
202.02	198.87	200.66	199.98	199.63	201.74	200.75	202.79	202.9	200.19	200.67	201.49	199.56	202.75	202.35	201.32	198.86	201.35	203.69	201.58	200.32	201.75	200.12	199.32	201.33	202.48	203.57	200.31	201.79	202.32	202.29	201.29	200.6	200.11	200.24	202.55	202.95	201.98	200.19	201.44	201.33	199.84	199.17	202.48	200.39	200.51	203.76	200.64	201.79	199.02
203.99	203.26	203.24	202.32	202.81	205.16	204.51	201.22	201.91	204.61	204.92	201.49	202.6	201.91	203	203.02	202.53	203.84	203.95	202.2	201.02	203.28	203.13	203.8	205.1	203.26	205.65	204.06	202.56	204.24	204.21	203.76	202.19	203.78	203.32	205.41	200.9	202.05	204.55	203.49	204.42	202.31	202.49	203.78	203.36	202.42	202.72	203.1	204.26	205.67
199.11	198.72	199.77	201.2	199.14	199.55	202.02	200.88	198.68	200.18	201.62	199.28	200.06	200.95	201.04	199.52	201.55	200.98	202.27	200.41	198.95	201.62	200.1	201.43	201.44	198.86	198.93	199.48	200.23	199.31	200.2	200.16	200.88	200.08	200.21	200.99	199.11	200.53	201.78	202.67	200.87	202.35	200.35	200.91	200.82	198.07	200.18	200.55	201.26	200.54
208.27	208.18	210.26	209.54	209.83	208.41	208.01	210.97	210.32	208.79	206.74	209.97	207.67	208.12	207.35	208.2	208.12	209.27	207.68	209.84	211.78	209.5	210.3	209.76	205.45	205.77	207.75	208.74	209.86	208.65	210.31	208.48	209.28	207.48	207.7	207.24	207.24	206.74	210.26	208.87	209.88	207.94	210.84	211.45	208.08	207.22	209.48	207.03	208.56	210.77
209.43	210.88	210.87	210.84	212.22	212.95	208.89	213.04	210.37	212.53	210.84	210.36	208.89	213.98	212.27	209	212.07	210.69	209.88	211.7	213.51	209.84	210.88	213.43	212.2	211	211.29	211.84	212.28	210.28	210.55	212.59	212.68	211.46	214.48	213.44	211.13	210.63	212.49	210.97	211.23	213.08	212	212.6	212.62	210.87	211.49	212.06	209.92	213.05
216.89	217.22	217.29	218.07	218.66	218.25	218.57	217.29	217.58	220.72	218.27	214.83	216.98	218.96	217.98	216.08	219.08	218.76	217.53	217.61	216.4	219.67	217.89	217.68	217.57	217.19	216.89	217.39	218.89	217.4	216.36	216.83	217.4	217.58	220.28	218.9	218.85	215.67	216.14	218.37	218.07	218.65	219.09	218.25	216.13	216.72	218.96	218.57	216.88	217.69
198.43	200.78	201.37	202.62	201.02	200.43	200.72	197.76	199.5	198.73	199.56	203.14	202.55	200.55	198.83	201.37	200.31	203.03	201	197.92	202.17	199.6	201.92	199.14	198.3	201.72	200.91	199.63	200.87	201.55	199.6	200.81	201.58	201.66	200.98	202.85	202.07	202.9	200.68	202.33	203.88	201.7	201.16	201.3	200.53	201.36	202.85	203.18	203.34	201.13
204.77	207.73	206.1	206.59	207.72	206.07	206.27	209.21	205.01	208.21	206.7	209.71	206.89	204.19	206.88	205.86	206.64	204.55	206.8	205.51	205.68	207.38	206.02	206.82	204.64	207.36	208.25	204.71	206.44	205.97	206.66	206.45	206.3	206.83	207.25	205.24	207.52	207	205.57	207.17	208.82	207.69	203.19	205.79	207.19	207.35	208.46	205.97	203.38	207.18
206.03	205.82	207.21	205.88	205.39	205.45	205.57	204.6	205.03	206.86	206.34	205.2	205.28	205.49	207.18	205.4	205.83	205.52	206.87	204.68	204.62	203.81	205.59	203.61	204.5	207.99	206.05	205.62	206.27	205.34	205.55	204.61	204.59	202.78	205.37	206.68	204.81	205.61	203.61	205.29	208.21	206.1	207.58	204.21	206.57	204.06	205.6	203.49	203.3	207.92
195.65	196.1	195.36	193.61	195.62	192.13	198.83	195.87	193.71	194.81	197.42	193.61	196.7	194.87	195.95	196.88	193.31	194.46	195.82	196.15	196.46	194.99	194.98	194.68	195.15	194.05	195.05	193.89	193.93	195.05	194.6	194.85	195.44	194.01	194.91	194.68	192.51	195.16	195.79	194.19	194.73	193.52	193.93	194.41	193.81	195.23	195.7	195.27	195.25	195.93
209.52	208.1	206.7	209.09	212.19	209.81	209.13	209.85	207.29	212.59	209.05	209.94	211.23	209.1	208.73	210.42	208.94	211.08	209.18	210.52	209.53	211.17	209.8	208.82	208.96	208.52	207.71	211.2	211.3	210.6	208.71	210.13	208.54	208.72	210.64	209.28	209.77	211.03	210.46	209.81	207.28	209.59	210.84	209.17	210.49	210.84	210.76	209.86	208.77	207.9
211.61	211.9	211.91	213.51	214.82	214.56	212.99	212.14	214.64	213.31	212.46	213.74	211.87	212.96	211.73	213.73	211.1	213.26	211.51	210.14	210.85	211.63	213.6	213.8	213.26	209.29	213.56	212.48	211.84	211.14	213.71	212.74	212.38	212.91	212.47	211.84	211.85	213.39	212.35	212.75	211.19	211.76	213.01	210.12	213.26	213.78	212.18	213.15	211.38	211.33
214.22	215.31	211.71	215.34	212.96	216.26	212.75	214.42	212.76	213.2	214.44	215.94	214.45	212.86	213.91	214.61	216.33	212.31	214.67	212.13	214.56	214.1	215.37	213.26	211.06	212.92	211.3	214.33	211.95	215.49	215.07	216.94	213.65	212.07	214.19	212.55	213.77	212.25	214.18	211.08	213.46	214.79	213.45	213.43	214.3	215.06	212.74	214.33	213.52	215.7
198.21	196.91	198.9	199.74	200.17	198.86	200.69	199.72	201.4	200.31	199.32	198.57	201.65	197.19	197.9	197.29	199.94	198.36	199.4	196.94	199.02	199.35	198.46	199.5	199.65	199.8	199.01	200.47	196.49	201.05	196.69	199.9	197.44	197.44	199.9	199.99	200.06	201.59	198.86	198.67	197.65	200.02	198.32	198.19	200.09	199.35	196.27	199.96	198.62	200.15
214.04	213.64	213.93	211.95	211.1	211.15	211.3	213.94	213.61	212.51	212.22	212.4	214.59	213.53	214.05	211.02	211.75	212.16	214.81	213.06	212.48	212.96	213.14	212.03	214.41	213.94	214.22	212.9	213.57	212.89	213.57	210.41	215.14	213.14	213.72	211.9	213.71	212.68	212.22	213.7	212.65	213.39	211.39	215.13	213.86	214.19	212.71	212.36	213.21	213.57
205.58	205.92	204.99	204.59	206.17	205	204.07	203.46	204.67	205.17	204.38	206.99	204.72	205.74	203.96	203.81	207.33	204.76	204.66	204.79	205.12	205.55	205.35	206.7	206.36	203.9	205.18	209.13	204.9	205.93	204.68	208.05	207.24	205.1	205.43	203.41	204.84	202.71	206.09	204.81	206.88	204.75	205.18	207.62	205.5	207.92	205.15	207.51	204.28	205.89
216.02	218.3	216.12	216.55	217.64	216.34	216.87	216.63	214.97	216.33	214.99	218.63	215.63	218.1	214.88	216.84	218.8	215.9	216.36	217.41	216.83	216.63	216.9	218.71	215.09	215.51	216.52	215.43	215.63	218.76	217.06	219.17	217.95	218.17	217.87	216.54	218.24	217.7	217.94	218.36	215.32	217.74	218.54	217.67	215.64	216.15	215.98	215.3	217.28	217.26
208.78	210.24	208.88	210.39	210.86	209.35	208.88	207.53	209.35	208.99	209.21	206.46	208.49	207.8	209.38	210.13	209.09	209.65	208.97	207.98	209.54	209.89	207.52	210.28	208.27	209.68	208.48	206.42	207.3	208.59	209.05	209.87	208.61	208.52	209.13	210.72	211.81	208.42	209.02	209.82	207.86	207.39	207.42	208.92	209.82	207.73	210.23	208.72	210.66	208.41
216.01	216.22	217.9	218.64	218.72	215.67	216.74	219.91	218.31	219.11	216.43	217.57	217.47	216.47	218	216.59	215.89	215.45	218.9	215.6	217.04	217.64	217.82	217.28	218	217.17	215.49	214.65	217.1	215.48	217.45	218.04	217.65	217.85	218.17	214.32	217.26	216.94	216.91	216.66	216.46	216.13	218.66	217.29	218.94	215.78	218.1	216.81	217.45	218.2
197.76	199.83	199.02	199.82	198.07	199.31	201	198.81	199.08	199.82	201.59	199.4	199.21	196.05	198.31	198.8	198.5	198.08	199.61	200.3	198.48	199.46	199.58	199.03	197.99	201.12	198.45	197.09	198.42	198.83	199.99	200.97	202.12	198.23	197.36	196.93	200.27	199.4	200.49	200.2	200.83	199.35	203.03	198.97	200.43	200.75	199.97	196.96	199.31	199.83
201.76	203.53	200.35	204.52	202.84	200.88	200.47	202.18	203.86	204.34	200.6	203.68	201.55	202.12	201.07	202.97	201.21	202.21	200.55	202.68	204.88	204.73	201.71	202.93	202.56	202.93	200.07	200.63	200.99	202.5	203.24	200.99	203.71	202.47	202.71	201.71	203.5	201.28	201.6	201.08	202.22	203.8	202.67	202.27	202.19	199.85	203.93	202.95	202.05	202.77
212.16	209.8	210.4	211.94	211.38	211.74	211.53	210.79	211	209.8	212.71	210.55	211.69	212.58	213.06	211.63	211.11	211.1	209.48	211.32	211.38	210.88	210.39	212.12	211.74	210.09	212.78	213.67	213.83	211.08	210.96	214.46	212.1	211.41	211.81	211.12	212.69	210.16	210.5	212.52	210.78	212.12	212.49	212.38	213.08	212.22	212.83	213.18	211.3	211.69
204.38	200.01	199.14	201.8	199.81	201.98	200.33	200.9	199.66	201.85	199.71	200.13	200.14	200.24	201.19	202.03	198.31	200.43	200.52	200.83	202.34	198.25	201.81	201.38	201.42	202.78	201.25	201.75	200.56	199.93	202.26	201.33	199.72	201.02	199.4	202.23	198.63	200.52	200.21	200.68	203.2	202.24	199.1	202.39	199.62	201.43	201.68	200.69	202.29	199.11
207.53	209.08	207.56	208.71	207.82	209.25	207.21	207.52	206.48	208.53	207.82	208.44	205.82	207.24	207.68	210.9	206.23	207.52	205.87	207.25	207.89	208.87	208.41	208.25	207.82	206.93	206.44	207.27	206.27	208.74	209.08	209.11	207.5	209.19	207.83	209.04	207.44	206.96	208.99	208.57	207.05	208.2	208.18	207.68	207.46	207.68	207.55	206.27	205.54	207.18
212.83	212.75	214	213.52	213.73	211.58	214.03	212.55	214.27	214.35	213.96	211.58	212.59	214.51	212.62	212.85	212.66	213.98	213.19	213.32	211.03	212.59	213.49	213.29	213.55	213.15	212.82	212.56	214.71	210.8	213.35	211.76	214.12	216.01	212.28	211.26	214.85	213.1	213.08	215.4	215.33	213.06	214.52	212.11	213.18	215.03	214.6	213.73	214.23	212.93
208.39	211.53	210.28	210.38	208.73	209.11	208.65	210.24	209.71	209.93	206.03	209.05	209.32	207.14	207.29	211.09	208.35	207.41	207.55	209.32	207.74	208.32	207.01	207.93	208.7	209.95	209.03	209.68	211.18	210.52	206.98	209.43	207.4	209.05	209.68	209.45	208.88	208.31	208.31	210.48	210.81	204.95	206.28	210.38	208.96	209.84	210.09	208.73	208.82	211.37
207.59	207.83	209.74	209.62	209.48	209.58	208.16	210.44	209.19	211.13	209.86	209.59	211.2	209.99	209.76	207.92	210.75	211.02	208.95	208.99	207.53	209.32	209.83	209.32	210.39	208.32	209.54	207.64	210.73	209.33	209.73	210.62	209.29	208.2	209.56	208.81	208.67	209.37	207.33	208.98	209.64	208.89	210.07	211.39	208.92	211	208.84	206.23	213.07	208.69
206.42	207.13	206.36	207.54	207.52	207.67	209.05	207.59	208.68	209.09	205.19	207.05	209.32	204.63	208.43	205.14	206.97	209.97	207.73	209.2	207.93	208.32	207.67	207.2	208.28	208.23	207.77	206.06	210.33	205.39	207.46	206.67	206.42	209.94	209.4	208.65	206.86	206.62	206.51	207.58	207.42	207.98	206.48	206.52	208.94	206.93	207.79	206.55	207.14	208.21
206.94	208.25	207.04	208.16	206.51	209.79	208.18	207.62	206.47	206.33	207.21	206.7	209.25	208.68	208.72	208.39	205.09	207.96	209.3	206.29	206.99	208.7	207.44	206.94	206.48	208.94	207	208.27	208.41	207.61	207.53	206.92	207.56	206.23	207.74	208.24	206.67	207.76	207.06	208.11	209.2	206.72	210.32	209.2	206.82	207.2	205.51	207.98	208.21	207.69
208.81	207.33	208.29	209.95	207.32	209.31	210.45	209.93	208.27	210.03	208.44	208.29	210.62	208.28	210.29	210.3	209.38	211.11	206.51	209.98	208.01	209.54	207.82	208.3	208.88	207.53	211.12	204.03	209.34	209.6	207.22	211.08	209.27	207.88	207.11	209.6	207.57	210.98	206.37	210.12	208.94	207	209.1	207.97	208.28	210.11	207.39	210.28	207.17	209.29
217.34	217.09	219.17	215.79	218.66	215.04	216.42	217.47	217.36	217.34	215.29	216.89	215.6	217.93	216.45	215.38	218.83	217.75	216.21	219.13	216.92	219.27	216.52	218.02	216.11	216.55	216.87	216.82	213.59	217.72	217.87	218.06	215.64	216.9	217.93	217.16	215.32	216.33	216.93	218.42	216.04	216.12	216.91	218.64	216.91	220.28	216.78	217.77	217.21	216.08
203.72	205.37	203.01	204.73	204.68	204.72	204.27	205.04	204.51	205.2	203.76	205.02	202.65	205.88	203.42	206.67	204.54	203.65	206.26	204.99	206.86	204.42	204.24	204.24	206.47	207.3	206.58	203.7	208.08	204.37	207.35	204.02	205.83	207.5	205.97	204.39	203.34	204.28	204.62	206.16	202.57	206.69	204.53	203.08	204.84	205.53	206.38	204.13	204.46	203.77
217.25	217.15	215.96	216.93	217.14	217.15	217.57	219.6	213.2	216.17	218.83	217.42	217.82	214.56	216.58	217.01	216.1	217.61	217.93	218.73	215.59	219.06	217.59	217.42	217.89	217.47	217.62	216.48	215.57	215.02	216.05	218.46	218.25	216.41	215.97	214.78	215.54	215.91	217.55	216.01	215.73	218.63	217.19	216.27	214.72	219.21	216.02	217.81	219.33	214.88
204.93	205.58	207.85	205.53	205.75	203.31	204.83	204.81	205.84	206.04	206.29	208.04	205.46	205.91	204.57	204	205.82	206.47	205.99	205.39	205.44	205.4	207.27	206.16	204.87	204.42	204.57	205.18	205.94	206.14	206.48	208.68	205.89	205.67	205.79	206.06	205.92	207.21	204.61	206.35	206.47	205.14	205.65	206.42	205.99	205.21	205.6	207.4	206.42	207.82
207.63	208.92	208.52	208.44	206.33	210.71	209.16	207.97	208.44	210.4	207.8	208.38	208.11	207.16	208.17	209.72	210.01	210.04	208.52	209.13	208.73	206.4	205.06	208.2	210.46	206.7	210.31	208.82	209.78	209.02	209.42	207.74	208.89	208.33	208.21	209.25	209.69	208.32	207.48	209.19	207.7	207.34	211.2	208.82	207.34	208.35	209.81	207.51	207.57	208.19
207.25	209.17	208.26	207.77	209.88	206.65	209.51	205.83	208.53	208.72	208.1	208.09	209.59	209.06	209.57	207.88	208.36	208.89	208.21	208.47	209.75	209.08	209	208.23	208.75	208.81	208.66	209.78	208.31	205.15	208.98	210.14	208.51	208.06	209.08	206.17	206.81	207.02	208.58	206.71	207.97	209.35	209.37	209.99	206.8	209.42	207.51	209.32	208.05	207.92
203.24	203.87	203.48	202.78	203.69	204.4	204.69	200.97	203.8	205.22	203.88	203.39	206.45	201.98	204.27	200.2	202.81	201.04	203.14	201.82	203.89	204.66	201.69	203.64	202.9	203.54	203.43	204.79	203.14	203.3	203.17	202.69	203.94	204.65	203.49	202.49	204.17	203.68	203.33	205.03	199.08	202.56	202.03	203.31	202.93	203.22	201.44	204.48	202.73	201.96
206.91	208.18	206.21	207.23	207.02	208.14	209.13	208.13	206.34	206.28	206.91	207.67	206.83	208.3	206.63	207.78	207.61	207.18	208.4	208.61	206.51	211.15	206.41	205.93	208.01	206.37	206.69	207.31	207.5	208.14	207.77	207.32	206.8	209.59	207.51	209.9	208.92	207.86	206.53	205.9	207.98	208.72	209.52	207.26	207.45	209.54	206.05	207.28	207.38	204.88
203.45	203.01	202.2	204.84	203.55	206.89	202.45	202.95	204.19	204.18	203.7	202.78	201.66	204.01	204.11	203	200.46	205.1	202.7	206.21	202.86	203.74	203.42	204.31	204.12	203.92	201.73	200.86	200.32	204.02	204.77	204.33	204.5	201.24	202.25	201.71	201.62	200.89	203.97	202.62	202.07	204.57	201.39	204.37	204.32	202.61	203.4	204.54	203.73	202.89
211.93	212.97	210.85	210.12	210.72	210.85	211.8	213.29	210.21	213.3	209.73	210.31	211.74	211.78	210.3	212.82	211.08	211.21	212.3	213.12	212.87	212.01	210.75	212.43	211.8	210.67	212.38	210.37	209.18	210.47	211.71	209.86	210.1	209.7	211.98	212.58	212.98	210.82	210.06	211.27	211.1	211.41	210.8	210.81	213.64	212.88	211.5	212.41	212.16	210.4
196.01	200.42	197.38	195.77	199.38	199.77	201.41	198.1	198.61	198.13	198.01	199.68	197.99	195.57	199.67	197.2	198.32	200.44	197.8	199.63	198.95	199.76	200.89	197.89	200.38	197.99	198.4	197.94	198.89	200.04	199.34	198.19	199.03	198.69	196.24	196.82	199.1	198.87	198.67	197.16	199.44	197.96	197.78	197.48	199.75	199.03	200.04	196.67	199.72	197.82
216.38	218.49	215.73	218.62	218.28	217.9	218.71	219.01	217.44	219.11	217.8	219.11	219.35	216.69	218.25	217.18	216.72	217.18	216	213.97	219.91	219.54	218.83	220.04	218.48	217.57	219.78	220.49	217.27	217.57	217.94	218.1	216.43	218.08	219.23	217.62	217.2	216.49	217.78	215.03	219.37	216.98	216.9	217.02	218.68	218.7	215.97	217.01	216.56	216.94
206.85	205.71	208.83	203.9	206.34	205.9	207.44	205.41	206.86	205.47	205.61	207.63	207.41	206.13	205.97	206.39	207.94	206.73	204.03	206.39	206.26	206.8	207.34	205.83	203.9	206.81	207.18	206.24	208.08	208.86	207.34	206.05	206.89	206.42	206.92	206.89	207.89	206.65	206.1	207.33	205.22	205.34	203.88	208.09	206.25	208.49	207.57	205.93	207.8	206.91
207.11	209.64	209.25	207.33	207.21	208.82	205.82	207.91	208.26	209.1	210.35	206.48	208.97	207.94	208.67	209.11	208.71	209.2	209.77	209.58	210.44	209.01	207.67	208.19	208.83	209.23	209.13	211.93	209	208.89	207.61	210.29	208.08	211.28	207.81	208.91	209.12	209.34	206.15	208.21	210.2	208.52	209.53	208.33	208.09	209.06	208.25	208.89	208.48	207.46
211.64	210.16	211.14	210.54	211.43	213.47	211.2	210.18	211.62	211.39	212.5	213.09	208.29	211.67	209.89	211.88	212.5	211.57	214.71	210.79	210.22	210.12	212.53	211.73	211.55	213.29	211.54	211.71	209.7	212.1	212.01	211.48	213.16	211.64	210.94	212.63	211	211.37	210.88	208.98	211.67	209.65	211.54	211.75	211.34	211.09	212.82	210.99	212.98	211.16
210.12	211.46	207.97	208.02	209.03	206.67	208.55	206.98	208.31	208.73	209.85	206.74	207.96	209.94	208.85	207.54	208.32	207.42	208.08	207.5	207.19	208.58	207.94	209.59	208.23	210.29	207.44	207.79	208.5	209.92	208.17	207.04	207.04	207.65	208.12	206.41	207.7	209.13	208.55	207.94	208.31	208.21	209.03	209.33	211.37	209.62	207.73	209.8	207.75	209.65
193.67	193.6	195.91	196.3	193.66	193.76	194.51	194.74	196.27	192.65	195.42	196.28	193.84	194.46	193.77	194.05	194.22	196.68	194.32	199.34	193.88	193.01	195.29	196.48	195.65	197	194.7	194.31	194.68	194.14	194.51	195.8	193.73	196.79	195.28	195.7	195.44	195.7	193.99	195.14	196.88	195.06	197.42	195.91	197.21	195.48	195.88	195.42	196.49	193.5
212.63	212.67	214.18	216.24	213.87	210.39	214.09	214.65	214.42	213.6	212.67	215.44	212.27	212.43	212.74	217.53	215.63	211.57	214.33	213.49	215.11	212.87	212.42	214.57	213.81	213.5	211.87	211.87	212.61	212.8	212.98	214.94	215.14	214.16	211.69	214.63	213.22	214.83	214.23	214.49	214.41	211.8	214.62	213.13	214.49	216.25	213.98	214.31	214.64	210.26
205.69	203.81	203.05	204.89	203.71	202.68	203.95	205.48	205.06	204.02	203.27	202.75	202.27	202.6	203.77	200.94	204.89	203.52	205.4	201.63	201.75	202.13	203.2	201.94	204.8	206.16	202.29	203.72	204.5	203.33	202.94	203.71	203.81	204.46	202.13	201.95	202.27	203.18	202.85	202.86	203.88	203.58	201.36	203.37	203.09	205.31	204.66	204.29	205.55	204.55
199.86	199.91	200.41	200.93	198.35	197.61	201.2	198.25	198.19	199.75	199.33	198.1	201.36	200.06	197.97	201.02	200.93	196.83	198.32	196.52	198.48	200.29	198.25	201.14	201.47	199.59	201.03	198.91	200.48	199.65	200.88	202.59	199.36	199.28	199.31	198.05	199.43	201.78	200.01	202.45	199.69	198.12	200.97	200.67	199.09	198.25	200.56	197.84	199.44	197.78
199.53	201.31	201.85	200.15	200.37	200.85	198.35	199.83	199.49	198.73	200.92	200.18	203.64	200.98	198.95	199.6	200.02	202.79	198.72	199.92	199.15	200.67	201.99	201.24	199.38	199.9	200.7	199.65	198.43	197.58	198.75	199.99	201.59	202.18	200.38	199.17	198.7	200.9	198.41	198.96	201.5	200.84	201.34	201.19	201.2	200.49	201.7	199.6	201.66	199.63
211.47	212.7	212	211.07	212.37	211.84	210.37	210.06	212.32	209.93	210.15	212.04	212.86	212.06	212.04	212.05	211.41	212.12	211.66	208.84	211.24	212.94	212	209.83	210.88	210.66	211.72	213.38	211.55	210.29	211.19	212.23	211.5	210.41	211.61	209.66	212.43	210.46	210.71	213.47	210.8	209.16	212.07	211.81	210.9	211.18	212.43	210.11	215.01	212.86
210.13	209.76	208.84	209.58	206.67	209.39	210.55	208.73	206.88	207.85	208.06	208.56	207.46	207.69	209.04	210.59	207.32	208.64	208.94	208.43	207.98	206.82	209.44	208.14	209.11	207.63	207.26	209.79	209.77	208.07	207.05	206.36	208.2	206.43	209.34	209.46	208.79	210.61	210.54	210.15	208.31	211.32	208.7	207.93	209.44	205.99	208.77	210.65	208.92	208.75
215.67	217.63	217.45	217.46	216.51	218.42	215.63	215.83	215.62	218	217.35	217.22	216.5	215.51	216.13	217.73	218.02	215.15	216.59	215.85	217.3	217.94	215.88	217.23	216.7	216.72	218.59	216.99	220.05	217.59	217.26	216.9	217.27	216.41	220.83	217.61	215.82	216.71	216.38	216.79	215.02	218.02	217.1	216.96	216.57	216.67	217.75	215.6	218.16	216.79
207.98	208.03	210.41	208.75	207.53	209.3	209.22	207.98	207.65	209.32	210.86	208.16	208.3	208.76	209.36	207.28	210.01	209.39	209.5	208.38	209.03	209.42	206.36	209.1	209.17	209.06	207.22	208.67	206.84	206.26	209.4	209.66	207.72	207.73	208.35	206.71	209.2	210.33	207.52	207.39	210.12	208.68	209.61	209.67	210.02	211.07	208.8	209.08	210.26	207.23
200.45	201.51	198.31	202.85	197.96	199.96	200.64	200.8	199.02	200.29	202.62	200.81	199.8	202.04	199.03	199.29	200.34	199.87	198.86	199.79	200.61	198.79	198.29	199.61	202.22	198.34	202.27	202.25	198.05	198.87	199.15	199.87	199.23	199.73	201.01	199.27	197.44	200.56	200.02	201.46	201.05	200.44	199.44	200.74	199.97	198.79	198.32	200.2	198.98	198.72
218.91	218.03	217.69	217.92	216.85	216.42	215.5	218.15	216.61	216.73	218.27	217.17	218.57	218.59	218.33	217.92	218.09	217.93	216	215.95	220.07	216.7	218.07	219.49	217.31	218.03	215.36	215.99	218.91	218.2	217.4	218.4	216.6	218.34	218.61	216.62	216.12	218.31	217.12	218.2	218.35	214	219.93	218.66	218.74	219.02	217.86	219.86	218.31	220.32
209.79	207.08	208.68	208.88	210.76	211.53	210.26	208.8	208.21	207.59	210.58	207.2	207.36	208.65	209.23	208.01	209.88	208.34	207.19	208.08	209.29	208.77	210.95	208.76	210.17	209.47	206.46	209.28	209.34	209.71	209.78	209.02	207.43	210.19	209.06	208.28	208.9	209.43	208.66	207.99	209.24	209.42	208.44	208.58	208.44	210.32	210.27	208.15	206.06	208.59
216.93	217.85	217.67	217.82	216.66	215.6	218.92	215.99	216.89	217.44	215.87	216.38	217.48	216.65	215.44	218.42	218.73	216.48	215.6	216.99	214.24	216.88	217.71	216.5	214.05	220.37	214.84	216.96	216.33	215.92	215.73	217.5	218.47	217.72	216.91	219.07	218.07	218.71	217.13	215.85	217.71	215.75	217.96	217.15	219.66	218.59	219.9	217.79	217	218.09
208.01	207.32	211.42	206.44	210.4	209.5	210.58	209.92	208.76	207.71	207.52	209.65	206.7	210.2	208.87	207.67	206.19	206.63	208.45	206.67	208.05	207.77	208.07	209.07	208.34	209.08	210.5	208.88	206.52	209.49	209.53	208.13	208.25	209.32	208.45	208.32	208.95	208.72	208.24	208.49	209.51	209.51	207.6	208.02	209.87	208.97	206.49	210.65	209.75	208.32
199.3	199.64	200.87	201.52	198.76	201.68	200.16	196.89	201.18	199.33	200.66	199.28	201.6	200.44	198.64	200.04	202.53	199.41	201.89	199.4	201.45	200.41	199.54	198.96	198.36	199.6	198.75	201.59	199.05	200.93	201.06	199.71	198.25	201.82	198.46	200.61	201.58	201.09	198.13	201.21	199.22	201.36	199.84	199.86	201.19	199.63	198.66	202.23	200	200.08
207.17	206.66	205.68	204.3	206.97	205.91	205.54	206.11	203.79	204.75	205.75	207.05	204.74	205.52	206.3	204.03	207.32	207.78	205.18	207.78	206.68	205.76	204.28	206.13	207.87	209.63	204.57	205.92	206	206.47	204.82	208.61	206.78	206.37	208.82	203.73	204.86	205.11	205.5	203.6	206.88	206.88	207.35	205.71	206.06	206.32	207.84	205.02	207.95	205.67
205.1	204.89	203.77	204.01	202.62	203.37	201.62	201.62	203.28	202.63	206.09	203.57	202.81	204.36	205.2	202.78	202.31	202.81	205.09	201.25	202.84	202.08	204.43	203.26	205.76	203.96	203.37	203.84	203.69	205.58	204	204.62	205.49	204.9	203.73	202.7	203.44	204.44	202.74	203.09	205.67	205.61	203.06	205.28	205.23	202.21	203.51	202.93	201.3	203.67
198.46	198.7	200.45	198.9	197.22	196.84	199.92	202.35	201.23	197.47	200.02	198.96	198.56	197.86	200.45	202.58	197.64	198.46	199.19	198.7	199.71	197.26	200.48	197.01	199.71	198.76	199.64	196.17	201.53	199.57	202.02	199.23	199.74	200.08	198.14	199.37	199.3	201.01	198.69	198.49	196.77	200.05	198.7	199.67	200.58	199.49	197.39	197.44	200.42	201.89
199.14	199.32	200.35	201.14	200.99	199.15	199.19	198.81	200.19	199.2	200.56	202.43	201.42	198.81	198.91	200.51	198.64	197.99	201.23	200.56	200.74	199.62	199.95	200.03	200.31	200.42	199.73	200.92	200.26	197.89	200.26	200.52	202.09	199.74	199.98	201.41	199.42	199.12	203.08	203.19	201.1	201.43	201.21	198.73	202.48	198.88	202.17	200.87	200.18	199.79
201.62	202.38	201.6	199.57	203.31	202.56	202.2	202.1	202.47	201.55	200.73	200.98	202.05	201.79	202.72	203.48	200.91	205.26	204.34	202.64	203.7	201.15	202.98	203.18	202.79	201.36	202.92	200.98	202.36	201.74	201.12	201.75	201.77	203.67	203.68	203.26	201.7	203.7	202.19	203.4	203.25	202.2	201.26	200.69	204.5	202.07	203.89	202.81	201.04	201.84
212.7	211.74	210.87	211.32	212.37	211.58	211.53	211.87	209.18	211.15	210.19	210.32	210.44	213.53	211.53	211.8	211.91	211.99	211.44	210.13	211.5	210.84	211.14	213.92	211.62	209.78	210.69	213.13	213.61	210.66	209.53	213.07	211.23	210.73	211.61	209.89	212.51	210.83	210.94	211.49	211.79	211.14	209.3	213.97	212.91	211.7	211.3	211.12	211.22	212.37
200.14	197.12	199.32	198.72	197.42	197.62	197.05	200.13	199.45	200.67	199.64	200.76	198.73	199.25	198.59	198.22	196.54	198.24	197.68	198.13	200.83	198.3	197.22	202.54	200.73	198.21	198.97	197.51	200.05	197.82	199.23	200.68	199.61	199.01	196.09	200.22	199.75	197.79	199.89	201.06	197.19	200.6	197.3	199.11	197.51	197.88	198.21	198.21	198.99	199.62
214.31	213.31	213.16	213.88	212.49	213.38	211.84	213.39	211.05	212.53	211.84	213	212.89	215.83	212.86	213.92	213.11	214.08	214.33	212.78	211.8	212.28	210.53	210.31	212.79	213.76	212.41	213.47	213.1	211.61	212.4	210.97	212.4	213.82	213.95	211.11	211.69	211.34	212.45	213.13	212.63	213.22	211.72	214.39	213.1	212.36	212.32	213.62	213.89	214.57
194.11	194.43	194.91	195.07	192.43	192.06	193.58	193.86	194.33	193.7	194.09	196.77	194.88	193.24	194.38	195.45	194.56	192.59	194.37	196.34	195.45	194.35	194.61	194.93	192.43	195.35	194.13	193.89	192.98	195.76	195.92	194.33	192.64	193.7	194.87	191.01	194.02	192.58	194.51	194.63	196.81	194.05	193.4	195.71	193.52	193.79	194.08	194.23	193.67	194.31
208.69	208.84	207.68	209.03	206.86	209.17	209.62	208.44	209.97	207.48	209.21	210.43	207.92	209.39	209.79	207.61	209.13	207.38	208.33	207.65	208.08	209.41	209.32	208.9	207.26	208.86	209.94	207.34	207.12	208.53	206.8	210.35	207.93	206.41	207.31	207.74	207.29	208.89	208.42	209.05	207.61	209.42	208.83	209.02	208.27	208.43	206.42	209.72	210.02	211.07
217.5	216.98	219.08	218.29	219.13	219.04	217.92	218.76	219.05	217.54	221.14	217.79	217.97	217.27	217.11	216.98	218.29	219.42	218.17	216.43	218.49	216.6	217.48	217.45	217.59	216.53	216.18	217.75	217.57	216.93	217.66	216.08	218.17	217.44	219.49	215.14	217.79	220.4	218.5	216.3	218.49	215.76	218.44	218.99	216.69	217.62	219.69	216.6	216.82	219.94
204.43	205.83	203.5	206.38	202.3	203.52	202.63	204.17	204.95	204.85	202.37	204.67	204.37	204.73	203.54	203.82	204.61	202.93	205.19	203.82	204.52	204.56	203.39	203.76	203.77	203.19	205.74	202.52	206.28	205.35	204.6	203.1	204.14	206.59	205.11	204.48	200.82	204.91	205.16	204.38	204.7	205.26	203.77	204.88	204.89	206.47	204.63	205.37	205.49	204.89
206.29	208.66	210.02	207.75	207.16	208.01	207.99	209.76	207.67	207.42	209.54	209.51	208.54	207.66	206.78	206.15	209.64	209.59	207.63	209.21	207.96	209.46	210.24	211.82	209.71	208.11	210.41	208	208.67	207.39	208.35	208.18	209.79	208.87	210.47	208.35	211.18	209.91	208.8	209.1	209.69	209.39	209.43	210.29	206.3	211	209.88	209.77	209.04	209.26
212.3	212.71	212.54	212.67	212.13	212.05	210.04	209.39	212.28	211.81	210.86	212.34	212.12	211.65	210.45	213.96	211.22	210.82	211.82	212.96	212.47	207.61	211.31	209.49	210.76	211.9	213.11	211.94	211.89	212.99	212.58	212.04	211.79	212.25	210.12	212.04	211.08	210.64	210.35	211.68	209.26	211.95	210.98	212.24	213.65	211.91	212.65	212.91	212.6	210.77
211.7	214.28	214.57	211.92	213.62	212.86	212.41	212.67	212.75	211.94	212.46	213.29	215.65	212.23	213.96	210.77	211.8	211.46	210.86	213.02	211.65	213.66	212.65	214.59	214.24	213.1	212.13	213.49	211.4	211.65	213.84	214.53	213.14	214.28	215.41	214.21	213.67	212.21	214.39	213.13	212.75	213.6	212.76	210.7	211.79	213.19	216.45	211.22	212.68	213.31
203.43	205.06	202.7	200.28	202.57	202.75	199.43	203.18	203.8	200.87	203.66	205.2	204.57	202.01	205.49	203.65	203.35	203.47	205.85	202.96	201.92	204.04	201.71	203.31	202.53	202.48	203.87	205.02	200.11	201.45	201.78	202.27	202.27	200.36	205.69	202.69	203.04	203.92	203.4	201.34	202.21	203.27	201.9	201.72	202.67	205.28	203.34	203.28	203.29	202.95
196.9	198.22	200.77	197.26	197.93	196.04	197.6	198.73	200.91	197.47	197.12	198.15	200.92	197.05	198.34	200.74	198.32	200.71	198.37	196.97	199.72	197.85	198.94	196.56	198.32	197.24	199.65	197.44	200.39	197.15	199.37	197.72	198.78	198.98	198.9	200.6	196.93	198.02	198.67	198.25	198.71	198.87	199.27	198.18	200.2	199.25	197.98	200.6	199.53	197.65
200.98	197.75	198.78	198.83	200.29	198.43	200.38	198.53	197.64	199.85	199.69	198.58	199.98	198.79	200.02	197.87	198.62	198.37	200.54	198.32	200.93	201.35	198.73	199.91	199.39	198.86	199.76	199.31	200.34	197.28	198.2	198.42	199.7	200.63	200.61	198.73	197.37	202.49	199.67	199.82	198.67	200.18	198.58	196.79	199.96	198.69	197.77	200.5	200.93	201.54
208.82	208.58	207.49	206.31	210.62	207.03	205.94	205.36	209.44	207.4	209.34	206.36	210.61	210.55	207.31	208.29	208.1	209.24	207.91	206.59	205.22	206.61	206.57	208.79	209.12	206.64	208.02	207	208.32	207.67	208.41	208.92	208.82	206.67	206.26	208.41	209.1	208.25	206.59	206.17	205.3	209.08	210.22	205.47	206.31	207.98	212	206.17	209.67	205.28
209.57	208.49	209.32	209.88	210.32	209.28	210.36	209.18	209.8	209.51	209.39	210.4	208.04	208.04	208.92	212.01	208.83	209.86	209.5	208.6	209.82	208.38	210.86	211.62	208.34	208.07	208.52	209.82	208.9	211.57	207.05	210.13	212.6	209.46	212.77	210.84	207.71	208.33	207.72	209.63	209.2	209.19	209.89	209.39	210.34	211.51	210.37	208.54	208.82	209.25
215.39	216.32	218.3	219.79	216.43	216.46	217.78	218.17	218.08	215.32	217.38	215.45	215.31	219.24	218.95	216.5	219.54	218.2	220.23	217.56	220.78	216.93	219.45	217.09	219.34	218.38	217.21	214.58	216.47	215.83	217.38	216.9	219.37	218.78	217.51	215.64	218.69	215.9	217.81	218.37	218.32	218.4	218.07	219.08	218.52	216.83	214.83	216.84	218.7	217.06
217.78	217.39	214.59	217.02	218.68	216.09	214.79	214	216.56	217.81	215.25	216.8	215.55	216.95	215.44	216.49	217.01	215.85	218.44	218.17	213.88	215	218.65	217.06	216.83	217.83	217.64	216.96	216.12	216.07	216.97	218.75	216.26	218	217.17	216.2	218.34	216.67	216.76	216.51	218.18	219.16	216.62	215.78	216.42	216.09	217.55	216.79	215.02	218.61
209.84	212.22	211.01	211.95	209.77	212.33	211.91	210.89	212.87	212.36	211.44	210.41	212.05	213.47	211.41	211.59	212.15	213.41	211.15	210.2	209.89	211.52	210	209.33	211.06	209.6	211.41	211.68	211.1	213.44	211.39	211.04	209.65	210.33	211.78	210.33	211.32	211.44	210.41	213.81	208.83	211.02	210.32	211.88	211.8	212.88	211.55	211.4	210.52	209.55
209.27	208.67	207.95	209.95	208.52	208.2	207.79	208.47	208.85	206.24	206.56	207.58	206.43	207.86	205.9	206.79	208.31	208.28	209.91	210.12	208.75	205.02	206	208.99	207.1	205.84	209.74	208.04	206.46	207.39	207.26	208.22	207.73	209.07	207.34	209.43	208.63	205.93	207.21	207.38	207.44	206.96	206.87	207.5	209.48	207.68	207.48	209.26	208.38	210.18
208.77	207.42	208.93	207.3	209.7	210.24	209.53	207.85	209.66	206.79	210.07	209.69	207.49	207.18	209.15	207.67	206.68	207.35	205.84	208.5	206.72	209.16	207.23	210.66	208.46	208.06	210.09	209.32	208.82	208.67	206.6	208.25	208.64	207.2	206.6	208.59	207.79	206.35	210.08	208.04	206.39	208.98	207.37	206.88	207.94	208.76	208.01	209.8	207.64	207.65
201.79	204.94	202.35	203.87	204.77	203.4	203.36	204	203	202.67	204.13	204.97	204.35	204.08	203.49	204.63	203.23	202.84	206.51	202.68	203.52	204.82	203.91	203.72	202.8	205.07	202.94	204.74	203.05	203.72	202.34	203.45	204.71	205.32	199.94	203.31	203.27	202.77	203.99	201.43	203.99	204.62	203.84	201.96	203.62	202.54	202.07	202.19	203.24	202.72
209.53	210.72	211.03	210.19	211.6	210.35	210.83	208.52	210.08	209.72	210.26	210.61	208.21	207.83	209.62	211.25	209.75	208.49	210.86	209.86	211.64	207.39	211.53	210.28	210.94	207.54	208.73	210.95	210.34	209.01	208.38	211	211.26	209.98	209.91	209.75	210.54	209.71	208.48	209.26	209.18	209.25	208.77	209.16	209.52	211.03	207.51	208.89	210.16	210.82
205.9	206.35	204.72	207.08	205.97	204.81	207.38	205.18	206.76	207.17	203.66	205.78	206.63	205.26	206.62	206.88	205.68	207.38	206.11	206.31	206.33	204.46	207.89	206.08	206.57	206.63	207.46	206.43	207.39	205.91	205.87	206.4	208.17	204.01	205.21	205.71	204.87	207.17	205.9	207.26	206.2	206.78	206.11	206.8	205.41	206.03	206.84	207.88	208.46	206.16
208.73	208.44	208.95	208.26	208.15	207	208.28	208.61	209.84	207.34	209.04	209.19	209.17	207.1	206.55	208.14	205.9	208.52	206.71	207.4	206.86	207.36	209.53	207.85	207.85	209.01	208.08	209.17	208.03	206.42	208.15	208.77	206.54	208.43	208.85	207.84	208.43	206.2	208.19	207.62	207.94	208.6	207.42	207	207.23	207.84	205.66	210	208.68	209.61
197.13	198.75	196.31	200.11	200.13	198.04	198.19	196.54	198.25	199.41	198.48	196.87	199.86	197.35	196.63	198.47	198.4	199.51	198.74	199.81	200.67	198.17	198.46	197.2	197.51	199.08	196.55	196.79	198.48	198.45	197.45	198.74	198.83	199.51	200.48	199.54	198.29	198.77	197.37	199.95	198.86	198.47	199.1	197.46	198.28	197.33	198.29	195.42	199.01	200.83
211.62	209.39	215.49	215.76	212.46	212.59	212.91	211.38	215.88	212.98	214.55	213.07	211.56	211.41	211.99	214.39	211.69	212.59	213.34	213.42	211.49	212.51	213.95	211.48	212.54	215.11	212.6	212.45	214.85	213.49	212.1	213.81	212.92	211.46	213.02	213.17	213.14	213.56	212.42	212.82	212.78	210.5	213.6	211.71	215.13	211.3	215.9	213.95	210.72	212.8
217.39	217.19	221.48	215.13	217.21	215.68	215.83	216.43	218.93	216.05	218.33	216.99	216.87	216.65	213.59	218.01	217.28	217.02	216.94	218.89	216.32	216.07	214.79	216.54	215.2	216.54	216.97	217.07	217.28	218.22	216.46	216.43	218.79	218.18	216.36	217.5	216.34	217.9	216.3	216.07	217.85	215.61	217.38	214.24	216.52	216.39	217.69	214.45	216.76	215.88
208.41	207.2	207.45	209.16	206.94	209.2	208.18	207.08	207.45	207.44	206.09	206.47	210.87	208.61	207.87	206.59	206.2	209.2	208.24	210	208.34	206.16	209	206.67	206.03	208.59	206.26	206.78	207.89	205.9	207.25	208	207.2	208.82	209.42	206.35	209.35	208.93	207.18	205.57	206.46	207.53	207.79	208.65	204.8	209.13	209.43	209.19	208.55	208.06
213.97	214.92	211.73	213.33	214.76	212.96	214	215.04	214.37	212.68	213.19	216.02	213.12	212.66	213.5	213.22	213.53	212.86	214.86	213.79	215.43	213.14	213.41	215.46	215.62	212.12	212.51	213.08	215.16	212.48	213.84	211.68	215.22	213.7	213.18	214.19	214.5	214.43	211.95	216.8	212.52	214.5	213.73	214.35	211.9	212.54	211.62	212.6	214.65	214.87
211.73	212.76	211.1	210.92	213.38	213.28	212.26	213.06	212.49	212.48	209.55	214.95	209.5	211.28	211.81	213.04	209.62	213.29	213.2	212.84	212.39	212.38	210.34	213.17	212.5	211.39	212.59	214.11	214.53	213.26	211.27	212.42	212.8	211.68	210.88	212.48	212.18	212.3	210.88	214.03	211.05	210.51	212.76	212.46	213.42	211.34	211.27	208.75	211.52	213.58
205.24	204.53	205.8	204.85	206.99	204.54	205.5	208.36	203.25	207.26	206.22	203.18	206.05	205.16	205.53	205.42	206.09	207.59	206.13	203.62	204.25	206.19	205.55	205.85	204.85	204.72	206.51	204.89	204.47	207.5	207.74	205.39	205.26	207.46	203.86	205.07	205.63	205.61	206.53	204.88	205.22	204.93	205.75	207.74	205.2	206.76	206.27	205.42	204.12	203.86
206.39	207.32	204.72	204.17	203.24	205.85	203.76	202.7	205.43	205.26	205.7	204.63	205.61	205.59	206.73	206.17	205.06	206.08	207.42	206.23	205.1	204.39	202.68	204.54	205.68	206.23	206.34	204.02	206.41	206.02	205.77	205.52	205.31	205.61	204.67	204.27	205.61	205.84	205.68	204.76	205.22	205.83	205.66	206.22	207.41	205.46	205.91	205.23	203.8	208.24
209.89	207.99	208.22	208.62	206.27	207.24	207.94	207.7	208.97	207.22	209.01	205.08	209.49	208.93	206.24	209.4	207.58	207.39	208.88	208.23	207.41	205.99	207.16	206.09	207.56	207.02	207.12	207.41	208.09	210.84	208.36	208.58	207.93	205.27	209.53	208.8	209.01	207.79	207.22	207.6	209.15	207.81	206.62	208.01	208.25	208.96	208.21	208.18	209.36	208.84
210.69	212.22	210.27	211.59	214.97	211.78	210.33	210.58	210.6	211.23	212.75	211.11	209.32	211.65	213.83	211.28	213.21	211.62	211.47	210.86	210.09	211.8	212.35	213.41	210.33	211.47	211.48	211.91	210.43	211.02	210.55	211.09	211.83	213.75	212	213.04	211.11	213.09	211.51	212.19	211.7	213.02	211.31	211.31	210.73	209.78	213.85	212.87	212.09	211.81
211.32	208.19	209.03	210.6	207.57	210.26	208.3	208.41	208.78	210.52	209.77	207.75	210.11	207.62	207.78	210.02	208.72	209	207.76	209.69	210.99	207.96	205.71	207.88	207.26	208	208.63	209.99	210.93	208.6	209.97	209.09	211.47	206.91	207.62	208.31	208.37	208.35	208.86	210.63	208.58	208.49	209.44	208.26	207.57	207.47	209.97	211.63	206.28	210.19
198.23	198.78	199.82	198.23	201.71	199.31	197.87	197.09	200.91	198.29	199.57	202.17	199.68	198.73	200.89	198.35	198.72	198.87	199.19	199.09	199.72	200.37	198.29	199.57	200.78	199.49	198.03	197.34	200.44	200.34	199.85	199.36	201.52	200.16	199.5	200.08	198.69	199.57	197.87	199.71	199.64	199.23	197.62	200.4	201.07	198.89	200.69	200.41	199.67	199.17
218.56	216.48	221.58	218.3	219.8	217.9	219.83	218.87	220.98	217.3	217.98	216.89	217.37	215.28	219.81	219.4	219.43	218.74	218.52	218.86	218.56	216.59	216.84	215.76	218.67	218.11	218.49	216.76	218.78	217.77	217.06	215.43	217.56	217.05	219.29	214.86	218.23	219.29	215.52	218.53	216.63	218.79	215.5	219.18	216.95	221	217.45	220.06	219.88	218.47
209.99	210.09	208.15	209.55	210.45	210.72	208.05	209.04	211.17	209.57	210.44	211.85	208.25	208.42	208.77	209.97	209.82	211.68	210.05	208.42	208.29	210.91	209.12	209.9	209.88	208.37	210.18	208.69	210.03	211.21	207.86	209.16	210.2	208.67	208.31	210.49	209.53	209.05	209.62	212.42	210.3	210.26	208.72	209.75	209.63	209.72	211.17	208.58	208.97	206.9
208.33	208.47	206.46	209.03	211.35	207.46	210.21	207.41	209.49	209.05	206.48	207.86	208.03	208.99	208.85	205.92	207.79	207.25	207.64	207.79	209.06	210.2	207.75	208.53	208.87	208.76	208.52	208.61	207.26	208.47	205.96	210.08	209.75	208.36	208.65	207.27	208.11	212.76	209.42	209.64	206.74	211.61	208.68	207.09	208.8	207.4	210.02	209.79	208.21	208.1
217.48	218.3	216.84	216.79	217.71	218.23	217.03	219.17	217.05	218.3	217.78	214.59	217.95	217.21	214.89	218.81	215.62	219.06	217.65	214.99	216.51	216.55	216.53	217.14	216.02	215.85	215.43	217.55	217.18	215.08	216.05	216.83	216.52	216.38	217.03	217.93	216.33	217.56	217.2	216.6	218.12	215.8	217.32	218.59	217.06	216.1	215.18	217.64	215.15	215.51
204.15	203.97	203.56	204.14	204.89	205.19	204.64	203.84	206.77	203.7	205.51	206.59	204.49	204.89	202.96	202.48	206.57	205.11	205.8	204.41	207.13	203.92	205.61	203.83	202.43	206.35	203.6	205.04	204.29	205.41	205.81	204.84	203.18	203.47	205.35	205.11	205.74	204.06	204.95	205.04	206.37	203.05	204.63	205.6	204.24	203.68	206.45	203.72	206.26	207.18
209.75	208.43	206.12	209.81	210.2	209.57	208.7	209.42	208.32	207.73	208.58	209.8	206.88	209.52	208.57	210.51	208.88	209.64	207.16	208.27	207.81	208.3	208.52	209.92	208.94	208.88	208.34	209	208.77	209.85	209.58	208	207.13	207.61	209.68	205.66	206.32	209.78	209.67	209.06	206.97	208.95	208.89	209.53	209.5	209.59	208.03	212	207.05	209.2
217.13	217.17	217.07	215.59	217.37	217.86	216.61	219.36	217.15	217.69	218.9	217.16	216.22	220.21	214.7	215.44	216.93	218.12	217.77	216.95	216.7	217.28	216.4	216.78	217.9	216.39	218.73	216.69	217.14	218.03	217.44	216.55	217.03	218.67	217.75	215.66	215.02	214.66	216.15	219.11	219.68	218.18	217.57	218.05	216.08	216.94	217.55	215.6	217.13	218.35
211.85	212.35	209.56	211.67	211.96	211.88	211.19	211.05	210.39	212.38	208.26	212.5	211.25	210.32	211.15	213.18	209.32	210.5	211.15	212.01	210.48	211.19	212.48	211.13	211.21	211.44	212.69	213.03	212.86	210.35	211.43	212.61	214.52	212.31	212.34	211.85	210.36	212.84	210.55	210.5	210.36	212.43	212.5	210.58	211.12	212.66	210.52	209.33	213.03	212.87
208.06	208.2	208.37	207.72	209.5	211.64	210.21	210.55	207.71	207.41	209.77	208.92	209.16	208.69	209.69	207.36	210.08	207.07	208.54	209.27	208.41	208.8	208.03	209.23	207.51	205.95	206.34	209.65	207.65	209.03	209.23	206.99	209.17	209.02	206.03	208.65	209.56	210.6	207.86	209.27	208.99	207.71	207.77	208.36	210.13	208.22	210.52	208.28	210.02	208.81
200.8	203.47	201.59	204.08	203.15	200.83	200.79	204.36	203.44	202.7	203.94	201.48	202.43	202.54	202.34	203.63	203.9	202.32	201.83	202.21	203.35	200.54	203.49	201.73	203.33	205.13	201.41	203.52	201.74	204.48	203.31	204.02	200.16	203.16	202.29	203.31	203.07	200.04	201.61	201.46	201.71	205.87	203.03	203.33	202.21	203.37	203.8	202.65	203.27	202.32
205.48	209.16	208.83	210.37	209.31	211.36	208.34	209.85	209.31	205.14	210.87	208.5	210.13	209.33	208.96	209.82	209.32	208.6	206.38	208.52	209.6	207.9	209.32	208	209.02	208.75	208.82	209.37	208.12	210.32	209.59	210.09	207.78	209.04	209.02	206.28	209.53	208.79	207.76	210.81	207.49	209	208.21	209.44	208.23	206.94	209.51	208.01	208.07	206.13
200.39	199.44	202.54	200.44	202.49	199.79	199.34	200.13	201.23	200.06	199.94	200.53	198.31	200.44	201.63	196.95	200.38	201.16	200.82	201.49	199.64	200.33	199.75	200.78	200.6	199.74	199.65	199.06	200.32	201.52	199.77	200.17	200.79	199.76	200.86	200.52	199.45	201.1	200.93	200.78	203.07	200.49	200.6	200.09	200.28	199.63	200.32	199.04	200.6	200.51
201.25	202.75	201.43	199.97	202.13	202.24	200.76	200.51	200	198.63	202.59	202.48	197.35	200.34	199.95	199.17	201.38	202.29	204.98	201.78	201.72	199	200.37	203.34	200.3	201.56	204.17	203.83	201.56	201.18	199.98	201.55	200.51	200.74	199.23	201.44	200.59	201.1	201.62	200.59	200.33	203.47	199.05	203.7	201.27	200.12	200.11	199.5	202.03	202.57
201.41	201.62	202.48	200.45	199.28	198.5	201.52	198.68	202.46	201.54	201.18	199.96	200.94	200.01	201.06	201.69	199.63	199.89	201.41	202.88	198.94	199.78	200.92	200.64	203.15	201.93	200.21	202.38	201.45	199.72	201.8	198.85	201.59	201.76	201.45	199.91	200.95	201.36	201.27	201.69	202.41	201.95	201.02	200	201.1	199.79	201.22	201.28	203.26	198.52
208.67	206.95	206.55	207.69	208.09	208.96	208.59	207.82	207.15	208.08	207.75	205.89	209.33	207.25	208.99	206.51	208.8	209.51	204.64	206.07	209.57	208.92	206.59	206.03	207.65	209.62	204.13	205.82	207.97	208.43	207.52	207.63	208.93	208.88	208.36	206.28	208.52	205.67	206.1	208.46	207.84	206.77	206.48	205.88	206.96	207.92	208.31	206.53	209.8	207.41
200.55	200.38	199.01	197.24	199.1	198.42	199.62	198.66	199.58	199.41	199.78	200.17	200.99	199.97	198.69	200.6	199.24	199.82	199.88	199.66	200.53	199.82	199.69	196.97	197.18	202.19	197.82	198.94	199.97	200.42	198.48	199.04	198.39	199.16	198.76	201.56	199.42	199.28	200.44	198.97	198.76	200.32	198.65	198.27	198.12	196.67	200.82	199.07	200.28	199.61
192.86	194.83	194.3	194.22	195.3	196.49	194.09	193.49	195.4	192.41	194.25	195.62	195.05	192.49	192.57	194.97	195.68	193.98	193.87	192.15	195.47	196.14	194.29	194.23	193.62	194.82	196.66	192.7	194.71	194.35	192.89	194.5	193.27	192.01	194.12	192.54	193.52	193.65	194.04	195.98	196.71	194.07	195.96	194.97	192.52	193.76	194	194.69	195.09	195.3
206.08	203.79	204.6	203.63	201.75	204.3	204	205.03	203.66	203.83	203.55	205.13	204.7	205.13	204.38	203.15	204.36	207.18	204.38	201.83	203.42	206.07	204.36	204.29	205.37	203.83	204.15	204.75	204.8	205.2	204.85	202.71	202.35	204.19	205.27	204.31	203.39	201.23	204.33	206.37	201.8	203.79	204.35	204.21	202.74	202.74	202.49	202.36	205.19	203.9
207.29	208.48	205.02	210.33	206.18	209.08	206.75	208.75	208.98	206.96	206.9	207.29	208.44	208.7	206.71	207.45	207.56	206.98	208.22	207.43	207.08	207.6	207.2	209.47	207.25	208.37	206.78	207.53	209.34	208.35	206.04	206.62	208.35	208.54	207.67	207.24	207.91	207.99	208.82	206.04	207.46	210.46	208	208.42	207.9	207.3	210.5	206.11	207.18	206.34
207.74	208.63	207.85	209.5	207.04	209.04	206.11	207.02	210.91	206.03	208.78	207.15	207.32	208.38	205.51	208.97	207.88	206.73	207.85	206.71	205.9	206.57	208.07	206.19	207.72	207.84	205.8	209.47	205.56	209.02	207.5	209.63	206.28	205.8	207.33	207.87	208	209.42	206.6	207.17	208.62	208.09	205.45	207.23	210.35	207.82	205.66	210.79	207.02	207.98
208.94	205.31	209.15	209.04	205.72	206.47	208.82	208.59	208.5	208.95	211.19	208.04	208.71	207.97	205.58	206.67	210.89	206.97	205.98	208.35	208.5	207.56	206.66	208.54	208.62	207.77	206.47	206.59	207.21	207.36	206.87	206.41	209.08	208.26	208.56	209.47	207.18	208.31	207.22	207.94	207.87	206.65	206.22	208.09	208.66	207.92	208.2	208.37	205.56	208.62
205.48	205.66	203.06	205.09	203.99	204.11	204.3	205.05	202.45	205.07	207.04	205	204.51	204.87	205.7	203.4	205.6	203.67	202.27	204.3	203.01	206.02	208.34	204.39	205.26	204.7	204.4	204.01	205.68	204.5	204.99	204.28	203.03	204.16	203.9	204.42	203.91	206.78	203.6	201.71	201.91	205.05	202.97	204.89	201.75	202.68	204.31	204.42	203.95	202.97
208.97	207.8	207.24	209.56	206.4	207.52	206.89	206.41	207.43	207.29	207.12	206.29	208.19	206.88	208.16	208.27	209.8	208.77	207.81	207.84	207.77	208.04	207.51	207.44	206.39	207.07	206.06	207.74	206.26	206.16	207.66	210.63	207.92	208.16	207.74	207.37	210.04	207.43	208.41	206.45	208.93	210.67	208.36	208.7	207.35	208.42	207.67	207.72	206.18	206.15
210.99	213.66	213.07	215.22	211.68	211.49	211.88	212.62	212.44	210.72	214.42	211.26	215.28	212.82	211.77	211.24	212.56	211.75	213.17	212.68	215.3	210.54	211.48	212.61	211.18	211.07	214.34	210.46	210.37	211.53	214.57	213.53	212.35	212.15	214.03	214.26	211.54	210.37	212.5	211.69	211.41	209.85	212.68	212.26	212.57	211.92	211.44	212.72	214.03	212.42
217.03	217.91	217.66	217.31	217.48	217.64	217.62	218.35	218.87	219.77	215.14	219.88	217.68	217.77	216.4	219.56	216.62	216.01	219.58	219.93	219.23	219.1	216.32	218.6	216.16	217.76	218.3	217.08	219.72	217.6	217.72	217.12	216.63	217.08	216.14	216.78	218.16	218.68	217.13	218.06	219.58	217.22	219.39	216.41	217	218.57	217.27	215.65	218.62	220.53
216.65	217.63	215.63	218.52	215.82	216.38	215.56	217.84	216.27	215.79	216.32	218.37	217.77	216.97	216.68	217.04	215.38	216.54	216.5	217.82	215.82	218.14	218.47	216.04	217.54	216.31	217.02	217.26	218.14	216.46	215.45	218.59	215.13	218.66	218.14	215.85	215.49	215.43	216.49	219.13	216.01	217.87	218.73	217.62	217.79	217.04	218.8	216.23	218.49	218.72
209.68	211.21	211.96	211.07	211.4	211.85	212	212.04	212.83	209.96	214.31	211.59	209.35	211.31	211.35	213.18	212.96	212.67	211.36	210.54	212.59	209.06	211.8	212.84	210.29	209.75	210.63	212.66	212.52	211.97	210.8	211.99	210.9	210.53	212.35	213.13	213.51	213.05	211.43	210.05	213.05	213.22	210.27	210.32	209.44	213	210.47	210.71	213.24	212.88
207.91	207.8	210.14	208.98	208.46	208.2	208.38	208.63	208.3	208.99	207.95	207.07	208.61	210.74	209.34	208.63	208.05	209.5	209.36	207.29	208.43	208.09	208.89	208.24	206.7	206.69	208.58	209.13	210.23	207.14	209.76	208.67	210.16	207.4	207.84	209.47	208.37	208.51	207.72	208.95	209.43	210.85	209.78	210.04	209.27	207.91	209.84	211.07	208.29	208.57
212.08	206.75	209.52	212.44	208.94	209	208.12	207.76	210.78	209.11	208.88	207.36	211.43	211.54	209.33	209.57	210.87	210.23	207.58	210.19	208.34	206.89	208.94	212.67	210.69	212.31	209.38	210.85	209.35	210.09	212.27	210.1	208.22	210.78	209.87	209.28	206.82	210.94	209.12	208.53	209.21	209.98	211.35	212.22	207.83	210.61	208.6	209.14	210.23	210.92
211.17	212.47	212.88	212.81	211.68	212.03	210.65	212.94	210.32	211.53	212.04	212.38	211.6	213.07	212.33	208.9	212.19	210.07	212.96	211.44	211.65	211.38	212.97	212.6	213.37	211.26	213.64	213.32	212.29	213.57	211.94	210.55	212.43	212.42	212.15	210.85	212.24	211.58	209.34	212.59	211.04	210.27	214.3	210.72	210.32	209.91	210.02	213.71	212.42	211.02
204.85	200.94	205.57	203.14	205.61	205.31	204.83	205.13	202.79	202.87	204.06	203.09	203.61	205.31	204.78	202.67	203.34	204.65	203.19	202.93	206.25	205.34	205.67	202.84	203.3	204.93	205.44	203.54	202.11	202.54	205.31	204.83	204.83	203.58	204.34	203.41	203.58	203.77	203.43	205.52	205.49	203.47	204.57	203.15	203.41	203.08	205.47	206.69	204.45	202.06
205.41	203.98	203.69	206.13	205.08	206.02	202.57	206.27	208.53	206.28	204.51	205.49	202.9	203.94	205.99	205.43	205.74	204.1	206.72	202.54	205.82	205.38	204.75	206	203	205.17	205.28	203.86	205.51	204	202.42	203.53	205.38	203.25	202.98	204.11	205.83	201.89	206.02	203.67	204.64	204.05	206.82	203.04	205.8	203.86	205.97	204.95	204.84	205.43
217.5	215.71	216.83	216.76	218	217.33	217.26	217.05	218.65	217.83	215.92	217.93	217.72	219.09	217.83	215.69	216.97	217.93	216.85	216.91	216.48	217.62	220.23	217.63	217.57	217.17	214.99	216.8	219.79	214.97	215.52	216.62	218.94	217.1	216.29	217.41	218.44	217.03	217.45	217.53	218.86	217.98	217.71	214.83	218.42	220.88	217.12	218.49	217.35	216.25
209.22	209.42	209.03	206.39	211.1	208.22	210.85	207.33	208.76	208.39	207.64	206	209.4	209.88	208.72	208.69	208.84	209.13	206.17	210.16	208.81	209.67	206.75	207.96	209.79	209.12	209.34	207.64	207.96	208.44	210.02	209.51	209.09	209.31	208.55	211.87	207.18	208.43	209.45	209.48	206.8	208.42	207.51	207.35	210.74	211.17	208.28	209.72	207.7	208.51
202.8	202.32	201.58	203.16	202	201.25	201.3	203.18	200.75	202.73	203.53	204.02	205.19	203.48	201.61	201.38	206.16	200.51	202.21	203.31	203.03	201.02	205.15	201.51	204	200.82	202.1	201.46	202.37	202.58	203.37	203.78	202.64	201.68	205.27	202.41	201.6	204.1	204.35	201.48	202	201.89	204.33	203.87	202.48	202.79	204.14	199.81	202.57	204.57
201.71	202.43	202.74	200.76	205.22	205.37	201.61	202.26	203.17	205.44	206.19	204.25	203.9	201.85	204.41	203.25	205.94	205.74	203.67	202.63	203.23	202.53	204.89	205.08	204.19	202.39	203.82	201.35	203.83	203.78	203.07	203.13	204.19	203.1	201.61	204.72	204.28	204.39	201.86	204.47	202.89	205.33	206.44	201.92	203.97	203.31	201.55	204.7	202.7	205.9
208.4	209.66	208.77	207.72	206.64	207.11	208.62	208.74	210.74	207.43	207.65	208.04	208.4	207.54	209.31	209.14	208.44	207.89	209.75	206.9	206.56	208.21	208.39	208.2	206.99	209.35	210.9	208.64	209.52	209.23	209.28	208.08	211.03	207.02	209.53	205.83	208.56	208.25	208.67	205.78	208.51	207.73	209.12	208.17	210.59	209.25	208.37	209.65	209.92	208.4
211.57	212	210.83	210.58	212.15	212.94	212.48	209.74	211.72	211.24	211.54	213.58	213.24	211.79	210.58	209.17	211.8	212.42	212.73	210.81	210.02	212.05	211.28	211.74	211.47	214.32	211.89	211.11	210.93	212.66	211.52	210.01	212.25	212.41	211.83	213.39	213.03	210.9	212.23	212	212.97	212.08	210.39	210.73	212.04	210.88	213.08	211.51	213.1	211.02
196.84	196.41	197.05	195.45	193.61	194.41	196.16	195.53	196.21	194.49	195.28	195.2	196.57	196.3	195.14	194.44	196.24	195.62	195.21	191.86	195.8	195.98	197.16	196.19	195.16	195.38	192.09	196.62	196.69	195.83	196.45	193.9	196.2	193.24	195.08	193.67	196.3	196.56	195.43	195.67	194.21	196.96	196.23	195.42	195.09	196.9	194.17	194.84	194.17	195.92
203.13	204.19	203.54	204.06	205.24	206.01	205.12	203.93	202.86	205.47	206.14	204.49	206.8	206.05	204.02	205.3	204.76	204.5	205.44	203.35	203.16	203.47	202.68	207.61	204.97	204.03	205.26	202.92	205.78	204.97	204.96	204.46	203.81	204.04	204.36	205.93	202.7	204.27	204.98	204.31	205.35	202.55	205.98	203.73	205.34	204.86	203.15	205.92	206.44	205.27
217.09	218.93	218.68	216.18	220.41	216.8	219.71	218.65	219.96	217.62	218.02	217.35	216.5	215.67	217.19	216.92	217.9	217.1	217.2	219.93	217.1	216.83	217.52	216.43	217.28	218.81	218.01	215.12	218.34	216.3	217.42	214.53	216.14	220.42	217.25	219.69	217.11	217.09	217	218.13	218.46	217.79	217.93	218.07	218.36	217.59	218.36	219.01	217.69	219.01
208.67	208.91	210.71	208.39	206.93	208.08	210.35	208.88	207.84	207.46	210.79	206.18	208.81	208.63	211.42	206.9	208.79	208.71	211.24	208.36	206.49	206.14	209.35	207.57	209.58	208.04	207.68	207.94	210.45	209.13	208.69	208.4	209.08	207.6	207.86	208.41	208.3	207.6	209.21	210.28	208.71	208.82	208.98	209.89	207.93	209.16	210.73	208.67	208.45	210.04
211.09	210.35	210.36	212.53	211.68	213.81	210.77	211.28	211.63	209.11	209.7	213.31	211.38	212.27	210.55	212.22	210.5	211.85	212.82	210.41	212.66	211.99	211.74	209.88	211.78	211.46	210.68	213.01	213.95	209.63	210	211.35	212.38	212.03	209.92	211.05	210.89	212.31	211.32	211.97	212.7	208.85	209.95	212.75	211.33	210.41	212.34	210.94	211.04	211.9
213.04	212.69	213.2	212.35	212.47	213.52	210.37	213.28	212.35	213.54	214.92	211.41	214.02	211.01	213.27	212.8	212.26	213.32	212.45	212.98	212.54	212.29	213	210.49	214.66	213.37	213.93	214.96	212.82	214.93	212.4	214.93	215.36	212.69	211.97	214.31	214.42	212.92	214.65	210.14	212.04	214.07	213.35	211.95	213.53	214.14	211.83	213.65	215.45	211.92
213.93	213.04	213.86	213.01	213.54	211.69	214.27	211.86	211.92	212.76	213.34	212.09	210.9	213.05	211.66	214.3	212.26	214.43	210.7	212.6	211.72	211.84	212.58	214.92	213.63	211.48	213.08	212.03	213.59	213.16	213.16	213.96	209.47	214.64	213.6	215.6	213.29	213.33	211.75	211.16	212.22	213.09	213.02	214.64	211.13	212.92	214.4	214.24	210.59	212.26
215.14	214.68	214.45	213.96	214.01	213.73	214.23	213.72	215.44	212.66	216.22	213.67	213.19	212.56	214.04	213.43	213.14	212.75	217.11	216.79	214	212.98	213.63	211.51	212.23	213.03	214.88	213.06	212.31	213.44	214.43	213.91	212.79	211.75	212.86	212.89	212.8	216.31	213.33	213.57	213.46	215.83	214.63	212.69	212.16	214.18	212.34	213.72	214.81	215.05
203.07	202.3	202.96	203.55	204.91	205.95	201.92	204.76	203.33	201.14	204.48	204.98	204.64	202.82	204.65	205.37	203.12	203.33	202.69	202.15	201.73	203.5	206.29	204	201.97	202.16	202.68	206.01	203.52	203.96	201.11	203.18	203.41	204.53	201.63	204.39	202.53	204.45	205.85	202.43	204.28	201.3	203.53	203.3	203.36	205.13	204.6	202.19	201.79	202.09
213.53	215.94	214.82	214.72	212.51	215.18	214.07	213.76	213.42	213.16	213.81	213.53	214.83	215.85	213.98	212.58	214.16	212.98	212.85	214.56	216.09	213.06	213.75	213.91	214.59	212.92	213.95	213.07	213.45	213.08	214.39	214.42	215.85	214.29	213.15	213.36	211.46	213	212.92	216.06	213.44	216.05	215.32	214.63	212.3	214.39	215.21	212.87	212.83	211.32
210.8	211.16	209.48	211.92	209.25	210.26	208.71	210.49	211.14	208.63	210.55	210.92	208.95	210.38	209.25	209.6	209.68	209.72	208.16	210	209.06	210.56	208.65	209.23	210.72	208	211.97	207.45	210.28	208.82	207.75	207.09	206.37	208.25	209.61	209.61	207.65	209.76	209.92	209.47	210.22	211.58	207.86	208.81	208.68	209.3	207.87	209.89	212.02	207.8
201.87	203.57	201.27	199.82	201.56	203.87	202.72	201.85	201.62	203.05	203.32	201.06	201.97	202.65	200.36	200.65	202.47	203.3	202.91	201.18	202.53	204.59	200.25	200.63	203.52	202.79	204.2	201.74	203.54	200.64	204.27	204.6	202.64	201.77	199.72	205.13	203.19	203.87	202.4	201.18	200.63	202.49	204.32	201.93	204.42	201.59	203.71	203.98	204.19	203.33
207.6	207.05	205.73	208.14	208.4	209.12	205.44	210.4	207.07	210.36	209.3	208.52	208.38	210.01	208.93	210.26	208.88	208.87	208.42	207.36	209.4	204.74	207.78	208.65	210.27	208.95	209.87	206.58	206.4	206.77	207.73	210.27	207.52	209.37	208.38	207.85	209.52	207.19	205	210.32	206.72	207.74	211.42	209.71	209.76	209.06	208.8	208.14	208.38	209.1
212.41	211.93	210.41	210.81	212.32	211.68	211.69	211.56	211.15	210.98	210.75	212.2	211.37	213.1	213.7	210.04	211.69	211.49	212.71	211.87	212.33	210.74	211.04	211.72	211.24	209.91	212.16	212.78	214.53	209.19	212.86	213.05	212.3	210.2	212.5	211.27	211.96	212.55	211.99	211.48	211.07	213.26	213.1	211.85	211.6	210.65	211.93	211.16	211.16	211.91
207.47	205.58	210.38	207.72	207.71	210.08	208.79	208.14	206.71	209.37	208.97	210.87	208.83	208.92	208.39	207.39	210.61	208.69	206.46	207.5	209.02	207.09	207.58	208.94	207.76	207.58	208.91	208.68	209.26	211.1	208.38	209.62	207.28	208.3	208.48	211.47	208.75	208.5	206.56	206.34	209.08	208.95	206.9	207.98	211.48	209.32	207.56	208.62	206.75	208.16
200.85	199.19	200.06	201.71	200.32	201.19	197.2	198.68	200.55	202.65	199.75	200.15	200.4	201.25	202.12	199.22	199.14	199.47	200.44	199.26	201.86	201.55	202.84	201.43	201.32	200.54	199	199.02	202.61	199.4	202.25	200.82	200.84	200.8	198.35	201.15	197.66	200.79	201.06	199.89	200.84	201.15	201.17	198.34	199.09	198.54	199.99	200.17	200.79	202.01
210.26	209.41	209.06	209.25	210.34	209.14	208.53	210.5	211.24	208.2	210.58	208	210.61	208.18	210.53	211.62	208.21	208.96	211.42	210.87	209.13	209.8	210.47	210.52	211.12	210.38	209	209.84	208.67	209.44	209.85	209.35	209.87	207.6	210.68	209.45	209.54	209.78	211.1	209.48	208.3	209.76	211.11	210.78	211.4	210.4	209.57	208.7	209.49	209
206.48	207.51	206.33	205.74	207.48	207.08	207.02	206.53	206.85	206.2	205.85	205.77	207.92	208	206.04	206.76	205.65	204.73	207.62	205.72	208.62	206.89	204.91	205.52	206.26	205.8	207.88	209.03	207.93	208.97	207.42	207.15	207.82	207.93	208.38	206.32	208.88	205.99	207.64	207.66	206.64	207.29	207.61	209.89	207.72	207.83	207.41	209.23	205.96	206.09
205.13	205.04	205.19	202.1	207.11	204.3	204.68	204.03	203.6	205.79	205.72	205.77	204.04	205.95	204.68	205.39	203.61	203.32	205.06	203.3	205.5	203.02	204.05	202.61	204.5	205.49	203.22	203.89	204.03	204.4	207.98	205.8	207.1	207.08	203.84	203.72	202.06	206.39	204.74	204.6	204.7	206.51	205.52	204.8	204.47	203.76	203	204.15	204.15	202.7
199.01	202.69	200.36	199.4	199.68	199.64	200.01	200.05	200.02	199.15	201.27	199.69	199.09	200.51	201.18	197.8	201.53	202.15	200.51	200.02	200.45	200.72	200.28	199.4	199.69	202.44	198.93	198.28	200.07	199.84	200.31	200.63	197.35	199.65	200.07	201.41	198.25	200.86	200.06	200.9	199.85	201.85	199.59	201.03	204.38	199.53	201.15	202.27	198.26	198.53
202.57	203.94	204.44	204.58	200	204.18	203.78	207.5	203.38	200.8	204.42	200.71	205.28	201.95	203.45	203.05	202.73	205.77	204.16	204.05	206.2	203.2	203.05	206.58	203.8	205.73	204.91	201.39	204.64	201.53	204.4	206.85	201.72	201.87	205.5	203.77	202.98	205.12	204.39	202.71	204.28	204.52	205.86	202.31	203.46	201.2	205.09	203.85	203.08	204.58
205.97	204.8	205.3	208.3	202.77	203.91	205.34	209.1	203.93	205.42	205.83	205.34	206.22	205.28	206.21	204.64	205.25	204.96	205.55	205.48	205.34	205.91	208.64	204.36	206.38	204.38	204.49	203.02	206.79	205.78	205.7	205.46	204.18	208.67	205.45	206.99	205.46	205.52	205.03	205.96	204.84	206.3	204.71	204.9	205.04	205.96	205.23	205.84	206.87	203.97
216.79	217.1	217.48	217.31	216.09	216.37	215.44	217.27	214.93	216.95	216.99	216.98	218.61	217.76	216.94	215.73	215.49	217.52	215.84	217.54	218	217.01	214.91	215.92	216.46	215.79	216.16	217.11	216.61	217.86	219.02	216.84	217.82	215.9	218.37	216.96	215.47	220.02	214.33	216.1	214.73	215.48	215.58	217.84	216.98	215.64	219.3	220.32	218.04	218.15
206.07	204.04	203.3	206.58	206.72	206.11	204.45	207.29	205.83	202.07	205.59	205.38	205.9	204.43	205.93	206.17	205.28	204.64	205.68	205.21	205.02	205.3	205.98	203.01	203.37	204.84	203.4	203.61	205.82	205.56	204.96	205.14	204.01	203.23	203.84	204.42	204.45	205.16	205.06	204.53	204.37	205.96	205.38	205.24	207.37	205.76	203.59	203.08	206.89	204.61
211.05	210.12	212.05	213.58	213.37	212.73	210.62	213.07	210.71	211.45	210.47	211.49	212.86	211.88	211.05	210.96	212.94	210.93	210.65	210.36	212.99	212.03	212.91	212.81	210.63	209.62	209.51	212.02	212.12	208.31	213.16	210.19	212.48	208.74	213.41	210.64	213.36	212.35	212.2	210.9	212.13	211.73	212.11	211.06	211.87	210.7	213.91	211.72	213.22	211.19
213.99	212.69	209.19	213.2	211.46	210.12	211.71	209.84	212.71	211.99	211.61	212.55	211.69	210.24	213.01	211.58	211.85	212.07	212.17	211.59	211.75	212.81	212.39	211.73	210.98	213.55	209.69	214.04	211.65	209.84	213.37	213.5	211.7	209.67	211.85	210.25	211.96	213.04	211.91	212.41	210.81	210.02	210.86	211.5	212.06	212.05	211.57	210.7	211.47	210.03
208.71	209.57	208.52	210.63	207.13	208.39	206.7	208.53	208.82	209.75	208.91	209.91	209.21	206.78	209.31	209.92	208.93	207.92	208.25	209.41	208.57	208.59	207.38	209.07	207.31	208.96	211.57	208.74	206.41	208.99	206.61	208.84	208.82	207.23	210.88	208.84	208.24	209.95	209.43	208.08	209.07	207.62	209.96	206.71	210.21	208.98	209.58	208.45	208.09	207.12
200.1	198.85	199.09	200.27	198.65	197.32	199.62	200.44	197.48	200.13	198.07	197.02	199.51	198.97	199.36	200.93	199.7	198.05	198.82	200.88	196.29	197.44	199	199.9	201.1	200.43	199.64	201.36	198.43	199.21	199.32	198.06	198.24	198.98	198.52	199.92	197.62	199.67	199.12	200.44	198.47	200.3	201.61	200.49	202.47	198.8	199.61	198.58	198.94	201.21
206.71	207.52	206.73	207.52	208.41	208.36	210.21	208.57	208.05	207.8	208.8	210.64	209.01	209.75	209.1	208.34	207.25	209.25	209.93	209.19	209.8	210.87	209.91	207.33	209.07	210.41	207.09	207.17	209.72	206.45	208.53	208.17	208.87	210.11	208.39	209.03	207.87	209.46	211.51	210.05	209.02	209.47	210.8	208.72	209.54	208.46	207.54	208.21	211.53	210.04
218.68	218.72	217.17	219.83	217.05	217.52	216.1	217.56	220.37	217.28	220.3	217.07	216.76	217.73	216.78	216.79	216.84	217.57	217.91	217.46	218.45	215.95	219.45	217.18	220.39	216.59	219.23	217.56	216.43	219.39	216.69	216.66	216.6	217.84	216.87	218.89	219.46	217.03	216.18	216.5	218.52	217.54	215.67	216.02	218.2	220.59	216.71	217.17	215.81	218.4
211.01	207.85	208.64	209.45	209.42	207.75	208.39	207.8	207.93	209.92	207.64	210.99	206.92	209.94	210.32	210.74	209.69	209.13	210.27	210.35	208.57	207.97	210.46	208.82	210.42	209.14	210.06	210.16	211.86	209.41	208.27	210.18	208.27	210.43	210.47	208.63	211.95	209.12	211.66	208.81	209.72	208.85	208.57	208.15	209.5	208.26	210.03	207.5	209.86	209.07
204.61	202.69	203.41	204.21	206.99	206.35	207.94	205.04	204.2	202.39	203.69	203.53	205.67	203.62	204.94	204.77	203.56	204.66	203.59	204.26	204.21	203.34	205.29	205.63	206.06	205.54	203.81	203.44	204.75	204.82	203.14	203.23	204.07	206.75	206.58	204.6	207.75	204.56	203.54	204.63	205.08	204.71	202.13	205.79	207.63	203.45	203.16	203.13	204.27	205.27
205.71	208.17	208.07	209.85	207.61	210.15	210.01	210.15	209.63	208.27	209.62	206.69	210.64	208.17	210.79	209.35	206.87	208.07	208.98	209.27	207.71	209.56	206.31	209.56	207.28	208.8	208.85	209.2	209.62	208.99	208.11	208.81	207.09	208.39	209.93	206.21	208.6	208.39	208.55	208.32	207.46	208.34	207.68	209.15	208.67	208.55	208.41	208.67	208.95	209.05
203.37	204.82	200.45	206.14	204.72	202.5	202.7	202.06	205.28	204.57	203.62	201.94	201.78	200.49	205.95	203.56	201.61	203.05	202.15	204.21	204.73	203.64	202.97	203.13	200.73	204.25	202.48	204.04	202.23	206.52	203.03	204.37	205.39	203.11	202.31	203.46	202.85	202.81	203.95	204.19	202.57	205.3	204.61	202.89	204.43	203.12	201.36	204.44	202.84	204.71
208.85	206.9	207.95	208.42	208.19	207.75	206.65	210.74	207.07	208.46	208.49	206.1	206.56	209.57	208.15	212	207.85	208.15	209.86	206.51	207.45	209.29	208.43	206.3	207.95	206.34	208.85	207.12	207.46	209.62	207.36	205.85	208.15	207.84	206.1	207.67	207.44	207.88	208.46	208.2	207.67	206.23	208.91	206.96	209.4	207.82	206.9	207.26	209.1	207.49
202.53	198.41	196.9	198.22	197.94	197.77	198.3	197.93	198.03	195.79	198.5	198.95	195.45	196.56	196	197.9	198.35	197.94	196.24	197.11	197.58	196.11	198.94	198.64	200.64	197.94	200.28	199.5	197.7	197.64	199.15	198.18	198	198.11	199.17	196.66	196.11	198.15	199.07	197.43	196.83	197.78	198.62	199.04	199.64	197.81	198.83	197.4	197.41	196.65
205.46	204.45	204.02	203.28	204.02	203.6	204.77	203.66	204.23	205.01	203.37	201.82	203.02	202.91	202.79	201.69	202.98	204.72	202.32	203.23	203.52	206.33	203.11	203.62	202.88	203.75	202.33	204.45	206.69	206.46	202.39	205.02	203.53	202.31	203.19	202.12	202.04	204.19	205.46	204.45	203.85	200.87	203.77	204.63	203.66	204.9	203.98	201.8	203.44	205.08
205.85	201.32	203.33	205.25	202.54	203.77	202.81	202.51	203.42	204.54	204.59	205.64	202.07	204.53	203.28	205.92	204	203.7	206.45	204.84	201.09	202.34	204.33	203.96	202.36	202.27	202.51	202.01	203.65	201.25	201.06	204.17	203.17	204.86	204.67	204.69	201.84	202.67	205	202.86	203.63	203.36	202.54	200.98	205.35	204.63	204.37	204.66	200.75	205.05
212.51	211.08	212.36	212.75	212.29	210.84	210.49	211.62	211.04	213.16	213.4	211.89	212.18	210.79	211.04	213.58	213.26	211.11	212.82	213.19	210.75	211.92	210.07	211.36	211.7	212.36	211.01	210.68	212.25	212.16	212.29	212.62	209.05	210.02	213.44	212.72	210.59	211.79	213.2	208.83	211.31	212.45	212.37	211.65	211.53	211.48	211.33	212.92	212.4	211.2
207.85	211.44	207.35	208.79	207.34	206.41	207.2	208.2	207.92	209.31	209.56	207.33	207.73	208.25	209.74	210.79	207.91	206.37	208.45	206.15	207.67	208.05	207.7	207.66	209.36	207.15	210.19	206.12	206.7	207.31	209.57	210.81	207.44	208.52	207.38	209.92	209.65	208.15	209.3	208.2	207.77	206.73	209.6	207.31	207.15	208.2	209.16	207.59	208.29	207.76
216.59	217.88	218.74	218.76	218	216.29	217.82	218.53	218.46	219.25	218.38	218.79	216.82	218.38	217.88	217.37	219.18	214.46	215.88	218.1	216.8	216.2	219.06	220.34	217.57	216.04	218.15	214.58	216.9	216.05	218.62	216.96	218.65	215.75	217.8	216.49	216.96	218.53	215.26	216.5	218.95	218.88	216.78	217.06	216.62	217.94	220.8	218.6	218.49	220.03
202.97	204.69	205.34	202.24	203.96	202.84	204.42	204.37	205.97	206.24	204.03	204.47	202.89	203.47	205.08	203.91	205.79	204.93	204.59	204.01	204.9	204.02	203.83	202.92	205.34	206.74	205.33	206.37	205.1	206.23	205.16	203.9	205.43	203.64	203.34	203.61	205.25	204.14	207.42	205.47	204.91	206.15	201.72	201.68	203.15	205.96	202.31	204	203.99	204.77
205.52	205.06	205.28	204.54	203.19	205.41	205.63	206.01	202.12	204.92	204.19	205.53	205.97	204.25	203.77	204.64	202.85	205.75	203.89	205.56	204.94	206.43	204.91	204.71	205.9	204.28	207.11	206.14	206.1	204.74	202.92	205.33	205.38	203.31	205.47	204.25	204.45	204.3	202.63	203.8	204.99	204.51	203.73	203.95	204.55	203.96	203.39	205.73	204.57	205.58
212.83	216.07	213.22	213.37	211.98	212	212.06	213.27	213.05	211.11	215.21	212.56	213.91	213.57	213.46	212.3	215.87	213.92	213.6	211.71	214.68	215.79	213.69	213.73	212.76	215.66	212.09	215.23	213.8	214.03	211.56	211.5	213.81	216.1	214.8	213.56	213.53	211.45	214.48	213.62	214.43	212.42	214.04	211.45	215.76	212.43	214.66	212.47	217.06	214.2
217.04	216.47	215.94	217.09	217.07	214.82	217.31	218.35	217.11	218.87	219.52	217.07	215.34	216.21	215.48	217.17	216.93	217.54	217.61	217.89	216.98	217.13	214.48	215.3	216.31	214.81	216.35	217.01	215.66	218.3	216.68	217.08	216.65	216.36	217.39	217.27	219.42	216.35	217.56	214.8	217.14	215.27	218.58	214.69	216.1	216.71	215.73	215.76	217.27	216.1
197.65	199.88	200.06	200.63	199.77	196.34	199.67	201.61	198.35	200.69	199.87	199.72	198.73	198.89	200.26	198.94	200.5	199.55	198.74	198.86	199.91	196.57	197.5	199.97	200.79	199.34	198.55	199.76	200.72	198.9	198.55	199.66	198.57	199.31	199.2	201.45	198.82	198.55	202.11	198.58	199.39	200.09	198.84	202.95	199.33	199.27	200.73	198.8	199.46	199.5
216.98	216.63	218.97	217.63	218.81	220.04	215.94	216.54	215.41	216.28	216.32	218.33	218.04	216.94	217.03	217.21	218.22	217.77	218.28	217.19	216.54	217.78	218.4	217.48	216.59	217.42	218.65	218.81	218.37	217.38	216.8	216.34	215.09	217.45	216.94	220.36	214.23	218.08	218.28	216.17	218.07	217.18	215.05	216.78	219.06	216.41	215.28	217.42	216.38	217.15
200.83	205.8	203.53	204.45	205.4	203.24	202.91	203.31	202.83	203.73	206.26	204.46	204.4	203.4	203.86	203.24	205.15	204.5	204.74	204.77	202.36	203.29	205.26	203.2	203.91	203.53	202.48	204.32	202.62	203.98	201.88	204.52	204.75	202.41	204.45	202.53	203.54	201.42	203.95	203.5	203.59	203.01	204.95	203.88	204.27	203.92	202.9	202.89	203.65	205.14
209.7	209.15	211.83	209.24	209.52	208.62	210.87	210.19	208.61	210.4	209.65	206.38	211.3	209.48	212.08	211.38	209.96	206.87	211.7	210.35	210.07	208.93	208.06	210.51	208.57	210.2	210.51	208.45	208.82	209.81	211.2	208.2	211.95	211.96	209.19	208.91	210.18	209.92	207.56	208.61	208.26	209.56	208.17	211.41	210.47	212.72	209.74	210.14	210.13	208.36
203.36	202.72	202.78	201.39	203.13	205.93	204.51	205.74	202.49	204.01	203.94	204.92	206.9	203.67	202.73	202.87	201.88	203.87	203.95	202.12	202.31	204.44	203.37	203.25	202.9	203.24	203	202.96	205.23	203.43	204.32	204.26	201.17	204.58	202.91	202.4	202.41	205.11	205.19	205.66	204.14	204.35	201.99	203.73	202.66	204.82	202.51	204.12	205.28	205.67
202.56	201.54	202.64	201.74	202.51	204.39	200.7	201.36	201.07	201.08	203.42	202.03	201.6	201.15	201.39	203.1	203.01	202.5	202.62	200.59	203.86	204.07	204.03	201.13	203.25	202.25	203.63	203.91	203.26	201.22	203.35	203.72	202.45	200.39	201.51	202.41	203.91	202.68	202.18	204.31	203.59	202.49	203	200.95	202.23	201.69	201.38	202.81	203.9	203.37
210.42	208.64	211.18	211.03	211.28	208.34	208.77	207.93	208.68	210.77	211.07	208.63	207.85	210.34	209.67	211.51	211.15	208.13	210.29	208.92	208.91	209.25	210.62	209.72	210.36	208.23	210.01	210.06	209.09	207.03	210.73	210.68	208.81	210.81	208.5	209.32	209.25	209.76	210.53	206.91	210.5	210.08	209.03	210.86	207.52	208.94	208.82	210.74	207.87	209.96
212.85	213.04	211.38	210.56	213.93	212.25	212.9	209.55	214.28	211.11	212.68	211.93	212.16	211.99	211.49	212.13	211.55	212.4	210.42	212.65	213.68	212.3	210.74	212.19	212.26	211.98	212.23	211.5	213.92	212.67	210.43	211.71	211.91	210.41	210.06	212.71	210.76	209.66	211.99	210.5	213.19	210.18	211.61	210.52	212.85	211.76	209.91	209.68	212.35	210.62
213.87	211.53	214	213.64	213.74	213.66	212.24	213.87	212.78	215.77	213.02	212.31	212	212.43	214.57	215.37	213.36	212.69	212.02	213.31	212.34	211.61	213.13	213.97	214.34	215.6	212.54	212.34	211.98	212.32	210.68	213.34	214.08	213.94	213.19	212.81	212.42	210.36	213.18	215.16	214.35	212.6	216.31	215.11	214.1	211.13	213.36	212.69	211.47	213.7
206.05	207.17	207.79	208.29	209.25	208.93	208.01	209.28	209.2	206.01	207.73	206.06	205.35	208.54	205.38	208.5	210.64	206.68	207.85	208.12	207.75	207.84	205.91	208.54	208.34	207.65	207.19	207.38	209.68	206.76	209.33	206.7	207.07	208.17	209.81	211.36	208.67	207.74	208.87	208.6	208.4	206.98	207.74	207.45	206.47	209.72	207.57	204.72	205.67	208.67
196.56	197.13	198.06	198.95	197.4	197.36	197.47	199.32	199.39	197.72	196.35	196.41	196.31	198.02	198.33	200.48	197.38	197.92	198.26	196.98	199	198.1	197.68	199.87	198.85	196.27	198.21	198.38	196	196.16	197.14	198.55	195.58	198.64	197.64	197.74	198.42	199.6	197.61	197.81	199.19	198.75	197.56	196.88	198.95	196.78	198.38	199.84	198.22	197.24
205.95	207.39	206.44	204.82	204.01	206.21	206.66	207.69	208.09	203.99	205.27	203.57	205.74	205.84	207.2	206.74	203.99	206.35	203.93	204.34	206.42	207.85	205.68	205.88	202.99	205.77	208.21	206.82	206.68	205.84	205.72	206.36	203.71	205.49	204.79	208.53	204.96	207.28	206.03	204.85	204.54	207.81	205.65	204.59	206.63	205.42	206.06	203.28	205.39	204.19
208.58	207.2	208.11	207.66	208.69	208.29	208.43	209.56	207	208.57	210.31	206.95	210.19	210.04	210.42	208.05	210.43	207.34	207.19	208.41	209.85	208.35	208.23	208.7	209.97	209.25	207.96	209.51	208.21	209.14	208.09	208.6	210.19	210.9	208.17	208.11	208.34	209.2	210	207.45	209.63	209.41	207.79	210.56	208.75	206.62	209.91	207.91	209.16	210.09
211.83	214.95	215.71	211.88	213.15	212.94	214.32	213	214.08	212.65	213.3	213.65	213.62	211.61	212.3	212.8	214.42	214.16	212.27	214.57	213.67	213.78	213.1	214.1	215.63	213.58	215.44	213.42	215.08	213.37	212.85	212.86	215.56	213.59	214.79	214.89	214.19	213.61	214	213.05	213.74	213.32	214.75	212.55	212.51	213.06	214.53	214.07	215.15	212.69
212.08	213.07	211.72	210.89	209.71	213.01	211.25	209.9	212.24	213.33	210.77	212.5	213.04	212.36	212.62	212.87	214.07	212.44	212.5	213.46	211.71	212.83	214.06	211.52	211.78	211.39	213.26	212.15	213.18	211.32	213.94	211.15	213.76	213.1	212.15	213.33	212	213.81	212.4	214.09	212.76	211.41	214.44	211.71	212.05	212.51	212.5	210.45	214.77	212.3
211.04	208.46	206.91	209.77	207.54	208.54	207.41	208.48	208.91	208.85	213.12	210.42	210.7	209.65	211.42	208.42	209.75	210.05	209.08	208.61	207.21	209.9	209.49	209.09	210.57	210	210.2	208.59	211.43	206.83	210.12	209.24	210.8	209.98	209.02	210.85	209.06	209.52	208.81	211.51	209.19	208.87	211.1	210.16	211.65	209.91	210.13	210.53	211.24	208.19
206.64	208.93	207.84	205.47	207.38	207.6	208.26	208.12	206.98	208.26	208.97	209.37	209.43	207.45	208.23	207.68	207.85	207.33	210.1	208.49	208.48	207.54	209.11	207.9	207.82	205.44	206.87	207.92	206.31	210.7	208.46	208.13	208.73	207.52	208.55	205.65	208.16	207.84	211.52	207.26	208.07	209.07	207.48	205.36	206.64	208.04	209.49	207.36	207.48	209.27
201.79	199.34	201.09	202.67	201.75	201.31	204.67	202.22	202.75	203.06	199.72	199.64	200.23	200.21	199.18	203.14	201.75	201.85	201.24	202.79	202.61	200.89	199.15	200.78	201.66	201.86	200.02	198.1	201.13	203.52	201	200.27	198.83	202.13	203.06	202.42	199.51	203.31	200.77	201.05	199.59	199.16	202.84	201.58	200.85	200.56	200.8	200.57	199.73	199.14
208.32	210.54	209.54	208.75	208.71	208.99	208.74	208.22	207.04	207.44	209.22	209.62	205.01	207.21	208.19	207.49	207.87	210.6	208.96	208.54	209.72	208.73	210.18	207.37	205.56	210.57	209.82	210.22	206.98	209.52	206.5	208.55	207.35	211.3	208.25	209.05	206.49	208.17	207.7	210.5	208.38	208.3	209.01	207.42	208.77	209	208.13	206.92	209.55	211.1
213.69	213.46	209.37	211.21	213.01	213.39	213.45	211.38	210.98	213.77	210.86	212.28	213.17	215.46	212.01	211.28	210.71	215.18	211.05	212.44	213.85	212.61	212.97	213.13	212.54	215.17	212.61	212.18	215.36	212.73	212.16	213.32	212.61	212.92	212.35	213.83	214.58	212.98	214.03	212.65	212.77	212.54	213.44	212.48	215.06	212.84	213.83	211.85	210.43	212.51
210.1	210.37	209.9	209.04	208.14	207.41	208.4	209.99	209.44	207.34	207.16	208.66	208.23	213.19	209.8	210.71	210.32	208.29	207.5	209.33	206.83	210.77	210.88	210.79	209.42	208.89	210.49	210.21	209.57	208.32	209.16	210.56	208.48	210.34	207.22	208.16	209.6	208.47	210.94	208.41	208.69	209.22	209.21	205	210.37	211.66	209.51	207.6	210.46	209.95
202.38	205.01	204.27	201.91	201.89	203.14	205.03	200.72	203.72	202.14	203.75	201.49	203.89	201.91	204.39	202.95	203.15	201.81	205	205.83	204.62	202.76	204.12	201.98	203.79	205.67	203.75	203	203.21	205.14	202.73	203.04	205.24	203.49	204.57	202.77	206.49	202.27	203.76	204.77	204.22	203.92	199.28	203.86	204.31	203.84	202.47	203.48	203.37	203.53
203.05	205.97	203.43	207.49	206.19	203.42	204.06	202.74	205.02	203.41	203.26	203.94	204.52	204.9	206	204.22	204.94	203.5	203.63	204.7	202.04	204.26	203.14	206.02	205.56	203.5	204.98	203.92	204.29	205.46	202.55	203.7	202.86	203.02	205.52	205.27	204.32	204.96	205.88	203.85	205.29	202.13	203.87	204.67	202.77	205.18	204.54	204.61	203.21	204.02
205.98	206.04	206.6	209.83	208.28	207.21	209.35	206.14	206.14	206.5	205.87	206.06	204.98	205.58	204.72	205.59	206.56	205.61	207.55	205.91	207.84	207.09	207.98	206.66	205.88	207.08	207.14	207.24	204.86	207.58	207.82	206.89	207.09	205.59	205.46	206.78	208.68	207.23	204.69	208.74	208.3	206.71	207.12	206.33	209.37	206.44	205.68	204.28	206.67	203.84
205.34	203.76	203.57	203.98	205.57	203.02	203.02	203.38	203.99	204.69	203.1	203.98	203.49	205.09	204.26	201.71	203.2	204.44	203.59	203.98	204.74	203.27	205.29	203.82	204.97	205.06	200.8	205.65	202.67	203.67	204.32	204.79	202.82	205.13	206.26	204.26	203.72	203.92	202.94	202.25	204.37	202.05	202.58	205.51	202.51	202.59	203.7	203.92	205.1	204.4
207	209.82	208.67	207.27	209.2	208.81	207.81	209.5	209.56	208.41	206.21	207.13	209.88	209.49	210.97	208.13	208.61	206.86	207.72	210.03	210.31	206.22	210.02	209.26	208.62	209.16	206.76	209.07	205.13	211.43	209.29	209.36	210.77	207.18	207.89	209	209.11	211.54	205.76	208.72	209.34	208.67	208.99	208.47	211.09	207.93	207.87	207.61	205.64	206.87
204.74	203.06	205.69	204.92	203.51	205.87	203.67	203.31	204.42	203.77	203.4	203.78	204.72	205.4	204.64	204.74	202.44	203.67	203.01	201.9	204.47	204.65	203.91	206.23	204.22	203.53	204.83	204.09	204.88	204.67	202.64	206.4	205	203.44	203.8	203.45	203.22	201.43	202.23	204.8	206.31	203.21	205.4	202.82	203.85	201.97	204.46	202.61	203.37	202.03
210.86	204.8	208.21	209.78	211.17	207.46	208.97	211	210.32	210.67	207.96	208.58	208.33	208.27	210.08	207.25	210.09	207.98	211.27	209.97	209.62	209.78	209.25	207.54	209.41	210.51	208.52	208.4	205.95	209.45	208.73	209.14	208.91	208.87	208.05	208.88	209.17	210.26	208.05	208.24	209.48	207.26	210.26	207.98	208.07	206.7	207.68	210.46	209.38	209.06
201.75	197.58	200.53	199.39	200.13	199.78	198.61	202.26	198.48	200.49	199.03	199.42	198.62	198.92	198.8	199.47	202.39	199	201.68	199.48	201.29	200.22	199.28	200.12	200.44	198.32	200.92	199.35	200.4	199.18	199.53	199.26	200.59	198.37	200.46	201.01	199.32	199.82	200.86	198.1	200.13	200.78	201.91	201.67	198.18	198.89	200.73	198.62	200.86	200.47
206.71	205.82	207.77	208.4	205.92	206.33	208.17	205.9	206.67	206.58	205.08	207.51	205.17	205.55	205.51	207.31	205.59	205.57	205.94	205.99	209.07	207.09	206.73	206.44	205.79	207.96	204.86	205.27	206.77	208.01	206.89	206.91	205.54	203.95	206.24	204.8	206.67	206.6	205.82	205.65	206.95	206.2	207.99	207.13	208.3	208.7	205.65	208.2	206.94	208.84
202.7	204.59	202.91	203.88	204.19	204.17	203.06	202.57	202.04	203	203.82	204.51	201.57	204.58	203.71	201.54	202.49	203.97	204.67	204.64	203.42	202.03	204.16	201.79	203.07	202.48	203.89	202.84	203.9	202.08	201.87	204.29	203.77	204.26	204.21	203.41	202.67	201.81	202.92	203.52	202.22	204.27	204.71	204.04	200.96	204.32	204.04	201.57	204.39	204.39
203.06	203.78	204.99	205.41	203.37	204.46	203.67	203.89	200.44	204.28	203.34	204.17	204.71	205.09	203.64	206.14	202.62	201.26	204.65	206.69	202.86	204.7	203.14	204.43	204.58	204.24	204.13	202.76	201.17	205.07	203.88	204.51	205.26	200.61	203.34	203.58	202.42	200.97	204.6	203.66	203.38	204.3	202.19	203.76	203.7	204	203.05	203.66	203.34	204.46
215.73	217.21	216.96	217.56	217.31	217.78	218.17	216.42	217.32	216.36	217.09	217.34	214.48	218.41	216.18	216.72	217.35	215.06	216.34	218.11	218.19	216.72	217.7	218.27	216.2	217.97	213.71	216.13	216.78	217.58	218.96	217.99	217.21	216.4	218.49	216.12	217.65	213.86	215.33	214.77	216.36	216.46	215.76	218.08	218.42	214.64	218.41	217.09	218.06	218.61
212.97	213.2	213.27	213.05	212.59	211.52	212.04	212.4	214.75	211.05	212.28	211.48	212.51	213.25	210.74	210.24	211.44	210.05	212.24	214.78	213.48	213.69	211.76	213.18	212.21	213.39	213.92	211.65	210.33	212.02	213.12	211.78	211.66	211.4	213.32	211.37	213.31	212.81	214.12	212.24	210.96	213.48	213.58	214.34	213.5	213	214.65	213.04	212.83	210.35
199.7	200.1	200.28	200.52	199.95	199.22	199.36	200.36	197.24	201.25	199.7	198.89	204.37	198.91	200.03	198.26	199.35	201.98	200.64	198.47	199.8	199.74	200.7	199.49	198.19	201.46	201.07	201.59	202.77	199.57	200.12	197.72	199.05	202.62	203.91	200.79	199.33	199.84	198.7	200.24	198.57	199.85	199.16	202.09	200.97	198.61	202.01	200.13	199.2	198.75
198.47	199.45	199.57	201.5	199.44	198.18	200.34	199.5	199.07	198.82	200.08	199.76	199.32	198.24	198.52	198.7	199.69	199.2	199.4	198.7	195.85	199.71	198.57	200.89	201.11	200.03	201.46	197.83	198.57	199.65	199.67	199.56	201.63	198.18	199.61	200.64	200.87	199.11	198.41	197.89	199.97	199.69	199.64	200.21	199.12	198.91	200.94	200.78	200.11	197.74
214.76	210.36	210.93	213.98	213.07	213.28	215.6	215.84	213.94	211.51	213.37	213.22	213.61	214.13	214.17	214.24	211.39	214.15	213.15	213.64	214.02	214.43	213.95	216.01	211.55	214.03	210.37	211.84	212.9	213.15	211.9	212.05	213.76	214.47	214.18	213.31	210.8	211.28	213.07	214.43	214.23	214	213.42	211.58	211.67	211.5	213.34	211.56	214.66	214.3
211.95	210.47	208.59	209.34	207.61	209.97	211.62	208.19	210.42	208.92	208.1	208	210.07	211.82	207.45	208.81	210.02	210.71	207.92	210.48	210.28	208.23	212.51	208.87	207.61	209.85	209.09	209.78	207.96	209.81	210.2	207.96	212	208.3	209.23	209.15	210.28	209.92	209.58	210.26	209.92	208.69	209.4	208.09	208.85	207.99	211.79	209.44	206.87	207.5
199.39	199.21	199.35	201.33	199.35	201.49	201.28	201.43	200.14	200.05	200.36	199.09	200.74	199.66	200.56	200.73	201.43	200.04	199.51	201.3	201.58	197.24	202.46	199.59	203.2	200.7	200.17	200.04	200.23	201.09	200.14	201.12	199.95	199.12	199.64	200.63	199.71	201.29	200.13	198.53	201.15	201.39	198.09	200.82	202.06	201.68	200.21	199.98	200.53	199.74
213.96	213.13	212.1	213.6	211.55	212.26	211.94	213.87	214.5	212.38	212.49	212.46	211.23	210.73	214.3	212.26	211.13	212.28	211.95	212.57	213.12	212.77	216.02	212.58	214.85	212.5	212.69	212.61	214.04	212.32	214.43	212.99	211.82	214.28	210.22	213.14	212.55	213.6	211.97	212.51	212.19	213.87	211.25	211.82	212.17	213.26	214.24	209.64	213.67	214.05
204.43	205.53	202.22	203.24	203.04	201.29	202.38	203.49	200.65	200.88	202.51	200.14	201.44	202.92	203.51	201.64	202.16	202.4	203.48	204.3	203.41	202.55	204.56	203.62	202.13	201.75	202.6	201.51	205.25	202.09	204.41	200.66	201.38	203.78	200.6	200.83	204.02	202.79	203.05	202.69	201.36	203.45	202.49	204.07	201.81	202.81	204.25	204.28	203.03	201.38
194.29	190.93	194.59	194.22	194.94	195.08	196.07	195.53	196.12	193.77	192.78	194.35	193.51	194.95	194.96	193.29	195.08	191.47	195.41	194.94	195.45	193.88	193.97	194.78	192.65	192.14	192.94	195.36	193.73	193.35	192.81	194.44	195.61	196.2	192.87	194.33	193.18	194.06	191.22	193.7	193.99	194.38	195.55	193.13	197.59	195.44	195.99	193.25	192.19	195.94
210.92	210.9	211.26	212.71	212.19	210.73	212.57	210.3	211.18	213.06	210.68	209.92	210.45	209.76	210.33	211.04	211.19	213.4	211.53	211.94	211.97	210.76	210.36	212.44	211.82	210.8	210.71	212.58	211.9	211.42	212.19	211.64	210.38	210.68	210.32	212.38	210.77	211.4	211.24	210.16	212.7	209.4	210.28	212.71	212.3	210.75	212.99	211.61	211.89	210.36
200.29	198.37	199.95	199.09	199.31	200.89	196.91	199.18	198.92	198.82	199.81	201.08	199.72	200.27	198.98	199.34	199.91	198.37	198.95	198.91	198.18	199.17	198.98	199.41	199.43	201.47	199.64	200.59	195.52	198.57	198.47	199.43	199.46	200.39	198.45	199.43	200.52	200.02	199.75	200.25	201.63	199.76	198.77	198.71	200.49	198.75	198.44	199.46	197.71	199.73
204.61	207.77	206.79	204.49	204.4	208.28	205.35	206.01	205.8	205.2	207.02	205.43	204.93	204.19	205.07	206.32	206.27	205.64	204.5	203.13	207.53	205.27	205.39	203.38	206.52	206.16	205.87	206.05	204.7	205.59	204.15	204.65	205.8	205.77	208.21	203.33	205.28	205	206.73	205.35	205.74	205.9	206.69	204.42	206.17	203.92	206.49	206.02	208.55	205.34
208.89	207.55	210.99	207.24	210.34	210.24	209.7	207.4	209.11	209.37	210.89	208.41	211.95	210.17	211.06	208.04	209.56	208.89	207.22	209.66	207.29	209.1	209.35	212.26	209.32	209.62	208.89	208.76	209.41	211.63	209.92	208.06	208.56	207.78	209.58	209.8	210.25	209.77	208.96	211.16	210.11	209.58	209.7	210.45	208.84	209.53	211.91	209.92	206.66	209.36
208.07	206.9	209.48	205.2	208.14	206.64	209.48	205.07	207.71	206.58	210.24	208.36	206.53	205.23	207.31	209.05	210.08	208.58	207.71	207.25	208.77	207.8	205.81	208.12	208.55	206.91	208.17	208.75	207.86	209.93	208.06	209.65	207.73	208.36	209.44	208.29	207.28	207.78	207.88	210.98	205.51	209.86	207.74	207.89	207.61	208.35	207.28	208.38	209.73	207.29
198.44	199.06	199.39	199.41	198.34	198.55	198.82	199.97	196.54	197.17	198.78	198.72	197.4	197.14	201.93	197.41	201.46	200.19	196.86	197.59	198.8	198.22	199.89	197.72	198.44	199.59	200.32	198.93	198.71	200.34	199	197.62	198.17	198.44	197.44	198.95	197.25	198.45	198.01	197.44	200.36	196.43	197.53	198.19	198.76	198.34	199.8	198.37	199.16	199.9
199.91	196.44	200.2	199.39	198.77	199.93	200.07	198.97	199.06	199.19	199.56	199.66	200.9	202.38	198.76	200.97	199.06	200.44	200.12	199.1	202.78	201.62	198.99	201.22	198.23	198.08	199.69	199.22	200.89	200.36	199.17	200.1	199.72	200.77	197.3	200.85	198.99	199.62	198.66	198.75	199.43	200.7	197.42	199.83	200.34	200.04	199.29	201.51	201.56	199.59
208.4	210.17	208.61	205.78	209.76	206.42	207.59	207.17	206.01	208.75	207.91	206.67	206.45	207.03	207.12	207.4	206.03	209.78	208.67	208.68	207.66	208.8	206.65	208.14	210.82	207.21	207.43	208.97	208.06	209.43	207.15	208.54	209.65	208.5	207.11	206.85	208.35	207.19	206.86	208	208.72	207.87	207.93	207.83	207.3	208.04	208.27	206.75	208.08	208.48
212.04	211.54	213.35	212.92	210.02	212.46	211.46	211.62	210.98	212.91	213.46	213.16	212.63	212.59	212.98	213.74	211.11	212.02	211.44	211.46	212.77	213.44	213.98	214.92	211.51	211.83	213.43	210.78	211.55	211.36	213.55	213.07	212.2	211.99	212.29	211.09	211.64	212.1	210.53	208.96	213.75	210.61	211.87	210.91	212.14	210.76	210.44	211.92	210.63	212.27
204.83	205.29	203.39	205.07	203.12	203.09	204.52	203.47	204.51	203.6	204.99	205.3	204.33	202.74	203.92	205.03	203.61	202.87	203.46	204.49	204.15	205.36	203.89	204.71	205.38	206.09	204.71	205.37	206.37	205.09	206.15	204.14	204.48	203.32	206.53	203.11	204.62	205.6	204.73	204.82	205.06	204.99	207.91	204.91	203.41	206.11	202.51	204.07	206.44	204.88
202.57	205.89	203.75	205.23	203.51	200.8	204.67	203.28	204.28	203.47	201.68	203.47	203.98	201.21	204.01	204.78	203.06	204.98	203.42	205.39	205.3	204.2	201.44	204.23	203.13	202.56	203.19	204.61	202.58	203.63	203.09	203.77	205.06	202.49	204.73	201.47	205.52	202.71	203.22	203.1	202.42	203.27	204.68	203.43	200.88	203.12	204.01	203.77	203.97	204.29
209.85	206.29	208.56	206.72	209.63	209.61	208.35	206.38	208.71	207.9	207.33	206.54	209.99	210.13	209.17	208.73	209.39	208.12	209.63	208.02	209.76	207.16	208.37	207.82	208.15	207.64	209.53	206.33	208.22	209.01	208.61	210.46	207.56	210.26	208.44	210.5	207.67	208.18	210.16	210.46	206.84	209.04	209.65	207.17	208.3	206.92	207.05	207.66	207.62	206.7
212.58	212.44	212.5	210.05	211.59	213.07	213.46	212.39	210.95	215.03	209.23	213.19	211.5	210.59	211.86	213.81	211.9	210.8	213.33	207.98	213.74	212.03	212.05	212.21	211.49	212.5	213.7	212.1	212.06	211.57	210.19	212.31	211.38	210.7	208.97	214.13	212.32	211.74	213.25	212.87	211.66	212.15	210.78	212.58	213.65	213.1	212.4	213.69	213.31	212.21
200.05	201.49	200.29	201.54	199.46	198.11	199.75	199.22	200.31	200.31	200.77	197.11	199.76	199.7	200.3	200.49	199.29	201.07	200.71	198.31	202.23	200.63	200.39	199.31	201.17	199.33	199.52	199.25	198.61	198.24	199.08	199.94	198.12	201.7	199.11	198.3	200.23	198.01	200.73	199.09	199.84	200.42	197.81	198.27	198.9	198.78	200.45	199.67	198.87	197.77
211.84	210.24	211.98	212.41	212.75	212.24	213.08	211.21	212.73	213.88	214.58	214.02	214.49	213.76	211.8	216.14	212.39	210.85	214.53	214.67	214.37	213.45	214.46	214.18	211.99	211.32	214.82	213.38	212.1	212.96	213.9	214.43	212.68	213.06	213.55	213.51	211.41	210.74	212.37	213.17	213.04	212.7	214.28	212.39	211.88	213.49	213.22	212.7	213.65	213.13
202.61	200.85	199.13	200.33	200.82	202.38	201.04	200.39	198.47	200.44	199.74	200.78	200	201.09	200.21	199.72	198.62	200.13	199.12	200.48	201.54	200.78	200.41	200.02	202.8	201.86	198.98	200.47	200.15	201.7	199.94	200.09	201.71	200.5	199.39	197.76	200.12	201.55	199.98	197.94	199.36	200.6	200.65	202.43	200.79	198.56	201.28	200.17	201.91	200.57
201.22	199.51	199.25	199.96	201.15	200.35	201.72	200.28	199.81	204.41	201.15	200.17	202.68	202.03	202.94	201.23	201.65	201.26	202.76	200.45	200.81	201.56	202.38	201.61	200.41	202.84	201.82	199.59	203.39	199.73	202.27	201.26	201.68	201.27	199.99	200.54	199.52	200.82	201.92	203.43	198.03	199.29	198.97	200.67	200.57	200.64	200.56	199.74	200.91	200.9
205.69	204.12	202.26	202.81	202.68	203.18	204.06	205.47	203.74	203.31	201.36	204.3	203.93	204.07	205.02	202.69	206.36	203.71	204.51	205.78	203.82	202.78	205.82	203.62	202.95	205.22	203.44	204.75	203	203.3	205.04	201.38	203.35	203.93	202.8	204.63	205.7	204.37	202.15	203.54	203.35	204.53	205.49	207.98	204.2	205.17	202.98	204.06	204.04	205.09
202.45	200.46	203.93	201.68	199.79	203.22	202.04	202.85	202.44	205.43	201	199.22	201.28	201.31	202.07	203.39	205.52	203.79	201.3	202.41	201.94	202.02	203.72	203.19	204	201.64	204.19	202.66	203.26	203.76	202.73	202.49	202.61	203.03	204.76	203.21	202.17	204.77	200.51	205.25	203.85	201.91	204.47	202.42	200.42	203.86	201.85	202.45	202.32	201.99
217.2	216.39	215.47	217.01	217.01	216.16	218.41	217.29	218.52	217.36	217.4	215.79	216.32	217.95	218.92	215.3	217.6	214.48	216.95	217.05	215.42	214.86	216.64	218.31	216.82	214.32	217.37	218.22	217.56	217.5	217.22	216.45	216.55	216.58	218.5	216.81	217.98	218.98	214.86	216.24	216.78	217.69	214.51	217.53	217.26	216.23	216.54	215.86	216.02	216.05
213	211.31	213.61	212.37	213.09	212.52	213.01	213.08	212.85	215.8	211.53	215.28	212.6	215.01	215.14	214.33	211.68	213.02	214.84	214	215.06	213.79	210.16	213.92	212.91	214.07	213.75	215.76	212.8	214.84	211.9	212.45	213.22	215.21	214.55	214.77	214.99	212.98	215.67	212.61	214.61	215.34	213.17	214.71	213.58	214.49	210.91	213.48	213.13	215.13
203.01	206.74	201.63	204.99	202.82	203.58	203.25	203.88	203.79	202.73	202.51	201.79	202.55	203.58	201.95	203.51	203.6	203.19	203.5	201.97	205.26	203.59	202.09	202.11	203.57	203.98	203.87	203.77	202.33	203.11	203.9	202.03	202.73	205.28	204.26	203.67	202.39	204.4	203.2	204	203.16	203.8	200.07	204.69	202.88	203.36	203	203.93	204.62	204.26
210.74	210.11	212.65	212.35	210.49	211.86	211.37	212.58	210.91	210.1	211.06	212.77	211.68	210.14	211.82	211.16	211.62	212.27	210.99	213.03	211.52	210.38	212.96	210.93	213.79	214.48	211.39	214.27	211	210.84	212.41	212.07	208.96	210.84	211.32	210.74	213.15	211.59	211.41	211.18	211.97	211.07	211.54	211.19	212.77	210.21	210.06	212.1	212.79	211.92
208.48	207.69	210.24	209.13	207.49	209.93	209.55	209.08	207.1	210.2	212.3	211.3	208.67	208.33	209.19	209.52	210.65	208.48	212.78	208.41	209.47	209.75	209.42	208.58	207.05	211.19	210.25	209.35	210.06	206.73	209.56	209.1	209.22	211.29	209.74	210.68	208.16	209.87	209.22	207.71	208.51	210.43	209.62	210.77	211.17	208.52	210.44	210.79	207.55	209.88
207.97	207.99	207.44	208.76	206.7	208.23	208.49	206.19	206.53	208.94	208.22	207.94	206.3	209.06	207.7	207.01	209.15	208.07	210.52	207.01	207.74	208.97	207.43	204.97	209.22	209.43	207.09	208.07	208.15	208.14	209.02	207.83	206.19	208.44	209.37	210.96	208.92	207.44	207.34	208.05	206.78	207.95	208.36	208.19	209.03	207.69	206.62	207.61	207.39	209.08
211.26	211.2	212.95	212.13	213.02	211.8	212.79	210.17	212.72	209.01	211.7	213.76	211.44	213.09	210.77	210.88	212.12	211.46	211.45	211.79	210.73	211.61	211.86	208.36	212.36	209.83	211.62	211.67	211.48	212.87	211.63	211.98	212.3	210.74	212.64	209.94	212.9	209.69	209.74	212.91	210.74	210.08	211.2	211.56	209.64	212.59	211.26	211.44	212.36	210.5
205.28	206.14	205.15	209.2	207.63	208.44	206.24	206.75	207.62	207.9	209.04	207.61	207.8	207.01	205.82	206.64	204.81	208.23	208.3	206.75	207.65	208.44	208.98	207.64	207.81	207.18	208.34	208.47	206.95	205.96	207.67	205.72	208.28	207.29	207.04	206.85	208.26	206.43	210.14	210.9	209.11	208.4	206.23	209.04	206.4	209.87	206.61	209.84	206.38	207.73
204.04	205.69	204.4	202.85	203.59	203.65	203.45	203.55	202.45	203.16	202.78	201.23	203.51	203.22	202.48	202.92	203.52	203.81	204.07	201.49	205.86	202.94	201.92	205.65	203.46	203.89	204.57	202.53	202.7	204.53	203.68	202.72	202.57	202.04	204.56	203	202.99	204.54	204.65	203.32	203.11	204.2	202.09	202.73	202.02	203.1	204.61	205.36	204.75	203.89
207.88	210.23	207.15	208.26	208.73	211.04	207.9	207.85	208.27	206.21	206.85	209.32	207.18	206.84	208.48	207.97	208.65	208.96	208.33	205.56	207.44	207.66	208.84	209.57	205.83	209.23	206.98	208.04	206.05	207.83	206.32	210.87	206.88	206.55	206.88	208.08	207.99	207.9	207.55	208.47	206.94	207.69	206.95	208.08	210.96	207.3	208.77	208.53	209.93	208.91
200.56	199.48	199	200.33	200.17	202.15	200.05	200.86	200.16	201.78	197.6	201.02	198.27	200.51	199.18	200.68	198.71	199.86	201.16	202.09	198.63	202.66	199.33	200.84	199.44	198.38	198.88	201.06	199.43	199.54	199.11	201.7	201.21	199.63	200.3	200.35	200.1	202.37	199.59	202.8	200.02	199.19	199.96	201.15	199.57	199.47	199.65	199.5	199.25	202.32
213.94	212.77	212.19	215.55	213.95	214.14	213.39	214.19	214.41	214.03	214.47	213.97	213.32	215.29	212.95	212.74	212.83	214.98	211.34	211.8	214.87	212.08	215.26	214.17	211.36	214.18	214.8	213.95	213.96	212.39	211.62	213.21	216.64	214.24	215.78	213.71	213.26	214.22	214.66	212.69	215.21	215.79	212.6	214.11	215.3	212.45	213.53	214.48	213.59	211.77
200.42	200.05	197.37	199.14	200.48	199.53	200.71	199.72	197.97	201.77	198.74	199.37	199.37	201.23	199.45	199.39	197.88	200.16	201.48	199.56	200.39	198.83	198.07	197.95	199.43	198.17	198.49	198.28	199.82	199.99	200.29	200.89	200.74	199.6	198.84	200.52	201.79	200.9	200.89	196.8	198.67	199.63	199.02	198.91	199.66	202.39	200.05	200.29	198.74	199.14
199.28	200.94	198.45	200.44	197.68	198.47	200.4	200.66	199.38	199.13	199.24	200.51	197.11	200.69	201.25	200.41	200.42	200.68	199.36	198.6	199.74	199.12	200.29	200.99	199.76	198.82	199.86	201.73	198.24	198.47	198.88	199.63	200.59	200	201.03	198.09	199.91	199.97	200.16	201.14	201.25	194.42	201.09	199.73	198.98	199.12	198.22	201.4	197.94	199.36
205.81	203.02	204.18	203.31	204.64	203.43	202.59	205.17	204.17	204.32	205.24	203.51	203.65	205.84	205.11	206.88	204.46	203.39	204.73	205.23	207.97	204.49	205.18	204.34	207.87	206.85	205.05	206.03	203.7	203.51	204.69	206.01	205.09	207.02	204.15	206.05	203.83	204.74	203.71	205.1	204.74	204.8	205.18	204.59	204.85	205.83	202.62	205.66	201.45	204.22
204.33	203.08	203.35	202.8	204.07	202.59	202.14	202.69	202.99	204.34	203.5	203.57	203.02	202.68	204.14	201.87	204.61	202.3	205.14	205.65	203.03	205.43	206.56	204.46	204.69	205.61	202.28	206.91	203.98	202.81	202.95	202.98	202.88	205.35	203.48	202.72	202.34	205.81	202.36	204.36	203.54	203.3	202.41	204.17	203.95	203.43	204.14	204.27	203.03	204.28
211.04	212.7	210.53	211.13	211.99	210.78	210.48	209.35	208.42	210.16	212.04	211.91	212.56	210.77	210.78	212.65	212.26	212.77	214.45	211.47	213.13	210.78	212.78	212.4	210.27	212.04	210.92	210.34	210.72	210	212.12	211.55	211.31	210.44	212.24	211.56	209.81	211.79	211.62	212.02	215.08	213.57	209.63	213.36	212.08	213.64	209.87	211.56	211.84	212.17
213.16	212.17	214.45	214.03	212.34	214.06	212.25	211.82	212.48	213.7	210.61	213.57	213.03	212.63	212.68	210.33	211.92	210.76	212.74	212.97	210.62	212.56	211.51	212.06	212.67	214.71	211.81	215.54	213.1	211.03	214.8	214.54	214.66	214.34	213.18	211.8	211.05	212.3	210.87	212.11	212.69	211.59	214.22	211.93	212.26	212.3	212.2	209.63	211.93	210.69
198.99	200.87	203.3	204.15	203.09	201.77	203.76	202.33	202.97	201.66	204.23	204.69	200.79	200.01	202.52	202.39	203.09	202.45	201.88	202.46	200.34	200.78	201.53	202.8	203.18	201.24	202.12	202.72	201.07	201	202.87	203.05	201.87	202.84	201.8	203.11	207.11	201.55	202.35	199.95	201.67	201.76	204.49	201.46	203.35	202.75	202.58	201.1	202.68	202.4
206.58	206.02	205.36	204.29	205.36	205.18	208.2	203.86	208.86	208.52	206.37	205.53	207.43	206.22	206.94	208.18	204.72	208.4	204.02	206.42	204.37	205.39	207.64	207.15	205.43	205.14	208.32	205.59	206.94	205.24	208.05	207.07	208.24	208.11	207.02	207.22	206.82	206.56	206.77	207.8	207.46	206.08	206.95	203.7	206.91	206.02	206.64	206.86	207.09	208.18
205.43	202.67	203.62	201.83	203.18	205.53	202.86	204.77	205.61	206.39	202.98	202.45	203	204.49	202.78	202.91	204.08	204.99	203.86	202.98	204.97	205.9	203.24	203.25	203.87	202.84	202.63	204.19	203.55	204.69	202.78	203.77	205.59	204.44	202.88	204.95	203.03	202.34	205.7	204.86	204.51	204.38	202.26	204.1	204.18	203.52	206.12	205.28	204.2	202.28
218.92	218.58	216.05	218.11	218.18	215.27	217.21	215.47	218.46	217.66	215.59	219.52	216.67	216.27	217.82	217.59	216.75	217.64	218.15	218.28	217.07	215.02	215	217.7	218.45	217.21	218.14	218.03	216.14	219.29	218.25	214.83	218.36	218.37	216.17	217.09	215.73	218.88	215.59	216.83	217.77	215.57	213.84	218.62	216.39	217.41	214.83	217.77	216.53	215.86
215.91	216.5	217.92	217.68	217.93	217.44	215.97	214.81	217.12	215.3	215.7	216.27	214.92	216.88	214.96	215.21	216.96	217.97	216.87	216.97	218.11	217.99	216.3	216.77	216.73	217.39	215.82	216.91	218.16	218.39	216.58	217.05	217.4	217.74	217.03	215.38	218.06	216.11	217.22	216.87	218.18	219.14	217.51	218.07	219.15	218.65	219.64	216.33	215.3	221.54
207.37	207.64	207.12	208.43	206.45	208.24	208.59	208.29	209.11	207.88	209.16	208.8	207.81	206.28	207.69	209.53	210.68	207.56	207.21	206.54	209.41	209.17	210.01	208.33	207.4	208.48	208.88	206.25	208.34	209.28	207.01	208.46	205.79	208.2	207.94	209.27	206.71	208.29	206.28	208.04	208.55	209.98	208.17	208.08	209.14	206.26	207.15	206.97	208.26	209.41
208.69	207.9	209.05	210.05	206.87	207.36	208.29	207.01	207.56	209.82	208.28	207.19	208.64	207.17	208.79	208.68	207.38	208.18	208.89	209.38	208.11	208.95	210.14	208.6	210.23	208.39	208.94	208.4	210.6	208.96	208.92	208.94	207.57	207.94	206.55	207.48	208.8	207.42	207.61	209.04	208.67	210.63	208.23	210.76	209.25	208.54	210.11	209.07	207.52	208.54
210.57	212.1	208.95	210.3	208.36	212.85	212.99	209.52	212.57	211.22	209.2	210.96	211.75	212.12	213.81	212.88	209.49	212.23	209.09	209.55	214.08	212.05	212.62	208.71	212.43	210.48	210.99	210.83	211.78	212.34	210.59	210.73	213.76	210.16	212.66	213.12	209.98	211.32	211.75	209.71	213.12	211	210.25	209.76	211.85	211.86	212.17	211.61	211.59	210.93
216.6	219.44	217.14	214.77	219.17	218.38	217.52	216.07	213.02	217.19	216.36	217.02	217.41	216.17	215.3	216.66	217.54	217.52	218.36	217.11	216.07	216.61	216.16	217.9	218.73	216.97	216.47	216.07	214.56	217.78	215.81	214.07	216.59	216.9	217.18	218.21	217.27	215.67	217.66	217.56	216.23	216.86	216.83	218.35	215.48	217.54	217.74	218.84	215.47	215.79
195.61	193.82	193.41	194.66	195.57	193.68	193.08	196.74	195.57	195.46	192.94	197.02	194.85	194.72	195.16	193.24	193.22	195.66	194.04	195.29	195.03	192.61	197.28	196.1	193.84	194.99	197.51	195.33	194.39	196.05	195.99	195.67	193.44	194.7	196.17	193.75	195.45	196.1	196.6	193.88	194.65	196.65	194.7	192.42	194.31	198.08	195.75	194.19	196.08	194.84
213.79	209.67	213.02	212.48	212.34	212.29	211.3	213.23	212.49	211.62	210.6	212.54	211.6	213.36	211.53	213.32	212.96	212.39	212.27	213.1	210.93	212.9	212.7	212.73	213.23	213.41	212.5	212.61	214.83	211.99	212.19	212.5	214.98	210.97	213.58	214.61	214.22	212.68	215.77	213.05	213.57	212.91	212.72	212.82	212.92	212.67	211.58	212.74	211.3	212.92
207.7	206.95	207.07	207.84	205.71	207.12	206.87	206.52	208.6	205.78	207.86	205.71	206.59	206.1	207.39	206.48	207.47	208.75	208.56	209.16	205.28	205.38	207.51	208.26	207.46	207.9	208.08	206.67	206.59	209.18	208.1	209.47	208.86	205.58	207.37	208.19	207.88	205.94	208.77	206.49	207.52	209.95	209.19	208.89	208.69	208.57	206.71	207.11	208.07	207.22
200.99	202	199.99	200.09	202.81	202.38	200.14	201.97	201.32	201.58	200	203.51	201.36	200.19	203.29	202.04	201.97	201.3	198.98	199.78	199.52	202.99	200.03	199.35	200.86	198.88	200.21	201.73	200.05	200.64	200.33	202.49	201.37	199.71	202.66	198.7	200.96	198.24	199.81	200.77	201.11	200.91	200.48	203.8	199.09	201.33	199.74	201.45	198.72	200.27
218.44	219.04	217.17	216.64	220.29	215.71	219.41	216.03	217.2	218.24	219.19	217.9	218.86	218.36	215.35	217.79	217.36	216.65	217.3	219.35	215.84	216.64	219.51	219.25	217.59	217.07	218.77	217.78	217.59	216.84	219.64	220.03	217.73	217.45	217.61	219.45	216.91	219.08	217.95	218.97	216.75	216.15	217.75	218.07	218.35	218.94	220.59	218.85	218.29	217.86
215.85	214.12	211.51	210.81	213.91	211.17	214.75	213.05	215.4	213.64	212.79	214.91	211.58	214.01	213.91	213.28	211.54	214.62	211.94	213.36	213.22	211.51	211.93	214.22	213.41	215.46	214.3	211.86	214.78	215.98	212.3	215.77	211.31	214.4	215	213.47	214	211.72	211.47	212.91	214.43	212.26	213.78	215.54	216.01	212.67	213.06	215.68	215.4	212.78
208.34	210.08	209.44	208.85	209.09	209.06	209.14	207.58	209.38	208.87	210.66	210.45	210.72	208.83	209.53	209.9	208.81	209.93	209.26	208.84	209.36	207.43	209.43	208.8	208.17	207.92	208.4	208.79	209.23	210.42	207.84	208.68	208.85	208.24	209.7	209.05	207.78	209.77	208.5	209.98	208.26	207.82	210.08	209.52	209.06	207.84	209.88	211.03	210.13	208.08
212.66	212.37	210.89	210.27	210.38	212.04	212.58	212.47	211.24	212.73	211.79	211.87	212.51	211.14	210.56	214.07	213.37	212.46	211.83	211.96	212.58	211.22	211.43	212.79	209.53	212.96	210.5	212.14	211.65	212.11	211.25	211.28	212.04	211.16	211.6	212.33	212.02	210.25	210.92	212.38	210.81	212.01	212.06	212.79	210.18	211.02	212.37	212.36	210.27	211.73
211.07	214.73	211.29	214.97	214.05	213.12	212.49	214.26	213.52	212.66	211.6	214.35	212.17	213.79	212.73	213.66	211.11	214.5	214.37	212.85	214.31	213.48	213.26	214.39	211.61	216.74	213.98	210.28	210.55	211.08	213.71	212.33	215.63	213.77	213.36	212.24	214.22	212.92	213.1	212.47	210.66	212.8	215.23	214.34	212.39	216.14	213.26	214.82	211.59	211.78
195.16	194.98	195.78	195.25	196.1	196.13	193.09	195.16	194.44	193.86	193.87	194.24	194.23	193.65	194.53	196.39	195.11	195.27	197.34	194.24	195.47	194.72	198.95	194.73	194.85	198	195.55	195.76	195.42	194.75	195.04	196.15	197.05	193.53	194.39	194.65	194.47	194.73	196.31	193.28	197.48	198.01	196.53	198.19	196.29	195.43	195.09	193.6	193.52	194.26
209.38	209.63	209.58	210.25	208.8	210.65	210.02	209.2	208.72	211.35	209.12	210.95	209.6	209.42	208.07	208.58	208.09	207.16	209.75	207.22	211.09	206.97	210.29	210.5	208.88	207.36	209.88	209.08	210	210.47	208.39	210.39	211.19	209.39	211.95	209.11	212.21	210.78	207.84	210.05	210.99	208.4	208.29	208.56	209.14	209.63	208.94	209.59	207.65	209.08
208	210.03	209.7	207.23	209.16	206.96	207.34	206.93	209.73	208.92	207.9	208.6	208.99	209.48	209.85	211.89	210.63	208.17	209.81	207.24	208.92	207.78	210.21	209.26	211.13	207.6	208.17	208.03	211.63	208.09	207.71	208.06	210.13	209.53	210.14	209.12	208.66	210.27	209.27	208.45	205.34	208.04	207.8	209.72	208.85	210.55	207.86	207.65	208.69	209.09
207.36	207.9	210.26	207.9	209.6	206.8	203.77	207.23	208.05	206.8	208.24	208.32	205.2	207.07	208.42	207.76	206.01	208.08	207.9	207.93	209.52	206.77	207.22	206.6	206.45	206.9	209.83	207.39	210.61	206.97	206.81	206.83	208.78	209.7	205.76	207.34	207.69	208.57	205	206.68	206.59	208.59	207.05	206.84	208.17	208.51	209.25	206.72	205.78	206.34
217.63	215.86	216.84	214.98	217.15	219.55	215.46	213.57	217.24	216.61	215.73	217.13	217.25	217.96	216.64	216.63	219.49	216.91	216.02	218.16	217.82	215.88	215.03	217.76	216.64	218.96	218.18	217.29	215.32	217.39	215.77	216.21	216.93	217.96	216.61	218.52	217.17	219.68	216.65	218.42	217.72	218.08	217.34	218.67	218.39	216.69	219.65	216.87	217.66	218.14
211.34	210.77	210.72	211.45	207.48	210.79	209.2	208.13	210.74	207.52	209.04	210.22	210.51	208.25	208.96	207.9	209.86	208.92	209.1	208.17	208.03	209.12	210.2	210.87	209.92	207.54	211.93	208.62	212.21	207.9	209.64	212.62	209.53	209.34	206.45	208.88	208.98	209.21	210.56	210.33	210.99	209.52	207.85	209.53	210.36	210.81	211.04	207.65	210.05	210.64
211.14	208.05	210.07	208.1	208.54	207.94	209.35	210.11	208.44	209.35	208.54	211.32	208.3	207.46	208	209.65	211	207.93	206.64	209.3	207.85	209.54	208.71	210.09	206.66	209.24	206.5	209.66	207.29	208.93	207.69	207.98	208.51	208.23	207.81	209.02	209.47	207.58	208.54	207.01	210.02	207.93	210.18	210.73	210.01	207.68	208.41	207.77	207.51	210.95
200.28	198.59	201.44	200.91	197.22	199.71	200.05	198.74	199.21	200.56	198.9	197.95	197.16	200.42	201.28	199.69	199.5	199.43	200.47	200.17	201.57	200.88	202.38	200.42	200.26	200.99	200.06	201.34	199.85	202.47	197.99	199.45	199.98	200.42	199.43	199.63	200.71	201.05	201.48	201.47	199.76	200.19	200.21	201.62	200.16	200.58	199.57	200.62	200.37	201.79
204.17	201.79	203.22	205.11	204.58	202.2	203.51	203.43	204.42	202.75	205	202.15	202.13	203.79	202.38	206.7	202.21	202.12	205.2	204.09	203.13	200.97	204.06	203.33	202.06	204.62	203.75	203.48	203.91	204.7	203.53	202.75	202	203.27	203.87	202.3	203.35	204.26	201.83	204.45	201.39	203.35	204.33	201.79	204.46	203.76	201.8	203.06	204.77	202.68
206.5	208.21	208.72	206.58	207.63	206.23	207.15	209.11	208.53	205.81	209.03	206.49	206.76	207.88	206.78	206.33	205.2	207.05	208.79	207.56	206.67	208.34	207.19	209.99	208.31	205.63	209.78	205.85	206.78	204.86	208.24	209.18	207.46	209.09	208.49	206.93	208.1	207.71	206.66	208.15	206.78	207.5	205.65	207.17	209.4	209.35	209.21	207.1	207.33	208.25
213.18	214.55	212.5	211.92	213.6	213.22	210.33	213.84	212.77	214.95	214.17	213.96	212.85	212.29	211.81	214.88	213.79	212.68	210.82	212.29	213.82	212.53	211.82	214.19	212.83	213.27	213.31	210.95	213.3	214.28	216.82	214.84	214.12	212.56	212.92	212.88	212.25	211.28	213.09	214.31	212.56	214.06	215.4	210.81	212.79	214.48	213.79	211.49	212.75	212.1
208.32	209.12	208.97	207.38	206.1	206.87	210.45	207.85	210.12	210.09	207.34	208.71	211.53	208.86	209.34	208.57	208.36	207.55	207.56	208.25	207.32	211.01	209.4	209.6	208.93	211.59	207.13	211.36	207.49	206.28	209.34	209.24	208.99	207.94	207.71	208.45	208.4	206.45	207.13	207.64	207.98	208.83	209.09	209.1	208.18	211.07	209.21	209.32	209.81	210.17
213.5	213.07	212.96	211.71	213.41	212.88	213.73	212.95	212.59	215.42	216.15	213.58	214	211.04	213.44	213.25	210.84	214.59	214.29	213.88	211.92	212.76	214.16	213.56	211.41	212.97	214.51	215.29	215.72	211.38	211.35	213.53	212.3	213.52	211.6	215.37	213.63	213.4	211.25	212.95	211.53	213.04	212.04	212.93	212.43	211.74	213.16	213.03	213.05	212.14
206.63	204.1	201.12	202.51	200.6	202.19	204.18	204.36	204.08	202.45	206.4	203.45	206.49	204.01	203.65	203.92	203.78	201.53	203.07	202.6	201.51	206.17	204.84	202.56	203.67	202.81	203.07	203.03	204.79	203.04	203.03	205.11	206.22	202.21	204.52	202.09	203.62	203.39	204.68	201.76	201.34	204.49	204.55	204.02	204.49	203.95	202.96	204.71	203.63	204.58
202.5	203.55	201.57	203.3	203.51	203.81	202.18	202.9	203.02	203.77	203.4	202.58	201.24	203.16	203.12	201.43	202.19	203.35	200.5	204.72	203.9	202.91	203.93	202.73	201.64	203.71	201.84	202.74	202.12	202.26	203.08	206.01	202.59	202.46	203.21	203.66	203.01	203.64	202.29	202.57	203.2	201.41	201.63	202.64	203.6	202.54	202.26	201.85	202.53	202.82
215.68	216.55	215.55	216.77	215.73	217.91	216.1	214.44	216.81	214.34	217.54	218.97	216.18	218.06	215.78	218.26	216.58	217.84	214.82	216.74	218.67	218.74	218.86	217.85	216.08	215.24	216.16	218.38	218.54	215.97	216.53	214.55	217.9	216.26	217.53	218.3	215.99	218.7	216.08	217.59	219.63	216.4	218.81	218.16	217.61	215.58	218.83	217.57	218.15	217.9
201.9	203.63	202.04	202.83	201.23	203.33	201.63	203.24	205.02	203.05	202.36	205.77	203.49	203.47	203.38	203.83	201.39	203.56	202.98	204.19	204.95	205.57	204.75	205.12	204.37	202.93	206.01	205.03	204.02	201.74	201.27	202.31	201.94	204.67	204.27	203.85	203.47	202.71	203.45	202.26	203.4	205	204.47	202.43	203.77	202.69	206.28	203.72	204.98	205.19
207.71	204.58	205.03	207.32	206.12	206.4	205.08	205.93	204.33	206.31	206.03	205.83	208.17	207.98	207.67	208.02	204.78	206.32	204.78	207.12	204.41	206.18	205.96	205.98	204.71	205.88	207.6	205.83	205.25	204.56	206.36	206.97	205.91	206.7	207.85	207.59	204.63	205.75	207.54	206.89	205.55	205.91	204.94	207.06	205.49	206.76	205.49	206.75	205.6	206.02
200.76	202.78	198.76	201.81	199.67	200.37	202.39	201.48	201.84	202.28	204.23	202.56	201.08	200.11	202.23	202.97	201.26	203.7	200.66	201.7	200.08	200.14	202.31	200.43	199.1	203.7	202.63	202.87	201.53	203.06	202.54	201.02	201.46	201.17	201.51	202.18	201	201.39	202.51	202.21	200.89	203.61	200.57	201.43	199.29	200.87	202.5	202.38	198.42	203.22
194.99	195.09	193.66	193.47	196.75	195.22	196.29	194.67	196.25	196.34	196.45	196.95	194.78	195.14	197.05	195.77	194.81	194.24	194.78	195.55	194.52	197.37	192.03	193.83	194.94	194.36	195.59	196.06	194.39	196.3	193.42	194.78	192.7	196.44	195.13	198.03	194.34	194.7	197.07	196.03	195.92	195.22	195.33	195.05	194.42	194.58	195.93	194.9	196.4	194.79
212.96	212.09	211.17	211.15	210.14	211.95	212.72	211.2	211.55	214.14	210.8	209.76	211.53	212.79	212.54	208.56	212.12	212.71	209.81	211.91	210.9	211.71	213.37	213.51	211.03	210.22	213.4	212.03	211.24	211.5	210.3	211.2	213.38	212.02	209.84	209.89	210.22	209.33	212.07	212.3	210.75	211.35	210.96	209.25	211.88	213.37	212.37	211.8	211.3	212.66
203.24	201.71	197.39	199.39	199.05	200.89	200.73	199.24	200.1	200.55	199.43	200.67	200.01	200.56	201.24	198.79	200	201.54	198.83	200.02	199.28	201.4	200.38	197.86	200.64	199.27	199.31	200.67	201.03	199.35	200.29	198.95	202.02	198.3	200.84	198.93	200.59	199.46	202.92	199.53	199.78	199.22	200.29	200.1	203.11	201.19	200.57	200.26	199.55	199.79
204.33	201.93	206.44	205.89	204.82	202.93	204.78	203.27	202.21	205.65	204.27	203.84	204.3	203.11	204.07	203.22	205.12	204.93	203.36	204.97	204.11	206.3	205.2	202.32	204.18	205.9	205.9	205.43	206.46	206.15	203.85	204.44	205.83	203.68	205.26	205.65	202	203.19	205.47	206.52	205.7	202.29	205.71	204.63	206.04	202.61	203.77	202.95	204.44	206.6
208.41	209.17	209.36	210.7	210.76	211.31	212.01	208.76	210.61	210.6	210.56	209.41	208.24	210.41	209.01	208.26	210.19	209.57	209.93	211.07	209.99	210.19	207.43	210.35	207.73	209.51	208.95	210.86	209.45	208.28	208.77	211.21	210.08	209.84	211.01	207.87	208.43	207.14	210.08	210.04	210.23	209.55	210.21	210.15	208.62	210.81	211.73	208.18	208.89	208.41
209.28	210.46	207.35	209.72	210.72	211.71	207.14	209.74	210.49	208.53	209.05	210.36	208.82	208.71	208.27	209.11	207.89	212.1	208.92	212.45	211.18	208.79	208	207.4	211.33	210.98	209.74	211.56	211.06	208.37	212.89	208.24	207.01	209.58	209.89	210.54	210.54	208.14	208.19	208.33	209.94	208.72	209.09	210.09	210.11	209.71	210.45	207.11	209.65	209.31
200.91	199.9	201.84	198.89	200.37	202.7	200.6	200.36	199.64	198.61	201.94	201.5	201.34	201.11	199.65	202.27	197.06	199.03	200	202.11	201.7	199.95	199.64	202.3	200.89	198.5	199.61	200.07	199.94	201.52	201.27	200.54	197.24	201.62	200.26	202.27	201	201.15	199.52	200.9	197.31	200.1	199.96	199.8	202.61	200.48	200.81	201.43	200.01	201.92
195.29	193.03	194.52	193.99	196.55	194.12	195.22	196.87	197.92	195.34	196	193.78	195.07	192.77	193.23	196.45	193.11	195.01	194.83	196.6	194.02	192.98	195.64	194.8	195.45	195.28	194.99	193.43	193.73	194.49	197.36	196.26	195.69	193.36	195.04	195.92	194.81	195.25	195.91	194	195.9	195.24	195.66	194.56	194.6	193.49	196.58	194.95	193.69	195.65
194.58	196.67	193.41	195.25	195.05	191.81	196.41	192.34	196.78	195.61	191.92	194.87	195	193.89	192.71	194.49	194.32	194.22	195.31	192.58	194.17	194.08	192.36	191.84	195.29	193.33	193.2	193.75	193.8	192.77	193.12	193.83	192.41	194.12	193.6	193.94	193.27	193.93	193.6	191.81	194.62	193.21	194.7	194.28	191.65	195.12	193.8	193.92	195.04	193.81
211.86	210.14	210.96	209.94	210.42	208.57	208.72	210.11	210.18	209.74	210.14	209.19	211.46	210.65	211.07	209.88	209.32	210.88	210.73	211.36	210.09	210.87	209.85	210.76	211.58	208.42	211.18	207.62	212	209.52	210.42	208.87	209.94	208.82	208.62	208.33	207.81	208.38	209.62	207.8	208.9	211.67	206.88	209.04	209.17	211.24	207.93	208.76	208.2	210.01
199.8	202.47	201.04	203.36	201.88	203.9	204.22	203.24	205.07	201.62	201.68	202.73	202.4	201.68	202.45	201.72	203.13	204.49	204.82	202.51	203.39	203.18	203.31	204.37	200.97	203.83	202.33	203.54	201.65	203.47	201.67	203.96	202.4	203.15	202.64	205.02	202.09	202.9	202.15	202.86	202.86	201.73	200.35	204.21	202.02	204.33	201.04	202.23	201.78	203.44
213.38	210.58	214.97	210.29	213.34	209.15	211.06	211.01	212.48	212.3	212.33	212.49	211.66	212.37	211.27	210.99	212.23	209.81	211.81	211.49	212.39	213.27	211.32	211.64	210.8	211.38	212.55	211.32	212.63	212.18	213.64	213.04	212.08	210.96	213.05	212.51	211.58	210.21	210.79	213.21	210.61	212.39	210.3	212.2	210.73	211.32	211.32	213.32	210.26	212.13
203.35	197.96	200.35	200.05	197.69	197.72	199.24	200.61	200.32	199.01	198.66	200.32	198.4	198.88	198.12	198.5	200.15	201.31	199.1	198.32	198.34	199.11	200.27	202.1	199.65	201.33	199.42	200.78	201.52	199.06	199.81	200.25	198.74	197.86	201.1	200.97	200.65	197.72	201.03	199.06	198.58	200.76	199.29	198	200.21	200.25	198.47	202.92	201	199.7
203.86	204.47	205.9	204.36	202.02	203.63	205.6	203.2	205.16	205.34	206.67	204.55	202.87	204.68	204.9	203.42	205.15	204.21	203.33	204.03	204.93	203.28	205.89	205.49	202.74	206.92	205.56	202.32	204.43	205.98	206.27	205.47	205.13	205.69	205.98	205.14	205.43	205.23	205.62	205.19	203.46	206.36	204.96	204.48	202.97	206.42	205	204.21	204.56	204.78
201.07	198.81	198.82	200.99	199.32	197.81	197.84	201.26	199.69	199.07	198.01	200.62	198.47	199	202.51	198.17	199.26	197.81	199.45	201.31	198.18	198.11	197.69	198.87	199.55	199.59	198.17	199.86	199.89	199.72	197.64	199.49	197.96	197.89	197.82	198.99	197.6	197.83	199.29	196.55	196.48	200.73	198.57	198.07	200.01	200.45	200.2	198.48	199.75	201.37
207.42	208.91	208.4	208.16	207.46	204.46	208.7	207.52	205.04	205.7	207.79	207.65	209.92	208.98	207.59	206.65	207.68	205.85	209.16	208.36	208.59	205.71	207.17	206.9	208.86	209.47	208.41	206.92	208.24	208.01	207.47	209.57	208.54	206.71	206.23	209.77	207.18	209.4	207.7	208.54	206.69	209.17	208.1	207.64	209.56	207.32	206.94	207.57	207.41	206.22
204.89	205.04	202.25	204.48	202.61	205.92	202.55	204.09	203.14	202.82	203.44	204.21	204.13	205.33	203.45	204.06	205.32	204.44	202.6	204.48	201.3	202.25	204.96	201.53	203.01	201.64	204.46	204.1	202.96	204.36	205.19	208.12	204.23	203.41	204.02	201.68	203.74	204.21	202.23	202.22	203.01	203.84	202.21	206.31	205.08	204.69	200.2	201.84	203.19	203.39
203.25	202.85	205.99	201.78	202.43	203.71	202.62	200.85	204.34	203.35	206.91	203.2	201.48	202.57	202.35	205.57	204.26	203.2	203.9	203.31	202.63	203.34	204.45	204.45	206.31	201.95	205.72	201.93	204.78	205.24	204.26	205.62	201.52	204.53	204.36	203.83	204.14	205.55	202.33	202.73	203.74	205.32	204.93	203.88	203.04	205.57	203.67	204.66	202.7	201.73
216.27	217.11	218.19	215.95	216.26	217.47	216.45	219.31	216.57	217.8	217.27	218.88	215.67	218.1	217.98	216.86	218.92	216.07	216.68	217.88	216.78	218.46	217.02	216.59	218.04	219.4	217.41	216.7	218.71	217.62	216.95	218.08	217.94	217.52	216.55	218.47	217.38	217.22	215.01	216.17	216.9	215.98	218.06	217.15	215.22	215.79	216.53	215.36	216.08	216.1
211.59	211.81	213.69	210.01	212.32	211.9	208.39	211.87	208.33	212.06	211.7	214.02	210.7	211.54	210.53	210.59	211.4	210.28	212.28	211.21	210.32	213.09	209.44	209.4	210.02	210.9	213.46	210.24	213.17	209.88	212.1	213.11	212.02	212.07	211.52	211	208.35	211.02	212.23	212.85	213.69	211.97	212.79	210.9	211.31	211.85	211.76	209.67	212.12	210.22
216.96	218.04	216.15	217.22	214.57	216.01	217.51	218.32	216.39	218.64	217.31	216.67	218.78	216.8	218.81	217.39	217.51	217.42	218.89	215.69	218.24	217.62	217.99	219.26	216.63	218.53	216.95	218.26	216.4	218.45	221.15	218.35	217.44	220.01	215.14	218.56	216.12	218.56	219.27	218.96	215.49	215.73	218.31	217.87	216.99	218.3	217.74	219.73	218.19	215.9
217.59	216.21	216.25	215.49	215.11	218.5	216.56	215.52	219.09	215.66	216.43	217.62	218.78	217.73	217.19	215.62	217.33	216.09	216.04	216.32	215.93	215.31	217.05	216.37	218.14	217.43	217.03	217.9	219.21	214.09	215.68	219.43	216.48	216.55	217.18	216.02	216.33	217.65	216.7	216.04	216.83	215.14	217.51	216.72	217.68	214.84	216.82	216.56	217.72	216.82
209.7	210.67	211.01	210.12	213.71	213.64	209.68	211.74	210.14	209.36	210.71	212.62	212.22	212.03	212.23	211.26	213.5	213.66	211.99	211.61	210.45	211.83	210.02	212.01	211.56	211.82	211.59	210.86	212.34	209.98	214.22	211.35	212.12	210	209.72	211.06	212.31	211.9	210.98	214.94	213.12	211.53	210	212.31	212.99	209.48	213.29	212.13	210.59	211.68
203.2	204.36	202.97	204.55	205.09	205.6	203.7	204.16	203.25	204.11	203	203.19	204.28	204.65	204.9	205.25	203.66	202.79	202.95	204.34	203.15	204.97	204.61	204.06	201.88	203.95	202.21	203.35	201.5	201.97	204.1	204.87	205.39	202.88	203.51	204.85	203.63	204.57	203.72	201.29	205.99	204.41	203.41	203.68	205.34	204.91	202.89	204.46	203.83	203.07
212.27	213	210.63	213.71	213.96	210.91	209.93	212.02	210.63	211.72	211.85	210.42	209.33	209.97	213.21	212.55	212.09	211.47	211.66	212.14	210.69	212.42	210.16	213.7	212.59	213.04	210.09	210.19	213.31	209.83	209.74	214.2	212.71	211.63	209.49	213.35	210.81	210.47	213.99	211.39	211.45	211.52	209.9	213.63	210.52	210.58	211.8	210.19	211.53	211.45
208.58	210.56	208.3	210.37	208.84	208.12	208.36	209.54	206.66	206.78	207.98	209.52	207.73	209.3	210.53	207.81	209.25	209.57	211.71	211.63	209.82	208.26	208.43	209	208.92	210.06	207.76	208.01	207.57	208.68	210.7	212.03	208.16	205.87	208.63	209.51	207	207.29	209.7	207.78	207.93	209.66	208.37	208.44	208.62	208.08	208.48	208.41	207.29	208.27
205.71	202.42	202.81	203.05	204.48	203.44	202.21	204.72	204.78	204.94	203.19	202.92	203.85	205.54	204.57	202.72	201.67	205.18	204.28	205.36	206.19	205.99	203.06	203.34	202.21	202.96	201.99	202.18	205.13	203.46	202.99	206.71	203.7	204.19	203.22	202.76	205.2	202.29	201.52	202.71	204.28	203.9	202.39	203.76	202.63	203.23	202.54	205.03	202.52	204.89
213.84	212.82	212.82	213.53	212.84	213.42	213.18	213.02	213.81	212.01	213.84	211.35	212.04	211.87	213.4	211.17	211.67	212.54	213.87	210.94	213.03	213.64	213.32	211.36	212.83	212.06	212.35	211.85	212.32	212.3	211.71	214.68	213.78	211.43	212.06	213.52	211.29	211.13	213.69	210.5	211.79	212.71	212.19	213.61	209.02	210.68	212.6	211.95	212.9	212.84
199.5	198.28	198.9	199.08	199.41	198.46	199.74	196	198.55	197.49	196.94	198.83	199.13	197.99	197.59	198.2	197.43	197.75	198.61	198.89	199.01	197.19	201.16	198.08	197.23	198.84	198.49	197.9	198.73	199.66	198.57	199.34	199.53	198.46	198.95	199.83	199.24	199.44	198.69	201.36	198.03	197.15	200.48	199.23	199.94	198.41	200.17	197.97	200.62	197.55
201.46	201.17	202.4	202.22	204.59	204.64	204.11	203.19	201.38	203.41	203.81	204.77	203.45	204.82	206.6	205.45	203.83	203.53	202.49	203.38	204.72	203.77	203.49	202.45	204.04	206.49	202.85	203.69	202.8	203.41	202.97	203.92	204.88	201.94	201.19	204.26	205.53	203.13	204.52	203.43	203.91	203.18	205.51	204.29	203.35	203.53	202.29	204.5	202.59	205.05
200.74	202.85	203.63	203.02	203.17	203.95	203.35	203.24	204.17	202.37	201.76	203.99	202.34	202.98	203.39	202.06	201.67	202.47	204.45	200.23	202.84	204.77	202.86	199.72	203.2	204.32	204.18	201.68	204.01	202.48	201.11	202.49	203.79	205.32	202.45	201.59	205.84	201.89	202.03	202.63	201.82	201.62	202.84	205.47	202.13	203.84	204.44	203.68	201.62	201.97
209.37	207.07	206.91	208.98	208.11	207.63	208.25	208.28	207.4	209.54	206.04	208.75	206.86	206.89	208.93	208.19	208.04	207.08	207.46	207.26	208.06	207.97	206.45	206.28	207.51	205.19	210.77	208.42	208.22	205.66	205.26	207.46	207.15	207.42	207.43	207.8	206.6	206.17	205.55	208.49	206.9	208.15	207.49	208.82	206.03	207.11	206.38	208.01	207.92	206.52
208.2	207.06	207.69	208.34	209.88	208.25	209.06	209.37	207.15	209.28	209.96	208.03	207.53	209.25	209.05	208.85	207.89	207.23	207.07	206.73	211.41	207.43	209.81	210.68	211.18	209.21	209.61	208.06	207.25	210.65	207.24	208.24	207.64	207.52	208.69	209.23	206.8	207.45	211.15	208.59	209.24	209.59	208.28	209.13	209.59	207.4	209.93	209.96	208.42	211.67
207.46	207.78	205.88	208.06	202.66	205.84	206.26	205.48	208.26	207.46	205.99	206.71	206.75	204.24	205.57	205.4	204.3	205.71	206.51	206.36	206.28	205.5	204.66	206.26	206.91	205.56	205.57	207.81	206.56	207.66	207.17	206.33	205.84	204.86	205.2	204.89	208.67	204.46	205.24	207.17	204.69	205.55	206.52	206.85	203.45	207.64	205.49	207.59	206.82	204.82
217.53	217.81	217.95	218.29	219.06	219.74	217.12	216.97	215.53	216.05	217.62	216.3	216.96	215.03	217.18	219.66	218.5	216.51	216.74	216.72	217.29	217.51	215.96	219.24	216.34	218.99	217.27	216.76	215.33	214.57	216.62	214.64	218.31	217.78	217.55	218.76	216.45	216.61	215.47	216.1	217.58	216.5	217.73	218.41	215.27	216.27	216.78	218	217.07	217.55
212.76	207.88	209.2	211.74	210.85	211.89	209.97	209.83	210.41	207.67	208.68	210.91	207.54	208.63	209.61	208.21	210.27	208.99	210.7	208.33	209.74	207.27	209.34	208.91	210.5	207.14	210.18	210.03	208.89	207.93	210.28	209.68	208.32	208.76	212.3	210.59	209.75	209.72	211.46	208.34	207.54	206.31	211.98	209.99	209.98	209.05	209.12	208.73	210.89	211.9
204.57	202.67	203.32	202.96	200.28	201.52	204.32	203.85	205.54	205.58	203.7	203.49	204.08	204.32	202.86	203.78	203.93	205.44	203.62	200.66	206.22	204.32	202.11	202.92	203.42	202.54	203.9	203.53	203.94	199.91	204.1	202.58	206.7	205.57	203.91	202.52	201.09	203.05	204.44	204.78	206.41	204.23	202.43	204.51	202.56	202.94	204.89	203.72	204.16	202.92
214.04	212.95	210.2	212.32	211.09	212.38	213.96	211.71	214.01	212.2	213.55	214.79	213.93	212.01	213.66	212.39	213.13	213.83	209.54	212.77	213.17	210.66	213.52	214.05	215.07	214.77	213.87	212.98	211.14	214.59	214.46	213.06	211.22	214.09	211.31	214.52	213.2	214.02	214.19	212.93	211.53	212.31	212.41	213.74	211.79	213.86	211.68	212.34	212.56	213.71
200.53	198.31	201.66	197.89	201.36	200.87	198.34	200.01	199.26	198.42	196.47	200.83	198.28	198.75	198.35	198.73	198.81	199.51	197.44	198.52	199.11	199	199.17	198.39	199.43	198.62	199.49	197.97	201.08	199.79	197.82	199.92	200.4	200.98	201.73	199.17	199.84	198.39	200.95	200.46	199.62	200.17	199.84	198.86	201.66	200.29	200.54	201.69	200.75	200.55
203.08	202.58	202.43	204.34	202.46	203.75	204.58	203.79	202.77	204	203.31	203.29	203.09	202.82	204.82	202.99	203.41	205.39	205.24	204.5	203.37	205.2	205.01	204.45	202.97	203.41	202.7	205.07	204.87	205.81	203.02	203.97	203.53	204.39	205.57	204.36	203.1	203.06	203.42	204.79	205.26	202.52	204.73	202.84	206.03	201.22	205.21	203.86	201.88	203.85
207.74	208.75	207.15	207.8	209.09	209.44	207.99	206.33	209.24	207.14	210.13	207.93	209.51	207.42	208.92	206.76	207.19	208.28	208.73	210.41	207.3	208.9	206.93	209.22	207.22	207.72	209.78	208.72	206.83	209.58	205.18	209.41	207.27	206.6	208.09	208.43	206.68	208.53	206.37	207.9	209.45	208.28	207.28	206.14	207.99	206.63	207.71	207.06	208.29	207.09
204.69	204.24	202.1	203.78	204.17	200.76	204.85	203.08	203.72	206.15	202.49	202.39	204.62	203.45	203.64	203.76	203.33	204.4	205.4	202.7	200.26	202.51	203.25	202.96	203.31	202.93	203.23	203.27	202.46	205.46	201.1	204.13	203.8	205.59	205.27	203.26	202.9	201.34	202.89	201.97	203.33	203.62	203.73	200.36	204.6	202.41	204.95	202.1	202.58	203.6
211.03	209.62	210.57	213.62	213.08	211.71	211.09	212.51	210.58	210.87	210.77	211.15	210.79	211.28	210.13	211.77	214.51	210.66	212.64	211	210.63	210.88	212.41	211.51	211.36	212.08	212	214.78	211.01	210.1	211.56	210.48	211.66	210.84	210.37	211.17	211.88	212.39	211.98	212.71	210.73	211.64	212.19	211.82	212.45	213.14	212.84	210.33	210.03	210.74
210.66	208.68	207.34	209.2	206.92	207.26	210.82	208.97	207.66	208.95	209.51	208.25	210.54	210.56	209.45	208.92	206.66	209.59	208.68	207.18	207.47	210.78	209.78	209.52	208.54	209.07	209.35	207.26	207.83	209.46	211.19	209.49	210.81	209.31	207.14	207.02	208.14	208.98	209.46	208.2	210.41	209.83	209.61	208.53	207.84	207.75	208.94	209.22	208.42	210.32
213.37	216.39	216.58	217.64	218.21	218.41	215.63	216.21	216.83	219.58	219.04	216.49	218	218.12	214.84	217.81	217.58	215.36	217.55	217.13	217.31	216.47	216.8	216.79	218.12	216.71	218.16	216.23	218.16	217.64	216.21	214.03	216.42	218.52	217.22	215.93	215.1	217.19	216.01	219.31	217.25	216.06	216.29	217.41	217.51	217.54	218.31	217.28	216.85	215.68
200.86	198.38	198.17	198.12	197.14	197.85	199.99	197.28	199.27	198.87	198.49	199.55	200.28	199.55	199.07	199.77	197.48	198.13	198.85	199.74	196.94	199.53	200.92	198.49	196.9	199.14	198.08	197.48	199.97	200.03	196.71	199.31	198.23	198.6	195.34	197.32	197.17	194.39	199.39	198.96	197.65	199.51	200.4	197.38	199.32	197.34	198.07	198.93	199.79	201.78
206.27	206.42	206.09	205.62	206.47	204.35	206.49	207.01	206.71	206.69	207.17	206.25	205.55	205.8	206.34	206.25	205.91	205.85	204.17	203.7	206.44	208.13	205.18	204.34	207.26	207.08	206.59	207.26	206.51	205.95	204.11	207.01	209.2	207.83	206.07	204.74	206.34	204.21	208.77	207.39	205.63	204.78	206.09	207.04	206.14	207.08	207.17	206.43	207.29	205.17
210.17	212.47	212.92	210.44	211.19	211.24	211.39	211.62	212.2	212.63	210.7	211.53	210.27	214.03	211.72	211.23	211.11	211.53	211.86	210.77	211.33	210.73	211.91	210.09	212.28	211.17	211.43	212.99	211.13	212.84	211.82	212.35	213.84	211.51	213.85	212.88	211.3	211.61	212.76	211.29	211.59	211.99	211.32	211.65	210.24	211.5	214.15	211.61	212.55	210.72
218.15	217.74	217.75	216.93	215.25	216.01	217.23	217.79	215.91	217.78	216.5	218.18	216.16	215.93	219.59	217.64	215.19	215.66	218.44	217.34	216.74	218.42	219.65	217.25	217.57	218.74	216.55	217.29	218.72	215.16	217.12	218.39	217.32	218.11	219.39	216.48	216.39	217.08	218.02	217.51	217.17	216.49	214.93	217.18	217.19	218.27	217.1	216.51	217.98	216.23
200.77	201.6	201.37	204.01	201	204.21	202.09	199.7	201.33	200.52	203.02	200.6	199.81	202.41	201.55	199.11	200.93	203.18	201.93	200.34	201.56	200.36	201.22	201.2	204.32	199.94	200.49	200.03	201.25	199.55	199.01	201.2	202.25	199.34	202.65	202.78	201.57	199.53	203.07	200.77	200.36	200.47	200.84	200.07	202.12	199.96	201.91	201.2	199.72	202.46
212.82	211.74	215.1	211.58	212.62	211.87	210.37	214.46	213.85	212.81	212.4	209.72	212.38	210.97	210.33	210.6	212.59	211.43	212.5	213.09	213.88	211.94	213.52	212.18	210.73	213.2	210.72	213.27	213.34	212.17	212.1	211.68	212.28	211.63	212.87	211.57	212.85	213.25	212.1	211.57	212.27	211.98	211.4	213.67	213.81	214.36	211.49	210.64	210.12	213.51
209	207.48	208.27	207.14	208.11	209.69	209.12	206.77	208.78	207.11	207.9	208.18	208.18	208.31	207.79	208.11	210.6	207.81	209.46	206.48	207.05	210.85	207.42	209.35	210.53	208.8	208.52	207.01	208.28	205.39	209.55	208.4	210.44	208.53	210.67	207.07	208.45	209.45	209.92	208.77	207.11	209.53	208.54	208.22	208.54	208.27	207.99	208.22	209.31	208.41
212.93	210.45	210.53	210.98	209.65	212.98	212.24	211.35	210.16	210.97	210.24	209	211.89	209.59	213.21	213.39	211.31	211.88	211.73	212.03	210.84	210	211.73	211.57	212.48	211.07	211.77	209.54	210.51	211.39	212.05	211	211.72	211.92	210.1	209.73	211.74	210.47	211.35	212.67	212.45	211.45	212.77	210.78	210.06	210.83	210.01	214.34	211.25	211.92
202.7	203.91	202.54	201.74	202.75	202.32	203.1	204.67	203.69	205.61	201.27	202.7	202.17	201.25	204.93	202.33	202.56	204.94	204.58	200.62	206.04	203.44	203.5	203.87	200.65	201.55	202.78	202.74	203.86	203.67	202.08	202.92	204.23	201.65	203.71	203.92	203.03	201.86	202.17	202.4	200.83	202.26	200.46	203.11	201.47	201.81	202.75	200.36	199.29	202.16
209.68	209.56	211.37	213.43	213.35	212.22	213.06	211.2	212.01	213.57	210.65	210.87	211.11	213.63	211.28	213.27	211.44	211.68	211.4	212.28	213.4	212.34	211.3	211.13	211.66	211.72	210.35	212.38	212.8	210.62	211.49	210.5	212.09	210.77	209.87	211.38	213.95	211.64	212.29	211.21	213.46	211.7	210.93	210.95	210.62	211.42	211.72	211.3	211.72	209.3
210.53	207.65	210.09	207.52	209.65	206.55	208.43	209.24	207.99	209.73	209.56	210.52	207.34	209.31	209.44	212.3	209.29	207.19	207.6	208.26	207.54	209	208.7	207.98	207.95	207.23	208.29	208.7	209.87	212.14	209.61	207.54	207.18	210.09	209.25	209.06	209.98	207.97	207.72	208.44	208.41	209.03	208.89	209.06	211	207.25	208.56	206.13	209.22	208.59
207.59	207.66	203.08	205.47	207.77	204.26	205.28	202.7	206.12	204.89	204.47	203.71	206.23	205.15	205.9	202.39	205.8	205.11	202.96	205.29	204.59	206.14	204.94	204.31	205.94	204.92	204.82	205.64	205.17	204.51	203.03	204.1	205.13	206.5	207.49	203.53	206.13	205.83	204.54	205.27	204.25	204.97	204.35	206.13	204.5	206	202.47	203.61	203.07	201.99
206.51	208.29	209.31	207.64	207.16	209.88	207.22	208.54	207.24	209.16	209.42	207.38	206.21	206.82	209.39	208.87	207.58	206.83	208.78	210.46	207.97	206.76	209.86	207.79	207.15	208.05	208.46	205.19	207.57	208.16	207.78	205.64	210.43	208.15	208.67	207.1	207.91	210.89	205.84	207.73	207.17	206.59	207.97	206.57	208.4	206.44	206.88	205.47	207.11	208.35
198.95	200.62	199.06	200.07	198.99	198.98	199.75	197.53	200.45	199.75	199.85	199.55	200.05	200.73	200.11	200.95	199.87	199.07	199.53	198.81	197.12	201.4	199.35	200.4	198.04	201.26	198.46	199.62	199.79	198.31	198.1	199.38	198.39	201.36	199.29	199.54	199.26	198.42	197.43	200.51	200.36	202.59	198.9	199.02	200.5	199.23	200.57	200.2	197.8	197.75
212.69	211.23	210.41	212.73	211.04	209.91	209.84	213.85	211.51	209.53	214.55	211.93	208.44	211.6	214.48	211.87	211.52	212.71	209.89	211.4	211.14	213.02	210.82	212.08	211.11	211.59	211.35	212.06	212.51	213.32	210.85	211.06	212.87	212.45	211.98	211.66	213.06	210.02	213.06	212.36	211.6	211.74	211.54	212.67	211.64	211.22	210.04	210.27	213.18	208.48
212.77	214.04	211.44	210.48	212.65	213.11	212.44	213.96	212.06	214.42	210.09	213.94	213	212.11	210.59	210.07	213.13	214.05	215.18	212.42	211.66	213.11	212.04	213.32	212.22	211.47	212.63	211.21	211.29	211.75	212.76	213.36	213.63	212.35	213.97	211.75	212.3	212.91	213.29	210.44	212.78	211.22	209.71	213.78	213.28	214.15	211.96	212.32	211.85	211.86
213.01	211.4	210.56	212.45	213.21	214	213.67	212.25	212.56	212.61	211.4	212.53	213.4	214.19	212.95	211.95	212.11	212.05	212.83	213.35	213.23	212.79	215.59	212.86	212.67	213.15	212.01	214.48	215.07	211.37	213.24	213.56	212.65	213.21	212.91	214.56	211.87	215.09	215	212.72	213.38	213.69	211.87	213.39	214.24	213.91	215	214.32	211.5	213.17
208.79	206.27	207.89	206.28	206.55	206.37	208.11	206.81	209.29	206.53	206.67	207.76	209.77	206.66	208.07	205.9	207.8	207.67	204.88	205.74	207.9	208.61	208.04	209.26	210.96	210.23	208.52	206.43	207.22	205.97	208.01	209.24	208.9	206.43	205.9	206.53	206.93	210.29	207.22	207.82	207.69	207.95	209.06	207.41	207.77	207.53	209.11	207.01	207.12	207.02
217.27	217.6	216.84	219.39	215.73	219.2	217.38	218.21	219.33	216.52	217.98	217.13	215.53	220.06	217.68	214.65	216.84	216.9	217.54	217.35	217.92	215.99	216.7	215.63	216.41	219.18	215.88	216.66	216.31	218.08	217.93	218.4	217.8	218.58	217.37	218.48	216.19	217.57	217.18	217.39	216.67	217.06	217.72	216.03	215.58	221.06	215.21	217.87	215.04	217.03
202.02	203.41	202.42	201.53	201.83	202.47	203.61	199.66	199.85	202.44	203.46	203.34	200.48	201.16	203.21	201.93	202.93	200.48	201.43	201.19	201.89	200.31	200.96	202.57	202.91	201.64	201.41	202.99	200.72	201.79	202.01	201.09	202.15	203.75	203.43	204.48	203.35	202.61	202.8	201.84	205.44	203.86	202.03	203.47	200.79	202.67	201.2	201.49	203.6	200.48
218.22	216.42	215.99	217.98	218.06	220.2	216.6	216.64	218.28	216.42	217.56	216.98	216.05	213.97	217.93	214.5	217.66	219.02	218.32	218.38	214.21	215.76	216.05	216.95	217.39	216.72	219.34	218.47	216.11	215.29	217.49	216.17	219.37	215.64	215.43	216.95	215.11	217.34	217.34	215.64	219.56	218.69	218.31	215.89	215.28	216.78	214.86	213.51	217.38	218.08
210.93	210.18	211.5	212.33	213	210.34	211.04	213.21	212.87	211.07	212.35	212.55	214.08	212.56	212.51	211.62	212.76	212.61	210.58	212.43	213.85	211.19	212.14	211.19	213.12	212.49	213.18	213.83	213.25	210.43	211.18	210.04	213.06	211.77	211.39	213.41	214.32	213.35	212.27	209.37	212.85	211.73	210.35	211.78	211.82	212.52	210.84	213.76	212.55	212.5
207.18	206.78	206.92	209.4	211.07	207.98	209.47	207.03	207.17	206.66	208.89	206.22	208.53	206.64	210.6	206.5	207.8	206.36	209.87	206.28	207.86	206.94	206.9	207.28	208.28	207.69	205.52	208.13	207.38	206.48	208.21	207.75	209.54	205.09	206.91	208.35	207.17	210.86	208.32	208	207.16	207.11	206.91	207.79	206.87	206.03	208.5	207.85	207.81	206.68
208.13	207.82	209.52	209.4	211.4	210.85	207.98	209.83	209.86	209.45	209.86	208.78	213.79	209.96	210.15	210.43	209.91	209.34	208.86	209.11	208.84	207.05	210.98	209.64	210.23	213.54	210.72	208.84	208.01	209.71	210.22	210.08	207.34	208.91	207.24	210.57	210.53	210.5	209.59	210.69	210.24	207.26	210.28	209.44	208.74	211.28	207.14	208.76	209.05	211.47
205.7	202.83	207.23	206.46	205.71	206.81	205.34	207.88	205.82	204	206.35	204.45	204.37	207.54	205.21	205.48	206.32	205.03	206.77	206.11	207.8	205.93	204.21	206.92	205.99	207.32	205.24	205.06	206.18	206.59	207.59	206.1	205.58	204.6	207.79	205.47	203.82	204.68	205.83	206.91	204.71	206.79	203.72	205.18	205.04	204.63	203.73	203.35	204.53	204.64
[truncated: 150 more columns]
