# Supplementary material for: Genetic dissection of main and epistatic effects of QTL based on augmented triple test cross design
Source: PLoS One. 2017 Dec 14;12(12):e0189054. doi: 10.1371/journal.pone.0189054 (PMC5730204; doi:10.1371/journal.pone.0189054)
Supplement: S6 Supporting Information — (ZIP) [file pone.0189054.s006.zip › z1_1050_0.5_5.csv]

208.11	210.37	206.25	209.46	206.92	208.58	209.58	208.45	206.38	204.56	206.03	209.58	205.56	208.33	206.5	210.75	208.88	210.46	206.39	211.64	208.06	210.38	208.7	210.14	208.39	209.16	208.19	210.09	208.19	208.67	209.15	210.68	210.72	209.46	206.86	206.26	209.07	212.47	209.48	207.31	206.12	211.07	208.94	206.35	206.9	205.7	208.19	207.55	210.71	203.35
207.48	205.74	208.45	206.99	208.43	205.25	207.04	206.76	209.83	207.6	205.03	209.5	206.57	207.24	207.37	207.35	206.96	210.11	205.05	205.88	206.9	208.99	205.46	207.78	209.14	208.03	212.5	210.78	205.96	210.19	208.97	203.72	205.92	208.03	207.38	208.89	206.15	204	208.54	206.73	206.07	205.81	207.16	209.84	212.04	206.83	207.04	204.38	207.88	207.74
208.72	210.04	209.4	208.68	209.91	209.78	206.97	209	210.86	213.68	209.26	206.53	208.15	209.78	211.23	209.26	205.83	210.57	209.76	209.45	214.02	209.35	207.94	206.51	209.94	208.28	208.38	211.22	208.55	211.26	208.42	210.25	208.37	211.34	211.12	204.4	209.35	211.78	209.54	209.69	211.14	209.49	207.64	210.19	209.98	206.83	208.27	207.22	206.29	208.76
200.04	198.76	196.86	196.65	196.91	199.28	202.28	198.19	201.06	197.5	201.01	200.76	197.61	196.45	200.33	199.88	199.38	197.18	200.45	201.31	199.57	202.36	198.91	198.28	198.85	201.99	196.34	201.75	196.22	197.01	200.25	196.68	198.51	197.19	200.73	200.95	200.47	197.15	199.12	201.4	196.47	195.59	200.38	198.88	201.66	198.11	196.77	203.14	201.71	200.14
202.27	200.66	202.55	201.11	198	202.67	197.05	197.96	201.09	199.31	200.53	200.57	202.22	199.61	204.34	202.85	199.83	200.11	199.7	201.34	201.72	202.18	198.42	198.65	200.06	198.87	203.59	200.17	198.28	204.18	203.34	201.09	199.52	200.98	205.04	200.28	199.53	202.62	199.63	202.56	202.05	201.35	202.92	200.63	201.11	200.2	199.85	200.87	200.3	200.57
211.14	208.98	211.46	213.47	209.7	212.83	214.49	209.68	211.14	208.71	208.81	211.51	212.03	211.75	213.25	210.76	211.89	210.29	213.32	209.36	210.01	214.47	213.59	210.53	209.72	213.17	209.48	209.83	212.29	208.45	211.39	211.26	211.9	214.96	211.53	214.28	211.72	210.97	212.97	208.49	208.68	213.07	209.92	208.08	209.66	214.84	209.31	210.26	214.23	212.08
203.19	202.32	203.68	206.8	203.8	204.81	201.41	202.35	208.03	207.66	202.09	203.89	203.66	202.6	207.4	200.94	204.6	203.95	204.26	202.31	202.43	203.11	201.21	202.11	204.17	205.5	205.12	203.26	201.82	203.55	206.68	204.97	204.71	202.54	203.44	201.79	203.93	200.75	200.74	207.15	201.16	209.09	203.91	202.79	202.73	206.69	202.92	199.95	204.68	206.84
213.57	213.34	214.23	217.73	212.68	215.75	217.32	211.58	214.88	212.33	213.18	213.26	214.76	210.22	213.15	213.09	213.29	213.1	211.68	210.21	211.91	212.92	211.48	212.95	213.73	211.72	209.73	214.82	217.15	211.93	214.78	211.76	213.24	214.19	214.09	216.15	212.23	214.03	213.37	212.55	215.16	212.34	211.38	209.62	212.13	213.98	213.47	212.46	209.99	214.5
208.7	205.82	210.95	204.97	209.64	207.73	209.3	208.28	207.57	210.94	205.7	207.75	206.22	207.96	209.69	210.5	211.9	209.02	207.43	206.95	208.95	205.8	206.29	207.22	208.75	205.86	206.76	208.99	208.78	211.58	208.12	208.61	209.13	208.16	209.68	207.76	207.65	211.13	206.79	209.11	207.32	209.85	209.44	205.66	209.22	211.73	206.75	206.56	209.05	212.13
198.67	201.45	196.11	198.31	199.23	203.22	199.02	199.92	199.55	197.73	200.08	201.58	199.78	202.58	199.72	199.79	200.5	197.7	200.59	197.77	197.41	199.76	199.08	198.62	197.11	200.58	200.15	199.45	199.91	198.64	199.61	200.19	197.92	200.01	200.93	197.53	198.2	199.71	198.65	199.44	198.64	198.56	197.76	200.12	198.74	198.14	199.14	198.5	195.81	197.56
201.83	205.17	205.21	204.78	204.99	202.15	203.63	203.82	206.35	201.93	201.33	201.99	203.74	204.7	204.95	204.82	203.39	203.67	206.7	202.98	205.11	206.47	204.46	203.36	207.31	201.45	202.24	207.1	201.63	202.36	204.03	204.45	203.91	207.92	206.64	204.43	201.45	203.53	201.68	205.26	202.19	203.47	205.42	202.6	203.55	203.04	202.83	203.49	203.48	201.29
217.67	218.88	215.83	219.46	217.76	216.51	217.55	219.26	216.18	214.7	218.72	214.74	216.23	216.58	216.68	218.19	217.83	215.9	216.99	217.79	215.5	217.28	215.13	215.88	215.62	218.57	216.54	217.98	218.75	215.99	220.04	218	217.6	215.7	217.64	213.88	217.62	218.53	216.77	215.69	216.42	216.18	215.15	213.98	220.1	216.59	220.08	219.31	218.09	216.59
206.91	210.6	210.37	209.9	208.11	207.47	207.97	210.78	206.57	207.9	210.15	205.81	210.99	206.07	209.73	205.21	211.36	209.17	210.3	211.09	209.41	208.21	206.69	207.43	208.98	207.2	207.6	209.75	207.19	210.35	209.65	211.05	206.81	210.25	208.04	209.05	207.37	208.32	210.88	207.61	208.18	207.94	210.46	208.74	207.66	209.25	208.1	209.13	208.18	208.41
211.58	210.71	214.47	209.58	214.86	211.5	213.36	211.31	213.56	213.44	211.04	210.86	212.15	212.52	209.82	211.42	212.54	213.98	213.12	214.46	214.19	214.03	210.46	211.82	211.6	209.53	215.36	212	211.07	211.18	211.97	210.06	211.69	213.08	207.6	214.98	212.05	212.56	209.63	209.44	213.04	213.09	214.84	211.36	212.25	208.31	211.04	214.03	213.65	211.48
203.25	202.47	201.56	201.73	204.52	202.61	204.14	203.1	204.1	204.32	205.11	205.33	202.99	203.6	202.15	204.81	205.81	203.54	202.75	204.44	199.89	203.67	203.8	202.09	202.99	200.65	202.98	206.44	204.7	203.41	202.61	206.01	202.13	198.88	204.55	202.12	203.88	203.9	203.47	200.21	204.54	203.3	202.74	203.66	206.54	205.24	207.33	202.79	206.68	201.38
217.35	218.95	219.11	219.03	219.34	217.2	216.97	218.01	216.9	215.03	219.81	217.33	219.42	216.41	215.28	218.92	217.82	214.67	215.59	216.3	219.45	219.06	221.24	216.88	218.37	216.1	217.13	214.68	216.51	218.97	219.49	216.33	218.16	218.76	218.38	215.76	213.62	217.95	218.74	217.5	221.18	218.52	216.4	219.15	216.53	217.73	217.35	215.01	216.33	217.7
214.39	213.58	211.55	213.36	212.07	211.67	211.02	211.27	212.49	208.25	216.11	211.29	213.84	210.56	214.96	211.11	214.01	215.45	216.56	211.91	210.78	211.44	214.49	212.18	211.06	213.12	210.44	214.17	216.47	213.38	214.94	216.42	211.93	210.98	211.53	213.04	214.32	212.05	210.8	210.48	211.77	212.51	212.96	212.95	212.48	212.17	211.05	212.05	208.19	211.51
204.5	211.15	209.33	209.65	208.1	213.46	209.21	210.74	204.07	208.28	207	204.84	207.56	207.12	202.74	207.14	208.46	206.02	206.09	209.09	208.77	205.41	204.44	207.61	207.16	206.05	207.14	207.91	207.07	212.14	208.27	210.43	207.94	204.63	210.28	208.57	209.47	209.7	206.69	207.74	208.99	204.89	210.47	208.79	205.77	206.85	204.08	208.84	211.68	208.93
212.64	213.58	211.1	214.82	212.05	212.85	215.38	214.95	215.68	215.49	213.98	216.56	216.07	212.29	214.83	212.88	213.32	213.03	213.05	211.06	210.61	212.31	212.83	212.11	211	214.37	213.55	214.74	213.7	213.1	212.95	212.54	213.67	213.84	215.08	214.71	214.63	213.44	213.22	213.91	212.08	215.47	210.26	213.97	214.48	212.45	215.15	213.26	211.75	211.16
203.89	202.36	205.92	203.97	200.57	205.02	201.26	205.86	202.23	203.76	203.88	200.15	205.5	203.91	202.5	204.5	204.49	202.92	204.86	202.85	204.29	205.2	206.44	201.82	203.39	203.59	204.05	205.93	203.85	204.81	201.18	204.12	204.26	203.12	201.77	203.79	203.25	200.72	204.05	203.46	202.01	203.58	206.32	201.94	203.76	202.67	203.34	201.59	206.34	200.03
208.52	211.59	210.18	208.33	211.95	211.85	208.37	208.27	210.19	208.29	206.64	208.13	209.67	207.26	209.55	211.54	211.83	208.94	209.27	211.86	210.64	211.57	211.86	210.08	206.45	211.42	206.93	208.96	209.13	209.2	211.12	213.06	206.86	210.46	207.09	212.84	209.06	210.57	208.51	212.29	208.32	209.51	211.17	210.23	209.86	210.06	207.12	211.55	209.85	208.63
197.52	198.08	200.01	200.43	198.23	201	201.14	199.25	197.12	198.08	200.51	198.97	200.61	202.38	198.5	199.5	198.79	198	200.15	200.63	201.79	201.08	200.7	198.19	200.27	200.37	199.47	201.01	201.29	200.89	203.29	198.31	202.22	201.98	202.87	200.34	202.99	202.18	199.41	200.86	202.58	199.5	200.61	199.35	198.75	198.71	198.7	200.56	203.06	201.44
208.38	207.78	208.95	207.26	208.69	207.35	206.64	210.92	207.45	207.76	204.87	206.52	209.27	206.06	207.2	206.77	208.01	207.2	207.94	208.76	208.2	210.7	207.03	205.75	205.82	207.29	209.11	209.79	207.8	208.66	206.07	209.08	207.85	203.95	208.52	206.88	210.25	208.71	206	206.52	207.59	209	206.38	208.97	205.09	211.16	206.68	204.25	205.48	209.34
208.46	206.67	204.38	204.68	208.01	209.44	207.22	209.33	207.44	208.05	206.99	209.01	209.72	206.58	204.95	206.22	207.97	205.55	207.35	206.49	206.41	209.94	209.26	207.23	206.82	207.99	208.43	208.14	207.62	209.51	206.44	204.73	209.35	208.58	204.12	208.28	205.78	207.12	209.09	209.53	208.32	206.92	206.6	208.13	207.77	206.7	210.87	213	208.84	207.37
211.22	209.15	207.65	208.93	210.03	209.45	209.68	207.31	208.47	210.68	209.95	209.26	207.85	207.78	211.65	209.11	206.96	206.13	210.62	209.73	209.23	207.99	210.5	207.88	209.01	211.49	210.11	207.39	209.21	208.46	208.87	206.29	209.28	208.1	208.89	203.72	206.74	209.37	210.42	209.54	204.55	213.86	208.47	211	209.21	209.96	208.43	207.64	205.61	211.65
214.59	211.68	216.03	211.26	208.43	213.46	211.19	213.95	213.53	211.63	212.42	211.69	210.27	213.87	211.06	213.28	208.96	211.73	208.39	213.07	212.07	214.34	212.54	214.29	212.67	212.83	214.98	213.32	213.24	215.2	214.84	213.74	210.74	212.85	211.36	212.94	216.15	211.34	213.88	214.82	213.76	212.85	212.85	213.88	214.42	212.26	212.02	209.77	214.4	211.85
220.39	216.46	214.34	218.07	215.34	218.89	217.3	218.86	220.08	215.93	217.75	218.44	219.06	221.02	217.14	217.92	222.09	217.68	218.67	217.99	217.2	216.09	217.58	217.84	217.55	221.1	214.69	216.97	214.22	220.02	214.78	218.82	218.23	220.97	216.62	217.9	219.96	218.85	218.28	219.05	218.09	218.46	217.3	217.79	218.98	218.59	214.39	216.02	217.21	217.06
198.72	199.61	201.69	199.72	198.04	200.57	199.76	200.87	200.1	202.08	199.34	202.51	197.52	198.87	198.02	200.25	198.85	200.76	199.47	199.87	196.43	201.76	201.28	199.53	200.61	196.88	200.12	200.68	196.56	198.95	200.54	199.17	200.35	199.65	201.68	198.95	197.87	202.46	203	199.36	202	197.57	200.5	198.76	199.44	203.18	201.79	197.07	200.66	199.45
198.41	199.55	198.41	197.55	201.67	202.31	200.06	198.77	199.22	201.76	197.47	202.31	199.42	202.97	202.51	200.79	196.85	198.24	202.45	199.22	201.22	201.96	197.86	204.35	203.15	197.12	205.14	201.84	199.51	198.86	199.83	198.13	201.29	199.44	197.91	200.01	197.71	202.07	200.72	200.12	199.69	200.19	197.91	202.3	198.8	198.61	202.42	201.91	198.73	199.78
213.86	214.55	211.19	214.25	212.55	212.74	213.4	216.71	213.32	214.85	213.74	214.08	214.58	214.92	214.89	212.79	213.31	213.39	213.48	213.72	213.52	214.48	214.27	214.45	213.66	214.42	214.83	213.42	213.17	215.45	216.82	215.85	218.15	213.08	212.26	217.12	213.74	214.13	210.52	214.54	216.14	214.84	215.07	211.78	212.4	214.13	213.15	214.22	216.09	216.43
207.41	207.46	210.15	204.9	209.94	209.72	209.57	206.98	205.36	210.24	209.58	210.07	207.81	207.52	206.23	208.25	205.99	206.14	206.46	208.73	208.93	210.03	207.88	207.61	209.17	208.21	206.86	209.4	211.11	208.82	206.73	208.04	208.82	208.88	205.11	210.12	207.22	204.03	209.84	211.28	206.85	206.36	205.95	210.24	206.96	208.02	207.3	206.05	208.43	208.57
209.87	207.12	208.8	210.01	209.44	209.61	206.87	207.93	211.49	210.16	208.19	212.44	209.93	212.24	207.33	210.89	208.77	208.66	207.95	208.03	210.92	210.08	209.75	208.56	208.31	211.09	210.34	210.54	207.78	207.2	210.75	209.51	209.47	212.44	208.22	211.84	206.79	207.88	207.39	211.19	210.45	210.25	207.94	208.33	208.22	209.82	207.78	207.97	207.66	210.79
200.56	201.2	199.43	197.27	201.98	199.03	202.87	199.82	202.06	198.8	197.56	197.97	199.17	198.37	199.11	198.07	200.87	195.21	203.44	197.25	201.82	199.66	198.96	201.44	198.96	200.15	195.96	199.24	200.77	193.83	199.55	197.03	201.41	201.51	198.79	199.17	201.17	198.29	200.53	197.88	200.26	196.27	197.42	202.85	202.95	199.24	200.68	198.01	201.95	197.39
209.76	209.55	210.23	211.47	207.79	204.03	208.19	206.91	209.66	208.86	209	209.08	208.61	206.26	211.13	204.95	207.12	207.84	211.28	207.73	208.75	209.55	209.63	208.54	207.15	213.62	209.86	211.61	211.01	206.08	207.31	209.97	208.98	208.01	209.98	206.32	207.44	211.98	206.48	210.39	211.38	209.06	210.21	207.35	207.5	208.39	213.1	209.08	209.54	206.57
210.92	211.23	206.98	207.64	207.95	208.71	211.95	207.25	209.6	210.84	210.21	202.97	207.64	207.34	210.17	210.94	208.06	209.39	206.13	207.12	207.27	209.23	209.44	207.45	210.68	207.15	207.83	205.85	208.57	209.52	208.56	206.06	210.54	207.88	205.37	206.53	209.99	208.63	206.47	212.32	209.62	207.87	211.73	210.04	211.44	209.84	211.77	208.54	209.6	206.81
212.42	213.59	212.79	209.98	212.76	212.03	208.9	210.39	210.28	212.27	215.48	212.06	210.93	210.74	214.44	213.37	216.44	213.46	211.23	212.68	214.54	212.57	213.84	210.4	211.06	211.97	212.49	211.49	214.42	215.17	216.06	212.44	212.59	213.32	212.21	213.15	214.3	211.42	210.6	211.42	214.06	213.59	209.98	213.53	209.28	212.31	214.47	214.06	211.58	210.84
214.17	207.68	208.32	211.89	208.99	208.86	209.15	208.68	208.9	210.13	208.79	209.93	212.31	211.95	209.99	209.97	209.96	209.06	211.14	207.44	208.31	211.79	210.33	210.47	207.06	211.02	207.8	207.24	210.57	210.22	209.92	208.6	209.83	211.35	207.6	209.16	206.32	206.78	208.78	208.59	209.08	209.97	209.49	213.1	207.51	208.97	209.58	209.97	209.81	211.47
208.85	210.21	212.22	213.27	210.81	210.58	212.78	214.62	212.43	212.99	212.78	210.87	213.64	214.58	209.64	209.86	212.67	212.6	210.16	211.94	212.04	211.69	212.63	213.45	210.77	211.82	209.99	213.37	212.35	212.24	210.02	209.24	211.26	210.56	213.49	211.8	214.09	209.78	212.75	213.53	212.17	212.19	211.69	212.87	212.85	209.84	209.58	210.16	214.19	213.78
202.69	206.29	204.9	202.21	208.49	206.64	203.42	203.06	207.23	206.4	204.48	202.25	206.21	203.97	206.49	205.92	205.02	204.53	205.91	204.57	207.6	202.81	207.93	203.33	206.68	206.69	205.22	205.31	202.66	205.49	206.84	202.94	204.81	205.82	199.88	205.49	205.76	204.86	206.17	203.87	205.1	200.01	205.27	205.06	205.54	205.27	205.62	206.57	203.7	203.8
212.88	215.62	211.94	215.14	219.19	213.94	212.51	213.45	212.95	215.58	213.61	214.16	211.07	219.44	214.82	213.91	213.68	216.15	211.46	213.77	215.43	213.84	216.55	212.42	214.31	214.58	213.05	213.07	215.49	211.9	213.13	213.32	215.91	212.98	213.82	213.68	209.7	215.89	214.78	213.75	214.25	211.09	210.04	212.62	211.61	214.57	218.6	213.68	213	213
203.82	204.8	202.1	200.19	200.67	202.78	206.35	201.45	205.81	201.21	203.95	203.74	202.03	203.79	204.38	201.08	201.99	204.01	205.53	204.22	200.41	204.4	201.27	203.05	201.78	202.76	201.54	201.4	202.5	201.94	201.54	202.94	202.31	204.73	205.38	202.97	201.4	201.19	204.18	201.52	204.88	201.9	204.75	202.62	201.26	205.25	203.75	199.66	205.97	205.99
206.84	208.5	208.59	206.89	208.09	204.1	206.17	204.77	205.18	208.15	207.21	209.74	207.4	206.72	206.81	210.79	210.21	211.53	207.68	207.75	208.73	207	205.87	208.64	205.59	208.4	205.79	209.78	206.37	209.2	207.35	211.02	209.22	205.28	208.87	206.08	209.3	210.87	209.48	204.22	209.08	206.87	209.19	209.46	206.06	204.82	208.37	209.18	204.68	206.92
208.15	208.91	208.55	212.73	209.08	210.88	209.64	209.75	210.75	207.31	211.08	211.15	207.96	212.96	213.83	208.46	205.67	207.64	212.21	210.26	206.47	209.1	211.47	210.48	208.03	209.96	211.5	210.06	211.36	208.23	208.71	209.2	210.95	209.2	213.47	207.98	208.86	208.97	208.75	211.3	205.62	209.06	207.85	208.5	209.45	211.6	209.97	207.33	209.25	209.31
204.71	209.16	206.96	208.25	209.36	209.38	208.88	205.97	209.49	208.19	208.18	208.91	208.27	208.74	210.76	209.32	209.56	209.89	208.83	209.64	209.8	209.08	207.63	205.12	206.36	210.18	207.15	207.44	206.57	208.91	208.02	204.8	208.23	204.99	210.22	207.45	208.39	208.57	214.44	213.53	208.51	209.58	206.85	207.75	206.29	209.02	209.34	213.42	208.64	205.48
216.5	211.85	211.02	214.94	212.09	213.82	211.49	210.21	213.11	214.08	208.08	209.69	212.6	209.72	214.78	212.73	212.36	212.81	211.07	211.52	213.01	210.51	216.4	214.72	213.22	211.68	208.05	210.47	212.43	210.98	214.24	211.46	212.36	212.69	214.22	211.98	211.01	216.09	214.22	213.45	211.54	213.69	209.65	211.72	210.17	214.25	215.62	211.14	210.23	211.23
209.8	211.15	207.25	206.49	206.86	206.91	207.73	204.89	206.92	207.71	208.25	207.02	207.95	205.21	204.54	207.04	207.17	209.02	205.62	206.84	205.89	206.99	209.73	205.92	205.51	205.11	205.37	202.43	204.72	206.26	205.33	208.16	205	206.74	209.59	205.93	206.43	203.4	203.35	208.57	203.95	211.01	207.06	207.57	205.7	207.94	204.5	209.07	204.75	207.07
212.19	214.43	214.4	209.68	211.81	213.45	215.03	215.4	209.6	209.17	213.53	212.85	211.72	212.91	209.25	212.88	214.42	210.93	214.69	213.08	214.01	210.67	212.73	213.55	209.81	211.94	210.58	212.67	210.61	210.26	213.47	211.24	210.34	211.05	210.71	212.2	213.21	214.47	210.04	212.13	211.5	215.14	212.51	213.32	212.18	214.78	213.35	210.75	212.9	213.32
201.08	202.7	204.53	203.73	199.32	204.6	203.71	201.02	204.46	202.64	202.05	206.48	205.27	204.14	204.11	204.74	200.61	202.07	206.39	204.38	200.19	205.46	202.86	202.15	203.9	202.64	207.16	205.03	204.18	202.75	204.79	205.51	206.11	206.12	203.79	204.26	204.08	205.44	203.69	201.89	205.85	203.27	204.32	204.7	202.83	204.6	204.89	203.93	201.57	205.23
208.56	207.84	208.98	209.82	209.03	206.99	210.97	206.03	208.96	206.87	209.79	206.84	209.11	207.11	209.53	207.39	210.35	207.24	208.78	206.54	208.05	206.36	212.92	209.29	210.3	208.97	208.84	211.76	211.2	207.44	210.62	208.57	210.09	208.51	210.22	209.48	207.13	210.79	209.12	207.57	208.17	205.46	208.71	211.53	210	207.38	210.74	206.07	209.68	206.51
203.93	205.67	204.3	203.72	204.82	204.93	201.81	204.12	201.65	202.18	202.93	199.99	205.75	204.86	204.75	204.61	205.06	205.26	205.16	206.51	206.77	202.22	202.08	201.24	205.52	204.06	204.72	203.49	203.06	202.64	206.33	206.03	205.08	202.96	202.01	204.24	203.94	201.61	203.27	203.51	208.75	202.88	205.38	204.85	204.68	205.22	206.34	204.34	202.42	204.42
210.42	206.53	206.52	207.71	204.27	210.04	207.18	211.88	209.61	209.16	210.11	205.44	208.8	210.09	210.45	207.36	212.35	212.92	208.9	209.11	207.94	207.73	207.85	208.81	213.48	211.25	206.04	210.08	207.82	209.51	209.1	208.44	211.97	209.83	207.72	208.95	206.66	210.98	207.44	212.62	208.85	209.12	207.97	206.85	208.69	210.6	210.52	206.9	207.15	206.76
206.85	207.97	210.08	208.53	207.45	207.12	205.48	205.4	208.56	208.12	205.22	208.06	207.13	209.3	209.13	207.98	205.33	208.34	208.26	209.67	208.06	207.19	208.7	207.08	209.05	206.46	207.46	206.64	208.15	207.34	208.92	205.61	207.35	204.16	206.68	207.55	207.41	206.28	206.03	207.27	209.46	207.98	210.45	209.36	207.08	203.99	208.88	206.16	210.1	206
203.76	204.95	202.94	202.01	205.5	203.03	202.7	202.85	204.53	207.39	201.35	205.41	205.74	205.58	203.46	207.68	204.6	203.67	204.94	205.04	201.19	203.2	207.18	207.56	201.18	204.13	204.23	202.38	204.36	206.5	202.8	201.64	202.5	205.34	204.86	203.04	207.38	202.6	205.56	201.52	203.95	201.44	203.24	200.34	201.89	203.74	201.13	202.69	200.68	205.49
205.67	206.97	204.87	203.54	207.21	203.93	201.77	204.07	203.13	204.5	205.89	203.62	204.82	205.34	206.13	204.17	204.04	203.38	202.96	205.16	207.84	207.32	204.63	203.87	208.58	205.19	203	204.56	204.85	204.18	205.8	206.65	204.73	203.04	203.48	204.2	200.78	208.03	206.64	201.41	204.7	204.86	206.99	206.56	205.39	204.36	206.96	203.16	204.43	206.5
205.34	204.07	207.35	206.18	205.88	206.49	205.05	204.85	203.04	203.93	206.32	204.21	204.31	205.14	206.81	204.54	204.67	203.03	205.42	203.41	204.22	203.29	209.17	206.44	204.29	206.99	206.89	205.71	205.68	205.06	205.12	205.15	203.36	202.97	204.34	203.82	207.09	204.24	205.55	204.89	201.31	204.58	203.8	207.1	203.17	205.8	205.29	204.38	207.05	207.46
212.55	214.71	216	212.38	212.52	212.05	214.73	212.94	213.38	214.9	214.02	213.86	213.33	215.03	217.44	214.2	214.33	212.37	213.69	209.77	215.74	215.31	218.93	213.48	213.8	212.4	212.81	215.06	215.3	215.53	209.09	213.96	212.43	213.42	213.15	215.59	211.96	213.69	215.18	214.01	210.49	215.91	212.42	214.65	213.17	213.28	214.45	214.91	215.42	213.73
214.76	212.38	209.67	210.6	209.49	209.26	208.36	210.74	212.49	209.99	210.81	208.7	210.6	210.21	212.83	211.21	212.9	212.85	209.66	210.23	210.93	215.53	209.85	211.3	208.72	211.37	209.69	210.81	213.91	211.98	212.88	207.21	211.04	214.35	210.16	211.05	212.6	211.28	212.14	211.38	209.63	208.76	213.67	211.13	212.22	213.02	212.4	210.15	210.2	210.05
206.69	202.78	204.02	204.95	207.39	205.67	201.59	204.47	206.2	205.77	205.36	205.51	205.82	206.59	202.83	205.04	206.37	207.52	204.85	204.05	206.72	206.92	206.9	203.87	203.77	208.71	205.26	206.44	204.51	206.31	205.65	203.98	207.52	204.44	208.33	205.14	207.56	205.39	205.62	205.67	205.39	204.15	205.74	205.49	206.25	204.81	206.93	207.59	206.29	208.5
203.29	204.51	203.05	201.98	201.21	202.11	202.98	203.94	202.22	202.67	201.78	206.05	201.89	202.99	203.7	204.82	203.23	202.3	204.19	199.33	203.15	203.9	205.64	202.88	204.21	201.97	204.25	201.35	203.19	201.5	205.63	202.83	201.26	202.04	202.6	204.53	201.59	200.67	202.3	201.87	201.08	201.63	202.73	203.91	203.93	202.06	205.24	203.74	203.92	203.65
199.58	204.83	203.91	201.94	200.97	202.9	204.25	204.52	199.73	200.39	206.3	200.06	201.07	200.82	201.44	203.79	205.68	202.57	200.91	203.36	201.13	200.83	203.48	203.81	199.67	196.67	204.57	203.34	202.91	205.9	202.31	202.91	202.66	204.83	206.24	199.14	199.98	204.7	200.05	201.53	200.67	203.47	203.37	207.3	202.03	201.65	204.03	203.58	201.26	201.15
207.01	208.46	205.18	208.05	204.61	205.66	209.3	206.64	209.59	203.52	211.34	211	207.06	210.48	209.13	207.42	208.08	207.63	209.96	208.05	211.96	210.8	210.72	207.76	208.95	209.91	212.04	208.7	207.35	208.82	209.94	208.83	210.58	208.37	205.29	206.93	208.61	211.72	208.97	207.9	208.44	209.92	205.94	207.21	209.17	210.63	208.4	207.02	207.18	205.91
207.27	208.97	207.14	208.44	210.41	209.91	209.9	208.44	212.18	206.51	206.69	208.49	208.27	210.29	209.98	206.61	206.07	207.1	207.17	208.24	207.66	210.93	209.47	212.66	206.58	205.89	208.39	208.27	206.93	207.62	206.65	208.56	208.62	206.76	210.54	205.19	212.47	209.79	208.43	207.22	207.89	205.95	211.05	208.8	207.45	210.33	210.15	207.69	210.86	209.27
206.94	206.34	205.8	205.18	204.86	205.02	204.93	201.93	202.15	208	208.53	204.11	206.81	205.5	205.79	206.33	207.29	206.08	208.1	205.61	206.65	204.93	202.86	203.13	204.88	203.89	205.54	204.75	206.45	209.18	206.28	203.88	201.7	205.11	206.27	205.82	207.89	206.8	205.75	207.55	203.87	205.85	203.6	206.04	204.49	207.64	205.53	204.85	206.38	203.61
204.66	204.82	202.64	201.99	207.74	201.93	207.1	206.93	200.79	203.5	204.61	201.75	205.51	205.92	206.27	203.77	202.56	203.55	203.93	204.67	205.16	204.8	201.15	205.67	203.17	203.05	201.55	202.91	202.09	204.4	203.61	202.21	205.73	206.15	203.96	205.31	205.65	201.14	206.11	206.57	203.54	203.42	201.16	202.61	203.51	203.42	205.7	205.11	206.64	204.01
209.82	207	208.46	206.18	210.51	210.05	210.14	209.6	208.42	209.41	207.17	209.76	213.3	206.39	209.55	207.53	210.26	209.39	209.17	210.72	205.77	208.57	207.02	209.93	208.57	208.7	207.68	210.16	206.36	207.95	207.38	210.82	209.17	206.41	206.39	206.45	210.14	208.93	208.77	207.08	206.93	209.73	206.27	209.59	210.19	206.28	209	208.91	206.94	209.29
207.44	202.31	201.99	209.85	205.88	201.78	203.38	201.92	208.18	201.48	200.74	204.22	204.37	207.66	204.95	204.61	202.76	206.91	205.41	201.48	206.6	203.59	206.79	207.23	208.69	205.35	204.33	203.62	203.52	207.97	204.77	201.58	203.01	206.81	204.85	205.2	204.97	203.26	208.83	204.58	205.03	206.81	207.41	207.01	204.56	206.04	208.23	204.58	204.72	205.01
206.92	202.01	204.65	205.25	205.14	202.75	202.03	204.41	205.09	206.93	204.31	206.94	203.97	203.78	206.77	204.06	201.56	203.33	203.77	201.81	205.35	204.03	206.44	206.37	204.76	204.95	202.7	203.42	202.76	205.95	204.06	207.63	206.34	204.76	203.85	203.74	203.02	206.55	203.64	205.97	202.72	206.61	205.93	202.56	207.57	205.52	203.45	203.95	203.55	202.11
200.08	200.11	196.55	202.6	200.05	201.33	199.03	198.47	200.04	200.16	198.82	197.83	199.95	197.97	200.29	199.51	198.18	200.29	199.92	201.14	200.08	197.63	201	199.74	199.36	199.45	199.82	200.45	196.6	197.51	198.16	197.06	200.62	200.02	194.36	199.41	198.7	198.51	200	199.91	202.85	198.87	199.73	201.08	200.35	196.49	196.37	200.48	202.82	201.95
192.62	193.5	193.61	193.73	194.63	194.53	196.4	191.79	195.6	192.82	194.89	195.01	192.77	190.72	193.44	196.63	195.04	195.44	194.25	195.55	195.76	197.09	193.52	192.3	193.86	195.89	192.99	193.22	194.18	195.39	192.16	191.98	192.83	194.84	197.03	191.71	196.37	196.41	191.75	193.95	197.41	194.44	193.22	197.43	193.75	193.51	193.6	193.5	194.24	192.51
200.95	208.48	206.3	207.84	207.71	208.71	206.71	204.96	206.7	208.31	205.68	209.9	204.62	208.24	207.1	206.5	203.59	205.17	208.59	205.62	206.01	206.46	204.21	205.92	207.5	205.43	206.05	206.06	207.94	208.4	205.48	207.58	206.88	205.75	208.69	208.11	204.5	207.3	205.56	205.71	206.05	204.46	204.52	208.7	207.48	206.47	205.97	205.48	204.64	205.99
207.51	210.52	213.58	207.88	209.84	212.7	210.06	208.35	209.17	209.68	209.67	211	208.57	209.5	208.11	206.75	211.83	208.81	210.58	209.86	210.42	210.86	209.87	210.89	210.67	209.56	213.01	208.33	209.41	211.08	211.1	208.02	211.59	210.99	209.61	211.04	211.55	211.21	211.45	208.74	207	211.69	210.05	208.33	211.56	209.35	211.06	209.84	210.76	206.63
211.78	212.16	210.16	209.07	212.32	208.81	205.5	211.78	208.7	207.05	206.85	209.91	211.74	209.97	208.76	209.75	212.18	210.9	208.83	208.6	210.82	210.78	210.65	210.77	211.02	209.18	209.17	208.18	208.47	211.18	204.91	209.66	207.34	208.99	211.37	210.93	210.73	210.76	207.46	208.07	209.47	209.66	209.47	207.19	208.23	209.64	209.12	211.82	211.86	208.07
201.45	205.12	205.99	206.35	204.4	200.91	202.32	200.04	204.06	201.42	202.92	202.8	204.38	202.37	203.46	201.89	205.61	204.01	200.7	204.02	201.45	203.48	203.68	206.97	206.86	205.18	205.18	201.46	204.34	202.63	203.74	206.04	202.43	203.61	206.41	204.04	205.56	202.78	205.11	204.54	205.84	201.51	202.35	203.98	203.51	206.51	203.43	204.9	203.62	201.29
211.17	212.01	206.41	211.5	204.35	208.01	208.36	208.35	207.13	209.22	208.84	210.22	209.62	208.01	209.2	210.67	208.38	208.44	209.3	209.25	206.35	210.21	210.21	207.51	207.42	210.16	204.39	207.42	207.5	208.99	211.96	208.86	209.22	210.27	213.71	209.95	208.09	206.55	208.9	208.54	207.83	207.23	207.33	209.63	210.97	209.52	205.65	208.66	208.94	209.7
214.69	212.42	210.24	216.91	215.49	210.66	214.86	213.66	210.9	214.97	214.7	213.04	212.81	213.36	213.54	214.32	212.11	212.87	211.1	213.16	215.16	213.91	211.88	214.96	214.83	210.45	210.8	211.7	209.66	214.77	213.47	211.38	212.33	213.89	214.25	211.19	211.46	211.66	210.95	209.49	214.77	212.52	213.04	214	213.18	213.27	212.55	213.23	212.33	215.66
194.07	196.63	192.84	192.73	196.3	194.85	195.18	193.31	197.81	195.47	197.53	194.58	194.73	195.36	193.08	194.28	192.81	193.98	195.47	193.43	192.14	194.59	195.53	193.09	194.73	194.63	191.77	191.14	193.51	196.19	194.32	192.22	193.95	196.32	192.6	191.64	195.83	191.42	191.71	194.57	194.84	194.96	193.56	196.25	193.04	195.09	192.21	193.99	194.79	195.5
205.86	203.79	207.03	204.25	205.73	206.8	206.85	205.15	206.25	207.51	207.31	204.2	206.66	206.46	205.34	205.98	206.23	203.45	207.6	205.81	206.15	209.92	204.41	208.69	206.34	206.09	209.66	203.95	206.52	205.31	205.19	206.31	209.04	207.62	205.9	204.21	206.93	205.37	205.41	208.16	206.36	206.77	205.36	207.6	208.63	206.91	208.03	208.22	207.74	206.79
202.45	203.65	206.86	200.63	201.97	207.66	203.02	204.88	206.89	204.19	206.41	201.35	203.86	204.92	204.78	205.04	205.77	204.95	202.54	207.94	205.23	205.22	205.67	205.96	204	204.55	203.21	203.23	207.12	202.74	206	202.34	205	203.27	202.47	202.79	206.35	203.49	203.26	200.09	203.58	203.27	205.07	205.06	207.86	206.74	203.85	205.07	201.72	203.48
212.39	212.84	215.79	210.96	216.32	214.06	214.37	214.33	212.57	215.25	214.23	208.4	218.34	215.57	212.28	212.89	215.3	216.57	214.52	212.33	210.27	214.22	212.93	212	213.05	213.75	212.39	210.53	214.89	211.82	213.33	214.26	215.1	212.55	213.46	211.98	212.66	212.26	214.15	211.2	210.47	213.41	210.71	211.81	213.79	211.59	213.73	216.56	212.15	214.34
210.26	207.49	210.58	210.56	208.26	207.96	209.06	210.72	208.27	208.01	206.85	207.02	206.91	210.03	213.03	210.08	211.7	209.26	211.71	206.45	210.36	209.87	209.37	209.6	209.53	207.45	210.93	211.35	213.73	208.05	211.45	212.95	208.42	209	210.1	210.45	210.15	206.61	211.19	208.47	210.48	210.35	211.01	209.27	207.84	207.53	207.96	209.35	213.55	211.43
207.5	206.66	202.48	206.52	207.78	207.45	210.04	208.56	206.68	207.01	208.81	205.35	208.33	211.98	209.06	208.12	206.34	206.84	203.83	209.88	207.01	211.24	208.24	210.52	207.75	208.48	205.83	210.54	207.26	207.69	209.87	207.96	210.72	207.33	209.89	209	207.16	207.55	209.09	211.74	205.13	206.23	208.04	208	207.48	207.79	206.71	206.19	207.26	208.23
210.64	212.76	213.07	212.96	213.22	217.35	213.6	212.48	214.33	212.02	210.37	213.62	211.38	214.75	213.95	213.35	210.27	213.39	211.44	213.22	212.15	211.88	211.82	212.69	212.28	210.88	214.72	211.97	215.61	211.48	214.66	213.1	215.38	211.92	210.95	216.19	212.51	213.33	211.32	211.63	214.24	212.05	210.18	213.36	211.37	211.93	211.59	214.8	215.04	212.81
212.36	210.88	209.52	210.64	210.63	211.96	210.55	212.85	209.25	210.38	208.74	207.96	210	210.72	213.63	212.88	209.33	210.7	210.03	211.17	210.71	212.51	210.62	212.56	213.33	210.86	210.83	211.11	209.92	208.67	206.45	212.55	210.16	210.3	213.36	211.15	214.56	211.03	211.51	210.52	211.52	210.16	212.65	210.19	211.54	211.09	211.79	209.89	208.38	210.29
208.81	210.69	210.18	209.75	210.75	212.66	213.78	213.62	211.05	212.17	212.09	211.53	212.38	214.02	213.42	212.46	212.73	210.99	212.63	212.04	211.35	209.38	213.11	211.12	211.79	212.44	212.23	208.36	213.14	213.46	214.24	213.87	209.94	212.6	208.34	209.03	214.27	213.07	212.93	209.1	212.75	212.62	212.47	212.22	211.67	206.43	210.99	210.25	210.67	210.24
197.85	200.24	199.89	196.49	195.88	198.74	195.52	195.4	197.94	195.27	199.15	199.34	198.99	197.36	197.78	197.56	202.61	202.22	199.15	197.17	197.54	200	198.61	198.11	197.74	197.74	197.46	196.45	197.29	193.32	198.81	196.64	197.37	199.58	197.99	197.46	197.55	198.44	200.25	195.54	199.2	197.46	199.2	201.05	200.45	197.45	198.58	198.08	198.22	195.44
213.13	212.9	213.93	217.15	213.61	213.2	215.38	215.94	212.68	215.36	211.05	213.09	214.21	214.88	212.95	216.12	211.63	212.95	209.85	214.99	213.37	211.56	214.11	213.82	208.39	214.07	214.69	211.44	212.83	212.76	210.97	211.02	211.37	210.3	212.56	211.55	212.15	211.07	214.64	211.72	211.58	212.82	214.6	211.84	213.57	210.02	211.46	214.82	212.58	211.61
207.06	204.5	208.13	207.72	207.41	206.22	206.31	206.91	205.82	208.65	211.38	209.14	210.17	209.22	210.14	206.84	208.3	207.46	206.2	206.61	209.67	206.66	205.62	208.31	209.23	207.62	209.07	205.47	206.06	206.6	205.34	208.85	207.75	210.15	207.37	206.39	207.86	206.91	204.95	209.69	207.15	206.69	206.49	208.13	205.05	209.43	203.9	209.63	208.2	210.04
213.52	208.41	210.09	214.26	214.22	213.97	207.1	212.89	212.72	212.41	215.07	213.98	211.04	208.29	212.05	213.41	211.71	211.11	211.77	211.13	212.08	214.22	215.52	211.55	211.2	213.4	210.92	213.42	210.61	208.87	212.17	213.75	211.91	211.89	212.72	209.97	213.18	212.69	210.05	207.52	208.07	211.96	208.29	211.36	213.04	210.54	209	214.89	208.33	210.64
200.5	198.77	200.33	199.29	199.61	197.68	199.28	200.57	198.98	200.42	196.88	201.14	200.31	203.11	195.87	198.06	200.98	198.99	199.57	197.05	198.06	196.57	200.88	196.79	199.11	199.76	199.06	198.49	198.45	199.29	198.83	197.75	199.53	198.03	196.78	201.34	197.77	199.08	198.35	195.25	198.67	196.54	200.96	199.52	195.44	199.51	198.73	198.55	200.54	198
212.28	212.78	212.79	211.95	211.56	212.84	212.47	212.78	208.65	216.92	214.22	211.84	211.41	215.68	217.07	212.85	213.19	213.27	212.14	215.63	214.89	211.05	213.04	211.85	214.69	215.17	213.6	210.69	213.1	217.69	217.49	212.64	212.39	212.87	215.76	213.28	211.73	211.75	211.36	212.09	215.49	209.84	214.17	212.21	213.84	213.86	212.45	210.02	211.96	212.92
203.63	204.57	204.29	203.91	204.26	199.5	203.62	202.35	203.7	204.02	202.17	205.06	202.82	203.87	201.73	204.62	204.44	206.29	205.68	204.52	204.82	203.69	204.98	203.44	204.44	205.13	203.35	202.49	201.62	205.49	204.15	206.45	201.63	204.46	204.45	205.18	203.64	201.41	203.86	203.03	201.38	206.7	202.95	206.74	206.05	205	203.07	205.5	202.22	204.41
195.63	196.65	201.65	200.85	198.54	197.96	197.04	196.77	194.88	198.74	201.2	198.6	197.59	197.46	199.94	197.36	193.81	199.92	198.35	201.23	197.96	196.6	196.51	196.86	198.93	197.83	198.49	195.63	198.28	197.43	194.09	197.64	194.21	199.18	197.13	200.06	198.99	196.45	198.41	199.68	197.18	198.37	201.7	200.56	199.61	197.84	197.98	198.48	196.85	198.53
215	210.32	211.04	214.05	210.18	211.83	213.09	213.69	212.67	216.25	210.82	212.13	212.22	214.13	211.34	212.28	211.77	212.27	211.98	211.97	212.76	210.78	214.04	209.83	212.06	210.42	212.94	210.9	212.89	211.6	215.94	213.16	212.41	211.96	212.86	212.13	211.75	211.9	209.16	213.1	212.32	211.95	213.97	215.55	212.32	211.97	213.03	212.19	213.57	211.18
199.55	196.48	198.16	198.17	197.31	199.87	200.5	198.6	200.41	198.41	200.23	198.73	200.27	197.51	196.5	201.55	198.77	197.29	199.72	200.84	197.26	197.64	199.09	198.31	199.07	197.28	198.82	200.73	199.92	201.66	201.96	199.36	197.1	196.85	198.91	200.21	199.26	199.07	197.64	203.53	199.25	200.19	200.71	198.61	201.28	197.85	198	201.52	199.97	196.6
208.07	208.76	209.57	206.9	210.16	211.31	204.58	208.35	210.33	209.98	206.17	209.22	207.3	208.81	205.93	209.13	207.91	208.96	210.11	207.67	206.6	205.58	208.38	210.35	212.21	207.55	205.25	206.63	210.1	207.27	209.1	207.67	208.92	206.3	208.94	206.59	205.18	209.73	211.19	205.51	208.5	206.08	211.06	205.44	205.88	207.29	208.05	206.16	210.2	209.7
196.29	192.74	198.23	193.36	192.52	191.66	194.17	196.77	194.37	194.47	194.66	190.89	193.29	193.37	194.88	193.28	193.35	196.94	194.59	191.2	194.17	194.82	196.61	193.17	192.22	193.08	193.87	190.99	195.56	192.35	193.15	192.95	191.7	194.08	194.2	194.56	193.11	194.67	194.53	191.84	190.79	194.64	197.6	194.15	194.7	191.42	195.88	193.24	193.53	194.51
210.54	214.42	210.82	212.83	217.37	214.6	212.47	211.05	214.19	213.58	212.32	216.54	213.06	210.13	212.19	212.42	213.98	214.73	212.81	214.51	214.52	215.48	211.76	215.9	215.94	212.8	216.44	216.63	214.11	213.17	212.16	208.52	210.88	213.28	212.93	215.46	210.82	210.57	212.43	213.76	210.68	213.42	212.13	212.82	214.83	212.5	211.98	214.89	210.41	214.28
217.61	215.62	216.5	215.01	215.86	215.44	214.86	218.19	215.92	218.72	215.31	218.78	218.05	218.16	214.77	217.12	218.47	217.15	217.97	216.29	216.3	218.82	218.84	218.38	220.54	217.76	218.03	217.87	220.23	216.81	218.11	219.03	218.61	214.25	218.81	217.92	215.57	214.26	219.48	218.8	215.31	217.11	217.3	218.07	217.73	215.23	215.65	216.95	214.79	215.43
208.23	212.4	214.18	210.26	211.98	211.51	212.44	215.1	211.11	210.69	210.82	211.32	210.12	210.23	211.55	211.98	210.17	212.59	212.7	210.76	211.36	208.77	210.67	214.43	207.88	210.97	212.24	212.06	212.59	207.68	211.79	210.91	213.25	211.89	209.79	209.88	212.65	210.19	212.62	211.97	211.95	212.15	213.74	209.2	212.29	213.31	211.09	208.97	213.81	209.13
207.83	208.33	209.75	208.68	206.09	207.78	207.86	207.19	208.31	211.5	208.79	205.01	209	209	206	210.86	206.66	206.17	209.14	207.34	210.09	206.99	207.1	210.27	209.99	208.99	211.46	207.78	208.79	210.62	207.58	209.74	209.38	208.39	208.11	207.8	204.69	208.39	207.36	208.1	206.33	209.46	207.88	209.55	210.91	206.32	209.15	206.93	206.96	207.93
211.39	209.69	212.24	211.42	212.89	212.2	212.62	211.63	212.95	209.58	213.02	212.72	213.53	212.29	210.04	215.2	211.29	211.3	211.8	212.92	212.09	213.06	213.17	214.99	212.89	215.65	213.26	209.94	212.38	212.06	212.12	214.98	213.74	209.93	213.78	213.52	207.8	213.26	214.56	214.09	212.45	210.49	211.44	213.04	214.14	209.25	214.84	215.04	212.68	208.86
214.68	210.56	214.31	210.23	210.33	211.27	212.42	211.72	213.65	214.4	210.41	212.21	212.97	209.46	209.75	210.69	213.72	211.31	213.16	213.73	213.15	215.43	212.91	212.93	211.47	215.2	210.82	210.06	209.53	212.03	213.58	216.87	211.4	212.47	209.31	209.02	212.92	212.64	214.87	211.05	211.45	210.69	214.37	213.28	209.61	211.45	210.19	210.64	211.1	211.65
209	208.89	209.41	210.36	208.12	207.1	208.73	207.81	206.05	209.08	206.67	204.79	207.76	210.03	209.26	204.89	208.7	208.01	205.72	208.1	207.31	208.96	207.61	204.88	207.96	209.12	208.3	208.39	206.73	209.02	205.91	212.32	210.12	211.94	206.99	208.52	205.94	208.4	206.15	205.98	208.44	205.77	206.81	210.34	205.66	207.04	207.71	209.73	210.77	209.22
205.6	207.29	208.9	208.96	207.65	208.9	211.85	204.93	210	208	206.36	210.54	208.81	206.58	208.12	205.28	206.52	210.25	207.27	208.36	206.74	209.02	203.05	210.04	209.44	208.82	207.2	207.88	207.78	206.04	205.31	206.93	209.84	207.96	209.89	206.04	209.35	206.58	208.24	206.84	211.11	209.44	209.63	211.7	210.7	207.99	210.45	206.78	207.06	207.45
207.44	206.98	204.97	208.08	209.63	205.89	209.27	205.42	205.57	205.34	208.01	209.2	209.4	208.52	206.04	207.4	207.03	208.7	206.01	209.64	204.34	206.97	208.05	207.97	206.55	205.99	205.92	207.8	206.96	206.6	206.47	207.39	205.68	205	209.76	206.92	204.66	208.33	208.95	207.75	208.78	206.79	208.37	205.75	211.5	204.66	204.18	207.41	204.71	203.56
211.64	211.88	207.76	209.37	211.54	211.12	213.07	212.21	211.24	209.23	213.35	211.22	212.2	212.04	211.39	211	211.81	208.57	211.03	207.56	215.2	210.8	212.72	213.87	213.96	211.83	211.63	211.47	213.5	212.38	211.84	213.03	214.2	210.11	213.66	210.37	212.35	211.25	215.54	212.33	213.23	212.49	212.73	212.16	213.56	210.31	211.66	211.51	207.19	210.54
217.32	220.01	216.31	214.45	219.04	214.18	218.09	217.45	214.14	215.5	218.05	218.7	217.48	218.71	217.53	216.8	216.98	216.32	218.4	217.7	217.43	216.89	215.66	216.69	214.61	218.14	214.27	215.87	214.89	218.54	217.24	217.03	216.24	218.69	215.18	216.41	214.82	215.4	217.08	215.2	214.7	217.11	216.29	218.44	215.36	216.55	214.21	216.66	220.43	216.06
218.35	217.61	220.75	220.29	217.4	217.61	215.79	218.27	215.57	216.66	216.92	220.01	218.86	216.89	218.71	219.49	220.48	218.18	215.85	216.81	219.87	221.2	219.95	218.11	221.32	215	217.64	220.74	215.73	215.24	218.99	215.67	215.78	219.47	218.48	215.95	220.33	219.65	216.2	217.92	218.01	220.13	217.3	216.62	219.47	213.17	219.64	218.49	217.36	218.67
208.39	204.46	208.32	211.03	207.93	208.78	207.19	209.58	207.49	206.13	208.73	203.81	207.61	206.19	206.24	206.86	205.28	210.19	204.69	208.11	211.26	209.74	209.77	210.37	206.69	204.94	205.06	207.69	205.89	204.41	209.72	208.04	207.13	208.51	208.46	206.35	208.76	212.63	207.67	206.98	208.54	211.37	208.22	205.42	206.82	206.31	208.54	208.26	206.96	205.07
214.26	213.27	213.62	211.91	209.94	214.51	216.35	214.4	213.14	213.25	211.82	213.32	213.64	213.71	214.49	217.15	213.15	215.19	211.4	212.01	214.86	214.43	213.82	212.88	212.39	211.92	212.39	212.32	213.46	215.4	216.33	214.81	214.93	211.26	214.7	214.19	212.68	209.6	213.91	213.08	211.5	210.49	211.96	211.48	211.53	212.29	216.11	210.54	212.16	213.58
200.65	199.45	201.3	200.87	201.06	200.29	198.56	200.38	200.64	198.92	201.04	200.01	199.39	200.21	199.8	200.18	202.59	199.28	198.72	199.71	198.84	198.06	200.85	201.45	197.82	201.64	205.13	200.45	199.65	200.66	202.61	204.25	200.44	199.02	199.32	197.82	199.13	201.79	200.64	199.14	199.56	197.54	202.78	201.34	196.76	198.78	201.59	201.22	199.81	198.73
198.18	201.62	198.3	198.79	199.64	200.41	200.94	199.75	198.77	200.78	196.61	201.26	199.74	198.79	200.9	199.22	201.34	199.69	205.44	197.3	199.58	201.7	198.22	198.62	198.35	203.1	201.07	199.37	196.64	196.17	199.23	198.21	201.77	198.93	199.56	197.87	200.57	199.19	197.91	200.2	199.97	200.69	202.28	202.49	198.82	200.23	198.64	194.89	198.8	201.45
198.02	201.42	196.82	198.05	198.83	196.75	197.65	198.19	197.76	197.21	197.57	199.91	196.47	202.73	198.77	197.72	199.75	199.13	194.43	198.32	199.76	200.22	196.18	197.94	200.95	195.1	196.47	199.09	199.2	197.51	200.01	199.47	200.5	194.65	201.2	200.48	197.93	200.27	198.76	197.76	197.52	197.36	199.35	196.61	201.26	193.67	197.46	198.26	197.54	197.55
210.89	208.89	213.06	211.52	208.85	210.27	207.13	208.17	210.18	209.33	210.31	207.77	207.97	208.4	209.22	205.35	210.47	209.41	205.27	207.98	208.81	209.03	208.04	207.39	207.99	209.89	209.57	209.47	207.64	209.31	206.65	207.38	209.94	207.91	209.52	208.55	209.86	208.31	208.77	206.9	205.75	209.11	209.29	210.15	212.38	207.68	207.73	208.4	209.37	208.24
210.68	212.21	212.73	212.49	209.88	211.6	210.08	214.27	213.29	211.26	213.09	213.43	215.1	209.79	206.94	211.81	210.49	212.09	212.9	209.79	206.87	210.46	211.2	211.56	210.12	213.16	209.13	210.58	208.14	212.3	211.02	211.44	212.89	210.3	210.33	211.72	213.23	209.74	212.79	209.53	214.38	210.51	212.3	213.52	211.39	211.36	210.28	209.26	213.79	215.05
208.23	209.24	209.03	208.55	206.1	211.66	207.84	207.91	206.77	207.66	205.46	206.45	207.44	207.69	204.95	207.38	210.72	208.21	208.08	207.01	210.55	206.76	209.15	206	209.05	208.76	208.04	205.59	206.28	209.98	208.69	211.09	209.74	209.09	207.08	208.05	206.28	205.1	209.33	208.27	209.58	210.37	207.52	206.35	207.74	209.57	207.27	206.65	207.94	208.51
210.46	211.54	211.09	210.77	215.64	213.41	213.88	210.3	213.21	212.94	208.95	213.12	211.16	212.55	214.59	213	214.98	210.34	208.01	209.63	209.09	213.21	216.12	213.39	210.6	213.34	211.52	215.29	212.24	210.03	214.35	211.02	211.79	212.76	215.2	210.95	212.5	211.68	209.39	214.02	210.26	211.25	211.86	212.89	213.57	209.76	213.19	211.34	211.36	213.64
219.43	217.05	215.67	217.52	219.61	218.23	211.62	217.65	215.54	215.71	218.99	216.49	216.67	217.5	218.15	217.47	215.28	219.08	218.93	218.69	215.9	215.44	218.04	216.83	218.3	214.56	215.42	217.28	216.94	218.26	215.82	217.69	217.49	216.33	217.18	215.4	216.8	216.81	219.94	216.21	215.33	213.79	215.1	217	214.69	216.78	218.59	216.39	219.04	213.75
206.98	210.19	211.51	206.49	210.6	205.22	208.02	210	205.77	205.2	207.41	207.98	210.84	206.75	205.38	207.73	204.3	207.86	206.3	204.69	209.52	208.15	209.59	208.52	210.96	211.66	208.62	209.04	209.04	210	211.58	206.91	207.75	207.6	206.52	207.55	210.75	208.15	205.54	207.64	209.76	206.25	207.01	210.03	203.06	204.02	205.19	208.07	211.11	209.12
211.78	212.31	214.76	213.06	214.21	211.51	211.43	209.35	212.22	214.83	211.12	215.68	212.83	211.18	209.91	209.27	214.01	208.3	209.53	209.44	213.65	211.59	210.67	212.94	211.28	213.7	209.9	213.08	214.79	211.55	212.98	211.67	211.73	215.49	211.74	211.28	212.25	212.3	212.1	212.58	210.76	213.7	211.43	214	212.94	210.55	213.54	211.41	211.86	214
207.99	207.41	209.64	207.69	209.07	206.34	206.7	207.52	206.33	204.01	210.86	209.5	207.73	208.07	208.26	205.39	210.15	207.3	207.99	208.93	209.35	209.92	207.04	205.78	206.04	206.35	207.92	208.79	208.18	206.87	209.61	208.08	210.29	207.35	206.53	210.17	210.86	206.13	205.43	208.04	205.65	207.23	206.76	207.17	206.04	206.14	206.59	207.82	203.2	209.81
201.2	202.16	197.63	198.36	197.88	196.27	199.35	201.49	199.64	198.76	198.61	199.49	198.4	200.57	199.42	199.18	199.25	196.64	196.81	198.83	200.82	196.74	199.58	201.88	200.93	199.9	198.89	199.68	200.58	195.52	198.87	197.35	200.67	200.02	199.94	198.42	201.29	200.7	197.7	196.76	200.02	199.66	200.87	199.52	197.75	194.3	198.27	201.2	197.25	202.52
198.56	199.33	197.31	199.24	199.88	199.17	197.32	199.65	199.18	199.61	199.95	199.78	199.17	199.09	197.76	199.22	198	201.38	200.03	199.23	203.78	198.62	199.21	198.83	198.74	199.08	197.58	198.78	198	197.18	199.8	201.94	199.76	203.49	198.68	197.41	199.9	199.03	199.98	198.21	199.63	201.77	204.14	199.8	199.64	195.8	198.7	199.55	196.69	198.47
203.6	200.01	204.91	201.56	206.74	203.65	202.25	200.69	202.67	203.15	202.15	202.13	203.59	201.11	203.5	200.19	206.15	204.26	204.16	203.97	203.88	203.14	204.12	203.12	201.18	204.17	204.99	204.23	201.87	204.51	204.16	204.12	202.82	200.36	199.55	203.31	202.35	202.4	205.94	204.75	201.56	204.68	204.24	204.08	202.54	206.21	203.65	198.56	203.77	203.19
203.58	203.6	204.32	205.29	207.79	203.91	201.02	199.9	204.76	203.66	203.33	203.21	204.97	202.7	202.91	204.53	202.52	202.17	207.05	203.51	201.16	202.02	203.67	204.85	204.04	203.38	201.96	204.75	203.5	202.26	201.79	202.09	203.09	203.49	205.83	200.14	205.77	204.18	203.09	206.44	200.3	202.43	202.12	203.36	202.9	203.79	205.62	200.2	202.44	201.04
193.47	196.16	197.03	194.7	196.95	197.12	192.89	196.48	193.21	197.84	193.91	193.31	197.33	197.6	194.59	196.16	195.85	194.48	194.71	194.69	196.59	195.92	195.66	197.48	195.48	194.57	195.26	195.43	191.15	194.37	191.61	193.69	196.17	197.58	192.83	196.97	194	195.19	190.78	194.99	193.5	192.37	196.73	192.76	194.34	193.24	196.45	194.81	194.45	196.08
205.57	202.78	205.38	205.62	205.32	205.84	204.5	204.98	204.84	205.81	204.29	205.39	202.27	204.71	205.72	205.23	204.11	205.44	203.16	206.75	204.35	202.08	204.13	203.53	206.13	202.95	207.21	206.71	206.36	203.73	210.21	202.63	204.67	200.94	207.69	206.46	203.22	204.55	204.12	200.25	207.07	202.8	203.07	206.57	205.91	205.67	207.07	205.24	206.59	204.75
212.69	212.95	215.45	215.14	214	214.28	214.99	211.24	214.27	213.21	215.36	214.54	213.97	215.36	211.58	216.22	214.67	211.9	214.76	211.91	212.4	214.35	216.61	210.73	213.89	217.41	214.01	209.59	213.92	212.78	212.25	215.59	216.96	212.85	212.84	212.65	214.43	212.17	217.28	210.88	214.81	211.95	215.26	214.87	210.09	210.03	214.91	213.88	212.05	211.71
210.67	214.61	212.29	210.6	210.89	211.08	214.39	211.81	210.04	209.96	211.79	212.3	211.37	213.13	214.77	215.65	212.89	211.96	212.87	212.2	210.84	214.64	211.37	213.37	213.39	211.7	210.63	210.6	212.78	215.15	215	215.19	213.89	212.72	210.63	212.41	210.71	209.41	208.44	212.97	213.13	210.51	209.7	213.76	210.93	211.02	213.43	210.82	212.26	211.62
214.78	215.94	220.34	217.04	217.25	215.63	217.86	217.42	218.48	217.69	217.24	220.39	221.7	218.09	217.03	219.19	218.04	217.27	219.11	217.61	215.62	219.65	216.73	218.1	217.64	217.93	219.07	218.36	220.73	220.05	215.73	216.42	217.6	215.33	220.46	220.14	217.06	221.54	216.72	213.76	218.02	218.35	219.04	216.39	216.57	216.84	216.71	220.39	214.63	216.06
201.09	204.19	204	204.86	203.61	203.39	199.73	205.15	206.43	206.06	203.76	202.99	205.42	202.18	203.89	203.69	204.06	204.63	204.74	199.98	201.67	205.24	203.39	204.33	204.12	204.58	202.64	205.38	202.03	203.27	203.42	205.72	203.11	203.98	200.29	203.26	206.95	201.2	204.14	202.23	202.64	202.11	203.99	201.17	203.61	204.96	203.62	202.58	204.63	207.04
208.1	204.32	207.51	206.69	210.09	206.21	203.43	205.82	202.89	205.66	207.81	208.15	205.64	206.94	204.45	209.39	205.66	207.28	205.64	207.92	203.49	207.6	207.66	208.45	209.65	206.73	205.83	206.96	206.97	207.13	205.29	205.74	208.06	204.39	202.46	207.22	208.33	204.01	207.94	207	210.83	209.69	205.37	205.75	205.81	208.87	205.18	204.3	206.27	208.03
212.29	209.88	209.8	210.91	214.84	210.34	213.72	210.95	211.58	211.56	212.31	212.02	212.63	214.92	214.15	211.53	210.44	210.62	211.69	211.04	207.96	210.81	211.72	213.81	211.69	211.71	209.08	209.77	212.24	208.5	209.74	210.99	210.04	213.71	210.57	211.23	210.92	210.96	210.06	212.27	211.13	215.18	210.72	215.71	209.46	208.98	210.16	214.86	211.91	209.52
206.6	206.79	206.3	208.01	207.34	208.84	207.3	205.14	205.96	206.54	208.67	208.75	210.64	207.19	208.52	209.49	212.87	209.04	208.28	208.45	207.18	207.44	204.26	207.37	206.87	207.75	208.67	209.3	207.58	211.91	211.94	208.15	205.27	204.85	205.77	212.17	205.41	205.36	209.62	206.01	206.97	205.69	205.38	207.35	208.61	207.19	207.39	206.82	207.65	205.3
195.84	202.21	199.43	198.9	203.78	201.23	199.89	198.11	200.62	198.72	200.25	196.98	200.03	201.3	198.82	198.38	198.2	197.87	199.91	195.17	198.2	198.18	201.04	200.81	200.35	198.69	199.03	197.64	201.31	201.39	199.04	200.25	201.91	200.9	200.54	202.32	197.91	202.86	201.82	198.7	199.13	198.29	197.16	200.83	197.61	199.93	201.52	198	200.84	201.88
202.64	207.79	206.48	206.88	209.08	209.7	207.24	210.35	208.32	207.95	208.91	205.56	208.74	210.15	205.44	208.12	209.86	208.79	209.65	205.92	210.78	211.39	207.44	210.4	205.33	207.3	209.32	208.45	206.19	208.93	209.88	208.65	207.14	211.43	206.29	206.9	209.03	207.38	206.49	206.93	206.53	207.46	206.62	207.55	208.84	208.16	207.95	208.18	206.39	208.5
206.56	205.59	206.11	203.28	206.1	204	207.31	202.93	206.42	206.57	205.46	203.44	204.8	206.33	206.78	203.6	205.43	204.46	207.24	206.63	202.37	206.16	205	205.45	201.3	205.7	204.85	203.92	205.97	203.15	198.35	207.1	205.74	206.29	205.33	205.14	203.48	203.8	204.63	204.25	207.77	204.4	206.3	202.82	202	206.43	206.65	201.84	209.27	202.68
196.03	192.57	190.87	194.33	195.7	194.16	194.15	189.47	190.66	194.3	193.3	191.32	192.53	194.73	195.9	198.75	195.73	195.2	194.25	194.74	193.01	192.82	193.22	191.04	193.67	195.91	192.74	192.61	195.92	193.33	195.8	192.36	196.42	192.65	195.39	194.86	193.51	197.51	194.24	190.1	194.67	194.15	197.24	193.3	192.23	195.07	193.37	194.14	190.92	196.35
211.5	212.18	209.3	211.24	208.7	213.8	211.88	211.19	212.45	209.71	210.4	212.47	212.45	209.35	210.17	213.42	211.83	210.66	213.38	208.72	209.45	211.29	211.09	212.82	212.23	210.81	212.64	211.74	215.15	210.52	212.21	212.73	214.89	211.31	208.26	212.54	210.34	213.34	213.28	212.83	210.28	213.13	210.63	210.74	212.09	209.33	212.05	212.61	209.94	210.63
207.2	208.42	209.22	207.1	208.24	207.93	207.75	207.75	205.59	207.91	205.12	207.37	208.28	208.85	208.74	208.91	208.63	207.88	208	210.64	208.13	209.4	207.59	205.81	209.39	207.74	207.21	206.54	208.05	208.12	210.16	206.53	206.2	206.16	205.35	210.86	208.2	208.69	206.64	208.68	209.75	207.6	205.41	207.65	205.39	207.67	205.3	208.56	206.83	206.02
205.36	205.5	205.18	203.45	204.61	204.87	205.92	205.43	203.38	208.32	206.82	204.59	208.95	207.7	202.84	203.13	206.14	206.4	203.76	206.11	204.68	207.26	206.08	207.46	208.97	206.19	205.92	205.51	206.55	207.39	207.75	207.32	203.48	208.7	207.66	208.05	207.8	205.8	203.71	205.78	204.11	203.73	204.04	206.96	204.09	205.34	205.92	205.29	207.45	207.24
212.29	213.06	212.2	212.14	214.08	211.65	215.26	211.68	214.57	209.81	211.77	211.19	211.42	212.08	213.51	211.9	212.88	212.29	213.39	212.02	212.28	208.18	212.48	213.14	210.5	209.36	212.41	212.22	209.68	212.96	209.69	212.23	214.32	213.87	208.96	213.13	211.56	210.3	210.08	211.55	209.34	210.32	209.78	212.22	212.4	210.52	209.08	212.01	213.29	213.22
192.95	194.94	193.34	194.54	192.94	194.83	196.15	192.68	194.69	196.01	192.64	194.39	195.55	197.22	193.26	196.73	196.92	198.45	199.04	193.63	195.47	194.31	193.42	194.8	196.36	195.94	193.97	194.89	196.65	194.35	195.14	197.41	195.13	197.2	194.55	194.69	192.74	194.87	193.71	195.52	197.39	194.37	191.48	197.95	194.92	197	194.98	195.44	194.5	194.64
216.72	215.92	217.07	215.76	213.6	217.63	214.62	215.49	216.27	217.36	214.13	216.12	219.25	216.1	213.17	217.08	217.82	216.08	217.97	217.08	216.79	217.96	218.45	216.34	217.61	215.94	220.13	216.56	215.85	218.85	216.51	214.5	217.96	216.59	216.22	215.43	216.07	216.03	214.7	217.03	217.2	216.4	216.87	216.3	214.58	214.45	218.52	219.29	218.61	214.93
207.26	205.65	203.21	205.42	202.97	201.58	204.46	205.63	205.5	204.64	202.7	206.53	204.51	205.65	206.02	205.17	203.82	204.97	207	205.34	201.45	206.98	203.68	202.43	202.97	203.63	202.86	202.6	207.1	205.7	206.01	200.58	205.03	202.5	204.14	205.83	205.13	202.41	204.76	204.43	204.91	205.07	204.64	204.35	203.15	203.57	205.52	205.21	203.39	204.6
202.16	208.7	203.06	203.27	201.37	203.08	204.85	204.78	202.98	202.23	203.17	204.12	203.14	205.25	209.05	203.14	202.84	201.49	201.68	203.56	205.05	203.61	203.91	205.03	201.56	205.49	204.88	203.9	207.44	203.21	201.02	202.36	202.48	203.45	205.21	201.5	204.24	204.87	202.57	202.31	203.64	204.73	207.41	204.22	206.19	202.68	204.2	206.83	204.08	202.27
210.73	210.93	212.7	211.87	210.7	211.32	212.61	209.19	209.24	211.8	209.18	211.93	209.42	212.52	212.95	210.34	212.25	210.23	211.99	214.48	214.57	210.75	211.07	212.28	209.23	213.67	212.33	209.69	209.6	212.04	209.8	210.65	208.17	212.2	211.09	211.16	213.09	210.38	209.92	210.23	210.69	213.17	212	210.82	212.9	212.31	210.64	211.67	214.68	207.63
207.64	206.1	204.16	206.61	205.87	202.04	206.97	207.27	202.05	204.03	208.28	206.03	205.71	207.24	207.93	205.84	206.89	202.23	205.07	205.28	206.88	204.91	208.46	206.3	208	205.32	205.22	208.15	205.21	205.17	208.9	204.96	203.45	210.33	204.02	207.84	204.47	207	205.83	202.04	205.7	207.07	204.98	203.65	201.84	205.32	204.92	205.77	205.15	203.36
200.3	199.16	200.89	199.16	198.86	197.86	202.08	197.95	197.41	199.73	197	199.89	201.96	201.53	200.35	201.03	200.2	199.46	202.07	198.81	197.66	199.19	198.49	200.34	199.02	199.92	201.17	197.99	200.09	199.5	199.82	200.01	201.21	199.64	201.98	198.97	199.3	200.23	200.38	198.3	203.74	196.83	200.69	199.08	199.85	200.74	198.32	200.81	201.13	202.85
210.35	205.62	208.13	202.61	207.83	204.71	206.97	206.52	205.9	208.71	207.27	205.82	205.48	204.94	205.88	208.76	205.19	206.34	208.15	204.26	205.97	203.48	207.43	206.55	203.81	208.92	204.22	207.08	207.12	206.23	205.28	206.95	204.08	205.93	205.71	209.26	206.95	205.34	208.67	207.88	206.75	208.92	205.5	208.83	207.25	208.36	208.44	207.49	207.44	207.3
206	210.25	209.4	209.08	207.05	208.74	209.69	205.6	207.14	206.72	207.72	207.7	207.54	212.66	208.06	210.76	205.74	207.93	206.62	206.57	205.99	207.75	208.7	207.99	209.8	209.41	205.98	207.66	208.79	213.5	206.28	208.48	211.17	208.98	213.58	209.8	211.85	207.5	209.34	204.89	208.42	209.75	207.67	209.8	207.07	211.36	209.08	208.37	208.04	210.19
205.19	212.02	206.98	207.13	207.15	205.73	209.7	209.05	205.04	207.76	209.54	206.08	206.31	209.12	207.08	206.5	205.46	206.56	206.46	207.18	209.03	210.43	208.08	205.33	204.66	209.99	209.29	206.37	208.16	203.01	209.54	207.4	205.49	209.62	207.95	206.1	206.36	204.64	208.4	209.44	207.45	205.53	208.45	209.07	207.28	205.9	209.57	208.41	209.1	203.89
209.07	210.46	208.77	208.19	210.31	205.56	208.16	210.73	208.94	207.83	213.25	207.53	207.65	207.14	204.81	210.86	208.43	213.92	209.09	206.95	212.53	209.66	208	209.79	210.29	211.27	210.33	210.61	208.15	208.92	209.68	211.91	210.03	209.14	209.11	208.34	209.96	207.77	209.24	208.57	206.15	210.77	208.81	207.82	208.45	207.71	210.52	209.91	209.5	208.78
210.31	206.16	209.51	211.24	209.13	210.9	209.05	212.33	209.82	211.76	211.71	212.34	206.53	211.55	208.38	209.45	210.47	207.57	206.48	207.93	210.29	213.27	208.2	209.5	207.26	209.63	210.14	209.39	209.62	212.22	209.49	209.73	212.48	210.46	210.93	209.21	206.55	207.78	211.85	210.42	210.27	207.34	208.76	208.88	211.81	208.53	210.21	209.43	212.5	209.35
208.51	208.33	210.14	208.64	209.29	207.81	209.13	209.44	209.29	210.83	208.25	206.91	208.44	209.08	206.59	209.66	208.43	209.15	207.03	206.27	211.99	207.64	208.33	210.18	208.27	206.8	207.98	212.07	202.92	208.08	210.34	208.58	210.45	211.24	207.39	211.74	208.17	208.23	208.86	213.69	209.36	209.7	211.68	208.71	206.13	209.74	204.86	206.07	206.03	208.64
215.23	218.03	219.39	214.45	216.68	220	214.82	219.64	216.8	216.97	219.89	219.56	217.83	216.77	214.46	216.55	219.38	217.35	215.21	218.6	218.74	217.15	216.05	214.12	217.26	217.01	219.12	218.62	220.53	218.63	215.75	218.47	215.11	219.9	216.17	217.59	219.51	216.19	216.62	214.89	218.48	218.43	217.16	220.01	214.13	212.94	217.14	215.96	215.81	217.63
204.41	200.1	201.94	203.91	203.45	204.55	202.49	201.36	201.04	204.22	202.59	200.26	202.89	201.78	203.96	200.65	199.18	202.24	203.01	202.46	201.27	200.98	206.17	202.66	202.25	202.16	199.87	204.52	203.37	200.47	204.15	200.41	206.42	205.21	202.49	200.53	200.79	199.72	201.74	198.21	202.72	204.26	202.05	198.21	202.67	202.07	199.33	204.94	200.59	203.04
208.41	206.72	208.9	209.13	208.48	210.75	210	209.78	208.13	209.35	208.93	208.82	207.71	206.54	208.31	211.17	207.39	207.25	206.56	208.81	207.98	208.85	209.08	207.49	207.02	208.25	207.85	212.8	206.25	207.01	210.46	210.22	212.69	209.48	209.49	206.76	206.77	209.8	209.2	208.12	208.76	206.29	211.44	209.09	209.4	207.57	205.97	208	210.72	210.88
203.84	206.44	205.92	206.09	204.86	203.79	205.52	208.24	203.31	201.17	203.67	204.97	208.23	203.02	202.56	201.25	202.73	203.81	203.14	205.23	205.89	201.86	205	204.94	204.19	205.68	205.11	205.66	202.2	202.76	205.73	206.44	203.37	204.8	204.47	201.21	200.34	205.9	205	203.76	203.35	208.44	206.31	205.32	206.9	203.76	207.4	201.62	202.93	205.43
195.52	202.1	200.19	201.46	197.62	200.62	200.76	202.03	202.98	203.04	199.14	200.82	199.55	198.37	200.37	200.9	197.38	199.48	199.92	199.54	200.1	200.66	199.27	201.57	197.78	198.82	200.02	199.23	203.75	200.17	201.41	199.35	198.53	198.18	202.15	201.5	199.82	200.53	202.49	199.59	201.42	202.88	197.8	199.66	200.87	200.94	200.18	198.58	200.12	199.43
193.78	191.86	195.4	196.07	193.72	193.44	195.44	194.28	193.96	192.22	195.83	196.22	195.53	196.98	194.48	197	196.43	197.33	195.65	196.77	196.55	195.5	195.41	194.54	196.75	192.69	194.14	198.08	195.22	196.12	192.3	198.32	194.8	194.89	194.3	192.56	193.96	192.38	192.39	192.79	196.5	196.81	196.96	197.43	196.32	196.18	195.58	192.84	195.42	194.31
207.55	201.75	206.62	203.34	203.96	202.37	203.93	206.8	204.31	205.63	203.58	203.01	201.57	204.76	208.21	205.04	205.26	202.79	205.82	201.51	207.02	206.28	205.42	208.24	206.92	203.9	203.38	204.14	205.11	208.11	203.99	202.08	202.46	203.57	202.05	204.18	204.44	201.88	203.08	204.35	204.02	207.41	205.35	204.06	202.05	203.44	204.93	206.09	205.91	205.06
212.68	214.69	211.84	211.23	211.05	210.21	215.16	215.35	212.63	207.48	209.57	211.03	211.02	212.83	209.98	208.87	210.24	212.32	208	209.03	212.06	212.38	212.8	208.21	210.63	211.7	210.87	209.98	211.19	210.09	213.03	213.9	214.64	211.03	214.3	213.02	213.53	210.52	210.73	211.55	211.1	210.33	212.19	210.08	210.76	211.44	207.6	211.67	209.28	208.9
207.97	206.35	206.4	207.12	209.31	208.19	206.08	207.37	208.16	207.4	211.48	208.98	208.66	210.64	208.67	205.47	211.82	210.07	210.75	206.54	205.67	207.09	207.97	206.84	204.54	208.68	208.24	208.11	206.17	208.16	209.71	207.71	208.56	208.33	206.03	208.6	209.31	207.22	206.8	206.58	208.78	204.89	208.36	209.58	204.16	206.41	206.17	204.16	207.23	209.47
208.58	207.45	208.36	205.97	208.37	208.11	207.65	207.79	204.9	209.67	209.29	206.75	210.04	208.91	208.99	211.41	207.89	208.29	209.02	209.8	206.74	212.04	210.58	207.58	207.54	208.36	208.72	210.5	211.82	207.1	207.68	208.74	209.11	207.42	209.09	211.99	209.74	206.57	206.66	209.51	208.67	209.94	210.37	209.68	208.5	207.39	206.66	208.99	207.95	208.26
209.88	208.61	208.7	211.73	209.49	208.5	208.33	209.88	210.42	209.31	204.78	208.99	208.45	208.07	209.14	209.67	207.24	206.93	209.84	209.25	209.33	212.1	208.06	205.51	207.95	207.37	210.5	207.9	207.98	208.22	207.47	209.21	211.42	207.3	207.67	211.6	207.07	206.89	211.04	210.24	214.05	206.2	209.84	210.33	209.87	209.16	211.82	207.81	210.03	206
193.68	193.56	194.43	195.56	196.79	190.71	195.98	197.95	195.14	193.29	191.65	194.16	196.03	196.5	197.24	195.35	195.29	196.11	194.24	194.82	194.08	195.02	195.65	194.78	193.02	194.79	194.55	197.44	194.48	193.94	196.26	194.44	193.85	191.06	195.56	194.4	192.13	195.22	196.38	195.39	195.94	194.55	195.32	191.13	192.8	196.05	194.94	194	197.47	194
207.91	206.8	208.43	208.47	206.22	209.31	207.26	207.91	206.47	206.95	203.35	209.04	206.03	208.7	207.05	208.31	207	208.96	206.41	208.04	208.38	204.86	204.73	207.39	208.17	206.69	205.53	207.49	204.36	208.61	206.08	207.38	209.94	209.08	209.96	204.76	207.43	208.39	208.18	207.86	207.92	208.4	207.39	206.37	209.48	206.77	208.87	206.75	206.5	205.39
202.97	201.62	205.1	204.47	204.07	203.93	202.03	201.01	201.23	203.16	203.35	202.78	204.15	202.08	203.38	205.69	205.21	203.1	202	202.99	205.58	202.79	203.25	204.39	203.31	202.88	204.26	204.34	204.87	203.81	200.42	204.92	201.15	204	205.63	204.19	203.29	204.54	203.36	206.26	204.69	202.47	203.77	203.85	204.84	202.92	206.79	201.28	206.47	202.23
204.22	203.88	203.21	203.61	202.24	204.08	203.58	206.53	203.19	208.01	207.34	203.63	204.51	205.14	203.09	203.97	204.02	203.71	204.08	199.29	201.68	202.51	205.94	203.28	203.45	200.72	204.14	200.62	202.47	204.38	201.83	203.49	203.61	201.6	203.51	203.49	201.81	202.05	204.25	205.14	203.56	201.69	206.25	201.99	203.81	201.9	203.1	201.37	202.64	203.75
219.84	215.19	216.66	215.66	221.97	216.79	220.23	216.99	215.34	218.36	216.88	218.69	216.66	218.47	218.26	218.45	215.36	215.45	217.07	215.95	215.39	216.31	214.53	214.79	218.42	219.67	216.82	217.75	219.49	218.31	215.75	215.8	214.41	215.24	220.35	219.24	216.68	215.46	217.75	215.42	217.21	219.55	218.25	213.42	219.74	215.69	214.23	217.9	217.76	215.19
207.06	208.78	208.96	206.15	204.21	205.45	203.48	209.65	209.22	206.4	207.63	208.44	205.67	205.78	204.35	208.64	204.83	205.46	207.36	208.79	208.63	210.01	212.17	209.27	208.89	210.27	208.28	204.77	210.58	210.12	209.27	206.22	204.72	210.52	208.28	209.02	209.06	206.38	207.95	206.21	205.52	208.37	209.44	208.51	210.96	207.26	206.95	205.68	209.08	207.64
202.32	205.65	202.62	203.61	204	199.66	201.5	203.48	203.76	204.16	203.16	205.67	205.11	199.75	201.81	204.22	201.71	205.07	201.96	203.27	203.84	201.6	204.5	204.94	202.71	203.19	202.23	205.14	202.97	203.51	201.94	203.38	201.6	203.15	204.85	201.67	206.44	204.2	202.88	202.23	202.61	203	203.5	203.42	204.96	204.19	202.05	204.09	205.13	204.4
202.85	204.76	206.19	203.86	205.83	204.72	207.01	206.04	201.9	202.19	202.79	205.62	205.16	204	206.58	204.55	204.5	202.72	201.93	203.18	202.31	205.29	207.2	204.55	200.1	203.68	204.84	205.67	206.96	205.46	205.11	206.65	206.51	204.55	208.81	206.47	207.03	204.91	208.76	204.16	203.67	205.28	207.04	205.27	202.13	206.4	203.71	208.66	204.64	203.75
208.06	206.35	206.8	205.05	212.2	206.47	207.95	211.11	207.35	207.5	209.63	207.59	209.54	210.86	207.86	208.86	205.64	210.1	204.31	209.53	208.84	207.29	208.79	214.81	210.22	209.37	210.97	210.09	210.97	210.98	209.58	208.27	206.12	209.51	203.56	210.49	208.27	209.48	208.94	204.97	209.57	210.69	209.97	210.25	205.95	207.44	208.69	210.6	206.23	207.19
209.71	206.26	207.91	210.05	205.85	208.75	207.5	207.32	211.58	210.42	206.92	207.95	207.66	207.9	204.83	203.53	207.64	208.54	208.99	209.1	205.48	210.24	208.46	211.14	209.29	206.51	209.32	207.81	206.08	210.01	206.6	208.45	206.98	207.69	207.02	205.1	207.11	211.37	207.05	205.53	209.07	206.08	206.85	206.11	208.92	205.98	207.09	207.72	208.8	205.67
208.69	206.95	205.55	212.41	206.18	206.71	209.07	209.37	207.63	207.97	210.16	204.91	204.92	205.77	205.08	206.8	211.49	210.68	208.7	204.74	204.9	204.99	206.68	206.56	207.07	208.24	211.08	205.54	206.39	207.24	209.13	209.68	208.72	210.32	206.37	206.53	208.7	208.48	208.53	208.69	207.2	209.81	207.91	211.85	207.64	208.13	210.39	206.41	206.8	206.79
199.21	196.34	199.38	199.44	198.9	202.31	197.83	198.74	198.35	203.31	200.65	200.13	201.25	200.78	200.63	199.09	199.24	197.37	201.75	198.49	196.99	198.9	196.93	199.4	200.19	199.61	201.51	199.49	200.77	198.29	198.9	198.2	198.96	199.31	199.66	199.13	199.66	195.52	196.87	198.58	201.17	198.02	200.41	198.95	199.87	201.4	200.09	195.65	203.03	201.38
222.06	217.26	220.58	217.47	216.53	218.2	218.62	218.31	213.68	218.86	213.22	218.23	220.54	217.34	217.62	219.42	218.95	217.07	218.72	215.03	219.09	217.38	220.76	219.35	218.53	216.47	218.11	216.59	218.28	218.93	220.62	217.82	217.72	213.5	217.06	217.5	220.42	218.62	220.6	216.66	219	216.18	214.24	218.35	220.71	217.9	218.1	215.07	219.11	218.75
213.46	213.64	213.1	214.13	215.53	212.45	215.48	214.88	210.84	210.99	213.81	210.68	214.15	213.18	211.56	217.81	212.8	211.46	213.57	211.7	211.93	212.07	212.32	211.72	214.46	211.26	212.95	213.47	211.74	212.36	211.28	217.26	209.43	215.14	213	214.95	211.15	216.33	213.86	211.96	212.89	214.42	215.19	213.44	210.27	212.62	211.95	213.02	215.52	215.25
210.95	211.97	206.96	207.78	208.15	209.99	206.71	210.76	208.28	207.34	206.74	204.51	208.85	209.36	208.54	210.16	212.26	210.81	209.06	207.15	210.05	206.42	209.14	210.53	205.85	207.05	205	208.1	209.01	210.98	207.2	205.01	209.43	209.49	211.33	207.24	205.8	208.2	207.22	209.21	209.41	211.61	209.2	209.1	208.82	208.88	206.6	211.97	209.5	209.38
206.68	211.59	204.86	210.77	209.42	206.78	204.64	206.99	208.07	207.92	210.72	204.89	209.17	203.13	210.57	207.65	208.34	207.18	210.43	208.44	208.1	207.13	209.39	207.23	210.65	209.48	210.36	207.21	208.9	205.58	208.91	204.21	204.75	209.97	209.77	209.19	210.55	209.13	206.92	210.05	209.58	208.56	209.63	206.82	207.01	207.32	208.6	207.14	210.16	208.7
211.46	210.61	208.94	207.87	207.36	212.55	209.55	209.38	206.94	209.48	206.99	207.42	209.44	213.45	208.3	207.86	207.7	210.3	208.25	207.09	209.21	210.02	213.51	211	208.78	209.76	209.93	207.82	208.98	211.2	209.06	208.66	211.23	208.84	211.29	210.89	208.28	208.47	210.91	209.12	208.24	208.11	208.27	206.79	206.8	206.92	210.17	209.15	210.93	205.93
213.58	212.93	212.63	215.53	210.44	217.13	212.9	214.81	209.52	212.46	212.77	213.26	210.05	213.73	213.63	212.47	213.75	216.01	214.54	211.84	215.91	213.43	212.91	212.58	214.12	213.44	208.29	215.85	215.24	209.2	211.92	211.7	213.35	215.23	215.12	213.96	210.41	211.84	213	212.18	212.37	212.85	214.99	213.62	214.41	211.51	212.63	210.42	211.45	214.69
204.8	203.37	200.07	204.08	203.32	204.02	203.83	201.53	205.96	203.81	205.04	203.1	203.53	200.86	203.67	203.41	204.47	202.44	206.55	201.2	203.21	203.55	206.1	202.36	202.88	202.29	201.79	203.89	201.19	207.39	204.65	201.31	201.58	202.15	203.28	201.34	203.96	201.3	200.21	201.6	204.74	203.5	202.51	203.81	205.05	200.22	201.2	205.46	202.13	203.83
204.99	212.85	205.06	206.76	207.55	209.3	206.97	207.9	206.76	205.79	209.53	207.32	207.75	208.43	207.25	203.48	208.56	210.68	207.18	207.83	205.45	209.05	211.04	209.2	208.09	209.73	210.74	207.34	206.29	209.33	209.15	209.5	206.22	207.12	209.57	206.82	206.31	206.84	207.43	206.74	206.05	207.7	208.1	204.94	208.18	208.58	209.09	210.34	204.86	207.05
206.66	212.5	206.93	207	206.27	209.74	208.71	206.41	211.89	206.41	208.91	207.08	210.16	208.64	209.1	207.86	209.17	207.35	209.47	210.24	209.49	210.34	208.5	207.81	208.66	210.27	205.68	208.47	208.57	207.04	209.13	208.05	210.57	209.65	209.77	207.58	208.29	207.87	209.85	208.27	210.09	207.77	206.6	210.72	210.84	206.85	210.86	208.89	208.31	208.86
210.51	214.26	212.97	213.62	212.99	215.06	213.42	212.37	212.93	211.63	212.55	211.97	213.26	211.59	214.83	217.13	213.01	212.02	212.93	216.87	213.06	209.22	213.63	215.52	215.45	212.47	211.97	213.96	211.96	210.13	211.76	211.47	215.75	212.67	213.52	214.66	213.01	211.68	214.81	212.66	215.79	208.11	209.34	214.84	212.76	212.51	212.51	214.79	210.86	215.5
213.54	209.6	213.12	211.18	206.2	211.64	213.61	210.5	213.27	212.05	211.21	210.52	213.76	211.42	210.85	206.85	211.81	209.59	210.57	212.35	212.52	212.22	210.71	212.07	210.44	211.71	212.21	210.33	209.73	211.72	210.92	211.5	210.01	213.59	209.53	209.88	210.61	212.53	212.5	211.75	212.79	208.72	212.55	210.03	211.88	214.72	210.04	213.3	211.98	212.34
199.24	201.94	197.97	195.93	199.89	202.77	198.86	200.23	199.12	199.62	199.72	198.06	198.58	201.98	200.97	198.97	200.32	197.5	199.73	197.84	198.12	199.87	201.39	197.47	198.56	201.4	199.91	196.37	201.53	198.63	200.13	197.34	200.95	197.35	198.22	203.44	197.49	198.68	198.22	197.75	204.79	199.34	201.48	202.08	200.99	196.25	198.99	198.76	200.29	198.93
216.09	216.09	218.87	217.95	217.19	216.09	219.35	218.58	218.69	217.67	216.72	217.85	218.39	216.68	217.98	214.65	217.15	219.06	216.98	214.39	217.25	214.54	218.09	215.83	214.57	216.78	219.43	217.92	222.1	220.61	217	213.98	214.21	217.66	217.02	221.15	216.38	214.83	218.09	214.8	215.72	216.39	220.5	219.55	217.42	217.7	219.89	216.92	219.85	216.85
207.21	208.81	211.98	206.2	211.42	207.27	207.13	209.25	209.64	207.01	206.29	205.47	206.07	208.22	206.27	208.87	207.23	207.19	209.29	206.8	209.72	206.93	206.61	206.64	207.74	208.87	209.4	207.64	207.06	209.3	208.81	208.76	205.65	205.57	209.94	207.63	209.77	206.6	205.91	209.31	208.69	208.61	209.09	208.5	208.51	208.72	207.99	204.73	210.85	209.38
207.37	207.7	208.16	210.6	206.98	208.66	204.9	209.11	210.62	207.06	205.4	210.4	207.29	209.55	208.19	207.09	208.51	209.05	207.94	208.45	209.11	206.5	208.41	207.69	206.32	208.59	209.25	210.27	206.69	207.74	206.04	207.23	205.93	205.57	205.07	204.51	207.98	207.34	210.07	207.33	204.69	206.08	208.34	206.26	208.4	209.87	211.34	206.15	205.45	209.48
218.69	220.28	214.38	212.78	216.14	216.79	219.51	218.78	218.28	218.75	217.65	219.76	216.45	220.14	216.21	216.12	214.17	218.45	218.39	220.92	216.3	215.68	217.18	216.41	215.1	220.71	215.47	217	215.09	218.02	217.04	218.21	219.4	218.21	214.76	215.91	219.86	215.72	218.35	216.92	217.23	214.21	219.47	218.78	221.44	215.99	216.78	216.87	217.8	216.99
207.14	206.21	202.63	205.9	203.79	207.02	203.23	201.65	205.31	207.13	206.17	205.95	205.37	206.07	206.72	204.33	203.83	203.32	203.22	203.83	204.47	204.08	204.85	205.82	204.22	205.18	204.7	202.92	207.64	202.17	203.59	206.72	203.86	207.49	204.34	205.46	204.61	203.11	206.25	205.26	204.66	207.44	204.62	207.82	202.66	207.65	205.02	202.53	206.16	204.42
217.66	212.47	216.97	213.83	217.21	217.17	218.98	216.28	217.96	216.56	214.72	215.17	216.73	216.28	214.7	218.5	214.54	215.28	214.1	215.48	215	213.78	214.53	215.88	213.77	218.09	217.11	218.42	216.21	216.91	217.44	217.14	217.87	215.38	217.64	217.97	214.32	216.75	217.75	216.52	219.33	216.62	217.61	217.32	216.29	216.22	218.99	218.59	218.74	220.96
217.02	218.28	217.18	219.94	217.12	217.74	217.32	218.52	216.11	217.38	216.26	216.72	219.04	217.75	219.3	216.32	219.33	215.68	215.01	215.09	215.76	219.75	214.54	218.78	216.76	216.35	218.34	219.33	216.27	216.88	219.22	216.17	218.45	217.04	215.18	217.58	214.89	218.42	216.37	218.13	217.28	218.72	216.03	218.4	218.51	217.38	216.73	215.67	219.69	215.01
208.01	209.21	207.24	209.51	209.79	210.23	210.39	211.2	208.61	206.7	207.32	209.42	208.9	212.73	209.8	208.4	208.46	206.26	206.11	207.93	210.92	212.75	207.73	210.43	206.25	210.77	207.16	208.8	208.37	210.68	207.94	210.34	207.48	210.44	206.44	210.3	214.04	207.72	208.1	207.2	209.66	209.56	210.88	213.23	208.13	207.61	207.42	207.41	211.7	210.7
196.72	203.81	203.91	197.78	201.66	201.71	200.25	202.99	198.37	201.79	202.11	198.24	197.93	200.74	199.48	198.09	198.03	200.26	201.69	197.24	200.82	196.98	202.01	197.73	200.78	198.86	196.55	201.14	196.72	200.77	199.68	203.34	202.97	199.77	203.97	199.28	201.23	199.37	198.43	201.58	202	197.37	201.06	200.87	200.88	200.22	196.98	195.93	200.46	200.33
205.45	207.84	208.36	207.61	206.78	207.09	211.12	207.1	206.65	210.08	205.4	205.48	206.73	205.44	206.64	208.64	207.1	207.84	206.37	209.97	206.8	207.99	206.94	205.62	205.6	207.03	207.96	204.54	203.99	206.31	208.86	209.29	205.29	207.12	209.45	207.33	208.25	208.19	210.33	207.68	205.37	206.34	206.89	207.69	210.69	208.41	207.17	209.67	207.91	206.02
209.77	212.67	211.64	215.47	213.35	211.58	209.54	211.86	213.03	211.98	209.53	212.33	211.35	210.6	210.93	212.57	208.89	211.66	211.73	214.44	207.12	212.9	210.91	213.19	210.41	210.64	212.47	210	210.25	213.73	212.48	211.94	213.79	211	211.48	211.15	211.11	211.56	213.06	213.2	208.67	212.34	210.81	210.14	213.42	210.07	209.62	213.87	213.2	213.41
209.01	209.41	208.07	209.41	208	208.19	209	209.23	207.21	209	208.86	212.87	211.03	211.31	209.39	209.33	208.93	210.28	205.59	210	209.12	209.22	210.63	211.59	207.08	207.73	210.73	207.46	210.13	207.02	210.92	209.33	211.31	208.72	205.05	210.87	208.68	209.64	210.55	211.85	207.86	207.26	210.05	207.51	209.54	209.64	207.23	207.84	211.36	207.55
201.05	202.31	204.68	204.52	202.44	203.35	200.74	202.96	203.82	204.81	203.23	202.23	203.24	201.7	201.92	202.77	205.3	202.94	204	201.36	205.32	205.9	199.61	203.89	204.61	201.07	201.92	202.54	204.29	200.59	203.94	204.84	204.95	202.95	202.99	200.88	204.7	205.41	202.69	205.67	202.06	202.73	203.25	204.21	202.31	203.33	203.76	202.94	200.9	204.87
205.94	205.59	204.52	204.69	205.78	201.2	200.95	202.49	202.44	202.11	203.19	202.28	203.58	207.9	202.9	206.42	204.59	204.89	205.29	204.17	203.89	206.65	204.55	204.4	204.52	204.64	203.18	207.1	204.99	202.94	207.17	200.82	201.34	205.68	205.16	205.38	202.18	205.23	202.54	206.29	202.48	201.76	202.67	204.18	204.58	202.48	205.55	203.1	206.58	202.53
215.22	214.59	217.88	218.07	217.28	214.37	219.18	218.22	215.97	216.16	216.14	214.93	219.57	213.41	217.64	214.05	216.81	215.76	216.62	213.87	216.04	220.99	216.5	218.62	217.51	216.55	214.32	216.41	215.57	217.25	213.82	216.34	214.78	218.47	214.62	216.16	219.09	217.39	217	216.11	216.68	215.97	219.3	215.67	218.88	218.36	215.06	217.45	217.89	214.5
208.41	209.25	206.01	209.32	209.47	209.03	207.86	206.99	210.8	208.94	209.77	206.68	206.53	208.95	209.85	206.65	205.73	205.05	206.98	208.01	206.33	210.02	208.28	206.82	207.47	208.68	208.11	209.34	209.01	206.73	203.82	206.74	208.19	212.53	208.06	206.86	207.57	209.67	204.42	206.75	205.97	210.69	209.85	209.18	208.75	204.57	211.17	207.92	210.49	207.74
213.43	215.02	213.69	211.94	216.28	211.57	213.24	215.57	212.96	212.23	211.94	210.65	214.05	213.35	214.37	212.03	214.85	213.18	214.07	211.65	213.8	214.52	213.13	215.24	212.39	213.48	214.04	209.9	216.25	209.04	213.04	213.66	212.96	212.93	211.49	208.42	214.23	211.29	213.23	217.29	216.56	213.17	216.32	212.82	212.76	211.91	212.08	214.72	217.94	213.16
200.66	198.15	202.01	198.23	200.06	196.51	200.6	200.58	200.62	199.6	198	197.59	201.52	198.18	200.46	199.82	199.22	200.19	197.85	196.91	200.65	197.97	200.83	195.94	197.42	198.1	199.4	200.45	199.09	197.21	198.79	198.24	198.14	199.69	200.88	197.64	200.18	201.94	202.3	201.57	199.45	200.75	198.99	199	197.53	198.65	200.77	199.76	198.82	199.79
205.36	204.18	201.28	199.25	203.31	204.09	201.82	202.93	207.35	203.63	201.37	203.15	203.22	203.07	202.79	203.02	203.32	201.05	199.49	202.28	207.06	202.92	199.3	203.12	201.54	201.36	201.94	199.59	202.63	205.76	202.61	202.34	201.3	201.29	199.63	202.13	200.85	202.33	199.59	201.42	202.45	203.36	206.04	200.63	199.71	201.03	201.36	205.92	202.42	203.72
218.57	218.62	216.33	217.58	216.72	215.67	214.86	218.9	217.05	217.04	218	217.59	218.06	218.53	219.21	217.96	216.17	217.76	214.62	215.54	217.17	215.85	216.74	216.08	215.13	218.15	214.21	217.74	219.14	217.73	218.44	215.49	216.34	217.43	215.93	216.99	218.53	221.58	219.02	217.8	217.3	215.31	216.39	218.61	217.63	216.86	217.46	220.43	216.03	218.69
218.9	217.84	216.16	215.67	216.84	215.74	220.98	216	219.05	219.14	214.38	217.88	217.2	217.93	218.34	215.51	217.07	218.16	219.94	214.68	217.61	216.59	218.77	215.64	216.62	214.72	214.45	219.27	217.88	218.01	216.94	215.31	220.54	215.99	216.5	217.07	218.29	215.77	219.63	215.42	215.75	215.74	216.79	216.07	217.44	216.26	212.99	216.97	216.21	216.52
209.09	208.99	208.53	211.03	206.25	211.77	210.32	209.88	207.67	210.74	209.89	209.48	207.74	206.64	204.83	210.93	206.76	207.76	208.1	208.76	209.87	208.62	208.07	205.99	210.79	209.86	208.56	210.54	206.56	206.76	205.26	207.06	207.87	208.28	208.94	208.04	207.85	210.86	207.26	209.05	209.83	210.87	210.48	208.66	210.6	210.86	207.83	208.8	209.97	210.62
203.91	205.5	204.78	201.36	206.88	204.67	206.1	205.63	204.07	201.91	202.83	203.39	204.71	207.78	207.4	207.94	205.02	206	206.29	204.08	205.27	202.14	200.44	208.9	207.05	205.46	205.43	205.58	202.8	204.32	204.91	204.84	207.67	205.11	204.61	205.66	203.42	204.69	208.88	204.51	205.09	204.84	205.94	205.86	204.44	203.76	205.18	202.76	206.59	205.55
209.87	206.52	203.46	206.29	208.93	212.49	207.75	206.6	208.97	210.61	208.62	209.33	205.87	209.17	210.2	208.45	207.65	205.6	207.49	207.01	208.25	209.82	207.19	211.98	206.93	205.02	208.64	206.74	209.78	208.49	205.33	208.94	209.12	207.22	203.54	206.44	207.17	208.06	207.93	208.7	207.54	209.27	206.59	205.29	206.58	206.05	208.47	208.79	210.21	212.15
205.55	203.84	202.03	204.95	205.6	204.84	200.8	201.09	203.42	200.69	203.63	201.7	205.29	203.06	203.03	204.43	203.42	201.84	202.02	200.96	203.97	203.72	202.87	204.53	204.06	203.51	202.43	204.88	202.39	201.18	202.95	202.51	204.08	200.52	201.9	206.72	201.08	202.37	203.29	202.78	202.41	200.78	200.98	201.87	202.33	200.6	202.31	203.03	196.88	203.3
213.79	210.19	212.13	212.75	216.81	210.7	216.15	210.99	213.61	212.53	211.72	214.38	213.56	212.17	209.84	207.94	210.71	213.71	210.01	212.25	215.4	210.87	212.47	212.06	213.43	210.58	212.25	214.56	211.67	211.01	211.92	212.01	214.8	212.44	213	216.64	210.78	210.37	211.26	215.24	210.08	213.01	211	214.43	214.08	212.73	213.82	213.49	212.7	211.97
211.06	212.47	213.04	212.29	214	213.35	214.08	213.23	210.79	211.06	212.22	212.99	209.3	212.8	214.28	214.93	211.56	212.23	214.05	214.86	213.3	210.25	212.61	213.4	215.5	211.74	212.78	213.55	211.81	213.18	211.58	214.43	212.87	212.22	214.62	211.5	212.69	214.47	215.14	213.91	212.62	213.98	217.29	212.85	215.78	214.91	214.61	214.43	210.76	209.94
214.41	218.17	217.94	216.79	218.17	218.38	215.46	221.66	218.35	218.51	215.45	219.32	217.74	218.42	215.19	214.88	219.32	216.81	212.88	214.83	217.43	217.99	214.94	217.33	217.51	219.08	218.81	220.76	213.92	219.12	217.07	219.44	219.22	213.27	219.43	212.31	216.08	218.27	214.18	213.73	216.19	217.61	216.67	219.03	216.15	216.08	216	215.99	213.65	216.88
216.44	217.57	215.28	218.69	216.17	218.87	214.13	217.86	215.87	221.28	217.89	216.19	217.64	218.59	215.61	218.04	216.67	218.11	215.29	214.5	219.63	218.21	218.32	215.86	219.02	215.49	216.38	215.33	216.71	215.47	214.96	216.3	216.11	215.37	217.84	215.82	216.76	215.47	220.14	216.22	216.65	214.44	218.4	217.25	214.55	217.38	216.74	216.55	218.64	218.98
209.18	204.14	210.24	208.83	209.5	207.97	209.23	209.87	210.84	208.96	209.1	209.19	210.11	214.29	209.37	212.44	208.03	207.75	210.76	208.38	212.06	209	209.8	209.74	214.18	206.92	211.79	209.24	206.24	211.12	209.43	208.97	212.33	208.3	213.07	213	212.63	210.19	211.14	208.96	211.54	207.1	211.91	211.3	207.43	209.59	211.36	210.42	210.46	210
206.74	212.77	208.52	210.19	208.48	212.72	206.32	209.31	208.82	211.4	210.74	206.62	209.14	208.27	206.03	211.2	210.18	207.65	206.89	208.6	208.49	211.83	208.14	208.11	205.62	209.84	207.89	211.86	207.91	206.29	208.88	211.56	207.11	211.6	209.17	209.17	209.9	210.7	210.32	207.91	208.49	211.46	211.01	208.8	208.4	209.24	208.85	208.84	208.68	209.79
205.25	204.88	203.05	204.8	205.45	201.43	205.56	201.11	205.12	203.47	204.56	201.22	202.64	203.84	203.37	203.71	202.05	204.05	206.47	202.47	203.81	201.59	202.21	204.02	204.16	202.79	201.42	205.55	203.79	206.61	206.05	201.8	202.34	204.16	203.15	201.62	206.56	205.85	206.01	203.77	205.88	204.08	205.13	203.72	203.31	201.51	204.64	202.21	205.67	205.06
211.31	212.69	208.66	209.97	211.22	212.11	211.1	212.27	210.8	212.51	214.82	209.91	214.75	210.49	212.83	211.37	208.7	212.01	212.5	213.67	212.12	211.85	209.33	213.91	210.03	212.24	213.13	212.54	209.76	211.61	212.17	210.11	214.34	211.57	213.02	205.76	213.28	211.31	213.24	207.79	211.29	214.61	211.74	212.4	210.22	208.08	210.88	211.38	212.08	213.42
211.59	214.73	212.71	209.24	208.02	210.58	211.97	214.34	211.18	213.22	209.42	214.07	210.8	209.8	210.37	211.79	215.61	214.12	208.7	215.09	211.57	211.98	209.89	211.81	213.3	210.46	213.47	205.34	213.07	212.24	213.24	212	210.79	214.37	211.2	209.22	213.62	210.8	210.01	211.08	212.18	210.31	211.32	211.39	210.29	213.34	211.09	210.6	211.37	213.48
212.8	209.21	211.31	209.19	209.68	209.18	210.04	212.35	212.36	210.2	208.33	211.66	210.56	210.59	211	215.09	211.77	213.08	212.67	212.03	211.16	212.53	211.9	207.83	211.8	213.55	213.33	211.65	211.12	211.31	210.92	213.98	210.07	213.24	209.4	214.17	211.76	212.9	211.5	212.71	212.1	213.46	211.04	213.16	211.07	209.13	212.92	212.33	213.48	211.32
217.48	217.89	216.51	216.14	215.68	218.5	219.96	216.16	217.39	214.94	217.46	220.15	216.58	214.62	218.45	217.47	219.24	215.43	216.43	215.62	214.39	217.98	216.45	215.37	217.89	218.53	216.24	213.8	215.6	216.83	219.01	218.04	217.52	217.83	218.77	216.89	215.79	217.96	217.15	220.1	218.96	217.9	218.9	218.14	216.2	218.3	215.71	217.46	216.6	217.71
219.08	216.3	216.53	217.48	216.98	217.71	215.73	217.74	215.68	218.33	215.58	217.6	217.76	219.9	212.33	217.16	217.48	215.43	218.92	219.02	216.23	221.87	211.94	216.96	214.68	218.06	216.07	216.35	218.21	217.64	218.42	217.23	216.66	217.35	217.23	217.11	218.46	217.36	218.1	217.88	215.54	216.86	217.17	217.38	215.2	217.17	218.51	217.44	215.23	217.8
209.7	208.12	205.62	208.52	211.3	207.53	208.68	207.81	207.36	208.54	205.55	208.07	208.32	208.57	207.85	207.94	209.39	205.11	205.59	210.62	212.65	206.2	209.88	209.46	211.54	210.42	207.21	209.98	208.21	209.48	207.16	208.88	208.28	206.1	210.28	209.88	207.03	210.12	206.47	207.94	207.18	206.36	208.16	203.37	208.51	207.21	208.51	208.7	209.09	211.49
197.89	197.33	200.06	199.66	200.72	199.03	199.47	199.61	203.14	197.61	197.03	200.4	199.57	199.04	201.43	199.14	202.87	201.32	198.86	200.85	198.03	198.16	200.4	196.4	199.51	199.95	200.79	198.52	197.34	201.33	197.48	200.76	196.18	201.87	195.67	200.41	197.29	199.27	202.9	197.5	198.03	200.21	197.55	197.38	200.55	201.01	202.67	199.3	198.38	196.19
207.56	208.59	206.35	205.2	206.18	208.3	208.29	211.62	205.14	207.67	208.08	209.19	208.6	208.55	207.68	212.53	205.05	202.59	207.49	204.88	204.97	207.12	209.61	208.44	206.16	204.99	209.43	203.82	205.19	209.07	205.5	209.54	210.58	207.7	207.57	207.72	208.59	210.13	206.47	209.2	208.43	207.38	209.37	208.27	206.79	207.08	211.84	209.04	206.97	208.36
210.6	210.12	211.48	207.28	210.21	208.2	207.71	205.57	207.67	212.29	211.24	210.34	208.21	211.51	208.39	210.28	209.12	210.87	208.21	209.53	210.52	211.61	211.22	209.97	209.53	211.05	211.56	211.68	210.45	209.49	210.72	208.89	211.98	209.98	209.03	207.29	211.3	209.33	203.98	210.95	210.88	210.27	208.79	209.61	210	206.32	208.11	209.95	208.41	209.17
202.94	199.97	200.02	201.01	202.36	198.36	200.27	201.35	199.02	200.38	200.61	200.67	195.17	201.15	200.87	203.28	201.55	199.18	199.07	196.12	201.95	199.44	201.51	199.31	201.26	200.88	200.76	201.18	202.35	199.48	198.14	197.78	202.32	201.49	200.5	200.29	200.07	197.7	202.37	202.44	201.33	198.9	200.11	201.08	199.64	201.59	199.23	200.95	201.05	200.12
210.65	209.57	213.68	211.64	211.46	211.55	211.22	211.65	211.14	212.97	210.92	211.32	212.83	214.39	212.33	208.64	212.69	208.36	212.1	214.67	211.55	210.45	213.17	212.32	210.64	212.23	213.71	212.26	213.93	210.7	214.08	212.53	211.16	211.88	210.66	212.96	211.25	214.45	208.51	213.37	213.61	211.83	209.82	212.2	211.3	213.36	211.57	211.12	212.14	214.18
213.63	208.83	212.33	212	212.09	215.26	213.53	212.51	211.85	212.22	212.52	210.26	210.55	214.73	214.21	213.17	210.51	212.4	215.08	210.43	217.84	212.96	215.76	213.51	212.73	210.53	210.93	212.51	210.41	215.21	211.38	213.69	214.29	211.38	212.51	210.7	212.76	214.5	213.16	210.23	211.51	213.15	212.05	209.77	212.22	213.37	211.76	214.34	212.83	212.85
217.08	217.53	218.71	215.58	213.32	216.43	218.33	216.81	215.51	214.78	215.43	215.42	216.42	216.58	216.61	214.87	217.11	216.57	218.81	221.84	216.65	217.48	216.34	214.8	213.79	215.93	216.48	215.25	214.03	219.01	218.52	217.47	217.68	217.46	215.65	218.59	217.31	216.06	216.03	219.81	219.5	215.43	216.63	219.01	217.67	217.76	217.74	219.02	217.69	213.89
206.83	208.85	210.83	208.48	209.58	209.25	209.68	207.38	211.34	209.2	207.25	208.78	212.41	210.15	211.04	207.25	208.81	209.28	210.57	210.25	210.71	207.75	209.44	207.49	207.27	208.73	208.79	209.36	208.9	205.98	209.36	208.4	211.41	207.11	211.05	212.34	208	207.38	209.99	206.57	210.2	209.75	209.87	208.8	207.07	210.32	208.66	208.33	209.08	210.11
212.73	208.31	213.32	213.75	211.84	212.11	210.8	211.77	208.09	214.12	209.92	212.32	212.94	215.76	214.82	211.34	211.4	212.88	211.82	210.73	211.37	215.91	213.73	214.21	215.79	211.93	211.6	211.28	209.21	209.06	214.44	212.87	212.4	212.57	215.66	207.24	213.34	210.93	211.15	210.72	214.26	211.22	212.64	209.33	210.34	215.93	210.65	212.31	212.83	212.83
206.85	211.21	212.29	211.57	207.78	209.56	205.97	208.13	208.75	209.2	210.28	208.67	208.87	209.5	207.98	208.26	208.21	210.79	210.98	208.65	209.91	210.31	211.06	210.02	208.71	208	210.2	211.9	211.43	211.52	213.02	209.21	209.4	210.98	209.1	211.93	204.97	211.26	208.62	207.92	211.1	210.49	211.25	208.57	208.99	207.56	208.67	209.52	209.79	211.53
201.07	198.87	199.87	203.63	199.19	203.35	196.66	198.8	198.7	199.31	203.03	199.04	200.14	201.75	201.64	203.23	202.38	201.95	198.3	203.18	201.12	198.26	199.72	199.79	199.73	197.81	198.81	199.48	200.06	200.26	201.08	199.61	201.04	196.92	200.83	200.63	203.28	199.92	200.36	202.23	197.14	199.34	198.75	201.76	201.16	201.48	201.91	199.71	203.92	201.37
205.34	202.27	206.93	204.5	204.88	205.68	206	209.85	209.96	204.19	205.55	207.37	205.43	205.8	204.72	204.32	207.05	205.64	205.08	206.85	205.28	207.34	205.56	207.67	205.78	204.08	206.14	206.78	206.77	205.11	205.62	207.95	204.7	203.24	206.09	205.36	206	203.26	208.93	203.62	204.66	203.83	203.17	206.61	205.55	203.14	203.6	204.11	203.52	209.28
216	219.76	218.22	218.59	222.18	219.24	218.04	219.74	217.44	218.82	217.8	216.92	217.72	219.13	218.05	215.56	215.87	220.31	220.28	216.64	216.4	220.07	216.65	219.1	215.33	215.82	215.06	218.48	219.61	217.26	215.61	217.46	220.76	219.76	219.26	218.73	216.01	215.66	216.04	218.19	215.53	219.36	219.79	218.39	218.43	217.25	218.91	215.14	215.46	216.85
218.47	214.76	215.3	213.57	214.31	215.13	218.06	217.11	218.81	217.49	214.62	216.05	215.95	214.88	216.94	216.02	217.06	217.98	218.44	218.97	218.2	217	215.01	214.87	215.74	215.64	215.43	218.55	213.31	220.93	215.5	218.67	217.6	214.17	219.55	214.55	217.69	215.79	215.07	214.08	217.57	215.09	216.9	220.09	214.98	214.62	214.58	217.35	217.59	216.12
198.17	199.25	197.52	198.73	198.7	196.8	198.23	199.56	196.4	198.52	197.52	199.29	200.61	197.86	198.45	197.35	198.16	198.21	195.54	198.24	196.29	199.83	200.11	201.91	197.09	198.05	195.6	201.85	198.41	199.22	197.13	198.3	196.97	197.07	195.19	198.81	198.97	202	199.58	196.64	195.18	199.68	197.26	198.55	200.12	199.61	197.97	197.95	197.93	197.37
211.92	210.5	211.38	210.91	211.71	209.91	212.74	211.59	211.22	213.55	210.03	212.35	211.93	210.06	215.35	213.15	214	211.13	213.34	212.34	213.31	212.46	213.11	214.04	212.14	212.94	213.68	212.86	215	209.5	214.35	209.64	211.62	213.91	211.19	215.96	214.65	214.29	212.03	212.94	213.21	210.48	212.74	211.29	211.93	209.09	209.11	214.79	212.17	208.69
219.53	217.27	212.26	216.35	216.9	218.3	217.81	218.18	217.32	218.5	216.48	218.22	217.26	217.51	220.35	217.63	212.68	217	216.01	216.73	214.68	215.87	217.34	217.87	216.09	213.86	217.3	216.3	216.71	218.99	218.6	217.95	218.1	221.03	216.29	217.72	217.99	214.84	217.62	216.35	217.95	218.33	216.25	215.38	216.45	216.65	219.26	217.99	217.37	216.58
209.42	213.14	213.12	212.78	213.48	210.99	209.7	212.49	210.86	213.6	215.93	212.75	211.5	212.91	212.47	213.42	211.22	212.52	213.83	213.29	212.49	212.86	213.74	212.57	212.45	211.98	210.57	212.69	214.25	212.3	213.7	212.98	213.15	209.96	209.54	212.71	212.05	213.87	212.1	215.56	214.23	208.49	213.24	212.95	213.78	211.61	213.68	214.1	215.22	216.74
204.19	203.88	202.77	207.47	203.62	202.61	200.94	205.4	202.42	205.35	201.09	205.36	205.13	201.32	205.52	203.66	201.91	198.86	203.68	204.73	201.2	204.73	202.69	202.98	202.92	204.62	202.03	202.49	204.2	204.74	203.01	203.87	203.12	202.87	204.22	203.73	203.66	200.4	202.63	199.3	205.74	204.5	201.06	201.23	202.22	203.95	203.96	202.34	203.09	201.29
202.38	202.04	203.32	203.66	201.72	204.91	198.43	203.4	202.27	206.26	204.13	202.93	199.38	202.68	204.98	201.89	201.39	204.53	204.17	203.06	202.11	202.05	203.48	202.18	204.27	207.28	203.98	204.31	203.31	203.96	204.11	204.27	202.36	206.4	205.25	206.93	204.31	200.35	203.12	204.02	204.99	201.14	204.41	202.79	200.45	205.07	203.03	204.34	203.56	202.78
206.72	205.6	208.39	207.21	207.99	207.68	210.15	207.84	209.45	204.95	208.91	206.72	207.07	205.15	205.56	205.83	208.18	205.32	209.35	208.88	209.42	209.31	206.39	207.73	211.04	205.61	207.55	206.05	207.87	208.21	208.89	212.55	213.23	208.26	207.57	210.75	207.11	204.09	207.05	207.81	207.15	207.07	210.53	208.72	206.34	206.87	208.75	206.47	207.71	209.51
208.16	208.4	209.15	209.77	203.6	209.93	206.6	206.89	205.59	208.46	209.83	208.95	206.5	209.22	204.14	205.77	204.51	210.99	206.9	206.31	210.38	209.18	208.07	208.2	208.09	209.34	208	206.68	207.86	211.88	206.52	204.07	210.26	205.78	208.63	208.03	207.38	203.55	206.36	208.99	208.04	206.54	202.79	208.54	207.55	207.05	209.08	210.38	208.75	208.19
213.86	213.43	212.03	211.46	210.72	211.91	214.31	211.5	211.61	213.64	212	210.23	210.39	213.99	208.83	209.67	213.49	208.35	215.84	211.15	213.65	213.02	209.01	213.03	213.75	212.89	214.92	213.83	210.27	214.27	210.8	212.58	207.29	209.62	212.55	211.32	212.47	211.62	213.8	210.14	211.9	211.91	212.63	212.01	211.29	209.2	212.81	211.6	211.19	207.59
210.63	210.74	209.67	212.13	209.05	212.87	214.44	210.8	216.52	209.88	211.1	208.73	212.9	210.36	211.5	213.05	212.45	209.21	211.74	212.19	219.05	210.67	214.51	212.05	213.25	212.91	211.36	216.26	212.76	209.36	210.97	208.73	211.49	214.1	213.94	211.08	211.37	209.62	213.78	208.96	214.08	209.87	212.51	209.74	210.62	210.75	210.04	210.88	214.18	210.11
203.48	201.22	204.28	203.04	204.33	203.8	203	205.86	203.84	203.61	203.83	202.32	200.81	203.69	201.98	204.3	203.66	205.66	202.05	202.98	205.48	205.95	206.11	204.05	203.09	201.46	205.97	201.79	206.4	204.62	197.9	200.26	205.64	204.35	203.92	205.24	200.89	201.53	205.52	205.14	202.94	202.03	204.04	202.22	205.01	202.52	203.97	199.83	204.31	205.45
204.81	199.6	200.4	203.47	202.88	203.15	202.26	200.02	200.62	202.93	203.78	202.66	203.26	205.14	203.31	201.81	200.28	202.91	204.42	202.93	199.88	201.71	205.49	202.04	204.48	202.94	200.59	204.77	199.21	202.05	201.85	203.24	201.85	203.22	200.68	203.36	203.47	204.05	205.99	201.91	207.62	202.65	201.2	202.52	202.4	202.12	203.58	199.86	201.62	199.79
203.76	200.04	200.36	195.72	199.5	198.78	198.34	199.05	204.36	199.25	197.27	199.44	195.49	201.45	202.4	199.91	199.2	201.96	200.22	199.56	199.88	199.49	200.42	198.64	199.2	200.57	203.16	200.56	200.07	198.48	196.73	199.76	198.64	199.24	201.95	202.86	198.71	199.65	199.88	201.3	202.2	198.2	202.43	202.91	199.8	199.96	199.02	199.28	199.88	196.79
214.7	209.95	208.6	210.21	212.61	208.79	210.95	208.3	211.9	214.9	210.9	210.95	211.41	210.05	213.14	213	212.23	211.18	212.78	211.29	210.55	214.6	210.87	213.73	211.01	209.02	209.09	213.95	212.31	209.25	211.77	210.85	211.06	211.86	213.6	209.51	212.18	212.41	207.02	211.73	209.53	209.29	212.51	212.26	211.53	210.73	214.07	212.06	214.89	213.75
209.67	213.07	212.22	210.79	214.87	215.39	210.29	213.84	212.62	218.01	208.2	212.42	210.06	211.26	215.88	210.38	216.54	211.78	213.77	211.21	210.27	214.69	212.18	214.18	212.85	210.87	211.33	213.41	212.67	215.94	213.02	211.15	211.19	216.42	213.78	213.54	214.52	209.87	213.67	212.28	208.34	209.44	211.8	210.56	210.75	209.55	212.36	211.6	213.89	211.17
212.5	211.26	212.24	212.59	212.62	213.73	209.64	213.68	212.27	210.21	211.07	213.81	212.46	209.86	210.47	211.86	214.18	210.7	210.28	210.36	212.32	210.6	211.83	213.84	210.02	210.71	210.86	212.35	210.43	214.4	216.29	213.16	212.59	211.81	211.67	211.76	210.93	212.12	210.42	211.79	209.21	209.78	212.65	214.81	209.19	214.12	214	212.08	211.14	212.28
214.2	213.2	213.6	211.57	210.37	214.44	212.58	211.97	211.94	212.71	213.22	211.73	212.24	214.71	212.91	211.87	210.98	208.53	209.2	212.92	211.29	210.72	212.59	212.66	209.19	209.63	211.8	211.3	211.87	212.69	210.56	209.01	212.3	211.14	211.51	214.57	211.73	214.56	212.78	213.24	213.13	211.98	212.11	212.59	211.33	212.3	208.87	210.92	212.02	210.31
216.96	218.45	218.22	214.8	217.65	218.33	214.49	217.43	213.65	214.51	217.01	215.25	218.12	219.62	219.1	216.77	217.59	215.65	215.41	217.34	216.98	213.58	216.94	217.24	214.61	216.83	215.97	214.45	218.04	216.09	214.86	216.2	219.41	217.84	220.69	217.75	217.02	217.15	215.48	214.59	218.07	214.84	216.29	216.1	215.47	216.48	219.05	216.03	217.04	217.61
200	204.03	199.09	199.96	204.73	202.52	198.4	198.32	199.96	199.19	201.23	202.01	202.44	201.6	200.02	204.2	200.4	198.86	198.2	199.9	201.2	200.89	199.39	201.24	201.64	202.79	198.37	199.95	200.72	200.4	200.15	201.16	200.45	200.87	199.7	203.32	202.39	200.45	204.19	199.21	203.16	203.12	200.91	200.65	203.06	201.56	202.99	203.37	203.7	202.61
212.31	213.28	209.77	212.5	211.94	211.21	212.64	211.23	211.89	211.29	211.89	213.06	217.29	209.73	210.07	212.21	211.32	210.6	213.4	213.45	213.72	211.48	209.58	211.02	209.03	213.7	211.02	209.19	213.24	208.85	211.8	209.89	208.32	209.67	211.02	212.22	208.65	214.76	210.6	210.55	211.25	209.89	211.66	214.71	211.68	211.68	212.3	211.36	210.11	212.15
207.87	210.29	207.64	209.15	206.38	207.72	210.12	208.3	211.25	208.97	206.97	209.79	206.68	205.76	208.6	211.01	208.06	209.31	210.76	211.05	206.59	209.17	206.04	209.52	209.55	208.99	207.14	210.02	209.86	209.7	208.13	207.58	205.22	211.05	207.23	207.99	207.65	210.94	207.47	207.71	206.26	209.72	208.37	208	208.43	208.06	211.68	207.8	209.88	207.32
202.13	200.04	199.41	199.28	201.32	200.24	199.9	200.15	198.36	200.53	200.48	200.11	200.93	201.95	198.34	201.34	202.17	201.24	202.05	199.4	202.27	202.22	198.28	204.37	201.33	200.93	201.92	201.45	199.97	201.44	202.43	201.1	199.4	198.06	201.63	198.77	199.06	203.86	200.62	199.06	202.19	202.98	197.74	202.39	198.73	196.83	199.75	199.6	197.38	199.38
216.07	211.88	212.93	210.32	213.19	213.29	208.62	210.41	207.93	210.01	211.33	208.95	210.08	209.81	207.59	211.23	213.64	211.06	213.66	212.97	210.38	210.46	211.38	210.43	211.14	213.48	210.89	206.75	211.99	211.64	211.69	211.61	212.45	211.39	210.79	211.67	211.78	212.64	211.7	210.39	212.02	211.63	210.06	211.23	211.81	211.44	213.29	210.03	213.51	212.47
214.73	211.05	212.58	212.02	210.76	211.84	213.43	209.45	212.07	209.25	213.23	216.06	213.71	214.16	212.42	213	211.67	214.78	212.18	213.46	213.47	212.81	214	214.85	212.54	213.65	212.54	213.76	212.38	214.53	216.12	213.23	211.47	212.24	212.95	212.86	210.38	213.06	209.94	213.31	214.23	211.67	214.15	209.5	213.11	210.88	210.38	209.29	212.08	210.23
209.15	208.13	211.45	210.33	206.85	210.41	210.56	209.08	210.55	208.12	209.05	209.41	208.15	205.83	209.82	209.44	210.29	209.52	210.16	210.22	213.3	208.14	210.04	207.78	211.67	209.12	211.55	211.11	211.85	212.74	211.1	208.22	209.99	209.51	209.31	208.58	209.02	209.73	211.94	208.77	212.79	208.8	209.51	209.12	208.77	213.8	212	210.35	209.94	209.37
198.31	197.93	201.53	200.02	201.77	198.05	199.28	205.53	200.43	201.65	199.16	197.85	201.18	201.89	203.03	199.11	203.1	200.01	202.04	202.07	198.91	200.34	201.35	205.11	198.21	202.1	198.82	201.27	200.46	198.8	204.21	203.66	201.89	200.16	197.94	202.01	204.33	200.65	200.28	200.48	200.62	205.16	199.41	202.08	200.04	200.73	201.66	197.98	202.51	200.43
203.18	207.02	206.59	204.44	204.51	204.44	203.26	200.37	201.4	202.13	203.69	200.47	204.19	205.23	203.62	202.59	202.87	202.8	201.96	200.56	200.24	202.12	204.29	203.15	204.21	199.84	203.41	203.37	201.73	201.65	202.03	202.69	204.8	204.52	198.36	203.97	202.71	200.22	202.62	204.48	200.86	204.74	201.84	204.61	200.01	205.64	200.87	202.97	203.49	202.84
206.25	207.52	204.8	207.71	209.71	208.79	205.17	206.94	208.3	206.09	208.29	207.44	203.94	206.61	208.06	206.78	208.13	204.78	208.38	208.06	206.81	205.03	206.59	212.76	206.39	206.47	206.43	211.92	209.1	207.54	205.59	207.37	208.88	207.92	204.9	206.08	205.93	208.5	205.64	208.8	212.17	205.57	211.48	206.4	205.54	206.96	208.43	208.06	207.69	207.33
209.84	209.28	206.39	208.92	207.52	209.03	205.33	209.88	204.48	208.18	211.09	209.29	207.63	207.76	210.78	208.29	211.41	210.49	210.37	205.95	206.9	208.25	210.57	206.67	210.13	204.94	207	210.8	205	210.54	206.91	207.92	206.58	208.03	208.55	208.59	208.94	208.39	208.54	209.07	207.47	211.88	209.68	208.32	207.38	210.1	207.06	210.42	209.28	205.08
213.39	213.45	211.09	212.71	213.82	211.78	212.68	212.3	214.43	214.55	215.29	215.87	214.06	212.45	213.46	215.41	212.87	216.15	212.53	211.33	214.25	214.31	216.91	212.53	215.49	212.38	212.86	214.95	213.47	211.53	211.76	214.44	212.68	210.5	212.31	210.21	217.21	211.33	211.28	212.3	213.16	213.02	212.93	214.85	213.79	215.39	213.25	211.46	213.95	213.83
202.8	203.71	204.4	204.11	201.95	201.29	203.98	203.46	205.92	203.64	205.23	204.55	206.97	205.13	205.27	202.81	203.06	202.74	203.58	206.44	200.06	208.57	204.07	203.92	203.99	203.21	202.81	207.81	203.22	205.53	204.91	204.06	205.55	206.17	205.02	204.14	208.79	202.51	203.6	205.79	205.5	207.44	203.95	204.22	207.28	205.85	202.12	205.12	201.13	204.85
202.76	203.43	203	204.67	203.6	201.48	201.12	203.92	205.19	205.38	202.67	200.98	202.69	201.7	202.16	200.69	207.04	204.33	205.75	200.38	200.38	201.83	207.13	203.65	206.91	205.47	204.61	205.13	205.3	204.35	202.76	202.55	201.89	202.95	203.66	202	203.57	203.04	200.7	200.98	203.33	202.96	205.17	204.69	204.29	205.81	203.25	202	202.5	203.53
220.15	216.42	217.48	213.11	215.76	220.66	220.76	216.43	219.14	213.02	218.99	215.39	216.34	217.86	215.9	214.89	217.28	216.64	216.79	219.11	217.88	218.05	216.48	219.01	222.28	214.62	215.28	217.81	216.96	219.77	219.27	217.06	218.45	219.62	215.77	216.65	218.64	218.77	215.39	212.8	217.37	218.41	218.12	217.18	219.58	221.52	217.25	216.86	217.24	217.68
203.35	204.64	203.89	206.43	203.97	204.78	201.88	205.06	203.19	204.86	203.51	205.08	205.93	204.44	202.34	200.61	205.55	203.86	206.99	205.94	206.7	206.25	202.99	202.32	206.41	208.29	205.87	207.35	206.99	208.02	203.6	206.65	201.19	206.67	207.33	205.87	200.9	203.44	203.66	202.45	200.7	207.89	204.8	205.25	205.65	205.37	204.49	205.49	205.41	206.74
207.1	210.34	210.55	209.46	209.57	209.34	212.93	206.3	209.73	207.92	208.03	208.47	211.77	211.42	210.12	212.47	207.48	212.73	209.05	208.12	208.65	209.09	210.82	210.33	210.98	209.19	210.35	208.01	207.57	211.21	207.14	211.1	207.97	212.11	209.07	209.02	209.83	210.43	205.69	211.56	206.43	207.49	210.11	210.59	207.13	212.16	210.38	213.34	210.29	212.65
211.25	211.09	212.22	209.91	212.88	215.27	209.92	212.91	212.91	210.81	212.7	213.24	208.22	210.93	210.6	211.05	208.46	213.81	212.43	211.62	207.43	210.32	214.06	210.6	210.46	209.66	211.66	214.79	212.95	215.05	212.27	209.63	211.52	210.77	212.89	210.65	211.92	212.89	215.09	210.68	210.77	214.52	209.25	207.29	212.91	211.51	214.73	210.36	209.41	212.05
214.79	212.16	214.36	212.54	211.82	217.3	210.32	213.45	210.37	212.7	213.69	215.15	211.31	212.08	213.01	217.72	211.9	211.18	212.21	214.63	212.76	213.49	212.78	214.79	211.61	213.06	213.45	216.11	213.56	212.4	212.49	212.65	211.68	211.95	210.93	217.48	211.45	211.98	210.39	213.51	215.87	211.76	211.75	209.62	211.16	213.6	217.33	211.18	213.49	213.49
203.24	201.98	200.53	203.79	203.11	202.55	203.76	200.96	202.53	203.52	199.17	202.02	197.94	203.41	202.57	200.77	201.5	203.37	200.26	203.95	203.8	204.46	203.74	202.26	201.12	200.84	203.95	199.99	199.75	203.93	203.9	201.65	204.74	202.97	205.76	200.37	205.19	204.74	200.88	200.22	204.14	198.06	203.6	201.63	201	202.94	203.68	199.76	203.88	204.27
205.49	205.4	202.72	205.99	203.71	206.15	201.95	202.16	202.25	205.46	201.22	200.22	202.75	205.85	206.27	201.47	205.87	206.47	205.11	205.07	204.93	205.17	206.66	203.67	204.57	202.17	204.68	201.75	204.81	201.77	203.37	204.01	202.01	201.77	205.57	205.38	203.87	205.45	199.78	204.71	205.47	204.78	207.74	208.99	202.5	202.32	202.43	204.63	204.01	205.81
211	213.54	211.87	214.18	213.56	212.14	214.93	214.28	212.04	214.46	215.3	213.08	214.89	213.98	214.27	210.04	214.08	213.42	214.86	214.61	213.3	212.25	213.66	214.65	213.41	212.39	216.82	210.74	210.17	216.4	212.98	212.9	212.95	213.7	209.63	216.51	215.09	214.49	214.41	213.24	215.8	213.7	209.74	212.99	213.86	214.12	212.85	212.33	212.15	214.3
196.16	195.09	193.48	192.47	194.76	194.01	194.42	196.68	195.53	194.32	196.32	196.65	190.93	195.84	194.05	194.85	191.02	191.9	198.78	195.37	190.62	195.36	192.77	191.62	193.39	192.8	192.15	194.3	192.78	193.27	191.72	193.57	195.06	194	194.92	193.26	194.49	194.7	193.6	193.5	192.77	196.83	195.6	194.52	195.05	190.44	197.18	192.91	194.8	195.15
208.08	209.05	207.9	209.53	210.79	209.03	207.54	206.78	205.2	207.86	207.23	207.79	207.58	209.89	205.73	208.48	209.83	206.79	207.5	206.81	206.82	207.98	207.39	204.94	201.61	207	209.19	208.53	207.87	206.37	209.21	206.45	206.24	207.68	207.33	207.18	207.93	207.21	210.32	207.55	208.66	207.77	206.23	209.04	206.54	206.06	206.74	206.95	205.16	205.18
207.55	209.81	208.13	208.48	210.76	210.76	205.27	209.33	205.83	207.19	207.56	207.82	206.37	211.33	206.72	204.82	209.06	206.47	207.25	209.53	208.51	207.82	210.08	209.24	209.14	205.16	205.5	206.39	207.9	206.23	208.8	207.94	207.7	206.57	205.19	207.32	208.54	204.75	209.04	206.55	211.74	210.07	205.97	207.51	204.46	209.27	206.08	209.47	210.68	205.97
210.02	213.05	211.14	211.05	213.65	211.44	212.75	213.08	215.22	212.45	211.87	211.77	213.71	214.54	210.9	211.09	214.02	213.04	211.95	213.31	211.55	212.03	213.92	209.75	210.66	211.52	213.35	211.55	213.75	210.71	213.59	213.11	213.14	209.53	213.32	209.63	211.47	212.26	207.44	210.8	214.02	210.29	209.92	215.44	207.18	215.18	213.5	215.34	210.5	212.05
209.42	214.83	213.74	213.27	212.66	213.46	210.87	213.16	214.04	211.5	213.33	211.93	215.95	214.48	212.54	213.7	214.22	213.08	213.76	215.16	215.33	209.74	214.82	214.64	211.61	211.96	215.45	215.28	214.88	211.91	213.23	215.57	211.44	211.28	212.11	210.57	211.62	212.12	210.08	209.41	209.24	209.83	209.04	211.45	212.87	211.73	215	211.05	211.45	211.3
209.95	209	213.12	209.87	212.11	214.98	212.55	209.46	211.27	211	211.03	211.99	210.65	214.43	208.37	209.95	212.56	214.22	209.59	214.41	211.05	211.13	211.35	210.14	210.93	208.1	213.45	213.94	211.01	212.33	210.82	210.69	214.21	211.89	212.48	210.71	211.36	212.44	209.24	210.46	214.16	211.35	215.3	213.02	209.87	213.51	209.71	211.49	216.26	208.85
213.14	216.06	216.93	218.47	215.5	219.45	216.05	218.25	217.18	214.36	216.64	214.96	217.5	218.78	216.19	217.93	216.84	215.96	214.29	217.78	218.06	218.26	218.38	216.64	216.75	217.78	216.66	217.8	221.75	216.85	217.37	215.67	219.64	216.25	220.37	217.11	217.8	220.26	218.32	218.07	215.12	216.53	221.23	216.14	216.08	216.62	220.06	214.76	218.35	217.8
208.15	210.18	207.68	209.33	211.59	206.55	208.49	210.32	205.39	209.57	208.93	207.74	209.84	210.3	211.12	208.67	206.47	208.81	208.1	205.75	207.85	210.81	209.84	210.15	213.11	205.49	208.66	208.66	208.53	211.61	210.42	210.98	209.8	209.36	207.41	206.78	207.29	205.25	208.6	213.27	206.01	209.07	211.48	206.22	209.71	205.22	209.24	207.42	206.96	208.11
204.56	207.79	205.96	209.26	206.14	208.55	204.8	207.35	206.67	206.32	204.24	206.93	205.66	209.52	208.4	205.84	205.71	206.57	204.29	207.26	207.22	204.67	204.16	207.2	208.64	210.17	209.19	206.03	208.24	209.55	209.62	209.51	207.35	208.19	210.79	208.76	209.2	207.65	208.37	207.07	207.04	210.76	208.09	211.45	206.77	209.85	208.76	210.33	207.04	207.9
214.62	214.4	217.16	216.88	215.05	217.88	218.1	218.23	218.86	217.15	217.35	216.6	215.99	215.83	217.29	215.72	219.31	216.54	217.12	217.23	213.7	216.74	216.79	217.55	216.71	215.85	217.2	215.48	217.46	215.45	219.22	216.89	216.97	217.91	217.26	217.36	214.99	217.86	220.01	216.69	214.24	216.26	215.19	218.98	216.61	216.43	217.08	217.71	218.79	219.36
214.44	207.3	210.22	210.03	208.6	208.59	208.21	209.84	208.65	208.02	208.7	209.62	206.64	209.11	207.68	207.55	209.39	208.11	210.51	207.5	209.98	208.71	207.72	208.64	209.44	207.52	210.21	206.77	212.2	208.99	207.95	207.11	207.65	207.31	208.43	207.13	207.88	213.56	207.76	207.56	211.13	209.63	208.44	206.04	206.25	208.79	208.78	210.5	209.21	209.54
210.05	209	208.74	211.44	209.5	206.68	208.69	208.75	209.04	210.5	211.41	208.7	208.06	210.15	209.5	206.53	211.13	208.54	206.73	207.31	210.28	212.96	206.51	208.77	208.75	210.74	207.17	210.66	207.42	209.12	208.3	206.74	208.24	207.36	208.64	207.28	211.57	210.24	207.44	207.47	209.96	211.04	211.18	212.04	209.01	208.8	213.44	210.44	208.3	209.66
207.78	208.36	210.37	208.51	207.98	207.98	208.25	205.62	208.93	209.01	204.64	205.1	203.8	208.22	209.33	210.34	206.06	208.17	209.55	211.07	210.5	205.75	210.11	208.52	206.43	207.77	208.13	210.55	205.42	208.16	209.42	209.43	208.03	207.95	205.42	207.86	210.49	208.11	210.71	212	206.41	208.65	207.13	204.77	206.69	209.64	207.72	208.09	205.28	204.49
214.17	215.34	219.56	213.04	214.09	215.36	215.18	212.01	212.4	212.72	213.58	211.3	212.69	212.98	215.44	213.94	215.3	209.83	213.81	209.82	211.64	213.21	214.13	216.55	213.44	214.56	212.64	213.65	212.2	215.1	212.95	213.67	211.49	215.42	215.27	213.45	217.94	216.43	209.73	214.21	216.56	211.29	215.72	213.46	213.99	216.75	214.49	210.67	215.64	212.86
204.56	205.92	207.77	207.3	205.56	201.51	204.31	206.87	206.19	205.62	202.71	203.86	203.06	202.91	204.83	206.21	201.31	207.41	203.9	207.18	204.99	204.45	209.78	203.7	204.76	202.41	203.42	204.17	204.02	207.15	201.89	206.02	201.81	206.8	203.99	204.32	206.39	206.74	205.12	205.51	205.34	204.24	203.74	204.4	202.21	202.85	203.92	205.28	205.9	203.96
202.28	201	203.65	203.96	204.03	201.55	199.68	201.12	202.34	202.24	201.38	204.12	207.15	201.91	202.89	204.67	203.32	204.42	201.23	205.61	201.74	202.59	205.17	206.89	204.5	202.92	203.8	203.37	202.65	205.78	203.64	204.75	203.88	206.99	203.61	206.37	205.62	203.55	205.44	204.93	203.26	204.02	203.61	202.87	200.72	204.5	200.97	204.31	202.88	201.64
208.16	205.69	207.7	210.75	209.48	212.31	210.8	212.41	211.59	209.9	208.76	213.11	208.58	210.86	210.76	207.14	212.14	211.61	207.28	209.05	210.26	208.99	208.07	212.69	207.49	208.76	210.88	208.39	212.48	211.26	211.12	212.56	209.79	206.05	209.3	207.66	211.66	208.1	208.46	209.52	208.48	208.74	209.14	211.58	211.02	207.37	208.98	209.08	208.56	209.14
196.33	195.92	197.3	201.34	198.45	196.41	198.96	197.74	196.48	195.49	198.96	196.39	196.4	201.13	195.6	196.5	198.16	199.33	197.53	198.06	196.56	198.66	198.35	197.15	199.49	201.16	198.13	198.12	197.05	199.74	201.72	199.95	198.46	197.28	199.44	196.54	195.31	197.86	199.06	199.86	198.36	198.03	196.15	200.45	197.94	198.6	198.2	196.83	199.44	196.82
197.62	200.7	200.53	198.44	197.62	196.88	196.81	199.27	196.32	199.07	201.19	197.36	198.39	200.39	200.2	199.62	197.32	196.85	200.57	199.28	198.67	197.34	198.87	199.84	197.95	197.76	199.13	196.38	198.62	199.65	202.25	198.13	199.4	197.95	199.45	198.48	200.51	198.99	198.55	199.88	197.33	200.45	197.29	198.23	197.28	199.78	195.77	199.41	195.71	199.2
201.2	203.3	200.88	204.68	201.83	204.87	202.2	199.44	202.27	204.91	202.36	202.54	200.73	204.24	204.76	202.08	202.4	202.04	202.99	201.75	201.01	205.17	203.52	202.27	201.71	205.15	201.11	201.72	199.68	201.08	202.75	203.45	202.15	201.22	201.45	207.52	204.05	203.4	202.86	204.48	202.25	202.95	202.89	203.47	199.47	203.91	204.33	203.33	201.83	202.05
207.02	210.97	208.77	208.38	208.25	205.25	205.69	206.27	205.97	210.81	209.81	209.24	208.51	209.01	208.47	206.95	208.83	210.38	208.48	207.85	208.4	207.44	208.73	208.48	209.2	209.64	207.91	209.85	207.87	209.17	207.16	207.9	210.3	211.64	209.9	207.83	208.9	207.76	209.97	206.41	206.15	210.66	208.4	209.46	209.76	208.04	208.41	208.04	210.26	207.09
198.12	198.8	199.84	198.17	197.63	198.25	194.7	200.76	201.25	200.25	199.04	198.18	199.42	201.9	201.62	200.26	201.74	198.37	201.24	200.37	200.91	198.75	200.83	196.05	196.7	201.57	198.18	199.23	199.33	198.08	201.07	201.4	198.17	200.28	196.32	200.92	201.89	200.17	201.2	198.75	198.41	197.29	200.3	200.12	201.53	199.17	202.14	202.24	199.39	200.87
218.19	217.23	220.92	216.93	217.45	221.18	219.48	218.7	220.18	214.95	217.72	217.17	220.49	219.86	217.52	217.2	215.92	217.03	215.75	216.88	216.64	217.7	215.1	218.87	220.69	217.87	220.04	220.51	217.66	214.37	216.54	221.06	217.28	220.13	214.93	217.71	217.11	219.2	221.12	218.33	217.37	216.27	219.45	215.26	213.99	218.62	218.17	218.64	216.16	216.11
214.73	214.41	213.18	211.29	213.47	210.47	213.4	215.14	213.3	212.15	210.05	209.17	214.19	214.16	210.37	212.23	213.22	211.71	215.11	211.08	213.48	210.9	212.24	211.83	215.41	214.72	214.62	210.4	211.84	216.54	211.92	215.64	211.39	211.91	213.24	212.45	211.33	212.59	213	213.42	215.57	213.46	215.61	212.24	213.14	212.46	213.32	214.93	213.66	214.18
211.13	209.82	205.5	208.26	208.13	209.12	211.4	208.6	209.02	208.88	204.98	208.17	209.87	208.99	209.99	211.67	207.32	207.04	207.24	207.88	212.07	206.59	207.89	209.03	205.03	207.1	212.04	208.86	208.73	209.07	206.05	207.32	209.22	206.87	209.6	209.4	208.44	211.18	208.38	208.89	211.66	210.3	211.05	208.19	209.66	206.85	208.62	206.72	208.72	210.4
208.06	203.69	208.01	207.8	206.72	205.09	206.97	207.44	207.1	208.16	206.69	208.13	203.77	205.25	208.28	207.5	206.54	205.51	205.71	208.04	207.68	207.39	211.04	204.48	206.49	206	207.26	207.62	206.17	206.03	205.87	202.29	206.34	202.86	206.58	205	204.9	209.38	200.73	204.3	208.12	205.53	206.44	206.4	207.27	206.54	205.42	205.8	206.19	205.89
206.13	206.64	204.85	204.31	207.64	207.31	207.25	206.83	208.08	206.45	203.31	206.43	206.74	205.17	206.99	203.55	203.15	204.53	207.64	206.74	207.71	204.8	207.52	204.71	207.7	206.24	208.74	203.12	206.15	205.11	207.83	204.58	208.74	207.69	206.82	206.51	205.33	204.56	201.72	204.91	207.34	207.22	209.77	207.1	207.66	207.14	204.21	203.82	207.87	208.8
197.1	194.96	192.3	193.48	191.4	195.11	194.72	189.54	193.24	194.25	194.65	195.59	195.4	194.52	195.57	194.63	196.24	192.28	196.04	192.13	194.28	192.81	196.02	195.88	196.15	192.75	191.77	193.56	194.96	193.75	194.5	193.1	194.28	195.08	193.4	194	194.07	193.06	194.09	195.55	194.63	191.39	196.89	188.54	195.14	196.43	195.15	195.93	192.57	193.23
210.3	207.28	209.59	207.09	206.22	207.54	209.94	211.55	210.11	205.66	209.16	208.06	208.42	209.03	206.7	210.95	211.19	210.59	210.68	209.25	207.66	208.29	212.65	210.37	210.02	208.95	207.69	210.5	209.02	207.2	208.91	207.45	208.24	206.29	206.8	208.4	209.18	209.09	207.2	204.72	206.36	209.52	210.44	207.87	209.88	207.65	208.2	211.19	208.16	208.58
202.3	200.51	200.25	196.01	199.25	199.02	203.56	198	203.11	198.94	202	199.69	202.11	199.08	204.3	198.94	203.57	203.77	203.03	200.09	198.76	199.94	199.08	200.22	203.43	203.06	198.09	198.92	197.05	201.55	201.39	200.43	203.88	199.43	199.19	201.84	199.29	201.35	201.84	201.61	201.59	199.74	200.6	200.34	200.22	202.99	198.99	198.39	200.31	201.28
206.42	203.92	204.51	204.24	205.99	208.19	207.1	205.65	207.9	204.72	205.25	205.73	206.5	204.83	204.59	206.9	206.67	204.7	204.87	204.5	206.81	203.22	206.62	208.85	208.43	208.02	207.35	206.43	205.55	205.24	204.05	204.75	204.39	207.4	207.6	204.8	207.19	206.81	205.53	207.83	203.73	203.2	204.57	205.37	206.62	208.12	207.75	204.36	204.02	205.75
207.72	208.49	210.53	206.33	209.99	209.45	209.73	207.96	208.73	205.89	208.49	207.59	207.64	209.29	207.4	208.14	209.91	208.51	208.13	211.21	208.56	213.37	206.75	209.17	208.74	209.54	205.81	207.16	209.69	209.43	205.1	208.98	207.7	209.73	207.02	209.33	207.8	205.26	212.42	206.88	209	209.61	209.5	207.55	211.27	211.35	207.28	208.13	207.94	210.79
199.76	201.67	196.88	199.81	202	197.15	198.79	199	201.55	199.79	200.19	198.95	201.38	201.31	201.87	197.63	201.21	199.86	199.74	196.1	202.93	199.41	200.93	201.9	201.23	199.18	198.07	199.44	202.6	202.48	199.45	202.98	199.25	198.74	201.43	198.09	199.46	198.61	201.51	198.37	198.81	200.87	200.12	200.26	202.07	201.37	200.56	200.08	202.12	201.92
204.15	203.27	206.55	209.09	203.23	204.95	204.57	206.42	208.36	203.76	205.15	206.27	208.45	205.22	205.05	205.37	203.84	207.03	208.98	206.43	208.13	205.81	208.61	209.34	206.45	203.12	204.21	204.27	206.89	206.4	204.91	203.46	204.28	204	208.52	206.95	206.39	207.05	207.62	207.2	208.12	204.47	209.74	209.62	207.13	207.53	203.8	203.86	207.09	210.28
198.43	198.25	197.75	198.06	197.13	202.87	202.03	199.48	200.01	197.04	199.65	202.03	200.58	199.54	197.39	196.29	197.06	200.44	200.74	199.98	198.38	199.28	197.66	200	201.06	201.96	197.09	198.1	201.25	202.38	198.83	200.95	197.99	200.48	198.66	199.36	200.1	199.57	198.58	199.55	203.32	199.06	200.18	198.77	195.92	200.17	201.76	204.32	198.31	198.34
210.66	205.12	208.11	210.94	208.64	205.61	204.66	208.47	209.38	205.67	208.89	207.29	210.58	205.88	207.4	208.26	206.63	207.14	207.16	209.24	209.87	209.27	208.88	209.29	207.06	205.89	206.67	208.72	208.87	208.09	207.08	209.94	209.97	203.07	204.32	208.72	207.77	207.77	207.29	206.11	207.68	206.58	206.7	206.55	207.01	211.9	207.33	210.1	207.81	207.98
216.6	217.93	214.43	221.32	219.77	217	215.79	217.05	221.4	216.37	216.99	218.87	219.58	215.1	217.08	215.32	218.43	216.78	216.57	222.61	218.49	216.69	216.88	219.29	219.42	216.92	216.12	219.44	220.39	215.35	217.02	220.26	215.53	218.07	217.5	214.36	215.94	218.37	215.56	215.49	217.35	217.3	217.9	218.66	219.5	216.65	217.81	216.53	218.29	218.47
210.86	207.38	205.05	208.01	209.12	208.12	207.06	210.63	207.54	210.13	208.66	207.63	207.57	210.6	210.26	207.35	207.84	207.66	211.8	207.28	206.85	207.94	207.54	209.2	204.9	208.8	209.54	211.48	206.39	205.82	206.6	207.82	206.69	209.1	206.03	208.16	208.21	205.88	207.77	208.17	211.56	210.56	208.49	210	208.59	207.84	207.76	207.72	207.92	208.85
205.18	199.24	199.99	202.72	201.01	198.33	196.85	201.48	198.91	202.07	199.23	200.3	200.35	200.67	202.02	197.14	200.89	200.4	199.11	199.03	198.13	200.56	200.76	199.44	199.78	199.19	199.93	199.05	197.43	202.98	198.42	201.05	199.42	199.79	198.16	198.1	198.51	200.84	200.33	197.57	196.08	203.88	203.79	200.31	198.15	200.24	195.89	201.4	200.21	201.12
210.3	204.81	204.48	208.79	205.05	206.37	208.16	207.72	204.41	211.71	203.6	205.79	205.81	207.01	205.92	205.2	204.48	207.06	206.77	206.94	207.43	207.02	204.96	208.42	206.97	207.66	205.15	206.01	204.23	206.41	205.82	205.78	206.98	204.45	206.23	208.02	204.3	206.68	205.46	208.86	204.62	209.18	208.66	204.16	206.67	208.72	202.99	207.54	205.64	204.85
209.38	213.67	206.66	207.73	210.34	209.4	206.3	210.72	208.13	212.37	209.13	208.52	209.05	207.09	212.21	210.33	211.8	210.08	209.62	210.77	209.41	210.42	208.62	211.54	206.79	212.06	210.03	209.42	210.59	210.75	209.54	213.02	210.38	210.31	211	209.83	210.35	208.83	210.72	204.73	212.95	207.92	207.88	210.7	211.26	209.52	207.33	210.14	208.26	208.01
200.1	201.05	199.61	199.83	202.06	199.52	200.3	198.77	201.85	202.84	200.19	202.06	199.78	199.76	200.7	200.09	201.81	202.99	200.19	202.41	202	204.53	201.21	203.39	199.71	200.07	203.01	199.17	198.59	199.55	201.83	203.02	199.94	201.41	200.81	199.9	200.21	200.04	201.65	198.35	201.48	199.13	203.71	201.01	199.22	201.96	198.06	199.88	200.15	197.59
209.32	205.22	204.49	207.56	207.84	207.34	208.32	212.04	205.87	205.03	205.77	207.29	208.77	209.24	207.94	206.04	208.85	209.16	207.01	207.18	206.67	208.51	208.4	208.76	210.87	209.53	208.12	207.63	205.09	211.44	209.04	205.63	208.41	202.35	209.1	207.45	209.33	207.26	206.95	210.38	207.29	210.16	207.59	212.44	209.13	208.3	207.67	207.06	207.04	207.73
204.14	202.14	200.55	204.11	202.73	200.28	202.47	202.3	205.09	200.6	204.72	202.62	200.73	200.93	200.29	200.38	202.32	201.41	204.41	202.72	203.38	204.62	206.68	200.9	202.85	199.12	201.11	203.73	202.94	200.02	204	202.68	201.04	201.02	199.81	200.81	202.25	202.3	203.27	205.81	205.89	201.87	201.91	201.64	201.14	203.15	203.04	204.84	203.38	201.88
196.89	199.73	198.95	200.4	200.83	205.14	200.86	200.38	198.73	199.9	198.84	197.68	199.42	203.08	200.51	200.94	200.51	203.06	200.59	197.82	195.81	198.62	196.5	203.12	198.46	199.51	197.04	201.57	199.77	203.84	201.48	197.74	198.41	197.66	204.62	202.4	199.86	204.08	199.3	198.8	198.65	202.85	201.94	201.88	198.43	197.48	199.94	200.69	201.72	198.95
207.88	206.97	208.46	209.97	208.56	207.73	204.73	208.3	210.18	208.69	206.52	203.37	206.97	207.6	209.89	208.11	210.3	205.45	208.5	207.81	207.06	207.79	205.76	209.76	206.77	209.87	206.92	211.16	205.86	210.18	210.38	208.92	208.02	206.84	209.77	208.41	207.6	209.17	209.01	206.64	207.19	209.04	207.13	208.44	208.98	206.37	206.64	209.18	208.27	210.41
205.7	202.79	206.95	205.3	204.45	208.07	203.43	201.62	205.62	203.84	202.8	206.47	204.37	206.97	204.95	204.53	206.31	206.08	205.47	207.07	205.69	204.81	204.72	204.86	204.84	203.32	204.92	205.48	205.67	200.83	204.6	203.49	205.31	203.39	205.63	203.99	204.67	203.83	203.67	202.01	206.86	204.46	203.91	207.31	206.86	205.02	205.27	205	204.85	206.58
215.45	211.96	215.58	212.06	210.08	215.35	212.71	212.8	212.22	213.35	213.7	210.81	211.27	213.45	208.64	212.96	210.37	212.83	214.6	212.42	212.04	212.21	213.85	212.68	212.31	212.63	212.59	211.4	214.52	213.25	214.59	209.94	213.54	212.33	214.6	215.32	212.66	211.91	215.56	215.62	212.81	212.47	213.16	214.78	211.89	214.33	207.31	211.99	209.2	212.7
197.22	198.45	197.95	197.22	197.79	198.48	194.64	199.01	196.62	201.51	200.87	197.48	195.91	196.2	196.57	198.33	196.72	199.26	200.81	201.76	199.62	196.92	195.19	200.08	200.33	200.01	198.67	198.65	196.69	196.74	199.65	196.81	198.88	196.12	199.13	196.9	195.95	200.96	195.54	198.56	198.53	197.22	198.96	198.68	199.52	199.03	193.58	198.91	197.66	198.27
200.94	198.37	199.49	198.51	199.05	197.16	199.11	195.95	197.53	197.96	203.1	197.48	194.99	199.79	195.64	194.65	195.02	198.71	201.69	199.07	198.22	201.65	200.04	199.15	199.35	201.05	199.35	199.95	198.6	196.74	198.07	199.98	199.42	199.48	197.84	200.69	200.08	200.18	197.9	199.89	201.3	199.65	194.8	199.59	199.26	198.15	199.19	199.55	199.83	197.41
204.9	198.13	199.55	196.66	201.03	197.96	200.16	200.05	198.28	197.34	200.87	195.46	198.51	200.3	199.52	199.91	201.16	201.37	197.94	197.82	197.06	197.3	200.52	200.08	199.99	199.3	202.41	199.97	198.43	199.63	198.16	201.91	201.22	199.2	198.67	202.65	198.83	199.82	199.06	199.77	198.44	201.1	201.5	202.11	198.3	200.42	201.92	198.54	198.31	202.86
211.31	209.92	214.67	208.48	213.32	212.5	211.29	210.94	213.43	211.96	213.39	215	211.8	211.4	209.24	207.19	214.43	207.9	210.89	210.2	211.73	210.19	215.81	213.01	212.52	212.92	212.1	211.02	210.36	212.96	213.81	212.79	212.54	211.82	210.82	209.76	212.36	212.02	212.6	208.14	209.63	213.7	207.44	212.93	211.56	212.42	209.42	209.96	210.77	211.09
199.53	202.28	200.49	200.06	201.4	201.02	197.81	201.35	202.97	199.96	198.38	201.63	199.87	199.18	198.68	200.05	199.82	201.12	204.23	198.5	199.88	201.63	201.46	202.33	203.47	198.75	199.7	202.94	194.95	200.37	197.92	203.15	199.18	196.56	197.31	198.4	200.12	202.37	199.34	204.92	199.13	201.51	202.62	200.3	202.68	198.67	198.72	199.58	201.2	200.61
204.98	210.43	208.76	208.07	208.74	210.93	207.3	209.77	210.28	207.06	210.65	207.04	210.44	208.56	208.82	206.39	210.82	208.43	205.82	212.81	206.39	206.97	209.95	208.22	206.32	210.81	205.18	207.97	208.98	208.59	207.91	208.18	209.5	207.85	208.64	208.99	209.45	209.07	207.74	211.56	208.58	207.22	208.81	211.82	209.27	208.21	208.92	208.55	209.67	205.48
206.71	201.56	204.65	206.86	201.42	205.8	204.94	205.02	205.72	204.01	202.26	206.97	204.28	206.73	201.9	203.09	204.6	203	205.38	204.99	205.99	205.77	205.58	206.77	204.77	204.82	206.2	204.84	205.81	205.24	204.33	204.6	203.2	206.53	200.53	201.88	202.14	205.84	205.15	204.98	202.62	205.68	203.29	203.95	207.18	206.65	205.02	204.04	202.69	202.61
210.5	204.53	209.65	209.22	208.18	210.81	209.6	205.46	209.58	206.75	208.92	206.7	209.19	207.86	206.83	205.96	208.5	205.24	207.66	208.21	205.58	208.08	204.82	207.46	204.84	210.07	207.27	207.47	210.7	208.36	210.37	207.72	207.02	203.59	208.08	207.6	207.64	208.29	208.41	207.95	209.36	208.08	210.6	210.23	207.25	210.23	206.67	208.68	207.31	210.43
212.13	213.92	215.37	213.32	214.39	214.82	214.92	213.44	213.36	213.13	213.04	212.09	215.29	215.32	213.44	212.96	212.5	211.32	215.93	216.26	211.44	213.69	214.76	213.07	211.17	212.96	211.46	215.62	212.23	212.53	215.08	216.75	212.75	213.77	211.99	210.08	211.52	210.87	215.43	215.13	212.27	215.71	211.97	212.76	212.72	213.81	210.08	213.04	212.5	213.12
206.62	209.32	207.51	210.89	207.78	208.98	207.05	208.2	205.68	205.88	209.2	205.88	208.35	205.16	209.76	211.05	209.41	206.04	207.98	210.45	206.84	207.97	210.16	206.27	207.39	207.83	209.62	207.18	210.01	207.45	207.65	209.31	208.73	209.36	209.85	207.95	207.38	205.45	211.23	207.53	206.24	206.57	212.27	206.66	206.28	208.2	206.47	205.02	206.85	209.16
203.25	202.56	202.46	202.83	201.04	200.85	207.08	201.18	207.74	201.51	203.21	202.36	205.32	204.06	200.82	201.67	203.71	206.8	202.57	206.97	204.57	202.27	203.06	201.85	205.13	202.49	204.19	207.06	206.21	204.98	203.19	202.54	208.53	204.43	203.39	202.64	206.27	205.58	205.3	206.33	203.94	204.12	204.7	204.48	200.97	204.28	204.07	204.34	201.83	204.51
212.75	210.59	207.27	210.31	209.19	209.18	208.18	206.52	209.82	211.81	209.09	208.85	206.61	207.08	211.85	209.97	211.74	207.65	212.26	211.28	207.35	208.36	209.82	210.85	208.77	208.96	210.27	208.75	205.82	211.64	211.26	208.96	207.52	208.05	209.47	208.52	210.16	207.82	205.69	210.81	212.59	210.33	208.84	212.23	208.89	209.59	210.07	208.17	209.43	207.69
206.64	208.06	205.03	209.14	207.24	208.6	206.28	206.12	206.87	207.41	208.12	208.38	205.04	206.59	206.17	208.58	208.03	209.16	206.55	208.05	205.15	207.38	206.19	205.13	207.23	204.65	206.44	206.3	207.37	208.11	208.17	208.99	207.05	209.84	206.22	204.26	205.97	208.63	210.96	206.65	207.04	208.35	206.18	206.74	208.39	208.96	206.93	207.27	206.81	210.18
210.67	211.32	213.33	214.92	211.03	211.71	207.99	215.13	209.58	208.04	213.03	213.82	212.62	211.76	214.47	215.19	212.93	209.97	210.16	211.06	210.67	214.43	211.92	211.84	214.44	212.03	211.23	215.12	213.46	211.65	210.39	210.14	211.56	210.16	212.55	212.77	215.56	213.43	212.07	212.18	213.89	210.86	211.45	213.26	211.41	216.21	211.42	212.04	209.39	212
208.12	208.49	209.6	208.26	207.75	207.37	208.49	208.98	206.53	208.02	203.54	211.25	206.09	209.44	207.51	208.5	208.72	208.83	208.95	208.86	205.47	212.57	206.59	212.57	206.95	207.57	210.12	205.28	205.32	206.38	209.94	210.68	209.81	208.35	206.41	206.7	207.77	209.01	207.85	210.19	207.12	211.88	209.54	210.02	208.58	208.89	208.82	207.13	209.32	210.75
204.41	204.6	203.38	206.03	204.54	203.69	205.91	204.21	203.48	201.84	203.08	204.38	202.47	201.79	201.3	202.18	202.86	200.75	201.74	206.49	200.29	203.05	201.86	206.86	205.23	204.39	200.43	203.12	204.06	205.42	206.49	207.07	203.09	203.57	204.49	201.13	204.83	203.34	205.16	200.88	202.83	201.04	201.86	203.1	200.57	201.8	202.09	206.43	203.88	204.25
211.61	210.86	206.15	207.29	207.91	210.28	210.2	209.92	204.81	209.63	204.75	211.58	210.41	210.04	209.4	209.27	207.92	209.11	211.8	210.48	209.12	209.64	210.34	207.67	207.36	206.01	209.81	210.19	207.37	208.46	205.97	206.52	208.46	204.56	210.26	210.61	206.99	207.12	209.05	209.25	211.83	208.76	207.99	208.97	206.96	209.63	206.12	209.63	206.43	210.37
205.43	210.4	211.75	208.1	210.57	209.54	211.63	210.66	210.17	207.16	209.86	209.88	210.57	210.34	211.21	210.1	209.7	207.14	208.4	207.92	208.71	208.58	206.38	206.97	208.44	210.63	207.81	208.86	207.97	213.37	212.19	210.29	207.8	209.64	212.7	210.64	210.09	206.99	208.3	207.65	209.54	211.96	209.56	206.61	206.67	210.63	212.98	209.67	208.43	211.62
197.33	194.03	196.38	197.28	195.02	196.93	196.76	195.08	196.25	195.16	194.2	194.93	196	195.88	193.35	194.67	195.42	198.4	194.25	192.88	193.77	197.35	195.2	195.24	197.22	193.52	195.34	194.46	195.1	198.86	196.47	195.14	193.61	195.7	192.63	196.27	193.78	197.82	192.03	198.03	195.52	195.05	196.89	193.24	194.07	193.6	195.56	198.61	193.32	190.38
208.91	211.85	207.7	206.97	210.82	207.64	207.87	209.03	206.74	210.11	206.72	208.12	206.99	211.55	202.03	207.22	208.2	205.87	207.97	206.02	210.96	207.85	206.97	206.09	206.47	207.33	208.49	210.72	207.19	209.18	204.42	210.92	209.22	209.46	208.42	206.75	208.37	208.63	211.67	205.91	212.22	208.41	208.26	208.99	206.64	208.22	211.46	210.66	204.35	209.06
217.78	218.25	217.38	217.44	217.92	216.81	215.42	214.85	218.09	219.76	215.56	217.36	218.62	216.48	213.41	219.64	214.93	216.35	218.19	217.46	217.16	215.82	218.77	218.6	219.33	216.09	216.3	217.51	220.7	215.04	218.21	216.54	216.63	219.44	215.68	218.17	217.26	212.54	216.3	214.89	217.16	214.13	215.63	218.16	217.55	220.35	217.81	218.17	217.4	218.5
200.85	199.37	198.23	197.1	201.55	196.96	198.67	199.59	199.78	201.78	201.85	199.94	198.37	201.95	201.09	196.98	199.77	198.46	202.89	195.89	203.04	202.3	198.44	198.67	201.02	199.74	196.78	201.43	199.36	199.68	198.93	201.61	198.31	201.89	200.16	203.44	202.26	200.73	199.24	201.12	199.33	199.2	199.92	201.4	200.01	200.47	199.29	201.11	197.92	199.93
204.39	205.26	203.43	205.33	203.14	204.85	205.05	204.51	206.74	204.57	205.01	204.49	206.44	202.03	205.65	204.03	205.59	203.38	207.92	202.71	204.51	204.38	206.25	205.52	203.76	204.73	204.51	203.83	205.28	206.73	206.58	205.55	205.94	203.81	204.1	205.21	204.65	205.65	203.5	206.02	203.64	205.31	206.56	204.24	204.29	205.97	205.24	202.95	207.53	206.38
211.29	211.26	213.71	214.59	209.64	212.92	213	212.72	215.28	210.58	213.57	212.42	211.68	211.7	212.7	210.93	210.17	212.17	216.21	210.72	213.56	209.68	213.81	213.86	216.12	212.77	211.17	214.14	213.82	210.66	213.12	211.31	214.82	214.1	213.99	214.76	212.58	213.06	213.64	215.64	214.41	212.75	212.25	212.01	213.26	210.99	211.27	213.31	214.64	212.18
197.09	201.73	198.98	200.55	202.95	199.6	198.65	198.48	199.91	201.98	200.21	197.56	199.93	201.24	197.69	201.36	197.92	199.87	199.82	199.81	200.75	201.01	197.86	199.86	201	203.07	200.96	197.12	198.25	198.13	204.44	202.04	200.91	200	198.93	199.42	199.33	200.02	202.76	198.96	198.83	200.56	202.81	196.78	196.22	197.04	195.86	198.69	200.8	198.13
206.32	201.84	206.75	205.2	202.28	206	205.14	205.33	204.97	202.53	204.67	209.82	208.2	204.56	205.88	204.28	205.46	201.46	205.83	204.48	205.47	207.4	205.1	203.4	206.07	205.25	205.16	205.55	203.86	206.46	204.09	208.08	205.45	206.11	205.51	204.95	206.56	208.02	202.41	202.48	205.96	206.69	206.29	205.39	200.5	204.95	206.92	206.4	207.11	206.85
202.69	204.99	202.69	205.37	204.78	206.35	202.76	202.04	204.43	204.17	202.85	202.68	204.73	202.97	205.44	203.01	203.17	202.8	205	205.58	206.27	204.61	203.74	203.93	207.52	203.31	202.5	202.18	208.93	203.52	202.2	206.53	200.53	202.93	206.7	203.05	202.78	203.69	203.92	202.98	203.08	203.03	204.91	205.28	204.07	202.25	204.41	205.99	205.34	204.05
206.37	206.94	208.05	208.87	208.28	211.96	208.2	208.75	210.91	210.82	210.97	211.12	207.45	207.03	209.46	208.12	210.93	210.54	207.77	209.37	206.54	206.15	210.76	210	208.99	207.5	205.83	211.23	208.02	210.25	208.29	206.81	208.02	207.87	211.02	208.59	208.7	208.8	210.61	208.92	208.93	207.86	209.12	208.56	209.4	210.33	207.13	211.63	208.85	208.69
201.4	199.61	204.97	203.33	205.4	204.69	200.15	200.71	202.14	205.47	202.58	203.14	202.42	202.22	203.83	203.98	204.82	203.96	201.36	199.88	199.47	201.55	205.71	202.24	201.28	204.49	204.34	201.51	204.26	204	201.41	203.15	203.64	203.17	199.31	204.51	202.1	207.1	205.82	202.58	204.32	199.92	202.27	205.86	202.22	202.95	202.37	205.76	201.22	200.05
214.94	214.07	208.6	212.91	211.83	215.04	211.97	215.03	213.1	213.46	213.8	212.49	213.2	211.99	214.24	213.71	209.52	213.64	212.32	212.34	214.42	213.06	211.87	212.02	213.46	215.62	214.33	213.47	216.01	218	211.97	213.12	212.34	215.35	212.61	211.87	212.67	212.28	213.61	210.7	213.95	209.61	215.52	212.38	214.37	210.56	214.81	210.12	213.61	213.65
216.96	217.24	215.63	218.55	218.44	217.15	217.51	216.06	215.42	218.64	218.33	215.1	219.06	217.34	214.16	215.69	216.12	218.21	215.41	216.1	216.49	215.81	216.15	215.52	215.16	218.53	216.71	218.5	220.6	218.24	215.03	215.83	217.94	215.96	220.53	218.71	216.87	213.91	216.07	214.74	217.17	216.99	219.14	217.75	214.89	217.17	215.7	217.32	219.87	213.87
202.62	203.58	205.9	205.9	199.27	203.26	202.49	204.92	202.27	200.11	202.23	200.3	204.85	200.58	206.91	201.21	199.8	205.6	204.04	201.92	205.38	207.2	203.49	202.79	204.73	202.41	200.7	204.07	202.32	202.22	205.46	200.68	206.17	204.56	202.86	203.65	205.21	203.32	203.33	200.7	205.05	202.95	203.4	205.7	201.75	203.23	204.43	200.6	206.43	202.3
199.35	201.18	203.37	203.25	203.11	200.42	201.91	200.45	200.88	198.48	201.46	203.42	204.37	204.63	201.64	202.01	202.93	202.63	201.94	201.52	202.67	203.09	202.28	200.87	203.1	199.06	203.8	202.99	201.85	200.59	202.4	202.36	203.36	201.94	205.64	202.99	205.72	204.02	199.97	205.72	204.74	202.13	203.18	201.52	203.58	202.37	199.46	203.8	201.35	200.89
199.74	199.87	197.74	199.99	198.81	202.38	200.32	201.39	200.5	199.94	201.44	198.92	201.82	197.9	201.57	202.03	201.66	200.42	201.6	203.46	199.23	200.23	201.95	202.39	202.33	202.74	200.22	202.02	200.69	200.38	200.93	202.68	202.4	199.32	201.43	201.55	201.48	198.67	202.1	201.8	200.52	201.44	207.37	200.98	200.56	204.41	199.91	200.95	202.12	203.81
203.54	208.29	212.48	206.06	212.09	212.2	206.77	206.11	209.72	211.11	209.94	205.41	206.58	205.67	206.35	207.23	211.08	210.49	207.09	206.8	207.75	207.42	210.27	207.46	210.63	209.39	207.61	207.13	207.01	208.94	210.62	206.43	209.21	208.5	210.26	211.3	210.87	208.4	210.05	207.16	208.83	207.32	210.94	211.77	210.11	204.55	211.68	209.57	205.54	206.33
202.16	206.3	204.11	204.56	201.11	204.72	205.52	203.69	203.08	203.2	203.76	202.98	207.27	205.91	203.28	204.34	205.28	204.14	201.13	199.42	206.8	206.12	204.53	203.74	204.43	205.49	207.66	203.94	204.75	205.23	205.5	203.96	201.61	203.72	200.76	203.35	204.09	204.36	202.73	204.2	201.93	207.34	199.84	202.63	201.53	201.45	204.96	203	204.65	206
203.39	202.4	204.72	202.93	205.77	200.9	205.44	206.34	205.04	200.85	201.14	202.4	204.88	203.09	201.97	203.38	203.04	205.59	201.94	204.63	202.46	205	203.27	201.75	200.91	206.35	201.25	201.49	205.68	203.71	203.34	204.14	205.61	205.25	204.76	201.9	204.13	200.51	202.83	205.33	203.3	202.6	202.99	202.25	205.43	205.91	201.03	201.66	203.93	203.35
217.71	216.42	218	216.46	215.35	217.69	215.84	217.22	217.18	220.45	216.18	217.14	216.73	218.33	215.08	221.05	214	216.37	218.63	216.05	216.64	220.1	216.23	217.03	216.58	223.06	216.11	216.56	217.26	213.42	215.4	217.87	217.32	217.61	217.36	217.64	212.1	213.48	217.83	217.4	218.15	214.87	220.56	214.29	215.94	217.61	215.35	215.79	218.02	218.72
205.75	206.33	205.07	204.2	210.48	204.67	202.14	206.53	204.44	205.89	203.27	202.65	203.95	205.34	203.54	208.28	204.15	203.53	202.2	202.21	205.35	203.36	207.31	205.1	204.5	206.14	203.96	207.09	205.41	208.38	203.36	202.6	206.47	206.37	205.06	206.18	202.76	203.63	208.28	203.62	206.52	204.99	202.06	205.89	200.68	203.06	203.59	203.97	206.47	204.57
205.32	209.22	207.4	204.48	211.21	208.33	210.19	209.5	207.78	206.62	205.65	209.43	209.19	207.87	208.78	203.46	206.25	207.61	209.8	209.9	208.6	205.72	211.36	207.51	209.37	207.1	207.32	208.65	208.34	208.87	206.12	209.07	207.22	211.01	205.21	205.55	209.1	209.81	205.13	209.26	207.21	209.11	208.24	208.65	207.33	209.06	208.73	208.2	209.63	208.21
203.68	205.82	201.03	202.95	203.23	204.26	205.69	202.76	203.6	204.31	202.24	204.29	203.98	204.83	204.75	201.47	200.34	201.81	202.29	203.45	202.26	203.29	203.34	203.96	205.92	204.02	204.68	203.43	202.11	202.96	201.54	203.52	201.87	201.51	203.08	202.76	205.88	203.91	202.22	202.9	201.07	203.13	203.54	200.91	205.03	204.21	204.17	200.54	209.41	202.08
211.72	208.77	212.48	212.3	212.4	211.42	213.24	212.27	212	210.69	211.24	210.93	212.64	211.26	207.62	211.66	213.28	212.1	212.58	211.58	212.06	214.99	211.44	210.17	211.98	210.89	214.9	213.78	210.58	211.42	211.3	213.25	211.47	209.52	213.82	211.52	211.58	212.72	214.16	210.41	212.63	214.7	213.72	211.22	210.84	210.61	212.91	211.04	212.74	212.61
210.28	205.49	208.2	206.32	209.96	208.78	212.36	207.63	207.31	209.78	208.39	205.56	206.76	206.83	208.42	209.1	206.59	209.63	210.09	207.48	209.54	209.15	208.54	209.07	206.91	205.54	207.65	209.51	206.9	206.3	206.32	210.17	210.02	208.14	206.64	206.24	208.63	208.57	209.85	208.78	205.25	206.5	206.65	205.92	211.49	211.24	209.08	206.13	208.09	208.56
212.95	210.79	214.33	214.2	212.84	213.12	214.79	209.47	209.36	210.46	212.44	213.17	211.15	211.29	213.52	212.09	210.9	208.98	211.11	215.01	207.59	210.1	211.88	212.45	211.31	214.2	211.74	210.42	211.55	211.69	213.07	212.29	214.68	212.91	211.42	212.58	214.27	210.39	214.35	209.18	212.93	211.74	210.34	211.07	210.41	213	212.09	211.54	211.77	212.18
195.69	193.04	194.33	193.14	192.96	195.04	194.72	192.07	194.58	191.71	195.06	195.19	196.97	194.69	192.62	196.17	192.52	195.08	192.49	196.66	193.61	200.17	196.3	196.1	190.33	194.51	193.08	195.59	194.74	194.18	192.06	194.85	196.34	197.3	194.93	194.67	193.69	196.06	194.27	194.25	195.12	195.49	192.16	195.3	195.05	192.53	194.22	195.83	195.08	196.68
203.77	203.86	202.93	201.31	204.61	203.08	204.26	205	201.28	202.84	199.33	200.79	201.53	203.34	202.65	203.91	203.01	201.44	201.81	203.71	205.01	202.85	207.95	202.25	203.07	202.69	203.88	204.56	205.15	204.1	202.94	205.8	203.92	201.99	201.95	202.99	203.04	204.26	204.91	203.1	205.88	202.06	203.17	202.09	205.97	204.45	202.38	201.08	206.04	204.71
203.3	205.32	205.15	203.96	203.12	203.7	203.33	204.55	204.59	202.16	202.94	203.39	202.83	202.48	203.64	202.11	206.79	204.54	201.55	202.67	202.33	203.29	202.84	202.64	203.12	203.55	207.21	206.9	202.69	202.1	204.48	204.69	204.35	202.03	204.15	205.36	205.08	204.67	203.16	205.83	202.33	205.41	204.81	203.53	205.32	203.48	203.76	204.96	206.39	203.57
201.97	206.16	205.76	202.85	203.51	204.22	204.67	202.93	203.87	202.09	200.07	202.54	204.62	201.66	204.33	204.83	202.9	202.87	201.24	202.22	203.39	201.82	203.93	203.78	205.42	203.77	204.57	200.81	200.66	202.52	204.13	204.82	203.09	198.85	201.94	201.83	204.04	205.64	205.94	201.78	202.53	207.15	201.77	205.48	201.86	203.9	204.78	201.79	202.82	201.5
200.07	200.83	199.43	204.36	200.83	202.96	198.4	201.54	196.34	200.42	201.6	200.91	198.12	198.47	199.67	199.15	200.95	201.24	198.47	199.1	201.88	199.72	199.23	198.45	201.04	198.95	203.05	199.13	203.35	201.82	200.75	201.38	200.51	200.81	199.94	199.83	200.47	201.84	201.07	198.87	201.04	201.9	196.68	201.08	198.61	200.33	203.04	199.35	201	199.1
213.37	211.85	214.79	209.51	214	211.63	209.64	208.95	210.67	211.17	212.95	213.28	213.98	212.03	212.85	210.58	214.95	212.63	213.39	211.92	211.91	210.15	213.02	208.54	211.51	208.79	206.52	213.02	211.11	210.03	212.43	212.74	211.55	212.63	211.48	210.34	208.75	214.23	213.31	214.98	213.43	211.6	209.13	210.33	206.89	214.47	210.62	211.36	214.14	209.8
201.51	202.7	206.17	202.91	200.37	204.37	202.05	205.05	202.25	203.96	203.77	203.69	203.49	203.29	203.45	203.48	202.6	200.48	199.77	204.52	202.95	201.7	204.44	202.25	201.12	204.82	204.03	201.13	201.32	200.8	203.27	199.03	205.04	202.74	203.11	201.27	202.84	202.48	205.67	200.9	202.67	202.85	203.15	200.54	204.15	205.57	206.6	204.86	206.01	202.95
207.55	205.65	206.32	205.53	208.45	210.33	204.3	210.26	205.45	202.7	204.73	206.39	204.77	204.46	207.2	209.6	206.49	205.17	209.99	206.47	205.7	204.01	205.84	203.53	205.7	206.78	205.13	208.28	202.79	205.89	204.74	208.1	207.88	205.16	207.23	207.06	206.71	205.95	209.12	208.94	208.66	205.46	208	208.51	206.99	206.1	204.22	209.34	205.41	207.39
207.21	206.97	206.47	209.25	210.97	209.6	208.86	207.59	206.91	208.08	208.15	208.62	207.89	207.35	208.88	207.8	207.26	209.09	207.8	209.27	208.77	209.7	205.63	210.32	208.33	207.94	209.71	206.4	209.11	208.3	204.63	208.08	208.77	206.88	210.2	208.94	209.56	208.52	207.52	207.7	204.26	208.71	207.38	208.98	210.95	205.74	210.24	205.19	209.6	209.35
218.02	215.41	216.46	218.92	218.04	213.98	215.97	216.07	218.41	217.51	220.99	216.8	216.24	217.04	218.28	217.08	219.07	214.88	216.61	218.13	214.55	217.05	219.57	215.6	216.82	212	213.76	216.99	219.71	216.68	215.85	216.59	217.77	219.41	214.68	216.71	215.21	216.94	215.88	216.36	214.77	218.17	218.47	218.48	218.56	217.63	216.34	215.81	217.16	217.75
206.92	210.55	210.47	208.79	212.29	213.31	209.84	207.7	210.35	210.24	209.06	205.65	209.03	207.62	211.64	209.02	208.52	209.66	207.95	209.73	213.18	209.65	210.36	211.16	206.96	209.31	212.34	209.82	210.62	209.98	211.59	208.05	209.93	207.89	208.98	209.3	208.04	210.09	210.92	207.87	211.12	208.96	212.78	215.08	205.82	211.57	207.31	210.17	211.74	212.35
206.67	204.58	208.96	208.33	207.94	210.13	207.38	207.84	205.87	210.34	206.52	205.67	207.18	210.24	209.95	206.41	205.46	209.88	208.34	211.95	209.59	209.43	210.92	210.83	207.5	206.13	210.92	209.28	207.36	208.81	210.68	208.45	208.2	206.98	210.07	209.81	207.41	206.92	210.14	207.55	208.73	208.99	208.56	209.07	209.18	209.71	207.26	211.44	211.07	210.2
214.29	217.15	214.83	213.5	218.29	219.74	220.66	219.72	216.5	215.73	218.97	217.4	216.57	218.75	220.26	218.63	218.46	219.82	215.57	218.63	214.58	217.32	213.68	215.76	214.26	215.08	217.56	218.96	216.14	214.42	215.62	219.42	216.86	213.16	212.04	219.03	221.18	214	217.08	216.19	216.91	217.88	218.6	217.47	217.69	214.13	215.81	215.01	217.68	217.79
214.34	214.14	210.21	213.73	216.34	211.77	216.47	215.65	213.96	213.6	212.31	217.56	213.17	215.43	214.05	212.8	216.16	212.32	212.53	214.86	211.05	209.54	216.04	212.21	214.93	214.32	211.64	213.35	215.1	212.35	216.46	212.73	215.29	214.21	212.73	212.81	214.11	213.81	214.87	215.16	211.48	214.73	215.69	212.22	216.81	214.67	216.2	212.04	213.23	213.66
210.19	207.71	206.24	209.94	207.57	207.73	206.17	210.66	208.47	208.07	209.37	210.78	209.26	207.36	205.17	206.45	206.92	209.29	211.63	204.72	210.15	208.16	204.81	208.34	206.36	209.52	210.71	208.11	209.3	211.02	207.57	209.99	209.58	210.05	209.23	207.79	208.49	207.97	208.16	211.42	206.98	209.85	208.06	209.16	205.71	209.51	211.03	211.25	207.69	211.23
207.69	208.53	205.69	208.04	209.19	207.66	206.21	206.61	206.07	210.45	207.66	205.38	208.83	207.21	206.77	208.5	208.68	207.07	207.11	208.83	205.88	207.55	206.16	203.48	207.37	209.34	209.46	206.37	207.73	205.24	205.12	209.93	204.87	209.1	210.33	207.77	208.09	208.87	208.27	209.96	206.64	205.68	210.67	210.76	201.88	207.53	207.42	206.47	205.91	209.49
202.49	206.74	204.39	202.7	198.48	203	203.3	204.71	204.57	204.83	203.35	202.71	201.69	205.06	205.02	201.53	201.95	202.16	203.61	197.75	205.76	203.81	203.65	203.69	203.6	203.9	201.91	199.67	205.89	205.39	203.14	202.71	203.85	204.5	202.69	201.43	202.8	201.81	202.47	205.52	203.73	201.74	201.95	206.24	207.04	203.21	200.97	202.32	201.64	201.35
207.71	208.62	208.45	206.64	207.86	207.88	209.54	207.47	205.67	210.45	206.02	211.15	208.89	210.06	209.95	207.43	207.99	207.27	209.38	209.79	209.5	207.67	207.07	210.11	210.54	208.28	206.9	210.95	207.16	212.47	206.68	204.89	206.73	206.72	207.37	209.86	209.87	211.25	209.9	208.99	208.4	212.79	209.49	206.82	210.86	207.64	206.69	207.81	206.44	208.58
207.98	202.88	203.56	200.9	201.76	203.57	203.76	202.2	205	203.45	202.4	204.45	200.59	206.49	202.99	204.17	203.06	205.89	204.48	201.45	208.48	203.85	202.91	199.64	202.65	203.93	205.9	199.96	202.22	202.48	202	205.82	205.55	204.06	202.07	201.2	204.9	204.64	203.24	202.4	203.3	201.58	204.31	202.96	203.76	203.31	204.39	204.78	206.56	204.22
211.47	215.26	211.12	216.22	210.86	214.47	207.79	210.88	211.75	213.6	212.23	212.82	212.48	213.07	216.07	210.54	213.5	211.64	214.81	213.65	210.94	213.09	212.11	208.31	211.12	210.57	214.09	214.68	212.58	212.46	210.69	211.03	214.44	211.36	214.04	213.65	211.13	213.88	212.81	213.43	214.76	210.62	215.35	213.5	212.73	213.45	213.28	211.05	209.64	212.07
203.79	207.73	207.45	206.08	202.85	206.16	206.25	203.25	206.35	201.12	204.64	206.19	206.44	202.05	207.38	203.17	202.48	203.34	205.42	205.79	203.78	205.65	208.84	204.33	203.9	208.75	206.09	205.86	207.68	200.52	203.55	205.03	206.31	202.49	207.01	205.03	206.1	206.94	203.62	206.47	203.23	204.52	204.9	203.95	206.31	206.79	203.39	204.96	202.59	208.21
205.17	214.79	210.29	206.85	204.83	208.88	208.73	207.68	206.99	209.11	209.75	206.56	209.46	209.77	207.02	207.87	207.36	207.03	207.09	207.89	210.35	212.97	205.04	209.76	209.69	209.98	209.14	206.77	209.13	207.33	204.26	208.92	208.67	206.81	213.44	207.23	208.75	211.07	210.98	210.37	210.17	209.7	207.07	209.61	208.91	210.76	207.9	208.72	210.97	207.48
211	209.11	210.46	205.13	207.83	209.42	208.4	207.26	207.17	209.31	206.27	207.75	209.06	207	207.48	205.37	209.18	207.12	207.37	208.24	210.91	209.19	206.73	205.04	209.31	206.2	203.02	204.92	206	206.69	209.8	207.79	210.67	209.01	208.85	207.35	210.38	207.11	205.78	208.1	206.7	208.02	207.06	208.65	208.44	209.39	206.73	206.87	210.23	207.19
209.87	207.74	208.32	212.48	210.29	211.99	209.2	210.47	209.26	208.56	211.41	208.34	211.05	207.41	210.73	211.02	208.93	208.51	213.09	211.76	210.25	208.58	208.51	209.62	213.54	206.78	214.43	206.76	208.25	209.28	209.13	207.35	213.93	208.95	211.35	206.52	210.36	209.22	210.39	211.11	209.03	213.46	206.95	213.14	207.79	208.53	210.11	210.4	208.49	211.13
204.78	201.53	204.77	202.41	203.36	203.77	205.76	206.78	205.16	204.39	202.9	203.92	203.52	204.35	205.08	203.53	202.39	202.44	203.29	202.74	203.34	202.63	204.97	200.76	203.45	203.52	204.64	205.79	203.92	203.05	201.22	205.87	204.1	206.26	204.3	205.01	202.83	198.83	200.56	201.95	200.47	205.56	203.81	206.04	201.22	203.43	204.21	204.42	202.98	204.24
205.61	204.94	202.91	204.63	204.18	204.9	205.75	203.14	201.84	204.53	204.57	205.6	204.11	204.12	203.35	201.65	205.58	204.56	205.13	203.69	205.61	202.27	204.73	204.12	202.52	205.41	202.6	202.87	201.37	204.77	202.66	206.93	204.55	207.11	202.22	206.56	204.72	203.75	204.85	203.52	204.89	204.08	204.25	203.75	202.99	204.12	206.57	204.02	206.48	203.65
208.69	207.78	207.72	207.72	208.61	209.27	209.21	209.08	206.92	209.3	207.28	207.46	210.92	207.02	207.72	212.77	207.25	210.44	212.12	209.5	207.11	208.44	211.25	211.47	209.34	210.82	211.51	210.36	207.46	208.98	210.02	212.19	206.53	209.9	212.41	210.57	209.97	209.79	211.63	211.73	208.01	210.81	210.79	207.52	212.21	206.73	213.14	208.7	203.91	208.59
200.82	199.7	200.03	202.06	201.23	199.79	200.74	199.43	202.09	201.81	198.5	200.55	199.21	198.03	204.29	199.55	199.26	202.5	198.28	200.4	202.37	199.94	199.68	201.2	197.51	198.75	199.45	199.48	199.82	200.62	197.93	199.75	200.43	202.95	201.81	200.71	198.51	200.73	198.52	200.42	199.8	201.62	197.89	200.14	201.32	201.67	203.43	202.41	200.74	199.94
209.11	208.34	211.12	208.37	210.07	206.52	207.86	208.06	206.76	208.34	209.03	207.42	208.85	209.8	210.58	208.74	207.8	204.4	207.56	208.52	210.26	209.65	208.33	208.98	208.58	207.84	208.13	205.74	206.69	209.09	208.75	205.07	210.31	204.98	203.98	207.78	207.78	208	203.7	210.22	207.3	202.52	207.1	207.54	205.49	208.62	209.17	207.45	209.65	208.82
204.71	200.46	198.16	204.37	201.89	201.88	198.56	198.93	199.87	200.83	196.77	197.45	203.79	198.84	198.75	198.79	203.41	199.02	198.9	203.37	198.96	197.35	203.46	198.78	199.95	200.25	201.93	199.25	199.45	199.5	199.57	200.59	201.85	198.26	200.13	202.6	199.98	197.67	200.83	199.51	197.21	199.86	198.03	201.11	199.07	200.28	201.37	196.2	196.58	198.47
203.21	199.09	202.47	199.51	200.09	203.41	196.38	202.1	204.59	196.15	198.63	201.47	201.68	199.49	200.5	202.81	199.13	199.87	198.8	199.74	199.08	199.9	201.88	198.44	200.48	204.32	199.58	199.62	198.44	200.14	200.48	198.33	201.06	200.08	200.72	201.71	197.45	202.74	200.81	197.91	202.22	203.36	201.11	198.03	202.97	201.01	201.63	198.37	198.97	198.89
216.61	216.96	216.64	216.23	216.7	211.67	214.48	217.38	218.69	217.91	219.13	216.78	215.39	216.09	218.01	215.2	217.22	219.3	219.38	218.19	219.37	215.39	215.82	214.41	216.21	213.47	215.22	217.37	218.58	216.24	215.19	217.71	215.06	219	219.11	218.59	218.14	219.92	218.66	210.88	217.03	216.53	217.7	218.22	215.36	217.92	218.39	217.1	217.73	216.38
203.05	205.13	203.09	205.39	202.78	203.94	201.88	203.86	204.04	202.16	200.28	202.95	201.64	203.14	203.59	207.83	202.7	203.69	199.33	206.97	203.8	203.58	202.91	204.81	202.14	201.03	207.12	203.95	204.11	205.3	201.74	202.86	201.83	206.86	201.35	199.14	200.22	206.53	202.15	203.75	206.32	202.59	203.2	202.59	202.97	201.87	202.55	202.54	204.29	203
206.71	203.96	205.32	208.77	206.73	205.07	206.98	204.64	209.65	204.44	206.37	208.05	206.59	206.61	206.02	212.32	205.38	207.16	206.64	204.79	206.52	204.56	206.51	207.15	205.69	206.73	204.97	206.26	205.31	204.85	205.77	206.47	206.82	208.17	206.06	205.34	210.01	206.91	205.61	205.9	206.18	207.15	203.86	203.38	204.65	208.7	208.37	204.96	211.22	206.57
209.44	207.64	209.5	209.1	205.47	207.02	208.67	209.68	210.54	208.73	205.12	208.28	210.11	211.32	210.61	208.5	208.34	209.57	209.94	211.32	210.14	208.99	208.1	210.02	211.94	208.94	206.18	209.11	210.26	213.15	210.74	211.09	207.87	209.05	210.1	208.96	209.94	209.08	210.11	208.11	209	208.09	207.79	208.38	210.49	209.95	210.25	208.13	207.8	208.58
215.65	212.8	217.16	217.13	216.57	216.97	216.8	219.35	218.79	218.07	219.76	214.66	216.29	216.82	216.1	216.8	219.7	216.82	219.51	213.08	221.2	215.85	216.76	218.23	216.61	219.1	216.95	219.33	216.75	216.42	217.83	219.47	216.29	215.62	216.09	218.12	216.45	217.76	218.27	219.07	218.25	218.78	219.88	217.1	216.2	217.42	217.52	217.31	219.88	217.44
199.56	197.65	199.56	196.91	199.97	199.22	199.97	200.93	201.48	199.75	200.45	195.94	200.79	200.32	199.62	199.52	201.19	202.94	199.36	201.08	200.6	200.63	199	199.94	200.43	203.19	200.84	198.96	198.23	199.78	197.02	198.02	201.25	197.88	199.14	201.27	198.04	199.35	198.47	199.97	198.69	197.63	198.31	201.02	202.4	200.33	204.26	199.76	199.95	202.42
210.85	209.38	210.43	207.29	205.8	209.6	209.57	206.76	208.62	207.1	207.5	209.75	207.75	207.59	206.79	208.61	209.68	206.71	205.76	207.64	205.9	207.57	209.38	209.64	205.18	206.66	207.66	207.89	208.99	206.6	206.87	211.65	206.02	209.28	207.91	207.63	206.79	206.22	206.64	208.16	206.17	210.79	205.73	207.47	207.42	207.76	207.56	207.72	207.83	207.57
217.4	218.59	214.4	216.09	216.06	214.81	215.7	216.93	216.42	218.88	217.8	217.42	216.77	217.09	214.98	218.53	215.5	217.23	216.41	217.49	216.54	214.92	219.1	218.81	221.84	216.15	217.56	215.71	216.75	213.71	216.52	215.9	217.58	216.05	216.31	216.7	216.61	217.89	217.31	214.75	218.54	218.77	214.43	214.94	218.15	217.96	217.54	217.68	214.13	218.14
208.8	210.51	208.14	208.52	209.53	210.7	207.89	207.87	206.86	210.33	208.56	210.23	210.36	208.1	208.16	207.3	211.13	207.1	208.04	208.39	209.58	206.16	205.82	207.43	210.34	207.38	211.02	210.48	210.05	209.27	207.59	208.68	207.46	209.15	209.61	206.87	208.01	206.22	208.15	210.66	209.09	210.7	209.59	206.22	208.37	207.84	206.54	208.47	206.5	205.26
211.73	211.21	209.24	209.24	210.81	207.51	210.76	207.39	206.64	208.65	206.74	203.97	207.44	208.12	207.81	209.81	210.06	208.76	210.34	209.26	208.46	209.5	213.15	209.42	211.53	209.95	207.74	207.08	212.17	208.67	208.05	209.6	209.84	209.04	210.08	210	212.13	209.1	211.45	209.91	210.83	208.94	209.52	207.75	208.75	207.12	210.45	210.38	209.8	208.3
200	194.79	197.27	198.49	198.87	202.06	201.01	199.23	198.39	200.06	198.04	200.99	199.84	197.4	198.06	198.61	199.87	199.14	200.24	197.65	199.07	198.67	198.59	201.38	197.04	199.09	198.86	199.14	201.32	196.63	203.01	201.45	199.11	201	198.43	196.94	199.5	202.47	198.87	204.44	199.72	199.92	200.91	195.72	197.78	200.53	201.64	202	201.04	200.08
209.51	212.51	213.69	210.79	214.64	206.03	211.97	211.96	210.94	210.94	214.24	211.52	209.82	210.6	212.31	208.05	212.42	210.66	212.52	211.52	211.69	212	213.51	211.46	210.81	212.7	208.38	211.49	212.63	209.2	211.29	212.2	211.33	210.37	211.26	210.35	210.65	211.73	212.91	213.05	211.72	211.96	211.85	214.43	209.99	210.69	212.48	212.1	213.82	210.91
215.14	217.05	215.98	217.53	217.5	220.34	218.05	218.16	221.15	216.8	218.78	216.43	215.57	220.5	216.5	217.01	216.3	216.52	220.36	216.35	217.82	215.69	218.16	216.95	218.32	217.69	220.31	218.86	218.17	217.46	219.57	215.54	218.94	216.14	218.22	217.04	220.85	219.39	218.92	217.18	218.44	215.02	217.37	216.53	218.7	218.42	216.45	214.84	219.84	216
209.52	211.12	211.11	212.7	214.71	210.72	214.27	209.64	208.95	214.75	210.45	212.57	214.36	211.49	215.5	210.1	210.21	211.32	211.13	209.54	209.82	212.34	211.95	211.17	212.52	211.47	215.47	208.27	211.16	211.14	210.76	210.98	213.82	212.18	213.3	211.45	209.94	213.4	210.57	210.55	207.43	212.04	212.01	212.47	212.88	209.37	215.22	214.76	212.87	213.75
215.07	216.73	215.62	215.85	222.22	219.22	217.48	213.01	218.39	216.92	217.72	218.22	215.68	217.16	215.66	218.93	220.68	216.38	217.66	214.53	218.55	214.09	219.89	219.05	218.06	221.02	215.22	217.27	217.91	218.19	216.97	219.4	216.07	221.38	216.13	215.62	215.88	218.58	217.61	217.85	216.07	216.78	218.76	217.02	220.68	217.6	220.36	213.27	217.16	212.73
205.58	203.98	206.05	201.63	203.26	202.79	207.11	204.39	205.68	204.34	204.71	205.55	203.4	208.16	205.91	202.1	203.26	206.29	205.12	202.45	207.26	202.71	204.75	206.58	202.78	204.63	198.65	203.58	204.02	201.9	205.02	205.18	205.65	201.94	203.05	204.87	202.98	205.08	205.23	201.79	203.02	201.81	204.13	202.72	204.09	207.21	204.33	202.94	203.03	202.13
210.45	211.21	211.2	211.23	207.85	207.08	210.66	207.99	211.09	207.45	207.63	208.42	211.21	210.81	206.99	210.39	207.84	207.54	211.65	211.73	208.86	207.59	210.24	208.89	206.76	206.98	208.16	208.79	209.64	211.34	206.71	209.6	206.58	208.79	206.88	207.15	211.4	213.72	207.46	206.92	209.9	210.87	209.44	207.44	209.06	207.56	204.87	210.26	206.12	208.1
205.22	202.98	200.77	204.67	204.09	203.32	203.94	198.65	202.62	200.44	201.52	203.15	202.06	201.97	207.22	199.83	206.14	203.34	200.7	206.3	202.7	202.76	202.6	200.15	201.04	200.43	202.1	201.67	200.39	200.84	202.56	199.82	201.63	203.84	202.29	201.36	202.33	200.57	198.12	198.2	200.2	203.06	200.04	199.56	200.74	200.24	203.18	205.65	197.61	201.94
203.21	201.26	204.7	204.94	203.13	200.93	202.36	203.68	200.33	199	202.66	203.86	203.29	202.65	204.65	200.46	201.25	202.56	204.59	201.83	202.93	207.02	205.32	200.25	199.7	202.79	201.85	202.85	203.1	202.75	202.97	204.13	201.44	198.6	202.46	202.17	202.72	205.91	204.04	200.61	203.39	203.06	201.6	204.15	204.3	204.48	200.06	201.37	201.06	200.44
210.94	211.44	213.92	210.89	214.49	213.35	211.81	210.63	212.07	213.02	209.23	211.27	214.99	214.97	213	213.89	210.73	214.39	209.67	212.84	214.1	214.58	213.76	212.63	213.49	210.76	213.01	211.97	210.36	209.68	215.35	211.05	212.66	214.6	213.21	214.43	211.69	213.97	212.12	210.97	212.47	212.09	211.81	215.83	212.12	212.9	213.27	213.52	213.05	211.16
199.06	203.84	196.65	198.48	201.48	197.93	201.22	196.11	198.17	194.49	197.61	201.46	201.1	196.81	199.22	197.78	200.2	199.73	198.12	197.98	203	198.84	196.49	197.09	201.84	200.47	200.31	200.36	199.49	198.34	199.16	197.37	198.42	200.18	199.75	197.82	198.35	200.07	202.32	202.89	198.6	200.13	200.16	199.74	197.59	199.92	197.59	201.07	201.06	204.25
198.46	197.79	199.04	199.07	201.85	200.36	201.4	199.8	198.12	196.39	201.88	201.3	199.07	197.98	199.17	197.34	197.51	199.97	201.67	198.36	199.18	195.3	200.45	201.09	197.41	202.68	199.41	201.18	199.54	199.47	198.46	201.27	199.62	202.49	199.53	198.43	200.73	198.33	200.23	196.5	197.31	197.35	199.1	199.98	197.84	197	200.78	201.58	202.32	198.92
198.28	196.48	199.51	196.74	201.79	198.36	199.56	195.45	196.53	197.92	198.98	198.33	195.94	200.01	194.41	200.37	196.34	197.07	198.33	198.32	197.62	197.32	196.34	200.39	194.84	195.02	201.96	196.47	197.95	200.95	196.89	199.12	196.29	200.02	198.96	197.82	197.03	198.15	197.36	202.84	194.67	196.42	199.03	197.3	195.92	195.81	200.9	195.35	197.23	196.57
205.18	205.43	208.64	208.5	206.24	204.95	207.32	209.01	206.96	204.51	212.27	205.78	210.22	208.99	208.72	210.24	207.03	209.64	206.95	206.52	207.8	207.61	206.48	207.45	205.56	207.47	209.23	208.75	205.81	209.49	209.96	206.23	204.46	209.76	205.92	207.69	207.16	204.12	208.07	208.11	207.59	207.37	206.85	204.97	206.48	208.88	208.51	207	208.21	204.73
217.1	217.36	218.36	215.02	217.5	214.57	217.42	216.05	218.26	219.68	215.65	218.09	217.01	216.69	220.34	216.32	217.67	215.13	219.89	220.48	217.79	216.61	219.03	221.01	218.14	216.06	215.07	218.61	216.1	217.96	218.06	218.42	215.04	214.48	216.43	219.65	215.24	216.81	220.77	218.35	218.13	218.43	220.06	216.97	217.25	217.89	218.76	217.85	217.41	214.8
205.7	203.69	202.71	204.07	205.58	204.43	204.75	202.45	203.1	204.28	203.62	200.44	203.78	203.8	201.62	203.43	204.22	206.12	204.9	202.87	203.18	202.61	201.58	204.95	204.55	204.2	203.83	204.07	201.75	203.35	203.51	200.18	203.4	202.44	202.76	202.27	203.23	203.54	205.77	202.85	202.88	202.83	204.57	199.25	202.56	204.25	202.58	205.25	202.87	204.24
214.81	214.51	217.85	220.25	220.69	218.36	220.68	216.76	217.36	218.88	217.79	215.66	214.69	219.31	217.23	217.97	217.57	218.19	218.33	218.39	217.87	219.17	220.66	216.33	216.07	218.14	216.46	214.83	219.89	217.71	217.95	216.61	218.33	218.73	217.8	221.76	215.29	218.36	219.87	219.32	216.81	220.98	216.6	220.17	217.83	217.86	216.95	217.47	215.69	214.26
195.54	195.46	198.44	195.8	194.93	196.51	190.21	195.85	196.22	191.31	193.71	198.16	197.07	193.54	195.63	195.05	196.58	195.15	191.52	194.95	197.58	198.11	195.07	195.13	193.46	192.72	190.83	195.12	193.7	191.66	192.93	198.01	193.77	192.92	195.02	194.94	194.2	196.57	194.39	194.74	193.84	192.72	195.47	195.25	195.73	195.37	196.36	196.93	196.82	192.77
196.83	197.61	198.68	201.35	196.45	199.97	199.89	200.61	197.12	198.98	200.07	200.7	196.08	198.59	199.75	197.31	199.03	200.4	197.74	197.23	197.92	194.91	199.38	200.57	199.8	198.09	200.39	198.8	201.47	198.47	199.65	198.83	198.75	196.61	200.79	198.66	199.17	197.4	199.39	199.93	200.9	197.32	199.8	197.72	200.62	199.27	195.9	200.73	198.34	196.59
207.54	206.31	208.21	210	203.82	205.3	205.39	206.44	205.89	205.63	209.15	206.69	208.68	206.93	206.53	204.63	204.94	206.1	205.88	206.66	206.44	204.4	205.46	205.91	207.85	206.47	207.49	205.76	206.79	201.37	208.72	206.08	204.62	203.55	205.42	206.66	206.13	209.04	204.94	206.08	205.42	207.58	208.01	206.39	203.39	205.3	207.01	206.78	208.14	202.91
209.27	208.36	208.88	212.5	207.84	207.54	209.13	211.83	209.35	209.98	207.48	207.96	213.08	209.42	210.31	208.97	210.66	210.21	210.97	208.63	211.74	209.85	209.21	208.93	208.66	206.96	211.06	209.93	208.19	210.46	208.9	212.31	209.68	208.3	209.67	210.76	208.49	207.68	209.61	207.22	210.6	207.62	207.96	209.19	210.17	213.45	210.92	208.91	208.66	209.68
201.05	201.61	202.63	203.11	201.97	203.06	201.27	201.36	203.73	202.28	200.51	202.75	204.97	207.4	205.41	202.82	203.62	201.82	204.52	201.7	200.29	202.68	204.24	207.38	201.75	204.3	202.25	201.12	204.46	204.68	199.08	204.03	203.73	204.38	205.42	204.54	201.16	202.02	204.78	202.46	203.96	206.16	203.7	203.69	204.87	203.67	204.72	204.67	201.68	201.48
211.66	211.49	212.05	212.75	213.07	211.58	213.36	210.05	212.2	215.69	212.02	213.99	215.02	213.99	212.33	211.76	213.16	213.98	214.37	210.91	210.12	210.33	212.25	212.91	211.34	211.06	212.72	211.98	214.33	208.58	212.29	211.7	213.74	211.98	215.02	212.58	212.37	209.59	211.92	212.41	211.71	213.01	210.74	214.34	211.66	211.25	211.12	211.41	212.95	211.33
211.46	212.81	213.25	216.85	213.95	213.98	215.06	211.95	213.02	214.52	214.18	209.47	212.15	212.66	217.21	212.83	211.11	213.95	211.8	212.14	212.56	212.05	215.49	214.03	215.85	213.63	212.32	209.21	211.08	212.18	212.93	211.5	212.28	214.17	214.63	209.5	212.64	212.41	214.92	211.79	213.34	213.76	214.77	213.06	210.7	210.74	212.06	213.84	212.27	214.21
199.79	200.43	196.09	197.23	201.2	202.01	202.43	199.54	197.08	202.46	197.51	199.21	196.54	195.8	199.7	196.01	200.44	198.88	198.94	198.55	200.42	196.93	199.82	200.09	199.96	199.38	198.18	198.88	200.09	201.44	199.19	197.41	198.24	200.82	201.18	199.16	200.22	197.49	200.86	198.46	201.11	199.25	200.23	198.99	197.66	201.12	198.83	198.44	200.78	197.82
200.63	200.74	204.35	207.15	203.18	203.68	206.57	205.72	204.84	203.35	204.07	204.94	202.86	205.29	204.4	203.25	203.84	203.96	204.47	203.2	204.65	205.96	208.01	204.79	208.77	203.13	204.41	205.1	205.66	205.66	205.19	206.4	206.8	201.28	201.45	200.81	204.11	202.42	204.62	204.92	205.21	203.07	204.42	202.99	205.29	205.48	204.78	204.59	201.74	205.94
205.93	210.39	210.62	206.77	208.35	208.78	209.7	207.78	205.46	208.9	208.67	208.65	211.97	207.33	209.7	208.33	209.05	207.09	206.4	205.92	206.08	206.07	210.18	210.21	206.36	208.05	209.92	211.19	209.48	206.76	208.6	209.62	208.41	208.04	207.89	209.8	208.69	207.36	207.73	207.71	208.01	207.11	205.73	208.61	209.38	209.75	210.66	209.95	207.03	210.23
208.04	210.02	206.72	210.37	209.86	207.07	207.37	212	207.91	207.64	208.63	213.3	209.26	210.63	209.77	208.75	209.91	208.34	209.27	207.83	208.79	212.23	207.62	208.86	212.53	213.05	208.07	207.33	206.9	211.46	211.11	205.8	203.5	206.4	210.78	211.53	208.24	212.1	210.63	209.89	211.21	207.77	209.39	208.21	207.79	208.16	207.08	208.34	205.13	207.9
215.36	212.6	216.64	214.63	219.26	217.69	216.94	216.06	217.03	217.37	218.61	216.1	215.38	212.95	215.45	215.56	217.82	216.14	214.51	218.26	218.87	219.48	216.34	217.21	215.49	215.2	216.36	215.52	215.84	214.48	217.25	216.33	215.47	213.99	215.65	215.48	219.15	219.4	215.98	215.05	219.24	216.49	215.19	216.45	215.14	214.84	214.34	217.79	216.57	217.47
210.72	208.53	205.53	209.6	208.76	206.59	208.59	210.2	207.7	206.42	207.59	206.81	208.74	209.65	209.24	208.76	204.71	210.62	209.77	209.23	211.84	208.81	208.37	206.85	206.76	206.72	210.3	209.45	205.24	208.5	212.87	206.99	209.62	208.53	209.81	209.81	209.15	211.23	209.11	210.18	207.11	209.67	208.76	209.02	206.93	208.68	212.54	206.15	206.73	212.45
207.49	207.4	212.81	210.39	210.59	211.59	206.43	208.95	209.56	207.71	206.72	210.71	210.37	208.25	211.59	210.73	211.22	215.61	210.26	209.51	210.22	215.28	211.89	208.69	208.62	209.82	206.34	209.24	209.85	209.75	210.03	209.72	212.26	206.56	207.96	209.15	208.44	210.08	212.32	208.8	209.53	211.08	212.74	210.33	207.16	206.45	212.01	210.01	208.8	210.2
211.58	209.66	214.2	210.1	212.62	208.99	210.46	213.66	212.79	211.69	212.38	213.99	212.42	208.89	214.06	209.91	210.93	209.33	209.85	211.49	212.78	213.18	211.33	212.28	209.18	214.81	213.32	212.24	213.53	213.16	209.26	212.5	211.15	210.11	208.74	210.53	212.83	209.96	211.84	215.01	214.6	215.79	209.22	212.92	210.26	212.11	214.35	210.77	212.6	214.6
208.5	211.25	207.1	212.59	208.45	212.88	205.94	207.38	211.73	206.11	207.7	207.99	210.86	204.93	207	208.87	206.51	207.03	205.21	203.86	212.2	208.16	209.9	206.86	207.42	207.42	207.95	204.67	211.31	208.52	209.03	207.66	204.56	210.13	206.31	209.15	210.23	210.55	209.72	205.82	207.48	208.33	207.63	208.31	207.63	204.79	208.43	209.9	211.36	209.32
212.06	213.6	212.56	212.36	214.18	213.17	212.94	214.09	209.35	208.26	213.51	212.84	213.21	211.91	213.18	211.48	210.38	217.78	210.23	213	212.66	213.88	211.2	212.01	215.12	210.31	211.76	210.62	211.19	209.02	214.37	211.17	210.78	214.17	212.13	215.86	213.53	209.74	211.26	213.13	213.1	210.65	214.11	212.58	212.72	214.25	212.15	214.86	210.39	210.75
210.35	209.98	205.82	208.87	208.05	209.1	209.93	206.84	204.95	206.68	206.47	207.05	208.95	208.4	203.98	206.3	208.78	209.57	208.14	208.26	208.82	207.97	209.84	209.03	205.99	209.89	205.2	206.51	212.13	211.17	205.75	207.12	207.58	208.67	208.17	206.91	205.04	208.56	208.07	208.14	207.34	208.91	209.41	204.59	211	208.11	206.65	209.42	206.08	206.1
199.25	202.16	199.59	202.44	203.75	202.5	198.52	201.71	200.95	200.03	199.8	203.06	202.21	198.09	201.09	199.64	199.76	200.65	197.85	203.37	199.91	200.13	201.07	202.66	200.05	203.33	202.45	199.55	199.88	199.22	199.13	198.06	201.15	202.11	202.31	201.23	202.83	201.33	197.6	202.29	203.11	199.8	198.05	198.11	199.37	198.29	201.14	202.4	200.78	200.48
209.95	210.27	207.76	210.89	210.24	207.37	207.04	210.34	212.16	209	212.45	213.3	213.66	211.89	209.58	211.4	209.71	211.17	208.02	211.68	208.97	209.71	207.65	208.07	214.4	208.03	212.34	210.33	210.59	207.98	209.17	208.52	209.79	207.78	212.74	205.24	210.84	208.85	209.55	209.43	210.71	209.66	206.91	211.36	207.64	210.04	210.72	211.36	207.18	210.16
209.22	207.32	207.54	205.74	208.13	206.56	207.05	205.14	205.54	207.34	210.5	208.57	206.66	205.74	205.8	209.85	207.11	207.65	205.06	209.47	208.02	206.82	205.21	207.02	209.25	205.64	211.6	208.16	208.2	205.1	208.06	209.11	209.26	205.11	210.57	206.26	209.58	206.22	205.04	208.76	210.67	207.18	207.5	205.67	206.13	208.79	206.38	210.67	206.63	205.86
206.97	210.48	209.76	214.41	206.96	208.4	207.34	209.72	208.25	209.21	212.21	212.23	211.09	210.7	210.89	208.64	207.8	209.02	209.24	210.46	207.4	209.35	208.67	211.21	208.44	205.81	207.72	211.35	211.7	207.75	208.25	206.79	209.17	207.28	209.93	210.24	208.98	209.81	207.75	210.93	207.7	207.02	209.29	208.39	210.3	207.58	211.18	210.3	207.55	209.96
215.61	213.17	213.16	211.82	214.18	212.03	212.99	213.19	216.14	214.18	213.31	213.08	211.67	215.59	213.31	215.29	212.63	212.07	214.19	209.88	212.09	213.59	210.99	212.47	215.64	211.58	211.42	214.37	214.11	214.33	213.05	211.63	215.64	215.51	212.95	215.2	215.95	212.38	211.42	214.12	212.7	215.19	212.41	212.41	215.19	211.33	212.78	213.78	214.83	211.84
201.76	204.74	200.47	200.18	205.11	204.48	203.3	202.68	205.89	203.19	203.05	202.51	200.75	202.03	202.7	203.74	202.67	204.3	202.78	203.59	201.76	199.74	203.46	201.06	200.13	204.08	205.14	206.12	202.69	201.25	202.45	201.79	203.13	203.54	204.23	203.93	204.95	200.9	199.76	201.67	204.51	200.05	200.51	203.85	202.44	201.89	203.35	201.66	206.22	202.55
203.65	202.78	204.9	200.74	202.13	206.68	204.12	203.6	203.63	202.93	202	204.4	202.38	203.97	203.01	203	200.22	200.8	203.89	203.47	201.7	203.07	204.96	203.97	204.14	204.94	203.43	200.86	205.34	201.31	203.5	204.29	205.17	200.87	204.47	204.51	200.82	201.54	200.12	201.51	200.21	205.31	203.63	204.91	202.45	204.54	206.41	204.36	204.45	202.02
200.64	198.32	201.75	197.79	201.02	199.27	198.3	201.53	196.61	199.59	198.79	199.27	197.86	199.79	199.1	195.25	201.75	196.42	201.48	199.55	198.71	200.55	199.86	200.73	199.31	202.38	199.67	196.97	200.95	198.92	198.41	196.48	197.53	197.97	197.93	200.55	201.44	199.61	199.99	198	199.47	197.91	201.25	200.66	199.26	201.43	198.09	196.63	199.37	199.95
207.65	207.19	207.15	209.35	207.44	205.84	206.33	211.44	207.48	209.77	208.81	211.61	205.58	209.16	211.59	207.98	207.27	210.56	208.25	210.07	209.71	211.19	209.39	209.07	207.44	207.87	208.05	210.37	209.12	210.68	207.67	208.96	206.34	205.98	207.21	209.04	207.35	207.77	208.06	209.1	205.34	208.83	208.36	209.15	207.45	211.11	211.75	210.78	211.59	206.9
206.35	201.14	205.32	205.97	205.47	205.01	206.3	206.94	206.23	203.33	207.56	207.55	205.74	207.53	206.21	208.43	206.66	208.58	205.07	207.27	208.08	205.71	206.16	204.38	206.14	204.44	207.77	205.88	206.2	206.19	205.66	209.66	205.8	205.27	208.63	211.6	203.33	206.41	206.36	210.98	209.12	207.29	210.32	207.73	204.42	206.75	207.74	205.12	205.21	204.2
209.63	208.46	207.63	205.55	205.8	210.07	208.56	208.81	210.78	212.59	210.28	208.6	209.35	208.14	208.96	208.16	208.24	207.15	206.72	206.15	210.18	207.35	206.73	206.77	209.34	209.16	207.07	208.18	209.34	205.96	208.48	205.53	212.72	209.46	208.65	208.39	207.56	211.54	208.83	209.62	207.66	205.68	209.6	206.75	211.25	207.84	203.78	207.47	210.59	211.24
206.63	210.3	207.78	206.92	211.18	209.68	207.17	208.95	208.24	209.2	209.83	208.75	211.17	210	208.33	208.14	210	205.73	211.34	212.15	207.55	206.31	208.15	208.62	208.41	205.37	208.78	212.64	205.91	209.03	207.16	208.95	208.51	207.42	208.75	208.47	208.23	208.52	209.46	213.54	209.14	206.4	207.91	205.23	210.63	208.86	208.28	209.86	211.19	212.51
208.97	206.99	208.97	209.18	208.32	205.97	207.21	207.24	206.26	207.37	205.47	207.29	208.41	209.61	208.66	205.3	206.51	208.64	207.16	209.16	207.23	210.66	207.55	210.12	205.36	210.12	207.75	209.09	205.18	207.79	208.54	207.15	207.5	208.41	206.39	209	209.11	208.37	209.86	206.16	210.53	207.9	210.07	209	210.57	210.82	210.89	208.57	207.36	204.36
210.26	214.33	214.26	213.14	210.76	211.59	214.39	216.45	214.08	210.26	211.63	215.23	213.99	214.25	215.38	211.36	213.16	210.88	213.37	212.11	216.92	213.36	212.68	214.48	214.14	215.1	214.41	213.73	212.69	214.14	210.79	212.54	212.91	214.92	213.54	212.63	216.1	212.18	215.73	210.91	214.33	213.84	213.32	213.08	215.46	211.77	211.43	210.75	211.69	214
208.35	205.5	206.66	206.56	206.24	206.91	206.11	203.79	203.31	206.63	205.6	207.14	200.34	206.84	204.1	204.65	204.73	203.88	202.56	205.86	206.9	206.16	204.79	206.91	208.47	205.15	204.19	205.41	206.74	204.71	203.22	205.34	208.63	203.13	206.35	204.07	203.96	204.62	202.47	203.7	208.29	202.85	204.73	203.28	202.34	203.08	207.82	205.91	204.32	202.89
202.08	207.38	201.81	204.01	206.97	205.14	202.21	207.09	203.53	206.05	202.14	204.69	204.52	207.59	202.73	205.2	207.15	203	207.24	206.63	205	207.47	203.94	202.31	208.57	204.31	206	206.14	207.16	206.42	202.35	204.51	208.09	208.63	205.22	205.72	204.83	205.76	205.01	203.19	204.58	205.87	203.36	206.01	207.21	201.21	204.23	205.44	204.5	207.95
206.51	207.88	210.5	208.14	206.31	210.3	208.11	208.52	208.34	202.86	208.3	208.98	207.4	207.15	210.41	206.96	206.86	207.46	209.69	207.43	205.72	210.91	207.62	207.85	208.48	206.88	205.63	209.03	208.33	208.68	210.59	207.45	210.33	207.18	207.53	208.59	208.57	206.45	208.51	209.15	211.98	209.26	206.08	205.23	207.27	209.15	208.81	208.67	210.21	208.26
199.96	200.19	198.07	200.32	202.35	203.38	200.61	198.22	198.83	200.5	202.5	203.81	198.22	201.57	202.63	198.01	201.48	199.85	200.63	201.73	204.13	202.13	198.43	203.31	198.78	199.91	199.67	199.12	201.37	198.85	200.64	198.93	202.02	199.66	197.19	200.4	200.4	199.93	199.96	200.9	200.23	200.43	200.88	203.31	199.53	201.46	197.41	200.12	197.25	202.71
204.2	209.42	211.69	208.02	206.51	205.91	207.49	207.55	210.28	210.2	210.04	208.9	206.75	209.04	208.49	208.37	205.86	209.74	208.28	209.28	206.62	209.45	210.53	207.47	207.94	210.17	205.92	209.19	209.9	207.08	207.43	207.86	206.59	207.36	208.99	209.63	207.23	209.76	208.99	210.69	205.11	208.88	207.87	211.6	210.68	202.14	210.02	208.98	203.88	205.78
195.97	194.6	196.99	196.86	193.37	194.08	194.61	194.96	196.23	195.18	196.9	193.67	193.84	195.19	196.27	197.57	194.61	200.28	194.48	191.73	194.61	193.99	193.63	194.03	195.9	192.64	194.2	197.84	193.9	194.68	195.09	199.51	195.74	194.74	194.24	196.15	195.57	189.53	194.49	193.46	194.9	194.24	196.13	192.79	193.7	196.49	194.44	196.84	197.7	195.33
210.15	210.05	210.67	214.14	209.76	211.5	215.38	214.15	211.4	211.78	211.08	209.28	211.96	212.81	209.49	211.31	210.09	212.74	211.09	207.5	212.91	205.57	210.25	212.56	212.66	210.91	210.24	213.1	209.27	211.98	214.49	211.5	209.06	213.82	210.16	211.98	213.32	214.03	211.5	212.48	210.69	209.35	212.02	212.35	212.37	210.71	207.54	212.44	214.76	210.31
204.73	203.62	207.23	206.81	207.4	205.47	206.12	205.54	204.89	205.51	203.71	206.96	204.97	206.6	207.38	207.97	201.61	206.31	206.86	206.18	204.5	206.03	208.53	206.47	204.93	204.6	207.29	206.9	207.53	205.7	201.8	207.58	204.42	206.45	204.68	205.21	207.21	208.46	208.79	208.69	204.62	204.36	210.16	204.09	205.1	203.82	207.01	209.31	204.69	207.91
204.67	201.61	203.24	202.18	205.02	205.23	206.49	203.55	204.47	203.01	200.8	201.89	205.55	203.41	205.15	203.45	203.65	203.45	205.2	207.06	201.77	204.25	202.73	204.46	204.48	202.7	200.9	204.21	203.64	202.36	203.1	205.13	201.27	201.86	205.18	205.12	202.36	207.47	205.8	205.96	201.01	203.02	205.39	203.79	202.45	202.41	204.66	202.69	202.88	203.25
202.72	199.61	201.39	201.24	200.18	199.99	200.95	204.95	199.2	202.65	197.58	200.99	200.44	206.01	199.23	202.43	201.07	200.81	201.24	201.12	200.32	203.94	199.3	204.84	202.76	200.65	199.47	201.11	200.71	202.08	199.6	201.85	201.01	199.53	201.54	199.77	201.31	199.86	200.43	201.13	199.54	197.44	199.46	202.04	205	202.62	199.62	201.23	202.42	202.91
215.61	216.69	218.38	220.09	216.67	218.09	217.46	217.94	218.85	216.66	219.35	217.14	215.52	217.51	218.07	217.61	216.12	219.4	217.49	214.02	217.54	216.4	217.16	215.39	218.81	215.9	217.94	216.23	217.92	218.95	216.17	216.66	216.77	219.17	219.19	217.29	219.01	215.81	214.58	214.74	213.24	218.13	217.44	218.69	218.15	216.2	215.62	218.59	216.34	218.51
196.96	200.44	199.57	199.44	199.89	197.79	196.36	201.64	198.62	199.46	199.97	201.2	201.74	200.04	198.15	200.36	197.52	199.21	198.5	199.39	196.51	201.3	201.65	201.02	199.29	198.87	201.12	198.57	194.57	199.17	200.36	195.84	201.66	198.17	198.33	199.48	199.96	200.39	199.1	195.61	197.04	200.74	197.23	200.04	199.58	200.96	199.2	203.42	196.78	199.01
206.7	208.88	207.04	209.68	210.4	211.14	210.82	209.89	211.59	212.4	206.94	206.01	208.83	207.57	208.05	210.57	208.66	207.15	210.51	207.8	205.93	209.34	207.63	207.97	205.24	206.61	205.25	209.37	210.01	211.25	209.67	207.1	207.07	209.97	210.11	210.84	206.97	210.28	207.76	209.45	208.09	207.23	208.56	210.41	208.07	209.46	208.32	210.26	208.67	208.32
208.14	206.56	207.06	209.17	208.12	210.73	208.95	207.83	208.8	209.48	210.09	204.9	206.82	207.02	207.49	206.63	204.02	207.2	210.15	208.8	210.41	209.15	207.69	207.85	210.45	208.07	208.83	204.73	210.78	209.29	205.64	208.45	206.79	207.83	205.13	205.24	204.4	206.57	203.92	204.74	207.35	207.22	207.76	208.59	205.73	209.54	208	209.09	208.4	204.64
196.33	196.08	192.67	196.31	195.91	194.14	193.5	197.57	193.84	199.79	196.62	197.81	195.17	195.07	195.34	196.37	196.68	194.14	193.28	196.81	194.99	193.61	195.6	196.37	195.23	193.73	194.12	193.16	196.2	195.16	196.2	193.01	196.33	196.94	194.31	196.18	193.19	194.89	190.66	194.28	195.96	192.69	194.56	197.26	193.87	196.73	196.68	193.06	197.22	196.08
204.2	206.3	205.82	205.32	204.15	204.03	204.15	206.6	201.35	206.8	202.51	204.49	206.96	204.72	204.15	204.96	208.29	204.14	204.14	204.13	202.26	204.62	204.16	203.54	207.6	202.07	202.9	206.19	205.25	201.35	205.32	206.27	205.42	206.8	206.63	204.36	202.8	202.69	206.32	206.93	204.49	206.37	206.39	202.37	208.29	203.93	202.05	205.41	204.08	203.71
197.47	199.24	200.39	197.6	197.38	198.12	200.44	195.02	197.9	196.87	197.1	199.9	197.84	198.75	196.14	198.93	197.99	195.25	198.76	199.31	199.23	200.3	198.84	197.57	197.78	199	199.55	197.45	194.04	195.65	196.69	199.83	200.17	198.27	197.5	196.32	194.76	196.65	196.89	200.14	198.62	198.9	200.92	199.62	199.64	197.72	199.8	197.85	199.23	200.23
200.96	204.27	201.12	200.54	203.71	202.85	203.94	203.39	203.46	203.37	202.76	203.07	204.16	203.95	204.15	204.43	201.76	203.37	202.7	206.59	203.32	203.94	206.77	200.72	204.32	204.37	203.25	200.95	205.44	203.96	207.48	204.66	199.02	205.75	205.94	203.76	205.1	208.23	206.3	207.21	202.46	202.62	205.55	202.45	202.61	200.68	202.38	202.99	204.33	203.4
208.72	209	208.53	208.03	210.72	208.37	209.72	209.76	207.37	209.44	207.94	209.05	206.98	211.55	210.3	208.28	207.45	207.19	210.58	210.26	207.95	209.2	206.52	210.46	207.67	208.51	208.44	209.03	211.19	209.46	209.43	208.11	210.38	210.7	209.96	205.83	208.2	208.14	206.06	207.91	208.15	210.25	209.05	209.91	208.56	208.27	208.7	207.06	210.65	208.01
207.16	209.64	208.56	205.6	211.51	210.58	208.22	206.3	208.64	206.38	206.72	209.41	210.56	211.64	207	206.54	208.96	207.98	210.47	203.83	209.53	210.46	210.53	207.25	210.81	204.88	209.68	212.36	207.8	208.62	207.72	209.91	209.61	208.77	204.37	207.93	209.75	206.64	207.1	209.21	209.4	209.23	208.89	206.49	207.81	206.29	204.96	206.65	206.67	210.97
209.44	206.52	209.33	208.51	207.57	206.98	206.4	207.81	205.97	207.83	207.26	205.85	206	209.53	206.14	207.42	207.44	209.35	211.21	207.62	208.15	207.42	209.49	207.04	205.58	209.01	207.78	207.34	210.63	210.76	208.22	207.32	205.04	206.58	207.29	208.1	210.15	207	212.23	205.52	207.48	209.54	211.15	205.49	206.59	204.79	205.31	209.21	206.61	211.01
205.88	203.43	202.96	202.23	203.26	202.1	202.51	202.89	201.76	201.97	202.47	202.7	204.76	202.68	202.57	205.33	202.77	203.34	204.53	203.17	204.88	204.58	202.71	205.34	203.55	203.67	204.15	203.69	204.55	202.21	205.04	200.99	204.58	202.4	202.04	208.49	202.84	199.54	202.29	202.11	204.84	203.56	201.59	203.61	204.46	203.63	204.46	206.39	202.84	204.39
208.92	205.99	208.17	210.67	205.93	207.71	208.37	208.45	208.36	208.83	209.71	207.87	207.72	207.64	207.51	209.35	207.8	207.46	208.51	210.42	208.67	210.36	208.54	209.33	210.03	208.96	210.35	206.94	204.55	209.09	206.68	208.48	206.94	208.58	208.63	207.82	204.98	204.09	208.31	207.54	211.02	208.34	208.06	204.93	207.66	206.7	207.44	206.71	208.78	207.11
206.8	209.66	209.54	207.79	207.84	207.79	207.8	210.89	209.05	207.67	209.74	207.61	207.02	206.85	208.52	206.16	209.54	208.69	204.21	206.5	207.76	208.41	209.07	209.82	211	207.1	209.32	208.42	210.8	208.32	208.09	207.26	206.21	205.67	209.4	205.4	207.8	206.17	208.06	206.66	206.27	204.29	209.26	206.61	208.17	207.5	207.6	206.27	207.9	210.41
202.22	202.29	203.73	204.98	207.66	204.83	203.16	201.05	203.81	204.22	206.81	206	206.7	204	205.39	203.63	203.44	200.99	206.05	202.96	202.8	203	204.69	205.95	205.26	206.29	203.54	205.48	206.11	203.93	205.16	204.61	205.22	204.73	205.94	205.64	202.83	205.27	201.67	205.89	203.34	202.76	205.03	202.29	207.45	203.44	206.03	207.96	201.6	203.64
210.15	213.25	211.55	209.75	212.28	211.86	212.17	212.88	213.98	211.51	212.45	214.59	209.63	213.15	212.26	215.08	213.76	216.55	212.99	216.18	209.45	215.7	211.55	215.19	212.35	212.36	210.07	212.06	216.01	210.47	211.79	211.43	215.51	216.05	215.51	216.11	212.79	214.7	208.39	212.33	211.85	214.1	213.42	215.86	211.48	210.54	211.89	213.18	211.07	213.43
195.55	199.69	200.01	198.31	198.64	195.86	197.52	196.85	197.27	197.38	197.54	195.4	199.41	198.76	199.1	194.17	200.42	199.53	197.39	197.48	194.56	196.63	198.63	196.64	198.21	194.14	197.25	198.72	197.16	198.51	197.42	195.32	199.31	195.4	197.47	198.01	197.55	196.25	198.1	199.04	198.34	199.64	197.43	198.79	196.8	194.19	198.26	201.03	197.76	197.43
208.82	208.42	211.02	208.47	208.94	210.87	209.17	207.43	209.16	207.24	211.34	210.01	208.53	210.73	210.2	206.31	210.83	209.3	212	208.05	206.63	209.08	208.55	206.58	211.88	209.1	206.46	209.93	210.78	207.06	207.63	208.07	211.15	209.57	207.08	208.13	207.66	211.05	210.81	208.53	208.28	206.94	206.42	208.47	207.88	207.55	206.65	209.99	209.28	207.77
204.48	201.71	205.01	205.55	201.25	204.28	205.28	202.89	204.19	204.16	203.42	203.3	206.31	200.73	204.29	202.15	205.04	204.22	206.37	205.45	202.81	204.9	205.63	203.19	203.04	205.7	205.75	203.41	204.32	203.23	202.06	203.71	205.87	202.7	202.85	203.17	203.95	201.27	202.5	202.2	201.86	205.16	203.4	201.58	205.54	202.04	203.2	203.72	203.97	201.78
206.34	209.45	208	205.02	205.5	208.29	206.47	207.37	207.33	207	206.84	207.55	207.13	206.63	206.84	205.13	206.4	209.86	208.61	207.45	203.31	204.18	206.84	206.2	206.89	207	206.49	205.74	205.76	203.29	207.74	203.67	208.04	207.45	204.44	205.59	204.29	205.07	206.86	205.45	208.29	204.1	205.51	205.03	207.3	205.96	208.62	207.69	207.79	207.23
219.58	218.26	218.73	219.5	217.32	215.98	214.02	217.13	216.06	218.08	219.18	222.31	217.78	215.96	219	219.05	217.46	215.88	217.34	218.01	216.2	218.44	218.12	216.2	215.15	216.7	216.76	217.7	217.09	217.1	217.96	216.54	216.57	216.08	217.72	219.16	217.97	217.18	218.45	218.07	216.56	217.33	217.46	217.5	219.64	218.43	218.07	215.15	220.1	220.2
206.34	206.12	206.43	207.67	208.45	206.22	206.51	205.42	207.37	206.91	205.89	205.95	209.42	203	207.85	208.6	207.67	207.26	208.74	206.1	206.29	211	205.71	207.16	206.91	206.43	208.51	204.83	209.34	208.81	207.1	205.5	205.56	207.58	207.13	209.54	205.41	208.84	209.08	205.71	205.72	208.07	205.73	208.95	208.41	209.65	206.18	210.81	207.73	209.37
207.35	209.2	208.22	209.21	206.58	208.1	208.16	209.35	205.85	203.94	210.75	206.53	205.94	208.42	209.48	209.79	210.53	207.43	208.8	206.8	207.05	206.07	207.65	208.82	209.16	208.99	206	208.94	204.59	208.33	206.49	206.37	209.55	204.43	208.27	205.9	209.39	206.54	210.43	207.16	206.41	209.73	210.18	208.97	208.89	207.1	210.06	209.32	209.63	206.37
205.29	204.28	200.67	202.15	205.36	203.72	202.97	203.79	201.79	204.17	201.26	202.93	206.01	205.52	205.82	198.88	204.48	205.93	202.72	205.2	202.64	205.69	202.18	205.05	203.81	201.79	201.65	203.69	202.94	200.34	202.62	205.15	203.61	201.76	203.33	201.04	206.87	202.19	200.39	201.59	200.65	203.01	207.14	203.32	204.43	202.88	204.62	205.65	204.95	204.78
210.69	213.75	214.44	208.77	209.35	212.74	215.18	213.72	212.76	213.18	212.34	212.21	211.06	213.3	213.39	211.32	213.2	213.04	212.78	212.38	212.99	211.25	213.81	215.19	211.64	210.32	208.79	213.56	214.87	212.3	212.92	209.7	212.79	218.51	213.36	213.88	213.53	210.98	211.1	213.88	210.13	211.77	214.59	211.74	212.64	212.11	211.12	215.28	211.11	210.63
199	199.1	201.23	194.21	198.08	194.43	197.01	199.03	196.6	197.28	198.49	198.21	196.1	201.33	197.93	197.72	197.48	198.66	199.24	194.33	198.06	198.54	197.99	196.8	198.84	195.14	199.24	198.86	199.39	198.2	197.52	194.86	198.93	198.98	198.83	199.72	198.59	198.96	199.69	201.96	198.45	197.42	199.6	199.53	199.54	197.4	199.23	196.19	197.96	200.8
200.93	198.61	198.51	199.93	199.43	197.51	196.91	199.41	198.81	199.51	199.63	196.25	196.81	203.13	198.9	199.69	195.53	199.78	201.95	197.44	196.42	196.38	200.63	198.77	199.02	198.01	199.2	197.44	196.96	195.49	199.59	200.47	197.63	200.47	198.19	201.04	198.29	197.89	196.21	199.5	198.01	199.48	198.12	197.86	198.43	196.91	198.08	198.98	197.82	199.72
204.75	202.4	206.08	204.18	204.05	201.05	203.41	203.39	200.26	202.21	203.28	205.16	205.3	205.03	203.97	203.04	200.87	204.06	204.63	205.97	202.95	200.72	202	203.97	205.42	205.8	201.21	202.43	207	205.88	203.91	204.18	202.84	206.93	205.06	204.42	205.8	202.69	202.24	206.29	204.91	205.25	204.57	205.73	202.82	201.93	203.05	206.15	204.33	206.4
201.95	200.68	204.69	201.1	202.54	203.06	205.58	203.24	200.93	205.98	202.13	208.1	201.01	206.13	205.08	204.27	203.17	200.75	204.43	200.39	203.56	202.6	202.19	204.12	203.69	200.96	206.45	200.38	202.62	201.23	202.77	204.68	201.86	200.91	204.04	202.07	205.34	202.51	202.84	205.54	201.33	207.06	198.73	202.79	202.68	202.54	202.74	200.39	202.69	201.91
206.46	204.74	210.73	211.6	208.41	209.65	209.07	209.98	210.62	204.28	208.57	211.1	207.9	206.83	208.53	213.22	209.2	208.07	208.54	207.61	208.27	207.83	205.62	209.05	209.66	208.46	209.42	208.37	210	207.14	209.12	211.9	210.54	211.62	204.28	209.23	207.67	210.18	209.7	205.63	207.58	209.19	212.08	207.63	210.31	211.52	212.2	207.79	207.27	208.65
198.19	196.29	196.72	200.99	197.64	196.43	197.89	197.42	196.34	201.02	199.09	199.35	198.27	202.36	196.89	198.79	197.34	195.62	196.44	197.25	197.55	198.5	199.13	198.51	198.05	200.33	196.45	199.35	199.08	197.12	200.18	199.61	196.82	196.04	196.53	196.01	197.08	197.8	199.11	199.59	199.23	199.31	197.87	200.37	197	199.94	197.02	198.72	195.52	195.97
210.12	215.3	217.6	211.97	213.2	213.96	210.82	210.26	215.92	213.21	213.12	214.11	209.62	215.01	213.47	211.89	214.52	208.04	211.69	214.81	212.41	212.16	214.78	213.53	211.96	211.65	213.82	212.76	217.09	215.9	210.04	213.4	210.54	217.98	214.6	215.27	212.04	209.94	211.47	216.49	210.82	212.71	214.17	212.6	218.81	211.69	214.31	213.51	213.26	213.9
208.99	208.91	210.19	211.28	211.21	210.12	212.1	212.47	213.29	211.7	212.47	211.01	213.34	212.47	212.01	210.7	209.99	214.15	211.7	214.24	213.47	212.06	211.68	217.81	210.06	210.99	210.7	210.86	213	207.52	209.37	214.09	214.39	213.05	210.09	211.44	209.72	211.4	209.78	209.28	213.9	209.27	211.34	216.23	212.36	212.86	212.6	214.02	208.08	208.16
202.22	200.79	206.35	201.3	201.32	204.36	202.05	203.21	201.93	206.07	201.54	200.8	199.87	200.66	199.6	202.71	205	203.88	200.98	204.3	201.36	202.69	204.39	201.31	199.6	203.52	203.2	203.38	202.52	202.36	202.15	203.54	198.46	202.68	201.78	202.21	203.9	204.75	203.92	201.93	203.88	200.11	199.91	201.68	203.17	202.1	201.63	202.55	203.03	201.88
219.02	220.2	218.53	218.5	217.72	219.07	218.84	219.03	219.16	218.9	219.87	219.18	215.6	218.82	215.07	218.42	215.23	221.12	221.05	222.1	212.71	220.46	215.44	218.12	217.76	220.21	214.4	220.18	218.25	216.89	218	215.63	219.1	218.23	215.59	217	217.7	216.49	217.11	217.99	218.87	217.52	220.19	218.9	217.85	215.24	219.89	217.21	218.19	219.91
208	208.22	210.57	207.16	208	208.64	208.44	210.82	207.16	209.32	207.55	210.6	209.81	206.54	210.93	209.07	209.25	205.5	208.93	205.72	208.45	203.22	208.42	208.64	208.74	206.69	207.45	208.4	208.04	205.55	208.64	206.76	208.2	208.1	207.73	204.88	209.19	209.06	208.05	205.49	210.39	205.09	206.76	208.07	206.25	205.29	209.73	210.14	211.33	206.47
214.43	209.78	213.7	210.74	210.06	213.84	214.37	215.4	213.14	213.45	209.8	210.69	213.41	210.97	212.92	215.09	212.49	213.52	211.7	209.02	211.13	212.65	213.52	213.66	210.68	215.42	214.56	216.29	214.36	213.48	214.52	211.01	212.07	212.71	209.41	209.36	210.07	214.39	213.19	213.3	209.83	213.1	212.81	209.72	209.59	213.33	213.86	212.58	211.71	214.65
218.75	218.57	218.17	216.67	217.86	217.74	218.26	217.28	215.73	216.52	217.52	217.44	216.38	217.75	215.36	217.12	216.48	214.87	219.01	215.99	217.27	216.49	217.2	214.95	217.24	216.34	216.73	220.05	213.42	216.39	219.13	215.67	215.4	218.01	216.53	216.79	215.83	216.67	218.69	218.85	217.36	212.97	217.64	217.65	215.43	217.43	214.57	215.25	215.9	217.26
202.5	201.99	199.42	198.67	198.99	199.75	201.13	199.31	199.21	199.19	199.23	199.98	199.14	197.86	198.79	200.9	202.28	199.54	199.47	198.38	200.65	200.39	199.41	200.76	201.44	197.12	197.51	196.58	199	199.89	199.8	200.98	196.22	200.95	199	198.45	202.34	199.29	201.72	197.47	195.79	200.87	200.74	201.41	200.91	199.61	198.47	199.55	198.3	198.32
208.18	210.93	207.41	209.13	206.5	209.76	205.46	204.93	207.18	212.18	206.61	208.16	209.9	206.58	207.07	208.16	208.73	205.07	207.99	209.99	205.37	207.07	211.99	207.51	208.05	206.48	206.47	208.15	206.6	205	207.33	209.84	208.24	207.55	211.71	211.92	208.99	207.71	205.22	209.7	209.52	208.33	209.23	207.1	204.48	207.29	208.17	208.93	208.71	204.51
202.86	204.35	204.98	203.98	202.1	205.13	206.35	201.45	203.68	201.35	205.51	206.99	202.54	203.6	206.01	203.7	205.99	202.24	201.27	205.53	206.25	204.09	205	201.66	203.88	203.42	203.52	204.2	205.42	206.63	203.61	206.81	203.8	203.6	205.68	201.1	201.95	206.2	203.66	203.95	202.17	203.6	202.03	205.84	204.95	205.01	202.89	202.27	202.78	206.35
213.55	213.99	213.28	211.02	219.56	214.9	215.52	211.46	212.89	212.95	215.19	212.55	213.09	210.64	212.93	208.92	212.81	213.21	212.54	213.63	210.58	212.73	211.49	211.96	214.39	211.89	215.27	214.41	216.41	214.22	213.63	212.03	211.89	212.7	213.46	214.78	216.28	216.73	210.33	213.49	211.89	214.01	212.58	213.14	211.26	214.92	212.96	212.9	215.59	213.89
209.29	206.72	205.59	205.43	207.55	209.46	210.71	211.1	207.66	210.46	206.32	204.96	209.34	208.05	209.91	206.47	209.31	205.38	204.57	207.33	208.31	206.95	211.41	205.13	212.41	208.22	206.65	208.76	207.13	205.03	205.35	202.34	207.53	209.42	208.86	207.55	208.59	208.96	208.37	204.94	207.68	207.28	204.51	207.3	206.39	208.49	206.91	207.71	212.01	209.51
210.41	208.22	203.18	204.84	210.82	210.15	208.24	206.58	203.8	209.31	208.7	207.3	203.2	207.37	206.88	206.89	209.82	208.42	204.02	207.43	206.67	208.76	208.46	207.87	206.99	204.93	206.11	204.35	207.44	209.47	207.57	206.2	206.57	208.02	209.57	204.6	211.91	206.01	212.93	209.06	207.38	206.45	209.85	208.11	209.24	206.26	205.59	204.52	206.09	208.76
216.54	216.2	215.82	213.14	216.49	216.89	214.86	218.25	218.25	218.53	215.22	219.76	216.93	219.11	216.54	216.44	218.09	214.89	216.72	216.83	218.15	215.27	216.68	219.7	218.73	218.08	220.31	216.4	214.02	220.8	219.62	216.96	215.98	218.57	217.39	217.91	217.91	220.42	214.95	216.02	215.51	216.69	217.2	218.43	217.14	214.36	217.59	219.9	214.67	217.76
213.19	212.48	213.35	215.93	209.81	216.78	213.05	211.05	213.32	211.91	214.78	212.28	213.27	212.3	216.47	215.26	211.87	212.92	212.25	211.74	212.42	213.02	213.4	213.36	212.75	211.86	213.72	213.46	213.11	215.4	213.84	217.51	214.77	210.76	214.36	213.1	211.23	209.68	214.05	213.24	211.74	213.31	215.52	214.03	212.04	210.62	211.59	211.08	209.8	215.81
208.01	209.4	209.69	207.57	210.36	205.04	214.5	207.41	208.75	207.39	210.67	208.32	213.35	209.26	209.24	209.97	206.31	212.31	209.27	212.18	207.59	207.46	209.84	207.6	210.03	206.61	212.03	210.29	209.64	209.41	210.24	208.99	209.36	211.09	206.18	209.39	211.81	206.48	210.27	207.31	209.19	207.35	208.85	211.14	211.7	210.24	208.86	210.29	209.32	210.59
211.68	213.74	216	215.35	212.19	212.12	212.2	212.07	211.67	212.28	214.47	213.33	209.87	208.72	210.38	213.16	211.34	209.76	212.04	212.13	209.16	211.73	212.67	210.29	212	215.79	210.14	211.28	212.52	211.4	208.98	212.96	212.09	213.25	214.47	209.49	214.42	211.5	211.59	210.15	207.67	212.78	210.63	213.4	212.48	212.04	214.23	211.27	210.62	211.83
216.69	220.67	217.56	220.08	219.53	218.38	220.31	211.13	219.63	219.72	221.55	218.65	216.33	215.34	214.38	216.6	215.55	217.74	214.79	218.01	215.2	218.38	218.37	217.61	212.56	217.68	216.09	217.39	216.24	218.37	218.28	217.01	218.22	217.91	217.7	217.81	217.27	217.14	219.03	219.3	217.34	216.32	215.73	216.94	218.47	218.9	215.39	218.65	216.89	215.14
201.16	197.68	196.51	199.67	201.2	199.7	197.69	199.46	199.39	196.64	198.66	198.55	198.54	195.99	198.88	197.06	197.47	200.48	199.08	198.82	195.99	199.36	196.28	200.47	199.32	197.35	197.37	199.75	198.55	199.33	199.61	197.8	198.71	199.83	198.76	198.94	197.23	198.93	199.08	201.66	200.8	199.63	200.78	201.18	197.72	200.24	199.45	195.59	200.42	197.8
208.6	206.6	206.85	210.48	205.78	206	210.94	208.79	208.12	207.31	208.92	210.36	210.16	209.05	206.63	210.51	207.63	207.51	206.98	209.3	206.52	210.14	204.93	205.91	208.69	209.76	205.28	206.76	204.73	208.16	205.85	206.63	209.8	207.35	208.75	210.03	206.59	208.83	207.1	207.07	206.22	204.89	206.88	207.25	210.73	206.05	208.97	209.42	205.76	205.8
205.15	203.23	209.1	204.48	206.52	205.44	204.13	208.34	205.85	209.18	204.65	205.79	205.52	206.93	207.43	204.64	204.25	207.09	205.97	208.88	202.1	205.42	206.92	206.35	206.93	206.23	204.44	204.71	210.34	208.15	205.64	204.72	205.1	206.95	207.93	204.92	208.04	207.57	204.02	202.71	206.64	206.4	210.16	208.7	206.56	205.62	207.46	205.16	206.89	203.37
208.06	211.82	209.24	208.22	208.46	208.32	208.9	209.78	208.88	210.47	211.21	206.39	207.74	211.63	208.48	210.62	210.47	210.14	207.39	209.65	206.94	209.71	208.95	211.44	211.24	210.22	207.87	209.33	213.41	210.99	208.21	210.55	206.92	208.95	208.98	209.75	204.72	208.88	210.24	209.14	205.66	208.73	208.43	207.37	210.1	209	206.86	208.78	208.04	207.64
212.67	213.74	212.24	214.62	212	210.64	212.81	213.79	209.89	212.94	210.38	210.42	215.39	210.03	209.49	213.2	212.92	210.55	213.23	209.07	208.51	212.56	211.5	212.39	210.84	212.03	213.45	211.7	210.91	211.15	211.23	212.63	211.66	208.78	210.74	213.59	215.4	213.71	213.95	213.43	212.6	207.46	211.72	212.21	210.38	215.69	209.86	207.89	210.73	209.79
203.84	204.85	207.33	205.47	206.4	205.23	201.55	204.74	202.82	202.09	205.81	205.13	206.07	202.78	202.8	206.5	202.15	204.91	204.99	205.73	202.6	203.77	206.42	203.48	200.9	203.62	204.68	205.73	206.63	206.57	208.38	204.73	204.19	205.43	202.27	203.08	206.66	204.82	206.93	204.66	202.48	203.91	204.8	206.09	204.61	203.72	205.72	203.22	205.72	202.63
202.75	204.45	205.5	204.58	203.19	205.86	203.76	207.07	202.24	198.58	207.92	204.16	204.75	202.46	202.99	206.68	204.16	205.38	202.66	202.9	204.3	204.34	202.67	204.22	206.89	206.19	203.15	203.56	201.68	202.85	204.14	204.04	202.33	203.33	202.68	203.67	206.5	202.27	201.15	204.64	203.88	202.72	202.26	205.05	203.1	204.62	206.64	205.02	202.68	205.11
208.85	205.43	208.87	212.26	205.84	209.55	207.47	207.84	207.38	211.63	206.82	207.41	207.45	205.19	209.83	206.7	208.14	208.94	206.46	207.32	208.88	203.8	206.92	210.22	208.75	206.7	208.82	208.48	206.11	208.62	208.69	207.87	208.06	207.68	211.35	204.9	207.77	207.59	206.22	208.45	210.45	208.49	206.67	207.53	208.97	210.03	210.47	210.16	206.91	210.66
207.03	208.44	210.9	212.74	211.42	209.72	210.63	213.4	210.91	211.22	205.84	209.34	209.71	211.72	210.46	206.88	210.05	210.16	211.58	207.77	207.52	209.81	211.75	210.21	209.98	209.91	206.92	210.99	207.79	208.08	212.53	210.76	211.75	209.4	211.51	207.57	211.13	210.42	211.63	207.95	210.92	209.71	209.6	211.62	207.55	208.32	211.84	208.78	211.25	210.14
197.76	194.6	195.27	195.31	192.03	196.27	195.17	192.7	193.81	194.05	195.95	194.07	194.79	196.42	194.65	194.8	193.6	193.88	193.02	193.59	194.6	195.2	196.08	193.83	194.68	192.83	196.96	197.81	192.99	195.18	197.73	196.19	199.17	193.49	195.92	196.88	196.08	195.59	195.61	194.66	193.72	196.1	197.49	196.65	196.37	196.14	197.39	195.79	195.43	196.79
217.2	215.16	214.93	219.34	218.87	215.66	217.77	216.65	216.58	214.55	218.92	215.96	216.23	219.54	217.8	218.43	214.32	218.32	216.77	213.98	216.44	218.18	220.14	216.54	218.17	217.02	216.8	219.73	219.87	214.53	217.59	215.96	216.5	215.55	218.53	218.08	219.04	217.18	216.99	215.97	215.68	216.99	216.52	217.69	216.34	215.81	215.75	218.79	214.76	218.33
215.45	215.96	216.02	215.86	221.75	212.52	216.3	215.19	217.96	215.14	220.37	220.41	217.32	219.07	216.99	216.98	218.49	214.55	217.53	214.18	219.67	213.03	217.42	216.43	216.18	217.61	220.21	220.33	217.38	217.15	218.93	215.35	219.08	213.62	216.13	216.76	216.96	217.82	217.2	219.9	217.85	214.56	215.06	214.78	216.57	215.56	216.6	218.84	218.06	217.03
196.18	202.52	199.45	198.66	196.93	198.61	199.05	198.55	201.6	197.16	201.07	201.18	200.82	198.11	197.61	201.39	198.09	196.05	199.43	197.19	198.19	199.4	195.28	200.17	201.75	201.83	199.3	199.1	197.07	195.42	200.12	197.67	198.9	197.4	196.06	199.89	198.92	199.5	199.84	197.49	196.99	197.05	196.72	198.55	201.73	199.43	198.73	197.61	200.05	199.74
213.77	212.93	214.06	213.2	215.77	216.05	213.07	212.72	212.5	216.06	212.9	212.76	214.93	214.56	212.42	215.08	210.96	216.57	215.09	213.4	215.29	208.62	216.57	212.1	216.25	212.06	213.4	213.08	216.36	215.61	213.84	214.56	215.78	216.38	206.69	213.69	212.56	213.82	214.77	217.67	213.25	214.16	214.36	214.92	217.17	212.86	213.07	216.37	214.86	211.49
206.35	207.72	201.92	207.77	202.69	207.04	204.4	205.58	203.8	203.23	203.96	203.52	202.88	203.02	206.24	206.06	203.73	204.37	203.69	204.15	206	202.04	203.85	205.26	205.22	204.06	204.55	204.33	205.02	202.7	204.68	202.46	202.27	207.68	204.22	205.53	205.65	203.68	205.53	205.46	206.02	204.49	202.68	205.88	205.48	205.96	201.43	204.83	204.79	204.03
204.55	204.03	203.82	202.63	198.92	203.7	204.54	202.3	201.87	205.88	201.52	200.99	202.31	202.12	200.25	201.71	201.21	201.44	200.54	200.61	201.18	205	202.21	205.9	203.26	206.25	200.99	200.85	201.94	199.55	201.83	203.38	202.37	202.25	203.83	200.93	203.99	200.8	199.72	202.42	201.17	201.11	201.6	204.34	202.54	199.09	203.43	202.86	202.96	200
200.82	201.93	203.86	201.96	205.38	203.71	205.7	201.61	203.41	202.46	208.63	200.05	201.41	202.65	203.55	202.33	201.75	205.3	206.44	199.98	204.45	204.76	201.96	202.28	203.24	205.7	206.39	200.65	206.91	200.59	201.94	201.4	200.54	203.57	205.21	205.15	204.8	203	204.34	203.43	205.14	205.55	203.09	205.97	204.88	204.65	202.87	202.45	202.76	202.47
215.24	210.43	214.5	213.2	210.85	211.02	211.71	211.81	212.36	209.67	209.5	213.11	210.87	214.66	214.11	213.01	211.03	209.17	208.96	211.84	210.45	210.07	212.27	212.28	210.15	213.02	212.73	210.32	213.99	210.21	211.18	210.45	211.19	212.3	212.84	213.12	211.2	212.88	207.6	212.25	211.17	211.95	211.32	208.68	212.71	210.38	212.74	214.38	209.39	210.37
205.12	209.18	210.04	207.53	209.28	207.3	207.74	209.03	208	205.17	210.07	208.46	207.56	208.03	208.56	210.56	209.19	211.61	208.31	206.53	209.11	207.04	207.7	211.56	210.17	207.09	206.9	210.46	208.62	204.36	209	211.71	207.58	209.72	208.81	205.74	209.26	210.16	207.94	211.34	209.3	206.2	207.8	206.67	208.13	208.7	206.3	210.16	209.52	209.13
218.73	217.6	219.53	217.13	218.31	218.81	215.82	219.97	217.81	218.92	216.26	217.53	215.37	214.74	216.64	220.86	219.09	216.29	220.77	219.18	215.95	214.87	219.2	220.81	219.52	216.4	211.43	217.75	216.11	218.28	221.23	218	216.68	217.8	216.23	220.42	220.6	220.12	216.85	215.94	217.76	217.23	217.79	215.29	217.8	216.68	216.29	215.42	216.05	216.21
204.51	207.58	206.3	206.79	209.17	209.69	207.11	207.8	208.11	206.4	208.94	206.75	208.66	207.99	207.21	207.46	207.62	209.01	206.29	210.1	207.03	207.42	208.03	206.35	206.13	209.97	207.83	207.68	207.54	208.27	208.53	204.04	205.48	207.92	205.63	205.25	210.04	208.65	208.43	207.69	207.12	204.8	208.37	207.91	208.69	204.35	210.19	211.33	208.19	206.54
201.79	200.67	199.14	199.62	201.14	199.41	203.02	200.35	203.85	201.89	204.74	203.39	201.02	201.22	202.5	205.1	203.49	201.55	202.74	201.88	202.33	202.7	203.18	206.06	202.26	203.21	202.28	205.35	201.34	202.31	202.06	202.72	200.23	204.32	201.62	202.99	200.94	201.76	204.5	201.63	205.26	205.9	203.89	203.59	202.44	205.14	201.25	203.92	203.01	201.77
205.25	203	202.44	201.62	205.37	200.68	201.41	204.62	203.54	204.93	201.2	206.23	204.29	204.3	207.54	204.26	204.57	204.01	206.2	203.9	202.92	204.99	201.74	205.64	203.43	203.42	202.04	203.59	204.18	201.33	204.07	205.92	203.42	201.22	203	201.25	205.52	201.31	203.45	203.79	203.05	201	205.42	203.78	200.57	202.98	203.5	205.85	201.63	201.71
217.06	216.81	216.41	217.93	217.2	218.39	214.78	218.33	214.93	216.08	219.05	219.3	215.16	216.96	218.65	218.38	218.01	216.09	220.79	216.88	215.96	217.28	217.74	218.18	218.54	219.37	217.29	218.48	214.79	216.28	217.21	222.14	214.68	217.95	220.17	215.13	216.61	219.62	218.02	215.68	217.26	214.83	218.52	216.41	218.27	219.82	217.85	218.78	217.53	218.58
205.93	204.96	204.33	202.74	203.96	204.54	204.47	207.05	202.6	204.1	199.78	204.84	204.52	206.83	203.05	202	204.03	204.68	205.52	201.49	203.54	203.81	200.93	202.21	202.15	206.52	204.28	201.92	203.71	206.9	205.39	204.51	206.12	202.84	203.55	203.8	202.96	204.55	203.81	207.31	206.78	205.14	205.44	206.79	202.96	206.65	203.07	205.06	200.94	204.7
199.89	196.9	201.34	197.25	201.77	198	202.56	200.62	201.95	197.94	201.61	194.76	197.97	199.18	200.83	199.71	198.63	200.64	200.34	200.26	199.33	198.62	199.98	198.45	197.32	199.64	197.32	200.29	200.44	197.55	201.95	200.15	200	200.7	200.42	198.19	198.23	197.97	197.57	198.21	200.65	200.82	204.26	199.29	198.22	200.71	197.63	202.31	201	199.74
194.41	194.48	197.72	193.54	194.39	193.2	195.43	194.38	190.42	193.09	193.52	192.84	193.3	194.18	192.08	193.95	194.24	194.14	193.74	194.46	193.43	195.87	193.28	193.91	193.96	193.83	196.13	192.22	190.93	191.39	196.13	192.47	191.5	195.37	193.04	195.51	193	191.75	196.16	195.35	195.34	193.7	195.98	196.84	193.75	194.53	192.61	195.99	190.9	196.38
210.15	209.63	210.64	210.71	208.23	209.97	211.06	209.16	212.89	204.33	208.11	211.05	209.53	212.56	211.89	210.59	209.26	211.52	209.88	212.7	209.99	211.76	209.96	209.87	209.65	208.98	207.48	207.04	210.07	209.51	206.15	207.32	208.09	204.14	209.25	209.47	211.17	209.6	213.26	212	210.3	211.52	208.85	209.4	208.23	209.19	209.18	209.51	209.65	206.12
197.31	199.47	202.73	204.09	202.2	203.99	198.94	198.52	200.89	200.45	204.72	200.05	200.1	202.37	201.19	202.35	202.61	200.85	203.74	202.91	202.33	200.32	203.41	201.43	197.67	202.35	199.09	199.47	199.03	205.07	201.26	199.77	197.28	201.16	201.96	204.6	202.24	198.85	205.31	200.43	202.84	201.82	201.37	202.99	199.57	197.35	203.11	201.91	201.81	203.91
206.05	209.96	206.32	209.16	211.03	206.66	207.04	205.87	206.75	209.54	206.67	208.38	210.36	206.38	205.82	208.7	205.77	209.69	209.74	207.99	207.42	205.51	210.07	206.41	206.17	206.64	207.28	206.35	205.76	203.9	207.79	206.68	207.29	208.89	206.66	208.64	208.33	209.32	207.4	207.77	209.86	209.08	207.34	206.83	208.86	205.4	211.52	207.46	209.56	207.73
217.4	217.63	218.2	216.67	213.91	218.2	216.33	216.51	216.59	216.42	215.33	220.64	213.49	216.37	216.11	217.65	217.58	215.11	218.75	215.45	215.34	215.84	216.59	215.49	216.06	215.42	217.6	218.17	215.89	215.54	217.8	216.08	218.08	217.19	219.23	218.45	214.59	216.95	217.21	218.18	216.92	217.63	214.79	218.26	215.89	219.47	219.43	216.17	217.7	217.01
200.09	198.2	199.51	199.36	199.47	199.68	200.18	201.63	199.77	203.35	201.54	198.68	202.55	200.24	200.16	203.56	197.18	201.86	201.1	200.54	200.7	201.13	199.26	197.41	198.95	203.28	197.88	200.62	198.55	199.65	199.76	204.23	198.84	195.57	202.04	199.88	201.46	200.06	201.57	199.85	201.33	198.71	198.47	201.7	203.56	201.59	199.27	199.45	200.08	200.32
199.56	202.38	200.95	203.36	203.05	202.18	202.37	199.74	201.24	200.68	199.26	202.31	203.09	204.32	200.22	203.88	202.52	203	202.77	202.58	203.72	201.97	202.01	203.62	199.77	199.98	201.86	202.9	201.96	201.82	201.36	204.24	202.34	200.45	205.61	204.54	203.17	205.66	197.41	202.73	204.18	203.79	199.04	203.15	204.48	204.53	201.52	202.48	201.13	202.5
203.09	204.23	204.84	204.43	201.06	203.75	203.87	204.61	205.97	203.82	203.86	201.06	207.61	205.37	201.42	204.1	205.13	205.84	201.15	202.07	201.84	201.47	201.82	203.9	204.21	203.64	202.44	205.15	205.33	203.78	200.88	201.49	204.27	202.3	204.71	204.78	203.27	204.05	204.71	202.06	204.24	201.3	201.53	202.87	203.79	206.69	205.12	203.55	206.02	203.38
215.71	214.47	213.8	210.2	215.75	213.49	212.82	211.69	211.61	210.38	212.61	211.98	211.23	215.71	214.96	212.49	210.51	212.44	208.65	212.89	213.38	212.57	209.13	217.29	213.76	214.61	212.2	210.83	210.79	215.66	213.55	217.85	212.73	213.92	214.33	213.89	216.27	212.77	213.86	214.23	211.4	211.98	215.9	214.52	214.06	214.31	212.02	214.75	213.54	212.99
204.07	201.99	204.46	202.5	205.43	202.9	198.53	203.01	206.76	204.44	204.06	205.2	200.1	202.61	202.17	201.85	203.92	208.65	206.26	203.4	204.01	204.55	205.98	201.49	204.77	200.84	205.08	202.61	202.47	203.48	204.55	204.53	203.73	206.31	205.36	204.16	203.78	202.59	200.61	206.05	203.43	204.97	204.91	200.96	202.44	201.26	203.7	203.81	205.14	203.96
216.09	217.89	216.38	218.6	216.54	217.31	214.12	216.43	215.51	215.34	216.84	216.09	219.18	219.46	218.47	216.84	217.69	219.73	217.92	216.19	219.28	216.95	216.15	219.07	218.3	219.61	219.38	216.38	214.65	214.57	215.36	213.9	216.18	218.2	214.26	220.13	216.59	214.53	219.04	217.21	217.39	216.17	215.75	219.33	217.39	219.85	219.43	214.99	218.2	217.02
208.81	213.03	208.14	208.29	206.41	209.46	210.49	206.18	210.44	210.07	210.74	208.92	208.1	205.86	206.78	210.14	214.14	209.2	208.8	207.59	209.03	205.08	209.41	207.32	210.21	208.09	205.91	209.85	209.11	206.14	208.9	207.86	208.78	207.99	208.15	206.39	208.86	207.88	208.16	208.53	208.42	209.37	209.63	206.55	208.98	206.19	209.07	207.35	206.24	208.82
202.24	199.97	200.94	200.03	202.86	205.3	203.6	201.46	201.8	203.76	201.01	201.1	203.77	201.07	205.65	201.6	203.85	204.32	200.15	201.6	202.35	200.96	203.31	201.38	202.93	199.12	206.07	200.88	202.31	198.19	204.11	199.83	202.67	202.18	202.69	202.79	197.68	201.84	202.69	203.22	200.33	202.32	202.1	201.99	204.42	198.73	202.2	203.33	201.88	200.9
199.96	203.23	204.6	202.91	206.06	202.74	202.74	203.91	202.65	207.09	200.76	204.91	202.97	202.37	203.7	202.69	203.04	206.28	203.23	201.8	203.32	205.13	203.79	205.54	201.71	203.49	204.11	201.34	206.26	203.03	204.24	204.2	202.73	208.24	201.41	202.29	203.2	204.2	201.47	202.99	202.33	202.72	203.12	203.13	200	205.47	200.5	202.22	202.29	201.49
206.88	210.96	207.39	207.21	211.12	208.96	207.97	208.83	207.79	208.5	209.12	209.41	209.05	209.61	207.95	209.63	209.84	206.17	207.63	212.22	208.56	209.02	208.09	207.57	206.37	212.45	210.59	210.87	206.51	207.8	208.84	208.65	210.32	208.15	208.11	207.6	209.36	210.52	209.07	206.88	209.23	207.98	209.57	209.16	206.37	206.61	207.78	211.47	210.27	210.09
207.98	206.01	202.92	205.14	204.42	205.9	206.4	207.57	204.74	205.1	203.84	202.75	208.37	202.93	204.03	205.1	204.46	206.18	210	206.73	206.81	204.46	207.29	204.47	207.4	204.28	206.71	204.78	204.01	204.94	204.36	206.41	203.01	206.49	205.92	206.61	202.73	206.18	205.93	206.9	204.78	206.25	206.29	208.48	203.78	201.02	202.59	205.34	206.79	208.61
208.98	211.39	211.65	214.87	215.3	211.31	216.61	212	214.05	213.45	210.37	215.09	213.28	212.85	212.77	213.86	213.08	215.64	212.36	213.51	215.18	214.44	212.9	212.55	216.09	211.88	213.01	214.29	213.27	211.27	214.54	209.55	215.25	210.28	214.42	214.14	213.85	216.28	212.91	213.23	213.68	215.33	215.43	212.87	213.56	211.7	214.44	213.32	208.83	213.69
208.08	213.21	208.28	215.03	215.87	211.53	211.03	213.41	213.87	214.83	215.62	212.92	211.66	210.84	212.29	211.66	212.6	212.82	213.84	212.69	215.21	213.1	211.81	212.87	213.36	212.74	212.47	210.02	213.25	213.03	210.77	210.99	211.7	214.59	211.05	214.03	211.56	214.29	213.34	215	212.9	212.33	210.91	215.84	212.3	212.94	212.7	211.2	212.2	214.65
202.54	202.84	203.34	203.69	201.16	204.91	200.98	198.82	201.51	201.66	202.89	203.57	201.71	205.09	202.69	204.33	201.72	201.9	201.58	202.8	202.76	203.91	202.76	204.95	199.5	202.07	206.11	204.14	202.98	202.05	200.69	204.44	203.58	204.03	204.35	202.23	204.67	206.17	201.73	204.52	202.16	203.85	203.28	201.78	206.79	203.69	203.6	203.38	203.25	203.53
214.29	214.98	212.34	212.81	214.18	213.84	214.96	214.47	215.32	213.15	211.44	210.33	210.74	215.63	210.52	213.46	213.48	213.27	215.6	214.01	214.68	212.25	212.67	212.42	210.61	217.05	215.5	216.31	211.62	213.97	213.07	215.16	211.09	215.16	212	215.54	214.01	214.03	213.11	217.34	211.69	210.99	212.57	213.96	211.37	209.65	213.89	213.6	210.45	215.7
214.44	209.15	212.96	211.37	211.58	215.19	215.23	211.96	213.66	212.53	209.39	212.46	211.6	210.62	208.47	213.78	213.52	214.26	210.9	211.19	211.36	211.92	213.52	211.21	214.66	211.78	210.19	213	212.76	209.16	208.89	212.87	211.22	212.26	211.53	211.34	211.68	211.99	210.54	213.34	212.35	211.8	209.13	213.65	213.25	210.31	210.11	211.79	214.13	209.05
210.46	212.8	213.25	211.95	212.03	209.7	214.42	212	213.29	212.84	212.18	213.12	209.21	211.35	209.2	211.76	212.56	212.62	209.08	211.39	212.74	212.87	212.61	211.95	211.42	211.45	210.42	213.88	214.08	211.21	212.62	209.25	210.08	211.04	214.19	211.02	213.01	212.52	211.55	215.24	207.08	212.56	214.7	215.79	213.71	210.22	211.93	210.34	214.4	210.94
205.47	203.05	203.74	206.55	201.35	206.95	203.62	202.42	203.19	203.54	207.42	203.34	201.02	204.69	205.67	203.6	203.75	203.89	201.61	205.31	202.66	203.62	199.77	206.05	203.51	202.75	206.41	206.4	205.59	206.04	204.3	207.38	205.37	205.27	204.02	205.64	202.18	202.81	201.11	201.09	204.94	202.54	203.58	203.4	204.62	204.9	203.88	204.29	206.31	203.6
219.24	217.96	220.29	222.3	219.81	217.55	217.44	221.08	215.7	219.77	216.71	214.83	220.07	219.78	217.06	216.17	218.95	219.36	217.59	216.12	217.06	218.16	215.71	219.34	220.1	217.29	221.5	219.14	216.88	217.4	217.62	218.88	217.85	217.83	221.36	217.83	219.43	217.17	218.72	215.56	216.44	216.75	222.61	216.04	222.45	214.36	216.14	220.07	218.28	216.12
203.2	205.47	201.22	204.18	206.26	200.39	201.94	203.64	203.54	201.94	203.02	203.71	204.28	202.12	200.26	201.85	203.75	201.26	202.59	200.14	204.38	202.47	204.68	204.71	203.86	203.23	203.09	200.52	203.16	205.36	204.15	205.49	204.02	205.77	202.51	203.41	201.08	201.53	202.78	203.62	202.19	200.2	204	201.27	200.78	204.71	205.03	204.01	199.24	200.3
207.07	203.39	206.32	204.68	206.1	204.73	203.65	206.75	204.2	209.52	206.49	205.88	205.09	204.77	204.27	206.19	203.51	204.53	207.56	206.49	206.37	206.75	205.87	207.82	208.35	204	205.18	207.81	202.09	205.24	204.2	205.92	204.96	203.69	206.79	204.73	204.63	204.33	207.89	206.77	207.65	208.01	203.32	202.02	207.2	205.38	205.15	202.97	207.4	205.33
208.48	210.41	205.23	211.45	207.73	205.81	208.6	207.14	205.34	209.32	205.92	212.53	206.47	208.32	207.35	208.81	209.47	208.31	212.82	211.1	206.93	207.13	208.27	204.34	212.26	207.49	209.5	210.57	210.11	210.09	207.49	207.39	209.27	210.16	208.92	210.8	211.31	210.39	207.96	209.11	208.98	208.41	210.78	210.58	208.37	207.3	208.35	210.92	205.82	210.19
214.45	214.28	214.41	214.19	214.07	212.02	211.02	211.94	211.8	211.48	213.65	210.9	213.84	212.96	212.18	209.84	210.88	213.2	213.65	213.57	209.38	211.98	211.15	213.33	213.4	210.29	214.89	216.14	209.71	215.61	208.02	210.05	212.4	216.66	212.66	213.53	209.53	213.43	213.99	214.87	215.02	214.48	212.33	211.99	212.98	216.11	213.4	214.19	211.55	211.15
209.62	206.37	208.79	209.56	210.58	209.96	208.12	213.4	210.37	211.22	208.39	211.53	206.26	209.07	207.03	209.98	209.9	207.59	208.37	209.27	207.5	208.6	209.37	211.79	208	209.87	207.47	205.69	207.52	210.46	211.41	209.23	212.08	207.33	211.85	210.81	206.93	209.2	207.53	210.77	210.35	205.17	207.98	210.64	207.24	205.01	209.61	212.84	209.18	208.06
208.16	206.77	209.8	204.73	208.73	207.39	207.15	207.68	211.01	205.94	209.67	204.84	205.79	208.34	208.84	208.29	207.25	211.21	209.24	211.58	209.07	210.01	208.82	209.11	204.43	205.05	207.31	208.78	207.09	211.1	212.1	207.82	205.83	207.19	209.45	203.53	204.96	206.41	207.77	209.49	206.26	210.45	205.98	208.62	208.9	208.23	207.77	209.27	206.26	208.4
206.86	207.2	208.6	208.41	206.94	209.12	208.89	206.8	207.48	207.94	207.68	209.97	208.68	208.03	207.24	210.11	209.64	208.22	209.04	207.26	204.65	208.88	213.23	211.81	206.74	208.99	208.86	207.26	208.7	206.48	208.56	208.48	207.86	206.66	206.79	209.45	207.32	206.87	208.35	205.88	206.87	207.09	207.11	208.41	205.38	207.53	207.68	208.61	208.37	206.93
196.73	195.35	194.17	196.63	194.65	194.68	193.26	194.92	199.5	196.74	195.67	195.41	194.37	196.07	194.95	195.57	194.48	196.79	194.34	193.03	195.77	193.63	194.16	195.15	195.69	194.49	194.59	194.65	197.04	197.17	195.71	194.85	195.63	194.93	195.52	198.01	197.81	193.86	195.59	194.65	193.56	195.17	195.32	194.96	196.13	198.56	192.02	192.76	194.59	199.18
199.02	198.48	197.47	199.96	196.42	199.99	200.27	201.2	198.89	198.85	199.78	197.8	202.06	199.16	200.8	201.7	202.65	196.62	198.67	201.8	198.11	199.8	197.71	201.48	199.44	200.24	198.22	201.62	200.68	197.57	201.55	198.11	197.57	198.38	199.11	197.89	199.09	198.59	198.28	200.33	197.05	201.57	199.31	199.84	201.07	200.29	200.33	201.62	202.54	200.46
204.8	203.15	206.83	202.22	203.09	203.74	208.43	206.31	204.49	203.65	203.13	205.45	205.63	203.16	204.71	204.29	204.28	208.98	205.04	204.22	204.9	207.96	204.1	205.71	203.69	202.7	203.16	201.99	203.53	203.23	205.13	203.33	202.67	208.34	204.34	204.71	203.68	203.55	205.25	204.99	203.23	205.55	206.41	203.83	203.69	203.02	205.86	204.93	201.73	205.59
211.37	210.61	211.89	210.34	212.94	210.46	212.14	212.4	211.68	213.39	207.8	213.61	213.3	211.97	209.06	211.54	210.87	211.96	211.69	211.84	211.17	209.39	211.13	212.29	215.2	212.47	210.9	209.77	210.82	210.98	211.73	211.71	208.92	213.92	210.02	209.92	212.11	216.68	213.66	210.77	212.1	209.49	209.48	212.44	209.96	211.01	212.59	210.59	213.29	211.36
214.28	214.75	213.34	212.29	213.23	211.42	210.92	210.05	211.88	214.62	211.61	210.68	210.06	211.58	214.4	212.74	212.93	213.09	211.72	210.42	214.54	211.86	214.96	212.93	208.63	216.63	213.71	209.79	214.9	211.87	211.95	210.67	217.34	214.89	212.71	212.08	216.71	217.04	214.41	214.36	211.36	212.4	212.18	213.95	210.68	209.81	212.54	208.8	213.57	212.25
203.45	204.99	202.92	204.89	201.74	202.55	202.06	202.42	201.12	202.52	202.9	204.95	199.74	202.32	201.03	203.81	203.56	203.75	201.04	200.92	198.95	200.83	201.45	202.61	205.32	200.61	201.3	199.92	203.13	205.2	200.71	204.77	202.17	204.21	203.72	203.87	204.87	203.71	204.58	203.4	204.37	203	203.39	199.24	201.68	205.04	203.11	201.1	204.27	205.93
205.9	205.16	207.73	205.93	208.03	209.1	206.19	206.67	204.1	206.94	205.8	206.98	208.92	207.9	203.91	205.09	206.64	205.88	207.52	207.58	206.18	206.31	207.56	201.65	205.84	206.21	206.3	206.47	205.08	209.26	207.4	206.5	205.74	207.91	205.27	207.25	202.52	204.75	206.33	204.3	207.39	207.52	206.98	207.02	205.84	205.15	206.54	205.98	208	205.37
204.96	201.72	199.54	203.48	202.41	203.59	203.25	206.27	204.26	198.44	204	205	207.45	205.77	204.15	206.52	202.17	206.77	203.49	204.01	202.14	204.38	201.52	205.16	203.11	205.41	204.61	202.65	202.07	202.89	203.47	203.12	201.93	202.86	201.51	202.91	205.25	202.48	204.71	203.76	204.52	207.62	204.23	201.46	201.37	205.96	200.57	203.63	206.5	203.96
219.72	215.17	218.16	219.9	220.75	218.3	219.39	218.12	216.67	219.36	216.82	217.29	218.14	219.37	218.9	214.84	219.07	215.91	216	219.13	217.92	217.42	216.81	220.13	218.02	219.95	217.78	217.27	216.49	217.37	216.77	219.07	216.54	216.29	218.18	215.3	215.11	215.41	221.76	219.19	219.19	217.17	214.4	222.33	220.36	218.32	218.59	216.41	217.38	217.5
211.77	214.32	211.61	210.98	212.79	209.57	212.66	210.15	214.21	211.05	217.44	211.42	213.41	212.34	211.94	212.34	211.5	210.85	212.04	214.07	214.39	209.23	209.66	209.82	214.69	212.34	211.03	211.13	212.79	213.34	211.98	210.51	210.01	212.94	210.19	215.48	213.16	210	213.23	212.64	211.09	208.62	209.51	212.68	213.62	209.35	210.64	212.13	213.62	209.83
201.92	203.98	204.21	201.95	205.47	203.72	204.49	201.88	205.15	207.06	205.61	204.08	205.9	200.91	205.16	203.15	205.32	200.65	205.71	201.26	207.01	203.54	205.3	207.07	204.2	206.14	205.65	202.06	203.77	198.97	204.2	202.31	202.47	207.22	204.25	203.61	203.36	209.49	200.64	201.04	202.1	205.07	203.18	205.31	200.31	203.96	204.69	203.32	204.49	203.59
210.82	214.07	211.97	212.12	211.25	213.15	213.23	213.46	211.42	214.15	209.39	211.65	211.2	213.21	215.04	211.85	213.65	213.61	211.5	209.13	212.71	211.84	213.72	212.94	209.17	212.01	211.59	213.51	212.25	211.85	211.7	212.48	211.45	211.43	212.58	211.33	210.81	210.4	210.58	211.37	212.96	214.91	210.83	216.2	214.68	213.4	212.48	213.35	211.98	213.35
200.57	207.69	207.67	207.65	204.18	203.38	207.44	202.99	208.47	203.02	202.31	203.28	203.84	204.11	202.49	204.46	202.02	206.62	203.72	201.07	203.03	201.08	203.49	207.18	204.09	203.98	207.42	206.26	209.69	205.89	206.15	202.07	205.5	205.37	202.03	203.54	204.31	207.92	206.57	207.36	206.07	205.44	204.5	206.56	206.16	203.59	205.12	204.98	204.56	203.69
211.67	210.59	209.69	207.88	211.08	205.57	208.16	209.09	207.7	209.47	208.28	204.87	208.05	205.97	206.42	207.82	207.62	210.7	210.91	210.71	211.11	210	210.21	211.12	208.48	205.99	208.03	208.32	209.08	208.15	207.29	207.82	206.95	208.17	205.82	211.19	209.26	209.38	206.12	209.38	208.38	210.39	209.91	209.1	208.53	208.31	205.16	205.8	207.15	210.62
207.28	208.99	208.25	211.2	207.17	206.95	208.45	206.19	207.45	208.64	209.03	207	207.88	209.55	208.56	208.22	207.05	206.48	210.06	206.39	210.16	207.08	209.24	208.95	210	209.18	210.1	207.39	206.78	204.16	211.42	209.01	206.88	209.27	209.68	210.24	210.92	207.12	207.68	207.89	208.73	204.88	209.33	207.21	209.34	208.18	206.49	210.63	211.88	206.91
197.65	201.15	200.71	202.68	202.67	198.9	199.63	198.87	198.22	202.4	197.58	201.02	197.71	202.78	198.2	197.76	198.98	201.74	201.84	202.36	203.03	200.5	201.74	200.32	200.64	201.42	198.43	201.48	198.54	198.24	199.73	203.02	197.51	199.95	201.08	198.53	198.4	199.37	201.92	200	201.7	199.06	201.35	198.44	202.25	199.71	200.65	199.21	200.51	199.69
207.24	209.66	210.83	207.92	207.95	207.91	212.22	206.83	207.02	209.21	206.6	207.85	210.86	209.61	209.51	207.94	205.72	208.72	206.99	209.65	210.13	209.26	207.33	208.08	209.82	210.22	209.78	211.81	208.72	204.95	205.79	207.05	211.79	210.35	211.63	211.65	208.29	208.05	209.32	207.31	211.42	210.62	207.29	210.43	207.2	212.37	209.76	209.75	209.97	206.2
201.12	197.18	204.45	202.63	198.91	199.35	202.86	201.15	197.8	199.8	197.61	200.86	202.1	198.52	198.84	199.59	195.92	200.56	202.96	202.79	200.55	200.87	200.66	202.13	200.73	200.19	201.09	200.81	200.92	198.5	205.69	201.57	197.94	201.16	202.4	199.04	203.15	202.99	202.8	196.5	201.12	201.37	200.09	199	198.78	198.19	200.31	198.42	200.85	201.28
203.56	201.75	202.33	203.04	201.49	203.87	202.96	199.8	204.89	203.46	201.97	205.18	200.92	202.72	203.67	204.37	203.84	204.55	203.71	204.87	204.48	203.37	203.05	201.98	204.32	202.93	205.26	205.48	205.52	206.94	201.87	205.27	204.88	202.01	203.43	199.64	205.89	201.85	202.61	205.53	203.72	202.78	202.7	203.6	201.54	204.51	203.11	204.51	201.95	202.85
207.69	206.3	205.9	207.87	205.71	207.43	205.09	206.21	204.44	209.43	205.2	204.58	204.96	207.73	205.41	204.04	204.53	207.34	208.6	205.05	208.56	207.76	207.71	204.72	202.8	207.55	204.95	204.47	203.29	207.15	206.69	204.16	206.34	204.69	207.52	202.84	205.69	206.65	205.69	205.44	205.8	207.23	206.26	202.02	206.77	203.16	204.33	205.02	205.19	207.21
214.73	208.56	209.9	210.53	205.85	206.94	210.11	208.72	210.4	209.74	209.1	212.78	208.64	208.67	207.17	209.2	205.27	211.56	209.11	209.29	208.45	209.93	209.79	210.75	209.47	209.4	211.84	208.33	208.53	208.92	209.01	208.85	209.65	208.81	210.32	208.35	208.7	208.71	209.36	208.48	208.08	209.74	209.3	209.09	209.76	209	210.34	209.31	211.25	211.13
220.93	215.71	221.31	217.1	217.11	216.27	215.85	217.97	216.53	218.2	218.36	215.55	218.65	215.67	219.86	217.59	217.62	218.08	218.61	218.81	215.79	217.99	214.99	215.91	217.16	214.28	217.52	215.65	218.33	215.53	217	216.58	218.43	216.92	216.11	217.53	218.69	217.27	214.87	214.67	214.77	217.4	214.65	216.35	214.95	220.08	216.15	214.72	217.45	217.43
215.04	212.06	209.52	210.95	215.24	213.82	211.59	214.57	212.33	212.11	212.9	214.48	209.2	213.61	210.76	209.66	215.72	210.84	215.7	208.51	209.01	211.85	211.89	213.22	212.16	211.9	213.82	210.7	209.89	210.82	212.32	212.26	211.74	210.64	209.67	213.21	211.94	213.61	214.55	210.61	209.48	209.99	210.72	210.9	213.05	212.03	212.31	208.65	213.54	210.34
216.5	213.93	217.56	216.63	214.35	215.95	217.18	219.29	216.2	213.58	215.73	219.19	216.52	219.24	217.1	219.51	216.53	217.15	217.54	214.82	216.04	214.59	219.04	217.53	217.6	216.29	217.16	215.77	217.58	218.05	216.64	214.89	214.61	219.47	216.92	216.99	215.24	217.7	215.92	216.16	217.18	213.26	214.73	217.91	219.4	216.77	219.2	216.15	216.67	217.28
209.13	209.14	210.02	208.16	212.48	211.78	211.69	208.52	210.87	212.28	208.38	209.54	209.01	210.84	211.83	211.33	211.2	209.17	206.74	207.84	207.67	208.92	208.15	209.57	209.6	210.04	211.68	210.12	208.98	210.78	207	211.11	210.54	211.23	209.89	209.57	210.29	211.09	209.68	207.6	211.48	209.14	212.61	211.45	210.92	210.22	209.43	212.47	209.19	206.99
207.23	206.84	206.58	205.47	208.78	205.91	204.56	206.45	206.84	208.9	206.27	206.72	207.54	207.96	209.35	207.75	206.42	208.17	208.54	206.33	206.6	208.09	206.93	207.06	205.38	205.87	205.62	210.14	207.79	207.63	209.36	207.84	208.97	208.21	208.54	205.86	208.53	205.16	209.06	209.01	207.41	205.66	206.34	205.32	208.9	207.4	209.73	208.93	206.35	209.42
213.25	218.26	217.05	217.33	220.13	215.9	215.4	216.77	214.4	217.5	215.92	215.67	214.89	218.36	218.38	215.13	216.74	217.68	212.77	218.86	218.24	219.66	218.39	215	213.59	218.18	215.62	215.47	211.98	216.32	220.97	220.22	212.2	216.06	214.75	214.82	216.68	216.78	218.68	217.36	216.79	217.49	214.56	216.53	220	215.78	216.12	217.88	216.91	218.9
208.01	206.45	207.94	210.16	208.15	207.83	205.56	205.97	205.65	206.54	205.57	211.33	206.85	208.42	209.67	208.37	208.61	207.97	206.05	207.6	208.14	212.64	207.48	211.06	210.58	204.01	208.9	208.53	209.38	209.3	209.56	208.63	207.32	210.6	209.27	211.29	208.2	206.91	208.12	208.83	206.95	210.89	207.31	207.37	210.11	213.73	207.39	210.09	208.92	210.29
202.42	201.28	204.05	202.54	205.56	206.93	201.52	202.72	202.11	203.38	200.73	200.72	204.79	203.36	203.97	201.84	202.13	200.22	199.58	202.04	202.57	205.19	204.01	201.83	202.69	201.37	203.26	202.07	201.01	203.61	204.13	203.62	201.56	203.15	203.52	204.79	199.79	203.64	202.21	204.49	200.15	202.14	201.64	205.5	200.96	200.59	203.93	197.7	202.13	205.03
201.92	203.22	205.52	200.84	201.7	201.98	204.06	204.04	200.88	203.6	209.57	199.8	200.24	201.18	205.19	202.65	203.79	202.17	200.61	200.03	205.79	202.32	202.6	202.13	203.85	202.3	203.65	204.58	204.84	201.48	203.67	203.46	203.97	203.6	205.36	205.09	205.75	204.18	208.26	200.68	204.25	202.26	202.42	205.35	203.72	201.95	204.08	202.72	206	204.36
205.13	208.51	208.45	205.16	211.18	207.67	210.75	205.95	206.3	206.59	207.55	206.05	207.84	209.2	205.02	209.17	204.62	208.13	208.06	208.94	209.56	210.88	206.81	209.47	206.61	208.96	209.42	211.29	207.95	207.42	209.85	208.12	208.93	207.81	207.63	208.01	209.4	209.56	210.79	209.38	212	204.76	206.72	205.47	209.43	210.16	208.14	206.58	205.16	209.44
207.66	206.91	209.29	208.02	204.96	210.23	207.7	208.08	206.5	204.84	205.53	208.03	206.6	207.42	206.68	206.25	207.74	208.75	206.57	208.54	208.65	207.26	206.43	206.35	210.64	206.81	207.66	206.92	208.03	208.05	206.55	209.48	206.64	207.46	206.57	207.27	209.87	212.17	204.14	205.63	208.2	207.61	209.78	208.71	207.05	208.04	209.13	206.46	207.31	208.36
209.63	209.18	207.67	205.94	207.79	212.34	207.87	206.97	211	208.17	204.57	209.56	207.48	207.95	211.69	208.09	211.09	206.6	210.51	207.87	204.94	209.76	210.3	209.43	206.59	206.08	208.1	209.98	207.82	207.29	208.84	210.46	209.03	206.11	208.39	212.33	209.65	207.24	207.23	211.52	207.27	209.75	207.45	205.97	206.87	208.97	209.18	207.39	207.39	206.74
210.64	206.87	206.29	210.78	208.96	205.88	210.34	211.7	208.65	209.65	209.97	205.62	210.88	208.42	204.27	209.31	206.24	206.88	210.51	209.67	207.76	209.26	205.77	210.38	210.61	209.95	207.47	211.18	207.85	210.17	208.51	210.73	212.87	206.32	208.87	207.66	208.29	208.39	207.67	208.82	206.98	208.68	211.15	208.68	206.67	209.38	211.6	206.15	207.93	206.64
203.95	207.99	206.8	206.81	205.53	208.77	208.76	206.76	204.34	205.24	208.77	206.69	205.76	206.47	207.29	207.27	203.51	206.38	206.1	207.46	204.89	207.43	206.07	205.28	205.4	206.75	204.78	204.62	203.69	204.35	205.05	206.16	204.86	203.87	208.86	202.84	202.45	208.31	205.28	203.94	205.82	206.91	206.47	204.6	205.11	205.52	201.99	204.85	208.77	205.96
208.01	205	206.91	206.67	206.52	209.44	210.35	208.46	206.23	206.57	205.02	205.52	209.27	206.95	206.36	208.52	207.57	206.81	208	204.73	208.22	207.32	207.88	207.76	206.4	207.5	208.53	205.3	207.44	207.5	208.82	207.78	206.27	205.98	204.25	207.63	208.44	210.74	204.45	208.32	205.11	208.93	205.64	205.91	204.68	208.19	209	209.45	210.52	209.65
205.94	205.64	207.39	206.56	209.18	209.4	203.34	202.87	207.39	206.29	206.93	205.58	203.39	204.74	206.9	209.05	210.62	208.49	209.49	210.44	203.66	209.21	203.94	209.51	207.28	210.33	204.6	208.5	209.65	206.3	206.55	205.89	209.27	208.04	206.6	205.91	208.16	208.32	208.94	208.51	210.49	208.58	213.04	208.43	207.57	205.1	207.49	207.09	206.87	207.92
204.38	207.35	202.16	201.65	204.8	206.47	208.4	205.37	205.31	204.14	205.61	203.2	204.88	205.89	203.6	203.36	203.83	204.23	207.22	203.34	205.62	201.89	206.71	205.61	203.26	203.04	205.38	206.01	204.47	205.95	207.68	203.39	202.07	204.77	205.44	207.1	204.05	206.66	206.29	207.01	204.38	204.11	206.61	205.45	201.76	207.37	204.58	205.75	202.17	203.85
207.41	212.16	207.4	208.92	207.97	207.87	211.21	212.24	209.29	209.75	208.78	210.39	210.16	209.99	210.82	206.3	209.07	208.57	209.54	204.27	210.65	208.85	206.61	209.58	208.74	209.92	206.46	207.53	212.09	208.49	209.77	207.55	208.72	207.62	206.62	208.18	211.4	209.71	207.94	209.87	211.22	208.84	207.72	207.43	208.95	210	209.08	207.57	209.59	210.02
209.8	205.87	209.81	206.11	210.15	208.32	207.87	213.69	205.37	204.66	210.15	206.43	211.27	208.64	202.91	210.85	207.7	211.66	208.71	210.77	209.13	209.39	207.97	211.58	205.25	208.53	207.08	208.61	205.1	207.37	205.12	211.68	203.85	208.98	208.97	210.38	208.96	205.97	208.43	208.95	214.14	207.35	205.57	208.51	209.4	207.04	209.77	207.46	208.66	204.1
204.32	206.83	207.92	203.8	203.76	200.15	204.23	201.77	202.95	208.2	200.95	202.64	206.21	202.62	206.71	202.08	204.25	204.03	205.27	203.73	203.44	202.59	200.41	206.76	201.42	202.59	203.51	203.75	201.25	202	204.83	204.68	205.42	206.1	203.48	205.02	206.93	203.99	201.39	200.71	204.86	201.22	203.58	201.69	203.37	204.59	204.64	202.2	204.66	204.16
213.51	214.08	211.73	211.62	214.17	214.51	212.39	213.39	215.81	216.31	215.4	211.6	216.28	215.82	213.52	212.3	213.14	215.67	213.63	213.13	214.24	212.99	213.37	211.4	210.86	215.05	216.01	214.91	211.69	214.66	212.9	212.84	212.92	213.78	215.5	212.87	218.05	218.09	214.48	214.05	214.1	216.46	213.85	213.95	214.71	216.35	209.86	213.33	216.03	214.06
205.8	208.68	210.71	210.64	205.77	207.39	207.17	206.78	207.9	205.07	208.01	211.92	205.97	206.59	206.33	205.54	206.66	205.98	208.95	208.44	208.44	208.11	206.02	207.67	210.22	206.05	207.4	207.12	210.49	207.3	205.64	206.89	209.39	209.34	208.22	208.9	209.78	207.3	207.84	208.86	208.07	207.19	206.58	210.44	206.77	206.93	207.92	208.27	207.87	206.17
203.08	200.73	204.13	204.34	202.44	206.64	204.33	201.75	203.33	201.41	203.84	203.81	201.61	204.79	203.66	201.21	203.59	204.02	202.02	202.41	207.83	205.14	202.04	205.1	202.51	203.34	203.52	200.08	203.97	201.12	203.01	204.25	203.6	202.18	204.24	202.99	203.32	201.45	204.99	201.42	201.38	205.46	205.02	200.08	200.35	200.28	200.88	205.35	203.54	203.12
200.83	197.04	204.13	198.62	199.9	198.5	198.97	199.15	196.43	200.85	200.86	200.36	199.58	198.83	201.97	197.52	197.67	196.99	197.65	200.05	200	199.72	196.21	197.36	199.42	199.36	200.69	199.02	201.14	200.54	199.96	198.45	195	200.99	198.81	195.45	200.16	196.83	198.14	198.56	201.08	199.49	199.7	199.37	198.31	195.53	200.48	200.07	199.88	199.8
211.65	213.6	211.68	208.11	211.68	212.62	212.3	210.73	212.14	208.91	210.35	209.75	212.77	210.9	214.41	209.3	210.71	212.22	211.36	212.92	212.9	211.07	211.95	211.47	211.95	212.69	211.1	213.41	213.69	214.42	209.67	210.85	213.07	210.05	210.48	209.84	210.5	213.4	212.16	209.73	210.77	210.71	211.02	212.43	213	208.27	214.06	209.61	214.02	213.08
201.52	199.72	202.9	202.98	207.22	201.08	202.62	203.1	200.67	202.77	202.87	203.88	199.84	200.69	200.54	202.09	203.62	198.84	198.02	202.07	202.96	203.29	199.75	203.62	202.4	203.41	199.27	202.83	201.53	199.12	201.13	200.69	200.89	202.87	200.3	203.63	200.13	201.68	201.23	202.77	198.53	202.26	201.58	203.02	200.24	200.9	202.2	199.28	198.83	200.77
207.54	209.03	205.14	206.5	209.5	208.23	206.55	207.88	207.83	207.58	209.22	205.7	208.67	209.9	207.84	207.3	206.3	210.18	203.88	207.46	206.4	209.09	211.33	210.25	206.25	207.62	207.39	204.76	207.2	203.15	206.35	207.35	208.89	210.4	209.08	206.78	204.79	208.36	209.12	210	208.66	206.35	205.33	210.18	207.46	208.7	210.67	206.87	207.29	207.25
220.56	220.4	221.04	217.79	216.43	219.51	217.16	218.75	217.84	215.86	218.07	216.57	219.07	218.66	213.1	217.13	217.43	217.96	218.67	218.29	218.02	217.14	215.93	215.68	217.2	219.33	219.9	221.26	214.63	218.58	216.95	215.59	218.5	218.41	217.52	218.36	215.81	216.98	220.44	218.66	218.67	216.24	219.18	217.92	217.61	214.74	213.21	219.97	215.26	216.62
205.63	203.04	206.41	207.57	206.16	203.44	203.06	203.26	203.74	204.41	204.81	205.66	202.28	203.97	201.61	207.22	203.05	209.37	206.51	205.39	207.88	203.83	204.79	204.29	207.27	203.55	206.81	205.73	206	206.64	207.03	203.17	204.04	206.16	208.52	205.92	206.12	207.73	204.78	204.26	205.13	203.1	204.13	207.92	207.84	204.21	203.11	202.56	203.25	204.78
199.84	200.51	199.45	197.89	199.91	200.33	198.32	201.31	199.1	199.61	200.5	198.42	200.6	202.37	200.92	201.48	197.57	201.86	197.98	199.86	196.42	198.13	201.46	195.86	201.2	200.63	202.94	201.55	197.65	201.87	200.64	200.78	201.77	200.03	200.46	200.62	201.61	200.29	202.44	200.14	198.16	201.05	198.13	201.65	198.77	199.89	200.38	199.78	200.19	200.7
206.7	203.79	206.68	200.62	204.55	201.74	203.75	205.97	202.64	205.78	205.23	201.11	205.65	200.87	204.19	203.31	204.66	202.06	205.3	201.61	202.87	200.64	202.58	203.89	203.94	203.61	205.18	203.14	204.94	200.17	204	201.88	202.55	204.28	202.18	203.05	202.68	203.73	200.38	203.45	201.98	205.44	202.17	204.85	206.18	202.17	202.51	205.41	201.15	201.34
204.49	205.88	203.24	202.5	202.96	206	201.89	200.11	204.25	203.21	203.86	203.43	202.4	203.87	202.13	203.6	204.67	205.91	202.58	202.67	204.19	201.07	201.47	203.8	201.99	203.2	203.23	203.32	205.91	203.51	204.04	203.75	202.39	202.9	203.3	200.64	205.34	203.2	204.59	202.4	204.55	200.66	205.12	202.28	202.18	204.97	202.54	203.94	204.61	202.65
214.89	213.27	214.09	210	214.66	210.64	211.06	210	212.4	212.34	213.62	212.13	209.16	211.54	211.85	211.54	210.56	212.17	212.19	214.09	208.73	207.91	214.25	209.77	211.78	212.2	208	211.2	210.86	213.7	210.35	214.53	210.1	209.56	211.54	210.91	215.39	213.85	212.85	212.29	209.41	211.58	211.95	210.03	209.83	213.24	210.81	209.21	210.43	210.49
215.07	217.96	215.4	220.58	215.9	217.31	215.47	216.31	216.99	213.87	216.73	215.74	216.19	218.63	215.4	218.02	216.63	216.96	216.53	217.09	214.35	219.4	216.87	218.46	217.26	214.58	217.6	216.14	219.01	216.24	217.87	215.18	214.73	215.69	218.65	215.57	215.98	215.15	218.9	217.05	216.67	215.59	215.96	214.87	215.26	215.43	222.02	214.33	214.43	217.22
213.11	212.27	211.28	212.98	215.55	212.41	209.59	210.42	212.82	209.18	211.07	211.06	213.92	210	212.18	211.49	210.83	211.15	212.75	212.18	211.23	210.99	212.58	211.29	212.82	213.66	210.62	210.28	214.78	212.3	210.71	211.53	214.76	210.9	211.85	209.96	209.87	211.82	212.81	212.24	213.16	212.76	211.64	211.5	213.73	208.66	212.37	207.81	212.19	210.94
205.22	205.39	204.14	204.66	205.12	204.32	208.05	205.13	201.79	199.41	203.91	205.65	204.39	203.96	203.56	202.88	204.03	204.03	203.94	202.11	208.16	203.73	204.73	202.6	203.86	206.65	201.97	202.48	205.63	205.64	204.26	205.82	201.13	202.47	204.18	206.93	203.04	204.71	205.35	205.24	203.97	204.9	205.89	209.15	205.09	205.53	200.54	206.8	204.67	206.33
206.51	205.06	204.95	209.2	208.28	209.27	206.8	207.39	209.64	208.91	208.73	209.13	209.66	210.1	208.38	206.63	207.34	210.24	207.27	209.55	208.28	206.01	208.49	207.36	205.87	207.31	208.36	208.3	208.95	206.62	210.49	209.55	206.44	206.15	205.32	206.64	208.6	206.3	207.93	207.93	210	207.36	208.65	206.93	206.08	207.46	206.93	207.09	208.79	206.52
218.54	218.68	217.96	215.08	218.33	217.69	215.99	214.51	217.41	217.26	213.41	217.43	217.46	215.24	218.16	217.2	214.41	216.46	216.64	214.64	215.19	216.83	217.49	216.69	217.72	219.36	215.86	217.53	216.94	216.75	214.24	215.54	213.37	219.91	219.21	216.27	213.54	217.41	216.3	217.45	216.46	217.25	215.31	218.63	215.82	218.42	215.29	215.36	216.63	214.75
212.68	215.7	211.36	212.58	211.43	209.17	210.66	212.57	210.4	212.18	213.15	209.74	213.52	213.7	213.58	214.18	214.35	213.3	212.91	212.39	212.58	215.2	215.02	211.67	214.19	212.76	214.56	215.52	214.79	213.31	211.65	213.36	210.62	212.48	211.69	212.85	213.84	210.68	215.67	210.69	214.8	213.68	213.79	215.03	210.82	212.16	214.07	214.3	215.5	216.55
201.47	196.72	199.39	199.64	198.55	200.02	198.55	198.12	200.48	198.39	200.98	200.42	199.24	201.7	201.23	199.77	200.14	199.21	198.53	198.17	199.8	199.74	200.62	202.35	200.59	198.73	203.57	196.23	198.15	200.95	204.16	202.11	200.66	200.54	202.61	198.79	202.87	200.29	200.5	199.25	199.89	196.44	199.2	200.97	200.85	200.82	198.47	202.06	204.73	198.13
206.12	206.23	207.59	206.14	207.73	209.62	206.87	206.29	208.29	209.3	208.87	207.09	208.81	207.48	208.35	207.93	207.47	207.56	207.18	207.47	206.67	206.59	205.38	205.06	206.61	207.37	208.84	208.91	208.79	209.1	209.88	209.78	209	206.54	207.65	205.11	207.51	206.76	208.6	206.95	208.59	205.33	203.64	208.65	207.19	205.72	207.5	206.42	207.4	208.54
208.97	213.36	209.97	215.06	215.58	213.53	212.5	212.64	214.31	213.82	213.88	213.49	213.72	211.74	213.9	216.62	212.16	210.35	214.98	212.41	211.95	213.46	212.43	212.31	216.95	212.36	211.91	214.37	212.75	212.2	212.92	210.71	209.21	210.06	213.27	209.16	213.82	212.18	207.57	216.49	210.92	209.05	213.54	213.69	212.06	211.23	211.88	210.81	212.42	211.9
220.37	214.74	216.4	218.51	216.8	216.09	217.58	215.21	217.04	214.12	218.25	217.22	215.8	218	219.07	217.95	216.03	216.66	214.93	218.59	219.39	217.15	218.76	215.64	216.99	217.45	217.73	215.69	215.04	217.28	216.94	221.15	217.88	214.57	216.24	216.93	215.24	217.08	210.72	215.1	216.81	217.27	215.55	214.01	217.43	216.54	215.19	216.58	216.76	215.22
207.92	209.69	207.7	210.17	208.71	209.16	206.94	208.76	206.67	208.54	205.59	207.23	206.03	211.53	207.23	208.15	204.74	209.47	207.22	208.52	207.71	206.46	205.57	207.05	208.57	203.86	205.55	205.75	208.71	206.9	210.17	206.83	206.77	209.93	209.57	208.61	207.57	204.17	205.94	206.71	208.78	206.88	207.3	207.9	204.67	208.01	209.14	208.02	210.76	208.14
216.67	220.57	217.76	215.22	216.19	216.14	216.79	217.31	217.84	214.8	219.85	216.88	220.21	216.73	216.22	215.57	214.83	217.39	220.14	217.56	215.77	219.16	219.72	215.96	217.39	216.32	216.01	219.82	214.94	217.5	217.23	218.48	221.63	219.08	218.07	217.67	218.48	217.33	217.7	216.01	218.75	220.49	218.39	216.14	214.78	215.74	217.99	219.12	215.36	216.2
209.16	210.61	208.1	208.47	207.44	207.96	210.52	208.37	209.11	207.77	209.38	210.71	210.88	204.4	206.34	209.37	207.86	206.47	210.44	205.73	209.33	206.61	206.82	209.5	207.35	206.44	213.11	207.17	206.37	210.85	208.44	205.86	208.95	210	208.12	206.99	209.91	204.7	208.27	212.76	206.3	207.08	210.63	207.88	210.3	209.85	206.37	207.04	208.61	208.5
201.8	201.31	201.8	205.66	203.47	205.27	205.23	203.55	202.06	205.58	202.7	201.75	203.05	209.13	205.26	204.3	204.3	203.19	202.18	205.61	200.4	204.69	203.13	203.17	203.85	203.99	204.24	205.63	204.32	204	202.4	202.59	203.4	204.05	203.71	205.28	204.53	205.8	206.53	202.2	203.15	201.22	203.89	204.45	204.39	201.25	207.14	206.6	205.99	204.85
219.69	217.59	217.13	216.52	217.03	217.6	217.44	216.18	216.44	216.73	215.96	215.18	217.84	215.57	218.33	217.09	215.16	216.2	214.59	215.46	218.21	216.42	219.62	216.55	216.22	219.43	221.08	217.29	217.72	214.62	218.28	216.91	217.67	216.06	217.5	216.8	221.88	216.27	214.84	214.93	219.12	220.27	216.31	219.06	216.28	215.03	216.85	219.6	216.83	216.04
204.99	208.59	208.42	205.73	207.41	209.78	207.92	208.83	205.25	210.27	210.53	209.7	209.54	206.54	206.98	210.3	206.9	208.77	205.09	208	208.25	210.56	202.91	215.56	208.58	210.57	210.07	206.19	210.14	204.97	208.98	206.82	209.42	208.92	207.3	207.71	208.04	209.39	204.77	207.85	211.14	206.19	207.87	207.27	209.32	211.49	204.41	210.64	209.56	209.15
206.29	204.29	201.8	203.13	204.22	202.16	202.16	201.85	205.05	202.42	203.07	203.7	204.8	202.1	198.11	203.81	204.03	203.08	205.64	199.91	204.11	201.29	203.42	201.21	203.85	203.54	201.38	203.16	200.75	205.44	205.05	205.32	202.84	201.82	204.51	201.05	204.44	203.38	204.04	204.02	205.29	206.22	206.65	204.94	202.45	203.85	202.58	204.05	202.65	203.99
207.59	209.16	206.1	205.76	211.78	204.75	207.35	209.01	209.24	206.43	209.36	207.2	204.96	208.74	207.78	209.28	214.68	206	206.59	209.82	207.11	202.79	206.27	210.19	207.51	205.56	207.38	207.18	204.32	209.55	206.22	204.36	207.83	204.73	211.98	206.75	207.77	208.33	209.93	210.35	208.94	209.77	206.6	208.3	208.15	208.62	205.31	207.76	208.77	208.05
216.91	219.2	218.21	216.8	217.88	214.11	215.63	218.25	218.59	220.51	215.73	215.91	215.86	219.23	218.06	218.06	216.54	218.04	215.7	218.49	216.17	218.67	216.24	217.6	217.88	214.95	218.25	217.03	215.2	218	219.11	213.81	216.85	216.39	219.25	217	220.91	215.71	220.37	216.88	215.63	216.24	216.46	215.67	217.49	216.46	218.09	219.03	219.43	217.58
216.31	216.21	217.57	216.56	214.65	220.9	219.62	221.77	214.76	214.2	218.81	219.76	216.89	216.46	218.78	216.16	215.16	213.36	216.05	212.89	216.07	218.76	219	218.34	214.41	216.01	217.29	216.38	216.78	216.5	217.59	217.66	216.88	216.61	215.59	215.92	216.96	219.43	218.38	217.52	216.61	216.55	217.8	218.35	216.04	215.9	215.79	217.34	217.66	215.89
214.57	212.66	219.3	217.26	214.93	219.08	218.04	216.55	215.87	215.95	216.09	217.66	217.7	215.33	216.06	217.82	219.55	217.88	220.81	216.7	216.52	220.64	217.89	219.62	218.62	215.65	215.29	220.96	216.58	219	216.3	217.42	217.91	216.6	217.61	214.72	218.15	217.46	216.11	218.28	219.26	219.68	220.14	214.64	217.06	219.29	214.24	219.28	216.6	215.99
219.07	218.34	214.58	218.04	217.12	217.6	216.75	214.97	216.88	216.97	214.71	218.46	217.96	216.34	215.51	217.21	218.21	216.7	216.95	215.14	218.6	216.96	217.95	217.15	218.86	218.16	216.71	213.36	217.62	214.53	215.83	217.23	217.36	217.06	216.57	214.56	215.8	217.49	213.42	213.84	216.89	216.65	214.63	216.65	218.85	215.86	221.13	219.65	220.23	219.06
203.86	209.78	209.26	209.5	207.13	201.66	207.76	209.22	206.67	210.86	205.58	208.54	207.79	204.34	208.18	207.06	210.45	209.68	210.35	208.75	208.24	206.9	207.26	203.91	208.9	211.74	208.8	209.21	207.35	205.52	207.43	208.05	205.78	204.91	206.85	209.4	205.72	204.92	207.4	207.98	210.7	209.23	204.75	206.48	212.01	207.79	205.62	207.6	210.1	208.22
209.22	207.78	207.78	207.65	210.42	209.53	207.68	207.41	211.96	210.55	211.13	207.83	211.42	207.11	207.63	205.79	207.91	211.42	210.3	211.15	211.98	208.6	208.83	211.18	209.77	207.61	209.49	212	209.25	208.88	208.27	208.61	210.64	211.11	211.57	207.83	208.38	210.13	209.47	212.81	210.93	210.64	206.41	212.52	212.13	213.1	207.55	206.5	211.67	210.17
205.33	201.51	204.64	202.49	206.14	205.08	201.44	204.03	204.89	202.91	201.91	201.21	203.47	203.87	203.83	201.51	205.63	202.57	203.82	204.63	203.46	203.28	204.39	205.33	206.34	204.98	205.06	202.44	208.51	203.39	202.8	202.34	202.82	208.55	203.68	206.41	206.66	202.77	203.19	208.57	206.39	208.69	203.72	205.32	203.63	202.8	206.64	204.48	201.27	202.08
215.88	216.96	216.15	218.13	216.73	220.56	213.26	218.73	216.08	218.44	214.61	218.63	215.48	217.23	215.93	214.92	218.5	217.09	218.94	214.68	219.41	216.46	216.97	215.1	217.64	217.82	218.1	217.1	219.87	216.76	216.54	215.04	217.72	217.52	216.93	216.26	212.21	216.86	216.95	218	213.64	218.2	216.22	215.18	214.92	215.54	218.48	220.84	219.67	215.4
211.49	211.02	212.47	212.17	213.98	210.4	213.5	213.54	211.6	214.67	214.14	211.6	211.67	209.14	213.33	209.66	212.27	208.91	210.97	208.84	212.96	210.41	211.55	215.34	211.53	211.54	209.2	210.37	214.16	211.07	213.95	214.01	210.41	212.61	211.39	208.82	211.77	212.1	208.85	212.22	211.94	212.35	213.07	211.67	208.64	210.29	212.78	210.91	210.37	209.62
209.57	207.35	211.14	208.6	210.51	210.89	210.76	208.19	210.22	209.5	206.57	208.18	206.93	209.62	209.33	209.38	211.38	208.52	208.86	210.84	209.82	206.66	212.4	208.61	206.8	208.47	203.78	208.1	209.74	208.46	207.65	210.87	211.82	208.79	207.49	210.99	212.23	207	210.53	209.26	209.47	209.34	207.89	205.67	210.86	206.78	205.87	205.76	210.9	207.98
197.29	198.94	199.25	196.31	197.05	196.99	198.7	198.8	197.49	196.77	199.32	198.37	201.59	199.75	198.79	199.83	196.53	198.45	204.32	197	198.92	197.24	201.14	198.81	202.18	199.33	200.14	198.55	197.1	202.15	198.73	199.53	198.12	198.19	198.72	198.38	197.5	199.12	197.36	196.63	198.66	200.2	199.13	196.33	197.34	198.41	199.25	199.27	196.28	197.06
197.31	201.97	199.87	201.08	200.61	202.28	198.78	203.91	200.21	199.44	198.82	197.37	203.9	202.11	200.91	200.95	202.95	200.53	202.31	199.7	199.32	201.17	199.28	202.78	200.13	204.34	200.25	198.34	198.27	199.43	199.13	201.2	201.3	199.62	199.44	201.63	201.04	202.3	204.91	201.38	199.48	198.93	201.25	201.09	202.17	199.74	205.13	202.21	204.09	201.14
203.75	202.89	204.91	203.01	206.12	203.31	202.21	201.12	202.52	203.48	206.93	205.29	202.11	207.3	201.83	200.93	205.03	204.42	203.18	204.54	200.65	202.55	200.36	204.62	206.1	202.21	204.26	205.05	203.82	203.98	202.87	203.75	203.33	203.85	203.48	206.35	203.64	204.49	206.04	205.73	204.41	203.84	203.56	207.33	203.07	203.53	203.45	200.28	205.04	202.7
205.82	209.04	209.94	211.47	207.42	207.99	208.62	208.81	209.64	208.53	208.45	208.33	207.27	208.41	210.81	207.62	206.74	210.4	210.35	210.66	213.04	210.95	210.13	209.87	211.3	211.25	208.04	211.44	209.43	209.17	208.93	209.13	210.11	210.59	212.94	211.5	211.14	206.68	211.57	211.21	209.17	209.28	210.92	210.47	208.35	209.86	207.97	211.36	208.59	209.04
207.29	209.44	207.46	210.07	209.39	211.04	208.3	210.17	209.87	207.65	210.06	210.41	206.56	209.4	207.86	209.05	205.79	209.49	210.39	208.85	211.52	210.49	209	210.59	210.9	208.3	208.51	205.67	206.78	208.59	209.67	208.31	206.32	210.89	206.98	208.97	208.9	208.44	209.38	210.48	210.66	209.48	209.79	210.75	209.3	207.6	209.32	206.3	204.35	211.11
208.21	204.72	206.99	210.48	202.43	209.2	207.19	206.22	204.88	208.41	208.39	204.82	207.09	205.77	204.64	206.79	206.38	207.07	205.02	206.85	206.4	207.34	206.03	205.63	208.16	207.29	206.45	206.17	206.25	209.12	205.56	207.16	204.88	206.98	207	206.93	206.23	207.18	206.08	206.86	203.86	202.8	208.63	205.41	207.41	208.22	204.59	209	204.38	207.82
206.71	203.6	204.48	205.12	204.33	206.49	203.88	202.29	202.33	202.24	205.7	205.97	203.95	203.5	206.47	205.83	204.98	203.04	205.53	204.39	204.37	200.57	201.9	204.86	202.29	204.28	207.47	204.18	201.48	205.38	207.48	203.07	207.1	201.7	203.61	205.5	202.25	203.32	204.92	204.68	201.78	206.45	205.42	203.1	205.03	205.71	204.98	203.51	199.85	202.39
207.87	211.04	209.09	208.2	210.61	208.52	208.62	205.53	208.9	208.48	207.34	206.44	209.4	209.43	207.95	209.53	206.99	205.02	209.42	207.1	212.27	206.56	210.42	210.75	206.63	206.43	207.56	208.72	208.5	206.56	208.64	209.3	209.55	206.22	208.21	211.92	207.64	208.51	205.07	208.26	211.36	207.68	207.88	208.97	207.67	209.53	206.98	206.29	209.66	208.22
196.73	194.27	199.13	198.39	196.68	198.16	198.37	198.55	199.16	195.73	197.23	198.84	197.36	201.75	199.65	195.94	198.31	196.03	199.48	196.98	197.71	199.65	197.16	198.72	197.83	200.31	199.9	197.94	199.37	196.9	196.08	198.18	199.2	199.12	199.03	200.43	200.88	199.53	195.67	199.37	196.14	198.24	200.07	197.87	196.69	194.23	197.64	198.41	198.25	197.22
212	208.95	211.13	214.53	210.9	213.2	213.5	214.56	214.18	210.62	209.65	209.85	211.42	212.16	212.23	210.99	210.78	212.35	212.64	211.45	210.24	211.48	211.04	214.02	214.59	211.09	215.13	211.98	215.75	210.85	211.26	211.62	213.45	209.68	211.06	211.32	211.52	213.37	210.58	210.85	211.48	212.59	209.88	210.71	212.03	212.09	212.7	212.31	210.51	210.32
206.18	205	202	204.79	202.18	202.93	203.94	206.82	203.51	206.81	202.87	205.62	205.24	203.84	206.51	204.06	200.71	203.72	206.06	206.77	205.49	205.4	206.29	206.69	205.71	206.28	204.15	202.44	204.2	205.88	204.09	206.5	204.56	204.87	203.37	207.84	203.89	204.52	203.64	205.8	203.59	206.86	204.15	204.79	204.31	207.76	203.03	206	206.48	205.84
204.98	206.53	208.62	208.4	208.91	206.56	209.35	204.65	208.03	205.73	205.81	207.81	205.45	203.78	208.61	208.71	207.52	203.72	206.43	206.89	209.68	207.73	208	208.4	207.97	208.76	209.5	204.35	210.72	206.78	208.12	206.07	207.27	208.64	208.45	207.07	211.16	206.8	208.39	207.08	208.05	204.36	206.19	209.56	209.97	208.92	208.13	209.52	205.94	208.7
210.7	212.58	210.42	213.01	215.69	207.9	212.75	212.22	212.67	209.82	213.21	212.62	212.42	214.25	211.03	210.92	209.66	210.57	211.27	211.29	211.14	209.63	212.21	208.94	207.81	211.28	214.76	212.15	211	212.92	213.68	211.29	209.26	214.44	211.01	213.63	208.98	211.68	212.33	212.67	211.56	211.52	211.49	209.95	212.21	209.29	211.24	214.21	213.14	213.35
208.27	206.72	205.9	206.58	211.65	204.86	209.71	207.62	209.55	209.34	207.07	208.96	207.28	208.41	210.88	210.67	209.8	203.77	214.04	210.6	206.8	207.35	208.83	210.43	211.52	210.85	210.53	210.43	209.33	210.66	209.72	206.65	209.73	209.61	211.84	212.68	210.27	209.72	209.06	211.06	203.93	210.56	209.32	209.67	211.74	208.61	210	212.78	211.51	210.34
214.62	214.72	213.93	215.81	211.87	214.41	214.01	217.36	210.32	212.12	214.08	214.61	212.48	213.5	212.47	210.82	214.72	212.82	212.28	214.64	215.31	214.45	216.31	215.55	214.69	214.73	210.32	213.48	215	212.53	214.1	212.24	214.15	217.5	214.07	215.1	213.93	212.06	210.3	210.34	213.99	212.57	214.18	213.12	215.9	214.32	215.79	214	210.74	210.39
209.14	205.91	210.5	208.45	204.97	208.58	209.34	203.76	208.91	208.78	210.23	207.5	206.77	207.5	209.8	211.13	208.81	210.52	210.02	205.33	207.55	210.63	209.89	209.33	208.79	208.48	209.22	208.69	208.17	209.77	208.77	210.12	210.21	211.76	208.79	208.1	207.22	210.73	209.31	206.01	209.67	207.24	206.81	213.64	209.01	206.72	207.92	207.39	210.97	208.37
207.02	204.38	205.13	206.62	205.82	207.25	204.45	202.78	202.16	203.95	207.43	201.22	204.9	201.94	205.79	204.95	203.72	203.07	203.42	204.3	206.74	205.09	204.38	205.85	205.51	203.91	202.32	199.75	204	205.14	206.72	203.78	205.71	200	201.82	200.4	204.1	203.62	204.56	202.82	207.98	204.5	204.52	202.97	203.95	201.39	205.67	207.22	205.81	204.34
203.39	201.35	201.63	203.53	204.55	206.26	201.24	201.24	203.55	203.23	202.78	202.87	204.65	203.44	197.92	203.52	203.1	201.8	201.71	201.26	202.09	200.02	202.93	201.31	201.61	200.9	202.39	198.08	204.12	200.83	200.9	202.74	202.42	203.62	202.27	200.77	202.42	204.86	201.87	201.82	197.35	199.49	199.39	201.33	202.44	205.29	202.01	203	199.31	203.25
205.93	213.28	208.56	206.66	206.65	206.03	205.1	206.91	207.72	204.87	207.09	208.16	208.44	207.33	206.18	212.62	208.18	207.48	207.34	207.58	209.01	206.8	207.54	208.89	203.48	207.43	206.84	209.32	206.38	203.34	206.71	207.97	207.17	208.34	207.02	208.02	209.63	207.96	207.65	209.66	206.48	207.84	207.4	206.01	208.49	206.51	204.68	207.99	205.34	208.22
205.68	203.82	204.02	202.22	205.87	203.78	201.16	202.76	204.82	201.71	204.74	204.98	205.19	207.62	203.49	205.54	206.53	205.09	202.68	208.17	201.19	206.74	203.61	207.36	204.19	205.72	204.45	204.09	208.17	206.9	209.65	203.94	204.81	204.74	202.72	206.66	203.3	203.08	207.51	206.36	204.9	206.66	202.81	205.64	205.33	204.52	205.25	203.3	205.36	203.37
207.49	208.26	207.42	207.08	207.77	209.8	210.94	210.16	205.22	207.75	210.51	206.66	207.18	210.29	206.95	207.42	205.89	211.34	207.59	205.88	207.99	206.62	205.55	206.61	208.29	206.2	208.51	209.23	209.26	209.09	207.56	210.69	202.86	208.59	208.07	208.61	207.24	211.98	209.05	209.02	204.48	205.54	208.38	205.23	207.41	209.16	205.34	209.47	209.13	208.46
193.45	197.07	193.65	196.3	194.75	196.35	194.45	192.44	199.31	196.28	196.08	194.32	196.56	199.07	196.48	196.44	193.41	194.6	194.04	194.13	192.77	193.04	193.76	193.99	196.89	192.68	192.18	193.75	194.99	193.06	195.7	190.88	194.88	196.11	196.74	195.3	192.15	196.55	194.04	196.14	198.19	192.53	198.7	197.37	197.58	194.54	194.29	194.39	196.76	194.17
210.99	209.21	209.91	210.3	209.77	207.69	210.06	210.17	208.38	210.48	211.23	210.93	212.63	209.04	209.15	210.94	208.3	211.08	210.89	209.01	211.5	210.97	208.17	210.63	212.16	210.07	210.06	213.72	209.38	211.44	209.82	211.61	212.07	209.48	208.19	209.27	208.89	208.09	207.66	209.78	210.59	207.82	212.44	209.12	208.51	212.34	208.62	209.88	210.68	207.95
208.96	212.31	210.14	209.89	212.28	206.79	213	209.34	213.33	212.3	212.06	214.41	212.8	210.96	214.91	213.17	212.87	210.52	211.61	213.03	211.6	210.52	212.87	211.95	209.83	213.85	209.54	213.51	213.7	216.15	209.4	211.53	212.65	211.35	211.18	211.68	213.65	210.67	209.67	211.54	210.5	206.62	210.51	207.26	209.74	210.22	211.07	210.88	212.17	210.21
202.93	204.43	204.17	206.99	205.25	204.02	202.16	204.05	206.7	202.17	203.66	204.22	203.7	205.47	205.16	206.5	202.47	202.06	202.91	205.69	205.21	203.67	203.26	202.25	205.28	203.01	202.3	203.02	203.78	204	203.22	206.32	203.6	203.51	206.95	205.72	199.11	204.64	203.52	204.12	201.1	203.77	201.33	202.84	203.8	205.37	206.24	203.04	204.95	200.89
205.66	203.01	201.7	202.78	201.92	203.48	202.35	202.42	202.37	203.31	204.68	202.74	201.86	203.13	204.36	202.04	201.13	203.64	205.53	200.83	201.34	202.53	205.24	203.63	203.51	204.52	200.43	200.68	200.73	204.75	204.28	202.51	202.29	204.77	204.68	204.73	202.17	202.72	201.3	204.18	202.13	201.04	200.26	205.4	204.71	202.77	205.68	200.54	203.98	201.74
210.59	208.28	210.04	210.99	211.78	208.86	207.39	205.45	212.4	207.01	205.29	207.63	207.59	208.41	209.67	209.89	210.62	210.04	208.7	209.8	206.65	208.12	210.01	207.59	209.82	209.12	210.46	208.9	210.95	207.38	214.54	210.29	209.82	209.03	209.4	209.7	210.71	212.52	210.63	209.41	207.51	208.37	210.51	209.84	209.82	210.08	210.08	209.53	212.47	210.65
201.9	200.66	201.01	204.18	202.16	201.05	201.3	202.88	203.76	204.6	203.58	201.08	202.92	200.8	201.63	202.72	205	202.07	203.92	200.88	200.29	202.34	201.61	199.8	204.88	202.88	205.91	201.92	200.25	203.62	201.47	203.56	201.53	199.54	204.7	201.68	201	202.59	202.92	202.07	201.96	202.16	203.6	199.73	204.76	198.66	204.03	205.12	201.54	202.74
197.59	195.96	195.98	194.72	193.66	194.43	198.87	192.26	194.55	194.16	197.9	197.06	195.25	196.43	193.8	197.1	195.05	196.07	196.46	196.4	197.14	195.86	196.5	199.17	195.6	196.77	192.11	194.86	194.5	193.74	192.87	196.13	192.26	191.42	193.66	196.16	196.79	194.57	194.32	197.24	193.83	193.52	195.11	195.64	194.02	192.15	194.18	196.86	197.35	193.59
211.94	212.56	213.71	213.03	213.43	213.03	212.75	209.97	210.81	210.06	209.06	210.3	212.8	214.09	214.11	215.58	213.08	208.51	211.08	209.17	212.57	212.44	209.97	213.57	213.5	212.9	212.63	211.24	209.82	210.83	211.34	214.39	212.08	215	210.38	212.92	212.51	215.17	212.15	212.13	211.22	211.74	212.11	214.98	210.53	212.64	215.31	211.39	212.88	213.43
205.77	208.67	207.19	204.93	208.45	207.13	207.15	208.85	210.21	204.71	206.63	207.92	206.83	210.94	208.43	205.52	206.01	210.8	208.07	209.39	209.26	209.22	209.23	208.91	205.35	210.48	205.8	205.97	211.2	209	208.05	209.36	205.84	208.72	208.48	208.55	209.21	205.63	209.94	208.65	206.55	207.86	207.43	210.17	203.69	211.27	209.25	205.66	208.07	208
200.46	200.21	201.5	198.14	201.71	199.45	202.62	198.95	198.95	200.74	200.31	198	201.28	198.62	201.36	202.6	201.84	199.39	198.95	200.1	198.54	199.1	199.48	199.76	200.74	198.77	198.62	201.02	199.63	197.82	198.48	200.05	202.67	200.34	202.18	197.97	201.59	200.34	199.48	200.65	197.21	198.28	201.57	200.98	200.26	198.4	200.56	200.13	201.49	203.34
205.17	205.2	205.43	207.63	203.63	204.97	202.9	206.05	206.77	206.17	207.24	203.43	206.36	200.83	207.11	204.92	204.44	202.95	201.53	203.53	205.74	205.37	208.89	206.42	204.74	201.98	203.16	205.1	204.49	201.98	206.15	203.37	204.64	205.11	205.47	206.2	208.44	207.75	204.24	204.52	203.12	205.42	204.29	203.67	205.25	204.19	204.35	204.5	205.18	202.78
208.27	206.21	206.99	206.86	209.88	207.11	209.99	210.06	207.04	212.56	207.79	209.55	204.01	207.14	206.43	206.05	207.59	207.25	210.41	207.85	211.12	209.94	207.47	208.88	209.86	209.2	206.9	210.12	209.43	207.17	208.17	211.95	208.77	210.46	209	207.72	209.72	210.42	209.68	209.31	210.2	206.53	208.21	210.81	212.04	207.77	206.71	209.26	204.31	208.07
201.86	202.45	201.22	200.12	200.74	200.29	200.45	198.56	203.21	203.22	202.08	199.78	199.4	200.64	200.06	201.58	200.03	197.53	202.44	201.18	200.64	201.66	199.85	202.28	197.78	199.42	200.51	197.73	201.43	199.19	199.45	201.28	198.83	204.4	200.59	198.76	201.12	201.06	201.6	199.33	198.67	198.32	200.46	203.39	200.16	202.1	197.41	201.45	201.65	202.91
206.38	208.78	210.01	206.68	207.75	208.08	207.92	208.93	209.46	205.18	208.2	209.7	208.48	208.49	209.62	207.97	210.69	210.73	206.97	208.58	208.71	209.54	208.41	207.23	206.99	206.84	206.05	205.15	211.6	209.57	209.25	207.71	209.11	206.82	206.44	205.91	204.89	208.63	206.41	208.47	205.63	210.34	208.55	205.8	205.97	208.67	207.87	209.28	207.23	205.31
204.04	204.56	198.04	205.05	203.58	200.24	206.15	202.99	202.41	200.35	204.02	202.41	206	202.99	203.23	205.2	198.61	203.46	205.7	203.54	200.39	205.95	205.7	202.75	200.96	203.7	204.01	200.94	203.71	204.73	204.81	203.46	199.82	205.21	200.47	202.73	203.91	203.95	202.92	201.72	203.48	201.09	207.17	204.74	201.2	204.08	203.57	203.59	204.68	201.29
211.27	212.69	213.68	212.53	215.27	214.48	212.95	213.44	212.88	212.77	214.93	213.41	213.06	212.02	213.46	215.98	212.47	213.8	213.25	215.81	213.72	214.47	213.4	213.51	213.35	214.12	215.13	212.91	214.09	216.33	217.99	212.53	213.64	213.74	212.98	216.08	213.07	212.66	218.15	214.62	214.56	212.69	214.4	215.78	212.73	213.94	214	215	211.7	213.77
203.99	206.31	206.08	202.16	204.21	205.06	205.6	199.39	202.77	200.68	200.55	200.99	202.67	201.98	203.01	204	203.81	202.15	203.76	201.97	200.82	203.49	201.87	203.38	206.19	204.94	204	204.61	204.66	204.59	203.32	200.55	203.62	201.2	203.83	204.16	204.48	202.93	204.78	206.16	202.48	201.93	203.32	205.96	202.67	204.75	202.95	203.92	209.9	204.17
217.81	218.35	217.04	216.55	214.21	218.71	216.76	215.59	219.17	218.3	217.56	216.73	217.15	214.85	219.89	216.85	217.73	218.09	219.19	218.09	219.53	220.32	219.73	217.16	217.77	217.25	216.89	215.71	219.94	219.84	219.26	217.07	215.92	218.17	215.98	219.71	217.56	218.35	217.06	221.28	218.68	214.92	218.66	216.28	216.67	217.9	218.8	215.7	217.48	220.97
213.07	212.65	211.28	210.3	210.42	212.19	212.27	211	208.47	212.58	210.55	210.4	209.98	209.39	212.5	212	212.64	215.28	211.98	210.19	211.47	209.95	213.35	212.89	211.37	210.74	211.66	210.25	211.28	211.74	211.93	211.58	212.96	214.71	210.56	211.49	209.34	211.92	209.73	211.16	210.76	210.6	210.07	211.19	214.68	211.34	212.48	213.74	210.71	214.31
202.52	203.76	199.24	202.69	201.24	204.73	206.87	204.53	203.54	202.69	203.58	201.02	199.97	205.3	203.74	199.99	203.51	203.61	203.73	201.46	202.22	203.69	201.96	202.58	206.69	204.53	204.27	201.17	204.68	200.12	205.82	203.82	203.07	205.16	204.33	201.64	204.25	204.21	206.7	203.34	205.47	204.55	202.76	206.38	204.63	205.3	204.99	206.4	202.17	203.2
214.54	221.09	218.51	220.58	220.04	219.76	217.1	217.77	218.04	219.21	217.61	217.08	217.59	217.79	214.93	219.36	219.05	214.32	217.35	217.83	213.67	220.9	215.66	214.36	219.04	215.29	219.78	215.68	219.31	213.85	217.84	212.56	218.27	216.25	218.12	216.81	216.52	215.99	218.59	217.23	215.77	216.88	214.25	217.14	215.91	214.56	214.7	217.98	215.6	214.39
206.08	205.39	207.5	206.79	204.49	206.77	203.56	206.01	206.92	208.29	208.37	205.1	204.88	209.52	203.99	207.37	207.47	206.74	207.24	206.95	205.67	204.58	207.12	207.42	206.51	203.3	207.03	206.71	206.99	206.64	204.34	206.01	208.36	208.34	208.18	206.16	205.73	206.78	208.05	207.53	204.85	206.29	209.11	203.93	206.78	209.07	203.22	207.68	201.41	205.25
200.58	198.46	200.57	200.6	196.07	201.04	202.48	201.09	198.17	198.88	200.7	199.7	202.12	203.12	202.29	199.46	199.76	203.04	199.9	196.91	200.33	198.6	200.66	199.02	199.05	201.82	199.97	204	198.24	201.89	198.24	202.75	199.73	198.8	199.71	204.43	201.18	201.08	198.83	200.73	203.62	199.26	201.68	201.81	198.15	200.11	198.45	200	201.11	198.68
207.63	209.41	206.37	206.39	208.12	205.95	210.26	208.82	210.29	204.08	206.83	206.83	206.78	207.28	208.66	209.59	211.6	209.37	207.42	207.37	210.08	204.66	207.85	210.81	206.92	207.97	207.82	209.29	206.63	206.99	208.39	207.61	206.81	207.69	205.7	207.66	205.96	208.72	208.15	203.27	207.08	207.71	208.79	210.83	207.05	209.79	208.51	207.29	209.6	208.19
205.49	201.18	204.73	205.79	205.73	202.71	205.74	202.7	203.43	204.53	206.09	206.07	204.96	206.79	204.72	204.14	204.23	204.09	202.87	205.25	204.65	205.34	203.36	204.87	202.83	204.9	205.76	200.19	204.2	204.5	205.31	204.99	200.79	203.72	203.87	204.72	204.15	200.37	200.78	203.48	205	208.16	208.86	200.22	199.81	202.8	204.49	206.57	206.03	203.38
207.05	209.12	207.72	208.5	207.5	208.92	207.24	205.48	209.49	207.57	207.85	212.12	205.78	211.13	208.27	208.93	206.46	209.38	210.67	210.14	207.81	207.76	210.92	210.83	209.08	209.2	207.81	209	209.65	206.48	209.19	207.8	208.55	208.92	209.8	209.02	212.09	207.87	208.36	209.03	207.59	209.69	208.41	209.31	211.14	208.04	206.57	207.92	209.46	210.25
218.29	217.81	216.55	216.53	217.54	215.62	214.71	216.6	217.35	216.89	219.45	216.94	219.4	219	216.26	219.19	216.4	214.26	216.44	218.87	216.39	216.89	213.45	213.93	215.94	215.08	216.5	218.46	217.41	215.93	213.76	215.83	218.86	217.37	219.04	216.91	217.19	215.34	218.02	214.77	217.8	219.34	218.99	216.18	216.86	217.51	215.82	215.36	216.7	217.9
208.37	208.42	209.45	209.53	207.22	208.47	205.59	210.01	210.29	206.76	206.54	209.79	208.44	208.53	206.2	209.08	207.09	208.76	207.54	209.18	206.34	207.24	207.75	206.51	207.25	206.08	209.82	208.42	207.24	210	207.47	206.49	207.53	211.1	210.26	206.39	206.35	207.32	207.06	204.22	206.93	206.14	208.27	208.1	205.13	207.18	208.12	205.53	207.23	206.33
215.79	216.33	215.23	216.95	215.29	216.59	214.65	217.66	216.37	215.73	218.15	215.11	219.22	218.77	216.68	214.9	214.21	216.4	218.82	215.88	217.23	218.6	217.7	216.88	219.43	220.25	217.65	214.16	216.29	217.68	215.24	217.42	215.24	215.63	216.73	214.86	217.28	216.81	212.89	216.6	217.49	215.86	215.92	216.98	219.32	217.8	218.2	217.27	219.18	213.85
212.69	214.99	214.12	214.87	214.14	216.27	213.61	214.82	213.53	212.48	212.55	212.79	211.39	212.79	213.06	213.77	212.91	214.09	211	212.16	210.83	213.3	211.25	213.28	213.97	213.61	211.8	213.34	209	214.15	210.9	213.87	212.64	213.37	212.91	212.57	215.31	212.66	213.21	213.12	211.4	212.86	211.85	213.43	211.13	212.7	214.11	214.79	213.65	213.52
205.83	205.92	205.14	205.5	206.54	204.29	206.96	204.18	203.6	207.93	204.97	204.65	205.66	205.95	206.74	206.19	202.23	204.46	207.74	208.11	209.6	203.46	205.18	205.96	205.54	207.98	206.01	205.03	207.2	205.3	208.21	204.08	204.18	207.06	207.44	205.72	206.76	207.88	207.28	207.87	205.83	205.97	209.12	207.95	205.99	206.58	206.24	206.12	206.55	206.28
202.42	201.1	201.41	199.81	202.15	200.32	199.9	204	200.07	203.11	200.47	205.51	200.28	200.24	204.47	201.91	200.35	200.09	201.57	200	202.14	200.51	202.71	203.47	200.77	201.64	200.34	204.35	203.53	199.89	204.63	201.2	199.86	202.09	201.69	201.26	203.66	204.44	202.3	200.63	200.76	197.92	203.18	202.44	203.12	200.12	200.26	198.45	201.47	200.73
203.43	205.29	203.84	206.99	204.41	203.51	204.54	205.86	204.28	205.42	204.55	208.46	206.29	206.13	204.25	206.59	203.67	206.15	202.33	204.13	206.25	201.88	206.81	205.19	204.71	205.75	203.78	202.21	204.65	200.8	210.26	204.16	205.05	206.57	203.66	204.95	205.08	205.19	207.81	205.6	203.71	202.71	201.69	204.91	205.28	208.01	202.07	206.45	204.08	205.29
209.27	205.34	205.71	205.92	207.01	209.44	208.26	206.9	205.99	206.65	206.9	209.13	208.67	210.27	208.58	207.87	207.93	206.46	209.28	206.24	208.11	206.27	207.03	209.4	206	206.63	208.42	207.26	207.09	207	208	210.81	206.4	209.18	204.77	208.13	210.16	204.2	205.97	208.55	212.44	207.82	206.53	210.03	207.84	208.26	208.22	206.91	209.19	205.93
208.28	207.12	208.38	211.3	208.4	207.75	205.11	212.01	210.76	209.19	208.95	206.77	205.56	208.91	207.06	208.51	202.89	207.08	207.43	205.32	207.88	209.36	207.23	209.96	206.5	208.15	208.55	203.95	209.26	206.68	210.46	208.07	207.2	206.02	207.97	206.49	207.75	207.72	205.56	205.14	208.39	208.6	207.47	208.28	207.14	210.97	208.94	206.52	203.96	209.32
194.45	195.02	192.19	194.56	192.04	194.12	194.39	196.58	194.55	194.14	194.31	194.06	196.44	195.83	194.14	192.51	192.49	193	195.6	194.98	192.1	194.14	195.26	192.47	196.34	194.19	190.46	194.82	195	196.21	192.11	193.8	194.33	194.69	193.74	194.77	194.8	193.99	197.62	194.94	196.74	196.01	194.41	192.27	194.26	197.41	196.1	194.38	192.39	196.27
204.21	201.99	205.74	202.4	204.91	205.96	204.73	200.51	206.92	205.09	205.54	203.68	207.95	203.22	205.26	206.52	203.4	206.63	203.1	204.61	205.27	204.66	202.99	205.58	204.19	201.56	206.17	205.06	203.76	205.59	208.15	206.64	203.37	204.02	207.77	201.72	205.35	201.24	205.54	203.8	204.59	204.4	203.18	202.88	206.1	203.41	205.27	202.55	201.66	203.41
209.34	211.72	208.35	215.42	209.26	210.29	208.96	212.74	209.82	208.03	211.11	211.1	210.05	209.71	211.19	212.92	213.42	213.23	212.22	211.83	212.84	208.59	209.34	212.51	210.77	211.74	212.88	211.47	214.11	211.63	208.83	212.75	212.08	213.91	210.9	211.44	214.94	211.38	211.4	208	212.54	212.17	213.93	212.58	213.32	213.14	210.21	211.59	209.68	211.72
205.79	204.32	205.21	202.81	205.55	205.34	207.11	207.66	204.79	203.06	206.97	205.99	204.55	205.85	204.4	205.8	207.14	204.56	207.5	209.47	204.52	205.3	206.82	206.73	207.33	207.18	209.28	202.7	205.71	205.29	207.43	205.44	208.46	203.98	205.13	204.92	204.12	204.94	206.2	202.64	205.52	205.94	204.89	206.71	208.28	204.87	206.88	206.87	208.22	204.89
198.57	193.75	195.01	193.75	193.25	194.74	196.61	191.6	194.91	193.52	195.21	196.9	192.97	197.14	199.15	195.58	193	192.91	198.43	194.43	195.77	194.92	195.64	194.43	197.87	197.48	195.13	193.35	194.75	194.45	193.04	193.53	193.67	192.27	194.29	192.78	192.65	193.19	193.15	192.92	194.56	195.44	195.56	194.91	193.4	193.35	196.31	196.9	196.15	194.52
196.4	192.2	192.79	198.23	194.05	194.52	193.39	191.55	193.76	194.37	193.26	194.51	198.73	191.05	194.31	193.7	201.15	192.14	194.73	192.58	193.17	195.89	192.82	193.6	193.83	193.61	192	193.08	191.37	195.37	193.28	195.17	194.85	192.95	195.95	195.54	193.27	194.56	194.66	193.49	194.01	193.57	193.95	195.66	192.69	195.19	196.08	195.17	191.54	192.6
196.76	198.66	200.54	202.17	199.52	201.85	200.54	197.41	201.25	203.53	202.4	197.88	200.8	200.37	198.89	200.04	202.81	202.94	200.29	201.68	199.76	197.84	201.83	200.43	197.61	204.13	200.83	200.01	200.53	200.12	202.22	201.72	198.92	197.48	198.39	202.18	199.13	199.25	198.47	197.84	201.54	198.9	199.71	199.38	199.73	200.27	196.56	200.3	200.17	198.12
211.6	215.09	207.81	213.97	210.32	211.89	209.05	215.05	212.12	212.33	208.62	212.77	213.06	209.62	210.9	210.99	214.02	212.69	210.19	210.99	207.69	211.71	212.62	210.46	210.81	213.13	212.22	212.07	212.19	211.95	211.01	209.87	211.32	209.62	209.15	211.99	212.14	210.12	210.6	210.95	212.97	211.97	209.38	212.07	209.66	212.06	211.69	213.55	210.42	213.91
192.11	196.21	194.14	193.85	196.36	192.56	190.66	194.92	196.53	194.04	195.01	195.97	195.42	192.93	192.68	195.38	192.78	196.22	196.69	193.68	194.01	191.95	195.77	194.04	193.95	193.99	193.24	195.45	195.6	192.05	190.51	196.88	196.73	191.17	195.02	195.05	195.08	191.6	191.93	197.35	197.8	193.67	196.26	193.95	192.53	193.31	195.29	196.25	192.79	193.78
204.4	205.42	201.81	204.51	201.67	203.23	202.91	202.24	204.18	200.75	207.13	202.82	203.98	203.89	205.61	202.27	205.78	204.23	205.15	202.73	200.85	203.27	204.12	202.86	203.29	201.78	203.45	203.7	202.95	202.64	205.43	203.51	205.1	202.97	203.14	205.76	203.64	201.42	202.14	199.08	203.4	205.86	203.73	202.94	202.35	206.33	203.14	202.99	202.94	204.09
203.01	201.44	203.62	202.07	201.8	200.3	204.51	201.59	204.56	203.97	205.39	202.3	201.63	201.68	204.02	205.52	207.04	201.53	203.85	203.69	200.91	204.24	201.93	203.23	205.23	202.12	203.59	204.47	207.79	201.41	203.81	203.58	201.59	205	204.95	201.81	203.26	203.15	203.31	201.93	202.66	201.91	203.88	202.33	200.43	203.37	203.35	201.48	206.51	204.91
204.46	204.22	205.26	204.63	200.94	203.54	201.8	203.83	204.68	205.81	205.55	201.57	204.51	203.91	203.46	205.12	206.53	203.49	205.21	202.19	203.26	201.98	204.61	205	205.35	203.3	207.71	206.01	203.88	206.43	205.05	203.27	204.39	204.08	204.98	205.65	204.91	207.91	202.3	207.79	204.44	203.39	207.18	206.24	209.02	204.89	206.5	204.71	202.96	205.95
201.25	202.37	201.63	199.11	199.41	197.75	198.82	200.72	201.34	198.7	200.48	199.91	198.41	197.94	202.55	198.42	200.42	197.9	200.15	201.43	197.91	201.65	197.71	202.56	201.2	196.75	202.08	200.26	196.65	201.18	199.47	199.1	198.75	201.28	200.85	198.18	200.09	201.62	202.69	201.05	199.97	201.27	203.01	199.61	198.28	198.9	200.59	199.78	201.63	200.62
197.06	196.59	199.67	202.32	198.4	197.08	202.53	195.75	197.8	195.66	196.11	197.01	199.16	197.01	198.88	200.08	200.18	201.01	198.33	195.65	198.34	195.88	200.17	199.97	199.91	199.41	198.18	195.93	197.18	198.1	196.42	197.24	198.13	199.92	201.05	198.42	199.2	199.58	202.59	199.27	198.46	197.31	196.5	199.59	196.95	200.82	198.26	198.57	197.32	197.73
206.09	205.48	205.57	203.87	203.84	206.54	201.45	200.96	206.51	206.51	207.06	204.94	201.89	203.54	203.21	203.53	206.82	204.33	205.04	207.57	205.04	205.55	203.55	202.61	205.71	204.94	205.54	204.08	204.79	202.3	203.01	204.72	203.07	202.52	204.2	204.04	203.8	202.4	204.2	203.15	203.37	202.96	203.12	203.41	202.88	204.36	201.82	204.22	202.94	205.76
200.32	204.4	202.02	204.3	204.39	205.74	202.39	200.85	209.42	202.75	205.53	204.1	202.47	203.89	205.6	204.98	205.53	204.93	207.13	202.43	202.23	201.52	202.56	206.12	205.03	203.39	202.1	201.38	202.06	205.62	201.8	204.13	201.13	201.98	203.17	205.29	204.22	204.19	203.35	202.53	209.18	205.07	202.75	204.85	204.77	201.18	204.08	203.2	203.13	199.21
206.77	206.11	205.06	202.64	205.45	205.97	206.97	205.71	201.99	205.03	203.11	201.97	205.38	206.08	207.35	203.74	204.75	205.46	204.43	201.61	203.6	205.38	207.8	203.75	205.7	206	204.7	203.74	204.41	204.15	204.8	204.48	204.3	205.84	204.36	202.73	204.85	202.92	204.31	205.13	205.83	205.52	205.47	204.17	201.55	204.85	205.6	204.46	205.82	206.2
209.92	207.69	208.08	208.79	207.69	208.37	205.67	206.76	207.2	209.01	209.3	206.99	209.97	207.77	206.85	209.88	207.25	205.67	205.26	208.16	206.1	207.91	209.2	207.55	207.71	207.71	205.66	210.49	207.06	209.59	205.49	208.29	207.13	208.84	209.35	210.12	206.62	206.72	207.87	206.93	206.53	207.08	207.5	207.85	209.82	206.02	206.99	208.19	208.28	207.11
209.58	208.63	210.38	209.74	205.17	207.82	205.83	209.04	210.73	209.04	211.99	211.77	209.62	206.37	209.38	205.73	206.01	208.73	210.45	207.21	205.9	209.12	210.4	208.29	207.79	209.02	205.96	205.37	207.24	206.55	210.78	206.6	206.49	210.25	206.93	209.8	205.64	205.54	210.03	209.79	212.93	209.02	211.35	207.81	208.9	208.49	208.16	207.06	209.91	206.1
207.56	207.35	209.87	205.8	206.87	210.82	206.98	206.21	209.76	207.21	208.91	208.27	207.22	210.46	209.31	209.71	204.98	206.23	205.88	207.33	208.92	204.04	209.88	206.68	208.16	211.16	205.14	210.95	203.85	208.89	209.35	204.97	205.64	207.74	211.15	208.74	206.75	208.21	206.93	206.51	206.05	207.26	208.61	203.64	207.43	206.42	207.32	207.81	207.82	207.81
208.74	209.6	213.81	212.73	210.64	208.7	211.65	210.47	211.07	211.12	211.39	211.94	213.48	211.43	210.32	212.23	213.1	212.88	211.51	213.12	211.57	205.41	211.47	211.93	212.63	212.18	211.39	211.35	213.93	213.15	213.16	207.65	214.24	211.07	212.63	211.58	210.76	212.5	212.34	210.35	210.1	212.47	212.5	211.5	212.74	211.72	215.81	209.53	211.13	210.92
208.18	206.7	208.27	208.14	210.46	206.32	210.7	205.42	206.88	206.96	211.99	209.05	209.13	206.46	205.16	206.93	207.76	209.34	207.27	206.53	208.05	206.74	209.81	212.05	207.15	207.62	208.41	206.67	206.78	207.75	206.4	207.38	207.2	210.63	205.19	210.95	208.18	208.61	212.18	208.87	206.46	206.88	205.55	203.15	207.1	207.18	207.12	208.84	208.79	205.55
210.52	208.26	208.78	205.48	209.78	207.8	207.65	210.2	211.62	204.96	209.12	209.97	209.56	207.26	209.63	209.02	206.59	207.04	210.37	209.31	209.18	209.68	206.58	206.33	210.22	207.97	207.95	209.05	209.25	210.51	211.17	210.4	208.19	208.93	209.54	205.61	209.75	206.12	211.96	208.27	209.95	211.05	209.83	206.69	208	208.33	208.11	208.83	207.18	208.03
219.26	213.83	213.92	218.3	218.2	217.7	218.79	217.13	217.67	217.31	216.94	216.06	218.18	218.93	216.97	217.3	218.77	218.29	215.19	214.5	220.11	220.1	217.84	216.85	219.17	214.3	215.24	218.35	216.6	217.72	216.75	217.78	216.79	222.46	214.35	215.23	213.67	218.21	218.7	218.15	215.94	218.07	218.06	219.42	216.41	217.19	216.91	217.44	215.39	215.76
204.48	202.5	204.54	200.46	203.13	201.21	207.12	205.53	202.03	203.48	201.68	202.65	204.76	202.5	199.97	202.2	201.3	203.43	201.75	205.43	201.65	203.44	201.45	203.6	203.62	198.53	204.36	203.22	203.34	203.03	200.37	201.85	204.41	201.91	199.01	199.71	201.87	199.91	205.74	202.45	205.58	203.19	202.51	202.68	204.34	203.34	205.02	200.95	202.92	202.81
210.04	210.75	215.42	213.91	211.49	212.12	206.92	215.08	213.02	211.99	211.26	210.87	212.1	209.52	208.57	212.03	214.75	210.32	209.6	212.93	211.82	214.55	213.45	212.43	213.29	214.67	212.24	211.17	210.94	211.24	213.91	212.65	212.69	212.63	212.24	209.82	212.84	211.63	211.75	210.54	213.66	213.15	215.33	212.38	210.76	208.32	209.18	207.55	209.75	212.48
205.81	205.64	207.03	204.11	206.18	206.99	207.35	202.35	207.77	205.7	208.94	203.59	203.44	207.36	205.59	207.78	202.5	206.39	206.93	205.27	204.28	203.61	203.2	207.23	203.09	206.66	204.31	204.49	204.01	206.66	205.36	205.48	206.98	206.56	204.46	205.52	205.25	202.14	204.48	204.96	205.82	206.45	204.83	205.09	206.11	205.81	205.79	205.31	205.55	203.44
209.95	210.75	209.39	207.89	210.02	208.69	211.1	210.52	206.46	213.37	208.44	209.06	211.18	212.56	212.25	206.18	208.12	207.28	212.43	210.82	212.03	213.73	210.95	206.38	210.36	210.32	209.03	209.35	210.46	209.25	209.73	206.97	209.8	212.06	209.07	209.97	210.78	207.71	211.83	209.57	209.23	210.09	211.15	207.78	208.23	211.6	213.17	211.78	209.22	209.29
202.18	204.41	203.36	202.1	201.34	203.57	204.58	204.29	204.53	208.89	204.37	204.73	204.8	200.79	205.66	204.57	204.46	203.91	204.12	204.54	205.79	203.59	199.75	205.3	202.87	205.13	203.26	200.44	203.31	204.26	205.32	205.33	203.08	202.68	204.87	202.71	205.31	207.38	204.43	201.79	201.9	202.11	205.66	204.76	202.61	205.34	203.74	204.16	202.28	203.76
203.83	205.71	201.77	202.71	203.6	203.36	208.56	205.46	199.92	208.57	203.7	202.81	204.53	205.21	204.54	206.32	205.52	205.75	203.79	205.22	204.14	204.4	204.39	206.29	205.72	206.15	203.74	205.02	205.4	202.13	202.02	206.24	204.73	203.47	204.44	205.33	203.89	203.94	202.01	205.82	206.64	204.68	206.65	207.43	208.52	200.59	205.95	202.55	203.77	203.58
206.4	208.48	210.83	208.65	209.12	206.34	209	202.74	209.83	208.15	208.67	208.16	208.4	210.26	205.56	207.57	206.27	210.22	208.77	208.7	209.63	211.68	207.23	206.65	208.98	209.1	207.77	209.33	207.84	211.15	205.86	206.88	206.43	207.79	207.44	208.68	206.92	208.91	209.34	207.48	208.7	209.42	208.43	207.91	206.24	204.9	206.94	206.91	208.75	207.46
207.17	212.49	205.22	208.99	207.21	210.71	210.5	204.79	202.66	208.9	209.39	208.78	206.93	207.54	208.17	208.89	207.36	208.59	210.69	205.72	207.06	206.52	206.67	205.96	209.16	206.5	207.07	206.93	206.49	208.85	208.55	207.14	210.44	206.7	209.52	208.08	205.88	208.59	209.53	206.99	207.37	205.66	208.27	211.48	207.83	206.59	205.78	206.27	206.08	205.17
209.82	207.9	210.52	210.99	208.31	207.59	209.08	209.29	207.41	206.13	207.79	205.5	209.3	206.59	205.36	207.82	210.23	207.19	210.31	208.31	207.43	209.31	205.98	207.24	207.01	210.08	210.99	210.97	209.21	208.16	208.8	210.27	212.28	209.73	206.49	207.26	207.61	209.96	210.83	207.36	211.68	210.37	209.78	206.95	208.3	207.92	208.6	208.2	207.82	207.69
209.62	211.21	211.24	210.42	211.55	210.85	212.07	212.29	208.99	208.97	212.49	211.5	208.17	209.03	212.8	216.3	209.77	213.95	211.29	209.64	208.37	209.49	211.76	211.17	213.51	211.11	211.97	208.85	211.52	210.95	211.2	212.56	211.48	212.36	212.87	211.57	210.87	209.95	215.07	208.69	211.52	210.16	209.78	210.55	209.86	212.34	208.89	212.71	211.03	211.99
208.18	210.57	206.42	206.32	208.72	207.01	206.05	207	206.35	206.41	206.52	205.7	205.85	205.25	203.49	208.67	205.5	210.91	211.27	204.64	205.98	207.02	208.11	208.66	205.68	205.61	205.06	205.66	203.61	206.27	207.99	209.08	205.95	203.72	205.45	202.71	207.3	206.17	205.97	205.81	206.04	204.37	207.03	207.61	209.78	210.06	206.49	206.01	206.42	206.91
210.98	210.34	213.93	210.96	211.53	205.55	209.38	208.57	209.89	209.82	211.18	208.89	205.48	211.49	211.85	207.79	209.47	208.44	209.28	206.65	209.96	209.19	207.18	208.62	208.87	208.48	210.14	208.31	209.83	206.3	208.44	211.27	210.45	208	210.02	207.56	210.67	211.27	207.55	207.91	209.03	208.2	210.21	204.91	209.22	208.2	212.35	208.76	210.82	210.54
202.33	208.02	210.21	209.57	206.78	211.14	210.85	207.84	208.89	209.69	209.38	212.15	210.63	209.82	207.84	209.08	211.05	209.99	210.14	210.67	206.29	206.82	206.99	210.59	209.53	207.19	211.09	210.07	209.63	210.38	204.98	211.17	210.87	208.23	209.24	206.38	209.26	211.16	210.84	210.22	208.44	210.7	210.47	210.94	208.58	211.8	210.23	207.22	209.25	205.95
212.86	210.21	211.76	210.55	211.74	209.49	214.36	207.09	210.21	210.82	211.69	210.65	213.78	213.38	210.8	208.93	210.04	213.5	212.55	213.97	211.76	210.08	212.63	212.85	207.84	209.39	214.87	207.64	210.99	213.62	210.1	212.15	212.28	210.38	207.75	209.17	210.79	210.83	208.92	213.52	213.71	213.45	211.76	210.71	212.21	210.95	210.36	210.08	211.59	212.78
213.11	211.99	210.49	212.2	212.81	210.55	212.93	210.76	212.28	214.71	212.1	215.49	209.73	211.25	212.65	215.49	212.88	213.41	211.81	213.13	213.76	215.61	214.17	212.02	215.48	212.97	214.86	213.93	213.44	211.35	213.23	213.99	210.48	211.12	210.87	209.5	212.62	212.2	214.58	213.92	212.11	212.47	213.5	212.45	210.63	211.71	214.12	209.83	213.07	211.56
209.22	208.27	210.55	207.86	215.41	208.88	211.7	208.35	208.4	207.44	212.56	206.87	210.52	209.97	208.68	205.46	209.08	210.76	210.57	207.27	207.68	206.53	208.82	208.72	211.18	207.96	209.2	210.47	209.51	211.15	208.07	206.9	206.21	209.22	210.53	206.62	209.77	211.07	207.88	208.69	208.73	210.69	208.67	210.47	212.82	209.8	208.87	208.39	208.68	209.01
211.2	208.75	208.99	208.18	211.66	209.33	206.67	207.78	209.71	208.69	208.17	206.28	210.1	212.24	206.83	210.98	208.45	205.56	206.79	208.65	209.18	205.76	207.33	209.38	208.96	207.18	210.64	207.86	209.99	209.74	209.13	211.36	211.49	210.25	211.49	206.16	204.82	208.62	206.44	207.89	207.84	207.64	205.25	207.04	209.45	207.81	206.48	212.18	207.57	208.09
209.54	211.37	206.01	208.22	209.66	207.14	207.2	205.88	205.91	207.16	209.29	209.44	210.09	208.75	209.5	209.14	207.91	209.92	209.79	211.91	211.59	206.54	212.09	210.78	212.88	209.15	210.62	210.25	210.22	208.05	210.03	213.12	204.67	209.18	206.41	204.15	211.37	210.81	208.23	208.17	211.18	206.38	207.77	209.33	207.05	209.22	207.96	211.99	210.01	206.45
202.47	199.01	199.87	202.2	200.7	199.23	201.75	201.71	202.36	202.43	200.08	197.93	201.06	196.4	198.81	198.01	200.88	200.66	200.04	206.38	198.88	196.99	199.03	202.33	202.55	202.71	200.14	203.13	200.8	196.31	200.58	198.33	199.45	200.59	201.41	201.05	200.23	200.91	199.49	201.43	202.13	201.82	199.15	198.56	200.05	200.15	198.11	201.14	202.42	199.55
217.86	219.45	215.95	221.15	218.82	213.5	217.57	218.88	216.9	217.2	217.59	219.56	219.69	217.83	216.01	217.37	214.75	216.88	216.01	218.14	214.38	214.12	216.3	217.63	218.55	214.03	218.18	219.31	215.52	218.86	217.33	217.87	218.74	219.58	218.2	217.05	219.02	217.79	218.73	218.2	217.3	216.45	216.3	216.74	213.59	216.32	214.92	217.05	216.32	216.93
207.66	208.67	208.98	207.87	208.44	209.25	209.51	204.87	209.38	209.05	209.02	208.48	209.41	207.92	207.28	208.38	206.91	205.86	206.35	208.26	210.27	209.3	207.34	204.72	208.7	206.51	207.31	208.84	206.83	207.19	206.62	207.18	207.4	207.29	209.03	210.8	210.14	207.2	208.72	207.98	207.65	208.12	207.34	208.01	208.18	207.12	210.92	207.61	209.37	203.08
208	210.66	207.64	203.48	206.56	209.97	205.61	208.15	211.02	208.47	207.76	208.37	207.2	206.01	205.4	211.36	205.61	209.25	206.97	208.77	206.41	207.13	211.19	209.28	207.61	208.06	208.04	206.1	209.1	206.53	208.1	205.86	205.86	203.87	209.64	210.63	208.13	206.5	204.84	207.66	210.21	209.25	205.03	210.07	208.29	207.21	207.14	209.01	206.45	207.44
219.33	217.39	216.46	216.32	216.26	216.84	219.64	218.47	216.36	216.55	215.13	216.85	216.08	218.56	217.31	218.2	214.89	220.35	218.1	218.44	219.66	218.52	216.58	215.88	217.72	217.09	220.28	221.82	220	216.92	215.53	218.06	218.44	217.44	217.38	211.71	221.01	218.49	215.42	217.15	220.77	219.4	216.74	216.58	217.48	219.01	215.72	217.69	217.57	217.88
202.7	204.2	201.04	206.08	203.53	204.36	200.77	203.35	206.15	205.33	203.78	202.89	201.53	201.72	207.36	202.77	205.6	201.84	206.98	204.76	201.51	204.14	203.76	206.4	197.5	203.8	201.44	202.36	203.29	203.35	200.56	203.42	205.01	202.2	205.54	205.7	206.27	205.86	203.55	201.08	201.07	200.84	201.82	202.95	203.63	203.99	201.93	204.67	202.31	201.53
218.69	215.25	215.03	219.58	218.94	218.32	217.04	218.35	219.33	217.69	217.06	213.93	214.57	216.71	219.14	217.73	217.07	215	217.43	216.52	217.8	219.32	213.61	214.3	215.95	214.44	219.72	216.35	216.43	218.31	216.15	218.8	217	215.23	217.47	213.51	218.75	216.19	221.91	215.84	217.81	218.6	218.59	216.83	217.17	215.46	213.98	215.54	215.99	218.21
207.84	207.44	210.95	209.17	212.63	206.9	207.68	207.73	205.01	205.37	207.75	207.01	207.77	208.03	208.25	208.73	203.99	206.84	206.62	205.22	207.35	209.35	205.78	207.7	206	207.63	205.75	205.53	210.44	209	205.55	201.89	207.97	206.99	207.72	207.59	211.31	205.75	205.99	207.49	207.11	206.75	204.73	209.43	208.33	206.14	206.56	207.35	207.89	212.31
210.28	210.09	209.1	211.45	211.79	215.27	213.58	209.82	215.33	215.77	212.48	212.52	212.26	212.32	214.47	208.82	212.28	210.27	214.5	213.43	213.55	209.06	212.31	211.02	213.01	213.02	211.8	212.44	212.04	215.95	210.35	210.99	218.44	213.45	211.95	212.72	213.58	212.93	211.02	212.53	214.16	215.11	212.21	213.8	211.58	211.8	210.2	211.71	216.1	212.73
197.92	202.19	200.21	200.24	199.97	202.35	198.86	199.34	197.49	197.78	201.52	198.15	199.32	199.27	198.28	198.35	198.87	199.32	199.79	202.61	198.88	201.04	198.96	197.86	202.32	200.27	198.69	200.92	202.12	196.93	199.47	199.31	198.7	197.37	199.11	196.81	200.93	203.84	200.93	199.01	197.01	196.92	198.72	197.68	200.63	202.01	199.41	200.64	196.14	197.79
217.2	218.64	216.46	217.75	217.42	217.54	218.56	216.28	215.64	219.15	214.39	220.16	218.94	219.84	217.21	217.32	220.24	220.07	216.42	221.01	218.8	218.14	218.01	218.93	216.69	217.91	219.58	216.78	218.39	218.34	217.88	219.02	217.7	218.85	217.78	218.49	216.45	218.51	217.81	217.9	221.5	216.31	218.46	220.8	219.1	217.6	220.33	218.89	214.84	219.4
213.27	211.91	217.14	212.67	215.03	210.12	211	213.86	214.66	214.06	212.22	215.01	212.16	214.35	209.73	212.52	214.4	215.2	214.72	212.89	215.94	214.58	211.32	211.83	213.88	210.89	210.78	215.5	211.45	211.84	212.85	214.42	212.32	209.99	212.02	216.56	214.05	211.45	215.3	214.26	210.59	214.74	212.39	211.91	209.3	213.82	214.95	210.85	215.4	213.21
207.16	210.14	209.65	207.32	206.1	207.9	208.39	207.39	209.06	205.86	211.47	206.04	208.46	208.98	211.17	212.29	207.41	212.46	209.55	209.13	210.01	208.26	207.65	211.86	209.19	210	208.34	207.08	210.09	203.93	208.02	211.37	210.59	209.43	207.87	209.71	208.25	206.29	206.96	208.78	206.03	206.93	207.59	206.63	209.21	207.87	207.37	209.85	210.62	210.66
218.9	214.37	218.28	215.01	219.32	216.74	216.42	217.15	214.31	214.12	218.1	216.59	214.53	214.24	218.52	216.84	214.63	216.82	216.34	216.22	217.33	215.99	215.25	217.66	217.1	216.21	216.43	216.1	219.66	219.27	216.9	214.24	217.68	217.39	217.56	215.13	216.7	215.92	216.78	214.73	216.88	217.11	217.69	219.42	218.37	217.9	213.5	217.29	218.87	215.27
204.09	206.73	205.04	203.76	207.39	203.5	206.25	203.16	205.74	203.94	207.12	205.43	203.61	205.27	204.29	205.84	202.29	203.58	204.31	204.05	202.17	207.65	204.63	201.66	203.46	205.85	204.45	203.81	202.7	203.93	207.92	206.21	204.55	209.25	202.81	202.44	204.49	206.96	204.69	203.34	205.31	202.67	204.94	202.06	205.48	204.09	205.48	207.3	207.57	203.7
208	208.79	207.66	209.6	206.08	207.13	209.32	207.77	207.64	207.4	208.03	207.06	207.92	206.65	208.61	208.48	209.82	207.71	211.45	209.24	207.94	210.2	207.75	210.27	209.04	206.44	210.81	208.11	208.28	208.62	207.9	209.99	207.19	208.1	206.39	209.89	204.33	207.18	207.94	211.01	208.42	208.63	206.16	208.35	206.95	205.86	209.04	207.64	211.04	206.78
205.75	206.26	204.9	204.85	203.72	205.24	207.54	203.44	202.46	206.68	202.93	204.26	203.25	202.46	201.58	203.76	208.53	203.77	202.94	203.56	204.04	203.47	203.81	202.77	202.28	201.21	202.83	203.05	206.06	203.19	206.39	205.8	203.26	202.89	201.69	203.01	204.94	201.59	206.35	203.68	201.88	208.89	201.73	202.89	202.5	199.32	207.55	202.84	202.36	201.35
199.2	200.04	201.04	202.25	200.08	201.76	202.76	200.61	201.87	201.01	200.92	202.21	200.74	203.6	202.06	203.46	200.21	199.8	200.12	200.14	203.07	198.33	201.89	204.41	200.51	206.14	201.18	202.28	201.86	199.46	201.75	202.75	203.83	204.39	202.27	199.97	201.99	200.96	201.4	199.6	201.43	199.39	200.42	202.12	201.3	198.55	201.86	201.79	200.74	198.24
205.99	209.93	206.55	209.88	207.55	208.45	206.65	207.96	206.04	206.25	208.4	210.81	207.62	208.19	209.53	205.2	206.85	207.13	208.3	209.86	211.06	207.72	208.08	206.82	207.26	209.92	208.58	209.64	209.02	211.38	208.16	208.5	208.74	209.58	209.41	211.27	211	205.84	209.96	207.4	212.39	208.95	206.57	207.54	206.21	207.91	207.53	209.03	212.85	206.01
205.81	211.03	206.07	210.6	207.94	207.51	206.48	208.18	208.91	211.61	210.56	205.63	210.29	209.38	211.1	207.13	207.1	208.71	208.06	207.12	208.4	209.41	208.9	207.21	208.46	211.79	209.55	210.53	208.68	208.43	211.13	210.14	208.46	211.84	207.43	207.64	208.36	208.5	208.86	207.17	206.58	208.68	207.34	210.66	207.88	207.38	206.71	207.61	207.78	211.12
207.07	209.36	207.19	207.12	207.92	208.26	206.41	207.41	208.09	207.87	207.78	207.34	206.54	207.76	206.55	207.59	207.75	206.8	209.05	210	206.37	206.12	206.22	204.24	207.31	208.04	206.48	208.37	207.27	209.3	204.47	205.57	208.3	210.3	207.65	210.5	205.84	207.65	207.39	205.9	204.26	205.34	206.95	208.2	208.2	209.74	206.68	206.09	202.44	208.21
207.4	202.94	207.64	207.96	210.42	209.13	207.79	206.8	208.31	208.17	206.13	209.82	205.2	207.49	205.42	207.99	210.57	208.87	206.53	205.74	205.59	204.26	210.35	209.73	209.51	208.87	208.13	207.53	207.69	209.76	207.78	206.77	207.52	208.06	206.59	208.52	209.9	209.22	206.79	206.9	206.07	206.82	206.73	207.68	207.84	210.19	209.04	205.13	207.81	204.97
205.41	207.22	210.24	207.65	205.16	206.53	209.37	205.24	205.61	205.9	206.49	204.61	206.6	208.61	209.25	205.62	206.08	202.97	208.8	209.24	208.65	203.24	205.89	207.33	204.97	206.32	207.36	207.19	206.31	208.1	206.18	202.49	206.8	205.11	205.45	205.14	204.46	206.07	207.53	205.53	208.96	204.96	206.89	207.86	207.64	206.2	204.25	204.26	207.81	206.95
198.95	202.01	201.76	200.73	202.24	199.37	203.3	203.33	203	203.53	203.3	200.87	203.82	200.9	201.77	201.47	203.86	198.5	202.18	203.06	201.51	202.93	203.47	203.57	198.87	206.57	200.46	199.16	202.35	204.86	200.88	206.58	200.27	202.78	201.52	203.72	203.35	201.46	201.49	201.49	205.49	200.69	204.1	203.9	202.25	203.95	201.85	203.47	203.01	202.56
217.9	219.68	220.67	217.24	217.29	218.27	217.81	216.77	220.57	217.91	217.37	215.81	216.23	216.6	219.77	218.96	219.21	216.25	220.64	220.54	216.46	216.88	219.9	217.99	213.14	214.67	219.39	216.19	216.12	217.17	216.67	218.75	217.19	216.12	216.22	218.05	217.99	218.44	218.38	218.5	216.14	214.88	216.6	216.44	212.59	219.33	216.67	217.7	216.94	216.55
209.12	212.21	214.11	212.68	214.72	210.36	214.54	212.15	211.3	214.9	213.18	210.07	210.84	212.35	214.2	211.55	211.26	215.92	215.18	211.36	211.53	213.88	213.41	214.27	214.71	208.4	211.57	214.4	213.85	212.13	211.12	216.68	213.26	210.57	214.42	212.23	212.98	214.55	212.42	212.49	213.59	211.98	210.39	212.42	211.88	212.85	213.37	209.34	215.69	210.93
206.24	205.04	209.1	206.72	201.88	205	206.71	203.19	208.33	202.63	203.08	205.05	206.02	206.03	203.45	205.39	207.89	201.38	205.32	202.56	202.48	204.98	204	201.27	204.75	205.36	203.32	204.44	203.53	207.11	202.92	204.9	206.15	202.83	204.58	202.41	205.72	203.54	205.97	202.88	201.43	203.8	205.91	204.59	203.66	205.13	202.63	207.09	203.26	204.56
194.27	196.33	193.96	196.41	196.48	195.78	194.88	195.83	192.8	194.12	193.2	194.11	195.14	196.43	193.59	194.74	194.54	198.86	192.28	195.71	193.96	192.97	197.66	193.88	195.37	195.62	195.05	196.26	193.33	197.59	198.7	196.54	193.51	194.05	194.16	197.5	196.57	195.74	195.07	195.09	194.7	195.32	195.02	197.98	193.96	198.42	195.31	195.43	193.28	191.9
206.28	210.07	209.69	209.58	209.43	207.85	204.49	208.48	204.51	210.38	208.41	207.8	204.47	210.2	210.11	209	209.01	207.22	210.86	208.2	211.08	210.48	210.12	210.34	210.04	214.24	208.69	207.06	210.29	207.16	207.33	205.15	207.56	207.79	210.46	208.71	207.86	209.09	210.98	205.9	207.07	207.04	207.68	207.47	208.24	208.66	211.04	211.5	205.89	207.04
217.29	215.5	218.27	219.31	217.8	217.66	218.29	218.12	216.58	216.53	216.14	219.22	219	215.69	215.3	218.58	215.35	217.27	218.58	218.57	214.55	214.09	216.11	219.09	217.74	215.81	213.81	215.23	217.55	217.94	214.77	217.89	216.98	218.13	216.72	215.87	215.9	213.94	214.06	220.2	215.06	218.62	216.88	215.64	221.01	216.69	217.73	216.53	215.18	217.56
218.92	215.75	216.85	216.5	214.52	215.48	215.32	216.78	215.65	215.66	214.35	220.17	218.91	216.81	220.15	217.22	218.17	216.34	215.85	216.96	217.41	218.02	218.61	215.14	218.53	215.12	218.51	218.35	215.96	220.77	218.17	216.64	215.5	215.91	217.22	216.24	216.81	217.25	216.91	218.25	215.15	216.56	216.52	218.68	219.14	218.14	217.24	217.29	217.6	219.39
200.27	199.81	198.33	199.51	199.64	202.36	199.67	200.58	200.44	201.74	196.57	198.65	199.84	200.12	201.92	200.76	201.75	202.17	198.9	201.07	198.45	197.13	198.34	199.44	202.25	196.99	198.13	198.38	197.25	197.29	202.35	200.66	198	199.04	197.16	199.61	199.57	198.19	201.54	200.3	199.75	198.26	203.24	200.17	198.03	198.95	198.64	195.78	198.37	197.95
203.39	205.16	205.96	207.06	204.62	203.39	207.42	205.1	200.94	205.43	206.04	205.01	206.83	202.16	204.03	204.44	203.74	203.74	204.76	205.79	204.41	207.74	202.58	204.9	203.17	201.99	203.39	203.95	204.52	206.71	205.18	205.29	205.44	202.62	208.39	200.85	207.39	201.93	208.53	206.75	205.41	204.27	207.29	204.04	204.25	203.91	206.63	202.37	202.53	206.26
206.7	206.57	204.93	206.66	207.3	209.42	205.56	209.59	206.65	203.04	207.52	209.09	205.46	208.05	213.45	210.37	206.46	211.8	209.33	206.68	205.31	207.46	206.94	207.21	206.81	207.14	206.72	207.58	207.99	204.59	207.59	205.75	205.69	210.18	209.64	207.23	205.89	203.37	210.7	205.36	207.83	211.29	212.01	207.97	206.05	204.58	207.19	210.03	209	210.12
213.01	214.24	212.56	212.5	212.57	211.4	212.38	212.43	209.91	214.02	209.35	214.47	208.82	213.98	211.36	213.48	210.24	213.63	212.97	211.77	208.08	212.32	212.59	210.84	210.96	210.53	216.81	208.9	210.38	210.73	213.03	211.33	211.8	211.25	214.56	216.04	209.47	209.59	211.94	212.84	208.78	210.18	210.97	211.73	209.77	212.14	212.05	212.5	212.27	210.06
208.31	211.21	207.39	211.3	209.19	210.68	206.58	209.24	206.12	210.2	204.51	211.52	207.52	210.05	207.68	207.47	209.39	208.97	206.55	208.95	211.96	208.93	208.45	209.62	209.98	211.29	207.63	208.95	207.47	208.84	208.21	208.34	207.75	207.57	204.96	211.97	210.07	209.18	211.76	211.08	208.71	207.61	207.49	206.1	208.58	211.37	208.52	210.78	208.09	209.58
207.23	203.37	206.25	204.06	203.98	204.16	204.41	207.25	205.27	201.66	205.22	206.78	203.2	202.93	203.3	205.85	206.82	203.63	202.7	205.9	203.33	207.17	206.1	205.34	203.52	204.07	208.16	203.98	204.97	203.78	202.77	208.84	205.92	204.64	204.99	206.61	207.17	206.85	206.04	201.73	210.02	208.05	208.01	206.3	207.47	205.7	204.28	202.15	204.11	205.32
202.96	202.3	204.7	207.52	204.1	204.87	203.72	204.39	203.6	206.28	202.88	205.07	202.86	201.91	202.38	203.82	199.52	203.52	205.08	202.33	204.04	205.31	205.8	204.35	202.59	201.33	201.83	202.45	202.5	203.42	200.98	201.61	202.85	203.88	203.84	205.95	202.66	203.26	200.98	202.2	206.48	202.6	201.75	204.17	199.83	202.22	203.12	202.36	204.13	201.58
210.99	207.6	211.6	209.79	207.2	208.93	208.28	210.24	206.41	207.69	210.55	206.99	206.93	209.69	211.79	210.39	207.65	210.54	210.62	209.4	210.28	211.76	208.9	212.77	210.29	207.43	209	206.57	210.81	208.49	208.4	208.86	211.5	211.97	204.79	210.03	205.77	207.29	206.47	208.27	207.53	209.73	206.8	207.86	208.3	211.5	208.76	209.84	208.49	209.56
211.04	211.93	210.61	213.7	213.92	214.14	210.07	212.13	208.96	213.22	213.64	210.89	209.87	210.74	212.4	209.22	213.73	214.26	210.38	214.22	212.63	210.14	213.08	214.05	215.24	214.57	214.49	212.52	211.98	209.13	215.13	210.28	211.74	209.87	213.92	210.68	214.29	212.77	213.62	211.51	213.45	211.59	209.75	212.57	215.02	213.95	215.63	214.87	210.19	212.63
194.07	194.6	195.39	196.66	196.21	195.11	193.71	196.45	197.72	195.8	199.03	197.65	196.06	195.75	197.2	194.5	192.3	192.64	194.53	194.59	193.4	194.55	195.99	197.1	196.44	194.2	196	194.08	193.78	192.26	197.34	196.94	193.72	197.86	195.47	194.52	197.66	194.89	196.91	195.44	194.38	197.65	193.07	196.34	196.26	194.22	194.39	194.43	194.32	195.21
208.65	202.09	203.42	202.17	201.32	202.57	202.56	200.81	199.18	205.27	203.21	202.54	203.51	203.84	203.7	201.61	202.73	202.8	204.6	202.93	200.54	200.77	203.69	201.02	202.24	203.88	199.89	201.66	202.54	201.04	202.98	204.35	202.92	205.48	204.24	203.25	202.8	199.91	200.33	201.17	203.63	202.49	205.19	203.87	203.11	202.71	201.48	201.56	205.62	203.58
201.04	198.6	199.05	197.9	202.92	197.48	202.2	199.94	202.04	200.12	199.53	197.9	199.79	198.28	198.61	199.71	199.29	200.49	203.42	199.04	200.01	197.3	200.75	199.12	198.85	201.19	200.29	199.47	199.35	200.8	197.42	200.02	199.42	203.07	198.81	200.99	201.36	200.01	199.34	198	199.36	197.98	198.63	197.69	201.14	203.1	198.56	196.5	197.89	200.3
202.16	205.29	202.11	205.16	199.88	206.42	203.24	204.4	202.48	205.01	202.66	205.44	205.28	200.84	202.18	204.17	203.31	206.11	198.23	202.12	206.42	202.67	201.53	201.04	206.7	205.53	203.86	205.03	202.04	205.88	205.47	202.3	203.15	204.2	203.35	202.48	202.06	204.71	204.51	204.41	202.87	202.78	204.07	204.92	205.34	200.78	203.67	202.56	205.34	203.73
215.03	213.36	212.07	214.58	212.65	213.27	212.55	213.37	214.13	211.85	213.72	216.12	214.65	213.22	213.48	211.7	211.67	213.75	215.07	215.22	210.87	214.48	214.05	216.52	213.36	213.58	214.4	214.11	212.39	213.89	214.16	213.22	215.74	214.03	211.78	214.59	208.67	214.28	215.07	215.52	209.5	217.54	215.41	212.56	211.39	212.26	216.69	213.89	211.58	215.2
202.42	202.23	202.8	203.26	203.81	200.79	200.5	203.85	205.83	202.86	204.47	207.56	203.55	202.82	202.83	203.98	201.17	204.31	202.73	203.34	200.48	204.51	202.84	201.32	202.49	203.61	205.22	202.41	205.08	206.57	206.21	202.28	203.42	202.33	203.85	201.16	201.89	202.68	201.72	204.69	204.51	204.35	201.97	203.77	203.53	205.6	205.02	202.02	202.29	203.61
218.93	215.5	218.2	215.04	216.58	218.62	214.7	216.68	218.28	218.58	218.22	217.05	219.98	217.21	216.48	217.06	216.99	216.61	217.85	216.51	218.81	219.41	216.14	216.95	218.78	216.64	217.32	214.42	219.07	214.03	220.92	217.93	219.1	217.98	215.33	217.1	218.01	217.3	214.94	218.04	217.06	215.36	217.54	214.97	218.2	216.14	215.95	218.01	218.13	214.58
215.4	211.17	212.07	215.47	209.78	211.48	211.28	213.53	213.43	215.69	211.14	210.61	212.12	216.37	211.29	209.98	213.74	210.76	211.52	213.31	212.02	214.64	211.99	214.13	215.25	213.12	214.02	212.36	217.96	213.6	211.69	214.21	211.61	210.61	212.94	211.05	212.41	216.11	214.3	216.42	212.85	214.42	213.39	211.45	211.95	212.51	214.47	212.93	214.21	211
201.83	201.85	203.57	200.58	201.38	203.5	200.32	201.56	202.63	202.63	204.7	199.81	203.35	204.66	201.2	201.19	203.76	201.57	200.44	203.79	203.11	198.77	202.12	200.59	200.62	202.62	202.03	199.48	202.86	203.64	204.83	202.06	201.37	204	202.01	202.75	202.69	203.14	203.06	202.67	200.8	205.31	201	203.27	205.45	200.69	204.2	199.67	202.27	205.32
213.59	220.97	218.04	219.46	216.4	219.78	219.48	218.12	217.93	217.29	217.1	219.94	218.55	218.16	215.95	218.09	217.79	218.83	217.64	219.99	217.87	218.59	216.29	213.51	219.31	218.01	219.3	218.69	217.56	217.35	217.08	217.14	218.36	215.93	218.74	213.14	216.01	217.95	215.31	218.34	214.5	219.21	215.79	211.45	216.97	218.85	215.39	217.84	216.41	217.4
212.15	215.7	213.95	214.8	213.34	213.18	212.89	215.26	217.14	214.02	211.77	212.8	212.43	216.76	210.91	217.52	213.71	210.42	210.26	214.1	213.56	213.51	212.13	213.09	216.55	209.47	214.53	216.32	214.56	215.15	214.38	215.74	213.61	213.72	213.24	212.42	213.24	214.52	211.15	216.16	212.23	213.59	212.69	217.26	214.52	216.05	212.03	211.26	214.67	217.27
202.99	204.33	200.59	204.86	203.74	203.23	200.15	205.97	205.07	204.18	203.74	202.53	204.86	202.46	202.12	203.53	201.24	205.59	202.45	203.2	204.14	200.74	202.92	202.71	202.07	201.14	205.14	204.62	202.04	201.89	203.11	206.48	203.62	201.5	201.46	203.02	202.49	204.93	204.37	203.89	202.19	203.39	202.95	206.66	205.47	203.1	202.27	203.89	203.92	205.35
203.47	207.32	209.71	209.08	207.96	208.68	209.96	206.96	207.94	209.07	206.18	207.59	209.46	209.28	210.14	209.58	210.17	210.89	209.26	208.25	205.37	206.14	207.26	206.55	206.78	204.82	210.16	208.96	209.36	207.29	206.32	208.43	205.82	205.67	206.17	206.8	208.02	204.6	211.12	207.58	205.25	207.87	205.7	206.27	208.95	209.45	208.61	209.59	205.68	203.43
213.78	213.44	211.26	210.71	209.97	211.76	212.1	213.98	213.24	213.75	212.04	212.98	214.91	212.36	210.47	210.27	212.8	215.85	213.13	211.46	212.47	211.43	212.19	212.05	207.46	212.69	210.92	211.78	212.66	213.62	214.32	210.64	213.21	211.56	213.38	213.47	212.93	212.19	211.02	211.52	212.22	210	211.95	213.88	214.26	214.85	212.55	213.27	209.73	212.44
207.82	207.35	205.81	204.06	206.61	205.98	205.95	208.86	204.92	204.65	205.9	207.22	208.17	204.93	207.73	204.33	207.19	207.13	206.38	205.35	205.08	205.47	206.86	204.77	209.37	207.26	204.68	205.16	206.72	205.53	208.63	206.86	205.95	204.6	210.75	204.96	209.04	208.43	208.29	207.41	204.81	206.78	205.42	207.49	209.5	209.21	206.3	207.36	204.27	207.12
200.36	201.95	201.38	201.53	202.88	198.36	204.93	203.31	206.37	202.78	200.71	202.74	204.55	202.28	199.24	204.98	203.75	205.56	201.46	201.54	203.09	201.56	203.2	203.4	207.01	201.62	204.95	202.81	204.28	205.58	203.48	203.48	202.4	203.83	205.17	204.46	202.69	205.16	206.75	199.98	202.05	199.9	207.99	205.71	205.93	202.45	200.59	202.18	203.58	204.03
196.57	192.34	196.37	194.66	195.58	198.49	196.09	194.44	192.4	193.81	196.95	193.73	193.15	195.3	193.54	194.66	196.74	192.65	192.93	192.64	195.29	194.25	193.24	192.95	197.24	193.72	194.49	191.84	193.39	195.23	193.68	192.9	196.25	193.17	195.5	193.23	189.88	195.42	194	191.85	194.31	193.89	194.83	192.99	197.68	191.92	194.12	193.7	195.87	192.15
203.56	203.4	203.82	202.45	201.88	203.88	206.67	203.79	202.45	202.03	205.22	201.96	203.18	203.85	202.03	201.92	207.17	199.35	204.78	205.29	202.29	200.48	204.07	201.03	205.01	201.56	203.98	205.36	207.71	202.84	200.03	202.13	201.51	203.85	205.23	201.19	204.64	204.29	200.98	207.47	205.09	205.28	202.38	200.88	203.37	204.24	202.05	201.01	200.56	203.91
208.61	208.19	208.82	211.98	212.16	212.33	209.78	209.59	207.77	209.12	210.24	210.29	211.3	211.4	211.01	211.53	208.02	207.69	208.14	212.97	209.47	210.1	207.91	210.06	210.31	210.52	209.43	205.91	208.64	211.58	208.77	212.04	209.47	209.86	210.14	210.44	210.65	211.71	209.27	209.12	209.26	210.73	210.43	207.77	208.88	209.34	212.22	210.68	207.82	211.26
212	210.65	214.87	210.71	209.66	218.01	212.86	212.03	210.93	209.8	216.07	212.12	209.43	211.86	215.58	209.91	210.46	209.9	210.3	212.37	209.21	210.93	212.46	210.8	212.65	210.79	212.32	211.56	209.85	211.07	212.88	212	214.72	214.05	210.93	211.61	210.84	213.98	208.36	210.3	209.4	210.83	209.98	213.57	210.03	215.05	211.59	210.54	209.32	213
213.74	212.11	210.72	213.17	212.91	212.97	212.35	212.28	211.29	213.95	210.99	211.08	208.59	211.85	214.97	208.95	209.92	214.72	208.98	209.87	214.38	214.24	211.73	211.54	212.56	209.94	213.27	211.21	213.64	209.74	211.19	210.76	212.78	209.69	213.69	212.63	212.16	214.66	210.36	212.41	213.97	209.69	210.02	209.75	213.53	210.72	210.66	212.46	210.02	210.04
194.22	195.87	193.25	196.19	196.46	195.87	199.01	195.07	193.17	194.84	191.7	195.98	194.09	193.71	193.95	195.75	195.4	197.39	196.59	196.71	197.31	196.37	197.9	197.26	194.6	198.91	197.68	196.1	195.35	194.61	195.1	193.46	194.11	195.46	195.04	192.78	196.78	191.57	193.67	195.14	194.26	195.07	195.53	194.76	194.57	193.7	196.78	195.71	192.51	197.66
207.59	211.28	211.82	208.96	212.97	211.15	209.63	209.92	210.54	211.8	210.61	212.88	207.24	210.34	212.3	210.23	210.39	211.03	212.26	209.69	213.5	210.08	210.16	211.85	213.06	212.17	210	211.18	215.19	212.65	209.89	211.04	211.35	214.01	212.29	212.58	207.86	211.49	208.12	209.65	212.2	215.01	211.1	211.3	212.51	212.96	208.36	211.38	213.75	215.1
207.05	208.35	207.58	211.22	209.41	208.81	209.64	209.08	208.98	207.43	208.92	207.15	206.39	209.58	209.58	209.93	208.4	210.63	206.74	207.13	210.17	213.02	210.44	206.98	208.62	210.45	209.25	210.49	211.16	209.16	208.63	207.57	205.92	209.07	208.3	210.99	209.24	209.74	206.97	211.96	209.5	207.78	209.74	208.97	209.98	208.71	206.48	207.54	209.56	209.34
206.51	201.36	204.59	203.59	203.56	204.79	202.92	204.68	206.01	201.65	205.65	202.24	201.97	203.74	201.56	205.05	202.98	204.64	206.01	203.71	202.56	205.02	203.56	202.93	205	203.9	204.23	207.1	202.89	203.27	202.68	202.72	204.74	203.89	204.76	202.15	204.98	205.32	200.59	202.37	200.87	204.43	204.31	202.62	202.34	206.4	203.59	204.58	204.85	206.23
213.92	214.46	218.65	216.42	216.68	215.52	219.46	216.71	217.52	217.45	216.65	214.22	218.44	215.22	218.85	214.48	217.21	218.44	217.87	215.81	215.83	219.13	213.77	217.15	216.3	214.27	214.97	217.1	217.98	217.86	219.29	217.7	216.81	215.49	214.24	214.8	219.01	216.34	216.69	218.16	215.75	218.51	218.11	218.72	216.87	216.85	218.86	218.83	216.7	216.64
209.34	208.48	210.05	206.51	210.14	210.83	209.1	209.77	207.56	209.89	210.34	209.47	208.01	206.91	210.21	207.27	206.18	206.84	209.31	208.52	207.54	207.29	210.53	212.02	208.23	209.02	211.39	210.39	207.06	208.67	207.93	210.4	208.71	208.29	209.18	209.13	205.74	208.56	207.91	206.82	209.17	209.84	206.6	207.45	209.84	206.93	207.4	207.81	208.42	208.81
209.06	207.12	210.14	209.54	205.61	210.96	212.56	207.01	211.65	210.01	206.59	210.82	207.9	208.72	207.87	209.78	207.04	206.47	208.26	211.81	211.29	205.87	208.8	208.86	210.75	209.03	208.39	207.67	205.99	209.3	204.39	209.29	208.25	212.4	210.34	209.28	207.79	210.73	206.67	208.35	211.23	208.06	211.53	209.21	207.57	209.64	208.03	204.97	206.85	210.61
211.77	210.53	206.63	210.47	208.38	209.36	209.34	208.48	209.41	211.72	207.08	209.71	207.07	208.99	210.67	213.03	209.47	209.65	208.21	208	209.65	209.54	211	207.94	208.08	208.9	209.01	209.4	211.53	207.5	208.5	204.76	208.22	207.73	206.32	207.61	207.35	211.96	206.86	210.12	207.32	207.83	208.97	211.13	209.36	206.93	208.54	207.81	209.7	206.37
203.44	202.96	203.6	202.39	204.96	205.05	202.56	201.98	204.81	204.19	203.15	203.52	203.91	202.34	203.13	205.36	202.97	202.07	202.22	201.92	204.06	202.16	202.7	202.67	203.72	205.94	206.16	203.54	203.34	203.15	205.04	201.38	203.56	202.27	204	206.08	204.72	201.94	206.08	203.76	203.61	206.52	201.27	202.04	203.7	205.69	203.43	201.87	203.5	204.76
209.53	208.56	210.03	205.09	207.45	208.47	205.39	208.17	209.31	210.75	208.49	209.14	207.3	207.71	205.84	207.38	207.24	206.64	207.95	206.5	208.45	204.61	207.9	208.83	209.11	208.62	206.83	203.46	211.42	210.05	209.14	207.73	208.49	203.99	207.41	210.84	207.97	208.92	208.61	209.46	210.78	205.73	208.52	207.35	208.53	208.4	209.24	206.86	209.9	207.3
204.36	199.25	200.38	202.04	198.94	205.42	202.35	203.79	202.43	199.07	197.91	201.02	202.25	199.56	200.21	201.41	201.23	202.22	198.99	200.55	200.35	202.07	201.32	199.76	200.81	201.11	204.2	201.63	205.81	201.4	202.48	198.75	201.69	199.41	198.93	204.63	200.56	199.45	201.26	200.47	200.81	201.1	201.44	202.58	201.86	200.57	201.21	200.46	197.36	202.59
202.39	202	200.73	203.53	205.79	203.74	203.19	201.48	200.58	203.02	200.29	204.56	203.1	204.56	201.08	203.56	206.12	199.88	199.07	201.1	201.58	201.3	204	200.19	204.15	199.7	204.55	205.02	201.87	203.72	204.15	202.92	201.83	199.85	201.9	200.72	201.74	202.27	201.23	201.51	200.04	200.62	201.54	200.23	201.2	199.74	199.79	201.41	203.99	201.25
209.64	207.41	209.77	207.49	209.16	208.44	207.11	206.23	209.79	209.16	207.1	209.47	205.97	205.03	209.43	209.13	212.4	207.06	206.72	209.39	206.88	211.48	207.71	207.08	208.02	208.25	208.46	208.18	204.77	208.29	213.2	208.92	207.84	206.66	206.99	207.28	207.08	212.1	208.68	213.65	206.49	210.93	209.07	206.84	210.09	207.68	208.53	207.94	207.97	208.91
203.83	201.48	202.81	207.12	205.45	200.59	204.48	207.84	205.39	202.6	206.59	202.43	204.38	205.2	204.49	205.66	206.39	203.56	203.47	203.89	203.59	205.22	206.11	206.54	204.1	202.19	200.35	202.16	200.42	202.31	201.95	207.96	203.15	206.1	202.65	202.23	202.8	201.02	203.73	202.09	206.43	204.15	203.08	204.45	204.96	204.52	204.1	203.95	206.86	201.16
210.26	205.56	206.33	208.7	209.01	208.35	203.36	207.09	208.84	207.8	207.34	210.63	206.34	210.41	211.65	206.26	210.09	208.91	212.02	208.36	209.2	215.4	210.29	209.75	209.15	209.5	207.64	207.13	206.56	210.62	207.44	210.93	210.29	209.03	206.89	210.14	208.8	209.15	208.18	206.15	206.87	205.4	213.31	210.22	209.53	209.32	209.64	210.44	209.78	208.39
199.87	202.23	201.3	200.04	205.17	199.34	202.97	201.37	201.25	202.36	201.21	199.26	202.54	203.66	201.8	204.34	207.24	201.15	202.65	203.26	206.54	198.24	198.65	200.66	202.45	201.91	200.81	203.94	203.46	203.17	205.24	204.12	202.48	200.82	203.54	203.5	199.75	200.76	201.46	201.06	201.87	201.81	203.54	201.9	202.62	205.32	202.17	203.67	204.41	199.76
208.73	212.09	212.95	212.09	214.81	211	211.5	213.86	210.31	214.32	214.12	211.46	212.36	214.34	214.22	210.87	211.19	214.13	210.73	210.97	212.27	214.18	212.06	211.94	210.82	216.02	214.19	210.38	212.68	210.98	210.17	212.14	211.19	210.71	214.73	214.55	211.69	210.96	210.94	213.19	212.08	213.41	215.36	213.97	211.87	215.75	211.47	214.54	213.39	213.98
208.69	208.58	206.11	205.39	207.58	211.85	207.08	208.77	209.29	208.59	207.18	209.05	207.67	210.92	206.42	208.57	208.3	210.52	205.07	204.34	208.3	205.76	207.47	210.82	210.49	207.09	207.8	207.79	206.92	207.49	206.55	211.52	208.34	206.11	207.6	209.1	208.48	210.95	203.1	206.64	209.21	206.76	207.32	207.61	207.75	209.13	206.89	209.14	204.04	204.89
211.26	209.9	210.23	208.72	211.32	207.81	209.53	207.67	207.86	208.04	208.39	209.66	208.1	208.04	208.29	209.41	209.08	212.12	206.86	209.47	206.1	206.74	210.47	209.01	209.13	209.71	209.85	208.6	208.57	208.02	208.18	208.43	208.48	206.12	210.42	209.22	210.28	209.48	211.66	207.33	209.3	208.07	208.55	206.27	209.43	215	211.03	208.95	209.74	207.27
202.55	207.38	206.02	206.8	206.77	204.31	205.4	207	204.18	207.23	207.57	206.83	204.02	206.83	204.7	205.64	205.27	204.21	206.06	205.81	207.46	205.76	208.07	202.52	208.88	207.25	206.2	202.65	205.28	204.47	205.79	206.19	204.98	202.38	204.46	206.87	206.8	210.92	206.86	206.76	207.8	208.43	206.36	205.04	206.79	202.8	201.42	206.42	206.09	202.58
213.07	212.29	208.58	208.82	214.09	211.19	212.55	210.02	210.17	214.46	209.38	211.97	209.12	214.73	207.56	211.59	209.76	208.06	209.92	209.54	210.86	212.4	211.94	210.53	213.02	212.55	210.51	208.89	213.44	211.47	214.24	211.73	212.19	211.36	212.25	209.51	209.27	213.33	207.47	214.66	211.26	212.41	210.03	211.5	209.21	215.3	210.69	208.53	211.87	212.75
214.32	214.68	214.17	214.19	213.52	211.87	212.92	213.89	215.16	215.24	213.93	216.71	214.18	215.78	214.7	216.46	213.96	214.47	215.47	213.48	211.75	216.26	214.72	216.37	216.3	214.33	213.37	216.98	214.1	216.89	215.67	213.76	215.43	213.78	215.34	212.74	218.26	215.13	214.68	215.29	214.59	212.65	213.38	214.43	210.69	213.14	216.3	214.78	211.89	211.53
208.72	208.17	209.44	209.64	209.08	207.57	205.99	206.1	209.59	207.82	207.94	204.59	206.59	210.39	206.12	208.59	208.02	207.44	208.19	205.09	205.42	207.29	206.86	207.42	209.76	205.2	205.31	208.12	208.58	205.22	204.67	207.77	206.98	208.02	205.61	207.07	206.15	209.23	206.98	209.41	208.9	206.86	209.34	210.06	207.13	209.45	209.36	209.83	210.51	208.37
214.86	209.95	210.08	208.38	212.81	208.87	210.07	212.52	208.16	208.95	205.86	208.21	210.97	209.67	210.1	209.81	212.93	208.24	208.63	211.93	207.99	208.67	213.02	208.74	208.6	209.19	208.54	208.44	208.74	209.24	211.96	209.23	209.98	207.1	208.26	207.44	210.05	210.36	211.04	208.24	209.17	208.68	208.69	211.52	209.33	209.14	210.17	210.89	207.33	212.73
211.41	213.5	211.64	213.32	211.99	211.94	210.15	209.65	212.62	211.47	214.73	211.99	208.66	212.44	211.93	213.3	211.67	208.91	212.46	217.05	212.39	212.09	210.52	210.64	214.27	210.58	211.27	211.52	212.56	209.11	213.19	211.27	214.3	211.38	210.15	211.79	213.16	212.88	210.73	210.21	208.93	214.4	211.83	212.51	215.84	209.17	213.46	212.43	210.75	212.05
213.56	207.11	209.47	208.52	210.33	211.67	214.07	210.7	214	211.59	210.98	210.86	215.19	212.77	210.49	211.43	211.21	211.49	209.92	213.26	211.87	210.6	211.42	210.1	209.84	211.32	209.3	212.37	210.08	209.68	212.28	211.14	211.74	212.45	213.55	212.97	208.95	213.27	209.2	209.93	211.23	213.02	213.31	212.46	211.59	212.22	215.23	211.24	210.42	213.69
202.05	205.13	204.86	207.5	204.71	206.6	208.37	204.95	204.14	203.1	203.11	206.02	203.97	204.65	205.15	206.73	202.46	203.45	203.91	204.73	203.47	206.33	206.45	206.43	205.34	204.99	208.21	208.59	204.59	205.61	202	208.43	205.35	204.61	203.78	205.68	203.78	206.55	205.28	205.42	207.98	205.09	204.08	206.08	203.01	204.74	203.87	206.23	205.61	207.95
208.38	206.2	207.95	204.73	209.58	205.94	208.5	209.08	207.59	206.76	207.48	208.3	208.48	208.45	209.98	205.24	206.15	206.93	208.88	208.25	210.42	205.35	208.14	203.73	206.92	207.72	205.81	209.19	206.17	210.57	209.86	205.08	207.94	209.61	206.69	210	209.27	209.96	205.8	209.51	209.72	206.08	207.14	211.09	206.56	208.84	209.86	206.66	209.64	211.19
199.69	200	196.27	196.97	199.11	202.1	196.96	199.93	196.99	196.77	198.17	196.61	198.15	200.38	202.58	198.44	201.49	200.79	196.94	196.04	200.43	199.25	199.96	197.44	197.29	201.11	196.5	197.8	201.12	195.03	197.61	198.02	198.37	201.14	199.31	197.7	196.04	198.19	198.6	197.61	198.7	200.16	196.84	196.23	196.99	197.68	200.53	199.76	196.37	199.97
203.1	205.33	201.82	200.89	204.59	200.38	204.59	200.73	199.24	202.46	198.82	204.18	204.35	204.14	199.54	202.12	202.99	202.13	202.69	201.68	204.34	205.57	201.46	203.72	203.36	202.55	202.96	204.18	204.36	205.38	202.74	203.35	203.14	200.81	200.01	201.24	204.35	201.14	200.59	204.67	203.47	203.05	201.22	203.06	206.05	201.64	201.25	203.17	202.06	204.79
207.64	205.84	207.19	208.28	207.57	206.89	205.26	208.26	203.67	208.38	207.71	205.38	209.99	204.94	210.64	211.12	207.25	208.15	208.78	205.98	209.53	208.39	205.14	206.13	208.66	208.61	204.41	212.53	206.02	206.27	205.3	205.04	208.7	208.08	210.04	206.6	207.52	207.65	208.25	207.86	208.5	209.64	204.9	208.5	209.66	209.33	209.39	208.82	207.81	209.24
213.94	215.34	212.99	211.22	211.85	212.55	214.68	213.71	211.48	214.09	212.48	212.45	212.63	211.91	212.85	215.9	214.44	213.26	214.38	212.8	209.47	212.82	214.51	212.97	209.32	210.24	212.36	210.25	214.57	212.22	215.95	212.01	211.55	209.04	214.91	212.94	213.57	210.33	213.48	210.88	209.89	211.93	212.7	215.94	212.3	214.03	212.13	213.11	213.86	212.02
211.05	208.27	210.66	213.32	213.04	213.81	211.9	211.58	211.89	211.43	211.19	211.18	214.09	210.34	209.65	211.14	211.7	212.2	213.95	214.54	216.09	214.45	210.3	215.72	211	210.07	214.15	212.74	210.39	214.59	212.73	210.54	210.11	211.63	209.61	210.48	209.37	210.09	209.32	211.53	212.34	214.07	210.64	212.73	211.49	211.62	214.33	214.03	215.19	214.04
211.55	205.91	207.23	210.89	212.53	208.62	208.04	208.33	209.92	204.66	208.29	206.73	209.79	211.42	209.46	207.38	207.38	210.34	207.86	209.11	212.03	207.71	211.73	210.94	209.75	208.63	212.51	207.36	213.93	208.1	208.03	209.4	210.31	207.66	208.37	212.45	207.34	211.05	209.74	212.54	207.07	206.68	209.94	209.54	208.81	207.14	207.19	211.07	208.68	209.1
205.24	207.47	209.09	209.35	207.96	209.27	207.91	208.74	209.78	209.13	204.91	208.66	209.36	206.94	212.56	207.19	207.22	207.95	207.79	212.93	207.66	206.63	208.51	206.55	207.74	207.39	210.11	207.64	206.6	211.96	208.58	208.92	209.35	210.52	206.64	211.32	213.01	210.44	209.66	208.01	212.88	207.92	209.88	208.09	208.35	208.45	207.87	210.85	209.96	207.92
196.79	197.48	197.65	197.95	194.38	199.31	201.34	197.17	196.98	199.5	201.33	197.38	198.73	200.69	201.92	197.04	197.16	198.29	198.07	199.66	201.52	198.31	197.29	197.34	199.93	195.64	200.11	198.6	197.49	197.8	197.6	196.83	200.39	202.28	196.73	200.37	199.69	201.33	197.21	196.83	198.49	196.92	198.99	197.92	197.99	197.52	198.02	196.71	197.63	202.22
212.59	205.47	206.28	206.51	208.95	209.01	208.66	206	209.66	209.42	206.61	207.52	209.24	204.11	206.77	208.39	208.69	209.13	207.89	202.95	206.45	207.4	207.47	211.24	207.53	208.78	207.9	205.83	208.16	209.08	210.59	207.78	208.5	205.4	208.89	208.38	208.55	206.12	210.75	207.73	208.98	208.89	210.67	207.71	206.44	209.58	207.69	205.48	204.43	204.78
191.83	192.58	194.12	195.16	195.05	192.24	195.56	195.69	197.67	193.32	194.37	192.9	192.25	195.99	195.29	193.39	194.86	192.62	194.77	194.16	193.63	194.41	193.52	193.23	194.14	192.51	193.5	193.26	190.79	196.25	193.47	194.67	193.37	193.73	192.55	195.67	198.37	195.57	194.28	195.7	195.7	193.55	193.42	195.77	197.76	195.35	191.02	193.88	194.45	195.57
208.79	208.64	204.3	208.73	207.55	209.25	209.59	206.55	207.93	208.6	207.1	207.65	206	209.33	209.93	207.83	206.64	207.72	209.39	209.01	209.28	209.02	210.39	210.67	205.44	208.81	209.41	209.08	206.16	207.69	210.57	207.93	205.31	210.15	206.29	204.71	208.77	207.56	208.11	208.9	209.01	210.61	208.4	209.31	206.2	209.09	210.27	205.81	210.91	207.39
210.11	211.37	204.64	212.21	209.9	210.37	212.79	210.12	209.73	210.45	209.23	208.12	208.14	211.21	206.82	208.92	205.48	206.93	210.15	210.72	210.93	209.79	207.62	210.73	211.09	208.21	210.61	209.84	204.93	208.71	209.77	212.25	208.88	210.72	210.11	208.68	207.75	212.43	208.89	208.19	211.13	211.97	209.99	210.49	206.07	213.14	206.94	209.68	208.64	213.88
202.6	202.29	203.77	199.56	199.42	202.59	202.98	205.03	204.22	201.84	203.54	204.89	202.26	198.14	199.67	204.21	202.95	203.29	203.86	203.5	204.55	202.25	202.9	202.35	202.6	201.44	204.53	201.15	200.14	202.14	203.89	201.84	203.22	205.94	201.39	201.86	203.73	201.95	202.42	203.45	204.81	201.64	203.54	202.83	206.02	205.78	203.65	202.37	202.67	201.84
204.7	205.17	202.7	202.94	197.76	201.33	203.51	204.53	202.98	203.02	204.78	202.75	205.35	206.19	206.13	203.19	201.88	209.14	205.78	204.18	203.89	203.07	200.88	198.76	203.89	203.82	202.04	202.21	204.44	201.88	204.37	204.32	200.11	204.93	206.38	204.04	203.71	204.82	203.74	202.19	204.91	207.56	204.7	204.32	204.22	203.4	202.36	206.46	204.31	204.34
213.94	210.77	211.1	209.41	213.77	212.95	213.99	213.06	210.38	213.05	212.93	213.63	213.94	213	209.07	211.61	211.17	210.53	211.98	217.76	211.84	211.86	211.93	207.98	211.34	211.19	211.71	211.71	211.73	215.39	210.78	212.21	212.72	211.14	211.52	208.05	208.9	212.95	210.47	212.79	213.21	210.86	214.49	209.24	213.51	210.91	212.8	215.27	210.17	210.52
205.96	202.12	206.42	204.04	207.44	206.25	203.75	202.49	204.23	205.52	203.34	202.48	204.34	204.45	205.44	204.31	204.88	206.92	204.77	208.65	207.17	204.82	206.86	203.53	204.81	201.59	203.64	206.02	204.04	200.39	203.52	206.5	203.88	204.61	206.52	202.37	203.95	206.45	200.81	204.63	204.05	205.31	207.07	208.52	208	203.96	206.33	202.31	203.92	204.55
196.52	200.39	198.35	200.78	199.76	199.15	199.78	201.09	200.74	198.98	201.2	199.67	199.39	203.9	198.78	199.74	200.82	200.13	201.34	200.1	200.65	201.39	197.99	202.68	197.42	198.91	197.79	201.55	197.4	201.46	197.8	201.39	197.56	202.48	199.56	198.6	198.47	200.51	201.79	201.51	201.93	199.64	201.22	200.93	199.44	201.52	199.24	201.92	199.65	200.57
201.99	205.06	202.56	203.99	207.96	197.98	204	201.36	200.26	203.81	203.77	202.53	202.39	202.33	202.02	204.2	203.53	202.85	203.1	204.16	203.91	200.49	201.97	201.67	205.7	203.03	199.7	203.45	202.92	203.98	207.39	201.37	201.42	201.06	202.79	201.55	203.54	199.58	203.88	207	204.8	203.26	201.59	201.45	203.66	200.63	201.46	200.24	199.13	200.57
210.18	212.53	211.4	213.58	208.95	210.33	211.75	211.77	213.11	211.51	212.91	209.98	208.84	214.21	210.89	209.79	210.93	207.92	213.15	213.62	212.2	212.1	214.96	214.1	212.83	211.12	211.57	214.33	210.25	211.81	214.21	214.76	212.88	208.32	210.02	211.34	214.73	213.13	213.81	212.23	212.25	211.46	209.48	210.96	212.65	210.74	212.57	213.63	210.82	212.52
205.78	201.56	203.62	205.43	202.96	202.31	203.87	206.37	202.11	202.81	202.98	206.12	203.63	199.18	203.24	203.86	204.84	202.85	200.66	200.8	205.02	201.23	202.58	201.61	201.75	200.43	201.8	202.97	203.19	205.25	202.25	203.88	203.55	201.61	203.49	203.54	204.48	201.21	205.81	204.49	200.81	205.54	204.66	204.62	203.39	205.85	202.21	203.93	202.49	200.71
200.39	204.92	203.07	204.87	200.46	203.84	203.77	207.18	202.38	205.41	206.82	202.49	206.04	206.07	203.29	202.69	202.13	201.49	204.45	207.68	202.73	205.72	206.59	203.83	204.47	204.7	205.77	202.93	202.18	205.77	201.81	207.92	202.51	202.22	202.63	205.77	205.48	200.48	206.33	205.22	201.78	203.91	203.28	203.55	202.68	201.58	205.15	202.42	202.61	204.97
195.62	196.72	197.91	194.29	201.5	197.62	198.69	196.77	199.56	198.71	199.84	198.92	196.75	197.78	197.55	199.17	199.29	199.71	198.94	196.6	198.96	197.71	198.94	197.38	202.37	198.12	198.73	198.41	202.68	198.33	198.42	199.02	197.71	200.26	197.74	199.37	200.93	198.03	199.44	201.83	195.2	199.89	197.92	197.55	197.96	198.46	196.62	199.88	194.82	198.69
201.61	200.62	201.17	202.08	205.43	204.37	203.16	203.52	200.82	206.79	204.47	204.02	201.9	204.7	204.74	204.47	201.91	198.86	206.46	203.4	203.12	202	204.43	200.88	203.84	204.34	204.24	204.45	206.01	205.06	203.26	202.71	199.89	201.77	203.93	207.41	203.7	201.25	201.48	206.53	200.8	202.21	200.34	200.14	201.98	202.29	200.84	204.17	201.81	205.14
201.18	199.68	199.41	200.57	196.04	196.95	195.87	200.64	203.74	195.72	199.32	199.86	198.21	199.99	196.17	200.69	200.44	201.92	198.91	198.1	197.45	201.78	198.71	199.04	200.1	199.07	199.81	202.49	200.3	201.79	198.17	200.78	198.94	198.87	200.04	198.6	202.05	198.08	199.25	198.63	197.45	199.04	200.14	199.06	198.56	200.11	201.98	198.83	196.92	197.78
211.88	215.27	211.43	210.36	212.9	212.3	212.99	211.53	208.88	213.04	208.95	213.32	209.27	212.93	212.6	210.52	213.25	212.42	213.54	210.7	210.41	211.2	212.64	212.94	213.63	212.61	211.01	211.63	213.25	212.34	211.22	213.75	212.03	212.31	210.62	212.82	210.63	213.85	209.9	210.92	208.25	213.3	208.41	209.41	215.11	210.41	208.56	210.42	212.48	211.93
198.63	198.25	202.08	199.44	202.66	196.08	202.1	199.22	197.35	202.3	202.6	197.5	197.53	198.14	201.57	201.36	201.37	198.02	202.78	201.64	200.81	199.68	199.94	197.81	199.37	199.89	199.47	202.74	201.67	202.55	200.12	201.98	200.25	201.36	199.78	201.29	199.82	200.92	201.99	197.83	200.56	200.89	199.16	198.22	198.57	199.28	197.72	199.92	204.76	200.14
203.37	208.47	206.24	207.48	205.13	210.6	205.61	206.37	210.69	207.69	209.79	209.68	205.75	208.21	207.34	208.81	209.15	209.96	206.27	211.78	205.88	204.23	207.51	210.09	208.34	207.42	206.29	209.55	206.96	205.73	207.96	209.33	208.77	210.9	207.82	209.88	209.36	208.63	208.47	203.87	207.4	209.79	209	209.26	206.78	207.28	208.42	209.05	208.36	208.06
202.91	205.25	204.33	204.76	204.97	203.57	204.11	203.72	203.89	205.99	205.67	205.4	204.5	202.95	202.9	204.58	204.99	204.17	208.05	201.27	206.29	206.4	204.3	203.17	204.5	205.55	204.18	204.52	205.55	207.61	206.45	206.18	204.42	205.24	205.16	203.9	205.81	204.33	205.88	203.59	207.02	207.46	206.04	207.66	204.8	205.51	203.9	205.91	202.3	205.59
207.21	210.45	207.62	207.93	210.78	209.12	212.51	211.08	208.55	211.41	208.21	207.77	208.87	210.12	209.22	211.05	206.75	206.63	211.04	207.03	210.33	208.32	208.37	208.91	207.7	207.82	206.09	211.35	208.96	214.57	212.81	206.55	207.55	208.84	207.68	210.91	206.57	207.96	206.37	210.3	204.37	208.34	209.37	209.95	206.14	207.32	207.53	211.88	210.67	209.8
213.98	213.16	209.43	215.44	215.78	209.88	213.85	210.92	211.39	214.65	212.95	212.56	213.92	210.36	211.54	210.89	212.12	212.23	217.63	211.98	215.8	214.01	211.49	215.26	211.17	215.01	214.05	212.52	210.76	213.67	215.26	211.72	210.59	213.93	213.4	213.82	211.77	215.71	211.58	213.28	211.64	215.41	216.28	213.83	212.53	212.14	210.35	211.03	213.67	215.37
213.92	210.41	211.11	212.11	211.23	213.74	212.62	215.38	212.16	214.22	211.64	213.08	212.47	213.26	213.92	211.39	210.76	212.22	210.28	210.79	207.78	211.49	215.63	212.85	212.2	212.5	210.85	210.48	211.72	214.94	212.29	210.97	213.42	210.69	213.46	210.16	211.53	214.27	211.68	211.21	210.45	210.07	212.77	211.54	211.77	212.15	209.57	211.73	213.39	213.21
203.55	197.24	201.11	203.3	203.62	200.9	202.75	202.66	200.54	202.64	201.09	203.66	202.28	204.2	202.37	202.25	204.34	202.65	204.29	203.79	199.76	199.13	200.22	201.29	205.58	204.51	202.43	199.5	203.97	201.42	200.99	200.53	203.03	205.76	200.74	205.7	200.94	202.96	204.11	200.4	202.12	199.92	202.86	202.31	203.57	200.81	203.37	199.97	204.95	202.31
207.6	210.22	210.37	207.52	207.74	208.11	210.06	209.12	210.81	203.89	208.4	208.94	211.33	210.56	208.57	206.99	205.01	208.58	210.19	211.38	211.46	211.38	207.56	209.63	208.85	211.8	209.25	210.36	207.91	207.23	207.89	206.75	206.62	210.07	207.91	207.83	207.96	210.34	207.99	206.52	209.88	209.53	207.89	208.75	212.3	211.02	206.45	203.59	210.13	206.49
211.4	212.13	210.34	211.74	210.86	212.26	211.96	210.31	210.21	210.6	212.42	212.38	211.78	209.52	212.89	209.71	212.99	210.3	210.42	213.56	210.79	212.23	209.89	212.24	210.03	209.37	211.33	214.17	210.15	211.16	214.04	212.62	208.28	211.08	210.75	210.37	209.54	211.23	213.66	208.62	211.47	211.6	213.26	213.97	210.02	214.04	211.43	211.4	213.64	212.87
209.53	208.31	210.97	210.93	206.65	209.96	206.88	210.2	207.53	207.2	205.7	208.48	209.15	206.85	208.48	210.32	206.51	207.03	210.07	206.36	208	209.29	211.73	209.01	208.06	208.03	209.21	209.3	206.58	207.06	209.47	208.87	207.92	205.52	208.14	210.48	207.21	205.57	206.17	206.74	209.79	209.7	208.18	207.49	209.19	206.68	212.39	208.6	206.65	208.01
202.73	204.21	206.51	203.5	203.14	205.72	204.6	201.46	205.78	201.94	202.28	205	206.16	202.38	202.68	201.49	205.51	201.77	203.76	202.84	202.25	201.88	204.02	204.88	204.58	203.85	203.71	200.66	207.25	200.97	203.24	202.01	202.42	206.17	199	203.35	201.49	203.98	203.1	202.27	205.8	202.87	206.64	203.01	202.19	203.86	201.88	201.87	202.45	202.79
211.02	214.12	212.54	214.54	213.45	209.36	209.93	210.26	213.01	209.07	210.82	209.57	214.02	212.36	211.61	210.72	210.9	210.56	210.92	213.78	212.54	213.89	211.83	210.14	207.69	213.2	211.9	213.04	211.59	212.07	212.92	211.51	209.77	214.42	214.64	211.43	213.14	208.34	213.62	211.22	211.1	211.37	210.53	209.53	210.14	216.63	210.56	210.17	211.12	214.88
210.91	208.47	207.5	209.65	208.49	208.4	211.28	206.83	209.81	208.78	209.62	209.98	207.34	206.77	206.44	211.34	206.31	207.37	209.32	210.84	205.92	210.82	211.17	211.7	208.84	211.4	213.36	208.94	212.06	207.92	207.2	211.3	208.98	210.36	211.25	209.07	206.48	210.75	210.03	209.44	207.51	206.79	209.54	212.28	206.62	208.62	207.54	207.04	207.94	209.25
216.55	211.48	211.84	214.74	211.82	217.34	211.96	213.27	210.39	212.32	211.23	211.18	211	213.04	212.37	211.21	209.12	210.08	212.18	211.55	211.95	212.78	214.54	211.38	214.12	211.23	213.8	211.18	210.55	217.51	213.64	214.48	211.31	213.74	209.79	212.27	210.76	211.94	209.52	212.26	210.55	210.13	213.44	211.73	209.77	213.16	211.98	214.13	212.63	214.72
213.32	213.71	211.06	208.34	208.55	210.9	212.28	211.49	211.22	214.3	211	210.41	213.69	207.66	213.78	210.89	211.34	209.8	212.5	211.97	214.49	209.13	209.38	212.44	213.83	214.53	212.97	212.95	209.45	210.37	209.64	216.09	212.28	210.69	212.04	208.15	212.53	212.7	211.83	210.15	206.4	211.41	208.99	213.35	211.86	211.17	207.54	208.18	211.43	211.46
209.46	211.61	207.42	211.31	208.87	210.61	206.82	206.92	209.61	206.54	212.19	210.37	208.83	206.4	204.99	208.31	206.21	209.31	211.62	211.57	208.91	209.49	209.55	210.13	206.8	209.81	210.45	206.8	209.78	208.38	209.49	207.88	210.9	213.12	206.69	209.25	209.95	210.15	212.82	210.93	210.95	210.44	209.86	209.02	207.63	209.99	209.35	207.87	206.55	207.94
211.47	213.33	214.79	208.5	214.01	215.07	211.37	211	211.88	212.16	212.58	213.6	213.41	214.56	210.92	214.42	215.05	212.9	212.77	215.88	214.98	211.37	211.28	210.76	213.37	211.4	213.07	215.06	212.22	211.58	207.09	213.96	209.61	212.72	209.49	213.94	212.57	212.45	215.22	213.91	211.15	213.56	212.55	212.56	214.61	213.3	212.35	212.2	212.12	213.12
211.86	208.25	213.53	213.56	210.97	211.59	211.66	208.84	210.65	210.61	213.63	208.91	212.75	211.17	211.97	211.18	208.35	210.8	210.73	212.16	212.68	209.23	211.18	211.07	210.76	211.98	210.69	210.13	211.76	211.69	213.82	212.22	212.49	212.45	211.52	212.24	210.27	213.61	209.6	208.71	209.14	212.01	213.72	212.25	213.61	208.93	212.15	212.4	212.08	208.65
212.52	212.2	209.92	213.81	213.54	212.67	213.13	208.7	212.18	215.76	213.53	210.49	207.8	208.89	214.8	210.65	210.78	214.57	210.32	213.22	213.49	209.89	211.76	210.46	209.51	210.36	211.07	211.28	213.86	214.52	211.24	214.81	210.56	214.32	209.86	212.18	211.84	211.53	212.78	210.55	212.33	211.83	209.03	212.43	214.71	214.31	211.24	212.46	210.68	212.56
201.96	203.8	202.09	205.36	201.09	203.78	204.17	203.83	202.95	200.59	204.14	204.47	205.7	202.77	199.08	203.12	204.39	202.03	206.19	203.22	200.83	202.66	202.99	201.03	202.39	203.38	203.18	204.16	206.64	204.19	201.09	201.87	203.61	205.69	201.83	200.2	205.39	202.29	201.62	202.62	204.16	201.98	204.11	202.91	201.19	202.37	203.28	205.16	201.7	204.56
207.86	209.41	211.2	208.87	211.34	205.49	209.94	207.2	210.56	207.04	206	209.12	210.61	210.03	211.06	210.76	211.97	208.86	210.88	210.34	207.85	208.92	208.98	207.89	208.99	211.53	209.4	209.91	209.46	210.29	208.93	210.45	208.55	210.88	206.6	206.25	212.16	208.8	208.57	207.57	211.99	210.92	210.39	208.26	210.39	209.31	208.55	209.46	208.7	208.58
209.53	209.51	208.3	205.32	208.28	207.13	206.5	207.71	206.16	208.71	208.68	207.49	209.6	210.9	208.78	207.02	211.42	209.66	208.14	208.07	207.93	208.28	206.47	209.02	206.34	209.65	206.93	208.47	209.13	208.54	210.24	206.71	207.18	207.74	211.25	207.35	207.53	209.47	205.83	206.99	210.43	207.63	208.34	209.87	205.83	211.38	207.98	208.19	206.73	207.87
208.41	207.08	206.67	208.34	212.63	212.88	209.52	209.05	209.86	213.51	210.07	211.67	207.79	209.03	207.3	209.43	210.24	207.51	207.92	207.12	210.19	210.07	209.53	205.81	208.67	206.87	205.54	209.15	208.97	210.01	208.51	211.87	206.95	205.29	209.09	206.6	208.03	202.15	207.45	206.49	209.28	206.37	208.36	205.73	205.89	211.87	208.3	207.65	211.55	206.92
212.28	212.6	210.6	209.45	213.53	208.42	212.17	210.92	212.52	214.45	210.22	210.63	211.18	211.16	214.15	211.14	212.34	212.55	208.27	210.09	213.1	212.79	209.33	211.14	214.09	212.86	212.4	209.19	210.26	210.96	210.1	212.31	210.03	210.81	213.22	212.48	210.41	214.13	214.38	212.03	208.98	213.6	210.03	210.33	212	209.76	213.61	211.87	212.21	211.97
212.71	216.66	215.14	214.26	210.66	210.36	214.6	213.77	209.37	212.75	212.52	214.42	214.64	213.96	216	209.96	213.45	214.92	213.62	214.41	213.52	212.11	212.49	214.46	213.65	212.02	211.84	214.65	213.32	213.64	213.1	214.94	212.5	213.01	215.93	213.03	209.76	214.73	210.46	213.71	211.35	216.02	212.4	212.13	213.24	215.63	211.89	214.76	214.52	214.07
213.81	212.91	209.55	211.99	215.79	211.99	213.37	214.78	212.09	213.56	212.97	217.1	212.56	215.29	213.93	212.05	214.97	210.48	212.93	216.73	210.55	211.08	214.4	212.88	213.35	213.64	212.3	209.86	213.51	215.83	214.58	211.93	214.69	214.73	211.85	210.81	213.43	213.91	211.8	214.7	208.04	213.05	211.79	212.9	214.99	212.03	215.42	213.23	213.18	214.14
205.62	203.33	202.61	201.8	201.09	203.2	202.82	203.89	202.41	206.46	205.71	204.85	205	202.89	205.21	204.17	204.6	203.58	202.55	203.16	202.88	200.01	203.72	204.59	204.45	201.95	202.97	205.46	204.58	205.14	203.86	206.83	201.92	205.6	201.89	204.5	205.02	201.77	203.2	203.67	201.16	206.71	206.29	206.35	206.92	203.66	204.4	202.23	204.28	204.84
200.4	203.53	204.35	203.48	201.96	203.85	207.17	203.73	201.23	205.14	203.67	204.36	204.21	202.88	202.17	200.51	202.66	205.01	202.19	202.19	200.36	203.14	202.85	201.07	205.21	203.76	205.11	201.45	203.46	199.77	200.68	203.83	203.41	204.08	205.75	201.29	202.19	204.87	203.94	204.88	201.79	203.52	202.32	201.91	207.11	201.08	202.12	204.99	206.14	200.54
191.49	193.47	196.01	191.27	192.77	194.7	194.24	194.52	193.73	194.24	194.79	195.76	192.64	195.13	191.85	192.23	193.32	194.1	194.37	192.33	193.56	192.85	196.03	192.58	194.48	195.52	191.5	193.95	195.83	196.61	192.22	192.42	193.53	196.45	198.03	196.5	195.15	191.62	191.61	192.99	193.8	192.82	195.36	190.07	191.66	194.03	195.94	195.86	195.84	193.37
211.03	210.83	209.15	211.65	209.12	210.19	213.13	212.45	212.11	211.7	212.38	211.47	211.24	212.66	212.56	210.89	212.33	212.75	212.75	211.49	214.01	208	211.69	209.63	210.84	212.78	207.73	212.2	214.11	210.9	211.97	214.74	212.81	212.6	210.35	213.8	209.69	215.36	212.12	212.1	211.28	213.49	213.47	211.59	209.83	212.43	209.21	211.05	212.26	210.93
206.25	209.38	210.52	207.17	206.98	209.61	208.2	206.41	207.64	206.87	207.5	205.99	206.18	207.91	207.19	208.89	207.37	207.22	205.37	204.7	208.67	209.56	207.39	205.32	208.42	211.9	208.34	208.91	210.83	210.08	208.22	207.05	208.39	206.87	207.69	206.8	206.62	209.66	208.2	211.15	208.68	206.96	208.37	206.06	206.56	209.59	203.9	210.47	210.22	207.95
205.43	205.48	201.91	200.58	206.02	205.11	202.08	205.3	202.41	203.05	204.85	204.52	207.21	206.98	207.84	204.1	204.02	202.38	205.87	204.91	204.98	203.76	205.82	204.54	209.45	204.26	203.96	201.12	205.39	203.65	205.8	203.44	200.59	207.22	203.98	204.97	203.13	203.6	203.26	201.96	205	203.36	204.86	206.51	201.71	203.91	202.21	205.19	200.42	203.31
213.94	218.87	216.97	217.53	217.85	218.5	221.9	216.42	217.71	218.77	215.85	213.34	217.37	217.55	217.95	216.38	220.65	217.2	216.93	215.7	217.47	217.35	216.97	215.43	212.42	218.42	217.96	216.5	215.46	217.83	214.84	217.29	220.25	219.45	214.94	217.23	216.86	218.65	217.55	216.09	219.39	219.14	215.81	217.65	217.18	217.95	216.4	216.1	214.69	218.01
200.76	201.75	205.5	202.03	197.61	201.1	203.31	204.62	200.69	202.95	202.28	204.78	202.48	200.12	204.52	204	198.54	207.72	203.91	203.95	205.23	200.32	201.21	201.06	204.81	202.13	202.03	202.41	200.81	203.88	201.35	203.99	205.92	204.25	202.32	202.63	200.73	204.95	207.21	206.2	204.15	202.43	205.43	203.53	203.96	204.42	202.21	205.43	201.42	203.67
208.49	210.87	208.88	206.33	205.79	204.7	207.77	208.29	208.04	207.39	208.65	209	207.87	206.05	205.38	206.78	208.9	207.42	206.37	209.72	207.15	208.28	208.63	203.88	202.61	205.62	208.05	206.91	211.39	206.92	207.6	207.88	209.54	208.09	209.73	207.09	211.57	209.73	204.67	210.37	208.16	206.63	208.01	207.29	206.34	210.4	207.88	208.33	203.33	208.9
217.26	216.47	219.3	218.88	219.95	219.31	216.52	214.19	219.23	214.87	217.22	217.82	219.04	218.53	220.11	216.12	219.2	219.35	215.69	220.65	218.03	219.05	219.42	216.63	215.54	216.86	219.66	214.75	219.75	216.8	220.53	217.58	214.27	220.53	219.18	219.08	215.3	214.99	217.47	216.84	220.47	218.65	217.93	215.46	217.2	220.56	218.27	217.97	217.56	216.3
217.47	215.31	217.82	216.41	215.98	215	218.93	218.68	213.85	217.58	216.41	215.97	217.28	216.53	213.66	217.02	215.59	219.21	213.92	212.98	217.15	217.13	215.92	216.08	220.49	215.72	215.43	214.39	219.57	217.06	216.61	217.46	215.77	215.98	218.7	215.71	215.39	217.23	218.38	219.4	215.75	214.56	214.34	221.33	218.98	217.79	216.34	218.57	214.83	217.22
192.52	195.29	196	193.44	193.33	192.94	193.79	194.31	192.43	193.81	193.67	195.45	192.82	196.75	193.41	193.21	193.4	193.31	193.1	193.34	196.04	194.11	195.32	193.41	194.38	196.9	193.79	195.03	194.19	191.79	196.67	196.6	192.56	193.83	192.4	196.24	194.36	193.09	194.84	191.19	193.79	195.63	194.79	194.22	192.14	193.13	193.69	194.58	195.2	193.16
204.2	202.94	204.69	200.99	203.07	203.92	201.51	199.2	203.29	205.1	204.62	204.82	202.96	206.12	201.94	203.89	203.57	204.45	204.3	205.72	205.23	202.11	204.96	203.69	206.52	200.87	204.84	203.97	203.38	203.67	201.97	201.71	201.62	203.32	201.77	205.56	204.07	204.86	206.36	202.96	200.75	203.99	204.97	203.06	202.21	202	203.1	204.72	204.34	202.66
204.7	205.63	208.28	208.18	209.43	209.43	205.54	206.42	206.31	207.89	205.09	205.67	209.57	204.05	207.82	207.89	209.1	208.97	210.04	206.23	205.2	206.43	210.16	207.79	210.73	210.38	206.54	203.61	207.57	208.06	206.69	205.84	209.46	209.16	209.89	209.59	207.6	207.67	205.53	208.88	205.66	209.33	209.27	207.55	206.57	207.79	206.99	206.66	209.37	207.25
200.46	197.99	199.72	200.63	202.78	202.22	200.09	198.61	203.44	203.25	201.08	201.31	201.73	199.11	203.17	197.7	195.81	198.13	201.6	198.36	199.65	202.41	199.77	200.88	201.84	199.62	200.87	200.11	198.61	199.08	198.76	200.95	202.13	201.14	199.52	200.6	201.28	202.46	199.85	197.77	201.35	202.46	200.21	201.68	199.96	200.67	196.28	201.01	198.42	202.33
204.52	206.51	201.31	204.27	204.55	202.72	203.23	203.13	205.5	205.49	202.77	204.44	204	203.89	204.88	203.62	203.31	201.96	204.38	200.8	203.51	201.35	200.03	204.23	200.67	202.56	203.07	199.8	200.43	205.4	202.64	204.91	203.56	203.84	204	205.34	203.64	201.44	210.08	206.03	202.59	201.62	203.57	202.24	206	201.81	202.06	206.64	203.41	204.39
208.72	207.02	207.9	207.77	210.24	206.33	210.33	207.04	208.03	210.46	207.64	208.87	209.12	208.86	207.75	207.8	205.78	210.66	210.01	209.28	208.95	208.34	210.22	206.31	210.02	210.58	208.41	209.25	209.22	209.53	208.24	209.12	205.3	207.59	206.74	206.24	204.92	208.92	209.49	209.7	206.81	209.35	209.49	209.17	209.7	209.6	207.62	208.07	208.05	207.94
207.6	208.93	208.42	207.37	204.68	208.22	207.2	208.09	209.54	209.83	207.69	210.39	209.25	210.73	210.55	208.83	206.42	206.91	208.17	208.57	210.14	209.7	207.7	208.57	208.01	208.83	205.05	206.31	210.85	208.24	208.29	207.88	211.11	210.47	209.1	210.18	208.08	206.15	208.57	210.26	207.68	210.33	208.15	206.84	206.79	206.77	211.38	209.27	208.15	211.16
214.18	215.54	212.29	210.53	214.41	212.05	215.13	214.61	212.21	208.28	215.91	207.8	210.56	212.55	212.8	209.72	212.63	216.88	213.32	213.2	213.6	212.91	210.28	211.33	208.72	216.45	211.97	213.69	211.76	214.22	213.71	211.89	213.32	212.5	209.23	211.61	209.2	211.86	212.95	214.21	211.34	213.99	213.24	210.95	210.8	212.05	213.01	212.9	211.38	213.18
209.95	206.34	206.72	209.9	209.12	208.76	206.73	207.54	209.36	208.04	209.26	208.11	209.48	211.41	208.23	207.66	206.41	208.48	209.26	205.74	209.67	207.99	209.29	206.19	205.02	208.03	205.08	206.89	209.55	208.51	204.4	206.33	212.45	209.21	206.78	207.84	210.48	205.48	206.28	206.21	207.55	208.79	212.04	205.53	208.12	205.23	207.31	207.76	208.92	206.89
208.01	207.72	207.83	209.94	209.21	208.11	210.22	207.37	204.39	209.2	208.17	208.15	208.7	206.24	207.69	211.27	207.96	208.09	210.35	208.35	212.42	208.02	206.18	208.51	210.73	211.02	206.74	210.99	207.37	210.28	207.39	206.98	209.06	209.41	210.37	209.78	206.93	210.11	208.98	209.25	209.07	207.62	210.03	204.37	209.31	209.47	207.59	209.03	208.55	207.52
205.07	210.38	205.79	208.51	207.94	207.46	208.32	207.49	203.82	207.37	208.09	207.19	208.92	206.16	206.66	208.23	207.99	209.13	210.54	205.78	209.97	207.05	206.35	208.87	208.77	206.1	206	209.8	206.57	211.85	206.72	208.96	206.16	207.75	206.29	207.79	207.17	209.12	207.43	211.85	208.84	207.62	207.05	208.35	208.31	206.18	206.45	207.85	207.6	205.36
202.48	206.75	205.79	205.58	204.46	205.1	208.72	208.46	207.48	206.36	205.28	204.92	206.04	203.38	206.53	208.03	208.14	205.17	209.11	207.44	206.97	202.25	203.81	208.4	204.9	207.72	205.78	206.46	204.34	207.85	207.12	209.48	206	205.69	207.36	206.61	206.22	208.27	204.92	207.76	206.67	202.63	207.54	205.33	206.28	207.36	204.45	206.81	206.66	204.79
205.55	207.95	206.69	206.55	204.58	205.97	205.94	209.61	204.28	207.05	206.05	205.4	207.52	206.42	204.68	210.17	206.05	206.08	204.87	205.4	203.13	204.82	203.67	203.63	204.81	207.03	204.31	205.78	207.49	208.83	204.33	205.14	202.5	207.88	203.76	207.21	204.21	199.86	205.03	206.95	208.24	206.81	207.78	203.94	205.64	204.04	202.79	204.07	201.78	202.86
203.44	203.25	205.77	203.5	202.73	203.7	202.88	203.53	203.63	202.81	202.24	200.51	204.96	205.28	200.98	203.34	206.61	206.04	201.71	204.78	207.21	204.7	204.69	201.08	201.46	202.68	203.46	205.85	202.53	201.55	203.36	204.4	201.18	203.05	204.21	202.68	203.52	204.32	206.63	203.1	204.6	202.37	202.9	204.53	205.25	201.46	204.92	203.72	201.57	201.74
200.26	198.62	200.31	199.46	198.93	198.97	197.88	200.71	199.63	198.24	198.73	198.59	198.37	200.32	196.35	197.14	200.16	200.2	197.76	198.1	199.21	200.06	202.3	198.17	201.72	199.52	201.42	200.55	195.93	201.34	198.9	198.65	198.25	200.83	198.96	201.22	199.18	198.52	199.4	197.59	201.17	200.62	198.48	197.61	198.5	202.87	202.38	197.21	202.14	200.31
203.16	204.81	205.01	202.27	204.93	200.9	201.51	202.96	202.28	204.44	205.27	202.8	202.17	202.48	204.76	203.5	202.67	203.37	205.23	202.11	202.61	204.57	204.44	202.96	203.15	204.62	205.06	205.56	203.14	206	205.08	204.46	203.66	203.55	202.43	204.34	203.19	202.4	203.55	201.29	203.31	204.91	206.07	202.81	206.68	206.05	203.71	202.46	206.38	202.3
218.99	217.4	217.33	213.81	215.49	217.37	214.2	217.16	217.98	217.99	218.09	214.03	216.8	217.49	217.05	214.47	218.67	219.73	216.22	217.9	216.4	219.52	217.13	214.69	221.07	219.23	216.95	217.82	218.6	216.8	218.99	216.93	216.87	219.08	216.72	214.28	215.21	219.38	217.54	217.74	214.04	216.81	217.62	215.63	215.16	217.83	219.08	213.08	218.64	217.1
217.45	215.53	219.1	219.12	216.94	219.12	217.14	215.5	215.42	215.93	216.27	218.65	216.92	214.99	221.29	218.21	216.82	221.61	214.22	215.39	214.66	218.98	217.13	217.43	217.5	216.26	215.07	216.47	219.18	218.2	219.62	219.42	215.74	217.94	220.11	216.17	216.28	215.13	216.8	217.9	219.34	216.34	213.65	216.18	220.12	217.64	215.22	217.76	218.58	217.02
201.56	204.53	203.22	203.46	205.27	205.18	204.63	203.78	201.99	206.3	202.28	204.35	205.07	204.65	202	202.45	202.28	203.47	202.73	203.03	202.55	203.8	204.84	201.6	204.08	206.07	203.64	205.04	204.98	203.94	206.33	203.38	203.2	203.58	206.91	202.28	207.45	205.73	204.61	202.69	203.81	206.21	203.46	204.65	205.45	201.92	200.68	204.64	202.09	200.66
211	205.9	203.84	205.72	207.82	208.51	206.39	208.81	207.82	208.56	206.92	207.86	206.53	204.57	209.63	204.53	207.22	208.25	208.55	205.41	210.02	207.47	204.48	208	209.7	211.09	207.44	203.75	207.24	208.94	208.08	207.2	208.26	209.97	209.06	206.68	205.51	208.03	204.32	207.05	205.76	209.12	205.82	207.48	209.21	207.82	206.39	210.7	209.4	207.55
205.65	207.75	208.02	207.91	211.42	206.95	209.12	208.28	206.19	206.52	208.11	205.55	209.54	207.72	212.18	207.01	207.36	209.55	207.96	207.54	206.32	209.2	208.83	210.59	207.57	207.22	204.78	206.15	208.08	208.39	205.98	206.79	211.2	207.03	209.04	207.46	211.41	209.25	207.78	206.87	209.25	211.45	206.96	205.66	208.62	211.01	208.67	206.79	208.78	210.16
216.82	216.17	214.33	216.19	217.1	216.24	217.76	218.36	216.52	217.68	214.62	217.86	215.91	213.39	214.2	217.18	215.09	217.95	219.03	216.72	216.21	216.37	218.08	218.68	215.47	216.23	215.32	218.29	222.31	216.42	217.69	216.15	216.52	216.81	217.17	218.14	220.28	216.87	217.57	218.44	220.23	216.84	215.82	220.49	216.44	217.76	217.1	217.36	215.73	214.65
203.08	207.15	200.58	206.27	206.17	206.27	207.78	207.33	204.03	204.13	200.35	202.18	203.22	203.85	208.01	202.89	202.53	202.38	202.51	204.08	201.98	204.16	202.15	201.95	205.48	203.19	203.41	203.44	204.38	204.91	204.23	202.71	201.98	206.02	205.6	204.52	204.23	202.07	205.08	200.78	202.33	203.19	204.65	204.8	206.15	205.08	205.42	202.55	204.25	201.19
200.98	203.31	200.91	202.1	198.62	200.95	200.57	199.07	198.87	200.84	202.96	200.67	203.5	202.44	201.99	201.01	203.01	200.07	202.72	202.2	199.66	200.19	200.7	200.51	199.07	201.14	200.33	199.03	200.5	202.99	199.29	199.89	200.03	200.75	200.78	202.37	201.45	199.42	199.63	200.88	199.03	203.03	202.46	199.27	200.04	203.62	205.74	201.61	200.2	201.75
210.73	213.42	211.88	211.89	211.69	213.58	212.67	214.26	210.83	216.9	212.44	212.08	212.3	209.89	213.78	212.47	213.07	209.18	212.15	214.59	211.4	212.74	212.98	214.42	210.93	213.35	215.39	211.76	211.22	212.57	214.57	209.17	213.52	210.92	213.46	210.06	215.18	213.17	208.75	211.75	210.07	212.11	214.29	216.53	213.18	211.17	212.09	210.87	213.13	212.13
213.95	213.99	212.65	213.11	211.42	211.89	211.47	211.32	213.13	216.7	211.79	211.15	214.71	211.29	212.78	211.78	209.27	214.14	209.7	213.21	213.55	210.3	212.59	209.65	214.02	212.5	212.46	212.6	214.84	211.25	210.99	212.17	210.33	213.02	212.79	212.3	213.4	213.82	214.29	212.81	214.44	215.15	212.74	210.3	214.94	211.44	215.23	210.8	212.14	212.62
206.8	204.32	205.97	206.31	205.52	206.49	207.66	211.36	207.14	203.88	204.58	206.28	206.88	208.04	206.02	206.13	205.61	206.35	205.15	206.36	206.77	202.81	205.9	205.1	208.19	208.25	206.93	207.4	206.06	207.5	205.19	205.45	203.85	207.76	208.18	205.89	203.44	205.64	206.19	206.52	206.27	201.89	207.34	207.82	205.15	203.08	207.35	206.8	205.23	203.45
207.65	209.87	207.46	210.92	210.45	208.57	209.78	208.57	211.09	209.91	210.69	206.58	208.42	211.69	212.65	206.74	207.01	211.43	210.81	207.74	206.36	207.36	212.67	209.84	211.03	208.03	210.35	210.29	210.56	209.75	210.46	209.96	207.74	209.4	211.17	207.29	208.31	211.29	210.7	211.94	207.51	208.15	209.79	212.43	207.42	209.37	208.94	211.44	208.77	210
203.63	203.36	203.91	205.65	203.32	202.91	200.52	203.29	211.11	200.35	204.21	201.71	199.12	205.81	201.76	203.06	202.53	207.24	199.19	202.68	201.18	201.5	203.83	200.64	200.67	201.43	200.16	202.31	200.98	204.4	202.72	206.11	205.33	200.97	201.62	203.09	203.91	201.38	199.06	201.22	203.51	202	202.14	200.97	201.51	200.31	199.81	205.18	201.06	205.38
197.62	203.92	197.86	200.05	200.05	200.69	200.4	198.3	200.13	198.97	200.62	198.11	200.07	196.74	196.71	199.83	195.87	199.51	200.92	199.41	196.56	198.62	202.41	200.85	204.23	201.14	198.84	200.34	201.72	199.29	202.13	202.54	201.67	197.86	198.61	197.6	199.91	199.8	197.3	199.11	195.6	200.94	200.42	198.92	200.16	198.51	200.1	201.31	204.18	202.91
208.23	208.7	208.7	209.17	209.05	211.61	206.62	208.28	207.93	207.17	208.03	208.81	207.15	208.32	207.15	207.82	204.42	208.07	210.41	210.96	208.64	207.66	206.41	209.74	207.95	207.71	205.82	208.51	205.8	211.05	210.89	209.58	210.37	210.25	208.34	207.23	209.78	208.19	208.62	207.38	210.18	205.5	209.88	207.68	207.82	208.08	207.32	210.15	209.39	207.77
203.44	202.28	200.54	207.48	201.49	203.98	201.8	204.85	201.17	201.88	205.91	202.27	203.63	205.29	204.18	198.66	200.67	202.37	200.43	203.26	203.25	203	203.21	206.22	203.8	206	202.76	202.24	205.13	201.98	202.63	202.97	203.89	202.51	199.94	206.09	203.31	205.74	201.75	203.94	204.33	201.43	202.02	201.34	205	202.45	199.87	203.55	199.59	203.4
202.29	201.04	204.42	204.97	205.07	203.53	200.84	202.71	200.25	201.19	205.56	202.67	204.7	206.55	205.88	201.98	201.22	200.58	205.77	203.58	202.49	203.74	201.7	203	201.49	202.89	202.14	202.06	205.12	201.5	203.3	204.57	203.29	204.34	202.65	200.18	205.43	204.31	205.54	203.17	202.16	202.95	202.67	205.47	202.32	202.26	203.2	200.76	203.08	199.84
208.64	205.49	208.11	209.02	207.36	206.05	208.1	206.52	206.63	210.4	207.85	210.09	211.24	205.77	210.66	208.12	212.43	207.04	207.64	209.95	207.28	207.58	208.34	211.11	208.79	206.49	208.46	207.86	210.08	208.95	209.61	206.99	208.55	207.48	211.08	209.7	208.74	208.82	206.35	209.69	207.44	208.68	206.52	210.23	209.28	207.99	207.12	208.85	208.88	209.26
211.78	210.77	211.18	207.98	209.4	208.21	209.82	211.54	207.4	212.87	208.71	206.9	209.84	209.01	209.35	209.19	209.6	209.07	208.8	207.43	210.13	206.52	208.68	207.57	209.17	210.91	207.44	210.95	212.32	205.46	209.43	209.39	209.05	207.22	210.03	209.75	206.85	207.05	210.67	208.37	209.58	207.39	209.89	208.34	208.96	209.09	207.08	210.27	206.96	206.13
206.96	206.17	206.33	205.59	207.77	210.63	203.47	209.26	205.52	205.44	209.41	209.73	207.54	206.64	207.98	206.66	210.11	207.85	205.96	207.85	206.24	209.25	208.07	209.35	204.77	207.53	208.33	203.4	208.27	210.1	207.98	208.45	206.26	204.8	210.67	208.64	208.01	210.05	210.24	204.65	206.46	206.33	208.61	208.19	207.91	206.71	206.79	208.3	206.19	207.89
203.6	204.92	208.41	205.18	203.92	206.42	203.95	203.03	200.51	202.69	203.33	204.18	205.49	203.14	201.83	200.66	206.15	203.79	203.48	202.49	204.24	204.16	204.22	200.48	202.94	205.21	201.72	204.84	203.37	205.81	204.14	204.63	203.83	201.16	203.44	206.33	202.71	203.04	203.91	204.44	205.38	204.52	199.96	200.75	204.94	204.11	205.34	206.88	207.17	201.54
219.05	218.38	218	218.89	220.15	218.33	216.08	220.69	219.42	217.61	217.72	216	217.35	217.8	219.2	220.22	214.61	217.4	217.37	221.38	217.99	222.87	223.12	219.68	216.77	220.92	216.43	217.88	220.33	218.49	215.33	216.99	219.2	217.41	216.4	218.57	215.49	215.57	218.51	216.64	216.59	216.2	214.85	221.95	217.57	217.7	218.78	216.43	217.98	218.32
198.78	201.07	197.84	200.62	200.48	198.62	201.91	198.36	201.39	204.4	202.57	200.82	199.56	202.56	199.89	198.89	201.72	200.9	201.02	200.49	202.23	199.31	202.7	199.73	197.96	202.17	204.05	199.8	204.16	200.7	201.52	199.49	199.46	199.07	199.28	203.14	201.76	199.03	198.16	199.44	201.22	203.76	200.62	200.15	203.24	201.42	199.19	202	198.6	201.03
207.66	208.39	209.76	207.64	208.74	207.88	207.79	207.67	208.04	207.87	204.36	208.36	212.35	206.47	208.83	205.91	203.61	207.18	206.18	207.84	205.67	207.4	210.35	208.83	209.26	209.49	207.92	211.1	207.68	205.82	209.84	206.02	208.12	207	206.24	207.64	208.24	207.91	211.16	206.04	206.44	210.12	208.75	207.72	208.13	209.97	208.56	206.73	211.63	206.96
210.71	210.15	211.53	211.19	210.99	210.57	211.9	211.58	212.93	210.06	210.96	211.35	212.85	210.09	210.7	212.48	210.94	214.57	210.22	213.83	209.72	208.76	211.7	210.02	210.24	212.22	211.3	211.97	208.64	212.62	208.94	213.53	212.44	213.56	210.1	214.34	210.64	208.51	212.29	209.48	216.6	211.69	211	211.04	211.57	210.1	209.47	212.49	209.7	213.09
203.07	202.19	203.45	205.32	203.15	202.83	199.32	204.03	202.22	201.94	204.16	201.48	202.85	207.01	202.31	202.46	202.86	205.91	200.57	204.89	202.21	201.57	203.83	202.04	201.95	198.73	200.62	202.25	202.8	205.22	200.43	199.67	200.9	203	205.63	205.56	203	200.67	203.76	206.61	203.53	205.47	202.97	205.97	202.28	202.95	203.99	204.3	204.34	202.48
206.25	206.1	206.33	205.16	208.39	206.13	205.13	210.11	208.13	209.93	204.72	210.99	210.68	209.1	207.72	209.84	207.17	206.46	206.34	205.84	207.4	208.83	207.04	206.39	209.09	208.66	207.64	208.03	205.86	209.1	209.42	206.19	208.58	207.16	209.02	204.49	209.62	208.49	207.99	208.01	210.98	209.56	209.38	207.26	207.48	204.77	208.48	202.52	209.92	207.2
206.94	209.71	210.05	204.29	206.37	207.51	207.13	209.46	209.94	208.3	208.34	206.04	208.71	212.02	208.5	208.5	204.88	208.77	211.07	206.89	208.02	207.88	210.43	212.64	206.44	211.6	208.71	210.16	207.69	210.28	207.21	206.1	208.27	208.36	212.64	207.72	206.91	204.72	207.75	208.4	208.72	209.01	207.59	209.84	209.15	211.79	206.75	210.11	209.52	209.78
210.29	207.99	209.15	209.64	209.46	210.47	207.02	206.31	209.35	205.35	208.21	210.54	205.33	208.63	208.22	205.95	207.27	209.49	211.14	209.08	208.71	210.41	209.54	207.45	211.06	206.26	207.76	207.91	207.32	211.45	203.97	208.42	205.04	204.8	208.48	210	204.96	209.89	206.14	207.99	210.18	208.55	207.4	206.37	207.39	208.97	210.55	207.38	208.38	208.87
210.14	214.48	211.73	210.95	212.44	211.06	213.33	211.09	210.62	209.59	207.94	211.07	212.3	209.81	211.64	213.83	212.63	215.07	212.56	212.42	212.92	212.12	211.68	209.58	213.31	209.28	210.22	212.68	210.57	211.08	207.14	208.82	213.88	209.21	212.72	211.38	210.65	209.69	213.51	209.38	209.61	210.43	214.43	210.37	210.1	211.12	211.99	211.89	209.44	211.17
207.13	211.45	208.95	208.5	206.61	208.35	208.55	208.8	210.47	208.9	211.14	209.19	206.87	212.34	209.24	207.94	210.89	210.93	210.33	211.16	208.86	209.82	209.79	205.57	210.42	209.77	207.21	208.75	210.16	209.66	208.57	211.12	209.15	210.76	209	209.5	207.72	207.07	209.09	209.18	209.69	208.2	208.9	209.74	211.09	207.63	206.58	211.99	209.57	207.63
200.43	200.59	204.7	200.78	199.52	199.62	199.29	200.06	205.83	203.41	200.69	200.28	198.56	199.53	203.09	201.45	199.29	202.55	197.18	201.99	205.39	202.44	199	201.06	200.95	201.88	200.97	202.36	199.43	201.48	199.09	204.58	201.81	201.37	200.56	203.95	200.7	198.05	198.72	202.63	199.72	201.86	200	202.32	203.86	202.42	201.92	200.92	202.72	199.96
210.07	210.12	210.02	208.56	211.29	209.95	208	209.75	209.65	208.14	206.13	209.1	210.71	208.46	210.95	205.4	205.63	209.89	207.7	210.68	208.75	206.91	209.97	209.88	208.72	208.51	206.42	213.09	209.31	208.71	206.41	209.23	204.71	206.15	208.94	206.44	205.44	209.38	208.17	206.17	209.58	208.1	210.65	209.09	209.17	210.46	205.64	208.18	209.19	208.72
201.8	201.1	202.6	201.83	200.14	202.91	203.45	199.4	202.92	200.58	203.25	203.08	202.3	202.8	202.85	204.59	204.31	202.31	201.1	201.03	203.94	202.97	204.93	203.8	203.56	200.93	202.52	203.77	201.79	201.08	200.8	204.05	203.87	201.43	204.04	203.61	204.23	202.04	204.79	201.96	203.88	203.45	203.39	202.8	201.74	204.89	200.99	200.07	203.58	199.77
204.17	209.02	210.12	210.2	209.13	204.58	206.36	205	207.84	207.53	205.6	205.75	210.4	208.79	206.89	206.75	208.38	207.66	207.7	209.66	207.61	208.55	210.59	210.82	208.01	208.48	208.98	211.96	205.86	205.69	208.93	208.15	204.57	205.85	206.26	207.79	207.59	206.65	208.23	208.18	206.01	209.01	205.73	205.97	206.15	209.04	208.53	209.05	209.17	206.33
208.34	211.17	212.06	206.97	207.35	209.72	209.52	210.13	209.79	204.34	208.36	211.37	209.27	211.19	210.11	205.51	208.8	210.19	206.04	207.16	209.78	209.88	213.47	208.56	207.9	207.74	207.79	204.51	209.09	207.71	210.63	210.37	208.61	209.87	209.76	207.55	207.97	209.69	209.39	207.56	212.56	211.77	211.66	208.89	206.72	208.55	207.62	209.7	211.29	208.34
198.39	199.09	199.44	200.97	198.61	197.93	199.07	202.6	199.22	197.85	200.71	198.6	196.32	198.97	199.42	199.12	198.33	198.82	198.78	200.46	197.91	200.46	197.8	199.8	197.49	202.89	198.63	196.96	199.65	200.3	201.75	198.68	201.06	198.3	198.92	200.33	199.44	199.97	201.85	200.48	200.04	198.72	202.18	197.28	200.32	197.26	200.67	201.82	197.66	201.74
209.88	210.12	208.4	206.24	207.05	208.79	211.71	208.66	207.89	208.85	209.68	209.48	205.63	208.26	208.81	209.68	205.53	209.18	210.48	211.3	211.1	209.55	207.27	206.92	208.54	209.98	211.18	212.46	210.01	207.4	212.54	209.77	208.33	209.83	210.2	207.79	206.06	209.86	210.68	209.82	209.27	209.5	209.7	210.29	208.72	209.02	210.35	210.38	211.96	209.2
199.09	202.06	197.31	196.89	200.98	200.2	197.68	201.88	198.36	200.48	202.2	203.47	201.66	197.4	201.07	200.22	198.81	200.91	199.87	200.73	203.12	200.76	200.34	197.92	200.18	199.95	201.53	200.08	198.67	200.39	200.87	200.08	198.24	203.04	202.67	199.12	199.88	200.63	200.04	198.53	201.36	199.69	200.99	200.72	202.48	199.96	198.66	201.59	200.04	200.28
217.94	215.92	213.52	216.33	215.33	216.17	220.46	213.13	215.98	213.57	214.1	216.95	215.64	214.38	216.32	209.73	222.05	216.4	214.8	215.18	214.95	217.68	215.9	217.67	216.31	217.22	215.9	214.33	216.53	220.47	214.04	213.24	216.99	215.68	217.45	220.43	217.69	217.12	214.29	216.84	220.36	217	220.58	214.84	217.83	215.82	214.17	212.83	216.03	215.09
215.04	219.67	217.88	220.31	216.74	218.52	218.69	218.81	218.44	220.51	218.61	219.42	218.42	218.4	220.28	217.83	213.35	218.52	219.25	214.38	214.74	216.95	216.74	219.3	221.18	217.46	215.83	216.99	217.27	218.76	216.53	219.05	216.14	215.74	214.78	218.7	217.53	215.79	218.35	215.93	219.24	219.48	217.91	217.95	218.06	216.27	219.37	219.02	219.6	219.17
214.74	212.88	207.84	212.03	213.68	208.95	213.39	209.44	212.21	210.16	209.49	209.65	214.05	211.09	210.13	211.21	209.75	213.64	211.29	210.56	212.11	212.48	211.93	207.32	209.27	213.05	213.57	212.45	212.64	209.52	212.63	211.54	209.33	210.37	210.72	208.25	211.69	210.59	211.52	209.37	211.94	212.99	213.57	211.44	211.72	213.66	209.22	210.86	210.61	208.9
205.02	205.98	204.14	204.02	206.79	204.49	202.71	202.93	203.29	203.47	206.41	206	205.06	203.63	202.87	208.5	204.63	201.63	203.23	204.9	206.74	206.33	205.97	205.91	204.36	204.89	202.66	204.23	205.17	208.41	203.44	202.61	202.03	203.65	204.33	205.88	201.06	208.84	205.78	202.47	201.46	206.86	205.18	202.51	199.83	203.47	203.04	205.48	204.91	203.92
199.34	200.45	199.85	193.79	198.84	197.5	200.29	197.82	197.32	198.58	197.34	199.89	198.89	197.89	199.91	200.65	200.04	199.5	196.78	199.98	197.33	196.33	197.86	193.62	199.05	198.33	200.71	198.84	197.51	197.87	198.4	194.01	198.13	201.91	196.3	198.72	197.63	198.39	196.06	200.21	195.82	198.31	194.19	198.2	199.2	199.24	200.66	197.42	197.4	200.92
213.55	210.07	209.37	212.62	214.13	210.77	212.28	212.05	214.03	212.78	212.78	211.81	208.89	213.58	211.16	213.4	210.86	213.23	213.69	212.92	211.36	208.94	215.34	211.23	214.55	212.64	211.79	214.8	210.79	213.81	209.86	211.59	210.22	214.55	212.45	213.27	211.2	211.01	211	211.14	212.82	216.2	210.9	214.21	214.16	211.2	212.37	212.68	208.84	214.6
210.83	212.78	209.65	214.45	211.44	213.63	211.93	212.18	212.29	212.85	213.13	208.4	211.6	209.55	211.03	212.25	210.35	209.08	210.34	212.9	213.38	213.1	212.39	212.84	209.88	214.28	212.32	212.75	210.23	210.09	212.48	214.64	210.2	211.37	213.81	212.15	209.86	209.42	211.8	212.12	210.38	212.1	212.21	209.81	214.05	214.17	212.85	213.2	210.26	212.55
206.06	207.74	209.75	208.72	212.21	209.2	208.51	209.93	207.93	208.63	207.13	206.72	207.58	207.47	207.09	208.59	205.54	208.54	208.54	206.51	206.09	208.11	207.94	209.08	206.4	209.87	207.74	209.42	209.16	210.51	206.44	209.92	206.74	207.19	202.54	209.81	207.16	207.71	210.12	208.55	210.22	206.1	211.37	206.23	208.99	207.91	211.1	208.46	206.81	208.53
201.13	201.76	202.07	203.28	204.34	204.07	202.58	204.46	203.69	200.55	204.57	203.38	203.71	203.04	205.61	203.93	207.24	203.36	202.78	204.63	201.29	208.13	207.63	207.69	203.39	201.46	204.94	204.39	200.85	204.27	201.57	204.19	203.41	201.64	201.24	203.93	205.31	202.68	201.43	200.17	202.92	201.96	203.41	204.18	203.88	204.64	206.44	200.26	204.43	203.37
217.35	218.86	218.51	215.18	221.48	217.02	217.72	219.3	218.84	218.68	217.82	218.97	220.4	218.73	213.82	218.27	221.01	216.4	218.53	219.29	220.06	218.27	221.11	217.46	219.25	217.61	218.11	215.84	218.48	218.43	220.39	220.19	217.13	217.25	217.2	221.46	216.49	219.2	215.04	215.25	213.23	216.39	218.66	219.2	216.76	217.96	214.3	215.82	218.64	218.69
199.22	200.34	199.77	200.09	200.95	198.98	200.68	198.44	199.63	199.9	197.33	198.48	194.36	201.88	199.41	199.06	199.65	198.13	197.74	197.99	200.59	197.61	198.28	196.31	197.19	199.59	201.5	200.34	198.73	199.24	199.14	198.73	202.94	196.26	198.05	198.26	198.7	198.12	201.06	200.81	201.13	202.95	201.65	201.24	197.83	197.38	199.83	198.56	198.71	201.83
196.69	203.2	201.91	198.73	196.55	200.43	196.8	199.13	196.65	201.7	200.76	198.57	198.64	199.29	199.55	196.55	197.49	199.71	202.98	199.97	200.06	198.99	197.03	200.62	200.42	199.57	200	198.57	198.66	197.79	200.92	200.53	201.05	200.34	198.47	199.3	202.13	202.59	197.31	198.76	199.03	199.56	200.77	200.2	199.74	200.91	198.51	199.71	198.6	199.95
202.66	201.41	199.6	201.05	201.12	201.21	201.62	203.7	204.03	203.63	200.77	199.53	199.3	201.52	201.22	203.67	202.24	199.41	202.42	205.05	199.77	201.57	204.2	202.24	204.01	201.84	199.89	202.75	204.13	202.89	200.54	201.39	200.58	200.83	201.15	204.86	202.66	200.22	200.89	201.07	201.16	202.67	201.24	200.16	203.89	203.62	204.13	202.92	203.49	199.84
202.52	199.28	203.03	201.17	204.86	204.37	203.96	202.74	201.08	202.85	200.83	203.77	201.42	203.52	201.94	202.9	204.15	204.57	205.02	204.24	201.82	202.44	201.83	199.91	203.25	206.56	201.93	201.48	203.99	204.64	206.55	204.61	205.54	199.41	200.25	203.6	201.37	206.7	200.74	205.29	204.69	198.89	198.22	202.67	201.02	201.5	204.08	199.7	203.07	205.97
204.21	201.61	204.31	202.67	203.91	202.76	206.72	204.92	201.68	203.04	202.84	205.12	206.32	203.85	202.97	204.44	203.24	207.04	202.69	200.95	203.32	204.56	199.99	204.42	202.32	205.31	203.62	203.53	204.75	202.31	205.64	205.57	204.7	204.91	204.73	201.44	202.91	203.47	202.26	206.8	203.75	205.19	202.75	204.88	200.67	206.13	205.19	203.82	206.53	203.8
201.92	201.21	202.84	204.08	203.59	201.07	206.63	203.6	204.68	203.84	202.93	205.2	203.1	203.64	203.84	204.18	203.34	202.75	200.6	203.92	205.87	201.76	205.09	204.78	200.95	201.78	202.52	208.32	204.38	199.33	203.5	204.85	204.26	202.56	203.38	203.5	199.22	201.89	201.64	201.95	204.28	200.63	203.02	205.37	203.55	204.4	203.93	203.06	202.4	202.98
204.16	202.83	204.21	206.61	200.7	204.87	204.05	203.24	204.43	203.47	202.17	204.37	203.92	203.36	206.02	204.52	205.25	204.66	203.01	205.83	205.42	202.37	204.4	204.52	205.36	205.2	206.68	201.98	202.59	205.08	205.67	203.7	202.77	205.72	204.09	205.8	201.48	206.87	202.51	203.71	203.21	203.94	200.24	202.55	203.11	201.29	204.56	203.46	199.93	203.38
203.33	203.35	204.53	205.03	204.3	204.55	206.04	202.48	204.14	201.37	199.63	202.25	202.39	201.41	201.55	202.39	202.32	202.12	203.13	203.75	206.75	205.29	202.44	201.36	204.31	205.13	203.73	205.12	202.79	201.88	204.42	203.04	202.53	206.63	205.73	200.84	200.84	206.49	200.68	202.93	204.34	205.54	203.51	203.49	203.82	201.48	205.43	201.98	203.51	202.99
204.42	206.63	204.11	208.36	202.62	207.47	204.45	203.65	197.86	203.96	205.55	205.6	202.72	199.94	203.9	202.54	200.82	202.87	208.84	205.3	200.12	205.31	204.16	202.69	200.79	204.79	203.26	203.18	200.7	201.25	203.12	200.67	204.26	204.05	202.55	202.49	203.36	202.68	201.28	201.98	201.83	204.07	202.4	200.78	203.1	201.97	207.28	205.24	204.56	200.79
205.59	204.55	203.26	203.42	200.74	202.62	205.64	203.65	205.28	201.22	202.12	205.99	205.83	203.16	204.92	202.94	204.95	204.21	202.86	205.7	204.47	202.29	202.9	202.15	201.89	202.09	201.69	203.23	204.52	204.58	203.43	204.39	204.3	203.72	203.37	202.72	201.28	203.79	203.54	202.22	206.1	203.26	207.27	206.27	201.38	203.94	202.76	203.49	201.9	203.24
205.81	207.79	207.55	210.41	209.24	206.54	209.62	208.15	208.08	208.87	205.25	209.56	208.79	208.62	209.13	210.41	207.8	209.1	205.98	207.18	204.52	207.55	207.31	207.57	204.35	208.06	207.27	210.5	206.27	207.16	204.9	206.5	209.28	206.86	206.85	205.33	208.6	208.2	209.58	204.55	210.63	207.66	211.32	208.04	208.82	211.37	207.3	210.19	208.38	207.54
210.34	210.17	212.51	212.67	214.16	211.99	210.27	210.3	213.21	210.27	211.46	211.1	212.67	209.71	211.94	211.05	212.31	211.9	211.5	212.03	212.63	212.44	215.01	216.32	214.18	211	216.51	212.81	211.01	211.59	210.28	209.13	215.58	210.46	210.49	215.43	212.41	213.34	209.73	210.22	209.9	211.77	208.61	211.74	211.32	207.72	211.83	211.1	213.22	211.39
212.9	214.55	215.69	213.83	210.85	213.93	214.93	215.08	216.32	212.63	214.05	216.75	216.34	212.92	213.02	213.52	214.27	214.58	213.41	210.4	214.33	210.46	215.41	211.03	211.42	214.38	209.44	214.66	214.3	216.06	214.48	214.76	213.81	212.74	215.84	212.92	211.3	216.05	213.95	214.07	215.09	215.26	214.21	214.52	212.23	210.93	214.43	210.56	214.06	213
203.04	203.63	202.66	202.94	202.71	202.66	202.36	202.87	205.92	201.77	204.44	203.7	204.27	202.94	204.84	202.53	205.26	202.56	208.09	203.32	203.68	202.96	204.54	203.81	202.2	203.74	199.86	204.05	200.81	203.76	202.1	205.03	199.95	203.88	201.17	202.39	202.77	203.3	201.91	205.2	203.6	202.8	202.55	202.62	199.11	202.85	202.65	201.8	202.25	201.83
212.27	213.41	213.26	211.8	215.81	215.63	210.86	214.19	214.86	212.54	212.61	212.28	213.8	213.32	212.23	213.12	212.77	214.47	213.69	211.76	213.08	213.19	214.69	216.03	213.35	213.54	211.55	213.48	212.76	210.81	212.11	213.48	215.46	212.57	215	212.7	214.64	212.42	214.14	213.19	210.55	214.86	213.31	211.52	215.55	215.57	213.31	214.18	211.44	214.74
200.54	204.27	203.38	204.22	200.81	199.44	202.47	203.29	201.19	203.04	203.77	201.47	202.53	202.25	202.55	202.87	204.33	203.87	206.51	203.42	205.01	204.24	206.69	204.28	201.69	204.4	203.53	206.2	204.25	203.56	203.6	203.22	202.55	205.75	203.2	203.14	202.59	203.69	202.29	200.17	203.81	204.57	199.87	205.87	204.1	200.76	204.08	204.02	203.44	203.21
207.26	211.44	205.83	207.95	211.57	210.24	209.24	212.16	209.94	210.08	209.38	208.67	208.62	211.14	211	205.73	208.16	210.48	209.69	208.01	207.68	210.58	208.93	208.36	209.93	208.89	207.4	207.63	207.46	208.33	208.86	209.47	210.81	207.38	204.54	206.55	208.3	208.81	206.85	208.38	205.55	207.22	207.48	208.68	207.54	207.86	207.87	206.64	207.72	205.31
195.65	195.14	195.96	196.82	196.26	196.47	192.78	196.48	193.98	197.67	193.71	198.75	195.03	195.29	195.63	195.05	197.3	197.43	196.39	195.67	195.6	196.2	193.52	193.88	194.37	195.23	195.34	197.12	194.49	195.3	193.83	195.01	194.46	198.31	192.4	198.51	200.13	194.56	194.05	198.2	198.8	195.26	194.26	196.85	194.46	195.39	195.96	195.69	191.57	197.71
209.96	210.02	204.19	207.13	207.8	206.15	207.92	209.17	209.3	208.58	211.53	207.82	205.99	203.24	208.03	205.33	208.53	210.61	210.38	208.6	208.05	204.09	207.77	207.61	205.12	207.02	210.62	209.22	210.75	209.46	210.04	206.42	211.46	207.86	210.07	205.82	207.05	208.5	204.33	211.48	207.97	207.93	211.07	207.94	207.36	210.24	208.12	206.29	208.15	208.07
213.21	211.66	213.55	210.69	210.85	211.51	213.94	214.19	214.74	209.25	208.61	213.61	210.9	209.99	208.44	210.97	209.39	212.86	212.06	209.97	211.4	211.33	212.09	211.36	210.3	212.89	210.68	211.18	211.57	207.14	214.09	212.38	210.76	209.92	210.26	213.31	209.75	211.14	209.51	214.78	212.89	210.19	213.36	212.06	211.08	211.44	211.42	213	212.16	210.99
205.01	206.43	204	206.05	206.39	204.38	205.95	203.79	206.65	204.55	205.83	201.2	206.61	203.81	206.45	206.25	208.25	202.96	207.16	202.56	207.61	206.83	206.74	204.6	206.36	207.12	205.98	204.45	205.35	206.91	207.91	206.71	204.99	206.28	206.06	207.11	209.19	203.14	208.06	202.52	204.91	203.42	207.11	203.93	205.11	204.89	207.47	207.87	205.59	205.03
209.56	209.15	210.75	209.06	211.02	210.98	206.87	206.46	207.49	209.31	208.09	208.6	211.76	208.68	206.71	210.38	209.81	207.3	210.07	205.44	208.79	209.2	207.86	211.12	206.55	211.32	208.67	206.79	209.44	211.42	212.74	213.19	206.93	208.44	207.67	207.9	209.85	207.82	210.68	209.61	209.16	206.57	207.19	205.99	209.83	209.95	209.92	211.83	208	210.27
218.56	219.7	215.98	219.1	219.01	215.65	214.23	215.25	214.51	218.51	217.04	218.2	218.53	218.8	217.12	213.86	218.69	215.8	217.03	220.48	215.31	216.74	217.89	217.75	217.21	217.92	215.55	219.16	219.89	216.18	217.05	212.08	220.34	218.76	219.22	215.7	219.13	219.45	217.96	215.44	219.65	217.56	216.47	217.27	216.18	218.34	219.03	218.91	218.11	216.41
205.14	207.53	206.9	207.31	207.16	211.17	209.5	211.75	209.25	205.46	211.95	210.03	209.36	207.19	206.45	206.88	210.68	210.09	210.03	210.93	204.47	208.34	207.83	208.6	211.87	211.76	209.91	209.34	211.28	209.01	206.63	210.71	208.34	209.32	206.93	209.47	211.06	207.42	207.52	210.14	207.68	212.42	210.75	207.7	207.13	209.85	210.98	206.13	209.31	209.87
210.75	215.03	213.83	212.45	213.48	213.32	213.66	211.33	212.85	211.21	214.09	215.15	213.05	211.98	211.21	210.77	212.49	210.76	209.05	217.42	212.13	214.72	210.96	208.32	213.82	210.48	211.69	214.8	214.39	216.19	215	213.01	213.87	210.64	211.56	212.67	212.24	211.53	212.73	214.86	213.26	212.79	214.97	210.3	212.58	212.97	212.92	212.05	215.7	209.98
206.33	205.88	202.24	204.13	206.06	204.7	203.08	202.18	206.4	202.81	206.34	205.87	201.62	203.99	202.71	204.01	205.66	202.18	203.92	204.79	206.77	201.15	207.3	205.88	201.73	205.36	204.34	203.29	207.37	203.74	205.74	200.83	202.26	202.71	205.61	204.52	202.68	205.52	203.78	203.62	203.38	202.91	205.08	203.2	204.5	202.14	203.23	203.09	203.35	202.67
208.68	206.69	206.5	208.19	208.09	206.93	205.29	209.5	208.09	208.62	207.17	209.26	203.58	208.13	210.41	208.08	209.51	206.21	205.78	207.43	207.19	206.56	207.13	211.27	210.2	207.15	209.41	206.23	205.88	209.64	207.22	207.8	206.15	207.01	206.85	207.54	210.55	207.83	208.46	207.32	207.44	207.52	205.42	205.64	206.96	209.28	210.75	208.14	207.81	206.38
204.45	200.98	205.82	200.66	204.21	203.03	204.07	202.21	204.43	203.32	203.67	205.29	203.6	203.46	201.46	201.54	202.05	197.87	202.9	204.31	201.9	202.8	203.17	201.64	200.12	205.16	202.31	204.39	200.58	202.25	201.78	202.27	204.97	203.4	200.63	201.87	199	205.33	201.61	200.08	206.05	198.99	203.95	203.98	201.31	202.92	203.9	203.97	202.1	203.53
200.98	203.55	201.16	201.64	200.93	199.31	200.27	200.52	200.29	201.3	201.66	202.13	199.54	200.7	201.31	199.62	195.73	202.71	204.52	198.05	199.57	202.39	200.01	199.69	200.53	200.41	202.95	202.06	200.45	200.26	197.87	198.93	200.76	199.37	200.51	201.85	201	200.38	198.55	201.39	199.69	202.13	201.78	198.22	203.2	199.54	202.32	200.21	201.19	199.64
210.87	204.15	209.83	206.61	208.48	208.51	207.18	209.49	207.01	206.21	207.5	207.84	207.8	208.6	211.43	212.09	208.84	208.13	209.65	208.85	207.65	210.07	208.22	210.5	208.31	207.39	209.57	206.61	205.79	208.07	206.44	207.22	211.09	207.33	207.66	210.54	207.53	208.74	206.65	207.14	208.26	209.95	209.05	207.31	208.53	205.67	210.58	207.58	208.99	209.67
206.37	209.08	207.56	207.55	210.97	209.15	205.4	210.72	207.88	209.7	208.51	207.09	209.17	211.72	208.26	207.76	211.18	208.39	205.73	208.73	212.3	211.14	211.38	211.45	209.08	210.46	211.44	206.61	205.4	207.47	210.15	209.35	207.18	208.31	208.41	209.2	211.26	209	209.81	210.98	209.59	207.24	204.75	209	208.61	211.3	208.38	209.57	209.27	207.76
211.57	212.55	212.26	211.23	209.46	208.47	210.18	210	211.71	214.15	210.7	210.6	208.91	212.25	214.21	210.54	212.98	212.86	212.29	209.53	212.23	211.41	211.74	211.43	206.8	211.95	212.37	210.2	212.27	208.91	211.55	215.14	210.16	211.92	211.36	211.44	211.63	212.7	210.74	209.87	211.89	209.6	212.1	210.04	211.3	212.04	212.75	214.8	213.71	211.57
209.88	208.22	209.85	208.51	208.82	210.62	207.09	209.71	206.9	209.74	210.05	206.42	207.79	210.61	207.08	209.89	210.22	206.37	212.74	209.49	205.6	210.38	208.36	206.03	211.47	206.83	211.51	206.66	207.37	209.12	209.47	209	210.74	207.14	206.33	208.29	208.21	209.68	207.8	204.99	209.85	210.73	205.79	205.63	208.38	207.58	210.98	207.8	208.25	207.36
203.57	204.26	207.98	202.31	205.59	202.95	205.55	203.3	201.76	204.89	205.12	204.16	204.59	204.1	204.38	203.33	204.28	202.4	203.99	201.64	204.42	204.72	203.7	204.2	203.61	205.26	202.42	202.25	202.84	202.69	203.26	203	202.44	202.59	204.92	208.13	203.89	203.71	205.63	205.61	204.1	203.05	201.82	204.61	200.82	206.96	204.52	204.37	204.78	207.44
196.85	196.02	202.59	199.36	199.25	199.11	202.83	197.13	197.24	197.92	196.27	194.22	199.78	198.97	199.28	198.93	196.56	199.53	198.59	196.71	198.63	198.26	199.7	198.55	199.49	197.88	195.7	198.43	197.85	199.4	197.09	200.39	195.23	197.61	195.29	199.68	199.45	198.38	195.07	194.52	198.45	196.73	197.2	200.24	196.18	197.19	198.99	199.33	197.19	196.49
196.51	202.03	197.83	201.48	199.93	199.93	199.92	200.44	197.79	201.89	198.12	200.69	197.53	198.95	201.25	199.42	199.19	201.13	202.6	198.65	200.19	201.02	202.75	200.81	197.27	200.71	198.85	199.29	199.55	201.11	196.88	198.58	200.74	199.79	198.52	202.43	202.01	201.14	204.47	200.16	198.58	196.57	197.8	201.31	201.39	202.35	196.45	205.26	200.66	201.9
202.94	200.49	203.5	202.36	199.49	198.46	199.73	201.11	203.02	197.58	198.14	199.54	200.69	201.21	204.33	202.94	200.5	200.27	203.87	204.27	200.73	200.11	200.4	200.11	203.1	201.52	199.92	200.2	202.4	201.6	201.49	199.72	201.31	203.17	201.69	199.22	201.72	200.97	205.55	199.6	200.6	202.63	202.15	200.83	198.63	200.91	201.55	199.1	200.66	203.26
208.21	209.1	210.16	205.45	209.02	206.06	205.86	209.2	208.04	207.41	207.72	206.61	207.57	206.76	208.29	207.42	208.09	208.51	209.44	209.46	209.67	208.46	209	209.29	208.44	206.7	205.39	210.27	209.81	210.08	210.28	208.69	209.98	205.29	209.71	206.86	208.46	206.62	207.5	205.5	205.71	209.01	208.77	207.08	208.5	205.56	205.47	209.46	207.88	207.5
207.02	206.62	208.39	209.9	209.76	210.06	205.81	207.19	208.77	210.36	207.14	206.02	207.38	208.54	211	210.11	208.49	209.41	207.81	207.47	206.81	210.07	210.94	208.73	208.4	208.02	209.18	205.96	204.96	210.91	211.6	208.21	209.09	213.62	209.72	209.84	207.81	206.9	206.8	208.14	211.15	208.53	205.07	209.18	207.79	206.28	208.35	210.79	209.51	204.64
208.38	210.49	209.83	208.34	210.39	209.92	208.51	210.32	206.91	208.89	205.96	208.37	209.12	210.5	208.37	207.83	208.33	208.93	210.13	210.79	208.2	207.7	207.03	208.91	210.73	210.34	209.1	208.31	211.42	209.28	209.68	208.84	209.57	208.68	209.45	211.08	206.28	208.15	209.53	211.42	207.76	212.22	206.74	208.65	210.02	209.08	205.59	207.5	209.23	211.08
202.33	206.43	198.11	201.44	202.59	204.48	201.9	200.02	202.36	201.29	202.52	202.07	204.36	200.82	203.08	203.09	201	202.52	200.47	203.42	203.77	204.18	202.78	199.37	203.02	199.27	206.09	203.91	203.53	198.91	204.6	202.16	201.81	199.73	202.78	199.53	203.31	201.39	200.58	202.74	204.28	199.96	204.26	199.31	200.24	201	202.99	205.51	204.16	202.79
206.14	206.29	201.71	202.63	203.89	204.23	207.32	206.6	204	206.15	206.85	206.47	203.41	208.33	205.11	205.41	202.57	206.66	205.55	202.68	209.22	204.88	203.76	204.48	201.73	202.24	206.75	203.53	203.43	206.36	206.07	205.04	204.96	207.78	207.06	205.38	199.44	206.41	204.73	206.06	205.96	205.45	207.07	205.74	202.25	203.53	205.16	203.08	204.18	204.28
207.48	211.21	209.37	210.66	207.46	209.36	208.69	206.14	209.03	209.23	206.52	207.8	208.38	210.48	208.55	207.8	209.44	209.43	207.01	206.79	207.95	205.67	207.33	212.39	208.43	209.25	207.44	210.27	209.4	209.77	211.21	211.64	208.67	209.53	208.37	209.95	208.89	210.08	206.19	207.86	210.93	209.57	206	206.17	206.7	208.11	212.19	209.26	210.89	207.84
206.8	211.34	210.5	204.57	209.62	210.84	210.92	206.59	205.88	209.1	207.76	210.11	206.72	208.63	212.77	206.09	210.2	210.25	206.98	209.24	208.19	211.44	207.45	208.85	206.66	208.59	209.61	208.04	208.31	208.38	208.37	210.48	208.43	210.67	208.03	209.92	210.33	209.74	207.16	207.3	213.31	209.19	208.5	209.41	208.83	207.65	208.84	209.77	208.58	207.27
202.57	201.38	203.98	201.34	198.36	198.08	199.95	200.61	202.31	201.61	201.6	199.37	196.15	195.32	201.2	202.54	197.86	198.07	201.48	201.84	197.65	201.92	198.97	198.48	198.98	197.42	198.92	199.22	200.69	198.78	199.94	200.9	200.94	199.24	197.96	198.85	204.28	201.9	198.09	201.82	200.54	199.38	201.15	201.62	197.79	197.65	200.09	202.32	202.15	198.97
197.52	198.13	202.32	197.75	200.32	203.46	198.59	198.86	201.52	200.49	199.37	198.34	203.53	202.64	200.99	199.62	201	198.85	198.97	201.19	198.27	201.1	200.29	200.03	202.34	199.09	204.42	199.28	201.44	201.78	199.57	201.1	202.95	199.8	200.93	201.16	200.47	201.39	202.3	201.02	198.18	203.65	201.23	195.9	201.38	199.7	198.95	203.38	195.66	199.58
206.82	208.29	207.17	206.95	210.58	209.28	209.93	208.22	209.8	210.79	206.72	206.71	207.91	211.47	208.57	210.55	209.56	206.84	205.84	205.3	212.98	207.39	207.79	207.57	210.61	207.45	208.5	208.52	209.11	209.53	207.41	206.87	204.74	207.2	209.61	209.09	208.32	209	207.89	208.28	206.25	213.86	208.48	205.44	208.68	208.69	207.19	207.47	207.91	209.69
209.44	207.36	206.33	208.98	207.86	210.58	209.56	208.04	208.61	209.2	210.63	210.86	206.9	209.18	205.11	209.75	208.55	207.82	206.47	206.3	210.15	206.12	208.62	210.16	209.53	209.94	210.78	208.61	207.58	210.65	208.96	209.82	208.39	207.2	207.04	206.91	208.91	210.6	211.48	208.07	210.25	210.97	209.46	207.96	212.35	209.49	209.38	211.64	211.14	210.75
205.88	203.17	202.9	204.56	202.84	201.38	201.71	205.34	203.34	207.26	204.37	205.45	204.77	203.21	204.82	204.04	204.73	202.98	205.1	206.35	202.56	203.55	204.91	204.88	203.88	205.31	203.3	204.8	204.42	205.76	204.56	203.26	207.01	202.07	201.85	205.39	203.06	205.88	203.25	202.84	205.98	204.07	207.05	203.04	204.49	204.56	203.15	201.96	203.8	200.93
199.66	199.67	196.08	196.9	202.34	200.61	196.22	195.49	198.63	200.21	194.19	197.27	202.2	202.63	199.9	196.87	198.66	200.58	201.86	198.98	202.16	198.17	201.02	200.76	201.8	200.85	200.36	201	202.87	198.92	201.53	199.37	197.45	200.03	200.79	194.68	197.67	201.19	202.26	198.66	198.48	197	200.57	198.23	199.57	197.01	200.27	199.08	197.96	200.74
211.54	213.68	214.07	216.74	214.5	213.3	210.86	215.69	210.77	209.49	216.1	213.68	210.04	212.26	211.22	214.09	213.08	213.15	211.47	211.3	214.08	213.49	213.35	215.75	216.57	209.88	214.29	212.64	211.76	213.16	209.25	216.17	216.38	214.35	211.4	217.5	213.61	214.55	216.42	211.6	213.74	210.48	215.48	212.65	213.97	212.85	211.04	210.33	214.12	215.06
200.18	196.49	197.6	201.92	199.62	200.95	198.41	199.89	201.87	200.16	201.47	199.25	199.86	198.96	198.09	201.4	196.89	199.25	196.77	200.18	197.92	197.22	199.7	197.86	198.44	200.71	200.24	199.03	196.09	199.49	198.6	199.35	199.39	197.07	201.18	200.48	197.71	199.19	197.71	198.38	202.36	199.1	200.18	198.77	199.96	197.24	200.08	198.78	197.8	201.53
197.64	197.1	200.33	199.6	198.43	196.07	198.46	200.57	198.19	196.04	197.42	198.15	198.58	197.36	194.55	197.85	197.12	200.57	198.65	196.98	199.14	195.89	196.14	198.81	201.07	197.98	201.49	198.12	198.44	198.69	199.94	195.31	199.39	198.24	196.63	197.81	198.34	196.59	198.97	198.41	196.05	198.61	198.19	197.66	199.76	197.76	200.94	199.74	198.33	197.19
207.57	209.19	205.67	212.86	206.94	211.58	206.43	209.81	207.91	208.26	208.19	207.31	207.85	207.77	206.6	210.69	210.98	206.18	208.88	204.99	209.87	208.74	206.55	207.67	210.69	209.17	209.06	205.61	204.79	209.41	208.38	210.69	206.68	208.95	206.12	206.76	207.42	205	207.11	206.08	208.22	205.8	210	208.71	207.51	205.74	205.43	205.09	207.74	206.85
206.43	205.74	204.06	203.3	203.03	203.25	205.43	203.25	204.48	206.62	206.87	207.6	206.33	203.15	204.48	206.66	206.18	205.57	206	208.32	207.29	204.58	206.74	203.39	205.61	206.02	203.14	204.86	207.56	205.95	205.47	204.56	205.36	204.57	204.59	203.56	205.05	203.84	203.54	203.98	204.95	201.98	205.62	205.18	200.89	202.89	206.69	202.95	204.6	203.97
211.93	212.24	210.25	212.17	208.61	210.29	210.93	215.49	210.82	212.84	213.84	213.2	211.38	211.28	209.78	211.69	211.27	210.34	209.9	214.4	210.9	210.26	211.65	211.25	211.55	211.13	211.73	209.95	212.81	214.79	214.88	211.42	208.58	210.78	208.74	212.44	210.13	212.34	210.54	213.26	211.35	211.67	211.34	212	210.53	210.58	210.28	210.82	210.63	213.44
213.66	210.56	208.75	213.93	211.16	212.83	211.89	211.27	213.29	211.06	214.27	212.32	210.71	208.95	209.67	212.22	212.21	213.61	211.57	211.61	211.76	211.98	208.97	210.12	211.59	211.71	212.76	215.5	208.25	209.59	213.07	211.45	208.01	212.82	211.11	211.26	209.09	209.04	212.92	211.98	211.4	210.87	213.74	210.85	209.57	209.56	214.01	209.69	212.73	209.37
216.38	217.86	218.01	218.39	216.55	218.18	214.97	212.64	214.69	219.22	218	221.14	217.89	214.59	219.66	216.43	216.03	217.23	216.71	217.62	216.15	219.13	215.91	218.74	216.31	214.98	219.02	219.38	215.16	218.26	219.77	220.18	218.42	215.7	216.15	217.22	217.02	217.83	217.12	219.55	218.37	218.25	218.16	217.3	220.28	218.78	222.05	217.75	217.01	214.12
198.8	200.93	200.37	202.77	202.11	201.66	199.7	200.69	199.27	197.09	200.91	196.84	198.68	200.88	199.14	204.16	201.02	203.94	200.17	201.16	202.29	199.94	197.27	201.48	201.8	201.98	201.21	199.79	198.58	202.58	196.72	200.81	199.65	198.19	199.34	203.5	200.35	204.46	198.14	200.72	201.53	201.9	201.04	199.91	198.5	199.45	199.7	203.27	201.04	198.94
210.19	206.78	209.17	210.97	208.65	208.47	208.98	208.53	210.44	204.19	208.99	207.44	212.07	209.71	208.84	207.03	211.18	208.15	208.24	207.22	208.02	208.02	208.01	208.7	212.58	209.16	207.3	208.63	208.69	203.98	209.85	206.52	206.62	207.22	211.24	206.86	206.03	211.26	210.04	209.44	209.99	209.1	207.39	209.95	209.35	205.61	209.97	208.18	211.62	207.83
199.32	203.86	200.38	202.44	205.03	200.6	202.73	201.72	203.01	199.68	200.29	200.54	204.25	200.62	200.87	203.1	204.68	203.14	203.26	201.01	203.06	201.45	205.82	203.06	202.05	203.89	200.94	199.68	200.37	202.06	203.32	202.7	196.64	201.67	204.78	201.73	202.11	202.68	202.07	201.34	202.67	200.21	201.81	203.37	204.09	207.62	201.71	205.4	201.92	201.13
213.3	215.51	213.73	210.6	212.58	212.07	211.91	212.84	212.01	210.67	210.72	214.42	211.83	211	213.51	213.99	215.85	211.66	211.45	212.31	211.87	211.21	213.68	212.12	209.99	213.84	209.24	212.78	212.24	212.61	207.02	211.71	212.99	209.81	213.1	210.94	210.55	213.08	209.77	212.99	212.81	209.89	212.37	215.43	215.43	213.66	214.23	213.06	213.16	212.97
201.36	202.19	205.13	203.31	205.09	201.54	202.17	205.08	203.05	200.07	207.97	201.51	207.07	207.03	202.65	203.64	201.55	204.49	204.18	203.63	199.55	202.82	204.34	205.76	202.7	203.13	205.13	206.29	202.5	202.08	202.89	200.57	201.65	199.73	199.37	204.29	203.01	206.53	207.2	202.83	205.47	204.73	203.42	203.33	204.95	204.23	206.55	204.24	207.24	200.07
213.87	206.26	211.38	210.51	212.54	208.94	211.66	209.75	209.94	211.81	212.71	209.07	211.38	206.86	213.25	209.18	211.26	216.01	209.94	211.48	210.15	211.12	208.92	213.13	210.2	212.34	210.11	212.08	211.14	209.9	209.28	210.92	210	212.32	214.68	210.88	212.29	212.54	211.97	206.01	215.79	213.13	209.77	212.77	209.74	210.22	211.27	210.42	212.22	209.96
211.69	210.89	213.17	213.95	214.55	209.2	211.99	214.77	213.07	210.12	209.43	209.57	211.11	211.78	211.53	210.38	209.19	211.73	215.71	210.08	211.24	211.64	211.03	209.62	213.66	212.53	209.34	208.2	212.21	211.56	210.15	211.74	210.39	211.14	210.6	212.53	212.92	210.78	213.31	213.31	208.49	212.09	211.92	212.86	213.26	213.31	212.41	212.1	213.82	211.99
219.21	215.82	218.33	219.6	219.46	214.53	218.48	218.01	218.02	215.83	219.19	220.22	216.37	217.23	217.53	216.4	220.6	218.37	218.71	219.23	217.65	217.97	218.44	219.92	218.45	218.6	218.59	216.37	221.02	216.25	215.71	216.04	214.44	217.93	217.56	217.59	218.51	218.14	217.64	217.18	217	217.83	218.08	217.12	220.45	217.31	217.32	216.99	218.97	216.81
208.81	209.09	209.41	206.26	209.85	206.39	207.2	207.52	205.45	204.94	208.76	206.11	206.83	208.96	205.63	208.64	207.66	205.22	211.33	206.61	207.33	206.87	207.78	210.95	204.55	202.32	206.16	208.42	205.19	207.66	208.71	206.18	207.11	206.5	205.96	208.19	207.45	209.01	207.84	208.21	207.8	211.65	206.59	205.08	206.28	208.3	206.97	208.69	207.61	207.26
204.09	200.21	204.92	203.1	202.64	202.12	203.06	204.62	207.67	206.25	205.71	205.12	205.5	202.66	203.02	202.92	203.28	204.31	203.2	202.7	201.6	205.96	201.67	200.78	204.16	205.55	204.76	201.97	205.17	207.42	203.62	206.15	206.34	200.8	203.43	203.87	198.78	202.35	203.4	204.01	201.52	206.25	202.3	202.97	204.27	201.09	202.47	202.59	203.86	206.47
196.93	201.68	199.81	198.31	198.79	201.29	199.63	197.98	196.96	198.25	195.71	198.16	199.73	198.48	198.98	196.75	198.3	198.3	199.8	200.14	199.16	196.56	198.82	200.05	199.2	197.39	198.94	197.56	196.75	199.51	200.16	197.9	199.28	202.12	198.07	197.67	200.33	196.89	197.61	195.27	199.74	201.03	197.89	198.24	198.7	201.44	196.12	196.38	195.46	200.05
205.18	209.6	208	206.43	205.52	207.62	208.99	205.65	206.37	209.5	206.73	209.41	208.47	205.62	206.59	205.85	206.71	209.1	206.53	205.51	207.97	206.16	209.66	208.27	210	208.93	207.32	210.9	207.06	208	207.07	206.89	207	205.49	207.8	207.19	207.23	209.27	207.69	209.71	207.63	206.67	209.12	207.1	210.1	208.36	208.82	206.42	204.22	207.87
208.82	208.43	210.26	210.9	210.93	211.15	207.34	207.77	207.07	208.39	208.73	208	209.41	205.42	206.87	208.59	206.57	204.97	208.87	208.76	207.29	208.23	208.06	208.19	213.22	207.44	209.45	208.55	206.31	206.96	206.27	213.37	208.29	207.29	210.5	208.34	208.69	209.54	206.84	205.71	206.85	206.5	205.51	208.56	204.91	209.12	207.68	208.65	208.23	212.53
215.69	215.34	212.75	212.49	214.95	213.51	210.54	211.23	209.25	208.32	210.33	209.57	210.45	211.1	211.12	210.86	211.59	207.94	215.71	209.61	209.96	208.1	209.63	209.6	212.63	209.63	208.78	212.71	213.96	212.45	211.02	209.27	213.02	212.1	210.36	209.24	210.07	211.46	209.52	214.68	213.73	213.5	211.42	214.8	212.93	211.51	208.67	213.46	209.95	210.45
204.1	202.19	203.73	204.23	204.83	204.84	202.95	200.76	202.26	202.86	206.29	200.73	204.22	205.39	205	204.8	205.94	202.94	204.65	202.46	201.12	201.93	202.64	202.46	204.29	204.11	203.57	203.67	204.41	200.04	205.6	200.95	204.28	202.45	206.46	203.74	200.39	205.24	203.19	203.07	203.22	205.67	200.98	200.87	203.3	201.63	202.75	203.85	205.32	203.53
[truncated: 150 more columns]
