# Supplementary material for: Genetic dissection of main and epistatic effects of QTL based on augmented triple test cross design
Source: PLoS One. 2017 Dec 14;12(12):e0189054. doi: 10.1371/journal.pone.0189054 (PMC5730204; doi:10.1371/journal.pone.0189054)
Supplement: S6 Supporting Information — (ZIP) [file pone.0189054.s006.zip › z1_1050_0.8_10.csv]

204.84	204.42	205.64	204.72	205.05	205.48	203.92	204.94	204.89	204.86	204.15	203.96	205.63	204.65	203.88	204.2	204.36	204.96	205.08	203.93	203.54	205.07	204.44	204.07	205.51	205.16	204.79	204.6	203.16	203.82	203.43	204.12	204.74	204.98	204.64	205.48	204.42	205.22	204.67	204.83	204.48	204.19	205.87	204.31	206.39	204.83	204.71	204.02	204.47	204.74
207.84	207	207.38	207.84	209.41	208.42	207.57	206.85	208.62	207.52	207.64	207.67	207.81	208.3	208.2	208.64	208.15	208.06	208.2	206.83	207.78	208.31	207.64	209	207.37	207.02	208.19	207.48	208.2	207.95	208.83	207.38	208.42	207.9	207.75	207.05	207.76	207.52	207.42	207.77	207.8	207.17	208.87	207.69	207.8	207.55	207.77	208.92	208.03	208.9
213.49	213.25	213.22	212.64	212.52	212.06	212.47	213.16	212.39	213.54	213.28	211.74	213.19	213.68	213.12	213.12	211.93	212.42	213.2	213.33	213.26	213.41	212.44	213.07	212.13	212.72	212.98	212.53	212.32	213.08	213.28	213.06	212.93	213.3	213.23	214.47	212.89	212.03	213.05	212.12	214	212.91	213.86	213.78	213.7	213.17	213.16	212.46	213.52	213.01
208.01	207.44	208.3	208.3	207.65	207.56	207.63	207.27	208.41	207.36	206.88	207.28	207.39	207.97	208.8	207.28	208.87	207.81	208.75	208.27	207.66	207.38	208.19	206.96	207.81	208.06	207.93	208.92	207.62	207.16	207.04	209.34	207.51	207.23	207.58	208.76	208.15	207.45	207.61	207.43	207.67	208.61	208.47	207.48	207.92	207.83	208.77	207.49	209.24	206.96
207.92	208.94	207.64	207.4	208.12	207.11	209.48	207.88	209.38	207.95	208.85	208.56	208.83	209.12	208	208.74	208.22	209.46	208.65	208.42	208.38	209.67	207.9	208.15	208.54	209.55	209.36	208.54	208.16	207.68	209.27	208.02	209.18	208.23	208.1	209.14	209.66	209.15	208.06	208.65	208.54	209	207.92	207.47	209.71	208.29	208.55	207.83	208.88	208.95
212.08	212.52	212.05	211.94	213.18	212.43	212.9	211.95	211.78	212.81	212.48	211.8	212.79	211.93	212.22	213.42	211.45	212.27	211.72	211.73	212.77	213.45	212.54	211.71	211.36	211.95	213.31	211.1	212.71	212.73	213.45	212.44	211.66	212.72	213.34	211.52	212.81	212.32	212.2	213.35	212.78	212.11	212.5	213.41	212.22	212.65	212.32	211.82	211.98	212.78
211.18	211.04	212.28	212.38	212.3	211.82	211.26	212.3	211.81	211.52	212.19	210.99	211.16	211.63	211.45	210.7	210.52	210.5	211.14	212.31	211.12	211.81	212.27	212.6	211.05	211.18	211.97	211.61	212.38	211.14	212.45	210.55	212.57	211.59	212.76	211.78	210.85	211.04	210.69	211.82	211.33	211.87	211.25	212.66	210.97	211.1	211.93	210.82	211.64	210.96
200.82	200.98	200.61	201.1	200.35	201.04	200.43	200.74	200	201.73	200.7	200.26	201.37	200.21	200.81	200.22	201.05	201.35	201.93	200.35	199.97	200.83	200.79	199.88	199.78	199.98	199.85	201.34	200.83	200.51	199	201.03	200.46	200.99	200.58	199.98	200.38	200.17	200.07	200.17	200.91	200.58	200.59	200.41	200.83	201.02	200.5	200.19	200.91	200.96
212.26	211.94	211.49	211.76	210.29	212.22	211.96	211.75	212.07	211.4	211.65	211.62	211.36	211.43	212.1	211.91	211.7	212.37	212.43	212.73	211.24	211.4	212.15	211.53	212.98	210.43	210.35	210.5	211.6	211.26	210.78	212.52	211.97	211.15	212.09	210.59	211.04	211.21	212.56	212.77	211.77	211.54	212.44	211.46	212.42	212.76	212.67	211.95	211.7	211.95
202.76	203.21	202.52	202.58	203.58	203.26	202.82	204.32	204.29	205.02	204.24	203.61	204.25	203.43	205.23	203.47	203.81	202.6	204.12	203.06	203.5	203.36	202.6	204.81	202.64	202.81	204.21	203.47	203.87	203.59	203.88	203.6	205.37	203.69	203.48	202.86	203.8	203.94	204.06	202.84	203.54	203.28	204.76	203.41	203.61	203.94	203.88	203.84	203.3	203.23
199.06	198.93	199.4	199.59	199.38	199.55	198.66	198.64	199.94	198.81	199.21	199.65	199.62	199.21	198.68	200.05	198.99	199.65	199.5	200.19	199.73	200.02	199.94	198.69	199.84	200.73	199.53	199.46	199.95	200.66	198.97	198.75	198.66	199.28	199.32	199.05	199.21	200.71	199.54	199.9	199.36	199.21	199.79	200.08	198.94	199.27	199.59	199.33	200.15	200.19
201.08	200.16	200.98	200.35	201.82	202.13	200.57	201.24	201.65	200.76	201.12	200.64	202.15	200.68	200.9	200.94	200.47	200.58	202.78	201.05	202.22	201.75	200.9	201.43	201.17	200.74	200.6	200.86	201.5	201.38	200.19	202.16	200.04	201.51	200.94	200.92	200.87	202.13	200.71	199.58	201.09	200.8	202.24	201.83	200.67	201.54	201.19	202.56	200.29	200.88
213.01	213.47	213.52	212.13	212.72	211.77	212.86	213.1	212.59	213.07	212.04	213.38	214.45	213.54	213.6	213.59	212.54	213.03	211.9	212.04	212.2	212.71	212.81	213.68	213.58	212.55	212.1	213.18	212.17	212.92	213.75	212.94	214.65	213.09	213.31	212.67	213.96	213.06	213.34	212.26	212.87	213.13	212.61	214.42	212.54	213	212.11	213.46	214.14	213.7
208.14	208.51	206.8	207.76	207.3	207	209.11	208.62	208.8	207.07	208.12	208.43	207.5	207.2	208	208.07	207.57	207.84	208.68	207.16	208.52	207.81	207.04	209.67	207.16	208.32	207.81	207.66	208.13	207.86	208.4	206.68	206.6	207.54	207.94	208.75	207.34	208.45	208.28	206.96	208.22	207.59	207.08	207.69	208.02	208.54	208.53	208.57	207.3	207.24
207.82	207.74	207.09	207.1	207.53	207.39	207.97	207.61	207.47	208.09	207.99	207.57	207.74	207.06	207.53	207.45	208.43	207.83	206.64	208.47	207.03	208.45	208.41	207.6	208.62	208.27	207.69	208.74	207.63	208.61	208.02	207.51	207.45	207.63	207.97	207.31	206.99	208.29	207.66	208.56	207.32	207.35	206.84	207.71	208.58	207.42	206.86	207.6	206.71	206.84
205.05	203.86	204.73	203.64	204.25	204.49	203.49	205.34	204.31	204.05	204.42	203.25	202.57	203.81	204.24	203.58	203.32	203.35	204.44	204.09	203.67	204.86	204.74	203.49	204.62	204.63	203.34	203.74	203.18	205.32	203.49	203.5	205.23	203.22	204.54	204.19	204.66	203.81	204.06	205.58	203.76	203.19	204.29	203.95	203.26	203.73	203.42	203.85	204.95	203.37
216.22	216.36	217.01	216.71	217.77	217.64	216.67	216.32	218.05	217.63	216.68	215.78	215.67	216.87	217.52	217.57	217.78	216.71	216.26	217.17	217.45	217.71	217.16	215.87	216.85	217.17	217.84	217.23	216.84	216.71	216.8	217.92	216.72	216.61	217.62	216.78	216.76	217.15	216.16	217.04	217.78	217.8	216.74	218.41	217.53	216.76	216.66	216.74	217.45	216.61
212.55	213.64	212.7	212.68	212.68	213.04	213.29	213.24	213.24	212.69	213	212.99	212.72	214.1	212.04	212.71	213.15	213.29	213.36	212.99	213.63	213.93	213.1	213.48	212.81	212.51	212.54	212.62	213.1	212.59	213.74	212.94	213.84	211.97	213.07	213.36	211.81	213.4	212.62	213.32	213.53	213.69	212.66	213.13	213.72	212.38	211.95	213.36	211.96	212.45
209.15	207.68	207.99	206.81	208.3	208.21	207.4	207.38	206.77	207.56	208.03	207.94	208.6	208.47	208.5	208.44	207.62	207.51	208.46	209.03	208.76	207.56	206.77	206.79	207.9	207.39	206.5	208.37	207.66	207.01	207.48	208.16	206.93	207.26	208.14	207.12	208.05	207.42	207.04	207.33	207	207.27	206.9	207.89	207.53	208.54	208.54	207.92	208.42	207.27
203.63	203.84	204.62	204.42	203	204.25	205.37	204	204.99	203.08	202.79	203.56	203.55	203.19	202.64	203.13	203.39	202.76	203.21	203.76	203.95	203.53	204.2	203.87	204.44	204.74	203.55	203.31	203.47	203.36	203.59	204.1	203.94	203.84	204.63	204.47	204.69	204.8	204.45	203.99	204.31	205.19	203.96	203.46	204.82	205	204.36	205.15	205.08	204.63
200.69	200.32	201.41	200.12	201.78	199.96	200.4	200.26	200.82	200.65	200.1	200.83	201.68	200.96	200.67	200.88	200.8	199.62	200.73	200.7	200.39	200.39	200.91	200.55	200.22	200.2	200.48	200.59	200.68	199.08	201.4	200.36	199.69	200.09	200.66	199.74	200.73	200.94	200.95	200.45	199.08	199.97	199.63	201.07	200.04	200.24	198.82	199.63	200.71	200.5
211.69	211.92	211.22	212.1	211.19	211.85	211.76	212.76	211.58	211.62	212.46	211.36	212.49	211.68	211.82	211.22	212	211.99	212.59	211.53	212.23	211.7	212.65	211.81	211.87	211.28	212.37	212.21	211.88	212.29	211.46	211.86	210.09	211.89	210.97	211.79	211.98	212.63	213.08	211.53	212.46	212.36	212.18	212.33	211.57	210.9	212.26	211.91	211.32	211.48
203.74	203.65	203.57	203.55	203.92	203.61	203.54	204.71	203.38	204.03	203.86	203.31	203.61	203.96	204.52	203.3	203.18	202.76	204.55	203.7	204.04	203.57	204.37	203	203.29	203.17	203.72	202.89	203.29	204.47	204.43	204	202.94	204.3	204.05	203.27	202.99	203.59	203.52	204.49	204.55	204.61	205.02	204.78	203.54	203.04	204.16	204.3	203.96	203.36
210.97	211.33	211.63	211.59	211.52	212.98	212.22	212.44	211.52	211.93	211.03	211.29	210.93	211.85	211.77	211.94	211.7	212.51	211.68	210.42	211.85	211.56	212.05	210.69	212.59	212.9	212.54	212.15	211.61	210.78	211.08	210.74	210.37	210.65	211.38	211.31	211.25	212.02	212.59	211.36	211.41	211.8	209.57	211.4	211.17	210.81	212.42	212	212.13	211.98
217.3	217.44	217.98	217.38	217.7	216.63	217.53	217.5	215.71	217.56	218.13	217.03	217.15	217.28	217.53	217.53	217.02	216.08	217.44	217.31	215.74	217.13	217.33	215.66	217.24	217.7	218.2	217.57	217.84	216.44	217.15	218.16	216.44	216.33	216.31	217.37	216.9	217.25	216.38	215.82	217.19	215.93	217.05	216.42	216.82	217.78	217.05	217.44	217.08	218.12
203.05	201.92	201.66	202.83	202.87	202.73	201.9	202.21	202.39	202.55	204.06	201.78	202.47	202.33	202.75	201.55	203.04	204	202.89	202.15	200.7	203.13	202.66	203.65	202.07	203.52	203.07	201.74	202.63	202.59	203.91	203.09	202.75	202.18	202.77	202.71	203	202.54	202.25	203.86	202.91	202.37	203.55	203.14	203.1	203.74	202.7	201.69	203.55	203.17
194.38	193.9	194.86	194.14	194.14	194.04	193.83	194.51	194.45	195.04	194.03	194.35	194.29	193.73	195.12	195.72	194.68	194.54	194.39	193.84	194.36	194.6	193.76	194.29	194.56	193.25	193.41	193.74	193.81	193.79	194.7	194.23	194.38	194.34	194.32	193.83	194.56	194.71	192.77	193.8	194.89	194.11	194.38	194.6	193.9	194.35	194.83	194.68	194.05	194.99
209.47	209.78	209.15	209.58	210.74	208.13	209.19	209.27	208.88	209	209.78	209.69	208.94	208.79	209.07	208.19	209.95	208.61	209.87	210.12	209.45	209.57	209.02	209.82	210.52	208.99	209.69	209.04	209.34	209.93	208.43	209.38	210.39	210.44	208.68	208.94	209.67	208.74	209.39	209.51	209.39	209.44	209.63	209.56	208.37	209.4	209.75	208.76	210.07	209.38
210.29	208.81	209.3	210.42	209.43	209.49	209.5	207.92	209.62	208.89	208.56	208.51	208.61	208.08	209.8	208.26	208.9	207.55	209.2	208.31	208.14	208.18	208.24	209.91	209.75	208.34	208.06	208.39	208.25	208.06	209.05	207.87	208.8	208.13	208.26	208.58	209.47	208.32	209.81	209.43	209.19	209.3	209.23	208.62	207.98	208.93	209.93	209.1	208.61	208.64
217.49	216.56	218.16	218.17	216.72	217.12	216.91	217.11	216.59	218.77	217.02	216.47	216.89	217.41	215.1	216.84	217.54	216.91	217.61	218.15	217.53	216.05	217.2	217.46	217.33	217.21	216.6	217.35	217.46	216.3	216.67	217.31	216.95	216.78	216.05	217.08	217.32	217.26	217.27	216.09	217.22	217.97	217.87	217.22	216.76	216.74	216.53	217.58	216.8	215.83
198.66	199.92	199.45	200.12	199.84	199.54	200.23	199.46	199.86	199.25	198.91	197.76	198.58	201.02	199.92	200.32	199.59	199.67	200.06	200.54	198.67	199.72	198.95	198.93	198.89	199.21	198.37	200.13	200.09	199.1	199.53	199.38	200.01	199.04	198.86	199.51	199.43	198.91	198.33	200.54	200.08	198.69	200.13	199.77	199.42	200.26	198.68	199.99	199.58	200.35
193.81	193.81	192.78	193.62	193.42	194.74	194.9	194.31	194.32	194.75	193.69	193.31	194.53	193.52	193.35	194.06	194.9	196.16	194.03	192.89	194.89	194.75	194.17	195.34	194.25	194.82	193.93	193.61	194.91	194.58	193.39	194.59	193.64	194.56	193.78	194.6	195.72	193.26	194.49	193.55	193.81	193.64	194.81	193.94	194.42	193.77	194	193.48	194.79	193.44
205.83	206.01	206.05	205.45	205.01	205.69	206.11	205.23	206.2	205.82	205	205.85	206.45	205.79	206.6	205.73	205.66	204.98	206.33	205.06	206.23	205.52	204.96	204.88	206.25	206.24	205.82	205.81	205.94	206.47	204.37	207.03	206.3	204.32	206.11	205.11	204.75	205.9	206.16	205.14	206.75	205.91	205.54	206.33	205.51	205.74	204.89	204.93	206.59	205.66
198.65	199.08	198.54	198	199.85	200.61	199.24	199.59	200.53	199.45	199.38	199.91	199.41	199.3	199.44	198.66	199.98	198.62	199.65	200.31	199.86	198.09	199.07	200.2	200.03	198.73	198.05	199.1	199.14	198.52	198.94	199.32	199.22	199.23	200.25	198.42	199.64	199.14	200.49	199.1	198.49	199.72	199.72	199.4	199.12	200.5	199.52	198.4	199.18	198.43
208.05	208	208.51	207.31	207.26	207.4	208	208.83	207.89	207.5	208.13	207.92	207.71	208.26	207.62	208.54	207.96	207.75	207.86	206.44	207.02	208.43	207.03	206.97	208.19	207.18	207.04	207.79	208.11	209.01	208.23	208.74	206.94	208.05	207.06	208.49	207.97	206.59	208.09	208.76	207.72	207.99	207.6	208.53	208.47	206.86	206.51	208.44	207.99	208.51
211.42	212.28	211.37	210.78	211.07	212.64	212.11	211.9	211.11	211.99	211.34	211.55	212.63	211.56	212.23	211.11	210.29	212.04	211.54	211.74	212.26	211.71	212.26	212.07	211.91	212.96	211.67	211.82	212.04	211	213	212.08	210.57	211.49	210.83	211.73	211.62	211.72	212.25	212.48	212.32	211.41	212.47	211.99	211.64	211.84	211.1	211.77	212.38	212.1
208.14	207.95	210.28	208.45	209.74	208.68	208.47	208.4	208.77	208.08	209.1	208.6	208.52	207.72	209.44	208.59	210.01	208.5	210.43	208.48	208.14	208.61	208.61	209.05	208.22	208.09	208.55	209.63	208.91	208.25	208.53	207.95	209.25	209.02	208.47	208.28	207.41	209.45	208.79	209.24	208.49	209.14	209.08	208.18	208.79	208.9	208.07	209.33	209.68	208.11
208.23	207.49	208.16	207.41	208.12	207.5	207.76	208.26	207.65	207.86	207.28	207.76	206.7	208.98	207.69	207.18	207.02	207.09	208.24	206.61	206.91	207.19	207	207.47	207.17	207.69	208.35	207.71	206.97	206.14	207.77	207.43	207.7	207.17	207.47	207.44	207.45	208.13	206.34	207.11	207.58	208.17	206.87	207.63	207.8	206.26	207.72	208.01	208.09	206.89
205.25	205.71	205.62	205.71	204.72	206.03	204.21	205.92	205.02	205.53	206.53	205.12	205	204.64	205.82	204.45	206.19	206.27	206.29	205.89	205.86	205.79	205.25	205.92	205.85	205.7	205.9	206.82	205.21	204.84	206.7	205.82	205.41	204.93	206.08	207.13	205.69	206.25	206.15	205.95	207.27	205.32	206.79	206.25	205.02	205.42	205.52	205.58	205.81	206.16
209.51	208.65	209.35	207.99	208.69	208.29	208.74	208.91	208.06	209.54	209.04	208.66	208.91	208.11	208.17	208.83	209.34	207.59	210.36	209.15	208.1	208.1	209.54	209.56	208.51	209.72	209.4	208.18	209.24	208.84	208.67	208.63	209.03	209.09	209.99	208.77	209.61	208.81	209.5	208.74	207.98	208.3	208.93	208.68	208.97	208.92	209.07	209.63	208.72	207.78
203.28	203.76	204.99	202.38	203.23	204.23	204.39	203.51	204.56	204.7	203.56	204.06	204.01	204.09	203.29	203.85	203.76	203.69	204.9	203.18	203.69	202.57	204.01	204.17	204.1	203.74	204.14	203.68	203.62	204.25	203.35	204.48	203.53	204.38	204.5	202.92	203.66	203.01	203.1	204.2	202.82	204.87	203.88	204.48	203.88	202.96	203.1	202.41	204.27	204.11
206.6	205.78	206.62	206.79	205.64	205.82	206.44	206.6	206.24	206.72	206.85	205.73	205.56	206.69	206.25	207.08	206.92	207.48	205.82	205.72	207.19	205.35	206.22	206.1	206.29	206.78	206.34	206.71	205.68	205.25	206.97	207.32	205.76	207.14	206.49	207.4	207.47	207	204.89	205.87	205.79	206.11	206.18	206.2	206.54	206.89	207.6	205.62	205.92	206.55
197.99	199.08	197.63	198.8	198.06	198.06	197.97	197.89	198.05	197.36	198.14	197.27	197.64	198.51	198.26	198.6	198.91	196.93	197.75	197.85	198.75	198.51	198.6	197.22	197.08	199.74	198.24	197.29	198.94	197.7	198.83	198.52	198.31	198.14	198.25	197.95	198.26	198.12	198.76	197.75	198.85	197.85	196.93	197.98	198.07	197.36	197.41	198.55	197.77	197.16
210.16	210.04	209.02	209.09	209.74	209.11	210.11	209.08	208.96	209.08	210.37	210.22	209.79	210.59	209.6	209.81	208.81	209.71	209	208.89	210.65	209.43	208.68	209.54	210.02	211.16	210.01	208.65	209.28	209.49	209.94	209.25	208.53	209.01	209.43	209.65	208.73	208.8	210.13	210.05	210.02	209.49	209.54	210.12	208.86	208.5	209.77	210.24	209.11	209.87
210.62	209.85	208.97	208.81	208.72	210.16	209.13	209.45	209.54	210.31	208.23	209.2	210.3	209.17	210.48	209.33	210.06	209.65	209.08	209.58	208.65	208.8	209.77	207.99	210.49	207.95	209.52	209.3	209.66	211.19	210.2	209.25	209.53	209.26	209.91	208.62	210.17	208.71	209.93	209.1	210.17	209.25	208.97	210.31	210.05	209.52	209.16	209.74	209	208.3
198.44	200.44	198.01	198.4	199.19	200.07	198.77	199.85	199.39	198.7	199.01	199.43	199.69	199.22	199.59	198.45	200.37	198.69	199.21	199.8	200.32	200.01	199.49	198.74	199.4	199.41	198.84	199.39	198.9	198.76	199.62	199.51	198.85	200.04	199.37	198.56	199.41	198.72	198.87	199.75	199.5	199.86	199.72	200.52	200.37	200.45	199.65	198.6	199.65	199.07
205.92	205.87	207.24	204.84	205.76	206.64	206.83	206.06	207.49	206.79	206.27	206.06	205.12	206.79	207.32	206.58	208.34	205.95	206.25	207.18	206.93	205.95	205.9	206.1	205.63	207.37	205.66	207.07	207.04	206.28	206.69	205.95	206.21	205.36	206.47	206.44	206.07	206.01	205.38	206.39	207	206.02	205.97	206.47	206.29	206.9	205.76	206.28	205.15	205.21
199.41	199.68	198.41	199.64	200.81	199.24	199.73	199.5	199.19	199.24	199.56	199.63	200.45	199.21	199.21	200.75	200	199.37	199.99	199.4	199.3	200.07	199.43	199.05	198.47	199.1	199	199.68	198.72	198.68	199.24	199.74	200.29	199.47	200.74	199	199.42	199.76	199.36	199.24	199.35	198.31	199.08	198.64	200.04	199.36	199.44	200.22	199.08	200.69
193.94	193.91	193.52	193.45	194.5	194.37	195.81	194.95	193.19	194.37	193.97	194.2	193.5	194.84	193.1	194.5	194.83	194.34	193.98	193.94	193.43	194.01	194.11	194.29	194.67	194.62	194.46	194.24	194.23	194.23	194.65	193.97	195	193	194.32	194.44	195.05	193.34	193.96	195.48	193.75	194.22	193.97	194.06	194.8	193.28	194.25	194.76	193.6	194.39
211.44	211.86	210.79	211.18	212.06	212	210.69	210.9	210.61	212.25	212.43	211.39	212.18	212.26	211.77	210.69	210.68	211.64	211.51	210.39	211.05	211.82	212.48	211.25	211.13	210.4	212.46	210.73	212.43	211.16	212.29	210.65	211.44	211.26	212.47	211.19	211.57	212.32	211.65	210.19	209.89	211.67	211.4	210.05	211.05	210.35	212.89	211.74	211.73	211.77
216.25	216.47	216.97	217.18	216.45	216.74	216.93	217.74	217.2	217.35	217.44	217.31	216.61	216.86	215.57	217.47	216.52	217.4	216.06	217.31	217.58	217.52	217.07	217.03	216.24	217.49	217.2	216.59	217.25	216.12	216.77	215.96	217.38	216.9	216.95	217.34	215.98	218.11	217.33	216.85	217.65	217.1	217.19	217.47	216.37	216.41	216.81	216.53	216.36	217.25
203.71	202.61	204.08	203.34	203.7	203.93	203.91	203.85	203.45	203.44	204.71	203.87	203.6	204.36	203.41	203.45	203.6	203.55	202.87	203.35	203.57	204.27	203.21	203.8	203.6	204	203.45	203.6	203.52	202.8	203.28	204.04	203.67	203.29	203.72	203.71	203.49	202.7	203.26	202.89	203.5	202.9	204.48	203.56	202.76	204.35	203.31	202.17	203.66	204.31
207.07	207.1	207.58	208.43	207.67	207.3	207.84	206.75	207.72	208.06	208.74	207.88	207.96	208.23	207.4	207.95	208.68	207.66	207.46	207.34	208.24	208.29	207.1	207.88	207.37	207.96	207.75	208.15	207.62	208.32	209.23	207.05	207.33	206.72	207.91	208.62	208.6	208.47	207.64	207.29	208.15	207.93	207.4	207.99	208.81	207.31	206.43	207.61	207.78	208.2
199.57	199.56	198.71	198.54	199.33	198.59	199.98	199.29	199.22	200.18	199.09	198.81	199.15	199.96	198.98	198.85	199.99	198.95	199.51	199.64	199.66	199.95	200.03	199.77	199.69	199.33	198.92	199.47	198.42	199.45	199.9	199.6	200.09	198.36	199.06	199.5	199	199.56	199.49	199.99	199.18	200.41	199.48	199.38	199	199.31	199.65	197.82	199.27	199.49
208.97	209.28	208.55	209.33	207.98	208.68	208.45	209.15	209.83	208.13	209.18	208.55	208.98	208.84	207.92	207.84	208.12	208.73	208.85	209.66	208.16	208.82	208.13	209.23	208.91	208.26	208.43	209.76	208.5	209.3	209.5	208.58	208.73	207.91	207.23	208.69	208.65	208.8	209.21	208.02	208.82	207.59	207.53	208.03	208.71	208.48	209.1	208.18	208.51	208.57
193.19	193.64	194.77	194.58	193.58	193.07	195.01	194.71	194.4	193.66	194.95	194.78	194.12	193.97	193.14	193.93	194.36	195.5	194.04	194.54	193.97	194.73	193.64	194.43	194.1	194.04	192.95	194.13	193.39	193.63	193.68	194.31	194.87	192.57	194.98	193.64	193.3	194.98	194.2	194.46	193.91	193.74	195.74	194.09	194.89	193.85	194.38	194	194.29	194.13
218.15	217.33	217.31	217.21	217.11	217.55	216.8	217.76	217.14	218.76	217.36	217.53	217.26	217.13	217.08	218.89	218.06	218.44	217.55	217.59	217.7	218.36	217.64	218.59	217.75	217.84	217.65	218.03	218.65	217.78	217.68	217.23	218.02	218.51	218.09	218.45	217.11	216.74	217.9	218.15	218.65	217.68	217.77	216.57	217.84	217.36	217.75	218.34	218.5	219.31
214.07	213.11	213.32	214.74	213.44	213.99	213.12	213.11	213.86	213.79	213.73	213.71	214.5	214.67	212.99	214.17	214.15	212.83	213.91	214.18	213.34	212.91	212.73	213.59	213.88	213.72	213.37	213.46	214.09	213.22	213.28	213.05	213.11	213.98	213.94	213.91	212.88	214.24	213.95	215.02	213.29	213.76	214.43	213.01	214.09	213.9	213.64	214.18	213.2	213.47
199.18	199.12	199.54	199.27	199.85	201.08	199.4	199.97	199.11	199.87	198.95	198.81	199.61	199.05	198.76	198.8	199.11	200.45	199.37	199.67	200.18	200.16	198.62	198.74	198.73	199.43	199.7	198.63	199.97	199.53	199.75	199.97	199.97	199.76	199.29	199.59	200.07	199.37	199.4	199.51	199.47	200.22	199.35	199.01	200.2	199.52	200.02	199.15	199.4	200.56
203.8	204.01	203.52	203.1	203.12	203.42	203.87	203.87	202.95	203.53	203.69	203.37	204.56	203.32	203.69	203.97	203.68	203.67	202.87	203.96	202.42	201.71	203.61	202.72	204.09	203.93	203.05	203.49	201.73	203.41	203.95	202.62	204.64	203.33	203.31	203.43	203.24	203.48	204.59	203.43	204.04	203.8	203.21	204.68	204.64	204.86	203.61	202.61	204.65	203.82
212.84	213.21	213.53	212.26	212.04	212.75	212.78	212.94	212.9	212.5	213.37	212.49	212.07	213.28	213.02	212.93	212.39	213.13	211.89	213.1	213.55	211.44	213.52	213.12	213.75	212.68	213.26	212.99	213.04	212.39	212.28	213.92	212.73	213.42	212.57	213.52	213.42	212.75	212.41	213.47	212.91	212.2	213.24	212.92	213.21	213.84	212.24	212.26	214.71	213.63
212.05	213.56	212.21	212.48	213.08	213.26	213.35	213.26	212.07	213.53	213.32	213.54	213.62	213.35	213.51	212.38	212.94	213.23	212.62	213.43	212.9	212.83	213.61	213.23	212.85	212.74	213.88	212.75	214.19	212.7	212.92	213.29	212.94	213.11	212.78	213.1	212.52	213.61	213.41	212.25	211.97	211.89	214.01	213.52	212.77	213.46	211.84	213.3	212.37	213.74
204.17	203.18	202.36	202.54	203.05	203.6	203.05	203.59	204.23	202.41	203.94	202.94	203.76	203.94	203.17	203.91	202.49	203.66	202.98	202.81	202.99	204.02	203.77	203.53	202.91	202.88	202.81	203.31	202.72	203.09	201.83	203.45	202.86	203.32	203.99	202.36	204.02	202.89	202.94	202.57	202.98	202.82	203.65	203.77	203.4	203.45	203.7	203.45	203.09	203.05
204.15	204.26	204.74	203.79	203.71	203	202.5	202.72	204.09	204.57	203.32	202.21	204.01	203.52	203.73	203.51	202.36	203.79	202.69	203.36	204.64	203.55	204.07	203.36	204.34	204.06	202.58	202.95	203.5	204.06	203.11	204.35	202.23	203.61	203.98	203.45	203.43	203.73	203.06	202.97	202.9	204.48	203.66	201.57	202.35	202.53	203.77	203.18	203.78	204.34
205.62	203.7	204.46	204.04	205.14	204.24	204.78	203.04	203.94	204.61	203.11	203.78	203.93	204.57	204.58	204.85	204.1	203.42	203.52	203.57	204.86	204	204.57	203.8	205.35	203.42	203.74	204.62	203.65	204.62	204.08	203.1	204.02	203.83	204.29	203.87	204.38	203.54	204.33	203.67	204.25	203.74	204.18	204.12	205.37	204.52	203.25	203.86	203.34	204.53
201.33	200.23	200.22	200.88	199.75	200.39	200.67	200.53	200.58	200.97	201.11	200.82	200.06	199.88	200.37	200.74	201.01	201.17	200.64	200.02	200.71	202.03	200.18	201.13	200.24	201.24	200.6	201.73	201.21	199.97	201.28	200.77	199.88	200.8	200.54	201.75	201.35	201.27	201.28	200.3	200.85	200.4	201.23	200.18	200.68	200.87	200.48	200.81	200.12	200.32
219.52	217.89	217.91	218.13	218.61	217.9	218.67	217.4	218.24	218.5	216.79	217.96	217	217.93	218.45	216.74	218.24	217.52	218.15	218	217.34	218.46	217.94	216.96	218.88	217.71	217.45	217.58	218.04	216.85	217.13	216.71	216.84	217.7	217.99	217.49	218.01	217.9	217.97	217.59	218.06	217.88	217.26	217.53	218.33	218.94	218.06	217.59	217.93	218.12
208.08	207.29	207.5	209.06	208.46	207	208.38	208.03	208.31	208.67	209.73	208.06	208.15	208.44	208.05	208.44	208.59	208.29	209.36	207.56	208.4	207.82	208.03	208.09	207.98	208.55	207.91	208.88	208.8	207.68	208.43	208.44	208.8	208.41	208.97	208.9	208.94	207.84	209.13	208.25	208.42	209.3	209.62	208.68	207.7	209.09	208.51	207.66	209.56	207.94
203	204.5	203.49	204.16	203.89	203.95	203.79	203.35	203.89	203.59	203.44	203.82	203.42	203.05	203.69	202.47	203.88	203.46	202.73	203.18	202.51	203.11	203.45	202.91	203.77	203.16	204.79	203.71	204.3	204.09	203.96	203.12	203.57	203.5	202.93	203.32	203.43	203.52	203.74	203.47	202.89	205.68	204.83	203.53	203.77	202.82	203.2	203.82	203.18	202.69
213.93	213.43	213.05	213.51	213.31	213.28	214.19	213.56	215.44	213.96	215.02	213.36	213.94	213.62	213.56	213.99	213.64	213.86	213.46	214.41	213.27	214.06	214.73	213.89	214.12	214.06	214.56	213.77	213.29	213.91	215.04	214.15	214.11	213.66	213.33	214.12	213.71	213.69	213.33	213.62	214.55	213.12	213.74	213	213.42	214.2	214.12	213.27	212.88	213.75
207.25	208.24	207.74	207.32	208.21	208.38	208.88	207.32	207.77	207.51	208.02	208.05	208.04	208.01	207.55	206.94	206.42	207.89	207.65	207.21	207.61	207.92	207.44	208.02	207	206.6	209.3	207.01	208.19	208.75	206.08	208.1	207.44	208.47	207.69	207.89	207.61	207.3	207.12	208.32	206.9	207.83	208.88	207.65	209.44	207.37	207.56	208.86	206.93	207.96
208.81	209.7	208.99	208.35	208.77	207.39	209.03	209.78	208.67	208.84	209.29	208.78	208.65	208.48	210.21	208.85	208.85	208.67	208.28	209.64	209.87	209.3	208.93	208.44	207.6	209.05	208.48	209.01	208.27	209.52	207.79	208.49	208.8	207.72	209.92	208.3	208.42	208.41	208.5	208.3	209.25	208.65	208.59	208.54	208.91	208.05	207.94	208.8	209.21	207.03
201.68	200.07	201.9	200.46	200.47	201.1	200.31	200.5	200.49	201.03	202.08	200.89	200.98	201.78	201	200.38	201.14	202.31	201.56	200.83	200.95	201.29	200.46	200.68	201.58	201.61	201.49	200.61	201.88	201.44	202.31	200.94	199.96	200.8	200.7	200.72	202.64	201.51	201.07	200.65	201.16	200.98	201.53	200.71	201.46	199.72	201.51	200.99	201.55	200.86
197.94	197.43	198.67	198.19	196.79	197.08	198.71	197.62	199.3	197.78	197.66	198.1	197.97	197.91	198.54	197.86	197.62	198.16	198.94	197.77	197.92	198.82	198.03	198.87	198.07	198.27	198.21	198.69	198.31	197.14	198.54	198.63	197.72	197.27	196.66	198.62	196.43	198.38	198.6	198.27	197.01	197.31	198.2	197.67	197.29	198.35	198.87	196.97	197.31	198.7
217.51	216.72	217.16	216.74	216.7	216.52	216.66	217.13	218.03	217.13	217.2	216.89	216.91	216.19	216.63	217.95	217.13	216.74	216.64	216.74	216.52	216.94	218.15	216.67	217.12	215.69	216.88	217.52	217.23	217.04	216.53	216.31	217.52	217.18	217.13	216.58	217.05	217.14	217.23	217.39	217.41	217.6	218.12	216	217.07	217.13	215.78	216.8	217.65	216.82
199.4	199.62	199.1	199.66	198.45	200.15	198.25	198.07	198.75	200.8	199.5	199.23	199.13	198.6	199.95	197.87	200.13	199.55	197.96	200.2	199.11	199.39	200.45	199.3	198.66	198.82	198.24	199.61	198.17	199.66	197.75	199.21	199.71	199.01	199.12	198.64	198.97	199.49	201.01	199.82	199.17	200.55	198.89	198.42	198.56	200.42	199.53	199.14	198.42	199.94
200.23	200.87	200.97	201.62	200.66	200.74	201.58	200.56	200.06	200.16	200.2	200.28	201.26	200.75	199.37	201.57	202.74	200.29	200.22	200.76	200.24	200.11	199.49	200.06	200.67	200.64	200.96	200.87	200.01	200.44	201.07	200.09	199.52	199.68	200.4	200.45	199.99	200.67	200.54	200.65	201.12	200.66	200.8	200.3	199.6	200.71	200.39	199.32	200.69	200.7
202.36	202.89	201.46	200.83	202.03	202.35	202.32	202.34	202.87	203.34	202.61	202.36	202.66	201.62	202.47	202.46	203.67	202.14	202.96	202.93	202.47	202.5	203.08	203.36	202.78	202.54	203.19	202.21	203.02	203.65	202.6	203.2	204.02	201.67	202.79	203.29	202.79	202.45	203.15	202.81	201.93	203.53	203.31	201.86	202.57	202.25	202.86	203.41	203.09	202.89
205.9	207.47	206.35	207.81	205.34	206.25	206.22	206.12	206.29	206.98	207.5	207.7	206.62	206.68	206.61	208.24	207.24	206.61	205.73	206.65	206.24	205.96	206.13	207.48	206.19	207.16	206.3	207.41	206.48	206.43	206.25	207.01	205.83	207.16	206.28	206.74	206.8	205.49	205.99	206.54	206.4	207.16	206.87	204.41	206.47	207.54	206.98	206.55	205.96	205.58
214.25	213.59	213.89	213.14	212.54	213.59	213.63	212.82	212.94	213.61	212.62	212.62	212.24	213.1	212.66	213.38	213.23	211.97	213.09	213.84	212.76	212.33	212.7	212.85	212.48	213.59	212.41	212.74	211.7	213.07	213.13	212.16	213.26	212.55	212.22	212.55	211.97	213.39	212.17	212.39	212.96	213.12	212.48	212.47	213.35	213.42	212.75	212.72	213.78	213.85
209.14	208.98	208.93	208.23	208.37	208.51	209.08	209.05	209.45	208.88	207.54	208.42	208.25	208.44	208.93	207.76	208.75	208.44	208.66	208.42	207.53	209.71	208.79	209.66	207.79	209.18	208	208.38	207.89	208.22	209.84	208.96	208.72	208.09	209.21	208.51	208.67	209.1	208.84	208.31	209.31	208.26	207.94	209.15	208.2	208.74	208.88	209.92	208.24	210.03
213.3	213.27	212.27	213.93	213.63	212.63	212.74	213.78	212.55	213.57	212.34	214.33	212.52	211.83	213.14	213.01	212.97	212.71	213.13	213.96	213.06	212.48	212.61	213.9	213.78	213.18	213.29	213.01	214.11	212.01	213.58	212.2	212.69	213.44	212.47	213.1	212.48	211.83	213.81	212.68	213.34	212.95	213.57	213.19	214.26	213.02	214.85	213	213.28	213.41
195.24	195.43	195.24	195.01	195.83	194.9	196.19	194.92	194.3	195.49	195.56	194.6	194.97	194.6	195	195.34	194.93	195.45	194.09	195.71	195.3	195.36	196.21	194.64	194.51	194.57	195.56	194.71	194.4	194.92	195.44	194.37	195.07	196.07	193.4	195.61	196.1	195.95	195.62	195.48	195.47	194.74	195.54	194.94	195.68	195.06	195.85	195.26	195.13	194.02
201.72	199.68	200.41	199.47	200.34	200.75	199.55	199.81	200.42	200.61	200.7	199.91	200.37	200.34	201.32	200.78	199.83	200.68	200.92	199.36	200.59	199.29	200.24	200.83	199.94	200.01	201.03	200.33	202.07	200.82	200.04	199.47	199.98	200.92	200.27	200.88	201.28	201.05	198.74	201.13	201.08	200.52	200.64	200.54	199.97	199.98	201.07	200.61	199.77	200.03
212.46	211.41	211.69	212.25	211.27	211.87	211.97	211.2	211.87	212.61	211.66	211.62	210.51	212.26	210.47	211.03	212.12	211.49	211.84	211.1	212.19	210.55	212.43	210.73	211.19	212.58	210.32	210.8	211.25	210.84	211.83	211.87	210.37	211.8	211.18	210.83	210.27	211.51	210.78	210.94	211.76	211.1	213.12	212.37	211.05	212.44	211.57	210.69	211.93	211.06
208.29	207.11	208.73	208.43	208.19	207.2	208.24	207.12	208.39	207.29	208.36	206.81	207.56	207.74	207.43	208.57	208.95	207.92	207.99	208.02	207.73	207.69	207.67	208.42	207.84	207.95	209.07	208.24	208.37	208.5	208.04	209.18	207.43	207.42	207.47	207.38	207.67	207.98	208.32	208.98	207.21	207.43	207.71	207.8	207.76	207.6	209.01	207.05	207.79	208.11
211.48	211.61	212.22	210.98	211.42	210.89	211.34	211.77	211.13	211.58	212.79	211.1	211.28	212.29	211.64	212.11	210.56	211.21	212.53	211.64	211.98	213.1	212.12	212.03	211.96	211.22	211.39	212.43	211.74	211.36	212.74	212.93	211.44	212.63	210.91	212.7	211.28	211.17	211.75	210.67	212.28	212.11	210.85	211.06	211.74	211.62	211.92	211.11	210.93	212.19
200.62	199.04	199.56	198.68	200.25	200.21	199.53	198.63	199.09	198.02	199.67	199.4	198.77	199.91	199.76	199.74	199.02	199.74	198.86	198.78	200.11	199.4	199.56	198.82	199.42	199.74	199.62	200.68	199.8	199.16	199.48	199.37	197.98	198.81	200.3	199.86	199.04	199.06	199.88	199.52	198.6	199.89	200.05	199.13	199.57	199.74	199.5	199.97	199.06	199.21
204.03	204.68	204.32	205.29	204.47	204.38	204.26	204.4	204.35	205.01	204.85	203.97	203.48	204.42	203.95	204.6	204.94	205.27	205.24	204.67	204.38	203.66	205.18	203.81	203.98	205.3	204.62	206.06	204.24	205.32	203.15	204.6	204.54	204.77	203.93	204.3	205.27	204.22	204.7	204.38	204.24	203.75	204.46	203.45	204.09	204.26	205.85	204.75	204.12	204.76
202.6	202.33	202.4	202.16	201.35	202.58	202.24	202.16	202.68	203.3	202.52	203.02	202.13	201.03	203.68	202.67	202.25	202.75	201.98	203.07	202.25	202.8	202.35	203.11	202.54	202.3	202.95	201.99	202.01	202.2	201.57	203.09	203.05	202.22	203.29	202.41	202.82	203.43	204.07	203.12	201.85	203.07	202.15	202.87	201.61	202.69	201.56	202.79	202.63	203.56
208.02	207.92	208.5	207.5	208.59	209.4	207.68	209.25	207.84	209.58	208.57	208.01	208.41	208.71	207.45	208.26	209.14	208.61	208.82	209.46	208.62	209.49	208.39	208.39	209.35	208.95	209.07	209.59	208.85	208.95	209.15	207.81	207.93	208.51	208.65	207.68	207.61	209.2	208.52	208.6	208.58	208.89	209.65	209.34	210.12	208.17	209.37	208.69	208.76	207.88
212.12	211.79	212.1	211.62	211.72	211.97	212.18	211.45	211.89	211.78	210.22	211.97	211.84	212.45	211.64	211.1	212.36	212.04	211.32	211.18	211.89	212.62	212.08	211.96	212.53	211.82	212.06	211.94	211.75	212.13	212.34	212.01	211.23	211.01	211.12	211.96	210.95	212.58	211.93	211.55	212.57	211.94	211.62	211.6	210.6	211.38	212.35	211.54	211.69	211.6
212.6	211.62	212.58	212.58	211.52	211.52	209.97	212	212.64	211.73	211.93	211.22	211.93	211.42	212.21	211.08	211.81	210.68	212.11	211.61	210.97	211.89	212.25	212.45	211.65	211.57	212.21	211.77	211.31	211.36	211.92	211.38	212.09	210.86	210.93	211.93	211.24	210.05	212.48	211.38	211.28	212.53	210.7	212.09	211.01	212.52	209.88	211.58	211.53	211.26
194.46	194.17	193.24	194.7	193.8	194.54	193.57	193.56	195.09	194.67	194.6	194.1	194.97	194.17	194.26	194.05	194	194.56	194.82	194.94	194.11	194.41	193.82	193.44	194.77	193.54	194.54	194.92	193.98	193.92	194.68	194.08	194.58	195.03	194.36	192.91	193.2	194.2	194.17	194.06	193.2	194.23	193.55	195.82	194.31	194.19	194.26	194.95	193.84	193.8
209.22	209.38	210.02	209.22	209.14	209.32	209.73	209.86	209.57	209.97	209.05	209.36	210.08	208.87	210.26	209.39	209.51	208.66	209.61	209.25	209.47	209.32	211.13	210.67	209.24	209.76	209.23	210.42	209.56	209.13	208.34	209.98	209.91	210.15	209.12	209.39	210.11	210.17	210.21	209.36	209.16	209.57	209.67	209.44	208.94	211.07	209.85	209.82	208.96	208.43
209.03	210.83	210.19	209.61	211.44	210.48	209.53	210.24	210.58	208.93	208.11	209.08	209.43	209.28	208.85	208.95	209.36	208.75	208.52	208.72	210.46	209.14	210.12	210.02	209.64	209.13	209.25	208.62	210.05	210.19	210.1	209.21	209.46	210.03	208.61	208.88	209.56	208.87	210.29	210.1	208.86	208.71	209.55	209.16	209.88	209.36	209.81	210.15	208.87	209.77
212.45	212.93	211.07	212.9	212.34	211.83	211.94	212.12	212.28	211.79	212.66	212.25	212.19	212.63	211.96	212.84	211.85	211.47	211.79	212	213.69	212.5	212.1	211.43	210.92	212.02	212.02	212.8	212.33	212.76	212	213.16	211.96	211.44	211.8	212.51	212.43	212.47	212.68	210.43	211.75	211.76	212.34	212.98	211.99	211.87	211.8	211.96	212.66	213.5
199.99	199.34	200.3	200.92	200.11	199.89	200.37	200.6	200.75	200.09	200.35	200.78	200.45	200.87	200.21	200.65	200.61	200.16	200.22	200.88	199.95	199.54	200.22	200.72	200.17	199.93	200.09	200.01	201.02	199.97	199.63	199.07	200.73	199.95	200.19	199.38	200.11	200.06	199.79	200.51	201.54	199.31	200.35	199.4	200.71	199.85	200.86	199.51	199.94	199.88
208.2	206.87	208.19	207.68	207.82	207.64	208.12	208.44	208.09	207.9	208.13	207.66	208.05	208.48	207.51	207.97	207.73	207.36	208.02	206.43	208.32	207.88	207.1	207.77	207.6	206.52	208.73	207.65	208.19	207.44	206.99	207.24	207.17	207.97	206.21	208.22	208.18	207.71	208.51	206.85	208	208.47	208.19	207.7	206.09	207.27	208.11	208.23	207.58	207.43
215.24	213.93	213.9	213.87	213.81	213.1	213.55	212.79	213.24	213.44	214.32	214.46	212.47	212.16	212.9	213.99	213.81	213.88	212.63	214.42	214.52	213	213.25	213.09	214.38	214.48	214.09	214.05	213.92	213.67	213.54	214.06	213.99	213.3	214.24	214.54	214.78	213.44	214.6	214.37	214.13	213.54	211.92	214.7	212.76	213.64	213.02	214.9	213.78	214.37
204.39	205.27	204	204.61	204.52	205.28	205.06	205.65	206.05	204.26	204.6	205.07	203.62	204.97	204.91	204.08	205.29	204.44	204.62	204.44	205.01	204.13	204.99	204.97	204.91	204.86	205.64	203.88	204.92	203.97	205	204.34	204.65	205.05	204.98	202.73	204.59	205.03	204.26	205.08	205.12	204.64	204.71	205.35	204.14	204.64	204.33	203.73	203.8	204.46
207.13	206.86	205.81	206.32	207.74	206.07	205.62	206.16	205.77	206.05	207.11	206.87	206.5	206.26	206.15	207.64	206.23	207.09	206.58	206.36	207.49	205.79	205.69	206.81	205.66	206.23	206.96	205.71	206.14	207	205.97	207.23	205.98	206.91	205.99	206.67	206.72	206.12	207.53	206.57	206.31	206.44	206.31	207.16	206.13	205.58	206.9	206.58	206.27	206.6
194.92	194.75	195.08	195.31	195.48	194.66	195.89	194.64	195.43	195.18	194.94	195.63	193.81	194.68	195.31	195.27	196.25	195.99	194.21	195.4	194.74	194.78	195.36	195.55	195.1	195.34	195.75	195.52	194.39	195.6	194.31	194.11	194.59	195.12	195.17	194.99	194.77	195.22	193.95	194.26	195.31	196.03	194.88	195.83	194.99	193.89	195.84	194.64	195.17	194.05
198.88	197.89	197.33	198.75	198.63	197.43	199.58	199.17	198.31	198.93	197.87	197.76	197.36	197.97	198.03	199.08	198.37	198	197.85	198.96	199.03	198.93	198.17	198.31	199.48	197.97	199.03	197.79	197.87	197.25	198.58	198.55	198.13	199.43	197.99	199.07	198.16	198.82	198.83	198.16	198.46	198.13	198.22	199.06	198.64	197.53	198.88	198.72	198.29	199.96
206.98	207.4	207.54	207.36	206.93	207.01	207.77	207.37	207.04	208.47	207.89	207.41	207.55	207.24	207.53	208.66	206.62	208.23	209.32	206.61	207.44	207.13	206.5	208.66	208.06	207.94	207.59	207.29	206.56	208.11	207.7	208.66	208.1	206.35	207.21	208.99	206.35	207.83	207.77	208.73	206.28	209.72	207.35	207	207.22	207.03	207.66	206.83	207.06	206.95
209.12	207.18	208.73	208.96	207.66	208.44	208.71	208.52	208.78	208.35	208.37	208.09	209.7	206.69	208.12	208.93	209.8	209.11	208.68	209.08	209.34	208.67	208.74	208.68	208.28	208.19	207.55	208.97	208.53	209.64	208.42	208.11	208.75	207.61	208.8	208.88	209.13	208.59	208.81	209.14	208.44	209.37	209.57	207.7	208.24	208.89	208.07	208.49	208.71	208.22
203.88	203.1	203.05	204.5	203.08	204.3	203.25	203.72	203.8	203.67	202.55	202.84	203.92	202.63	203.89	202.94	203.31	202.45	203.14	203.86	203.58	203.26	203.58	202.24	202.8	203.3	204.02	204.06	202.26	204.08	203.82	204	203.63	202.53	203.38	204.28	202.93	204.14	203.4	203.67	203.54	205.34	203.14	202.57	204	203.88	203.89	203.42	203.43	203.04
211.41	211.64	211.99	212.62	211.28	210.85	211.27	211.01	211.41	211.88	211.79	211.9	212.74	211.97	211.97	210.91	212.27	212.41	210.64	212.07	211.18	212.34	211.7	212.81	212.78	212.12	211.82	211.2	211.3	211.97	213.44	212.07	211.51	211.73	211.57	212.82	211.8	212.07	211.78	211.53	212.36	213	211.47	211.55	212.22	211.57	212.5	212.74	212.15	211.03
204.37	202.82	203.55	203.44	204.46	203.68	204.47	204.05	203.64	203.6	203.49	204.34	202.5	202.33	202.8	203.86	203.68	203.28	203.89	204.71	202.38	203.39	202.95	203.29	204.16	203.39	204.48	203.39	203.8	203.64	202.99	204	203.75	204.67	204.02	203.38	204.1	204.21	203.4	202.96	203.4	203.2	203.62	203.96	204.09	203.77	203.8	204.4	203.58	202.28
212.28	211.61	212.19	211.19	211.56	212.41	212.51	212.52	211.89	211.41	211.97	211.74	211.82	211.34	211.24	210.27	210.97	211.81	211.36	212	212.15	211.42	211.9	211.36	211.13	212.4	211.95	212.07	210.26	210.93	212.12	211.17	211.87	211.41	211.28	210.57	211.6	212.23	211.69	211.98	210.84	210.92	212.49	211.79	211.69	211.67	212.14	212.02	211.82	212.34
207.44	207.84	206.03	207.01	207.08	207.79	207.61	208.19	208.33	207.65	206.68	208.46	207.75	208.44	208.1	208.65	207.9	208.37	208.05	206.59	207.58	208.53	207.73	208.1	209.25	208.53	208.88	207.09	208.75	208.12	207.45	208.02	208.32	207.41	207.28	207.29	208.04	207.45	208.57	206.8	207.35	208.29	207.84	208.22	208.04	207.34	207.01	207	207.96	208.21
208.23	207.26	208.09	209.27	207.5	208.74	206.9	207.57	207.72	208.21	207.55	208.47	206.71	207.69	207.24	208.89	207.99	207.87	208.7	207.37	208.71	207.57	207.82	208.48	207.15	207.18	206.64	207.34	207.13	208.14	207.7	208.9	207.71	206.6	207.57	207.82	207.31	208.52	207.15	208.14	208.42	207.65	208.45	206.58	208.52	207.96	207.04	207.28	207.82	208.39
213.29	212.6	213.47	213.04	212.13	213.13	212.09	212.98	213.47	212.9	212.63	213.05	212.27	212.88	213.07	211.73	212.08	211.89	212.66	212.82	212.64	212.33	211.93	211.38	212.53	212.69	213.22	212.46	212.69	212.93	213.08	213.15	211.3	212.26	212.59	211.37	213.2	212.21	211.93	211.87	212.34	212.09	212.73	211.41	212.56	211.16	213.01	212.77	212.97	212.34
198.86	198.48	198.04	198.55	197.46	198.45	199.23	198.98	198.69	198.25	197.52	197.92	198.46	198.18	198.78	198.17	199.12	197.81	198.39	198.52	198.22	197.71	198.5	199.57	198.57	198.72	198.78	198.01	198.96	198.17	198.29	198.88	197.56	198.51	197.79	199.75	200.04	197.95	198.59	198.46	199.79	198.13	198.29	198.6	198.82	198.62	198.76	199.25	199.34	198.56
208.9	207.86	209.23	208.92	208.46	208.45	208.83	208.71	209.43	209.01	208.63	206.53	207.88	207.6	209.18	209.07	208.14	207.52	207.51	208.2	208.85	208.55	209.62	208.41	208.86	208.46	208.11	207.9	207.76	209.34	208.36	209.7	208.08	208.38	208.18	208.86	208.1	208.54	208.57	208.43	208.65	209.18	208.29	207.81	208.46	207.77	208.13	207.8	207.51	207.96
204.2	204.01	204.42	204.86	204.96	205	205.88	204.83	204.71	205.28	204.65	204.11	204.18	205.63	204.75	205.89	204.93	205.38	204.28	205.08	204.39	205.76	203.66	204.06	204.7	206.47	205.06	204.11	204.37	204.43	205.54	204.23	204.93	204.12	205.16	204.1	204.17	204.33	204.49	205.15	205.14	204.71	205.01	205.39	204.09	204.4	205.42	205.94	205.36	204.19
209.97	209.42	209.52	209.25	208.73	210.27	210.42	208.95	209.54	208.95	209.45	209.33	210.29	209.01	210.62	208.88	209.12	209.82	209.19	208.98	210.34	209.9	209.18	209.65	209.36	209.87	210.1	211.21	209.15	209.38	210.78	209.9	210.56	209.64	209.56	209.43	209.74	209.44	208.54	210.1	209.26	209.31	209.34	209.34	210.17	208.62	209.05	209.35	209.82	209.88
205.8	205.24	205.01	205.41	204.83	206.06	205.64	205.39	206.18	204.72	205.4	206.14	206.19	205.41	205.12	207.05	206.7	205.83	204.53	205.29	206.97	204.1	205.68	205.22	205.07	205.07	206.04	205.46	205.28	206.35	205.37	206.04	205.47	205.3	206.21	205.55	206	206.06	206.22	206.17	205.9	206.1	206.21	206.66	206.19	206.11	206.3	205.28	205.01	205.55
213.01	212.29	210.88	212.46	211.66	211.64	212.49	211.03	212.05	212.03	212.6	212.27	211.91	211.03	211.77	212.02	212.3	212.11	212.18	211.08	212.55	211.8	211.69	212.04	211.33	211.85	212.35	211.29	212.53	212.08	211.58	211.67	211.91	212.11	211.45	211.28	211.63	212.6	212.74	212.68	212.31	211.64	210.77	211.03	210.46	213	211.25	211.59	212.31	212.68
212.81	212	211.26	211.93	211.49	211.74	211.8	211.09	211.92	211.96	211.86	212.52	211.81	211.25	211.58	209.95	211.8	211.66	212.15	212.62	211.66	211.31	212.89	212.44	211.88	212.72	211.61	211.31	211.41	211.38	211.15	212.25	210.73	211.09	212.08	211.22	211.31	212.39	211.88	211.05	211.91	210.93	211.96	212.21	210.58	210.85	210.76	211.69	212.65	210.3
203.05	204.91	204.06	205.5	202.81	203.55	204.1	203.5	203.71	204.93	204.69	204.05	205.72	204.67	204.06	204.54	203.34	204.65	204.01	204.51	202.3	203.95	205.82	203.91	204.25	203.49	203.96	203.6	204.47	205.57	203.15	204.63	203.66	205.02	203.33	204.46	204.31	203.92	203.73	203.45	204.3	204.63	203.27	204.19	204.56	204.01	203.39	204.41	204.05	203.87
199.97	199.79	199.75	200.25	199.54	198.45	198.79	199.74	200.48	200.13	200.31	199.77	199.57	200.4	199.51	200.48	200.03	200.22	199.83	200.17	198.91	199.74	198.83	199.6	200.16	199.37	198.25	199.26	198.62	199.36	198.32	199.59	199.9	199.92	197.96	199.6	198.57	199.19	200.31	199.23	200.17	198.84	200.11	199.53	198.45	200.07	199.02	199.24	198.63	198.87
205.46	205.07	204.74	203.53	205.49	205.08	204.9	204.18	204.76	204.73	204.44	205.18	203.74	205.43	205.03	204.54	205.89	205.17	204.61	204.76	204.07	204.01	204.76	204.73	205.46	205.87	205.13	204.01	203.95	204.77	205.38	205.56	204.15	205.03	205.22	205.5	204.26	205.11	204.5	205.37	203.76	204.32	205.74	204.8	204.28	205.42	204.9	204.13	204.3	203.44
207.45	207.81	208.65	207.51	207.65	207.33	208.28	208.25	208.08	207.99	208.41	207.55	207.34	208.89	207.2	208.39	208.28	207.54	207.47	206.81	207.05	207.79	207.8	208.3	208.67	208.65	208.26	207.5	207.91	207.54	206.68	208.02	207.3	207.43	206.73	206.82	207.43	209.08	207.15	207.94	207.92	208.04	208.87	208.05	208.95	207.2	207.95	207.65	206.01	207.45
211.28	211.81	209.89	211	211.77	212.24	212.43	212.54	212.02	210.82	211.37	211.75	211.49	210.53	212.53	210.53	212.11	212.52	210.25	210.69	210.74	211.65	211.53	211.99	211.54	211.45	211.97	211.18	211.52	211.65	211.68	211.86	212.59	211.1	212.08	211.43	211.58	212.14	212.77	212.67	210.81	211.14	210.8	212.55	212.16	211.88	210.66	211	212.09	211.12
211.79	211.24	212.35	212.33	211.76	211.67	212.42	211.8	211.84	211.76	211.72	211.9	211.16	212.62	210.85	211.77	211.91	211.33	212.49	211.86	212.85	212.46	211.57	211.33	211.65	212.77	210.9	211.8	212.01	211.42	210.96	211.79	211.86	212.3	211.58	211.29	212.45	212.2	210.87	211.53	212.96	211.44	211.19	210.65	212.05	212.88	212.63	211.19	211.54	211.79
204.68	203.62	203.14	203.92	204.14	203.45	203.22	203.94	203.22	204.37	204.36	203.32	203.2	204.24	204.28	204.08	203.82	203.6	203.48	203.51	203.62	203.42	203.68	202.56	203.81	204.33	204.8	203.06	203.09	203.75	203.13	203.16	203.44	202.92	204.86	202.93	203.06	204.36	203.75	202.64	203.27	202.91	203.37	202.67	202.71	202.6	203.65	203.24	203.24	203.83
207.88	207.57	208.11	207.02	207.95	207.65	208.09	207.14	206.75	207.7	206.91	206.34	208.22	208.42	208.01	207.37	207.22	207.53	208.19	206.91	208.95	208.41	207.75	208.78	207.17	207.86	207.25	207.69	207.1	206.8	207.24	208.91	207.55	206.79	207.53	208.3	208.16	207.09	207.36	209.72	207.13	207.49	207.43	207.95	208.1	208.12	206.97	207.61	208.67	207.35
201.91	202.75	201.16	203.63	202.65	202.64	202.84	203.28	202.21	202.41	202.69	201.89	203.22	203.23	202.35	202.85	201.15	202.47	202.31	201.41	203.35	203.12	202.45	201.81	202.57	203.06	201.64	200.96	202.96	202.05	202.91	202.08	203.23	203.11	202.77	202.88	201.56	203.28	201.54	202.53	201.92	202.32	203.54	202.54	202.2	202.63	201.41	203.19	202.42	202.21
201.01	200.32	200.5	200.72	201.09	201.41	200.68	201.27	201.52	201.26	201	201.45	200.94	201.16	200.56	200.94	201.51	200.94	201.2	200.72	201.34	200.58	200.15	200.76	200.29	201.65	201.4	201.03	200.82	201.61	201.78	200.48	200.55	201.89	201.26	201.01	200.48	200.76	200.85	200.33	202.85	201.17	201.22	201.51	201.26	200.95	201.33	200.99	200.96	200.84
203.94	203.56	204.13	203.01	203.29	202.37	203.47	202.85	202.67	202.9	203.39	202.76	203.03	203.96	203.33	202.87	203.09	203	203.94	203.92	203.48	202.95	202.72	203.87	202.85	204.32	202.3	204.19	203.67	204.22	203.28	202.58	202.6	202.78	204.04	203.49	203.62	203.75	204.19	204.01	203.45	203.65	203.44	203.51	204.21	204.09	203.12	202.87	202.88	202.31
203.19	203.9	204.75	204.17	204.15	204.16	203.27	203.9	203.2	203.36	204.57	202.7	202.7	204.04	203.87	203.47	203.77	204.33	203.59	203.33	204.09	204.22	203.38	203.55	204.16	204.05	204.44	204.1	202.24	202.72	203.76	203.79	203.59	204.25	203.65	203.62	204.72	203.55	204.84	203.57	203.7	204.58	203.69	203.63	203.14	204.1	203.2	203.71	203.55	203.25
208.92	208.46	209.18	208.26	208.44	208.08	208.61	209.51	209.69	207.84	207.63	208.31	208.99	206.83	208.94	208.01	208.9	208.73	208.78	208.49	208.91	208.22	207.38	207.45	209.27	207.82	209.68	208.89	208.2	209.06	209.61	209.6	208.75	209.47	208	207.74	208.86	210.08	208.01	209.46	208.27	209.36	209.23	207.92	208.35	208.82	209.3	208.67	208.93	208.37
205.76	205.52	206.02	205.67	205.46	205.54	206.7	204.71	206.41	205.54	204.88	205.87	205.51	204.87	205.43	206.94	205.18	204.81	204.86	206.52	206.3	204.91	205.81	206.81	205.66	205.78	206.36	205.78	205.1	205.7	206.29	206.05	205.54	206.11	205.07	206.32	205.95	205.26	205.79	206.23	206.5	206.64	206.02	207.08	205.78	206.16	205.64	206.12	205.04	206.22
208.4	210.47	209.1	209.56	208.25	209.11	210.11	209.67	209.05	209.45	210.16	210.51	210.41	209.84	208.76	209.66	208.79	209.93	208.89	209.27	209.46	209.75	209.46	210.02	209.01	208.89	209.38	209.89	209.09	210.03	208.6	209.83	209.88	209.67	209.91	209.47	209.17	208.87	209.35	208.27	209.8	210.29	209.26	209.92	209.76	210.22	210.33	209.6	210.18	209.41
202.42	203.66	203.82	203.35	203.18	202.82	203.54	202.38	203.1	203.49	203.38	203.57	204.21	204	204.32	204.5	201.21	203.96	201.86	203.32	202.45	202.55	202.98	201.8	203.21	203.01	203.83	203.78	202.81	202.98	202.43	204.09	202.77	202.89	203.47	203.57	203.49	202.78	203.07	202.87	203.49	202.58	203.5	203.79	202.63	203.06	203.81	203.34	203.03	201.91
212.13	211.65	212.44	212.31	211.48	211.38	211.98	212.08	212.55	211.76	211.83	212.91	211.41	211.69	212.21	210.97	210.92	210.73	210.98	211.7	210.52	211.55	213.56	211.06	212.17	210.98	211.85	211.92	212.11	212.21	212.74	212.05	211.41	211.36	212.76	212.05	213.37	211.77	213.01	211.25	212.21	212.71	211.69	212.13	212.39	212.63	211.72	211.45	212.51	211.49
213.85	213.78	213	212.86	212.18	213.37	213.31	213.57	212.37	212.77	212.42	214.74	212.09	212.43	212.78	213.5	211.81	214.28	211.5	213.28	212.47	212.63	212.25	213.52	214.28	211.87	213.99	212.33	214.03	212.88	213.25	214.04	212.68	212.42	212.76	213.6	213.42	213.18	213.99	212.9	212.16	213.52	213.36	212.7	213.11	212.63	211.93	213.45	213.65	211.24
199.85	198.33	200.05	200.81	199.89	200.31	200.47	200.21	199.22	201.88	199.96	200.38	200.46	199.86	199.27	199.23	199.72	200.14	200.15	200.81	201.55	201.16	199.8	200.37	200.55	200.47	202.12	199.66	199.71	200.84	201.97	199.96	201.5	200.18	201.03	199.95	200.26	199.91	200.73	200.17	200.57	200.46	200.57	200.89	200.04	201.17	200.97	200.42	201.19	201.35
207.83	206.7	207.28	207.3	206.9	207.3	208.03	208.19	206.9	208.18	208.06	208.12	207.69	207.14	206.6	208.39	207.72	207.56	206.95	206.68	208.23	208.24	207.99	206.73	208.27	208.06	208.01	208.3	206.74	207.3	207.78	207.02	207.61	208.51	208.23	207.99	208.26	208.61	207.93	206.72	207.29	207.15	208.26	207.42	207.5	206.69	207.85	207.57	207.41	206.44
216.21	216.33	217.34	217.87	216.16	217.55	217.18	216.07	215.17	216.9	216.25	218.26	216.39	216.22	216.78	216.02	216.48	217.12	216.12	217.75	217	217.02	217.13	217.26	216.94	216.82	217.2	217.09	216.84	216.48	216.95	217.13	218.07	217.09	215.77	217.51	215.35	216.7	216.86	216.77	218.16	216.58	217.51	217.46	218.49	217.11	216.68	217.1	216.13	216.92
213.4	212.49	213.33	214.03	212.7	212.63	212.45	212.84	212.5	212.18	212.99	214.01	211.64	212.85	213.18	212.57	213.09	212.45	212.35	213.38	214.13	212.3	213.46	212.63	213.7	211.28	212.56	213.86	213.73	212.5	212.84	212.8	213.4	212.65	213.08	213.05	212.73	212.93	214.23	212.42	212.12	212.54	212.33	212.82	212.54	213.67	211.57	212.12	213.72	213.11
212.94	213.11	212.77	210.71	212.34	211.09	211.86	212.07	212.97	213.33	212.64	212.95	211.5	213.05	212.26	212.14	212.27	213.13	212.57	213.58	212.18	211.46	212.19	212.41	212.09	212.05	212.66	211.95	213.13	211.81	211.94	212.28	213.75	212.61	212.37	212.32	212.44	212.57	212.23	214.1	213.45	210.98	212.53	211.54	212.88	212.28	212.78	213.37	212.15	211.43
204.75	204.57	203.62	205.52	204.43	205.74	204.29	204.94	204.35	204.98	205.08	203.79	204.48	205.8	204.5	205.36	203.77	205.78	204.3	204.81	203.76	204.7	205.42	205.26	204.61	204.74	204.86	203.73	205.21	204.7	204.42	204.71	205.07	205.4	204.68	204.36	205.21	206	205.7	205.88	204.68	204.19	204.51	206.48	205.38	204.01	204.44	205.98	204.1	205.08
208.33	209.55	209.33	209.36	208.88	210.07	209.16	209.76	207.22	208.7	209.82	207.97	208.91	209.79	209.83	210.12	207.77	210.82	208.73	209.03	208.99	209.16	208.19	209.34	209.02	210.35	208.42	208.78	209.9	209.79	208.61	208.69	209.93	208.81	209.06	208.79	208.96	210.61	209.48	208.78	209.56	209.56	209.77	210.01	209.2	209.83	209.3	209.12	208.85	210.76
209.43	207.91	209.05	209.58	208.82	208.36	209.33	209.56	210.23	209.62	208.65	209.54	208.84	208.08	207.97	208.08	209.82	208.21	208.55	209.15	208.66	208.52	208.68	207.61	208.5	209.47	209.01	209.9	209.33	209.13	209.47	207.86	208.82	208.88	208.75	208.96	208.5	209.11	208.85	208.67	209.67	208.52	208.07	208.44	208.73	207.98	207.61	208.94	208.69	209.72
211.91	211.66	212.43	211.39	212.68	211.79	212.5	211.68	211.62	212.42	212	212.45	213.13	212.19	212.32	212.04	212.51	212.33	212.77	210.78	212.32	212.5	213.16	212.43	212.48	212.78	212.82	212.73	211.97	213.37	211.1	212.43	213.69	212.43	212.37	212.35	212.63	211.02	212.65	213.74	212.81	213.11	212.29	211.99	212.37	212.66	212.68	211.84	213.08	212.91
213.47	214.21	213.53	213.76	214.26	214.5	213.47	214.97	212.92	213.75	213.09	213.71	213.8	214.1	213.65	213.22	214.06	214.52	213.51	214.08	214.2	214.75	214.04	213.14	213.67	214.24	212.68	214.84	213.98	213.94	213.09	213.38	213.65	214.1	213.66	213.47	213.74	213.55	213.82	214.29	213.84	212.71	213.32	213.86	213.33	213.69	212.84	213.71	214.14	214.02
209.51	208.87	208.9	208.74	209.22	208.51	208.04	208.01	208.58	208.58	208.69	209.16	208.19	210.13	209.49	209.37	209.64	208.43	208.24	209.37	207.88	209.26	208.89	209.63	208.03	208.99	208.89	208.58	208.18	208.39	208.65	208.97	209.27	208.59	209.12	208.44	209.16	208.91	209.09	208.91	208.9	208.16	208.01	208.84	209.12	208.12	207.97	208.14	209.77	209.54
203.23	202.78	202.68	201.77	203.89	203.65	203.98	202.89	202.56	203.04	202.9	203.39	204	204.3	202.98	202.33	203.37	203.13	203.68	203.14	202.67	203.04	203.56	204.59	202.95	203.46	204.09	204.34	204.12	202.68	203.24	203.16	203.51	202.65	203.74	203.15	203.66	202.6	203.31	201.67	203.72	202.77	203.63	203.61	202.65	203.01	203.04	203.23	203.23	202.85
207.25	207.61	208.06	206.7	208.17	207.68	207.49	206.75	207.76	206.99	207.4	207.74	207.47	207.65	207.81	207.42	208.23	208.55	208.69	208.2	208.83	208.06	207.63	206.79	209.06	207.25	208.02	208.6	206.77	208.11	208.39	206.31	205.65	207.15	207.98	208	207.37	208.09	207.77	208.34	206.78	208.12	208.09	207.89	207.28	208.18	208.49	208.1	207.19	207.37
193.67	193.97	194.97	194.02	194.85	194.14	193.96	193.45	193.88	194.55	193.1	194.23	194.2	194.69	195.53	195.42	194.53	195.13	194.29	193.54	194.35	195.23	194.07	194.08	195.21	193.93	194.8	193.91	194.75	193.59	195.14	194.57	193.21	193.99	195.02	193.68	194.26	193.56	194.63	194.65	194.81	194.19	193.98	194.17	194.31	194.15	194.38	192.88	194.58	193.77
208.96	208.77	208.55	208.73	208.74	207.43	209.93	208.26	208.75	207.76	208.82	207.96	209	208.54	208.82	207.24	207.85	209.01	208.16	207.92	207.5	209.02	207.94	208.41	209.11	208.47	209.58	209	209.17	207.92	208.73	208.01	208.17	209.55	209.34	209.74	209.5	208.28	209.75	208.88	208.92	209.04	209.51	207.36	208.41	207.84	209.05	207.83	209.74	208.88
209	208.29	208.99	209.99	207.31	208.27	207.73	208.4	209.24	207.02	210.19	208.63	208.15	208.45	210.02	208.29	209.26	210.11	208.74	209.33	209.24	209.35	208.25	208.63	209.49	208.98	208.82	207.99	208.15	209.58	208.4	208.17	209.72	209.43	207.75	209.97	208.94	208.84	209.08	208.64	209.13	208.7	208.62	208.51	208.06	209.5	208.71	209.44	208.32	208.56
208.86	208.97	207.79	210.02	208.46	208.53	210	209.06	207.99	209.02	207.32	209	208.06	207.43	208.73	208.41	208.48	208.79	208.08	209.45	209.47	208.13	208.94	209.43	208.54	208.35	208.26	209.16	208.44	209.94	208.63	209.54	209.54	210.1	208.57	208.91	209.49	208.59	209.23	207.96	208.72	208.65	207.93	208.22	208.18	208.7	208.81	208.55	208.14	208.38
213.73	214.51	213.47	212.85	213.76	213.95	214.3	213.83	213	213.97	214.69	215.04	214.24	214.05	213.92	214.2	212.98	213.77	213.96	213.93	214.06	213.88	214.16	214.91	214.39	213.16	214.59	214.53	211.87	213.47	213.77	214.16	212.93	213.35	214.52	212.92	213.68	214.25	215.13	214.28	214.09	212.87	213.55	214.49	214.81	213.49	214.91	215.18	214.24	213.99
214.62	213.57	212.88	214.63	213.43	213.02	213.71	213.93	213.86	213.12	213.54	213.51	213.4	214.23	213.65	213.19	212.89	213.46	214.26	213.79	213.29	212.92	213.9	214.54	213.77	214.07	214.18	213.58	214.11	213.2	214.21	213.56	213.85	213.37	213.52	213.21	213.36	214.56	214.16	213.41	213.03	214.22	214.26	214.18	213.9	213.99	214.16	213.12	214.32	213.49
209.05	209.23	209.65	207.99	208.54	209.2	209.9	209.24	208.9	208.82	208.9	210.26	208.56	209.08	211.13	209.58	209.05	209.36	210.2	209.84	209.63	209.1	208.53	210.11	208.6	209.65	208.57	207.95	209.09	208.41	209.84	209.82	209.44	210.13	209.21	211.29	208.33	209.67	210.19	209.46	209.92	210.34	209.46	209.51	209.1	208.82	209.5	210.52	209.63	209.98
210.16	209.54	208.92	208.62	208.5	209.04	209.93	210.77	208.83	209.28	209.33	209.41	209.51	209.11	210.48	208.51	209.69	209.19	209.04	209.43	209.22	208.69	209.64	209.88	208.96	208.56	209.45	210.11	208.66	207.87	208.68	210.43	208.87	208.4	209.16	209.46	208.93	209.62	208.21	209.08	209.29	209.55	209.59	210.16	210.07	208.85	209.72	209.46	210.8	209.22
217.22	217.92	216.53	217.51	216.57	217.73	217.81	218.2	216.9	218.3	217.44	218.67	217.63	217.75	217.82	218.62	217.5	217.85	217.61	218.08	218.07	217.72	217.97	217.68	216.73	217.26	216.82	218.04	218.29	218.48	217.7	218.12	216.72	217.55	217.59	216.75	218.07	217.5	218.02	217.25	217.53	216.41	217.2	217.19	217.33	218.26	217.46	217.87	218.4	216.74
205.45	205.93	205.22	205.95	205.04	204.48	205.27	206.54	204.65	204.66	204.78	205.84	205.03	206.64	204.8	205.06	204.54	205.41	205.32	207.38	204.76	205.36	205	205.55	204.57	205.3	204.89	204.87	206.91	205.93	206.5	204.39	205.85	206.02	206.17	205.3	205.67	206.39	205.61	204.79	204.75	205.89	205.6	204.96	206.33	206.19	205.11	205.08	204.62	207.26
204.47	204.34	204.08	204.39	203.24	203.89	203.4	203.48	203.93	203.42	203.79	203.87	204.09	204.11	204.34	203.66	205.06	203.7	203.67	204.4	203.97	204.62	204.15	204.51	204.07	202.92	204.17	202.83	204.13	204.16	203.74	204.07	203.03	203.43	203.1	203.98	204.97	203.45	204.25	204.3	204.74	204.4	204.1	203.69	204.31	203.66	203.38	204.09	204.14	204.33
203.46	204.77	204.91	203.86	205.14	205.02	203.61	204.66	204.82	205.25	204.94	205.52	205.19	204.27	204.04	203.61	203.66	204.67	204.51	204.33	204.21	204.54	204.08	205.01	204.04	204.56	204.13	204.35	204.14	204.05	203.57	204.39	203.7	205.14	204.49	205.38	204.84	204.88	205.27	203.79	205	205.43	203.87	204.01	205.33	206.16	204.09	203.82	203.58	205.13
200.12	198.26	199.3	199.57	200.12	199.18	198.31	198.73	199.98	199.89	199.75	199	200.16	199.68	198.3	199.54	199.35	199.31	198.83	198.45	198.44	199.87	199.69	199.62	199.83	200.65	199.69	199.5	199.22	198.77	199.65	199.37	199.92	199.09	200.37	199.95	200.67	198.73	198.86	200.21	198.97	199.63	199.39	199.53	199.99	199.65	200.12	199.89	198.86	200.16
207.54	208.17	207.41	208.58	208.18	208.67	208	208.7	208.3	207	207.7	207.61	208.49	208.74	207.14	207.62	207.89	207.07	207.68	207.88	207.19	208.09	207.68	208.81	207.57	208.38	208.12	207.09	207.46	207.67	207.37	207.44	208.22	206.96	208.19	208.41	207.49	206.5	207.32	209.3	207.69	206.91	208.87	207.84	208.21	208.17	207.48	208.03	208.7	207.09
203.85	202.31	201.78	202.31	202.05	202.87	202.68	203.07	202.53	202.2	203.08	202.62	203.29	202.2	202.75	202.46	202.63	201.33	201.75	202.48	202.43	202.02	201.9	202.49	202.73	200.72	203.71	202.28	204.48	202.43	201.56	201.44	202.4	202.33	203.01	201.83	202.62	201.99	202.95	202.53	202.66	203.33	202.41	203.66	203.14	201.85	202.55	201.77	203.16	201.4
204.45	204.25	205.12	204.85	205.41	204.09	204.78	203.84	205.25	205.13	205.73	204.03	206.07	204.67	205.12	204.65	205.15	204.17	204.23	206	205.05	204.36	203.49	204.01	204.65	205.16	204.73	202.76	204.58	205.1	205.29	205.42	205.12	204.73	204.69	205.34	203.97	204.4	205.27	204.06	205.05	203.73	204	205.15	204.55	205.18	205.87	204.5	205.38	204.08
209.32	208.44	209.82	208.08	208.64	209.51	209.41	208.71	208.68	209.28	207.58	210.18	209.57	209.22	210.42	208.3	208.34	208.64	209.48	208.2	209.27	209.75	208.93	209.05	208.76	208.76	209.18	209.49	208.44	207.69	208.22	209.25	208.81	208.94	208.64	208.65	209.5	208.98	208.73	208.45	208.98	209.56	209.42	210.33	208.76	208.22	208.27	208.44	208.99	207.96
212.87	212.48	211.34	211.92	213.96	211.48	212.55	212.39	212.63	211.81	212.01	212.05	211.77	212.38	212.17	212.71	212.52	212.32	211.79	214.18	211.41	213.01	213.89	212.23	211.4	211.21	212.65	212.48	212.36	212.93	211.11	212.32	211.23	212.88	212.72	212.24	213.88	212.04	213.3	212.77	212	212.85	212.58	212.24	212.17	211.49	211.17	212.12	212	212.04
217.43	218.84	217.44	218.28	218.02	216.81	218.37	217.75	217.27	218.19	218.72	217.09	218.11	218	217.35	218.33	218.75	218.18	217.81	217.98	217.73	217.76	217.32	217.32	218.34	218.01	219.11	217.95	217.88	218.18	218.15	218.14	217.55	217.91	218.36	217.96	216.34	217.61	218.1	218.59	217.65	217.9	218.09	217.62	217.42	217.6	216.81	218.33	218.15	218.4
218.46	217.08	218.5	218.75	217.43	216.63	219.11	218.45	218.51	218.17	216.65	218.45	217.5	217.44	217.33	217.78	218.16	219.24	217.82	217.99	216.57	219.23	217.51	216.32	218.19	218.26	216.92	216.84	217.98	217.07	216.46	216.4	217.52	217.61	217.77	218.47	216.87	217.4	219.29	217.43	217.33	217.03	217.53	217.44	217.31	219.37	217.04	217.45	218.16	217.73
209.52	209.3	208.69	209.79	210.66	209.25	209.43	210.1	208.7	209.31	209.62	209.07	209.41	209.81	209.06	209.72	207.97	209.51	209.32	209.97	209.38	210.05	210.36	209.13	209.36	209.66	210.07	209.25	209.27	209.94	209.95	210.34	209.73	208.98	208.89	208.6	210.84	208.84	208.51	210.18	210.2	208.55	210.29	209.13	209.83	210.42	209.33	209.36	209.4	209.7
199.16	199.91	200.02	201	200.61	199.55	200.36	199.38	200.32	199.73	199.6	200.63	200.04	200.82	200.62	200.49	199.73	201.38	200.47	199.96	201.05	199.46	201.61	200.48	200.62	200.06	199.92	200.27	200.06	199.85	199.37	199.96	200.08	200.23	199.13	201.28	200.46	199.52	200.61	199.69	199.91	199.6	200.6	200.4	200.27	200.84	199.32	200.59	199.81	200.4
204.75	205.48	204.48	205.42	205.54	205.59	205.73	204.7	205.44	206.06	205.18	206.2	205	206.07	206.2	204.43	205.37	204.86	205.22	205.64	206.15	205.99	205.93	204.34	206.76	205.63	204.5	206.24	205.53	205.93	205.16	205.45	204.83	205.75	206.44	205.86	204.81	205.78	206.02	204.18	206.21	205.25	206.07	204.86	206.24	204.18	205.85	206.06	204.73	205.36
201.14	201.19	202.42	203.64	202.87	202.67	202.74	202.65	203.53	203.1	203.98	202.9	202.09	201.59	202.23	202.27	203.44	202.14	201.88	202.53	202.3	201.73	202.82	202.17	203.31	202.46	203.35	203.25	201.93	203.27	203.09	202.3	202.67	202.69	202.88	204.17	201.82	201.73	202.77	202.19	201.8	202.08	202.3	202.68	203.08	202.42	202.78	203.1	203.36	203.66
200.38	201.24	201.52	200.68	200.62	200.83	201.67	201.54	200.76	201.62	200.67	202.39	200.62	200.52	201.91	201.69	201.03	201.38	201.04	202	200.49	201.33	202.26	201.16	201.33	200.02	202.4	200.58	201.01	201.65	202.21	201.8	202.2	200.87	201.52	201.62	201.24	200.6	200.87	201.18	200.44	202.26	201.07	199.84	200.74	201.13	201.41	201.78	201.59	201.53
201.36	200.12	199.56	200.52	200.28	200.16	201.37	201.05	200.53	200.65	200.69	200.04	201.8	200.05	201.65	200.85	200.79	199.83	199.84	199.55	200.26	199.84	200.53	200.81	199.26	199.83	200.75	200.93	200.88	200.76	201.16	200.94	200.4	200.97	201.07	200.87	199.54	200.18	200.6	200.41	200.88	200.06	200.09	201.33	200.24	199.52	199.68	201.74	199.91	200.53
204.16	203.36	203.34	203.37	203.36	204.17	203.68	204.8	204.04	203.26	204.81	205.2	202.6	203.35	202.75	202.77	203.48	204.99	204.29	203.7	203.49	204.63	203.34	204	203.96	204.14	204.32	203.18	203.7	203.65	203.06	203.69	204.17	203.13	202.68	202.99	202.71	203.59	205.13	204.1	204.19	202.83	203.84	202.47	204.26	203.51	204.88	203.44	204.23	203.88
204.45	205.34	205.29	205.13	206.03	205.09	204.55	205.08	205.01	204.65	204.71	203.48	204.42	204.64	204.52	203.64	206.13	204.98	205.47	204.47	203.86	204.41	205.09	204.04	204.53	205.83	203.76	204.23	204.84	204.42	204.33	204.39	204.55	203.69	204.59	204.27	205.55	204.83	205.12	204.47	204.33	205.14	204.11	203.85	203.87	204.85	203.71	204.67	203.29	204.24
204.13	203.61	204.78	204.11	203.65	202.91	203.83	204.56	204.87	203.9	203.08	203.45	203.92	204.13	202.83	203.19	204.17	203.92	204.74	204.95	202.73	204.13	203.72	203.31	203.86	203.25	202.97	203.49	202.93	204.41	203.72	203.98	202.81	203.6	204.29	202.94	203.11	203.46	204.48	204.3	204.07	204.5	204.04	203.66	204.19	203.91	202.8	203.82	204.07	203.61
207.3	207.52	207.68	207.88	206.32	207.85	208.21	207.39	207.56	207.41	207.25	207.94	207.71	206.2	206.94	207.52	208.16	208.67	208.59	208.26	206.63	208.32	208.18	208.81	206.63	207.86	207.43	207.64	207.47	208.29	208.17	207.52	206.73	206.9	208.88	207.3	207.79	207.57	207.18	208.26	207.11	207.88	207.27	207.99	208.2	207.88	207.74	208.19	207.22	207.42
194.26	194.07	194.32	194.66	194.45	194.6	193.32	193.11	195.08	193.69	194.02	194.65	194.24	194.06	195.64	193.43	194.69	194.25	193.55	195.28	193.71	194.75	193.83	193.24	193.21	195.07	192.69	192.95	194.39	194.4	194.13	194.56	193.9	194.52	194.71	194.42	194.64	193.77	194.37	193.7	194.65	194.47	195.03	194.74	193.38	195.13	192.65	194.46	193.56	194.67
204.64	204.05	203.57	204.78	204.64	203.75	205.56	204.72	204.19	204.02	203.83	203.5	203.32	203.07	204.99	204.17	203.21	203.48	204.07	203.78	204.04	204.24	204.9	203.67	202.94	204.7	203.89	204.64	204.08	204.86	204.74	204.23	203.73	203.57	205.22	203.77	203.3	203.85	203.68	204.6	203.7	203.37	205.86	203.64	203.97	204.51	203.48	203.92	204.27	204.18
202.25	203.02	203.06	202.42	203.13	202.56	203.05	202.71	202.56	203	202.15	202.31	202.7	203.56	202.32	201.67	202.98	203.84	203.14	202.02	202.03	202.61	202.41	202.14	202.54	202.96	203.5	202.41	201.57	201.6	203.22	203.06	202.06	202.82	203.02	202.63	202.6	202.36	202.42	201.67	201.68	202.96	202.9	203.05	202.97	202.53	202.02	202.97	203.14	202.38
207.56	207.85	207.48	209.11	207.6	207.27	207.67	209.01	207.05	207.01	207.5	208.44	207.36	208.42	207.31	207.41	207.31	207.3	208.85	207.84	208.01	207.78	208.23	207.86	207.19	207.6	208.27	207.97	209.12	207.8	206.77	206.97	207.14	208.33	208.75	207.83	207.72	208.66	208.43	208.22	208.22	207.65	206.73	208	206.97	206.5	207.33	207.71	207.81	207.32
203.99	203.17	203.98	203.75	203.66	203.13	204.04	203.06	203.21	203.63	203.67	202.09	202.62	203.62	203.23	203.69	203.19	203.19	202.91	203.33	204.53	204.31	203.91	202.72	202.68	202.82	203.74	203.11	204.59	202.81	205.19	203.72	203.64	203.33	202.13	203.38	203.33	203.19	204.55	202.32	202.36	203.98	203.32	202.83	203.62	203.75	202.93	204.08	201.57	203.36
199.33	201.31	200.71	200.11	200.45	199.24	199.92	199.51	199.63	200.18	200.53	200.11	201.35	200.76	201.1	199.96	200.61	199.25	199.95	200.06	200.01	200.64	200.6	200.57	200.67	200.84	200.62	200.41	199.58	200.13	199.62	199.64	200.47	200.97	200.31	200.42	200.45	199.63	199.31	201.66	201.13	201.4	200.91	200.84	200.61	201.16	200.42	199.77	199.48	199.75
208.02	208.5	207.55	207.9	207.16	208.54	209.11	208.25	206.87	208.05	208.89	207.36	208.07	207.8	207.67	208.55	207.32	208.05	206.38	207.55	208.04	206.93	207.7	207.57	206.2	207.65	208.1	207.63	207.77	208.87	208.76	207.72	207.34	207.81	207.64	209.05	208.35	207.57	207.33	208.11	207.42	208.13	207.58	208.39	208.14	208.17	207.48	206.6	208.37	209.03
199.8	198.71	197.91	198.31	197.1	198.88	198.7	198.11	197.95	198.73	197.68	198.03	197.99	199.45	198.95	199.05	199.01	198.19	197.49	197.8	198.83	197.9	199.27	198.44	199.36	198.78	197.56	198.64	198.59	197.8	197.69	198.17	198.54	197.67	198.36	197.75	197.88	197.58	197.12	198.34	198.19	197.44	198.42	198.29	196.8	198.61	197.83	198.2	198.06	198.14
200.08	199.59	199.42	199.65	200.52	198.77	199.27	199.12	199.26	199.54	198.49	199.68	199.49	198.19	198.08	199.37	199.77	199.59	199.2	199.32	199.74	199.92	198.61	199.02	199.7	198.14	198.5	198.68	199.38	198.47	198.86	199.12	199.55	199.46	199.61	198.59	199.22	200.05	199.01	200.18	198.63	198.98	199.48	199.65	198.85	199	199.7	198.78	199.61	200.4
208.05	207.81	208.37	207.98	208.47	206.85	208.12	207.83	208.07	207.21	207.96	207.81	207.74	207.64	206.33	206.77	208.02	208.25	207.77	209.23	207.78	206.86	208.62	207.76	207.9	207.2	207.95	209.21	206.45	207.99	207.12	207.48	208.02	209.54	208.15	209.5	206.27	207.69	207.59	208.01	207.8	207.91	208.17	208.54	208.68	207.57	207.87	207.56	206.65	207.84
212.62	212.15	212.7	212.52	212.43	213	213.3	212.22	213.06	211.77	213.12	212.53	212.79	213.66	211.95	213.15	213.42	213.06	211.99	212.47	212.41	214.46	212.58	212.95	214.05	212.94	213.5	213.42	213.42	213.18	212.4	213.33	213.41	212.87	212.62	213.31	212.97	212.81	214.1	213.85	213.18	213.22	212.75	214.3	212.99	213.9	213.41	211.53	211.99	213.17
204.41	205.18	204.61	202.49	203.48	204.16	204.84	204.48	204.46	203.78	204.41	204.09	203.34	203.73	203.68	203.85	204.37	204.15	204.17	203.65	203.44	203.39	205.47	203.74	204.15	204.05	202.91	203.55	204.58	204.26	203.07	203.55	203.58	203.26	204.57	202.48	203.29	202.83	204.4	204.31	204.36	204.33	202.47	203.14	203.35	203.87	204.93	203.87	203.27	204.1
209.3	208.57	209.08	208.8	208.6	209.35	208.6	208.82	208.72	208.03	208.01	208.55	207.66	209.48	208.62	208.4	208.31	207.32	208.66	207.9	208.27	207.2	207.64	208.67	208.78	208.87	208.68	209.05	208.57	208.74	209.23	208.56	209.14	208.13	209	208.11	208.67	208.75	209.07	208.06	208.11	209.56	209.1	208.23	208.92	207.68	207.96	208.2	208.05	208.27
208.26	208.87	208.47	209.85	208.6	209.35	209.44	208.93	207.69	208.42	208.91	208.51	208.64	208.75	209.74	208.87	207.24	208.76	208.45	208.84	209	208.39	209.44	209.03	209.44	208.59	209.17	208.36	208.3	209.16	208.19	209.5	209.16	208.1	208.78	207.67	207.47	208.82	208.06	209.38	208.63	208.12	208.43	209.31	209.27	208.18	208.74	208.6	208.59	207.48
216.66	217.72	217.38	218.31	217.56	215.96	216.99	217.51	217.71	216.27	215.64	217.05	217.15	217.14	217.01	216.94	217.29	216.88	217.01	216.86	216.68	216.14	217.24	216.13	217.44	217.92	216.99	217.04	216.64	216.93	217.19	217.77	216.64	217.75	217.1	217.61	216.79	218.2	216.26	216.4	217.69	216.22	217.46	216.55	217.82	217.12	216.85	216.98	217.13	215.93
205.49	205.02	205.06	205.9	204.6	205.21	204.64	205.92	204.65	204.06	205.13	204.6	204.35	204.54	204.84	204.65	205.68	204.37	204.75	204.54	204.62	204.4	204.12	204.96	205.26	204.76	204.44	204.37	203.97	204.12	205.13	206.18	204.9	205.39	204.18	206.22	205.07	204.09	206.1	202.84	204.28	204.93	204.18	204.07	205.55	204.3	205.76	204.41	204.32	205.06
202.72	203.41	202.73	202.76	202.95	203.35	203.74	202.98	203.11	203.4	201.88	203.1	203.39	203.04	204.16	202.7	203.85	202.01	202.69	204.2	203.28	202.58	203.26	204.17	202.69	204.35	203.85	203.8	202.21	203	202.55	202.72	203.41	202.4	203.98	202.33	201.75	203.84	202.59	202.9	202.58	202.54	203.03	203.28	202.72	203.65	202.5	203.06	203.84	202.78
217.43	216.86	216.29	216.84	216.45	216.96	217.34	216.33	217.32	217.09	217.2	217.59	216.68	217.24	216.06	216.8	217.42	216.17	217.59	218.02	216.65	216.27	217.08	216.7	217.05	217.52	217.62	216.23	215	215.96	218	217.34	217.57	216.82	217.33	217.84	216.19	216.02	217.32	217.13	216.92	216.34	217.2	217.56	216.54	216.35	217.88	216.34	217.31	218.13
213.62	213.16	213.17	213.97	213.49	213.74	213.16	213.48	214.09	213.86	213.78	214.69	213	212.78	213.54	212.8	213.73	214.75	213.81	213.27	213.4	214.35	213.51	214.24	213.36	214.17	212.64	212.99	214.1	213.05	212.68	214.07	212.82	213.54	213.41	214.22	213.83	214.07	214.16	213.55	214.18	214.21	213.42	213.7	214.14	215.41	212.97	214.66	213.53	213.84
209.23	209.86	209.52	210.55	210	210.52	209.69	210.18	209.29	209.92	209.37	209.22	210.24	209.36	209.61	210.1	210.74	210.14	209.98	209.39	209.86	209.07	210.68	209.85	209.87	209.74	209.5	209.02	208.29	209.99	210.35	210.64	210.4	209.48	209.34	210.47	209.91	209.76	210.09	209.11	208.63	209.35	209.65	210.53	209.58	210.57	209.72	209.27	208.37	209.32
211.56	212.43	211.36	211.99	212.19	212.23	212.52	211.98	212.42	212.88	212.33	211.92	212.02	213.02	212.46	214.24	212.24	211.86	213.09	212.49	213.09	212.08	212.21	212.21	211.95	212.46	212.22	212.11	212.12	211.26	212.33	212.71	213.55	212.25	211.75	212.75	212.6	213.51	213.25	212.44	213.58	212.3	212.82	212.09	212.63	211.73	211.99	212.7	211.48	211.89
195.27	193.92	194.47	194.18	195.02	193.99	193.64	194.87	193.77	194.02	194.35	195.72	194.72	195.25	193.63	194.19	194.41	195.24	193.94	193.8	195.16	193.48	194.15	194.02	194.8	194.92	193.06	194.18	194.4	194.99	194.13	194.7	193.72	194.42	194.67	195.31	194.75	194.8	194.22	193.8	194.07	194.99	193.62	194.54	194.64	194.35	194.51	194.17	194.02	194.72
203.32	203.2	203.72	202.95	203.03	203.27	203.06	203.83	202.7	203.62	203.36	203.94	203.66	203.8	203.04	204.06	203.31	203.75	202.75	203.28	203.95	202.86	202.49	202.88	204.82	204.03	203.75	204.48	204.18	204.11	202.1	202.3	203.07	203.66	203.64	202.27	203.84	203.18	201.91	202.28	202.65	202.67	204.02	204.12	203.06	203.98	203.83	202.46	203.05	203
213.15	213.04	213.04	213.41	212.67	212.62	212.26	212.99	213.88	211.66	213.18	213.11	212.23	214.15	214.2	213.11	213.85	213.72	213.56	213.37	212.72	212.4	212.59	213.15	212.9	213.29	213.86	212.85	213.01	213.26	212.77	212.14	212.96	211.66	212.69	212.24	213.79	213.3	213.59	212.6	212.73	213.19	211.82	213.76	213.87	212.4	213.87	210.75	212.71	213.73
217.37	218.02	218.5	217.97	218.2	218.62	216.71	218.45	217.69	217.57	218.53	219.21	218.24	217.35	217.13	217.52	217.66	217.12	217.86	218.28	217.03	217.79	217.98	218.32	218.59	218.11	216.81	219.42	217.96	218.15	217.74	218.75	217.71	218.9	217.82	217	217.65	217.25	216.9	218.34	218.51	217.96	217.89	217.48	218.2	218.19	217.31	218.76	216.04	216.61
216.83	216.65	216.64	216.71	217.41	217.01	216.36	217.3	217.18	215.92	217.18	217.67	217.12	218.64	217.48	217.53	216.46	216.82	217.97	217.34	216.94	217.41	217.83	216.71	217.29	218.18	217.33	216.53	217.69	216.66	216.83	216.83	217.45	216.68	217.02	217.08	217.43	217.58	217.12	217.03	216.79	216.36	216.61	216.36	217.09	217.79	217.51	216.73	217.97	217.74
218.52	217.57	217.46	218	216.38	218.58	216.45	216.64	218.56	217.61	218.04	217.93	216.83	217.75	218.07	218.47	216.42	216.18	216.92	217.58	218.2	217.8	217.48	217.47	216.95	217.03	219.64	216.78	218.2	217.49	217.46	219.07	218.08	218.47	217.23	218.9	218.38	218.65	217.63	217.68	216.97	216.97	217.5	217.81	217.44	217.51	218.91	216.69	217.82	217.12
208.06	207.7	208.13	207.51	207.8	207.11	208.68	208.47	207.84	207.37	206.8	207.88	207.44	206.97	207.96	207.99	207.53	207.66	208.08	207.46	206.59	207.97	207.21	207.59	207.7	208.53	207.84	207.77	207.88	206.5	208.27	207.69	207.75	208.03	208.35	207.19	207.88	207.35	207.98	207.38	208.31	208.25	207.07	207.83	208.52	208.58	208.04	208.26	206.81	207.5
204.75	206.11	205.01	207.33	205.47	204.89	204.97	205.8	206.15	205.57	206	205.72	205.36	206.32	205.79	204.65	205.46	205.76	205.01	205.17	205.31	204.72	205.49	206.78	205.67	206.46	206.05	206.73	205.98	205.43	205.95	205.8	204.84	205.47	204.31	206.43	205.31	204.5	205.44	205.49	206.04	205.12	206.35	205.6	205.61	205.61	204.59	204.25	204.58	204.52
217.6	216.96	217.22	217.51	217.44	217.48	216.92	217.15	216.78	216.15	217.48	216.95	216.69	217.52	217.17	217.5	217.15	217.43	216.83	216.94	216.9	217.21	217.47	215.6	217.46	217.02	217.67	217.9	217.08	216.05	216.64	217.09	216.85	217.22	218.1	216.69	217.1	217.47	217.05	216.52	217.52	217.55	215.25	217.91	216.9	218.8	215.98	216.52	217.86	216.7
201.19	200.33	199.84	201.03	200.76	199.32	200.22	200.77	200.06	200.47	200.38	199.68	200.04	200.41	200.22	199.4	198.31	199.35	200.15	199.61	199.37	199.78	199.97	200.04	199.9	199.95	200.48	200.56	200.66	200.06	200.8	200.94	200.28	200.06	199.62	200.16	200.09	201.29	200.74	200.46	200.44	200.06	200.04	201.75	199.79	199.69	200.32	200.54	200.36	201.57
210.1	208.86	209.72	208.94	209.58	208.24	208.51	208.25	209.47	209.35	208.05	208.32	209.12	207.58	208.96	207.47	208.18	209.04	208.78	208.08	208.39	208.8	208.51	207.85	208.78	208.9	209.43	208.77	209.14	208.53	208.86	208.31	208.4	207.58	208.89	208.62	209.05	209.1	209.81	207.65	208.1	208.59	207.88	207.71	208.12	208.53	209.17	208.76	207.44	208.77
208.47	206.89	207.73	206.47	206.61	208.27	207.96	207.13	207.07	207.72	207.41	208.28	208.11	208.2	208.02	206.94	209.48	207.41	206.97	206.97	207.87	206.6	206.84	207.85	207.68	208.01	208.43	208.44	207.73	207.57	206.74	206.85	207.22	207.37	208.93	207.6	207.61	207.15	207.28	206.63	207.93	208.4	208.37	208.1	208.19	207.09	207.09	208.85	207.49	207.22
210.82	211.33	210.39	211.63	211.85	211.48	211.43	213.43	213.06	211.21	211.55	211.19	211.18	212.33	211.61	211.27	212.26	212.35	211.2	212.24	211.65	211.86	211.69	211.64	210.99	211.64	211.18	210.84	211.24	211.78	211.33	211.5	211.39	211.8	211.93	212.21	212.32	212.61	211.48	211.07	211.71	210.83	210.04	210.98	211.26	211.46	209.79	211.76	212.18	211.06
209.34	208.88	209.49	208.39	209.45	209.95	209.18	208.32	209.3	209.36	208.65	208.79	208.85	208.66	209.66	209.67	208.84	209.36	209.46	209.98	209.99	210.14	209.05	209.84	209.03	208.78	209.48	210.12	209.16	210.41	209.54	208.5	209.95	210.58	209.41	209.69	210.59	210.08	209.96	209.8	210.17	209.67	209.44	209.23	208.74	209.28	209	210.17	210.21	209.05
208.55	208.31	208.15	208.97	207.91	208.52	209.82	207.65	208.95	209.74	208.61	209.14	206.6	208.21	208.78	208.72	208.48	207.65	207.77	208.96	209.57	208.76	209.45	209.15	208.28	208.22	209.02	208.41	207.85	209.25	208.74	207.95	209.05	209.93	209.02	208.76	209.62	208.92	208.19	209.69	208.32	208.15	208.29	209.42	209.41	209.24	208.56	209.46	207.82	208.97
208.18	207.34	207.83	208.51	207.94	207.46	207.93	209.08	207.35	207.59	207.84	208.1	208.12	207.14	208.08	207.36	207.83	207.38	207.63	206.61	207.88	206.62	207.88	207.84	207.66	208.51	207.08	207.4	206.96	207.15	208.61	208.05	207.85	207.72	207.96	207.83	207.43	206.78	207	208.21	208.48	206.94	207.24	207.58	206.88	207.65	207.35	206.68	207.61	207.8
211.41	213.01	212.99	211.57	212.42	211.93	212.17	213.76	213.16	212.31	212.86	211.35	212.74	212.04	213.66	212.28	213.22	211.66	211.67	212.54	211.68	212.94	212.91	211.79	212.49	212.09	211.35	211.6	212.26	212.31	210.78	211.97	210.79	212.99	211.17	212.74	211.98	212.26	212.61	212.54	211.95	212.09	212.47	213.14	212.53	212.31	212.36	212.66	212.47	213.55
207.97	207.88	208.44	208.28	207.23	207.37	207.48	207.13	207.61	207.27	208.31	207.83	206.87	208.7	206.54	206.7	207.07	208.11	207.53	208.12	207.68	206.09	206.75	207.34	207.46	207.64	207.15	207.03	207.61	208.11	207.29	208.08	208.42	208.31	207	207.81	207.83	208.84	207.39	206.56	207.63	207.27	208.42	208.04	207.12	208.07	208.09	206.66	208.11	206.64
208.37	208.19	209.71	207.41	207.84	208.03	208.35	208.03	208.94	208.83	208.72	208.56	208.29	208.78	207.76	208.92	208.06	208.6	208.93	208.78	208.02	208.32	208.47	208.67	208.97	207.27	208.47	207.4	208.7	208.75	208.45	207.63	208.06	208.71	208.1	208.63	208.29	208.01	208.43	208.42	208.95	208.74	208.34	208.49	208.51	208.01	208.18	208.24	208.49	209.02
208.12	207.55	208.02	208.34	208.59	208.3	207.53	208.3	208.9	207.92	207.36	209.22	207.5	207.42	207.58	206.9	207.56	206.95	206.21	207.97	207.68	207.17	208.31	207.81	207.58	207.48	207.71	207.79	208.94	207.98	207.41	206.83	207.54	208.49	207.31	208.55	207.86	206.83	207.52	208.75	208.54	208.28	208.06	207.16	209	208.17	207.66	207.75	207.63	207.39
198.25	201.82	199.49	199.35	201.36	200.07	199.91	200.41	200.2	199.01	200.51	201.44	199.11	200.09	198.4	201.78	201.28	201.03	199.83	201.03	200.46	200.96	198.71	200.42	200.83	201.36	199.9	199.15	200.55	200.1	200.77	200.71	199.78	200.3	200.28	201.17	199.99	199.65	200.31	199.97	199.28	201.15	200.71	199.96	200.9	200.12	199.7	200.24	201.64	201.15
207.2	208.42	207.57	207.6	207.54	207.95	207.5	207.74	208.02	207.96	208.05	208.31	207.77	207.02	208.11	207.68	207.65	208.56	208.49	208.25	206.84	207.9	207.46	207.71	208.69	207.39	207.18	208.44	207.67	207.94	207.52	208.25	207.58	207.69	206.65	208.02	208.75	208.46	208.08	207.93	207.95	207.9	207.44	206.46	208.02	208.14	208.24	209.03	208.08	208.04
209.48	207	208.55	208.54	209.12	208.33	208.41	207.61	208.54	209.72	208.6	208.31	209.54	209.83	210.11	208.65	209.45	209.67	208.62	208.78	208.94	208.67	208.93	207.4	208.55	209.54	207.17	208.14	209.27	209.18	208.51	209.23	209.56	208.63	208.26	208.13	208.37	207.43	209.65	208.45	208.18	210.23	208.89	209.46	208.91	208.78	209.72	208.55	208.03	208.89
198.43	198.87	198.9	198.46	198.97	198.41	198.09	198.89	198.68	199.45	199.23	199.19	198.28	199.22	198.58	198.8	197.93	198.63	198.43	198.59	198.15	198.89	198.59	197.66	198.54	198.73	198.41	198.23	198.09	198.89	199.49	199.12	198.44	198.38	198.99	197.98	198.6	198.84	198.9	199.69	198.82	199.57	199.37	198.39	198.69	198.84	199.15	198.81	198.98	199.03
204.45	203.38	203.73	204.16	204.29	202.83	203.79	203.44	204.14	203.64	204.44	202.59	203.32	203.82	203.77	203.59	202.61	205.43	204.3	203.85	203.97	203.12	203.72	203.73	203.13	203.98	204.34	203.81	203.02	203.88	203.56	204.31	203.63	202.68	203.24	202.82	203.64	202.68	203.12	204.51	203.47	203.46	204.72	203.65	204.67	204.34	203.15	204.52	203.47	203.17
201.53	200.55	200.69	201.4	199.58	200.7	200.84	200.41	199.32	199.98	200.59	201.57	200.92	200.58	199.71	200.35	199.77	200.8	199.6	200.35	199.38	199.37	201.7	199.87	200.85	200.09	200.81	200.2	199.32	200.43	201.2	199.8	200.91	199.3	200.12	200.04	199.48	200.75	200.75	201.72	201.12	200.66	199.49	200.46	200.58	199.95	200.7	200.15	200.81	199.67
204.9	205.14	204.83	206.01	205.22	204.57	204.89	204.64	203.88	204.79	204	204.97	205.08	204.92	205.07	204.56	204.53	204.67	204.24	205.99	204.57	203.9	204.39	204.75	204.97	204.13	204.59	204.77	203.99	203.56	204.27	205.78	204.88	203.66	203.8	205.46	204.66	204.69	204.5	204.7	204.2	205.29	204.61	203.55	205.5	205.81	204.03	205.15	204.87	205.49
208.52	207.47	207.07	207.34	206.97	207.67	208.54	207.66	207.86	208.55	207.39	207.52	206.62	207.12	208.17	208.11	208.08	208.06	207.87	207.8	208.04	208.86	207.97	207.22	208.34	208.3	208.33	207.42	206.71	207.18	207.39	208.34	208.04	208.16	206.2	208.27	207.71	206.93	206.55	207.36	207.68	206.6	207.15	208.15	208.64	207.56	206.98	207.5	207.72	207.91
212.39	212.83	211.81	211.17	211.96	210.73	209.88	213	212.3	211.18	211.43	211.33	210.97	212.02	211.61	211.76	212.32	211.11	210.82	210.61	211.37	210.65	210.85	212.04	212.15	212.16	211.7	212.6	212.27	211.24	211.23	212.88	211.5	212.62	212.29	210.93	212.57	211.83	212.7	211.56	211.13	211.84	212.11	210.95	212.08	211.8	211.41	210.94	210.23	212.03
207.44	208.47	208.07	207.12	206.9	207.64	207.74	207.85	207.99	208.68	208.57	206.63	207.49	208.5	208.24	208.17	208.07	206.5	207.51	208.08	208.48	207.36	207.66	206.74	207.36	207.48	208.53	208.54	206.92	207.74	207.58	207.43	207.59	208.85	206.84	207.4	206.15	208.42	208.64	207.9	206.75	208.38	208.15	208.51	207.81	207.15	207.76	207.95	208.19	208.01
199.16	199.83	200.13	201	199.96	200.38	199.76	199.71	199.38	200.83	200.15	201.1	199	201.36	201.44	200.18	200.74	200.43	199.95	200.64	200.39	199.75	199.73	201.11	199.76	201.43	200.48	200.27	199.91	200.23	200.54	200.11	200.19	200.7	201.93	200.87	199.77	200.47	200.45	201.03	199.53	199.63	200.83	200.99	200.49	201.25	200.59	200.1	200.94	201.74
208.92	208.68	208.07	209.73	208.8	208.25	207.95	208.46	208.66	207.95	209.24	208.7	208.12	209.25	208.39	208.06	210.29	209.83	208.51	208.85	208.48	208.64	208.52	208.37	209.46	209.49	208.26	209.73	209.39	207.73	207.85	209.21	209.59	208.76	208.6	208.68	207.73	209	210.48	209.6	208.14	208.39	208.06	209.76	207.83	208.36	208.04	209.33	207.85	208.73
216.93	217.35	216.27	217.52	216.72	216.97	217.81	217.11	218.21	217.96	216.76	217.57	216.05	217.39	216.78	216.82	217.92	216.75	216.83	215.95	216.28	216.18	217.49	216.91	217.14	217.47	216.27	216.75	218.05	216.26	216.3	217.41	217.54	216.96	218.43	217.22	216.41	216.69	216.51	216.77	216.85	217.07	216.4	217.53	217.02	217.4	216.83	217.01	218.37	219
208.85	208.72	207.6	208.54	209.5	209.27	208.68	208.58	208.16	207.87	208.52	209.38	208.69	209.19	207.44	209.82	208.45	208.53	209.67	207.94	208.25	208.58	208.98	207.94	208.7	208.75	206.8	208.94	208.91	209.48	208.25	208.58	208.14	208.7	208.6	209.57	209.34	207.66	209.27	208.47	209.53	207.56	209.31	208.56	209.02	209.16	208.13	208.97	208.09	208.19
206.46	205.93	206.18	206.7	206.28	207.21	205.73	207.47	206.29	207.44	207.14	206.08	205.72	206.79	206.08	206.28	207.38	206.54	206.42	206.56	206.5	207.71	206.04	206.79	206.24	207.06	206.69	204.69	207.88	204.77	207.2	206.78	206.74	206.57	206.64	205.82	206.37	206.25	207.61	205.73	205.11	206.19	206.73	205.6	207.13	206.4	206.04	206.09	206.76	205.79
207.7	207.94	208.19	207.91	207.71	207.93	208.86	208.37	207.47	206.98	207.35	208.66	207.11	209.17	208.38	206.96	208.23	208.1	207.33	208.09	207.71	208.47	207.94	206.81	207.49	207.7	208.77	206.88	208.53	207.5	207.42	207.26	206.98	207.47	207.34	208.1	209.16	207.76	206.9	207.08	207.79	207.19	208.01	208.46	206.65	208.1	207.91	208.48	207.35	207.86
199.7	200.65	199.9	200.35	201.11	200.45	200.23	200.46	200.11	199.73	200.13	200.82	198.71	201.28	200.26	200.61	199.5	199.39	199.58	199.49	199.49	200.33	200.3	200.64	199.29	199.33	199.82	200.83	200.11	200.18	200.17	200.32	200.76	200.31	199.38	200.74	199.78	200.86	200.68	200.71	200.6	200.89	200.35	200.31	201.21	199.11	200.46	199.72	199.97	200.85
213.03	212.03	212.36	212.99	212.67	213.38	211.98	212.77	212.41	212.47	212.44	213.15	213.54	213.63	213.49	213.43	212.47	212.24	214.06	212.34	213.61	213.56	213.14	213.62	212.4	211.76	212.69	213.27	212.98	213.26	213.23	213.41	212.52	213.34	213.66	213.09	213.01	212.81	212.26	213.07	212	213.75	212.67	212.78	212.51	212.29	213.27	213.14	214.09	211.79
213.42	211.99	213.11	212.26	212.27	211.58	212.91	212.01	213.37	212.79	213.82	212.3	213.68	213.63	213.06	213.06	213.86	213.73	212.08	212.52	212.51	213.56	212.32	213.26	212.58	212.22	212.84	212.72	213.79	212.91	212.89	211.78	211.99	213.06	213.76	214.21	213.23	213.11	213.38	213.03	212.4	213.56	212.47	213.04	213.99	213.58	213.98	213.93	212.61	212.78
217.5	217.46	216.94	217.43	216.63	217.43	217.93	216.93	217.53	217.69	216.68	217.56	217.23	216.9	216.56	217.26	216.87	215.97	216.79	216.69	216.54	217.21	217.62	217.65	218.07	217.4	218.07	217.03	216.28	215.88	217.29	218.2	217.15	217.27	217.25	217.94	216.42	217	216.03	216.78	217.32	216.95	216.48	216.6	217.97	216.05	216.8	217.18	216.96	217.28
204.51	204.94	205.88	204.87	205.2	204.8	203.65	204.85	205.36	204.78	204.34	203.98	204.55	205	205.74	205.06	204.47	205.24	204.58	204.03	204.32	203.56	204.55	205.68	205.9	207.11	204.42	203.18	205.87	204.99	204.37	204.85	205	204.78	205.08	203.81	205.36	205.18	205.05	205.07	203.07	205.72	205.99	204.99	205.05	203.78	205.57	205.16	204.32	204.52
203	203.04	202.67	203.29	202.74	203.12	203.55	203.83	202.49	203.83	203.04	204.41	202.56	203.55	203.22	202.69	203.28	203.95	202.82	203.4	204.03	202.37	204.34	203.31	203.18	203.38	203.13	202.56	204.03	204.11	202.98	202.81	202.29	203.39	202.48	203.18	203.17	202.06	202.89	203.25	203.33	203.11	203.46	202.61	202.38	202.3	203.17	203.19	203.89	202.33
213.04	211.97	212.14	213.46	211.85	213.29	212.24	212.09	212.09	212.61	212.83	213.09	213.05	212.84	212.13	213.35	213.1	212.63	212.8	212.28	211.94	213.28	213.02	211.37	212.86	212.88	211.77	211.65	212.52	212.85	213.16	212.4	214.52	212.87	212.53	211.27	212.17	212.78	213.01	212.75	212.26	212.46	211.8	211.53	213.36	212.25	212.26	212.49	212.39	211.4
201.81	203.32	201.68	201.21	202.14	203.35	203.45	204.01	203.76	204.62	203.93	203.55	203.72	203.49	203.21	203.5	202.07	203.29	203.63	203.32	202.77	203.16	204.08	203.46	203.38	202.28	202.82	202.82	202.62	202.64	204.24	202.5	201.97	204.08	203.78	203.97	203.02	203.08	203.04	202.92	203.48	203.02	204.79	203.66	203.67	204.1	203.09	202.83	203.63	203.25
201.63	200.91	200.37	201.55	201.33	201.1	201.03	202.02	202.02	201.19	199.87	201.02	200.6	202.15	200.97	200.8	200.18	201.86	200.59	202.32	201.14	201.62	201.56	201.2	200.73	201.6	201.23	202.35	201.92	200.7	201.49	200.61	199.89	200.1	200.86	202.34	201.57	201.22	200.6	200.32	200.58	201.23	201.77	201.59	202.45	202.27	200.91	200.99	200.79	201.14
212.2	212.8	212.18	212.46	213.76	213.37	213.93	212.6	212.59	212.12	212.79	213.23	213.34	213.05	212.34	213.46	212.65	212.94	212.53	212.62	213.64	212.37	212.87	213.54	212.69	212.76	212.11	213.25	213.44	211.41	211.77	213.95	213.27	212.42	211.73	213.65	212.79	213.01	213.83	212.86	213.59	212.43	212.11	213.57	213.82	212.38	212.12	212.53	213.15	212.62
216.66	216.2	216.45	217.4	216.02	217.53	217.75	216.21	217.03	217.35	216.62	217.48	216.72	216.96	215.61	217.07	217.35	216.49	216.11	216.89	216.31	217.5	216.93	215.82	217.58	217.91	216.4	217.55	217.08	217.54	217.67	216.82	216.4	216.53	216.44	217.75	215.44	216.77	216.27	216.71	218.35	217.22	217.7	217.1	217.43	217.81	216.72	216.67	216.2	216.94
212.6	212.09	212.71	211.21	212.04	211.31	210.72	212.67	212.91	211.8	212.18	210.67	212.06	210.07	211.47	212.03	210.92	211.04	211.44	211.32	211.72	212.23	211.53	212.69	210.71	212.4	211.41	211.74	211.75	211.65	211.97	212.15	211.9	211.66	211.05	210.66	210.79	211.18	211.7	211.36	211.75	213.31	210.75	212.06	210.44	212.8	211.51	211.58	210.86	211.88
212.28	212.34	213.9	212.4	212.08	211.6	212.65	211.93	212.27	211.54	212.68	213.58	211.46	213.26	213.3	211.63	212.31	212.46	212.84	212.57	213.1	212.68	212.63	212.91	213.42	213.06	213.44	213.04	212.52	212.45	211.97	212.71	213.31	212.32	212.66	212.28	211.99	213.01	212.71	212.72	211.39	212.58	211.94	211.62	211.77	212.62	211.85	211.11	213.41	212.93
205.23	204.32	202.28	203.93	203.26	204.51	203.95	203.76	203.58	204.04	203.55	203.73	202.22	203.85	203.48	204.14	202.13	203.34	203.9	202.83	203.48	203.82	203.31	203.98	203.84	204.56	204.45	202.55	204.2	203.54	204.89	203.97	204.39	203.64	202.84	203.85	203.99	203.73	204.18	204.3	204.15	202.85	202.88	204.45	203.13	203.71	202.8	203.56	202.32	202.65
203.2	203.79	203.54	202.83	203.74	203.14	203.57	203.37	203.25	203.87	204.49	204.3	203.98	203.55	203.17	204.29	203.19	202.7	202.9	203.58	203.51	202.64	203.38	204.14	203.53	204.83	203.92	204.76	205.05	203.12	202.99	203.19	203.42	204.74	203.5	204.83	203.21	204.4	203.11	203.91	203.24	203.89	203.7	204.18	204.34	202.95	201.79	204.66	204.23	204.31
208.72	208.54	207.53	207.97	206.73	207.55	208.25	208.74	208.3	207.71	208.08	208.07	207.95	207.56	207.3	208.62	208.4	206.33	207.09	207.72	208.59	208.04	208.38	207.59	208.48	207.44	209.13	207.07	207.52	207	209.23	208.13	206.24	208.04	208.04	207.3	207.85	207.42	206.42	207.51	208.5	207.94	206.6	206.83	208.83	209.37	209.29	208.08	208.2	207.25
203.94	204.99	203.7	204.96	204.14	205.43	204.7	204	205.08	205.07	203.85	205.03	204.65	204.48	204.22	204.76	203.88	204.75	204.95	204.57	204.51	205.12	203.83	204.76	204.64	204.59	205.81	205.64	205.63	203.56	204.78	204.47	204.28	204.55	204.27	205.37	204.31	204.63	205.34	204.92	204.19	204.57	204.79	205.82	206.44	206.48	205.02	204.41	205.47	205.25
209.95	209.08	210.12	209.58	210.75	209.24	210.34	209.28	208.1	209.09	207.64	210.14	209.47	209.46	208.72	210.88	209.69	210.93	209.16	209.29	209.69	209.75	209.9	209.46	209.1	209.99	208.93	209.83	209.89	209.14	208.67	209.22	209.26	210.39	209.29	209.07	209.09	208.55	209.45	209.98	209.38	209.64	208.91	209.54	210.75	209.31	209.64	208.32	210.92	208.9
202.62	202.29	201.89	203.47	202.7	202.46	201.87	202.85	202.72	202.08	201.31	201.98	202.72	202.55	202.99	202.91	203.1	203.11	203.45	201.81	203.68	202.72	202.02	203.1	200.6	202.9	202.1	202.15	201.6	202.02	203.6	202.97	202.96	202.04	203.11	202.55	202.01	203.15	202.94	201.8	202.34	202.49	201.84	201.9	202.37	202.37	202.94	202.22	201.93	201.86
217.05	217.36	218.8	218.21	218.43	218.09	218.25	218.46	218.12	217.14	217.51	217.1	217.16	217.11	218.4	218.04	218.76	217.7	217.51	217.07	217.78	217.41	217.87	218.37	217.59	216.67	217.26	218.5	217.08	217.26	217.27	218	216.76	217.23	217.35	218.27	217.61	216.94	218.05	218.29	218.53	217.07	218.5	218.01	217.89	217.24	217.24	217.34	218.41	218.03
209.15	207.86	209.5	208.18	207.54	209.78	208.21	208.39	209.22	208.94	209.58	207.96	208.49	209.7	209.07	207.84	209.4	207.61	207.89	206.77	209.1	208.68	208.53	210.18	208.7	208.81	208.87	208.8	208.34	208.59	208.71	208.36	208.99	209.23	208.24	207.98	209.15	207.96	209.84	208.19	208.12	209.32	208.9	209.04	209.55	208.2	209.44	208.26	208.82	208.69
200.88	199.72	200.72	201.02	200.03	200.02	199.72	200.76	199.91	201.06	200.89	201.54	200.07	200.76	200.62	200.68	201.01	200.66	200.54	200.58	200.89	200.02	200.5	200.81	200.28	200.64	200.83	201.52	200.21	200.51	200.15	199.67	201	200.48	201.07	200.76	199.59	200.28	200.31	200.28	200.08	199.53	200.21	199.55	199.99	200.21	199.98	199.65	201.44	202.01
208.39	208.93	207.5	207.01	208.02	208.16	208.95	207.19	208.08	207.56	206.27	207.81	207.65	207.52	208.23	208.11	208.38	207.48	206.99	207.32	208.02	208.19	208.38	207.35	208.63	207.81	206.93	208.6	208.07	207.5	207.85	207.9	206.46	208.61	207.35	208.37	207.64	208.51	208.13	208.43	207.42	207.57	208.52	207.36	208.14	208.02	208.99	207.38	209.08	206.73
208.19	208.41	208.46	208.24	207.1	208	209.34	208.75	207.98	209.35	208.26	208.13	209.69	209.25	208.52	208.9	208.7	207.96	208.75	208.13	209.62	208.05	207.58	208.59	208.42	209.4	209.5	208.74	208.77	209.87	208.09	210.09	208.77	209.48	208.18	208.47	208.09	208.73	209.48	209.16	209.1	209.14	208.02	209.65	207.84	208.63	209.12	210.16	209.44	209.61
204.85	204.73	206.15	205.52	204.98	205.13	204.86	204.38	204.39	205.38	205.33	204.6	204.34	204.74	204.46	203.82	204.72	205.44	203.95	204.23	204.75	205.3	205.46	205.45	204.32	205.79	204.35	204.2	204.74	205.49	204.4	205.34	204.82	204.71	205.04	204.86	204.93	204.4	205.87	204.76	205.29	204.78	203.76	205.13	204.39	204.89	205.81	206.1	204.54	204.8
208.66	209.03	209.2	208.49	209.51	209.09	208.74	209.35	208.54	208.7	208.44	208.52	207.87	209.94	208.8	209.05	208.95	208.73	209.91	209.62	207.7	208.12	208.56	209.81	208.39	208.36	209.53	209.13	208.55	208.69	207.37	208.93	209.3	209.35	209	208.43	209.19	208.28	209.8	208.29	209.29	208.52	209.07	208.71	208.1	209.13	208.65	209.54	207.32	208.98
207.36	205.47	206.85	206.67	206.93	206.16	206.94	206.1	207.29	206.51	207.65	205.85	205.29	206.86	206.09	206.94	206.52	206.15	207.4	205.77	206.2	206.33	206.42	207.1	206.79	205.69	205.35	206.45	205.69	207.29	207.21	206.31	206.77	207.47	206.18	207.56	206.31	207.65	205.6	206.5	206.79	205.86	205.59	206.07	205.47	206.92	206.13	206.78	205.84	206.55
205.15	205.18	204.39	203.59	204.69	203.99	205.05	204.47	204.78	205.05	205.12	204.95	204.55	204.79	203.71	205.03	204.98	204.27	204.22	204.7	205.24	204.04	204.74	204.45	204.84	205.08	203.88	203.9	205.89	204.52	205.32	204.04	205.28	204.02	204.03	203.64	205.75	204.94	203.96	204.89	204.71	203.97	204.52	204.89	204.55	204.74	204.45	203.65	204.62	205.17
204.77	204.62	205.16	206.09	204.9	204.95	205.49	206.17	205.81	205.41	205.44	203.58	205.04	204.31	204.5	205.43	205.61	204.62	204.5	204.76	204.43	203.78	204.38	205.11	204.65	205.11	203.52	205.79	204.15	204.32	203.79	204.94	205.27	204.91	205.34	204.89	204.15	205.56	205.13	205.37	204.29	203.99	204.59	205.44	204.71	205.29	204.73	205	204.48	204.58
207.87	208	207.51	207	209.3	207.32	207.4	208.16	208.15	208.29	207.22	208.46	208.13	208.3	208.7	207.92	208	208.69	207.56	207.65	208.57	207.25	207.62	208.72	208.57	207.86	206.9	208.66	207.88	207.41	207.2	207.81	208.16	207.4	208.94	208.53	207.96	207.31	207.65	208.24	208.33	207.57	207.38	206.89	207.48	209.43	207.1	208.66	207.89	208.42
203.75	203.12	203.65	203.36	203.58	202.98	203.63	203.95	203.23	204.33	204.18	205.39	204.32	203.77	203.17	202.78	203.74	203.14	205.35	204.48	203.66	203.26	204.51	203.68	202.99	204.19	202.96	204.47	204.61	203.48	203.51	204.36	204.56	203.9	203.93	203.52	204.56	203.42	203.91	203.39	202.65	203.87	202.93	202.96	203.5	204.92	202.8	203.27	202.76	203.21
202.13	202.88	202.75	203.95	204.01	202.15	203.93	202.71	202.95	203.7	203.22	202.93	203.83	202.14	204	202.82	202.38	203.31	202.68	204.14	203.33	202.94	202.73	204.21	202.23	203.36	203.47	203.91	203.34	202.74	203.6	204.21	202.89	203.89	203.44	203.1	203.84	202.41	203.51	202.77	203.37	203.57	202.72	204.11	204.22	203.47	202.74	203.57	202.54	203.71
213.63	213.91	214.53	214.53	213.74	214.12	213.16	213.59	213.88	214.1	213.33	213.44	214.24	213.47	213.5	213.44	214.58	214.02	212.5	213.28	214.56	213.91	214.44	214.02	214.77	212.97	213.3	212.95	213.61	214.03	214.14	213.85	214.33	213.15	213.56	214.25	214.1	214.29	214.89	213.77	213.26	212.99	213.97	212.81	214.91	213.82	213.35	213.36	214.23	214.73
204.33	203.46	202.69	203.55	202.57	202.73	203.29	204.7	203.3	203.21	204.03	203.41	204.6	203.77	204.32	203.99	203.19	204.28	203.34	204.18	203.08	202.92	204.21	203.29	203.57	204.16	203.93	203.67	202.86	204.77	204.16	203.86	202.84	204.35	203.33	203.08	203.73	203.11	203.87	202.81	203.49	203.16	203.43	204.6	204.15	203.11	203.84	202.2	203.74	204.2
207.11	208.56	207.87	207.89	207.87	207.39	207.95	208.08	207.1	207.57	207.67	207.3	208.01	207.49	207.7	207.75	207.38	207.84	208.83	207.79	207.5	208.01	206.9	207.44	207.48	208.56	207.79	207.98	208.69	207.66	208.96	207.66	207.68	208.68	208.31	207.29	208.93	208	208.13	208.33	206.93	208.23	208.78	208.5	206.68	208.18	206.95	206.67	207.78	207.97
195.37	194.32	193.58	193.97	193.68	194.43	193.83	194.02	194.89	192.63	194.81	194.2	193.49	194.62	194.33	193.68	194	193.91	193.96	194.47	194.58	194.31	194.03	194.98	195.05	194.26	194.75	193.21	194.2	195.01	193.56	193.85	194.31	193.54	194.15	195.3	195.52	194.32	194.57	194.8	194.68	193.18	194.13	193.61	193.74	193.64	193.67	194.62	193.98	193.6
217.3	218.87	218.6	218.3	218.44	218.45	217.11	217.34	217.72	218.56	217.79	216.35	217.76	217.71	218.66	217.97	217.2	217.36	217.21	216.99	217.8	217.87	216.9	219.54	218.24	218.31	216.6	217.48	218.08	218.1	216.19	217.59	216.79	218	217.92	217.98	217.25	217.34	218.23	218	216.8	217.47	217.71	218.26	217.07	217.93	217.94	217.92	216.87	217.68
208.26	207.68	207.74	208.26	208.58	208.73	208.76	207.46	208.27	208.5	207.46	207.42	207.86	206.98	207.18	205.93	208.11	208.13	208.03	207.9	208.67	207.4	207.38	208.26	208.88	207.75	206.94	206.95	208.32	207.21	207.46	207.36	207.59	208.87	206.61	208.1	207.16	207.76	206.97	207.22	207.76	207.51	208.24	207.78	207.58	207.68	207.87	207.93	207.49	207.78
212.37	211.88	211.46	211.65	211.58	210.82	211.92	210.65	211.73	211	212.37	211.2	211.87	211.31	211.04	212.59	210.97	211	212.62	212.91	211.75	211.42	211.38	212.34	212.25	210.7	211.4	211.9	211.1	212.29	212.22	211.32	211.39	210.75	211.16	212.81	211.28	211.98	211.02	211.55	211.06	212.02	211.76	212.18	210.8	212.63	211.19	212.01	211.1	211.56
204.1	203.01	205.25	204.24	204.27	204.21	204.29	204.23	204	203.58	204.24	203.74	203.69	204.48	205.33	203.41	204.57	203.87	203.72	204.09	203.97	204.71	202.92	202.55	203.88	203.15	204.26	203.59	204.79	203.98	204.91	204.05	204.35	202.9	204.01	204.83	204.85	204.13	203.83	204.51	203.29	203.75	204.29	203.44	203.79	203.12	204.34	204.41	204.33	203.75
208.46	208.95	207.44	208.16	208.83	208.73	208.89	210.11	209.09	208.65	208.57	209.3	208.34	208.37	209.16	208.37	209.13	209.58	209.69	208.9	209.04	208.14	208.82	209.26	209.39	207.57	209.22	208.74	207.36	208.97	209.91	209.14	207.94	208.86	208.73	209.11	207.23	208.66	208.28	209.43	208.5	208.21	208.93	208.46	209.11	208.38	209.72	209.55	209.11	208.65
212	212.33	212.19	212.26	212.4	212.58	211.69	211.48	212.23	212.29	212.74	211.41	212.08	212.11	211.13	212.25	212.07	212.16	211.7	212.06	211.46	211.52	211.23	211.3	211.79	212.1	211.69	211.57	211.32	212.42	211.58	213	211.46	213.33	212.1	211.5	211.23	212.17	211.01	212.39	213.12	211.67	210.54	211.26	211.67	211.79	210.98	211.03	212.24	211.82
201.51	201.89	200.65	202.21	201.24	201.83	201.24	201.78	202.14	201.12	201.74	200.9	200.87	201.7	200.32	199.97	200.88	199.71	200.8	200.77	200.96	200.93	200.46	201.24	201.17	201.09	201.59	200.23	200.86	201.6	201.15	201.31	200.99	200.59	201.26	201.74	202.38	201.62	200.09	200.31	201.61	200.39	201.22	200.18	202.57	201.29	201.88	200.81	202.05	201.9
198.88	199.79	198.12	199.02	198.04	199.14	197.43	199.01	198.36	199.26	198.27	198.59	198.33	198.1	198.89	198.36	198.81	199.81	198.36	198.75	197.88	198.74	197.72	198.8	199.25	198.2	197.85	198.43	199.34	197.93	198.08	197.25	198.3	198.87	198.67	198.45	198.46	198.87	198.32	197.5	197.7	198.7	198.89	198.94	197.7	198.13	198.03	199.03	198.85	198.28
203.54	203.22	203.29	204.35	204.34	203.62	202.12	203.23	203.4	203.96	203.61	203.08	203.25	204.38	201.42	203.66	203.51	203.36	203.05	203.75	203.02	203.25	202.71	204.37	203.54	203.26	203.68	202.95	203.62	204.48	203.5	203.87	203.22	203.64	203.75	203.29	203.54	203.94	203.15	203.37	203.38	203.95	203.41	202.67	203.43	203.57	203.51	203.16	203.98	203.39
212.61	213.39	212.88	213.83	213.14	213.01	213.66	212.43	213.2	213.88	213.1	212.52	213.49	214.58	213.5	212.58	212.74	212.53	213.14	211.77	213.53	213.5	213.14	213.48	213.14	213.49	212.47	212.42	211.74	212.51	213.06	211.06	213.4	213.07	212.07	212.78	213.31	213.31	212.39	212.1	213.53	213.17	212.83	212.64	215.24	212.56	212.08	212.7	212.96	212.43
194.65	193.72	193.78	194.66	194.42	192.76	195.02	194.97	194.67	192.89	195.15	193.81	194.51	193.34	194.03	194.59	193.5	193.81	194.6	193.81	195.3	194.38	193.84	194.43	194.11	194.54	194.11	193.85	193.69	193.18	194.31	194.52	195.14	194.21	194.57	194	194.58	194.77	194.08	194.66	193.26	194.94	193.67	193.74	193.05	193.28	194.71	194.74	194.72	194.72
194.08	195.2	194.48	195.38	193.95	194.66	195.71	194.27	195.2	194.12	195.5	196.08	195.92	195.29	195.87	195.22	195.25	194.9	195.79	195.61	196.18	195.59	193.58	195	195.99	196.43	195.5	194.15	194.13	196.53	196.02	195.32	195.44	195.67	195.64	194.5	194.88	194.18	195.33	194.68	194.21	196.13	195.01	195.38	195.94	195.84	194.64	194.86	195.31	195.35
195.51	194.54	194.9	194.44	193.89	195.22	195.41	195.49	194.61	195	195.44	195	196.28	195.37	196.31	194.72	195.39	196.45	194.97	195.57	194.61	195.78	194	195.6	194.36	196.36	195.22	195.58	195.23	196.37	195.17	197.24	193.99	195.69	195.47	194.83	196.01	194.54	194.87	195.02	194.71	195	195.52	196.42	194.95	194.81	195.63	195.35	196.32	195.81
203.23	204.44	204.07	202.46	203.78	203.33	204.94	204.09	203.6	203.52	202.9	203.6	204.13	204.88	204.97	204.97	204.46	203.31	203.1	204.72	204.23	205.09	203.99	204.31	204.93	203.86	204.54	203.77	204.13	204.33	203.3	203.98	203.92	203.2	203.69	204.73	204.04	203.42	204.05	202.91	205.48	204.1	204.36	204.16	205.19	204.58	203.63	204.38	203.92	203.91
203.95	204.2	204.34	204.64	204.06	204.16	203.94	203.3	204.3	203	204.71	204.5	202.76	204.67	204.69	203.76	203.92	203.41	205.06	204.55	204.62	203.58	204.78	203.22	204.94	203.72	204.51	203.74	204.11	203.04	204.22	203.94	203.51	203.56	203.77	203.74	204.47	204.21	203.46	203.81	203.92	204.6	206.28	204.96	204.09	204.4	204.35	203.15	203.72	203.68
196.78	198.03	198.28	197.9	197.99	199.06	198.37	197.36	198.35	198.51	198.95	197.31	197.82	197.4	198.52	198.71	197.98	199.05	198.36	199.06	198.25	198.54	197.6	197.04	197.98	198.55	198.26	198.34	198.5	198.64	198.84	197.93	198.38	198.59	197.88	198.36	198.8	198.21	198.69	197.52	198.63	198.11	197.48	197.64	197.82	198.77	197.76	196.79	197.16	197.82
209.85	208.01	207.3	209.14	209.65	208.95	209.53	208.44	209.23	209.3	207.67	209.64	208.74	208.78	207.95	209.24	209.14	208.64	207.94	208.7	208.68	208.43	208.94	208.43	208.41	207.42	207.52	208.29	208.62	208.39	208.21	208.37	208.88	207.26	208.82	209.17	209.56	207.69	208.67	207.96	208.67	207.99	208.54	208.92	208.09	209.79	207.81	207.42	208.44	207.94
209.15	208.42	207.66	208.26	207.71	207.59	208.15	207.64	207.45	208.52	208.27	207.8	208.44	208.53	208.31	208.59	208.57	208.96	208.82	209.27	208.21	209.54	209.7	208.27	208.08	208.47	208.68	207.7	208.21	208.6	209.44	207.22	208.15	208.34	208.41	209.45	208.96	207.2	208.22	208.92	208.9	209.05	207.43	208.09	207.79	207.53	208.2	208.32	209.19	208.56
204.04	203.55	203.34	204.81	204.12	204.9	204.94	204.35	203.66	204.47	204.71	204.88	204.09	204.38	203.92	205.17	204.83	205.03	205.35	204.95	204.61	205.18	204.15	204.88	204.19	204.49	205.32	205.47	205.53	204.79	205.27	204.88	204.65	204.55	205.64	205.96	204.16	204.23	204.24	205.57	204.81	204.62	204.73	204.57	204.48	204.22	205.02	205.74	203.9	204.67
211.78	211.69	211.11	211.32	212.12	212.19	211.92	212.06	212.74	213.27	212.3	211.5	211.27	211.87	212.11	212.01	212.83	211.35	211.62	213.06	211.5	211.78	210.05	212.12	211.52	211.4	213.01	211.53	211.19	211.82	211.05	212.3	212.28	212.34	212.2	211.41	212.61	211.64	213.65	210.76	212.09	211.94	211.81	212.56	211.36	211.57	212.07	212.63	212.43	210.99
200.37	201.07	200.2	199.14	199.88	200.41	200.24	200.57	200.56	201.35	201.1	199.75	200.25	200.39	199.92	201.39	200.35	200.05	200.37	201.22	201	200.5	201.25	201.13	201.21	201.7	201.18	199.94	200.86	199.15	199.6	200.32	200.19	199.1	199.75	200.73	199.78	200.41	199.72	200.96	199.87	199.72	201.28	200.1	200.35	200.26	200.36	199.44	200.05	199.58
212.52	212.38	212.45	212.72	212.16	212.64	212.04	212.85	211.74	212.63	212.79	211.79	211.76	213.16	212.92	212.07	212.14	211.3	211.66	212.9	213.06	212.24	212.32	211.86	212.03	212.42	211.63	212.05	212.63	212.86	213.25	212.76	211.76	213.42	213.64	213.56	211.31	210.79	211.74	212.55	212.69	212.47	212.12	212.36	212.15	212.83	211.14	212.55	211.28	211.62
217.6	218.07	217.9	217.85	216.74	217.68	217.21	216.85	216.53	215.89	216.01	217.52	216.87	217.42	216.76	217.41	217.54	217.51	217.09	217.67	217.1	217.74	216.23	216.58	216.92	217.14	217.01	216.92	215.94	216.89	217.45	216.02	217.49	217.03	217.59	217.63	216.49	217.05	216.34	216.59	216.76	217.38	217.01	217.02	217.59	217.36	216.79	217.65	217.77	217.38
199.37	200.62	199.36	199.26	199.64	199.9	199.1	198.29	200.13	200.8	198.15	199.4	199.32	199.34	199.65	200.23	198.87	200.16	199.2	199.7	200	199.8	199.29	198.85	198.68	198.81	199.08	199.1	199.06	199.31	199.54	199.98	199.87	199.15	199.14	198.98	200.03	199.44	199.25	199.28	199.85	199.16	198.88	199.87	199.41	198.59	199.49	199.59	199.41	199.88
211.82	211.67	211.27	212.5	211.76	211.74	211.31	211.57	212.44	211.77	212.68	211.46	212.39	210.62	212.36	211.78	212.15	211.04	211.39	211.54	212.18	212.56	211.35	212.51	212.98	211.88	213.26	211.79	212.08	211.95	211.99	212.05	211.33	211.97	210.51	211.32	211.17	211.02	211.23	212.28	211.7	212.1	211.6	211.43	211.32	212.98	212.22	211.71	210.55	211.84
208.37	207.63	207.88	208.16	207.51	208.89	207.8	208.17	208.66	208.04	207.26	208	207.89	208.95	207.37	208.39	207.51	208.4	206.89	208.21	208.53	206.31	207.28	207.74	207.54	206.77	207.68	207.2	208.35	207.53	207.86	207.63	208.06	206.36	207.51	206.67	208.11	208.12	207.14	207.12	207.85	208.69	207.78	207.2	208	207.77	207.1	206.96	208.14	208.1
199.5	199.83	199.86	200.02	199.25	199.71	198.55	198.11	198.32	199.03	200.53	199.89	200.07	200.58	199.38	199.41	199.55	200.27	200.18	199.65	199.27	200.01	201.09	199.16	199.95	199.45	200.15	199.94	199.48	198.34	198.3	198.92	200.51	199.69	199.72	200.5	199.76	200.48	199.71	199.16	198.89	199.87	198.8	199.3	199.51	199.42	199.33	199.96	200.37	200.04
193.38	193.41	193.07	194.7	193.75	195.37	194.45	194.62	194.8	194.65	194.11	194.72	192.94	194.02	194.88	194.59	194.37	194.77	194.81	194.48	193.2	194.2	193.37	195.47	194.5	193.48	193.59	194.32	194.73	193.98	194.41	193.92	195.22	194.39	194.15	194.51	195.3	193.98	193.44	193.11	194.27	194	193.61	194.68	194.09	194.8	194.62	194.84	194.62	194.33
210.25	209.49	209.5	208.64	209.5	208.13	209.82	209.98	208.44	207.92	209.28	210.03	209.54	208.67	209.1	209.78	208.23	208.65	209.51	209.46	210.3	209.09	208.54	210	209.25	209.85	209.52	210.4	209.72	210.07	209.07	209.41	209.02	208.82	209.43	209.55	208.86	209.64	209.19	209.62	209.25	208.67	209.77	210.38	209.16	208.03	208.56	209.83	209.63	208.98
196.85	198.71	197.39	198.37	198.35	198.75	197.87	197.28	197.78	198.08	197.99	198.01	197.46	198.88	197.01	197.29	197.6	197.67	198.68	197.87	196.87	197.15	196.81	198.21	197.9	197.39	197.53	198.86	197.59	198.67	198.69	197.5	197.94	198.88	197.79	197.49	198	198.43	199.64	197.08	198.16	197.16	198.46	198.61	197.35	197.7	197.75	198.39	198.31	197.58
203.77	205.32	203.92	205.41	204.86	205.29	204.85	203.83	204.91	204.88	205.86	205.07	204.57	203.87	204.02	204.88	204.8	205.86	205.79	204.72	203.75	204.79	205.57	203.97	205	204.1	205.37	203.15	205.75	204.51	204.86	205.51	204.28	204.45	204.86	204.42	205.16	205.7	204.49	204.66	203.93	205.07	206.1	205.48	204.12	204.31	202.93	204.78	204.43	205.41
200.65	201.24	201.3	200.27	200.01	199.75	201.77	200.58	199.97	198.28	200.34	200.08	200.82	201.01	200.03	200.37	199.93	200.17	199.87	201.52	200.1	200.32	199.99	199.97	200.77	200.43	200.6	200.66	199.88	200.57	200.09	200.56	199.3	200.23	201.49	201.33	200.65	199.6	200.87	199.09	199.54	200.92	200.8	200.78	200.42	199.82	200.49	200.2	199.74	200.36
207.92	208.28	208.63	208.67	210.15	209.31	208.45	209	208.74	207.7	209.49	208.26	208.6	209.2	209.51	208.64	208.26	208.79	209.02	209.57	208.72	208.82	209.67	208.18	208.61	209.36	208.49	208.68	209.45	208.74	207.88	208.52	209.4	208.3	208.84	208.29	209.01	209.09	208.91	208.44	209.86	208.99	208.68	208.26	208.64	208.28	209.02	209.32	208.78	208.81
208.23	208.89	208.26	208.74	209.03	209.38	209.34	208.79	208.96	208.37	209.08	208.84	207.98	208.48	208.47	207.51	207.85	208.91	208.07	208.71	209.21	209.18	208.39	208.96	208	208.41	208.37	207.69	208.68	207.99	209.33	209.09	209.51	207.68	208.74	209.21	207	208.85	207.91	208.78	208.79	209.3	208.92	208.21	208.39	209.23	208.86	208.07	207.74	208.74
208.37	208.89	208.46	207.83	208.94	208.8	208.63	210.07	208.99	208.36	207.5	208.16	208.46	208.72	209	207.85	209.06	208.05	207.51	207.88	208.37	207.92	208.69	209.1	209	208.9	208.4	208.33	209.16	208.01	208.92	208.19	209.91	209.53	208.37	207.7	207.95	208.45	208.65	208.23	208.8	209.24	207.56	209.75	209.59	209.43	209.41	207.96	209.1	207.26
216.62	216.93	216.98	217.72	216.67	216.91	216.32	216.49	216.17	217.22	217.83	217.12	217.37	216.68	216.64	216.16	216.69	218.37	217.69	217.32	218.09	216.51	217.1	216.75	216.35	216.94	216.55	216.13	216.65	217.41	216.71	217.03	217.12	216.52	216.4	217.09	216.89	216.82	217.79	216.59	216.81	216.64	216.7	218.55	218.01	216.51	217.02	216.54	218.24	217.77
212.19	211.35	212.41	210.87	211.55	211.1	210.94	211.78	212.61	212.28	211.89	211.87	212.62	211.55	212.43	211.18	212.27	213.05	211.61	211.86	211.47	211.16	212.21	212.54	211.9	211.75	211.51	212.34	212.59	212	212.79	212.82	211.46	212.85	211.66	210.88	211.41	211.55	211.93	212.01	211.06	211.9	210.67	211.55	211.33	212.46	211.77	211.86	211.21	211.73
199.25	199.73	198.73	198.56	199.32	199.48	198.77	199.74	198.7	198.69	199.2	199.45	199.95	198.72	199.28	198.45	199.58	198.69	200.82	199.17	199.62	199.99	199.9	199.05	199.46	198.69	198.51	199.86	200	199.35	199.06	199.99	199.81	198.76	198.95	199.55	200.11	199.81	199.94	199.27	198.87	199.01	199.98	199.06	199.4	199.45	199.15	200.53	199.2	199.59
193.86	194.37	194.2	194.35	195.23	195.57	194.18	194.92	194.83	193.88	195.13	195.19	193.83	193.77	195.13	193.89	193.8	193.64	194.04	193.74	193.84	194.22	193.43	195.37	193.58	194.5	195.17	193.71	193.46	194.81	194.47	193.92	192.97	195.25	193.47	193.55	194.43	194.5	194.98	193.49	194.05	193.4	194.03	193.46	194.34	194.98	194.84	194.93	193.84	195.35
206.39	205.77	206.08	204.92	206.22	204.24	205.66	205.64	205.68	205.48	205.94	204.37	204.53	204.12	205.62	205.16	205.77	206.45	206.39	205.75	204.56	205.07	206.12	206.07	205.28	205.36	205.83	205.58	205.85	204.82	206.06	206.23	204.38	206.89	205.83	205.38	206.45	207.18	206.93	205.32	205.94	205.65	205.48	205.53	205.85	204.95	204.63	206.04	205.85	205.93
211.37	210.99	211.84	213.19	211	211.27	212.71	210.94	211.19	211.15	211.5	212.1	211.28	211.7	212.29	212.61	212.11	211.57	211.24	211.46	212.08	211.65	211.88	211.6	211.04	210.95	212.34	212.02	211.91	211.6	210.8	211.86	210.65	211.83	211.82	211.83	211.29	211.58	211.42	212.2	212.05	212.65	211.02	210.57	211.78	212.23	210.75	212.61	210.46	211.69
208.85	208.01	208.04	208.29	208.52	208.58	208.38	206.52	208.96	207.63	208.82	208.76	208.22	207.42	208.78	210.5	209.03	208	207.96	208.76	209.09	208.87	208.65	208.08	208.09	208.13	208.99	207.75	209.03	208.86	208.32	208.13	208.39	209.15	207.52	208.62	209.19	208.17	209.66	208.63	209.39	208.34	208.29	208.21	208.4	209.12	208.77	208.37	208.25	207.62
213.98	213.9	213.83	213.49	212.34	213.19	213.04	212.65	212.9	213.38	213.08	213.5	213.02	213.65	212.49	212.93	212.91	213.52	214.03	212.95	213.48	212.52	213.03	211.58	214.72	213.74	213.63	214.27	212.65	213.92	213.05	212.8	213.09	211.81	212.41	213.48	212.77	213.32	213.15	213.07	211.48	212.81	213.39	213.24	213.31	213.56	213.03	214.15	212.97	213.11
208.26	208.52	209.43	207.9	209.42	208.62	209.32	209.56	208.32	207.9	209.15	208.03	209.2	208.56	209.25	207.34	208.36	207.96	209.91	209.74	208.45	209.86	208.58	208.76	208.89	208.41	208.09	208.78	207.81	208.44	209.13	209.03	209.08	209.07	208.34	208.87	208.43	208.83	208.7	209.69	207.69	208.65	207.46	209.66	208.5	208.7	208.81	209.15	208.73	209.08
197.96	199.07	198.51	197.39	199.67	199	197.75	197.84	197.82	197.99	197.51	197.18	198.02	198.34	197.44	198.08	197.98	198.28	197.84	197.13	197.12	198.07	198.06	197.25	198.78	197.68	197.64	198.23	198.21	197.93	198.33	197.85	198.45	197.18	199.45	197.65	197.2	197.84	197.8	199.08	197.68	198.65	198.9	197.2	198.37	197.99	199.66	198.37	197.96	198.53
209.41	210	207.69	208.54	208.73	209	210.1	208.22	209.4	207.45	208.41	209.25	208.98	208.39	208.23	208.61	209.37	208.27	208.36	207.54	207.78	208.57	208.91	209.18	208.38	208.6	208.63	208.66	207.8	207.85	208.63	208.64	208.23	208.88	208.67	207.69	208.18	208.59	208.79	208.95	208.76	208.19	208.16	207.93	207.53	208.78	208.1	208	208.26	208.33
208.68	207.96	209.28	208.35	209.49	208.36	208.41	208.82	208.58	208.87	209.03	209.51	208.7	209.1	208.84	208.78	208.45	208.17	209.2	207.82	209.83	208.78	208.43	208.17	208.48	209.47	208.2	208.35	208.75	208.79	208.15	207.79	207.89	208.65	209.31	208.07	208.65	208.18	210.17	208.18	208.49	208.43	207.9	208.62	208.88	208.44	208.22	208.9	209.37	208.87
204.29	203.61	204.69	204.8	204.3	204.77	203.59	205.36	205	205.28	205.59	205.07	204.95	204.64	204.9	204.88	204.55	204.04	204.31	204.8	204.94	204.57	205.48	204.48	204.5	205.21	204.25	205.32	204.6	204.78	205.31	205.04	204.97	204.58	204.64	204.89	204.56	205.37	204.85	205	204.26	205.5	206.51	205.06	205.14	204.79	205.1	205.22	206.11	204.64
208.57	209.63	208.98	208.83	209.25	209.66	209.28	208.31	208.67	208.52	208.18	207.76	208.74	208.52	208.82	208.28	208.03	208.94	208.62	207.84	208.11	208.28	209.3	209.65	208.77	209.35	209.61	208.47	209.67	209.13	208.52	209.3	208.21	208.29	209.27	208.48	209.95	209.39	209.32	208.62	209.8	208.03	210.24	209.42	209.47	208.87	209.71	209.23	208.68	208.97
218.66	218.33	217.3	217.93	218.66	216.43	217.52	217.12	217.63	216.41	217.66	218.03	217.77	218.32	218.31	218.22	218.07	217.31	217.61	217.55	217.74	218.01	218.35	216.46	219.12	217.07	217.65	218.66	217.11	216.23	216.97	217.66	217.59	218.07	218.5	218.19	217.55	217.78	217.15	216.51	218.21	216.56	216.25	217.19	219.24	217.78	217.65	218.44	217.93	217.82
208.16	206.89	208.09	207.09	207.35	208.43	208	207.5	208.47	207.39	207.4	207.48	207.82	207.81	208.14	207.75	207.74	208.37	207.69	207.13	207.06	207.5	206.73	207.79	207.49	207.47	208.16	206.67	207.59	207.46	207.13	206.92	208.49	208.06	206.71	207.54	207.2	209.02	207.64	207.45	207.89	208.79	207.11	207.3	207.82	206.89	208.92	206.53	207.09	206.3
198.84	199.61	199.23	200.23	201.14	198.74	199.85	200.87	200.45	198.61	199.16	198.55	200.26	198.06	199.83	199.19	199.4	199.95	198.88	199.4	198.97	200.96	199.77	199.35	199.61	199.42	200.78	200.06	199.54	200	199.94	199.92	199.76	199.74	199.39	200.23	199.53	197.75	199.22	197.59	199.85	199.54	198.84	200.29	200.13	199.99	199.44	199.15	198.85	199.14
200.31	199.75	200.07	199.86	200.68	199.84	199.9	200.6	200.67	199.89	200.52	200.91	201.35	200.76	200.21	201.15	201.54	200.39	200.31	200.73	199.73	199.69	200.2	201.77	200.56	199.8	200.08	200.97	201.08	200.47	200.98	200.77	199.99	201.51	200.01	201.09	200.57	200.52	200.93	200.19	200.6	200.15	200	200.24	200.39	200.45	200.72	200.18	200.26	200.84
207.8	208.27	208.42	209.45	208.74	208.03	208.77	207.57	208.39	208.84	208.85	208.64	208.99	207.69	208.18	207.26	208.89	209.71	208.64	207.92	208.63	208.19	208.35	207.43	208.98	207.96	209.16	208.86	207.67	209.03	209.31	209.22	207.81	209.43	207.95	207.66	208.78	209.61	209	209.16	207.85	209.64	208.94	209.09	208.15	208.49	207.96	207.89	208.78	208.7
211.42	212.52	212.85	211.04	212.18	211.89	211.68	211.05	210.55	211.18	211.36	211.61	212.47	211.58	212.17	212.42	211.96	212.74	211.01	211.86	211.35	212.44	211.58	212.1	211.56	212.1	211.83	210.84	210.99	212.27	211.76	211.62	211.87	212.27	212.26	212.47	211.08	211.28	212.45	211.77	212	211.27	211.22	212.3	211.49	211.78	211.16	212.3	211.87	212.09
216.45	217.37	216.06	216.88	217.18	218.06	217.55	217.06	217.97	216.87	218.27	216.2	216.99	217.93	215.98	216.84	217.79	216.87	217.35	217.18	217.93	217.83	216.08	217.85	217.08	218.05	217.49	217.34	216.73	217.02	216.1	215.06	216.75	216.62	217.36	216.24	216.71	216.55	215.52	217.17	217.16	216.8	217.35	216.57	216.45	217.24	217.64	217.71	218.33	217.04
204.56	205.2	204.34	203.8	204.08	203.88	204.33	205.05	203.97	204.89	204.44	204.74	204.54	204.74	205.68	205.15	205.91	204.46	204.61	204.94	204.4	205.68	204.14	204.38	204.91	203.99	203.78	203.39	203.52	204.9	204.01	205	204.78	204.96	205.13	204.63	205.29	204.53	204.71	204.29	204.25	204.92	204.38	205.63	204.29	204.62	204.24	203.59	206.25	205.27
207.32	207.32	207.86	206.94	206.91	207.42	207.72	208.36	207.04	208.65	207.07	208.27	206.95	208.59	207.62	207.89	208.27	207.49	207.39	207	207.16	207.84	207.87	206.57	207.11	207.62	207.28	208.27	207.2	207.78	207.34	207.15	208.68	207.5	207.56	207.79	206.73	207.17	207.62	208.03	208.26	207.64	208.16	207.78	207.87	207.56	208.85	207.39	207.11	206.47
209.84	207.93	208.32	209.21	208.61	207.44	207.98	209.62	208.8	207.46	207.8	207.16	209.23	209.47	209.11	208.29	207.73	208.22	208.13	208.54	208.27	207.39	208.54	208.97	207.78	207.87	207.57	209.41	208.74	207.93	208.07	210.14	208.12	208.6	207.38	207.55	209.03	208.65	208.32	208.12	208.64	208.84	208.87	208.46	207.7	208.29	208.91	207.85	208.07	208.57
201.71	202.31	203.6	202.78	202.7	202.17	202.64	202.69	201.54	202.72	202.39	203.45	202.95	201.84	201.48	201.74	202.94	200.99	203.3	202.47	202.5	203.04	202.62	202.99	203.36	202.62	202.05	201.9	201.84	202.56	201.41	201.75	202.2	201.79	201.8	203.25	202.6	202.38	201.89	203.28	201.48	201.67	202.25	202.41	202.24	202.79	201.97	202.59	203.46	203.8
205.06	205.04	204.66	204.68	205.23	204.79	204.94	204.65	204.45	204.36	205.46	204.94	204.32	205.26	204.23	203.86	206.63	204.22	204.89	204.62	204.69	203.8	203.47	205.16	205.12	205	203.99	204.59	204.76	204.3	204.63	204.65	205.27	204.35	204.01	204.7	204.62	204.45	204.97	204.79	205	203.79	205.59	203.76	204.51	204.2	204.2	205.17	205.42	204.23
209.18	209.85	210.57	209.58	209.3	209.59	209.56	207.73	210.16	210.27	210.59	209.64	209.31	209.33	209.33	210.02	210.68	210.54	210.31	210.23	209.49	208.68	209.97	208.86	209.43	210.84	209.24	208.32	209.03	208.44	209.25	210.01	209.54	209.22	209.44	209	209.05	210.72	210.21	208.72	208.81	209.95	209.15	209.04	209.41	210.42	210.1	209.47	210.14	209.36
203.98	203.72	203.57	203.77	203.25	202.43	203.28	204.25	203.06	202.44	203.87	203.33	204.33	203.61	203.48	203.51	203.9	203.08	204.62	203.89	203.16	204.1	202.57	204.2	204.12	204.04	203.6	203.02	204.01	204.27	203.29	204.54	204.24	203.86	204.24	204.14	203.6	203.81	203.53	203.51	203.53	203.83	203.48	203.37	204.63	203.62	203.1	204.18	204.76	203.45
208.98	208.41	208.89	208.45	208.32	209.5	208.5	208.24	209.45	207.9	209.26	209.37	208.08	209.29	208.48	209.26	207.27	208.4	208.06	209.5	208	209.81	207.65	207.83	208.61	208.04	209.03	209.13	208.94	209.55	208.81	207.14	207.81	209.6	209.81	209.62	208.77	209.6	208.84	209.07	208.67	208.95	207.84	208.44	209.37	209.23	207.48	208.09	209.41	209.57
207.97	208.7	208.03	207.87	208.34	208.63	206.98	208.08	207.76	207.98	208.16	207.48	208.56	207.48	207.6	206.64	208.07	208.59	207.3	207.07	207.74	207.62	208.19	207.79	207.88	208.17	208.5	207.99	208.66	208.06	207.57	208.37	207.26	207	207.1	207.28	209.28	208.46	208.63	207.49	207.89	208.14	209.05	207.74	208.49	208.21	207.72	207.93	207.82	207.51
204.52	203.86	204.73	203.99	204.71	203.01	203.87	203.08	204.27	204.3	204.07	204.44	203.92	203.96	204.18	203.29	203.38	203.58	204.19	205.04	204.9	204.62	203.87	204.76	203.66	204.4	204.68	203.99	203.39	204.71	203.4	204.86	203.25	204.26	204.15	204.18	204.07	204.19	203.73	203.56	204.24	203.07	203.79	203.43	203.33	203.37	203.59	203.56	203.6	205
203.25	202.45	203.71	202.46	203.59	203.66	203.33	203.92	203.15	204.42	204.29	204.04	203.27	203.42	204.21	203	202.62	203.66	203.39	204.19	204.44	204.18	204.86	203.76	203.07	203.89	204.14	203.99	203.11	202.94	204.55	203.66	203.58	203.08	202.95	203.05	203.46	204.21	203.47	203.76	203.06	203.81	202.48	204.06	204.05	204.62	203.37	203.59	204.36	203.73
206.18	206.4	207.43	207.57	207.29	206.56	207.14	205.94	205.84	205.42	206.89	207.11	205.66	205.85	205.58	205.88	207.02	207.28	207.5	206.16	207.16	206.68	206.18	206.22	206.32	206.49	206.81	205.09	206.88	207.47	205.33	206.02	205.38	205.18	205.35	207.28	205.48	205.94	206.47	205.94	206.82	205.61	206.58	206.88	206.72	206.58	206.27	205.81	206.53	206.47
202.83	203.01	203.27	202.9	203.47	203.11	202.58	202.58	202.32	202.62	202.31	202.08	202.88	201.03	203.19	203.16	202.13	202.14	202.52	202.16	202.72	203.07	202.45	203.06	202.43	202.59	202.86	203.03	203.16	202.83	203.42	203.28	202.54	203.09	203.13	202.41	203.16	203.12	203.01	202.49	203.26	202.95	201.95	202.15	201.27	202.04	202.81	202.92	201.71	203.15
199.46	199.29	199.02	199.01	200.72	200.02	199.65	198.97	199.16	198.75	199.19	199.96	200.37	199.91	199.12	199.57	200.05	199.49	199.48	197.85	199.72	199.43	199.01	199.16	199.96	200.14	198.26	199.63	199.84	198.31	198.18	199.85	201.02	199.57	199.7	200.37	199.6	199.56	200.63	200.18	199.27	199.21	199.64	198.39	200.58	198.9	198.96	198.73	200.2	199.53
207.58	208.01	209.45	207.55	206.9	207.9	207.77	208.86	207.76	207.29	206.82	207.21	208.84	207.9	207.64	207.63	208.55	207.77	208.95	208.65	207.63	208.63	207.34	208.81	208.95	207.36	207.82	209.53	207.69	208.51	208.98	207.87	206.67	206.58	207.49	207.29	206.95	207.74	207.6	208.67	207.59	207.52	207.2	209.6	207.66	208.35	208.16	207.74	207.74	207.21
213.35	212.36	212.7	211.95	213.03	213.36	212.63	212.63	212.59	212.51	212.75	213.87	212.19	213.79	212.19	211.98	212.57	212.37	212.58	213.24	211.86	212.78	211.91	211.07	212.8	212.44	212.42	212.9	212.05	211.94	213.59	211.35	211.53	212.42	213	212.9	212.14	212.56	213.25	211.54	212.87	211.86	213.28	213.52	212.04	212.83	213.03	213.7	212.14	212.75
203.19	203.75	204.24	203.04	203.08	203.85	203.72	203.29	203.54	202.57	203.06	202.99	204.86	203.78	204.5	203.14	202.84	203.16	204.67	203.62	202.79	203.6	203.02	203.45	203.17	204.33	202.41	203.98	202.42	202.98	202.56	203	204.34	202.47	203.06	203.64	204.15	203.77	204.85	202.89	201.52	202.06	201.81	203.41	203.7	203.46	203	203.75	203.66	203.98
202.92	203.62	201.9	202.97	203.71	202.15	203.73	201.29	202.58	203.18	202.92	202.66	202.41	202.19	202.32	202.92	202.07	201.67	203.2	202.25	202.39	202.35	202.19	202.07	202.11	202.34	202.85	202.63	202.22	202.94	201.46	202.5	203.13	204.36	202.45	203.17	203.79	202.68	203.51	202.08	202.11	201.8	203.53	202.74	201.82	203.34	202.07	202.72	202.88	202.45
198.61	200.37	199.64	199.41	199.97	199.84	199.5	199.66	199.07	199.31	199.33	199.63	199.96	199.78	199.17	198.41	199.24	199.83	199.72	198.76	198.68	199.65	199.59	200.35	198.11	200.07	199.87	198.93	200.01	198.98	199.42	199.98	199.33	199.35	199	199.8	199.41	200.85	199.46	198.67	199.69	199.14	199.99	199.3	198.48	199.91	199.87	200.44	199.02	199.15
203.07	203.87	202.77	202.94	202.68	202.43	203.35	203.5	202.42	204.13	202.84	203.64	203.31	203.78	204.49	203.07	204.57	203.62	202.99	203.35	203.33	203.79	203.57	202.99	203.24	203.16	203.56	203.36	203.51	202.47	202.62	203.07	204.64	203.11	204.02	202.79	202.68	203.01	202.47	204.04	203.02	202.58	203.06	202.64	204.44	202.21	203.03	202.85	203.52	203.94
200.94	200.75	200.95	200.46	202.24	200.91	200.58	199.94	200.26	200.6	199.83	200.92	200.18	199.3	199.91	199.75	200.87	200.47	200.06	200.53	200.9	199.82	200.75	200.79	200.48	200.32	200.97	200.43	200.59	200.48	201.14	200.13	200.71	201.48	200.52	200.95	201.56	200.14	200.83	199.83	201.03	200.81	200.39	200.62	200.88	201.08	200.87	200.2	200.83	200.76
203.17	203.52	202.77	203.95	203.73	202.77	202.37	203.28	203.54	203.47	203.74	204.07	202.88	202.5	202.52	203.27	204.63	203.95	204.12	202.48	204.14	203.56	203.16	203.43	203.15	203.94	204.37	203.32	202.24	203.36	203.04	202.93	204.85	203.22	203.3	203.55	203.12	202.93	204.29	203.2	203.81	203.75	203.52	204.08	202.44	203.41	203.52	203.57	202.23	202.67
205.77	205.53	205.34	205.5	205.7	205.68	205.92	206.01	205.82	205.68	204.21	205.73	204.37	203.89	206.34	206.21	204.94	205.44	204.95	206.02	206.43	205.44	204.92	205.39	205.19	205.28	205.09	205.87	205.73	206.7	205.55	204.69	205.62	205.62	205.47	205.02	205.81	205.29	205.92	204.27	206.34	205.74	205.8	205.07	205.53	205.33	205.99	205.98	206.14	205.44
201.4	201.64	201.57	201.01	201.11	201.49	201.44	202.15	200.65	201.08	201.89	201.27	201.23	202.29	200.72	200	200.68	202.61	200.95	201.12	201.05	199.75	200.31	199.49	199.75	201.55	201.52	202.18	201.04	201.77	201.92	200.29	200.46	201.17	200.58	201.99	201.17	199.97	200.99	200.68	200.59	201.03	201.22	201.78	200.19	201.3	199.78	202.29	201.71	200.17
200.84	198.95	199.63	199.5	200.19	199.99	200.72	200.5	199.9	200.74	199.87	201.07	199.43	199.14	199.57	200.15	200.01	200.12	199.47	200.11	200.8	200.63	200.79	200.98	200.88	200.41	199.61	200.55	199.9	200.92	200.51	200.46	200.72	201.67	199.39	201.84	199.89	200.02	198.9	200.07	199.48	199.74	200.21	199.1	199.87	200.94	200.87	200.78	199.67	201.44
204.58	203.94	203.34	204.73	204.01	203.14	204.02	205.45	203.44	204.94	204.57	203.44	204.33	203.67	204.59	204.86	204.43	202.53	204.09	204.56	203.58	205	203.16	204.15	204.65	203.5	204.2	202.74	203.75	204.55	204.62	203.45	203.93	205.61	204.22	203.58	204.02	203.75	205.44	203.44	204.61	204	204.12	204.3	205.28	204.52	204.35	203.16	204.72	204.1
206.89	206.26	206.49	207.31	205.89	206.33	206.97	206.88	205.5	205.56	205.67	206.54	207.06	205.95	206.15	207.21	206.2	206.59	206.04	206.78	206.57	205.96	207.56	205.77	206.13	206.7	206.37	206.17	206.15	206.53	206.66	205.72	206.8	205.57	207.34	205.31	205.99	207.19	206.58	206.22	206.25	206.04	207.03	206.5	206.8	206.56	206.83	205.97	205.56	206.27
199.21	199.54	199.84	199.34	198.77	199.89	198.52	200.3	199.98	198.96	199.55	199.49	199.21	198.77	199.24	200.19	199.41	199.79	198.32	199.97	199.66	199.74	198.29	198.81	200.47	199.86	198.68	200.4	199.23	199.34	199.69	200.84	200.03	198.77	199.49	199.17	200.19	200.35	199.23	199.08	198.6	198.37	198.87	198.21	199.94	198.47	199.15	199.15	200.08	199.44
211.98	211.07	211.98	211.24	211.82	212.65	211.63	212.14	211.57	211.85	211.11	210.47	210.81	211.26	212.09	212.88	211.07	212.01	211.81	212.77	211.42	212.22	211.43	211.75	211.63	211.89	211.46	211.37	211.43	211.53	211.29	211.37	211.31	211.26	212.16	211.24	211.82	211.37	211.63	210.29	211.8	211.99	212.37	212.55	210.79	210.75	212.02	211.38	211.98	211.68
195.03	194.25	193.72	194.85	193.92	195.22	194.29	193.31	194.77	194.4	194.24	193.68	194.76	193.75	193.69	193.79	193.3	194.65	194.13	194.79	193.92	194.61	195.43	194.63	195	193.93	194.17	193.89	194.21	193.54	194.64	195.69	195.29	195.25	194.24	193.99	193.79	193.28	194.27	194.69	194.54	192.96	193.87	194.47	194.83	193.34	193.78	194.63	194.3	195.05
211.66	211.84	211.35	211.41	211.44	213.06	212.26	210.99	211.38	210.93	212.15	211.85	212.41	211.71	213	212.17	211.83	211.91	210.45	211.24	212.22	211.37	210.72	212.27	210.95	212.19	210.8	212.16	213.41	211.71	212.73	211.74	211	210.69	211.73	211.23	211.47	211.46	211.66	210.61	211.71	211.54	211.66	211.83	209.94	211.97	210.84	211.37	212.2	211.94
207.15	208.72	207.79	208.28	207.67	207.24	207.51	208.32	207.26	207.6	208.29	208.87	207.68	207.73	208.67	207.48	207.72	207.16	206.64	208.66	207.76	209.3	207.43	208.02	208.36	207.97	207.39	207.08	207.93	207.58	207.77	208.4	206.7	208.93	208.88	208.22	208.21	207.31	207.88	208.39	208.92	207.25	207.04	207.88	207.71	206.72	207.78	207.17	208.38	207.73
200.1	199.37	200.46	200.62	200.82	200.94	199.69	199.74	200.17	199.75	200.48	199.91	200.01	200.57	200.14	199.73	199.74	199.9	199.7	200.22	199.65	200.11	201.11	200.11	201	201	200.43	200	200.77	199.69	199.54	199.7	201.19	200.73	199.2	200.58	200.62	200.63	198.7	200.79	201.1	200.28	199.51	199.8	201.47	201.05	200.45	199.44	199.72	200.11
208.3	208.23	207.27	207.32	208.85	208.1	208.23	208.22	206.76	208.29	207.76	206.7	207.79	207.68	207.32	207.29	206.56	207.96	208.64	208.12	207.66	207.66	207.63	206.77	207.71	208.57	207.52	208.53	208.26	208.4	208.65	208.26	208	207.58	207.09	208.06	208.24	207.88	208.22	208.58	208.52	207.71	207.45	207.7	208.18	208.88	208.26	207.48	207.99	209.08
203.05	201.37	201.89	202.92	203.26	202.99	203.03	203.16	201.97	202.55	203.42	203.27	202.32	203.27	202.43	202.57	203.19	202.62	202.65	202.28	202.18	202.51	203.52	202.72	203.54	202.23	202.26	202.98	202.84	202.71	202.52	201.81	202.89	203.77	202.9	201.9	201.16	202.01	201.66	203.48	201.9	201.31	202.73	201.64	201.66	203.16	201.79	201.42	203.41	202.87
207.5	207.68	207	206.49	207.01	206.05	207.16	206.58	207.03	205.84	207.92	206.57	205.91	205.86	206.45	207.43	207.14	206.51	206.65	206.13	205.63	206.25	206.9	206.5	206.43	208.03	206.36	206.98	206.24	206.04	206.22	206.37	206.51	207.54	206.51	206.39	206.15	207.09	206.67	206.33	206.25	206.62	205.41	206.14	205.29	206.08	206.22	206.19	205.31	206.96
208.6	209.06	209.15	209.35	209.31	208.4	207.54	208.77	207.66	208.56	208.55	210.59	209.25	210.05	209.01	208.06	208.76	208.89	208.45	208.09	208.89	208.93	208.41	207.03	208.92	207.55	207.88	208.31	208.31	208.21	208.78	208.76	208.83	208.3	208.24	208.34	208.34	208.79	209.22	209.51	208.98	209.65	207.93	207.95	207.14	208.35	209.05	207.2	209.26	209.39
205.23	204.33	204.39	204.81	205.34	204.79	204.85	204.33	205.16	204.15	204.11	204.67	206.06	205.1	205.13	205.06	204.86	205.83	205.12	204.91	205.62	204.1	205.6	204.71	205.51	205.73	203.82	204.12	204.77	205.22	205.88	204.44	203.88	205.67	205.22	204.55	205.03	205.56	203.9	204.26	204.93	204.69	205.27	204.91	204.68	205.14	205.04	205.22	204.33	204.02
212.92	212.49	211.62	212.64	212.36	211.51	210.81	211.16	211.19	211.84	211.33	211.82	211.8	212.4	212.13	211.39	212.66	211.77	211.19	211.8	211.11	211.44	210.88	211.36	211.41	210.64	212.37	212.38	212.34	210.68	211.23	211.61	212.24	211.81	211.63	210.9	210.93	211.58	212.44	212.08	211.83	210.91	211.61	210.69	212.62	212.37	210.55	211.11	211.63	212.93
199.07	198.51	198.4	197.93	198.61	197.36	197.41	197.88	197.91	198.44	197.94	196.86	198.1	197.35	197.13	197.32	197.59	197.96	198.74	198.19	197.15	197.73	198.1	198.94	197.46	198.65	197.84	198.09	198.52	196.62	198.31	198.33	198.13	197.62	197.45	197	198	198.35	198.46	197.64	197.62	197.8	197.68	198.75	197.58	197.25	196.94	197.8	197.89	198.18
199.81	199.96	200.85	201.05	201.63	200.49	200.43	200.47	200.71	200.64	200.02	200.46	201.11	200.71	200.87	200.1	200.34	200.47	200.72	200.02	200.95	200.35	200.48	201.11	200.27	199.88	200.58	200.67	200.66	199.89	200.75	200.15	199.73	200.77	200.5	199.61	199.08	200	201.26	200.47	199.97	200.67	200.08	200.89	199.89	201.5	200.35	199.81	200.38	200.44
203.5	202.98	203.92	203.79	204.13	203.52	203.76	202.84	203.49	203.44	203.57	202.37	203.39	202.86	203.85	203.22	203.1	203.05	202.74	203.32	204.35	204.17	203.17	202.76	203.84	202.53	202.37	203.9	203.47	204.23	201.9	202.8	203.19	203.98	201.94	202.87	203.27	204.15	203.27	203.19	203.34	203.16	203.59	204.78	203.78	203.22	203.93	203.5	204.3	202.31
205.9	206.02	207.37	207.39	207.29	207.25	205.74	206.78	207.27	206.85	206.54	206.4	207.24	206.92	206.12	206.57	206.66	205.65	205.22	206.51	205.33	207.83	206.45	206.17	205.57	206.19	206.93	207.97	206.45	206.99	206.3	207.02	205.03	205.49	205.54	207.01	206.83	206.29	207.06	207.48	207.1	206.41	206.29	206.05	206.45	206.9	205.97	205.94	207.05	206.09
212.68	213.07	213.71	213.43	211.79	212.24	213.26	213.6	213.12	212.64	213.49	212.63	214.1	213.76	213.51	212.25	212.66	213	213.06	211.71	210.81	213.13	212.74	212.72	213.92	213.18	213.31	213.13	213.12	213.19	212.99	212.13	213.73	212.33	211.96	213.51	214.06	212.05	212.27	213.24	213.79	213.38	212.6	213.58	213.49	213.95	212.41	213.5	213.23	212.96
212.64	211.83	211.61	211.9	211.98	212.32	212.37	211.97	213.28	212.45	211.76	213.33	211.57	211.52	212.26	211.68	212.25	212.34	212.84	211.08	212.35	212.02	212.23	213.55	212.99	212.17	213.22	211.21	211.89	211.53	212.04	212.51	212.57	212.74	213.01	212.02	213.32	211.25	213.31	212.31	212.36	211.98	212.88	213.31	213.15	213.62	212.31	212.9	212.86	211.54
202.8	203.18	203.5	204.1	202.1	203.78	202.22	203.65	203.59	203.46	203.74	202.99	202.49	203.21	203.98	202.56	203.23	203.73	202.39	203.04	203.53	203.7	203.99	202.92	202.37	203.47	203.12	203.85	202.46	203.72	202.73	202.24	205.28	203.93	203.94	202.59	203.21	203.21	203.1	203.67	203.09	202.68	201.83	202.7	203.45	204.3	203.8	204.01	203.26	203.12
213.1	212.84	212.07	211.95	214.12	212.05	212.25	212.85	212.47	212.25	211.42	211.26	213	212.26	212.85	212.27	212.37	211.58	212.72	212.08	212.96	213.57	213	212.45	212.77	213.09	212.78	212.5	212.84	212.31	213.29	212.33	211.72	212.41	212.57	213.26	212.02	212.48	211.83	212.79	210.79	212.32	212.44	212.42	212.57	212.31	211.76	212.14	211.69	212.19
208.13	207.39	208	207.64	208.05	207.06	207.21	207.12	208.27	209.01	207.15	208.15	206.99	207.72	208.17	207.56	207.91	207.61	207.72	207.04	208.25	206.86	206.7	207.97	208.94	207.45	207.53	207.07	207.97	208.22	208.18	208.7	208.2	207.59	206.77	208.26	207.78	207.39	208.35	208.25	207.8	207.36	207.33	207.02	208.23	208.03	207.63	207	207.31	208.22
208.29	208.68	207.73	207.94	207.72	207.45	208.47	208.03	207.61	208.4	207.36	207.01	208.48	207.94	208.86	208.19	208.13	206.78	207.59	207.63	208.25	208.79	208.86	208.59	207.59	207.76	207.26	208.12	208.14	208.02	208.4	206.87	207.06	207.32	207.56	208.23	208.58	208.08	207.63	208.22	208.05	207.22	207.65	206.91	207.88	207.53	207.71	207.69	207.35	207.62
203.19	203.58	204.13	203.82	203.8	203.58	203.7	202.77	204.89	204.22	204.04	202.77	203.5	203.27	203.85	203.2	202.25	204.3	204.42	203.38	204.54	203.35	203.54	203.68	203.53	204.87	204.15	203.2	203.33	203.02	204.43	203.17	203.53	203.04	204.26	205.28	203.66	204.2	203.81	204.44	204.05	204.13	203.79	203.05	204.02	203.46	203.72	203.24	204.22	204.33
212.6	211.72	212.57	211.79	211.85	211.81	211.76	210.94	211.78	210.7	211.54	211.46	211.84	211.53	212.24	211.53	210.76	210.51	211.35	212.61	211.98	213.15	211.45	210.4	211.35	212.07	211.67	212.52	210.96	210.74	212.73	211.97	211.49	211.16	212.36	211.52	212.08	211.45	212.01	211.52	209.94	210.64	211.82	211.5	212.02	211.39	212.35	211.61	211.15	211.88
208.65	209.45	208.54	209.95	208.46	208.44	208.05	208.74	208.63	208.6	208.66	208.68	209.65	209.27	208.9	208.19	209.19	209.46	208.29	208.99	208.19	208.27	208.26	208.36	208.84	209.07	209.43	208.94	208.64	209.34	208.5	208.45	209.32	207.46	208.65	209.48	209.16	208.8	207.87	208.79	208.38	208.81	207.21	208.55	209.97	209.76	208.25	209.77	208.37	208.47
216.43	216.9	217.87	215.81	216.66	217.47	216.19	216.93	217.55	216.63	217.23	216.66	217.43	216.61	217.31	217.05	217.49	216.89	216.94	216.8	217	216.72	217.41	217.3	217.14	217.56	217.41	216.22	216.56	217.19	216.4	217.52	216.57	218.33	216.72	216.56	217.58	217.48	216.9	215.75	216.85	217.57	216.67	216.45	217.52	216.63	217.56	216.61	217.61	216.99
199.91	200.72	200.76	200.84	200.75	200.64	200.57	199.63	199.79	200.58	201.02	200.69	199.36	201.08	199.89	200.67	200.28	199.65	200.79	200.28	199.08	199.98	200.35	199.42	200.24	199.2	200.37	200.19	201.2	198.44	200.63	199.39	199.57	199.92	199.25	200.42	200.2	198.74	200.19	199.84	199.81	200.09	200.24	199.84	200.56	199.13	200.96	200.62	200.4	200.57
217.7	218.15	218.8	217.23	217.51	217.71	217.74	217.56	218.08	217.68	216.96	218.25	217.97	217.91	218.08	217.31	218.11	218.92	218.07	217.65	217.61	217.34	218.56	218.76	217.69	218.08	218.24	217.32	218.54	217.71	218.44	217.92	217.07	218.14	217.84	217.09	218.03	218.25	218.81	217.94	216.99	218.36	217.92	218.36	217.8	217.11	217.69	218.81	217.44	217.42
202.62	203.31	202.98	202.68	203.79	202.97	201.98	202.49	202.15	203.55	203.01	203.49	203.73	203.72	203.64	203.68	203.51	203.85	203.32	202.12	203.42	202.59	202.88	203.35	203.32	202.33	203.38	203.07	202.7	203.37	202.88	202.6	203.37	203.85	201.4	203.17	204.47	202.24	203.48	202.1	202.96	203.59	203.36	204.06	203.68	201.8	202.39	203.88	202.74	203.49
211.64	212.23	212.43	212.47	213.12	211.93	211.57	212.09	211.63	211.06	212.21	213.27	211.15	212.03	211.33	211.99	212.01	213.19	212.87	212.19	213.1	212.12	211.4	211.86	212.36	211.66	212.67	212.01	211.35	212.98	213.54	212.16	212.97	211.57	211.83	211.71	211.99	212.52	212.57	211.72	212.9	213.46	213.01	213.22	212.87	212.31	211.71	212.7	211.67	211.99
209.66	209.89	208.98	210.22	208.69	209.2	209.95	209.96	210.37	208.99	209.92	208.63	210.39	209.4	208.37	208.14	209.65	209.15	208.78	209.22	210.44	209.57	209.32	209.9	209.7	209.04	209.45	209.14	210.47	208.93	209.74	208.27	209.65	209.49	209.44	208.78	208.71	209.19	208.82	209.43	208.18	208.35	209.59	209.18	209.03	209.76	209.69	208.94	209.08	209.65
216.92	216.58	217.1	216.42	215.76	216.98	216.76	216.75	216.7	216.55	216.79	216.38	216.37	218.27	216.62	217.22	217.83	216.11	216.55	217.58	217.22	217.44	217.36	216.53	216.43	217.06	217.74	217.39	216.9	217	217.89	216.06	216.61	218.33	217.71	216.02	217.56	216.95	217.36	216.31	217.63	217.2	217.88	217.14	216.46	217.36	217.91	217.02	217.21	217.92
200.63	201.42	200.91	199.98	199.74	199.59	200.46	200.17	200.86	200.08	200.06	200.1	200.35	199.23	200.13	200.09	200.7	200.74	200.12	200.33	200.09	199.85	200.87	199.7	200.27	200.75	200.19	201.11	199.73	200.33	201.31	201.23	201.21	199.07	199.77	199.33	200.85	200.95	200.01	200.63	200.78	199.26	200.53	200.6	199.83	199.98	200.44	200.13	199.82	200.44
212.15	210.84	210.89	210.87	211.2	211.25	211.94	210.83	211.83	212.41	212.36	210.36	211.41	211.29	210.76	211.77	212.6	211.15	211.23	211.73	211.62	210.8	212.29	210.88	211.72	212.13	210.34	211.07	211.6	213.6	211.69	212.16	211.25	211.38	211.98	212.18	211.15	211.47	212.42	211.21	212.23	211.75	212.32	212.08	211.13	211.05	212.41	212.04	211.65	210.96
207.8	207.29	207.81	207.82	207.97	207.79	207.08	208.77	208.66	207.1	207.46	207.19	207.16	207.32	208.5	207.16	207.83	206.76	208.04	208.29	206.63	207.08	207.83	208.06	208.6	206.98	207.73	207.64	208.47	207.39	208.01	208.42	208.36	207.72	208.65	207.45	208.7	207.66	207.6	207.54	207.92	208.58	208.19	207.6	208.25	207.69	207.09	207.33	208.61	208.09
212.38	213.67	213.67	213.09	213.12	213.3	212.45	213.21	213.94	214	214.16	213.63	213.52	214.29	213.24	213.2	213.81	213.93	213.71	214.43	214.69	213.99	213.68	212.89	215.09	214.14	213.35	214.03	213.46	214.3	213.06	213.39	214.5	215.03	214.01	214.19	215.09	213.14	213.63	213.59	214.81	214.73	213.65	214	213.01	213.05	213.84	214.15	215.44	213.97
207.34	206.75	206.54	207.62	208.98	207.71	208.09	207.78	207.65	208.85	207.1	207.83	207.1	207.45	207.21	207.71	207.14	208.23	208.37	207.04	208.18	208.22	206.67	206.86	207.99	208.14	207.15	207.06	207.23	207.11	208.49	206.72	207.73	207.64	208.27	207.48	207.46	207.72	209.02	207.93	207.59	207.7	207.46	208.62	206.94	208.42	208.04	207.44	207.94	206.97
203.81	205.02	205.63	205.2	204.05	204.03	204.28	204.55	204.6	204.56	205.51	205.32	204.86	204.41	205.46	203.89	204.31	205.21	203.87	206.36	204.44	202.92	204.98	204.64	203.8	204.45	204	205.4	204.18	204.88	203.86	203.94	204.74	204.44	204.94	204.95	204.82	205.02	204.15	204.65	204.78	204.78	203.6	203.48	203.81	203.92	203.81	204.27	205.02	204.46
205.12	203	203.15	202.58	203.17	203.41	202.89	202.12	203.25	203.43	203.87	202.85	203.39	204.73	202.75	202.59	203.68	203.43	203.43	204.11	203.99	203.11	205.22	202.67	204.42	204.15	204.6	203.15	204.57	203.53	203.35	203.37	203.82	204.45	204.89	202.89	203.57	204.17	205.14	203.48	203.49	203.31	203.09	203.12	203.72	203.87	202.3	204.8	203.32	203.37
208.74	208.24	207.51	208.46	207.13	207.7	207.37	208.33	207.55	208.14	208.17	207.71	206.68	208.72	207.19	208.45	207.27	208.22	207.15	207.61	208.28	207.53	208.68	208.07	207.13	208	206.26	207.79	207.85	208.45	207.2	207.5	207.54	207.79	208.01	207.6	208.5	208.47	208.25	208.59	207.02	208.18	208.87	208.92	208.46	207.83	207.63	208.13	208.55	208.03
195.09	194.3	196.23	195.26	194.68	194.83	195.7	194.73	195.52	194.56	195.15	194.55	194.13	194.03	195.11	195.69	194.72	195.57	195.04	195.34	194.42	196.74	194.24	195.66	195.69	195.66	194.98	196.74	194.78	194.68	194.92	195.15	194.77	194.54	195.65	195.27	195.34	195.59	194.53	194.33	195.28	193.9	195.28	194.94	195.5	194.61	196.38	195.31	194.68	194.8
216.52	217.35	217.5	217.23	217.01	218.37	215.81	218.08	217.25	216.58	216.53	216.39	217.34	217.24	216.61	216.27	217.75	216.78	217.56	217.37	216.95	216.42	217.37	216.94	217.64	216.59	217.41	217.25	216.59	216.28	217.42	216.83	217.96	217.08	217.37	217.12	216.47	216.68	217.33	216.86	217.03	216.11	217.61	216.28	216.15	217.71	216.88	217.02	216.04	216.93
204.49	205.15	205.42	204.77	204.76	204.84	205.6	204.66	204.97	205.42	205.79	204.41	206.65	204.3	204.92	204.93	204.96	204.34	204.84	205.14	204.52	205.31	204.37	206.09	205.8	205.8	205.85	204.44	203.9	204.69	205.18	204.84	205.13	204.55	204.96	203.96	204.35	204.54	204.77	204.86	204.63	203.48	205.07	205.5	204.55	205.46	205.32	204.62	204.47	205.25
200.75	201.62	200.85	201.3	201.37	201.57	201.35	201.17	200.52	201.12	200.54	201.38	201.59	200.87	200.79	201.37	201.31	200.91	201.35	201.81	201.46	201.94	200.6	200.64	200.51	201.51	201.04	201.68	201.7	201.79	201.3	201.07	202.03	200.29	201.59	200.4	201.1	201.66	201.05	201.87	201.49	201.22	200.72	199.98	202.11	201.42	201.54	201.71	202.09	200.76
207.12	207.41	208.71	207.24	207.09	207.46	207.46	207.43	208.13	207.56	208.71	206.98	207.13	208.42	208.89	207.66	208.94	206.91	206.81	207.97	208.32	209.51	208.16	208.24	208.54	207.52	207.73	208.04	207.67	207.25	207.82	208.38	208.16	207.27	208.76	206.61	207.97	207.99	208.28	207.74	208.69	207.4	208.69	207.24	209.04	208.64	207.65	208.83	206.98	208.35
211.57	212.04	212	211.96	211.3	212.39	212.56	211.38	212.02	213.01	211.59	211.64	211.46	210.07	212.1	211.87	210.78	213.05	211.48	212.1	212.05	211.85	211.86	212.47	211.8	211.96	210.93	211.64	211.48	211.39	211.29	211.48	211.81	211.68	212.16	212.17	211.48	212.16	211.61	210.93	212.26	211.12	211.59	211.27	211.84	211.25	210.93	211.96	211.08	212.78
204.27	204.61	204.08	202.56	204.31	203.25	203.78	204.41	203.99	203.6	204.2	204.02	203.23	203.15	204.66	204.5	203.8	203.36	203.76	204.49	203.11	203.41	203.97	204.48	203.87	204.67	203.59	204.8	203.35	203.99	204.37	203.05	202.97	203.35	204.44	201.98	204.83	203.74	203.7	204.51	203.94	203.44	203.81	203.46	203.76	204.92	203.59	203.28	202.67	203.58
211.24	211.42	210.83	212.29	212.74	210.86	212.42	211.19	210.75	211.58	211.92	211.62	211.84	212.35	212.02	211.03	211.77	211.79	211.7	212.42	210.5	211.54	211.3	211.64	211.67	212.33	211.18	211.38	211.36	212.19	210.01	211.87	211.72	211.96	210.51	211.94	211.5	211.53	211.14	211.55	211.49	212.51	210.75	211.34	212.05	210.98	211.68	211.21	211.97	211.7
210.24	207.7	209.41	208.45	208.96	208.52	209.01	209.44	207.4	209.06	208.65	209.18	210.87	208.75	207.55	209.25	209.12	207.67	209.09	207.84	207.8	208.54	209.49	209.67	208.8	209.3	208.8	208.7	208.43	208.28	208.88	207.58	206.94	208.64	208.28	209.41	210.12	210.29	209.41	209.64	209.41	208.14	207.92	209.08	209.08	209.19	209.87	209.25	209.11	209.01
208.2	208.04	206.44	208.72	206.07	207.34	208.14	205.75	207.36	206.37	208.04	207.98	207.57	208.41	207.16	208.26	206.43	207.27	207.9	207.47	208.84	207.5	207.52	207.69	208.72	207.53	207.16	206.89	207.57	207.51	208.24	207.82	208.28	207.96	207.75	207.27	207.9	206.81	206.56	207.63	208.4	207.45	209.57	207.79	207.69	207.06	207.22	206.69	207.2	207.63
202.93	202.68	203.91	203.24	204.28	203.6	204.26	203.52	203.41	203.87	203.16	204.16	203.33	203.61	203.87	203.12	203.1	204.35	203.47	203.32	203.01	203.35	203.38	204.11	202.59	203.51	203.66	204.86	202.83	204.1	204.53	203.68	204.13	204.06	204.12	203.79	203.09	202.9	204.79	203.5	202.71	203.84	204.11	203.28	203.89	203.77	203.89	203.48	203.82	203.35
216.62	216.7	216.98	218.16	216.78	217.33	216.97	216.27	215.46	217.98	216.63	216.22	216.94	216.65	216.5	217.1	218.02	216.67	216.95	217.6	218.12	217.28	217.5	217.65	217.12	217.18	217.1	217.31	217.48	217.15	216.73	215.91	216.76	216.99	217.76	216.75	217.1	216.86	217.05	216.86	216.38	217.16	217.65	217.85	217.75	216.55	217.32	217.92	216	218.21
210.13	209.99	207.54	210.11	209.63	209.92	209.47	209.5	209.01	208.91	209.03	210.15	209.49	210.15	210.57	209.79	209.15	210.61	210.03	210.52	209.68	210.33	210.11	208.24	209.34	209.39	209.24	209.41	209.31	209.34	209.46	211.04	209.62	210.04	208.96	209.92	211.04	209.05	209.84	209.14	210.61	209.42	208.77	208.7	209.54	210.36	209.46	208.21	209.02	209.33
209.27	209.2	209.12	209.98	210.41	208.42	209.59	209.35	209.56	209.78	210.46	210.21	209.29	210.31	210.25	209.96	209.75	209.78	208.39	209.21	209.18	208.31	209.28	209.58	209.75	208.8	209.32	209.62	210.09	209.69	209.02	209.11	208.76	210.2	209.72	210.21	210.34	209.93	209.12	209.15	208.6	210.17	208.97	209.62	209.26	210	209.24	209.14	209.44	210.29
212.24	214.02	214.43	211.83	212.47	214.33	212.66	213.04	212.68	212.47	212.13	213.08	213.19	213.31	212.51	213.5	213.75	212.15	213.86	213.26	214.18	212.77	212.91	213.16	212.61	214	213.62	211.31	212.28	213.24	213.03	213.36	213.21	212.44	212.38	213.06	212.27	212.15	213.59	213.48	213.16	213.58	213.92	213.36	213.46	213.17	213.53	214.18	212.26	213.16
202.94	203.35	202.45	202.36	203.74	204.45	202.92	202.95	203.57	203.04	202.87	203.51	204.23	203.56	202.91	204.02	204.35	203.56	202.19	203.58	203.02	203.47	203.69	204.61	203.94	202.71	203.65	202.9	202.68	201.99	205.01	202.67	203.01	202.83	202.77	203.04	203.67	203.18	203.77	203.5	202.26	203.35	203.21	203.36	203.63	203.03	202.45	203.14	203.51	203.29
211.69	211.17	212.18	212.15	211.77	212.22	210.68	211.81	211.04	210.77	212.1	211.11	211.24	211.82	210.86	212.03	212.1	211.13	212.2	210.84	210.79	211.37	210.84	212.03	211.18	211.3	211.88	211.63	212.3	211.34	211.2	213.55	210.89	210.51	211.21	210.56	211.27	211.05	209.78	212.58	211.53	212.31	211.42	211.33	210.91	210.99	210.38	212.18	211.3	212.51
202.93	203.87	204.16	203.25	203.23	202.81	203.35	204.06	204.33	203.64	203.8	203.94	203.1	204.05	202.85	203.23	204.53	203.68	203.61	203.31	204.15	203.01	203.79	204.93	204.68	203.66	203.73	203.59	204.57	204.74	204.06	203.06	202.78	203.18	204.17	204.36	202.87	203.02	202.62	203.63	203.62	202.67	203.03	202.91	203.2	203.11	204.41	203.48	204.16	203.66
200.51	201.15	201.7	200.95	201.01	199.75	199.15	199.27	200.51	200.57	200.68	200.11	200.06	200.45	200.75	201.11	201.3	199.55	202.01	200.49	199.96	200.2	199.09	200.7	200.85	200.4	199.49	199.78	200.24	200.32	200.64	200.27	201.16	200.01	199.06	200.14	199.74	200.71	200.75	200.81	199.84	200.63	199.82	200.17	200.9	200.15	200.16	200.77	201.2	200.25
207.82	207.94	207.89	208.8	208.98	207.05	207.71	208.23	208.32	207.06	209.08	207.32	207.87	208.53	208.04	208.78	209.1	209.21	209.69	208.87	209.36	208.85	209.6	209.37	209.78	208.17	209.31	207.49	206.8	208.58	208.98	209.35	207.99	208.05	210.03	207.97	208.82	207.64	209.15	209.91	207.46	208.65	208.88	207.95	209.68	208.41	207.65	209.02	207.81	208.35
203.58	203.3	204.84	202.76	203.93	203.84	203.43	204.01	204.11	203.79	203.96	204.05	203.55	203.51	204.5	203.97	203.58	203.94	204.15	203.3	204.36	203	203.9	204.09	203.42	203.25	204.09	205.13	204.03	202.49	203.24	204.73	205.72	203.96	204.11	204.36	202.23	203.81	205.76	204.53	203.65	203.39	203.19	203.48	204.15	203.18	204.23	203.99	204.23	203.9
213.45	212.3	212.8	214.02	212.55	213.71	213.72	212.84	213.44	212.56	211.62	212.44	212.76	213.93	213.15	214.36	212.38	212.89	213.76	212.66	212.94	211.95	212.21	213.26	213.18	212.74	212.41	212.25	213.54	213	213.86	212.09	212.61	212.84	212.13	213.84	212.28	213.28	212.98	213.33	213.17	213.9	212.47	213.04	213.3	213.19	214.1	212.85	212.75	211.8
207.76	207.43	206.93	208.25	206.91	208.01	208.06	207.76	207.05	208.28	207.8	208.03	206.3	207.93	206.27	207.62	207.52	207.99	206.5	207.26	208.55	208.2	208.13	207.73	207.84	206.72	207.77	207.26	207.62	207.43	207.45	208.11	208.51	207.17	207.91	207.41	206.54	207.56	208.49	208.12	208.58	207	207.61	207.36	207.93	206.81	207.83	208.25	207.59	208.39
209.4	208.56	209.74	210.76	210.26	209.1	211.1	208.08	208.75	209.16	210.19	210.27	209.35	208.1	208.93	208.83	209.09	209.22	209.22	209.69	208.78	209.11	210.02	210.03	209.57	207.86	210.16	210.17	209.96	210.67	209.64	209.57	209.91	209.59	209.66	210.32	209.06	208.4	209.93	209.68	208.97	209.66	209.54	209.6	210.19	209.94	209.37	208.54	209.75	209.98
211.22	211.94	211.46	211.72	211	212.23	211.95	210.96	212.27	211.52	210.84	211.8	211.21	211.18	212.81	210.96	211.9	211.56	211.23	211.75	211.28	211.67	212.49	212.82	210.74	211.92	212.34	211.86	210.46	211.22	211.39	212.39	212	212.42	211.99	211.84	211.36	211.24	211.62	211.91	211.15	210.84	212.01	212.71	211.24	212.67	211.57	212.23	212.62	211.44
205.13	206.75	205.39	206.4	207.72	207.12	207.27	206.33	206.4	206.08	206.07	206.07	205.77	205.97	205.62	206.19	205.8	206.08	206.37	206.37	206.52	205.76	206.05	205.32	205.39	205.83	205.43	207.26	206.7	206.72	205.93	206.92	206.19	206.52	207.63	206.05	206.51	206.21	206.82	206.81	207.5	207.58	206.9	206.74	206.54	206.15	206.98	205.56	205.11	207.69
212.3	212.89	211.94	211.95	212.33	211.28	212.97	211	212.21	211.69	211.62	212.49	211.6	211.66	211.61	210.61	211.19	212.24	211.66	211.81	212.33	211.95	211.47	211.32	210.81	211.41	212.01	211.6	211.97	211.05	211.63	211.97	212.06	211.9	209.86	211.09	211.75	211.78	210.95	212.42	211.71	211.43	212.46	211.88	211.41	211.69	212.38	211.21	211.65	211.6
217.81	216.51	217.12	217.06	217.15	216.98	217.11	217.05	216.91	217.53	216.53	216.47	217.11	216.45	218.53	216.66	217.52	217.16	217.78	216.17	218.21	215.99	217.99	217.07	216.39	217.46	215.92	216.04	217.11	217.13	217.27	217.85	217.4	216.99	217.38	216.03	218.93	216.85	216.77	217.34	217.29	215.72	215.29	216.53	216.93	216.43	216.44	217.27	216.56	217.3
207.57	207.67	206.63	206.01	208.42	207.75	205.61	207.34	206.88	208.12	207.9	207.36	206.95	207.28	207.41	207.4	206.97	208.08	207.06	208.33	207.64	208.46	206.98	208.07	207.36	207.18	208.47	208.29	207.62	208.45	207.66	206.78	207.77	206.9	206.64	208.63	207.91	207.27	207.71	207.81	207.6	208.21	207.15	207.69	208.05	208.2	207.61	208.61	207.85	207.58
204.28	203.93	204.38	204.78	204.12	203.77	203.66	203	203.54	204.33	202.54	203.09	203.94	202.87	204.68	204.09	203.96	201.83	203.05	202.67	203.25	203.12	203.52	204.46	203.98	204.29	204.49	203.27	203.19	203.61	203.4	203.58	204.31	204.17	203.81	202.23	203.71	202.77	204.33	203.62	203.4	203.57	204.21	203.92	202.92	203.12	204.11	204.19	203.47	203.39
206.27	206.67	207.01	204.76	207.13	207.03	205.74	206.98	207.9	206.64	207.81	207.85	205.63	207.57	206.76	205.37	206.55	206.26	206.94	205.85	206.5	205.99	205.34	206.55	204.56	206.44	206.26	206.04	206.85	207.32	206	205.81	207.07	206.66	205.41	207	206.19	205.41	207.08	206.8	206.55	205.7	206.11	205.93	207.67	205.79	206.67	206.57	206.82	206.1
203.94	204.28	203.54	202.77	202.76	204.09	204.86	205.19	204.25	203	203.54	204.27	204.13	203.85	203.66	203.91	202.2	203.43	204.75	204.29	204.37	204.49	204.76	203.16	203.87	204.55	204.01	203.19	202.49	203.38	204.13	204.54	202.42	204.16	202.83	204.15	203.86	203.66	203.77	203.03	204.57	203.15	204.54	205.34	203.57	204.17	203.91	203.73	203.55	203.83
208.35	207.33	209.29	208.73	208.85	208.17	208.5	207.64	209.12	207.51	208.06	209.08	208.98	209.02	208.21	209.15	208.86	208.39	209.5	208.71	208.65	209.12	208.84	208.83	208.04	209.05	209.21	209.18	208.73	209.33	209.29	208.41	208.77	208.64	209.07	207.99	209.17	209.58	210.07	208.02	208.43	208.16	207.18	208.17	207.77	209.31	208.12	208.73	208.66	208.64
209.22	210.94	209.11	208.69	208.85	208.14	209.03	208.99	208.93	209.24	207.24	209.61	209.12	208.87	207.97	209.28	209.04	207.83	208.52	209.16	209.14	209.24	208.36	209.21	208.29	208.36	208.14	207.35	208.69	208.9	207.27	208.34	209.35	208.2	210.09	209.4	208.88	209.08	209.88	210.16	208.73	208.7	208.15	209.33	208.14	208.9	209.67	208.35	208.63	208.29
208.91	208.03	208.66	209.22	208.88	209.45	208.53	209.42	208.43	208.11	209.19	207.95	208.94	210.53	207.86	209.44	209.54	208.9	207.72	208.45	208.65	208.76	208.67	209.66	208.22	208.64	208.9	209.7	209.77	207.58	207.19	208.08	208.49	208.07	208.53	209.61	208.42	207.89	209.41	208.65	210.11	208.82	208.66	208.25	208.68	209.22	209.16	207.99	208.09	209.24
218.72	217.87	217.28	217.36	217.21	218.08	217.41	216.4	217.14	216.16	216.37	217.31	217.28	216.84	217.16	217.86	216.83	216.01	216.82	217.09	218.16	216.97	217.17	216.87	216.93	217.04	217.8	218.37	217.02	216.93	217.75	217.07	216.91	217.5	215.91	216.88	215.98	217.58	216.18	216.07	217.45	217.75	217.45	216.06	216.27	216.57	215.97	217.42	217.18	215.22
206.95	208.01	207.46	206.39	206.14	205.76	207.02	205.87	206.68	205.68	206	206.61	205.62	206.71	206.49	206.21	206.77	206.67	206.93	206.55	206.14	207.11	207.28	207.21	207.5	207.02	205.98	206.83	206.47	206.72	206.64	206.83	206.08	206.03	206.67	205.33	205.59	205.39	206.58	206.96	206.91	206.11	205.07	207	207.93	207.31	206.08	206.73	207.05	206.2
211.6	212.3	211.14	211.33	211.41	211.92	211.67	212.24	211.6	211.56	211.86	211.65	211.35	211.89	211.03	210.79	211.2	212.35	211.54	212.29	213.43	211.94	212.45	212.51	212.37	211.22	212.2	211.51	211.49	211.32	212.12	211.99	211.63	211.02	211.26	212.03	212.01	212.45	211.91	211.11	210.83	211.8	211.54	212.44	211.17	211.23	212.32	212.07	210.93	210.64
197.4	197.38	197.06	197.51	198.17	198.39	198.52	197.22	198.02	198.39	197.83	198.21	197.84	197.74	196.95	198.42	196.49	197.6	197.85	198.7	197.81	199.56	198.42	197.48	196.99	197.56	197.46	198.77	199.05	197.48	198.2	198.25	198.68	198.4	198.78	196.95	198.3	198	197.97	198.64	197.97	197.35	198.53	198.59	197.32	197.89	198.18	198.05	198.17	198.12
212.52	211.71	212.22	212.36	211.27	211.61	211.94	211.77	211.68	212.28	211.48	211.17	212.65	211.55	211.15	210.99	211.5	212.65	212.07	212.6	211.61	213.07	211.1	211.56	212.62	211.2	211.68	212.27	211.82	211.03	211.93	211.51	211.94	211.87	211.71	211.84	211	211.94	210.84	211.29	212.57	210.83	211.78	211.66	212.38	211.62	211.46	212.23	210.99	211.58
217.91	216.23	217.05	217.52	216.34	217	216.5	217.65	216.8	217.26	216.03	217.57	217.93	217.39	215.63	217.24	216.05	217.43	217.45	216.86	216.63	217.65	217.3	216.71	216.86	216.98	217.86	216.93	217.92	217.89	216.71	216.93	216.76	217	217.58	217.61	217.22	216.39	217.19	217.04	217.2	216.54	217.72	216.79	218.15	217.27	216.14	216.97	216.27	217.24
203.93	203.62	204.77	203.95	202.81	205.29	205.26	204.54	204.27	204.05	204.89	204.47	204.41	205.05	204.65	203.66	203.8	204.64	205.18	205.18	205.11	203.82	204.14	204.74	203.67	204.74	204.59	204.56	205.5	205.85	205.7	204.46	204.54	205.06	204.66	205.05	204.09	204.47	204.84	205.26	205.51	205.2	204.66	204.21	204.79	203.95	205.19	204.02	204.66	204.89
199.25	199.19	200.41	198.37	200.12	199.92	200.62	199.93	198.96	200.28	198.95	199.96	199.32	199.76	199.12	200.43	198.79	199.03	200.12	198.98	199.99	201.49	199.71	200	200.13	199.56	199.72	200.27	199.62	200.16	199.81	200.02	199.8	198.29	199.45	198.9	201.26	199.22	200.66	200.1	199.58	199.22	199.16	198.42	199.46	199.81	200.61	198.89	198.73	199.77
200.55	201.05	200.7	200.73	200.99	201.06	200.37	199.12	202.08	200.37	201	200.13	200.81	199.56	200.63	200.11	199.48	201.28	200.07	200.1	200.19	200.87	199.92	199.85	201.12	200.71	200.05	200.89	200.49	201.05	200.2	200.59	199.98	200.59	199.3	199.73	199.4	200.63	200.61	200.73	198.9	201.42	200.62	199.84	200.91	200.97	201.48	200.5	200.17	201.01
203.5	203.98	203.65	204.06	202.95	203.57	203.93	203.67	204.56	203.83	203.59	204.28	202.98	203.39	203.3	203.79	204.14	203.58	204.26	203.26	203.19	202.9	203.88	203.77	202.81	204.12	203.69	204.78	203.26	204.3	203.26	202.91	203.12	203.07	202.91	203.99	203.24	204.2	203.72	204.73	203.05	203.46	203.26	203.85	203.7	203.53	203.92	204.72	203.1	203.68
208.1	208.32	208.76	208.01	207.93	207.07	207.85	207.84	208.08	208.98	206.85	207.68	209.1	207.88	206.51	206.92	207.26	207.6	207.92	207.97	208.38	207.52	207.84	207.75	207.87	207.95	207.24	207.11	207.72	208.66	208.78	207.99	208.11	208.08	207.18	207.42	206.84	208.08	206.96	206.66	207.49	208.5	207.57	209.3	207.05	208.32	206.92	208.58	207.61	207.64
207.48	207.71	207.01	207.12	208.5	209.44	208.36	207.81	208.13	207.65	208.68	207.62	207.82	207.09	206.83	207.15	207.65	207.19	207.04	207.23	207.49	206.64	208.18	207.91	208.74	209.57	207.95	207.13	207.66	208.03	208.28	207.72	207.7	207.73	208.21	206.47	207.51	208.05	208.02	208	208.31	206.59	208.81	208.09	208.6	208.52	207.66	206.94	207.04	208.22
210.01	209.7	209.27	208.64	208.27	208.22	209.34	208.26	207.34	207.8	209.83	209.45	208.57	209.46	208.09	208.63	208.09	209.74	208.45	209.37	209.19	209.21	209.41	208.33	208.68	209.41	209.31	209.57	209.96	209.75	209.94	207.99	208.39	208.85	208.37	208	207.2	208.86	208.94	208.72	209.11	209	207.75	209.04	208.38	209.25	208.26	209.39	208.78	210.75
210.02	210.04	209.34	208.91	209.31	209.9	210.27	208.23	211.25	210.14	210.59	209.75	209.86	210.15	209.61	209.6	209.1	210.85	209.85	210.57	208.81	209.25	209.37	210.72	210.27	209.55	210.19	209.61	209.63	209.48	209.13	209.56	211.18	210.4	209.27	210.07	209.4	210.35	208.56	209.68	209.58	209.82	210.45	210.14	210.03	209.57	208.75	209.28	209.55	209.74
205.94	207.05	206.19	206.09	206.59	205.85	206.42	205.74	206.03	205.55	205.98	205.88	206.53	205.55	207.22	204.86	205.83	205.99	206.97	205.99	206.29	206.5	207.23	207.38	205.58	206.05	207.41	206.21	206.93	205.7	206.89	205.72	206.25	206.36	206.95	206.12	206.37	205.89	206.29	206.07	205.69	206.95	205.26	206.62	206.48	206.63	206.83	205.73	205.23	206.34
211.11	211.95	211.68	210	212.49	211.63	212.58	212.72	211.31	210.81	212.26	213.18	213.37	211.95	212.99	211.49	211.47	212.75	211.39	212.69	211.29	211.67	211.9	212.32	211.24	210.72	211.12	212.03	212.27	211.45	211.72	210.77	211.68	211.55	211.58	212.74	212.15	210.76	211.22	212.24	212.71	211.54	211.52	211.63	211.85	211.25	212.31	211.84	210.32	211.57
208.84	209.58	208.86	208.4	208.91	209	209.3	208.51	209.15	208.05	208.79	208.7	208.71	208.95	208.73	208.89	208.81	210.25	209.52	209.16	209.67	210.18	209.02	208.37	208.05	209.53	208.48	209.6	207.95	208.8	209.1	209.5	208.11	207.83	208.97	207.83	208.79	208.94	208.52	208.94	208.22	209.39	209.02	207.49	208.65	210.83	207.81	209.14	209.95	209.45
211.3	211.74	211.48	210.57	210.83	211.45	212.19	211.94	211.93	212.82	210.5	211.15	210.24	212.11	212.34	211.42	211.41	211.88	211.56	211.47	211.33	210.86	211.82	210.92	210.56	211.51	211.48	211.61	211.18	211.38	211.68	212.19	212.37	211.77	210.52	210.14	211.24	211.81	211.83	212.48	211.64	211.6	211.1	211.94	212.43	211.57	211.61	211.9	211.34	210.51
207.66	207.83	208.12	207.3	207.8	207.23	207.9	208.65	207.5	207.36	207.8	208.36	206.34	207.31	207.97	207.01	208.17	208.13	206.55	208.42	207.16	208.26	206.67	206.69	207.48	207.05	207.48	208.1	207.62	208.43	208.3	208.05	208.89	207.99	208.1	207.47	207.52	207.87	209.06	208.44	208.02	209.22	207.48	209.26	208.91	207.14	207.72	207.62	207.76	207.44
199.83	199.54	199.15	198.79	199.93	199.6	199.01	199.49	199.54	199.8	200.77	199.2	201.16	200.04	199.57	199.83	200.06	200.35	199.28	199.31	199.71	198.45	200.18	198.92	198.23	200.15	199.61	199.82	199.15	200.21	199.75	199.7	199.48	200.04	198.6	200.01	199.33	198.59	200.4	198.93	200.23	200.17	199.67	199.56	199.21	198.85	200.48	200.08	199.72	199.01
208.67	208.47	208.39	207.4	208.77	207.85	208.43	206.94	207.86	208.65	208.46	207.82	208.85	208.07	208.23	208.71	209.09	208.61	207.48	208.25	208.63	208.58	208.15	208.28	206.97	208.22	209.09	209.72	208.08	207.05	210.37	207.63	208.12	208.36	207.7	208.09	208.14	208.08	208.4	208.75	207.46	208.59	208.77	209.01	208.76	208.77	208.53	209.26	208	208.97
212.22	211.63	212.44	211.01	212.72	211.89	211.84	211.95	211.81	211.01	212.01	212.05	212.39	212.23	212.2	211.92	212.51	211.17	212.97	211.21	212.55	211.58	211.24	212.95	212.39	212.21	210.7	210.91	211.81	212.17	212.85	212.07	211.51	214	212.95	212.23	211.55	211.9	211.99	212.22	212.72	211.67	211.1	212.04	211.82	212.72	211.39	211.87	211.4	212.32
199.31	198.84	199.46	199.32	199.44	199.25	198.01	197.83	200.34	198.85	199.88	199.08	200.52	199.48	199	200.67	199.35	200.47	199.35	199.29	198.81	199.16	198.16	198.73	199.09	197.7	200.49	199.29	199.03	198.83	199.75	199.69	199.19	199.47	199.91	199.42	200.03	200.45	198.11	199.24	200.77	199.07	200.31	198.76	199.37	199.43	199.02	199.05	198.61	199.35
204.12	203.59	203.75	203.59	202.98	203.6	204.67	203.25	204.09	203.57	203	204.3	203.81	204.11	203.95	203.4	203.86	203.26	203.5	203.27	203.64	203.76	203.73	202.97	203.58	202.66	203.67	204.01	203.16	203.36	203.61	203.71	203.65	204.27	204.43	204.01	204.48	203.25	203.59	203.99	202.85	204	203.96	203.41	204.07	203.58	203.48	205.02	202.52	203.49
200.33	198.59	201.18	199.8	200.72	199.88	200.78	200.24	199.49	200.05	199.78	200.62	202.05	200.4	199.4	199.89	199.81	198.92	199.8	201.44	200.14	199.39	199.8	200.75	200.72	200.11	200.9	199.57	200.29	200.92	199.81	201.8	200.64	199.4	200.5	199.82	201.09	201.44	200.6	199.41	199.28	200.01	199.83	200.82	201.51	200	201.18	199.87	199.43	200.81
203.11	203.95	203.92	203.24	203.24	203.2	202.41	203.08	203.2	203.89	203.61	203.52	203.31	202.67	204.2	204.2	203.07	203.21	203.38	202.22	203.09	203.43	203.59	203.44	203.58	203.22	203.09	203.63	202.91	203.97	203.24	203.35	202.68	203.09	204.62	202.7	201.96	204.08	202.93	202.11	203	203.78	202.52	202.71	203.09	202.09	204.23	202.82	203.49	202.16
217.07	217.75	216.88	218.87	218.76	218.01	217.88	217.63	217.64	218.63	217.37	217.84	216.61	216.92	219.29	217.66	217.29	218.28	218.73	217.19	217.7	218.11	218	218.01	217.52	217.72	216.89	217.86	217.91	218.12	216.87	217.89	218.67	217	218.07	217.63	217.89	217.34	218.48	217.09	216.72	218.53	217.42	218.27	217.66	218.71	216.84	218.43	218.02	218.37
200.28	200.45	199.55	200.15	199.28	200.28	199.97	201.02	200.84	199.04	199.67	199.88	199.82	199.85	199.73	200.41	200.1	200.75	199.06	199.35	200.18	199.67	200.88	200.06	198.43	200.35	198.73	200.94	199.97	200.53	200.12	200	200.02	200.82	199.53	200.49	199.45	201.11	199.54	199.43	201.04	200.06	201.3	199.88	200.41	199.36	198.93	200.3	199.97	200.4
208.14	209.1	209.23	207.67	208.24	208.52	208.49	208.19	207.79	207.14	208.79	209.21	209.45	206.93	208.7	208.75	207.99	208.27	207.64	209.03	208.18	208.97	208.67	208.52	208.54	207.75	208.75	207.18	207.38	208.47	208.1	208.25	209.07	208.55	208.37	208.38	207.73	209.61	209.11	209.04	209.18	208.29	209.42	208.68	208.12	207.44	208.73	208.19	209.97	208.06
211.74	210.98	210.48	211.47	212	211.37	210.93	211.76	211.31	212.85	211.64	210.86	212.4	211.7	211.78	211.93	211.63	211.34	211.27	212.59	210.23	211.39	211.98	212.59	211.66	211.61	211.88	211.85	212.34	211.77	211.43	211.37	212.13	210.36	210.96	211.92	211.58	211.09	211.91	212.45	210.53	211.5	212.34	211.03	211.2	212.04	210.94	210.5	211.9	210.07
217	217.35	217.23	216.4	217.16	216.17	216.63	216.8	216.37	217.05	218.46	218.25	217.11	215.75	216.85	216.67	216.1	217.14	216.8	216.92	217	217.74	216.8	217.35	217.38	216.18	217.53	218.27	216.39	217.29	217.38	217.32	217.04	216.36	216.59	216.32	216.81	217.97	216.94	218.2	217.57	217.79	216.02	216.59	216.02	216.76	216.63	216.44	216.54	216.85
200.28	198.6	199.32	198.87	197.85	199.34	198.94	198.05	197.99	198.51	198.76	197.17	199.36	198.28	198.09	198.28	198.73	198.08	196.82	198.75	197.66	200.02	198.04	198.89	198.93	198.53	198.82	198.6	198.35	199.6	197.97	198.72	199.88	199.27	198.11	199.13	198.96	198.68	198.87	197.4	198.31	199.62	198.55	198.45	196.85	197.67	198.74	198.98	197.99	198.58
205.46	206.38	206.71	207.16	206.11	206.05	205.01	206.31	206.88	207.1	207.23	208.03	205.1	206.57	206.14	206.46	206.91	207.43	206.28	206.18	206.3	206.35	205.35	205.94	206.37	206.26	206.93	206.57	206.86	206.83	206.48	206.57	206.9	206.87	207.22	206.44	207	206.2	206.84	205.96	206.77	205.29	205.27	206.67	205.63	205.73	206.72	206.54	205.76	206.84
203.43	204.5	203.29	204.16	203.21	203.44	203.92	203.67	204.22	204.37	203.5	203.58	203.58	204.57	202.75	203.45	203.14	202.3	203.96	203.81	204.72	202.6	203.78	203.93	203.36	203.94	204.7	203.66	203.01	202.45	205.01	203.5	204.81	203.35	203.27	204.42	203.47	203.85	203.31	203.24	203.4	203.58	203.79	203.79	203.12	204.52	203.53	203.47	204.34	204.23
199.38	198.37	199.13	199.61	198.69	198.65	197.1	199.21	198.05	198.93	198.36	198.62	198.81	197.1	198.27	199.19	199.58	198.1	198.45	198.56	198.05	197.63	198.42	198.39	199.19	197.94	198.61	199.55	198.61	197.81	198.68	197.79	198.46	198.18	198.57	198.73	198.24	198.02	198.42	199.06	199.66	199.7	198.78	198.76	198.15	198.59	197.71	198.71	199.26	199.03
206.37	205.7	206.16	205.75	205.05	205.72	205.7	205.17	205.47	205.77	205.76	206.01	205.66	205.59	204.05	205.71	205.31	205.56	206.09	205.76	205.2	207.13	206.13	205.4	205.18	206.52	206.84	205.28	205.45	205.85	206.95	205.19	204.89	205.76	205.08	207.02	205.72	205.12	204.43	206.38	204.51	206.88	206.08	205.76	205.69	204.79	204.59	206.37	206.19	205.68
213.54	212.91	212.05	214	214.48	214	212.5	213.49	212.6	213.25	212.53	212.4	212.43	212.61	213.33	213	214.12	213.45	211.66	212.62	213.69	212.97	212	213.1	213.07	212.81	212.45	213.08	212.34	212.31	211.81	213.06	212.14	212.99	212.83	213.73	212.74	213.62	213.1	213	213.21	212.52	214.42	212.02	213.34	211.05	212.92	213.46	213.61	212.77
209.41	209.78	207.92	208.4	208.61	209.22	209.2	208.71	208.59	207.86	208.45	209.49	207.62	208.18	208.42	208.35	208.3	208.51	209.38	209.44	208.13	209.75	208.7	209.21	209.85	208.9	208.99	208.69	208.45	208.67	209.48	209.4	208.46	208.4	208.75	209.08	208.65	210.04	208.48	208.51	208.63	210.35	208.36	209.45	209.95	209.01	209.48	209.31	208.9	207.85
208.05	208.69	208.35	208.74	208.61	209.1	209.33	207.33	210.06	208.63	207.71	208.17	207.61	208.87	209.09	209.07	207.93	206.69	208.47	208.99	208.43	208.53	208.57	209.27	208.44	208.43	207.64	208.72	209.59	208.95	209.73	207.59	208.5	208.5	208.13	209	208.77	208.85	208.89	208.09	208.58	207.57	209.52	208.43	207.04	209.3	209.03	209.44	209.81	209.08
217.11	218	216.49	217.03	218.56	216.99	217.84	216.81	216.83	216.63	218.21	216.94	218.41	217.58	216.39	217.05	217.29	216.31	218.9	217.25	215.89	217.44	215.65	217.46	217.86	217.03	216.21	218.77	217.28	216.91	216.9	217.31	217.44	216.65	217.29	216.16	216.74	217.89	216.88	216.63	216.35	216.31	217.94	216.11	217.56	217.19	217.16	218.22	216.67	217.13
209.29	208.43	208.79	209.15	209.22	208.83	208.23	208.68	207.86	208.85	209.01	208.85	208.76	209.29	208.97	209.44	209.04	208.73	209.14	208.52	208.58	210.03	207.87	208.87	208.18	210.38	208.79	210.19	209.73	209.79	208.63	208.65	209.05	208.17	208.84	208.4	208.34	209.01	209.32	209.42	208.34	208.6	209.01	208.46	209.9	209.17	209.35	208.66	207.8	209.98
208.89	207.34	208.57	208.5	208.77	207.68	209.74	208.03	208.93	208.88	208.78	207.54	208.45	208.14	207.74	208.08	208.12	208.92	208.55	208.94	208.17	208.02	208.63	207.85	207.67	208.15	207.52	208.02	208.75	208.78	208.67	207.59	208.47	208.89	208.75	208.55	208.29	209.28	208.35	209	207.94	208.07	207.14	208.98	208.3	208.01	208.68	207.62	208.76	208.38
213.37	212.99	212.99	213.81	213.37	213.27	213.12	213	212.43	212.11	213.78	214.01	212.9	213	213.22	213.41	213.4	213.3	212.7	212.03	213.76	212.54	212.64	213.05	213.36	213.04	213.1	213.07	213.19	212.74	213.5	212.68	213.52	213.18	211.9	212.35	213.64	212.02	212.3	213.18	211.75	213.51	213.43	212.85	213.72	212.16	213.55	212.64	213.62	213.25
213.56	212.26	212.89	212.19	211.59	213.22	212.65	212.53	213.75	212.48	213.27	212.97	213.59	213.11	213.56	212.95	213.3	213.15	213.25	212.66	213.42	212.47	213.59	212.08	213.34	212.44	213.9	213.25	213.33	212.94	213.55	212.83	213.29	213.26	214.14	212.3	212.47	213.3	212.84	212.48	212.59	213.7	213.46	213.01	213.23	213.03	212.03	212.93	212.85	212.46
211.09	210.94	211.8	211.9	211.81	211.99	210.63	212.55	211.6	213.32	211.05	210.65	211.7	211.68	211.62	211.98	211.29	211.61	210.98	213.13	211.71	210.59	210.84	211.11	213.01	211.85	211.17	212.47	211.62	211.32	211.19	211.27	211.35	210.8	210.84	211.69	211.74	212.23	211.94	211.23	211.14	212.5	212.04	211.84	212.7	211.6	211.77	212.25	211.52	211.37
210.78	211.32	212.17	211.87	211.53	212.21	211.5	211.54	211.14	211.71	212.27	210.96	210.96	211.18	211.74	211.43	211.93	211.75	210.45	212.71	212.52	211.82	211.66	211.46	212.78	212.21	212.8	212.18	212.58	211.38	212.35	211.02	211.77	212.67	211.29	210.43	212.47	210.79	211.49	212.52	211.98	211.13	211.63	210.91	211.68	211.77	210.75	211.77	210.91	211.75
203.53	204.21	203.67	203.38	203.41	202.87	203.43	203.34	203.17	203.63	203.71	203.29	203.9	204.59	203.21	203.38	203.07	202.38	204.58	202.49	203.02	203.4	204.38	203.62	203.5	204.18	203.66	204.32	203.73	202.83	203.71	203.47	203.29	203.83	203.41	203.37	204.07	204.3	202.9	202.88	202.7	203.69	203.77	204.57	203.03	203.3	203.6	204.06	203.3	202.49
208.33	209.56	209.27	208.78	208.57	208.24	209.47	209.06	210.56	209.28	209.1	208.84	209.69	208.11	209.06	208.17	209.22	208.74	208.94	208.26	207.66	208.04	208.01	209.6	209.3	207.62	208.39	209.13	207.8	209.93	208.82	207.78	209.08	209.32	209.37	207.7	208.62	209.15	208.77	208.48	208.2	208.22	207.63	209.56	208.17	208.91	208.99	209.37	209.03	208.74
209.49	209.49	209.34	210.6	209.8	207.89	210.85	208.19	209.13	209.53	210.04	209.16	210.43	209.14	210.2	209.36	210.21	209.92	209.25	209.47	209.92	209.11	209.46	210.99	209.23	210.4	209.9	209.34	209.67	209.38	209.39	209.53	209.49	209.51	210.23	209.22	209.54	210.79	210.15	209.26	208.9	208.75	209.79	209.38	209.65	210.25	209.49	209.76	210.11	209.27
203.77	205.07	203.41	204.59	204.94	204.71	204.73	205.18	204.68	205.66	204.16	205.07	204.89	205.4	204.97	205.91	203.2	205.02	205.18	204.14	204.4	204.41	204.15	203.55	203.11	204.49	204.07	204.25	205.02	204.46	205.84	204.43	204.76	205.18	205.57	204.25	204.25	203.67	204.68	204.57	205.52	204.57	204.57	204.18	203.77	204.55	204.41	203.47	204.66	204.62
200.37	197.94	199.44	198.91	200.06	198.75	199.7	200.43	199.27	198.98	200.15	199.7	200.11	199.38	200.3	199.85	198.63	199.45	199.8	198.59	200.47	198.76	198.91	199.94	198.96	200.13	199.38	200.48	199.44	200.49	198.69	200.26	199.9	199.16	200.25	199.45	200.07	200.29	199.27	199.65	199.8	198.98	198.98	200.11	199.4	200.28	198.53	198.72	198.04	199.81
204.95	205.61	204.32	205.9	205.78	206.31	205.44	207.06	206.42	205.26	205.52	206.43	205.19	205.2	205.46	205.34	205.34	205.79	206.12	205.81	205.84	206.78	205.26	206.52	205.54	206.38	205.37	205.67	204.82	204.73	205.68	205.09	205.2	206.39	204.84	206.62	206.3	206.46	205.98	206.5	205.29	205.4	205.58	205.67	205.34	205.54	205.93	205.13	206.01	205.72
208.9	208.44	208.23	208.34	208.65	209.3	208.58	208.09	209.08	207.87	208.11	208.12	209.25	207.78	207.56	207.85	209.34	208.98	208.88	208.46	208.39	208.93	208.68	209.07	210.01	208.16	209.05	209.28	208.28	208.3	208.72	208.38	208.15	207.68	210.07	208.99	207.33	208.69	209.73	209.34	209.76	208.8	207.95	207.2	208.4	208.28	208.22	209.08	208.76	208.91
213.2	211.54	211.79	210.94	213.04	212.07	212.86	209.99	212.87	212.02	211.7	210.63	212.02	211.03	211.65	210.4	211.84	211.65	210.5	211.62	210.94	211.37	212.34	212.59	211.75	210.95	211.3	211.77	212.43	210.85	210.72	212.2	211.83	211.89	211.3	210.76	211.89	212.35	211.58	211.6	211.63	211.96	211.58	210.68	211.86	210.9	211.38	210.52	212	210.93
212.86	212.75	212.68	212.79	214.17	212.52	212.87	211.08	212.95	210.44	212.27	211.88	213.2	213.13	211.78	212.76	212.47	212.17	212.56	212.29	211.55	212.61	213.59	212.13	210.81	212.23	211.42	211.62	212.66	211.89	212.14	211.4	212.24	212.01	212.39	213.05	212.3	212.88	213.21	212.61	213.47	212.66	212.99	212.68	212.35	212.09	211.25	213.71	212.26	211.5
207.55	208.51	208.89	210	209.31	208.71	209.39	209.09	208.75	207.63	207.88	209.32	209.1	207.94	208.33	208.74	208.72	209	209.06	208.6	209.12	209.19	208.88	208.55	208.87	209.48	207.51	207.99	209.32	210.08	209.46	209.59	208.04	209.56	209.1	208.51	209.3	208.37	207.83	209.84	209.37	207.86	208.64	208.98	208.92	208.58	208.82	208.68	207.98	209.02
216.09	217.85	216.71	215.36	216.95	216.66	217.38	216.61	217.81	217.13	217.04	218.14	216.77	217.33	216.06	217.24	217.26	217.75	216.17	216.83	216.42	218.06	217.37	215.94	217.66	217.16	217.04	216.88	216.96	216.65	216.86	216.44	216.95	215.75	217.69	217.39	217.12	216.96	216.17	217.11	217.68	216.06	216.47	217.94	217.94	216.83	217.04	217.05	217.5	216.43
207.61	206.8	208.01	207.47	207.42	207.2	207.52	207	207.92	207.41	207.46	208.52	207.4	208.52	208.32	205.88	207.68	207.15	208.93	208.41	206.3	207.5	208.05	206.7	207.86	207.35	206.57	207.28	208.04	208.01	206.62	208.16	206.3	207.41	209.12	208.22	207.81	208.71	207.89	207.92	207.38	207.38	208.69	206.34	207.47	208.13	207.15	207.63	207.83	207.94
213.09	213.48	211.85	213.29	212.51	212.28	213.02	212.37	212.16	214.05	213.15	213.15	212.31	213.51	213.05	212.59	213.7	213.54	213.54	212.27	213.02	213.28	212.93	212.82	212.9	212.65	213.27	212.72	213.52	213.66	212.72	213.46	212.57	212.49	212.69	214.41	212.4	213.53	213.51	212.83	213.74	213.21	214.03	212.56	211.9	213.08	214.02	213.74	213.33	213
204.01	204.46	203.64	203	203.28	204.37	203.69	205.07	203.95	205.18	203.4	204.31	204.09	203.53	204.02	202.84	203.96	203.67	203.91	204.37	203.94	203.79	203.24	202.1	204.21	203	204.23	203.85	203.47	202.88	203.04	204.5	203	202.33	204	204.82	203.28	204.5	203.63	204.26	203.5	204.07	205.15	204.51	203.6	203.51	204.6	203.54	205.7	204.79
204.42	202.9	202.8	203.44	202.98	203.95	202.97	204.45	202.8	203.73	204.65	203.19	204.44	203.49	203.79	204.26	203.65	203.28	204.15	203.99	204.1	203.95	204.27	203.49	203.26	204.97	204.56	204.48	203.5	203.49	203.96	203.04	203.95	204.64	203.72	203.69	203.4	204.06	204.44	204.06	203.78	204.29	204.29	202.97	203.82	202.93	203.55	203.26	203.97	204.04
209.56	208.77	208.4	209.8	209.18	208.62	208.72	208.96	208.12	208.88	209.33	208.23	208.57	209.22	209.37	209.11	209.53	209.38	209.16	208.27	208.58	209.22	208.97	208.63	208.77	208.15	208.33	209.39	208.85	209.36	209.04	207.92	209.04	209.71	207.04	209.38	207.84	209.4	208.48	207.52	208.07	208.57	209.04	208.75	209.01	209.21	208.65	208.29	208.84	208.29
197.53	198.24	197.92	198.36	198.57	198.17	198.19	197.38	198.83	198.28	197.81	197.96	196.92	198.15	198.57	197.95	198	198.5	198.07	197.74	198.32	198.56	198.75	198.31	198.49	199.15	198.51	198.34	198.69	197.19	199.27	198.58	199.07	198.64	197.67	197.17	197.66	198.72	198.27	197.74	197.49	198.27	199.03	198.14	197.24	197.91	199.01	198.05	197.97	198.63
202.76	202.19	203.94	203.21	201.85	202.74	203.38	203.08	203.57	202.43	202.43	202.19	202.95	202.56	203.01	202.57	202	203.48	203.54	202.2	202.54	204.06	204.8	201.78	203.38	201.85	202.97	202.43	203.19	204.5	204.69	202.56	203.49	203.6	202.84	202.99	202.47	202.88	202.74	204.09	203.68	204.15	204.14	204.07	203.13	203.36	203.72	203.21	202.81	202.41
210.59	210.56	210.84	211.6	211.13	211.11	211.08	211.3	211.18	212.24	212.63	211.41	212.18	210.97	211.13	211.35	213.46	211.44	210.47	212.13	211.36	211.61	211.84	211.48	211.89	211.38	211.54	211.88	211.61	211.58	211.38	211.95	211.62	211.6	211.69	212.23	212.58	211.91	212.08	212.16	211.21	211.18	211.65	212.48	211.05	211.47	211.22	212.8	212.08	211.72
218.05	217.63	217.72	218.62	217.62	216.65	216.98	217.48	218.85	217.7	218.68	217.6	217.47	217.69	218.8	217.43	218.18	217.87	217.07	219.35	217.38	218.02	217.98	216.69	217.52	217.81	217.09	217.03	218.27	217.83	217.88	217.79	217.55	218.22	217.09	217.58	217.38	218.29	217.82	217.96	217.21	218.5	217.57	218.64	217.8	218.02	218.81	217.19	218.43	217.45
212.11	212.68	212.47	211.98	212.01	213.01	213.34	210.84	212.6	213.38	211.72	212.48	212.8	211.95	213.11	213.86	211.06	211.94	211.31	212.92	212.06	213.88	212.37	212.87	212.8	212.08	213.02	212.43	212.71	212.56	213.29	212.07	212.69	212.03	212.01	212.16	212.96	213.2	211.37	212.82	211.53	211.64	211.43	211.66	212.15	212.42	211.99	212.46	212.61	212.92
207.8	207.74	207.49	207.77	207.38	208.01	207.72	208.32	208.12	209.05	207.19	207.33	206.49	208.22	207.66	207.19	207.59	206.72	209.22	207.43	207.97	207.64	208.02	207.35	208.63	206.46	207	207.8	207.75	207.61	208.42	207.63	208.05	207.73	206.57	207.43	207.15	207.44	207.19	206.33	208.31	207.24	207.64	207.08	205.8	207.37	206.93	208.35	206.35	207.8
217.75	217.21	217.85	216.19	215.8	216.25	216.7	217.05	217.76	216.38	217.2	216.88	216.5	216.28	216.77	216.75	217.14	217.05	216.34	216.12	216.15	217.52	216.9	217.78	217.3	216.89	216.54	217.2	215.18	216.31	216.41	216.71	217.23	215.99	217.37	217.63	217.42	217.2	217.95	216.18	217.16	216.69	216.84	217.3	216.58	215.81	217.73	218.1	217.04	217.27
208.55	209.09	208.69	208.82	208.9	207.76	207.77	207.61	208.8	208.26	208.08	208.36	207.83	208.37	209.41	209.05	207.72	208.69	208.57	208.87	208.75	207.84	208.38	208.51	208.18	208.25	207.73	208.48	208.92	209.28	207.83	209.41	207.8	209.17	208.55	208.69	208.59	208.15	208.87	208.85	207.82	208.91	208.72	209.27	208.97	209.4	209.18	209.31	208.97	208.69
202.42	201.65	203.23	202.77	203.57	204.99	204.32	203.27	202.97	202.52	203.7	204.2	203.04	203.6	203.54	203.25	204.56	202.35	203.4	203	203.18	202.91	204.87	202.92	202.35	203.73	204.04	203.18	202.01	203.9	204.11	203.97	202.46	203.38	202.26	203.65	202.23	202.52	202.14	203.22	204.05	203.38	201.83	203.78	202.97	204.96	202.97	204.28	203.87	202.61
198.83	200.02	199.05	199.01	199.15	199.27	199.12	199.55	198.33	199.79	199.68	200.49	199.27	199.19	200.07	200.66	199.64	198.95	198.39	199.18	199.55	198.96	199.46	198.09	199.57	199.14	199.32	198.93	199.7	199.31	200.21	199.66	199.84	199.87	198.63	199.91	198.8	200.31	199.64	199.41	199.32	199.66	199.85	198.46	198.89	199.48	198.68	200.2	199.4	199.52
216.69	216.71	217.82	217.85	216.94	217.15	216.93	215.91	217.96	217.82	216.19	217	217.68	215.66	216.12	216.98	217.85	216.08	216.88	217.5	216.35	216.1	216.71	217.43	216.76	216.94	215.99	217.05	216.82	216.83	218.43	216.93	217.49	217.04	217.82	217.72	216.5	216.47	216.73	216.75	216.76	216.07	216.6	216.2	216.95	217.4	216.19	217.49	217.25	216.08
208.25	209.53	207.81	208.45	209.23	208.32	209.32	209	207.8	209.2	208.27	209.31	208.96	209.99	208.84	209.15	208.88	209.12	209.22	209.16	210.04	209.51	209.77	208.41	209.35	207.86	208.16	208.87	208.54	208.83	210.06	207.87	208.96	208.91	207.73	209.53	208.87	208.85	208.7	209.7	209.36	208.45	209.1	208.21	208.12	208.83	209.8	209.75	207.95	209
200.2	200.2	200.35	200.81	200.2	200.3	201.51	200.44	199.7	201.15	199.89	199.34	200.59	199.92	200.18	200.93	200.69	201.39	200.34	200.61	199.29	199.51	200.39	199.22	200.44	200.36	200.55	200.12	200.13	200.13	200.27	200.59	201.34	199.9	200.14	201.32	200.28	200.21	201.62	199.71	199.97	200.46	200.65	200.65	200.02	200.03	201	201.19	200.2	199.88
194.02	195.37	195.53	194.42	195.06	196.35	196.19	194.3	194.64	195.96	195.85	195.04	195.29	195.59	195.7	195.33	195.76	194.44	195.06	196.28	194.95	196.26	194.98	194.18	195.53	194.92	194.52	195.17	195.05	194.65	195.6	195.04	194.85	195.62	196.2	194.15	194.95	195.91	195.82	194.7	195.43	194.92	195.75	195.14	195.29	194.44	195.13	195.57	195.9	195.34
202.25	203.37	203.29	202.96	203.15	203.91	203.06	203.3	202.05	203.33	202.83	203.58	202.43	203.11	203.07	203.01	203.81	203.02	203.09	202.82	203.98	204.17	202.79	203.03	202.71	203.79	203.67	203.35	203.54	203.24	203.38	203.34	203.56	203.64	204.44	202.41	203.74	202.39	204.15	204.64	203.47	201.91	203.64	203.37	203.84	202.86	204.07	203.27	202.63	203.18
202.12	200.96	201.16	201.8	199.66	201.44	200.9	200.73	201.24	200.86	200.21	200.31	200.96	201.94	201.26	201.47	201.6	200.82	200.75	201.57	201.39	201.88	201.7	200.79	201.96	201.46	201.5	201.72	202.19	202.31	199.98	201.55	201.02	202.13	200.92	200.73	200.34	201.12	200.62	202.24	200.97	201.28	201.3	201.74	199.95	201.39	201.36	201.42	200.12	201.43
209.48	210.17	208.95	210.45	210.12	210.32	208.97	210.62	210.18	209.98	210.74	209.91	209.61	209.53	209.77	209.54	210.64	210.2	208.51	209.37	209.64	208.16	209.91	209.11	209.81	208.91	209.08	208.69	210.21	209.54	211.27	208.2	209.57	210.85	209.85	210.13	208.68	209.76	210.1	208.95	209.87	208.95	208.61	209.43	210.89	208.29	209.03	209.68	211.13	209.62
200.15	200.04	200.66	200.16	200.93	200.17	200.83	199.89	200.7	200.96	199.82	201.34	199.69	200.71	200.33	200.38	200.44	199.61	200.62	198.85	201.26	200.13	200.82	200.53	199.57	200.39	200.59	200.52	201.08	200.09	199.95	199.77	200.65	199.03	200.13	200.1	200.31	200.92	200.11	201.56	201.28	200.16	199.64	201.26	200.51	199.09	199.38	199.94	200.12	200.06
217.5	216.72	216.39	217.17	216.85	217	217.79	217.62	215.53	216.47	216.6	218.16	216.42	216.74	217.45	217.6	216.67	216.71	216.71	217.25	216.89	216.58	215.91	216.34	218.42	216.86	217.68	217.66	216.87	215.75	216.05	216.64	215.94	217.96	216.5	216.7	217.39	217.87	215.97	217.31	216.8	216.92	217.07	216.36	216.55	215.57	218.38	215.37	217.43	216.53
204.87	206.38	206.37	206.94	205.48	206.18	205.53	205.88	207.6	206.8	207.76	206.88	205.07	207.26	206.13	207.04	206.19	206.75	207.11	207.67	206.5	206.55	205.78	206.91	205.85	205.45	206.3	206.99	206.33	207.36	206.4	206.25	207.07	207.13	205.91	206.01	206.46	206.55	207.14	204.93	207.15	205.85	205.93	206.91	207.03	207	205.6	205.38	207.06	205.43
207.69	207.85	209.41	209.22	208.11	207.78	209.26	207.51	208.3	208.57	208.62	208.37	208.59	208.21	207.38	209.42	207.88	208.27	208.37	209.17	208.81	208.04	208.98	209.38	208.07	208.41	208.83	208.83	208.1	209.19	208.47	208.29	207.51	209.69	208.97	208.79	207.47	208.75	207.79	208.36	208.78	208.91	207.59	208.77	208.26	207.12	208.38	208.26	208.98	208.2
205.74	205.62	206.46	206.55	204.9	205.35	205.6	204.16	205.57	206.19	205.74	205.56	205.28	204.33	207.17	205.35	206.42	206.36	204.43	204.58	205.06	205.63	206.16	205.75	207.04	206.37	206.53	206.12	205.4	204.73	206.92	205.76	206.23	205.9	205.25	205.31	205.77	204.2	205.1	205.17	205.66	205.57	206.31	205.92	206.22	205.12	206.19	205.42	205.78	206.14
204.05	206.17	205.58	205.75	206.1	205.64	205.59	205.21	206.13	205.83	206.28	205.4	205.82	205.84	205.22	205.39	206.03	206.62	204.99	204.88	205.72	205.73	205	204.9	204.94	204.94	205.6	206.64	205.33	206	205.67	205.39	205.88	205.72	206.54	205.05	205.42	205.29	207.3	206.72	206.2	204.81	205.58	206.19	205.85	205.07	205.89	205.35	205.04	206.24
208.94	209.12	210.1	209.77	209.53	208.53	209.04	210.85	210.45	209.76	208.83	209.97	209.28	209.65	208.91	208.88	209.43	210.27	209.53	209.14	210.4	209.82	209.13	210.22	209.21	208.27	209.17	210.39	208.64	207.83	210.06	210.92	208.98	210.14	209.52	208.91	209.03	208.46	209.04	208.73	210.65	209.62	209.24	209.55	209.02	210.84	208.99	208.61	210.22	209.81
203.82	203.74	203.96	202.92	202.58	204.27	203.76	203.75	204.15	204.68	204.08	204	203.11	203.79	202.81	203.65	204.31	202.76	203.48	203.88	204.69	204.18	204.08	204.08	204.63	202.73	204.69	203.43	203.13	203.82	203.21	203.77	204.34	205.48	204.24	203.57	204.08	203.01	204.67	203.83	204.25	203.38	203.04	202.99	204.17	203.78	204.12	203.68	203.41	203.39
208.6	208.62	208.88	208.3	208.5	209.45	209.4	208.97	209.06	209.95	209.74	208.33	208.7	207.6	208.53	208.56	208.09	208.57	208.57	207.37	208.01	208.14	209.1	209.62	208.31	208.05	208.96	208.9	207.49	208.5	208.4	208.43	208.51	208.53	208.43	207.36	208.39	208.65	208.77	208.81	208.02	208.87	208.04	208.88	207.65	208.37	209.18	208.12	208.84	206.51
211.01	212.26	211.37	211.83	212.47	210.9	212.25	210.88	212	212.28	210.7	209.78	211.57	211.23	211.56	212.38	212.34	211.84	211.93	211.79	211.34	211.81	212.29	212.58	212.15	212.23	212.1	211.5	211.22	211.11	211.12	211.13	210.75	211.8	210.41	211.19	212.11	211.42	211.21	211.95	212.18	211.54	212.36	211.49	211.74	211.41	211.75	211.73	211.35	212.26
209.88	208.98	208.52	210.12	209.08	208.32	210.78	209.34	208.96	209.43	208.8	209.85	209.38	209.29	209.27	209.9	209.48	209.79	209.32	209.19	209.88	209.61	209.43	210.23	209.27	209.51	210.05	209.07	208.95	210.16	209.53	209.23	208.54	208.96	209.56	210.09	209.63	209.67	209.6	209.64	209.34	208.5	209.33	208.57	209.46	208.84	209.25	208.77	209.39	209.69
208.44	207.56	208.8	207.95	209.44	209.56	209.15	207.48	209.18	209.93	209.83	208.06	208.29	207.32	208.99	208.06	208.07	209.46	208.05	209.25	208.45	208.16	208.84	207.3	208.64	208.17	207.48	208.36	207.9	208.58	208.86	207.78	208.35	207.24	208.66	208.34	208.23	209.27	207.67	208.56	206.93	209.03	208.35	209.25	209.11	208.43	208.34	207.22	208.52	207.28
210.3	209.69	210.58	209.21	208.81	210.59	210	209.38	208.98	209.35	209.96	210.26	209.86	208.62	210.34	209.89	210.09	210.66	208.1	210.61	209.4	210.72	209.88	209.47	209.19	210.15	208.97	210.19	210.67	209.83	209.77	210.79	209.29	208.96	209.83	209.2	208.63	209.39	208.86	209.18	210.67	210.08	209.72	209.84	208.61	209.89	208.91	210.08	209.76	209.56
211.76	211.14	211.46	212.53	211.22	212.53	213.17	212.67	211.28	212.05	212.41	211.86	211.86	211.74	211.84	212.17	211.5	212.7	212.62	212.55	212.3	212.22	211.99	212.34	212.34	212.46	211.73	211.72	211.7	212.58	212.11	212.07	211.9	211.21	212.56	211.36	211.87	212.14	212.86	211.22	211.95	211.12	212	212.22	211.31	211.87	210.73	212.42	212.54	211.39
211.76	212.82	212.07	212.24	210.86	211.47	212.45	212.12	212.58	211.33	212.67	212.2	211.62	212.26	211.67	212.01	211.1	211.34	212.6	211.92	212.75	212.31	213.3	211.1	211.48	212.21	211.64	212.2	211.76	210.87	212.25	211.3	211.09	211.74	212.54	212.97	211.2	211.09	212.75	211.74	209.92	211.55	212.16	212.41	211.34	212.04	212.28	211.06	211.4	212.18
207.83	209.4	207.75	207.51	207.24	208.36	207.55	208.12	206.67	207.87	208.75	208.45	208.87	208.2	208.23	207.18	208.56	207.58	207.67	206.4	208.14	206.07	207.47	207.7	208.51	207.06	207.61	207.25	208.52	206.84	208.15	208.56	208.24	208.11	207.71	208.41	208.92	208.01	206.98	207.8	208.7	207.83	207.53	208.76	208.48	208.33	207.28	207.84	207.48	207
202.8	202.93	202.29	204.27	202.97	202.59	203.65	203.36	203.43	202.75	203.47	203.78	202.22	202.57	203.06	201.31	202.74	204.3	204.7	202.27	202.45	202.47	202.88	203.08	202.74	202.34	203.17	203.29	203.34	203.06	203.64	203.71	202.8	201.42	203.68	203.56	203.24	203.43	202.55	204.7	202.86	201.96	202.63	203.44	203.26	203.82	203.69	202.96	203.46	202.67
203.93	204.4	203.43	203.55	204.37	204	203.24	203.95	203.45	203.85	204.81	203.98	202.7	202.42	204.21	204.92	203.32	203.56	203.96	203.03	203.94	202.6	204.3	203.68	203.45	203.91	204.37	204.44	203.93	203.47	203.86	202.72	204.8	204.27	202.58	203.96	203.95	202.22	202.9	204.27	203.62	203.04	203.19	202.98	203.67	203.84	203.16	204.21	203.64	203.14
212.54	212.45	212.76	213.29	212.09	211.88	214.38	212.79	212.56	213.45	212.56	213.09	213.54	212.22	213.17	212.27	213.67	211.82	213.82	214.45	213.44	212.34	213.49	212.4	212.57	213.31	212.75	214.11	213.04	213.44	212.67	212.69	212.5	212.72	213.83	212.75	212.29	213.39	212.51	212.63	214.26	213.07	212.6	213.02	213.2	212.5	213.54	213.82	213.1	211.67
208.63	207.96	209.09	210.04	208.36	208.54	208.9	207.39	209.63	209.04	208.01	208.47	208.38	207.18	209.61	209.42	209.07	208.19	208.39	208.03	209.12	207.99	208.87	208.34	208.68	208.11	208.39	208.5	208.74	208.59	208.13	208.1	209.6	207.91	208.32	208.52	209.3	209.25	208.48	208.56	209.82	207.88	209.48	208.62	208.33	209.01	208.63	209.6	208.12	208.13
207.74	207.96	207.97	207.85	207.02	208.02	206.96	208.48	208.18	207	207.74	207.13	208.2	208.42	208.02	207.78	207.9	207.35	207	208.17	207.5	207.11	208.13	208.42	207.28	207.73	207.68	208.13	206.87	207.96	206.63	207.94	207.29	206.88	207.16	208.36	208.27	207.6	206.32	208.86	207.78	208.5	207.62	207.66	207.01	207.87	208.34	206.66	208.28	207.51
213.25	212.45	213.28	213.78	212.89	213	212.6	212.57	213.21	212.3	213.73	213.03	211.83	213.35	213.73	213.99	213.77	212.46	212.35	213.19	212.04	213.4	212.84	213.1	212.89	212.29	213.08	211.68	212	213.33	212.25	213.11	214.62	212.32	212.43	212.17	212.17	212.4	212.14	213.34	213.19	211.78	213.26	212.93	214.32	212.6	213.11	213.56	213.67	214.72
207.05	207.5	208.25	208.73	208.92	208.77	208.04	208.66	207.95	208.86	207.77	207.56	207.76	208.52	209.83	207.73	208.07	208.13	208.1	207.84	207.32	207.64	207.82	206.86	207.8	207.8	206.97	207.68	208.15	206.73	208.22	208.53	208.11	208.6	208.25	207.32	208.57	208.03	208.7	206.61	206.77	207.81	207.37	208.3	207.9	207.41	207.69	208.22	206.67	208.1
208.6	208.31	208.1	207.73	208.39	208.76	207.61	207.84	208.26	208.34	206.8	208.09	207.99	207.87	208.04	208.26	208.37	207.43	207.46	207.86	206.4	207.8	208.78	208.03	208.42	208.39	207.26	207.75	207.5	206.35	207.68	207.56	206.85	207.77	207.56	207.41	207.2	208.05	207.47	208.06	208.45	208	208.51	208.39	207.42	209	208.23	208.36	207.85	208.36
211.27	212.33	211.53	212.14	211.57	211.46	211.1	211.85	211.09	211.74	212.02	210.23	212.09	212.01	210.61	211.25	211.51	211.81	211.83	212.08	212.99	212.72	211.74	210.79	211.61	211.73	211.57	211.42	212.14	210.8	210.82	212.22	211.48	211.75	210.18	212.64	212.43	211.93	211.67	213.19	210.97	211.38	212.65	211.24	210.75	210.02	212.96	211.08	210.19	210.62
202.23	203.77	202.01	203.41	202.01	203.06	204.1	202.56	202.08	202.31	202.43	202.72	203.11	202.95	202.86	202.12	201.31	203.23	202.54	202.49	203.19	202.81	202.98	202.18	203.21	203.05	201.83	202.41	202.61	202.66	202.95	202.46	202.67	202.69	201.49	203.15	201.77	202.26	203	202.23	202.53	203.14	201.97	201.81	203.82	203.12	201.52	202.13	202.83	202.56
209.9	210.07	208.97	209.96	210.02	209.93	210.32	210.27	209.67	207.87	208.43	209.79	209.06	209.84	208.46	209.98	210.34	208.44	210.89	209.68	209.72	209.31	208.99	209.75	209.79	210.16	210.94	209.01	209.78	210.07	209.46	209.84	210.08	209.47	209.79	209.45	210.4	209.27	210.43	210.02	210.39	209.44	209.33	209.07	210.41	208.77	210.53	208.85	211.26	209.4
216.98	218.85	218.13	217.77	217.96	217.46	218.05	217.91	217.6	218.67	218.48	218.36	216.79	218.17	218.75	218.42	217.44	217.78	218.26	218.86	217.65	217.47	216.92	217.59	218.25	217.32	216.95	217.92	218.37	217.44	217.65	218.24	216.95	218.32	218.21	217.64	218.59	217	216.2	218.85	218.94	218.66	218.59	217.83	217.82	217.43	217.98	218.11	217.48	218.36
212.51	212.54	212.46	212.9	213.28	212.28	212.36	211.84	212.45	212.28	212.15	213.55	211.97	212.46	213.12	213.36	212.38	212.87	212.27	212.19	212.62	213.58	212.63	212.29	212.03	214.08	213.68	212.47	213.09	211.66	212.85	212.81	212.87	213.19	213.06	212.46	213.88	213.54	212.6	213.18	213.13	212.88	212.87	212.77	212.97	213.41	213.4	214.29	212.37	213.35
193.71	194.15	193.9	194.52	194.84	193.3	195.52	192.79	194.64	194.1	194.8	193.45	194.41	194.51	194.41	194.31	193.24	193.88	194.2	194.31	193.95	194.59	194.26	193.45	193.6	194.1	193.64	193.92	194	194.13	194.93	194.72	193.23	194.8	194.55	194.82	193.47	194.52	194.78	195.35	194.14	193.71	194.16	194.7	194.79	194.34	193.85	194.87	193.95	194.53
215.88	216.9	217.17	216.62	218.2	216.11	216.25	217.89	216.44	216.79	216.19	217.84	216.98	217.64	216.62	217.84	216.92	217.42	217.2	216.47	216.91	216.11	216.52	217.1	217.77	217.55	216.51	218.14	217.14	216.55	217.31	216.42	217.1	216.59	217.09	217.4	217.4	217.5	216.19	216.16	216.98	217.58	217.04	217.25	217.49	216.08	216.72	217.19	215.64	216.56
199.75	199.95	198.7	199.65	200.5	199.41	200.31	200.76	199.9	200.7	200.17	199.73	200.24	199.61	199.96	199.48	200.64	199.45	200.93	199.75	200.82	198.9	200.07	199.75	199.77	199.04	200.04	199.58	200.91	198.95	199.27	200.08	200.7	201.02	200.11	199.44	200.27	200.86	201.04	201.13	200.62	200.25	199.96	199.71	200.63	200.65	200.29	200.1	199.47	199.77
208.84	207.16	208.72	207	208.7	208.49	207.04	208.96	207.44	207.38	207.07	207.54	207.14	207.12	210.03	207.17	208.47	207.17	207.03	207.49	208.63	207.76	207.62	206.01	208	207.54	208.3	208.3	207.56	207.79	207.57	207.82	207.2	207.58	207.32	207.73	208.3	207.55	207	206.78	207.56	207.03	207.43	207.59	208.96	207.61	207.51	207.86	207.22	207.75
202.74	203.01	203.75	203.62	204.62	204.35	202.85	203.84	202.6	203.46	204.77	203.58	203.95	203.95	204.32	203.85	203.93	203.6	204.11	204.02	203.54	204.72	203.41	202.41	203.7	203.57	204.37	202.84	204.28	204.95	202.94	203.65	203.77	204.24	203.35	204.24	203.66	203.65	202.53	204.38	203.78	204.73	203.93	204.01	203.49	204.26	204.2	203.25	204.36	203.83
207.26	208.95	207.36	208.04	208.44	207.74	207.86	208.04	208.57	207.93	207.62	206.85	207.3	207.36	208.07	207.7	208.04	206.94	207.56	206.96	208.45	208.36	206.87	207.68	207.79	208.18	208.18	207.38	209.08	207.54	207.05	207.03	207.39	207.86	208.54	207.57	206.72	208.02	206.94	207.34	207.54	207.14	208.56	208.15	208.08	209.06	207.89	207.63	207.4	207.73
212.62	212.49	211.68	213.06	213.43	213.23	212.04	211.84	212.72	212.59	211.81	212.02	212.53	211.66	212.28	211.89	211.81	213.59	212.2	211.87	211.92	213.16	212.37	212.28	212.24	211.43	212.1	212.49	212.54	212.41	212.07	212.86	211.83	211.92	211.8	211.83	212.24	212.22	212.34	212.37	212.41	212.64	210.95	212.21	212.06	213.39	212	213.19	211.71	212.67
211.84	214.52	212.38	213.6	213.05	212.68	212.07	212.83	214.1	212.8	212.5	212.39	212.54	212.19	212.6	212.88	213.36	213.62	214.21	213.25	211.65	213.25	213.06	212.62	214.68	213.94	212.69	214.05	212.23	212.78	212.5	212.58	212.7	211.03	212.91	213.79	212.77	212.04	213.26	213.19	212.72	214.22	213.24	213.01	213.07	213.1	213.73	212.78	212.85	213.22
206.2	205.5	206.62	206.71	206.93	207.25	206.21	206.83	204.64	207.42	205.93	206.67	206.77	205.98	206.3	206.6	205.37	206.48	206.74	206.5	206.23	206.37	207.44	207.66	206.23	206.38	205.23	206.05	206.12	206.18	206.32	206.26	206.9	206.64	206.79	206.97	207.5	206.74	207.35	206.94	206.48	206.4	205.88	207.22	205.61	206.55	206.04	206.65	207.02	207.21
217.52	217.18	216.44	217.54	216.5	217.04	217.33	216.7	216.62	217.41	217.75	216.23	217.53	216.58	217.36	217.35	215.78	217.06	217.9	216.23	216.92	216.05	218.05	216.88	217.29	217.38	216.38	217.41	216.77	217.35	215.98	217.96	217.32	217.52	217.25	217.54	217	218.25	216.9	217.17	216.35	216.97	218.04	217.46	216.44	217.72	217.22	217.13	217.1	216.71
206.7	208.11	208	207.09	207.08	207.78	208.65	208	207.56	207.65	207.5	208.52	207.16	207.42	207.97	208.22	208.81	206.97	207.75	208.25	208.35	207.89	207.46	207.65	207.92	207.68	208.52	208.31	207.31	207.46	206.62	207.86	205.9	207.3	207.92	206.93	207.28	207.61	207.82	208.76	207.56	207.77	207.43	208.52	208.81	208.45	207.55	207.88	208.53	207.48
194.29	196.03	194.04	194.1	194.47	193.95	194.75	194.68	194.62	194.32	194.37	194.28	193.85	193.17	194.78	194.62	193.71	194.5	194.39	194.02	195.44	195.32	194.67	194.06	194.52	194.56	194.93	194.27	194.44	193.71	194.36	194.51	193.69	194.04	194.17	194.18	194.64	195.72	194.25	194.15	194.43	195.01	194.13	194.57	195.38	194.51	194.32	194.7	194.26	193.44
213.34	210.49	212.35	211.07	211.05	212.02	211.88	212.43	211.87	211.64	210.91	212.11	211.24	210.98	211.75	210.76	211.13	211.56	211.8	211.43	210.74	211.25	211.62	211.28	211.21	212.5	211.84	211.9	210.84	210.33	211.86	212.25	211.52	212.47	212.42	211.38	212.52	211.54	212.3	212.02	211.27	213	210.66	211.6	211.89	211.76	211.77	212.48	211.52	211.76
207.83	208.22	209	207.7	206.66	209.98	207.7	208.46	208.39	209.07	208.27	207.44	208.26	209.19	207.54	208.32	208.63	208.63	209	207.74	208.43	207.49	208.72	208.39	208.88	208.9	208.32	209.5	207.16	207.84	207.23	208.65	208.56	208.03	208.04	208.09	207.76	208.35	208.65	209.99	208.18	208.52	207.65	208.24	208.42	208.3	208.81	209.18	208.22	209.1
204.57	204.62	204.25	204.36	205.85	204.83	205.98	205.31	204.24	205.93	203.67	205.03	205.41	204.91	204.53	203.9	204.37	204.1	204.42	204.36	204.13	205.99	205.23	205.69	204.26	204.78	205.98	205.79	204	204.32	204.16	204.47	203.78	205.62	203.86	204.78	205.98	204.26	205.07	204.28	204.68	204.82	204.68	205.08	204.79	205.1	204.94	205.27	205.48	203.86
208.95	208.87	209.25	208.73	208.99	209.09	207.63	208.22	207.66	208.39	208.59	208.1	208.91	208.71	208.31	207.24	208.01	208.85	208.8	208.34	208.72	209.81	207.62	209.16	207.76	207.78	209.02	208.36	209.35	209.73	209.86	209.22	208.32	207.8	208.55	208.61	210.5	207.39	209.09	208.71	208.31	208.15	207.81	208.14	208.88	209.49	209.01	207.93	209.17	209.03
207.57	208.1	206.85	208.12	207.26	207.58	207.47	207.99	208.65	209.07	207.77	207.32	207.84	206.86	208.39	208.84	207.76	206.69	208.56	207.84	207.36	209.16	208.14	207.58	207.63	208.21	207.83	208.28	207.62	208	206.27	209.02	207.44	207.46	208.17	208.65	208.43	207.51	208.19	206.81	207.34	207.54	207.64	207.26	207.22	207.72	208.12	206.82	206.9	207.95
208.07	209.43	208.24	208.35	208.28	208.17	208.18	208.2	207.67	207.51	207.62	207.85	207.17	207.75	207.89	208.4	208.97	207.23	207.92	207.47	206.45	207.29	209.25	207.36	207.56	208.62	207.03	207.71	207.36	208.46	207.06	208.34	208.83	208.85	207.86	207.58	207.13	208.27	208.13	207.61	208.22	208.28	208.36	208.2	206.69	206.92	206.82	208.46	208.13	208.58
207.93	207.34	206.85	207.64	208.18	207.67	207.34	208.5	208.93	207.41	207.46	207.51	206.73	207.34	206.21	207.78	208.18	206.77	206.49	207.23	208.31	207.81	207.24	207.22	207.67	207.04	208.44	208.1	206.8	208.45	207.2	207.88	206.34	207.75	206.93	207.39	207.27	208.16	207.64	207.51	208.02	207.55	207.1	207.95	206.66	207.9	208.39	207.46	207.73	208.14
203.51	201.43	203.01	201.94	203.47	202.68	202.76	202.62	201.82	203.81	203.47	202.92	202.47	202.54	202.38	202.63	202.34	203.12	202.55	202.9	202.1	202.77	202.31	202.47	203.42	203.03	202.49	203.01	202.03	203.12	202.32	203.56	203.47	203.39	203.93	203.21	203.26	203.24	204.71	202.11	202.55	202.77	202.88	201.93	202.48	203.05	201.87	202.45	201.68	203.03
213.15	212.83	212.17	213.54	212.87	211.94	213.33	213.94	212.45	212.36	213.59	213.34	213.04	212.58	212.61	212.67	213.53	213.09	212.93	211.96	212.29	212.85	213.68	212.91	211.97	211.91	212.31	213.89	213.62	213.93	213.46	212.84	212.84	213.28	212.63	213.13	213.08	212.66	213.17	213.38	213.46	213.43	213.23	214.39	213.86	212.85	212.52	212.59	212.42	211.86
204.12	202.2	202.54	204.16	203.4	204.08	204.44	203.37	204.62	204.24	203.83	203.6	203.06	202.95	203.71	202.97	204.17	203.94	204.05	203.09	203.98	203.4	202.97	203.5	202.86	201.7	203.88	203.47	203.87	203.63	203.68	203.06	204.74	202.89	202.9	203.02	203.5	203.88	203.69	203.86	203.6	203.31	203.26	203.56	204.29	203.65	203.08	203	203.22	204.46
212.32	213.4	213.33	212.33	213.31	212.57	213.2	211.73	213.82	212.68	213.18	213.08	213.2	212.88	213.13	213.6	212.94	212.99	212.41	212.85	213.1	213.3	213.01	213.41	212.76	212.24	212.19	213.16	213.29	212.88	214.65	213.24	212.78	213.37	212.31	213.31	213.26	213.14	212.31	213.41	212.95	213.59	213.82	212.07	212.22	212.86	214.13	212.6	212.48	213.67
208.91	208.95	208.34	208.67	208.68	209.57	207.23	209.61	209.28	208.79	209.88	209.03	207.84	209.49	208.28	209.04	209.08	209.26	209.28	209.83	209.59	208.16	208.61	209.25	208.95	209.02	209.12	209.27	209.19	209.67	209.66	207.46	208.73	208.86	209.5	208.58	208.69	208.1	209.23	208.49	207.81	208.73	209.03	207.81	208.69	208.77	209.3	208.82	208.52	209.13
203.67	203.44	202.7	203.28	204.1	203.11	203.77	203.38	203.27	202.38	203.06	203.02	203.77	202.61	203.55	204.48	203.69	204.57	202.87	202.68	202.54	203.29	203.52	202.56	202.76	202.46	202.82	202.73	203.62	203.13	203.53	202.94	203.97	203.46	203.32	203.36	202.08	204.12	202.97	204.15	203.37	203.36	202.88	203.07	203.46	203.14	202.84	203.02	203.94	202.89
198.47	199.61	197.42	198.81	198.15	198.83	198.64	199.35	198.83	197.42	199.9	199.21	197.18	198.2	198.32	198.5	198.6	198.91	198.07	198.29	199.29	198.76	199.03	199.27	199.06	198.75	199.32	198.21	198.29	198.29	198.99	199.32	198.87	197.98	199.03	200	199.07	197.72	198.06	198.76	198.92	199.24	198.94	198.59	199.42	199.48	197.37	198.18	198.29	199
217.35	218.22	217.16	218.71	217.9	218.03	217.36	217.01	217.87	219.36	217.82	218.26	218.1	218.43	218.21	217.77	217.73	217.74	217.35	218	217.75	217.97	217.75	218.24	216.98	217.81	218.04	216.51	217.89	216.39	217.29	217.3	216.49	218.33	218.14	216.28	217.01	218.22	217.95	218.84	217.67	218.86	217.81	217.57	217.82	218.07	218.74	217.99	217.21	217.61
216.23	217.92	217.64	216.65	218.64	217.42	217.27	216.05	216.22	217.47	216.8	216.97	216.89	216.64	216.63	215.9	218	215.42	216.78	218.33	216.92	217.1	216.61	216.18	216.88	216.77	216.1	217.23	216.98	216.74	217.11	216.87	217.85	216.09	217.05	216.25	216.98	216.14	216.8	217.32	217.13	217.77	216.99	217.49	216.86	216.68	217.28	217.6	217.25	216.5
208.58	208.18	207.81	207.35	207.67	207.03	207.32	208.6	208.4	207.83	207.93	208.21	207.43	207.24	207.38	206.5	208.64	208.32	208.03	207.96	208.9	208.38	206.71	208.8	208.11	209.53	207.99	208.05	207.98	208.48	207.77	208.57	207.65	209.47	208.43	207.68	207.61	208.83	207.1	207.9	207.67	207.74	209.24	208.3	208.29	207.63	207.64	207.17	207.82	208.36
212.2	212.3	212.8	214.41	212.67	213.29	213.01	213.8	212.69	212.18	212.17	212.03	213.25	212.36	212.97	212.71	212.9	212.28	212.9	213.37	213.99	213.04	212.4	212.27	212.91	213.2	213.22	211.76	212.87	213.51	213.19	213.69	213.24	212.53	214.1	213.31	213.15	212.63	213.07	212.53	213.42	214.28	212.06	213.1	213.08	212.72	213.56	212.49	213.79	211.6
200.43	199.99	200.29	200.85	200.78	199.96	200.52	200.64	199.26	200.63	200.71	200.5	200.45	200.85	200.16	200.22	200.33	199.53	201.95	200.42	198.94	200.62	200.96	199.72	200.06	201.17	200.28	200.6	200.71	200.08	200.87	199.3	200.35	200.73	201.37	200.16	201.13	201.56	199.89	200.83	200.85	201.13	200.76	201.1	200.88	199.69	200.61	200.93	200.7	200.79
202.88	201.73	203.49	201.59	202.28	203.81	203.32	202.05	202.35	201.98	202.19	203.14	202.2	201.98	202.58	202.08	203.24	201.83	203.54	202.35	203.2	201.89	201.65	202.53	202.64	202.64	201.24	202.96	201.21	201.61	203.11	201.28	202.65	202.13	202.11	202.45	202.22	202.15	202.91	201.11	203.49	202.21	202.38	202.56	201.41	201.3	201.71	202.72	201.91	202.5
205.42	206.24	205.59	206.92	207.2	206.88	206.38	206.26	206.06	206.53	205.59	206.18	206.03	204.85	207.6	205.85	205.45	206.06	206.17	206.66	206.61	206.16	207	206.1	205.96	206.37	206.56	205.38	206.35	206.86	206.43	205.51	206.24	206.97	206.07	207.25	205.22	207.19	205.24	206.3	206.91	206.12	205.68	205.25	206.26	206.05	205.98	206.32	205.85	207.32
200.58	200.86	201.75	199.98	199.83	200.55	199.72	200.68	201.02	201.45	200.44	199.92	199.77	200.05	200	201.42	201.24	199.53	201.19	201.22	200.3	201.49	200.71	200.39	201.03	200.95	201.69	198.97	199.85	199.14	200.5	200.72	199.88	199.8	199.66	201.86	200.33	200.65	199.41	198.63	198.93	199.94	199.3	199.69	201	200.03	200.89	200.75	201.17	199.93
212.12	212.93	212.48	211.8	212.61	212.47	211.62	210.61	213.56	210.65	212.81	211.62	212.89	213.56	212.35	212.8	211.32	212.62	213.35	212.67	212.03	211.38	211	212.22	213.04	211.77	212.58	212	211.96	211.85	212.23	213.14	212.5	212.98	213.01	213.72	212.67	213.53	212.81	212.55	212.68	210.99	212.94	212.56	213.35	212.2	211.02	211.37	212.49	211.71
203.38	203.44	202.96	202.69	204.06	204.26	202.76	203.15	203.69	203.22	203.02	203.55	204.24	203.28	202.64	204.13	203.31	203.51	203.85	203.82	202.33	203.05	203.03	202.28	204.32	202.91	203.85	202.89	203.67	203.25	203.65	202.81	203.24	204.19	202.69	204	203.71	204.44	202.8	203.14	202.79	203.04	202.57	204.93	203.95	204.54	203.36	204.19	204.45	203.88
211.51	211.89	211.82	211.64	211.91	211.72	211.95	211.33	212.57	212.01	211.84	210.65	211.64	211.27	211.25	211.92	210.79	212.5	211.73	211.36	212.43	211.04	211.25	211.6	211.8	211.37	210.98	211.53	211.29	211.96	211.12	211.01	210.13	212	210.9	211.43	212.06	211.96	212.75	211.59	210.06	211.66	212.42	211.83	211.74	212.15	210.43	210.85	210.68	212.47
201.45	202.68	202.99	202.97	201.18	201.59	202.48	201.42	202.52	203.38	203.06	201.97	202.73	202.82	201.28	201.67	202.93	203.41	202.13	202.11	202.13	203.64	202.07	203.1	203.08	202.36	202.63	203.38	202.45	202.63	202.16	201.7	203.47	202.62	202.76	202.63	202.26	202.83	202.66	202.16	202.23	202.04	202.62	203.28	202.14	202.64	202.4	202.66	202.48	202.9
203.9	204.07	204.35	204.56	204.27	203.98	204.24	203.62	203.78	203.94	203.28	204.09	204.26	205.59	203.54	204.96	203.62	203.53	204.22	204.35	204.29	204.09	203.86	203.29	203.59	203.88	204.23	204.07	203.61	203.52	203.39	203.89	203.01	203.66	203.37	203.77	204.05	203.46	204.92	204.5	203.83	204.84	203.47	204.7	204.1	204.45	204.01	205.18	204.54	203.97
212.14	211.98	211.5	212.71	211.53	212.47	213.08	212.45	211.96	210.76	211.8	211.84	211.38	210.67	211.98	210.99	211.13	210.85	211.82	211.68	211.25	211.02	212.96	211.82	211.85	212.35	212.19	210.75	211.21	211.29	210.55	210.7	211.17	211.67	211.26	211.72	211.54	211.66	212.55	212.16	212.33	211.74	212.05	211.5	212.27	211.37	211.21	211.17	211.98	210.74
211.16	212.08	210.53	210.82	211.34	210.91	211.79	211.63	212.42	212.72	211.71	211.31	211.27	212.22	211.74	212.41	212.04	211.49	210.86	210.63	211.82	210.98	210.76	212.54	211.51	211.44	211.44	211.59	211.85	211.55	211.38	212.15	211.66	210.3	212.91	212.51	211.23	212.11	211.08	210.04	211.46	212.3	211.29	211.29	212.4	212.02	211.94	211.28	211.81	211.53
211.37	212.19	211.49	210.57	212.02	210.85	211.32	212.51	211.32	210.61	212.53	212.18	211.29	210.18	211.59	211.05	210.24	211.6	211.23	211.61	211.38	211.21	212.59	211.83	211.88	211.34	211.84	212.26	210.58	212.05	212.08	211.51	212.95	211.27	212.71	211.31	211.85	211.86	211.9	211.57	211.17	211.62	211.16	211.65	212.17	212.31	211.13	211.79	211.5	211.94
211.43	212.48	213.03	213.37	212.66	212.41	212.21	212.56	212.6	212.73	213.42	212.53	212.6	213.01	213.89	213.78	214.48	212.89	213.6	211.94	213.22	212.75	212.6	213.6	211.74	212.29	213.15	213.99	212.98	212.5	212.98	212.47	213.37	213.98	212.74	212.89	213.34	213.5	213.28	212.24	213.59	211.92	212.86	213.19	213.01	212.46	211.91	213.7	212.85	212.04
203.73	203.18	203.7	204.19	203.39	203.63	203.23	203.67	203.93	203.11	203.52	202.91	203.06	203.7	202.83	204.36	204.27	203.98	205.21	202.37	204.11	204.28	203.46	203.24	203.43	204.17	203.51	203.59	204.18	202.6	202.96	203.45	203.64	204.45	203.01	203.3	202.93	203.92	204.49	203.81	204.68	203.49	205.01	204.08	203.55	203.51	204.81	203.67	202.46	203.79
212.41	211	211.91	210.69	212.18	211.79	210.89	211.39	211.2	211.33	211.2	212.91	211.75	211.73	212.53	212.07	212.44	211.01	211.74	211.45	211.8	211.69	212.39	212.13	212.1	211.01	212.29	211.69	211.9	211.99	211.47	210.46	212.01	211.57	211.03	212.06	210.55	211.78	212.21	211.87	211.9	210.91	211.54	211.59	213.05	212.05	210.63	210.55	212.24	211.72
199.58	198.91	198.09	198.72	198.33	197.79	198.26	198.39	198.42	198.53	197.37	199.45	198.41	199.32	198.71	199.43	198.53	198.73	198.37	199.04	198.78	198.68	198.25	198.08	199.01	198.41	197.84	198.47	198.42	199.72	198.45	198.03	198.81	198.16	198.94	196.75	197.67	198.81	198.61	198	198.82	198.79	198.1	198.25	199.04	198.93	199.01	198.89	199.39	199.61
208	207.68	206.91	207.25	207.23	207.3	206.53	206.52	207.77	208.11	207.3	207.92	208.3	208.67	207.47	208.14	206.61	207.61	207.63	209.06	207.88	206.96	207.7	208.35	207.59	208.4	208.47	208.29	207.98	208.06	207.25	207.65	208.67	207.5	207.77	208.41	208.22	208.85	209.13	207.19	208.92	208.48	207.23	207.51	207.52	208.14	208.35	207.21	209.88	208.1
199.85	200.01	200.14	200.28	200.15	199.3	199.72	199.9	200.01	200.81	200.41	200.14	201.47	200.68	200.31	200.62	200.87	202.92	199.89	200.89	200.9	200.14	200.21	200.43	199.58	200.53	200.41	201.47	200.69	201.09	199.24	200.06	200.98	199.62	200.3	201.47	199.56	200.09	199.81	199.99	201.22	199.54	199.71	199.93	201.04	200.57	200.6	199.42	201.41	199.58
212.51	213.39	212.61	213.29	212.24	212.98	211.52	212.28	213.39	212.22	213.19	211.5	211.94	211.81	211.92	211.78	211.81	212.29	211.97	212.61	212.92	212.95	213.73	214.18	212.86	213.06	211.61	212.63	212.59	212.33	212.31	211.26	212.48	213.8	211.88	212.67	213.26	211.61	211.16	211.89	212.9	213.53	211.13	212.02	211.93	213.25	212.03	212.08	212.72	213.6
212.18	210.54	211.69	211.93	212.95	212.35	212.79	213.1	212.54	212.75	211.56	212.26	212.85	212.88	212.97	211.85	212.57	213.33	213.47	213.12	212.41	213.72	211.51	212.89	212.81	212.45	212.94	211.82	212.82	212.65	213.01	212.6	212.64	212.84	211.64	212.67	212.24	212.23	212.47	212.24	212.65	211.86	212.74	212.64	211.59	211.34	213.13	212.18	212.4	212.38
203.57	205.1	205.12	204.96	204.06	204	204.59	204.8	204.93	204.86	206.04	204.98	205.4	205.02	204.95	204.36	205.16	205.02	205.05	204.45	205.1	204.12	205.07	204.32	205.1	205.43	203.76	204.41	204.52	205.94	204.98	204.65	205.58	205.46	205.37	203.93	205.73	205.07	204.42	205	205.08	205.16	205.31	204.45	204.36	204.72	204.56	203.17	205.1	204.64
203.92	204.11	204.4	205.08	204.55	203.1	205.32	204.68	204.6	204.69	204.82	205.13	204.47	204.34	205.07	204.76	205.06	204.93	204.89	204.44	204.9	204.18	204.26	203.66	205.07	203.97	203.82	204.51	205.55	205.35	205.02	203.79	204.79	203.51	204.46	204.06	203.99	204.64	203.2	203.36	205.12	205.91	204.43	204.53	205.57	204.49	204.73	204.27	204.05	204.92
208.64	207.03	207.5	207.54	208.5	208.45	207.51	207.15	207.96	207.1	208.3	207.98	207.19	207.74	209.9	207.58	207.12	207.12	207.43	207.42	208.13	207.41	207.16	207.17	207.44	207.38	208.81	206.92	207.51	207.72	207.55	207.41	207.28	207.78	208.66	207.26	208.55	206.59	207.19	208.18	208.32	208.16	207.7	206.67	207.54	208.19	207.71	207.91	208.38	206.17
198.83	199.14	200.1	199.33	200.04	199.7	199.28	199.54	200.07	198.93	199.41	199.89	198.46	199.58	199.25	199.54	198.94	200.88	198.3	198.82	198.71	199.52	198.46	198.96	199.49	198.61	199.31	200.11	199.09	198.69	198.67	198.54	199.38	199.96	200.18	200.56	199.6	199.35	199.39	199.1	199.68	199.46	198.38	198.88	198.65	200.21	198.87	199.99	199.4	199.78
203.26	203.45	203.75	203.89	203.99	202.69	204.6	204.45	203.38	204.05	204.14	203.83	204.13	203.97	204.58	203.55	203.8	204.33	203.66	203.35	204.05	203.24	204.45	204.14	203.15	203.51	203.84	203.45	202.95	204.49	203.47	205.56	204.14	203.45	203.56	204.27	204.05	203.46	203.31	203.34	202.91	203.67	203.19	204.27	203.75	203.66	202.14	203.99	203.92	203.55
208.23	208.07	208.11	206.73	209.5	208.54	208.5	207.05	207.41	208.25	208.88	208.26	208.41	208.13	207.65	208.09	207.93	209.1	209.31	209.23	208.32	208.06	208.23	207.85	208.85	209.41	208.78	208.52	209.33	208.43	208.84	207.22	208.79	208.27	208.92	207.19	209.93	207.32	208.77	208.34	208.55	209.45	209	209.33	208.1	208.27	208.84	208.66	208.6	207.87
203.16	204.33	202.97	204.18	202.44	203.29	203.64	203.23	202.93	203.25	202.8	203.15	205.12	204.23	203.99	204.76	203.68	202.92	202.64	203.39	204.21	203.73	203.8	203.27	204.1	203.81	204.42	203.02	203.59	203.77	203.9	203.78	204.57	203.74	203.61	204.13	202.58	203.58	203.3	202.49	203.57	203.32	203.67	204.36	204.52	204.31	203.64	202.84	202.99	203.46
207.68	208.51	206.81	207.15	207.74	207.66	207.21	208.03	208.08	207.46	208.06	207.82	209.15	207.61	207.79	207.62	207.87	207.88	208.84	207.39	207.74	207.53	207.49	207.35	206.57	206.73	207.67	205.66	208.31	207.72	206.49	207.29	207.38	207.56	207.84	208.07	208.25	207.83	208.31	207.27	208.17	207.27	209.53	206.97	207.34	208.17	208.31	208.82	208.28	207.64
212.35	212.78	212.09	213.09	211.85	212.35	212.15	213.34	213.57	212.91	213.32	212.74	211.93	212.33	212.45	212.3	212.97	212.11	211.98	211.46	212.88	211.8	211.55	211.79	213.18	212.01	211.96	212.63	212.48	212.6	212.83	212.4	212.04	213.47	212.84	212.3	212.27	213.76	213.44	212.79	212.83	211.84	211.18	212.9	213.16	211.43	212.91	212.19	211.77	212.42
200.29	199.39	199.92	199.22	199.88	200.13	199.71	199.52	199.63	200.73	198.76	199.39	199.56	200.14	199.88	200.5	198.97	200.04	199.01	199.98	200.22	200.14	200.51	199.78	199.29	199.86	199.75	198.96	199.47	199.82	200.47	199.49	200.08	199.24	200.16	197.98	199.4	199.1	200.72	198.85	199.7	199.55	199.18	199.35	198.59	198.71	200.45	199.66	198.88	199.89
208.6	210.34	210.9	209.92	210.49	209.25	209.16	210.15	211.75	208.67	210.19	209.15	209.29	208.85	209.94	209.81	211.02	210.33	209.84	211.06	208.53	209.33	210.11	207.96	208.75	209.45	210.21	209.62	209.42	209.03	209.52	209.52	209.04	210	210.42	209.67	209.82	209.77	210.42	210.05	209.7	209.54	209.99	210.19	209.61	208.74	210.23	209.48	209.39	210.04
206.72	207.99	207.88	207.7	207.29	207.18	207.95	207.71	206.87	207.6	208.1	206.08	206.94	207.88	208.46	207.62	207.8	207.26	208.25	207.86	206.51	207.91	208.15	208.1	207.05	207.42	208.48	206.59	208.87	206.85	207.53	208.75	207.68	206.42	207.45	207.4	208.28	206.33	208.58	207.78	208.23	208.21	208.61	208.13	207.75	207.67	207.98	208.9	207.75	207.98
208.67	209.4	208.83	209.85	208.92	208.12	208.41	208.62	209.49	208.55	209.05	208.07	208.49	208.71	208.97	209.03	209.27	208.53	209.3	208.79	209.64	208.93	209.11	210.4	209.41	210.52	208.36	208.72	210.22	209.57	208.93	208.82	208.24	208.47	208.61	209.9	208.3	208.16	208.74	207.53	209.18	208.7	209.59	208.21	208.71	208.85	208.49	207.89	207.49	208.4
200.41	200.01	200.24	201.23	199.66	200.46	200.67	199.56	199.9	199.56	199.84	200.12	199.74	200.46	199.46	199.69	200.78	200.57	200.18	200.85	199.25	200	199.29	201.29	199.03	199.71	199.25	199.84	199.45	199.74	200.01	200.49	200.47	200.23	200.59	201.58	199.99	200.11	200.35	199.67	199.98	200.61	201.05	200.18	200.04	200.43	200.5	200.91	199.06	199.53
202.79	203.49	203.1	202.85	202.47	204.01	203.37	203.43	202.51	202.57	203.42	202.52	203.32	202.99	203.98	203.11	202.74	203.43	203.59	203.31	204.07	203.73	202.57	203.88	202.96	202.89	202.77	203.48	203.25	203.02	203.44	203.76	204.33	203.37	203.72	202.02	203.35	202.21	202.83	204.17	203.34	203.56	203.71	202.57	203.54	202.37	203.8	202.94	203.03	203.42
201.76	201.3	201.54	200.23	200.23	200.88	200.95	200.95	200.53	201.1	200.25	201.12	200.15	200.06	201.74	200.27	198.95	199.83	199.78	199.99	200.23	200.75	201.11	200.54	201.24	200.28	199.49	201.53	199.83	200.25	200.79	201.36	200.64	200.38	201.1	199.29	200.32	201.02	200.19	201.47	200.94	199.99	200.39	200.4	200.15	200.25	200.85	200.4	199.9	198.65
203.99	202.55	203.96	203.93	204.1	204.19	203.11	204.25	203.97	203.04	204.05	203.13	203.97	203.95	202.93	204.47	203.39	203.35	204.73	204.48	203.58	204.45	203.56	202.55	203.95	204.11	204.09	204.03	204.76	202.76	204.11	203.99	203.38	204.27	203.95	205.15	203.59	203.92	203.31	203.66	205.04	203.76	202.87	203.6	202.92	204.77	202.7	204.4	203.12	203.73
213.11	213.61	212.25	213.66	213.25	213.6	211.65	213.57	213.31	213.04	214.05	212.82	213.43	213.34	212.93	212.89	212.97	212.28	212.87	213.4	213.2	213.89	212.92	213.77	212.19	213	212.96	212.29	213.04	212.36	213.39	212.34	212.96	213.86	212.96	213.01	213.17	213.75	212.78	213.37	212.91	212.34	212.74	212.96	212.71	213.92	212.18	212.56	212.39	213.17
205.53	204.58	205.36	205.74	203.81	204.94	203.62	204.43	204.43	205.23	204.09	204.7	204.22	203.67	203.89	204.74	204.38	205.55	204.18	205.1	204.53	205.75	204.11	203.97	204.87	206.19	205.63	205.02	205.13	205.89	205.42	204.17	205.68	204.99	206.21	205.38	205.68	204.88	205.41	203.49	205.1	204.7	205.76	204.67	204	206.67	204.04	205.29	205.3	204.82
208.22	207.72	207.95	208.81	207.64	207.67	207.66	206.85	207.06	207	207.5	208.84	207.41	207.88	206.88	208.02	207.86	206.76	208.1	207.91	207.03	207.15	206.99	208.56	207.6	207.47	207.42	207.71	207.5	207.6	208.16	207.4	207.36	207.58	208.14	207.29	208.86	207.55	207.6	207.45	206.68	208.24	208.23	206.44	206.77	208.17	208.19	206.61	208.07	207.93
207.96	208.38	209.02	209.04	208.85	208.98	209.76	210.27	209.76	209.25	208.39	209.4	209.04	209.45	208.84	210.32	207.45	208.72	208.54	210.63	210.47	209.36	209.55	208.63	209.27	208.2	209.91	209.81	210.1	209.87	209.26	209.17	209.16	209.39	209.66	209.26	209.18	208.8	209.16	209.42	209.89	210.31	209.57	209.5	208.99	208.61	211.13	209.86	208.55	208.81
211.75	212.33	212.36	211.59	211.93	212.68	212.13	211.42	212.3	212.35	210.42	212.44	211.9	211.6	211.32	210.42	212.89	211.42	211.81	213.18	211.49	210.06	211.81	211.45	211.8	211.43	211.05	211.53	211.64	210.92	211.99	211.24	211.62	211.6	212.11	211.53	212.02	211.62	210.78	212.16	212.43	210.98	210.97	212.03	210.94	211.89	212.02	212	211.41	211.75
207.95	209.71	209.15	208.31	208.12	208.85	209.05	208.72	208.7	209.7	208.28	208.49	209.1	209.11	208.39	208.29	208.89	207.85	208.02	208.65	208.24	208.2	208.04	210.23	209.03	209.12	208.89	208.37	207.51	209.38	208.39	209.21	209.06	209.33	208.49	208.54	209.3	207.99	209.19	208.54	208.28	208.66	208.8	207.72	208.6	208.45	208.24	208.94	207.69	209.88
207.04	208.14	207.82	208.71	206.66	206.49	207.56	207.1	206.91	209.25	207.28	207.17	206.96	207.76	208.06	207.05	208.46	207.89	207.21	207.21	208.41	207.02	209.1	206.27	208.59	207.94	207.44	207.79	207.33	207.14	206.6	208.19	209.01	206.7	207.75	207.94	207.87	207.45	206.7	207.83	207.35	208.87	207.78	207.97	207.23	208.2	207.53	207.37	208.43	207.02
208.59	208.57	209.49	209.04	209.51	208.63	208.87	208.13	209.46	208.4	208.92	207.52	208.41	209.55	208.84	209.2	207.45	208.58	208.73	208.18	208.28	209.08	208.81	209.05	209.38	210.61	209.98	208.21	209.64	208.53	208.57	208.66	208.53	209.45	208.69	209.06	209.15	208.82	209.52	208.29	208.86	207.99	209.51	208.77	209.3	209.18	208.1	207.95	209.08	208.63
202.76	203.31	202.34	202.95	202.21	203.05	203.59	203.59	203.11	203.88	202.4	204.65	203	203.24	203.38	202.87	202.31	203.38	203.28	203.53	203.07	203.89	204.08	203.34	203.87	203.03	203.92	204.01	203.29	203.78	202.49	203.67	201.96	203.11	202.96	203.81	203.28	203.06	201.78	202.82	203.39	203.45	202.74	203.07	203.27	202.89	203.18	202.29	203.59	202.88
203.72	203	202.49	203.18	202.71	202.4	203.21	204.29	202.73	203.75	203.65	203.39	202.99	202.92	202.87	202.15	203.74	203.53	202.92	203.69	203.25	203.67	203.94	201.9	203.23	203.62	203.41	202.79	204.3	203.51	202.93	202.36	203.23	203.69	202.83	203.55	202.69	202.67	202.93	203.81	203.77	204.11	203.77	203.23	203.04	203.54	204.36	203.69	203.38	203.22
216.86	217.54	216.52	217.29	217.54	216.55	217.22	217.34	216.83	217.33	217.15	217.37	215.69	216.95	216.88	217.98	216.42	216.58	216.6	217.74	217.08	217.19	217.15	217.64	217.13	217.76	216.92	216.33	216.96	217.8	217.01	217.31	217.5	216.93	216.53	217.09	216.92	216.77	216.54	215.8	216.59	215.7	217.14	216.94	217.09	216.98	216.84	216.6	216.69	217.1
216.17	216.99	216.31	215.65	216.75	216.67	216.51	217.71	215.99	216.21	217.44	217.16	215.44	216.62	216.85	216.71	215.37	216.67	217.13	215.98	217.54	217.23	216	217.03	217.03	217.91	217.78	216.2	216.9	217.21	216.8	218.03	216.8	216.29	216.15	216.68	217.36	216.46	217.82	216.85	217.41	217.5	216.83	217.84	216.13	217	217.31	216.72	217.96	217.21
205.45	205.39	205.57	204.82	204.53	204.5	204.76	204.89	204.34	203.66	205.29	205.53	203.95	203.52	205.32	205.38	205.33	205.29	204.86	204.56	205.65	204.8	204.63	204.88	204.49	204.78	204.83	205.45	205.56	203.83	204.91	205.47	204.62	204.84	205.22	204.93	205.97	204.55	205.71	204.67	204.06	204.86	205.72	204.52	204.24	204.63	204.78	204.39	204.32	204.65
209.44	210.04	208.1	208.25	208.59	209.18	208.39	207.51	208.27	209.19	207.63	208.81	208.24	208.72	208.95	208.81	209.2	207.69	209.47	209.18	208.29	208	208.24	208.36	208.97	208.12	207.45	208.43	209.13	208.84	208.99	208.71	208.35	208.96	209.01	209.44	207.61	208.36	207.44	208.46	209.26	208.3	208.39	208.3	209.27	208.96	208.04	208.59	207.45	207.61
204.12	204.87	204.04	205.01	204.77	205.86	203.95	204.86	205.61	203.94	205.09	204.83	204.99	204.94	205.08	204.51	205.07	203.93	205.32	204.85	204.54	205.25	204.42	204.87	204.37	205.38	204.95	204.25	204.91	205.21	205.21	205.37	205.27	204.89	204.83	204.7	205.56	204.55	204.39	205.53	205.85	205.82	204.73	204.64	204.98	206.32	205.7	204.43	206.18	203.92
212.57	212.79	211.81	213.5	211.98	213.11	211.74	212.31	212.05	211.85	212.15	213.29	211.99	213.08	212.74	212	212.31	212.64	213.01	212.85	213.77	212.39	212.44	212.05	212.28	212.55	213.01	211.42	212.5	212.24	212.56	211.91	213.15	212.75	212.82	213.69	211.95	212.38	211.98	211.92	212.69	210.78	213.21	213.46	211.29	213.81	212.04	212.16	212.2	212.08
207.93	208.25	208.29	208.9	208.61	207.69	209.14	208.24	208.89	208.73	208.7	209.77	208.3	208.47	208.84	208.6	209.16	208.33	208.08	209.1	209.07	209.75	208.89	208.41	208.36	209.2	209.63	208.3	208.57	208.62	209.33	207.87	208.38	208.58	208.03	209.23	209.39	209.06	209.61	209.46	209.42	207.88	209.52	210.05	208.45	209.54	209.15	208.75	207.72	208.61
208.38	207.89	207.1	207.68	206.96	207.56	207.15	207.88	208.3	207.78	207.35	206.72	207.47	207.44	207.18	207.11	207.15	208.11	206.76	208.83	206.89	207.91	207.38	206.83	208.29	207.6	208.32	207.39	208.1	207.72	207.99	207.05	207.86	206.99	207.46	207.94	208.1	207.73	208.38	208.07	207.58	207.55	206.61	208.27	207.15	208.24	207.38	206.84	208.92	208.21
207.84	208.69	208.69	208.6	207.77	207.94	208.56	207.26	208.9	208.53	207.51	208.1	207.32	206.82	208.39	208.15	209.06	208.59	207.73	207.89	207	208.72	207.72	208.84	207.36	207.01	208.02	207.46	207.9	207.21	206.97	207.9	207.38	207.01	206.93	207.41	207.87	208.03	207.14	207.64	206.91	207.76	206.6	207.34	207.51	206.69	207.39	207.48	208.15	207.39
217.19	218.43	216.64	216.88	217.8	216.79	217.23	218.39	216.59	217.45	219.05	216.65	217.79	217.45	216.67	217.23	216.92	217.73	216.66	216.6	217.19	216.43	217.68	217.09	216.7	216.91	217.07	217.06	217.45	216.11	217.58	216.09	216.69	216.36	217.56	216.47	217.18	216.34	217.83	217.29	216.62	217.29	216.82	217.57	216.38	216.75	216.9	215.91	216.67	218.48
213	211.24	211.77	212.42	211.84	211.74	210.59	212	212.04	212.23	211.13	210.69	210.71	211.64	212.2	211.91	211.41	211.83	211.41	212.4	210.49	210.7	212.14	211.81	212	211.54	211.04	212.48	210.72	211.66	211.45	211.6	211.62	211.24	211.81	212.02	211.51	211.28	211	211.08	211.5	210.78	211.68	211.49	211.17	211.85	210.67	211.81	211.59	211.3
218.52	218.65	218.03	218.46	217.02	217.82	216.68	215.85	216.97	217.48	218.5	218.09	217.38	217.19	218.92	216.89	217.69	218.19	218.66	216.88	218.09	218.08	218.83	218.9	217.42	216.55	219.17	218.37	216.91	217.88	217.66	218.17	217.53	218.38	217.12	217.52	217.69	218.47	217.94	217.21	217.13	217.37	218.42	217.03	217.92	217.38	218.04	217.96	216.85	217.33
204.94	203.28	205.29	203.68	204.47	203.83	204.45	205.2	204.49	205.2	204.14	205.11	204.15	204.82	205.66	204.97	203.64	205.47	204.13	204.43	203.56	204.05	204.99	204.49	204.27	205.6	204.05	204.51	205	204.36	203.92	204.69	205.83	204.38	204.93	205.73	204.79	205.69	205.01	204.9	205.21	205.47	205.19	204.8	203.94	205.16	205.65	204.78	206.59	204.61
209.6	207.99	209.19	209.77	207.97	208.23	208.82	209.61	209.21	209.83	208.8	208.76	209.76	208.2	208.68	209.74	208.83	208.03	207.59	208.65	209.37	208.95	209.07	208.57	208.86	208.59	209.41	208.84	208.57	208.4	208.67	208.07	209.5	208.81	208.59	209.16	207.87	208.46	209.06	208.05	209.8	208.67	209.94	208.88	208.46	209.32	208.14	207.76	209.2	208.24
196.12	194.84	196.32	195.72	195.91	194.66	194.11	195.77	194.37	195.34	194.74	195.59	196.15	194.17	195.66	195.6	194.66	196.31	195	195.52	195.14	196.19	195.61	195.82	194.69	195.09	194.05	195.21	195.13	195.58	195.12	196.28	195.09	194.82	195.17	195.09	195.56	195.15	195.54	194.8	195.45	194.65	194.44	195.54	195.51	194.58	195.6	196.08	194.35	195.63
212.46	211.01	212.16	211.67	211.62	211.25	211.7	211.09	212.02	212.4	212.12	211.41	211.43	212.59	211.64	211.65	212.77	212.51	211.59	212.39	211.37	211.35	210.84	211.91	211.55	211.73	212.6	211.86	212.23	211.27	212	211.49	213.53	212.09	212.22	211.46	213.12	212.04	211.33	210.72	211.37	212.38	211.95	212.11	210.81	212.35	212.32	211.84	211.61	211.3
211.83	212.14	213.16	211.61	210.92	211.72	212.85	212.13	212.83	212.82	212.03	211.52	211.58	212.06	212.11	211.7	213.08	212.13	212.38	212.17	212.21	212.53	211.3	211.54	212.24	212.45	211.55	212.38	213.14	210.89	210.48	212.27	211.95	211.95	211.04	212.05	212.56	211.47	211.55	211.13	211.58	212.3	211.66	211.11	211.8	212.1	213.68	212.95	211.46	211.34
208.57	209.25	210.09	209.23	209.18	209.14	209.42	210.33	210.16	209.91	209.84	209.51	209.87	209.4	210.78	210.16	209.78	209.57	209.77	209.35	209.49	209.41	210.35	209.8	210.8	209.59	209.33	209.34	209.51	208.78	209.64	209.49	209.84	209.28	209.72	209.77	209.81	209.85	209.77	210.87	210.63	208.95	209.93	208.2	209.12	208.31	210.12	209.95	210.13	209.68
205.24	205.85	205.19	204.94	204.7	204.31	204.26	204.87	203.88	204.91	205.34	204.59	202.87	205.72	204.24	205.28	204.65	204.52	204.68	203.85	204.56	204.82	204.68	204.73	205.59	204.32	204.27	205.75	205.02	203.02	205.1	204.01	205.56	204.18	204.67	204.7	204.82	205.03	204.91	204.96	205	203.75	203.85	203.94	205.01	205	204.51	204.77	204.02	205.97
201.04	202.04	201.59	202.67	201.82	203.77	202.46	202.07	202.61	202.47	202.03	202.66	202.71	201.59	202.62	202.59	203.01	202.96	201.71	201.91	201.44	202.03	202.29	202.37	202.26	201.71	201.92	202.55	202.03	202.25	202.35	202.49	201.8	202.35	202.6	202.34	202.47	201.46	202.95	201.94	202.25	203.47	203.28	202.19	201.84	202.74	202.81	201.63	202.6	202.57
208.67	208.29	208.91	209.13	208.36	209.01	207.5	209.06	208.12	208.63	208.09	209.34	208.45	209.9	208.39	209.3	208.53	209.7	208.3	208.9	209.31	209.47	208.09	208.94	207.93	208.83	209.83	209.03	208.04	208.27	208.29	208.92	207.8	208.33	208.75	208.71	209.94	207.21	208.42	208.53	208.63	208.43	208.75	208.62	208.5	208.84	208.08	208.1	209.27	209.16
203.15	203.73	203.01	203.48	203.69	203.39	202.85	203.62	202.66	205.4	203.38	202.78	202.79	203.76	204.5	204.08	203.59	204.87	203.77	202.64	203.87	203.03	204.02	203.54	203.52	203.96	203.48	203.63	203.39	203.19	203.93	204.25	203.68	204.06	204.42	203.83	203.18	204.72	203.21	204.41	203.31	203.18	202.97	203.98	204.42	203.9	203.17	203.95	203.44	203.97
203.06	203.33	203.16	202.24	202.92	202.75	202.96	202.73	202.77	203.65	202.39	203.18	203.72	203.35	203.65	203.55	203.65	202.99	202.24	202.55	203.75	202	203.38	203.12	203.16	203.65	203.54	203.04	204.24	202.79	203.48	204.03	201.56	202.95	202.95	203.13	202.17	203.46	202.65	204.04	203.19	202.75	202.41	202.93	202.87	202.72	203.28	203.77	203.94	203.3
207.55	205.92	206.6	206.1	207.29	207.31	205.29	206.6	206.37	206.27	205.52	206.06	207.26	206	206.09	206.99	206.34	206.73	206.98	207.51	206.2	206.67	206.31	205.44	205.87	206.91	207.11	207.29	205.8	206.59	206.39	206.76	207.05	206.4	205.45	205.84	205.09	206.91	205.34	207.27	206.57	206.76	206.39	206.75	206.11	206.43	207.33	205.19	205.76	205.63
209.67	210.15	209.3	208.81	209.26	209.82	209.41	208.59	208.64	208.84	209.99	209.48	208.7	209.28	210.71	208.53	209.67	209.97	209.33	209.66	209.39	208.71	208.95	210.35	209.25	209.51	209.37	209.26	208.87	210.24	209.34	209.2	209.6	209.63	209.36	209.47	209.36	209.58	208.63	209.06	208.61	209.43	208.85	209.11	209.79	210.52	209.21	210.21	209.77	209.55
209.31	209	208.71	208.91	207.71	207.57	209.44	208.26	208.59	209.33	208.86	208.47	208.43	207.44	208.86	208.16	209.74	207.56	207.94	209.58	208.43	207.82	208.28	208.32	208.74	208.2	208.97	208.9	208.38	210.23	207.96	208.58	208.61	209.19	208.68	209.04	208.8	207.94	208.55	207.55	208.24	207.78	209.02	207.89	208.67	208.47	208.34	208.12	208.02	208.08
202.77	203.02	203.29	203.78	203.41	203.09	203.74	204.36	204.03	203.78	204.2	203.78	203.86	203.78	204.18	203.7	203.27	204.51	202.4	203.89	203.28	203.26	203.99	203.98	203.35	203.87	203.43	203.94	203.08	204.02	202.98	203.6	203.59	203.74	204.39	203.97	204.39	203.42	204.16	203.7	204.57	203.71	203.88	204.9	205.11	204.44	203.48	203.92	204.01	204.16
195.27	194.88	194.3	194.48	195.1	195.15	195.31	195.47	194.5	195.62	196.09	195.52	196.25	195.98	196.64	194.56	194.67	194.71	195.69	196.28	195.38	194.45	195.41	195.75	194.57	195.33	194.49	194.08	195.31	194.34	193.82	195.41	195.27	195.73	196.08	195.68	195.55	195.19	194.88	196.15	194.67	194.77	194.55	196.64	195.59	196.2	195.51	194.33	194.98	195.16
211.75	210.99	213.08	212.6	211.58	211.66	211.37	212.54	211.58	211.38	211.03	211.39	211.65	211.97	212.21	213.05	211.24	211.24	212.31	212.25	212.17	211.43	211.63	212.39	211.73	212.15	210.25	211.8	210.92	211.47	211.54	211.78	212.53	211.25	212.09	211.8	211.96	212.98	212.21	211.44	212.57	211.91	212.32	212.22	211.73	211.66	211.97	211.89	210.85	211.19
205.36	207.01	205.92	207.48	206.01	206.22	205.59	207.57	206.95	207.91	206.65	206.69	206.86	205.16	205.07	206.34	206.78	206.55	206.65	207.48	207.51	206.55	205.54	206.61	207	205.67	207.38	205.52	206.74	206.28	207.02	207.43	206.93	207.25	206.87	206.19	206.74	206.29	207.38	206.02	205.77	205.81	206.77	206.31	205.76	206.24	206.88	206.45	206.95	205.88
209.16	207.62	207.91	208.9	208.72	207.61	209.55	208.72	208.33	207.89	208.45	208.84	209.33	208.65	208.05	209.59	209.12	208.03	207.92	207.96	208.88	209.27	208.96	208.75	209.12	208.25	209.31	207.77	209.39	209.61	208.3	208.82	208.67	208.21	208.99	208.77	208.33	207.64	208.68	209.54	207.88	208.43	208.83	208.91	208.33	209.1	208.55	208.26	208.71	208.74
202.67	203.43	204.82	203.72	203.24	204.06	203.43	202.8	203.36	203.85	204.34	203.61	203.96	202.18	203.94	202.77	204.46	203.09	202.5	203.24	203.4	204.22	202.23	204.17	204	203.23	203.98	203.42	203.61	202.89	202.68	203.64	203.89	203.05	202.78	201.88	203.36	203.67	202.86	202.18	203.56	202.93	202.18	203.92	203.54	202.73	202.2	203.53	202.5	203
218.3	217.63	217.84	216.71	217.77	217.35	218.31	217.72	215.78	217.36	217.8	216.56	217.3	217.24	217.55	218.47	218.2	218.03	217.84	217.88	218.2	217.84	216.84	217.4	218.71	217.32	217.65	217.25	217.11	217.18	218.4	218.36	218.04	217.52	217.8	217.96	216.8	217.89	217.12	217.7	218.52	217.71	218.25	217.54	218.45	217.47	217.83	218.36	217.75	217.46
212.3	211.59	212.28	211.84	211.41	211.62	212.73	212.98	211.73	211.78	212	212.89	210.84	212.44	211.9	212.51	212.54	212.73	210.97	213.09	211.99	211.13	212.2	211.47	211.72	211.51	211.69	212.36	210.57	212.58	211.81	211.01	211.87	211.92	212.11	211.04	212.46	211.76	211.84	212.01	211.95	212.69	211.05	211.82	211.84	212.3	211.68	211.54	211.21	211.66
203.19	202.43	202.34	202.02	202.31	204.14	202.29	202.57	202.52	203.22	203.01	204.05	202.17	202.07	202.9	203.3	203.08	202.91	202.32	201.93	202.19	203.03	201.65	202.59	201.44	201.83	202.32	201.75	202.81	202.41	202.88	202.4	202.11	202.67	202.48	202.48	201.85	203.41	203.99	202.56	202.23	203.88	203.43	202.28	203.53	202.42	202.8	203.16	202.41	202.1
199.06	200.36	200.35	198.89	199.82	197.82	199.75	200.04	199.23	199.28	199.89	200.47	199.19	198.7	199.2	199.43	199.42	200.05	198.91	199.44	200.14	200.23	200.83	199.92	197.84	200.03	199.57	198.89	200.47	199.8	199.19	199.7	199.5	199.43	200.23	199.83	198.95	200.76	199.6	200.52	199.99	199.18	200.78	199.32	200.14	199.3	199.48	199.66	201	199.83
201.05	200.99	202.08	202.76	202.56	202.96	201.91	202.28	201.48	201.71	202.63	202.23	201.62	202.52	201.85	200.77	202.57	202.55	202.19	201.91	202.32	202.57	201.81	202.87	203.03	202.03	201.47	201.85	203.27	202.11	201.1	202.36	201.61	202.5	202.08	201.99	201.49	202.64	202.5	202.02	202.23	201.68	201.99	201.55	202.51	202.63	201.12	201.53	203.62	202.29
212.1	212.09	212.66	212.58	212.32	212.61	211.64	212.03	211.07	213.14	212.13	211.76	212.12	212.19	213.37	211.46	212.49	213.39	211.55	212.84	212.43	212.89	212.37	213.11	212.85	211.91	213.22	212.16	212.33	212.04	213.47	212.76	212.05	213.72	211.86	211.82	212.55	211.87	211.44	211.24	212.4	213.52	211.62	212.72	211.85	211.38	212.91	211.29	211.96	211.6
207.07	207.82	206.92	207.52	208.28	207.41	207.2	208.15	207.52	208.4	207.17	207.17	208.43	207.53	208.29	207.77	206.92	207.45	206.33	207.87	208.15	207.53	208.49	207.25	208.56	208.04	207.04	208.02	207.93	208.47	207.18	207.62	206.93	208.18	207.4	208.9	207.17	206.76	208.94	208.12	208.04	206.89	207.26	209.01	208.33	206.05	208.16	209.07	207.49	207.75
209.63	210.79	210.82	208.47	210.58	209.74	210.06	209.57	209.42	209.04	208.99	209.33	210.4	210.02	207.92	209.8	209.45	209.95	210.33	209.5	208.44	210	208.63	210.25	209.98	209.88	210.41	209.78	209.55	210.17	209.03	209.05	208.89	209.98	210.34	209.74	208.36	208.83	209.6	208.46	208.72	209.35	209.05	210.3	208.82	209.34	208.91	209.87	209.91	209.18
205.74	206.05	205.02	207.51	206.99	206.17	206.15	205.83	207.25	205.57	205.83	206.58	205.77	206.83	205.74	206.36	207.11	206.14	207	205.55	207.14	206.68	207.01	205.84	206.43	205.53	206.34	206.05	205.88	206.82	206.21	206.67	206.31	206.59	207.52	205.87	206.59	207.02	206.14	205.62	205.76	207.53	205.44	207.04	206.06	206.25	206.98	207.06	205.52	207.08
205.23	204.87	203.84	202.84	203.67	203.39	205.01	203.31	204.82	203.88	203.49	203.27	204.33	203.72	203.24	204.32	205	204.44	204.2	203.84	203.96	204.9	204.31	203.56	204.33	203.67	204.76	204.19	204.07	203.81	204.06	204.61	203.44	203.34	203.19	204.68	203.89	204.31	202.74	203.29	203.47	203.13	203.66	204.6	204.45	204.46	203.02	203.04	204.17	204.08
211.11	213.49	210.59	211.56	212	211.36	211.43	211.64	211.35	211.21	211.13	211.88	211.57	211.79	211.65	211.19	211.15	210.46	211.93	210.33	210.02	211.64	211.51	210.99	211.81	212.28	211.2	211.8	211.33	212.58	212.14	211.06	212.53	210.2	211.42	211.69	212.19	211.49	211.11	211.5	210.87	211.63	212.87	212.22	210.67	212.06	211.93	211.28	211.43	211.53
200.25	200.72	200.51	201.12	200.96	200.54	200.57	201.26	200.43	200.67	199.36	200.85	200.59	199.99	201.05	200.54	199.41	199.57	200.37	200.61	200.14	199.84	199.89	200.24	201.13	200.05	200.36	199.29	201.08	200.77	200.54	201.32	200.79	200.75	200.93	200.94	200.93	200.27	200.42	200.68	200.25	199.97	200.67	201.89	199.4	200.52	200.07	201.3	200.82	200.92
194.11	195.19	193.53	194.33	194.1	194.06	193.61	192.45	193.57	194.36	193.66	193.56	194.11	194.86	194.38	194.4	194.25	194.37	194.14	194.54	194.24	193.63	194	195.25	193.19	194.09	194.27	194.04	193.03	195.09	194.59	194.27	195.02	193.93	193.91	194.55	193.95	194.96	193.44	194.83	194.44	194.24	194.36	193.77	194.79	194.56	193.71	195.07	194.62	193.4
216.57	217.69	216.17	217.6	215.93	216.95	216.79	216.11	216.81	217.17	216.71	215.94	217.04	217.15	217.2	217.16	217.28	217.71	216.67	216.72	216.18	217.07	216.42	216.98	217.46	216.75	216.62	217.23	217.95	217.56	216.5	217.21	216.62	217.86	216.43	217.28	216.74	216.88	217.54	216.78	216.79	217.79	218.07	216.81	216.91	216.72	218	216.59	216.37	217.41
203.48	202.7	202.32	204.24	201.31	202.06	203.19	202.92	203.81	201.81	202.8	202.32	201.93	202.43	201.94	204.36	203.24	202.86	202.37	202.62	202.79	201.33	204.03	202.11	203.15	202.14	202.34	203.07	202.75	203.13	202.93	203.49	203.19	203.68	203.46	202.3	201.51	204.34	203.62	202.41	202.71	202.59	202.31	202.81	202.29	203.09	201.82	202.88	202.48	202.64
199.35	200.28	200.01	199.35	200.66	201.38	200.84	200.23	199.83	200.41	199.21	200.27	199.19	199.9	201.23	200.13	201.08	200.49	201.45	199.71	200.45	200.36	200.15	199.54	200.34	200.74	200.52	200.5	199.9	200.11	200.04	200.95	199.29	200.37	201.25	200.1	199.79	200.63	200.17	200.67	200.55	199.6	200.24	200.04	200.21	199.91	199.81	200.93	201.08	200.42
202.76	201.99	202.8	202.44	202.81	202.38	202.68	202.49	202.48	203.18	202.65	202.66	202.57	203.25	201.71	201.49	203.42	203.08	202.49	202.53	202.51	203.13	203.71	203.03	203.95	202.53	203.46	202.77	202.7	203.45	202.85	200.81	202.38	201.84	203.21	201.77	202.3	202.07	202.59	201.26	202.11	201.98	201.72	202.8	202.83	203.03	202.63	202.6	202.49	202
212.53	212.07	211.37	211.61	212.71	212.14	211.89	210.4	211.33	211.45	211.46	211.27	212.15	211.62	210.94	211.55	213.56	212.37	211.95	210.52	211.84	210.76	211.39	211.44	211.18	210.84	212.51	211.3	211.46	211.65	211.44	212.25	212.4	212.18	211.76	213.36	211.31	211.36	211.92	210.83	210.99	211.31	210.94	211.85	210.11	212.35	211.84	211.05	212	210.93
203.08	203.55	202.65	201.95	202.75	203.94	203.9	203.23	202.67	203.27	202.89	204.04	202.65	202.66	203.19	203.83	203.58	204.12	204.06	202.74	202.58	202.61	202.4	203.78	203.95	203.39	203.8	201.59	203.57	201.9	202.05	203.37	202.91	203.26	203.27	203.03	203.69	202.05	203.44	203.85	203.25	202.57	202.85	203.68	204.49	202.35	202.97	203.37	202.71	203.72
212.2	213.29	211.72	212.84	212.75	213.64	213.38	212.83	213.26	213.17	212.85	213.9	213.96	212.96	212.61	213.29	213.02	213.7	212.47	213.48	212.36	212.84	213.37	213.97	213.49	212.2	213.22	212.94	213.72	213.23	212.72	213.14	213.36	212.93	212.63	213.1	213.48	212.77	212.38	212.92	213.16	212.19	213	213.46	213.49	212.51	212.76	213.69	213.88	213.66
194.41	193.96	193.48	192.96	194.27	194.05	193.86	193.05	194.63	193.65	194.05	194.08	194.02	194.05	194.06	195.08	194.17	194.3	193.79	194.69	195.31	194.85	194.66	193.85	194.89	194.47	194.55	192.72	193.87	194.6	193.63	194.5	193.9	195.29	195.59	194.24	194.92	192.9	194.4	193.96	193.76	192.91	193.33	193.67	193.42	195.08	193.2	193.96	193.78	194.99
211.16	211.98	211.87	211.66	210.86	210.77	212.19	210.9	211.41	210.74	211.26	212.62	211.19	211.22	211.6	211.74	211.87	211.12	211.48	211.46	213.01	210.07	211.6	210.88	212.96	211.39	212.03	211.6	211.6	212.18	211.99	212.26	211.77	211.4	212.62	210.9	212.72	211.23	212.28	212.53	211.53	211.79	211.68	212.95	212.02	211.55	210.78	211.59	211.93	211.35
217.59	218.05	217.81	216.57	218.78	216.64	218.58	217.24	216.64	216.83	217.62	218.83	218.66	216.82	217.72	218.22	217.11	218.94	218.33	218.17	217.97	218.82	219.09	218.31	217.36	217.17	218.06	217.27	217.86	217.01	216.93	216.43	217.95	219.1	216.76	218.43	218.03	218.83	217.9	218.73	217.84	216.8	217.33	218.29	217.41	218.34	216.16	218.18	217.48	217.85
206.53	206.18	206.1	206.8	206.42	207.41	205.18	207.93	205.91	206.73	206.41	206.94	206.2	206.11	207.1	207.33	206.31	205.44	207.51	205.87	206.22	205.5	206.72	205.7	206.65	206.33	207.03	206.07	205.5	206.53	207	206.31	207.85	205.2	207.15	206.26	206.48	207.61	206.96	207.1	206.92	206.64	206.75	207.07	206.35	205.82	205.89	206.83	206.28	206.91
199.48	199.32	200.12	198.85	199.63	200.39	198.66	199.55	200.04	200.72	198.4	199.81	199.27	199.86	199.7	198.96	200.19	199.53	199.22	199.92	199.53	199.17	200.21	199.18	199.22	199.98	199.89	198.87	199.15	198.61	199.4	199.69	199	198.48	199.5	199.47	199.18	199.19	198.83	198.62	198.66	200.07	198.83	199.68	200.47	199.56	199.33	199.25	200.07	200.05
202.89	201.98	202.1	202.55	203.55	203.02	201.83	202.94	203.22	202.89	202.65	202.98	203.4	202.66	202.66	202.15	200.76	203.56	202.78	203.15	201.65	202.78	201.47	202.14	202.83	201.56	202.54	201.66	202.39	202.97	203	203.66	202.7	202.1	202.15	202.39	203.05	201.6	201.86	202.06	202.36	201.8	202.33	201.87	203.37	202.71	202.14	202.74	202.4	202.81
203.85	203.06	203.55	203.89	203.15	205.29	203.17	203.75	203.29	203.71	204.43	203.42	204.37	203.52	203.78	204.17	202.86	204.51	204.4	203.68	204.2	205.01	203.98	204.09	204.82	204.35	203.87	204.22	204.06	205.32	203.43	204.64	203.32	203.85	203.88	204.84	205.25	203.47	204.47	203.29	204.98	205.55	204.11	204.2	203.24	203.18	203.33	204.47	203.85	203.69
208.78	209.46	209.25	208.31	207.48	208.71	209.09	208.27	208.73	209.32	207.8	209.43	208.78	208.97	208.27	208.44	210.34	209.94	209.05	207.98	208.11	208.34	209.3	209.01	208.09	208.7	207.96	208.29	207.82	210.19	208.08	208.43	208.62	208.72	208.44	207.75	208.66	210.13	208.07	209.02	208.75	209.44	209.23	208.76	208.26	208.29	209.34	209.2	208.52	208.13
195.07	196.11	195.68	195.58	193.88	195.3	196	194.4	194.87	194.87	195.48	195.83	195.45	195.48	196.29	195.88	195.27	195.02	195.08	194.22	195.29	195.64	195.88	195.23	195.57	195.78	195.81	194.43	195.35	194.54	195.92	195.14	194.43	195.48	195.15	194.17	195.57	194.82	195.1	195.34	195.59	195.1	194.88	195.32	195.23	195.84	194.33	195.42	196.17	196.13
197.89	198.54	198.54	198.74	199.38	198.32	199.08	198.37	199.95	198.63	198.79	197.88	198.39	199.51	198.37	198.55	197.49	198.16	198.64	198.58	198.75	198.64	199.19	199.2	198.45	198.47	199.82	198.02	199.29	198.13	199.53	197.92	199.52	197.9	197.81	199.17	199.82	198.65	198.17	199.12	198.11	199.01	199.44	198.21	198.18	198.61	198.74	198.03	199.73	197.64
209.72	208.49	209.98	210.03	210.5	209.68	210.06	210.43	208.63	209.31	210.03	209.3	208.85	209.54	210.54	209.87	209.95	209.94	209.24	209.3	209.4	209.12	209.64	210.58	209.46	209.74	209.66	209.84	209.38	209.52	210.57	209.21	209.4	209.21	209.55	209.24	210.26	209.71	209.37	210.4	208.8	209.63	210.29	209.68	209.31	209.44	209.87	209.53	210.07	209.17
206.85	207.15	207.16	207.52	208.23	207.15	207.04	207.01	207.82	208.61	208.08	207.78	207.66	208.39	207.14	207.1	208.37	209.17	206.31	207.56	207.93	208.69	207.18	207.38	208.29	207.12	207.11	207.35	208.76	207.92	208.13	208.36	208.35	207.83	208.62	208.44	208.2	208.56	207.13	209.15	207.93	208.51	206.69	206.99	207.71	207.96	207.16	207.8	207.44	207.97
208.18	210.05	210.59	209.9	209	209.88	209.18	210.6	209.77	209.17	209.73	209.38	210.34	209.23	208.36	209.48	208.38	208.68	210.37	209.64	208.76	208.99	209.44	210.06	209.01	210.43	209.15	209.17	208.81	209.55	209.62	208.77	209.97	210.55	210.9	210.04	210.88	209.85	209.92	210.08	209.83	208.46	208.86	209.24	210.31	210.47	209.71	210.2	209.07	210.21
201.58	200.79	201.16	200.69	201.91	200.15	201.03	201.38	201.95	201.35	201.25	201.44	202.06	201.47	200.88	201.66	202.22	202.58	201.22	200.39	201.7	201.11	200.97	199.99	200.39	200.41	201.41	200.83	200.13	201.65	201.94	200.15	201.65	201.36	200.23	201.15	202.27	202.86	200.71	200.53	200.8	201.54	200.82	202.15	202.69	201.9	201.17	202.13	201.33	201.06
216.73	217.02	217.15	217.85	216.33	216.58	217.81	216.18	217.16	216.63	216.27	215.86	217.36	217.78	217.21	216.45	216.42	216.92	216.31	216.4	216.78	216.2	217.16	217.17	217.63	217.12	216.76	216.69	216.92	218.12	216.88	217.78	216.24	216.16	217.29	216.82	217.59	216.8	217.93	216.6	217.57	218.06	217.06	217.12	217.55	217.96	216.92	217.25	217.35	216.71
201.06	201.8	203.15	201.51	202.55	202.34	202.76	201.3	202.11	201.41	201.57	202.12	202.07	203.07	203.47	201.64	201.77	203.1	202.55	201.63	202.78	202.03	202.52	201.93	202.34	202.78	201.98	202.44	201.85	202.73	201.66	201.6	202.75	201.51	202.35	202.59	201.96	201.96	203.21	202.76	201.89	202.55	202.11	202.01	202.18	202.63	201.66	202.22	201.51	201.81
203.22	203.28	202.15	203.12	202.39	202.75	201.84	202.8	202	201.15	203.49	203.62	201.91	202.14	202.77	202.91	201.99	202.81	202.09	202.36	201.36	203.2	203.1	202.5	201.86	203.73	202.41	203.32	202	202.77	203.07	203.37	203.22	202.88	202.31	201.76	202.61	203.08	202.66	202.22	201.91	202.67	202.21	203.21	203.01	201.69	204.09	201.62	202.55	203.66
217.81	216.81	216.51	217.94	217.33	216.06	216.93	217.48	215.62	216.37	217.56	216.21	216.48	217.17	217.64	216.58	217.22	217.04	216.8	216.67	215.78	217.39	216.58	216.42	217.94	217.08	217.29	215.81	216.95	217.05	216.56	217.63	217.26	217	216.84	217.02	216.59	217.26	218.3	216.9	217.46	217.3	216.02	216.46	216.99	217.77	217.45	216.7	216.28	216.43
207.29	207.71	206.92	208.34	207.58	207.92	207.06	208.09	207.59	206.95	207.51	207.04	206.7	207.25	207.56	208.3	208.29	208.26	207.57	207.82	207.21	207.15	208.22	207.9	206.37	207.78	207.5	207.34	207.34	207.82	208.04	207.57	207.83	206.65	206.56	208.82	207.93	206.09	207.39	206.96	206.85	207.43	207.92	207.23	208.3	208.52	208.18	207.29	207.95	207.2
204.57	203.13	203.63	203.61	203.84	204.83	204.12	203.94	203.92	204.8	203.27	204.36	202.94	205.27	204.26	204.01	204.11	202.92	203.92	204.75	204.44	204.9	203.59	204.81	203.48	204.34	203.68	204.19	203.36	204.35	204.55	203.07	204.9	203.88	204.24	203.39	204.16	203.65	202.96	204.07	203.54	202.5	203.1	202.72	203.72	204.06	204.56	203.64	204.1	202.67
208.47	208.15	208.13	207.68	209.77	208.08	208.74	208.63	209.15	208.66	209.53	208.7	208.37	208.97	208.61	208.97	209.32	209.68	209.14	208.41	209.55	208.4	209.14	208.92	207.99	209.5	209.47	208.01	208.06	208.43	208.76	209.08	208.6	208.89	209.38	209.23	208.79	208.66	209.69	208.98	208.51	208.62	208.51	208	208.85	208.7	209.32	207.95	208.63	208.52
208.65	209.07	209.08	208.89	209.42	207.42	209.21	208.69	208.82	208.33	208.25	208.14	208.51	207.94	207.86	209.01	208.27	208.59	207.92	207.06	208.41	208.53	209.18	209.31	208.93	208.11	208.98	209.57	208.78	207.76	209.63	209.22	208.81	208.06	207.93	208.62	208.01	206.86	208.64	208.92	207.78	208.32	208.66	209.26	208.24	208.02	208.2	208.4	209.69	209.06
207.31	207.59	207.73	208.34	207.67	208.12	208.99	208.48	208.06	208.11	207.54	208.19	206.85	207.17	208.4	207.05	207.14	207.94	207.17	208.38	206.56	207.22	207.19	207.46	207.83	208.57	207.19	207.75	207.37	208.1	208.4	207.57	208.87	207.68	207.36	207.26	206.8	208.64	207.97	206.81	206.78	207.23	206.55	208.36	207.11	207.67	207.57	207.52	207.09	208.55
204.11	202.72	203.7	203.88	204.07	203.34	204.09	203.64	203.56	202.82	203.73	203.61	203.46	203.82	203.36	203.72	204.17	205.03	204.35	204.67	202.62	204.14	203.49	204.1	203.1	203.99	203.95	203.91	203.6	203.97	203.97	203.85	203.95	204.01	203.57	203.35	203.36	203.43	202.91	204.06	202.99	203.93	203.42	204.58	202.76	204.04	203.54	202.35	204.28	204.63
211.93	212.37	210.91	212.08	211.47	210.81	212.3	212.19	211.87	211.74	210.54	211.74	211.41	212.23	211.92	211.76	211.92	212.3	210.35	212.4	211.03	211.68	211.73	211.02	211.25	211.31	211.27	211.03	211.45	211.5	212.22	211.67	212.43	210.42	209.59	211.08	210.39	211.89	212.47	212.09	211.92	211.46	211.47	210.92	212.24	211.58	212.49	210.97	210.77	211.83
203.5	202.54	203.23	203.31	203.64	203.63	203.9	204.12	205.08	202.7	203.53	202.07	203.22	203.35	203	203.12	202.42	203.47	204.09	203.26	203.75	203.64	202.93	202.19	202.32	202.4	203.17	203.51	203.83	202.84	202.88	202.46	203.96	203.17	202.99	203.64	202.74	202.87	203.37	203.27	202.66	203.99	202.99	202.35	203.13	202.88	202.53	202.44	202.26	204.78
208.48	209.35	207.37	208.49	208.09	208.25	208.29	208.76	207.75	208.86	208.03	208.42	208.89	208.39	206.95	208.6	208.54	209.2	208.98	209.58	207.88	209.64	207.3	208.66	207.92	207.85	208.04	208.58	208.66	209.5	208.56	209.63	207.17	207.93	209.4	206.97	209.28	208.6	208.03	209.36	209.25	208.16	207.79	208.01	207.38	207.94	208.95	208.47	208.3	208.67
202.85	203.54	202.2	203.6	202.6	204.36	202.03	202.93	202.92	202.99	202.47	202.95	203.48	202.73	203.78	201.75	203.11	203.51	203.18	203.43	202.69	202.71	202.4	203.02	203.13	203.5	203.58	203.5	204.45	203.44	202.88	203.48	203.01	202.94	203.83	203.54	203.68	204.09	204.63	203.14	203.9	201.49	202.84	203.37	203.39	203.47	202.76	203.01	204.13	203.25
208	207.68	207.17	206.74	208.09	208.69	208.39	206.87	206.37	206.19	207.94	207.53	208.14	207.99	207.8	208.31	207.48	208.13	208.12	206.88	208.24	208.04	208.27	209.07	208.06	207.37	208.87	208.39	207.57	208.38	208.31	206.74	206.38	207.96	207.58	207.86	207.22	207.92	208.83	207.28	206.86	208.12	208.33	207.79	207.39	207.98	207.97	208.11	207.6	207.19
200.79	199.33	199.54	200.37	199.34	199.86	200.8	199.72	200.97	199.78	200.4	199.89	199.5	199.8	200.48	199.27	200.84	199.77	201.5	201.74	200.89	199.81	200.71	200.42	201.55	199.88	201.74	199.23	199.95	200.08	199.9	201.01	199.89	200.42	200.74	200.48	200.46	200.69	200.05	199.94	200.8	200.75	201.09	201.36	200.79	201.09	201.38	200.12	200.52	200.78
206.17	204.85	206.38	204.94	205.87	205.39	206.01	205.88	206.19	206.18	205.41	204.37	205.48	205.7	204.45	206.43	205.6	206.54	206.52	204.58	205.41	205.05	206.57	206.14	204.43	204.68	205.16	205.5	204.81	206.16	205.66	205.79	205.32	206.76	206.07	206.03	205.27	205.66	205.75	207	204.75	206.07	205.64	205.03	204.68	205.28	205.89	206.41	205.61	204.74
209.57	208.5	209.31	209.05	209.31	208.24	208.65	208.71	208.09	207.69	209.07	209.36	209.06	208.92	209.29	207.86	208.86	208.67	208.31	209.27	209.16	208.97	208.71	207.46	209.29	208.48	208.23	208.68	210.57	209	208.58	208.98	208.36	208.75	208.34	208.06	207.76	208.33	209.64	208.79	208.48	209.5	209.46	209	208.04	208.29	208.02	209.76	208.89	208.3
209.44	210.16	209.61	209.84	208.88	209.13	209.38	210.59	210.1	209.42	211.06	209.93	210.54	209.03	209.76	209.25	209.45	209.62	209.31	209.33	209.27	208.87	209.13	208.61	209.83	209.46	208.85	209.24	209.7	209.93	209.6	208.83	210.12	208.95	210.09	210.34	209.93	209.04	209.1	209.11	208.61	208.34	209.94	209.79	209.82	212.03	210.45	208.78	209.98	211.44
203.75	202.53	202.68	203.94	202.83	203.99	202.78	202.69	202.2	203.28	202.76	201.64	202.62	203.56	203.49	202.82	202.91	202.49	203.84	203	202.79	201.56	203.51	203.69	202.77	204.74	203.28	202.91	202.56	203.79	202.82	203.05	202.99	203.18	203.12	204.35	203.47	202.42	203.29	202.71	203.81	203.06	203.59	203.81	202.93	202.67	203.3	203.35	203.58	203.75
203.51	204.51	204.3	203.48	204.75	203.22	204.35	204.14	204.44	204.34	204.67	203.75	203.84	205.78	204.28	204.12	204.71	203.48	204.07	204.32	203.68	203.75	204.3	205.06	204.31	204.46	202.63	203.15	203.69	204.47	203.32	203.3	205.07	204.24	204.15	203.38	204.22	204.36	202.56	204.91	203.78	203.79	203.51	203.79	204.44	203.22	203.74	204.47	203.93	203.03
194.24	194.52	193.57	193.65	194.82	193.71	193.57	193.9	195.02	193.14	194.13	194.61	195.52	193.8	194.15	195.56	193.72	194.37	194.48	193.31	195.65	194.31	194.45	193.8	194.93	194.05	194.93	192.95	194.72	194.1	193.69	193.95	194.83	194.49	194.45	193.76	193.42	193.7	193.41	194.02	194.08	193.09	194.31	194.11	194.21	194.56	194.64	194.1	193.21	193.72
217.99	216.64	217.94	217.45	217.89	217.72	217.8	218.11	218.07	217.68	217.63	218.11	217.38	217.87	217.59	216.95	218.43	217.58	218.59	217.5	218.83	218.11	216.83	217.84	217.76	216.97	218.31	217.36	218.05	218.72	218.21	217.89	216.61	217.53	216.44	217.95	216.63	217.73	217.09	216.98	217.48	218.45	218.37	218.23	218.89	218.43	217.72	217.2	217.39	219.49
217.09	217.54	218.42	217.11	217.06	219.2	218.15	217.54	218.47	218.06	217.82	217.87	217.9	217.37	217.5	216.59	217.74	217.57	217.42	217.04	217.58	218.19	218.21	217.97	218.93	218.01	218.08	217.7	217.3	216.58	218.02	217.13	217.83	218.02	218.16	218.47	216.84	217.56	218.15	217.22	217.03	218.39	217.17	217.78	218.33	218.32	217.25	217.41	218.11	217.14
209.16	208	209.28	208.38	207.9	209.31	208.67	208.97	208.41	209.97	208.81	209.37	208.29	208.44	209.58	209.7	208.51	208.08	208.59	208.86	209.28	209.92	208.83	208.5	208.97	209.82	208.83	209.25	208.78	209.58	209.01	208.28	209.38	208.39	208.68	208.85	207.89	207.89	208.03	209.29	208.94	208.22	208.6	208.62	207.72	209.09	209.34	210.15	208.12	208.37
205.48	204.28	203.54	204.54	204.01	204.5	205.76	205.29	204.17	205.08	204.8	204.94	204.98	205.24	204.15	203.82	204.1	203.79	205.03	203.95	205.13	203.18	203.54	204.17	205.03	203.84	204.57	204.91	204.85	204.4	205.5	203.92	205.48	204.81	204.94	204.56	204.64	204.41	204.94	205.71	203.52	203.98	205.37	204.95	204.85	204.55	205.24	204.88	205.5	205.24
213.19	213.1	212.62	213.33	212.44	212.87	212.66	213.33	212.35	212.61	213.03	213.31	213.22	213	213.56	214.21	212.72	212.94	212.41	213.52	213.27	213.05	213.41	213.49	213.7	212.82	213.91	213.35	213.04	213.34	213.45	212.96	213.7	212.58	212.24	213.43	212.22	213.09	212.29	213.15	213.59	212.91	212.87	213.27	213.09	211.91	212.12	212.9	213.95	213.16
203.29	203.41	204.25	203.61	203.34	202.84	203.94	204.2	204.74	203.27	203.81	203.6	203.65	204.66	204.15	204.35	203.42	203.95	203.02	204.04	203.38	204.07	203.84	204.98	204.28	203.93	202.92	204.42	204.14	203.71	205.24	204.04	204.16	203.82	203.9	203.78	203.9	203.91	205.1	203.12	203.97	204.59	203.06	203.54	203.96	204.54	204.04	204.01	203.52	203.41
216.76	217.12	217.18	216.99	216.42	215.84	216.55	217.62	217.46	217.06	216.35	217.11	216.26	216.73	216.98	218.1	217.47	216.89	217.6	217.51	216.3	216.89	217.65	216.46	216.45	218.37	217.44	217.9	217.46	217.61	217.06	217.25	216.7	216.39	216.9	216.66	216.3	216.91	217.42	217.13	216.46	217.34	217.24	216.6	218.04	217.04	217.68	217.1	218.18	216.83
207.27	207.38	208.34	206.89	208.2	207.29	208.28	207.47	207.15	208.47	206.84	208.57	208.14	207.57	209.2	208.22	207.34	207.53	207.63	207.69	207.62	207.77	207.37	208.09	208.26	206.53	206.58	206.96	207.6	208.21	207.98	207.67	207.81	208.19	207.68	206.58	207.94	207.87	207.18	208.01	207.01	208.27	208.63	207.76	207.16	207.93	206.97	207.95	208.35	207.42
207.59	208.45	207.55	207.97	208.24	207.52	207.77	208.17	207.52	207.88	208.48	207.21	208.01	208.03	207.59	207.2	208.17	208.5	208.35	208.94	207.91	207.6	207.89	208.01	207.12	208.1	207.66	207.02	207.82	208	208.17	208.02	206.85	208.31	206.8	207.55	207.71	207.7	207.75	208.24	207.73	209.02	207.13	207.66	207.17	207.29	208.27	208.54	206.83	207.46
201.81	201.78	201.81	201.77	202.71	203.34	202.7	201.44	201.64	203.23	202.93	201.95	200.53	201.69	202.5	202.97	201.47	202.24	201.97	203.44	202.86	202.45	201.58	202.49	202.36	202.11	203.08	202.65	201.92	203.1	201.72	201.99	201.77	203.11	202.3	202.9	201.86	202.45	201.99	202.88	201.7	202.44	201.89	202.96	202.69	202.06	201.79	201.82	201.9	202.33
201.69	201.84	202.97	203.46	203.04	202.6	202.23	202.61	200.88	203.44	201.7	202.5	202.8	202.79	201.42	202.68	202.54	202.94	203.62	203.38	202.57	202.44	202.72	201.02	201.31	201.66	202.14	202.51	200.96	202.89	201.64	202.66	202.06	201.87	202.06	202.7	201.99	202.96	203.02	203.07	202.12	202.93	203.2	202.98	202.95	202.48	202.79	202.21	202.9	202.82
217.35	217.37	217.26	217.29	217.18	215.56	218.09	217.07	217.61	216.64	216.59	216.52	217.14	217.39	217.34	217.76	217.21	216.97	217.07	216.08	216.75	216.8	216.99	217.35	216.83	216.41	216.2	217.03	218.09	215.95	216.83	217.89	216.62	217.67	217.08	216.31	217.9	216.61	219.01	216.81	216.16	216.45	217.77	216.32	217.79	218.09	216.08	217.54	217.12	216.79
208.61	208.06	209.38	208.41	208.64	208.26	209.51	209.55	209.23	207.96	209.79	208.19	208.1	209.72	208.15	208.77	208.31	209.38	208.47	208.91	208.79	208.31	209.25	208.28	209.14	208.51	208.96	209.39	209.96	207.9	208.88	209.15	209.03	209.13	209.25	208.62	208.59	208.16	208.1	208.68	209.61	208.91	207.63	208.75	208.24	208.41	209.1	208.65	207.99	209.98
211.48	212.54	210.99	211.83	211.43	211.91	213.02	211.22	210.93	211.44	210.73	211.87	210.57	212.06	211.44	211.91	211.29	210.98	211.34	212.56	212.11	211.76	211.15	211.14	211.72	212.48	211.5	211.82	212.32	210.62	209.86	210.78	210.68	210.39	212.88	212.21	211.18	211.53	212.36	211.76	211.32	211.91	212.45	211.58	210.75	211.52	211.96	211.41	211.39	210.83
208.09	207.1	208.76	208.01	208.79	207.46	208.94	208.15	209.65	208.65	207.96	208.5	208.23	208.14	207.24	208.2	208.59	208.59	208.81	209.43	208.57	208.93	209.6	208.53	208.55	209.19	210.46	208.52	207.84	209.26	208.94	208.82	208.81	209.87	207.66	208	207.78	208.51	209.05	208.46	209.5	208.23	210.05	208.61	208.19	209	208.37	208.15	208.03	208.49
209.85	209.52	209.96	209.64	209.92	210.67	209.49	208.76	209.52	210.22	208.45	210.24	210.3	210.56	209.99	209.16	209.73	208.67	209.83	210.13	209.19	209.92	209.26	208.93	210.16	209.77	209.53	210.06	209.24	209.43	209.1	209.74	210.45	210.46	209.95	209.41	208.39	209.53	209.46	209.96	209.19	209.35	208.5	209.34	209.05	209.45	209.07	209.56	210.17	210.1
200.5	200.73	199.62	200.04	200.08	199.24	197.99	199.12	198.83	199.14	198.73	198.76	198.7	198.67	201.08	199.37	199.7	199.87	199.76	200.46	199.35	198.7	199.58	200.03	199.08	199.19	198.73	200.13	198.51	199.68	199.85	199.78	198.09	200.04	199.21	198.52	199.33	199.54	198.88	199.79	198.07	198.19	198.61	199.22	200.13	198.72	198.84	198.65	199.23	199.55
210.75	212.29	212.57	211.37	211.31	211.73	212.46	211.26	212.13	211.8	211.55	211.23	212	212.43	211.65	211.79	212.05	212.57	212.22	213.63	212.11	211.53	211.6	212.84	211.43	212.12	211.55	212.06	212.55	212.31	212.73	210.99	211.81	212.32	210.79	211.28	212.44	211.7	211.62	211.68	211.23	212.18	210.55	211.09	211.03	211.21	212.95	212	211.48	212.22
202.9	201.51	202.34	202.13	201.97	202.45	201.73	202.68	203.44	201.99	202.33	202.72	202.42	201.7	201.32	202.55	201.84	202.79	202.19	202.98	203.28	202.84	203.07	202.38	202.81	203.54	203.12	202.88	203.37	202.27	202.38	202.05	202.3	203.09	202.7	201.77	202.44	201.9	201.22	201.41	203.11	202.59	201.95	203.62	201.81	202.63	201.81	202.3	200.95	203.12
208.69	208.32	209.22	210.14	209.39	208.59	209.73	208.9	208.71	208.64	209.12	208.12	207.51	207.87	209.03	208.79	207.93	208.61	209.34	208.83	209.43	208.96	209.06	208.24	208.57	210.27	208.52	209.2	207.61	207.92	209.42	208.25	208.45	208.26	207.91	208.74	209.03	208.74	208.12	209.8	209.99	209.09	209.43	208.79	209.22	208.6	209.46	209.08	208.36	208.11
213.87	214.25	214.13	213.28	213.22	214.37	214.14	214.14	214.16	212.47	213.43	213.39	213.93	213.95	213.63	213.6	214.2	213.42	214.54	213.23	214.46	214.04	214.82	214.37	213.6	214.53	213.13	212.64	214.5	214.13	214.79	213.02	213.83	214.34	213.75	213.77	214.19	213.97	213.68	215.48	213.75	213.94	213.83	214.36	213.97	213.9	214.06	213.45	213.73	213.7
198.51	200.39	200.54	199.4	200.74	199.42	199.68	199.47	198.9	198.89	199.11	198.99	198.34	199.28	199.06	199.61	200.76	200.58	200.88	198.74	199.13	199.45	200.32	199.87	199.96	199.56	200.84	199.71	200.02	199.94	198.9	199.06	199.48	199.16	199.15	200.39	199.96	199.32	198.99	200.4	199.67	199.2	198.82	200.11	200.14	199.75	199.91	199.24	200	199.63
204.18	203.03	203.85	203.77	204.02	203.54	203.89	203.23	205.39	204	203.55	204.11	203.4	204.14	204.41	204.68	203.81	202.49	204.16	203	203.92	203.99	203.17	203.25	203.66	202.8	204.72	203.85	203.81	203.83	203.92	203.88	205.4	204.55	202.84	204.01	204.54	203.89	204.08	205.02	204.09	204.06	202.42	204.63	202.9	204.03	203.84	204.31	204.72	204.45
214.04	214.67	213.63	213.72	213.29	213.5	214.15	213.25	213.84	214.85	213.71	213.88	214.13	213.51	214.52	214.01	212.24	213.98	213.43	213.43	213.22	211.89	214.66	214.12	214.73	212.47	213.34	214.31	214.72	212.16	214.33	214.01	213.86	214.55	212.73	212.99	214.1	214.49	213.44	213.57	213.79	214.31	213.12	215.1	214.05	213.06	213.18	213.22	213.27	213.66
211.18	211.69	211.16	211.82	211.65	210.57	210.93	211.96	210.64	211.46	211.78	210.5	211.59	212.01	212.36	211.51	212.38	209.92	211.48	212.38	211.47	211.86	211.98	211.43	211.81	210.86	211.53	211.4	211.19	212.46	210.76	211.74	211.46	211.38	212.83	211.78	212.47	210.57	212.68	210.67	211.36	212.76	212.02	211.07	211.96	211.18	211.85	211.83	210.51	212.51
218	217.97	217.05	217.51	216.59	219.44	217.69	218.14	217.04	217.16	219.15	218.63	218.48	217.15	217.83	217.22	217.47	217.84	217.64	217.71	217.24	218.31	218.02	217.12	217.36	217.28	217.54	217.18	218.99	218.15	218.53	217.15	217.13	217.56	218.09	217.45	217.05	217.7	217.17	216.87	217.02	217.64	216.91	217.74	218.09	216.6	216.84	217.51	216.74	218.27
198.77	198.79	199	199.25	197.65	197.57	198.7	199.13	198.31	198.91	198.74	198.32	199.51	197.65	197.89	198.69	198.7	199.1	198.54	198.57	198.1	198.39	198.27	199	197.95	197.71	199.05	199.03	199.32	198.17	198.87	198.52	198.02	198.35	199.76	198.84	198.7	197.11	198.9	197.1	198.34	199.3	199.53	198.82	198.63	197.31	198.15	198.57	199.79	198.19
204.55	204.72	205.13	205.41	204.88	205.15	204.82	205.08	204.17	204.08	204.97	204.91	204.21	205.95	205.34	204.98	204.23	203.66	205.48	203.97	204.79	204.9	204.95	204.62	204.95	204.7	204.73	205.29	204.51	205.66	205.04	204.18	205.35	205.44	204.71	205.15	205.05	204.82	204.8	203.69	205.3	204.42	204.34	204.18	204.6	204.52	204.19	203.92	204.3	204.74
210.98	211.91	211.06	211.44	211.73	211.98	212.04	210.89	211.59	210.9	211.63	210.86	211.34	212.12	211.49	211.64	211.59	211.77	211.33	211.13	211.86	211.33	212.41	211.62	211.76	210.74	211.35	212.52	212.25	212.14	211.38	212.17	212.32	212.02	212.05	211.57	211.66	212.72	212.41	211.09	211.7	210.89	211.94	210.43	212.44	211.42	212.61	212.41	211.96	211.72
215.97	216.64	216.9	217.37	217.37	217.43	216.54	215.88	216.12	216.35	217.97	216.8	216.51	216.26	217.53	218.72	218.04	217.6	217.27	218.1	217.44	216.99	217	217.19	215.78	217.38	218.07	217.16	216.37	216.1	218.26	217.01	215.97	217.03	217.48	216.82	217.69	216.35	217.59	216.8	218.07	217.06	216.33	218.54	216.47	217.55	216.61	216.7	216.84	216.33
202.11	202.38	202.92	202.04	202.63	202.09	201.48	202.36	202.52	202.86	201.29	201.89	203.03	202.98	201.46	202.29	202.53	202.18	201.87	202.77	201.94	203.52	201.65	203.1	203.48	202.25	203.82	202.71	202.34	202.57	203.12	202.6	202.48	202.53	203.23	202.42	200.74	201.88	202.03	203.81	203.6	202.57	202.72	203.68	202.67	202.18	203.6	202.6	202.85	202.22
217.12	217.62	216.39	216.75	217.05	217.14	217.05	216.5	217.93	217.4	218.36	216.87	218.37	216.62	217.57	217.41	217.19	216.86	217.71	217.33	217.71	217.58	217.14	217.27	216.46	217.07	216.48	216	217.48	217.75	216.24	216.72	217.29	215.86	216.55	217.11	217.69	216.81	217.34	217.22	216.44	217.38	216	216.57	217.24	217.68	216.78	217.11	217.48	216.22
195.2	195.25	196.16	196.04	195.74	195.55	195.28	197.27	195.82	193.94	195.33	194.43	194.59	196.25	194.11	194.25	196.06	195.19	195.3	196.55	195.43	195.57	195.81	195.48	195.39	195.28	195.68	195.52	194.72	195.87	195.23	194.83	195.7	194.57	195.15	194.84	195.33	195.89	194.43	194.64	194.55	194.02	194.74	196.14	195.59	194.41	194.75	195.9	194.1	194.65
208.82	208.88	208.36	207.66	208.44	209.86	208.13	208.85	208.62	209.04	208.64	208.66	207.5	208.85	208.97	209.55	207.66	208.43	208.25	208.87	208.25	207.7	208.91	208.29	207.61	208.68	208.68	208.95	209.09	208.48	207.99	209.5	208.69	208.85	209.14	208.18	208.32	209.53	208.98	209.01	208.18	207.7	208.75	208.07	208.57	209.02	209.96	209.3	208.81	208.68
208.46	208.88	209.66	210.26	209.4	208.56	209.94	209.2	210.65	210.14	209.17	209.01	210	209.84	210.11	209.1	209.46	208.6	210.71	209.4	208.96	209.6	209.86	209.97	210.52	209.5	209.53	208.7	209.66	208.14	209.57	210.66	209.61	210.35	209.5	209.48	210.29	208.86	210.09	209.73	209.87	208.61	210.16	209.51	208.9	209.19	210.27	208.97	209.05	209.63
213.05	213.97	212.98	212.08	213.2	213.27	214.28	213.88	214.62	213.23	213.18	213.41	212.3	212.59	212.63	213.23	212.12	213.64	213.62	213.92	214.02	213.04	213.11	211.67	213.11	212.28	212.21	212.18	213.06	212.06	212.31	212.07	212.85	213.07	211.53	213.34	213.34	213.43	213.8	213.13	212.55	212.46	213.84	213.35	212.35	212.88	213.09	213.46	213.36	213
201.2	202.71	201.62	201.65	201.7	201.41	200.9	201.8	201.98	202.11	201.09	202.43	201.35	201.69	202	201.55	200.87	201.38	201.56	201.64	201.03	201.96	200.71	200.1	200.34	201.53	200.69	200.42	201.93	201.02	201.95	201.83	200.76	203.22	202.43	202.1	200.45	200.92	200.74	200.96	201.63	200.33	200.62	201.67	201.57	201.36	201.26	201.24	201.51	200.01
208.78	208.44	209.07	208.68	208.32	209.07	207.82	209.14	209.81	208.21	208.13	209.26	207.23	208.82	209.58	208.63	210.06	208.05	207.43	209.13	208.88	208.73	209.05	208.94	208.1	207.58	208.96	208.2	208.47	207.98	208.1	208.59	208.84	208.57	209.62	208.49	208.33	209.03	208.2	207.47	209.28	209.26	207.6	209.08	208.75	207.62	208.74	208.47	208.88	209.23
207.23	206.58	206.63	206.1	205.69	207.68	207.98	206.44	206.57	206.5	206.11	206.95	205.94	205.47	205.66	206.43	205.54	206.41	205.7	206.47	206.59	204.52	206.69	207.05	206.82	207.66	206.82	207.24	205.85	205.39	207.28	206.82	206.86	205.4	206.18	205.25	207.18	207.29	208.18	205.82	206.61	206.31	205.7	206.26	206.26	205.59	206.68	207.21	205.61	206.12
204.13	206.41	205.03	204.55	205.4	205.55	204.66	204.37	203.96	205.08	204.75	205.25	204.74	204.86	203.93	205.12	205.55	204.83	205.49	205.2	204.21	204.11	204.16	204.41	204.61	205.4	204.62	205.4	205.28	205.78	204.31	203.99	204.09	205.01	205.28	205.12	204.78	204.9	204.69	204.82	204.42	205.25	204.54	204.71	204.52	204.69	204.6	204.65	204.89	203.94
207.15	207.83	208.34	208.23	208.85	207.6	208.62	208.29	208.57	208.69	209.02	208.06	207.61	207.2	207.57	207.34	208.27	206.94	208.45	207.92	208.1	208.04	207.67	208.28	207.73	207.31	209.15	207.29	207.77	208	207.8	208.1	207.13	207.37	208.76	207.52	207.36	207.76	207.71	206.81	207.99	207.86	207.55	207.29	208.7	207.06	207.62	207.37	207.22	206.68
207.19	207.27	205.91	207.36	206.33	207.95	205.73	206.84	205.65	206.26	207.09	205.96	205.46	206.51	206.26	206.77	205.76	206.52	206.46	206.96	206.72	205.09	206.06	205.48	207.15	207.45	206.82	206.83	206.15	207.11	207.4	205.83	206.34	205.96	207.17	205.69	205.81	206.34	205.78	205.92	206.88	206.37	205.45	205.91	206.62	206.14	206.77	206.61	205.36	207.07
202.39	202.86	201.7	202.06	202.04	203.25	202.76	201.88	201.72	203.09	201.82	202.05	202.4	201.82	203.6	202.48	202.73	202.81	202.03	201.47	202.93	202.67	202.75	202.39	202.11	201.98	201.47	203.04	202.32	202.61	200.57	202	202.11	202.32	202.06	202.79	201.41	202.42	201.95	202.13	202.88	203.27	202.97	201.63	201.56	201.97	204.02	202.48	201.83	201.78
202	200.95	201.75	200.13	201.41	201.25	199.93	200.45	200.54	201.02	201.43	202.49	200.72	201.23	200.56	201.11	200.91	200.71	200.65	200.12	200.92	200.79	200.94	200.76	200.65	201.78	202.56	201.16	200.83	201.47	201.5	201.52	201.07	201.05	200.97	200.07	200.67	201.35	201.02	201.88	201.01	200.64	201.93	200.64	201.59	200.96	200.73	200.8	201.12	201.02
211.63	213.48	213.54	212.54	211.71	213.57	212.58	212.22	213.24	213.26	212.63	212.39	213.03	211.98	213.06	211.97	211.97	212.85	212.59	212.84	211.39	211.4	212.86	213.17	212.4	213.76	213.09	212.1	212.68	212.18	211.12	211.96	212.54	212.32	212.16	212.3	212.85	212.49	213.33	213.2	212.68	212.54	212.12	212.43	211.79	212.64	211.71	212.14	213.55	212.05
200.44	200.39	200.39	201.04	200.17	199.89	200.62	200.32	200.77	200.31	199.49	200.49	200.68	201.57	201.79	199.06	200.23	199.93	200	200.97	200.73	199.64	201.1	200.52	199.97	201.86	200.64	200.13	200.71	201.27	200.18	200.56	200.4	199.88	200.24	200.09	200.02	200.4	201.7	201.41	200.51	200.19	199.77	199.9	200.15	201.45	200.17	199.81	199.47	201.05
193.64	193.9	194.5	193.6	194.63	194.89	194.3	194.44	194.06	194.69	194.44	194.46	194.37	193.27	193.86	194.33	193.94	193.58	194.29	193.88	194.43	194.77	193.97	193.62	192.77	194.47	193.16	194.09	193.55	194.55	193.78	194.31	194.12	194.85	194.26	195.3	193.08	194.36	194.01	194.16	194.07	194.9	193.6	195.5	195.53	193.84	194.69	193.96	194.85	194.99
204.16	204.09	203.66	203.39	202.36	203.63	204.78	203.71	203.72	202.53	204.16	202.77	203.12	203.31	203.68	203.09	204.47	204.12	204.51	203.07	202.96	203.38	202.68	202.78	204.21	202.13	202.82	203.24	203.23	203.12	203.61	202.12	202.26	203.5	203.52	203.07	203.57	203.91	202.79	203.33	203.07	203.93	203.12	203.87	203.51	202.79	204.96	204.2	203.57	203.56
199.18	200.04	199.49	199.85	198.89	199.95	200.15	199.56	199.43	199.8	199.95	199.05	200.42	200.12	198.84	199.19	199.58	200.52	200.4	199.94	199.42	199.29	200.8	200.03	199.22	199.29	199.79	199.78	199.1	199.06	200.05	198.03	199.84	199.54	198.51	198.87	200.08	199.13	197.83	199.54	199.69	200.24	199.26	201.27	198.84	200.04	199.51	199.46	199.32	199.87
212.34	212.4	212.85	213.67	213.83	212.94	212.77	213.37	211.92	212.26	213	212.03	212.32	212.57	212.14	212.95	212.63	213.27	213.66	211.69	213.99	212.67	211.82	212.62	213.55	213.19	212.83	213.22	213.73	214.21	212.96	213.2	211.79	213.92	212.96	213.42	213.34	213.43	212.64	213.58	212.66	212.51	213.2	214.26	212.75	212.07	213.12	213.49	213.62	213.39
202.84	203.16	203.18	202.9	202.87	203.5	203.69	204.36	203	204.58	203.55	204.34	203.58	203.25	204.1	203.14	203.85	203.61	202.98	203.7	203.19	202.79	203.73	203.48	205.06	202.47	202.21	203.57	204.3	201.85	203.02	203.46	203.89	203.08	202.78	204	203.93	204.15	203.31	203.54	203.33	202.94	201.86	202.41	203.77	203.06	202.28	202.7	204.02	202.86
198.25	198.64	198.71	199.51	198.62	198.1	198.3	198.54	198.36	198.64	199.17	197.63	197.88	198.85	199.2	198.23	199.33	198.61	197.32	198.01	198.01	197.47	198.96	198.49	198.72	199.14	198.66	198.16	197.74	197.01	198.24	198.75	197.66	197.47	199.22	197.96	198.52	199.71	198.58	197.85	199.49	198.59	197.82	198.54	199.16	198.77	198.58	198.17	198.09	198.82
208.53	209.25	207.53	208.51	209.19	208.8	208.23	209.2	209.14	207.51	210.32	208.44	209.05	209.61	208.31	209.57	208.37	208.86	209.65	208.98	208.39	209.35	208.88	209.34	208.36	208.93	209.5	208.83	209.14	207.54	208.7	208.73	208.27	208.71	209.13	208.8	208.4	209.2	208.01	209.26	208.74	208.66	208.49	208.26	209.73	208.39	209.27	208.32	209.78	209.09
208.96	208.8	207.47	207.58	208.86	206.96	208.41	208.37	207.99	207.84	209.36	209.74	208.97	209.23	207.41	208.18	207.75	207.8	208.65	208.38	209.32	208.7	209.31	208.66	208.73	208.11	209.45	208.46	208.5	207.8	209.26	208.67	208.72	208.41	208.99	208.69	208.69	208.46	207.96	208.33	209.01	208.7	208.58	208.44	207.14	208.99	208.15	207.83	209.82	208.21
199.73	199.05	199.61	199.51	199.34	199.72	199.88	197.95	199.06	200.65	198.85	199.54	200.24	199.28	199.07	199.19	199.08	199.15	199.47	198.61	199.94	198.42	198.79	199.53	199.54	199.42	198.96	199.64	200.05	199.06	199.96	198.37	199.11	199.63	199.44	200.1	199.91	199.51	199.37	199.01	199.88	200.1	198.65	199.4	199.42	199.55	198.92	199.16	199.45	199.95
201.08	200.85	199.81	199.72	200.61	201.06	200.74	200.8	200.12	200.92	200.25	200.41	200.65	200.77	200.81	200.6	200.57	200.57	200.14	201.32	200.35	200.26	200.29	200.37	199.87	200.59	200.16	199.07	200.58	200.7	201.18	199.77	199.51	200.39	200.75	200.47	199.32	200.31	201.66	200.53	199.57	201.58	200.07	200.39	199.49	201.87	200.5	199.75	200.91	199.61
213.38	213.57	214.55	212.82	214.73	214	213.17	214.04	214.1	214.2	212.75	213.29	212.87	213.13	214.3	213.18	213.05	213.78	214.24	213.14	212.53	213.97	213.47	213.11	213.57	215.42	215.45	214.4	214.17	214.22	214.08	214.32	214.74	212.03	213.23	213.95	213.88	213.66	213.41	213.54	214.33	213.36	214.31	214.2	214.7	213.79	215.07	213.58	213.72	213.53
201.88	203.37	203.34	202.5	202.05	201.44	202.58	202.93	202.91	202.96	202.04	201.96	203.01	202.33	201.48	202.39	202.98	202.68	202.53	201.84	203.39	202.08	202.47	202.39	203.51	202.35	203.04	202.65	201.77	202.85	201.04	202.8	201.77	203.36	202.66	202.38	202.41	202.26	202.31	202.88	203.35	203.04	202.12	202.87	201.75	201.99	202.63	202.91	202.55	202.15
211.6	212.44	210.83	211.61	210.95	211.78	212.31	212.07	211.94	212.08	211.34	212.2	211.1	211.32	210.81	211.16	211.87	211.38	211.99	211.25	210.64	211.59	211.97	211.33	211.63	213	212.22	210.81	211.45	212.76	210.74	212.27	211.87	211.52	212.38	211.37	212.27	210.38	210.73	211.11	211.65	210.68	211.57	211	212.06	211.94	211.48	211.54	211.77	212.23
203.52	203.87	204.23	203.01	204.24	205.07	204.03	202.83	203.93	203.55	203.92	203.07	203.86	203.52	204.07	203.65	204.57	203.26	203.94	203.2	203.75	202.96	202.89	204.3	204.28	203.85	203.8	204.89	203.25	203.9	204.38	203.77	203.5	203.08	203.52	204.16	203.3	204.4	203.04	203.1	203.76	204.84	203.99	203.87	203.7	203.55	202.75	203.83	204.02	202.67
208.45	207.17	208.58	209.54	209.06	208.18	209.24	208.77	207.3	208.83	209.4	208.31	208.64	208.45	209.43	209.01	208.42	209.22	208.79	209.4	208.89	208.76	207.9	207.78	208.35	208.5	209.14	209.82	208.88	208.41	209.4	208.92	208.63	209.77	209.27	208.34	208.29	208.38	208.34	207.37	208.98	207.96	208.84	208.63	208.96	208.87	208.88	208.67	209.79	207.86
198.48	199.33	198.8	198.95	198.26	199.33	199.06	199.21	199.15	198.95	198.17	199.6	198.54	198.95	198.48	199.35	197.71	198.53	199.03	197.29	198.58	198.85	199.27	198.15	198.49	196.85	197.32	197.49	199.33	198.97	197.69	200.1	197.53	199.29	199.18	198.12	198.22	199.75	198.28	198.2	197.94	198.91	198.62	198.32	197.9	199.32	198.78	197.61	198.91	199.57
208.25	207.57	207.53	207.37	207.56	206.88	206.79	207.08	206.76	207.53	208.08	208.08	206.86	207.97	208.52	206.87	207.59	207.43	207.5	207	207.98	207.93	207.04	208.06	207.59	207.78	207.33	208.29	207.8	206.84	207.03	207.8	206.55	208.84	207.55	207.87	208.12	206.7	207.37	209.21	207.52	207.2	207.41	208.79	207.97	206.8	207.57	207.39	206.58	206.43
209.83	209.24	210.58	209.78	209.24	209.63	211.53	209.87	208.09	209.89	209.56	210.07	208.61	209.57	210.23	209.47	209.14	209.63	209.91	210.43	209.11	209.66	208.44	209.33	208.57	209.3	210.11	210.34	208.63	209.91	209.22	209.92	209.39	209.06	210.52	209.93	208.93	209.57	209.36	209.27	209.76	209.26	209.41	208.67	210.03	209.76	209.97	209.08	208.9	211.14
209.49	207.55	207.68	209.3	208.53	209.09	209.35	209.01	208.43	209.49	209.09	208.75	208.54	209.42	207.88	209.08	208.12	209.5	208.71	207.8	209.41	208.26	208.5	208.49	210.13	209.2	209.08	208.5	207.84	209.23	209.34	209.02	208.92	209.77	208.17	208.45	208.97	208.02	208.16	208.66	209.04	208.49	209.1	209.13	208.64	208.18	209.12	209.82	209.36	208.49
208.98	208.67	209.46	210.17	209.18	210.17	210.23	209.94	209.09	209.23	208.98	210.73	209.33	209.4	208.84	209.42	208.92	209.77	209.43	209.28	210.45	209.45	209.33	208.99	210.58	209.57	211.14	209.33	209.28	210.45	210.12	209.78	208.78	209.66	210.07	208.94	209	210.26	209.57	210.12	208.9	209.2	209.33	209.47	209.8	209.68	210.38	209.92	209.65	208.7
212.59	211.49	211.52	210.91	211.71	211.55	211.97	211.72	211.27	211.2	211.62	211.63	211.12	210.46	211.17	212.01	211.77	211.54	212.55	211.53	210.88	209.62	210.56	211.59	212.08	212.63	211.74	212.48	211.04	211.61	211.5	211.61	211.87	211.07	211.31	211.81	211.46	210.05	211.31	211.09	211.58	211.79	212.62	211.75	211.9	212.02	210.15	211.24	211.6	212.65
205.79	206.61	206.29	206.99	206.44	204.67	206.12	205.88	205	205.73	205.23	205.87	206.46	206.73	207.15	205.47	207.21	206.61	206.97	206.82	207.34	205.86	206.94	206.84	207.06	205.56	207.35	205.12	207.12	205.97	207.15	206.91	205.7	206.97	207.45	205.23	205.4	206.81	206.6	205.44	204.88	206.11	206.4	205.6	206.19	206.07	206.27	206.02	206.41	206.91
203.42	203.08	203.23	204.14	203.32	201.45	203.37	203.39	203.27	203.63	202.81	203.12	203.5	203.77	203.06	203.31	203.04	202.74	204.14	202.84	202.86	203.46	203.19	203.86	202.47	203.29	204.09	203.28	203.19	202.7	202.96	202.95	202.81	202.28	203.9	201.96	203.29	203.16	201.42	202.13	203.63	202.28	202.89	202.16	203.33	202.97	203.79	203.31	203.45	203.05
208.34	210.01	208.2	208.57	208.95	207.96	209.2	208.72	208.36	208.39	208.57	209.25	208.39	209.02	208.34	208.53	209.67	208.58	209.13	208.35	208.81	207.93	209.36	208.89	207.62	209.18	208.75	208.57	207.92	208.41	209.01	208.43	208.71	208.78	208.63	208.1	208.93	209.9	209.01	208.94	209.13	208.85	209.84	209.5	209.71	208.4	207.92	209.34	208.11	208.34
207.88	209.09	209.01	209.18	208.85	208.74	208.21	208.61	209.37	209.02	207.93	208.9	208.58	208.48	208.44	209.29	208.18	207.74	208.9	209.45	207.15	208.13	209.68	208.12	208.09	209.65	209.68	209.3	207.74	208.51	208.28	208.73	208.84	209.09	208.61	209.24	208.6	208.11	208.25	208.25	208.51	208.22	208.41	208.41	208.68	208.28	209.1	208.85	208.11	209.12
205.74	206.48	206.15	206.36	206.95	206.86	205.99	206.31	205.98	206.62	205.95	207.11	206.61	206.1	206.26	206.76	206.41	206.83	206.97	206.55	208.26	206.52	207.22	206.53	206.13	207.86	205.99	206.1	205.48	205.64	207.54	206.61	206.14	205.65	206.03	206.23	206.06	206.65	205.59	207.23	206.92	205.94	206.37	206.21	206.41	206.49	206.24	205.87	206.75	206.67
208.24	209.17	208.5	209.2	208.42	207.53	208.84	208.96	208.62	208.17	209.18	208.17	208.24	208.19	209.01	208.06	208.03	208.33	208.79	208.01	207.49	208.35	207.16	209.03	208.92	208.79	207.88	208.03	207.95	209.06	208.29	208.28	208.2	208.19	209.5	206.53	207.52	209.21	208.56	208.02	209.97	208.43	208.4	208.8	208.18	208.69	209.62	208.5	208.5	207.52
212.54	212.95	213.57	212.44	213.88	211.9	212.18	213.64	213.29	213.11	212.02	211.85	213.1	213.51	211.93	212.93	212.26	212.77	214.42	213.14	212.22	213.39	213.08	212.89	212.44	212.36	213.85	213.06	212.52	212.9	211.98	212.49	213.32	212.23	212.72	213.62	212.46	212.87	212.9	212.29	212.4	213.43	212.74	213.89	212.46	212.47	214.08	212.65	213.39	213.47
213.22	212.76	212.72	213.18	212.84	212.54	213.42	212.37	213.47	211.63	213.56	212.84	213.03	213.42	213.61	212.3	212.44	212.87	212.13	212.2	212.87	212.59	212.95	213.15	212.07	212.21	213.49	214.27	213.05	213.28	211.94	212.03	212.2	212.71	213.26	212.78	212.56	212.03	212.79	212.62	212.41	213.08	213.67	213.5	212.79	212.28	212.7	213.17	213.67	211.62
212.91	212.9	213.77	213.05	211.91	212.89	212.79	212.72	211.68	212.86	212.79	212.91	212.87	213.36	213.02	212.86	211.33	212.27	211.19	213.21	212.81	213.24	212.47	212.62	213.05	213.5	211.82	211.55	212.28	212.23	212.26	212.81	212.94	212.52	212.1	213.13	214.03	213.01	212.33	213.11	212.75	210.75	211.99	213.44	211.49	212.23	211.26	212.68	211.21	212.47
217.26	216.04	216.13	217.43	216.3	215.87	216.91	217.33	218.16	217.02	216.47	216.84	217.56	216.6	215.89	217.61	217.57	216.58	217.92	217.24	217.15	217.96	217.4	216.7	215.83	216.15	217.46	216.7	217.52	216.96	217.19	215.69	215.73	215.69	216.64	216.8	217.27	216.26	217.32	217.5	215.98	216.97	217.1	217.47	217.15	217.2	217.21	216.9	217.27	216.75
200.29	201.47	198.87	200.73	200.65	199.88	200.16	200.87	199.25	199.86	199.87	200.84	200.76	199.12	200.6	200.06	199.86	201.32	200.1	200.74	199.82	200.05	200.4	200.49	199.51	200.31	201.25	200.02	200.14	200.12	200.16	200.38	200.51	200.71	199.85	199.15	200.49	200.04	199.83	200.12	199.94	199.99	199.78	200.14	199.26	200.23	200.35	200.87	200.09	201.13
219	217.82	218.28	218.98	217.61	217.57	218.16	218.41	217.31	217.79	217.42	218.64	217.71	219.36	218.04	217.93	217.81	217.85	217.62	217.94	218.68	218.17	217.31	218.36	218.27	217.73	217.23	218.77	218.65	218.42	218.04	217.27	218.45	218.25	217.1	217.99	218.57	217.78	218.18	218.61	218.54	217.87	218.64	218.33	217.37	218.04	218.08	216.78	217.63	217.42
200.65	200.8	200.79	200.05	200.17	199.27	201.57	201.47	200	200.6	200.84	200.65	199.12	200.75	200.09	200.51	198.54	199.93	200.31	200.51	200.61	200.44	200.78	201.23	200.16	201.36	200.9	200.84	200.59	200.87	199.87	199.49	200.15	199.16	200.57	200.86	201.39	200.31	201.31	200.6	200.35	201.32	200.82	199.97	199.7	199.76	200.52	200.41	200.73	200.35
200.07	200.73	201.14	200.95	202.24	200.87	201.02	200.46	200.23	199.81	200.26	200.92	200.97	200.87	200.24	199.36	199.54	199.86	201.44	200.41	200.6	200.71	200.24	200.76	200	201.05	200.54	199.6	201.15	199.87	199.93	200.64	199.8	200.97	200.47	199.8	201.22	200.75	199.91	200.22	200.16	200.27	201.38	201.22	201.45	201.18	199.2	200.37	199.54	200.2
209.52	209.37	208.22	209.23	208.45	208.85	207.2	207.81	207.28	209.43	208.03	208.94	208.04	209.15	209.31	207.56	208.46	208.68	208.64	208.16	208.88	208.43	209.17	208.92	208.65	209.13	209.07	208.34	208.83	208.85	209.76	209.45	208.79	208.28	208.02	209.83	208.38	209.44	208.28	208.22	208.55	208.71	208.94	208.15	207.32	210.39	208.36	207.8	208.22	208.42
208.15	207.45	207.91	207.91	208.18	207.5	208.7	207.52	207.53	207.37	207.48	207.81	207.63	207.6	207.62	208.32	208.24	208.32	207.86	208.17	207.03	206.52	207.34	207.23	207.27	207.78	206.96	207.94	207.31	206.76	207.03	207.69	208.74	206.62	208.2	207.94	207.28	207.94	208.18	207.82	208.24	207.22	208.85	208.58	206.89	208.26	207.68	207.49	206.58	207.91
212.77	213.34	212.87	213.43	211.8	213.46	213.14	213.96	212.88	213.44	214.13	212.03	213.9	213.22	213.38	212.81	212.83	212.23	213.04	212.8	213.47	212.98	213.85	213.81	213.7	212.81	212.88	214.51	212.96	212.31	213.65	211.75	213.42	211.9	212.88	213.15	212.55	212.71	212.68	212.36	212.85	212.88	212.62	213.63	212.56	212.34	213.06	213.12	213.15	212.21
208.47	208.24	208.66	207.57	207.44	208.77	207.81	208.67	207.74	208.63	207.54	207.49	207.97	209.11	207.27	208.74	207.43	209.04	208.14	207.51	206.97	208.39	206.15	207.48	208.7	207.02	207.16	207.7	208.58	207.35	207.19	208.22	206.61	207.96	209.14	207.19	208.09	207.73	207.84	209.6	207.37	206.7	207.43	208.25	207.95	208.1	208.52	207.3	207.62	206.92
203.12	203.55	203.61	203.85	203.12	204.91	204.57	204.8	204.24	204.02	203.37	204.63	204.05	204.11	203.68	202.94	203.31	205.06	204.14	203.7	203.69	203.18	205.19	203.66	204.57	204.85	204.13	202.88	203.35	204.06	203.18	203.94	204.19	203.86	203.72	203.93	203.52	203.66	203.66	203.19	204.42	203.75	204.81	203.36	203.47	202.91	203.51	204.54	203.45	204.46
207.74	208.03	207.82	208.4	207.51	208.52	208.6	208.21	207.31	208.3	209.55	207.21	207.75	207.36	208.14	207.06	207.55	207.87	208.7	208.28	208.88	208.91	207.51	208.23	207.53	208.18	208.13	208.46	207.83	208.81	207.27	207.94	209.2	208.83	207.63	207.3	207.32	207.75	208.04	206.44	207.42	208.26	208.81	207.47	207.87	209.42	207.92	207.98	207.79	208.14
204.16	203.64	204.38	204.42	203.67	203.71	203.17	204.49	203.89	203.77	204.34	204.03	204.49	204.12	203.8	204.52	203.9	204.91	204.28	205.01	203.64	202.97	203.23	203.68	202.41	203.32	203.57	203.92	203.14	204.83	203.72	203.9	204.9	203.45	204.93	204.68	203.35	205.02	204.91	204.75	204.36	202.95	203.43	203.82	203.98	204.34	204.67	204.12	204.15	204.16
204.15	204.98	204.02	204.48	205.56	204.93	205.52	204.17	205.24	204.07	205.87	205.01	204.84	204.42	203.92	205.32	204.86	205	205.33	204.88	204.8	203.98	205.2	204.44	205.4	204.47	205.79	204.75	204.37	204.6	204.15	203.91	205.68	204.82	205.29	205.4	203.74	204.51	204.14	205.74	205.59	204.76	204.55	204.7	205.14	204.75	204.15	204.27	204.53	204.82
212.3	212.63	211.63	211.93	212.43	211.42	212.68	212.27	211.88	211.19	212.98	212.74	213.12	212.35	212.81	212.8	212.6	212.98	213.64	212.22	213.69	213.09	212.59	211.57	212.71	212.4	212.22	211.49	212.11	212.52	211.84	211.99	211.08	212.74	212.29	212.59	211.48	211.59	212.72	211.86	212.89	213.32	212.72	212.51	211.94	213.74	212.96	213.15	212.11	212.72
202.6	202.11	203.13	203.45	203.42	203.67	201.3	203.85	203.15	203.27	202.82	202.09	202.98	203.02	203.12	203.42	203.13	204.06	203.69	203.39	203.52	203.39	202.94	203.7	203.77	204.32	203.94	203.94	203.08	203.48	203.41	204.42	202.06	202.97	202.89	201.76	203.99	203.24	204.04	203.88	202.3	203.3	203.79	203.18	203.94	203.36	203.75	202.38	204.17	203.73
208.59	208.6	208.88	210.07	208.82	209.42	208.79	208.78	208.02	208.46	208.19	207.78	208.29	208.9	208.26	208	208.66	208.28	208.03	207.04	208.59	209.04	209.25	207.8	208.03	207.95	208.75	208.95	208.72	207.16	208.77	208.21	208.85	208.68	208.92	209.19	208.96	208.74	208.77	209.44	208.73	209.26	209.19	208.23	209.94	208.3	207.74	208.79	208.41	208.29
207.67	206.86	207.74	206.86	207.31	208.88	207.93	207.02	207.35	207.69	206.43	206.13	206.26	207.83	206.34	208.2	207.61	207.03	207.57	206.56	208.09	207.14	208.82	208.03	207.91	207.77	207.59	207.73	206.68	207.47	207.53	209.27	207.33	208.08	207.16	207.63	206.94	207.7	207.39	208.29	206.76	207	208.79	208.3	208.18	208.11	207.94	207.19	208.46	207.85
208.41	207.72	208.25	208.6	208.45	208.48	209.45	208.36	209.6	208.3	209.99	208.91	207.78	208.22	207.78	208.59	207.82	207.75	209.22	208.75	209.39	208.72	208.59	209.67	208.08	208.57	207.6	208.06	208.42	209.27	209.12	208.64	209	209.01	208.02	208.03	209.44	207.77	209.55	208.52	208.95	209.59	207.5	208.41	209.22	208.47	208.68	208.38	208.63	208.45
209.1	208.75	207.96	207.2	209.07	208.11	206.77	207.05	208.17	208.29	207.54	208.63	207.53	207.85	208.25	208.51	208.3	209	206.96	207.07	208.32	207.37	207.65	207.21	207.29	207.98	207.43	208.36	207.47	207.8	208.55	207.7	208.09	206.91	208.53	206.56	208.73	207.18	207.65	207.19	207.85	206.94	207.94	208.75	206.96	207.59	207.33	207.37	206.72	208.34
210.96	212.87	210.79	212.88	212.26	212.45	212.97	212.33	211.65	212.08	212.26	211.69	213.35	211.63	211.68	211.85	212.15	213.37	212.58	212.1	211.86	212.48	212	212.74	213.24	211.25	213.33	211.55	212.52	212.45	212.28	213.04	213	212.23	213.28	212.58	212.26	212.89	211.9	211.24	212.76	211.46	212.24	213.1	213.42	212.7	212.84	211.52	212.34	212.76
209.02	209.38	209.39	207.68	208.36	208.49	208.94	208.74	209.08	208.76	209.03	209.22	209.57	208.29	208.24	208.46	208.47	208.5	209.04	208.26	208.58	209.62	209.87	209.13	208.69	208.17	208.03	208.04	208.3	207.96	209.06	208.75	208.73	207.31	208.39	209.38	208.15	207.61	208.22	209.63	209.2	209.35	209.02	209.21	207.9	209.01	209.47	208.98	208.66	209.28
199.95	200.79	201.07	199.91	201.32	199.77	201.25	200.43	200.68	200.89	201.26	201.02	200.19	200.4	200.27	201.08	201.53	200.1	200.79	200.8	201.11	201.55	199.8	199.23	201.26	199.45	199.57	200.43	199.82	198.53	199.9	200.01	199.2	199.11	200.26	199.91	199.72	200.48	199.98	200.09	200.57	201.31	200.36	201.27	199.72	200.33	199.65	201.14	198.85	199.8
218.72	216.78	217.92	217.92	217.56	217.33	218.6	219.1	218.15	217.1	218.87	217.93	217.59	219.07	218.06	218.14	217.37	216.47	218.29	217.82	217.65	216.83	218.02	218.05	218.42	217.05	217.08	218.12	217.72	217.78	217.62	218.06	218.21	217.82	217.66	217.85	216.82	218.28	218.15	218	216.5	217.93	217.62	217.34	218.47	218.14	217.72	217.2	217.33	217.99
205.67	205.83	206.6	206.03	206.83	204.66	206.29	205.93	206.78	207.24	206.57	206.04	206.33	206.1	206.06	205.62	206.81	207.56	207.37	206.05	206.45	207.09	207	206.9	207.33	207.27	205.77	206.08	206.83	206.51	206.57	206.03	206.94	205.3	205.63	205.88	205.61	206.71	205.63	206.23	207.64	206.76	206.34	206.27	206.56	205.77	207.55	206.27	205.38	207.26
211.61	211.17	211.34	212.13	212.08	211.4	211.9	210.89	210.66	211.48	210	212.21	211.56	211.8	213.06	211.6	211.8	212.72	212.32	212.65	211.66	211.06	211.96	212.34	210.96	211.98	211.59	211.67	211.61	212.04	212.34	211.43	212.24	211.34	211.86	211.3	212.56	211.47	211.4	211.81	211.39	212.09	211.66	211.31	211.84	211.45	212.56	211.95	211.13	211.2
211.89	211.98	211.96	212.54	212.27	211.07	211.81	210.89	212.03	211.27	210.55	211.64	212.11	210.92	213.08	212	212.11	211.87	211.76	212.12	211.24	211.75	210.79	212.28	211.46	212.04	211.91	210.96	211.82	211.92	213.03	210.82	211.95	211.85	211.69	211.61	212.33	211.24	211.4	210.91	212.14	211.47	211.26	212.36	211.17	211.75	212.01	210.41	211.78	211.55
211.07	211.32	211.96	210.15	211.74	210.56	211.93	211.03	210.91	212.86	210.62	211.69	212.25	212.29	212.01	212.16	212.08	211.49	211.69	211.91	211.57	212.08	212.09	211.88	212.23	212.47	211.68	211.19	211.07	211.2	211.79	211.41	213.19	211.76	212.99	211.15	211.81	211.3	210.93	212.42	212.92	210.28	211.03	212.01	212.14	211.55	212.08	212.24	211.82	212.28
206.78	208.28	207.37	207.49	207.81	207.24	207	207.57	207.5	207.99	207.7	206.67	207.74	207.9	208.59	207.98	208.99	208.05	207.84	207.77	208.26	207.57	207.75	208.54	207.3	207.65	207.43	208.42	208.12	208.58	208.51	207.96	207.74	208.03	206.84	207.1	208.78	205.96	207.37	206.98	207.37	207.34	207.56	207.42	208.44	207.52	207.17	207.36	208.32	208.01
200.71	200.88	200.57	201.33	200.67	201.68	201.68	201.18	201.28	200.73	202.59	201.77	201.18	200.87	200.94	201.38	202.36	201.26	201.3	201.91	201.84	202.42	200.81	200.01	200.98	201.31	200.96	201.29	200.65	201.26	201.41	202.42	200.64	201.55	201.56	200.87	200.91	200.55	201.66	201.76	201.08	200.39	201.16	202.09	201.49	201.21	200.46	200.36	200.7	201.71
207.92	206.95	207.82	207.4	208.8	206.55	209.19	207.85	207.43	206.57	207.42	206.99	208.91	207.17	207.71	207.86	207.63	208.32	206.22	208.18	207.5	207.05	207.37	207.67	207.76	208.62	207.59	208.09	207.55	208.35	206.89	207.12	207.44	207.88	208.19	207.68	208.09	206.49	207.02	207.62	207.42	206.66	210.31	207.34	208.43	207.65	207.42	207.73	207.55	206.99
202.97	204.27	204.34	203.38	204.64	204.2	203.52	204.85	203.8	203.28	202.7	204.56	204.26	204.15	204.39	204.08	203.94	204.16	203.36	203.71	204.49	203.53	205.27	203.68	204.1	203.68	203.49	204.1	203.87	204.01	205.03	204.67	204.2	204.48	203.93	203.31	204.74	204.85	203.55	204.21	203.58	203.89	204.06	204.01	204.84	203.38	205.06	204.46	202.22	203.62
208.28	210.21	207.91	209.95	209.02	208.74	207.94	208.41	208.44	208.84	208.91	210.27	208.83	208.42	209.37	208.78	208.23	208.25	208.17	207.93	208.53	208.68	207.78	207.94	208.76	210	208.74	209.87	207.9	208.7	209.01	209.06	209.48	208.37	209.05	209.36	209.74	209.64	209.85	208.37	209.05	209.47	207.84	209.07	209.39	208.59	208.85	210.61	209.89	209.13
211.4	210.74	211.73	211.8	212.27	212.14	211.04	210.97	211.83	211.43	212.33	210.86	212.74	210.51	210.98	212.51	211.49	211.56	212.33	211.77	211.14	210.64	212.35	210.5	211.84	211.61	211.76	211.28	211.53	212.18	211.82	211.62	211.58	210.71	212.11	211.7	211.9	211.4	211.57	211.05	211.67	210.82	210.95	211.51	212.24	212.54	211.98	211.27	210.65	211.41
210.38	211.32	212.54	212.23	211.4	212.63	211.85	210.73	210.81	211.39	211.4	211.26	212.91	211.06	211.55	212.24	210.91	213.39	211.6	211.49	211.53	211.98	211.36	212.9	211.41	211.49	211.42	212.46	211.15	211.74	211.96	211.3	212.06	211.88	212.49	212.45	211.69	211.72	212.25	212.13	211.86	211.33	211.78	210.4	211.56	209.91	210.87	210.59	212.78	210.76
211.4	211.2	211.59	210.84	212.32	211.72	212.42	211.94	212.14	211.15	212.22	212.4	212.19	211.17	211.74	211.25	211.76	211.97	211.66	211.8	211.85	212.96	211.53	211.85	212.68	212.04	212.66	210.73	212.11	211.92	211.63	210.68	213	212.25	213.06	211.39	212.42	212.2	212.09	211.29	212.35	211.55	211.79	212.19	211.14	212.27	211.95	212.46	211.82	211.43
217.8	217.69	217	215.63	216.2	218.06	217.02	215.86	217.6	217.4	217.35	217.1	217.55	216.45	218	218.65	216.14	216.67	217.05	217.05	216.76	217.36	215.95	216.06	215.75	217.41	217.39	217.76	218.16	217.05	217.61	216.16	218.33	216.77	217.25	217.51	216.74	215.35	216.27	216.39	217.17	217.23	217.63	215.92	216.38	216.87	216.54	216.68	216.14	217.35
200.39	200.27	201.1	200.67	201.05	201.45	201.38	201.75	200.51	200.28	201.82	201.25	201.19	201.82	200.83	201.48	200.58	200.17	201.43	201.81	200.25	202.03	202.27	201.46	202.83	202.82	201.32	201.88	201.53	200.78	199.84	202.21	201.43	201.97	200.66	200.9	200.44	201.79	200.84	202.71	201.56	202.09	201.14	200.14	201.29	202.7	200.86	201.2	200.04	201.24
199.85	198.79	199.2	199.7	199.79	199.45	199.78	199.5	199.83	200.23	198.04	199.85	199.12	199.56	199.18	200.4	199.22	199.53	198.84	199.39	199.44	198.41	198.91	199.19	199.74	199.25	199.7	198.73	199.91	198.36	199.18	199.17	199.01	198.67	199.1	200.04	199.84	198.91	198.96	198.04	197.73	199.11	197.95	199.81	199.02	199.46	198.91	198.72	200.24	199.12
212.5	212.02	213.73	213.24	212.24	212.69	213.48	212.73	212.3	213.39	212.99	213.04	213.46	212.95	212.16	212.52	213.96	212.86	214.33	213	212.13	212.72	213.8	213.41	212.63	213.72	213.82	213.37	212.9	213.33	212.38	212.33	212.83	213.44	212.37	211.79	213.37	212.87	212.51	213.52	212.74	213.66	213.36	212.4	211.55	211.94	212.18	211.79	213.53	212.79
203.56	202.22	202.71	201.98	202.93	203.3	202.69	202.95	202.99	201.76	202.53	202.5	203.04	201.45	202.54	202.16	201.88	203.09	202.51	202.22	202.34	201.71	201.61	201.98	202.07	202.56	202.24	203.11	203.04	203.66	200.79	202.86	201.57	202.23	202.35	202.08	201.96	203.16	203.22	202.88	202.96	202.12	203.68	202.41	202.55	202.31	202.54	201.97	202.55	201.85
204.03	205.04	203.48	204.57	204.72	204.09	203.79	203.47	204.36	205.29	203.51	204.39	204.29	203.86	204.18	204.29	204.2	204.11	203.55	204.15	203.57	204.31	204.39	204.88	204.38	203.45	203.82	204.44	205.08	202.91	203.88	204.31	201.91	205.34	203.84	204.93	204.43	203.79	204.7	203.94	204.13	203.98	204.79	204.35	205.99	204.97	204.15	202.97	205.29	204.71
209.89	209.42	210.49	210.56	208.59	210.67	209.24	209.07	210.1	208.97	209.62	210.27	210.64	210.03	210.34	209.5	209.58	209.6	209.79	209.84	208.28	209.3	209.02	209.56	208.78	208.91	209.1	209.53	208.55	208.87	210.44	210.03	209	210.03	210.23	208.46	208.06	210.52	209.8	209.79	209.41	209.67	210.97	209.48	210.39	208.72	208.37	210.19	210.11	208.74
195.64	194.1	194.09	195.07	195.74	195.43	195.45	194.65	195.51	194.35	194.49	196.31	194.37	194.85	194.95	194.61	195.18	195.15	195.06	195	194.26	194.47	195.68	194.84	195.49	194.98	194.4	194.78	193.59	194.88	195.05	194.85	196.17	194.78	195.87	194.77	195.33	196.66	195.88	195.6	196.22	194.58	195.21	195.21	195.25	195.82	195.02	195.85	196.22	195.58
202.7	202.53	201.41	201.77	202.68	202.16	203.05	201.93	203.66	203.63	203.15	202.6	202.08	202.99	203.06	202.07	203.88	203.01	202.6	202.56	202.56	201.44	202.07	202.78	202.96	203.54	202.6	202.88	202.96	202.37	202.65	202.54	203.36	201.39	202.4	203.4	203.19	203.83	203.05	201.69	203.56	202.91	203.82	203.15	203.3	203.27	202.22	202.24	202.43	202.51
218.31	216.9	217.3	216.25	217.66	217.75	218.25	218.08	217.03	217.44	217.6	217.34	217.43	217.03	215.81	217.89	216.96	216.51	218.16	218.21	217.64	217.5	216.26	216.33	216.55	217.46	216.8	216.5	217.43	218.03	217.76	217.69	216.01	216.64	216.81	217.04	217.69	217.06	216.54	216.83	216.49	217.49	216.56	217.61	216.3	216.1	217.42	215.1	216.97	217.73
212.52	212.2	212.56	212.58	212.26	213.79	212.67	211.41	211.9	213.09	212.03	211.93	212.31	211.3	212.19	211.06	211.54	212.43	211.86	212.34	212.06	213.15	212.61	212	211.63	212.29	212.29	211.77	211.68	211.73	212.52	211.89	213.6	211.84	212.68	212.29	211.03	212.13	211.66	211.1	212.05	212.26	213.18	212.47	212.97	212.42	212.82	212.46	212.7	212.81
206.15	205.76	207.27	206.06	205.72	205.89	207.32	205.65	206.61	207.14	205.88	206.09	207.21	206.17	206.3	206.41	206.63	205.68	206.04	206.65	206.94	205.65	206.35	206.78	206.66	206.1	207.56	205.87	206.91	206.37	206.55	206.74	205.31	206.33	205.6	206.04	205.45	205.37	207.01	206.93	206.12	205.77	206.97	207	205.46	207.39	206.51	206.28	205.98	208.06
212.02	212.55	213.19	211.89	211.92	211.79	211.17	212.05	213.1	212.48	210.85	212.29	211.56	211.08	212.11	211.78	212.28	211.25	212.33	212.01	212.01	211.4	211.97	211.04	211.8	211.16	211.86	211.13	211.79	211.76	211.84	211.28	210.8	211.35	212.26	211.67	212.36	211.71	211.25	210.81	211.92	211.11	212.24	211.53	211.6	212.95	212.54	211.36	211.57	211.58
203.91	204.05	203.24	202.96	204.01	203.94	202.9	203.95	203.41	203.3	202.58	203.27	203.29	204.39	203.77	203.41	203.08	203.93	203	203.58	203.86	204.01	203.07	203.72	203.17	203.69	204.11	203.67	204.05	204.21	204.03	202.48	203.61	204.28	202.88	203.93	204.53	203.5	203.7	203.8	202.72	202.81	203.69	203.04	202.89	203.83	203.26	202.32	203.13	202.95
212.25	212.74	211.27	211.17	211.45	211.64	211.35	212.09	211.41	212.29	211.57	212.8	212.42	212.31	211.51	211.99	211.91	212.32	211.53	211.69	210.91	211.76	211.93	212.07	211.48	211.83	211.27	211.42	211.61	212.25	210.57	212.1	211.54	212.48	212.31	211.98	212.49	211.85	212.28	211.38	211.56	211.57	211.01	212.81	212.23	211.99	211.89	212.53	211.76	212.49
215.06	213.18	213.04	214.17	213.94	213.35	214.57	213.54	214.11	214.5	212.84	214.21	214.41	213.9	214.13	213.26	212.92	212.82	214.2	214.13	213.22	214.37	214.14	213.6	212.82	213.85	213.39	211.63	213.47	213.37	213.69	213.48	213.72	213.84	212.87	214.08	214.42	214.52	214.83	213.76	213.86	212.99	214.11	214.38	213.75	213.46	214.08	213.78	214.33	213.81
197.98	197.92	198.07	198.7	197.64	198.39	198.14	198.19	197.77	197.79	198.17	197.87	196.87	197.78	198.23	196.8	197.09	197.06	197.17	199.61	198.6	197.55	196.82	197.83	198.29	197.86	197.95	197.73	198.21	198.35	198.42	197.82	197.33	198.54	198.14	197.74	197.52	197.6	197.63	198.11	196.58	197.03	198.05	197.94	198.36	197.44	197.84	198.57	197.77	199.44
208.64	209.75	209.94	208.71	209.47	210.56	208.96	209.14	209.79	210.59	208.92	209.16	210.02	209.14	208.9	210.48	209.75	209.45	209.55	209.48	209.35	210.01	209.91	210.06	210.23	209.79	209.68	210.52	209.08	208.7	210.8	210.75	210.03	210.59	210.24	209.02	209.61	209.86	209.61	209.81	210.32	209.41	209.45	209.28	209.81	209.8	210.83	208.83	210.11	209.56
218.43	216.63	218.69	217.44	217.87	218.4	217.95	218.14	218.18	218.59	216.97	217.23	217.88	217.69	217.61	216.62	218.03	218.48	218.68	217.02	217.22	218.64	218.49	216.92	218.07	218.03	217.52	217.57	218.39	218.35	217.34	218.17	218.43	218.3	219.31	217.67	218.55	217.74	217.23	219.04	218.05	217.35	217.87	217.12	216.68	217.57	217.79	218.56	217.7	218.75
205.72	206.71	207.03	206.5	206.58	205.92	206.88	206.46	207.29	205.54	206.55	206.66	206.04	206.92	206.66	206.43	206.63	206.96	205.74	206.84	206.73	207.01	205.93	206.8	206.3	205.31	205.42	206.21	206.37	207.77	206.61	206.3	206.6	206.33	206.14	206.4	207.11	205.62	206.89	206.42	207.22	206.61	206.33	206.6	206.49	207.16	206.32	206.51	207.01	205.77
214.35	212.92	213.3	213.5	211.75	213.73	213.71	212.47	212.77	213.61	213.51	212.57	213.76	212.9	212.32	213.22	212.46	213.33	212.66	212.72	213.94	212.63	213.23	212.17	213.2	212.93	213.07	212.34	212.27	212.84	214.59	213.43	212.82	213.21	213.03	213.2	212.43	212.92	212.72	213.17	213.28	213.92	212.57	213.58	213.54	213.92	211.97	213.12	212.14	212.74
207.52	209.03	208.48	208.82	207.55	209.15	208.53	208.3	208.12	209.44	209.2	208.63	208.42	208.39	208.51	208.83	208.07	209.41	208.52	208.16	209.49	208.65	208.96	207.02	209.99	208.48	208.68	207.23	209.32	208.48	207.87	209.37	208.47	208.83	209.25	208.86	208.71	209.03	208.18	209.65	208.32	208.04	207.69	210.39	208.48	207.78	208.23	208.74	209.11	208.67
208.97	207.58	209.24	207.81	207.64	210.03	208.98	208.35	207.79	208.87	207.98	207.79	210.25	209.71	209.08	208.45	210.31	208.76	208.57	209.42	209.25	208.51	208.37	208.98	209.75	208	207.91	207.91	208.75	209.24	208.86	209.2	207.92	209.25	208.69	208.27	207.37	209.01	207.86	206.65	207.93	208.74	208.93	209.33	208.96	209.38	208.09	208.57	208.74	207.79
200.16	200.76	200.2	200.51	199.21	199.91	200.15	199.06	200.58	200.5	198.99	199.67	199.49	201.11	200.98	200.6	200.65	199.56	199.11	200.87	200.11	199.8	200.6	200.32	200.33	199.92	200.57	200.23	199.06	201.23	202.18	199.92	201.16	199.66	200.26	201.55	199.43	200.03	199.51	200.4	200.92	199.95	199.86	200.22	199.54	200.64	199.66	200.29	199.26	199.99
203.54	204.51	204.25	203.5	203.57	204.85	203.78	203.22	204.06	204.16	204.34	204.51	204.74	203.06	203.49	203.41	204.78	203.72	203.07	205.12	204.04	204.52	202.91	202.59	203.27	202.62	204.65	204.21	203.5	203.97	203.64	204.11	204.1	203.9	204.2	203.84	204.71	203.61	203.73	203.16	204.81	204.24	204.15	204.23	203.09	204.29	203.43	205.25	203.49	203.86
203.88	203.07	202.39	203.19	203.59	202.45	202.97	202.83	201.85	203.75	202.83	202.85	202.94	203.52	202.81	202.92	203.84	204.6	203.1	203.88	203.45	204.45	203.63	202.81	203.38	203.41	202.99	202.9	203.29	203.43	202.78	202.98	203.39	203.64	202.29	202.97	203.98	201.97	204.66	204.41	203.17	202.5	202.19	203.42	203.27	203.45	203.51	202.75	202.7	203.62
208.06	208.9	207.99	209.36	208.23	207.83	207.41	208.59	208.06	209.99	208.2	207.78	209.13	208.43	208.49	207.54	209.01	210.1	209.33	209.26	208.55	209.35	209.79	208.93	208.33	208.55	209.85	209.71	208.35	208.07	209.15	208.94	209.24	208.42	208.05	208.9	208.45	209.18	209.15	209.47	208.57	208.14	209.26	208.63	208.67	209.14	209.62	209.71	208.15	208.52
200.06	197.96	199.59	198.85	198.85	198.76	199.59	199.29	200.04	198.34	200.01	199.45	198.93	199.1	199.62	198.25	198.55	198.94	198.66	199.36	201.3	199.08	198.86	199.53	198.48	198.67	200.47	199.68	198.71	198.38	199.08	199.37	198.24	200.23	198.69	198.37	199.17	199.4	198.33	200.1	200.2	199.9	199.62	199.22	199.86	198.71	199.57	199.17	200.96	200.01
208.82	210.98	208.82	208.88	209.7	208.39	210.29	209.77	210	209.43	210.01	209.64	208.62	209.81	210.54	210.19	209.32	209.62	209.29	209.91	209.46	208.85	209.06	209.27	209.7	209.47	209.02	209.51	209.72	209.99	209.6	209.89	209.34	208.43	210.25	209.57	209.7	209.63	209.17	209.19	209.78	209.1	208.5	209.9	209.61	208.06	208.78	209.73	209.89	210.07
210.84	212.53	211.53	213.09	210.91	210.84	210.14	211.63	212.62	213.03	212.89	211.77	211.42	211.98	212.83	212.78	212.07	212.3	212.15	211.24	211.31	211.07	210.82	210.93	211.35	212.44	211.72	211.61	212.36	211.86	211.59	210.69	210.91	212.15	213.1	211.21	210.54	211.39	212.34	212.1	211.73	211.29	212.7	211.78	212.36	212.11	211.04	211.96	210.74	211.72
202.81	201.5	202.45	202.32	203.78	201.89	201.75	201.73	202.99	202.22	202.58	202.4	202.66	202.99	202.38	201.45	201.48	203.93	200.98	203.59	201.58	201.72	202.75	202.93	201.36	202.33	202	202.45	202.48	202.31	201.84	202.67	202.06	201.71	201.75	203.3	202.05	203.74	202.11	201.8	201.49	201.54	201.93	201.84	204.19	201.64	202.25	202.71	201.66	201.97
208.09	209.24	207.97	209.44	207.99	209.52	209.08	208.63	209.82	208.77	210.16	208.13	207.85	208.55	208.96	208.12	208.83	208.66	208.13	209	208.24	208.99	208.76	208.79	208.57	208.41	208.88	209.61	209.05	208.57	209.86	209.29	208.54	208.46	210.12	209.57	208.97	208.79	208.9	209.28	208.97	208.21	208.91	208.81	208.71	208.79	207.75	208.16	208.66	209.18
217.3	216.99	217.27	217.23	216.19	217.3	217.61	218.19	216.07	216.74	216.75	217.34	217.26	216.63	217.61	217.9	216.84	216.52	217.02	217.12	216.46	217.74	217.63	216.06	216.42	217.31	216.95	217.27	217.6	216.77	217.69	217.26	217.55	216.64	217.34	217.08	216.73	217.29	216.8	218.1	217.64	217.13	215.1	216.29	215.94	216.17	216.18	216.98	216.98	217.08
212.54	212.51	213.41	212.42	211.5	212.23	211.52	213.39	211.82	211.96	213.39	212.58	212.17	212.58	212.86	212.07	212.85	212.21	212.67	211.63	212.55	211.4	211.51	212.33	212.59	212.34	212.83	212.79	212.54	211.99	212.07	212.49	213.2	211.6	212.36	212.26	213.04	212.24	212.16	212.72	210.91	211.8	211.32	212.02	213.03	211.91	211.86	212.92	212.21	213.04
203.12	203.66	204.67	203.42	203.06	202.66	203.16	202.89	203.95	204.2	203.51	203.39	204.03	204.08	204.38	204.83	204.91	203.37	202.3	204.03	204.27	203.46	203.59	203.64	203.57	204.44	204.27	203.77	204.16	203.15	203.75	204.73	202.98	203	204.84	202.8	204.08	203.71	204.3	203.21	204.39	203.3	203.2	203.38	204.74	204.14	203.68	203.95	203.21	203.29
203.66	202.87	205.02	204.42	205.23	202.58	203.16	203.21	204.32	204.51	204.94	204.58	204.29	203.32	204.63	204	204.17	203.15	203.54	203.34	204.65	204	205.01	204.55	204.58	204.05	204.43	203.67	202.92	203.13	204.15	205.13	204.49	203.41	202.15	204.23	203.34	203.79	203.1	204.39	203.4	204.74	204.02	204.34	204.65	203.14	204.52	204.47	202.53	204.54
199.2	199.92	200.12	200.23	199.89	198.47	199.41	199.13	197.81	198.86	199.34	198.62	199.4	199.02	199.13	199.98	199.57	199.57	199.62	199.69	200.47	199.51	198.21	200.05	199.05	200.54	198.94	199.93	199.11	199.56	200.22	197.58	199.73	198.57	199.25	199.12	199.18	199.81	200.25	199.55	200.44	199.99	200.5	198.62	199.57	198.32	199.02	199.94	199.38	199.39
207.88	207.99	205.76	207.99	207.2	206.52	208.1	207.75	207.38	208.93	207.35	207.42	207.49	207.16	207.74	208.79	207.34	207.39	206.94	208.1	208.59	207.76	207.34	206.96	208.51	207.03	207.94	207.67	208.31	207.37	208.25	206.63	207.47	207.21	207.95	208.44	206.83	207.8	207.64	207.63	207.37	208.49	207.67	207.76	208.26	209.33	207.96	207.56	208.47	207.27
208.08	208.23	208.51	208.62	208.04	209.22	207.29	208.98	208.52	209.61	207.95	207.82	208.29	208.17	208.15	208.17	208.12	208.63	208.16	208.91	208.48	208.35	208.54	208	208.28	208.66	208.19	207.88	208.59	209.3	208.69	209.08	208.07	207.96	208	208.51	209.96	208.48	209.86	208.18	209.4	207.89	209.18	208.69	208.54	206.89	208.82	209.13	208.98	208.51
207.73	209.45	209.35	209.23	208.97	209	209.44	208.39	208.86	208.49	208.18	208.73	208.41	208.63	208.41	209.51	208.25	209.02	208.11	209.23	208.97	209.28	207.95	209.51	207.72	206.95	209.54	208.39	208.93	208.78	208.46	208.1	208.56	208.9	208.74	208.74	208.59	209.38	209.41	208.82	208.39	208.61	209.13	210.28	207.96	209.91	208.66	210.39	208.1	208.35
208.07	209.07	209.17	208.96	208.31	207.79	208.85	209.67	208.72	208.36	207.78	208.37	208.69	207.91	207.88	209.07	207.62	208.83	208.66	208.65	208.33	209.87	209.31	207.32	208.96	209.16	208.5	208.83	209.28	208.52	208.5	209.16	207.55	209.3	208.69	208.39	207.86	208.17	209.28	208.03	209.29	208.52	209.37	209.89	208.85	209.38	208.67	209.19	209.24	209.43
202.39	202.67	203.15	203.28	203.13	203.41	203.35	203.61	202.31	202.14	202.44	203.14	203.44	203.83	203.25	204.25	203.12	203.21	203.66	203.48	202.69	202.99	202.33	202.12	202.55	203.1	203.6	203.25	204.13	203.97	202.86	203.15	204.34	202.26	202.92	203.3	202.22	204.34	202.84	203.93	202.21	203.7	202.38	203.24	202.88	203.43	203.49	203.69	201.88	203.79
203.97	204.06	203.61	202.97	203.85	203.44	204.68	205.05	203.85	204.39	203.33	203.38	203.9	204.05	203.48	204.04	203.37	203.44	204.35	204.43	202.96	203.3	205.52	203.7	204.79	203.92	204.29	204.27	203.16	203.05	204.42	204.19	203.02	203.44	204	203.8	203.19	203.5	203.28	204.73	203.54	203.79	203.45	203.82	202.68	203.01	204.15	203.51	203.58	203.1
212.51	212.19	212.51	211.76	210.45	211.32	211.51	211.63	210.68	211.31	210.7	211.74	212.51	212.25	210.72	212.02	211.83	211.01	210.48	210.36	212.65	212.2	211.4	211.54	212.02	210.45	212.48	211.81	211.51	211.52	210.92	211.62	211.43	212.66	211.04	211.39	210.34	210.9	211.2	211.48	211.1	211.48	210.44	211.77	211.19	212.13	211.92	211.55	211.91	211.89
205.93	205.67	205.89	206.81	206.65	206.69	207.27	206.24	206.61	205.93	205.78	207.31	206.52	207.18	206.88	206.57	206.07	207.86	205.74	206.69	207.23	205.77	206.78	206.28	205.82	205.31	206.07	205.66	205.96	206.17	207	205.38	205.78	206.46	206.21	207.18	205.66	205.9	205.03	207.25	205.94	207.57	205.35	205.72	206.38	205.29	206.65	206.06	205.4	207.04
207.79	208.65	209.32	208.34	209.35	208.46	209.42	210.3	208.39	208.7	208.26	208.61	207.82	208.26	208.29	207.97	208.55	207.89	209.32	208.6	209.28	209.51	208.82	208.64	207.7	208.92	207.68	208.06	208.35	208.36	208.22	207.86	208.37	208.58	208.62	208.64	208.26	208.94	207.27	208.74	207.64	208.24	208.48	207.42	208.99	208.73	209.23	208.66	208.12	208.36
207.21	208.25	208.04	207.59	208.2	206.74	207.09	208.26	207.62	207.43	207.34	207.63	207.58	207.05	208.64	207.58	208.63	207.68	207.87	207.64	207.83	207.91	208.48	207.68	207.52	207.59	207.86	208.08	208.34	206.93	207.77	207.88	207.74	208.3	207.42	207.66	208.34	208.65	208.03	207.68	208.05	208.55	208.03	208.2	206.9	208.2	207.77	208.1	208.02	207.66
208.18	208.57	208.59	207.66	208.59	207.91	208.63	207.97	207.31	207.97	208.02	207.46	207.3	208.34	207.67	207.07	208.28	207.65	208.22	207.95	207.43	208.13	208.02	207.48	208.24	207.6	207.68	208.22	207.22	207.45	206.6	208.31	208.37	208.68	207.68	206.91	208.12	207.66	207.45	209.64	207.77	206.58	207.33	206.42	207.77	207	207.53	209.09	207.11	207.86
205.2	201.9	204.55	202.43	202.4	204.43	203.76	203.71	203.93	202.97	203.33	203.42	204.07	205.47	204.03	203.86	203.37	203.49	204.49	203.29	204.06	202.36	204.1	203.67	204.11	204.04	203.58	203.55	203.96	203.56	204.41	203.68	204.73	203.77	203.25	203.36	204.09	203.23	204.1	204.78	204.15	202.83	203.77	204.21	204.33	203.65	203.87	203.4	202.84	203.79
208.55	208.57	208.97	208.97	208.5	208.82	208.99	208.46	208.27	208.99	209.21	208	209.05	210.35	209.09	207.23	208.36	209.24	208.52	207.84	208.06	210.01	209.05	207.96	208.57	209.43	209.43	209.53	208.46	208.57	207.32	209.1	208.11	208.91	208.96	209.99	208.62	209.34	208.82	209.24	209.24	210.22	208.47	207.76	209.14	208.29	210	208.85	208.21	208.69
200.62	201.93	202.16	200.01	201.36	201.44	201.59	200.96	200.96	201.84	202.14	201.05	199.8	202.18	202.05	202.62	201.72	200.85	201.56	200.56	200.68	201.9	200.4	201.02	201.27	201.39	202.94	201.69	200.98	201.44	200.73	201.15	200.63	200.42	201.42	201.6	201.31	200.08	202.19	201.68	202.69	201.51	202.99	200.46	200.81	201.08	201.96	200.69	200.8	201.36
212.53	212.8	212.95	213.65	212.63	214.09	213.53	212.6	212.84	212.34	213.33	213.26	212.84	212.31	213.89	213.95	212.62	212.3	214.1	212.42	211.67	213.32	212.87	213.47	212.63	212.6	213.06	213.11	213.42	212.25	212.71	212.75	212.74	212.78	213.63	214.65	212.06	213.1	214.07	213.76	212.68	213.15	213.46	212.65	213.37	213.01	213.15	212.65	212.86	213.21
206.91	206.03	206.78	206.03	207.18	206.1	205.62	206.6	206.72	206.6	205.71	206.47	206.17	205.73	206.59	206.1	206.81	205.57	206.38	207.47	206.36	207.3	205.42	206.25	205.8	206.11	206.43	206.09	206.6	207.41	205.38	206.16	206.2	206.78	206.36	206.53	207.28	206.05	205.42	206.16	206.37	206.54	206.3	205.53	205.8	206.74	206.25	205.98	205.21	205.78
217.02	217.15	216.71	216.43	216.99	217.22	217.62	216.64	217.42	217.4	216.85	217.22	218.2	217.89	217.29	218.32	217.44	217.63	216.5	216.77	218.09	216.18	216.5	217.65	216.71	217.28	216.86	216.67	215.92	215.67	217.71	216.19	217.81	216.38	217.66	216.18	216.75	216.91	217.14	216.45	216.56	217.27	216.88	216.7	217.4	217.2	217.24	216.65	217.58	216.99
213.87	213.65	213	213.74	212.68	213.36	214.47	214.09	214.01	213.41	214.18	213.08	214.15	212.7	214.87	212.77	213.37	214.93	213.68	213.74	214.58	214.18	213.43	213.73	213.28	213.3	212.84	213.46	212.11	213.81	214.71	214.26	213.98	215.07	213.57	214.57	213.44	213.22	213.65	212.78	214.1	214.19	214.31	213.3	214.06	213.99	214.44	214.75	213.88	213.27
209.62	209.86	208.9	209.75	209.61	209.18	208.94	210.19	209.94	210.36	209.54	209.62	209.23	209.98	209.09	210.42	209.92	209.89	209.6	209.66	209.81	209.84	209.05	209.95	209.1	209.34	211.27	210.03	209.98	209.63	209.77	209.9	209.66	209.8	209.81	210.11	210.83	209.32	210.64	209.41	210.13	209.9	209.1	210.05	209.17	209.83	209.62	209	209.32	209.44
200.37	199.89	200.61	198.33	200.78	201.18	200.01	200.42	200.11	200.77	200.82	201.18	200.1	200.51	200.01	200.55	201.76	201.28	199.67	201.55	199.15	200.49	200.41	199.86	201.23	200.58	201.32	201.26	201.04	199.87	200.26	201.4	201.03	200.71	200.15	200.85	200.83	200.41	201.08	201.1	199.75	200.39	200.43	201.31	199.36	200.95	199.65	200.03	199.95	200.25
205.24	204.86	205.45	205.92	205.52	205.91	205.18	206.04	205.08	206.2	205.37	206.37	206.14	205.54	205.72	204.98	206.12	205.94	204.63	205.68	205.46	206.81	205.61	206.55	205.66	205.49	205.7	206.42	205.34	206.7	205.31	206.41	206.28	206.3	204.63	204.44	205.82	205.41	206.21	205.79	205.76	206.27	205.54	204.25	206.6	205.15	205.2	204.82	206.1	205.23
204.15	204.25	204.58	203.45	203.88	203.53	202.57	202.61	203.05	203	202.55	202.7	202.77	202.38	202.6	202.78	203.32	203.12	203.05	203.88	203.1	203.31	203.52	202.45	203.54	203.91	202.45	203.38	203.75	203.8	203.72	203.18	202.35	203.45	203.82	202.23	202.93	203.54	202.87	202.33	204.27	203.49	202.68	203.52	204.76	203.82	203.25	202.59	201.41	202.04
211.06	211.64	211.09	213.28	211.87	211.5	211.19	211.98	211.1	210.86	212.88	211.53	211.96	211.9	211.85	212.01	211.42	212.07	211.79	212.5	211.02	211.34	210.43	211.31	211.23	211.8	212.42	211.62	213.19	211.76	212.53	212.2	211.64	211.5	210.61	211.63	211.34	211.8	210.88	213.33	211.79	212.21	212.83	212.1	211.36	211.28	210.3	210.92	212.15	211.87
212.22	212.14	213.15	212.7	211.9	212.65	210.99	212.92	212.45	211.2	212.01	212.78	212.75	212.69	213.07	212.74	212.43	212.59	211.43	212.9	212.42	213.19	212.69	212.25	212.52	211.64	212.83	212.4	212.79	212.38	213.2	213.9	211.84	213.83	211.38	213.42	212.42	212.04	211.74	211.73	213.02	212.98	212.41	212.02	212.31	212.6	213.88	212.95	212.83	212.29
212.88	212.48	211.98	213.62	212.36	211.96	212.04	212.36	212.27	212.69	211.71	211.17	211.99	212.94	212.02	211.87	211.89	212.15	212.31	213.33	212.51	212.15	212.5	211.72	213.03	211.89	211.73	213.76	212.57	212.96	212.94	211.78	212.18	212.69	212.76	211.8	212.63	212.87	212.94	212	211.81	213.25	212.28	212.78	213.43	211.58	213.15	211.84	212.72	212.57
199.63	199.38	198.29	198.78	199.14	198.32	199.53	198.5	198.27	199.05	199.28	199.45	197.61	198.79	198.99	198.41	198.12	198.4	198.53	199.41	198.71	197.42	197.91	198.97	198.05	197.71	198.75	198.56	198.24	198.11	199.18	198.2	199.28	198.65	198.62	198.57	198.95	197.56	197.61	198.87	198.11	198.34	198.62	197.64	199.58	198.08	198.83	199.24	199.25	198.88
207.16	207.19	207.44	207.59	208.58	206.01	207.22	206.45	207.45	207.65	208.05	207.93	207.57	206.74	208.27	207.98	208.25	207.99	206.95	207.88	207.92	207.94	206.2	206.98	207.3	208.84	208.27	208.17	206.99	207.56	207.26	206.62	207.87	207.39	207.75	207.03	209.4	208.06	207.41	207.65	206.98	207.78	207.7	208.09	207.58	207.88	207.79	207.35	206.8	208.28
211.3	213.94	212.03	210.17	211.67	211.88	212.52	211.95	211.52	211.58	210.78	212.85	211.44	211.31	212.31	211.27	211.17	211.21	212.17	211.9	211.93	212.56	212.3	212.08	211.69	211.51	212.83	212.18	210.52	212.68	210.86	212.46	211.37	212.02	210.9	211.3	210.94	211.48	211.51	211.92	212.56	211.11	212.53	212.17	211.32	211.99	212.1	212.39	211.63	211.83
216.82	217.2	217.22	216.16	216.9	216.8	217.69	217.17	216.21	217.64	217.02	216.32	215.61	218.12	215.81	215.86	216.97	216.36	217.83	218.11	215.63	216.58	216.79	216.95	216.72	216.63	216.96	216.21	217.33	216.87	216.79	217.59	216.28	216.72	217.29	217.06	216.51	216.36	216.64	217.63	217.13	216.91	217.33	216.54	217.54	217.39	216.93	218.09	217.92	216.31
205.1	205.88	206.74	206.28	205.68	207.52	207.14	206.45	206.96	207.02	207.43	206.8	206.94	206.41	207.42	206.36	206.59	205.48	207.82	205.3	207.01	205.97	205.47	207.63	207.68	206.61	206.79	206.04	206.03	206.98	206.88	206.1	205.85	206.07	206.32	205.33	205.6	207.88	207.11	206.68	207.52	207.28	206.58	205.79	206.8	205.9	207.9	206.94	205.75	207.6
199.12	198.56	198.97	199.44	198.85	199.14	199.09	198.97	198.13	199.24	199.28	197.65	198.73	199.95	200	198.88	198.85	198.86	199.16	199.64	200.69	200.29	200.07	198.69	200.14	199.27	200.34	198.62	198.92	200.18	199.33	199.08	199.7	199.87	198.98	198.17	199.98	199.31	200.16	199.31	199.19	199.61	200.09	198.4	200.53	199.72	199.12	198.3	199.25	199.45
204.12	204.63	204.73	205.32	204.78	204.06	204.91	203.86	204.49	204.23	205.33	205.68	205.44	204.84	203.98	203.82	204.41	204.87	204.08	203.98	204.67	204.95	204.24	205.06	203.9	204.01	204.42	205.21	204.92	204.94	204.43	205.55	204.29	203.99	204.37	205.07	204.03	203.13	204.99	204.91	203.83	203.58	205.89	204.85	204.78	204.45	204.63	205.74	205.15	204.17
209.04	209.35	209.17	209.05	207.71	208.32	209.39	208.24	209.16	208.82	207.87	208.92	208.8	208.58	208.86	207.7	209.44	208.45	208.85	208.58	208.39	208.88	209.67	207.91	209.14	209.27	208.74	209.32	207.21	209.05	208.89	208.29	210.32	207.96	208.18	208.52	208.22	209.07	208.79	209.5	209.15	208.93	208.39	207.34	208.2	209.41	207.81	209.35	209.47	208.46
207.49	209.61	207.8	208.84	208.72	207.99	208.52	207.53	208.54	208.59	209.13	209.18	208.62	209.42	207.67	210.07	210.32	208.65	208.06	207.89	208.27	209.1	209.15	209.73	208.75	208.9	208.59	208.12	210.33	208.74	208.25	208.31	209.96	208.87	209.09	208.46	208.87	208.18	208.69	208.81	207.49	207.67	208.65	209.45	209.55	209.47	209.04	208.04	208.38	209.11
209.72	208.27	208.14	207.8	208.32	209.56	208.5	208.48	208.68	208.58	209.29	208.17	208.67	208.73	208.79	208.56	207.95	208.56	209.05	207.22	208.94	208.88	209.23	207.33	209.2	208.85	207.24	208.86	209.73	209.22	207.66	208.71	208.18	207.5	208.3	208.09	209.16	208.31	208.82	208.88	208.5	208.25	209.93	208.33	208.85	207.98	208.06	209.08	208.07	208.56
203.08	203.45	202.86	204.01	202.74	203.91	202.57	203.34	202.98	202.9	202.89	203.94	204.21	204.03	202.85	203.3	204.31	203.48	203.79	203.66	203.16	204.05	203.74	203.12	204.17	202.78	204.69	203.32	203.53	203.15	203.44	202.14	205.25	203.23	203.75	202.67	202.7	202.53	203.88	203.57	204.08	203.57	203.56	204.11	202.85	203.4	203.39	203.58	203.15	202.77
201.22	202.5	201.86	202.07	200.48	201.29	202.05	201.05	200.83	201.27	200.07	202.08	201.4	201.84	200.58	200.8	201.07	201.34	201.6	201.88	199.86	202.22	200.35	200.11	200.24	201.33	201.28	200.37	201.75	200.65	202.41	199.92	201.48	201.31	201.08	201.16	201.3	201.63	201.56	201.71	200.13	200.99	201.18	201.25	201	201.85	201.26	201.1	200.79	201.99
216.8	216.47	217.32	217.81	216.36	218.04	217.35	216.34	217.58	217.01	216.01	217.92	215.56	217.1	217.54	216.96	216.29	216.05	216.5	217.09	216.41	217.37	216.27	216.84	217.95	217.61	216.55	217.93	216.69	216.23	216.63	217.92	217	218.1	217.76	216.11	216.94	216.93	217.55	217.89	216.53	216.76	218.55	216.93	215.72	216.05	217.46	217.72	217.46	216.92
211.48	211.95	210.19	211.97	211.23	211.17	212.31	211.32	211.55	212.36	212.04	211.16	210.75	210.8	211.62	213.13	211.94	212.21	211.22	211.39	211.96	211.44	210.75	211.82	212.23	211.89	212.33	211.67	212.07	212.13	211.76	211.92	211.99	211.62	211.29	211.58	212.45	212.07	211.51	211.82	212.01	211.75	210.2	212.29	211.76	210.98	210.47	212.14	211.34	210.78
211.94	211.58	211.74	211.96	213.01	211.83	211.3	209.98	211.09	211.49	212.54	211.19	211.87	211.59	210.47	212.01	211.94	212.17	210.67	210.83	212.55	211.55	211.52	210.91	210.59	212.02	212.03	211.02	212.42	211.31	212.57	210.64	211.91	213.4	210.98	211.59	211.01	211.37	212.2	212.03	211.8	212.18	212.38	211.29	212.75	211.45	210.69	210.92	210.98	212.09
195.04	194.54	194.12	194.84	195.23	195.83	197.23	194.37	194.75	195.3	195.61	194.63	195.08	195.7	194.57	195.66	195.29	195.31	195.28	195.19	196.14	194.65	195.24	195.03	194.9	194.9	195.07	195.1	195.05	194.79	195.16	194.72	195.17	195.32	195.32	196.06	194.68	195.02	195.31	195.61	196.43	195.12	194.88	194.96	196.05	195.25	195.46	194.89	193.49	195.71
211.36	211.79	211.48	210.5	212.31	210.97	211.75	210.71	211.53	211.47	211.13	211.36	211.63	212.13	210.73	212.75	211.58	211.98	211.33	212.07	211.83	210.5	211.39	212.07	211.17	211.99	211.96	211.77	211.46	211.8	211.28	212.13	210.33	211.22	211.44	211.17	212.74	211.83	211.61	210.76	211.09	211.65	212.55	211.51	210.83	212.52	211.77	210.52	210.86	210.93
203.57	203.25	204.14	203.89	204.71	202.64	204.21	203.91	203.98	203.6	204.06	202.76	203.71	203.8	203.7	204.34	203.65	204.48	204.29	202.8	203.62	203.89	203.78	203.33	203.32	202.88	203.98	203.55	204.54	203.55	203.06	204.43	204.99	202.93	204.23	203.43	203.2	203.73	204.46	205	205.4	203.88	202.91	205.24	203.54	203.8	203.62	203.61	203.55	204.24
209.25	209.55	208.42	208.55	208.4	208.72	208.04	207.95	208.92	209.28	207.93	207.68	209.51	208.22	209.03	209.86	208.41	209.68	207.62	208.77	209.12	209.84	209.23	208.57	210.21	208.74	209.89	208.25	207.91	208.51	208.51	208.92	209.01	207.81	208.49	208.88	208.69	209.94	207.81	208.7	209.41	208.39	208.43	208.88	209.71	209.71	209	207.69	209.12	207.99
205.02	205.73	205.91	205.47	205.23	205.68	206.18	206.08	206.33	206.32	206.47	205.51	205.71	206.12	204.99	205.9	204.45	205.84	205.57	204.44	205.67	204.02	204.96	206.26	206.68	206	205.15	205.45	205.38	205.41	205.34	206.21	204.77	205.42	205.37	204.39	206.07	205.32	205.1	204.5	205.27	205.87	205.41	204	206.79	205.15	205.9	206.2	205.22	205.67
208.37	208.68	207.9	209.16	208.2	209.46	208.51	209.08	208.57	208.55	207.75	208.95	209.17	207.33	208.23	208.7	208.14	208.95	207.83	209.44	209.3	208.68	208.27	208.33	208.9	209.15	208.69	208.06	209.37	208.63	208.08	209.07	209.27	208.94	208.56	208.69	208.22	209.36	207.49	209.13	208.78	209.34	208.97	208.08	209.14	208.16	208.38	209.17	208.88	208.4
205.25	205.94	204.71	204.63	205.1	204.17	204.02	203.73	203.68	204.21	205.35	205.31	204.04	204.56	205.41	203.95	204.02	204.44	204.94	204.36	205.15	205.42	204.74	204.71	204.4	205.51	204.23	204.17	204.8	204.31	205	203.78	205.19	204.69	204.87	203.8	205.73	204.63	203.9	204.21	204.17	205.22	205.63	205.45	205.63	205.79	204.07	205.7	204.75	204.06
218.33	217.51	217.02	216.69	218.01	216.47	217.48	217.16	217.46	217.36	217.02	218.27	217.21	218.51	217.3	217.31	218.06	218.51	217.51	217.5	217.6	217.47	218.31	217.79	217.71	218.18	216.87	217.72	215.98	218.02	217.91	218.24	218.86	216.53	217.37	217.8	217.85	217.11	217.35	217.06	217.15	217.39	218.42	217.92	219.05	218.66	217.7	217.94	217.08	217.81
217.96	217.01	218.03	217.09	217.32	218.21	219.13	218.51	218.32	217.86	217.53	217.99	217.48	218.03	217.82	218.5	216.84	217.51	217.54	218.51	217.92	217.43	217.22	217.64	216.32	218.33	218.04	216.72	217.93	217.82	217.69	217.15	217.88	217.78	217.16	216.59	217.28	217.97	217.89	217.54	216.66	218.57	218.12	217.24	217.82	218.47	218.3	217.54	219.03	217.66
204.04	203.52	204.04	203.18	203.26	204.04	202.79	204.45	203.76	203.53	204.5	203.95	203.41	203.33	202.54	203.11	203.73	202.85	203.27	204.68	202.83	203.53	204.16	203.57	204.88	203.91	204.65	204.22	203.2	203.99	203.17	203.91	203.07	203.7	203.37	204.13	203.85	203.19	203.18	203.97	203.34	203.84	203.87	202.51	203.99	202.47	203.86	203.13	203.05	202.92
208.33	208.54	209.29	209.24	209.75	209.52	208.64	207.58	207.55	208.75	209.3	208.26	208.95	208.88	208.8	208.7	207.91	207.82	208.13	208.7	209.72	207.73	207.9	208.6	208.27	209.28	207.9	208.05	209.16	208.09	207.82	208.89	208.86	207.59	207.57	209.63	207.72	208.84	208.8	208.05	208.49	208.35	208.06	209.06	207.94	208.96	207.77	207.46	208.1	207.95
208.67	208.4	209.15	208.62	208	208.07	210.68	207.35	209.01	208.71	209.24	207.11	208.72	207.61	208.63	208.41	208.83	209.23	207.18	208.73	208.54	209.92	208.6	209.23	208.21	208.19	207.37	207.75	209.1	208.63	207.81	209.03	209.65	208.15	208.1	208.53	207.76	208.16	207.99	209.19	208.03	207.82	207.56	208.51	207.76	208.2	207.58	208.43	208.25	207.94
205.29	206.56	207.14	206.46	206.79	205.43	206.21	205.59	206.59	206.2	207.09	207.15	205.79	205.9	206.64	206.5	206.18	206.23	206.93	205.76	206.78	207.11	206.7	205.77	206	205.57	206.31	206.6	207.1	206.32	207.15	206.46	206.94	206.42	207.13	207.41	208.68	207.51	207.33	206.48	207.38	206.46	205.98	206.13	205.02	206.13	206.94	205.83	206.1	207.61
203.28	204.59	203.93	203.84	203.16	204.16	204.27	202.95	204.52	205.4	203.27	203.84	203.2	204.02	204.07	203.93	203.03	203.82	203.87	203.57	203.1	203	203.76	203.52	203.04	203.07	203.49	204.09	204.34	203.53	203.14	204.96	204.58	203.35	202.99	202.92	202.55	202.11	203.39	203.05	203.33	204.77	204.37	203.47	203.55	204.09	203.54	203.58	204.84	202.49
211.27	212.41	211.31	212.36	210.61	211.28	211.11	212.58	211.4	212.11	211.94	211.33	209.82	211.19	211.37	210.82	211.93	211.93	211.76	210.87	211.21	211.56	212.41	211.63	211.85	211.2	211.48	212.06	212.26	212.54	212.05	212.07	212.14	209.71	210.01	212.49	211.69	211.87	212.12	211.38	210.94	211.97	211.7	211.13	211.3	211.86	212.03	212.05	212.09	210.4
202.8	205.07	202.67	203.74	204.91	202.59	203.82	204.69	202.95	203.56	203.14	203.53	203.79	202.93	203.1	205.11	203.94	203.47	203.22	203.97	204.65	203.38	203.32	203.35	202.92	203.15	204.39	203.59	204.23	203.7	203.26	203.66	203.78	203.74	203.26	203.56	202.6	203.32	204.6	203.19	202.88	203.37	203.65	204.51	203.42	203.74	203.35	204.29	202.65	204.53
203.83	205.54	204.64	205.23	205.66	206.05	204.98	204.72	204.29	203.98	205.22	204.41	204.44	206.17	205.07	204.85	204	205.47	205.23	204.89	203.83	204.83	205.67	205.82	204.99	204.67	204.58	204.64	205.81	204.46	205.4	203.88	205.02	204.24	205.17	204.29	204.89	204.94	204.77	204.43	204.83	205.66	204.63	204.89	205.17	204.78	204.21	205.15	204.22	204.84
212.98	212.13	211.62	212.87	211.67	212.64	211.47	211.49	211.68	212.13	212.58	212.49	213.28	211.77	213.48	212.2	211.94	212.74	211.61	211.97	211.96	212	212.58	212.12	211.8	212.22	211.45	213.26	213.43	212.34	212.7	211.78	211.72	212.71	211.25	211.83	211.66	211.9	213.42	212.1	213.42	213.41	211.5	212.5	212.23	212.31	211.09	211.49	211.68	211.87
207.82	207.2	208.39	207.4	207.59	208.42	207.08	207.5	207.49	207.72	206.81	208.08	208.06	207.62	209.37	207.56	209.16	208.9	208.76	207.67	208.65	207.8	207.79	207.43	207.22	207.98	207.66	208.57	207.14	206.87	207.93	207.95	207.67	207.3	206.74	208.56	206.85	207.95	207.41	207.57	206.86	208	207.3	208.25	207.06	207.74	208.54	207.49	207.9	208.15
205.52	205.47	206.3	206.03	207.06	206.66	206.24	206.52	205.81	206.04	205.78	206.08	206.49	206.91	206.7	207.22	206.59	206.61	207.24	205.97	206.49	205.98	206.04	205.85	205.94	206.85	205.6	205.65	206.76	205.97	206.05	207	206.25	205.59	206.56	206.21	206.36	205.7	205.85	207.26	206.01	206.68	206.28	205.58	207.47	205.47	207.33	207.39	205.91	207.19
203.92	204.6	203.52	203.59	204.7	203.26	203.51	204.78	205.76	203.67	203.34	203.51	203.95	204.03	203.18	203.76	203.3	204.69	204.12	203.92	204.35	204.15	203.74	203.45	204.36	204.45	203.69	203.81	204.31	203.95	203.76	204.1	203.72	202.61	203.84	203.2	204.12	204.94	205.41	203.66	204.77	204.28	204.99	204.49	204.82	203.94	203.99	203.69	202.54	203.58
208.36	207.61	209.32	206.1	207.22	208.47	207.55	208.89	206.61	207.53	206.61	206.84	208.17	207.49	207.8	206.97	209.16	207.1	206.38	206.73	206.93	209.18	208.04	207.85	207.77	208	208.71	207.86	207.94	207.64	209.47	207.49	208.87	208.07	209.03	208.46	208.56	207.75	208.35	207.87	208.87	207.49	206.34	207.5	207.75	207.88	208.45	207.98	207.6	207.12
204.2	204.78	205.58	205.88	204.83	203.58	204.93	203.77	203.97	204.64	204.05	204.17	205.6	205.1	204.77	204.85	204.92	205.02	203.74	205.1	205.35	204.55	204.2	205.1	205.38	205.13	205.44	205.47	203.32	205.44	203.87	204.59	204.72	205.01	206.3	204.64	205.6	204.43	205.64	205.62	205.83	204.11	204.36	205.32	203.84	204.77	204.76	204.75	204.19	205.07
217	216.94	216.15	217.81	216.7	214.59	216.43	216.92	216.65	217.68	217.91	216.96	217.44	217.15	216.97	216.88	217.3	217.62	218.22	216.61	215.83	216.31	215.98	217.22	216.75	216.27	217.09	217.46	216.89	217.11	216.8	216.99	217.31	218.05	218.13	217.85	216.75	217.05	217.42	217.52	217.16	216.67	216.55	216.97	216.67	216.31	216.98	217.05	216.35	216.92
217.54	217.1	218.27	216.91	216.72	217.23	216.77	216.93	216.8	216.4	215.93	216.75	218.07	216.97	216.18	217.87	217.1	216.73	217.03	216.47	216.97	217.3	217.02	216.69	217.22	217.39	216.37	217.31	217.63	217.3	217.84	215.96	217	216.54	216.81	216.07	217.76	216.8	217.67	216.42	217.36	216.42	216.87	216.69	216.75	217.18	216.74	216.1	217.09	217.26
208.1	208.16	209.69	208.06	208.63	208.15	208.61	209.08	209.05	208.71	208.35	208.28	208.06	208.69	208.18	208.27	208.88	208	207.93	207.86	207.76	208.66	208.44	208.57	208.85	208.95	208.17	209.3	208.08	208.84	209.17	208.14	208.72	208.63	208.57	208.67	208.67	208.02	207.91	208.76	208.66	209.47	208.81	207.41	208.61	209.21	207.6	208.31	210.3	208.34
204.22	205.74	204.96	205.58	204.73	204.48	204.08	204.72	204.59	204.63	204.38	205.11	204.67	204.83	204.25	205.34	204.73	204.21	203.29	204.79	204.49	204.44	203.57	204.54	205.94	203.85	203.93	205.15	204.44	203.68	204.45	204.2	203.74	204.8	204	205.11	205.9	203.65	204.8	204.94	205.05	205.15	205.48	204.58	205.24	204.61	203.43	204.26	204.23	204.48
209.31	209.23	208.33	208.24	209.4	208.46	209	208.28	208.81	208.19	209.19	209.4	208.84	207.93	208.24	210	209.05	208.61	209.37	209.48	209.39	208.56	208.86	209.34	208.99	208.83	208.47	208.76	209.69	209.04	209.65	209.47	209.99	209.04	208.35	208.66	209.52	208.97	208.45	208.6	208.26	209.19	209.22	208.4	207.87	208.53	207.49	208.5	208.41	208.66
199.5	199.13	200.17	200.03	200.32	200.61	198.66	199.01	198.38	199.06	199.04	200.15	199.13	199.47	198.73	199.48	199.54	199.35	200.02	199.54	199.36	200.23	199.09	199.22	199.55	199.66	198.86	198.98	198.43	199.31	199.12	199.56	197.72	198.54	198.56	199.78	198.84	199.64	199.54	200.09	198.58	199.24	199.37	199.72	199.25	199.28	200.09	199.93	200.29	199.04
211.44	211.84	212.13	212.14	212.38	211.9	210.61	212.01	211.94	212.48	212.25	211.71	211.73	211.49	211.12	211.53	211.46	210.91	212.3	212.17	211.61	210.93	211.61	211.09	211.94	211.15	212.37	211.89	212.14	212.31	211.33	211.9	210.9	212.27	211.22	212	211.04	211.88	212.73	210.42	212.95	212.4	212.01	213.31	211.48	212.41	210.41	211.4	212.63	212.3
217.9	216.3	217.24	217.26	217.8	216.8	216.6	218.12	217.96	217	216.19	216.92	216.95	216.74	216.7	216.69	217.46	217.03	216.09	217.46	217.76	216.92	216.94	216.53	216.44	216.59	217.13	217.36	216.7	218.31	217.39	216.39	216.97	217.01	217.45	217.42	218.32	216.98	216.84	216.29	217.6	216.59	216.92	217.03	217.37	216.69	216.33	216.7	216.63	216.85
204.42	204.75	204.13	204.37	204.52	205.67	205.02	203.92	204.73	204.93	205.31	204.48	204.82	204.17	204.99	205.35	205.33	204.36	205	204.63	204.92	204.19	204.79	205.33	205.2	205.06	204.49	205.68	205.49	206.07	205.78	204.33	205.48	204.23	203.81	205.73	203.33	204.57	203.97	204.43	204.36	205.34	206.38	204.45	204.68	206.05	204.82	204.45	205.37	203.96
211.46	211.99	211.17	211.69	210.67	211.16	211.95	210.77	212.86	211.26	211.71	211.13	211.94	210.94	210.15	211.87	211.94	210.9	212.98	211.59	210.56	212.26	211.09	211.89	211.76	213.11	211.74	211.78	212.73	211.82	211.38	212.11	212.42	210.97	211.23	211.6	212.18	210.69	212.24	211.63	211.35	212.09	210.8	211.43	212.18	211.33	212.07	212.06	211.61	212.46
202.92	204.85	203.7	204.98	203.42	203.41	204.37	203.19	204.19	204.37	203.98	204.04	203.76	203.68	202.46	204.43	202.94	203.4	204.12	204.78	203.3	202.58	204.38	202.91	203.71	204.02	203.68	203.89	204.82	203.77	203.31	205.02	203.95	203.71	203.43	203.6	202.99	203.83	203.91	203.56	204.28	203.74	203.51	203.33	203.79	203.76	203.11	203.35	203.75	203.7
211.18	211.52	211.38	211.69	212.11	210.92	211.75	211.09	212.05	212.19	211.64	211.39	210.53	211.32	210.48	212.29	212.12	211.63	210.73	211.71	212.46	212.46	211.15	212.18	211.06	210.87	212.29	211.16	211.47	212.05	211.76	210.89	210.66	211.71	211.71	211.34	213.09	211.56	211.87	212.47	212.07	212.04	212.13	211.21	211.74	211.01	211.96	211	211.32	211.84
212.42	213.2	213.25	213.26	212.17	213.07	212.83	213.56	213.34	212.95	212.45	212.42	213.82	213.68	211.72	212.95	212.69	212.29	213.16	213.56	212.72	212.48	212.38	213.54	212.68	213.07	213.65	212.87	213.46	211.92	213.39	213.06	212.55	212.81	212.47	212.71	214.31	213.09	212.57	212.44	212.62	212.18	212.53	213.33	212.57	213.57	213.58	211.98	213.09	214.22
217.08	217.09	217.06	217.94	217.02	217.48	217.75	216.33	217.56	216.7	216.25	216.59	216.91	216.91	216.83	217.9	218.19	216.53	217.42	217.12	216.33	216.96	217.52	217.59	217.25	217.19	216.31	217.23	217.56	217.83	216.98	216.63	217.47	216.69	216.72	217.01	216.96	217.56	215.57	216.06	217.64	216.69	217.83	216.44	217.83	216.99	217.03	217.88	218.14	216.74
207.85	209.69	208.32	207.96	208.71	208.83	209.42	208.52	209.55	208.93	209.55	207.8	208.51	208.37	208.86	208.92	208.79	208.26	207.76	209.68	208.47	208.56	209.6	208.13	208.5	209.84	208.99	209.56	209.16	209.16	209.58	208.93	209.06	208.35	208.3	208.82	207.77	208.39	209.36	208.52	210.07	207.01	208.27	209.86	208.64	208.82	209.45	208.9	209.54	208.91
216.76	217.76	216.31	217.19	216.32	217.35	216.02	216.94	215.71	217.59	217.28	216.78	216.16	217.68	217.26	216.39	215.93	216.39	216.96	217.09	217.74	217.75	216.37	218.43	216.5	217.02	217.17	218.13	217.26	217.54	216.91	217.39	216.22	217.35	216.87	217.71	216	218	216.93	217.69	216.59	217.15	215	217.12	216.85	216.3	216.88	216.76	217.42	217.49
206.86	205.58	205.91	205.61	205.94	206.47	207.3	206.22	206.56	205.92	205.28	205.36	206.52	207.26	206.34	206.34	207.01	206.53	206.8	206.6	206.46	204.84	206.2	205.56	206.26	206.13	206.02	205.27	207.66	206.66	206.19	206.48	206.31	207.08	206.34	206.71	206.89	207.67	206.75	206.52	207.59	207.53	206.62	206.58	206.42	206.27	206.3	206.95	207.3	207.08
208.08	207.51	207.89	207.77	207.84	208.24	207.54	208.87	207.96	208.39	208.4	207.4	209.26	208.45	208.64	207.17	208.82	208.14	208.62	210.34	207.98	208.42	209.41	208.44	207.84	209.17	208.54	208.17	210.18	209.21	208.05	207.77	207.64	208.29	207.75	209.27	207.84	207.98	208.17	207.27	208.02	207.85	207.69	208.48	207.96	208.24	209.46	207.83	208.13	208.74
208.16	207.17	207.73	207.99	208.05	207.83	207.95	207.99	208.31	207.82	208.29	207.34	209.24	208.02	208.13	206.61	207.49	207.13	207.11	206.54	207.99	208.69	207.45	207.42	207.55	208.6	208.02	206.5	207.11	207.51	208.1	208.03	207.49	207.18	208.22	208.01	207.81	207.89	207.68	209.1	207.66	208.11	207.9	207.52	207.3	207.86	206.65	208.02	207.5	206.43
198.79	197.91	199.37	198.22	198.2	197.85	198.29	197.8	197.5	197.42	197.46	197.99	197.29	197.71	197.93	197.9	197.41	197.48	198.7	198.49	198.23	197.01	198.77	198.63	197.47	197.15	199	197.7	197.6	197.82	198.65	198.85	197.77	199.55	197.65	198.65	196.81	198.51	196.68	198.52	197.56	197.88	198.18	198.7	198.31	198.37	198.5	198.3	197.54	197.78
204.13	203.84	205	203.29	202.95	203.18	202.63	204.28	203.12	203.31	203.06	203.25	204.85	204.57	204.82	203.79	202.72	201.83	204.3	203.05	205.06	203.58	203.43	203.81	203.34	203.39	203.34	203.26	202.93	202.98	203.83	203.09	203.35	203.04	204.97	203.7	203.67	203.8	203.05	202.89	203.27	203.68	202.22	203.59	202.64	202.55	204.21	204.23	203.25	203.9
203.37	203.4	204.14	203.96	202.64	204.71	203.54	205.07	203.41	204.2	203.55	203.57	201.79	203.86	203.31	202.9	204.69	204.24	203.9	203.72	203.77	203.09	203.89	204.17	204.02	204.54	203.97	204.79	204.01	204.53	203.33	203.82	203.94	204.89	203.71	203.99	202.9	204.15	204.55	203.58	203.67	203.57	204.4	203.95	204.01	204.84	204.01	203.89	204.22	203.72
214.1	213.31	210.93	211.6	214.38	212.34	213.81	211.57	213.77	212.93	213.67	212.5	211.49	212.92	213.33	212.43	213.14	212.38	213.12	211.9	212.26	211.44	211.95	212.28	211.73	213.42	211.95	212.5	212.31	211.47	212.29	213.88	211.9	212.96	211.14	212.75	212.29	212.2	211.98	212.85	212.91	212.87	211.76	212.79	211.63	211.56	211.72	212.34	212.23	212.12
207.98	206.65	207.36	207.27	207.2	207.67	207.95	208.51	207.66	207.97	208.18	206.68	208.26	208.35	207.04	208.39	206.67	208.21	207.55	207.76	208.3	207.48	208	207.92	208.31	208.29	208.54	209.24	208.27	207.91	207.24	207.54	207.3	208.47	207.8	207.73	207.94	208.46	207.64	208.34	207.52	208.3	208.87	208.08	207.37	207.94	209.25	207.32	208	207.73
202.85	203.01	202.94	202.41	203.42	204.21	203.54	203.1	203.57	203.63	203.54	202.78	202.88	203.8	203.03	202.42	202.01	202.44	202.9	203.27	202.79	203.77	204.31	203.88	203.09	203.38	203.98	203.2	203.21	204.02	203.46	203.59	203.77	203.63	203.33	203.44	202.04	203.61	202.63	204.16	203.26	203.03	202.55	203.59	204.13	203.35	203.38	203.99	203.39	203.55
203.5	203.92	204.49	203.27	202.08	204.01	202.19	202.46	202.45	204.25	204.46	204.22	203.7	203.34	203.29	202.88	203.47	203.44	203.32	203.16	204.37	203.33	203.83	204.18	203.93	203.41	203.28	203.85	204.23	203.22	204.91	202.47	204.22	203.52	204.01	204.61	205.18	202.93	204.54	203.3	203.57	202.98	203.49	203.23	202.85	203.81	203.94	203.21	204.43	204.32
213.06	213.14	213.67	213.49	214.3	213.49	214.01	212.55	213.17	213.37	213.8	213.05	212.26	212.94	213.02	213.06	213.11	212.79	213.97	212.86	212.75	213.43	213.64	212.52	213.28	213.03	213.25	212.45	212.99	213.48	213.36	211.84	212.65	212.62	213.01	211.96	212.9	212.33	213.45	212.93	212.25	211.85	212.79	213.28	212.3	212.61	213.23	212.85	212.84	213.15
212.06	211.97	212.01	211.86	212.14	211.07	211.04	212.25	211.68	211.01	212.07	212.19	211.49	210.88	210.53	210.83	210.66	212.46	210.52	210.85	210.03	211.68	211.11	211.11	211.55	211.69	209.93	210.95	212.46	212.39	211.49	211.07	211.79	211.02	212.21	211.59	211.64	210.88	210.96	211.82	212.87	211.3	211.55	211.6	211.8	212.61	211.07	211.91	211.99	212.49
212.55	212.42	211.46	211.17	209.77	211.96	211.94	211.74	213.12	212.93	211.14	212.44	211.22	211.93	211.72	212.1	211.26	211.81	211.31	210.81	211.78	211.53	212.05	211.13	212.39	211.7	211.27	212.14	211.35	211.91	210.59	211.9	212.44	211.75	210.89	211.66	211.67	211.69	212.06	211.48	212.28	211.59	211.2	211.81	211.67	211.74	211.97	212.07	211.7	212.1
208.45	208.17	208.45	207.79	208.44	207.25	208.32	207.45	209.13	207.51	208.6	208.06	208.66	207.47	208.09	206.66	206.77	207.77	207.89	208.66	207.45	207.23	207.41	206.85	208.46	207.66	207.71	207.67	207.16	207.51	206.69	208.38	208.03	207.25	207.55	208.58	207.31	207.32	207.67	208.07	207.96	206.46	207.87	207.08	208.07	206.61	207.73	207.14	208.13	207.93
210.94	211.41	211.83	211.8	211.28	212.03	211.78	212.01	212.48	211.83	211.67	212.15	212.25	211.39	211.42	212.88	212.73	212.41	211.36	212.38	211.28	211.8	211.85	210.2	212.33	212.23	212.32	211.26	210.3	211.58	211.02	211.04	211.45	211.22	210.65	210.75	210.98	213.02	211.44	211.93	210.94	211.99	212.05	212.37	211.8	210.81	211.9	211.33	211.88	212.25
204.05	203.58	204.77	202.58	203.51	202.66	203.36	203.16	204.13	202.98	203.47	203.61	202.57	203.49	202.25	203.73	203.83	204.12	203.25	203.52	203.07	203.11	203.74	203.95	203.27	203.6	203.54	203.83	203.33	202.11	203.89	202.92	203.4	203.93	203.3	204.18	202.78	203.22	203.04	202.29	204.32	203.53	203.06	202.89	203.54	203.11	203.11	203.5	202.06	203.68
211.55	211.46	211.47	212.23	211.72	212.15	211.18	211.72	211.59	212.74	211.62	210.94	211.49	212.45	211.93	211.65	211.11	211.54	211.19	211.74	212.25	211.94	211.5	212.88	211.22	211.67	212.12	211.12	211.84	211.88	211.25	211.35	211.99	211.32	211.18	211.34	212.23	211.2	211.22	212.08	211.85	211.52	212.35	211.64	211.73	210.57	211.98	212.76	211.17	211.16
206.06	204.89	204.7	205.57	205.5	206.38	204.56	205.38	205.25	205.09	206.3	205.8	205.35	205.63	205.5	205.2	205.22	204.73	205.26	205.85	206.11	205.23	204.68	205.62	205.48	206.35	205.1	205.67	204.57	204.63	204.66	205.19	206.47	205.96	204.83	205.24	205.6	204.95	205.04	206.46	205.56	205.21	205.83	205.89	205.67	206.12	206.68	204.99	205.79	206.03
212.24	212.08	212.23	211.38	210.51	211.45	212.62	211.81	211.75	210.3	210.63	211.46	211.01	210.87	210.23	210.83	211.4	211.35	212.98	211.25	210.53	211.31	211.15	212.05	212.19	211.42	211.93	211.33	210.52	211.75	212.13	211.5	210.98	211.25	211.36	210.97	211.47	212.35	211.04	210.59	211.47	211.53	211.78	212.42	211.08	211.41	211.84	211.65	210.77	211.61
216.1	215.79	217.16	217.39	216.96	216.85	217.17	216.4	216.79	216.35	216.67	217.73	216.59	216.31	217.88	217.07	216.77	216.22	217.04	216.86	217.62	217.8	216.47	215.69	218.42	216.81	217.72	216.65	215.33	216.77	218.38	217.22	217.31	216.79	217.15	217.06	218.33	216.84	217.16	216.36	216.56	217	216.84	216.66	216.93	217.31	217.3	217.56	216.25	217.56
208.09	208.49	207.96	207.43	206.71	207.8	207.31	208.1	207.49	207.16	207.49	207.46	208.17	208.16	206.87	208.62	206.01	207.64	208.68	207.32	207.62	208.21	208.07	208.37	208.34	207.54	208.43	208.39	207.29	207.82	208.85	207.66	207.52	207.09	208.37	206.79	208.41	208.13	209.01	207.38	206.89	208.13	208.02	208.15	208.1	208.03	207.54	208.08	207.9	207.91
207.68	207.29	207.36	207.75	207.34	207.31	207.78	207.37	208.03	207.9	207.65	207.31	207.99	208.25	206.83	208.27	206.54	207.53	208.04	207.91	206.78	207.8	207.93	207.64	207.7	207.28	207.51	207.72	209.07	208.45	207.26	206.72	206.62	207.26	207.8	207.34	208.27	209.03	207.64	206.21	207.75	207.15	207.6	208.18	207.23	207.3	207.12	207.62	208.71	206.86
208.34	208.05	207.82	207.1	209.24	209.89	207.79	206.95	208.6	208.72	208.23	207.79	207.89	207.79	207.91	206.44	208.23	206.73	208.18	208.79	207.1	207.31	208.55	208.1	207.94	207.44	207.63	207.65	207.15	208.78	209.16	207.24	208.93	206.54	208.21	207.5	207.46	207.49	207.78	208.2	207.62	207.81	208.03	207.29	208.37	208.13	208.38	206.84	208.94	208.16
205.09	203.74	204.07	203.89	205.1	204.78	204.16	203.33	203.13	204.37	204.2	203.53	205.25	204.14	203.43	204.21	204.13	204.21	203.16	203.91	203.24	204.24	203.91	203.37	204.19	203.68	203.73	203.97	203.75	203.46	203.57	203.66	204.31	204.4	203.55	204.04	203.71	204.8	203.36	203.6	203.17	203.95	204.18	203.93	203.2	202.99	203.15	204.31	203.66	204.01
204.82	204.01	204.52	204.08	204.38	204.64	204.15	203.9	204.17	204.09	203.93	203.55	203.69	203.25	204.98	204.07	203.07	204.61	203.41	204.84	204.54	204.65	202.9	203.45	204.37	204.97	204.36	203.02	204.64	203.38	204.78	204.06	203.91	204.13	202.89	204.15	203.91	204.37	204.73	205.1	203.33	205.52	203.42	203.17	204.59	204.33	204.51	205.08	204.3	204.45
199.66	200.24	199.1	199.06	199.61	200.09	199.61	200.12	199.26	199.75	198.83	199.67	199.73	199.6	199.91	199.33	199.18	199.87	197.92	200.71	199.28	199.71	199.96	198.86	198.86	199.18	200.07	198.65	199.92	199.96	200.86	198.4	199.48	198.62	199.12	199.11	200.29	199.2	198.96	198.06	200.27	199.63	200.47	199.13	200.03	200.1	199.78	198.56	198.9	200.84
204.93	204.01	204.6	205.39	205.76	205.06	205.24	204.63	203.82	205.94	203.97	205.54	204.86	204.94	204.37	204.84	205.58	205.17	204.7	204.4	204.68	204.93	204.57	205.17	205.35	204.71	205.1	204.03	204.54	204.8	205.46	204.92	203.57	204.4	204.17	205.36	205.01	205.33	204.75	205.97	204.64	205.37	204.83	203.72	205.12	204.38	205.33	204.02	204.49	204.96
208.52	206.83	206.48	208.01	207.32	209.26	208.31	208.74	206.15	207.19	207.82	207.65	207.81	207.49	208.15	207.86	207.65	207.19	207.11	208.03	207.93	205.72	208.01	206.9	207.44	207.37	207.67	206.55	207.05	207.65	207.03	207.5	208.94	207.32	207.69	206.76	208.03	208.42	207.44	206.71	207.76	207.42	208.15	208.05	208.2	207.92	207.31	206.99	207.17	207.68
201.96	201.23	200.14	200.79	200.47	200.81	202.35	201.52	199.94	201.59	202.06	201.17	201.56	201.45	201.33	201.33	201.73	201.23	201.64	200.7	201.15	201.7	201.01	201.66	201.23	201.68	202.01	200.57	200.09	199.87	200.4	200.56	200.6	201.08	199.55	201.1	200.32	201.79	200.1	201.79	200.63	201.38	201.13	201.55	201.85	200.52	201.71	200.64	201.35	200.05
217.2	216.05	217.5	216.36	216.52	217.12	217.56	216.99	217.02	216.76	218	216.59	217.04	218.12	215.06	216.27	216.47	216.79	217.16	216.52	216.95	217.1	217.03	218.25	217.33	217.63	217.1	217.45	217.06	216.75	217.59	216.69	216.8	215.67	217.71	216.96	217.26	215.71	216.84	216.24	216.88	216.68	217.16	217.66	216.94	216.23	217.22	216.1	217.64	215.93
207.87	208.36	208.5	207.6	210.21	208.77	208.36	208.59	208.89	208.88	208.87	208.99	208.97	210.01	209.64	209.31	208.49	209.42	209.41	210.08	208.98	209.2	209.84	208.1	208.56	209.99	209.26	208.37	209.71	208.38	209.22	208.64	208.21	209.26	208.43	209.58	208.4	208.99	209.92	208.31	208.58	210.26	208.21	208.63	209.58	208.72	208.76	209.24	209.92	208.52
208.65	209.01	208.5	208.7	209.82	208.55	209.04	209.19	208.64	208.44	209.84	207.7	208.38	208.3	208.35	209.1	207.42	208.96	208.94	208.57	208.05	208.8	209.82	208.18	208.22	208.85	206.84	208.95	208.98	208.13	209.28	208.12	208.52	209.65	209.99	208.67	208.63	208.85	209.64	209.16	208.5	208.35	207.66	208.94	207.88	208.01	208.49	209.82	207.41	209.58
199.97	200.48	199.65	200.33	200.65	201.34	199.18	200.15	199.68	200.52	200.92	199.95	200.32	200.86	199.48	200.76	199.94	199.44	199.69	200.52	200.23	200.04	200.22	200.12	200.32	200.03	200.11	199.89	200.85	199.74	199.13	201.51	199.34	200.16	200.77	200.06	200.42	200.47	199.96	200.6	201.36	200.8	200.81	200.15	201.18	200.91	200.24	201.6	199.64	199.74
212.03	211.75	212.42	211.64	210.71	211.43	211.5	212.38	213.45	211.89	212.07	211.44	213.05	212.12	212.08	213.12	212.15	211.34	212.48	211.32	211.8	210.69	212.75	212.22	212.1	211.51	211.46	211.85	210.59	210.86	212.96	212.82	211.38	212.25	211.93	211.34	213.43	212.42	211.56	210.89	212.99	212.08	212.09	212.36	211.99	211.98	210.66	213.27	212.47	211.97
212.07	214.13	212.97	213.25	212.08	213.75	213.28	213.53	213.89	213.36	212.27	212.47	212.58	212.05	212.84	213.12	211.91	213.32	213.03	213	212.82	213.5	213.3	213.09	212.35	212.18	213.55	211.47	214.16	213.23	212.28	214.65	212.89	212.99	212.52	212.77	211.8	211.88	213.61	212.18	213	212.28	212.55	213.31	212.61	212.92	212.84	213.02	212.19	213.99
211.95	211.04	212.05	212.09	212.08	210.48	211.14	211.47	211.48	211.28	211.13	212.43	211.17	211.33	210.15	212.3	211.22	212.39	210.26	211.57	211.6	211.54	211.57	211	212.84	211.68	212.06	211.68	212.26	211.89	212.19	211.9	212.47	211.16	210.36	211.86	211.15	211.96	212.37	211.9	211.23	212.72	210.89	211.07	211.65	211.04	211.41	210.85	211.65	212.12
208.55	209.32	209.34	208.58	208.69	208.7	208.6	207.47	209.16	209.2	208.82	208.86	208.89	207.58	209.46	207.27	208.21	208.41	208.89	207.98	208.69	208.86	209.29	208.48	209.45	208.65	208.72	207.96	209.51	208.38	208.05	207.85	208.28	209.76	208.17	208.81	208.52	209.45	208.16	208.33	207.92	208.23	208.27	208.34	208.62	208.4	207.68	208.44	208.76	208.75
208.56	208.3	208.13	210.01	208.55	209.28	208.43	209.38	208.3	209.38	207.83	208.64	208.44	208.93	208.71	207.39	208.89	206.83	208.23	208.3	209.32	208.36	208.38	208.38	208.88	209.03	209.19	208.59	208.55	208.44	209.16	207.81	206.96	208.94	209.26	208.64	208.49	208.58	209.23	207.79	207.76	209.12	208.84	209.32	208.12	207.68	209.31	208.68	208.42	208.76
216.35	217.78	217.74	217.02	216.75	216.22	217.61	216.54	217.08	215.54	216.06	217.4	217.64	216.29	216.44	216.65	216.59	217.76	216.76	216.62	216.89	217.74	217.82	216.57	216.32	216.99	217.34	216.64	218.03	216.69	217.34	217.25	216.49	217.42	216.75	217.52	217.61	218.18	217.47	216.22	216.28	217.22	216.54	216.93	216.17	215.92	215.83	216.68	217.62	216.94
208.8	209.07	209.52	208.67	208.36	208.69	208.62	207.79	208.2	207.45	208.54	208.75	208.78	208.44	208.42	209.28	209.18	207.96	209.03	207	208.47	208.86	208.73	208.38	208.1	208.51	208.26	208.53	208.53	208.92	208.67	209.23	208.88	208.26	207.47	208.15	208.69	207.72	208.41	208.45	211.16	209.08	208.17	207.74	209.63	208.52	209.32	208.53	208.45	207.44
199.46	199.54	199.58	199.55	199.25	198.52	200.3	199.31	199.19	200.06	198.66	200.7	198.94	199.84	199.16	198.97	199.33	199.77	200.52	198.6	198.79	198.47	200.49	199.29	199.36	199.17	199.07	199.86	199.09	199.37	199.37	199.41	199.2	199.82	199.74	200.05	198.34	200.51	199.61	199.43	199.99	199.62	199.4	199.5	199.41	199.19	200.9	198.81	199.17	199.9
203.81	204.49	204.02	204.16	205.01	204.5	204.57	204.9	205.31	205.12	205.1	204.55	205	203.76	205.87	204.73	206.04	204.54	204.59	203.7	205.11	204.09	204.06	205.71	205.04	203.94	205.43	204.16	205.47	204.66	204.36	204.2	204.48	203.94	204.33	203.01	205.03	204.56	204.44	204.77	204.76	204.8	205.51	204.77	203.98	204.33	205.45	204.29	205.12	204.83
207.57	207.89	209.21	207.28	209.48	207.97	209.11	208.53	208.19	208.01	209.04	208.66	208.54	209.69	209	208.7	208.59	207.84	208.05	207.81	208.85	208.91	208.28	208.78	208.63	209.34	206.97	207.91	209.4	208	208.42	208.11	207.73	208.02	208.7	207.74	209.51	208.37	208.32	208.9	207.26	208.46	208.96	208.19	208.48	207.61	209.3	208.82	207.9	207.97
216.85	216.77	217.36	217.03	217.06	216.81	216.93	217.56	217.17	216.67	217.46	216.86	216.57	216.3	217.95	216.63	217.11	217.1	217.39	217.35	216.96	217.72	216.32	216.9	216.03	216.5	216.78	217.21	217.69	216.83	218.76	217.14	217.06	217.2	216.96	216.36	216.07	216.08	216.84	217.21	217	217.52	217.5	216.04	217.64	216.96	216.21	216.56	217.12	217.5
208.07	208.34	208.89	208.68	207.75	209.06	207.99	209.12	209.38	209.46	208.18	208.97	208.78	208.34	207.94	208.97	209.29	208.89	209.13	208.64	209.16	208.29	209.15	208.39	208.53	208.44	208.42	209.23	208.98	208.52	208.48	209.41	208.5	208.64	210.17	208.78	208.33	209.31	209.6	208.21	208.26	208.77	207.93	209.56	208.82	208.97	208.84	207.39	208.69	208.27
207.7	207.57	208.3	208.74	209.09	208.81	209.55	209.36	209.13	208.88	210.02	208.43	209.32	208.98	209.41	208.03	209.27	209.16	208.05	208.1	208.62	208.18	209.94	208.16	207.6	209.28	209.88	208.43	208.61	208.94	208.85	209.87	208.27	208.46	209.08	208.33	208.81	208.62	209.09	208.56	209.43	208.35	208.64	209.76	208.39	209.28	208.41	208.66	208.22	209
217.17	218.73	216.6	216.91	219.67	216.78	217.19	218.2	217.75	216.79	216.77	216.81	217.72	216.72	217.21	217.84	217.2	218.31	216.44	217.42	218.01	218.74	218.69	217.99	219.37	217.29	216.67	218.76	217.92	218.22	217.79	218.73	218.31	219.1	218.57	218.15	219.1	219.07	216.37	217.82	217.63	217.97	218.5	217.52	218	218.46	218.09	218.37	217.86	217.98
209.2	210.18	209.84	209.69	209.92	210.52	208.83	209.96	210.6	208.77	210.47	209.56	209.78	209.18	210.92	210.09	209.12	209.84	208.91	208.73	209.62	210.54	209.68	209.34	209.53	209.39	210.27	209.96	208.4	209.7	208.73	210.03	210.6	209.24	209.04	210.03	210.13	210.86	210.42	208.45	210.52	209.49	210.29	209.54	210.67	207.95	209.86	209.59	210.41	209.83
211.71	211.75	212.61	212.32	211.92	211.07	212.3	212.23	212.13	210.75	211.42	212.35	211.35	211.48	211.86	212.28	211.12	212.45	210.97	211.79	211.92	211.76	211.53	210.96	211.57	211.16	211.67	211.79	211.47	212.18	210.3	211.75	211.94	211.76	211.62	212.07	212.46	212.31	211.76	212.4	212.42	211.73	211	211.85	211.48	211.3	210.7	212.01	212.73	211.41
195.02	194.5	196.08	195.89	194.99	195.62	195.68	194.19	195.82	195.11	195.54	195.91	196.27	194.78	194.91	195.3	193.8	194.47	194.95	196.31	195.16	195.97	195.83	194.29	195.34	194.93	194.93	194.97	195.75	195.59	195.4	196	195.19	194.84	195.63	195.39	194.7	195.52	195.57	195.48	195.21	194.23	195.06	194.3	196.42	194.91	195.81	194.74	194.68	195.6
212.47	211.78	212.56	212.95	213.45	212.96	213.37	213.5	213.28	212.85	212.91	213.31	212.57	211.93	211.92	213.41	212.21	211.65	212.74	213.21	211.9	213.23	213.69	213.29	214.5	213.61	213.52	212.37	212.59	212.47	213.96	213.59	214.06	212.26	213.44	212.3	212.69	212.67	212.79	212.77	213.17	212.15	212.5	212.85	213.49	213.13	213.17	213.49	213.36	213.55
216.11	216.85	217.56	216.97	218.36	218.04	217.37	217.52	217.07	216.98	218.81	216.92	218.05	217.47	218	217.63	216.93	218.46	217.7	216.94	218.22	217.5	219	218.8	217.01	218.37	217.14	217.46	217.74	217.49	218.26	217.2	217.49	218.67	218.68	217.69	218.39	218.39	217.91	216.73	218.12	216.76	217.85	217.53	216.64	218.49	218.01	218.73	217.91	217.9
203.47	204.07	203.34	203.19	203.43	203.87	203.91	204.15	202.77	203.81	202.74	202.73	203.1	202.99	203.18	202.45	202.75	203.02	202.07	202.56	203.01	204.77	205.08	204.2	203.85	203.06	203.01	204.12	204.52	202.64	203.01	202.33	203.12	203.96	202.8	203.43	203.98	204.32	202.99	203.72	202.68	202.69	202.3	201.93	203.44	203.01	203.68	202.81	203.22	202.51
205.52	204.27	203.79	204.98	204.65	204.55	204.79	204.77	205.23	204.08	203.95	204.64	205.26	203.88	204.78	204.67	204.25	205.12	204.54	205	204.07	204.36	205.16	204.86	205.73	205.39	204.82	204.9	204.23	205.3	204.3	204.69	204.33	204.23	205.31	204.64	205.41	205.02	204.61	206.24	204.84	203.95	205.1	204.59	203.64	205.69	204.39	205.11	204.84	205.57
209.71	208.83	208.31	208.72	209.21	207.11	208.88	207.9	208.83	208.59	208.76	208.63	207.94	208.81	209.27	209.1	208.56	209.25	208.19	208.84	209.22	207.68	209.07	208.5	208.44	207.53	207.9	208.13	207.9	207.56	208.9	207.86	207.53	208.1	207.35	207.89	207.28	208.72	208.13	208.74	207.6	208.36	208.47	208.26	207.97	207.71	207.82	208.89	208.16	207.84
211.4	212.53	212.16	210.33	211.04	212.18	212.32	212.83	212.25	210.34	211.91	212.27	211.44	210.79	211.76	211.96	212.39	211.57	211.44	212.03	211.05	212.39	212.51	211.33	212.59	213.11	212.04	212.72	212.18	212.38	211.79	211.55	212.04	212.65	213.15	211.24	212.1	211.42	213.05	211.07	211.96	210.82	211.82	211.96	211.18	213.16	211.6	212.14	210.98	212.21
202.46	201.65	202.19	201.49	202.31	201.98	202.91	203.3	202.22	201.79	201.92	203.36	202.5	202.71	202.66	202.04	202.01	202.71	201.52	202.26	201.17	202.12	202.35	203.06	202.75	202.29	202.4	201.21	202.48	203.05	203.31	203.21	201.56	202.27	203.1	203.39	203.05	201.9	201.66	201.17	202.36	203.04	201.64	202.04	201.8	202.89	202.85	202.45	202.96	202.05
204.16	204.38	204.03	204.52	205.27	204.27	205.21	204.61	204.4	205.19	204.14	204.46	204.63	204.44	204.54	204.56	204.76	204.81	204.55	204.57	205.59	206.31	204.98	204.06	204.79	204.36	205.74	204.69	205.09	204.53	205.14	204.82	202.92	204.59	204.33	204.56	203.78	205.1	203.88	204.07	205.27	205.43	205.75	205.04	204.58	204.7	203.95	205.2	204.12	206.07
208.4	209.37	209.45	208.33	208.67	208.08	208.71	208.74	208.74	208.66	208.3	208.63	209.24	209.76	209.72	208.18	209.16	207.02	209.01	208.19	209.2	208.51	207.99	208.32	206.96	208.73	208.18	208.65	208.79	209.19	207.66	207.97	208.8	208.98	208.11	208.94	208.93	208.48	209.67	208.07	209.81	208.73	207.46	208.95	208.33	208.48	209.02	208.18	208.95	208.26
204.63	204.4	206.07	205.13	204.88	204.27	205.44	204.66	204.04	205.22	205.37	205.54	204.86	204.45	204.56	204.17	204.57	204.11	204.37	204.33	204.75	205.2	205.05	205.07	204.92	204.57	205.03	203.91	205.3	205.21	204.13	204.57	203.73	204.81	204.92	205.2	205.28	204.83	205.24	203.56	204.6	204.89	203.76	204.22	204.97	204.93	204.48	204.56	204.93	206.15
212.94	212.02	212.27	211.26	211.11	213.08	213.82	211.98	212.65	213.04	212.21	212.69	212.1	213.12	211.34	212.7	212.99	211.93	212.3	213.17	212.5	212.57	212.51	211.55	213.08	212.76	212.85	211.9	212.51	211.23	211.64	212.49	211.33	213.2	212.03	211.54	211.98	212.35	212.52	211.12	212.16	211.71	212.75	213.22	213.42	211.6	211.82	212.64	211.86	211.99
206.88	207.98	207.28	207.55	207.02	207.47	207.49	208	206.61	207.87	207.36	206.7	206.69	207.8	207.54	207.51	206.42	208.34	207.5	207.02	207	207.38	208.5	207.81	208.24	207.72	208.29	208.25	207.76	208.49	207.42	207.13	207.67	208.56	207.77	207.44	207.69	208.35	208.26	208.98	208.39	207.47	207.08	208.06	207.33	206.89	207.85	207.51	208.24	207.77
203.6	204.24	204.3	203.18	203.67	203.41	203.35	203.34	203.99	204.21	203.83	204.45	203.53	204.32	203.32	203.61	203.46	203.93	204.3	203.45	203.58	203.54	204.17	203.51	203.57	202.89	204.16	203.52	205.24	202.98	203.57	203.53	203.51	203.63	203.39	203.57	203.78	204.35	203.5	204.21	203.03	203.96	203.89	203.48	202.7	204.37	202.86	204.31	203.72	203.89
202.66	202.38	202.5	202.64	202.6	202.49	202.89	202.93	202.73	201.55	202.24	201.88	202.63	203.61	202.38	202.25	201.85	202.23	202.6	202.31	202.3	201.58	201.89	202.65	203.07	201.79	203.42	202.82	202.15	202.83	202.87	203.26	202.29	201.76	202.78	203.86	203.29	202.21	202.31	202.01	201.12	202.29	203.39	202.52	202.66	203.09	203.29	202.94	202.77	203.45
199.23	199.43	198.67	199.8	197.62	197.68	198.22	198.49	198.44	198.3	197.97	197.53	198.27	197.85	198.4	199.87	199.49	198.28	198.59	198.19	198.39	198.04	199.18	198.42	197.05	199.28	197.98	198.8	198.36	198.9	197.8	198.71	198.23	198.57	198.89	197.95	197.91	198.12	199.6	198.28	198.25	199.02	198.43	198.67	198.21	198.55	199.78	199.23	199.19	199.19
195.31	194.98	196.7	195.28	195.59	194.95	195.95	195.4	195.33	195.21	194.7	194.73	194.75	195.98	195.02	195.03	195.41	194.13	195.85	194.72	195.21	194.19	194.89	196.82	195.18	195.32	195.59	195.87	193.7	195.82	196.23	195.82	197.06	195.23	195.53	195.74	195.36	194.2	194.7	197.12	195.09	195.17	195.74	196.44	195.32	195.57	195.07	195.05	195.58	194.41
209.8	209.19	209.58	210.31	209.4	210.67	208.9	209.08	210.34	209.86	209.74	210.87	210.1	209.57	208.7	208.06	210.51	209.92	209.32	210.31	208.76	210.04	209.85	209.02	208.16	209.82	209.01	209.95	209.76	209.64	209.14	209.07	208.36	209.98	210.23	209.09	210.37	209.34	209.68	209.52	209.67	209.67	208.45	210.68	209.35	208.85	210.37	208.82	210.42	209.47
210.51	211.78	212.01	211.81	210.13	211.08	211.67	211.97	212.1	211.96	211.2	210.85	212.04	211.45	211.48	211.57	211.72	211.86	211.32	211.99	211.49	211.92	211.62	210.89	211.23	211.64	211.82	211.86	210.33	211.18	211.34	210.7	210.96	212.34	211.65	212.39	211.6	211.39	211.61	210.87	210.91	211.77	211.83	211.2	210.62	211.77	210.69	211.87	212.71	211.65
212.44	211.86	211.31	212.88	211.27	211.6	211.05	210.88	211.38	210.16	211.68	211.33	211.13	211.11	213.03	211.06	212.74	211.9	212.77	211.39	212.13	210.99	211.4	211.47	211.5	212.38	211.03	211.61	212.29	211.82	212.69	212.4	211.83	211.53	211.69	211.05	211.79	210.66	211.46	211.81	211.39	212.9	211.49	211.34	212.24	212.63	211.23	211.03	213.05	211.94
203.97	204.13	204.46	204.34	203.37	203.72	203.13	204.46	202.76	204.34	204.65	203.56	203.02	203.99	203.73	204.48	203.49	204.56	203.37	203.7	203.65	203.39	204.03	204.23	202.33	203.66	204.44	205.11	203.77	203.76	203.63	204.96	202.97	204.07	203.75	203.83	203.96	203.31	203.49	202.96	203.45	204.16	203.5	203.84	205.36	202.87	204.34	203.9	202.89	203.12
193.66	194.29	193.84	193.96	193.79	193.91	193.77	192.94	194.34	194.29	193.84	194.59	194.63	194.53	193.73	194.72	192.58	194.93	193.3	194.11	194.4	194.87	194.26	194.56	194.95	193.78	194.47	193.76	194.57	193.24	194.72	194.2	193.24	194.07	194.54	193.88	194	193.99	193.89	194.24	194.59	193.94	195.09	193.83	194.71	193.38	194.45	194.41	193.97	195.19
209.5	208.98	209.03	208.26	208.13	207.56	208.05	208.95	208.85	209	208.43	208.71	207.93	209.75	209.62	209.15	209.75	208.65	209.18	208.3	207.08	208.31	207.16	208.18	207.87	208.46	207.54	209.31	209.21	208.26	210.1	208.4	208.33	207.89	209.07	208.78	208.71	208.63	207.86	209.08	208.09	208.51	207.95	209.13	208.62	208.66	209.89	208.86	208.95	208.9
213.07	213.63	213.6	213.45	213.3	213.52	212.72	212.84	213.32	212.86	212.94	212.68	212.93	213.03	212.85	212.04	213.47	213.56	212.78	213.31	212.97	213.66	213.38	214	212.46	213.28	212.14	213.01	213.07	213.31	213.34	212.58	212.91	212.66	213.44	213.58	212.74	212.76	212.73	213.25	212.76	212.61	213.23	213.86	213.3	213.84	212.71	213.1	213.18	212.66
202.23	201.92	202.81	202.32	203.49	203.29	201.93	203.43	202.2	202.97	202.48	202.89	202.88	202.67	203.07	201.76	202.46	202.49	203.09	202.07	201.87	202.45	202.75	202.54	203	201.7	203.07	201.46	202.97	202.62	203.01	202.14	202.92	202.09	202.59	202.54	202.38	203.54	202.2	202.21	203.59	203.15	201.4	202.45	202.69	203.27	201.76	202.55	203.04	203.77
217.59	217.37	216.74	219.18	216.94	217.19	218.18	217.69	217.61	219.18	217.56	218.03	217.96	218.03	217.07	217.86	218.88	218.24	216.94	217.14	217.97	217.66	217.24	217.68	216.5	217.87	217.76	217.97	217.67	218.46	217.24	216.53	217.32	217.14	218.25	218.01	217.58	217.53	217.64	216.95	217.83	218.15	218.21	218.32	218.37	216.34	217.92	217.45	218.21	217.37
216.43	216.73	217.06	216.97	216.13	216.83	216.04	216.93	216.95	217.78	217.4	216.4	217.18	218.46	216.27	217.38	217.89	217.08	216.73	216.94	216.94	217.02	216.76	216.13	217.39	216.07	216.05	217.31	218.14	216.98	216.65	216.15	215.79	216.85	217.42	217.95	217.65	216.27	216.62	218.21	217.41	216.7	217.91	216.76	217.78	217.36	217.69	216.95	216.85	216.43
216.44	218.16	217.58	216.13	216.69	215.36	216.99	217.07	217.05	217.77	216.7	217.21	216.89	217.66	217.06	216.04	217.99	216.9	216.83	216.04	216.23	216.89	215.94	216.13	217.8	216.73	216.89	217.7	216.87	216.48	216.67	217.18	217.83	217.48	216.21	216.89	217.49	216.39	217.02	217.54	216.4	216.1	216.41	217.87	218.44	216.11	216.58	216.84	216.67	216.55
207.56	208.99	207.82	208.79	209.07	209.04	208.47	209.2	209.13	208.97	208.75	208.13	208.95	207.73	209.42	209.07	208.49	209.09	209.18	209.58	208.79	208.27	209.64	207.98	207.78	209.78	208.56	209.57	209.79	209.04	208.49	208.12	208.84	208.14	208.28	209.18	208.99	209.27	208.18	208.96	209.27	208.67	208.77	208.43	208.66	209.82	210.49	208.18	209.02	210.32
210.15	209.98	210.74	209.54	209.4	209.98	208.05	210.38	209.91	209.54	209.53	208.95	209.84	208.99	209.57	209.27	208.9	209.03	209.24	208.94	209.26	209.92	208.99	209.05	211.02	209.57	209.04	210.02	209.37	209.43	208.98	209.05	209.02	208.99	208.41	209.86	209.62	209.84	209.56	210	209.16	209.8	208.51	209.61	209.02	210.64	208.69	209.21	208.89	209.45
205.79	205.72	207.3	207.21	206.22	206.44	206.16	206.49	206.72	206.63	206.55	206.37	206.9	206.64	205.7	207.35	205.82	205.98	205.99	207.15	207.13	207.6	206.48	206.61	206.68	206.85	207.23	206.79	206.15	207.23	206.78	206.47	207.41	206.38	205.58	207.5	205.91	207	206.36	205.47	206.92	206.3	207.3	205.94	206.47	206.61	205.64	206.16	207.07	206.95
211.98	212.36	210.97	212.37	210.9	212.08	211.69	212.2	212.11	212.73	211.17	211.73	211.42	212.04	211.83	212.49	212.26	212.45	212.08	210.62	212.21	211.51	213.31	211.91	211.25	212.71	212.2	211.14	212.49	211.11	211.07	211.91	211.44	210.96	211.49	211.59	211.22	211.67	212.08	210.99	211.38	211.65	211.89	211.55	211.72	211.86	211.81	212.11	211.63	211.49
211.46	211.86	211.13	212.73	212.33	210.97	211.74	210.8	211.25	212.42	211.18	211.97	211.63	212.25	211.21	210.75	211.72	211.53	211.95	212.35	211.56	210.83	212.01	211.63	211.63	210.69	211.13	210.78	211.1	210.84	211.25	211.42	211.33	210.73	210.15	211.72	211.32	211.1	211.76	212.09	211.04	211.1	211.85	212.31	211.01	211.37	212.08	212.51	211.33	212.18
208.54	207.64	208.77	208.13	208.51	208.77	207.75	209.12	208.09	209.03	207.34	208.38	208.86	208.37	208.64	207.54	209.39	209.25	209.14	208.5	206.71	207.65	207.68	207.94	208.07	208.64	208.15	207.95	209.01	209.55	209.39	208.56	208.54	208.16	209.39	207.86	208.18	209.46	209.63	208.41	209.81	208.73	209.2	207.46	207.86	207.68	208.39	209.48	208.82	208.77
205.29	206.12	204.85	205.43	203.87	204.54	204.63	204.81	204.68	205.66	205.83	204.11	204.95	205.15	205.69	204.88	204.22	204.71	204.95	204.8	204.89	204.62	204.45	204.63	205.33	203.88	204.29	206.06	204.2	205.06	204.94	204.87	204.85	204.84	204.76	203.93	205.57	205.24	206.45	204.92	205.11	204.71	205.5	205.48	204.84	205.56	203.99	204.91	203.78	204.24
208.94	208.4	208.38	208.51	209.75	208.91	209.15	209.08	209.16	208.89	208.8	209.62	209.41	208.13	208.24	209.58	208.13	208.17	208.81	209.34	208.38	209.33	209.54	209.27	208.16	210.51	209.22	210.13	208.94	208.52	207.65	207.9	209.49	208.27	208.8	208.47	209.98	210.3	208.56	208.8	207.87	208.22	209.09	209.03	208.17	207.73	207.57	208.13	209.77	208.17
203.89	203.57	204.04	204.56	204.23	202.99	204.37	203.38	204.05	204.43	203.06	203.57	203.5	202.73	204.25	202.57	204.05	203.82	203.34	203.46	203.86	202.96	204.75	203.35	203.26	203.31	203.7	204.73	204.21	203.28	204.2	204.06	204.04	204.48	202.93	204.21	205.35	204.39	203.44	204.86	203.69	203.23	203.43	204.91	204.29	203.01	204	204.71	203.51	203.73
212.44	211.84	211.2	212.25	212.25	211.41	211.59	211.19	210.88	211.32	211.15	212.2	212.62	211.35	211.41	211.54	211.86	211.47	212.43	210.27	211.13	212.3	210.9	212.72	212.99	211.78	210.44	212.73	212.03	211.93	211.05	213.13	211.74	212.61	212.1	212.33	211.33	211.78	212.31	211.54	211.57	211.17	212.19	210.97	211.66	211.23	212.09	212.15	211.31	212.05
199.01	199.79	198.47	199.92	199.42	199.57	199.09	199.31	198.3	198.35	199.28	200.03	198.93	199.21	200.01	199.87	200.52	198.91	199.02	198.74	199.49	199.89	199.31	199.4	198.62	199.16	198.23	199.21	198.6	200.07	199.82	199.8	199.51	199.94	198.89	199.79	200.19	198.53	199.77	199.05	200.72	200.56	199.32	199.16	200.03	198.27	200.08	198.98	199.32	199.53
208.38	207.81	207.13	207.71	208.35	208.64	208.64	208.02	208.36	208.64	209.24	207.84	206.98	208.33	208.79	208.11	207.46	208.95	208.03	207.02	208.76	208.29	208.51	208.54	208.18	208.56	208.34	208.65	207.9	208.14	208.14	208	207.96	208.77	209.06	207.95	208.41	208.09	209.9	208.08	208.16	208.78	210.34	207.73	208.23	208.04	209.1	208.91	208.56	209.2
195.03	194.76	194.51	195.22	193.76	194.3	194.15	193.93	194.11	193.61	194.99	193.81	195.19	193.6	194.97	193.28	193.71	194.22	194.07	193.17	195.28	194.68	194.16	193.83	193.31	194.68	195.12	195.6	194.56	194.62	193.73	194.89	195.09	194.4	193.74	194.74	194.39	194.6	194.51	193.66	194.61	193.32	193.77	194.11	194.9	193.9	194.11	193.51	194.64	194.21
200.88	199.87	200.21	200.8	200.12	200.69	200.51	199.49	199.07	199.41	199.85	200.04	200.64	200.69	199.2	201.57	201.24	200.41	199.85	200.75	200.73	200.32	200.07	199.75	200.17	200.23	200.26	200.08	199.49	199.85	200.7	200.32	200.04	200.54	200.46	200.82	200.3	200.56	200.27	199.67	199.99	199.85	199.3	199.94	199.61	200.25	200.57	201.26	201.03	200.06
207.61	208.21	208.13	208.54	209.09	209.18	208.52	209.09	208.7	208.55	209.47	208.08	208.69	207.68	209.42	208.63	209.58	208.45	208.61	208.62	208.74	208.6	208.96	208.77	208.74	209.19	209.05	208.37	208.93	209.46	207.92	208.45	208.86	209.15	207.57	209.01	208.66	209.42	208.68	208.67	209.52	209.11	208.03	207.54	208.02	208.78	208.67	208.39	208.5	208.52
202.6	203.98	203.02	203.81	203.25	203.38	203.47	203.53	204.23	203.77	202.73	203.03	202.92	202.52	202.81	201.89	203.23	203.1	202.58	202.91	203.43	202.85	202.3	203.27	202.26	204.29	203.22	203.82	203.9	203.39	203.67	201.78	203.31	203.73	202.21	203.96	203.36	204.24	202.64	202.53	203.66	202.12	202.9	203.27	203.49	204.01	204.17	203.15	202.56	202.88
207.91	206.74	207.55	208.55	206.88	209.62	208.1	208.8	206.8	207.91	207.51	206.97	207.78	207.56	208.42	208	207.24	208.2	208.07	208.14	207.42	208.95	207.52	207.1	208.57	206.49	208.16	207.1	208.78	207.03	207.25	207.57	207.63	207.85	207.12	206.71	208.4	207.07	208.59	208.06	207.49	207.35	208.9	207.97	208.19	207.16	208.44	207.42	207.59	207.77
198.57	199.67	198.77	199.13	200.62	199.13	199.57	199.64	198.91	200.52	199.96	198.59	199.7	199.61	199.52	198.82	199.4	199.73	199.56	199.95	198.96	200.05	200.18	199.29	200.24	199.33	199.48	198.52	198.2	199.23	198.52	199.86	200.3	199.61	199.9	198.9	199.46	199.04	199.17	199.21	200.48	198.85	198.88	199.05	198.66	199.36	199.98	197.9	199.3	199.02
202.86	202.99	203.77	203.14	203.36	202.93	203	203.14	203.17	202.02	202.4	203.9	203.53	203.31	203.85	202.14	202.69	203.74	202.97	204.09	202.55	203.34	201.43	204.34	203.38	203.73	203.45	202.51	202.48	203.59	203.35	202.84	202.93	202.39	203.34	203.09	203.19	203.28	203.64	203.55	202.57	202.66	203.16	203.12	202.85	203.56	203.35	203.22	204.09	202.89
211.6	213.02	211.84	212.17	211.08	211.82	212.79	212.82	211.27	212.5	212.33	212.2	212.26	212.12	212.53	212.63	213.06	213.34	212.2	212.54	212.84	212.47	212.71	211.97	211.31	212.32	211.29	212.2	213.33	212.08	212.17	211.74	212.79	212.44	213.34	211.86	212.02	212.37	212.26	212.96	212.35	213.27	211.91	212.93	212.75	212.02	212.27	212.21	212.77	212.95
209.49	208.41	208.93	207.99	207.81	208.53	209.02	209.73	208.64	208.16	208.78	208.35	207.89	208.68	207.41	208.51	208.59	208.92	208.38	208.05	207.65	209.45	207.47	208.31	207.74	208.46	209.58	208.23	208.27	208.01	209.08	207.93	207.86	208.37	206.93	208.39	208.92	208.42	208.64	208.06	209.21	208.17	207.7	207.98	207.9	207.06	208.83	207.66	208.86	208.97
200.53	199.78	201.05	199.82	200.55	200.65	200	201.03	201.43	200.44	200.2	199.63	200.55	200.35	200.14	199.23	200.92	200.82	200.01	200.3	201.28	200.1	200.26	199.19	198.97	200.68	200.29	200.8	200.28	199.43	200.01	201.58	199.36	200.47	200.4	200.24	199.94	199.86	200.63	200.23	201.12	199.92	199.71	200.67	200.02	199.31	198.97	198.91	198.05	198.82
218.09	217.93	218	217.23	217.72	216.55	217.77	218.24	217.76	217.59	218.35	217.97	217.42	217.44	217.57	217.54	216.68	217.67	217.98	217.78	217.48	218.71	217.01	216.83	218.08	217.21	217.72	217.22	218.09	218.13	218.84	217.22	217.45	219.3	217.73	218.55	217.24	217.22	217.39	217.42	217.79	219.09	218.42	217.99	217.76	218.8	217.3	218.11	217.69	217.5
201.07	201.48	201.69	200.97	202.36	201.77	199.66	201.46	201.24	200.34	201.09	200.81	200.7	201.26	200.69	200.62	201.04	201	200.88	201.87	201.81	201.52	200.4	201.59	202.19	201.26	201.51	200.82	200.69	201.09	200.53	201.48	200.56	202.29	201.67	200.48	200.51	200.87	201.05	200.97	202.82	201.69	201.01	202.12	200.23	200.4	201.01	200.83	201.21	201.42
216.94	217.99	217.55	218.57	217.52	218.4	218.24	217.69	217.1	216.61	217.59	218.04	217.69	218.5	217.37	218.27	217.2	217.61	218.72	216.86	218.39	216.65	218.2	216.98	218.47	218.18	218.36	217.59	217.49	217.88	217.86	217.49	218.79	218.5	217.47	217.29	217.53	218.33	217.82	217.88	218.85	217.47	217.74	218.54	218.19	217.41	218.69	217.04	216.49	217.81
216.5	217.84	217.35	216.54	216.56	216.99	215.97	217.04	215.56	216.67	216.82	217.31	217.61	216.96	216.76	217.1	216.41	216.85	216.71	216.21	216.25	217.6	216.34	217.75	216.93	217.14	216.97	218.09	216.69	216.66	217.72	217.66	218.53	216.36	217.49	217.16	216.62	216.1	217.25	217.61	217.3	215.8	216.65	216.73	217.84	216.63	217.64	218.23	217.25	217.75
218.24	219.19	217.81	217.69	218.59	218.96	217.27	218.41	216.92	217.27	217.35	218.38	218.21	217.73	218.56	217.96	217.57	217.32	217.12	216.87	218.09	218.39	217.28	217.32	217.13	219.51	217.77	217.37	217.88	217.29	217.21	218.72	218.87	217.2	218.08	217.11	218.36	217.98	219.66	216.36	216.79	218.95	218.53	217.7	218.4	218.1	218.01	217.68	217.39	218.67
201.48	200.44	200	200.23	201.18	200.88	202.25	199.86	199.94	200.08	200.13	200.77	200.42	198.79	200.34	199.87	201.1	200.13	200.66	201.48	199.96	200.21	200.5	200.25	200.56	199.43	201.05	201.3	200.64	200.38	200.54	200.35	199.58	199.36	199.95	200.45	200.21	200	200.36	199.96	199.94	200.45	200.11	200.29	201.67	200.55	200.93	199.83	200.2	201.65
218.44	216.69	218.01	218.16	217.07	216.57	217.03	217.41	217.31	217.1	217.9	217.32	218.5	218.68	217.46	216.77	217.83	217.32	217.78	218.94	218.88	217.69	218.02	217.42	217.25	216.29	218.2	218.57	217.1	218.92	218.21	217.24	218.7	217.62	219.25	217.44	217.81	216.32	218.99	216.95	217.74	217.3	217.32	216.84	218.57	216.83	216.49	216.55	218.21	217.44
217.39	217.91	218.68	216.25	216.55	217.08	217.92	215.26	216.76	216.86	217.05	217.1	217.4	217.05	216.37	218.06	217.8	217.56	217.4	217.39	215.86	216.83	217.63	216.89	217.18	216.69	217	218.68	217.02	215.7	216.04	217	216.98	216.41	216.43	217.53	217.64	217.25	216.59	216.45	217.15	217.96	217.51	217.42	216.94	216.19	217.88	217.68	217.29	217.36
200.12	199.87	200.78	200.52	200.04	200.09	200.05	200.52	200.5	199.86	200.71	201.55	200.95	200.05	200.19	199.77	200.43	199.75	200.4	200.16	200.97	199.44	199.06	199.55	200.7	200.63	199.72	199.55	200.87	200.89	199.63	200.77	200.19	200.31	200.45	200.19	200.77	201.25	200.15	199.77	199.46	201.04	200.42	199.56	198.79	200.31	200.04	201.23	200.11	200.63
218.92	217.26	218.83	217.96	217.05	217.38	218.09	217.31	218.2	217.53	218.15	216.72	217.66	218.7	218.39	217.38	217.89	217.01	217.31	217.73	217.44	217.13	217.69	216.47	216.3	218.09	217.62	217.71	218.23	216.9	218.48	218.08	218.31	218.06	217.91	217.89	218.05	218.3	219.21	217.17	216.26	218.34	217.06	217.63	216.53	217.19	218.08	219.7	218.27	218.06
203.75	203.71	203.75	204.09	203.38	204.19	203.71	203.89	203.53	203.22	203.56	204.08	202.71	203.65	203.2	202.87	203.05	202.63	203.6	203.67	204.15	202.9	202.35	203.67	203.83	203.94	203.96	204.48	203.65	203.79	203.77	202.38	203.94	203.79	202.69	203.83	204.19	203.5	204.16	204.84	203.84	204.17	203.26	203.46	203.95	203.74	202.84	204.13	203.37	203.1
208.62	208.36	208.15	207.47	208.15	208.41	208.13	208.59	208.15	207.64	206.67	207.18	206.91	207.04	207.23	207.03	208.36	208.4	208.14	207.9	207.6	208.13	206.52	206.96	207.79	207.53	208.69	209.66	207.96	207.62	208.37	206.82	207.98	207.57	207.14	207.15	207.8	208.54	209.31	207.35	208.17	207.95	206.64	207.32	209.41	206.14	207.76	207.47	207.34	207.5
204.43	203.49	202.95	203.99	203.67	202.78	204.02	203.46	202.6	202.97	203.15	203.43	202.99	203.73	204.88	204.25	203.82	203.92	202.77	202.54	202.48	203.04	203.34	202.44	203.07	203.93	204.17	203.64	203.29	203.5	204.3	204.18	204.26	203.94	203.38	203.08	202.62	203.71	203.78	203.11	203.81	203	204.28	204.54	204.47	203.8	203.63	203.75	203.93	203.39
202.79	202.33	202.9	202.19	203.22	201.57	201.94	203.48	202.61	203.79	202.99	203.54	202.8	202.93	203.14	202.65	203.03	203.01	202.7	203.82	202.78	203	202.38	202.62	202.57	201.75	202.53	203.51	202.87	202.93	202.56	203.06	202.99	202.73	202.91	203.35	201.95	202.35	202.04	203.41	201.87	204.03	202.54	201.54	203.31	202.25	201.43	202.28	202.58	202.31
208.27	207.57	207.35	208.35	208.44	207.74	208.31	207.27	207.59	206.9	206.77	206.92	207.61	208.21	207.89	207.49	207.79	208.58	207.77	206.86	208.88	207.69	208.24	208.07	207.74	208.64	208.36	207.48	208	208.16	208.06	207.61	207.87	207.48	208.71	207.32	208.21	209.37	207.11	208.14	208.23	208.07	208.24	208.47	207.33	208.05	208.13	207.51	207.83	208.41
211.95	210.64	212.4	211.7	212.38	213.11	211.37	211.35	210.6	210.78	211.96	212.05	211.24	211.41	212.95	212.33	210.49	212.05	211.6	211.98	210.85	212.34	210.88	211.26	211.48	211.18	212.19	211.67	210.46	211.98	211.52	210.45	212.29	210.07	211.43	211.28	211.84	210.7	212.65	212.27	212.49	212.34	211.27	211.07	210.66	211.47	212.3	211.02	211.67	211.77
212.45	212.24	213.34	211.01	210.98	212.52	212.06	212.52	211.51	211.27	211.77	211.4	213.39	212.69	213.54	212.75	213.13	212.44	212.75	212.75	211.68	212.68	212.65	212.1	212.03	212.47	211.13	213.19	211.84	212.17	212.22	211.58	212.61	212.6	212.25	212.49	212.7	212.26	211.86	212.63	212.46	211.51	211.79	212.59	212.81	212.58	211.95	211.9	211.63	211.79
203.78	204.87	204.81	203.51	203.15	204.19	203.12	204.1	204.44	203.65	203.23	203.75	203.77	203.93	203.99	203.79	204.63	202.68	203.42	203.44	203.8	204.65	204.29	203.7	203.45	203.54	204.74	203.95	205.08	203.45	204.67	204.52	204.93	205.06	204.18	203.67	204.19	204.55	204.18	204.04	203.93	204.21	203.4	204.13	204.31	203.43	203.34	203.36	203.22	204.25
218.86	217.82	219.05	218.41	217.98	217.1	218.19	217.05	217.21	218.36	218.85	218.14	218.08	216.81	217.86	218.1	219.04	217.62	217.91	217.96	218.97	217.73	217.62	218.04	217.76	216.79	218.81	217.26	218.05	216.82	217.36	217.33	218.01	218.34	217.37	217.88	218.6	218.5	216.87	218.25	216.68	218.21	218	218.39	218.89	217.36	217.38	218.8	217.85	218.66
[truncated: 150 more columns]
