# Supplementary material for: Genetic dissection of main and epistatic effects of QTL based on augmented triple test cross design
Source: PLoS One. 2017 Dec 14;12(12):e0189054. doi: 10.1371/journal.pone.0189054 (PMC5730204; doi:10.1371/journal.pone.0189054)
Supplement: S6 Supporting Information — (ZIP) [file pone.0189054.s006.zip › z1_1050_0.8_5.csv]

209.32	211.61	210.27	208.57	209.82	209.52	209.81	209.52	209.9	210.18	210.17	208.59	209.46	209.68	209.58	210.32	211.34	211.44	209.08	208.69	210.1	209.47	209.07	209.55	209.2	208.8	210.26	209.7	210.3	208.09	209.76	211.81	209.71	207.73	208.45	208.79	208.8	209.03	209.77	209.91	209.51	209.06	208.92	209.04	210.59	210.93	208.65	209.72	209.44	208.58
201.78	203.04	205.69	203.44	203.38	202.04	203.18	201.82	203.95	203.27	203.5	203.64	203.27	202.69	202.46	203.01	202.56	203.83	203.05	202.48	203.23	201.47	203.81	203.61	202.33	203.01	202.9	202.78	200.49	201.33	203.24	203.4	203.53	201	202.64	203.12	201.3	201.62	201.06	201.7	201.5	201.57	202.68	203.87	201.83	202.08	204.19	202.27	201.74	202.47
216.9	216.93	216.74	216.72	215.53	216.43	217.33	216.1	217.69	216.03	216.29	215.8	216.06	217.52	215.93	217.23	217.04	215.28	217.2	217.59	215.1	216.84	216.93	216.73	218.92	216.98	218.12	217.74	218.58	216.77	217.61	216.43	218.76	215.93	216.96	216.87	216.84	215.56	216.36	215.97	216.73	216.53	218.33	214.95	216.81	217.27	216.78	216.93	216.57	216.43
198.8	200.99	200.75	200.19	200.01	199.21	198.91	200.53	200.82	201.06	200.71	200.6	200.21	200.22	200.93	200.64	200.75	201.48	200.92	200.51	200.4	201.7	199.83	202.53	199.47	201.65	200.31	200.56	201.51	199.35	198.34	199.49	201.56	199.32	200.85	200.75	200.99	198.63	200.71	200.11	202.31	201.25	201.48	199.79	200.67	202.31	200.06	200.64	200.74	200
217.37	217.39	216.33	216.98	218.93	217.1	217.99	216.16	216.45	216.48	215.29	217.65	217.25	217.97	217.7	218.52	217.82	216.71	217.9	217.78	216.62	219.22	217.36	217.77	216.63	216.45	216.34	216.69	218.1	215.95	216.89	216.53	217.93	218.31	216.68	216.78	215.78	214.4	217.6	218.45	215.54	217.45	216.57	219.82	217.56	216.29	217.33	218.04	215.34	217.64
204.27	203.65	204.44	205.07	204.03	202.96	204.73	203.51	205.04	203.19	204.64	205.73	205.5	206.79	204.43	203.32	202.44	203.5	204.04	204.66	203.26	205.6	205.32	205.16	204.4	204.79	204.3	204.17	203.43	204.7	204.14	204.94	204.82	204.39	206.3	205.54	204	204.46	205.51	205.02	204.79	204.87	204.36	204.39	204.66	203.9	206.62	205	204.67	204.79
216.2	218.91	217.97	218.8	218.42	217.14	217.14	218.94	216.71	216.83	218.52	217.95	217.78	217.86	217.23	218.43	217.12	217.04	216.29	218.65	216.63	218.47	219.01	217.6	218.71	218.3	219.01	217.65	219.56	217.32	217.97	218.86	217.07	219.34	216.42	217.03	217.59	219.22	217.56	218.25	217.79	217.89	218.61	218.32	217.79	218.12	218.06	217.1	218.43	217.6
207.01	206.01	206.45	206.4	204.47	205.15	203.98	206.16	205.24	205.82	205.86	205.61	205.67	204.24	206.3	204.49	207.43	206.16	205.22	205.98	204.85	205.78	206.22	206.66	205.55	205.64	206.14	205.76	206.87	204.58	204.96	207.33	206.81	205.83	205.22	205.94	204.93	205.7	206.7	207.26	206.47	206.63	204.32	205.06	206.54	205.8	206.62	206.01	204.97	205.18
217.83	219.37	219.09	218.77	217.88	218.61	218.58	217.53	217.2	218.38	216.86	217	217.86	217.21	218.64	218	218.54	217.45	218.39	216.53	217.76	218.99	217.77	217.23	217.49	216.96	216.9	218.12	217.56	217.71	217.85	216.62	217.55	217.47	218.08	217.97	217.48	218.53	217.41	216.93	217.82	217.08	217.82	218.2	218.68	219.85	217.22	217.77	218.04	217.57
193.92	193.59	192.91	193.53	193.34	195.79	195.14	192.67	192.83	195.04	193.89	194.87	193.62	194.78	194.93	193.39	193.83	193.64	193.72	195.04	193.17	193.82	194.92	193.61	194.14	195.11	192.51	193.33	191.72	193.74	193.92	193.28	193.81	192.8	194.44	193.39	194.15	193.62	192.72	195.82	194.61	194.65	193.01	193.75	194.34	193.4	193.99	194.64	194.16	194.28
209.76	210.09	208.54	209.92	209.96	209.09	208.65	209.62	208.47	209.82	209.48	209.97	210.73	208.23	208.91	210.24	209.45	210.61	210.76	207.98	209.24	208.63	209.05	209.61	209.28	209.64	209.96	209.04	209.09	211.84	209.48	208.96	210.81	209.6	209.14	209.23	210.58	208.73	209.73	209.82	210.41	209.1	208.66	208.46	209.1	209.8	208.94	209.1	209.36	208.9
216.57	217.99	218.19	218	216.34	217.54	217.79	217.83	217.94	218.56	217.5	218.28	218.04	216.52	217.21	218.74	217.19	216.81	218.13	218.62	218.19	217.99	217.61	218.66	217.88	217.9	217.91	219.02	218.38	218.01	218.99	217.75	217.43	217	217.4	217.1	218.64	218.32	215.83	216.72	216.67	217.36	218.45	220.35	218.6	217.7	217.33	217.91	218.21	218.2
212.57	212.68	212.6	209.88	211.65	212.05	211.86	211.09	212.65	212.88	212.74	213	210.43	211.41	212.76	211.4	210.22	213.78	212.78	211.88	210.7	211.35	211.6	212.39	211.44	212.35	212.23	210.28	212.79	210.43	210.38	211.5	211.42	211.12	212.06	212.93	211.67	213.14	211.79	212.36	211.79	213.48	211.4	213.8	210.14	211.9	210.75	212.1	211.95	211.76
194.53	194.19	196.14	194.82	193.91	195.57	194.05	196.35	195.38	196.3	195.68	196.23	196.18	194.09	195.11	194.1	194.61	195.74	194.08	193.87	197.38	195.37	194.36	196.21	195.99	194.45	195.4	195.14	195.85	194.89	195.69	196	195.24	195.32	195.86	195.87	195.76	195.52	195.28	195.77	196.68	195.6	195.88	194.18	194.2	194.52	194.15	194.86	195.03	196.23
194.97	195.18	194.96	196.3	194.08	194.7	194.83	194.19	194.51	195.79	194.85	194	193.79	195.33	192.99	195.4	193.48	193.77	193.95	196.02	193.12	194.22	193.79	194.05	194.48	193.17	193.16	195.07	194.02	193.78	194.74	193.98	194.7	194.33	193.27	194.88	193.33	192.31	193.33	194.56	194.41	193.74	195.97	195.88	193.35	194.76	194.99	194.8	193.46	193.42
203.95	204.11	202.37	203.57	202.64	205.65	204.25	204.49	203.24	204	204.18	203.44	204.27	203	203.49	204.87	204.9	204.41	204.3	203.33	205.61	204.53	204.13	203.07	204.98	202.83	203.62	203.9	203.66	204.37	204.19	202.67	204.45	203.32	203.51	202.98	203.08	203.42	203.61	204.33	203.55	201.98	207.03	202.99	203.53	202.57	203.62	203.6	203.67	204.83
211.47	213.51	211.96	212.76	214.22	212.98	212.7	211.82	212.94	212.48	212.33	212.55	212.75	213.18	212.75	213.2	212.64	213.24	212.62	211.52	212.9	212.38	212.85	211.31	214.06	214.28	210.88	214.13	212.4	214.03	212.45	211.74	212.82	212.8	213.64	212.67	212.36	213.45	213.76	213.31	214.11	212.35	212.51	213.98	213.45	213.09	212.91	214.6	213.63	212.18
202.82	202.55	200.72	202.48	202.55	202.22	205.25	202.15	203.05	202.52	202.26	201.99	203.09	202.3	203.36	201.8	205.92	202.17	204.43	202.93	201.76	204.22	202.28	202.2	203.16	202.41	201.88	203.64	201.77	203.53	200.65	204.45	201.02	203.41	204.49	202.54	202.66	204.2	203.02	202.13	201.12	201.45	203.25	202.21	201.72	201.48	204.1	201.99	203.38	203.53
212.44	211.04	210.8	212.56	213.75	212.58	212.05	211.63	213.28	209.7	211.88	211.63	210.3	212.17	211.85	210.87	211.41	211.31	209.96	209.37	212.05	213.23	210.88	210.68	212.24	212.54	212.4	211.9	211.66	210.46	210.77	213.51	210.59	211.43	212.36	211.52	211.1	212.33	212.31	211.24	212.99	212.24	211.17	211.61	211.64	210.64	211.48	212.53	210.9	211.22
211.17	209.33	209.76	211.18	210.1	208.71	209.02	209.6	210.12	209.74	207.17	209.88	210.02	209.21	210.94	208.95	209.17	209.81	209.56	209.48	210.4	208.91	208.44	209.23	209.64	210.68	208.21	208.78	210.09	209.02	209.02	209.13	211.43	210.09	209.7	209.96	208.92	209.07	209.5	209.28	209.55	210.58	208.21	209.26	210.15	208.3	211.18	209.18	208.6	207.97
209.58	207.88	208.52	209.15	209.63	209.37	208.2	208.72	210.53	208.6	208.63	210.25	207.32	207.02	209.63	209.05	208.15	208.79	208.11	209.05	207.79	209.49	208.95	209.34	210.24	209.72	208.39	207.3	209.16	209.07	209.19	209.32	208.01	209.54	209.01	209.54	209.96	210.85	207.86	208.56	209.38	208.86	208.61	210.15	207.72	209.83	208.97	208.28	208.47	208.56
207.02	206.58	207.2	207.46	207.42	206.44	205.13	206.55	206.71	207.31	206.47	206.03	205.82	205.84	206.6	206.49	206.39	205.51	206.84	206.66	207.31	205.37	205.84	205.99	207.24	204.13	207.9	206.43	206.63	206.44	206.06	205.36	206.19	206.7	207.04	206.53	206.45	206.06	206.09	206.39	205.64	204.26	205.28	206.66	207.32	204.77	206.38	206.53	206.21	207.67
214.63	215.4	213.15	215.86	213.54	212.86	214.13	212.93	213.19	213.89	213.05	214.08	214.24	213.9	214.36	215.61	214.68	214.26	211.31	213.5	212.84	214.3	214.63	213.2	212.92	213.95	213.26	213.68	213.59	215.18	214.41	215.18	215.8	214.45	215.91	214.84	213.83	212.82	214.4	212.7	212.6	214.17	213.5	213.96	212.91	213.6	213.93	213.25	214.4	213.03
203.17	203.67	204.16	203.49	202.95	204.59	203.36	202.21	203.35	204.68	203.42	204.8	204.87	203.81	203.11	205.1	203.2	203.12	204.48	204.25	202.86	204.16	202.48	205.86	203.46	203.03	202.69	202.91	204.74	204.07	204.4	203.39	204.22	203.14	204.46	204.58	204.83	201.93	202.53	203.92	203.31	204.67	203.37	204.29	203.22	203.87	203.52	204.92	203.65	206
204.49	203.85	203.05	204.24	204.67	203.54	201.36	204.07	202.79	204.26	203	205.56	203.46	204.29	202.54	203.73	204.49	205.33	203.56	202.94	201.52	203.34	202.81	204.61	203.26	203.86	204.55	205.31	204.33	202.7	203.77	204.82	203.93	204.4	204.55	203.77	204.02	204.59	205.59	203.58	203.62	203.81	202.56	204.5	202.71	203.69	204.19	202.91	202.93	203.5
211.44	211.52	212.7	211.82	213.52	212.41	212.43	211.43	212.21	210.9	211.62	212.3	211.34	213.73	212.86	213.26	210.73	211.91	210.98	212.29	211.48	212.44	213.01	212.05	212.91	211.11	213	213.01	211.85	210.69	212.25	212.41	212.62	210.76	212.38	210.28	213.23	212.18	211.89	211.71	211.97	212.61	211.74	212.63	211.58	211.15	211.52	210.66	211.75	211.99
211.68	211.54	210.65	211.23	212.66	211.96	212.39	210.71	211.1	212.33	211.61	211.18	212.56	210.28	212.67	212.22	210.95	211.49	209.9	211.62	209.37	211.43	210.44	211.43	212.13	211.69	209.72	209.73	211.42	210.82	212.54	210.25	211.01	211.98	211.9	212.33	212.75	211.12	211.33	210.28	210.28	211.95	211.32	212.72	212.3	210.3	212.63	210.52	211.61	211.29
202.41	202.41	202.44	204.7	202.46	202.58	202.74	202.26	202.07	201.89	203.62	201.68	203.59	202.68	204.26	203.62	202.5	204.06	202.78	202.56	204.33	202.64	202.29	202.66	202.35	203.05	202.61	203.45	203.32	204.47	202.75	201.43	203	204.31	203.69	204.37	203.48	203	203.62	204.02	204.05	202.95	203.87	204.22	203.62	202.43	203.49	203.32	203.1	203.89
197.94	199.21	201.34	199.88	198.93	199.55	198.84	199.56	197.81	199.02	199.81	199.9	199.37	198.53	200.3	198.73	199.45	200.13	199.6	199.11	199.59	199.03	199.32	198.87	199.92	199.89	200.41	199.09	199.44	200.48	198.97	198.63	199.97	198.47	199.12	200.49	198.66	200.19	199.4	198.76	201.04	199.55	199.97	200.98	200.45	198.43	201	200.08	200.83	200.26
201.36	202.03	201.1	199.71	201.9	202.54	201.86	202.41	201.16	201.96	201.59	202.69	201.4	199.29	200.34	199.76	201.57	200.6	202.18	202.15	200.34	201.49	201.2	199.31	201.41	202.87	201.81	201.55	201.31	201.53	201.53	200.42	200.27	201.36	199.14	203.06	200.76	199.27	202.08	201.66	201.01	201.26	200.71	202.95	200.83	200.57	201.89	200.63	201.81	201.28
203.35	200.84	201.96	202.47	202.42	201.03	200.79	203.03	201.73	200.3	202.28	202.12	201.27	202.2	203.55	202.13	205.43	202	201.67	202.96	203.1	203.52	201.3	202.11	201.98	203.21	203.57	203.58	203.67	202.64	202.32	202.51	202.16	203.61	203.54	203.15	202.37	201.85	201.58	200.82	201.83	202.34	203.68	200.3	200.9	202.73	202.54	201.66	203.08	203.33
208.97	206.62	208.58	207.77	207.01	207.77	206.97	208.04	207.85	208.18	208.71	207.8	208.73	206.84	207.89	207.87	206.76	209.19	206.84	208.51	208.15	204.24	207.58	206.68	207.79	209.19	206.5	208.56	207.92	208.74	207.28	207.4	208.47	206.87	206.81	209.26	208.9	208.43	208.46	205.39	208.39	206.47	207.98	207.83	207.46	207.51	208.15	208.18	207.19	207.67
206.86	206.24	207.87	209.05	208.19	209.66	208.2	207.54	207.88	207.35	207.19	207.21	205.9	207.98	207.34	208.24	206.72	208.11	208.26	208.01	209.62	208.36	206.85	208.23	207.9	208.9	206.82	207.71	206.29	208.46	208.04	206.52	208.81	207.13	206.69	206.92	207.28	208.28	205.46	206.3	207.43	208.05	207.63	208.5	206.71	205.67	207.9	207.52	208.23	209.36
207.96	210.32	209.26	209.53	209.84	210.56	209.34	207.8	209.24	211.21	209.18	210.24	209.4	208.84	209.84	209.01	210.12	208.36	210.51	210.83	208.44	208.97	208.5	209.15	210.77	208.87	209.99	210.06	210.18	210.14	209.4	209.08	209.44	209.95	208.72	212.08	209.51	208.91	209.79	208.89	209.13	209.63	209.71	208.92	210.59	209.91	209.66	208.76	212.56	208.94
202.63	204.3	204.67	202.43	204.02	204.72	203.37	203.66	204.29	204.62	203.28	203.01	202.93	203.12	202.05	204.5	202.82	204.26	205.66	204.35	204.44	202.57	205.08	202.62	205.31	203.17	205.18	203.47	202.3	205.24	203.16	204.23	203.09	202.54	201.33	203.19	204.5	203.29	203.78	203.42	204.37	205.01	204.28	202.85	202.96	202.69	205.21	203.42	202.88	203.32
196.21	195.52	194.49	196.4	195.87	195.62	195.81	196.09	194.51	196.15	194.17	195	195.33	196.48	194.68	193.82	194.7	194.43	195.11	196.41	195.39	194.75	196.72	196.31	195.43	194.47	194.98	195.33	193.28	195.42	195.08	194.67	195.17	194.24	195.34	196.67	193.65	194.91	193.36	196.11	194.47	196.6	194.78	195.51	196.05	194.45	196.48	193.44	193.61	195.01
204.54	204.4	204.69	202.04	204.71	201.63	204.11	205.09	202.62	203.01	203.42	204.12	203.58	203.53	203.13	203.09	202.59	203.92	202.62	204.11	202.64	204.61	203.08	203.36	201.88	202.32	203.83	203.73	203.83	204.05	203.27	203.88	202.18	202.9	202.9	203.86	203.82	202.92	203.24	202.19	202.59	203.61	202.49	203.09	204.5	204.35	201.99	202.74	202.94	203.64
217.64	217.71	219.48	217.69	218.64	217.2	217.91	217.41	217.22	217.81	216.64	217.67	218.61	218.01	217.61	217.22	217.78	217.04	216.74	218.85	219.33	217.11	218.76	217.96	218.1	216.86	218.18	217.73	217.33	217.55	217.27	219.1	216.93	218.77	218.48	217.42	218.25	217.59	218.27	218.14	218.7	219.18	216.53	219.79	217.91	216.47	217.38	217.95	217.45	218.74
209.85	209	208.43	209.52	207.63	209.14	209.44	208.93	208.83	208.92	209.75	206.34	210.23	207.86	209.42	208.62	208.69	207.64	208.87	208.47	209.62	207.37	208.67	208.91	208.82	208.65	209.02	209.49	209.81	209.06	209.19	209.77	208.08	207.11	208.37	207.93	209.33	209.71	208.89	209.14	209.14	208.37	209.26	208.73	206.69	208.77	209.34	207.12	209.17	210.14
202.42	202.86	203.31	203.02	204.51	202.55	203.58	203.6	203.14	202.31	202.55	203.74	202.47	202.48	203.72	202.48	202.91	204.54	202.98	202.19	202.17	202.68	203.97	203.15	202.74	205.75	205.15	202.08	202.37	202.92	202.22	203.28	204.34	204.18	202.21	203.57	202.92	202.5	203.17	202.08	203.54	201.81	203.13	204.04	203.22	204.05	201.52	205.41	201.8	202.73
211.28	212.32	210.55	212.64	212.09	210.33	211.98	211.62	210.38	210.77	213.08	211.68	210.77	212.21	212.3	211.53	210.5	213.31	211.4	211.55	211.41	212.8	210.07	212.37	212.52	211.6	210.54	210.28	211.62	211.32	210.2	211.44	213.01	211.03	212.13	212.21	212.17	212.13	210.23	212.34	211.53	213.32	213.25	210.1	211.62	210.51	212.4	212.98	210.08	210.97
208.89	208.55	208.67	209.46	208.93	208.18	208.28	208.32	208.78	207.84	208.96	209.33	206.63	207.97	208.13	208.07	207.33	208.12	209.64	208.63	207.27	208.34	206.81	208.83	207.72	207.91	209.03	207.55	207.31	208.2	208.43	210.09	207.85	207.85	207.46	208.43	207.73	209.01	207.41	209.09	208.15	207.85	206.34	209.35	208.53	208.36	208.13	208.15	209.64	208.78
209.58	213.41	211.92	210.39	212.15	212.61	212.99	211.62	211.56	211.6	213.16	213.8	211.89	211.59	212.35	211.63	211.05	212.76	211.57	211.46	210.95	212.24	211.46	211.16	212.5	212.49	211.98	212.35	210.35	212.67	210.7	209.58	210.4	211.61	210.77	211.63	210.94	212.59	211.35	211.73	211.07	212.78	212.14	214.01	211.04	211.44	211.27	212.05	212.79	211.37
211.97	212.32	212.03	214.48	214.18	213.64	211.36	213.99	212.34	212.85	213.75	212.14	212.45	213.28	213.49	213.6	212.65	213.1	212.34	214.89	212.26	213.16	214.06	213.21	213.21	212.62	213.98	212.55	213.36	212.04	213.91	212.1	212.72	212.76	213.82	212.87	213.53	212.7	212.22	214.4	211.14	212.65	213.8	212.7	211.01	212.99	213.55	213.33	212.47	213.29
208.33	210.55	209.29	207.7	206.49	205.87	207.79	208.86	208	208.19	207.96	208.39	208.27	209.98	206.41	208.93	209.65	208.91	207.38	206.72	208.32	208.51	207.44	207.3	208.88	208.15	209.45	207.02	208.16	207.41	207.18	208.76	208.16	208.3	207.62	209.87	207.54	208.42	209.07	209.34	207.13	207.93	207.91	208.7	207.55	206.95	209.67	209.14	208	208.03
217.7	216.96	216.22	217.08	217.2	218.96	216.44	215.9	214.91	218.19	217.5	217.17	218.13	217.45	217.78	217.38	216.97	216.28	215.61	216.33	216.91	217.47	217.47	217.2	217.89	216.39	218.77	216.64	218.61	216.36	217.31	216.55	218.42	216.6	215.97	217.59	217.79	217.51	216.37	216.21	215.79	216.14	218.33	217.84	217.14	217.98	215.35	216.2	218.03	216.57
198.82	199.48	199.54	198.7	199.9	199.65	198.79	199.87	198.92	200.19	199.53	199.16	198.31	201.21	199.1	198.94	199.1	200.39	199.45	197.97	197.23	199.95	198.48	198.72	197.79	199.52	199.63	198.54	198.13	199.53	199.47	198.69	199.89	199.5	199.52	199.74	199.67	198.75	199.09	201.44	199.98	198.78	200.11	198.81	199	198.54	199.31	201.08	198.81	200.55
207.18	208.26	207.39	207.62	208.55	208.52	208.44	206.81	209.22	207.21	207.93	206.34	208.88	207.27	207.49	207.47	208.47	207.99	205.69	207.31	207.04	208.73	207.86	206.08	207.23	206.28	209.05	208.14	208.31	207.37	207.73	207.52	207.41	207.93	206.96	206.93	208.08	208.2	208.04	207.89	206.42	207.38	208.78	209.58	207.19	207.1	206.86	208.17	207.12	208.91
199.78	200.29	198.59	200	200.2	200.47	200.57	199.97	200.29	198.38	201.01	202.16	199.9	200.54	200.63	201.03	201.19	199.38	200.53	200.73	199.89	199.82	200.01	200.33	199.65	198.61	201.33	199.28	198.76	201.25	199.9	199.28	200.24	200.76	201.17	200.89	199.9	199.9	199.08	200.44	200.04	199.14	199.61	200.55	201.51	199.75	200.35	201.26	200.99	200.75
214.06	212.99	212.88	213.41	215.11	212.67	213.58	214.68	214.67	214.54	213.13	213.79	213.71	213.75	212.8	214.16	213.79	213.95	212.25	212.77	213.59	214.3	212.32	214.03	213.31	213.57	213.63	213.7	214.66	212.39	211.99	215.64	212.16	213.04	212.77	213.19	213.53	213.46	213.63	214.32	212.48	214.39	212.45	214.4	213.33	212.59	213.6	213.86	215.39	215.82
195.49	195.16	194.34	193.68	194.7	194.5	194.39	195.11	194.04	194.21	193.15	195.25	192.64	194.57	192.54	194.94	193.52	195.33	193.73	194.02	193.48	193.58	194.12	194.12	194.45	194.62	192.9	194.51	194.29	194.24	194.7	194.97	194.64	194.71	193.6	193.95	195.43	194.85	193.93	194.09	193.89	194.06	195.08	194.49	195.37	194.22	194.23	194.77	192.48	194.18
197.83	198.19	198.08	197.74	198.86	198.42	198.61	197.99	196.93	199.58	197.61	198.22	200.08	199.22	199.03	197.7	199.28	199.01	198.02	198.19	198.36	199.58	198.63	196.69	196.96	199.02	197.69	197.09	198.63	199.64	199.1	198.65	198.61	198.17	200.05	199.43	199.3	199.1	198.82	198.86	198.15	198.26	198.47	197.83	199	199.41	198.09	199	198.29	197.45
201.28	200.37	199.73	200.01	201.26	198.3	201.01	198.91	200.86	199.1	200.6	202.58	201.69	199.34	201.45	200.09	199.22	200.23	199.51	199.85	200.87	200.3	201.03	199.9	200.76	199.48	199.19	200.9	199.64	199.67	200.71	200.34	200.9	200.12	202.46	200.88	198.89	202.33	201.81	200.8	201.08	199.94	199.08	199.97	200.53	200.27	201.36	200.06	199.01	200.42
203.09	205.04	204.1	204.6	202.2	203.85	203.26	203.71	202.25	202.78	203.77	202.22	203.27	202.75	204.16	203.99	203.31	201.93	203.9	203.99	201.79	201.36	203.49	202.65	202.57	203.07	204.14	202.9	203	202.8	203.03	203	205.26	204.32	203.77	202.89	202	203.97	203.76	202.99	205.01	204.31	201.75	204.8	205.07	204.09	203.55	204.01	203.05	204.33
217.8	215.93	216.5	218.51	216.97	217.82	218.39	217.74	216.94	218.06	219.39	219.33	218.83	217.63	218.79	217.14	218.14	218.66	217.2	218.5	218.11	218.72	216.73	217.28	217.39	216.73	218.41	217.03	218.02	218.9	218.35	218.3	217.59	218.1	217.61	217.63	218.39	219.39	216.45	218.4	218.74	217.74	218.32	217.55	218.36	216.84	217.88	218.75	217.84	217.27
204.31	204.81	204.25	204.33	204.29	203.77	203.26	203.51	204.84	203.43	204.16	204.6	204.39	204.72	205.56	204.29	204.36	204.82	203.68	204.43	204.14	204.25	204.16	203.71	204.34	204.56	203.58	204.47	205.08	203.85	203.82	203.26	205.16	203.5	204.48	204.21	206.17	204.15	203.92	203.78	204.69	203.28	202.14	205.95	204.2	204.58	204.29	203.94	201.91	204.14
213.13	214.36	214.43	211.92	212.91	214.5	212.19	213.95	213	212.8	211.02	212.56	214.16	212.68	214.66	213.9	212.83	212.39	213.93	213.43	211.41	213.92	212.65	212.68	213.03	211.11	212.46	214.54	213.35	212.9	214.13	214.71	212.83	214.35	211.81	214	213.06	210.39	212.58	212.33	212.81	214.42	213.5	214.03	211.56	213.92	212	212.68	213.9	211.42
213.45	211.79	212.97	213.33	213.77	213.83	212.16	212.31	213.31	214.27	213.23	213.15	211.55	212.61	212.06	212.61	212.96	213.9	212.4	213.39	212.98	213.23	212.92	212.28	213.27	213.8	214.21	212.44	212.3	211.83	213.81	214.67	214.08	213.48	212.59	213.9	212.52	212.84	213.25	213.16	213.55	213.99	212.83	214.36	213.06	211.06	213.49	212.59	213.09	212.64
206.8	208.64	206.33	207.61	207.15	207.81	208.63	207.6	208.24	207.96	207.38	206.41	208.11	207.11	208.37	206.57	207.65	207.83	207.17	208.47	208.38	208.68	207.81	207.99	206.92	206.39	209.66	206.74	206.2	208.45	205.67	208.76	207.42	208.9	206.65	207.33	207.05	208.44	207.36	206.96	207.7	207.32	207.94	209.08	206.86	207.8	207.25	208.93	208.24	207.73
207.09	208.3	207.98	207.38	206.09	207.18	209.11	205.9	208.3	205.84	208.67	208.43	206.23	207.53	208.37	208.31	207.56	207.65	207.1	207.41	207.75	207.9	208.76	207.98	207.71	207.44	208.37	208.81	208.66	206.74	207.84	209.32	208.73	208.29	208.42	207.07	208.91	207.16	207.36	207.78	207.65	208.92	208.19	209.72	208.72	207.59	208.88	208.34	207.36	207.39
198.38	197.91	198.36	196.67	197.53	198.56	199.99	197.54	199.17	198.42	196.75	197.06	197.69	198.72	196.95	197.96	198.17	198.38	197.86	198.82	197.72	198.38	198.4	197.34	197.66	198.43	198.68	198.42	199.05	197.42	197.77	198.79	199.3	199.21	199.29	197.45	198.31	197.48	196.33	199.39	197.53	196.37	199.28	197.99	197.81	197.05	197.9	197.5	198.59	199.87
198.7	199.61	200.83	197.68	200.65	198.29	199.84	200.99	199.22	200.99	199.21	200.81	200	200.18	199.91	199.86	199.1	199.35	197.53	198.34	198.81	199.91	199.02	199.27	198.78	200.08	198.63	199.95	199.15	200.56	199.01	197.75	199.31	198.83	198.19	198.14	198.95	197.86	200.47	199.5	197.41	198.5	198.43	200.26	198.59	197.99	199.26	200.95	200.3	199.76
214.34	213.77	214.77	213.43	213.54	213.63	213.02	212.17	213.81	213.7	214.13	214.36	213.54	213.52	213.08	212.29	214.8	214	214.82	212.58	214.81	214.46	212.77	214	214.1	213.29	213.32	215.27	215.14	215.27	214.34	213.75	213.67	213.29	214.4	214.68	213.15	214.48	213.71	215.16	215.27	215.31	214.11	214.8	214.08	215.4	214.54	214.43	213.76	215.08
211.47	211.98	210.37	212.98	213.54	211.58	211.32	212.17	211.45	211.98	211.91	210.83	211.28	211.75	211.44	213.05	211.27	212.62	212.87	210.6	212.73	210.94	213.01	210.43	210.96	211.76	212.28	211.53	212.55	211.16	213.64	209.74	211.98	211.57	212.79	213.97	211.21	213.66	213.05	212.12	212.83	212.98	210.99	212.41	210.76	213.08	213.87	210.8	212.49	212.99
212	213.46	213.13	212.81	212.7	213.92	213.13	213.32	213.2	211.88	213.11	212.42	213.16	213.59	212.13	213.04	212.33	211.8	211.39	213.15	212.95	210.85	211.63	212.42	213.21	213.73	211.73	212.27	212.47	211.94	211.6	211.62	211.93	211.97	214.07	212.23	212.81	211.72	213.08	212.53	210.77	214.31	212.71	213.03	212.96	213.91	212.02	213.23	212.12	212.84
208.31	209.56	208.36	210.42	207.42	208.3	208.18	207.11	208.53	207.24	207.25	206.41	206.76	207.89	206.65	209.2	208.7	208.14	207.87	207.67	208.15	207.32	209.26	207.86	207.58	209.3	207.52	207.52	208.11	208.12	208.44	206.61	205.94	208.59	206.84	207.85	207.48	206.44	207.85	206.38	206.49	207.62	207.29	207.52	207.37	207.88	208.86	206.32	208.65	207.1
202.26	202.21	203.95	204.46	203.07	204.2	204.59	203.52	204.46	204.34	203.08	202.01	205.01	203.38	203.48	204.77	203.9	203.63	203.76	203.66	204.5	203.23	204.39	204.69	203.51	205.41	204.73	204.96	204.05	202.99	204.07	203.17	204.49	204.3	203.49	206.01	202.41	202.91	204.45	203.86	205.08	204.39	204.78	204.62	203.62	203.5	203.97	204.91	202.7	204.97
208.56	210.83	208.83	208.93	209.89	210.81	210.19	209.67	209.14	210.38	210.6	209.47	210.36	208.82	210.21	210.22	209.07	210.48	209.85	211.41	209.5	208.63	209.87	209.89	207.67	208.61	209.21	207.97	208.3	209.94	210.02	208.49	209.21	207.92	211.01	209.76	209.74	208.3	209.84	210.68	209.95	208.78	210.32	209.63	209.03	207.18	209.22	209.86	208.17	209.65
211.37	211.94	211.62	213.82	212.15	210.87	211.35	211.53	211.81	209.9	211.24	212.4	211.84	211.5	212.96	212.26	211.21	211.36	212.93	212.34	210.95	211.35	212.6	211.14	210.5	212.31	210.01	209.13	211.3	211.33	210.49	212.05	212.76	212.19	211.6	210.86	213.11	211.47	210.08	211.96	213.09	213.19	211.24	212.62	212.09	210.93	212.77	211	211.07	211
212.01	212.01	212.65	211.2	210.95	212.06	212.25	210.99	213.15	211.5	212.96	210.93	212.84	210.89	211.21	211	211.23	210.39	211.82	211.64	213.07	210.39	211.79	213.48	211.49	211.11	211.79	213.78	211.85	212.22	211.07	211.44	212.33	211.34	211.52	210.9	211.32	212.96	211.13	210.42	214.8	211.85	211.08	210.56	213.1	210.98	212.04	212.47	211.28	211.61
205.27	205.42	205.22	205.52	204.17	204.96	204.26	204.02	205.67	205.07	203.8	204.69	204.48	204.11	205.68	205.73	206.39	205.14	205.78	203.67	206.16	203.67	205.29	204.07	205.1	205.64	205.38	203.98	203.4	206.8	205	206.92	205.37	204.95	205.08	203.28	203.2	203.98	205.4	205.78	206.33	205.38	204.19	204.44	204.52	205.73	205.34	204.97	204.34	205.06
207.92	208.15	209.17	208.17	208.86	209.29	208.49	208.6	208.46	208.1	210.21	208.38	208.48	207.1	208.31	210.27	208.41	208.37	207.74	207.13	208.98	206.71	208.16	207.04	207.55	209.03	207.8	207.56	209.48	208.23	207.93	208.24	209.48	208.82	207.74	207.37	206.88	209.44	208.99	207.27	208.57	208.75	208.59	206.99	207.92	208.89	209.57	209.57	209.26	207.65
213.23	213.82	213.11	214.18	214.2	214.32	212.8	212.19	214.71	213.69	212.33	213.94	214.95	214.65	215.54	215.16	214.82	212.91	214.69	212.67	212.25	213.45	214.46	213.18	213.46	214.31	215.09	214.48	214.34	214.14	213.9	214.87	214.74	214.13	214.49	215.32	213.62	213.89	213.06	213.07	213.21	214.53	213.84	213.1	214.42	213.34	213.36	212.16	213.2	212.32
209.36	206.42	206.8	209.14	209.36	206.72	206.96	208.99	207.85	208.13	207.71	206.54	207.47	208.56	206.94	207.76	206.87	207.68	208.67	208.33	206.25	209.2	207.49	207.25	208.03	208.27	209.13	207.36	207.67	208.82	208.2	207.86	207.57	207.61	207.65	206.31	208.49	207.37	206.47	207.8	208.49	208.05	207.49	207.48	207.62	207.67	208.44	208.54	208.26	207.23
209.64	208.17	207.69	208.8	209.06	208.78	207.45	209.86	207.19	208.73	208.31	206.12	208.11	207.83	208.65	208.61	206.73	209.15	207.43	207.97	207.75	207.1	206.69	207.7	207.34	207.85	208.14	207.81	208.17	207.49	207.03	207.24	206.48	208.01	207.37	207.04	207.26	205.98	208.22	207.48	208.13	206.47	207.96	206.2	209.08	207.33	207.39	207.5	208.53	207.07
204.1	204.62	202.82	204.79	201.71	203.22	203.47	204.06	204.04	204.38	203.5	203.97	202.88	203.47	203.95	204.5	202.33	203.62	202.88	204.8	203.82	204.47	203.26	202.47	201.97	203.51	204	201.29	203.72	202.83	203.52	203.82	202.52	203.36	204.72	202.22	203.66	203.64	203.07	204.4	204.39	203.02	204.62	202.56	203.05	203.98	203.41	202.54	204.35	202.55
213.32	212.45	213.42	213.41	212.1	212.77	212.25	213.09	212.75	212.08	212.34	211.95	213.12	210.48	211.85	212.83	211.84	211.7	212.53	213.98	210.76	212.38	212.53	211.94	212.68	212.62	213.16	212.19	212	211.39	212.77	212.69	210.59	212.8	213.08	213.02	211.17	211.86	212.41	213.66	214.11	212.07	212.87	213.08	212.01	213.22	211.97	212.91	211.19	213.22
205.29	204.69	205.97	205.11	205.65	206.1	204.48	204.39	204.88	205.79	207.04	206.56	205.04	206.22	205.85	205.33	205.02	205.49	205.97	206.53	206.11	205.08	205.79	206.4	204.48	206.24	205.98	206.14	205.74	206.85	205.03	203.63	203.68	204.19	205.3	206.02	205.02	205.65	205.17	205.09	205.69	205.37	204.43	205.66	206.53	205.32	205.21	205.73	206.35	206.51
208.57	206.95	208.15	207.52	206.56	207.79	209.33	208.64	209.54	208.65	208.37	209.06	209.03	208.19	208.13	209.65	208.23	208.37	209.44	207.65	207.57	208.35	208.8	209.95	209.49	209.49	208.4	208.84	207.9	206.48	207.82	209.41	209.17	209.18	208.39	208.92	209.44	207.94	208.07	209.41	207.69	209.59	210.11	210.15	208.15	208.81	206.77	208.9	209.14	209.57
202.63	202.45	202.13	202.73	203.34	200.76	202.6	202.7	202.41	203.33	203.87	201.53	202.16	201.91	203.9	203.03	201.03	202.84	202.59	202.7	200.94	202.71	203.17	201.8	202.58	203.81	202.28	202.52	200.41	203.06	203.65	200.18	202.88	202.44	201.77	203.28	202.27	201.05	203.38	203.05	203.98	202.73	203.35	203.25	202.13	202.78	202.48	201.43	203.15	203.91
207.11	209.8	207.28	208.06	208.77	207.38	208.23	207.63	207.71	207.94	208.55	209.06	207.76	206.84	208.1	206.36	207.83	208.16	208.3	206.2	208.36	207.99	206.89	206.19	206.88	205.91	208.26	207.64	207.32	207.63	207.48	206.75	207.43	207.58	208.12	206.97	206.81	206.87	206.37	206.37	207.62	207.67	207.34	208.8	207.73	207.58	206.39	208.43	207.4	207.69
208.39	207.77	207.21	208.38	208.77	208.64	207.61	209.31	209.71	208.32	208.11	207.95	209.35	208.68	209.32	208.87	208.72	208.84	208.24	209.81	210.26	207.63	208.56	208.82	208.33	207.75	209.69	209.58	207.03	207.52	209.2	209.3	207.8	208.36	208.23	208.89	207.45	206.76	208.95	210.79	207.74	207.85	207.71	208.01	209.57	209.43	208.67	209.2	210.44	208.29
216.36	216.21	218.18	217.93	218.22	219.57	217.83	218.63	217.85	217.56	217.74	218.01	217.25	217.78	216.91	216.65	218.73	217.81	217.42	217.85	219.61	218.21	218.11	216.86	217.27	218.09	217.16	218.42	216.87	217.86	220.51	217.27	218.09	216.88	217.24	217.38	218.94	216.86	216.94	215.84	217	217.52	216.93	217.25	217.48	218.18	219.91	217.59	217.39	219.04
198.97	200.06	198.97	198.11	198.99	197.89	201.54	198.86	200.64	199.28	199.71	199.9	199.44	199.55	198.7	198.89	198.17	199.32	197.7	200.17	199.24	199.19	199.49	198.92	198.59	199.82	200.12	199.87	199.94	201.67	199.98	198.04	200.14	200.83	197.88	198.75	198.42	199.57	198.51	199.96	199.94	199.53	200.36	198.94	199.46	198.92	199.86	199.78	198.55	199.76
207.86	209.52	208.68	209.02	209.45	208.63	208.11	209.08	209.89	206.6	208.69	208.87	208.6	209.46	207.13	207.42	208.05	206.47	208.63	207.4	206.91	208.55	208.3	209.17	209.41	207.63	208.43	209.73	208.73	208.01	208.69	207.92	207.89	207.56	209.59	207.18	207.04	209.49	208.55	208.87	206.49	208.35	210.49	209.6	209.08	208.45	208.38	207.17	207.95	208.43
204.69	203.08	203.8	203.65	204.61	204.58	203.9	202.91	203.29	203.06	203.97	204.71	204	203.42	206.09	205.17	204.31	204.78	203.98	204.15	206.06	204.98	204.94	203	205.57	205.82	205.66	204.21	204.87	204.86	205.37	204.53	205.89	203.69	204.46	205.41	204.97	203.3	205.43	204.55	204.34	205.7	203.14	205.34	203.8	205.26	203.49	206.01	204.98	204.23
201.9	202.72	202.3	203.23	202.33	203.51	203.35	203.31	203.64	203.31	204.29	202.89	203.8	203.89	203.34	203.62	203.37	201	201.38	202.75	203.76	202.51	201.91	202.28	203.65	203.1	203.23	203.08	202.63	204.67	202.26	203.99	203.68	203.22	204.71	202.71	203.56	203.99	204.23	202.81	203.45	202.58	203.74	203.13	203.58	203.09	201.98	203.27	203.95	204.67
207.89	207.66	206.69	206.14	206.46	206.64	205.45	207.25	205.69	207.39	206.25	207.84	206.26	207.41	205.12	204.99	207	206.12	206.69	206.04	207.36	207.5	207.45	207.48	207	206.56	208.15	206.62	206.88	206.71	207.61	206.22	206.48	205.89	205.36	206.63	205.01	205.72	205.72	206.29	206.59	205.66	205.88	207.81	205.44	208.08	206.09	206.51	206.07	207.03
216.73	217.05	216.3	219.35	217.46	217.04	217.57	216.98	216.02	215.51	217.25	216.84	217.29	217.66	217.04	219.12	218.78	214.78	217.38	215.78	217.42	217.47	216.82	217.16	216.51	215.35	217.39	217.33	216.37	215.53	216.59	217.08	217.6	216.72	216.63	216.46	217.35	216.45	217.34	216.17	217.52	216.47	215.98	217.05	217.31	216.32	216.49	217.02	216.76	218.36
211.35	213.17	211.94	213.29	211.54	211.55	212.45	212.99	210.13	211.35	211.58	210.45	211.49	212.67	210.73	212.86	212.79	212.46	210.47	212.1	208.85	213.25	211.56	211.65	211.69	210.5	213.98	212.64	212.34	212.26	211.28	211.28	213.04	211.34	211.82	213.15	212.28	210.67	212.19	212.07	211.97	211.63	212.09	212.09	212.93	211.82	213.34	212.01	212.1	212.49
213.53	212.13	213.15	211.97	213.42	212.25	212.18	211.86	212.56	213.24	212.95	212.95	212.92	213.16	212.04	212.23	212.55	211.98	212.55	211.48	213.47	212.23	212.74	213.42	212.8	212.75	214.06	214.34	212.53	213.83	213.46	214.03	212.8	213.03	212.06	213.51	213.11	212.32	212.13	213.25	213.46	213.48	214.53	212.61	212.17	214.71	212.75	212.79	212.71	213.04
216.54	216.91	216.58	216.82	216.52	217.87	217.37	218.79	217.44	215.18	216.83	217.25	219.35	215.95	218.28	217.03	216.78	217.57	216.75	218.03	217.91	218.01	217.9	216.91	219.22	217.67	215.16	217.67	216.21	216.14	217.16	216.19	216.04	217.58	216.33	217.85	215.83	217.13	217.92	216.57	216	216.2	217.33	217.14	217.44	217.03	216.66	217.28	217.72	217.54
206.1	206.89	210.12	207.33	206.66	207.14	207.39	207.62	208.83	207.68	208.73	206.95	207.64	206.07	208.92	207.27	208.48	207.98	207.47	205.84	207.93	208.4	208.01	208.12	208.58	207.73	208.15	208.45	207.43	208.69	207.25	207.32	206.99	209.11	207.96	206.78	208.92	208.09	207.81	206.96	207.6	207.72	208.1	208.29	207.92	208.05	208.31	207.24	208.07	207.82
202.01	202.18	204.06	204.86	203.28	203.21	203.53	204.94	203.75	203.74	204.53	204.55	203.38	202.98	203.04	203.47	203.14	203.3	202.62	202.99	203.45	202.52	204.58	202.93	204.14	203.95	202.66	203.97	203.26	203.55	203.63	204.67	203.81	202.09	204.64	203.83	203.37	203.05	201.46	202.64	202.58	204.51	202.91	204.04	204.09	202.81	204.07	204.06	203.91	202.91
200.86	200.73	200.71	201.23	202.35	201.39	201.83	200.64	200.08	200.69	201.75	202.17	199.24	202.08	200.93	199.79	201.05	200.15	201.29	202.64	202.98	200.35	200.05	201.34	199.2	201.06	199.81	199.49	200.46	201.51	201.13	199.96	202.14	200.94	200.48	202.89	200.12	201.33	201.67	200.97	201.21	199.75	199.94	201.24	200.64	200.94	202.11	202.36	200.38	201.33
210.26	208.36	207.91	209.62	209.16	208.33	208.31	207.33	209.46	208.57	209.33	209.86	208.74	208.03	209.05	208.15	208.72	209.2	209.25	207.98	208.03	208.8	208.82	207.94	208.45	209.23	209.17	209.02	208.93	207.89	208.52	209.3	207.34	208.4	209.45	208.35	209.01	208.77	208.77	208.78	210.31	208.49	209.11	208.18	208.04	207.9	207.33	207.15	207.63	209.44
198.87	199.34	199.19	200.7	198.45	199.15	199.54	199.24	200.04	199.55	199.99	199.45	198.82	198.9	200.43	198.64	199.28	200.33	197.78	199.5	198.09	199.45	199.17	198.68	200.63	199.08	199.28	199.63	198.73	198.11	200.12	200.03	199.89	198.58	199.15	199.03	200.26	200.38	201.21	198.57	199.18	200.64	200.24	198.82	201	199.45	199.72	198.5	198.25	199.5
208.85	208.39	209.47	208.93	208.73	210.32	208.12	208.84	210.99	210.29	209.58	210.63	209.08	210.04	209.82	209.19	208.85	209.63	210.82	207.94	208.78	209.6	210.03	209.89	210.46	209.64	208.78	209.88	208.84	209.71	209.39	209.98	208.99	209.31	208.95	210.83	209.75	209.74	209.11	208.74	211.12	210.53	208.71	209.88	209.35	210.83	210.5	209.37	209.91	209.96
208.02	208.6	208.9	207.4	208.4	209.16	209.45	209.23	209.06	207.28	209.79	208.77	207.66	207.96	209.81	208.94	208.8	208.74	208.51	208.83	210.31	208.17	208.86	208.08	208.8	208.56	208.99	210	208.2	209.05	208.83	209.07	209.64	208.75	208.97	208.46	207.48	208.03	207.04	209.86	208.9	208.83	207.53	208.99	209.73	207.33	207.41	208.43	207.97	208.04
209.32	208.17	208.58	207.62	207.84	207.88	209.91	207.7	209.37	208.95	209.01	209.95	208.44	208.4	210.04	208.14	209.82	208.75	209.86	208.84	209.69	208.56	210.1	209.34	208.55	209.66	209.72	208.85	209.42	209.4	209.74	207.45	207.73	208.94	208.38	208.07	210.61	209.82	208.06	207.3	208.15	209.35	210.2	208.19	209.36	209.06	208.14	208.54	209.15	208.62
205.54	205.46	206.97	203.24	206.79	206.02	206.66	205.33	206.94	205.95	204.16	204.18	203.89	204.17	204.05	205.54	205.96	205.14	206.33	205.3	205.63	205.47	207.17	204.93	205.52	206.37	206.46	206.23	204.37	204.95	206.23	204.43	203.69	207.72	205.85	205.34	205.88	205.25	208.94	205.44	205.04	205.8	205.4	203.36	204.42	206.19	206.07	206.39	205.41	204.89
199.16	199.52	200.88	199.72	199.61	198.91	198.58	200.41	199.36	199.76	199.28	199.47	197.48	199.8	199.65	200.59	198.62	197.97	197.36	199.71	198.82	199.56	199.31	199.52	197.97	200.2	199.14	198.42	199.79	199.62	198.68	198.68	199.31	199.86	199.52	199.54	199.79	199.33	197.71	200.01	199.94	200.26	200.29	198.63	199.9	200.03	200.32	199.88	199.15	198.58
206.94	205.65	208.16	207.2	207.56	207.74	208.13	208.42	207.52	206.62	205.61	206.94	207.11	207.51	206.43	207.06	207.11	208.33	207.86	208.78	206.06	206.58	207.76	206.36	207.13	208.92	208.01	208.48	208.34	207.73	206.29	207.29	206.28	208.19	207.8	207.23	206.36	207.51	207.66	209.19	208.16	206.77	208.34	208.07	207.72	206.26	206.79	207.38	208.89	207.45
203.53	204.25	203.12	202.71	202.02	203.38	202.36	202.5	202.26	203.52	202.22	203.2	203.28	205.25	203.81	203.26	202.79	203.89	202.52	202.29	202.15	202.12	202.76	200.48	202.32	203.44	203.33	202.71	204.3	202.47	204.09	204.68	203.44	201.33	203.34	205.14	204.29	205.45	203.77	201.79	203.58	203.44	202.66	202.86	201.86	201.96	203.39	203.64	203.67	202.8
203.03	201.19	203.67	203.93	203.37	203.41	202.46	204.27	203.03	203.39	202.81	203.98	203.69	203.66	204.25	203.61	204.38	203.19	203.48	202.72	204.62	204.12	206.1	205.8	204.87	204.47	203.6	204.59	205.38	204.21	201.66	204.48	203.1	205.08	204.82	205.16	201.33	202.32	202.27	203.62	203.24	202.89	204.23	203.44	204.01	202.74	204.31	203.67	203.04	204.03
218.45	216.81	219.03	218.17	217.4	215.67	216.07	215.81	216.66	218.34	216.14	217.23	215.58	215.88	218.35	218.18	217.5	215.48	218.12	217.33	217.72	216.2	217.14	217.04	217.65	217.43	216.24	217.64	216.33	216.58	216.07	216.14	216.38	216.04	217.33	217.27	217.02	214.96	216.52	217.37	218.23	215.6	218	216.98	215.06	216.21	217.1	215.06	216.47	217.5
206.58	209.23	207.81	207.37	208.31	207.92	209.54	207.04	208.33	207.95	207.25	206.33	207.67	207.69	206.82	208.95	206.63	208.04	207.94	207.34	208.1	208.6	206.84	208.4	208.14	207.63	209.29	207.43	205.82	208.68	206.87	206.01	207.64	207.43	208.46	208.13	207.15	208.48	208.23	206.75	208.74	207.29	208.33	207.85	207.27	206.04	208.9	207.34	208.12	209.79
202.75	203.42	202.09	202.07	202.68	202.92	201.94	203.25	202.77	201.91	201.8	203.07	202.96	202.79	202.14	203.4	201.86	201.28	202.82	202.14	204.01	203.61	203.31	203.44	204.21	201.97	203.4	203.13	202.47	203.1	203.49	203.2	203.07	202.63	203.06	200.37	200.67	201.98	203.02	201.54	202.53	201.87	203.37	202.47	203.13	203.56	202.81	204.7	201.12	202.85
203.49	202.63	202.82	202.76	202.48	202.9	203.22	201.23	202.52	202.02	201.43	202.41	202.35	201.8	201.39	203.59	202.07	200.35	202.99	203.29	202.91	201.07	201.67	203.6	201.26	202.91	201.17	203.32	203.36	202.27	203	202.19	203.51	201.22	202.05	201.1	204.06	202.4	201.68	202.19	202.97	202.76	200.9	201.94	201	202.76	202.93	203.14	201.87	204.82
204.69	204.37	204.1	204.51	203.71	205.23	205.75	204.29	205.98	204.75	203.03	203.93	205.22	204.22	204.54	204.32	205.46	204.27	206.44	204.11	205.1	206.8	205.09	203.99	203.86	206.13	202.8	204.55	203.44	204.33	206.12	204.92	204.14	205.2	206.06	203.59	204.67	205.15	204.9	204.94	203.94	203.99	204.61	205.17	205.39	204.29	204.02	204.4	204.34	204.57
208.83	210.67	209.58	208.32	209.19	210.59	207.28	209.04	207.64	207.56	206.24	209.54	209.24	208.02	209.21	209.69	208.17	209.04	208.03	207.77	208.72	207.99	208.12	208.82	207.82	209.21	209.21	207.79	206.94	208.12	209.38	209.19	209.46	208.14	208.77	209.34	208.26	210	209.14	209.23	208.44	207.9	208.23	208.78	208.9	209.52	208.66	207.64	208.4	208.42
210.05	208.81	208.27	209.06	209.81	209.29	208.82	209.63	206.95	207.47	209.4	210.25	209.74	209.02	209.38	208.73	210.01	207.88	208.63	209.01	208.26	210.09	209.81	209.63	209.51	209.34	209.17	208.65	209.98	209.31	210.36	209.69	209.32	209.94	209.75	208.91	209.4	208.35	208.74	209.67	210.6	209.59	209.47	209.79	210.77	211.4	209.68	208.57	208.73	209.62
214.37	214.49	213.92	214.81	214.63	212.72	213.25	211.3	214.52	212.72	214.6	214.55	212.28	214.15	214.63	213.05	212.12	213.57	213.83	213.36	214.88	215	215.21	214.19	213.63	213.75	214.23	212.55	214.45	213.53	215.02	213.62	214.12	214.63	213.77	214.67	213.46	214.96	215.54	213.6	213.4	213.63	213.55	214.43	214.86	212.88	213.67	213.53	213.43	213.64
217.63	217.47	218.95	216.89	217.24	217.08	215.96	216.27	215.94	218.33	217.63	216.61	216.95	216.92	216.75	218.72	215.45	217.71	218.5	216.42	216.6	216.04	217.66	215.98	216.38	217.74	218.12	216.7	217.47	216.57	217.49	216.26	217.78	217.92	216.43	216.99	217.23	217.54	216.82	215.99	216.01	217.64	216.95	216.59	216.07	216.39	217.33	216.97	218.6	217.19
205.61	205.89	206.8	207.56	205.72	206.22	206.54	205.9	208.26	207.45	206.11	206.29	207.55	206.56	206.51	206	207.12	207.26	207.18	206.4	207.54	205.03	205	206.38	207.01	207.91	206.75	206.49	206.84	205.98	205.18	208.1	206.15	206.44	205.34	206.77	206.19	204.96	206.95	205.47	207.31	205.44	207.9	207.59	207.39	206.23	206.4	205.68	206.88	204.45
218.31	218.45	217.58	216.64	215.56	216.97	217.39	216.03	215.85	217.37	217.32	218.63	218.31	218.32	219.54	217.61	218.1	217.9	218.04	217.49	218.84	216.72	217.92	218.66	218.05	217.9	217.05	217.29	216.06	217.2	216.91	218.27	217.44	217.99	217.56	218.39	217.52	218.53	218.54	217.12	217.63	216.97	217.41	217.76	216.19	215.74	217.74	217.53	217.88	216.03
204.23	203.62	203.6	205.27	202.36	201.88	202.07	202.25	202.23	201.46	202.59	203.31	203.82	202.8	203.75	199.91	200.88	202.48	202.44	202.37	201.8	202.53	202.86	202.11	203.97	202.11	201.71	203.28	202.19	202.05	203.54	202.29	201.94	201.68	203	202.01	202.85	201.79	203.64	204.19	201.99	202.87	202.32	203.26	201.93	201.06	201.39	201.98	203.15	202.52
195.42	194.46	194.96	194.85	194.71	194.89	195.17	195.88	195.33	195.31	195.07	195.64	196.05	195.8	195.82	195.95	195.79	194.1	195.84	193.93	194.95	195.16	196.13	195.29	195.63	194.8	195.64	194.84	196.5	195.82	195.08	195.89	195.33	194.72	196.79	194.56	196.39	195.17	194.51	193.69	196.03	194.32	195	194.88	195.7	196.88	195.86	195.78	193.6	195.68
207.1	208.15	208.13	209.91	207.73	209.48	208.37	210.62	209.26	209.27	208.87	207.81	208.21	209.66	208.41	209.24	207.77	208.77	208.77	210.31	208.76	209.04	207.83	209.67	208.69	206.3	209.09	207.55	208.93	209.96	209.41	208.26	208.02	206.93	207.13	208.95	208.58	208.35	208.84	208.27	209.48	209.42	207.69	208.92	207.77	208.26	208.91	209.46	208.44	208.35
211.94	211.48	211.26	212.39	210.88	212.05	210.98	209.73	211.29	210.54	211.96	211.4	212.39	212.97	211.56	211.51	211.63	211.87	211.68	213.36	211.71	212.23	211.03	212.64	210.69	211.92	210.28	210.87	212.23	210.94	210.31	211.06	211.92	213.18	213.34	212.17	210.3	211.98	212.56	211.25	211.75	209.49	211.09	212.95	213.02	211.53	212.24	210.97	212.27	212.38
203.7	202.35	202.46	202.95	203.57	204.02	202.99	204.04	203.29	202.29	201.9	200.12	202.17	202.35	202.43	202.07	202.27	201.53	202.84	201.24	203	202.9	202.7	202.69	203.87	202.36	202	200.88	202.06	203.17	203.27	203.24	202.24	202.01	202.88	201.4	202.15	202.81	202.88	201.16	204.63	201.35	202.22	204.28	201.67	204.18	201.98	204.23	202.93	202.2
203.27	202.94	202.78	201.51	201.86	202.16	202.92	202.51	202.55	201.86	203.38	202.01	203.06	201.7	202.86	202.79	203.13	201.9	202.35	201.55	203.33	203.3	202.33	204.25	203.32	203.32	202.01	202.22	203.56	202.83	203.29	200.87	201.23	202.61	203.93	203.2	203.9	202.48	201.28	202.55	202.78	202.21	202.6	200.8	201.34	201.95	203.31	204.18	202.29	201.05
208.78	209.31	208.73	209.73	209.54	210.17	210.93	210.29	209.11	209.42	209.24	208.49	209.24	209.66	209.16	210.08	210.79	209.96	210.8	209.76	209.94	207.88	209.85	207.37	210.91	209.11	209.39	210.96	209.35	211.3	210.61	210.56	208.62	209.45	209.79	210.13	209.79	209.26	208.96	209.7	210.41	208.88	207.46	209.9	208.17	210.19	208.91	209.35	210.58	210.27
217.98	217.8	216.79	215.7	216.84	218.18	216.34	216.32	216.78	217.17	216.38	216.99	217.15	216.89	217.05	217.47	217.26	217.76	215.97	217.26	217.36	216.79	216.58	216.76	216.43	217.24	217.62	217.45	215.56	217.2	218.05	216.62	217.25	217.6	217.17	218.64	217.28	216.92	216.85	216.97	216.14	218.08	216.31	217.38	215.48	216.56	216.74	216.74	217.4	216.87
206.49	205.76	205.7	206.82	206.62	205.63	204.91	207.43	204.22	205.3	205.78	205.89	204.91	205.78	206.63	205.79	203.61	205.76	204.64	206.53	204.91	206.36	206.46	206.39	204.28	205.39	205.23	206.32	207.3	206.26	205.74	205.51	204.34	204.96	206.76	205.25	206.32	205.16	205.44	204.85	205.98	206.02	206.42	205.51	205.69	206.09	205.66	204.78	205.23	205.23
202.87	202.9	203.21	204.71	202.46	202.14	202.63	203.27	202.81	202.9	201.74	203.53	202.25	202.89	202	202.33	202.45	202.89	203.37	201.97	201.71	203.38	202.05	202.95	204.21	202.33	203.62	201.81	203.11	202.01	203.52	204.19	201.57	203.08	202.53	202.97	203.83	203.04	201.19	202.86	202.1	202.53	203.2	202.98	203.18	203.51	203.93	201.31	201.96	201.01
211.85	210.94	212.17	211.31	212.54	212.13	211.97	210.05	212.15	210.81	212.26	211.82	211.16	210.36	210.74	212.01	210.71	211.64	211.26	209.94	210.17	213.13	211.32	212.44	211.95	212.09	211.52	211.44	212.17	210.89	211.46	212.32	212.53	211.25	211.82	212.37	211.96	210.99	211.66	211.84	210.79	210.98	211.57	212.06	211.54	211.24	211.2	210.88	210.95	210.81
209.61	208.67	209.85	209.1	208.2	208.05	208.86	209.8	208.67	207.17	208.08	208.37	209.4	206.61	209.55	208.23	209.02	208.89	208.73	209.05	207.89	208.43	207.23	207.42	208.72	208.18	209.72	208.27	208.81	206.8	209.57	208.15	207.44	208.64	209.03	209	209.84	207.39	209.54	209.66	209.49	209.96	209.26	208.03	207.75	208.53	209.83	207.98	208.37	208.64
208.8	210.83	209.24	209.58	209.14	211.4	209.83	209.71	209.54	209.8	210.15	210.17	207.62	208.56	210.07	209.92	211.41	209.36	211.09	209.94	209.98	210.36	209.84	208.94	209.18	209.71	210.12	209.97	211.96	210.25	208.28	209.26	210.85	209.63	209.67	209.67	207.69	208.07	208.59	211.09	209.91	209.45	211.16	209.43	209.66	210.36	210.23	208.39	209.77	208.9
211.77	211.85	212.96	213.3	211.51	211.05	211.06	212.75	210.6	210.38	211.7	211.45	211.06	210.48	211.91	212	208.7	211.31	211	211.15	211.64	212.69	211.51	212.51	210.33	213.33	210.33	211.4	211.11	210.72	213.42	212.54	210.84	212.22	211.96	211.77	211.27	210.51	211.55	212.62	211.74	213.32	211.23	211.41	212.45	212	212.85	212.45	212.19	211.9
196.05	194.17	194.63	195.08	195.22	193.31	195.99	194.7	194.8	194.78	196.29	196.52	194.01	195.04	195.23	196.09	195.6	195.33	195.44	194.1	194	195.82	193.83	195.77	195.16	196.26	195.06	195.44	194.44	195.94	195.98	194.61	196.14	195.38	195.14	196.59	195.73	196.76	194.15	195.93	195	195.82	195.75	196.05	194.82	194.97	196.8	196.15	194.26	195.04
204.19	203.33	203.07	205.86	204.87	202.99	205.31	202.54	202.88	202.44	203.76	203.79	204.68	205.15	204.96	202.57	205.12	203.34	204.38	204.7	204.01	202.75	206.08	204.67	203.83	202.85	204	204.58	204.25	203.94	203.59	202.84	203.97	200.38	203.55	202.73	205.11	203.97	205.91	204.04	204.55	204.02	205.52	204.7	203.36	203.52	203.25	203.54	203.51	204.65
208.98	209.28	209.47	207.25	207.89	210.99	209.45	209.63	209.84	210.12	211.68	209.92	209.29	210.59	210.14	211.19	210.17	208.4	209.41	209.66	209.66	209.09	209.78	210.93	209.05	211.27	208.63	209.13	208.72	208.49	208.88	209.75	210.57	208.16	208.65	207.55	209.48	207.95	209.57	210.61	209.2	210.11	209.56	209.02	209.8	209.7	209.53	208.37	210.03	209
211.67	212.77	213.08	212.51	212.54	211.28	211.93	213.48	211.79	212.33	212.52	213.31	211.26	212.53	211.71	212.03	212.64	212.16	212.38	213.26	214.33	212.23	211.77	212.92	213.36	212.8	212.27	211.88	212.92	212.29	213.19	212.58	211.15	210.9	211.58	211.96	213.33	212	212.22	212.6	212.52	210.72	212.7	213.05	211.38	214.39	212.84	211.76	212.09	211.52
208.43	209.02	208.26	208.13	208.03	209.69	208.96	207.35	209.16	208.05	208.06	208.65	208.5	209.11	210.99	209.29	208.41	209.54	208.28	209.97	210.03	207.8	210.2	209.75	209.32	207.98	209.12	208.72	207.98	210.54	208.96	206.92	209.89	208.89	208.06	209.36	210.55	209.01	209.29	208.45	208.76	208.25	208.6	208.33	207.58	207.38	207.51	210.03	209.36	207.18
202.62	201.84	201.15	201	202.46	200.83	201.92	201.01	201.71	202.32	201.28	200.76	201.05	201.39	200.35	200.75	200.47	201.97	201.42	202.18	201.06	199.22	200.42	201.94	201.19	201.64	201.84	200.94	201.26	200.95	201.12	199.38	200.81	201.81	201.42	201.19	200.9	200.52	201.82	202.29	201.61	200.82	201.56	201.41	202.55	201.53	201.68	202.43	201.08	201.88
210.74	212	210.78	210.62	212.65	212.93	212.49	210.74	212.42	211.71	210.57	210.53	212.13	211.94	209.98	210.38	212.04	210.59	210.41	211.29	211.2	212.71	211.36	211.22	211.33	209.82	211.36	211.88	211.89	211.32	211.14	210.99	212.42	212.11	211.85	211.56	210.98	211.49	210.84	210.93	209.47	212.02	210.29	210.68	212.45	212.57	211.3	211.99	210.76	212.48
207.83	208.91	209.48	208.44	209.31	209.85	208.55	209.86	207.99	209.31	209.68	209.01	208.86	210.5	210.78	210.39	210.82	209.15	210.31	210.41	209.4	208.45	207.54	208.88	209.92	209.5	210.39	208.51	210.8	209.15	210.22	208.66	210.01	207.65	209.79	208.65	208.64	208.43	208.8	207.59	208.95	209.68	210.3	208.84	210.15	210.64	208.21	210.91	209.24	210.36
207.23	210.04	209.91	208.32	209.44	209.8	209.13	209.74	209.62	208.83	208.74	210.38	209.24	207.51	210.37	209.27	207.68	208.97	209.49	209.48	208.76	208.64	208.64	209.06	207.82	208.65	209.44	210.56	208.65	209.14	208.99	208.9	207.9	208.82	209.57	209.57	208.27	208.55	209.48	207.24	207.69	208.17	206.65	208.85	207.69	209.29	208.57	208.67	209.75	207.95
209.57	208.61	210.07	209.3	210.36	208.79	206.87	207.98	207.89	208.72	209.44	208.81	208.43	208.95	209	207.68	209.06	208.41	209.73	208.84	206.3	207.18	207.38	208.79	208.9	207.91	206.67	209.02	210.18	208.39	208.32	207.9	208.57	207.35	208.94	209.3	208.48	208.38	209.07	207.83	208.48	208.07	208.92	207.88	208.09	209.42	207.79	208.28	210.79	208
211.07	211.96	212.56	211.27	212.06	210.99	213.14	211.74	211.27	213.69	212.43	213.29	212.41	212.12	211.87	212.84	210.83	211.9	213.5	211.82	210.21	212.84	211.55	213.33	212.19	212.74	211.97	212.48	212.74	212.73	210.71	212.09	214.13	211.33	211.81	212.1	213.11	212.01	212.83	212.07	212.89	212.8	210.79	211.75	212.26	212.45	213.87	211.92	212.42	212.82
211.33	211.66	211.46	211.39	212.88	212.11	211.8	211.19	212.73	211.07	211.67	212.91	212.17	212.8	211.68	210.63	211.48	212.03	213.01	211.51	213.07	211.84	211.99	212.26	212.8	212.23	213.77	211.7	211.6	211.34	212.24	212.44	212.27	211.35	212.79	212.03	211.26	212.28	212.39	213.32	212.18	211.27	211.38	211.76	212.01	211.01	211.06	213.12	211.49	210.21
218.12	217.2	218.89	217.2	216.78	216.59	217.18	218.17	217.12	217.01	218.68	218.75	218.95	216.42	217.32	216.93	216.8	217.75	218.53	217.14	217.18	218.19	218.2	218.68	217.69	218.22	217.23	218.44	217.74	216.27	216.41	216.55	218.22	218.57	218.19	217.15	218.7	217.3	216.93	217.7	217.59	218.65	218.78	217.75	217.58	218.15	217.4	218.7	218.05	217.63
204.02	203.07	203.77	203.62	203.23	203.31	204.53	203.09	201.86	203.28	202.75	203.06	203.04	204.1	205.38	204.5	202.91	202.88	205.29	204.1	203.04	203.13	204.39	202.48	203.38	203.04	202.71	201.92	204.7	202.85	204.29	203.25	203.57	202.98	202.65	204.79	201.79	203.14	204.1	204.82	202.57	203.14	203.13	203.1	203.83	204.41	204.75	203.75	202.47	202.01
205.27	205.37	204.77	206.16	205.2	206.37	203.83	205.58	205.81	204.83	205.2	204.87	206.27	205.18	207.2	205.81	205.97	204.89	205.82	205.93	205.36	204.04	207.86	206.21	204.44	207.87	205.85	204.58	205.62	205.77	204.97	204.52	206.5	206.2	203.61	205.44	205.03	204.52	205.89	205.59	204.42	205.38	206.6	206.77	205.99	203.65	206.31	205.25	205.18	206.45
216.1	215.49	216.73	216.57	214.14	216.47	216.76	217.98	215.84	217.05	217.14	217.3	217.69	216.34	218.25	218.21	218.11	217.53	216.48	216.65	217.43	216.55	218.31	218.14	218.73	216.82	216.19	216.52	217.46	217.55	216.9	216.38	215.12	216.07	217.05	218.43	215.89	215.38	218.04	216.73	216.13	216.73	218.02	217.95	217.57	216.72	216.78	218.15	217.06	216.48
206.96	206.73	207.06	207.61	208.86	205.99	206.95	206.58	207.72	207.53	207.62	208.55	206.65	207.77	208.62	208.96	208.54	207.56	209.05	207.75	207.36	206.8	208.01	207.11	207.41	208.9	206.09	207.11	208.58	207.72	208.73	208.48	206.93	208.79	206.49	207.49	207.97	207.4	207.97	206.37	208.12	208.75	208.09	209.65	207.07	208.51	207.47	208.06	208.14	208.01
208.57	209.21	209.21	208.62	209.37	207.65	208.17	208.81	208.67	208.92	207.8	208.27	209.61	209.02	207.39	208.3	208.26	210.09	207.86	208.56	209.73	208.97	208.12	209.51	209	208.71	207.79	207.23	207.82	208.42	208.88	208.31	208.03	208.88	209.43	209	207.81	207.86	207.56	207.83	209	207.49	210.31	208.65	207.78	209.47	207.92	208.49	207.26	208.5
207.27	206.27	206.34	205.71	206.59	205.65	206.72	206.69	205.51	203.61	207.48	206.47	206.36	206.55	207.48	206.25	206.07	206.28	206.47	205.67	205.78	206.41	207.68	205.75	207.11	205.31	207.36	206.42	204.68	206.75	206.4	206.57	207.33	205.52	205.98	207.28	207.3	205.42	205.9	208	207.22	206.8	207.19	207.13	205.55	205.87	205.33	206.36	204.86	205.49
217.79	218.13	216.42	217.7	217.78	218.07	216.76	218.43	216.73	216.39	216.44	216.7	215.62	217.41	216.65	217.37	216.83	216.77	215.85	216.45	217	216.84	217.44	216	217.64	218.14	217.22	216.8	216.48	215.81	218.35	216.65	218.11	217.86	217.85	215.62	216.42	217.14	215.32	217.5	217.3	217.19	216.71	218.08	217.98	217.67	216.41	215.91	217.91	216.13
204.65	203.97	204.68	203.81	204.64	205.55	203.94	206.11	204.4	204.72	205.26	204.87	204.49	204.62	204.38	205	205.28	204.39	205.23	204.8	204.49	204.15	205.82	206.35	205.85	205.66	203.81	204.87	205.83	205.35	204.3	204.97	204.33	205.47	203.61	204.68	206.66	204.94	203.88	204.98	204.76	204.23	205.46	204.46	204.98	205.83	204.31	205.21	205.59	206.58
204.1	205.85	204.73	204.71	203.46	204.95	205.22	204.14	205.1	204.99	204.84	203.55	205.97	204.72	203.53	204.81	205.52	206.56	204.56	204.95	205.43	203.64	204.71	205.78	204.54	204.51	205.01	204.06	205.11	205.18	205.56	205.01	204.33	205.31	206.36	207.22	205.5	204.66	207.24	205.26	203.86	206.99	203.83	205.56	203.9	204.51	205.97	204.02	205.15	203.62
217.57	217.71	217.21	216.49	217.56	217.57	218.33	216.87	218.07	216.2	215.96	215.92	218.31	216.16	214.97	216.73	217.36	217.15	215.92	217.74	217.35	217.59	216.26	217.11	218.57	218	216.94	217.4	217.11	217.23	217.23	218	217.88	217.5	219.32	217.87	215.38	216.17	216.51	217.87	218.2	216.26	218.81	217.5	217.47	216.5	216.26	216.75	216.15	217.06
205.88	206.69	208.87	206.19	205.68	205.86	207.33	205.29	206.94	205.6	206.6	207.5	206.04	207.03	207.68	206.6	205.4	208.52	207	205.45	206.23	205.53	205.4	206.2	208.55	207.67	206.04	207.19	207.34	208.34	205.69	205.67	206.19	207.01	205.89	206.27	207.69	205.58	207.36	207.46	206.94	207.21	206.57	205.64	205.72	207.45	207.16	207.19	205.5	205.31
212.5	211.38	212.51	214.23	211.94	211.47	212.4	213.16	209.77	211.44	211.71	210.94	209.69	211.45	210.49	210.85	211.94	211.75	212.45	211.91	211.68	209.85	212.23	210.76	212.68	212.23	212.89	211.93	209.73	211.17	212.4	210.81	213.55	212.67	212.79	212.54	211.63	211.56	211.37	212.47	211.17	210.91	211.79	211.38	210.76	211.74	211.18	213.16	211.71	211.74
208.63	208.61	208.98	207.83	207.44	209.06	206.69	207.19	208.86	208.08	208.84	208.67	207.13	207.33	207.79	208.02	207.54	207.38	208.62	207.85	207.05	206.38	208.1	208.23	207.87	206.11	207.7	208.65	207.63	207.51	207.08	208.35	208.15	208.03	208.41	207.26	206.91	209.27	207.44	206.48	208.62	207.48	207.35	207.72	208.03	208.27	208	207.55	208.98	208.58
201.74	198.92	200.55	200.58	200.98	199.45	201.06	200.25	200.08	201.65	201.02	199.51	200.4	200.61	199.89	199.32	199.51	199.15	200.97	200.41	200.76	201.46	199.92	199.76	199.24	201.05	200.91	200.04	202.89	201.28	201.77	200.5	199.17	200.17	202.43	199.92	201.21	200.6	200.77	198.85	200.51	200.71	200.89	200	199.29	201.53	199.81	199.5	201.49	200.7
203.03	202.6	202.69	202.93	201.78	203.36	203.83	205.08	204.6	202.56	203.46	203.83	201.95	203.1	202.07	204.47	203.09	204	201.34	204.45	202.63	203.95	202.69	202.1	202.36	202.3	201.17	203.02	202.72	202.47	204.08	203.75	202.92	204.55	202.06	201.22	203.16	202.36	203.12	203.17	202.58	205.13	204.42	202.18	204.43	201.53	205.11	202.88	203.25	202.71
209.4	208.63	208.34	208.66	209.56	209.48	208.75	207.74	207.98	209.93	208.48	207.71	209.19	207.98	208.54	208.71	208.71	208.12	208.99	209.2	211.01	207.63	208.48	209.05	208.84	207.05	207.7	207.58	209.7	207.73	209.31	207.74	209.11	209.13	209.87	209.21	210.25	209.21	209.47	208.14	208.51	208.79	210.04	209.12	210.3	208.46	207.84	210.15	209.46	209.52
211.98	211.69	213.03	211.27	212.56	211.95	210.25	213.19	211.84	212.68	210.5	211.2	213.52	211.76	211.76	211.5	211.72	210.74	211.14	211.04	212.28	210.42	211.36	210.92	212.87	212.83	210.64	212.22	211.08	212.89	211.99	211.63	210.51	211.07	211.48	211.72	211.55	210.8	211.16	211.79	211.59	211.93	212.78	210.38	211.44	211.74	212.22	211.41	211.44	211.24
203.27	203.99	203.64	203.83	202.94	203.04	203.17	203.37	204.64	204.3	204.4	201.79	203.02	203.31	204.28	203.05	203.71	204.33	201.55	203.56	202.07	204.55	202.32	202.52	204.09	202.4	202.56	203.79	204.31	202.18	202.91	202.65	204.56	203.19	203.7	202.98	202.66	203.63	201.63	204.45	203.09	202.77	203.36	203.73	201.71	203.42	203.23	201.55	203.34	203.29
212.01	211.39	212.09	211.78	212.7	211.66	211.05	212.12	209.32	211.36	210.41	209.87	212.85	211.55	213.55	211.4	211.56	212.41	211.16	211	210.76	212.66	212.76	212.43	212.45	212.19	212.93	211.97	213.84	211.71	211.4	211.95	213.22	212.27	212.55	212.98	211.13	209.74	212.38	212.79	212.61	212.22	210.34	212.78	211.52	212.13	211.56	211.73	211.51	211.53
202.96	204.48	202.39	203.36	203.84	203.05	203.51	203.22	203.57	203.13	203.24	202.78	205.51	204.67	203.81	203.97	203.59	204.83	201.69	204.91	204.56	202.53	201.77	203.74	202.02	203.27	202.78	202.57	203.14	204.53	202.36	203.02	202.77	205.02	203.48	202.85	204.78	204.67	203.05	202.52	205.64	202.14	203.43	203.86	202.81	204.11	202.98	204.48	201.88	204.03
206.06	208.21	207.54	208.24	208.99	208.41	207.76	208.43	209.17	209.58	209.27	208.58	208.57	208.4	209.92	206.67	209.07	210.12	207.6	208.5	208.77	208.7	209.06	208.59	207.56	208.62	208.16	208.82	209.07	209.41	209.93	207.89	207.04	209.35	208.84	208.45	208.12	208.07	208.45	208.87	207.8	208.36	210.18	207.89	208.6	206.77	205.85	208.24	208.89	210.37
195.38	194.34	195.3	194.35	195.07	195.95	193.46	194.12	194.6	194.03	193.3	194.35	193.81	194.99	193.44	193.19	191.99	195.48	192.86	194.79	193.44	194.34	194.96	192.66	194.28	196.03	192.72	191.53	193.46	195.64	193.94	194.06	194.42	194.84	194.89	194.4	196.19	193.03	193.88	192.22	193.73	195.04	195.17	194.63	194.66	195.91	192.98	193.13	195.14	194.6
208.16	209.97	208.23	209.31	209.16	208.69	207.46	209.48	209.92	208.36	208.25	208.13	207.74	208.35	209.62	208.68	208.65	208.25	208.84	209.42	209.6	209.61	209.27	209.47	208.61	209.48	209.09	209.73	209.72	208.63	210.31	209.51	209.55	208.39	209.71	207.15	208.81	209	209.97	209.46	208.47	208.84	209.04	211.46	208.76	209.32	210.39	209.05	209.73	208.87
208.75	209.4	208.57	207.91	207.55	207.8	209.32	208.75	208.59	208.03	208.32	209.12	208.46	207.64	207.36	208.03	208.22	207.76	207.55	208.79	207.7	209.1	208.31	208.22	207.96	207.85	207.66	208.62	208.58	207.18	208.99	208.01	209.4	208.38	208.97	209.24	208.26	207.48	208.87	208.14	207.55	209.89	209.63	209.19	209.54	207.6	206.7	209.18	209.6	209.27
210.75	209.86	209.16	208.58	208.58	210.54	209.01	208.4	209.46	208.98	210.17	209.26	208.11	208.34	209.42	210.57	208.95	209.8	208.33	210.17	210.01	210.56	209.7	208.23	210.74	208.58	210.16	209.14	210.12	207.83	208.8	208.88	208.69	211.06	209.25	209.58	209.55	209.04	210.17	208.77	208.67	209.74	209.54	209.19	208.41	209.58	208.03	209.12	207.88	210.14
209.13	206.74	208.43	207.15	207.65	206.4	208.07	206.71	207.8	206.17	208.2	208.65	208.18	208.99	208.56	207.77	208.15	206.2	206.23	206.11	207.56	208.09	207.63	207.09	207.06	207.67	207.85	207.8	208.51	207.03	207.11	207.36	206.53	205.98	209.27	209.02	208.47	206.61	205.82	207.29	207.44	207.46	207.94	207.26	207.18	208.43	208.38	207.02	208.92	207.84
212.53	211.25	211.84	211.71	211.05	213.05	214.06	210.06	212.04	213	210.75	212.05	212.29	212.39	213.4	212.46	211.88	212.81	212.02	212.27	212.1	212.2	212.97	213.39	211.86	210.8	212.47	213.22	212.32	211.96	211.99	213.58	212.69	211.79	212.31	212.13	211.83	212.38	213.66	212.61	211.43	212.42	212.04	213.1	210.82	212.24	213.25	212.35	212.15	212.56
203	202.04	202.69	201.88	202.23	202.8	204.39	201.32	203.43	202.31	202.09	202.81	203.49	202.76	202.13	201.86	204.83	203.91	200.86	202.52	201.74	202.11	202.52	204.57	201.88	201.91	202.22	203.08	202.32	203.53	201.2	201.67	202.25	203.5	201.54	202.53	203.82	200.93	202.59	202.15	201.06	202.35	203.42	202.14	202.99	202.53	202.38	201.75	203.69	202.34
205.07	203.58	205.9	205.71	204.49	205.03	204.43	204.27	205.25	204.71	204.35	205.71	203.81	204.95	205.79	206.46	205.63	204.47	205.51	205.39	205.45	203.45	205.08	203.76	205.98	204.14	205.7	204.21	203.94	205.7	204.54	205.07	203.75	205.17	202.95	205.18	202.91	204.16	204.58	205.21	204.32	203.69	205.32	203.52	204.15	205.24	206.34	204.88	203.61	204.53
203.26	204.17	204.05	205.01	204.58	203.57	204.62	204.63	204.42	203.92	204.31	204.96	204.34	203.79	204.07	205.95	205.02	206.02	204.53	205.19	204.77	204.73	205.35	205.1	205.04	204.22	204.11	204.08	203.64	204.62	203.55	203.8	204.41	204.45	204.47	204.21	203.94	204.53	203.65	203.05	204.94	203.6	203.66	205.45	204.66	205.32	204.45	203.38	205.3	205.1
217.46	217.3	216.43	216.67	215.93	216.61	217.85	217.86	217.44	217.93	215.97	217.53	216.3	218.04	216.86	218	217.32	217.75	215.97	215.18	217.36	216.8	218.19	218.36	215.05	216.28	218.32	217.19	215.48	215.54	217.68	216.12	215.81	217.41	217.64	216.39	216.12	216.84	217.85	215.61	215.8	217.84	215.58	215.99	218.04	217.59	217.25	219.97	217.47	215.86
211.63	212.28	211.99	210.91	212.3	212.2	211.98	211.4	212.17	211.95	210.34	212.58	209.58	210.78	212.4	211.27	211.71	211.33	210.29	211.8	210.77	212.16	210.68	212.77	211.11	210.12	212.08	210.96	212.28	211.2	211.17	211.74	210.7	211.51	212.43	211.22	210.5	211.45	211.9	211.99	211.6	212.21	212.35	211.58	210.93	211.85	211.28	212.93	211.94	213.93
203.18	203.19	203.69	202.99	203.99	203.14	202.82	203.21	203.06	203.08	203.17	204.79	203.76	204.7	203.08	203.94	203.89	202.92	204.32	202.19	204.37	204.06	204.19	202.88	202.02	204.99	203.95	202.78	202.76	203.27	205.13	204.6	202.24	201.97	203.31	203.9	203.87	205.66	205.04	203	204.14	203.22	203.53	203.78	204.07	203.49	204.73	203.12	204.41	204.41
205.14	205.25	203.82	203.68	205.71	204.39	203.26	204.71	205.58	205.2	204.32	205.45	203.57	203.99	205.18	202.82	204.85	206.76	203.26	205.54	205.36	203.83	206.37	204.97	204.49	205.36	205.08	206.19	204.6	204.23	204.19	203.17	204.94	207.54	205.09	206.48	205	205.26	204.56	204	203.65	203.85	204.61	204.72	205.41	205.24	204.06	203.87	206	206.98
208.99	208.84	208.35	210.12	209.56	208.97	209.65	206.81	209.12	211.05	209.1	208.2	208.16	208.45	208.18	207.95	209.44	209.35	209.6	209.84	209.24	209.69	208.18	208.33	210.12	208.16	209.54	208.19	210.1	208.54	210.38	210.03	207.35	209.96	208.42	208.76	207.23	210.78	209.56	208.98	208.29	208.47	208.39	208.73	208.95	207.69	209.08	209.05	209.68	207.38
206.69	206.66	206.12	205.48	206.37	206.7	205.93	207	206.32	207.43	205.83	204.93	208.07	205.54	206.71	206.21	204.7	206.05	204.82	206.92	206.12	206.46	205.42	206.85	208.29	206.87	206.38	205.48	205.76	206.37	206.72	207.36	206.3	205.01	205.83	206.28	206.5	206.23	207.01	206.05	207.96	206.22	205.15	206.33	206.57	205.58	206.19	205.95	205.93	205.84
209.91	208.36	209.05	208.28	210.49	210.25	209.31	207.95	210.48	209.07	209.07	208.67	209.5	208.93	210.35	209.78	209.82	209.27	208.7	209.58	210.22	209.36	208.82	208.92	209.46	209.16	210.09	209.1	208.58	210.01	208.43	208.57	211.14	210.16	211.89	208.82	209.09	207.67	210.66	208.89	208.92	209.66	210.14	207.72	208.7	208.28	208.27	210.6	209.61	210.63
200.6	200.91	200.02	200.38	200.47	199.09	199.95	199.45	200.6	200.12	201.26	199.58	201.7	200.68	200.86	201.24	200.38	201.08	201.56	199.92	200.94	200.54	199.82	199.58	199.79	201.31	200.81	201.89	200.73	200.46	200.61	199.2	199.37	199.35	200.51	199.63	201.48	200.32	201.77	200.94	199.36	200.79	199.16	201.7	200.54	201.31	198.95	201.54	199.04	201.08
208.39	206.86	206.94	207.12	206.96	209.14	208.74	207.23	207.49	207.35	206.97	208.31	207.01	207.48	208.49	206.9	209.13	208.5	207.78	207.35	207.43	207.7	207.77	208.09	207.61	206.98	208.22	208.86	207.28	206.49	207.11	207.66	209.99	207.69	207.4	207.74	208.66	208.05	208.61	206.33	206.61	207.98	208.81	207.37	208.66	208.81	208.04	206.04	207.69	209.07
200.68	199.78	199.87	200.22	200.22	200.21	199.73	198.46	201.17	200.87	199.73	199.42	199.15	199.91	200.31	199.92	199.97	198.62	199.01	200.38	199.68	201.59	199.57	197.53	200.55	201.38	199.16	200.14	199.76	200.78	200.88	199.4	200.63	200.51	198.25	200.91	199.13	199.74	200.39	199.34	199.87	199.76	200	200.18	198.62	199.86	200.47	199.17	199.73	199.04
202.96	201.03	202.34	202.92	201.18	202.4	202.29	203.63	202.77	202.63	201.79	202.36	203.26	200.38	201.4	202.34	201.46	201.74	201.87	202.92	202.93	201.47	200.85	203.07	202.07	202.11	202.02	201.82	202.61	202.81	201.22	200.18	201.36	203.08	202.34	203.02	203.92	202.35	203.1	201.53	202.67	203.54	203.94	202.5	202.72	201.3	202.14	201.45	203.67	201.95
203.56	201.83	203.04	204.01	203.97	202.81	203.53	202.03	203.21	201.61	202.76	200.24	202.4	203.55	203.71	203.71	202.75	202.08	203.27	202.33	203.4	202.64	202.99	203.07	202.64	202.15	202.86	203.53	201.48	201.24	202.2	204.57	203.28	202.05	201.47	203	203.53	203.5	204.68	202.34	201.89	202.99	204.28	203.42	202.25	202.09	204.13	202.48	201.4	201.38
216.06	219.29	217.47	215.6	215.7	216.33	216.94	215.6	217.33	215.66	217.84	217.56	216.98	215.75	215.82	217.67	217.38	216.53	217.75	214.53	216.34	217.41	216.67	217.06	218.15	217.57	217.21	217.82	217.6	217.5	216.92	217.11	216.83	216.54	216.98	216.38	216.82	218.26	217.77	218.57	218.42	217.84	216.02	217.17	218.16	215.79	217.07	216.97	216.67	217.64
196.66	197.51	197.7	197.55	198.36	197.95	198.82	197.17	197.22	199.19	197.17	200.38	199.11	198.69	199.13	196.2	198.71	198.53	198.27	197.43	197.9	197.98	198.55	197.92	197.43	197.24	199.19	197.06	198	198.47	197.96	199.01	197.13	198.11	197.53	197.65	197.04	197.98	198.17	197.77	197.18	197.67	199.84	198.91	197.84	197.12	196.4	199.06	199.26	196.14
208.09	208.88	208.85	209.1	209.6	209.39	209.91	210.91	209.45	209.55	209.61	210.46	209.01	209.19	209.36	209.23	208.08	208.44	208.55	210.22	210.1	208.95	210.49	209.35	208.21	208.18	208.5	209.03	208.35	208.93	210.19	209.53	209.84	209.82	210.18	210.86	208.77	207.32	211.08	208.53	209.28	210.17	209.63	210.49	208.19	209.55	209.25	207.88	209.32	210.51
206.92	208.12	207.82	207.66	207.86	208.92	206.37	207.78	207.99	209.18	207.86	207.71	207.72	205.96	207.08	208.45	207.73	206.49	207.43	206.84	208.06	207.01	206.72	208.92	208.56	208.74	207.21	209.06	206.94	207.55	207.09	208.25	208.71	207.93	209.27	207.55	207.68	206.85	208.23	209.24	208.47	209.06	207.59	207.4	206.18	207.47	207.9	207.72	206.99	207.67
202.64	203.46	202.25	202.73	201.85	202.77	202.55	202.2	201.43	202.29	202.1	202.57	203.1	202.81	201.88	202.09	202.68	201.71	200.24	202.26	202.08	202.69	203.67	202.55	201.72	202.4	202.09	203	201.89	204.09	203.91	202.39	203.56	201.93	201.69	200.88	202.14	203.51	202.09	201.83	202.7	201.43	201.33	203.18	202.09	202.69	201.79	203.96	202.42	200.4
203.88	204.11	202.7	202.93	201.77	202.11	201.61	203.62	204.39	203.73	201.75	204.71	204.15	204.13	202.92	203.37	203.29	203.53	200.87	203.57	203.28	203.31	202.32	203.57	204.16	203.64	203.11	203.65	202.29	204.09	202.96	203.06	203.4	203.6	204.1	203.64	203.78	203.1	203.02	203.14	204.51	202.57	202.79	202.7	202.83	202.78	202.25	205.03	204.07	202.41
210.76	213.16	211.19	211.59	213.52	211.24	211.29	210.66	212.63	213.17	211.55	213.23	213.33	212.28	211.29	210.74	212.82	212.91	212.27	210.73	211.39	211.46	211.92	211.07	211.81	213.16	211.78	211.96	211.71	213.55	212.1	213.13	210.46	211.94	212.24	212.45	212.3	211.76	212.97	210.26	211.5	210.25	210.75	212.98	211.45	211.95	212.07	211.53	211.63	210.41
206.29	205.42	205.95	205.95	205.08	204.89	205.65	204.36	204.59	204.94	205.5	205.81	207.51	206.37	204.3	206.13	206.66	205.93	205.61	204.65	205.04	205.34	205.25	204.47	205.63	204.89	205.65	205.31	204.64	205.11	206.92	207.12	204.65	206.5	207.34	206.25	206.04	206.74	205.08	205.31	203.95	205.11	205.13	205.74	206.74	205.85	205.43	204.79	206.52	207.08
212.43	213.22	213.97	213.61	211.3	214.85	212.47	212.94	213.71	213.27	213.51	212.99	213.33	213.33	212.91	212.85	213.19	213.92	212.41	212.98	214.24	214.76	211.96	213.25	212.15	213.78	212.36	213.57	212.01	213.51	212.89	213.02	213.7	213.93	212.23	212.17	214.77	212.74	212.75	215.02	212.76	211.81	211.62	213.02	211.7	212.9	213.71	213.3	212.76	214.28
213.75	210.35	212.24	210.82	213.27	213.23	212.79	213.2	210.29	211.52	210.61	214.02	212.36	212.25	212.34	212.34	213.69	212.28	211.25	211.73	212.73	212.7	211.72	212.84	212.47	211.59	213.25	212.56	212.73	213.53	213.73	213.47	212.04	212.59	213.35	211.36	213.04	211.98	213.44	213.5	211.29	212.7	212.53	212.3	212.93	212.27	212.8	213.22	211.9	212.2
212.91	211.94	211.26	212.16	211.05	210.3	212.12	210.71	211.43	211.46	211.45	210.81	211.69	210.8	213.39	211.81	211.17	212.29	212.99	208.69	210.39	212.01	212.49	214.13	211.14	211.59	211.61	212.66	211.72	211.2	211.57	211.05	212.78	212.48	211.69	211.97	212.2	211.03	210.72	212.37	211.15	211.68	211.47	209.92	213	212.03	212.12	209.66	211.87	211.73
207.81	207.33	209.86	208.6	208.43	208.19	210.3	209.17	207.58	207.31	207.58	207.9	208.65	208.47	209.24	208.9	207.9	208.18	208.36	209.82	210.2	207.79	208.79	208.15	208.81	208.08	210.45	209.29	207.83	208.05	209.46	210.09	209.05	209.57	206.85	207.09	207.88	208.5	208.93	209.59	207.58	209.01	207.94	208.43	210.28	209.42	208.31	208.49	207.5	208.82
211.89	211.88	211.26	212.4	210.85	210.87	210.8	211.29	212.32	212.88	209.86	211.09	210.4	213.08	210.82	212.33	210.17	211.57	210.25	211.03	212.16	212.14	211.39	212.45	211.62	211.67	211.19	212.22	210.46	210.69	213.69	211.62	209.96	211.9	210.22	212.16	209.49	210.66	211.83	212.47	211.93	211.25	211.65	211.01	211.55	210.89	211.81	210.24	212.31	210.77
205.3	205.98	206.63	206.03	206.25	206.3	206.34	207.57	206.08	205.33	206.5	206.5	206.5	206.5	206.77	207.87	205.99	207.56	205.8	205.86	207.3	206.29	207.11	207.26	207.76	206.12	205.82	206.8	205.93	205.97	207.72	206.27	207.03	205.24	206.65	205.04	203.87	208.04	206.13	206.41	206.14	206.41	206.35	207.14	205.48	207.16	205.78	204.87	205.98	206
217.39	215.92	217.61	216.21	215.89	216.86	216.76	218.23	216.5	217.87	217.43	216.24	217.58	216.88	216.89	216.72	215.99	216.43	217.85	216.24	217.82	217.17	217.21	216.41	216.19	216.95	217.25	217.04	216.86	217.68	217.5	217.56	216.51	218.02	218.39	217.09	217.56	216.5	217.33	216.94	218.13	216.26	216.73	217.49	218.57	217.16	217.5	218.64	217.11	217.68
218.09	217.79	217.24	216.95	216.65	217.42	219.23	217.92	216.54	215.53	218.34	215.23	217.54	217.43	216.52	216.95	218.01	217.5	217.1	215.79	216.91	216.97	217.25	217.57	217.2	216.61	216.34	215.95	216.46	217.08	216.96	215.86	217.27	217	216.07	217.32	215.81	217.04	217.95	218.01	216.94	216.69	217.51	217.27	215.64	217.06	217.34	215.86	216.96	216.6
198.81	198.74	198.47	201.28	199.11	199.69	199.01	198.9	198.85	198.86	199.03	198.77	200.02	199.69	200.27	199.36	200.34	199.09	199.48	198.24	199.65	198.82	199.46	198.51	198.99	198.9	198.01	199.05	199.25	199.16	201.28	198.87	199.63	197.93	198.33	199.16	198.66	199.89	198.85	199.22	201.26	198.35	199.27	200.85	199.89	201.12	198.33	198.21	200.88	197.86
208.44	208.39	209.09	209.52	209.08	207.54	207.76	208.79	210.07	208.16	209.25	208.53	207.51	207.57	209.12	208.54	206.66	210.05	208.05	207.96	208.32	207.02	208.73	207.59	208.29	207.35	207.86	210.06	207.44	207.94	208.67	208.71	209.16	208.62	207.68	209.09	209.03	207.23	207.77	208.82	206.08	206.59	207.52	207.54	207.64	207.63	208.75	209.4	208.89	208.31
213.36	213.1	211.93	210.89	211.28	211.65	212.37	213.21	212.37	212.78	211.47	211.91	210.11	211.84	211.09	209.73	211.49	210.77	210.45	212.75	211.68	211.57	210.5	211.65	212.12	211.4	211.23	211.45	211.78	211.33	210.98	211.34	211.36	211.56	211.43	212.9	211.62	211.44	210.96	210.65	212.66	211.37	210.62	212.34	211.35	210.27	210.24	212.1	212.51	211.83
200.9	200.19	200.37	200.42	200.39	200.61	200.61	200.35	200.87	199.64	200.45	200.96	199.94	198.55	200.92	199.47	200.65	199.8	202.52	199.44	199.59	199.92	201.6	201.43	200.71	200.25	199.24	200.22	199.57	199.96	200.45	199.84	199.67	200.61	200.47	200.66	201.74	199.52	199.39	200.69	200.13	201.34	200.73	200.92	201.75	201.28	200.4	200.96	200.79	200.34
209.6	209.55	208.65	208.7	209.09	208.27	208.43	209.47	209.01	208.59	210.03	210.17	209.54	210	208.61	211.23	210.47	207.96	209.21	209.82	210.04	209.67	208.44	208.92	210.29	208.18	209.69	209.38	208.48	208.86	209.71	210.69	208.2	211.32	209.27	210.18	208.34	210.47	208.43	210.17	208.29	210.3	208.93	209.91	208.62	209.79	210.3	209.57	209.52	210.8
205.39	206.07	206.07	204.19	205.87	205.89	204.76	206.39	206.26	207.46	205.09	206.86	205.96	207.55	206.62	205.55	205.42	206.11	207.17	207.29	206.03	207.37	206.56	205.85	206.14	206.71	205.74	206.43	206.5	206.76	206.07	207.25	206.18	205.73	207.79	207.96	206.55	205.31	206.7	207.07	206.64	205.71	206.54	206.58	204.73	206.84	207.47	205.66	206.51	207.61
202.25	202.63	201.59	202.32	203.27	202.26	204.3	201.7	201.02	203.44	202.21	203.38	201.08	202.87	202.35	203.12	201.96	202.27	202.25	203.84	203.21	203.21	202.58	203.18	201.12	203.98	204.04	202.11	202.53	202.49	203.98	203.56	203.68	204.37	201.97	202.61	204.06	203.22	202.51	202.47	202.4	202.32	202.47	202.21	201.82	203.23	201.33	201.57	201.86	202.45
202.75	204.04	203.35	202.42	202.62	203.01	203.84	204.37	202.63	201.75	203.74	201.97	205.54	203.99	201.05	204.19	203.07	202.08	204.18	204.11	202.94	204.82	203.08	201.9	202.88	203.64	203.35	202.51	202.52	203.76	201.65	203.79	202.93	203.96	203.41	203.47	202.81	204.19	203.86	203.28	202.68	204.13	202.74	202.35	204.1	204.18	203.08	203.94	203.47	203.12
206.7	206.6	207.54	204.9	205.92	204.91	206.6	207.19	207.57	207.18	205.41	206.75	206.82	205.32	206.63	206.84	208.38	205.55	207.2	205.49	207.2	206.67	205.33	208.39	206.68	205.65	208.09	207.12	205.95	205.62	205.91	207.25	204.2	205.1	207.18	205.35	206.28	206.12	205.87	207.14	205.28	205.87	205.29	205.15	204.74	206.5	206.81	206.8	206.95	206.01
200.69	202.32	200.4	202.04	200.95	200.98	200.65	199.61	199.2	199.82	200.04	201.14	199.98	199.98	198.89	199.91	200.11	200.84	200.33	200.17	199.91	199.86	201.04	201.28	200.8	200.08	200.34	200.8	200.35	201.65	200.6	201.09	198.73	199.42	200.55	201.86	201.87	201.62	199.83	200.24	200.87	199.37	201.56	199.92	199.36	201.26	200.72	200.05	201.09	200.62
209.86	209.7	209.17	210.05	208.5	209.39	208.81	210.6	208.83	209.39	211.53	208.47	208.59	208.76	209.09	208.68	209.51	209.71	206.97	209.48	209.32	209.43	209.12	210.76	209.24	209.06	209.62	209.38	210.19	208.46	209.02	210.16	208.99	211.39	208.88	209.27	210.69	207.82	208.68	209.62	210.31	208.13	209.16	209.39	208.83	209.28	210.43	207.89	210.19	209.72
209.69	206.65	210.18	207.57	208.61	209.19	210.01	208.28	209.5	208.64	210.14	209.77	207.45	208.55	209.88	209.82	207.65	208.56	207.86	207.78	210.42	209.43	208.2	208.42	208.72	209.76	209.95	209.88	210.11	207.85	209.24	207.64	209.82	208.97	207.63	209.43	208.86	208.49	209.19	208.58	209.13	209.19	210.45	209.81	210.23	207.71	209.81	210.01	208.96	209.13
212.38	213.5	212.07	212.54	213.98	211.61	213.26	211.5	212.6	212.97	214	211.72	210.41	209.53	211.46	212.63	211.32	211.82	213.35	212.43	211.59	212.03	211.68	212.78	213.07	212.05	212.3	213.22	212.32	212.64	212.84	212.03	211.36	212.46	213.4	211.83	211.48	212.36	212.24	211.84	212.23	213.34	213.14	211.92	212.85	211.71	212.88	212.86	214.14	212.13
202.46	205.24	203.23	204.61	202.95	203.94	202.38	204.05	203.56	204.45	205.18	203.98	203.32	203.44	204.4	205.22	202.66	204.05	202.73	203.2	203.2	203.91	205.67	203.59	203.19	201.45	203.87	203.33	204.09	203.22	203.15	204.49	201.96	202.59	204.31	203.02	202.63	202.76	203.59	205.19	203.46	203.23	202.67	204.62	204.67	204.07	202.42	202.77	204.86	201.99
205.4	204.94	204.84	206.09	205.88	206.98	207.73	207.75	207.73	205.87	205.29	206.81	206.28	208.04	206.87	207.96	206.2	205.79	204.68	206.78	207.16	207.98	205.82	206.03	205.84	206.27	206.24	206.53	206.58	206.4	207.46	207.19	206.43	204.58	204.63	205.76	206.52	206.4	207.63	206.88	206.75	206.75	207.1	205.25	205.38	204.31	206.64	205.97	206.36	206.84
195.33	195.5	195.99	196.49	194.15	194.96	195.8	194.47	194.44	194.27	194.89	195.78	193.61	194.32	194.53	195.58	195.15	196.05	195.75	195.46	195.25	194.39	194.7	193.68	196.28	194.03	196.79	195.91	193.55	195.42	194.85	195.8	194.83	194.21	197.13	194.19	194.33	196.65	195.04	194.47	194.81	195.45	195.7	195.55	195.54	196.12	194.48	195.45	194.67	194.9
203.03	204.15	202.07	203.28	203.92	202.11	203.72	203.94	203.71	203.86	202.78	201.21	203.33	202.49	201.83	202.82	203.18	204.58	203.19	202.27	203.8	204.19	203.17	204.08	202.95	203.73	202.39	203.41	203.78	203.57	203.71	203.09	201.39	202.2	203.99	201.25	204.21	202.4	202.65	204.16	202.55	202.28	203.3	203	203.69	202.8	203.34	203.83	201.94	202.97
211.35	213.28	214.35	210.78	211.41	212.79	210.42	211.62	212.43	212.17	210.76	211.32	212.1	212.82	212.03	211.75	211.34	211.06	212.67	211.12	211.9	212.55	211.37	210.37	211.92	211.2	211.33	212.53	211.23	213.02	213.3	212.76	211.75	210.5	210.62	211.73	211.88	213.67	212.31	213.41	211.96	211.09	212.54	211.78	212.33	212.29	212.01	212.87	214.1	211.81
199.05	198.09	200.1	201.57	200.09	200.89	201.2	199.6	200.62	200.59	199.52	201.09	200.87	200.83	200.24	200.87	200.46	199.67	199.83	200.46	199.88	200.69	200.63	200.14	200.77	198.95	200.11	200.73	200.53	199.26	200.93	200.27	199.71	201.68	201.04	199.87	199.65	199.37	200.46	200.03	200.45	199.32	198.35	199.81	199.91	201.92	201.07	202.23	201	198.76
218.04	217.33	217.03	217.26	217.06	219.14	217.7	217.32	216.77	217.23	216.72	218.44	217.58	218.38	219.51	218.1	216.7	218	219.14	217.65	219.98	218.31	218.69	217.9	217.64	217.7	218.64	218.29	218.82	216.59	217.99	218.4	217.98	218.37	218	218.64	218.9	215.25	217.28	218.1	216.87	215.58	217.66	217.12	217.91	217.72	218.72	218.98	217.35	218.02
198.59	197.85	199.63	198.43	198.6	201.63	200.58	197.48	198.62	200.77	200.18	197.59	198.46	200.26	201.13	199.54	198.24	199.08	198.75	196.84	198.86	200.17	200.88	198.51	198.92	199.17	199.52	199.92	199.35	198.22	201.98	201.17	200.69	198.84	199.52	198.93	199.11	199.21	199.45	198.63	198.8	198.84	199.68	199.15	199.85	200	199.62	199.75	198.67	199.5
207.93	207.85	207.33	208.5	206.43	206.71	207.16	207.59	208.2	208.36	206.73	207.48	206.17	207.91	207.49	206.65	209.15	208.39	207.41	207.42	208.44	209.2	207.51	206.33	209.01	208.43	206.67	207.31	207.01	206.43	207.18	210.32	209.26	205.92	207.21	208.1	207.67	205.8	206.42	206.54	207.75	207.9	209.13	207.78	207.34	207.33	205.07	206.05	208.27	206.09
207.07	208.51	208.59	207.46	207.96	207.23	208.72	207.7	206.4	208.4	205.57	207.59	205.28	207.5	206.24	206.94	208.39	208.3	208.07	208.98	208.85	206.29	206.79	208.02	207.29	208.2	209.59	208.72	208.63	206.85	208.12	207.72	206.65	208.81	205.99	208.62	208.41	205.91	208.07	208.38	207.06	206.15	207.86	209.67	209.5	208.89	208.65	206.25	208.75	206.72
213.92	212.86	212.48	211.93	212.54	210.77	213.88	212.27	211.97	212.64	213.91	211.6	212.25	213.53	212.84	211.83	213.28	213.17	211.78	213.1	212.56	212.51	212.76	213.49	212.41	212.9	212.22	212.14	211.59	212.19	212.69	212.21	212.16	212.1	211.84	212.22	212.92	210.75	210.79	212.29	212.1	213.4	212.51	213.13	212.41	213.7	212.43	212.67	213.76	212.29
203.5	202.62	203.54	204.57	203.78	203.62	203.85	204.11	203.03	201.73	204.04	201.98	203.89	204.03	201.27	203.07	204.4	203.49	203.29	201.91	202.94	204.57	203.78	203.92	202.75	202.56	202.86	203.63	203.63	202.75	203.29	203.01	204.17	203.66	201.63	204.19	203.73	202.24	202.2	203.51	203.38	203.38	203.09	203.43	204.92	202.84	203.59	203.88	203.41	204.07
201.88	201.64	201.19	203.38	202.95	201.9	203.52	203.4	202.84	201.57	202.35	203.52	203.43	202.36	202.19	202.08	201.89	200.99	201.66	201.33	202.64	203.15	202.52	201.86	202.85	203.25	201.58	201.32	202.17	201.11	201.71	202.72	200.19	202.44	203.25	201.58	202.6	201.18	203.39	201.61	202.27	204.23	200.86	202.65	202.12	202.33	201.75	203.3	202.67	201.71
210.58	209.2	209.81	209.45	209.37	208.49	209.59	209.84	209.04	208.8	209.3	209.95	208.93	210.57	208.65	209.1	210.09	209.33	208.47	209.73	209.77	209.34	209.88	210	210.79	208.72	208.5	209.01	210.45	208.91	208.62	209.03	209.56	210.62	209.18	209.08	209.38	209.27	211.44	210.08	209.18	209.09	208.93	211.22	209.58	209.71	208.45	209.57	209.31	209.92
204.2	206	205.55	204.19	203.1	204.19	204.18	203.87	204.75	202.05	203.42	203.93	204.12	202.74	204.03	201.9	204.21	204.04	203.92	203.89	202.69	203.37	204.9	203.26	204.13	204.86	204.72	203.5	204.36	203.56	204.44	201.9	205.68	204.54	203.09	204.9	205.14	203.68	204.6	201.59	204.42	204.36	203.29	204.5	203.16	203.12	203.64	202.66	204.31	202.75
205.08	203.96	204.58	203.65	205.43	206.73	205.98	204.21	205.66	204.6	205.26	205.34	204.27	204.91	204.88	204.87	205.76	203.74	203.78	204.22	205.06	204.95	204.93	204.67	204.52	204.34	204.86	204.37	204.12	205.56	204.5	204.72	204.78	204.41	203.89	205.47	204.55	204.42	204.74	203.42	205.11	204.45	204.51	205.01	203.93	205.94	204.08	204.61	205.42	205.93
205.19	206.76	205.81	206.01	207.48	205.13	204.27	205.6	204.37	205.96	205.57	206.06	205.5	204.66	205.08	203.8	204.34	205.23	204.92	204.92	205.85	205.88	205.22	205.8	205.82	205.68	203.52	204.41	205.49	205.39	205.09	206.35	205.32	204.11	205.51	205.75	205.82	207.36	205.76	205.35	205.72	205.31	204.57	205.83	205.69	207.19	205.54	206.02	204.59	203.49
199.89	199.14	201.35	200.14	200.62	200.22	199.17	200.08	199.19	199.71	201.05	199.49	200.52	201.62	201.2	199.77	199.93	200.88	200.62	200.29	200.87	200.53	199.88	199.92	199.98	199.51	199.6	199.17	201.4	201.25	199.28	201.28	201.72	202.58	200.25	199.62	200.3	200.89	198.4	199.52	201.51	199.56	199.52	201.32	201.42	200.04	201.15	199.51	199.92	202.2
203.64	201.77	201.74	202.49	201.79	202.68	203.56	201.35	202.01	202.77	203.15	201.75	202.46	200.95	201.37	203.43	202.42	203.03	203.78	203.15	202.16	201.83	202.78	202.34	202.22	200.94	202.93	202	201.53	202.95	204.4	202.67	201.92	202.49	202.43	203.38	202.4	201.97	201.7	202.47	202.84	202.69	201.93	202.23	202.31	202.37	201.95	200.52	202.51	200.95
205.24	204.73	203.79	203.26	204.06	204.81	203.86	203.54	204.37	203.36	202.13	204.17	204.49	203.9	203.46	203.37	204.27	203.93	203.46	203.78	204.48	204.68	204.56	204.61	204.08	204.47	204.89	204.9	204.59	204.59	203.32	205.18	205.06	203.69	204.65	204.47	202.96	203.39	204.88	202.9	203.13	203.83	205.39	203.22	204.95	204.11	203.98	203.98	202.97	203.08
213.96	214.27	215.27	214.01	214.09	213.47	215.23	213.36	215.11	211.99	213.56	212.99	214.96	213.45	213.57	213.39	215.51	214.78	215.93	212.3	213.57	212.98	212.8	214.81	214.93	214.02	215.33	214.15	213.21	213.06	212.42	213.95	212.86	215.72	213.26	214.52	213.49	213.61	213.77	213.8	215.58	214.64	213.76	212.04	213.62	213.11	213.38	214.88	213.68	214.31
202.96	202.59	201.38	201.87	202.19	203.42	201.38	202.94	203	203.4	201.61	202.51	203.13	201.71	202.75	203.75	202.45	203.7	202.75	201.01	202.03	201.67	202.8	201.76	202.62	201.29	202.19	203.13	201.98	202.69	201.31	203.69	202.89	203.7	202.97	203	202.61	202.78	203.1	201.21	203.33	202.36	201.7	200.72	203.55	202.87	202	201.46	202.62	202.61
209.82	208.97	208.36	210.13	208.15	208.66	208.76	209.65	209.37	206.47	209.49	208.22	209.77	208.77	210.18	208.32	207.36	208.55	209.37	209.35	209.39	207.73	208.95	208.45	207.9	209.77	209.26	208.22	209.52	207.74	211.03	207.98	209.56	209.71	209.01	208.7	208.28	208.29	208.63	208.76	208.58	207.32	208.02	209.21	209.28	209.99	208.52	207.77	208.06	208.58
213.4	214.13	211.61	215	213.98	211.46	213.08	213.1	212.39	213.77	213.15	210.93	213.95	214.28	212.8	215.21	214.31	213.63	213.3	212.97	212.86	213.82	212.82	214.2	213.89	213.39	212.12	212.46	213.28	212.75	214.17	214.29	212.47	212.64	214.35	212.38	213.1	211.52	212.9	213.2	212.68	212.63	214.64	212.81	211.07	212.46	214.43	213.03	211.68	214.29
194.01	193.62	193.63	194.2	193.94	194.36	192.38	195.32	194.73	193.93	193.94	194.22	194.59	194.46	193.09	193.35	196.01	193.18	193.42	194.91	192.88	194.87	195.23	193.5	194.19	194.68	192.78	194.13	193.2	193.94	193.73	195.37	194.76	194.8	193.63	193.55	193.64	193.99	194.21	194.04	194.09	193.61	194.76	194.76	193.09	192.89	193.5	193.79	193.62	194.14
215.69	216.54	216.83	214.66	217.33	217.62	216.56	216.66	217.16	218.51	216.81	215.61	218.26	217.78	216.24	218.29	216.68	215.65	218.56	217.22	216.72	216.13	218.27	216.57	216.54	215.1	218.07	216.96	217.66	216.84	216.8	217.24	217.18	216.67	217.71	215.84	216.91	217.31	217.32	217.53	215.84	217.14	216.91	216.95	216.58	215.85	217.21	215.76	216.24	216.62
211.4	213.66	212.43	212.06	212.92	212.23	211.68	212	210.99	210.72	212.85	211.3	210.81	212.31	212.18	213.6	212.99	210.79	211.45	212.68	210.34	212.85	213.58	211.13	212.29	211.44	212.24	210.25	211.62	210.84	211.02	212.15	211.29	210.54	210.87	211.38	211.71	212.51	212.12	211.18	210.73	211.25	212.41	212.59	212.43	212.07	211.61	211.1	212.29	211.81
216.94	218.8	216.45	217.32	217.71	217.25	218	218.24	218.11	218.98	216.57	215.87	218.13	217.27	216.27	216.73	215.5	217.21	217.91	217.02	217.4	217.2	218.6	216.22	215.24	215.84	217.77	217.33	218.84	216.47	215.96	214.56	217.79	217.26	217.56	216.51	217.58	217.54	217.3	217.39	217.55	216.25	217.87	218.32	215.84	216.75	217.68	216.12	216.74	217.22
209.47	206.69	208.97	207.35	207.64	209.25	209.5	208.43	209.84	207.93	209.78	208.8	208.51	207.37	207.34	208.18	209.75	208.89	207.14	208.26	207.76	207.63	209.2	209	207.42	207.57	210.05	208.74	208.96	208.69	207.64	208.77	208.8	206.28	209.34	207.81	208.77	207.64	208.48	207.54	207.23	208.1	207.53	209.46	209.58	210.03	208.73	208.14	209.21	209.1
212.73	213.46	211.63	212.04	213.18	212.19	214.23	214.86	211.73	211.95	212.53	213.29	214.09	212.91	212.08	214.97	212.61	212.68	214.34	211.73	213.16	212.69	212.08	212.71	213.58	214.37	214.07	212.02	212.96	214.37	212.1	213.72	212.51	212.84	213.24	214.12	213.07	212.73	211.46	211.85	212.94	211.58	213.21	213.69	213.14	213.41	213.84	213.16	212.09	212.08
208.45	206.93	208.61	208.85	208.48	207.77	208	208.9	209.38	207.01	210.93	208.9	209.71	207.89	207.17	208.03	208.76	208.61	208.07	209.67	208.81	210.37	207.99	210.23	208.24	209.27	208	209.45	208.58	210.21	209.03	208.7	208.33	208.4	207.91	209.4	208.39	208.22	208.41	208.67	209.36	209.38	207.9	208.16	208.51	208.19	207.82	207.66	208.89	208.23
209.02	209.57	208.96	208.55	208.94	208.41	207.81	209.25	209.61	209.03	209.14	209.59	209.5	208.82	209	207.4	210.21	209.44	209.36	208.39	209.5	208.01	207.46	209.19	208.67	209.98	209.33	207.51	208.48	209.11	208.02	208.64	208.29	207.73	208.36	208.71	208.15	208.3	209.51	207.04	208.56	209.54	208.8	207.98	208.94	207.88	208.54	208.43	208.67	208.21
203.61	203.85	202.15	203.44	203.06	204.25	204.13	204.58	203.44	204.26	202.79	203.46	204.2	203.81	202.62	204.47	203.79	203.89	202.98	205.05	204.9	204.07	203.99	203.54	203.94	204.86	204.29	204.25	203.89	203.61	203.17	204.33	202.93	203.69	204.44	203.34	202.2	203.26	203.98	205.19	203.6	204.95	203.66	203.42	202.78	204.59	202.11	203.91	204.06	202.9
207.53	205.33	207.34	206.03	206.79	207.02	205.2	205.58	206.88	205.46	204.96	206.39	205.92	206.68	206.76	206.59	207.44	205.38	205.45	205.52	206.77	205.66	207.76	206.77	206.04	207.27	207.01	206.35	207.05	207.8	205.41	206.11	207.54	207.51	205.95	206.89	206.23	206.36	205.78	206.05	207.47	205.65	206.16	206.4	206.79	206.5	204.94	205.91	205.37	205.72
197.97	200.54	199.98	198.54	199.72	198.88	200.08	199.17	198.46	200.6	198.65	198.78	199.57	198.79	199.05	198.79	197.38	200.12	199.73	199.64	198.77	200.61	199.34	198.94	198.3	200.38	200.35	199.66	200.04	198.32	199.51	199.87	198.36	200.58	200.03	200.64	199.9	199.6	200.46	199.57	199.7	198.19	199.27	198.97	199.8	200.98	199.35	196.48	198.09	200.71
213.3	213.18	210.98	213.94	214.38	212.61	212.62	211.96	213.67	212.3	212.97	212.07	212.21	212.47	212.22	214.06	213.35	211.94	213.35	213.15	212.76	211.88	212.64	213.75	213.25	213.11	212.09	213.62	215.08	211.24	214.41	212.2	212.79	211.56	213.05	213.46	213.26	212.77	213.9	213.19	213.53	213.58	213.71	213.91	213.62	213.45	212.6	212.71	212.49	212.3
212.32	212.41	210.36	212.15	210.64	213.07	211.08	211	209.59	211.18	210.44	211.32	211.05	211.49	211.51	212.22	211.25	211.03	211.03	211.26	214.02	210.56	212.62	211.97	212.74	211.25	211.83	211.68	212.03	211.73	212.03	212.73	212.09	213.19	211.19	210.65	210.15	211.54	211.91	210.99	211.94	212.83	211.1	210.32	211.99	210.66	212.92	212.16	211.65	211.99
207.63	206.2	208.2	208.31	209.01	207.94	207.28	207.23	207.16	208.89	208.57	207.36	208.69	209.14	207.98	206.45	207.3	206.7	208.57	206.26	208.35	205.75	208.15	206.86	208.19	207.77	209.45	208.02	207.8	207.92	209.55	206.3	207.46	208.97	208.15	207.59	206.81	208.69	208.79	208.07	207.38	207.17	206.54	208.52	207.81	207.42	209.83	207.85	208.18	207.63
217.98	217.7	217.16	218.21	218.43	217.4	217.18	217.83	217.14	217.58	217.65	217.7	217.73	218.33	217.32	219.06	217.98	218.1	217.94	218.36	217.56	218.33	219.5	218.31	218.19	219.13	218.23	217.76	218	217.42	218.29	217.45	219.9	217.48	218.22	217.78	216.75	218.44	217.63	218.07	217.74	217.86	216.86	216.86	216.73	217.69	216.94	219.81	219.04	216.52
208.11	208.89	210.76	209.35	209.15	209.99	209.17	209.4	208.22	210.45	209.04	209.49	209.83	209.3	209.67	210.12	208.63	209.17	209.84	209.39	208.49	209.35	210.1	210.03	209.23	209.77	210.73	208.85	209.25	209.94	208.72	209.18	210.2	208.84	209.25	210.27	209.05	208.65	209.76	211.69	209.77	207.5	209.91	210.84	210.65	209.91	209.52	209.43	209.39	209.96
216.22	216.5	217.27	217.05	214.68	217.23	216.58	217.77	215.74	217.08	216.62	216.94	216.76	217.28	215.47	215.27	218.76	216.35	217.62	217.34	217.96	217.87	216.34	217.49	217.18	216.85	219.6	217.57	217.87	217.55	216.91	216.73	217.26	218.77	215.53	216.48	218.01	216.75	216.73	217.31	216.12	217.59	218.05	217.28	217.32	215.24	216.47	216.25	217.94	215.4
210.84	210.82	210.44	212.31	212.1	212.3	211.05	212.12	210.96	210.73	211.6	211.34	211.43	211.6	211.02	212.3	210.79	212.26	212.92	210.16	210.38	211.83	213.36	212.22	210.16	213.82	212.99	212.22	211.61	212.39	212.45	211.26	211.38	213.6	211.85	213.42	212.37	209.77	212.77	211.85	211.56	210.82	211.68	211.82	211.88	212.48	211.62	214.46	210.26	210.75
204.67	205.36	202.96	205.22	204.49	203.91	204.51	205.36	203.32	205.9	205.32	203.05	204.3	203.44	203.32	204.31	205.07	205.25	205.55	203.98	204.46	203.49	203.98	204.9	203.63	204.57	204.5	204.8	204.78	204.17	204.98	206.19	204.65	205.12	204.77	203.78	205.95	203.32	205.13	205.2	205.11	205.22	204.83	205.75	206.5	204.51	204.03	204.26	204	206.02
218.3	216.67	216.56	216.46	218.23	217.18	216.38	217.63	218.47	217.07	214.86	216.72	216.48	217.42	218.22	218.38	215.21	216.93	217.45	217.87	218.24	217.25	217.04	216.23	216.99	217.57	216	218.15	216.44	218.67	216.13	216.79	216.43	217.82	218.77	216.21	216.05	216.77	215.65	217.24	217.01	215.92	215.5	216.2	216.64	216.48	217.2	216.37	217.7	217.23
218.08	216.18	218.26	217.18	216.89	216.3	217.36	217.25	217.27	218.3	216.49	218.15	216.65	217.21	217.57	217.64	216.97	218.34	218.74	215.9	216.82	217.82	216.88	219.13	216.72	216.36	216.66	217.2	218.13	216.56	216.18	218.22	216.85	217.06	217.56	216.39	216.04	217.67	218.04	217.6	217.34	217.33	219.34	216.98	219.92	215.76	218.14	218.28	216.23	216.45
208.26	208.78	208.24	208.46	207.11	208.32	208.51	207.16	208.05	208.42	209.17	208.53	207.78	207.98	206.86	206.02	207.73	208.8	205.57	208.03	208.74	207.01	207.93	208.47	208.73	208.06	206.53	206.44	208.72	206.41	205.62	205.95	209.24	207.77	207.27	206.73	207.6	207.49	208.12	207.21	207.96	209.75	208.03	207.07	207.32	207.76	207.12	206.43	207.02	206.83
203.73	205.34	202.63	203.21	203.79	205.34	203.53	204.37	203.89	204.11	202.98	203.98	203.02	203.83	204.78	203.18	205.48	204.93	203.4	205.48	204.07	203.8	204.33	204.77	203.72	203.08	203.9	205.99	203.48	204.7	203.2	205.28	202.75	202.48	204.61	203.67	201.85	203.63	203.91	205.16	205.27	204.25	203.33	205.44	203.97	202.66	204.12	203.29	202.68	206.06
201.95	204.28	203.33	202.51	203.27	202.62	205.58	203.04	203.51	203.74	203.3	204.69	202.56	204.91	203.4	203.98	203.47	202.77	201.85	204.97	205.55	202.62	203.63	202.97	204.81	202.82	203.73	203.14	203.4	202.79	203.71	203.88	205.5	203.34	203.53	204.9	203.71	203.46	204.29	205.34	203.67	204.92	203.91	203.22	203.29	201.81	203.11	204.05	203.07	202.22
195.1	195.19	195.34	196.08	196.04	194.77	195.35	195.6	193.76	196.54	196.17	195.99	194.1	195.41	195.29	195.6	194.12	193.68	195.89	195.2	195.59	194.64	196.47	192.72	195.84	193.67	195.34	196.55	194.95	194.9	195.63	194.57	194.52	196.16	194.86	194.25	194.06	194.15	197.08	194.97	195.12	195.31	194.73	195.42	196.58	195.21	194.1	196.21	194.97	195.65
209.36	210	210.14	208.28	209.67	209.78	209.21	208.78	208.76	208.88	211.74	209.99	208.57	209.84	208.49	210.12	208.26	208.24	209.97	208.65	208.77	209.36	208.59	208.65	209.57	209.61	209.59	209.61	208.02	209.14	209.26	210.86	209.17	209.47	206.98	210.41	209.71	208.57	209	209.24	208.52	209.16	208.55	210.09	210.17	210.5	210.52	208.97	209.82	210.05
200.31	199.77	199.74	199.56	199.31	199.76	199.88	199.53	199.26	198.88	199.92	198.32	196.24	201.32	198.29	200.17	199.72	198.9	200.98	199.82	199.12	200.51	200.63	199.7	199.4	198.18	199.83	199.69	200.28	199.39	198.42	199.68	201.26	199.51	199.52	199.02	200.22	199.55	199.26	199.69	199.81	201.03	199.72	199.7	199.38	200.34	199.89	198.7	200.63	198.56
211.69	212.53	210.48	212.87	212.63	210.78	211.63	212.1	212.32	210.58	211.16	213.87	211.49	211.98	211.66	210.18	212.74	210.98	211.49	213.67	210.28	212.52	212.33	211.5	211.32	211.12	212.48	211.54	211.71	212.85	211.97	211.41	213.46	211.06	212.44	213.09	210.68	210.66	211.34	211.47	210.47	211.26	214.06	212.94	212.33	212.04	212.03	211.85	211.55	213.38
207.49	208.86	207.82	208.81	207.1	206.76	207.4	207.43	207.16	206.56	207.01	206.83	208.46	207.88	206.49	206.43	207.76	206.74	208.43	206.99	209.49	208.13	207.29	207.6	209.07	207.24	205.24	207.25	206.94	208	207.35	207.1	207.86	207.83	206.67	208.12	208.39	209.01	209.2	209.76	207.36	208.19	206.23	208.03	207.91	206.47	207.34	207.6	205.4	208.58
206.61	206.31	207.19	206.5	206.15	206.76	208.75	205.14	206.84	205.45	205.49	204.34	206.57	205.46	206.17	205.27	206.92	205.84	206.2	205.98	206.85	207.06	207.12	206.42	206.69	207.48	206.96	206	206.33	206.31	206.15	207.26	207.22	206.24	206.63	206.59	205.25	207.25	205.7	204.82	205.71	206.33	205.74	207.92	206.21	207.28	206.05	205.68	206.44	207.37
208.98	209.56	208.31	207.13	208.58	208.76	208.5	208.31	206.8	208.6	208.75	209.15	208.32	208.81	206.85	206.82	208.8	208.64	209.43	208.02	209.89	206.81	209.1	208.9	206.78	208.61	208.95	208.48	207.95	210.52	207.47	207.26	209.16	207.51	209.44	208.02	207.3	210.7	207.98	208.35	206.86	207.87	209	207.5	207.15	207.57	209.39	208.41	208.13	209.28
217.84	219.25	217.66	217.02	217.37	216	216.08	217.43	217.79	217.43	217.28	217.82	218.98	218.78	217.12	217.66	218.28	217.89	217.5	217.24	219.03	217.26	218.38	218.29	218.46	216.2	218.38	215.79	218.51	217.51	217.59	215.81	216.43	217.74	218.56	218.68	217.64	218.12	217.99	217.19	217.01	218.04	216.97	216.78	216.99	216.98	218.67	217.67	218.14	218.65
204.33	205.59	205.1	205.4	204.82	205.74	204.77	205.57	205.46	203.94	204	205.9	205.67	202.56	205.68	207.63	204.96	206.77	204.45	206.72	206.23	204.64	203.91	203.66	203.13	205.81	204.77	206	204.17	204.31	204.24	204.67	205.26	204.09	202.13	207.2	205.26	205.73	204.73	202.9	205.39	205.1	204.36	203.69	203.9	204.42	204.14	205.82	206.14	205.36
204.48	203.78	204.23	205.34	204	202.08	202.75	203.59	202.2	203.49	204.95	204.37	202.78	204.13	203.09	204.23	205.19	203.07	202.26	203.94	203.91	203.48	204.16	202.81	203.1	205.31	202.6	203.78	203.22	202.19	203.66	204.24	204.95	203.4	202.24	202.7	205.19	203.82	203.33	203.77	202.91	202.9	203.18	202.23	203.45	205.32	203.24	203.29	203.62	205.66
209.32	209.55	210.64	210.41	208.91	208.55	208.82	208.79	208.58	208.54	208.21	208.87	209.28	208.89	212.13	209.13	210.44	208.38	208.67	207.95	210.15	207.62	208.8	209.79	209.32	209.42	208.75	210.56	209.16	209.12	209.6	210.83	210.07	208.4	209.92	208.47	210.12	209.47	209.51	209.87	210.45	210.81	209.57	209.69	210.06	208.13	208.69	210.49	209.5	207.81
197.59	198.95	201.06	198.29	198.95	198.28	199.56	198.84	200.63	198.93	197.74	198.62	199.49	199.3	198.95	200.03	199.86	198.86	199.64	198.23	200.39	199.74	200.18	199.48	200.9	200.63	199.1	199.48	198.54	198.49	198.51	199.14	200.31	200.36	198.12	199.96	200.47	199.27	200.73	200.62	199.22	199.07	198.89	199.28	199.03	199	199.1	198.79	200.26	200.96
202.6	202.02	203.24	203.6	201.74	201.46	201.4	200.74	202.72	202.56	201.8	201.76	203.3	202.75	201.32	201.98	201.69	203.77	202.57	201.7	202.75	202.72	203.16	201.87	200.91	199.77	201.64	201.12	204.61	202.13	201.85	203.49	203.41	203.02	204.44	203.05	202.37	203.07	204.04	201.31	202.35	202.57	202.06	203.32	202.76	201.89	202.59	202.61	202.96	204.58
203.84	201.48	202.41	203.8	202.43	203.12	203.54	204.15	203	204.89	201.91	202.93	203.99	203.37	203.03	202.67	205.2	203.69	202.14	203.89	203.28	204.05	203.44	204.21	203.92	202.85	203.05	203.76	202.74	203.6	204.43	202.3	204.84	202.34	202.95	204.04	202.36	202.92	202.7	202.82	204.34	202.25	202.76	203.44	201.79	201.8	203.56	203.03	203.19	203.7
202.36	203.64	203.92	202.43	205.23	204.44	202.63	202.94	202.64	203.22	202.2	203.42	203.35	205.09	203.88	203.5	203.01	202.39	203.19	203.43	201.66	203.6	204.03	203.12	203	202.19	202.75	203.41	202.03	203.08	203.3	204.42	202.37	203.51	203.94	203.59	204	204.4	203.91	203.51	203.72	203.34	202.53	203.02	202.45	203.35	202.01	202.44	204.64	203.22
211.89	212.48	213.22	213.34	212.44	212.08	211.04	211.3	210.92	211.91	211.55	211.03	211.39	212.24	210	211.32	212.95	209.67	212.15	211.76	210.83	211.98	211.36	209.25	211.24	212.3	210.54	211.86	210.94	211.36	212.76	211.55	211.78	210.04	212.84	212.69	211.27	212.64	212.06	211.44	210.14	211.47	209.61	211.21	212.64	211.81	212.86	213.05	211.51	211.38
213.5	213.14	211.64	212.37	213.86	213.09	212.89	213.17	213.74	213.58	215.48	212.72	212.86	211.78	213.94	212.21	213.49	212.62	212.58	212.67	213.47	212.26	214.85	212.62	213.01	213.36	212.22	212.26	214.06	214.17	212.56	212.63	213.55	214.62	213.23	212.28	213.4	213.9	211.58	212.22	211.5	213.94	213.22	212.77	214.26	212.65	213.07	214.64	213.62	212.16
201.87	202.88	202.93	202.51	202.88	202.14	202.33	203.45	202.73	200.73	202.08	202.17	201.33	203.55	203.68	202.93	202.68	202.32	201.95	201.62	204.28	202.52	201.97	201.39	201.65	201.95	202.64	202.84	201.57	203.05	202.51	203.61	203.38	202.92	203.27	204.18	203.77	203.47	203.55	203.39	202.92	201.79	203.21	203.56	202.29	202.86	202.08	202.91	200.92	203.46
208.67	208.54	209.8	207.95	207.53	209.91	209.02	207.3	207.7	207.98	206.15	209.23	208.33	206.75	208.07	208.53	207.99	208.19	209.97	207.47	207.45	209.75	209.48	208.08	208.36	209.41	208.68	207.44	209.89	209.08	208.81	208.06	209.17	208.7	208.5	207.34	209.04	208.18	208.12	208.51	208.97	208.13	208.68	207.51	208.32	208.81	208.69	207.19	207.44	207.88
203.23	202.09	202.87	203.86	203.65	203.57	201.72	202.9	203.13	203.64	202.83	203.45	203.67	204.53	203.86	204.42	203.67	202.97	203.47	202.46	203.88	203.62	204.06	202.05	203.87	204.04	203.65	202.83	204.24	202.97	204.13	201.01	204.14	202.05	203.55	204.25	203.88	204.87	203.55	204.24	202.36	204.88	204.3	203.68	204.13	204.47	202.37	204.09	204.74	202.73
217.24	217.42	217.41	217.71	217.66	217.3	217.14	216.44	216.95	217.08	215.89	216.7	216.77	217.06	218.25	217.91	217.26	216.39	217.98	217.05	218.23	217.12	216.3	217.31	218.01	217.37	216.29	217.14	216.87	217.55	217.15	217.07	217.13	217.01	217.47	217.29	216.83	217.26	218.02	217.42	216.5	216.76	215.56	216.42	217.18	217.03	217.86	216.32	217.76	217.03
211.78	212.43	213.08	211.15	212.16	212.16	212.07	213.31	212.02	213.61	214.59	212.85	213.9	213.22	212.2	212.77	212.6	211.06	212.01	212.77	213.35	213.73	212.3	213.42	210.7	213.75	214.81	213.08	213.24	213.34	211.64	215.05	212.46	213.21	212.14	212.5	211.61	212.66	213.07	213.87	213.81	213.33	213.6	213.64	211.74	212.26	212.7	215.15	212.68	212.83
203.29	204.84	204.67	203.52	203.65	203.67	202.58	205.8	203.75	203.22	203.34	203.15	204.48	204.06	205.86	204.16	204.53	202.63	204.62	203.68	204.43	203.13	203.02	204.87	204.55	203.82	202.53	202.49	203.24	204.42	202.88	205	203.86	203.33	204.4	202.41	204.88	204.95	202.97	203.11	204.41	202.82	205.25	205.39	203.99	204.32	204.06	204.41	204.04	203.54
194.87	195.48	195.49	194.96	195.6	195.2	194.63	192.6	194.53	195.39	196.39	195.07	194.54	194.15	195.04	194.46	195.86	197.29	193.29	194.76	195.85	194.77	193.41	195.78	195.21	197.43	195.49	195.5	195.02	195.3	195.16	194.11	196.38	195.02	196.47	196.33	193.92	195.01	196.73	195.33	196.05	195.23	195.19	196.31	194.53	196.23	196.05	194.51	194.08	195.95
200.66	200.2	199.74	200.99	200.41	200.09	201.07	200.55	199.97	201.77	201.37	200.3	199.69	200.69	201.19	200.21	200.62	200.64	201.8	200.16	202.02	201.46	201.41	199.71	201.47	199.66	199.55	201.03	200.69	199.06	200.92	202.17	200.33	199	198.78	200.7	200.55	200.46	200	201.45	199.25	202.16	201.07	201.27	198.94	200.6	200.08	199.25	201.79	199.59
213.46	215.19	214.52	214.1	213.22	215.36	212.24	214	214.29	212.84	214.49	213.65	213.05	213.56	215.29	212.56	215.14	213.75	214.28	212.86	211.33	211.67	214.41	213.46	214.65	214.06	213	213.84	213.91	214.73	212.8	213.43	214.22	213.84	213.78	214.23	214.66	213.07	214.86	214.92	213.04	214.05	212.53	213.75	212.38	214.07	213.57	213.27	211.79	212.89
213.11	211.41	211.9	209.43	210.4	211.83	211.81	211.58	211.8	211.26	211.61	212.74	211.73	210.69	210.84	212.41	211.34	211.02	211.36	211.87	211.69	211.75	211.47	209.43	211.84	212.6	209.73	210.34	212.06	210.95	209.77	209.56	212.61	211.02	210.53	210.78	211.83	211.28	210.51	211.91	213.53	210.83	212.57	210.18	212.97	211.78	211.98	210.61	211.69	213.54
198.74	199.92	199.76	199.4	198.88	199.35	198.75	197.93	198.04	197.83	199.13	198.54	200.09	199.29	198.14	199.35	198.81	199.37	199.7	199.28	198.55	200.54	198.97	198.26	200.28	199.3	199.75	199.88	199.91	199.14	199.63	198.16	199.36	198.89	200.23	200.03	199.3	199.46	199.86	199.44	198.22	199.25	199.95	198.11	198.05	200.37	198.58	199.06	199.65	197.38
204.44	206.73	205.2	206.34	205.78	205.08	204.7	204.64	204.78	205.03	206.15	205.59	205.25	205.05	206.22	203.71	205.53	206.24	206.06	206.13	207.15	205.86	205.77	205.74	205.46	205.14	206.44	206.45	206.19	207.02	206.15	205.07	206.59	206.22	205.78	204.62	205.8	204.91	205.41	204.96	206.02	205.79	205.23	205.7	205.87	203.64	206.28	205.85	206.13	205.14
217.78	218.06	217.53	218.46	217.87	218.34	216.82	218.76	217.45	218.06	219.45	218.41	217.74	218.05	217.72	218.29	218.7	217.89	218.18	217.05	219.03	217.9	217.37	217.41	217.73	217.89	217.92	219.14	217.96	216.61	216.41	218.74	218.47	217.13	217.78	218.24	218.73	217.69	218.11	217.92	217.13	217.67	217.49	216.75	217.07	217.02	218.48	218.17	217.88	216.32
210.37	212.16	212.38	213.49	213.44	213.08	213.41	214.24	213.19	213.95	213.59	212.89	212.24	212.45	211.59	213.9	213.73	213.71	212.5	212.35	211.73	213.81	212.44	211.8	213.51	211.52	211.75	212	213.46	213.16	211.9	213.41	213.36	212.27	212.69	213.2	212.63	215.13	212.92	211.33	212.07	212.36	212.4	213.01	213.56	211.95	211.55	213.86	212.32	212.82
207.87	207.82	207.31	207.71	207.96	207.14	207.77	207	207.44	207.83	208.71	206.69	207.4	208.12	207.68	207.67	208.25	209.83	207.15	208.38	207.8	206.38	207.85	206.07	208.24	206.83	206.03	207.36	208.4	206.62	208.99	207.04	206.14	207.2	207.68	208.07	208.15	207.32	208.85	208.85	206.76	207.66	207.07	207.18	209.49	208.23	207.78	207.59	208.21	209.44
211.84	212.52	211.7	212.94	214.11	212.64	212.1	214.08	211.79	212.32	212.13	211.69	211.91	211.27	213.93	211.71	211.1	212.08	212.93	213.3	213.9	210.6	212.51	212.58	212.55	211.94	211.76	213.23	211.32	213.43	211.18	212.77	212.92	213.91	211.76	211.11	212.83	212.06	212.74	211.49	213.96	212.2	211.95	211.66	212.85	213.94	213.3	211.87	210.76	212.2
210.06	211.68	212.15	211.79	211.96	211.91	211.89	212.22	212.19	211.97	211.21	210.88	211.78	211.48	212.31	211.32	210.84	210.06	212.75	212.72	213.25	211.9	211.58	210	210.93	213.29	210.83	212.41	212.35	212.59	211.72	211.18	212.11	212.04	212.21	210.12	210.63	211.12	211.44	211.54	212.6	212.09	210.69	212.85	212.25	211.6	211.5	211.39	212.21	210.6
210.83	209.95	210.82	208.39	209.9	208.52	209.04	208.12	209.72	209.31	209.36	209.83	208.9	209.13	208.7	208.45	209.44	210.5	209.28	209.74	208.36	208.48	208.89	210.4	209.84	209.13	209.32	208.81	210.98	209.77	210.1	208.67	208.35	208.63	209.42	208.73	207.95	209.53	209.22	210.49	210.23	210.67	209.15	210.09	209.61	209.64	209.31	209.63	210.28	208.55
199.57	200.72	202.14	201.67	201.83	200.13	200.77	200.78	200.22	200.97	200.65	201.32	202.07	200.73	202.29	200.45	200.03	201.15	200.1	201.01	201.44	201.64	201.99	201.04	200.06	201.48	202.43	200.1	200.72	202.16	200.16	201.81	201.25	201.87	200.57	201.98	200.92	200.51	201.37	201.27	199.09	200.77	201.63	201.49	202.78	200.4	200.95	199.5	201.03	201.78
210.16	211.32	211.87	211.85	210.1	210.46	213.02	210.98	211.99	212.36	212	212.36	211.62	210.37	211.99	212.4	212.33	210.96	213.28	211.57	212.2	211.76	211.62	212.38	210.9	212.2	211.86	210.99	212.77	210.77	212.95	211.87	213.58	210.97	211.45	212.65	213.36	211.34	211.67	212.82	210.76	211.57	211.33	212	212.72	211.12	210.58	211.24	210.67	212.12
199.65	200.44	201.21	199.32	200.89	200.85	202.49	198.75	200.92	201.11	200.4	201.06	200.37	200.9	199.54	201.09	200.93	201.11	198.54	200.34	199.36	201.62	201.08	199.14	199.8	200.77	202.06	201.34	201.76	200.91	201.82	200.79	199.57	201.64	200.98	200.14	200.59	200.78	200.1	201.02	200.15	199.53	197.96	200.58	200.38	199.3	200.61	201.69	199.57	201.07
203.79	203.53	204.1	204.75	204.36	206.4	204.35	205.09	206.03	203.49	204.19	203.82	205.99	204.63	204.57	204.76	203.79	204.25	202.71	203.54	203.52	204.59	204.88	204.12	204.83	204.07	205.51	204.48	204.47	203.87	204.27	205.07	204.39	203.8	205.44	205.55	205.17	205.14	204.76	203.79	204.39	204.34	203.67	204.88	204.82	204.7	203.07	204.35	204.12	203.83
207.5	208.78	208.68	207.28	207.8	208.32	207.93	209.08	208.37	208.82	208.12	208.66	207.32	207.62	208.71	207.68	208.68	208.81	208	207.44	208.6	206.36	209.58	208.63	207.84	208.1	207.91	207.16	207.84	206.48	208.62	207.78	208.17	208.29	207.25	209.03	207.65	208	207.82	207.59	206.93	209.29	206.63	208.08	206.4	206.9	209.43	209.1	207.16	207.65
206.55	207.88	206.98	207.81	207.99	208.74	205.95	207.11	205.93	207.74	206.99	208.37	207.46	208.47	209.14	206.76	208.2	208.43	206.8	207.12	208.29	209.04	208.64	207.68	208.23	207.64	207.51	208.06	207.53	207.56	209.16	207.57	207.87	208.06	208.35	207.16	208.12	207.35	207	207.39	207.76	207.82	207.82	207.89	208.66	207.59	206.56	208.87	207.39	207.85
218.55	217.24	216.84	217.95	216.73	217.8	217.62	220.04	217.57	217.73	217.25	217.5	217.32	218.17	217.23	216.91	217.86	217.36	218.79	220.23	218.51	218.71	218.53	218.61	218.19	216.93	217.1	218.02	217.82	217.03	217.81	219.48	217.43	218.56	218.7	218.54	217.29	219.37	217.85	218.28	215.76	219.55	216.85	216.55	217.29	217.93	218.12	217.79	218.1	218.12
197.61	199.77	198.66	200.3	199.62	199.67	199.91	199.55	199.9	199.21	199.18	199.05	200.71	199.05	198.01	199.56	198.75	198.86	198.17	198.52	198.27	199.58	200.51	198.98	200.47	197.34	199.1	200.37	198.42	200.18	199.4	199.56	199.17	199.32	200.52	198.82	200.19	200.93	199.44	199.78	198.49	199.4	199.65	200.16	200.54	199.07	199.8	200.82	199.5	199.45
212.01	212.34	211.92	211.66	211.6	212.9	213.69	211.74	212.13	211.27	211.99	213.82	211.72	212.56	210.56	211.71	211.4	213.86	211.98	211.11	212.05	212.84	211.67	212.31	211.67	210.79	211.57	213.19	211.31	211.07	211.15	212.08	210.37	214.18	211.69	211.93	212.29	210.51	212.46	210.75	211.75	211.79	211.82	211.2	211.79	213.07	211.68	211.62	212.24	212.31
208.65	208.61	209.29	208.69	208.85	209.3	206.66	209.97	207.99	210.27	208.18	208.59	210.39	207.63	209.5	208.87	208.42	208.44	208.85	208.51	208.81	209.23	208.32	207.5	209.8	209.61	208.38	210.38	208.25	209.41	207.5	208.95	209.04	208.44	208.59	209.95	209.33	209.49	209.24	209.75	209.13	208.7	207.96	208.5	209.29	208.84	208.16	208.06	208.45	210.06
203.19	202.12	201.45	203.45	203.82	202.42	201.52	202.18	202.68	201.02	203.24	202.44	202.68	202.81	203.41	204.71	201.76	204.57	203.51	203.32	201.71	202.21	202.72	200.64	202.93	201.39	202.16	202.94	203.52	201.74	201.92	202.88	202.06	202.2	203.14	202.36	201.9	204.57	201.86	200.79	202.95	202.43	202.83	203.19	202.34	202.83	202.49	204.33	202.32	201.74
206.74	207.61	206.87	206.24	206.35	205.52	206.48	207.85	207.08	208.6	205.34	207.56	205.94	205.86	205.68	208.76	206.08	206.43	206.32	205.72	205.33	204.22	205.61	206.8	207.24	206.83	207.51	204.85	207.03	206.71	206.34	206.83	205.06	206.02	206.55	206.95	206.69	206.94	206.39	204.15	206.1	207.84	207.42	206.5	208.3	206.51	207.08	207.11	207.44	207.1
216.65	217.6	216.06	214.96	217.44	216.58	216.35	217.09	216.93	217.39	215.88	216.79	215.99	217.29	216.99	215.53	216.04	216.79	216.88	217.98	217.93	217.72	217.31	217.49	218.07	216.81	216.58	218.26	216.9	217.82	215.91	216.63	217.02	215.82	217.34	217.17	217.7	216.95	216.48	217.68	214.7	216.86	216.16	217.74	217.6	216.62	217.25	216.67	217.08	216.46
204.31	206.07	204.93	204.57	205.69	204.35	206.26	205.21	203.84	203.33	204.68	206.05	204.89	204.91	204.5	205.97	205.85	203.61	205.88	206.1	204.63	205.92	205.42	205.04	205.38	204.02	203.44	203.87	204.7	206.38	205.04	204.88	205.67	203.81	206.07	204.57	205.12	203.56	205.59	205.46	204.06	204.93	205.44	205.27	204.52	205.63	205.11	205.54	204.63	204.36
212.14	212.16	210.85	213.65	210.38	212.91	212.18	211.98	213.25	211.67	211.65	211.05	210.71	211.08	211.35	212.69	211.46	211.18	211.17	213.81	212.49	213.1	212.13	210.18	211.49	211.73	211.27	211.27	210.98	211.44	212.06	211.94	211.44	212.26	211.7	211.48	212.51	211.57	210.89	211.4	210.99	210.95	212.38	209.15	211.54	210.93	210.87	212.23	211.92	211.74
211.4	213.38	211.57	210.52	211.67	213.34	212.7	212.51	211.5	211.94	211.33	213.94	212.3	212.94	211.28	212.48	212.41	210.91	212.89	212.66	211.09	211.63	211.18	213.51	211.15	211.27	211.93	212.31	212.1	211.41	211.76	210.93	212.38	211.02	210.96	212.71	210.2	211.39	212.01	210.92	213.96	212.28	210.96	212.86	211.62	212.59	213.22	210.35	210.68	212.81
202.9	203.24	203.4	202.82	204.52	204.23	204.89	204.93	203.04	204.9	204.87	201.61	205.04	202.56	203.77	205.76	205.62	204.37	202.71	203.71	203.27	205.1	204.99	204.17	203.8	204.93	204.6	204.86	203.29	203	203.51	204.05	204.14	203.48	203.16	204.03	202.54	203.38	203.43	203.64	203.98	203.64	203.62	203.38	204.41	204.36	204.12	204.2	203.04	204.92
209.05	209.11	208.06	208.05	209.9	208.99	209.72	207.89	210.33	208.95	210.06	210.06	207.91	208.09	208.51	209.27	209.51	210.25	208.61	209.1	209.02	209.15	207.92	211	208.51	208.52	208.53	209.59	208.37	208.57	210.17	209.03	208.59	209.65	208.09	207.54	208.49	208.47	209.58	207.28	210.58	208.34	209.11	208.81	208.05	209.49	208.02	208.29	210.07	209.23
207.38	208.18	207.25	207.89	207.21	205.79	209.34	210	210.48	207.25	208.54	206.84	208.3	206.96	207.17	209.1	206.88	206.78	208.59	209.07	206.14	209.2	208.19	206.74	206.56	208.03	208.71	209.08	206.57	207.68	207.79	208.3	207.56	208.29	207.07	208.14	207.03	208.99	207.89	207.85	207.96	207.83	209.49	207.64	207.98	208.86	205.75	207.67	206.64	206.99
211.01	211.78	210.91	212.61	209.17	211.86	211.16	211.71	211.99	212.37	209.83	211.97	212.79	211.21	210.32	213.5	212.07	212.43	212.49	211.88	209.65	212.25	212.02	213.39	210.96	211.04	211.68	211.64	212.27	211.79	210.76	211.92	211.86	211.41	210.67	211.43	212.37	210.76	211.25	212.14	211.42	211.4	212.81	211.56	211.9	210.63	210.74	211.25	212.5	208.28
204.64	204.44	204.2	204.18	205.2	204.29	206.5	203.68	203.87	204.03	203.98	203.18	203.25	204.81	202.92	205.48	203.22	205.94	204.17	203.89	204.2	204.66	204.56	204.64	204.47	206.45	204.71	204.97	203.58	203.5	205.05	203.84	205.91	203.83	204.25	205.6	206.06	203.53	204.64	204.56	204.66	204.98	204.74	204.11	204.96	205.28	203.31	205.27	205.61	205.35
203.21	204.4	203.83	204.16	203.55	204.7	204.19	204.01	202.55	202.67	203.39	203.09	203.66	204.46	204.93	203.11	204.17	203.23	202.85	202.98	204.43	203.76	203.46	204.39	205.55	202.85	205.29	205.45	203.47	203.44	202.72	203.58	204.1	205.16	205.44	203.81	203.85	204.1	204.87	203.12	203.75	203.88	203.6	204.03	204.73	204.14	202.36	203.35	203.64	204.38
212.17	212.02	212.09	211.09	212.25	211.53	211.58	211.46	212.32	212.67	211.49	211.84	210.33	211.03	209.88	211.49	211.96	210.84	211.46	211.1	212.88	211.46	212.02	212.84	213.04	212.97	209.88	212.07	213.02	211.21	211.45	212.32	212.95	211.87	211.26	211.36	210.81	211.89	211.98	212.7	212.12	213.34	210.13	210.35	211.09	211.32	210.71	211.84	211.35	210.72
203.91	203.63	203.01	203	203.47	202.68	202.72	203.06	203.55	202.75	204.03	202.52	203.06	204.02	202.69	202.54	203.06	202.58	203.9	203	203.9	204.26	203.06	203.02	203.51	203.19	202.89	203.02	204.22	204.69	203.42	203.93	203.11	204.07	204.06	204.77	202.59	202.96	203.59	202.45	203.37	202.54	204.62	204.19	203.59	203.63	204.37	203.55	204.34	202.02
209.67	210.57	212.64	212.09	211.57	211.02	212.55	211.67	210.71	210.63	212.16	211.79	214.02	212.25	212.34	212.08	213.57	211.82	211.33	210.46	213.79	212.72	212.15	211.94	210.72	211.56	209.9	214.17	211.06	212.45	209.89	211.85	212.55	211.31	212.3	212.79	212.69	211.94	210.51	211.82	211.27	213.02	213.01	210.51	212.11	211.12	212.17	211.04	212.56	211.34
204.09	204.72	204.14	202.95	203.68	203.73	204.62	203.58	202.92	204.64	202.99	203.69	203.17	204.21	201.9	203.53	203.55	204	203.79	204.07	203.27	203.32	204.93	203.5	203.63	203.7	203.5	204.84	203.64	204.59	202.18	204.14	204.53	203.81	202.62	203.04	203.38	205.86	205.72	203.88	205.32	202.96	204.43	203.71	202.89	204.21	204.5	202.48	205.16	205.01
212.36	212.76	210.96	209.39	211.3	210.16	211.77	212.24	211.81	209.7	212.38	211.08	213.3	211.81	210.9	209.09	211.98	210.15	211.83	210.9	210.74	211.8	210.39	210.32	211.92	211.65	210.87	209.76	211.33	210.37	210.58	211.87	210.87	211.22	210.98	209.99	210.12	211.46	211.23	211.62	211.69	211.27	210.96	210.75	211.72	212.08	210.92	213.51	212.7	210.84
208.32	209.08	209.52	210.29	211.08	208.7	209.06	208.01	208.94	207.97	210.33	208.84	210.33	208.36	209.53	209.99	209.04	210.29	210.12	209.19	209.58	210.62	209.5	210.92	209.05	209.49	208.76	209.46	209.06	209.42	210.2	209.45	208.3	209.31	208.75	209.42	209.22	208.98	208.66	209.99	207.67	209.09	209.59	209.86	207.17	208.08	209.04	208.86	210.52	208.3
213.05	213.18	214.37	214.25	214.95	214.17	214.18	213.58	213.66	212.84	213.51	214.24	213.65	214.32	213.34	214.37	215.14	213.06	215.25	214.2	213.89	213.11	213.65	212.43	213.36	214.71	213.08	212.86	214.98	214.05	214.02	212.39	214.88	213.76	212.56	213.46	212.37	213.41	212.63	215.27	214.07	213.84	213.35	212.96	213.69	213.84	213.61	214.1	212.68	213.36
203.62	203.64	203.39	203.74	202.92	203.63	202.15	204.73	203.1	203.93	204.18	202.52	204.08	204.49	203.56	203.07	203.65	204.82	204.48	203.68	203.8	202.13	203.32	201.78	203.76	203.49	202.11	203.02	203.74	203.95	202.83	204.61	202.99	202.88	203.79	202.01	202.97	204.07	204.84	202.34	203.27	203.33	203.84	203.45	203.17	201.82	202.91	203.03	202.5	202.53
203.15	203.14	203.53	202.67	202.41	203.67	203.25	203.43	202.61	203.72	203.62	204.14	203.38	203.2	201.46	202.95	203.28	202.24	204.05	202.32	202.35	201.85	204.63	202.35	203.47	205.49	205.42	204.03	203.46	202.83	204	201.96	202.92	203.27	203.88	202.38	201.7	203.38	204.25	203.51	202.4	203.47	203.04	203.3	203.77	205.38	203.21	203.48	202.93	204.05
211.29	210.4	212.15	210.99	210.06	210.38	212.54	210.08	210.86	211.1	212.16	212.15	212.07	212.25	212.35	212.03	212.72	210.89	212.71	211.45	211.79	211.89	213.16	212.19	211.61	211.28	211.33	212.87	212.46	210.22	212.69	211.26	212.55	209.66	212.24	212.67	211.54	212.76	213	210.97	208.94	210.45	211.11	212.08	209.96	210.59	210.77	212.58	211.35	211.02
214.43	212.23	213.86	212.79	214.11	212.8	212.82	211.64	211.36	213.28	213.3	212.77	211.52	211.32	212.83	211.13	213.38	213.47	212.94	214.05	213.62	212.61	212.18	212.36	212.62	213.78	212.38	213.27	211.96	215.12	213.02	213.57	213.69	213.9	212.58	212.56	212.63	213.3	211.47	212.4	211.59	213.25	213.78	213.7	213.79	212.23	212.86	214.59	211.69	212.86
204.53	204.77	203.11	204.73	204.36	203.33	203.74	203.79	202.7	202.85	204.15	203.13	204.67	204.2	203.14	202.45	201.41	204.81	204.29	203.73	204.27	203.67	202.89	202.02	203.94	203.74	202.84	201.43	204.58	202.76	203.11	204.05	204.75	204.04	204.62	202.6	204.51	204.2	202.9	204.21	204.81	204.04	205.66	204.28	204.26	204.51	204.29	205.5	203.44	203.81
207.19	208	208.58	207.74	208.03	208.8	207.93	208.72	208.45	207.33	207.02	207.76	208.7	208.33	208.93	207.9	207.62	207.75	206.61	207.88	208.63	208.87	206.73	208.58	207.99	206.71	207.41	207.66	208.3	205.74	207.47	206.6	207.39	208.24	209.33	208.19	207.49	206.91	208.7	209.32	207.05	205.79	208.96	206	208.18	209.21	207.45	207.67	208	207.83
217.22	216.34	217.89	218.62	216.59	217.28	216.08	218.01	216.33	217.21	217.06	216.38	215.32	217	214.01	217.78	217.67	217.36	216.44	217.01	217.29	217.14	216.61	216.62	217.12	217	217.02	217.89	215.01	217.41	217.6	218.61	216.61	215.7	218.27	217.53	216.83	218.93	216.89	217.86	216.66	215.73	216.15	216.85	218.75	217.3	217.24	215.54	217.27	216.48
209.82	211.44	209.91	211.25	210.07	210.26	211.36	209.09	208.89	209.46	209.46	209.14	208.34	209.75	210.34	209.13	208.66	210.28	209.93	210.03	210.51	209.75	209.92	209.15	208.76	210.58	210.31	210.82	209.49	210.3	210.39	209.28	209.08	210.74	210.39	210.51	210.95	210.27	210.66	210.06	208.39	209.96	211.34	210.14	208.79	208.26	208.35	209.88	210.11	208.85
203.71	205.16	205.2	204.9	204.23	204.34	204.59	203.07	206.13	203.51	204.9	204.32	202.27	204.45	204.86	204.85	203.91	203	204.01	204.73	205.41	205.08	204.52	205.81	205.29	205.9	204.56	206.18	205.77	204.97	204.81	204.34	203.5	203.92	204.37	203.21	205.11	205.44	205.47	204.96	205.25	204.06	206.46	204.03	203.36	205.16	204.53	203.42	205.43	204.03
201	201.32	200.86	200.98	200.69	201.24	199.67	202.02	199.77	201.02	199.89	201.63	200.1	199.33	198.46	199.72	199.17	199.06	199.94	200.14	199.79	200.8	199.47	199.36	201.08	201.21	199.56	200.27	200.31	201.02	200.24	200.11	200.69	200.18	200.85	199.25	201.6	198.29	201.05	201.06	201.66	200.63	199.26	200.67	200.29	202.48	200.61	201.31	199.5	201.65
210.83	211.35	211.88	211.83	210.53	212.34	210.67	211.73	211.76	210.45	212.82	210.84	211.38	212.54	212.68	212.33	210.02	210.55	211.58	211.41	212.21	213.32	212.39	211.84	212.5	211.68	211.75	213.24	212.5	210.37	212.93	211.67	211.16	211.77	211.62	208.89	211.54	212.11	209.82	212.29	212.31	209	212.11	210.99	211.56	209.73	212.62	211.9	211.38	212.43
216.39	216	217.98	217.34	215.15	216.72	216.6	216.79	217.42	218.53	217.04	217.28	217.58	217.8	216.82	217.5	219.08	217.89	216.2	217.9	215.42	215.69	216.66	217.56	215.98	216.9	217.21	216.69	217.31	216.84	217.88	216.15	216.37	217.51	217.69	215.68	216.57	217	216.08	216.67	216.37	217.09	216.81	216.93	216.53	215.94	218.05	216.14	216.82	216.67
217.78	216.36	217.75	218.67	217.23	218.63	218.13	218.13	216.81	219.79	216.92	216.62	217.09	216.69	216.33	216.73	217.73	217.47	218.76	215.8	218.21	218.5	217.79	220.08	217.32	217.45	217.97	217.15	216.52	218.2	217.04	217.75	216.48	218.39	217.8	218.6	219.86	217.52	218.67	217.36	217.92	217.93	216.39	216.56	218.04	216.26	217.68	217.28	217.89	217.79
195.55	196.7	196.5	194.56	194.43	195.04	196.21	195.95	194.74	195.82	193.61	195.44	195.52	194.65	193.32	193.87	194.9	194.79	194.65	195.44	196.24	195.91	195.83	194.33	194.67	194.32	196.09	194.03	195.68	196.25	195.04	193.98	195.81	194.72	193.22	195.98	195.48	195.93	195.05	195.15	195.35	194.31	196.4	195.73	196.13	193.75	196.1	195.36	194.12	194.81
202.46	202.12	203.4	204.7	203.3	204.19	202.9	204.22	204.97	202.48	203.45	202.08	201.41	203.03	201.63	203.29	203.63	201.65	203.78	204.06	202.53	204.08	203.63	203.01	202.51	203.44	203.21	203.53	202.37	204.83	203.18	204.07	203.74	202.89	203.29	202.43	202.88	202.51	203.43	202.03	203.62	201.99	205.21	203.83	204.1	202.87	201.44	203.56	203.68	201.75
203	202.97	202.92	203.71	203.23	205.28	202.06	204.3	202.54	203.6	204.44	203.51	202.55	203.01	203.07	203.84	204.04	201.69	204.04	202.75	203.24	203.44	203.92	203.96	201.79	203.94	204.55	203.11	204.38	204.83	203.55	202.21	203.52	202.65	203.93	204.81	202.9	204.2	205.54	204.4	203.46	203.26	203.52	204.22	202.82	202.3	203.77	202.3	204.98	202.57
199.76	199.07	199.87	199.96	199.44	200.03	200.22	201.29	200.19	199.25	201.49	200.65	200.29	200.01	201.79	200.7	199.41	201.31	201.12	200.91	199.51	200.69	200.6	199.54	200.39	200.95	199.22	199.79	200.3	200.79	200.97	200.47	202.09	200.44	201.19	201.14	201.1	199.4	200.29	199.83	200.51	200.83	201.67	199.83	199.82	201.3	200.02	199.61	200.59	199.4
194.28	195.89	196.33	195.68	195.52	194.68	195.44	194.66	195.05	195.38	195.57	195.24	195.03	194.52	195.24	194.43	193.86	194.51	195.26	196.68	194.23	196.73	194.64	194.08	194.14	195.67	194.64	196.03	194.42	195.35	194.56	195.38	194.77	195.8	194.68	194.87	195.75	194.55	194.79	194.46	195.71	195.99	194.37	193.34	195.13	193.72	192.68	194.41	196.02	192.46
202.92	202.4	203.04	201.48	201.77	202.33	204.13	202.71	202.49	201.29	202.95	201.61	203.42	203.7	203.55	202.36	201.43	202.6	202.13	203.74	202.33	201.52	204.18	204.18	203.39	202.11	201.24	203.22	203.04	203.67	203.41	203.98	202.07	201.45	202.23	202.56	201.38	202.37	202.91	201.97	203.84	203.25	202.05	202.18	204.49	202.34	204.81	203.59	202.02	202.3
217.55	217.16	216.69	216.14	217.27	216.49	216.43	216.4	216.38	218.2	214.36	216.98	217.48	216.88	216.97	218.35	217.55	217.05	216.43	217.73	215.85	215.68	217.95	218.59	216.66	216.74	218.31	216.09	216.84	217.24	216.8	217.69	217.93	216.09	217.61	217.18	217.41	217.73	216.46	215.92	216.78	217.27	216.13	215.25	218.23	217.48	217.97	216.47	216.23	216.04
201.61	203.86	202.91	202.31	202.33	203.18	204.22	203.4	200.78	202.05	202.42	201.49	202.72	204.61	204.25	202.4	201.66	202.49	204.48	202.31	202.65	202.28	202.89	201.43	203.02	203.3	200.85	202.37	202.26	204.17	202.35	203.37	202.64	204.26	201.35	203.55	201.65	202.88	202.54	202.56	202	203.82	202.61	203.77	203.32	201.56	202.93	202.49	202.21	202.73
202.96	204	202.53	202.51	203.62	203.33	203.39	201.82	202.09	202.47	203.77	203.08	203.09	202.45	204.72	203.88	203.74	203.61	202.68	203.57	202.96	203.07	203.3	204.23	202.57	202.47	203.26	203.66	202.53	204.56	204.53	203.86	202.82	202.46	203.57	204.63	203.65	203.4	204.42	205.48	203.35	203.75	201.21	201.82	203.46	204.15	200.78	203.74	202.6	203.72
218.37	215.83	217.41	216.89	217.7	217.79	218.14	218.8	218	218.33	218.63	218.27	217.38	216.06	217.38	216.66	218.36	217.81	217.53	218.13	218.04	217.17	218.38	216.8	217.25	217.78	217.59	217.76	218.08	220.25	217.58	217.13	218.9	218.86	218.6	217.39	217.83	215.89	217.08	218.04	217.81	217.8	217.56	218.64	217.55	218.87	217.21	217.15	217.64	219.15
208.88	207.58	208.92	207.13	207.63	207.43	206.46	206.57	207.54	206.95	208.36	207.96	207.92	208.18	207.95	208.29	206.59	209.15	207.17	206.85	207.09	208.65	209.4	206.2	208.72	206.22	208.15	206.22	207.96	208.04	207.93	207.3	207.31	207.18	207.07	209.39	209.23	207.61	209.07	208.22	206.61	208.24	206.8	209.01	207.81	208.2	208.49	207.88	207.18	208.4
206.04	206.35	207.03	206.9	205.32	207.04	206.6	206.96	206.65	206.79	206.65	205.97	205.93	205.65	204.35	206.45	205.34	206.87	205.99	206.79	206	205.3	208.34	205.61	207.96	206.05	207.92	206.91	205.52	207.54	205.52	206.18	206.86	206.07	206.49	206.35	207.06	206.6	205.46	206.08	208.3	207.52	205.81	207.04	206.22	205.34	207.64	205.2	208.7	205.31
203.75	201.88	203.56	203.84	205	204.25	203	203.57	203.33	203.1	204.79	203.4	203.67	203.29	203.55	203.41	203.2	203.24	202.44	201.46	204.53	203.16	204.18	203.69	203.17	202.74	203.19	203.74	204.18	204.61	203.61	205.16	204.57	205.65	204.46	204.1	203.54	205.15	202.09	202.75	203.94	203.85	203.66	203.86	203.55	204.1	203.15	205.15	203.35	203
202.18	199.07	200.98	199.42	199.44	202.23	198.53	199.8	199.3	199.23	199.32	200.58	200.43	199.93	199.44	202.02	199.78	199.43	201.48	201.19	199.42	200.93	200.4	200.8	200.96	200.79	200.51	201.48	200.51	201.1	200.85	199.96	200.38	201.25	201.4	200.66	198.97	199.84	199.69	199.91	200.59	199.78	200.14	202.46	199.95	199.89	199.7	199.48	199.67	200.27
206.78	208.31	209.29	208.54	207.99	208.47	208.41	208.9	208.39	206.43	207.77	207.35	207.7	208.2	207.97	207.63	208.31	206.54	207.92	207.56	208.87	207.75	209.09	207.22	207.81	206.51	207.98	207.45	207.14	207.04	207.82	207.78	208.12	206.31	207.62	207.76	206.55	208.16	208.89	207.11	207.33	206.49	209.12	205.49	208.16	207.37	207.38	207.87	207.3	208.96
201.36	201.5	202.15	202.13	201.92	201.79	201.98	203.06	202.53	201.96	202.4	202.23	202.32	203.19	203.54	202.57	202.48	202.3	202.79	203.43	202.47	201.68	202.42	203.23	202.27	204.29	203.58	203.76	202.06	204.49	202.44	201.56	202.64	201.66	202.04	201.63	203.61	202.16	203.95	203.08	202.77	201.03	202	203.4	203.95	204.36	201.49	202.68	202.86	203.24
208.29	209.23	208.73	210.6	208.66	210.27	210.3	207.83	208.86	208.72	209.66	209.28	208.83	210.03	208.71	207.79	208.9	210.75	208.72	209.6	207.89	209.64	208.47	208.25	207.19	208.53	208.46	210.86	208.86	208.46	208.92	208.43	208.45	207.67	208.61	209.07	208.12	209.53	208.78	208.88	209.17	208.41	208.77	209.59	208.69	209.07	208.39	209.31	207.43	209.54
202.94	203.4	202.75	202.62	202.35	202.83	202.87	202.33	202.22	201.53	201.81	202.12	203.28	202.68	202.84	202.14	203.8	201.65	202.62	201.22	204.32	201.75	204.46	203.43	201.95	201.35	202.46	201.65	202.82	200.78	202.65	201.4	201.73	200.66	202.05	203.18	202.68	203.21	202.53	203.54	200.92	202.55	204.51	202.57	203.34	202.13	202.26	200.99	202.74	202.71
203.68	204.95	203.81	204.31	203.76	204.93	204.94	204.32	203.85	204.53	205.85	204.29	205.38	205.31	205.41	204.09	204.03	205.74	206.08	205.71	204.34	204.12	205.55	203.78	205.37	204.04	204.19	206.26	204.98	205.6	203.87	205.44	205.79	204.23	205.08	205.93	206.21	204.02	204.17	204.7	203.82	206.34	203.71	204.78	205.95	205.84	205.65	206.1	206.03	206.14
203.62	204.69	203.24	202.91	203.9	203.93	204.8	204.87	204.02	203.82	204.99	203.14	204.32	202.27	203.06	204.27	203.48	202.41	205.42	203.22	202.21	204.39	204.18	203.03	203.32	203.71	204.27	204.07	203.49	204.68	203.42	201.46	203.1	203.01	203.03	202.81	203.83	203.21	204.35	203.92	204.21	204.71	204.81	204.95	202.8	202.58	204.38	202.97	204.68	204.32
209.4	208.89	208.92	208.38	206.94	210.63	208.91	207.6	209.07	208.53	208.66	211.88	206.66	209.85	208.4	211.18	210.29	208.56	208.65	208.28	208.72	208.52	208.17	208.06	209.05	209.01	207.34	208.94	209.51	207.84	208.58	210.35	209.22	209.16	208.2	208.44	209.4	208.53	207.88	208.81	208.6	210.48	208.19	208.43	208.51	209.86	207.95	209.08	208.11	208.88
210.65	212.13	210.8	212.41	211.45	213.49	212.09	210.84	212.47	210.42	209.88	213.21	211.35	210.44	209.57	213.67	211.63	211.62	209.33	210.48	212.8	210.73	212.09	210.62	210.88	212.4	212.05	211.33	210.8	210.74	211.55	212.85	211.33	211.31	212.24	211.08	212.49	211.26	213.17	210.22	212.82	212.09	212.17	211.58	210.46	210.59	211.06	211.86	211.67	212.19
208.63	209.51	208.76	208.44	208.95	209.21	209.23	209.7	207.54	207.35	208.99	207.65	209.48	207.29	209.35	209.62	208.69	208.23	209.58	209.42	207.85	209.04	208.81	210.09	208.39	208.71	209.53	208.69	208.03	208.35	206.91	208.47	209.54	209.13	208.64	209.13	209.51	209.26	207.89	208.74	209.28	207.77	209.28	208.54	207.68	209.42	208.7	208.58	208.35	209.03
200.1	200.12	201.39	199.54	199.96	200.49	200.78	199.7	200.55	200.18	199.16	199.23	200.48	199.86	200.64	201.52	200.47	199.69	200.61	199.55	200.51	198.92	199.91	200.54	199.69	200.32	198.01	201.72	198.27	200.95	200.34	200.96	198.87	200.55	199.33	200.47	203.14	200.68	200.2	199.19	199.66	201.1	200.5	200.08	199.7	199.55	199.04	200.28	200.62	201.16
211.01	211.6	212.04	210.81	212.41	210.44	212.3	213.41	210.79	211.41	212.23	211.31	212.76	212.78	211.79	212.49	211.28	211.6	212.3	212.89	211.66	210.6	211.73	212.99	211.87	212.56	211.99	210.68	211.23	209.14	211.86	212.79	211.55	210.84	211.98	210.75	210.94	212.29	211.99	211.79	212.09	211.28	212.48	210.87	213.3	211.2	210.33	214.47	212.98	212.44
204.18	204.57	205.04	203.13	204.9	205.21	204.84	205.28	203.99	204.51	203.54	203.97	204.84	204.76	204.83	205.46	205.18	205.55	202.53	203.87	204.09	202.39	204.32	205.32	204.94	203.42	203.2	204.73	203.6	203.3	205.31	204.12	204.64	205.06	203.27	205.08	203.18	205	204.15	204.1	203.9	204.21	205.74	204.76	205.42	203.55	205.19	205.64	204.92	205.77
211.42	212.2	211.91	212.55	211.61	211.87	212.48	212.55	214.29	212.96	213.28	212.16	211.84	211.59	212.32	213.1	213.47	212.55	211.39	212.91	212.94	212.43	212.21	213.22	213.82	210.56	211.27	213.23	213.81	211.84	212.55	212.41	212.82	213.78	212.16	212.59	212.21	211.79	211.43	212.17	212.36	212.19	211.9	211.65	211.99	213.82	212.15	214.13	212.31	212.86
201.61	205.23	204.65	203.83	203.31	204.71	203.45	203.17	204.23	204.74	204.53	203.4	204.08	205.15	203.85	204.23	204.5	205.22	205.07	204.92	205.75	204.64	204	204.11	205.13	203.76	203.76	203.14	204.27	204.72	204.86	204.61	203.39	205.8	205.1	203.67	204.27	202.95	203.41	202.02	205.22	204.08	205.14	203.73	205.17	205.13	203.8	204.09	203.48	204.65
197.26	198.93	199.18	198.27	197.49	200.03	198.03	198	197.62	198.08	197.46	198.78	199.5	197.52	198.83	198.78	198.47	198.42	198.61	199.91	198.08	199	197.59	199.68	199.73	200	198.19	199.36	198.31	199.19	198.28	201.03	197.13	199.67	198.48	199.54	198.05	199.65	197.67	197.91	198.92	198.27	198.43	198.55	198.94	197.53	200.54	198.39	198.75	197.93
215.17	214.13	214.31	213.01	214.15	212.43	214.26	213.32	213.82	213.86	213.01	214.21	213.36	212.32	211.89	213.24	213.72	211.6	212.64	212.59	213.74	214.19	214.34	214.87	213.89	214.69	213.64	213.38	214.55	213.71	214.33	214.93	213.61	214.07	213.7	214.07	214.76	212.85	214.15	215.52	214.26	213.12	214.17	213.9	212.89	214.08	213.38	213.26	212.95	213.57
205.34	206.58	204.43	204.89	205.94	204.2	205.05	204.98	204.55	203.73	204.42	206.05	205.48	204.6	204.82	204.95	206.09	205.76	204.98	202.68	205.74	205.9	206.16	204.87	205.09	206.14	204.13	204.63	205.14	204.51	205.85	206.12	204.59	203.56	205	204.22	204.91	204.41	203.8	206.19	205.26	203.89	205.63	205.11	205.08	204.49	205.61	205.88	205.7	205.55
204.94	205	203.76	202.65	203.31	203.7	202.71	201.91	202.1	204.34	204.38	200.75	204.19	204.4	203.23	204.1	203.03	202.26	204.39	205.05	202.49	203.66	202.48	202.5	202.01	204.57	203.7	202.56	201.67	204.4	205.11	203.42	203.67	203.24	204	205.06	202.99	204.45	202.4	203.53	204.44	202.57	201.94	203.77	204.19	202.92	203.62	202.83	202.5	203.24
211.74	211.69	211.49	211.89	211.45	211.51	211.27	212.65	210.05	213.06	210.67	210.04	211.61	211.7	211.79	211.55	210.76	212.7	211.41	210.65	211.02	211.2	211.46	210.3	211.52	211.93	211.07	211.78	211.64	212.59	209.52	212.3	209.69	211.26	211.39	211.09	211.37	211.97	210.93	211.47	211.97	211.1	209.99	212.2	211.41	211.85	210.37	211.18	210.17	212.21
210.66	211.81	211.1	212.54	211.39	210.84	211.74	211.73	211.79	211.77	211.93	212.07	211.45	211.63	212.91	211.74	212.43	211.5	210.22	212.6	211.3	210.65	211.22	212.38	210.7	211.79	212.13	211.32	212.31	211.63	212.52	210.91	212.25	211.36	210.45	211.35	211.38	213.31	211.18	211.47	211.63	212.76	211.8	211.6	210.53	212.39	211.4	211.13	212.65	212.49
197.02	198	197.56	197.93	198.77	199.57	199.21	197.3	197.84	198.42	197.63	198.56	198.77	197.86	197.48	197.84	197.73	200.15	199.29	198.49	198.5	197.47	197.42	197.99	197.41	198.02	197.67	200.03	198.12	199.22	199.18	198.45	197.74	197.57	198.97	199.13	197.69	198.3	198.72	197.64	197.7	197.86	198.32	198.99	198.05	199.19	198.76	200.29	197.41	197.74
216.96	214.19	217.1	217.7	216.05	216.89	217.3	218.06	216.95	216.8	217.32	217.21	217	215.71	218.87	215.47	217.44	218.16	217.06	217.01	216.77	215.81	217.82	215.73	218.36	217.15	216.46	216.8	216.33	216.18	217.21	216.94	218.68	217.94	217.04	216.56	216.31	215.19	216.43	217.77	216.77	215.48	216.45	218	217.2	216.83	215.83	216.59	217.68	218.54
200.15	199.09	199.82	200.83	200.5	198.36	200.12	199.12	199.44	199.75	198.71	197.65	201.15	198.94	198.98	202.02	200.43	199.11	198.7	198.58	199.02	200.9	198.72	198.73	200.23	199.16	199.55	199.56	200.53	200.16	199.95	200.3	200.53	200.66	199.47	199.42	200.62	201.08	201.71	199.67	199.17	200.44	200.35	198.93	198.97	200.29	199.67	198.51	198.66	199.2
207.83	208.21	208.47	210.29	207.18	207.14	210.03	207.89	208.83	206.05	207.59	208.35	206.96	206.53	208.03	206.41	208.3	207.12	208.6	208.64	210.17	207.88	207.7	207.25	208.11	206.85	206.38	207.67	208.15	208.16	207.78	208.34	208.48	209.55	208.95	207.19	208.61	206.77	208.35	208.71	210.09	209.68	207.47	207.24	208.59	207.33	207.17	207.97	210.23	207.26
201.12	201.38	200.82	203.77	202.31	203.22	200.94	200.16	199.95	200.87	201.02	201.69	200.16	202.8	199.97	201.47	201	202.48	201.64	200.66	201.03	202	202.1	200.27	200.77	201.26	201.47	200.29	200.53	201.15	202.33	201.38	200.94	201.61	200.27	200.48	201.24	200.09	200.59	202.54	201.04	201.85	201.92	201.88	202.82	200.81	202.12	201.45	201.82	201.46
203.6	204.92	203.24	203.68	204.29	204.91	204.77	202.11	202.72	203.75	203.94	203.23	203.49	204.8	203.43	204.4	203.12	204.08	203.9	203.57	203.61	204.26	202.82	204.15	203.36	203.18	202.65	203.78	202.53	204.65	203.25	204.39	202.27	204.79	203.76	201.33	204.49	203.2	205.16	202.93	204.2	203.92	203.74	203.78	203.5	203.92	203.29	204.29	203.57	202.2
206.11	209.99	208.88	208.45	208.18	208.63	209.67	208.49	209.18	207.9	209.74	207.72	207.98	210.2	209.16	210.36	209.4	208.75	207.73	209.28	208.27	207.32	208.62	208.59	206.92	208.24	207.42	207.19	207.79	209.07	208.53	209.12	208.2	209.42	208.55	208.32	210	208.59	208.47	209.44	208.71	209.39	207.77	208.27	209.8	208.42	207.73	206.88	208.18	210.21
211.47	211.72	210.75	210.31	210.18	211.86	212.77	212.22	211.89	212.23	212.65	211.08	210.44	213.21	211.7	211.26	211.41	210.46	212.19	211.8	212.11	212.28	212.29	211.14	210.12	211.93	209.8	210.64	211.97	212.16	211.76	211.82	211.19	211.26	212.82	211.64	210.48	210.92	210.26	211.71	212.21	210.7	211.46	211.65	211.67	211.42	210.96	212.2	212.06	209.47
204.44	202.48	202.45	203.42	203.64	202.55	203.96	203.16	203.96	204.1	202.66	203.8	201.68	202.77	203.92	202.57	203.35	202.3	203.1	204.04	202.19	201.33	202.99	203.85	202.11	203.43	203.09	204.63	203.07	201.84	204.13	203.2	202.55	203.24	203.92	203.88	203.34	204.44	202.86	203.65	203.04	204.15	202.51	204.27	202.25	203.52	203.37	203.09	203.73	202.82
218.2	217.86	217.89	217.36	216.73	215.87	217.77	217.12	217.48	216.61	219.07	216.5	216.37	216.93	217.73	218.06	216.67	217.28	216.29	217.22	217.06	216.46	215.64	217.31	217.54	218.57	216.34	217.01	216.51	217.44	216.6	218.61	217.49	217.81	217.08	218.28	216.12	217.14	217.28	216.98	216.88	216.89	217.66	215.03	217.05	217.07	215.48	217.8	217.35	217.7
202.63	204.77	204.57	202.32	203.39	204.2	204.62	204.2	204.64	203.81	205.12	204.09	203.94	202.56	203.34	203.59	204.89	204.79	202.75	204.12	202.9	204.09	203.93	203.59	204.45	202.96	203	204.27	204.8	203.31	203.47	203.3	204.27	204.89	204.16	203.48	203.35	202.71	202.17	203.16	203.63	204.11	203.33	203.69	202.06	204.13	203.44	204.49	205.13	202.94
208.77	208.7	207.67	207.45	208.76	208.09	207.94	208.49	209.23	208.65	208.21	207.9	209.29	207.69	208.5	207.41	206.04	206.24	207.59	209.22	205.53	206.59	208.45	207.12	208.33	207.6	208.23	207.61	209.33	207.3	207.52	208.12	208.31	207.85	207.53	205.93	209.1	208.69	208.15	208.19	207.17	207.76	206.71	208.15	207.5	207.38	207.74	206.79	209.37	208.17
210.61	211.94	211.34	210.83	212.77	211.25	210.26	211.97	210.85	211.79	210.84	210.05	212.5	213.13	210.46	211.76	212.8	212.17	211.13	211.9	212.59	212.65	210.83	211.3	211.65	211.84	210.75	210.38	211.26	211.33	213.02	211	210.89	211.57	211.52	211.04	211.82	212.25	210.72	213.78	211.9	213.44	210.49	212.66	213.08	212.2	212.94	211.37	211.04	212.53
213.07	214.25	213.57	214.36	212.4	211.68	212.27	213.52	210.8	213.28	211.43	213.25	212.19	212.97	212.79	213.12	213.5	212.78	211.82	213.35	211.55	213.38	213.76	213.13	212.42	213.19	214.22	213.24	212.55	211.83	213.06	213.1	212.33	213.06	213.99	214.46	212.52	213.42	212.9	212.78	213.44	212.85	210.52	212	214.15	212.13	213.44	214.11	213.72	213.37
218.39	217.22	217.56	217.79	218.25	218.21	216.91	217.97	215.88	218.08	218.4	218.8	218.01	218.01	217.4	217.43	218.55	217.79	217.45	217.72	217.42	218.29	217.93	217.1	219.18	218.76	220.29	218.67	216.14	218.14	217.76	217.05	217.56	218.59	217.22	218.45	218.83	218.86	216.72	216.28	219.5	217.23	216.21	217.46	216.21	218.17	217.56	217.2	218.11	219.19
193.47	194.86	193.48	193.15	193.45	193.35	195.24	195.73	194.47	192.86	195.37	194.35	194.47	193.82	194.35	195.01	194.35	194.88	193.85	195.24	194.56	193.03	193.72	194.33	195.99	194.23	195.29	195.07	195.41	194.08	193.59	195.12	194.57	192.75	194.57	194.96	194.52	192.48	193.88	193.29	193.86	193.59	194.01	194.43	194.49	193.53	195.79	193.5	195.34	193.95
196.81	198.42	198.58	196.39	197.95	199.32	198.14	199.18	197.69	197.45	196.7	198.03	197.69	198.51	198.92	197.96	198.02	197.1	197.13	197.6	196.81	199.99	198.17	196.98	199.71	197.17	198.39	197.46	198.67	199.01	197.89	195.94	198.4	197.91	198.24	196.65	198.54	197.32	199.69	197.31	198.42	199.54	198.04	197.36	198.13	197.47	197.4	198.03	198.24	196.49
203.15	204.69	203.41	204.04	204.27	202.4	203.28	204.85	204.75	202.58	203.68	203.94	203.25	203.23	203.52	203.21	204.05	203.7	204.03	204.69	203.54	204.06	204.72	204.65	203.25	203.7	203	203.97	204.35	204.62	203.31	203.68	204.51	204.49	204.15	203.97	203.21	203.3	203.28	205.4	202.81	203.62	204.73	202.79	204.41	202.7	202.94	204.98	203.08	202.93
208.57	209.29	209.06	208.35	208.95	207.44	207.99	207.54	209.13	209.27	208.53	209.08	207.37	209.18	208.03	208.11	208.62	208.42	207.11	207.87	208.27	209.34	208.99	208.04	209.14	208.61	207.94	210.2	207.42	208.41	208.46	207.93	208.53	209.1	207.28	208.05	207.8	206.83	208.85	208.65	207.34	207.33	207.63	208.75	208.56	209.75	209.64	208.15	209.04	208.13
208.66	206.82	209.45	207.19	209.13	209.53	209.63	208.95	208.81	210.41	207.89	209.77	210.69	208.04	208.77	208.13	209.37	209.97	208.84	208.35	208.85	208.55	207.6	208.59	209.66	208.61	207.21	206.18	208.36	207.08	207.4	208.32	208.92	207.49	209.16	210.48	209.17	208.54	208.81	207.9	209.37	209	208.05	209.66	208.34	208.2	207.41	208.64	209.15	208.08
209.94	211.83	210.73	210.59	211.59	211.83	211.4	211.9	211.37	212.53	213.08	211.12	211.38	212.39	209.81	211.52	212.2	212.01	211.49	212.59	212.4	212.29	211.58	212.09	211.62	212.73	212.86	212.08	212.05	212.94	211.64	211.81	211.25	211.96	210.17	211.23	211.3	211.79	210.4	211.85	211.38	212.26	210.59	211.59	211.89	213.06	212.42	212.43	212.37	212.37
208.68	208.19	207.91	208.67	209.52	209.55	208.98	209.5	209.62	208.59	208.94	210.32	209.88	208.1	209.45	208.73	209.33	208.93	208.47	209.22	208.94	208.01	209.88	207.41	208.71	209.16	209.21	207.23	207.76	208.24	209.68	208.71	210.67	209.89	207.98	209.36	209.58	209.08	207.53	209.82	208.9	207.64	209.08	209.93	208.09	209.82	209.05	208.23	209.15	208.1
204.23	204.14	203.39	203.48	204.35	204.71	204.53	204.77	204.11	203.33	204.77	205.03	202.21	203.26	205.38	203.52	203.37	204.21	202.92	203.87	204.21	203.74	203.92	204.2	204.44	204.01	204.84	202.62	202.94	202.08	205.17	203.91	204.66	204.52	205.01	203.58	203.97	204.27	205	203.94	205.09	204.47	202.82	202.73	203.03	204.09	202.79	202.51	201.74	204.26
206.74	208.75	207.89	209.06	209.48	209.84	209.85	207.7	209.1	209.56	208.02	209.04	208.6	208.46	208.3	210.04	207.12	207	209.36	208.03	208.09	209.36	209.51	207.28	206.57	207.8	209.11	208.91	208.37	209.1	208.05	208.91	208.43	209.69	207.72	208.66	207.3	207.01	208.62	208.6	210.66	207.93	207.75	209.05	207.97	209.76	208.57	207.68	206.71	209.84
207.79	205.32	204.83	206.52	206.97	206.62	206.87	206.38	206.6	206.1	207.89	207.07	205.33	206.8	206.54	206.11	206.4	206.25	205.95	205.31	207.35	207.94	207.37	206.57	207.27	205.7	206.92	206	204.61	206.64	208.54	206.69	205.97	207.24	205.49	207.48	205.58	207.37	205.99	204.52	206.49	206.14	207.03	207.14	205.25	206.91	204.99	207.4	206.25	207.88
208.1	208.36	207.96	207.54	208.31	208.54	207.61	208.94	207.42	209.49	208	208.89	207.45	207.13	206.89	207.11	206.8	206.93	207.45	207.14	207.82	206.73	208.02	208.06	205.82	208.52	208.72	207.93	206.73	208.95	208.55	207.98	208.05	207.51	207.96	208.93	205.56	207.25	208.53	208.15	207.38	207.61	207.5	206.56	207.85	207.85	208.51	207	207.13	206.77
199.85	199.12	200.68	200.07	199.63	199.51	200.66	199.34	198.59	199.64	200.24	198.57	200.77	197.67	197.68	198.4	198.76	199.66	198.7	199.66	198.25	198.91	198.36	201.2	198.61	199.15	199.26	199.55	199.55	198.59	199.87	199.55	199.4	199.09	198.94	199.42	199.23	199.39	199.59	198.7	199.62	199.66	200.12	200.23	199.24	200.11	200.45	200.15	200.38	199.82
209.82	208.89	210.01	209.57	208.57	209.27	209.56	209.08	208.61	209.37	210.36	207.96	208.46	207.71	207.4	209.02	209.49	208.94	210.53	208.97	209.56	208.96	211.31	209.04	209.09	208.32	208.6	208.06	208.89	208.22	208.29	208.02	207	209.88	209.73	208.48	209.19	207.91	209.66	207.94	208.05	208.08	207.9	207.71	210.24	207.95	208.59	208.75	209.2	207.92
208.42	208.55	207.64	206.9	209.15	208.56	208.39	208.08	209.72	209.23	207.31	208.66	208.97	208.94	207.35	208.81	209.58	207.89	208.66	209.54	208.09	208.65	208.32	209.93	209.31	210.29	208.62	209.69	209.82	208.5	208.58	209.09	209.18	208.14	209.13	207.63	207.52	209.3	208.73	209.22	208.25	207.55	209.11	208.79	208.96	207.23	207.48	209.66	208.3	209.44
205.7	204.52	203.93	203.16	203.83	203.3	203.48	203.67	201.3	204.51	205.11	204.91	204.95	202.44	202.75	203.88	205.29	203.88	201.99	203.66	205.51	202.5	204.66	205.3	203.49	205.46	204.32	203.64	203.28	204.36	204.61	202.48	202.98	203.69	204.14	202.18	202.87	205.1	204.85	201.99	204.75	202.89	203.59	203.12	204.14	203.23	202.79	204.03	203.54	204.32
205.78	204.32	204.89	205.38	204.97	204.82	205.57	205.83	205.63	203.41	203.1	204.56	203.85	204.35	204.65	205.52	202.54	205.73	204.36	205.5	205.18	203.62	204.03	204.42	204.82	206.51	205.64	205.28	203.15	204.82	205.8	204.81	204.68	204.08	204.09	204.21	205.81	205.02	204.48	204.97	203.77	203.73	203.91	205.04	204.72	204.36	205.82	203.71	205.49	204.71
200.06	201.48	201.01	199.97	199.9	201.75	200.72	201.35	198.46	199.82	200.47	199.34	200.86	201.19	200.02	199.97	199.57	201.54	201.75	202.26	198.77	201.5	200.38	201.43	199.62	200.05	200.85	199.03	200.23	202.25	200.76	201.56	199.16	200.37	200.97	200.8	200.69	200.43	201.44	199.57	199.28	200.62	200.22	198.81	199.88	200.26	200.37	202.05	200.75	199.83
202.47	201.72	202.98	202.87	202.45	203.47	201.56	204.44	202.26	203.69	202.23	202.84	201.72	201.27	203.14	202.44	201.81	202.82	203.82	202.41	201.59	203.22	203.15	201.56	200.3	201.85	201.12	202.66	201.82	204.23	202.39	203.04	202.04	202.57	202.48	202.62	202.42	202.01	202.88	201.93	202.21	203.69	202.26	203.18	202.26	201.22	203.31	203.4	202.54	202.53
202.61	203.61	203.75	205.33	203.66	203.25	202.45	202.83	205.17	205.31	203.76	204.54	202.35	204.59	204.62	203.7	204.48	203.61	202.65	204.96	203.17	204.45	204.58	203.05	202.98	204.29	203.19	202.93	204.1	204.25	206.3	203.94	205.58	204.56	204.17	205.69	203.46	205.63	206.13	203.77	204.9	203.48	203.43	202.89	204.05	203.89	204.16	203.92	205.37	204.09
216.83	219.84	217.65	216.07	215.51	217.6	216.04	218.17	218.13	216.76	216.87	217.59	218.54	218.67	215.51	216.16	217.78	215.82	217.04	218.03	216.41	216.96	217.89	217.77	217.54	217.76	216.71	216.91	215.69	215.01	218.26	216.26	215.99	217.28	215.75	217.61	218.05	217.74	215.75	217.61	217.81	216.89	216.78	218.46	217.68	217.07	217.07	217.08	217.2	216.62
205.37	205.02	205.17	204.88	205.4	207	206.56	205.41	203.76	204.56	205.64	205.08	207.77	203.59	205.87	204.43	206.34	205.3	205.75	207.03	205.82	207.72	206.65	203.92	205.36	205.61	205.83	205.8	206.81	207.24	205.31	207.4	206.23	207.67	205.4	206.74	206.01	206.8	205.59	206.32	205.51	203.95	205.71	206.61	205.85	203.6	206.38	205.06	205.47	205.81
208.27	207.71	208.39	208.46	208.13	206.69	207.9	208.1	207.97	207.44	208.82	206.98	209.98	207.46	208.31	208.39	207.6	207.75	208.85	208.65	210.22	209.11	208.47	208.43	208.96	208.44	207.77	209.55	207.03	209.69	208	208.9	207.7	209.15	208.32	208.3	208.43	209.98	208.11	207.98	208.91	209.23	208.45	209.29	209.45	206.99	209.25	208.95	206.93	208.11
202.88	202.94	202.62	203.77	202.54	203.93	202.99	200.59	203.42	203.15	203.69	204.05	203.33	202.13	203.72	203.07	204.68	201.62	203.36	202.18	203.65	203.97	202.14	202.07	202.91	201.09	203.93	202.56	202.32	203.6	203.34	201.21	204.19	202.35	201.79	203.19	202.99	200.84	202.48	200.94	203.64	202.53	202.4	203.32	200.7	203.1	202.88	202.73	202.42	202.7
202.02	200.88	200.85	201.03	200.75	201.54	202.61	202.23	199.44	202.14	201.31	200.93	200.41	201.19	200.91	200.52	200.01	201.84	200.86	201.59	201.77	201.64	201.39	202.15	200.22	201.68	201.84	200.74	200.82	201.56	201.28	200.76	199.81	201.99	201.44	202.59	200.53	199.82	199.29	199.83	200.18	200.53	201.19	200.48	202	203.12	200.41	201.2	201.9	201.62
203.04	202.11	203.42	202.45	202.01	201.84	202.93	202.66	201.8	203.09	202.06	203.41	204.6	203.1	204.12	203.09	204.38	201.05	203.59	204.79	202.72	203.02	202.78	202.78	201.62	203.92	201.66	202.02	203.07	201.38	203.56	203.89	203.68	201.26	202.78	202.45	203.11	203.92	201.81	201.48	202.66	201.74	201.91	202.3	203.54	203.56	201.31	204.43	203.41	203.14
198.31	199.77	197.49	196.5	201.12	199	198.42	198.2	198.32	197.58	199.97	199.07	197.76	197.83	198.85	199.14	198.23	198.41	199.45	199.39	196.94	196.43	199.02	199.4	198.11	197.73	195.61	197.99	198.65	198.22	197.8	197.88	199.08	199.74	198.72	199.67	197.94	199.46	198.82	198.51	198.92	198.87	198.78	196.94	200.15	198.96	197.91	197.62	198.26	198.11
212.26	212.5	210.35	211.51	211.83	212.25	211.96	212.29	211.48	213.16	212.18	211.58	210.51	210.74	211.07	213.48	212.58	212.88	210.77	210.58	211.66	211.65	213.97	211.55	213.13	211.29	212.69	211.39	211.25	211.4	213.3	212.09	212.67	211.91	210.04	210.79	211.35	212.62	213.34	211.99	212.55	210.51	212.06	210.86	211.93	212.68	211.73	212.48	211.15	211.18
208.85	207.97	209.87	209.56	208.58	209.04	208.26	208.83	208.3	207.78	209.03	209.34	208.67	208.77	208.99	208.49	209.4	207.77	209.01	207.65	210.03	208.89	208.22	209.45	209.39	207.57	208.98	208.61	208.66	207.52	209.62	208.67	208.73	209.76	206.75	208.02	209.08	208.58	208.07	209.42	207.71	209.03	208.49	208.64	210	209.4	208.99	209.96	209.65	208.62
208.02	208.22	208.53	208.79	207.48	209.52	208.83	208.47	209.21	208.24	209.45	208.97	208.8	207.91	207.7	209.69	209.01	208.92	209.84	207.6	206.43	208.82	208.8	209.37	209.77	208.57	208.59	208.79	209.77	209.44	210.31	208.23	210.43	208.95	208.06	207.34	208.65	210.04	208.78	207.99	208.44	208.79	207.93	208.4	207.63	208.61	208.44	209.51	208.25	208.05
201.65	200.59	200.46	198.78	200.71	198.63	199.39	199.44	199.5	199.05	198.97	200.42	201.83	199.05	201.06	198.15	198.75	199.98	200.54	199.75	199.15	199.87	198.99	199.01	198.77	198.94	199.46	199.23	199.93	200.86	199.43	201.12	198.95	200.42	200.49	200.26	199.56	199.29	199.71	199.35	199.82	199.97	199.34	198.21	199.48	199.08	199.82	202.32	198.21	200.34
204.52	203.55	201.65	201.87	202.31	203.62	202.07	203.11	203.66	203.59	201.75	203.48	202.17	202.87	204.17	202.11	204.35	202.35	202.66	202.36	201.02	201.1	203.35	201.46	201.79	202.94	201.34	202.3	203.15	204.18	201.92	203.21	202.05	203.29	202.07	202.33	201.32	202.93	203.15	203.94	203.25	202.34	202.89	202.5	201.76	203.21	202.33	202.35	201.48	202.56
195.45	194.22	195.15	195.61	195.34	196.75	195.86	195.96	195.34	194.18	195.17	196.78	194.6	196.24	195.05	194.52	196.33	197.61	196.09	196.07	195.04	195.58	195.47	194.74	194.65	195	195.88	193.66	195.07	194.71	194.99	195.59	194.45	195.35	194.99	195.36	194.93	195.57	194.49	194.71	195.49	196.99	195.37	195.2	195.58	195.81	195.1	194.89	196.42	193.74
208.6	206.37	207.74	207.39	210.18	206.74	207.43	206.96	206.44	206.37	207.07	207.98	208.45	206.24	207.95	206.91	206.43	207.13	208.13	208.34	208.56	208.88	207.55	207.58	208.93	208.99	207.75	208.79	208.19	207.26	205.61	208.69	209.09	208.25	207.42	207.92	208.2	208.7	207.73	207.68	206.77	209.37	206.43	208.09	207.91	208.42	205.85	207.22	207.66	207.93
199.74	199.33	198.56	200.02	199.96	199.18	201.28	200.34	199.89	200.03	199.54	199.37	199.21	199.33	199.44	199.31	201.5	200.01	200.23	199.18	199.65	199.66	199.99	198.33	200.52	200.01	199.7	198	199.63	199.73	199.24	198.3	199.38	200.02	199.96	199.74	199.1	198.17	200.58	200.62	199.76	198.98	200.71	200.13	198.41	199.6	199.7	199.56	199.56	200.43
203.08	203.19	205.19	202.58	203.43	202.7	201.24	202.73	203.48	203.59	203.92	203.28	203.48	200.7	202.72	203.84	202.49	203.91	201.93	202.63	203.98	202.98	203.08	203.33	202.98	204.4	200.42	204.33	205.26	201.96	202.96	202.52	203.45	202.63	203.86	203.38	203.84	201.92	202.91	203.19	203.38	204.94	203.74	203.65	203.32	204.85	203.5	203.29	203.15	202.95
211.37	213.08	212.87	211.96	212.54	212.83	211.09	213.21	211.25	213.63	211.24	211.82	211.85	213.37	211.13	212.26	212.52	212.02	210.62	210.91	213.07	212.65	211.03	212.46	213.59	212.26	209.71	210.81	213.14	212.85	211.5	212.89	211.84	211.14	211.4	209.85	212.41	212.24	210.47	211.82	211.74	211.17	212.65	210.97	211.71	210.98	213.88	210.69	211.77	211.11
204.05	206.19	206.74	204.51	205.42	204.14	204.1	205.6	205.49	205.04	204.41	205.83	205.3	204.34	205.01	206.11	204.97	204.63	205.03	205.86	205.99	206.81	205.32	206.53	204.74	205.74	204.89	204	205.16	204.61	204.35	203.8	204.08	205.07	204.25	203.95	203.79	205.72	206.76	206.57	205.6	204.2	204.02	202.98	204.96	204.21	206.36	204.89	204.27	205.4
212.45	211.47	211.52	213.12	211.07	211.65	212.31	211.84	210.65	212.52	212.43	210.77	210.77	210.75	211.54	212.04	210.8	211.33	213.27	211.55	210.41	211.29	211	210.3	210.58	212	210.59	210.42	212.8	211	210.83	212.91	210.71	210.8	211.78	210.9	210.57	212.16	211.37	210.79	211.81	212.45	211.5	212.2	212.47	213.5	211.14	211.95	211.35	212.34
205.6	204.7	205.62	204.18	204.8	204.92	203.75	203.63	204.49	203.96	203.95	204.62	204.6	205.34	205.91	204.05	204.02	205.14	204.41	204.68	204.34	203.51	205.5	204.88	204.95	203.6	205.6	205.2	204.02	203.89	203.91	204.77	204.26	204.27	206.78	204.13	205.91	203.83	204.58	205.44	204.42	205.1	204.19	205.24	205.26	202.95	204.07	204.65	204.18	204.88
218.17	218.76	218.23	216.73	217.3	218.66	217.74	218.54	218.7	217.1	217.89	218.67	217.68	216.09	217.1	217.84	218.04	216.85	217.76	217.95	217.26	218.68	218.33	216.7	217.88	219.09	218.31	218.83	218.28	218.48	218.42	217.5	218.38	217.79	217.72	217.91	217.58	217.1	218.46	218.05	217.57	217.73	217.44	217.85	219.65	219.65	219.67	217.79	218.06	217.62
205.17	204.37	204.56	205.07	205.35	205.08	205.26	204.01	202.78	205.39	204.55	204.55	204.79	204.62	204.21	204.89	206.06	204.69	206.17	203.66	204.79	206.17	203.25	203.71	204.05	205.57	203.59	205.59	204.83	206.05	204.08	203.15	204.16	204.27	204.59	204.32	204.21	204.56	204.98	204.34	204.7	205.19	204.22	204.86	206.48	203.91	204.32	203.02	204.93	204.31
213.1	212.53	215.02	213.23	213.85	213.39	214.95	212.55	214.73	213.87	214.35	215.92	212.28	215.18	214.56	213.1	213.67	214.53	211.91	213.31	214.35	211.95	213.91	213.12	213.59	213.35	215.78	214.35	213.44	214.24	213.2	213.47	212.38	213.38	214.45	214.27	214.76	213.58	214.19	214.21	213.77	213.51	214.17	211.85	213.33	213.89	211.92	214.23	215.61	213.63
213.05	212.56	211.88	212.9	211.83	213.63	212.03	212.36	212.68	213.39	212.39	213.4	212.01	212.12	212.88	213.98	212.48	212.82	211.87	212.04	211.65	211.77	212.56	211.95	212.53	210.94	212.23	211.04	211.03	212.18	211.04	212.89	212.25	213.55	211.63	213.35	211.69	212.52	212.32	213.05	213.11	213.53	212.29	212.27	210.93	212.47	211.58	211.82	213.27	213.24
202.52	202.9	201.86	203.89	203.7	202	202.7	203.62	201.78	202.37	203.19	202.4	202.27	201.74	202.34	203.08	201.24	201.19	204.16	202.69	202.48	201.84	203.05	203.57	201.03	202.55	202.81	201.74	200.77	202.56	202.71	201.74	201.14	201.98	200.23	201.69	200.61	203.07	202.92	201.91	202.23	203.5	203.86	202.39	202.32	202.47	201.68	201.93	203.59	201.83
212.45	212.29	214.47	212.98	212.68	211.88	213.04	213.36	211.79	212.18	211.42	213.1	210.83	212.64	212.79	212.98	213.31	213.91	211.01	211.12	214.53	212.52	211.84	213.29	212.99	212.69	213.1	212.5	213.49	211.77	213.57	212.46	211.83	211.05	211.01	213.32	212.54	213.1	212.16	213.12	212.26	212.83	212.27	212.29	212.82	211.69	211.46	211.52	212.75	212.91
218.47	216.21	217.73	217.01	216.33	216.82	216.72	217.56	216.47	216.57	217.83	216.9	216.06	216.49	219.13	217.21	217.13	216.36	217.52	215.97	217.16	219.26	215.83	215.76	217.82	218.61	217.61	216.71	215.91	216.29	218.65	215.72	216.11	216.14	215.82	217.2	217.52	216.43	216.67	216.3	217.19	217.89	217.24	218.89	216.62	216.29	216.98	216.49	217.06	217.5
202.58	203.16	204.08	202.24	203	204.89	204.1	203.39	204.49	204.56	204.64	203.75	203.98	204.49	204.71	202.46	202.19	202.96	205	203.31	204.36	203.5	204.15	203.61	203.3	202.39	204.02	203.47	203.74	203.88	203.51	203.86	203.82	204.66	204.52	203.98	203.77	203.05	202.8	203.89	204.93	203.23	203.17	204.44	204.06	202.72	202.8	203.13	204.8	203.06
202.72	203.48	203.35	203.17	202.88	204.69	202.71	203.18	204.1	205.34	203.89	203.8	204.33	202.76	202.87	204.23	203.88	204.29	203.77	202.95	204.31	203.07	203.13	203.79	203.75	203.06	203.22	202.67	205.42	204.63	204.37	204	204.18	204.05	205.29	203.52	203.51	204.45	203.69	202.99	202.69	203.45	202.51	203.52	202.55	201.9	203.4	203.4	204.26	203.57
203.77	203.46	202.34	201.71	203.16	203.71	203.04	204.29	203.81	205.25	203.05	202.82	202.94	203.54	202.52	204.05	203.51	203.64	202.97	202.22	202.89	203.64	202.43	204.9	205.1	203.1	202.72	204.06	202.58	203.4	202.78	203.26	203.1	204.84	203.16	203.06	203.78	204.36	204.96	202.76	203.39	202.55	203.02	203.98	201.32	202.59	203.31	202.74	202.96	202.82
211.42	210.91	212.56	211.06	210.58	210.74	212.64	210.88	211.51	212.22	212.5	212.32	212.35	210.39	210.79	211.05	210.09	211.71	210.67	211.54	211.93	211.95	211.26	210.25	211.8	212.39	211.96	211.92	210.48	210.15	211.64	213.55	212.72	211.68	213.62	209.91	209.94	212.16	211.88	210.44	212.83	210.56	212.91	212.85	211.66	211.36	212.77	210.39	213.59	209.22
216.93	216.84	217.25	215.69	216.87	215.59	216.88	217.01	216.51	217.58	216.47	219.1	217	215.81	217.03	214.99	217.93	217.6	217.54	215.97	217.32	216.6	216.11	216.97	216.1	216.49	216.3	216.72	216.8	217.93	217.69	215.53	216.27	217.32	217.98	216.42	217.31	217.41	215.36	217.31	216.37	216.39	214.85	216.38	215.56	217.6	217.4	217.55	217.31	216.13
208.19	208.07	206.47	207.44	206.08	208.47	205.78	208.1	206.8	207.88	206.99	205.85	207.08	207.58	208.9	207.19	207.1	207.66	208.96	208.15	207.61	206.38	207.28	207.77	208.12	207.89	209.07	207.39	207.67	206.85	208.82	208.37	206.78	206.86	208.43	206.43	209.35	207	207.42	207.28	207.59	205.66	206.98	207.01	207.17	208.46	208.13	208.38	208.27	207.22
205.91	204.43	203.71	205.09	206.23	205.32	205.14	205.32	204.7	205.24	205.53	205.3	204.95	205.11	205.4	205.51	205.36	206.75	204.29	205.55	205.37	204.35	207.79	204.52	205.16	206.37	205.9	204.68	205.25	204.49	205.6	205.28	205.89	205.01	205.95	204.84	202.37	205.04	207.53	203.91	203.47	204.92	206.04	203.55	204.77	204.88	205.69	205.59	204.85	204.27
207.02	206.75	207.69	207.43	206.9	208.6	208.23	208.22	207.45	206.8	207.62	207.63	208.28	208.98	207.81	207.22	208.39	208.57	207.53	208.32	208.08	208.38	208.35	208.82	207.7	208.36	207.86	206.38	208.01	206.9	208.37	207.83	207.15	209.44	206.93	206.78	207.12	207.4	207.09	206.84	206.71	207.8	207.37	206.36	208.41	207.63	209.12	207.77	208.75	207.7
207.6	210.36	208.26	208.36	207.56	208.25	208.96	209.1	209.34	208.24	208.17	209.21	208.46	207.86	209.88	208.16	209.38	208.71	207.33	209.39	208.89	209.67	207.38	208.82	208.02	207.98	207.71	208.82	210	209.02	209.81	208.49	208.91	208.3	209.43	208.22	208.97	210.2	207.86	208.89	208.87	208.95	208.36	207.37	209.62	209.71	208.59	209.48	208.97	209.31
202.64	203.08	203.48	204.18	205.28	202.96	204.25	203.23	204.35	202.61	203.52	205.22	204.42	203.72	205.3	204.5	203.38	202.97	203.63	204.55	202.5	203.03	203.46	203.98	204.84	204.42	202.74	203.87	204.92	203.49	203.34	203.86	203.35	204.12	203.23	204.42	204.72	204.39	203.43	202.1	203.57	204.88	204.09	204.68	204.79	203.49	203.29	204.45	204.2	202.78
195.09	194.6	194.51	194.76	194.59	195.24	195.38	195.08	195.43	195.62	195.43	195.76	195.34	193.42	195.11	194.04	194.59	196.08	194.1	194.34	194.93	196.42	195.67	196.1	194.51	195.47	195.87	195.76	195.91	195.86	194.68	195.76	195.44	193.7	196.08	194.91	196.56	197.57	196.45	196.15	196.11	195.48	194.77	195.67	195.82	196.09	194.58	195.31	193.79	195.05
202.51	202.71	201.51	201.93	201.67	202.02	201.21	203.01	201.99	203.27	203.03	201.13	203.07	204.11	202.52	203.06	203.6	201.82	204.71	202	200.48	203.9	202.68	201.28	204.11	202.86	202.4	202.54	201.8	200.91	202.41	202.13	203.34	202.82	201.46	202.16	203.56	201.52	201.94	202.18	201.42	202.76	202.72	201.14	202.44	202.49	202.14	200.88	200.79	201.35
216.17	218.29	216.6	217.67	217.6	216.16	215.95	217.23	216.78	216.94	216.58	216.23	217.52	216.61	217.69	218.33	216.53	216.77	216.28	217.83	217.85	219.18	217.84	216.57	219.01	216.37	216.71	217.69	215.67	217.24	217.69	216.89	216.37	217.33	217.28	217.97	217.69	215.84	216.11	216.95	217.14	218.86	216.23	217.23	216.77	217.92	218.37	218.43	216.12	218.11
213.16	212.5	213.65	213.17	213.65	214.37	212.72	212.31	212.77	214.07	214.37	215.87	214.5	214.68	213.02	213.65	213.28	213.98	212.83	213.56	212.78	213.68	213.55	213.54	213.95	213.21	213.71	215.13	215.67	214.21	214.35	216.32	214.04	214.89	214.81	213.08	213.98	215.45	214.5	213.13	213.84	213.91	215.47	213.2	213.76	213.44	212.83	212.68	214.36	214.8
207.71	207.99	207.59	208.11	207.08	207.73	207.73	208.58	207.38	207.61	207.14	207.48	208.69	207.24	207.25	210.11	207.07	208.62	207.51	208.92	206.82	208.83	207.41	207.03	209.19	208.12	206.51	208.68	207.57	207.99	209.03	207.01	209.04	208.34	208.99	208.07	208.02	208.13	207.55	208.13	209.82	207.72	207.41	207.4	207.62	209.35	207.22	208.35	207.49	207.24
212.69	210.63	211.33	212.23	212.87	212.35	210.59	212.15	211.58	212.02	212.24	212.16	211.77	211.21	212.66	212.13	210.39	212.81	212.23	212.38	211.42	211.1	213.08	211.36	210.66	212.67	210.81	211.82	210.78	211.82	211.71	209.17	213.12	211.61	212.9	212.24	212.17	211.05	211.63	210.71	211.91	211.84	211.29	211.59	211.61	212.08	209.91	210.71	211.01	212.54
208.08	208.11	209.04	209.37	208.77	209.55	208.17	210.28	211.76	210.07	209.34	208.43	207.73	209.5	208.31	209.15	209.92	207.68	207.93	208.05	206.48	209.62	208.44	206.96	209.13	210.56	208.47	209.83	208.33	208.77	209.65	208.11	207.81	208.8	207.79	209.6	208.44	209.25	208.53	206.87	208.67	208.61	207.7	208.15	210.04	209.6	209.21	209.72	207.73	207.9
203.79	204.71	204.15	202.79	204.37	203.23	204.5	204.33	204.35	202.39	204.65	203.71	204.59	203.25	203.83	204.34	202.61	202.36	203.34	202.77	203.83	203.35	204.13	203.25	202.1	203.79	203.15	205.1	202.84	203.76	204.08	202.67	204.2	203.91	202.85	203.15	204.23	203.75	203.77	202.18	203.52	204.74	203.36	202.24	203.09	203.79	203.04	204.72	203.05	203.29
217.71	217.53	218.22	217.67	218.99	217.97	218.24	215.78	217.75	218.24	217.56	218.34	217.94	217.42	217.43	216.21	218.62	217.23	216.23	217.21	218.66	217.35	217.07	216.65	219.37	219.37	218.83	217.44	215.8	217.98	217.36	218.23	216.29	217.23	216.37	216.57	218.22	218.2	217.66	217.69	218	218.32	217.44	216.78	219.1	217.96	217.31	217.77	217.33	217.08
217.28	219.25	218.19	218.15	218.1	218.4	217.48	217.04	218.05	218.24	218.37	217.3	218.51	216.08	218.61	216.52	217.15	218.11	217.13	218.1	217.46	217.97	218.72	219.03	218.92	216.76	218.71	216.99	217.33	217.41	215.94	217.74	216.71	217.81	216.76	217.33	219.13	215.52	216.95	217.54	217.72	218.39	216.95	217.81	217.52	217.2	218.69	218.07	216.9	218.28
202.89	202.31	203.5	200.73	202.18	202.9	203.23	203.83	202.3	201.76	202.73	202.13	202.83	203.38	201.86	203.39	203.98	203.21	202.31	200.61	203.3	203.49	203.58	202.08	203.57	202.68	202.67	203.27	203.65	202.45	202.46	201.45	203.74	201.89	203.21	202.5	202.44	203.52	202.96	202.57	202.74	202.36	203.21	202.91	203.29	202.06	201.98	201.21	202.81	202.79
208.28	208.07	207.29	208.4	207.21	208.14	207.39	207.85	208.13	208.11	208.29	206.51	208.2	207.55	208.43	207.84	206.91	208.2	207.84	206.29	209.17	207.82	208.12	207.7	207.57	207.21	208.75	208.53	207.93	206.4	208.79	208.86	209.14	207.75	208.29	209.01	206.96	207.55	207.88	206.67	206.42	207.82	208.61	206.81	207.12	208.41	208.45	210.35	207.7	206.29
199.82	200.42	199.82	198.87	199.41	199.11	199.35	201.02	199.79	198.5	198.56	197.88	198.76	197.98	200.74	201.26	198.83	199.55	199.02	199.4	199.23	200.02	200.27	198.32	200.38	198.47	199.71	197.57	199.63	200.79	200.33	199.39	199.28	199.59	200.1	199.65	199.85	200.3	198.89	199	199.24	199.08	198.4	199.63	198.24	199.78	199.99	198.86	200.71	200.91
212.44	212.04	212.09	211.83	212.1	210.49	213.05	212.01	211.11	212.28	212.14	212.4	213.16	213.55	212.46	214.5	212.27	212.92	211.63	214.34	211.21	212.02	213.42	212.23	211.42	210.8	212.49	212.85	213	212.84	213.09	212.66	212.6	212.55	212.82	213.21	210.47	214.24	213.85	212.45	213.33	211.06	211.45	211.71	211.71	211.92	212.26	212.24	211.66	211.83
207.53	207.19	207.51	207.72	208.14	208.15	209.17	207.98	207.9	207.38	208.63	208.1	207.72	207.54	209.2	209.3	208.07	209.3	209.69	210.76	208.73	208.23	208.36	207.79	207.32	209.36	206.88	207.95	209.16	209.34	208.95	208.52	207.87	207.97	208.85	209.51	207.86	209.46	209.46	210.33	209.58	208.38	206.15	208.55	206.92	207.29	208.36	208.57	207.39	208.46
202.98	202.36	200.9	203.71	203.46	203.63	202.98	202.73	205.09	203.7	203.56	203.91	203.93	202.84	202.63	201.77	204.25	203.05	203.16	203.76	202.75	204.09	204.24	201.18	203.14	203.73	201.66	203.7	203.46	201.81	202.64	203.28	204.54	203.43	205.2	202.56	202.83	204.14	203.12	202.94	203.58	203.25	203.32	202.27	203.23	203.05	202.05	202.6	202.7	203.91
197.56	199.69	200.8	199.84	200.55	198.33	198.9	198.84	199.79	199.85	199.43	199.26	199.37	200.14	199.69	198.66	199.29	199.06	199.68	199.38	200.43	199.76	200.48	198.53	201.7	201.03	199.63	200.24	200.21	200.88	199.81	199.56	200.14	199.61	199.38	199.02	199.08	198.82	198.22	199.49	200.44	199.45	198.86	200.7	199.28	200	198.86	200.86	198.36	198.54
202.24	202.58	203.71	202.72	202.77	202.8	202.26	202.08	203.11	202.59	203.16	204.67	202.09	202.73	205.01	203.75	202.84	202.62	205	201.81	205.38	203.32	203.32	204.31	204.97	204.47	202.75	202.45	203.92	203.35	203.81	203.74	202.67	202.62	202.26	202.75	202.97	202.86	202.24	203.6	203.5	203.63	201.69	203.81	204.13	202.8	204.08	202.59	203.28	202.38
210.06	208.04	209.01	208.45	209.13	208.12	208.86	209.09	208.84	208.23	208.08	208.46	207.93	208.14	208.56	207.59	208.59	208.46	208.26	208.92	210.01	207.05	208.22	209	209.54	207.49	210.25	206.6	208.1	208.76	208.29	208.42	207.84	208.6	208.46	209.36	209.78	209.21	208.93	209.41	207.74	207.61	206.99	209.35	208.17	208.28	208.25	209.34	208.88	210.02
206.02	205.5	205.18	205.36	203.6	204.58	203	203.7	203.8	204.98	203.84	203.42	204.6	205.37	204.42	205.12	204.03	204.94	204.93	204.28	206.16	203.42	204.62	204.04	203.67	203.53	206.45	204.99	204.05	204.5	204.32	205.4	204.08	204.61	207.17	204.59	204.38	205	204.61	203.66	204.66	204.56	203.51	205.42	204.43	204.14	203.21	203.57	204.12	205.96
206.31	205.98	206.87	207.05	206.5	206.88	206.77	207.18	207.32	206.06	205.07	208.51	208.45	207.37	204.85	207.65	206.7	207.78	206.71	206.99	206.73	203.98	206.9	206.98	206.77	208.42	206.43	205.05	207.4	205.58	206.27	209.37	205.88	206.41	206.16	205.36	205.87	205.96	206.58	206.62	207.14	206.36	206.41	206.95	205.98	206.83	207.19	206.62	206.31	208.41
208.49	208.2	207.35	208.04	208.71	207.42	209.8	209.84	208.6	208.97	209.14	209.33	208.45	208.55	208.17	207.19	207.77	208.8	206.69	207.57	207.35	209.58	208.62	209.96	209.19	207.08	210.72	208.02	208.94	209.4	208.39	209.71	208.29	207.84	209.12	208.17	208.43	208.42	208.54	208.62	207.96	208.21	209.51	209.25	208.63	208.78	209.68	209.02	208.88	207.9
212.13	210.76	211.73	211.77	210.37	210.55	213.42	212.77	211.25	212.69	211.86	212.98	210.84	211.35	211.92	212.45	211.19	211.18	212.1	211.42	211.9	214.34	210.54	210.39	211.89	210.49	212.17	210.75	212.7	209.95	213.06	211.48	212.02	212.27	211.71	211.55	211.24	211.5	211.66	211	211.74	212.33	211.6	212.14	212.55	211.73	212.64	210.18	212.1	212.41
203.48	203.06	203.34	203.23	202.23	201.76	203.61	204.02	205.07	202.48	202.75	203.32	203.4	204.37	203.14	201.71	203.39	203.33	202.63	202.9	202.99	201.81	204.86	202.88	203.88	202.69	203.21	203.28	202.68	202.08	203.53	204.93	202.15	203.87	204.22	202.9	203.06	204.56	201.29	202.82	203.32	202.48	203.56	202.9	203.82	202.69	202.85	201.42	203.5	203.52
203.53	202.97	203.79	203.22	202.47	204.24	203.09	203.71	203.67	203.13	204.28	203.5	202.44	202.5	203.53	201.87	201.99	204.09	203.31	203.43	204.59	201.59	203.49	204.39	203.68	203.61	203.04	203.38	203.82	202.38	203.84	202.27	201.76	203.56	202.91	203.15	202.85	203.83	204.35	201.43	202.77	203.45	203.41	205.33	202.31	204.91	201.95	203.92	203.02	204.07
209.8	209.5	207.19	209.29	209.89	209.11	209.88	210.29	208.8	208.44	209.4	209.75	209.36	209.13	209.61	208.85	207.13	210.28	209.49	208.29	210.03	208.89	207.99	209.45	210.44	209.52	209.82	208.86	208.64	209.76	210.78	208.37	209.54	209.23	208.72	209.2	208.58	210.51	209.88	210.32	209.51	208.42	209.61	209.64	209.29	210.35	209.07	209.34	207.84	209.83
214.47	213.9	213.64	211.66	213.61	210.73	213	213.33	212.58	213.51	213.17	212.19	212.95	213.01	212.08	213.2	213.36	213.93	212.16	215.36	212.44	212.88	213.74	211.4	212.78	213.73	213.07	212.09	214.36	212.44	213.34	213.56	214.2	213.62	212.48	214.28	211.88	211.84	212.29	213.35	213.38	213.87	212.3	212.72	213.74	214.55	214.08	212.21	212.18	211.37
212.52	211.1	211.99	211.84	211.54	211.14	210.69	211.91	210.99	211.75	210.73	212.6	210.33	210.9	210.06	212.42	210.36	211.38	210.76	211.92	210.78	211.9	212.27	211.31	211.2	210.47	212.72	210.75	210.93	211.27	210.63	209.93	211.13	212.07	210.84	211.21	210.09	211.09	211.46	211.54	211.28	210.99	211.13	211.71	211.86	212.06	210.66	210.37	211.55	213.49
207.83	207.5	208.91	207.56	206.86	208.08	208.16	206.26	207.77	206.34	207.84	207.54	209.06	206.44	208.91	206.94	206.96	205.79	208.45	208.38	207.02	208.09	208.12	208.49	206.97	207.24	208.39	206.97	209.09	207.41	207.93	207.83	208.51	208.66	207.26	207.15	207.93	207.91	206.01	208.67	207.77	208.37	207.96	208.51	208	209.1	205.74	208.57	208.27	208.54
199.23	200.56	198.86	199.89	200.24	200.79	199.46	199.35	198.1	199.13	199.68	199.59	197.26	199.84	199.16	199.92	197.59	200.28	199.45	200.04	199.98	199.65	199.01	198.51	200.43	199.07	200.35	199.62	200.99	200.81	199.41	199.95	200.09	201.71	199.01	200.08	199.88	200.47	198.78	199.16	198.7	200.39	200.29	199.73	198.82	199.49	198.42	200.21	198.72	198.45
194.19	194.92	195.47	196.38	195.75	195.09	195.23	196.8	195.48	194.83	194.87	195.43	195.91	194.99	195.48	195.64	195.55	195.69	195.27	196.36	194.92	194.81	195.35	195.12	194.62	195.96	194.65	194.41	193.34	197.06	195.98	194.79	196.78	195.1	193.94	194.33	195.54	193.81	194.32	194.95	195.23	196.76	195.45	195.95	195.2	193.61	195.34	195.58	196.23	195.94
207.59	209.53	207.31	208.75	208.54	208.38	208.26	207.82	208.61	208.38	208.46	208.88	207.79	209.11	209.29	208.85	209.48	209.57	206.47	208.25	210.69	207.83	209.73	209.59	208.82	208.13	207.94	208.63	209.16	208.17	207.9	209.56	209.37	209.48	208.91	208.04	207.46	209.95	207.62	209.3	208.99	208.73	209.28	207.47	208.3	209.05	208.71	208.08	208.91	207.47
200.83	197.76	199.22	199.22	198.36	200.01	198.35	199.93	199.71	198.57	199.15	200.99	200.81	198.22	198.96	200.52	198.94	199.17	199.22	198.81	199.32	201.12	200.2	198.41	199.29	198.75	200.08	199.6	200.77	199.84	198.83	198.23	199.37	200.17	199.32	199.12	200.92	199.27	198.86	200.22	198.69	200.68	199.83	199.25	198.1	199.87	199.07	200.79	199.17	199.21
203.25	203.45	203.4	204.51	203.62	202.38	201.83	202.42	203.42	202.68	202.15	202.9	202.3	202.62	203.73	201.84	205.17	203.21	201.01	202.97	201.25	202.76	202.01	201.51	201.66	201.24	201.41	202.75	202.74	202.78	201.49	203.46	202.6	203.88	201.15	202.83	201.02	202.74	202.5	202.98	202.59	202.1	202.64	202.37	202.39	202.34	199.92	203.54	202.93	201.95
206.48	207.5	206.79	206.98	206.91	206.49	206.32	207.69	206.56	206.11	206.73	205.76	208.41	205.8	205.67	208.41	206.46	206.69	206.64	206.28	206.17	206.49	206.85	206.03	207.28	206.46	205.68	205.86	205.64	205.55	207.25	205.64	205.85	207.62	205.47	207.93	206.85	206.63	206.6	205.88	206.08	206.15	206.29	206.47	207.03	207.01	206.49	206.63	205.65	206.69
210.57	209.29	208.63	207.34	210.34	208.71	208.12	209.16	210.01	208.22	209.04	208.2	209.56	208.21	207.55	208.5	208.51	208.55	210.74	208.91	208.04	208.6	208.74	208.21	208.52	208.3	210.55	209.71	208.4	207.85	209.85	208.94	208.19	209.93	208.23	209.81	208.31	208.94	209.61	209.08	207.8	208.29	206.85	208.1	209.57	209.53	208.67	208.81	208.95	209.17
203.92	203.64	204.71	204.58	204.47	203.96	205.25	205.87	203.88	205.68	204.1	203.31	204.2	204.77	203.42	204.92	204.69	206.32	204.88	202.9	202.84	203.66	202.33	206.33	203.9	204.04	202.9	205.28	205.48	205.85	204.15	203.4	204.88	204.42	205.36	205.4	204.4	203.91	204.96	204.01	204.03	205.05	204.68	203.92	204.56	205.62	204.17	204.7	204.41	204.33
208.59	208.69	209.17	210.1	208.54	207.93	207.99	208.53	208.88	207.32	208.08	207.96	208.61	207.73	208.11	209.41	209.29	208.6	208.67	208.16	207.98	208.46	207.7	208.11	208.51	208.51	209.26	208.89	208.96	207.96	206.81	208.69	208.65	209.86	206.87	207.63	209.29	207.23	208.11	209.07	208.48	208.18	208.53	208.42	210.22	208.06	209.84	208.82	209.69	208.27
205.33	204.19	205.2	203.52	205.56	205.02	204.08	203.78	204.78	203.39	205.12	204.64	205.43	204.56	203.76	203.85	204.64	204.47	205.34	204.14	202.9	204.57	205.47	203.62	204.32	204.41	204.12	205.07	205.85	205.34	204.43	204.63	203.3	203.22	204.22	204.53	203.21	203.85	202.96	204.21	204.23	204.36	204.04	203.74	204.58	203.98	205.36	203.63	205.11	203.86
204.21	203.75	202.71	202.78	203.34	200.91	204	202.87	203.61	204.14	203.12	201.84	203.48	203.3	202.04	204.16	204.72	201.69	202.06	203.06	203.31	202.97	202.45	202.88	202.69	202.82	204.32	203.72	205.03	203.84	202.63	202.56	204.26	205	202.76	202.2	202.93	203.85	202.56	202.05	203.7	201.21	204.01	203.66	204.29	203.73	203.57	203.35	206.43	202.57
208.46	209.24	209.16	210.3	208.33	208.8	210.11	209.66	209.71	210.64	210.6	208.18	208.05	209.18	209.1	208.65	210.25	209.33	210.55	212.26	211.05	209.22	208.51	210.54	209.66	208.24	210.13	209.74	208.09	208.67	209.89	209.2	209.8	209.74	210.05	209.35	208.2	208.9	208.9	209.9	210.39	209.34	210.5	209.31	208.69	209.38	210.05	210.3	209.98	209.71
207.22	208.01	207.67	207.3	207.44	209.1	207.37	207.54	207.41	207.23	207.29	206.46	209.62	208.18	206.7	208.3	205.68	208.51	207.53	207.93	207.68	207.39	208.33	207.85	207.54	206.81	208.05	207.31	207.73	207.3	208.14	207.73	207.47	207.79	209.9	208.02	207.87	209.32	208.65	207.17	206.71	208.73	210.36	208.06	208.45	207.25	207.72	206.29	208.71	206.82
201.67	204.97	202.17	202.46	200.92	203.54	203.86	202.77	203.14	203.43	203.23	203.26	204.68	205.2	204.76	202.1	202.84	202.79	202.59	203.27	203.86	205.12	203.56	204.08	203.01	204.89	202.61	203.75	204.12	203.35	202.9	204.11	203.32	202.58	202.75	203.33	205.04	204.07	203.3	202.51	202.84	203.36	203.47	204.97	204.05	202.81	203.84	204.18	203.37	205.54
203.58	204.22	204.66	203.2	203.54	202.76	202.6	204.65	203.03	201.9	202.93	205.29	205.27	204.64	204.63	205.66	203.17	204.24	204.66	205.94	204.03	204.14	203	201.86	205.1	203.49	205.16	203.03	203.48	203.82	205.32	203.64	203.06	203.78	203.71	204.89	204.2	203.94	204.14	204.05	205	203.15	203.86	205.63	203.75	202.48	203.48	204.33	204.91	202.54
202.27	203.82	203.08	202.4	202.06	200.99	202.72	203.16	202.28	202.62	202.63	202.12	202.17	202.85	203.02	200.97	202.96	202.09	200.56	202.99	202.45	202.56	203.79	203.56	203.34	202.08	203.67	203.69	202.43	204.3	202.2	202.77	200.86	202.14	202.51	203.09	203.19	203.85	202.61	201.89	202.87	203.4	204.08	201.84	201.85	203.91	202.82	201.53	202.55	202.16
200.62	199.99	201.63	199.46	200.52	199.35	200.65	199.82	201.07	199.54	199.1	200.86	199.54	198.79	200.95	198.94	199.77	200	200.32	201.08	199.91	200.4	201	200.11	199.19	200.56	200.48	201.78	201.2	201.13	201.44	197.93	199.54	199.78	199.37	200.91	199.21	200.7	201.06	201.03	199.51	201.56	201.11	199.96	200.41	201.06	201.48	201.69	199.81	202.56
207.91	207.82	208.67	207.08	207.55	208.81	206.55	207.01	208.23	208.28	207.75	206.87	208.02	206.56	207.49	207.59	208.14	207.26	208.39	207.72	207.66	208.27	206.77	207.51	208.31	207.84	206.98	205.96	207.88	208.33	208.87	207.4	208.23	209.31	208.44	208.71	207.97	208.58	207.48	207.38	206.78	208.15	207.69	209.34	207.55	209.16	207.4	207.3	208.12	207.8
209.53	210.62	210.86	209.77	209.29	210.04	210.08	209.5	209.22	210.68	209.56	209.34	210.24	210.24	210.84	209.08	208.99	209.4	209.41	209.01	209.31	210.36	210.45	208.94	210.24	209.98	209.6	210.92	208.04	210.72	209.95	211.33	210.22	209.28	209.45	210.62	208.3	211.1	209.39	210.45	210.12	211.09	208.66	209.29	208.42	209.01	208.05	208.83	210.53	209.84
217.27	217.5	217.82	218.29	217.92	216.89	217.86	217.3	218.22	218.3	218.53	219.63	217.09	217.59	217.3	218.24	218.56	218.04	217.53	217.77	218.38	218.2	219.57	217.26	217.88	218.62	217.76	217.85	217.08	218.18	217.32	217.32	218.05	217.05	218.24	218.68	216.24	218.42	217.8	218.26	217.25	217.03	218.05	217.87	217.59	218.87	217.15	216.7	219.6	217.99
202.2	203.03	203.01	201.8	202.17	202.53	201.15	203.11	202.64	202.62	202.82	200.76	202.9	201.41	202.88	203.99	203.73	202.83	203.24	201.4	201.94	202.38	202.93	201.74	202.17	202.7	203.2	202.03	202.65	202.3	201.14	202.41	202.43	201.65	201.27	201.99	202.1	202.32	202.15	203.51	202.57	202.81	202.95	203.12	202.2	201.91	201.41	202.42	203.45	201.92
212.03	211.36	212.79	212.19	211.54	211.64	212.43	211.9	211.44	209.92	210.78	211.81	211.76	210.95	211.98	211.17	211.73	212.92	212.06	212.73	210.01	213.42	212.63	212.32	211.28	211.78	211.35	211.93	212.93	212.28	210.79	210.97	210.85	210.28	211.19	211.98	211.01	212.43	211.33	212.29	211.6	211.35	209.61	212.38	212.98	212.82	211.31	210.94	212.54	211.18
208.32	209.25	208.12	208.42	209.57	208.42	208.55	209.93	207.58	207.73	209.56	208.4	209.16	209.69	207.61	209.62	209.12	209.42	208.8	208.09	208.65	209.31	209.08	208.75	210.11	209.77	209.34	209.78	208.38	207.88	207.95	208.31	208.8	208.73	209.13	207.75	209.62	209.54	209.64	208.93	207.46	210.55	208.78	207.42	209.2	207.87	211.31	207.44	208.82	209.34
217.45	217.28	217.5	216.69	216.63	217.81	217.31	217.34	216.72	217.84	216.46	216.07	217.57	217.28	217.02	217.14	216.53	216.13	217.64	217.92	217.92	217.65	217.24	216.49	216.75	215.65	215.13	215.18	216.82	217.38	216.53	217.03	217.38	215.97	217.92	217.15	218.25	216.52	216.5	216.24	215.74	217.75	214.98	216.27	217.31	217.66	218.01	216.63	217.06	218.4
203.02	204.26	205.1	205.03	203.46	203.1	205.85	204.47	205.22	204.66	204.08	204.26	204.91	204.34	204.47	204.97	205.15	203.78	204.52	205.65	205.2	205.18	205.14	204.87	202.32	203.25	204.11	203.92	205.16	203.74	204.53	204.44	203.73	204.57	204.39	205.28	204.74	204.96	204	204.41	204.82	203.23	203.38	205.4	205.49	205.17	205.12	204.65	204.35	206.88
203.42	201.89	203.69	201	202.77	202.88	205.23	201.34	203.91	203.1	202.98	204.06	203.69	202.81	201.86	203.66	203.49	203.15	204.08	201.85	203.77	203.58	202.65	202.41	204.61	201.9	202.11	201.31	202.81	202.84	204.98	204.75	203.88	202.91	204.68	203.37	203.62	203.53	203.32	202.83	202.78	202.58	203.51	203.55	203.94	203.41	204.43	203.72	204.58	202.9
201.98	199.88	203.18	202.41	203.64	201.83	204.31	203.44	203.18	203.37	201.73	202.19	202.88	202.41	203.49	202.31	203.55	201.47	201.84	202.52	203.32	200.63	202.58	201.43	203.72	202.42	202.77	203.93	202.93	201.54	203.63	203.14	202.81	203.23	203.68	201.46	204.26	203.55	202.62	203.45	202.66	202.87	201.94	202.52	202.39	200.05	202.32	203.47	201.32	202.19
203.91	202.86	206.26	203.99	204.21	203.96	204.8	203.73	205.24	204.6	203.58	203.78	204.46	205.03	203.76	204.96	204.05	206.22	204.85	203.9	203.22	204.5	204.1	204.87	204.84	205.05	203.48	204.51	204.12	203.58	204.79	205.97	204.19	203.48	205.18	204.41	204.03	204.5	203.34	204.57	206.91	205.16	204.55	204.45	205.3	205.65	202.28	204.08	204.64	203.3
206.28	205.74	206.32	207.25	207.56	207.29	206.52	206.43	207.96	205.01	206.28	206.57	205.53	206.74	204.57	207.54	206.9	208.03	205.52	205.75	207.29	207.04	207.14	206.38	205.88	205.76	205.1	207.29	207.29	207.43	206.2	207.47	206.41	204.58	206.49	207.65	205.38	206.99	205.9	207.36	205.45	207.31	205.82	206.27	207.31	207.19	206.36	204.46	206.99	206.45
209.09	209.84	208.39	209.51	209.14	209.15	209.74	209.61	209.43	209.96	207.59	211.5	208.9	210.11	208.78	208.66	209.22	209.04	208.67	207.42	209.93	209.35	209.32	207.92	209.38	209.33	208.72	209.68	209.39	208.49	209.09	209.02	209.23	208.8	208.54	208.95	209.07	207.92	210	210.02	210.29	209.44	208.73	208.94	208.97	209.72	210.68	208.27	209.46	210.14
204.13	202.1	202.19	202.69	203.19	202.28	203.41	203.59	204.07	203.67	203.97	201.41	201.71	199.79	200.74	201.97	202.56	201.33	203.15	203.14	201.71	203.03	201.38	202.95	202.5	202.77	201.94	202.87	203.44	203.34	203.09	203.23	202.34	202.49	202.3	202.54	202.05	202.37	202.11	201.52	201.72	201.73	201.23	201.98	203.62	203.66	201.38	202.93	203.17	203.14
204.48	204.73	205.53	205.11	204.87	205.31	204.27	204.57	205.78	205.02	204.94	203.13	203.12	204.98	203.9	203.97	203.65	205.47	205.81	204.57	204.64	204.09	205.4	204.77	204.55	205.04	203.94	207.05	204.64	205.33	204	205.05	204.62	203.63	204.28	203	205.77	205.93	204	206.74	205.31	204.53	205.9	204.2	204.1	204.14	204.64	204.23	203.78	204.31
205.21	204.14	204.55	204.64	206.02	207.74	206.28	206.04	206.46	206.74	205.56	205.7	205	206.42	206.55	207.94	206.45	206.74	206.11	205.38	204.65	207.43	204.53	206.45	206.24	206.39	205.2	205.3	206.11	206.13	205.03	206.08	204.65	205.93	206.64	205.17	205.76	206.11	205.9	206.62	204.66	204.7	206.16	204.25	206.25	205.09	206.18	206.66	206.51	205.62
214.14	212.99	213.81	211.75	214.59	215.29	214.46	213.71	214.31	214.59	212.86	216.23	213.49	213.06	213.44	215.23	213.92	212.28	214.15	214.88	213.45	212.39	214.5	214.77	213.33	213.81	213.54	213.81	213.61	215.02	212.11	214.9	212.36	214.42	213.29	215.03	214.08	213.5	214.34	213.9	214.29	214.16	213.51	213.85	213.82	213.86	213.04	213.58	213.04	214.42
214.31	212.87	213.33	214	212.99	213.69	214.96	213.73	213.33	213.48	214.96	213.98	212.69	213.03	213.27	212.22	213.52	213.27	214.63	213.89	213.72	215.32	213.9	212.79	212.42	213.34	213.85	214	214.86	212.51	214.52	213.86	214.16	213.47	214.98	212.69	212.99	214.26	213.5	212.96	213.31	213.98	213.76	215.62	212.08	213.18	213.53	213.44	213.81	214.16
217.17	216.41	216.49	217.65	215.81	217.39	216.18	218.54	218.19	217.13	218.04	218.24	215.46	216.19	217.65	217.53	216.92	215.64	217.01	217.15	216.51	216.82	216.77	217.26	216.47	217.51	217.51	216.08	216.48	215.52	219.67	217.17	218.01	217.3	217.5	216.39	218.74	218.26	215.62	216.24	217.65	216.27	216.43	217.61	216.12	216.91	216.99	216.51	216.17	217.73
192.72	195.55	192.08	193.61	192.53	192.89	193.88	194.65	194.23	192.39	194.32	193.49	193.22	194.69	194.39	194.4	193.03	194.01	194.14	193.15	194.01	194.1	194.02	192.04	193.26	193.38	195.91	193.78	194.47	195.28	194.51	193	193.41	194.28	195.1	194.24	194.12	194.31	193.64	191.88	195.47	194.74	192.59	193.94	195.48	194.44	194.45	194.85	193.19	192.78
212.1	212.36	211.65	210.78	211.41	210.71	211.35	211.43	213.53	212.37	212.54	211.24	211.07	211.44	211.16	212.37	213.33	211.58	212.45	211.45	211.06	211.69	211.65	210.6	211.5	211.77	211.77	212.44	212.85	210.53	212	212.05	211.16	211.5	210.3	212.48	212.08	211.23	212.59	213.26	210.38	211.86	213.2	211.76	211.71	211.42	210.87	210.63	211.62	210.07
213.21	213.4	212.07	211.92	213.28	214.15	213.36	212.38	213.29	211.44	214.77	213.43	213.23	212.36	213.1	213.24	213.53	213.53	213.37	212.27	213.96	213.56	213.6	212.62	213.53	213.89	212.98	213.31	213.34	212.33	212.11	213.13	211.83	212.81	214.25	214.09	214.7	212.37	213.27	211.35	213.72	213.94	212.35	213.85	212.54	214.96	212.15	212.7	213.25	214.33
203.75	204.33	203.43	203.47	204.56	203.76	202.98	203.46	203.69	203.57	205.27	204.19	203.32	203.31	203.18	204.23	202.66	202.59	202.55	203.64	203.66	205.33	205.35	203.6	202.99	204.79	204.87	204.69	203.4	202.97	202.19	205.24	203.13	202.52	203.76	202.87	202.54	203.74	204.34	202.16	202.07	203.8	203.09	204.91	202.15	203.11	203.85	204.93	204.59	202.8
194.18	196.18	194.72	194.71	193.71	196.57	193.61	194.76	194.28	195.06	194.06	193.46	195.7	194.57	194.1	195.02	193.49	193.74	193.38	194.59	193.39	194.43	195.21	194.52	195.01	195.28	194.57	194.9	196.1	194.45	197.38	195.93	195.46	192.63	193.52	195.22	193.91	195.28	195.44	193.86	194.25	194.32	195.66	194.52	191.57	192.69	194.32	192.48	195.13	194.45
205.4	206.38	203.68	203.9	204.45	205.39	206.02	204.91	204.3	205.32	205.13	204.43	205.74	205.13	206.04	205.33	204.57	205.83	205.22	204.72	205.39	205.46	204.95	205.14	205.93	204.46	205.38	203.59	205.49	204.69	202.76	204.73	202.69	204.74	205.47	205.94	202.41	204.76	205.1	204.43	205.03	204.32	204.49	204.37	204.12	205.25	205.76	204.42	205.94	204.63
219.13	217.15	217.63	218.03	216.99	217.83	217.99	217.98	218.87	219.37	217.9	218.11	218.28	216.75	218.13	217.78	218.69	218.08	217.73	216.8	217.54	217.41	216.48	218.34	217.97	216.89	217.83	218.67	218.06	218.98	219.26	219.15	217.87	217.37	218.49	217.18	217.32	216.36	217.73	216.61	217.75	219	217.61	217.32	217.85	219.01	217.7	217.82	218.15	218.12
206.56	208.57	207.23	206.97	208.35	208.4	208.84	206.39	207.71	206.92	206.68	208.59	207.8	206.87	208.15	207.76	208.58	207.43	206.56	208.82	207.82	210.22	207.72	207.07	207.39	207.36	207.98	208.76	208.3	208.8	206.89	207.28	207.6	208.88	207.18	208.55	206.6	208.44	208.2	208.82	210.55	209	207.25	207.26	208.73	208.9	206.97	207.22	209.65	208.87
204.54	205.92	205.77	207.24	204.45	207.03	206.96	206.56	206.22	205.88	206.06	206.13	205.17	207.26	205.98	206.85	206.77	206.04	206.12	205.6	206.61	208.04	207.24	205.63	206.01	206.78	206.92	207.12	205.35	204.8	207.26	205.11	207.37	206.57	205.7	206.48	206.8	207.13	205.99	205.21	206.37	207.34	207.66	206.45	207.19	205.77	205.63	207.66	206.43	207.25
211.95	212.52	212.32	210.99	212.41	211.65	210.59	211.86	212.45	210.43	211.61	210.88	211.77	211.56	211.91	211.78	210.98	211.36	210.79	211.79	211.83	211.29	211.08	212.97	211.08	211.74	212.43	209.96	212.35	213.59	212.23	212.18	212.51	210.87	212.36	211.87	211.6	210.99	211.78	213.53	210.21	211.8	211.36	211.08	211.31	210.21	210.4	212.16	211.75	211.93
202.32	200.83	201.34	203.31	199.83	201.48	202.59	200.43	201.06	201.21	201.68	201.43	201.23	200.55	199.84	201.15	200.5	201.87	199.94	200.21	200.79	199.95	201.59	201.31	201.26	201.77	201.57	199.86	199.88	201.2	201.34	200.25	201.95	202.16	200.86	203.08	201.26	201.57	202.87	201.59	200.2	201.04	201.16	200.94	202	200.45	203.8	201.56	201.07	201.87
216.22	217.75	217.16	215.86	217.95	216.55	216.54	218.33	217	217.65	217.78	217.51	216.98	217.08	216.88	216.77	217.34	215.45	216.71	216.61	217.92	218	216.74	217.82	216.09	216.05	218.8	216.21	216.02	217.02	216.87	219.34	215.74	217.17	215.13	217.16	216.74	217.75	216.91	215.84	217.03	216.37	217.61	216.82	216.85	216.85	217.18	217.37	217.09	216.97
207.02	205.51	206.08	206.93	206.18	207.14	204.98	206.32	207.5	208.09	205.93	206.95	208.48	205.26	207.46	206.62	206.79	205.96	205.35	205.53	207.15	205.78	206.64	204.71	206.09	207.34	209.2	207.21	205.45	206.76	206.79	204.28	207.64	205.72	205.23	205.45	207.15	205.74	206.35	206.92	205.82	206.44	205.94	205.51	207.23	206.16	207.83	205.87	206.6	206.19
201.92	203.04	202.82	202.08	202.85	203.26	203.2	202.65	202.27	203.37	201.34	201.3	202.06	202.84	202.39	203.28	201.84	201.83	201.23	201.74	200.85	201.74	202.69	203.02	203.38	202.54	202.73	201.65	201.98	202.35	201.71	203.91	201.94	203.98	204.01	203.54	203.12	201.75	203.54	203.07	204.14	203.41	201.68	202.59	201.82	203.02	202.25	202.54	204.43	201.86
207.93	207.08	206.14	208.64	207.8	207.89	207.51	206.77	209.24	207.51	207.88	208.84	207.26	208.16	207.68	208.55	206.93	209.57	207.94	208.31	209.1	207.68	206.42	208.85	208.64	207.65	208.32	209.14	207.24	208.6	206.77	206.61	206.86	208.09	206.52	208.46	207.63	207.55	205.93	207.17	207.03	207.37	207.76	206.71	208.34	209.17	208.18	208.3	207.73	208.99
202.91	202.92	203.89	203.56	202.72	203.5	204.27	203.64	202.42	203.52	204.6	202.25	202.5	203.32	203.63	204.47	203.81	203.47	202.71	203.18	204.3	202.78	204.2	202.86	203.63	201.78	202.03	203.73	203.5	203.13	202.2	202.08	204.25	203.65	202.7	202.78	203.13	202.68	202.33	201.87	202.59	203.47	204.69	204.18	201.43	202.46	203.58	202.32	203.83	201.83
208.26	208	209.26	207.87	209.26	209.18	209.19	207.08	208.93	208.99	210.44	208.75	208.54	209.94	209.41	208.61	208.86	207.9	209.25	208.85	208.81	209.25	209.63	209.34	209.53	208.26	208.27	208.75	208.63	210.28	208.85	208.14	207.32	208.37	207.95	208.58	209.8	208.48	207.95	208.57	209.74	208.01	209.39	208.32	208.35	210.34	209.16	209.68	209.55	208.31
198.54	197.82	197.91	198.78	198.17	197.68	195.94	198.71	198.39	196.57	197.69	199.12	197.85	197.04	195.99	199	198.5	197.83	198.35	198.78	197.1	198.22	198.14	197.55	197.19	198.66	198.13	196.55	197.55	197.55	198.2	198.13	198.79	198.92	197.77	197.72	198.31	196.29	197.47	198.43	197.5	198.31	198.85	198.67	199.51	197.79	198.28	198.01	197.37	199.48
213.6	213.77	215.03	213.36	213.74	214.79	213.52	215.45	216.27	213.66	214.17	214.75	214.01	213.52	215.03	211.56	212.28	214	214.63	212.77	214.31	213.93	215.68	214.26	213.75	213	211.74	214.22	213.26	214.48	213.44	213.42	215.66	213.18	212.98	215.11	214.21	214.61	213.2	214.69	213.64	212.69	214.36	213.12	213.25	213.9	212.97	215.02	214.04	214.52
205.85	204.13	206.83	206.69	206.26	207.6	205.96	205.95	206.67	206.45	205.82	206.78	206.97	205.46	206.19	205.82	207.2	206.45	205.91	205.22	207.88	206.86	205.03	206.09	206.53	206.78	205.99	207.76	206.6	206.1	207.39	206.59	206.12	206.59	207.14	207.06	206.31	205.92	206.73	205.42	206.82	205.07	204.52	206.12	204.87	204.83	206.39	205.66	207.05	207.39
207.28	206.26	207.37	208.86	205.65	206.88	209.38	206.24	206.38	205.24	206.26	208.65	206	207.12	207.04	208.1	208.81	207.46	206.26	207.07	205.96	207.55	207.46	208.08	207.18	207.89	208.2	208.18	209.26	207.48	206.78	206.75	207.07	205.92	208.29	205.48	208.42	207.08	206.76	207.11	208.34	207.35	207.5	208.26	207.1	208.18	208.64	208.66	208.15	206.12
213.8	212.03	213.13	213.01	212.52	212.73	213.72	213.39	212.03	212.23	213.84	212.45	213.89	212.58	212.61	213.17	213.37	212.08	212.75	213.91	213.31	212.68	214.2	212.68	212.06	214.83	213.52	215.19	213.36	212.64	212.88	213.33	213.77	211.39	213.99	214.33	213.22	212.03	211.47	212.99	212.85	211.46	213.3	213.23	212.36	212.31	210.84	212.8	213.19	214.98
204.86	204.41	206.25	205.5	204.24	205.1	205.47	205.73	204.75	205.68	206.32	205.71	203.57	204.86	204.25	207.12	205.94	204.63	206.28	205.67	206.63	205.03	206.27	204.51	206.96	203.75	205.71	206.26	207.64	202.97	205.46	204.75	205.78	204.73	207.74	204.83	205.96	205.5	204.8	204.79	206.69	205.94	206.74	205.34	205.4	204.04	205.06	205.81	205.16	205.02
202.73	204.85	202.04	203.79	204.34	202.28	203.54	204.5	203.71	203.3	203.53	203.45	203.84	202.67	202.87	204.08	203.96	203.27	203.4	203.02	202.8	204.43	203.49	201.77	204.02	204.09	203.47	203.34	203.12	204.31	204.62	202.67	203.32	203.86	202.36	201.22	201.56	203.37	201.25	203.73	203.55	203.68	203.72	203.12	203.52	203.24	202.7	202.92	202.45	202.91
211.12	207.52	210.45	208.88	209.07	209.45	210.89	211.06	207.79	208.88	208.75	208.59	209.55	208.53	206.16	208.18	208.79	209.05	209.46	208.51	208.71	210.6	208.44	208.85	210	208.87	208.66	209.77	210.74	208.54	209.47	209.97	210.8	208.22	208.55	207.98	208.49	208.88	210.97	208.12	208.91	208.87	208.81	209.88	208.81	208.31	209.97	208.71	209.5	209.91
203.49	204.3	202.73	202.83	202.33	202.7	203.66	203.62	204.2	204.4	202.56	204.05	203.96	203.63	203.76	204.33	203.55	202.42	203.59	204.52	202.93	201.85	203.25	203.81	203.46	202.65	203.4	203.89	203.23	203.11	203.05	203.48	204.68	204.35	202.65	203.83	202.26	205.04	203.68	203.67	202.36	203.53	202.4	203.49	204.6	205.03	203.98	205.33	202.62	205.12
209.32	209.38	209.26	208.85	209.61	208.87	208.5	208.12	208.82	207.28	207.82	209.41	208.81	207.47	209.25	208.07	209.49	207.69	207.63	209.18	208.08	210.31	207.29	207.11	207.19	209.85	208.82	207.73	208.24	207.46	209.52	207.68	208.76	208.76	209.08	209.25	208.09	207.65	208.77	208.51	207.47	208.46	209.79	210.69	210.35	208.36	210.06	208.36	207.63	208.78
198.53	199.42	198.54	199.1	200.09	199.19	198.97	200.53	199.68	201.45	199.88	198.99	198.58	198.59	199.54	200.77	200.44	200.44	200.21	199.25	199.13	199.97	199.76	199.47	199.31	200.06	198.69	200.33	200.35	197.9	199.22	198.2	199	198.06	200.37	198.67	198.72	198.51	200.42	198.69	201.23	200.98	198.81	199.22	198.68	198.32	200.01	198.88	200.82	199.83
211.45	214.95	212.4	212.45	212.99	211.76	213.84	212.41	213.01	213.06	213.89	212.66	213.33	211.64	213.03	213.13	214.09	214.88	212.91	211.58	213.07	211.69	211.98	213.17	213.36	212.57	212.23	213.76	212.93	212.8	211.88	212.01	210.77	214.55	213.76	212.23	212.65	213.11	212.67	213.08	211.98	212.42	213.56	212.61	213.79	212.76	211.35	213.65	213.12	213.15
210.64	208.65	208.49	210.48	208.7	211.99	208.95	210.95	210.36	208.43	210.11	210.08	209.06	209.54	208.73	209.33	209.54	208.95	209.86	208.9	208.53	209.07	208.67	209.79	209.9	210.93	208.48	209.44	208.79	208.59	209.09	209.18	209.1	209.18	209.25	209.9	209.6	208.78	209.9	210.7	210.09	210.23	209.3	208.81	210.59	210.01	209.46	209.45	208.82	209.37
207.84	207.68	205.77	206.1	205.05	204.94	207.6	204.5	207.02	205.39	206.42	207.25	206.45	204.87	207.3	208.68	205.3	208.51	207.33	206.38	208.01	207.18	207.82	205.93	205.74	207.21	205.36	206.17	205.19	205.92	206.63	206.14	206.51	205.61	206.97	206.17	207.49	204.98	206.47	206.94	205.96	206.62	207.98	205.8	206.66	205.12	208.55	206.83	206.65	205.77
214.44	213.54	212.04	213.33	214.49	213.16	211.78	213.1	212.92	213.31	212.13	214.54	213.37	211.61	212.45	212.83	212.29	214.41	212.32	214.81	213.01	211.77	212.15	213.23	213.38	212.02	213.42	213.36	213.12	214.3	213.43	212.65	212.24	212.61	212.71	210.8	213.31	210.77	214.5	213.2	213.19	213.09	213.98	213.89	212.49	213.01	212.59	212.66	215.42	213.56
199.96	200.27	200.6	200.55	198.75	200.23	200.58	200.28	198.93	199.28	200.46	200.3	200.02	198.97	200.83	199.61	199.5	199.42	199.69	200.22	199.95	199.33	201.54	200.2	200.78	200.57	202.44	199.47	199.81	199.64	198.89	201.79	199.75	201.75	199.45	200.82	200.47	200.21	199.27	199.67	199.93	200.93	201.49	201.29	200.71	200.34	199.42	199.81	200.85	200.18
203.78	205.04	204.51	205.74	202.67	203.42	204.3	203.66	204.29	204.56	204.52	203.82	204.84	204.04	205.6	204.32	202.3	205.95	203.5	205.19	203.96	203.87	204.3	202.48	201.94	203.01	204.12	204.37	202.92	205.92	205.11	203.82	204.71	203.56	204.91	203.63	205.16	203.74	202.01	202.92	204.32	203.48	202.85	205.8	205.42	204.27	205.02	205.61	204.33	203.19
203.47	203.52	203.25	203.09	203.12	202.09	204.44	203.8	202.29	203.06	202.16	201.5	203.32	203.09	203.5	204.08	204.05	203.86	203.79	203.93	202.26	202.95	204.01	203.91	202.85	204.36	204.32	203.11	204.64	205.6	204	203.78	202.43	203.89	202.77	202.65	204.02	204.3	202.97	202.41	203.56	203.75	203.27	204.76	203.37	204.24	201.94	204.07	201.89	201.56
204.64	202.87	201.33	202.45	204.06	202.96	203.72	203.43	203.37	201.45	203.18	202.84	201.27	203.52	203.41	202.23	203.38	203.18	205.02	202.44	204.7	203.21	204.3	203.84	202.31	202.82	202.38	204.71	202.06	204.9	203.32	202.76	202.49	202.38	202.9	202.8	203.88	202.95	205.21	202.53	202.8	202.57	204.35	203.24	204.19	203.07	203.45	203.08	203.32	204.6
198.99	201.34	199.36	200.17	199.33	200.43	200.11	201.24	198.97	198.81	199.72	200.72	200.14	199.01	198.98	199.35	199.17	201.7	200.59	199.14	200.53	199.72	198.83	200.4	200.27	200.36	198.77	198.01	200.01	198.41	201.19	199.19	199.23	199.32	199.62	199.11	199.94	199	199.55	198.9	200.01	199.88	199.08	200.65	199.56	199.42	197.27	200.08	200.92	198.77
207.04	208.43	209.05	206.87	207.86	208.08	208.78	205.88	207.05	207.45	209.3	207.32	208.62	209.02	207.7	209.24	206.6	207.11	208.95	208.1	208.9	206.11	209.53	209.4	207.66	208.89	207.98	207.42	207.91	208.39	206.95	208.57	206.84	206.95	207.66	206.49	208	207.45	208.41	209.52	207.55	207.37	208.41	207.86	207.79	208.66	207.6	207.59	207.29	207.42
213.75	213.42	213.15	213.85	213.12	213.29	213.98	211.16	212.32	212.17	212.5	212.91	213.94	212.41	214.52	212.76	215.52	214.49	213.96	211.83	213.86	212.47	214.45	213.1	212.72	211.91	213.29	213.04	213.34	212.53	212.32	213.56	213.25	211.69	212.48	213.95	212.43	213.48	213.85	213.23	213.43	213.48	213.84	212.76	215.63	212.1	211.58	212.14	212.89	213.16
213.99	212.85	212.12	215.14	213.56	213.4	212.52	212.4	214.34	213.88	212.76	213.19	213.26	213.41	215.22	214.28	213.25	214.08	212.57	213.45	214.35	212.85	212.16	215.09	214.3	212.71	212.99	214.59	213.73	214.59	213.2	215.9	212.61	213.35	211.6	214.81	213.81	214.04	214.9	213.64	213.94	214.47	215.35	213.82	214.34	213.3	213.18	213.41	212.6	214.39
201.19	201.46	202.65	202.3	202.13	202.4	204.16	202.4	201.21	205.14	201.7	202.33	202.64	202.86	201.73	202.17	202.16	202.1	202.58	201.98	203.52	203.14	202.59	202.99	202.71	202.77	202.94	202.35	203.48	201.86	202.8	203.57	202.82	201.56	202.8	203.12	201.95	203.56	204.08	203.37	204.51	202.19	202.73	202.21	202.05	202.06	201.95	201.82	199.75	202.63
212.54	211.8	212.25	212.14	213.43	211.38	212.13	213	212.87	212.96	212.37	213.54	214.54	214.43	211.69	212	212.34	212.28	211.79	212.2	212.31	213.36	212.46	212.25	212.27	211.38	212.47	212.47	213.19	212.73	213.17	212.62	212.09	212.17	212.5	212.6	212.13	212.42	212.94	213.1	211.05	213.27	211.61	212.69	212.45	212.01	212.92	213.31	212.77	213.89
204.12	204.94	204.05	205.43	204.38	203.47	205	206.67	204.25	204.91	205.14	205.22	203.97	204.31	204.19	204.08	205.2	204.8	203.65	203.99	203.62	203.39	204.86	205.09	203.78	204.88	204.36	203.51	206.91	204.34	204.42	205.23	205.14	206.06	203.4	204.88	203.53	205.76	205.56	203.63	203.66	204.56	204.41	204.89	204.43	203.95	204.99	204.22	205.46	203.79
211.74	210.35	210.91	211.53	211.89	211.01	211.73	209.72	211.59	211.91	211.09	211.8	212.24	211.01	210.48	210.78	210.33	213.61	212.04	213.48	210.72	212.13	211.06	211.19	210.45	213.12	211.93	211.21	211.91	212.36	210.89	212.12	211.19	210.97	211.26	211.7	210.29	210.66	212.34	212.43	210.7	212.11	210.07	211.24	211.89	211.33	210.26	212.48	211.62	211.19
211.62	211.28	211.47	210.82	210.36	211.55	211.57	212.06	210.66	209.54	213.2	212.15	211.28	211.5	211.95	212.12	211.96	211.69	209.14	211.51	209.61	210.78	209.79	211.57	214.22	210.63	210.84	210.8	211.64	212.29	212.21	211.57	211.88	212.75	211.66	212.09	212.9	211.61	212.62	210.24	211.79	211.33	212.2	213.26	212.07	212.12	211.01	212.02	211.33	212.93
202.93	202.9	202.95	203	204.41	203.92	203.96	204.26	204.65	202.48	204.67	202.19	202.47	202.81	205.04	204.99	202.33	202.25	201.67	203.21	202.67	202.9	202.52	203.94	203.74	203.91	204.12	203.68	202.79	203.69	203.61	202.75	204.38	203.54	202.06	203.92	204.24	202.99	205.07	202.79	202.62	205.56	203.33	203.27	205.25	204.13	203.18	200.58	204.45	204.46
205.97	204.26	204.67	205.63	205.48	205.11	207.18	204.3	204.08	206.4	207.31	204.88	204.57	204.43	205.16	205.43	205.58	205.54	205.41	206.55	205.36	206.25	205.42	205.24	204.69	206.22	206.21	204.31	206.04	205.24	204.78	204.78	205.63	205.97	205.68	205.68	205.89	206.53	207.05	205.66	204.56	205.46	204.65	205.16	204.11	207.18	206.42	204.1	203.99	207.66
210.16	208.56	208.16	208.11	209.54	208.47	208.22	210.49	207.37	208.55	208.62	209.82	209.35	210.25	209.18	209.55	208.74	207.19	208.83	208.37	209.23	207.16	208.1	210.08	208.25	208.42	208.18	208.41	210.09	208.59	208.94	207.02	208.85	208.89	208.69	208.6	208.79	208.67	209.1	208.03	209.18	208.8	210.88	208.55	209.71	209.28	209.9	210.21	208.77	207.6
204.5	203.99	206.24	204.78	204.78	204.47	204.79	206.46	205.96	204.43	204.85	204.23	204.1	204.54	205.2	205.98	205.75	205.1	206.01	204.8	203.98	206.87	204.3	204.48	204.82	205.01	205.03	205.91	204.31	204.6	205.12	205.31	205.17	203.74	205.31	204.22	206.48	204.75	205.4	203.64	204.25	204.16	205.45	203.85	204.88	204.4	204.74	205.11	203.92	205.13
217.2	215.9	216.61	217.2	216.37	216.34	216.53	216.93	216.57	216.31	216.21	216.81	216.36	217.77	216.54	217.75	217.87	217.81	214.82	216.98	216.82	217.35	216.99	216.27	216.8	217.07	216.87	217.18	218.4	217.61	215.78	217.36	216.81	216.01	217.46	218.13	217.52	216.15	216.23	216.28	218.54	216.89	217.58	215.98	216.89	215.6	217.18	218.62	216.53	216.4
212.1	211.87	209.77	210.56	210.33	212.04	211.98	210.86	211.03	210.47	211.37	214.58	212.24	211.07	211.7	212.09	212.84	211.18	210.8	211	213.76	211.86	211.52	210.56	211.47	211.33	212	210.6	213.15	211.26	210.11	211.26	212.79	209.91	212.03	211.69	211.59	211.26	211.5	211.67	211.73	212.57	210.33	210.72	212.81	213.37	211.34	211.49	211.17	213.31
201.68	199.25	198.82	199.11	201.15	201.79	200.18	200.79	199.89	200.24	200.22	198.71	200.07	200.92	199.68	201.44	199.36	199.79	199.51	199.56	200.82	199.75	200.99	199.2	200.11	199.27	199.75	199.58	200.03	200.42	201.38	200.16	200.86	200.55	200.58	199.56	200.82	200.11	201.85	200.48	200.62	200.18	200.35	200.92	200.31	201.06	202.34	201.35	200.59	199.76
194.73	195.15	194.59	192.91	194.7	194.71	195.47	193.3	194.69	194.05	194.47	194.01	195.03	194.62	194.16	195.47	194.35	193.2	193.02	193.03	192.79	195.48	194.32	193.38	194.41	193.81	194.28	194.86	193.36	194.31	193.77	193.47	195.66	194.07	194.75	193.69	194.68	194.8	194.36	194.35	194.29	193.07	195.09	195.4	195	194.35	192.98	195.98	194.61	195.7
203.98	202.86	203.51	202.52	203.24	203.87	202.22	202.18	203.46	203.35	204.1	204.76	204.06	203.39	202.95	202.68	204.49	204	202.32	204.41	204.61	204.35	204.06	203.53	202.58	203.52	204.03	204.02	204.96	204.13	204.88	203.88	203.34	204.67	204.59	203.75	203.89	203.22	203.01	204.66	204.2	203.69	203.27	203.07	203.81	203.17	203.74	204.62	203.78	203.07
198.62	202.15	200.36	200.07	199.1	201.01	201.38	199.72	199.68	199.57	199.9	199.26	201.35	200.29	200.36	200.35	200.97	200.96	201.21	200.39	199.11	201.42	200.52	198.41	201.3	199.36	201.57	199.89	199.14	199.86	200.48	202.42	199.89	199.86	200.21	199.34	200.64	200.37	199.12	200.58	200.16	200.91	200.56	199.68	201.94	201.71	200.25	200.26	200.92	200.93
208.43	207.05	208.93	208.65	208.48	207.9	208.52	208.82	208.91	207.59	207.84	208.48	209.15	208.83	207.25	208.53	208.63	209.52	209.08	208.06	208.44	207.98	208.68	207.46	208.99	209.93	209.53	207.7	207.94	210.34	208.04	208.17	209.09	209.15	208.82	207.75	209.07	208.15	207.94	208.17	209.9	208.86	209.63	208.93	208.18	208.81	208.34	208.71	210.38	207.87
216.64	217.7	218.15	216.94	216.62	215.35	218.32	217.13	216.94	215.62	217.6	216.82	216.05	216.13	217.29	217.03	215.75	217.01	217.04	217.65	216.4	216.56	217.72	218.15	216.89	216.5	217.16	216.63	217.89	217.2	216.06	215.56	216.32	217.25	218.14	217.49	216.47	218.38	217.48	216.65	217.02	215.76	217.89	218.42	216.02	216.39	216.87	216.39	217.3	216.78
217.74	219.3	217.82	216.8	218.27	217.38	217.41	217.52	216.96	218.19	219.66	216.4	217.72	217.86	218.6	217.55	218.98	218.52	218.28	217.09	217.19	217.81	218.38	217.73	216.67	219.64	217.96	218.24	215.95	217.1	218.33	218.24	215.96	217.09	217.02	217.71	218.72	217.55	218.06	218.1	216.41	218.36	217.02	217.69	217.46	217.33	217.71	217.31	218.32	218.12
203.7	204.47	206.66	204.34	204.55	204.83	204.98	205.21	202.48	205.47	204.63	205.01	206.44	204.78	203.81	204.41	203.76	206.71	205.3	205.71	203.91	204.56	204.55	205.52	205.4	204.17	204.71	203.91	203.47	205.22	203.89	204.18	204.86	203.78	206.82	203.4	204.58	204.73	204.89	202.92	206.24	205.01	204.33	204.92	205.43	204.95	203.44	204.37	203.47	204.34
208.58	207.91	207.62	207.85	207.61	208.24	208.54	208.26	207.86	209.69	209.65	208.3	206.97	209.89	209.59	208.21	208.39	208.36	210.21	209.78	209.16	208.18	209.1	208.2	207.25	208.42	209.65	207.56	207.56	207.62	209.09	210.49	207.19	209.25	208.83	207.99	208.02	207.66	207.42	209.17	208.06	209.99	209.31	207.14	209.06	208.06	208.56	210.01	209.12	208.56
208.03	207.69	206.48	207.2	208.12	208.79	207.47	207.73	207.05	207.15	207.69	208.22	207.72	208.79	207.57	208.12	207.2	207.17	207.98	207.75	208.77	206.86	206.72	206.79	207.05	208.76	207.75	207.16	207.06	207.49	207.14	206.47	207.17	207.93	207.61	206.51	208.52	208.19	207.18	209.06	207.33	206.02	207.78	207.71	208.45	207.68	206.56	207.28	206.55	209.17
195.65	193.93	195.52	193.9	197.44	195.4	195.1	196.17	194.59	196.22	194.86	195.59	194.96	194.92	195.07	194.38	194.83	195.15	194.95	195.4	194.24	195.81	194.79	195.5	196.95	194.61	196.81	194.38	194.34	196.64	194.83	193.31	195.86	194.54	195.18	195.82	194.2	196.24	194.37	194.99	195.88	195.94	193.55	194.49	194.72	196.2	194.69	195.6	195.15	195.03
209.44	209.14	208.19	208.71	208.64	208.58	207.81	208.3	206.08	209.16	209.49	207.69	207.14	207.74	209.91	208.07	207.23	207.42	208.25	207.41	209.5	208.57	208.28	208.97	209.48	207.83	208.5	209.7	208.61	208.67	207	207.26	207.77	208.89	209.68	208.96	207.94	208.22	208.93	209.85	208.33	209.04	208.04	209.54	208.56	209.21	207.62	207.76	208.33	207.79
203.44	204.25	202.77	203.8	204.91	203.33	202.76	203.6	203.25	204.18	203.79	204.91	203.26	205.21	202.01	201.69	203.3	202.96	201.35	203.68	203.94	203.08	203.35	203.89	203.92	203.31	204.74	203.51	203.29	204.39	202.98	204.21	204.58	202.62	204.22	204.64	204.78	204.23	202.62	202.24	202.93	201.61	203.46	203.43	203.43	203.89	204.53	201.69	202.95	204.76
216.14	218.52	217.11	216.33	218.02	216.7	218.74	216.34	216.82	216.74	216.89	216.67	216.91	216.9	217.07	217.38	218.38	216.58	215.78	217.77	216.92	218.68	217.46	216.77	216.76	215.63	216.32	215.91	217.42	216.96	217.67	217.22	217.17	216.85	216.3	215.38	217.51	216.62	216.95	217.04	215.72	217.41	216.33	217.82	217.99	217.85	216.35	216.69	217.11	217.09
205.89	204.65	202.72	204.24	204.41	203.98	204.56	205.45	203.34	203.6	204.78	205.49	205.52	205.41	204.19	206.58	202.9	204.23	205.4	204.6	204.19	204	205.57	203.9	203.83	204.38	203.63	205.52	204.75	205.28	205.86	203.62	205.81	204.28	204.37	204.49	206.37	204.48	205.01	205	203.96	205.76	206.67	204.66	206.46	204.2	204.01	205.44	206.2	204.97
193.57	195.1	193.45	193.6	194.57	194.22	194.04	193.52	193.51	193.55	195.13	194.36	193.62	192.71	193.8	193.03	193.67	195.23	193.69	195.26	194.81	193.7	194.21	195.66	194.77	195.34	192.47	195.21	194.3	194.83	195.65	194.14	194.83	195.45	193.05	191.81	194.89	193.7	193.93	192.76	193.85	194.16	194.6	193.1	195.28	194.81	194.36	193.93	195.1	194.29
208.82	207.89	206.66	208.43	208.55	207.79	210.08	207.82	208.51	208.32	210.14	209.34	209.01	208.59	208.92	208.7	208.93	209.27	208.95	210.26	208.51	208.81	207.44	208.1	208	208.9	208.4	207.68	207.2	208.66	208.67	208.8	208.53	208.23	209.11	207.17	208.78	208.94	208.34	209.35	208.35	208.68	209.18	207.82	209.11	208.55	207.42	209.5	208.37	208.12
208.14	208.91	210.26	209.69	209.94	210.89	208.77	210.81	212.14	211.13	210.08	208.65	210.57	209.84	209.2	210.56	209.43	208.34	209.8	207.48	209.33	209.26	210.43	209.59	208.28	208.99	208.76	208.8	208.2	208.08	211.22	209.43	209.89	208.78	210.36	209.68	209.18	209.49	209.28	206.98	210.61	210.03	211.64	208.64	210.59	209.26	211.02	210.31	209.71	207.35
210.07	210.02	208.84	209.19	208.85	210.82	209.2	208.39	210	210.64	208.14	207.93	209.57	209.36	208.89	208.35	208.04	209.5	209.17	208.7	208.02	209.02	208.17	209.73	208.16	207.28	208.6	208.92	208.84	209.34	208.43	209.51	209.16	209.09	208.24	210.15	209.66	208.13	209.18	208.56	206.82	209.78	209.32	208.71	208.03	209.18	209.99	208.67	209.43	208.81
208.91	208.78	206.46	207.98	208.82	207.14	207.72	208.24	209.28	208.16	207.87	206.93	209.47	208.57	209.25	208.11	207.99	207.4	208.64	209.2	209.13	209.07	209.28	208.95	210.27	208.11	209.66	208.87	209.9	207.87	209.23	209.36	208.99	209.97	211.37	209.36	209.74	209.4	208.66	208.17	209.22	209.06	208.71	208.76	208.19	206.58	208.82	210.3	210.52	208.6
204.74	205.43	202.88	202.83	204.33	203.68	204.57	202.19	204.47	203.55	202.74	204.39	203.18	204.26	205.57	203.33	203.81	204.14	202.4	204.63	203.52	204.74	205.69	204.97	203.14	203.92	204.09	202.64	202.66	204.12	202.41	203.52	202.91	205.2	203.94	202.82	204.5	203.21	203.73	202.38	205.33	204.06	204.9	203.87	204.44	205.36	204.81	205.18	204.03	202.96
208.77	207.66	207.29	209.91	207.72	210.07	209.2	208.35	207.68	207.26	207.38	208	207.05	208.53	207.87	207.62	207.03	208.24	208.57	208.04	208.22	207.3	206.62	206.56	207.7	208.55	207.81	206.96	208.23	207.05	207.59	207.54	207.86	209.15	207.81	207.27	206.46	207.75	207.93	206.37	209.11	207.94	208.77	206.37	206.89	207.61	208.61	209.14	207.17	207.65
211.16	211.3	212.25	210.5	211.08	211.93	211.61	211.82	211.22	213.19	212.22	211.56	211.02	210.69	210.21	212.07	211.51	210.82	212.18	209.86	210.83	210.4	211.86	212.24	212.36	212.5	211.07	211.72	211.33	211.63	213.06	211.86	211.35	213.03	210.96	211.91	212.99	211.53	211.74	211.91	211.43	211.89	212.1	211.09	212.19	211.21	212.26	212.08	212.34	211.25
204.26	203.59	203.64	205.16	204.46	202.42	203.37	203.18	203.74	204.48	203.25	203.56	204.65	203.67	204.94	204.23	203.14	203.26	203.48	202.98	203.89	204.45	203.73	204.42	203.48	203.08	205.7	203.18	203.78	204.59	203.52	203.43	202.99	204.09	204.33	203.59	204.13	204.78	206.21	203.04	204.44	203.73	204.2	204.16	203.71	203.65	205.95	203.05	202.12	204.74
209.7	209.34	210.1	208.71	208.41	210.51	208.67	207.91	207.69	210	209.08	210.05	209.04	208.89	208.75	208.21	208.86	207.07	208.73	207.91	207.98	208.64	207.82	208.77	209.46	208.32	208.62	208.85	209.08	209.03	209.42	208.83	207.2	209.95	210.46	207.45	208.12	207.63	207.61	209.58	209.3	209.63	209.35	207.49	208.14	207.85	209.24	207.78	208.27	208.76
204.36	205.9	206.16	205.36	205.68	205.51	205.66	206.25	206.04	205.94	205.46	206.31	206.5	206.76	205.12	205.6	206.02	206.22	205.89	205.68	207.71	206.35	204.92	206.39	204.91	205.02	205.49	204.24	204.83	205.21	204.29	204.6	206.42	205.33	206.73	205.74	205.55	205.99	205.62	205.19	205.16	204.82	205.58	205.06	204.97	204.83	205.9	204.72	203.98	206.73
213.98	211.61	212.48	211.97	212.03	212.13	213.37	212.14	211.8	211.89	213.02	212.57	213.69	213.81	212.19	212.04	211.54	212.98	213.21	213.02	213.49	211.69	212.03	212.25	212.58	211.74	211.18	211.4	212.21	211.74	212.69	214.4	212.49	212.28	212.75	211.6	212.05	212.51	211.84	212.93	213.07	212.92	212.04	210.77	211.36	211.88	210.71	213.19	212.95	212.64
198.83	199.36	198.6	200.93	199.35	199.89	199.31	197.82	199.54	199.37	199.41	200.69	200.3	198.73	198.37	199.22	198.41	201.56	199.08	199.42	199.47	199.45	200.7	198.32	199.28	197.64	201.37	198.79	199.24	198.42	200.42	199.33	200.83	200.31	200.43	198.9	200.36	200.29	198.16	199.76	199.27	199.49	200.59	198.96	201.18	200.26	199.47	198.31	199.63	198.49
206.08	208.52	207.41	207.57	209.23	208.01	206.63	209.46	206.71	208.26	207.84	208.32	210.27	208.81	208.73	207.32	206.31	208.91	207.85	207.51	207.97	207.77	207.99	207.92	208.14	207.48	208.31	207.12	207.8	207.7	207.71	208.26	208.36	206.95	207.44	207.38	207.58	206.36	206.66	206.13	206.02	207.42	208.82	207.09	207.41	207.7	207.39	207.94	206.65	207.64
205.21	206.28	205.2	205.01	204.34	205.07	205.21	203.63	206.69	205.54	203.7	203.83	205.31	203.86	204.09	205.11	204.63	205.95	204.87	205.05	205.52	205.4	205.4	203.08	204.85	205.71	205.56	203.27	204.53	202.66	205.85	204.34	204.83	205.1	206.11	203.24	206.32	203.78	204.77	204.58	205.46	203.85	206.07	205.74	204.27	204.36	205.03	204.43	204.56	204.42
201.72	201.29	201.01	201.36	202.67	201.47	201.39	199.21	201.8	200.86	199.74	201.85	200.62	200.42	200.5	201.81	200.58	202.31	201.45	201.14	200.89	202.03	200.65	201.5	200.41	200.93	201.71	200.49	201.7	201.96	203.04	200.47	200.42	201.23	201.21	202.06	201.94	201.08	202.5	201.66	200.85	200.99	201.58	199.91	201.21	200.15	201.04	200.84	200.75	201.29
211.42	214.45	212.67	212.4	213.07	213.09	212.23	211.38	212.7	212.91	212.32	212.13	212.75	213.5	212.96	212.43	212.02	214.19	213.77	210.9	212.91	214.33	214.36	212.85	212.48	214.27	214.12	212.57	212.97	211.27	211.99	213.44	213.32	213.27	212.75	212.96	213.37	213.29	213.18	212	213.72	211.89	212.81	212.61	212.83	212.37	212.4	212.53	213.93	213.09
203.21	202.7	202.79	203.17	201.99	204.64	206.06	203.38	202.84	201.92	203.65	203.58	202	204.26	202.59	202.08	203.25	204.19	203.85	203.15	201.69	203.59	203.12	203.85	202.86	203.16	202.08	202.82	201.38	204.1	202.4	203.6	203.74	202.82	202.67	203.61	204.83	203.58	203.02	204.12	203.18	204.01	202.5	203.8	202.09	203.65	203.06	202.67	201.81	203.94
209.25	208.22	207.06	209.28	207.65	207.46	209.42	209.07	209.16	209.97	208.26	208	207.93	208.6	209.57	209.21	209.02	209	209.04	208.46	208.77	209.26	208.56	209.31	207.1	207.96	207.16	209.41	208.41	207.58	207.65	209.5	207.78	210.52	209.05	208.93	208.54	207.52	209.02	207.81	209	207.24	208.52	209.37	209.41	207.55	208.54	208.95	208	206.97
198.51	199	199.24	198.79	198.53	199.99	200.59	199.3	200.5	198.71	199.34	200.11	199.07	198.06	199.5	200.81	199.57	201.04	200.79	198.4	199.32	200.23	198.82	198.28	198.93	200.59	198.11	199.47	199.05	198.65	199.01	199.77	198.94	198.56	198.81	198.32	198.5	199.93	198.1	200.45	200.07	199.58	198.55	199.94	198.22	199.66	198.63	199.4	198.87	199.37
202.68	202.68	203.02	204.44	202.91	202.72	202.23	202.78	203.34	202.87	204.04	203.2	200.77	203.05	202.38	204.16	203.25	203.15	203.8	202.08	204.22	202.75	202.38	203.99	202.31	203.68	201.44	201.97	201.94	202.47	202.09	200.93	203.46	201.19	201.5	202.33	204.64	202.16	201.47	203.41	202.83	202.61	201.84	202.57	202.34	200.83	201.79	202.8	201.97	201.52
211.15	209.81	210.53	212.18	210.83	211.13	212.02	211.17	212.5	210.43	210.75	212.41	211	212.13	209.94	212.12	211.29	211.68	212.62	212.26	210.77	212.04	212.14	210.36	209.91	212.27	211.56	210.18	211.36	211.79	210.85	212.24	212.03	211	212.31	210.67	211.86	211.61	212.26	210.88	213.04	213.63	209.53	211.56	211.2	212.36	212.5	211.14	211.43	210.32
211.48	212.25	211.27	212.03	212.18	212.89	211.45	210.23	212.43	211.16	212.36	210.33	211.62	211.64	211.04	211.4	212.59	212.64	213.51	210.74	211.59	212.34	211	211.76	213.09	212.12	210.77	210.99	211.02	212.15	211.26	211.78	210.82	211.98	210.71	211.56	211.44	212.29	212.66	213.52	211.34	212.65	209.91	210.73	212.37	213.37	211.15	211.58	212.68	210.77
202.38	203.86	202.69	201.65	202.55	202.26	202.17	204.23	203.27	202.34	202.92	200.96	204.12	203.14	204.73	202.2	202.72	202.06	200.7	202.64	203.41	201.31	202.41	204.21	203.36	201.35	201.82	204.46	203.67	201.1	205.09	203.14	203.15	202.11	203.69	202.44	201.5	202.71	202.82	203.46	202.79	203.1	203.32	201.67	202.42	203.75	203.16	202.8	201.77	204.15
212.43	212.3	210.71	211.47	212.18	214.02	212.18	212.21	211.94	211.41	212.04	213.41	212.53	209.73	210.53	211.57	211.28	211.69	212.67	211.7	209.04	211.77	211.54	211.42	211.18	211.31	211.78	212.18	212.58	211.79	211.39	211.14	211.85	211.31	212.51	212.28	211.8	213.56	211.9	210.52	211.21	211.49	212.72	211.79	211.88	212.5	211.01	213.09	212.34	211.59
210.74	213.06	212.25	211.97	211.99	210.22	210.91	213.74	212.34	210.73	212.44	213.29	211.52	210.6	212.83	212	210.78	211.11	211.72	212.7	211.16	211.61	212.02	212.03	212.04	212.76	211.18	211.56	213.17	210.82	210.71	211.5	211.84	211.67	212.92	212.68	210.97	213.05	210.72	211.07	211.05	212.44	212.26	212.33	212.46	211.24	213.25	210.58	212.3	212.96
203.96	203.84	205.16	204.02	204.49	205.42	205.24	204.8	204.09	204.18	204.67	204.24	205.05	204.85	205.54	207.01	204.25	203.96	205.49	204.57	205.14	204.53	204.01	204.39	204.13	204.58	205.62	204.73	203.36	205.31	203.06	204.6	204.39	204.53	205.01	204.37	205.69	205.21	203.85	203.24	205.76	204.34	204.96	204.83	205.67	204.61	205.12	203.56	204.69	204.58
212.15	211.46	210.74	211.9	212.21	210.77	211.84	211.29	210.8	211.27	211.89	211.07	211.1	211.28	212.45	212.3	210.62	212.04	212.49	210.9	211.01	211.76	211.65	212.14	211.15	211.36	211.89	210.99	212.61	210.67	211.31	211.64	210.93	211	211.12	211.91	210.85	210.35	211	211.66	211.92	212.29	211.39	210.99	212.13	212.36	212.06	211.23	211.13	211.59
210.4	212.1	212.93	212.65	211.16	210.88	209.88	211.2	211.41	211.41	211.42	211.96	212.2	210.81	212.09	211.05	212.19	211.38	212.74	212.72	212.97	210.82	212.48	210.89	211.36	210.2	212.34	211.61	211.19	212.89	213.45	211.05	212.68	212.38	211.59	211.27	211.36	212.77	210.74	211.31	212.1	211.22	212.16	210.44	209.97	212.22	212.94	212.1	212.2	210.61
207.64	207.31	207.68	208.36	206.98	207.96	207.53	205.91	208.53	206.63	209.16	207.31	207.97	207.93	207.73	207.34	207.16	206.68	207.17	209.23	208.46	209.39	207.66	208.43	206.73	207.59	207.83	207.32	208.74	209.17	207.9	206.96	208.9	206.41	209.2	207.38	207.16	209.17	208.15	206.89	206.06	207.93	206.7	206.75	207.47	207.82	207.11	208.07	207.06	207.78
209.51	208.94	207.85	209.55	209.05	209.72	206.61	209.08	208.77	208.33	208.08	206.96	207.75	207.47	208.21	209.63	207.52	208.58	208.34	208.53	210.32	209.64	207.18	208.53	209.27	209.9	209.01	207.54	209.45	208.52	210.49	208.12	208.74	208.92	209.88	207.91	209.53	207.51	209.97	209.68	208.38	208.7	207.86	208.77	210.96	208.64	208.94	209.93	208.8	207.47
199.38	196.08	199.69	198.67	196.09	198.61	197.28	198.58	198.42	198.47	196.05	196.67	196.99	198.45	198.95	198.85	197.21	197.33	197.73	198.56	197.18	197.49	198.17	197.62	198.81	198.12	197.37	198.09	197.6	198.7	198.94	199.55	198.36	198.51	197.59	198.04	198.27	197.83	198.01	197.51	197.13	198.76	197.63	198.22	199.27	197.93	198.17	197.51	196.21	197.93
205.65	208.47	208.46	207.59	207.36	208.94	207.32	206.85	207.42	206.92	208.58	205.88	207.07	207.78	207.29	208.01	208.03	207.5	206.72	206.5	207.51	207.68	206.38	208.26	207.06	208.06	206.64	208.3	208.18	207.75	206.56	208.93	208.67	208.25	209.05	208.36	207.04	207.86	208.31	208.07	207.21	207.79	208.2	208.44	208.98	209.52	208.71	208.01	208.43	208.18
211.77	211.94	211.58	210.41	211	212.34	211.17	211.42	211.96	212.36	212.89	211.63	211.26	211.82	210.87	211.42	210.18	212.51	212.17	212.86	211.83	211.21	212.69	212	212.37	211.17	210.4	211.82	212.23	212.86	210.63	211.57	212.64	211.59	212.17	211.98	210.96	211.98	212.37	210.4	213.32	211.09	212.34	211.92	210.91	211.25	212.82	212.92	211.07	213.51
208.73	208.58	208.32	208.1	209.01	207.21	208.17	208.07	208.64	208.14	208.45	208.82	207.61	208.73	208.27	208.4	208.66	209.62	209.58	209.06	209.35	208.15	209.15	209.77	207.47	208.64	209.94	207.69	209.65	208.67	210.33	208.32	208.16	208.52	209.43	208.4	208.98	208.77	209.48	210.23	209.38	209.57	208.27	208.78	207.99	208.78	206.2	208.19	209.19	207.86
207.9	208.36	208.45	208.48	209.59	208.14	208.26	207.57	208.61	207.52	208.75	207.51	206.46	206.47	207.5	209.54	206.25	208.05	206.96	207.33	207.51	207.28	207.03	209.19	208.33	207.67	208.29	207.99	207.04	206.92	207.6	207.52	210.01	208.52	208.27	206.77	208.69	206.96	207.18	207.46	207.04	207.39	209.08	208.55	207.62	207.93	207.18	207.54	207.82	206.58
208.67	209	207.41	208.06	207.64	210.16	207.69	208.17	209.05	209.87	209.39	209.23	209.48	208.6	207.81	208.36	208.19	211.78	209.07	209.04	208.1	208.01	210.69	209.65	208.43	209.22	208.54	207.72	209.05	208.76	208.48	208.41	208.83	207.88	206.94	208.2	208.28	209.03	208.03	207.91	209.65	207.95	208.97	209.07	208.91	208.98	207.44	207.35	207.94	209.66
205.6	204.82	206.3	203.64	203.93	205.18	204.85	204.95	204.89	203.77	204.62	205.03	204.2	204.56	205.7	203.91	204.4	205.16	206.66	204.29	205.16	204.89	205.27	205.64	205.08	206.39	205.19	203.94	205.79	206.5	204.44	204.03	203.68	204.04	202.48	205.35	204.87	204.31	205.06	204.11	204.53	206.54	205.85	202.88	205.29	204.29	204.38	204.18	203.8	205.34
208.11	208.49	208.49	209.73	208.95	208.31	207.9	207.98	208.82	209.07	207.63	209.22	208.78	206.7	209.3	209.43	209.15	208.61	208.6	209.84	209.01	209.09	208.76	208.6	207.55	208.22	207.99	208.65	209.16	208.28	207.48	208.67	209.19	208.88	208.19	208.24	209.02	210.58	208.82	208.57	209.22	208.08	207.26	208.75	206.89	208.77	208.5	209.69	209.35	210.63
212.48	211.8	212.65	212.39	212.15	211.53	213.15	210.77	212.9	211.59	213.24	211.07	211.58	211.77	212.9	212.06	212.9	212.02	211.32	213.88	212.05	213.07	211.41	211.35	210.99	211.15	212.57	211.52	212.36	211.86	211.82	211.92	213.15	211.93	212.52	212.06	212.5	210.75	211.78	213.05	210.51	211.96	211.13	211.73	213.28	212.93	212.08	211.21	213	212.03
208.17	209.09	207.99	209.13	209.29	210.11	207.06	208.67	208.67	207.9	208.3	210.05	209.22	208.2	208.41	207.73	209.2	209.01	209.15	207.69	210.01	207.32	208.51	209.25	208.14	208.34	209.24	209.19	209.35	209.53	208.81	208.32	206.9	208.87	207.54	208.19	207.94	209.77	207.5	209.61	208.05	209.73	210.01	208.3	208.73	208.48	206.81	210.03	207.91	206.67
206.59	206.23	206.25	205.18	207.77	205.88	206.12	206.63	205.71	205.44	205.64	207.25	207.9	206.5	208.18	205.26	206.98	206.43	207.19	205.32	206.7	205.14	206.15	204.96	206.52	205.1	208.08	208.22	206.9	207.19	207.94	207.38	205.58	206.95	205.36	206.6	206.89	207.38	207.42	207.63	206.92	206.99	207.83	204.66	206.49	206.19	206.02	207.73	206.39	207.43
209.85	210.01	208.02	210.45	208.77	208.49	209.05	208.22	209.3	208.21	208.86	210.73	210.56	208.63	210.16	207.78	208.52	207.13	209.06	207.19	210.1	209.13	208.38	209.97	208.86	208.18	209.2	209.41	209.69	208.77	207.88	209.32	209.2	208.52	210.34	208.92	211.21	209.8	208.65	210.2	206.86	208.97	209.2	207.37	208.8	208.33	208.73	208.88	208.17	209.97
209.59	209.1	209.29	207.67	209.57	208.85	209.03	209.69	208.77	208.6	208.87	209.71	209.9	208.87	207.91	208.37	207.89	210.96	210	209.36	207.97	208.37	208.73	209.87	209.06	207.69	207.78	208.14	211.35	209.03	207.54	208.44	209	208.02	210.16	210.09	208.7	210.06	208.85	209.33	208.55	208.29	209.41	207.67	209.74	208.96	209.28	207.73	209.22	209.56
206.86	208.25	208.92	208.01	206.75	207.21	208.04	207.02	206.69	209.13	208.61	205.94	206.31	208.39	208.75	206.87	208.13	208.97	206.96	208.54	207.34	207.24	208.69	208.26	207.06	208.74	207.57	206.24	207.18	207.47	207.69	206.88	208.81	207.54	207.12	209.23	208.12	207.46	208.13	208.14	209.07	207.34	207.69	207.88	207.36	208.13	209.23	208.42	206.71	208.47
216.75	216.9	217.18	217.16	218.73	215.26	218.33	216.77	215.5	217.52	216.27	217.13	218.38	218.37	217.51	217.52	216.78	216.82	217.05	218.64	216.9	218.17	216.47	217.53	217.08	217.46	216.83	217.76	216.38	218.99	215.43	216.45	218.56	214.97	217.45	217.56	217.52	218.24	216.96	217.1	217.66	216.08	216.48	218.54	217.81	217.19	218.87	216.75	217.91	216.87
207.7	209.45	207.31	208.8	208.64	206.79	206.67	208.22	208.08	205.56	206.57	206	207.97	208.19	207.32	208.71	206.63	208.74	207.75	208.08	207.99	207.43	208.56	206.85	207.34	207.9	206.58	208.02	208.53	208.08	208.59	206.29	207.92	208.04	208.16	208.39	207.23	206.86	208.44	207.84	208.19	209.46	208.41	208.35	206.93	206.69	208.57	208.34	206.98	208.44
209.15	209.35	209.04	209.1	209.09	208.85	209.44	208.28	209.35	207.51	209.71	209.42	207.25	209.13	209.4	209.58	209	208.56	208.03	208.09	207.68	208.64	209.08	209	209.1	209.7	209.22	209.05	207.85	208.94	209.02	208.52	209.01	208.42	208.77	208.25	209.65	209.24	207.28	211.09	208.07	209.59	207.58	208.93	208.69	209.07	208.99	210.29	206.94	208.89
206.85	206.61	208.72	208.09	207.52	208	209.16	208.7	208.01	207.37	207.43	206.55	207.68	208.42	206.37	205.33	206.93	207.62	207.59	207.88	207.96	207.18	206.26	206.73	209.2	206.88	208.26	208.53	207.54	208.37	206.71	206.81	207.21	208.7	207.22	207.95	207.76	208.48	208.46	207.39	207.68	207.82	208.19	208.92	208.29	208.26	208.92	209.42	207.08	207.63
202.52	202.3	203.3	202.18	202.55	200.97	202.08	202.77	203.89	204.06	203.11	202.29	204.36	203.47	203.47	203.18	204.04	200.98	202.75	202.81	201.88	201.97	202.72	202.4	202.66	204.61	201.2	203.14	202.58	202.71	202.49	202.21	204.19	202.68	204.06	202.51	202.71	203.26	202.91	201.99	202.8	204.24	201.73	201.58	201.56	202.39	203.56	202.29	202.45	203.4
209.28	207.13	208.35	209.41	209.75	207.68	207.75	209	209.06	207.76	210.78	208.55	208.37	208.87	208.43	208.06	206.21	208.67	208.58	208.04	208.67	208.19	209.17	209.57	208.6	208.49	208.69	208.58	209.73	208.41	208.78	207.86	207.88	208.08	209.19	208.03	208.17	208.5	208.85	208.98	209.54	209.04	208.13	208.67	208.57	207.76	206.74	209.34	207.83	207.16
208.43	209.02	209.89	208.76	209.75	207.61	209.09	208.26	208.39	208.66	210.45	209.35	208.48	208.96	210.1	208.73	207.78	207.73	208.88	209.27	208.4	207.62	209.22	207.78	209.2	208.98	207.14	208.22	208.97	209.96	208.28	208.88	209.48	208.69	208.37	208.69	208.73	208.59	209.16	208.47	209.47	207.74	209.2	209.86	208	208.05	209.2	208.79	207.62	208.18
205.05	202.95	204.86	203.92	203.25	202.79	204.84	202.45	203.28	204.52	203.06	202.77	202.15	203.88	203.7	203.64	203.08	202.98	203.1	203.27	203.4	205.54	203.34	204.07	204.06	204.9	204.19	202.26	202.45	205.29	202.55	203.21	203.06	204.53	203.76	204.13	202.4	204.39	205.04	203.3	204.01	204.54	203.13	203.27	203.59	202.94	204.92	204.82	202.46	202.2
209.54	209.97	208.57	211.06	207.79	207.96	208.85	208.38	207.41	208.36	209.03	207.69	208.96	206.76	206.98	208.76	207.31	208.87	208.86	209.84	208.23	209.22	207.31	210.05	208.85	208.85	207.97	207.99	208.17	208.01	207.95	209.26	209.03	209.09	208.03	209.68	208.87	209.98	208.49	207.46	209.67	209.15	208.79	209.51	207.95	208.59	207.01	207.97	209.14	207.82
198.1	199.03	198.57	197.45	199.17	198.88	199.12	197.85	196.99	198.62	198.17	197.67	198.46	199.54	198.77	197.18	199.39	197.9	198.07	197.95	197.96	198.62	197.41	197.23	196.85	197.91	197.65	198.89	200.52	198.52	199.52	198.38	199.02	197.98	197.99	198.45	198.99	198.51	196.48	197.28	198.18	197.05	196.75	196.78	197.96	199.69	198.94	198.63	198.86	197.07
216.27	218.67	217.39	218.93	217.07	216.78	219.33	217.32	218.95	218.52	217.9	218.85	217.62	217.59	217.14	220.1	218.34	219.17	217.03	217.02	216.44	217.15	217.51	218.29	217.67	219.29	216.8	216.12	217.69	216.7	218.15	218.39	217.33	217.06	216.44	216.12	217.59	217.92	218.86	217.2	219.19	217.99	218.14	217.66	217.99	216.72	220.78	216.54	218.42	216.56
212.33	210.35	212.18	211.81	211.51	210.02	211.08	212.04	210.34	212.05	211.81	212.14	210.75	212.66	210.71	211.92	210.96	212.11	211.59	212.72	212.59	211.66	211.04	211.39	211.32	212.14	211.01	211.65	212.35	211.42	211.4	211.61	210.35	211.25	212.85	212.59	212.47	212.28	213.32	211.37	211.17	210.3	211.04	213.05	210.84	211.42	211.14	211.75	211.06	212.74
207.42	207.98	207.71	206.7	208.56	207.9	209.02	207.94	207.25	206.93	207.96	207.73	206.88	207.75	210.78	207.51	207.27	207.54	209.11	208.85	208.51	207.48	208.17	208.36	206.88	207.82	207.76	209.49	208.3	209.2	207.02	207.82	207.97	207.84	209.17	207.97	207.42	208.81	207.25	207.7	209.11	206.29	208.68	207.11	207.27	208.07	207.77	206.75	208.66	208.75
208.74	208.51	206.33	207.84	206.89	207.73	206.63	208.86	207.38	206.94	207.72	208.03	207.96	206.49	207.12	206.87	207.69	206.82	207.24	208.38	208.68	207.45	207.95	207.57	206.92	206.69	207.5	208.13	205.93	207.95	208.94	207.87	207.47	207.33	207.1	206.53	206.51	207.48	210.15	206.57	207.51	208.1	207.1	206.87	207.36	206.33	208.29	206.36	208.34	208.65
210.99	211.23	212.42	211.43	211.37	211.61	211.15	210.5	212.48	210.25	211.47	211.52	211.92	212.17	212.6	211.1	212.22	211.14	211.73	212.67	212.48	211.17	211.94	212.35	211.97	210.9	210.9	211.7	212.26	213.84	213.16	211.04	211.08	210.52	211.34	210.12	212.23	210.68	210.91	212.51	210.8	211.7	212.58	211.6	211.75	211.59	212.47	211.66	209.92	212.57
207.23	208.93	209.51	209.18	209.4	208.38	207.67	208.34	207.81	209.13	210.21	207.69	207.17	208.52	210.17	209.34	209.15	208.97	208.11	208.91	207.45	207.92	209.91	207.32	209.05	208.64	208.31	209.38	208.52	208.9	208.77	208.42	207.33	209.33	209.14	209.4	209.29	209.78	209.02	209.05	207.48	209.82	208.15	208.29	209.94	208.27	207.35	209.31	208.63	207.2
206.91	207.91	207.17	207.87	208.22	207.73	207.94	208.43	208.45	207.78	208.55	206.59	209.21	208.73	209.06	208.64	207.11	208.71	208.08	207.96	208.54	207.98	208.39	207.35	208.81	207.02	208.57	208.89	207.48	208.33	209.19	205.74	208.07	206.53	206.43	206.34	206.9	208.9	206.53	209.64	208.67	206.94	207.83	208.31	207.47	207.49	207.5	207.61	207.27	207.46
208.13	207.12	207.31	206.23	207.78	207.26	209.2	208.39	207.48	208.34	207.34	208.12	207.79	208.41	208.57	207.97	207	207.17	208.66	207.58	209.25	207.97	208.12	208.14	208.52	206.63	209.54	206.86	207.48	208.07	207.68	207.76	207.74	208.42	206.76	208.02	208.12	208.49	207.56	208.03	209.13	206.68	207.9	207.04	207.12	207.29	207.12	207.58	208.76	206.35
212.23	211.88	212.6	213.68	210.8	212.1	210.81	212.38	212.49	211.73	213.02	212.44	211.79	212.23	212.09	212.92	212.6	213.38	213.34	213.01	211.68	212.67	213.56	211.82	212.25	212.82	212.01	212.34	213.24	212.5	212.98	213.64	212.67	211.21	212.38	213.9	212.92	213	212.57	212.68	213.6	212.44	212.13	211.83	211.89	212.56	212.63	212.25	211.28	212.88
207.93	206.95	207.39	207.04	207.45	207.61	208.33	208.23	208.32	208.88	207.68	208.08	206.4	206.96	209.03	207.09	207.14	206.09	207.7	207.51	208.71	208.32	208.07	207.23	206.74	207.5	208.46	206.22	207.68	206.04	207.49	206.66	207.41	207.53	207.92	206.01	207.14	207.09	208.64	209.03	207.2	207.52	207.84	206.48	206.79	206.22	206.16	207.21	207.2	207.2
206.02	205.39	202.57	204.72	203.09	204.59	203.55	203.6	204.32	204.73	204.1	203.01	203.02	204.72	203.64	203.72	203.04	204.51	204.78	203.58	203.97	204.12	203.71	203.35	203.06	202.58	204.19	203.32	203.45	204.3	203.61	205.17	205.17	204.45	203.72	206.23	203.35	203.87	203.51	204.56	203.17	204.16	203.78	205.24	203.11	202.99	203.63	204.02	204.58	203.92
208.29	209.6	209.64	211.01	208.29	208.61	210.07	211.19	209.16	208.93	208.89	209.02	209.9	210.34	209.34	208.07	210.5	210.46	210.98	210.52	209.73	210.55	209.13	208.76	210.85	208.61	209.66	209.34	210.73	209.52	209.75	209.64	209.29	210.36	209.7	209.37	209.17	209.62	209.75	210.56	210.21	210.17	210.07	209.23	210.7	207.91	209.52	209.83	210.16	209.44
204.97	204.46	202.74	203.35	204.76	203.93	203.42	203.13	204.81	203.87	204.87	202.91	203.62	203.67	204.51	204.01	203.52	206.16	204.62	203.87	203.18	203.75	205.78	204.55	205.33	203.68	203.78	205.5	203.87	203.75	202.88	202.45	204.67	202.99	203.94	203.97	203.8	204.43	202.99	202.78	202.37	202.93	202.63	204.22	204.13	203.66	203.57	203.2	204.88	204.73
202.23	201.64	203.88	201.68	203.63	201.69	202.02	201.97	203.14	203.06	201.33	202.84	203.32	202.18	204.48	203.42	203.25	201.94	201.57	202.02	202.56	202.9	201.71	202.73	203.36	201.95	203.1	201.27	202.89	203.09	202.18	202.7	202.88	201.83	201.54	202.71	203.45	203.68	202.01	199.97	200.82	201.8	201.56	203.06	202.48	202.41	202.68	202.1	199.58	202.63
203.78	204.22	202.59	204.64	205.13	203.5	205.02	204.86	203.9	204.51	204.28	203.89	204.49	204.08	203.4	203.9	205.35	204.84	202.45	203.79	205.01	204.2	204.3	203.94	204.76	204.31	204.47	203.35	206.07	202.68	203.46	205.48	203.23	203.68	202.95	204.58	204.64	204.29	204.02	203.66	204.16	203.49	203.32	202.91	204.26	202.79	203.7	204.91	204.15	205
216.5	217.19	216.52	216.51	217.01	216.46	216.7	215.4	217.66	217.04	215.87	215.61	215.6	215.91	216.31	216.93	216.88	216.27	216.64	218.1	215.5	218.13	216.92	216.27	218.06	217.23	215.81	216.87	217.91	217.76	217.17	216.45	217.64	215.42	216.37	217.17	217.72	217.51	216.07	216.05	217.17	217.32	218.2	217.51	217.18	216.09	216.29	217.51	216.31	217.22
202.11	204.75	202.78	202.55	202.36	202.39	203.79	203.72	202.46	203.04	202.61	201.99	203.1	203.57	202.98	201.55	204.44	202.68	204.85	202.67	203.3	204.22	203.75	203.86	204.12	202.08	203.38	201.71	201.83	203.08	201.22	202.45	204.24	203.55	204.86	203.97	203.74	203.56	202.84	203.72	202.22	203.9	203.37	203.32	204.4	203.02	205.37	202.79	203.95	203.16
205.31	204.29	204.17	204.05	203.43	202.94	203.49	203.55	203.37	203.75	203.56	204.09	201.63	203.69	205.26	205.29	204.82	203.99	203.5	204.44	204.37	205.27	204.7	204.42	204.31	204.56	202.88	204.27	203.07	204.28	203.05	203.99	202.87	204.29	204.98	204.79	204.71	204.18	204.22	203.83	203.73	204.72	203.91	203.22	202.93	203.31	204.23	202.6	204.91	204
213.29	214.13	213.02	213.62	213.74	215.25	211.38	214.46	212.19	214.28	214.21	214.15	213.35	214.34	212.74	214.26	215.49	213.7	215.18	213.68	214.56	214.02	213.35	213.54	214.91	213.79	214.18	215.28	213.81	212.57	212.77	214.53	213.72	213.64	213.99	214.1	212.24	212.87	215.64	214.09	213.68	214.14	212.83	212.69	214.29	215.01	214.88	214.19	214.54	214.8
204.59	203.01	204.5	203.32	203.47	203.59	203.23	203.64	203.93	204.42	203.11	202.26	203.62	203.9	203.43	202.16	204.22	202.82	202.79	203.81	202.88	201.95	203.48	204.44	201.4	203.11	203.14	202.47	204.41	204.21	203.25	203.91	202.79	202	202.02	202.49	202.69	202.74	204.08	202.72	202.93	201.53	202.04	203.69	202.59	202.54	204.1	203.81	203.31	202.93
209.55	208.52	209.38	209.47	209.25	209.24	208.4	209.94	208.67	207.91	209.51	210.03	207.93	209.95	208.71	208.71	209.47	209.42	208.51	208.21	210.32	210.58	207.91	209.16	209.5	208.67	207.88	210.25	208.51	209.41	209.12	209.86	207.82	208.07	208.53	209	209.31	209.92	209.98	209.53	207.56	210.55	209.05	207.46	209.46	209.87	209.31	208.35	211.63	210.92
207.46	209.23	208.29	207.11	207.37	207.23	208.5	206.75	207.73	207.33	208.14	207.04	208.98	207.78	207.06	207.8	208.08	209.78	207.36	208.51	206.75	206.64	207.17	207.56	208.33	206.57	207.07	207.54	207.82	207.48	208.14	207.62	210.07	207.31	208.81	208.14	207.28	208.03	207.26	208.16	206.47	207.36	207.51	207.87	206.9	207.13	206.9	207.46	207.34	207.64
198.41	198.9	198.79	199.19	201.34	199.24	198.33	199.27	199.94	201.01	200.64	198.67	199.97	198.84	199.43	198.59	198.81	200.26	202.25	198.76	198.89	199.67	199.85	199.27	199.84	199.59	200.2	198.58	200.11	198.41	198.54	200.7	198.86	200.94	198.81	199.82	200.28	198.62	198.72	199.9	200.02	199.25	199.11	198.58	199.96	201.03	199.55	200.54	198.42	198.68
217.42	214.52	216.02	218.47	217.43	216.57	216.72	217.26	217.46	216.08	215.55	217.45	216.66	217.21	217.02	217.66	217.5	217.51	218.39	216.87	216.6	217.39	217.87	215.84	216.49	217.59	217.94	218.18	217.52	216.55	216.88	216.51	215.43	216.4	215.75	217.53	216.89	216.19	216.71	216.05	215.59	217.46	216.87	218.16	216.16	217.63	217.69	217.12	217.85	215.12
202.9	203.24	201.68	204.19	202.84	204.61	202.29	203.05	203.68	203.76	203.14	202.97	204.61	203.86	202.66	204.73	203.92	202.98	201.69	203.63	204.06	202.36	203.02	204.08	202.69	203.83	204.42	203.63	204.07	203.42	202.56	202.76	203.21	203.44	204.24	203.38	202.82	204.81	202.76	204.27	202.9	203.1	204.26	203.22	202.04	203.58	203.29	203.15	202.91	203.08
211.14	212.2	210.67	211.38	213.17	213.19	211.24	212.04	210.28	211.55	211.91	211.65	212.93	211.87	212.14	211.97	211.08	212.09	209.45	211.57	212.52	212.29	209.85	211.98	210.52	211.2	210.62	212.08	211.63	212.22	213.49	210.74	211.49	212.26	210.07	211.37	212.54	213	209.9	212.03	210.94	210.79	212.49	211.46	210.16	210.24	211.48	210.49	211.09	211.37
202.35	201.36	200.21	202.5	200.06	200.55	201.61	202.04	200.05	199.45	202.63	201.25	201.12	201.17	201.53	203.16	201.7	202.31	200.54	200.8	201.63	200.41	204.98	202.29	200.92	199.58	200.7	201.97	200.54	200.8	200.99	200.94	203.72	201.6	200.73	200.05	202.06	202.61	200.95	199.64	201.88	201.17	201	201.15	201.66	202.36	202.22	201.84	201.14	200.4
207.47	208.9	209.99	209.54	207.7	207.66	209.75	208.98	209.81	208.4	208.48	209.28	207.53	209.34	207.93	208.66	209.43	208.76	209.12	210.85	209.11	209.68	207.68	209.03	209.38	208.36	208.44	209.14	209.59	208.11	208.62	209.07	208.04	208.99	208.06	208.82	208.05	208.06	209.17	207.83	208.55	208.04	209.33	207.33	208.88	207.87	208.27	208.83	210.65	208.58
206.79	207.81	206.32	208.38	207.27	207.13	208.54	207.09	207.41	208.28	206.29	208.04	207.65	207.83	206.96	207.57	208.01	208.87	207.82	208.31	207.82	206.02	207.27	207.93	207.86	206.23	207.23	208.28	206.96	206.34	207.05	207.81	206.94	207.12	207.68	208.35	208.52	209.89	206.24	209	206.91	207.21	207.9	206.56	208.83	208.1	206.42	207.81	208.51	208.54
204.26	204.07	203.53	204.68	205.05	205.47	204.42	206.11	205.95	202.66	205.55	205.57	204.44	205.7	205.68	205.21	203.85	204.67	204.86	205.92	203.26	204.38	203.97	205.86	204.63	205.4	205.32	205.03	204.3	205.35	204.83	204.3	204.01	205.6	204.42	205.62	204.56	204.58	203.8	205.15	204.63	205.33	204.98	203.6	203.28	204.73	204.03	204.58	206.03	203.23
207.42	207.46	206.75	209.8	207.62	208.27	206.75	209.02	207.84	208.49	208.88	206.68	206.96	209	208.06	208.71	208.42	209.3	208.51	207.95	206.85	207.26	206.39	207.22	208.71	208.44	207.36	206.99	208.88	207.71	207.7	206.76	208.06	208.09	206.87	208.83	207.1	208.44	206.19	208.04	208.21	209.41	207.6	207.05	208.12	209.97	209.65	207.59	207.65	207.23
202.79	204.53	204.19	204.45	204.47	203.39	203.75	205.34	203.66	203.96	203.61	205.78	203.38	204.17	204.02	204.08	203.65	204.69	204.64	203.28	205.86	202.72	204.03	203.83	203.7	205.16	203.41	203.3	202.79	203.25	203.46	203.8	204.23	202.9	204.23	203.04	205.61	203.02	202.27	203.11	205	204.98	203.37	203.29	203.07	203.79	202.99	203.94	205.22	203.61
207.17	208.73	208.32	209.58	208.22	209.34	207.61	208.69	209.28	209.71	210.47	208.59	209.78	208.02	209.55	207.72	209.23	210.08	210.43	208.62	207.75	209.08	210.66	208.29	208.09	208.21	208.14	208.26	208.72	207.77	208.71	208.36	208.97	207.47	210.89	206.92	207.61	208.45	208.55	207.95	207.79	209.32	208.05	208.6	208.94	208.17	207.73	209.79	209.05	210.99
204.18	203.42	202.93	200.86	202.82	203.04	202.59	202.78	203.4	202.36	201.86	203.84	201.96	201.83	203.47	201.95	203.94	202.91	203.15	203.25	204.37	202.44	200.91	203.07	201.7	202.85	201.07	203.39	204.8	202.75	202.51	202.91	205.92	203.54	203.01	203.5	204.07	202.57	203.11	203.23	202.44	202.92	203.78	203.48	204.44	201.82	202.43	202.31	201.82	203.22
203.34	201.94	202.66	202.51	204.21	204.94	204.1	202.02	204.09	201.69	202.78	202.84	204.44	203.7	203.65	204.11	201	202.82	203.89	204.53	204.17	203.42	203.79	203.99	203.11	203.78	201.98	203.12	203.07	202.6	204.26	203.82	203.15	204.17	202.83	204.3	202.45	204.24	202.66	203.48	203.38	203.02	204.3	202.99	202.16	203.58	202.04	203.83	202.15	202.64
209.27	210.18	209.63	209.54	209.88	209.57	208.62	209.36	208.12	210.3	209.99	210.19	208.89	209.8	209.78	208.3	209.4	208.88	209.12	211.3	210.01	208.51	210.62	210.3	209.36	209.23	208.15	212.3	209.84	209.17	209.03	209.29	210.65	208.62	208.95	208.46	210.41	208.63	210.22	210.65	208.87	209.65	211.07	211.58	209.25	208.95	209.86	209.77	209.17	210.65
195.18	194.29	193.04	195.13	193.82	194.06	195.66	195.07	195.26	193.49	191.89	194.16	193.49	193.2	194.12	193.68	193.68	194.83	195.22	193.77	195.69	193.44	192.67	192.84	194.41	194.55	194.5	192.61	195.53	192.84	194.54	193.7	196.49	194.25	193.9	194.48	194.48	193.79	195.27	193.51	195.52	193.36	195.36	193.68	192.69	192.19	194.59	194.99	191.68	194.94
217	217.74	217.71	217.76	217.43	216.95	216.4	216.26	217.79	216.35	219.39	217.05	217.38	219.58	216.94	217.64	218.68	218.8	216.26	217.15	216.22	215.99	215.83	217.99	217.11	216.2	217.59	216.98	218.53	216.67	217.84	216.3	215.19	218.07	215.38	216.37	218.27	217.28	216.62	216.1	216.88	217.94	217.21	215.94	217.05	217.77	216.74	218.41	216.84	216.29
209.2	208.72	206.55	207.04	208	206.87	205.77	208.95	207.68	207.52	209.27	207.25	207.24	207.05	208.91	208.41	207.7	208.21	207.63	208.85	207.14	208.14	207.73	209.1	206.26	208.05	207.75	206.94	208.46	207.95	207.64	207.91	206.26	207.81	206.3	207.56	207.67	208.06	207.76	208.2	208.92	208.17	208.05	207.24	208.22	207.95	207.51	209.64	206.95	208.17
203.07	202.84	204.4	205.3	203.24	203.83	204.04	203.49	202.97	204.09	203.03	202.81	204.06	204.16	204.52	203.56	203.1	204.28	203.8	204.05	202.85	201.83	202.95	203.34	203.06	204.22	202.9	203.58	203.74	203.66	203.88	204.99	203.05	203.18	203.55	203.55	203.2	202.95	204.44	203.72	204.08	205.18	202.33	202.56	202.05	203.51	202.5	203.24	203.58	202.58
217.62	217.4	216.47	219.02	219.6	216.09	218.73	219.8	216.74	217.82	217.84	218.02	217.89	217.68	218.34	218.87	218.34	217.44	216.47	217.09	217.35	216.63	217.42	218.82	218.12	219.06	218.27	218.35	218.42	217.8	217.27	218.3	217.95	219.17	217.72	216.95	217.3	218.19	217.84	218.66	218.36	218.03	216.38	219.71	216.97	217.56	217.32	217.15	218.14	216.76
218.11	217.15	218.02	217.58	218	218.4	219.25	217.36	217.15	217.57	219.08	218.32	217.6	219.51	217.01	218.07	216.83	218.04	217.39	218.37	216.87	218.66	216.95	218.25	219.13	218.16	217.84	217.88	218.05	217.49	218.92	217.59	217.25	217.32	217.82	216.88	217.77	217.55	217.58	217.31	218.24	218.48	218.07	217.46	218.75	218.66	217.84	218.49	218.14	217.23
204.23	203.55	203.37	204.98	203.54	202.3	203.25	202.29	202.33	202.65	203.9	204.63	205.39	203.61	204.26	203.11	203.13	203.33	203.21	204.42	203.85	202.47	203.58	204.11	203.06	203.39	203.7	204.87	203.71	204.71	202.9	202.94	202.33	203.21	205.29	203.94	203.69	203.11	204.33	202.76	202.32	204.2	202.74	201.27	204.16	202.77	204.81	203.41	203.92	203.9
211.93	213.46	212.85	213.55	213.33	213.06	211.46	211.98	214.54	213.67	211.86	212.78	211.35	211.9	212.55	211.97	211.72	211.63	211.05	211.55	211.79	212.51	212.36	212.57	210.64	212.51	213.16	213.88	212.48	212.24	209.57	212.49	214.47	212.76	212.6	212.35	211.59	213.52	211	212.86	212.3	212.64	213.91	213.15	211.74	212.12	210.55	212.46	211.52	212.45
211.25	212.26	211.7	210.98	210.88	211.24	211.99	212	211.96	210.5	212.12	211.44	211.18	211.27	210.76	210.5	210.08	211.36	211.9	211.32	210.85	211.06	210.95	211.27	210.81	211.51	210.56	211.3	213.03	211.57	211.37	212.47	211.04	211.54	211.77	210.65	212.87	211.72	212.64	210.78	210.48	212.4	213.21	211.14	211.86	210.75	212.19	209.79	210.19	211.34
205.52	203.89	204.89	205.3	203.99	203.38	203.31	204.25	202.96	203.24	203.62	203.09	203.16	203.79	203.62	203.72	204.59	205.37	202.44	203.97	204.66	203.37	204.56	204.53	205.29	203.01	203.84	203.42	205.01	204.63	205.67	203.83	202.81	203.07	203.36	204.72	203.24	203.22	204.46	204.14	203.94	204.65	204.4	205.2	204.63	203.23	204.6	203.64	203.48	202.98
212.63	214.14	214.44	211.72	211.15	211.66	211.7	211.73	211.01	213.44	212.08	213.51	211.86	213.82	211.4	213.29	211.27	213.31	212.12	211.94	213.04	211	212.5	210.78	212.97	211.36	211.86	212.92	213.84	212.88	213.51	213.65	211.96	212.14	212.42	212.09	212.24	211.71	212.85	214.18	212.9	212.01	212.41	212.63	211.53	211.45	210.82	211.75	213.11	212.62
201.65	200.55	200.26	201.08	202.09	201.36	201.05	201.61	202.43	199.85	201.69	201.5	201.95	201.58	200.54	200.7	198.03	199.13	201.33	200.9	201.7	202.3	201.53	200.9	201.46	200.81	200.87	200.8	201.1	201.91	202	202.15	200.37	201	201.18	202.72	200.91	200.83	199.44	200.81	200.39	201.48	200.65	202.33	201.23	201.14	201.23	200.62	201	201.26
207.19	207.16	208.82	207.22	208.76	208.38	209.2	208.88	208.74	208.48	208.61	208.02	207.36	207.83	206.03	207.99	208.76	208.49	207.81	208.72	207.64	206.9	207.29	209.47	207.4	204.92	209.29	207.51	205.87	205.56	208.54	207.01	207.05	206.87	206.09	206.48	206.28	206.22	207.27	206.57	207.85	207.18	207.84	207.68	206.79	206.81	206.64	208.1	207.3	207.66
218.4	217.92	216.25	216.67	217.26	218.8	214.8	218.6	218.29	218.65	218.92	217.61	216.41	217.55	217.09	218.71	219.57	218.29	218.01	217.52	218.19	218.98	217.94	218.28	219.34	217.98	218.53	217.36	218.5	218	217.92	218.44	217.79	216.22	216.81	216.23	216.87	219.53	218.65	218.32	217.17	218.58	219.1	218.34	217.58	216.46	217.81	217.78	217.58	219
213.62	212.88	211.96	211.76	212.35	214.17	214.07	211.97	211.87	212.31	211.97	212.13	211.97	212.52	212.38	212.66	212.9	212.9	212.06	212.69	213.57	212.92	213.83	212.28	211.94	213.07	213.33	212.69	212.24	212.08	212.16	212.18	212.65	212.34	212.42	212.09	213.62	212.53	212.6	211.62	214.04	212.37	213.41	214.44	212.7	211.54	211.66	211.67	212.57	213.45
217.5	216.78	217.68	218.56	216.81	218.64	217.95	217.81	217.47	217.43	219.32	217.35	218.58	217.2	219.45	218.51	216.47	217.69	216.7	217.88	217.75	219.38	216.04	218.78	217.31	217.89	218.5	217.61	218.46	219.46	217.5	217.68	216.84	216.2	218.47	217.74	217.72	218.17	218.26	218.43	216.9	218.4	218.09	217.66	216.9	218.08	217.39	217.36	217.97	216.42
208.23	207.83	207.42	208.88	206.93	206.5	209.08	209.32	205.08	207.13	208.63	208.25	207.39	206.68	209.01	207.36	210.04	208.44	208.3	208.35	208.02	207.76	208.88	208.06	207.77	207.79	209.12	207.89	208.88	208.09	209.68	208.44	208	206.71	210.18	206.55	207.35	209.82	207.56	206.83	207.84	207.76	206.17	207.63	207.82	205.27	208.09	208.43	206.28	208.47
203.28	203.73	202.98	201.15	204.44	204.44	203.68	202.8	204.37	203.26	203.38	203.88	204.52	204.11	204.14	205.06	204.21	205.39	205.41	202.97	203.28	204.19	205.17	205.08	203.82	203.9	204.67	205.17	203.73	205.78	203.69	203.79	205.26	204.27	203.7	204.59	203.68	205.28	204.21	204.4	204.11	204.88	203	204.99	203.39	203.64	204.07	203.37	203.45	204.86
208.58	208.01	209.83	207.48	207.74	208.05	208.2	211.17	206.88	210.33	208.07	209.46	208.02	207.76	207.59	208.62	210.13	208.23	208.4	207.93	209.13	208.3	207.58	209.9	210.78	210.22	208.14	208.34	208.49	208.48	207.77	209.25	209.64	209.03	208.72	208.45	209.51	208.73	209.61	208.83	209.68	208.48	208.8	208.74	209.27	208.09	208.51	207.12	208.98	209.8
208.71	206.71	208.56	209.85	207.01	207.96	207.49	207.78	206.43	206.98	208.36	209.33	208.58	207.22	207.15	206.23	207.74	208	207.1	207.03	207.75	208.39	207.43	207.65	207.04	207.97	208.15	206.85	208.74	207.77	208.58	207.08	208.34	207.75	207.52	209.4	206.99	208.17	207.7	208.16	207.37	209.4	206.16	207.64	209.09	206.55	207.99	208.45	208.24	207.75
204.65	204.29	204.21	202.29	203.57	204.79	203.08	203.96	204.85	204.42	204.07	204.17	202.82	203.61	205.34	204.95	203.81	203.52	202.99	203.95	202.24	203.98	204.35	204.14	204.14	203.72	205.55	205.21	204.3	205.09	204.27	202.85	204.3	203.67	204.35	201.79	204.6	205.36	204.73	203.33	203.77	202.55	203.92	204.03	204.8	204.68	204.31	204.37	205.64	203.71
208.23	208.62	206.91	207.9	207.01	208.09	207.67	208.46	208.23	207.57	206.62	207.12	207.29	207.59	209.8	209.18	207.03	208.11	207.36	206.89	207.47	206.88	208.35	208.17	208.09	207.01	208.86	208.62	208.83	207.78	208.16	207.88	208.1	208.18	207.2	209.15	208.02	207.63	207.48	208.22	208.76	207.71	208.15	207.73	207.63	207.47	208.52	207.74	208.18	206.94
205.03	205.45	206.63	205.12	206.77	206.07	206.17	206.82	205.68	206.78	207.31	208.72	207.56	207.6	206.74	206.81	205.75	206.42	207.84	207.76	207.19	206.19	206.57	207.84	205.61	207.92	207.4	206.31	206.66	205.29	206.45	206.06	207.23	204.97	206.99	205.89	206.05	206.85	207.61	206.36	207.05	206.22	205.55	207.7	207.49	205.14	206.15	207.36	206.55	207.42
210.71	211.75	211.58	210.64	213.39	212.14	212.05	212.22	211.45	210.8	211.1	211.76	212.03	211.88	210.95	211.38	212.13	211.93	211.35	210.47	211.7	211.27	211.16	212.06	212	211.13	212.43	211.91	212.43	211.98	210.14	212	212.82	211.24	212.72	212.75	211.55	210.29	211.85	209.55	212.07	210.55	211.08	213.13	211.97	212.62	212.63	212.83	212.68	211.69
208.65	209.1	209.42	208.66	210.49	209.91	209.3	209.61	207.94	208.38	208.86	209.06	209.72	208.66	208.87	208.68	209.52	209.07	208.63	207.87	209.22	208.31	209.52	209.72	210.8	209.52	209.98	209.5	208.63	208.91	208.24	209.02	208.74	209.01	209.81	209.15	208.61	210.03	209.48	209.33	208.65	209.45	210.27	207.15	207.93	208.55	209.17	207.88	209.41	208.56
211.68	211.04	212.15	211.57	211.42	211.68	209.67	213.98	211.73	212.12	212.03	211.75	211.96	211.17	211.49	211.61	210.16	210.4	210.4	211.86	210.85	210.5	211.45	210.7	212.42	211.23	210.73	211.17	212.6	211.62	211.13	209.88	213.65	211.33	211.08	211.07	211.77	212.17	211.72	212.32	211.28	210.97	211.01	210.46	211.75	211.41	210.47	211.2	211.41	211.79
205.52	204.51	205.58	206.1	205.45	203.79	205.46	205.38	205.03	204.43	205.78	205.93	204.65	206.76	203.95	204.97	203.97	204.85	205.9	207.21	205.11	205.31	205.58	205.23	203.63	204.39	207.67	206.81	205.51	206.01	206.23	205.52	204.12	205.79	207	204.54	206.02	205.39	205.96	204.74	206.72	206.11	206.29	204.74	206.15	205.68	204.31	206.25	204.44	204.29
209.51	208.6	206.7	206.84	208.66	206.52	208.63	208.41	206.52	208.04	207.97	208.3	207.51	208.45	208.12	207.35	207.05	208.68	209.27	206.13	208.48	208.26	208.2	208.48	207.36	207.44	207.93	206.94	208.77	208.17	208.96	207.02	209.86	208.6	208.25	206.62	206.92	208.12	207.73	206.97	205.95	207.79	206.8	207.13	207.66	207.63	208.58	209.04	208.1	208.03
204.2	204.5	203.39	203.43	203.84	203.57	204.57	203.46	204.77	202.53	203.13	203.21	204.97	202.42	204.02	202.4	203.41	203.45	203.11	203.46	202.51	203.61	204.22	204.17	204.85	204.83	204.36	203.39	204.46	203.23	203.41	203.73	203.05	203.69	203.06	204.68	203	203.8	203.01	203.01	204.8	203.52	204.51	203.16	203.54	205.24	204.66	204.05	202.9	203.59
210.67	211.34	211.94	212.03	212.8	211.2	210.24	213.32	209.87	211.7	212.14	209.5	213.26	212.25	212.42	212	211.22	214.07	211.2	209.5	210.05	211.23	211.13	212.69	211.33	212.43	210.73	212.95	212.37	210.49	211.9	210.18	211.82	213.99	211.37	211.09	209.39	212.19	212	210.65	211.47	212.71	211.72	210.49	209.92	210.52	211.25	213.03	211.28	211.18
216.7	216.76	218.8	215.76	218.86	217.38	217.46	217.06	216.52	216.76	216.28	217.24	217.43	215.94	215.55	217.42	216.71	216.88	217.13	217.55	217.67	217.05	216.89	216.84	215.39	217.49	216.6	217.83	216.23	217.16	217.14	216.86	216.69	217.97	217.47	217.1	217.55	215.93	216.76	217.11	217.74	215.87	217.66	217.91	216.59	217.39	217.03	217.9	216.47	217.96
202.87	203.66	204.39	201.74	203.9	203.65	202.65	202.2	203.24	204.55	203.51	204.09	203.41	204.23	205.1	202.99	204.06	204.34	204.34	203.29	203.8	204.27	202.67	206.55	203.38	202.44	202.82	204.29	204.12	205.34	203.5	205.16	204.34	203.75	205.19	204.26	203.42	205.81	202.87	203.54	204.63	205.39	204.72	204.21	204.25	204.34	204.57	204.25	204.7	202.89
217.4	215.91	219.3	218.35	216.75	216.55	217.99	218.03	217.27	218.05	218.78	217.93	218.83	218.07	218.56	218.07	218.69	218	218.5	217.96	218.34	216.47	219.2	219.26	216.92	217.48	218.3	217.27	218.18	218.64	217.92	217.62	217.58	217.19	218.53	219.44	218.13	217.89	218.03	216.88	217.9	218.02	217.59	218.56	215.5	217.13	216.42	217.8	217.92	216.58
204.27	203.65	205.18	204.69	205.6	204.44	204.54	204.82	205.22	205.19	204.32	203.89	204.51	206.36	206.71	205.41	206.64	204.3	205.11	205.2	203.95	204.33	204.71	205.81	205.38	204.61	203.69	204.34	205.59	204.81	204.64	203.82	205.22	204.58	205.12	204.8	204.44	206.16	204	205.05	204.42	205.27	203.96	204.27	205.3	205.68	204.32	205.9	204.73	204.65
212.11	211.71	212.12	211.39	212.65	212.24	213.29	211.66	212.52	211.05	212.09	211.65	212.46	211.32	211.99	212.92	213.75	212.39	213.27	211.39	212.84	212.83	213.26	211.81	213.36	211.91	210.5	211.98	211.29	214.04	212.37	211.99	212.2	212.44	213.51	210.2	212.35	211.99	212	212.72	210.88	212.75	213.97	211.64	213.65	212.86	212.71	213.46	212.26	211.56
207.2	207.9	207.19	206.58	205.15	207.06	205.96	207.65	207.01	205.8	205.34	207.5	206.12	204.72	206.65	205	205.51	206.53	204.81	204.93	205.79	205.04	205.95	207.48	207.01	208.12	204.65	206.16	206.29	208.09	206.97	207.11	206.73	206.22	206.25	205.53	205.69	207.13	206.94	206.74	205.59	205.53	206.92	205.39	205.62	207.7	206.86	205.56	206.64	204.43
207.64	207.73	206.61	208.71	207.38	207.15	205.88	206.84	207.68	206.87	207.77	207.39	210.8	207.01	206.11	207.64	207.31	208.35	207.97	207.84	205.95	208.31	207.45	209.66	207.29	207.75	208.33	208.71	208.36	209.15	208.22	208.43	207.49	207.33	208.54	208.21	207.27	206.63	206.07	207.83	208.04	207.63	209.23	207.7	206.17	208.32	208.95	208.55	206.53	207.87
202.95	203.51	204.35	204.58	203.3	203.38	205.72	202.28	203.37	202.22	202.8	204.48	202.68	202.62	201.81	203.86	203.7	203.25	203.06	205.08	202.15	202.39	203.69	203.46	203.3	204.73	202.57	202.04	202.43	203.27	203.87	203.65	203.84	202.26	203.5	204.76	202.39	202.14	201.94	202.81	203.07	202.37	205.86	202.07	203.96	200.61	202.96	203.75	201.45	202.75
212.59	213.54	214.54	211.97	213.3	213.65	212.05	211.84	214.04	213.88	213.48	213.4	212.11	213.04	212.03	212.43	213.4	212.64	211.96	214.89	212.32	212.71	212.87	213.7	212.33	213.41	211.41	213.66	211.91	211.89	212.3	212.91	212.4	213.09	213.36	213.67	213.18	213.58	212.89	212.4	214.2	213.9	211.84	212.7	212.77	213.53	213.49	210.88	213.81	213.67
199.2	201.12	200.84	199.93	201.13	200.08	200.45	200.35	200.71	199.97	201.54	200.45	200.15	201.12	201.38	199.88	199	200.55	199.05	198.07	198.98	200.38	201.24	200.16	202.22	199.91	203.23	198.63	200.29	199.71	200.8	201.13	200.13	200.26	200.15	198.8	200.47	200.44	201.01	200.16	200.68	201.33	201.55	201.05	199.86	200.72	199.94	200.66	199.48	200.44
206.56	205.48	204.8	205.38	206.26	206.31	206.49	206.71	206.58	207.92	206.25	207.11	204.78	206.5	206.28	208.18	206.17	207.38	206.89	207.66	206.36	208.93	206.25	206.26	207.07	206.56	207.26	205.78	206.94	206.97	206.24	207.27	205.44	204.84	207.98	207.43	206.85	205.16	205.88	207.01	206.07	207.34	205.87	206.54	205.71	206.33	206.02	206.94	207.43	207.33
203.38	205.33	203.67	204.46	204.1	204.05	203.76	203.65	203.49	205.29	204.27	204.58	202.5	203.49	205.55	204.36	203.69	203.12	203.46	204.63	203.54	202.32	204.07	205.14	203.7	203.35	203.39	203.91	205.28	203.05	203.65	202.88	205.31	203.28	203.18	202.47	204.95	204.37	203.38	204.59	202	203.31	203.43	204.11	203.27	204.28	205.16	202.89	204.47	202.77
216.56	217.93	216.35	216.8	217.93	215.87	216.54	217.36	217.53	218.56	215.81	216.65	217.27	218.5	217.57	216.97	217.35	217.91	217.05	218.68	217.38	216.98	216.97	217.28	215.74	216.4	216.41	215.44	219.05	216.71	219.44	213.98	217.43	217.32	217.61	217.79	216.09	216.79	217.19	215.56	217.61	218.05	216.65	216.74	216.8	217.41	217.37	216.46	216.22	217.7
207.75	207.9	207.51	207.57	208.2	208.9	207.63	206.72	206.98	207.33	208.64	208.62	208.14	208.5	205.61	208.52	207.8	207.6	208.12	208.99	206.89	207.31	208.22	207.65	208.55	206.77	208.83	206.96	208.55	207.67	208.11	207.88	207.14	209.88	207.71	208.98	207.48	208.31	208.02	207.23	207.23	207.81	206.55	208.01	207.57	208.09	208.48	206.21	208.18	206.95
204.31	203.89	202.46	204.42	202.93	202.76	204.71	203.61	202.58	201.67	203.14	202.96	201.85	201.43	202.75	204.2	202.44	202.7	203.97	204.41	203.55	203.92	204.11	204.42	203.35	203.63	202.48	202.96	204.44	203.17	202.99	203.9	203.86	203.37	204.42	203.68	203.2	203.5	203.23	203.61	203.73	204.47	203.39	203.73	203.47	203.37	202.39	202.42	203.35	204.33
213.51	213.69	211.31	211.79	213.03	213.41	212.23	213.3	213.49	211.8	213.45	211.59	212.76	211.51	212.49	211.55	212.09	210.99	212.33	210.69	212.88	212.62	212.58	212.17	213.63	213	212.53	211.46	211.92	213.34	210.99	212.31	213.75	211.77	211.99	212.77	211.69	212.42	212.46	211.81	212.91	213.64	211.87	212.05	212.18	212.71	212.76	212.55	212.36	212.5
206.96	207.38	209.66	208.05	207.05	208.12	209.35	207.37	208.29	208.2	208.19	208.17	207.26	208.7	207.37	206.15	209.1	207.36	206.65	209.07	209.47	207.48	206.8	207.29	207.28	208.68	208.14	207.13	207.26	206.71	207.27	209.02	206.29	207.98	208.58	208.43	206.29	206.22	207.61	206.93	209.02	208.4	209.11	207.65	206.7	206.66	207.76	206.96	207.39	207.98
215.78	218.25	217.36	215.51	218.45	218.14	217.13	217.67	217.55	216.18	217.27	217.21	216.7	216.32	218.1	217.32	216.57	216.7	217	217.95	216.43	216.78	216.29	217.63	214.86	217.13	216.68	216.82	217.25	217.05	215.5	218.65	217.41	216.37	217.35	216.5	216.38	217.07	219.08	216.52	218.48	216.34	215.62	217	216.07	217.61	217.65	216.3	217.3	218.99
206.68	208.29	207.73	208.58	209.69	206.94	206.61	209.07	207.84	208.51	207.32	207.04	207.6	207.09	206.16	208.58	206.85	207.76	208.12	208.22	208.05	207.41	210.15	207.66	208.24	207.39	208.22	206.73	208.71	207.37	208.08	207.02	208.79	207.3	207.25	208.09	207.5	208.93	208.9	207.96	209.6	207.75	207.21	208.46	208.51	208.9	206.14	206.63	207.5	207.88
211.71	210.17	211.54	212.66	210.95	211.35	210.9	212	212.16	210.09	211.94	211.52	213.18	211.61	211.26	213.26	211.78	210.96	210.8	211.89	212.7	212.5	210.17	212.12	210.62	211.06	210.6	211.29	212.6	211.63	211.95	211.31	212.07	211.5	210.12	210.6	211.43	209.58	212.36	213.43	211.6	210.39	211.44	212.27	212.81	211.57	212.18	210.26	211.48	211.62
214.53	213.51	211.12	214.53	212.44	214.77	212.73	214.16	212.82	212.71	212.92	212.57	212.72	212.13	211.43	215.18	213.86	213.26	214.26	212.77	212.52	213.34	213.81	211.7	212.36	212.9	212.64	212.5	211.04	213.78	212.36	211.6	212.35	212.08	212.67	212.43	213.46	213.23	213.13	212.53	212.72	214.64	211.75	212.62	213.96	213.45	212.09	212.79	213.54	212.49
218.7	215.36	216.86	217.05	216.04	217.5	216.32	216.66	215.91	217.6	217.16	216.99	215.9	215.65	217.81	215.5	217.37	216.41	218.04	217.3	217.4	216.19	216	218.31	216.85	217.21	217.14	217.17	216.91	217.83	217.97	217.62	217.08	216.36	216.32	216.16	218.13	216.77	216.98	217.26	217.16	217.34	217.43	215.48	217.58	215.37	215.97	217.84	218.82	217.96
218.36	216.99	217.29	218.1	217.16	218.28	219.47	217.11	217.48	217.71	215.79	216.62	218.07	217.99	217.68	217.33	218.68	217.9	218.76	216.72	217.09	216.5	219.21	217.67	216.1	218.24	217.42	218.91	216.61	217	217.87	218.13	218.23	218.7	217.52	218.1	218.47	218.24	217.58	216.6	218.39	217.37	217.86	218.7	216.92	218.94	217.23	219.5	216.99	216.59
199.41	197.34	200.85	199.19	198.99	199.5	199.58	199.44	198.51	199.72	199.82	199.11	199.75	199	199.92	200.09	200.46	199.5	199.99	200.84	199.12	199.8	199.43	200.32	199.95	200.17	199.63	200.35	198.47	198.22	198.95	200.72	198.24	199.32	200.28	198.96	199.2	200	199.69	199.18	198.97	199.8	199.27	200.09	200.51	198.86	200.41	199.28	199.32	200.58
198.42	199.07	200.36	200.86	200.05	199.11	198.68	199.45	200.73	199.18	198.37	200.19	199.32	201.25	199.26	198.81	199.09	200.05	199.97	200.32	199.64	198.35	198.81	199.63	199.3	200.7	200.43	199.2	198.66	199.57	199.32	199.58	198.69	197.98	200.33	200.65	200.26	198.07	198.37	199.57	198.68	199.48	199.3	198.72	196.92	197.54	200.77	198.79	199.62	198.73
217.8	217.37	217.32	217.66	217.13	217.45	217.31	218.68	216.68	216.58	217.22	217.63	217.53	217.58	216.31	217.81	217.8	218.67	217.75	217.68	219.12	217.14	218.52	217.2	219.03	217.44	217.51	218.01	217.39	218.27	218.14	217.43	218.03	218	217.38	217.62	217.57	217.33	217.59	217.64	217.94	218.45	216.86	218.34	217.34	216.15	216.92	216.21	217.63	217.71
207.58	206.13	208.69	207.87	209.14	210.5	209.01	210	209.88	210.71	206.72	208.69	210.42	208.36	209.87	208.87	209.39	209.56	208.15	210.04	210.24	208.85	207.57	208.6	208.92	209.65	210.56	208.59	209.45	207.05	207.97	207.53	209.09	208.08	210.33	206.89	209.89	208.35	208.55	207.11	209.14	208.96	208.44	207.71	208.13	208.67	208.38	209.31	209.5	208.55
210.32	211.5	212.14	210.17	212.61	211.98	212.11	212.2	211.11	211.91	210.92	210.79	212.08	211.78	212.36	210.66	212.77	211.87	211.32	212.4	212.84	211.7	212.18	212	213.29	211.67	210.18	210.62	213.89	212.29	212.41	210.43	212.74	212.15	211.19	211.86	211.84	211.57	211.64	211.48	212.04	210.97	213.19	212.27	213.51	210.07	210.79	213.03	211.9	212.74
213	212.7	212.45	212.97	213.65	213.62	213.04	212.88	212.73	214.12	213.1	212.88	213.45	213.82	212.97	212.67	212.71	212.26	213.46	214.49	212.9	213.78	213.32	214.44	212.15	213.47	213.57	214.34	213.36	212.46	212.27	213.67	214.75	212.33	213.48	213.76	212.74	213.87	214.12	213.04	212.81	212.77	213.95	212.23	212.72	213.85	214.37	212.27	212.38	213.24
204.5	204.45	203.96	204.32	205.16	204.39	203.96	205.06	203.42	203.99	205.78	202.9	204.14	204.24	205.21	203.31	204.96	204.87	206.9	205.97	204.82	205.27	204.62	204.21	204.74	205.05	205.06	204.72	205.7	204.07	204.29	204.13	203.8	205.73	203.88	205.61	204.69	204.23	203.78	204.71	205.98	205.2	203.57	204.16	205.26	204.91	204.16	205.01	204.93	205.15
195.26	195.51	195.24	194.27	195.54	195.49	194.9	195.24	196.38	195.28	193.84	195.3	194.94	194.19	195.41	195.02	195.57	195.34	195.38	194.94	194.65	194.13	195.9	194.36	195.35	198.12	194.35	196.9	196.19	195.67	194.58	194.74	194.37	194.96	196.4	195.92	194.62	194.58	194.35	195.61	196.44	195.41	196.05	193.48	192.55	195.23	192.94	195.6	194.41	195.93
209.72	209.44	208.77	208.08	208.11	207.78	207.12	206.87	208.44	207.84	208.3	208.22	207.51	207.48	207.7	206.49	207.15	207.26	207.51	206.61	208.27	209.25	205.91	208.47	208.94	207.41	207.86	208.58	208.44	206.38	206.6	208.39	208.95	208.98	207	207.84	207.69	208.68	208.25	207.36	206.97	207.39	208.33	206.59	208.41	206.11	208	207.25	207.25	207.14
212.3	211.57	212.01	211.54	212.33	211.68	210.96	212.41	212.55	211.07	211.9	211.02	211.81	210.59	213.01	212.41	212.74	212.18	209.01	212.13	211.09	212.07	210.97	213.66	213.24	212.67	211.93	212.5	211.4	213.34	212.31	211.84	212.32	210.38	212.26	211.96	212.42	213.12	211.14	211.04	212.64	211.31	211.75	211.48	210.32	211.84	211.72	211.17	211.39	211.16
201.95	201.52	200.13	202.75	201.27	201.17	202.14	200.59	200.86	200.41	200.78	201.36	200.95	200.41	200.68	202.34	202.59	201.47	199.87	201.92	199.6	201.14	201.32	201.62	200.72	201.86	201.8	199.56	201.37	201.26	200.35	200.28	200.22	200.57	200.54	201.63	200.77	200.72	201.71	200.34	203.61	200.28	201.62	198.87	201.74	201.21	201.12	202.23	201.61	200.56
199.57	200.3	200.98	201.19	200.64	201.21	200.76	200.72	199.2	200.63	201.36	199.1	200.89	201.18	200.97	200.22	201.11	200.16	200.86	200.16	199.39	200.58	200.04	200.37	199.77	198.46	197.88	199.67	198.75	200.12	200.82	200.09	201.62	199.85	201.32	201.09	199.74	200.98	200.11	200.9	200.63	200.16	199.46	200.35	201.24	201.24	199.83	199.31	198.61	200.21
211.05	210.5	211.22	210.93	210.43	212.27	212.38	211.09	211.62	211.3	210.06	211.05	209.86	211.26	210.98	211.79	210.63	210.67	209.43	210.09	211.56	211.05	210.2	212.19	213	211.86	211.08	212.34	209.92	211.37	210.9	212.26	212.59	210.09	211.75	211.34	211.54	210.53	210.06	211.65	211.02	211.5	211.05	211.13	212	211.07	212.6	211.68	212.33	210.79
212.02	213.15	210.99	211.41	210.45	212.06	210.96	212.74	212.98	210.3	212.83	211.12	212.97	211.83	211.29	211.64	211.05	211.48	211.33	211.27	211.91	212.61	211.58	211.75	212.79	210.7	212.01	212.23	211.35	212.72	211.4	210.62	210.84	211.74	211.45	212.74	211.74	210.83	211.18	212.39	211.41	211.76	211	211.1	210.49	210.44	211.6	211.99	210.45	213.01
213.81	212.25	214.39	214.14	214.2	213.42	212.66	214.76	214.12	214.09	215.25	213.28	213	212.9	213.75	214.04	214.03	214.17	214.66	213.98	212.49	214.48	214.23	214.06	213.28	212.38	214.34	213.53	213.4	214.26	212.61	210.76	213.29	214.14	213.84	213.86	214.22	214.4	214.82	214.64	213.13	213.93	214.2	214.08	213.48	214.53	212.19	214.06	213.88	213.06
208.35	207.16	208.67	208.55	208.03	206.89	206.03	206.42	207.94	208.17	208	208.37	207.76	206.55	207.26	209.16	208.72	209.4	207.36	208.3	206.56	207.28	208.91	208.02	208.09	206.42	208.02	209.57	208.11	208.08	208.43	207.65	208.84	208.7	207.91	207.25	208.27	206.28	207.93	207.54	206.71	208.12	207.17	206.09	208.24	208.52	208.1	208.8	206.2	206.71
213.21	211.5	212.71	212.75	213.27	210.84	211.22	211.64	211.06	211.41	212.67	210.96	212.35	213.67	212.18	211	212.07	211.97	212.71	212.13	211.12	210.72	211.37	211.2	212.49	211.7	209.83	214.06	211.2	212.53	210.74	212.8	212.06	210.61	211.49	211.41	212.41	211.95	210.56	212.01	209.87	212.91	212.61	211.38	210.2	213.24	211.18	211.13	211.33	213.24
209.84	206.77	208.47	207.87	208.02	207.69	208.74	209.28	206.73	208.41	206.96	206.69	208.19	208.44	208.7	208.5	207.37	206.95	208.28	209.04	207.42	208.63	207	209.53	207.48	207.22	207.53	208.92	207.91	205.34	207.97	206.53	209.15	209.73	207.98	207.73	207.45	208.17	207.47	209.47	209.3	206.99	207.54	207.68	208.74	208.29	207.52	210.65	207.25	207.89
211.25	211.57	211.37	211.11	209.68	212.05	211.29	211.67	211.28	211.49	211.84	210.21	212.13	210.68	210.88	211.71	212.73	210.39	212.21	211.3	213.22	210.8	212.35	210.24	211.14	212.38	212.1	212.07	211.83	210.99	212.79	212.21	212.72	212.01	212.61	211.81	211.73	211.1	213.14	211	211.85	210.21	211.21	212.68	212.03	211.66	211.11	211.1	211.57	211.99
208.82	208.47	209.11	209.4	208.7	208.77	208.08	208.47	208.98	208.6	208.71	209.15	207	209.59	209.68	209.5	210.91	209.38	209.13	207.57	207.26	209.04	206.74	208.43	209.44	207.93	207.72	207.61	206.99	209.48	208.51	207.95	209.07	208.48	208.24	208.97	208.62	207.44	208.02	207.66	208.34	209.09	208.09	209.38	207.14	210.84	207.04	206.94	208.23	208.45
209	209.27	207.11	207.59	207.9	206.32	208.08	208.05	209.03	208.45	208.68	208.68	210.06	208.35	208.97	207.73	209.25	208.12	208.36	208.3	207.92	208.64	208.23	210.33	208.64	207.99	208.58	208.62	207.66	209.48	207.58	207.74	208.5	208.87	209.58	209.52	208.57	208.42	209.7	208.93	208.61	207.72	209.63	207.64	208.88	209.42	206.69	209.11	207.12	209.58
211.13	211.82	211.01	211.6	211.11	210.88	211.05	211.14	212.38	212.17	213	211.27	211.02	211.36	211.96	210.79	211.77	212.09	210.52	211.62	211.72	210.42	212.57	209.65	213.94	211.49	210.5	211.91	211.93	210.69	211.03	212.99	211.78	211.01	211.14	211.27	211.85	212.56	211.72	211.58	210.31	212.56	212.25	211.22	210.27	211.65	212.42	212.4	211.66	213.08
203.88	203.98	203.88	202.35	203.08	202.92	204.63	204.45	203.4	203.47	203.98	203.16	201.82	204.55	202.3	204.14	204.33	202.38	204.54	206.2	204.82	202.7	203.72	204.91	203.78	203.1	203.07	204.18	204.46	205.91	203.8	203.9	203.72	204.83	202.94	205.31	204.04	203.12	204.95	203.43	202.6	205.44	204.24	202.31	204.08	203.14	203.6	203.3	203.61	204.26
217.81	216.49	217.02	216.73	216.97	218.26	217.79	216.43	216.27	215.4	217.61	216.43	216.79	215.85	216.31	217.03	216.29	217.06	216.51	217.41	218.34	216.16	215.97	216.1	217.04	217.86	216.91	216.51	216.08	217.11	216.7	216	215.84	217.18	216.19	216.66	216.49	216	217.15	215.9	216.85	216.69	216.19	216.53	215.92	217.66	218.84	218.02	216.05	216.05
212.25	210.99	212.74	211.71	211.36	210.53	212.08	211.28	210.74	211.42	211.01	211.31	211.37	210.74	211.49	212.5	212.13	212.59	210.93	211.87	211.29	211.91	211.73	212.83	211.37	211.43	210.91	210.83	210.3	211.13	211.54	210.53	212.76	211.26	210.81	210.94	210.94	212.33	211.38	211.87	210.61	211.91	213.95	211.05	211.36	211.35	210.01	213.02	211.78	210.92
203.97	204.08	204.34	204.76	204.16	204.3	204.49	203.97	204.99	205.39	205.11	204.51	204.07	204.45	203.76	204.44	204.55	204.1	204.72	204.14	204.93	205.37	202.87	204.14	205.1	205.17	204.26	206.12	204.17	204.35	204.83	205.26	204.85	205.09	206.26	204.54	204.48	204.95	204.47	203.33	205.42	205.31	204.96	203.04	203.53	204.79	205.19	205.89	204.39	204.74
208.23	207.76	206.54	207.32	207.3	207.47	208.23	209.25	207.63	209.09	206.82	206.96	208.63	207.73	209.32	209.09	207.95	208.89	207.17	208.11	209.31	209.8	207.5	208.95	208.12	208.24	206.53	207.91	208.44	208.85	207.53	207.64	209.18	208.11	206.99	208.83	208.6	207.4	206.54	208.33	207.36	207.38	207.85	207.26	208.63	207.29	207.93	206.9	207.31	209.99
205.57	204.53	205.98	205.04	206.07	204.64	204.94	204.02	203.85	204.38	204.53	205.29	204.06	203.34	206.01	203.81	204.51	205.01	203.91	205.08	204.92	205.36	204.84	204.25	206.49	205.84	204.36	205.63	205.81	204.74	204.6	205.41	203.7	206.16	205.63	203.22	205.02	203.5	204.34	206.06	202.94	205.14	205.68	204.7	205.05	205.87	204.41	204.45	205.61	205.45
202.79	203.82	202.98	201.45	202.23	203	203.45	203.01	204.71	202.58	202.75	202.41	202.58	202.3	202.9	205.03	204.62	202.42	204	202.58	202.33	203.01	201.69	202.82	202.89	202.89	202.62	202.08	205.79	203.79	202.09	203.63	203.19	202.15	203.69	203.04	204.25	203.75	202.37	204.17	201.74	203.32	203.57	202.05	203.34	202.21	203.28	202.39	203.33	202.59
216.24	216.51	220.18	219.45	218.87	217.24	217.1	216.53	217.74	218.08	218.55	218.55	217.48	216.82	218.05	216.66	218.27	218.75	218.03	218.62	216.71	218.16	217.75	219.08	217.59	218.3	218.64	218.04	220.5	218.02	220.33	218.57	218.41	217.78	218.05	218.72	219.31	217.14	218.06	217.31	216.36	217.68	218.48	217.77	217.03	218.21	216.99	217.46	217.67	217.2
203.48	203.63	203.87	202.36	203.77	203.62	203.51	204.35	204.39	203.73	202.28	204.64	204.58	202.62	203.6	203.38	203.82	202.81	203.16	202.79	203.87	204.03	203.21	202.59	203.93	202.99	203.54	203.47	204.08	203.3	202.87	203.08	203.44	202.64	202.61	202.25	203.41	203.57	205.17	201.76	203.78	202.45	203.87	204.34	203.84	202.61	203.03	203.58	202.4	203.88
201.41	202.8	204.94	201.86	203.52	203.81	202.34	202.39	203.29	201.99	202.22	200.93	202.86	202.41	201.95	202.56	203.92	202.91	203.24	202.33	201.75	201.61	202.92	202.27	201.99	202.96	203.69	202.24	201.06	203.51	202.69	203.19	202.61	203.65	202.42	202.8	205.74	202.58	201.78	202.86	202.01	201.8	204.16	201.32	201.97	202.33	201.9	202.73	203.74	201.79
212.86	212.21	211.87	211.99	212.25	212.36	211.11	212.43	212.64	211.26	212.49	211.22	211.78	211.47	211.55	211.94	211.54	212.31	210.66	211.3	213.07	211.48	211.67	211.62	211.97	212	213.39	210.87	210.92	211.48	212.88	212.74	212.51	213.86	212.33	212.31	212.66	211.61	211.51	212.25	212.14	210.81	211.98	212.52	211.04	210.48	211.58	213.9	211.96	211.61
217.82	217.79	218.53	215.16	218.37	215.76	217.3	216.8	216.72	217.98	217.09	217.15	217.08	215.96	218.27	215.43	215.61	217.03	216.72	217.27	218.29	217.69	217.02	215.12	217.05	216.14	216.24	216.26	217.4	218.55	217.64	218.84	216.17	217.9	216.9	215.6	217.79	218.11	217.38	216.35	218.06	216.52	217.87	217.22	215.6	216.89	216.96	218.73	215.86	218.44
199.76	201.21	201.18	199.53	199.99	200.35	200.48	198.47	200.1	201.16	202.6	199.96	200.99	200.53	200.21	198.9	200.74	199.75	199.56	199.5	202.31	200.77	200.48	200.65	200.06	201.02	199.87	201.69	200.53	199.25	200.47	201.82	200.27	201.05	200.46	199.9	201.29	199.45	199.65	200.24	201.28	200.04	201.31	199.25	200.62	200.14	197.43	199.66	201.28	201.74
207.77	208.19	207.7	208.17	208.87	210.65	207.79	208.69	210.05	210.87	208.04	210.34	209.14	207.61	210.45	208.91	209.17	208.72	207.72	207.93	209.56	208.67	209.06	209.07	208.98	208.67	209.43	207.9	209.36	209.13	209.39	209.16	211.16	208.94	207.54	209.52	208.99	209.28	207.47	209.13	209.55	207.37	210.54	208.83	210.7	209.16	210.27	209.04	208.43	209.62
209.39	209.56	208.95	209.45	210.19	209.08	206.59	209.17	209.87	207.13	207.79	208.45	208.74	209.71	208.18	207.98	207.55	207.8	207.75	209.35	206.62	206.86	209.17	208.33	208.65	208.04	209.62	209.27	208.93	205.82	210.47	209.84	208	206.91	208.66	206.63	208.73	208.82	210.03	208.4	208.54	206.59	209.36	209.07	208.82	209.24	209.23	207.67	210.19	208.78
217.23	217.59	217.01	214.59	217.56	218.1	216.61	216.68	218.25	216.78	218.66	217.68	216.1	216.65	216.26	217.27	217.07	217.08	217.03	217.25	216.73	216.01	218.78	217.53	216.93	216.85	218.51	217.72	217.3	217.92	218.64	216.04	215.9	217.64	215.38	216.84	218.44	216.97	217.19	215.93	216.97	217.78	216.26	217.06	217.52	217.17	216.09	217.5	216.95	216.41
203.6	204.31	203.66	203.66	203.61	203.41	202.74	204.71	203.34	203.97	204.78	202.71	202.17	202.23	204.74	203.31	203.27	203.02	204.8	204.04	203.68	203.54	202.21	202.64	204.7	203.79	203.22	204.14	203.26	203.52	202.77	203.72	203.05	202.12	204.25	204.34	202.71	203.88	202.31	204.82	203.06	202	204.9	204.4	202.41	201.86	203.18	204.05	202.94	203.12
204.49	202.58	202.49	202.84	203.38	202.82	203.36	204.14	204.79	203.28	200.95	202.3	201.9	203.41	202.11	204.16	202.64	204.05	203	203.1	204.13	202.96	201.32	200.62	202.61	202.63	201.39	202.79	202.37	202.31	202.52	202.58	202.32	202.75	203.88	200.74	202.6	202.83	202.12	203.12	201	201.07	202.16	201.44	203.17	204.1	202.83	201.38	203.15	203.83
212.82	211.06	211.13	212.98	212.76	211.04	212.01	212.75	212.19	210.83	212.33	210.89	213.6	212.11	213.24	212.57	212.3	211.9	211.53	211.58	211.65	212.37	211.53	211.03	212.83	212.86	212.21	210.66	212.9	211.5	212.22	211.08	213.02	209.65	212.16	212.06	212.43	213.51	212.22	212.15	212.56	210.64	211.51	210.59	214.15	212.81	210.35	212.35	213.14	211.24
212.58	211.56	213.12	213.44	212.92	213.12	212.79	212.31	213.38	211.49	213.66	212.29	213.38	213.46	211.52	212.65	211.79	213.3	213.87	213.53	212.72	212.78	213.2	211.39	214.01	215	213.01	212.51	213.53	214.63	212.24	212.49	213.18	212.01	212.79	212.91	213.86	212.64	213.21	212.06	212.72	213.69	211.21	214.62	214.04	212.95	212.34	213.88	214.11	212.27
208.01	206.25	208.03	207.3	207.56	207.75	208.66	207.87	208.19	207.08	207.71	206.73	208.1	208.11	208.25	208.01	208.24	209.1	209.93	208.1	206.77	208.26	207.98	209.76	208.38	206.73	208.27	207.82	208.51	208.18	207	207.71	208.47	206.53	206.07	207.18	207.22	207.61	208.79	207.39	207.41	209.04	207.73	209.17	207.09	207.82	207.52	208.73	208.72	207.22
216.75	216.73	218.05	217.53	216.65	217.26	216.89	218.43	218.28	215.79	217.07	217.06	216.66	217.08	216.76	217.04	215.46	217.24	216.6	216.74	216.45	216.42	216.24	217.19	217.81	217.03	216.71	217.18	216.54	217.35	217.45	218.16	218.41	217.39	218.03	216.39	215.84	217.34	217.62	217.78	214.86	214.74	216.79	217.26	216.28	218.2	215.75	217.92	216.16	217.42
212.05	211.49	211.52	211.1	211.93	211.62	212.23	212.2	212.56	213.04	211.92	210.86	210.31	209.83	213.25	211.56	211.42	210.04	211.37	212.8	212.22	211.42	211.32	210.64	211.23	210.88	211.22	210.42	210.27	211.56	211.43	212.15	212.44	211.05	212.3	211.59	211.77	210.35	211.09	212.53	212.59	213.49	211.4	212.32	212.41	210.52	211.74	212	213.05	211.16
210.63	213.1	213.69	211.49	212.43	212.67	212.45	212.27	211.18	211.35	212.43	212.87	213.99	214.24	211.67	211.45	211.02	212.36	211.63	211.38	212.92	212.08	211.68	211.56	210.17	212.17	211.92	210.46	211.19	213.61	211.48	213.05	211.55	211.56	211.32	212.37	211.49	211.59	211.95	210.94	211.24	210.72	211.42	211.48	211.5	211.16	210.79	212.87	211.78	211.9
194.34	194.66	194.96	192.53	195.04	195.09	194.35	195.04	194.09	194.54	193.26	193.49	194.24	194.3	195.23	194.89	195.31	193.01	195.22	194.84	194.05	194.42	193.75	194.28	194.59	193.1	193.04	194.03	193.31	192.78	192.4	195.41	193.24	192.05	194.18	192.83	193.77	194.45	193.94	195.21	195.04	193.56	193.94	193.61	193.62	195.59	193.69	194.69	195.54	195.78
204.02	204.26	202.4	202.8	203.27	202.53	203.3	202.64	203.71	202.64	203.54	202.26	202.87	201.28	202.48	203.09	203.45	203.49	202.13	203.6	203.01	202.37	203.33	202.75	203.61	203.52	202.23	203.64	203.76	203.59	203.5	203.28	202.61	203.7	202.5	202.49	202.24	203.68	202.3	202.55	204.25	205.49	204.19	202.89	203.94	202.59	201.89	204.5	202.47	201.53
209.16	209.99	208.47	209.73	206.44	210.76	210.27	211.15	209.27	210.07	208.11	208.83	208.56	209.08	208.34	208.89	208.21	209.92	207.71	208.44	208.51	207.96	208.32	209.7	208.52	209.5	208.18	210.41	208	209.11	208.13	207.33	210.4	209.14	210.76	208.61	207.76	208.73	209.13	209.08	208.21	208.14	209.45	209.55	208.04	209.66	208.17	207.7	208.54	207.06
211.82	212.66	211.9	213.12	213.5	211.58	212.63	212.54	211.19	212.56	212.69	212.1	212.89	213.14	211.78	211.92	211.97	213.01	213.2	213.78	212.49	211.49	213.41	212.08	213.53	211.83	212.06	212.87	211.86	212.6	212.44	212.29	213.38	211.96	213.56	212.88	211.75	212.87	213.19	212.13	213.15	214.16	211.99	212.11	211.58	213.05	211.71	211.28	211.45	212.06
204.03	203.16	203.76	203.5	203.21	201.25	202.98	203.48	202.92	202.79	204.02	205.21	202.57	205.03	204.1	204.01	204.07	203.34	203.79	203.83	202	201.54	204.53	203.83	205.22	202.65	201.9	204.31	202.98	202.32	202.39	203.36	201.88	204.53	202.99	204.14	204.88	203.87	203.82	204.74	203.08	203	203.34	203.6	204.33	202.26	203.23	203.81	203.8	202.56
202.2	203.74	203.01	202.72	202.03	203.59	202.68	204.04	202.8	202.84	202.13	202.61	204.63	202.97	203.28	203	202.74	203.13	202.51	203.83	203.28	203.44	202.56	204.2	205.19	202.67	204.31	203.62	203.95	202.78	203.56	202.71	204.65	203.17	202.05	205.46	203.97	202.67	202.94	203.67	202.55	204.22	202.43	204.39	204.8	202.29	203.37	203.86	204.7	203
211.06	211.32	210.96	211.9	210.75	212.39	211.04	211.98	211.23	212.05	211.59	210.12	211.52	211.35	211.41	211.04	210.05	211.13	210.71	212.8	211.23	212.59	211.64	211.66	212.12	210.28	211.68	211.13	210.83	212.2	211.57	214.1	212.47	212.27	211.79	212.99	210.65	212.6	211.53	210.8	211.62	212	211.99	212.33	211.07	212.09	211.85	211.67	210.8	209.78
207.49	205.76	206.78	207.52	205.09	205.55	206.04	206.63	205.98	207	205.84	206.13	208.17	207.46	207.43	206.99	206.34	206.51	207.81	207.38	207.64	208.95	206.42	206.97	207.17	205.42	204.59	205.61	205.47	205.74	205.52	207.3	207.53	207.36	206.37	205.45	207.31	206.31	207.96	205.72	206.82	207.21	204.76	207.02	205.64	206.17	206.77	204.78	206.99	206.45
211.78	212.37	212.13	212.75	213.68	211.36	211.81	212.73	210.8	212.26	211.91	211.22	212.86	213.51	212.51	212.19	212.4	212.17	212.72	213.03	213.71	212.96	212.09	211.34	213.11	212.7	212.09	213.28	212.31	209.93	212.87	213.5	213.56	212.05	211.6	212.87	213.23	212.1	214.06	211.79	212.41	211.61	211.68	212.72	211.28	212.08	213.51	212.04	211.32	211.49
207.62	206.9	207.96	208.37	208.82	207.47	208	208.1	206.07	207.75	207.33	208.62	207.11	206.49	207.27	207.21	208.07	207.75	207.53	207.56	207.33	209.57	206.76	207.25	206.56	207.15	208.3	207.69	207.46	206.11	207.19	207.25	208	208.66	208.55	208.26	208.2	206.55	206.83	206.3	207.54	208.96	208.41	205.72	207.24	207.24	206.65	208.7	208.38	207.32
199.65	198.93	199.78	199.57	199.96	200.32	199.25	198.88	199.39	198.68	199.58	198.77	200.7	200.32	198.59	197.92	198.91	199.64	199.28	200.76	199.67	199.91	198.12	198.28	199.74	200.13	199.24	199.03	198.91	198.78	198.61	199.47	198.63	198.78	200.05	199.76	199.09	200.17	200.3	200.04	199.94	200.53	199.66	199.31	199.95	199.49	199.68	198.99	200.15	200.37
217.35	217.89	216.57	216.2	217.93	217	216.85	217.57	217.24	216.53	217.68	218.34	216.19	216.09	215.77	216.24	217.27	217.75	218.1	217.84	218.66	216.64	215.4	216.7	217.17	216.96	216.23	217.01	216.8	217.92	217.75	215.73	216.14	217.9	218.44	216.42	217.78	216.86	216.97	218.6	216.39	216.51	217.68	218.76	216.79	216.2	217.93	216.53	214.81	216.05
203.21	202.04	203.28	202.83	201.34	201.84	201.94	201.61	202.13	203.51	200.28	203.52	201.57	200.73	201.51	201.58	202.08	202.92	201.19	204.76	202.35	203.18	203.08	202.62	202.17	202.31	204.26	202.07	201.63	203.15	203.32	201.47	203.16	201.49	203.32	200.97	200.12	200.86	201.25	200.99	203.5	203.69	202.75	202.52	204.19	201.19	201.42	202.16	201.75	200.39
213.62	213.28	213.15	214	213.7	214.41	213.74	213.38	211.73	212.67	213.27	214.14	213.87	213.43	213.69	213.83	213.05	213.12	212.84	211.97	212.68	214.99	214.56	213.49	212.46	214.4	214.8	214.39	215.56	212.64	213.34	214.4	214.33	214.52	213.4	213.73	213.64	215.32	212.63	213.55	213.57	213.88	212.27	213.68	214.09	214.22	214.07	213.74	213.23	212.5
205.41	206.87	206.11	206.04	207.37	207.19	206.4	206.06	205.93	207.13	206.12	206.59	207.05	205.29	208.03	206.67	205.87	206.14	206.86	207.27	208.12	206.13	205.52	207.89	205.64	205.1	206.4	205.43	205.92	205.42	206.67	206.75	207.75	206	206.38	206.29	205.38	204.56	205.08	207.01	206.3	206.5	206.95	206.45	206.25	205.77	206.17	207.99	205.88	206.71
211.27	212.15	212.94	215.22	214.34	212.79	213.57	212.25	212.18	213.25	212.64	213.09	213.52	212.61	212.3	213.52	212.64	214.87	213.54	211.67	212.05	212.6	213.98	213.24	213.35	211.8	211.74	213.01	213.6	212.38	211.9	212.23	211.45	213.34	212.74	212.75	212.45	212.79	214.26	211.96	214.17	212.86	213.31	211.03	213.15	211.49	214.09	212.37	213.89	212.07
208.16	210.21	208.73	208.9	208.8	208.72	209.21	210.35	208.6	208.12	208.15	207.05	207.5	209.72	207.74	208.67	208.06	209.92	207.86	207.17	210.01	210.28	209.83	209.21	208.81	209.2	208.72	208.02	208.11	208.71	207.43	210.18	208.53	209.21	209.68	208.91	208.88	208.85	209.04	209.38	208.79	208.18	208.84	208.78	208.25	208.02	208.24	208.09	207.52	210.15
216.39	217.17	216.56	217.52	218.26	216.66	215.81	217.26	217.76	215.59	216.98	215.46	217.35	216.55	216.94	218.56	215.63	219.02	218.15	217.34	216.48	217.1	217.88	218.28	217.17	216.88	216.74	216.97	217.01	217.24	217.78	217.33	216.86	217.5	217.3	217.83	217.55	216.75	216.39	215.78	216.49	217.28	217.02	217.12	217.11	217.72	216.55	217.83	215.83	217.8
200.09	199.61	199.25	198.95	200.5	198.66	197.58	199.17	198.74	199.64	200.92	199.64	198.97	199.85	199.96	201.03	201.27	198.61	199.43	199.25	198.83	199.69	199.85	198.79	199.49	200.23	200.25	197.91	198.65	199.57	198.34	200.05	199.81	200.1	199.95	198.88	200.09	199.57	198.78	200.32	199.75	199.34	200.47	199.27	199.49	198.84	197.79	198.88	200.66	198.48
204.04	203.13	205.41	205.54	204.73	205.59	205.68	203.66	205.87	204.19	204.9	206.87	206.38	207.59	203.08	205.38	204.32	205.95	206.22	204.57	204.11	203.88	205.82	205.05	204.02	205.99	205.96	205.21	204.16	203.92	206.24	206.61	206.11	204.79	203.68	205.19	206.69	205.63	203.57	204.79	204.67	202.9	204.69	205.8	204.17	204.3	204.38	204.28	204.79	206.92
210.1	209.12	208.36	209.62	208.08	208.15	209.38	208.52	208.98	209.06	207.78	208.84	209.91	208.46	207.79	207.72	209.34	209.04	209.27	210.1	208.84	208.81	208.36	209.1	208.84	207.73	209.19	208.17	209	207.49	208.78	208.08	208.32	209.44	207.99	208.6	210.48	210.09	208.63	209.68	208.75	207.94	207.67	209.66	207.27	210.11	208.81	209.79	209.23	208.78
202.2	203.19	203.16	202.21	204.28	202.04	204.01	203.61	203.84	202.8	202.53	202.47	203.52	204.37	201.8	202.79	204.09	200.78	201.87	203.05	202.71	202.74	202.89	201.5	202.08	202.8	203.67	202.14	202.84	201.49	202.63	205.01	202.64	201.78	202.45	203.16	203.06	202.24	202.61	202.75	201.81	200.95	201.77	202.19	202.11	201.88	201.47	202.14	202.79	201.22
203.38	204.58	202.72	204.28	204.34	202.02	203.32	203.29	204.05	202.93	203.05	203.13	203.88	203.99	204.48	202.65	205.17	204.36	204.55	204.24	201.94	202.73	202.72	205.48	203.4	202.12	203.69	202.13	203.83	203.71	203.64	203.04	204	203.8	203.25	203.11	202.36	203.04	203.19	203.8	203.12	204.04	204.55	204.07	204.9	203.31	203.3	204.39	202.93	203.94
204.49	205.89	206.49	206.96	206.08	207.06	207.63	206.16	205.81	207.04	205.54	206.2	207.04	206.12	205.55	205.41	207.72	206.91	205.14	205.66	206.83	208.2	208.28	205.62	205.5	206.3	205.57	206.8	205.55	205.79	207.05	207.37	206.5	207.29	205.38	205.04	207.29	205.38	206.98	207	207.47	205.19	206.52	206.27	205.23	205.72	206.27	206.62	206.29	206.67
211.63	212.02	213.17	212.06	212.87	212.44	213.68	212.38	210.2	212.2	211.93	212.5	211.8	213.76	211.2	211.37	212.75	211.15	213.02	213.23	212.62	213.2	213.47	213.17	213.14	210.82	213.64	213.38	212.57	211.99	212.01	211.65	213.59	210.9	211.75	212.66	211.89	213.2	212.52	212.07	211.88	213.18	211.95	213.69	211.14	212.34	211.35	213.14	213.55	212.34
208.26	207.6	209	209.5	208.82	208.01	208.57	207.87	208.76	207.52	209.86	207.19	207.66	208.7	207.46	208.79	209.27	208.33	208.19	208.67	207.12	208.36	210.15	207.49	208.07	206.05	209.36	208.77	209.58	208.62	206.64	208.95	207.18	208.45	208.57	208.75	209.74	209.31	208.45	207.99	208.34	208.64	207.81	208.87	208.98	209.28	207.3	207.28	208.76	208.61
195.41	194.51	195.89	193.79	195.31	195.72	194.41	194.82	196.23	195.71	193.94	194.87	196.36	194.54	195.11	195.53	195.3	193.75	194.23	194.74	195.95	194.73	195.67	194.2	195.21	196.07	194.58	193.14	195.23	196.03	195.9	195.79	194.92	194.97	194.7	195.52	194.3	195.42	196.07	194.08	195.09	192.48	196.03	195.08	194.95	194.53	196.66	195.66	194.72	194.65
211.47	212.47	211.54	211.73	212.9	212.02	212.94	212.16	212.69	211.84	211.68	212.89	212.98	212.68	211.2	212.04	211.61	212.17	211.64	210.36	210.78	211.73	211.14	211.11	212.93	211.83	211.6	213.82	211.53	212.33	212.86	212.33	211.58	211.25	211.91	212.73	214.42	213.71	212.29	212.14	212.77	212.21	213.29	212.98	212.24	210.94	212.73	212.34	211.77	211.59
206.44	205.9	207.15	205.98	207.25	206.72	206.81	205.22	205.82	206.91	207.24	205.97	207.05	205.62	207.17	205.84	206.88	207.02	206.12	206.46	207.6	207.22	207.68	205.7	206.65	206.84	207.09	206.71	209.29	206.76	204.83	206.53	206.46	205.85	206.65	205.64	206.62	205.08	207.69	205.91	206.92	207.63	206	206.48	206.65	207	206.38	204.65	206.74	207.2
205.86	206.82	205.21	205.9	206.48	206.45	207.57	206.72	206.19	207.3	206.2	205.18	206.26	205.38	205.69	207.24	206.14	204.64	209.06	206.54	207.77	207.04	205.85	204.21	207.77	206.89	205.43	206.15	205.67	206.02	206.22	205	205.69	207.48	206.77	205.85	204.52	205.2	205.84	205.63	205.72	206.73	206.51	205.03	205.37	207.52	207.95	204.85	205.91	206.73
209.09	207.79	208.77	206.68	208.02	207.86	206.53	204.62	207.33	205.47	207.77	206.46	206.83	207.01	207.99	206.4	207.02	207.69	208.35	207	206.71	208.33	207.72	207.88	207.05	207.89	207.36	207.31	206.4	207.86	207.26	209.73	208.92	207.36	207.91	207.34	207.65	207.35	207.33	207.66	208.52	207.95	207.3	207.93	206.82	206.96	207.54	208.47	208.74	208.41
209.53	208.85	208.76	209.02	207.59	210.02	209.74	208.17	208.93	210.09	209.92	205.53	209.28	207.58	209.24	208.07	207.87	208.77	208.59	208.25	208.65	208.24	208.99	208.67	208.58	208.94	206.74	208.43	208.53	207.08	210.11	208.71	209.21	206.28	208.83	207.63	207.44	208.82	208.81	207.84	208.23	208.64	208.11	207.92	208.09	209.05	208.3	209.02	209.16	209.44
203.2	202.83	203.01	202.78	203.56	202.21	202.35	201.66	202.89	204.68	201.75	202.69	202.43	200.93	203.81	202.69	201.81	202.2	202.27	202.05	202.34	201.74	203.75	203.57	203.97	202.33	202.73	202.02	202.87	203.51	202.38	202.28	202.18	203.97	202.39	202.7	202.85	202.82	202.94	204.45	202.8	202.98	201.69	202.77	203.21	203.95	201.98	203.31	203.82	201.84
209.17	208.98	207.62	207.73	208.55	207.73	208.16	207.77	208.83	209.24	208.5	207.56	206.77	208.31	209.33	208.47	208.95	206.82	210.05	207.43	209.3	207.95	207.98	207.73	209.13	208.86	208.14	207.75	208	207.62	208.33	208.57	208.89	207.4	207.48	207.65	209.07	208.04	209.22	208.68	207.63	208.63	207.82	207.09	210.15	208.08	209.26	207.28	208.58	208.37
204.1	203.83	203.66	203.02	205.72	204.49	203.21	204.02	204.05	203.77	205.02	203.18	204.4	202.58	203.65	203.16	204.57	203.72	203.35	202.8	203.4	202.97	203.64	204.58	203.58	202.53	203.39	203.62	202.85	203.75	203.35	204.06	202.92	204.34	202.48	202.77	203.02	202.98	203.84	202.93	205.62	205.14	203.06	202.83	203.56	204.04	203.99	205.01	202.08	203.54
211.13	211.58	211.95	212.35	210.91	211.05	211.94	211.81	210.85	210.18	212.66	210.46	212.01	211.26	212.24	211.91	211.98	212.86	211.92	211.23	212.28	212.46	212.15	212.33	211.14	210.83	212.49	210.99	210.05	211.23	210.9	212.52	210.39	211.19	211.95	213.27	211.88	210.56	210.1	211.11	212.74	212.52	210.87	211.9	210.45	211.07	211.39	210.94	210.85	213.71
202.28	203.21	203.38	203.83	203.88	203.47	204.61	204.28	204.58	202.37	203.07	202.94	204.18	205.13	203.48	203.08	204.86	203.39	202.12	203.74	205.25	204.43	203.1	203.13	203.28	203.1	204.36	203.09	206.07	204.81	202.95	203.91	204.27	204.35	203.4	202.92	204.18	204.13	204.88	204.32	204.38	203.33	202.97	203.93	204.26	205.22	204.92	202.52	202.83	202.3
208.04	206.33	207.75	209.46	206.73	207.33	207.8	207.7	207.76	207.65	207.45	205.84	207.32	208.52	206.83	206.65	208.31	206.95	207.91	208.41	208.41	207.18	207.43	207.9	206.19	207.42	207.67	205.41	206.83	207.36	208.8	207.71	208.84	207.97	208.05	207.09	208.39	208.08	207.53	207.43	208.08	207.56	207.59	208.47	208.75	207.06	208.27	205.71	208.8	207.54
210.75	209	210.64	210.31	209.86	210.12	210.34	208.85	210.79	209.92	209.33	210.2	209.46	209.01	209.9	209.57	209.72	209	211.46	210.75	209.28	209.38	209.69	208.37	209.52	208.37	209.33	208.39	211.04	208.81	209.71	209.68	211.52	209.96	211.31	207.07	209.02	208.92	209.55	209.86	209.81	209.41	209.55	209.08	209.42	210.78	210.47	209.81	208.34	210.51
212.28	214.03	213.92	213.12	212.7	213.67	211.39	213.73	213.48	213.4	213.35	212.33	212.22	213.69	212.85	211.59	212.45	211.41	211.64	211.31	213.81	211.69	212.4	212.35	212.03	214.09	212.98	212.47	213.64	213.25	212.8	214.06	213.51	211.99	212.88	212.31	212.37	212.58	213.19	212.62	212.59	213.81	211.65	212.82	212	212.54	211.42	213.17	213.52	213.17
205.34	205.31	205.79	204.71	205.43	204.91	205.48	204.21	205.3	205.95	205.71	205.97	204.75	204.64	205.06	205.37	206.2	205.28	206.29	205.07	205.08	205.92	206.4	205.07	205.95	205.98	203.58	205.26	204.29	205.47	203.73	205.09	205.97	205.43	205.8	205.36	206.22	205.05	203.76	203.87	205.36	206.99	206.2	204.97	203.71	205.1	205.55	206.17	206.92	205.66
213.07	211.45	210.69	212.5	211.57	212.49	212.03	212.84	211.17	212.04	212	212.84	211.78	210.92	211.44	211.31	212.9	212.01	212.18	211.19	212.71	212.33	211.41	212.16	212.18	211.49	212.7	211.28	210.07	212.19	213	213.69	212.58	211.97	211.21	213.5	212.52	211.54	212.04	213.26	211.7	211.75	210.79	210.09	211.61	211.25	211.35	211.38	210.87	212.44
195.11	194.48	195.95	194.19	195.19	194.53	194.64	195.81	193.94	195.2	194.62	194	195.46	195.46	194.43	194.44	194.97	195.06	195.45	194.2	195.99	195.67	195.72	195.01	192.11	195.49	193.99	195.44	196.17	196.24	194.6	193.95	194.44	195.51	196	195.7	195.08	195.04	194.5	195.3	193.86	196.35	194.63	197.02	195.42	195.12	196.85	194.35	194.96	195.09
199.74	201.11	198.7	200.18	201.08	199.91	201.79	201.82	200.88	200.26	200.14	200.14	200.13	200.01	199.14	200.41	200.93	199.57	201.22	200.71	200.74	199.34	197.79	200.33	200.61	201.63	201.18	200.85	200.58	201.38	200.02	201.17	201.5	201.15	199.66	200.73	199.99	200.52	198.33	201.85	200.93	200.47	200.02	200.55	200.09	200.49	201.02	200.14	200.08	200.67
208.9	208.25	208.84	209.36	209.18	208.13	208.8	209.76	208.12	208.99	210.35	208.4	209.21	208.58	209.99	208.13	209.52	207.42	209.99	210.31	209.16	209.15	208.87	209.16	206.89	207.88	207.93	207.86	209.67	209.39	210.22	208.31	207.94	207.32	207.56	209.62	208.83	209.2	209.09	209.59	209.04	209.19	209.84	208.78	209.64	208.94	209.39	208.74	208.48	209.71
208.12	207.54	209.96	207.21	210.08	208.58	210.13	208.44	210.11	208.12	209.4	208.26	208.29	209.69	209.23	208.66	209.38	208.07	208.46	208.75	208.77	208.43	208.16	208.95	208.58	207.29	208.95	208.17	208.33	209.15	209.24	207.36	208.9	207.87	209.63	207.96	207.65	210.1	209.24	210.47	209.2	209.52	208.7	210.06	208.63	209.99	207.96	209.15	209.41	207.07
201.45	202.95	201.12	199.45	199.48	201.5	201.54	199.93	201.29	200.62	199.9	199.3	200.34	201.21	199.84	200.22	201.51	198.86	199.32	200.97	199.46	199.72	200.89	200.89	200.46	200.7	200.68	198.3	199.08	200.52	199.38	200.19	200.37	199.52	201.61	199.45	200.48	200.99	200.17	199.97	198.7	199.79	200.24	199.82	199.36	198.89	200.17	198.67	198.98	201.32
208.77	208.77	208.74	208.16	208.33	208.71	207.61	206.01	208.25	207.75	208.8	211.32	207.86	209.54	208.72	208.15	209.09	208.48	207.59	207.65	209.81	209.26	206.23	208.67	208.49	208.02	208.84	209.71	208.47	209.5	210.49	209.61	209.55	208.03	207.07	209.53	207.39	208.09	209.52	209.47	209.04	207.92	209.85	208.65	207.94	209.4	209.44	208.67	208.56	210.12
209.09	209.16	208.88	207.75	210.12	207.75	207.61	208.16	208.27	209.2	207.36	208.66	208.22	209.3	208.77	209.23	208.3	208.53	209.43	209.05	207.73	210.05	207.41	208.86	209.25	209.78	208.45	207.93	209.96	208.5	210	209.31	209.52	208.09	207.92	208.87	208.96	208.9	208.45	208.6	208.75	208.92	209.17	208.69	207.62	207.8	209.08	208.85	209.76	206.78
198.26	198.34	199.12	198.96	200.8	199.17	198.89	198.45	198.79	199.44	199.02	198.94	200.07	200.05	198.5	199.9	198.67	199.72	201.91	200.19	199.74	199.49	198.35	200.12	199.25	198.47	199.89	199.02	201.12	198.41	198.01	198.35	198.15	199.9	198.74	199.52	199.57	198.83	199.32	199.78	200.13	199.88	198.95	199.53	198.08	200.63	199.05	200.37	198.22	200.89
199.54	198.82	198.99	198.91	199.51	198.31	198.59	198.5	198.44	198.28	199.35	198.19	197.4	198.68	199.12	198.89	200.35	199.77	198.61	199.29	197.42	198.67	200.21	198.33	197.68	198.56	198.81	197.44	197.76	197.06	197.6	197.86	197.21	199.01	198.74	199.94	198.38	198.54	196.46	198.92	199.27	198.38	199.38	197.47	198.32	199.36	197.79	198.44	198.26	197.83
204.16	205.45	205.09	205.48	205.95	203.91	205.01	206.27	204.41	203.77	205.8	205.51	205.38	204.63	203.41	204.76	205.22	205.56	204.48	204.4	205.01	204.67	204.77	206.59	204.74	204.44	203.34	205.72	204.25	204.78	204.52	203.59	204.54	206.21	204.83	204.12	203.65	207.24	206.05	204.36	205.23	205.38	204.88	202.87	204.42	206.31	203.9	205.49	205.56	203.89
213.12	210.92	211.42	211.69	212.7	211.81	210.37	210.72	211.24	212.4	209.56	211.8	212.38	211.19	211.22	212.21	211.53	212.1	210.9	212.1	211.83	211.9	211.59	210.79	212.46	211.39	211.43	210.95	212.24	211.93	211.93	211.21	212.6	213.3	210.02	211.05	211.21	210.82	211.78	210.32	211.92	211.83	210.24	211.67	211.07	211.3	212.43	212.21	212.37	211.78
208.26	207.84	208	207.61	207.95	208.41	211.09	207.66	208.31	208.63	209.38	207.72	209.46	207.99	208.78	207.55	209.94	207.67	209.08	209.06	208.59	210.36	208.37	207.69	209.12	208.91	209.91	210.08	210.4	205.99	208.44	207.62	207.16	209.88	209.86	210.03	209.4	208.74	208.88	208.08	210.54	207.73	207.02	208.69	208.15	207.53	208.32	209.34	208	208.54
209.18	209.73	208.76	210.6	210.03	210.01	209.53	207.51	207.92	207.59	208.03	209.86	209.77	207.36	208.25	207.71	208.75	208.24	207.15	209.23	208.06	207.85	208.67	209.08	208.74	207.27	208.82	208.84	208.66	209.4	208.99	208.71	209.39	209.28	209	209.54	209.98	208.19	210.21	208.23	210.23	210.02	209.05	208.79	209.02	208.77	208.84	208.16	208.58	208.69
218.03	218.33	217.41	216.79	217.26	218.55	218.36	215.69	217.61	217.79	216.5	219.03	217.03	218.61	217.97	218.67	219.15	216.7	218.68	217.68	218.43	217.29	218.55	217.7	217.72	217.48	216.57	218.53	218.86	218.44	219.97	217.54	217.65	219.09	218.04	217.55	217.99	217.87	216.6	217.42	217.92	218.24	218.04	218.06	217.53	219.11	217.54	216.29	217.56	216.63
206.34	206.27	206.39	206.86	205.67	206.07	205.24	207.39	206.43	207.47	205.29	206.42	207.44	208.41	207	205.54	206.35	206.19	206.14	206.83	206.57	206.65	206.57	206.4	205.61	207.5	206.73	206.31	206.74	206.85	206.87	205.2	208.12	207.56	206.22	206.39	206.31	204	206.88	206.29	204.84	206.25	205.15	206.41	207.06	206.15	206.03	205.31	206.11	204.86
207.97	209.71	208.14	208.58	207.98	208.27	207.27	209.74	207.6	208.7	209.35	208.25	208.42	210.41	208.84	208.44	209.58	208.49	209.58	207.67	207.89	207.93	208.35	208.48	209.78	207.35	209.6	208.1	209.42	207.73	210.74	208.32	207.4	209.57	208.52	209.52	208.62	208.94	208.73	208.51	208.85	209.25	208.09	209.79	210.32	209.04	209.58	208.99	207.96	209.84
210.65	211.39	211.4	211.95	212	210.09	213.24	212.29	212.23	211.31	210.98	212.94	210.92	210.63	210.6	211.64	211.39	211.45	209.9	211.58	213.38	212.83	214.07	210.63	211.1	210.89	212.18	211.1	211.87	211.08	212.09	212.45	211.08	211.78	212.4	211.37	211.23	210.65	210.48	212.16	212.39	211.99	211.82	211.34	210.54	210.06	212.51	212.25	211.47	210.33
212.5	212.02	210.22	212.37	210.06	212.99	210.19	211.65	210.41	211.57	212.18	211.44	211.66	211.76	211.84	210.24	210.48	211.17	210.98	211.8	212.5	211.47	210.37	211.36	211.87	211.89	211.23	211.68	214.16	210.41	211.49	210.96	211.77	212.67	212.01	210.03	210.74	211.58	210.07	212.03	211.71	211.68	211.84	212.58	211.74	211.72	213.14	210.08	212.68	210.68
198.05	199.06	199.81	198.78	198.61	199.31	198.87	198.15	199.55	197.4	198.5	197.4	197.94	198.91	198.81	198.34	199.06	199.24	197.3	198.65	198.44	199.75	200.02	199.3	197.83	197.41	199.24	198.85	199.04	198.05	199.36	197.4	200.33	198.71	197.73	198.95	199.6	198.49	199.43	197.04	197.33	197.9	198.88	198.36	196.73	198.05	198.67	197.94	197.22	200.1
197.7	198.27	198.83	198.32	199.1	198.63	197.92	198.72	198.94	198.89	198.56	199.45	198.31	197.01	200.52	198.85	200.07	199.33	200.98	198.33	198.56	200.56	199.26	198.25	198.42	198.28	198.26	197.59	197.51	199.61	199.29	198.83	197.87	198.14	198.88	200.55	198.93	197.45	197.25	198.57	197.26	200.33	197.33	198.75	197.09	198.27	198.09	199.03	198.25	199
205.46	203.51	205.68	204.18	204.11	203.69	204.42	204.8	205.92	205.31	204.62	204.7	203.46	205.01	206.31	205.64	205.14	204.42	203.44	205.02	204.76	202.76	205.09	205.73	205.86	204.22	204.94	204.63	204.56	203.95	206.14	204.24	205.09	204.27	205.61	204.29	204.42	205.66	204.5	204.02	203.97	203.15	205.05	204.84	204.52	205.56	204	205.06	204.08	205.3
209.17	207.8	208.94	208.65	207.93	207.06	207.55	207.2	205.8	207.19	208.87	207.97	207.55	209.09	207.28	206.95	208.96	208.93	209.02	210.4	207.22	206.25	207.21	207.12	207.88	205.67	207.74	207.72	207.74	207.04	208.83	208.61	208.22	207.47	207.51	208.8	208.07	207.46	209.68	208.05	206.36	208.85	206.81	206.87	208	207.3	206.47	207.45	206.98	207.86
211.51	211.78	213.08	210.69	211.11	212.5	213.1	211.17	214	212.36	212.44	212.73	211.4	213.08	213.07	212.84	213.28	211.92	210.59	211.85	210.65	212.3	210.49	212.43	212.81	213.28	212.69	211.21	212.96	211.93	213.33	211.57	213.25	212.26	212.27	213.93	212.22	212.65	213.03	212.68	211.96	212.88	211.02	211.79	212.3	211.98	211.78	211.87	211.85	212.75
210.98	210.86	209.36	208.85	210.5	210.11	209.25	210.91	209.95	209.8	209.89	208.53	209.71	209.03	209.95	209.84	209.18	208.09	210.31	210.66	208.7	210.11	211.38	208.43	210.36	211.11	211.1	208.29	208.35	210.61	209.55	211.93	208.22	210.63	209.78	210.16	209.65	209.38	209.93	207.98	210.04	208.36	209.56	210.11	209.71	209.69	208.11	210.09	210.04	210.5
208.45	209.49	207.47	209.56	208.1	207.74	207.75	206.92	208.17	206.9	207.69	208.24	207.23	207.48	207.02	207.37	208.57	206.94	206.93	208.74	209.31	207.97	208.82	208.9	207.13	206.51	207.4	207.3	206.36	207.4	207.96	206.83	206.26	208.92	207.46	208.17	208.04	208.16	208.55	207.3	207.18	208.04	207.24	208.01	208.95	208.95	207.89	207.17	207.06	208.31
204.01	203.09	201.11	203.86	203.5	203.2	203.8	201.99	202.2	204.16	202.86	202.86	202.91	204.21	204.31	204.96	203.2	201.42	204.26	203.08	204.18	202.37	203.05	202.54	202.87	203.76	204.8	205.37	204.04	203.94	203.98	205.36	203.13	203.95	204.02	202.1	204.24	203.71	204.4	202.07	202.65	202.33	203.99	205.37	202.94	202.45	205.47	203.71	204.74	204.17
200.19	198.7	197.95	198.76	198.83	199.06	199.74	199.6	201.22	198.09	198.23	198.47	198.89	198.31	199.53	199.61	199.12	200.63	198.99	198.62	200.01	200.3	198.26	199.75	198.93	200.13	199.35	200.4	202.36	198.83	200.01	199.56	199.29	199.51	199.58	199.27	199.48	200.24	199.4	198.64	199.39	198.91	199.5	200.9	198.72	199.81	198.48	199.45	200.1	199.85
208.16	209.02	207.58	206.29	207.7	207.51	207.61	208.23	208.77	208.16	208.98	208.32	207.57	207.98	208.02	207.69	208.45	209.8	207.73	208.49	209.06	206.44	208.73	207.44	206.9	207.65	207.58	207.45	207.38	208.07	206.15	205.86	206.26	208.65	209.06	208.32	207.89	208.32	206.43	208.07	208.22	206.3	208.42	208.82	207.05	208.17	207.66	208.24	207.44	207.6
212.23	211.28	212.37	213.07	212.31	212.32	211.3	210.91	211.57	210.93	212.23	212.09	212.12	211.02	212.61	211.35	211.26	212.34	212.07	211.6	211.87	212.18	210.77	211.35	212.32	212.27	211.73	211.18	212.69	211.15	211.58	211.05	211.92	211.35	212.43	211.5	211.33	211.24	212.3	211.63	213.56	211.09	212.07	211.06	210.93	211.19	211.48	213.91	211.18	210.63
211.03	211.78	212.83	212.68	211.85	212.84	212.46	212.07	210.31	212.86	211.69	212.05	212.11	210.89	210.65	209.89	210.95	212.22	211.1	211.07	211.29	209.68	212.21	212.24	212.23	212.6	210.47	211.19	210.98	212.61	210.86	211.26	212.03	210.61	210.74	210.11	211.91	211.9	212.71	209.89	211.33	211.88	212.36	211.64	211.09	210.43	213.34	211.37	211.57	211.31
204.7	203.28	202.92	202.96	203.92	204.26	203.14	203.68	203.15	204.37	204	204.25	203.7	202.61	202.18	202.6	202.64	203.56	204.63	203.29	203.52	202.08	202.22	202.69	203.68	203.21	202.22	203.74	203.14	204.24	201.94	201.38	202.83	203.97	202.74	202.36	202.85	203.13	201.43	201.99	205.5	202.1	202.49	203.59	204.69	202.54	203.89	203.38	203.73	203.44
204.53	204.7	206.03	205.36	204.42	205.11	206.47	206.22	203.8	205.37	203.96	205.12	205.77	205.64	204.97	204.95	204.39	205.71	203.91	204.73	205.21	204.56	205.17	203.82	204.52	204.64	204.98	203.4	204.3	204.43	205.29	204.38	203.63	204.26	204.87	205.22	202.98	205.39	205.14	203.69	204.62	204.65	204.53	204.96	203.03	205.43	205.81	204.64	206.94	204.91
204.77	203.36	202.26	204.23	205.62	204.94	202.93	205.33	202.82	203.36	202.5	203.93	202.28	202.43	203.09	203.65	203.63	203.79	201.12	203.21	203.23	203.52	203.1	202.85	203.99	203.67	201.98	203.46	203.94	202.47	202.86	204.81	204.61	203.46	202.67	200.74	202.87	202.58	202.29	204.04	202.67	202.47	203.31	202.45	204	204.27	202.83	203.65	203.94	203.38
194.17	194.44	192.98	193.55	194.93	195.16	195.27	193.65	192.37	195.1	192.48	193.47	194.22	193.62	193.91	194.5	194.38	194.85	195.6	195.81	194.5	194.71	194.52	193.73	194.97	195.56	193.28	195.45	193.37	193.71	193.28	193.64	194	192.76	193.41	193.16	195.38	194.9	194.53	192.74	193.6	193.32	195.3	193.42	194.85	195.47	193.81	197.26	195.01	195.08
203.36	202.12	204.1	203.09	203.46	204.48	201.82	203.68	204.43	205.27	205.11	205.21	204.41	204.3	204.13	203.43	205.54	204.06	203.52	203.3	203.74	202.74	203.32	202.59	203.79	204.76	203.31	202.94	204.55	202.19	203.15	203.5	203.1	204.55	204.03	203.5	204.16	203.19	204.59	204.36	201.89	204.06	203.83	203.03	203.1	205.19	203.41	204.52	204.34	202.2
211.32	211.66	211.92	212.12	210.84	210.82	209.79	210.93	212.01	211.09	211.11	211.17	210.54	213.02	212.14	211.74	212.83	212.25	211.79	211.15	211.63	210.16	211.2	211.44	212.62	213.51	209.25	211.44	210.95	211.86	212.06	211.18	211.14	211.36	211.42	211.99	210.14	211.69	211.92	210.7	213.6	209.82	211.75	210.95	211.15	211.73	211.41	211.83	211.66	212.52
219.49	216.72	217.15	217.91	215.77	220.58	217.3	218.31	216.85	217.15	218.37	216.98	217.84	216.05	218.53	217.31	217.38	215.31	218.31	217.49	216.43	217.76	217.6	218.49	217.89	218.59	216.46	217.31	218.32	217.33	217.62	218.33	218.87	219.06	218.06	217.46	218.35	217.46	218.15	218.41	218.23	217.2	217.15	217.91	218.41	217.56	217.13	219.02	218.34	218.6
203.93	203.67	202.6	202.35	203.53	203.18	203.59	203.05	203.04	203.68	203.14	204.01	202.52	204.43	203.99	202.71	202.09	203.53	203.85	204.44	203.31	204.3	205.38	203.72	203.15	203.85	201.63	204.05	203.27	203.89	202.26	203.38	203.5	204.8	202.74	203.14	203.5	203.12	203.38	203.5	203.65	204.69	203.83	204.66	203.52	203.36	204.59	204.58	202.4	201.88
213.07	211.24	212.06	210.88	211.71	211.21	213.61	212.21	211.44	210.84	212.11	212.64	212.38	211.22	210.36	213.33	212.63	211.13	212.67	210.85	211.6	213.45	210.97	211.85	211.6	210.88	211.61	211.78	210.21	213.22	212.32	211.79	212.9	211.14	213.53	211.9	212.33	212.32	211.85	213.18	212.6	212.87	213.75	211.44	212.25	211.53	211.2	211.52	213.46	212.73
212.16	213.02	211.57	212.82	212.14	212.51	211.22	212.07	212.02	212.84	212	211.53	211.51	212.36	212.58	213.32	210.86	211.59	213.45	212.56	211.99	211.58	210.77	212.84	212.61	213.46	212.97	213.04	212.51	211.8	211.5	212.87	212.26	211.94	211.42	212.87	213.01	210.1	211.64	212.77	213.3	211.4	212.54	212.88	211.82	213.56	212	213.19	210.66	213.78
198.07	198.59	199.97	197.25	199.31	199.62	197.64	198.88	197.48	199.29	198.84	198.73	197.65	199.26	198.37	198.58	199.03	198.93	199.47	197.73	197.68	198.61	200.09	199.41	201.22	197.83	198.48	198.59	198.56	198.43	199.71	198.83	196.77	198.57	197.45	199.64	198.68	199.98	197.81	196.91	198.33	198.55	198.43	199.79	199.19	197.62	198.1	199.48	197.89	199.04
217.28	219.06	218.87	217.29	217.59	217.08	216.5	217.67	218.95	219	217.69	216.41	218.36	216.25	217.3	218.57	216.97	217.26	216.67	218.2	218.88	218.2	217.49	217.63	219.44	217.86	216.91	218.52	218.6	217.9	218.85	217.53	218.27	218.61	217.98	217.11	219	217.16	217.15	216.99	217.8	217.45	217.54	218.92	219.29	217.29	218.95	219.14	217.93	217.19
205.19	205.26	204.93	206.02	204.57	205.22	205.48	202.68	204.94	205.06	204.29	204.56	206.19	203.83	205.45	203.92	204.66	205	203.78	204.76	204.95	205.74	203.45	204.31	204.56	203.54	204.55	205.96	204.92	203.93	204.45	203.83	204.74	203.7	204.4	205.28	204.34	204.6	204.65	205.2	205.51	203.83	205.89	203.6	204.82	204.59	204.63	202.54	203.17	205.46
216.88	217.99	217.08	217.19	218.64	215.56	217.17	217.36	216.89	216.49	217.84	217.79	216.69	217.13	216.88	215.47	219.3	217.66	216.7	218.03	217.76	217.13	216.98	216.46	216.81	216.24	215.77	218.39	215.72	217.71	215.67	218.18	217.3	217.48	216.76	216.73	217.22	217.68	217.32	216.04	217.46	216.83	217.51	217.83	217.94	217.91	216.61	216.06	216.05	217.01
207.2	209.4	207.15	207.54	206.97	207.73	208.37	207.43	206.58	207.44	206.42	207.5	208.25	208.36	206.21	208.53	208.24	207.57	209.48	206.39	207.45	206.47	208.24	207.31	207.39	206.98	206.9	207.07	206.93	207.5	208.72	208.03	206.86	207.84	207.18	207.32	207.96	208.74	207.7	208.56	208.34	207.81	207.71	207.66	207.02	206.76	207.36	207.13	208.91	206.7
212.15	209.71	208.58	209.37	209.04	207.73	208.89	209.22	209.11	209.11	209.53	209.25	208.41	209.23	210.11	209.04	207.39	208.91	208.7	209	208.84	208.26	207.99	208.51	206.84	209.16	209.31	209.41	207.91	207.48	206.21	209.13	209.43	207.21	208.8	208.66	207.74	209.27	207.96	210.51	209.29	208.63	209.52	209.24	208.09	207.67	208.17	208.35	207.37	207.77
207.11	208.23	208.79	209.65	210.39	207.64	209.5	209.47	210.47	208.11	208.05	209.91	208.42	207.97	209.34	209	210.34	209.17	209.21	208.57	209.16	208.94	210.4	208.97	209.17	209.36	207.66	207.93	208.96	208.22	208.68	208.28	208.1	209.74	209.17	207.05	209.47	209.5	208.14	210.97	208.61	209.13	208.76	208.47	207.79	210.46	208.91	210.66	210.6	208.26
202.41	203.65	202.52	202.01	202.9	201.26	201.84	202.03	204.81	203.44	202.98	203.55	202.51	203.42	201.54	203.91	202.25	202.78	203.69	203.05	201.73	201.49	203.14	204.05	203.2	201.8	201.77	204.15	202.22	203.92	204.16	203.55	202.21	202.69	202.17	201.99	202.93	202.54	202.31	203.87	202.29	201.63	203.02	201.85	204.18	203.22	202.24	202.97	203.04	202.82
202.45	201.57	204.1	203.85	202.14	201.39	203.5	202.81	201.94	203.89	202.64	204.06	201.95	203.04	202.16	202.19	202.16	203.78	201.76	202.18	203.44	203.47	202.09	202.64	203.4	203.4	202.22	201.57	202.52	202.24	201.27	202.88	204.02	202.86	201.7	202.15	202.53	203.88	202.12	203.74	202.57	202.96	202.76	202.84	202.66	200.92	203.11	204.11	202.71	201.62
207.47	207.29	208.07	209.81	208.28	208.97	209.36	210.37	207.99	209.34	207.84	208.84	209.78	207.34	208.98	208.91	208.09	208.85	208.49	208.8	210.41	208.37	207.84	209.35	206.77	208.72	209.02	208.85	207.83	208.71	209.69	208.15	208.75	209.52	209.02	207.62	208.37	210.12	207.41	209.03	208.69	209	208.64	208.45	207.46	208.51	208.43	208.82	209.76	209.65
212.68	213.55	212.53	213.52	211.01	213.43	212.57	213.35	211.02	212.63	211.38	211.64	212.02	212.05	212.19	214.26	212.24	212.9	212.31	212.52	212.69	213.75	212.63	211.41	212.71	212.81	211.38	211.71	212.27	212.5	212.97	212.25	211.71	213.03	210.91	211.3	212.46	213.75	212.39	212.02	213.39	210.47	213.19	214.11	213.62	212.46	211.99	211.37	211.78	212.98
208.5	207.05	207.31	207.23	208.5	208.18	209.5	206.93	207.93	207.23	207.68	207.79	207.92	206.92	207.03	207.64	209.02	207	208.8	207.57	207.12	208.56	207.2	207.38	208.17	208.71	209.48	207.19	207.83	207.58	207.29	208.04	206.58	208.73	208.05	208.58	206.41	208.61	207.39	208.27	207.52	207.95	207.82	208.46	208.45	208.11	208.66	206.77	208.17	207.44
207.86	208.06	207.88	207.03	206.81	205.4	207.1	208.59	207.88	206.92	206.51	207.75	207.63	208.12	208.59	209.26	207.14	207.78	207.55	207.31	205.97	207.95	207.27	207.3	207.33	207.31	207.66	208.77	209.03	207.47	207.69	207.39	208.53	207.72	206.92	209.44	207.77	206.92	207.03	207.55	207.73	208.22	208.14	208.01	209.02	208.31	209.7	207.25	208.87	208.59
203.33	201.85	205.33	202.12	203.61	202.82	204.85	202.33	204.79	204.12	202.54	205.09	203.13	202.48	203.01	204.85	202.71	203.27	204.26	205.24	203.81	204.17	203.53	202.51	203.4	204.79	204.79	203.16	203.5	205.09	204.36	205.05	203.98	203.73	203.24	202.88	203.6	204.21	203.81	203.2	204.48	203.83	202.63	202.91	202.58	204.46	204.26	203.51	203.16	202.71
201.79	201.72	201.91	202.85	202.43	203.61	202.3	202.22	202.27	201.3	203.47	202.7	202.07	202.83	201.96	202.83	201.63	202.23	201.42	203.81	202.42	201.88	201.82	203.22	201.74	203.17	201.93	202.34	201.12	201.74	202.01	201.36	203.46	202.38	200.89	203.22	204.16	202.16	202.37	202.8	200.45	203.28	203.46	202.44	201.7	204.63	202.46	202.81	201.34	200.55
211.18	211.63	211.85	211.22	212.51	211.41	212.66	210.89	211.83	210.54	211.17	211.04	212.89	212.51	211.91	211.29	212.45	211.24	212.37	213.55	212.22	211.22	210.83	212.5	210.69	209.65	211.61	210.51	211.11	210.33	211.76	211.99	211.8	211.44	212.3	210.51	211.55	211.11	213.72	211.22	211.62	212.86	211.47	210.37	211.71	210.54	212.04	211.25	212.47	211.2
216.47	217.45	216.9	216.15	215.93	217.92	217.48	217.29	216.76	215.9	217.84	216.6	217.41	218.93	216.94	215.89	218.14	217.09	216.61	217.33	216.95	217.06	216.2	215.03	216.51	217.91	216.03	217.68	216.91	216.32	216.56	217.26	217.07	218.15	216.74	216.41	218.95	216.4	217.52	218.06	216.06	216.15	216.16	216.68	215.79	216.53	216.42	216.76	216.99	218.02
193.18	195.3	192.26	193.54	195.66	194.45	194.68	193.38	193.13	194.94	193.31	194.22	193.39	196.75	193.96	194.67	194.81	195.28	194.65	195.84	193.96	193.44	193.87	194.75	195.3	193.99	193.48	194.36	193.94	194.39	195.02	195.64	193.74	194.5	192.97	195.14	194.03	193.19	193.64	192.34	193.76	195.48	194.51	194.82	194.22	193.48	194.85	195.36	194.44	195.95
203.6	204.26	202.43	201.99	202.22	202.94	203.11	204.46	201.98	202.18	203.67	201.27	201.74	201.46	201.91	203.16	203.22	200.96	201.26	200.33	202.01	201.53	203.61	202.55	200.93	203.3	201.95	201.65	204.3	201.95	202.69	200.46	201.67	202.47	202.64	202.42	204.88	201.77	202.11	201.96	202.09	202.73	204.87	201.58	202.46	203.1	201.89	204.87	201.7	201
218.24	217.95	217.39	218.54	217.77	215.35	217.84	217.44	219.63	219.04	218.24	217.08	216.59	218.21	217.5	218.92	218.59	217.58	216.4	217.78	216.4	216.78	218.44	217	217.24	216.33	216.91	217.06	216.87	217.54	218.54	217.99	216.68	218.24	214.93	216.6	218.82	217.11	217.52	219.15	217.26	217.72	217.75	217.4	217.41	218.69	218.6	217	220.11	217.48
199.34	201.19	200.52	200.61	201.19	200.87	200.79	200.27	200.4	199.7	199.41	200.45	198.13	198.55	200.18	201.48	200.8	201.54	200.78	201.99	199.94	199.48	200.65	199.32	199.3	201.67	200.2	200.65	200.22	200.59	200.9	199.95	200.07	198.96	200.9	201.61	200.36	199.39	199.69	200.14	200.65	200.87	199.62	200.94	199.58	201.84	200.96	200.76	200.73	201.49
198.84	198.51	197.88	198.02	197.87	199.36	198.41	196.92	198.63	198.24	197.46	198.66	197.71	197.81	197.55	199.46	198.82	197.85	199.56	197.44	199.34	198.25	197.15	197.45	198.46	197.25	197.54	197.87	198.12	198.38	199.56	196.73	197.89	199	198.16	198.3	198.46	198.52	197.41	197.68	198.3	198.47	197.65	197.02	197.76	198.11	197.22	197.82	195.9	198.44
200.14	198.77	199.19	199.58	199.82	199.93	199.53	199.5	198.52	199.91	198.97	199.29	198.6	199.24	200.33	199.03	199.92	198.8	199.65	200.41	200.84	200.82	199.29	201	198.99	197.96	199.65	200.17	198.57	199.12	199.55	197.11	199.43	199.14	198.63	198.98	201.05	198.02	200.71	198.99	199.01	199.21	199.54	198.77	197.51	199.49	199.36	199.19	200.03	199.31
215.17	214.04	213.52	213.93	213.41	213.28	214.2	214.03	212.37	215.02	212.82	213.17	214.14	214.12	214.42	214.93	213.76	214.54	215.13	213.67	212.75	213.21	214.31	214.82	213.69	215.95	214.13	214.07	214.17	211.87	212.61	213.54	213.56	214.39	213.08	215.06	212.18	214.23	213.28	214.36	213.27	214.1	213.78	214.59	212.39	212.52	213.36	212.63	212.99	214.51
210.06	209.52	210.06	210.4	209.74	209.08	210.31	209.16	210.72	209.48	208.13	209.53	208.67	209.44	208.62	210.55	208.41	210.39	209.35	210.2	209.39	207.4	209.33	210.56	209.38	209.74	208.41	209.6	208.23	210.5	208.88	210.52	210.01	209.31	211.33	210.66	210.02	208.99	209.93	208.62	209.4	209.44	208.33	208.92	210.83	209.15	209.62	209.21	209.65	209.83
202.06	202.95	205.02	203.37	203.24	203.03	203.44	203.15	202.98	205.35	204.35	204.5	202.4	203.54	203.19	203.19	205.19	203.57	202.96	204.05	204.87	204.38	203.36	204.2	203.73	201.69	204.11	204.3	204.26	203.18	202.71	204.6	204.2	204.07	203.04	203.89	203.33	204.23	203.73	203.67	202.93	202.43	203.97	203.63	203.07	204.13	203.13	204.82	203.36	205.37
207.45	208.59	207.15	208.78	208.26	207.2	208.72	208.1	207.77	208.3	209.31	206.04	206.52	209.26	209.71	207.7	207.89	207.79	206.4	208.3	208.45	208.76	207.18	208.95	207.19	207.94	207.59	206.12	208.44	207.61	207.17	205.73	206.15	208.95	207.67	207.64	208.69	207.82	207.64	207.38	208.85	205.76	207.94	208.08	208.34	207.05	206.75	208.49	208.45	206.94
205.99	206.78	207.66	206.72	206.72	206.89	205.49	206.26	206.11	206.06	207.15	207.06	205.28	208.32	206.76	206.68	207.41	206.81	206.37	206.04	205.52	205.85	205.78	207.93	206.55	206.76	206.88	207.09	206.01	206.51	208.41	205.75	206.3	207.3	205.48	206.68	205.31	206.23	205.91	206.44	207.4	206.34	206.53	207.35	205.55	206.72	206.95	207.46	206.03	205.56
207.7	209.17	207.31	207.17	207.73	207.74	208.94	209.48	209.59	209.67	207.81	208.23	207.97	206.34	206.81	207.49	208.91	207.5	207.38	206.63	206.92	208.64	207.87	207.2	209.37	206.73	209.09	209.11	209.07	207.11	208	207.58	206.16	206.95	208.48	207.51	208.09	208.04	208.34	208.66	208.19	208.64	208.49	207.13	208.62	207.87	208.24	207.31	208.88	207.74
217.25	217.33	216.89	216.88	217.61	216.6	216.05	215.87	218.13	217.99	216.84	217.08	218.5	217.92	216.11	217.85	215.77	215.63	217.87	217.37	219.21	217.16	218.88	217.57	218.54	217.96	217.3	217.08	216.59	217.45	215.57	216.24	217.54	217.13	216.88	217.32	217.22	216.59	216.24	216.57	217.45	216.25	217.69	217.57	217.61	218.19	216.49	218.29	219.04	216.27
212	211.87	211.7	210.34	211.9	212.87	210.3	211.61	210.66	210.65	210.78	211.26	211.44	212.12	210.57	210.6	211.16	212.25	210.45	211.7	211.57	212.25	210.2	212.81	212.13	211.61	212.27	211.13	210.65	211.28	212.43	211.19	210.67	210.89	211.46	212.33	212.31	211.54	211.61	210.09	212.64	210.85	211.46	211.77	211.34	208.28	212.8	212.14	211.24	211.62
219.18	216.58	219.33	217.1	216.91	216.31	218.26	216.87	217.06	218.5	216.33	218.63	216.89	218.12	217.99	218.47	218.45	218.07	218.77	216.44	217.2	217.76	216.7	218.48	218.24	218.02	218.55	218.43	217.53	217	217.65	218.52	218.57	219.33	219.03	216.99	218.19	217.75	219.13	217.13	215.34	218.42	216.58	216.97	217.73	217.13	217.06	217.76	217.43	218.21
211.98	211.03	211.73	211.47	212.82	211.86	211.24	209.22	211.2	210.19	210.62	212.37	210.02	211.88	212.09	211.81	211.63	212.18	213.72	210.38	209.79	211.24	212.16	209.58	210.97	212.35	210.48	212.68	212.3	210.78	211.72	212.38	210.25	211.3	213.71	210.89	212.03	213.79	212.03	211.49	209.46	211.44	211.86	210.8	213.43	211.14	213.57	210.02	211.24	210.78
199.88	199.32	201.52	201.42	199.02	201.4	202	201.58	199.76	199.71	199.75	199.97	200.34	199.22	200.02	199.72	201.3	201.22	201.58	200.56	200.61	199.18	200.31	199.65	200.53	200.31	201.94	200.43	200.6	200.06	201.51	201.04	200.72	201.88	199.79	199.97	200.86	201.71	199.9	201.62	199.96	200.87	200.38	201.99	200.97	200.65	200.33	200.93	198.61	201.35
217.43	216.84	216.19	216.67	217.75	216.99	216.58	218.01	215.2	216.91	216.62	217.34	217.85	218.29	217.03	216.85	216.56	216.18	217.29	218.37	215.38	218.34	216.06	216.81	216.82	216.47	215.91	217.75	218.03	216.46	217.61	217.06	217.33	219.12	216.55	216.33	215.94	217.3	215.78	216.6	217.59	215.69	215.89	216.51	218.17	217.46	217.45	216.71	217.44	217.81
196.54	198.76	199.07	198.65	197.33	199.9	198.24	199.28	198.17	197.5	199.15	198.39	196.27	197.36	198.68	198.08	198.88	198.95	197.72	197.9	197.98	197.38	197.58	197.27	197.72	199.29	198.58	198.37	197.93	197.37	197.4	197.52	198.27	198.12	196.33	198.69	196.88	198.17	198.14	197.78	197.78	198.32	198.64	197.02	197.39	198.6	199.5	198.15	197.41	198.27
199.94	198.92	198.44	199.24	198.97	202.21	200.09	198.61	200.67	200.16	201.71	200.12	201.62	200.55	200.02	200.68	199.58	202.08	200.93	200.24	202.23	198.81	199.92	199.03	200.53	198.91	200.7	200.82	200.17	199.59	199.64	200.51	199.19	200.05	199.58	200.89	201.15	200.57	200.73	200.06	199.72	199.32	201	199.44	202.21	199.5	201.4	199.95	200.26	201.55
205.94	207.62	207.16	207.36	207.59	208.27	208.86	207.2	208.4	206.77	208.41	209.69	207.45	207.06	206.06	208.22	207.85	207.31	207.72	207.75	207.27	207.15	208.75	206.93	207.01	206.38	207.74	209.02	205.48	207.13	206.89	208.36	206.53	207.39	207.08	207.74	206.74	207.33	208.54	208.07	207.56	209.09	209.35	205.82	207.24	206.28	207.69	207.44	209.5	209.48
199.92	198.25	199.49	199.56	199.75	199.72	199.03	200.16	197.96	198.44	199.85	201.08	199.54	200.54	200.13	200.66	200.17	199.72	198.8	200.8	198.81	198.89	199.73	198.44	198.14	198.58	200.38	199.06	198.94	199.68	199.89	199.78	200.72	198.87	198.35	201.67	198.61	199.3	200.05	199.96	199.41	199.31	199.62	199.62	200.7	199.43	198.21	199.09	199.61	197.95
197.83	196.98	197.91	198.93	197.59	198.39	196.34	199.31	199.15	198.19	200.15	199.21	199.59	197	198.45	196.25	198.05	199.72	198.58	197.76	199.24	198.07	198.57	198.16	199.06	198.7	198.05	198.2	198.65	198.99	199.24	198.97	198.47	198	198.35	198.73	199.15	199.84	199.25	197.72	199.04	198.66	198	198.62	198.77	198.73	198.1	198.57	197.65	199.34
216.64	217.71	217.35	216.01	216.84	216.77	218.08	215.1	217.33	216.89	216.46	217.36	215.52	216.16	216.12	217.18	217.49	215.49	217.66	217.79	216.29	215.02	217.3	215.88	219.14	217.9	216.84	216.16	217.32	218.06	216.17	217.09	216.93	216.62	215.86	216.27	217.43	214.98	217.21	215.68	216.98	215.77	216.53	218.07	217.75	215.84	216.77	215.49	216.12	218.86
203.48	202.36	202.86	202.7	206.11	204.11	204	202.89	203.49	202.53	203.45	204.26	203.47	204.43	205.02	202.88	203.83	205.72	204.39	204.44	203.24	203.04	204.49	203.03	203.08	204.07	203.84	203.82	202.11	203.08	202.91	204.98	204.96	204.94	204.57	203.63	201.7	204.59	204.71	204.13	203.34	202.02	202.08	203.31	202.52	205.31	203.74	204.32	202.38	204.53
208.61	208.94	209.68	209.27	208.34	207.49	208.99	208.63	210.07	208.12	208.96	208.84	208.64	209.33	208.92	208.7	208.68	209.16	208.93	207.5	207.9	209.09	207.15	208.64	208.41	207.19	207.47	208.37	210.08	209.69	209.5	207.81	208.5	209.37	207.99	210.44	208.42	207.95	208.87	209.07	210.18	208.97	208.62	208.5	209.6	208.75	209.28	207.72	208.9	208.63
197.81	200.11	200.3	198.04	199.09	199.67	198.13	199.25	197.98	200.21	199.23	198.68	199.45	198.22	199.05	198.29	199.08	198.99	196.85	197.96	198.71	198.29	198.01	197.3	198.95	199.01	197.7	198.6	199.54	197.61	198.91	197.77	201.34	199.04	198.13	198.36	197.84	199.68	196.55	197.93	198.02	196.82	198.06	197.73	196.94	199.24	197.29	199.19	199.08	199.57
211.84	212.05	212.02	211.36	211.4	213.05	211.58	213.19	211.12	210.02	212.32	211.95	211.22	211.75	211.43	211.28	211.32	211.47	211.32	211.31	210.65	212.62	210.88	212.24	212.36	211.58	210.84	210.75	211.53	210.85	211.31	211.1	210.56	212.32	212.07	213.27	211.37	212.99	213.53	210.93	212.5	211.5	211.14	212.37	211.41	211.8	211.67	212.15	213.53	209.3
211.34	210.88	212.61	211.82	210.87	212.27	211.25	211.31	211.36	210.29	211.78	212.48	211.64	211.37	211.64	211.42	211.98	211.1	210.21	212.21	211.88	210.42	210.65	210.46	210.93	211.41	210.74	213.35	210.72	211.89	212.43	212.74	210.74	211.74	211.4	210.44	210.8	210.85	210.69	210.71	211.99	212.99	212.38	211.43	212.24	211.57	211.65	212.86	211.16	212.58
206.64	205.63	205.75	207.64	204.81	206.61	207.13	207.19	205.91	206.56	206.61	206.56	207.47	207.98	205.73	205.93	206	207.37	205.68	204.84	206.33	207.34	207.33	207.34	205.63	206.03	206.18	204.84	205.34	207.06	207.05	206.02	207	207.16	206.55	205.7	207.15	206.85	206.17	205.81	205.55	205.83	205.9	206.02	205.89	207.5	206.21	207.03	206.56	206.71
212.46	212.77	212.16	212.31	214.31	214.95	214.45	212.02	213.41	212.38	213.96	211.57	213.04	213.81	215.11	213.95	211.53	213.35	213.59	213.19	212.17	212.49	214.15	213.46	213.13	211.86	214.75	212.84	212.76	212.75	213.34	213.01	211.8	213.16	212.8	213.13	215.35	213.44	212.37	213.9	213.21	213.17	213.32	212.98	212.41	212.4	211.77	212.96	212.41	213.57
196.19	193.6	195.21	195.46	196	196.42	193.95	195.46	195.89	196.31	194.99	195.48	193.93	196.01	194.68	195.49	193.93	195.81	195.26	195.61	195.12	195.2	194.29	195.21	196.77	193.86	195.28	196.29	195.07	197.11	194.17	197.71	195.43	194.98	194.51	196.21	194.34	194.31	194.31	195.37	195.98	196.41	194.29	196.28	195.2	196.01	196.58	195.49	195.49	193.51
212.33	211.72	210.05	210.85	211.61	212.24	211.06	212.92	211.75	210.4	210.84	210.94	210.65	212.92	210.56	211.83	212.89	211.81	210.82	212.23	210.69	212.61	209.99	210.47	212.19	209.6	212.41	210.57	211.37	211.66	211.87	212.55	212.19	211.01	210.17	210.88	212.26	213.84	212.55	212.49	210.9	210.44	212.72	212.7	211.92	212.5	210.48	211	210.1	209.17
207.31	208.22	208.39	207.84	206.92	207.38	207.95	206.6	208.9	207.41	207.68	207.65	207.66	208.01	209.05	207.59	208.5	207.87	206.6	209.12	208.03	207.4	209.41	208.06	207.8	207.21	206.63	206.51	208.22	208.65	208.23	207.4	207.68	206.75	210.46	208.1	207.67	207.12	208.42	207.45	207.03	207.72	206.39	208.56	207.91	207.31	207.44	208.85	207.89	207.81
208.78	208.57	208.51	209.16	208.22	207.19	208.02	208.27	209.46	207.48	209.12	209.57	207.55	207.78	208.38	206.76	208.26	206.64	208.17	208.27	207.45	206.88	208.6	206.31	209.17	207.72	207.47	209.03	206.03	209.5	207.39	207.73	208.17	207.53	208.19	206.65	207.96	207.54	208.7	208.94	206.94	206.99	208.38	207.26	207.66	206.71	207.62	207.7	208.4	208.41
216.1	216.32	216.62	214.96	216.67	216.71	217.16	217.51	216.58	215.62	216.53	216.58	217.69	217.31	216.73	215.4	216.43	216.39	218.77	216.69	219.2	218.11	217.58	215.74	216.35	215.43	216.24	215.43	216.25	217.07	217.43	217.05	216.61	217.57	216.49	218.61	216.32	217.91	217.09	218.04	217.15	217.53	216.57	217.7	217.46	215.98	217.76	218.8	217.54	216.58
208.58	206.95	207.04	205.8	208.35	207.82	208.55	209.12	207.77	207.52	207.46	209.26	208.77	207.81	208.05	206.56	206.63	208.45	207.11	208.96	208.1	207.84	207.76	207.47	208.35	209.3	208.86	208.13	208	208.55	208	207.83	207.57	208.47	208.79	208.95	208.36	207.92	208	207.82	206.97	207.3	206.78	209.27	209.02	207.02	207.97	207.05	206.22	207.22
202.15	202.94	201.74	203.11	202.81	203.26	200.78	202.49	202.02	203.66	202.11	201.12	202.14	202.45	203.2	204.34	202.66	202.3	202.14	203.2	202.53	202.01	201.29	203.62	202.37	202.7	203.27	203.32	201.25	203.09	201.76	201.03	202.87	203.78	201.92	202.2	202.83	202.28	203.67	202.18	203.8	202.17	201.36	203.14	200.81	203.71	202.28	203.41	200.61	202.01
201.74	202.53	199.63	200.47	200.74	199.96	199.2	201.38	201.28	201.02	201.12	200.93	199.74	199.95	199.56	200.57	200.42	199.59	199.01	200.41	200.39	201.5	200.77	200.29	198.13	200.88	198.91	200.46	199.99	199.7	200.57	200.74	200.58	200.75	201.31	200.44	200.95	200.38	198.76	200.27	202.38	199.86	200.1	200.82	199.64	200.34	200.12	200.18	201.58	199.97
206.34	207.28	206.91	206.32	208.77	207.7	207.41	207.58	206.25	207.41	208.1	207.41	208.09	209.2	208.01	207.79	207.74	207.37	208.24	209.33	207.66	208.16	207.92	208.44	209.41	208.17	207.72	209.04	209.78	207.85	206.06	208.49	207.5	208.08	207.16	205.91	207.72	208.43	206.66	207.17	207.43	208	208.64	206.89	206.29	208.83	208.09	206.59	208.73	208.98
206.69	206.3	205.98	206.57	206.7	206.77	206.18	207.08	205.81	206.03	207.38	206.84	206.91	207.15	206.01	206.11	205.22	206.65	207.87	206.15	206.38	206.22	204.8	207.56	205.57	207.83	207.39	206.68	206.77	205.7	206.11	206.39	206.73	204.79	205.54	206.12	206.41	206.08	206.9	205.39	206.59	204.93	206.14	206.04	206.81	205.31	205.12	206.72	205.91	206.93
207.69	209.31	206.33	208.84	209.43	209.11	208	208.59	208.91	207.19	208.22	208.03	210.26	207.69	208.31	209.56	208.24	208.28	208.01	208.76	208.13	209.3	208.98	208.52	208.32	210	208.22	209.34	208.22	208.44	208.36	209.31	207.41	209.53	209.26	208.42	207.12	209.37	208.68	208.57	208.8	208.14	207.2	207.56	208.16	206.17	208.74	209.19	210.02	208.83
203.83	203.13	203.56	204.1	203.17	203.84	204.06	204.48	203.88	204.45	204.03	202.56	203.07	203.93	204.18	202.93	202.51	204.17	203.17	202.95	203.94	203.15	203.96	204.55	203.39	204.09	202.61	204.17	203.59	204.53	204.09	202.96	205.77	204.03	202.92	203.73	202.66	203.91	203.82	203.93	204.1	204.84	203.12	202.47	204.59	202.99	203.66	204.07	203.05	203.48
205.61	207.91	206.33	205.86	206.79	204.48	206.6	206.22	206.94	206.39	206.72	205.55	206.79	205.5	206.36	206.71	206.67	206.2	206.04	206.77	206.59	205.86	207.44	205.47	206.52	206.69	206.49	207.48	205.75	206.22	205.84	206.95	204.71	207	207.59	205.25	205.37	204.61	206.36	207.69	206.33	203.92	204.97	206.06	206.66	206.51	204.7	206.61	206.24	204.8
200.08	200.95	199.82	199.01	201.74	199.96	198.96	199.83	199.87	200.23	199.66	199.69	199.12	199.35	200.59	201.02	200.61	199.13	200.5	199.29	199.5	199.99	199.16	199.25	199.04	199.03	199.44	199.38	198.4	198.9	198.63	201.25	198.47	199.64	198.67	198.92	199.98	198.56	199.51	199.77	199.12	199.38	198.57	200.14	199.62	199.42	199.76	199.9	200.09	200.49
209.56	207.86	208.05	209.55	208	210.08	207.31	208.94	207.07	209.27	210.04	209.64	208.56	207.74	210.27	209.32	208.49	208.29	208.67	207.97	208.2	208.76	207.68	209.03	208.45	207.72	210.01	209.24	208.89	207.96	209.61	208.46	207.37	208.65	208.51	207.59	208.84	208.31	210.5	208.41	208.1	206.87	207.1	209.15	208.45	209	207.73	208.65	210.43	207.86
213.34	212.56	213.55	213.06	214.34	213.71	212.64	213.75	213.74	212.94	212.32	213.18	212.06	214.03	211.79	211.84	214	211.94	213.34	213.07	214.17	212.4	212.66	213.47	212.67	213.41	214.08	214.14	213.5	213.52	213.58	213.88	211.96	211.53	213.47	213.1	212.22	212.63	212.43	213.63	213.73	213.54	212.87	212.53	213.28	211.29	212.14	212.46	212.62	212.46
211.26	212.11	212.41	212.05	211.95	212.77	210.35	212.03	209.8	211.06	212.86	210.1	212.75	210.73	211.36	211	212.07	211.74	211.9	211.55	211.48	210.01	211.31	210.59	212.93	210.48	212.19	211.29	210.67	212.64	211.6	213.54	212.58	212.77	210.5	211.58	211.3	211.76	212.23	211.13	212.08	211.5	210.41	212.16	211.18	211.78	210.46	211.24	212.46	211.11
216.64	217.29	219.06	215.62	218.13	218.86	218.97	216.97	218.58	219.91	218.03	219.23	218.13	217.92	217.48	218.51	218.25	217.76	218.58	217.64	216.44	217.06	217.83	218.74	217.13	217.64	218.07	217.49	218.13	217.73	216.07	217.07	217.92	217.32	217.03	218.84	218.02	217.08	218.29	216.77	217.16	216.14	216.84	217.33	219	218.6	218.66	217.4	219.02	218.56
200.47	201.94	202.81	201.79	203.13	203.04	202.47	203.81	203.06	201.7	203.8	203.18	202.06	202.75	202.39	202	203.37	203.76	202.96	202.93	201.84	203.29	201.85	201.76	203.87	201.22	200.93	204.07	202.82	200.97	203.01	203.25	203.69	202.71	203.23	201.09	202.45	201.17	203.04	202.56	202.06	202.19	202.47	203.03	201.88	201.62	203.71	201.59	202.42	201.67
207.04	208.78	207.85	208.17	208.56	208.36	207.82	207.52	207.75	207.17	207.74	206.86	206.13	208.13	209.58	208.27	209.21	207.7	206.79	207.34	208.71	207.6	209.21	207.61	208.51	208.98	206.52	206.74	207.83	208.22	207.62	207.1	209.09	209.17	208.54	208.52	209.3	207	208.96	206.6	207.59	207.37	206.95	208.09	208.37	208.14	207.79	207.79	207.73	208.51
194.54	194.62	194.19	195	193.53	195.07	194.58	194.03	193.19	194.6	192.88	195.01	194.07	194.61	194.9	193.51	193.96	194.44	193.28	195.24	194.18	193.66	192.79	193.27	193.76	193.65	193.94	195.16	193.97	195.31	193.9	194.77	194.58	194.48	193.09	195.58	194.37	195.09	194.21	194.66	194.01	194.96	194.65	194.59	193.43	194.11	194.68	193.87	192.25	194.29
211.3	212.1	212.74	213.14	211.88	211.36	210.54	210.54	210.57	211.4	212.07	211.48	212.26	211.11	209.73	211.19	211.74	210.97	211.3	211.64	211.34	212.72	212.91	210.77	213.85	210.68	211.23	210.6	211.15	211.11	210.05	211.5	211.43	211.8	211.38	210.47	213.17	212	212.1	211.36	212.97	211.36	212.84	212.3	212.3	213.36	211.97	211.46	211.8	210.85
208.43	207.51	206.86	209.41	208.35	207.65	209.03	208.62	208.93	208.19	207.85	209.23	208.44	208.52	207.98	208.91	208.19	208.09	209.14	208.9	209.32	208.66	208.51	207.3	207.72	208.33	208.61	207.32	209.32	208.32	208.49	208.76	207.73	209.9	207.42	208.54	208.79	207.06	207.93	208.82	207.69	209.8	209.19	209.15	208.29	208.67	208.77	209.22	208.11	209.65
208.43	206.2	207.33	207.87	206.21	208.16	206.57	207.1	207.9	209.38	206.23	206.07	208.53	208.53	208.4	207.76	206.95	209	207.89	207.04	208.27	207.25	208.19	208.18	208.03	206.34	208.41	209.33	208.14	207.42	207.68	208.64	208.48	208.36	207.24	207.11	208.63	207.38	207.7	206.92	207.84	207.27	207.68	208.76	208.49	209.03	207.72	207.22	207.45	207.81
207.5	207.93	207.31	208.43	208.81	207.1	208.07	206.59	206.83	206.06	207.4	207.3	207.73	207.71	208.59	208.27	207.32	206.72	208.11	206.05	208.16	207.94	208.2	208.43	208.57	208.56	207.76	207.58	209.17	207.45	208.24	207.9	206.86	206.46	206.76	208.45	206.03	208.21	207.56	207.44	207.51	207.93	208.37	209.34	208.45	207.6	206.75	208.91	207.4	208.62
208.18	208.97	210.85	209.37	210.36	209.53	208.66	207.73	208.71	209.38	209.54	210.47	207.7	210.13	211	210.99	207.25	209.27	208.87	208.73	208.88	209.9	209.56	208.79	208.6	208.75	208.56	207.98	209.13	208.13	209.51	210.61	208.57	208.83	209.4	209.42	210.79	208.97	208.42	209.79	208.59	209.37	210.8	208.19	208.16	208.34	209.91	208.55	209.5	209.67
206.74	206.51	208.88	208.23	209.03	206.48	207.71	208.55	208.29	207.09	207.49	208.86	210.11	208.78	208.77	208.55	207.66	207.1	207.88	207.47	207.28	207.64	207.58	207.28	208.11	207.92	208.41	208.25	209.23	207.64	207.63	205.59	208.31	208.32	207.29	208.57	208.19	207.81	206.22	207.6	206.91	207.83	208.35	208.09	207.95	208.34	207.92	207.68	206.73	206.77
216.97	218.22	215.82	217.98	217.57	217.02	216.81	216.85	217.06	215.28	216.13	218.4	216.2	216.83	216.57	216.94	217.84	217.74	216.15	216.42	217.43	218.02	216.98	216.66	217.03	216.5	216.64	216.27	217.27	217.02	216.64	217.17	216.53	216.06	217.03	215.75	217.66	215.99	217.95	216.77	215.66	218.01	218.52	218.44	216.88	216.92	216.43	216.11	217.52	215.45
208.69	208.11	206.22	208.17	207.93	206.12	208.31	207.79	208.2	207.91	207.3	208	207.14	205.53	208.77	209.41	209.09	207.69	208.75	209.04	207.73	207.78	207.82	207.95	207.57	206.68	208.96	207.7	207.87	207.58	208.52	208.31	207.34	207.94	209.01	207.74	208.51	208.04	208.29	206.54	207.96	207.72	207.33	208.9	205.41	206.59	207.11	208.47	207.17	207.75
202.19	201.01	202.09	202.65	203.86	202.09	202.34	202.31	203.07	202.38	202.59	202.26	201.54	201.96	203	203.48	202.48	202.73	200.21	203.48	202.46	203.59	202.49	201.59	203.45	203.62	202.29	203.45	203.89	203.84	201.97	202.93	201.79	202.39	202.02	203.93	202.26	203.38	202.67	203.72	202.49	202.62	202.56	202.36	202.31	202.84	201.21	203.19	202.11	203.85
200.72	202.1	202.29	202.94	202.23	202.87	201.73	203.94	201.82	203.81	202.08	201.87	203.63	203.2	200.94	202.12	201.9	202.41	200.54	203.8	203.63	203.36	203.66	203.27	200.54	202	202.98	204.26	202.76	203.8	203.58	202.86	202.94	203	202.87	203.48	202.6	201.85	203.51	201.87	202.3	202.95	203.01	204.61	201.33	203.14	202.88	201.5	201.96	202.05
209.28	207.2	207.62	208.84	208.66	208.03	208.12	207.46	208.23	209.28	208.45	209.18	208.33	208.49	208.51	209.77	208.65	209.44	208.81	208.61	209.09	208.9	208.86	207.01	209.59	208.87	208.9	210.16	209.79	207.44	210.36	208.77	209.33	207.54	208.52	207.75	207.15	209.78	208.44	209.19	207.8	208.25	208.64	209.09	208.59	208.93	208.57	209.17	207.9	208.42
212.99	211.99	213.41	211.82	211.65	211.58	210.75	212.52	211.88	211.25	211.24	211.43	211.7	212.19	210.59	210.45	211.49	211.35	211.32	212.16	211.46	212.03	213.55	213.69	212.99	210.7	213.57	211.73	211.53	211.31	212.39	213.3	212.7	210.43	211.41	211	213.33	210.9	212.49	211.84	211.74	212.77	211.74	211.79	210.72	211.57	211.19	210.85	212.02	212.64
202.87	203.13	202.51	204.58	201.73	203.46	205.32	202.42	203.44	201.82	203	202.79	202.48	202.34	204.59	204.73	202.71	203.13	203.32	202.1	204.58	201.9	204.4	202.62	203.99	203.42	203.4	204.04	203.09	203.48	202.95	203.64	202.73	202.68	203.77	202.63	203.54	203.5	204.76	203.13	203.45	203.8	205.44	203.85	203.29	203.39	203.59	203.48	202.53	203.21
211.16	209.41	211.57	212.34	211.93	210.97	213.24	212.22	211.46	213.04	210.63	211.2	211.27	212.12	211.33	212.86	212.14	211.34	211.47	212.29	211.12	212.45	210.6	211.15	211.46	211.32	212.68	212.25	212.14	212.22	211.2	210.59	212.12	210.35	211.23	211.07	210.87	211.42	211.47	213.24	212.57	211.67	212.1	211.46	212.81	211.81	212.17	212.04	211.16	211.06
208.59	206.68	207.19	207.04	208.04	207.85	207.75	208.71	207.64	206.54	208.67	207.24	208.44	209.04	207.44	208.68	208.02	207.39	207.48	208.31	209.13	207.9	208.49	207.56	207.4	207.84	209.08	207.61	207.71	205.45	208.02	207.86	207.11	207.8	208.06	207.26	207.01	206.97	209.14	208.35	207.15	206.79	207.84	207.43	207.53	208.76	208.81	207.59	209.53	207.77
203.04	203.85	203.21	202.81	203.39	203.34	202.19	203.38	202.96	204.19	204.02	203.4	203.84	203.95	204.68	201.22	204.04	204.23	203.97	202.86	203.22	202.66	202.89	201.93	205.08	202.29	203.24	202.63	202.19	203.25	203.35	202.85	203.55	202.53	203.27	202.56	203.8	203.95	203.15	202.91	203.97	201.53	203.74	202.59	204.49	203.69	201.83	204.04	202.69	202.65
207.95	209.54	208.31	209.44	209.14	209.24	208.42	208.81	207.72	210.08	207.95	206.39	210.66	208.71	208.88	209.52	207.5	208.13	208.54	206.52	209.96	208.71	209.57	209.07	209.36	207.79	209.03	207.32	209.49	209.37	209.14	208.57	207.26	207.67	207.72	209.35	207.77	209.95	208.06	208.82	209.66	207.84	208.72	208.33	209.51	208.71	208.86	207	207	207.7
217.03	218.04	215.64	216.62	216.38	215.68	218.27	217.08	217.01	218.34	216.92	216.12	217.59	216.26	216.59	216.48	217.26	216.68	216.45	216.16	217.13	218.27	218.61	216.1	218.34	216.49	215.45	215.24	217.59	218.03	217.16	216.98	216.55	218.61	217.92	216.68	216.11	218.78	215.86	217.51	218.22	215.65	217.43	216.68	217.84	217.96	216.86	215.72	217.22	217.51
203.32	202.68	203.04	203.5	202.29	204.15	202.31	203.84	201.87	202.61	202.62	202.9	202.03	203.2	203.37	202.07	201.4	202.61	201.14	201.53	203.29	202.08	203.61	202.01	203.47	202.19	203.89	204.61	202.57	202.83	200.78	201.43	203.2	202.27	203.19	200.5	203.24	202.49	200.7	201	202.4	202.58	203.67	203.16	202.5	201.81	202.93	201.98	203.13	204.19
213.72	213.65	213.85	213.36	212.8	214.57	213.96	212.68	213.94	214.01	213.83	213.79	213.15	213.8	214.34	215.25	214.15	215.41	213.21	213.91	212.74	213.55	213.89	213.05	214.48	212.7	213.73	214.83	213.72	213.51	214.81	213.71	214.45	214.99	212.93	214.75	213.55	214.02	212.84	212.73	213.05	215.01	213.62	213.81	213.63	213.34	214.23	213.44	212.79	213.92
194.34	195.02	195.04	194.81	195.64	194.89	196.35	195.37	194.49	194.97	195.36	195.27	194.12	196	193.47	194.89	194.92	195.22	194.87	195.84	196.63	194.7	194.33	195.49	195.38	195.1	195.6	193.84	195.19	196.13	194.76	196.72	196.27	196.85	197.37	194.14	194.58	195.5	196.65	194.06	195.28	194.56	195.48	194.62	195.3	194.32	194.38	195.74	196.15	194.18
200.42	200.58	199.56	201.49	201.73	201.97	202.69	200.53	201.87	200.45	201.53	200.44	199.47	200.02	201.88	200.17	200.71	201.95	200.77	202.59	202.43	201.21	200.98	201.27	200.38	202.06	200.94	201.07	201.68	199.49	202.48	201.01	201.86	202.49	200.1	201.76	200.42	201.92	200.87	202.35	202.01	200.86	199.56	201.17	201.49	199.95	200.68	202.29	200.58	200.96
205.19	203.09	203.26	204.98	203.27	202.35	204.86	203.73	203.66	202.96	203.61	205.28	203.58	205.03	204.75	203.74	204.45	204.68	202.99	203.98	202.93	206.22	203.62	204.36	206.43	203.71	203.81	202.59	204.3	204.37	204.6	202.81	204.03	202.71	205.2	203.65	202.36	203.69	206.12	204.82	203.62	203.78	203.39	204.17	203.21	204.45	205.13	205.09	203.4	203.65
205.92	207.09	207.02	206.11	207.17	206.23	206.7	206.84	206.41	206.23	206.3	205.13	206.98	206.21	205.82	205.03	206.66	208.44	206.97	207.67	205.66	206.12	206.49	207.03	207.28	206.49	207.64	206.89	204.58	204.74	205.62	206.85	206.21	205.79	205.48	206.6	205.39	206.71	205.58	205.29	206.45	206.33	205.48	206.58	207.62	206.99	205.32	206.64	205.4	206.91
219.06	218.2	218.6	219.43	217.47	216.75	218.62	217.93	217.89	217.6	217.75	218.8	217.62	218.72	217.8	216.77	215.82	217.43	217.26	218.29	217.78	216.39	216	216.38	218.99	215.85	218.48	216.1	218.56	218.36	218.1	217.52	217.9	216.56	217.9	217.35	216.43	217.47	217.49	217.58	217.57	218.41	218.82	218.03	218.14	217.93	216.97	218.2	218.17	217.84
205.19	205.34	204.48	205.44	205.4	205.08	205.26	202.96	206.05	205.73	205.18	205.18	206.13	206.66	205.73	205.52	205.58	206.42	206.31	206.11	206.64	204.72	205.45	204.31	205.06	206.57	205.33	206.51	205.03	205.64	204.89	204.26	205.08	205.4	204.62	205.45	205.85	204.79	205.3	204.87	206.59	205.26	206.36	205.29	206.35	207.8	203.77	205.13	205.48	205.11
213.51	214.31	213.25	213.91	213.92	214.1	214.79	212.49	214.89	214.29	214.42	213.14	213.83	213.21	214.67	213.14	214.08	215.46	214.87	214.47	213.27	213.71	213.46	213.3	214.25	214.79	214.26	213.82	211.74	213.07	213.81	213.71	213.21	214.32	212.47	214.17	213.04	211.86	212.97	213.32	212.28	213.4	213.99	215.24	212.88	213.97	213.8	213.32	214.9	214.35
207.29	208.51	208.01	206.97	207.87	207.16	207.62	207.41	208.35	205.73	207.26	207.19	207.27	207.72	207.67	205.72	206.55	207.18	207.62	209.05	209.43	208.53	207.46	207.61	206.48	208.4	207.43	209.51	208.35	206.67	207.8	208.58	207.12	207.66	208.74	207.69	206.39	207.92	207.74	206.13	208.32	206.72	207.97	207.51	207.81	209.19	206.95	208.32	208.3	207.3
199.42	199.74	201.07	201.31	199.52	201.06	199.22	200.66	201.42	200.09	199.56	201.53	200.52	200.55	199.19	200.56	200.5	200.74	200.37	200.26	200.14	201.37	199.47	198.62	200.71	201.06	200.92	200.1	200.11	198.56	200.33	197.96	200.37	198.91	200.48	201.01	201.17	199.83	200.65	200.73	199.42	199.66	201.58	199.74	201.09	199.99	200.14	200.95	199.85	200.58
211.06	211.4	211.94	210.33	212.16	212.2	212.32	212.29	213.18	210.76	211.1	212.14	212.53	210.17	211.31	211.06	212.62	211.58	211.38	213.31	211.2	211.43	211.09	211.93	210.09	211.05	210.88	210.54	210.48	211.97	212.31	211.91	211.52	211.72	212.55	211.47	211.42	210.75	211.39	211.26	213.62	212.98	212.42	210.31	210.51	211.43	212.22	212.46	213.07	209.6
207.84	210.1	209.56	208.59	210.55	209.53	209.77	209.39	209.45	209.52	209.22	210.94	209.02	210.52	209.14	209.31	210.34	210.11	208.93	210.56	209.66	208.6	209.7	210.47	210.15	210.37	209.27	208.75	209.83	207.8	209.39	210.27	209.59	209.02	210.39	210.04	209.27	210.81	208.62	208.87	210.61	210.99	208.19	211.1	209.53	210.81	208.96	208.7	208.66	209.63
194.88	193.18	195.33	193.56	194.34	194	194.31	196.14	194.76	194.36	196.77	195.14	195.47	196.06	195.39	195.56	194.86	194.97	195.1	195.08	193.71	194	195.13	195.45	196.49	194.85	194.81	195.13	195.04	195.92	195.71	194.98	196.81	194.46	195.08	195.44	193.33	194.83	196.01	194.55	194.8	193.86	194.94	196.9	194.79	195.72	193.75	194.41	194.48	194.95
206.82	207.95	206.41	208.94	207.98	205.89	208.56	207.01	207.56	208.36	208.78	208.25	207.42	207.26	208.42	208.77	207.44	208.27	208.07	207.99	207.89	208.38	206.99	208.14	207.94	208	206.16	206.39	208.65	208.49	206.87	206.55	206.64	209.39	208.4	207.88	207.11	208.07	208.05	208.34	207.49	207.9	207.57	209.1	207.61	206.57	208.24	207.55	208.59	207.38
208.42	208.78	206.64	209.32	206.66	207.56	207.39	209.17	207.65	207.76	206.02	207.1	209.36	206.22	207.05	208.02	207.95	209.35	208.29	206.02	208.73	207.58	207.9	207.04	207.92	207.41	207.27	208.72	206.89	206.75	208.41	206.98	208.77	207.84	207.48	207.7	209.03	207.54	208.04	209.24	207.9	207.11	208.57	207.01	207.55	208.18	208.03	208.01	207.31	207.81
213.22	214.58	212.75	214.43	212.03	213.5	212.4	212.37	211.94	213.13	212.87	212.99	212.85	212.33	212.61	213.55	214.05	213.09	213.46	212.42	213.8	213.5	213.97	213.81	212.15	213.4	212.66	212.56	213.85	213.36	214.9	212.61	213.12	213.43	214.85	212.3	214.04	212.58	213.68	211.51	211.34	212.33	212.74	213.26	213.32	212.76	213.23	212.7	212.81	213.77
206.57	205.58	205.37	206.96	207.03	205.8	204.91	206.15	206.53	206.16	206.61	204.91	207.01	204.73	206.31	205.78	205.64	205.15	205.23	205.34	205.72	205.22	206.34	205.93	205.98	204.78	206.24	206.49	203.65	204.94	205.27	206.49	205.28	206.99	204.97	206.06	205.33	205.8	204.59	205.36	205.53	205.45	205.76	206.75	204.62	206.14	205.11	205.4	205.25	205.89
207.92	207.14	208.17	209.6	208.64	208.27	209.27	207.85	209.26	207.3	208.2	208.98	207.47	207.51	208.39	207.83	209.92	208.58	207.29	208.07	211.02	209.11	209.21	210.89	209.03	208.71	209.93	208.1	208.58	210.75	207.97	207.83	208.86	208	207.95	207.44	207.33	208.31	207.55	210.66	209.77	207.69	208.97	208.19	208.13	208.4	207.57	207.79	209.27	208.25
205.36	204.62	203.72	205.31	205.26	203.67	204.76	205.43	205.83	205.06	205.31	205.63	204.81	205.4	203.33	204.82	203.58	205.3	206.2	205.5	203.62	205.02	204.83	204.98	204.6	204.18	204.47	205.49	204.35	204.86	204.42	205.39	203.99	206.05	203.93	204.4	205.12	202.49	204.64	205.73	204.18	206.05	203.09	203.94	203.52	204.69	204.72	205.3	203.99	204.86
200.56	200.85	199.13	200.22	201.05	201.2	199.85	201.48	200.3	198.94	200.29	202.98	198.94	199.32	200.17	201.46	199.91	200.27	201.55	200.33	199.27	200.39	199.11	199.93	202.41	201.47	200.27	200.32	200.81	199.54	199.6	199.61	200.56	200.95	200.65	201.07	200.62	199.62	200.8	198.67	199.25	201.55	199.66	199.36	199.89	199.45	199.27	200.72	199.4	200.86
212.19	211.68	213.06	211.49	211.81	212.48	212.58	211.3	211.94	210.64	211.06	212.78	212.53	211.27	210.97	212.27	212.15	210.85	212.02	212.3	211.82	213.12	212.86	212.07	212.86	211.83	211.89	211.24	212.08	210.78	213.28	210.45	211.09	211.22	211.42	212.55	210.33	212.14	211.7	212.08	211.35	212.84	213.36	211.5	212.25	210.94	210.92	212.67	212.51	211.37
202.04	203.59	204.37	204.5	203.42	203.49	204.23	203.53	205.48	203.61	203.38	203.53	204.84	204.34	202.65	202.86	203.64	205.99	203.1	204.58	203.24	202.79	204.47	203.68	203.64	203.88	205.01	203.85	204.48	204.18	204.19	203.43	203.91	204.14	203.03	204.19	203.53	203.84	203.41	203.68	203.74	203.85	203.8	204.03	205.04	202.22	205.2	203.61	203.89	205.18
211.23	213.09	211.85	211.08	211.98	210.69	210.85	210.55	212.83	212.41	213.18	209.86	212.42	211.44	212.32	211.32	212.44	211.25	214.28	212.04	211.94	210.89	211.82	212.82	212.39	212.11	212.25	210.97	211.98	211.43	211.15	210.48	210.7	212.7	210.78	210.89	208.82	212.26	211.51	210.7	210.64	212.56	212.03	211.91	212.26	212.47	213.07	211.23	212.18	212.92
200.64	199.69	200.29	200.87	201.08	200.39	200.49	199.89	200.47	200.49	199.88	200.24	200.75	199.7	199.97	201.19	201.41	199.65	199.95	200.51	201.23	198.84	200.07	199.67	199.04	200.69	199.61	199.5	198.82	199.88	199.8	200.7	200.76	200.16	200.39	198.52	199.41	199.96	198.89	201	199.43	199.52	199.91	199.27	199.79	198.14	200.57	200.88	200.08	199.03
213.39	213.39	214.11	214.77	212.93	213.29	214.18	212.58	213.78	212.07	213.92	213.52	211.05	212.62	212.72	212.45	213.36	213.37	213.18	213.16	213.85	214.69	212.46	212.7	212.32	211.76	214.42	213.11	212.73	213.67	213.97	213.86	212.56	213.16	213.03	213	211.29	212.2	213.25	214.63	212.48	211.98	212.87	213.45	212.7	212.69	214.08	212.24	212.61	213.25
212.8	213.98	213.8	213.86	212.16	215.75	212.4	212.47	212.64	213.63	213.19	213.05	212.89	212.25	212.9	212.15	212.49	212.55	212.47	212.91	212.77	214.82	212.46	212.73	214.21	210.64	211.91	214.05	214.21	214.35	213.86	214.12	213.18	213.31	213.02	211.42	211.3	212.77	213.73	212.61	213.51	213.4	213.7	212.31	214.05	211.01	213.1	214.56	213.69	213.4
207.27	207.24	206.95	208.38	205.94	208.01	206.03	205.91	206.16	205.92	206.67	206.46	207.88	207.17	206.17	206.29	206.99	204.94	208.11	206.07	206.99	205.68	207.32	206.49	206.97	206.23	205.93	205.87	206.27	206.26	207.49	207.76	207.89	205.55	206.77	204.37	206.37	207.35	206.44	206.36	204.92	205.92	205.9	207.5	203.26	206.83	206.36	207.15	206.2	205.92
207.72	208.82	208.37	208.92	210.57	209.16	209.4	208.69	207.2	209.55	207.98	208.13	209.07	209.88	207.19	208.54	207.32	208.24	209.13	207.43	209.09	210.05	209.63	206.22	209.3	209.51	208.89	208.29	207.99	207.61	207.79	207.54	209.15	210.24	208.91	210.03	208.28	208.42	208.64	208.45	209.53	208.49	208.96	208.33	207.94	209.02	208	208.07	206.79	209.35
203.32	204.13	204.36	204.36	203.23	204.96	204.36	203.69	205.12	202.83	204.17	204.08	203.64	203.34	202.76	203.57	203.28	204.33	203.94	204.64	204.61	205.12	203.95	203.15	202.93	203.17	204.36	202.98	204.46	204.65	203.29	203.62	205.03	202.82	201.92	203.61	204.78	203.03	203.79	203.97	201.93	203.9	203.44	202.05	204	203.38	204.27	202.22	203.33	205.01
207.72	207.58	207.91	208.56	209.85	205.68	206.39	207.75	208.52	207.87	208.6	206.6	207.79	207.86	206.59	207.29	205.48	207.68	207.88	207.03	207.02	206.08	208.57	208.87	207.21	208.83	208.22	207.42	208.24	206.89	208.04	207.74	207.58	209.77	206.88	209.05	208.04	207.5	208.11	206.62	206.58	205.95	206.5	206.79	206.77	207.44	209.22	207.55	208.52	205.58
217.89	216.41	218	218.05	217.67	217.8	218.19	217.25	217.29	218.69	217.85	218.35	217.1	219.21	218.1	218.36	217.97	218.67	216.68	218.79	217.28	216.45	217.92	217.78	217.5	217.39	219.31	217.32	217.1	218.28	218.48	218.36	217.44	218.26	216.89	215.65	218.17	218.51	217.7	217.96	217.57	219.61	218.17	218.38	216.55	216.51	218.18	217.93	217.67	217.67
211.57	210.51	212.66	211.82	211.42	211.04	213.06	210.97	212.49	210.52	212.72	211.78	211.11	211.56	211.69	211.21	211.13	211.68	211.07	211.09	212	211.21	210.75	211	211.76	209.66	211.86	212.25	212.13	212.44	211.14	211.65	212.05	212.44	211.82	211.59	211.83	212.73	210.8	212.24	210.98	211.36	212.55	210.96	211.97	213.48	211.5	211.58	210.33	213.12
209.38	207.3	209.18	208.27	209.34	208.24	207.52	207.88	210.04	208.23	210.03	209.46	208.3	209.76	207.95	210.42	208.65	209.22	209.99	209.53	209.39	209.17	209.53	208.46	210.28	208.77	206.57	208.67	208.78	209.48	209.2	209.23	209	208.65	208.1	208.99	209.78	209.29	210.47	208.83	207.57	207.72	209.15	207.47	209.78	208.68	206.77	209.66	208.54	209.18
199.15	198.34	197.82	199.43	198.51	198.82	199.55	198.17	198.32	196.81	199.17	198.07	199.2	200.28	196.89	198.71	198.77	199.61	198.2	198.3	198.3	199.34	199.22	196.35	198.25	199.49	199.62	197.08	198.37	197.27	197.79	200.03	198.56	198.34	198.61	198.15	198.36	197.07	198.2	199.99	198.56	199.81	196.71	199.65	198.66	198.37	198.3	198.24	198.94	197.86
208.09	208.83	207.98	208.44	209.82	208.19	208.99	209.07	209.35	208.63	209.35	208.89	208.58	208.35	209.06	207.05	206.94	209.12	208.7	209.55	208.32	207.86	208.39	209.32	209.57	208.14	206.5	209.23	208.73	208.37	209.19	207.78	207.92	208.05	208.51	208.97	210.91	208.77	208.75	208.18	208.32	208.42	206.56	208.97	208.49	209.33	208.27	208.18	208.43	209.49
208.11	209.62	208.49	210.07	209.05	208.07	209.32	209	208.06	210.23	207.95	209.75	208.85	209.31	209.38	207.91	207.87	208.73	208.08	208.69	207.73	209.06	209.18	209.03	208.77	209.48	207.37	208.7	208.56	209.97	210.38	207.55	208.88	209.58	208.37	208.25	207.32	209.87	208.19	206.52	210.43	208.46	208.93	208.84	207.58	210.13	206.87	208.55	207.48	209.27
207.19	208.67	207.99	209.91	208.31	208.65	209.36	208.03	208.46	209.04	208.59	209.84	209.67	207.45	208.34	210.42	208.15	210.29	209.18	207.95	207.51	210.14	207.06	209.44	207.92	210.05	208.7	208.56	210.32	209.37	209.51	208.67	208.27	209.45	209.38	208.03	208.25	208.88	208.27	209.11	208.78	208.07	209.02	209.1	208.15	207.46	207.58	209.34	209.04	208.98
206.8	206.72	208.72	209.32	206.94	207.83	206.91	208.11	209.05	208.83	208.1	208.56	207.1	207.56	208.28	207.32	206.93	207.06	208.89	209.04	209.81	207.39	208.08	207.46	206.4	208.65	207.9	207.35	208.05	208.01	208.07	207	207.56	206.86	206.6	207.37	208.35	209.88	208.2	207.76	208.73	207.49	208.13	206.8	208.61	209.22	208.88	207.76	207.76	207.99
198.27	198.42	198.5	200.01	198.83	200.41	199.95	198.99	199.04	198.48	199.2	200.23	198.02	199.61	199.93	199.15	199.89	200.56	199.95	198.73	199.81	199.96	198.8	198.55	200.31	201.05	199.9	199.4	198.67	199.6	199.97	198.75	199.58	198.7	199.42	200.18	199.41	199.1	199.14	198.55	201.6	200.21	198.28	200.43	199.96	197.89	199.22	200.16	199.91	199.79
203.94	203.56	203.01	204.24	203.05	203.1	203.84	202.47	205.07	203.81	204.25	201.98	203.39	204.82	204.68	203.71	203.1	204.28	203.79	202.17	202.9	203.95	204.24	204.15	203.13	204.18	204.09	203.51	205.73	203.33	204.14	205.36	202.8	204.47	202.64	204.06	204.38	203.16	204.8	202.59	201.81	203.78	203.76	203.73	205.1	203.62	204	204.27	201.48	201.99
211.05	211.63	211.32	211.39	210.22	212	212.98	211.93	211.57	212.68	211.98	211.97	211.02	211.2	211.54	211.54	211.96	211.72	212.08	210.34	210.16	213.59	210.51	212.36	210.72	212.16	212.01	211.64	213.84	211.14	213.3	210.67	211.83	212.75	212.14	211.44	212.57	211.86	211.88	210.99	212.15	212.28	211.66	211.35	211.32	211.74	211.81	213.44	211.7	209.73
192.92	194.1	195.23	195.52	194.64	195.61	196.14	193.41	193.64	193.89	195.44	193.95	196.4	195.38	194.76	195.59	195.25	193.46	194.97	196.26	194.8	194.62	194.39	195.77	194.1	195.25	193.91	196	195.47	194.17	195.68	196.05	195.08	196.83	193.48	196.73	194.29	195.62	194.95	192.55	197.87	193.68	195.44	196.58	195.28	194.22	196.77	195.35	194.77	195.66
197.74	196.99	197.69	197.49	197.13	199.48	198.17	197.33	197.95	197.59	198.33	196.68	198.04	197.5	198.68	198.93	196.25	197.91	197.6	198.13	197.05	198.58	196.81	199.31	198.33	198.21	198.17	198.72	197.25	197.41	197.37	197.77	198.45	197.99	197.55	198.01	198.34	198.18	198.23	197.41	196.98	197.75	198.28	196.9	198.64	198.02	198.48	199.17	198.41	195.82
216.67	218.79	216.75	216.5	217.91	217.27	217.7	215.46	217.8	217.59	216.15	216.17	216.78	218.08	215.81	217.15	216.41	217.43	216.69	216.59	215.83	217.36	216.46	216.78	217.16	214.66	216.17	217.13	216.37	218.05	216.67	216.57	216.77	216.1	215.85	217.72	217.23	214.5	216.44	217.9	217.45	218.27	216.91	216.34	218.2	216.9	216.77	216.87	217.66	217.18
198.79	200.17	198.24	199.22	200.76	199.83	198.82	196.32	198.3	197.55	197.32	198.12	198.32	197.5	198.81	198.32	199.34	198.25	198.85	199.45	197.67	198.2	198.1	198.15	199.3	197.79	197.73	199.25	198.13	199.96	198.76	199.36	199.42	199.11	198.44	198.67	198.87	197.7	198.32	198.58	200.25	198.11	199.78	197.75	198.15	196.77	197.29	200.22	198.76	197.65
208.42	208.07	209.87	207.99	207.81	208.76	206.98	208.28	208.28	208.2	208.5	210.53	206.28	208.16	209.99	210.15	209.14	209.18	208.75	209.42	210.35	207.48	207.98	208.25	208.87	210.22	210.31	208.6	209.39	208.66	207.85	209.99	208.44	209.4	207.51	209.24	209.54	207.4	208.12	208.62	208.6	207.76	209.13	207.4	209.13	209.21	207.92	208.51	209.48	209.26
210.83	209.53	209.73	209.06	208.96	209.53	210.39	210.36	208.71	209.64	209.47	209.56	210.25	210.32	209.07	208.71	209.54	211.4	209.91	208.7	209.83	207.93	209.18	209.53	210.37	208.42	208.84	208.73	209.15	210.83	208.68	207.86	209.09	208.89	209.28	209.85	210	210.51	210.26	208.9	208	211.4	209.88	210.06	209.42	209.27	211.14	210.58	209.7	210.59
206.57	206.54	206.91	207.02	206.08	204.54	205.97	208.53	206.57	206.41	206.94	205.06	208.59	207.69	205.94	206.58	206.39	205.26	207.99	206.51	206.79	206.86	207.21	206.77	206.66	207	206	207.75	206.45	205.88	206.98	205.11	207.07	205.44	205.19	206.16	206.2	204.74	206.68	206.31	207.59	206.09	206.67	206.6	205.2	205.63	206.16	207.74	206.3	207.69
199.25	200.14	200.5	199.37	199.67	200.04	201.27	199.59	199.45	199.59	199.63	200.35	199.76	200.09	199.19	200.3	200.56	201.43	199.48	200.95	200.36	199.51	200.47	200.78	198.82	199.24	200.18	199.3	198.98	200.29	201.52	201.75	201.16	200.24	200.18	200.57	199.33	199.92	200.4	199.75	201.39	200.78	198.97	198.77	199.1	198.53	199.57	200.52	197.62	199.91
194.13	192.92	194.64	193.92	194.95	192.77	194.01	194.36	195.45	194.64	194	195.93	193.3	194.31	193.94	192.5	194.38	193.34	193.71	193.83	194.82	194.62	194.58	192.57	194.33	194.5	194.15	194.18	194.2	195.7	191.77	193.81	193.99	192.83	193.63	194	193.28	193.76	193.77	195.31	194.45	193.4	195.35	192.72	193.8	195.14	194.27	193.18	194.78	194.06
211.05	209.55	209.41	209.44	210.95	211.45	210	208.21	210.65	208.93	209.85	208.77	212.12	210.38	210.23	208.6	209.73	210.82	211	208.92	209.89	209.05	208.12	208.75	210.77	208.85	208.37	209.59	209.14	209.43	208.88	210.49	208.75	209.42	209.22	207.97	208.69	209.4	208.25	210.93	208.15	209.98	209.4	209.97	210.15	208.81	209.23	210.32	210.92	209.59
217.23	217.92	215.66	217.66	219.82	216.69	215.81	217.82	216	219.47	216.61	217.47	217.84	218.65	217.67	218.83	217.79	218.74	218.53	216.73	217.55	217.16	217.51	215.79	216.9	218.61	218.02	219.41	217.91	216.74	219	218.04	217.52	216.86	217.21	217.79	217.91	216.85	217.7	218.89	217.59	217.44	215.06	217.33	217.33	217.45	217.84	217.7	218.81	217.06
203.46	200.99	202	202.29	201.7	202.21	204.13	201.74	201.15	201.81	202.18	202.45	203.88	202.43	203.27	201.59	202.73	203.2	203.56	203.27	202.31	203.23	202.92	201	202.67	203.8	202.6	201.19	201.76	202.43	201.9	202.25	203.11	203.24	202.46	201.63	203.03	203.99	203.36	202.82	202.22	203.1	201.52	202.3	202.47	204.31	202.73	201.4	203.91	202.71
194.38	193.3	194.06	194.66	195.69	194.15	193.61	195.01	194.79	194.47	194.09	193.94	195.06	195.74	194.19	194.11	194.71	193.21	194.5	194.67	194.56	193.75	193.87	194.01	193.95	195.93	194.53	195.36	193.14	194.94	193.54	193.2	192.99	194.83	192.86	194.38	192.93	194.54	194.77	194.74	193.53	194.47	195.33	195.23	194.86	193.07	194.43	194.56	194.27	194.59
211.16	212.57	212.17	210.47	210.98	211.62	211.46	212.23	210.92	212.13	211.23	211.08	211.09	212.46	210.41	214.45	213	212.25	211.88	210.26	212.93	211.51	211.21	211.23	211.51	210.74	212.99	210.53	212.35	212.46	213.77	212.11	211.87	212.32	211.62	210.8	210.37	210.48	212.37	211.72	210.13	210.35	211.45	209.93	211.85	211.35	211.42	211.25	209.85	212.27
207.32	208.86	210.34	210.38	209.1	210.27	207.44	209.81	208.14	208.95	211.39	211.3	209.34	208.69	208.36	212.08	208.14	209.27	208.64	209.2	209.99	209.23	209.66	209.73	207.92	209.16	208.04	208.84	209.13	210.45	210.37	209.61	211.56	210.21	209.26	208.36	210.57	208.54	210.07	211.2	210.32	209.29	209.31	208.94	208.8	209.51	208.19	209.99	208.16	209.91
214.01	212.9	213.34	211.3	212.92	213.03	211.78	212.35	213.45	213.44	212.2	212.92	211.57	214.23	213.55	214.69	212.63	213.96	211.51	212.58	212.17	213.66	212.87	213.11	212.86	212.13	214.12	211.78	214.12	212.97	213.06	212.75	214.43	211.9	213.22	212.29	213.79	213.3	212.84	213.69	214.76	212.58	212.77	212.7	213.42	213.42	213.5	213.29	213.99	212.31
209.5	209.69	210.34	210.89	210.67	210.72	208.12	208.24	209.71	210.75	208.56	209.22	209.59	209.85	210.89	210.09	209.1	208.67	210.36	208.87	209.53	209.79	210.09	208.18	211.4	208.85	209.44	209.08	209.41	209.57	209.54	211.24	208.63	209.48	210.86	208.73	209.12	209.78	209.74	209.63	209.04	210.03	208.23	209.63	210.64	208.91	210.47	208.32	209.25	208.78
203.59	204.04	202.64	203.27	202.69	204.56	202.13	203.46	203.02	203.7	202.6	202.58	202.41	204.02	203.24	203.64	201.57	203.45	202.51	202.83	203.68	203.97	202.91	202.97	203.67	203.69	201.67	205.17	202.34	203.15	202.57	205.57	202.69	204.13	203.53	204.03	204.3	204.58	204.73	203.78	203.33	204.05	204.29	203.18	202.56	202.64	204.7	202.84	205.69	204.01
205.41	202.57	203.63	203.24	203.85	203.63	205.11	204.25	204.08	204.49	203.86	204.78	205.32	204.2	203.22	203.98	203.31	202.54	205.76	202.56	204.64	204.23	202.82	204.56	204.9	203.74	202.96	203.95	203.79	205.29	204.22	202.96	205.47	203.79	203.97	204.6	202.7	203.74	202.27	203.86	204.26	203.46	202.97	203.55	203.5	204.61	203.86	203.01	203.52	203.11
208.53	209.8	209.22	208.6	208.98	207.38	210.31	208.53	209.8	209.17	209.99	208.26	209.52	209.8	208.82	209.66	208.76	208.37	208.84	210.18	208.7	209.27	208.8	209.39	208.76	208.07	209.14	208.55	207.48	208.48	208.61	209.29	209.27	208	207.91	209.25	209.34	209.81	209.89	208.18	207.95	209.05	209	210.71	208.33	209.45	209.25	208.1	207.78	207.71
200.42	199.25	198.47	200.29	199.78	201.06	198.57	199.7	199.56	198.04	200.9	200.77	200.13	199.43	198.8	200.37	200.57	200.49	200.12	200.42	200.27	200.1	200.07	199.46	199.94	199.77	199.25	199.23	200.03	199.04	199.19	201.27	199.05	201.76	199.35	201.44	199.36	200.06	201.44	199.44	199.82	199.57	201.01	198.46	200.32	198.7	197.63	199.08	198.91	200.08
209.94	208.1	207.78	210.39	208.12	208.81	208.36	209.93	208.2	208.02	209.58	208.72	209.55	207.83	209.61	210.07	207.89	207.7	209.27	209.63	209.86	207.8	210.88	209.25	208.16	207.38	209.17	208.57	207.35	208.18	208.89	207.1	208.67	210.29	207.41	209.45	208.59	207.82	208.75	209.59	208.76	207.61	209.94	209.89	208.63	208.94	206.91	209.87	208.52	207.15
206.48	205.55	205.58	205.97	205.86	205.89	205.26	206.14	207.44	205.53	204.7	207.08	205.77	206.42	205.12	206.59	207.54	205.38	206.23	204.96	207.7	206.87	205.91	205.21	204.97	206	204.79	206.26	204.9	205.29	205.7	205.45	204.73	205.19	204.72	206.29	206.87	204.29	206	205.55	203.94	205.05	204.92	205.7	205.41	206.99	205.93	205.5	205.25	205.71
213.07	212.36	212.53	213.62	212.56	211.37	213.5	213.79	214.7	213.87	213.3	213.99	213.13	213.98	214.58	211.62	212.84	212.16	214.14	212.22	214.35	212.31	213.31	213.25	214.66	213.34	213.86	212.12	214.06	213.03	212.51	212.65	212.83	214.18	212.5	212.83	213.53	214.45	212.71	212.67	213.39	214.11	213.34	213.34	213.66	212.24	211.96	213.44	212.39	212.97
210.88	211.57	210.44	211.19	212.09	211.48	212.96	211.5	211.87	209.6	211.04	212.38	212.01	212.09	212.47	212.02	212.66	211.8	211.18	211.79	210.64	211.3	213.34	211.25	212.8	212.43	212.11	213.49	212.52	211.77	212.77	211.61	212.15	211.84	211.19	211.24	211.53	212.34	210.78	211.79	212.53	210.29	213.03	210.94	210.95	213.04	212.78	211.25	211.28	212.52
213.23	213.55	212.13	211.82	212.45	212.54	212.68	213.41	213.61	213.51	212.16	213.5	213.24	213.18	212.41	212.89	212.88	214	212.77	213.08	213.86	212.43	211.12	212.71	212.03	212.69	213.02	213.67	212.75	212.75	212.71	214.22	213.87	212.75	212.6	214.54	212.92	214.06	214.75	212.18	212.2	214.29	212.93	211.78	211.73	213.81	212.52	213.12	212.3	212.4
202.88	202.2	202.5	202.77	204.71	202.98	203.29	203.19	204.01	203.33	204.55	205.05	204.64	203.09	202.73	204.04	204.11	203.57	203.16	204.12	203.9	203.76	201.65	203.21	204.74	203.45	203.14	203.28	204.26	203.09	203.61	204.03	202.92	203.31	202.17	204.82	204.85	201.8	204.14	203.81	202.8	203.08	204.74	204.11	204.57	203.12	204.39	204.3	203.84	204.05
200.51	199.79	200.05	197.9	199.48	198.22	199.44	199.11	198.81	199.17	200.1	199.92	198.06	198.64	198.55	200.84	198.69	199.54	199.06	198.51	199.03	198.31	199.87	199.33	199.08	199.02	199.9	199.78	199.89	200.34	200.03	199.7	198.39	199.5	198.43	199.05	199.61	200.07	200.62	199.84	199.17	199.11	197.46	198.38	199.33	198.87	199.49	200.01	200.84	198.65
210.49	209.47	209.74	209.43	210.16	209.1	208.18	209.24	210.36	208.81	210.41	208.91	208.59	209.44	209.44	210.14	210.55	210.38	210.37	209.7	207.87	208.52	211.03	208.04	210.6	209.31	210.49	209.61	210.73	209.9	209.52	209.82	208.88	210.34	210.22	210.24	210.08	209.31	209.06	209.21	211.22	210.45	209.47	209.12	212.49	208.76	209.45	209.73	210.13	209.72
200.37	200.83	199.33	200.58	199.12	199.92	201.53	200.25	199.78	200	201.09	201.15	199.23	198.47	200.6	199.59	199.7	202.41	199.79	200.37	199.68	201.38	201.61	199.07	199.35	201.9	201.02	200.05	200.85	200.35	201.76	198.67	199.78	200.16	200.98	201.85	199.71	200.7	201.13	199.94	200.53	200.51	200.42	200.33	200.71	200.85	199.58	200.6	201.36	201.8
202.48	202.61	201.75	202.33	202.94	202.33	200.72	201.8	202.6	203.42	202.46	202.76	203.02	202.42	202.33	205.17	202.54	203.46	201.81	201.19	202.87	201.45	202.81	202.33	203.08	202.94	202.26	201.57	202.79	201.69	201.82	202.89	202.12	204.5	203.29	201.89	203.27	203.73	204.43	202.15	201.31	202.43	200.7	201.21	202.34	201.97	202.37	202.87	202.74	200.93
208.72	208.23	207.15	209.52	208.44	210.1	208.69	208.2	208.75	207.83	207.69	208.66	208.21	209.23	209.84	207.03	208.31	208.42	208.96	208.15	209.64	208.27	207.47	209.03	209.04	209.1	208.29	209.09	208.18	208.46	207.98	209.07	209.5	210.15	208.53	208.55	207.85	208.02	209.41	207.75	209.11	208.89	208.66	209.99	209.82	208.13	208.93	207.86	211.45	208.33
218.14	218.53	218.48	217.58	215.63	220.06	218.81	217.28	218.26	218.61	217.13	219	218.38	217.73	217.95	217.75	218.05	217.1	218.64	217.94	219.49	217.72	218.25	217.98	217.81	218.91	218.32	216.91	218.09	218.09	218.47	218.06	219.73	220.48	218.17	218.65	219.52	217.92	218.21	216.21	218.41	219.97	216.91	219.54	216.59	218.16	218.35	217.5	217.78	217.71
205.03	204.67	205.19	204.86	206.11	204.61	205.1	205.25	205.44	205.03	204	204.72	205.19	204.97	205.04	204.4	202.72	206.02	204.22	203.72	205.44	205.15	204.97	205.11	203.82	205.22	204.15	203.86	206	202.64	204.64	203.26	203.63	204.74	204.54	205.03	205.49	206.27	204.58	204.26	204.49	205.36	204.32	205.47	204.03	204.39	205.14	204.66	205.37	205.79
195	196.39	195.29	195.44	197.45	195.23	195.36	194.62	194.76	194.54	195.5	195.68	194.01	195.05	196.09	197.25	194.79	194.99	196.6	195.54	194.82	194.58	194.33	194.68	194.51	194.38	194.89	194.83	195.86	194.4	195.48	196	194.36	195.29	195.84	194.81	194.79	194.42	195.14	193.47	196.23	195.16	194.8	194.64	195.94	195.49	197.63	194.85	195.11	194.71
214.01	213.02	213.51	214.6	214	213.73	214.67	214.59	213.8	213.59	213.47	214.51	214.36	213.46	214.46	214.03	213.04	213.34	213.92	211.81	214.19	213.36	213.8	212.96	214.74	215.2	214.3	213.28	214.86	214.69	212.92	212.88	215.05	213.34	213.95	212.67	213.98	212.5	214.66	214.22	213.44	213.95	213.49	213.33	214.53	212.11	213.73	212.94	213.63	213.7
200.18	200.82	200.61	200.64	201.24	200.7	199.83	200.47	201.93	202.34	200.4	199.62	200.27	199.52	200.9	201.19	200.49	201.87	198.97	199.56	199.78	199.81	200.49	201.61	200.34	199.65	200.49	199.9	200.88	199.7	201.29	200.12	200.51	200.95	199.07	200.05	199.47	201.49	201.77	200.62	199.28	199.27	199.83	202.5	200.32	201.06	200.56	200.7	202	198.97
195.29	195.77	194.09	193.63	194	194.34	195.48	193.53	195.51	194.68	193.88	193.91	193.3	192.68	195.6	193.9	194.68	194.3	194.41	195.14	193.61	195.61	195.48	193.94	194.66	192.97	194.15	194.5	194.74	194.62	195.69	194.84	193.78	193.25	193.84	193.91	193.31	194.61	193.03	193.86	194.65	194.83	193.43	194.55	195.62	194.83	193.65	194.3	193.9	194.84
199.52	200.46	199.23	199.29	199.24	199.71	200.17	199.93	201.39	201.03	199.96	200.87	200.65	201.42	199.41	200.14	201.31	200.88	197.99	200.65	200.43	200.03	200.61	200.09	201.48	201.28	199.9	200.2	200.06	200.88	199.87	200.13	198.98	200.09	200.48	201.44	200.28	199.85	199.95	198.77	199.94	198.79	199.99	198.83	200.42	198.23	199.99	200.08	201.36	200.54
212.88	211.81	210.72	210.44	213.93	210.94	211.05	211.85	210.48	212.12	211.82	210.71	211.23	211.92	211.56	211.12	213.15	211.65	212.58	212.86	211.41	210.22	211.64	212.06	210.18	210.51	211.66	211.1	210.81	211.3	211.49	211.24	211.88	211.8	212.3	211.11	210.73	210.87	212.25	212.27	211.17	209.76	211.42	212.33	210.94	211.54	211.53	211.41	211.95	211.27
209.01	209.06	208.64	208.72	208.82	208.05	208.28	209.06	208.75	208.36	207.87	208.3	209.47	208.18	206.3	208.65	209.77	207.82	208.29	209.79	207.69	208.63	209.35	207.65	208.98	208.64	207.84	209.08	207.82	208.15	207.49	206.63	208.02	208.42	207.89	208.37	208.81	209.86	208.13	208.8	208.52	207.86	208.89	208.75	207.23	208.69	209.18	208.81	209.24	208.15
199.02	200.89	200.68	201.08	201.19	201.31	199.5	199.39	199.69	200.34	199.93	200.21	201.7	200.39	199.96	199.78	200.07	199.32	200.62	199.71	200.61	200.69	201.09	202.85	200.31	200.85	200.91	199.99	201.32	200.77	200.27	200.71	200.51	199.76	202.15	201.33	199.78	200.49	200.6	199.08	199.83	201.7	200.98	200.91	200.71	200.93	199.78	199.99	201.92	201.12
203.88	205.25	202.68	205.01	204.07	203.22	204.63	204	204.3	205	203.12	203.95	203.74	203.22	203.77	204.77	203.5	203.18	203.18	205.58	203.13	203.7	202.63	204.09	204.22	203.74	205.25	203.49	204.65	203.42	204	203.5	202.71	203.32	203.31	205.36	203.69	203.86	203.7	203.44	204.05	202.55	203.88	202.81	203.33	203.56	202.71	203.29	203.24	202.49
212.35	211.5	210.74	212.62	211.3	210.33	212.55	212.75	210.99	212.01	211.48	212.35	212.09	211.63	212.49	214.23	211.96	211.12	210.75	211.16	211.49	210.62	211.36	213.93	211.01	210.5	211	209.73	211.57	212.82	209.76	210.69	212.51	212.49	211.71	210.8	211.01	211.09	211.65	210.86	212.88	211.72	210.65	212.4	210.65	211.34	211.01	211.85	212.44	211.72
205.83	205.57	204.9	203.91	204.65	205.31	205.59	205.2	204.03	204.73	204.85	204.83	206.1	204.78	204.69	205.69	205.28	205.14	203.45	204.76	205.46	205.26	204.61	204.07	204.63	203.16	205.55	205.3	204.54	205.35	204.72	204.02	202.12	205.33	205.5	204.76	204.72	204.71	204.51	205.46	205.03	203.34	204.93	205.44	205.17	204.15	206.11	204.09	205.07	203.01
207.67	208.66	207.59	210.15	207.47	208.69	206.9	207.48	208.52	207.71	205.55	208.44	206.92	206.24	207.48	207.26	207.92	208.14	208.2	206.63	208.51	208.45	207.28	207.59	207.53	207.57	208.85	207.77	207.41	209.93	208.22	208.72	207.68	208.24	207.68	209.36	207.47	207.69	207.26	207.32	207.95	208.22	208.51	208.33	208.12	208.68	208.97	206.93	209.32	208.63
194.32	193.2	195.14	195.5	195.38	195.08	196.43	194.93	193.16	194.67	195.39	193.78	195.26	194.51	194.64	197.55	194.61	196.32	195.18	194.48	195.25	196.91	194.83	194.4	194.85	194.57	195.32	193.56	193.57	195.8	196.06	195.46	197.65	196.68	194.6	195.44	194.14	196.59	194.58	195.24	195.97	195.61	194.35	195.76	195.21	195.12	196.73	195.5	195.23	194.84
202.47	204.08	201.92	202.73	201.89	200.43	202.7	203.81	201.67	203.8	203.5	202.23	201.18	202.74	202.59	202.83	202.9	203.23	201.98	201.43	201.67	202.08	201.89	202.58	203.07	202.03	202.84	201.5	203.67	204.2	203.28	203.63	200.86	203.25	202.88	203.56	201.93	203.18	203.95	203.71	201.43	201.81	202.13	203.09	202.68	202.57	202.36	201.98	201.15	202.72
213.27	212.89	212.08	213.83	212.66	211.75	211.74	212.41	211.57	213.65	213	211.6	212.81	212.46	212.56	213.69	212.38	212.27	211.45	212.16	213.63	212.04	212.39	211.73	213.06	210.9	211.94	213.23	212.99	212.4	212.27	210.29	213.63	213.96	211.49	211.07	212.97	210.89	212.86	213.01	211.76	212.73	212.53	213.13	212.39	211.51	212.28	211.33	212.78	214.33
193.67	193.66	195.15	196.31	195.02	196	195.53	196.16	193.38	195.07	194.39	194.97	195.08	194.65	194.72	194.62	193.85	196.76	194.44	195.25	194.9	193.71	194.82	196.7	195.83	195.69	194.84	194.32	196.16	193.22	195.55	194.58	196.38	193.53	194.73	196.33	196.44	195.52	194.8	196.22	197.01	195.63	195.01	195.3	196.42	193.84	194	195.79	194.93	193.44
208.79	207.58	208.43	207.85	210.01	209.38	209.13	208.23	209.73	207.68	208.64	209.67	210.06	208.97	209.34	208.31	206.73	208.04	208.89	209.22	208.33	209.36	208.19	208.4	208.64	208.78	208.42	208.19	210.7	209.18	209.79	207.24	209.62	208.47	209.86	207.95	207.24	208.66	208.05	208.27	209.1	206.94	208.09	209	208.07	210.09	208.42	209.23	208.09	208.57
213.12	210.49	212.88	212.2	211.96	212.19	212.77	211.64	212.89	212.74	212.22	212.34	211.9	213.51	212.86	212.66	212.91	212.42	212.32	213.02	211.82	212.36	212.57	212.9	212.52	213.39	212.2	214.01	211.99	211.9	212.59	211.76	213.45	213	212.17	213.76	212.08	212.02	212.56	210.73	211.24	212.21	212.76	213.51	211.52	211.5	212.66	212.77	211.74	214.21
209.06	208.01	209.35	208.43	210.56	208.36	208.72	208.54	209.91	208.42	210.55	210.4	211.24	211.08	207.7	210.95	210.3	209.8	210.03	209.99	207.88	208.65	210	210.71	209.17	208.44	207.73	209.43	208.35	209.35	210.36	209.83	209.58	209.63	209.21	209.03	206.83	210.51	210.36	208.99	208.61	208.24	210.35	208.99	209.42	208.76	211.97	209.99	209.04	209.89
198.35	199.25	198.77	199.19	198.78	199.42	197.34	199.7	197.41	198.54	197.84	197.23	199.39	199.27	197.24	196.17	199.53	198.48	198.41	198.44	198.97	199.39	198.24	199.06	198.65	199.17	199.33	198.54	198.64	199.41	197.98	199.19	198	198.38	197.63	198.6	198.29	198.09	197.77	200.38	198.89	197.18	198.83	198.9	198.35	196.26	197.68	196.63	197.95	199.12
203.1	203.01	202.49	201.03	204.45	201.15	202.34	202.26	202.05	203.41	202.77	201.44	203.71	202.88	204.02	202.47	202.91	202.53	202.61	202.65	202.88	203.23	202.36	202.36	201.79	203.9	201.69	201.96	202.78	201.6	203.28	202.25	202.16	202.19	202.22	201.16	202.22	203.14	203.37	202.54	202.2	202.15	203.54	202.14	202.55	200.77	201.68	201.06	201.01	202.54
208.23	207.58	209.29	208	207.32	207.01	209.42	206.94	208.67	208.25	207.38	208.18	209.08	208	207.91	205.19	208.05	208.64	207.18	208.79	208.01	207.9	207.21	209.11	208.36	209.38	207.11	209.29	207.3	206.77	208.62	206.81	206.97	206.6	207.39	208.69	207.7	206.45	206.83	208.57	206.91	207.91	206.67	206.76	207.67	208.98	206.98	207.74	207.6	208.01
203.32	203.97	202.35	202.55	202.87	204.07	204.08	202.68	201.77	202.44	202.65	203.58	203.26	203.93	202.38	202.93	202.32	203.63	201.58	204.53	202.31	203.07	202.83	203.32	203.4	203.35	202.21	202.02	201.64	202.5	203.25	203.09	203.3	203.41	203.64	203.58	202.29	202.77	201.88	203.41	203.48	204.09	203.4	203.12	202.21	202.45	202.31	202.82	203.31	203.77
203.44	204.23	202.94	201.67	203.04	204.19	203.58	204.11	203.75	202.77	204.76	204.37	202.3	204.1	204.78	203.39	203.5	203.05	203.76	203.16	204.02	203.38	202.83	203.1	204.6	204.68	203.83	204.12	203.86	205.28	203.13	204.8	202.58	202.41	202.44	201.82	203.92	203.41	203.67	204.32	203.82	202.36	203.01	202.54	202.44	203.15	202.87	204.07	203.19	204.84
203.74	203.1	203.67	203.63	204.71	202.4	202.24	203.64	203.44	204.28	201.7	204.38	202.55	202.63	203.89	203.53	201.86	203.19	201.94	201.5	202.65	202.79	203.17	202.5	202.17	204.24	202	203.17	204.35	202.64	204.21	202.4	201.8	203.15	202.24	203.86	203.49	203.47	202.12	202.53	203.23	202.65	204.29	202.23	203.22	202.54	202.52	201.51	203.53	203.81
211.76	213.03	212.23	212.09	212.45	211.44	210.8	211.53	211.75	211.55	212.26	211.49	213.15	212.18	210.14	213.35	212.53	211.16	213.46	213.47	212.14	211.36	213.61	211	211.22	212.2	212.57	211.34	210.82	211.54	211.42	213.17	212.37	210.28	212.35	212.74	212.16	211.7	211.93	211.2	211.51	210.11	212.25	210.77	213.18	212.66	211.39	212.97	211.26	211.94
199.74	198.43	200.39	198.75	198.39	200	198.98	198.86	200.77	198.99	199.38	200.14	199.44	197.52	199.61	199	198.81	198.6	198.97	199.52	200.28	200.87	199.39	198.63	198.93	197.84	200.64	201.29	199.07	199.27	201.02	200.6	198.91	200.24	199.45	199.25	198.96	198.53	197.72	198.93	198.64	200.04	198.91	198.5	197.36	200.74	199.58	200.66	199.55	198.64
202.38	203.46	202.26	204.69	202.34	203.51	203.98	202.76	203.87	202.95	204.37	203.39	203.48	203.81	204.26	203.05	201.08	204.37	202.54	204.54	203.18	203.49	202.77	202.07	202.22	204.19	201.57	203.89	203.99	204.38	203.68	203.72	203.69	202.76	202.28	202.18	203.78	204.38	203.58	205.06	204.39	202.84	203.35	203.99	203.46	201.63	203.56	203.12	203.01	203.72
204.43	203.57	206.56	205.97	206.78	204.32	206.51	204.71	206.03	205.4	204.69	203.51	204.71	204.64	203.06	204.5	205.15	204.09	204.43	204.92	203.8	204.25	203.72	202.91	205.79	203.81	204.81	203.49	204.01	205.44	203.47	205.27	204.72	203.88	205.46	203.9	204.43	205.99	204.82	204.33	203.83	204.15	204.41	204	202.8	205.48	203.38	204.68	204.54	204.7
212.11	211.02	210.32	212.53	211.7	212.67	211.49	211.03	211.35	210.85	213.05	212	210.98	210.76	210.47	210.33	210.33	209.86	213.14	210.77	213.19	209.78	211.85	210.97	212.67	213.1	211.77	210.73	211.02	211.93	211.03	211.64	211.91	211.95	213.47	212.56	213.36	211.88	211.43	212.29	212.45	211.14	212.25	211.42	213.41	211.82	212.94	211.04	210.51	210.02
209.82	208.84	209.17	207.37	209.6	209.64	208.97	210.22	209.17	208.65	209.33	207.96	210.51	207.5	208.74	209.02	208.35	207.57	209.51	209.7	209.8	208.23	209.61	208	208.35	209.29	208.71	209.28	208.33	208.08	207.38	207.63	208.6	208.49	208.39	209.43	208.7	208.26	208.42	208.65	207.69	208.91	208.31	208.41	208.85	208.63	208.51	207.96	209.26	207.98
212.13	211.39	211.32	212.6	211.95	211.04	212.96	214.14	212.16	213.61	212.34	211.07	212.52	212.26	211.34	212	212.29	211.8	213.97	211.24	212.05	213.52	212.64	211.27	210.51	213.18	212.25	212.52	210.71	212.04	211.73	211.86	210.67	213.08	213.6	213.2	212.32	211.32	211.13	211.86	211.48	211.29	211.72	211.25	213.83	212.42	213.8	211.95	212.72	212.44
216.67	216.48	217.89	217.02	215.37	215.16	217.14	216.05	216.59	216.18	217.04	216.45	215.56	217.96	217.8	217.69	216.9	217.78	217.51	218.28	216.96	218.43	217.17	215.4	215.4	216.99	215.69	216.82	216.45	216.9	217.39	218.14	216.49	217.63	217.15	216.98	218.01	216.36	216.8	218.19	215.32	215.77	215.44	218.37	214.9	217.35	216.27	216.93	215.83	218
206.88	209.09	206.83	207.92	208.02	208.6	208.35	206.17	208.1	206.23	207.17	209.54	207.07	207.48	208.37	207.99	206.25	207.1	207.71	207.05	205.81	207.06	206.43	207.76	208.27	209.02	207.73	208.9	208.39	207.78	209.51	207.22	207.08	206.49	209.92	207.89	207.8	207.38	207.63	206.68	208.25	206.85	207.42	208.9	206.16	207.88	209.2	209.06	208.55	206.8
208.58	207.16	208.01	206.15	208.18	207.46	208.84	208.91	207.84	206.46	207.58	207.48	206.94	207.9	208.36	208.37	207.57	207.1	206.88	208.4	208.22	206.85	206.6	205.38	207.9	207.34	208.35	206.59	207.79	208.71	207.72	206.35	208.36	207.6	206.95	206.8	208.46	205.41	207.75	206.74	208.24	207.23	208.13	207.64	207.17	208.23	208.4	206.83	207.26	208.26
203.23	204.88	203.85	203.81	203.85	203.26	202.49	205.7	203.44	203.11	203.47	203.92	203.95	203.73	202.75	204.67	203.04	205.02	203.43	202.82	204.54	203.01	203.95	203.86	204.68	203.86	204.26	203.34	204.97	204.17	203.16	205.64	202.63	204.32	204.63	203.68	204.23	203.54	204.8	201.81	204.71	203.41	203.35	203.24	202.5	204.99	205.12	202.27	203.12	202.8
210.88	211.18	212.24	211.22	212.29	211.51	211.17	213.24	212.41	212.26	211.77	212.24	212.27	213.76	211.27	212.29	211.61	211.97	211.11	209.51	211.57	211.23	212.92	210.62	210.33	212.08	211.9	211.76	211	211.87	212.11	213.03	210.69	210.59	212.35	211.46	210.81	211.64	210.73	209.33	211.87	212.02	210.89	211.47	212.25	211.39	210.73	212.39	211.03	211.61
203.46	204.85	202.74	203	204.08	201.36	203.83	203.11	204.34	203.56	204.13	204.85	205.01	202.84	203.52	203.81	203.84	202.44	204.66	203.88	203.62	204.84	203.18	202.48	203.48	203.67	203.63	203.37	204.03	204.06	203.13	203.77	203.23	203.55	204.52	203	203.03	204	204.08	203.41	203.41	204.37	204.35	204.15	204.23	202.78	203.11	201.96	202.6	202.66
210.2	207.4	208.72	208.57	210.22	210.03	207.71	209.12	208.2	207.72	209.51	209.76	207.65	207.19	209.12	208.3	209.76	210.01	209.22	210.09	207.85	208.3	208.04	209.12	209.51	208.4	208.09	209.52	207.83	209.13	208.6	209.33	208.66	208.93	209.27	207.64	208.29	207.85	206.42	208.13	208.94	208.24	209.17	208.87	207.91	208.72	209.55	207.52	209.23	208.23
212.58	211.18	211.91	211.68	212.22	211.92	213.78	213.58	212.18	211.94	212.01	212.59	212.58	212.77	211.46	212.28	211.87	210.81	213.64	212.64	211.45	212.73	211.26	212.25	211.76	212.61	211.87	213.18	212.74	213.89	213.7	212.13	212.65	212.02	211.65	212.51	213.97	211.81	211.89	212.31	212.21	212.75	212.48	213.05	212.93	212.06	212.03	211.15	212.42	212.86
[truncated: 150 more columns]
