# Supplementary material for: Genetic dissection of main and epistatic effects of QTL based on augmented triple test cross design
Source: PLoS One. 2017 Dec 14;12(12):e0189054. doi: 10.1371/journal.pone.0189054 (PMC5730204; doi:10.1371/journal.pone.0189054)
Supplement: S6 Supporting Information — (ZIP) [file pone.0189054.s006.zip › z1_1100_0.2_10.csv]

207.38	204.11	207.68	198.78	198.8	208.03	206.33	201.21	204.39	203.53	204.49	206.22	207.33	200.05	201.74	207.25	206.51	203.88	205.46	206.39	204.42	204.35	205.18	201.14	206.69	204.49	207.26	206.75	205.8	208.49	209.07	201.97	204.5	205.92	203.63	202.15	201.37	204.57	196.91	208.44	200.37	208.98	204.81	201.79	205.65	204.29	203.47	205.43	198.86	200.49
203.07	199.49	200.83	200.6	201.94	199.01	197.69	198.99	203.17	193.21	200.28	197.58	194.84	197.15	196.12	200.55	196.13	199.72	199.67	199.5	199.7	199.05	202.94	199.36	196.69	201.97	199.08	198.78	200.53	195.55	200.07	196.06	202.13	197.89	199.71	199.27	203.41	201.39	197.94	198.52	198.92	204.16	197.69	200.7	198.76	194.89	196.87	204.03	199.46	195.35
209.21	212.66	207.21	207.16	206.04	208.27	209.11	205.92	215.18	205.48	204.99	206.79	205.26	209.64	209.03	209.06	216.33	214.3	208.1	207.36	210.89	208.07	209.91	204.17	209.15	206.56	208.84	209.6	208.51	210.94	206.13	211.26	213.98	209.35	201.66	210.67	205.74	209.23	210.74	206.2	207.81	208.61	208.23	210.52	207.25	202.66	205.79	208.85	210.26	208.61
210.6	206.38	213.41	211.17	213.65	210.08	206.7	213.33	211.48	209.18	210.44	211.59	209.27	208.76	203.43	210.29	210.66	209.36	208.14	209.24	208.5	212.26	214.43	213.97	206.45	213.92	205.06	213.76	209.86	208.6	208.97	212.62	209.41	214.83	210.33	209.3	212.92	212.68	209.73	206.79	208.11	207.51	209.25	208.32	207.59	210.58	207.77	210.63	211.74	209.98
213.73	214.87	219.18	215.78	217.18	215.59	213.47	214.96	215.32	217.41	218.45	215.77	217.57	216.25	216.69	215.19	212.95	220.57	217.11	221.52	212.47	220.09	213.02	219.14	216.28	222.34	215.36	220.5	218.5	215.99	216.45	217.75	211.75	218.91	219.8	216.19	220.16	215.66	215.34	217.86	218.61	216.69	215	215.06	221.22	220.94	218.6	216.59	215.61	216.6
205.8	210.24	207.16	208.96	206.91	206.28	205.52	202.09	214.57	210.46	203.82	205.86	210.3	209.91	203.38	207.94	208.22	210.2	209.55	206.69	207.67	208.64	200.47	210.2	209.77	208.14	208.99	205.53	207.33	207.13	209.35	211.88	208.62	208.81	206.26	210.12	204.78	207.23	208.97	208.79	203.76	205.96	208.02	204.49	210.13	207.54	208.69	206.64	209.92	207.69
209.15	206.11	206.62	205.93	212.49	208.16	210.19	209.36	206.88	204.49	205.89	207.87	212.23	207.96	206.29	206.39	205.98	206.28	202.7	211.27	207.22	208	205.48	209.47	204.38	207.96	209.43	203.82	208.81	208.02	207.47	209.38	201.51	206.28	207.58	208.4	208.16	207.27	208.64	208.61	206.68	206.37	207.84	206.77	204.01	209.61	204.15	202.95	209.47	206.74
200.16	201.86	196.28	200.77	200.02	197.4	193.66	193.9	198.94	193.43	196.42	199.33	195.99	204.55	194.21	195.75	203.66	201.47	199.83	197.62	193.69	195.58	201.73	196.03	200.11	199.06	198.37	200.99	198.37	203.43	195.59	201.39	200.05	199.66	202.35	197.82	196.34	198.42	199.98	198.37	196.28	200.08	198.08	193.32	196.13	198.68	199.33	191.64	197.84	194.59
210.88	209.55	207.95	209.36	211.25	206.85	217.71	209.83	215.73	206.82	209.71	206.2	206.82	211.9	211.54	202.77	208.41	211.1	203.04	208.43	214.3	212.26	207.87	206.95	210.05	211.33	208.81	208.84	212.47	206.6	210.18	205.35	210.06	209.51	208.08	208.02	206.87	205.78	210.31	212.98	208.14	207.42	204.55	207.49	207.31	201.83	208.5	209.52	209.26	205.16
194.84	193.53	192.52	195.05	191.78	187.65	200.88	194.13	195.76	200.11	195.48	196.81	196.45	199.59	198.54	194.68	198.48	202.42	191.56	193.45	193.18	192.41	191.91	193	189.76	197.79	198.27	193.55	201.84	194.11	196.12	197.41	196.93	192.7	195.28	193.73	192.63	196.79	193.92	195.82	197.24	195.94	195.7	195.79	193.73	193.67	191.53	196.2	197.79	195.61
205.96	208.34	208.2	207.36	206.76	210.26	210.66	208.16	208.17	207.24	209.55	206.09	209.91	213.6	212.61	210.43	205.43	209.5	210.35	208.25	209.93	209.46	206	207.32	208.13	211.18	203.72	208.74	209.03	208.55	206.56	206.5	206.37	205.47	208.15	206.95	207.56	213.73	209.1	209.33	210.37	214.01	211.14	213.34	209.06	207.87	210.37	207.08	209.09	204.88
206.19	202.02	206	204.43	208	208.81	207.45	208.25	207.48	210.35	202.38	203.75	205.54	205.75	207.47	203.13	201.57	204.06	205.42	209.46	203.75	202.07	209.37	212.44	203.05	201.1	210.56	201.96	200.41	207.59	207.23	205.13	206.33	209.44	207.76	207.21	203.61	208.36	209.49	204.63	208.52	207.73	201.16	203.09	206.99	205.99	205.47	207.93	201.51	208.33
205.6	200.85	196.66	198.92	204.96	202.52	204.28	205.54	201.94	203.84	199.03	201.25	203.32	202.41	205.3	200.75	204.7	207.46	203.14	204.66	204.2	203.09	203.71	202.24	202.93	209.27	203.19	203.86	200.61	200.32	200.68	206.07	204.87	201.86	201.79	203.69	203.18	203.65	206.54	202.82	201.38	203.82	202.12	198.25	200.16	200.4	207.55	202.51	205.07	204.22
214.48	210.08	212.64	213.06	214.58	210.91	213.64	210.91	210.37	207.68	210.24	215.2	215.13	210.04	211.06	213.38	208.95	212.46	213.66	212.97	206.42	210.51	211.04	211.88	214.79	209.48	211.6	213.07	211.68	212.53	213.57	215.51	207.69	211.72	214.97	213.57	215.73	212.04	213.72	218.82	215.45	212.94	207.43	210.9	210.18	214.47	211.77	208.73	210.74	211.88
214.6	217.11	212.59	212.53	213.72	209.86	208.77	211.35	212.5	211.05	213.55	211.67	207.3	211.42	209.73	207.07	208.94	210.38	213.35	209.92	207.65	214.79	210.81	211.78	213.08	215.53	211.26	210.36	211.49	210.81	215.9	212.82	212.38	210.48	210.34	209.85	214.9	212.09	212.36	213.9	211.15	213.94	214.58	213.64	207.2	208.46	213.9	213.83	210.37	214.49
206.48	203.41	206.55	203.5	202.86	209.18	206.07	205.15	203.63	204.6	205.48	203.62	208.28	201.39	204.79	207.65	198.84	204.08	201.6	201.77	205.6	207.44	208.64	203.73	205.66	206.94	204.22	200.76	202.65	202.49	204.18	199.52	205.14	201.98	207.28	202.08	201.98	209.38	199.42	203.24	205.66	200.67	203.05	204.4	203.18	202.53	205.46	206.95	209.59	206.83
214.16	210	205.69	207.69	208.53	207.3	211.14	206.28	206.41	208.67	213.55	209.44	208.62	207.15	206.94	208.33	201.55	216.85	212.29	206.34	208.66	211.14	212.44	204	206.14	210.13	212.42	209.22	206.32	209.52	207.9	210.64	209.52	209.54	207.73	210.17	205.93	208.42	209.92	207.6	206.49	206.9	204.28	208.13	203.24	209.08	209.89	208.98	204.84	211.3
202.16	206.38	208.06	202.14	207.85	207.07	206.82	205.87	205.51	204.11	204.41	204.08	204.84	203.34	206.61	200.8	208.28	203.61	208.82	200.56	209.23	209.07	206.53	207.69	202.89	207.47	204.41	205.3	207.39	206.8	208.45	201.33	202.72	208.36	211.06	203.17	206.63	206.68	210.58	203.36	208.56	208.51	212.48	201.31	208.97	206.38	206.57	207.34	203.48	201.27
203.9	210.3	214.95	209.73	204.76	209.63	206.59	207.53	207.82	207.69	208.57	206.82	204.84	208.29	208.55	204.5	209.63	207.3	209.77	203.35	209.51	211.64	204.07	208.93	209.12	207.41	205.55	208.62	205.08	210.26	206.43	208.73	204.9	207.61	209.18	212.46	201.21	207.9	209.31	210.53	206.9	211.2	205.37	205.96	207.62	203.3	208.99	203.46	202.57	208.75
204	200.96	201.9	202.51	198.8	207.36	201.76	202.49	199.43	204.23	205.32	205.08	201.5	199.98	196.66	200.44	204.24	200.72	202.13	205.01	198.97	203.05	201.86	200.3	203.14	205.56	200.71	201.01	202.92	197.79	205.82	206.54	204.49	200.79	203.8	202.26	205.48	200.62	199.82	198.85	202.51	199.25	206.34	206.78	206.29	197.87	202	200.14	201.52	200.46
221.52	215.35	217.72	216.33	217.71	219.01	211.88	215.22	212.03	216.88	220.69	214.42	217.39	218.9	218.38	215.93	214.86	219.46	216.78	217.34	218.12	222.6	211.66	218.57	219.84	216.01	219.3	218.74	219.71	214.62	218.78	213.99	217.33	216.75	218.16	215.75	220.39	215.79	217.33	217.87	215.16	216.14	214.56	218.34	216.12	218.86	215.63	217.91	216.83	211.63
214.79	213.55	217.6	217.02	215.42	215.91	216.22	215.07	215.04	221.02	213.65	219.75	216.04	219.94	217.6	218.63	217.99	220.27	215.81	219.58	216.51	222.07	215.07	216.98	220.57	219.19	218.15	221.57	215.42	214.57	214.58	212.68	215.41	216.36	222.02	217.4	218.33	215.85	216.6	216.48	220.71	216.64	217.73	212.83	219.23	216.01	217.52	221.14	215.5	214.67
209.69	208.16	207.23	209.15	205.33	209.38	206.76	212.85	209.96	206.81	209.94	207.32	211.95	208.78	203.99	208.51	209.94	211.92	205.97	207.85	209.53	209.01	210.35	214.96	207.7	205.78	210.19	213.26	207.89	209.99	211.15	211.86	207.71	206.9	207.87	207.8	206.51	212.02	206.3	210.32	206.69	209.92	207.19	211.05	207.56	214.26	211.17	211.56	209.23	209.7
205.71	204.17	211.59	207.38	207.14	206.36	207.46	205.39	207	209.97	205.79	208.9	208.47	211.89	205.79	207.63	209.09	204.72	208.32	209.67	212.12	206.32	213.94	205.37	211.93	206.41	204.85	204.85	204.08	207.99	208.9	205.97	203.98	206.51	206	206.2	207.42	203.88	205.29	209.72	206.49	211.8	206.69	211.31	205.88	209.73	209.13	203.84	207.7	207.11
214.13	217.2	219.4	218.56	221.91	216.27	214.35	217.62	213.58	217.21	215.03	213.83	216.72	215.55	215.23	218.6	217.67	219.2	216.82	219.85	216.24	212.32	218.8	217.17	213.17	218.81	214.69	217.84	213.74	215.49	224.76	211.61	214.3	213.04	217.2	220.22	217.74	215.33	217.66	218.39	212.61	220.02	216.51	214.6	220.8	215.8	214.39	218.83	216.75	216.74
200.07	202.13	205.49	205.24	203.25	207.18	203.22	209.06	206.95	202.96	205.47	202.73	203.17	207.15	201.34	204.96	200.81	201.62	204.38	201.8	204.35	200.76	203.7	203.42	208.26	201.71	199.74	203.32	201.47	204.33	204.32	197.7	199.02	203.84	206.14	205.46	204.85	202.32	202.92	204.24	205.35	201.1	201.26	200.84	205.14	206.53	209.27	199.62	202.74	205.12
208.92	210.19	215.94	211.63	212.46	206.85	213.26	214.99	209.38	213.33	216.68	211.28	208.43	209.92	210.15	210.4	211.4	208.11	211.73	212.79	211.09	214.06	208.58	213.93	211.08	213.48	208.37	215.13	211.78	211.77	214.49	210.29	210.11	214.32	209.8	213.64	215.98	212.12	216.7	211.87	210.75	207.14	211.45	213.77	209.45	211.03	209.12	211.12	209	216.34
209.53	204.15	212.13	211.16	203.8	205.52	207.27	208.58	207.91	208.3	206.64	207.81	210.64	207.4	208.52	209.16	210.82	210.4	205.09	211.66	210.42	206.89	210.24	203.79	203.22	208.17	205.98	213.76	210.01	211.22	209.57	205.85	211.11	206.72	212.24	209.37	208.47	209.78	210.38	206.27	207.61	208.77	209.27	214.16	205.5	209.64	210.36	206.28	207.99	211.66
208.22	206.69	204.7	210.74	207.21	209.75	208.98	216.24	213.96	209.75	211.69	207.25	212.48	209.71	210.61	207.43	204.21	209.21	211.82	209.28	205.69	206.07	209.19	209.33	209.45	209.29	206.82	206.41	206.89	209.82	206.41	206.77	206.46	211.71	208.78	205.38	206.44	210.81	208.46	208.95	210.1	203.82	207.8	209.96	207.65	208.14	207.38	206.37	211.06	206.83
204.75	203.73	206.32	195.85	203.66	201.75	205.83	202.71	200.48	202.72	198.04	200.76	198.35	199.96	200.24	201	204.19	201.48	201.08	202.29	198.2	203.53	201.59	206.73	200.22	201.66	197.91	202.85	198.72	198.83	198.26	195.86	202.46	203.24	202.65	202.08	200.21	200.86	203.02	199.3	200.23	202.07	208.8	199.13	200.18	200.76	205.39	198.9	201.37	202.48
203.56	203.84	207.41	202.52	202.99	198.74	207.35	202.58	209.44	200.01	203.97	202.86	206.82	208.63	201.32	201.84	200.26	198.58	206.26	207.11	201.84	205	199.94	203.25	203.88	202.73	208.58	202.12	201.34	206.31	207.79	202.81	206.7	204.49	205.52	201.76	204.64	203.96	201.86	206.73	204.51	208.64	205.97	208.1	204.01	208.4	204.9	203.76	203.36	203.62
205.16	209.02	209.44	204.61	199.79	202.54	202.86	204.65	198.84	201.95	200.88	205.92	204.25	204.95	205.25	205.14	202.9	206.02	202.38	209.01	202.21	203.24	207.11	203.48	206.51	205.84	200.81	211.14	204.22	200.3	205.14	202.52	205.03	203.05	201.77	206.75	200.58	199.67	209.33	204.03	204.82	206.72	202.01	206.01	206.99	205.18	200.28	201.26	203.82	205.16
203.96	204.46	202.93	204.48	202.04	203.62	198.68	201.9	202.34	204.37	205.28	203.53	204.92	198.21	203.42	199.61	211.21	202.87	203.41	207.88	201.69	206.81	204.37	203.54	203.41	205.98	204.43	205.01	198.68	203.68	207.44	204.28	203.09	204.66	204.61	204	203.22	205.69	197.49	196.22	204.61	204.57	207.4	205.62	202	202.85	206.8	203.82	204.14	207.62
215.33	208.25	213.53	213.88	213.12	209.85	211.74	209.34	215.07	213.14	213	208.7	212.89	217.24	216.35	216.42	209.57	213.52	208.03	213.27	211.47	211.57	213.05	211.68	208.27	211.73	214	214.07	214.48	214.17	214.36	210.89	216.16	213.19	214.95	214.88	212.92	216.33	210.94	211.09	213.52	211.1	211.14	212.54	212.57	211.64	216.36	206.32	213.17	213.22
210.99	211.42	216.86	207.18	215.85	205.58	206.8	209.68	210.03	207.74	205.67	210.94	210.55	208.73	211.93	210.29	210.23	205.99	213.29	208.87	210.81	212.63	210.18	206.72	208.8	204.53	206.96	204.67	209.65	211.98	209.73	206.75	210.35	207.72	211.83	209.86	207.57	206.46	206.39	206.33	209.99	207.12	205.43	208.83	208.09	210.23	212.01	213.55	204.64	204.82
212.73	211.95	212.46	214.22	214.29	216.42	218.5	215.21	213.17	206.5	213.85	215.73	216.95	215.13	211.24	216.03	217.21	211.74	218.39	209.49	213.95	214.41	214.02	210.81	216.76	215.87	218.3	217.84	213.2	213	213.94	211.86	216.88	213.07	209.9	212.57	210.12	209.47	211.78	213.13	215.22	209.98	212.62	212.15	208.57	212.1	215.92	212.2	212.53	216.48
205.45	211.61	214.7	211.05	210.43	205.73	211.01	208.27	210.46	211.64	201.91	209.52	208.25	209.93	211.25	206.13	209.23	209.55	209.12	210.72	210.08	203.09	205.15	208.29	204.61	209.29	202.99	209.01	208.25	208.2	201.31	205.61	209.3	209.24	206.61	207.08	204.42	206.67	209.93	207.25	210.32	213.45	211.46	210.41	207.36	203.77	206.21	207.12	205.96	203.43
214.76	205.17	203.77	209.93	210.62	205.92	208.51	205.78	208.02	204.07	210.82	204.89	208.01	211.37	208.2	209.48	208.3	205.98	207.88	209.27	209.78	211.71	207.19	206.19	207.58	205.07	207.59	208.99	206.85	205.62	208.92	205.08	206.26	207.86	202.63	203.47	207	206.92	205.17	207.6	205.69	214.82	207.97	208.28	206.93	204.79	208.72	209.31	208.93	209.77
213.73	212.43	212.06	210.38	214.41	205.81	213.51	210.38	217.83	217.4	211.91	208.11	214.9	209.59	213.97	208.43	209.78	211.04	211.53	209.15	213.62	212.17	213.32	209.06	215.43	210.96	214.39	213.98	214.17	212.93	214.72	218.13	214.75	216.41	204.35	214.85	214.69	211.17	214.47	215.03	213.8	215.64	214.32	215.37	215.24	210.15	208.45	210.73	212.42	209.89
211.92	205.71	208.67	210.9	207.46	213.67	210.96	205.04	206.11	209.66	207.58	207.58	211.37	203.07	210.97	204.58	208.03	211.17	205.3	212.05	200.36	205.55	208.83	206.36	206.65	206.27	213.77	205.77	211.51	207.16	206.8	210.12	206.9	210.93	206.4	204.93	208.22	206.72	208	205.44	201.63	210.52	208.86	209.07	205.82	204.24	205.06	209.24	206.93	206.15
208.08	206.39	204.51	206.02	206.87	204.73	209.33	202.86	206.04	205.18	206.84	210.65	205.65	204.04	209.31	208.24	205.27	208.5	207.81	206.63	209.26	206.99	209.02	212.4	211.53	210.51	209.77	205.86	205.79	209.45	206.08	207.84	207.24	208.88	207.3	205.35	205.04	211	210.27	206	207.15	208.11	207.97	206.46	206.28	203.51	207.6	206.27	204.15	209.8
207.28	204.03	207.96	209.46	204.17	208	206.95	206.84	204.83	208.66	204.33	212.27	208.8	211.82	208.98	207.92	208.81	206.72	204.5	207.53	208.31	207.6	208.15	206.45	206.88	203.22	207.13	209.47	209.19	205.47	210.47	211.64	210.43	209.5	203.63	210.23	206.47	200.86	207.58	208.93	208.93	206.57	212.12	205.04	209.27	208.09	207.07	205.21	208.38	206.77
207.86	207.86	202.44	209.06	208.42	208.44	203.89	205.99	205.65	207.59	207.82	203.72	207.25	211.01	206.03	204.61	202.05	207.38	207.55	209.65	208.9	207.77	208.21	213.24	206.25	210.04	206.7	207.51	203.93	207.58	207.52	206.73	207.81	207.07	208.41	207.72	208.2	208.69	207.98	209.97	207.9	204.76	208.95	214.61	205.95	211.56	207.18	205.61	205.92	209.04
212.64	217.64	217.2	217.93	219.1	218.72	215.92	215.68	221.44	212.14	217.53	219.27	217.36	219.79	214.39	216.64	216.58	219.74	213.4	221.62	216.68	214.77	215.3	217.71	215.99	219.84	215.82	214.79	215.48	215.28	209.58	218.89	219.96	213.78	214.52	209.36	219.71	216.58	217.75	214.95	218.77	213.03	218.17	219.11	217.58	216.96	216.1	222.9	219.22	213.1
202.51	197.99	205.31	200.37	195.43	199.78	199.89	200.83	201.56	195.83	198.33	199.1	200.6	197.76	199.36	199.26	198.86	198.4	200.56	199.34	202.45	201.88	195.21	203.54	199.51	202.49	201.75	203.74	202.5	200.83	199.27	199.03	203.28	201.6	197.52	200.59	205.79	203.93	199.85	201.07	195.73	200.61	201.8	201.27	197.94	200.74	199.32	200.14	196.53	201.61
215.86	213.78	217.8	212.84	210.23	211.33	213.84	209.66	206.96	211.65	217.16	208.73	210.38	207.34	208.57	211.41	207.25	212.7	215.01	214.71	213.65	216.23	207.1	212.81	213.76	215.56	212.73	215.53	208.41	208.17	212.23	213.11	210.33	216.99	211.03	212.45	217.92	207.7	213.1	210.99	212.96	209.06	213.19	212.24	213.11	211.96	209.71	210.62	213.36	212.08
211.84	210.5	211.04	211.97	206.91	212.39	203.46	206.6	209.15	210.69	212.33	210.31	209.32	210.76	204.55	210.54	203.82	208.52	208.06	207.18	210.09	205.3	211.46	208.12	207.97	209.39	210.64	210.27	208.67	208.21	205.59	210.98	203.93	212.03	208.33	211.31	213.96	206.08	207.2	208.57	210.48	207.83	206.87	204.63	208.84	207.72	212.08	207.57	206.8	209.39
220.75	213.06	214.1	214.69	217.32	215.69	214.61	216.5	216.96	215.11	220.67	215.34	219.99	221.97	216.28	215.66	219.59	218.37	220.8	216.09	218.39	220.27	218.08	218.48	217.8	209.34	223.36	218.61	219.25	217.61	219.53	218.76	221.97	216.99	217.6	216.07	216.75	214.53	219.33	218.18	219.43	219.51	211.98	218.59	213.71	218.67	214.94	215.73	221.14	217.83
204.3	206.92	200.75	205.27	205.89	206.96	210.77	206.64	203.64	207.07	205.89	207.96	208.58	207.82	203.97	206.69	204.51	206.65	202.94	205.56	210.21	204.59	203.44	205.72	205.58	205.52	206.04	204.83	202.84	203.2	208.03	205.57	208.79	203.66	211.48	204.34	210.89	206.31	209.79	203.51	204.91	206.89	209.03	206.46	203.48	201.15	207.61	202.34	206.29	205.2
209.99	207.07	207.4	207.02	206.86	207.31	205.35	205.63	207.88	206.43	204.84	206.43	204.34	209.79	210.73	206.84	200.68	204.61	208.86	208.81	210.78	207.47	209.68	208.87	206.51	208.84	206.84	209.92	207.45	210.16	207.06	209.98	207.75	210.73	209.03	207.18	205.93	204.23	207.83	211.7	209.3	203.78	209.81	205.53	207.77	209.86	205.18	205.85	211.37	212.29
207.82	207.33	207.1	209.7	206.73	210.12	207.47	210.08	207.9	208.08	209.05	208.67	207.25	208.94	207.52	206.85	206.71	208.16	211.43	209.48	207.97	205.55	206.39	212	208.04	211.33	207.45	209.51	210.16	205.05	207.25	204.68	212.56	209.04	208.23	204.75	209.7	207.01	210.86	207.89	209.17	208.91	208.58	215.01	209.04	206.93	211.09	208.46	205.53	208.64
213.74	213.11	209.94	213.44	209.7	209.96	211.22	206.95	208.19	213.41	209.38	206.21	211.6	213.56	213	208.3	210.03	209.74	208.3	210.25	209.76	214.28	214.92	209.83	209.15	212.77	207.5	211.77	210.82	213.89	213.96	210.05	213.63	215.58	213.03	212.03	211.65	209.67	210.97	210.75	211.58	211.22	212.66	210.27	211.49	210.12	213.31	211.52	212.81	211.38
209.81	212.69	212.8	207.06	210.69	212.91	212.93	207.28	211.16	210.65	209.99	207.7	210.31	211.29	207.39	209.74	208.47	209.34	208.16	209.43	209.63	211.4	207.81	204.01	211.31	212.98	209.05	213.07	204.17	212.55	209.42	211.43	212.29	210.79	212.34	214.4	203.48	209.91	207.96	212.06	212.68	209.39	208.34	210.75	210.87	207.79	205.84	211.12	207.56	213.26
209.14	212.23	210.72	211.1	209.74	214.55	202.89	209.1	208.21	211.22	211.55	208.51	210.41	203.35	209.03	208.73	205.37	205.87	205.2	210	208.39	209.8	207.15	209.25	210.99	211.21	210.72	212.41	206.63	205.55	209.35	208.49	210.9	209.76	211.06	210.69	206.71	211.74	210.08	210.45	206.46	206.38	208.25	215.31	211.11	209.56	207.31	210.4	206.83	205.8
198.83	198.29	199.9	200.58	199.01	197.42	198.67	203.87	198.05	196.79	201.21	197.76	200.4	200.14	195.6	201.6	197.55	201.7	198.27	204.57	201.16	196.24	202.62	199.02	195.42	206.74	202.33	196.82	200.54	197.67	198.37	202.31	195.28	202.46	202.48	198.42	200.81	198.23	197.53	203.72	203.53	200.06	200.13	201.42	201.4	202.21	201.4	199.15	204.47	199.98
207.45	209.12	206.42	205.45	210.66	206.2	204.54	215.04	206.25	203.9	207.34	205.32	211.29	205.28	207.98	207.32	204.05	206.74	204.33	207.69	210.82	209.94	204.47	206.02	206.99	211.68	207.56	204.86	210.34	209.65	208.34	210.97	212.72	208.56	207.88	206.85	212.82	205.69	209.78	206.62	210.79	201.75	210.45	208	208.61	208.92	211.2	205.53	207.28	204.69
211.27	208.45	219.57	213.69	213.66	211.65	213.85	209.48	209.13	211.44	215.17	211.77	211.47	212.34	213.86	213.4	212	212.18	212.59	213.28	209.75	209.88	208.46	210.93	216.33	205.66	208.53	211.89	213.66	210.9	212.34	210.82	212.92	210.68	210.82	207.6	211.54	210.99	214.89	212.37	211.08	211.72	212.78	209.96	210.26	211.63	208.07	212.01	211.29	213.53
205.88	206.46	208.93	202.32	202.77	206.07	201.32	202.97	203.56	205.27	201.79	204.47	201.82	199.58	199.62	199.89	200.06	203.49	206.62	205.9	202.34	200.94	205.28	202.75	201.51	203.66	205.35	203.73	198.67	204.32	204.96	200.38	197.17	204.02	203.48	204.83	199.46	204.81	206.08	208.1	204.61	203.22	201.8	201.15	205.84	207.08	199.94	203.19	206.13	204.94
215.24	215.76	218.85	217.14	214.97	216.35	218.13	216.49	216.77	213.92	214.26	215.94	216.55	220.36	219.47	214.29	215.48	212.99	220.34	215.5	217.85	217.66	212.45	220.64	221.8	217.37	217.32	219.63	217.62	214.28	215.19	219.5	216.86	216.8	217.87	217.84	220.11	219	211.96	222.01	221.91	217	217.29	220.01	217.75	220.44	213.53	215.29	219.32	214.92
201.76	199.73	203.52	207.04	201.27	207.97	201.84	205.89	201.42	204.33	204.85	203.52	202.02	199.79	197.44	202.21	204	206.54	204.36	204.43	203.89	202.08	203.86	203.95	203.36	201.7	205.19	199.35	203.98	202.87	206.53	207.09	201.37	206.02	202.63	205.4	207.58	200.54	205.93	200.89	203.37	204.75	204.29	204.37	207.27	203.15	213.15	202.57	200.72	204.61
205.61	209.23	209.17	207.22	206.46	213.4	207.45	206.98	205.05	211.12	205.59	201.84	206.56	209.98	205.21	205.74	210.01	210.5	211.03	206.82	203.83	209.44	210.83	212.09	209.71	212	208.29	205.01	206.51	207.72	209.63	210.23	212.88	206.41	201.01	213.53	208.99	209.79	207.88	209.84	209.35	212.79	206.92	206.64	208.34	205.27	209.06	209.69	208.01	210.09
197.74	210.57	200.29	201.8	206.76	200.67	209.56	199.17	208.18	201.89	203.36	202.29	203.8	207.55	204.37	203.93	204.23	205.65	208.12	204.89	203.95	203.11	200.27	203.88	202.64	196.96	196.58	206.38	207.64	201.97	202.41	202.45	203.35	201.52	204.48	198.49	204.11	203.67	204.66	199.38	200.18	203.62	203.39	206	203.76	197.4	205.7	202.23	203.15	200.54
194.62	199.33	197.43	194.34	194.07	193.88	192.05	196.67	195.61	194.38	195.95	197.7	195.55	200.2	193.47	194.66	192.1	194.05	195.36	192.91	196.08	193.92	194.7	197.57	198.71	193.73	193.43	191.02	200.43	193.45	193.49	192.33	188.61	199	195.21	195.33	194.86	194.52	199.62	199.55	196.85	195.3	198.07	192.25	196.58	195.31	196.08	194	194.29	198.32
203.01	205.91	207.09	209.71	208.72	204.25	210.52	210.73	210.29	208.81	203.85	212.17	208.13	210.17	207.5	214.3	209.65	213.02	210.47	210.15	207.83	211.49	210.5	205.7	206.62	213.21	205.42	204.95	205.68	212.1	209.73	205.85	211.19	210.46	205.02	207.45	212.48	208.1	210.28	208.59	209.92	208.54	208.34	213.54	203.6	209.45	213.7	208.98	207.41	206.74
220.25	214.09	221.48	218.1	215.24	220.51	219.84	215.67	219.19	218.57	219.47	215.33	218.42	218.24	220.79	222.55	216.03	218.87	218.43	215.74	220.47	218.11	221.45	218.96	217.99	215.85	222.55	213.71	219.35	216.58	214.48	215.15	219.6	215.69	221.07	216.27	220.24	216.53	217.77	215.35	217.61	214.47	216.74	215.89	218.91	224.12	218.11	218.98	208.97	214.24
210.52	213.34	210.6	210.44	215.02	211.25	206.23	210.9	211.14	216.89	211.25	206.76	212.09	214.03	214.26	210.16	216.68	214.87	214.73	213.73	213.87	208.96	206.32	213.55	210.03	207.9	213.93	213.25	209.6	215.64	214.03	211.84	209.8	209.58	220.12	216	215.98	207.23	209.78	216.76	210.09	212.28	215.77	214.47	206.37	210.33	212.65	210.96	205.08	213.41
214.52	207.25	208.55	213.61	210.28	211.82	210.16	207.4	209.39	214.82	214.35	211.85	206.88	209.24	204.04	213.11	214.21	213.48	214.06	213.16	208.62	211.52	209.92	212.84	206.62	209.56	216.98	211.04	211.2	213.3	211.42	211.49	211.25	214.99	216.11	211.84	210.09	211.32	213.39	210.04	212.07	204.96	216.01	214.44	213.67	212.7	217.08	210.58	211.28	207.61
200.42	201.4	202.14	199.58	197.95	193.93	200.74	199.05	201.81	197.97	201.55	200.8	200.68	194.57	196.41	200.33	198.93	200.61	199.35	200.9	195.85	199.88	195.51	199.82	197.93	202.11	198.65	194.65	201.68	198.95	198.02	208.3	199.96	196.59	201	198.27	201.62	200.38	202.9	195.01	198.39	201.37	197.42	196.62	203.38	192.7	197.79	200.91	201.29	202.97
203.05	205.37	206.48	203.35	208.48	207.37	207.51	204.32	194.54	203.3	204.01	203.38	204.94	200.6	206.46	204.01	198.01	206.4	206.54	200.99	207	205.91	200.88	203.05	206.25	199.62	205.37	199	201.98	202.82	201.5	203.05	202.85	202.74	201.02	205.31	204.21	201.72	202.02	203.65	203.73	202.18	202.46	204.61	204.35	202.06	204.04	203.9	205.44	202.25
213.73	208.04	214	208.88	213.11	215.26	210.18	216.21	211.19	210.81	216.69	213.16	208.11	214.57	212.38	210.67	216.33	211.94	211.94	210.66	211.51	216.83	214.31	215.03	212.73	214.03	214.25	212.5	211.66	212.12	211.42	211.45	211.25	215.45	212.6	211.4	213.9	210.32	213.93	210.98	215.02	218.29	214.52	212.62	211.99	213.77	216.39	211.26	214.89	210.69
211.64	208.47	212.34	208.18	213.94	212.26	214.45	212.8	210.57	211.29	213.79	211.08	212.95	207.32	214.08	210.08	207.01	213.01	208.62	210.1	215.05	210.47	213.12	212.6	211.17	210.73	213.78	208.98	205.92	211.06	212.05	213.59	212.22	212.77	209.23	216.71	210.03	210.06	212.75	214.71	209.8	213.4	209.35	201.62	213.15	208.94	207.85	209.35	214.13	211.9
207.17	207.14	207.28	205.7	208.44	210.77	210.01	211.82	207.52	208.82	206.87	208.64	207.3	209.27	201.37	209.03	207.01	207.6	211.24	206.11	211.02	208.96	208.45	209.78	209.6	201.67	211	208.65	206.24	207.62	206.26	208.59	207.28	211.8	209.91	203.76	209.25	201.09	207.28	205.86	204.99	202.45	203.75	207.85	207.25	209.32	204.63	202.67	209.55	207.6
201.52	203.7	199.44	201.54	199.74	201.71	199.45	202.74	202.36	198.01	202.95	197.54	200.9	195.78	201.87	204.31	201.62	202.97	204.1	200.67	204.44	200.76	200.42	200.31	201.91	204.25	200.49	203.44	202	203.23	200.96	201.2	201.69	203.49	202.85	202.78	203.02	199.77	197.09	202.37	197.87	202.46	203.79	199.85	199.2	201.43	199.77	198.9	196.62	202.05
209.9	208.17	205.35	205.95	209.42	202.67	206.38	207.82	206.62	206.92	207.47	213.51	213.27	208.54	208.9	208.84	204.3	209.23	204.65	204.63	202.85	203.82	209.3	210.81	203.76	205.04	206.68	210.96	208.97	210.95	207.93	209.47	209.46	210.98	210.43	206.94	210.21	209.54	207.75	208.86	209.36	210.64	209.01	203.03	206.11	205.56	211.17	209.49	208.98	214.24
200.85	202.31	200.18	199.77	202.65	207.12	200.37	198.81	200.88	200.8	206.13	203.01	203.43	202.2	203.23	205.87	199.5	204.87	205.91	199.71	199.51	201.32	198.18	207.8	203.13	201.68	203.5	202.62	200.87	201.68	202.28	201.8	199.18	201.06	201.09	204.5	201.47	198.12	205.48	205.84	201.97	204.64	204.01	203.65	206.05	204.37	204.37	202.52	204.42	203.07
204.87	201.06	202.32	207.53	200.13	202.16	204.07	200.58	204.07	205.19	203.28	205.21	203.9	205.08	202.91	203.45	203.34	209.78	202.98	204.05	200.63	205.16	209.27	202.21	203.12	202.57	202.45	203.63	202.4	206.28	201.34	199.88	205.78	201.24	203.22	209.04	202.49	203.6	205.18	200.24	202.27	204.38	204.24	203.44	201.07	197.02	202.41	200.88	200.82	201.25
216.5	216.3	208.86	208.88	210.6	214.32	210.08	212.03	213.47	210.03	211.94	214.04	214.78	212.18	212.1	212.45	211.25	212.55	212.44	212.53	208.36	214.81	213	212.07	214.21	212.55	211.86	212.55	209.61	210.5	210.25	217.07	211.33	213.66	210.11	211.84	211.45	213.27	209.45	211.05	212.69	209.37	211.39	215.43	215.02	210.95	208.15	210.54	211.3	213.72
217.18	217.96	217.51	216.66	214.22	216.26	217.07	215.19	216.97	214.73	218.06	221.02	215.81	217.06	220.78	216.76	219.21	213.37	220.16	217.5	215.2	216.97	215.65	215.11	220.63	214.76	223.02	215.19	215.82	219.72	218.7	215.91	218.09	212.95	218.48	216.36	214.11	217.54	216.55	218.81	219.48	220.41	216.13	217.16	214.18	215.89	215.21	221.7	216.57	220.32
202.64	202.6	202.9	205.3	208.09	200.39	203.55	202.75	203.06	204.65	207.42	201.18	206.43	202.98	200.01	206.44	203	204.62	204.69	209.59	200.46	208.54	205.81	205.57	202.27	207.48	204.74	201.61	205.9	210.9	203.38	203.84	211.91	205.25	202.12	205.57	199.58	204.18	201.82	205.76	201.5	207.3	201.43	208.76	204.14	204.39	205.03	200.08	205.96	201.06
200.18	203.61	205.39	207.1	205.52	209.1	203.5	201.54	205.27	205.23	203.59	203.66	207.26	207.46	206.2	203.41	205.86	206.26	206.77	207.11	206.28	199.23	208.06	206.59	205.57	203.01	203.71	208.1	207.51	207.29	204.96	199.13	200.79	204.89	204.75	200.8	204.77	203.99	201.76	202.28	197.75	204.97	206.06	210.52	206.75	207.05	210.82	207.06	206.67	205
217.81	216.07	215.15	214.79	213.3	218.35	218.74	212.91	214.09	218.14	216.09	215.36	220.46	220.77	214.95	215.57	218.1	216.05	218.11	216.15	217.09	220.64	209.5	215.25	218.38	220.14	212.83	218.69	218.39	216.82	216.33	216.37	221.7	218.07	212.4	214.08	213.49	216.46	219.32	219.92	215.16	218.02	218.31	218.71	221.08	211.22	214.26	219.73	214.9	215.8
213.1	210.74	213.6	215.37	208.3	211.38	213.74	215.94	211.02	209.29	209.7	210.91	213.04	214.48	213.53	216.35	212.27	214.01	211.8	208.33	211.44	209.03	216.95	215.59	218.32	212.42	211.94	210.64	208.28	215.67	213.01	211.53	211.55	213.2	213.66	217.63	208.94	210.47	212.06	214.7	212.74	211.64	211.9	213.41	217.01	206.8	208.06	211.44	211.7	208.36
203.88	202.52	206.4	207.88	202.73	206.07	206.76	205.03	201.98	202.06	200.7	204.52	203.87	202.89	205.63	200.07	202.11	198.23	198.48	203.85	199.32	204.8	199.21	206.41	197.82	205.12	206.36	197.27	204.83	200.72	205.08	206.64	202.53	201.81	206.1	202.49	205.9	199.43	200.56	202.22	205.66	203.38	203.61	205.98	201.63	206.93	205.76	205.29	200.76	207.5
218.33	216.37	218.97	218.04	214.09	215.03	215.03	218.22	215.61	217.59	216.34	216.84	216.26	218.52	218.78	214.74	220.45	217.34	217.17	215.74	212.98	218.03	215.59	216.72	216.51	218.65	213.34	220.61	215.22	217.1	218.57	212.56	219.99	218.26	215.99	213.34	217.97	219.46	217.45	214.76	217.71	213.13	217.96	217.42	217.29	217.85	214.79	214.5	214.91	219.6
211.11	209.33	210.76	209.83	213.43	208.07	211.36	206.66	208.12	214.64	210.38	212.44	210.01	211.66	208.21	212.05	205.12	216.42	210.35	209.48	213	213.66	211.66	211.17	210.91	212.23	211.01	212.64	212.71	211.95	206.5	209.57	212.9	210.99	206.95	207.85	214.87	210.86	210.33	212.92	212.69	210.22	208.32	209.69	215.07	211.19	209.43	211.74	210.4	207.25
204.49	204.93	203.32	202.14	202.36	202.22	201.56	200.82	197.22	204.73	204.56	203.43	203.4	204.19	200.58	204.98	203.39	207.19	202.15	209.5	196.82	203.52	202.74	198.48	198.18	203.11	202.19	204.17	206.67	204.42	200.03	196.96	206.28	204.17	204.21	200.02	204.82	201.64	204.59	206.54	202.25	201.37	203.13	206.69	198.51	205.08	205.82	205.12	200.85	200.11
209.2	216.05	210.62	210.99	213.22	206.97	211.91	213.42	210.44	212.35	208	211.36	214.01	214.62	211.43	212.68	208.18	216.81	213.21	209.22	207.69	212.85	210.52	212.03	210.35	212.27	210.18	211.25	209.49	210.56	207.95	213.48	208.95	212.88	212.51	209.74	209.68	213.49	215.82	213.37	212.22	213.36	208.6	210.28	213.41	207.33	209.2	214.19	211.61	208.52
211.69	214.26	212.3	211.85	216.56	213.84	214.56	215.87	212.94	212.27	216.83	219.14	215.46	215.17	215.17	218.16	216.24	209.13	212.03	216.53	212.97	208.58	212.63	211.54	213.11	211.62	211.27	212.03	220.52	217.66	215.44	213.09	211.07	214.05	216.86	216.73	214.25	211.32	216.29	207.52	215.4	214.14	213.29	212.89	209.77	213.69	211.37	213.19	212.12	210.82
211.04	205.82	207.95	210.31	211.41	205.34	206.55	216.19	202.95	205.08	204.43	205.19	208.75	208.31	208.52	210.88	209.71	208.12	204.66	208.88	210.53	211.93	206.99	210.11	208.71	209.35	213.26	202.77	205.63	211.75	210.65	208.31	205.29	208.62	208.98	211.71	206.73	205.3	206.3	204.18	207	209.53	207.48	208.75	205.08	206.94	207.81	209.97	207.52	204.28
201.46	201.34	200.65	201.04	201.36	204.58	202.74	203.29	205.49	208.1	205.63	203.47	200.93	206.54	199.33	204.42	203	204.1	201.78	199.34	203.92	201.83	197.7	199.55	199.05	199.11	199.92	201.16	203.77	200.41	201.06	203.6	198.86	206.58	198.66	204.04	202.85	203.19	202.48	199.85	200.5	200.64	200.3	199.49	203.91	202.18	201.89	203.79	200.55	198.12
210.49	210.86	217.81	212.47	212.26	210.93	213.36	213	209.34	213.61	211.97	206.9	212.73	213.5	212.88	214.5	214.71	210.59	205.14	212.09	213.25	211.81	209.72	213.75	211.27	207.22	209.91	208.27	212.67	212.01	215.46	214.22	210.68	212.26	210.72	209.72	214.23	207.98	210.73	211.79	220.91	212.45	212.59	209.33	210.82	213.39	212.58	208.49	213.97	215.04
223.6	219.18	218.28	218.57	218.92	214.47	217.69	214.94	217.46	213.96	216.31	221.28	210.84	220.94	217.74	213.15	216.76	214.11	214.71	219.01	220.52	216.78	217.14	219.03	219.51	214.8	218.98	217.13	218.67	216.58	212.88	218.59	210.28	220.58	218.57	213	212.24	216.36	213.55	214.35	216.62	218.33	220.9	215.29	222.58	217.39	215.35	217.17	218.44	214.83
200.75	205.29	203.8	207.63	204.12	207.16	200.17	208.17	205.89	210.88	202.16	200.22	205.12	201.88	205.61	205.13	202.89	204.92	201.3	206.2	200.48	203.02	202.6	204.93	201.58	206.73	206.51	206.35	203.1	205.1	205.63	203.42	202.74	201.49	206.51	201.7	204.16	200.78	202.86	206.88	202.09	203.92	205.13	200.52	203.56	201.59	209.46	203.94	201.4	203.48
213.49	211.54	217.85	213.1	216.12	214.36	209.72	209.4	209.07	212.12	211.63	206.53	212.32	211.33	213.58	213.78	210.47	212.14	214.03	216.82	211.77	207.26	212.34	208.19	213.04	211.24	213.83	211.61	210.58	209.75	214.37	212.57	213.1	209.13	214.72	207.95	212	211.43	210.42	213.1	216.62	209.68	209.7	211.54	217.44	208.53	215.91	213.81	211.14	211.58
207.42	203.24	208.3	206.04	206.65	206.31	205.91	205.57	211.57	210	210.03	212.36	204.24	206	209.93	210.08	206.4	207.73	203.83	208.98	211.37	209.75	206.71	209.45	209.56	204.31	206.16	207.88	208.42	204.94	206.08	208.52	209.22	201.06	208.52	205.83	206.06	206.12	207.8	203.54	207.01	205.65	208.82	209.51	204.29	206.73	207.77	208.11	212.42	206.73
199.11	192.1	191.89	193.68	195.55	196.17	190.58	192.74	197.22	197.29	192.34	191.58	192.63	197	195.56	193.29	190.67	194.96	193.58	194.64	196.59	195.04	193.33	194.5	193.1	189.26	193.89	196.88	193.82	192.49	196.05	197.36	194.04	194.63	192.29	192.86	192.4	192.65	190.55	195.17	192.93	192.07	194.89	195.99	197.22	191.89	195.49	193.32	192.71	190.28
215.96	221.61	219.65	215.34	215.96	213.56	213.46	218.32	219.97	221.14	219.57	215.17	218.01	212.69	209.73	217.94	211.02	218.08	217.03	217.26	217.17	220.79	217.47	215.65	217.73	220.38	220.18	220.02	214.01	216.43	215.97	216.96	214.83	213.29	212	218.19	214.61	217.24	218.59	215.26	215	216.2	219.06	219.09	217.74	216.15	215.65	216.48	217.14	212.99
199.17	201.1	201.07	201.98	197.97	202.6	205.03	206.81	201.61	200.74	198.3	197.2	200.59	200.83	200.63	203.85	200.75	199.12	204.32	204.4	196.56	200.74	197.14	194.24	204.89	203.05	201.92	207.19	199.57	201.61	201.01	199.4	196.1	199.99	196.02	201.14	203.08	200.83	200.34	201.07	201.25	203.57	201.83	201.4	198.23	202.98	201.24	205.88	202.09	203.54
208.03	207.17	212.48	207.26	211.26	204.57	206.48	211.46	210.15	209.23	209.89	206.84	210.72	211.23	206.19	210.08	203.75	206.21	204.84	207.33	203.4	208.11	208.71	207.42	209.2	208.44	211.65	210.29	203.42	212.95	207.49	207.83	208.09	205.22	207.67	206.1	207.13	207.05	207.34	209.02	208.17	208.67	209.04	211.28	206.25	211.12	205.76	206.25	208.12	211.42
209.75	203.33	205.67	202.87	204.26	203.89	199.71	210.31	203.74	204.37	208.2	201.33	205.12	202.32	205.32	201.85	206.05	202.02	206.9	206.19	203.86	209.28	206.34	202.34	204.22	205.44	206.33	205.29	204.96	205.31	204.43	204.28	207.71	200.35	202.06	205.22	203.2	205.56	204.03	207.21	202.21	204.92	208.71	203.15	205.04	202.9	207.02	204.83	203.87	203.19
201.44	193.13	195.93	193.99	197.03	196.26	198.23	196.45	193.1	195.37	193.49	193.79	195.54	192.32	191.72	195.39	198.4	193.91	194.22	193.14	194.25	198.02	196.96	192.67	192.5	191.9	193.25	192.17	197.98	194.61	193.97	195.92	193.32	197.89	194.46	193.34	192.54	192.76	199.04	192	194.92	195.56	191.18	193.84	195.71	193.21	196.31	195.35	196.23	192.96
212.33	217.19	217.48	217.56	216.24	218.84	219.56	215.89	215.78	212.58	213.99	213.39	213.98	214.3	210.33	213.26	213.78	216.34	216.15	213.82	211.4	210.69	211.66	216.43	212.27	211.1	212.99	211.58	214.98	211.96	216.44	211.26	216.32	217.06	215.61	213.59	214.85	215.7	211.96	212.84	216.42	210.25	211.52	210.77	210.1	212.66	217.72	218.31	211.49	213.59
213.78	214.29	209.78	211.79	216.24	208.36	209.21	213.95	214.66	208.86	209.35	213.58	209.07	212.53	213.46	208.5	211.2	211.13	208.84	213.42	208.94	210.38	214.18	207.52	214.26	212.97	211.41	213.75	210.58	212.83	215.64	212.24	213.17	214.14	211.46	214.21	214.37	215.45	213.43	214.05	209.92	206.37	208.29	210.88	211.94	214.43	209.23	215.42	213.67	205.71
206.83	202.73	208.94	207.11	207.43	211.73	208.89	204.18	206.89	205.93	210.09	210.6	204.96	209.2	210.07	208.41	207.44	203.83	209.11	203.18	207.15	206.47	201.28	207.54	206.97	209.92	206.93	209.04	208.1	208.59	212.21	207.5	208.83	207.43	207.16	215.16	209.08	209.71	208.37	206.27	202.46	210.3	208.09	206.14	210.01	201.86	210.44	204.02	205.63	204.78
209.69	210.63	212.66	208.54	209.39	207.73	211.03	212.72	210.74	209.66	207.99	209.27	209.4	205.86	213.58	210.51	205.34	213.37	210.48	210.45	210.06	210.11	209.56	213.08	210.66	208.48	213.53	212.38	206.34	210.93	209.87	213.83	208.73	209.37	204.23	210.02	207.67	205.42	209.42	208.87	211.26	208.16	210.02	209.46	213.6	209.58	213.05	210.86	207.81	211.29
207.33	205.74	212.85	204.3	210.42	213.05	205.25	207.61	211.35	213.08	210.26	203.35	211.47	210.69	207.02	212.97	207.02	206.9	207.37	206.67	209.74	206.32	206.1	210.2	207.16	208.35	212.41	206.5	210.98	213.42	211.36	209.07	208.59	207.07	210.38	209.77	207.3	207.89	209.13	210.79	207.07	209.55	206.37	214.21	211.78	211.75	208.78	209.84	209.14	210.87
205.97	202.89	207.42	204.16	207.29	201.88	206.57	204.13	205.35	203.9	203.12	204.25	202.44	200.92	202.41	203.98	203.1	202.69	201.57	202.74	204.08	204.99	202.94	206.76	204.14	207.22	204.91	202.68	204.32	203.74	201.13	203.05	204.59	206.46	207.49	205.57	203.09	203.81	203.33	208.76	209.93	209.68	203.2	202.09	202.76	201.73	199.53	206.26	204.45	202.27
204.96	204.87	209	209.05	210.91	209.34	205.66	202.17	212.19	206.6	216.07	205.87	203.94	209.94	210.73	209.06	214.18	207.02	208.38	211.39	210.44	207.99	206.92	207.41	209.99	210.99	213.79	206.66	208.53	208.37	212.04	206.95	203.99	212.11	208.48	209.94	207.35	207.83	202.35	208.23	206.07	210.87	207.89	208.77	209.89	212.35	208.09	210.62	213.48	208.08
215.47	211.1	210.67	213.2	209.11	211.63	211.92	213.44	210.96	208.99	214.51	208.5	206.32	212.92	213.7	209.27	210.94	216.32	212.79	210.76	209.71	213.77	217.17	211.4	212.46	211.18	208.28	216.08	215.71	211.81	209.12	213.03	213.66	215.3	208.01	210.67	213.97	208.54	210.13	213.38	215.79	212.37	209.55	210.67	209.9	215.12	210.39	215.45	208.89	208.73
207.86	212.51	207.17	210.49	209.79	208.9	210.12	212.22	207.27	210.85	209.71	208.66	205.69	209.62	203.06	212.48	207.17	210.48	208.08	211.94	206.56	208.77	207.39	211.71	209.6	208.59	212.06	207.74	209.21	208.57	210.39	212.64	207.19	210.26	209.17	212.65	208.67	209.74	207.24	211.67	207.77	208.07	204.07	211.03	208.9	209.68	209.77	211.64	206.76	210.35
207.9	208.5	209.11	207.5	212.87	206.45	209.83	205.56	203.53	208.71	211	210.52	208.86	211.22	206.57	216.9	209.82	206.02	208.86	211.03	210.71	205.93	205.56	208.1	205.85	206.16	208.7	205.71	207.7	205.5	208.86	208.79	209.46	207.77	206.91	209.28	206.45	209.88	204.35	213.13	208.95	205.92	212.48	209.88	210.73	206.84	206.83	210.52	207.86	212.35
214.37	214.24	214.43	209.94	215.07	213.22	218.02	209.3	214.07	207.26	204.31	217.46	212.27	208.87	209.82	211.29	211.17	212.18	211.73	213.27	209.36	211.06	210.38	209.92	213.51	208.84	213.91	215.23	214.63	210.66	208.63	211.29	214.99	208.05	211.62	213.2	216.6	207.8	212.35	218.24	211.51	211	213.6	214.22	210.08	211.95	210.02	209.23	217.18	213.17
210.4	217.5	215.29	208.29	214.2	206.44	207.1	210.42	214.15	213.56	213.26	215.53	210.14	211.85	209.81	213.12	214.23	211.18	213.01	213.34	215.56	211.05	212.98	213.02	211.27	210.42	210.81	211.84	208.41	209.2	204.88	210.53	214.44	220.68	212.64	212.17	210.1	212.07	215.11	213.56	210.35	209	208.54	213.23	211.48	208.92	211.18	211.82	208.02	208.17
212.98	219.62	216.58	210.09	213.94	212.47	216.13	212.49	219.7	213.13	213.34	218.27	213.45	210.5	213.58	214.14	212.45	208.24	217.89	212.68	211.6	209.5	211.85	207.24	209.71	210.34	213.75	209.89	211.07	214.7	211.51	210.73	211.06	216.73	210.8	210.29	214.73	213.28	209.14	213.05	213.58	216.77	210.96	211.46	213.14	212.75	214.75	210.88	213.95	210.13
210.34	211.25	206.53	206.75	206.28	208.12	207.6	210.7	206.97	205.79	212.74	206.54	208.88	210.76	208.55	211.32	211.73	209.66	206.49	205.27	210.47	209.86	204.38	210.03	209.17	211.92	210.4	208.98	208.03	210.92	205.92	207.62	213.8	205.94	209.16	208.63	207.38	206.82	205.88	210.35	207.91	211.57	209.5	212.59	207.04	209.69	207.09	203.45	212.45	208.46
208.73	209.41	209.94	205.44	205.66	209.9	206.22	206.49	208.7	209.27	207.14	204.62	207.8	210.97	211.94	204.89	207.86	207.2	204.62	204.67	208.13	208.11	211.85	209.12	206.99	209.59	210.73	206.75	211.57	206.48	210.96	208.8	208.36	210.4	202.83	212.48	211.79	207.74	204.09	208.45	209.84	205.59	214.27	210.71	207.77	209.8	206.85	204.87	207.96	209.2
198.33	199.12	197.38	205.55	202.96	201.36	196.87	200.17	193.63	196.24	196.89	200.83	200.77	196.83	201.61	195.25	204.41	204.55	200.19	197.5	202.28	200.71	199.87	200.82	203.58	202.21	202.32	198.98	201.8	203.08	202.47	202.11	194.09	199.18	197.51	203.19	198.94	198.16	205.71	199.45	195.43	203.9	201.49	201.83	200.49	198.44	206.29	198.32	203.49	202.73
209.7	211.38	212.85	208.53	210.86	212.02	208.02	210	211.49	211.04	211.52	208.04	215.12	213.52	208.15	215.43	211.64	213.79	212.02	209	213.67	210.36	208.76	215.55	211.21	212.88	211.38	209.58	215.87	211.15	213.41	209.44	209.63	208.92	210.76	212.27	211.62	213.68	209.79	210.53	212.5	209.38	210.81	212.75	208.99	209.42	211.87	212.26	208.9	214
221.57	215.73	215.48	216.47	212.96	216.22	217.13	215.34	223.98	216.75	211.58	217.97	218.78	217.17	215.24	215.96	215.37	217.59	218.71	220.62	220.41	214.82	218.69	220.22	215.36	218.56	217.4	215.9	216.2	217.59	213.07	212.98	217.87	218.3	216.7	217.23	218.57	213.43	213.52	212.57	219.54	210.16	215.63	216.46	213.69	220.09	219.58	219.27	218.05	214.97
210.54	210.39	212.44	216.26	211.04	213.83	209.94	211.6	215.07	213.92	213.44	218.43	211.69	209.95	217.43	213.26	214.89	214.79	213.1	215.85	213.72	212.22	217.07	210.32	212.91	213.58	211.71	213.57	212.09	214.66	212.32	210.06	211.91	212.81	212.86	211.57	209.93	214.25	214.36	215.09	211.58	215.01	211.24	210.21	210.3	210.08	213.42	212.27	212.22	209.54
203.62	202.89	207.34	209.2	206.42	211.6	207.73	209.91	207.04	209.78	207.69	207.78	209.21	208.15	207.61	205.98	211.05	210.89	204.92	205.98	211.27	207.05	208.64	204.77	202.44	204.74	209.21	208.46	207.95	210.06	208.7	205.57	206.57	203.43	205.55	211.09	205.99	207.61	206.14	204.85	205.64	209.24	207.12	204.93	209.3	208.2	210.37	206.52	207.51	209.87
209.19	210.61	205.96	205.68	200.68	205.41	206.57	208.2	209.96	203.41	208.83	205.92	204.86	205.8	208.63	208.8	205.72	208.23	204.14	203.28	212.33	206.65	205.55	207.29	207.31	203.94	205.34	203.2	205.08	202.13	205.86	210.45	209.82	206.7	210.17	202.86	204.42	208.15	206.18	206.85	207.12	208.35	208.3	206.75	212.46	205.19	207.05	209.75	209.15	207.21
198.41	202.77	203.56	206.38	203.8	203.7	205.56	204.69	202.18	205.19	206.77	207.34	198.96	198.63	206.72	206.85	203.18	202.49	204.89	204.47	198.09	202.8	203.1	207.64	200.99	205.68	207.89	207.52	206.24	206.83	202.38	208.52	204.25	206.19	202.63	206.59	202.35	207.19	205.67	207.09	197.99	206.77	201.45	201.19	204.36	205.02	203.56	207.56	203.6	207.26
199.83	199.05	198.15	201.47	201.12	197.57	202.22	199.34	197.88	198.01	202.66	199.22	194.71	196.88	201.56	205.9	199.6	195.25	195.75	195.83	202.82	201.31	199.09	201.71	198.83	200.93	197.27	199.38	202.55	201.58	196.32	201.76	203.27	200.77	201.11	199.54	203.22	199.78	200.82	203.53	197.76	199.6	196.45	198.75	199.12	197.14	200.04	202.99	191.53	197.21
204.38	205	202.43	201.42	203.52	201.88	203.32	203.18	204.67	207.31	204.69	203.8	205.34	203.54	203.79	204.47	200.47	203.69	205.04	206.99	202.29	206.58	206.24	203.03	207.43	204.05	206.77	203.16	202.51	200.84	204	199.97	202.35	199.64	200.88	202.55	200.63	203.27	200.9	201.04	206.29	200.26	206.33	202.88	200.35	201.55	199.12	201.31	206.19	199.57
194.09	200.09	197.53	199.88	203.69	200.78	197.88	203.01	194.9	201.27	201.08	202.36	200.33	200.35	201.3	200.85	202.33	194.59	198.7	198.45	200.65	199.82	201.94	198.32	205.46	195.81	202.04	197.97	205.4	198.71	198.96	197.23	203.87	197.35	199.87	206.01	200.52	201.76	200.16	199.51	201.86	199.05	196.56	198.12	200.05	198.43	200.23	202.84	200.11	195.64
212.26	209.92	209.57	211.43	207.74	212.7	207.54	209.72	211.17	211.16	210.79	213.09	216.24	209.78	212.51	213.78	206.37	208.95	212.1	210.9	207.91	213.35	211.85	209.99	208.58	210.47	209.71	211.32	210.08	213.28	212.42	208.92	211.37	212.76	215.09	210.89	215.93	218.27	213.99	214.88	214.39	209.95	209.25	210.29	205.95	210.39	211.8	209.96	212.35	213.13
215.93	214.82	218.38	213.85	213.92	215.35	213.35	215.11	214.27	216.35	215.63	213.9	219.45	213.2	215.12	215.02	212.35	214.28	215.33	211.99	216.81	222.79	213.96	218.85	213.21	218.81	213.39	211.88	214.21	211.35	214.2	212.23	210.1	210.32	210.39	215.44	213.61	216.88	217.48	212.08	211.8	215.84	216.57	215.26	210.97	213.18	211.95	213.08	212.75	212.32
211.03	214.43	214.21	210.52	214.41	214.12	213.63	214.11	213.89	207.79	212	211.17	215.66	208.5	211.6	213.54	214.91	210.87	215.38	218.91	213.41	211.89	211.3	211.86	213.55	213.51	209.65	210.96	211.8	212.39	211.19	208.72	213.46	210.74	209.21	211.26	208.25	210.74	208.18	209.68	214.98	213.79	211.35	214.9	207.57	216.42	210.77	214.87	210.73	212.25
197.32	196.93	193.12	195.58	197.51	194.5	192.15	193.9	191.89	191.68	195.87	189.32	196.81	194.52	193.48	192.06	190.67	197.77	199.68	190.8	194.56	194.38	195.3	193.91	191.71	194.28	197.89	195.69	194.06	191.23	191.33	192.98	193.61	196.35	196.9	190.9	196.06	194.1	190.84	194.93	191.66	190.28	193.91	192.52	195.84	189.69	195.83	194.32	197.68	194.99
205.97	208.5	204.43	208.9	205.72	207.07	205.85	206.49	208.31	207.15	210.01	207.93	204.47	212.6	210.52	205.86	207.33	206.01	204.38	211.12	211.99	207.72	209.55	206.36	207.07	204.72	207.1	206.9	209.35	208.89	210.64	207.51	204.75	212.15	203.5	206.94	206.67	210.86	211.13	207.38	209.12	207.21	209.9	205.47	206.61	205.98	208.08	207.19	206.05	208.78
204.94	201.27	199.71	203.61	208.11	200.08	202.38	201.56	201.55	202.91	203.8	202.05	201.58	204.12	202.12	204.66	204.86	200.57	199.94	198.75	202.2	203.8	203.51	205.07	198.5	201.4	205.27	205.67	201.83	203.11	199.43	205.35	202.36	202.98	201.67	203.01	200.27	197.6	200.08	200.45	196.83	205.24	206.1	201.7	201.72	200.94	200.5	206.37	202.63	200.4
211.2	212.57	210.45	210.72	210.25	214.47	211.33	211.63	211.97	205.47	209.12	210.17	209.68	208.85	211.61	207.35	214.21	208.44	212.77	211.08	209.4	208.54	213.9	208.98	212.68	212.45	215.02	210.66	209.74	211.99	212.84	214.01	213.09	207.95	211.35	215.97	216.39	211.84	211.47	212.05	211.05	210.88	210.92	208.36	213.12	210.07	214.41	212.73	210.87	210.7
200.45	197.33	202.95	203.1	199.02	196.83	199.71	199.45	196.5	202.18	199.47	202.74	198.19	198.83	200.69	199.59	199.39	196.74	202.33	198.78	203.64	197.59	196.44	199.74	197.49	200.9	200.34	200.61	199.86	201.69	198.1	201.31	201.44	201.15	201.55	195.44	198.05	202.64	199.33	195.89	195.95	194.88	201.63	204.85	204.05	195.94	202.18	197.46	195.76	200
209.82	206.7	202.41	208.46	208.16	207.1	207.89	210.4	207.13	205.98	209.99	205.61	206.17	207.59	208.13	206.95	207.33	206.48	205.38	208.13	206.75	210.44	211.88	209.83	208.62	204.09	210.33	207.66	207.14	206.06	211.02	209.99	208.95	209.99	208.46	208.77	209.84	213.3	205.24	205.2	207.65	209.42	205.08	211.57	207.23	209.23	205.33	208.67	208.41	205.13
214.21	216.22	212.61	211.19	211.78	210.44	212.25	209.06	211.86	207.44	211.95	211.26	212.69	213.48	214.49	207.25	213.76	213.45	212.05	207.24	209.76	213.13	213.02	214.19	211.52	212.93	214.27	210.37	212.01	210.55	209	212.31	211.62	213.11	216.54	210.01	212.14	207.94	211.09	208.94	208.7	215.07	209.5	214.47	215.94	211.77	217.27	211.88	209.46	210.66
199.09	201.16	199.84	191.55	201.17	198.34	198.44	196.58	196.96	200.48	202.49	194.71	204.23	199.8	198.12	201.69	205.08	197.55	197.81	201.24	201.47	196.94	196.8	197.94	200.1	196.65	197.17	196.92	196.15	199.49	195.78	197.81	199.07	196.23	201.46	195.26	194.82	197.93	196.66	202.97	201.57	198.57	198.17	196.9	200.9	201.72	198.59	202.34	199.59	197.95
198.45	200.02	202.2	196.93	202.13	198.9	196.25	197.96	198.64	200.35	197.17	200.66	196.79	201.74	196.22	200.38	198.74	197.32	200.44	194.49	199.89	197.2	197.7	199.71	193.91	196.98	197.22	197.39	202.66	198.07	200.01	199.4	199.28	197.34	200.92	199.76	195.78	200.88	202.06	196.73	201.37	196.22	192.23	197.39	197.28	200.98	199.22	201.72	198.6	200.75
210.68	209.73	208.16	209.37	209.41	200.75	206.99	206.55	206.89	206.23	210.75	209.81	207.88	208.41	205.84	207.29	203.05	203.87	205.27	210.35	208.86	207.72	206.96	206.6	208.98	208.14	207.68	207.51	204.98	212.3	205.4	208.81	203.19	207.94	206.73	204.96	206.03	205.85	207.02	208.17	206.84	205.16	213.64	204.67	208.36	205.14	205.32	206.63	205.74	209.02
198.91	193.95	203.73	203.64	202.27	201.05	199.47	198.74	204.84	201.3	199.86	199.68	200.27	201.1	200.02	201.55	200.19	198	196.54	203.48	204.62	202.09	201.87	199.67	199.86	202	201.53	202.67	197.36	201.59	201.6	201.95	197.71	200.93	201.86	203.52	199.29	201.35	196.67	203.75	195.07	201.87	200.37	204.86	199.14	205.77	201.8	198.82	195.61	200.8
206.97	210.35	203.56	206.18	206.79	202.28	212.22	204.88	205.08	213.1	207.07	203.95	204.69	204.98	208.7	205.04	207.48	208.82	211.6	210.41	203.72	209.45	207	210.37	213.9	213.46	206.28	207.87	206.24	207.57	209.96	206.96	208.19	205.26	202.38	203	211.29	204	208.67	206.56	206.24	207.32	206.5	210.85	207.95	210.1	208.8	205.91	209.43	208.35
210.43	209.87	203.4	208.07	211.04	208.29	208.2	206.46	206.62	210.13	209.8	207.3	209.45	213.48	213.65	208.69	207.14	211.11	205.23	210.87	209.09	211.63	212.02	211.86	207.92	207.3	208.66	211.98	208.92	211.67	212.11	214.2	214.09	209.64	210.67	210.09	206.77	211	207.9	206.56	206.95	212.35	210.81	210.9	207.2	210.26	211.44	209.41	207.4	205.52
213.32	216.34	214.51	222.15	219.87	219	217.8	217.93	216.19	214.52	217.49	216	211.16	222.45	216.92	214.87	218.63	214.38	218.64	218.93	214.98	218.08	219.26	218.73	214.65	212.9	222.21	221.95	218.75	216.36	214.63	217.03	219.55	220.42	216.1	218.58	218.23	216.81	216.99	220.04	215.23	218.84	220.16	218.95	221.39	219.32	213.55	216.47	218.89	218.46
199.94	193.2	201.99	198.03	202.48	201.42	198.3	201.64	197.26	201.57	198.06	199.95	199.56	202.01	200.77	201.63	203.32	202.43	200.42	203.42	200.77	201.83	201.88	199.32	198.2	198.85	198.95	202.56	206.48	202.66	202.33	200.79	202.2	203.06	203.9	199.71	203.23	199.64	198.29	200.76	202.61	205.23	202.76	196.68	197.7	202.54	198.41	200.68	200.04	202.37
214.31	212.49	212.8	212.92	214.05	209.56	210.64	215.02	212.08	214.23	211.76	213.98	214.77	211.67	210.44	212.44	210.52	212.68	212.51	210.18	209.85	213.26	217.18	211.53	208.45	207.7	207.43	212.53	213.77	211.97	212.76	209.1	213.89	209	213.86	213.4	211.6	212.55	212.33	210.41	211.83	210.93	210.81	207.3	205.83	210.07	215.36	209.07	210.12	207.37
206.84	209.45	206.91	209	207.75	208.04	206.84	210.25	211.38	208.9	214.07	209.86	205.53	210.66	208.64	215.28	206.56	203.9	205.38	205.76	212.77	207.92	208.87	207.73	204.93	207.43	203.59	208.01	212.23	208.02	207.92	210.18	209.96	212.33	209.24	209.81	205.5	207.45	209.75	211.01	205.51	211.57	206.63	208.01	207.18	207.22	209.48	209.41	209.8	210.83
213.89	204.73	206.72	205.83	215.28	211.9	205.83	210.78	208.07	210.21	214.58	206.31	207.59	207.41	207.98	208.57	207.99	210.72	207.9	211.36	205.48	214.85	208.08	201.06	210.34	202.46	209.06	211.98	208.42	207.18	209.53	200.74	211.05	206.1	209.26	209.62	211.98	204.66	211.45	207.24	212.03	210.09	208.81	208.51	208.77	210.8	208.62	208.85	209.48	211.73
197.74	200.06	204.56	198.84	201.9	199.08	201.24	201.7	200.28	199.05	201.76	199.16	203.39	198.54	202.51	199.71	203.12	200.81	202.43	200.51	198.04	204.4	204.87	201.04	201.26	203.2	198.94	203.2	198.53	202.42	200.65	203.63	195.51	202.57	205.74	200.42	204.82	201.07	200.15	203.06	195.88	198.75	205.47	200.24	200.45	201.9	196.43	196.49	202.64	195.76
204.64	205.72	203.42	202.24	202.54	200.82	202.99	207.38	206.19	202.07	206.65	203.65	200.24	205.86	205.79	201.57	203.05	201.05	205.17	205.48	197.22	207.73	206.3	201.53	206.54	201.87	199.29	202.19	202.78	200.33	202.75	198.12	204.33	201.46	202.78	204.36	204.4	205.46	209.89	200.27	204.5	203.26	203	202.1	199.53	201.59	204	203	202.78	205.01
203.47	207.68	203.34	203.37	205.29	207.06	210.09	204.98	208.44	208.43	207.23	206.28	207.37	204.67	208.03	204.07	204.14	203.93	206.73	202.2	206.25	204.76	203.6	201.91	202.9	203.15	210.21	205.76	204.98	206.93	207.71	203.51	201.31	203.68	203.69	203.58	206.6	207.67	204.49	206.05	203.24	205.86	205.37	205.87	203.29	206.72	211.33	209.58	202.53	204.46
205.66	201.31	206.68	198.23	209.51	198.75	208.24	206.99	206.64	205.46	200.48	203.29	203.92	203.21	206.09	202.47	207.01	200.85	201.63	204.42	203.75	207.13	203.64	204.46	202.17	201.61	204.25	209.32	203.5	199.61	203.63	206.96	201.97	200.37	203.97	201.89	206.87	206.09	203.2	203.89	203.04	205.21	207.28	201.79	202.78	203.66	206.6	199.09	203.74	205.94
220.46	215.64	218.51	219.27	214.85	215.57	216.01	217.09	221.05	216.37	215.3	213.67	216.41	214.48	217.83	214.15	215.09	216.84	215.29	211	216.43	218.98	217.45	213.37	214.82	219.17	215.58	214.58	217.75	212.98	217.05	218.93	211.84	219.64	216.49	219.85	214.19	215.95	219.68	211.08	218.03	214.99	216.78	214.08	216.9	216.14	219.08	220.14	220.81	215.4
213.74	208.81	208.4	210.93	209.87	206.42	212.46	207.22	211.82	208.99	209.65	207.18	205.99	203.07	205.32	210.47	208.22	207.43	211.1	207.03	210.55	208.05	206.82	208.37	208.8	207.25	208.7	208.99	206.93	209.01	212.64	210.18	207.04	206.79	208.25	210.25	207.57	208.39	208.99	210.6	207.99	206.52	209.15	208.89	208.33	207.23	207.86	203.87	201.19	209.52
202.08	208.34	207.93	206.76	209.19	210.47	208.43	209.85	209.48	209.66	210.43	203.87	209.53	209.88	207.27	207.9	211.69	211.21	211.56	206.94	207.47	210.04	209.36	211.3	207.29	210.17	205	208.91	206.62	207.64	208.88	210.46	207.53	205.36	208.42	206.7	207.53	203.89	210.07	210.4	206.44	202.41	209.7	211.27	207.5	205.27	204.69	210.17	212.91	207.74
210.56	208.88	216.47	213.1	211.71	213.62	211.08	209.34	208.79	212.88	212.05	216.64	210.57	213.82	213.1	212.5	212.53	211.2	212.76	212.82	207.61	212.92	212.81	210.27	210.13	210.19	215.32	211.89	208.68	211.36	214.18	205.96	208.16	214.22	210.56	214.37	209.81	212.97	212.78	211.76	214.18	207.79	211.38	212.88	210	212.82	212.37	213.2	212.62	213.6
194.48	192.88	191.9	191.78	193.78	190.1	194.49	193.88	194.39	194.98	192.1	193.36	193.24	192.79	192.32	190.92	193.55	195.5	198.7	193.4	196.18	193.58	195.95	197.69	193.66	193.56	197.07	191.75	194.78	193.17	197.35	195.44	191.37	191.32	196.01	194.21	194.68	194.41	196.56	190.9	193.53	197.94	191.12	195.84	196.42	193.71	193.26	197.63	196.36	194.95
205.58	212	206.88	206.12	209.99	209.31	208.83	207.88	210.18	209.42	208.89	215.96	212.47	208.76	204.61	210.74	208.79	208.75	208.97	205.13	207.67	213.26	207.26	204.42	205.63	207.22	213.75	206.09	211.37	210.26	209.81	209.99	210.44	209.95	206.86	210.43	210.04	204.81	213.38	212.58	211.99	208.82	215.76	211.74	207.17	208.65	208.12	208.3	209.35	206.81
196.83	199.03	198.12	194.04	201.44	196.68	198.88	203.7	197.93	198.22	199.44	197.6	196.2	200.45	197.67	199.24	198.02	200.9	198.52	204.31	197.65	204.89	200.99	201.45	198.09	197.18	199.49	195.03	199.64	201.96	200.59	200.77	196.59	196.89	198.79	200.62	198.63	200.03	200.1	201.48	198.84	201.03	195.07	199.65	202.69	200.62	197.65	200.33	202.53	201.32
205.72	208.56	208.89	205.15	207.08	207.51	210.46	212.87	206.88	210.39	205.46	209.3	210.43	205.31	206.93	204.44	203.06	209.4	204.5	209.96	203.48	208.09	207.79	207.13	206.76	203.43	203.55	206.36	206.99	206.6	204.98	207.22	207.25	207.16	213.89	206.26	212.17	207.59	209.02	206.49	202.79	208.01	206.4	211.18	206.04	205.71	206.54	208.88	209.85	205.35
209.7	208.84	209.52	209.46	209.45	208.69	210.87	208.81	207.14	209.05	205.33	206.99	212.53	209.41	208.87	209.09	208.84	210.86	202.92	207.76	203.28	203.21	205.1	214.26	209.04	209.46	203.56	211.13	203.88	204.14	207.14	207.64	208.84	203.24	211.59	206.86	205.14	208.67	206.41	204.09	209.91	203.49	209.1	207.5	211.94	210.23	202.19	207.98	202.69	210
198.9	197.93	204.85	200.23	198	204.36	203.6	200.95	200.29	198.82	199.35	200.48	200.73	195.43	203.31	195.39	201.51	201.18	198.67	202.56	198.89	205.86	201.9	202.22	201.93	199.46	200.26	201.97	203.29	202.21	203.09	199.38	197.3	196.93	201.51	200.68	201.61	201.87	200.28	201.45	205.59	200.85	204.95	195.31	202.95	200.71	200.8	199.13	194.39	202.87
203.44	199.83	199.69	202.45	201.22	203.5	199.61	199.28	202.09	205.44	200.94	196.45	199.09	199.41	200.75	202.01	196.36	196.08	200.53	201.44	199.63	202.73	199.38	198.58	199.47	200.36	203.12	198.26	202.25	199.26	198.33	199.09	200.53	201.28	207.13	198.64	196.3	201.71	202.68	199.63	194.43	200.41	204.62	201.28	199.32	199.59	197.21	198.39	195.25	201.61
203.19	204.72	205.1	202.53	199.55	207.3	204.37	200.78	201.66	205.8	206.55	204.49	206.08	202.93	199.08	208.05	205.98	204.18	203.11	203.24	205.83	205.92	200.86	205.12	203.14	206.12	204.78	203.76	208.58	204.23	202.92	200.81	201.59	205.6	201.16	203.16	204.76	205.69	202.18	205	202.86	203.8	203.15	202.41	207.55	203.78	202.83	206.49	201.07	204.27
201.68	206.95	207.14	204.39	204.12	203.34	207.68	206.4	206.46	208.01	200.31	205.2	204.38	200.3	207.07	206.22	208.37	204.41	203.39	198.04	207.6	205.16	203.41	203.73	206.29	207.48	205.74	204.63	203.84	205.95	205.21	203.42	203.88	201.18	204.72	203.44	199.33	206.56	209.82	202.66	200.91	204.02	206.77	200.74	209.44	206.26	205.39	207.26	199.15	204.26
198.87	205.32	199.72	198.88	197.63	201.7	202.16	195.18	201.8	199.66	199.22	198.21	201.88	202.43	198.36	198.24	199.45	200.49	199.92	202	201.17	193.91	195.88	202.22	196.33	194.64	197.69	198.99	200.29	203.87	201.29	199.28	198.54	199.1	200.98	199.74	204.25	196.74	198.98	197.36	199.99	199.64	201.27	198.32	201.27	198.83	199.9	202.28	195.83	198.2
205.19	206.78	203.74	201.95	199.25	201.43	204.11	204.93	201.18	204.61	199.62	205.74	201.85	200.74	198.33	198.35	200.8	201.61	206.9	201.43	201.87	202.11	202.84	203.6	205.46	203.03	199.11	202.41	201.27	198.98	205.56	206.34	206.34	205.09	199.27	203.25	200.53	200.77	202.21	201.02	203.89	201.85	203.57	203.06	206.74	204.21	203.13	201.68	204.9	206.13
213.71	213.83	217.26	221.27	213.67	218.56	215.73	212.64	217.43	221.06	213.63	223.83	220.03	218.61	214.03	215.1	219.55	214.98	220.71	216.12	216.55	215.1	217.22	215.9	214.93	213.79	218.98	213.91	214.01	214.41	218.64	217.35	219.79	216.68	217	219.13	219.22	216.82	216.34	218.89	222.36	211.07	219.21	220.5	219.43	219.1	216.38	219.69	215.72	216.72
203.13	206.72	200.13	202.87	201.16	205.6	201.37	204.43	200.51	206.55	206	203.48	200.68	205.4	198.61	202.4	201.5	203.27	205.95	199.58	205.22	200.83	204.63	207.07	206.43	203.19	202.91	200.31	199.98	201.78	203.86	203.26	201.34	201.73	196.66	202.7	197.08	202.15	201.31	204.19	200.27	202.94	203.28	206.3	201.5	203.75	204.76	197.53	201.98	199.78
212.42	208.72	213.7	211.53	210.86	213.17	214.08	211.42	213.45	208.87	208.87	213.35	213	213.92	210.9	215.22	208.38	212.27	209.29	210.15	212.12	214.12	215.31	212.25	216.59	215.07	212.17	212.31	213.7	209.69	214.81	211.43	214.45	208.02	213.94	212.39	210.12	213.5	216.78	212.15	210.92	210.87	213.91	215.28	209.14	208.83	209.4	216.36	211.26	214.15
207.18	210.95	209.84	208.33	206.97	206.44	213.78	207.81	205.29	209.38	206.48	208.74	204.27	214.16	209.63	205.79	204.91	208.59	209.63	210.07	209.69	207.45	210.26	208.15	208.34	205.75	208.58	208.64	206.52	210.66	212.08	205.2	205.7	211.56	213.36	205.69	205.84	206.63	206.12	205.34	208.86	205.32	201.41	202.61	208.92	206.71	202.81	208.12	208.51	205.37
199.36	200.21	198.35	200.35	199.46	201.5	199.14	198.6	199.7	202.88	203.16	198.59	199.14	197.14	201.54	197.45	195.06	200.84	197.53	201.19	200.06	201.27	197.33	199.37	192.73	196.98	197.12	189.98	199.32	199.05	194.7	200.49	201.28	199.27	197.75	201.29	198.13	201.97	196.54	195.34	196.75	204.36	198.36	196.16	198.63	196.62	200.38	197.28	201.01	198.78
206.31	207.58	210.67	209.16	208.65	210.64	210.6	209.34	205.95	214.02	211.03	205.98	212.18	211.29	208.69	212.25	211.08	206.27	207.72	206.64	213.34	211.7	206.49	209.02	211.6	212.08	208.74	205.16	205.8	205.63	208.5	211.92	207.88	212.93	209.55	209.36	209.57	205.97	208.2	209.33	205.99	207.1	208.77	208.44	209.45	206.61	210.38	209.4	209.26	206.87
213.57	211.26	210.58	215	212.8	209.66	213.13	213.64	208.51	210.43	216.14	216.11	217.24	210.45	210.16	213.84	212.16	211.78	215.25	210.92	207.99	210.65	213.51	213.84	213.44	214.54	211.82	212.29	211.14	209.63	217.91	215.86	209.74	211.65	213.31	217.9	211.78	207.22	208.49	210.7	211.66	211.44	213.7	209.75	217.98	213.11	219.55	212.88	214.5	215.78
207.67	208.91	211.66	209.3	203.96	208.92	205.64	205.25	209.15	208.59	209.4	206.76	206.19	206.51	209.58	210.87	208.73	209.55	213.26	210.9	208.21	209.38	208.57	206.35	201.11	208.46	205.59	203.3	208.7	206.63	206.41	209.47	203.44	207.69	210.94	212.29	207.78	206.23	206.01	207.39	207.48	207.05	209.06	207.85	206.68	208.65	207.78	208.59	208	208.52
202.68	201	204.35	204.05	202.32	206.86	204.57	201.27	206.82	201.23	201.31	207.6	203.7	205.43	204.99	202.09	206.63	202.95	203.72	203.02	202.63	200.5	206.11	205.23	204.55	200.82	204.34	198.31	203.59	203.69	206.46	198.22	201.86	201.17	201.49	206.32	207.07	202.93	205.13	201.64	200.48	206.18	205.82	207.84	203.25	201.45	202.56	201.5	201.61	201.92
198.29	198.26	199.69	199.31	199.41	197.13	193.97	198.3	202.91	196	200.85	197.37	201.96	203.44	202.59	198.07	195.74	199.5	199.88	199.62	200.6	199.53	196.65	200.12	200.37	204.24	197.71	198.78	197.42	194.08	201.48	197.13	197.4	197.89	201.42	198.01	195.48	195	198.76	194.14	199.62	202.62	199.18	200.49	197.79	197.52	198.4	201.01	197.36	200.76
205.39	206.6	202.07	200.2	201.27	207.74	204.12	200.41	204.05	203.62	203.91	198.4	203.08	203.54	202.93	201.26	205.41	203.93	203.75	203.3	203.78	200.27	208.97	204.55	202.68	203.56	200.96	203.75	206.88	203.21	205.17	201.62	203.52	202.43	209.53	203.06	197.54	204.55	207.23	204.26	201.74	204.17	203.98	204	200.62	202.3	208.35	200.04	208.46	206.94
210.64	210.69	214.03	213.58	204.63	213.04	211.16	207.81	208.64	208.68	209.95	209.51	205.81	208.06	209.44	208.96	205.75	208.17	209.86	207.13	206.23	209.22	204.12	206.04	212.69	204.14	209.39	209.97	209.03	208.26	203.25	204.64	209.42	208.23	211.3	205	205.97	204.11	209.64	209.17	210.26	205.31	206.24	208.39	212.86	211.69	206.79	210.8	205.99	209.28
194.96	194.85	196.21	199.03	195.54	192.12	194.81	198.23	192.59	193.14	195.38	198.2	196.37	191.49	194.37	195.46	196.57	193.78	197.94	191.85	193.3	193.61	193.48	192.23	191.84	194.52	193.04	195.37	194.02	196.23	196.06	196.07	197.67	194.59	195.38	196.19	197.72	194.46	190.98	190.31	199.49	192.26	197.95	192.33	194.06	197.51	196.08	189.54	194.26	196.89
215.5	213.89	220.56	217.79	215.06	212.54	217.31	217.04	220.12	217.89	213.21	217.71	215.49	211.23	215.2	218.82	213.14	218.39	216.26	219.86	219.74	214.67	217.69	219.52	219.49	220.89	214.64	217.28	219.9	221.09	218.57	214.43	217.6	217.99	217.84	217.57	216.41	218.41	222.32	215.11	214.84	215.58	220.15	215.32	216.99	211.21	213.96	215.63	218.42	217.53
199.72	205.21	205.36	198.99	196.32	196.86	200.64	204.67	201.8	198.96	201.85	204.22	201.73	208.59	204.89	204.11	206.3	203	207.46	206.56	198.01	202.7	201.98	205.09	200.31	202.85	201.49	200.31	202.34	202.85	202.84	202.58	200.18	208.97	205.32	206.71	204.49	201.45	202.79	201.77	202.06	201.13	204.22	200.19	201.97	202.92	206.06	202.17	200.44	207.57
204.98	209.65	211.84	214.63	209.63	209.15	212.04	212.96	213.37	212.05	208.84	210.57	210.62	210.3	215.3	208.08	208.54	203.56	209.96	208.02	209.83	212.73	209.31	206.61	205.51	204.49	214.07	208.29	210.04	210.19	210.95	209.86	207.13	210.57	206.82	210.31	209.31	207.73	209.14	211.17	213.57	206.97	207.01	210.41	214.76	207.8	213.82	206.38	209.98	208.27
203.58	200.48	196.96	200.81	200.86	202.24	201.28	204.94	200.87	197.07	200.54	202.85	198.34	200.46	201.06	199.6	201.44	200.64	201.17	197.38	204.77	197.78	203.79	205.15	197.15	199.82	204.04	197.74	200.91	200.34	199.89	201.81	199.37	202.29	203.79	202.72	203.75	199.07	201.74	197.45	201.2	201.54	198.72	199.7	197.77	196.72	204.45	199.84	202.88	200.23
212.68	213.46	210.87	216.35	211.09	210.79	210.43	210.51	216.05	211.47	209.65	207.24	207.6	207.89	210	210.76	210.43	213.18	206.91	210.02	212.63	211.51	208.14	205.15	207.28	208.14	207.96	210.5	213.96	208.11	207.87	210.6	206.59	204.39	212.88	210.25	208.72	211.08	214.86	206.17	214.93	211.36	214.28	212.45	206.33	213.84	211.33	206.25	211.86	207.69
216.05	216.58	214.96	216.66	218.1	215.56	221.67	217.57	222.18	219.82	216.27	219.48	217.23	211.65	215.78	218.21	213.39	221.43	217.1	217.66	218.64	218.72	216.53	218.66	211.37	217.13	219.92	221.33	218.8	219.12	217.41	218.06	211.45	219.48	221.19	216.07	217.59	214.41	220.45	220.36	219.64	219.08	222.42	214.17	217.74	215.54	220.53	218.36	214.42	223.32
208.76	213.91	208.9	207.55	208.06	211.36	209.66	209.07	211.04	210.25	207.79	212.61	210.17	209.27	212.4	206.5	212.24	207.99	208.35	208.07	208.45	207.28	211.96	206.21	210.76	207.19	207.3	205.71	207.03	209.6	209.2	204.55	212.68	209.64	210.69	209.91	208.4	210.54	209.76	203.92	209.12	209.34	211.48	205.8	210.14	209.82	209.98	202.72	205.53	207.11
220.69	213.94	213.85	214.92	219.62	217.84	216.7	219.31	219.17	215	214.12	218	214.03	217.65	217.16	210.96	216.63	220.12	221.46	219.06	222.65	216.69	218.31	211.87	214.49	216.04	214.5	213.65	213.2	213.56	219.77	215.76	217.32	217.14	216.72	215.57	218.92	218.57	217.55	219.34	217.86	219.91	219.43	220.66	217.54	219.42	218.8	217.46	215.67	217.13
209.56	207.79	210.09	210.06	211.28	207.25	206.73	213.07	210.54	208.99	205.54	208.27	212.35	211.28	204.08	206.4	207.39	204.34	207.54	202.73	204.74	211.38	210.25	207.63	210.09	206.89	208.37	210.89	209.73	212.17	209.47	206.45	206.53	211.1	204.79	204.77	208.61	210.65	204.61	209.86	204	209.84	209.26	209.29	207.04	209.74	204.39	208.2	211.34	204.44
195.35	204.29	200.7	199.57	201.75	201.58	205.21	199.35	202.22	200.55	197.53	199.4	198.81	198.86	200.88	199.21	199.33	203.38	198.84	196.19	201.53	201.84	200.61	199.42	201.02	203.86	198.15	203.77	200.43	200.18	200.37	200.56	204.31	202.27	203.34	203.84	199.76	198.6	198.74	201.54	197.97	203.72	196.97	198.45	205.62	196.8	203.69	201.91	203.86	200.19
209.28	205.41	206.7	207.37	211.29	211.58	210.52	212.3	211.8	211.34	206.36	209.89	207.7	208.08	207.34	212.67	211.67	209.02	213.2	208.8	210.16	208.52	207.69	210.11	208.57	211.73	205.62	206.84	210.45	207.59	211.56	204.27	210.14	207.91	213.16	209.4	210.47	209.27	208.23	205.84	210	209.43	208.83	205.51	209.84	206.83	212.28	210.18	206.36	214.93
211.34	216.17	209.13	211.44	214.82	209.46	215.27	214.53	211.38	207.66	210.63	215.37	209.87	209.97	215.17	216.69	211.7	205.56	211.39	208.46	212.88	212.54	215.95	211.35	211.83	218.13	212.48	214.1	213.35	215.34	209.36	211.92	211.75	211.12	211.55	209.47	212.81	211.6	208.1	213.89	211.71	209.32	210.74	210.38	208.56	215.25	205.85	206.84	212.55	214.82
205.3	207.54	209.94	214.62	210.43	210.93	204.6	205.8	210.63	210.97	207.04	210.45	206.62	209.13	210.24	212.75	210.25	209.73	206.35	213.62	203.68	213.42	211.19	210.48	211.61	207.8	209.35	208.76	213.67	209.46	206.33	209.75	208.87	206.47	206.87	211.49	207.86	208.72	211.51	210.42	204.43	209.34	207.58	209.78	207.52	209.89	207.6	210.93	208.14	211.28
207.32	210.4	206.29	209.95	210.05	204.78	207.58	209.33	206.75	211.47	202.34	210.33	209.29	212.38	210.4	205.55	210.2	203.64	203.04	209.1	208.78	210.59	209.34	206.38	207.47	208.5	206.94	202.53	205.82	205.26	207.13	208.45	204.11	209.59	208.3	203.91	210.84	207.98	210.71	209.34	206.58	208.55	205.15	210.6	203.6	211.32	207.32	206.81	210.89	206.86
209.37	212.78	212.07	208.15	210.32	217.12	208.48	217.13	207.95	214.85	215.45	217.15	213.53	211.94	209.22	211.93	213.61	209.09	213.56	211.31	221.71	211.1	208.7	204.19	211.73	212.76	211.91	211.85	212.07	212.69	208.68	206.47	212.27	213.16	211.23	213.45	213.1	208.77	212.4	211.21	211.44	209.92	209.64	214.49	215.08	209.95	211.6	213.25	207.87	209.91
209.58	207.85	209.97	207.87	211.35	211.71	209.64	210.3	210.36	208.35	208.93	208.87	211.86	208.24	206.07	214.32	210.28	210.14	213.06	208.51	209.34	208.64	210.59	211.42	209.46	206.39	210.6	213.73	211.45	205.6	206.67	212.66	208.46	211.21	209.31	209.93	208.38	210.48	208.14	210.81	210.13	210.84	211.05	211.22	208.84	208.84	207.73	206.47	209.51	210.11
197.91	196.88	199.24	201.4	199.91	198.2	201.27	203.44	201.03	199.04	198.65	200.18	198.74	200.14	196.87	202.05	198.13	199.54	195.89	197.82	198.53	201.08	194.49	200.06	199.85	197.29	196.9	200.22	201.53	202	193.22	202.66	195.37	200.33	198.22	201.63	196.58	196.82	199.8	204.4	198.64	196.86	200.06	192.4	202.87	199.06	200.99	202.09	198.64	196.19
195.66	195.12	200.59	199.08	200.18	198.31	200.13	199.12	193.42	198.35	196.79	189.86	190.37	195.9	197.99	197.88	197.43	196.64	198.56	198.15	193.65	193.92	194.05	198.94	193.54	200.31	200.98	196.69	194.86	199.62	197.44	195.43	197.99	194.49	203.3	195.29	194.54	204.07	200.53	197.43	205.19	194.36	190.09	191.92	197.85	199.1	199.5	200.91	193.28	198.73
204.77	205.61	206.9	206.41	208.25	208.18	209.72	204.59	206.43	209.84	206.1	207.94	208.04	213.25	210.96	208.71	208.37	211.39	205.89	214.64	207.3	209.41	211.55	206.02	209.85	211.99	208.37	209.53	213.57	207.9	207.23	212.64	203.95	206.52	205.93	209.25	208.6	205.48	207.19	206.04	209.42	209	210.94	202.87	208.94	211.94	208.33	209.42	207.85	209.38
207.87	207.34	207.22	210.54	209.11	207.98	206.07	207.34	212.6	205.44	212.16	208.32	207.38	209.91	209.5	211.92	208.12	211.71	207.77	209	206.94	210.74	211.54	206.09	209.72	204.83	204.77	206.85	205.87	210.52	211.84	209.67	208.87	210.19	207.8	212.28	210.27	207.61	199.63	208.81	202.82	204.9	209.91	206.37	211.53	206.74	210.56	208.4	206.8	207.53
211.28	207.6	216.33	211.7	214.45	209.9	205.74	210.1	214.44	208.18	210.85	205.78	212.72	210.23	209.15	212.01	208.89	210.72	212.14	208.71	211.96	212.12	214	213.41	212.67	211.62	212.82	212.87	210.95	210.4	208.97	211.83	210.52	212.68	215.93	207.63	210.98	215.91	208.77	208.56	210.62	210.56	210.11	218.01	209.08	209.38	213.95	210.28	210.42	212.53
207.63	203.02	207.99	207.92	210.76	202.9	201.53	204.16	208.11	205.39	205.83	209.98	205.86	206.6	207.34	204.21	202.09	204.64	207.85	209.6	204.46	203.61	201.31	203.98	208.58	207.29	209.42	206.88	208.58	206.03	209.84	206.11	208.31	204.09	203.86	204.32	211.43	203.48	209.4	207.32	205.23	207.66	204.24	207.74	205.51	207.47	201.65	203.12	206.05	205.68
198.45	200.75	205.01	201.36	200.75	198.92	203.54	203.22	202.02	202.07	199.8	197.96	205.27	197.55	203.38	197.25	201.7	202.66	195.79	200.68	200.07	200.75	202.49	200.35	205.11	198.11	203.55	200.76	200.87	203.35	206.33	201.71	203.27	198.44	200.51	203.46	197.16	199.27	197.93	196.41	202.44	195.4	197.85	207.42	201.22	196.49	201.44	203.94	203.42	202.6
197.53	195.42	192.02	195.7	192.19	193.01	198.63	193.93	194.03	194.48	200.88	192.6	190.83	194.08	196.43	195.84	193.04	192.42	192.37	194.3	192.83	191.62	191.62	195.42	192.91	190.25	194.06	191.98	192.84	192.23	197.85	189.02	194.57	193.57	197.23	195.26	198.33	197.24	195.38	192.77	191.08	195.13	190.11	195.78	192.93	190.43	193.48	196.28	186.32	196.35
205.83	209.13	208.01	208.69	212.37	215.16	204.1	211.07	203.18	209.85	209.46	210.42	206.35	206.07	207.37	206.93	207.93	210.55	207.37	213.52	211.74	213.72	209.5	206.12	208.89	210.1	204.98	209.08	208.25	211.38	205.88	206.07	205.58	209.88	210.66	205.99	203.41	208.78	210.77	206.17	209.35	207.72	209.98	206.37	207.89	211.49	208.05	210.39	210.54	207.75
209.5	203.33	206.84	208.04	207.27	210.7	211.91	210.74	202.93	208.89	208.85	210.14	207.62	210.07	205.94	210.21	207.84	205.32	211.5	209.25	205.6	210.66	205.59	206.61	204.37	208.48	205.03	205.4	210.13	207.7	205.56	206.76	206.69	207.35	211.95	210.43	204.1	207.2	211.87	206.67	208.8	205.65	207.32	203.07	211.04	211.78	211.4	207.56	208.62	201.45
196.49	197.72	197.62	202.63	205.22	203.69	200.05	202.47	196	202.25	199.03	201.16	196.6	201.69	202.22	199.49	199.75	199.99	200.21	197.45	207.17	198.99	198.13	198.67	202.03	199.96	193.68	204.3	199.85	204.4	202	196.77	203.17	201.33	201.42	200.74	199.24	198.01	202.47	203.09	201.17	209.36	196.87	200.91	199.73	199.76	201.46	197.74	200.09	199.4
204.6	206.53	207.06	208.52	208.56	208.65	205.46	205.34	212	207.12	208.62	206.86	214.42	208.43	207.11	214.67	205.88	207.71	209.32	208.39	209.14	211.12	206.24	204.89	212.05	207.64	209.97	207.65	209.99	209.56	212.39	206.04	214.97	207.68	207.29	209.15	204.97	207.5	207.31	207.16	205.58	207.99	206.98	209.41	206.55	206.98	203.53	208.55	214.19	207.43
210.61	208.15	209.53	210.53	209.76	209.71	207.6	208.54	209.29	211.51	208.71	210.94	207.37	205.15	207.16	205.64	207.53	211.3	205.89	210.54	211.42	208.54	208.03	211.48	212.14	209.01	209.93	209.87	209.64	210.5	212.23	208.8	210.04	206.45	205.72	211.87	208.23	213.08	207.93	204.59	208.55	209.91	209.6	206.79	213.7	208.29	207.76	208.51	204.26	208.83
199.94	197.44	194.8	202.1	199.88	200.27	199	198.01	197.22	194.08	198.17	192.03	199.29	199.52	198.91	195.29	195.35	200.69	198.61	197.72	195.84	192.28	193.47	194.94	197.88	200.93	195.7	199.32	192.54	199.97	197.88	195.04	197.2	196.77	198.63	197.02	192.04	196.65	204.26	194.93	198.99	195.47	197.91	197.61	202.35	196.36	192.96	200.99	197.13	202.09
198.31	197.04	198.59	201.57	196.54	200.83	201.21	197.67	198.85	198.09	198.8	195.98	194.14	196.71	203.6	202.64	202.65	198.26	199.81	200.76	197.29	198.09	198.66	197.28	201.71	202.86	203.06	200.34	201.63	197.84	198.22	198.75	196.38	201.79	194.57	201.57	196.9	202.61	195.34	196.28	196.45	196.12	199.71	194.83	199.85	197.5	199.09	197.09	195.3	200.47
207.61	212.86	206.7	203.76	205.15	206.37	204.64	201.57	211.07	208.3	207.38	201.46	211.61	205.65	211.89	206.45	207.08	208.96	207.82	205.47	205.24	202.06	207.13	210.25	205.43	210.77	208.82	207.69	202.31	205.7	206.73	206.77	200.92	204.97	205.46	206.48	208.62	209.45	206.89	205.1	210.16	208.93	207.13	205.45	210.19	208.72	208.34	207.58	209.04	206.4
213.48	213.85	215.57	212.64	210.45	214.25	217.12	215.81	215.99	217.24	210.73	208.31	209.49	212.55	211.12	208.86	214.87	212.93	215.29	210.62	212.52	213.74	212	215.81	212.28	210.13	211.86	210.56	210.42	213.87	210.9	215.37	209.95	212.67	213.92	210.86	214.56	214.26	212.47	212.47	212.04	210.5	211.4	211.8	216.25	214.44	210.39	215.36	212.89	218.06
212.92	213.3	210.31	214.92	211.99	212.58	215.35	207.69	211.91	213.51	215.56	214.2	213.96	213.98	212.92	213.33	209.64	215.64	215.65	215.06	213.83	213.03	213.97	211.72	208.92	210.48	214.84	214.26	211.46	215.37	215.39	209.24	212.63	212.24	214.58	211.98	212.56	217.88	211.23	211.79	213.24	211.83	213.92	214.08	217.94	209.97	210.81	211.05	207.71	209.67
202.69	196.94	199.1	203.64	201.13	199.61	197.71	202.19	198.78	203.97	197.39	201.44	202.2	201	202.25	202.41	196.86	197.48	197.03	196.84	205.2	202.85	202.06	205.22	203.3	201.15	199.71	198.2	200.08	204.79	199.05	204.18	198.2	198.09	198.77	199.41	200.68	202.89	201.61	198.87	202.3	198.4	202.99	200.7	198.02	201.76	202.4	197.69	196.64	199.01
199.48	195.26	199.67	197.85	197.06	199.28	197.79	198.99	201.25	200.03	198	199.67	197.26	198.88	199.8	201.34	201.72	195.37	197.6	202.17	197.31	199.32	199.68	198.87	200.87	198.72	200.39	202.49	199.77	201.17	198.82	203.64	203.31	198.87	193.99	194.26	196.84	202.16	197.77	199.9	201.51	198.36	198.12	198.34	197.3	197.91	200.99	199.06	195.94	200.71
207.72	208.93	204.97	202.24	213.41	204.97	204.4	206.44	205.82	207.92	209.39	209.13	202.37	205.52	206.9	205.03	208.7	207.16	204.61	202.21	208.91	204.81	207.42	205.15	208.21	204.99	203.42	205.15	203.83	208.31	205.16	201.3	206.01	211.96	210	203.84	206.79	205.67	206.41	208.65	208.03	214.03	208.45	205.15	209.2	199.87	205.56	199.34	206.7	204.7
200.65	202.06	208.43	204.09	202.52	203.47	205.15	206.03	205.44	202.41	201.72	198.27	200.24	204.04	205.2	199.78	205.87	205.05	199.1	202.75	203.8	198.15	199.91	200.03	202.39	202.76	206.73	193.89	205.35	200.62	206.01	203.18	206.84	203.94	203.34	204.51	201.4	202.68	205.82	204.52	199.48	200.88	208.36	202.14	203.57	202.67	200.59	202.7	201.8	200.32
214.18	212.76	209.05	212.57	211.27	210.31	214.43	216.23	214.08	213.91	218.07	211.84	209.81	210.63	212.76	213.02	215.67	214.68	215.73	209.62	214.32	216.29	212.22	213.03	210.21	211.78	210.7	211.03	207.41	213.25	211.99	207.88	214.85	212.67	212.06	210.68	212.75	212.84	212.41	210.03	212.95	212.92	214.23	218.76	211.66	211.65	212.31	213.31	210.58	215.28
212.2	210.23	215.06	214.46	210.84	212.67	213.3	210.5	211.73	207.58	212.21	214.08	211.31	213.22	210.01	210.95	215.48	209.24	215.13	211.03	211.96	216.38	214.7	213.15	214.16	213.83	209.56	209.31	211.81	208.18	210.45	213.52	208.22	212.36	213.35	214.54	210.76	210.43	212.17	216.3	209.87	213.12	215.98	208.26	213.68	209.19	215.04	211.41	208.42	210.85
216.54	218.06	216.04	214.56	217.76	221.41	215.52	221.43	215.4	217.48	212.58	216.74	214.04	218.72	214.5	219.15	217.29	214.87	216.11	221.7	214.27	219.7	217.19	218.13	219.41	216.28	220.82	220.71	218.15	221.1	219.66	217.17	220.1	219.7	217.5	222.85	222.34	219.42	218.42	212.88	218.56	218.08	220.49	218.07	221.84	221.88	216.17	219.06	222.07	212.94
210.98	209.86	203.65	208.66	209.37	212.22	209.82	208.87	211.5	205.22	215.06	206.74	207.34	211.33	207.56	210.69	212.72	211.22	206.84	209.5	210.29	214.62	211.74	212.03	214.15	204.65	209.69	210.48	213.01	212.41	205.96	206.34	210.87	207.62	211.29	208.84	211.93	207.52	210.03	201.88	208.79	208.7	208.84	214.74	210.57	207.82	210.39	209.71	203.21	207.64
206.07	202.62	202.72	201.57	204.09	209.73	202.23	205.45	206.89	205.01	203.38	204.08	205.94	204.38	207.6	202.48	200.48	200.18	204.75	204.51	202.78	203.36	203.44	203.82	199.03	202.85	202.04	204.39	209.22	205.63	201.24	199.25	205.32	204.68	203.2	202.13	205.53	200.51	206.7	201.78	203.14	205.13	203.22	202.68	207.76	205.93	202.66	200.9	205.26	210.61
218.23	217.78	215.87	216.84	214.66	211.38	217.58	215.83	216.26	218.91	215.94	216.66	219.35	217.93	215.08	220.7	221.05	214.15	215.89	216.9	217.55	214.22	213.23	215.1	213.78	212.69	212.16	219.8	218.51	215.16	217.94	219.03	218.79	217.55	217.37	218.63	217.58	222.34	218.68	215.48	218.56	219.88	219.84	217.64	213.51	217.85	219.26	213.27	221.92	216
209.36	211.05	207.23	207.53	206.47	207.24	206.78	212.03	208.28	210.74	210.12	206.38	211.68	207.33	208.91	212.22	205.05	209.04	207.84	209.45	204.62	211.81	209.5	209.31	212.92	210.88	209.52	217.59	206.42	205.51	209.2	211.24	211.2	210.14	210.55	204.85	208.26	211.33	213.27	205.41	207.8	206.29	210.93	204.21	209.06	204.78	210.37	207.84	207.36	209.91
207.34	201.37	205.28	207.27	205.81	211.7	205.66	208.93	205.94	205.57	200.94	205.99	206.04	207.48	208.07	205.91	207.74	204.65	206.61	209.06	207.85	206.69	207.34	204.39	205.91	204.71	207.72	205.86	207.47	209.63	204.1	205.86	210.6	207.6	204.96	210.14	207.85	206.91	205.92	208.71	201.85	208.82	204.47	207.9	207.56	202.63	210.5	203.34	206.67	203.68
209.43	209.15	203.69	209.37	204.38	207.68	208.52	211.82	209.39	204.51	208.14	208.04	210.49	212.02	213.5	209.38	208.25	205.96	214.1	208.25	208.18	212.34	205.35	208.52	206.92	212.96	209.71	206.87	204.6	204.53	207.81	206.49	208.86	208.8	211.83	203.57	209.64	205.37	204.91	205.99	209.93	206.63	212.04	205.32	210.12	207.03	204.64	207.48	209.59	211.21
198.46	198.48	204.61	203.77	203.58	197.81	204.75	204.17	204.73	198.06	203.89	201.81	204.3	202.34	200.92	203.61	202.33	198.86	203.28	206.79	201.17	200.08	203.64	204.77	200.49	197.51	200.89	205.02	200.45	202.37	200.88	201.98	206.59	204.82	197.64	199.26	194.93	201.36	198.53	206.31	202.74	201.72	200.52	207.27	204.14	201.13	199.95	202.62	197.78	201.62
209.3	205.51	205.38	211.51	206.61	211.21	210.37	206.57	204.52	206.3	210.12	204.28	203.62	206.29	203.3	203.65	209.78	206.67	206.61	207.14	209.79	208.95	204.7	205.06	207.36	207.25	213.59	209.57	211.34	210.82	208.2	209.31	209.4	206.12	207.1	206.81	203.29	208.21	210.89	206.57	211.96	201.07	207.37	209.96	204.9	208.75	203.8	208.15	207.51	204.74
210.96	213.86	207.59	212.26	212.97	214.05	211.31	208.91	210.5	206.38	212.9	216.17	212.7	207.26	211.89	212.72	208.51	216.17	214.03	208.56	209.07	213.71	211.8	217.56	213.13	214.14	211.1	211.43	212.4	214.82	215.56	217.12	210.67	211.45	215.28	210.09	217.61	214.81	207.82	212.11	213.6	217.87	214.08	205.48	209.92	210.28	211.32	208.88	212.21	207.46
197.23	194	197.73	197.29	192.24	197.61	196	193.79	195.83	191.35	193.36	187.93	191.14	192.45	196.9	195.1	192.7	195.09	190.64	198.83	193.31	201.94	187.84	189.4	191.82	196.71	193.07	195.52	191.94	197.12	196.58	191.96	192.21	194.3	193.68	193.59	194.03	192.67	193.59	195.98	193.71	191.21	190.68	193.01	191.91	191.34	197.45	193.19	192.35	191.3
219.2	220.94	215.82	220.57	222.66	216.23	213.94	219.28	216.46	219.06	214.76	219.8	218.23	220.69	220.1	223.55	218.12	216.31	217.82	218.37	218.67	219.29	220.5	217.52	215.93	218.61	216.57	218.57	216.65	218.39	216.84	217.06	216.97	218.2	223.15	214.37	219.66	217.97	216.65	216.4	215.53	221.78	213.37	217.7	215.04	214.44	216.94	214.71	215.08	218.29
210.15	208.66	204.16	206.43	206.44	207.83	210.83	207.71	205.94	206.5	206.07	204.69	206.89	203	203.32	205.79	209.19	207.97	206.36	203.08	207.53	209.24	205.95	205.48	202.09	203.48	209.53	205.85	200.61	200.8	203.98	205.67	205.27	207.49	206.05	207.83	201.64	204.55	206.79	202.97	201.72	201.24	209.48	202.27	205.02	207.42	204.28	208.11	206.43	206.68
193.49	199.05	201.1	193.69	197.18	200.84	196.44	197.37	199.1	195.94	199.4	197.42	200.01	194.56	195.53	197.72	197.31	193.02	198.62	195.14	203.26	194.94	203.47	200.97	195.58	197.54	197.18	195.36	196.37	202.12	197.8	201.8	199.03	197.19	194.65	197.96	201.38	198.08	200.52	199.65	198.65	197.78	200.2	195.87	199.79	200.83	194.55	203.57	198.19	193.74
208.17	210.43	208.57	210.68	209.78	212.18	207.99	212.57	207.81	206.48	210.17	202.94	211.4	212.1	212.19	210.82	209.05	209.55	207.82	209.31	207.18	205.27	208.07	203.67	209.35	213.4	206.98	206.64	210.67	213.17	204.55	209.16	214.38	205.76	210.91	208.09	202.19	205.56	209.11	211.75	206.78	206.8	213.91	210.01	207.4	206.34	207.69	209.33	207.68	211.98
209.77	207.41	211	209.37	211.43	207.64	209.54	206.05	206.58	210.89	206.67	211.81	206.52	211.66	206.65	212.44	212.13	207.19	209.05	209.08	208.61	210.77	211.12	206.4	210.77	207.95	213.09	211.97	209.22	208.15	209.27	207.14	210.47	210.57	208.59	215.17	207.66	206.56	212.21	212.2	207.51	207.69	210.89	213.24	213.95	207.54	207.83	209.03	215.37	209.77
206.06	209.48	208.75	211.36	209.98	212.53	208	203.83	211.55	211.34	208.76	208.9	204.5	211.67	208.01	205.75	211.56	206.46	206	205.37	210.2	205.95	211.95	206.34	204.18	209.83	204.59	210.36	206.69	208.75	208.88	205.57	206.16	209.29	207.04	206.86	206.91	210.24	204.5	211.46	205.32	204.06	205.6	209.57	204.65	207.36	208.36	205.5	207.49	207.83
210	204.39	204.06	201.85	201.12	199.46	208.82	206.07	205.1	209.15	205.71	205.94	202.42	202.14	207.21	207.7	207.96	203.16	206.87	208.06	205.72	204.85	199.4	204.88	206.29	206.76	205.26	208.92	205.84	206.23	201.84	204.92	210.77	207.13	208.32	206.99	200.15	209.22	206.15	201.19	206.81	209.71	202.77	206.94	207.8	207	204	203.61	208.47	209.14
212.22	215.11	212.22	215.92	213.41	213.84	214.38	212.87	214.93	213.24	214.72	212	216.91	214.46	210.72	215.43	214.87	214.05	214.53	215.26	211.59	213.48	212.01	210.51	211.88	215.58	218.15	208.95	212.35	213.69	210.07	212.34	210.18	212.62	211.49	211.16	215.82	212.92	213.49	213.85	210.84	211.57	214.64	211.56	214.65	214.17	212.25	209.97	211.7	212.86
207.29	205.42	203.58	202.37	206.96	203.11	204.54	202.51	204.8	208.1	207.38	205.66	203.97	208.97	202.65	206.39	209.19	204.37	207.87	212.08	208.12	205.36	205.41	206.55	205.86	199.24	208.03	209.9	205.45	207.06	202.06	205	205.32	203.33	206.83	206.95	201.99	206.31	207.16	203.81	206.98	205.65	209.89	206.85	206.84	205.12	206.54	209.32	205.19	206.01
207.83	204.39	204.99	207	204.4	201.84	202.25	204.53	202.82	205.35	203.93	204.92	200.98	207.06	203.08	201.7	202.99	197.56	202.29	203.66	206.72	207.28	203.3	206.01	202.1	204.43	204.99	201.02	202.93	208.23	202.29	207.27	204.69	203.28	203.91	204.09	204.61	204.45	201.73	203.46	198.5	202.52	199.56	204.01	203.01	201.76	200.86	206.74	206.72	202.45
197.42	202.25	201.82	198.53	197.22	198.66	197.58	199.93	199.38	197.46	199.46	199.42	198.9	200.45	199.85	198.13	199.63	206.76	203.42	202.32	203.58	195.66	202.95	196.14	202.13	199.08	198.74	197.38	192.51	196.75	201.83	196.24	203.05	200.52	200.84	195.99	200.55	197.47	199.03	197.92	197.87	201.8	200.58	198.46	195.7	200.1	201.79	197.3	201.46	204.22
206.39	201.52	205.3	204.35	204.98	203.85	208.4	205.73	207.89	201.69	206.69	204.42	206.41	205.88	200.35	203.98	204.63	208.42	204.57	202.75	208.21	203.63	204.71	206.1	198.54	206.1	206.91	203.76	202.7	206.85	209.16	204.42	205.27	206.56	201.7	204.28	205.1	203.68	201.81	198.81	203.71	204.1	202.28	205.38	207.84	206.89	206.16	201.98	200.11	199.68
209.14	209.21	205.95	207.64	208.71	205.34	206.33	200.26	205.34	203.5	205.08	205.6	205.09	209.67	203.41	202.45	205.7	203.27	206.7	206.09	208.25	207.73	207.16	204.53	209.64	203.99	204.28	206.88	204.43	211.33	204.64	205.92	200.03	200.04	207.82	207.34	207.77	209.97	206.07	208.28	206.16	208.33	204.24	207.92	207.35	201	205.18	209.49	206.51	201.9
201.04	197.75	200.28	196.55	206.56	199.73	201.99	201.7	198.42	195.99	195.64	199.81	200.79	202.19	200.95	201.07	199.54	195.24	195.57	200.43	199.33	205.38	197.8	199.86	198.78	203.07	199.39	201.1	199.89	199.27	199.84	199.07	197.92	205.93	200.81	200.13	200.26	198.32	195.93	197.3	198.05	199.56	203.22	197.94	196.66	200.57	201.52	200.43	202.25	203.04
196.08	204.44	198.51	199.49	202.03	197.89	196.57	200.84	200.74	201.26	201.76	202.31	199.7	199.15	200.94	199.56	199.46	198.64	205.37	200.97	199.87	197.89	201.5	204.29	199.97	198.17	201.01	198.26	201.19	196.42	201.18	202.46	197.43	203.14	198.09	200.18	199.63	198.35	199.21	200.18	200.04	200	200.38	203.59	199.66	200.17	199.05	199.14	204.23	198.26
208.59	204.42	200.77	204.14	199.33	200.59	202.08	199.59	204.19	206.32	203.63	205.82	204.33	198.34	199.93	201.72	204.45	201.53	204.77	204.59	203.51	205.66	205.64	208.3	201.75	203.15	205.15	205.09	205.05	201.51	202.02	208.88	203.55	205.8	202.92	205.78	204.26	202.85	199.58	205.64	201.86	205.37	202.68	204.33	205.06	205.04	204.46	200.07	203.24	202.6
206.28	209.02	206.06	211.06	212.78	210.34	209.72	210.41	209.5	205.62	208.95	208.82	204.6	209.75	204.78	212.2	211.64	205.58	208.08	202.41	208.48	212.11	208.18	204.68	210.81	215.73	206.69	205.62	209.18	208.22	207.61	206.19	206.86	211.91	206.54	205.6	211.19	206.38	209.66	201.61	211.29	208.95	206.76	207.4	206.57	208.94	207.98	206.6	205.53	209.63
213.98	212.94	210.86	214.79	207.68	216.59	209.4	213.05	214.92	209.46	213.14	210.41	210.93	211.09	213.97	212.78	207.68	211.41	215.74	213.84	208.03	213.67	212.96	212.21	208.99	213.26	218.68	206.71	209.98	209.53	214	213.28	218.35	209.08	213.42	213.79	210.73	209.34	212.43	215.15	208.4	212.78	214.79	217.44	205.57	213.19	210.14	210.86	214.25	214.98
204.79	206.39	200.29	203.69	203.85	200.65	201.48	203.97	201.73	204.28	201.22	202.01	203.29	203.92	202.68	199.28	202.22	199.95	200.19	203.2	204.74	206.84	206.07	202.13	199.23	201.28	203.47	204.25	200.79	204.15	207.33	197.84	206.86	199.99	196.35	203.54	201.71	198.85	204.19	201.45	204.77	202.12	198.85	201.98	200.79	201.84	203.69	197.85	200.29	205.98
201.79	196.61	204.98	205.5	204.8	203.39	200.13	202.76	200.82	204.24	204.76	201.9	201.5	203.43	199.4	201.13	203.32	202.23	202.08	202.5	205.71	202.04	208.06	202.73	202.71	202.29	203.57	200.95	201.55	206.42	204.85	203.58	203.59	202.26	205.61	206.96	202.33	206.45	204.65	203.64	201.18	207.25	200.39	203.56	205.1	202.86	208.85	203.59	203.02	210.05
206.62	209.53	203.59	212.53	206.64	203.75	211.21	210.74	211.89	208.06	213.26	208.21	208.03	208.35	208.08	208.54	212.43	203.68	209.48	206.15	207.33	211.02	209.3	208.68	207.45	210.98	207.12	209.14	210.14	206.99	210.33	209.2	203.52	209.03	206.95	212.06	208.85	208.73	206.93	203.98	207.59	209.83	208.36	206.6	211.82	211.89	208.14	212.22	207.44	210.26
207.41	209.19	213.34	212.61	209.74	217.68	214.19	211.26	212.5	212.44	214.56	209.77	211.64	209.14	210.75	213.99	208.46	217.39	217.1	211.23	215.63	211.02	211.04	208.91	210.68	211.71	210.07	214.87	212.66	211.88	213.38	213.52	208.33	216.3	215.51	212.85	207.08	211.98	211.14	217.75	211.74	209.72	211.14	207.49	213.27	211.24	208.07	213.74	213.68	209.98
211	208.64	204.13	204.92	209.78	205.74	209.04	207.29	206.45	205.49	207.11	214.27	209.76	204.23	202.92	209.54	210.75	208.96	209.57	205.54	207.78	211.82	206.12	205.21	211.49	206.55	208.98	208.16	209.73	206.09	212.56	206.45	204.26	203.9	207.32	207.07	211.91	206.65	210.99	204.98	205.21	210.99	209.03	203.72	210.51	208.43	209.7	207.45	208.83	210.59
211.02	210.22	208.42	212.63	201.15	207.21	203.34	208.63	211.76	210.26	208.36	210.47	206.3	209.13	206.77	209.67	208.39	202.7	211.93	208.92	208.53	210	204.61	207.64	209.45	208.24	210.86	206.29	215.8	212.06	208.54	208.05	210.85	212.48	210.6	207.95	209.16	207.03	207.1	209.06	208.76	214.38	210.83	207.45	206.8	203.59	212.25	208.09	205.18	207.47
202.32	201.78	201.58	197.3	196.75	201.97	196.87	198.19	201.91	197.3	201.09	197.56	199.07	201.05	200.51	198.44	199.11	198.43	196.62	199.01	194.78	202.81	200.77	197.23	200.38	200.94	197.78	196	199.87	197.59	200.09	197.19	200.97	199.31	199.95	199.25	199.65	197.78	195.83	199.62	201.38	194.89	195.88	200.13	196.27	199.2	202.36	198.32	201.61	196.72
212.56	211.3	212.64	209.27	210.34	210.34	208.25	214.55	207.7	209.58	207.34	212.13	211.26	207.54	208.22	208.53	209.41	211.07	209.06	209.82	204.38	211.2	209.11	208.86	208.79	212.93	204.9	211.15	207.17	212.39	213.88	209.95	209.98	208.17	214.27	211.65	208.39	208.92	209.44	206.15	207.53	209.6	214.78	209.04	209.4	207.55	210.14	211.69	209.74	208.96
210.37	206.51	209.48	205.55	210.36	207.36	204.84	206.12	209.84	204.88	204.88	206.46	206.98	208.51	209.66	207.76	208.7	209.12	205.08	209.45	213.55	211.41	205.49	205.79	209.92	210.09	203.28	205.57	207.17	207.66	209.02	209.56	212.45	207.21	211.28	207.01	207.13	213.78	208.52	208	206.14	211.91	204.1	206.36	205.64	207.49	203.87	206.35	209.99	207.69
193.4	195.83	196.13	199.44	197.16	189.69	197.69	192.64	198.01	196.5	198.02	196.81	195.46	202.12	191.57	195.34	197.93	196.16	199.17	198.38	197.73	197.95	198.88	198.23	197.93	195.81	198.75	198.01	203.76	202.57	199.36	196.28	194.92	193.13	200.65	203.57	198.8	197.28	199.94	196.89	193.7	195.28	202.77	197.84	199.66	197.53	199.52	199.16	194.08	197.46
209.99	215.97	214.66	213.38	208.96	206.7	208.38	207.17	211.28	211.55	209.75	208.22	209.42	212.09	213.13	208.74	206.46	212.81	208.58	207.94	207.91	211.58	209.62	210.09	206.14	202.87	208.37	208.05	212.1	211.58	205.13	211.24	209.67	213.93	212.58	210.11	207.89	211.72	208.4	208.53	205.05	210.82	212.68	207.18	209.64	205.75	211.94	212.03	210.03	211.19
198.96	202.68	203.97	202.56	197.96	198.43	204.18	200.42	200.26	198.07	198.32	199.45	203.03	199.3	201.72	203.91	200.1	207.51	201.85	200.06	198.03	195.84	203.56	202.44	200.77	200.76	199.38	203.37	202	203.76	196.76	198.64	201.52	203.95	200.12	206.13	199.33	200.5	200.19	195.07	200.82	199.76	199.12	201.62	199.55	197.77	197.94	197.6	200.93	205.94
204.53	201.6	201.83	207.54	204.26	201.79	200.69	203.4	201.87	207.66	198.93	203.36	203.32	205.17	206.15	197.92	205.41	201.45	201.23	201.22	200.37	205.02	204.96	202.45	203.84	201.63	204.37	202.86	200.02	198.86	203.69	201.67	203.55	201.52	204.6	206.62	199.59	205.5	206.96	200.54	200.05	209.18	200.89	207.1	207.01	203.34	199.63	203.87	205.57	208.01
194.69	191.11	195.92	194.55	191.33	195.54	192.24	194.4	192.43	196.37	197.24	196.09	198.21	202.76	196.07	195.59	196.87	199.74	196.63	193.49	192.84	194.29	195.76	192.28	194.37	198.89	194.85	191.68	197.17	192.99	195.57	194.1	192.55	193.06	196.49	190.65	195.72	196.82	195.2	197.12	197.16	192.63	193.37	196.4	197.99	200.41	194.64	193.55	197.96	197.33
206.36	207.01	206.38	208.21	211.22	206.24	205.94	205.3	203.56	210.94	207.19	210.73	213.71	207.02	209.97	208.58	209.99	210.06	210	207.24	207.82	206.72	206.12	208.97	205.74	208.53	210.4	207.3	205.09	210.58	207.74	206.8	204.98	214.73	210.09	211.97	209.33	210.06	207.55	211.46	212.06	208.86	212.58	209.76	204.75	205.93	205.16	205.84	206.73	209.72
214.31	218.98	218.97	216.68	214.67	218.71	212.72	216.06	213.86	219.26	216.07	212.98	221.77	217.95	221.29	215.14	219.32	215.77	213.07	219.67	218.44	215.62	216.4	218.6	218.21	221.22	218.32	220.53	218.44	216.07	212.17	214.72	218.3	218.96	212.34	214.14	214.38	215.02	220.16	215.26	216.15	217.16	219.55	216.94	216.11	217.21	218.08	219.08	218.7	217.47
202.73	202.05	197.79	195.28	207.72	199.03	205.7	204.24	205.51	209.04	208.05	201.77	208.55	198.86	203.33	201.43	207.13	208.3	202.47	204.01	198.9	201.7	201.46	201.59	205.37	206.17	201.54	201.7	201.08	201.69	199.23	204.93	202.6	202.65	200.92	198.79	201.42	198.96	203.08	206.75	201.48	198.7	204.43	202.16	199.51	199.97	204.5	199.72	202.88	207.77
202.22	204.41	203.93	207.59	203.79	203.83	206.37	206.62	199.45	203.59	199.6	208.19	200.52	204.73	202.01	204.42	198.76	206.59	203.43	203.97	207.02	203.81	197.84	202.71	206.87	202.96	199.52	198.75	204.71	205.09	199.69	202.66	206.14	201.29	204.03	202.59	204.48	207.85	203.98	204.14	199.24	194.9	202.08	204.07	204.42	203.58	204.76	203.08	205.8	205.55
205.94	207.85	201.15	204.99	206.69	199.41	201.73	207.67	205	205.01	203.98	198.91	201.54	201.15	204.7	202.34	204.48	205.68	206.4	204.42	201.29	203.17	199.92	199.82	202.48	205.67	204.34	205.24	203.51	202.03	204.89	204.02	198.57	202.97	209.9	203.14	206.22	207.28	203.37	205.3	206.42	206.22	200.82	203.87	206.99	203.09	199.23	209.36	200.13	202.84
202.31	200.36	198.22	201.01	199.78	200.83	198.07	205.14	201.23	198.31	199.58	200.97	204.79	198.22	202.33	197.92	198.41	199.28	199.68	198.2	198.17	202.76	199.4	196.68	201.48	197.4	200.47	200.58	198.02	200.81	199.87	195.18	200.34	198.48	199.37	198.09	201.84	199.58	199.21	199.84	199.7	201.11	199.6	193.82	199.24	199.59	197.81	200.43	202.56	198.02
210.33	212.47	213.68	210.93	213.56	212.83	208.77	211.29	209.04	216.2	207.62	208.29	213.92	211.44	211.42	212.83	213.71	211.52	212.88	208.06	209.65	210.23	208.46	214.38	213.58	213.1	209.56	207.94	215.67	214.66	218.67	215.65	210.92	212.68	208.82	211.05	210.45	205.67	212.02	210.01	211.67	210.39	216.06	208.32	211.86	211.05	209.01	209.61	208.46	212.23
221.42	214.8	215.04	215.29	217.47	218.85	217.74	213.09	217.28	217.49	215.38	216.2	217.04	221.82	217.81	217.27	219.45	219.06	220.25	216.19	213.15	216.65	218.43	215.65	223.38	217.64	213.58	214.65	219.51	214.5	214.75	218.9	210.96	218.4	214.38	215.94	216.03	217.16	222.71	211.92	213.34	217.11	219.77	218.68	216.16	219.28	215.89	218.91	219.11	215.42
221.68	217.74	220.77	220.01	218.58	216.59	212.34	215.07	215.98	216.95	214.81	213.44	218.66	217.26	219.74	217.62	216.11	212.74	218.9	222.41	219.79	217.89	220.1	219.45	217.54	217.51	218.19	217.06	219.4	216.92	221.06	215.42	219.45	217.83	220.02	214.97	217.56	218.73	215.52	216.85	221.88	216.85	222.04	218.86	216.38	215.35	214.84	222.7	215.08	214.11
198.97	197.9	201.89	203	196.5	201.77	201.31	197.78	194.83	200.7	194.54	203.8	199.59	197.87	199.92	202.83	200.3	196.33	195.81	198.83	200.75	200.03	203.1	202.87	200.13	203.34	197	200.11	201.1	200.32	202.89	200.49	197.83	197.19	200.63	201.23	198.74	197.27	197.19	200.4	201.18	201.95	193.77	200.88	194.01	201.22	200	198.33	200.19	199.34
213.1	218.2	211.84	211.33	211.58	211.43	217.67	208.73	213.06	215.49	210.17	208.85	210.91	212.89	212.52	211.12	209.5	214.59	213.63	210.98	210.13	212.61	210.54	211.38	212.72	214.18	213.75	209.07	212.33	213.41	209.88	211.7	212.22	212.08	213.99	214.61	213.91	214.45	210.36	211.05	213.61	214.32	209.67	212.75	214.15	216.22	213.78	214.29	214.93	215.81
210.02	206.77	212.74	209.29	217.15	211.05	218.87	208.29	206.4	212.65	213.14	212.05	210.65	210.16	213.46	210.76	209.9	217.83	212.59	209.96	210.37	207.74	206.71	209.9	207.42	212.94	210.77	211.15	216.52	211.63	209.3	209.15	213.11	212.01	209.62	210.07	210.55	210.36	211.28	213.8	209.01	210.65	214.3	213.39	212.03	210.46	215.2	216.32	214.37	209.43
217.47	212.42	205.39	202.61	207.91	212.94	213.05	208.6	213.39	207.91	209.44	210.46	215.02	211.4	208.38	214.62	210.22	208.69	208.75	211.44	209.24	208.9	213.4	199.48	207.49	206.7	208.05	207.6	208.29	208.26	210.77	209.99	211.79	213.24	205.64	212.42	211.07	213.44	207.77	210.47	207.24	206.55	206.36	208.93	209.14	210.31	207.83	212.04	210.66	204.42
207.55	205.64	200.88	204.82	202.73	203.98	214.13	208.04	204.11	205.64	203.8	206.59	206.17	208.21	207.71	200.97	206.1	206	209.27	205.94	206.43	205.98	203.23	206.5	203.16	204.02	209.74	207.31	205.42	202.12	203.39	205.08	206.69	208.2	210.95	205.66	210.15	202.15	202.91	205.29	208.29	203.53	205.51	205.32	201.08	206.43	206.23	207.71	203.53	205.11
206.99	208.11	210.18	208.65	209.99	207.87	206.9	207.5	205.73	206.65	205.27	208.09	206.47	212.12	209.22	207.64	199.12	204.63	210.69	211.78	205.87	209.48	210.66	204.68	210.55	207.03	212.63	214.73	210.84	207.96	209.41	207.29	201.85	206.6	209.46	204.96	210.4	204.59	207.79	207.94	209.99	210.48	206.68	203.36	208.05	209.6	207.08	207.09	203.84	211.3
208.34	208.43	202.79	201.12	209.03	208.73	205.52	206.3	210.28	207.85	204.54	205.88	202.68	200.71	206.15	205.12	202.86	207.32	204.98	210.64	206.51	210.71	207.61	204.83	209.26	209.62	203.28	205.45	204.92	208.06	207.54	208.17	203.74	206.72	208.46	204.25	205.21	199.81	206.99	203.4	204.13	208.32	203.22	207.05	207.61	204.75	210.04	207.76	205.95	207.54
198.74	197.99	198.16	201.31	196.2	199.19	202.54	198.77	203.1	205.21	202.18	200.26	200.55	202.98	195.2	200.8	199.43	196.61	196.87	199.93	196.61	199.45	200.1	199.8	204.65	197.24	200.68	199.36	201.9	199.54	194.38	205.59	198.73	200.04	202.34	195.47	201.7	196.98	201	199.79	203.17	198.61	200.21	197.6	200.66	196.45	197.89	198.67	199.69	199.65
201.32	200.99	198.95	201.47	199.03	204.14	204.24	206.7	203.24	203.58	204.23	199.31	200.77	204.87	201.45	202.38	198.35	204.64	204.63	208.43	201.57	199.88	202.81	203.08	207.97	200.45	209.07	196.98	201.87	201.37	203.75	204.18	203.78	202.48	201.95	205.17	204.74	202.63	201.88	203.32	203.07	203.85	204.29	200.93	205.82	202.68	199.49	203.31	205.15	206.11
218.46	215.18	216.4	214.92	221.23	218.82	218.3	219.38	215.57	217.39	219.6	219.35	222.37	219.14	218.89	219.28	221.84	221.45	217.84	221.91	215.14	217.52	219.27	215.49	219.38	218.47	220.75	219.61	216.43	217.07	224.88	216.89	217.72	218.26	213.97	221.15	215.63	219.78	217.23	214.88	222.99	213.13	219.5	217.63	220.05	220.15	219.54	221.36	219.48	215.71
203.61	204.88	210.53	208.21	213.45	202.02	209.32	207.42	210.48	204.3	203.15	206.43	204.04	206.29	207.61	203.75	207.38	212.16	205.64	210.57	211.11	203.66	209.45	210.19	207.67	205.75	205.96	207.25	206.32	211.7	206.87	207.98	212.02	208.24	205.19	207.7	206.6	208.03	205.9	209.46	205.34	208.2	206.03	208.95	206.84	211.34	207.38	207.17	209.42	207.72
194.01	197.62	195.88	200.96	196.6	201.05	201.39	196.72	198.99	197.94	200.02	199.23	197.35	199.59	195.71	194.63	194.16	200.22	198.23	196.45	200.66	196.41	197.64	194.13	203.25	196.02	199.24	198.49	197.19	197.74	197.46	194.29	199.29	199.81	196.94	199.72	197.64	197.91	195.85	203.79	200.36	198.5	198.16	200.04	197.56	197.5	199	201.47	199.82	190.88
198.08	198.29	200.75	198.04	201.67	200.77	192.25	200.92	196.42	199.4	201.51	197.03	200.88	195.74	201.81	201.48	197.86	198.11	199.57	200.9	202.89	192.38	197.98	199.22	196.1	198.36	203.4	203.94	201.56	196.97	202.71	197.7	200.66	204.05	201.18	197.71	197.37	200.28	203.13	199.91	196.44	200.72	199.46	202.99	200.34	195.47	202.23	200.53	192.72	202.52
204.87	205.58	208.99	203.02	207	205.27	204.04	203.51	206.11	206.45	205.62	206.85	206.43	203.4	205.18	208.47	207.76	202.93	203.73	205.89	212.17	207.53	202.61	203.09	201.73	205.69	204.7	204.28	207.67	204.38	203.7	204.91	203.75	204.14	203.7	204.05	203.29	205.48	208.1	204.55	205.82	204.17	198.58	202.05	204.9	201.51	204.08	200.48	201.13	203.01
207.43	208.23	204.03	204.4	204.68	200.76	209.16	204.18	204.45	205.74	204.62	201.82	202.65	205.46	202.64	202.62	204.72	207.41	204.9	203.28	204.51	204.35	201.77	201.99	208.02	204.91	205.94	205	206.31	203.57	209.83	202.46	205.35	202.27	203.12	206.6	199.18	202.73	206.35	205.7	203.09	203.84	204.11	206.09	201.46	203.39	205.22	207.46	204.11	202.16
203.46	209.24	205.87	202.02	202.65	198.88	199.52	205.46	206.58	202.52	206.03	203.37	197.85	203.35	203.68	199.44	204.02	205.53	205.28	208.79	201.79	205.61	207.02	202.49	207.22	202.33	199.89	200.4	204.31	205.74	201.4	201.3	201.39	204.29	204.34	205.98	201.96	203.03	204.96	202.3	205.33	204.85	203.28	202.59	205.02	201	202.78	205.33	206.77	206.07
217.16	215.32	213.4	214.72	217.13	212.54	218.96	220.48	215.87	219.32	216.61	216.21	217.66	219.7	214.85	216.22	220.9	213.14	220.44	213.48	218.13	221.26	212.76	219.91	214.23	220.3	216.88	216.08	220.34	215.58	218.55	215.32	213.29	218.72	213.62	215.04	213.53	220.47	218.97	220.72	216.6	214.6	216.97	217.51	219.9	219.02	217.21	219.57	214.07	215.37
214.29	212.7	217.34	211.7	214.86	210.28	211.15	213.57	216.62	212.87	209.43	213.33	211.68	216.25	207.59	212.16	212.93	209.79	217.28	212.4	207.02	217.1	218.5	217.36	214.19	210.51	212.14	213.7	213.27	213.56	207.77	211.91	217.58	215.03	211.01	213.41	209.41	215.49	213.32	211.01	208.46	213.11	213.88	211.08	211.66	213.51	215.57	213.75	211.61	208.66
197.59	201.63	200.89	205.85	208.79	200.56	206.14	201.54	204.62	202.83	203.99	206.23	204.2	210.63	203.13	201.57	203.58	199.25	198.04	202.52	205.12	209.76	204.27	204.11	203.15	200.56	207.12	201.56	205.03	203.9	205.05	203.74	202.66	201.84	206.02	202.48	204.02	200.5	201.98	200.45	203.33	203.58	204.13	203.26	204.1	201.94	202.5	204.51	201.57	201.82
215.57	216.12	219.21	219.63	219.33	219.24	219.71	217.82	217.56	219.22	213.67	220.4	214.74	213.18	218.28	213.13	217.96	219.2	220.93	221.77	218.86	216.6	209.7	213.66	214.49	216.16	222.39	219.41	212.18	217.2	220.57	219.81	220.72	218.57	216.53	216.51	213.79	218.52	218.04	217.02	218.21	215.81	222.43	219.69	214.05	216.26	216	220.58	214.34	218.47
207.97	207.07	210.49	210.35	207.57	211.49	204.99	208.19	213.84	206.31	214.26	211.75	209.97	203.3	212.62	206.55	210.3	205.63	206.57	206.42	208.12	209.83	210.78	207.25	203.05	205.89	209.41	212.72	213.06	209.51	207.33	209.36	208.44	206.04	205.16	208.67	210.74	205.91	208.54	212.02	205.92	204.35	209.95	208.3	205.35	209.79	206.24	209.57	205.97	208.89
204.81	203.97	204.28	200.7	207.16	203.83	198.98	200.92	202.28	204.72	207.65	209.59	206.79	202.98	205.35	201.2	201.6	206.29	202.95	201.38	208.59	202.25	202.43	205.1	209.2	204.16	203.83	202.73	206.16	207.14	201.23	203.39	205.25	205.15	200.74	202.71	204.41	206.46	204.14	202.21	201.93	207.53	204.89	205.53	202.64	206.82	201.53	201.01	203.02	200.78
217.49	219.39	212.89	216.84	217.23	217.87	218.15	216.47	219.39	216.92	218.43	216.14	213.04	217.77	218.73	218.74	216.62	216.42	219.04	218.67	213.28	215.22	215.97	215.88	214.68	215.55	212.57	216.87	217.73	215.31	214.32	220.2	216.94	213.1	216.61	222.37	219.06	216.92	217.36	219.7	212.52	217.12	214.76	218.37	220.06	214.36	220.9	220.91	215.45	214.48
202.72	203.5	201.85	199.18	202.09	203.6	203.38	204.78	203.57	201.18	204.32	203.96	202.53	204.19	200.14	197.35	205.61	202.56	207.41	204.06	202.59	205.7	200.97	200.91	205.5	202.47	201.85	202.48	207.25	199.75	203.25	202.47	199.8	205.25	203.88	202.21	202.05	205.05	206.7	200.5	204.17	200.6	198.31	202.5	204.89	201.18	201.84	204.98	197.12	207.77
209.74	205.93	202.38	207.52	202.93	203.16	209.41	202.25	201.93	212.09	207.53	208.25	206.62	205.88	204.22	204.54	203.27	202.12	206.84	206.44	202.99	204.55	205.19	203.97	199.43	202.24	204.98	203.4	202.24	205.72	208.15	207.67	207.4	204.39	202.7	206.08	202.85	201.45	204.15	205.2	205.62	204.03	207.14	207.63	206.76	206.59	203.34	205.24	205.39	205.63
210.28	213.79	208.66	211.95	215.23	212.44	209.73	217.12	212.48	209.83	214.69	210.78	210.22	216.14	212.27	212.64	209.69	210.88	214.33	212.61	213.84	213.16	210.56	214.59	216.59	212.89	216.1	213.16	207.48	214.5	214.35	213.6	210.07	212.3	212.15	214.88	212.98	212.69	211.25	218.03	209.59	213.81	214.15	212.98	209.89	213.49	211.15	209.2	214.03	213.33
211.97	212.89	216.6	212.94	213.35	213.4	210.83	212.01	211.98	215.59	210.62	213.99	204.55	209.14	215.01	211.37	218.06	213.97	209.5	212.87	212.22	213	213.33	209.27	214.11	212.43	214.7	214.51	208.81	213.91	208.31	212.85	216.42	214.02	213.8	218.41	209.97	210.92	213.81	209.06	212.92	206.38	209.36	210.4	208.55	212.46	211.76	213.35	208.67	214.06
208	202.14	208.76	216.63	205.21	208.02	209.92	211.88	207.89	210.99	207.24	209.68	210.36	212.77	209.35	208.27	209.97	207.8	211.24	209.5	207.32	208.94	211.69	211.2	208.13	206.04	205.69	209.79	207.35	212.36	210.28	210.98	207.41	210.6	208.22	208.27	208.7	209.62	203.44	206.83	210.01	211.1	206.35	207.97	212.29	208.26	207.89	209.09	211.43	207.78
211.37	210.78	210.91	209.74	208.64	215.25	212.01	211.32	213.08	209.74	214.52	210.4	213.2	211.95	215.19	210.69	208.94	209.74	215.53	207.05	213.6	209.99	210.92	210.59	215.08	216.22	210.46	211.07	211.84	210.93	214.67	206.04	209.12	210.55	216.55	212.58	210.33	211.52	210.78	207.89	206.76	208.79	212.43	212.94	211.27	213.25	218.85	209.83	214.03	210.64
214.05	200.09	207.83	209.09	210.05	209.17	208.02	207.69	210.87	210.59	209.95	208.75	205.66	210.03	211.6	205.35	209.62	214.43	209.93	209.43	212.53	209.16	204.29	218.4	206.63	206.71	202.59	209.27	211.09	208.43	208.01	212.19	207.78	212.18	208.42	212.43	213.76	208.6	206.54	209.81	206.31	208.71	210.83	204.08	214.6	207.37	214.56	209.41	212.08	207.37
199.76	201.11	197.25	199.45	200.01	199.21	198.44	205.16	199.57	192.53	196.89	195.55	196.28	194.97	200.58	200.66	195.8	191.84	197.56	196.62	199.63	201.75	198.17	200.14	204.22	199.99	201.61	203.64	196.34	199.88	198.91	198.57	195.93	195.4	201.83	202.63	194.43	200.51	198.04	199.31	199.99	199.69	195.54	201.56	196.76	199.38	196.14	196.53	194.47	195.43
196.77	202.07	203.02	202.55	201.83	201.25	206.38	198.46	197.01	199.35	201.45	204.82	200.95	197.36	202.84	203.09	199.47	201.83	203.71	199.32	199.95	201.16	201.16	200.79	201.81	201.09	198.51	201.08	202.72	203.09	201.51	197.16	199.7	194.97	202.37	195.49	199.56	202.17	202.56	199.96	200.38	202.21	200.51	199.23	199.35	199.63	197.69	201.36	202.32	199.3
197.75	197.15	198.71	200.46	194.49	202.43	194.94	195.01	199.47	198.05	199.78	199.46	195	200.83	195.82	197.77	199.99	192.32	196.11	197.8	203.73	190.16	199.09	197.64	202.28	196.64	203.12	196.84	200.98	196.02	194.93	195.75	196.83	197.55	196.86	200.57	196.64	199.32	198.83	197.94	202.07	194.27	203.79	195.85	198.03	197.5	199.58	197.58	198.81	201.45
213.82	212.98	207.18	215.15	213.55	211.84	210.6	211.52	211.15	210.99	212.8	213.77	211.94	211.96	209.73	211.36	212.45	210.23	210.82	211.89	208.84	216.03	207.18	212.27	214.65	211.51	214.09	212.86	208.66	210	211.93	215.72	212.54	206.49	206.51	212.91	210.52	207.05	209.53	213.11	207.78	215.06	212.07	214.28	215.01	212.22	212.32	212.22	208.5	209.56
211.52	207.22	203.55	208.11	205.6	207.68	209.87	201.48	206.5	203.66	202.32	202.39	209.91	208.26	206.24	204.83	202.84	206	201.99	200.93	201.15	207.11	202.26	208.57	201.49	204.75	208.45	203.5	201.45	205.09	205.14	203.85	206.6	205.79	206.16	205.12	205.44	207.95	201.07	197.97	202.75	207.95	202.29	207.55	202.55	205.28	203.89	208.97	203.38	203.6
197.13	196.89	194.58	198.57	195.69	194.77	192.95	191.66	195.28	198.09	197.24	196.46	193.76	191.37	196.79	194.34	196.7	191.87	196.21	191.87	194.22	196.74	194.56	193.08	193.24	196.9	197.47	196.37	195.8	197.19	196.47	197.8	191.46	196.58	195.19	197.19	196.41	190.77	198.66	200.99	198.58	195.35	196.96	198.55	191.53	194.7	194.39	194.04	193.17	198.46
203.89	199.88	199.95	200.23	199.42	201.97	196.73	202.52	202.79	201.85	200.81	193.31	195.59	202.13	203.83	200.9	197.84	200.79	198.96	202.28	202.52	197.02	199.23	201.22	202.69	203.38	197.64	197.88	203.15	200.94	200.6	197.31	200.59	203.51	201.63	200.26	196.77	198.58	205.45	199.93	197.52	199.82	200.07	194.96	198.66	196.91	198.26	202.53	205.49	195.77
214.67	216.95	210.2	211.55	214.54	214.32	209.95	214.38	210.66	213.59	214.87	213.05	215.35	219.6	217.21	209.58	213.67	212.69	214.01	210.56	213.95	212.71	213.05	213.62	211.18	210.8	213.08	210.51	213.54	212.77	217.88	216.15	214.15	217.4	212.57	214.31	217.02	213.06	208.72	215.82	210.34	214.2	214	213.47	211.56	218.88	215.58	214.15	211.35	217.75
203.96	201.75	200.94	199.3	198.41	199.36	196.95	198.96	197.67	204.46	198.85	201.98	197.65	200.45	198.82	196.89	203.46	197.99	195.51	201.03	200.5	195.15	200.5	200.28	199.63	204.05	202.76	200.32	195.64	201.23	201.6	200.78	196.42	207.81	198.38	199.57	199.39	200.73	199.47	200.69	200.23	201.85	199.47	202.73	201.9	198.55	205.47	196.37	200.67	206.49
202.75	202.54	208.31	204.32	202.52	209.78	203.13	201.17	198.31	203.41	203.81	198.66	202.76	203.77	202.95	202.79	201.57	207.01	208.35	207.37	198.94	203.67	205.3	204.47	202.75	200.47	202.57	205.31	205.23	206.11	204.25	207.65	201.52	203.92	206.98	203.43	203.6	206.94	204.95	206.89	207.95	208.02	202.33	205.51	204.2	201.02	205.08	204.72	205.79	201.79
211.87	204.68	209.35	215.55	210.45	213.56	210.92	214.78	211.04	213.43	212.73	210.9	211.44	207.79	216.88	214.75	214.09	206.89	209.31	212.4	212.47	213.9	209.98	214.03	214.57	213.62	212.61	212.75	213.92	216.06	209.67	213.02	209.27	213.26	216.8	213.77	211.15	211.35	212.81	209	206.98	212.3	211.36	212.47	212.02	214.01	213.04	208.9	210.54	213.77
203.37	211.38	204.69	209.18	208.66	206.71	213.4	208.66	204.86	206.68	210.41	207.72	205.8	208.14	205.31	203.97	208.9	213.19	200.82	208.35	210.25	208.39	211.66	210.84	208.16	208.74	206.6	206.58	203.98	207.35	207.07	210.41	207.88	210.32	204.17	207.49	208.99	210.2	209	210.18	209	207.76	210.41	209.52	214.3	201.31	206.57	203.32	210.96	213.43
210.51	207.7	209.69	205.2	202.67	209.81	208.02	205.14	208.86	209.18	204.17	206.51	208.45	207.2	204.5	209.43	200.59	207.1	206.42	203.56	207.18	204.79	210.6	200.08	203.01	209.31	207.27	203.1	209.37	210.52	210.14	207.88	204.6	207.42	206.57	209.17	212.61	208.87	206.81	206.59	203.79	203.95	207.31	206.38	207.09	207.4	205.25	204.59	204.57	207.16
201.33	202.85	202.9	205.34	202.58	202.62	208.8	206.29	204.76	202.26	206.05	204.13	201.8	205.88	199.13	203.91	203.96	201.27	207.37	204.02	205.42	204.54	203.42	204.9	200.44	206.94	201.08	208.27	200.64	207.41	200.63	202.3	200.9	205.09	204.23	201.74	205.85	209.04	205.27	202.72	198.61	201.98	207.58	206.81	205.09	202.12	204.52	198.15	202.19	205.08
205.6	211.7	208.53	207.98	203.07	213.5	206.94	213.4	209.11	207.69	206.09	207.45	209.13	210.94	207.33	209.96	203.27	206.75	210.53	211.27	210.38	203.26	205.48	207.28	213.18	209.09	208.34	211.32	209.6	212.15	206.01	209.76	207.12	209.35	208.64	209.74	206.51	207.66	204.58	209.23	207.55	209.26	208.17	206.81	209.23	206.57	210.59	203.58	206.93	208.36
204.77	206.05	206.74	209.23	207.85	207.2	207.43	212.51	203.9	210.95	207.97	204.54	213.04	204.26	211.85	205.55	203.2	204.82	209.95	207.33	211.2	204.45	209.37	209.34	204.4	214.29	208.6	208.08	205.82	213.58	210.86	211.7	208.65	205.07	207.42	210.65	208.97	210.53	207.22	210.48	211.34	208.64	208.63	210.05	209.86	206.24	206.14	203.99	206.62	211.28
206.31	209.36	206.53	206.15	203.33	209.42	210.54	203.5	209.2	206.83	210.47	206.96	207.35	206.89	208.09	211.06	208	209.07	206.46	204.68	205.23	211.07	209.48	206.24	205.82	209.05	211.92	206.54	207.02	203.72	211.21	209.16	211.96	209.83	207.85	210.3	205.72	213.8	210.1	210.29	206.87	207.89	214.85	202.18	212.2	207.88	210.86	204.69	207.48	207.84
204.16	204.73	201.16	205.78	208.99	201.42	201.22	200.14	202.16	207.45	202.86	205.83	202.5	204.73	202.27	203.04	203.83	199.83	205.16	200.97	199.72	203.02	201.91	204.8	205.6	202.3	206.21	201.56	203.11	205.61	205.98	198.66	200.92	196.49	200.45	199.75	199.87	203.51	201.53	201.15	199.92	205.34	201.9	205.55	206.1	198.35	203.88	201.66	201.04	201.51
213.61	219.67	217.7	213.42	210.51	216.53	218.85	216.75	218.51	215.88	216.56	220.77	217.84	216.81	217.26	221.3	217.94	215.22	218.23	217.76	214.51	216.73	220.54	216.7	221.78	216.94	215.98	219.35	216.46	215.19	218.85	216.54	215.63	212.55	218.77	218.95	214.33	217.47	221.47	223.98	216.93	218.49	218.11	214.37	222.41	220.07	217.75	223.39	218.83	218.25
217.39	216.01	213.37	216.21	214.75	217.48	217.4	218.82	221.37	221.19	217.42	216.96	218.69	222.08	215.16	214.01	217.57	223.13	215.82	216.04	217.59	213.51	212.46	221.33	221.86	216.52	217.57	214.69	216.8	214.28	214.38	212.35	216.37	220.95	219.01	221.16	219.41	214.17	213.32	221.68	215.17	218.89	218.53	218.82	219.72	218.48	216.76	214.12	214.04	214.96
198.47	202.83	197.32	197.16	200.14	195.22	199.46	201.3	200.41	200.02	193.26	202.67	196.22	195.99	199.14	202.26	200.52	198.63	200.5	198.11	194.84	200.6	201.65	201.34	199.84	197.18	201.27	198.62	199.15	201.23	197.14	201.31	199.94	193.45	196.67	195.7	200.61	198.8	199.94	197.45	195.15	200.74	202.96	198.19	201.12	201.87	200.75	198.92	203.21	203.97
211.16	212.48	210.72	210.83	212.8	213.21	216.66	212.68	205.02	209.81	213.41	209.35	208.06	212.9	210.37	215.69	209.95	210.87	214.2	214.63	211.75	214.58	211.6	211.85	213.29	212.87	213.08	209.39	214.45	209.5	211.24	210.29	215.25	213.74	213.53	213.26	214.53	212.04	211.68	213.64	211.96	216.32	208.69	207.51	210.29	211.07	213.51	209.91	210.63	211.12
200.82	203.12	204.69	201.87	208.89	198.96	200.92	203.71	201.01	204.1	200.55	203.33	204.67	199.56	205.95	203.02	203.45	202.73	202.08	205.09	206.98	206.89	204.86	202.17	206.19	203.98	204.04	201.67	201.52	204.14	202.29	201.74	202.4	204.42	203.95	209.44	203.97	206.91	205.14	203.09	205.29	204.89	206.49	206.66	203.79	201.7	204.95	202.44	205.21	200.65
206.2	208.71	212.58	209.42	206.2	208.09	208.74	208.32	209.08	209.2	207.1	206.92	209.58	212.31	206.94	208.27	207.25	209.56	210.81	207.27	206.49	209.13	203.86	207.42	208.71	212.12	206.73	207.05	211.9	206.04	207.63	208.42	204.64	201.81	208.99	208	208.57	213.87	205.13	210.12	209.52	208.67	211.56	209.86	210.58	210.61	205.38	210.53	205.95	208.83
215.01	215.15	220.25	218.86	209.74	213.86	216.37	213.64	210.12	215.35	214.24	212.96	215.76	211.62	211.25	210.56	215.64	214.24	212.61	214.27	214.96	208.62	207.29	212.85	211.15	215.63	212.5	213.41	207.39	210.78	213.94	218.06	214.02	209.66	211.48	210.51	213.57	207.45	214.77	216.56	215.09	211.28	213.86	212.64	214.01	215.17	215.34	215.41	210.39	213.39
219.63	216.57	223.33	214.79	213.4	220	219.88	218.38	214.96	216.42	215.95	213.47	214.65	216.25	216.88	217.58	219.63	213.97	217.95	218.57	217.38	220.44	219.49	215.94	215.48	216.66	220.61	220.94	217.57	217.3	216.67	220.8	213.96	219.56	221.29	217.25	217.24	216.17	214.94	218.29	219.53	215.95	216.44	217.39	217.99	217.77	216.47	219.17	217.33	217.63
200.87	203.42	204.64	201.92	206.41	206.81	207.07	207.02	206.32	204.07	203.68	208.54	207.6	209.75	206.51	203.48	206.14	207.41	202.78	202.81	203.53	206.67	203.06	201.97	207.07	205.45	207.27	199.74	205.88	202.84	204.29	205.63	206.33	202.99	202.89	206.04	207.48	202.89	199.36	205.19	204.21	201.22	203.62	202.75	205.38	203.17	200.16	202.65	204.3	202.85
203.43	205.12	199.99	200.78	207.9	196.2	199.72	198.55	203.44	204.59	203.12	203.9	205.85	202.77	202.42	202.54	204.33	202.9	201.78	202.28	201.33	202.81	198.02	200.16	203.09	204.23	197.48	205.71	204.27	199.86	198.88	201.05	204.7	204.38	205.82	200.1	201.53	205.85	200.25	202.08	203.34	202.89	202.63	197.94	205.59	202.28	204.82	201.46	196.79	203.61
204.37	204.13	203.48	203.1	202.8	201.27	199.79	199.57	202.87	206.28	201.41	209.59	200.04	201.26	203.99	201.63	200.82	199.33	204.69	200.89	200.09	198.66	198.23	204.84	203.08	201.43	203.9	203.68	201.09	203.68	206.63	199.47	203.46	204.38	205.06	207.98	207.18	203.99	203.21	195.8	205.18	201.26	201.31	198.93	204.67	204.07	204.16	202.14	200.27	198.97
211.87	208.77	212.72	210.39	204.85	209.12	210.94	209.28	206.03	210.74	210.63	207.32	209.01	207.45	207.97	201.94	206.5	208.57	205.43	211.74	208.45	208.36	204.55	211.96	211.75	210.82	210.31	212.55	204.61	207.04	204.26	207.32	206.14	209	206.66	208.86	207.59	212.29	208.97	210.05	209.15	206.64	210.6	207.65	211.23	208.48	206.62	207.14	203.34	207.64
205.26	203.11	202.65	202.35	205.11	203.67	209.65	204.35	198.35	204.31	206.37	203.99	203.81	204.87	204.98	202.16	203.16	201.95	201.83	207.85	202.67	206.18	203.5	203.66	204.49	200.63	202.02	205.05	203.28	207.25	201.69	204.38	201.5	200.55	203.11	201.37	205.32	201.48	201.16	200.76	201.37	204.39	200.14	200.49	204.01	201.27	201.13	205.65	205.43	203.81
193.06	199.09	194.34	197.58	196.01	188.82	189.48	194.73	191.93	194.93	192.06	195.9	195.63	198.15	196.63	191.42	188.1	191.18	194.95	199.14	198.3	192.47	192.95	193.96	195.06	194.17	194.08	193.44	194.7	197.32	195.38	196.51	195.01	196.12	197.99	190.88	198.76	192.78	194.92	194.21	193.9	191.79	192.69	199.07	197.41	189.71	192.8	195.98	196.95	192.19
202.45	201.77	202.17	202.44	197.53	197.69	200.05	204.27	206.16	202.9	202.99	199.9	203.42	200.81	199.07	205.35	202.37	201.32	201.78	199.67	203.31	205.25	205.42	201.51	200.08	201.76	200.72	199.49	197.12	196.98	201.37	202.61	197.8	198.85	202.91	199.74	201.8	196.08	199.51	204.48	199.92	198.59	202.78	200	196.12	201.56	199.55	199.66	202.21	201.65
193.05	194.08	192.82	192.03	193.38	191.67	195.55	189.42	194.77	197.3	188.06	195.92	197.75	192.44	190.91	194.23	193.78	196.99	195.15	194.47	196.35	191.94	194.31	193.8	198.14	194.09	199.36	193.95	193.81	195.87	198.16	199.9	191.7	197.95	190.58	193.99	194.98	194.83	196.34	197.96	193.69	191.01	194.58	190.75	193.34	194.24	193	193.56	197.61	190.8
217.43	216.88	218.99	216.56	214.2	218.28	219.56	214.59	209.23	210.45	219.6	217.4	217.54	218.37	218.9	215.9	212.23	217.9	220.6	213.63	215.54	220.07	217.17	217.38	222.04	216.02	214.46	219.12	215.2	217.74	219.25	215.14	218.83	216.42	213.41	218	214.12	221.73	214.11	215.92	217.47	218.26	215.58	217.63	218.58	219.31	224.51	215.92	217.85	217.61
213.63	219.05	218.93	214.87	215.02	214.38	212.86	219.55	217.95	216.46	214.97	216	217.14	218.98	219.03	214.35	214	213.26	211.52	216.7	215.33	216.27	217.6	217.92	214.96	220.55	220.68	218.76	216.96	215.97	215.52	214.22	214.76	217.12	218	219.23	217.34	219.39	217.05	220.91	213.81	218.7	219.13	219.79	212.08	218.92	215.35	215.66	221.6	218.12
209.48	209.15	205.2	205.77	205.06	203.63	208.73	208.41	207.9	205.86	202.28	206.79	206.16	208.9	209.29	205.52	206.75	204.23	202.99	208.15	210.77	202.49	205.76	208.72	214.02	203.75	207.61	209.34	209.4	203.3	208.77	206.12	207.3	208.88	206.35	207.53	209.27	205.38	206.36	208.71	210.96	205.57	209.65	207.27	205.66	206.67	207.48	205.46	209.91	208.98
196.64	203	203.66	204.18	204.15	202.55	200.7	202.41	201.28	204.96	199.99	202.67	201.57	202.96	200.65	210.27	205.71	198.99	200.63	203.04	204.9	198.59	199.31	199.16	205.97	200.03	204.58	200.77	198.72	205.5	203.7	201.4	202.88	197.97	201.43	204.63	200.17	200.87	199.06	206.75	201.22	202.21	203.82	204.82	201.24	204.06	201.22	205.43	206.78	204.91
198.13	202.57	195.81	199.86	202.15	192.42	195.18	200.99	196.17	200.94	200.39	198.81	198.39	198.07	201.61	201.09	200.57	197.93	204.72	200.05	200.13	200.9	197.5	198.59	198.32	203.5	195.73	200.08	197.69	197.41	199.63	198.7	204.16	203.57	196.44	204.02	202.12	204.23	202.78	198.45	198.47	201.93	200.33	200.34	199.77	195.22	200.67	197.84	197.7	193.96
216.76	212.33	210.52	214.85	214.09	211.92	214.06	210.44	212.53	214.32	210.46	207.28	210.16	213.47	212.41	213.15	212.85	211.82	215.41	210.04	211.15	205.89	210.88	213.98	214.6	212.08	209.61	212.24	209.64	208.95	206.42	209.27	209.75	212.01	210.31	214.63	208.98	209.76	213.53	212.9	214.66	207.27	213.83	211.88	212.26	215.64	210.39	211.69	213.94	212.81
208.02	207.39	211.31	206.19	204.05	207.15	207.5	205.74	207.85	205.67	202.19	206.59	206.8	211	204.52	206.4	205.71	206.63	208.66	206.09	204.22	206.37	209.53	208.11	205.57	207.68	207.77	204.4	202.96	205.26	205.6	205.3	207.78	207.11	209.84	210.68	204.84	207.8	206.79	204.89	211.95	209.27	210.45	209.74	208.99	209.73	211.64	209.18	208.91	205.45
199.14	202.17	200.76	197.73	197.35	198.79	202.94	198	197.56	200.49	199.53	194.22	200	200.99	197.71	197.76	193.43	200.73	199.74	198.48	200.02	201.76	196.5	198.55	193.64	198.82	195.08	197.97	195.11	197.78	193.28	201.23	199.74	199.06	204.91	197.28	197.47	200.37	192.39	194.77	199.59	198.49	192.35	200.42	200.64	201.26	195.53	200.41	197.76	199.79
197.65	200.31	203.18	200.4	196.24	198.09	199.46	196.1	195.17	201.69	198.16	200.95	202.54	202.72	201.62	201.88	201.9	195.74	197.26	203.9	202.5	202.13	200.21	200.99	202.73	202.31	199.13	202.42	203.2	199.5	196.94	197.04	197.17	198.26	197.95	200.28	199.27	195.38	198.88	197.86	201.96	196.41	202.74	196.69	201.54	196.81	194.66	199.22	198.53	201.21
215.64	210.55	206.06	217.56	215.52	213	213.72	214.15	213.51	209.43	206.33	216.05	213.07	211.75	212.12	213.82	211.57	209.05	208.17	210.3	211.03	212.41	208.72	213.14	218.18	212.5	213.08	214.65	211.73	207.25	211.28	214.35	212.18	211.27	216.42	213.52	211.02	212.31	206.02	210.48	218.15	213.51	213.95	210.21	213.35	211.02	214.96	210.2	217.71	205.26
204.18	201.9	202.94	202.37	199.57	205.79	197.76	203.82	204.36	205.48	205.2	203.07	209.86	203.13	204.06	203.52	199.37	205.37	205.5	207.42	205.09	204.15	206.5	202.21	205.5	201.6	205.98	200.9	203.51	206.36	201.24	203.4	207.46	203.91	200.87	200.23	200.95	204.62	203.89	200.93	200.46	205.03	205.22	202.95	208.25	202.05	201.47	203.48	200.44	203.36
209.93	208.67	213.36	212.53	205.38	212.35	212.44	213.75	212.96	214.97	207.79	207.39	214.2	211.16	213.49	211.97	210.71	210.36	215.14	213.41	205.26	213.46	209.81	210.88	214.89	207.7	213.81	211.25	209.28	209.32	207.35	205.68	216.73	210.05	210.59	211.4	214.76	214.28	210.86	213.76	212.29	211.71	211.67	213.51	210.29	210.11	209.46	210.34	210.12	211.67
210.34	208.94	202.6	205.08	212.48	209.55	208.11	204.43	210.31	209.87	212.11	211.03	207.56	204.78	207.37	209.59	205.55	205.94	205.58	206.17	208.72	204.99	213.02	211.31	209.53	206.83	203.99	208.83	212.25	205.62	211.33	208.93	209.72	204.51	206	212.69	208.09	202.63	205.87	205.91	204.91	206.31	207.19	209.2	207.62	205.73	207.93	205.64	207.39	211.26
205.06	204.12	200.52	197.68	209.51	202.82	207.94	202.95	208.75	198.85	203.39	203.37	207.22	198.28	199.08	206.53	206.36	201.86	202.77	201.81	201.84	208.5	204.63	205.08	202.16	198.95	199.5	205.42	202.72	199.31	203.45	204.28	200.32	203.99	207.55	203.32	203.53	202.67	205.81	201.37	205.74	202.67	204.55	208.25	198.11	200.84	204.91	207.55	201.23	203.2
202.57	205.87	204.58	203.42	203.07	198.65	204.57	206.21	203.99	203.06	205.7	201.53	202.51	203.78	206.13	203.37	213.34	207.06	201.11	204.48	208.3	205.19	200.96	203.72	203.1	206.77	203.98	205.27	204.56	204.88	203.94	205.48	201.49	208.92	205.11	207.43	207.62	207.86	204.33	203.55	201.95	207.81	203.16	202.5	204.14	204.04	204.73	201.04	201.55	204.77
203.14	200.9	205.88	204.48	199.1	201.04	202.19	202.42	206.08	203.41	200.34	200.88	198.76	208.37	198.98	202.53	205.93	204.57	202.57	207.58	203.08	204.01	199.98	206.12	204.47	202.38	204.79	202.34	204.25	199.05	207.1	199.14	206.01	199.87	202.4	200.6	203.38	203.19	203.31	206.43	209.18	201.75	201.31	203.55	199.45	204.25	206.49	202.21	199.84	201.12
212.57	210.21	210.95	212.46	211.8	210.8	210.14	206.77	208.55	209.16	209.45	213.44	215.45	214.09	211.04	209.41	212.01	212.82	215.99	210.17	212.57	211.04	210.87	209.16	210.3	211.95	212.97	208.89	210.72	210.02	211.31	211.3	212.03	210.35	217.57	206.71	213.35	214.33	214.22	211.91	210.59	212.25	213	212.31	210.72	207.53	209.59	209.49	208.43	213.24
217.47	213.21	215.21	216.76	216.67	219.75	220.56	214.48	219.14	212.8	218.29	214.47	211.28	218.35	217.22	215.99	216.22	218.98	217.52	214.58	214.73	214.21	212.44	213.94	218.31	222.28	218.11	217.53	219.16	216.41	215.07	218.23	216.49	217.31	219.03	215.29	216.72	221.91	216.71	215.81	217.39	213.21	215.86	212.72	220.95	216.7	217.41	215.12	213.4	221.29
218.82	223.72	220.45	221.52	213.9	216.47	219.89	216.17	212.68	217.97	220.56	214.93	216.73	217.69	218.48	215.16	217.47	216.39	219.81	218.15	216	218.69	217.57	216.51	214.03	216.03	218.12	218.21	218.39	218.03	218.13	215.37	220.14	222.44	214.64	216.06	216.12	215.9	219.43	214.73	217.87	219.21	214.85	220.47	215.79	217.66	216.69	217.99	219.84	214.91
211.23	209.62	206.92	208.89	208.63	207.15	203	204.19	208.86	211.83	210.9	209.49	210.69	207.47	206.11	210.88	209.12	204.53	209.7	213.14	210.77	207.17	208.22	213.72	205.01	207.68	210.29	211.58	209.3	207.02	209.56	211.28	208.06	207.53	208.51	207.59	209.36	212.11	209.67	213.73	215.77	202.48	214.35	210.82	206.75	202.36	206.3	208.32	207.41	207.99
205	206.2	206.79	208.39	213.27	208.26	208.85	209.48	208.51	213.2	208.3	206.64	210.1	206.25	207.59	205.57	206.4	211.2	208.96	211.78	209.91	208.83	206.86	209.52	209.65	211.35	208.19	209.2	210.49	207.84	205.66	210	210.43	210.47	210.14	212.43	209.7	206.73	211.55	208.99	210.13	210.51	205	209.03	210.87	208.26	209.04	209.84	207.64	209.37
203.85	205.11	210.54	206.53	204.79	206.5	203.73	211.37	204.22	203.38	202.89	205.38	200.73	202.34	208.07	203.53	204.16	206.5	204.54	206.45	205.42	203.97	205.93	206.22	207.54	205.04	202.81	203.43	202.9	206.25	203.33	206.43	209.57	208.84	204.75	203.37	203.85	205.68	201.73	208.7	206.47	201.97	207.91	204.91	208.81	204.43	201.17	205.32	205.39	206.87
201.55	201.37	198.22	203.45	203.44	202.02	198.97	199.54	201.13	204.61	201.66	200.22	203.31	202.98	200.69	203.89	204.09	201.58	201.46	201.55	200.72	198.06	206.64	204.04	198.46	206.29	205.68	202.88	205.11	201.95	207.55	205.21	197.99	202	204.61	206.13	203.27	202.56	205.87	203.14	203.8	203.75	199.67	202.84	203.84	203.41	205.7	203.63	201.47	204.6
213.61	215.63	210.51	213.04	212.32	212.7	211.24	211.55	209.98	210.76	211.76	206.48	214.66	212.29	211.61	215.83	214	213.09	215.74	208.23	211.06	209.53	207.66	208.87	209.03	214.04	214.28	210.14	211.19	207.65	210.96	209.65	215.72	213.21	210.85	213.6	213.61	210.74	206.47	212.73	211.53	212.93	208.41	208.95	212.64	214.09	209.44	208.16	203.52	203.63
210.85	209.63	212.79	209.63	210.15	209.23	209.19	212.37	212.87	207.2	208.62	205.71	208.17	206.82	209.86	205.77	206.77	209.43	205.32	208.08	209.87	213	204.61	211.12	210.38	209.55	210.14	209.97	209.39	212.95	209.26	207.95	207.05	211.58	205.33	209.1	205.83	207.54	209.47	211.35	206.48	205.1	210.12	208.68	210.67	204.66	208.2	208.83	211.84	210.94
212.34	208.25	209.85	210.2	212.97	210.05	210.03	207.6	209.15	206.87	210.39	208.67	205.92	207.57	206.37	207	207.37	209.68	206.37	212.19	206.41	208.28	207.45	210.5	208.11	210.84	209.07	208.03	207.49	206.74	207.23	208.7	206.41	209.61	211.42	208.24	204.86	209.26	207.07	209.86	205.39	209.56	207.2	212.78	205.61	208.18	210.32	204.5	206.98	206.53
204.68	209.53	204.49	203.75	209.01	204.04	205.88	207.76	202.39	208.97	211.26	210.38	209.6	214.23	210.24	207.86	208.42	206.74	209.69	210.23	209.37	205.26	208.14	206.52	204.42	210.69	212.37	207.55	209.49	206.32	215.71	210.09	212.59	210.34	211.08	208.5	209.51	205.22	208.57	203.67	210.12	210.53	201.64	207.92	210.61	209.38	211.67	207.35	211.64	205.36
216.82	220.24	217.64	218.17	215.31	218.07	215.81	217.85	220.01	218.4	218.13	217.68	215.21	215.35	218.75	216.67	213.98	218.66	217.32	220.71	219.1	218.57	213.36	215.92	219.35	218.18	214.49	221.83	218.53	216.9	217.95	214.94	217.85	218.31	220.76	215.8	215.9	217.26	223.03	216.76	219.67	219	219.45	214.43	221.27	218.48	218.81	215.25	215.76	217.55
206.36	202.99	204.7	208.27	205.32	207.04	204.86	207.48	206.07	206.4	201.7	206.94	204.9	202.16	203.21	202.1	203.71	202.32	205.71	202.28	204.19	206.91	203.2	202.61	205.75	205.17	202.01	205.33	203.4	200.53	205.37	207.24	201.95	204.6	206.57	206.57	204.37	202.75	202.14	202.02	206.16	200.8	203.75	204.01	203.06	209.97	204.15	205.79	208.18	201.7
213.41	207.06	207.7	211.28	209.2	207.92	210.41	210.83	212.35	206	212.26	204.18	207.95	203.07	209.7	210.33	209.95	208.06	210.86	210.45	209.23	214.79	212.42	209.29	209.45	209.05	210.21	213.74	209.72	208.99	209.68	205.94	211.72	205.95	206.24	214.68	207.75	207.48	208.17	206.66	208.03	207.58	206.41	207.28	210.53	207.56	211.57	212.51	211.49	216.43
200.09	197.27	198.54	197.87	199.03	197.09	198.66	196.35	197.84	198.96	197.76	194.28	201.6	197.71	195.7	198.51	196.21	197.39	193.33	199.42	201.51	198.78	195.63	199.25	193.85	195.26	197.81	198.39	197.26	197.55	196.22	198.25	197.63	194.41	198.47	197.12	196.4	197.9	198.36	197.19	199.41	203.45	191.91	199.34	198.1	198.71	196.55	196.99	197.26	195.34
203.73	199.2	197.31	202.95	196.08	198.26	196.7	198.17	197.81	201.91	199.55	199.59	196.76	201.19	202.88	200.53	200.02	197.18	197.53	204.58	197.44	195.83	201.21	199.08	200.48	198.66	202.64	197.67	196.83	197.84	198.21	199.22	199.52	194.93	199.99	197.38	198.94	195.06	197.39	201.14	198.9	196.12	198.79	193.33	197.24	196.93	197.84	195.2	196.63	201.28
215.23	213.5	213.15	213.9	210.31	214.92	216.85	215.89	210.78	211.11	212.21	214.02	209.98	212.77	215.32	216.11	209.45	212.09	213.62	215.02	210.63	210.72	214.83	211.86	210.95	215.67	210.17	218.51	214.46	213.04	216.78	212.99	211.94	213.31	217.13	213.03	211.27	213.16	210.64	213.14	210.16	209.63	216.32	213.29	209.61	213.08	212.05	210.09	206.39	215.94
199.75	203.02	199.7	199.24	198.89	202.05	202.3	198.52	197.1	199.76	197.44	201.02	200.78	202.24	199.75	196.02	201.22	204.69	194.69	198.17	198.1	201.56	195.98	200.78	199.78	198.34	203.63	197.43	193.55	199.27	200.99	199.59	201.77	199.26	200.87	199.48	201.72	200.65	203.21	204.83	203.47	199.35	201.58	203.35	204.98	195.75	200.03	206.18	202.95	198.68
204.29	201.36	203.55	200.19	201.63	204.57	198.61	201.83	197.99	200.13	204.25	201.31	205.19	202.01	206.7	196.53	204.99	202.5	205.98	203.61	207.63	197.68	207.14	204.55	202.42	207.29	207.48	196.53	202.81	200.59	196.84	202.02	204.63	199.79	199.93	201.9	199.97	204.17	204.69	198.53	201.72	204.43	202.48	201.5	205.34	202.45	204.01	202.66	203.5	202
213.68	212.88	214.79	214.09	218.49	216.28	215.17	217.77	215.6	216.04	222.24	214.24	215.36	218.4	217.38	218.08	215.81	216.79	216.18	217.55	216.79	217.83	219.83	221.63	217.83	220.55	221.09	219.56	214.95	214.16	218.53	216.02	218	213.9	217.94	219.66	216.09	223.4	217.52	217.37	217.68	221.67	218.66	217.15	214.59	220.12	216.14	218.57	221.95	218.56
200.18	198.65	206.28	201.98	199.14	198.41	202.44	202.34	197.94	204.2	201.62	202.35	204.38	201.44	194.85	201.27	197.26	199.69	201.42	196.31	197.93	199.07	203.16	200.78	202.19	198.41	201.71	199.89	198.1	199.04	202.47	196.26	201.29	200.24	203.01	196.79	196.62	201.04	200.17	204.69	202.78	201.9	204.31	201.1	197.46	199.22	201.65	197.45	200.5	199.79
216	214.94	215.68	220.32	219	218.14	217.59	219.07	218.23	215.05	216.64	216.84	217.29	216.82	219.02	215.85	218.23	220.19	216.9	217.79	213.42	220.6	219.57	220.23	214.09	220.59	221.45	220.79	221.78	220.36	215.97	217.34	216.3	217.34	216.88	215.26	219.11	215.55	216.65	221.56	214.91	217.02	219.23	221.89	218.66	219.48	219.11	220.07	217.34	215.09
215.57	215.46	216.69	214.92	217.32	219.47	216.93	219.22	214.42	217.99	214.94	219.39	216.82	218.37	218.29	219.46	216.34	218.09	218.48	214.83	216.69	223.21	218.19	220.18	213.75	218.77	220.76	217.04	217.63	218.64	217.93	219.87	223.17	217.06	218.92	217.1	218.23	216.18	218.48	214.06	224.45	216.69	217.67	218	216.62	213.08	217.3	219.31	220.7	217.74
207.13	200.88	200.55	200.38	200.44	201.56	206.79	202.73	201.85	202.07	204.35	202.97	207.58	203.71	202.22	207.45	201.51	202.93	201.37	204.16	201.65	202.5	203.47	203.44	199.23	205.03	205.51	205.8	200.49	205.87	203.61	205.96	200.25	202.31	202.38	203.86	203.39	204.12	206.95	203.1	205.96	203.29	200.38	205.27	202.62	205.34	200.58	198.95	199.33	203.79
210.69	208.13	211.53	211.11	212	209.5	217.85	213.18	209.5	210.76	210.26	217.23	210.87	211.85	213.29	211.82	211.77	211.21	211.15	204.89	214.59	212.8	208.11	209.52	213.84	209.58	212.48	211.19	212.08	206.91	209.83	210.53	215.64	211.59	216.55	212.87	207.71	210.14	212.64	217.24	215.79	213.14	211.12	207.94	212.73	213.93	215.07	212.33	210.33	214.91
209.82	208.31	208.22	208.36	210.09	209.34	209.01	210.64	207.02	212.13	211.82	209.9	212.85	209.07	209.64	211.38	206.4	211.63	207.26	208.45	206.95	212.41	208.77	211.5	205.6	212.51	208.72	207.4	204	206	210.83	211.44	211.38	209.35	209.32	209.66	209.16	204.92	203.92	210.87	213.56	206.76	209.53	212.58	211.99	208.6	211.5	210.6	210	212.85
202.78	211.52	210.51	206.01	207.24	207.69	207.1	208.55	211.42	207.93	209.28	205.98	207.3	208.08	203.67	205.34	209.99	204.71	203.61	206.09	209.92	207.54	210.5	205.18	208.04	211.23	206.68	207.45	201.74	203.08	208.88	210.04	204.98	209.46	207.22	208.92	204.34	206.75	208.24	209.02	204.89	206.86	207.75	209.13	206.22	206.31	211.22	205.49	203.89	207.6
202.61	199.41	197.93	200.65	197.95	199.48	199.97	204.39	198.02	204.3	195.18	198.28	198.91	197.33	199.24	197.69	199.45	200.69	206.99	201.74	199.99	199.02	196.13	198.66	197.89	197.72	200.9	201.34	200.98	199.39	202.18	195.23	200.22	202.9	200.16	193.84	199.55	199.73	200.56	202.95	201.31	195.1	196.49	203.55	199.87	204.16	204.23	203.36	197.92	198.94
213.36	217.39	209.22	214.06	210.57	211.91	214.42	208.14	205.5	209.05	211.74	208.75	214.47	215.44	208.89	209.99	209.16	211.66	206.44	210.97	215.45	204.69	211.53	210.51	212.73	214.39	214.53	210.17	210.35	209.95	209.54	210.77	209.05	207.89	210.04	211.67	211.89	210.55	210.32	213.94	211.79	212.12	206.75	212.43	212	207.83	208.61	211.47	213.13	210.98
214.03	207.19	207.85	207.36	207.98	210.62	207.81	208.57	208.45	209.01	209.81	206.96	207.95	206.92	208.25	205.16	212.31	205.97	210.74	208.08	209.23	208.24	205.28	210.63	208.83	209.7	208.29	205.49	211.9	206.51	205.5	210.43	211.3	212.35	209.68	211.46	210.39	204.56	211.16	207.59	208.58	209.06	210.38	206.88	212.32	210.14	207.51	207.95	211.07	205.72
212.19	212.3	208.38	208.44	213.53	207.68	212.01	208.53	206.87	207.27	208.86	208.81	213.9	204.47	209.59	209.63	213.18	204.18	210.77	202.99	205.3	211.19	210.32	208.02	212.08	206.89	208.91	208.01	205.56	203.19	208.56	205.48	211.74	207.71	206.07	210.6	206.91	206.61	206.23	209.46	204.75	212.65	211.45	209.93	209.29	204.66	207.86	207.56	208.01	205.93
203.98	198.98	197.76	203.59	205.47	201.11	205.67	203.59	202.56	198.48	207.96	202.45	202.15	197.18	201.55	201.42	199.09	198.08	204.36	205.48	207.13	204.17	202.63	205.86	205.87	205.26	205.61	200.51	201.97	207.48	205	205.13	200.59	197.41	205.8	203.56	202.1	202.26	203.33	202.7	202.63	204.02	197.78	200.08	204.25	203.4	201.59	204.76	200.14	204.17
194.03	194.53	196.05	194.43	196.23	192.18	195.41	198.05	192.93	195.38	198.72	190.28	194.26	194.59	194.95	194.6	195.48	191.45	195.58	194.33	192.07	195.9	191.34	193.06	194.19	198.46	196.55	195.58	192.89	195.93	198.45	193.2	190.46	190.56	198.85	195.13	197.61	193.16	199.52	195.12	196.07	200.25	195.51	191.6	193.64	197.13	192.96	192.53	196.26	199.14
207.86	208.62	210.49	206.44	205.12	206.41	207.26	206.16	210.06	208.18	210.62	203.47	210.65	211.31	214.44	213	210.82	208.82	214.64	211.55	209.26	214.65	208.28	208.73	206.13	206.49	206.11	211.02	206.49	203.63	207.79	211.22	212.59	206.08	208.86	206.2	206.2	206.17	209.52	209.36	205.2	212.65	212.12	208.69	206.59	210.01	205.49	210.33	213.88	211.03
209.02	206.9	206.18	209.88	205.57	206.99	211.19	207.7	205.42	207.8	205.76	205.59	210.91	204.68	211.76	212.5	208.67	206.51	209.12	209.8	206.74	206.63	205.28	207.58	208.68	211.05	205.2	204.3	209.83	210.54	207.21	204.98	205.27	205.5	206.15	205.76	209.07	211.26	206.3	212.67	210.27	207.74	207.73	206.64	206.45	212.67	208.63	205.21	204.51	207.08
204.38	200.18	198.71	198.89	197.56	206.26	202.66	204.19	197.34	206.35	201.98	205.42	204.14	201.36	201.06	204.3	202.74	200.33	202.09	198.24	199.36	197.58	204.36	201.27	201.23	199.33	199.98	200.23	198.41	198.05	200.37	202.72	199.62	199.83	200.2	200.85	198.05	203.18	202.03	201.26	199.92	197.78	203.71	201.52	202.1	195.72	205.63	198.37	203.5	199.63
210.55	206.72	207.21	210.63	205.18	214.16	208.14	207.55	207.32	203.17	208.09	210.64	209.95	206.63	208.63	206.87	204.84	207.28	205.43	208.9	210.02	207.88	208.73	210.01	206.28	206.69	211.95	207.76	208.23	207.18	208.74	210.5	208.56	207.96	207.12	208.83	215.34	209.26	206.49	206.16	210.61	208.4	209.42	207.64	209.46	206.71	210.76	209.24	208.95	206.7
205.59	206.63	204.35	199.1	204.19	209.16	204.34	209.1	203.26	208.03	204.75	212.07	205.09	211.01	207.95	211.33	202.76	209.3	211.4	210	204.44	211.51	212.35	214.29	203.39	205.95	204.96	208.97	207.67	210.49	211.16	203.15	216.22	203.87	206.4	209.18	203.76	206.57	207.9	208.58	211.27	208.19	204.83	210.31	206.33	208.33	208.19	205.17	207.44	207.87
208.76	212.68	213.97	208.89	206.8	208.72	207.98	211.35	211.8	213.8	215.54	214.49	209.83	214.91	208.55	210.35	212.47	214.75	209.25	207.97	212.36	213.54	209.97	215.57	209.93	212.94	214.34	213.05	213.45	208.05	209.91	207.36	208.94	208.56	215.75	216.58	211.64	211.81	213.79	215.13	212.03	210.64	211.86	214.31	211.87	209.67	216.9	210.25	212.29	210.02
213.25	219.95	208.07	215.84	214.45	216.65	214.09	209.41	214.8	213.25	212.76	212.98	213.74	219.87	208.74	217.02	210.49	213.89	214.4	212.37	214.42	211.73	212.22	212.91	210.34	212.66	218.08	215.93	214.65	212.09	210.45	212.38	213.87	210.6	211.31	214.57	209.65	211.62	212.76	213.94	213.8	214.39	212.49	210.69	213.68	209.36	215.16	211.64	210.7	212.98
205.33	202.41	201.59	203.13	202.96	204.84	203.78	203.53	204.23	208.16	207.38	205.92	205	208.06	208.89	201.62	207.19	208.9	206.85	199.73	205.28	201.24	206.38	202.42	203.54	205.56	208.26	206.3	211.13	202.83	202.87	211.82	203.26	207.33	204.35	204.9	206.67	203.3	208.54	209.04	202.45	209.26	209.24	206.58	207.08	208.26	205.67	202.97	203.44	206.05
205.19	204.71	206.94	204.23	210.9	208.36	208.27	205.66	208.92	203.42	204.85	201.24	202.16	208.59	207.74	207.36	213.6	206.64	203.43	206.27	203.25	206.04	206.94	209.14	203.31	204	210.12	209.36	204.11	212.18	209.21	208.64	207.15	208.35	208.15	208.64	207.18	205.42	207.36	208.85	205.77	208.2	204.38	203.59	207.13	206.87	204.59	205.98	205.53	204.48
203.21	202.97	200.35	203.49	200.18	192.89	201.99	198.59	201.08	198.72	203.57	199.27	203.05	196.93	196.63	202.92	197.96	198.89	201.51	199.29	202.38	205.7	203.13	202.68	202.7	203.53	199.27	199.88	198.81	200.49	201.12	197.94	202.01	205.1	202.23	200.99	198.94	203.16	204.21	203.98	196.28	205.8	200.61	202.37	200.43	197.83	201.38	201.91	204.91	201.51
201.43	201.67	197.76	198.86	197.49	193.71	196.63	201.92	201.39	196.99	199.65	196.71	199.72	197.07	196.94	201.68	199.02	197	198.57	197.96	198.43	201.44	198.71	198.42	197.71	196.53	200.16	198.08	202.44	199.98	208.25	201.04	198.34	201.14	199.38	198.39	199.15	200.53	198.01	198.26	197.86	201.04	204.47	200.61	201.28	201.32	195.36	199.04	197.93	199.06
217.44	214.08	213.87	213.41	211.02	215.28	215.01	211.99	214.33	213.18	211.41	212.34	209.93	213.11	213.79	208.68	215.75	210.56	214.28	214.26	211.32	213.35	215.56	217.35	214.6	207.78	214.73	214.79	213.19	213.98	213.58	212.63	214.92	214.96	212.16	211.9	218.09	215.05	217.14	217.44	215.91	215.06	209.67	215.09	209.99	210.72	213.64	215.27	211.87	210.93
200.59	201.95	202.66	200.46	199.49	197.59	199.5	197.42	202.38	196.67	197.78	201.01	202.65	198.12	200.01	200.61	199.18	196.3	198.67	199.98	205.29	199.16	198.69	196.46	200.92	198.07	203.63	201.52	200.6	204.49	200.49	200.42	199.01	200.09	203.37	200.79	201.11	201.79	201.3	200.91	202.09	194.91	201.31	200.09	197.24	199	200.69	196.35	201.27	198.59
207.71	205.19	205.58	201.01	203.46	206.41	206.47	208.13	203.88	209.5	205.53	208.11	201.33	206.12	203.12	204.22	204.03	203.13	201.87	207.87	204.54	208.25	206.37	205.15	199.43	202.36	205.46	205.16	203.28	209.42	205.11	206.41	201.75	205.14	203.73	202.15	209.27	208.75	198.87	203.02	204.54	202.2	201.86	206.45	204.1	206	205.68	201.25	203.03	200.4
199.87	202.49	200.54	197.84	197.19	202.6	200.55	196.15	196.82	196.83	204.07	203.34	198.05	201.81	203.61	199.96	200.46	201.8	195.49	200.14	200.79	204.17	195.83	199.66	203.05	195.46	201.89	194.14	200.72	199.37	201.37	201.32	200.43	201.77	202.26	195.43	199.76	199.34	201.66	200.26	197.38	197.16	204.97	200.29	204.12	205.22	202.98	195.96	208.36	199.56
208.35	208.6	207.58	207.11	209.74	206.81	207.73	211.3	204.56	212.53	214.52	206.01	206.24	206.67	199.79	209.67	206.39	209.07	208.46	204.24	208.63	207.51	208.4	207.36	212.03	212.99	209.84	205.04	207.03	206.53	205.83	207.43	210.9	204.35	210.75	209.01	210.52	206.96	211.85	205.46	207.91	207.62	212.66	205.09	207.86	209.08	202.44	205.49	211.94	206.07
206.81	209.47	204.32	206.34	207.17	205.56	206.77	210.71	207.25	203.91	214.62	210.81	207.02	210.1	211.22	208.65	206.2	211.76	203.46	209.39	209.16	210.43	206.05	205.05	211.13	203.31	209.68	204.98	204.25	211.29	204.99	207.65	207.02	206.85	205.78	206.66	204.72	209.88	211.33	207.81	210.95	210.19	205.12	206.77	209.14	209.04	206.03	210.32	207.87	206.24
206.79	207.09	204.24	203.35	201.17	206.34	205.51	202.77	207.62	202.79	208.83	206.09	207.15	206.61	205.58	205.33	206.46	204.76	204.46	204.99	200.13	201.74	205.95	204.19	206.5	201.84	205.43	199.61	205.31	205.78	205.85	205.32	204.35	208.37	202.05	204.17	204.13	201.89	205.33	202.34	206	202.43	207.44	207.6	210.34	204.86	205.8	205.3	206.27	206.35
206.02	206.38	201.88	208.53	201.6	205.89	204.97	204.08	202.85	200.45	202.25	200.31	202.26	201.78	202.35	204.38	205.64	205.22	202.03	202.35	205.5	202.4	200.38	202.64	210.37	201.24	203.73	204.44	203.9	205.04	204.14	203.82	204.58	206.34	206.05	205.15	207.48	200.33	201.03	201.99	205.98	207.01	204.96	208.07	205.7	204.22	203.28	202.22	201.41	201.73
200.18	202.7	200.74	201.67	201.66	200.54	204.23	203.43	201.28	199.47	200.25	198.17	204.9	196.93	201.04	203.94	202.06	198.88	202.06	197.6	199.23	199.51	202.83	201.72	200.75	204.12	197.42	203.51	201.11	202.42	202.61	201.9	202.72	200.19	200.63	201.08	202.09	200.07	201.07	201.57	200.09	200.56	198.54	197.47	201.18	201.51	202.43	196.86	193.06	205.72
209.64	209.3	210.17	208.87	211.93	207.22	213.37	210.75	203.63	208.26	206.19	206.26	204.8	214.14	209.75	208.12	207.03	209.71	207.12	208.05	210.43	211.54	210.24	211.21	206.66	210.68	208.8	211.29	210.78	206.27	208.44	210.5	205.57	210.57	206.89	206.75	211.12	208.04	209.72	210.46	207.9	211.08	208.33	212.82	205.61	208.28	211.15	204.29	212.18	205.95
216.44	211.21	214.32	208.54	211.61	210.98	214.65	211.55	213.67	211.78	209.66	211.8	207.62	214.06	209.88	214.88	208.63	214.15	214.9	212.16	211.34	211.86	211.15	208.27	214.14	214.69	215.43	213.53	217.29	210.19	212.69	214.32	208.42	212.9	208.78	216.67	214.04	218.26	216.04	213.83	213.52	211.44	211.81	207.51	210.39	211.7	205.11	211.92	213.05	206.26
202.09	200.05	204.88	202.63	197.58	202.9	200.94	204.9	201.2	199.29	199.5	202.08	199.61	203.28	201.08	204.4	202.02	201.29	204.04	200.89	206.21	196.65	203.75	201.42	198.77	197.84	205.19	207.34	197.27	205.72	204.79	206.52	203.34	201.33	204.99	201.94	203.59	206.38	202.89	201.96	204.77	197.13	202.71	203.08	201.1	205.4	201.23	206.26	203.61	201.56
206.15	207.62	208.16	213.36	208.52	209.59	211.01	207.77	207.23	211.49	210.51	204.74	208.58	212.36	210.3	211.51	210.65	208.7	207.79	210.36	206.24	210.06	213.56	206.3	205.08	207.56	207.81	205.74	209.1	210.15	211.63	209.83	210.16	210.09	207.26	209.18	206.18	208.66	208.99	210.89	206.81	210.41	211.48	209.2	212.82	206.23	213.61	209.26	209.95	205.66
211.33	210.92	210.13	210.54	211	215.32	208.43	216.56	211.31	210.93	212.82	209.91	210.04	210.47	213.81	213.86	212.07	213.65	213.95	215.51	211.1	213.52	216.19	214.93	210.49	210.18	208.18	207.86	217.63	209.25	212.15	213.15	212.28	212.37	210.41	211.84	206.94	210.06	209.38	213.26	214.42	210.54	209.62	212.83	211.74	211	212.35	213.92	212.13	214.5
205.79	209.84	203.77	206.59	207.33	208.4	206.91	207.72	204.23	208.1	209.67	208.1	208.96	201.43	205.83	211.17	205.31	206.02	207.93	209.68	204.41	209.07	208.93	210.35	207.74	208.62	206.85	207.6	209.93	209.1	211.07	203.06	206.47	208.93	206.78	207.74	208.85	204.48	205.78	207.02	209.13	208.27	212.76	205.96	205.76	207.25	212.65	206.86	213.16	209.35
211.64	214.55	209.29	203.15	213.41	209.51	208.21	205.77	206.59	214.09	213.44	205.85	210.04	215.35	207.09	210.69	211.76	213.02	208.09	210.49	208.81	207.24	212.98	210.05	212.84	214.96	206.26	213.48	209.82	211.4	210.14	209.96	210.3	207.34	210.84	213.78	210.21	206.86	205.24	208.89	211.87	209.51	208.04	209.56	208.56	207.71	211.16	208.2	205.05	208.87
208.83	214.41	207.1	209.69	207.11	202.89	208.26	203.11	207.04	207.12	207.04	207.54	206.96	207.49	208.34	208.45	208.94	206.94	206.37	207.09	209.92	206.39	207.04	208.42	211.36	206.51	209.48	204.44	212.35	208.66	206.96	210.71	207.93	207.95	204.86	212.72	208.11	207.29	210.28	208.12	208.35	203.58	209.37	206.54	211.72	206.8	210.86	209.35	206.78	211.54
212.3	205.25	207.68	209.82	213.45	208.41	204.11	207.66	211.48	207.11	209.09	209.28	206.18	209.92	207.91	202.5	207.57	208.03	210.58	212.3	206.08	208.12	209.78	209.32	206.16	212.13	206.17	203.88	210.31	208.78	208.85	212.7	205.62	211.68	212.16	205.95	207.13	209.6	204.29	204.65	206.48	208.01	208.6	201.2	206.27	207.83	207.68	210.76	208.06	214.09
200.44	196.31	196.69	201.82	203.7	198.46	194.31	201.03	194.77	199.15	194.74	200.9	196.8	201.64	198.73	206.33	199.54	197.73	196.45	200.89	197.88	199.56	199.13	200.03	195.93	196.6	198.68	195.52	198.14	197.75	201.41	198.97	197.62	203.79	204.31	196	193.76	195.6	198.31	199.81	197.99	199.27	198.17	198.3	197.64	194.18	200.03	196.74	198.43	194.14
209.47	210.91	215.78	212.87	214.89	219.52	213.39	213.23	213.66	213.81	214.93	214.89	214.28	213.01	213.66	210.84	217.11	209.58	216.15	206.94	213.52	212.82	215.46	213.21	215.71	206.71	215.95	212.83	214.06	214.78	212.84	215.52	215.15	214.54	214.29	216.68	209.52	209.31	210.62	212.08	211.09	210.62	210.36	217.32	213.89	214.53	209.75	213.32	216.39	213.27
201.7	202.51	202.59	200.95	204.04	207.19	202.35	202.64	203.19	208.27	202.98	209.56	202.07	202.42	210.23	204.89	201.22	205.68	203.1	201.15	204.65	203.03	204.28	202.4	202.61	204.64	199.11	202.96	203.31	201.51	206.96	202.34	206.9	204.15	201.87	209.39	201.17	203.79	206.56	205.9	203.76	198.92	199.64	204.15	205.34	210.48	199.74	204.87	202.5	204
205.94	203.42	203.84	204.93	205.59	205.86	208.9	208.99	202.74	202.13	204.66	206.78	207.71	205.12	202.45	205.44	205.34	202.9	209.62	201.95	207.28	203.06	202.76	205.44	204.37	200.55	200.93	202.09	207.26	205.8	203.32	207.17	206.34	200.56	208.87	204.99	202.69	202.02	198.9	206.07	204.89	203.46	203.82	210.38	205.94	209.68	205.26	208.3	203.94	206.51
200.45	189.94	195.01	195.11	194.67	190.57	194.85	196.08	196.24	193.81	195.69	197.57	195.56	201.73	190.36	193.16	194.64	194.19	196.76	197.16	193.33	199.63	198.35	189.93	200.94	195.73	191.16	193.62	196.61	196.88	190.83	194.72	196.51	190.9	195.45	190.14	192.24	192.91	195.89	190.72	197.84	192.8	192.07	194.9	197.21	190.15	191.34	192.61	197.53	193.94
205.43	201.77	204.9	200.67	207.9	205.11	198.93	203.67	206.56	207.86	203.72	205.07	210.25	203.3	206.6	206.05	205.58	205.98	209.22	204.11	200.16	207	204.71	206.25	200.49	202.98	206.59	206.95	204.07	207.99	204.11	204.26	206.36	207.45	208.25	202	206.39	201.32	208.94	201.86	204.95	204.47	206.16	207.56	203.85	198.89	202.51	205.6	204.29	205.03
206.65	207.32	209.78	205.57	212.5	210.75	210.26	206.8	211.94	212.79	208.43	212.33	205.61	208.83	205.97	208.57	209.47	213.84	205.66	206.79	205.83	207.62	207.79	205.48	206.52	211.02	213.46	212.95	209.56	215.77	212.98	208.41	210.02	207.54	211.15	210.51	205.43	210.02	208.72	205.5	211.44	210.13	206.94	210.03	210.72	209.51	205.48	206.24	207.7	206.19
203.03	200.92	198.36	203.64	198.17	199.68	197.22	199.99	199.84	197.77	198.53	198.78	199.24	198.14	198.91	200.62	199.06	198.12	199.26	201.75	199.28	196.97	201.84	201.16	192.41	197.32	202.16	202.31	197.93	197.56	195.05	199.33	199.45	200.85	197.94	201.32	200.57	200.42	197.68	196.01	195.57	204.03	201.07	199.41	199.62	203.91	200.98	196.86	200.39	198.11
199.64	200.06	204.84	203.12	205.29	204.31	204.54	203.42	200.68	204	197.32	205.1	199.74	197.33	205.65	204.2	202.14	208.39	203.1	203.69	203.55	203.55	196.85	201.05	205.55	206.72	199.43	200.49	199.95	202.61	201.22	204.51	204.37	202.21	205.94	200.18	200.28	205.95	200.41	204.05	199.26	204.29	201.74	202.36	204.45	200.16	200.44	205.78	202.27	200.01
210.7	209.31	212.59	209.4	210.85	209.74	212.6	207.44	213.4	213.89	215.12	210.94	211.01	211.78	210.44	211.2	214.53	211.29	214.75	214.6	210.2	212.32	214.41	213.93	213.87	209.28	211.2	208.13	213.18	209.57	209.25	209.97	211.92	215.99	211.63	210.36	215.92	214.97	211.63	213.43	211.61	213.51	211.87	209.37	212.8	212.28	209.96	215.84	212.85	215.66
203.41	200.67	197.68	198.11	203.16	199.84	201.47	198.29	198.7	197.65	198.21	203.2	200.88	202.05	196.73	197.05	199.74	199.1	198.17	200.75	200.2	202.35	198.99	196	199.15	197.56	194.59	198.36	203.27	197.14	200.83	200.09	196.42	197.91	198.11	196.5	197.09	197.41	201.36	205.38	201.61	207.6	200.02	200.59	202.23	195.56	198.82	196.04	195.52	200.58
207.13	209.02	208.25	208.33	210.31	210.73	209.3	210.35	207.45	209.88	205.93	205.7	207.54	211.32	209.89	205.61	212.01	214.03	210.3	208.26	212.85	210	205.43	203.1	214.48	213.99	207.99	209.76	212.29	207.17	212.65	207.63	212.54	209.01	211.52	209.03	207.8	211.8	209.3	213.75	207.56	211.27	205.43	211.17	205.09	210.9	214.24	210.9	211.72	210.51
205.75	203.07	205.59	207.2	206.6	206.91	200.36	203.01	203.43	209.05	205.36	202.56	204.55	205.83	205.18	206.52	202.28	205.74	205.33	203.67	206.32	204.69	205.7	200.49	208.5	198.41	199.07	204.2	204.68	205.13	204.47	200.97	204.67	206.57	201.71	204.15	207.2	200.65	203.49	201.65	200.57	200.15	203	203.29	203.64	207.28	201.89	202.8	200.73	199.94
216.62	213.78	218.3	219.4	215.44	219.38	222.51	218.24	217.29	216.27	217.03	217.98	217.22	214.66	220.82	223	219.55	216.77	215.01	218.61	216.34	217.95	220.09	217.94	217.12	219.03	218.82	216.53	212.73	216.41	213.15	218.16	219.95	214.84	213.54	215.19	217.1	215.43	217.09	218.73	215.25	216.85	221.93	212.29	214	217.36	216.92	212.4	217.28	218.84
211.32	206.55	209.09	210.56	207.66	207.24	207.54	212.72	207.19	208.51	209.29	207.53	210.96	210.65	206.96	208.65	208.13	208.74	208.7	212.28	210.49	213.03	206.92	212.36	207.14	213.12	208.6	208.68	212.23	211.48	208.26	214.11	207.05	208.32	211.56	209.65	210.71	209.1	208.74	210.77	206.51	209.63	205.94	212.57	208.84	209.83	211.26	206.24	210.22	208.39
214.88	217.81	213.23	213.28	210.19	216.97	211.66	218.54	214.33	210.93	210.87	220.93	212.12	210.61	214.93	216.84	212.52	216.51	209.8	214.17	211.39	216.49	213	213.19	214.13	211.88	211.04	211.26	214.44	210.88	209.81	214.94	211.41	213.44	212.26	212.42	212.55	212.82	212.95	210.85	211.96	212.49	211.45	210.3	210.15	210.15	215.49	210.89	211.16	212
187.02	193.29	194.78	190.85	191.49	193.16	196.09	192.08	193.75	198.43	193.89	197.68	198.32	191.72	190.51	194.79	195.99	194.47	194.55	192.86	195.57	192.66	196.53	195.71	196.17	190.65	197.12	198.55	195.07	196.25	189.87	192.17	195.43	187.18	195.75	193.01	190.64	192.66	194.08	194.08	197.11	192.91	194.47	198.26	195.74	199.09	199.58	192.15	192.36	194.58
209.31	211.2	210.29	208.37	208.92	212.29	214.37	210.07	209.08	214.02	211.31	212.66	209.72	209.68	210.27	209.88	209.1	208.25	207.92	208.72	212.79	210.33	210.53	207.58	208.63	211.5	208.06	206.16	206.11	210.03	205.36	210.17	210.17	210.31	211.28	208.76	206.62	208.39	208.77	206.6	208.43	210.27	209.41	206.5	208.71	206.23	209.45	208.68	204.49	210.97
201.4	198.36	205.59	204.76	205.47	210.02	206.1	206.65	205.35	201.66	198.56	207.5	205.77	201.25	202.36	205.42	205.79	207.3	207.49	202.48	203.96	205.38	205.24	207.23	200.18	205.98	203.54	204.23	203.86	200.87	204.48	202.2	204.64	207.73	203.57	199.61	205.24	208.46	205.61	201.15	208.16	205.27	202.72	202.03	205.65	202.3	201.37	201.8	206.79	204.12
206.67	206.6	204.27	200.89	200.94	204.93	203.95	204.29	206.17	202.76	210.52	202.01	204.62	206.58	204.11	197.02	205.77	202.16	204.4	202.66	205.45	205.93	203.8	200.39	201.75	204.55	204.52	204.86	202.55	204.79	209.05	204.22	205.13	205.44	204.85	205.1	200.51	203.67	202.61	202.47	206.66	206	203.45	200.01	202	204.98	202.43	204.03	202.95	205.16
210.55	211.67	208.55	209.2	208.68	213.12	211.96	210.65	210.18	214.27	211.73	209.32	212.33	214.52	213.36	212.66	215.61	211.63	209.97	211.16	208.46	214.1	214.82	215.17	216.12	207.38	211.25	207.58	213.37	211.84	211.45	214.23	214.47	212.58	212.08	218.35	211.25	211.17	211.57	206.58	209.6	213.78	213.61	212.33	206.79	213.57	212.64	211.49	211.95	211.75
206.95	212.28	200.81	206.35	208.43	211.5	206.73	209.68	207.87	205.49	207.28	213.9	205.83	207.55	206.89	208.37	207.89	208.93	207.29	209	205.28	208.36	205.78	210.19	211.25	209.38	204.51	208.43	211.84	211.24	205.58	209.95	208.03	212.13	210.98	207.86	208.3	207.67	209.2	212.19	203.86	203.66	211.26	208.51	208.37	205.83	204.83	206.9	209.55	211.41
210.73	209.6	216.94	210.32	211.94	209.95	210.35	213.6	211.77	213	211.41	215.01	212.46	214.06	209.97	215.51	212.68	208.12	215.19	211.98	207.27	214.42	212.26	215.32	209.8	212.4	213.26	213.25	210.91	209.88	210.94	213.41	214.34	210.77	209.34	212.35	208.66	215.8	214.2	213.46	211	209.76	213.38	209.2	211.8	209.2	214.7	210.6	212.15	209.18
206.09	205.37	206.93	210.01	210.19	210.15	208.03	211.56	209.29	207.57	208.23	207.09	208.1	213.24	212.35	208.91	211.38	209.09	209.14	212.73	209.47	212.65	208.38	211.02	208.44	212.85	211.8	209.09	215.5	211	213.08	210.43	210.54	209.7	211.22	209.63	209	211.27	213.78	209.1	209.39	212.8	207.83	209.19	211.63	211.82	206.94	202.28	203.73	207.19
193.51	192.52	190.22	196.05	191.1	191.87	192.39	196.94	191.68	197.43	192.63	192.32	194.2	192.23	192.8	196.94	192.64	194.7	192.96	196.25	194.26	194.72	191.58	195.95	193.46	197.43	194.17	193.63	199.01	195.46	193.86	198.78	192.29	200.52	191.27	196.62	194.23	197.98	190.7	190.16	193.9	187.67	192.74	191.83	197.44	193.79	195.64	189.43	192.87	189.41
198.1	201.21	200.41	197.17	200.09	203.28	201.19	197.76	197.82	196.63	198.44	201.4	200.59	201.7	201.3	200.76	201.05	198.27	195.48	196.24	198.87	198.55	197.36	197.65	194.34	203.95	200.94	199.82	199.07	196.8	202.93	198.09	202.37	198.75	200.01	201.31	202.56	202.72	192.39	201.3	202.55	199.21	198.24	200.56	197.69	201.07	201.25	195.41	197.67	198.11
191.36	193.37	192.28	191.5	197.85	194.04	196.31	188.23	194.58	191.92	194.78	191.43	196.57	190.56	195.5	194.19	200.11	193.63	195.54	189.03	196.43	197.48	191.86	197.84	193	192.44	193.13	192.81	192.39	192.81	199.24	198.83	193.17	195.13	190.11	194.21	195.86	194.04	191.4	191.95	193.02	198.25	193.24	198.51	192.8	194.88	194.91	191.85	191.02	192.48
206.74	210.13	207.15	206.58	206.96	207.54	205.88	212.45	205.81	205.44	208.59	206.77	211.79	210.66	205.25	206.38	209.06	208.06	211.62	206.56	206.99	211.23	204.72	211.13	211.27	209.04	207.33	210.23	211.25	209.07	206.6	209.6	209.1	204.95	207.65	206.53	206.82	207.01	206.91	209.19	209.22	211.69	204.3	208	208.68	206.91	208.82	207.09	210.4	208.62
208.09	202.66	209.71	208.24	207.05	205.46	204.13	210.51	204.42	209.45	206.78	206.83	204.45	206.58	208.71	207.47	206.23	209.69	207.61	203.81	208.77	206.3	207.57	209.08	210.43	211.65	204.23	209.16	208.28	212.99	210.97	205.39	205.7	213.06	207.34	209.11	206.03	206.54	207.93	207.94	206.65	205.35	209.12	208.41	206.09	205.04	210.16	206.39	209.11	209.6
201.74	196.42	199.99	199.55	199.45	202.86	202.88	198.28	201.6	204.64	203.41	203.84	196.51	198.17	197.59	201.59	201.6	200.97	200.57	198.71	200.3	202.6	201.73	203.09	199.65	203.61	198.85	200.98	203.77	195.36	198.72	202.19	199.78	197.56	204.33	202.62	201.81	203.78	202.73	198.55	204.04	198.26	198.78	201.19	204.77	195.84	198.63	204.7	199.39	198.6
212.56	208.26	209.62	210.74	206.89	213.51	208.67	209.78	212.38	206.81	205.47	207.26	214.9	209.85	209.18	214.11	212.43	209.6	212.54	207.52	204.88	209.35	213.15	211.47	205.12	210.38	209.36	212.86	211.85	210	207.46	209.44	211.14	210.02	214.31	212.12	208.6	209.96	209.29	205.12	206.39	210.3	209.58	208.19	212.22	207.32	210.39	208.11	209.44	204.9
205.17	202.11	204.6	202.66	204.07	203.1	201.63	208.59	203.13	203.94	204.18	206.38	205.43	199.46	203.35	204.18	207.47	201.89	204.42	207.1	197.38	200.91	207.14	205.43	207.21	207.24	205.07	205.03	204.42	202.5	202.47	205.18	204.85	204.17	200.67	203	204.61	201.56	203.78	202.45	203.05	205.46	204.21	201.66	204.88	206.59	203.19	203.13	200.68	202.97
202.06	205.27	208.27	209.78	212.69	209.38	206.69	206.18	207.28	208.28	208.52	210.23	206.37	206.05	207.82	202.41	210.01	208.75	205.33	203.32	211.35	210.16	205.15	208.51	209.31	208.13	206.55	206.89	207.47	209.83	207.67	208.02	207.7	204.43	209.42	209.27	209.02	208.22	210.4	208.8	204.18	206.1	207.92	208.1	202.16	209.04	209.2	208.74	205.25	213.14
205.71	211.72	212.81	211.09	208.21	207.36	208.97	207.86	208.68	208.77	206.83	209.71	210.13	210.83	213.25	210.99	209.23	207.01	205.89	205.46	205.24	206.27	212.54	211.4	209.22	209.63	209.35	205.76	213.02	211.89	208.02	212.4	205.16	207.08	207.02	207.3	207.95	206.81	210.07	210.76	211.22	204.9	208.16	207.93	210.89	209.1	208.85	208.61	208.65	210.14
207.44	206.58	206.88	207.42	206.47	209.32	207.2	208.97	207.43	208.66	210.78	207.75	203.84	204.67	212.36	206.35	207.42	205.68	209.48	205.92	203.37	206.99	208.99	203.67	213.23	209.92	208.44	206.39	209.32	205.58	208.9	210.28	207.57	209.87	208.18	212.57	210.4	208.09	211.26	211.73	209.02	206.6	208.69	206.66	210.01	203.44	206.61	209.5	208.12	209.25
207.45	212.56	206.88	207.68	205.16	209.83	211.44	213.75	204.4	210.64	211.22	206.17	210.21	210.42	209.5	203.42	208.18	207.35	207.19	207.76	216.01	210.64	208.53	204.47	210.82	214.25	207.53	206.84	210.19	209.29	212.68	205.44	206.52	208.27	208.99	210.86	208.64	210.06	212.37	207.29	204.2	212.24	204.73	207.78	209.41	212.8	203.37	209.2	206.76	209.93
206.32	210.33	207.51	206.17	209.51	207.07	211.21	203.83	207.92	207.21	204.48	205.39	208.87	206.59	207.55	207.6	208.13	212.18	208.36	210.32	207.47	206.48	207.94	211.83	206.99	201.76	205.5	211.5	207.99	210.59	205.28	214.19	211.01	206.18	212.65	212.19	205.17	209.79	211	203.34	205.56	207.86	211.57	206.95	208.23	207.56	214.68	209.22	213.6	208.78
208.85	202.72	208.82	208.56	207.21	208.19	204.77	209.33	205.71	209.58	209.9	208.27	209.45	208.28	203.57	210.54	206.94	206.96	208.05	211.3	207.05	207.37	206.63	208.77	207.62	210.96	207.33	209.14	207.82	211.75	203.8	208.12	203.88	209.44	210.55	204.19	210.32	209.4	205.02	211.22	206.23	211.24	204.66	208.78	209.25	203.8	210.32	210.31	207.78	211.08
217.46	224.59	219.39	216.75	214.87	224.18	216.07	219.62	222.18	218.84	219.27	214.33	221.03	216.91	216.87	219.72	221.67	219.5	215.67	216.99	214.88	214.54	216.42	215.09	213.59	217.25	213.71	224.36	220.5	217.68	223.72	215.02	216.58	220.98	216.56	223.09	218.9	217.55	215.67	216.86	218.75	219.62	217.05	223.9	221.68	215	216.48	218.44	213.48	220.77
198.85	196.25	192.37	201.3	198.94	199.44	203	201.2	199.12	198.17	200.13	201.41	201.9	197.37	205.18	200.61	202.36	196.28	197.83	195.9	198.94	203.98	203.65	196.82	201.51	200.77	199.57	199.91	201.91	200.89	197.61	201.49	199.23	197.8	200.25	201.88	200.93	201.64	196.35	200.14	199.92	198.39	204.41	201.51	201.04	205.2	199.32	201.1	201.47	201.7
214.17	219.09	215.3	218.68	217.44	221.55	215.35	215.19	218.37	215.61	220.77	219.21	214.3	217.56	219.07	216.05	218.36	214.87	219.37	220.42	218.11	216.48	212.88	220.69	212.61	213.76	218.89	218.76	220.24	218.61	217.85	215.97	219.09	216.9	215.72	213.48	218.26	213.94	218.95	221.84	220.68	215.6	217.57	217.35	215.45	219.69	217.84	216.83	214.4	217.02
198.97	200.62	200.69	200.7	200.71	201.74	203.85	202.7	203.74	200.24	204.02	197.14	202.01	196.83	200.27	199.38	203.2	202.17	202.62	198.13	202.78	198.13	200.93	204.91	198.07	203.23	197.78	198.69	202.91	201.1	198.11	197.78	201.84	199.63	198.56	201.37	195.43	200.3	202.82	204.11	199.55	203.53	202.34	198.61	198.18	198.44	205.15	198.68	200.93	206.13
204.83	215.73	215.52	211.81	213.05	213.4	213.3	210.34	212.36	211.43	212.39	207.94	214.37	213.19	211.79	215.18	214.67	215.88	214.09	215.03	213.42	211.05	211.75	213.79	215.38	208.72	211.53	209.73	214.09	208.12	211.35	212.21	212.22	215.87	210.32	208.41	208.96	209.19	215.06	217.02	210.79	208.93	209.09	214.45	212.12	214.29	211	216.1	212.94	211.76
210.09	213.65	210.26	214.83	212.73	217.12	216.91	212.18	215.92	215.74	212.26	207.82	209.99	213.39	214.29	210.56	207.8	212.83	214.13	210.69	209.7	210.91	211.97	211.01	213.55	214.23	218.67	215.91	214.91	212.84	208.06	213.65	209.49	209.69	212.19	207.48	211.73	213.29	214.1	209.68	211.53	211.04	210.91	215.99	209.77	208.02	212.66	208.42	210.63	213.93
207.17	207.35	208.61	210.19	203.74	207.35	204.86	212.39	207.39	209.18	203.3	206.43	208.7	206.76	206.16	206.24	209.09	205.65	210.99	206.6	210.66	208.33	204.3	208.96	211.22	207.55	211.27	207.13	206.68	206.17	207.16	211.42	207.23	209.19	209.92	208.34	208.81	201.94	205.03	208.1	204.64	210.74	209.04	208.15	209.92	209.65	210.32	203.9	207.65	208.42
205.97	210.44	203.79	205.78	208.45	207.2	207.96	210.35	209.7	206.68	207.31	207.84	211.3	207.84	207.1	209.53	213.04	206.2	206.56	209.64	202.34	207.33	206.23	206.64	204.69	213.21	210.57	208.58	212.14	208.81	210.29	201.7	207.51	208.71	208.34	205.92	204.62	209.64	207.16	207.9	207.54	204.64	207.53	208.63	209.46	212.57	206.23	209.38	201.44	204.33
218.9	214.14	219.62	219.93	221.79	214.35	221.49	220.89	213.11	214.68	212.3	221.94	211.33	216.95	218.94	219.17	216.12	216.97	218.34	214.16	220.25	216.91	215.27	216.96	217.96	218.32	223.27	216.03	220.43	221.74	215.79	213.63	218.91	220.46	214.04	216.94	221.8	217.73	219.73	213.6	215.22	213.09	220.72	217.17	214.78	215.72	221.76	217.3	216.68	212.41
203.64	204.78	200.28	203.9	201.44	208.46	202.15	203.99	202.6	208.44	205.17	202.97	202.34	209.16	204.29	206.17	202.51	204.53	203.67	202.15	207.27	208.64	203.06	204.04	206.54	206.88	204.29	206.86	207.19	207.75	205.1	204.29	203.96	201.91	203.29	204.29	199.11	207.7	199.19	203.55	201.89	201.1	204.61	202.04	203.63	202.48	200.63	202.82	203.48	205.05
199.68	203.93	198.89	198.92	201.22	196.97	196.26	198.01	200.83	201.96	203.53	194.2	195.67	201.81	201.18	200.82	201.6	201.59	196.61	201.46	200.09	201.51	200.56	196.64	198.97	200.1	199.3	200.25	197.28	202.3	201.29	202.44	201.97	200.78	200.5	203.98	196.7	200.11	200.2	200.74	196.88	199.78	197.67	199.26	203.13	201.19	196.27	200.96	201.03	201.31
205.39	207.23	213.69	209.58	206.55	209.07	211.97	212.31	210.9	209.54	215.16	208.5	207.44	211.4	207.68	211.82	206.71	210.73	208.05	209.2	211.92	207.23	206.05	203.57	209.39	208.76	209.64	211.83	211.42	207.49	212.61	212.82	211.17	206.25	208.28	207.46	210.85	212.19	205.63	210.83	206.16	208.52	210.7	203.25	205.63	208.75	208.42	211.79	205.79	206.13
199.05	200.84	200.23	197.34	198	194.59	200.94	201.29	197.53	197.75	199.9	198.14	193.71	193.02	195.32	199.17	197	198.35	193.3	198.23	200.02	196.93	197.67	199.1	193.88	197.22	200.15	198.73	198.54	194.32	193.19	200.08	198.16	195.52	193.73	197.9	196.42	197.4	195.32	198.3	197.98	197.89	202.97	194.35	196.5	193.95	195.42	196.6	195.41	199.37
202.13	204.33	200.21	205.49	200.67	201.61	205.92	199.3	202.94	200.84	204.53	197.78	206.14	201.19	205.07	203.8	201.19	205.81	204.39	205.31	207.69	199.7	208.47	201.13	201.36	207.45	205.4	201.39	199.56	200.52	201.16	200.13	205.29	202.69	203.62	203.43	201.3	201.08	204.83	201.41	206.05	200.1	202.99	206.5	203.48	202.51	204.83	204.87	208.42	203.94
211.1	209.67	206.01	210.56	204.9	206	204.1	210.09	213.2	210.03	205.66	206.31	211.09	210.18	208.48	210.09	207.27	206.69	206.66	208.18	212.5	206.9	208.36	202.93	208.32	215.27	208.11	210.59	206.87	210.77	208.62	204.5	205.05	206.52	210.03	210.47	211.34	209.51	210.54	209.41	202.64	209.83	210.37	208.49	206.38	207.69	208.02	211.95	202.78	206.44
199.88	201.67	207.72	201.04	200.16	203.2	202.84	205.02	203.36	204.33	204.28	205.86	200.6	202.29	204.23	202.63	203.09	206.4	203.97	207.33	199.06	204.35	200.02	193.34	205.42	206.4	201.47	200.16	200.11	195	197.61	201.55	203.11	204.27	205.08	203.22	204.68	202.47	205.96	202.58	202.5	200.04	205.64	202.93	199.47	202.01	203.96	202.08	201.73	200.12
197.31	199.1	199.64	203.88	203.93	195.77	202.55	202.32	196.6	202.27	202.28	196.95	197.91	197.31	199.12	196.2	198.56	202.87	202.31	203.53	198.6	198.05	198.88	198.79	202.91	201.07	197.19	203.67	198.93	198.08	202.56	203.86	199.19	200.38	198.82	200.48	197.91	204.47	200.83	203.4	202.08	203.68	203.8	199.69	203.55	203.77	203.32	198.57	203.31	196.96
212.7	206.71	215.19	213.82	211.86	213.18	213.86	209.76	210.01	216.74	211.1	211.27	211.76	211.89	214.22	213.07	215.26	211.47	214.74	209.9	214.61	210.62	211.98	211.93	210.18	207.32	213.72	212.1	211.53	213.95	210.51	211.86	212.75	213.54	213.04	213.27	212.8	210.56	213.64	211.1	208.79	211.49	204.99	213.36	212.02	214.68	211.47	210.15	219.1	209.62
207.66	206.1	209.08	209.37	208.51	211	208.11	203.35	210.94	209.35	206.46	209.36	206.98	209.48	209.72	207.35	205.33	208.08	201.13	208.45	210.71	205.88	208.84	214.44	208.17	207.66	213.85	210.76	212.2	209.29	209.73	211.74	208.56	210.36	211.74	204.91	207.15	211.52	211.44	206.23	208.27	203.26	207.64	209.49	208.16	211.26	209.58	206.5	204.94	207.67
196.52	196.64	191.55	195.41	194.36	191.28	196.95	193.81	192.11	190.41	196.18	192.99	194.68	194.32	195.53	193.84	192.56	195.78	196.71	195.32	192.35	195.49	194.07	193.89	195.58	193.09	195.08	195.2	191.33	195.41	193.77	194.46	194.56	195.3	194.84	199.54	195.3	192.87	197.36	199.97	195.52	201.66	192.99	195.59	192.64	192.94	200.23	194.39	195.43	191.62
207.8	211.72	208.74	207.6	209.62	208.69	210.14	207.91	212.81	208.1	207.3	212.45	209.5	210.37	209.14	212.24	210.03	208.44	204.41	211.4	207.35	206.51	203.91	208.59	209.8	207.04	209.59	210.44	208.81	208.22	207.55	210.32	208.93	205.98	206	207.22	208.2	216.31	209.61	216.24	208.44	208.75	199.3	205.18	212.29	208.09	207.26	205.81	207.58	206.17
208.45	209.85	204.89	209.42	208.55	203.72	207.24	210.26	209.19	206.03	208.42	203.22	207.07	210.71	207.84	205.73	209.74	208.72	208.24	212.18	207.63	208.11	208.22	208	208.29	206.55	206.47	210.5	205.52	204.39	207.2	209.43	205.05	205.14	206.06	206.54	203.63	207.33	209.56	205.77	207.86	208.75	206.32	209.74	205.93	207.09	207.22	207.7	208.64	213.23
198.97	204.63	202.8	203.29	203.82	200.1	202.51	202.42	202.3	203.9	206.96	203.65	201.88	202.26	204.07	202.61	205.38	201.67	204.34	201.55	205.9	205.18	203.28	202.41	203.07	196.29	200.9	203.91	201.76	202.17	204.62	201.8	206.5	200.43	207.18	206.72	207.92	206.2	202.93	203.01	205.02	200.74	198.49	209.04	203.01	201.71	203.16	204.42	205.13	202.77
213.82	215.74	208.61	219.38	218.48	225.33	215.57	213.08	215.26	213.17	217.57	216.26	216.3	215.94	216.43	219.16	217.82	219.32	217.85	220	217.61	217.71	215.58	217.11	215.04	220.7	214.94	220.27	218.08	217.1	213.86	220.74	215.15	217.22	222.76	217.56	220.27	220.15	220.88	219.19	221.73	214.58	220.38	217.31	216.17	212.18	221.57	218	214.49	220.3
207.8	211.58	214.1	210.29	210.88	210.82	207.26	207.95	210.68	208.79	205.68	209.4	208.98	210.62	210.51	210.08	210.23	209.11	207.71	204.87	209.67	205.16	209.4	215.42	209.73	209.04	206.8	208.41	212.05	204.96	206.74	206.68	206.07	205.83	212.99	210.33	206.79	209.07	212.2	208.05	208.41	210.61	208.53	207.41	208.22	207.87	211.12	208.48	207.16	208.81
200.7	200.38	195.53	199.05	197.1	199.82	196.45	201.04	198.95	204.2	199.42	194.74	196.66	198.29	200.84	199.3	194.9	196.52	194.37	200.35	199.53	198.49	199.37	199.03	198.63	194.96	201.75	202.47	195.79	197.21	199.7	200.24	192.19	201.3	194.52	201.45	202.57	193.45	197.16	198.65	192.27	198.27	194.57	197.46	205.92	202.56	198.42	194.53	197.95	199.76
212.5	209.98	209.75	216.2	206.89	208.75	210.73	213.7	210.73	205.9	207.52	208.06	212.14	209.58	208.65	208.49	209.63	212.79	214.53	206.13	210.7	207.95	211.08	206.84	205.23	210.61	210.7	209.48	208.75	207.96	216.59	207.05	211.37	208.77	211.97	206.95	209.41	209.62	207.83	207.81	211.13	205.85	207.66	206.38	210.83	208.13	209.71	208.79	208.74	209.39
216.88	215.37	214.47	214.15	216.48	209.25	213.43	212.67	212.3	211.5	212.49	217.29	213.79	213.45	215.88	209.84	210.46	212.24	213.09	212.2	211.97	211.73	212.85	213.21	211.55	216.13	214.56	213.4	214.74	210.74	213.58	211.39	213.95	211.24	209.27	210.12	212.53	210.93	215.2	214.94	212.09	210.4	208.46	210.53	212.49	210.62	214.46	211.27	212.7	212.81
205.83	209.14	201.7	205.44	201.58	200.03	203.08	204.11	204.22	203.12	202.89	203.28	205.77	203.61	198.5	204.02	205.57	202.55	206.24	203.18	203.43	202.24	200.52	203.55	199.24	205.96	207.91	202.9	202.13	207.44	199.53	201.57	205.25	205.38	201.02	200.98	198.27	204.15	198.81	199	201.97	205.72	206.77	201.33	204.92	204.22	198.12	204	205.15	202.67
216.69	214.42	220.24	219.46	216.9	209.12	213.18	218.99	219.16	217.51	219.8	215.36	216.47	213.23	217.04	214.51	218.44	219.38	217.89	216.32	213.3	217.83	215.23	220.4	218.85	217.21	221.2	212.48	215.09	222.18	218.13	216.69	221.82	214.11	217.9	217.16	217.75	219.12	219.08	220.68	213.41	224.11	220.91	217.34	218.37	215.55	211.13	218.32	214.2	219.52
210.64	206.31	210.2	210.8	210.41	206.63	212.95	211.42	210.22	206.03	208.56	205.55	202.89	209.49	208.28	212.27	207.94	205.39	204.87	206.59	208.57	206.19	207.8	208.6	207.14	208.87	208.45	208	207.1	210.53	208.23	204.53	208.52	211.17	205.74	212.04	210.74	205.01	212.92	207.8	209.14	208.35	209.13	209.04	211.24	209.07	207.19	209.11	209.01	212.8
208.41	211.88	208.54	207.84	205.27	209.32	209.7	210.28	209.41	203.72	206.46	203.54	204.85	209.21	210.9	208.32	210.71	208.55	211.49	213.19	206.32	208.36	205.64	207.52	207.43	206.73	212.72	206.41	211.89	204.57	208.8	207.92	211.23	208.66	203.98	204.53	208.79	209.47	208.28	211.01	209.14	209.08	208.92	206.49	209.91	206.17	207.02	206.49	208.07	203.01
217.24	216.77	213.82	217.69	216.76	215.45	215.48	216.5	213.95	220.46	217.11	211.06	217.25	217.65	212.69	214.99	222.19	220.22	221.24	214.39	215.56	216.81	217.9	213.76	218.63	216.14	221.18	221.89	218.18	218.72	219.52	222.47	219.61	216.64	216.36	218.66	218.23	216.31	218.47	217.08	218.81	217.08	215.43	218.12	215.9	220.84	219.61	214.96	213.27	215.56
219.26	219.81	213.13	215.07	219.8	209.76	215.95	221.44	219.67	217.19	217.69	222.08	214.73	219.58	216.33	215.57	216.81	217.07	210.23	216.99	218.31	217.04	215.93	219.74	216.46	216.86	213.91	219.37	216.09	220.51	216.24	218.34	218.11	221.07	216.47	216.5	217.75	218.33	213.34	217.67	219.42	214.87	216.54	216.44	214.74	216.44	218.12	215.83	216.29	214.38
206.87	199.25	205.17	198.08	203.65	200.61	200.74	201.33	203.08	206.27	211.07	203.7	201.67	195.55	200.77	200.76	205.15	202.27	202.37	201.68	202.5	204.04	201	204.53	202.33	200.62	206.26	205.25	203.02	200.38	198.66	198.99	204.39	205.25	203.02	206.33	202.32	204.53	199.8	206.8	201.99	206.98	202.85	204.51	201.34	209.01	204.69	204.62	196.74	201.09
217.15	209.72	215.19	215.85	209.3	208.33	215.89	217.16	211.8	216.58	214.89	208.11	214.9	213.31	216.55	212.77	215.8	210.84	216.45	211.31	212.59	212.65	213.44	207.97	212.15	217.47	211.51	214.52	217.01	211.79	213.4	209.36	213.75	216.48	215.07	214.36	210.09	215.51	213.77	215.13	212.05	212.31	211.77	212.27	212.71	218.72	211.2	210.14	208.78	215.84
218.95	214.73	212.78	217.25	214.26	221.01	217.11	214.38	217.54	216.59	214.54	215.87	221.66	218.39	218.91	218.16	218.7	215.07	218.06	221.56	214.5	219.14	216.25	211.41	218.23	217.91	216.36	215.65	215.66	219.26	216.84	217.26	216.92	214.88	215.71	215.37	217.14	214.69	218.96	216.72	211.93	219.4	219.7	216.14	218.69	213.69	217.73	215.23	222.18	214.06
206.57	200.79	201.34	200.8	204.11	200.99	202.9	211.14	201.63	203.64	205.72	202.7	198.5	202.73	203.96	203.36	204.83	202.35	204.16	203.87	205.91	203.45	206.83	202.51	201.39	205.68	206	209.47	203.08	204.27	203.91	204.73	201.63	202.07	206.21	205.6	207.84	201.31	205.61	202.57	201.26	203.71	197.38	204.33	206.78	200.38	207.6	199.77	204.88	202.88
201.83	198.78	199.66	198.66	199.5	202.21	202.68	199.56	194.65	197.04	200.05	197.38	204.9	195.64	203.04	200.53	199.42	199.47	199.84	196.29	198.64	204.1	200.22	199.66	200.11	197.51	196.08	199.89	202.6	199.46	200.55	197.4	196.1	201.48	197.16	199.95	202.32	201.31	203.04	203.78	199.29	198.09	197.58	199.01	200.05	198.7	198.43	201.31	203.99	198.72
208.58	208.08	207.47	211.85	208.88	209.35	207.57	206.3	207.81	208.92	208.63	201.45	210.33	215.6	211.6	211.63	205.85	212.08	205.33	208.72	203.91	212.31	209	208.43	206.32	210.5	208.85	208.95	207.71	206.35	210.53	209.54	205.2	208.13	208.09	202.21	211.83	204.75	209.47	209.76	210.81	213.41	207.45	202.11	209.36	207.37	206.05	201.61	206.45	210.29
208.13	205.49	211.06	209.26	210.4	208.47	204.64	209.67	208.49	207.18	210.39	202.95	209.88	206.04	204.1	207.34	208.22	207.21	208.03	211.5	206.5	205.31	208.22	206.27	208.11	212.19	208.1	203.9	204.61	208.55	204.43	206.08	208.44	209.71	205.78	208.72	206.14	204.95	203.09	208.3	202.4	206.71	206.56	203.51	207.91	203.77	205.69	209.25	204.43	207.47
199.2	199.91	206.83	205.33	205.69	202.59	206.77	203.78	200.91	204.73	206.83	204.16	200.93	205.44	202.59	197.32	202.13	202.13	201.4	203.82	199.92	202.05	203.17	205.53	198.38	199.25	200.47	206.02	205.47	200.74	203.19	203	202.12	202.72	200.4	203.05	203.87	206.98	203.64	199.11	198.25	207.01	200.36	202.89	198.39	203.72	203.1	202.84	204.78	201.26
213.75	211.41	213.99	214.81	211.28	210.27	212.93	216.98	211.15	219.51	209.87	213.63	209.65	213.55	214.84	214.48	217.59	211.71	214.11	210.35	218.03	212.51	212.6	216.38	209.61	210.79	214.67	212.5	214.73	213.5	213.28	213.3	209.56	213.78	208.44	211.01	209.98	212.38	209.18	210.89	212.45	212.49	214.23	213.51	210.27	211.2	214.61	211.82	213.94	213.75
210.35	213.12	207.03	208.16	209.65	211.05	208.67	214.51	215.25	211.97	209.57	211.89	211.99	214.68	210.42	207.16	210.53	211.84	210.94	211.66	214.34	210.4	215.44	214.52	214.44	209.37	209.31	209.04	207.4	211.45	208.86	208.24	215.15	210.35	206.65	212.79	210.83	213.55	211.11	214.39	209.07	214.82	209.69	212.07	209.5	211.82	209.82	211.54	210.05	209
205.19	204.09	203.85	201.57	202.85	205.08	205.34	203.36	205.81	200.94	201.16	204.55	198.69	201.5	204.66	206.37	202.41	201.33	205.53	199.55	200.98	200.27	194.93	201.82	203.57	199.76	203.62	198.22	204.56	200.95	204.74	203.93	198.23	203.02	202.98	202.93	204.02	201.5	205.18	204.1	204.27	200.78	205.33	202.29	198.93	202.47	196.55	205.13	203	205.14
217.11	211.89	209.67	213.21	214.12	214.19	215.41	214.59	212.39	213.97	215.8	214.14	214.24	210.34	212.54	212.63	215.36	211.56	216.46	214.49	212.67	217.64	215.14	217.49	218.14	211.15	215.34	210.6	213.48	215.91	211.5	208.39	214.98	211.74	210.92	215.45	210.32	213.52	217.86	213.41	215.66	213.78	219.43	214.98	215.6	214.62	212.5	215.65	212.86	212.73
209.81	208.11	209.79	207.88	207.53	209.7	206.25	208	209.37	208.24	209.55	207.38	209.01	202.93	207.73	208.36	208.25	208.28	208.58	208.57	208.64	205.65	207.15	206.26	206.94	210.13	212.33	209.36	209.03	208.42	204.43	211.21	206.86	207.12	206.91	204.95	208.95	204.19	210.3	204.22	203.22	209.84	204.85	206.85	204.17	207.33	212.25	204.81	210.72	205.65
203.27	203.05	205.2	203.25	198.65	201.39	201.8	198.92	198.1	197.82	203.53	202.23	199.81	196.92	199.42	199.73	195.73	203.41	200.69	196.73	204.97	197.99	200.75	196.35	202.37	199.69	200.39	199.23	201.67	195.14	199.95	203.69	198.21	200.53	202.01	199.81	203.36	194.64	199.73	199.09	200.33	197.18	198.47	197.32	198.79	205.9	202.23	195.12	202.03	199.41
218.16	211.37	213.5	213.75	211.03	209.95	216.48	210.72	211.25	211.58	213.69	213.9	209.18	210.46	214.36	209.7	212.98	211.18	216.67	209.65	209.13	215.54	213.14	209.66	211.66	213.61	214.15	214.72	208.46	207.21	214.3	209.66	213.15	212.39	212.49	208.44	210.86	214.82	212.94	211.04	212.57	211.45	215.82	212.29	214.32	208.42	210.44	214.85	214	206.5
213.4	220.21	217.94	220.91	216.59	218.64	219.6	222.28	215.26	216.34	219.49	219.72	216.49	219.9	216.35	217.86	215.75	216.75	218.2	218.56	215.97	215.23	211.32	218.97	213.7	220.18	222.76	216.62	217.33	219.27	214.92	219.08	216.3	217.94	215.82	222.95	216.9	217.85	219.88	217.23	214.6	214.95	219.18	219.93	217.47	219.32	218.4	216.11	210.31	215.14
205.42	211.19	208.93	205.62	212.11	206.78	205.43	211.24	206.07	213.79	204.68	208.21	208.36	209.06	207.14	210.04	210.11	209.53	209.26	209.22	205.7	209.41	209.36	210.65	209.63	208.67	210.96	206.99	209.38	209.64	210.25	208.96	209.11	211.92	204.17	207.4	209.28	209.79	205.83	207.07	203.52	204.7	209.37	207.82	209.65	210.73	206.99	210.26	207.89	207.98
216.29	216.7	214.84	216.07	220.07	216.78	216.98	216.38	213.87	215.05	215.22	217.86	221.13	216.15	215.38	215.5	216.86	215.97	215.63	216.44	214.97	215.54	217.22	216.41	223.15	221.24	218.36	218.87	216.7	217.53	218.43	220.27	209.2	220.46	215.23	215.49	217.28	214.49	216.04	217.08	217.32	215.03	211.95	219.93	216.16	217.77	213.83	219.36	218.53	215.93
209.35	208.05	206.72	207.72	212.2	210.29	209.18	209.7	206.48	204.25	205.98	209.54	205.55	207	207.65	208.78	207.76	209.1	211.04	208.32	204.43	206.98	207.38	205.67	204.27	209.24	206	209.41	205.34	206.94	210.35	204.82	210.97	208.26	209.5	202.05	207.55	206.01	206.02	210.51	207.78	205.48	207.91	207.06	205.7	208.4	208.68	207.48	208.3	207.23
202.34	205.91	205.48	201.35	207.51	204.82	205.61	207.4	203.54	204.96	204.27	201.6	197.48	203.88	204.01	207.11	202.31	205.81	205.36	205.93	197.5	209.49	205.68	204.03	205.4	205.88	201.91	204.39	203.27	203.32	201.88	201.7	203.47	204.67	205.65	202.41	203.61	201.06	202.16	200.32	203.91	208.56	202.12	199.09	201.29	204.99	201.9	205.48	207.14	206.99
207.96	207.15	207.39	208.83	209.94	206.43	211.07	209.39	211.47	211.21	210.92	211.69	212.64	210.18	211.5	208.86	207.83	205.48	206.84	209.11	207.92	208.24	208.98	211.09	212.43	211.87	212.43	209.6	205.82	211.24	205.75	210.06	213.34	209.29	211	211.91	209.05	204.23	206.63	209.64	210.47	208	213.69	208.54	208.76	207.24	208.38	210.74	207.12	207.35
197.15	189.26	194.19	190.92	192	193.05	195.06	191.52	190.83	199.59	195.57	195.49	193.54	190.26	194.11	192.82	195.1	195.32	195.6	194.02	196.23	200.28	198.06	196.37	199.77	195.3	193	194.89	194.26	192.79	197.07	201.83	198.74	194.3	195.03	197.3	197.31	192.17	196.95	200.83	198.3	197.12	196.16	193.15	193.72	192.19	189.37	196.61	197.96	192.54
213.21	211.09	213.37	216.73	216.93	215.66	215.84	215.23	212.25	215.13	215.91	214.22	213.79	210.26	215.96	212.31	212.6	210.15	213.26	209.2	209.69	214.35	208.53	213.72	212.92	215.35	213.44	209.63	211.72	216.88	214.5	209.92	205.67	217.57	217.75	216.67	208.6	216.34	213.12	213.91	213.76	215.37	213.11	212.17	214.32	208.83	211.92	210.11	218.09	212.32
220.18	210.78	213.52	218.47	211.92	212.14	213.8	207.41	210.06	208.88	209.19	207.55	213.59	214.19	216.78	208.99	215.05	207.95	217.65	211.15	206.51	213.32	214.45	214.53	212.84	214.84	214.03	211.54	210.34	212.76	209.66	209.12	211.41	208.73	211.9	214.53	210.12	211.44	211.79	212.78	211.65	209.98	209.97	215.59	209.57	214.61	215.32	209.15	213.01	214.2
218.42	215.95	218.27	217.52	212.34	218.22	215.94	216.21	213.49	213.35	218.56	218.78	219.25	219.84	223.65	214.77	219.53	215.34	219.07	215.2	217.96	217.12	221.72	216.36	215.85	214.86	217.24	215.92	212.16	217.44	216.51	218.07	216.59	214.91	217.78	216.38	215.15	209.21	219.84	214.72	218.28	221.09	215.34	218.13	217.95	219.32	212.5	218.31	221.44	218.62
203.95	201.34	199.81	203.72	201.39	205.32	208.55	200.19	203.06	200.55	199.87	203.72	200.94	205.11	201.49	202.98	201.82	206.78	204.77	208.86	200.08	204.91	199.94	204.12	203.46	202.41	202.24	205.53	205	203.72	203.52	206.29	207.47	199.34	205.79	202.86	205.71	204.12	202.39	205.76	203.49	204.61	200.57	203.44	202.65	202.56	203.16	197.15	202.22	201.6
214.77	206.57	206.63	206.98	207.2	207.6	210.19	211.58	211.46	211.21	208.89	206.66	209.44	207.86	212.4	209.76	208.05	212.17	202.12	211.16	200.72	209.16	206.34	209	206.57	208.88	202.37	211.2	208.76	207.24	207.49	205.44	208.26	210.55	207.89	212.77	206.63	211.84	208.51	206.14	207.29	209.96	207.05	208.09	212.76	211.65	208.09	207.51	205.46	204.17
210.17	211.3	206.25	214.79	210.05	210.7	207.65	212.02	212.33	210.98	211.64	209.42	208.47	205.11	208.72	205.96	210.46	211	211.31	208.54	207.7	206.72	209.77	206.32	209.87	209.84	209.01	206.25	209.98	208.59	208.75	215.03	208.54	211.21	206.58	204.69	206.57	207.1	208.71	207.93	211.78	213.89	209.23	210.29	207.6	210.42	211.55	206.13	205.23	209.47
209.4	204.07	209.89	203.86	212.11	204.73	207.17	203.9	204.35	207.32	203.41	199.14	205.61	204.75	207.46	206.27	203.75	208.99	206.53	205.52	204.92	204.21	207.65	202.42	204.44	206.37	208.59	206.25	206.68	202.67	206.19	207.49	204.04	202.39	203.7	202.93	202.92	206.8	204.06	203.75	202.41	206.47	211.34	205.69	202.06	201.61	202.4	205.31	205.24	206.22
204.76	213.5	210.08	208.39	206.58	205.46	210.01	207.05	207.65	206.06	208.95	210.71	207.31	206.38	208.17	205.48	205.67	206.42	211.82	207.78	210.55	205.82	209.79	207.98	207.53	208.61	207.49	205.18	207.96	205.01	201.98	208.96	206.17	206.66	213.27	204.07	207.52	210.33	212.79	211.92	204.28	209.65	206.29	209.46	207.74	209.64	209.73	211.96	208.6	210.57
220.32	214.78	219.52	219.28	217.92	221.02	220.85	218.61	214.31	215.04	220.35	222.37	222.47	216.28	216.17	218.46	217.43	218.15	217.44	222.09	219.27	214.51	218.51	215.74	218.31	219.7	219.62	218.15	218.81	218.73	218.25	220.93	215.5	216.54	212.59	222.17	216.42	217.17	216.38	218.51	222.67	215.43	222.56	214.6	215.52	220.37	219.69	222.32	217.37	216.33
206.37	203.67	203.18	204.16	202.01	202.1	202.63	201.88	195.65	203.04	203.44	207.16	197.51	203.72	203.86	204.25	203.51	203.35	202.42	202.68	199.85	201.41	199.53	200.95	199.43	207.5	203.15	203.45	204.5	206.74	204.25	204.03	203.3	206.02	205.39	205.38	203.41	204.23	207.58	203.04	201.19	200.73	209.47	204.47	206.35	207.18	206.94	204.4	203.41	202.58
206.28	208.47	210.7	207.1	207.46	206.8	215.85	211.66	203.33	206.02	209.26	209.65	212.87	207.19	209.52	209.5	211.27	206.73	210.95	206.96	210.18	208.56	210.54	210.36	208.56	200.32	210.1	206.39	210.55	208	210.61	213.18	205.21	209.39	213.4	210.04	206.34	207.62	207.23	207.73	206.37	206.61	206.19	209.67	205.8	205.69	206.56	209.95	206.21	209.1
203.77	200.17	204.73	202.84	207.17	208.25	204.4	205.3	203.73	206.68	204.51	207.1	207.72	201.81	202.09	204.24	211.52	203.66	206.44	205.27	206.97	207.19	206.1	206.79	208.11	204.3	203.84	204.91	205.49	203.74	210.08	205.96	204.77	201.2	205.68	205.43	209.9	203.79	204.32	202.25	206.72	203.39	201.46	207.71	207.02	209.41	204.51	206.08	207.43	206
207.04	203.87	207.85	206.09	208.03	208.26	206.99	205.84	203.54	202.35	205.13	206.17	209.82	204.19	206.52	200.08	205.8	205.95	206.43	204.58	205.15	205.34	205.58	209.95	204.11	206.66	207.59	209.12	202.89	202.16	206.8	205.13	208.26	207.79	205.1	207.67	205.98	208.01	209.51	210.51	210.4	203.08	205.37	205.79	204.03	209.39	211.76	204.38	206.89	208.1
202	207.45	199.38	200.45	207.62	204.7	205.55	203.7	203.3	205.87	203.63	201.92	198.83	201.96	200.75	197.85	200.46	206.37	205.27	200.44	202.06	200.29	204.1	197.56	201.01	201.43	202.86	202.3	199.47	207.22	200.74	202.38	203.59	201.82	201.92	202.49	198.56	205.65	204.22	201.35	203.59	199.73	205.35	204.95	203.47	198.83	202.5	197.68	208.77	203.48
198.23	201.57	205.46	200.95	200.29	201.77	205.6	198.94	201.43	200.89	201.06	202.49	205.96	203.21	201.78	205.21	201.09	200.56	199.16	201.14	208.36	201.64	201.73	201.45	200.53	201.27	207.01	207.4	204.91	202.96	200.97	203.77	203.16	204.91	204.86	209.8	200.1	201.64	201.13	203.04	201.87	200.14	206.25	201.89	205.96	205.16	204.13	204.08	203.62	202.74
203	206.99	206.82	203.3	209.07	211.07	205.73	207.33	208.96	206.59	208.16	208.75	203.7	208.93	209.54	211.06	209.71	209.76	210.73	211.14	206.94	212.67	205.24	208.96	203.93	209.6	208.3	209.05	207.83	207.54	212.55	209.65	207.35	208.96	206.51	205.47	208.78	210.87	204.65	208.9	211.86	203.88	207.8	207.8	204.4	207.49	207.42	205.1	210.71	210.08
217.83	219.44	214.05	213.96	216.66	217.03	217.68	217.22	217.86	217.12	221.88	221.22	216.81	216.5	217.43	223.64	217.71	217.28	214.42	220.28	215.04	215.91	210.98	216.49	218.37	216.05	218.46	215.28	218.1	218.4	220.41	219.62	211.7	215.36	215.69	217.46	219.73	214.76	216.58	219.73	219.77	220.17	216.08	218.3	215.2	217.48	215.25	212.91	216.11	218.27
208.24	207.23	211.96	206.7	207.87	205.98	207.59	207.76	206.68	211.05	207.54	211.87	205.54	201.64	206.03	208.36	211.18	209.87	207.32	210.45	211.42	207	205.22	206.98	207	211.72	210.77	206.74	208.07	212.07	207.35	209.65	207.09	211.06	212.23	206.37	210.74	209.91	210.05	204.74	209.27	206.8	204.42	207.98	206.45	207.75	204.66	209.36	205.98	206.2
207.19	204.85	202.81	204.7	200.27	203.69	203.27	206.69	204.35	205.48	204.65	200.6	204.38	208.08	207	203.38	206.01	204.3	206.3	207.29	202.18	205.75	202.57	204.62	202.89	201.59	200.2	202.81	204.08	202.68	203.01	203.88	209.67	203.9	201.54	201.07	202.28	203.26	201.81	201.67	201.03	202.7	203.15	201.07	202.57	201.82	202.69	202.22	206.02	205.17
199.34	199.41	198.87	193.45	197.67	201.55	194.3	198.74	197.15	199.14	199.08	201.23	194.2	198.43	199.85	203.6	201.64	197.57	197.29	196.25	201.54	201.07	195.33	196.04	200.34	200.2	193.92	199.93	204.9	199.93	194.55	198.07	197.62	195.54	199.48	201.1	196.84	199.52	200.36	195.04	201.18	195.02	198.01	200.17	198.66	201.14	198.52	195.62	196.31	196.01
203.18	208.05	205.05	199.87	204.24	202.36	205.02	197.23	207.12	200.11	202.11	203.8	201.01	196.1	202.73	206.14	204.76	203.18	204.77	203.91	201.02	207.08	202.77	206.09	201	204.31	199.93	198.06	201.71	201.96	201.59	201.92	202.04	201.93	199.17	202.81	199.98	202.74	205.13	202.05	204.29	202.33	202.18	201.56	202.66	201.53	204.58	204.75	203.73	199.31
197.86	204.78	203.87	199.59	198.94	197.83	200.32	200.92	199	200.67	202.84	204.55	200.17	203.26	197.93	202.29	195.2	200.3	194.74	202.24	197.36	197.32	196.69	205.67	201.01	200.86	202.79	201.49	204.14	206.2	203.23	202.82	199.15	199.98	200.51	198.82	200.61	199	200.69	205.44	199.37	200.42	199.46	201.1	199.23	198.57	199.9	199.35	197.54	199.93
207.16	211.01	205.96	210.92	204.98	208.93	205.63	209.01	212.15	212.11	206.56	211.03	210.57	209.41	210.57	210.81	206.49	209.15	209.74	205.33	206.77	204.34	206.93	211.42	203.38	207.04	213.17	206.75	206.38	205.94	206.51	207.34	204.97	205.07	205.11	206.29	205.22	207.28	204.94	205.51	207.9	207.02	207.44	202.86	208.49	207.63	207.22	208.61	210.37	202.63
218.77	216.02	219.11	218.37	218.36	216.36	219.41	213.72	214.65	213.71	215.77	218.18	212.07	222.51	215.54	217.97	217.18	218.98	216.22	216.23	219.64	219.36	215.29	216.82	218.8	216.92	220.06	216.44	219.34	217.69	221.28	213.76	211.72	213.82	215.39	216.61	216.67	220.47	217.43	213.97	215.52	219.61	218.21	218.26	216.53	215.61	213.98	215.44	219.96	217.5
208.91	210.41	211.27	209.61	212.95	213.21	212.32	212.79	210.25	210.45	213.7	213.71	211.11	213.58	213.72	206.33	213.13	211.39	213.19	214.66	209.87	216.57	211.41	211.71	208.73	214.8	214.8	213.84	211.44	212.61	212.63	211.16	211.87	212.81	208.89	212.21	206.81	213.42	212.52	213.6	213.04	215.21	210.61	215.43	211.01	207.57	216.07	212.35	216.61	214.02
207.51	207.85	206.17	209.5	208.63	204.33	206.76	206.38	206.49	209.17	210.61	207	210.13	206.75	211.74	208.48	209.71	214.48	206.56	210.54	211.01	208.25	203.64	208.63	205.11	209.29	207.19	208.2	207.9	205.79	207.35	210.73	208.04	204.57	207.15	209.52	209.88	207.88	210.47	207.91	202.76	207.91	213.74	206.59	207.08	208.75	207.37	207.81	213.68	208.95
205.38	204.5	201.5	207.1	201.6	208.34	206.68	208.82	207.2	208.77	207.63	203.76	206.66	203	205.11	204.69	204.77	203.22	206.79	199.67	209.06	211.68	207.86	201.62	205.81	207.02	209.84	205.1	206.43	206.62	205.62	206.97	206.72	203.25	205.14	204.92	202.37	209.68	204.78	208.29	203.61	203.99	206.04	205.06	204.74	204.85	207.72	205.27	206.1	204.69
209.14	204.15	206.23	210.36	205.31	210.02	206.52	206.97	206.94	211.53	206.73	210.56	210.47	206.32	206.08	209.58	205.02	208.82	205.43	209.14	209.29	209.18	210.79	206.38	211.53	209.21	205.36	207.72	214	205.87	214.17	206.09	209.04	206.43	209.16	207.74	208.18	208.48	204.87	207.07	211.14	205.32	206.62	206.05	210.72	207.7	210.49	208.15	205.95	205.42
205.05	198.84	207.1	208.24	208.36	209.98	202.42	207.22	201.32	203.26	204.42	202.83	204.94	205.27	205.63	205.77	204.76	203.87	208.78	203.73	211.17	202.94	199.33	200.56	204.93	204.68	207.54	209.96	204.59	208.35	208.26	207.6	203.42	208.6	201.79	200.9	202.03	202.61	199.89	205.34	200.84	198.56	203.72	202.89	199.9	204.28	201.15	203.03	202.87	205.78
200.27	191.22	202.1	199.22	200.39	200.58	201.14	203.5	198.04	197.42	199.07	202.44	201.9	198.63	197.08	201.61	199.96	203.25	201.74	199.84	199.56	197	200.92	205.37	204.08	199.06	198.4	202.04	196.54	201.56	199.49	197.75	204.12	202.68	192.11	204.15	202.21	191.5	207.17	198.76	199.6	202	201	201.91	198.83	206.53	201.8	199.16	201.96	197.48
212.19	209.49	214.48	213.26	213.35	213.91	213.29	216.28	212.92	209.11	208.99	209.33	211.03	211.44	209.52	209.12	209.15	209.41	209.08	212.55	212.71	210.97	214	212.73	207.95	203.3	212.16	208.95	215.24	213.41	208.25	210.56	211.71	209.81	209.8	214.46	211.76	210.01	208.74	210.43	213.55	211.32	211.55	213.81	209.45	216.32	208.27	209.38	211.55	213.99
202.59	204.97	202.84	202.02	204.25	205.48	200.85	208.47	201.89	205.88	199.15	201.6	202.01	203.8	202.07	200.71	202.39	200.2	200.29	196.29	205.06	199.06	203.41	202.6	206.76	202.85	203.84	202.82	205.11	206.52	205.46	202.64	202.78	200.98	202.7	203.91	202.67	203.17	201.16	205.06	199.36	202.66	201.24	204.97	203.16	203.41	205.49	203.62	205.29	200.94
197.15	199.97	200.19	196.9	203.05	204.56	196.3	199.38	202.8	201.89	202.54	192.59	200.53	198.9	197.98	202.42	199.87	202.23	200.19	196.48	203.49	195.92	198.62	197.1	199.07	201.69	202.05	198.02	198.77	199.95	197.4	200.78	202.43	200.83	198.74	199.2	200.85	201.54	197.06	198.19	200.74	200.63	201.51	201.52	200.21	196.18	202.15	203.48	201.11	199.91
203.73	203.76	202.7	202.74	201.69	204.17	202.04	202.84	198.62	204.23	204.98	205.72	201.08	202.51	206.65	202.78	201.83	199.81	204.87	204.38	202.36	201.35	204.17	203.6	198.53	201.96	203.48	202.28	201.44	203.12	201.27	200.92	201.26	204.51	199.52	202.58	201.35	206.63	202.42	204.87	203.16	198.07	200.88	208.16	202.16	204.84	202.8	201.56	203.51	208.39
202.8	199.61	204.64	206.23	202.2	201.75	198.79	202.56	203.2	204.44	204.94	201.15	197.09	199.46	202.59	202.27	204.23	200.75	204.3	199.45	202.69	202.74	203.31	200.1	208.1	203.55	203.17	199.64	204.72	200.6	203.98	204.2	200.92	201.91	204.39	203.26	202.28	202.81	205.35	200.63	206.22	204.04	204.7	206.12	201.87	204.16	204.24	204.67	201.28	203.39
214.82	217.25	218.87	215.56	215.61	220.75	215.68	217.65	217.97	219.04	217.81	220.95	216.38	218.41	217.21	219.99	217.23	218.23	216.37	212.45	218.13	223.68	216.87	219.3	219.84	218.19	218.81	216.4	215.56	218.16	217.54	216.86	219.52	218.3	213.86	217.59	221.94	212.56	222.33	215.01	217.81	220.56	217.83	217.21	215.78	219.58	221.32	219.51	214.5	216.41
210.43	204.81	205.83	202.52	205.74	202.77	202.43	203.67	198.18	199.62	207.45	205.75	205.15	198.93	202.61	202.69	198.93	207.27	206.2	201.07	200.4	201.39	202.04	206.05	204.96	208.35	203.38	207.87	207.8	202.05	201.28	206.5	203.12	205.54	199.9	205.98	201.16	204.6	204.61	203.38	206.2	203.79	206.24	198.18	199.59	205.05	203.12	202.89	206.37	205.08
205.12	207.88	208.84	210.71	209.75	208.08	209.26	199.73	208.31	210.32	208.6	207.79	208.5	207.64	208.74	208.66	209.07	206.54	202.67	205.42	205.63	206.35	210	209.24	205.88	207.22	212.8	209.6	214.24	208.36	205.8	212.11	201.57	201.62	210.62	212.37	208.34	203.67	210.54	210.41	206.34	207.92	210.55	206.94	211.03	211.12	210.36	211.05	209.74	209.13
206.22	206.41	199.96	202.97	203.22	205.72	206.48	203.57	203.63	201.36	206.6	203.13	202.36	202.43	202.24	203	207.67	203.47	202.71	204.2	202.59	203.07	206.68	201.4	200.56	205.42	204	205.29	201.59	200.53	204.2	205.36	200.92	204.19	202.83	202.51	204.61	202.7	199.33	197.57	203.75	196.99	207.51	205.99	202.23	206.19	198.58	202.84	202.2	207.65
195.1	198.66	193.85	196.83	194.79	196.47	202.74	200.37	198.54	198.07	196.71	202.21	202.88	197.31	197.66	203.37	200.25	199.86	192.41	197.89	201.72	201.96	195.23	199.18	197.26	198.3	199.01	201.99	200.19	195.8	197.35	198.16	198.74	199.13	197.8	196.48	198.72	199.82	197.26	200.6	193.42	197.05	197.22	198.5	198.23	202.23	202.05	194.57	198.95	196.91
195.72	199.81	209.52	207.87	201.12	202.85	203.64	204.06	203.38	200.42	204.37	196.3	201.91	205.11	204.78	205.38	200.31	199.7	202.71	199.92	199.89	205.61	204.28	208.03	202.5	201.36	201.7	199.57	208.23	195.53	206.26	203.14	202.75	202.86	203.58	200.42	196.37	203.85	206.8	203	203.99	200.49	201.4	203.87	200.49	203.67	199.18	203.94	200.28	202.56
212.01	212.66	212.26	212.83	215.6	212.77	210.61	215.12	215.59	211.43	216.33	213.82	216.6	214.08	215.23	211.22	214.59	213.24	216.16	217.36	215.44	211.4	207.99	210.4	214.34	217.22	216.47	207.15	215.29	213.2	214.31	211.44	212.28	209.73	213.78	209.32	216.88	210.58	219.58	213.5	214.67	216.96	212.64	218.04	212.56	218.24	212.57	210.7	209.54	215.05
207.54	205.73	208.32	209.14	211.21	207.16	206.77	209.66	209.54	202.29	204.31	209.19	209.28	207.6	207.84	208.26	206.44	206.13	205.95	207.18	205.13	210.06	207.49	209.52	205.05	206.32	208.06	210.91	207.42	210.22	206.33	208.62	211.39	205.6	207.88	203.57	204.65	213.12	208.44	203.91	208.03	206.01	206.45	203.57	209.85	205.4	201.78	208.39	210.11	204.62
200.87	204.24	199.49	199.75	201.1	204.72	206.78	204.9	202.76	204.66	199.13	202.69	199.21	202.4	199.09	201.22	202.6	201.07	195.85	199.28	201.61	204.86	202.44	199.73	204.55	198.15	204.63	204.31	199.87	203.69	203.28	201.32	202.12	197.4	203.34	201.13	202.47	206.66	202.15	199.77	202.22	201.99	202.43	198.94	198.42	205.22	203.76	204.36	206.69	204.48
205.51	205.53	205.43	200.9	205.72	208.73	203.02	205.61	198.7	206.58	210.08	207.76	206.11	210.72	203.66	206.34	204.26	208.51	205.35	205.07	209.37	205.01	206.06	200.97	204.05	208.88	205.45	204.26	202.22	201.98	203.85	207.03	207.96	200.82	207.44	203.08	202.52	206	207.23	203.73	209.33	202.99	204.88	203.46	205.05	201.59	200.95	198.91	205.48	204.31
206.46	207.63	206.49	214.98	208.23	210.11	207.67	213.15	210.21	208.44	210.78	211.14	207.52	210.6	208.52	207.05	211.5	209.48	211.58	202.86	212.15	216.23	210.09	205.49	208.32	212.38	209.6	207.68	205.84	212.44	209.28	212.53	206.19	208.07	207.91	206.56	213.93	211.7	209.08	206.53	210.17	214.34	212.58	204.64	205.56	208.16	208.95	211.32	208.13	206.7
212.08	204.11	209.41	208.35	208.49	207.51	207.3	204.38	209.19	211.12	209.35	206.54	209.7	210.83	207.15	207.8	208.34	207.73	206.26	206.91	210.13	207.46	205.85	204.6	208.11	206.33	205.75	207.99	207.01	207.81	209.67	205.83	204.59	208.01	211.87	208.64	209	206.36	202.83	212.6	203.7	203.33	207.55	208.56	205.98	208.76	203.69	207.34	208.46	206.88
211.59	211.69	211	210.85	210.59	212.13	211.88	211.41	214.73	214.91	209.95	213.02	212.56	212.34	210.4	209.32	212.48	212.81	213.59	210.41	208.46	214.07	214.1	212.49	215.33	215.05	212.13	212.99	211.35	213.75	211.76	210.49	212.29	214.75	209.36	216.89	209.01	214.57	212	210.97	212.17	210.47	216.81	209.4	212.08	211.3	207.3	211.75	211.79	213.38
208.43	207.77	201.78	202.94	202.42	206.02	204.12	202.86	205.48	206.42	201.69	208.86	210.49	208.08	211	205.44	205.38	206.02	205.91	205.33	203.84	207.55	208.45	205.02	205.1	207.4	201.54	209.12	204.7	202.63	207.12	204.86	198.92	205.26	201.94	206.59	203.68	202.26	200.94	204.56	206.13	205.03	206.84	202.69	200.76	204.13	205.98	203.95	208.64	208.54
208.11	208.88	212.79	210	207.69	208.29	201.4	206.08	207.12	214.09	206.96	211.41	215.2	212.89	208.28	210.11	211.94	208.68	209.55	208.14	211.97	204.07	210.36	206.78	216.97	210.41	206.16	210.52	212.17	205.67	209.6	207.81	208.33	213.77	210.96	209.83	211.56	209.12	212.82	209.39	210.57	207.41	209.65	205.06	207.92	209.54	206.16	209.35	207.78	210.53
214.93	212.84	212.05	209.17	214.54	212.51	209.04	211.97	215.56	210.62	212.66	215.34	216.48	218.63	215.3	214.59	210.54	209.58	213.12	212.57	213.22	211.67	212.39	215.28	214.57	211.94	208.43	207.71	211.79	211.35	212.05	209.78	210.21	216.17	205.19	213.38	213.05	211.76	217.24	209.33	209.11	210.18	211.21	209.27	206.24	212.65	211.28	209.87	211.02	210.47
213.5	210.85	211.82	208.86	211.34	212.43	210.69	214.85	214.28	212.01	213.69	207.52	214.41	210.3	212.53	211.26	209.05	212.59	210.58	211.08	209.14	215.38	214.43	209.33	209.39	211.68	211.45	216.36	209.93	206.65	209.63	210.59	215.77	216.32	208.38	215.35	210.66	212.15	214.48	216.26	210.78	215.51	214.9	211.76	210.61	214.08	211.87	212.05	211.29	212.37
202.12	206.58	204.81	207.5	205.89	205.27	206.88	202.7	204.47	204.44	205.73	204.11	205.98	206.5	208.48	207.1	205.88	200.81	207.8	206.82	207.42	204.67	208.91	208.68	205.68	200.39	206.48	201.92	206.92	203.61	211.12	210.04	207.42	198.69	207.07	204.71	201.21	205.89	207.73	204.7	205.52	204.37	206.94	198.09	206.54	209.01	207.35	200.83	202.15	202.58
202.06	207.08	205.98	204.27	203.47	204.3	204.76	203.16	201.31	202.38	201.75	199.24	206.41	204.28	206.53	203.82	201.99	205.25	204.75	202.13	205.69	202.18	204.81	205.05	199.89	199.75	207.11	205.56	203.07	199.13	201.74	204.54	203.74	203.18	199.83	205.57	204.26	202.07	204.53	204.42	205.19	208.1	203.09	202.92	204.32	204.62	202.88	200.9	207.73	201.41
204.54	206.92	203.43	206.18	204.84	202.22	203.53	204.95	201.38	203.66	206.44	200.13	200.46	206.75	199.99	201.31	204.16	202.91	205.89	203.06	204.32	207.64	205.49	203.04	203.8	212.6	201.05	203.98	201.86	204.28	205.33	202.97	201.23	203.78	198.09	204.76	205.56	202.64	200.45	199.81	212.23	201.8	203.74	204.73	204.85	200.28	207.53	202.92	205.02	205.94
205.09	205.19	200.31	204.62	207.58	201.21	204.14	203.42	202.33	202.07	208.33	198.2	198.05	199.64	208.42	199.26	200.91	200.92	199.78	198.47	198.29	199.26	198.83	199.27	202.22	198.09	201.14	203.29	205.19	198.83	198.85	201.45	202.5	204.44	206.68	204.17	198.65	201.67	201.01	201.63	204.36	204.3	201.15	201.83	201.83	196.29	203.3	199.36	204.98	203.18
217.04	222.42	216.97	218.23	217.43	220.13	218.16	216.86	214.47	217.34	216	218.87	216.02	217.25	215.86	212.57	217.21	216.9	221.51	218.16	213.86	212.65	218.09	218.32	214.81	217.71	216.35	218.12	210.99	217.72	216.52	218.86	215.23	219.34	214.5	213.12	222.34	220.49	218.51	214.38	222.54	217.51	215.76	217.25	216.98	218.35	218.62	218.22	219.22	214.6
211.78	216.04	210.92	210.54	213.03	212.36	213.38	210.16	215.06	212.5	211.93	215.25	213.59	209.43	211.5	216.15	213.11	210.73	215.47	212.88	215.72	211.51	212.7	210.86	212.59	216.16	214.2	207.33	212.08	212.32	212.94	210.97	214.57	212.9	213.41	216.46	207.39	215.12	208.87	214.45	213.47	211.62	210.42	214.05	214.41	213.44	215.29	210.24	213.38	211.74
203.36	211.28	212.34	206.4	207.61	209.49	207.34	209.53	212.32	209.94	209.12	208.96	209.26	209.6	208.93	209.65	212.4	209.37	208.61	211.12	211.55	211.76	209.79	209.24	207.66	210.1	209.41	207.61	208.22	206.75	207.66	211.62	209.35	208.03	209.51	210.3	209.65	212.51	211.68	209.14	207.27	212.17	211.44	208.26	208.13	207.22	209.3	207.87	205.61	210.16
209.16	206	208.18	206.22	203.84	212.71	206.54	205.97	204.44	209.33	202.71	204.95	203.97	208.57	205.26	208.46	209.21	211.78	208.13	204.29	208.94	208.77	208.2	207.61	210.98	205.17	212.4	209.41	205.66	209.54	201.31	207.07	208.01	209.78	206.26	204.77	208.78	203.14	207.05	207.02	212.05	207.34	209.49	207.43	211.75	205.65	205.19	204.24	204.79	205.51
209.18	217.82	212.8	212.01	214.5	214.63	209.64	215.3	213.05	214.92	214.89	219.98	211.68	213.97	213.66	213.49	215.12	216.51	217.5	210.96	211.76	212.69	212.6	210.41	214.05	218.39	216.86	214.67	213.91	212.42	212.57	219.93	214.29	212.75	219.68	214.46	213.78	211.62	208.96	219.32	216.8	214.32	215.47	212.91	214.81	212.45	212.56	211.59	215.12	212.78
206.35	212.35	209.01	208.56	209.83	212.82	206.15	209.83	208.63	204.13	208.16	208.83	208.8	211.75	208.57	208.02	207.94	212.61	204.33	208.94	206.19	209.15	212.39	210	209.22	206.25	208.57	207.73	209.94	207.09	207.09	209.41	210.45	203.85	209.32	207.37	207.92	206.7	215	210.01	206.48	210.84	206.74	211.93	209.32	206.33	209.71	210.53	205.46	207.14
204.92	204.17	212.51	204.44	207.24	208.08	211.18	208.2	207.12	210.19	209.38	203.26	207.56	201.85	211.08	204.92	205.81	205.58	213.06	203.75	202.92	206.57	207.09	208.31	205.43	208.44	206.75	206.22	209.69	208.25	206.79	209.13	208.55	205.5	211.99	207.11	209.9	209.98	209.16	207.43	205.22	208.16	207.58	209.55	202.91	206.68	204.18	209.24	205.22	208.19
209.24	206.96	208.48	210.48	206.53	210.9	213.99	208.87	214.83	211.01	211.92	216.51	214.05	215.23	218.65	212.8	209.7	214.32	211.42	208.7	211.18	213.48	210.19	210.24	213.95	215.03	214.68	213.17	209.69	213.05	210.35	207.46	213.24	214.86	211.73	214.12	213.65	213.18	216.12	210.3	211.38	207.33	212.78	209.07	215.32	218.56	212.5	212.63	208.98	213.72
204.9	204.57	204.51	204.73	205.3	203.59	203.79	207.32	202.34	204.98	201.62	202.63	204.01	202.11	200.12	200.33	202.89	199.07	201.09	203.8	203.42	202.02	205.43	198.65	203.47	203.3	205.1	204.38	201.61	206.93	202.63	206.49	204.8	202.66	201.55	202.19	203.4	204.48	203.8	205.61	204.1	203.76	202.37	204.17	207.41	203.38	205.98	201.32	202.2	198.4
208.41	211.73	205.08	204.42	208.3	207.03	202.91	207.94	205.34	205.74	211.71	206.31	203.48	204.06	204.61	206.46	205.97	205.47	204.91	208.7	202.96	205.76	210.57	213.03	207.45	203.97	207.39	204.9	204.09	208.05	202.87	211.63	208.21	206.74	205.44	206.85	202.08	208.37	204.14	205.44	206.34	208.04	208.54	204.19	207.36	203.66	205.27	209.13	208.26	210.05
201.84	204.41	201.13	200.23	204.31	204.73	206.59	201.05	206.21	199.04	202.35	203.99	204.45	204.31	199.44	201.68	203.31	200.72	204.99	206.04	199.02	202.63	203	201.23	206.07	203.54	204.04	202.94	207.04	205.02	201.76	205.01	206.12	205.21	204.33	208.81	202.71	201.32	204.02	205.99	202.91	208.75	200.76	204.17	204.56	206.47	199.78	201.95	202.31	203.99
202.96	201.57	205.53	205.4	202.46	200.91	200.21	196.71	203.79	200.67	198.95	202.2	203.85	201.46	203.83	200.4	198.49	205.38	203.89	200.74	200.58	201.27	200.39	200.6	202.29	199.35	203.82	202.28	201.12	200.51	201.45	199.96	204.73	194.37	204.33	203.76	201.65	201.05	202.3	204.32	201.06	201.32	200.49	199.42	207.5	201.32	197.9	200.2	197.91	205.08
204.42	207.46	206.64	207.58	206.01	207.63	206.03	209.32	205.49	206.44	205.6	212.54	206.02	204.3	209.27	204.91	206.81	202.55	204.94	206.88	210.79	206.97	205.02	208.11	204.26	205.12	205.74	203.47	209.82	206.55	208.55	207.34	207.71	206.17	205.84	206.85	203.43	211.22	204.25	203.35	207.13	204.45	207.33	208.08	205.09	208.06	204.28	208.19	210.66	206.97
203.93	204.58	195.55	194.06	202.57	199.42	201.52	200.04	194.71	196.87	199.99	202.06	197.48	201.66	199.5	199.16	203.2	202.87	199.49	199.04	202.63	196.81	199.63	200.97	197.74	205.22	201.52	193.99	198.54	202.5	194.75	199.36	194.6	200.76	201.68	198.59	202.9	204.8	202.11	200.62	202.81	198	200.65	198.6	199.35	199.85	203.85	199.59	203.78	201.51
213.85	217.65	210.09	212.43	211.45	212.66	207.46	210.72	212	207.85	204.51	205.56	213.24	209.28	210.44	211.29	210.13	209.5	208.83	213.74	216.26	209.82	215.88	209.34	210.82	210.1	209.59	213.46	213.68	208.31	211.14	213.55	210.75	208.89	211.62	212.43	211.12	207.77	209.83	210.57	213.06	214.27	211.57	207.22	212.72	212.2	208.66	216.86	212.31	211.23
203.43	206.19	207.23	206.52	208.39	208.61	209.4	210.14	207.35	207.4	201.42	202.56	210.75	213.27	204.49	210.95	204.62	205.18	203.61	207.96	211.97	206.09	207.23	208.17	211.39	206.74	212.53	207.97	206.66	203.66	214.58	207.52	202.86	210.3	205.88	205.54	207.9	210.04	209.84	207.75	210.08	209.35	209.6	203.95	209.79	208.77	209.26	211.44	206.35	207.13
213.89	215.31	215.28	214.2	211.92	208.28	212.89	215.23	209.41	206.43	213.1	214.11	216.08	213.67	213.99	214.84	210.7	213.72	213.46	212.86	207.59	211.11	212.87	212.6	214.71	212.42	215.44	214.99	213.14	207.59	212.3	212.71	213.48	218.22	215.17	213.52	208.98	210.64	208.91	213.95	214.32	213.65	214.82	218.85	215.41	211.89	215.57	216.12	211.4	212.32
219.46	211.44	211.9	210.31	212.59	207.75	213.11	215.5	213.26	208.64	210.42	216.09	214.82	212.04	215.41	208.56	215.85	211.34	214.95	208.54	207.79	211.45	208.8	213.47	208.53	213.02	212.22	207	205.9	213.2	209.75	212.8	211.93	208.82	211.87	211.47	210.91	213.72	212.3	212.45	212.95	210.95	213.48	210.71	206.2	209.81	209.27	209.42	212.25	213.38
209.83	208.94	211.52	209.49	205.99	207.82	209.77	209.21	210.3	206.99	204.69	213.13	206.93	206.86	209.48	205.23	205.83	206.6	209.62	207.6	205.56	209.71	207.16	206.21	204.56	211.14	209.5	210.01	210.19	206.39	209.36	207.28	211.97	203.93	210.37	210.39	206.59	209.3	208.92	209.98	204.51	208.82	210.29	207.03	205.6	211.52	210.56	213.19	201.42	207.19
211.94	214.74	219.48	215.45	221.38	216.65	218.51	219.29	212.74	217.14	217.62	212.47	220.54	213	216.56	211.91	217.67	215.82	219.7	215.49	216.6	216.54	219.34	220.99	215.71	218.57	214.03	217.3	219.01	218.77	213.76	218.61	219.17	213.81	220.11	215.87	217.76	217.72	217.26	219.19	215.18	215.78	213.52	216.85	213.49	216.46	217.15	209.4	218.93	217.79
207.46	210.08	209.11	208.49	204.05	210.16	209.24	206.37	210.39	209.09	208.52	208.23	211.43	211.21	210.3	204.97	210.23	212.97	212.05	204.92	206.25	207.64	216.56	213.65	206.71	206.17	210.32	209.79	211.2	210.54	209.88	206.76	212.2	207.15	207.56	205.17	206.8	210.78	209.29	208.16	211.78	208	208.26	209.42	211.54	207.97	208.73	208.51	208.97	207.1
205.74	204.21	207.84	203.62	207.01	205.53	209.71	205.75	207.45	206.96	207.09	208.05	214.81	202.29	204.55	204.69	206.76	205.7	205.35	208.48	210.54	204.05	203.51	212.3	208.5	204.97	203.91	204.91	206.34	207.69	208.59	202.95	206.59	198.41	206.26	204.72	203.63	210.76	204.89	209.31	207.91	208.38	205.8	202.86	203.74	205.26	209.86	209.45	204.34	204.21
210.65	205.54	213.31	212.68	216.69	205.57	210.64	211.36	206.03	208.73	212.72	213.47	205.95	213.21	210.79	209.39	209.88	210.49	213.22	209.84	209.47	212.89	211.62	209.46	209.51	214.14	213.23	206.15	211.44	215.45	213.17	211	209.44	210.74	209.48	214.61	210.39	210.25	207.14	207.16	209.87	208.73	207.43	209.51	200.95	215.57	209.09	208.1	209.23	212.33
194.89	194.57	204.74	204.25	200.38	198.79	194.33	195.38	200.59	200.41	203.72	197.08	198.24	201.07	197.15	203.45	198.57	198.48	196.59	199.75	204.44	200.35	197.1	201.82	197.22	200.12	199.99	202.86	201.6	202.08	200.08	198.82	201.35	199.8	199.42	199.59	201.53	200.24	202.5	200.13	197.21	200.26	201.39	206.44	203.87	204.54	201.31	204.4	199.91	201.96
202.37	202.04	197.19	200.32	195.68	199.54	196.74	198.31	202.69	196.31	200.54	200.9	202.62	200.75	198.44	196.16	196.35	200.06	196.58	195.48	202.33	202.27	202.41	194.25	198.12	200.42	196.23	201.15	197.6	200.57	202.39	197.53	196.16	196.79	204.57	197.37	198.13	199.51	203.58	200.87	200.24	197.52	200.12	197.18	195.01	198.39	203.77	201.8	198.9	203.11
214.47	208.69	213.08	213.1	213.49	213.06	214.67	209.99	210.99	209.33	215.31	211.23	216.05	214.16	216.98	210.34	209.63	208.19	213.67	213.62	211.09	212.9	213.24	212.25	212.21	211.32	211.96	215.34	211.15	217.27	210.6	213.72	212.01	213.62	214.37	216.63	212.61	213.28	213.18	214.26	208.35	211.81	220.04	208.98	212.67	211.3	211.56	211.81	215.82	214.58
200.61	199.97	197.15	198.31	200.01	197.75	201.56	201.88	197.24	195.37	200.22	196.01	198.94	202.05	196.61	198.19	194.99	200.07	195.63	197.44	198.4	198.26	201.42	198.63	196.96	194.08	198.84	202.78	194.43	200.42	191.87	193.39	201.5	202.66	200.8	196.75	195.97	194.46	197.14	193.26	200.91	195.98	196.52	200.9	198.33	202.4	197.37	195.12	196.13	199.95
198.89	203.91	205.12	201.88	201.97	202.2	209.19	207.59	199.42	202.71	205.06	199.37	203.68	205.38	201.7	200.74	205.32	201.02	206.81	204.15	203.06	201.11	200.06	202.27	205.6	202.6	205.25	204.54	199.47	203.62	202.61	204.94	202.08	205.94	203.73	202.95	204.68	203.41	201.86	197.32	201.28	205.46	203.04	200.46	206.51	202.49	202.97	205.57	198.03	200.01
214.07	210.01	210.54	215.21	212.26	207.76	211.58	210.17	213.67	214.81	210.46	213.69	213.17	212.02	213.27	213.12	211.6	214.23	212.36	212.77	212.99	212.85	206.55	211.83	209.3	211.61	210.63	209.12	211.96	209.69	211.58	216.75	211.39	211.22	212.7	210.47	211.58	214.2	211.62	211.74	206.62	205.28	212.9	210.53	206.28	209.64	210.62	214.58	214.28	212.82
213.57	213.54	211.87	213.46	216.45	213.15	207.05	214.06	213.32	209.53	213.3	216.95	212.53	211.02	211.44	210.88	210.49	207.21	212.71	212.33	210.33	217.23	211.65	212.93	213	216.15	214.41	213.18	211.13	216.73	216.81	212.45	213.4	214.13	214.27	212.44	214.27	216.28	212.52	217.72	209.14	215.29	210.36	213.59	212.88	208.69	211.61	215.9	211.12	213.21
215	218.22	217.66	213.43	213.57	220.13	220.62	220.4	217.18	218.41	220.62	219.06	219.65	219.2	212.13	215.4	214.22	218.25	216.83	218.25	220.28	212.71	215.44	217.96	213.62	216.72	220.92	221.2	219.21	221.68	216.48	217.87	212.85	216.4	214.04	215.45	222.4	214.38	215.1	217.55	217.24	212.57	216.92	220.42	218.47	218.77	216.85	217.61	213.45	214.14
200.22	201.11	194.23	197.73	197.61	196.81	196.94	201.83	199.91	198.39	199.24	199.69	200.55	201.78	200.84	200.72	195.66	195.36	195.06	198.74	199.81	199.05	201.73	194.27	197.68	199.36	194.86	197.26	195.41	200.6	199.15	199.27	201.27	198.48	197.29	200.83	196.69	198.83	196.73	198.83	198.85	204.38	197.53	199.22	200.17	195.89	198.18	200.04	196.76	196.84
207.77	209.59	207.34	206.85	204.39	208.38	207.02	208.87	203.32	204.53	203.87	208.58	208.33	206.91	204.41	206.73	204.69	204.69	204.05	204.95	208.85	205.82	206.86	206.64	200.59	204.91	206.57	205.86	204	199.97	212.59	205.5	205.8	205.51	201.94	209.95	204.99	205.06	211.71	207.57	204.23	201.94	209.81	205.06	211.29	205.75	208.14	209.68	199.82	205.46
198.54	194.98	202.74	197.23	197.84	198.31	198.45	198.01	197.69	193.24	200.34	198.54	200.22	197.35	198.67	200.02	201	194.68	194.87	197.28	198.28	200.56	200.6	197.57	198.65	201.8	199.7	199.7	197.78	199.01	200.94	203.96	195.93	198.38	199.72	194.11	201.07	198.19	193.83	199.19	196.76	201.83	199.5	200.64	201.06	200.55	194.37	198.63	200.07	201.57
212.29	205.62	203.56	209.8	204.28	207.5	205.39	211.74	211.86	212.86	207.16	211.81	206.25	204.78	206.24	205.85	213.24	209.17	207.42	207.53	209.37	206.16	205.03	209.49	207.68	206.09	208.95	208.09	203.19	204.32	210.9	207.85	207.18	206.83	211.61	208.51	207.21	206.68	206.84	209.36	209.67	207.24	211.6	209.49	205.2	207.92	208.86	209.28	204.57	207.45
206.37	215.18	210.06	205.71	208.37	207.12	212.08	208.83	211.95	206.45	213.68	205.9	208.5	209.42	214.3	205.54	209.31	204.14	210.44	203.73	210.32	210.17	207.27	206.25	211.29	206.57	207.04	206.58	205.29	206.3	207.25	208.69	210.69	208.17	208.8	205.5	208.39	207.62	206.94	206.91	207.4	209.78	207.06	206.34	205.21	212.21	206.43	207.59	207.26	209.63
201.18	199.26	198.31	199.99	200.27	201.55	203.75	200.56	196.38	199.91	206.94	204.78	200.89	200.45	200.98	201.97	203.03	202.33	199.14	202.31	199.03	205.15	196.64	198.7	199.22	199.01	201.23	199.41	199.44	202.58	200.45	199.71	201.48	199.03	199.99	198.64	202.85	201.78	205.35	198.57	196.73	196.17	201.31	201.09	198.65	196.8	202.92	199.82	200.32	201.54
209.26	212.17	213.15	214.82	209.79	216.14	216.22	212.87	211.6	213.73	214.82	214.53	211.36	213.88	212.7	211.24	215.93	208.93	214.56	216.44	218.01	210.96	212.84	209.03	211.72	214.42	212.17	210.68	214.6	214.68	210.15	213.82	214.18	214.51	217.66	212.45	213.96	213.37	210.61	211.41	213.76	209.04	212.13	211.07	209.67	212.61	215.08	210.52	213.5	211.33
205.35	203.43	203.59	199.83	208.13	203.93	200.87	204.89	202.41	203.67	199.36	206.39	200.31	209.69	207.4	205.12	201.24	205.65	199.57	204.11	202.72	206.53	205.8	203.48	198.36	198.66	204	199.54	204.43	202.81	208.42	203.54	203.73	200.88	204.21	206.75	204.09	204.18	205.76	204.98	203.24	201	204.57	201.51	201.91	207.69	200.37	203.51	198.84	200.89
209.07	210.95	208.07	211.22	209.83	204.55	209.01	211.76	208.77	206.78	206.74	206.58	207.45	206.72	204.46	207.95	206.41	209.78	205.07	210.48	211.19	210.17	209.9	203.56	210.04	208.74	208.45	208.98	207.76	207.2	207.17	206.5	210.66	207.58	207.57	210.17	199.28	213.22	208.24	207.08	205.09	203.86	205.54	203.98	208.32	208.15	203.99	213.47	207.83	211.96
208.79	209.83	208.8	209.42	209.5	211.12	207.39	207.33	208.76	208.14	206.46	207.16	205.51	208.18	210.8	209.93	211.2	206.37	206.76	206.63	204.95	212.64	209.86	210.24	204.18	201.79	207.28	208.69	208.23	209.41	205.79	206.9	207.64	208.69	207.18	208.42	205.06	208.44	209.71	209.6	208.09	206.32	209.53	210.41	207.03	213.03	203.21	208.36	212.37	210.27
216.65	219.63	218.14	212.57	218.24	217.86	213.81	220.92	214.45	214.95	218.32	216.64	217.78	212.54	218.17	214.24	221.79	213	218.1	217.13	212.28	212.5	212.3	214.3	214.59	220.06	218.2	217.79	220.13	215.46	220.3	213.77	221.87	215.66	221.38	218.39	217.86	220.2	217.04	217.48	217.92	216.07	214.91	214.46	214.35	215.19	219.41	218.06	217.49	213.68
210.84	207.41	205.65	209.51	211.44	209.36	208.44	214.29	208.15	214.17	210.97	210.32	214.48	211.18	212.25	207.51	212.31	209.16	207.75	209.01	216.99	207.01	213.24	214.22	211.34	211.75	209.85	213.72	209.62	212.91	209.11	211.83	204.97	208.28	213.56	216.94	208.72	212.5	209.63	211.34	209.78	209.48	210.87	212.94	213.36	209.78	211.19	210.49	212.33	211.29
205.44	207.57	205.75	207.2	204.65	212.2	209.41	207.41	209.6	208.81	205.99	211.15	208.24	215.94	206.45	212.44	207.93	209.02	204.49	207.57	206.95	205.68	212.18	205.28	205.55	212.38	209.05	207.93	207.73	205.1	211.55	208.04	213.47	206.36	209.98	209.17	207.8	207.01	204.71	211.93	210.45	208.11	205.87	206.02	207.07	211.58	210.69	212.3	207.84	207.19
204.08	200.28	202.77	201.82	205.15	205.16	204	204.57	202.73	204.22	206.64	202.55	204.24	202.29	204.64	203.62	206.49	203.05	202.87	205.82	209.73	207.78	204.48	204	197.93	207.66	205.12	202.06	203.53	203.32	201.47	204.17	201.84	202.04	200.83	208.35	206.02	205.66	202.19	200.3	201.22	200.7	203.79	203.46	204.49	207.17	202.6	205.5	206.1	207.82
202.4	204.72	203.53	200.08	203.02	201.89	201.4	201.45	204.52	200.42	198.69	206.28	206.35	203.41	200.83	200.89	203.38	200.7	202.45	205.87	197.58	200.48	201.16	200.66	203.24	204.7	206.63	197.21	205.61	208.35	200.78	202.81	208.06	202.46	201.16	200.42	202.69	200.35	202.61	202.5	200.41	200.62	204.24	200.13	199.92	200.2	200.8	203.13	202.57	203.46
209.41	209.48	211.53	209.13	208.42	210.92	210.8	207.69	211.35	206.1	208.8	209.7	213.5	208.61	211.16	213.1	207.22	206.73	208.84	206.28	207.11	206.16	204.3	214.43	210.14	210.07	206.59	208.81	208.34	214.9	207.68	209.34	204.89	207.05	212.72	210.06	203.99	209.5	208.42	209.61	204.75	213.2	210.02	210.38	209.48	208.8	208.21	212.87	213.27	210.65
205.24	209.3	206.63	204.48	205.15	202.88	202.69	204.23	208.48	205.01	203.9	202.81	203.6	205.67	204.4	202.75	206.63	202.72	204.76	204.36	204.26	203.89	206.39	201.33	199.57	204.49	205.48	195.17	201.11	209.39	205.49	203.52	204.31	203.75	206.26	206.93	201	209.98	207.35	208.86	206.84	199.52	200.96	203.73	202.66	204.21	205.37	200.74	201.77	203.06
201.65	199.91	207.72	207.26	207.4	203.84	206.07	204.23	205.57	205.47	206.69	202.78	205.19	200.99	207	201.33	204.06	200.75	206.91	204.64	207.33	209.01	205.79	204.31	205.98	199.9	202.75	205.12	204.67	202.09	203.37	201.47	200.56	202.2	202.85	205.68	202.58	207.59	207.79	204.08	205.14	207.45	208.53	202.35	202.38	199.57	200.74	203.78	203.94	204
198.34	194.08	194.78	197.19	195.6	192.66	192.08	192.08	192.82	189.09	192.97	194.02	198.42	192.75	192.47	194.64	191.5	193.1	194.21	195.12	194.35	193.64	194.06	199.13	192.83	194.18	196.8	191.19	192.15	192.84	191.75	189.24	192.33	192.98	190.75	193.06	193.75	194.3	196.09	194.69	197.42	193.91	196.88	193.54	193.57	194.2	194.11	193.95	190.51	197.29
217.16	218.21	215.23	216.94	219.39	220.98	218.85	216.28	222.99	215.16	219.71	214.91	217.91	220.94	218.78	214.75	218.33	218.95	222.89	220.51	213.91	219.49	221.68	217.7	217.29	215.29	218.57	220.85	214.49	220.8	217.62	217.88	220.43	218.47	216.94	221.43	219	215.82	217.36	215.56	222.65	219.18	222.28	217.53	219.59	215.1	217.37	222.58	213.81	222.35
202.57	203.06	203.59	203.23	203.37	200.66	205.34	202.17	202.04	203.83	206.46	206.32	204.55	201.73	202.65	205.24	204.54	200.56	203.91	204.18	201.4	204.55	202.33	204.54	200.64	207.61	201.15	202.02	200.97	200.62	203.55	202.52	202.85	205.73	204.26	201.28	203.46	202.71	197.76	206.85	201.69	200.84	198.76	203.22	201.51	202.34	204.91	202.64	201.69	203.36
213.13	217.8	218.32	217.91	217.59	225.11	217.51	216.73	223.77	216.23	215.96	214.76	218.23	215.11	216.26	219.3	212.05	218.78	215.62	217.92	218.54	222.34	219.43	215.06	217.46	217.87	214.94	215.26	218.42	219.6	218.19	218.13	215.51	218.97	219.2	221.94	213.31	215.29	218.17	218.58	219.59	214.9	219.47	216.07	212.88	224.55	217.86	212.07	218.04	221.69
223.58	214.95	217.53	215.98	217.99	218.12	219.27	217.88	215.26	217.16	218.23	219.06	212	217.79	215.85	217.56	217.24	219.33	221.29	216.8	217.47	215.58	216.75	213.05	219.14	211.84	219.34	212.25	218.67	216.5	218.93	221.85	216.49	223.09	220.35	218.08	215.49	211.07	218.76	217.75	216.35	217.8	221.31	220.73	213.69	221.17	216.93	219.14	217.22	216.88
207.8	207.63	204.98	207.9	202.8	201.86	205.4	204.73	207.4	201.79	206.87	202.02	204.95	200.49	203.36	203.86	204.78	206.6	207.05	203.23	203.89	205.77	206.73	206.55	204.49	206.97	203.82	209.55	205.88	204.44	206.92	209.29	210.66	207.13	205.5	209.58	210.15	199.93	203.49	207.04	205.96	207.15	201.93	201.76	207.82	208.73	204.99	202.32	209.2	204.8
200.47	205.3	200.32	201.89	200.84	200.94	197.42	202.91	203.98	205.3	201.56	201.08	193.99	200.76	201.99	199.83	205.33	198.87	198.53	200.86	192.9	196.92	205.85	200.73	200.92	200.15	202.05	199.75	201.22	199.98	202.35	201.04	203.54	194.78	201.2	202.31	196.79	200.73	198.85	201.38	199.64	198.14	202.3	202.5	202.54	194.03	196.95	203.28	200.37	199.03
205.09	199.25	204.95	204.61	201.25	207.14	206.27	204.53	202.47	203.92	204.98	202.54	207.34	203.02	204.27	205.01	207.06	202.08	203.65	202.74	208.49	201.01	205.58	207.18	203.19	207.59	204.16	203.47	200.88	200.4	207.03	204.68	207.63	204.26	207.44	205.18	207.29	207.25	204.44	202.84	203.94	204.36	207.55	206.71	201.93	203.95	201	206.72	199.03	205.78
201.7	198.61	197.02	197.67	197.16	199.65	203.38	196.62	198.96	199.79	197.72	205.05	196.11	204.5	200.85	201.03	198.63	198.39	195.36	198.48	200.85	196.43	197.32	200.2	199.81	200.7	196.5	197.55	197.16	199.19	194.49	206.01	195.25	192.93	200.89	203.55	197.65	199.77	196.59	198.42	203.45	195.93	200.36	195.78	197.02	200.25	199.47	199.82	199.54	201.37
212.57	210.55	213.46	207.93	210.3	208.58	206.39	210.69	204.31	210.82	209.45	211.61	204.03	211.71	212.16	214.29	208.93	214.54	206.78	213.91	213.46	209.37	215.55	208.54	209.13	214.88	215.72	211.3	211.36	217.45	210.4	205.25	206.43	211.77	211.5	211.28	209.31	206.4	208.04	206.41	211.09	207.21	207.62	207.85	208.63	209.45	206.29	207.98	208.34	210.15
203.35	204.83	209.91	214.41	209.29	208.09	208.4	205.56	206.65	209.27	208.14	210.37	210.99	211.21	208.09	210.68	210.4	205.68	211.57	211.83	209.19	204.55	210.43	204.98	206.82	209.15	210.8	210.7	210.41	210.25	208.81	209.25	208.58	205.81	208.48	208.73	209.05	208.14	214.81	210.77	209.35	202.57	211.82	210.2	210.71	210.21	206.45	209.48	211.48	209.81
196.67	200.81	197.83	200.44	199.92	201.44	199.18	197.16	200	201.13	199.91	193.62	196.78	201.55	200.61	202.72	193.28	198.42	198.65	199.5	197.21	200.52	197.29	197.81	201.1	201.03	200.72	200.85	198.07	199.72	201.32	200.65	198.38	195.25	197.17	195.68	201.42	197.79	195.61	198.36	198.99	200.51	194.8	204.21	197.46	196.49	196.37	207.18	199.47	207.27
210.62	211.55	207.93	208.46	211.45	204.45	207.04	210.89	209.96	209.27	205.41	209.61	207.96	210.67	206.81	206.11	211.92	210.61	210.66	206.99	212.38	208.71	207.88	205.29	209.85	211.81	208.8	211.73	207.12	209.7	206.67	210.98	208.06	212.39	213.2	207.63	211.75	207.6	207.6	204.06	207.74	207.57	208.04	213.81	212.31	211.72	209.83	208.27	208.55	212.78
208.33	205.32	209.12	204.04	204.81	210.12	208.33	206.48	210.76	204.97	207.98	212.68	212.7	205.58	208.93	203.55	204.39	204.36	208.26	210.91	207.29	209.19	207.85	208.22	204.19	209.58	206.82	206.35	209.18	204.34	204.98	206.51	209.83	207.11	208.48	206.98	209.52	206.38	203.88	209.12	203.64	203.39	201.78	203.62	206.15	204.22	208.54	210.25	206.12	201.77
201.73	199.8	204.96	201.76	203.46	196.3	201.59	199.72	198.7	204.85	201.93	205.69	203.16	202.35	202.16	204.14	202.68	199.6	205.3	202.88	202.99	202.88	207.61	203.7	205.34	205.1	208.89	204.59	205.96	205.25	202.57	204.97	201.81	202.89	201.91	203.1	206.02	204.1	203.3	199.92	200.83	200	208.31	202.67	206.71	202.64	202.44	197.98	200.09	200.68
194.84	199.97	199.16	198.64	197.7	197.83	199	198.87	199.73	196.18	196.51	199.73	196.3	198.07	198.05	195.79	202.25	197.99	200.31	199.54	199.32	197.65	202.89	197.42	196.15	199.71	201.43	195.47	201.66	204.97	196.72	199.5	198.47	200.82	200.61	201.25	196.59	200.17	200.12	200.57	203.7	197.63	194.8	196.98	197.02	200.59	200.15	202.01	200.45	199.09
213.9	211.75	207.11	212.48	208.56	213.22	215.18	216.6	215.51	210.19	214.11	210.79	213.16	217.63	213.63	213.75	210.59	213.78	215.84	210.94	212.98	213.19	214.51	209.93	210.92	213.99	213.75	215.33	213.65	211.91	209.53	208.07	212.89	216	214.66	212.61	213.64	210.05	210.04	213.62	214.28	216.06	212.49	212.49	214.51	216.94	212.01	217.23	213.61	215.05
216.12	215.13	209.47	212.03	210.51	209.5	213.43	211.34	219.03	212.66	209.26	213.98	215.96	206.78	213.43	209	215.01	209.02	210.02	210.6	210.93	216.02	212.14	217.1	214.62	214.4	213.23	210.22	205.33	210.37	210.38	211.91	213.35	210.43	211.05	213.31	210.53	209.84	215	208.17	211.83	209.46	214.83	211.63	207.87	210.1	209.33	212.75	218.36	213.5
199.48	202.79	197.82	197.01	198.84	198.67	199.44	199.26	201.24	201.18	196.98	197.31	196.15	200.8	197.47	198.33	202.23	202.94	197.36	194.85	198.82	195.02	193.96	195.73	200.93	195.42	199.36	201.68	201.99	198.84	201.38	200.82	204.43	200	202.71	203.39	200.44	202.76	199.33	198.39	201.22	198.61	200.95	200.25	204.87	201.67	196.41	198.38	197.82	201.1
209.43	209.78	206.21	211.78	206.53	208.96	208.22	207.8	206.17	205.73	206.66	212.12	205.57	205.9	213.79	208.53	206.11	208.59	210.39	205.41	210.83	213.31	207.63	202.85	212.25	208.03	210.97	209.29	210.57	210.77	209.06	208.98	208.54	210.46	210.31	206.83	207.8	203.99	203.91	209.74	210.55	209.65	205.83	208.79	205.72	203.16	208.47	205.63	211.87	208.62
207.93	202.97	203.37	205.56	204.19	207.23	203.54	202.34	207.51	205.62	206.66	206.04	205.87	204.43	206.84	203.6	200.97	206.83	206.22	211.27	202.18	202.77	205.24	207.24	206.41	205.01	203.89	204.96	206.95	208.66	203.47	207.23	206.65	204.16	203.97	207.44	197.46	207.37	207.82	203.7	204.59	204.95	205.48	208.5	208.9	209.45	204.05	206.52	206.52	205.64
199.9	196.87	203.58	199.48	198.24	195.71	204.41	200.79	197.62	195.59	195.81	198.34	198.71	197.83	196.95	197.84	202.68	201.55	201.49	200.68	199.35	197.8	197.27	199.84	202.56	199.07	198.01	198.49	198.16	202.67	202.11	195.58	197.88	199.11	202.61	198.86	197.63	199.06	199.91	199.29	199.58	197.62	198.18	193.76	202.23	196.85	200.75	196.53	195.13	203.37
219.29	217.16	216.06	219.01	214.61	213.95	218.11	216.5	215.96	213.64	218.54	217.14	219.18	219.19	218.34	216.85	219.57	209.36	214.54	216.82	217.6	213.62	220.35	217.05	214.2	217.24	215.93	220.36	220.6	214.04	219.66	214.9	211.83	219.97	214.89	216.78	218.46	215.96	215.93	220.72	220.88	215.7	216.51	218.55	216.93	215.13	215.62	220.07	219.4	218.52
198.45	198.63	200.74	201.48	195.41	197.99	197.16	199.23	199.89	200.77	199.98	202.57	201.12	198.83	199.08	198.51	197.53	197.11	198.24	201.9	197.5	198.27	198.21	198.25	200.3	199.31	196.17	197.73	197.7	199	197.77	201.83	195.88	196.42	201.91	198.17	200.98	202.7	199.94	198.61	204.14	199.1	202.76	200.19	202	199.24	195.48	197.35	201.38	203.28
210.32	208.04	203.78	206.73	208.77	204.5	207.46	211.03	205.38	210.29	207.98	211.94	211.25	205.83	209.2	204.4	204.44	209.28	211.55	204.7	204.76	205.82	212.78	209.64	208.07	210.81	208.83	204.11	210.36	212.08	209.86	207.46	206.57	209.98	215.88	206.92	209.16	207.04	207.24	207.95	209.89	204.01	209.61	208.84	208.48	208.76	209.91	206.98	205.05	210.58
218.53	220.8	215.06	221.74	219.97	215.02	222.38	219.59	219.46	215.19	219.77	222.48	215.22	222.47	210.13	213.4	214.39	222.58	221.92	216.43	217.52	216.66	212.98	216.2	216.76	218.22	214.47	219.81	219.58	213.69	220.64	218.45	218.72	216.44	218.95	219.61	216.45	214.76	219.86	223.16	216.01	217.89	217.63	220.05	220.86	212.38	220.39	218.83	213.09	220.14
198.47	203.17	200.05	205.79	201.41	200.29	205.11	204.03	203.22	197.61	204.15	203.22	201.56	202.4	200.25	200.58	200.05	200.77	197.39	204.08	203.31	203.56	203.99	205.85	202.55	200.14	199.8	201.38	202.76	202.21	201.94	201.23	202.48	204.27	210.68	201.29	203.11	200.8	204.81	201.15	202.09	205.49	202.81	201.48	204.14	202.48	201.54	199.8	201.52	200.23
207.5	209.44	211.55	206.37	211.83	210.17	210.78	208.35	205.84	206.39	206.55	208.97	208.75	209.09	213.58	213.24	206.67	203.2	212.82	211.28	206.82	208.55	212.49	211.57	206.52	209.69	212.92	207.75	209.36	213.96	210.63	208.24	211.12	214.09	206.63	211.57	205.05	210.62	212.44	206.76	209.27	208.37	212.64	214.24	206.82	212.87	206.78	208.77	211.17	205.39
204.33	204.05	198.11	206.6	199.2	204.55	201.36	203.16	207.46	207.29	203.13	203.02	200.65	199.56	198.85	198.09	206.45	203.12	204.15	204.03	203.11	204.23	203.7	201.56	199.49	201.27	203.91	197.33	203.66	206.32	209.99	200.44	199.1	203.59	200.59	205.49	202.46	202.76	202.45	203	203.12	206.02	200.83	207.05	207.76	202.29	206.24	203.6	201.86	203.35
218.13	219.37	220.03	222.36	215.76	217.1	217.1	218.63	214.84	217.78	218.19	217.06	212.72	220.14	217.65	218.57	211.73	218.58	217.69	213.45	214.6	219.37	215.08	216.87	216.98	214.55	213.07	216.13	218.66	217.08	215.51	214	216.48	215.79	212.42	219.12	215	215.21	213.15	214.93	216.99	214.38	214.82	217.65	215.33	218	218.77	216.36	216.3	219.03
202.09	199.62	208.24	202.86	199.72	201.76	200.8	205.52	205.38	204.39	203.42	206.77	204.79	203.43	205.02	204.09	205.12	203.21	201	204.32	208.38	199.14	203.62	205.73	204.77	201.34	205	202.35	205.17	202.52	204.32	206.32	205.98	205.28	204.16	202.08	198.22	202.39	203.67	202.47	202.12	207.73	203.82	204.43	200.95	202.29	209.54	204.59	205.63	204.8
199.88	203.21	203.14	201.21	201.27	198.89	206.18	206.2	204.17	206.9	203.22	208.45	201.87	206.34	213.2	201.86	201.81	201.98	200.3	203.58	206.65	205.35	198.61	207.34	199.74	201.66	204.86	203.1	209.16	206.78	199.66	202.27	202.64	204.77	203.38	206.93	208.8	208.93	208.35	204.33	200.05	197.96	200.21	204.98	202.52	208.31	204.86	198.45	202.62	204.07
208.1	212.73	213.15	212.77	212.61	208.22	209.42	206.63	208.54	213.09	214.4	210.39	211.76	214.31	213.74	212.4	207.93	212.36	210.71	209.98	209.64	209.96	211.35	211.83	211.42	208.27	215.8	209.07	211.62	212.04	213.86	212.36	216.6	208.75	210.02	210.01	209.03	209.55	212.71	214.61	214.94	211.2	216.03	215.15	210.99	209.41	211.8	213.34	205.71	210.56
195.52	195.18	198.39	202.13	203.34	195.21	198.69	193.27	199.13	200.77	194.23	200.78	204.46	200.59	199.63	197.01	200.61	197.08	199.72	200.03	196.92	200.26	201.02	198.83	203.37	203.46	201.97	202.42	194.52	200.71	205.39	202.71	196.3	201.46	195.93	201.27	199.28	201.48	200.29	200.26	198.91	205.87	198.83	199.28	198.67	204.38	199.01	197.77	201.61	194.63
205.98	198.99	196.91	200.31	203.9	200.33	200.17	198.73	203.43	203.43	202.5	198.64	198.31	195.6	204.83	201.03	205.02	199.41	199.87	198.08	197.66	200.43	199.01	205.21	200.32	204.22	202.26	204.13	199.69	200.66	205.3	201.67	202.31	204.18	205.78	197.95	198.68	199.94	201.31	204.23	203.68	200.84	198.81	198.2	204.56	202.88	200.45	205.35	200.24	197.85
208.3	212.13	209.39	211.71	212.35	215.52	209.85	209.68	215.41	211.41	212.08	212.06	213.54	207.12	209.63	208.59	208.09	210.52	212.95	211.99	211.88	209.32	213.97	211.68	212.39	212.53	211.67	211.61	214.3	213.77	211.31	213	212.83	206.98	211.54	212.01	214.71	213.27	210.68	206.07	213.96	209.61	210.8	210.92	213.28	210.84	211.85	211.24	214.05	213.44
201.35	200.65	202.86	203.54	207.07	201.87	203.42	205.22	200.79	197.98	203.33	204.88	205.36	200.68	201.54	204.2	202.02	199.92	206.15	204.14	205.02	203.2	202.68	200.92	198.15	200.47	204.41	200.56	210.68	200.09	203.66	204.11	197.55	200.69	205.85	199.9	203.14	201.78	200.44	203.72	204.88	203.8	210.87	206.68	205.32	200.95	206.05	205.65	202.58	201.84
223.14	218.95	219.71	220.77	221.45	213.56	220.54	220.1	218.09	219.14	216.92	214.53	222.67	222.33	221.76	213.37	216.51	217.45	224.1	218.81	217.77	217.21	218.26	215.02	212.15	218.81	218.68	215.92	216.44	219.58	221.46	215.22	216.87	215.01	219.71	217.25	219.35	215.41	220.05	218.74	220.25	216.3	216	219.88	217.06	215.86	213.24	219.12	220.7	216.71
211.78	208.65	208.68	206.05	212.03	210.97	206.39	207.58	208.02	209.42	212.81	206.18	205.47	205.37	206.25	204.48	208.87	208.72	208.08	210.28	201.07	209.48	204.55	208.97	203.8	207.47	214.68	207.76	209.54	203.47	204.68	204.37	209.47	207.81	205.76	209.24	210.87	203.39	206.13	207	204.2	208.05	205.26	208.32	208.06	204.68	209.64	207.5	207.78	207.04
206.24	204.81	203.39	204.79	206.44	203.67	204.94	209.48	206.34	209.34	206.06	207.76	204.53	208.29	210.12	207.05	208.17	203.64	209.22	208.62	206.36	209.93	209.34	204.09	206.86	210.91	211.07	203.86	210.95	207.8	207.1	206.46	204.2	208.52	205.34	206.06	205.33	205.74	212.93	209.82	207.19	207.31	211.25	204.02	207.99	207.19	205.66	205.61	207.69	206.72
205.78	208.55	209.06	213.8	210.74	207.04	209.28	206.29	212.81	209.02	206.06	207.42	208.57	209.07	209.63	211.8	208.2	202.44	208.36	208.65	211.68	208.56	214.83	207.54	209.12	207.54	207.35	210.59	204.34	204.7	209.05	211.96	211.76	210.98	209.63	209.02	206.19	211.11	212.73	206.65	214.03	209	205.37	208.32	213.35	209.03	209.77	206.84	209.83	208.56
201.72	205.82	208.1	201.64	208.58	204.42	200.68	202.31	208.35	200.49	205.73	206.1	206.45	206.46	207.79	205.98	200.57	208.56	207.83	205.18	208.04	200.23	207.51	205.66	206.13	203.56	206.99	205.8	206.04	208.06	203.09	204.87	208.75	203.89	203.51	207.46	209.87	205.75	202.13	206.58	203.98	203.17	212.37	204.58	203.37	207.96	204.82	206.56	206.65	205.24
219.04	208.78	210.66	211.91	213.51	212.39	209.5	209.86	214.74	213.55	213.43	211.71	215.68	209.08	211.1	214.85	212.23	212.82	208.76	214.39	215.88	209.41	213.56	211.97	211.02	214.82	210.37	218.12	211.09	209.37	210.07	215.68	214.17	213.5	213.22	210.49	211.2	214.95	213.72	213.85	212.34	214.37	216.88	215.91	211.45	215.2	216.27	211.29	212.39	212.73
203.32	207.9	201.7	202.75	201.97	202.65	206.33	199.82	203.66	203.54	197.45	201.71	198.93	203.91	201.63	202.61	198.61	208.95	205.48	207.33	202.15	202.84	207.57	199.55	201.84	203.43	204.13	203.73	202.94	201.6	200.08	206.16	204.49	202.43	203.31	203.6	197.68	202.41	204.83	208.56	205.25	197.78	209.59	204.01	203.11	200.91	204.02	206.28	206.78	205.65
204.54	204.83	210.77	211.16	205.03	212.06	208.83	209.98	208.99	208.29	210.52	207.71	207.5	208.85	208.1	202.39	208.77	210.84	211.33	206.63	204.59	208.36	206.63	212.1	209.83	207.38	202.74	211.07	209.49	210.32	206.07	208.09	209.75	206.1	206.14	210.06	205.25	207.94	212.38	209.66	206.85	209.55	205.5	205.06	206.95	208.6	210.18	210.85	206.89	210.73
196.95	198.08	200.12	200.9	204.92	203.53	203.99	202.01	206.04	201.57	202.64	201.52	207.07	204.59	199.67	204.33	206.69	200.65	203.23	203.5	203.32	201.27	202.84	203.29	204.59	201.62	201.67	204.58	199.32	208.12	202.25	203.69	199.65	204.84	206.02	201.13	202.77	202.87	200.2	196.27	202.03	205.36	197.19	204.44	207.03	199.79	201.33	206.1	205.41	203.74
207.77	209.45	215.53	214.38	209.27	208	211.82	205.41	214.55	210.94	210.64	214.44	216.28	212.76	213.87	214.88	209.78	215.26	211.19	209.69	210.8	211.62	211.91	208	212.83	213.53	208.45	211.03	213.53	211.48	209.73	214.36	213.4	212.06	210.92	212.26	210.79	212.56	208.31	207.06	213.28	210.13	210.56	208.42	208.98	211.8	211.31	208.75	208.41	210.91
199.14	198.2	199.96	197.18	201.23	201.37	200.7	196.97	196.59	199.32	203.71	195.75	201.85	201.91	197.56	199.64	208.75	197.63	197.9	198.16	196.16	202.47	201.5	203.89	194.8	198.81	195.48	195.37	197.24	196.74	200.93	200.03	202.61	201.27	199.74	203.67	201.75	194.79	200.69	203.26	199.35	202.63	196.47	199.63	201.67	198.77	197.4	201.63	201.15	195.71
217.01	215.83	215.62	217.31	211.26	216.89	214.29	210.46	209.4	213.81	212.12	210.39	212.89	216.47	214.16	211.86	215.25	213.11	213.43	212.35	212.3	211.05	212.38	212.81	216.14	213.48	213.76	213.94	208.79	214.51	209.9	215.39	214.84	211.08	212.22	210.82	216.58	214.47	209.84	213.04	211.39	213.06	210.68	213.07	215.48	209.72	212.25	210.99	216.94	208.9
204.33	207.64	206	201.14	201.68	205.41	205.81	206.72	199.84	202.75	206.83	206.22	206.28	204.28	203.83	203.19	201.73	201.77	208.06	203.06	205.84	204.65	205.95	203.32	203.1	204.48	205.63	207.03	201.36	203.05	206.12	205.91	205.79	204.32	199.46	202.2	206.86	204.13	205.07	201.83	205.4	208.5	201.87	203.04	206.97	205.47	205.93	206.68	200.78	205.31
206.12	211.93	209.99	214.12	213.59	212.24	211.34	209.74	208.41	212.23	215.81	214.53	210.39	216.32	212.38	212.79	213.86	212.85	204.5	215.74	217.52	209.75	211.54	211.2	212.2	212.26	210.03	209.68	215.81	208.37	214.23	214.38	209.59	213.61	214.38	213.44	210.83	207	215.62	211.35	210.28	210.9	212.65	217.6	214.72	212.07	213.1	210.66	215	211.27
207.08	208.23	207.35	207.92	205.65	203.02	207.21	207.43	205.27	205.37	208.95	203.64	211.46	203.36	208.72	208.17	206.99	207.18	205.6	206.99	207.91	206.15	212.26	210.45	203.81	209.52	207.12	207.49	207.32	205.16	207.56	211.4	212.65	209.44	207.72	209.19	207.88	204.81	206.32	206.99	207.64	206.91	205.6	205.15	206.04	210.14	208.3	206.78	208.98	211.37
216.76	216.19	219.63	219.99	216.03	216.84	220.64	215.68	219.66	212.63	217.32	216.81	217.18	220.87	218.24	215.7	213.76	217.09	217.93	217.77	220.58	213.88	217.48	220.43	219.48	216.91	215.98	219.28	215.62	216.84	217.75	219.57	218.76	216.19	215.13	219.97	213.9	220.06	214.22	220.4	221.2	214.45	218.42	216.46	218.37	219.83	217.32	211.02	218.77	214.79
213.33	213.15	216.66	212.52	207.59	214.49	214.83	211.5	212.36	214.49	204.75	215.3	210.67	214.57	210.73	211.74	211.43	212.64	214.45	212.45	211.92	214.03	209.5	212.47	212.71	210.8	211.64	211.78	211.68	211.89	214.63	211.74	217.65	214.92	214.32	208.21	212.42	214.48	211.01	210.84	215.29	210.74	212.16	214.23	209.11	215.84	209.85	214.03	218.39	216.93
201.87	202.24	199.29	200.78	200.22	198.28	199.8	203.43	206.38	202.92	200.38	202.05	199.43	198.97	197.97	201.7	202.08	199.86	199.96	192.85	199.95	198.1	204.58	197.61	202.02	201.31	202.7	197.42	199.91	199.96	200.21	199.09	200.27	200.09	203.28	203.97	199.25	200.09	201.61	201.66	202.43	200.48	204.41	206.75	204.17	199.13	203.58	200.37	197.75	203.58
205.7	202.18	202.14	204.7	201.3	200.8	205.61	204.5	206.99	206.58	203.87	202.05	202.28	201.31	203.86	206.95	204.34	202.68	200	201.66	202.02	202.12	205.45	205.61	200.44	202.24	202.26	202.75	202.51	203.19	205.34	204.68	206.4	197.93	205.72	200.85	204.24	205.74	205.88	206.34	199.45	204.1	201.8	202.96	205.09	202.72	205.35	204.82	203.91	204.12
210.61	209.91	204.82	201.11	210.32	207.85	211.5	208.94	208.8	207.04	208.39	211.58	206.01	208.06	208.32	206.72	205.86	214.4	205.29	210.53	208.23	208.38	212.79	210.64	208.29	208.37	210.04	209.13	210.01	209.14	209.44	208.73	209.45	209.21	208.71	209.65	207.23	208.74	204.58	206.53	207.84	213.18	208.51	206.81	207.04	212.31	206.62	209.84	211.47	210.45
202.68	202.08	207.82	202.55	206.91	202.32	207.51	201.95	205.36	203.88	201.47	206.23	204.4	207.75	206.47	208.05	203.65	203.04	201.17	205.21	201.78	201.93	204.05	199.86	199.51	204.84	207.46	202.2	202.97	203.74	204.85	203.91	206.84	208.98	207.38	204.32	204.03	200.51	204.58	202.99	205.27	200.34	205.61	203.33	207.6	199.34	202.52	204.87	208.69	205.56
209.57	209.91	206.55	204.36	208.35	207.74	210.23	204.27	207.29	211.53	211.93	209.41	211.1	206.78	210.14	213.62	208.33	208.12	210.24	202.21	203.6	209.7	211.76	213.81	210.88	210.37	211.38	212.01	208.75	208.07	213.67	211.4	208.26	206.32	210.77	211.04	210.61	209.52	214.18	210.72	211.82	211.32	213.84	207.19	210.39	212.26	208.28	208.32	214.49	211.05
212.75	208.4	212.5	210.18	215.65	212.49	212.56	212.17	211.26	205.9	212.46	216.19	212.37	214.01	210.98	206.45	211.36	214.41	217.04	216.64	211.93	210.6	211.06	212.81	209.43	213.96	213.98	209.77	214	209.81	209.37	212.57	211.94	214.31	212.44	214.5	213.88	207.07	213.58	213.69	217.59	215.13	210.41	213.13	212.33	215.16	214.9	210.7	213.12	210.93
198.97	199.07	200.86	203.35	197.9	197.91	198.09	199.17	198.69	201.63	199.9	198.75	199.58	197.84	201.87	199.79	202.57	198.9	199.48	200.39	197.53	197.23	198.07	202.74	200.49	201.54	197.58	197.98	198.39	200.05	198.87	198.74	199.46	198.62	198.68	197.15	197.31	197.26	199.43	200.66	200.77	203.11	201.18	197.18	197.59	198.98	200.7	199.18	203.03	197.71
200.76	200.31	202.2	204.04	197.81	207.61	204.64	207.85	201.07	197.56	206.63	206.89	203.68	205.49	203.18	201.13	204.3	206.08	203.7	200.58	205.09	203.82	202.66	201.75	199.25	199.07	200.91	200.59	203.36	202.83	203.1	197.14	205.17	205.73	204.06	204.55	198.99	205.49	202.55	202.47	202.49	206.02	201.59	200.57	203.64	200.25	203.12	199.83	204.17	204.2
200.43	207.54	206.99	205.92	204.72	203.35	206.71	207.46	203.63	202.46	211.91	203.71	208.31	203.57	209.04	206.44	208.21	206.57	210.75	208.55	206.64	204.81	205.55	207.22	203.78	201.6	206.67	205.24	208.42	206.68	210.14	206.63	209.6	203.55	207.93	210.96	208.08	208.85	205.07	207.51	208.6	201.88	206.38	202.46	207.71	206.18	204.42	210.49	208.83	204.32
207.93	206.8	209.16	208.87	208.25	206.69	201.65	203.47	204.32	211.17	209.62	205.08	206.41	209.54	204.3	207.97	206.65	209.07	210.03	213.34	202.84	208.97	208.44	207.57	203.5	211.41	205.64	200.58	204.41	209.14	204.38	210.47	206.71	206.33	205.73	207.95	203.69	205.56	209.41	207.7	203.47	208.91	203.87	207.05	207.08	204.12	209.51	206.39	206.16	207.47
202.51	208.32	205.99	206.55	208.88	207.4	207.55	211.54	209.2	204.24	204.39	207.71	206.83	204.73	208.78	206.73	210.39	204.89	204.56	210.67	206.13	203.63	204.98	205.12	209.1	212.11	210.12	208.22	207.72	207.49	212.36	213.45	207.91	210.55	206.9	207.72	207.72	205.42	213.21	204.99	202.89	207.26	208.96	208.03	207.74	207.82	204.59	205.89	204.44	212.36
206.68	207.51	208.3	205.35	204.33	203.36	205.97	205.69	208.59	212.79	204.09	205.09	202.72	208.21	204.9	206.69	210.22	199.79	208.21	204.92	203.59	205.59	202.62	204.25	206.47	205.24	205.8	202.27	205.51	207.78	203.73	204.96	208.52	205.84	198.89	204.47	203.15	202.66	206.27	202.6	207.02	208.73	205.51	205.31	207.72	205.67	201.5	209.35	202.4	202.34
200.34	202.27	202.73	207.34	204.7	200.43	197.22	196.89	203.02	202.71	199.89	202.11	201.42	203.84	203.65	199.88	202.8	200.41	203.66	195.18	200	201.41	204.35	203.46	201.65	201.92	203.57	205.25	202.84	200.58	198.37	204.29	204.53	206.08	206.03	200.28	202.79	198.99	200.1	198.51	208.26	201.22	198.98	205.14	200.26	207.47	202.63	204.02	205.04	202.84
207.62	211.97	211.53	208.04	210.6	212.77	207.02	205.73	206.17	209.44	207.48	206.18	207.6	208.58	206.86	207.58	210.83	209.26	209.08	207.76	208.6	206.33	211.23	210.51	211.37	206.72	211.51	210.09	207.96	210.09	206.29	209.99	209.28	207.13	206.91	207.5	207.08	210.57	209.89	208.06	208.76	209.55	211.08	210.37	205.11	205.54	213.11	207.74	207.88	212.06
195.53	198.6	206.63	205.49	201.07	203.74	200.99	201.2	202.57	201.92	201.67	205.6	203.34	197.28	206	199.76	202.16	202.38	202.81	202.07	200.43	200.85	204.56	197.75	206.31	199.89	203.36	204.63	203.71	199.93	198.01	201.16	200.3	205.92	201.57	206.74	198.96	205	196.91	204.22	202.19	201.03	197.94	202.17	198.2	204.55	202.42	201.81	204.17	199.9
201.27	206.85	201.33	203.98	203.02	206.75	204.79	199.64	205.11	200.98	200.1	204.62	200.88	205.62	203.83	204.98	203.77	203.41	207.11	205.33	206.58	203.81	204.23	201.01	202.83	206.09	204.77	202.03	204.16	203.81	204.03	205.04	202.68	207.17	205.45	205.2	206.07	200.82	199.16	202.32	206.46	200.66	205.73	201.8	203.62	204.98	206.78	207.96	199.64	199.09
208.12	218.11	208.92	211.36	217.57	209.76	209.36	211.41	211.17	209.14	212.5	210.38	213.72	211.8	215.11	213.45	213.08	207.6	209.02	206.66	211.83	213.45	209.84	211.27	208.47	214.94	207.01	210.01	212.68	211.26	215.36	209.14	212.68	210.91	210.49	212.83	211.53	213.24	212.76	210.12	213.32	209.85	211.75	214.38	210.46	213.18	211.24	208.41	211.34	211.18
208.7	201.07	205.38	205.92	209.87	205.96	203.56	205.67	206.46	210.19	208.89	214.06	209.35	206.69	203.32	208.79	208.78	208.23	210.86	206.59	207.33	208.75	203.88	204.58	209.83	213.62	210.01	207.35	213.61	208.92	205.3	207.41	205.38	206.04	207.01	211.43	205.94	209.73	209.12	207.48	210.88	208.81	208.83	203.46	206.86	206.65	209.92	202.79	208.89	210.97
207.36	207.44	208.93	210.91	206.25	202.55	204.6	207.28	210.69	208.04	209.41	212.51	209.32	209.41	211.92	208.25	207.49	205.99	208.18	203.55	204.61	212.96	207.87	208.73	209.94	209.95	213.48	208.86	210.83	210.9	204.45	208.4	207.69	209.37	206.64	205.68	208.03	207.71	209.26	213.48	207.05	206.55	209.03	208.44	205.77	206.89	211.57	203.72	203.15	205.43
207.93	203.9	206.09	207.55	212.47	207.3	207.57	208.08	210.87	208.8	207.21	208.51	211.86	209.17	208.89	205.76	210.12	207.16	207.13	205.16	209.18	211.89	206.57	208.97	205.86	210.16	207.15	207.37	206.05	207.96	208.9	205.57	205.18	208.26	206.22	207.04	206.79	213.4	207.9	207.43	211.35	208.17	210.28	209.58	202.69	208.95	205.86	207.8	210.06	210.41
205.24	207.25	208.88	200.05	205.17	210.75	204.22	206.44	204.34	206.65	205.51	203.07	201.72	202.07	202.65	198.2	206.36	207.56	205.1	202.97	203.1	201.24	200.07	203.95	205.53	201.78	203.04	205.37	203.62	203.24	206.27	204	203.52	201.42	198.2	208.2	201.01	198.73	203.26	211.81	206.14	202.85	206.99	202.99	209.07	206.89	202	205.96	204.28	201.65
218.18	219.22	218.64	218.44	216.94	218.51	217.96	218.62	223.12	215.43	214.87	208.74	217.87	219.49	217.06	216.59	217.72	218.85	214.88	215.2	215.89	219.58	217.44	218.65	214.49	218.26	217.69	218.22	216.75	216.01	216.76	217.32	217.53	220.03	218.8	216.66	217.32	216.64	218.01	211.78	218.73	214.42	212.34	217.95	215.28	219.92	218.45	215.26	217.51	214.51
200.08	203.18	202.93	206.18	202.25	198.32	198.56	201.77	194.96	200.58	201.63	199.05	200.48	201.29	206	199.56	204.19	202	204.47	202.76	201.25	198.87	201.78	198.84	196.37	203.5	198.73	199.12	199.74	198.27	200.62	196.73	200.21	197.22	204.78	206.24	203.98	204.51	201.21	202.44	197.25	199.76	203.8	201.12	202.36	196.69	197.92	206.77	199.69	194.53
203.79	201.35	201.36	202.18	206.16	203.86	207.52	200.59	205.84	200.94	205.01	203.63	207.1	201.23	204.84	206.17	203.28	204.11	205.88	208.49	202.55	205.57	207.56	204.17	208.8	202.61	201.9	207.29	204.09	207.57	201.85	207.29	203.21	201.31	207.66	204.4	209.78	204.16	205.65	204.54	202.74	205.31	202.89	201.03	202.06	200.82	205.18	199.89	206.54	203.16
194.31	196.98	202.99	199.62	204.77	199.66	198.92	197.51	202.8	198.68	197.85	196.51	196.62	201.32	198.93	192.99	203.86	199.06	201.69	197.59	200.26	197.67	196.16	200.39	201.01	201.64	199.34	202.54	201.09	198.13	196.64	198.28	197.6	195.16	196.6	203.06	197.18	196.94	199.67	195.59	203.03	201.15	200.39	200.3	204.22	200.83	204.46	196.91	199.76	197.17
207.22	212.9	208.55	206.79	206.7	211.51	206.33	208.07	210.87	206.96	207.07	208.88	212.42	210.02	207.89	206.95	208.65	212.74	207.17	202.34	211.29	209.4	205.86	207.88	211.31	212.08	208.47	211.88	213.29	211.74	211.98	208.52	208.06	206.57	209.03	212.6	207.68	208.53	205.93	205.56	206.64	210.82	206.87	210.33	211.62	205.99	206.76	210.55	210.07	206.08
216.62	207.66	205.61	213.99	211.62	209.04	211.37	208.97	204.43	208.78	212.51	208.14	211.47	205.57	208.37	208.46	208.72	205.66	207.86	207.51	208.95	209.06	211.97	211.53	209.6	212.62	209.34	209.54	207.18	209.16	210.12	208.06	215.85	205.64	207.84	209.61	204.11	212.58	207.43	209.7	210.97	207.95	206.12	207.27	208.14	209.35	207.35	210.41	210.39	211.31
210.84	207.25	208.14	211.07	206.64	211.02	211.9	209.57	211.71	206.81	209.9	208.2	211.52	207.69	207.52	207.51	209.92	205.38	205.81	210.14	206.97	214.53	208.41	212.64	205.89	208.74	210.86	211.04	208.44	208.28	208.97	206.41	215.72	208.98	210.35	210.69	209.19	210.47	209.23	212.25	209.77	210.09	209.36	208.18	211.47	207.37	211.36	206.84	205.88	210.94
207.2	210.58	205.45	209.69	209.91	207.2	214.06	211.27	211.31	209.84	209.24	206.27	207.66	207.34	207.36	211.7	207.95	208.13	208.09	210.76	209.71	211.12	208.95	208.47	210.62	205.9	211.88	211.92	211.02	209.07	207.64	208.83	213.22	211.2	213.35	208.85	209.02	208.98	211.04	216.59	208.9	206.89	207.28	205.78	205.99	211.12	206.97	210.43	209.41	214.12
204.6	200.98	212.37	209.56	205.64	209.27	205.08	208.96	209.39	209.16	199.23	214.22	205.98	207.09	210.34	204.08	205.37	203.62	203.82	199.29	206.27	208.17	210.51	210.64	210.02	205.73	208.13	206.03	208.22	204.08	209.4	212.88	206.91	206.61	208.87	206.59	205.45	206.47	206.3	211.16	207.22	205.75	209.61	204.62	206.83	209.32	204.99	208.09	206.19	208.91
212.7	218.11	207.8	216	219.37	210.24	212.75	215.73	215.89	211.9	218.35	206.63	209.88	212.06	208.56	215.98	213.89	212.61	215.4	211.1	215.9	210.84	213.58	216.01	217.4	210.24	215.58	210.35	211.49	212.41	213.31	217.52	212.74	215.03	213.11	214.24	211.04	212.67	209.46	210.53	212.42	211.95	215.16	213.79	212.11	214.26	211.93	216.84	208.85	216.6
198.16	203.91	202.81	202.34	204.44	201.7	204.77	201.56	198.79	202.79	201.7	199.78	205.98	199.43	205.95	203.21	198.24	204.07	199.5	207.58	202.87	205.81	203.43	199.94	202.19	203.74	199.71	203.31	200.7	202.12	203.05	203.33	201.38	198.7	201.69	199.69	203.56	205.41	204.33	195.05	201.16	199.39	198.26	202.69	199.82	198.5	202.41	204.69	202.78	197.61
206.87	208.13	213.06	204.84	206.14	206.08	205.59	206.38	208.16	205.15	207.7	208.87	210.63	209.12	207.79	208.36	211.25	204.76	206.05	206.25	208.91	211.85	209.09	209	209.81	208.15	210.82	204.38	203.98	207.46	207.24	210.33	210.99	205.23	209.66	206.67	209.76	204.56	209.18	209.02	206.73	204.96	209.45	207.4	209.56	208.75	210.91	205.32	209.46	205.49
207.44	204.95	208	209.06	212.03	206.35	210.21	209.3	211.55	210.89	209.47	204.76	207.55	210.43	205.59	207.94	211.13	208.36	205.14	206.8	205.92	207.98	210.67	205.37	211.77	207.7	215.54	211.01	209.69	208	212.38	207.29	209.9	212.11	205.37	207.04	211.78	208.97	208.63	209.64	208.47	201.58	211.78	208.42	212.54	206.12	210.94	209.96	213.77	209.05
210.26	208.08	208.24	209.07	207.81	207.61	208.53	204.57	207.36	209.1	211.86	205.21	205.16	209.88	213.19	213.71	205.89	213.5	206.23	206.04	210.73	206.86	203.02	213.2	209.55	213.99	214.04	210.34	207.91	204.12	207.55	203.63	211.3	205.63	210.2	208.51	207.22	207.9	206.38	211.64	213.94	209.99	209.4	204.4	208.42	210.5	211.02	205.14	210.15	206.3
216.51	214.65	215.65	214.7	207.96	210.44	213.61	212.89	214.91	207.49	213.24	213.63	211.01	213.79	211.9	211.89	214.44	215.78	213.17	209.18	211.55	216.75	216.15	209.8	212.25	209.37	215.96	213.79	215.79	216.15	212.76	211.47	213.08	215.21	210.84	214.96	210.64	213.26	215	211	213	209.8	213.99	213.03	213.83	215.52	210.41	215.97	214.35	212.86
206.46	202.6	201.74	204.34	202.1	200.71	203.45	202.27	203.74	208.19	206.12	205.74	200.16	199.15	199.78	202.21	200.35	200.78	198.06	197.16	199.21	202.7	202.72	204.77	201.73	204.86	195.84	204.58	200.68	204.87	200.1	202.2	203.26	201.37	205.7	201.15	201.27	204.92	200.03	200.92	204.17	200.98	204.58	200.06	205.23	200.15	202.73	202.45	205.96	202.58
211.07	207.88	207.83	212.96	207.47	211.8	211.96	209.71	210.35	205.79	204.65	208.4	204.28	210.93	209.29	211.97	210.98	202.23	209.81	206.3	208.08	208.11	206.68	211.34	208.18	204.64	207.64	207.23	213.12	206.9	206.95	211.51	209.49	204.96	204	211.31	210.34	206.13	207	212.35	207.84	210.56	208.55	208.46	210.29	204.81	206.33	207.6	207.72	206.89
211.74	209.06	206.67	208.82	209.06	211.61	209.74	210.97	214.47	208.63	209.24	211.54	208.88	212.84	209.08	210.67	211.17	212.31	208.09	212.8	209.81	207.56	205.54	209.7	207.11	211.8	206.85	208.53	212.32	210.76	207.93	209.8	211.74	208.01	207.83	212.39	212.04	209.44	213.05	205.05	206.51	213.65	214.54	207.34	212.45	208.34	207.3	209.21	212.93	213.46
201.72	208.32	200.22	203.66	205.84	205.66	200.84	202.67	205.28	200.98	201.68	200.83	202.78	202.49	203.91	200.38	206.99	202.21	205.88	202.35	201.68	202.77	200.84	206.67	202.91	204.18	207.6	201.07	199.76	203.35	202.69	202.46	204.48	208.02	206.63	204.84	202.64	199.62	203.81	204.91	202.6	202.62	205.12	208.92	202.86	205.72	202.83	199.99	208.98	202.68
202.64	197.98	203.18	202.6	206.74	200.75	203.64	208.15	205.64	204.07	202.43	201.73	204.68	204.39	198.77	205.56	201.98	201.73	202.03	203.93	205.5	200.25	199.74	203.05	199.74	201.18	203.1	201.13	208.95	199.08	201.12	203.77	198.08	202.73	205.55	202.13	199.77	205.3	205.86	203.76	202.48	199.75	205.64	205.59	203.79	200.22	201	205.64	204.52	203.74
212.12	210.75	210.79	207.44	207.89	201.71	207	206.35	210.4	210	213.79	204.45	207.03	209.45	210.43	211.23	209.58	210.35	209.05	209.79	207.33	206	206.66	208.36	210.81	205.68	207.65	206.41	206.42	208.89	209.37	209.01	206.13	208.03	207.2	202.6	206.73	206.07	206.36	208.59	207.19	205.58	209.64	212.03	205.9	208.48	208.06	208.62	209.29	201.59
209.64	208.47	212.98	207.36	211.73	209.09	209.35	211.15	207.4	207.34	204.83	212.02	212.6	208.29	203.84	208.71	211.1	204.81	208.78	207.19	203.48	205.29	207.07	204.33	209.88	202.39	207.07	210.66	209.83	211.95	210.11	206.54	211.07	211.62	202.98	204.58	206.66	206.34	214.06	209.81	207.35	204.93	207.69	211.48	209.6	209.41	210.96	210.18	204.99	206.42
211.2	207.3	205.45	203.03	208.71	210.05	213.38	211.58	209.18	212.24	207.73	212.17	208.15	207.22	211.62	208.78	209.24	209.26	210.47	208.25	211.98	205.69	213.6	211.68	209.06	209.3	213.53	208.32	210.34	209.51	209.52	212.3	210.8	208.39	209.54	209.43	209.09	211.87	213.11	210.3	210.59	208.5	207.21	207.39	208.89	208.84	208.55	210.97	207.23	212.37
214.26	213.46	207.83	211.27	213.41	214.48	216	211.7	215.78	210.57	213.85	212.44	211.06	213.19	206.94	212.07	211.56	210.65	212.26	215.5	212.59	211.3	211.86	212.11	210.24	216.46	209.67	207.1	207.17	209.62	215.09	207.78	210.45	214.19	215.98	215.17	211.8	214.28	216.45	214.15	211.02	214.02	212.47	210.21	213.1	212.49	210.57	210.92	209.47	213.99
208.5	202.4	202.8	204.18	204.15	209.46	204.05	204.72	200.96	203.66	205.3	202.04	200.2	204.98	201.71	203.65	200.54	206.02	203.19	204.45	207.52	203.55	199.93	207.03	205.68	204.75	204.09	201.17	205.02	200.99	203.65	201.28	204.21	204.75	203.8	206.42	202.62	204.68	206.38	205.42	202.02	207.25	207.22	202.51	208.01	200.01	206.79	206.1	202.01	200.72
220.76	217.1	220.38	216.33	215.49	216.54	215.22	220.27	217.95	220.26	221.84	217.21	215.64	214.36	215.78	217.75	217.58	217.53	215.96	216.58	219.79	219.65	217.42	218.82	217.38	218.42	221.59	221.04	221.85	216.47	212.75	220.75	213.4	217.36	217.61	219.26	216.19	219.33	216.58	211.91	220.67	219.08	217.72	218.83	217.44	217.64	216.06	218.44	217.14	216.68
214.93	213.17	217.63	215.22	212.45	212.24	221.6	212.62	213.19	213.1	213.98	213.04	214.51	210.7	208.19	210.39	213.26	210.84	210.38	206.11	210.4	214.79	210.78	214.8	213.62	212.75	212.71	212.31	212.32	214.02	213.24	209.23	209.4	220.05	217.85	213.26	214.32	210.13	213.19	217.14	212.54	210.61	213.98	218.44	214.2	216.96	211.69	212.75	212.62	212.22
215.19	211.49	205.02	210.82	213.47	208.02	211.05	212.98	214.34	211.76	210.15	214.55	209.25	216.88	212	214.22	203.94	210.66	208.3	212.99	211.4	210.04	210.98	209.34	210.72	209.38	215.73	213.4	212.7	214.24	211.19	213.03	208.78	213.05	212.32	212.67	211.07	207.44	212.92	208.42	210.3	210.53	214.65	208.52	211.33	211.27	206.75	213.7	210.76	214.64
210.37	208.69	210.64	205.44	206.71	208.66	206.52	206.91	209.9	207.51	204.83	209.14	209.12	208.96	213.27	205.29	208.61	207.7	207.37	203.57	206.37	203.38	205.43	203.35	210.03	205.92	208.21	208.44	209.85	211.42	210.68	210.23	209.18	206.54	208.17	208.53	208.57	206.31	210.97	211.87	208.36	203.41	209.43	205.78	206.31	209.3	205.41	208.48	206.29	208.68
202.62	204.73	201.49	197.02	195.62	198.15	200.02	198.83	201.03	197.28	196.23	199.56	199.67	197.14	199.25	204.46	200.01	196.16	200.74	202.94	200.21	200.64	200.55	199.22	199.92	196.26	198.97	202.39	199.2	195.78	197.37	199.58	197.54	198.24	198.53	196.78	199.21	197.83	197.15	198.21	200.11	202.1	197.86	205.22	201.76	199.82	202.06	200.43	198.82	197.98
209.17	204.34	211.15	209.75	207.6	204.99	207.12	206.93	206.93	206.83	212.12	204.01	212.55	207.04	204.67	204.03	208.15	208.89	213.47	209.44	207.75	206.26	211.21	210.85	210.32	203.04	207.77	210.42	205.93	206.51	210.74	206.67	201.72	208.09	209.47	208.75	203.02	207.04	209.64	209.35	206.75	206.88	209.16	200.87	209.66	207.93	208.34	212.59	207.14	206.77
208.52	207.44	205.7	211.97	204.22	206.61	207.75	207.85	202.81	210.32	207.8	207.72	210.71	208.89	210	209.69	206.59	208.38	205.05	206.7	208.89	204.55	210.04	209.49	206.01	208.43	205.13	204.16	205.64	207.5	212.23	212.58	203.14	208.81	204.5	206.83	207.94	204.53	207.14	208.27	207.83	207.91	205.85	209.72	206.55	206.63	204.68	208.98	208.2	206.52
208.53	208.23	212.05	208.3	206.96	212.77	203.98	206.03	208.7	211.04	206.75	207.85	204.44	206.37	210.29	210.38	206.55	203.97	207.68	209.14	209.51	212.21	206.99	207.13	206.69	207.56	206.04	207.44	210.36	209.54	209.14	207.29	207.8	206.65	206.04	207.67	204.51	207.43	209.37	210.46	208.25	210.89	208.2	207.26	206.08	209.52	211.07	207.66	208.17	206.35
209.65	210.43	210.54	212.8	210.75	212.61	211.83	210.21	210.21	211.34	210.21	214.78	212.68	210.99	208.91	212.69	211.86	208.59	215.19	210.53	211	208.26	216.87	207.41	207.5	212.87	207.54	217.5	212.68	211.39	209.87	210.7	215.44	212.59	206.71	213.64	210.91	209.92	211.04	209.87	208.55	213.66	213.94	206.45	210.46	215.19	213.03	211.19	209.62	215.56
202.36	203.81	196.04	196.25	197.14	202.47	193.57	196.61	199.37	199.41	198.98	198.91	193.87	200.74	200.66	201.62	200.95	202.37	202.83	197.21	201.81	200.84	201.04	201.38	200.09	198.84	199.79	201.24	197.62	198.45	203.03	201.33	199.5	203.52	199.27	203.37	199.63	199.47	200.89	198.99	195.66	201.47	201.46	196.11	196.06	201.86	201.77	204.81	202.13	201.12
216.4	213.45	218.45	216.94	217.45	217.99	215.38	213.13	213.25	215.74	217.1	215.84	216.11	219.23	217.34	219.34	215.02	212.69	217.27	221.37	218.64	216.46	220.72	219.11	216.67	212.68	220.53	213.98	216.1	218.4	215.99	216.86	217.48	217.82	215.35	221.22	216.7	220.31	216.15	214.09	219.18	215.15	220.75	215.5	220.04	212.51	214.47	216.96	218.76	218.36
206.89	210.59	206.14	209.18	203.49	211.31	209.92	203.83	201.69	205.45	209.09	205.94	208.33	208	205.67	208.33	208.45	210.33	204.18	207.69	203.64	207.47	206.95	206.62	209.01	207.94	209.2	204.57	208.17	206.86	205.78	207.37	206.82	206.45	205.53	208.14	207.4	207.4	205.77	208.4	212.27	207.38	208.74	207.76	210.36	207.78	208.44	208.01	208.73	204.83
203.98	210.39	207.49	204.9	204.88	207.7	204.2	208.64	205.36	206.67	202.47	206.17	203.15	206.85	207.91	201.84	206.1	209.14	203.5	205.86	203.61	206.48	205.67	207.97	205.59	208.28	204.03	205.37	208.36	209.48	208.77	205.65	207.99	208.02	202.17	209.73	203.71	204.56	207.92	209.01	207.33	204.05	208.21	204.66	205.72	207.36	207.32	203.44	203.46	206.13
198.48	191.67	199.49	201.02	199.18	203.8	202.56	199.23	196.66	201.31	200.19	194.7	202.43	196.81	199.9	196.71	198.28	199.01	200.85	200.95	194.87	199.55	196.61	203.81	196.57	203.89	204.91	201.51	200.8	203.32	203.7	197.56	198.4	200.85	198.96	199.57	197.46	195.93	197.73	202.68	200.76	196.29	199.11	199.38	201.85	197.6	199.73	196.08	198.02	195.89
199.76	199.64	196.47	197.91	197.35	201.12	199.84	198.78	202.41	198.55	201.24	197.63	197.01	200.57	192.48	197.85	203.51	204.65	194.78	201.54	202.95	195.74	199.45	196.54	201.52	200.94	198.97	201.96	201.4	197.71	198.13	196.18	198.95	198.13	196.08	200.4	197.1	201.14	198.76	202.35	202.9	197.4	202.63	199	200.32	199.02	197.4	201.23	203.56	199.37
216.77	214.16	219.06	213.27	215.1	218.49	217.98	216.57	218.17	213.39	217.62	215.89	218.48	217.3	217.75	215.06	220.12	217.36	213.45	210.84	219.25	215.98	217.25	213.23	218.04	215.66	221.4	212.89	219.19	218.47	214.99	221.35	219.3	220.36	216.2	219.01	214.87	213.4	219.77	218.08	216.91	218.82	219.54	217.8	216.14	215.61	217.42	220.41	217.65	219.67
207.62	210.53	204.28	212.95	212.46	211.41	210.19	210.68	210.25	211.9	211.29	209.08	207.55	214.66	211.17	204.96	212.96	209.37	212.57	213.87	212.33	208.28	211.47	212.78	214.25	210.24	208.71	210.8	209.16	207.66	212.21	206.97	209.55	213.14	214.87	204.69	209.62	206.22	210.82	210.71	205.59	212.62	209.2	203.15	208.72	209.3	212.82	209.74	211.34	213.47
208.22	207.89	212.54	211.25	208.24	212.53	209.98	208.26	207.81	208.22	210.38	214.06	212.99	214.91	211.14	213.08	209.54	213.55	215.6	212.59	211.66	207.33	212.1	215.3	211.67	212.4	210.52	214.63	209.26	218.08	209.8	211.81	205.83	211.06	212.04	213.41	211.02	212.32	214.44	209.82	209.63	205.68	208.42	212.67	206.79	211.45	215.96	214.17	212.06	212.82
208.35	209.97	216.65	214.62	214.85	213.27	209.76	211.7	213.44	210.4	216.07	214.22	215.56	207.61	215.87	212.33	209.78	205.43	211.12	212.19	214.77	210.29	211.1	214.8	211.37	207.46	211.2	209.85	211.06	203.84	210.4	210.01	211.95	213.08	210.88	209.94	211.72	214.24	208.6	208.2	207.97	211.17	211.28	209.58	210.26	216.92	214.75	211.4	209.01	212.79
205.8	208.5	211.21	209.03	208.36	205.78	204.7	211.02	208.32	207.97	210.66	205.52	206.46	212.68	207.42	210.2	208.53	201.06	205.5	203.39	205.27	202.49	210.72	207.73	206.05	209.77	207.86	208.07	207.69	208.77	210.73	210.65	205.88	207.49	210.42	211.2	210.32	207.45	209.57	207.48	207.87	208.8	204.88	206.55	201.11	202.22	204.93	206.59	211.71	201.33
211.82	218.76	214.76	210.59	212.91	210	214.03	210.65	215.34	213.01	211.47	217.54	210.86	216.94	212.9	213.89	214.47	217.02	213.27	217.59	212.63	209.53	213.3	214.47	215.64	215.94	213.65	210.65	211.2	215.86	216.08	213.17	215.79	211.55	214.83	213.07	214.15	211.51	218.14	213.65	214.33	214.33	216.23	214.8	212.9	214.66	212.02	213.71	212.08	213.14
211.26	210.95	215.59	211.16	207.51	212.25	214.48	206.58	209.41	208.77	208.75	214.67	211.72	215.43	213.43	210.5	211.52	212.85	212.4	211.44	211.82	213.08	209.15	209.67	208.5	209.77	213.4	209.13	212.95	210.99	212.39	213.49	215.2	212.03	210.95	210.12	210.28	212.35	216.28	206.82	214.91	208.73	209.85	212.25	217.28	213.59	210.13	211.17	211.42	210.66
221.17	213.89	216.04	218.46	215.74	219.03	215.03	211.94	219.47	214.76	214.37	216.42	216.09	217.94	214.93	221.74	214.79	216.1	216.1	221.32	216.64	219.18	213.64	215.33	218.97	213.58	216.18	215.36	218.11	214	214.53	212.24	220.99	216.71	216.26	214.87	221.79	217.39	219.18	217.47	216.88	213.95	222.01	217.51	216.61	216.7	218.93	220.61	219.58	218.45
210.62	212.58	207.99	212.4	213.96	214.96	214.74	219.28	208.77	213.6	218.67	211.32	210.45	212.7	215.25	210.01	212.4	214.21	212.96	210.38	208.44	211.25	215.11	212.18	214.54	216.11	214.07	212.56	214.08	214.05	215.42	209.66	214.53	212.78	213.02	214.27	215.09	212.47	215.36	210.37	213.66	214.61	215.8	216.15	214.12	215.67	214	220	213.25	211.96
218.49	221.71	219.98	218.95	213.1	216.39	214.65	216.34	219.29	217.4	219.81	219.82	220.05	223.69	221.07	214.62	215.7	221.76	213.37	220.48	216.43	218.84	217.15	219.51	213.89	221.25	214.43	219.66	214.98	217.11	217.18	218.54	218.27	218.09	214.84	218.27	218.49	217.29	221.73	217.12	218.01	217.36	218.84	218.25	218.25	218.46	218.25	214.15	218.09	220.62
196.31	203.31	205.37	203.48	202.4	201.13	203.89	204.25	199.03	198.09	199.32	203.37	199.66	205.11	200.13	204.83	201.95	200.29	197.78	198.81	198.08	203.62	199.71	203.36	202.67	201.26	201.22	195.54	199.23	200.92	200.08	200	205.44	197.1	202.37	204.34	206.35	203.32	200.74	203.95	202.4	200.42	199.8	198.63	194.47	200.24	193.31	201.41	200.6	197.97
208.35	210.38	210.42	206.11	209.5	206.93	212.81	208.35	205.71	203.73	210.73	206.88	213.56	200.46	206.8	212.84	208.57	208.2	209.57	207.72	205.9	206.69	205.32	208.02	208.67	208.4	208.25	207.89	211.98	207.27	209.89	205.29	204.62	207.28	209.39	209.18	207.18	211.49	205.72	205.4	211.23	208.71	215.76	209.54	206.8	212.1	207.18	210.13	210.24	211.66
205.05	207.02	206.45	206.4	212.54	210.46	208.98	208.95	208.89	208.56	209.37	210.82	213.17	211.53	209.84	210.86	208.92	211.43	209.19	209.86	207.2	208.27	212.12	209.79	210.78	209.61	206.75	209.35	210.04	210.92	210.35	209.91	211.46	209.3	204.89	210.14	213.5	205.81	204.5	208.11	212.5	206.77	206.19	207.7	211.53	209.68	208.09	208.26	209.5	211.84
203.99	207.7	203.26	204.99	205.03	198.76	209.99	200.55	202.83	199.4	200.8	207.72	207.15	201.58	206.73	204.53	202.3	204.12	198.78	203.38	204.72	205.38	208.42	204.97	203.09	199.9	201.45	198.68	202.29	204.38	202.19	203.5	204.86	203.97	205.91	201.46	202.29	201.87	203.17	206.18	205.18	199.13	201.05	210.26	201.11	202.02	205.72	201.43	206.31	204.54
213.44	209.64	209.49	209.04	206.66	207.32	204.57	207.33	206.76	205.76	205.71	210.09	210.06	205.42	204.38	207.52	206.56	207.5	210.17	204.55	211.92	208.13	208.2	209.18	209.45	209.2	206.08	209.24	209.92	208.58	202.88	205.66	205.34	210.65	204.71	206.3	208.12	212.6	207.04	208.29	209.36	206.73	210.42	208.24	207.42	208.07	207.68	210.77	205.89	209.17
211	210.41	213.13	211.27	215.09	210.18	211.48	208.95	210.25	208.13	213.38	209.55	208.72	208.49	211.79	212.1	208.61	212.56	207.16	214.58	213.83	214.97	211.14	211.06	209.73	212.93	209.94	210.56	211.01	212.5	210.97	211.27	210.86	213.22	212.62	214.73	207.77	207.28	214.22	211.93	209.55	208.66	211.31	214.4	208.7	212.61	213.61	216.53	213.31	211.15
201.78	202.93	205.54	204.88	206.79	206.26	203.85	207.77	203.66	205.59	204.66	203.36	206.07	200.58	205.05	206.17	207.12	203.18	207.99	204.05	203.3	203.34	211.23	204.03	203.7	205.29	200.38	204.93	206.26	203.9	206.73	204.51	200.89	204.73	202.42	203.12	204.91	206.73	199.83	201.01	205.39	205.7	203.07	204.25	204.82	204.14	202.33	207.09	207.33	201.19
209.75	209.08	206.68	211.62	206.43	205.7	212.39	209.86	207.6	211.04	207.89	208.78	207.1	210.41	207.65	211.9	206.21	211.31	205.95	207.59	210.36	209.79	205.74	204.96	208	205.54	209.37	210.16	210.54	207.05	206.06	207.11	210.61	213.8	209.58	209.01	210.87	208.41	213.23	211.57	208.63	206.76	212.02	206.38	207.41	214.93	203.69	206.2	206.12	213.04
211.07	212.05	212.79	211.36	211.38	209.7	210.51	209.46	210.52	202.06	209.92	204.99	212.05	212.22	204.6	214.47	209.59	205.5	212.83	207.13	206.73	209.38	208.03	207.07	211.4	211.72	210.17	209.1	208.43	211.65	208.89	212.52	210.79	207	211.75	209.82	208.54	209.76	206.8	209.22	207.19	213.05	208.61	207.66	214.03	209.37	208.56	213.36	210.35	210.74
203.87	207.13	204.56	203.9	202.74	200.04	202.35	199.9	205.17	201.73	204.74	201.02	206.3	202.71	202.67	205.58	202.38	203.09	199.33	202.25	206.39	197.94	205.13	202.1	205.58	201.4	202.72	205.89	198.84	202.28	205.31	200.69	200.84	204.03	204.37	200.87	202.71	199.44	206.89	201	202.13	201.93	202.54	203.77	205.25	200.52	208.17	201.97	201.34	199.05
214.08	211.26	214.85	214.47	208.84	210.83	211.86	212.7	214.6	211.94	215.31	211.66	214.26	211.19	209.15	208.41	209.7	209.62	214.71	208.55	212.86	209.52	211.75	209.83	207.34	209.75	215.52	208.14	216.43	203.56	212.61	210.8	203.63	210.96	210.52	212.87	212.6	208.75	210.64	212.99	206.74	209.22	212.95	210.29	213.04	213.49	216.19	212.14	211.06	210.26
204.92	210.95	210.47	211.77	209.86	210.76	207.62	210.55	206.04	206.94	207.68	205.98	208.65	214.23	212.03	212.32	208.71	209.13	208.03	210.9	209.99	211.7	209.19	206.03	209.58	209.54	210.89	206.48	207.92	209.73	213.32	206.85	208.27	207.29	204.77	211.05	210	211.9	208.35	208.9	205.78	210.7	208.76	207.65	209.07	207.44	209.31	212.6	211.7	206.91
211.46	215.03	213.76	219.87	217.03	212.62	214.6	212.43	214.25	218.79	217.24	214.77	214.44	213.59	212.17	209.25	215.5	212.65	212	214.64	214.06	213.42	209.93	218.33	213.49	211.15	211.05	217.23	211.64	207.95	215.62	218.46	213.34	215.55	212.48	209.49	210.03	213.09	214.83	218.35	211.68	212.93	215.31	212.3	216.17	216.14	214.14	215.31	216.36	209.87
209.56	209.94	209.8	208.78	210.75	209.39	210.11	208.99	207.15	206.14	207.44	204.12	207.45	206.94	209.71	209.4	207.56	207.52	205.22	208.09	206.21	207.54	215.37	206.81	204.31	204.41	204.46	206.59	207.72	208.43	210.49	206.35	210.66	207.59	206.04	204.4	210.23	213.4	209.59	214.09	211	206	211.93	203.38	212.44	211.35	207.01	210.65	208.03	209.62
199.55	197.87	199.41	198.43	200.81	200.22	194.65	199.13	201.24	201.07	201.95	201.35	197.56	199.93	200.96	193.24	198.71	203.03	197.08	203.47	201.85	200.45	201.62	198.99	197.81	198.69	198.05	201.19	200.5	196.46	198.79	196.82	202.47	201.4	197.95	200.35	198.41	198.69	204.63	198.31	200.61	203.88	202.82	201.29	203.58	201.57	197.49	204.53	196.64	195.14
217.65	216.71	224.57	217.72	216.66	217.02	212	217.66	220.88	220.01	217.89	216.7	219.37	219.42	220.59	216.45	212.63	213.73	214.25	218.31	216.66	219.5	218.42	216.18	217.4	217.4	217.55	218.71	217.25	216	215.29	218.39	217.06	215.28	213.95	219.14	219.16	218.95	218.88	214.4	217.86	218.03	217.77	215.53	216.48	220.27	217.99	221.52	218.02	217.45
214.03	209.02	214.33	212.98	212.81	213.68	207.84	214.64	208.34	212.76	214.72	211.38	211.4	208.46	213.3	211.59	214.59	213.19	213.8	213.74	211.14	207.86	213.73	211.71	213.09	212.45	210.85	210.68	210.47	209.06	210.55	215.36	213.65	207.68	211.48	214.02	206.28	212.14	210.93	209.97	206.15	210.4	216.24	209.11	213.5	213.92	210.94	209.33	216.75	211.76
202.22	201.4	196.89	201.25	196.88	195.77	199.13	198.9	200	201.38	200.46	201.99	196.33	198.99	200.95	200.36	198.38	201.2	196.99	201.28	196.13	197.63	194.18	196.81	201.41	201.75	201.94	201.08	194.28	202.48	196.64	201.78	195.48	200.6	195.3	196.6	198.97	198.94	199.63	198.99	201.47	199	199.55	199.11	198.63	198.69	196.83	200.02	197.94	196.07
215.33	219.94	217.01	217.51	217.16	213.88	214.23	220.66	212.95	213.84	218.75	213.11	217.21	218.98	215.6	221.14	215.86	216.26	219.24	216.46	215.54	222.65	215.42	215.61	218.2	217.14	217.09	221.26	220.81	218.43	214.61	216.37	220.65	217.88	217.47	214.02	218.38	219.18	220.32	215.37	217.74	213.86	217.73	219.61	216.39	218.34	217.55	218.84	220.81	218.52
207.88	214.13	208.48	211.18	212.38	212.22	207.17	213.83	208.04	210.16	209.71	211.02	211.75	216.9	217.36	213.24	211.37	214.33	206.35	208.62	213.46	206.58	214.52	208.82	212.17	205.3	211.53	214.64	208	210.11	214.79	208.59	213.33	211.17	208.17	212.87	210.17	218.89	214.55	208.66	216.16	214.21	209.76	213.78	207.69	214.97	213.53	210.56	209.78	209.43
203.09	202.11	205.47	202.68	200.42	203.3	198.22	206.66	206.59	205.54	203.61	198.71	199.25	209.5	202.83	204.04	202.02	204.31	199.8	200.66	204.48	198.24	204.36	204.97	197.4	205	204.99	201.92	207.25	199.03	207.17	205.66	206.65	205.65	203.9	204.57	201.26	199.37	205.04	202.59	199.96	203.06	207.43	202.18	202.16	202.09	205.38	200.23	206.16	204.14
204.98	208.23	206.82	210.84	208.5	203.17	212.33	210.28	208.51	206.39	213.74	205.93	206.93	212.04	205.7	208.59	206.36	206.59	208.68	206.44	209.74	208.4	206.79	204.45	206.42	207.49	210.19	208.33	207.66	207.19	206.2	210.51	207.82	209.75	206.05	209.46	211.83	215.2	208.84	207.79	206.94	210.39	207.04	209.27	212.1	207.74	210.25	210.79	209.95	205.78
212.49	209.33	216.56	209.88	206.77	210.02	210.31	209.77	210.29	215.56	211.23	207.69	211.48	207.09	215.12	214.81	209.03	210.2	213.49	211.44	212.84	210.72	216.01	212.05	210.51	208.2	207.64	210.57	209.93	215.45	209.37	210.61	213.34	213.01	211.59	212.93	206.81	209.41	209.87	210.25	213.32	209.27	209.47	212.5	213.34	214.41	216.28	208.3	210.19	214.79
202.71	208.22	203.08	204.31	201.46	203.73	203.48	203.53	203.15	202.21	205.19	204.15	203.47	201.82	204.58	203.34	205.9	200.43	207.11	199.51	209.51	202.4	205.18	205.34	203.65	198.35	204.3	205.88	205.87	202.19	206.87	202.61	204.98	206.56	204.31	201.84	204.79	200.2	203.59	202.13	201.88	202.84	203.61	201.04	203.93	205.04	199.31	199.03	202.32	201.44
211.86	207.83	215.19	209.99	211.24	213.37	210.57	209.76	212.71	209.4	210.5	209.27	212.54	210.65	209.77	211.38	211.64	212.61	213.41	211.62	213.46	210.23	205.14	208.84	213.67	217.1	213.09	210.77	212.76	212.73	210.93	213.96	218.17	211.67	207.56	209.57	217.63	210.29	214.38	208.94	213.18	211.13	216.11	210.41	211.02	209.34	211.18	210.09	211.67	208.76
206.88	207.57	211.9	207.6	214.5	205.22	209.5	206.06	207.56	212.5	212.88	203.74	210.06	206.24	213.39	212.62	217.7	206	212.91	205.59	212.73	207.27	212	210.48	206.32	209.4	207.48	210.45	209.34	212.63	209.79	209.15	204.65	209	208.37	205.54	212.05	203.59	211.17	207.42	210.66	213.28	209.49	208.01	206.36	210.8	213.26	208.61	205.98	208.66
208.14	206.22	209.55	209.92	206.42	204.95	205.97	208.61	206.59	207.72	212.11	207.93	211.11	203.8	212.53	208.71	206.77	210.34	203.01	204.44	208.11	204.68	206.09	210.31	206.95	202.7	211.19	202.05	206.75	209.81	206.36	204.62	210.44	208.82	206.25	206.11	206.37	208.26	204.54	207.82	210.51	209.97	206.04	210.49	206.17	205.44	210.1	208.71	206.54	209.91
220.41	218.24	213.94	217.3	216.55	219	214.52	219.64	219.4	214.35	217.43	218.2	220.01	222.02	218.3	213.03	215.97	217.22	221.42	218.9	218.8	216.62	216.03	223.69	223.08	219.93	214.31	215.56	216.47	217.73	217.57	214.18	216.4	216.2	218.26	218.13	212.37	217.12	217.04	221.69	217.11	217.55	217.37	217.86	219.38	214.37	211	220.78	220.03	218.12
207.87	207.46	209.98	210.09	209.96	210.3	205.07	209.42	210.96	206.76	206.81	211.06	205.71	212.82	210.28	200.26	207.45	209.97	209.34	208.17	205.18	206.01	209.61	207.06	205.04	207.07	210.46	208.89	206.51	209.02	206.1	212.01	208.93	211.68	205.78	204.17	205.76	207.48	208.88	204.66	210.54	205.66	205.81	206.77	204.67	205.47	206.83	209.29	207.72	205.3
205.11	198.69	198.03	197.17	198.86	202.47	197.69	200.98	198.72	200.7	198.24	192.12	201.39	195.96	195.31	197.81	197.71	196.51	194.73	200.96	199.05	195.32	199.12	196.59	198.83	203.11	195.85	201.31	199.1	196.72	201.21	198.45	200.76	200.88	199.89	198.37	198.35	198.53	195.65	199	197.68	201.82	201.13	200.49	199.28	194.75	193.99	196.48	196.71	202.32
208.82	209.02	207.85	209.03	209.07	210.38	207.79	206.56	207.97	208.81	209.98	211.05	212.85	207.18	210.71	210.33	210.91	207.97	207.58	210.43	208.51	204.57	208.53	205.48	210.08	209.23	206.51	210.23	208.05	213.64	207.84	210.92	206.55	208.34	205.51	206.48	210.31	207.1	207.76	206.75	213.94	212.61	206.13	210.79	206.14	209.47	212	212.09	211.24	205.92
202.43	205.8	206.88	203.33	202.9	200.57	203.13	203.21	201.97	204.86	207.05	205.35	200.42	200.16	200.07	203.36	203.04	206.22	202.69	202.48	203.01	202.31	203.63	202.67	205.34	204.91	203.92	203.42	206.76	199.7	202.35	199.74	201.85	203.29	201.48	202.41	202.12	202.86	204.29	203.07	201.06	203.51	203.48	206.29	207.01	204.36	206.44	204.1	204	204.96
204.6	207.27	209.35	206.15	209.16	210.81	204.5	201.3	209	203.74	209.33	204.47	202.4	204.52	205.74	205.84	205.57	202.63	206.9	202.8	201.14	204.07	206.62	207.06	200.29	203.39	198.71	204.23	205.01	200.32	207.13	205.96	206.52	202.05	200.95	202.91	201.53	205.09	204.57	206.58	207.18	204.75	207.33	207.07	205.2	203.28	200.85	204.44	200.96	206.48
195.62	193.83	198.15	193.33	194.69	195.55	198.08	191.21	195.71	195.8	195.03	195.66	196.81	192.34	195.63	193.64	195.28	193.69	194.37	200.24	191.16	195.88	200.15	194.17	196.52	193.64	198.52	191.65	193.05	198.97	195.41	193.84	194.93	191.19	196.79	197.72	199.23	193.16	196.07	199.24	196.84	191.55	194.88	192.07	191.85	195.29	193.72	197.66	197.43	197.64
203.19	207.45	204.16	207.36	201.03	204.34	200.43	206.84	198.37	204.37	202.77	201.81	203.29	203.76	199.61	201.4	202.32	205.95	200.57	200.82	200.48	205.49	205.94	200.24	204.15	200.65	203.61	204.39	204.13	204.63	199.1	201.83	201.49	209.33	204.47	202.23	204.92	205.91	198.94	208	203.78	198.25	199.59	198.61	204.33	205.93	207.22	204.93	202.86	203.78
212.08	210.37	212.11	209.06	212.25	213.38	208.69	211.02	214.02	212.65	217.41	210.97	213.54	214.12	215.76	210.84	212.26	213.35	211.21	210.94	213.86	210.03	212.95	211.54	213.26	212.48	213.54	215.1	208.69	212.14	213.32	209.56	215.6	212.69	216.87	215.66	209.95	215.7	209.94	215.01	215.04	212.5	214.84	210.99	212.66	214.8	214.72	212.43	211.31	211.69
210.58	204.93	208.95	204.83	210.26	209.93	207.24	212.22	208.77	207.02	207.63	210.53	208.73	207.21	203.69	205.86	210.71	202.54	210.58	206.78	205.61	210.16	209.08	206.7	205.27	204.23	207.39	202.37	210.23	206.24	209.73	207.44	208.09	207.73	211.21	205.52	206.37	209.18	213.29	202.4	207.88	205.66	209.03	206.28	205.78	209.95	206.65	207.57	207.89	210.21
209.61	209.18	206.33	206.8	210.99	206.8	211.68	209.01	209.04	210.08	210.28	207.7	207.79	205.45	213.96	210.15	205.67	210.24	206.55	205.19	208.87	208.87	206.14	209.68	206.84	209.21	208.81	208.62	208.43	208.65	209.88	204.19	210.04	208.49	212.15	210.38	207.65	207.54	214.88	213.35	205.05	208.22	208.97	207.43	205.52	207.55	208.55	212.06	210.22	209.74
206.17	207.38	203.1	204.27	205.59	200.78	200.32	203.31	206.04	202.58	208.26	203.41	204.81	203.32	207.22	204.52	200.54	209.3	207.65	204.76	203.87	204.71	207.65	205.29	204.73	203.54	204.36	202.91	199.05	204.91	201.19	201.27	201.72	201.18	202.61	203.58	203.32	206.71	203.33	200.63	210.86	202.76	202.11	207.58	200.78	208.65	206.03	203	204.3	203.64
197.15	204.03	206.64	208.3	202.13	202.89	206.43	202.87	200.53	202.18	203.1	208.97	205.73	201.6	206.63	201.79	204.9	198.12	206.72	199.82	208.32	206.86	204.86	206.44	206.61	204.13	199.63	204.72	204.18	198.61	201.5	202.58	205.41	202.02	209.05	203.61	203.42	201.73	203.27	202.99	206.84	202.9	202.73	203.73	205.51	200.25	200.81	202.92	207.19	202.08
210.82	205.5	202.69	202.69	203.81	206.84	204.79	206.9	202.05	201.43	205.35	198.6	207.99	204.35	203.87	207.28	205.82	204.23	204.73	200.91	203.35	207.4	203.42	206.71	202.09	203.57	201.41	209.21	200.38	205.49	209.63	205.95	206.14	206.43	202.9	202.57	203.55	203.94	202.8	200.66	204.65	209.45	199.75	201.95	201.03	200.87	203.56	204.46	203.71	202.24
203.63	202.27	207.82	206.05	211.89	207.61	207.1	205.95	210.3	203.94	205.22	207.22	204.97	207.38	207.04	208.84	205.98	212.03	203.92	207.56	205.71	205.66	208.72	204.76	206.99	205.56	212.42	204.38	209.48	204.7	202.28	208.2	208.79	208.15	207.43	208.02	207.63	210.72	206.19	210.47	210.79	211.02	211.51	212.14	209.26	206.48	207.68	208.27	205.8	208.62
202.97	197.02	201.95	200.02	203.87	201.49	199.45	196.27	200.43	203.61	206.45	199.05	200.29	202.4	199.12	208.11	203.3	199.08	197.22	199.5	201.14	200.38	202.99	202.6	195.02	202.17	199.19	201.96	200.3	200.4	200.96	200.23	200.83	200.43	200.35	202.44	195.81	197.22	204.07	196.31	200.71	202.12	199.74	201.54	198.66	204.11	202.64	202.91	204.4	198.09
207.7	210.71	211.39	211.34	207.01	207.48	211.21	211.73	210.25	207	207.64	208.8	207.02	207.33	208.51	205.52	209.65	209.42	208.34	212.88	208.52	206.36	211.52	210.28	208.81	206.42	213.1	207.7	208.55	208.61	207.23	211.61	209.81	208.1	212.58	211.89	214.62	212.99	208.3	211.11	209.26	210.47	212.4	210.5	209.87	208.47	205	206.27	207.84	208.99
209.89	208.9	211.99	209.36	207.84	207.13	209.92	207.26	212.82	208.5	208.74	213.17	213.18	207.51	212.36	207.71	211.66	209.2	210.55	210.73	209.94	210.39	213.22	213.22	211.34	210.34	210.44	209.02	206.78	210.62	214.31	211.86	208.6	204.53	206.21	211.21	209.23	209.67	210.69	212.5	208.85	213.16	212.39	214.44	212.16	214.9	208.3	211.26	213.39	210.48
200.11	201.4	201.13	205.34	196.61	202.3	199.92	197.77	198.81	203.95	199.99	200.2	201.52	200.36	198.56	201.64	196.66	198.22	202.98	204.39	206.57	199.81	198.33	206.43	206.56	203.07	208.4	202.45	203.51	199.67	199.14	198.36	199.82	198.79	205.54	195.66	194.56	198.28	204.12	199.71	201.93	201.89	204.77	204.38	198.42	205.48	204.34	201.82	202.06	199.85
211.37	211.43	211.16	210.24	212.92	213.66	214.33	207.17	211.86	213.14	212.13	214.59	217.47	209.38	209.84	211.18	209.95	210.93	211.03	207.51	212.59	207.9	209.94	213.06	212.37	213.16	211.58	215.83	212.87	211.95	213.68	207.84	209.49	214.23	211.36	212.13	212.7	214.39	211.86	214.09	211.92	210.52	212.77	214.72	209.94	214.08	211.45	215.3	206.87	212.54
206.66	205.82	208.68	205.88	207.97	209.55	207.4	208.63	211.21	214.07	209.95	205.3	205.94	206.48	208.02	205.18	206.71	210.05	208.04	205.43	209.91	211.04	210.03	214.02	207.14	211.41	208.47	205.01	206.74	204.97	205.69	208.34	205.99	205.81	207.37	206.15	206.32	213.88	209.06	209.57	205.48	209.15	208.2	206.59	206.71	210.18	208.23	213.46	202.21	205.95
213.44	211.93	208.59	210.83	208.02	210	213.93	210.75	209.39	204.37	209.22	210.49	208.85	213.37	211	205.51	207.26	208.73	215.92	205.56	208.67	203.35	214.96	208.47	212.3	200.02	212.54	209.32	211.41	206.65	202.49	209.41	210.32	210.45	205.31	210.44	210.82	206.36	209.22	206.94	209.23	207.42	209.77	205.93	207.75	209.41	208.29	210.15	209.69	208.6
200.87	200.14	195.53	198.79	198.99	200.64	197.58	197.17	202.88	201.05	200.11	198.62	199.53	203.27	203.36	202.5	200.14	200.08	197.15	201.81	198.3	199.85	201.2	201.06	197.1	200.15	202.55	200.75	200.37	196.52	203.43	199.17	196.76	202.39	200.9	198.73	193.33	197.3	197.36	196.23	199.91	198.84	204.6	201.3	202.97	200.83	203.86	202.39	201.07	201.7
208.7	206.86	208.3	209.09	214.08	209.18	209.65	210.36	204.37	210.13	202.71	206.86	210.26	207.31	209.04	213.38	209.08	206.18	207.4	206.05	207.11	208.65	206.6	207.11	211.46	205.71	212	209.19	206.91	203.74	208.61	212.09	205.83	214.12	208.02	204.3	206.61	208.67	211.15	204.55	203.61	209.13	207.55	205.96	205.45	206.3	210.49	209.36	211.02	209.93
205.14	206.56	208.3	204.39	202.29	203.99	207.96	209.56	208.47	207.65	205.01	205.95	206.97	205.53	206.56	204.41	210.29	209.64	207.96	205.24	206.03	210.99	205.75	209.86	208.25	210.94	207.4	203.52	204.98	207.95	205.17	207.74	211.5	206.73	206.33	208.28	209.49	209.83	208.9	207.76	208.54	211	203.01	208.16	203.16	209.59	203.99	202.14	203.59	206.61
211.03	217.6	209.79	213.78	209.98	210.21	215	212.31	213.02	213.64	215.67	213.9	211.25	210.39	212.89	208.52	212.83	213.14	214.54	210.81	212.02	215.56	210.33	209.82	214.03	216.91	211.2	214.76	211.58	213.98	208.39	212.31	211.09	210.87	212.82	215.51	214.29	210.75	208.75	212.01	209.83	212.66	213.02	211.12	211.61	208.9	215.46	214.48	211.24	212
215.7	219.7	219.29	218.21	215.61	220.15	216.46	216.28	215.51	223.62	219.43	217.6	221.68	218.79	221.95	217.85	217.18	213.6	216.35	218.49	218.79	214.9	218.7	216.21	216.95	217.82	221.32	219.22	214.57	214.82	218.07	219.72	224.52	219.02	218.31	220.22	212.32	217.61	220.4	217.56	212.75	215.38	219.3	217.42	220.44	215.86	218.54	213.47	218.94	217.5
206.32	204.31	203.65	207.48	202.54	202.93	203.75	205.43	203.85	209.07	205.39	204.13	204.8	207.46	205.76	205.84	206.89	202.22	204.4	205.63	202.47	206.06	203.3	207.21	205.4	204.95	205.32	202.48	205.18	208.33	206.33	205.84	203.53	207.74	204.18	200.93	203.21	199.91	201.23	201.8	198.51	206.35	207.69	200.44	204	200.74	201.67	207.09	204.05	204.56
207.26	205.04	203.25	212.21	205.59	207.64	208.76	209.2	206.86	211.02	206.97	211.25	203.31	210.01	207.58	209.38	211.55	213.4	209.83	203.68	211.34	213.95	206.63	205.11	212.3	206.01	207.33	207.91	209.26	206.75	211	214.92	207.8	206.5	208.57	205.05	208.26	209.5	209.08	206.49	206.34	208.97	208.98	211.73	206.88	209.28	211.07	210.29	206.38	211.46
211.58	211.02	204.63	206.04	211.03	209.79	208.9	215.17	210.27	211.16	206.98	205.99	207.42	209.47	212.72	211.45	212.78	207.73	210.52	212.7	206.77	205.68	212.76	206.77	208.24	208.62	208.8	211.73	210.06	212.66	206.34	213.42	210.47	206.15	209.87	209.26	205.28	206.85	209.96	204.06	211.69	208.11	214.96	206.95	210.69	207.34	210.92	210.06	209.39	207.69
210.88	203.37	211.8	210.35	208.26	207.33	209.96	208.88	207.7	210.78	207.52	211.71	208.12	211.42	208.45	216.97	204.39	209.66	209.52	207.94	211.08	210.5	207.27	210.1	206.57	208.11	211.79	211.25	210.72	212.34	213.24	214.59	210.41	211.48	210.88	212.34	208.82	206.14	209.34	204.56	209.64	213.25	211.22	208.39	212.07	206.45	213.4	210	210.58	209.51
209.19	208.45	213.83	208.99	208.98	205.28	204.94	210.11	207.12	209.24	208.52	206.74	208.18	202.45	208.29	208.98	205.17	205.49	204.56	208.02	207.57	206.62	210.52	211.84	210.21	211.07	211.93	211.39	208.03	209.1	207.9	209.1	211.17	208.26	204.56	202.63	212.67	212.13	206.98	211.33	212.43	212.58	204.74	205.59	207.85	209	209.59	207.64	204.37	211.13
200.65	197.92	200.69	198.81	200.73	200.2	197.12	202.67	203.73	197.71	202.37	198.44	199.39	195.33	198.58	198.91	197.6	198.55	205.29	202.13	198.82	200.13	202.19	199.14	199.69	204.78	199.64	198.92	199.98	201.79	198.46	197.32	202.39	199.2	203.38	201.28	198.6	203.27	203.41	199.76	200.15	197.98	205.11	201.61	199.59	201	196.67	198.41	195.8	202.01
205.14	209.09	203.16	202.26	206.56	206.72	203.78	208.73	203.12	200.11	202.51	202.8	207.16	203.85	205.56	209.13	200.74	210.84	205.5	204.16	204.01	199.33	203.15	204.09	202.58	204.86	205.99	206.52	209.2	204.12	202.45	202.51	200.98	204.44	204.17	203.87	203.36	203.25	202.83	206.48	206.24	201.49	201.17	205.44	207.77	206.81	203.9	207.37	201.95	200.63
212.97	212.63	211.64	215.23	215.19	207.64	213.52	211.92	213.83	214.78	214.07	210.2	214.14	214.88	207.97	214.1	213.81	212.51	213.73	213.32	214.81	212.19	210.48	212.34	217.04	211.59	209.17	218.72	210.31	217.68	216.12	211.22	212.89	211.01	216.64	213.14	213.69	214.16	209.9	212.33	209.77	212.77	211.9	215.51	217.67	215.38	210.4	214.7	215.5	215.71
208.15	199.86	200.88	198.01	200.14	198.18	199.49	199.31	200.39	202.5	201.79	203.5	192.22	199.06	200.42	200.36	206.21	202.84	199.72	200.13	207.17	196.62	197.78	201.28	205.2	196.12	196.53	204.57	202.71	202.58	202.11	199.61	202.95	201.85	201.17	205.45	196.8	202.51	193.69	200.81	207.21	199.74	200.13	205.82	203.06	197.02	203	198.12	201.86	204.46
207.02	207.99	209.21	205.79	207.19	207.07	202.52	205.32	213.95	208.68	210.98	208.22	208.54	211.93	206.47	214.47	214.05	211.03	204.9	209.93	209.88	204.22	204.71	205.8	210.45	205.29	210.28	207.48	206.77	204.82	205.93	210.38	209.26	212	205.91	206.66	205.76	207.7	210.43	210.52	208.47	212.45	214.53	208.19	208.1	207.12	212.57	209.57	208.13	208.34
211.73	212.92	211.89	212.25	212.41	209.7	215.57	209.87	212.19	211.15	213.46	217.51	213.44	215.9	207.18	218.89	211.84	211.32	211.74	213.79	209	210.62	208.49	213.6	211.55	212.15	209.92	216.38	208.85	217.01	212.87	207.64	215.03	214.8	212.18	208.15	212.74	213.78	216.07	206.56	211.51	213.7	214.13	212.68	212.14	215.17	213.75	209.73	210.12	217.15
211.41	212.27	206.07	213.74	211.36	215.35	210.66	214.02	212.64	213.17	216.88	213.45	210.28	211.47	215.06	211.92	210.34	214.51	211.17	210.41	214.07	214.95	209.87	213.67	212.96	210.69	214.26	215.38	212.85	216.85	211.33	212.37	212.52	213.29	212.69	221.41	219.46	210.4	211.81	204.98	213.97	212.38	211.37	213.7	212.08	211.57	208.83	213.41	218.08	214.09
194.69	195.31	195.17	199	198.74	195.15	193.6	191.13	194.55	196	192.08	194.68	199.05	191.83	190.11	196.63	196.15	192.22	196.7	191.67	200.98	193.61	195.63	193.6	196.95	193.27	197.49	198.06	197.48	193.15	193.15	195.93	195.16	196.32	193.54	191.99	193.84	196.41	194.68	191.97	196.65	195.11	197.09	192.49	195.04	195.42	196.03	190.95	193.74	193.08
211.13	213	204.57	212.55	207.71	207.57	208.98	208.93	207.51	207.68	215.04	209.6	212.2	211.78	208.78	208.17	209.68	213.86	210.22	209.56	212.19	208.16	207.44	207.21	210.61	211.61	210.12	210.4	210.26	207.7	207.06	206.97	211.1	207.92	208.44	211.7	208.46	208.47	210.43	211.2	206.29	210.07	213.15	213.17	207.92	206.08	212.23	206.31	209.35	207.94
210.98	204.46	204.41	207.87	210.01	209.12	211.13	209.19	204.19	208.15	206.6	208.29	209.16	205.56	208.19	210.37	212.29	210.77	208.15	210.04	213.74	207.42	207.73	207.03	207.56	205.04	210.94	205.26	206.97	212.95	208.58	209.71	208.85	201.29	206.71	207.71	211.34	207.9	207.65	202.78	211.91	206.44	207.8	208.05	207.82	206.35	204.76	207.68	211.94	207.53
201.08	203.22	200.39	197.15	201.68	202.42	201.61	198.83	202.28	201.07	201.08	199.54	197.12	201.46	200.35	200.43	203.79	204.3	203.25	200.66	206.01	199.51	197.76	197.52	206.11	200.51	200.29	202.39	206.02	202.89	199.52	205.28	201.56	199.48	201.83	199.48	204.02	198.43	202.62	201.89	202.38	205.71	200.75	203.3	198.72	200.21	201.94	201.25	206.46	200.56
212.9	210.79	208.78	217.58	212.82	206.13	214.13	212.72	212.59	212.29	211.17	212.9	209.02	209.9	211.3	207.44	209.34	209.02	216.73	213.6	215.54	212.89	213.61	212.29	212.58	213.78	211.74	213.95	211.85	215.06	214.49	213.57	209.05	212.1	215.48	212.12	211.78	210.22	205.2	212.9	210.23	212.07	209.15	211.27	211.05	212.11	209	213.16	213.6	215.69
205.75	206.06	203.47	203.92	210.16	208.08	201.37	205.09	197.9	201.78	206.07	206.67	207.81	203.5	204.96	203.5	202.34	203.07	204.21	203.6	203.18	201.45	208.36	205.6	203.91	201.61	209.3	207.95	203.03	202.73	200.82	199.13	204.07	200.12	203.24	204.33	200.88	198.29	206.25	205.39	204.89	205.67	205.67	203.37	198.97	198.42	205.02	203.28	206.65	203.44
193.89	198.6	200.91	195.82	198.87	195.36	193.97	200.44	195.72	196.77	200.63	192.95	195.53	197.52	196.59	202.05	198.81	197.88	197.65	197.89	198.98	201.56	200.58	198.17	201.5	195.48	195.42	198.45	195.75	200.06	198.83	195.01	197.57	198.93	199.61	197.5	197.09	199.54	201.13	203.82	192.32	197.4	196.22	197.41	202.17	199.73	195.93	198.7	192.83	198.97
201.4	203.34	197.64	200.1	203.9	202.63	206.81	202.18	201.65	206.67	203.06	203.41	203.34	201.74	204.17	201.35	207.97	201.6	207.53	202.84	203.27	202.82	200.64	201.71	202.92	206.58	201.37	203.91	200.23	203.5	204.09	200.46	205.37	197.42	200.28	202.95	199.91	201.67	200.52	199.91	203.19	201.56	204.32	203.86	198.55	200.04	204.86	197.68	206.36	205.36
212.62	213.49	214.11	211.79	214.33	208.42	212.31	211.06	207.37	215.01	215.66	216.74	208.98	212.06	214.11	215.49	215.61	215.01	214.67	213.14	211.9	212.85	214.07	214.74	216.22	214.07	216.15	217.35	213.19	209.35	212.56	218.93	215.08	218.11	217.7	214.35	213.97	216.12	209.54	213.23	219.83	212.63	211.18	210.08	212.61	213.18	213.62	216.13	213.14	213.31
216.08	209.71	215.62	209.47	210.82	214.35	209.74	208.89	212.08	209.44	211.1	210.2	214.87	212.58	211.97	211.73	210.21	214.51	215.46	210.54	211.11	210.27	213.23	211.89	209.2	214.82	212.89	213.97	206.17	216.78	214.78	213.53	208.38	206.97	218.03	208.07	209.64	209.39	208.42	214.06	207.51	211.4	210.31	211.82	213.05	208.27	215.05	210.41	207.89	215.67
216.35	220.69	219.82	217.85	216.37	222.19	218.84	217.92	219.2	217.83	217.49	216.87	217.11	216.41	220.56	218.82	218.13	219.36	216.88	217.09	218.62	215.84	217.11	218.45	222.63	218.62	218.35	217.21	214.9	214.32	216.42	216.22	216.26	216.82	220.37	216.43	215.2	215.88	221.39	214.21	216.04	218.24	216.94	218.32	215.61	217.56	215.38	221.54	215.33	217.5
193.29	190.57	191.04	195.95	187.42	193.55	194.87	197.3	194.32	191.33	194.98	195.1	193.7	195.07	194.73	194.85	194.54	190.71	191.42	195.49	193.11	191.91	199.02	197.23	198.13	193.23	193.12	196.08	193.87	198.58	194.34	198.72	191	193.03	195.46	190.22	192.46	190.82	197.05	193.39	191.46	194.85	193.44	194.57	197.41	194.69	198.79	192.93	192.85	192.44
207	208.9	210.35	208.8	208.34	206.51	209.81	208.77	208.7	209.47	209.05	208.4	208.39	208.83	208.55	209.13	207.62	209.54	211.39	210.44	206.03	207.97	207.5	207.36	208.22	207.54	206.6	205.79	207.26	206.49	206.05	205.44	213.48	210.37	203.84	205.68	210.51	205.78	207.79	209.01	210.91	209.75	207.65	206.5	209.76	200.01	209.41	205.23	211.64	207.48
209.58	206.5	208.25	205.87	209.82	209.58	208.22	210.37	212.34	208.87	209.24	209.72	202.75	210.1	205.67	213.22	208.7	210.25	208.36	209.06	204.77	211.39	206.36	211.3	207.08	210.82	203.51	210.07	211.78	205.39	207.81	207.79	208.17	211.72	210.07	209.5	203.96	206.16	210.05	206.1	212.36	207.72	211.52	213.56	208.82	211.5	208.33	210.33	204.7	210.77
213.72	212.75	212.42	213.61	208.02	209.17	212.5	212.68	211.38	210.79	215.91	210.35	210.9	212.72	213.86	205.3	212.2	214.41	217.06	212.71	216.75	210.99	213.21	213.26	214.36	217.43	210.76	215.79	211.89	211.83	214.4	209.43	210.88	214.8	212.93	211.92	212.45	210.86	210.81	211.03	215.88	211.69	210.29	210.87	218.07	209.2	209.92	213.85	214.77	217.15
202.05	200.87	198.64	199.36	198.57	201.3	201.39	200.66	200.44	200.89	200.42	195.25	201.77	201.74	201.99	199.92	203.89	197.63	199.05	200	200.82	197.86	202.13	198.34	203	199.48	197.3	195.69	198.09	200.42	198.99	203.13	201.24	197.3	200.83	199.73	201.6	201.97	195.52	197.94	198.54	202.62	200.96	200.84	203.3	202.67	201.38	201.35	200.12	196.05
198.59	202.64	200.3	199.08	198.69	195.44	196.84	198.6	200.52	196.89	191.97	198.02	195.63	196.72	200.11	198.44	194.25	196.03	199.83	199.4	196.97	199.89	193.96	196.26	196.21	204.19	197.16	201.3	194.73	199.24	196.34	201.91	194.48	196.29	196.46	198.29	199.55	197.98	196.84	197.59	199.1	204.64	200.19	197.92	203.46	202.23	197.12	204.54	198.89	199.69
196.27	201.28	204.41	200.52	200.41	199.47	196.62	197.54	199.21	199.95	196.33	203.32	202.68	199.55	200	197.34	204.39	199.06	195.17	196.26	201.45	204.18	199.37	203.74	202.26	205	202.26	200.18	203.5	197.1	201.35	200.95	199.08	200.89	196.94	202.17	200.6	199.57	203.74	200.81	201.47	198.04	198.49	197.65	199.93	197.97	200.11	198.02	201.13	201.76
199.26	202.01	201.81	201.81	201.79	201.49	198.23	199.95	203.58	203.82	201.34	198.28	202.56	199.29	200.89	201.99	201.52	201.46	203.12	203.77	204.59	202.75	202.71	201.18	202.69	202.21	200.34	196.94	199.55	203.76	205.71	197.47	198.4	202.23	200.08	199.54	204.31	201.77	201.84	198.64	202	206.33	204.65	198.12	198.94	203.05	201.35	199.85	198.28	200.35
204.39	202.45	205.64	203.72	201.59	197.95	200.26	205.04	202.57	203.91	197.36	202.43	204.93	204.01	203.63	204.09	202.04	206.33	202.81	205.76	201.7	206.88	204.69	203.62	206.31	206.4	205.46	201.15	203.81	205.94	202.82	203.05	201.9	202.56	198.5	204.87	202.84	204.87	201.12	205.39	203.08	202.56	199.71	198.08	203.52	202.56	202.09	203.86	209.32	205.39
202.62	207.28	207.9	206.18	203.28	205.02	203.32	205.46	206.56	210.1	207.73	210.94	202.14	205.06	203.63	206.91	206.14	206.51	211.42	203.48	207.5	208.3	203.27	206.74	204.98	207.55	209.54	208.97	207.95	204.7	205.45	209.31	205.02	205.06	207.25	207.42	204.07	204.8	206.39	211.09	206.82	204.74	208.08	207.09	200.99	206.01	207.06	204.92	205.94	205.96
210.85	209.86	202.62	210.68	205.97	211.43	206.15	211.03	205.21	205.25	200.68	205.08	206.75	204.38	209.4	206.53	205.28	202.06	208.11	204.12	206.39	205.56	205.87	205.41	207.6	207.34	206.38	207.44	206.77	207.34	209.9	208.81	208.59	211.35	205.84	207.08	206.44	208.78	207.41	202.81	208.54	205.91	206.47	206.08	206.3	209.54	207.51	205.62	207.16	206.37
201.19	201.04	205.88	200.28	205.16	201.71	206.2	199.68	205.55	202.29	201.64	205.52	200.69	203.96	208.44	204.74	201.04	204.48	209.36	205.35	201.68	206.08	201.58	203.1	205.3	204.28	203.52	205.83	202.86	206.27	200.25	200.48	203.6	203.59	206.67	203.87	206.97	201.27	205.02	202.46	204.89	200.87	202.18	203.98	204.05	201.59	202.56	203.2	201.1	206.02
193.06	198.09	191.8	194.33	195.66	196	197.59	194.58	193.18	193.36	196.21	194.57	197.78	193.18	195.2	193.74	196.59	194.57	193.42	194.16	194.65	193.18	195.49	194.39	191.01	190.42	194.93	198.96	193.27	198.75	200.4	194.13	191.41	194.73	196.51	194.54	195.29	193.73	190.53	192.05	194.21	192.9	194.1	197.19	187.53	195.07	197.19	193.08	193.77	191.35
210.62	216.05	209.9	215.25	210.68	212.55	215	212.91	218.58	213.79	211.28	216.4	209.94	208.68	212.14	208.27	211.09	209.95	210.25	209.26	207.36	211.68	215.45	211.23	211.66	211.79	212.3	212.77	209.74	209.51	210.05	208.68	206.58	208.56	209.79	211.23	211.53	212.67	208.69	208.69	215.37	211.77	211.53	209.07	217.01	210.04	211.02	212.34	215.09	214.73
207.36	210.54	207.21	205.99	213.19	204.94	206.65	208.85	211.89	213.09	212.29	209.29	213.71	208.06	208.95	212.95	206.05	203.41	208.16	205.77	205.48	210.17	202.72	210.76	206.72	209.51	212.28	208.05	211.88	207.91	210.99	213.88	206.49	210.52	208.28	204.85	205.12	211.5	212.31	209.45	207.93	208.47	209.19	207.52	206.15	206.7	207.64	209.87	207.57	208.29
211.43	211.18	210.07	209.21	212.16	213.16	208.99	209.75	214.45	212.37	211.9	206.63	211.03	215.6	208.35	214.31	210.54	213.25	209.27	206.7	210.85	211.24	217.71	214.85	211.68	213.14	211.81	216.46	209.17	212.91	211.67	210.15	210.02	208.49	207.42	213.18	212.92	214.47	213.33	207.25	210.89	209.32	212.92	211.21	214.76	211.19	213.84	216.11	209.91	208.84
204.16	201.9	202.85	202.08	206.69	204.3	202.16	207.04	202.56	205.9	200.21	202.11	205.01	199.86	203.31	202.53	202.51	201.19	201.51	203.49	209.06	200.46	209.29	203.56	203.76	209.56	203.4	201.58	209.4	202.84	201.99	205.94	201.9	206.66	204.63	197.96	204.02	202.45	201.52	208.07	199.98	208.01	203.64	206.36	203.14	202.31	204.09	205.04	202.82	203.16
211.47	212.7	211.44	211.1	211.93	209.57	210.7	206.75	210.24	217.54	213.55	214.08	212.67	212.25	210.9	215.3	213.07	215.28	208.5	212.89	216.8	209.66	209.6	210.81	213.27	212.41	215.29	212.74	211.99	213.59	209.55	213.74	214.3	210.44	211.58	216.71	207.47	215.61	211.97	214.88	211.46	211.13	211.34	214.97	211.61	212.9	213.42	217.12	210.92	213.55
211.56	221.67	217.67	213.72	216.52	211.93	213.92	216.18	214.71	220.53	216.12	216.11	217.3	215.49	218.87	216.4	218.22	214.02	217.46	216.59	218.65	215.45	213.8	214.11	220.38	218.68	217.8	212.82	212.89	219.27	221.81	217.16	217.66	221.12	215.82	219.25	213.84	215.46	218.28	212.3	215.93	219.54	218.02	218.92	217.07	214.35	216.79	217.74	222.77	215.89
208.63	209.42	210.94	211.2	207.9	208.59	209.22	210.3	206.37	206.62	210.24	209.41	209.52	212.59	212.07	208.75	209.82	211.81	208.85	207.67	208.11	209.11	210.23	211.29	207.61	209.98	209.54	210.18	207.35	209.34	209.91	202.91	207.16	206.43	210.97	206.01	207.29	207.29	209.55	205.65	209.59	209.26	209.47	204.64	208.56	215.49	205.21	206	209.54	210.93
204.62	209.3	206.96	206.06	212.39	210.3	207.87	209.75	211.95	211.27	207.58	208.05	206.01	210.55	211.26	207.73	210.13	207.58	208.72	206.46	206.95	211.26	209.56	207.71	203.05	209.17	210.62	207.18	210.75	208.11	207.58	210.51	205.61	206.91	207.18	203.84	203.8	206.09	209.02	210.5	208.1	209.01	209.27	206.93	209.11	210.82	209.83	207.92	207.79	202.77
202.38	200.03	200.84	197.94	204.07	198.18	201.55	200.47	199.96	200.31	201.32	200.67	198.39	199.68	195.32	196.35	198	198.22	198.48	197.52	201.52	201.95	202.82	197.74	197.23	200.37	196.26	204.45	197.62	202.16	200.87	194.64	199.63	198.93	200.21	200.04	199.76	196.76	197.7	200.45	200.74	196.65	195.34	199.93	199.1	196.83	202.41	199	200.16	202.32
210.66	214.95	210.96	211.7	211.49	213.06	211.95	212.88	215.09	207.01	210.59	212.38	213.16	210.6	211.01	208.79	215.53	209.1	212.31	213.36	213.26	208.56	212.3	212.6	211.14	213.84	211.04	210.72	205.44	211.24	212.09	207.78	211.42	213.48	213.59	210.78	216.58	211.39	217.08	214.78	210.11	211.51	213.15	208.62	211.47	209.82	213.08	212.61	210.43	209.73
191.77	193.7	193.74	196.79	188.76	192.94	190.86	193.02	197.69	191.58	190.3	192.63	193.24	192.61	193.7	198.85	201.02	195.75	189.89	193.75	194.84	193.06	196.5	193.83	189.52	191.96	191.76	195.29	192.46	192.98	197.22	193.81	197.28	195.91	192.25	195.9	191.84	194.44	200.61	191.07	192.37	192.41	193.28	190.08	192.87	193.39	192.4	190.05	194.68	192.88
203.91	204.2	206.29	203.92	203.34	200.57	205.81	204.44	203.12	209.9	202.87	203.74	207.9	203.99	205.32	203.27	204.19	201.89	207.44	202.49	207.42	207.51	204.32	205.44	203.38	209.69	203.95	209.1	204.91	204.8	204.29	200.74	202.6	203.11	205.06	201.58	206.8	203.46	202.88	205.75	201.52	207.37	203.99	211.87	205.53	201.63	205.74	209.66	201.69	204.26
204.12	209.93	204.64	211.52	210.47	208.69	207.18	210.7	207	208.27	209.01	208.19	209.24	206.63	205.63	205.3	210.71	209.63	208.69	209.49	207.84	213.11	208.56	207.76	210.69	210.17	209.42	203.22	205.22	211.13	206.73	208.6	213.11	213.49	211.18	207.33	209.6	207.23	204.46	207.64	207.69	208.95	210.3	212.8	211.51	203.91	208.18	207.95	208.3	207.3
208.1	209.56	208.57	211.53	206.83	205.49	206.9	205.92	204.83	204.59	208.01	208.8	208.78	211.33	208.41	209.38	207.87	204.89	209.55	204.39	206.24	208.8	208.76	206.71	206.58	213.47	204.98	211.61	207.53	205.78	208.95	210.45	207.99	207.23	206.98	205.35	207.57	211.41	208.55	205.83	209.17	206.88	206.45	210.37	210.98	206.04	205.36	205.92	206.19	209.92
207.95	198.78	198.21	205.8	200.47	201.89	203.22	198.44	199.98	202.05	204.31	197.05	201.84	202.33	204.26	203.78	204.8	202.93	203.31	202.52	199.35	202.82	200.95	204.26	202.16	199.28	205.95	199.96	200.58	204.23	200.94	205.78	200.01	199.44	196.79	202.52	203.91	198.41	202.88	204.69	205.3	207.44	199.74	204.59	205.82	203.65	202.41	204.41	205.22	202.94
208.29	207.5	210.3	205.27	207.07	209.58	204.86	213.38	206.97	211.08	207.71	204.31	208.58	210.72	205.76	210.51	207.15	206.3	210.36	207.33	208.65	209.89	204.43	204.53	206.23	206.89	208.53	207.11	204.98	208.49	206.82	208.4	209.43	205.77	209.8	204.54	206.3	211.05	208.64	208.82	207.06	208.59	211.83	211.62	211.95	210.65	210.12	206.61	212.73	205.96
201.49	199.53	200.88	199.75	199.82	200.25	200.63	197.4	198.89	197.96	202.24	196.7	201.21	204.66	200.76	198.01	198.69	199.91	195.96	198.92	199.85	202.63	199.87	202.94	201.15	198.04	198.06	195.57	198.56	200.9	198.42	201.7	199.96	198.75	202.4	200.6	197.34	203.82	197.09	198.64	201.52	203.24	202.44	200.09	199.78	199.83	198.98	196.65	195.8	197.4
211.76	208.85	209.37	210.29	207.61	209.98	212.43	205.66	204.67	207.92	210.5	211.7	209.74	207.37	210.45	209.59	215.77	205.76	206.98	209.92	208.54	209.3	208.88	210.66	208.02	207.3	210.03	207.08	207.58	209.69	206.51	209.03	208.44	212.52	208.18	209.21	210.11	208.58	210.62	208.88	208.47	213.15	212.01	207	209.13	206.56	206.95	212.25	209.83	207.68
211.05	208.94	205.23	209.25	213.4	208.11	207.23	207.56	211.2	206.71	209.09	206.81	209.67	207.34	211.35	211.21	207.81	208.89	208.43	204.25	209.05	208.01	212.61	206.15	207.56	211.68	205.57	206.06	211.5	211.51	206.18	207.97	208.22	205.67	208.35	204.42	210.32	213.42	213.42	210.71	211.95	205.73	211.51	209.12	208.09	207.76	202.94	206.88	210.75	207.31
202.99	207.22	204.08	204.76	203.73	205.21	207.98	204.84	206.34	208.82	208.61	208.24	204.25	204.84	209.19	203.4	210.32	206.27	201.62	204.8	210.9	202.23	206.63	206.52	202.63	205.9	205.43	203.73	202.77	199.91	204.01	206.32	204.02	209.9	203.62	203.77	207.85	202.71	209.24	205.62	208.3	200.81	205.53	207.84	207.66	206.15	203.33	210.82	208.46	204.07
211.63	208.57	207.26	209.33	213.32	212.82	208.82	208.4	204.49	208.9	206.52	204.2	206.07	205.02	208.4	205.28	208.69	206.91	203.08	203.33	209.38	207.87	210	208.32	205.78	208.42	205.46	207.35	204.86	210.33	212.17	208.88	208.44	207.5	210.19	207.8	205.78	208.42	206.53	207.99	207.58	209.57	209.08	207.18	210.45	209.03	206.4	202.19	208.85	207.02
210.85	213.58	214.36	207.69	210.12	214.83	207.89	213.02	214.47	216.53	210.93	211.22	213.12	212.92	207.65	208.54	208.99	210.84	210.63	210.3	209.95	208.44	214.62	207.75	212.67	212.1	211.48	214.05	211.75	208.26	210.19	212.9	209.89	210.52	209.99	214.19	208.09	214.94	212.69	212.18	211.26	211.55	216.35	212.64	212.82	207.78	210.14	212.88	208.84	210.52
207	204.31	204.09	207.36	199.02	201.35	202.67	202.73	202.19	206.83	203.93	206.5	206.6	204.39	207.71	206.68	201.6	201.61	201.49	208.97	203.68	201.26	199.5	205.14	204.52	203.19	200.51	204.61	206.51	204.12	205.11	199.84	202.97	205.15	207.34	210.01	206.09	204.72	199.5	201.51	202.4	200.7	205.68	203.97	205.15	204.03	201.6	205.71	204.12	204.49
203.98	197.49	201.49	202.02	202.76	205.85	201.13	202.19	200.59	204.18	201.08	206.89	200.81	205.47	202.28	200.78	206.79	201.39	205.23	199.34	200.08	202.74	205.6	200.34	202.6	203.78	203.08	198.57	205.88	202.56	197.61	203.15	205.44	205.47	201.91	204.56	206.36	203.52	205.62	199.99	203.84	202.44	206.14	203.3	203.84	204.11	209.52	203.28	201.11	202.54
202.61	200.24	197.27	198.64	200.73	200.56	198.51	204.78	199.31	199.54	197.2	202.03	203.09	200.92	201.5	194.74	203.36	199.06	199.54	201.9	200.51	201.03	200.41	202.86	199.99	197.76	200.68	199.44	202.98	197.9	197.9	199.23	193.37	197.26	200.42	201.69	198.45	202.4	199.01	199.33	201.57	202.79	199.14	198.46	199.1	197.4	204.77	196.14	199.77	196.45
205.51	207.13	206.87	211.91	206.52	206.24	209.04	210.16	202.43	211.57	204.9	212.5	208.1	211.47	207.64	210.3	210.38	210.58	208.5	212.51	213.73	204.59	207.17	207.65	209.6	208.66	203.54	210.27	206.92	206.35	208.44	210.01	207.18	202.88	209.83	209.2	207.19	208.73	206.55	206.53	211.09	210.45	209.5	207.19	206.05	204.92	206.66	211.15	207.91	205.59
203.86	207.88	202.78	203.7	205.98	205.05	201.29	202.14	205.72	205.21	205.1	200.66	202.17	209.93	202.15	200.71	203.25	200.78	207.15	202.67	201.63	206.54	204.84	203.41	197.88	200.7	208.63	198.44	202.55	203.55	199.58	207.77	204.67	203.75	205.22	200.51	206.49	205.02	207.6	201.73	206.26	204.37	202.87	205.32	205.98	207.68	202.19	199.3	206.03	209.85
203.83	206.34	202.28	201.33	204.28	202.14	202.34	205.51	202.31	203.25	203.58	203.7	207.97	203.38	198.23	205.12	206.14	203.42	202.49	206.28	201.58	204.36	200.92	204.06	202.21	205.23	201.54	199.03	204.13	203.53	206.81	205.25	200.69	203.72	198.84	203.74	208.29	203.27	202.97	200.03	202.56	200.96	201.91	205.28	202.94	203.1	201.56	202.33	203.26	203.88
208.87	203.73	203.6	204.7	203.81	199.26	202.95	200.98	208.2	202.28	205.73	205.38	201.54	200.48	199.53	204.79	205.55	206.95	202.32	206.23	204.56	206.66	199.92	199.77	200.94	204.15	200.69	204.62	201.62	205.07	200.77	205.32	206.42	205.3	202.71	203.22	200.82	203.16	203.32	205.02	207.06	199.81	203.41	204.52	203.25	204.66	206.58	204.53	202.85	205.19
206.15	209.72	205.17	204.81	207.45	205.56	209.54	207.84	207.95	202.7	208.16	207.89	209.4	207.22	213.29	204.95	209.45	207.26	199.73	205.89	212.69	208.47	209	207.82	210.32	208.67	208.99	207.97	204.14	208.41	204.61	207.35	205.92	207.69	207.38	209.05	208.08	208.57	204.31	205.5	208.59	207.38	201.35	210.57	211	213.89	206.29	209.91	207.09	208.14
209.48	207.94	209.23	210.91	207.91	201.98	211.57	210.01	207.35	206.94	209.66	208.99	205.21	207.38	205.15	207.7	205.53	207.29	205.01	203.49	209.51	203.85	207.25	203.61	206.59	208.93	207.61	210.85	206.32	210.32	210.21	208.38	206.73	205.95	205.78	204.53	208.01	207.79	208.31	206.63	205.5	207.19	208.08	206.09	202.51	207.65	206.5	206.78	204.78	210.3
199.32	199.6	198.04	205.19	203.85	206.07	204.77	205.9	201.98	207.05	203.84	198.52	205.49	201.65	201.81	202.12	205.25	204.41	200.5	204.63	199.87	200.62	205.16	197.92	202.77	206.35	199.36	199.3	202.06	199.72	198.62	206.83	203.82	200.6	200.61	201.14	206.02	202.99	200.38	203.87	201.89	204.37	200.2	197.16	204.59	202.6	201.06	200.41	206.67	199.22
202.59	211.7	206.87	205.21	202.9	208.31	206.54	212.23	204.53	207.26	205.78	210.7	207.12	205.42	211.61	205.77	204.4	208.46	210.67	205.75	207.43	205.04	202.85	205.9	207.16	207.27	209.88	207.66	206.04	199.4	210.95	205.68	206.66	206.44	207.4	207.9	208.85	206.22	211.05	206.01	202.23	206.97	210.4	207.34	209.19	204.95	208.13	204.06	210.11	208.71
215.93	218.23	220.48	217.42	218.9	221.07	211.88	216.97	219.73	220.77	210.57	215.1	212.67	217.27	219.01	217.84	216.7	213.51	218.68	216.74	216.16	215.41	221.35	218.38	216.91	218.09	221.94	215.16	220.42	219.65	216.83	218.73	213.69	214.96	216.61	217.17	210.57	215.36	219.37	221.3	215.6	219.22	222.7	217.73	218.92	217.68	220.02	217.97	215.15	220.55
217.33	219.26	219.61	216.55	220.81	216.79	217.18	215.51	218.75	218.03	210.49	217.09	218.02	215.32	218.45	219.96	216.19	218.59	219.45	217.13	214.67	219.96	215.57	212.91	215.35	215.19	219.08	221	213.88	221.21	215.98	216.97	213.26	218.29	221.76	215.92	219.13	217.75	214.88	214.85	215.93	220.46	221.71	221.41	214.58	222.81	214.97	214.81	220.11	217.83
203.07	205.22	202.36	205.78	196.37	203.45	199.79	206.3	200.3	201.43	198.43	198.92	207.77	197.88	203.27	199.74	201.8	200.18	198.58	199.32	200.15	203.91	199.73	200.42	198.75	197.01	202.64	197.9	202.32	204.98	199.71	201.95	207.1	203.04	203.54	202.57	199.02	204.5	199.56	199.66	202.8	197.5	201.64	197.72	202.53	201.01	201.96	197.92	205.39	201.69
208.14	201.04	207.71	202.93	204.22	207.5	203.4	208.48	201.67	207.13	208.39	204.08	205.31	206.46	204.1	205.89	207.96	206.86	205.61	205.17	204.68	200.97	205.31	203.92	205.24	201.96	206.97	201.75	206.64	208.01	202.14	204.01	205.2	201.98	206.09	202.82	206.52	203.85	206.68	199.58	204.26	208.65	201.46	201.05	203.77	205	201.94	207.84	209.07	205.59
210.25	208.44	213.79	214.28	210.42	211.31	213.06	210.79	213.25	212.92	208.76	207.87	209.73	213.88	213.32	208.68	213.43	210.11	210.12	215.07	211.19	212.3	214.78	213.25	206.89	211.52	216.72	212.89	216.18	209.69	210.3	211.37	211.42	213.65	214.9	210.05	212.62	208.61	214.74	212.51	208.85	212.81	215.75	213.99	210.8	214.42	211.92	216.13	209.65	212.16
207.65	210.89	206.25	208.62	204.51	203.87	209.34	209.54	205.67	207.51	206.68	208.34	206.81	212.76	211.29	206.26	208.4	210.53	209.34	204.92	214.41	211.87	206.86	212.69	208.91	210.85	213.48	211.65	207.17	202.96	210.6	211.42	208.11	207.67	208.18	207.95	211.29	211.62	208.48	208.64	208.52	205.84	209	208.85	205.43	208.29	215.33	206.36	206.37	208.83
203.16	203.48	202.79	200.32	198.28	201	198.84	203.43	200.39	202.67	201.37	196.75	198.76	200.59	199.87	202.69	199.47	196.81	198.66	199.23	202.85	202	198.48	198.07	200.03	200.57	201.58	200.11	196.35	196.07	199.55	199.57	196.6	195.89	201.18	201.68	195.92	199.09	203.28	202.46	201.87	199.41	203.15	204.42	204.1	202.86	204.08	197.04	198.4	198.56
208.79	207.47	211.02	209.57	208.35	207.57	211.06	210.32	211.66	209.22	210.18	213.77	206.92	211.46	210.81	210.81	212.69	205.1	208.73	204.73	202.02	207.78	209.24	208.58	210.18	213.13	211.46	213.43	208.45	212.8	213.33	211.22	208.15	210.38	206.67	209.62	211.05	215.65	208.22	204.37	212.35	208.9	211.71	212.12	210.01	208.38	208.53	210.16	210.28	214.17
213.54	216.19	220.27	210.76	209.68	213.06	214.43	211.84	212.58	213.06	211.05	212.01	210.83	212.94	212.92	209.32	217.51	212.11	210.41	212.95	217.65	214.07	217.66	214.74	212.96	215.18	209.69	215.17	213.24	219.02	221.75	215.48	212.66	210.76	212.47	216.39	216.29	211.21	215.45	216.25	214.32	216.07	211.63	215.98	216.55	211.92	213.58	212.95	211.68	209.56
211.29	205.72	209.17	206.14	208.66	208.6	209.35	210.15	207.73	203.37	211.87	209.02	210.82	212.14	206.68	209.26	211.73	210.66	207.62	209.56	207.91	208.07	208.27	208.62	206.03	207.9	210.13	211.11	214.32	207.08	210.17	206.36	209.53	210.81	208.94	211.31	206.96	204.63	211.7	205.87	206.92	207.59	210.63	208.14	205.33	209.57	207.48	215.44	212.04	213.06
203.25	199.17	196.98	204.23	199.4	203.72	204.55	203.33	202.23	203.42	205.81	202.22	201.08	205.52	198.83	203.91	200.89	200.74	204.28	206.49	201.52	201.44	206.44	203.37	200.93	206.05	199.53	202.24	202.12	201.57	200.82	199.83	205.44	202.84	200.39	203.7	207.58	205.12	199.41	198.01	204.29	200.9	200.83	202.92	205.05	200.71	204.11	200.8	198.46	198.12
203.79	211.98	211.62	213.35	202.74	205.5	207.18	206.49	207.39	208.76	204.11	207.14	213.42	205.95	209.28	203.6	211.75	207.68	210.8	206.36	209.75	209.54	213.83	204.78	207.67	211.85	215.39	209.06	209.28	211.02	208.48	208.15	209.05	205.5	209.3	211.76	207.97	211.58	207.3	209.81	210.7	209.92	207.86	208.64	207.66	212.35	208.71	209.42	210.12	204.29
206.74	202.92	202.7	207.8	204.26	205.35	206.41	203.24	203.32	203.22	205.54	204.49	205.54	202.52	202.68	204.59	204.62	201.83	201.9	205.04	205.56	203.03	205.06	208.9	202.37	202.8	202.13	206.33	202.14	204.76	203.34	204.73	198.16	207.87	203.48	206.56	201.56	203.59	202.25	198.27	203.42	206.51	198.63	205.67	201.23	201.93	201.53	201.52	204.24	198.51
210.05	207.56	212.09	210.26	210.11	209.89	204.64	202.84	207.99	204.17	208.94	209.03	207.08	208.7	210.7	207.48	210.8	209.81	207.8	206.87	213.19	208.41	206.95	213.79	210.15	209.21	209.35	208.88	204.48	211.15	202.5	208.29	205.27	210.59	207.72	207.54	207.4	209.84	209.86	202.24	208.72	204.84	203.87	208.55	209.22	203.78	207.22	208.19	203.7	206.38
216.1	217.37	215.97	211.31	216.81	219.35	213.28	211.94	216.18	216.41	216.73	221.94	216.58	217.54	219.49	216.94	216.07	219.08	220.69	219.78	211.21	212.42	217.17	222.73	219.6	220.78	217.85	220.42	215.03	215.08	216.06	218.04	215.97	218.46	216.2	215.24	217.17	217.92	214.33	218.82	215.49	213.08	215.95	215.53	212.69	221.14	216.1	216.7	214.19	216.02
203.12	201.17	199.36	205.38	198.76	204.36	203.27	205.12	203.3	204.81	206.51	202.64	202.55	200.64	200.14	205.52	200.74	205.15	205.34	205.02	205.4	200.8	203.93	208.31	200.84	205.29	203.85	200.06	204.29	200.53	203.29	201.39	204.53	208.29	207.67	204.56	203.79	200.29	200.37	204.27	199.69	202.75	208.76	203.64	204.23	205.2	200.46	203.23	202.74	201.85
208.06	200.22	200.85	202.89	208.72	209.92	206.28	206.67	206.43	201.6	208.13	203.19	203.68	204.31	206.04	206.17	199.56	204.2	209.84	206.48	201.79	201.31	202.47	207.8	200.76	206.52	203.9	206.21	201.48	207.97	203.91	208.41	209.69	202.59	201.69	208.37	206.13	201.8	205.06	202.63	206.86	206.73	205.36	204.68	211.29	203.49	206.77	206.69	204.03	210.35
205.97	207.69	205.36	203.8	212.41	206.77	204.95	208.14	206.45	206.68	202.88	203.75	208.57	204.09	212.84	206.65	214.28	205.45	207.9	205.24	206.4	210.56	201.46	206.81	204.52	209.27	208.17	213.83	211.3	207.15	207.43	209.5	210.66	207.76	208.18	209.15	209.22	210.32	208.44	204.9	209.78	208.66	211.22	208.1	207.97	205.08	206.26	206.31	202.71	207.13
198.8	199.13	197.18	198.27	199.3	199.36	199.52	198.11	198.89	202.17	202.38	202.14	195.68	196.92	198.45	198.95	203.88	200.38	198.98	202.33	197.71	200.88	199.35	195.69	200.67	200.54	199.94	199.25	202.41	199.9	201.21	206.29	199.06	207.09	199.93	197.46	199.6	202.29	201.06	201.76	200.7	203.91	202.07	199.63	200.18	202.3	202.53	205.08	200.24	195.7
208.72	210.38	210.27	208.16	213.71	208.77	209.76	211.23	210.35	209.61	206.87	211.85	203.22	205.91	208.86	211.07	210.83	212.14	207.7	211.5	206.64	208.06	208.25	206.94	210.18	208.32	207.82	209	210.26	208.29	209.12	212.21	216.45	210.48	209.34	208.34	207.24	212.46	208.05	211.6	210.83	207.97	208.37	209.11	208.78	209.98	208.88	208.01	209.26	210.08
203.31	199.81	204.48	201.56	202.34	205.76	207.64	199.03	206.26	207.23	203.36	204.39	203.1	201.74	204.68	201.37	202.99	204.8	206.07	208.35	205.77	202.76	197.91	200.2	205.1	207.68	204.67	206.23	199.67	202.94	207.41	204.71	206.52	207.39	207.37	205.18	203.24	204.44	208.13	204.52	206.12	205.28	202.88	205.97	200.63	205	200.87	205.77	203.42	206.21
211.52	209.92	211.61	215.37	206.54	209.16	213.65	209.87	209.44	201.63	206.79	206.84	209.89	211.82	209.87	208.93	211.79	209.96	206.72	213.29	206.39	205.54	208.78	209.11	211.04	208	212.99	200.17	207.34	206.66	208.61	211.2	208.09	207.89	208.81	210.79	208.98	208.09	202.84	210.2	207.85	206.96	205.81	209.92	211.05	211.49	210.19	210.27	206.7	214.03
208.47	204.64	208.18	210.05	209.53	208.34	204.41	205.12	205.78	205.71	205.76	203.64	205.39	206.61	207.83	207.14	205.8	203.9	207.67	205.99	203.79	204.65	207.33	207.48	206.95	204.19	206.79	209.65	202.66	203.88	205.05	208.29	204.03	202.46	204.44	203.86	204.11	206.9	208.31	205.2	204.79	209.62	210.15	210.84	205.99	204.63	208.16	208.53	208.48	204.66
205.32	201.4	208.26	200.94	203.54	203.28	207.78	199.99	202.31	205.14	204.46	204.28	201.27	203.94	207.69	203.6	205.76	205.2	207.24	204.85	202.44	203.44	205.34	204.94	203.69	203.87	204.83	199.04	201.95	199.66	203.7	200.23	204.37	201.09	206.66	205.64	207.12	205.07	200.74	204.45	203.78	200.96	201.77	204.24	200.21	199.77	204.54	201.7	199.77	203.57
201.7	203.12	198.04	207.64	202.03	203.31	204.85	200.82	209.31	202.73	203.27	202.02	202.38	202.03	202.82	201.86	202.45	199.94	203.7	200.17	198.1	203.25	208.81	205.73	205.79	204.54	194.48	202.92	203.83	205.82	203.98	199.53	206.79	205.78	203.38	204.08	200.34	202.37	202.89	204.17	201.36	200.27	205.71	202.85	201.89	205.84	202.52	204.37	203.01	204.18
221.62	214.9	216.31	217.61	219.17	224.78	217.95	215.5	218.41	212.42	216.22	218.18	220.19	219.99	218.43	216.36	215.89	218.65	213.42	220.24	217.45	212.92	216.53	222.45	218.33	220.48	214.71	214.65	221.22	217.63	216.02	214.46	215.14	216.16	217.46	217.54	215.65	218.14	219.9	218.55	219.29	216.73	212.65	219.82	220.41	217.63	212.2	216.31	218	216.2
214.1	212.51	207.44	212.17	209.36	209.1	211.69	207.25	212.25	207.77	206.09	209.89	208.35	210.52	210.16	209.31	205.65	209.6	210.14	209.46	209.65	207.38	206.56	206.74	209.02	208.63	207.42	215.58	207.44	208.69	212.79	208.43	209.95	206.1	207.16	213.06	209.81	209.28	210.63	212.4	206.96	208.5	214.18	208.46	205.97	212.42	206.3	204.28	201.9	206.35
207.7	205.09	205.69	204.83	204.04	203.07	203.45	204.42	204.67	201.98	202.49	206.59	203.11	204.87	208.11	209.44	209.7	201.53	207.82	208.4	205.37	208.64	205.15	213.33	206.92	206.47	205.47	205.66	203.29	207.24	199.97	211.38	206.39	202.98	204.38	207.51	209.96	206.65	207.13	209.61	206.26	202.95	205.97	203.94	206.88	206	203.98	208.04	203.79	202.85
206.02	214.58	211.02	207.67	206.97	210.33	213.51	211.48	209.87	211.16	211.05	210.26	209.97	209.78	208.97	210.19	213.22	210.57	210.59	211.31	209.58	210.83	214.83	206.9	211.32	208.04	205.28	211.24	209.04	208.88	212.71	209.95	213.28	211.91	205.65	208.89	209.86	211.24	207.78	213.48	204.14	207.66	210.29	209.52	210.39	206.59	213.62	209.14	203.47	208.91
211.31	209.85	209.53	214.75	213.68	211.55	210.15	210.38	213.8	217.28	216.05	211.16	213.31	217.91	211.4	211.74	213.8	203.93	213.98	213.81	212.71	209.83	212.19	213.44	209.36	212.81	209.91	212.72	212.26	214.72	207.93	213.13	213.67	212.83	210.21	210.7	210.24	212.26	212.17	209	210.22	213.46	211.98	209.49	207.94	214.59	210.06	215.32	213.31	210.87
192.95	198.01	196.5	196.88	201.91	200.63	194.52	201.41	197.02	199.99	195.87	197.62	197.77	195.81	197.68	201.01	196.3	200.49	198.96	200.79	196.7	194.18	199.66	197.47	200.16	197.66	200.27	194.09	201.25	195.83	196.43	199.24	197.76	198.88	196.74	198.92	196.29	197.8	198.18	196.33	198.86	198.12	199.85	196.73	198.87	193.81	196.22	194.53	193.84	197.86
200.2	202.27	198.76	200.43	196.06	202.47	205.83	197.77	198.92	199.46	203.16	202.72	202.03	197.19	196.8	202.29	200.28	200.25	197.8	200.43	198.14	199.09	201.89	204.11	197.66	201.39	200.77	199.63	203.11	198.93	198.47	199.56	202.31	201.39	202.2	201.84	200.06	205.42	203.87	199.76	197.03	199.49	201.86	203.41	199.98	201.92	196.69	200.11	199.36	200.26
209.02	210.07	207.99	212.22	207.52	207.03	207.5	209.31	211	208.87	212.27	210.69	210.36	205.15	212.53	207.07	211	204.14	207.5	211.08	206.48	208.18	207.54	203.13	210.1	208.57	209.95	209.58	206.67	207.68	211.42	204.65	209.13	207.52	208.81	202.59	211.14	207.96	210.47	214.82	209.98	210.48	207.89	203.61	212.18	209.72	210.59	204.43	210.15	210.9
213.51	211.4	217.59	214.47	215.6	209.2	215.16	215.71	208.66	209.68	217.87	214.12	215.47	216.28	214.59	217.37	217.04	211.51	212.2	210.76	210.24	215.31	211.7	209.09	212.95	214.25	215.46	211.54	215.32	211.21	212.95	213.35	212.89	214.29	210.91	210.51	209.93	216.46	211.77	211.65	214.53	215.42	212.7	212.86	212.95	215.92	212.82	215.67	214.71	209.23
209.04	209.73	208.24	203.57	207.62	208.12	206.56	209.7	214.29	209.58	211.66	207.85	211.27	204.87	206.79	208.52	210.28	213.37	213.28	216.88	208.03	209.54	210.43	206.11	208.11	211.85	210.02	213.1	213.22	207.74	204.48	211.3	207.08	209.28	205.77	213.42	210.21	210.85	209.15	207.98	208.98	210.42	209.82	208.3	201.97	210.15	207.66	207.3	209.91	207.35
194.18	191.44	192.97	204.17	197.05	196.51	192.69	196.19	196.06	195.75	194.95	191.47	194.12	191.83	199.97	199.78	192.08	195.69	195.96	195.22	196.31	196.41	197.52	195.26	194.45	196.8	194.61	195.44	193.76	193.45	192.77	198.12	197	199.74	197.31	194.84	191.53	192.92	200.19	192.09	195.28	196.02	193.68	192.96	196.49	194.89	199.35	194.29	198.75	200.35
203.24	208.42	201.86	205.1	203.29	209.57	204.53	205.59	200.22	205.83	203.62	204.92	204.95	201.41	200.79	204.83	198.96	205.52	202.89	205.1	195.43	204.73	203.02	199.56	198.89	206.34	208.56	205.2	202.67	203.51	202.83	209.13	200.76	205.51	205.37	201.8	201.69	202.1	206.16	201.92	203.49	204.29	203.39	202.22	205.9	206.08	202.11	202.54	201.95	201.46
217.54	216.26	215.98	216.77	214.57	214.06	215.19	219.85	219.69	215.27	219.33	220.73	216.81	216.68	217.88	217.01	217.28	223.02	218.6	216.05	219.39	218.27	217.13	219.32	218.87	221.26	218.64	216.66	215.96	218.52	216.39	221.29	219.34	216.8	216.67	214.68	214.87	217.76	217.33	217.82	220.4	222.74	217.34	217.09	214.04	215.02	215.36	214.78	219.76	221.62
207.44	204.69	201.68	201.1	204.21	202.55	203.74	204.2	205.27	204.36	212.13	204.4	205.06	205.51	204.63	202.25	205.65	207.38	209.28	199.52	204.3	207.76	204.41	203.15	208.87	205.63	208.26	203.77	208.41	202.27	202.53	204.39	204.64	202.34	204.1	203.86	205.45	207.05	206.5	199.34	203.37	199.45	204.1	207.29	205.51	210.04	206.67	200.2	209.74	206.06
205.01	203.86	202.01	206.23	207.77	204.2	205.48	204.71	207.31	201.21	203	208.14	207.13	200.81	204.75	202.73	204.74	202.85	205.95	206.77	205.44	202.53	204.88	204.13	202.68	201.62	198.07	202.46	207.03	200.92	200.02	207.89	204.46	207.9	209.54	202.66	197.49	206.72	200.14	202.57	200.57	200.42	198.94	207.57	202.87	203.98	201.75	207.56	204.98	208.01
208.97	206.33	210.55	211.66	206.95	207.46	211.39	206.73	209.88	209.05	214.34	209.22	209.23	206.31	212.19	212.09	207.2	206.15	210.12	211.5	210.54	210.87	210.39	208.5	214.33	210.11	211.53	210.81	210.87	210.31	208.99	209.87	207.82	211.68	203.62	206.18	205.78	208.01	211.82	209.71	212.2	205.52	210.87	210.19	208.91	206.79	209.18	212.52	212.7	208.23
208.36	207.57	207.88	205.4	210.22	205.33	206.57	207.8	207.11	208.94	212.04	208.39	210.44	211.38	209.78	211.19	206.75	212.2	206.57	210.25	206.9	208.74	208.25	208.56	208.41	206.91	209.95	209.51	210.91	205.37	206.96	204.18	210.05	209.37	211.93	211.34	208.66	206.92	210.79	210.01	210.19	211.89	207.87	207.24	211.8	212.61	213.11	209.73	210.58	209.88
201.66	202.92	205.63	211.17	207.24	204.14	207.61	203.73	206.54	203.64	208.77	207.87	207.99	202.01	205.88	206.05	208.68	203.82	210.03	204.41	205.28	206.07	200.5	206.21	205.95	208.44	203.55	204.85	201.1	203.05	209.48	205.23	203.84	212.28	206.11	207.83	205.04	211.75	204.72	203.97	209.56	209.19	206.54	202.24	200.18	204.91	205.56	207.19	206.52	206.33
210.77	216.71	216.04	215.56	214.43	223.45	215.66	217.19	215.39	215.91	218.69	211.84	216.04	216.63	219.36	216.41	213.6	212.84	219.51	218.31	215.34	216.28	220.05	214.91	219.04	216.86	219.15	214.85	214.84	220.46	216.62	217.83	216.54	213.91	217.53	214.74	217.11	214.15	216.78	215.65	223.01	218.59	215.21	218.31	219.62	220.62	218.48	216.73	216.91	217.02
196.21	195.9	200.27	195.62	197.91	199.45	196.85	199.18	198.13	199.57	196.89	194.03	203.29	196.16	196.49	200.58	204.85	195.36	196.92	204.85	199.88	200.15	197.29	198.97	201.79	197.89	196.93	198.97	200.26	199.69	200.4	199.2	197.93	196.14	200.2	197.43	204.35	193.65	200.31	200.96	203.74	198.32	198.63	194.48	198.26	200.53	198.32	197.91	200.53	195.98
195.52	197	197.75	199.22	202.12	199.43	201.88	202.34	201.78	199.31	204.2	200.88	199.5	200.69	199.68	198.34	200.14	196.54	198.05	197.34	198.37	195.04	198.89	198.68	197.58	196.49	199.45	197.05	197.05	199.55	197.05	196.38	201.82	195.62	202.39	202.74	196.12	200.64	198.28	198.3	196.29	198.7	200.86	199.24	194.74	196.77	198.27	197.95	199.03	199.29
207.27	210.79	206.4	208.39	208.06	209.96	207.57	210.71	207.75	205.4	203.51	203.2	209.16	208.84	208.82	208.63	206.89	208.2	208.98	207	208.01	209.32	208.95	206.14	205.68	210.01	206.11	207.18	210.23	205.59	205.44	209.32	208.83	206.4	203.72	204.77	207.6	207.26	208.06	210.08	207.81	215	205.15	206.91	207.07	212.38	205.24	207.07	209.61	207.88
206.21	205.69	213.47	210.77	209.75	212.95	207.3	204.87	208.2	205.8	208.85	213.31	207.41	209.25	214.5	212.34	205.14	210.73	209.61	211.17	211.97	209.46	210.51	210.43	205.35	210.41	207.91	207.2	205.06	206.5	207.41	208.78	206.65	207.8	211.69	210.96	207.7	208.39	209.31	208.21	206.5	209.88	213.18	209.28	208.55	211.44	212	208.19	210.96	213.34
202.58	205.34	203.08	207.71	200.35	203.23	199.43	202.51	201.74	205.81	204.01	201.1	202.61	204.7	201.85	204.55	202.62	208.5	204.38	200.73	202.06	200.59	199.21	201.54	202	200.31	203.97	202.52	202.08	203.52	198.51	201.41	203.88	198.16	204.91	202.29	204.71	205.47	208.34	204.99	200.98	198.27	206.56	205.05	199.93	200.64	202.6	196.62	204.97	203.74
204.03	199.53	200.82	198.82	201.14	199.89	198.94	201.31	195.66	199.42	201.48	201.15	202.31	201.3	203.06	198.59	198.29	202.16	202.7	194.97	202.76	196.53	201.57	197.55	200.52	195.99	201.06	198.44	197.06	195.72	198.05	199.92	197.49	201.24	202.81	197.08	197.85	203.26	197.31	201.53	196.61	201.32	199.45	202.16	195.08	202.9	197.44	195.19	199.01	194.53
201.85	203.35	200.66	204.8	204.49	204.93	203.29	204.76	201.72	201.91	199.86	200.55	201.61	204.48	202.9	203.06	202.22	202.23	200.57	202.55	203.2	199.29	206.75	205.72	206.99	208.36	201.02	205.66	202.97	203.35	203.17	206.18	200.58	205	200.2	202.23	206.25	200.66	209.89	198.62	205.05	198.45	205.46	203.75	202.52	204.94	204.42	205.61	206.14	198.87
207.79	203.03	207.89	204.58	209.88	207.01	209.49	205.96	208.12	205.91	206.34	204.33	211.56	208.95	208.69	206.12	207.27	203.62	205.2	207.58	207.03	207.06	205.84	205.51	215.69	204.18	207.11	211.92	213.38	203.94	206.56	211.55	207.5	205.91	203.92	210.39	209.07	209.81	210.67	209.44	209.36	212.6	208.9	205.27	204.59	207.87	206.78	206.67	208.6	204.98
205.58	210.46	207.41	206.09	206.48	208.73	208.25	203.13	207.86	209.66	205.34	212.03	212.52	209.06	207.21	212.61	210.58	206.47	207.8	206.7	204.94	210.06	209.37	210.85	206.67	208.21	206.95	208.36	206.47	208.07	205.12	205.62	208.61	207	206.47	205.63	206.45	205.68	208.37	204.86	211.02	206.77	209.48	207.4	205.65	204.35	203.42	206.66	204.28	209.25
200.01	196.06	197.49	204.63	199.38	193.64	198.52	197.48	195.32	197.64	197.6	197.68	200.45	196.54	199.24	200.06	198.13	202.2	193.29	197.63	198.84	197.01	200.57	202.03	195.76	197.91	190.42	199.13	200.37	198.87	199.59	194.34	200.61	192.82	195.39	196.98	199.05	197.36	201.83	199.09	199.67	198.54	193.95	196.94	193.64	197.29	195.01	199.31	196.28	194.3
208.16	210.46	208.84	207.36	211.63	207.24	210.08	208.38	209.83	205.98	209.99	205.24	202.41	208.22	206.51	204.54	206.03	208.32	208.11	206.51	206.42	204.49	206.74	204.97	208.55	208.11	205.72	207.38	206.07	207.88	208.2	206.37	209.96	210.52	207.05	208.06	207.72	204.36	207.46	211.81	206.85	208.27	211.59	203.76	208.79	208.54	206.58	210.78	205.06	206.46
207.87	207.62	199.69	203.61	206.33	202.98	201.57	203.15	202.01	201.82	205.87	205.78	202.49	206.95	205.42	205.44	200.41	205.16	204.49	206.79	202.13	202.22	204.69	202.38	203.51	205.76	204.08	206.59	202.77	198.72	208	206.27	200.29	205.32	201.41	203	204.53	204.09	202.45	204.11	203.68	207.44	203.04	204.34	205.4	204.62	202.92	206.36	204.65	209.63
210.14	206.23	211.52	205.33	213.95	214.97	204.77	209.37	207	211.23	202.3	210.42	207.73	211.86	211.6	208.56	208.89	212.95	208.38	212.14	213.13	208.36	211.83	207.1	204.38	204.25	209.96	207.88	211.75	212.93	210.67	211.16	207.92	212.38	210.17	207.38	210.29	209.3	210.33	205.18	204.07	207.68	210.4	211.5	202.43	209.73	209.58	207.04	208.11	210.37
206.38	208.07	213.23	207.16	211.59	205.6	210.87	209.7	210.69	210.39	206.89	206.63	205.21	209.95	207.06	206.94	210.72	210.25	211.56	210.52	210.6	208.78	208.18	209.69	206.56	205.12	209.13	210.18	206.29	207.76	209.17	206.66	208.75	209.91	204.08	207.96	207.54	208.35	207.9	204.99	210.99	208.65	209.97	213.42	210.51	211.5	206.41	206.75	207.68	207.48
212.09	216.25	211.82	215.93	214.17	211.3	211.07	216.32	213.17	214.08	213.26	216.71	214.65	215.59	213.32	211.43	212.23	210.55	213.23	216.3	212.22	212.69	206.68	211.07	210.9	211.12	215.18	212.98	212.76	208.56	211.2	209.34	210.26	214.34	211.93	212.13	213.11	218.06	213.07	212.3	209.8	212.64	212.1	212.23	210.58	212.48	212.22	216.49	213.35	213.58
199.91	199.55	199.96	200.34	196.14	199.07	197.41	202.74	198.77	198	201.64	202.87	201.92	201.67	200.1	203.31	199.06	199.93	200.94	201.82	203.64	198.97	205.64	201.87	199.21	201.15	200.79	200.56	196.39	199.55	198.2	201.89	200.78	201.64	201.75	203.53	197.2	199.45	201.85	198.65	198.27	203.24	196.89	201.82	202.83	206.71	200.92	205.04	204.56	200.13
207.17	201.78	205.45	206.58	206.93	209.74	207.41	205.45	205.25	201.3	202.93	207.48	204.12	204.55	206.22	203.2	202.86	202.56	205.37	202.98	197.19	204.57	205.54	202.35	206.3	206.48	203.7	202.63	202.79	201.58	201.61	200.82	203.68	201.68	205.88	206.68	201.14	205.61	201.46	201.86	201.83	204.57	202	203.41	203.44	204.1	201.63	200.91	202.95	204.24
199.08	195.79	197.95	197.33	197.21	196.86	196.2	198.51	198.52	198.69	197.16	200.59	196.7	195.87	194.96	201.24	194.14	199.42	199.55	196.98	197.87	194.38	200.82	197.1	201.15	194.72	199.42	200.97	197.25	199.81	200.82	201.16	196.88	200.28	196.6	200.66	195.46	194.72	199.7	195.77	203.33	200.09	200.79	201.99	194.41	196.04	200.36	203.61	204	198.83
190.2	193.84	196.14	195.77	197.45	196.65	188.63	193.84	190.7	194.4	196.27	196.93	196.12	192.73	197.05	194.22	192.99	195.62	196.29	192.03	194.04	198.57	191.69	195.59	196.81	194.01	191.27	193.72	195.02	193.72	195.13	203.08	192.83	198.06	193.82	193.73	189.72	194.32	195.82	197.15	195.1	197.26	193.69	197.51	194.62	198.41	196.25	194.8	190.1	194.56
211.76	207.79	207.71	206.99	206.72	207.24	210.9	207.58	208.62	203.76	207.43	205.78	207.69	208.37	201.91	203.86	212.38	205	205.79	205.94	207.99	206.03	209.85	206.41	212.99	202.89	207.67	209.7	207.3	206.32	210.74	210.21	209.87	212.7	206.8	207.45	206.25	205.5	212.4	211.06	205.47	207.39	210.89	209.02	206.8	212.87	209.73	207.39	207.73	200.64
211.45	207.5	210.64	209.86	209.31	205.3	209.62	211.59	206.35	205.49	210.71	212.66	210.85	208.21	203.86	211.2	207.95	209.21	209.87	209.98	209.09	210.96	210.26	208.76	206.06	204.82	204.76	205.61	209.53	207.02	206.94	207.75	210.14	208.41	207.29	205.43	208.04	206.42	210.93	207.55	209.24	212.65	209.62	204.78	210.48	209.47	205.33	208.4	208.29	210.16
202.38	204.53	199.35	200.29	206.13	202.05	205.28	205.37	205.5	201.36	199.96	201.68	202.41	204.7	203.68	201.26	202.66	204.02	203.75	202.21	201.38	201.79	202.18	200.48	199	202.82	200.32	204.89	203.79	205.64	207.18	209.12	206.49	204.09	205.88	203.53	209.09	204.57	205.1	203.7	206.04	202.53	204.41	200.17	197.06	202.47	200.79	203.25	206.96	203.12
210.67	210.94	206.49	206.34	204.71	207.64	208.04	201.31	207.25	209.26	207	211.55	209.45	209.17	209.22	209.11	207.52	206.24	202.15	206.33	209.08	206.2	207.87	207.07	209.18	206.95	205.18	209.58	207.05	214.73	213.78	209.8	211.42	205.71	208.08	205.55	203.96	210.63	212.61	208.63	208.44	209.99	209.56	211.25	205.47	212.76	211.72	208.6	209.91	206.33
206.65	208.75	211.28	210.14	205.49	215.56	210.47	212.03	206.97	206.51	211.02	206.83	212.03	207.49	206.69	208.23	204.21	210.64	212.3	205.4	210.33	213.22	210.45	210.25	207.06	208.99	205.85	210.92	206.71	211.43	209.26	207.52	210.9	206.54	210.14	210.5	209.22	207.71	214.26	211.99	209.08	208.39	212.44	207.51	208.39	209.57	202.96	215.11	209.25	208.69
213.83	211.19	212.45	209.81	211.18	210.96	209.36	210.21	212.96	209.38	213.95	213.28	212.58	211.98	208.66	205.26	208.86	209.3	209.78	208.72	212.41	211.47	206.19	217.74	211.06	210.65	213.33	213.23	214.43	212.87	208.94	211.1	214.42	212.78	207.78	211.46	215.9	211.93	215.61	207.67	210.82	214.82	213.95	216.05	209.85	210.53	208.15	209.48	209.79	211.78
206.45	207.62	208.51	209.42	205.07	209.04	209.18	210.09	209.39	205.43	209.51	212.32	210.36	210.32	209.17	211.17	207.47	210.65	210.87	210.28	209.03	205.76	209.18	213.98	205.5	211.48	209.45	210.2	206.54	203.29	203.77	208.02	209.64	212.32	211.52	203.82	206.65	207.08	209.83	206.68	212.81	210.81	209.02	206.04	206.03	211.82	212.71	208.6	210.49	203.5
212.2	211.66	207.96	211.6	208.07	211.41	211.17	208.35	213.14	219.67	213.77	210.44	210.07	210.41	214.01	210.48	205.3	212.14	212.39	214.29	209.84	209.91	219.65	211.28	215.63	210.23	208.65	210.52	208.03	211.91	212.69	207.26	211.22	211.45	212.44	213.94	213.59	215.2	216.14	211.43	213.77	208.96	209.99	209.37	214.43	216.07	212.99	212.36	213.85	212.82
197.19	200.28	202.03	199.49	199.41	197.23	197.03	200.38	197.63	200.32	202.6	195.66	198.13	200.28	202.38	202.13	200.59	196.14	201.11	201.8	202.47	199.48	200.41	197.93	199.42	195.28	196.85	201.92	197.84	198.31	198.45	196.06	201.96	200.5	199.8	196.55	196.04	199.33	198.99	201.87	198.47	203.4	200.29	195.82	199.14	202.42	197.48	194.27	199.07	198.53
206.94	205.86	208.86	210.51	211.49	207.81	206.19	204.38	209.55	213.45	208.26	205.8	211.08	206.82	212.02	202.37	207.63	210.02	207.93	208.88	206.6	212.51	209.52	202.87	207.97	214.94	206.63	211.27	203.58	210.01	208.34	207.12	205.86	214.89	206.83	210.08	208.09	211.51	211.59	208.79	207.36	212.33	204.93	206.72	211.82	211.79	209.69	205.6	206.12	211.53
212.56	203.83	211.21	207.29	211.55	209.87	211.31	208.72	208.57	204.88	208.07	213.43	211.4	207.6	206.92	207.32	210.75	209.85	214.07	212.22	206.87	210.23	210.41	208.42	202.79	208.93	209.3	211.07	212.61	211.73	209.25	208.24	214.49	208.39	211.87	211.14	205.5	211.96	211.84	208.68	207.37	207.53	209.39	210.78	210.64	213.9	208.95	213.91	210	205.44
201.32	202.42	201.19	195.78	195.87	201.68	197.79	202.78	203.75	202.79	201.33	203.75	199.89	200.16	204.09	201.01	197.85	201.14	199.46	203.69	199.57	198.44	196.87	203.46	203.06	203.26	202.63	204.91	204.39	205.54	203.04	203.66	199.56	202.71	199.37	204.91	202.62	198.23	204.35	204.33	207.09	199.66	204.51	203.57	200.19	202.08	200.83	197.23	203.33	201.8
192.52	191.93	191.21	191.85	196.13	194.32	194.42	189.7	189.64	192.02	191.75	193.98	197.85	200.37	195.91	197.4	192.23	193.66	196.94	192.47	194.3	194.87	196.27	195.85	190.59	194.76	196.15	195.2	189.69	194.7	192.94	193.08	200.63	193.95	196.28	193.97	194.44	193.57	196.24	189.28	196	192.2	192.56	193.55	192	192.19	193.43	196.66	193.21	191.17
206.92	203.84	205.39	204.18	209.33	204.8	206.58	205.87	206.24	201.19	209.26	205.47	208.02	203.82	203.27	204.91	202.18	201.76	205.39	203.13	207.85	207.99	196.86	205.09	204.3	205.69	208.73	201.75	206.86	204.66	209.48	203.48	207.37	203.92	204.33	197.78	212.08	206.94	206.3	203.62	208.41	201.75	203.83	200.5	207.33	204.46	204.75	205.73	207.47	204.26
208.13	206.15	208.37	206.94	209.08	205.84	206.59	208.26	206.17	206.39	208.1	210.54	206.79	206.77	211.48	208.83	208.82	211.23	210.29	206.34	205.63	206.03	210.36	206.85	207.02	207.57	207.51	210.03	210.26	206.16	206.69	207.34	203.87	207.13	207.91	205.76	209.98	206.84	204.69	207.31	209.56	210.69	206.27	203.67	204.74	208.09	208.07	209.48	211.9	209.74
200.41	196.23	200.53	202.41	201.84	200.87	202.59	203.87	203.51	201.21	201.48	200.82	201.46	203.58	203.76	198.87	203.39	199.93	205.94	205.11	202.41	207.23	200.51	205.11	202.88	202.83	203.48	200.72	199.48	205.97	201.58	201.33	199.02	201.83	199.32	203.01	203.79	197.9	206.09	204.07	203.08	202.06	203.45	205.72	201.32	200.81	200.32	204.06	203.1	201.72
198.02	200.4	201.54	198.13	199.63	201.17	200.18	200.34	195.7	203.09	201.57	199.65	199.41	199.07	200.75	200.3	197.32	204.72	199.85	198.13	198.76	205.2	200.83	203.35	202.13	198.6	199.74	198.51	202.41	200.31	203.01	197.97	198.11	202.87	200.49	203.19	200.62	197.4	199.79	198.61	201.17	200.35	199.7	201.58	204.08	198.83	202.58	202.3	201.89	197.86
200.1	198.5	198.41	199.74	195.78	197.32	203.98	196.76	198.02	203.35	197.38	200.64	206.4	197.76	196.56	200.48	200.29	198.43	199.39	199.13	200.33	200.16	200.97	197.34	201.33	200.72	196.31	199.92	203.14	198.54	196.73	200.98	194.21	197.33	199.01	205.53	202.24	197.34	195.09	196.15	196.82	197.25	199.64	202.36	196.91	197.94	202.55	200.68	201.71	197.56
206.76	206.68	206.52	206.01	204.35	211.28	207.93	203.54	206.43	209.99	203.97	208.65	210.9	210.47	207	209.87	208.67	207.31	215.29	209.18	204.95	207.15	210.53	211.88	207.01	209.62	204.58	206.54	205.86	208.5	206.28	205.97	213.75	209.93	209.1	204.81	212.56	206.9	205.35	208.15	208.9	201.52	203.36	202.8	204.26	206.56	207.6	210.16	208.84	206.02
209.37	214.78	209.61	208.91	212.06	212.57	210.05	209.02	209.72	205.06	212.41	208.73	214.76	213.67	208.64	211.4	211.01	213.24	211.88	208.5	213.29	208.66	213.59	210.7	213.69	213.8	213.86	213.01	213.69	211.85	213.57	207.57	212.54	212.51	210.77	210.52	207.05	211.62	213.89	210.21	210.34	206.45	211.27	207.78	210.73	208.03	211.18	211	210.12	208.66
215.81	215.91	214.97	216.6	214.78	215.86	214.44	218.4	222.93	216.38	212.4	215.47	215.44	216.27	213.79	216.62	215.32	219.46	217.51	221.16	213.85	213.13	220.4	221.41	219.82	214.85	216.28	218.15	214.45	218.67	218.71	215.12	218.11	214.9	215.46	217.48	212.89	218.59	214.84	218.02	221.36	220.07	218.15	212.97	216.8	217.5	214.17	219.44	214.02	217.99
207.71	207.07	205.39	205.47	201.59	203.8	207.38	201.77	198.73	199.56	205.42	200.2	203.87	203.75	203.91	202.23	201.36	203.38	203.93	206.68	204.28	204.23	208.79	203.54	207.81	199.56	201.48	200.8	202.72	205.67	203.96	201.84	207.39	202.89	205.38	203.2	206.23	205.11	208.04	204.18	203.61	203.87	200.32	201.82	201.76	203.92	201.15	202.49	203.1	205.22
204.42	211.55	209.54	203.65	207.45	205.86	207.67	207.03	204.94	207.44	207.66	207.18	211.8	207	206.99	203.36	208.9	203.63	208.7	206.36	211.42	202.87	205.34	208.76	204.42	205.78	207.22	205.27	205.77	204.22	209.3	209.42	210.51	206.26	210.4	208.76	205.05	206.53	206.78	204.36	207.76	209.33	207.99	204.97	208.1	205.53	207.9	208.65	205.3	205.64
209.92	209.87	210.55	211.26	207.03	209.67	205.53	211.33	207.98	206.8	204.69	209.3	207.28	208.18	208.6	212.28	208.91	212.59	211	208.88	205.97	208.26	212.91	204.45	206	204.08	206.35	211.64	210.21	209.67	211.42	209.92	210.7	209.45	213.75	204.81	212.64	204.82	210.31	210.77	206.9	211.98	212.31	213.46	207.36	212.06	212.08	206.38	212.58	211.88
205.36	208.17	207.25	204.76	204.49	201.21	203.18	206.95	210.37	210.66	204.19	209.41	202.77	209.87	207.41	205.5	211.95	204.12	207.42	207.6	209.46	209.03	205.49	203.24	205.73	208.47	205.52	207.48	208.97	208.04	208.37	206.13	208.53	206.14	208.73	209.15	208.73	210.63	211.3	209.07	206.11	209.85	203.82	213.64	202.79	206.31	209.09	210.1	209.42	208.09
214.74	213.82	219.14	220.44	211.06	213.74	217.26	214.98	215.5	216.84	221.15	217.34	213.52	215.17	213.31	212.76	219.12	212.94	221.34	218.32	215.79	216.13	211.71	219.53	214.08	218.86	216.45	215.72	221.29	211.9	219.34	216.61	215.15	214.92	217.29	215.13	217.8	216.73	219.32	216.69	219.41	215.08	215.17	214.88	211.95	222.28	217.46	215.45	216.78	218.57
213.78	213.69	215.15	205.04	212.64	210.07	213.88	215.41	213.3	208.73	213.6	212.23	209.43	210.82	214.26	213.55	215.96	210.4	211.29	210.26	208.16	210.88	212.04	213.17	214.31	216.28	210.28	214.11	214.3	210.38	215.36	214.48	209.43	215.27	213.96	217.11	214.55	209.13	212.53	212.57	212.44	206.49	212.99	214.81	216.13	216.43	210.71	212.98	212.03	214.11
204.09	204.4	206.52	204.68	205.48	205.83	204.96	204.39	209.42	203.87	209.74	205.73	202.31	204.71	205.16	203.78	204.37	208.76	207.92	206.76	204.57	209.72	204.42	205.5	205.71	205.8	203.95	201.66	204.41	207.6	210.17	202.82	211.48	204.59	209.73	205.15	204.6	206.08	206.41	206.34	206.01	206.32	199.92	204.94	205.31	206.81	200.11	207.48	207.74	203.98
213.79	205.99	211.9	208.74	208.25	208.21	208.23	207.12	206.08	214.42	209.11	206.79	209.26	210.52	208.9	207.9	206.34	209.62	212.99	210.04	207.87	207.65	207.51	209.85	207.36	206.63	207.8	217.07	208.71	211.17	207.02	208.14	210.42	208.99	205.51	204.24	211.26	205.78	213	208.04	206.84	203.47	209.31	211.58	209.45	207.06	208.98	204.33	206.83	209.96
210.34	207.25	210.46	210.8	209.85	208.36	214.56	214.21	208.4	215.03	209.37	210	204.54	205.71	204.33	210.61	212.19	211.21	211.16	208.69	211	210.9	209.95	215.21	210.04	207.88	205.87	207.13	210.2	213.15	210.73	208.1	208.32	213.33	207.78	208.29	205.55	208.57	203.17	210.16	209.15	208.36	210.94	213.44	210.81	206.99	207.69	210.3	212.71	208.75
217.27	218.04	213.62	217.27	215.53	216.24	213.26	218.59	217.07	216.02	217.6	213.88	221.08	221.1	215.52	221.39	218.8	217.39	218.5	216.59	215.72	221.55	221.21	220.43	221.56	216.52	221.25	222.38	217.81	221.19	217.78	218.61	220.21	217.09	219.41	215.83	218.39	220	216.28	218.73	215.46	216.98	218.58	218.71	219.42	217.79	216.65	218.7	214.34	219.08
204.04	204.06	205.7	204.99	205.79	207.18	207.54	202.32	206.5	202.28	205.02	203.53	205.82	200.73	206.72	202.88	205.13	206.62	207.99	207.86	202.91	206.04	207.18	203.86	204.16	208.46	199.69	201.54	204.9	202.19	200.64	204.61	200.55	201.65	205.65	203.34	207.34	203.51	208.66	199.87	209.9	209.05	205.65	204.12	206.09	201.23	210.36	202.55	201.54	202.84
219.06	211.91	216.74	221.19	216.14	218.09	215.42	211.6	218.34	218.37	215.39	216.95	217.08	218.62	220.32	216.71	218.84	213.32	214.39	213.05	217.13	214.13	214.64	216.93	220.94	218.47	220.8	213.58	218.99	217.51	218.94	217.89	219.44	213.66	214.41	221.91	215.82	214.59	215.49	223.61	220.64	213.02	214.9	218.26	214.63	218.27	217.34	214.95	214.76	215.29
204.88	208.99	211.37	211.22	206.51	203.13	206.73	208.45	205.35	202.58	206.79	204.45	210.65	210.77	203.4	209.77	205.28	207.16	208.35	202.52	208.87	207.69	204.52	207.94	202.17	202.98	206.5	204.43	207.37	207.94	207.8	207.51	205.7	205.11	207.1	206.57	207.86	208.26	203.19	199.23	206	210.75	209.54	207.65	205.8	211.5	209.67	207.32	204.58	205.01
201.88	202.55	200.53	207.38	207.05	199.64	201.09	201.01	207.74	200.92	203.08	204.59	198.6	208.34	202.89	200.44	204.1	199.26	204.85	204.83	205.03	205.07	199.55	204.39	204.7	205.39	204.9	201.74	199.66	205.14	198.2	196.33	200.89	206.32	206.45	210	205.45	202.96	206.1	201.46	205.28	207.84	202.34	202.82	201.36	205.71	199.04	203.35	206.61	203.18
193.1	194.94	195.73	194.78	193.44	190.98	193.79	195.87	197.84	197.24	195.57	193.93	193.67	197.13	192.98	198.4	194.76	193.45	199.04	199.41	198.52	195.95	192.93	197.17	195.48	192.71	193.94	194.09	191.13	196.53	188.37	194.08	191.49	198.95	194	199.35	195.04	198.97	194.5	189.14	196.63	194.6	197.37	196.74	194.99	192	197.85	191.92	194.94	198.35
207.87	205.9	209.49	207.43	209.97	208.81	209.55	205.85	208.83	206.59	205.79	210.11	205.94	210.97	208.84	204.32	206.06	205.85	207.12	204.74	203.95	209.41	208.94	207.03	210.03	206.76	211.7	206.72	212.76	207.49	206.98	210.01	206.11	208.08	210.62	213.7	206.28	208.71	205.65	207.52	209.91	207.58	207.55	208.86	205.25	208.33	207.3	207.01	204.85	209.3
205.26	209.02	209.47	208.46	209.62	211.71	207.56	210.71	206	205.93	211.51	208.03	207.66	209.21	212.23	206.06	207.32	209.2	209.51	213.51	210.7	204.63	210.08	206.93	206.17	207.38	213.31	207.68	208.69	210.68	208.87	208.84	209.43	207.37	212.54	215.17	206.36	208.17	205.51	206.88	208.67	209.19	208.18	207.76	204.62	207.83	208.71	209.05	207.17	209.4
215.95	216.67	215.86	217.75	218.02	216.24	214.62	213.4	219.62	218.52	214.39	219.87	217.21	212.23	215.07	218.56	218.61	218.12	212.37	214.51	216.83	215.07	221	219.64	217.26	221.11	220.36	214.17	217.5	216.96	214.39	213.04	216.96	219.57	214.4	216.68	213.2	219.87	215.1	214.41	211.85	220.39	218.6	216.82	214.21	215.88	214.62	215.32	213.13	216.71
203.74	202.87	200.57	204.3	202.05	204.78	199.7	205.97	203.1	201.29	203.57	208.25	200.49	200.47	208.38	200.86	204.92	199.55	203.82	205.79	204.42	197.6	204.53	205.84	202.7	202.57	201.32	198.16	201.7	204.22	206.05	201.61	200.05	207.91	204.62	203.3	201.09	202.98	202.45	201.02	203.04	207.88	202.42	202.6	203.79	205.22	203.64	200.28	201.51	204.25
200.02	202.43	201.19	205.87	205.13	205.55	201.34	198.92	200.71	202.56	203.13	200.92	202.39	203.98	204.58	202.64	202.89	201.49	204.61	205.53	200.68	201.83	204.73	202.38	203.49	207.75	201.25	205.04	193.73	202.06	204.77	202.25	198.91	201.65	201.69	203.82	202.25	203.02	203.17	202.23	203.11	202.74	203.7	202.13	205.08	205.11	200.03	202.35	210.69	203.08
206.8	213.7	206.92	207.62	209.86	212.93	209.78	209.18	206.05	213.22	208.38	211.62	210.23	208.4	207.77	210.25	206.48	205.64	209.24	209.87	211.51	209.49	204.21	209.95	213.01	209.89	207.4	209.71	206.26	210.8	207.64	210.4	213.34	206.6	205.64	212.17	207.73	205.15	212.14	208.97	210.91	209.41	210.16	208.85	207.23	206.34	210.63	210.48	211.38	207.03
201.27	203.7	205.95	201.78	206.43	203.72	199.99	204.39	206.14	200.37	203.53	199.23	204.38	202.25	201.32	198.57	199.24	204.84	196.56	198.65	205.43	205.19	202.2	202.24	201.48	203.14	201.8	207.52	201.74	201.24	207.7	201.02	200.6	203.62	199.93	204.56	206.56	210.6	199.51	204.22	205.39	204.18	204.42	203.28	200.81	202.49	202	202.12	200.33	203.85
205.52	205.68	205.71	203.6	204.45	209.91	201.57	203.06	199.77	204.67	204.16	206.74	199.65	206.87	202.91	201.43	206.02	206.64	205.94	196.46	203.16	204.82	202.01	207.33	204.72	202.33	202.56	204.12	203.02	197.9	203.9	205.99	199.19	206.79	205.44	202.66	203.38	205.62	200.64	203.89	204.62	202.51	205.06	206.16	201.22	206.97	198.62	206.85	204.87	204.15
208.18	204.44	200.89	204.43	203.33	209.04	210.41	207.81	206.68	203.09	205.1	201.26	203.56	203.26	208.72	207.56	204.23	202.81	207.05	206.92	203.36	202.65	204.47	200.16	202.1	203.35	203.35	201.06	203.78	206.62	198.32	204.16	206.22	204.85	200.29	207.77	202.17	204.63	204.4	205.83	202.48	202.89	199.09	206.6	204.54	203.25	201.6	206.19	205.49	206.15
209.46	209.95	211.11	206.14	204.52	205.97	208.06	204.05	207.38	205.58	205.55	203.03	206.76	205.9	207.19	213.03	205.83	204.04	203.11	208.69	206	207.45	205.85	208.17	206.62	207.31	205.76	206.93	209.85	208.82	208.85	206.94	208.19	206.88	204.62	204.07	206.61	205.17	210.4	206.52	210.07	208.87	205.65	207.37	206.59	210.4	210.45	205.77	207.36	212.67
221.74	213.94	218.66	213.14	211.4	216.51	219.46	217.66	217.9	216.99	219.47	216.18	223.25	219.01	221.89	215.21	217.62	214.71	216.3	222.83	216.65	220.55	218.12	219.91	214.54	218.41	219.45	218.8	216.21	217.31	214.66	213.78	221.73	214.24	215.84	215.88	220.47	220.43	214.34	214.93	219.03	217.12	216.97	220.86	221.85	215.1	217.17	220.58	215.71	220.48
213.52	215.2	213.41	211.5	213.48	210.86	214.16	210.41	210.22	209.64	209.71	211.57	212.44	209.46	209.38	208.71	214.32	213.31	212.74	216.8	213.02	211.37	213.67	212.56	211.87	212.83	208.32	212.23	209.46	205.95	210.49	211.99	215.18	210.41	212.27	208.01	214.46	214.56	211.04	216.69	211.61	211.73	212.98	211.42	214.03	212.49	212.23	207.26	207.64	210.51
211.73	209.94	213.33	212.23	210.13	212.09	210.8	213.8	210.63	209.26	207.8	213.38	211.54	211.87	211.2	208.48	214.69	208.13	212.37	211.64	207.77	214.06	213.65	210.14	208	210.82	213.72	212.3	209.22	209.08	213.75	209.85	211.13	211.36	212.58	210.07	215.37	212.12	216.79	211.36	212.53	213.61	207.1	213.15	210.89	213.91	209.03	208.26	212.73	212.32
207.51	206.76	203.36	204.66	205.91	208.81	201.2	205.47	203.94	203.08	203.53	205.96	203.84	208.41	201.72	205.56	200.36	204.94	206.17	198.4	204.16	202.98	206.57	208.52	205.49	203.31	204.74	206.31	203.26	205.22	208.65	205.15	210.04	211.11	208.54	206.15	203.3	208.17	206.47	207.14	206.6	207.33	203.37	200.87	200.41	208.75	204.4	212.35	205.79	207.66
214.57	216.01	220.84	220.35	214.6	214.03	214.33	216.38	216.32	223.11	217.54	216.39	214.04	216.5	215.16	215.91	219.82	217.01	218.57	217.47	219.7	221.7	221.38	214.26	220.24	222.23	216.96	215.57	220.6	216.41	217.24	213.09	215.77	218.38	216.11	213.31	217.97	219.8	219.81	217.54	219.28	220.21	214.44	217.85	218.66	213.28	217.32	223.32	215.08	216.39
211.69	206.29	205.24	207.79	206.79	208.2	205.19	206.09	209.71	205.05	208.33	205.25	205.84	209.13	209.06	208.97	206.66	210.37	202.86	205.9	210.81	205.68	210.1	206.67	205.97	207.48	209.85	204.63	205.95	208.35	212.4	205.57	213.35	208.27	213.16	210.04	211.06	210.57	208.24	209.85	211.93	208.55	210.26	208.22	209.43	207.84	209.7	207.29	206.26	209.97
212.75	206.91	209.14	207.73	209.26	204.04	209.51	210.02	208.71	207.06	206.73	206.26	211.55	207.5	207.6	205.11	206.35	207.63	210.79	206.47	206.39	211.36	210.89	212.17	211.58	209.32	210.22	205.71	207.11	205.5	205.64	204.48	211.23	205.14	205.49	206.21	215.69	210.4	205.94	211.62	209.41	208.3	207.56	207.21	207.16	208.32	208.52	206.88	206.77	215.95
212.96	210.1	210.71	211.77	212.39	209.35	214.05	208.92	211.22	210.52	215.6	216.38	211.44	210.37	210.07	217.31	212.53	211.94	212.7	209.88	210.78	212.03	212.54	216.23	216.17	213.95	215.5	213.77	211.14	210.13	212	211.77	212.58	214.42	210.61	213.43	214.32	214.54	211.29	214.25	211.73	208.59	210.65	210.6	213.46	213.82	206.63	211.37	209.59	209.33
222.84	214.45	216.16	215.01	218.26	218.34	212.99	211.58	216.37	224.42	219.65	214.34	212.93	222.84	218.04	214.75	211.33	215.99	215.3	221.26	218.46	216.68	213.85	216.91	216.56	216.12	217.31	215.41	219.2	218.67	215.82	214.05	216.52	219.41	214.89	215.77	215.27	214.65	215.69	218.69	221.17	217.04	215.31	217.27	214	220.32	221.31	217.21	218.3	217.06
213.62	204.65	214.48	209.9	206.23	206.5	210.97	210.16	205.33	204.41	207.09	205.22	211.24	211.84	206.3	209.04	214.49	208.22	206.31	208.92	211.57	211.1	207.36	211.86	208.04	208.3	211.75	206.72	212.62	213.42	214.02	204.12	210.4	207.52	212.38	208.97	208.23	212.11	214.65	201.99	213.53	210.55	212.15	206.81	204.65	206.99	205.08	208.12	206.86	210.28
204.23	200.47	205.07	210.66	208.89	205.95	211.07	206.16	206.08	210.36	205.59	207.85	207.55	207.58	204.71	205.6	210.96	203.09	203.12	209.34	207.85	205.6	208.48	205.4	204.11	206.22	204.19	208.2	209.17	207.01	207.01	207.48	206.18	207.73	212.18	206.03	208.52	204.96	207.01	202.17	212.8	210.57	205.71	204.55	205	206.3	208.22	201.44	207.64	209.7
195.85	196.34	198.47	195.73	198.01	196.49	190.58	197.25	198.85	199.05	197.42	201.43	199.29	200.56	198.9	200.04	198.65	195.49	202.18	196.88	192.96	196.15	197.34	201.77	204.88	198.82	201.21	197.42	198.46	202.06	200.34	199.85	198.47	193.63	200.25	194.06	197.11	196.86	201.67	196.56	191.48	201.53	195.87	201.76	196.9	193.92	196.04	201.15	197.24	198.29
205.61	205.37	202.4	202.27	204.24	200.43	205.85	204.65	203.4	202.87	202.03	201.8	208.7	201.93	200.89	202.86	203.1	200.98	206.05	204.21	205.61	202.33	201.76	203.33	202.63	200.5	201.66	204.29	197.82	202.82	206.69	202.87	204.1	199.64	204.35	202.24	201.18	200.44	202.85	202.72	207.26	203.65	200.94	206.98	208.49	203.89	197.74	201.12	202.87	201.22
213.89	217.09	211.17	214.89	214.94	213.94	216.8	211.97	218.66	215.06	214.59	215.68	213.18	215.76	212.58	217.9	212.24	215.97	209.77	217.56	216.41	215.33	213.1	215.83	215.14	212.98	214.02	212.58	215.99	217.81	212.67	217.64	216.75	212.99	217.56	213.24	210.23	214.33	210.42	214.27	212.5	213.11	213.03	212.81	219.22	216.25	215.11	206.73	213.17	214.43
199	196.94	196.53	195.52	196.02	196.59	198.11	199.49	201.14	203.08	196.14	201.24	194.99	195.18	201.83	195.74	202.89	197.35	195.01	197.84	197.46	198.39	199.71	201.42	197.88	201.07	197.31	201.47	198.8	196.65	195.45	195.04	191.95	199.83	197.67	193.21	201.02	195.04	199.1	199.92	200.71	204.69	198.45	196.35	199.33	200.94	197.49	195.83	194.87	199.23
199.63	201.67	204.16	197.53	196.81	197.05	195.35	197.38	203.51	199.75	197.66	195.69	200.2	195.79	199.04	198.28	200.92	197.64	199.14	201.2	199.87	194.4	199.24	200.71	196.78	199.19	199.53	200.68	194.47	196.83	195.71	197.69	203.89	202.31	197.88	200.86	196.64	200.52	197.12	195.67	198.89	198.67	195.75	200.85	205.02	198.33	194.47	199.17	200.96	198.34
201.88	205.54	206.22	204.29	202.8	201.95	204.6	202.54	207.43	199.12	208.4	204.48	206.22	201.33	203.43	199.98	206.79	206.21	203.57	204.22	201.08	203.08	204.51	203.78	205.58	200.46	202.21	203.35	207.46	203.19	206.06	206.7	203.71	204.81	210.56	200.76	201.64	202.2	198.45	200.29	202.72	202.06	202.76	199.58	197.97	203.74	202.11	204.22	207.31	206.27
209.57	205.14	203.86	203.43	196.11	209.42	204.68	204.1	202.05	203.55	208.93	202.28	201.16	201.08	205.6	199.34	206.67	207.84	200.28	203.63	205.47	200.12	203.22	202.57	200.91	201.39	203.57	203.83	201.38	204.11	200.58	207.12	204.89	201.73	201.31	205.36	197.75	202.86	201.79	203.41	199.84	200.47	203.08	205.76	202.47	203.15	210.33	202.83	205.06	203.01
213.09	215.64	214.47	207.71	210.72	215.61	218.09	209.53	204.23	216.27	214.98	211.39	217.72	216.18	212.71	210.44	211.4	213.5	212.29	214.39	210.49	211.64	215.4	213.39	214.51	211.96	212.9	211.49	213.76	212.03	217.29	211.6	212.5	213.76	211.07	212.74	211.74	214.17	214.85	211.23	213.41	212.27	212.8	218.15	215.99	210.51	215.84	214.32	211.53	214.59
213.31	208.4	213.18	210.35	209.27	207.58	212.49	213.48	212.23	211.57	208.1	214.42	212.8	215.52	216.12	209.17	215.09	211.05	213.03	209.34	214.84	207.52	208	208.78	214.93	210.81	211.88	213.8	212.72	212.77	211.01	215.6	214.18	209.22	210.38	215.58	209.34	211.8	214.61	211.55	208.43	208.61	211.12	212.68	213.61	212.01	210.28	211.82	210.01	213.43
209.49	210.4	213.94	210.93	209.92	208.12	210.99	209.22	208.51	208.1	208.91	208.91	209.17	213.98	207.82	208.37	206.76	212.28	205.19	207.14	207.94	208.03	209.87	209.3	210.33	209.73	210.28	209.08	209.28	204.46	207.66	206.63	210.76	212.82	210.66	208.61	210.51	209.37	207.9	210.73	208.69	207.96	207.21	210.33	215.17	209.86	207.97	211.66	209.84	210
214.69	215.41	218.92	214.97	215.72	216.66	219.24	213.26	217.33	219.14	216.58	217.72	220.13	217.62	214.21	218.84	216.56	217.37	218.92	219.18	221.06	216.53	216.82	219.82	218.84	219	219.85	217.41	214.56	219.45	210.29	210.54	216.72	215.53	214.65	218.38	214.77	219.98	216.8	216.5	220.15	220.9	219.23	220.35	220.78	217.37	217.24	215.87	218.02	222.56
202.71	205.06	202.52	199.22	204.43	203.24	202.55	204.31	198.86	201.27	202.69	197.4	204.22	206.08	208.72	198.97	199.26	201.62	197.55	207.33	203.97	204.62	205.68	203.72	205.66	204.67	203.23	200.38	204.82	199.76	208.71	199.91	197.98	202.44	205.4	200.09	201.77	203.96	202.18	197.86	203.3	204.55	203.43	197.68	202.35	203.06	204.62	202.29	200.85	205.26
208.15	205.9	203.54	203.13	202.92	202.99	202.01	207.53	203.82	201.83	205.58	204.09	203.23	203.23	206.35	200.04	208.12	200.12	205.84	207.68	202.53	201.2	204.84	202.2	206.92	203.09	205.02	204.44	204.62	204.41	208.04	204.75	208.33	201.26	201.8	199.2	199.66	205.14	206.7	207.55	203.77	201.75	204.65	205.57	205.45	206.42	200.07	203.57	203.75	203.17
207.37	207.94	209.02	206.56	209.92	212.68	203.69	207.97	207.15	207.35	207.65	206.24	207.17	213.27	213.58	208.05	212.34	210.81	207.98	208.83	209.26	210.34	209.08	210.8	210.62	207.36	204.73	208.12	209.56	208.88	210.7	203.76	205.11	209.45	209.72	210.74	207.99	205.29	209.37	211.5	207.04	204.22	211.66	213.57	209.83	207.31	207.42	208.36	209.64	208.44
205.84	200.88	204.26	204.82	200.38	205.59	199.52	207.32	200.9	207.69	201.96	204.15	206.84	206.32	200.18	205.59	203.96	202.34	205.27	204.16	207.39	208.5	202.85	198.62	200.48	201.96	200.3	203.66	201.26	203.94	210.61	202.58	200.91	203.24	206.87	206.73	202.14	204.3	203.81	201.65	203.17	203.84	200.61	206.43	208.18	202.99	203.51	200.5	204.21	201.62
213.43	223.94	219.67	218.11	214.82	218.09	213.14	214.87	216.99	212.35	220.87	216.49	216.7	220.47	213.29	216.62	216.07	219.77	219.23	214.16	219.84	216.66	218.98	216.12	211.82	217.34	215.42	216.18	218.2	217.13	214.46	217.74	218.58	215.17	215.94	217.29	217.28	214.22	219.42	215.18	217.9	219.96	217.58	218.12	215.16	215.15	215.62	214.03	217.57	218.52
204.8	204.15	205.29	207.09	208.49	203.51	208.48	205.43	207.85	204.23	208.85	207.58	207.04	202.24	209.15	204.56	207.42	206.52	208.23	206.06	210.5	207.01	208.06	208.17	208.58	206.24	209.02	200.72	209.43	211.49	204.19	208.31	205.98	207.2	209.07	205.04	210.51	208.23	207.89	201.6	205.83	207.1	205.72	204.39	207.95	204.18	208.81	205.29	207.75	209.68
207.98	214.01	210.25	208.18	204.29	205.57	208.68	204.65	207.13	206.4	207.47	209.54	209.6	204.94	207.23	206.27	207.46	210.36	207.88	205.61	211.24	206.33	209.21	208.46	209.26	207.57	207.33	206.13	208.71	212.86	210.47	206.74	208.09	203.5	208	209.4	204.69	208.27	209.91	206.28	212.7	207.43	209.83	210.63	208.11	205.84	210.29	207.17	211.05	210.66
200.98	200.12	200.14	197.98	199.65	205.07	199.58	201.43	201.22	198.42	196.64	202.91	198.23	203.13	197.93	199.04	200.54	197.82	198.96	202.32	202.18	199.5	199.42	197.71	194.29	202.06	197.71	204.4	201.05	198.97	199.39	199.98	206.58	200.95	201.27	202.48	199.85	199.94	207.75	200.8	200.07	199.53	196.37	201.99	201	200.23	201.5	205.05	199.55	200.91
193.12	192.83	193.87	198.65	197.52	194.64	199.49	189.62	195.84	198.55	198.33	194.89	198.66	193.24	196.37	196.31	194.98	197.09	193.59	198.34	190.71	192.07	194.67	196.99	197.31	191.16	193.68	196.23	191.11	195.52	197.73	194.86	196.57	193.76	193.34	194.89	191.56	193.15	198.22	188.87	196.39	193.07	196.77	191.66	192.97	197.09	198.34	195.71	195.26	197.1
211.54	206.97	209.26	209.72	209.97	205.01	210.45	208.61	205.17	207.65	211.53	206.88	206.39	212.35	208.33	207.49	206.39	207.4	209.01	209.63	205.51	205.99	206.12	211.35	207.7	212.76	215.16	209.12	208.17	203.67	205.52	208.35	205.51	209.4	209.14	212.3	209.6	209.55	208.64	211.4	205.09	207.56	207.87	209.2	215.45	207.85	207.03	207.51	207.64	207.6
202.6	203.99	215.72	208.8	208.57	205.07	207.03	208.64	210.69	207.43	209.6	211.53	202.98	209.9	208.09	208.27	214.04	207.39	210.66	208.65	211.4	208.54	211.6	209.46	210.35	206.64	205.74	206.51	204.22	205.69	209.84	208.12	207.37	206.29	204.91	207.15	205.27	212.29	207.27	209.27	208.77	210.19	203.69	203.94	210.94	211.43	207.28	206.61	206.12	208.02
192.46	198.38	191.65	194.73	193.29	195.03	197.15	193.96	195.42	194.81	197.84	196.2	198.75	195.1	194.2	190.16	197.46	193.71	192.63	194.19	194.84	195.15	196.17	193.74	196.37	194.84	191.46	189.4	192.11	195.38	194.67	199.11	196.92	193.95	194.17	198.69	194.18	190.68	193.01	198.36	194.63	194.29	194.4	200.58	197.31	192.16	194.24	192.2	195.58	190.71
206.92	208.7	208.67	205.22	205.69	210.43	204.62	211.59	206.87	208.32	205.06	208.49	202.04	208.45	207.31	210.04	205.03	205.19	208.51	206.15	209.74	207.08	206.18	207.77	206.85	212.19	212.78	206.24	207.53	207.39	211.78	206.58	205.75	205.6	213.53	203.53	207.05	208.17	207.21	210.62	204.73	209.74	209.99	211.2	210.92	206.62	208.56	210.3	209.76	209.13
207.27	206.53	199.8	205.51	210.33	210.36	205.51	206.75	210.72	206.84	208.85	208.76	208.62	206.77	205.24	208.61	206.37	208.05	209.73	212.42	208.3	205.35	206.34	207.15	206.6	208.05	206.12	202.43	206.74	210.84	206.98	211.43	207.83	207.57	209.68	208.6	205.87	201.73	208.38	206.99	208.74	207.22	209.18	206.38	211.84	204.77	205.26	207.85	205.79	209.35
198.28	197.11	201.71	197.79	200.1	200.73	196.49	201.16	199.04	198.31	194.82	200.15	199.1	202.81	201.86	199.21	202.2	198.57	199.51	197.46	198.11	198.67	199.95	199.5	203.8	200.76	202.18	200.61	201.14	194.08	193.73	202.53	200.83	197.8	200.87	198.16	197.8	202.64	200.31	199.25	201.04	202.96	198.38	195.26	196.33	199.23	195.85	196.58	196.01	198.77
217.34	219.18	215.34	218.26	220.35	221.24	214.54	219.3	216.67	220.89	212.72	217.96	218.58	222.33	213.77	215.21	215.84	217.58	213.09	217.76	215.62	215.4	217.12	219.13	214.23	222.92	215.61	214.01	214.75	220.06	218.18	217.58	217.43	217.75	214.86	217.92	218.49	215.29	215.78	209.04	212.98	217.36	215.03	221.75	216.7	217.71	221.62	217.34	218.8	214.34
213.69	210.27	208.15	211.43	210.95	210.6	210.44	212.43	210.89	211.12	212.42	213.51	207.52	215.59	211.41	209.32	214.18	209.11	207.84	208.4	209.26	208.15	211.55	213.04	211.75	211.84	212.28	210.01	211.5	213.51	209.22	215.77	213.72	212.73	215.49	213.6	213.38	209.37	208.84	217.43	212.23	211.33	212.63	211.95	207.55	208.17	212.63	210.37	208.12	212.5
211.64	211.29	212.4	211.32	213.68	212.28	212.3	209.41	213.75	211.65	207.02	213.47	213.69	214.5	209.1	211.07	212.39	210.81	214.62	213.97	214.11	214.3	213.11	213.25	213.74	213.5	213.1	217.51	211.76	211.21	211.9	210.85	210.98	213.57	210.58	214.54	210.46	213.3	213.97	211.48	209.39	211.45	215.24	212.16	210.04	212.91	215.38	213.24	209.89	209.28
199	198.6	199.74	199.58	198.15	199.45	198.55	198.88	198.14	196.63	204.94	197.56	199.13	199.55	201.57	202.08	199.77	201.6	200.82	202.52	201.8	201.74	199.34	196.42	202.33	201.34	199.26	197.2	202.56	201.07	200.78	192.41	196.22	201.85	200.14	201.91	203.9	205.63	200.6	203.86	201.53	202.7	198.69	203.14	199.02	199.89	196.76	199.42	201.05	202.65
218.71	217.5	218.52	217.58	215.03	216.32	211.81	216.47	214.08	216.75	217.48	215.3	215.52	218.29	220.29	218.89	215.27	214.11	211.49	213.17	217.66	217.74	211.38	216.66	218.3	217.31	212.38	214.52	217.03	216.77	214.61	219.34	210.12	218.84	212.95	214.32	217.19	214.48	216.62	219.6	214.01	217.06	215.85	215.3	218.23	221.1	218.37	213.28	219.57	214.26
213.74	211.65	211.77	210.48	214.89	211.44	209.98	211.95	208.73	213.95	211.62	212.78	210.08	212	213.86	212.6	209.78	210.57	212.56	211.01	209.24	212.96	209.81	210.96	210.67	212.94	209.03	214.98	211.19	214.4	212.59	215.56	213.51	211.69	210.06	211.77	209.68	205.79	212.17	211.52	211.63	211.06	213.38	209.79	209.14	209.94	211.62	212.61	211.95	215.39
211.07	208.1	211.27	210.22	205.28	209.05	206.77	205.19	210.13	210.47	212.31	208.41	208.25	207.16	212.34	211.39	209.8	209.82	208.94	207.59	208.95	206.12	212.75	214.6	208.9	206.56	208.29	211.07	208.28	210.22	204.41	206.59	206.02	206.54	204.13	210.91	203.39	206.04	208.34	207.95	208.85	206.4	208.13	209.01	204.27	207.49	211.4	209.61	208.68	209.34
199.79	195.22	191.63	192.9	197.49	192.28	199.93	194.17	193.74	193.47	194.29	195.39	199.14	194.78	195.23	191.94	200.72	195.06	197.01	193.84	197.23	194.39	197.2	191.85	195.26	196.18	194.28	195.33	199.59	193.05	198.02	192.91	196.15	197.64	192.8	194.58	190.77	193.87	194.31	197.17	193.78	194.2	196.23	193.84	196.38	198.34	194.24	197.72	196.13	199.13
201.72	206.02	206.02	210.14	206.03	207.41	208.84	207.1	206.63	208.1	209.09	207.36	207.32	207.67	203.82	205.89	211.03	204.88	206.46	208.73	204.06	205.48	209.68	207.35	207.01	205.35	207.06	210.29	208.41	211.39	207.01	203.5	210.94	204.84	209.37	215.05	209.07	202.33	206.95	207.22	208.1	209.41	204.57	207.28	205.82	212.22	208.81	207.22	210.77	207.59
209.06	202.78	203.61	206.57	205.34	203.84	206.11	200.51	205.32	204.36	204.12	207.82	208.25	207.37	205.6	207.77	208.23	207.48	206.12	210.93	206.19	205.31	202.69	207.12	212.23	205.24	209.05	202.58	205.86	203.58	208.18	200.94	206.27	204.17	206.45	206.73	201.22	208.73	208.84	200.7	204.26	207.5	204.64	202.3	201.75	207.53	202.07	203.68	204.68	212.21
200.74	209.76	211.78	209.47	206.78	210.85	210.54	205.61	210.5	206.5	209.62	211.98	209.24	207.91	211.85	210.34	214.41	206.94	207.08	207.83	211.49	207.77	204.3	205.83	204.45	204.79	213.14	210.19	209.29	208.54	210.28	208.36	207.59	202.76	205.85	208.39	208.93	210.71	209.38	206.13	204.56	205.3	204.52	206.03	205.45	209.08	211.53	212.37	207.02	208.55
218.15	215.15	216.44	216.07	213.34	216.02	220.98	213.58	216.39	214.49	218.16	216.95	214.55	217.81	217.63	220.56	213.05	214.59	218.11	216.55	215.83	217.33	221.13	216.32	217.01	216.64	216.62	215.74	214.77	220.54	217.82	217.24	224.65	214.15	221.36	217.26	213.79	211.5	218.57	216.15	215.98	220.63	218.76	215.45	219.54	214.85	223.09	213.05	220.04	213.83
212.95	214.58	212.88	208.27	212.99	214.18	212.89	211.98	214.8	212.73	212.45	207.96	212.32	212.81	211.84	211.14	215.66	212.02	212.77	213	210.99	212.97	213.32	208	210.75	210.28	210.48	215.3	214.84	214.21	210.55	213	213.5	214.57	217.22	212.12	218.84	213.95	210.49	211.87	215.84	214.64	214.1	212.22	211.22	211.82	216.46	214.52	215.85	211.5
210.35	208.29	205.81	206.44	205.4	208.09	207.06	207.24	203.57	210.51	209.26	203.78	207.33	206.58	210.63	208.42	206.41	206.64	209.63	207.01	212.72	208.29	210.74	207.76	208.35	208.37	207.42	211.44	212.03	209.99	208.95	207.99	208.77	204.87	205.05	211.35	208.72	205.09	206.33	207.69	211.73	207.49	205.43	205.94	209.99	209.39	208.52	207.26	206.2	209.61
210.94	215.7	211.68	208.34	211.36	212.28	214.25	211.4	210.4	209.97	213.1	209.71	211.03	210.33	210.86	209.62	216.98	213.65	214.16	210.6	210.45	214.39	212.91	217.34	212.77	209.49	210.56	215.32	213.92	215.54	212.48	206.42	209.67	212.64	216.31	212.62	213.36	211.37	213.34	208.73	211.64	209.89	215.8	210.48	212.8	215.72	208.5	207.74	212.79	207.92
205.96	205.84	207	204.65	202.98	208.57	205.94	202.78	206.74	206.93	207.12	203.04	204.78	209.03	202.2	210.14	200.43	204.67	201.97	197.92	205.24	204.77	200.99	203.1	202.15	207.55	205.16	210.29	203.46	203.81	204.85	200.42	206.84	202.99	200.7	198.15	204.96	205.33	207.11	206.42	201.47	208.46	206.37	206.6	205.38	205.3	203.12	202.59	203.23	201.79
210.84	213.96	210.97	213.48	210.22	210.03	211.86	210.45	214.3	214.19	208.16	213.06	208.15	209.01	212.98	212.37	215.58	211.56	208.72	208.42	210.92	211.74	208.87	212.95	210.74	210.45	209.61	209.44	209.54	212.83	207.38	208.88	209.48	215.98	213.37	212.86	209.31	211.73	211.79	215.53	209.34	214.41	215.98	215.89	211.53	212.45	213.39	212.3	214.66	208.56
207.89	209.91	205.9	210.22	209.04	209.07	210.33	210.67	212.14	207.15	206.38	206.79	207.86	206.65	206.71	209.28	207.17	205.85	209.78	207.06	212.08	206.77	210.46	207.04	211.57	211.02	207	213.12	204.91	208.65	204.83	207.24	210.53	210.92	210.39	210.66	210.61	204.98	207.49	205.69	208.39	214.79	209.8	214.21	210.18	211.19	209.89	205.43	212.74	204.47
192.01	199.49	196.16	192.14	193.74	200.38	193.64	196.17	198.7	194.48	197.48	195.15	191.67	194.73	195.76	196.35	197.32	197.2	196.7	198.92	197.52	191.68	192.15	196.51	192.99	194.34	196.1	200.65	194.99	196.28	195.92	189.22	193.21	191.55	191.4	194.82	198.1	197.59	198.8	192.68	191.59	195.72	191.57	192.14	195.92	194.36	194.96	190.76	196.97	193.68
209.62	212.43	209.46	211.93	207.5	205.78	209.07	207.25	205.84	210.35	206.38	208.17	207.74	205.37	212.69	207.56	207.9	210.85	207.38	206.62	208.44	210.21	204.85	208.18	207.78	207.65	205.45	209.62	207.26	209.52	215.28	206.62	211.82	207.99	210.77	208.76	214.15	208.47	204.65	210.9	203.05	211.46	208.4	210.84	208.52	206.56	207.25	208.93	212.11	209.98
212.59	212.99	216.11	215.99	219.67	219.53	213.81	217.38	218.52	216.81	218.52	222.04	218.34	217.54	222.44	212.15	217.82	219.57	221	215.45	221.59	218.55	216.35	212.29	210.82	216.67	217.34	212.36	220.62	215.07	214.29	210.82	213.82	216.62	216.99	217.07	216.26	212.49	215.78	215.18	216.94	216.91	219.2	220.83	217.29	217.05	217.03	216.43	218.36	211.98
215.97	216.71	215.47	222.07	215.4	219.13	215.15	215.76	218.61	214.99	215.57	213.2	216.92	222.02	218.25	214.26	214.3	216.7	214.58	219.39	215.25	216.59	218.13	215.8	217.69	217.16	219.95	221.04	215.6	216	219.18	214.06	219.6	214.36	219.67	219.27	220.18	215.84	218.19	223.43	218.03	214.19	217.79	216.03	216.51	215.12	214.82	214.3	215.98	221.28
215.6	213.95	216.58	211.46	211.09	213.33	211.81	217.4	215.94	215.02	211.58	211.92	211.56	212.17	210.9	214.92	212.26	214.66	216.45	213.34	212.63	216.37	212.81	210.92	212.7	211.73	211.89	212.66	210.31	214.72	216.1	209.93	216.43	209.75	214.75	211.92	213.88	217.68	210.27	214.88	214.79	216.82	211.93	215.04	214.83	216.91	212.21	214.05	209.36	212.16
202.69	201.97	200.26	197.95	200.16	195.24	198.3	202.72	199.28	200.44	203.35	200.37	199.15	205.47	196.75	200.42	199.2	198.19	201.54	199.39	203.1	197.14	193.21	198.79	195.71	203.43	198.39	198.46	200.03	201.01	202.53	192.55	199.67	194.93	201.79	198.76	199.45	202.6	197.33	202.79	201.42	197.9	205.06	200.49	201.42	202.63	199.64	198.67	199.3	198.52
199.58	200.38	201.71	203.59	201.18	205.38	199.7	203.84	203.8	209.55	207.13	201.23	201.61	207.71	202.83	207.46	200.67	205.46	203.5	207.21	201.53	204.78	198.46	197.02	205.09	201.27	206.49	200.29	197.85	195.19	208.42	203.93	206.31	199.61	201.72	205.6	201.28	202.8	205.82	206.79	204.15	201.57	206.68	201.92	200.65	202.85	204.24	212.4	199.96	201.64
209.81	209.46	211.22	207.73	210.2	210.69	208.11	211.73	212.44	209.39	207.04	209.41	210.96	211.82	206.88	209.64	207.45	209.1	209.07	210.75	211.76	211.79	205.97	209.1	211.81	207.78	211.05	211.36	211.08	205.68	210.02	212.23	210.83	212.42	209.14	212.78	209.71	212.79	214.51	214.33	210.27	210.21	209.21	208.15	210.86	210.01	210.18	212.23	208.73	209.71
208.87	209.07	208.55	205.84	211.47	211.76	209.15	208.28	206.11	209.42	208.95	203.33	208.05	209.87	204.75	209.71	210.81	209.02	208	210.37	210.29	207.43	210.06	206.7	211.42	208.07	210.56	210.3	209.83	209.71	205.88	205.16	209.79	211	208.92	210.78	207.5	210.49	206.61	213.43	210.87	210.41	211.26	207.48	207.3	210.72	207.34	201.31	207.55	213.75
208.66	206.32	205.83	208.36	208.56	201.28	202.03	201.93	205.39	202	205.18	206.01	209.67	209.08	201.84	202.67	207.82	207.98	205.63	205.77	206.29	206.8	207.25	206.04	208.25	204.77	203.96	204.35	207.73	203.97	205.87	205.16	205.8	206.64	204.44	206.07	205.09	204.34	206.72	209.69	206.9	206.4	207.83	210.15	204.28	204.83	200.4	206.09	208.27	209.05
197.93	196.16	191.75	198.53	195.12	196.59	192.81	194.42	196.08	189.66	191.05	195.55	194.83	189.01	187.65	195.39	193.13	191.35	192.54	195.34	194.76	190.61	193.61	200.09	191.26	194.05	194.03	195.91	191.19	193.91	193.91	192.73	193.69	194.49	191.28	192.38	193.94	192.57	192.31	200.33	194.88	197.86	196.84	195.79	194.52	196.64	197.62	189.69	192.31	194.41
207.97	205.78	210.51	209.53	209.88	210.03	206.87	207.64	205.47	210.67	210.99	209.38	208.9	209.75	211.73	207.21	209.78	203.98	213.27	211.77	211.33	209.74	210.47	209.88	209.97	205.76	212	211.88	213.26	208.46	209.27	212.53	209.53	209.92	210.95	208.74	207.91	213.71	207.77	208.84	207.53	212.49	207.39	206.88	207.97	207.27	209.22	207.98	211.4	207.05
210.04	211.49	210.08	212.67	208.79	209.78	212.36	210.55	207.85	209.59	207.75	207.43	207.4	209.76	208.06	210.42	211.65	207.93	202.33	207.79	209.12	203.06	204.43	213.02	210.78	205.98	209.17	206.58	213.68	211.92	205.88	208.8	208.72	206.75	206.14	209.81	213.7	206.69	211.49	208.44	207.97	209.56	208.63	206.06	211.99	209.44	212.37	208.15	206.59	208.82
207.26	205.03	207.04	206.63	208.81	210.72	206.51	205.52	209.91	211.74	209.22	204.78	209.99	208.31	211.08	208.45	211.77	207.72	207.63	208.83	208.05	209.33	208.57	207.27	210.73	205.76	207.74	208.59	207.7	207.81	210.64	209.37	208.22	210.02	206.61	212.32	209.98	209.52	208.94	210.9	209.46	208.59	200.5	209.38	205.99	207.24	204.36	201.34	209.07	211.33
203.38	204.99	203.15	205.42	202.37	201.44	204.12	204.59	201.34	204.34	202.95	201.33	204.1	207.1	207	201.4	202.52	203.12	204.73	210.39	199.88	200.31	201.17	206.94	202.46	200.72	203.92	204.22	203.87	206.54	203	204.34	205.36	200.84	201.5	206.23	199.54	204.31	203.63	200.38	203.49	199.64	205.42	205.69	200.14	202.87	204.98	201.61	199.17	204.66
207.93	211.48	213.68	209.41	212.54	211.65	212.06	212.82	212.82	207.67	213.79	215.33	211.46	216.83	208.71	213.78	210.75	209.08	208.28	215.47	211.72	209.94	207.14	210.25	211.86	210.98	216.15	205.72	212.19	211.03	212.61	209.41	210.16	207.37	209.96	214.66	212.01	213.42	212.4	207.78	213.59	210.62	210.52	212.05	207.87	213.02	214.03	213.28	208.66	213.66
203.17	202.53	198.08	202.64	203.85	208.21	199.7	201.24	200.88	205.76	203.69	203.15	203.29	203.18	202.1	198.36	203.75	203.5	206.47	208.48	200.24	204.35	200.06	204.76	208.41	201.15	207.15	204.4	205.98	198.15	200.73	206.36	205.88	202.4	202.27	201.27	204.9	202.77	203.3	204.88	200.66	203.58	199.8	206.27	204.7	205.37	202.49	205.81	204.39	206.42
208.41	208.04	206.69	212.54	210.59	206.53	211.35	215.31	210.96	211.57	214.9	212.05	210.21	211.94	209.75	206.75	213.31	210.59	212.46	213.56	212.2	211.53	211.77	207.11	214.53	211.11	211.43	205.64	210.91	214.63	213.75	212.18	214.3	210.28	208.49	214.79	211.4	211.71	213.45	216.65	207.67	209.35	217.05	209.87	211.29	208.95	212.18	211.3	215.73	212.54
207.98	208.7	204.59	210.38	210.21	206.55	208.55	206.51	208	208.3	208.09	210.01	205.1	208.42	207.57	210.12	210.33	208.39	205.44	206.98	205.77	206.27	211.1	206.09	206.51	210.93	210.54	207.74	209.35	211.94	208.29	210.69	208.79	206.78	209.61	211.18	210.83	207.18	207.02	204.58	208.45	204.44	208.77	206.6	210.79	211.73	205.72	213.02	206.07	205.74
206.26	212.08	210.65	215.44	211.69	208.27	210.06	211.9	211.41	213.75	214.48	214.13	211.6	213.82	214.88	211.7	212.71	209.52	212.25	216.16	214.95	204.75	214.8	210.25	211.86	215.9	211.9	217.21	211.65	215.91	209.63	215.85	211.24	213.34	214.13	210.8	209.28	210.54	215.06	215.42	215.17	211.86	206.01	210	212.64	213.52	215.89	207.42	208.41	212.34
200.65	204.23	207.96	205.66	207.01	199.52	202.01	204.05	205.13	203.97	205.1	203.45	203.59	205.59	203.7	203.85	203.87	205.52	204.97	203.74	204.65	200.81	201.14	204.09	204.28	203.41	199.91	202.03	202.84	204.43	207.96	199.78	202	203.14	204.64	204.16	205.52	200.57	204.29	206.65	197.52	202.37	202.98	202.31	202.73	200.04	201.74	206.23	204.21	202.66
199.8	197.56	200.42	201.89	201.51	201.29	194.91	194.16	200.75	197.57	198.01	200.13	201.25	196.7	197.98	200.19	202.77	198.75	196.51	199.88	197.48	200.93	201.33	200.4	197.57	201.24	197.55	199.68	194.81	199.71	200.11	201.31	200.2	206.78	198.74	202.73	203.09	197.92	200.25	197.57	200.37	197.2	199.15	197.94	200.2	197.01	204.95	202.28	201.9	195.33
209.12	207.76	206.32	212.1	212.3	207.3	207.5	206.58	202.9	202.56	209.94	210	209.14	207.36	213.53	209.5	211.17	211.4	205.59	209.94	204.84	209.61	205.19	214.4	206.23	204.66	207.21	209.76	208.34	208.42	209.54	208.4	205.68	211.22	203.81	209.77	206.04	209.6	207.07	209.71	211.66	208.61	212.36	211.37	204.53	219.18	208.47	206.17	210.27	207.23
206.75	210.36	205.82	206.25	211.14	206.55	208.24	207.73	204.99	213.53	212.24	205.04	206.52	207.37	201.46	211.71	203.39	210.32	212.99	210.39	214.99	205.55	205.67	207.58	207.57	203.57	208.35	207.32	210.88	210.11	204.81	208.68	207.31	207.19	210.62	205.69	209.37	208.65	212.96	208.23	204.22	206.83	206.3	209.13	204.99	207.55	209.36	208.11	204.45	209.72
205.1	210.09	209.77	210.47	212.58	215.25	210.09	213.12	213.11	214.79	211.63	210.74	209.53	212.22	212.92	212.43	211.95	211.83	211.18	213.18	210.95	213.34	207.29	209.27	206.77	214.19	210.92	212.84	205.7	214.96	212.48	209.24	213.55	209.99	209.25	211.96	213.01	207.83	215.95	209.4	211.7	211.96	209.69	215.02	212.57	208.69	210.98	215.32	212.47	216.79
206.97	202.17	203.96	200.07	197.33	202.07	204.11	201.45	206.51	200.37	207.55	199.36	202.17	200.93	201.98	198.93	206.76	204.33	205.31	205.69	203.95	199.89	205.37	201.69	196.5	203.09	202.3	199.19	205.61	203.3	199.79	201.05	204.64	205.54	203.72	201.38	205.06	204.96	203.84	203.75	203.77	202.66	204.87	201.49	205.74	205.12	199.75	205.58	199.44	204.37
211.13	214.24	208.76	207.2	210.17	211.48	203.65	208.66	209.46	210.07	209.23	205.8	210.93	208.35	209.68	208.67	213.16	211.03	208.5	213.7	206.76	207.78	211.23	208.59	212.91	205.47	208.75	209.5	209.5	212.54	208.47	207.89	209.73	208.2	209.88	207.45	210.4	210.06	211.83	209.88	210.01	210.75	206.67	210.3	209.09	214.03	204.72	209.56	207.28	208.68
217.28	211.9	221.44	218.27	214.52	218.02	214.78	218.44	218	219.78	216.63	215.06	215.05	219.04	216.03	212.12	217.78	220.18	214.26	221.34	216.09	212.29	215.97	220.74	219.52	211.27	217.49	209.8	218.39	218.94	216.11	216.7	222.1	217.43	216.43	218.9	218.03	216.02	216.2	214.95	222.3	213.45	213.79	214.15	216.09	213.19	216.42	218.39	217.56	218.58
215.11	215.57	217.47	215.37	212.94	214.04	212.82	213.36	214.92	216.61	215.46	215.68	214.58	211.56	213.89	211.23	209.57	216.58	212.3	218.24	217.28	216.72	209.93	207.98	216.82	213.64	210.57	211.1	210.68	209.46	215.82	217.59	215.62	225.01	212.33	218.22	217.28	218.01	216.25	213.58	216.64	212.24	217.94	211.41	218.55	207.97	213.87	213.68	211.59	216.56
217.25	221.74	214.56	218.28	218.31	219.24	218.3	213.89	214.96	217.03	211.81	219.23	216.23	214.3	213.62	213.12	215.82	214.68	215.41	210.96	209.53	214.21	220.31	217.75	219.56	213.56	212.15	217.27	219.94	222.13	221.23	218.75	217.03	215.99	215.78	218.89	217.03	221.34	221.56	222.09	214.54	214.48	213.23	214.84	216.46	218.83	217.02	216.74	218.29	218.79
199.59	206.81	202.69	202.56	205.97	202.11	201.47	206.08	203.83	202.23	206.76	203.21	202.13	201.37	201.74	211.28	200.26	203.97	206.16	200.91	204.44	203.13	206.04	205.02	204.55	208.79	204.36	203.9	201.01	205.33	209.22	201.74	203.55	205.42	204.57	205.95	210.92	203.73	204.71	202.34	201.9	205.74	207.67	203.1	203.47	206.51	201.35	204.97	202.72	207.08
212.39	212.33	212.56	208.16	206.54	208.91	212.78	209.81	211.37	212.58	209.53	210.84	212.75	211.34	212.96	211.16	207.54	214.56	208.16	211.07	209.06	210.49	214.56	211.09	209.7	213	209.27	211.53	211.73	211.94	213.24	213.8	211.63	212.06	214.59	211.67	210.82	208.15	211.38	213.45	215.08	210.07	209.97	211.13	215.83	207.94	211.86	212.08	207.83	211.45
205.95	202.8	209.62	207.49	205.31	207.42	206.95	203.2	204.79	209.13	203.28	208.67	202.88	203.5	205.28	204.72	202.51	201.94	209.34	204.34	199.16	203.4	200.9	204.82	201.8	203.86	202.83	207.14	204.26	201.88	203.93	200.96	209.84	205.89	209.07	204.24	205.26	205.83	207.56	206.11	199.14	205.54	206.54	201.16	200.81	206.9	202.4	208.97	201.34	204.44
210.35	208.48	210.72	211.27	212.13	212.42	210.53	210.04	215.74	213.62	214.47	213.74	208.76	212.22	209.78	208.49	215.41	214.03	214.09	207.51	213.83	208.71	210.93	213.33	212.2	212.3	209.56	209.68	208.91	212.64	207.61	205.46	213.1	211.65	210.16	217.07	210.42	214.77	214.74	208.27	214.67	210.98	213.29	208.18	207.86	215.47	213.79	210.38	211.79	207.67
212.49	207.28	208.55	206.76	206.82	208.85	208.77	209.79	212.58	207.66	210.98	210.33	205.66	210.47	206.61	208.46	207.07	207.94	210.66	204.06	206.87	207.22	207.13	207.1	209.98	208.83	210.32	210.26	205.36	202.71	206.94	210.86	209.34	209.06	208.43	213.16	210.42	210.45	210.23	207.26	209.64	206.73	212.46	208.37	204.32	207.77	207.59	213.13	213.3	206.92
219.24	213.03	214.72	215.74	216.64	216.98	217.63	211.76	219.18	214.66	215.34	220.03	213.61	215.47	214.24	217.33	216.05	214.24	214.94	215.8	213.46	217.45	213.95	213.22	215.65	217.6	218.12	212.3	216.04	214.8	217.44	216.22	218.06	213.97	218.12	220.52	217.59	214.73	218.86	221.5	214.99	218.15	216.47	217.97	217.36	218.34	218.08	219.56	214.91	212.7
204.86	207.91	208.54	208.54	200.05	208.17	202.45	207.57	207.08	211.62	204.06	207.28	207.62	208.65	209.19	209.52	209.67	210.35	204.96	206.48	213.69	209.85	208.21	209.53	206.85	208.88	209.23	208.58	208.95	207.91	210.6	206.64	206.78	207.5	207.56	208.55	203.01	208.43	204.53	205.16	209.67	206.54	201.71	211.37	206.85	207.3	213	208.8	208.32	206.92
207.67	209.74	207.95	204.36	202.44	208.82	205.26	204.44	210.95	213.75	206.85	207.03	204.19	207.18	205.25	207.55	208.06	210.54	206.99	206.88	210.65	205.84	209.25	204.03	203.26	208.24	208.9	207.84	203.97	209.06	205	208.03	206.84	205.35	206.58	205.84	208.07	207.31	206.37	210.77	208.2	206.55	209.74	206.62	205.39	209.47	210.67	208.33	207.27	211.29
202.36	209.04	211.21	210.23	214.49	209.95	211.82	209.57	207.18	209.84	213.25	213.68	213.2	211.27	210.88	208.44	205.01	211.43	208.09	208.39	208.6	211.52	205.2	210.16	205.34	209.91	211.38	215.18	210.06	206.45	216.97	208	208.23	207.78	212.27	205.07	204.78	209.16	209.48	212.59	211.4	211.2	210.51	210.37	212.54	212.03	209.13	210.43	209.54	206.18
205.45	210.02	207.86	207.13	211.28	202.22	208.99	204.49	206.3	199.64	210.77	206.62	205.34	206.3	211.78	204.72	206.84	211.98	205.69	206.43	203.57	204.31	207.55	208.98	209.72	208.51	210.45	207.8	205.39	202.47	202.85	211.46	205.91	210.89	203.74	209.63	209.26	209.99	205.21	209.38	206.37	207.33	212.62	212.62	205.88	209.99	213.62	209.49	206.08	209.5
219.31	216.58	213.98	211.19	217.25	217.14	221.01	212.97	216.49	213.17	218.52	220.34	218.47	218.43	217.67	216.94	219.27	213.75	220.53	220.76	218.01	220.03	219.23	218.02	215.25	219.63	220.08	219.66	215.96	219.3	224.45	218.94	215.09	215.28	216	219.18	212.16	219.68	218.87	218.91	216.16	219.9	216.25	220.17	221.91	223.77	220.27	215.77	218.26	217.17
202.9	201.18	204.53	203.89	203.52	203.75	204.4	204.88	204.73	201.24	197.5	204.3	205.15	203.92	204.66	206	202.57	203.75	202.94	201.64	201.89	200.23	198.62	201.17	202.99	199.57	206.99	202.2	205.4	200.93	204.2	207.51	201.68	205.87	205.38	206.53	205.2	203.34	203.36	204.5	203.6	202.38	202.35	201.61	204.73	204.35	204.14	203.23	202.02	205.44
206.47	199	202.46	203.51	204.59	203.41	205.16	201.43	198.97	202.75	207.7	203.24	202.41	201.93	200.43	202.99	202.23	199.8	200.92	205.39	201.53	202.51	203.78	205.73	203.88	209.04	202.28	205.15	205.98	202.56	201.87	203.93	199.17	203.16	204.28	204.79	202.24	200.21	205.5	203.04	201.05	203.76	202.29	203.47	201.23	205.45	198.44	206.99	200.63	203.39
207.66	211.99	206.32	204.35	202.73	209.9	202.91	206.34	206.75	208.18	207.98	208.41	207.25	206.65	202.04	210.04	207.22	205.95	209.12	211.44	207.21	209.05	210.85	207.43	208.93	207.33	208.28	206.98	207.2	204.86	205.14	203.31	207.04	206.54	204.38	201.5	204.86	206.02	203.19	208.87	202.97	207.71	207.66	209.89	207.11	208.8	203.85	205.72	208.18	210.28
208.42	206.89	206.6	212.26	206.44	206.67	211.65	209.74	212.06	206.34	206.54	206.44	206.84	207.69	207.72	205.6	208.18	211.49	213.54	211.46	207.3	207.1	208.87	205.87	206.24	211.32	204.94	210.82	210.24	208.2	208.03	205.2	210.62	206.3	206.75	210.33	205.18	210.77	210.07	208.33	208.14	210.15	208.29	209.69	210.27	207.59	211.95	208.35	209.15	209.89
206.17	205.82	208.3	206.75	209.72	210.36	204.83	206.92	207.99	208.58	206.72	206.28	207.53	208.06	207.29	206.99	208.58	209.4	209.92	208.74	199.35	211.16	211.02	208.82	209.51	210.35	213.04	211.96	209.31	207.87	208.64	209.13	213.09	206.08	208.91	207.11	211.55	207.78	206.44	210.28	206.91	213.18	205.71	211.72	201.74	209.97	208.64	208.46	208.95	211.34
199.67	206.05	201.2	203.11	209.65	202.87	202.59	201.47	199.18	203.46	200.95	211.34	200.03	196.34	201.17	208.98	203.16	206.82	208.98	206.4	208.11	203.27	203.43	203.43	204.77	202.64	201.33	209.96	205.11	204.44	202.46	205.38	205.99	202.25	205.62	195.62	204.55	205.56	205.99	202.83	202.53	201.73	201.56	203.33	204.66	204.32	207.04	203.07	206.84	201.87
195.56	197.84	197.38	197.99	196.55	202.14	199.83	200.97	199.02	201.21	198.61	198.25	192.95	200.74	201.82	201.41	198.56	202.56	198.75	199.07	200.41	199.33	203.86	198.22	195.84	203.33	193.98	199.34	201.25	194.25	201.79	196.62	202.67	203.87	202.88	198.45	199.9	201.97	200.08	198.85	195.66	198.68	200.47	198.06	202.9	199.09	198.48	201.08	200.43	198.67
198.52	200.37	198.54	202.87	201.98	202.7	197.11	199.28	202.4	200.26	201.59	201.21	200.1	201.27	197.48	202.86	201.54	200.04	200.28	203.78	199.21	201.04	203.69	200.33	199	204.11	205.28	201.67	201.71	198.73	205.25	204.13	202.83	204.53	199.59	196.5	199.66	202.45	199.44	200.62	199	198.03	199.63	201.18	198.53	206.48	204.45	201	200.77	204.72
200.2	202.13	201.24	200.36	205.84	201.35	197.49	200.07	202.61	204.01	197.79	201.19	206.18	201.87	201.95	203.51	199.29	202.78	205.44	198.98	200.3	194.79	199.78	200.78	200.86	199.34	206.18	202.92	197.9	198.59	198.2	201.17	199.89	198.97	202.49	201.69	202.19	206.71	202.78	205.17	199.1	198.4	200.3	201.52	197.78	203.51	201.52	205.12	200.37	201.17
202.86	207.2	204.29	203.25	202.9	203.61	205.71	198.35	208.48	202.81	206.36	204.22	201.89	201.97	202.89	205.39	203.74	207.69	203.83	202.93	203.59	201.53	197.82	202.28	198.55	205.29	203.22	207.82	200.57	204.27	202.44	206.43	207.43	202.95	200.75	202.41	199.59	202.72	204.56	201.74	202.8	202.8	201.36	200.55	203.9	204.37	206.31	204.89	204.36	209.66
192.69	196.38	196.63	193.22	192.98	197.22	200.15	193.73	196.57	198.95	196.76	193.95	197.31	196.31	191.55	200.35	196.74	195.79	196.3	196.92	195.34	190.95	199.18	191.91	191.52	194.43	196.07	198.22	199.39	194.41	195.06	199.47	197.67	196.81	196.59	194.17	197.49	194.02	193.96	193.06	191.9	197.41	195.92	191.18	194.25	196.53	191.04	192.27	196.69	199.73
212.13	203.33	205.79	203.79	213.84	207.87	211.67	207.3	207.62	209.44	205.98	205.69	205.7	209.11	206.93	209.96	203.24	205.93	208.74	209.18	206.35	209.56	205.55	205.87	206.36	207.92	205.01	208.64	206.4	210.55	202.3	209.32	209.2	206.97	208.29	209.33	209.01	208.25	209	208.3	210.22	204.42	209.63	208.24	208.99	205.9	211.16	214.18	207	206.36
213.84	213.51	211.06	217.31	209.17	211.75	212.63	213.85	215.04	210.86	214.77	209.11	212.43	211.14	216.04	211.63	209.78	214.2	213.85	209.26	212.49	208.29	212.63	203.79	217.36	212.92	213.7	214.15	213.17	216.16	207.77	210.48	213.56	213.95	212.53	209.7	213.84	215.63	211.33	207.21	214.77	209.78	213.07	214.41	210	210.6	214	213.38	210.24	210.57
205.4	208.94	203.61	209.28	209.8	205.62	216.39	204.3	216.54	207.16	204.55	211.15	210.4	206.95	209.28	206.3	206.94	209.22	204.93	206.49	207.52	208.44	207.16	207.92	203.91	209.73	210.68	207.39	209.17	204.61	209.45	214.29	200.37	207.15	208.41	206.4	211.12	208.19	210.74	211.73	207.28	208.99	208.31	208.3	209.55	204.91	204.41	205.89	202.61	213.35
206.59	204.15	208.64	199.85	200.92	200.8	203.37	207.22	204.72	199.71	206.19	201.35	204.3	203.28	203.14	203.47	203.91	206.46	202.25	204.72	203.04	203.35	201.95	204.71	199.6	202.57	203.24	201.64	205.81	204.83	203.56	202.38	203.68	201.64	205.16	203.21	206.23	206.68	205.56	201.89	202.55	205.88	204.51	202.4	205.46	208.28	203.85	210.61	202.56	204.49
201.99	210.6	205.92	206.9	210.21	210.41	202.34	206.79	212.76	206.23	203.64	201.48	212.13	206.25	206.03	209.33	206.38	214.65	210.68	208.35	204.85	204.67	206.92	204.97	210.79	207.94	209.43	209.15	206.42	207.06	206.18	208.96	210.89	214.83	205.51	204.72	209.15	204.85	209.26	211.65	203.96	207.49	209.78	207.36	204.55	213.49	208.19	206.04	209.97	206.33
188.91	193.58	193.18	189.46	194.67	193.5	193.4	194.25	192.26	198.33	193.7	193.5	194.06	188.95	191.27	192.8	192.83	193.83	194.02	193.57	195.08	193.37	195.87	193.19	198.76	194.9	188.92	195.16	194.3	196.15	195.91	195.92	194.94	194.01	197.04	195.92	193.61	200.25	195.75	198.3	198.19	193.79	194.25	191.52	189.39	188.53	191.87	196.77	195.18	191.98
205.52	210.92	211.49	206.36	207.15	206.95	207.53	208.79	211.42	209.45	211.33	208.64	208.79	208.42	208.78	210.44	209.99	206.67	207.85	209.72	210.53	208.08	209.99	214.01	209.35	211.23	209.47	210.75	207.11	210.69	207.75	210.63	209.41	209.66	212.52	205.06	212.58	212.34	210.17	204.08	210.09	207.89	207.11	205.89	207.88	209.66	204.43	211.4	213.08	207.67
204.63	199.57	204.89	204.31	200.06	204.78	208.8	197.49	195.93	197.95	202.28	201.38	202.58	203.8	201.84	203.54	198.05	201.46	202.35	203.54	206.73	198.08	205.37	209.47	208.13	203.13	205.67	199.93	203.71	199.98	200.14	200.22	201.75	203.09	203.94	204.96	199.33	207.1	204.03	200.58	202.79	199.19	200.94	205.29	205.36	206.2	203.32	201.8	199.13	205.84
204.64	207.57	208.65	211.36	211.13	203.28	206.74	210.03	210.42	206.22	206.85	213.49	213.49	208.72	211.33	210.78	204.71	210.48	204.03	211.81	213.88	207.87	209.82	205.61	212.58	212.38	204.49	211.94	209.38	209.95	212.18	205.95	209.62	210.34	209.35	210.29	205.53	212.83	209.47	207.38	206.17	210.48	209.65	205.9	206.79	208.22	210.76	211.48	211.95	206.1
191.36	194.71	192.23	194.73	195.62	195.09	196.23	196.94	194.89	196.26	198.44	193.21	193.27	197.4	194.16	189.97	193.83	191.09	191.91	197.2	194.44	193.6	195.39	192.44	192.66	195.95	197.97	194.25	196.89	196.97	193.76	190.38	190.2	190.14	189.8	196.52	195.64	195.09	196.68	193.94	197.81	196.93	197.24	189.37	200.55	196.13	191.36	194.28	193.58	196.11
213.66	210.54	210.04	210.79	209.45	213.86	211.82	213.19	215	214.49	212.62	208.21	218.14	207.08	209.45	213.12	213.94	208.57	209.73	212.18	217.31	213.14	208.6	211.4	210.64	207.07	212.69	209.99	211.68	212.04	209.15	210.26	211.87	209.32	214.26	210.99	210.66	213.79	211.88	213.76	209.28	210.42	213.24	214.98	209.13	211.2	216.45	213.73	209.91	207.12
210.7	201.43	207.62	203.45	207.45	200.81	207.01	203.04	204.09	209.9	207.79	203.96	204.55	208.9	206.13	208.22	208.14	204.03	206.35	205.8	210.22	207.14	210.81	208.77	209.46	203.44	206.01	204.62	208.84	204.28	210.22	207.91	210.83	206.35	206.03	203.07	209.85	210.87	204.28	209.12	208.26	204.49	204.19	198.08	207.99	206.57	208.26	208.27	202.11	208.15
198.63	192.91	196.37	197.48	196.88	193.27	200.53	194.63	198.21	199.86	192.85	195.87	197.06	197.53	202.25	200.1	199.18	197.52	196.84	197.52	197.76	197.86	198.75	198.66	196.39	191.97	195.91	202.56	199.02	199	198.11	201	198.32	201.44	195.58	200.11	196.13	194.84	198.99	195.61	196.53	193.82	201.47	196.34	196.58	196.17	195.72	193.9	197.4	196.75
208.39	211.58	205.5	207.63	206.83	205.21	209.39	210.12	204.61	208.1	208.61	207.37	206.8	208.58	211.6	209.19	205.55	212.14	208.96	211.28	206.81	210.8	211.8	212.59	212.75	206.16	208.07	208.06	206.08	201.08	209.79	204.35	209.46	210.87	209.42	209.07	212.25	209.26	207.02	210.01	208.57	205.1	208.43	209.5	209.05	210.09	209.04	204.56	207.4	205.55
215.9	218.37	220.58	217.53	219.83	216.33	215.31	219.47	222.06	218.05	218.24	217.33	212.49	218.73	216.18	218.16	216.99	217.46	219.18	221.73	218.49	217.13	219.32	222.89	213.96	215.28	215.11	217.81	219.8	216.97	213.89	216.22	217.52	220.02	220.99	212.95	214	216.62	211.63	219.59	217.07	215.84	213.9	217.12	210.88	217.79	220.46	221.42	218.31	217.17
198.23	195.98	195.06	199.2	192.3	195.68	195.32	198.52	192.69	192.73	193.01	195.36	195.21	194.83	193.45	194.51	197.61	194.55	195.53	193.95	190.07	191.24	191.96	194.25	193.58	190.31	197.12	193.95	192.31	194.52	194.13	197.47	194.92	190.12	190.8	193.19	193.43	195.37	188.77	193.98	198.27	197.62	194.6	191.64	194.66	194.64	191.98	191.17	195.29	192.61
216.04	217.96	215.19	219.11	216.77	216.04	216.47	214.81	220.32	221.58	215.78	218.42	217.93	220.98	214.25	222.9	219.81	219.44	217.08	218.98	214.21	213.97	216.7	218.08	216.4	217.64	217.09	216.98	216.83	216.5	218.61	221.95	216.31	217.76	220.84	220.03	220.14	218.65	222.51	220.93	220.76	213.91	217.88	215.35	222.1	219.31	220.98	215.06	216.35	215.41
211.08	209.92	214.27	210.53	214.51	213.81	208.19	213.74	215.59	213.55	211.06	209.08	210.85	214.27	215.12	214.08	216.91	210.87	210.85	214.06	211.21	214.18	209.7	208.73	213.23	205.02	210.82	214.67	210.15	210.06	206.83	211.65	206.49	213.3	209.45	211.81	212.39	210.11	212.56	212.7	209.92	210.78	207.9	217.34	211.96	214.72	209.4	211.58	213.96	211.57
207.91	213.53	212.35	207.99	206.87	211.87	211.57	210.48	207.36	207.98	208.92	210.2	211.61	211.9	207.32	208.77	209.9	209.02	213.08	209.57	208.49	207.98	210.27	210.21	210.82	213.98	207.8	211.87	207.1	209.83	211.09	209.9	212	203.11	213.47	209.46	208.86	209.71	212.85	208.93	208.83	206.83	211.1	211.59	208.46	210.23	209.86	211.05	210.08	212.97
202.45	205.92	206.11	204.37	204.9	202.6	198.9	210.11	205.65	204.89	200.24	208.43	207.83	202.88	203.83	203.37	204.67	203.16	203.55	201.73	206.87	204.64	203.75	202.33	203.25	202.25	206.16	205.19	203.5	198.79	204.13	202.17	203.79	203.28	203.24	205.6	203.18	203.27	203.33	202.71	202.43	206.63	205.35	201.1	202.24	206.64	207.43	202.17	205.33	199.77
205.4	209.56	210.14	205.24	207.51	205.32	210.07	210.53	207.78	206.02	206.31	212.64	206.84	207.02	210.29	203.51	203.63	210.88	206.1	207.37	207.57	209.14	211.11	212.37	208.75	207.12	213.84	210.42	206.55	201.53	205.45	203.89	207	209.82	209.09	208.29	208.79	210.02	204.3	208.85	207.52	206.35	208	209.21	207.95	208.86	210.11	209.78	208.2	208.67
195.99	198.69	197.78	200.06	203.62	201.28	199.59	196.98	200.07	199.99	200.99	199.4	197.6	198.83	201.35	199.93	197.47	201.87	203.62	197.22	199.7	202.01	198.67	197.86	202.17	200.52	197.21	201.57	201.72	209.54	195.12	201.28	197.66	203.31	201.17	199	195.85	198.23	201.1	201.34	200.39	202.65	204.23	197.62	204.33	201.88	202.43	200.1	198.34	206.48
207.15	206.28	207.06	200.41	208.09	209.47	209.84	203.22	206.85	211.05	208.81	205.87	210.27	206.39	206.48	207.93	211.87	211.12	207.14	208.56	207.11	210.54	209.25	209.25	212.29	209.18	212.69	205.44	206.77	206.02	213.76	208.44	207.34	206.9	212.48	210.71	203.34	204.46	209.96	205.07	210.74	203.24	209.92	209.08	206.85	204.69	210.93	209.47	209.16	208.06
202.97	202.3	202.02	198.8	202.19	202.85	200.78	194.46	197.65	202.76	198.85	201.23	202.81	199.13	203.33	197.11	195.34	200.84	201.21	199.64	196.04	199.3	202.02	198.14	201.36	200.3	202.11	194.89	197.87	198.17	200.02	202.11	199.37	203.79	201.02	195.01	196.68	199	200.24	201.14	201.59	201.43	194.41	201.15	197.73	196.77	200.92	198.75	203.3	197.86
[truncated: 150 more columns]
