# Supplementary material for: Genetic dissection of main and epistatic effects of QTL based on augmented triple test cross design
Source: PLoS One. 2017 Dec 14;12(12):e0189054. doi: 10.1371/journal.pone.0189054 (PMC5730204; doi:10.1371/journal.pone.0189054)
Supplement: S6 Supporting Information — (ZIP) [file pone.0189054.s006.zip › z1_1100_0.2_5.csv]

206.55	214.71	211.14	202.75	213.24	207.04	203.2	208.42	202.07	205.63	203.92	201.8	206.78	214.05	206.93	209.9	206.94	205.2	212.62	204.94	202.04	205.67	199.16	209.05	204.32	206.49	204.66	211.09	209.52	199.58	207.7	209.86	208.96	213.01	201.79	204.01	208.41	204.18	211.77	204.9	207.04	204.76	205.87	210.57	202.36	201.16	204.53	203.3	211.23	205.42
219.64	226.72	219.49	215.99	223.51	218.58	215.83	214.73	220.92	217.18	212.32	218.71	213.23	224.52	218.19	223.31	214.67	218.19	217.85	221.14	216.53	212.43	214.04	222.18	214.69	218.12	216.29	216.78	216.18	213.39	220.25	210.1	216.48	216.5	213.45	216.92	222.57	213.83	222.9	212.18	210.95	221.3	217.46	218.06	216.07	218.2	222.03	215.28	215.42	219.59
220.18	222.15	221.09	217.21	214.39	220.18	214.31	215.04	219.66	215.18	213.04	210.38	215.55	217.2	223.92	219.05	214.84	219.56	218.15	218.81	223.71	214.04	217.58	221.6	217.59	215.13	217.57	223.92	216.75	213.71	218.86	212.79	219.65	211.98	217.67	218.8	221.43	223.24	217.2	221.58	216.82	216.61	221.62	220.25	218.5	213.11	216.07	214.6	210.28	215.88
212.89	199.22	207.76	202.26	202.09	209.79	203.12	206.52	207.91	205.55	209.4	202.22	198.9	200	205.02	199.01	209.97	205.06	202.02	212.27	205.06	203.71	206.79	208.63	201.51	211.2	203.53	205.24	206.99	207.39	204.96	205.84	206.84	206.48	197.13	205.98	209.47	202.95	204.28	209.8	204.96	198.49	210.28	202.67	202.83	209.52	211.33	202.01	205.72	207.18
215.77	212.13	212.39	215.71	214.71	210.97	215.84	216.91	213.84	210.69	207.4	216.43	213.77	214.78	212.65	210.83	211.94	211.87	217.47	208.99	209.48	217.57	214.67	207.64	213.68	212.64	222.56	211.18	218.05	222.7	214.03	215.68	210.91	211.9	212.39	212.6	208.83	213.03	220.51	213.62	210.68	215.39	211.52	213.05	212.25	214.52	208.06	209.48	214.13	215.41
214.62	213.23	213.47	212.41	217.52	220.55	209.79	214.59	216.09	214.59	217.86	213.36	213.57	219.69	214.83	213.84	211.02	214.67	216.32	213.45	212.61	216.63	215.41	211.76	213.83	214.87	214.5	218.67	212.09	208.96	215.37	210.22	218.43	206.74	207.66	212.64	212.88	213.56	208.42	211.56	210.85	216.2	209.06	217.78	213.83	211.07	208.56	209.55	208.69	213.72
213.83	208.13	216.23	207.25	206.56	216.24	206.85	206.38	208.58	204.74	204.89	208.19	207.58	208.46	211.55	214.47	207.94	207.01	204.52	210.17	208.75	203.51	201.79	211.76	207.97	200.16	209.75	207.3	211.47	210.92	207.66	205.47	204.45	211.75	210.18	214.44	210.56	208.39	205.17	206.3	212.43	201.08	206.74	211.92	205.89	210.88	209.61	205.92	209.33	206.57
210.41	199.28	208.83	200.72	206.24	212.72	208.59	210.89	211.58	216.38	208.35	204.36	205.89	204.64	215.64	208.28	212.83	205.84	213.7	213.09	212.57	209.39	206.14	201.43	205.7	207.96	204.46	204.01	208.45	208.23	213.51	207.45	206.67	202.71	208.5	203.73	215.77	199.5	212.72	209.08	215.42	211.44	201.96	205.14	206.15	204.35	204.55	207.94	209.56	212.3
202.68	191.81	204.56	208.69	202.24	200.54	195.89	199.49	193.48	196.94	203.14	204.19	197.69	198.58	200.73	200.14	199.88	199.07	204.71	198.34	197.79	203.1	205.22	200.69	194.65	201.62	200.6	193.82	202.49	196.31	202.29	196.84	202.18	205.86	195.28	195.74	193.97	202.25	200.39	198.72	199.81	194.25	199.39	201.15	198.2	207.17	198.45	202.73	204.69	200.61
202.37	203.32	206.47	204.6	203.82	200.67	200.43	196.43	204.64	201.67	200.64	205.05	199.13	202.34	198.96	200.95	205.7	205	208.87	196.81	205.51	204.63	200	204.97	190.04	206.6	200.82	201.27	198.98	202.02	199.9	201.96	201.64	194.76	194.79	204.53	203.28	203.25	198.23	196.68	199.67	205.01	205.64	202.32	201.17	200.94	201.75	202.68	192.62	204.94
204.11	202.58	211.25	206.84	209.34	206.9	203.47	207.19	203.43	211.93	202.88	212.46	204.17	208.63	205.49	206.42	214.23	207.93	212.19	205.65	204.32	211.06	212.18	209.39	210.73	199.34	205.19	208.52	211.59	202.19	210.32	212.53	205.76	210.44	214.7	206.95	206.33	209.6	212.64	209.44	215.12	208.16	208.47	208.32	214.38	205.28	215.01	204.83	207.27	209.39
202.68	204.62	196.28	201.26	204.85	198.81	203.09	200.44	205.22	209.85	203.81	200.58	201.15	202.94	207.07	204.44	198.57	205.86	201.22	200.74	204.75	200.17	203.83	198.69	199.73	202.01	209.14	204.7	204.83	211	200.08	198.27	204.87	199.4	205.83	203.8	203.54	204.96	201.17	197.92	202.17	207.84	209.14	205.84	204.91	204.73	199.24	203.53	200.84	211.27
208.52	206.86	204.28	210.44	201.03	214.71	209	202.48	203.95	201.74	202.72	203.66	211.18	201.68	215.05	206.49	210.51	199.99	200.44	202.12	204.06	212.33	209.02	206.2	210.7	212.93	208.48	208.24	208.46	200.3	205.34	202.91	210.15	211.51	206.78	207.44	206.8	201.74	207.43	211.4	201.98	205.93	209.85	198.83	205.35	207.85	207.09	208.47	203.66	210.93
215.36	217.72	212.55	213.86	207.61	211.89	221.22	217.06	216.81	211.17	218.07	216.3	209.95	215.28	207.45	223.6	214.31	225.12	213.63	214.58	216.89	212.18	210.39	209.22	209.98	207.21	211.42	209.15	213.3	213.53	211.06	215.98	218.74	216.42	213.78	213.28	209.42	211	212.18	212.22	213.62	214.65	207.5	212.19	213.5	211.98	212.58	212.07	210.87	219.58
196.47	202.69	190.92	198.49	196.22	200.91	202.45	189.85	198.01	197.79	203.61	201.03	202.15	193.79	199.06	194.79	196.35	189.42	202.79	193.49	194.91	199.12	200.83	196.04	199.97	195.52	195.78	197.2	195.94	207.47	198.53	201.91	193.31	200	202.26	197.05	202.64	199.15	205.37	202.91	199.47	203.97	206.43	202.42	202.38	204.13	200.12	191.06	199.64	199.57
208.57	203.87	208.49	196.15	206.83	205.93	204.08	205.49	209.18	205.7	203.41	203.5	205.07	203.95	205.47	205.4	204.22	200.79	203.44	208.18	207.84	203.88	207.11	205.71	201.43	204.96	208.96	204.04	211.57	204.96	211.65	215.17	202.3	201.86	203.17	213.43	203.85	210.78	211	206.32	205.44	204.53	208.07	204.45	201.51	207.43	214.82	202.88	210.26	203.62
210.92	206.26	204.67	207.12	208.75	205.75	208.61	209.51	211.09	202.46	198.22	211.16	204.76	208.94	210.77	209.75	204.61	210.75	210.38	203.91	202.54	205.95	214.4	205.2	208.94	203.29	204.73	202.86	206.35	206.01	215.27	201.33	209.45	210.13	215.86	207.29	206.94	210.03	212.73	208.63	208.93	196.38	209.07	206.63	213.1	202.86	208.19	204.48	207.05	213.23
200.06	213.65	205.96	205.35	208.46	206.81	216.58	212.86	199.48	212.23	207.73	205.23	214.29	209.43	211.11	210.65	206.83	206.92	207.85	205.26	212.8	207.79	207.61	205.25	207.38	214.19	206.38	206.38	208.27	211.87	208.23	212.18	208.37	211.42	200.79	207.22	210.03	207.26	210.5	206.78	209.29	209.35	214.61	207.68	203.57	203.65	211.97	205.77	207.51	206.26
206.05	211.46	198.49	206.16	205.5	205.95	201.88	200.56	200.7	201.13	205.8	200.98	203.04	205.08	208.58	205.77	203.29	205.03	197.29	210.93	204.48	205.65	203.05	207.35	208.84	197.13	201.05	207.28	205.27	201.54	206.25	209.84	202.5	203.11	201.87	203.75	206.94	196.83	201.23	203.43	198.44	200.99	197.59	209.33	202.84	203.11	197.78	200.47	197.43	210.69
208.71	209.95	209.16	205.97	211.91	204.31	211.11	211.79	211.88	209.78	211.82	213.05	206.69	211.02	212.62	210.29	208.39	208.43	208.04	205.98	206.29	212.73	210	207.02	205.08	209.89	208.45	205.69	210.28	208.94	210.97	205.85	204.79	210.71	203.99	208.44	210.27	212.44	211.44	209.02	210.24	210.05	206.49	208.96	199.72	211.87	209.14	215.22	207	212.24
209.16	209.37	210.79	209.39	210.19	204.75	207.78	207.15	204.62	207.41	204.52	207.65	210.2	210.21	213.98	210.54	210.69	210.24	216.93	207.83	209.7	207.73	208.29	206.59	212.14	209.54	213.3	205.54	210.63	207.72	206.12	211.7	210.49	210.97	210.18	205.75	204.05	203.9	204.8	204.43	211.69	207.69	211.39	209.77	211.39	206.3	205.5	213	205.44	205.43
195.05	201.74	197.89	189.03	199.43	195.25	192.06	195.4	197.43	190.4	195.12	190.75	189.34	190.01	194.89	195.21	198.34	190.17	191.98	198.93	195.56	194.35	194.06	202.69	196.98	196.16	196.76	195.4	198.14	187.45	196.57	195.45	190.26	195.94	195.59	194.91	201.16	199.1	194.13	194.27	193.95	197.05	191.17	196.39	194.78	197.84	197.9	189.9	195.45	192.59
216.19	213.18	220.25	215.14	206.69	218.27	216.43	216.05	217.59	221.16	217.65	206.82	217.52	215.82	212.5	220.11	217.71	219.03	218.32	219.57	213.78	224.59	217.26	217.76	219.36	224.13	219.71	214.64	214.21	220.44	221.41	223.81	221.13	217.1	221.48	217.79	217.56	216.5	212	220.34	217.4	216.35	218.43	215.9	218.83	219.67	222.68	220.91	215.8	217.02
218.78	215.61	222.39	217.91	215.31	213.23	218.19	221.21	222.59	221.89	225.9	213.36	217.68	219.45	215.5	212.88	213.82	221.4	221.73	216.78	220.88	223.02	214.48	215.19	216.46	216.81	217.04	218.22	218.59	217.87	216.43	214.22	218.14	219.92	218.36	216.29	220.26	215.34	216.29	213.93	217.27	215.12	210.76	222.62	213.16	215.58	223.45	219.54	216.14	217.35
195.79	201.87	210.21	204.44	206.02	201	198.64	198.67	199.27	196.13	198.61	196.47	195.91	204.61	201.2	203.84	200.96	197.85	200.36	195.2	200.59	205.24	199.59	200.83	205.72	202.5	195.77	209.49	200.16	198.95	203.39	210.04	200.55	201.22	197.9	202.76	199.64	192.27	201.14	198.86	204.96	198.43	201.33	200.92	202.1	202.84	201.32	193.08	201.11	200.93
198.88	202.69	209.5	198.4	195.92	204.55	206.16	202.76	200.21	198.56	206.07	199.72	199.55	199.42	200.99	204.34	204.38	199.72	209.98	202.21	200.03	205.33	205.71	203.69	204.07	202.33	204.51	202.37	208.29	197.48	203.13	203.73	200.23	202.34	203.07	201.79	201.7	203.52	207.01	201.85	204.72	203.22	209.09	206.97	204.14	206.9	196.22	208.89	205.48	205.11
207.53	211.34	205.5	211.84	201.74	207.54	207.1	203.34	202.64	205.18	208.87	208.88	212.14	208.4	210.6	210.76	209.88	204.41	210.26	210.03	208.31	205.92	203.54	208.6	205.94	208.38	200.3	204.22	211.37	209.91	211.32	206.52	208.65	210.86	206.75	201.94	210.74	207.24	211.22	208.43	206.95	202.39	199.57	210.41	204.66	207.37	205.59	203.66	208.28	211.95
208.71	209.69	220.38	208.84	210.59	214.31	210.47	214.76	207.21	205.78	206.95	206.9	205.47	206.13	215.09	205.34	205.34	218.72	208.72	208.3	207.91	209.99	207.26	208.64	213.09	212.89	213.35	214.8	213.68	213.23	207.66	212.53	209.46	208.93	215.12	210.2	217.5	216.83	206.56	210.92	204.04	212.09	208.54	214.43	210.76	216.44	215.6	213.1	209.05	211.97
205.99	214.44	204.15	203.31	204.79	206.98	209.96	203.57	208.8	209.6	208.84	214.59	205.94	206.48	209.5	210.16	208.18	202.42	204.96	206.47	210.41	208.25	205.19	206.91	204.02	206.98	208.08	206.79	209.07	207.05	207.63	209.82	211.91	205.25	203.45	207.15	210.34	210.33	208.72	210.24	208.32	205.95	214.95	216.52	212.39	206.14	212.52	212.32	206.05	209.72
215.63	215.34	219.85	220.96	219.16	219.49	219.89	211.82	217.09	222.34	213.96	223.7	210.12	218.4	217.65	221.12	220.14	222.26	220.94	219.46	216.52	220.56	211.54	220.28	217.64	219.37	213.42	218.37	213.95	214.2	219.12	219.27	214.37	224.05	222.22	212.48	212.75	219.32	217.29	215.81	218.46	217.99	214.03	215.84	220.77	221.4	212.63	216.89	214.23	220.35
213.43	206.7	210.93	213.51	204.55	203.76	205.74	203.76	210.67	204.66	205.88	211.17	209.14	209.93	204.63	210.15	211.11	206.57	206.18	209.55	201.86	216.89	206.82	207.8	213.73	207.57	205.54	210.81	208.48	204.34	217.6	208.09	210.09	208.1	211.45	202.85	206.51	201.18	208.07	209	203.21	209.87	200.06	208.05	207.49	210.99	212.29	217.21	212.73	210.07
211.76	202.92	209.52	203.34	204.97	211.27	200.27	209.38	204.83	208.7	207.07	208.12	212.49	204.42	211.85	212.03	210.16	211.74	207.73	203.55	210.87	211.2	213	207.21	206.61	209.38	205.96	209.61	205.62	208.8	210.92	207.53	206	210.2	199.75	205.88	211.86	209.71	204.93	206.88	203.31	206.88	206.15	211.65	201.37	203.97	206.31	203.16	202.55	212.09
205.06	199.41	202.36	198.5	197.85	198.11	204.56	199.04	202.53	201.29	200.52	195.38	198.25	205.15	191.34	198.25	201.98	203.32	198.21	197.69	199.35	190.5	196.56	199.57	195.08	202.9	202.24	192.28	199.98	194.62	195.95	201.35	208.03	198.6	197.15	199.98	201.53	202.87	199.26	206.01	203.16	198.42	202.73	198.96	197.05	194.39	202.93	206.12	200.56	199.5
213.03	212.06	205.83	204.59	209.07	212	207.8	210.07	205.39	212.49	205.63	208.37	211.46	204.94	209.7	213.39	209	208.1	209.01	202.04	210.01	209.39	206.53	204.85	203.87	208.93	208.49	207.42	204.9	206.81	206.92	208.48	208.71	211.35	212.58	218.99	205.25	209.97	207.35	203.73	211.34	203.07	210.22	209.17	203.24	215.56	208.68	209.65	208.72	212.76
191.51	196.96	192.5	196.49	190.79	196.6	194.92	197.7	199.93	192.63	194.46	194.84	199.11	192.91	194.78	192.96	193.5	197.26	195.88	194.2	190.28	189.84	193.35	193.7	193.43	199.67	193.42	196.17	192.4	191.96	200.05	195.08	196.24	193.06	196.87	193.73	200.8	196.33	196.49	199.27	195.76	198.97	192.5	193.94	195.6	194.56	190.05	190.14	195.31	193.43
201.8	207.16	204.65	205.78	207.94	206.99	202.82	205.37	206.13	198.48	206.94	206.07	208.6	211.63	208.45	199.22	203.05	200.37	207.13	205.08	211.05	204.29	206.39	201.76	204.98	204.77	199.38	201.49	204.06	201.01	207.11	204.64	209.03	203.85	194.55	193	196.8	209.61	199.05	207.67	203.4	201.72	208.74	210.63	206.61	202.97	203.97	200.29	211.65	198.63
205.87	205	202.63	203.77	198.06	204.4	201.94	202.58	204.13	211.73	205.21	201.85	199.67	207.55	202.51	202.63	196.62	198.16	205.56	205.31	204.91	203.37	203.11	202.52	203.25	207.35	200.84	204.3	207.62	201.56	207.83	206.18	203.97	203.25	205.33	205.57	204.52	196.97	206.11	201.95	199.62	196.22	205.68	208.41	206.18	198.76	202.7	204.58	199.54	209.93
216.06	209.38	213.86	212.93	213.46	206.24	214.85	208.63	213	211.07	210.11	209.25	210.68	213.18	209.99	213.61	205.36	211.57	211.34	208.42	214.73	212.55	206.83	216.62	210.93	210.78	209.97	212.5	217.01	213.36	217.26	212.52	209.27	215.96	210.4	205.37	211.22	211.39	214.62	208.5	213.4	210.09	214.88	210.01	205.27	211.54	212.98	205.04	207.11	206.81
222.85	214.91	219.07	217.85	215.56	221.59	214.45	215.2	219.91	220.67	214.09	205.17	213.12	216.08	219.66	218.99	212.09	214.78	219.84	217.21	213.42	210.03	214.91	218.95	215.01	215.58	220.2	221.32	222.03	220.44	213.38	221.11	220	220.94	216.2	220.71	212.84	211.12	215.32	219.55	216.26	217.8	221.73	216.81	215.92	213.49	216.6	213.57	220.1	215.23
213.92	213.44	212.83	210.47	213.01	209.92	217.71	209.41	215.46	217.02	214.88	214.94	215.72	217.11	210.81	214.64	212.21	205.9	210.13	214.06	205.41	216.39	214.47	220.11	209.2	214.14	213.82	211.35	212.43	210.59	211.41	210.45	215.72	210.8	212.38	211.52	210.44	209.54	209.22	208.9	214.29	215.25	213.15	211.78	203.99	216.28	213.81	209.65	204.57	212.32
201.85	203.86	197.76	205.42	199.48	201.87	201.75	203.54	204.9	201.2	196.36	202.77	203.99	201.56	201.76	200.09	198.33	202.7	204.45	211	202.08	209.9	206.15	195.09	198.3	201.21	200.79	200.57	203.11	205.92	205.94	200.13	202.21	201.34	205.22	201.8	204.42	202.6	201.4	200.7	196.87	197.6	205.72	199.06	206.67	206.18	203.68	199.93	203.83	202.82
212.46	207.49	209.76	213.61	211.31	202.4	210.12	214.14	210.5	216.78	207.12	209.81	204.86	211.66	211.81	214.43	210.01	209.79	212.1	207.08	209.11	212.88	207.17	213.66	215.46	211.63	212.18	216.01	213.92	214.65	212.36	214.36	208.78	208.9	216.29	207.95	208.65	215.88	211.4	211.63	214.08	208.2	206.94	213.41	213.35	212.38	205.59	210.3	216.08	214.11
210.27	212.66	220.03	208.56	204.21	212.11	214.85	211.69	210.41	217.6	210.39	211.9	214.66	216.81	215.74	212.54	208.38	213.27	212.19	212.25	216.1	210.38	211.13	203.53	215.73	208.45	200.42	208.43	214.54	213.52	220.13	211.81	207.78	205.56	211.65	205.16	214.36	214.41	211.97	210.55	215.36	209.99	214.05	210.76	211.01	207.9	208.41	206.46	214.96	202.98
207.86	206.15	211.03	210.07	207.57	206.99	212.43	200.56	210.17	202.13	210.54	208.34	211.62	199.69	204.21	214.55	201.76	205.78	206.06	208.73	211.29	207.93	210.96	204.76	206.26	210.58	209.58	205.79	208.82	207.74	205.7	203.92	206.58	202.35	205.47	207.12	213.61	202.71	207.46	206.94	207.19	205.39	207.98	215.47	208.1	206.62	205.22	211.47	203.34	210.62
216.26	221.33	219.64	214.03	216.83	217.15	218.03	212.42	212.39	215.8	214.41	219.97	217.55	215.8	219.05	221.83	216.73	216.73	210.36	223.01	221.41	222.24	220.48	217.74	210.24	214.42	222.54	217.5	221.07	211.11	226.13	217.9	215.25	214.22	214.65	215.71	216.05	220.73	217.59	217.14	221.13	213.95	218.3	214.22	212.19	216	212.84	217.99	214.86	214.24
197.4	203.85	205.54	186.89	195.14	192.96	196.83	190.83	192.6	198.64	194.92	196.43	185.9	191.94	190.5	196.63	196.25	195.41	197.15	192.22	191.97	191	192.75	198.5	194.05	193.19	197.5	193.36	194.87	189.34	195.87	189.56	198.23	194.78	190.59	196.43	196.57	193.82	196.12	194.38	192.76	197.12	195.6	194.4	190.82	195.87	195.19	192.08	197.62	198.67
204.67	207.65	202.72	199.7	206.52	204.08	201.79	206.3	200.6	200.9	208.98	206.02	202.47	208.57	203.55	204.41	204.4	205.47	205.03	197.13	201.99	206.09	202.95	207.26	208.1	207.48	204.63	206.62	206.29	202.2	204.62	208.46	203.04	203.75	203.74	203.08	209.54	199.7	199.99	207.65	204.82	206.31	203.14	204.73	203.14	207.41	209.29	206.56	208.13	204.45
201.29	209	210.09	211.8	209.28	205.73	204	203.79	205.57	204.09	211.25	207.83	204.68	210.02	213.94	204.93	206.45	209.46	206.44	208.05	207.03	216.4	213.61	208.18	204.4	207.95	210.12	215.17	217.08	212	213.42	207.97	210.16	215.15	205.7	209.74	205.95	209.75	207.06	203.91	211.23	210.47	213.11	201.96	208.86	205.02	214.95	209.46	208.78	207.36
207.73	199.49	199.91	199.86	197.97	194.07	199.22	197.96	198.59	204.88	198.14	199.62	198.1	202.26	203.43	199.51	197.67	194.44	205.28	199.32	201.48	197.28	195.05	210.52	207.79	196.96	194.54	200.38	196.89	198.92	199.43	201.05	199.2	191.87	198.79	198.31	201.47	204.02	201.75	199.1	200.08	201.77	200.48	193.06	202.55	197.63	193.21	192.73	204.09	199.7
208.33	204.35	215.59	206.35	208.66	206.91	207.51	203.15	209.55	211.28	207.09	213.29	210.4	209.04	207.62	210.46	214.81	212.92	210.71	208.08	205.72	208.28	208.24	203.06	210.26	203.76	214.17	220.49	206.38	206.11	208.94	211.31	205.4	207.04	207	208.26	203.9	206.66	213.89	208.03	206.97	211.28	213.17	209.35	204.96	209.83	201.66	209.29	211.95	205.19
217.82	217.57	207.94	216.13	221.12	216.75	208.85	213.18	215.28	223.51	212.96	210.63	216.05	216.1	218.64	218.07	219.78	217.36	219.81	215.93	223.49	218.02	208.57	214.41	220.66	216.54	218.34	216.68	209.42	225.78	212.17	220.04	216.74	215.45	214.67	220.64	222.48	224.45	218.87	218.26	217.63	219.41	210.65	211.66	214.54	224.38	219.76	213.88	213.12	218.57
204.27	201.23	208.78	208.73	206.32	204.44	210.02	201.89	210.76	198.27	199.59	205.08	203.32	200.45	199.86	205.33	203.36	207.18	203.76	200.34	202.33	202.85	201.7	205.66	206.54	200.26	207.58	205.7	208.27	210.64	204.29	209.79	204.51	199.73	199.88	203.31	207.33	204.87	207.42	206.85	205.02	203.15	203.37	201.79	202.91	203.35	202.34	204.52	196.51	208.23
203.77	207.25	208.55	206.3	206.69	211.42	209.07	204.02	212.11	210.61	207.28	206.16	204.11	203.77	206.55	214.13	205.36	212.33	207.82	208.02	209.07	207.33	208.86	203.88	209.85	213.48	206.96	211.64	208.69	207.59	207.55	209.31	210.72	210.05	203.71	206.29	208.73	206.94	211.41	211.42	210.8	201.87	205.53	205.84	205.4	213.38	206.7	208.34	201.87	208.92
210.74	204.09	204.03	204.59	201.26	207.34	203	198.28	209.34	201.46	205.29	203.71	201.26	205.36	204.62	206.94	202.92	201.6	205.51	206.06	209.52	198.66	211.15	206.85	202.31	202.97	201.16	200.15	208.77	213.63	197.85	201.89	197.29	204.14	201.68	203.46	208.5	202.94	202.5	199.68	201	202.88	200.45	202.15	209.35	202.68	204.08	205.78	202.46	203.25
205.98	198.21	203.2	204.32	198.38	198.87	209	205.2	206.39	201.93	202.89	200.22	197.32	207.69	201.11	207.73	203.79	212.56	203.36	203.64	204.66	203.82	210.07	205.05	197.54	206.13	203.17	207.18	204.05	201.92	207.89	203.27	202.96	206.45	201.49	202.74	203.61	202.94	202.87	201.53	205.57	203	205.97	205.39	203.11	205.06	204.45	204.22	198.73	200.79
205.09	198.78	199.49	206.69	209.49	200.12	202.64	207.79	196.97	200.65	204.3	204.57	204.95	202.9	202.82	202.62	197.21	199.65	201.58	202.98	202.25	201.28	202.84	197.25	204.63	196.5	196.93	203.35	194.94	204.35	197.85	203.12	199.23	201.55	208.21	206.1	207.65	200.47	206.34	200.86	197.87	201.05	193.16	205.31	201.27	208.23	198.37	197.25	202.58	206.79
218.2	213.24	212.4	209.34	208.9	214.96	210.56	212.78	212.96	213.11	218.77	201.44	214.18	216.49	208.6	217.1	221.41	211.66	215.48	209.7	220.56	210.67	212.61	213.69	217.3	210.44	204.16	215.01	209.9	215.63	213.91	213.62	217.78	213.84	219.23	208.26	215.97	223.72	210.37	213.98	212.2	216.3	215.15	217.94	211.87	213.22	213.11	211.61	209.39	216.61
208.96	212.2	204.61	203.34	212.01	204.01	206.95	213.31	209.67	202.8	208.34	208.53	204.93	214.47	207.96	209.79	213.64	209.29	204.35	202.55	204.74	208.4	207.7	209.79	207.41	206.83	207.64	211.65	208.7	205.77	200.58	210.81	209.38	203.32	207.54	208.43	212.74	205.91	208.74	202.87	214.36	211.63	204.52	210.07	208.17	212.13	202.76	205.36	210.87	208.9
213.97	213.85	211.26	215.74	212.63	211.31	218.41	221.34	214.2	211.9	211.92	214.16	212.35	212.52	214.31	213.29	209.85	208.99	214.92	213.44	211.85	211.49	215.88	215.2	211.5	211.31	210.38	213.26	209.35	210.86	210.3	216.38	209.67	209.09	206.51	214.61	207.38	206.58	210.31	208.94	210.39	214.81	212.66	217.02	214.12	212.41	211.37	208.01	210.56	217.53
197.75	200.68	203.69	197.78	199.37	196.03	200.34	200.78	201.27	201.88	193.74	194.84	199.22	198.6	202.81	197.58	201.81	195.11	197.03	203.22	200.24	201.15	201.14	194.5	200.52	199.82	201.44	200.92	201.52	197.15	197.84	202.45	198.87	194	199.64	199.34	199.38	203.24	201.68	197.92	195.56	197.13	191.55	201.9	205.32	201.08	195.98	199.15	203.83	202.95
201.75	204.16	199.73	203.49	204.04	207.47	204.08	208.74	203.64	208.2	208.84	207.03	202.37	201.99	209.4	200.5	196.02	202.37	205.05	200.21	203.84	202.69	205.29	207.01	200.4	201.47	197.76	198.89	201.51	201.51	202.02	204.7	200.76	201.91	208.12	196.75	207.73	213.89	206.77	202.28	201.53	205.1	208.86	206.48	205.91	203.34	202.71	202.6	202.9	197.39
208.93	208.84	215.41	207.56	209.18	206.11	206.46	213.31	213.65	208.12	221.5	214.06	209.59	210.89	214.72	209.66	218.39	208.38	212.63	213.75	210.62	208.9	211.84	211.64	213.82	214.91	211.66	206.96	217.67	202.57	211.86	213.1	213.41	213.42	208.04	213.31	212.27	218.08	207.39	219.51	217.39	209.78	208.5	217.22	213.97	216.7	215.01	209.38	212.2	214.47
203.31	209.97	199.29	208.37	202.06	200.77	209.3	205.41	203.22	202.79	203.73	200.01	203.38	204.01	208.47	201.34	206.57	203.13	206.02	197.96	204.86	200.42	202.32	209.19	200.43	203.56	203.23	201.96	199.78	205.96	204.52	201.49	210.93	201.43	200.65	206.05	206.67	212	204.28	204.67	200.34	208.97	202.21	202.38	202.16	209.54	203.85	202.96	202.42	203.75
196.44	204.16	203.45	201.15	198.47	205.91	202.39	204.25	205.41	197.75	199.65	199.18	203.33	199.87	203.71	199.52	202.83	203.73	199.52	203.96	203.79	200.7	202.06	207.24	200.17	203.54	202.53	204.64	208.24	197.75	199.59	209.72	203.79	200.75	202.61	202.25	202.15	203.69	207.61	202.53	202.18	202.19	202.68	199.07	197.01	201.07	206.73	208.83	206.93	200.78
200.02	196.71	202.94	201.32	201.47	193.4	200.41	202.1	199.08	199.53	199.21	199.42	196.74	198.2	200.46	202.81	203.57	204.19	196.8	203.12	196.87	198.67	200.18	203.6	200.83	200.12	204.56	204.52	202.77	204.3	198.7	200.83	204.51	201.91	196.94	199.4	198.61	192.36	198.09	200.66	203.39	198.46	195.93	203.99	202.2	197.77	198.16	194.31	203.04	202.73
202.59	207.37	204.34	212.42	207.44	209.36	211.43	206.88	210.16	212.1	210.26	217.47	206.76	206.69	208.92	210.55	210.61	209.93	208.37	211.96	210.5	210.52	210.16	206.05	207.43	206.75	202.36	212.6	214.94	205.13	210.06	205.22	211.17	210.81	209.95	205.21	205.06	207.91	207.7	207.3	206.09	203.24	211.44	206.2	207.52	214.21	216.4	203.25	203.99	215.38
209.25	211.97	209.77	210.77	216.32	208.12	212.06	209.7	215.4	216.14	212.23	213.57	214.76	219.19	206.92	211.09	216.61	213.54	212.21	212.76	211.92	209.93	212.94	211.69	216.9	214.23	213.29	215.19	214.41	212.02	210.01	216.75	204.25	209.32	213.78	212.24	214.57	214.71	206.54	206.03	217.26	211.82	212.26	213.89	214.87	215.82	213.71	212.65	209.54	213.62
213.13	206.21	208.54	208.51	207.62	213.76	209.46	212.77	211.74	211.24	212.92	208.77	208.62	217.23	213.27	212.16	215.11	212.28	215.9	212.41	213.08	214.71	206.27	212.73	214.28	210.1	208.33	206.63	205.51	217.98	215.1	214.61	210.98	211.81	217.09	203.08	216	218.94	210.94	211.09	208.43	215.69	213.3	213.68	213.16	212.98	211.46	213.92	208.6	216.26
208.31	200.73	212.73	211.18	207.28	216.33	209.41	206.55	205.55	204.02	207.78	202.82	210.51	206.88	207.11	210.68	209.81	204.67	208.61	206.9	199.92	203.53	212.39	204.62	208.59	212.95	205.72	211.29	206.71	204.98	209.67	206.99	209.55	214.42	207.78	208.23	209.13	212.06	207.91	212.86	211.28	207.14	207.39	204.24	208.32	204.81	208.07	206.77	202.7	211.86
212.78	205.66	211.97	208.52	211.51	209.45	212.29	200.41	202.12	205.25	206.51	207.72	207.04	207.09	206.49	211.86	208.45	210.45	202.4	206.74	210.67	212.2	199.8	207.66	211.39	208.8	207.61	214.31	208.36	212.03	209.6	206.66	207.5	213.5	208.73	210.81	208.26	211.55	210.61	207.93	208.32	212.01	207.77	209.58	208.99	206	207.54	213.09	214.63	207.99
193.77	194.95	195.02	197.92	199.32	195.83	204.83	193.94	196.82	198.32	202.39	194.27	198.26	195.9	193.88	193.54	197.8	196.56	195.63	199.18	194.8	196.25	192.1	195.4	196.43	199.85	201.06	203.68	201.91	196.2	199.9	193.5	200.49	195.87	202	194.6	196.96	198.71	196	196.04	197.76	208.43	195.34	202.57	200.33	199.9	196.53	190.54	195.12	195.64
200.93	210.3	215.43	210.41	211.01	209.09	209.04	205.16	209.45	215.48	212.58	202.56	208.19	217.4	210.64	205.54	206.13	203.45	205.66	208.74	217.06	206.55	216.36	208.56	207.76	206.28	211.77	208.8	210.3	201.6	214.6	214.5	207.88	210.83	214.43	206.71	208.82	211.46	207.93	206.88	206.2	203.07	210.22	212.71	203.05	206.17	210.02	206.02	204.15	208.06
198.18	194.3	194.35	197.41	196.52	197.9	199.6	197.53	198.31	194.21	203.51	199.11	200.86	196.37	201.47	197.22	197.28	196.37	195.8	196.57	201.77	194.65	195.83	198.08	199.32	199.63	200.33	199.3	201.32	195.29	195.04	202.4	204.24	197.34	201.86	197.9	195.5	192.69	198.54	198.29	204.98	202.03	201.57	200.85	199.77	202.05	192.22	198.9	194.85	197.7
204.53	201.5	203.39	197.56	196.9	209.22	204.35	198.06	200.66	207.59	205.65	200.35	202.93	204.16	207.49	204.78	207.88	208.44	201.13	199.5	205.55	204.42	205.89	199.21	206.13	206.99	203.47	199.41	202.3	198.59	197.19	209.61	206.97	208.01	210.78	202.73	203.91	202.98	205.06	206.31	209.19	207.86	206.33	203.22	204.06	203.84	200.34	213.59	205.05	201.41
201.76	203.67	207.54	207.27	212.17	204.83	201.65	202.98	197.7	201.77	204	201.75	199.03	203.91	204.48	202.32	200.94	206.61	196.75	201.1	197.72	205.81	200.58	205.68	204.21	203.94	206.63	205.96	205.46	201.48	204.16	197.42	206.36	201.22	208.87	203.21	209.39	197.74	203.81	206.54	201.12	204.73	202.05	204.44	200.5	202.42	208.65	197.46	203.1	201.68
209	217.06	216.13	212.06	213.07	208.49	211.71	216.77	207.2	213.19	215.8	208.11	213.08	212.76	206.86	211.17	214.74	216.9	212.52	210.06	214.02	210.73	204.28	208.33	213.28	205.86	217.72	208.28	209.6	212.15	204.45	217.18	211.14	214.01	208.55	212.28	211.45	204.34	215.69	205.15	210.78	204.04	206.06	207.93	213.48	210.59	212.58	216.81	213.56	214.17
219.97	212.39	206.91	211.5	201.94	210.4	208.16	212.61	205.13	203.67	212.58	214.37	207.53	211.18	209.06	214.15	206.46	209.16	213.88	208.49	203.7	215.06	214.15	208.56	208.67	209.39	209.29	204.83	206.28	212.09	213.01	206.3	209.68	212.94	206.55	207.67	205.92	213.47	205.51	209.02	204.94	214.44	219.13	212.5	208.48	204.96	209.75	205.7	207.61	206.38
205.8	204.31	210.62	208.76	200.48	205.03	204.99	199.75	207.73	203.55	207.4	204.1	203.62	205.1	200.35	209.58	212.05	209.85	202.27	202.33	209.48	206.04	208.21	207.4	202.64	205.9	204.26	196	204.68	208.76	209.78	200.71	208.51	204.64	201.05	206.8	205.69	200.12	202.03	203.29	206.76	203.95	210.04	205.83	206.35	206.15	207.66	203.65	211.62	201.27
212.11	213.26	204.96	207.08	208.86	207.76	210	208	214.35	207.84	207.71	210.57	209.64	212.85	215.59	213.27	210.03	209.32	214.16	210.47	212.32	213.36	210.9	206.6	206.23	212.19	211.22	203.51	204.23	214.71	206.57	204.01	215.58	207.63	201.12	213.03	209.24	208.32	212.92	214.26	203.57	208.8	208.34	210.23	211.64	212.63	216.2	208.64	201.64	210.71
213.13	223.71	214.34	219.87	219.84	217.65	220.52	222.37	221.88	213.11	222.2	217.89	214.1	211.5	215.89	215.08	216.86	214.88	221.59	220.59	215.25	214.72	216.28	210.55	217.05	216.97	218.22	220.32	213.76	215.61	221.77	223.64	214.94	225.15	216.38	213.71	214.54	214.79	213.87	218.16	217.28	218.82	215.97	217.08	211.43	214.83	217.8	218.02	217.27	218.03
207.52	206.73	206	204.34	210.75	201.44	215.42	198.69	207.87	202.75	204.61	205.96	205.39	214.1	207.34	203.86	202.49	204.17	199.02	205.57	203.39	209.35	209.8	210	201.43	207.08	206.79	208.98	201.83	204.72	201.29	206.09	208.56	206.27	203.82	209.12	210	201.66	204.26	206.32	206.73	206.97	213.91	204.95	206.43	209.29	206.86	211.93	206.63	207.71
203.94	207.7	208.32	204.37	198.17	203.27	194.2	200.76	203	206.74	207.75	205.65	197.18	201.48	204.82	204.06	203.6	202.26	198.19	204.36	199.82	206.58	203.87	202.47	203.98	202.5	198.08	196.68	201.86	206.85	205.1	208.03	204.67	203.95	200.85	202.92	205.35	202.33	202.78	203.44	198.74	208.49	210.04	204.71	198.92	196.12	203.83	203.71	208.06	201.86
196.25	191.41	190.6	190.91	195.73	197.56	194.47	186.64	190.35	199.16	195.64	193.84	191.88	196.45	193.74	200.02	193.57	192.46	198.78	194.29	196.02	197.6	199	197.92	193.28	190.02	194.58	192.96	190.65	191.98	191.66	198.19	189.08	191.28	193.09	198.35	189.24	192.36	193.02	189.57	196.02	195.85	198.8	194.56	199.66	197.04	187.46	191.76	198.16	199.79
200.09	205.53	205.85	206.45	207.93	201.64	208.66	204.94	204.59	208.76	201.58	204.64	209.73	202.97	208.6	209.65	204.33	205.35	202.42	204.74	203.57	209.29	204.57	207.89	199.47	207.27	209.86	204.24	205.08	205.42	206.47	203	205.53	208.54	201.68	202.63	206.24	203.1	200.37	205.72	214.05	209.26	202.79	202.71	198.43	202.58	202.39	202.96	204.11	206.07
209.97	213.11	207.07	208.92	207.91	208.47	209.69	210.21	209.12	211.61	211.63	207.69	206.54	213.78	212.24	209.6	212.29	208.04	206.27	206	205.93	200.6	201.85	209.51	206.37	207.01	211.32	207.57	205.6	212.39	209.86	208.71	204.05	209.33	207.56	198.07	206.69	206.3	201.12	202.01	208.39	209.8	207.54	210.51	197.76	206.83	212.57	201.32	210.62	211.08
217.02	211.71	213.88	205.87	212.79	205.67	214.19	213.85	211.91	209.6	208.35	210.57	213.37	215.22	210.9	206.65	211.25	213.67	215.53	213.53	207.31	202.32	208.8	210.18	206.36	209.13	217.71	218.6	214.87	208.39	209.7	216.78	207.62	211.07	209.47	212.67	211.28	209.45	215.61	207.05	212.23	212.46	209.91	211.62	206.72	211.6	211.8	206.99	208	207.88
210.41	204.26	214.05	216.93	208.32	203.29	205.18	211.78	209.04	218.2	209.03	212.39	204.27	203.37	211.14	212.98	207.78	214.08	203.31	211.88	198.55	209.51	217.23	214.75	214.62	211.71	207.66	207.17	209.22	213.98	215.36	206.75	208.06	207.19	213.92	207.81	207.87	208.17	211.62	208.46	206.9	205.55	209.66	206.83	211.81	208.48	207.59	210.38	208.01	209.51
205.29	203.52	202.83	204.05	206.68	204.29	208.7	202.69	199.5	207.97	205.1	204.65	200.25	205.93	204.98	203.97	198.27	200.29	203.8	203.61	209.12	207.54	207.93	205.98	202.6	203.06	201.69	200.71	210.55	201.03	208.28	205.67	207.05	204.18	204.46	205.13	204.37	206.97	208.39	210.56	208.94	201.72	208.29	203.69	201.9	211.37	207.17	208.65	208.59	209.44
201.31	203.42	207.97	197.26	208.81	210	199.74	201.78	204.54	200.06	201.43	208.78	198.26	200.82	202.93	198.78	202.31	204.69	202.62	202.73	201.68	212.01	206.01	204.86	208.97	205.21	199.39	201.77	202.75	202.8	203.75	208.32	201.53	203.48	200.31	197.63	207.93	201.22	200.29	205.46	202.53	199.53	201.72	198.46	201.6	207.08	202.16	205.14	203.9	204.51
206.49	201.32	200.65	200.01	198.8	197.35	201.35	196.85	204.1	197.45	206.17	198.22	202.25	199.06	201.73	205.3	200.69	200.62	203.96	201.63	199.77	207.99	197.87	201.26	198.35	208.49	205.52	204.2	194.01	201.1	196.43	205.68	197.52	200.37	200.17	202.1	198.7	194.85	196.38	198.85	203.13	200.62	207.47	201.86	196.08	196.92	205.79	204.33	198.8	199.6
205.21	211.97	211.12	208.33	210.37	205.72	221.5	209.72	213.95	211.66	212.94	207.14	210.19	213.37	206.93	219.71	213.01	211.53	214.41	211.64	211.87	209.08	207.24	209.86	205.88	207.53	211.15	211.7	209.05	209.28	211.34	213.3	213.84	208.95	207.67	211.29	206.07	214.93	209.41	210.86	208.26	207.25	210.26	215.22	213.2	213	212.05	207.93	208.91	206.45
192.48	194.9	191.3	190.58	193.26	193.87	193.53	194.07	195.01	193.29	194.72	196.55	193.55	198.36	188.78	192.96	192.48	192.9	195.29	196.43	194.72	192.45	192.52	195.68	198.59	196.08	194.98	194.76	195.6	190.56	195.52	192.48	198.01	194.58	200.2	193.8	193.68	199.3	199.81	197.03	197.97	198.58	195.16	191.94	187.83	193.33	193.71	193.03	192.52	198.39
210.02	207.46	211.85	216.43	211.55	204.9	205.49	210.48	207.05	207.29	206.39	208.1	208.39	208.86	212.72	204.27	212.17	214.19	207.15	211.75	207.52	207.47	204.9	212.12	205.43	209.2	205.42	210.64	210.46	212.58	214.88	209.43	211.4	207.7	205.56	205.07	209.49	211.32	209.88	204	210.67	206.92	210	206.23	211.81	212.51	203.59	207.41	209.63	204.93
199.5	201.54	194.7	205.1	204.23	194.11	194.54	196.58	191.82	196.6	199.89	200.08	200.47	203.64	195.16	200.93	189.57	198.01	206.67	202.23	203.6	198.37	199.46	200.81	194	192.75	201.47	199.66	204.62	199.17	197.53	203.76	200.05	199.95	205.26	205.71	198.44	203.15	205.63	202	198.62	203.36	192.64	201.74	195.86	195.46	196.98	194.11	192.43	203.83
195.05	194.09	201.07	196.89	188.7	193.81	192.95	192.78	195.77	198.61	188.84	193.5	194.68	193.59	193.73	192.07	196.63	190.2	195.35	191.58	193.98	191.05	198.28	187.02	199.81	201.16	192.93	192.84	193.68	194.34	195.85	186.21	196.07	189.87	196.17	195.65	193.89	192.84	198.12	195.5	193.98	196.83	193.91	192.74	193.96	189.51	199.37	196.91	193.98	199.2
214.25	218.75	220.21	212.15	220.75	216.85	217.6	213.37	219.47	218.92	213.74	216.97	217.3	213.01	220.25	218.82	222.35	215.8	216.84	211.8	216.66	217.03	219.49	226.07	220	217.04	221.38	217.92	208.89	211.78	221.33	217.83	222.32	220.18	220.96	207.9	210.97	221.95	222.07	211.14	225.86	221.93	212.92	211.89	214.77	214.78	222.46	215.09	212.08	219.11
206.3	208.61	208.96	206.16	201.71	202.74	211.01	210.52	206.94	211.04	212.91	212.37	208.7	213.8	210.59	209.51	207.95	215.21	206.48	208.92	208.94	207.75	209.12	213.15	203.84	214.77	207.04	212.71	212.66	209.93	212.55	205.94	204.44	208.37	208.29	205.48	209.48	210.75	206.15	206.83	206.07	209.24	214.03	204.94	208	211.49	203.98	209.53	209.88	211.05
204.34	204.6	210.68	199.52	197.32	202.43	201.58	205.07	200.69	203.36	202.14	209.99	206.47	206.79	201.56	202.41	200.82	203.09	207.11	208.57	208.57	204.71	208.52	200.12	204.79	198.99	197.09	201.81	213.46	201.29	199.78	198.38	205.13	206.64	202.53	201.31	202.59	199.85	204.74	195.26	202.5	205.77	205.43	203.79	200.01	205.78	207.73	200.03	207.17	199.91
200.26	201.69	200.39	201.78	207.01	202.21	203.96	205.36	203.34	202.37	203.39	200.6	205.54	209.1	208.63	201.05	204.52	196.21	196	199.46	207.94	205.43	197.22	203.8	203.85	199.97	204.67	207.83	205.26	211.68	207.07	208.73	207.07	205.25	209.66	204.58	199.76	203.4	201.35	203.26	207.31	192.66	200.09	195.65	204.29	205.33	203.54	209.32	205.3	205.89
203.9	202.07	208.74	200.29	210.19	202.31	204.57	204.5	207.92	204.13	203.78	198.39	207.27	202.07	202.19	204.59	200.89	199.35	207.5	202.38	204.14	206.27	203.96	206.33	202.48	205.17	200.64	204.72	207.47	206.49	206.38	198.76	210.48	206.04	199.28	204.12	199.42	201.5	203.36	206.14	203.44	202.19	208.15	206.81	204.41	206.71	202.28	200.02	206.03	210.79
209.52	208.69	209.91	200.98	206.7	211.67	204.8	210.53	209.44	207.2	208.88	210.94	213.71	212.28	206.73	204.38	207.93	206.88	198.77	208.03	208.71	210.9	210.39	212.92	208.82	203.21	208.96	214.43	209.68	209.95	212.18	210.53	208.2	212.2	210.9	204.58	208.37	208.97	206.44	210.09	208.21	211.52	210.52	210.76	206.87	207.22	209.81	210.39	207.78	210.34
200.4	195.3	204.06	193.94	200.38	198.98	202.75	198.67	202.99	197.09	201.13	200.1	198.97	199.97	197.21	200.72	192.55	198.62	204.05	197.78	196.32	203.89	199.35	201.6	194.8	198.63	200.35	203.42	199.22	203.67	201.32	195.91	200.9	203.51	204.71	205.39	198.73	200.37	201.64	198.34	203.59	198.94	196.22	193.67	198.05	192.44	203.42	203.75	203.28	200.7
204.2	203.53	194.49	194.73	200.28	203.85	201.04	201.38	199.53	199.39	199.19	199.18	208.22	196.25	201.12	196.19	199.85	195	197.01	198	207.7	196.75	203.47	201.28	202.15	199.64	201.84	201.92	205.49	201.52	200.65	205.96	201.26	202.45	202.08	200.24	197.55	196.21	195.13	206.74	204.15	198.34	196.6	204.35	201.92	205.66	199.01	200.14	206.5	197.48
203.54	205.83	196.35	206.03	208.36	202.84	202.78	210.73	199.34	205.89	203.77	209.97	206.26	201.53	205.45	206.65	203.75	200.44	204.94	206.35	208.93	205.03	203.17	201.59	205.97	196.18	202.85	200.34	208.56	198.83	205.16	207.75	200.35	200.56	198.09	211.78	206.55	202.54	197.51	200.46	200.24	209.54	201.14	197.75	204.48	214.69	209.73	207.52	203.78	203.11
205.44	198.79	208.58	203.63	208.44	204.15	197.37	204.78	202.61	209.99	201.83	202.84	199.12	202.28	201.14	210.37	201.04	199.55	201.98	201.3	200.38	206.32	197.41	199.5	202.6	204.37	206.74	204.68	196.49	198.66	203.14	203.46	205.55	201.9	198.88	198.18	208.02	203.56	205.74	206.13	203.87	206.3	199.74	199.13	200.99	210.8	200.55	205.06	201.75	201.8
210.83	205.09	209.13	206.98	211.88	209.98	208.22	207.34	203.83	211.83	210.47	210.23	208.75	203.26	207.93	212.09	207.95	216.93	206.86	213.29	209.98	206.9	210.8	208.69	204.92	212.81	214.92	209.92	217.43	212.05	205.79	212.34	211.58	203.39	210.79	209.51	212.71	208.48	211.11	202.05	208.29	206.29	209.3	207.75	210.5	211.5	208.39	207.99	214.88	201.38
206.96	204.97	196.88	199.05	200.9	197.55	201.17	200.88	204.42	200.06	202.75	197.77	201.89	200.06	200.27	199.1	200.16	202.37	193.91	195.13	200.25	199.46	199.79	201.11	198.2	194.49	202.36	197.69	199.06	200.56	197	205.26	201.73	197.24	199.77	199.06	200.24	198.05	195.94	207.22	208.2	208.12	198.17	207.87	198.71	201	194.84	205.98	198.36	200.26
214.06	212.91	207.74	202.9	201.85	209.88	204.2	208.54	210.92	214.91	206.9	211.8	212.4	203.68	201.58	205.73	210.81	203.97	207.46	207.42	210.31	210.13	208.81	205.52	211.39	203.98	201.51	208.91	208.16	215.96	206.59	208.43	209.87	207.21	208.23	203.77	207.45	204.8	196.83	208.1	209.19	212.56	207.19	206.17	206.53	208.77	214.12	208.01	212.03	209.56
204.95	210.65	211.64	213.93	210.99	206.92	207.51	203.56	208.09	211.9	208.02	209.02	213.78	205.24	208.75	208.17	208.37	211.08	210	210.65	213.16	208.1	206.86	208.77	207.76	209.9	207.08	203.73	204.62	211.1	211	203.28	208.34	213.61	208.03	208.95	206.47	214.74	209.12	206.66	207.81	209.83	213.69	212.21	202.45	211.36	214.81	213.42	198.5	204.88
211.14	212.85	208.48	214.03	215.23	209.08	215.35	215.91	207.54	217.83	211.5	211.51	214.53	209.73	214.77	212.91	208.31	213.09	219.29	212.81	210.7	212.7	204.32	209.83	212.86	211.03	213.2	214.16	214.84	209.73	216.26	217.23	213.65	213.85	212.2	213.4	210.34	210.16	216.06	220.94	210.07	211.82	212.61	215.95	207.8	215.21	211.35	210.45	212.27	213.84
206.34	207.32	204.86	206.26	202.9	203.56	201.62	200.75	208.81	201.38	207.52	203.55	204.2	202.68	200.61	208.19	203.56	208.82	201.19	202.59	204.3	213.82	202.05	206.04	204.46	201.09	203.39	200.33	200.15	197.34	209.29	200.1	201.38	203.77	210.11	209.61	205.56	205.07	205.82	210.95	210.19	198.2	206.25	204.46	205.43	200.85	208.78	199.14	209.51	198.92
203.79	207.05	210.84	206.29	203.15	206.8	208.71	208.01	208.81	201.39	207.23	210.59	206.1	211.54	202.46	203.15	214.63	211.66	201.87	208.4	215.35	211.62	205.09	207.81	209.76	212.36	208.17	206.9	201.04	210.58	217.67	205.14	209.69	204.65	202.66	206.73	208.52	208.36	208.26	208.86	208.98	202.64	206.3	208.64	212.44	208.27	204.68	213.71	205.89	215.17
217.28	220.43	216.07	213.48	226.34	219.39	215.73	215.28	226.29	220.62	216.09	217.51	218.8	218.49	217.84	218.16	219.47	216.17	216.22	221.01	223.03	213.71	216.93	216.66	223	219.26	222.34	212.27	216.6	219.08	213.67	223.14	210.21	221.55	212.59	219.8	211.84	218.82	215.38	220.62	217.71	222.09	209.81	218.43	218.87	219.39	207.58	213.54	217.75	219.45
202.7	194.3	197.93	198.06	201.07	200.92	200.35	203.43	205.21	201.58	194.54	203.6	205.02	206.56	200.53	195.89	197.59	201.04	201.19	205.36	198.49	202.72	202.46	198.47	195.93	194.36	198.5	204.01	199.55	202.79	201.9	201.94	200.36	198.36	194.22	198.49	202.42	195.87	200.13	192.95	199.15	198.54	203.59	199.21	205.3	202.6	198.11	199.85	194.85	202.6
196.9	202.22	209.11	208.72	199.69	204.93	200.87	207.88	196.88	205.23	202.38	195.51	202.68	206.32	206.78	203.46	203.32	197.67	210.47	198.61	207.01	202.85	204.6	203.15	211.55	205.69	205.59	201.81	204.41	204.4	202.56	209.25	204.4	199.47	205.29	199.1	198.76	205.38	207.73	208.25	200.01	201.95	205.7	203.93	202.36	206.43	208.47	195.95	203.43	206.6
201.16	204.53	206.86	203.03	201.74	202.22	198.05	205.85	209.32	198.46	203.83	199.88	199.94	206.51	206.99	204.09	209.57	199.7	205.79	201.1	198.74	206.78	196.63	201.72	202.02	207.6	203.8	203.11	201.99	199.74	207.02	203.62	201.46	202.93	201.63	198.32	205.5	204.58	196.13	203.06	207.85	198.14	201.42	202.43	199.4	204.33	202.3	200.72	200.28	199.96
213.51	215.01	211.32	212.26	204.99	205.34	210.98	213.73	214.74	205.97	216.56	208.33	213.72	210.73	213.5	214.21	216.76	212.92	211.1	210.55	210.34	209.07	213.73	219.84	215.41	214.51	206.64	211.17	210.16	211.37	209.07	211.96	208.29	203.77	211.59	213.88	213	206.7	210.11	208.83	208.98	208.45	215.33	206.59	216.37	216.55	216.12	216.01	211.27	206.78
208.16	213.39	206.72	209.77	209.77	210.01	208.1	209.06	212.1	207.2	213.61	210.04	211.25	212.69	206.92	206.25	210.36	207.21	208.03	204.47	207.17	213.77	208.39	204.07	207.79	211.77	211.27	205.51	207.09	209.12	203.88	202.99	203.48	205.02	219.03	207.74	206.78	207.48	213.28	207.49	207.98	205.32	202.92	207.94	209.71	211.13	205.76	203.57	211.77	209.77
215.73	216.25	214.93	220.41	218.29	215.33	221.87	224.44	214.61	217.42	220.04	219.9	218.03	213.58	219.57	209.18	214.87	221.55	220.03	222.92	218.32	217.48	219.74	221.02	217.75	212.13	222.4	216.29	221.85	218.4	216.15	214.45	216.31	211.55	220.83	219.01	211.85	215.53	216.12	222.95	217.15	225.14	210.47	221.08	217.83	216.55	216.74	218.14	218.78	219.12
208.44	204.85	203.45	207.18	209.25	212.62	205.87	203.67	204.51	211.39	208.83	213.5	204.36	210.57	208.66	209.76	210.52	213.24	212.79	206.85	215.79	211.27	209.25	207.16	204.51	206.4	212.86	214.03	208.62	209.09	211.1	207.65	206.2	210.1	205.85	208.44	207.98	211.2	201.9	209.61	207.11	205.03	205.12	208.57	202.81	206.38	204.67	208.71	208.3	204.43
206.84	213.56	210.39	205.63	214.13	205.51	207.24	216.04	212.07	210.1	213.08	213	210.44	209.74	214.75	212.08	213.32	212.61	208.18	214.54	204.89	213.92	208.58	208.51	208.59	211.31	209.4	213.3	206.48	215.82	216.41	209.55	212.02	212.4	212.09	208.43	209.74	209.19	211.6	207.53	208.37	214.75	218.59	210.27	205.48	217.91	212.16	216.05	212.65	211.4
208.77	212.87	210.52	208.48	211.6	209.36	215.26	213.03	206.86	212.79	213.72	210.09	215.9	212.13	211.4	213.77	213.05	206.47	208.9	207.14	216	213.62	210.93	214.87	207.84	214.55	211.14	209.82	203.1	220.09	210.8	217.17	204.59	213.43	210.36	211.66	213.42	210.34	214.56	219.81	214.3	210.85	211.07	209.76	210.08	213.51	210.7	213.19	209.18	208.36
205.81	211.25	207.62	211.93	208.38	213.71	203.71	211.82	213.57	209.82	209.92	209.93	205.92	207.24	211.67	211.2	214.93	211.41	205.31	204.12	211.49	211.06	207.57	209.5	207.83	211.55	203.94	202.93	210.21	204.46	205.25	203.81	211.06	207.77	205.37	211.15	207.39	208.39	207.54	203.58	205.26	206.97	206.39	204.7	213.76	207.03	211.43	210.21	206.27	215.26
209.55	203.6	207	209.33	209.45	207.93	207	203.85	202.89	210.66	204.67	210.21	207.32	205.49	206.95	208.05	208.7	206.51	209.47	208.4	207.45	214.92	211.92	210.73	204.57	211.76	208.59	205.94	212.72	204.32	211.28	206.73	203.62	210.89	199.09	213.25	209.87	203.75	206.83	209.78	203.98	202.16	214.98	214.44	199.71	214.88	211.89	213.73	210.85	204.58
204.51	209.62	206.19	208.25	208.78	209.1	207.64	211.12	207.83	205.75	205.8	203.21	206.14	211.83	208.22	210.91	203.53	209.97	204.98	205.56	214.2	202.28	207.6	209.22	211.17	201.97	207.84	209.17	212.12	196.51	204.5	208.27	210.83	212.14	200.35	207.74	204.26	203.89	206.94	208.84	206.54	211.89	205.18	202.12	204.51	205.39	206.86	208.8	209.29	208.59
212.29	218.97	214.99	215.16	216.66	225.23	218.2	217.15	216.67	217.14	215.39	220.72	219.35	222.6	216.85	215.36	216.25	219.25	212.83	222.1	220.73	224.28	219.25	222	217.67	217.27	209.74	218.63	212.99	219.71	221.88	218.27	217.3	218.72	222.64	227.68	214.87	222.8	218.66	216.6	217.71	216.95	220.82	218.37	215.06	222.19	211.36	214.9	219.85	218.84
191.96	196.54	200.44	195.16	191.38	188.14	193.91	190.96	197.18	192.66	190.78	195.48	193.9	196.71	191.25	193.22	195.23	192.75	190.68	197.63	201.57	194.23	199.78	196.99	202.19	195.53	192.22	199.45	198.1	194.8	204.33	193.36	195.91	194.24	189.88	194.86	187.78	202.02	195.94	191.99	194.64	196.44	194.6	195.75	197.33	196.91	189.53	197.73	191.72	195.02
207.23	212.27	212.01	205.53	203.69	217.54	207.18	214.71	208.05	207.63	202.7	213.35	212.78	208.67	206.07	208.77	204.16	208.39	208.79	210.51	214.92	212.06	210.51	207.84	206.78	209.83	208.53	212.86	205.18	209.47	211.64	203.33	206.66	214.27	206.62	205.58	214.83	212.22	207.73	207.05	205.14	214.92	207.52	209.86	208.73	216.76	210.14	205.79	208.73	217.36
215.38	214.06	219.04	207.96	216.63	206.25	210.94	215.02	208.41	208.37	207.47	208.06	212.54	211.08	212.69	209.61	209.7	217.34	214.43	214.69	211.92	215.57	213.21	215.25	214.25	210.66	209.19	212.4	210.95	215.44	213.89	217.45	209.09	204.35	214.63	211.38	214.93	216.11	217.16	211.44	214.88	213.04	209.83	216.24	213.01	210.87	212.41	216.1	212.88	212.57
213.99	213.62	210.58	217.63	206.45	211.71	210.78	206.99	208.17	213.1	210.28	212.85	210.33	210.22	216.35	214.78	212.84	211.19	209.12	211.77	203.01	219.99	206.59	218.48	218.72	211.11	211.7	210.67	213.62	211.23	212.31	213.13	213.5	205.38	209.75	208.82	213.96	214.18	205.14	208.21	215.95	215.06	213.73	219.48	212	211.66	211.67	209.58	204.29	213.84
204.8	216.14	209.6	209.26	210.9	207.51	206.73	207	206.36	210.09	208.71	202.72	202.99	206.47	212.03	212.3	203.45	205.67	204.68	206.67	219.29	207.08	214.62	211.1	202.48	209.86	209.74	212.93	204.88	211.97	207.48	208.03	211.73	211.52	212.33	211.93	209.85	206.1	209.39	206.84	210.23	208.07	208.54	207.89	206.04	210.59	208.43	215.01	205.44	212.86
207.26	212.1	205.3	208.65	208.23	208.86	209.03	208.13	205.04	209.07	204.31	207.77	210.64	206.28	209.72	207.39	209.38	215.31	210.06	207.46	201.5	206.85	209.58	202.29	204.9	207.2	210.71	208.11	211.74	216.65	206.76	208.9	208.56	211.3	209.36	204.03	206.04	211.86	211.07	209.16	201.84	208.83	207.68	208.07	215.34	203.74	210.63	204.44	214.39	201.05
210.07	210.92	206.93	207.58	215.66	206.47	213.81	208.34	206.23	213.69	207.35	214.78	212.71	213.92	211.29	212.39	212.33	210.37	208.96	211.95	208.95	207.14	211.53	209.55	205.47	219.44	212.37	215.42	206.92	204.99	212.3	216.31	212.21	211.38	216.27	207.4	212.97	211.49	206.17	214.25	211.49	205.69	211.18	214.01	215.07	213.36	216.04	205.11	208.73	210.61
203.51	197.84	193.5	197.38	196.11	204.92	210.13	206.67	201.51	206.55	199.61	198.81	201.31	201.75	202.13	207.25	201.35	200.38	201.1	208.07	199.34	200.13	202.3	208.53	208.89	204.21	211.41	199.68	208.29	201.45	208.94	200.35	207.18	204.72	211.47	204.75	203.31	205.09	205.83	203.61	194.39	206.41	204.57	206.76	208.67	199.49	197.54	205.66	205.35	211.64
211.5	214.1	209.55	203.43	208.43	202.47	209.27	204.61	204.72	206.65	205.62	206.45	208.13	212.06	214.72	207.13	202.75	217.2	209.51	210.11	204.8	197.73	209.43	203.06	207.84	203.6	205.24	202.46	207.86	209.16	198.01	206.43	208.1	209.99	204.91	203.73	213.48	213.81	214.68	210.85	210.61	209.95	213.49	207.47	206.48	206.62	218.67	211.68	210.61	209.36
205.04	213.97	204.91	206.65	208.37	207.39	209.37	203.22	208.95	203.56	209.04	209.75	202.17	207.23	209.35	206.16	208.23	206.55	212.14	210.84	205.38	212.73	205.33	207.92	208.35	202.59	211.86	203.92	204.02	199.7	207.36	204.27	215.23	210.85	203.24	209.55	212.79	210.07	200.6	210.36	206.96	210.86	211.11	211.95	206.81	207.16	201.11	206.65	206.48	209.77
204.71	207.59	203.35	203.17	208.44	201.29	203.66	206.63	205.5	203.45	211.4	205.96	205.12	212.3	200.34	203.49	207.07	204.29	207.89	207.46	208.55	204.2	207.87	203.49	203.86	201.43	204.1	202.8	209.74	207.23	211.36	208.97	210.04	200.29	208.81	205.14	201.74	203.83	201.71	204.78	205.57	207.47	207.12	211.3	206.67	205.98	201.87	204.45	206.04	202.7
211.63	215.94	213.1	212.99	213.93	214.06	214.76	213.1	209.64	213.58	208.59	210.38	215.84	214.37	214.54	215.27	211.77	218	214.48	208.89	205.92	212.53	207.18	212.41	214.6	215.06	210.99	214.16	217.51	220.65	210.23	212	214.49	213.1	211.39	209.67	212.42	210.67	214.19	213.54	212.98	208.08	210.11	212.69	215	216.9	213.2	210.09	214.61	211.9
201.66	197.97	196.9	199.43	205.83	202.38	197.28	206.75	201.81	209.29	198.98	199.38	201.9	198.3	203.74	205.7	196.86	205.41	196.79	198.97	202.77	200.83	201.95	194.72	200.48	200.43	200.49	199.77	204.25	199.96	200.11	202.71	199.7	200.23	191.68	194.01	201.27	198.8	196.31	193.03	202.53	197.03	195.96	197.84	203.58	195.11	203.26	205.12	204.06	206.91
197.64	202.98	195.94	196.4	201.34	198.38	193.76	196.71	194.08	198.85	198.2	199.57	195.74	195.11	196.13	195.83	202.94	202.67	199.35	201.02	194.9	200.09	196.3	201.72	195.75	201.93	201.35	193.57	199.9	197.15	200.13	197.12	201.12	197.29	193.48	194.53	201.82	197.14	194.81	197.33	200.95	195.05	197.23	202.81	193.52	200.02	191.66	200.84	198.32	194.26
211.85	213.87	215.6	210.27	205.69	211.85	213.35	213.37	210.95	213.29	215.45	206.91	210.57	214.31	208.12	213.6	210.81	213.24	209.22	214.36	210.09	208.44	209.71	205.43	213.01	210.77	213.82	209.89	214.33	211.78	212.5	213.07	217.5	211.23	214.24	213.97	207.23	212.22	211.92	216.18	216.54	216.74	208.89	208.39	211.39	211.59	207.26	216.24	212.07	215.39
193.43	189.43	199.34	191.97	195.62	192.28	190.48	195.06	195.2	197.96	190.06	199.34	189.45	186.16	193.03	194.12	188.82	197.03	191.39	188.92	198.13	196.17	197.29	194.17	194.09	194.1	196.23	191.93	190.48	187.29	196.4	189.31	196.4	193.19	196.11	193.57	194.46	201.16	187	195.69	200.59	195.55	190.65	194.73	191.38	196.14	189.08	192.81	200.75	193.59
200.23	204.15	199.62	202.84	201.86	202.92	209.95	203.86	201.27	204.5	199.63	204.02	200.92	206.16	209.19	204.13	203	203.78	204.92	205.49	199.73	208.7	201.03	208.92	204.48	203.58	206.66	200.01	205.7	199.37	199.05	207.4	200.94	209.43	201.12	201.76	196.19	204.25	206.91	208.62	198.2	210.83	207.54	207.66	205.75	200.15	205.05	202.3	203.97	201.92
193.04	195.02	189	194.69	187.63	189.27	189.58	198.57	195.81	197.17	189.52	194.61	193.55	186.48	195.22	191.13	194.03	187.48	189.56	195.01	193.49	191.15	187.45	191.93	196.46	194.79	193.39	193.96	198.74	199.39	202.68	190.6	196.34	192.17	193.76	198.64	193.03	192.55	197.83	199.65	190.58	197.57	194.68	200.09	187.2	199.46	193.37	199.04	193.87	203.61
215.19	214.17	214.56	215.15	218.74	214.76	211.63	217.72	206.53	210.95	214.08	204.42	214.9	217.59	212.45	212.25	213.37	217.57	211.99	215.29	215.7	209.14	215.84	211.83	220.67	215.21	219.61	210.63	215.07	220.39	214.44	210.09	210.18	212.05	208.49	216.09	204.1	215.96	212.66	217.66	216.99	213.71	209.12	210.75	208.15	216.48	216.37	217.5	214.81	214.43
210.45	210.77	216.16	214.31	213.56	215.49	214.69	210.02	209.47	214.34	209.74	209.53	204.7	214.16	214.59	210.81	206.1	205.88	211.32	212.82	206.66	209.48	213.01	212.54	215.94	210.06	211.94	211.25	215.13	214.17	208.69	207.44	217.62	210.1	208.72	212.94	205.63	218.99	210.84	214.5	210.9	213.67	209.11	215.46	219	209.56	208.94	215.07	207.3	212.64
206.13	206.33	196.26	206.77	201.43	206.77	200.76	208.43	203.01	206.19	201.62	200.92	208.75	213.49	202.55	199.71	202.8	211.01	200.98	207.6	204.56	205.06	207.79	201.88	207.56	210.32	204.23	210.54	201.2	202.98	205.25	199.48	204.87	205.17	203.04	203.33	206.63	207.17	200.48	207.9	201.27	202.45	200.03	205.3	217.25	200.79	205.92	209.83	201	200.97
209.41	211.96	210.53	217.85	214.58	212.16	220.49	222.09	215.76	218.52	221.88	217.56	216.14	214.7	216.01	211.32	216.66	216.18	211.41	213.7	217.89	219.61	216.14	213.81	213.45	211.91	218.08	213.47	214.42	211.8	212.09	213.55	221.55	219.1	213.86	219.26	214.12	216.84	213.24	211.84	216.12	219.25	218.2	221.98	215.71	216.4	214.51	219.36	218.14	217.24
209.58	211.2	215.94	217.05	214.71	212.74	215.45	214.43	212.91	212.49	209.53	208.26	215.18	212.21	210.2	212.54	209.15	215.58	200.99	211.56	209.28	203.2	207.4	210.54	212.42	206.69	211.36	215.36	211.53	216.83	213.44	213.08	210.18	206.1	207.86	212.06	207.97	212.32	214.14	208.03	217.3	211.96	211.35	215.82	207.81	213.35	214.95	206.93	216	210.49
199.1	198.29	200.46	196.21	195.36	202.71	199.58	198.62	201.37	197.43	199.55	198.83	205.69	205.77	197.14	196.28	206.75	196.73	197.76	190.28	198.19	199.88	196.94	197.35	196.95	194.22	195.54	199.46	202.52	192.65	199.75	199.05	198.01	200.07	200.19	197.36	201.41	201.84	207.3	194.3	199.5	201.71	199.7	191.55	203.75	195.54	200.89	196.87	201.79	199.78
210.06	214.49	206.69	203.74	209.68	207.39	207.09	210.13	202.85	204.09	203.65	210.65	205.31	210.41	203.87	220.49	205.16	206.58	210.79	206.98	205.75	213.9	210.19	207.02	204.55	205.95	209.19	202.89	207.25	203.11	207.04	206.86	203.58	213.62	212.07	212.38	202.11	205.52	204.37	207.57	212.11	204.75	204.5	209.61	200.09	203.68	209.89	211.59	210.42	208.02
199.13	199.59	198.86	208.63	196.57	198.75	203.26	193.74	203.18	192.8	202.69	202.24	203.76	198.55	198.74	204.19	201.92	199.5	199.52	203.37	204.92	206.29	196.8	203.42	199.24	199.12	197.52	200.3	198.1	200.34	199.83	193.67	203.16	201.57	203.95	201.02	203.93	199.44	205.06	195.89	200.77	206.29	201.47	201.95	198.19	192.27	192.25	195.77	198.67	196.44
214.05	204.83	211.35	215.99	209.55	203.46	201.92	210.23	203.07	206.24	209.84	210.33	208.89	207.2	208.7	215.74	212.1	208.62	211.07	208.38	205.33	209.25	205.01	201.21	206.12	209.52	210.72	208	209.81	207.6	210.08	209.89	213.47	204.34	216.4	201.2	204.39	206.65	204.65	208.56	205.42	206.19	201.73	206.33	205.85	215.7	205.5	206.85	209.32	210.01
195.14	189.87	199.18	196.08	191.46	190.81	200.04	195.7	193.45	197.62	200.44	193.98	200.42	202.92	193.75	190.99	196.03	195.07	193.84	191.07	197.22	196.34	190.74	197.17	195.99	197.58	190.63	197.52	193.36	195.79	195.83	194.9	196.92	191.34	190.15	200.89	191.74	195.04	195.98	191.14	194.85	202.5	195.62	192.35	197.02	197.31	195.69	200.14	194.14	194.68
210.14	203.22	207.31	210.56	209.15	206.12	210.89	211.31	205.21	207.52	213.45	204.01	210.33	210.47	209.33	210.37	209.65	205.29	208.5	209.1	204.97	207.68	206.57	211.11	205.4	209.31	207.73	209.87	207.76	212.33	209.41	207.22	205.09	212.28	208.56	206.86	210.14	211.56	205.86	208.25	213.04	208.06	213.44	208.67	209.23	215.07	212.38	208.97	206.14	206.73
202.33	201.75	205.73	202.2	208.46	202.49	205.42	202.64	202.58	200.97	205.18	202.82	203.49	204.7	207.5	198.56	206.63	203.12	205.17	205.66	206.6	202.24	203.38	205.34	199.82	201.18	204.04	202.73	203.84	206.39	210.3	202.4	201.52	201.44	201.38	198.92	195.93	203.5	203.11	200.4	201.78	205.07	205.9	204.09	199.06	206.56	207.61	199.26	204.17	200.46
216.16	211.05	208.46	214.46	206.33	209.51	212.41	211.61	211.55	212.67	212.14	216.7	208.12	208.73	216.91	211.62	206.55	210.81	215.51	216.68	207.89	213.64	213.41	216.04	209.2	207.87	212.09	209.6	212.82	213.44	215.86	210.92	208.52	209.62	213.92	215.53	214.55	217.52	209.48	213.37	213.39	212	207.36	214.3	212.66	209.46	212.55	212.98	214.06	214.77
203.35	202.41	202.89	206.7	205.49	210.98	200.22	208.46	204.89	206.82	211.7	204.83	211.4	211.73	207.67	211.78	205.52	206.53	200.25	212.21	209.33	212.74	208.16	204.94	203.08	206.71	214.51	207.8	204.98	201.65	210.28	204.26	200.72	207.92	210.81	206.36	206.05	209.67	210.04	215.37	206	209.86	209.26	204.43	206.05	202.16	210.17	205.24	205.98	208.38
200.33	203.06	206.11	201.52	205.98	202.07	209.28	201.94	205.23	213.5	212.34	206.52	207.22	207.78	206.07	201.74	203.99	202.38	204.99	206.27	201.43	199.14	207.57	207.55	205.5	202.17	200.23	202.02	206.1	205.84	206.13	205.88	201.98	201.11	203.12	204.51	205.65	205.31	213.02	204.81	209	206.93	208.89	201.29	208.26	201.87	199.82	197.26	204.45	198.72
202.3	206.48	192.6	195.82	194.58	194.68	201.29	205.08	199.89	206.09	200.88	199.67	196.61	202.44	204.89	202.72	200.84	201.19	200.25	208.68	203.16	197.86	196.5	198.91	198.11	198.4	201.79	200.11	196.68	196.4	198.35	198.41	198.59	197.51	196.25	198.57	206.49	200.26	199.93	194.77	193.84	204.92	193.44	205.53	202.47	203.14	196.01	203.87	207.87	201.55
213.96	210.64	205.84	209.24	215.07	211.97	207.21	206.06	216.41	209.63	210.4	211.58	206.99	210.41	215.01	219.94	211.84	213.07	213.68	211.03	214.04	202.51	208.07	209.86	210.8	208.13	213.22	211.01	214.28	214.01	209.28	212.61	209.82	212.82	216.27	213.37	212.93	214.94	212.61	209.16	211.12	212.21	220.42	211.24	211.39	207.01	205.75	220.66	208.76	219.38
217.02	217.2	217.64	212.19	217.29	219.41	223.25	213.51	217.91	215.31	216.02	220.8	220.23	219.48	220.5	207.5	214.07	205.61	214.1	221.27	210.5	214.97	222.24	212.3	211.23	214.59	216.88	217.38	210.65	216.76	217.71	208.15	219.77	208.54	220.13	224.76	219.8	219.21	215.72	211.39	218.85	219.54	219.28	216.83	210.98	217.24	216.12	209.73	220.57	218
213.74	209.28	204.15	209.2	208.81	212.45	206.2	213.86	205.79	213.09	215.35	211.91	202.02	207.13	209.89	205.01	212.68	210.51	210.96	214.68	215.55	210.76	204.32	208.35	209.95	209.84	216.8	209.11	210.24	210.04	207.4	212.65	215.23	207.3	200.54	211.22	206.57	215.81	206.06	209.44	209.66	208.94	215.85	210.69	208.04	206.86	209.03	206.88	213.15	213.72
207.52	203.82	207.86	211.34	209.62	203.96	210.29	208.53	208.26	209.3	208.14	196.65	209.08	204.49	209.34	208.83	201.39	217.57	211.77	207.71	205.96	201.65	205.3	211.64	214.47	203.62	207.44	202.53	212.76	209.07	204.71	204.7	202.15	210.72	207.2	206.17	210.98	205.16	210.22	204.4	213.41	204.73	211.76	203.42	203.51	203.34	206.12	210.31	205.5	211.04
214	216	213.4	212.41	214.62	220.23	214.5	218.69	220.03	220.53	217.27	212.17	222.68	214.77	216.9	218.69	217.42	218.25	213.34	218.25	223.21	216.69	224.09	221.3	213.2	216.7	214.5	220.64	218.66	219.53	215.31	217.82	212.21	211.25	220.56	215.53	211.08	218.93	215.85	213.43	220.97	215.49	213.33	214.12	219.02	218.81	214.91	214.93	218.67	214.9
208.85	196.07	208.45	208.95	212.74	208	205.59	211.01	205.97	209.96	208.35	208.52	209.19	203.33	211.3	210.28	210.77	215.87	210.31	208.91	208.64	207.96	204.83	208.4	212.03	212.32	212.46	202.36	206.22	210.03	214.69	212.59	208.22	205.6	210.6	210.31	202.28	208.03	207.68	215.31	211.89	204.65	209.05	200.54	215.69	206.8	211.77	206.63	214.39	204.61
208.45	207.28	210.26	207.97	207.34	210.56	204.75	206.67	213.64	212.2	209.73	210.39	214.83	206.24	206.16	207.99	209.95	208.1	207.05	205.41	210.37	210.18	211.76	211.55	211.12	210.76	202.51	206.29	210.03	211.12	208.31	209.18	202.15	211.3	208.9	207.08	210.33	208	206.46	210.97	208.57	211.66	211.38	209.28	207.26	204.53	208.76	211.29	210.48	210.3
211.26	207.23	213.52	213.61	206.69	202.46	209.75	212.79	206.41	209.66	207.45	211.8	205.49	210.57	204.13	204.96	200.22	213.5	204.96	213.18	221.72	209.22	202.6	201.44	208.19	208.63	201.93	208.59	200.69	207.71	198.27	210.63	213.49	207.03	214.25	206.73	208.67	205.78	214.76	207.36	205.32	206.48	213.42	207.98	208.39	206.71	214.1	208.63	202.68	208.94
206.07	206.01	208.75	195.82	203.4	204.07	204.37	206.01	206.56	208.85	199.36	201.4	209.13	201.76	200.78	204.66	201.43	202.34	200.54	203.32	206.62	203.54	204.9	200.45	201.47	213.42	203.53	207.14	202.79	196.79	209.5	202.09	199.19	205.09	202.36	201.37	203.56	202.38	201.59	200.43	205.54	200.48	206.85	205.86	203.62	203.74	207.49	202.29	201.97	207.06
193.59	209.56	208.8	202.94	204.54	198.07	208.76	201.49	208.3	207.31	202.7	203.85	204.66	197.13	201.71	211.03	202.48	205.58	199.81	202.17	203.14	195.28	205.03	203.54	205.67	200.92	203.07	201.78	199	206.83	202.87	204.38	200.5	200.87	209.75	198.05	200.96	207.57	200.75	204.16	210.36	205.48	199.94	203.91	198.8	208.54	197.22	197.69	205.1	199.98
219.16	215.48	216.87	218.52	218.05	218.06	214.62	214.57	216.59	220.69	212.52	217.53	221.36	217.82	216.95	213.38	210.89	218.48	218.04	216.53	217.08	220.29	213.26	216.9	224.39	217.14	220.15	214.21	218.61	218.33	221.17	217.71	218.58	215.93	215.32	228.01	219.38	213.87	217.84	217.75	218.46	219.47	217.6	213.27	219.76	215.69	218.29	217.16	214.9	216.56
199.31	193.83	197.34	197.87	197.45	195.95	200.71	205.66	196.14	197.75	197.9	198.51	192.1	200.55	198.03	194.76	198.81	199.47	202.6	194.91	203.07	197.41	199.33	202.45	199.75	206.07	206.88	200.78	202.52	203.9	198.36	203.44	195.65	206.63	202.34	197.35	195.32	196.3	196.9	194.69	187.53	198.31	199.84	199.48	203.55	198.92	203.04	197.9	192.16	197.66
209.87	205.13	211.35	212.24	209.34	210.98	206.39	205.97	207.7	212.59	216.19	216.2	211.48	210.97	206.71	204.89	210.62	211.17	213.23	209.93	209.29	207.93	207.75	204.19	209.99	210.47	213.61	205.23	213.12	216.43	209.73	206.06	210.78	204.35	207.96	209.8	209.36	208.01	206.93	209.2	216.26	202.64	212.77	205.58	207.63	210.69	211.58	211.36	207.61	207.41
200.51	210.97	203.12	204.66	204.22	203.35	202.01	204.11	202.75	203.14	207.04	207.87	211.41	197.66	207.45	205.94	202.38	209.25	205.05	209.44	206.53	201.64	201.94	204.89	202.2	205.85	203.81	203.88	199.84	206.3	208.47	201.99	209.77	198.07	198.21	210.67	202.1	204.52	201.35	209.43	202.58	203.89	211.03	205.01	194.92	203.48	206.64	205.48	203.63	203.58
208.44	206.82	209.13	210.66	205.75	209.63	201.22	207.51	211.44	208.5	208.11	204.03	203.67	210.78	209.47	205.68	208.82	206.93	211.23	212.64	212.77	202.96	211.7	209.47	212.52	207.6	205.47	208.58	205.58	206.77	214.07	209.69	209.7	207.88	209.43	206.3	203.19	206.53	208.56	201.12	203.42	214.58	207.49	207.69	210.02	209.91	211.9	207.07	206.1	208.86
203.26	200.15	196.78	203.65	203.54	200.85	206.48	197.46	201.14	207.45	199.56	199.93	206.09	207.67	203.36	200.03	195.67	194.05	198.03	198.42	208.53	198.75	200.02	204.69	202.81	207.92	198.19	199.57	202.22	197.51	202.77	201.41	203.37	197.75	201.18	194.83	204.31	196.76	201.74	198.73	201.62	203.46	196.15	199.98	197.45	201.8	198.55	200.11	205.96	197.06
203.22	199.74	205.7	199.01	207.35	200.71	202.82	201.12	203.24	200.75	202.45	200.14	200.73	207.14	202.77	205.33	200.79	203.24	202.48	196.24	206.11	204.63	209.6	200.34	203.25	200.68	206.72	204.35	199.33	201.06	202.8	202.07	201.12	207.68	196.69	202.87	194.18	203.89	198.92	198.41	200.67	202.79	197.46	201.46	195.68	202.22	205.36	200.43	205.98	200.45
201.01	206.85	198.46	200.08	206.76	207.29	205.19	199.76	199.38	205.58	201.95	203.33	204.41	205.14	202.43	207.93	205.86	204.52	208.08	206.13	209.89	203.69	210.91	196.15	198.56	205.61	204.88	205.83	202.51	204.72	206.83	204.05	204.4	203.12	205.9	203.41	203.29	205.83	207.05	205.15	200.73	208.15	204.47	201.84	202.72	200.98	199.53	203.47	209.12	201.73
199	196.47	204.05	199	197.09	199.46	203.24	198.14	199.13	200.32	196.4	197.4	196.08	198.61	198.42	197.96	206.53	197.4	193.89	198.54	199.18	202.87	199.17	195.7	197.7	206.87	194.41	198.09	197.13	203.95	196.76	193.11	196.23	202.17	198.9	198.38	200.73	199.86	194.52	203.4	203.88	197.32	192.6	197.45	196.14	202.71	203.9	194.5	195	200.8
205.4	202.78	199.76	206.34	209.75	200.68	203.93	199.24	205.65	211.22	208.49	206.37	201.31	198.23	202.47	204.58	205.68	203.99	198.64	204.07	198.92	206.34	202.22	208.99	199.22	205.75	200.21	203.61	204.31	205.51	204.66	204.02	204.43	205.93	201	208.52	200.68	208.03	205.53	202.25	201.83	201.1	206.24	201.83	211.56	200.25	201.52	197.95	203.21	203.07
209.82	209.3	205.63	205.26	201.98	204.61	213.63	208.66	211.63	205	212.55	211.48	207.31	204.04	206.37	204.81	207.21	208.17	210.8	210.37	203.84	210.45	203.35	207.42	209.1	208.64	212.98	211.46	207.33	212.79	210.9	210.25	206.45	212.62	208.75	205.61	207	215.04	208.28	197.41	211.64	209.17	207.61	211.55	207.81	209.11	211.88	210.12	208.58	209.28
216.3	214.53	210.71	204.89	214.13	216.49	215.37	210.47	211.68	208.82	211.09	204.26	210.21	213.09	217.3	211.25	214.22	211.69	215.21	210.38	207.99	215.65	211.02	213.85	213.26	207.01	209.8	207.07	212.16	214.36	214.61	212.25	211.33	214.23	211.84	213.74	220.4	209.22	215.37	213.35	210.92	210.92	213.31	214.4	210.75	211.54	215.16	215.41	215.88	211.09
212.28	210.16	212.24	217.13	209.08	210.6	210.02	213.42	209.2	213.5	211.4	208.64	210.99	214.45	206.36	214.68	211.79	211.76	210.34	205.29	216.85	214.87	219.78	220.65	208.29	211.09	217.98	210.66	209.2	208.94	217.75	209.38	212.88	210.72	208.35	209.86	212.02	210.76	213.23	215.5	213.28	212.84	216.76	208.14	209.14	213.69	209.71	207.22	215.25	211.92
207.54	206.37	206.02	206.64	198.54	206.29	205.39	202.18	200.06	206.43	197	203.49	208.04	204.69	207.83	200.59	209.13	203.18	202.19	209.33	201.89	199.08	206.06	203.74	203.4	206.59	198.43	205.84	208.91	198.67	205.45	202.94	203.49	200.65	205.06	200.34	199.52	206.58	203.38	200.41	205.78	204.01	205.43	200.37	202.88	201.77	201.97	200.8	209.32	199.8
203.98	205.85	205.04	204.14	211.95	210.41	210.14	205.19	211.61	208.01	207.52	209.74	206.44	210.49	212.1	210.2	197.9	204.41	207.56	214.49	208.39	204.11	207.07	209.25	205.5	207.6	205.76	215.07	205.81	210.79	202.85	211.53	209.38	202.2	207.09	214.38	209.59	212.57	208.82	209.18	208.65	210.53	208.32	203	199.15	209.41	211.02	207.1	212.49	201.91
207.09	202.04	209.97	207.71	216.83	207.05	203.41	205.47	209.16	205.71	201.1	212.14	206.86	212.73	207.75	199.9	208.72	211	204.5	207.29	206.44	210.17	208.52	213.25	205.54	209.5	212.95	206.48	199.48	202.93	210.77	208.24	211.62	204.52	208.94	206.72	207.47	202.9	208.55	205.6	204.92	211.71	203.63	212.12	204.29	210.81	206.23	208.74	205.13	211.67
201.36	200.51	205.63	201.07	201.78	201.95	203.67	204.6	198	195.41	197.18	197.33	204.27	199.95	196.2	196.74	198.75	194.94	199.84	200.34	198	192.95	197.34	198.67	200.88	194.15	203.07	196.27	201.4	199.69	204.35	203.69	204.55	195.98	197.26	206.27	196.63	204.7	199.46	193.88	202.06	195.29	202.75	195.28	193.53	199.59	200.82	204.11	199.65	197.84
198.38	206.66	202.22	205.29	212.48	201.54	196.83	201.97	202.44	206.23	199.81	202.41	205.83	210.11	201.23	208.67	205	200.19	202.38	207.63	196.5	207.88	200.73	209.29	199.37	200.11	202.66	208.8	201.02	201.94	196.52	206.3	205.82	203.93	204.26	205.13	206.56	209.76	206.71	208.15	200.89	205.32	207.67	199.14	205.17	207.12	206.65	200.56	201.67	205.91
210.82	206.9	202.18	209.13	208.04	200.54	204.38	205.92	209.94	206.64	203.64	208.76	201.19	204.63	207.94	207.38	209.46	201.12	206.22	208.03	206.73	205.56	200.61	211.79	204.97	202.56	202.04	208.03	199.48	204.44	209.06	207.49	206.53	198.06	209.65	206.56	205.56	201.87	212.98	204.6	206.32	199.62	200.39	206.61	200.69	204.8	208.38	200.84	205.12	206.44
196.96	203.33	192.18	200.91	191.9	204.98	198.01	199.75	200.27	202.71	198.55	199.96	200.63	199.6	205.9	195.6	200.99	200.47	200.39	199.4	202.83	202.33	203.58	205.68	198.89	207.03	194.11	196.69	198.99	201.3	201.55	201.79	193.71	199.41	198.38	200.88	195.8	200.88	209.37	206.39	196.72	199.95	198.91	201.77	202.44	198.43	201.27	204.95	201.47	199.41
216.87	214.7	219.63	219.54	214.46	215.47	215.81	206.17	214.87	218.49	222.13	214.88	221.36	217.36	214.32	213.4	210.44	222.78	216.64	218.32	218.69	214.44	219.89	216.95	215.28	215.81	219.62	216.52	218.39	215.13	220.07	215.88	215.36	216.61	221.08	212.77	215.88	222.99	220.02	214.93	216.28	214.92	219.06	222.48	214.6	225.98	214.24	214.98	215.99	207.72
213.21	214.41	204.56	204.13	209.3	211.71	213.7	212.14	209.4	212.55	205.01	213.84	208.9	212.24	211.7	213.96	216.48	210.61	209.95	214.58	208.15	212.87	207.75	214.55	215.37	210.9	207.71	214.47	214.34	212.48	215.12	216.62	213.19	213.81	214.83	217.21	209.2	211.59	208.79	207.61	214.84	210.81	216.44	216.21	215.47	218.08	213.37	205.87	214.27	219.09
199.56	204.41	198.79	204.81	201.18	207.84	201.53	205.91	204.72	204.41	203.51	208.43	211.08	204.36	203.63	204.62	204.96	199.4	205.41	207.55	200.63	205.15	203.74	205.52	201.53	198.11	201.63	202.53	205.83	199.27	204.64	206.43	202.65	201.26	199.78	206.69	205	201.59	205.02	207.9	203.78	197.35	206.98	200.73	203.57	205.16	207.4	196.18	205.02	210.87
198.74	205.88	203.04	206.78	197.68	203.75	205.42	204.15	207.27	197.41	201.76	209.28	202.49	203.99	205.86	204.65	206.3	203.26	206.26	201.5	206.26	197.27	202.05	202.24	198.55	209.79	197.93	202.86	202.8	205.69	195.99	207.39	203.26	210.28	206.34	195	201.37	195.57	207.9	196.63	203.21	203.63	203.22	202.46	199.34	199.67	200.54	207.08	206.26	202.44
201.56	204.46	204.27	190.84	209.84	205.81	210.77	207.44	209.02	207.58	209.21	211.01	201.96	206.98	204.95	210.15	210.02	204.35	199.52	208.27	208.81	213.72	209.22	202.41	201.09	209.73	204.89	206.91	202.15	203.91	210.21	203.7	206.55	206.33	212.15	209.93	207.83	202.58	201.76	201.37	207.22	201.81	207.43	212.29	206.66	208.47	204.73	205.92	205.32	209.71
198.57	195.88	197.74	200.39	197.44	197.1	197.57	202.72	192.33	197.51	197.98	200.43	200.61	203.6	200	192.31	198.11	207.99	203.6	201.14	194.92	197.33	196.37	198.03	197.18	197.09	194.73	199.85	204.12	204.51	202.74	195.34	196.41	200.19	199.23	189.71	200.05	198.23	198.85	193.31	199.93	196.77	197.64	197.26	199.86	198.54	200.82	197.89	198.53	201.97
204.95	202.2	204.16	202.78	199.66	203.67	201.88	199.39	200.78	205.62	202.91	210.14	207.86	208.9	201.92	204.94	203.97	197.39	199.68	203.98	205.77	206.35	212.2	210.86	204.63	207.38	195.76	208.61	202.57	201.13	200.95	209.31	206.8	208.06	203.75	201.86	208.96	202.21	197.45	198.77	207.61	207.2	205.01	202.88	205.54	204.76	204.19	198.96	210.13	207.69
193.99	195.92	197.59	198.9	194.15	198.64	194.9	196.33	201.5	189.2	194.91	196.65	191.76	197.55	191.31	190.36	190.95	194.07	189.3	191.16	191.84	189.07	195.91	191.97	193.27	189.06	194.48	200.02	190.44	196.91	197.01	195.84	193.35	190.84	191.82	198.03	194.25	190.77	187.52	192.2	194.56	194.5	196.7	188.12	189.85	195.24	193.93	197.39	194.72	194.46
201.74	200.68	194.26	199.41	197.51	201.32	201.87	200.27	196.09	198.28	198.74	201.31	198.03	200.91	197.44	201.79	205.62	205.25	200.5	193.96	199.81	196.69	201.67	198.61	199.82	201.87	205.71	197.58	195.8	197.6	201.83	203.85	202.44	193.94	201.47	197.12	201.89	201.92	204.87	201.68	203.64	201.58	203.26	198.53	198.04	203.9	202.39	195.52	199.19	201.57
211.24	207.31	202.13	205.61	205.17	214.68	199.84	213.76	207.58	203.19	206.69	209.06	199.1	213.67	207.49	206.5	204.63	211.4	202.67	210	206.02	203.97	202.24	208.14	212.81	208.32	205.31	209.15	205.59	210.24	198.6	208.26	213.61	212.19	197.5	207.98	207.37	209.77	205.98	202.87	203.8	210.31	211.52	213.52	209.78	215.6	204.44	201.23	203.05	208.67
195.95	200.33	200.2	205.01	198.78	204.71	201.1	201.48	202.29	200.93	205.76	204.15	203.7	206.32	202.66	201.15	203.03	203.76	203.35	199.09	204.63	203.29	209.99	205.13	204.98	202.72	200.25	198.94	202.29	199.3	205.19	207.03	204.4	206.87	200.92	201.89	199.75	197.46	211.84	207.56	198.84	209.32	195.03	207.4	205.76	210.67	202.32	206.21	202.6	198.42
205.91	206.59	202.48	202.75	209.22	208.11	211.65	210.37	209.63	205.51	209.61	212.43	207.66	214.94	215.1	204.12	207.69	207.76	208.45	209.25	208.9	207.51	205.53	215.99	211.06	210.59	203.37	209.91	206.13	211.23	209.98	210.38	204.92	202.69	209.89	211.93	205.09	210.62	210.79	207.66	204.63	210.18	212.9	215.41	203.79	210.41	205.95	202.58	207.71	204.55
205.03	202.14	200.06	198.35	206.21	208.82	206.28	196.96	200.77	202.57	204.93	198.17	200.81	209.25	205.79	208.64	207.13	205.5	206.31	206.86	202.11	201.3	205.43	200.59	202.75	199.08	202.23	203.16	208.82	196.16	196.06	206.08	204.53	208.23	205.28	202.21	204.56	202.24	203.09	202.43	204.4	208.01	200.43	200.15	203.9	205.31	200.98	199.34	200.68	201.34
206.48	198.76	201.23	202.98	204.18	201.06	202.91	199.72	204.02	200.86	202.39	192.29	205.5	208.61	204.18	196.36	203.79	209.29	206.96	192.81	197.77	197.94	196.69	208.52	201.86	197.87	205.83	196.79	199.84	205.34	206.09	200.04	203.43	202.55	197.7	201.49	201.6	201.67	200.44	204.87	207.45	197.25	198.82	200.15	209.54	195.23	204.72	194.41	201.53	204.17
212.36	208.75	205.43	208.41	213.66	210.01	213.83	216.94	214.6	208	205.89	211.83	206.99	209.71	212.14	216.13	212.55	209.48	218.63	212.66	213.11	212.46	214.78	213.69	217.92	215.56	213.66	219.03	208.28	222.72	202.4	209.95	210.4	216.55	204.1	211.56	210.63	212.82	214.17	210.78	214.35	215.57	210.64	217.77	210.72	212.58	207.36	210.04	215.83	215.28
213.07	210.02	204.66	210.27	215.64	206.85	203.51	208.45	206.13	207.51	204.61	206.46	211.06	205.55	210.51	218.31	209.75	206.92	210.75	206.41	206.13	209.13	209.57	203	206.03	204.21	211.47	206.29	211.17	206.15	209.14	209.62	212.45	207.34	208.45	206.62	206.89	203.75	205.2	209.63	208.08	208.21	209.36	211.36	223.79	207.26	213.65	212.73	206.52	206.13
207.09	205.78	207.69	204.08	206.2	205.92	207.08	210.49	213.23	205.33	211.14	210.69	205.89	204.61	207.91	211.49	206.42	208.36	209.03	210.37	210.44	207.48	214.3	206.24	202.47	205.87	206.1	204.4	210.2	207.35	205.04	208.13	208.62	210.11	196.37	210	207.01	208.87	207.71	208.08	204.43	210.09	207.4	209.4	206.56	208.38	209.37	212.25	209.91	211.26
208.96	203.16	204.33	210.62	202.43	203.21	210	211.03	207.44	204.89	212.08	211.82	214.61	208.33	210.65	209.56	206.2	214.94	211.03	214.31	206.64	207.72	205.15	208.22	208.59	211.38	206.95	209	208.52	206.6	208.39	201.63	209.26	208	213.16	207.72	212.36	214.25	203.75	214.91	209.41	211.11	210.11	208.12	200.98	211.82	204.41	204.54	206.03	213.93
207.19	208.03	220.76	209.13	209.37	211.85	207.62	203.62	212.42	210.9	200.11	207.44	203.24	211.15	208.73	208.27	207.19	212.32	212.91	207.76	206.47	209.18	206.71	216.59	209.11	199.98	211.79	204.43	210.08	210.5	210.01	214.75	207.08	205.29	205.87	209.33	209.27	202.67	212.23	205.22	206.13	209.56	206.22	213.43	209.74	207.41	205.89	201.82	210.92	207.47
211.64	207.53	212.02	204.55	201.46	213.12	214.37	212.07	203.81	210.58	208.37	213.08	211.81	207.75	209.41	206.57	207.99	209.48	210.16	206.72	205.09	208.91	203.11	208.33	206.29	206.54	208.26	213.31	208.66	205.74	211.73	211.4	212.57	213.89	210.22	215.99	213.85	208.51	207.95	210.37	206.1	207.44	207.49	212.06	211.67	207.17	203.01	214.64	211.46	206.66
222.11	210.33	203.45	209.51	207.48	211.2	214.26	210.35	206.56	203.7	208.45	207.1	210.54	208.59	214.22	210.34	209.31	211.52	212.89	205.25	206.96	211.93	209.05	208.78	209.94	212.96	216.47	210.46	212.16	207.9	208.64	211.1	207.7	212.46	213.6	200.84	210.01	205.91	209.83	207.45	204.68	206.66	205.9	210.19	203.91	209.32	207.92	216.13	207.64	208.33
203.91	195.76	201.76	194.46	202.73	200.9	203.49	194.26	199.42	195.28	203.95	196.51	206.87	200.9	201.94	199.8	198.78	201.76	203.99	193.02	198.32	206.79	206.27	195.72	193.94	197.24	203.48	199.35	200.33	198.02	198.84	195.8	205.46	202.69	200.23	195.17	199.29	203.9	196.25	199.77	204.92	197.88	202.99	197.96	200.69	202.95	193.32	200.07	201.83	199.51
206.91	217.11	214.55	205.7	212.77	215.05	211.51	211.72	203.41	212.11	213.38	213.97	211.46	214.53	212.3	211.11	221.13	214.77	213.7	215.67	207.13	217.64	215.74	212.21	209.46	212.22	216.88	201.4	205.59	224.19	208.84	213.73	211.7	212.57	214.46	210.02	214.7	210.97	211.61	213.47	211.36	214.26	213.48	207.86	209.8	218.4	213.52	214.31	208.42	214.93
193.82	202.34	198.64	204.91	196.07	201.44	199.41	202.56	203.99	198.27	202.74	203.08	200.25	201	197.78	199.45	193.69	196.01	194.71	201.7	193.52	202.1	198.49	200.01	199.04	192.95	203.69	197.16	200.76	196.13	200.51	201.16	194.66	198.62	202.86	197.01	199.71	203.03	200.29	200.26	198.54	194.61	201.99	205.38	196.44	197.67	195.33	200.23	202.71	199.55
218.57	212.41	212.68	216.49	212.11	211.67	220.45	211.91	211.91	211.59	216.9	212.8	215.78	210.68	214.72	215.34	212.35	213.3	210.13	212.14	209.28	210.71	206.35	211.37	212.39	213.89	205.75	210.28	214.98	214.72	212.25	210.37	210.18	213.68	217.61	214.66	211.3	205.83	213.26	212.46	213.04	210.18	211.65	208.88	220.46	215.33	211.04	215.87	212.3	211.62
198.51	211	204.54	199.79	209.7	202.39	203.89	203.97	206.51	208.08	202.63	203.49	207.93	208.08	203.2	204.87	203.3	207.23	198.17	203.25	206.03	204.59	199.69	202.49	208.39	204.72	199.42	204.61	202.63	207.61	204.21	201.92	207.28	198.12	206.69	203.69	200.15	201.32	199.6	201.95	203.17	200.98	207.81	201.6	209.31	200.92	204.62	197.65	199.26	200.97
199.38	207.07	198.92	204.05	202.6	203.66	203.91	201.06	204.14	204.56	209.49	199.05	209.45	205.2	198.1	205.17	201.35	200.43	203.53	195.78	206.75	206.12	200.6	208.09	207.18	197.78	200.72	207.46	204.01	210.35	197.74	206.06	202.79	204.17	200.69	210.81	206.38	204.83	206.41	208.67	205.22	207.38	205.66	198.39	204.44	204.88	209.08	205.43	203.24	210.38
198.85	197	198.65	201.63	194.8	205.76	196.92	199.83	198.1	200.13	204.14	201.67	196.81	206.97	205.27	197.57	196.44	199.94	198.97	203.65	194.59	190.49	202.55	201.39	203.16	203.45	200.66	202.31	201.12	198.39	195.82	199.54	203.22	199.68	199.15	206.33	204.92	202.86	200.89	197.9	197.99	201.47	198.98	203.51	197.42	206.14	195.92	194.6	200.07	197.16
204.81	207.65	209.61	214.8	210.29	208.72	211.51	209.65	215.66	213.59	210.19	215.14	217.07	210.25	206.81	210.51	206.42	218.44	211.23	216.41	213.85	208.92	207.98	212.26	214.5	208.1	218.68	212.65	206.03	211.06	214.63	208.03	202.89	208.38	221.32	213.06	212.83	211.08	211.37	213.67	219.27	211.91	208.42	211.99	208.17	217.15	214.14	207.69	211.54	214.21
219.39	212.47	219.79	217.31	220.23	214.82	215.63	212.38	215.44	218.59	207.5	214.14	214.08	216.84	217.63	216.7	213.75	216.54	218.13	211.61	220.56	219.76	213.78	225.03	218.16	215.89	218.83	221.79	217.26	219.12	211.75	216.57	216.09	213.61	213.23	217.54	218.97	216.88	214.06	211.2	224.39	215.37	215.81	217.64	220.65	224.6	219.16	217.25	217.75	214.69
213.66	211.55	208.19	214.89	215.1	205.05	214.95	215.29	210.89	211.38	209.38	210.25	211.91	207.1	211.93	212.19	217.3	216.84	215.53	216.79	211.56	210.79	213.14	211.9	212.09	207.79	213.9	212.99	206.81	211.82	217.24	214.02	212.68	215.43	205.98	214.06	215.73	211.66	219.43	219.56	212.98	211.2	215.59	210.46	211.03	207.99	217.5	215.91	214.25	215.84
207.23	199.78	199.95	199.75	205.97	208.23	205.57	203.11	204.87	199.99	202.14	206.97	203.47	211.71	198.64	202.78	204.18	202.76	204.48	202.75	206.63	204.65	200.17	206.8	213.08	203.4	204.77	209.78	205.78	202.39	197.31	201.31	203.12	200.39	200.64	204.3	204.39	202.33	204.86	202.23	205.74	197.2	202.51	197.16	199.08	198.46	208.22	202.55	204.33	207.65
210.29	206.13	203.65	207.72	203.77	212.36	207.48	210.09	209.66	207.2	212.19	210.58	206.36	209.45	210.35	203.77	212.76	213.43	213.5	206.86	209.62	210.19	207.12	206.42	209.54	211.97	211.19	210.52	205.82	206.91	204.93	210.82	210.42	205.07	214.85	206.75	210.99	210.04	205.93	200.1	204.2	205.07	210.46	207.9	207.8	210.76	208.67	211.34	206.97	206.88
204.82	204.85	207.85	196.88	205.46	202.61	195.94	200.61	206.03	206.03	196.26	204.43	199.46	202.11	205.36	202.16	196.44	199.84	202.71	208.73	204.05	204.02	202.34	205.29	198.74	200.83	202.28	208.18	200.43	202.97	206.09	210.84	208.57	199.4	200.35	203.44	209.24	206.05	200.84	204.17	206.28	197.75	207.78	200.13	204.36	210.8	202.83	203.34	204.56	204.79
214.69	216.18	213.76	211.37	213.31	206.8	214.88	213.26	210.61	211.84	214.27	206.83	210.3	213.08	209.63	212.1	211.72	207.6	210.68	210.8	212.83	213.61	216.22	214.46	208.74	214.52	211.05	212.32	213.36	213.38	212.72	209.88	213.08	209.92	202.82	213.1	213.83	207.81	209.42	211.76	209.24	219.3	215.15	215.41	215.16	213.4	214.17	204.03	207.01	214.54
216.21	214.36	207.1	212.98	218.77	208.2	216.15	215.22	220.27	213	212.95	209.2	210.76	211.96	206.2	215.75	221.92	210.17	211.64	210.43	209.16	210.44	207.05	213.92	211.45	214.79	209.38	205.14	211.34	210.82	213.76	211.2	206.57	209.23	214.38	209.13	212.36	215.12	213.76	220.02	211.43	210.3	209.93	208.9	208.86	210.19	214.69	213.85	207.22	218.63
206.05	212.15	211.38	203.71	204.13	207.52	210.81	209.96	209.41	211.18	210.09	204.55	206.56	209.72	204.65	207.82	207.3	197.97	209.12	214.4	204.17	204.19	206.89	205	212.06	209.48	207.01	209.71	202.27	210.49	208.88	209.81	209.21	207.72	208.65	204.44	210.51	210.2	214.73	211.66	212.63	210.58	207.18	211.01	206	205.86	209.77	203.44	204.26	207.64
210.95	205.21	202.15	204.16	210.45	213.39	208.18	206.43	214.51	209.11	211.9	210.69	205.72	208.8	208.23	212.19	207.68	213.83	208.43	212.41	206.33	211.04	207.94	205.56	206.57	213.16	211.84	204.16	209.27	206.68	204.89	208.47	213.38	217.19	210.85	212.57	212.04	212.19	208.85	213.84	205.75	217.64	208.3	210.19	213.8	212.24	211.88	210.87	208.6	201.88
206.64	204.49	209.85	202.79	214.81	202.3	205	209.35	213.17	206.61	212.08	203.54	211.69	206.26	206.41	203.28	209.91	206.34	206.36	206.34	207.38	211.09	210.95	205.74	202.72	210.37	205.85	213.86	205.19	205.28	213.05	208.82	202.83	207.18	214.19	206.75	203.78	211.62	207.03	203.44	207.33	209.55	211.18	210.48	210.47	200.84	207.05	211.01	206.52	209.24
197.35	211.12	204.27	202.05	205.26	198.14	204.83	196.85	206.12	195.87	198.47	197.74	203.93	201.07	204.32	201.87	200.84	201.21	201.62	203.11	204.57	205.14	201.41	205.62	206.35	205.39	203.39	202.53	209.07	203.31	204.72	204.31	201.56	197.94	199.89	206.76	198.01	205.93	203.84	202.73	206.52	200.58	204.54	194.16	204.45	202.77	206.32	202.19	205.85	200.17
207.6	199.08	197.68	202.09	201.07	202.63	206.51	198	203.37	205.33	201.81	205.94	209.16	211.56	202.88	200.38	200.9	206.09	203.85	205.23	202.18	201.04	203.56	198.83	200.05	201.38	204.65	206.8	203.52	207.57	205.63	201.72	204.94	201.39	204.27	196.72	192.91	205.01	201.29	204.49	205.04	206.69	205.05	204.31	199.81	205.31	202.45	206.62	204.16	199.53
213.54	211.12	208.79	219.31	210.8	212.55	214.2	211.83	209.9	213.06	207.24	215.32	213.12	219.91	210.89	205.99	203.52	213.92	214.55	216.96	210.48	213.25	208.72	210.7	204.88	214.89	218.81	215.37	210.91	213.66	211.89	208.86	210.55	216.79	205.5	217.2	212.88	215.81	214.28	213.11	211.76	208.31	210.08	209.17	212.65	213.89	214.92	211.75	211.45	211.3
202.13	201.43	204.89	203.75	203.96	202.35	209.29	202.1	202.73	197.84	202.2	200.66	203.51	203.75	200.96	202.15	201.1	200.19	203.06	203.97	201.77	204.39	205.83	197.39	198.59	202.02	200.02	207.18	193.14	202.14	205.66	200.86	208.59	206.64	205.27	203.09	201.9	204.67	204.14	212.57	205.92	204.49	206.89	202.45	205.74	201.59	202.91	202.93	198.19	206.94
210.89	204.45	201.16	206.32	198.5	202.31	204.07	209.67	208.02	201.32	203.21	202.58	211.76	208.97	206.98	206.58	203.18	208.91	203.5	209.1	200.27	202.85	210.85	201.85	204.06	205.42	204.31	199.95	207.47	206.09	206.11	208.75	207.78	205.05	208.27	200.35	206.26	208.71	205.98	201.76	204.57	211.29	203.74	201.67	206.96	203.52	201.97	208.14	204.12	206.11
205.76	206.17	208.82	208.96	209.2	201.17	211.55	204.34	206.25	210.71	195.49	207.37	206.93	200.91	198.23	214.93	204.37	205.5	206.54	210.44	209.88	207.19	216.45	206.84	209.97	212.64	210.9	206.23	204.89	205.53	206.2	205.37	207.33	204.38	206.71	210.81	210.37	207.89	208.58	208.21	208.62	211.45	207.26	204.15	203.66	209.55	208.62	206.09	209.57	204.42
204.66	204.23	209.94	203.36	208.76	207.03	205.25	205.35	202.91	208.14	204.86	201.07	204.32	210.11	206.54	206.83	209.44	209.47	212.93	200.48	208.89	207.43	208.91	206.87	200.86	195.83	212.07	200.41	207.74	201	207.91	204.91	204.44	207.95	207.09	203.77	213.96	212.49	207.82	207.05	209.02	207.7	205.75	204.79	207.46	205.6	203.93	205.99	204.33	205.73
213.03	207.77	206.59	213.82	211.86	203.67	207.15	213.13	215.74	211.29	208.78	199.6	206.26	208.43	207.39	211.31	209.85	212.7	206.99	207.37	216.81	211.67	219.03	206.88	208.72	203.4	214.94	212.62	211.61	212.64	215.16	209.46	212.75	212.59	211.75	211.53	209.83	204.94	208.19	217.77	211.4	213.91	213.38	210.85	216.56	208.75	214.39	213.09	203.35	217.5
206.48	210	208.96	210.69	210.53	207.93	211.22	204.51	210.46	209.84	207.49	208.9	197.87	209.94	207.79	211.28	208.78	203.23	207.05	208.58	203.17	207.75	201.64	207.65	203.68	210.45	206.87	200.99	208.01	214.61	205.68	205.93	203.96	208.57	209.22	215.31	211.04	206	207.29	211.13	208.76	209.07	209.36	208.55	203.86	209.23	206.33	218.45	212.63	209.34
204.57	191.24	202.36	200.18	198.01	200.36	196.67	203.47	194.69	196.53	198.53	198.17	197.53	201.61	209.32	203.99	197.79	194.33	201.42	195	201.3	202.39	199.34	200.9	197.92	197.81	202.32	203.26	201.16	197.35	196.63	196.84	199.3	199.1	201.73	198.5	196.13	198.72	203.64	200.58	198.3	202.33	206.21	200.69	197.66	201.56	197.13	206.59	204.05	196.69
200.66	203.47	200.67	201.15	211.65	204.05	200.99	201.92	199.25	199.54	202.34	207.71	201.66	204.07	204.39	205.22	206.35	203.91	206.03	203.79	210.33	200.02	204.91	204.32	197.11	199.12	202.03	202.39	201.77	199.8	204.4	197.68	202.51	207.25	201.9	197.96	210.58	201.77	203.38	200.73	199.96	200.38	201	204.19	206.4	202.58	201.98	198.56	195.45	198.04
203.6	200.59	198.94	202.47	200.34	197.61	201.22	197.18	196	198.57	201.91	192.63	202.41	198.21	203.6	202.84	197.85	194.53	194.38	202.77	196.96	192.65	202.78	198.78	195.8	194.22	197.69	200.94	198.3	206.68	198.19	190.95	193.58	199.53	210.33	198.6	197.54	196.95	202.51	205.22	200.1	204.45	199.04	200.08	198.41	196.19	197.76	199.06	193.76	200.63
208.88	212.63	209.32	217.37	215.72	215.21	213.24	219.56	213.05	212.5	214.5	207.54	212.7	211.52	211.51	218.03	209.27	211.49	213.7	212.97	217.41	205.18	207.58	211.77	208.65	215	212.76	212.15	210.54	214.48	208.68	213.45	209.23	207.85	211.89	209.97	203.43	210.99	213.48	216.08	214.91	216.72	211.72	206.97	205.91	217.45	215.52	210.14	209.73	211.82
203	211.81	207.56	207.49	203.29	202.6	205.54	200.28	207.57	205.05	207.68	206.82	199.93	211.28	205.29	200.57	209.12	204.92	202.71	198.98	203.61	207.75	210.64	204.36	211.02	203.87	211.83	211.39	208.61	208.54	209.82	208.13	203.16	204.89	205.63	203.57	208.23	208.01	205.19	209.6	202	201.74	202.24	202.99	214.32	209.15	201.46	209.86	206.94	205.71
210.14	199.97	205.84	199.87	202.96	204.12	199.16	207.36	203.21	205.16	205.93	200.07	205.87	204.18	200.82	207.79	203.62	200.6	206.75	201.94	203.81	199.29	203.46	199.19	206.52	205.02	209.61	194.18	199.74	207.1	205.11	204.39	197.68	192.42	204.6	206.99	198.83	199.76	208.12	208.06	206.42	194.93	205.29	201.35	201.04	201.83	205.64	205.34	209.46	202.44
206.54	206.12	208.69	200.48	208.07	206.45	205.25	207.11	201.37	201.22	204.94	212.33	205.3	206.69	203.13	203.5	198.5	207.5	197.44	208.45	200.85	205.03	204.64	205.16	205.92	205.27	207.43	203.26	207.07	204.47	203.32	197.07	208.21	202.46	211.2	207.28	205.35	203.83	204.11	205.62	208.2	201.48	202.98	195.98	203.39	198.78	207.53	200.77	208.41	207.38
208.75	206.15	209.8	207.02	204.02	209.35	205.05	209.98	218.8	208.43	209.06	204.42	207.24	213.65	210.87	205.71	210.66	213.49	209.73	205.97	208.09	213.59	207.53	213.85	207.51	201.06	208.95	203.9	209.24	200.61	213.52	209.34	205.82	208.18	206.11	206.9	208.43	210.17	205.47	211.21	210.64	199.62	206.06	207.57	203.77	211.81	210.75	198.63	209.75	208.31
205.25	198.43	205.45	200.25	203.32	207.21	201.41	203.11	197.84	201.21	203.36	204.01	197.61	196	196.68	206.37	205.52	196.5	204.63	203.48	200.1	199.08	200.41	202.16	200.82	203.23	197.31	209.77	200.37	205.07	198.36	200.92	202.68	201.09	205.86	205.98	206.44	206.87	200.08	197.94	200.97	206.23	196.04	210.49	202.77	205.31	204.4	202.38	194.86	209.13
200.19	196.16	198.85	195.3	200.54	191.58	197.89	194.33	193.11	193.37	200.46	205.96	205.14	200.41	198.06	198.87	192.09	197.79	199.97	201.27	200.24	193.08	199.98	205.74	196.54	198.51	198.28	192.95	200.52	194.9	197.55	198.5	193.47	196.51	199.91	197.58	197.75	201.87	197.12	195.43	194.27	195.28	200.69	191.6	198.1	198.16	197.08	196.37	200.19	195.01
205.73	204.6	206.04	205.39	205.01	201.44	206.79	206.89	202.61	207.43	205.37	205.95	207.55	211.25	204.06	205.54	203.46	207.08	198.97	200.14	202.32	205.43	204.35	206.45	203.4	204.1	203.85	205.28	209.05	207.41	207.12	201.97	206.54	209.55	207.7	208.93	212.06	205.59	205.99	210.74	211.4	203.71	199.1	210.01	201.01	195.87	201.44	200.55	208.69	204.16
195.19	198.87	197.42	194.82	206.36	204.08	201.3	196.91	197.21	195.2	195.2	198.72	192.28	205.18	200.78	202.71	199.51	198.21	201.11	197.6	200.96	202.45	200.06	198.84	195.38	190.89	201.36	204.68	197.49	201.46	197.51	200.62	195.08	201.18	194.68	203.39	200.86	201.25	196.56	202.35	196.39	199.13	193.9	198.94	201.55	196.65	193.09	203.05	196.87	198.86
196.75	203.18	200.16	199.61	197	199.36	196.62	204.47	205.12	196.79	194.84	195.12	196.52	190.62	197.44	202.18	198.8	197.83	191.88	201.11	199.5	200.14	201.13	198.16	197.61	201.23	202.49	203.65	198.18	199	200.25	202.1	195.38	197.03	195.92	195.46	196.14	199.99	206.53	196.23	201.07	197.47	202.91	202.82	197.31	199.19	194.85	202.7	202.06	194.3
204.52	207.68	199.29	202.72	210.13	204.5	202.8	199.68	202.73	204.6	199.21	198.24	207.85	208.24	200.88	200.86	199.26	202.32	208.04	200.08	206.04	206.54	206.91	201.71	205.03	206.77	207.17	201.19	201.85	199.03	202.89	198.43	206.93	202.31	199.21	196.92	202.71	210.13	201.79	204.99	204.08	202.39	210.55	208.08	203.74	202.74	199.82	206	201.49	201.33
209.77	205.03	206.2	205.21	209.41	213.59	207.63	211.88	206.31	208.58	206.87	213.76	209.41	206.98	216.63	206.29	217.6	203.48	212.45	208.26	208.68	208.14	210.41	207.46	207.75	210.27	208.48	211.18	208.34	201.15	206	207.45	209.16	210.49	207.03	212.13	206.9	214.29	208.08	203.93	211.41	212.94	213.13	208.48	207.07	210.9	210.44	210.19	211.25	214.31
200.94	204.23	194.82	202.79	206.46	202.46	203.76	197.55	198.02	199.11	209.75	201.08	206.29	198.32	205.72	205.09	200.15	197.75	202.83	207.56	206.8	204.57	204.08	203.49	198.2	203.96	201.48	198.7	198.82	208.68	205.69	202.62	199.59	210.17	198.78	205.56	202.75	201.79	196.08	205.24	203.98	201.29	210.04	207.75	204.59	206.28	205.39	201.74	197.46	207.32
205.52	195.6	198.29	199.25	208.41	199.31	199.53	197.98	194.31	200.36	194.6	195.93	194.45	206.79	205.22	204.51	199.5	195.45	196.92	198.15	194.35	204.44	203.09	209.42	205.01	202.91	199.6	198.67	199.94	193.97	198.41	195.05	198.12	206.53	196.11	202.56	199.01	201.92	194.95	205.64	201.65	198.62	197.48	199.77	203.2	196.65	197.54	197.11	197.86	199.33
209.58	213.13	207.87	213.04	210.98	212.35	207.49	207.54	207.76	208.2	217.56	209.98	210.88	211.58	205	209.82	209.77	213.21	207.32	213.98	205.32	214.16	211.61	211.26	213.07	208.74	201.57	210.97	215.19	210.55	210.8	210.25	202.96	206.08	205.51	210.43	208.09	203.21	203.18	211.2	210.41	210.53	209.66	206.79	215.39	205.25	212.34	210.24	210.93	208.13
204.76	213.41	210.77	207.33	209.9	209.83	199.65	207.5	204.98	216.11	214.9	205.28	206.25	208.54	209.01	206.61	205.12	204.7	205.65	211.96	205.17	207.22	209.48	213.72	208.16	204.68	207.33	208.16	207.67	206.9	206.22	207.86	214.49	207.62	209.38	207.33	203.55	208.45	207.35	202.63	207.58	207.23	201.36	208.81	214.69	208.38	210.9	206.36	208.22	207.37
205.12	201.78	208.01	210.05	208.03	204.83	206.28	208.29	210.86	199.92	203.36	210.74	199.38	200.96	206.12	195.15	202.22	199.67	203.64	202.64	201.49	207.93	203.59	201.54	206.6	207.38	202.52	207.56	200.52	206.06	210.01	203.32	211.03	206.76	205.05	204.07	203.25	210.14	204.54	211.39	212.11	204.02	206.7	206.61	209.52	201.8	200.66	209.17	201.72	196.26
209.91	202.99	203.15	203.38	204.08	210.41	204.27	206.21	203.68	204.51	203.4	209.66	207.76	215.41	207.25	199.74	208.66	203.73	205.82	198.26	207.74	205.17	202.23	206.05	203.67	204.19	206.88	205.81	208.12	203.16	202.41	206.33	207.32	204.73	208.3	208.04	210.26	202.61	205.23	211.03	200.18	207.22	215.02	209.42	210.55	192.73	204.03	211.98	209.4	204.06
204.57	206.92	203.34	203.19	196.83	206.74	206.64	197.74	207.34	208.82	203.13	202.38	203.29	204.53	203.92	202.77	204.43	207.53	199.25	201.19	201.65	202.64	209.03	207.65	205.37	204.75	204.89	204.64	200.3	207.98	207.64	203.32	203.39	207.95	199.64	207.19	199.51	203.56	200.33	204.76	197.3	212.99	212.63	207.08	205.2	200.63	210.23	207.44	211.25	206.74
210	206.72	214.68	201.34	204.95	208.38	212.08	210.28	204.5	209.6	209.75	213.92	207.8	204.81	211.83	211.59	205.14	210.59	203.98	209.06	205.61	208.24	206.21	206.89	209.13	214.51	202.16	209.58	204.06	215.93	203.02	206.9	205.67	210.19	209.45	202.66	208.65	204.29	207.34	207.55	213	213.66	212.47	210.33	208.77	207.71	207.78	204.47	209.13	210.76
206	214.34	214.75	209.29	206.98	210.5	211.64	208.05	215.91	214.62	213.79	211.77	207.57	210.75	211.43	208.83	220.15	207.05	215.4	205.41	209.97	210.65	212.73	213.19	208.68	206.77	212.32	207.7	207.83	210.47	205.17	216.09	210.87	216.34	211.91	209.42	214.43	211.35	211.96	212.74	215.56	218.37	213.24	214.61	216.84	210.97	212.52	213.27	214.9	208.33
209.65	207.36	203.3	209.91	205.86	208.82	207.87	201.82	205.49	209.25	205.52	207.85	201.9	205.1	210.27	207.57	212.64	209.05	208.76	204.7	201.7	203.86	207.62	207.47	206.54	209.23	209.79	216.66	202.43	203.82	202.89	205.86	208.71	211.37	203.92	206.25	211.8	205.47	211.93	197.23	204.7	208.61	210.47	203.41	204.79	207.55	207.69	202.89	202.45	204.71
213.04	206.72	204.66	206.13	197.22	208.43	210.7	212.08	212.7	207.61	211.97	214.14	204.58	207.16	209.77	207.9	214.79	203.65	210.27	214.73	215.78	209.89	210.21	208.7	210.19	209.8	207.09	210.96	208.16	207.16	206.16	203.57	211.07	212.96	208.15	209.13	205.27	206.96	207.7	214.73	205.12	206.26	207.19	211.94	211.56	202.73	206.57	200.38	207.74	210.77
200.1	188.15	194.6	202.54	195.77	198.07	198.15	196.07	196.3	197.99	196.84	205.3	198.96	198.91	197.21	197.3	199.34	201.51	205	202.04	198.22	200.84	200.79	194.31	198.13	192.94	201.55	199.37	202.3	199.79	195.34	199.74	197.14	198.95	206.99	198.79	202.92	203	206.49	200.59	200.71	196.8	198.48	203.82	199.52	197.1	196.84	199.25	195.01	203.94
207.98	214.23	218.06	216.71	209.37	209.75	212.18	211.36	213.93	216.38	218.51	215.84	210.82	213.52	210.29	208.85	211.72	209.26	207.72	212.51	217.51	213.68	214.11	217.49	212.5	217.34	211.97	215.44	209.24	209.48	211.53	216.37	212.43	208.53	212.41	211.16	208.14	208.44	214.02	213.97	206.87	216.18	220.67	214.5	210.68	210.19	208.42	211.68	212.09	213.08
215.14	213.75	204.64	211.85	209.21	213.13	207.59	214.74	217.15	206.8	208.98	214.61	210.26	209.22	213.08	210.89	210.54	212.31	210.41	212.22	206.58	214.15	212.07	207.41	207.66	210.37	207.89	211.15	210.55	214.17	210	208.02	204.28	210.57	211.14	212.33	212.99	215.24	210.26	209.16	208.09	209.44	212.31	209.75	208.16	210.23	212.28	216.54	212.99	212.07
216.84	217.27	212.75	208.91	205.97	205.15	211.12	208.77	202.14	201.62	208.97	206.7	209.02	213.51	205.1	211.27	204.59	211.44	214.64	207.37	212.83	206.24	210.2	215.3	208.6	205.14	217	214.35	210.38	209.93	211.83	209.04	204.29	213.3	210.71	213.89	217.48	212.9	204.12	206.88	208.21	201.33	204.19	212.59	208.26	207.21	208.82	212.92	211.05	214.54
209.67	202.12	203.69	207.69	203.64	205.18	204.04	201.6	203.48	206.05	200.84	205.55	209.46	206.63	206.67	201.47	204.65	197.14	204.42	202.61	205.08	206.08	203.2	206.63	201.77	209.58	207.02	199.37	204.5	211.05	198.73	200.87	203.78	202.84	203.46	203.74	205.5	202.69	207.64	208.27	201.63	204.63	205.41	203.44	205.2	205.36	205.2	194.8	205.7	200.6
207.23	208.3	200	210.22	200.33	208.77	201.18	197.96	199.93	198.67	200.16	204.2	199.6	206.56	202.93	204.03	204.43	205.72	204.93	210.24	204.6	205.13	208.11	201.72	211.67	209.22	208.09	206.18	207.55	213.07	208.84	208.06	207.07	205.1	206.62	206.86	209.37	207.17	213.77	204.81	209.59	203.24	203.46	208.31	200.42	207.11	209.13	204.06	205.93	205.66
195.73	203.77	201.21	200	202.87	199.73	200.05	195.05	198.43	201.44	199.36	198.42	198.11	203.51	200.3	195.98	197.77	201.58	199.74	194.84	197.84	198.82	201.68	202	201.67	201.24	197.51	197.52	194.25	199.43	198.24	202.21	205.15	198.44	198.37	197.09	200.74	206.31	204.05	202.83	199.32	197.9	202.44	200.56	199.57	195.93	196.56	200.96	195.72	197.01
205.2	212.12	208.06	212.43	211.99	207.84	212.05	208.41	214.15	209.99	212.05	203.85	214.21	210.88	212.5	215.03	209.34	206.02	207.38	209.14	213.14	209.42	208.05	211.71	207.32	208.56	209.73	212.64	213.17	209.1	205.49	208.93	207.81	208.2	210.48	207.02	209.86	211.81	210.64	210	211.57	208.95	209.81	214.46	201.83	201.75	200.33	205.81	210.24	210.53
215.32	216.66	214.14	216.19	214.32	214.71	223.58	224.47	216.26	217.63	220.29	217.27	214.82	216.54	227.96	214.43	219.76	217.13	215.15	216.52	213.76	225.35	215.02	217.37	215.53	218.15	215.31	219.01	221.34	218.87	212.86	219.33	210.23	218.16	220.31	218.07	217.26	220.4	213.92	216.07	217.04	221.19	219.68	217.63	212.78	221.21	216.42	223.08	215.23	221.02
214.37	217.18	217.43	217.95	217.76	220.68	215.72	209.31	213.5	210.42	217.09	208.16	212.8	217	218.81	215.19	218.5	212.67	214.54	221.44	216.02	214.17	216.91	216.22	213.9	223.49	217.6	217.66	219.79	218.19	217.82	211.07	214.32	210.75	220.1	219.07	213.22	210.36	216.56	216.03	219.24	217.14	214.66	217.55	216.05	217.89	215.59	219.39	213.46	220.42
214.45	210.89	215.11	213.47	207.81	212.15	214.52	212.72	215.4	211.05	206.61	207.25	212.66	217.23	217.45	214.23	215.93	214.47	204.9	207.88	215.94	217.54	210.4	206.66	211.63	211.48	221.53	205.72	211.26	214.94	211.99	210.67	216.69	217.93	210.73	214.52	214.08	211.07	208.16	214.29	210.19	214.78	208.71	212.58	219.51	213.45	218.77	209.21	210.08	212.49
212.14	208.18	210.39	214.1	207.84	213.3	212.01	204.1	212.46	211.62	209.58	209.42	208.06	207.5	218.7	209.3	209.83	204.49	206.98	213.03	210.02	208.15	206.47	206.6	210.83	209.1	203.61	212.53	211.65	205.11	209.57	216.79	209.43	216.24	211.67	206.91	211.55	207.57	214.73	214.31	208.38	204.51	209.24	205.52	208.24	205.48	206.04	209.02	204.7	209.05
198.73	200.95	205.39	198.46	204.95	210.1	199.62	206.13	205.21	203.87	202.27	203.85	198.02	197.03	194.51	209.5	201.6	201.28	200.2	203.7	207.96	203.02	205.62	202.39	201	198.14	203.61	205.66	202.17	205.07	206.49	207.48	205.4	194.99	207.02	205.91	207.47	202.54	203.37	206.36	202.03	204.69	206.19	202.62	205.51	201.18	198.49	207.06	203.62	200.58
200.86	206.99	200.97	207.4	205.31	199.79	198.84	197.15	200.73	200.19	200.63	199.3	198.52	208.41	200.92	195.46	203.96	200.27	198.56	192.02	196.28	205.95	203.65	197.78	196.93	198.17	205.44	197.8	199.75	202.18	202.13	201.34	204.36	206.69	199.22	197.91	204.42	199.4	203.09	193.87	201.06	198.09	204.38	202.44	206.83	202.58	194.35	201.18	197.74	198.57
215.17	215.47	217.14	217.17	212.72	218.31	214.88	217.23	217.67	213.95	215.01	218.87	210.41	218.41	214.64	219.6	215.57	216.83	223.91	221.13	218.36	221.16	222.97	215	218.41	213.68	216.14	217.98	211.51	219.25	212.15	213.67	209.35	213.55	218.68	217.89	217.02	220.46	219.79	219.38	222	216.73	216.42	223.62	213.86	213.63	223.66	218.99	212.36	217.97
208.74	201.84	203.04	200.98	203.72	205.17	207.84	203.89	202.34	206.17	204.84	204.58	204.72	204.66	201.73	210.42	202.41	201.71	200.29	204.89	198.62	200.97	208.99	209.04	209.8	205.48	203.97	209.87	211.29	204.58	207.08	209.06	205.86	200.05	204.32	209.75	205.57	203.26	211.62	207.2	205.44	211.02	208	204.4	208.26	203.55	206.04	205.91	209.13	207.62
205.92	202.61	203.13	203.28	210.32	201.93	200.02	201.66	209.38	203.94	205.55	207.4	209.05	205.24	205.7	200	206.43	201.18	204.19	202.93	197.45	201.46	209.25	198.83	196.45	201.21	210.26	200.62	201.37	199.22	202.14	199.82	204.03	206.23	205.29	202.21	201.18	199.52	204.86	207.99	204.64	212.02	201.21	204.88	200.52	205.45	203.45	206.6	206.73	201.64
206.75	203.14	201.81	207.23	206.69	208.43	203.64	206.95	208.78	210.25	207.91	203.96	205.3	210.24	208.9	204.75	206.14	208.9	202.73	207.95	209.06	202.17	202.36	204.38	207.64	209.49	203.36	205.1	203.03	206.81	205.08	203.45	208.28	210.77	202.76	199.48	206.37	208.99	204.73	204.87	206.81	203.87	202.84	205.03	200.37	206.69	210.62	204.48	215.65	205.3
207.51	206.73	211.11	214.17	209.7	205.15	200.61	207.29	203.74	207.44	205.5	205.07	204.49	204.1	208.59	203.3	209	211.36	205.74	207.61	203.56	209.09	210.3	208.36	209.42	209.01	210.1	214.61	202.37	201.56	204.78	204.95	203.46	205.32	206.54	206.76	206.6	212.21	203.27	197.94	211.05	215.53	208.04	206.61	208.29	205.48	205.15	204.03	206.51	208.76
206.46	209.61	206.02	203.75	209.84	209.74	204	208.83	210.57	201.29	210.38	208.79	213.08	214.25	210.4	206.54	206.19	207.21	206.7	202.93	204.22	203.02	213.91	206.45	213.29	209.27	212.54	209.83	212.94	208.41	202.75	214.52	204.96	211.12	205.99	207.49	207.18	203.31	207.76	215.91	211.23	203.23	211.71	208.39	210.44	204.68	209.34	209.29	205.35	203.87
199.94	204.39	202.09	211.77	207.81	211.06	196.84	210.67	203.83	205.49	203	206.34	200.91	204.94	197.79	206.39	204.08	197.75	207.19	204.23	203.96	204.26	197.55	198.36	203.24	203.82	202.09	203.4	204.73	205.26	200.71	202.75	202.7	204.89	208.75	201.17	206.9	199.46	203.24	208.48	200.62	203.64	204.16	208.29	198.85	209.23	203.11	198.14	204.18	200.31
207.01	211.17	209.38	207.6	206.65	208.35	207.03	207.67	204.36	203.17	213.19	207.25	206.91	206.71	205.77	208.25	201.62	214.6	206.39	208.41	205.01	210.22	211.15	212.37	214.79	210.7	204.71	206.78	211.54	211.36	206.33	201.54	205.18	214.58	213.17	206.75	205.13	212.58	201.17	198.85	210.95	212.02	206.93	208.2	209.53	208.98	206.01	206.7	204.07	205.95
214.19	211.33	208.99	213.03	211.19	210.37	206.77	214	210.53	210.07	210.77	206.1	217.56	213.68	208.77	214.64	203.92	210.06	201.07	209.83	207.27	214.53	212.79	212.4	211.56	210.76	209.27	210.22	207.69	205.14	213.91	210.83	211.2	205.37	204.27	208.73	209.32	210.37	209.41	201.8	212.2	212.05	214.57	213.95	203.46	206.04	212.89	211.29	206.12	211.46
201.1	199.21	204.59	202.66	202.66	204.76	200.35	197.98	200.12	198.42	196.4	206.3	203.93	202.9	203.86	203.9	206.79	204.25	204.54	204.2	204.35	207.29	201.54	199	205.58	199.97	203.15	207.54	209.01	209.23	204.6	205.32	199.65	206.55	204.33	204.56	204.32	203.14	205.14	209.51	203.01	195.67	205.43	203.34	205.21	202.77	198.78	207.39	200.02	203.96
208.79	205.69	202.52	203.47	206.1	208.2	204.57	205.37	214.91	210.01	210.01	208.91	196.45	206.72	210.97	208.69	210.46	205.05	205.49	205.38	206.98	212.48	202.12	212.14	205.93	207.75	209.35	205.55	208.9	208.25	209.7	203.53	204.49	212.33	210.2	206.55	206	207.84	208.05	206.74	207.43	212.29	204.72	211.37	209.12	205.04	205.3	210.07	209.18	213.62
212.17	216.92	213.71	217.06	214.34	214	211.99	210.58	214.52	208.63	214.96	214.18	211.94	207.2	214.36	214.99	208.62	209.91	213.02	209.24	208.11	213.29	205.97	217.97	219.47	208.31	210.19	217.2	209.1	211.58	209.21	216.93	205.68	215.4	209.8	210.52	212.53	214.03	216.58	216.67	214.93	212.39	210.98	209.03	206.75	212.58	216.8	214.68	213.53	207.41
197.61	200.06	205.65	206.96	201.37	203.26	208.46	204.58	202.28	203.11	203.31	201.02	201.05	201.67	198.16	199.42	195.78	204.76	201	204.69	206.08	200.42	205.58	205.14	204.82	205.82	200.14	205.09	208.92	201.29	199.99	201.89	197.55	206.21	203.85	206.89	210.37	201.25	200.13	198.24	203.74	203.13	202.46	196.94	202.88	203.6	203.65	206.85	201.66	204.37
207.21	199.28	196.72	205.32	206.71	205.19	200.95	203.48	199.58	199.89	203.86	205.86	205.76	201.93	204.82	207.12	199.15	201.71	194.24	203.6	195.47	202.51	208.19	204.58	202.92	202.57	198.5	204.84	208.82	202.46	197.14	201.64	205.14	209.22	197.22	206.5	201.13	199.93	209.43	204.8	200.46	201.48	208.78	201.19	201.04	202.03	202.67	197.5	201.57	198.99
207.7	211.71	206.13	208.72	211.51	211.8	204.97	203.39	204.09	212.8	207.33	207.87	205.58	207.57	208	204.33	203.98	206.39	208.82	210.18	212.78	212.59	201.59	210.06	211.37	207.59	209.66	206.85	202.11	201.2	206.19	205.46	207.28	202.19	205.8	201.9	210.35	210.35	202.44	208.45	207.15	205.35	202.67	210.63	204.14	213.48	209.74	207.8	205.55	204.75
203.03	208.05	201.98	201.4	203.62	204.99	203.23	193.77	202.48	206.35	207.57	206.19	206.52	200.77	201	199.07	206.28	200.57	201.97	208.51	205.02	200.82	206.1	201.91	204.42	203.44	205.73	204.32	204.09	202.95	206.45	209.4	202.5	204.99	205.02	205.67	203.97	199.33	205.27	202.93	205.51	203.92	203.34	205.42	202.81	199.06	210.32	207.95	199.12	208.59
201.89	206.48	207.67	204.8	200.16	197.77	197.05	205.99	207.5	200.59	201.24	198.74	204.52	208.99	202.79	202.58	209.25	208.98	197.6	202.61	199.85	201.63	206.6	199.49	206.37	198.77	200.97	203.56	199.2	205.6	208.35	200.93	204.8	202.54	206.54	206.11	199.39	205.62	200.3	203.06	201.45	203.81	203.23	206.73	205.86	201.27	204.22	198.86	204.43	207.68
194.91	196.51	196.66	191.14	196.26	195.38	192.55	195.91	199.33	192.49	196.5	188	192.87	190.56	188.84	196.8	188.65	194.5	197.95	186.83	189.96	195.76	194.35	196.43	187.83	200	194.88	195.01	188.66	192.76	194.85	192.91	197.11	200.59	193.42	199.37	193.95	194.18	201.34	198.42	197.5	190.64	198.83	199.6	192.8	193.35	199.59	190.24	189.23	199.74
214.05	208.61	215.51	211.69	212.23	216.18	216.96	206.51	210.35	214.28	215.53	215.01	215.81	216.48	209.42	210.8	210.16	217.06	212.01	214.86	210.2	208.3	210.76	212.34	209.68	215.78	215.5	215.33	214.1	214.87	216.71	213.77	208.7	214.12	211.04	216.61	205.63	217.32	211.93	217.07	209.35	209.08	216.21	213.96	219.62	209.26	212.61	211.51	221.84	211.39
217.8	220.22	212.12	209.52	221.03	216.75	217.26	221.67	221.6	220.78	219.76	214.51	213.71	216	216	211.93	213.84	222.44	212.89	221.03	220.64	219.01	210.27	216.5	218.08	212.61	210.88	218.75	218.61	214.24	218.97	216.42	213.62	212.93	220.4	223.19	217.14	212.31	218.03	219.68	217.01	209.13	219.66	209.15	215.4	218.74	218.71	215.92	212.22	214.56
196.97	196.75	200.94	196.46	200.84	200.5	193.42	195.05	198.09	198.4	204.48	196.94	196.69	202.58	200.57	198.19	207.92	204.05	200.57	199.39	206.28	205.46	195.27	197.4	205.51	198.74	201.44	204.12	200.01	203.99	198.16	199.24	202.72	197.63	203.41	193.28	204.01	197.29	202.03	197.25	199.8	203.89	199.28	198.64	192.06	201.39	191.68	198.06	200.6	199.92
208.43	202.55	205.21	209.83	203.24	199.54	206.75	207.5	208.9	205.21	202.39	208.8	203.9	207.01	205.41	205.49	208.69	201.21	208.67	208.86	210.85	209.6	197.96	208.41	210.91	206.85	206.95	205.69	201.44	209.72	209.41	208.8	201.24	203.54	206.73	210.18	204.49	209.75	206.24	208.47	202.69	202.34	201.65	205.14	203.86	208.95	204.91	212.65	204.62	202.48
207.61	208.62	206.72	213.21	207.45	204.81	205.12	203.12	213.65	209.43	208.09	205.56	208.62	202.6	215.99	205.84	206.84	208.89	210.33	208.72	204.89	208	210.76	214.02	206.7	206.77	210.06	211.77	211.06	211.53	213.45	206.86	207.15	210.73	212.79	211.75	212.84	208.31	209.41	206.5	210.91	202.51	203.7	205.7	211.54	209.51	213.23	207.4	207.69	209.84
210.03	199.64	203.26	206.68	206.1	203.33	201.66	203.09	198.51	197.8	199.35	208.86	200.3	198.73	206.57	206	205.26	201.87	204.24	195.31	211.5	201.7	206.65	199.02	209.96	198.54	202.83	202.58	200.48	203.88	203.81	208.98	198.96	197.26	200.82	195.15	207.33	202.32	205.61	204.98	199.54	198.14	197.47	200.62	200.76	200.43	201.75	199.76	198.89	196.87
203.51	205.26	199.12	205.77	207.32	203.95	200.68	207.78	193.06	204.41	206.78	201.12	201.74	198.67	201.44	206	202.19	200.83	209.44	207.55	203.75	198.89	200.15	207.49	202.01	203.78	197.85	209.1	204.39	203.08	203.76	202.7	210.56	201.86	204.6	195.41	205.42	200.69	201.82	203.79	198.53	206.89	200.48	197.95	207.45	204.47	206.64	199.86	205.72	206.41
203.14	202.76	206.3	201.62	213.7	204.91	211.82	204.6	207.06	205.16	209.31	208.67	206.16	206.47	213.18	201.99	207.46	206.92	207.68	206.17	212.31	206.89	203.68	207.41	211.71	210.91	207.13	204.54	211.72	209.32	208.39	201.89	208.69	209.66	209.33	213.32	205.31	210.9	207.5	205.06	216.22	205.64	202.33	206.58	204.79	204.36	211.81	205.87	197.5	214.64
208.46	209.39	214.07	212.9	215.22	210.69	210.09	209.12	205.57	217.51	214.73	213.37	209.91	207.99	207.03	210.48	217.74	208.84	208.48	214.02	218.54	206.77	213.61	212.71	207.61	213.71	218.95	211.93	211.28	215.43	216.83	214.18	211.35	211.68	204.4	211.86	218.51	205.6	215.43	211.5	209.49	210.73	212.42	212.7	212.67	205.84	203.21	211.73	208.8	209.94
206.31	208.78	208.82	209.93	212.66	210.69	211.51	210.79	204.12	207.54	213.29	214.89	202.69	206.5	204.74	209.92	208.51	208.18	212.25	205.81	210.68	209.82	214.45	211.54	209.42	204.5	205.55	208.63	210.62	203.64	215.86	206.56	210.72	205.09	211.9	210.04	209.06	205.21	206.04	215.61	215.05	207.7	213.86	206.71	210.2	205.69	213.27	208.4	210.73	208.66
198.53	197.1	195.9	201.69	201.25	204.65	200.86	198.38	190.28	202.39	194.51	197.5	200.71	201.58	198.75	195.12	200.68	199.67	195.43	201.3	199.62	199.27	203.89	199.28	205.6	207.11	202.76	204.11	197.26	196.98	204.61	196.21	200.78	196.11	203.44	198.61	201.63	200.26	195.84	192.02	197.95	194.62	203.99	200.12	197.94	198.98	201.77	200.11	198.12	200.78
212.73	203.42	217.92	211.16	207.37	212.3	211.28	216.76	206.02	210.19	211.31	214.96	214.01	212.75	208.24	209.25	211.95	217.27	208.05	211.64	217.43	210.85	215.15	215.35	214.4	210.69	215.46	206.72	209.56	215.58	203.61	212.47	217.47	211.69	213.08	205.71	211.2	210.99	209.77	213.64	205.87	209.14	212.83	206.42	213.01	211.42	210.15	213.55	208	206.29
197.4	201.73	199.08	198.41	204.57	199.67	204.16	199.44	194.68	204.87	202.33	201.43	200.51	202.81	199.46	201.27	193.62	208.36	198.29	205.61	195.57	193.85	201.79	204.85	203.86	196.7	204.6	203	196.57	203.94	205.56	202.41	199.41	201.44	196.41	202.1	206.3	198.88	198.5	196.91	196.41	203.1	200.65	194.28	203.29	202.23	198.41	194.7	199.69	202.09
203.07	205.99	200.31	210.35	202.93	207.72	206.4	201.17	206.84	207.89	200.54	206.73	199.94	206.84	212.92	206.65	206.51	208.27	204.12	204.38	207.36	207.5	201.12	214.19	205.44	206.55	201.41	208.61	204.09	206.65	211.51	202.15	202.17	205.45	204.52	209.17	208.4	204.43	199.52	208.77	205.09	204.74	209.16	207.49	207.3	207.62	209.3	206.59	209.85	206.63
206.23	213.1	200.98	206.43	202.68	203.2	201.38	209.86	207.4	203.16	206.54	214.81	201.46	208.71	209.95	212.43	206.96	212.21	200.76	207.99	207.15	210.04	212.76	204.73	213.85	208.65	207.53	205.23	209.71	210.12	209.07	205.36	211.79	204.52	209.74	203.46	205.9	206.11	206.91	210.37	207.66	202.51	212.76	211.26	204.02	208.42	207.35	210.14	205.56	217.32
213.09	207.7	211.36	215.16	208.4	212.94	194.25	208.88	211.15	208.57	209.16	207.22	209.72	210.4	210.55	210.57	208.16	203.26	212.87	213.65	216.15	211.99	204.97	202.52	207.4	208.82	213.2	210.21	210.59	211.55	212.2	216.35	211.16	207.85	211.97	209	211.71	205.94	209.08	210.17	206.74	210.94	215.35	212.76	209.22	208.38	213.93	212.82	212.64	209.27
207	212.52	204.08	211.71	208.88	208.96	206.57	204.53	205.34	202.64	202.59	206.22	208.41	209.33	207.69	204.51	198.76	210.39	211.53	210.21	211.51	207.5	205.61	206.66	206.2	207.41	202.66	205.93	204.71	207.98	207.33	205.21	202.36	207.78	205.82	208.2	205	206.44	211.58	202.42	208.04	200.64	205.47	199.61	208.2	203.75	203.89	209.66	207.68	204.71
196.69	191.4	195.96	196.63	196.74	191.91	189.81	194.31	195.52	195.65	189.1	188.43	198.06	193.82	195.4	188.48	193.81	195.51	195.17	194.22	197.16	195.79	193.28	200.5	201.22	200.86	198.82	194.11	196.55	181.42	194.93	191.91	196.91	193.06	191.39	197.5	199.67	198.65	196.44	189.98	194.47	196.51	189.94	191.35	195.02	200.43	189.21	192.53	198.94	192.19
210.65	212.24	207.31	211.7	212.75	206.38	214.68	207.07	205.89	212.71	201.27	201.85	206.97	204.24	206.21	207.75	211.5	204.17	206.25	211.18	202.75	206.38	211.48	209.16	207.76	209.14	204.52	209.84	211.57	207.08	207.55	202.46	205.88	212.85	203.11	209.6	213.57	211.33	204.26	207.46	210.91	209.24	210.46	207.39	210.73	208.81	201.96	209.02	210.08	210.37
202.93	204.87	206.73	203.5	212.25	209.19	203.5	208.3	205.26	205.83	206.01	197.97	206.88	195.16	198.43	207.21	204.74	207.43	209.8	203.59	206.25	210.26	209.51	201.22	207.06	203.51	203.42	210.65	209.03	204.37	208.52	204.24	205.14	209.8	208.98	208.04	204.01	206.34	201.04	205.58	197.91	204.96	199.56	210.26	206.73	198.2	204.12	202.4	200.45	206.54
193.18	192.21	195.15	191.16	192.74	200.03	201.16	196.14	194.37	193.47	195.91	191.75	192.48	193.9	199.11	198.8	198.58	193.97	192.22	192.28	195.54	188.03	199.95	198.97	203.69	204.05	193.23	199.13	194.92	199.33	198.82	194.92	203.91	193.73	195.04	192.29	200.11	195.84	199.17	192.89	190.11	194.28	196.55	195.99	198.84	198.33	195.28	202.18	193.97	191.66
206.72	210.3	203.64	208.08	209.84	208.53	208.33	209.97	210.52	208.34	208.33	211.45	202.53	208.91	201.69	203.77	208.87	209.33	208.22	202.83	207.09	207.95	207.29	208.54	209.78	211.9	207.42	206.1	207.13	211.81	208.45	209.44	209.15	209.36	207.68	204.2	204.2	206.89	206.31	208.65	207.63	212.79	205.9	209.99	211.74	214.97	207.09	205.3	203.25	206.33
202.28	204.38	207.48	201.45	206.52	204.35	208.14	204.21	207.9	204.52	205.98	211.75	196.43	201.97	206.38	207.59	204.95	207.66	199.35	202.11	207.72	205.28	204.96	204.71	206.62	209.62	194.13	198.19	206.38	201.25	205.09	209.31	200.95	205.92	204.91	205.25	204.04	207.58	207.95	208.62	203.12	202.21	201.45	203.65	205.14	202.87	197.23	209.4	207.5	203.79
208.1	206.17	214.48	214.29	214.06	205.35	214.5	214.16	205.33	212.72	206.2	213.71	214.27	215.69	208.05	209.48	202.97	220.38	209.59	211.36	209.64	214.42	208.47	217.57	209.5	208.37	212.4	215.37	215.98	206.42	211.19	208.04	211.79	217.3	210.5	217.71	211.4	212.71	211.62	217.4	215.11	207.24	207.95	213.6	213.94	215.93	208.48	209.55	214.04	212.1
209.29	206.2	200.79	204.11	206.38	199.91	199.64	197.12	196.99	203.72	199.63	205	206.34	204.44	209.96	202.97	205.41	197.49	208.79	205.32	201.63	203.13	203.01	201.49	201.38	200.65	202.42	203.09	205.31	198.83	199.19	201.98	203.62	203.61	207.24	210.1	202.18	209.74	204.97	203.82	200.3	204.85	206.38	198.83	201.29	209.39	201.06	203.56	205.42	200.51
210.22	200.1	204.23	207.77	213.5	208.67	208.5	211.65	211.44	209.99	206.48	208.77	209.67	212.08	205.98	211.89	206.99	211.01	203.72	210.65	207.07	212.15	212.85	208.37	212.6	207.49	207.87	207.79	204.28	210.04	201.55	215.41	206.42	213.72	209.73	210.16	206.56	208.5	204.1	208.73	211.96	210.83	211.15	208.05	213.31	214.21	211.81	210.17	211.82	208.09
208.41	205.05	208.06	203.48	209.13	210.26	203.32	211.73	206.27	206.96	205.8	205.65	209.24	212.17	206.5	203.12	210.15	202.85	209.87	206.86	202.41	210.92	206.64	209.68	207.88	212.14	206.09	210.06	206.2	211.53	206.69	212.79	204.13	207.61	207	203.35	207.41	205.61	210.22	203.94	201.56	208.34	211.14	210.54	207.06	207.27	209.3	208.53	209.04	204.32
206.9	205.32	209.61	208.36	203.97	210.92	213.17	210.14	212.89	208.64	208.29	214.15	214.54	207.76	207.54	212.84	214.22	204.5	204.98	216.54	211.34	210.72	209.12	212	208.44	213.71	213.2	206.65	212.45	207.78	213.3	215.83	215.14	207.85	211.34	210.94	216.3	205.81	210.25	210.89	212.48	211.99	212.47	211.91	201.94	204.7	206.38	211.22	212.46	206
206.36	202.5	209.58	204.06	206.58	202.46	199.83	200.93	199.8	199.02	206.18	204.02	203.6	199.15	204.76	198.3	204.8	198.04	204.84	202.69	205.57	205.93	207.39	200.04	204.41	206.64	201.57	197.94	206.57	202.94	197.22	202.53	200.19	205.71	202.26	202.94	202.86	195.2	202.52	195.52	207.12	203.32	209.64	206.55	206.45	199.27	211.96	205.24	197	200.11
206.81	202.63	208.12	207.27	207.36	206.03	208.27	203.8	204.98	202.85	214.2	201.75	202.16	208.8	210.07	206.28	208.28	205.4	201.53	210.65	208.34	211.57	206.05	202.97	209.85	208.95	207.78	210.67	203.29	209.37	215.76	209.91	213.46	203.67	204.97	206.25	202.11	217.2	211.14	213.53	208.55	207.23	209.25	212.03	208.99	209.3	213.07	208.99	209.47	210.87
198.57	207.32	201.11	201.18	208.7	199.18	209.22	199.65	207.16	200.02	199.37	199.83	197.71	203.23	200.33	201.71	200.32	201.56	199.24	200.39	197.4	203.46	202.9	207.31	196.92	197.64	206.01	197.76	205.46	201.63	203.12	203.7	202.68	203.61	203.8	197.17	202.74	206.88	207.72	190.18	194.53	197.28	200.88	206.23	203.12	201.32	209.03	198.2	201.24	203.84
201.68	203.29	202.94	201.09	211.97	204.02	199.25	199.21	202.85	208.28	196.52	203.83	207.47	200.93	206.93	207.29	201.71	200.68	205.44	206.89	201.9	205.46	205.03	200.11	203.24	200.8	202.09	206.36	204.01	206.31	197.15	202.49	202.81	194.5	202.89	205.48	203.09	203.71	201.15	202.81	200.99	198.25	200.08	203.98	200.25	205.09	203.02	198.08	201.64	201.82
203.34	206.32	201.79	204.66	204.11	200.71	203.53	204.3	200.36	199.43	211.65	202.65	200.23	202.88	204.55	202.95	198.42	200.02	204.33	198.44	205.87	209.37	204.88	192.47	203.82	200.64	210.04	205.28	202.72	202.88	205.93	208.79	201.92	194.79	197.78	204.13	200.02	202.65	204.02	203.8	204.52	198.68	201.94	203.74	201.92	205.33	207.91	204.73	209.63	205.72
205.11	207.28	209.91	201.59	211.94	204.85	208	202.04	208.8	204.05	208.76	209.5	210.26	201.08	209.17	209.33	208.47	206.67	202.9	210.64	211.39	205.61	205.15	209.02	207.56	208.96	210.85	209.42	205.63	204.73	204.22	206.95	207.65	208.35	209.29	201.6	206.72	203.44	205.62	203.04	207.12	209.25	211.62	203.59	203.73	202.22	206.47	201.7	205.29	206.16
207.06	209.39	208.87	211.84	207.06	209.11	209.78	215.3	212.53	208.9	213.03	213.79	215.69	208.48	217.27	210.07	216.31	208.5	206.01	214.61	211.83	214.1	209.05	211.71	215.81	214.07	213.19	207.17	214.15	217.77	216.45	213.58	214.6	211.14	213.41	215.21	215.19	209.38	215.19	209.3	206.15	209.95	209.19	206.8	211.28	212.9	212.66	210.62	216.59	214.49
214.32	209.99	203.4	204.77	206.41	212	211.32	213.79	205.37	209.95	208.61	209.78	210.47	213.37	212.32	210.86	210.54	212.17	209.77	211.23	205.42	211.65	208.68	201.86	215.2	214	215.92	213.15	209.51	211.44	204.14	203.86	202.63	208.16	204.55	206.34	216.79	210.1	209.54	202.19	210.31	215.58	212.67	215.35	214.43	205.9	213.85	213.65	212.5	215.42
203.74	205.53	213.06	209.29	209.07	207.72	204.31	209.98	210.81	207.99	207.63	208.9	202.45	205.75	202.53	211.92	211.46	207.37	209.89	210.1	211.99	207.34	205.43	196.96	206.24	205.48	208.95	207.37	212.46	216.82	207.8	216.54	202.71	208.6	206.49	209.12	210.11	214.34	207.18	210.54	210.39	209.31	208.74	203.77	210.4	204.14	207.97	206.44	212.32	207.1
210.08	206.41	211.81	213.04	209.08	206.32	213.54	207.49	208.62	208.44	200.6	206.42	207.07	206.31	215.29	207.33	206.59	208.05	208.16	217.63	210.39	206.74	204.83	207.53	205.23	208.29	205.94	207.76	212.1	208.82	208.07	203.05	201.74	209.43	201.64	209.03	208.26	208.41	210.44	209.86	206.07	209.43	210.33	205.18	209.16	205.14	211.3	202.22	208.74	208.67
195.06	196.22	199.91	201.16	198.97	200.77	197.53	194.11	193.48	192.03	198.1	200.1	196.52	190.35	205.23	204.78	193.39	205.86	195.63	201.96	201.4	200.87	202.3	200.51	197.77	198.35	200.14	200.87	194.97	200.17	203.54	200.79	196.56	203.26	194.17	197.78	198.78	198.83	198.42	200.26	197.58	197.61	200.39	200.27	199.72	201.81	194.92	195.45	205.8	198
201.3	201.22	206.23	198.9	202.13	206.19	197.82	207.6	203.36	199.56	202.15	203.89	194.44	201.86	198.8	204.82	205.51	201.14	203.22	212	203.68	197.86	203.41	201.57	198.83	205.31	199.79	206.24	194.81	204.04	201.98	197.99	204.36	201.89	201.49	199.8	206.78	202.45	208.03	201.71	199.72	204.37	205.78	200.72	207.24	206.28	203.56	203.04	202.9	204.06
199.99	198.03	202.57	202.17	202.91	197.72	202.95	198.04	202.91	202.37	195.07	192.32	203.09	203.67	194.71	201.12	191.93	199.21	196.36	198.64	199.94	192.7	200.32	205.65	193.6	201	208.86	195.84	198.8	198.9	196.86	203.12	205.21	208.52	201.08	198.68	196.85	195.44	198.65	199.97	199.46	204.99	203.08	200.23	206.08	198.79	193.28	196.05	192.4	194.26
209.36	206.46	213.73	213.96	204.13	207.47	207.9	212.28	203.87	213.39	213.09	211.07	211.69	204.33	207.25	206.34	208.05	208.18	208.22	204.22	210.94	208.47	215.03	210.99	215.58	205.4	201.09	210.36	209.28	207.18	204.68	208.36	209.43	205.21	210.85	206.07	202.68	209.69	206.79	210.03	203.5	208.97	208.77	210.6	212.5	209.44	205.85	205.77	207.24	209
195.79	196.49	193.5	191.97	187.17	193.08	191.04	195.07	192.87	197.23	194.63	198.8	195	192.25	198.15	192.42	189.91	198.13	195.75	189.5	193.42	194.87	198.11	199.34	196.52	188.93	195.41	190.24	192.01	189.72	196.19	187.47	195.96	191.95	201.5	197.18	197.77	185.72	199.02	195.3	189.63	188.31	194.63	197.81	189.08	198.19	194.01	189.7	190.27	190.07
217.3	220.7	223.28	215.42	209.66	221.87	216.22	217.19	219	219.14	217.53	220.54	218.64	218.1	217.94	217.52	217.44	218.38	218.24	217.8	218.18	215.52	222.63	223	220.86	218.35	216.24	217.18	214.19	220.74	223.06	224.47	219.14	217	217.4	221.95	224.24	223.48	216.81	222.76	217.7	214.97	219.32	214.25	221.51	224.21	220.43	218.72	218.62	214.09
199.56	204.36	203.24	203.4	202.3	209.28	208.93	204.59	198.49	208.01	203.13	200.94	203.77	203.5	201.34	199.85	209.2	200.28	204.06	199.44	212.02	203.85	204.6	205.67	202.22	194.11	207.62	203.84	213.28	209.91	210.76	206.61	202.08	207.37	202.07	204.65	202.6	207	209.01	201.9	203.78	202.99	204.58	206.33	206.1	205.85	195.73	201.68	210.87	204.75
214.38	210.62	209.08	210.37	214.92	213.89	210.06	208.55	208.07	219.03	219.52	207.94	208.97	210.35	211.79	214.01	209.38	208.06	215.38	210.89	217.41	216.35	215.78	217.56	214.23	213.11	215.62	208.57	210.32	215.11	212.68	211.78	211.11	208.57	213.76	216.24	216.94	210.58	214.34	210.71	203.51	215.29	213.97	211.64	214.25	216.26	220.43	214.92	207.62	213.81
197.22	208.3	203.84	205.25	205.85	201.91	205.33	202.35	204.26	202.09	206.62	201.92	204.54	209.49	204.48	205.53	201.45	203.78	204.96	201.57	194.85	201.24	202.84	199.27	202.98	205.36	199.88	205.69	199.32	201.79	198.17	206.28	203.3	212	197.54	203.48	207.01	205.77	201.71	207.79	195.85	205.42	204.85	198.66	200.72	208.32	207.46	198.95	203.9	206.3
217.3	219.95	220.94	217.79	219.17	218.04	218.2	219.57	218.86	215.12	217.45	218.7	218.7	221.58	223.81	214.32	212.49	212.51	213.32	220.07	223.91	216.71	219.31	217.3	215.06	214.97	214.13	214.8	217.64	218.29	213.83	214.27	212.77	215.38	215.53	216.13	211.32	216.4	215.56	223.34	215.43	218.85	223.38	218.24	222.9	221.48	213.61	209.72	212.7	219.35
196.55	204.15	194.52	200.2	203.52	195.27	194.1	206.98	198.51	200.97	202.49	205.63	200.31	197.86	198.67	197.96	199.19	197	194.72	204.79	199.96	203.98	198.47	200.82	199.56	203.51	198.79	198.26	199.39	201.89	199.32	194.25	195.8	198.89	204.92	196.65	199.69	201.66	198.04	198.05	205.15	201.18	199.39	198.17	201.2	197.23	202.48	207.68	206.07	198.77
208.6	214.41	203.85	210.78	211.27	210.32	209.54	210.37	216.36	201.23	203.97	204.86	206.92	212.01	207.95	207.98	214.61	213.9	213.61	209.13	204.9	212.8	211.94	212.71	215.48	214	208.64	207.34	205	211.22	207.46	203.8	215.69	210.5	212.49	211	204.96	210.76	213.9	215.64	207.86	210.19	213.23	212.65	208.23	210.7	210.77	209.44	206.02	214.43
202.16	202.61	200.07	210.35	204.18	199.53	201.42	206.31	199.62	200.09	200.95	207.37	203.96	205.02	199.98	203.51	204.59	199.01	200.12	200.36	204.45	203.32	200.32	201.78	205.44	206.26	202.92	198.37	205.45	202.71	200.81	200.46	199.53	203.01	200.65	207.46	199.99	203.26	199.28	201.53	209.73	202.5	199.28	197.2	196.48	194.26	208.21	205.65	210.33	202.72
199.53	202.3	199.02	203.77	201.17	208.11	198.77	204.77	197.76	203.03	211.12	201.95	199.52	205.2	205.01	206.55	205.21	205.01	204.03	207.88	202.94	199.63	201.18	205.67	204.1	197.18	205.63	209.65	200.33	203.09	202.22	204.93	200.8	201.36	204.13	204.35	210.93	201.22	203.16	201.6	201.99	203.93	203.98	202.47	205.74	199.79	203.91	208.38	201.58	208.63
216.95	217.62	209.89	209.99	219.31	209.34	208.74	216.18	213.13	211.3	214.89	211.48	212.22	210.23	207.92	205.96	214.74	218.16	211.81	214.51	212.61	215.88	207.42	218.19	220.14	209.14	217.55	210.09	214.99	219.33	211.96	214.59	214.42	211.68	213.88	210.51	219.3	212.44	214.52	214.12	207.8	209.96	209.64	212.29	209.77	211.73	213.22	213.38	212.34	208.75
196.68	201.52	195.63	199.75	194.98	198.21	198.71	199.46	196.26	197.18	195.67	200.33	198.83	191.89	198.5	191.17	201.15	200.92	198.98	195.85	202.39	199.1	199.4	199.57	198.37	204.73	198.33	195.84	201.29	202.65	194.86	198.85	202.08	203.73	200.22	200.33	192.04	199.32	199.36	198.32	193.5	204.93	202.78	202.23	202.32	200.22	197.93	200.54	201.07	204.86
217.14	223.31	215.9	213.72	217.68	215.4	212.04	209.53	220.7	209.13	220.99	222.76	211.58	218.47	214.92	220.18	222.05	215.74	221.56	215.07	216.02	217.03	216.52	214.71	212.62	213.37	216.01	216.6	220.69	223.09	219.39	219.46	214.94	219.94	214.33	210.04	218.33	215.22	223.61	218.95	217.49	219.77	213.9	217.42	216.3	225.28	219.6	215.07	211.43	220.62
206.9	210	198.97	208.46	205.73	209.3	208.87	213.08	212.69	214.71	212.96	207.62	213.6	211.68	209.61	212.43	205.25	217.75	210.25	216.29	210.84	207.69	206.37	210.47	209.66	209.76	212.84	212.73	212.41	207.99	209.95	207.7	209.75	212.06	211.41	202.59	212.28	207.7	206.62	211.88	207.7	219.11	200.7	205.01	209.82	209.57	212.28	207.88	214.26	214.09
204.65	212.2	208.74	207.78	201.81	208.71	206.12	212.92	201.42	206.12	204.23	206.66	208.03	209.18	207.75	203.43	214.3	213.78	207.68	209.29	207.89	203.01	208.73	201.7	209.11	209.7	202.16	211.98	211.49	211.13	215.25	213.4	204.77	204.85	206.29	211.25	204.48	215.07	211.7	207.03	204.3	203.75	202.79	199.99	205.57	210.36	209.14	209.62	202.75	206.43
193.16	201.14	199.38	198	204.33	200.86	206.74	210.45	205.51	199.82	202.83	196.92	199.47	209.66	199.03	197.1	205.84	200.57	200.95	202.32	196.13	201.61	203.06	198.87	201.37	198.41	207.62	199.51	204.96	203.79	204.94	199.45	201.19	199.32	198.99	202.26	203.63	205.13	198.51	197.16	203.92	201.17	204.3	199.97	202.95	201.58	201.9	202.04	201.13	198.25
213.23	201.09	204.49	205.89	205.98	198.29	199.87	205.86	202.28	199.97	206.98	210.22	206.09	200.84	205.54	200.22	212.42	207.01	197.72	200.47	202.68	198.27	205.45	204.15	202.51	209.06	199.69	201.97	203.51	190.35	202.43	203.84	201.3	201.35	206.06	206.65	203.39	203.12	200.29	206.83	202.05	199.91	201.96	202.94	205.01	200.1	203.55	203.1	202.02	196.38
209.03	202.83	202.67	211.22	202.64	200.63	207.65	201.01	201.58	207.55	199.82	203.9	206.75	203.85	201.45	203.87	200.38	200.61	203.72	201.51	204.96	202.92	204.02	202.32	198.24	198.48	206.34	206.64	198.65	205.35	204.23	203.05	203.52	205.53	202.85	204.56	206.55	208.43	206.67	201.67	200.2	202.31	201.06	206.16	206.11	195.25	201.1	207.2	199.96	205.07
207.96	210.45	207.37	209.15	208.43	211.92	198.34	204.27	197.98	203.02	201.45	208.5	209.49	206.4	203.95	213.19	202.75	206.34	208.43	204.28	200.45	206.81	208.57	207.35	207.15	203.16	205.07	207.16	208.6	201.45	201.7	202.04	204.93	205.34	206.58	201.82	208.27	205.32	208.19	206.84	197.51	207.95	201.78	203.32	205.03	204.29	206.48	208.43	208.15	206.61
203.48	206.36	205.32	210.61	204.82	211.86	205.66	210.31	213.6	210.02	209.96	200.88	204.45	210.96	205.96	204.27	209	206.13	205.11	202.54	209.93	211.61	208.3	206.29	212.99	206.86	215.54	203.23	206.09	209.63	205.07	206.26	211.62	210.42	213.22	207.47	207.23	203.54	208.88	208.18	213.51	207.21	209.39	205.56	208.38	207.13	203.55	209.83	199.32	208.8
204.08	212.94	209.06	206.69	204.59	207.33	206.76	210.05	204.19	207.43	203.29	206.5	208.16	210.69	205.97	208.42	209.12	212.78	208.25	208.35	208.35	206.89	203.46	201.83	208.88	207.49	211.18	207.62	210.83	204.24	211.17	211.76	210.66	211.62	215.07	205.26	206.5	208.89	211.03	209.77	209.39	208.79	208.51	207.59	208.84	209.23	203.42	200.37	212.33	209.26
210.7	209.4	205.93	210.29	203.25	207.25	210.73	217.62	214.12	205.6	205.55	205.75	212.21	206.33	202.65	201.82	205.24	204.99	205.59	211.96	205.73	204.65	207.63	199.65	203.16	206.87	207.58	214.07	208.14	206.6	209.1	203.17	202.1	198.41	204.98	202.55	212.79	203.2	210.37	209.99	204.25	203.79	206.02	208.55	202.45	203.5	206.67	203.15	208.84	204.93
203.06	203.26	202.72	203.75	198.28	208.52	199.42	203.13	198.08	198.19	208.54	208.36	199.03	200.75	203.19	202.34	204.35	208.6	205.92	206	206.11	207.64	204.7	205.73	203.64	195.61	200.75	204.46	205.69	199.73	203.3	206.05	208.66	201.71	199.39	206.71	205.26	204.09	201.08	207.47	202.1	204.74	196.72	204.46	197.34	197.68	204.82	205.82	205.93	199.37
209.38	213.1	214.87	204.75	209.83	205.83	210.19	206.05	210	202.85	206.42	214.94	210.07	208.79	208.16	201.64	201.25	203.87	201.38	209.19	205.88	205.97	207.01	207.03	208.95	204.15	205.16	202.61	205.15	205.75	200.6	205.69	205.37	202.33	206.37	201.06	208.69	204.07	206.27	202.1	201.89	205.62	210.08	207.45	200.75	212.01	206.86	207.33	209.15	205.64
208.08	207.35	213.81	210.4	213.91	211.38	209.63	212.44	208.61	214.14	209.69	213.44	208.37	210.69	209.1	211.21	205.05	209.37	213.93	208.88	212.93	210.67	210.3	210.93	206.14	209.71	206.33	211.65	205.07	216.51	216.71	211.69	212.73	210.74	212.36	218.16	215.5	214.18	208.61	209.33	216.85	206.29	214.92	208.99	211.03	211.87	212.27	212.13	213.65	210
208.49	204.92	202.58	207.98	212.36	203.24	208.29	205.6	201.77	213.28	207.28	213.91	203.84	208.95	205.34	216.05	211.13	207.73	207.01	211.26	203.45	208.64	202.6	203.35	200.79	204.82	216.98	207.59	210.63	204.43	209.62	206.17	211.05	209.17	203.93	204.25	206.95	208.9	207.8	212.2	207.03	207.3	204.63	210.42	207.05	215.08	208.71	204.76	208.97	211.41
211.46	208.87	213.42	214.56	213.9	218.68	210.59	216.64	212.02	211.76	210.62	218.5	209.76	213.6	214.75	216.9	212.54	218.44	214.42	215.6	217.82	216.39	211.65	213.44	226.8	215.77	215.56	209.22	213.28	216.24	210.77	221.91	215.51	209.8	219.34	214.51	204.61	208.34	218.81	217.01	214.07	215.35	211.79	214.52	219.51	218.77	217.17	215.03	214.63	210.18
210.48	205.91	201.18	209.22	211.95	207.27	212.31	204.43	203.46	201.05	198.63	203.56	211	210.58	200.11	204.16	196.78	204.94	213.88	211.4	205.64	211.64	215.76	207.16	208.21	210.51	209.62	210.84	206.12	213.5	204.23	199.9	204.63	207.07	201.41	204.13	203.47	212.33	204.84	198.67	203.52	205.23	205.85	210.34	206.68	211.68	208.67	204.42	210.51	211.19
205.87	207.83	203.43	210.67	209.43	208.01	206.66	207.14	210.48	212.05	211.08	204.62	203.73	206.91	204.2	212.87	203.04	206.78	205.71	205.31	208.78	208.56	209.48	203.4	211.31	208.16	204.75	205.91	210.98	209.24	209.33	207.45	207.82	205.42	209.12	209.62	205.22	206.69	204.95	209.09	206.82	207.03	207.76	201.08	216.13	207.31	211.67	211.65	204.12	207.92
205.07	205.68	206.53	199.36	200.28	209.44	207.66	201.16	203.52	205.34	200.23	200.93	203.18	206.5	201.78	201.34	210.66	207.2	203.89	201.75	204.46	204.81	208.78	207.66	211.22	201.12	207.81	204.86	205.66	208.66	208.05	200.99	203.3	205.51	209.19	200.15	208.56	208.4	203.45	205.6	207.5	200.34	206.78	207.57	196.48	210.27	206.34	203.62	200.07	197.67
211.78	207.97	203.63	211.69	202.57	210.36	203.04	207.07	202.49	204.07	200.03	212.19	207.46	208.38	211.89	194.52	208.85	210.67	203.94	214.43	199.91	207.23	205.91	205.09	203.06	211.15	205.12	203.08	205.81	199.58	201.69	207.15	206.15	207.46	206.47	201.98	199.58	203.73	203.95	208.36	202.98	212.93	199.75	206.99	203.42	208.24	207.1	206.85	200.93	207.28
207.4	210.21	205.82	207.01	208.38	209.23	209.73	210.67	206.81	202.53	211.66	210.63	215.28	206.87	217.02	206.17	208.02	215.92	212.15	210.52	213.78	211.3	209.36	209.41	213.62	205.45	201.89	213.42	205.53	216.74	213.28	207.36	203.59	210.04	203.32	216.99	208.09	204.45	215.09	205.71	207.04	209.84	206.4	204.28	203.18	208.25	208.69	208.08	207.16	211.17
197.46	204.58	209.48	203.08	207.47	201.44	197.79	198.48	200.98	200.19	204.01	202.15	207.4	201.22	197.97	203.81	207.83	195.17	196.64	203.46	197.3	200.55	202.64	201.63	197.69	201.52	201.54	198.29	199.46	191.05	200.33	195.21	198.68	200.66	200.58	197.48	199.41	202.25	202.42	197.98	197.15	203.92	204.69	198.38	199.11	205.96	198.79	198.63	198.37	196.52
206.33	204.68	203.12	210.14	198.54	207.93	207.87	206.21	207.35	207.92	209.14	200.57	210.3	209.47	204.31	210.72	196.26	204.76	203.39	210.86	209.46	204.88	208.83	204.13	212.55	199.14	205.21	205.31	204.78	206.75	206.42	210.7	200.41	203.44	208.64	208.36	208.77	212.15	208.78	208.81	216.2	196.69	213.18	202.98	199.01	211.12	206.66	200.03	208.49	199.51
200.92	197.87	196.33	195.02	197.19	198.89	201.17	199.9	197.75	197.99	198.25	194.18	195.93	199.24	198.87	189.98	204.37	195.52	202.02	198.02	199.97	202.08	195.94	196.67	193.56	199.45	203.76	193.59	200.22	199.97	198.2	196.45	197.77	198.44	201.81	195.49	196.91	197.96	195.8	200.78	196.94	202	197.97	195.15	203.74	199.23	199.28	201.94	196	198.22
203.02	201.07	191.92	203.06	194.55	197.29	193.73	190.4	199.77	189.74	191.28	197.71	194.17	197.1	195.62	194.4	189.47	207.3	193.42	195.89	191.79	195.26	194.72	193.55	198.07	197.62	193.03	194.03	196.19	192.28	205.1	195.66	194.26	201.67	193.99	191.18	195.51	195.51	188.46	194	197.24	194.36	197.44	192.21	196.89	199.1	195.46	206.14	198.08	201.57
189.86	191.67	190.03	194.4	193.86	198.72	191.98	191.55	189.87	194.29	193.51	195.4	198.75	200.22	198.75	195.24	194.8	196.12	197.77	196.48	187.66	192.58	199.32	198	195.56	192.89	198.49	195.5	191.88	185.25	195.87	197.78	197.6	197.66	186.96	200.55	195	191.35	194.33	194.32	199.89	193.38	193.11	195.39	192.97	193.61	195.97	194.76	189.42	191.13
197.75	201.38	209.81	208.03	208.77	200.64	208.75	201.03	203.39	205.47	199.05	203.51	199.33	205.77	203.28	204.49	209.37	202.76	199.1	200.22	198.73	205.06	204.33	200.73	205.98	201.51	208.98	203.27	205.99	203.49	210.36	206.24	207.82	203.18	204.98	200.04	209.71	202.25	202.73	205.01	206.17	198.8	209.61	199.47	199.35	204.74	202.8	196.83	199.47	196.6
203.79	207.07	203.62	203.33	204.2	197.68	203.19	200.29	197.27	206.56	202.57	205.46	202.33	209.44	207.32	202.98	201.79	203.56	204.99	200.68	200.43	201.08	204	200.4	198.91	207.87	200.63	205.81	200.86	201.34	205.98	207.76	204.68	206.97	204.83	197.17	207.37	201.93	194.9	204.68	202.39	203.44	206.11	205.52	205.05	203.28	206.38	203.03	201.14	196.92
204.71	205.99	207.56	206.18	211.15	212.39	207.69	204.46	209.17	210.76	212.02	206.9	200.12	211.25	206.21	207.71	209.85	207.69	216.37	208.07	214.83	206.82	212.82	205.68	207.44	205.28	204.24	205.31	212.62	210.15	206.84	205.5	209.42	204.99	209.27	209.65	215.83	206.97	209.86	208.93	209.9	201.57	213.66	205.91	205.08	202.97	208	214.43	208.56	205.96
209.73	206.94	209.47	211.47	208.06	210.88	211.06	213.29	205.81	209.27	206.5	208.14	208.77	214.01	208.1	204.34	214.81	210.57	208.36	214.67	208.21	212.88	216.41	210.12	205.47	212.56	207	207.47	205.46	211.75	209.88	207.56	206.71	208.95	210.57	209.1	206.15	206.5	209.06	209.27	209.56	206.18	203.07	209.9	206.08	207.15	202.08	207.46	202.77	213.3
208.59	200.77	199.72	203.45	201.7	203.35	202.47	197.74	204.49	202.89	198.45	203.01	198.67	201.34	203.49	207.91	205.07	207.95	196.99	204.18	204.31	203.22	202.57	201.7	208.36	203.02	205.21	199	198.69	193.79	197.59	203.62	204.88	203.74	204.32	205.19	207.22	204.44	202.19	197.71	197.07	201.27	205.53	200.99	201.58	199.94	206.44	198.83	204.94	201.44
225.38	217.95	219.76	218.22	213.17	215.74	221.05	219.98	217.51	219.15	218.46	221.86	216.24	214.23	217.25	221.33	213.03	213.76	216.2	225.5	219.95	218.28	217.9	220.53	219.2	216.27	223.57	215.85	218.65	222.57	215.43	222.27	216.16	220.93	216.04	221.67	217.94	219.07	214.37	218.01	216.13	218.7	212.01	219.93	218.52	223	211.7	221.33	215.79	212.69
221.09	218.77	211.17	220.78	215.69	216.26	220.52	214.69	211.78	219.24	220.3	213.17	215.43	215.92	215.11	215.59	212.75	213.97	219.86	216.29	220.53	216.29	223.12	216.62	220	215.43	219.85	217.8	209.28	222.33	214.43	216.78	222.04	217.31	225.98	221.75	215.2	214.09	221.88	216.97	215.48	214.81	217.87	218.11	212.79	220.91	216.36	211.99	217.44	218.56
210.22	213.14	208.56	209.45	210.74	213.05	212.47	205.7	211.72	210.32	205.49	213.74	210.1	205.27	210.19	211.25	208	215.03	208.38	209.75	208.8	213.79	207.34	208.48	207.33	209.14	200.99	210.57	203.96	209.6	209.42	209.43	211.73	210.95	210.43	212.57	209.85	214.97	202.11	213.47	209.32	212.4	203.55	211.83	211.7	215.64	208.2	207.84	214.11	206.81
212.23	212.92	208.39	206.51	217.84	208.35	214.37	202.62	208.95	204.98	203.6	206.83	204.46	201.87	213.79	202.35	207.03	210.33	207.31	206.77	212.2	203.89	206.75	206.59	212.08	208.19	210.74	213.63	204.45	210.85	207.47	211.24	209.1	207.89	205.12	213.48	207.26	210.2	208.94	204.7	208.36	213.85	203.79	204.07	209.01	212.87	212.9	202.49	206.38	201.97
219.62	223.02	210.88	211.61	219.93	216.74	225.96	219.06	220.1	223.4	215.84	213.93	217.07	225.02	221.21	219.69	216.16	211.33	214.65	219.71	211.51	212.07	215.13	212.41	219.24	212.51	214.84	220.88	213.78	219.38	218.42	219.93	209.05	212.88	221.91	218.64	215.26	219.34	220.17	213.6	216.09	216.13	215.04	222.4	215.84	217.17	215.6	213.72	217.45	219.06
197.75	203.25	197.43	200.65	195.11	200.06	197.87	204.93	198.57	203.17	196.7	204.62	198.58	200.21	194.92	195.74	201.58	198.32	201.85	199.15	208.08	190.26	195.1	199.05	206.4	205.47	201.25	203.02	194.07	205.75	200.28	202.07	195.68	207.72	197.15	194.61	196.29	199.14	198.74	203.67	194.82	205.6	201.69	201.26	203.44	202.56	206.91	206.36	198.55	200.99
201.73	212.29	203.6	205.3	204.01	203.5	206.99	212.05	211.99	201.63	205.27	210.95	207.1	207.95	206.94	208.77	206.08	208.15	209.86	206.44	204.06	204.51	206.83	206.14	205.7	209.7	210.55	205.03	198.8	208.05	204.99	198.48	206.52	207.36	208.77	209.06	209.89	203.04	209.05	208.13	207.62	200.96	207.9	204.63	208.35	203.76	203.25	204.58	208.34	206.39
194.59	201.97	194.39	200.04	205.45	200.12	202.41	199.45	197.41	198.14	197.88	199.89	198.56	200.96	203.75	206.46	197.01	201.14	199.17	199.55	203.39	199.89	198.3	201.51	199.84	204.47	205.73	200.82	203.46	201.61	195.52	204.33	192.86	201.07	199.28	201.41	199.32	205.37	203.83	195.25	202.56	201.51	199.32	204.27	200.04	201.35	198.59	206.27	198.93	195.72
206.93	207.6	206.95	207.79	213.15	208.05	204.92	207.25	205.32	207.77	210.15	209.91	208.64	204.08	210.16	208.43	206.88	212.9	205.04	210.54	209.44	205.02	205.56	207.4	202.62	204.59	204.88	202.54	211.37	204.94	197.79	206.82	206.89	206.61	203.11	202.68	208.6	208.05	204.94	213.12	207.14	208.29	208.95	215.26	210.06	208.93	204.88	204.75	207	210.64
208.03	205.51	206.04	209.46	214.4	212.43	201.83	206.99	217.13	208.39	207.83	212.3	203.93	206.87	213.62	214.44	203.6	200.7	205.02	208.41	202.94	212.32	211.72	208.5	197.73	209.88	204.71	211.4	212.82	208.34	200.7	206.45	202.03	208.02	204.57	201.71	213.37	203.84	204.28	202.82	205.08	200.62	213.23	208.69	209.45	206.46	209.98	205.86	208.9	212.25
210.21	205.14	197.45	205.42	205.78	205.86	205.61	203.93	201.23	203.3	205.09	205.98	203.39	205.36	201.43	205.49	202.29	202.21	202.01	200.92	203.81	204.21	205.92	200.58	205.69	202.75	201.75	203.55	199.06	204.45	202.71	204.33	201.6	201.62	203.21	201.98	201.86	203.44	196.36	204.19	199.48	206.83	196.6	201.04	198.53	205.08	198.09	203.14	197.77	206.69
206.21	209.57	211.96	210.92	206.75	208.98	218.95	209.36	212.88	203.24	212.64	206.25	216.91	207.49	210.45	209.58	212.96	208.22	205.25	209.65	213.63	207.29	206.23	209.73	209.77	206.35	209.06	204.18	205.23	206.87	214.77	208.5	208.64	207.99	211.13	209.88	209.34	209.37	210.02	212.55	207.33	202.54	208.52	202.66	210.88	208.18	208.77	211.87	208.18	205.11
206.04	210.21	209.55	207.09	205.64	209.33	210.94	209.43	199.48	212.69	206.41	214.48	209.24	204.84	207.36	209.5	214.17	209.04	209	204.16	208.71	213.44	202.1	209.38	214.19	203.76	212.46	212.98	207.17	213.42	205.71	203	203.51	206.44	212.71	208.16	204.68	206.9	206.07	210.01	209.38	205.98	206.21	205.26	213.86	206.15	207.98	212.19	212.51	210.52
200.84	202.62	199.69	207.92	197.39	198.9	202.66	207.02	201.6	203.46	204.36	204.33	209.21	203.16	199.59	197.87	198.69	199.8	203.19	203.31	198.87	207.22	200.56	208.87	210.84	201.27	198.81	202.58	206.92	205.04	207.43	200.78	208.16	206.24	204.7	198.63	205.87	206.49	210.81	200.06	205.77	208.61	206.9	206.64	205.35	208.93	202.55	206.1	204.4	201.95
198.5	202.11	201.88	203.24	207.22	203.6	193.93	200.86	203.79	207.47	202.29	197.68	206.38	201.4	209.21	202.89	195.54	204.36	203.89	201.2	203.37	202.95	200.34	208.48	202.46	206.31	204.15	203.79	203.96	201.17	201.5	201.41	205.05	207.26	206.98	203.5	204.21	204.22	205.83	203.07	203.61	198.68	200.06	205.62	202.98	206.48	200.28	204.31	202.92	206.64
200.06	197.54	196.28	198.18	203.87	192.68	202.73	207.41	201.81	206.25	203.96	204.39	206.69	200.95	200.03	197.78	203.99	197.76	197.2	206.04	199.95	204.09	203.66	198.45	202.56	203.78	203.6	205.81	203.49	202.29	198.38	193.69	204.02	204.05	206.67	201.31	195.89	199.36	207.44	208.75	200.11	194.48	209.03	204.58	201.99	205.23	202.26	199.18	197.73	205.93
199.27	208.99	201.39	206.15	206.42	201.92	202.09	209.08	205.12	204.35	204.11	203.31	201.32	198.51	204.81	206.79	205.75	210.81	201.74	202.6	198.16	201.17	205.5	197.69	206.91	197.51	205.81	202.11	210.38	202.06	206.57	202.02	202.9	205.96	202.92	195.46	197.4	206.42	205.78	205.54	197.16	207.11	195.18	197.89	207.01	208.56	206.35	202.09	203.54	204.68
210.99	208.47	207.48	214.69	208.68	206.98	211.32	208.59	213.16	203.6	213.88	210.23	203.5	206.58	206.82	205.1	209.34	204.31	206.28	206.85	207.48	207.36	211.75	211.94	208.58	203.56	210.56	209.99	204.43	209.88	204.91	207.22	210.63	206.21	204.92	211.57	205.44	206.35	206.41	203.1	215.1	204.89	215.25	204.6	206.89	208.19	205.97	205.89	207.29	210.55
217.7	219.66	217.29	216.86	222.01	214.1	213.75	215.36	215.21	215.05	213.52	221.92	211.51	220.89	221.76	223.49	212.21	215.52	219.04	215.43	218.62	218.29	218.39	215.98	214.03	211.78	216.35	212.02	214.45	221.82	218.19	219.28	217.74	220.97	220.86	215.55	216.53	216.85	212.71	208.27	215.47	209.72	212.47	221.49	215.78	215.7	219.89	216.11	215.46	216.4
204.6	206.82	207.66	210.73	208.12	213.43	208.14	207.61	208.18	210.17	205.22	212.08	209.47	207.58	209.94	209.56	213.78	206.25	213.48	209.98	208.49	212.15	213.09	215.37	207.33	203.18	213.12	211.41	204.84	208.26	210.17	209.71	206.09	202.91	205.26	208.99	206.22	202.42	210.01	207.49	214.53	210.83	211.76	204.58	207.19	207.97	210.97	208.33	208.42	208.61
211.17	212.88	204.01	206.61	205.92	207.83	207.54	208.98	204.01	209.1	205.43	212.32	201.58	203.94	210.39	207.85	205.74	206.65	204.31	212.99	209.52	206.05	214.02	207.14	209.95	204.67	208.28	209.14	205.16	208.53	208.74	210.88	207	206.02	208.01	212.48	208.29	209.82	212.29	207.71	210.17	209.53	201.67	208.1	209.82	202.06	205.86	211.05	206.3	213.32
209.15	205.78	205.4	204.83	208.81	200.65	205.37	206.39	203.13	211.85	209.21	200.36	210	202.78	208.71	211.26	207.91	202.68	208.5	208.34	203.22	210.62	206.48	203.11	212.69	212.67	203.28	208.53	201.24	205.63	207.47	207.31	206.42	210.91	208.21	202.91	205.91	208.17	212.97	208.11	203.18	206.43	209.94	209.67	205.15	205.77	206.01	203.23	213.58	203.27
221.97	207.16	218.74	220.53	219.35	221.17	219.24	217.22	219.61	224.68	209.32	216.39	220.57	215.19	215.36	217.65	213.9	208.21	224.48	215.86	218.07	217.36	216.84	218.17	216.48	212.68	217	219.17	227.55	209.05	217.74	217.79	217.21	219.13	217.88	213.2	220.65	222.06	215.9	215.41	219.72	213.09	216.19	220.65	217.49	217.97	214.65	215.72	213.73	219.3
212.19	207.8	210.93	205.99	207.75	211.96	209.35	208.62	213.84	210.95	210.87	207.41	207.14	207.73	205.98	208.15	204.21	213.42	208.21	215.13	206.94	206.66	202.04	206.52	208.97	208.19	208.2	206.4	208.48	208.18	208.71	209.14	204.33	210.57	211.04	206.01	202.02	212.82	214.49	209.5	211.96	202.71	210.17	201.77	215.27	209.73	205.56	202.62	211.67	210.66
218.42	219.37	220.58	213.58	211.63	217.95	212.3	214.95	214.72	219.27	220.12	208.59	212.52	210.55	213.66	205.28	220.47	214.72	214.81	214.88	214.63	221.01	211.07	213.68	215.66	210.25	211.1	211.36	208.94	215.91	219.52	216.97	215.08	206.76	212.59	215.5	217.75	215.3	211.65	209.58	211.25	219.96	213.32	210.48	213.94	214.39	214.6	213.02	215.33	214.06
204.84	200.56	201	206.46	200	203.31	205.5	199.01	201.69	203.33	199.73	201.88	205.13	203.37	204.75	207.56	205.36	205.88	204.08	204.41	204.13	213.86	197.78	199.77	201.25	200.36	207.38	202.05	202.77	204.93	208.39	205.68	205.35	203.87	203.08	208.75	204.76	196.54	202.56	196.91	198.79	204.87	199.73	198.44	203.42	204.16	199.18	195.86	208.06	196.52
209.11	207.48	205.92	210.37	202.93	207.76	204.71	210.42	218.24	205.76	205.36	212.6	207.48	206.18	205.44	207.01	207.17	209.72	213.57	205.78	210.2	210.54	210.14	212.65	210.28	208.96	211.19	207.19	206.95	210.03	205.97	209.33	212.01	210.18	210.58	206.27	206.13	209.64	209.77	209.9	210.25	206.74	207.1	209.39	201.01	207.84	209	203.78	205.66	209.7
205.83	206.01	209.67	194.86	200.04	196.39	205.24	203.48	198.55	200.79	202.38	201.71	204.15	203.44	198.62	207.46	200.56	206.16	205.37	201.46	205.49	202.26	209.13	204.35	206.51	203.04	200.26	205.86	201.48	199.48	206.06	205.98	200.12	198.42	198.76	204.25	203.45	206.55	204.99	201.57	206.2	202.58	194.35	198.04	204.7	203.66	205.02	204.48	206.52	201.04
200.36	198.49	207.68	205.56	202.31	203.84	205.37	206.2	205.63	210.79	203.81	204.8	202.9	204.43	204.06	207.81	206.72	199.71	205.54	210.94	205.22	206.27	205.53	203.9	203.48	201.84	206.1	205.17	202.41	208.18	200.73	204.24	204.43	198.97	206.8	199.8	204.27	199.35	205.13	203.25	206.51	202.29	204.72	201.84	203.49	204.23	204.44	206.26	203.29	195.08
201.6	191.2	201.52	195.89	204.02	202.25	198.99	203.85	198.35	202.56	199.8	203.56	196.48	195.34	202.04	201.54	205.2	204.7	201.59	201.38	203.6	201.99	200.94	203.91	197.35	197.28	202.77	199.48	206.47	197.2	204.28	199.9	192.71	204.41	198.6	200.46	207.94	195.47	194.23	202.94	198.61	199.89	187.94	201.9	204.11	204.28	200.87	201.75	199.24	198.01
220.73	218.8	214.09	217.72	213.66	214.4	220.7	214.5	214.09	222.78	215.98	214.56	217.81	219.15	222.35	217.41	217.26	225.23	214.39	221.17	223.28	214.6	215.98	220.94	217.74	218.59	212.91	218.77	219.19	220.84	220.14	217.05	215.5	222.33	218.77	217.04	220.41	225.86	219.83	219.55	217.87	217.36	218.68	217.35	223.06	224.27	222.77	217.77	216.09	213.34
214.92	206.92	206.4	207.06	206.14	209.42	214.53	207.1	207.81	210.65	214.96	212.07	212.99	207.81	211.37	204.35	206.32	209.79	207.08	215.32	205.17	207.63	202.32	203.63	204.2	208.86	210.09	201.46	203.38	207.38	215.11	203.17	206.13	206.27	207.62	211.05	209.37	208.56	209.9	208.1	205.73	209.81	203.45	210.8	205.66	214.14	209.93	211.77	208.72	207.39
204.13	205.94	205.94	204.98	206.98	206.21	201.62	205.14	207.62	202.37	205.81	204.01	201.99	208.49	204.05	205.11	208.92	204.71	205.02	203.31	211.99	201.82	205.42	211.35	205.7	203.38	203.26	203.16	212.65	200.01	201.63	202.96	204.34	204.69	199.91	207.3	202.63	206.88	205.62	200.35	202.94	201.73	209.33	203.51	210.19	208.48	204.46	204.67	206.33	200.16
215.27	209.96	209.69	205.05	210.04	212.48	211.21	207.77	205.18	207.35	213.95	214.52	209.63	207.48	212.94	205.7	211.31	204.3	208.99	215.29	205.37	213.37	204.06	207.54	206.17	209.13	207.29	209.91	204.86	207.57	212.15	212.04	214.7	211.68	210.99	216.19	206.82	208.28	211.02	210.13	214.41	213.56	214.49	211.58	204.78	207.3	203.4	211.49	207.69	206.38
201.49	196.77	202.14	204.82	196.9	203.92	204.14	199.28	199.91	199.6	199.19	200.46	193.43	203.59	201.13	203.06	199.54	201.46	194.4	196.47	192.78	200.02	202.41	206.54	199.5	201.71	197.73	201	198.89	204.53	195.18	198.3	201.4	206.92	199.07	199.02	205.98	201.95	193.28	197.15	190.51	193.46	193.74	205.86	196.36	199.23	206.14	198.49	198.22	200.47
200.98	196.42	200.12	200.76	195.44	205.33	203.77	202.47	201.06	198.22	199.38	197.64	202.94	201.88	202.72	193.09	199.52	198.95	199.95	202.99	200.36	202.23	190.84	201.84	195.21	203.25	202.57	200.99	196.83	200.86	196.45	198.07	193.94	204.65	198.98	201.5	195.33	206.92	201.69	207.65	194.64	199.63	189.17	197.07	204.46	196	193.79	201.75	199.48	198.61
212.49	210.85	208.87	214.41	197.88	209.53	201.44	210.41	210.04	205.8	212.53	213.21	202.73	203.82	210.47	209.47	211.5	209.14	208.71	212.57	208.76	214.11	209.96	209.51	205.46	214.06	209.1	209.99	201.94	216.24	205.77	212.91	206.61	209.12	205.52	208.16	209.13	204.94	208.04	203.12	208.13	207.67	204.87	201.52	204.21	205.9	212.22	206.45	209.45	202.82
204.63	205.8	211.37	208.95	211.03	204.42	210.88	209.9	209.75	212.99	212.87	212.02	209.36	215.6	214.96	213.74	211.13	213.57	209.84	210.32	215.81	213.9	216.9	215.76	216.01	207.21	217.85	224.15	209.15	211.8	216.72	211.82	208.13	213.38	213.05	212.7	212.83	212.03	215.68	210.14	210.77	205.85	212.25	217.08	211.77	212.43	211.35	213.29	209.4	212.63
193.82	198.13	196.32	199.23	201.88	194.95	196.53	196.94	200.9	198.65	194.25	188.18	199.09	194.58	197.26	194.86	191.03	197.6	191.13	192.08	200.34	190.15	197.76	193.94	183.83	196.44	189.45	193.6	195.68	194.26	194.79	200.11	196.93	199.22	190.86	188.76	192.97	197.53	194.17	198.53	196.1	196.09	187.73	198.41	194.06	194.06	199.83	198.68	197.91	186.99
218.33	214.87	224.31	221.57	221.76	221.04	220	220.3	213.53	214.22	216.95	218.12	217.47	220.82	219.1	217.45	220.37	219.23	215.9	220.15	213.81	217.77	217.76	223.93	220.45	221.43	212.9	218.91	215.12	215.91	219.08	215.4	218.25	210.44	212.82	216.01	220.01	220.14	220.11	210.27	219.19	219.61	209.46	221.9	218.45	216.39	213.34	213.78	221.04	220.78
201.91	199.63	196.74	200.89	203.25	205.34	199.07	203.97	195.83	204.93	201.65	198.7	196.93	209.08	201.59	197.58	194.68	205.39	199.08	205.17	197.77	201.76	205.07	205.06	202.68	196.36	204.4	205.4	200.1	198.97	200.02	199.8	203.58	198.81	202.72	200.42	199.19	203.48	203.98	196.95	202.07	204.41	200.03	196.75	201.59	205	201.3	203.21	196.89	200.06
208.62	215.14	211.33	208.63	210.36	210.69	214.42	210.94	204.8	211.94	207.99	213.3	206.25	209.42	210.02	218.98	210.53	208.93	208.5	212.6	206.83	213.25	210.16	213.22	210.96	205.63	214.57	211.82	215.7	203.43	209.9	207.55	210.27	199.78	212.76	207.12	207.04	203.52	208.15	212.45	211.65	214	206.64	211.24	205.73	207.77	208.71	209.71	212.49	212.83
202.33	200.43	198.13	195.96	205.58	200.34	198.94	199.55	201.22	202.75	199.93	207.29	210.55	201.54	202.39	200.77	205.11	207.36	200.45	210.19	203.53	204	201.24	205.17	206.74	199.64	207.34	198.46	202.37	194.78	203.92	205.78	201.84	201.27	203.32	203.26	207.96	200.07	201.39	205.6	199.21	200.66	204.65	201.31	194.9	210.39	211.86	203.04	203.47	209.07
214.96	212.85	215.45	211.33	213.66	208.84	209.82	212.3	212.06	209.82	206.17	204.45	211.06	212.43	210.61	215.58	209.94	209.77	212.91	215.5	211.45	214.21	213.68	214.2	207.79	205.52	217.46	215.37	215.26	209.03	212.07	212.69	212.05	212.11	213.54	209.66	211.64	213.17	208.9	210.98	215.68	214.47	208.64	209.17	209.88	208.6	215.79	211.07	213.14	212.26
201.22	200.46	197.26	203.03	196.55	200.14	203.96	203.1	208.26	205.48	197.53	198.16	204.47	195.55	200.06	194.07	198.27	200.54	201.53	200.1	195.19	199.22	202.03	198.29	198.31	200.04	198.38	200.86	199.57	201.57	200.5	196.78	196.01	198.46	197.36	205.13	204.37	198.8	196.2	195.8	197.26	200.99	201.81	201.14	201.46	203.23	198.26	210.28	198.98	203.44
202.55	215.86	208.69	207.96	202.28	207.63	202.69	211.19	199.14	205.87	204.77	200.94	209.04	211.54	206.73	207.41	208.13	206.5	206.17	208.61	202.68	206.7	203.21	206.79	211.26	206.31	207.95	212.39	208.55	204.1	204	199.98	201.23	209.88	206.26	205.73	204.67	204.58	208.32	210.19	208.08	208.04	207.2	208.98	210.92	208.78	204.36	209.44	208.63	213.07
209.57	213.66	206.96	206.47	205.48	206.09	205.55	206.78	205.01	206.52	208.12	206.98	208.08	205.68	210.31	216.42	204.72	205.05	203.33	213.76	208.89	206.52	203.99	212.17	203.41	205.3	205.31	206.69	202.25	200.17	212.77	206.11	210.39	211.09	207.52	214.61	201.04	210.14	211.02	209.25	209.27	216.91	207.14	209.09	211.76	208.28	206.71	203.63	212.19	202.38
217.22	215.98	223.54	218.43	219.65	216.87	213.98	210.4	214.79	211.89	217.89	209.27	213.51	215.44	221.07	220.67	220.14	224.3	214.3	217.91	211.89	219.69	212.45	224.78	217.41	219.76	213.71	220.12	216.52	216.65	213.9	218.95	214.62	217.41	214.57	220.25	220.14	216.88	216.11	217.44	224.1	219.94	214.18	211.44	212.75	220.56	215.87	212.86	219.86	211.95
217.4	212.66	213.09	214.06	212.01	211.94	209.84	212.9	211.99	212.77	218.84	210.62	206.65	211.81	208.19	215.09	211.47	214.48	216.13	208.02	213.69	209.03	212.95	209.56	210.94	206.27	209.25	212.22	217.38	215.82	209.81	208.75	211.31	210.6	206.62	210.43	216.26	215.15	218.21	210.18	218.67	215.51	211.21	208.93	207.37	219.55	210.52	210.45	211.68	213.16
213.72	212.04	216.81	217.08	218.84	214.2	214.28	213.89	209.45	219.05	216.32	220.14	219.72	219.49	218.11	213.1	209.88	217.33	217.32	219.67	207.4	216.53	222.85	218.39	218.38	217.85	215.33	218.57	214.22	217.1	211.11	215.44	213.18	219.65	219.04	216.78	216.73	220.5	213.48	214.62	220.22	214.23	216.59	219.18	215.37	209.06	222.54	212.04	214.71	224.6
219.47	217.95	211.66	216.18	214.04	212.34	211.1	216.74	213.03	221.11	219.41	214.41	213.17	216.63	222.29	216.42	219.23	218.37	211.48	211.39	210.78	222.89	216.01	215.26	215.39	212.62	220.85	215.46	221.24	219.56	205.85	214.75	212.8	217.6	218.58	221.47	217.06	213.99	215.32	217.5	223.29	224.04	221.36	212.53	217.11	216.8	214.26	212.8	216.28	212.48
204.66	205.36	206.76	194.95	215.69	202.72	203.12	197.42	204.04	205.88	207.21	205.56	203.74	201.56	203.21	202.8	205.67	210.86	206.83	202.3	203.16	203.94	204.15	204.31	200.75	204.11	202.99	205.11	202.89	206.89	200.86	202.97	203.54	203.88	203.54	204.14	201.31	203.55	212.68	207.24	202.83	199.83	206.51	208.41	198.32	201.51	206.09	203.21	200.12	197.16
203.59	210.9	205.87	203.62	210.5	200.81	196.57	202.93	203.16	198.79	201.39	213.57	198.61	203.8	204.59	208.68	201.93	195.88	197.55	205.76	204.36	208.16	205.82	205.05	201.81	206.18	202.78	198.94	209.07	199.83	203.3	200.93	204.51	205.19	202.08	205.02	199.31	204.6	199.39	201.34	208.17	203.33	210.03	203.57	204.64	199.71	200.08	206.99	204.3	198.35
209.36	195.54	205.49	201.38	203.45	205.42	203.73	201.94	204.08	202.34	205.87	202.2	205.65	211.59	203.5	203.46	198.2	203.01	201.47	201.47	204.13	200.36	200.06	205.59	203.12	201.64	194.74	204.12	204.27	201.35	205.15	201.72	205.65	208.25	207.33	200.54	208.7	203.23	199.78	205.62	200.64	202.18	205.98	204.57	205.93	206.97	200.62	197.61	205.85	201.79
189.43	198.36	195.36	195.1	195.15	193.47	194.51	197.12	198.71	193.04	192.98	192.79	193.2	191.95	196.17	188.1	193.74	189.17	198.12	192.91	194.98	196.39	197.37	192.36	195.7	186.13	195.86	192.89	197.75	194.58	195.07	199.1	185.49	188.57	190.12	189.11	190.32	187.88	185.9	193.66	188.73	198.19	193.83	192.23	194.93	189.98	198.65	199.23	195.54	199.92
209.89	199.71	204.85	206.1	202.47	209.13	206.44	210.26	204.21	206.77	211.47	203.82	210.28	207.29	209.27	206.84	210.03	213.66	210.67	210.69	204	201.14	203.57	209.85	207.85	210.8	202.67	212.47	203.56	213.08	214.21	214.26	203.09	207.5	218.75	212.37	210.55	209.62	206.7	196.67	208	202.35	207.32	209.84	206.99	212.35	209.33	215.27	204.94	209.04
203.84	210.56	211.72	209.72	209.42	206.72	204.87	210.47	199.28	206.1	207.4	201.26	211.55	210.8	213.91	206.23	208.82	213.99	205.3	206.96	207.54	207.67	201.75	208.24	203.08	204.24	211.54	213.75	215.35	211.34	205.76	210.35	208.52	207.82	206.52	204.77	204.56	200.99	209.99	212.79	205.1	210.01	207.09	206.34	206.92	206.34	207.08	210.43	207.67	204.51
207.1	208.19	213.68	201.97	207.03	204.22	198.33	207.86	201.27	204.1	208.02	201.01	207.35	204.11	206.64	200.28	206.75	197.53	202.26	202.53	200.48	197.62	202.85	203.78	208.79	203.84	205.32	204.06	204.47	205.99	204.31	202.65	199.1	204.53	206.68	203.16	205.23	204.1	201.29	199.23	202.41	211.89	203.31	202.91	200.39	200.37	204.21	206.09	203.29	210.6
220.34	214.65	210.45	208.1	214.5	209.33	215.25	211.17	212.35	211.7	211.78	211.55	216.97	213.45	212.15	210.46	214.94	212.04	212.71	213.36	207.82	205.03	207.76	214.55	209.51	211.03	215.78	216.12	209.65	212.99	210.84	218.24	213.02	212.08	212.79	207.75	213.19	210.55	214.43	210.21	211.99	212.94	211.72	209.24	211.81	213.73	208.79	214.67	211.45	207.93
213.54	207.69	211.73	209.38	212.33	207.8	211.85	208.17	216.52	216.96	204.13	208.25	214.98	210.12	210.33	212.8	215.24	218.34	214.93	210.31	207.41	215.75	209	213.15	213.6	210.7	209.87	212.46	215.48	212.51	212.01	208.64	207.95	214.77	208.77	211.37	211.25	213.86	210.22	209.46	214.52	206.38	211.64	217.42	213.15	213.1	209.79	212.16	218.07	216.53
208.59	209.75	208.15	204.61	206.29	208.32	203.16	203.91	204.15	201.97	207.68	204.11	209.21	201.32	204.94	211.07	210.88	213.99	210.34	207.41	204.11	208.79	212.9	207.89	207.56	209.4	210.16	208.66	210.29	207.84	203.22	208.44	206.36	206.5	206.5	209.21	210.09	206.85	207.74	209.88	208.54	207.79	210.69	203.41	209.2	210.82	209.42	214.78	216.29	208.1
204.87	202.8	207.95	205.69	200.62	201.96	198.77	207.12	200.13	202.4	200.03	203.42	202.24	204.47	205.49	200.7	208.02	202.45	196.96	197.46	210.28	198.62	204.8	203.84	203.64	207.67	204.03	203.44	202.27	196.1	208.14	201.46	204.86	210.38	205.86	209.48	209.68	209.93	203.57	197.81	202.02	206.84	197.78	201.38	204.26	199.85	201.45	207.52	208.34	200.62
194.42	197.44	199.31	194.24	202.4	199.39	196.24	196.69	201.79	197.37	196.61	198.77	201.25	194.06	194.28	198.08	194.2	199.68	190.17	198.18	194.99	197.42	194.63	194.97	195.73	197.82	193.13	198.02	198.25	195.73	196.57	198.63	195.29	194.55	195.98	194.81	194.25	196	200.35	203.25	191.3	193.54	195.94	197.1	194.6	201.2	203.67	199.57	197.39	197.8
205.9	202.53	206.49	209.81	202.28	209.92	200.05	209.56	206.59	209.33	203.31	209.01	203.83	204.33	207.41	206.23	209.65	203.56	203.2	203.86	206	209.94	206.01	203.38	208.54	207.65	208.35	208.58	209.53	205.37	200.05	201.86	205.07	204.89	207.53	201.45	203.32	206.95	206.08	214.12	207.01	203.24	203.93	205.52	202.56	205.5	204.51	205.07	203.93	199.42
214.93	214.58	214.48	215.33	213.57	207.98	215.14	209.09	215.71	216.69	209.68	214.77	210.69	222.34	208.65	206.91	213.41	212.56	208.14	209.87	209.52	209.06	211.29	209.62	216.94	212.77	213.41	213.54	209.34	217.18	215	213.52	215.38	211.11	210.98	215.53	216.41	217.14	216.38	212.67	216.68	207.22	213.57	210.6	209.38	209.97	215.56	211.15	214.97	212.26
199.7	202.57	198.7	201.23	200.33	199.52	201.23	190.83	205.96	204.3	200.73	196.62	195.39	192.01	199.52	196.22	200	200.46	203.43	199.32	192.8	202.81	200.03	201.42	198.9	203.31	206.15	198.58	202	202.38	200.03	205.87	192.89	206.48	200.45	193.9	198.66	200.39	201.95	195.8	198.2	200.83	196.34	198.35	204.2	191.42	198.55	199.69	199.27	204.13
200.95	199.24	201.62	199.24	195.54	204.22	200.97	199.69	204.59	209.67	195.19	204.99	203.46	197.6	204.53	198.66	198.9	197.78	199.15	194.23	197.59	200.18	194.89	205.05	202.62	198.12	201.55	200.47	194.68	199.94	202.4	200.64	201.96	201.37	201.46	199.8	200.91	201.58	205.48	203.84	204.58	201.86	199.94	201.58	208.4	207.91	200.14	198.19	200.87	197.74
217.13	214.21	216.47	219.62	220.25	222.72	218.86	214.07	217.4	213.68	217.31	215.5	219.87	215.93	218.62	217.92	216.44	212.81	209.9	214.98	220.38	220.67	213.55	217.89	216.52	214.5	214.7	219.15	220.92	214.49	214.59	218.79	221.43	222.91	214.23	216.03	221.63	215.92	220.77	210.93	222.84	213.21	213.39	220.89	216.32	214.15	217.16	210.95	219.71	216.16
211.45	211.69	206.34	210.28	205.6	210.84	214.84	203.53	209.37	214.41	205.64	212.28	207.83	207.99	206.4	207.75	208.6	212.91	208.57	211.58	210.16	208.96	206.23	213.67	207.78	205.63	208.78	209.11	212.5	207.73	202.57	209.96	209.65	206.72	214.27	211.4	205.51	210.05	209.06	210.98	211.42	214.73	208.03	211.51	211.83	207.63	208.07	210.22	214.5	211.86
203.79	210.04	213.61	205.88	207.52	210.37	206.85	205.53	212.64	213.19	205.33	213.63	206.25	210.08	204.99	216.53	210.61	205.41	205.7	208.25	208.87	209.81	199.52	214.3	207.69	210.13	204.73	206.73	206.71	201.84	206.94	209.17	207.42	204.6	203.93	207.86	205.9	208.08	214.54	205.29	215.31	210	212.7	214.19	209	203.47	215.05	203.22	211.46	202.05
217.48	215.5	214.89	214.37	215.73	207.44	212.15	211.32	213.12	217.94	210.91	210.37	214.15	209.92	211.5	211.91	216.14	210.03	214.85	211.76	222.2	211.79	208.97	219.23	207.6	212.82	213.81	211.94	211.11	210.53	211.47	210.81	209.88	213.62	207.06	210.17	211.29	211.26	205.78	208.58	208.05	207.9	205.3	214.69	207.86	210.47	211.52	210.78	208.48	212.03
204.02	197.34	206.54	200.71	200.02	200.92	204.14	205.8	205.75	201.19	204.33	203.63	205.26	206.13	205.81	199.95	200.22	199.99	206.02	205.93	208.24	199.68	196.79	201.87	199.88	200.57	196.44	203.37	197.6	207.74	204.05	206.41	204.92	195.2	202.56	205.7	209.13	205.74	201.66	201.67	199.25	204.51	204.02	201.46	205.31	204.42	204.84	201.74	199.12	202.71
211.73	211.28	214.57	207.64	202.98	206.48	201.64	201.18	206.94	202.58	210.79	202.32	207.05	208.5	212.54	205.03	205.95	213.44	207.03	216.37	207.53	208.57	212.58	209.91	209.56	211.03	212.09	210.69	206.1	206.46	207.75	207.88	206.43	209.55	216.4	208.83	205.97	215.28	208.83	207.34	207.93	209.07	208.08	209.47	208.68	209.86	201.52	206.76	205.99	212.66
199.32	192.18	205.16	204.14	196.11	202.04	197.75	198.18	202.86	196.18	200.29	198.7	196.68	203.55	197.92	202.53	197.81	195.71	199.78	200.5	197.68	192.99	196.59	197.62	200.16	200.16	194.44	197.64	198.82	197.69	201	197.9	195.85	202.15	196.49	195.2	197.56	197.91	203.19	197.99	208.05	199.3	197.2	198.63	198.72	193.39	193.52	201.87	193.68	195.55
190.96	202.9	194.09	200.67	190.18	193.44	184.72	198.32	193.86	191.55	188.61	188.44	193.85	193.85	194.31	190.03	191.82	202.15	199.64	190.92	192.23	190.92	193.31	192.17	198.68	192.08	193.61	200.19	195.71	192.49	190.97	198.95	193.19	192.25	192.69	188.22	194.83	190.25	196.62	200.44	189.77	193.69	191.88	192.96	193.95	187.61	198.59	197.06	192.81	190.55
211.4	216.66	219.17	221.18	213.43	218.44	214.05	211.73	211.26	209.88	218.43	211.38	214.8	211.63	205.52	203.6	214.59	211.47	220.66	218.26	206.8	206.08	216.62	214.85	211.47	208.45	211.28	213.27	208.67	219.67	208.33	209.13	216.23	218.22	218.64	212.59	216.28	205.58	214.19	204.66	214.54	213.94	210.51	210.11	206.15	210.2	214.18	216.21	215.99	215.19
216.35	208.34	205.62	211.01	204.05	210.58	208.07	208.54	204.22	201.38	214.65	211.57	209.93	214.78	212.12	208.15	205.49	210.91	209.07	202.12	204.53	205.4	211.9	210.26	211.49	215.39	211.04	209.42	207.94	209.77	208.18	207.77	210.95	212.68	214.04	208.48	217.14	216.13	207.25	203.22	202.63	209.44	211.89	205.11	210.12	204.61	209.38	210.98	203.38	213.61
202.33	200.57	195.23	198.77	202.62	200.54	203.85	194.76	195.31	202.13	199.53	205.5	197.27	198.12	201.58	197.57	194.6	199.19	197.78	200.52	198.69	201.45	202.14	194.05	201.77	203.75	197.69	203.95	199.75	198.07	198.68	201.5	204.56	195.36	201.91	201.96	203.37	200.18	199.6	203.06	198.85	197.37	200.57	201.55	196.9	189.87	195.58	202.89	205.55	202.13
214.91	204.24	207.41	202.03	212.78	216	208.49	213.74	213.76	209.11	205.33	213.03	207.13	211.66	209.94	209.27	204.98	209.34	198.07	210.66	207.45	214.73	210.93	213.33	208.12	203.8	206.8	209.58	199.31	209.51	213.41	208.61	210.17	209.59	206.61	210.32	212.66	206.56	211.45	204.5	206.6	217.62	209.18	209.11	207.55	207.63	204.06	210.36	206.03	208.61
207.02	203.98	211.24	204.93	217.19	212.2	210.84	208.07	207.79	207.31	209.7	208.59	203.08	203.99	202.13	209.03	210.77	205.67	208.51	199.03	205.67	204.92	206.93	210.13	211.11	206.98	213.2	205.19	206.94	208.69	214.71	204.61	212.48	209.3	207.75	211.93	213.14	211.55	202.14	214.73	207.58	208.43	209.26	205.26	216.15	211.18	210.82	211	202.58	212.27
211.31	214.69	214.2	213.81	213.65	216.89	216.85	210.36	206.87	206.37	210.1	217.61	210.68	214.52	211.25	207.44	211.39	209.34	217.37	209.19	216.42	214.64	208.1	222.32	214.15	211.98	216.4	210.68	216.13	208.29	212.12	211.98	215.02	215.18	211.3	210.06	213.57	215.75	213.09	209.47	212.59	219.37	214.38	216.68	210.92	209.89	214.12	205.27	208.41	207.91
199.27	199.72	196.43	196.07	203.42	197.53	200.87	195.85	195.49	205.64	197.42	203.16	199.62	202.85	197.82	200.57	200.73	201.89	203.25	206.37	202.25	201.28	199.15	198.8	200.69	207.54	195.51	191.45	204.21	200.03	206.29	201.9	205.1	196.99	206.68	193.68	205.21	200.54	201.02	204.87	200.31	199.84	202.8	202.8	198.71	204.48	201.85	204.58	196.73	200.56
218.18	213.46	221.06	218.02	209.96	211.58	211.09	212.46	210.42	210.41	209.7	215.37	209.5	210	210.53	216.58	210.48	208.05	213.7	211.41	209.54	210.49	208.79	208.03	210.85	212.14	219.82	210.51	213.91	217.68	211.44	219.04	212.87	206.55	214.17	215.32	215.01	218.82	213.84	210.74	210.64	217.11	209.09	211.14	208.14	212.86	213.85	215.32	213.58	212.29
197.61	195.56	203.2	196.18	196.54	195.49	198.42	191.87	202.59	197.63	202.12	202.1	198.52	196.87	197.89	194.62	205.8	197.45	198.37	202.97	201.45	204.51	196.08	204.2	196.2	196.58	190.04	198.6	194.21	197.94	205.32	195.84	203.99	202.24	193.68	199.95	192.55	201.62	198.04	196.62	194.97	199.76	203.52	194.76	205.81	200.74	197.97	193.47	193.95	201.71
201.76	200.14	198.4	202	201.5	205.74	204.23	203.49	202.09	203.31	199	199.69	198.48	198.48	198.53	191.38	200.53	202.3	200.27	200.6	204.45	200.38	197.41	199.54	204.18	203.7	199.45	204.59	202.03	200.87	203.9	197.74	199.97	200.08	198.36	195.83	200	199.82	198.76	200.11	199.19	197.88	205.51	206.03	200.16	201.12	199.26	204.35	200.07	198.03
195.23	195	187.89	203.85	189.82	197	194.11	199.79	192.21	189.67	185.25	190.82	197.12	190.13	193.31	196.49	189.69	199.47	191.74	194.22	195.99	200.09	193.98	198.85	190.62	193.28	192.93	190.13	192.19	196.32	195.97	194.02	194.02	196.81	193.16	189.47	193.17	194.77	190.97	198.08	200.67	200.82	191.16	188.57	196.29	194.79	188.66	191.5	194.68	194.39
204.09	209.12	206.25	206.19	206.69	208.39	213.51	206.9	213.63	206.94	208.23	210.24	203.83	205.39	214.21	211.05	213.44	203.05	217.76	208.66	204.67	208.9	206.54	205.65	213.16	203.31	206.85	209.62	207.58	211.05	203.93	212.96	205.17	207.25	210.31	211.07	203.03	210.22	199.66	210.27	207.15	208.48	210.15	213.43	213.82	210.84	212.14	203.55	211.98	209.99
208.2	214.54	204.71	217.23	203.33	210.03	208.44	202.82	214.44	207.87	215.99	211.3	207.46	215.37	212.72	208.44	204.48	209.54	205.1	212.69	204.29	208.45	210.22	208.01	205.98	212.02	211.88	204.01	212.59	209.99	214.57	213.99	209.85	206.19	210.25	211.81	211.92	213.07	208.48	207.29	204.04	206.39	203.01	208.64	204.54	214.01	206.2	210.71	211.89	206.5
206.37	204.74	210.7	204.11	202.77	204.04	205.19	200.98	208.37	210.44	201.1	202.19	201.21	204.14	202.64	205.25	207.27	210.56	209.85	204.11	209.57	206.71	204.73	201.94	207.53	202.25	197.56	201.65	206.18	210.57	203.19	208.94	202.37	211.37	208.33	203.54	201.19	197.75	205.23	211.77	205.49	205.1	205.5	199.4	200.01	200.89	204.2	211.4	203.76	205.55
209.26	206.82	212.98	202.8	207	205.41	210.2	211.38	203.91	205.4	212.21	204.78	207.62	201.88	211.47	201.61	204.5	205.34	210.13	206.42	202.87	214.77	209.44	203.74	210.5	206.58	203.61	201.44	212.06	204.89	206.36	209.56	211.86	203.24	201.77	205.32	210.82	211.55	211.82	199.62	211.66	214.72	202.98	209.28	209.68	212.93	209.4	208.27	210.7	210.66
209.71	210.44	216.39	215.81	213.39	215.61	210.57	212.63	211.06	212.88	211.4	218.5	209.89	206.83	209.39	204.5	210.93	208.4	215.82	208.26	219.58	214.51	210.37	216.47	217.27	213.43	209.63	205.62	213.51	212.96	214.01	203.92	205.18	209.76	213.83	216.71	215.97	215.79	209.56	207.85	216.29	208.88	211.54	210.48	217.06	212.58	210.39	213.77	209.02	217.79
201.37	203.76	204.85	204.9	207.66	200.58	200.32	203.81	197.21	203.15	203.41	198.76	204.79	198.45	210.27	203.2	208.65	200.87	203.32	209.38	202.14	197.69	202.34	200.77	203.8	205.69	212.23	202.65	211.13	207.92	205.13	201.62	202.36	202.67	201.17	199.89	208.13	200.69	206.09	207.47	196.94	207.18	203.5	204.52	200.13	205.63	203.69	198.57	196.41	200.91
195.68	201.04	201.03	191.35	193.19	200	202.04	201.08	204.83	192.51	196.96	197.28	201.78	195.39	200.92	198.21	195.24	203.42	198.78	203.69	210.6	205.1	195.39	204.74	199.52	204.63	197.25	195.71	201.48	199.05	203.75	207.36	201.51	208.3	205.44	199.71	200.21	206.07	195.58	199.06	201.62	202.11	198.04	196.91	198.92	197.85	200.04	205.52	202.31	194.62
217.75	217.3	223.14	215.29	215.89	216.38	215.66	215.18	216.28	217.9	217.44	222.72	218.95	214.96	218.05	217.08	215.24	218.95	218.08	219.5	218.44	216.05	215.55	212.73	214.78	224.33	219.05	217.81	229.82	215.78	221.42	219.29	220.47	216.94	216.16	210.73	221.35	208.99	209.25	214.61	216.16	220	225.43	221.24	214.77	216.65	214.26	220.99	218.7	219.14
204.47	201.68	198.63	192.36	200.29	209.29	198.64	198.83	198.76	202.01	200.97	205.25	202.8	209.64	199.74	201.28	203.11	199.54	205.46	203.82	204.45	206.32	208.25	199.07	209.69	202.78	203.08	200.37	207.21	198.81	202.56	206.77	198.92	199.17	195.48	205.3	198.56	203.17	201.91	202.32	207.82	204.95	204.57	203.73	204.01	202	202.73	203.59	202.57	211.76
207.36	208.33	204.78	203.97	203.47	198.14	200.24	198.36	208.15	197.99	206.05	209.58	205.48	205.59	204.94	199.78	202.45	208.9	200.17	205.83	205.28	199.28	208.11	205.85	207	207.96	206.96	205.18	203.68	202.87	204	206.07	201.94	198.86	206.9	197.72	202.88	203.41	201.13	202.34	202.97	206.43	204.94	203.32	206.2	204.23	201.82	209.85	201.82	202.99
214.1	207.9	203.57	195.1	201.96	208.56	200.51	207.62	211.1	205.25	206.55	206.5	204.84	205.29	202.53	201.19	209.43	209.86	205.43	212.68	205.03	205.02	200.23	199.57	201.96	200.48	205.4	205.92	201.08	207.57	208.25	200.81	209.97	204.72	203.37	212.88	203.41	208.55	203.4	197.95	204.87	199.39	207	208.03	204.55	211.85	205.39	204.25	196.21	208.2
197.22	204.91	194.28	201.56	193.26	197.35	198.16	199.3	196.15	198	202.93	202.03	200.24	206.56	203.08	193.54	202.6	201.26	201.49	202.03	191.2	195.04	204.2	200.25	195.12	192.88	198.22	197.06	197.7	203.99	197.38	198.59	200.3	194.93	204.74	201.69	199.56	201.44	194.78	198.53	191.76	190.03	192.87	195.74	195.81	204.16	197.96	192.59	205.69	205.21
215.41	210.29	211.87	214.75	215.95	214.96	210.42	210.25	215.37	209.38	217.93	210.8	210.11	215.85	214.54	212.4	211.01	209.11	215.56	210.92	210.93	216.55	216.29	208.22	212.67	212.64	211.49	215.55	209.95	215.23	216.57	210.19	218.47	215.49	211.01	209.71	206.83	209.42	210.9	208.54	205.92	214.42	217.69	205.73	213.97	203.41	219.13	205.51	216.28	218.99
205.47	209.94	202.32	208.41	205.29	201.54	209.86	213.93	208.27	212.72	213.02	211.71	207.2	201.61	218.51	213.38	213.17	213.61	210.95	210.19	210.78	211.11	209.94	208.46	211.82	198.79	208.3	203.71	206.18	201.3	208.88	203.6	204.42	210.12	205.39	215.14	202.78	206.45	216.63	206.88	208.59	211.69	208.58	207.76	207	204.99	212.58	208.4	207.23	210.21
199.06	210.82	206.22	200.91	204.67	200.26	210.64	200.9	204.7	209.38	199.36	198.21	204.62	200.38	205.14	194.31	210.35	202.32	204.47	201.46	206.12	206.32	204.8	200.82	202.96	201.7	206.31	208.53	198.6	208.88	204.23	200.08	202.64	209.12	206	206.31	201.17	203.5	196.88	215.21	195.14	201.56	201.25	204.79	209.44	201.97	206.07	200.42	207.31	198.69
217.33	214.42	215.56	224.58	220.54	217.75	214.46	213.69	211.47	215.41	218.37	210.5	217.76	221.88	223.81	218.49	209.48	213.85	216.59	212.11	217.18	218.94	219.9	215.35	216.54	214.35	217.64	217.06	215.74	223.44	214.9	225.12	218.91	211.92	213.57	218.1	217.88	216.17	225.67	215.75	217.49	212.59	211.24	217.59	216.78	218.63	219.55	216.57	215.1	214.3
209.29	210.02	210.2	204.41	209.76	207.51	208.5	209.41	209.54	206.4	212.08	211.39	205.84	207.83	203.99	214.16	210.32	207.49	211.66	214.1	209.12	211.96	212.03	207.87	209.9	217.84	208.5	204.49	205.82	210.71	204.78	207.16	206.05	207.75	203.36	203.76	213.41	209.8	207	209.54	210.4	213.29	206.03	208.68	204.09	215.99	210.73	207.81	211.47	207.29
202.31	208.88	199.39	196.11	213.32	213.29	207.15	205.22	209.11	203.12	208.55	202.58	208.43	205.98	207.86	216.58	201.93	209.81	201.99	205.5	200.54	201.4	209.01	205.19	202.61	202.55	204.1	204.22	207.35	208.96	213.29	202.53	206.47	205.61	205.35	208.71	208.07	204.77	207.21	210.03	208.93	208.23	198.88	204.71	203.27	204.78	209.81	200.71	204.42	203.99
214.51	209.58	211.18	209.23	208.09	209.8	211.59	205.46	203.31	209.01	204.04	207.28	202.75	209.09	206.4	203.54	206.63	209.69	207.24	202.25	208.79	207.13	215.46	206.92	208.55	208.73	209.25	206.26	210.69	207.55	210.73	207.99	199.04	213.75	202.45	206.92	204.73	208.49	205.35	206.08	206.26	205.64	208.64	205.07	204.64	204.01	208.31	208.2	211.28	206.27
206.2	209.9	208.43	209.97	214.98	212.27	205.65	203.95	214.79	210.04	210.23	206.15	209.38	206.6	211.7	212.33	212.18	205.75	207.11	211.57	206.09	209.38	205.18	200.26	211.57	212.42	206.94	214.66	206.71	209.3	208.18	213.58	210.25	205.17	212.99	209.97	205.4	206.96	203.4	205.93	215.8	207.28	204.26	212.37	215.05	211.63	212.08	204.57	209.17	207.85
203.83	200.72	199.51	201.31	199	206.02	207.33	198.33	199.2	202.32	202.77	192.27	198.45	208.49	203.91	198.74	201.58	197.15	195.91	200.39	205.85	200.63	204.26	201.15	199.65	200.8	201.81	197.62	194.57	203.53	198.9	201.33	206.97	201.16	200.43	203.24	204.92	197.44	204.43	205.49	203.51	203.83	201.27	200.15	204.94	202.15	201.73	205.2	196.92	205.87
200.23	207.45	211.38	203.23	205.46	207.21	209.91	198.98	200.31	208.94	212.66	199.25	204.39	209.5	207.07	205.16	209.86	206.58	205.04	205.48	208.92	207.17	203.99	204.93	204.16	208.62	208.62	204.73	206.44	208.76	207.86	208.68	201.68	208.41	203.7	206.4	209.92	206.97	203.91	207.92	205.38	212.98	208.03	208.01	209.23	209.56	205.08	208.16	199.21	203.52
196.6	201.01	200.95	198.9	201.97	205.16	202.85	199.98	203.91	199.67	205.6	199.79	199.09	203.01	206.33	208.83	204.04	209.41	211.19	205.84	205.41	206.9	197.9	194.64	203.2	197.16	199.02	206.72	202.11	197.51	197.67	204.55	201.25	202.45	200.14	211.84	204.43	198.24	202.58	204	197.6	197.9	202.83	203.58	204.42	204.66	207.69	203.36	208.68	207.03
207.43	200.97	199.81	209.04	203.13	203.93	212.57	211.32	202.96	212.02	211.14	211.91	213.08	210.49	211.05	208.52	211.3	212.73	213.4	205.49	206.92	202.9	207.34	207.37	209.97	205.04	209.16	205.6	202.37	210.65	215.44	202.19	206.56	207.07	210.19	214.76	201.34	208.35	209.31	210.26	213.13	210.41	214.43	214.2	207.48	200.71	210.8	203.99	209.31	213.07
203.35	205.31	202.54	202.72	196.65	201.92	204.28	205.68	202.12	198.53	208.61	200.36	204.91	206.59	199.88	206.19	199.63	197.36	208.39	192.69	201.49	204.38	207.19	205.63	197.51	200.59	200.03	199.72	203.15	206.81	201.86	195.1	202.74	199.75	194.9	199.89	207.32	199.6	201.96	204.08	201.29	201.09	205.05	202.66	205.54	206.16	204.62	196.98	205.71	201.07
208.59	212.9	214.85	211.98	208.42	205.03	209.34	212.33	212.81	208.87	210.45	208.62	208.04	207.12	205.74	206.75	209.99	205.3	209.44	206.66	209.15	203.21	207.8	209.97	210.95	215.94	215.49	203.63	217.08	209.47	209.25	207.39	206.07	206.97	208.52	205.11	204.47	209.03	213.44	205.71	210.47	207.19	215.48	216.16	205.51	203.27	204.93	205.56	204.71	212.35
212.12	215.22	209.92	203.85	213.86	208.17	210.02	211.15	214.84	207.5	209.59	208.3	211.85	208.04	211.95	213.52	213.07	213.73	212	212.25	212.49	215.9	215.14	212.01	214.75	212.09	209.28	216.23	206.86	213.82	210.93	210.02	219.72	215.76	213.92	216.05	211.35	218.16	205.15	207.66	206.27	208.6	210.56	209.51	213.56	212.68	218.23	215.44	213.05	212.6
200.51	209.15	210.93	207.88	202.2	206.17	204.14	211.73	211.05	203.55	205.41	205.4	202.55	206.4	194.88	206.07	206.49	200.93	205.36	203.81	208.26	204.76	204.19	202.81	199.78	205.07	208.29	201.59	200.4	209.16	204.11	213.33	208.79	206.34	203.57	208.43	208.13	202.58	205.27	203.25	197.99	207.7	199.2	206.13	204.4	202.63	207.58	210.56	198.71	206.79
213.91	219.44	213.39	216.71	213.43	220.4	221.56	218.58	222.49	213.84	216.78	220.86	220.78	212.24	212.31	219.3	212.59	216.62	218.03	208.08	209.58	206.1	220.26	220.91	210.48	213.49	216.35	208.88	213.44	213.88	217.01	213.63	219.51	221.31	210.08	218.51	223.53	217.91	218.71	219.81	213.65	220.9	223.13	215.24	217.68	214.77	213.63	214.26	218.07	214.61
218.91	217.26	214.09	214.78	221.32	214.32	208.42	222.53	223.02	221.12	219.8	217.09	225.03	214.11	219.12	218	215.01	221.85	222.52	213.35	213.88	221.72	213.09	216.99	216.19	213.48	215.48	220.16	220.41	217.18	213.94	220.94	218.43	212.75	213.64	218.43	218.68	219.07	214.09	220.63	214.41	216.88	221.78	218.22	217.67	220.02	220.54	218.25	218.4	210.26
200.92	202.62	201.26	204.28	202.91	199.72	200.87	204.18	212.19	208.74	193.34	202.9	202.12	209.3	207.39	203.7	203.28	205.21	199.18	207.87	207.26	201.08	196.99	205.53	203.9	203.73	207.89	207.89	205.01	201.11	202.98	205.24	207.83	213.07	199.68	198.82	202.93	206.41	201.05	205.48	198.56	204.96	204.06	202.93	206.26	206.85	200.76	205.91	200.47	203.81
212.79	204.41	199.87	201.59	201.58	204.33	202.27	200.29	203.05	210.47	202.31	199.29	198.47	202.08	206.16	211.37	205.28	205.12	202.02	203.06	203.17	202.86	203.41	198.94	201.63	199.72	199.96	204.03	204.15	200.24	200.76	207.88	203.11	207.27	202.86	203.93	202.11	205.03	206.61	203.84	209.81	205.81	206.76	203.05	206.04	201.57	198.4	204.19	203.09	205.98
209.45	201.54	198.19	204.95	204.06	198.01	200.55	201.69	203.97	201.19	207.55	199.66	203.28	196.59	203.48	202.35	199.06	203.96	208.38	202.2	194.62	200.38	201.38	206.01	203.28	207	200.12	202.7	209.63	203.69	204.72	200.72	203.31	197.35	196.89	202.73	205.91	205.24	203.93	198.53	205.04	207.36	196.59	201.25	208.64	199.19	212.95	209.7	206.27	206.22
210.95	211.12	212.38	211.01	216.3	214.19	211.9	211.23	213.17	215.49	206.82	216.07	210.91	209.24	218.09	211.38	215.26	215.93	210.66	209.44	213.33	216.11	209.9	211.98	216.5	208.04	214.92	210.92	210.66	210.02	212.77	210.08	222.05	213	209.93	206.79	212.12	210.6	212.02	209.28	209.85	213.11	214.23	212.14	217.45	211.47	211.6	208.39	211.14	217.02
214.57	215.5	211.41	213.93	213.01	212.74	218.72	215.39	211.71	213.25	211.58	213.68	212.49	220.63	214.04	214.44	213.71	217.16	214.7	212.65	216.58	210.49	218.99	213.18	205.58	211.25	212.42	214.62	215.03	212.1	208.82	208.82	212.5	217.66	209.85	221.21	211.61	215.17	210.99	212.03	211.79	214.22	210.32	217.38	215.18	214.59	215.71	210	210.94	214.1
211.61	210.64	211.63	216.07	215.58	211.49	214.44	216.27	215.04	218.31	216.94	209.55	211.06	211.29	214.29	209.13	215.07	214.72	214.17	211.94	211.07	214.45	214.64	214.13	209.58	207.82	210.88	211.07	211.35	213.43	211.25	209.36	213.11	210.54	205.68	219.55	210.01	212.41	214.59	208.36	215.91	212.67	215.59	218.2	217.74	211.86	216.14	218.49	215.34	218.31
211.97	210.84	210.03	209	214.66	212.25	213.16	213.6	214.48	212.95	212.68	212.49	208.69	208.41	207.97	216.78	208.13	213.66	209.53	215.77	213.88	205.98	208.05	214.15	213.38	209.34	214.5	209.87	212.39	208.47	208.48	212.84	209.16	209.95	212.62	215.75	212.82	215.94	212.46	214.45	207.33	214.84	209.56	212.25	214.44	211.61	215.86	215.4	206.41	207.11
214.6	204.18	208.07	216.67	207.03	216.52	214.96	197.86	203.92	211.77	209.59	203.64	214.09	210.49	211.03	207.35	204.96	206.27	204.48	206.48	208.28	205.09	208.33	211.99	210.47	205.84	205.64	207.58	201.61	205.25	208.59	205.6	208.16	209.53	205.52	218.6	202.19	206.57	203.74	204.78	210.73	207.02	208.92	199.92	211.84	202.08	205.52	204.66	202.15	206.88
213.08	204.3	215	207.32	211.97	210.2	202.91	211.32	206.02	208.88	204.3	211.51	213.67	204.5	209.01	211.15	207.89	205.79	205.81	214.44	207.79	208.39	212.97	204.98	204.49	202.81	205.91	205.73	214.95	208.39	208.3	211.03	207.37	201.18	201.07	210.76	211.32	215.7	213.94	207.53	209.49	205.3	210.05	205.56	207.65	205.77	206.43	207.98	202.52	209.13
211	207.61	206.19	210.44	202.6	209.13	209.78	203.96	208.9	205.48	207.41	214.05	206.22	209.99	205.31	210.45	212.12	211.46	208	204.76	208.47	208.55	205.35	207.5	213.31	212.59	206.66	213.21	213.24	202.97	205.81	209.97	205.7	211.74	206.72	211.96	201.9	203.09	212.55	207.88	205.37	215.96	202.52	212.36	212.72	210.22	208.26	206.96	209.32	215.91
203.74	208.19	203.72	212.58	205.17	209.8	206.46	207.08	200.95	215.81	205.04	209.3	207.26	206.48	205.17	207.01	209.06	207.8	201.93	204.36	209.04	210.49	205.93	207.54	208.65	209.08	209.61	210.04	214.54	210.08	206.72	209.42	210.75	210.29	211.46	207.89	212.6	206.83	209.16	205.96	211.2	211.48	204.34	210.31	208.83	208.18	205.23	206.66	212.76	203.53
217.17	221.02	214.83	215.31	219.83	220.26	215.38	218.71	215.17	217.55	218.01	219.57	214.86	217.27	216.32	218.41	220.4	219.33	217.62	221.09	214.3	218.14	216.01	218.51	208.72	222.31	216.04	215.92	215.74	222.07	217.97	227.04	220.78	216.53	220.83	213.08	215.27	220.05	220.7	214.36	215.78	222.41	217.89	213.31	225.28	217.59	222.76	219.45	214.63	218.71
207.68	205.35	203.73	204.94	208.95	203.86	205.54	205.53	204.53	211.53	209.4	211.99	205.57	210.55	213.57	214.28	215.31	203.88	209.33	205.12	203.27	207.04	202.14	210.91	212.04	206.9	207.81	207.49	212.21	210.23	212.26	208.28	209.06	212.13	211.07	207.78	211.51	205.34	208.41	210.44	207.49	214.54	209.5	208.02	208.32	209.39	209.18	212.17	205.55	206.6
205.85	205.57	210.43	205.77	208.74	205.49	202.63	202.47	203.85	207.99	207.39	199.58	207.41	202.26	200.3	198.67	201.39	203.81	202.99	207.3	201.76	197.8	199.31	197.81	201.49	202.01	197.42	208.66	201.69	203.5	199.59	200.73	197.07	201.59	204.54	202.14	203.76	205.21	206.76	201.22	192.62	208.21	204.63	201.6	206.01	204.68	202.73	201.24	205.09	197.44
198.83	205	205.82	203.3	203.84	199.71	200.78	199.88	211.77	205.65	205.44	203.67	206.7	201.14	204.23	200.3	198.79	203.08	204.02	203.49	210.16	200.02	205.29	195.53	200.84	203.37	202.57	207.07	207.2	203.49	203.19	206.09	212.35	198.59	199.36	204.88	201.77	195.58	203.76	204.98	207.38	203.02	206.55	203.03	202.25	205.11	200.66	204.22	208.58	201.03
198.25	193.32	202.2	201.81	200.89	193.76	194	202.46	194.31	198.69	195.56	198.61	200.17	192.46	200.56	198.18	193.89	195.66	200.86	206.38	197.81	197.8	198.05	198.28	194.02	196.37	200.9	199.46	197.9	196.84	199.49	196.23	201.9	198.05	198.82	200.43	202.97	198.52	198.23	189.51	194.23	198.32	197.12	194.45	199.35	198.06	200.96	197.6	194.47	197.76
208.27	205.88	202	205.16	205.52	206.37	209.39	203.78	202.76	204.62	199.29	205.36	207.97	200.46	201	200.88	200.76	201.73	204.5	205.97	202.76	205.71	201.9	200.35	194.88	202.55	203.66	209.01	203.03	202.08	194.5	204.87	201.66	195.24	205.12	202.11	204.3	197.29	207.11	204.56	201.84	200.17	198.76	196.42	201.82	205.21	203.23	198.25	196.89	202.76
211.79	209.04	214.41	207.77	205.28	212.79	210.27	212.4	208.76	205.01	211.74	206.94	212.36	214.43	215.93	215.23	209.49	212.67	208.14	207.65	209.63	206.95	210.4	208.6	215.6	213.95	214.63	208.95	214.48	212.92	206.31	221.47	217.66	209.97	216.38	211.88	210.62	205.85	204.65	213.02	210.24	215.45	208.04	207.2	210.22	216.44	209.91	207.38	211.79	213.38
207.69	207.65	216.13	210.86	210.1	207.11	207.1	210.75	205.98	210.88	207.82	206.09	207.13	208.46	209.76	209.19	206.3	208.31	211.53	206.12	206.92	213.02	203.79	205.95	211.4	214.14	209.2	209.06	214.83	207.91	209.99	212.84	210.14	212.51	204.36	210.41	210.02	209.2	203.2	216.93	209.14	209.58	209.92	213.19	208.82	209.68	202.06	205.89	204.88	210.74
212.38	210.33	200.31	205.89	205.84	205.85	203.8	207.83	205.3	206.61	200.6	204.06	200.95	207.26	208.91	200.71	201.85	206.49	200.02	205.06	205.05	202.65	203.66	204.62	205.37	208.72	207.6	210.64	203.45	204.92	207.57	201.93	212.57	210.45	205.66	216.31	208.35	208.45	206.28	206.63	202.8	206.45	202.28	204.89	208.52	209.98	206.26	207.42	204.99	213.4
198.32	203.58	193.28	195.75	201.45	198.63	200.16	197.92	199.56	196.85	202.16	197.55	193.93	196.17	201.97	197.75	198.52	197.61	201.94	200.69	196.52	197.92	194.98	201.01	202.65	198.13	197.05	198.37	196.3	201.02	199.3	196.28	205.38	198.88	202.9	201.03	190.4	197.84	197.75	199.35	198.41	205.23	205.88	195.66	193.34	197.23	198.55	200.81	200.05	199.43
203.19	208.94	206.08	209.04	205.32	204.42	206.36	206.18	204.94	204.92	210.34	205.63	205.84	208.73	201.1	213.68	205.32	204.37	202.05	203.52	205.45	207.09	206.76	210.81	211.47	211	201.94	201.66	204.62	208.72	210.94	209.15	208.35	200.86	203.57	212.15	206.09	210.22	207.58	202	205.42	207.8	207.69	208.66	204.61	201.96	201.71	205.76	208.71	207.1
204.05	209.15	205.59	212.09	208.18	208.11	211.91	201.74	208.21	208.26	200.64	215.07	202.85	209.29	207.86	211.45	209.17	209.56	199.72	213.49	210.35	212.65	212.33	214.01	213.51	211.93	214.11	205.8	212.5	214.63	204.81	207.8	210.14	209.4	209.31	210.19	209.63	206.4	212.5	212.56	212.64	207.89	204.87	203.64	204.45	211.06	214.7	211.73	209.21	210.52
204.37	198.02	203.49	201.34	207.41	204.97	210.49	205.37	205	198.75	202.17	202.21	211.69	201.78	196.03	203.34	199.93	205.72	201.31	201.74	203.31	204.45	207.47	205.11	201.91	199.61	206.13	194.92	207.08	204	198.64	203.94	208.45	198.87	205.41	208.31	205.56	205.97	206.04	207.92	208.23	203.84	200	204.32	202.43	201.84	204.3	203.13	204.14	208.23
199.45	196.37	196.07	197.48	199.67	201.69	195.43	197.46	200.15	192.12	190.54	198.59	199.71	199.04	196.68	200.31	199.08	199.1	196.93	199.21	199.87	199.08	192.68	196.28	196.99	198.08	202.8	207.64	201.13	200.1	200.6	193.4	199.22	192.34	202.04	203.56	199.28	196.49	205.78	202.41	194.98	197.77	201.65	201.6	197.73	201.12	196.65	198.09	197.26	201.54
211.81	203.74	204.33	205.17	215.31	207.34	211.2	207.9	208.27	205.69	210.19	214.48	205.76	202.53	214.92	213.1	205.86	208.09	210.31	209.83	211.02	207.53	204.2	208.02	208.36	207.95	209.78	213.01	208.34	209.52	215.46	202.67	206.94	204.64	204.1	211.54	204.41	206.5	211.76	204.46	204.08	213.12	212.61	213.39	204.67	205.67	212.96	207.77	208.92	205.52
196.26	199.2	198.71	201.61	194.1	203.79	200.97	196.37	194.75	196.22	200.24	195.3	193.81	201.55	203.34	199.71	198.55	198.74	198.04	197.2	198.04	201.09	199.73	202.2	199.15	196.6	200.66	198.28	198.52	196.18	201.74	201.11	198.65	195.14	198.59	196.66	191.16	193.56	196.41	193.98	202.06	200.92	195.55	198.04	189.15	193.28	197.39	195.7	193.65	199.65
212.17	217.19	220.42	212.4	216.95	216.77	212.87	211.28	220.42	216.32	214.64	210.9	211.28	212.82	218.93	221.2	216.62	211.47	220.35	218.51	222.11	220.82	220.35	216.66	219.51	216.35	221.05	216.22	215.59	218.52	221.59	215.85	219.09	215.29	214.93	218.29	216.17	213.02	216.62	220.28	220.04	212.12	210.44	224.52	212.62	212.06	215.76	217.07	218.44	222.45
199.95	202.32	199.58	200.47	195.33	201.1	202.11	200.77	199.79	202.71	198.26	202.04	198.84	200.52	199.99	197.88	197.44	198.49	200.22	199.88	200.89	201.8	205.83	198.87	205.76	199.96	199.93	200.81	202.3	201.74	198.87	200.71	200.35	197.6	201.05	194.59	200.4	199.89	203.1	197.31	205.86	200.76	204.73	198.45	201.41	197.35	196.33	201.8	197.02	205
195.15	198.57	203.17	195.07	193.18	201.84	204.02	198.76	200.68	203.87	202.47	195.19	195.46	199.39	191.16	202.32	196.01	202.18	198.47	203.06	195.3	202.8	202.5	195.1	199.06	195.83	192.73	199.76	205.36	200.2	196.98	198.49	200.25	200.04	197.74	206.54	195.89	196.91	196.93	194.48	199.31	195.45	191.91	197.72	197.62	197.6	190.63	201.05	204.04	205.03
210.87	213.57	208.07	210.71	205.49	211.85	203.61	213.13	208.07	206.35	204.87	207.56	203.99	203.1	209.46	207.32	207.52	209.45	207.89	208.15	206.39	214.72	205.8	207.35	206.54	212.64	214.22	207.62	205.93	207.82	214.52	204.9	211.19	211.88	208.11	211.24	206.1	200.35	210.34	208.79	216.08	214.27	202.7	205.36	214.51	208.16	208.53	211.34	202.44	213.73
208.02	204.43	203.94	206.12	203.35	206.8	201.95	203.43	203.2	199.33	212.54	207.38	200.38	204.2	204.3	207.31	204.16	206.78	202.79	205.98	206.48	203.49	208.97	202.82	205.62	206.12	204.39	201.54	210.69	204.71	201.4	204.73	204.31	211.36	211.18	204.65	204.37	204.4	209.03	203.17	210.68	207.65	201.96	200.14	204.35	210.69	211.64	210.41	203.8	205.79
215.69	217.36	209.57	207.99	209.08	202.61	208.65	207.21	210.88	206.93	201.79	201.64	211.68	205.55	205.67	210.55	208.81	214.93	210.72	209.96	206.3	210.69	209.65	207.05	198.84	206.79	202.19	200.35	212.49	206.44	212.55	205.89	211.04	210.58	208.47	211.37	208.18	206.36	199.52	209.72	214.09	203.35	205.07	205.58	206.98	210.15	213.62	210.72	213.57	203.98
202.83	209.76	207.73	205.05	199.94	209.7	210.54	207.73	204.14	208.06	208.93	208.46	206.82	205.44	206.28	207.21	208.29	202.68	203.15	210.38	209.62	202.22	204.33	204.81	209.52	209.23	204.27	205.36	207.8	206.99	208.6	208.96	206.12	213.37	204.52	199.5	204.74	201.43	205.47	202.74	206.12	209.92	203.05	210.42	206.19	209.86	207.77	198.95	203.53	208.08
208.95	215.29	214.52	219.52	212.94	211.24	214.41	211.62	214.06	208.22	215.81	212.79	212.02	212.13	207.61	220.93	210.99	214.59	218.44	205.75	212.79	209.81	214.31	220	211.65	212.8	220.12	211.92	213.31	208.39	216.99	207.82	213.16	208.02	206.18	213.13	210.72	214.84	214.9	208.99	214.07	214.22	210.82	216.19	208.66	211.59	214.86	212.81	211.01	216.74
220.15	216.62	213.64	213.01	210.15	216.02	221.39	206.88	211.04	210.9	214.54	207.89	210.26	211.15	216.62	216.82	205.95	212.86	216.31	213.64	207.56	213.11	212.93	217.37	210.46	216.68	212.72	214.33	209.62	219.4	213.75	203.01	212.53	212.21	215.23	214.43	214.56	208.96	209.8	212.86	218.88	217.04	210.17	208.92	215.15	212.26	213.26	216.32	213.11	216.86
204.28	208.97	204.44	207.15	215.43	214.42	209.45	208.76	212.2	211.51	212.29	213.36	202.91	216.58	205.69	209.33	213.79	212.8	210.82	213.14	206.71	211.73	217.77	211.7	216.5	208.35	210.28	211.16	206.52	212.33	212.62	208.56	205.07	212.52	208.12	208.37	213.18	217.4	210.1	214.56	210.16	213.63	210.95	210.86	211.5	214.26	210.61	212.98	211.75	205.31
204.93	203.45	197.68	204.96	201.54	197.52	201.34	206.37	202.63	204.87	205.04	204.79	205.05	207.89	205.51	205.43	201.22	211.39	201.76	200.05	202.79	201.42	198.32	201.95	204.44	208.73	206.67	206.35	200.23	198.67	205.12	200.6	208.45	198.94	205.17	198.23	207.6	214.25	206.62	204.01	206.61	198.79	203.21	209.06	206.19	204.58	209.88	203.95	206.6	203.81
199.66	201.77	198.73	208.62	208.14	210.22	203.44	200.33	203.8	203.27	209.37	207.82	206.21	204.02	202.88	205.8	199.03	204.46	204.79	199.48	211.55	209.99	199.85	206.09	205.99	202.44	202.62	207.41	199.55	206.78	205.08	203.54	204.62	202.72	206.51	198.69	198.4	207.46	206.38	207.44	202.79	208.89	208.01	199.16	206.78	209.34	204.62	207.42	207.68	202.03
202.32	202.25	203.07	207.68	204.07	208.8	199.53	202.33	204.97	206.65	202.22	206.44	198.47	204.48	214.29	205.54	202.33	201.19	202.05	204.36	199.79	203.16	203.22	205.13	202.65	204.73	206.98	204.84	204.67	203.5	207.58	196.44	196.59	199.35	201.59	202.28	208.51	193.12	205.78	202.32	203.11	202.35	203.08	200.28	203.01	208.4	203.93	205.97	204.56	202.25
207.13	218.03	210.54	213.72	209.36	209.75	209.88	209.99	213.61	216.74	216.1	213.75	210.58	207.58	215.29	203.18	215.62	210.29	211.71	213.68	210.67	209.54	212.39	217.28	216.14	212.72	211.6	217.03	218.95	214.6	219.03	211.6	218.42	219.56	212.09	212.89	215.6	215	214.99	212.51	208.9	207.82	209.12	210.29	219.6	218.65	211.07	213.58	209.01	210.89
206.71	210.97	204.12	203.93	204.28	199.05	203.58	211.68	208.02	207.7	206.55	206.53	209.37	200.93	211.91	210.52	202.11	205.12	209	214.9	206.23	200.93	208.35	209.57	198.32	209.24	212.76	210.71	205.05	209.03	206.66	209.74	211.83	209.57	206.57	215.23	206.7	204.28	209.36	217.73	210.13	209.27	206.99	212.86	200.65	207.32	208.21	204.77	205.59	207.74
203.31	205.08	210.84	214.27	205.03	205.31	200.71	200.34	203.82	203.98	209.74	206.66	199.56	207.54	204.64	208.79	198.55	209.02	204.76	201.64	204.95	206.08	207.99	204.65	204.38	206.56	205.03	206.95	205.94	208.23	205.28	203.05	200.93	210.9	207.83	213.37	201.56	206.23	208.21	205.6	202.96	213.19	206.24	204.76	199.51	205.51	213.82	209.75	207.08	205.97
209.2	207.41	209.5	214.05	205.79	207.55	208.91	208.23	219.15	207.14	206.92	201.51	203.29	210.63	206.01	209.35	219.62	219.51	206.25	206.23	207.08	211.89	210.69	212.9	214.09	200.88	212.36	204.66	212.77	211.59	209.11	210.47	212.9	201.18	206.01	209.73	211.2	204.37	206.16	213.41	204.94	208.93	211.17	201.75	201.02	210.94	213.59	205.74	207.09	205.27
204.87	193.76	196.66	197.44	192.27	199.81	198.36	198.67	202.28	198.51	198.71	198.86	206.09	205.78	198.6	199.96	200.95	198.45	204	202.41	198.32	194.61	202.32	204.88	203.14	196.29	199.51	195.75	197.68	198.98	197.43	199.24	203.24	202.39	193.27	199.85	200.9	198.8	196.59	198.2	192.18	202.96	200.33	193.88	193.25	202.69	203.42	200.49	198.45	196.34
212.65	205.93	200.37	209.51	206.53	207.29	212.38	211.81	206.14	204.74	205.95	204.89	207.04	206.6	211.83	211.37	204.15	215.32	212.26	208.8	208.09	202.82	206.94	209.38	209.36	211.96	215.35	206.86	208.32	211.23	216.01	204.57	210.44	211.79	209.53	210.82	202.79	207.75	211.63	206.45	204.05	205.91	215.44	207.67	209.63	212.46	206.03	207.33	210.11	210.86
202.33	205.54	205.96	205.72	202.94	202.19	200.76	200.14	204.35	200.58	200.28	197.52	202.39	200.57	196.76	195.98	203.34	198.6	205.56	196.09	196.95	204.54	203.41	203.48	205.22	206.73	204.58	202.24	198.22	199.19	204.82	202.54	201.52	195.62	201.62	202.97	199.97	196.64	204.85	203.11	199.81	198.4	201.04	197.57	197.82	203.31	199.99	201.73	198.81	198.54
212.09	210.31	213.5	208.88	205.08	202.8	206.45	207.93	207.02	213.42	207.82	206.42	205.62	208.73	217.82	217.9	201.87	212.31	209.48	205.45	207.16	204.57	204.22	211.51	208.82	206.42	210.37	209.96	209.27	211.3	206.87	208.81	203.27	206.29	214.29	209.04	205.86	212.28	209.8	213.54	205.75	212.79	201.46	205.44	210.39	203.97	214.01	212.74	212.37	207.57
208.3	209.89	200.6	204.06	205.19	202.64	201.08	203.83	206.97	210.13	200.65	200.95	208.99	205.97	199.92	198.57	199.26	200.98	209.46	207.17	203.71	200.14	201.97	201.56	201.92	209.19	202.78	198.42	202.08	207.5	201.3	205.31	205.16	202	202.58	205.48	210.07	198.93	198.65	208.47	205.63	204.68	202.22	200.57	198.74	202.28	200.2	197.06	201.11	206.19
200.25	205.55	205.54	200.52	206.73	200.38	200.81	203.44	202.84	203.47	198.93	202.6	198.45	208.08	197.72	210.95	202.67	199.77	198.33	199.93	207.28	206.34	204.06	203.22	208.67	200.14	200.04	198.53	202.57	197.67	203.97	203.9	200.07	205.46	204.34	202.28	206.71	204.9	204.06	202.04	204.54	210.41	203.38	200.03	200.53	206.38	200.9	198.84	199.85	206.15
221.32	218.24	211.32	210.66	208.35	219.86	214.51	218.28	216.23	208.23	212.05	207.35	212.53	217.61	211.59	215.05	212.19	215.59	214.58	208.5	214.27	211.57	215.15	217.29	213.38	217.22	210.43	213.35	207.8	209.91	204.11	212.36	208.94	219.3	218.13	214.6	216.19	209.33	217.82	212.98	214.56	211.94	215.23	216.43	216.98	217.53	210.83	212.4	211.14	219.24
194.6	200.33	200.11	196.36	201.02	207.36	195.18	205.5	193.32	201.51	196.84	194.65	199.47	206.02	202.38	198.68	200.44	200.02	200.46	203.69	201.02	195.53	200.13	201.23	203.92	195.71	198.74	200.18	198.69	201.58	196.67	202.71	201.26	195.87	201.52	205.17	190.27	196.53	204.67	198.42	194.46	197.58	195.75	199.24	198.82	202.32	201.62	199.35	202.03	202.41
203.29	208.51	210.14	202.99	197.33	204.95	206.33	211.24	202.73	206.47	204.67	201.73	206.88	201.28	205.28	201.87	207.01	209.11	204.82	201.07	200.62	207.84	207.77	200.39	211.61	206.13	203.18	200.51	211.63	203.83	199.92	204.49	205.38	205.41	209.58	205.16	200.91	200.08	208.04	207.45	200.42	209.8	208.66	201.36	202.29	201.72	208.31	208.99	210.11	212.09
211.11	208.25	200.04	201.86	199.83	196.7	200.6	200.09	199.85	200.34	204.23	201.28	206.19	199.98	206.35	204.04	200.11	195.86	201.02	200.15	201.97	198.1	201.01	201.98	202.41	199.63	199.8	199.27	208.98	203.98	200.82	204.13	206.42	205.65	207.71	201.92	205.72	203.76	204.8	199.82	207.99	207.71	203.84	199.94	194.41	207.34	201.22	204.76	196.31	200.41
204.95	207.61	209.71	203.07	201.06	203.25	195.37	200.37	204.95	200.51	203.48	204.69	204.1	208.75	203.11	199.3	205.89	204.1	208.43	209.54	202.84	203.95	203.61	205.93	199.15	202.98	200.23	204.19	197.29	200.99	201.8	199.28	205.97	205.33	202.62	204.22	206.65	202.36	205.06	207.03	201.11	207.31	203.73	197.7	200.09	199.74	199.6	202.31	201.44	196.68
201.39	203.83	208.97	205.65	209.19	201.07	197.75	201.65	202.02	200.14	204.58	199.5	206.25	200.99	207.43	206.14	196.41	203.02	203.57	205.13	205.79	205.63	202.99	200.96	208.59	205.42	205.19	204.14	200.46	205.05	203.64	200.54	204.48	199.95	204.59	199.75	208.61	202.21	202.37	203	199.49	205.53	203.82	203.84	198.5	199.63	211.13	201.93	198.49	202.37
200.72	204.54	197.47	197.73	201.05	207.44	200.38	207.12	195.4	199.03	203.72	201.18	192.04	196.23	199.38	202.8	202.46	194.84	200.3	192.76	196.65	193.76	200.12	196.71	200.97	204.27	201.24	203.34	202.78	195.35	199.71	198.7	204.7	206.92	205.08	200.1	198.35	202.99	202.74	200.35	196.54	200.77	200.77	202.53	205.32	201.42	195.69	195.32	202.99	203.2
212.72	215.05	216.52	221.4	224.6	212.92	216.22	217.28	219.51	212.24	217.86	218.22	216.02	223.71	216.19	216.07	220.66	212.72	220.78	213.53	219.91	212.54	215.38	217.36	211.88	215.68	219.86	217.69	219.62	214.88	224.27	219.6	213.27	209.71	213.43	226.66	214.27	221.28	214.99	220.52	214.59	218.79	214.03	214.67	212.28	217.6	216.02	212.28	216.74	223.73
201.35	209.93	212.18	210.92	205.74	207.75	207.71	212.17	209.31	212.3	206.14	208.67	205.94	208.71	212.97	209.18	207.76	209.64	209.13	209.66	209.22	211.19	205.15	203.94	208.81	208.66	209.77	206.9	210.47	206.05	213.92	209.96	207.74	207.28	213.92	217.27	205.81	209.49	203.36	208.7	208	214.34	206.57	206.06	213.23	213.75	207.72	206.34	213.61	208.85
207.17	204.24	212.26	208.35	204.43	201.54	208.41	204.81	207.27	211.79	206.49	209.86	212.16	210.02	209.95	211.67	212.83	202.34	208.34	203.75	210.45	210.37	214.34	209.41	204.14	211.63	210.18	211.39	205.24	208.12	208.01	206.86	208.01	207.75	207.15	205.73	209.73	211.91	206.55	207.68	211.17	216.49	211.02	209.62	208.66	209.16	207.74	212.75	214.06	208.42
204.32	197.92	204.54	203.52	202.78	203	206.29	198.69	195.75	196.09	200.49	194.95	195.63	194.89	198.99	201.5	205.32	196.93	195.18	194.09	204.43	200.07	201.51	196.75	191.38	202.44	204.27	199.25	197.73	202.37	197.01	201.41	203.46	201.87	201.31	204.17	203.47	198.73	198.17	202.97	201.77	199.76	199.5	200.01	203.37	198.99	196.87	197.24	194.64	199.3
202.78	200.66	204	201.71	194.08	203.57	202.68	193.49	196.26	203.3	196.69	205.16	203.17	202.26	206.05	199.77	195.71	203.73	204.65	200.64	195.62	197.16	198.09	206.17	201.04	208.92	198.49	198.89	205.33	206.45	209.21	199.53	207.94	200.03	202.76	204.13	201.04	202.77	200.21	196.1	204.53	196.95	207.17	198.88	201.11	203.58	197.71	199.02	210.38	201.43
208.53	207.35	209.12	203.77	203.3	200.39	204.85	200.14	207.58	209	204.61	207.41	196.75	202.19	204.56	203.41	204.37	198.65	203.5	210.09	208.42	205.02	202.76	210.96	208.19	206.95	207.78	206.85	201.16	207.2	213.74	206.94	205.48	207.5	202.48	203.27	215.15	203.66	205.59	202.18	204.68	208.33	207.25	204.71	206.88	214.79	207.65	206.69	204.28	201.67
211.22	212.72	211.58	206.52	215.39	213.72	211.16	215.99	214.97	211.39	211.91	209.99	214.83	211.87	216.8	214.13	216.92	214.11	211.08	207.36	210.3	207.22	213.62	208.95	214.02	207.6	211.03	210.01	215.72	209.67	217.92	208.43	218.82	211.81	208.6	211.01	208.82	208.15	213.74	209.91	211.13	210.76	207.27	210.95	218.29	206.17	209.95	209.92	213.6	208.23
209.71	214.31	205.43	212.57	213.62	218.92	202.35	209.06	207.12	208.86	212.49	205.25	213.69	212.49	201.11	205.84	208.47	217.11	210.02	209.71	206.61	213.75	205.01	206.58	213.51	210.87	202.66	211.09	212.66	217.94	206.37	213.02	206.41	209.48	209.09	213.2	204.34	204.66	208.26	211.91	212.32	203.25	207.57	215.75	213.55	212.46	209.23	216.8	212.18	209.24
192.06	201.24	198.85	188.78	198.93	192.53	195.75	191.22	188.78	191.03	189.64	190.84	191.11	184.46	192.04	198.4	195.41	198.66	199.64	201.23	193.82	195.09	190.41	195.06	196.45	199.15	195.82	191.69	201.26	191.83	190.05	186.25	195.82	190.79	191.82	197.2	188.02	196.67	195.58	195.99	190.72	202.74	199.89	190.78	191.88	198.1	194.8	194.64	192.09	193.37
209.11	211.96	213.09	212.06	210.2	210.64	214.43	213.84	208.64	207.05	213.26	211.18	209.37	209.3	208.39	212.25	213.17	211.94	218.52	215.67	206.33	203.75	216.42	209.9	214.3	221.57	209.66	215.33	213.65	206.87	212.41	206.17	214	209.54	204.69	209.4	210.79	216.57	219.04	207.59	210.27	209.14	210.62	213.5	211.21	208.39	213.97	214.19	207.57	209.03
195.88	195.95	199.08	195.14	202.54	197.71	201.48	197.64	200.2	198.68	193.17	199.4	203.4	192.1	195.76	197	195.21	204.1	199.07	191.5	194.94	199.83	197.45	201.87	196.85	199.38	200.96	193.86	190.16	197.28	198.71	197.39	200.02	200.71	197.66	194.05	198.17	192.01	203.08	200	198.65	197.87	195.21	199.97	197.92	201.34	200.72	203.44	196.52	196.47
199.1	197.39	199.3	198.6	194.06	199.32	196.38	198.41	198.22	200.24	199.64	200.9	202.48	198.88	202.18	200.67	197.27	200.96	202.72	197.97	197.64	197.83	196.65	195.78	197.22	199.48	202.2	200.87	201.69	195.74	197.64	204.09	200.98	197.71	203.03	204.7	192.86	196.16	199.69	197.72	198.89	196.9	199.97	197.3	206.22	200.71	209.83	199.36	207.32	204.39
205.5	211.37	214.01	208.15	209.66	210.91	206.14	209.42	210.22	208.92	208.83	215.34	203.24	204.58	207.14	207.59	210.14	204.25	213.59	211.15	200.99	206.51	205.91	208.97	211.88	207.97	206.52	200.92	210.18	210.2	207.13	203.63	206.1	213.66	204.73	207.64	207	212.82	208.53	208.17	214.24	210.89	209.46	206.78	207.36	211.06	212.7	205.92	202.6	205.65
197.37	204.17	198.53	199.94	203.18	199.16	201.15	204.34	199.87	200.7	199.6	196.61	201.09	201.15	195.79	199.63	199.34	200.61	195.27	201.07	202.54	197.79	206.52	196.41	202.59	198.85	196.74	197.03	190.64	206.16	199.32	203.4	199.91	202.68	198.81	200.13	195.67	203.47	201.15	200.3	205.38	205.93	197.51	201.34	200.75	194.79	196.69	203.56	195.57	200.17
204.44	191.66	201.42	195.22	195.52	198.85	205.28	197.34	199.78	200.95	197.37	199.65	199.65	200.95	194.76	207.77	198.43	199.95	199.12	199.83	197.09	205.02	194.52	197.32	197.29	194.32	204.39	200.38	195.53	199.03	195.33	201.5	195.18	200.74	201.98	200.73	196.17	204.58	194.41	200.61	200.29	197	200.54	196.56	197.79	197.17	195.63	196.93	198.42	197.6
197.55	198.29	206.81	206.87	208.24	206.64	201.28	198.04	205.8	199.97	206.35	197.59	204.7	206.86	206.28	203.65	207.73	207.63	201.41	201.47	201.61	205.37	203.17	200.78	204.8	208.46	204.02	202.34	205.22	206.12	202.23	207.17	202.37	201.91	205.84	203.67	207.66	202.37	209.97	200.79	205.47	205.91	201.2	203.43	201.82	204.35	207.34	201.97	197.41	204.59
207.72	206.25	208.79	207.26	209.54	204.52	213.94	204.86	210.94	210.19	207.95	206.11	206.81	211.67	206.29	203.82	204.35	210.16	210.91	214.49	204.11	208.04	202.96	209.67	211.9	206.21	205.31	210.21	209.48	213.14	205.5	206.8	204.08	211.1	209.87	206.65	210.58	209.86	207.52	206.25	210.41	210.61	207.83	212.1	207.34	207.56	206.88	203.61	208.32	211.42
210.93	203.93	197.15	199.55	201.38	203.14	208.98	200.13	198.1	199.94	202.17	200.87	203.43	207.01	208.63	203.88	203.93	205.92	203.47	198.77	204.11	200.8	199.16	197.68	202.96	205.85	201.48	206.91	205.34	205.06	200.74	204.66	202.57	203	198.37	200.37	203.41	206.17	201.72	199.83	200.45	198.55	202.34	202.95	202.17	208.19	200.36	205.4	202.94	208.6
208.49	202.86	205.61	205.12	206.17	208.63	200.44	205.82	205.69	208.52	206.64	212.29	203.41	209.07	195.97	207.69	206.32	212.11	199.56	207.32	202.23	203.08	209.13	204.98	208.33	206.28	206.19	203.22	206.5	205.21	201.9	198.39	207.15	197.12	205.89	204.3	207.86	205.12	209.07	207.63	204.95	201.55	210.68	209.8	201.85	204.06	204.53	205.65	206.87	209.04
207.38	198.98	202	198.49	199.29	202.82	199.61	201.85	206.45	196.25	196.84	206.58	199.44	194.41	197.48	203.75	197.88	198.81	203.72	200.75	201.64	199.55	200.95	199.38	199.41	201.17	201.72	201.06	198.07	199.7	199.98	200.89	198.83	205.12	196.08	202.17	203.6	199.35	204.74	197.01	202.41	196.34	201.03	204.33	203.52	195.46	200.68	198.9	205.93	200.63
213.71	205.05	212.35	213.45	212.76	215.29	211.52	210.62	214.78	213.65	219.91	208.26	215.14	206.04	212.09	217.79	216.26	217.39	216.23	212.15	210.1	212.76	209.26	206.44	208.96	216.45	205.48	211.73	211.59	214.61	210.27	212.97	209.46	212.24	213.96	211.14	212.63	208.09	208.25	204.46	211.23	206.62	209.63	214.08	217.44	203.74	211.31	214.12	213.73	216.41
217.13	214.01	211.15	211.44	213.57	212.7	209.02	204.17	210.82	214.91	210.77	207.49	208.66	212.63	209.85	208.1	212.01	210.94	215.38	216.72	212.49	203.71	208.79	212.07	213.67	211.69	213.13	210.02	218.7	212.29	213.72	206.88	207.77	209.67	213.46	211.73	217.26	206.82	208.18	210.56	208.23	215.16	221.41	208.38	217.41	208.82	213.08	205.86	210.46	215.91
200.19	203.2	199.76	206.38	202.19	201.37	204.78	202.9	205.07	201.32	208.18	207.52	210.4	200.19	203.34	200.93	202.89	202.15	199.78	194.69	205.37	208.09	204.57	208.78	195.89	200.33	203.49	203.73	203.69	200.44	207.64	210.07	195.86	208.47	208.48	202.12	206.43	202.57	200.16	206.07	196.43	199.3	205.91	204.93	202.05	209.93	208.57	202.27	199.36	207.51
202.7	197.87	205.35	196.02	199.68	206.56	201.15	199.83	201.99	201.44	201.19	197.7	202.46	198.29	201.13	204.12	200.04	206.06	201.4	199.38	206.8	198.94	201.58	206.01	203.07	205.78	194.87	201.05	202.19	201.42	203.02	196.84	198.17	199.66	206.47	199	200.54	202.65	195.37	204.86	204.63	199.57	199.13	201.71	197.16	196.09	201.5	198.45	204.37	196.16
194.25	198.15	203.05	209.21	207.36	196.3	199.9	196.09	198.87	199.67	194.58	199.36	203.14	198.69	200.2	197.96	202.88	199.75	200.62	200.07	196.96	197.28	206.78	198.83	199.6	197.44	195.48	200.77	195.81	206.78	203.78	199.2	197.17	199.94	200.65	195.74	204.17	199.55	197.93	194.44	202.8	199.97	195.37	205.49	196.36	196.97	201.52	195.39	200.86	205.3
205.58	212.83	209.68	210.35	209.29	209.65	204.5	203.19	205.32	201.85	203.46	200.65	204.57	196.91	209.31	201.95	203.59	203.33	201.91	207.65	202.74	205.52	201.97	207.79	205.43	208.04	199.57	203.82	209.44	206.42	205.87	205.47	198.18	201.28	210.69	204.65	199.07	204.57	208.35	206.21	207.65	206.68	210.09	201.25	207	202.44	200.79	200.4	206.44	198.97
207.15	208.52	211.21	207.55	208.69	203.76	205.99	206.15	200.41	203.17	209.5	208.05	198.31	204.22	210.77	210.68	203.81	201.37	207.49	203.76	207.79	202.93	207.42	203.27	204.7	203.25	202.31	210.06	211.23	211.87	206.51	207.95	203.34	209.49	204.99	203.85	205.85	205.54	211.36	213.29	202.95	204.1	207.57	207.09	211.31	210.28	214.45	206.4	206.85	204.43
200.7	204.17	202.41	201.74	207.53	194.86	201.34	204.18	201.59	197.39	200.54	200.22	192.32	198.06	202.69	201.42	195.6	201.7	206.83	200.05	200.62	201.3	196.47	203.25	203.67	198.55	195.33	202.61	204.81	201.16	195.65	199.19	196.58	210.54	205.62	203.46	199.99	201.64	200.65	200.73	202.33	196.82	200.45	201.85	205.1	200.6	199.62	195.34	203.25	201.95
216.05	215.06	208.07	218.32	208.65	215.13	210.44	207.05	218.87	207.27	212.35	210.91	214.94	210.63	214.8	213.68	207.91	212.24	212.52	212.83	212.45	214.21	213.94	212.73	214.74	212.97	209.53	213.52	209.62	211.53	213.67	211.16	220.1	217.19	213.73	208.93	212.27	206.44	214.21	211.66	207.35	206.85	210.63	206.76	208.17	212.1	220.49	206.28	208.89	217.82
218.65	222.4	217.95	216.88	213.24	214.68	219.56	222.45	217.17	215.19	216.98	218.35	214.2	216.8	216.64	219.68	215.78	217.32	220.17	219.97	221.43	217.75	219.14	219.12	218.16	213.98	214.21	210.66	213.44	217.41	219.37	219.06	216.38	218.93	215.87	217.83	222.16	217.04	212.47	213.57	221.12	210.72	220.01	210.48	212.61	212.05	220.08	217.94	215.57	218.39
214.97	219.63	219.08	214.18	219.24	220.66	215.76	216.77	216.23	206.35	217.48	220.51	220.45	224.36	213.92	223.14	213.93	218.37	213.35	218.94	217.77	219.92	220.83	212.49	218.86	219.48	211.52	219.01	215.28	225.37	216.86	221.25	211.51	212.36	213.96	223.15	215.06	218.63	219.16	218.94	218.76	218.62	214.67	216.81	214.32	219.07	222.69	215.29	221.84	217.16
208.96	216.17	214.09	213.49	211.33	205.62	209.87	208.78	214.48	209.61	209.05	210.52	209.21	213.63	212.18	200.55	206.13	214.46	209.44	217.18	205.88	212.97	212.19	215.11	217.54	213.82	210.82	208.92	207.28	215.34	208.25	215.22	214.31	212.43	216.39	209.81	208.64	207.75	215.79	212.28	211.01	205.55	215.28	215.35	212.47	211.38	214.75	213.09	213.6	207.04
211.44	207.82	199.21	207.28	198.38	207.62	209.03	202.74	206.11	206.69	204.9	209.36	207.85	208.24	202.87	208.3	211.72	203.26	213.17	201.43	204.12	203.07	200.81	209.58	206.39	210.8	209.42	205.13	199.46	205.31	202.17	204.95	199.44	206.65	205.82	202.15	201.92	209.27	203.21	205.3	200.13	202.99	205.82	207.23	201.97	199.39	210.39	206.29	205.48	203.27
202.6	211.6	205.62	201.43	201.76	219.73	210.25	205.28	207.63	211.01	209.74	208.61	203.9	208.76	208.98	209.71	201.11	206.02	208.2	205.59	208.32	204.58	207.78	201.42	206.01	202.73	204.13	205.82	202.49	206.11	206.32	207.96	199.18	205.49	202.64	204.58	201.46	205.14	201.24	213.56	205.5	210.66	205.48	208.15	204.16	197.48	199.47	211.28	210.95	204.66
198.32	196	205.37	209.99	201.11	199.72	203.1	197.84	195.84	204.29	202.4	190.73	200.85	201.13	195.05	194.93	205.98	194.42	203.93	201.78	201.61	204.06	206.91	190.06	203.15	200.65	198.93	195.46	193.16	194.96	201.31	198.03	205.38	206.19	196.4	199.33	203.9	204.23	201.79	204.3	208.55	202.84	208.18	200.28	206.16	208.53	202.37	197.56	197.02	203.77
212.16	213.57	209.54	216.1	208.65	209.16	209.37	209.77	210.63	212.16	210.25	211.11	212.94	208.15	209.55	211.22	208.57	212.86	206.42	212.22	203.98	211.39	210.82	211.05	215.27	204.68	217.75	201.38	211.99	210.1	215.25	210.22	211.19	207.61	214.02	213.24	210.41	213.1	203.41	199.84	209.35	210.77	209.27	212.56	209.99	212.34	207.43	219.45	208.4	212.88
201.61	195.05	195.97	197.62	199.12	202.08	197.29	199.59	199.04	197.09	201.33	195.9	200.87	194.76	198.42	192.7	199.74	202.97	200.33	205.21	203.74	199.53	198.15	201.62	197.52	198.72	199.01	195.97	199.02	205.45	200.88	193.98	201.35	201.78	197.62	199.17	197.35	197.5	204.95	200.8	200.13	200.53	198.91	200.09	202.57	198.88	204.86	201.65	199.52	198.4
208.57	209.8	206.08	213.74	211.94	204.02	211.39	202.04	215.08	212.18	215.28	210.32	203.75	212.63	211.35	209.65	213.35	210.76	216.44	213.21	210.12	210.72	207.71	210.96	210.25	218.63	205.53	207.52	210.63	211.35	216.66	206.28	211.14	214.84	211.8	209.8	204.62	202.92	210.47	205.94	209.1	214.42	206.46	210.79	210.54	205.66	213.04	202.37	209.09	207.57
204.14	201.66	200.93	204.02	202.16	201.99	206.51	205.43	206.46	199.9	205.37	197.09	198.68	200.57	198.79	202.93	201.22	201.44	209.52	207.87	211.87	204.95	203.22	206.83	210.8	200.46	200.9	201.41	205.32	197.54	200.04	209.11	201.65	199.73	206.93	205.33	203.22	204.78	199.49	206.74	204.46	206.83	204.91	201.59	206.25	202.63	208.5	202.7	199.7	201.43
219.48	212.91	216.93	213.9	215.16	215.67	212.15	207.5	216.6	212.12	213.43	210.14	218.28	211.58	212.12	213.9	214.95	216.04	214.35	211.88	213.77	217.3	212.35	216.71	208.85	214.7	206.77	207.02	212	214.46	209.31	214.93	215.42	210.91	215.43	216.75	212.06	213.26	216.33	212.16	214.89	211.45	212.98	221.15	213.28	208.93	211.3	218.31	211.86	214.19
202.71	210.11	203.19	208.45	204.85	207.01	212.07	215.36	211.52	210.25	209.27	209.28	211.19	201.88	207.15	211.82	209.9	206.12	209.17	208.41	213.01	214.02	210.46	207.43	205.45	209.53	206.95	211.62	210.95	208.58	209.99	206.9	209.02	206.45	212.97	210.37	207.15	208.5	208.24	208.89	213.61	209.89	210.55	202.1	211.72	199.71	213.39	210.66	211.29	205.78
204.22	202.17	208.89	210.82	212.12	207.75	206.33	209.01	199.98	205.17	205.43	205.58	205.12	206.82	207.14	202.46	209.38	211.52	202.11	210.56	205.68	212.56	213.48	209.39	208.11	207.85	214.15	209.57	210.56	212.74	208.29	207.72	205.88	210.7	212.69	210.3	209.33	205.96	209.67	210.78	199.69	204.26	213.27	209.62	206.61	207.98	210.61	214.7	206.55	202.95
210.21	208.32	209.01	211.29	214.24	206.66	205.82	208.8	208.22	213.7	209.98	208.27	209.17	206.19	208.31	206.66	209.04	212.26	208.3	214.44	211.46	209.6	208.14	210.74	214.79	207.71	211.06	212.97	209.73	209.23	213.11	219.38	209.71	209.69	212.75	216.29	218.44	215.25	208.12	211.96	215.24	209.14	214.15	217.56	211.56	207.6	210.39	215.54	206.82	219.72
218.66	217.83	214.53	219.27	217.83	216.48	216.67	217.68	213.15	222.53	218.46	213.94	221.24	220.02	212.19	213.66	219.98	215.71	220.59	218.1	218.28	220.24	217.62	220.12	222.6	213.36	213.34	211.37	216.71	217	219.47	219.69	218.88	214.16	217.18	223.22	219.4	218.44	218.85	214.52	214.88	217.15	215.65	215.91	213.37	216.32	211.85	215.79	210.27	218.01
202.82	198.63	197.94	196.92	195.55	195.21	199.47	199.35	198.66	191.87	201.81	201.82	193.21	198.94	196.71	197.92	197.97	201.87	194.66	196.79	191.72	197.27	199.22	200.5	194.6	199.16	197.8	197.6	201.7	194.76	197.18	195.14	207.15	199.05	202.33	196.14	195.11	199.86	198.07	202.3	196.35	191.6	199.51	198.64	200.59	201.84	202.19	195.29	196.36	198.53
201.9	200.9	200.19	201.55	203.58	198.16	205.1	199.83	200.42	195.51	206.35	200.06	206.17	197.85	202.41	208.24	198.46	203.02	203.58	207.7	201.57	201.57	197.7	203.95	208.62	201.32	210.41	208.18	203.45	200.81	205.16	202.35	198.8	206.73	201.78	200.6	204.73	199.33	201.93	198.39	201.42	197.98	206.05	200.35	207.23	205.13	198	206.39	204.59	206.09
213.28	196.75	210.87	214.46	220.38	208.52	209.96	210.52	209.99	210.79	212.22	211.85	208.41	205.01	204.18	211.94	207.02	197.83	208.12	211.64	206.17	209.51	213.23	206.78	209.89	210.35	204.7	210.02	200.11	206.11	203.41	207.59	206.01	205.75	211.35	206.39	210.3	207.5	206.16	206.16	209.92	208.75	213.39	210.27	216.78	206.93	213.32	210.04	207.08	206.89
198.74	196.9	192.7	195	199.04	189.19	192.82	189.83	196.84	196.28	191.73	192.53	187.87	200.94	193.86	189.37	199.65	189.19	196.61	193.58	196.44	191.41	190.68	202.78	196.59	195.44	190	201.92	196.8	194.29	193.56	192.33	190.86	189.77	193.05	195.5	195.97	194.02	193.58	192.22	194.38	193.12	198	192.92	200.12	195.17	190.73	194.22	193.49	192.25
204.63	211.3	211.72	210.76	222.74	217.29	211.27	213.77	216.52	210.86	208.34	202.62	212.77	210.86	213.63	206.99	209.33	212.09	215.49	217.88	213.13	210.73	209.99	218.3	207.27	209.2	210.74	215.29	209.29	209.87	210.31	202.75	206.58	207.59	210.75	209.69	217.72	208.58	216.05	211.73	215.09	209.7	206.05	214.44	214.07	212.56	211.65	211.36	200.58	210.33
211.38	205.73	206.9	208.47	209.39	206.77	212.39	210.59	206.75	209.75	208.77	208.5	211.09	204.78	217.13	205.94	209.58	206.59	208.95	207.03	206.17	205.87	208.82	210.34	204.33	206.56	208.64	208.12	207.25	209.08	209.32	214.26	209.79	205.15	212.29	210.97	206.19	204.69	208.03	215.42	204.14	211.6	207.95	206.13	207.29	205.57	207.73	209.1	203.2	215.25
199.75	197.07	199.64	196.14	201.15	197.6	201.41	202.85	207.01	199.32	202.73	198.41	200.54	205.43	197.03	196.24	190.89	198.99	198.41	193.5	206.21	200.27	199.28	199.81	198.3	195.49	207.32	205.7	202.79	195.95	197.81	198.89	195.1	202.34	205.88	198.82	200.98	207.04	197.86	200.67	198.59	198.29	200.76	194.93	196.37	199.77	193.05	196.85	193.22	200.45
210.8	203.34	207.43	209.87	206.7	205.15	208.45	207.28	210.75	203.53	208.68	216.06	209.32	214.83	210.68	208.87	208.24	206.78	203.3	210.41	206.71	210.97	209.09	205.57	204.49	210.34	206.38	200.49	210.47	211.77	212.3	208.95	204.1	211.24	208.33	207.07	206.53	214.57	212.97	210.83	214.19	200.37	204.44	208.04	206.16	208.27	207.21	208.82	213.02	216.96
198.38	196.29	199.05	200.22	196.89	198.34	195.01	199.35	193.82	196.63	192.36	201.56	201.88	205.45	203.18	202.55	194.53	200.08	199.19	194.69	198.81	198.28	194.84	196.54	201.57	195.27	195.9	200.3	196.76	200.03	201.78	203.9	189.7	200.02	195.81	201.38	207.52	200.75	199.35	197.85	194.91	201.2	196.31	198.58	199.76	202.83	197.59	194.39	198.09	201.4
196	199.97	193.66	198.12	195.48	198.77	196.27	201.02	205.65	202.21	195.5	195.36	193.39	202.81	192.1	193.54	197.83	199.62	203.94	202.89	195.74	199.53	198.5	192.11	191.99	205.36	197.02	195.56	201.01	200.56	199.58	196.28	198.7	212.59	197.92	203.57	199.54	201.59	197.43	202.63	200.77	193.77	193.56	203.05	198.56	198.93	197.43	193.71	203.58	193.7
203.2	206.79	205.84	203.43	203.87	205.31	202.48	203.45	202.71	206.21	204.82	208.86	203.85	204.77	206.21	206.53	206.06	200.72	203.48	201.89	202.92	202.68	200.21	206.51	210.2	205.42	207.09	201.48	205.17	197.91	202.39	211.36	201.21	203.64	204.37	202.66	201.14	203.99	205.61	209.79	200.07	198.8	201.79	205.8	207.3	209.93	205.1	203.08	198.69	203.23
210.84	214.93	212.04	211.15	214.62	209.97	215.97	215.49	214.39	214.7	206.34	216.7	216.27	210.69	214.89	210	215.68	212.14	211.65	213.71	214.19	213.98	205.3	212.48	213.61	211.31	215.99	213.14	210.15	209.27	217.99	211.87	212.78	214.09	210.05	211.49	211.38	212.33	220.6	212.24	201.66	215.8	211.61	209.81	214.25	212.25	219.04	216.15	218.27	215.8
197.22	200	206.37	204.97	205.19	199.98	206.87	202.54	201.53	203.93	205.68	204.35	207.06	208.75	204.68	203.94	201.22	195.55	203.59	203.21	204.4	204.09	205.27	202.65	207.86	204.01	207.37	202.92	196.52	204.36	208.13	209.45	206.72	206.57	202.79	204.93	199.28	209.16	200.4	205.47	201.71	203.48	199.7	207.26	204.77	198.84	211.25	206.08	202.49	207.62
213.24	205.13	208.59	208.32	209.95	209.93	216.27	208.53	209.96	207.46	210.28	211.03	202.54	209.99	214.93	211.21	206.13	207.11	207.42	208.59	207.71	209.58	208.77	209.42	206.95	216.08	204.83	201.54	201.65	209.72	210.88	211.54	209.73	210.58	208.15	206.35	207.79	211.1	211.88	213.43	208.1	207.2	211.01	208.8	208.92	208.66	207.27	211.76	207.48	208.9
207.02	212.41	209.92	207.86	208.43	203.99	207.46	204.44	213.64	207	206.11	211.39	208.96	215.46	208.01	206.61	210.94	206.7	210.88	207.68	204.88	208.69	203.55	212.78	208.88	206.01	212.61	205.92	211	210.53	206.82	216.51	211.64	200.94	208.09	208.34	208.03	216.64	210.17	205.16	207.44	216.51	209.34	208.01	205.56	209.82	215.36	203.98	211.85	210.84
197.6	203.19	202.93	196.34	196.77	203.74	193.4	203.74	203.26	204.71	196.58	207.13	203.21	199.55	200.14	198.47	204.94	198.12	198.41	202.76	199.39	197.4	203.76	198.45	197.51	202.3	198.72	195.61	191.59	201.88	196.93	190.61	196.48	197.65	194.69	191.68	201.08	195.78	202.45	200.43	205.45	200.51	194.17	196.86	195.44	204.22	201.18	195.19	201.53	200.74
202.94	211.16	207.11	215.52	215.06	216.04	210.67	214.12	212.71	212.07	209.71	219.57	216.96	204.39	208.25	209.2	206.72	210.39	205.04	209.83	207.64	209.77	197.07	215.22	209.37	206.58	201.39	208.93	211.72	206.07	208.41	209.06	209.51	206.76	214.01	203.02	209.24	215.7	210.04	207.56	208.38	209.26	208.86	207.16	207.31	216.08	210.88	210.52	206.91	211.78
206.78	202.79	210.01	200.79	196.8	209.41	210.67	202.52	208.18	202.93	207.74	209.76	199.29	204.66	207.9	206.38	197.59	209.2	198.85	206.56	199.35	200.48	197	202.61	196.56	205.95	203.11	202	209.99	206.7	211.14	205.44	201.63	205.01	202.94	202.81	215.7	204.2	193.16	203.89	200.78	200.71	203.89	201.2	208.4	205.62	206.17	201.24	202.84	205.93
203.15	206.27	205.48	203.75	206.38	209.47	207.42	203.16	200.64	204.17	203.46	210.5	204.95	210.45	210.72	199.09	204.4	211.04	205.61	203.2	201.73	198.82	200.86	210.28	206.85	203.81	207.87	208.77	204.52	203.17	205.02	205.58	212.32	203.82	212.72	204.41	207.92	205.9	212.98	210.27	197.77	204.23	213.27	209.01	202.16	210.8	207.39	206.84	203.59	207.39
207.93	211.57	206.02	211.38	205.01	211.36	208.65	203.28	208.79	214.79	214.15	209.38	211.59	208.9	209.35	211.21	207.84	211.48	212.23	204.99	216.66	209.31	213.77	213.7	204.47	208.24	203.08	204.02	214.96	214.5	215.65	207.4	209.06	211.74	207.27	207.55	209.65	206.26	207.21	211.56	209.54	215.31	208.63	203.47	206.39	212.84	210.47	206.59	209.58	205.65
208.87	207.19	215.58	211.57	215.57	214.55	214.89	205.29	213.23	217.01	209.08	210.76	218.04	210.24	211.76	211.05	207.03	206.97	217.14	213.76	208.27	208.41	208.65	213.66	218.84	216.42	211.09	213.48	212.37	214.12	218.56	219.45	208.89	212.12	212.16	208.47	208.3	211.39	216.3	212.95	211.66	215.32	208.47	214.72	210.18	210.25	213.85	216.96	214.33	211.08
208.33	206.5	208.99	198.35	203.64	211.22	208.57	209.29	206.87	205.75	210.33	215.25	201.33	202.54	210.64	210.23	205.06	209.35	206.25	204.49	206.32	211.04	202.64	213.06	203.02	211.18	202.46	202.03	211.14	205.56	206.35	204.61	207.27	211.49	209.4	210.78	207.23	211.52	204.29	212.29	208.85	209.53	206.94	206.39	205.7	207.2	212.13	210.21	212.13	207.9
215.04	215.36	208.88	215	214.05	211.83	217.04	209.99	205.9	214.45	219.78	202.73	211.75	210.57	211.51	208.07	215.09	204.28	209	213.8	215.9	212.22	212.59	214.88	210.07	207.85	216.56	212.02	212.77	209.24	214.74	218.04	207.75	211.01	208.46	211.65	215.72	209.73	211.6	207.38	214.96	206.94	216.75	213.63	216.02	215.01	220.44	204.37	207.3	211.17
209.12	208.36	207.34	208.23	203.35	208.01	207.85	209.25	210.11	208.21	207.51	212.85	205.15	210.66	213.08	204.79	208.84	206.41	200.86	207.54	206.55	200.31	208.52	212.47	206.32	202.89	204.22	201.17	204.93	206.44	215.36	208.19	212.17	204.73	206.31	205.5	209.81	201.22	214.95	201.22	201.78	212.07	208.24	209.61	209.74	212.88	211.99	211.35	201.82	213.53
199.45	204.09	193.81	203.07	194.11	201.44	206.83	200.25	199.34	204.49	201.77	198.01	201.62	197.73	203.38	200.33	204.81	204.53	206.13	197.04	198.45	199.02	195.11	200.22	205.05	199.08	201.64	193.39	196.39	198.71	193.69	198.07	198.48	196.57	202.14	191.28	199.19	198.22	196.45	199.01	200.72	201.14	199.32	196.09	192.35	202.38	200.48	201.65	201.53	197.05
211.52	212.33	205.54	206.55	211.27	206.25	212.03	207.29	215.25	214.05	205.99	211.4	203.87	203.8	203.67	198.95	208.7	202.53	204.3	211.69	212.5	203.59	213.12	210.49	210.05	212.06	216.24	218.25	208.38	209.27	206.91	212.21	210.41	211.98	209.72	209.06	208.34	205.12	212.49	208.8	212.17	213.32	209.54	215.07	209.05	209.45	208.22	206.58	204.37	209.32
219.89	217.74	218.03	209.1	218.36	214.24	217.39	215.23	216.9	218.37	221.18	217.58	215.21	212.74	218.29	206.4	222.79	223.72	208.26	220.26	217.59	211.69	223.09	217.45	217.33	219.84	213.93	211.61	218.17	220.82	211.93	216.6	211.39	218.99	212.73	217.41	218.01	218.96	214.63	214.82	222.12	218.8	218.82	219.57	215.64	214.06	219.27	209.71	221.14	215.88
208.07	196.79	208.22	199.02	192.89	200.46	205.34	202.94	201.66	205.27	201.6	201.12	196.29	202.08	205.48	210.34	202.06	203.05	198.42	202.36	205.54	203.39	201.59	205.42	207.65	205.48	205.17	204.82	202.28	202.14	208.07	207.11	195.65	197.77	206.82	200.6	200.86	200.79	197.92	203.02	201.23	203.37	198.19	199.09	203.24	195.13	203.32	205.39	202.03	209.13
210	212.57	205.13	210.54	216.04	204.48	216.49	209.46	206.53	210.21	207.88	207.3	211.88	213.46	208.63	203.29	208.55	208.64	207.28	206.7	209.46	207.97	210.51	208.7	208.22	209.19	207.52	214.48	211	207.29	212.33	210.94	207.06	210.54	213.11	210.28	212.74	207.77	203.46	210.07	207.28	207.29	208.27	214.87	207.51	206.21	208.85	214.04	208.33	213.66
204.95	203.1	209.79	208.86	204.33	198.98	202.82	207.72	203.33	202.07	203.04	203.69	194.75	205.5	209.65	207.46	207.41	204.75	205.06	205.93	206.26	204.3	205.71	202.43	208.47	200	200.89	202.94	200.15	209.01	203.8	204.34	209.76	208.11	211.23	203.52	200.45	208.56	199.92	207.49	205.95	207.53	209.59	201.3	207.91	204.47	202.28	205.33	204.06	202.85
206.78	203.48	207.12	201.91	205.43	202.16	208.14	201.79	202.28	206.49	207.82	209.28	202.66	198.55	205.63	204.68	198.43	205.06	202.84	202.82	203.64	206.39	205.4	211.46	202.44	200.16	207.17	200.7	203.43	206.9	208.82	201.26	211	206.38	205.89	196.97	199.44	206.84	206.88	208.68	203.4	202.07	206.84	208.8	204.88	206.22	208.36	204.27	206.13	209.17
210.88	205.23	207.32	205.49	206.35	210.16	215.36	204.51	206.11	207.76	211.96	208.19	209.65	205.68	206.79	210.43	208.33	212.37	210.86	211.19	199.86	202.24	207.2	209.7	209.71	212.49	206.5	217.41	207.71	203.43	206.2	212.98	207.32	210.41	212.05	209.51	201.48	207.81	210.78	206.68	211.35	201.37	213.75	200.68	207.88	211.26	203.18	213.2	203.94	214.24
207.27	205.55	215.83	219.71	208.92	209.62	207.19	212.08	210.69	209.41	212.14	208.21	212.53	207.71	212.41	207.77	210.29	207.87	203.56	208.89	210.05	213	210.08	207.93	208.47	203.83	216.23	215.5	210.64	208.51	205.46	208.03	206.72	202.55	208.28	205.61	205.08	213.22	210.75	209.53	212.31	207.83	207.71	211.63	213.59	206.13	206.74	203.76	207.15	212.49
221.87	219.8	217.65	219.59	221.82	214.98	221.08	214.64	217.99	221.48	213.57	214.94	222.58	221.93	211.94	218.47	222.62	211.63	216.69	224.31	214.47	214.5	218.77	213.42	221.33	217.65	218.74	216.72	216.9	215.62	217.62	216.65	220.4	220.94	215.12	221.14	218.62	213.78	213.95	221.7	214.15	215.16	218.18	214.79	215.35	222.46	215.77	223.32	212.77	209.91
202.92	208.88	206.43	207.68	208.38	201.98	212.77	203.33	215.2	208.11	209.03	206.12	212.12	205.53	205.02	210.76	205.19	208.88	207.93	207.21	208.18	208.13	210.2	203.2	216.25	210.55	205.91	205.08	211.59	204.63	207.56	206.39	206.62	208.53	208.87	204.48	207.02	205.93	212.37	213.9	208.23	201.22	208.87	208.79	208.12	208.62	202.58	207.58	208.94	205.57
207.73	213.35	204.41	207.82	212.5	206.78	212.42	211.33	203.78	207.49	211.3	202.98	208.35	212.83	211.51	204.44	202.77	211.44	210.06	211.7	211.4	207.61	206.58	206.39	211.1	206.56	216.21	204.55	207.06	200.44	212.78	208.28	212.07	209.51	202.1	202.05	206.03	201.73	201.06	206.39	206.93	214.86	213.38	204.28	201.31	208.73	210.8	203.89	208.09	201.63
212.89	221.96	214.05	222.08	218.23	214.15	219.82	209.49	222.49	217.5	212.71	214.88	213.67	218.68	214.48	222.84	216.34	221.06	216.45	217.65	218.27	216.25	216.58	214.5	208.54	217.4	215.08	218.74	216.24	223.44	222.57	214.65	213.34	219.51	218.61	221.7	214.59	224.36	217.03	214.84	210.87	220.06	216.23	217.81	211.69	217.89	215.07	214.17	220	217.56
200.84	199.89	198.37	202.62	198.22	198.25	203.29	202.14	197.03	200.42	204.81	194.24	198	197.93	196.77	200.36	199.04	206.34	199.38	202.12	196.02	200.14	194.19	201.22	194.9	193.44	197.56	202.55	194.37	199.74	192.46	205.07	198.06	197.83	199.39	199.92	207.01	198.41	204.5	195.88	201.89	203.27	192.14	206.62	201.15	199.82	201.32	201.77	202.84	203.39
207.45	210.4	202.79	202.09	209.55	209.11	209.17	209.65	212.05	210.44	201.76	211.22	211.56	207.22	207.78	209.35	205.17	204.89	202.35	210.44	210.44	206.34	205.71	210.31	206.22	208.68	214.92	198.28	210.65	208.01	201.58	208.15	214.67	206	204.26	209.61	210.61	216.9	208.7	203.46	206.97	207.24	204.06	206.15	207.83	210.97	207.2	210.02	206.34	204.38
205.15	209.54	215.37	209.79	207.78	205.52	207.75	201.73	203.14	212.84	210.93	207.22	203.72	209.94	214.31	204.48	209.13	206.15	208.03	209.62	205.99	203.74	209.36	205.1	208.49	208.26	211.1	211.62	204.52	203.91	207.6	206.7	208	212.52	204.9	206.52	212.61	207.67	213.67	203.41	205.65	202.74	206.82	206.01	206.41	200.74	208.53	208.9	211.91	208.97
203.77	205.56	202.75	202.65	204.16	208.47	203.42	200.91	199.99	207.28	198.93	205.48	203.38	206.88	205.49	198.63	200.98	202.38	208.54	209.57	201.5	206.01	197.42	199.13	200.5	204.71	198.63	206.81	204.37	209.66	201.2	201.6	194.45	207.06	198.65	207.37	204.7	199.56	203.2	201.87	205.98	206.97	204.56	199.17	202.93	201.9	205.58	206.63	203.21	204.69
200.16	206.56	204.39	204.82	204.32	204.78	203.64	210.05	199.95	209.06	202.1	208.31	204.21	210.36	211.1	204.38	207.61	198.69	207.56	207.9	203.63	204.69	206.42	208.72	212.93	205.44	206	207.42	213.06	206.54	209.87	208.24	211.26	215.17	208.44	205.89	213.44	210.88	206.67	209.41	208.12	202.8	216.69	210.2	210.61	204.31	207.62	212.34	212.36	201.91
212.14	209.2	206.19	211.36	200.58	209.34	208.08	207.86	207.67	215.21	207.4	208.06	213.02	211.57	214.29	214.56	203.32	210.25	209.5	209.1	208.6	205.21	206.59	214.16	201.64	207.82	212.04	207.85	207.05	205.54	204.54	206.77	206.32	208.67	208.71	207.13	211.15	215.83	214.69	210.74	209.4	211.77	206.85	208.76	207.17	204.47	206.21	216.03	209.52	208.27
209.52	212.35	211.51	213.97	212.79	210.77	211.14	218.01	211.46	214.39	217.56	205.47	211.83	213.92	217.21	212.61	218.59	216.17	212.99	210.22	212.31	211.01	221.16	208.59	206.82	212.45	218.21	214.96	211.95	210.96	216.58	219.82	208.43	211.17	208.98	213.59	217.49	215.99	203.83	219.68	216.5	211.49	214.66	209.29	210.07	211.07	218.36	207.89	211.22	213.77
201.17	201.25	203.69	195.94	197.11	195.39	195.27	201.38	199.23	199.69	203.48	194.63	197.29	203.42	200.8	197.51	200.53	203.6	194.39	204.03	202.37	198.64	193.27	197.63	198.67	200.75	199.18	199.02	203.95	205.31	201.42	201.94	201.69	200.28	194.6	193.29	200.67	199.61	194.22	196.43	198.31	205.71	195.15	199.81	193.67	193.99	200.88	198.92	202.02	205.36
212.94	207.75	217.93	212.13	211.71	210.89	211.75	213.98	212.59	209.34	212.36	208.25	209.06	214.23	218.32	206.23	215.04	214.34	216.81	210.33	212.39	212.28	214.04	213.04	209.41	211.71	217.49	209.37	210.26	216.37	211.75	210.92	216.67	210.27	213.41	216.05	212.53	216.63	208.16	211.86	218.33	217.38	210.81	214.96	215.83	207.56	209.25	212.43	212.73	207.82
208.23	200.99	210.37	211.25	205.32	209.5	204.44	205.19	207.89	208.8	213.82	214.35	208.27	205.86	208.76	206.73	210.42	203.81	209.01	206.54	208.94	205.62	206.72	209.3	207.05	209.93	215.32	208.16	203.08	208.73	212.62	206.85	205.9	207.92	210.63	211	207.96	208.91	210.41	210.77	209.16	206.35	211.63	207.42	214.59	210.52	204.14	204.31	209.99	212.44
203.23	200.18	202.6	197.81	207.5	195.88	201.47	198.86	199.45	198.98	198.36	199.13	202.16	203.2	191.48	206.77	196.35	198.76	199.17	204.94	200.08	206.54	195.98	198.13	199.42	192.72	199.48	193.14	196.06	196.44	201.7	194.72	199.32	197.1	204.16	197.62	198.51	198.77	202.15	206.87	194.83	197.99	197.78	196.89	200.63	203.44	194.22	201.84	197.66	199.68
214.42	207.08	206.12	210.12	210.76	217.09	218.32	211.82	211.73	210.5	209.94	214.65	212.46	212.17	207.87	207.45	211.9	214.29	214.07	209.45	209.69	209.3	212.16	206.21	216.19	213.46	206.4	212.6	210.87	204.78	210.74	206.9	206.72	206.73	213.46	209.98	213.95	207.83	214.66	211.34	212.83	215.03	210.92	217.05	211.93	208.88	208.82	209.15	208.69	207
209.67	205.14	200.3	211.14	205.23	211.69	209.34	203.56	208.78	207.49	206.11	205.7	203.44	207	211.65	197.69	204.52	203.4	207.48	209.12	206.51	207.78	207.4	205.93	200.83	207.84	203.08	206.71	204.4	200	202.63	202.29	197.32	209.41	208.5	206.14	202.35	204.05	202.04	207.13	199.27	204.48	206.29	201.74	203.95	206.95	208.81	203.06	203.47	201.79
203.35	203.64	199.41	202.25	202.89	196.75	205.68	201.68	200.41	198.45	203.39	209.45	205.93	202.79	200.55	202.21	203.12	203.8	203.1	201.4	214.86	201.17	204.25	203.23	204.39	205.54	204.45	202.21	204.13	202.13	199.34	204.59	206.97	201.54	205.53	198.93	202.23	203.68	206.26	203.43	195.81	204.57	201.62	200.31	201.59	196.58	203.92	206.27	195.71	205.07
218.5	219.4	218.87	222.87	218.6	219.97	223.85	218.53	221.05	221.97	216.78	217.36	218.27	220.94	208.14	216.21	220.5	224.66	227.13	221.83	218.74	216.48	218.87	220.92	214.98	223.13	220.52	221.03	214.65	217.07	212	214.06	218.54	226.9	212.77	217.03	222.34	217.43	208.82	218.29	212.62	214.32	213.25	223.55	210.38	221.48	218.55	222.11	223.23	215.55
197.26	197.93	190.67	195.84	192.78	191.59	195.08	189.46	199.7	197.12	200.68	196.99	198.81	200.08	195.69	202.21	197.47	193.01	191.77	192.18	196.69	199.71	200.09	199.47	198.93	201.92	200.45	192.88	195.59	193.77	198.93	200.18	200.34	193.11	194.89	196.53	196.39	196.49	192.34	197.41	201.05	193.36	198.19	197.55	194.42	193.81	196.65	191.7	195.28	191.6
213.33	208.58	205.2	211.19	214.83	212.32	213.13	210.85	208.21	214.27	215.09	212.61	208.39	215.17	211.22	214.49	207.08	214.31	213.8	213.86	209.95	213.08	207.86	213.93	215.03	206.6	213.99	213.16	214.02	205.55	210.31	213.48	211.66	213.19	212.57	210.75	208.05	213.88	208.47	215.64	213.29	212.34	210.54	215.82	214.25	209.75	213.36	214.34	210.19	214.69
203.29	200.96	199.76	204.13	201.91	201.53	205.9	205.25	208.9	198.8	206.35	200.94	202.76	203.45	202.38	195.59	200.98	200.15	201.81	201.74	205.92	199.33	203.81	192.14	198.77	204.69	205.84	203.77	202.44	205.8	202.21	199.23	200.88	207.69	209.82	205.73	200.45	206.47	201.37	204.66	212.59	210.84	208.89	205.18	200.13	199.14	198.68	197.44	205.81	206.37
208.25	217.02	210.02	212.44	211.46	215.98	211.88	212.03	217.05	214.55	208.13	209.54	208.44	212.64	211.42	211.17	213.69	212.07	213.73	212.38	220.55	216.25	210.64	209.32	223.88	208.27	208.12	216.22	210.09	210.86	206.51	210.92	206.65	205.57	208.22	210.36	211.8	211.28	207.87	206.2	211.08	212.53	209.94	210.52	212.36	212.7	212.76	215.02	209.56	206.89
201.26	212.59	211.5	205.35	207.2	213.38	205.67	207.45	207.25	207.86	213.16	214.13	205.28	208.88	216.51	203.01	205.45	204.25	211.36	212.26	210.24	208.07	206.77	212.88	203.77	207.91	205.41	208.62	210.41	211.5	212.53	210.73	212.3	211.4	209.68	209.8	208.72	208.39	209.97	205.15	205.63	212.67	206.9	204.64	214.47	206.4	207.5	215.56	209.36	209.26
211.49	206.54	208.33	199.95	202.52	204.59	201.41	204.69	211.89	209.68	213.46	205.28	206.94	203.28	210.26	210.67	205.73	211.72	207.85	205.83	217.93	210.42	206.92	214.31	207.84	206.66	207.61	210.16	211.3	207.28	208.63	209.96	204.04	209.73	213.62	202.71	207.07	204.27	202.55	219.17	206.09	208.06	207.78	213.05	208.02	210.92	204.3	207.51	210.58	207.9
195.84	201.46	191.53	197.38	199.07	198.63	201.41	203	195.12	194.73	194.49	197.28	201.72	196.39	204.5	195.11	197.48	201.34	195.91	202.52	199.49	206.64	200.01	198.82	199.34	198	208.55	197.68	194.46	195.15	197.21	194.17	192.19	195.42	205.53	198.93	197.62	199.05	198.37	201	200.4	198.71	197.87	199.45	196.19	195.76	200.36	196.58	192.12	191.2
192.59	199.94	200.3	202.81	204.68	201.12	199.68	195.62	198.51	196.48	203.04	195.42	198.03	199.46	199.17	202.76	196.35	201.68	202.06	198.61	197.53	207.23	198.26	201.14	196.67	205.75	201.93	199.29	195.02	197.46	192.55	197.08	206.04	199.98	207.29	202.14	194.64	198.68	200.2	198.21	203.72	199.06	195.92	192.9	206.04	204.94	197.26	197.12	200.21	203.91
196.18	204.58	207.66	199.94	203.47	205.19	201.76	201.71	203.85	207.56	199.89	204.83	204.16	207.02	204.85	202.98	207.02	205.12	204.13	193.45	201.19	206.94	205.43	202.16	208.5	202.56	204.16	200.59	206.65	201.65	197.05	200.38	210.13	199.89	203.14	206.54	205.01	197.16	204.69	206.14	198.56	196.22	208.83	202.15	200.89	201.69	202.18	205.96	203.91	201.53
198.21	201.68	203.37	198.95	193.26	201.18	197.06	198.36	202.27	202.92	196.3	201.47	196.54	207.35	201.83	203.91	203.88	196.09	207.18	203.98	202.87	198.88	200.27	200.28	201.14	200	199.64	200.31	198.79	195.07	198.92	195.53	198.82	202.18	197.41	205.42	194	194.31	201.25	202.71	196.88	198.17	194.77	198.75	203.06	199.2	201.35	200.07	199.57	203.36
208.76	207.98	211.4	206.56	212.34	202.39	214.42	209.83	208.95	212.58	210.64	215.64	214.92	212.28	208.19	213.66	217.2	209.39	213.89	211.08	215.31	207.15	211.39	213.25	211.79	210.92	209.83	212.38	211.83	214.26	211.9	207.27	212.26	214.54	216.35	208.74	214.75	215.91	218.01	212.53	208.1	209.04	214.32	203.22	211.42	210.75	206.04	214.94	206.83	213.11
213.61	218.01	218.78	213.97	222.35	217.51	221.65	213.64	218.91	219.18	217.9	216.57	213.12	219.93	224.01	215.86	213.95	215.66	215.13	215.6	205.07	213.16	214.48	215.69	215.3	219.73	209.68	217.24	218.31	217.15	224.87	217.96	218.16	216.41	221.27	219.08	221.81	217.59	222.44	219.53	214.12	216.68	216.73	214.97	217.92	218.17	212.02	213.98	219.03	209.93
211.47	207.33	206.95	215.1	206.36	210.41	209.03	204.08	203.98	213.39	210.82	211.08	212.19	213.9	206.44	209.9	207.07	205.45	201.19	207.43	206.96	208.61	210.25	201.73	205.72	212.97	213.49	206.24	210.8	199.75	207.8	208.06	208.59	208.95	209.66	207.57	213.07	200.84	211.78	202.09	208.44	202.79	208.42	211.98	202.86	208.19	205.2	206.23	204.03	209.87
201.06	194.5	199.48	195.95	199.45	194.4	194.78	195.87	195.28	199.36	200.25	198.55	191.43	202.28	190.96	194.17	201.62	197.99	200.6	193.58	196.36	202.14	200.42	199.11	204.19	194.2	194.27	197.65	194.92	198.07	189.89	203.02	194.07	193.8	193.46	198.57	197.74	195.14	195.65	199.78	204.07	194.71	197.71	196.07	198.98	196.82	203.31	197.74	195.85	201.03
216.52	218.02	214.8	214.89	216.8	211.85	217.87	214.55	211.87	211.88	218.21	211.12	210.32	211.91	211.86	209.79	210.48	213.49	212.01	216.04	209.24	210.49	207.67	209.54	212.72	213.32	213.35	213.35	217.04	214.76	208.69	217.48	214.45	217.51	210.06	214.69	209.46	216.05	207.42	212.41	214.55	208.44	211.47	215.38	205.28	214.93	212.21	213.73	215	216.59
205.25	213.21	212.5	209.31	217.87	219.41	210.88	209.58	210.3	213.42	215.38	210.16	209.93	212.64	207.29	208.32	215.14	208.54	214.7	205.13	206.43	203.56	214.87	215.5	214.84	211.97	205.36	212.51	210.98	206.29	208.97	214.99	213.1	207.22	209.7	211.95	219.03	209.24	213.56	202.83	210.96	210.11	215.96	210.97	212.61	213.71	213.82	206.15	212.33	214.93
210.07	211.58	204.24	206.05	212.05	210.05	209.5	206.37	207.88	207.04	207.26	191.47	209.43	208.46	207.89	208.35	211.78	207.71	208.67	210.39	209.49	206.72	209.21	210.6	207.03	208.2	212.51	209.63	211.61	204.85	209.41	209.78	204.88	214.75	203.46	208.89	208.2	206.79	206.57	204.21	211.1	205.98	205.43	207.81	203.44	201.45	208.73	209.26	210.52	207.87
212.07	205.11	211.61	208.85	204	204.74	217.22	203.11	201.54	217.77	214.56	203.88	209.74	210.63	209.92	206.3	203.15	211.2	205.68	209.66	209.17	205.92	203.77	204.85	210.95	207.61	207.41	210.05	204	214.93	206.15	199.34	208.15	205.44	209.93	206.24	211.43	203.83	209.48	208.96	210.63	212.02	207.92	206.08	212.67	209.34	204.47	208.41	205.73	210.83
212.51	212.9	206.82	217.32	209.63	209.57	221.09	214.34	208.13	212.69	209.77	209.39	207.04	210.51	217.77	204.27	213.53	215.86	213.4	212.15	212.25	210.96	216.76	212.67	209.68	211.69	214.83	214.83	211.52	208.46	213.1	204.69	218.79	208.33	218.18	209.63	214.1	217.07	214.27	211.61	211.18	210.76	207.24	211.62	212.44	210.28	215	207.34	208.4	208.84
215.43	207.46	205.89	207.7	211.08	209.4	212.84	200.58	211.73	210.03	207.41	202.41	210.63	202.74	206.4	206.57	208.15	202.93	208.97	208.2	212.33	208.41	209.89	213.4	206.33	214.88	209.24	211.42	209.87	208.44	207.36	212.72	210.34	208.98	209.08	208.54	213.02	207.41	202.72	212.49	205.51	208.17	207.8	210.61	209.36	205.58	211.01	205.71	210.62	213.75
206.1	200.17	200.65	200.37	206.16	204.55	201.98	203.2	201.42	207.64	201.56	203.25	203.39	207.4	205.57	208.94	203.66	211.03	201.31	204.47	200.39	203.71	199.22	204.12	206.44	208.99	201.53	194.91	204.93	208.38	202.27	194.15	203.52	208.22	206.91	204.06	212.84	207.45	207.65	202.92	204.35	201.98	205.05	205.52	207.36	205.57	208.66	205.36	209.85	209.91
199.31	193.7	196.73	199.59	201.62	199.94	206.35	202.54	206.54	200.61	198.92	196.3	202.65	195	194.08	200.59	202.27	201.04	203.13	195.9	198.34	200.46	201.33	195.19	198.32	203.33	199.8	198.51	206.25	201.28	197.54	200.05	208.76	205.17	194.98	204.36	197.32	204.1	202.48	197.22	202.52	199.33	202.08	205.42	202.62	197.99	201.51	202.05	200.26	200.13
213.91	200.54	206.62	203.51	214.06	214.99	211.26	211.09	201.2	204.22	209.27	203.64	212.92	206.63	203.58	202.1	204.82	208.07	201.79	213.16	204.02	215.98	202.15	205.77	203.36	206	205.11	209.64	202.41	207.5	212.31	209.11	209.13	205	213.89	208.4	209.26	210.21	206.99	205.33	203.51	209.86	214.46	208.21	210.99	206.43	214.97	210.69	212.34	198.97
216.38	218.35	222.02	219.45	225.17	221.98	219.67	220.03	216.18	220.75	220.93	222.96	224.31	218.57	215.86	213.43	219.74	217.23	217.79	221.66	224.67	224.61	212.59	213.57	216.59	217.48	219.9	221.46	219.55	226.26	218.53	219.45	210.81	220.67	219.01	218.82	215.35	215.42	222.49	219.96	220.97	218.96	225.15	213.23	217.64	216.29	218.6	218.82	219.17	218.54
207.83	218.81	218.48	209.02	212.09	213.02	212.62	211.99	205.15	210.57	214.46	219.29	212.64	208.89	211.55	212.43	213.37	211.74	206.41	205.12	208.97	210.64	211.58	218.73	215.46	206.68	211.29	207.11	212.15	210.52	213.2	209.47	212.4	208.74	217.23	204.23	215.83	215.16	209.91	213.43	213.05	207.54	211.97	209.59	214.45	207.83	213.69	211.1	208.13	215.05
210.41	202.9	205.11	203.84	206.46	207.6	205.04	209.07	216.06	207.59	208.61	210.9	205.11	208	207.08	206.49	206.45	208.81	204.97	213.28	207.68	205.66	207.09	209.39	212.9	209.63	215.38	210.23	209.29	212.12	211.04	211.09	210.9	212.37	207.25	207.23	211.02	211.33	213.81	203.76	209.04	217.83	209.49	204.64	208.53	203.08	210.07	209.91	210.89	212.34
196.45	200.31	196	203.16	197.99	202.15	202.75	198.09	201.96	193.95	200.66	199.46	204.63	191.36	199.66	197.76	195.71	202.24	198	206.75	204.17	195.85	199.76	198.33	199.61	196.46	205.92	194.44	202.67	200.85	198.9	202.31	201.2	199.85	193.97	197.85	199.35	197.28	197.09	203.54	197.85	188.96	200.33	201.95	199.41	202.52	198.82	204.52	199.19	200.82
206.47	201.16	210.08	203.9	203.59	203.33	203.51	198.5	208.26	203.83	208.32	207.46	207.95	198.07	200.09	204.74	210.69	205.64	199.15	202.04	210.89	207.28	206.27	204.75	193.06	209.06	195.8	205.58	205.88	196.81	206.82	197.76	206.01	201.01	203.27	203.81	203.43	198.78	201.5	207.5	198.97	206.65	198.17	203.66	200.55	199.09	204.9	202.82	197.53	198.06
206.6	206.48	212.88	212.3	208.31	199.63	210.99	213.15	206.47	201.75	211.51	215.73	206.95	203.61	205.28	216.16	214.81	207.84	208.05	212.66	208.05	206.31	207.45	209.28	205.88	208.85	204.98	211.13	208.35	206.95	207.56	205.14	210.66	213.63	210.79	209.8	212.85	214.21	215.65	212.55	213.88	207.84	213.97	208.54	209.52	210.92	211.28	213.28	211.01	204.82
203.14	205.19	198.69	202.95	208.64	207.06	201.2	209.19	210.6	201.93	203.05	202.47	203.75	204.04	207.78	201.73	201.92	200.32	202.66	198.16	200.83	198.27	204.43	204.5	204.88	197.27	203.86	209.96	203.1	195.52	199.28	201.08	200.39	201.89	201.02	202.92	202.52	208.15	204.6	200.61	202.01	199.64	201.12	203.3	199.83	197.9	204.52	205.35	199.33	203.19
208.36	199.66	207.58	200.91	198.33	205.41	202.22	208.44	202.15	205.96	201.05	210.34	205.4	207.35	205.2	201.66	207.03	201.71	200.97	204.93	200.94	200.46	210.57	206.83	201.77	210.95	205.25	208.14	202.54	200.37	206.66	198.65	206.04	203.71	204.89	197.27	204.67	203.05	207.13	202.85	204.35	203.07	202.32	205.2	203.92	204.41	202.11	201.63	203.83	205.47
203.84	200.85	208.68	204.3	201.18	206.49	201.4	206.86	201.68	205.34	207.98	201.82	200.63	203.77	203.55	201.4	197.68	199.04	205.68	207.6	197.83	199.3	207.67	198.9	200.51	207.69	202.65	201.83	205.14	201.65	203.59	201.3	202.15	205.05	207.11	196.31	196.79	204.84	201.72	204.11	204.69	209.91	207.97	200.21	200.81	207.42	210.86	203.85	204.26	203.82
206.64	201.77	204.8	205.55	197.08	194.86	199.21	202.68	197.69	198.22	199.53	196.53	193.85	194.32	197.74	197.44	203.79	204.84	203.55	199.58	201.13	205.65	201.23	202.72	205.17	201.3	197.97	200.09	199.56	198.81	202.34	201.46	195.87	199.15	200.95	200.46	196.6	204.29	199.84	205.35	203.12	197.91	199.49	204.12	203.33	197.03	204.12	192.82	198.52	199.15
214.35	215.51	209.94	215.01	212.46	220.51	213.95	217.59	212.38	211.43	212.8	208.28	217.38	207.58	208.8	214.31	215.96	212.39	216.02	212.83	209.37	207.11	215.43	213.94	211.99	206.99	212.69	213.34	215.14	209.72	210.1	216.86	212.58	208.27	210.25	211.42	206.92	212.98	212.64	219.26	211.72	217.92	216.27	211.43	217.26	204.34	204.8	213.86	214.72	212.61
201.45	198.37	197.17	198.22	202.88	200.72	196.16	199.93	200.49	203.77	201.82	198.73	208.25	194.26	206.95	206.31	198.58	203.02	197.27	200.16	203.08	199.89	200.12	196.85	196.54	203.37	199.31	202.51	203.25	207.42	205.77	204.9	201.85	197.19	197.61	197.23	202.89	205	199.86	203.02	205.46	208.4	196.14	197.92	205.68	195.77	199.33	206.05	195.24	199.65
202.64	208.79	207.22	209.02	208.01	204.04	199.71	197.9	204.88	199.25	204.54	203.17	203.48	206.59	197.26	206.28	204.59	212.1	202.95	203.49	199.7	199.46	199.43	208.95	200.5	198.77	200.72	206.83	202.4	200.53	201.62	199.86	203.22	204.43	205.19	200.27	203.5	208.8	205.15	202.24	202.2	210.21	202.67	199.95	201.86	207.06	204.7	200.21	200.87	201.74
199.71	209.64	208.96	200.15	204.5	208.32	208.33	206.65	211.26	206.15	203.08	204.45	202.63	201.55	207.46	207.33	208.44	204.42	206.21	196.76	206.04	204.55	200.63	203.71	203.12	209.48	200.18	203.87	202.78	196.04	203.51	203.13	206.66	203.1	206.49	202.8	206.9	199.27	205.28	199.42	197.88	205.34	203.88	200.51	202.24	201.28	204.95	205.16	208.41	206.89
211.03	215.75	213.1	216.74	214.54	217.65	209.91	214.94	213.09	212.79	213.65	212.09	217.33	213.1	212.97	210.44	217.86	213.83	213.67	214.58	212.09	219.62	214.22	212.4	210.54	216.36	212.83	217.89	210.54	211.15	208.11	218.31	209.27	221.28	213.3	213.24	217.47	211.45	207	213.93	216.6	209.04	206.18	205.25	203.93	213.82	211.17	211.6	213.33	216.9
197.96	198.9	206.26	202.66	209.83	201.01	207.8	203.75	203.6	202.52	210.37	202.84	206.11	203.32	201.54	205.38	203.35	212.08	204	201.49	204.96	200.93	203.79	205.84	202.16	205.49	203.26	202.63	212.73	200.67	200.83	204.46	209.83	205.71	206.17	197.65	203.53	206.66	206.64	205.97	199.64	204.18	198.08	203.89	207.03	207.3	209.6	207.88	200.5	204.97
205.92	210.63	211	214.67	209.49	200.51	210.39	205.87	204.3	204.09	203.76	208.47	212.2	206.42	210.35	204.32	200.64	207.12	205.61	207.18	207.07	216.76	207.49	203.48	210.39	203.28	206.51	209.07	206.94	211.81	210.61	210.96	207.21	208.96	208.77	204.61	210.46	203.71	207.76	203.66	208.03	204.78	201.43	201.89	204.1	197.62	212.85	206.06	204.05	207.84
208.32	199.83	203.09	196.87	207.18	211.12	209.03	206.24	204.57	206.78	203.58	203.08	202.19	204.23	203.67	209.4	203.4	208.11	203.99	199.61	199.18	201.49	202.91	207.49	204.11	199.37	211.88	206.31	203.08	206.84	199.86	209.82	196.44	208.13	205.44	207.06	206.68	195.94	208.96	199.96	201.09	206.69	201.68	209.92	205.55	206.42	201.08	199.95	205.73	203.84
217.45	216.43	215.45	208.71	213.79	214.1	213.38	207.17	215.69	215.43	209.01	206.92	214.83	209.27	216.92	212.92	211.55	200.25	217.28	210.57	211.3	213.01	208.49	217.55	208.73	211.41	206.81	214.89	212.81	208.95	209.2	212.95	216.62	210.57	214.99	214	215.08	215.04	213.06	214.58	206.72	213.02	211.63	208.66	212.95	214.22	219.73	212.51	212.94	217.2
220.72	211.11	217.86	214.95	216.3	219.82	214.91	217.24	221.65	219.75	220.69	218.66	222.5	221.09	215.01	211.09	216.93	215.51	215.06	215.91	219.65	213.95	207.26	220.38	205.41	215.43	216.78	214.01	211.34	219.49	217.43	221.29	215.57	216.99	213.21	215.12	214.12	214.45	217.51	223.17	214.7	222.27	214.7	218.4	213.45	223.86	219.74	216.42	217.14	213.11
209.51	208.11	211.63	205.64	207.5	205.97	199.08	209.39	205.05	207.2	207.55	203.93	211.66	210.08	203.88	212.8	209.77	205.74	203.69	210.18	202.57	211.32	208.69	211.8	201.26	209.76	210.22	206.77	213.15	208.52	203.21	210.72	207.73	203.78	212.47	207.11	207.03	203.5	203.35	206.9	207.6	203.34	210.66	205.83	204.2	213.74	209.69	209.05	211.68	209.52
201.68	201.64	205.48	193.84	195.08	205.65	198.28	197.57	203.05	201.8	201.97	204.09	204.23	197.02	198.59	207.59	203.47	201.97	200.44	197.19	206.08	203.23	206.29	201.65	200.38	199.59	197.25	203.94	206.3	198.87	206.17	204.84	200.76	200.03	204.64	204.58	200.55	200.19	203.31	207.66	207.16	204.88	201.37	199.85	201.61	206.46	207.1	208.38	204.47	204.31
214.45	210.06	217.14	212.45	215.22	209.54	215.99	219.73	207.23	207.75	210.35	213.96	210.33	210	207.02	212.62	215.32	217.77	212.57	207.27	211.35	211.69	216.57	204.42	216.87	218.09	209.39	204.31	214.65	214.63	206.27	218.14	214.19	206.79	219.45	207	207.59	212.03	214.84	218.05	210.23	219.7	209.28	212.62	208.26	210.71	208.56	212.34	213.33	213.28
203.42	206.92	207.01	201.88	208.3	207.93	200.95	205.98	203.34	200.61	200.59	208.66	203.71	203.1	209.02	199.95	203.22	198.47	196.7	204.54	198.63	206.53	207.06	207.25	202.29	200.46	204.45	204.91	199.98	201.22	196.58	199.82	202.86	203.16	203.84	208.21	204.73	203.44	203.03	209.58	205.83	211	200.76	205.02	208.9	204.01	205.38	210.63	199.44	203.11
204.54	196.17	201.31	202.7	201.37	197.12	196.15	201.63	204.71	205.92	205.57	197.61	200.75	205.9	202.68	203.96	199.27	195.32	199.71	204.19	197.14	201.7	204.91	200.52	205.3	197.29	204.92	202.46	201.56	206.21	204.86	195.89	200.91	200.54	203.33	204.36	197.77	201.68	201.86	199	205.45	199.74	209.67	206.14	207.55	199.48	200	203.26	198.08	204.68
205.24	212.25	214.47	206.11	207.95	210.32	209.51	211.1	208.41	209.57	211.35	212.94	210.23	207.18	205.62	208.91	207.56	208.72	204.16	214.71	207.12	210.1	205.75	208.7	207.87	214.23	211.56	207.42	211.41	208.56	199.63	207.17	206.78	209.43	209.58	207.76	206.25	212.13	205.1	207.4	202.31	205.6	212.42	213.41	208.01	203.03	207.96	208.59	212.16	210.98
200.48	204.39	201.32	198.26	202.16	202.25	200.21	196.66	200.01	207.2	208.49	203.19	200.52	208.84	198.41	208.63	201.78	201.46	202.85	199.68	201.83	195.59	204.67	204.82	201.42	202.81	202.23	196.48	211.38	203.74	200.67	202.32	205.79	205.17	203.56	200.51	205.8	206.15	206.42	198.86	202.22	202.5	200.91	200.96	197.11	200.41	205.29	207.64	194.89	207.36
206.89	207.69	211.88	216.53	212.11	207.22	210.22	209.5	211.95	202.78	209.74	210.29	213.19	207.02	209.31	207.92	205.14	214.07	210.16	203.63	211.48	212.2	215.01	208.45	214.07	207.25	209.89	210.98	210.29	205.15	210.1	207.29	206.85	211.64	207.04	209.07	209.88	215.84	209.43	209.49	210.37	205.28	207.74	205.43	206.45	216.46	212.75	210.72	215.39	206.69
203.54	204.55	202.83	202.07	212.15	206.39	199.12	209.9	206.71	202.59	207.4	203.73	197.33	201.06	205.13	199.76	201.65	201.43	200.06	209.79	203.33	201.96	201.15	202.16	203.87	205.81	202.84	198.12	204.54	205.98	204.31	204.09	201.75	203.66	202.48	204.4	201.08	207.36	203.59	209	200.54	201.49	204.94	200.3	208.03	198.66	203.55	203.62	205	206.08
215.29	213.18	217.04	210.92	217.88	216.77	203.32	213.18	207.8	212.1	210.05	211.78	208.85	218.1	209.27	216.93	213.86	217.89	213.22	212.97	212.02	210.3	216.26	210.38	211.25	209.94	216.92	213.21	208.94	205.05	207.94	211.55	207.87	211.08	212.2	207.75	211.52	209.3	210.71	202.52	214.17	213.72	209.25	207.4	211.25	210.89	212.42	207.05	211.35	215.85
203.87	215.77	215.45	211.57	207.1	210.74	214.14	208.64	209.18	212.73	212.56	210.84	211.68	211.96	215.55	205.04	219.71	208.76	206.31	211.84	215.06	212.34	213.44	206	211.38	207.26	215.59	208.84	212.26	211.7	209.8	211.45	218	211.13	209.8	215.26	209.4	220.13	210.66	213.94	206.5	207.01	214.17	210.47	208.78	205.69	211.07	214.03	211.55	212.59
208.21	208.84	205.01	207.26	204.79	199.78	211.49	209.07	200.91	207.02	208.16	203.71	208.85	205.58	207.31	209.95	209	207.83	202.96	211.46	204.53	218.39	205.64	204.25	207.84	211.76	212.51	215.7	213.35	206.06	213.34	205.56	205.75	208.8	207.28	208.55	206.07	201.1	212.46	207.93	208.44	213.07	198.33	206.25	206.66	207.02	209.99	201.91	206.74	207.72
203.6	209.82	198.91	200.27	199.62	203.62	202.13	198.1	203.3	201.83	202.92	201.93	202.96	201.01	201.83	206.74	204.77	198.37	199.77	196.1	208.53	206.26	203.97	201.98	203.43	198.42	206.38	201.79	208.12	205.06	198.77	208.28	200.87	206	200.71	209.42	197.15	199.06	197.3	199.32	207.15	199.75	210.06	200.19	204.99	201.17	205.79	204.85	200.97	202.23
205.79	209.71	202.74	208.16	209.95	206.39	202.88	203.48	198.65	207	202.44	206.11	210.66	212.16	209.26	199.99	202.93	196.78	200.13	205.64	203.07	205.52	203.13	208.41	201.64	201.55	205.47	198.76	208.41	203.43	211.63	210.09	205.09	204.02	209.1	205.59	199.68	202.55	210.43	211.22	204.28	202.92	204.42	203.28	205.98	202.55	200.78	206.66	203.7	204.63
207.61	208.5	208.11	205.06	212.2	214.8	207.15	205.65	208.95	208.18	211.69	202.14	208.59	204.93	210.74	207.61	209.99	213.27	207.78	209.87	209.21	211.96	206.82	211.24	205.16	211.66	203.27	206.53	204.56	210.75	208.9	206.99	212.04	210.82	204.21	203.67	204.26	204.74	205.74	211.95	211.91	205.79	211.46	207.56	209.52	206.04	207.01	218.16	209.6	208.63
201.72	210.62	207.37	210.51	210.47	206.39	209.16	213.08	214.91	208.47	209.67	212.93	209.35	204.12	214.08	203.82	209.86	212.1	208.21	210.33	218.05	209.15	204.17	202.25	206.37	204.58	201.24	206.58	206.67	213.34	206.81	205.23	212.65	207.11	209.93	208.36	206.6	214.32	204.71	208.82	206.25	210	206.96	212.8	208.52	207.54	206.24	209.02	206.06	205.53
207.29	208.18	207.07	205.88	209.64	214.93	206.75	209.46	207.5	203.82	206.48	208.15	214.17	211.99	208.86	209.36	204.22	211.11	205.93	206.89	207.94	213.33	203.3	212.59	209.8	207.98	208.94	205.43	207.08	213.26	205.09	210.17	203.15	206.2	206.6	214.82	209.27	208.09	213.57	218.99	203.56	204.34	208.02	211.15	205.17	207.7	213.21	202.79	214.8	203.1
209.8	206.88	202.62	202.4	195.23	208.73	203.09	197.19	197.3	206.39	206.29	201.99	204.03	205.25	203.16	205.63	208.56	207.14	201.99	202.08	208.12	202.48	202.03	205.16	199.32	202.44	201.72	201.32	203.12	208.87	200.79	202.08	208.41	199.72	207.49	200.55	203.72	209.28	206.22	207.4	202.91	198.56	205.37	201.72	208.65	204.91	205.73	202.2	202.49	207.44
199.47	207.09	205.17	204.76	194.45	200.71	199.84	202.29	198.77	200.17	198.18	199.22	205.85	199	202.76	199.99	209.56	200.61	199.86	195.95	203.91	202.22	199.45	203.6	206.13	199.75	207.15	206.76	199.74	206.67	202.16	205.05	200.85	200.09	199.36	205.74	200.68	207.97	204.8	198.31	201.49	202.48	198.62	197.3	197.19	200.37	201.18	206.61	202.13	201.83
215.77	206.73	211.26	205.53	216.41	216.18	212.13	214.44	209.86	215.18	212.04	212.15	208.4	211.85	211.94	220.03	214.37	213.92	213.78	217.02	219.85	209.7	209.55	215.03	220.08	211.24	207.96	211.59	208.75	215.76	212.68	212.65	214.76	217.24	211.44	219.34	212.11	211.11	211.96	219.17	210.89	211.02	204.09	208.7	210.62	210.99	214.64	209.94	213.82	218.95
201.46	205.6	203.82	203.83	197.88	201.52	199.27	200.11	199.93	201.16	202.58	202.1	200.81	205.17	206.17	199.7	200.33	203.92	207.56	196.82	203.55	200.06	202.15	205.75	200.4	205.66	199.04	206.43	203.91	201.26	204.21	201.26	203.58	200.91	205.61	199.24	194.12	205.05	203.13	203.2	201.6	210.93	204.28	203.58	210.68	200.58	198.21	203.98	203.93	200.23
206.9	206.1	211.22	208.98	210.38	213.01	214.14	207.18	215.54	206.25	205.53	213.19	202.16	205.91	205.02	210.9	210.29	207.68	214.16	213.19	213.21	212.88	207.94	212.8	215.18	209.75	210.82	207.64	209.81	212.72	211.83	208.91	208.16	203.07	203.68	211.47	208.73	200.01	206.59	209.99	210.26	208.52	214.86	210.68	213.06	210.84	217.65	209.17	209.4	214.79
205.01	215.85	210.02	211.36	213.67	212.32	210.02	212.74	207.28	213.34	206.96	212.55	210.4	205.19	214.66	210.5	202.96	206.75	210.5	209.12	209.34	206.39	210.16	207.42	209.67	199.02	204.93	207.87	204.17	212.58	217.69	208.89	210.17	207.49	203.51	205.15	210.73	206.45	209.89	202.35	207.6	211.54	206.77	211.77	207.46	210.84	205.59	214.04	207.23	209.41
217.35	211.63	208.25	211.42	210.59	212.08	215.16	209.92	211.84	214.6	215.96	208.14	203.96	217.07	204.38	212.36	211.15	212.93	217.68	212.24	205.52	215.76	213.72	214.55	209.98	210.54	210.05	220.06	209.4	217.07	216.73	211.74	211.76	212.08	216.18	206.31	217.01	213.22	208.87	201.83	211.71	217.75	210.71	212.61	211.05	218.3	215.14	215.78	216.12	214.18
217.97	219.95	218.35	217.62	220.93	213.98	209.91	215.02	218.37	219.19	216.62	217.58	214.4	216.64	219.08	217.05	217.41	221.05	214.23	214.75	219.7	214.73	214	215.49	217.5	216.11	221.35	218.03	217.93	206.1	219.55	223.57	217.37	217.58	214.21	218.54	214.62	222.32	209.54	209.09	220.05	221.51	215.15	219.02	208.5	219.69	217.32	222.08	211.28	210.88
200.28	204.35	199.55	207.57	207.25	202.36	210.33	208.05	202.08	202.06	199.93	201.93	200.43	208.83	201.23	199.22	207.09	194.96	198.92	209.65	202.53	197.35	212.82	207.01	204.57	202.61	206.09	203.8	203	201.83	207.99	202.45	199	205.2	201.85	208.14	202.9	209.14	201.97	206.22	204.55	204.31	197.21	198.96	207.63	199.71	198.48	203.03	199.88	207.21
207.53	205.13	205.48	210.25	206.61	205.99	214.95	215.61	212.23	201.18	213.55	208.14	207.74	210.11	216.42	210.15	202.82	202.29	209.66	213.66	204.42	201.46	208.96	217.91	215.02	209.3	205.36	215.61	211.12	211.91	208.54	212.14	208.06	205.37	205.52	207.49	211.99	212.35	210.1	207.46	219.95	208.63	202.71	210.69	210.62	208.38	203.17	205.2	206.32	208.31
214.58	214.02	213.29	219.43	214.49	214.21	224.39	216.35	215.9	224.67	224.92	218.3	212.64	217.84	211.47	220.6	218.34	217.65	218.3	218.69	214.87	217.86	221.19	214.95	217.72	221.43	218.68	221.55	220.91	221.1	214.25	214.73	220.42	217.09	217.07	214.16	218.79	222.66	219.21	225.96	219.6	212.65	214.38	211.07	212.28	220.24	218.87	219.31	219.76	212.55
207.96	205.68	204.81	206.15	209.47	212.16	209.05	204.07	204.41	207.39	211.94	206.74	209.05	208.92	206.21	201.73	211	208.26	204.32	199.84	211.12	208.99	209.94	210.23	212.66	204.86	206.88	212.72	209.72	207.8	210.75	206.48	202.69	209.67	213.11	207.35	206.65	209.06	213.9	205.61	207.43	206.08	205.27	210.1	207.6	208.38	212.3	210.54	208.72	217.63
210.54	207.83	206.67	203.66	200.93	213.86	206.2	208.15	207.83	212.79	207.68	209.12	207.8	199.16	208.92	208.62	210.79	201.83	204.82	209.5	212.31	205.37	210.47	205.71	213.84	203.23	206.7	212.35	207.36	207.56	203.28	204.59	208.76	208.16	207.73	204.99	211.8	208.31	206.76	207.32	206.17	203.77	211.36	204.56	204.69	210.79	207.84	206.97	207.1	207.17
196.12	205.24	199.1	199.49	202.28	200.68	206.3	202.79	199.01	204.51	205.32	203.24	201.28	204.22	201.91	199.73	199.57	203.23	197.15	201.67	203.76	202.2	200.67	200.49	192.76	200.92	201.83	203.38	198.94	199.2	201.67	204.34	194.42	207.11	199.73	204.83	201.8	198.03	200.98	199.11	202.77	201.27	201.99	202.45	197.48	201.9	204.62	198.13	201.55	199.24
221.02	216.02	218.07	219.29	224.32	215.21	211.45	213.34	219.39	222.18	220.47	216.44	221.97	216.79	219.33	214.61	215.13	212.62	224.87	215.22	219.07	214.31	217.62	219.18	216.81	212.46	218.13	220.06	220.2	216.67	220.36	222.18	218.88	218.11	215.35	220.5	218.13	218.49	214.37	218.93	217.58	216.74	218.46	217.12	210.6	221.3	215.89	213.56	219.51	210.14
207.14	207.11	203.38	199.82	208.52	204.33	207.04	202.57	207.19	211.32	203.91	212.2	202.63	206.75	199.2	204.67	205.45	205.09	197.98	202.71	201.85	208.23	207.14	200.7	208.75	202.69	205.52	201.37	196.44	206.43	208.36	205.4	206.17	207.11	199.46	203.68	202.69	202.05	203.9	206.59	202.47	201.29	205.67	205.88	207.05	199.11	201.82	214.41	207	201.39
205.35	208.16	205.22	203.09	209.43	208.9	216.27	206.68	205.84	208.36	210.22	208.57	199.91	200.25	207.77	216.06	206.68	214.5	213.28	208.45	207.15	208.04	203.01	206.96	213.21	205.55	214.65	205.24	207.92	202.81	202.76	203.32	201.95	210.39	205.48	207.3	208.62	203.15	204.58	206.22	206.65	207.66	205.15	207.29	208.88	206.85	204.01	204.44	210.04	214.31
195.89	197.5	200.11	198.87	187.76	194.54	194.85	197.46	195.43	194.51	190.09	193.69	198.12	195.41	187.54	191.63	197.71	194.67	202.7	197.6	189.69	197.79	196.61	190.63	194.68	200.2	190.58	193.83	198	192.48	191.56	193.87	192.62	189.94	195.26	192.5	189.12	194.74	194.32	193.77	197.87	191.22	201.43	192.24	196.1	191.59	193.98	195.78	190.09	197.35
199.22	202	200.63	204.53	208.72	207.73	197.5	202.35	204.36	204.88	204.08	200.46	202.24	203.9	207.55	196.9	205.38	205.44	205.21	201.5	207.99	203.67	207.14	198.94	203.7	205.87	204.45	202.26	201.02	202.64	201.71	201.58	205.46	205.2	201.37	204.4	206.28	201.14	203.08	202.87	204.53	209.4	208.52	205.24	206.19	208.34	204.92	200.61	201.08	203.39
207.57	207.11	212.34	201.5	203.85	205.03	204.62	202.45	206.84	207.52	212.32	209.24	200.61	205.68	209.47	212.34	198.83	207.66	204.12	202.67	209.99	207.24	205.81	202.3	201.3	205.8	206.29	201.21	209.41	205.44	209.77	203.06	209.63	211.77	208.27	202.99	209.4	204.91	205.92	213.4	212.04	205.69	206.27	206.73	200.35	203.49	208.1	207.2	209.28	198.12
214.68	206.44	204.86	211.99	212.5	212.13	216.98	212.54	211.6	212.73	208.95	215.78	208.59	211.94	213.58	206.43	210.05	204.78	209.98	205.2	206.95	208.2	211.73	214.3	209.15	210.09	214.2	214.43	217.94	204.02	214.85	213.31	209.49	212.84	214.66	209.77	207.43	206.64	212.13	209.91	215.26	216.18	212.67	210.75	215.15	212.28	217.65	208.2	215.82	211.71
209.25	214.91	211.21	211.17	208.66	216.42	215.2	210.24	213.64	205.94	211.23	217.86	212.89	209.95	212.43	212.34	211.94	214.05	209.62	211.09	212.18	208.27	210.86	208.05	213.45	211.98	211.11	208.22	217.53	207.24	210.39	216.64	205.86	210.95	209.17	209.16	217.67	214.61	207.72	216.5	214.04	211.33	212.34	211.79	204.44	212.97	209.05	210.61	207.1	214.11
206.09	195.91	210.14	206.4	202.93	203.79	198.34	206.2	203.55	201.83	204.98	204.29	204.51	192.95	203.37	199.62	209.32	204.57	200.85	205.54	197.2	201.4	206.84	206.01	203.55	198.27	205.6	204.23	207.42	194.41	203.62	203.14	204.24	205.2	198	200.89	198.95	203.1	207.78	207.19	204.76	205.71	200.77	201.99	204.05	205.15	204.19	204.27	198.74	206.65
200.92	206.61	210.71	201.93	208.17	199.42	206.67	203.2	208.39	201.57	212.58	209.8	201.7	199.95	204.33	200.37	206.42	204.33	207.91	207.12	200.82	209.12	195.84	202.65	204.64	202.8	199.89	208.79	204.71	203.8	199.27	210.56	206.3	199.41	200.98	203.72	207.38	204.78	214.36	205	204.28	210.88	202.22	205.59	203.16	205.52	196.28	198.94	209.68	200.07
208.01	208.89	215.11	210.61	210.17	209.89	207.04	207.1	207.85	209.07	212.75	210.36	211.34	206.03	208.78	209.61	204.14	212.23	210.28	215.86	206.48	208.4	206.87	207.31	205.11	211.2	206.01	205.64	209.98	210.38	210.72	209.55	206.87	209.7	210.8	204.47	210.36	210.77	204.81	207.03	207.29	207.57	215.33	205.9	208.14	211.66	208.23	208.7	209.12	205.05
206.22	209.46	199.14	207.45	205.74	208.34	205.39	212.78	210.72	203.28	206.73	202.88	209.56	205.53	203.1	210.55	211.99	214.54	199.33	203.13	212.47	192.34	200.91	204.9	204.57	207.65	199.65	213.27	213.95	210.48	203.45	210.91	212.46	209.37	207.4	202.93	202.04	207.85	206.35	208.1	202.45	206.39	210.1	206.1	204.29	202.27	218.13	207.39	209.6	202.85
204.75	203.88	205	195.48	198.53	208.27	202.73	199.17	208.03	197.2	202.8	200.38	197.92	193.52	205.48	205.71	207.73	198.74	191.38	201.6	200.05	202.7	198.69	198.82	201.24	197.72	197.4	201.46	201.55	199.62	198.18	202.2	195.45	192.84	203.54	191.68	204.72	202.03	198.92	200.68	208.98	198.14	202.76	201.31	197.36	198.44	203.92	203.7	197.61	204.42
206.42	206.58	199.69	200.96	204.22	207.41	200.1	200.14	199.83	203.62	199.57	202.92	204.58	201.5	196.95	201.82	198.21	204.3	202.31	200.1	204.71	198.92	194.26	208.43	197.42	204.74	198.73	203.03	198.25	203.17	197.74	200.1	202.48	205.86	204.28	203.45	202.04	203.47	199.51	202.85	207.76	201.1	202.55	206.17	198.99	198.6	209.89	203.98	207.83	198.3
197.69	204.3	207.45	206.96	210.28	203.59	198.18	205.7	199.82	206.66	207.42	199.81	206.23	200.04	200.38	203.58	209.35	213.09	207.36	204.75	212.07	200.91	200.75	204.71	203.44	210.93	201.77	200.87	203.88	201.42	204.35	207.62	200.05	203.64	208.39	205.4	203	205.17	204.8	204.09	202.11	198.58	207.18	205.32	204.73	203.9	197.64	207.94	206.38	207.96
205.49	210.53	202.68	206.42	206.19	208.81	209.55	209.5	202.07	214.09	209.34	203.89	213.09	205.57	205.45	211.49	209.43	207.73	199.01	202.16	211.04	205.46	208.62	206.76	209.25	201.56	214.65	204.84	208.8	207.37	210.63	205.61	207.07	206.15	205.17	209	206.77	213.21	209.78	208.3	207.51	209.64	206.45	207.36	211.72	207.31	209.46	210.11	206.5	206.28
213.36	207.64	199.84	214.78	218.1	212.82	214.8	205.91	211.47	211.84	206.58	214.72	204.18	211.05	206.72	208.58	212	208.92	210.51	205.01	209.52	207.07	207.68	212.08	206.57	205.89	206.26	208.96	212.1	206.53	209.56	207.57	206.95	209.78	215.07	211.5	208.04	208.8	221.76	210.37	210.74	201.99	210.61	213.59	210.54	212.41	203.34	207.86	212.23	210.85
209.28	210.66	211.36	208.63	211.85	215.25	206.87	209.31	208.81	209.14	213.34	210.85	201.74	205.19	212.15	214.21	213.57	199.56	212.46	214.71	206.91	207.43	210.81	207.49	210.12	207.25	213.81	206.4	211.16	213.14	209.24	209	213.08	212.57	209.01	210.64	209.83	204.95	207.93	211.99	209.14	209.92	210.02	214.03	209.54	208.63	211.13	207.21	208.95	209.78
204.86	206.08	207.3	207.17	199.07	207.5	207.44	205.7	208.83	204.2	210.17	204.18	207.32	202.87	199.57	202.75	207.36	209.5	200.66	206.99	205.42	207.36	204.84	201.57	208.35	200.96	205.15	205.56	202.93	203.49	205.64	204.06	204	200.18	213.09	209.05	208.38	203.18	193.83	213.55	211.07	204.55	200.53	206.97	209.01	208.53	205.04	200.81	206.66	204.09
208.06	212.7	213.65	217.64	206.77	206.81	208.14	210.02	214.56	212.98	218.33	213.77	212.4	209.48	217.71	211.35	212.65	205.21	208.52	211.39	206.66	211.78	205.19	214.01	209.95	215.94	212.1	213.21	211.72	207.73	213.14	213.73	218.49	210.39	212.4	213.21	210.33	208.38	211.68	206.99	210.06	211.94	216.08	218.35	216.41	205.43	216.98	208.28	211.91	210.23
206.13	209.31	205.13	210.55	215.69	211.4	213.03	209.7	204.97	206.44	206.3	214.44	207.63	208.41	208.57	202.69	206.5	216.15	213.86	210.47	209.23	207.18	204.81	205.06	205.82	209.98	213.27	211.32	202.05	210.03	210.72	206.03	208.24	208.58	211.47	207.99	214.42	209.3	209.09	211.47	207.09	209.34	206.22	207.22	212.76	208.44	210.98	212.58	207.49	208.29
209.03	210.07	203.15	205.88	202.3	202.27	203.76	204.59	206.23	205.27	209.08	206.11	210.35	204.64	204.69	205.33	207.95	200.92	202.61	204.1	206.66	202.61	206.86	209.04	199.58	209.8	205.73	208.65	204.02	202.36	213.43	205.67	208.16	207.46	211.45	199.69	204.04	202.6	209.69	206.01	211.36	210.01	203.15	206.15	204.88	203.89	203.99	205.71	207.78	211.85
208.05	204.18	209.28	201.89	210.08	214.27	217.28	211.86	213.74	207.94	204.03	209.75	209.97	206.68	202.08	206.06	207.07	205.44	209.29	211.37	214.66	204.23	211.25	209.53	212.62	209.15	211.77	203.37	205.19	210.66	212.56	212.83	208.66	209.23	211.6	203.52	207.3	207.01	209.37	211.52	211.07	213.32	210.1	206.24	211.21	209.41	210.8	205.84	212.94	209.08
206.08	219.9	215.2	214.89	217.9	206.17	210.3	203.82	212.22	218.08	211.91	213.62	213.76	211.48	223.78	211	214.64	213.22	214.95	210.4	218.71	213.85	211.67	209.71	209.48	211.58	219.21	209.44	207.48	209.07	208.33	206.02	210.98	212.79	209.2	213.88	212.62	211.6	213.15	210.15	219.27	214.82	214.98	214.39	213.91	211.15	215.25	215.13	204.75	215.09
204.54	205.22	207.54	206.17	210.77	207.01	213.06	212.38	210.36	202.12	207.46	214.66	206.15	207.14	215.9	209.82	212.12	211.26	201.95	204.39	209.25	209.32	205.51	208.82	217.3	208.72	205.79	205.84	201.32	206.41	213.02	203.59	209.61	205.47	211.21	211.45	211.78	212.96	213.24	206.2	211.36	202.33	214.71	205.34	204.25	209.15	208.5	208.08	206.81	203.78
202.49	204.68	206.03	201.46	202.7	203.2	206.2	200.71	203.14	198.14	203.05	205.36	204.77	204.46	202.71	207.58	200.59	203.93	209.39	204.71	196.83	199.96	200.59	203.83	201.65	206.82	203.87	209.57	198.36	205.8	202.67	201.09	203.06	204.01	206.89	200.52	199.63	201.57	203.04	199.4	200.09	199.1	199.08	205.7	197.19	202.87	206.13	206.58	199.98	202.74
217.61	208.99	213.02	212.01	211.72	211.85	210.07	211.44	209.69	216.05	215.4	208.27	206.54	211.59	209.39	211.75	221.24	208.99	212.84	210.64	209.2	207.68	213.45	211.54	212.17	211.09	214.83	204.32	209.72	206.96	212.69	204.01	212.89	209.75	214.68	210.85	211.62	212.11	210.1	217.58	213.11	210.29	218.54	219.09	210.26	202.33	208.15	210.48	205.28	218.56
210.76	205.04	213.78	215.27	216.47	209.5	208.88	211.12	211.96	207.72	208.24	212.7	217.36	211.7	217.45	209.55	212.7	206.6	213.24	208.28	209.36	208.38	207.74	211.5	216.62	208.82	210.02	213.84	214.59	211.27	214.69	215.12	209.61	212.54	212.09	213.39	213.47	212.23	205.73	211.27	213.3	211.63	207.55	213.8	217.26	214.14	214.55	212.48	214.23	211.51
199.54	194.73	200.68	200.5	192.42	200.27	199.83	205.86	198.03	194.2	194.46	196.64	198.87	200.5	197.85	196.75	200.39	194.55	197.44	205.32	194.8	201.02	199.73	196.63	196.33	203.47	198.31	197.54	200.69	193.1	192.43	197.02	196.69	199.44	197.78	198.03	193.24	190.46	197.64	201.72	196.43	195.1	197.75	194.14	202.97	201.54	197.6	194.57	203.09	198.84
208	211.03	211.15	213.25	211.75	214.46	213.68	209.16	211.79	213.97	213.79	215.78	210.55	209.28	205.47	209.19	209.04	215.02	205.45	209.48	215.25	208.35	206.85	217	207.14	213.85	209.59	218.69	218.38	209.05	203.13	214.08	209.54	203.08	207.1	215.89	207.55	217.64	210.7	207.32	214.83	207.8	207.49	212.4	210.8	212.14	209.66	212.44	211.55	215.22
216.52	215.3	214.51	211.15	208.87	217.28	213.41	210.4	211.78	212.95	213.07	217.13	212.17	212.15	211.78	214.36	211.57	219.3	213.09	211.13	208.31	212.36	213.44	216.66	203.74	210.08	215.16	215.7	206.93	211.39	210.13	211.85	206.52	211.03	210.28	214.18	214.39	205.89	212.9	216.74	211.47	218.63	210.38	212.13	206.67	211.58	213.61	213.97	210.74	214.89
207.89	205.38	204.59	211.33	201.31	208.51	205.9	210.47	202.42	209.6	210.46	209.26	203.65	207.85	206.43	207.14	208.97	205.52	208.69	203.43	206.11	208.07	211.45	208.1	209.25	207.28	203.83	207.66	206.64	201.97	206.17	205.03	206.71	202.95	206.68	212.94	207.79	207.63	208.3	204.34	212.33	213.25	204.47	206.66	204.27	210.99	212.1	211.94	209.16	217.4
214.65	211.74	204.1	209.66	209.87	207.65	213.24	205.67	200.71	214.51	214.33	217.32	215.02	212.34	219.68	209.84	213.65	216.46	213.25	208.69	203.64	208.24	209.84	213.15	216.77	207.54	207.06	213.45	206.21	206.01	210.39	210.97	215.53	215.32	213.97	209.32	211.25	206.83	207.69	217.29	215.17	211.3	213.56	210.77	200.44	209.22	205.62	210.56	213.3	204.2
214.86	204.9	204.02	212.37	207.21	199.26	202.56	207.55	207.04	201.77	206.74	199.46	207.27	213.29	207.06	203.2	215.44	210.78	203.33	212.38	213.85	204.68	207.27	207.92	215.1	212.1	209.22	209.62	213.1	207.73	205.44	206	203.32	212.49	205.57	202.78	213.33	208.62	208.48	206.18	204.18	211.17	205.1	211.24	202.44	209.51	217.26	205.03	200.92	210.03
209.14	209.87	206.12	214.09	212.83	211.36	206.98	212.12	211.28	206.34	203.71	208.73	206.5	207.5	207.08	210.43	208.32	202.51	208.14	204.78	208.75	207.62	208.39	208.41	215.85	209.88	206.7	204.13	206.84	204.07	214.56	213.29	208.15	206.68	204.05	208.33	207.75	212.86	210.12	211.1	207.08	206.59	212.08	210.63	206.3	208.74	206.49	204.11	215.46	200.53
212.97	210.3	211.21	209.15	213.94	213.5	208.24	213.6	208.56	213.75	214.75	213.12	218.62	208.05	216.67	209.93	210.7	213.37	210.99	212.8	211	207.82	211.52	212.11	212.86	213.09	213.59	210.14	211.24	210.21	208.96	208.83	211.62	208.03	215.3	209.28	216.47	212.73	207.64	210.7	207.76	208.84	206.98	209.55	212.07	213.56	208.7	212.44	206.99	211.8
212.51	208.18	208.16	203.99	205.39	199.7	209.64	212.29	213.99	211.18	206.77	201.52	204.7	209.21	212.56	207.86	206.66	213.59	211.62	205.42	201.65	207.68	216.75	207.86	210.52	216.56	205.71	212.79	206.96	210.74	210.5	212.53	212.88	205.05	210.1	209.52	210.96	206.89	209.06	207	202.64	203.68	212.51	210.98	214.86	214.44	212.36	207.35	210.41	202.85
217.43	212.87	207.03	216.22	209.13	211.12	205.3	210.83	204.97	212.21	212.54	208.91	210.84	205.9	212.48	208.99	211.95	208.26	213.67	209.01	214.83	211.83	207.26	224.03	214.06	211.13	213.04	212.62	210.34	208.18	215.71	211.25	213.16	206.62	214.05	209.39	205.59	216.3	214.57	211.78	217.29	209.16	214.2	210.18	207.58	209.66	207.12	206.7	209.34	205.55
220.86	226.77	216.45	219.61	216.49	215.87	214.24	221.3	221.62	220.31	224.91	217.92	213.52	221.23	222.23	209.41	219.07	222.53	218.91	222.96	206.49	216.84	220.86	211.19	222.65	220.18	209.15	216.99	215.8	218.02	215.39	213.11	219.27	215.3	217.05	213.49	216.89	219.76	217.68	219.23	226.28	217.86	217.78	221.44	219.64	218.86	212.19	214.94	213.64	216.49
196.82	202.02	207.66	201.66	201.74	195.96	202.89	199.44	197.59	202.57	200.81	197.57	205.49	198.74	206.55	204.62	202.91	202.83	213.03	200.85	212.34	201.02	205.43	195.53	201.13	203.67	197.44	198.61	202.66	198.67	196.14	200.82	203.98	199.49	204.07	200.45	207.19	206.14	203.82	196.67	207.15	203.33	197.65	201.23	201.62	202.46	205.26	201.16	201.87	207
204.42	201.21	200.33	202.15	206.73	207.29	209.43	203.4	201.23	201.06	202.21	201.46	204.08	207.3	210.18	203.74	203.83	210.43	207.42	207.02	195.67	203.66	201.45	200.63	200.21	203.74	210.09	196.61	205.38	207.64	207.64	209.87	204.99	207.41	204.35	200.14	200.37	199.46	204.28	213.88	203.45	197.95	201.18	202.7	209.44	204.13	208.18	205.64	203.21	203.38
203.88	206.29	209.02	201.99	209.87	210.82	208.48	211.49	210.34	208.16	210.4	217.56	203.76	212.27	207.12	214.12	204.43	204.41	211.62	211.04	210.68	203.5	205.1	206.35	213.09	204.96	209.38	210.38	205.75	213.2	212.65	210.49	209.11	208.59	212.49	215.33	211.54	209.66	206.72	211.51	202.44	211.26	207.32	211.44	210.86	208.86	211.65	205.39	208.62	208.34
216.78	211.48	213.28	215.26	213.77	212.18	218.51	210.02	205.74	208.9	211.65	208.5	212.7	208.17	216.2	209.66	207.92	214.22	208.36	215.03	215.83	211.5	206.1	210.56	213.98	206.06	204.94	211.16	213.4	214.65	212.71	214	214.62	215.83	209.27	214.59	207.77	210.98	209.15	213.79	206.53	209.07	212.94	211.97	207.17	212.78	211.96	219.01	210.34	212.69
207.51	208.94	204.47	206.15	208.73	206.84	209.7	207.77	214.13	207.14	208.77	209.69	207.5	207.95	218.63	207.79	211.36	202.97	217.68	208.74	206.03	206.99	211.71	209.13	201.74	208.26	210.72	209.44	209.08	209.42	209.44	207.15	206.34	211.24	210.08	205.17	211.37	203.09	210.81	205.81	206.95	210.99	208.7	207.82	210.01	206.18	210.35	207.1	213.03	211.59
213.03	217.99	215.93	220.64	222.48	217.84	221.94	216.57	218.04	223.35	220.62	214.87	213.33	219.53	218.91	221.1	216.05	221.16	219.53	220.36	225.02	221.73	213.39	219.09	221.53	221.32	220.24	217.79	224.3	215.52	218.4	215.99	208.72	214.36	218.8	220.59	216.46	219.14	218.47	224.48	224.85	214.18	219.02	217.89	208.51	217.94	218.02	222.4	215.56	224.99
205.49	211.91	214.91	206.2	210.62	211.69	213.47	214.45	210.77	213.77	216.02	210.41	214.76	212.22	216.81	218.33	209.9	211.1	215.39	215.25	209.83	217.32	216.04	213.09	216.75	205.45	208.97	208.96	213.69	213.62	213.88	208.23	211.74	213.25	216.56	211.48	209.55	212.24	213.39	216.26	212.1	211.79	212.5	205.65	215.21	210.44	216.14	212.32	209.66	215.1
206.41	204.18	205.62	210.82	207.87	209.58	204.6	213.42	212.59	206.62	202.58	204.16	201.72	211.09	213.65	210.13	211.11	205.65	204.23	209.61	209.17	211.71	211.05	207.19	212.28	208.17	212.26	211.98	215.34	210.59	204.24	210.5	207.73	208.02	204.57	204.88	208.78	207.89	210.07	206.17	204.76	213.54	210.06	214.08	203.08	203.45	209.61	207.46	205.04	209.94
205.13	210.79	221.19	206.91	202.41	210.38	206.14	211.29	212.4	211.84	205.61	210.47	212.46	210.44	202.91	204.63	209.3	211.16	208.99	203.68	209.12	213.08	208.97	209.34	213.95	211.9	210.29	209.68	206.73	213.45	202.55	202.09	207.61	211.36	206.95	202.09	202.85	209.24	205.39	205.54	210.68	209.16	205.07	212.5	209.06	200.71	215.53	213.82	211.83	207.7
216.46	219.55	220.25	218.03	220.69	221.36	219.01	217.12	215.9	221.27	215.09	215.56	211.3	217.48	213	222.23	218.47	219.01	213.95	218.32	219.04	219.08	218.5	218.82	219.73	210.45	220.32	216.28	209.31	217.39	215.57	220.8	208.87	220.65	219.36	210.33	219.2	220.86	212.7	224.96	210.14	217.94	211.96	217.3	213.3	212.82	215.06	222.96	214.85	219.41
204.56	194.92	196.69	208.31	198.43	196.35	202.78	206.68	200.57	199.59	201.94	197.35	199.42	199.87	190.09	195.55	205.04	205.65	199.61	199.89	196.58	202.55	198.96	197.94	199.49	196.96	206.15	200.64	199.15	202.57	195.21	197.34	194.09	202.52	195.97	208.28	202.97	201.64	197.69	199.71	204.58	194.53	192.14	197.9	198.78	193.97	201.82	196.61	195.88	199.37
202.16	203.28	202.04	204.52	208.38	200.52	202.72	206.84	205.85	203.69	205.27	203.67	205.24	205.94	211.34	203.04	201.05	197.83	204.63	205.11	210.71	206.17	202.61	196.39	201.05	205.45	211.36	201.85	205.17	202.56	200.74	196.07	200.26	203.55	198.43	202.9	204.71	208.52	208.64	198.91	197.31	197.38	201.7	202.61	204.14	197.11	202.91	201.15	203.02	203.66
202.03	209.66	207.63	203.24	205.2	207.86	203.53	200.21	208.47	197.19	206.93	203.09	204.77	207.63	211.8	204.9	209.13	204.14	197.88	205.86	207.45	201.39	200.56	206.66	197.5	206.93	202.88	201.54	207.04	198.22	205.61	202.45	205.19	204.42	199.89	212.36	205.67	206.75	197.6	203.59	203.15	209.05	206.15	205.51	199.26	211.91	207.9	207.65	208.75	212.23
207.44	212.18	209.87	208.61	214.06	208.11	211.19	207.89	208.29	215.59	209.34	206.07	211.67	221.02	210.54	208.8	213.75	211.83	214.53	208.44	215.74	213.66	210.13	213.51	204.87	207.45	215.59	207.48	211.26	213.65	211.43	214.08	214.62	207.49	206.64	207.82	210.76	213.81	211.56	214.55	205.65	209.03	214.61	207.28	214.31	212.46	213.52	210.93	215.77	216.67
190.79	199.29	193.54	194.12	199.28	195.2	190.5	194.96	191.96	193.11	187.68	192.03	197.42	192.7	195.2	193.04	196.03	191.78	192.91	195.32	197.86	194.91	192	201.06	191.41	196.38	197.49	190.43	191.66	187.56	192.33	198.79	191.18	190.93	199.86	196.6	198.18	195.04	195.03	198.46	197.99	193.15	197.21	195.87	195.06	194.96	196.17	194.11	187.58	196.3
211.07	211.32	210.2	217.16	206.08	207.51	211.47	209.45	208.62	210.91	197.06	210.1	205.06	211.87	216.22	207.47	211.23	211.64	211.42	212.22	207.96	211	211.4	205.57	203	207.32	211.27	215.98	203.78	215.68	211.32	210.09	212.18	212.32	212.36	209.43	210.5	208.96	207.55	204.11	213.93	206.5	215.11	206.69	208.82	209.68	204.71	208.36	208.72	206.42
202.62	204.35	204.42	204.12	199.26	205.3	212.79	205.55	210.63	211.3	213.02	209.13	203.87	203.99	198.68	200.89	204.77	205.25	210.13	207.57	197.86	205.31	204.48	202.82	201.37	201.5	202.8	203.72	206.92	205.36	198.73	207.16	195.28	201.49	208.95	207.57	204.35	207.7	206.42	201.9	201.54	202.91	205.91	205.25	203.96	206.2	209.09	204.44	207.32	208.45
203.31	212.53	210.28	208.31	205.12	208.44	210.63	214.2	214.94	211.4	212.57	209.87	212.57	216.07	213.36	209.25	213.34	209.34	213.11	212.12	205.07	206.1	210.13	204.72	203.52	212.23	210.16	204.49	208.96	207.67	206.68	213.89	203.87	205.44	210.27	209.61	204.34	211.5	206.72	211.47	211.04	207.97	208.71	212.62	211.81	213.59	217.9	204.3	204.31	213
206.98	217.55	224.72	216.86	215.57	220.41	214.79	210.43	215.03	224.66	211.13	218.97	221	216.78	217.99	225.23	221.02	213.34	214.43	215.99	215.53	217.3	216.4	214.91	211.4	215.39	224.17	219.99	217.17	216.16	223.48	221.95	216.74	214.85	211.89	220.98	225.55	212.72	214.36	220.05	213.94	211.24	218.6	208.24	222.3	214	215.42	214.35	215.05	218.62
204.36	208.86	211.4	208.18	210.86	201.92	199.48	210.74	207.8	201.7	206.62	206.24	206.77	206.07	204.94	206.74	205.82	211.56	208.09	208.49	208.29	202.5	207.7	205.67	208.1	207.92	202.09	206	200.92	210.48	210.32	207.59	204.54	206.61	195.69	208.53	206.41	209	197.16	206.46	201.92	211.37	203.44	209.36	202.02	201.08	204.15	214.17	203.54	201.02
197.7	202.86	202	202.67	200.23	200.21	189.42	203.54	204.02	201.27	195.74	200.65	196.37	195.18	199.55	200.41	201.79	197.5	199.72	203.19	200.58	201.51	203.7	204.61	200.85	198.58	205.34	199.24	197.81	201.19	201.85	194.75	200.83	201.6	201.49	199.45	206.46	199.82	196.39	201.48	197.49	199.41	201.32	197.47	198.02	201.94	202.03	194.1	197.1	202.11
211.92	214.55	214.03	212.76	216.84	215.68	210.26	212.35	216.21	212.82	211.31	206.77	216.14	207.6	215.78	213.59	210.61	212.58	213.91	203.78	209.09	214.37	211.95	215.05	210.01	207.78	211.64	209.64	207.76	205.97	210.79	207.85	209.49	215.36	213.42	213.34	208.9	212.35	215.52	216.37	214.77	208.91	217.4	215.58	208.3	211.78	213.76	210.1	215.95	212.74
213.36	212.32	212.48	219.58	217.16	217.12	217.15	214.94	213.53	218.08	217.36	215.88	219.55	220.99	210.47	219.52	215.06	222.15	219.44	221.99	221.08	212.13	214.09	219.1	211.47	212.17	210.64	212.23	212.97	215.16	213.61	217.34	217.9	221.4	218.4	221.05	214.87	217.81	220.88	218.12	216.28	221.88	217.01	217.92	219.79	222.06	215.73	213.55	218.62	222.87
209.67	209.83	205.62	206.45	208.52	203.93	206.63	209.43	210.56	214.19	203.83	211.13	204.58	207.81	200.2	210.68	204.11	207.59	209.73	206.2	211.78	205.3	211.5	211.99	202.79	204.89	207.22	205.54	205.49	210.56	207.14	208.12	199.87	207.57	205.69	205.51	208.71	205.65	209.6	210.19	207.53	210.32	215.76	204.53	208.91	207.95	212.45	208.83	202.35	207.94
209.37	205.41	202.53	199.55	201.1	202.74	206.9	206.05	201.8	204.98	205.37	202.4	200.82	213.84	204.6	204.71	200.54	203.68	210.83	205.93	199.53	202.89	206.27	204.88	199.13	205.95	200.26	205.58	203.94	203.99	209.71	209.06	200.54	203.75	203.96	208.61	202.5	200.86	203.99	207.34	208.18	200.01	208.31	206.16	206.12	199.95	208.22	204.04	204.42	203.23
212.37	223.4	220.75	211.75	221.96	211.79	213.9	218.44	214.76	216.65	216.11	221.52	216.26	222.96	215.2	222.11	221.29	217.62	218.54	212.36	213.33	214.22	219.04	219.93	211.75	213.51	213.58	217.28	211.85	215.77	216.77	211.05	220.15	218.57	219.86	214.58	217.24	216.42	213.43	220.66	223.62	216.74	213.18	217.53	219.6	216.82	223.88	215.48	216.51	214.64
206.02	202.83	207.49	208.34	207.52	213.49	206.73	209.06	207.19	204.75	202.4	204.68	202.81	206.64	201.19	207.59	202.14	207.04	207.26	211.88	208.55	210.63	201.84	209.29	206.22	209.57	205.27	204.97	209.86	206.94	208.57	208.38	209.02	207.07	210.45	207.78	210.53	212.7	209.44	215.09	208.59	214.25	208.87	211.98	202.87	209.73	204.27	203.51	206.94	208.25
216.73	213.42	213.23	218.98	206.79	209.34	209.26	209.35	216.52	214.16	214.41	207.95	211.11	210.5	217.27	214.82	208.28	205.86	206.9	208.48	207.01	214.37	215.4	208.55	209.8	215.74	215.7	212.34	216.63	207.43	212.84	212.04	212.44	211.81	216.95	210.02	211.98	212.11	209.41	209.53	209.94	208.09	210.23	212.05	212.19	214.2	213.24	215.48	209.14	216.79
206.53	201.26	209.8	195.11	199.49	194.93	195.75	199.2	195.22	198.76	195.41	197.35	203.11	197.62	200.33	202.15	204.11	202.56	199.09	200.52	201.07	207.43	198.3	204.59	196.18	207.79	204.11	201.45	198.13	198.33	203.03	204.4	198.39	198.52	202.22	201.6	198.51	195.13	198.51	200.44	202.5	202.29	191.14	200.77	198.34	194.78	197.79	197.54	200.91	195.52
209.62	215.14	206.91	211.05	209.81	201.86	206.9	206.13	211.83	205.98	212.01	216.6	203.89	213.62	202.27	209.89	208.97	206.08	213.76	212.63	210.47	205.31	209.08	210.23	205.56	205.25	212.14	212.28	211.97	206.25	206.51	209.56	210.57	208.02	215.04	208.86	205.02	201.8	207.2	207.87	206.76	204.32	206.81	216.09	209.3	207.16	211.69	208.6	206.88	209.43
200.66	201.05	197.76	200.35	203.76	196.8	199.94	203.5	202.07	190.93	204.79	196.02	202.12	205.5	198.11	198.9	198.27	200.61	204.51	193.64	205.09	206.37	199.61	201.79	197.48	195.65	198.46	201.65	198.43	198.36	197.72	200.95	199.19	197.45	204.33	198.53	203.7	199.06	199.77	199.81	203.76	194.36	195.9	200.8	201.45	197.3	196.47	210.2	196.11	199.81
203.96	202.86	208	211.35	204.95	207.42	201.77	208.4	209.27	197.6	207.92	201.64	208.93	207.8	211.11	205.49	213.58	211.18	204.14	210.7	208.95	206.83	203.81	203.33	203.44	204.28	205.53	205.46	203.17	205.92	203.4	203.99	208.37	209.72	204.24	204.82	201.08	204.85	206.71	208.38	202.7	208.09	206.46	203.26	210.75	206.53	205.94	207.27	210.48	208.29
214.54	210.4	211.02	212.66	216.56	209.99	216.2	218.64	215.09	205.62	219	214.3	210.53	212.9	219.57	209.07	210.93	219.35	214.25	216.83	204.55	211.72	212.92	217.07	210.52	217.01	210.4	212.32	213.9	220.83	222.7	211.43	213.09	208.13	213.15	213.33	213.93	207.7	219.98	213.94	210.81	214.02	215.53	206.1	209.14	217.95	208.15	212.49	212.58	213.92
200.64	199.37	200.37	200.79	202.86	198.47	203.33	201.53	201.73	200.58	195.7	206.1	198.65	201.51	209.34	196.2	201.54	203.15	201.61	200.44	202.2	207.34	200.2	194.1	194.38	201.81	206.3	203.92	201.71	192.87	205.46	200.68	203.53	204.55	193.71	197.41	197.68	199.75	204.33	203.69	196.83	204.94	195.17	195	199.99	202.92	200.94	197.37	201.8	197.59
193.9	201.47	193.92	204.62	198.95	200.52	202.31	203.42	199.01	196.34	198.11	197.93	206.59	199.95	201.94	204.78	196.57	193.54	196.26	207.64	198.78	202.52	206.58	203.43	204.34	198.07	197.62	194.42	204.19	199.92	203.69	199.66	195.1	201.52	198.95	200.66	202.13	198.02	199.94	199.94	206	203.64	194.4	201.44	203.98	199.87	206.64	203.88	198.55	201.97
198.99	206.47	201.87	206.56	208.03	201.54	213.99	208.72	210.18	206.7	203.31	210.27	207.04	206.78	205.86	208.16	213.86	208.27	210.16	202.53	203.06	200.85	207	210.09	209.39	209.17	209.36	210.14	209.42	209.45	202.18	211.7	206.31	207.18	205.88	211.66	210.74	208.09	206.71	203.75	205.91	207.02	204.95	207.68	206.84	211.75	206.52	209.81	208.65	205.8
199.5	193.41	200.12	202.05	201.79	195.85	198.79	192.46	194.98	198.11	201.98	201.23	204.26	195.09	200.83	195.35	204.03	200.04	204.01	199.46	203.66	202.47	201.06	198.38	201.61	201.72	196.3	200.73	197.47	194.58	192.51	197.37	204.01	206.42	197.5	197.37	199.84	201.91	202.18	199.68	192.42	208.07	193.47	201.99	192.21	194.39	202.28	201.04	194.47	191.93
201.01	201.67	202.23	204.23	211.43	196.23	209.77	203.17	200.62	205.54	208.16	207.18	205.29	201.31	202.09	203.27	206.6	204.85	206.8	204.16	202.21	201.68	202.89	200.35	205.01	199.73	207.58	201.61	194.53	203.41	200.11	199.54	200.69	205.57	204.95	206.88	204.95	199.81	205.3	203.58	206.34	203.88	199.54	203.5	207.04	200.76	200.48	208.54	204.74	205.03
220.49	213.97	215.72	213.48	218.65	215.92	212.1	219.78	216.46	211.31	215.02	214.99	217.12	211.15	218.09	219.29	224.26	215.77	214.73	219.42	217.03	218.11	217.83	222.43	217.65	218.8	217.5	208	217.72	214.39	221.57	217.66	215.31	221.88	216.48	212.72	219.22	213.26	217.91	213	219.74	219.59	219.57	212.61	212.26	210.95	211.95	220.75	219.74	220.58
201.93	201.01	201.17	195.46	205.81	210.2	201.21	203.5	203.68	201.32	202.14	207.26	208.29	204.22	207.44	202.2	198.68	201.15	205.16	203.06	203.52	199.19	200.02	199.68	204.69	206.59	203.85	206.19	207.4	202.48	204.91	197.97	204.57	200.66	206.8	201.23	204.9	202.89	200.94	202.32	199.87	209.54	201.54	202.82	203.82	206.13	199.47	203.08	204.04	193.86
213.57	212.37	206.27	213.65	217.01	214.04	212.11	214.64	210.15	213	207.71	216.37	211.84	216.77	209.83	217.71	215.9	217.45	215.57	209.24	216.64	220.22	217.23	216.73	214.79	212.65	205.49	210.49	216.59	213.18	207.13	211.12	215.05	215.38	213.56	211.71	211.29	214.12	218.16	213.18	212.44	214.98	219.58	208.86	216.61	217.76	218.24	218.02	212.1	214.18
204.94	205.03	203.35	206.18	200.07	209.36	200.38	205.17	203	209.97	210.13	201.46	195.32	205.56	202.22	202.62	201.53	202.81	204.48	200.32	207.3	200.92	200.86	202.9	205.64	201.75	204.43	205.55	210.74	204.77	206.94	209.35	211.2	209.15	202.92	207	198.63	197.31	203.59	206.08	204.51	203.9	201.53	207.37	202.55	202.83	206.8	205.82	197.44	205.1
193.84	194.29	203.51	198.55	197.7	193.78	197.87	197.42	199.2	197.79	190.59	194.08	200.47	201.3	198.49	197.89	192.37	197.56	195.49	203.75	202.21	201.27	201.85	194.42	197.31	201.14	193.08	200.75	195.9	200.01	198.33	200.56	201	199.3	198.37	197.72	198.84	195.71	195.71	193.64	200.62	197.23	200.3	193.09	198.81	195.06	195.29	196.73	194.63	205.85
210.54	208.69	207.84	208.31	204.82	212.6	208.06	200.48	208.18	210.82	202.96	206.62	207.78	204.8	206.37	209.26	215	211.78	216.18	201.76	211.44	211.81	207.23	206.61	201.09	211.06	210.07	200.98	216.65	210.45	212.3	207.24	209.02	204.04	208.85	206.69	209.41	207.14	207.46	199.22	210.35	211.98	201.97	205.92	204.92	206.72	211.33	207.06	211.88	213.35
213.74	213.52	210.13	212.98	197.68	208.62	210.83	205.97	208.06	210.75	212.32	208.8	202.14	205.29	209.66	207.25	206.8	211.89	211.08	212.93	207.31	206.32	210.96	210.14	210.87	208.86	206.94	211.63	211.32	211.88	214.42	214.9	205.66	206.2	210.48	210.16	211.6	203.06	208.17	213.68	206.96	214.78	214.66	209.02	212.89	207.96	208.51	205.19	207.54	203.34
211	206.9	209.73	208.62	204.27	205.45	208.42	208.79	207.82	208.8	206.32	204.88	208.83	207.83	206.66	207.95	208.31	211.9	206.6	205.97	207.49	205.33	211.49	201.16	210.77	208.22	213.12	209.55	212.83	208.36	209.92	210.52	211.83	207.59	205.47	211.85	215.71	203.46	211.76	210.41	206.78	210.03	211.04	206.5	212.07	210.23	208.35	207.91	207.97	204.4
207.42	206.79	200.38	201.81	204.24	208.9	205.36	206.87	198.53	204.03	209.47	200.62	200.62	208.24	202.49	201.79	205.5	206.79	200.74	207.62	205.79	201.95	202.91	205.24	200.19	197.89	201.12	203.33	208.74	201.08	204.68	196.4	210.62	204.81	205.18	213.48	201.38	205.26	206.53	202.07	201.05	205.93	209.81	202.87	204.66	203.62	211.02	201.08	203.21	199.52
208.38	206.25	203.98	212.63	210.92	199.59	207.79	205.36	209.34	207.44	206.96	207.36	208.52	203.98	208.31	205.06	203.29	209.16	205.44	215.89	204.9	205.17	205.32	208.86	208.49	210.93	217.01	214.78	209.21	211.54	210.8	201.72	211.62	203.92	206.62	213.65	210.91	203.43	210.54	208.15	203.77	210.99	207.91	206	210.98	205.58	203.05	207.43	208.02	213.11
203.49	206.42	210.2	205.7	211.4	204.72	200.65	214.22	205.03	209.98	210.46	211.37	206.82	210.82	205.71	211.69	207.84	209.89	204.62	209.21	208.09	212.62	210.72	211.05	209.7	215.75	208.63	204.86	214.84	211.1	210.53	206.33	207.53	209.36	210.31	207.43	211.42	208.61	211.82	205.23	203.83	207.44	217.03	207.65	211.55	206.98	212.46	212.09	209.52	200.03
213.95	216.06	212.59	212.65	213.69	210.58	220.1	216.97	215.93	208.17	212.63	213.65	216.81	217.65	218.66	205.37	209.37	214.16	215.25	210.22	219.77	213.97	203.91	211.28	213.37	207.21	209.99	211.66	216.88	214.11	211.23	207.59	218.2	210.46	212.34	213.6	214.2	205.85	212.59	211.2	210.06	217.13	211.48	215.8	215.93	213.18	212.71	213.02	210.7	210.89
208.8	210.45	205.61	206.54	204.26	212.72	213	207.54	211.48	212.18	212.89	210.9	210.91	214.37	210.4	214.21	206.42	211.72	213.71	207.76	212.71	207.47	209.51	213.04	214.62	211.31	214.56	209.78	209.38	208.06	207.39	208.32	213.89	212.51	209.24	214.86	216.29	214.23	211.39	209.17	212.09	213.42	207.9	214.79	211.05	211.77	210.72	211.39	209.49	218.17
218.83	215.4	224.15	222.21	215.49	217.49	215.86	213.31	220.04	215.1	219.22	218.02	212.58	212.78	215.25	217.1	214.4	209.69	219.18	209.66	212.06	217.82	224.65	222.88	219.64	218.07	214.07	226.77	216.87	212.9	213	218.67	213.46	219.14	223.34	217.74	216.35	217.62	209.74	214.42	210.54	214.53	219.04	213.13	217.8	219.96	217.01	216.18	222.33	218.04
213.16	211.64	208.93	209.48	209.13	205.87	205.48	202.77	210.08	214.62	211.04	211.07	209.5	206.44	204.8	212.07	207.06	208.95	202.48	211.23	213.39	209.26	206.69	203.48	207.76	207.77	206.82	203.32	209.07	201.82	204.85	210.54	207.56	209.52	209.13	206.22	202.6	207.94	211.56	205.85	209.58	208.83	211.76	210.26	207.04	205.57	208.52	203.09	205.04	211.08
212.26	212.88	206.57	208.6	212.95	213.16	211.71	209.01	206.39	209.73	207.39	215.29	212.86	212.57	217.29	214.24	215.45	208.86	214.38	208.09	215.2	208.24	214.19	215.04	211.26	209.73	215.69	211.51	210.5	211.71	216.61	207.02	210.73	214.95	216.48	212.57	217.09	216.73	217.77	204.09	212.59	217.03	217.2	220.39	218.69	213.97	210.98	214.48	211.71	214.21
217.07	217.31	214.86	216.97	214.05	212.94	219.12	213.93	212.15	212.12	216.05	211.03	216.95	209.5	216.47	216.63	213.05	211.71	216.01	212.73	212.12	211.63	214.41	218.13	218.83	207	221.82	211.13	207.98	212.91	216.74	210.23	220.14	213.93	216.42	216.14	212.3	214.15	212.7	210.89	220.1	213.08	205.76	211.25	213.9	210.56	220.56	215.83	215.68	216.44
198.57	201.89	212.49	209.46	195.41	201.9	198.05	202.29	201.19	206.21	204.29	202.72	205.29	206.47	202.16	196.47	201.59	202.57	204.79	203.54	202.07	195.45	202.93	205.12	200.35	210.6	204.91	199.95	204.76	201.25	203.57	200.55	208.55	204.95	201.5	204.46	204.77	203.21	199.6	210.29	201.02	208.24	195.66	199.69	205.19	209.72	202.72	198.58	204.7	196.63
193.85	194.62	194.61	202.65	198.33	200.59	196.23	193.81	201.88	199.57	199.32	198.87	201.56	202.68	200.27	196.36	197.56	206.06	199.71	205.69	198.9	197.69	203.65	197.26	203.26	195.98	199.62	198.61	200.56	195.7	195.32	194.04	199.05	200.47	202.52	194.8	200.66	199.42	190.35	194.23	200.71	207.29	200.5	195.36	205.09	196.74	199.23	200.13	193.1	197.16
216.8	210.41	213.64	209.05	219.6	209.67	214.1	211.21	212.89	211.64	217.23	213.05	208.65	210.99	212.8	209.31	210.46	215.2	212.25	206.35	214.99	211.06	209.41	210.82	211.77	213.87	212.08	211.96	218.32	210.34	210.23	221.08	210.47	215.42	208.54	210.23	216.85	211.89	212.11	207.61	214.87	217.8	210.68	214.87	211.63	213.01	206.25	215.4	217.25	207.52
208.66	204.31	204.67	206.98	206.86	200.13	206.17	203.48	208.68	207.06	207.65	211.47	199.72	200.46	201.6	208.24	213.53	205.33	206.85	205.55	205.13	206.14	211.8	211.23	202.29	205.22	212.8	212.42	206.39	208.65	202.47	207.72	210.46	209.05	214.16	206.86	212.95	215.66	217.6	207.64	210.29	208.43	212.24	213.73	205.22	204.5	205.83	202.15	206.17	207.25
211.44	212.23	215.83	213.71	216.6	217.8	213.57	203.86	211.06	215.46	211.19	216.72	216.03	219.78	205.62	210.53	212.18	215.26	214.03	220.47	217.06	211.63	220.53	214.02	209.04	217.36	209.89	207.75	217.6	210.39	225.25	219.19	216.71	215.3	209.68	219.04	211.68	209.93	218.19	215.73	207.35	213.09	208.39	217.73	217.96	211.28	220.29	217.52	212.04	214.5
211.76	210.03	206.39	213.21	209.51	215.61	212.37	207.28	213.51	207.05	207.09	209.38	207.14	209.45	211.82	205.77	209.79	211.37	206.77	209.39	204.84	209.37	202.59	200.4	215.53	207.3	210.54	211.31	207.44	208.08	213.1	211.81	202.96	210.28	207.99	211.03	209.78	204.62	212.83	203.65	211.52	211.02	210.38	212.13	207.67	213.62	207.04	205.68	210.8	206.73
208.14	205.59	208.18	208.83	210.94	205.03	209.25	209.86	204.93	199.69	211.5	206.41	204.87	215.46	212.28	209.57	205.9	211.73	209.02	210.46	203.31	201.23	211.4	205.79	204.71	207.78	202.89	214.14	204.58	207.01	208.3	206.06	205.96	204.43	204.69	206.1	207.17	209.52	199.85	205.29	205.34	209.12	208.04	210.69	201.64	203.44	209.52	210.19	200.52	219.31
213.32	213.02	212.18	217.01	207.22	206.19	208.47	210.57	210.33	209.42	217.51	213.7	216.25	207.46	212.03	211.12	208.6	209.32	207.5	211.63	217.63	213.83	209	210.13	212.36	210.86	206.99	212.59	210.21	209.37	213.46	212.07	211.64	213.69	210.45	212.68	212.52	212.77	209.51	217.27	209.74	206.38	213.09	211.07	216.73	213.12	214.59	213.13	210.45	216.8
207.49	211.71	205.09	209.52	203.7	206.38	204.62	204.94	210.14	209.45	211.52	208.31	206.56	215.24	207.65	209	209.69	210.62	210.02	210.23	204.83	212.8	214.06	203.63	211.69	208.23	212.94	204.9	210.05	209.54	207.14	209.86	203.63	205.98	201.98	204.16	205.19	209.99	204.57	216.74	202.44	200.9	207.38	210.17	214.03	207.54	205.65	207.09	214.04	210.66
218.21	215.68	211.51	213.27	220.66	215.58	217.38	213.12	219.22	213.9	217.81	215.14	221.4	211.97	219.75	220.4	218.99	214.1	223.13	221.57	215.73	221.07	214.51	215.64	214.65	219.07	212.88	212.56	218.41	221.71	208.12	219.1	214.96	215.56	218.32	218.09	216.11	220.56	213.69	218.05	222.42	214.42	214.51	214.48	213.81	216.66	212.31	215.05	221.58	217.78
206.06	212.36	204.34	204.22	209.25	211.12	205.39	205.52	204.25	203.74	205.39	207.35	204.73	208.07	204.38	203.02	204.37	209.33	200.29	200.46	206.52	198.27	199.26	214.69	204.71	203.59	208.02	205.62	207.25	200.58	213.54	208.8	203.03	210.34	199.3	197.58	209.21	211.01	210.89	203.53	205.22	201.94	209.95	207.58	203.13	205.98	207.12	207.11	209.36	209.86
215.51	220.96	211.62	212.34	215.62	210.39	213.69	217.71	207.87	213.68	217.57	215.74	212	214.17	215.84	216.55	213.63	218.99	214.54	210.06	213.18	204.79	211.06	216.85	216.68	216.14	210.02	215.62	210.86	212.86	221.05	220.52	214.15	215.49	213.92	215.9	214.9	214.3	214.68	215.91	219.32	212.49	211.59	210.72	216.61	210.94	211.13	210.98	212.23	215.64
202.62	208.11	204.65	213.61	208.33	209.92	213	209.79	210.35	205.73	211.65	210.02	215.06	210.41	211.63	205.64	208.96	209.77	215.61	213.75	212.88	208.58	208.81	210.6	210.85	204.31	206.84	212.53	206.28	208.33	205.77	207.16	208.53	210.79	210.86	216.61	206.51	207.54	209.14	209.38	205.85	215.93	211	215.64	210	207.49	209.51	208.89	208.86	206.43
207.9	211.64	202.04	208.05	201.53	202.74	205.47	200.79	204.54	207.58	208.1	205.55	202.46	200.35	209.65	207.45	200.2	204.11	203.34	201.04	198.01	198.73	199.69	205.02	204.47	205.21	209.06	203.74	208.54	205.64	198.13	198.45	198.88	202.65	204.01	200.65	204.95	204.1	203.05	205.95	203	206.81	199.5	201.85	205.01	199.88	207.36	205.49	203.16	206.81
203.35	203.84	198.18	204.04	206.82	202.71	202.31	204.14	195.7	205.74	196.65	205.73	208.21	205.38	204.84	198.85	203.12	204.36	203.05	202.65	204.36	200.12	200.68	197.33	200.32	202.61	197.07	205.26	198.44	208.78	197.63	201.22	202.11	199.04	206.17	206.73	200.97	203.73	205.86	204.69	206.28	203.11	197.72	207.35	203.32	195.8	201.18	195.56	199.46	198.56
212.56	217.07	212.88	213.64	214.62	214.53	211.34	209.89	210.3	213.21	206.07	202.78	205.78	206.27	210.97	203.97	214.18	213.71	213.22	203.47	209.61	208.64	212.03	211.82	211.69	206.87	206.44	203.62	209.3	209.25	205.14	211.51	205.97	208.38	212.41	209.49	212.49	210.45	205.38	205.08	208.14	211.01	212.48	209.98	216.84	215.66	207.43	210.16	208.94	209.62
214.13	211.39	215.13	214.15	212.61	219.65	220.91	212.71	212.04	212.74	210.78	220.41	213.18	211.14	213.1	216.8	215.08	211.36	215.53	213.42	209.96	219.4	210.16	213.68	213.37	209.28	214.07	210.6	219.62	212.45	217.73	212.53	214.63	216.16	212.89	209.16	213.22	214.57	212.55	214.95	217.1	211.13	215.07	214.64	216.04	214.81	216.98	210.65	215.24	217.94
217.01	209.54	215.14	212.72	219.09	212.54	206.74	212.73	213.78	206.55	206.11	219.58	209.8	213.97	212.5	214.78	217.28	209.98	205.9	215.05	211.86	212.48	213.72	211.14	207.96	211.06	212	211.23	213.01	215.97	214.41	214.38	213.62	210.77	210.54	210.68	209.29	213.43	213.61	210	206.75	216.07	208.07	210.47	216.2	214.14	206.19	214.22	213.9	216.18
209.12	207.42	205.03	208.26	204.42	210.66	201.34	205.03	202.77	206.18	206.41	204.28	199.75	197.6	205.83	207.3	204.42	202.52	206.54	204.95	207.2	202.36	208.91	211.7	198.96	207.78	206.15	206.58	205.39	203.71	202.41	200.36	202.51	204.17	206.68	206.27	207.63	200.72	199.73	201.56	201.53	207.42	206.65	208.15	210.37	197.67	201.84	203.45	204.17	207.29
200.49	200.39	205.31	202	203.84	197.65	205.92	194.36	203.32	201.84	198.11	206.3	209.04	200.74	202.25	203.51	203.05	201.37	201.71	208.9	207.03	201.79	206.57	200.54	204.19	203.36	206.36	200.3	198.58	198.95	203.53	201.21	204.68	204.13	204.98	204.66	204.56	197.64	196.09	206.36	198.76	207.16	205.78	198.04	202.94	204.93	199.9	205.34	201.47	203.91
208.55	201.99	206.88	200.93	209.22	198.76	200.8	208.44	196.43	201.65	207.82	200.07	205.53	201.67	200.93	201.63	206.02	203.24	203.62	209.16	202.41	200.32	202.62	201.89	197.76	202.98	204.5	201.68	205.02	207.19	204.7	200.54	203.37	204.31	202.83	199.88	209.25	199.48	205.5	197.59	196.65	196.54	197.49	205.95	204.49	207.47	210.08	207.03	202.97	202.57
209.78	211.17	209.21	202.3	207.31	209.41	208.36	210.7	210.38	199.2	207.26	203.75	210.38	203.83	207.39	201.27	206.36	208.77	206.32	209.57	207.64	205.98	216.32	211.5	209.81	200.25	202.43	206.74	211.12	212.68	207.55	213.1	208.63	212.24	214.27	207.95	209.8	209.19	205.7	208.57	215.5	205.73	207.03	207.67	212.87	200.93	209.66	212.11	205.98	212.09
207.17	206.28	212.64	206.8	207.19	205.08	210.85	205.21	204.43	206.69	207.39	205.56	201.76	215.06	208.42	202.45	206.86	208.14	210.32	206.1	210.49	211.75	209.95	206.75	204.11	215.95	210.39	210.02	203.82	211.72	209.97	202.2	205.47	210.46	210.72	204.22	207.31	205.21	208.16	206.65	205.52	213.03	209.21	208.82	209.89	206.93	203.63	206.45	207.57	209.47
206.68	201.86	210.32	210.27	207.53	210.43	204.44	213.63	210.65	206.15	204.78	202.01	208.78	206.01	208.85	212.1	206.31	208.03	206.81	207.11	208.11	205.35	201.42	210.69	204	212.55	208.96	209.98	208.14	215.51	203.19	208.39	212.52	208.87	200.69	208.89	211.57	204.39	208.65	203.11	205.37	206.18	201.42	206.43	204.52	210.02	200.87	204.86	212.59	201.8
209.18	212.42	213.88	214.01	212.29	207.35	212.05	209.01	208.01	210.21	206.09	209.32	211.76	206.38	205.9	203.26	203.07	210.48	212.73	207.42	206.73	211.93	211.82	209.87	210.62	205.08	207.64	203.82	202.6	214.31	211.29	209.85	205.49	210.48	206.21	210.67	203.38	212.25	212.35	202.89	209.61	206.12	208.04	206.2	210.66	209.37	211.4	212.82	212.23	209.94
208.23	202.35	206.99	208.48	204.81	202.84	201.32	208.19	209.34	207.35	208.03	206.7	205.17	206.97	204.45	202.77	209.81	214.21	205.09	208.3	216.91	204.77	198.79	213.07	207.2	202.19	206.96	208.15	210.71	208.37	210.27	210.46	207.78	209.03	207.62	207.98	207.95	203.67	215.73	207.78	205.98	204.02	210.06	208.78	206.7	210.43	211	205.27	212.86	205.8
206.27	216.32	213.05	213.41	210.53	214.65	210.97	208.66	212.14	214.2	214.78	214.25	216.43	214.43	208.9	206.89	214.89	215.78	210.35	214.48	220.15	204.5	212.69	214.84	212.22	214.71	211.63	212.04	206.25	208.69	216.31	210.65	206.9	213.08	211.12	213.05	211.09	209.86	210.87	211.88	218.54	211.57	212.67	205.09	216.73	214.08	210.92	221.29	215.8	207.59
203.01	196.45	196.19	194.21	200.57	200.57	199.28	206.67	198.73	202.36	201.51	204.12	200.14	201.63	198.87	198.72	199.1	200.79	201.7	202.65	197.82	203.6	201.44	200.93	202.49	193.82	200.06	198.88	203.19	199.38	203.39	203.27	203.79	202.06	200.57	198.97	206.92	197.92	204.2	195.67	205.82	195.88	202.07	192.25	199.09	198.57	202.59	205.69	200.22	199.86
217.83	220.13	220.15	221.89	219.23	218.19	215.6	211.53	222.64	217.91	217.99	217.82	215.39	213.44	218.33	220.09	215.67	215.95	222.27	219.65	216.62	216	205.47	214.81	218.4	217.55	215.23	218.26	221.3	218.95	216.39	212.82	211.94	216.3	210.23	215.98	214.97	220.86	217.13	220.17	218.64	218.86	216.56	215.17	211.35	217.43	215.12	221.52	218.83	218.67
205.03	199.66	205.43	201.12	201.07	206.26	201.55	200.14	196.82	207.4	199.14	208.83	205.41	198.11	199.83	202.91	203.46	198.71	201.91	202.13	197.48	197.21	199.69	200.03	210.31	201.38	200.95	202.35	203.64	204.89	196.15	198.36	202.1	204.08	203.68	202.06	204.15	197.66	203.21	203.11	195.85	192.77	199.8	197.72	204.97	201.16	200.01	203.02	203.34	202.23
220.28	210.35	206.17	207.42	212.23	208.07	212.56	211.48	212.77	213.37	207.68	218.72	210.96	216.7	208.84	213.1	210.39	211.68	212.78	212.11	205.92	215.57	211.72	210.21	212.76	215	204.46	207.85	205.65	213.38	209.55	210.67	214.06	208.55	212.99	214.19	210.63	210.35	213.35	212.7	215.23	211.48	215.57	210.57	209.31	209.52	213.98	214.88	211.44	210.16
206.64	211.3	210.36	214.09	209.18	211.57	215.6	207.23	212.88	214.2	205.95	209.92	205.54	207.33	203.97	210.77	208.72	207	203.53	207.5	206.31	205.19	213.76	209.04	205.55	207.23	201.41	213.94	206.97	206.95	205.15	205.05	211.21	207.52	206.81	208.07	211.2	215.74	213.96	214.94	211.43	203.2	205.4	208.21	218.05	206.9	208.12	215.21	213.81	206.45
205.4	210.71	209.59	214.01	209.1	205.35	217.07	209.73	211.05	207.84	213.78	207.65	214.7	215.62	209.65	211.38	211.37	212.4	214.44	211.62	206.82	216.11	202.88	211.53	213.14	217.66	211.88	209.46	210.67	209.55	211.2	213.47	214.84	212.4	219.06	214.98	205.74	214.41	215.1	214.78	215.02	214.38	215.86	213.73	211.38	208.46	220.71	204.16	213.64	211.92
216.72	207.94	212.01	214.27	209.32	212.65	209.86	211.09	212.95	213.67	217.13	213.25	213.02	216.27	207.87	211.26	206.77	211.94	213.96	210.06	215.15	211.95	206.59	209.08	203.52	210.56	217.18	211.22	213.13	213.43	217.7	217.33	215.83	211.16	211.26	213.02	208.31	213.94	207.71	217.12	208.84	212	211.53	211.07	213.22	211.56	215.02	209.95	213.04	210.09
211.57	207.99	203.42	208.63	206.13	210.69	207.44	208.44	207.92	211.07	207.04	208.44	212.88	204.62	207.85	206.29	208.66	205.78	210.11	206.41	208.64	207.11	205.47	210.06	205.58	208.18	209.12	206.94	202.08	200.41	204.26	208.93	210.04	206.29	212.07	204.74	210.97	207.29	207.49	207.58	205.05	200.73	206.46	195.76	213.61	210.83	204.54	207.1	205.42	209.3
205.32	207.98	199.24	204.85	203.26	198.19	208.02	217.17	204.58	208.78	206.15	204.03	202.13	202.6	204.21	208.18	206.34	200.13	206.4	204.11	196.22	197.75	205.18	212.56	203.05	207.48	202.58	198.41	204.3	202.06	209.25	202.39	205.09	206.35	209.27	198.11	209.36	200.45	198.58	208.24	202.3	203.08	207.27	204.15	202.98	206.94	205.49	203.82	202.81	207.26
204.72	199.84	200.8	205.3	205	197.88	202.46	207.14	201.33	206.28	197.65	207.75	200.36	201.74	203.53	196.86	201.44	199.27	207.16	201.2	196.87	203.52	205.19	195.22	198.65	200.73	207.02	199.42	206.43	198.29	204.42	204.35	205.41	202.12	198.06	202.8	207.5	199.55	203.04	197.31	199.68	205.74	199.69	212.66	207.91	205.07	203.74	201.96	200.07	199.97
209.2	210.31	214.18	211.49	212.14	207.8	212.65	216.83	210.76	202.71	214.62	206.25	212.33	209.93	210.54	211.25	214.11	214.75	210.27	215.53	209.44	211.29	211.98	210.77	213.98	207.9	208.05	207.71	213.11	215.37	210.57	210.72	208.01	214.38	212.98	212.81	218.12	214.78	216.92	211.79	212.6	207.27	216.08	211.97	210.75	209.67	210.85	216.79	209.78	207.74
203.8	207.01	202.83	200.54	190.53	199.11	199.39	197.79	197.38	198.75	197.62	195.63	201.3	194.65	206.24	189.84	196.73	195.3	199.29	201.73	201.28	195.49	198.04	198.32	188.17	199.75	200.07	193.56	198.46	199.24	200.54	197.53	199.39	193.63	194.36	199.65	195.59	200.39	199.75	197.12	201.92	197.42	203.22	200.62	192.18	196.1	195.05	197.53	196.96	209.82
207.76	197.06	199.42	204.89	203.55	203.58	213.07	202.94	205.6	208.3	205.17	211.84	206.38	206.4	198.1	207.69	203.09	205.75	205.09	209.52	206.72	205.98	203.21	213.62	200.49	201.6	201.6	209.76	203.88	203.43	208.2	206.35	202.91	208.3	209.15	210.65	210.15	208.56	205.75	210.93	203.4	204.2	206.47	208.98	206.03	201.13	204.28	210.52	201.82	200.87
203.9	193.52	193.6	199.42	202.48	199.63	196.27	199.94	200.91	199.06	200.08	192.76	195.2	193.87	201.23	194.91	201.14	193.22	202.21	197.07	202.84	199.52	200.91	205.55	200.87	195.75	194.87	197.38	199.37	197.98	198.82	200.21	198.31	200.41	192.42	199.3	193.98	196.58	200.87	201.07	196.07	197.59	193.83	199.92	204.6	197.69	201.31	196.52	199.26	195.79
202.74	206.43	200.79	204.52	200.56	193.99	202.18	203.94	206.29	198.39	203.35	202.55	197.66	204.57	205.45	203.25	203.94	202.93	205.13	204.5	204.45	210.94	204.69	210.54	205.03	199.04	204.83	201.25	202.13	205.46	201.95	204.6	205.33	199.48	207.43	208.78	205.47	203.52	203.78	204.29	197.71	204.97	199.29	208.22	207.55	201.87	195.7	210.46	202.06	203.67
199.32	194.93	204.91	204.65	208.16	199.85	205.83	201.18	203.47	206.76	207.56	195.84	195.42	197.83	197.7	197.71	200.16	199.61	201.74	201.06	198.9	203.8	197.85	198.83	205.47	199.87	209.95	209.05	205.64	208.83	203.02	206.65	205.69	201.17	198.8	200.41	203.17	201.4	204.87	204.03	199.45	204.32	203.01	209.06	200.56	208.36	199.02	204.02	197.64	205.24
196.11	202.48	211.35	195.29	194.99	198.27	201.4	201.04	205.78	199.55	203.29	195.2	205.54	205.21	195.91	194.87	199.59	201.4	198.81	195.62	198.05	196.38	194.41	209.49	205.1	198.78	195.93	195.97	195.44	203.94	193.11	199.98	195.13	198.26	199.05	201.21	198.88	202.3	195.86	194.62	201.7	202.19	198.29	199.57	195.4	202.11	203.77	200.61	198.7	199.55
204.53	202.08	207.52	207.84	205.03	203.6	204.39	208.32	200.55	201.15	204.98	208.84	205.43	205.6	197.34	201.03	207.86	211.86	208.14	197.62	202.79	205.09	203.55	202.51	205.48	203.58	201.49	203.3	201.77	204.75	201.83	204.12	202.73	200.54	208.61	199.97	212.57	206.81	202.99	203.39	198.76	206.67	208.42	200.35	212.76	202.27	201.5	201.97	202.06	201.65
219.93	215.37	222.52	215.31	213.55	215.51	213.79	208.01	212.96	205.12	208.85	204.63	215.96	211.73	214.22	208.09	208.35	212.71	213.91	217.6	216.89	215.68	212.75	215.61	214.85	217.98	215.67	215.32	214.98	210.18	215.45	209.29	211.13	212.7	210.59	213.02	205.42	209.47	213.65	211.11	211.92	209.57	212.79	208.8	209.31	215.62	207.13	213.64	213.63	216.36
202.28	200.39	204.33	209.17	194.98	198.87	200.54	201.84	204.8	197.39	197.72	200.45	204.69	203.21	198.53	207.7	201.6	198.59	198.43	200.39	198.1	201.2	203.41	199.51	200.36	201.63	201.11	203.35	206.08	198.56	203.77	201.19	200.31	195.08	189.99	203.05	206.23	197.48	205.51	196.85	202.79	200.53	201.56	203.69	206.91	201.36	200.44	197.52	194.86	200.54
199.64	206.3	205.69	204.19	205.63	211.9	209.95	206.37	209.49	210.21	209.89	206.54	210.96	213.04	207.62	209.92	205.17	205.77	207.58	209.91	205.99	209.26	207.49	207.95	203.94	212.77	207.35	204.29	207.88	209.46	201.39	205.53	211.79	216.87	205.7	208.24	206.64	212.11	206.53	217.06	209.73	211.21	209.06	206.94	204.23	213.98	202.28	209.36	210.08	207.35
198.47	204.92	203.9	202.67	208.37	203.4	206.78	200.81	206.1	201.02	204.87	203.71	202.82	206.76	204.79	204.89	201.8	202.57	197.28	210.94	201.73	201.94	207.56	207.07	209.62	205.78	204.82	203.22	206.01	199.28	209.05	203.76	207.21	201.72	202.76	202.11	207.36	201.48	200.81	205.16	198.2	200.86	194.44	204.54	202.3	205.51	197.89	204.31	211.71	197.42
201.08	196.67	210.19	198.66	199.08	208.1	199.24	202.88	201.87	210.76	207.45	202.07	206.03	207.6	205.94	200.15	198.13	200.46	201.69	202.97	199.87	204.94	202.42	203.57	208.82	203.37	204.73	201.1	203.81	204.83	204.16	204.85	204.81	203.08	199.96	201.42	198.7	201.8	200.84	205.03	200.69	206.98	201.73	199.14	204.41	204.62	206.21	206.12	205.6	204.29
203.43	201.21	199.51	203.18	198.13	203.65	204.31	204.33	202.92	201.94	205.49	194.93	201.74	194.64	204.1	203.73	198.96	207.58	198.94	206.6	205.38	205.88	200.98	203.98	201.37	204.98	200.07	199.81	192.92	194.95	205.54	192.03	197.13	203.72	204.82	205.88	202.27	194.24	200.51	200.7	199.1	198.35	193.8	199.57	197.55	195.72	205.02	201.7	190.73	203.11
214.75	217.86	217.16	215.11	217.19	213	218.92	219.87	222.08	221.48	217.5	218.81	218.91	216.89	213.1	221.43	221.59	223.28	225.24	220.47	215.84	215.45	216.47	218.9	222.48	221.15	220.77	219.74	222.91	222.91	213.85	217.13	218.91	218.66	222.87	217.19	220.82	211.98	218.71	218.26	222.14	218.37	223.25	221.59	215.8	223.46	220.43	214.09	219.23	212.75
205.37	209.6	216.99	208.06	208.69	213.08	207.61	208.3	215.07	208.92	212.79	205.36	208.99	207.81	207.73	214.57	211.55	207.44	205.41	204.95	205.63	205.37	208.13	207.05	204.05	206.17	204.15	209.06	211.19	208.53	207.11	207.69	207.46	205.14	207.37	215.6	207.82	210.44	218.96	207.5	207.96	204.08	207.01	202.59	205.79	208.33	202.85	207.53	209.09	205.26
210.91	212.55	210.59	210.87	209.26	202.34	209.75	206.85	205.57	207.81	214.54	211.83	208.86	204.74	204.01	205.01	209.93	208.85	206.19	211.62	210.42	208.82	211.01	213.51	210.8	208.52	209.39	211.05	214.26	210.92	218.48	211.49	209.52	211.9	205.91	207.56	203.78	207.9	205.24	208.83	204.55	206.31	208.56	207.03	202.37	213.97	207.63	210.58	211.21	207.94
216.97	213.89	217.6	218.65	213.94	214.58	215.07	217.13	213.17	222.01	219.37	214	219.75	213.54	208.26	215.21	219.51	224.79	215.95	218.11	220.39	224.16	228.05	217.32	215.54	215.45	209.08	223.12	217.81	212.38	214.92	216.02	219.92	215.62	217.11	222.61	216.7	221.49	207.49	215.4	216.72	211.5	214.12	219.23	210.71	226.23	210.65	217.44	216.85	219.45
207.31	202.24	210.31	203.12	204.01	206.88	206.17	199.15	204.4	202.96	206.88	206.14	201.01	203.9	199.15	203.12	204.51	203.39	207.23	206.98	199.22	210.61	198.46	203.08	203.64	205.4	206.37	199.09	203.35	200.35	202.87	205.19	204.99	199.49	207.98	204.52	203.25	210.58	208.6	201.6	195.8	206.55	207.6	196.02	203.03	198.05	205.57	201.71	208.18	208.71
202.81	205.48	203.19	194.97	203.13	207.16	205.74	208.59	201.89	198.15	204.02	205.74	200.93	210.85	204.24	208.94	210.68	200.28	207.82	203.93	202.97	200.71	206.07	201.66	196.94	199.33	208.31	203.96	198.88	203.49	203.62	206.46	199.14	200.42	200.97	206.75	200.5	205.36	202.15	198.55	206.56	206.06	198.73	206.38	200.34	204.03	195.99	209.3	196.34	200.34
211.52	212.58	212.91	214.1	212.76	212.79	213.35	212.47	210.78	209.68	213.92	207.15	210.18	213.99	211.73	212.37	216.2	208.05	212.44	210.68	208.39	216.35	212.16	211.24	207.94	209.31	217.66	210.96	219.71	215.09	205.83	206.41	218.5	213.76	214.9	207.72	212.85	211	215.79	215.8	215.51	213.84	208.64	210.25	213.89	212.44	218.2	213.16	210.62	210.41
208.32	213.92	209.33	207.31	202.47	211.6	217.99	212.59	215.6	209.84	214.52	210.08	211.26	219.15	205.36	213.84	204.58	219.55	209.08	208.07	209.01	214.95	213.61	216.35	206.98	214.01	208.8	210.41	215.88	206.33	215.45	216.25	208.43	213.78	208.41	211.11	213.82	206.32	210.19	211.7	210.18	208.35	213.88	208.44	214.03	210.86	213.38	219.14	211.93	217.93
213.57	220.53	209.73	215.27	211.93	207.26	214.48	213.2	203.89	209.1	218.11	212.69	212.62	213.13	207.6	210.65	205.16	209.72	208.96	204.42	208.91	213.1	207.63	211.35	206.06	213.29	215.8	210.58	206.32	209.78	211.62	207.36	208.67	212.84	204.38	206.67	212.62	205.81	206.9	207.69	209.45	209.64	209.08	205.39	210.07	212.13	211.49	208.73	214.28	214.28
212.9	210.4	212.8	215.28	213.93	213.96	211.76	213.19	213.97	210.63	218.76	219.6	213.34	214.07	219.56	214.99	215.29	208.44	217.58	213.71	212.72	214.22	214.18	216.05	208.45	206.99	210.7	226.17	208.35	210.84	218.86	212.26	209.39	216.68	213	212.72	217.96	211.49	207.94	216.61	216.05	207.96	214.18	208.06	208.02	219.26	214.75	216.73	210.29	211.39
206.47	211.01	211.46	220.74	211.17	207.49	214.07	210.98	207.03	211.86	209.13	212.5	214.45	210.75	218.03	213.61	204.99	215.69	207.74	210.51	217.04	208.38	208.21	208.09	215.92	210.94	210.14	202.21	210.56	214.71	213.48	209.66	211.31	205.67	211.04	215.47	213.03	212.95	209.82	209.39	208.97	210.25	217.58	208.19	211.65	213.53	213.88	214.96	211	210.79
204.45	209.1	208.52	208.66	206.74	204.11	210.06	200.73	212.58	209.19	207.96	205.55	210.96	212.34	208.7	209.9	205.71	212.61	211.15	210.44	212	208.68	207.13	215.43	202.01	207.51	208.88	202.91	206.68	212.08	207.71	203.9	207.28	203.65	210.67	211.23	207.48	211.55	205.79	206.01	214.85	206.77	202.74	209.39	209.59	209.23	200.51	204.55	209.09	214.17
202.27	201.69	203.63	208.71	202.12	198.05	206.73	201.26	200.08	206.27	205.13	202.72	201.03	202.33	204.85	201.56	201.84	206.35	197.6	203.76	205.51	206.87	197.82	200	203.93	208.12	203.81	204.03	205.63	199.64	203.12	202.29	199.9	204.36	208.15	200.2	203.39	202.07	202.12	202.98	201.71	203.46	201.67	200.91	196.3	207.52	199.11	204.01	202.93	204.79
213.47	205.62	209.79	207.72	207.3	205.04	214.85	208.16	209.7	210.81	204.41	210.29	212.47	208.81	215.88	204.87	208.9	207	212.2	212.67	209.97	210.12	214.77	210.14	210.19	205.08	213.97	207.9	208.63	214.86	209.5	208.36	205.48	206.22	211.71	206.68	210.19	210.69	210.91	206.14	208.27	207.26	202.92	208.39	214.73	214.45	213.92	209.66	204.41	207.6
215.41	206.52	209.1	214.24	210.38	211.27	210.62	217.16	205.75	207.65	212.21	215.96	216.26	203.83	210.57	211.78	211.18	211.74	212.3	214.48	217.09	212.96	212.52	209.83	212.64	213.57	207.76	211.58	210.94	210.87	212.47	209.08	213.51	213.99	215	213.81	210.25	217.48	213.6	214.65	209.74	211	212.69	214.41	215.01	208.14	210.98	218.44	214.88	215.74
200.51	197.04	201.6	197.6	196.96	197	200.15	202.34	199.86	200.72	193.45	199.44	202.81	196.1	200.1	198.77	197.44	197.81	203.26	199.17	202.29	203.16	197.46	199.73	202.9	200.98	198.67	195.51	196.92	197.57	208.2	197.87	204.92	197.43	196.79	192.7	202.12	199.15	199.29	201.58	203.79	199.12	203.84	206.75	205.46	202.09	202.58	202.84	203.62	207.27
203.15	204.31	199.08	200.86	196.22	204.9	198.02	199.09	210.81	205.38	194.45	198.73	201.32	202.76	204.09	199.5	209.23	203.48	197.5	204.03	204.42	204.85	203.08	199.46	208.71	200.19	201.91	204.12	205.19	200.98	201.08	201.76	205.39	200.65	203.73	207.52	200.47	202.89	205.43	204.1	209.51	201.69	205.14	204.88	201	208.2	205.7	201.58	205.88	198.77
203.98	203.96	201.9	207.45	209.61	202.05	202.51	207.13	208.32	201.76	204.56	201.44	204.47	205.49	204.96	207.14	199.07	207.04	209.1	203.79	203.92	205.19	201.13	206.56	201.44	201.92	202.18	204.34	201.73	202.65	206.19	202.03	209.51	203.83	205.74	199.95	203.04	202.47	205.48	203.62	207.46	203.26	200.28	203.08	200.98	200.46	202.24	211.47	203.61	201.24
206.6	209.91	214.71	208.83	212.15	211.97	212.9	211.68	210.45	208.63	207.84	214.27	208.24	212.58	214.07	211.83	214.81	209.54	209.74	207.55	209.95	203.41	211.84	215.21	208.48	215.17	212.01	214.6	217.34	212.38	216.6	219.34	213	213.66	209.2	214.07	208.8	210.95	218.3	212.22	215.25	212.99	206.97	214.14	222.35	212.35	209.83	213.44	209.58	209.88
207.79	206.32	204.63	203.82	204.04	207.77	198.67	203.97	205.33	202.05	199.45	203.09	203.1	204.14	203.32	209.57	201.03	204.64	210.63	201.75	209	203.85	203.31	203.26	203.53	206.35	208.82	205.06	199.49	201.25	202.22	205.12	203.26	201.24	203.97	207.13	194.01	193.3	201.28	200.03	208.51	207.68	207.25	197.02	202.86	200.78	203.38	206.24	199.01	201.94
215.75	208.91	219.23	216.53	218.74	223.58	218.05	218.34	222.92	218.92	218.04	217	220.98	213.84	206.18	214.5	215.88	220.42	211.19	216.36	218.65	218.37	216.88	214.9	210.5	218.32	215.69	216.83	221.88	216.04	217.46	219.98	212.08	211.73	217.54	214.55	211.94	217.4	220.3	219.19	212.34	216.43	224.62	222.07	209.62	212.18	217.73	218.91	214.04	221
198.35	191.04	192.76	198.7	199.21	204.06	197.96	194.91	202.05	199.59	195.16	203.58	194.32	198.32	194.57	191.6	198.03	198.37	199.95	194.13	199.45	207.69	199.39	201.91	199.41	193.15	197.6	201.96	196.8	196.32	201.14	192.25	196.69	202.04	197.03	201.29	195.56	198.96	195.09	194.6	198.65	195.58	193.16	197.15	203.51	191.26	202.93	199.51	203.68	198.69
206.38	205.62	206.81	212.22	200.88	208.09	209.52	206.75	205.66	203.99	211.71	209.94	215.6	209.56	209.83	206.21	215.39	216.68	209.42	215.87	209.79	206.81	212.94	210.35	211.33	206.09	214.97	213.07	210.47	212.32	205.07	207.28	209.12	206.81	210.04	206.67	207.55	211.58	210.59	208.84	207.88	204.28	214.46	210.11	214.24	209.36	203.67	206.13	206.66	213.31
206.73	211.18	208.4	206.78	201.23	202.22	213.66	207.9	210.32	210.18	213.7	214.96	216.13	203.42	211.28	203.74	203.41	209.67	205.52	208.93	210.5	207.77	208.58	210.63	208.81	208.47	205.61	208.34	208.07	202.2	205.01	206.09	212.67	201.25	209.3	210.33	209.12	203.21	206.07	208.04	210.6	207.27	212.16	208.66	208.94	210.86	208.07	209.27	210.79	211.29
201.01	197.92	200.07	204.73	204.89	208.99	204.97	204.94	202.9	202.31	201.61	198.64	198.82	207.85	208.8	207.06	198.13	203.12	197	206.7	202.61	204.9	201.98	206.71	197.47	198.68	201.67	204.59	197.36	202.17	207.56	202.25	204.02	203.05	206.84	200.14	203.98	205.57	203.2	199.38	214.02	204.21	206	208.04	203.59	197.01	205.41	205.66	196.38	203.3
207.54	201.57	208.13	205.51	207.17	213.11	205.29	209.01	207.37	213.12	209.94	209.47	211.8	214.19	209.99	206.7	205.05	214.7	208.44	203.79	202.09	208.25	203.9	208.15	204.63	205.27	207.01	210.24	211.04	206.85	205.43	211.09	202.72	204.83	212.97	208.71	212.25	205.59	210.11	207.86	206.7	209.4	206.17	209.19	209.11	216.48	206.53	203.68	204.91	205.82
206.49	207.48	210.7	213	207.96	211.98	208.05	203.33	214.9	212.35	203	208.31	208.46	204.26	212.85	211.12	206.39	213.32	214.17	209.14	210.59	204	212.68	208.6	210.63	201.99	206.03	213.39	215.17	203.48	209.34	200.99	204.45	207.09	210.7	204.1	212.78	203.85	209.23	208.1	209	211.25	202.6	205.38	204.77	209.89	211.26	214.62	207.21	215.82
207.78	204.53	197.86	200.3	200.19	206.08	206.67	205.4	195.49	203.84	195.01	205.22	206.01	201.04	203.69	204.07	201.81	198.19	204.85	199.58	207.39	204.84	209.12	201.05	205.25	204.34	202.46	207.19	194.3	201.06	202.25	202.1	197.25	200.88	204.09	207.73	209.4	202.51	198.8	209.35	204.5	202.66	195.23	205.13	197.71	204.59	205.43	201.58	208.3	200.99
212.25	203.9	206.14	210.62	209.81	214.43	211.05	211.11	206.83	210.87	208.95	213.37	210.33	204.5	204.82	206.19	207.67	200.41	207.22	202.89	203.85	210.23	206.07	207.7	201.86	204.91	208.29	210.27	207.59	208.16	214.69	208.31	203.97	203.03	205.76	204.64	204.05	207.64	207.59	215.23	215.65	204.96	208.54	205.91	205.14	209.36	210.2	203.74	206.89	211.16
196.39	199.17	191.67	201.14	194.63	196.39	196.97	199.01	197.46	192.62	202.65	194.09	194.96	193.16	194.93	201.31	197.18	197.7	197.58	192.99	189.18	198.44	196.1	199.05	194.95	199.1	191.27	193.46	202.04	199.83	199.55	197.55	192.95	195.74	193.04	185.77	194.74	192.9	196.88	195.76	198.04	196.68	194.4	193.85	197.15	200.11	193.67	190.98	199.93	190.37
213.02	208.59	203.79	208.79	208.01	206.44	207.63	208.76	211.9	207.05	203.01	208.89	199.8	207.17	209.05	208.61	199.75	207.07	211.46	215.68	213.43	211.2	210.07	211.64	211.91	206.42	208.5	205.36	206.36	205.12	213.75	208.43	204.99	207.1	203.59	204.22	207.4	209.66	210.34	205.74	212.72	214.9	203.88	207.57	213.63	212.73	207.54	208.93	212.14	211.4
202.78	203.88	204.54	211.53	205.6	203.28	206.23	203.78	205.34	204.98	200.83	203.29	206.72	205.52	202.51	207.1	202.97	207.41	204.27	208	205.52	203.71	209.15	210.67	209.18	201.72	200.1	207.48	208.59	205.26	203.59	197.31	204.29	198.03	202.37	207.04	204.34	205.9	198.8	204.92	206.96	204.6	205.38	202.42	197.82	205.59	204.54	210.71	204.35	204.76
211.45	208.5	209.04	209.97	215.53	209.51	204.95	204.63	201.16	213.08	209.08	210.64	209.66	211.92	213.34	201.93	210.77	202.27	206.65	201.38	210	210.29	205.64	202.72	203.61	203.38	208.26	210.59	202.78	212.07	208.03	211.53	211.88	208.93	203.74	210.8	207.66	208.3	210.59	211.76	209.68	208.2	211.96	208.16	203.69	204.17	206.23	201.39	203.49	203.36
210.33	213.3	205.11	208.78	212.35	210.12	213.28	211.76	210.8	214.03	213.36	213.43	211.44	208	210.35	211.26	210.83	213.03	209.71	213.85	209.12	202.4	207.39	206.54	210.47	203.19	204.21	206.63	217.54	212.67	210.96	210.23	210.2	218.76	205.18	205.07	210.05	208.7	205.61	210.92	208.99	209	209.28	217.08	214.56	202.19	205.17	208.6	211.5	207.77
199.34	206.15	200.59	204.21	206.41	202.46	203.73	204.6	203.14	198.81	205.95	208.38	208.05	208.28	204.52	199.62	199.55	202.25	205.53	202.41	203.13	207.03	200.55	198.64	207.82	205.22	202.57	205.37	197.83	203.21	208.19	199.81	200.21	207.88	206.82	197.92	206.29	202.81	206.95	201.53	203.68	208.69	210.61	206.46	197.69	199.85	202.46	202.08	200.52	206.08
208.53	210.76	210.26	207.63	205	208.68	211.28	212.51	210.36	204.04	202.28	202.96	207.51	208.13	210.97	211.87	206.09	204.22	209.38	203.47	212.78	198.94	205.98	207.5	206.03	203.04	210.7	198.39	209.02	212.19	211.78	211.16	207.87	218.18	205.7	202.18	209.32	206.7	210.71	212.74	206.21	206.67	206.84	214.94	203.31	205.66	207.7	206.2	210.26	211.04
213.53	207.15	206.04	207.1	211.78	206.88	218.69	213.5	210.31	212.3	213.91	216.93	212.24	219.01	211.45	214.05	221	209.19	208.09	214.65	218.2	211.03	215.46	212.97	211.03	215.52	212.46	213.25	208.3	214.14	213.71	209.94	207.46	210.89	213.35	204.72	205.35	214.67	209.38	217.15	214.09	210.92	203.69	208.52	210.95	202.6	209.44	219.4	213.45	211.45
203.52	205.89	203.16	200.69	206.04	203.24	201.49	203.84	200.58	198.62	201.68	196.69	207.79	200.66	198.08	198.87	197.85	198.21	195.35	204.18	205.06	201.18	198.49	202.69	198.57	200.59	203.88	205.2	206.29	196.1	200.83	208.74	209.57	199.55	204.74	201.81	203.98	196.63	208.08	200.11	205.97	202.02	203.88	197.72	201.44	205.72	209.19	208.74	200.35	212.17
205.11	203.67	207.45	205.65	206.11	206.38	205.2	205.34	206.73	200.04	204.66	203.45	206.99	197.68	209.59	204.28	204.1	205.22	210.58	203.81	204.46	207.94	202.57	204.88	204.05	209.95	204.23	201.44	200.41	205.52	203.92	206.98	206.44	207.2	207.16	209.44	203.52	206.34	206.93	207.88	207.28	206.87	203.43	204.13	204.3	208.32	198.9	205.95	207.7	202.5
192.61	189.02	189.72	194.53	194.74	195.28	192.15	195.3	193.9	192.34	196.77	194.68	194.81	187.63	191.75	198.18	198.67	202.28	196.26	190.83	191.81	189.08	199	195.28	196.64	194.73	193.66	194.03	194.04	193.67	194.98	184.37	196.97	194.32	184.19	188.9	199.83	189.05	194.45	195.61	195.29	194.45	202.26	189.83	190.03	193.67	193.11	184.89	197.43	190.72
197.69	197.39	199.26	209.62	199.35	206.07	202.6	198.7	203.37	201.39	199.77	199.33	208.22	202.58	202.76	206.83	207.48	202.64	200.32	203.2	206.46	202.52	202.87	205.93	203.12	204.44	209.24	202.98	207.13	202.26	206.78	201.8	205.44	199.24	203.75	205.29	202.66	206.15	203.15	208.58	205.23	201.79	201.79	204.58	199.58	196.66	205.25	204.82	206.79	197.1
210.15	214.86	213.21	211.14	217.38	216.42	217.47	215.29	214.2	218.48	211.8	210.22	214.21	211.54	211.2	201.95	222.22	208.12	211.64	213.2	214.36	210.24	211.04	211.38	213.96	211.63	216.19	213.68	215.92	213.2	214.39	214.53	211.54	215.44	212.25	211.83	212.72	209.73	214.01	211.09	212.21	214.98	211.4	207.49	216.6	213.97	212.49	215.46	209.37	210.7
214.59	211.65	214.31	214.89	213.56	214.17	214.03	216.23	212.56	212.17	218.21	211.89	208.3	212.41	210.27	208.49	213.3	209.84	214.02	209.32	219.13	208.98	206.65	216.12	209.45	212.26	216.14	212.7	218.61	214.42	217.55	209.83	222.63	221.38	213.97	211.88	210.2	206.02	213.15	214.22	212.75	213.27	216.33	210.88	223.27	204.32	212.91	214.41	209.3	214.51
213.55	220.31	207.87	201.42	212.76	205.76	215.88	206.22	212.35	208.86	206.62	205.23	200.22	208.49	210.89	203.44	214.05	210.18	216.54	209.22	215.36	208.96	205.72	207.3	211.74	211	208.07	205.5	208.09	212.39	203.67	208.33	209.05	209.16	204.98	212.69	206.73	208.7	207.19	208.23	202.15	209.99	209.62	207.63	205.94	205.08	210.18	211.62	211.21	208.83
205.03	202.99	209.95	201.43	203.8	207.75	216.06	207.4	207.33	205.99	205.02	209.82	202.19	202.03	204.15	212.83	205.16	204.86	204.71	207.75	212.24	204.35	199.89	204.33	208.21	206.48	205.03	214.11	211.6	201.73	208.84	212.23	204.99	208.18	211.99	206.43	205.05	199.43	208.05	208.25	206.98	205.45	215.65	204.04	209.78	209.78	209.67	207.7	202.01	214.46
190.51	197.52	195.6	191.22	197.96	189.52	199.7	187.87	193.92	194.52	203.56	201.36	193.39	197.63	198.92	198.1	195.36	196.3	195.96	194.12	188.18	185.1	191.3	193.4	185.43	193.34	189.89	194.1	192.76	191.49	192.67	196.39	198.05	192.26	199.04	194.62	191.16	195.85	195.4	197.48	189.77	189.97	195.5	197.69	197.33	192.86	193.02	191.05	189.84	193.71
202.84	192.19	198.79	198.94	197.11	198.69	197.7	198.23	203.15	194.19	201.35	196.68	197.4	203.01	204.51	195.44	198.52	204.08	196.57	199.49	201.25	199.38	198.72	198.24	200.56	201.87	201.7	197.11	192.46	198.37	198.76	199.77	202.62	198.38	200.64	197.83	197.94	202.95	199.73	199.85	200.69	197.14	203.76	204.66	202.92	197.84	197.36	202.24	201.56	201.47
223.07	213.02	215.83	211.05	221.67	217.08	214.44	218.95	225.01	218.6	214.03	213.47	211.91	215.35	223.01	224.28	214.44	219.39	216.77	218.05	221.39	219.11	215.14	215.37	222.52	218.41	213.02	219.04	215.51	222.99	214.55	212.48	216.95	220.4	221.52	221.93	215.97	218.58	221.19	212.36	217.45	219.87	222.53	219.04	224	214.65	214.69	220.16	214.85	214.57
211.77	209.12	217.37	207.64	213.41	212.08	212.37	212.71	213.74	209.43	210.72	210.77	208.14	209.83	207.24	210.42	211.5	213.59	209.85	213.11	211.8	214.21	211.02	214.52	210.24	215.71	207.56	213.36	204.56	208.55	217.86	215.13	210.29	214.81	217.17	210.38	215.75	213.12	215.39	208.99	211.63	210.46	209.08	213.76	206.45	204.96	210.72	210.17	204.93	210.32
215.29	216.51	213.11	207.94	213.38	210.28	209.99	213.25	215.78	209.94	212.43	210.5	209.29	216.92	216.84	211.97	210.5	216.5	211.25	211.12	206.02	212.06	219.01	213.97	209.33	217.59	210.58	206.52	215.49	215.2	215.23	214.1	213.9	211.16	214.12	215.38	210.71	208.98	209.39	210.11	213.67	214.59	210.51	212.99	212.78	215.24	214.71	211.55	210.84	212.89
215.5	218.63	218.54	219.46	223.23	218.9	213.86	222.26	216.24	219.27	221.44	211.36	222.08	220.6	218.16	215.08	216.88	213.13	223.26	221.71	219.03	219.13	215.39	214.87	225.5	223.55	220.94	222.11	218.45	214.42	210.62	212.51	217.06	215.21	215.97	218.65	219.78	218.46	219.78	221.2	219.2	215.2	216.85	223.55	219.6	223.67	216.6	223.92	221.14	218.32
196.61	200.61	209.82	202.3	207.83	200.15	209.68	206.86	206.71	198.92	200.43	197.83	204.46	203.45	199.12	205.49	201.89	204.56	202.38	195.43	201.22	205.56	203.46	198.31	199.32	202.76	203.4	199.38	199.98	203.42	203.6	204.38	197.46	201.15	203.01	203.28	201.38	203.3	203.69	207.93	200.28	207.72	212.7	204.21	207.88	195.15	205.66	203.83	204.02	196.15
210.61	206.44	212.68	214.86	212.79	210.83	204.02	209.92	205.67	206.19	209.04	211.7	211.15	205.27	212.29	209.2	209.5	214.12	211.79	211.11	208.17	207.85	211.2	209.07	206.59	209.25	205.85	204.84	211.78	204.78	208.17	204.79	212.3	203.45	213.13	209.48	201.16	209.3	205.57	204.27	205.21	209.22	209.31	208.28	209.9	207.67	208.54	212.25	212.27	204.27
215.4	213.38	215.82	214.66	210.67	209.33	214.92	211.97	212.76	214.26	212.73	207.81	210.97	205.96	205.72	208.33	209.94	217.02	209.71	213.81	213.94	212.96	213.65	212.44	211.29	212.8	214.87	221.34	208.29	209.25	213.89	210.53	219.1	212.5	217.42	210.43	214.13	211.5	207.12	214.74	210.64	215.24	212.23	203.42	212.47	210.71	211.81	210.07	215.25	213.9
208.39	207.13	215.94	213.17	208.71	207.16	209.43	208.87	215.75	211.59	209.91	216.81	209.51	212.98	201.4	212.56	212.22	218.44	209.6	209.42	205.03	209.76	215.13	208.58	209.26	205.31	210.97	207.29	212.93	209.03	212.13	208.6	208	211.74	209.09	216.2	213.91	213.38	209.75	206.82	212.83	215.32	214.92	212.52	215.81	213.52	206.62	213.45	211.71	209.77
206.28	205.97	199.76	201.15	198.46	197.79	204.04	199.03	205.71	205.64	205.05	196.27	206.96	201.64	197.42	201.57	198.56	201.32	203.35	206.37	208.73	202.87	207.45	205.87	205.36	203.81	203.27	205.29	204.04	206.43	204.08	206	204.89	201.22	203.85	205.53	200.45	199.73	199.14	204.98	200.65	204.18	205.15	205.14	202.73	207.5	204.81	199.46	199.63	203.68
214.72	212.16	210.32	206.09	209.42	209.19	209.53	207.72	207.98	209.66	210.13	209.24	207.69	210.69	211.88	208.95	208.5	211.92	212.09	199.62	205.55	208.06	207.68	199.91	206.59	217.54	202.32	203.28	212.53	203.02	201.88	209.34	201.7	204.26	214.89	207.31	207.5	207.23	203.85	208.67	211.42	207.68	205.73	208.61	209.42	206.74	209.48	208.66	204.3	209.05
203.32	209.98	207.76	204.24	215.04	204.16	204.2	209.37	207.43	210.88	206.37	212.44	209.85	208.96	214.09	204.74	212.11	205	208.06	208.03	213.69	202.8	209.79	210.07	209.53	201.4	202.51	210.45	205.27	208.94	212.14	209.01	208.1	212.09	206.27	205.39	200.58	205.35	205.25	209.79	206.66	205.95	208.27	207.16	209.52	208.43	211.44	213.47	210.23	215.22
211.23	213.12	205.4	211.49	208.52	213.55	211.4	205.86	205.13	206.01	208.19	205.62	215.58	208.09	204.69	212.41	214.14	211.55	208.67	212.27	212.17	210.07	211.48	209.94	210.91	212.16	209.73	208.95	210.05	213.36	209.73	215.28	206.31	208.96	209.66	207.2	207.42	210.67	208.12	208.4	211.11	215.07	213.12	207.88	208.65	210.19	211.48	209.96	211.69	208.87
211.15	212.37	206.31	216.15	213.95	210.18	201.79	213.97	201.15	207.01	206.23	210.75	201.89	214.95	208.09	210.67	206	206.54	203.39	211.63	201.04	206.5	207.95	211.87	204.95	203.01	212.07	207.51	209.64	208.17	213.31	214.2	199.95	211.37	208.43	206.99	204.89	210.77	198.05	210.54	203.71	205.54	207.52	201.63	214.82	204.67	203.56	213.13	203.68	211.05
192.14	201.22	198.09	201.01	210.38	203.5	210.82	202.32	206.78	202.82	200.77	208.15	200.54	199.66	202.72	199.85	200.68	198.45	201.22	201.9	206.26	206.56	206.25	201.92	203.5	200.05	204.23	203.36	201.78	201.28	199.17	202.69	197.92	199.85	204.75	197.74	206.82	204.38	203.63	204.89	204.24	207.83	202.92	204.04	198.71	200.89	202.61	201.04	211.65	205.45
192.81	196.56	197.92	195.31	195.51	197.76	193.91	194.98	194.3	196.88	190.49	200.61	194.58	190.29	195.46	193.97	198.49	197.93	191.82	197.53	194.59	198.97	194.68	196.41	200.61	195.53	204.09	198.48	195.32	191.42	195.89	193.82	197.42	194.99	198.93	196.74	193.86	193.03	195.74	192.96	195.01	208.4	194.95	200.58	197.5	193.92	192.42	197.76	196.28	198.03
203.61	201.87	210.19	203.06	212.36	202.8	204.39	197.45	203.33	200.89	208.75	209.54	206.87	209.28	202.41	203.87	205	205.05	196.63	213.23	203.79	206.04	203.86	209.25	210.54	205.96	208.56	196.96	203.02	208.57	204.13	207.81	200.97	201.78	205.76	206.1	205.83	204.33	206.05	207.39	209.84	206.53	202.91	208.25	205.8	207.24	203.49	200.12	207.47	203.67
210.35	208.11	212.59	212.29	215.19	217.95	213.46	212.11	210.95	210.55	213.96	212.67	220.04	214.84	213.72	212.47	217.9	214.9	212.11	212.37	212.23	209.4	209.48	210.76	206.67	211.95	217.05	210.66	213.29	209.16	214.06	212.61	208.13	207.15	210.98	211.14	211.65	203.72	207.59	212.86	211.68	208.42	217.99	213.48	216.45	209.91	218.52	210.24	213.04	212.22
201.42	205.88	214.38	206.49	215.46	205.02	213.99	211.55	212.49	199.03	205.84	204.8	209.23	207.59	204.41	203.03	201.92	210.52	212.96	207.15	211.12	212.36	204.85	216.9	213.37	206.55	210.24	214.59	208.95	206.92	206.24	213.55	204.05	207.66	214.59	211.38	206.99	210.92	202.19	209.36	207.15	211.09	210.21	208.91	208	200.79	206.79	204.63	212.9	205.86
199.14	209.79	211.99	203.92	207.19	202.7	213.71	212.63	204.73	209.67	212.07	207.25	209.96	208.7	206.96	206	210.16	200.44	210.64	206.02	202.95	200.03	212.98	203.41	209.03	202.08	206.69	204.76	208.51	205.55	208.28	210.25	213.52	210.94	203.59	208.36	206.15	202.35	203.84	204.89	212.1	203.04	211.49	205.15	209.05	212.48	210.71	209.99	207.79	210.82
209.06	210.44	210.09	215.85	217.76	211.93	213.05	214.41	217.17	210.84	215.71	213.36	212.82	214.69	214.61	207.4	209.02	209.95	209.34	209.79	213.88	216.72	209.76	209.41	213.54	207.42	214.46	209.66	207.14	205.58	213.46	210.45	214.54	219.9	214.11	206.48	207.45	212.98	212.25	216.74	213.95	211.9	214.35	216.03	219.94	213.67	215.7	215.53	208.31	209.56
204.15	200.51	206.72	199.32	207.94	202.8	202.09	197.27	205.78	205.99	203.24	203.41	195.36	206.71	200.19	207.93	203.21	204.9	208.26	203.71	201.3	203.27	207.32	199.89	200.63	214.12	204.92	201.48	208.67	208.33	198.37	209.93	201.92	198.68	206.35	201.69	200.83	195.05	199.69	208.59	205.76	207.31	213.22	205.18	201.52	206.41	204.32	207.54	207.87	204.69
204.5	204.02	208.78	207.43	204.18	202.65	205.02	205.55	203.85	209.76	204.99	207.86	196.75	214.44	212.56	206.61	208	214.93	210.34	209.54	205.9	203.65	202.72	209.13	208.45	208.31	204.97	204.61	201.52	210.28	206.06	213.73	201.16	210.23	200.91	201.88	201	209.77	208.55	208.39	211.35	204.12	203.64	205.04	205.43	205.04	207.01	205.08	210.82	203.18
211.63	209.04	210.82	211.21	211.77	212.18	215.16	210.25	212.82	210.66	205.11	211.83	215.49	214.78	208.3	217.15	209.65	208.88	212.68	217.82	209.96	207.63	212.8	206.51	208.84	210.74	208.87	212.81	211.19	208.01	215.81	206.31	210.3	212.57	208.42	214.09	214.15	206.42	209.65	214.74	208.8	213.82	212.53	208.84	211.45	214.38	208.72	217.47	216.27	209.64
209.28	200.76	204.72	201.63	203.89	202.03	204.71	200.62	200.13	205.3	198.16	193.07	202.4	208	197.75	200.42	199.7	203.36	196.12	199.11	200.03	195.42	202.45	198.68	200.34	202.27	203.37	197.51	199.06	204.16	202.64	194.02	201.75	198.85	200.82	201.62	199.85	200.41	197.92	206.14	198.88	199.28	199.93	199.99	204.59	201.71	203.95	204.05	198.64	208.37
207.5	209.44	207.91	209.99	205.06	206.62	211.09	210.92	211.47	210.1	205.13	209.81	207.31	205.64	212.9	202.35	212.14	211.15	210.11	210.61	201.6	206.82	207.6	208.93	204.75	209.8	207.51	209.88	210.27	206.41	211.11	208.54	207.87	204.72	206.42	206.54	212.37	214.56	206.58	206.2	205.94	209.84	205.5	211.89	202.58	210.71	206.86	210.5	206.48	204.08
197.12	201.62	206.37	203.44	199.23	199.83	199.27	200.48	209.52	200.77	199.31	200.57	204.74	198.15	204.24	205.18	198.18	198.56	204.59	192.88	202.22	206.35	204.19	199.29	202.23	202.12	193.34	195.87	199.06	201.62	194.39	193.22	199.11	202.95	202.39	208.43	202.19	203.68	205.74	196.85	196.13	204.21	206.02	198.45	203.26	202.84	198.04	197.98	197.81	201.63
201.9	196.1	200.85	201.07	198.09	197.99	199.13	198.87	200.95	199.98	197.07	197.51	200.17	199.96	191.26	207.43	199.95	199.63	206.52	197.18	194.89	200.62	197.26	202.87	196.97	196.73	206.07	197.41	193.53	200.15	204.09	202.89	197.76	199.77	205.47	199.09	207.16	194.21	197.35	207.81	191.05	199.44	196.13	195.49	198.94	203.55	193.35	198.27	197.4	204.54
216.41	214.58	213.11	209.89	212.8	216.61	219.11	212.14	225.7	220.04	214.08	212.04	217.73	216.55	216.53	217.27	219.62	219.69	218.33	212.7	218.98	217.07	211.21	211.65	217.99	215.16	212.17	218.31	221.2	212.59	217.77	212.33	209.45	216.76	216.71	218.73	216.55	217.64	216.18	212.27	217.79	216.36	209.66	219.42	215.31	221.29	212.68	211.98	212.94	222.8
196.44	209.39	206.77	199.09	206	199.11	196.04	196.95	207.69	201.98	200.76	204.6	203.56	195.64	195.65	204.04	199.76	201.92	199.45	199.12	189.5	198.83	201.89	205.78	203.97	196.84	198.65	206.31	198.52	201.81	198.25	200.35	206.53	202.73	204.51	204.26	200.41	199.04	199.95	200.18	200.89	196.74	201.11	205.38	200.25	202.39	197.22	198.19	196.68	200.44
203.66	199.21	197.66	201.77	201.38	206.46	199.75	197.43	206.34	200.37	209.05	202.25	202.12	196.1	206.23	197.05	204.74	202.63	205.76	195.86	201.68	203.64	205.8	210.18	207.55	200.98	209.18	203.24	199.96	203.35	198.73	206.92	197.62	204.68	199	202.63	204.72	202.9	205.23	205.2	203.49	199.7	207.24	202.09	208.58	202.87	197.61	197.64	203.3	206.31
204.07	206.77	206.35	207.98	207.5	206.69	213.72	211.95	209.19	207.17	211.66	203.87	213.9	208.61	211.41	215.42	211.16	208.46	209.91	207.49	203.24	207.05	209.03	209.72	207.39	206.76	209.45	211.92	206.64	205.08	209.7	207.97	210.7	210.65	206.38	207.25	207.74	204.53	202.08	206.56	206.39	208.62	208.37	205.75	201.18	208.96	207.71	211.26	207.86	211.09
194.46	193.87	197.3	199.07	195.44	197.32	201.29	207.39	197.44	196.64	197.08	200.16	199.82	198.09	202.8	201.12	197.09	198.55	193.16	200.39	195.63	202.7	202.82	192.44	199.18	197.51	196.04	194.55	200.43	189.8	200.21	199.93	203.37	195.54	198.11	196.71	202.18	201.14	205.11	193.82	199.4	195.74	198.01	200.77	200.24	204.95	201.16	200.76	202.22	203.06
204.87	203.03	210.08	207.07	207.72	201.74	214.6	206.21	205.31	205.65	208.37	213.71	210.23	205.5	212.04	209.27	202.99	208.03	208.68	206.63	209.46	207.4	208.64	211.81	207.83	208.67	207.59	202.68	209.37	204.78	209.3	204.79	209.52	204.77	206.27	210.42	206.46	199.58	209.4	218.14	215.33	209.98	204.14	209.08	210.92	210.67	211.23	208.41	206.41	208
205.25	203.6	209.26	209.22	200.49	208.54	208.8	207.49	209.07	207.72	205.22	208.88	208.06	200.54	200.76	204.05	208.78	213.27	206.89	211.44	208.79	207.64	207.22	204.18	204.23	205.95	206.61	207.72	209.66	210.57	210.91	212.71	210.84	212.77	202.46	213.6	204.5	211.53	202.01	211.23	210.04	209.98	215.12	215.35	202.57	203.08	211.85	207.25	208.21	212.68
218.51	209	207.15	209.43	211.49	216.95	209.8	214.75	211.3	217.74	211.8	211.62	211.66	216.51	215.85	206.42	214.35	206.98	206.18	208.65	213.36	212.2	204	214.51	205.94	211.42	212.88	217.88	211.75	213.26	214.82	213.41	204.38	208.85	212.45	209.68	213.27	213.83	207.53	206.17	208.7	211.64	215.82	211.12	212.39	212.63	207.32	211.37	216.87	216.97
213.75	206.65	212.22	210.31	207.9	218.57	210.75	212.65	216.34	207.77	212.93	211.64	207.63	216.43	210.23	217.72	206.87	218.71	209.13	216.64	213.01	216.21	214.57	215.63	207.76	213.3	205.76	206.05	218.12	213.37	214.89	214.77	210.8	213.51	210.94	210.28	214.85	210.21	214.45	215.44	221.16	210.6	213.24	215.53	216.96	215.94	210.31	209.79	212.93	212.33
201.17	196.46	199.32	204.37	197.22	187.36	193.15	195.47	202.7	203.75	202.86	200.14	194.11	199.25	199.25	194.82	191.56	194.64	195.07	198.51	203.99	198.45	197.88	203.82	198.16	201.9	196.9	197.4	199.66	198.75	205.15	199.95	203.76	199.25	193.61	194.09	196.28	200.73	193.79	199.41	198.87	195.45	191.22	199.6	197.71	197.3	196.97	200.83	204.83	199.23
205.87	200.32	204.51	208.15	206.9	207.52	203.57	201.76	201	203.41	206.94	207.15	205.45	202.91	203.16	208.52	203.91	205.41	208.67	202.16	210.58	204.13	206	206.35	210.49	211.82	201.46	208.48	203.94	207.11	204.03	206.21	203.26	205.94	205.69	206.46	213.99	210.72	201.82	207.73	206.03	207.26	207.18	208.35	206.55	210.77	211.39	201.35	206.05	208.2
202.29	200.87	203.29	196.67	191.51	204.6	193.1	197.44	192.45	203.06	201.29	203	196.48	200.5	207.3	196.89	197.16	195.98	196.63	196.23	188.73	198.5	194.8	196.5	200.62	199.21	202.98	203.91	201.56	202.49	200.48	196.84	193.41	203.18	197.32	201.38	195.78	203.75	195.71	195.58	202.9	201.46	200.35	199.49	202.27	196.17	197.03	196.94	195.8	204.51
212.92	209.92	204.7	211.93	215.61	216.21	207.19	203.25	209.49	210.54	207.76	207.42	203.11	205.49	203.87	214.85	206.6	203.85	211.59	210.21	205.75	213.55	208.96	204.88	208.47	213.21	210.14	206.83	209.66	200.36	209.65	210.73	208.74	215.96	206.38	211.21	213.05	204.53	212.55	212.46	204.2	207.68	205.55	212.27	204.31	210.24	212.15	209.05	214.17	213.2
198.68	199.07	205.16	194.64	191.25	201.26	203.38	204.5	206.06	200.51	202.32	198.53	201.43	207.32	205.06	207.57	201.9	204.21	209.07	202.48	200.72	203.72	203.51	207.65	206.94	206.5	208.54	203.44	214.3	198.22	206.1	205.76	203.88	207.96	202.74	207.3	202.99	206.37	200.73	199.74	200.24	204.45	202.41	201.41	200.69	200.89	204.46	199.08	201.9	198.6
204.08	208.65	202.9	207.41	207.72	210.23	214.52	207.8	202.63	215.07	212.14	208.7	212.94	211.84	214.73	205.02	211.6	207.96	211.92	217.13	214.41	211.51	210.32	218.06	213.71	211.81	207.53	211.54	207.69	215.32	209.85	204.33	204.88	215.27	207.58	202	207.78	209.92	203.48	211.7	210.53	205.42	208.08	210.51	208.49	210.57	212.42	213.32	213.12	210.62
207.27	200.9	208.95	203.5	201.38	200.57	201.11	205.44	207.4	206.72	211.28	204.05	205.34	210.08	207.27	202.45	203.19	205.78	206.45	207.36	203.2	210.88	201.29	204.85	205.4	200.23	203.23	204.52	206.78	205.66	213.8	206.08	198.9	205.35	209.22	206.37	205.97	204.29	206.27	208.87	205.44	201.06	203.48	204.17	205.97	200.57	205.24	205.96	212.24	202.2
204.99	201.83	203.12	200	201.16	205.96	201.33	207.6	202.64	198.36	202.22	203.12	206.77	206.95	203.95	198.54	202.05	202.46	205.17	196.12	198.65	201.34	198.65	198.83	203.23	199.36	201.81	206.6	205.22	199.9	199.45	201.77	201.29	205.2	201.71	204.94	202.74	202.81	201.41	206.5	202.83	196	203.99	205.19	199.45	204.6	201.99	201.94	204.71	200.03
205.72	205.17	203.76	208.6	194.84	196.59	202.13	208.47	204.39	207.6	201.67	203.36	201.39	208.11	209.34	206.17	201.04	210.43	196.2	198.88	201.84	204.94	204.91	200.81	204.33	198.03	206.28	204.05	203.99	209.84	207.15	202.96	203.84	209.43	202.9	199.14	207.95	198.92	203.08	200.81	210.23	199.93	200.37	200.39	205.03	201.26	203.49	202.21	206.95	199.96
197.95	195.44	195.5	192.59	198.8	192.26	199.88	198.96	195.42	192.49	198.61	198.17	196.46	191.59	196.58	193.31	199.85	198.23	196.69	192.81	195.16	198.28	195.81	193.89	202.04	194.66	193.45	195.85	194.5	194.01	198.96	203.65	195.47	190.92	191.64	196.03	199.77	194.17	192.02	194.62	195.35	196.53	195.1	192.03	197.95	197.22	200.03	199.52	186.6	196
206.73	207.82	207.11	206.45	215.83	211.55	209.13	202.42	213.13	208.57	209.01	208.49	209.36	210.76	206.13	209.78	217.73	210.85	206.63	205.83	214.17	207.66	212.74	215.74	205.42	211.59	213.89	211.86	205.5	211.53	206.84	214.78	206.06	210.72	212.33	198.73	210.86	202.58	209.93	207.57	212.97	213.13	206.71	207.38	213.71	211.06	206.35	211.93	205.56	216.93
194.76	206	200.01	198.55	203.84	204.71	202.29	204.99	200.3	201.83	203.15	205.68	204.35	193.16	202.62	200.35	198.03	202.46	197.54	199.22	198.62	201.28	206.05	202	198.58	206.84	203.89	192	200.06	202.27	200.35	198.89	200.16	201.34	195.95	204.83	199.74	199.38	198.17	199.71	193.34	197.93	198.66	196.2	203.45	202.77	201.29	198.99	202.87	205.4
203.07	201.24	194.8	192.53	203.42	204.36	193.95	198.02	197.62	195.65	201.52	194.46	200.28	198.72	196.07	198.15	202.39	200.13	203.53	191.28	194.51	201.17	199.35	198.69	205.93	197.55	200.11	198.73	194.38	196.02	207.76	198.8	200.93	202.02	198.96	199.4	194.59	206.87	197.75	197.7	197.96	201.93	200.23	198.62	200	200.76	197.98	199.13	195.9	197.11
209.16	209.63	212.06	213.15	219.4	212.49	210.73	206.77	206.48	210.69	212.21	212.57	212.87	211.22	213.04	212.66	209.33	208.42	213.66	214.52	220.74	210.8	213.74	208.26	213.97	222.46	209.58	212.56	214	223.81	209.47	214.13	210.19	215.11	215.77	213.54	211.71	210.31	208.51	204.28	215.31	218.46	212.51	212.47	209.55	207.8	212.44	215.25	214.03	210.56
201.48	199.93	201.45	203.89	206.61	200.93	209.4	201.91	211.08	207.79	204.05	200.7	201.84	198.93	199.03	208.79	202.67	209.24	207.03	203.93	201.05	205.37	202.55	196.56	200.07	199.06	196.21	201.66	202.27	202.38	203.68	202.73	202.6	198.26	207.61	203.31	204	211.33	202.38	196.78	202.62	196.11	196.96	204.74	202.14	200.31	203.31	198.79	203.36	198.66
213.08	209.54	213.38	208.8	212.45	213.68	206.3	213.44	215.15	212.62	211.28	214.09	211.3	213.21	207.96	215.97	212.07	209.97	212.29	217.93	215.32	208.96	213.69	216.3	214.95	210.09	211.09	209.09	218	209.99	218.95	213.97	216.02	212.32	219.45	210.39	211.62	211.26	219.9	211.51	208.74	201.15	214.43	210.26	218.16	212.93	218.39	213.97	211.45	208.99
205.51	207.35	206.94	203.71	203.27	201.34	211.68	205.01	210.48	204.55	203.16	208.49	210.16	204.97	207.28	206.03	210.31	206.89	206.58	204.56	209.26	204.35	200.91	207.43	203.02	204.31	204.08	207.21	207.05	210.54	210.06	203.99	205.96	206.28	200.61	210.56	209.06	207.34	204.07	209.7	201.28	209.16	208.55	205.87	215.26	204.73	213.89	210.51	220.21	213.07
207.73	205.91	205.42	207.1	197.81	206.27	202.59	212.05	209.51	206.79	208.39	205.01	211.47	215.46	209.44	211.55	207.52	200.92	201.55	210.84	211.43	204.21	211.06	207.49	206.36	209.37	209.29	206.24	203.27	209.57	205.91	211.11	206.28	209.64	206.42	206.4	207.81	206.86	213.77	207.51	212.58	201.84	209.65	212.17	205.9	214.33	203.08	205.79	207.33	213.97
201.73	205.42	198.77	201.79	205.28	205.48	197.98	204.28	200.56	198.98	198.89	202.01	200.83	202.3	203.4	199.01	196.61	197.43	204.35	209.15	202.64	195.45	205.9	204.66	204.64	200.76	198.49	203.5	201.45	202.63	206.66	202.38	200.37	202.48	208.8	206.5	207.53	205.27	201.98	200.32	206.73	202.2	206.78	200.52	207.47	204.08	203.98	207.38	204.8	200.19
209.33	217.3	206.11	206.76	211.89	208.55	210.66	210.12	209.17	200.17	207.24	209.99	212.09	210.05	214.7	206.38	209.1	213.7	211.91	210.45	203.82	208.98	203.77	214.45	206.41	207.67	207.47	211.79	213.66	208.59	205.31	209.56	205.86	212.13	205.12	206.4	207.14	215.05	206.62	208.43	212.28	205.96	207.07	205.23	209.18	207.62	214.28	214.3	213.33	213.72
199.63	202.69	202.41	192.85	195.38	191.57	201.39	206.36	204.93	203.08	201.96	200.91	201.54	195.18	204.46	205.47	200.88	208.48	193.54	195.57	197.63	200.15	192.55	193.39	202.38	194.11	198.88	202.82	201.94	201.34	197.57	199.12	195.55	200.49	201.91	206.14	203.4	195.56	199.89	201.81	199.75	203.13	202.6	200.28	200.47	199.93	190.99	204.88	206.46	201.4
211.96	209.87	208.66	212.87	213.2	216.3	204.15	211.64	214.05	213.51	206.87	207.32	208.96	205.67	206.32	211.75	206.78	208.05	202.76	207	201.77	206.63	207.75	212.58	210.97	211.88	209.28	210.21	215.22	208.28	210.75	212.93	213.66	208.2	211.96	212.49	205.93	212.37	213.35	211.69	202.01	207.04	209.35	204.02	212.06	203.82	210.61	210.98	214.25	217.01
200.22	196.54	193.49	201.45	200.78	197.5	196.48	187.61	197.69	201.77	195.22	192.66	195.31	204.95	196.77	198.62	197.08	204.7	197.43	199.23	199.41	200.75	197.9	195.31	196.34	191.18	195.7	197.32	198.27	197.27	200.36	187.7	199.76	198.77	203.17	198.34	199.91	195.41	195.73	195.95	195.21	199.48	198.97	198.77	198.09	194.72	194.28	207.8	193.14	195.86
210.11	204.94	208.93	199.46	207.26	209.46	204.55	198.4	204.15	196.23	207.8	207.12	200.72	202.96	206.69	208.53	206.62	203.75	210	206.05	205.08	206.68	200.12	201.88	202.77	207.29	213.12	209.39	205.98	211.22	208.87	206.02	200.83	205.21	203.64	208.55	204.26	203.62	204.96	207.08	205.65	203.3	205.5	199.46	206.14	206.03	210.23	207.06	203.52	210.06
219.36	218.52	216.86	219.33	223.85	225.32	221.16	212.27	214.24	211.38	218.51	211.7	218.97	219.42	223.64	218.25	214.92	218.37	221.17	210.8	222.83	221.69	215.93	218.83	223.31	220.98	216.37	216.12	219.61	216.53	218.27	214.6	214.34	218.73	214.06	222.85	218.49	217.18	225.76	214.06	218.79	220.9	219.41	211.05	211.28	217.91	214.71	223.54	213.62	221.29
204.31	206.24	206.05	200.49	205.62	205.81	213.43	206.64	210.68	206.61	205.84	209.29	203.51	204.19	210.31	209.69	211.71	205.59	208.46	210.47	207.04	206.92	214.87	205.65	208.89	209.88	207.43	204.41	204.51	214.02	211.5	204.56	206.39	201.69	208.66	209.49	207.77	209.39	201.57	209	205.96	211.8	208.47	211.18	213.85	210.47	210.55	204.55	211.39	212.01
207.56	203.36	198.17	204.6	206.9	205.27	198.56	206.78	203.61	201.86	199.63	201.33	202.02	203.84	211.72	202.22	204.37	203.62	200.3	194.44	210.81	207.51	202.37	204.61	206.76	204.71	198.89	200.69	207.64	199.48	203.25	201.48	208.78	203.3	202.94	203.91	204.42	206.03	211.93	201.82	204.6	203.5	202.65	200.38	204.83	204.09	205.72	206.19	210.01	204.55
206.03	202	208.28	202.51	207.71	203	198.65	204.4	205.93	197.25	208.81	204.1	205.92	205.03	204.76	205.9	201.59	203.48	205.91	203.49	212.82	208.7	206.05	208.18	200.31	203.1	202.96	207.99	200.09	210.75	208.94	203.41	207.31	200.32	203.01	203.35	201.58	206.84	203.67	200.78	209.43	205.03	202.05	200.5	197.51	200.5	206.65	204.81	208.56	206.01
203.06	206.91	203.18	200.58	202.31	199.88	204.13	202.9	203.44	206.18	201.23	193.93	202.84	199.53	200.86	206.69	201.63	202.11	199.7	197.09	202.37	196.71	199.99	208.4	198.14	198.66	196.44	201.23	203.92	199.21	198.22	204.99	202.38	201.89	200.54	205.45	205.83	202.59	203.01	202.53	198.2	200.33	206.27	200.85	210.51	204.34	211.32	200.31	208.04	208.8
211.19	215.9	210.86	219.09	211.6	207.8	210.08	212.47	215.09	208.12	214.13	211.2	212.97	208.11	216.56	207.83	213.15	215.3	214.84	209.89	206.65	207.19	206.64	210.02	215.99	212.83	212.94	210.05	212.21	211.68	206.89	209.11	210.42	214.22	212.58	214.57	207.83	208.38	218.76	212.7	204.82	212.37	216.91	216.67	210.99	208.55	213.11	213.67	210.91	211.87
207.53	208.54	204.49	217.01	209.27	210.14	209.22	212.3	213.31	207.03	210.46	205.87	210.2	205.98	208.33	206.93	213.47	207.98	212.83	212.94	208.33	212.83	210.93	205.88	211.81	205.71	210.77	208.2	208.46	200.54	210.52	209.81	212.66	205.49	207.81	213.49	211.53	209.71	208.62	207.18	212.59	204.53	207.57	205.52	212.75	216.41	204.57	207.97	201.96	205.85
200.53	198.81	203.39	201.08	201.14	199.65	196.84	203.63	194.37	199.95	201.29	201.82	197.19	202.48	199.5	202.06	198.87	198.58	203.25	195.14	198.8	195.67	199.3	189.1	202.27	196.51	196.42	192.67	200.84	201.45	196.87	196.38	201.55	199.04	206.04	201.03	193.23	194.61	203.82	202.16	200.67	201.3	201.41	197.82	202.7	201.81	197.07	200.17	202.4	203.75
226.36	218.88	220.08	223.78	218.53	225.39	217.39	216.91	210.51	221.2	210.06	222.54	218.9	218.05	211.18	222.9	221.97	218.92	216.06	219.02	222.1	227.03	215.78	216.99	215.65	221.91	219.13	216.76	219.03	218.93	220.36	220.82	222.01	223.67	220.76	220.85	219.03	218.58	221.18	221.11	216.52	219.48	220.66	217.34	222.73	219.74	222.53	217.96	223.24	211.3
198.2	202.75	200.4	197.11	202.7	196.77	194.9	199.4	199.15	202.28	195.49	199.43	203.23	198.13	201.14	205.96	194.29	192.64	202.69	199.27	203.4	193.85	198.81	199.96	200.11	207.38	201.93	195.87	197.01	197.62	199.59	198.27	199.94	192.58	203.1	200.26	201.53	207.31	200.19	201	199.9	199.62	199.71	201.4	196.36	200.14	197.76	198.9	197.7	197.64
192.22	201.2	207.93	206.22	201.55	205.39	194.26	194.91	200.77	202.79	205.4	204.53	199.35	197.87	201.96	205.03	200.2	203.07	205.96	202.92	199.13	205.22	206.86	202.54	204	201.85	196.7	207.7	202.71	200.76	196.21	205.28	199.47	208.13	200.97	198.14	198.35	206.4	204.82	201.3	203.76	205.52	204.99	204.81	203.82	205.51	204.06	211.35	201.11	200.91
198.52	202.11	209.22	204.74	202.51	198.38	205.56	197.38	207.21	205.94	202.6	206.67	198.48	200.05	206.5	204.91	201.14	198.82	202.24	199.17	196.2	201.73	207.1	202.21	207.54	199.02	203.93	202.27	204.16	197.82	209.58	202.39	206.03	202.32	203.97	201.3	211.89	210.92	195.18	203.94	199.56	206.37	206.57	202.28	202.12	205.19	204.57	210.67	201.04	205.53
203.59	205.23	208.72	201.74	209.57	205.35	209.04	204.7	202.82	212.83	208.67	201.47	208.29	204.98	209.49	203.8	199.69	206.85	196.63	206.06	206.45	199.15	208.55	207.68	203.44	203.17	200.98	198.99	199.87	206.53	202.71	209	205.53	205.44	197.96	211.24	200.83	206.37	202.05	202.29	207.65	200.73	209.68	208.61	203.03	210.19	200.73	206.7	203.96	208.79
222.87	208.61	211.38	220.76	215.91	220.99	221.47	216.9	222.14	217.39	215.75	226.58	214.77	217.48	218.9	221.4	215.6	218.05	213.19	218.04	217.21	216.59	223.26	217.33	214.59	217.5	223.71	220.34	221.4	207.21	218.09	216.09	214.28	215.51	213.79	217.06	217.85	215.74	221.04	216.94	215.33	216.03	218.27	217.6	216.12	216.54	222.46	212.45	212.71	216.92
204.28	203.7	195.69	208.56	202.19	202.76	204.5	206.21	198.96	203.49	202.1	200.34	205.69	198.61	199.57	199.25	204.16	209.68	200.83	204.08	206.56	203.83	206.33	203.47	203.14	201.24	203.33	209.8	201.85	209.86	203.79	202.02	201.84	199.4	196.2	210.07	210.34	204.82	202.27	212.08	198.29	205.19	199.71	201.92	203.62	208.24	200.24	204.9	200.17	208.13
196.07	199.31	194.2	191.55	199.15	192.21	200.09	195.25	198.35	194.8	195.01	193.98	193.8	186.18	197.61	188.23	197.43	193.57	197.94	195.82	190.83	190.34	200.36	193.27	194.04	193.97	200.88	190.37	199.75	192.6	197.44	197.64	194.94	193.15	197.32	193.9	196.21	203.76	193.96	201.74	198.79	197.86	189.1	197.21	200.29	195.68	191.86	196.04	195.02	194.46
209.32	204.31	211.04	209.6	208.61	208.79	207.03	205.8	213.16	212.58	211.04	207.18	204.79	208.67	213.87	210.99	208.49	210.42	208.65	204.97	202.14	208.87	205.99	207.49	207.87	212.5	212.62	211.88	208.22	205.9	210.26	214.93	213.34	209.44	211.67	215.08	210.57	212.3	203.37	207.21	209.77	207.85	205.44	215.68	202.89	208.06	211.32	205.54	208.41	211.38
208.42	211.98	209.05	209.99	207.85	209.26	207.38	204.79	205.56	210.99	204.45	204.9	199.47	211.84	210.71	209.21	207.58	205.41	198.11	209.85	210.03	204.82	206.95	209.09	200.97	202.84	207.51	204.93	205.32	208.84	208.76	208.35	209.95	203.85	201.06	212.27	205.99	215.06	203.8	212.27	207.97	211.34	197.76	202.38	206.65	208.22	203.99	205.56	206.97	208.26
207.71	199.49	200.81	206.4	200.2	204.1	208.18	203.35	210.11	203.5	201.89	200.53	201.66	212.63	204.11	201.7	203.11	201.97	202.81	203.47	207.33	204.69	212.08	204.18	201.67	209	205.14	197.3	201.22	205.04	207.96	197.78	200.66	207.65	200.61	201.25	205.76	205.51	207.09	204.77	204.68	202.49	218.22	200.85	200.19	210.76	208.32	209.05	198.97	197.71
201.72	207.26	198.3	199.34	205.52	203.95	204.47	204.38	205.17	206.43	206.45	205.73	203.46	208.23	212.07	204.72	208.79	201.34	210.25	203.81	207.47	200.55	208.98	208.58	209.32	204.96	210.28	213.1	208.36	210.54	211.47	205.74	210.38	205.28	211.13	210.28	200.16	209.02	204.99	208.15	198.85	206.09	202.13	203.33	200.85	205.9	202.13	205.25	205.54	205.59
209.67	213.56	214.05	209.64	218.69	211.55	206.14	210.56	206.58	211.13	205.64	207.87	204.51	211.56	208.75	204.11	206.88	204.66	207.02	209.36	207.64	208.54	209.67	208.16	208.46	211.35	209.32	201.22	206.94	206.18	205.62	205.71	205.87	212	208.56	215.05	208.45	208.29	211.05	213.32	207.8	208.1	208.18	209.7	210.31	209.96	205.8	204.87	209.39	213.36
206.46	209.87	211.2	209.04	216.69	210.39	213.44	209.43	207.45	213.81	207.8	210.7	210.83	210.26	200.02	213.17	204.88	204.92	205.05	207.6	209.79	203.36	203.65	207.17	206.83	208.03	208.96	208.38	208.88	210.04	201.85	206.69	209.53	208.21	211.95	198.47	211.34	206.86	208.91	206.65	202.67	206.95	212.75	209.82	200.36	212.51	210.95	209.93	211.46	209
213.13	213.21	215.49	207.07	211.33	209.8	216.24	214.23	219.7	215.16	208.38	211.68	217.94	209.01	202.65	208.57	218.6	212.13	215.42	212.91	211.48	214.91	212.91	210.02	214.66	210.6	205.21	211.3	204.58	220.31	213.71	210.83	212.3	207.07	211.81	209.67	206.45	213.69	216.79	207.99	214.11	207.63	209.5	204.09	212.88	214.84	214.8	206.5	210.38	203.99
217.02	219.25	220.65	216.79	223.57	209.35	213.35	222.46	223.97	214.66	222.74	214.33	216.15	220.31	222.93	221.49	214.95	216.76	215.51	217.42	216.55	219.49	218.92	221.44	209.86	222.18	212.8	219.42	214.78	219.3	209.17	223.03	216.39	223.89	218.21	217.83	217.87	218.17	210.48	215.47	212	211.82	219.01	222.68	213.84	215.27	223.01	216.15	215.03	223
211.13	205.8	214.72	205.01	206.17	212.78	216.33	205.63	206.55	205.38	209.66	212.08	207.89	207.69	210.7	208.13	206.39	202.6	211.17	212.05	206.09	207.61	210.01	207.72	215.64	213.3	210.93	205.87	205.9	211.22	206.29	206.16	209.76	211.32	202.41	210.34	205.71	209.4	205.64	204.34	213.7	207.28	206.75	204.85	208.24	206.76	205.69	209.69	207.39	209.86
207.68	218.24	210.26	209.35	219.74	215.48	216.47	219.98	213.63	210.94	215.18	216.77	212.98	208.79	219.29	209.53	216.6	212.46	205.45	211.87	211.93	209.12	211.26	216.14	220.08	215.36	213.18	215.64	206.93	209.67	211.62	211.37	213.69	216.37	215.12	212.24	215.7	216.22	208.85	205.46	208.75	209.31	214.13	216.76	213.84	211.98	210.35	216.45	207.54	208.47
201.45	195.35	200.71	200.4	199.8	200.05	202.4	193.74	206.03	201.88	192.94	201.87	202.38	200.82	198.2	199.34	199.4	199.89	199.48	202.25	200.87	195.37	202.78	205.28	201.95	203.72	203.05	195.48	205.39	197.83	202.69	203.9	197.03	203.17	195.72	201.9	202.34	199.65	199.48	199.38	197.87	202.07	201.96	203.74	200.74	201.7	197.77	197.17	202.25	200.39
209.76	203.73	211.22	207.5	208.73	207.57	205.51	212.82	208.95	210.15	208.95	210.74	205.75	205.29	208.43	215.87	212.36	210.89	204.47	204.89	213.88	205.66	210.65	216.88	213.72	208.49	218.06	211.36	208.38	211.45	213.34	205.9	207.7	209.13	211.29	209.66	206.26	204.97	207.81	204.26	208.99	215.68	206.07	210.08	211.74	213.19	209.17	209.88	208.92	211.87
223.05	216.36	220.51	213.86	220.15	209.42	213.13	213	215.79	218.75	215.09	219.65	220.94	211.63	215.06	214.42	217.65	214.71	219.67	215.52	215.89	223.62	216.96	218.85	216.5	214.84	219.06	210.81	214.58	213.49	214.22	224.25	218.33	219.64	217.57	221.94	220.44	214.15	215.49	219.48	223.69	213.3	216.12	217.3	213.49	221.21	211.34	215.2	220.49	216.43
197.94	201.07	194.46	195.93	195.36	195.68	205.05	195.09	197.53	205.46	200.64	198.22	194.28	195.18	198.86	200.38	195.56	193.45	197.73	203.37	195.56	196.57	197.1	200.45	201.86	196.29	202.91	202.34	199.21	197.51	195.28	204.69	203.14	193.93	195.94	201.86	196.73	197.54	194.52	193.62	199.75	195.48	202.25	201.37	199.24	194.1	196.45	201.9	197	198.71
201.29	198.17	201.5	199.98	203.75	202.73	200.93	200.89	194.45	206.52	200.88	198.91	199.75	196.67	205.5	202.11	200.05	205.05	203.92	199.22	202.43	199.28	197.4	203.11	198.03	196.73	195.92	205.23	203.52	201	199.39	203.92	196.21	200.94	201.81	204	206.17	200.9	198.89	209.66	205.13	199.4	196.47	202.27	200.69	202.62	197.26	202.54	197.95	205.66
196.92	191.31	191.11	195.94	198.27	198.57	195.39	195.83	198.94	191.87	191.96	187.43	193.16	193.48	195.8	193.86	195.85	191.44	193.48	197.64	199.01	196.01	192.66	192.67	198.55	197.45	194.47	194.56	192.62	194.36	188.39	191.77	192.07	193.49	195.51	193.86	191.97	193.84	193.39	190.58	201.26	190.48	192.27	189.16	188.24	190.65	192.72	189.19	199.98	197.94
205.4	207.34	205.15	203.6	206.18	202.85	202.15	208.81	205.09	202.78	206.83	199.96	202.67	206.08	204.41	201.87	206.83	205.73	202.7	203.1	210.21	207.99	209.04	199.18	203.39	199.63	203.7	201.6	206.48	200.1	207.13	198.58	204.27	202.3	204.68	204.76	206.47	206.16	203.15	202.82	207.74	202.72	203.59	209.14	202.64	202.11	210.34	200.77	205.21	203.8
208.75	206.88	208.8	207.33	211.89	206.92	205.1	213.55	211.22	205.82	204.53	206.74	209.87	201.54	209.17	207.89	212.75	205.09	209.92	211.69	205.54	214.85	212.73	215	206.68	208.52	213.54	202.14	208.47	205.4	213.42	212.38	204.41	209.77	209.65	204.98	212.1	205.58	211.09	203.48	207.68	210.68	212.89	204.77	211.59	202.16	208.45	205.56	213.31	206.83
194.11	190.31	192.13	197.42	199.44	193.02	199.81	196.86	186.8	192.18	194.04	198.73	186.78	195.67	190.4	195.21	198.33	191.59	193.53	186.57	198.36	199.76	193.88	196.27	196.61	190.88	194.95	195.43	190.49	193.68	192.64	191.17	193.33	191.04	195.96	193.35	191.31	198.85	193.54	201.07	193.67	198.16	194.93	197.94	194.08	196.32	197.26	185.88	191.5	191.33
218.13	208.9	221.86	215.19	220.15	215.54	215.11	211.95	210.2	212.24	215.99	217.75	207.57	219.5	213.55	212.02	215.4	210	212.9	219.62	214.75	212.98	213.6	212	213.96	210.96	216.11	210.27	213.95	209.21	208.62	204.71	212.95	210.26	213.81	205.91	213.84	214.52	212.01	215.38	211.97	209.47	210.95	211.27	217.5	214.08	216.6	211.32	208.15	218.66
215.35	204.88	207.51	209.11	213.69	209.22	209.09	211.3	211.87	201.82	207.7	210.57	203.48	209.71	212.43	213.14	207.87	216.29	216.43	211.33	206.52	212.87	207.28	212.07	210.06	211.94	208.67	208.94	210.92	207.06	208.05	208.68	212.35	207.67	210.63	212.4	205.82	217.09	209.83	210.36	210.44	205.18	204.7	211.06	213.33	205.57	208.44	204.31	209.59	209.38
192.42	200.65	206.51	200.27	206.08	207.75	206.08	207.96	208.14	196.44	199.98	199.29	195.89	202.79	207.27	203.12	203.32	207.57	205.36	202.83	198.95	205.19	208.1	205.32	203.88	205.47	206.24	211.52	199.01	202.33	199.73	204.7	202.25	201.61	198.31	202.51	199.46	203.06	203.04	200.65	205.11	206.48	203.73	204.94	215.14	201.2	205.88	202.14	199.87	204.54
222.31	222.64	212.45	212.79	216.44	216.21	215.93	215.97	218.64	212.12	220.4	210.02	215.55	211.9	210.6	215.44	216.28	217.03	216.95	217.75	215.2	217.55	221.14	222.84	216.29	217.87	220.73	209.97	216.69	215.5	216.22	217.25	218.34	215.35	214.1	220.75	215.92	219.46	215.69	217.43	214.48	216.21	218.83	217.75	220.4	221.02	224.02	221.86	221.31	212.1
214.47	209.71	205.48	213.86	202.68	202.1	212.46	206.25	205.65	207.96	202.03	212.46	212.15	207.93	207.52	208.27	197.11	204.97	208.96	209.61	211.75	208.93	211.38	206.38	205.88	206.33	210.37	212.35	208.18	208.23	204.28	208.88	205.05	207.9	206.27	204.52	215.05	209.93	211.89	203.44	203.34	208.81	207.07	208.83	203.88	208.76	207.55	204.47	209.86	207.93
206.51	209.53	210.24	203.14	209.6	212.2	213.71	206.64	208.88	210.77	205.15	206.68	206.6	206.69	208.97	217.15	212.64	204.46	210.01	210.86	207.38	205.87	208.13	209.02	206.12	209.03	205.07	209.18	205.63	207.4	203.07	210.81	210.67	214.85	214.07	208.01	206.75	210.91	207.6	207.13	214.44	203.23	206.08	212.84	212.18	214.27	209.72	209.85	208.77	205.31
201.89	196.53	205.74	198.14	198.78	205.37	202.13	194.99	193.98	200.68	198.8	198.22	198.47	195.7	199.81	195.16	196.57	204.11	197.09	196.91	191.16	202.27	196.39	204.47	195.38	202.24	198.62	193.39	203.21	196.09	205.74	201.46	199.57	200.55	203.33	197.53	195.76	190.83	199.83	201.36	196.97	196.83	198.57	202.18	203.39	203.94	204.43	201.11	200.71	195.46
199.73	202.21	204.14	202.81	203.33	195.76	206.82	201.59	202.63	203.4	197.96	207.27	199.62	203.19	200.02	195.05	198.02	200.54	201.07	200	204.96	197.59	201.54	195.01	197.96	195.73	202.54	200.27	199.97	203.85	202.03	196.75	194.87	202.34	201.65	202.84	192.6	199.43	205.37	201.73	204.09	201.87	193.38	194.92	197.38	201.55	198.23	196.5	205.66	201.14
209.73	213.3	209.55	218.5	209.29	206.95	209.37	207.86	218.94	211.53	218	215.79	212.83	212.06	215.38	209.93	209.42	213.03	209.48	214.31	218.35	217.59	213.47	211.55	214.65	211.23	213.13	211.4	215.06	215.24	207.63	205.78	218.69	211.93	210.22	211.38	216.38	215.59	209.01	212.79	210.31	206.8	205.36	215.81	215.68	213.57	209.49	212.15	210.49	213.8
198.84	193.93	202.1	199.56	199.23	194.99	194.83	203.88	202.61	201.36	192.06	195.54	196.01	203.78	196.65	199.76	202.1	202.23	197.17	203.52	198.32	200.86	196.73	200.63	207.58	202.96	203.14	199.38	202.46	205.74	197.43	204.4	203.56	197.27	195.41	201.32	197.26	196.76	205.01	199.96	197.98	194.86	197.44	203.3	194.26	200.51	195.36	198.97	198.69	197.1
215.27	204.19	212.04	217.64	218.47	216.49	214.25	210.34	213.97	206.96	215.01	214.71	217.87	215.93	214.47	218.1	213	214.91	211.89	210.18	212.29	210.34	215.43	211.19	213.01	219.8	218.11	207.29	209.79	212.36	220.53	211.91	209.35	211.93	209.57	211.06	218.9	217.2	213.26	213.93	213.02	214.47	215.2	213.97	207.64	212.34	213.94	214.94	209.17	223.06
196.61	200.24	203.71	206.34	205.8	203.19	201.85	195.64	201.68	199.95	201.25	203.62	196.19	200.34	200.73	195.33	204.54	199.39	200.81	196.26	197.76	203.03	201.2	205.61	203.28	198.26	205.83	198.22	200.38	202.17	199.66	201.83	204.77	200.34	205.27	203.06	199.98	197.43	200.75	203.82	199.77	195.62	197.45	196.97	203.27	198.66	197.36	199.77	201.66	202.84
205.81	205.89	203.53	200.2	205.56	198.42	198.2	196.63	198.26	206.59	200.14	202.17	202.3	201.03	196.74	209.6	203.36	210.01	209.69	206.56	205.67	207.92	203.82	204.2	208.36	203.03	203.37	199.44	209.43	203.75	208.32	202.11	205.04	199.7	212.87	205.6	203.27	201.13	202.39	204.83	201.11	204.73	207.53	205.79	206.05	200.92	199.04	202.72	208.06	206.08
208.08	215.4	208.37	212.45	202.93	211.59	207.39	212.61	210.13	206.67	213.25	207.78	207.35	205.9	206.96	206.75	205.28	214.76	209.77	203.25	203.85	208.25	207.3	207.4	212.19	213.34	213.54	206.06	217.63	205.52	208	211.34	206.94	205.92	211.79	211.95	206.28	209.71	203.27	205.18	203.19	206.84	202.98	204.41	210.33	204.19	204.48	210.83	204.02	205.43
204.59	209.92	207.39	204.35	207.16	203.45	206.52	205.05	205	205.04	206.68	204.21	205.35	200.99	205.66	209.85	199.79	208.15	204.51	197.23	203.24	204.15	207.06	200.72	202.26	203.04	204.48	196.85	204.15	198.87	203.59	205.52	208.81	201.24	203.87	205.48	204.55	202.39	202.76	208.11	203.91	198.5	208.42	205.58	203.22	204.04	205.14	208.15	213.55	196.54
213.86	221.19	218.01	217.56	217.72	220.53	218.69	212.47	215.23	227.71	212.57	218.57	210.5	222.46	214.94	215.25	216.09	220.43	217.88	212.84	217.32	224.39	218.56	217.22	223.04	213.95	209.65	218.52	211.38	213.51	218.92	215.66	218.86	220.65	216.76	215.27	217.16	211.72	216.47	216.31	219.32	215.87	213.96	218.78	214.52	220.66	217.13	218.12	214.56	217.15
211.85	210.72	209.09	211.79	210.27	209.05	218.18	211.47	208.88	212.53	212.22	215.52	211.12	215.03	205.94	210.64	208.68	213.04	218.05	217.08	213.8	212.8	216.92	221.17	216.05	213.67	208.25	214.27	210.23	210.24	215.88	210.49	215.42	215.4	210.26	212.37	216.13	222.31	208.75	207.83	209.48	210.88	210.71	209.37	213.18	208.05	211.26	209.94	215.4	212.15
209.4	212.73	211.82	208.87	214.45	215.48	213.27	211.29	211.59	216.85	210.85	214.32	215.13	211.47	215.2	213.12	210.99	210.86	210.76	215.22	205.1	213.37	207.25	207.23	216.83	214.27	211.88	210.49	210.13	213.6	207.2	211.69	206.11	213.06	211.47	210.85	211.91	208.34	212.16	213.97	208.39	210.92	204.38	212.7	210.02	213.09	211.89	216.74	213.6	214.46
205.62	207.57	211.06	211.63	210.51	212.53	207.53	205.55	205.59	210.59	212.82	205.37	207.94	211.01	207.27	212.04	210.07	207.14	212.67	215.45	210.26	205.44	206.25	209.41	214.38	205.83	210.27	208.23	200.05	210.36	214.61	209.96	210.75	208.41	206.14	206.88	204.41	209.67	210.55	217.09	210.36	211.53	208.89	202.04	212.8	213.71	207.92	207.66	199.82	211.68
213.23	201.54	206.62	213.6	211.5	211.55	215.65	215	213.46	206.96	209.76	208.55	214.78	212.41	212.71	205.84	206.92	212.42	215.63	209.82	212.7	210.32	210.57	208.22	211.69	210.06	209.99	213.9	209.48	208.32	216.41	212.05	214.25	210.55	210.24	204.36	211.78	217.17	211.77	210.71	209.78	219.93	215.05	209.03	211.65	212.72	214.66	210.98	213.21	211.53
211.29	206.38	212.51	208.96	208.28	211.4	204.12	217.32	206.54	207.08	209.03	211.54	206.13	211.45	206.87	207.48	196.87	208.13	209.87	209.16	206.04	206.29	212.7	211.07	204.68	211.06	205.54	205.25	211.99	205.32	213.51	207.47	209.23	206.72	209.51	207.75	208.08	210.55	213.08	214.93	212.57	214.52	202.9	211.12	206.28	211.43	209.15	208.08	209.83	207.09
208.89	212.72	214.02	204.44	205.82	206.56	212.17	210.32	216.02	211.41	211.47	213.67	214.75	203.26	214.84	207.37	210.99	212.36	206.38	214.96	210.55	205.03	211	217.69	212.87	213.18	204.38	220.8	213.48	210.93	203.47	205.65	212.39	220.08	211.03	208.3	213.49	216.51	213.94	214.3	212.57	208.88	208.38	216.25	212.14	215.93	211.34	209.43	213.13	208.66
203.25	195.87	195.24	198.21	195.12	193.42	205.75	195.73	195.84	200.16	198.86	202.34	198.41	198.05	203.51	197.6	196.17	204.1	198.67	192.4	196.83	201.6	200.44	198.62	197.42	199.26	198.99	199.05	193.15	196.69	201.09	192.83	199.55	195.14	198.64	202.71	198.17	200.11	197.33	200.55	195.26	206.14	198.46	200.24	203.46	194.29	192.67	195.75	201.82	197.37
207.82	209.39	216.17	209.27	209.05	206.45	205.1	216.11	210.02	204.55	208.55	210.63	208.02	212.12	209.75	204.99	212.97	216.71	206.48	204.14	209.96	205.97	209.83	205.64	204.95	209.41	209.24	206.55	217.11	210.9	206.63	213.51	210.15	209.94	203.17	212.54	212.29	213.95	208.7	210.57	212.11	210.24	209.06	207.21	208.6	209.48	209.1	209.65	208.27	214.05
199.86	198.82	193.25	200.16	200.57	194.71	204.05	201.97	196.3	202.52	190.96	192.85	201.6	204.78	201.58	198.89	194.96	201.49	200.1	202.04	197.27	196.92	194.94	197.82	201.44	197.02	194.45	194.97	201.67	199.14	197.86	195.31	200.47	196.21	202.95	193.97	198.64	198.42	193.27	192.52	192.84	203.24	196.48	202.93	200.26	200.71	198.13	202.15	197.84	194.08
208.2	206.32	208.18	209	201.26	206.29	201.79	203.69	208.79	207.29	209.73	210.24	204.86	210.22	204.9	207.87	203.23	212.87	212.83	209.48	205.69	207.84	207.36	207.16	204.41	205.82	211.19	209.35	203.41	204.49	201.04	210.02	203.35	207.03	206.73	202.88	207.42	207.63	203.94	203.12	211.61	200.32	205.8	211.64	210.32	202.52	201.58	211.99	203.87	201.84
197.87	201.66	200.37	194.45	201.82	199.54	201.43	204.77	206.1	203.59	195.5	195.03	206.93	190.18	198.71	199.78	199.02	200.54	198.04	203.12	199.17	197.23	200.61	206.31	198.37	197.46	200.63	203.8	199.93	201.9	197.81	202.24	200.1	199.98	198.04	204.29	200.74	201.64	194.49	202.8	201.51	195.24	201.35	201.77	202.21	198.33	204.74	201.92	205.69	199.75
206.06	200.22	200.51	202.42	204.07	197.69	197.86	193.81	198.29	206.93	194.4	202.08	196.79	200.38	194.57	196.79	195.76	194.77	196.87	201.66	202.49	200.95	202.36	195.48	199.34	196.18	205.18	194.94	201.42	200.18	194.68	205.03	194.19	198.79	195.07	201.38	199.95	201.6	197.98	200.8	195.23	194.35	196.96	197.92	201.25	197.99	197.22	198.76	201.74	194.28
221.31	216.76	218.12	218.16	212.08	215.68	212.28	216.26	219.11	214.09	218.32	216.6	213.54	222.45	215.47	222	213.62	215.71	217.27	216.5	214.73	204.61	220.96	217.7	219.48	217.29	214.26	218.4	213.05	216.16	218.83	213.19	219.01	215.9	213.86	218.44	219.48	218.8	219	215.89	220.31	218.29	219.97	222.02	210.37	218.91	215.14	215.78	217.5	211.66
200.94	199.82	203.57	205.26	198.72	203.45	203.87	205.31	211.37	200.15	207.06	198.99	202.66	205.7	208.6	205.49	207.56	203	203.47	203.33	205.17	205.06	202.03	201.89	200.85	206.73	199.65	203.9	201.79	197.5	203.1	207.55	200.3	211	198.55	201.77	208.68	205.4	204.01	203.72	201.41	205.45	204.48	203.68	209.17	201.05	199.11	202.63	206.25	201.75
197.7	199.45	194	197.6	195.79	203.99	197.32	195.5	192.42	195.29	199.66	197.83	193.39	199.23	200.61	198.25	194.94	198.61	200.36	199.84	192.79	197.66	201.52	196.91	198.53	192.5	194.22	197.34	199.48	192.97	199.97	199.55	196.69	199.29	199.88	195.47	197.14	191.53	203.45	199.11	195.35	206.83	193.92	204.15	197.98	200.72	198.82	197.75	200.05	192.83
209.11	209.35	205.67	211.02	206.71	207.46	207.2	206.67	200.87	207.59	203.08	207.31	205.24	214.98	203.25	210.06	210.52	210.37	209.6	210.55	209.16	203.77	210.19	209.05	199.57	207.22	210.09	207.43	207.77	203.17	204.51	205.46	212.5	209.93	204.21	208.59	208.2	206.21	208.81	207.51	205.19	216.47	200.17	209.4	209.78	207.87	207.76	203.74	206.99	210.26
206.84	209.26	205.17	198.33	199.14	201.17	205.54	204.33	206.69	204.92	197.22	206.68	204.45	197.79	204.97	207.11	205.06	208.41	201.34	210.85	203.99	199.12	207.86	205.11	203.97	198.72	200.8	201.88	207.17	197.21	209.06	205.26	208.31	201.28	205.03	197.81	202.75	197.92	204.2	205.57	204.62	198.83	203.62	211.65	202.99	203.52	199.17	203.13	200.81	204.51
204.41	206.22	207.16	210.28	206.19	209.19	202.31	208.36	218.73	203.69	211.49	210.05	197.78	213.25	205.05	204.97	213.28	215.2	207.1	215.45	208.18	208.07	208.43	209	208.46	214.27	209.55	215.44	207.41	210.15	210.26	207.24	214.42	210.52	209.06	207.66	213.67	212.89	210.44	210.66	206.53	212.32	210.46	208.26	210.57	202.04	206.98	212.83	206.27	202.88
205.07	199.77	202.29	205.24	199.58	203.59	201.54	201.8	204.68	209.88	195	205.39	205.59	200.47	200.33	203.75	198.18	206.93	198.76	205.92	198.37	206.83	204.52	194.57	198.87	205.44	201.38	201.04	199.68	199.03	203.39	199.54	206.67	205.44	205.68	202.59	202.2	202.98	201.12	208.45	198.08	205.97	200.14	203.27	202.03	202.41	203.93	206.6	202.66	201.02
209.32	208.87	205.56	213.54	207	213.29	209.75	213.09	210.68	211.99	208.74	213.35	209.55	210.44	217.98	209.71	207.73	214.36	216.42	217.82	204.79	203.44	212.4	213.03	205.36	213.66	217.42	208.23	211.81	215.9	217.57	210.64	214.23	212.72	204.08	211.45	216.39	211.14	204.89	216.69	209.76	212.46	212.82	204.78	209.06	212.78	209.77	217.17	209.43	211.59
212.96	207.94	211.06	213.76	209.19	203.94	211.69	211.47	213.5	211.95	219.78	208.51	214.25	207.3	211.84	212	212.86	212.75	203.68	214.96	219.65	214.96	206.06	217.37	207.76	210.66	210.47	212.61	207.84	215.79	214.97	211.64	213.51	210.3	209.65	214.78	211.09	207.91	216.82	212.32	208.73	217.89	207.55	213.02	211.26	216.99	207.73	213.32	214.62	216.44
213.18	207.92	205.24	208.69	209.21	211.63	212.17	208.65	204.91	208.42	207.57	204.35	208.23	212.69	202.69	207.01	207.97	208.94	213.58	207.83	214.43	209.72	211.8	204.69	203.47	208.2	214.83	207.21	203.5	207	209.58	211.8	199.41	204.71	206.2	205.48	212.29	208.09	202.5	210.16	208.2	206.93	208.31	202.81	209.99	204.05	206.3	206.79	211.27	208.77
212.1	210.95	214.62	210.63	214.85	214.2	219.09	211.25	215.06	204.06	208.57	209.46	210.37	212.39	211.18	205.92	212.21	217.01	218.81	207.31	212.18	213.87	215.01	211.5	216.53	213.1	216.5	212.05	214.87	214.99	212.92	215.05	209.79	209.72	212.83	209.42	212.1	213.14	209.86	208.42	211.34	216.45	209.93	211.74	213.71	213.45	209.41	206.76	208.66	214.9
214.78	212.13	206.34	216.14	215.01	208.64	211.15	209.99	210.56	205.39	213.08	207.44	209.82	212.29	219.39	209.55	210.87	204.37	219.72	210.35	204.86	208.72	216.62	217.16	209.77	207.36	215.74	215.45	214.99	213.33	205.17	213.29	214.54	210.14	215.21	209.53	212.12	208.92	219.33	217.34	205.5	213.84	216.01	215.46	216.89	213.57	214.24	208.79	219.67	213.91
206.19	208.32	207.58	209.26	210.35	203.15	202.17	209.65	212.85	209.65	206.85	207.42	211.07	210.45	204.52	208.17	210.91	212.05	207.82	213.55	205.81	212.45	205.04	203.45	204.28	214.25	206.95	209.88	209.24	208.87	209.12	209.08	208.79	207.05	207.8	203.21	210.75	213.73	207.46	209	210.41	208.74	208.62	207.26	209.22	212.27	208.94	210.88	208.84	203.19
203.99	202.52	198.95	203.41	203.24	198.85	201.99	209.3	203.59	209.94	199.54	206.99	209.26	208.18	209.39	207.87	198.42	210.46	198.82	201.61	205.58	200.14	200.51	204.81	200.94	193.31	205.66	210.15	202.5	200.32	205.66	200.17	199.39	205.35	210.04	205.01	203.94	201.47	204.05	206.33	201.7	194.57	209.41	208.61	199.07	203.63	202	204.9	204.11	206.2
217.61	211.58	214.02	214.38	217.03	207.64	214.55	212.61	217.22	204.52	214.55	209.1	215.85	214.06	215.33	208.7	209.07	215.41	209.69	216.28	214.31	215.67	210.31	220.19	211.81	212.36	209.58	213.2	211.93	215.8	214.71	214.15	210.8	218.78	214.64	214.31	206.38	212.9	209.99	214.91	215.96	217.43	215.43	221.37	212.4	220.09	212.94	213.6	214.04	216.12
204.25	204.35	203.17	200.79	204.92	204.32	194.92	200.38	197.48	203.15	198.05	198.19	205.1	197.67	199.94	201.07	195.08	204.83	205.32	195.75	202.44	204.96	197.92	198.68	206.44	203.61	204.97	206.84	201.2	204.49	204.22	198.07	199.83	210.29	201.58	203.28	197.91	204.1	201.31	208.26	200.13	202.62	198.35	196.3	202.04	204.65	199.82	202.12	206.98	203.55
202.76	202.23	198.93	197.25	203.44	196.98	203.63	200.28	203.1	201.76	205.81	203.16	202.72	201.79	198.62	193.54	200.81	199.88	203.99	205.31	200.11	196.78	208.61	203.55	200.67	195.08	196.97	203.85	200.42	198.35	200.38	194.1	196.7	204.12	197.75	204.24	197.53	198.46	203.64	204.81	197.56	205.14	209.93	199.6	197.83	205.54	200.33	198.59	200.1	205.53
199.82	202.48	205.6	203.97	202.64	204.68	205.6	207.48	201.76	203.18	203.26	204.37	208.52	201.67	202.21	206.35	202.55	205.87	206.14	206.65	203.03	210.52	197.3	203.78	203.99	207.09	209.27	202.58	206.42	200.15	207.99	206	198.15	209.08	206.03	205.57	199.86	200.89	202.66	203.14	197.19	204.45	203.52	202.49	203.91	204.38	203.88	201.11	207.64	202.98
208.11	206.29	214.35	202.61	204.9	206.48	207.71	200.97	207.37	211.7	208.2	204.28	211.38	203.87	203.14	211.24	219.08	207.13	203.99	201.22	207.52	211.14	206.94	214.01	205.47	213.33	207.32	204.88	208.42	210.85	207.71	205.19	207.09	206.12	208.93	205.35	209.75	208.43	208.14	199	203.34	209.21	207.05	212.83	207.15	200.62	201.53	207.32	209.04	210.11
210.33	212.53	212.39	203.23	210.45	215.32	209.39	206.17	214.91	209.18	209.95	208.31	211.93	208.83	208.46	210.68	211.63	209.65	214.49	208.87	209.54	213.4	208.14	208.84	210.96	212.55	207.26	211.46	209.3	212.93	211.86	204.78	215.6	211.53	208.05	211.1	212.7	212.83	215.11	213.48	210.03	215.41	208.96	210.37	205.49	210.17	208.94	213.51	211.36	211.57
200.68	208.25	203.19	201.57	203.89	204.33	198.49	203.61	200.38	200.75	197.77	201.14	199.1	197.59	198.87	201.05	196.71	199.65	202.46	202.88	198.14	201.42	198.91	203.6	194.14	199.46	198.09	201.46	200.96	204.43	206.21	197.25	205.27	197.79	199.73	199.45	195.65	197.86	199.59	196.41	200.75	203.23	200.57	204.66	203.22	198.58	197.21	202.24	200.24	201.71
208.45	209.89	203.25	201.57	206.58	204.33	198.65	202.35	201.01	201.38	208.25	206.49	203.6	202.71	202.83	203.09	206.63	204.24	207.13	201.57	204.04	198.43	201.05	207.57	207.13	210.19	202.19	202.34	199	205.48	200.07	202.72	200.39	210.58	196.64	205.11	201.83	202.39	200.36	202.11	203.24	201.62	199.2	201.37	206.99	203.28	204.81	204.97	205.8	210.02
208.79	207.71	207.54	207.12	209.15	206.15	211.25	206.37	204.55	210.86	208.27	211.69	209.56	210.03	211.74	210.53	204.41	205.54	211.21	211.97	208.55	209.61	208.31	206.73	211.61	208.6	209.09	207.64	208.38	214.39	205.31	207.28	208.41	206.79	206.78	212.24	214.12	207.42	205.09	207.23	206.55	207.01	210.14	209.34	206.42	210.88	204.77	204.05	211.63	208.35
201.57	203.78	208.62	211.77	204.56	205.53	202.72	204.45	206.01	208.17	207.42	209.66	206.82	206.76	204.63	206.69	207.07	209.94	203.37	206.77	209.55	206.93	202.62	204.56	208.43	196.64	202.12	204.03	215.02	206.31	207.73	212.97	203.91	210.03	209.74	203.26	205.56	214.88	210.8	211.08	205.58	209.29	206.62	205.61	206.03	203.75	202.58	202.21	205.8	206.05
201.5	204.47	207.43	201.73	206.59	201.28	200.62	202.73	199.41	205.96	209.99	207.61	204.84	205.14	204.19	203.24	202.68	206.06	204.36	202.62	205.39	200.33	204.02	200.81	203.45	199.05	202.34	207.42	198.02	200.41	197.33	196.06	201.08	201.55	206.18	205.55	201.95	202.83	205.78	201.35	205.11	200.39	204.34	202.33	210.56	206.68	202.99	204.27	204.91	198.29
196.14	201.47	198.48	204.46	205.06	203.77	201.35	201.63	206.37	204.51	203.7	199.33	207.12	205.88	199.41	200.85	205.19	205.03	204.43	206.6	204.98	205.06	198.46	203.51	206.98	199.44	200.2	202.43	209.3	197.51	210.19	205.31	205.06	206.98	204.75	207.48	196.9	201.18	200.1	202.9	203.97	199.67	201.1	199.08	204.7	203.08	197.03	203.9	208.49	203.97
216.69	208.42	205.92	212.63	207.46	212.73	212.09	217.42	206.26	212.37	211.87	213.07	205.38	208.37	217.49	216.17	212.74	208.6	211.22	215.75	212.6	209.93	211.73	210.19	215.22	217.26	204.09	216.23	213.27	212.51	213.47	210.91	215.47	214.75	216.96	210.66	212.41	210.91	212.74	206.76	211.55	208.43	216.44	209.27	217.47	211.22	214.47	212.1	215.74	209.51
209.51	209.27	205.74	208.45	212.74	207.22	208.33	211.17	206.87	210.11	210.48	211.83	214.28	210.65	206	211.32	207.46	208.04	212.86	207.47	209.1	207.79	208.9	206.88	206.44	208.1	209.39	220.31	203.72	205.32	207.01	207.57	214.07	214.26	219.12	210.73	207.5	210.94	212.58	215.59	203.38	214.07	207.86	211.26	208.14	211.12	208.01	208.7	211.72	216.98
200.57	204.75	207.94	203.27	203.69	204.83	202.76	203.54	203.98	204.8	208.22	203.98	206.4	204.41	204.13	201.04	205.59	208.02	203.74	204.53	199.05	208.33	205.49	204.59	208.88	208.27	202.34	203.59	204.45	198.1	199.76	204.85	203.79	202.51	199.66	204.85	204.7	206.41	195.86	203.57	199.52	205.97	200.52	206.43	198.59	199.52	201.99	206.03	202.25	205.48
198.92	193.22	200.81	199.84	201.58	194.64	195.05	206.34	202.11	200.95	198.7	203.25	202.66	194.35	208.59	199	201.76	200.77	198.44	198.56	200.77	197.81	203.36	198.49	200.42	198.38	200.66	203.75	195.4	198.56	197.98	198.87	199.9	194.12	202.09	195.86	193.35	199.79	201.53	202.74	198.78	199.05	205.07	204.06	202.22	197.42	199.68	197.62	200.9	198.53
217.43	216.83	213.79	222.21	224.62	213.6	217.82	221.27	218.84	218.9	212.84	211.29	214.82	216.93	221.28	215.7	217.41	221.94	213.92	218.92	218.75	219.08	217.63	212.83	213.49	218.83	219.54	212.17	217.92	213.37	215.53	215.02	216	218.8	218.05	219.28	220.27	214.04	218.76	219.43	213.75	214.85	216.78	223.1	219.68	216.32	218.24	215.64	221.17	218.14
201.39	205.35	199.56	194.77	203.33	213.83	201.46	201.87	206.22	202.46	200.87	202.8	207.16	208.44	205.15	198.01	206.78	201.43	200.74	203.13	205.43	207.97	199.11	201.71	208.47	208.74	201.74	205.09	198.15	207.79	202.79	201.57	207.64	208.84	207.53	195.51	203.57	200.75	203.03	207.53	202.99	204.7	202.85	202.15	202.55	200.85	204.85	200.47	201.53	208.83
206.29	204.12	208.53	208.9	209.58	202.76	203.74	207.35	202.99	207.71	214.08	211.95	205.57	210.57	205.03	209.88	208.43	203.51	205.29	208.94	203.75	204.77	205.24	205.44	201.15	207.37	204.05	203.47	207.46	204.54	206.38	212.33	204.96	211.09	205.96	198.3	210.41	210.33	203.29	202.7	203.59	201.9	204.08	210.41	203.43	212.22	210.18	204.63	206.6	209.26
222.62	215.56	221.82	218.76	214.84	217.76	217.98	221.93	218.61	212.33	217.08	214.76	220.53	216.67	219.73	217.71	220.15	220.47	221.9	216.62	216.95	219.31	221.74	217.39	223.23	222.23	217.26	211.01	219.81	224.08	216.31	217.98	226.26	209.37	218.71	220.41	216.76	218.82	217.33	219.15	216.94	214.1	222.92	214.75	229.1	217.99	218.34	217.56	218.02	217.27
202.22	209.38	205.48	207.42	217.01	211.27	208.71	208.11	207.26	200.66	200.63	205.62	209.21	205.29	207.6	202.1	204.67	209.11	204.21	209.37	206.91	209.97	209.76	205.01	210.5	207.26	211.31	213.86	207.08	212.36	207.84	196.21	207.64	206.58	209.25	204.39	207.95	209.07	208.77	210.13	206.44	204.96	216.14	210.04	205.92	210.1	199.19	206.07	206.64	203.22
203.71	201.22	212.08	205.01	202.43	204.7	208.05	200.37	206.58	204.56	206.27	209.77	206.44	204.38	200.2	204.99	203.13	202.82	205.95	205.07	205.25	203.94	205.82	206	207.03	209.16	206.25	207.87	206.23	211.57	209.93	206.49	206.5	214.88	211.13	199.84	212.61	209.41	202.8	210.98	209.3	208.03	213.53	214.91	202.93	200.68	204.75	202.66	204.87	205.9
216.94	214.91	211.83	205.6	217.47	211.21	213.03	213.54	208.42	212.7	217.09	212.51	215.41	207.65	215.66	212.67	210.13	218.98	213.75	207.92	217.71	217.89	211.4	214.39	215.14	214.95	205.82	209.11	211.77	216.02	207.86	214.48	209.7	212.3	214.42	208.86	215.38	219.74	208.72	209.95	211.51	217.8	214.74	209.25	212.97	213.53	209.63	204.69	208.12	210.7
214.99	216.87	215.08	210.43	210.29	213.83	210.99	215.51	214.92	215.7	210.77	214.39	218.31	217.12	215.64	209.06	211.21	213.58	203.72	212.1	210.57	215.8	213.05	215.24	215.48	214.94	225.44	210.06	210.59	212.44	213.38	212.87	211.81	213.5	215.85	219.35	208.43	209.17	214.25	216.93	209.78	213.23	208.54	206.84	208.85	211.71	211.98	217.38	214.45	215.38
188.81	198.47	199.96	197.63	199.16	196.62	196.38	193.62	196.25	199.77	197.87	192.06	194.09	186.86	193.75	198.79	194.51	193.77	191.18	199.77	200.55	196.79	194.17	197.36	199.45	194.68	192.47	195.19	195.36	192.55	188.77	200.22	203.57	192.26	198.25	194.05	188.51	196.39	199.54	195.74	189.3	193.49	196.54	198.11	189.86	188.67	199.06	190.45	197.83	195.94
207.71	200.14	206.82	206.82	205.99	209.59	205.73	210.95	211.88	207.89	208.86	211.97	208.75	210.6	207.43	206.66	205.64	207.59	206.64	211.97	210.53	206.11	209.06	208.25	210.04	207.18	206.35	214.62	207.02	205.71	202.46	205.72	203.48	204.28	208.55	201.91	211.58	206.2	201.27	212.36	203.1	213.97	207.22	211.06	204.83	207.51	209.71	209.52	206.74	205.91
209.53	205.89	209.55	212.54	204.61	202.71	207.95	204.11	210.61	210.96	205.88	206.26	203.38	207.24	207.54	211.5	205.44	208.48	206.4	210.68	205.89	208.36	204.27	208.43	215	205.78	209.04	203.67	205.9	210.16	212.95	202.28	202.42	205.19	211.73	205.72	207.84	207.76	209.61	209.08	210.77	209.91	204.25	211.99	204.84	207.98	200.13	209.97	207.28	198.7
200.1	204.74	203.33	199.81	209.13	205.19	210.96	196.92	206.26	203.9	203.06	203.24	205.9	203.19	205.98	201.39	201.53	205.59	202.63	200.85	201.78	203.15	204.87	200.58	207.9	204.44	200.94	203.37	209.57	206.91	204.33	202.01	199.4	209.18	206.33	202.66	209.84	201.99	206.11	200.41	204.72	199.54	204.11	208.72	204.31	202.81	199.11	200.15	216.29	202.31
214.25	208.52	208.01	211.28	203.83	212.87	207.27	210.63	206.35	213.84	207.7	204.86	207.94	204.91	207.2	210.56	212.74	212.6	205.73	211.44	205.31	211.6	212.12	213.62	207.06	211.38	209.67	206.36	204.34	210.55	213.51	210.45	207.82	211.77	214.95	208.17	205.7	200.67	212.14	210.2	212.27	206.97	210.78	206.35	205.95	206.42	210.44	207.61	206.16	209.4
208.23	208.79	206.13	209.01	211.02	206.45	202.18	201.35	208	205.81	204.07	215.04	203.97	208.69	209.92	208.71	208.76	203.96	200.43	211.93	207.27	206.65	207.96	201.76	201.47	204.31	202.2	210.02	211.22	205.92	204.64	213.57	209.63	200.49	206.74	205.56	206.43	212.27	206.92	202.27	211.91	201.77	200.6	208.34	204.95	212.14	206.47	203.56	202.44	202.79
214.23	210.14	207.95	213.75	209.3	214	214.49	218.38	210.08	211.82	208	213.74	208.37	208.38	213.56	206.75	218.61	206.01	209.36	207.44	209.85	211.74	204.91	216.39	211.39	209.92	207.27	205.87	214.44	204.92	207.95	207.63	208.09	213.98	211.09	213.54	210.38	203.72	215.31	208.83	210.39	211.29	206.22	207.71	208.77	209.44	206.64	208.48	205.78	218.19
205.5	209.75	209.42	218.23	210.37	210.41	213.42	207.73	206.92	213.8	211.8	211.93	216.05	212.74	213.68	217.08	205.75	208.24	209.74	211.99	207.27	215.09	217.03	207.05	209.25	213.47	204.97	212.04	213.03	211.92	215.54	215.16	206.14	212.24	210.15	206.48	210.8	208.95	218.11	212.1	214.75	211.26	214.85	208.49	209.24	211.16	209.65	213.14	213.46	211.16
206.69	215.77	207.08	206.03	206.01	206.76	209.16	204.27	207.05	201.22	201.86	216.29	216.12	209.3	210.55	204.53	205.02	211.5	208.02	213.24	205.29	207.74	208.01	210.34	204.57	205.16	208.55	207.51	206.72	209.16	214.94	207.04	213.26	205.84	208.42	217.21	204.94	207.57	206.13	204.87	215.93	204.37	209.47	212.93	207.57	204.88	215.47	211.91	210.37	207.24
210.79	203.74	206.89	204.85	206.48	207.96	207.7	209.5	209.69	211.71	213.58	208.95	204.98	207.78	203.25	210.51	216.26	208.82	204.83	209.35	206.97	210.47	211.95	209.23	200.75	216.48	210.45	210.88	206.55	211.48	209.71	209.05	202.81	203.1	207.79	212.07	209.89	201.65	214.5	218.78	212.33	210.3	199.74	208.65	213.12	205.55	203.54	209.31	210.98	207.4
215.8	222.04	217.6	218.61	223.39	223.82	218.26	215.19	223.41	220.05	220.7	212.63	217.7	221.53	222.26	221.81	218.09	212.55	223.37	216.48	217.28	212.48	219.86	212.49	212.06	217.36	208.17	224.02	220.69	223.98	220.35	216.95	215.67	214.51	218	216.03	215.61	217.82	220.26	216.83	215.87	218.87	221.42	219.67	223.41	223.13	218.98	214.39	217.89	216.2
216.66	218.57	213.93	215.25	220.32	220.85	223.4	213.24	217.39	217.59	214.26	219.51	212.11	221.12	219.12	221.9	213.14	224.94	216.9	212.87	217.17	218.94	216.33	210.18	210.78	216.02	213.61	219.52	219.01	219.87	217.49	219.31	216.23	213.39	214.48	221.96	216.13	221.89	221.01	213.43	218.81	221.77	221.25	217.62	216.75	217.02	215.01	216.42	216.12	218.43
197.14	197.75	201.5	206.36	197.6	193.21	202.47	192.98	198.54	200.84	201.29	200.05	201.65	200.87	201.04	199.05	198.5	201.77	202.8	198.9	197.88	194.47	201.07	193.96	202.03	203.35	205.69	196.75	202.89	197.66	203.15	198.53	195.08	194.54	206.6	197.49	205.42	203.82	196.31	199.34	205.88	205.82	199.05	203.13	197.34	202.81	198.31	197.23	197.36	199.78
202.97	222.79	205.91	215.32	208.49	215.94	210.17	216.18	206.69	210.64	209.54	215.37	212.38	209.17	213.16	209.8	218.51	211.61	215.04	213.11	212.98	212.3	217.19	211.57	211.25	211.66	211.96	212.8	213.46	211.2	208.31	215.04	208.53	206.78	215.91	212.87	214.36	217.01	210.04	211.19	217.19	211.35	214.11	211.92	209.29	206.17	212.27	209.84	210.56	210.32
204.61	200.99	204.36	202.2	203.32	199.61	206.2	203.55	202.97	207.79	212.71	206.04	210.99	206.96	206.01	200.43	202.23	204.23	195.78	202.37	208.19	207.56	200.55	197.15	199.06	205.67	208.07	202.01	208.07	209.42	201.53	205.96	205.68	198.19	204.83	198.97	208.27	208.94	201.7	209.83	204.07	196.89	208.23	203.4	206.45	201.93	203	200.68	199.78	203.57
198.22	210.02	197.41	201.47	198.61	207.44	198.05	205.45	205.83	197.54	198.22	202.37	202.99	205.05	197.87	207.27	204.09	200.23	200.76	200.34	204.18	200.53	205.43	199.55	205.72	204.83	199.66	209.32	204.57	196.38	205.05	209.11	201.06	201.74	201.81	199.37	202.81	198.72	201	202.22	199.64	208.69	214.14	200.89	197.99	207.21	196.47	201.98	201.65	201.84
200.89	204.96	205.03	204.92	198.9	201.51	200.01	208.37	200.81	199.59	206.27	197.71	199.9	195.96	198.48	205.73	205.19	204.87	205.49	207.18	196.72	204.5	202.14	205.44	206.48	203.78	205.7	203.77	205.35	201.92	210.62	196.88	204.66	201.29	197.35	201.31	196.99	200.65	201.55	205.81	205.22	207.44	207.79	202.19	206.16	202.62	207.81	203.21	206.5	202.06
198.62	202.1	210.95	206.19	202.85	201.8	198.65	197.89	203.05	201.68	204.8	201.11	204.52	202.55	205.07	206.89	200.57	206.23	198.84	209.44	201.03	205.49	201.26	206.54	198.53	207.5	205.32	201.27	207.98	201.83	203.02	197.75	205.35	200.77	201.68	201.04	200.46	203.61	204.34	198.71	200.06	198.01	202.63	203.85	196.42	203.56	202.1	202.56	207.75	200.37
210.32	208.5	209.59	207.93	207.9	205.48	202.45	201.84	206.25	211.45	209.08	208.56	205.17	199.46	199.37	203.01	209.05	205.07	209.6	214.37	210.66	208.59	200.17	211.81	207.73	209.9	205.22	206.9	208.63	212.32	212.95	210.65	207.63	203.3	211.75	211.66	210.42	205.74	207.15	206.18	210.82	214.35	212.4	199.24	208.88	207.55	205.19	209.4	206.64	209.18
211.4	211.99	208.35	211.7	213.37	212.38	211.68	209	216.62	211.91	213.55	211.69	207.78	208.48	206.49	215.3	208.56	213.68	210.81	215.68	206.97	209.14	206.64	210.69	209.62	212.05	215.85	207.51	214.21	206.15	216.41	208.82	214.4	218.02	210.28	203.98	205.72	213.21	208.42	211.8	215.78	207.42	207.43	211.66	210.2	208.64	209.83	208.46	212.92	216.49
208.75	207.49	211.58	209.17	204.76	210.65	207.13	209.37	210.42	209.78	211.04	214.51	208.31	204.98	209.35	217.73	213.72	212.63	208.73	206.7	211.33	207.21	203.94	210.1	209.77	211.9	206.77	206.22	211.97	212.77	212.11	208.86	209.81	207.74	209.66	207.54	213.24	203.6	206.55	212.36	212.24	207.44	214.04	208.83	207.79	209.87	206.76	205.32	208.35	197.52
204.6	201.77	211.36	207.58	207.44	205.55	207.62	202.12	202.57	205.88	209.5	200.46	199.56	200.26	208.45	200.18	205.08	205.37	202.15	203.92	206.11	208.36	203.07	205.86	198.91	204.07	205.83	209.75	204.83	206.52	206.83	205.1	205.66	201.44	206.7	208.08	211.05	207.26	208.31	198.18	201.81	208.28	200.62	205.63	211.02	205.31	207.51	199.77	204.95	204.38
208.57	214.57	208.46	204.13	207.63	208.08	206.99	209.47	212.78	207.12	209.46	211.98	201.48	204.92	204.38	202.43	209.74	210.77	200.82	199.58	205.11	207.37	209.35	199.45	216.09	201.25	208.24	202.09	204.28	202.6	201.29	208.6	208.15	209.76	203.46	208.28	204.42	200.33	207.47	203.17	209.77	206.69	203.01	202.26	200.09	208.88	196.96	209.22	201.31	199.83
217.78	215.4	217.49	217.71	220.64	220.25	216.68	213.79	217.48	217.02	220.95	214.97	216.51	219.06	215.92	220.62	212.52	211.57	219.6	218.33	217.39	217.88	207.84	223.41	215.1	211.74	213.85	220.33	222.09	214.15	222.28	214.26	216.6	214.98	221.48	222.02	214.95	218.53	227.38	211.91	220.9	221.27	212.33	220.31	216.73	222.15	223.01	215.83	217.94	215.54
[truncated: 150 more columns]
