# Supplementary material for: Genetic dissection of main and epistatic effects of QTL based on augmented triple test cross design
Source: PLoS One. 2017 Dec 14;12(12):e0189054. doi: 10.1371/journal.pone.0189054 (PMC5730204; doi:10.1371/journal.pone.0189054)
Supplement: S6 Supporting Information — (ZIP) [file pone.0189054.s006.zip › z1_1100_0.5_10.csv]

209.49	208.25	209.42	211.68	208.55	209.25	209.23	212.44	209.99	207.13	211.58	212.58	210.1	209.68	210.82	209.02	210.18	210.48	209.31	210.33	208.88	210.05	208.52	208.16	209.39	210.23	209.47	209.03	210.71	209.15	208.35	209.18	209.3	208.96	209.95	207.51	209.68	210.23	210.93	209.56	209.49	208.36	210.19	210.65	209.42	209.62	208.4	208.77	211.28	211.32
202.09	199.88	200.2	202.08	199.54	200.42	201.19	200.45	199.1	202.21	199.99	200.54	197.77	200.63	200.58	199.55	200.36	199.76	201.05	197.39	200.93	199.94	198.98	198.1	201.52	199.86	200.92	199.76	201.1	201.33	201.44	200.98	202.54	200.64	199.74	202.78	201.07	197.71	198.73	200.75	201.05	200.88	200.2	202.78	200.9	203.56	197.98	200	198.89	200.78
196.74	201.51	200.7	200.12	196.8	199.49	198.76	199.27	200.29	199.89	200.2	197.49	201.25	199.54	202.08	199.89	201.09	199.9	200.56	199.92	200.61	200.46	201.46	198.73	200.56	200.32	198.43	200.36	199.82	201.15	201.52	200.55	200.45	201.39	200.5	198.96	199.26	202.54	199.96	201.24	198.16	199.78	200.88	201.48	197.61	200.52	200.02	203.08	199.91	200.41
210.61	210.11	211.36	208.65	211.34	211.03	211.73	213.24	211.2	213.53	210.62	213.29	211.81	210.77	210.74	212.4	210.98	210.91	211.01	212.63	214.05	212	211.02	210.15	210.87	209.11	208.6	209.93	212.54	211.02	212.18	210.13	212.17	212.17	211.3	210.06	210.72	209.56	209.1	214.43	212.59	208.16	211.58	211.37	212.56	210.51	210.59	209.32	213.99	211.77
219.95	217.95	216.75	218.9	217.23	217.98	217.97	219.66	218.37	216.38	218.8	215.59	217.85	218.06	218.56	219.31	217.62	217.68	217.38	216.3	219.05	215.82	218.54	216.52	215.98	216.34	218.49	217.72	218.27	217.97	217.59	216.09	217.24	217.31	216.38	219.31	218.94	218.39	216.93	216.44	217.01	218.67	219.41	217.38	216.2	216.05	216.68	217.77	220.15	218.36
205.61	208.4	208.1	210.28	207.98	207.7	207.68	205.86	209.32	208.87	208.64	209.36	207.26	209.91	207.46	205.59	209.59	209.03	208.57	210.66	210.5	209.63	210.03	209.64	206.72	209.03	207.89	209.93	208.56	209.83	206.89	208.55	208.57	206.92	208.62	208.63	207.9	210.63	207.17	208.3	209.42	210.15	208.84	209.63	209.23	209.22	209.23	208.57	208.82	209.49
203.88	205.31	204.17	203.73	201.54	204.92	203.26	203.69	203.76	203.8	202.8	204.33	202.45	205.32	203.85	204.69	205.99	205.06	203.93	202.68	203.25	202.45	204.83	203.04	204.2	205.29	203.26	203.66	204.37	204.85	205.49	205.72	203.01	205.63	202.59	204.87	203.91	203.24	204.89	202.01	202.62	204.22	203.41	205.18	205.52	204.44	203.26	202.88	204.13	204.49
211.07	209.5	213.2	212.13	211.43	211.71	211.56	210.19	212.42	211.19	209.92	209.48	211.97	211.41	212.06	211.04	210.86	210.34	209.99	211.09	211.58	211.81	211.05	211.03	211.18	209.9	212.74	211.14	212.83	211.9	213.31	211.24	209.81	210.83	209.16	212.47	210.12	211.86	209.62	210.33	212.31	213.5	211.99	213.61	212.84	210.99	211.91	211.45	211.15	212.16
209.5	207.13	206.81	208.65	207.35	207.19	206.12	207.42	208.01	207.37	208.66	208.86	208.49	207.56	206.96	208.06	211.64	209.07	208.75	205.35	206.57	208.98	208.14	208.19	206.88	209.93	207.69	206.66	207.18	208.57	207.15	209.69	208.55	207.81	206.75	208.94	209.79	208.54	206.7	208.51	207.78	210.16	207.85	208.97	209.3	209.35	206.9	207.81	206.13	210.18
207.44	208.99	208.75	206.79	208.29	208.09	210.38	207.75	209.18	210.04	208.89	209.45	208.52	209.29	207.69	209.25	208.04	206.57	211.07	210.18	208.24	208.23	208.64	207.85	208.07	209.32	208.35	207.54	207.68	207.66	207.9	210.57	210.09	210.21	210.39	207.77	208.51	209.27	208.73	208.78	209.1	208	206.62	209.38	209.2	209.44	208.03	207.84	209.04	207.68
203.22	202.82	202.41	200.81	201.14	203.65	204.19	201.92	204.81	201.14	201.46	202.66	202.52	203.55	201.04	200.63	205.6	203.9	202.43	202.6	203.51	203.32	203.76	202.37	204.16	202.49	203.61	202.55	204.81	201.83	202.49	203.44	204.91	203.72	201.31	203.68	203.25	198.71	203.09	203.86	201.09	202.1	204.97	203.92	203.77	202.69	204.07	202.27	203.3	202.76
209.78	208.54	209.79	211.1	210.45	208.7	208.56	210.36	210.51	209.5	207.02	209.85	210.63	210.01	209.91	211.05	210.17	208.69	209.42	210.61	210.89	211.83	210.62	211.81	210.86	209.3	208.74	209.49	208.68	208.79	207.97	207.75	210.79	210.17	207.83	208.7	209.66	209.09	209.74	209.14	208.09	208.08	210.19	207.6	209.28	209.61	208.5	209.46	209.68	209.5
206.68	205.98	202.7	206.6	205.01	205.45	204.58	203.38	206.31	202.5	207.52	206.35	205.47	204.77	205.93	203.01	203.34	203.53	203.19	204.28	204.52	203.92	205.71	205.09	205.04	203.99	206.47	205.54	205.02	204.51	206.07	204.22	203.97	205.99	205.58	203.22	204.17	203.55	204.91	203.53	205.16	205.72	203.67	203.66	204.91	202.31	205.24	205.31	204.46	204.91
211.68	212.36	211.46	212.16	213.24	211.16	211.23	212.76	211.28	211.51	211.3	211.45	211.74	211.71	212.32	210.71	211.65	214.55	212.52	211.28	211.69	211.59	210.1	212.02	213.03	210.45	210.74	214.25	211.73	210.42	210.33	214.48	212.06	214.48	213.15	212.18	213.79	212.15	212.9	213.65	211.18	211.97	211.25	210.65	211.78	212.48	211.75	213.94	212.5	212.87
205.5	205.81	207.07	206.52	208.29	210.23	205.1	207.36	206.11	207.6	206.95	205.31	207.25	204.28	206.24	206.6	205.64	207.48	206.37	207.31	204.57	205.57	206.71	204.85	205.65	207.82	204	204.94	205.86	208.11	203.78	205.18	205.37	208.51	204.92	206.31	207.38	205.35	204.36	205.49	207.9	205.11	205.51	207.55	206.58	206.71	206.9	205.14	206.51	207.41
197.69	197.07	198.38	197.75	198.43	196.87	197.44	197.63	197.63	198.34	196.93	198.22	198.7	197.4	199.29	199.01	195.34	198.28	198.48	198.84	198.75	197.53	197.85	198.02	197.34	197.57	198.18	197.64	197.04	197.17	197.4	199.11	199.02	196.89	199.06	199.23	198.54	197.59	198.52	197.04	197.98	199.2	198.94	196.46	198.33	198.88	197.7	198.05	196.94	197.56
207.12	209.27	208.42	207.31	208.24	209.98	210.23	212.62	212.35	208.23	209.66	210.88	209.53	208.87	210.51	212.58	210.39	210.25	209.04	210.68	208.3	209.48	209.78	211.04	209.25	208.42	209	210.53	210.39	209.2	209.27	209.85	209.42	209.93	210.55	207.72	207.92	209.83	209.51	207.81	208.58	209.84	209.15	205.81	208.03	209.83	211.67	209.39	209.57	210.05
212	212.34	211.03	210	209.27	210.4	213.35	211.46	213.84	212.25	210.25	212.88	211.73	212.09	210.28	210.33	213.28	212.3	212.02	209.43	212.01	209.94	211.66	213.16	208.96	211.64	210.56	210.28	210.29	211.22	212.75	210.11	211.29	211.78	211.12	210.95	211.24	211.63	209.39	212.21	211.16	210.48	212.32	212.33	210.55	212.66	211.61	213.75	213.09	212.07
207.7	209.78	209.91	208.29	208.88	206.82	211.62	207.46	208.93	208.58	209.84	209.02	208.62	206.81	208.18	208.02	206.91	207.61	209.58	208.36	209.63	207.43	210.92	208.58	208.21	208.58	209.27	208.02	207.62	210.8	210	209.12	209.37	207.1	209.72	207.26	208.72	210.39	209.86	209.47	208.99	209.5	207.19	209.64	208.66	207.59	208.9	209.54	207.1	207.58
205.47	203.16	206.16	205.89	204.01	204.98	203.45	205.25	204.74	205.53	205.73	206.64	204.72	207.3	206.44	205.36	204.76	205.88	205.43	207.39	206.85	206.15	205.46	206.02	206.33	204.72	206.23	204.19	202.73	205.02	207.6	205.44	206.19	206.02	205.41	206.18	205.23	204.06	204.44	205.83	204	206.06	205.98	206.53	204.93	202.29	205.22	208.14	205.63	205.76
202.79	201.51	199.95	200.56	203.38	199.22	203.1	198.79	203.4	200.09	198.48	199.82	199.09	199.31	200.74	201.56	200.5	201.11	200.84	200.63	202.45	200.88	200.35	201.54	200.73	201.6	201.07	200.91	200.37	202.17	202.85	201.22	199.97	201.82	200.15	202.47	203.29	201.82	198.98	199.91	201.64	201.2	201.18	199.9	199.78	202.44	202.82	201.55	201.18	200.47
205.51	206.7	207.35	205.46	206.96	207.62	206.52	205.97	205.61	206.74	204.6	206.2	204.48	206.27	206.74	207.08	207.11	207.03	205.53	207.63	209.96	207.64	205.49	207.83	204.53	206.26	205.3	208.5	207.94	207.29	206.21	207.14	207.73	205.8	205.95	210.11	206.87	207.81	206.58	206.6	207.55	207.86	207.36	205.78	204.6	206.38	206.65	205.28	205.01	204.27
203.81	203.26	201.57	202.04	202.75	202.21	203.11	203.03	201.53	200.96	201.6	202.14	203.16	200.96	202.27	199.83	201.75	201.82	203.24	202.49	203.22	203.99	200.98	200.99	202.24	201.77	202.82	202.6	202.21	200.95	203.96	203.25	200.58	201.87	201.05	199.25	202.78	201.66	202.14	200.43	201.62	199.93	203.67	202.33	202.89	204.51	201.4	199.59	201.84	202.48
200.88	200.92	200.14	201.19	199.16	203.14	202.43	201.17	203.09	200.22	201.66	201.5	200.71	199.15	200.28	200.81	203.02	200.61	199.5	201.58	201.18	203.1	201.65	200.78	200.65	203.71	201.5	201.6	200.79	204.55	200.66	203.11	200	201.02	199.27	202.67	201.3	201.48	202.98	200.6	201.93	198.95	201.08	201.17	201.94	200.3	201.84	201.75	200.08	203.21
216.52	218.01	217.02	216.82	218.22	218.16	214.87	216.57	214.98	217.6	217	217.58	217.09	215.98	217.52	217.25	217.86	217.31	218.65	216.37	215.25	218.3	220.33	217.55	216.94	215.73	219.44	215.71	216.19	218.07	216.94	215.45	217.64	216.62	216.53	216.26	218.38	218.32	217.85	217.91	215.45	216.85	218.69	216.11	214.57	216.64	215.67	217.04	217.28	216.35
199.46	200.99	199.33	196.98	198.77	200.98	197.89	201.19	198.59	199.76	198.25	198.74	198.44	198.91	200.56	200.18	200.23	198.07	200.1	198.11	198.93	198.6	198.92	197.52	196.73	198.4	199.79	198.83	199.15	199.69	199.13	199.22	199.68	197.21	198.21	200.33	199.56	199.34	201.54	197.87	200.51	199.14	200.48	198.41	200.56	200.68	201.74	198.68	199.82	199.66
210.57	212.28	210.89	211.37	209.42	211.82	212.12	212.97	211.43	210.91	212.95	211.6	212.92	211.5	214.56	210.89	212.16	211.33	211.88	210.97	212.54	210.53	210.6	211.77	210.68	211.98	210.74	211.28	211.67	209.82	210.58	209.92	212.98	213.44	211.66	214.51	213.37	210.11	210.32	209.23	211.16	210.34	213.05	211.79	209.68	211.17	209.7	210.88	210.88	212.44
207.75	208.45	208.42	208.65	206.26	209.03	208.83	207.66	207.86	210.82	209.06	207.9	207.55	207.9	208.83	207.05	208.66	211.53	208.78	207.34	208.69	208.55	208.42	207.66	208.32	206.79	207.27	209.79	208.97	207.46	209.85	207.48	207.08	207.79	208.95	206.95	209.3	209.67	208.43	207.99	208.88	210.03	208.02	210.27	208.71	207.35	209.04	207.24	209.5	208.85
206.28	209.8	208.73	208.47	205.52	208.82	207.13	206.92	206.88	209.43	206.99	207.58	207.97	207.31	208.37	205.53	208.11	208.8	206.01	207.72	207.54	209.71	205.96	207.46	209.55	208.88	207.49	206.73	208.94	209.18	207.47	206.73	206.87	208.8	209.86	209.24	207.58	208.73	206.9	205.84	205.34	208.52	206.27	206.82	208.22	208.04	209.79	208.32	207.97	209.55
204.35	202.64	204.86	205.23	204.09	203.07	206.31	201.79	204.17	205.49	203.19	206.54	204.32	203.19	204.1	204.58	206.86	202.94	203.9	204.32	204.31	203.66	204.05	204.26	206.62	206.92	204.71	204.45	204.72	201.68	203.59	204.85	204.49	203.82	205.17	205.26	204.72	203.98	205.45	204.78	204.4	203	202.65	205.69	203.39	204.83	204.09	203.09	206.47	204.33
215.3	212.09	214.1	213.88	213.52	215.94	212.44	211.55	211.96	214.35	214.31	211.92	213.41	214.7	213.57	211.66	213.79	213.22	214.6	212.27	213.41	214.52	215.98	210.18	212.18	215.05	215.6	213.54	213.9	213.11	216.24	213.46	211.91	211.96	212	212.95	212.59	214.05	213.72	213.77	214.69	212.22	212.45	213.8	213.75	212.8	212.85	213.08	212.49	212.94
206.76	209.22	208.96	210.43	210.67	207.67	208.85	209.65	209.99	210.19	207.1	206.93	207.53	209.16	207.31	209.01	208.71	209.32	208.99	209.16	207.38	206.97	207.8	205.17	208.41	211.25	209.09	210.16	207.59	210.25	208.63	207.12	208.01	208.82	208.15	207.17	209.52	207.81	209.69	209.56	208.94	208.75	209.23	207.4	207.91	206.56	207.47	207.67	208.39	208.81
205.24	207.51	205.54	207.52	205.62	204.83	204.8	206.61	206.79	204.87	206.5	205.93	208.75	206.04	206.19	203.84	207.63	206.07	205.58	207.33	207.75	205.91	206.81	206.73	205.68	206.36	207.29	206.39	206	204.92	207.28	207.97	208.52	208.08	204.98	207.14	207.71	207.07	204.11	205.36	206.7	204.25	208.91	206.32	205.34	206.3	205.27	208.14	205.04	208.14
206.69	207.91	208.92	208.85	208.19	207.02	207.87	206.53	205.21	209.51	208.54	207.04	207.95	208.43	207.95	209.95	206.98	207.58	209.23	205.86	206.55	208.23	207.74	207.46	207.05	208.63	206.82	207.92	206.75	209.21	210.02	207.3	206.74	208.47	206.12	207.61	207.1	207.77	207.31	208.52	206.18	207.75	205.28	209.07	207.3	208.91	208.02	207.78	207.07	207.41
197.6	196.45	200.1	200.41	202.14	200.43	202.34	201.96	197.31	201.61	198.78	202.35	200.26	202.37	201.35	198.41	197.98	201.72	202.08	199.46	199.41	201.1	200.36	200.92	201.72	202.44	201.42	200.65	199.58	199.65	200.81	202.38	198.76	201.32	201.01	199.19	199.8	198.77	200.11	200.79	199.39	201.4	199.43	198.26	199.9	200.34	199.38	199.44	198.02	200.03
209.76	207.13	208.69	207.68	210.75	208.19	208.04	206.07	209.53	210.18	210.22	206.52	209.54	210.06	210.4	206.45	206.96	207.79	208.77	205.1	207.41	208.75	208.21	209.66	207.88	207.6	206.63	208.9	209.51	209.79	205.89	208.86	208.21	207.71	210.83	208.32	208.22	209.54	208.91	208.01	208.04	208.74	209.24	209.12	210	210.05	209.32	209.14	208.72	206.75
212.46	211.81	212.12	210.71	212.87	210.35	211.54	212.03	211.93	212.18	211.99	211.45	211.15	213.74	211.56	212.6	210.64	212.58	211.8	214.51	215	210.16	213.46	213.6	210.68	213.69	211.28	213.84	209.75	210.93	212.89	211.73	211.31	211.47	212.26	211.31	208.99	212.37	210.22	211.86	213.6	211.31	212.49	212.69	212.65	211.18	212.16	212.17	213.6	212.08
204.19	201.31	202.77	201.63	203.48	202.71	204.6	203.27	201.94	204.09	202.19	203.31	202.01	202.91	202.22	203.08	205.34	202	203.12	203.36	202.26	202.13	204.09	203.3	203.85	202.16	201.29	200.5	202.83	202.91	204	203.41	202.38	202.41	203.73	203.61	202.48	202.28	204.79	201.74	203.94	205.25	202.88	204.33	201.99	201.61	204.14	201.25	202.48	201.63
213.1	212.71	212.39	212.98	210.02	212.93	214.81	211.35	211.28	212.68	213.7	212.22	212.28	212.2	216.29	213.01	211.88	213.33	212.83	210.91	213.85	212.95	211.81	212.61	212.93	214.37	212.75	213.54	212.13	211.71	213.08	212.64	210.94	210.22	210.77	213.02	213.9	211.51	211.37	211.04	213.65	212	212.36	213.2	215.05	211.96	214.19	212.31	210.36	209.94
202.57	203.43	204.38	203.94	201.96	203.38	203.79	204.42	206.81	204.41	204.62	203.4	205.47	204.37	204.09	203.74	202.86	203.86	204.87	205.41	203.8	204.27	204.14	203.29	204.17	203.64	202.83	203.75	206.53	202.55	204.26	202.11	203.45	204.48	202.15	202.32	203.53	203.78	204.94	203.82	204.92	203.7	205.14	203.46	203.32	202.98	202.73	204.73	202.86	205.94
199.37	199.58	198.37	197.63	198.45	198.76	198.37	196.74	198.02	200.21	200.11	199.44	201.06	198.47	201.17	198.94	198.6	202.25	199.62	200.2	199.67	200.98	198.04	200.58	200.79	199.08	198.93	197.46	200.76	200.38	199.24	198.97	199.62	198.28	200.62	200.9	202.31	201.68	197.56	198	199.1	198.45	201.47	200.87	199.59	201.37	197.81	198.6	199.07	199.1
212.37	210.75	211.59	213.83	214.51	212.08	213.28	211.63	210.81	210.2	212.41	213.11	212.42	213.58	213.92	212.59	214.42	212.24	215.45	214.14	213.8	214.28	213.21	212.23	211.09	211.36	212.25	212.34	213.02	210.88	211.57	210.36	214.89	211.64	212.01	212.95	213.52	210.77	211.3	211.17	212.31	211.6	211.5	212.07	211.18	211.32	214.12	213.99	211.24	212.86
219.05	218.19	216.24	218.83	215.86	217.47	218	217.16	219.31	217.25	218.99	218.93	217.87	217.42	218.22	216.89	218.64	216.84	218.62	217.82	217.51	218.32	216.95	218.15	216.8	218.03	215.78	219.04	218.33	218.3	216.55	219.81	218.32	216.74	217.57	217.06	216.5	217.35	216.9	216.39	218.05	216.58	218.87	218.4	215.87	215.4	218.22	217.9	220.26	218.69
206.73	205.26	205.18	204.51	205.98	204.71	207.7	204.12	205.8	205.49	204	205.41	203.7	203.13	205.02	203.63	203.68	203.42	202.86	203.25	204.66	206.15	207.18	206.48	207.59	202.44	205.03	205.22	206.07	204	202.92	205.55	201.31	204.42	204.76	204.25	203.93	205.25	203.24	205.45	205.29	202.94	204.28	203.65	204.09	203.81	204.9	205.55	203.68	204.18
204.58	205.02	203.89	203.96	204.04	203.59	202.74	202.86	204.31	203.66	203.74	202.34	202.81	206.05	205.36	204.18	205.28	203.25	205.23	202.79	204.1	201.75	202.66	203.68	202.52	207.4	203.71	203.67	205	204.33	202.88	202.42	204.64	204.06	207.06	203.02	206.96	205.77	202.46	203.39	203.35	203.36	203.61	203.21	206.31	204.47	204.78	202.32	205.29	204.12
201.48	204.25	204.11	204.2	203.85	202.48	203.06	202.05	202.82	203.11	201.78	201.92	204.04	201.77	203.71	203.42	203.92	203.99	203.22	201.65	201.53	202.69	202.17	204.48	202.22	204.14	201.18	202.12	206.65	203.51	202.91	203.98	203.99	203.4	202.44	204.06	204.29	202.25	204.58	204.72	203.12	203.15	204.58	201.34	201.58	202.52	203.64	202.52	204.13	201.06
210.49	212.39	209.9	210.04	212.72	211.76	212.63	213.27	212.22	211.46	209.81	214.25	211.92	209.86	213.58	212.32	212.62	212.17	209.81	211.74	211.51	211.79	213.09	212.83	212.88	212.21	212.09	211.17	211.77	211.52	210.19	212.4	213.59	211.12	211	212.7	214.29	211.25	212.17	210.68	212.28	212.42	211.69	211.69	212.02	210.64	211.88	214.14	209.47	212.28
201.43	202.68	200.81	204.22	203.29	200.5	203.86	201.16	202.69	203.11	200.99	200.53	202.42	201.2	203.03	203.46	203	203.84	202.25	205.12	204.94	199.89	201.66	201.15	202.56	204.74	204.58	202.66	201.91	202.24	203.28	203.21	202.33	202.08	200.77	200.87	201.49	203.19	202.54	202.73	201.99	201.54	203.06	202.39	203.55	203.19	202.76	202.59	202.03	202.05
203.27	207.18	205.22	203.53	203.89	205.88	205.93	205.52	204.79	206.45	206.53	204.89	204.03	206.06	205.94	205.89	206.11	203.74	205.02	207.78	204.12	204.58	204.48	204.49	204.73	206.15	206.01	203.91	205.15	207.43	207.18	204.68	203.41	202.69	203.61	204.13	206.73	204.4	206.18	204.47	206.13	206.42	205.01	204.49	205.46	203.92	207.85	204.09	205.81	205.65
204.57	201.89	200.85	203.09	202.49	203.87	202.52	201.89	201.5	200.86	201.7	203.51	202.44	202.26	203.78	203.92	202.42	202.29	202.41	204.4	203.92	203.51	204.61	204.43	202.16	201.61	202.56	204	204.06	201.51	200.92	201.32	202.64	202.26	202.74	201.79	204.25	202.92	203.94	202.78	203.08	201.47	205.35	202.06	202.12	204.5	202.05	201.86	203.24	201.78
203.19	204.03	202.97	202.72	203.34	203.8	203.63	204.36	203.41	202.85	201.33	202.24	204.28	203.73	202.37	202.27	203.69	204.53	202.37	204.74	203.35	203.32	201.77	203.67	203.69	203.61	203.18	203.08	203.69	206.43	202.51	202.3	203.34	204.23	201.24	202.26	200.75	203.67	203.32	203.48	202.54	205.83	204.37	206.02	203.5	202.59	202.5	203.79	201.93	203.19
200.9	198.4	199.58	200.61	199.03	197.24	198.05	199	198.75	200.67	199.9	199.64	200.75	200.44	199.15	200.37	197.87	199.72	196.78	196.92	198.75	197.8	199.17	200.71	200.97	198.51	200.25	198.93	199.92	198.61	197.19	198.79	199.11	200.37	201.62	200.31	200.76	199.51	198.64	199.84	199.97	199.5	199.14	198.25	197.78	200.43	198.86	199.02	197.17	200.43
212.43	211.29	211.14	213.62	212.93	213.99	212.59	210.76	211.82	213.29	211.35	213.44	211.19	211.77	211.18	211.88	211.47	210.75	210.37	211.74	210.57	210.58	211.89	212.2	210.92	211.05	213.57	212.87	213.99	212.46	212.64	209.28	207.8	211.51	211.67	208.73	211.58	213.54	210.05	212.36	212.03	209.72	212.46	209.65	212.92	211.1	212.26	211.07	210.56	212.27
198.51	196.68	199.36	197.97	196.54	197.36	196.53	200.31	197.36	199.64	198.15	199.1	198.43	198.12	199.15	198.11	197.3	197.03	195.95	197.32	199.44	199.01	200.51	198.48	199.29	197.1	198.27	201.19	195.66	198.18	199.11	200.23	200.59	196.93	197.86	196.25	196.97	199.55	197.51	197.11	199.14	198.69	200.26	196.98	199.48	195.26	199.63	198.69	198.22	198.77
219.8	218.61	215.64	220	216.99	216.96	216.09	217.99	216.86	218.72	216.97	216.55	218.37	220.49	217.42	215.05	219.48	217.85	216.68	217.41	217.94	215.44	216.58	216.62	217.64	217.53	214.51	216.28	215.98	215.56	217.28	219.51	218.35	215.65	217.66	216.07	217.4	217.72	216.25	218.02	218.2	218.89	220.34	215.28	219.72	219.49	217.25	218.71	219.41	218.59
208.81	212.1	208.01	207.62	206.92	209.66	207.28	208.98	208.85	210.16	209.44	208.09	210.24	208.05	209.69	208.66	210.52	207.25	210.9	208.49	207.83	207.7	209.08	209.1	210.48	206.58	208.02	208.94	207.23	207.7	207.56	210.59	208.15	207.24	207.53	206.04	207.22	209.76	209.95	206.77	208.33	209.33	206.6	207.74	210.3	210.14	209.67	208.17	208.21	209.07
213.14	215.03	212.08	211.29	211.47	212.41	211.82	211.49	209.79	211.75	212.41	210.65	212.21	212.41	212.24	211.02	210.78	212.77	210.68	214.35	210.82	208.62	210.96	210.86	212.42	211.64	213.93	212.49	212.41	214.49	211.38	211.7	210.99	210.54	212.94	212.72	212.54	213.72	212.16	212.78	210.85	211.8	211.87	210.28	213.22	214.17	210.03	213.55	213.46	212.45
197.42	197.71	197.02	195.86	197.37	197.66	197.91	197.51	198	202.23	199.17	200.04	198.71	196.18	198.19	198.62	200.75	197.45	197.5	200.34	198.11	198.88	197.28	198.1	196.83	200.78	198.09	198.34	198.7	197.71	198.02	197.97	196.85	197.61	197.99	195.29	199.18	196.4	198.04	197.5	199.84	197.44	199.06	199.09	197.75	197.88	197.61	197.68	195.95	198.11
207.7	206.89	207.6	206.48	208.96	206.27	204.47	206.11	204.44	204.92	207.74	207	207.19	206.64	205.55	205.64	205.78	206.61	204.49	207.8	208.02	206.54	206.71	206.66	206.13	206.11	204.59	205.58	205.63	205.06	205.9	204.5	206.12	206.75	207.31	207.46	205.34	206.84	205.47	207.52	206.03	207.45	206.86	207.56	205.95	204.15	207.7	206.22	206.17	208.22
198.13	199.22	197.4	196.94	197.9	196.15	198.05	197.05	199.86	199.89	194.91	197.25	197.72	197.61	198.99	196.41	197.57	198.05	197.09	199.77	198.18	195.87	198.4	196.56	197.76	198.43	199.22	195.53	197.4	200.64	196.08	199.12	199.03	196.2	200.05	197.24	199.74	197.97	198.75	197.41	199	199.73	199.41	196.99	197.63	198.58	195.2	197.84	198.21	198.52
210.78	210.85	211.26	210.81	214.05	213.5	213.66	211.72	211.22	212.31	210.75	210.6	211.07	211.78	211.67	211.05	211.04	210.58	212.87	211.22	211.41	212.11	211.71	213.12	209.86	212.27	209.43	210.57	211.13	210.38	212.06	210.85	211.59	211.94	213.35	214.35	211.85	212	210.78	210.46	212.2	211.41	209.39	211.58	211.87	209.52	212.83	213.36	210.84	211.52
204.72	202.15	204.51	203.33	200.88	201.91	204.37	202.98	204.13	203.97	204.37	202.71	204.26	202.91	202.97	202.99	203.22	202.58	203.85	202.14	201.49	203.08	199.13	204.93	204.28	207.5	203.4	203.64	203.41	201.47	205.11	203.02	202.35	203.33	204.18	201.64	203.72	204.61	204.06	201.97	204.66	205.75	204.02	203.94	201.25	203.06	202.69	205.2	200.55	203.46
202	204.55	203.73	203.43	202.71	205.11	204.88	204.2	207.05	205.03	203.1	202.78	203.49	201.14	202.82	202.88	201.96	202.32	203.8	202.16	206.26	203.35	204.41	202.3	205.29	204.56	202.17	202.47	204.05	203.38	205.28	204.34	204.67	204.49	201.58	205.64	203.25	202.67	203.97	204.06	202.86	205.98	205.65	203.82	204.42	203.38	204.6	203.85	203.49	204.67
209.83	207.54	207.49	209.14	208.48	208.88	209.11	208.07	207.11	207.49	211.51	207.68	208.32	209.96	207.33	208.37	210.38	208.22	210.55	208.52	207.76	207.72	206.5	204.67	207.08	210.1	207.9	208.72	208.67	207.79	209.24	207.51	208.25	207.32	207.43	210.35	207.69	207.98	208.2	208.14	207.09	207.38	209.32	208.37	209.88	209.56	206.94	208.47	208.59	208.47
206.66	208.52	207.66	208.21	208.88	207.74	205.4	207.64	208.12	206.7	207.76	205.9	205.71	207.56	209.01	207.05	208.07	206.29	207.31	208.1	208.52	207.4	208.83	205.98	207.5	208.5	209.21	209.31	207.48	205.99	207.32	206.75	206.13	207.44	209.43	207.67	209.49	209.3	209.29	208.3	206.67	207.73	209.01	207.73	208.09	206.57	208.34	207.82	204.88	206.59
195	195.48	193.27	196.37	197.63	192.76	195.15	194.67	194.07	195.3	193.82	194.98	193.92	196.19	196.21	194.1	195.35	198.16	195.76	195.82	196.79	194.87	195.18	192.98	193.12	194.92	194.7	195.45	195.15	195.26	196.17	195.69	195.6	196.61	195.33	193.64	194.22	197.53	197.24	195.74	195.37	195.45	196.43	193.32	194.44	195.07	193.37	196.28	195.49	195
195.33	194.46	196.19	194.43	196.02	193.16	195.22	193.94	195.53	193.61	195.29	196.55	195.14	193.59	194.68	194.94	194.29	193	195.2	195.88	195.49	197.45	195.71	197.56	197.69	194.27	194.49	195.23	196.23	194.55	195.79	194.36	196.5	196.68	196.41	195.57	193.82	195.9	195.75	195.75	193.66	194.67	195.24	194	195.38	196.17	195.96	198.35	196.02	196.59
210.41	208.74	209.52	210.37	208.15	209.08	206.92	210.34	209.69	208.51	207.17	208.24	209.16	210.91	207.95	207.58	209.2	205.93	210.33	206.45	207.78	210.39	208.95	209.52	209.93	209.65	209.09	210.39	209.34	210.32	207.69	210.43	208.14	207.26	210.37	209.44	207.65	208.67	208.21	208.12	207.92	209.71	209.4	210.8	209.01	211.35	208.57	210.17	209.82	206.58
208.27	206.58	207.32	208.59	210.37	206.5	208.65	207.26	208.36	206.69	208.79	208.38	207.55	207.87	208.68	207.61	206.48	207.92	205.96	207.5	207.82	206.29	206.9	207.44	207.49	207.81	207.64	209.71	207.19	205.57	208.32	206.85	206.91	208.37	205.3	209.25	207.47	206.1	210.42	209.61	206.5	208.35	207.34	208.23	205.82	207.04	208.56	207.71	205.16	207.64
200.83	201.41	199.68	197.99	200.06	199.94	200.58	199.92	200.76	198.56	201.93	199.99	200.88	199.99	199.37	199.96	201.6	199.44	200.6	197.85	202.6	201.99	200.93	200.54	198.84	202.74	199.35	199.09	201.18	198.56	199.63	199.85	202.63	199.47	199.71	200.96	199.1	198.19	201.2	200.52	200.37	200.39	199.7	201.23	201.59	197.68	198.38	203.57	200.41	200.66
206.76	211.04	210.39	209.28	208.03	206.97	209.73	208.48	208.4	207.56	209.04	206.8	210.81	206.94	209.78	206.51	208.1	209.72	208.73	210.83	207.64	210.65	209.43	208.58	209.12	209.2	210.12	209.28	206.42	211.06	208.92	208.8	210.28	210.06	207.55	210.44	208.72	208.35	208.7	208.6	209.61	206.47	209.19	210.51	206.87	208.22	207.03	209.38	209.3	208.33
216.88	214.3	217.5	216.96	217.33	216.6	214.89	217.72	217.28	218.08	217.27	217.96	217.2	216.9	217.63	215.37	218.07	220.21	216.86	216.29	217.58	217.22	216.37	216.64	217.22	217.29	218.26	214.72	216.16	216.1	217.96	215.94	215.51	216.72	214.83	217.74	218.69	217.32	216.09	217.84	218.09	215.91	216.55	215.03	216.47	216.75	217.34	216.3	217.75	218.63
200.81	200.16	202.62	198.66	200.8	199.17	200.4	197.96	198.43	201.24	198.89	201.47	200.17	197.99	202.64	199.78	198.41	199.6	201.44	199.56	196.57	199.65	198.93	198.63	200.94	201.67	197.93	198.36	201.65	199.55	199.96	197.73	197.97	199.78	199.62	199.79	198.74	200.49	200.87	199.95	197.96	198.67	200.26	201.18	200.21	199.26	201.38	200.95	197.87	198.92
217.32	215.87	217.23	217.61	215.96	217.15	216.14	218.32	218.51	216.93	218.13	214.51	218.1	217.21	217.06	217.18	218.07	215.96	216.31	216.29	217.19	216.71	216.15	217.84	216.74	217.6	216.28	213.93	217.37	216.86	215.79	217.06	215.96	218.24	217.6	218.94	216.84	215.95	217.33	214.5	220.36	215.01	217.24	215.92	215.19	218.06	215.47	216.98	214.91	219.39
210.87	212.31	213.93	212.53	212.66	212.3	213.8	210.61	213.35	212.42	213.25	212.73	213.18	211.84	212.26	210.78	211.43	210.4	215.05	212.52	210.87	214.15	210.03	212.6	214.68	213.13	211.38	212.71	212.43	212.87	212.22	211.84	212.12	212.57	210.63	210.68	213.43	212.35	212.34	211.19	212.61	212	212.39	212.79	211.89	212.46	210.5	210.75	212.67	211.55
213.25	213.23	212.45	211.37	215.48	213.85	211.02	213.7	212.65	212.07	214.37	212.06	213.25	212.52	213.77	213.52	211.68	212.47	213.69	213.73	213.3	211.85	211.35	213.61	212.74	212.26	213.48	210.67	210.77	211.15	214.21	212.55	212.75	211.81	211.18	213.76	213.14	211.47	212.32	211.97	212.99	211.89	212.74	211.84	213.41	212.19	215.51	214.58	212.67	214.4
217.3	212.92	213.92	212.02	212.1	213.08	211.63	210.33	214.21	214.05	211.77	213.96	211.01	211.87	211.83	210.7	212.98	211.14	213.48	214.91	211.33	213.78	210.18	212.17	211.37	212.28	211.81	213.91	212.83	210.02	214.58	213.6	210.53	213.25	210.12	213.03	211.33	213.47	209.06	213.88	214.49	212.4	214.22	211.31	209.81	211.58	212.44	212.36	213.99	213.71
212.33	211.79	212.32	211.19	211.05	212.49	213.12	210.45	212.09	214	210.8	210.67	211.69	212.34	212.2	213.4	212.18	212.52	209.8	211.11	211.31	211.97	211.3	211.27	211.22	213.17	210.28	211.78	207.84	209.04	211.16	210.31	211.97	211.16	212.67	213.38	210.53	213.14	211.5	213.24	211.86	209.99	210.32	211.76	211.49	212.44	210.85	211	210.73	211.26
204.36	202.86	203.98	203.44	204.08	202.64	204.91	205.53	203.69	203.12	203.2	201.68	203.83	199.25	205.15	203.24	203.53	203.78	203.97	204.79	203.96	203.27	202.65	203.96	203.72	205.9	201.47	204.86	203.83	202.01	203.74	202.69	203.98	203.08	202.24	202.24	203.04	203.71	201.94	204.4	204.27	204.82	203.24	201.91	204.04	204.53	203.74	202.69	202.62	203.39
216.64	217.19	217.05	215.92	215.36	215.65	216.66	216.85	217.24	217.09	217.58	215.89	216.45	217.61	217.01	214.92	217.14	216	217.74	219.78	216.93	215.61	217.79	218.75	217.94	216.55	217.38	218.54	218.23	215.39	220	217.3	217.5	217.51	217.75	218.47	215.89	218.02	218.16	218.3	218.54	217.7	216.23	216.22	217.28	216.28	216.41	217.62	218.18	217.46
216.6	216.79	219.54	219.52	216.35	216.46	217.77	213.26	216.3	217.48	217.2	217.46	216.24	215.61	217.27	215.19	218.12	218.05	217.52	215.27	218.8	216.5	214.04	216.82	216.65	217.09	217.02	218.78	215.1	218.47	217.13	217.23	216.83	213.14	215.21	217.07	218.57	216.4	216.04	217.65	215	219.27	219.34	216.34	216.12	216.6	218.04	217.19	217.57	218.8
205.97	204.1	205.37	204.1	204.14	204.07	202.92	205.7	203.48	203.76	202.47	206.85	203.57	204.84	204.24	207.3	204.75	205.56	206.17	202.95	204.98	202.92	204.27	204.72	202.68	204.62	204.76	204.1	204.99	203.54	204.44	204.05	204.14	203.9	203.5	205.78	203.47	204.21	203.91	203.99	204.33	204.15	204.23	203.29	206.18	203.52	204.09	203.87	203.42	203.71
211.76	213.51	214.26	211.88	212.64	213.16	214.14	212.08	213.81	211.16	211.39	212.45	211.62	212.04	213.66	212.46	211.57	212.33	212.16	212.5	212.28	213.02	209.82	211.74	213.33	213.92	212.74	212.15	211.34	210.15	211.48	213.31	211.42	215.27	211.87	213.39	210.44	211.79	213	211.58	211.44	213.25	214.78	211.55	211.55	214.11	213.18	212.64	214.46	214.16
203.41	203.93	203.89	206.2	201.79	205.76	202.41	204.46	204.43	203.96	204.21	203.17	202.63	203.67	202.47	204.06	203.8	205.06	202.62	204.12	202.13	205.48	204.65	203.81	201.19	203.38	203.27	202.4	203.69	204.31	203.68	202.95	203.33	202.72	204.77	203.4	203.44	203.23	203.98	204.74	202.82	202.31	202.18	202.04	203.83	203.76	205.36	204.13	202.28	203.59
207.98	207.03	208.66	209.78	207.34	208.97	210.1	208.1	209	207.25	207.71	208.86	207.36	208.26	206.28	207.7	208.36	204.94	209.05	207.62	205.57	207.17	207.01	207.14	207.22	209.92	207.96	207.78	209.26	207.66	207.47	207.7	207.5	210.63	208.58	206.32	207.21	205.71	210.38	209.72	208.72	203.18	207.64	208.3	206.92	207.03	206.1	206.97	206.59	207.35
204.58	207.89	207.43	207.69	207.61	206.23	206.43	207.06	205.91	206.89	208.24	205.64	206.32	204.2	204.99	207.67	205.33	206.16	205.17	207.17	209.36	207.21	205.92	205.93	205.71	205.66	204.93	208.59	207.42	203.85	209.11	207.22	205.77	206.73	206.47	205.03	206.41	207.01	205.86	206.09	206.56	207.81	205.22	206.03	205.57	206.41	205.03	206.52	204.36	206.71
219.7	217.7	218.94	218.89	218.24	218.67	218.12	216.27	217	217.67	216.35	219.5	219.74	217.94	218.67	218.19	216.09	216.9	218.41	220.42	219.46	220.05	216.84	216.52	218.18	219.21	220.22	218.52	218.41	217.54	217.09	217.29	216.76	219.11	218.1	218.68	216.91	218.82	217.43	219.01	218.23	219.2	217.36	218.08	216.74	215.21	218.8	220.35	218.67	219.39
202.78	204.5	204.95	202.08	203.13	204.49	203.88	204.12	204.12	204.36	202.55	201.78	205.12	205.36	204.28	203.05	205.37	204	203.58	205.35	201.17	204.24	202.95	206.92	205.28	205.92	202.6	203.84	203.2	205.31	202.05	205.45	202.28	204.38	203.89	205.58	205.54	205.47	203.57	203.42	204.56	204.54	201.51	201.84	204.21	203.71	201.51	203.24	202.64	203.2
213.51	215.66	214.15	212.92	211.3	213.04	211.56	212.01	214.62	211.57	213.02	210.67	213.99	211.88	213.13	212.34	212.56	214.2	212.83	214.46	211.96	215.49	211.18	211.94	213.94	211.64	210.84	211.9	214.75	212.28	211.9	212.72	211.79	213.42	213.74	213.17	212.25	212.62	212.73	213.26	214.07	213.82	214.41	214.48	211.28	213.87	212.15	211.85	211.92	211.81
201.04	198.72	200.21	199.93	200.84	198.71	198.54	199.2	201.17	198.26	200.82	200.48	198.55	196.39	199.42	200.2	201.76	198.72	198.71	197.69	196.91	201.26	197.39	200.12	197.84	199.75	198.34	200.1	199.91	201.6	199.63	199.74	198.32	198.52	198.37	199.03	198.99	198.61	196.26	198.79	197.88	198	200.4	199.32	197.91	196.62	199.25	199.01	199.25	200.12
207.17	207.91	205.86	208.85	206.05	208.16	208.55	207.21	209.96	206.27	206.86	207.29	210.38	207.14	208.89	210.42	208.74	207.71	208.47	210.93	208.44	207.57	205.45	207.45	206.29	209.61	207.75	206.86	208.31	207.65	208.86	207.85	210.06	207.69	206.12	207.71	207.63	206.52	206.45	207.31	206.6	209.5	207.95	207.18	208.8	209.23	207.53	208.16	207.51	209.63
199.14	198.91	198.35	198.98	200.49	199.33	200.81	199.75	200.06	199.93	200.08	195.68	198.47	200.6	199.9	199.2	199.01	198.1	201.67	201.42	196.88	200.14	198.73	200.79	198.57	199.18	201.8	198.31	200.78	200.26	200.54	199.13	196.95	198.59	199.53	198.62	198.75	200.15	198.68	200.06	198.03	199.73	198.51	198.64	199.02	199.36	198.12	201.23	198.24	199.62
204.84	203.27	205.63	204.04	205.08	206.52	205.43	205.91	204.04	205.06	205	204.95	206.91	205.2	202.5	207.31	206.67	205.69	204.45	206.01	204.49	204.36	206.1	205.12	204.92	203.29	204.86	203.01	206.33	204.76	204.37	205.36	205.41	202.83	206.54	205.81	205.62	204.12	203.75	205.9	204.75	205.92	204.46	203.98	202.88	203.38	203.03	201.46	205.58	207.5
209.09	208.84	208.81	207.66	207.28	209.14	207.66	206.53	207.82	209.97	209.45	211.42	211.84	207.78	207.65	206.93	210.5	208.62	209.54	209.53	206.24	210.61	207.38	209.41	208.69	210.28	209.14	211.48	208.45	210.34	204.82	208.99	209.29	207.02	210.05	209.63	208.4	208.1	211.08	208.83	210.71	207.64	211.55	206.97	207.76	208.75	209.57	207.59	207.61	209.41
217.7	215.97	218.67	217.27	214.68	216.67	218.32	217.61	216.59	219.47	217.81	216.4	217.52	213.27	217.66	217.64	216.76	215.12	217.01	215.49	214.96	218.73	218.73	217.2	217.45	215.77	215.67	218.31	216.5	217.83	216.14	217.91	216.75	217.36	216.61	216.64	216.56	215.68	216.82	215.63	215.78	218.38	218.02	214.68	216.6	219.93	217.33	217.43	215.86	215.9
206.58	209.99	207.39	208.92	211.45	211.07	208.23	206.48	212.48	210.03	208.73	208.7	207.87	209.9	211.79	209.6	209.23	210.55	208.81	208.04	209.94	210.27	211.11	209.95	210.56	206.31	209.87	208.36	210.13	208.02	208.84	206.47	208.95	207.62	208.3	210.18	209.29	209.12	210.31	209.58	208.54	210.5	208.67	208.49	209.82	208.74	209.06	209.94	209.46	209.36
199.15	197.4	197.99	198.56	198.8	199.21	198.79	199.36	200.42	199.62	197.77	198.68	197.91	197.97	196.87	197.72	196.83	198.75	199.91	200.15	198.06	199.25	196.85	197.35	199.17	200.81	197.15	198.63	198.67	199.03	199.68	198.8	198.34	198.21	197.81	198.4	198.83	199.2	198.57	198.38	197.71	198.68	196.34	199.27	199.76	196.98	200.26	197.46	198.74	198.89
205.52	202.74	203.01	203.16	203.59	203.2	203.51	204.64	204.43	202.33	202.01	204	203.54	204.54	201.06	204.69	206.48	205.33	202.88	204.42	205.22	202.56	205.1	203.47	203.35	202.03	204.64	203.22	204.71	202.95	203.79	205.79	202.72	203.58	204.13	203.12	203.41	203.58	203.1	203.7	204.15	203.01	204.16	204.27	202.91	203.31	204.24	203.54	204.37	202.78
212.6	210.08	212.59	211.36	212.4	214.1	211.19	210.91	211.38	211.15	210.85	210.42	213.39	212.59	212.11	210.56	212.74	212.73	209.6	213.27	211.17	213.19	211.5	210.41	212.48	210.84	211.76	210.39	211.49	212.19	211.59	213.97	213.55	211.32	210.82	212.94	210.39	213.47	210.97	212.58	210.4	211.4	212.3	211.71	211.5	212.28	212.72	211.68	215.01	211.39
206.41	206.25	207.13	203.87	205.2	205.49	206.46	205.41	203.99	206.14	207.13	207.03	205.51	206.07	206.78	205.03	203.72	204.88	205.78	207.39	204.74	206.73	204.17	207.21	203.95	208.89	204.84	207.96	207.71	205.56	205.65	205.25	204.07	204.07	204.64	205.61	204.67	205.97	205.8	203.36	205.31	206.09	203.99	207.42	205.45	207.44	207.44	206.01	203.54	206.18
205.27	207.12	204.9	205.45	207.1	205.12	207.93	206.37	207.71	205.82	208.17	205.21	206.45	205.33	206.33	206.2	207.15	207.28	204.04	207.89	204.71	206.72	206.3	207.38	205.61	206.08	206.27	207.29	207.34	207.38	205.76	207.15	203.8	204.55	207.64	207.91	208.11	205.45	205.12	205.88	205.12	205.95	204.97	207.14	207.01	206.38	207.63	206.46	207.92	205.36
213.35	214.66	214.14	212.55	214.38	212.23	214.74	213.04	214.11	216.29	214.57	213.66	213.6	214.05	213.36	214.47	213.83	215.05	213.83	211.29	215.24	214.72	214.7	214.35	214.24	215.77	211.1	215.37	214.89	214.02	213.73	216.58	216.19	214.49	215.01	212.29	215.31	213.62	211.39	216.2	213.22	214.15	212.71	212.65	215.63	214.17	213.26	213.71	214.6	213.95
216.5	217.15	216.65	217.54	217.17	215.74	217.9	215.88	218.65	219.3	217.79	219.16	217.13	216.75	217.18	217.18	217.7	214.8	216.81	218.57	215.84	216.58	216.66	216.34	215.43	217.16	219.66	217.1	215.79	217.3	218.7	216.52	216.08	216.74	217.65	215.69	217.58	217.4	215.25	218.2	218.22	215.03	217.89	218.06	218.15	219.2	218.05	216.94	215.21	215.31
210.93	210.49	214.09	213.76	213.24	210.83	211.69	212.07	213.46	211.98	213.62	214.29	211.77	213.3	214.44	212.33	213.32	209.9	212.07	211.03	211.12	212.71	210.9	211.25	214.15	213.29	211.55	214.6	212.07	214.01	211.23	212.23	213.22	213.91	212.8	213.36	212.81	214.02	213.33	211.12	212.09	210.35	210.95	212.19	210.04	210.5	211.93	212.9	211.98	210.82
210.09	206.75	205.88	209.72	210.41	208.85	207.19	208.58	206.18	210.35	207.34	209.68	210.41	207.03	209.53	208.1	208	208.73	207.67	208.94	207.8	208.86	210.39	207.38	207.24	210.47	210.69	205.98	209.62	207.4	207.36	207.03	206.92	207.03	207.22	207.51	209.47	207.85	210.4	206.92	207.55	208.31	207.58	207.74	209.02	208.64	208.26	207.16	208.56	208.66
206.57	205.86	205.09	205.71	206.12	206.22	209.94	206.75	206.3	206.22	208.39	206.75	207.59	205.85	205.98	206.1	207.4	205.32	207.06	207.06	205.87	204.64	205.1	207.16	207.51	207.87	206.72	206.04	206.77	207.43	204.8	207.03	207.51	203.08	205.87	206.4	207.23	205.43	203.81	205.96	205.61	208.76	208.09	204.81	207.42	204.59	206.46	207.9	210.31	208.95
212.32	209.36	212.45	207.37	210.16	208.3	208	209.58	210.06	210.43	208.9	210.48	207.81	208.86	208.92	209.18	210.44	211.15	207.42	211.34	209.08	210.54	210.39	210.75	210.73	208.75	208.34	207.49	212.18	208.42	208.7	208.29	207.56	210.89	209.32	209.17	209.07	208.1	209.9	210.73	210.83	209.04	209.7	208.33	210	209.3	211.33	210.85	209.11	210.85
208.03	209.53	208.6	206.48	206.83	207.8	205.64	208.26	206.75	208.05	207.65	206.98	209.34	209.26	208.44	206.69	208.16	207.08	210.26	206.36	206.05	209.36	208.27	207.14	206.93	208.31	209.12	207.47	208.04	205.7	207.81	208.08	206.84	207.63	206.66	207.26	210.77	206.36	208.12	208.3	208.36	208.77	207	208.49	205.58	209.1	208.69	204.74	206.42	207.95
201.72	202.84	203.17	202.57	202.68	205.19	203.8	203.43	202.85	201.56	201.45	201.89	199.79	203.48	200.97	201.27	202.44	201.01	203.18	200.78	201.46	201.7	203.01	201.41	201.73	203.55	205.19	201.96	202.35	204	203.34	203.25	202.84	204	202.54	201.61	202.98	202.57	203.08	202.71	201.74	203.91	202.35	203.37	202.23	202.2	202.01	201.17	200.78	201.6
202.62	203.82	201.94	203.64	201.85	203	201.9	203.31	202.6	201	202.24	203.27	203.17	202.06	199.87	199.53	202.29	202.78	204.04	202.27	199.63	200.17	204.19	202.22	201.49	202.56	202.28	203.46	205	201.41	202.2	202	203.39	201.21	201.12	204.46	202.49	203.69	200.61	201.65	202.8	203.29	203.83	202.16	203.88	202.35	201.92	202.44	202.16	203.2
204.64	203.28	205.2	202.18	204.71	203.61	203.66	203.1	204.7	202.7	203.06	204.72	205.04	206.16	203.92	203.05	203.07	204.45	204.47	204.09	204.24	203.57	203.94	199.89	204.94	203.01	206.05	203.94	204.41	204.07	205.84	203.24	203.01	204.02	205.34	202.51	204.82	203.91	202.93	205.17	205.79	206.86	203.95	204.13	203.54	201.41	202.7	204.34	204.35	205.27
207.56	210.04	209.17	207.29	207.2	209.05	207.6	208.53	207.62	207.18	209.21	208.24	208.62	207.04	209.47	208.25	207.08	205.39	209.03	209.61	208.23	208.56	210.52	207.32	210.39	208.57	209.31	206.84	209.75	210.17	208.46	207	208.9	207.96	209.7	209.27	207.93	208.59	207.15	210.3	209.12	209.68	209.73	209.09	208.22	205.94	208.49	209.28	206.68	208.45
206.45	204.25	204.71	204.32	206.41	205.64	205.53	205.16	205.87	205.97	203.15	205.62	207.06	206.76	204.29	203.34	203.43	206.18	205.64	204.89	203.39	204.32	203.88	205.11	202.26	205.5	205.31	205.4	201.9	205.21	204.86	205.04	205.31	205.17	205.53	202.78	204.23	202.66	203.88	202.78	202.39	205.95	207.06	206.18	206.12	205.57	207.84	202.72	204.46	206.02
205.55	207.8	205.48	208.18	206.86	205.45	206.95	206.7	209.36	207.33	207.07	206.52	205.53	204.72	208.38	206.49	207.24	206.52	206.97	207.62	205.23	206.52	207.56	206.51	207.95	203.33	207.31	206.52	206.84	206.51	206.31	206.84	206.14	205.53	206	205.42	205.54	206.63	206.84	207.07	205.88	205.34	206.18	206.53	205.6	206.57	207.97	206.49	205.99	206.75
210.78	208.22	209.86	208.39	210.61	208.56	209.34	207.47	208.28	209.2	210.15	207.28	209.92	208.18	209.62	210.41	209.7	208.49	208.54	207.99	207.59	208.79	208.46	209.92	211.55	211.26	208.26	209.74	206.92	209.67	210.43	209.74	209.39	208.03	207.43	208.37	211.36	211.86	206.77	208.12	210.55	209.19	210.58	210.2	210.76	206.47	210.72	207.8	209.66	209.83
201.38	198.15	197.93	200.11	199.83	199.59	200.87	199.38	199.55	200.06	198.56	200.6	200.3	199.94	197.82	203.18	201.48	202.56	199.13	199.57	198.48	200.35	200.8	199.84	199.88	202.22	198.13	201.96	201.77	200.16	199.22	201.37	199.86	199.15	198.69	202.02	199.7	199.51	200.67	203.44	201.88	198.38	202.43	199.56	200.29	200.8	198.31	203.39	197.53	201.58
201.29	200.82	200.66	198.9	200.97	199.57	200.68	199.02	198.06	200.39	202.43	200.96	199.96	199.94	200.92	200.82	198.49	200.96	198.83	198.53	200.22	199.48	198.17	198.79	198.97	197.72	199.05	200.5	200.37	199.02	199.06	202.38	202.77	197.76	200.95	200.45	201.91	199.64	200.52	199.68	199.83	199.52	199.89	201.62	200.44	198.12	201.56	201.41	200.61	200.91
203.47	205.21	204.91	203.18	203.67	201.75	205.01	204.28	205.05	203.85	204.09	205.04	203.78	204.07	204.63	204.05	204.03	202.41	204.1	205.27	204.26	202.14	203.55	202.16	202.54	202.39	201.49	203.5	206.2	204.11	204.34	203.31	202.77	204.84	202.06	203.6	203.48	204.02	204.86	201.69	203.63	204.21	203.28	203.08	205.88	204.46	202.27	204.5	202.71	204.63
201.76	201.53	202.04	203.79	200.85	203.42	200.97	201.56	204.8	202.69	202.99	201.55	201.1	202.53	201.33	201.39	201.76	202.96	202.21	203.61	201.39	201.21	205.29	202.42	202.3	201.65	201.13	201.59	201.67	201.04	201.62	202.4	203.89	203.53	202.32	201.38	202.37	201.92	201.13	202.53	202.02	202.13	202.52	202.15	200.93	204.18	199.62	203.12	202.49	201.5
207.46	208.72	210.26	209.36	207.98	210.32	209.88	208.34	209.38	210.53	209.44	212.33	209.66	209.7	212.07	207.82	211.85	211.2	209.76	209.82	211.31	208.12	209.23	208.8	209.27	212.5	209.16	209.17	213.49	209.93	209.32	209.72	208.93	212.06	209.22	207.72	210.63	209.55	208.66	210.68	208.99	208.57	210.2	209.51	207.89	211.79	208.71	209.24	208.37	211.46
200.1	199.98	202.97	201.84	199.67	198.36	200.11	197.06	197.44	202.38	201.3	197.24	199.77	202.25	200.18	199.14	198.94	200.1	198.62	200.73	198.62	200.38	200.28	200.64	199.78	198.64	199.26	199.15	199.08	199.32	202.41	199.64	198.61	197.97	198.42	199.64	197.95	198.5	200.26	200.37	202.01	199.71	200.19	200.19	198.52	197.71	200.88	199.41	201.09	199.55
211.33	209.08	209.65	207.99	206.57	210.57	208.91	208.61	211.14	205.92	208.21	207.37	208.38	209.27	210.04	207.68	206.5	209.71	206.98	209.49	209.53	210.59	210.28	207.29	208.59	208.95	209.07	208.64	205.64	207.53	208.62	208.69	207.51	212.04	210.12	208.78	207.94	207.91	211.38	208.06	209.21	207.97	210.01	209.87	208.56	210.28	208.14	207.79	209.47	209.28
217.82	217.06	217.82	216.43	218.28	218.72	217.36	215.14	216.62	219.65	219.93	218.85	217.12	217.67	220.13	216.95	217.97	213.44	216.31	216.74	217.3	216.97	217.69	218.12	218.6	215.55	217.81	217.76	217.81	216.42	217.05	215.13	216.32	216.22	217.13	217.34	217.13	217.14	217.74	217.7	214.98	217.58	218.58	217.44	216.87	217.54	215.76	218.46	217.31	217.23
211.52	216.21	213.73	213	212.64	214.48	213.51	213.94	215.01	213.68	214.81	215.62	214.65	211.88	215.39	214.12	214.16	212.24	213.55	213.74	212.28	212.58	212.16	215.25	212.73	213.63	213.55	213.71	213.31	212.22	216.01	213.54	213.6	212.1	214.01	213.49	216.59	213.01	213.77	216.09	214.61	215.09	214.2	212.51	213.34	212.99	213.41	213.6	211.53	213.84
209.75	206.27	207.65	207.86	211.03	206.99	207.5	209.26	206.51	209.65	209.22	206.35	208.37	207.66	209.53	209.4	206.83	209.19	206.25	207.42	209.46	211.32	209.39	207.51	208.47	207.33	208.82	208.3	208.05	209.61	207.91	206.83	208.16	209.97	207.12	207.86	207.22	208.72	207.46	205.67	207.6	208.85	208.49	204.57	207.57	203.32	206.8	206.94	208.47	209.07
213.42	213.63	212.29	213.09	213.58	213.72	212.42	212.62	214.14	213.56	212.65	211.46	214.5	213.39	213.86	212.88	211.13	211.89	210.67	210.48	214.01	214.91	214.33	214.2	211.24	212.81	215.11	213.72	212.68	214.07	213.14	210.62	215.1	213.05	212.96	212.36	213.83	211.93	212.04	213.08	212.54	213.7	211.77	213.33	212.78	214.8	214.09	212.13	213.9	214.4
206.53	204.53	206.7	206.3	207.77	207.1	203.96	204.72	205.99	205.81	206.05	207.25	207.65	204.32	205.02	207.1	205.82	205.13	206.18	206.02	204.18	207.28	206.78	208.69	206.01	206.43	205.21	206.08	205.05	207.77	207.1	209.01	206.61	206.26	204.05	205.93	207.5	207.1	204.35	205.92	206.1	208.26	209.26	208.37	203.34	205.92	202.6	205.61	205.59	206.25
210.94	210.68	210.66	211.33	211.48	212.47	213.7	211.5	210.38	209.69	210.72	210.94	212.01	211.03	211.51	212.12	210.83	209.29	210.19	209.24	213.24	209.4	210.78	212.62	210.73	213.81	211.78	211.27	211.93	211.88	213.59	212.11	210.62	211.72	211.68	213.32	211.33	213.12	209.62	212.11	213.32	210.64	210.7	212.74	212.84	212.64	212.05	213.55	214.5	210.6
212.64	210.41	213.52	214.38	214.04	212.9	211.09	212.97	212.09	210.47	214.84	212.02	210.73	213.17	213.23	212.73	212.4	213.41	212.76	212.76	210.53	210.59	210.9	212.54	213.9	214.12	214.19	213.36	215.42	212.84	212.52	211.69	212.32	211.62	214.01	212.17	213.93	212.34	211.22	213.12	213.69	213.83	211.45	212.2	213.32	212.74	211.48	213.05	212.9	212.7
215.61	217.09	214.52	216.61	217.19	216.38	217.37	220.25	217.13	215.81	216.12	215.47	219.15	217.21	216.93	218.29	216.09	215.78	216.42	217.83	216.93	219.01	220.31	216.02	214.73	217.65	215.64	217.47	216.8	217.37	215.02	219.05	218.23	216.5	217.59	217.89	218.11	214.92	216.86	219.33	217.71	217.78	218.93	217.78	218.46	218.45	217.22	216.33	216.19	216.42
210.05	210.33	209.39	209.62	208.18	208.98	211.35	210.44	209.8	210.1	210.69	210.23	211.18	210.74	209.24	209.29	212.15	208.63	208.47	210.98	208.67	210.06	209.01	207.38	210.93	207.47	210.71	210.04	209.21	211.07	211.96	208.8	208.25	211.06	207.76	211.28	211.27	210.65	207.53	210.06	211.11	209.64	210	209.21	210.42	209.15	209.38	209.84	210.11	210.4
210.09	206.16	206.27	206.27	207.94	207.41	208.85	208.34	207.49	208.44	206.08	206.07	210.36	206.57	208.44	208.22	208.17	207.32	208.81	207.43	207.65	207.58	207.12	207	208.47	207.9	208.19	209.44	207.45	208.41	205.65	207.76	207.04	207.57	206.83	207.62	209.24	208.1	208.17	207.16	208.2	208.04	207.07	209.8	209.47	207.6	207.27	205.82	207.81	208.44
200.6	202.94	203.17	202.03	200.05	202.89	201.81	202.64	203.23	203.25	203.78	202.46	201.3	202.28	202.26	200.06	201.6	203.31	203.36	204.05	203.45	201.61	199.55	203.51	201.3	201.64	203.3	203.33	201.94	203.19	201.79	203.42	205.34	202.82	204.49	202.43	200.54	202.9	202.15	203.03	202.94	202.14	201.58	203.53	200.75	202.21	200.41	202.83	200.91	202.17
203.49	202.73	203.37	204.88	201.62	203.39	204.19	204.42	202.08	202.9	205.78	202.42	201.31	202.06	204.76	202.51	204.48	199.27	203	201.62	201.7	202.74	201.74	203.24	203.67	202.75	204.34	205.21	204	202.92	201.93	204.42	203.49	204.49	203.13	201.69	204.95	202.64	204.39	204.91	204.13	205.4	202.86	202.96	204.61	203.88	206.57	205.07	204.37	204.21
218.24	219.01	217.57	219.09	218.16	216.4	217.18	218.31	218.97	217.87	219.76	218.78	218.1	218.31	217.34	218.74	215.5	217.39	215.43	218.31	219.46	218.75	215.11	217.58	217.04	217.65	218.74	217.21	218.36	217.53	219.25	217.86	217.69	217.1	216.52	216.39	216.43	218.77	220.93	217.81	217.02	218.2	216.99	217.29	217.58	216.94	217.35	218.26	217.68	217.76
205.73	204.32	204.9	204.5	203.87	203.66	204.64	204.66	205.99	203.91	204.92	204.96	204.19	202.36	205.96	204.97	206.97	204.18	204.51	204.7	203.96	203.2	203.75	205.71	204.5	205.54	208.01	202.72	203.56	202.09	204.37	204.8	204.84	204.19	205.73	203.38	206.24	204.2	204.05	205.38	204.28	204.53	205.31	203.28	203.47	204.53	203.4	204.48	205.35	205.13
217.18	219.9	219.85	220.05	218.43	218.33	217.06	216.69	218.41	217.41	219.38	217.95	217.28	216.16	219.86	216.22	215.19	216.79	217.82	215.81	215.7	217.82	217.74	219.09	218.45	217.97	216.75	217.12	218.01	218.62	217.64	215.95	214.96	218.95	217.09	219.76	217.64	217.59	219.39	216.33	216.47	217.93	217.34	218.98	217.08	216.51	216.35	218.64	216.02	216.21
199.53	198.62	196.75	200.72	197.31	201.78	200.01	199.69	200.44	199.21	198.54	199.23	197.48	202.43	201.18	198.47	199.84	199.99	200.13	198.07	200.03	200.51	197.75	201.62	199.39	199.2	199.74	197.73	199.45	200.99	198.9	201.48	200.04	198.94	200.46	199.84	199.39	198.13	200.84	199.72	199.14	200.03	200.29	199.69	198.38	200.24	200.38	200.42	200.18	199.1
209.15	207.45	209.35	209.11	208.57	206.77	208.41	205.15	208.38	208.3	209.76	205.95	210.09	209.07	207.65	206.78	206.54	206.86	207.79	206.31	206.55	204.71	208.17	206.54	209.63	208.91	207.47	206.67	206.48	209.09	208.41	205.79	208.55	208.92	205.94	206.32	209.25	208.45	207.53	207.22	207.35	210.23	206.57	208.82	209.33	209.07	206.59	206.46	208.04	207.49
192.06	196.77	195.19	193.91	194.78	196.21	193.61	195.69	195.82	196.82	193.86	194.68	196.35	196.45	198.15	196.35	194.1	194.51	196.06	198.28	197.83	193.67	192.41	195.01	197.68	195.17	194.6	195.21	196.39	194.45	192.61	195.03	195.74	194.14	195.72	194.02	195.95	194.18	196.77	197.22	194.8	195.15	194.4	195.74	196.54	195.45	194.85	196.01	193.74	193.69
211.07	206.46	207.86	208.19	206.23	205.11	207.86	207.31	207.56	206.72	208.86	209.36	209.23	207.97	208.37	209.16	206.86	208.32	207.79	207.85	208.25	207.03	210.55	208.62	209.01	207.74	208.27	209.41	208.44	207.7	207.54	207.03	209.73	206.46	208.53	209.24	207.73	207.68	208.73	207.44	208.11	207.42	208.96	207.99	209.31	207.33	207.46	208.71	206.54	206.64
211.02	212.37	212.31	209.87	210.33	211.54	211.22	213.38	209.22	214.51	210.76	211.85	212.55	210.58	210.59	211.51	213.77	213.11	211.54	212.43	210.33	209	211.88	210.15	211.82	211.25	212.96	210.59	208.89	210.02	211.6	208.58	209.33	212	210.21	212.72	209.08	212.52	210.95	211.63	212.94	209.96	212.15	214.24	212.81	210.4	213.85	213.93	213.06	211.02
201.32	201.82	201.78	199.18	201.69	198.4	199.01	200.22	201.39	201.54	201.22	202.82	201.31	202.08	200.35	199.26	200.15	203.14	201.38	200.43	200.75	201.26	200.87	199.48	198.73	202.06	201.32	199.98	201.19	198.25	200.78	201.12	201.11	201.03	201.22	200.15	200.45	200.03	201.5	200.42	198.9	199.41	203.44	199.98	198.88	201.32	200.77	200.82	198.94	202.55
211.05	213.77	213.2	210.48	211.48	212.87	212.76	210.09	210.72	212.54	211.97	212.19	212.44	212.27	210.85	212.08	209.77	209.59	210.78	213.68	213.45	212.35	211.9	213.25	213.02	211.48	214.05	210.28	212.28	209.96	210.99	212.73	210.78	211.28	211.87	213.18	212.38	211.24	211.84	212.75	212.64	211.45	214.16	212.13	210.53	211.55	212.7	211.73	212.09	210.74
218.15	215.8	217.42	217.98	220.39	220.67	216.71	216.36	219.01	218.16	220.08	219.42	219.1	217.61	216.96	218.15	217.62	216.13	217.55	217.98	219.48	218.25	219.57	218.04	216.36	216.08	218.32	215.19	218.77	218.43	217.42	217.93	217.02	218.61	218.09	217.62	217.79	217.42	218.32	217.59	215.33	218.24	219.85	215.42	218.55	218.12	216.52	219.21	218.03	217.94
204.98	202.98	206.24	204.6	203.07	202.12	204.93	204.74	203.58	204.74	204.55	207.04	205.29	206.04	204.41	205.8	204.7	204.03	203.99	203.49	207.18	205.04	205.89	206.52	205.08	203.92	204.62	202.59	205.6	205.59	202.97	205.21	204.7	206.82	205.4	202.67	204.86	206.14	204.89	204.86	205.93	204.7	204.17	201.94	204.67	205.6	205.19	206.93	205.4	209.05
212.66	210.63	211.56	212.6	211.66	213.08	210.83	212.21	210.73	211.5	212.45	214.69	214.06	213.88	212.06	211.46	215.43	213.22	212	212.48	211.62	210.82	214.79	209.78	210.85	211.9	213.66	212.44	213.45	212.02	212.02	211.97	212.42	211.07	213.35	210.6	211.09	211.03	214.29	213.53	211.66	213.77	212.27	214.01	210.63	212.59	210.21	210.52	212.6	214.21
208.4	208.76	209.76	207.86	208.47	208.04	208.18	208.17	208.58	207.11	209.98	210.1	207.57	211.22	207.41	209.71	209.36	205.98	209.55	210.09	209.79	208.79	207.54	207.93	209.17	206.71	209.7	208.45	209.66	206.51	209.4	210.02	208.96	207.19	211.43	206.9	208.28	209.74	207.45	206.68	207.64	206.55	208.74	210.4	208.84	205.98	209.45	208.08	208.28	210.5
201.85	204.25	201.62	203.89	204.58	206.07	201.15	203.64	201.78	202.8	201.89	203.38	202.25	203.2	204.07	202.96	203.89	207.8	201.71	204.79	201	200.58	204.16	201.99	203.48	200.25	204.91	203.97	204.06	202.53	202.07	203.65	202.65	203.36	202.38	203.32	202.27	204.19	203.29	203.92	202.56	202.26	202.34	201.71	203.22	202.28	205.16	201.9	203.1	201.66
211.46	214.09	210.99	213.13	213.24	212.72	211.42	210.6	211.94	215.68	213.4	213.74	212.5	213.01	212.56	210.74	211.9	213.69	212.02	211.61	212.25	211.15	214.72	208.96	211.08	212.45	212.15	210.01	210.6	213.59	211.45	213.93	213.17	212.77	212.14	210.3	211.77	212.05	213.51	212.27	210.27	212.11	214.07	211.68	211.49	212.49	210.77	211.18	209.16	212.12
214.06	212.97	214.15	214.1	212.5	213.61	212.68	212.09	212.67	213.17	212.03	212.5	213	213.49	212.4	214.89	212.47	213.84	213.56	213.12	214.85	212.46	211.98	210.47	212.56	214.58	212.41	213.12	211.66	213.46	212.96	214.43	213.48	211.16	212.44	215.01	211.5	210.08	212.95	214.5	212.87	212.7	213.5	213.91	210.77	215.41	211.14	211.42	213.25	213.65
211.49	210.94	212.1	210.55	211.5	211.11	212.53	211.63	208.92	211.56	210.17	211.07	211.75	213.75	210.76	211.68	211.33	213.08	208.67	212.31	210.7	212.19	213.59	210.08	213.84	211.95	210.32	213.33	213.88	213.19	212.89	210.74	211.75	213.11	210.12	211.36	211.57	213.6	212.51	211.71	211.24	212.48	212.28	211.36	211.07	212.46	210.72	211.16	213.26	213.29
203.42	202.14	204.33	200.9	202.12	201.55	203.38	203.2	203.07	203.28	204.98	201.5	203.05	201.96	202.93	203.16	203.76	200.75	201.22	200.12	203.91	201.2	202.32	201.76	202.61	202.16	201.31	202.89	201.98	203.57	202.23	203.06	201.96	203.26	201.63	203.66	201.52	202.93	204.21	202.29	201.86	198.86	205.04	203.23	202.22	203.32	202.99	202.86	203.76	203.16
201.22	204.49	203.52	204.14	203.7	203.58	205.62	201.63	201.31	200.96	202.73	204.59	205.01	202.74	202.57	203.94	202.34	203.05	201.04	203.46	203.27	202.91	202.43	200.99	202.53	203.25	202.58	201.97	202.69	203.26	202.31	201.13	204.5	202.4	201.07	203.5	204.47	203.25	204.31	202.69	203.06	203.53	204.72	204.95	204.9	203.62	202.53	203.74	202.28	204.21
209.03	211.5	213.56	210.36	212.56	213.27	212	212.36	211.81	210.87	210.26	210.45	213.26	212.2	212.4	211.81	213	212.45	210.95	211.09	209.25	211.11	212.22	210.43	210.95	212.25	211.59	211.95	212.62	213.61	211.18	213.63	212.64	214.53	210.37	210.4	211.29	211.68	212	211.77	209.38	212.76	210.1	212.5	210.2	210.49	213.03	213.01	210.34	211.81
211.97	210.64	210.24	207.01	209.47	209.06	211.15	210.93	208.98	209.68	208.36	210.11	211.69	209.6	209.05	210.31	209.93	209.34	207.71	210	210.98	209.27	210.12	210.3	209.45	208.61	210.98	209.99	208.62	209.53	209	209.92	211.85	208.09	209.74	210.71	207.88	211.02	209.45	211.84	212.68	209.73	209.66	209.27	210.84	210.42	207.56	206.31	210.6	206.36
208.92	205.83	209.56	207	208.99	207.4	208.53	206.69	208.42	206.43	207.33	206.89	207.59	209	210.31	208.83	210.14	210.89	208.65	207.52	206.85	207.85	207.89	207.53	207	208.63	207.36	206.94	208.6	209.28	206.6	209.66	208.46	208.04	206.69	208.79	207.01	208.99	207	206.8	208.43	208.2	208.42	206.82	206.06	210.26	209.56	209.4	206.8	207.35
200.54	200.55	201.63	201.62	200.81	197.24	201.47	201.2	196.45	199.43	201.81	198.6	200.39	200.21	198.99	199.74	199.14	199.8	201.75	201.53	200.59	199.09	199.63	199.3	201.34	201.29	200.87	201.69	198.14	201.22	199.43	201.25	199.15	200.81	201.1	200.74	199.35	202.17	201.42	199.89	199.47	199.56	200.33	199.77	201.96	200.47	200.68	198.42	201.36	201.13
198.77	199.22	199.62	200.61	198.51	196.54	198.51	198.39	196.96	196.58	200.92	198.7	201.34	197.28	196.16	197.61	196.64	196.64	199.5	197.73	196.09	197.99	199.21	199.44	198.07	197.91	197.26	198.47	200.81	197.46	197	198.62	199.91	200.06	198.24	197.35	198.7	196.13	198.37	197.65	196.37	199.78	198.96	196.51	198.06	198.01	196.38	199.07	197.5	198.39
196.73	198.8	197.83	198.27	198.73	198.62	198.78	197.27	200.96	197.24	199.35	197.78	199.53	199.03	199.25	197.02	198.71	199.11	198.42	198.11	197.66	195.78	198.35	200.34	198.3	200.83	199.59	199.91	200.39	198.68	198.57	198.2	199.03	201.88	198.39	198.97	199.3	197.96	199.44	197.52	199.81	199.1	197.26	197.5	197.3	198	198.59	198.86	198.94	200.02
214.63	213.59	212.48	213.95	215.12	214.82	212.83	213.78	214.17	213.2	215.5	211.54	211.19	216.59	211.02	215.27	211.2	214.29	213.99	215.37	216.51	212.46	212.11	212.1	212.63	211.41	212.04	212.53	216.11	213.26	215.42	212.25	214.61	213.22	212.49	214.03	215.07	214.32	213.43	213.12	213.05	211.52	213.37	213.24	214.11	212.13	213.25	213.62	216.3	212.36
210.81	213.69	213.11	211.41	213.76	212.84	211.95	214.46	211.67	212.43	211.93	214.34	214.22	214.84	211.44	212.84	213.62	213.31	210.82	213.59	214.24	213.99	212.31	212.64	211.16	210.96	213.81	213.75	212.36	210.12	212.56	213.23	214.2	210.88	212.62	212.19	212.45	211.49	213.64	213.11	213.23	214.46	213.47	212.63	212.07	213.22	213.59	210.31	214	211.15
203.62	202.9	202.95	204.18	203.93	204.46	203.04	203.3	204.66	203.2	205.91	200.85	203.69	202.64	204.02	202.45	203.85	203.04	203.24	203.06	203.62	204.13	203.03	203.83	205.76	204.01	204.37	206.3	202.08	203.87	203.63	202.08	204.34	204.65	204.65	203.95	203.72	205.33	205.39	203.48	202.25	201.85	204.08	202.01	204.94	203.94	201.87	205.96	205.06	203.81
202.09	203.86	202.84	203.44	202.02	203.44	203.1	206.65	203.34	203.66	202.75	203.94	203.52	203.82	203.87	203.03	202.28	203.45	202.34	202.56	203.59	201.76	203.11	204.85	203.35	201.15	202.59	203.65	202.78	203.54	203.82	204.12	202.82	202.76	203.9	202.76	202.12	202	203.17	202.8	200.33	203.4	201.72	203.1	203.21	204.36	202.69	202.95	202.84	201.48
211.18	211.83	210.34	213.15	212.57	211.07	210.56	210.85	211.5	212.09	212.58	212.92	213.62	210.74	211.81	211.34	213.45	212.29	210.84	213.19	212.18	211.94	214.82	212.56	210.16	211.68	212.74	211.2	209.17	210.8	210.92	211.07	212.5	210.05	209.56	214.08	211.35	213.38	211.3	212.77	211.5	211.2	213.03	212.73	212.2	210.83	210.71	213.04	212.33	212.02
211.2	212.43	212.55	211.54	210.81	210.67	212.37	212.78	210.52	213.87	211.6	210.68	210.4	210.5	211.93	209.5	212.19	210.92	211.43	213.25	213.35	210.84	212.18	209.18	209.9	211.78	211.43	212.17	210.77	210.17	212.38	213.3	213.77	211.55	211.44	212.81	212.64	212.52	210.95	212.12	213.1	211.97	211.11	212.79	213.59	212.04	212.42	212.45	212.32	211.87
204.67	204.25	203.85	205.32	205.58	204.87	204.49	204.96	205.67	203.97	204.85	206.09	203.48	205.43	205.39	203.85	206.32	205	203.82	205.53	204.79	206.31	205.06	205.34	206.27	204.53	207.36	202.96	203.1	203.42	204.65	203.96	203.99	204.96	205.6	203.59	204.37	203.58	204.92	205.91	205.46	206.26	205.88	205.31	204.07	203.35	203.92	204.56	204.93	205.98
202.37	198.92	200.57	199.26	198.62	199.5	200.48	197.85	197.86	200.94	198.88	198.77	199.96	200.14	198.84	198.87	198.75	198.75	202.01	198.34	199.86	197.28	200.16	199.07	198.07	198.8	199.34	198.46	198.83	196.52	198.58	197.58	199.08	198.21	198.8	196.2	199.17	196.59	198.21	198.25	197.74	197.72	197.62	197.35	198.15	197.65	197.09	198.88	197.1	198.76
198.52	201.83	200.04	200.94	199.68	199.17	197.96	199.16	199.97	198.16	201.57	197.49	199.89	199.58	199.86	196.46	197.61	200.23	200.86	199.18	199.62	198.83	199.16	197.72	198.77	200.25	199.82	198.97	199.9	197.87	201.5	200.18	198.36	198.56	199.89	200.28	198.14	199.12	199.57	199.06	197.28	197.37	199.77	198.59	198.44	201.78	198.34	198.95	199.85	201.01
203.08	204.06	202.94	202.65	203.13	204.81	202.04	205.31	204.82	203.11	203.51	202	203.35	205.18	204.01	202.6	204.96	204.45	201.91	203.35	204.02	202.33	204.3	202.15	204.16	202.69	204.26	204.62	201.74	203.72	204.88	203.32	205.69	205.45	204.56	204.48	204.25	204.45	203.13	204.11	203.68	204.65	201.92	203.79	203.35	203.57	205.71	200.14	202.67	203.46
198.91	197.98	199.43	201.2	198.5	198.45	198.33	202.82	198.82	198.43	202.56	198.56	200.63	199.87	199.4	199.39	200.52	199.05	197.67	197.84	199.41	199.41	199.93	198.9	201.64	198.74	200.1	201.07	198.9	197.99	198.24	199.09	199.35	200.57	197.71	200.04	199	197.46	200.28	199.53	201.29	198.78	198.62	198.98	198.25	197.83	199.84	196.5	199.93	199.01
213.26	213.14	209.61	210.01	212.51	210.83	211.81	211.63	210.58	211.54	212.38	210.94	209.22	212.14	209.57	212.12	211.98	211.36	210.69	211.31	212.25	211.57	211.27	212.91	211.08	212.84	212.31	211.71	212.31	211.15	210.23	208.66	212.06	212.97	211.43	212.06	212.05	212.58	210.76	210.82	212.34	209.99	211.36	212.25	211.02	211.39	210.88	209.89	210.88	212.51
197.76	201.84	197.65	198.71	195.19	195.31	197.15	202.42	196.51	196.61	198.36	199.07	198.33	198.79	197.68	196.84	197.06	197.34	197.78	198.09	198.22	198.38	197.11	197.52	199.03	199.26	197.39	197.41	197.62	197.14	198.33	198.31	196.41	198.34	198.77	199.15	199.7	198.74	198.99	198.09	199.11	198.42	197.67	195.67	197.81	197.43	199.01	198.43	198.31	197.11
203.33	202.27	202.98	202.35	202.9	203.15	203.37	202.33	203.97	202.64	206.15	205.11	206.24	202.16	201.94	203.85	205.07	202.63	202.36	204.26	204.69	204.41	203.4	202.49	203.26	202.3	203.29	203.06	203.13	203.92	204.77	204.84	203.07	204.92	202.33	203.48	202.31	204.76	204.64	203.08	205.07	203.26	201.89	203.41	202.01	201.88	204.11	203.27	199.59	204.96
207.36	209.08	209.33	206.76	208.53	206.21	209.39	209.3	209	206.29	207.54	208.31	207.31	207.97	207.83	206.93	208.73	207.58	208.16	208.42	207.22	208.18	207.83	207.4	208.57	208.38	209.13	206.7	208.69	209.4	207.42	206.74	211.33	206.48	209.69	209.13	206.83	207.3	207.26	204.63	207.34	210.14	209.99	206.76	207.66	208.13	206.23	209.12	207	206.66
208.39	205.98	206.11	205.48	204.58	207.37	207.76	206.99	206.39	207.23	205.89	206.31	205.66	205.78	205.98	206.19	204.63	203.51	210.37	204.11	209.22	206.13	206.03	206.49	205.99	208.61	206.61	208.47	208.62	207.44	204.3	206.17	206.56	206.9	205.91	206.66	204.73	205.63	207.67	205.43	206.03	205.95	205.4	206.19	205.44	205.46	204.97	203.28	206.34	207.59
210.41	208.75	207.19	208.47	207.31	208.42	206.9	207.59	207.17	208.33	208.9	208.28	210.24	209.66	209.53	208.62	205.97	206.45	207.31	208.94	211.27	209.54	207.77	210.08	209.09	209	207.56	207.14	210.19	207.61	207.4	209.98	207.94	207.87	209.1	210.01	209.26	207.62	207.76	210.49	210.52	208.11	207.58	207.88	209.62	208.63	208.16	207.78	209.97	208.52
213.62	210.21	210.77	212.24	210.98	211.82	211.29	213.09	210.2	209.88	211.59	210.67	210.79	210.98	210.85	212.45	211.54	213.06	212.85	211.98	212.18	212.66	213	214.77	212.95	212.73	214.07	213.3	213.22	211.75	212.3	214.67	214.64	213.3	212.53	213.07	210.53	211.35	212.31	212.44	212.42	213.85	211.41	213.32	212.83	214.11	210.23	210.76	211.4	215.6
198.98	201.16	198.27	199.19	197.46	198.27	197.82	200.84	200.16	196.52	200.85	198.26	198.7	198.54	200.74	200.3	198.05	199.57	199.14	199.37	197.26	198.59	197.43	198.42	200.68	201.84	198.92	197.6	199.46	197.2	200.2	200.78	200.6	200.45	199.9	201.2	200.75	199.11	199.8	199.01	197.63	198.97	199.12	201.17	197.72	201.47	199.35	200.73	197.66	197.39
211.58	211.45	210.59	212.37	211.98	211.75	210.11	209.37	211.5	211.52	210.87	210.49	212.09	210.22	211.47	213.01	209.87	210.78	210.69	211.03	209.04	213.16	212.59	211.43	213.59	212.32	211.4	212.79	212.38	211.46	212.16	210.35	211.2	210.1	213.13	211.07	212.98	211.37	211.76	213.54	209.58	212.14	209.59	212.15	211.75	213.66	210.54	212.34	211.81	211.92
197.56	197.32	198.79	199.8	196.51	196.59	199.98	199.91	198.93	198.82	198.12	199.07	197.81	197.7	198.65	195.88	197.6	197.77	199.35	199.11	197.83	199.11	198.63	196.24	196.6	199.6	197.87	199.57	195.77	196.94	198.38	197.37	197.89	200.27	196.31	197.94	198.04	196.6	198.06	198.43	198.57	197.1	198.48	198.12	197.06	198.22	199.81	198.37	197.52	199.8
204.95	203.52	201.61	203.82	204.12	202.59	201.46	204.3	204.42	204.95	205.25	204.15	203.4	202.82	206.13	205.32	204.25	204.73	203.97	202.03	201.85	205.15	203.35	203.15	202.21	202.81	203.34	200.49	204.86	202.75	202.3	204.66	202.31	203.11	204.24	205.63	203.45	204.9	201.58	203.99	204.07	204.51	204.08	202.7	202.62	204.58	203.02	205.61	204.2	204.3
211.76	214.41	210.6	212.88	214.21	212.62	211.9	212.6	213.71	214.47	213.41	212.12	214.29	214.05	212.31	212.84	213.63	214.45	213.09	212.12	212.66	211.45	212.54	213.35	213.21	212.61	212.44	211.55	212.62	215.66	211.58	213.71	210.97	212.27	212.45	211.36	212.26	211.86	211.03	211.99	213.44	213.19	214.65	214.08	212.11	211.42	211.62	210.11	213.99	210.48
202.47	201.94	205.15	203.15	202.74	201.17	201.15	202.14	204.32	203.24	204.4	203.2	203.94	203.12	202.3	202.44	203.03	202.02	203.01	202.4	204.25	202.46	202.05	204.07	202.13	202.94	202.61	204.8	201.2	203.45	203.65	202.62	206.24	202.06	203.5	202.85	203.44	202.13	199.76	202.53	204.45	201.8	201.32	202.48	203.83	201.3	203.55	203.89	203.86	204.87
209.12	208.26	209.16	207.69	204.8	209.5	208.8	209.26	206.07	208.69	207.43	208.1	209.85	208.14	205.29	206.68	208.31	209.44	209.48	207.18	208.65	206.87	210.09	206.82	209.68	209.09	208.41	208.57	207.98	206.08	208.36	206.66	209.56	207.46	207.28	210.73	207.47	205.47	207.63	208.39	206.75	208.09	207.39	206.48	206.96	207.47	207.75	207.46	208.06	205.07
201.27	202.25	203.47	203.4	203.53	198.95	203.57	202.16	203.22	200.37	199.97	202.67	203.3	204.04	203.35	203.36	202.59	199.36	202.05	201.75	202.99	200.61	202.45	201.55	202.33	202.77	204.2	205.2	201.77	203.64	199.11	203.32	201.19	202.65	202.38	201.89	202.53	203.33	203.48	202.79	203.63	201.24	200.34	203.62	202.21	202.28	201.42	205.24	201.65	203.82
211.87	212.7	210.48	211.08	211.75	211.12	212.62	210.64	209.74	212.26	212.48	211.07	211.25	213.23	211.22	209.34	212.61	210.87	212.02	210.92	207.69	208.95	211.08	211.09	211.11	212.82	213.89	213.36	212.26	213.43	211.33	212.04	209.93	210.83	212.12	213.75	212.68	208.19	209.82	212.35	209.28	210.39	212.52	214.92	213.52	211.15	210.52	212.4	211.57	210.75
203.16	202.93	204.46	204.57	204.14	201.02	203.77	201.43	204.52	204.81	202.59	204.28	204.41	205.25	203.84	204.66	204.73	203.19	203.52	206.35	204.52	206.76	204.97	204.36	203.93	203.84	200.96	204.18	203.8	204.4	204.02	203.82	204.89	202.55	205.24	203.97	203.28	202.73	204.12	202.93	201.35	206.05	204.4	203.46	206.43	204.37	205.21	203.09	203.45	203.29
198.69	199.3	197.48	199.77	200.16	197.03	200.89	198.34	199.29	198.85	198.03	199.39	196.83	197.95	198.5	198.62	197.31	199.42	197.47	200.1	196.16	193.95	198.53	201.45	198.44	197.92	198.12	198.07	198.17	197.92	197.66	197.76	200.67	199.01	199.56	199.05	199.98	200.72	200.15	196.07	196.71	198.94	199.66	198.13	197.87	199.69	199.19	196.93	198.86	197.62
203.31	207.22	206.03	207.25	207.36	205.98	207.01	205.09	208.65	206.1	205.82	208.03	206.38	206.48	206.15	207.15	206.86	207.16	206.05	205.51	207.88	205.02	206.42	207.91	206.3	205.48	206.45	204.5	205.99	208.36	205.19	204.27	206.81	207.59	205.51	204.72	205.27	205.54	206.52	206.77	207.57	205.31	209.08	207.98	206.67	207.76	204.96	205.53	208.54	206.82
198.99	196.01	197.06	197.38	198.55	199.81	200.27	199.3	196.65	198.99	198.48	195.76	199	198.29	197.79	199.68	196.94	197.33	198.9	198.04	198.95	198.95	200.54	198.63	196.46	196.53	195.21	197.31	199.31	197.42	197.04	197.69	195.36	198.34	198.77	196.22	197.53	197.87	196.58	194.15	196.92	196.57	197.83	197.7	197.21	197.86	198.18	199.11	199.13	197.55
212.26	213.45	210.35	211.21	211.89	214.77	211.54	210.11	212.18	210.57	211.27	213.23	211.23	212.93	212.76	210.6	212.6	209.92	212.15	212.67	213.16	212.69	215.29	212.06	214.56	212.93	212.84	212.38	211.37	211.79	211.84	212.95	212.1	213.12	212.89	211.95	211.99	213.58	213.96	213.31	211.11	212.03	214.58	213.6	213.33	211.9	210.75	214.9	212.29	211.52
207.59	207.7	205.95	209.54	208.35	207.37	207.79	207.5	206.87	206.85	206.09	204.94	209.05	210.18	208.14	207.88	209.11	206.95	207.81	207.21	208.99	211.96	206.45	208.99	208.14	207.86	209.63	206.29	207.25	207.92	207.8	209.64	208.07	205.9	209.44	208.85	205.82	205.33	208.18	207.64	207.5	206.5	205.08	207.78	204.78	207.88	208.42	209.18	206.8	207.4
202.19	201.6	202.06	201.81	203.44	202.19	203.65	203.16	200.87	204.48	203.66	201.3	202.07	204.63	202.99	202.79	203.43	201.15	200.85	202.82	203.07	202.96	202.51	201.26	203.15	200.38	202.93	204.85	204.1	202.4	204.42	201.83	200.95	202.89	200.12	203.56	202.92	204.16	203.29	202.59	203.73	201.47	201.92	204.12	201.6	203.77	202.34	201.35	201.96	202.57
210.19	208.9	210.43	206.93	208.71	209.29	207.28	210.05	207.23	209.77	209.44	207.75	207.72	210	209.2	210.53	210.17	209.71	208.64	207.6	210.38	210.15	209.35	210.47	210.59	209.49	211.51	211.54	210.43	208.8	209.88	210.46	207.51	210.79	209.46	209.63	208.33	209.62	210.48	211.69	206.48	210.4	209.02	209.14	208.59	208.87	208.75	212.47	209.25	207.82
204.25	204.83	206.65	206.2	204.55	205.77	204.95	203.4	204.31	205.69	205.06	207.39	204.49	205.52	205.78	203.08	206.53	203.37	205.03	206.44	207.67	204.55	204.75	205.08	205.12	206.15	207.24	204.43	203.72	205.02	204.71	202.85	203.38	204.33	205.51	203.32	204.31	207.02	205.38	205.86	206.17	204.68	203.91	205.09	205.86	204.68	205.1	204	204.27	204.56
212.7	212.41	214.61	213.89	210.7	214.05	211.46	210	212.56	210.95	211.57	211.21	211.87	212.46	211.98	212.2	211.07	211.63	210.64	211.96	211.8	213.87	212.14	213.76	214.22	214.94	213.08	210.38	211.99	213.38	211.78	212.61	211.54	213.14	213.86	212.52	209.78	213.05	212.59	213.54	212.79	210.38	212.22	212.11	214.16	213.98	214.18	211.41	212.47	212.14
203.26	203.86	205.87	203.65	204.77	203.87	204	203.13	201.56	203.49	203.73	202.86	203.19	203.94	205.09	202.8	201.68	202.49	202.54	203.01	203.87	204.9	202.94	204.72	203.07	203.39	201.79	204.01	204.66	202.58	202.82	204.14	203.1	201.38	205.69	203.59	204.15	202.77	203.91	205.09	202.97	203.61	200.7	204.18	203.53	201.7	203.26	204.37	203.83	202.68
212.33	215.57	213.82	212.66	213.43	213.31	212.83	213.1	210.01	210.98	213.02	213.51	211.55	213.74	216.22	212.86	211.02	215.35	213.84	215.63	213.22	211.36	212.47	214.04	212.11	215.25	213.78	213.04	214	211.76	212.58	213.31	211.01	215.86	211.4	212.55	214.25	212.15	212.98	214.65	214.2	212.25	214	214.08	216.43	213.48	214.84	211.7	212.16	209.83
219.16	216.46	217.06	217.61	218.01	217.66	217.79	216.26	217.17	218.3	218.32	218.29	215.59	216.95	216.36	218.54	218.2	215.56	217.7	216.51	217.04	214.9	219.59	216.9	215.19	216.86	215.7	216.25	218.93	216.79	217.7	219.03	217.58	217.92	218.99	217.75	217.32	215.18	218.33	217.69	216.73	216.41	217.21	217.52	217.01	216.46	215.46	216.47	218.94	216.12
208.88	210.23	209.25	208.85	209.27	210.77	207.76	209.43	209.42	208.39	208.58	209.8	209.06	209.95	206.13	208.31	209.98	208.84	207.81	206.85	208.24	209.89	207.58	204.97	209.17	208.75	206.09	210.23	209.86	207.95	206.8	207.43	209.64	208.23	209.2	209.04	208.68	208.78	207.64	208.31	209.35	210.27	210.54	209.48	208.77	208.64	208.2	210.12	209.14	209.16
201.56	199.41	200.28	199.25	201.3	197.74	200.29	196.92	199.92	198.44	200.26	199.23	201.37	198.77	198.94	200	200.87	197.4	198.8	201.48	200.21	199.99	198.63	196.91	200.56	200.68	198.78	199.71	200.57	200.54	198.34	199.26	200.91	199.11	198.87	199.47	199.06	200.72	200.22	201.8	200.27	198.58	201.68	201.49	198.58	199.82	200.61	198.92	199.02	199.03
213.47	211.64	213.15	215.87	213.25	213.3	214.37	213.79	211.75	213.74	212	212.27	212.28	215.39	213.29	214.91	212.46	212.56	213.78	212.21	211.23	211.79	212.72	211.92	213.73	212.28	213.52	213.18	212.73	212.61	212.95	214.66	212.36	211.82	211.89	212.51	212.32	211.78	214.93	210.9	213.74	213.64	212.79	211.4	214.91	214.12	214.95	211.85	213.67	212.91
197.63	197.18	199.51	201.73	198.96	199.93	197.73	195.46	200.18	199.61	199.36	198.05	198.32	196.5	196.86	197.58	198.77	197.1	200.2	200.99	197.53	197.22	197.26	199.4	199.43	200.19	196.85	197.86	200.52	197.76	197.14	199.72	197.35	198.81	197.9	198.56	200.93	197.33	200.14	200.26	198.12	199.87	198.92	197.73	198.91	197.09	197.82	198.81	200.34	200.07
211.65	213.45	212.4	212.03	209.8	212.94	213.33	212.51	212.39	214.12	211.59	212.47	213.15	212.4	211.39	212.22	211.33	211.73	211.66	210.35	211.87	212.25	212.49	215.51	213.17	213.76	211.5	214.93	212.29	213.9	212.34	213.03	212.01	209.49	212.29	212.24	211.26	213.06	213.34	212.46	213.55	212.13	213.32	212.97	213.65	214.23	212.55	212.4	214.12	213.24
211.28	215.39	213.24	213.24	212.58	210.92	212	213.45	213.51	213.16	211.79	212.91	211.05	214.03	212.98	213.29	209.76	211.26	213.64	213.86	212.25	209.57	211.64	213.23	211.62	211.85	211.09	211.91	210.85	213.74	212.26	211.8	214.24	211.69	210.28	213.51	211.08	211.52	213.78	211.87	211.63	213.76	213.9	210.24	211.04	212.1	210.53	212.98	211.73	212.5
207.98	209.82	206.08	205.74	207.78	208.26	208.42	210.96	209.95	210.4	207.23	208.57	207.27	206.43	206.66	208.36	208.24	208.86	206.81	207.88	206.48	207.2	206.93	206.68	208.86	207.92	207.19	206.94	205.54	209.24	208.02	207.96	209.1	207.54	206.29	205.8	207.61	208.03	208.32	208.13	206.93	209.48	209.84	206.39	208.11	207.58	207.11	207.66	209.93	207.15
208.6	208.17	209.01	204.57	207.34	207.55	207.91	209.8	208.72	207.38	207.1	207.64	208.45	208.89	206.41	207.94	206.42	207.13	212.18	205.39	206.6	207.8	211.67	208.64	208.17	205.95	206.15	206.64	208.1	208.63	208.27	206.82	208.37	207.88	206.11	209.84	207.37	207.78	208.65	207.6	206.32	205.62	207.81	209.98	205.57	208.49	208.34	209.91	207.01	205.74
206.23	208.22	210.41	207.18	206.7	205.33	208.35	207.37	207.57	207.15	207.1	209.53	206.97	208.28	207.64	208.41	206.54	207.71	208.57	209.29	205.89	209.61	208.2	208.62	206.27	206.35	207.86	210.93	208.36	204.81	207.52	209.17	208.83	208.52	207.19	207.52	209.18	207.16	210.16	208.91	209.26	208.18	208.28	208.01	206.58	209.17	209.24	208.17	205.98	209.41
209.69	208.36	207.92	209.15	206.12	207.87	206.9	209.54	207.96	211.92	209.23	208.87	208.52	207.67	209	208.45	210.26	208.08	207.34	207.33	210.37	207.63	207.68	207.55	205.06	208.78	209.23	209.25	207.76	206.47	208.4	208.14	206.12	207	208.51	209.89	209.38	211.34	208.34	208.95	209.02	207.92	207.74	208.74	206.73	209.49	208.89	209.66	210.42	209.48
204.32	202.64	204.31	203.2	202.56	203.3	203.83	203.56	203.41	203.14	201.14	203.94	203.56	204.47	204.48	204	204.47	203.68	204.66	203.51	199.75	201.98	203.32	201.8	202.97	203.1	201.54	203.14	201.61	204	204.38	206.84	201.31	201.69	204.45	203.45	203.91	203.29	203.83	204.6	202.69	202.73	204.8	203.78	204.79	203.52	203.13	203.93	202.61	204.94
198.96	197.65	198.05	199.77	198.75	196.63	197.36	199.25	197.23	197.84	198.4	197.56	197.64	196.95	196.03	197.56	199.13	199.92	198.55	197.13	198.62	196.57	200.55	200.04	197.34	198.17	200.75	198.15	197.85	197.77	198.79	199.96	200.17	197.57	198.09	198.15	198.45	196.1	196.59	197.29	196.55	197.04	197.26	197.29	197	198.62	198.57	196.22	198.94	200.96
206.38	207.01	207.68	207.59	207.33	209.19	206.54	207.28	208.55	207.78	207.61	205.3	207.7	208.27	208.68	207.75	208.02	208.21	207.92	208.46	208.09	206.21	205.68	206.8	206.34	209.77	207.07	207.66	207.84	207.82	208.66	206.52	207.77	205.73	207.21	206.64	206.38	208.84	207.87	208.65	206.37	206.98	207.97	209.69	208.79	209.18	207.42	206.87	208.29	208.78
197.1	195.17	195.38	195.4	196.32	194.85	194.88	195.38	197.63	197.81	193.5	194.14	197.89	195.12	194.8	197.18	197.41	195.13	195.61	194.3	194.59	196.12	194.8	193.61	194.58	193.92	194.92	193.27	193.87	194.23	197.12	196.98	194.23	195.82	195.58	197.22	193.2	195.73	196.35	197.21	194.3	193.8	193.2	194.78	195.11	195.56	195.97	195.99	193.73	194.47
205.2	203.44	204.76	203.91	204.42	202.67	204.36	203.49	199.77	204.02	201.91	205.96	203.93	201.99	202.58	202.18	201.73	205.68	205.16	202.83	201.32	204.41	203.26	201.68	204.24	204.66	204.82	202.96	203.5	204.29	201.8	204.38	203.31	201.82	203.43	204.14	203.39	203.78	203.32	203.89	202.56	205.18	205	203.09	204.88	201.17	203.5	204.59	202.99	200.61
215.83	214.98	214.15	214.22	213.2	213.1	214.59	212.57	215.32	213.9	214.54	213.47	213.72	214.53	209.91	213.86	214.52	211.95	213.09	212.13	213.05	214.2	216.11	212.86	214.73	214.01	213.79	213.56	213.31	213.06	213.91	211.97	212.62	215.08	213.52	215.62	213.85	214.7	212.87	213.28	214.03	214.92	214.17	213.28	213.72	214.92	214.34	215.33	214.35	214.94
209.32	209.58	208.62	206.71	207.94	207.53	206.92	208.53	206.17	208.69	210.7	209.47	210.38	208.5	207.84	206.48	210.43	206.93	208.48	206.45	207.03	207.5	208	207.78	205.89	207.04	208.78	209.99	209.42	206.51	211.37	208.64	206.23	205.99	209.58	208.21	208.8	207.62	207.48	209.5	209.25	205.74	207.35	207.75	207.09	211.44	208.06	206.85	207.68	207.41
199.79	200.94	199.5	200.12	202.37	202.3	201.47	199.82	201.18	202.63	201.41	199.88	197.14	200.2	201.28	200.59	200.44	202.42	199.95	200.86	201.39	202.41	199.07	201.35	201.79	199.62	201.12	198.94	200.88	201.56	200.25	200.12	202.3	199.72	202.06	201.69	203.66	200.32	197.9	200.42	200.83	200.22	199.26	200.06	200.16	198.78	200.27	199.76	199.34	199.87
210.49	208.21	207.3	206.96	207.53	210.87	208.88	208.68	210.57	207.06	208.55	210.52	208.06	209.7	210.93	209.33	209.1	207.19	209.75	208.95	209.23	206.61	209.95	208.31	208.11	208.17	207.49	210.55	209.8	208.86	208.99	209.87	207.65	207.13	209.1	209.68	207.56	209.1	209.15	208.52	206.3	206.52	208.63	207.93	209.88	210.02	209.26	206.59	208.07	206.7
204.49	203.55	202.4	204.04	203.78	205.09	203.2	204.19	203.26	203.13	204.24	203.36	203.92	201.72	204.47	204.04	204.11	204.19	202.88	204.26	205.11	202.92	206.36	204.47	203.38	204.07	203.26	205.76	201.71	202.53	204.96	204.67	201.01	203.07	203.84	203.9	204.56	206.27	203.62	202.88	204.39	203.81	202.97	204.5	204.65	204.36	204.81	203.84	205.13	204.1
201.6	203.2	201.51	203.88	202.09	203.04	200.62	203.75	202.15	202.93	201.79	202.08	203.36	202.92	200.34	201.07	203.11	201.37	202.18	199.57	201.36	204.87	202.76	203.62	201.93	202.66	201.07	202.19	202.2	202.73	202.11	203.37	201.45	202.88	202.92	202.36	201.84	204.54	201.82	203.13	201.56	203.96	200.79	201.36	205.11	203.53	201.98	202.98	202.44	202.77
212.67	212.87	209.69	213.25	209.52	212.3	211.64	212.69	213.15	212.42	213.17	209.3	213.07	212.5	212.05	213.4	209.72	209.28	212.08	214.15	211.24	210.82	209.2	209.23	212.53	211.36	210.7	212.98	210.19	212	212.42	212.85	211.84	210.49	211.06	209.75	212.2	213.05	212.53	211.22	212.75	210.1	210.69	211.69	211.11	211.98	210.59	210.18	212.22	210.8
198.54	197.45	196.3	196.33	200.08	199.17	199.48	196.41	197.15	199.61	200.35	198.17	196.93	197	198.03	197.8	196.72	197.77	199.26	195.98	198.13	198.63	198.81	197.5	200.26	196.02	198.23	195.63	197.86	197.72	198.89	198.04	197.54	197.89	197.27	199.63	196.43	201.43	197.8	197.29	198.38	196.77	196.94	196.8	198.26	199.34	199.98	197.55	198.87	198.65
217.32	216.82	216.93	216.32	217.81	216.73	215.99	217.35	216.78	217.08	217.82	216.92	215.49	216.17	218.25	216.07	215.89	216.31	218.43	219.02	219.2	217.38	217.87	215.08	216.34	216.29	217.97	219.29	214.76	215.74	215.69	215.47	215.58	215.61	217.14	218.49	217.56	218.88	215.38	216.69	216.68	218.44	217.03	216.84	216.06	216.26	215.57	216.22	218.87	218.32
200.89	200.72	201.18	198.38	200.18	200.69	200.78	200.21	200.25	200.03	201.55	200.42	200.03	202.91	201.67	199.36	200.13	199.1	199.51	201.03	201.56	202.58	200.74	199.05	201.6	201.5	200.41	201.7	202.56	199.89	199.36	200.15	200.72	200.26	199.28	200.68	199.97	202.42	199.59	198.81	199.59	201	198.39	202.04	199.27	199.46	202.61	200.33	201.1	200.32
208.29	208.63	207.26	208.89	207.22	207.11	209.26	208.26	206.49	208.37	207.84	208.26	209.66	209.15	211.35	210.79	210.52	207.69	211.72	208.52	209.66	209.69	207.72	207.23	209.06	207.31	208.77	206.81	207.15	208.15	207.86	208.47	209.58	207.88	208.87	209.83	209.57	210.1	207.92	209.72	209.28	208.92	210.88	208.43	208.54	209.93	211.07	209.15	208.28	209.89
209.91	206.89	205.95	206.67	207.69	209.72	210.14	208.65	205.29	208.32	206.88	206.84	206.44	208.57	207.79	206.67	206.08	207.07	206.92	206.48	207.22	207.76	207.68	207.36	209.33	205.81	209.06	208.56	209.25	205.73	208.33	206.82	206.36	207.24	207.51	209.42	208.79	208.42	206.91	207.8	207.05	209.3	206.83	208.8	206.39	208.68	209.21	208.84	206.65	207.6
215.13	216.32	213.6	214.42	217.51	215.5	214.98	214.19	213.7	213.44	213.7	216.53	212.72	212.93	213.12	215.15	213	213.96	212.58	215.29	212.68	213.85	214.21	214.82	211.83	213.77	213.94	214.03	212.61	213.91	215.62	212.83	213.83	215.38	215.17	214.7	212.41	214.48	211.78	217.15	212.64	217.1	212.76	214.7	213.24	214.12	214.57	215.61	212.11	214.68
208.24	207.13	205.93	208.13	208.93	207.29	208.57	208.77	209	207.02	208.76	207.84	206.76	208.57	207.79	207.23	207.83	208.07	206.16	205.29	206.51	206.52	205.67	205.96	208.59	208.4	207.62	204.92	208.64	207.4	208.86	208.59	207.41	209.94	206.06	207.54	208.61	209.24	205.97	207.1	208.22	206.66	206.92	208.45	208.08	210.36	206.53	206.8	208.01	208.63
220.74	216.76	217.78	216.66	216.52	217.04	217.92	216.39	215.61	215.87	217.59	215.97	217.64	219.46	216.12	215.44	217.72	217.51	217.43	215.93	215.39	215.86	216.79	217.48	217.62	217.63	218.64	216.46	219.41	217.9	216.1	216.06	216.92	218.12	218.29	216.33	217.59	217.89	218.96	218.65	217.82	217.25	217.68	218.65	218.17	218.79	217.51	218.81	217.28	217.6
206.67	209.67	207.55	207.73	209.53	208.24	211.08	208.46	211.38	208.48	210.74	209.22	207.13	210.03	209.28	209.46	209.75	209.56	209	207.76	208.33	209.03	208.99	206.05	208.18	207.88	210.14	205.31	207.16	205.93	208.26	206.19	208.97	208.44	209.45	208.5	209.15	209.51	207.93	208.35	205.93	208.87	209.39	208.35	207.02	209.59	208.92	207.67	208.53	209.05
204.35	203.67	202.4	202.54	200.01	204.14	202.1	199.34	201.61	201.82	202.2	203.44	203.08	203.87	203.09	201.83	201.05	200.96	202.82	199.39	202.67	201.19	202.33	201.09	201.58	203.46	201.63	202.28	205.76	201.48	200.82	204.38	204.07	203.04	201.8	203.68	202.61	202.92	203.62	202.34	204.52	199.87	201.56	201.1	202.61	203.44	201.4	201.36	201.32	204.44
205.75	204.91	204.36	204.77	206.86	206.66	204.81	205.26	207.84	204.38	205.93	205.32	206.3	207.47	204.8	206.26	205.57	206.61	203.69	207.07	205.54	204.82	204.75	207.04	205.76	207.19	205.53	204.76	205.64	204.39	207.29	206.36	205.59	204.94	206.52	202.69	205.21	206.36	208.64	206.92	205.13	203.21	206.23	205.56	204.57	203.07	204.34	205.2	204.53	203.19
216.82	215.52	216	216.72	215.21	216.32	216.72	215.73	214.88	216.23	216.3	216.67	215.18	217.93	215.89	215.4	217.04	216.76	216.67	217.09	218.09	216.54	219.15	217.87	219	219.28	216.33	216.81	216.3	216.79	218.8	218.05	216.47	216.14	216.85	217.88	216.68	216.63	216.79	219.26	215.36	217.45	219.3	216.96	216.44	217.3	215.99	214.91	217.61	218.66
204.9	204.89	203.09	202.31	203.07	203.65	204.48	201.35	203.69	204.52	201.11	201	202.62	204.87	205.99	201.99	205.25	204.47	204.52	202.77	204.16	202.77	202.19	203.71	204.74	203.7	202.21	202.97	202.72	203.53	202.66	203.24	202.61	201.95	202.85	201.88	201.47	201.46	204.53	203.07	203.61	203.88	200.81	201.9	204.55	204.73	202.22	201.95	204.84	204.08
200.7	202.1	198.48	201.9	202.04	202.27	199.24	201.22	200.63	197.66	198.77	201.08	200.44	201.98	199.03	199.34	199.99	199.85	199.45	200.69	199.53	200.9	199.83	200.99	201.43	201.24	200.88	199.48	199.64	201.27	200.79	200.66	198.44	200.27	201.23	200.58	199.63	201.44	200.51	200.78	203.06	199.69	199.59	200.9	200.74	201.26	201.49	200.67	202.47	199.3
199.18	196.84	196.54	200	197.43	197.06	198.44	198.22	198.47	198.55	199.34	200.15	197.25	199.92	197.21	198.12	199.06	199.05	197.6	199.56	198.56	198.72	198.22	197.9	197.65	199.41	198.12	198.87	199.27	198.55	200.31	198.67	199.25	198.18	199.97	198.57	198.98	200.96	199.74	197.25	199.55	197.66	198.52	198.73	196.62	199.55	199.96	197.6	199.73	198.01
212.36	212.45	211.5	212.92	211.91	210.61	211.12	212.83	212.42	211.27	211.38	210.96	210.09	212.06	213.16	211.59	210.73	213.35	210.12	211.8	210.94	209.92	212.24	210.95	211.18	211.99	212.65	211.53	210.97	211.6	209.55	213.15	211.87	212.66	213.08	212.19	212.06	210.86	211	210.34	210.46	210.46	212.36	211.01	213.11	210.73	211.42	213.78	209.28	210.77
212.77	210.53	213.28	209.61	212.72	210.86	212.35	213.32	213.29	212.16	211.31	212.51	211.41	213.06	210.99	211.08	211.82	210.79	212.33	210.01	211.57	213.2	213.55	213.23	210.16	210.36	211.78	212.16	212.54	210.69	213.72	210.41	212.97	210.79	209.14	209.6	211.86	211.32	214.63	210.23	211.33	210.31	211.32	213.25	211.03	214.37	214.26	209.43	212.61	209.62
204.2	202.83	205.31	203.27	203.67	204.64	206.39	202.94	206.21	205.11	202.94	205.14	203.54	201.94	205.35	204.54	205.72	206.78	205.15	203.71	203.72	202.99	203.84	204.56	204.66	202.6	204.83	206.69	205.66	204.74	203.86	205.93	205.43	204.54	206.62	204.57	201.69	204.16	203.12	203.71	206.59	205.3	204.6	201.11	203.94	202.88	203.11	204.38	202.35	203.99
201.16	201.7	201.28	202.45	198.88	201.86	202.68	201.33	202.51	202.29	202.86	201.41	201.13	202.51	202.19	200.48	202.98	202.31	203.2	201.57	202.68	203.73	204.48	201.15	203.26	203.01	202.56	202.47	202.54	202.8	202.94	203.25	202.57	203.35	202.44	203.7	202.54	203.62	201.77	202	202.04	202.91	203.74	200.58	202.66	203.65	203.29	203.1	204.13	204.93
209.33	208.65	209.36	209.54	207.81	207.84	207.74	209.48	208.53	207.02	206.5	209.69	208.84	208.83	209.77	207.84	209.29	209.76	208.45	208.35	210.03	208.27	207.34	210.15	208.35	208.79	207.13	208.18	208.08	207.21	209.23	206.45	207.78	208.6	209.58	210.07	209.73	207.39	207.21	208.54	209.8	209.62	208.33	208.72	212.34	209.46	209.22	209.42	210.54	207.7
213.84	210.2	210.51	214.51	214.65	214.58	211.04	212.29	210.85	212.53	213.62	211.29	213.37	212.18	211.37	212.78	212.82	212.03	216.06	212.47	214.17	211.91	213.27	212.6	213.76	213.93	213.83	213.18	211.39	212.11	211.92	210.07	212.16	212.9	214.52	212.81	211.52	211.37	212.63	211	212.3	211.29	210.86	211.25	212.7	213.86	212.7	212.28	212.11	212.23
209.76	212.2	214.29	212.81	215.52	213.57	213.41	212.09	212.09	211.57	211.58	213.09	211.25	212.79	213.25	215.37	213.73	212.01	212.08	211.51	213.05	212.27	213.66	212.49	211.17	212.68	215.47	213.72	212.36	210.28	210.98	211.72	211.98	213.14	212.39	213.03	211.46	211.83	214.01	213.52	213.11	213.47	215.08	215.91	212.54	213.99	212.68	212.28	213.41	213.19
204.06	204.87	205.15	204.4	202.94	204.3	202.87	205.9	205.21	202.86	202.64	204.56	205.4	204.06	204.56	203.22	202.56	203.97	202.99	206.12	204.42	203.04	202.67	205.92	204.04	205.08	205.21	203.47	203.94	205.27	205.37	202.17	204.63	205.92	204.21	205.45	204.3	203.93	204.57	204.44	203.23	205.83	203.67	205.14	203.13	202.99	205.33	202.17	207.12	202.84
207.36	207.81	205.83	206.65	205.91	205.85	206.84	205.74	205.65	205.92	208.51	205.37	209.31	208.33	208.24	205.91	208.31	208.06	206.74	210.73	208.58	208.74	206.88	207.16	206.48	208.57	208.53	208.2	207.5	204.72	209.01	207.55	207.09	205.77	208.08	206.35	207.61	205	207.49	207.15	207.88	208.79	206.94	207.67	206.76	209.37	209.61	208.55	206.8	206.31
201.65	201.58	203.12	202.73	202.69	201.88	203.87	201.75	202.39	200.84	201.77	202.39	204.57	201.77	199.89	201.42	200.97	202.23	202.39	201.29	202.75	201.86	205.34	201.29	202.69	202.6	201.36	204.73	201.43	204.41	203.21	202.74	201.96	201.56	203.17	203.24	202.25	201.61	201.93	203.96	200.75	202.23	199.57	203.06	202.08	200.67	201.7	201.75	203.29	202.82
209.45	209.97	210.19	210.44	210.81	209.02	207.67	210.88	209.33	208.96	208.27	208.6	210.18	210.12	211.2	211.1	210.45	212.12	210.43	210.47	209.69	211.29	207.39	208.71	209.88	208.62	211.54	210.56	209.86	209.23	209.12	207.53	211.32	210.92	208.19	209.05	209.01	210.9	212.2	210.76	211.09	210.59	209.36	208.58	211.53	210.87	209.71	209.5	209.78	210.03
202.4	204.06	202.98	202.73	202.7	201.11	204.95	203.21	204.92	203.71	205.12	203.2	204.21	204.05	205.04	203.32	203.09	200.82	203.21	202.08	204.74	204.9	202.58	203.11	201.45	205.62	203.45	203.37	203.65	203.74	201.09	203.01	205.5	204.49	202.98	203.56	204.99	203.5	202.69	205.92	205.51	204.65	203.18	202.54	204.96	203.44	203.52	204.4	203.65	203.83
217.89	217.31	215.65	217.28	217.67	217.56	218.54	216.99	218.22	215.71	214.26	217.83	217.79	218.64	219.45	216.46	217.83	216.18	219.97	218.94	215.56	218.2	217.78	218.49	218.5	217.1	219.8	219.09	218.52	218.28	217.81	219.26	215.48	218.89	220.3	218	218.07	220.17	218.57	217.01	217.54	216.98	217.95	219.57	215.05	216.99	216.19	218.83	215.81	217.02
206.34	208.42	208.2	205.16	206.92	208.14	207.45	206.2	207.41	206.91	208.56	206.23	209.74	207.16	208.21	207.45	209.34	207.85	206.73	206.52	207.78	206.53	206.35	208.74	205.71	207.94	207.46	206.94	209.76	209.09	207.81	207.28	207.96	208.45	208.77	207.16	206.75	204.64	207.05	205.92	207.05	205.37	209.29	207.45	206.97	208.14	206.08	209	210.5	208.95
204.68	204.34	204.47	205.53	203.3	203.54	205.21	204.7	202.71	205.67	205.92	206.45	204.55	204.49	203.59	203.9	205.94	205.85	203.28	204.71	206.5	203.77	204.81	204.1	206.48	203.21	205.82	204.22	204.35	202.75	203.41	203.82	204.43	206.17	208.7	203.86	203.91	205.35	202.48	204.71	205.36	206.57	204.54	203.71	203.79	204.46	204.01	202.98	204.82	204.02
211.34	211.44	212.38	211.45	213.55	214.14	211.29	210.39	213.2	213.63	210.97	212.1	211.52	210.5	211.92	210.96	211.74	212.25	211.83	211.24	211.29	209.91	212.87	210.19	211.76	212.67	212.03	212.99	212.42	213.49	211.84	211.57	211.86	212.61	211.34	211.66	209.8	213.38	211.05	211.17	212.26	210.81	211.69	210.15	211.32	212.11	212.19	211.94	209.73	212.05
203.55	204.84	202.66	202.43	203.67	204.91	202.9	203.99	205.27	206.36	203.09	203.91	204	203.55	205.05	203.88	201.45	201.68	201.86	204.18	201.81	203.28	201.86	203.19	203	204.01	202.16	202.43	202.61	203.72	205.24	203.64	205.49	204.96	203.43	201.75	204.49	204.05	204.52	204.35	204.87	207.98	203.57	204.9	202.12	205.93	205	203.62	204.39	203.81
198.62	200.74	198.89	201.21	201.93	200.78	199.56	200.14	199.51	200	198.36	200.35	198.98	199.4	198.49	199.4	202.17	200.88	200.86	201.18	197.8	201.43	201.41	199.82	200.49	202.22	200.76	203.29	201.06	199.97	200.66	201.8	200.54	202.9	199.78	197.39	199.05	199.27	198.66	198.46	200.45	199.39	200.65	201.42	198.97	198.14	200.54	199.01	199.36	200.13
209.81	212.44	211.15	211.76	211.94	212.31	213.7	212.78	208.69	210.68	210.36	210.08	214.02	209.68	212.12	210.53	210.58	212.81	213.23	211.07	212.57	211.51	211.19	209.93	212.36	211.43	211.97	211.66	211.88	211.33	211.94	212.46	211.16	211.55	210.8	209.72	213.43	213.01	211.05	209.02	212.51	209.71	211.01	212.11	210.78	212.29	213.79	209.1	209.94	212.65
211.16	210.6	211.32	210.87	210.16	212.08	211.94	212.56	212.32	211.41	213.14	213.97	213.88	210.86	211.61	210.05	212.83	211.74	209.61	209.32	210	209.96	211.23	213.25	212.15	210.15	210.62	211.16	210.89	213.82	211.07	211.95	212.63	212.27	211.39	211.57	212.54	213.38	212.37	211.61	209.5	213.53	211.34	212.28	211.17	211.25	212.21	210.35	212.6	212.68
213.38	213.09	211.22	211.18	211.69	208.51	210.21	209.51	209.92	212.3	213.22	212.19	211.74	209.61	211.15	212.86	213.91	210.75	212.27	214.49	209.38	212.85	211.43	211.54	212.05	212.18	211	211.76	208.9	212.62	212.74	212.48	211.41	210.17	213.35	211.26	211.22	212.26	210.62	209.89	210.17	210.45	210.86	212.63	210.27	209.87	211.89	212.65	211.78	210.38
211.26	214.22	212.87	213.17	213.75	213.5	213.34	211.59	211.75	212.03	215.99	213.1	214.22	211.84	211.59	212.98	212.25	214.23	213.95	213.95	212.82	211.96	213.06	214.54	213.92	213.28	212.56	213.68	214.31	212.68	212.53	212.03	214.36	211.85	212.96	213.69	210.71	213.29	213	213.89	211.1	212.56	214.39	212.03	212.15	214.37	213.13	214.29	214.7	211.36
203.49	205.94	204.6	203.32	203.47	203.2	204.32	204.23	203.59	202.83	204.4	204.25	204.43	204.47	204.74	201.66	205.17	207.09	202.51	205.34	205.71	204.59	206.48	204.57	203.98	206.58	204.05	204.37	204.53	204.03	204.67	203.46	205.38	204.78	205.42	202.86	204.94	205.78	205.36	204.02	203.5	203.95	206.61	204.06	204.45	206.55	203.92	202.93	207.35	204.55
206.42	205.05	206.86	205.14	205.48	204.88	207.17	206.53	207.14	205.18	206.48	203.7	204.28	206.91	205.69	204.67	207.08	205.73	203.92	206.19	204.61	204.57	205.5	205.55	204.64	205.29	207	207.95	202.4	205.41	205.99	208.28	207.07	208.21	206.56	205.99	205.24	207.27	205.01	207.42	204.56	205.72	204.17	206.49	207.9	205.68	207.77	204.34	206.41	205.57
201.37	203.54	204.12	201.54	203.45	201.22	201.92	201.01	203.92	200.56	203.05	202.27	201.6	202.47	203.57	200.9	202.03	202.14	201.5	200.47	201.03	201.64	202.02	203.57	202.14	202.16	203.45	203.04	204.09	201.88	201.02	203.6	202.37	200.11	201.63	204.73	201.78	201.67	201.86	202.22	202.68	202.87	203.31	202.21	203.04	203.92	202.72	201.74	200.7	203.41
209.12	207.79	208.68	208.74	206.42	207.94	205.93	208.54	209.18	209.65	208.55	208.25	208.99	208.45	211.5	212.13	209.12	210.88	209.72	207.78	208.32	209.19	206.86	209.56	207.71	209.73	209.76	210.46	208.91	207.38	208.42	207.75	209.26	210.33	209.44	210.34	208.17	209.43	208.29	209.01	206.1	208.47	210.35	210.08	208.79	210.97	208.33	208.6	208.7	208.96
207.29	206.47	209.43	208.92	206.7	208.3	208.14	206.21	205.47	207.42	207.37	208.48	208.47	207.82	207.14	207.9	208.65	207.28	207.75	209.83	207.2	207.08	207.28	209.04	210.04	207.48	209.16	208.45	207.79	208.2	208	208.46	207.59	204.72	207.99	208.99	208.09	207.43	209.25	207.21	207.09	208.59	207.2	204.42	209.42	207.27	208.22	210.35	207.84	208.06
204.44	202.76	203.76	205.53	204.31	201.57	206.25	204.92	202.74	204.59	204.97	204.24	206.19	203.74	203.33	202.95	206.87	204.37	207.35	205.93	203.71	202.8	206.13	204.01	204.55	205.56	202.75	205.06	205.1	204.88	206.6	205.66	204.55	203.64	207.02	204.99	203.79	204.78	203.56	206.02	202.82	204.5	205.86	206.68	203.84	205.48	207.55	204.8	203.87	204.89
213.63	214.02	213.53	213.96	214.27	211.76	214.43	212.67	212.64	214.94	210.38	213.86	210.32	214.21	215.54	215.02	213.35	212.82	213.02	212.82	211.99	215.2	212.85	212.09	212.8	213.25	213.8	211.31	213.12	211.98	212.22	211.63	214.9	212.95	212.95	213.35	211.89	214.77	216.27	212.78	212.03	212.26	211.31	214.21	213.71	212.46	212.08	214.03	214.26	211.09
200.63	199.78	199.98	199.26	198.23	200.18	197.71	200.92	198.35	199.34	198.42	199.41	201.18	198.65	199.25	197.91	201.81	198.36	197.74	196.35	197.41	200.43	198.01	198.6	198.41	199.13	198.87	200.24	198.04	199.77	198.08	201.58	198.11	198.82	199.56	197.24	200.04	200.98	201.11	199.57	202.76	198.93	197.44	198.65	200.43	200.66	197.58	198.63	198.76	197.44
201.33	202.5	201.21	202.13	200.74	199.28	199.92	199.77	200.01	200.73	199.54	200.46	202.67	201.01	202.47	199.01	201.12	200.35	198.72	197.82	199.71	199.02	199.82	200.36	200.77	200.51	201.04	200.87	199.98	200.12	200.34	202.28	198.71	201.1	199.23	202.05	200.21	199.3	200.72	201.14	200.35	200.14	201.8	198.91	203.7	201.01	200.56	203.19	200.39	199.93
213.8	213.12	212.87	214.72	211.46	214.32	213.6	212.98	212.77	215.13	213.14	212.59	214.94	211.79	212.13	215.08	214.06	212.28	212.81	212.61	213.03	213.51	211.71	213.54	213.33	212.16	213.7	211.36	213.62	214.44	213.47	214.03	213.91	212.06	213.61	214.28	216.38	212.89	214.42	214.53	213.4	212.07	214.18	213.43	213.98	214.14	214.96	211.32	214.6	211.41
209.5	208.81	208.48	206.62	211.04	208.66	209.3	208.24	209.7	208.66	209.38	208.7	211.33	210.07	207.62	209.22	208.58	205.81	209.43	206.35	208.79	209.03	209.08	210.11	208.87	208.99	207.62	209.16	208.38	209.17	208.1	208.81	208.58	208.77	209.51	210	210.82	210.08	207.8	208.91	208.78	207.53	210.14	207.44	208.97	207.6	209.98	207.6	210.06	210.22
212.47	213.26	211.27	210.6	212.13	211.93	212.31	210.8	211.36	209.95	212.55	211.6	211.39	209.97	212.15	213.65	207.77	212.7	210.85	212.09	210.16	211.3	211.1	210.5	212.63	212.45	211.01	213.93	211.59	210.45	210.39	210.87	211.86	212.99	209.17	210.28	211.39	211.63	212.21	211.1	212.47	211.14	213.64	210.84	211.9	213.51	211.94	210.9	214.27	213.61
199.93	201.11	199.44	198.94	199.99	201.48	200.51	199.27	200.37	198.85	201.09	201.41	202.25	200.55	200.73	202.66	199.44	198.62	203.92	198.02	203.34	200.74	200.36	201.21	201.45	199.28	201.69	201.31	200.31	200.67	202.17	200.5	200.61	201.13	199.31	201.37	200.87	199.16	200.96	198.86	200.2	199.71	201.45	199.79	200.39	200.03	200.42	200.24	200.62	202.43
213.34	214.29	213.02	213.5	215.25	213.57	215.39	214.01	213.92	213.84	214.12	212.51	214.17	213.06	214.04	211.82	214.11	212.6	214.19	214.58	213.95	214.98	212.56	211.79	213.74	211.25	215.71	215.13	214.03	212.44	214.04	216.41	213.6	212.57	215.26	215.81	213.45	211.14	212.84	213.96	214.8	213.04	210.08	215.61	213.46	214.59	215.32	215.09	212.88	213.55
211.73	209.93	212.11	210.99	214.31	210.44	210.78	212.07	212.87	211.82	212.28	213.36	211.66	211.12	212.05	213.17	211.11	210.27	210.08	211.85	213.27	211.63	209.13	212.1	211.63	211.38	212.23	211.15	209.88	211.05	210.43	211.81	211.93	210.76	211.33	209.7	209.44	210.76	213.14	212.21	209.46	211.01	209.23	208.86	210.46	212.03	211.07	213.27	214.01	210.85
207.16	207.36	207.99	205.48	207.41	207.35	207.73	208.03	208.25	209.1	208.08	206.73	206.87	206.92	208.55	208.48	207.4	207.6	207.47	210.5	210.65	206.04	208.83	208.73	207.91	207.33	206.7	206.56	206.07	209.06	207.27	210.46	207.72	207.83	207.09	208.17	209.25	208.1	208.07	207.85	208.97	207.46	209.19	207.51	207.5	208.62	210.7	205.18	207.93	207.81
203.73	205.04	204.41	204.03	204.64	204.48	203.85	204.68	202.93	205.69	202.11	204.16	204.58	202.35	203.89	204.65	204.35	204.57	203.73	202.85	203.14	205.27	203.16	203.55	204.96	204.89	204.83	204.68	203.97	204.61	201.37	203.43	203.05	205.48	203.52	205.23	203.61	200.92	204.93	205.38	202.93	201.51	205.02	204.81	202.76	202.79	203.57	206	202.79	204.36
201.04	199.21	201.15	199.39	199.9	198.07	197.95	196.74	203.24	198.34	197.72	200.52	200.07	199.1	197.73	199.49	199.93	200.02	199.28	198.87	200.81	197.94	200.01	199.34	200.57	199.86	199.87	197.37	198.29	199.78	200.64	198.64	199.52	199.1	199.45	201.19	198.26	199.62	200.14	199.68	200.13	200.64	199.59	199.77	200.9	201.2	198.54	198.14	199.21	199.83
213.05	210.89	213.78	212.71	213.6	215.32	212.15	213.74	211.95	211.83	213.13	212.85	213.58	213.28	214.11	214.08	211.79	212.5	210.92	213.72	211.72	212.61	214.29	214.09	212.58	213.94	213.71	212.57	212.29	212.4	212.91	212.05	214.76	213.58	211.53	212.34	212	215.27	211.36	211.04	215.45	214.05	211.96	211.9	212.73	212.84	214.43	213.06	212.38	213.66
204.74	203.58	206.81	205.35	206.72	204.26	204.84	207.04	208.95	205.4	206.94	206.37	205.71	206.89	205.26	204.64	206.85	207.14	205.85	206.71	205.44	206.49	205.37	205.69	207.82	206.24	205.75	205.21	207.69	207.07	207.91	207.45	207.52	208.8	207.76	205.47	205.6	206.12	205.6	206.11	205.14	208.37	206.16	203.97	205.93	205.85	207.65	207.24	208.95	205.46
207.39	209.5	204.8	207.11	206.74	208.32	207.36	210.07	208.86	205.43	207.12	207.78	208.02	208.23	207.41	210.82	208.21	208.1	208.73	207.92	209.91	210.09	208.41	207.39	209.18	208.45	207.82	208.68	207.01	208.19	208.4	209.06	209.25	208.7	209.91	208.35	207.19	208.07	210.27	210.05	210.47	209.46	208.15	208.52	209.56	209.76	210.92	208.7	210.54	210.28
206.19	203.23	204.71	205.99	203.64	207.59	206.34	204.35	204.35	206.12	206.32	203.62	203.11	203.81	206	204.83	205.22	205.07	205.59	203.53	204.44	204.36	203.72	205.74	208.34	204.57	205.85	204.08	204.11	204.32	204.33	205.34	203.91	201.58	206.43	203.09	206.2	206	204.47	202.74	206.08	206.46	206.82	204.86	203.61	206.21	203.31	206.69	206.11	204.37
204.96	199.88	204.04	204.88	204.83	202.06	203.65	201.52	203.75	203.88	204.37	203.06	202.77	204.47	203.43	203.77	203.56	203.22	205.77	202.66	203.94	205.17	204.15	203.36	202.56	200.37	202.78	203.66	202.9	201.59	205.02	202.73	202.7	203.75	205.02	205.5	203.55	202.66	204.23	201.41	204.94	201.05	203.49	204.42	204.62	202.93	205.02	203.43	202.68	204.46
207.72	208.35	208.16	209.17	209.44	208.62	208.02	208.6	207.75	207.37	208.57	210.2	209.59	209.27	209.96	207.65	208.91	208.13	209.18	209.2	207.91	208.89	207.41	208.03	209.51	208.96	207.46	207.69	209.74	209.64	207.88	206.14	208.64	205.8	208.18	208.35	209.34	210.67	207.97	206.49	209.51	210.38	208.19	209.9	209.7	207.28	209.28	209.03	209.75	211.51
202.11	204.15	201.97	203.72	203.21	203.77	203.18	203.68	205.44	203.82	203.59	204.92	203.72	203.82	203.25	203.63	205.1	203.35	203.79	201.21	203.29	202.62	203.43	201.95	204.15	207.25	204.51	203.31	202.46	203.06	204.14	202.16	200.3	202.22	203.14	204.76	205.34	205.09	204.76	205.07	203.35	203.18	201.38	203.1	201.12	204.09	203.94	204.07	201.87	204.68
206.54	210.36	211.74	209.12	209.36	209.57	205.7	207.8	206.3	209.2	211.4	208.01	210.18	207.7	208.5	210.05	209.97	208.08	208.44	208.02	205.58	207.73	208.97	209	210.9	209.2	207.64	206.86	208.4	208.64	209.18	208.97	207.09	209.74	209.13	208.89	207.54	207.9	208.69	208.11	208.8	206.83	208.52	207.71	209.41	209.87	205.34	207.91	207.91	209
198	198.57	200.33	200.7	199.7	200.06	198.61	200.56	201.82	199.62	198.33	198.86	197.98	199.34	202.04	198.16	198.48	198.44	200.69	198.92	200.15	198.29	198.92	201.1	199.42	200.2	199.73	197.3	200.39	200.07	200.16	200.28	198.56	198.36	199.13	201.06	199.47	199.77	199.23	201.14	200.56	201.41	199.28	199.58	196.9	199.88	200.85	201.15	199.44	199.42
204.66	205.13	204.49	203.09	202.49	206.63	203.04	201.85	202.01	205.78	204.83	205	203.42	203.35	204.42	203.31	205.23	204.3	203.44	203.32	203.79	204.38	202.85	204.89	203.44	205.82	204.07	203.98	203.39	204.46	203.27	204.61	206.06	204.6	205.47	203.33	205.58	205.21	204.23	203.02	203.18	203.6	204.47	203.07	204.17	204.14	203.25	203.72	202.99	203.06
203.86	204.02	204.09	202.92	205.13	202.98	204.24	203.47	204.19	201.7	203.25	203.04	205.86	202.34	206.25	204.49	202.37	203.36	204.81	203.21	202.86	204.19	205.75	203.08	205.45	203.01	203.15	203.58	203.03	202.41	206.63	202.67	202.55	204.19	204.49	202.55	202.48	204.87	203.9	204.43	203.58	201.96	204.02	203.52	205.74	204.8	203.92	202.5	201.37	204.21
205.74	204.76	206.89	204.46	203.02	203.28	204.99	203.95	205.21	204.41	204.34	204.46	205.41	203.83	203.44	203.37	206.37	204.52	204.81	206.52	204.92	202.49	204.97	205.04	203.8	202.37	205.15	206.2	203.44	204.85	203.24	206.58	205.22	204.3	203.27	203.17	205.85	205.64	203.43	204.7	205.78	204.67	203.96	205.5	205.35	207.65	206.15	206.46	204	206.32
199.8	199.61	201.17	200.07	200.36	200.03	198.86	200.2	198.92	198.86	198.44	197.75	199.94	199.86	199.85	201.43	199.8	199.98	198.56	201.15	199.81	201.55	201.04	202.95	201.32	199.89	200.67	199.54	199.9	200.41	199.73	199.95	199.01	200.66	200.04	201.78	201.49	199.16	199.59	199.41	198.48	198.9	201.65	201.49	200.37	200.15	201.32	199.11	200.21	198.85
206.14	204.8	206.17	205.32	204.57	207.95	202.67	207.73	206.02	204.88	204.49	203.97	204.39	202.93	205.91	203.67	206.23	206.38	206.09	204.46	205	204.93	205.8	205.81	207.58	206.12	203.97	206.65	204.54	205.56	205.21	205.14	205.67	203.05	205.42	204.41	205.39	205.4	205.37	206.38	203.41	205.52	204.52	204.25	203.97	206.69	204.75	205.13	204.91	202.14
207.56	208.62	208.69	208.97	210.01	206.33	207.04	206.83	207.4	208.9	207.37	205.68	207.02	209.07	208.3	206.16	208.76	209.23	207.76	206.44	207.28	206.71	207.97	206.18	205.03	209.81	208.71	206.7	205.11	206.9	206.23	210.21	207.21	207.14	207.74	209.37	208.58	208.48	206.4	207.69	205.92	208.62	209.16	209.68	208.07	204.79	208.17	208.51	206.77	209.15
194.75	197.25	195.85	196.56	196	193.83	196.96	194.17	197.87	193.66	194.4	195.97	196.09	192.74	193.84	193.29	195.94	195.23	193.9	193.17	194.21	194.45	196.73	195.63	195.57	196.91	194.87	195.79	195.57	194.4	194.98	196.84	193.23	195.34	195.03	194.26	196.07	194.88	194.23	196.53	197.16	196.61	194.06	194.27	194.8	195.15	196.93	196.24	193.36	193.74
212.82	212.41	211.95	212.36	210.36	211.31	211.85	211.7	210.83	209.94	213.45	212.81	211.53	210.87	212.88	212.84	213.25	210.49	211.05	212.4	210.08	212.05	212.73	211.13	211.37	210.38	211.73	212.52	212.78	213.67	211.09	210.28	211.86	209.93	212.03	210.21	210.5	212.8	211.66	212.96	211.35	211.34	211.79	210.18	210.36	210.8	209.6	210.96	213.55	211.82
207.68	208.53	208.65	208.59	208.83	209.45	209.89	207.54	208.38	209.41	207.89	211.51	208.22	210.73	208.07	208.36	208.41	208.08	209.46	209.19	207.04	205.18	210.39	209.89	210.36	208.09	207.89	209.85	209.49	210.55	210.2	208.05	208.69	208.37	209.89	209.59	208.07	208.23	206.39	210.27	208.24	205.92	208.44	210.35	208.12	206.9	207.88	210.3	209.14	207.34
209.6	205.92	208.08	208.13	207.71	209.63	208.83	206.99	207.71	208.65	206.9	210.08	210.4	205.27	209.79	209.67	207.35	210.6	209.96	208.31	208.29	207.32	208.89	208.11	210.56	207.7	208.41	209.2	206.94	208.71	209.86	208.72	209.39	207.69	207.26	209.08	210.17	209	209.09	208.47	209.96	209.65	210.55	207.55	209.12	208.66	208.61	209.56	208.74	208.42
200.6	200.94	202.01	203.19	203.56	202.04	200.83	199.14	206	200.36	202.24	202.57	203.29	203.36	202.67	201.17	202.91	203.26	202.31	204.51	201.14	203.17	203.95	203.08	203.62	202.95	202.14	202.67	202.73	203.52	203.48	201.09	204.61	204.71	202.8	202.31	204.31	203.32	202.2	203.57	202.07	202.99	204.05	202.47	203.24	203.07	203.77	203.64	200.85	203.1
208.93	208.75	208.8	209.31	208.57	209.9	208.19	207.75	208.97	208.01	209.12	208.88	209.01	211.55	209.11	208.57	208.08	208.09	212.73	209.36	206.64	208.58	209.35	208.88	208.44	206.45	209.34	208.67	208.83	209.46	210.56	210.26	206.88	207.35	207.1	209.05	209.38	207.88	208.32	208.33	209.12	207	209.96	209.73	208.66	208.06	209.22	209.45	206.76	208.05
213.17	211.24	212.74	213.89	213.04	213.35	213.72	213.53	212.73	212.34	213.73	211.73	211.66	214.89	211.26	213.31	214.33	213.63	210.33	211.9	212.68	212.91	212.28	212.82	213.83	213.98	214.74	213.32	213.41	212.46	212.89	211.65	212.18	210.26	212.71	211.57	214.34	211.37	211.66	212.95	212.64	210.99	213.95	211.29	212.8	212.33	211.48	212.68	211.53	212.38
207.89	208.8	205.19	208.96	206.17	208.39	208.07	206.53	206.39	209.6	210.03	209.11	204.73	207.51	209.62	207.21	208.43	207.22	210.24	209.5	209.56	208.76	207.67	208.57	209.41	207.51	207.94	206.5	208.73	209.38	206.9	206.83	207.79	205.32	208.43	208.65	206.43	205.76	209.44	211.33	209.85	209.64	208.91	206.93	207.23	206.47	206.69	209.14	208.87	206.52
217.22	219.2	216.77	216.98	216.67	216.73	218.37	218.2	217.9	217.24	216.47	216.98	218.48	217.4	216.16	216.88	215.97	215.95	218.37	216.46	215.77	218.09	216.45	215.25	218.22	217.53	216.71	216.81	216.12	216.77	218.84	220.36	219.21	216.2	217.01	216.96	215.88	214.35	218.32	215	217.83	215.14	219	218.65	217.09	216.71	217.11	218.5	218.97	216.19
208.73	209.55	208.55	208.81	207.28	209.1	209.25	208.78	207.53	207.88	208.03	209.18	209.69	208.53	208.2	209.19	209.12	208.37	208.38	209.37	210.12	209.07	209.23	208.27	208.88	211.23	208.51	208.52	207.2	207.16	211.04	208.89	207.39	208.04	210.8	207.06	207.75	209.28	208.53	207.19	208.86	210.06	209.18	207.21	209.34	208.04	207.89	208.87	211.2	207.75
199.48	201.49	200.97	201.89	199.15	200.54	201.51	201.89	201.32	203.39	200.42	201.94	202.03	201.93	201.77	202.3	199.24	198.48	200.42	200.24	199.98	201.05	199.89	201.39	201.7	201.62	202.84	202.81	201.15	201.58	201.12	199.2	200.04	199.92	201.43	198.8	201.76	201.57	202.02	200.88	202.02	198.81	201.17	199.77	202.06	201.87	199.01	198.74	201.29	202.21
202.33	202.92	202.62	201.69	201.81	203.36	200.77	203.33	205.1	202.73	201.04	201.04	204.6	203.7	202.05	202.64	201.33	202.04	202.46	201.21	203.36	200.59	200.33	201.99	204.48	201.35	203.33	201.85	205.82	197.17	203.52	200.46	201.94	200.62	201.29	203	202.13	202.87	201.51	202.42	203.79	201.49	203.02	202.56	202.16	201.85	201.8	200.81	201.61	203
205.24	203.32	206.89	205.36	205.55	205.57	205.3	206.45	204.24	206.04	204.47	204.11	204.74	204.22	206.78	205.24	205.92	206.21	204.81	206.92	201.45	202.24	205.63	203.67	203.44	204.63	204.31	205.7	204.18	206.77	204.97	204.09	204.62	205.22	203.03	204.8	203.09	205	205.24	202.01	203.73	204.6	205.28	208.05	205.53	203.77	204.38	204.82	205.38	204.79
212.73	212.27	212.77	210.02	210.04	210.32	210.11	212.68	212.24	209.15	211.79	211.83	210.93	210.55	213.61	212.13	211.42	212.94	209.55	209.88	212.13	210.57	211.15	213.56	214.08	212.13	211.26	210.66	212.47	211.48	209.56	213.01	212.58	213.59	211.06	212.15	211.67	211.99	212.14	209.57	213.4	213	209.98	210.42	211.91	215.19	210.75	210.39	211.93	212.38
199.71	202.4	199.82	200.94	198.79	201.47	201.2	200.29	199.67	200.37	201.55	199.51	201.18	200.62	198.5	200.7	200.49	201.56	201.38	200.86	200.62	199.47	200.86	198.78	200.86	201.24	199.86	199.67	198.42	200.5	203.22	200.9	202.26	199.89	200.72	201.06	197.8	200.08	201.56	200.25	199.4	199.86	200.52	199.52	202.85	201.64	198.75	202.46	198.58	198.95
197.85	198.77	196.4	198.41	199.71	197.57	198.76	196.93	198.12	199.14	198.15	197.43	195.43	197.48	198.41	197.69	199.78	196.89	198.93	197.47	198.13	198.82	199.51	197.33	198.28	196.67	199.24	199.36	199.83	199.23	198.2	197.05	198.9	196.05	197.82	194.88	196.53	201.11	199.75	195.88	199.4	196.46	198.59	198.58	196.41	198.13	199.94	199.88	198.6	196.79
209.36	208.96	211.61	209.69	212.14	209.77	211.02	212.02	213.08	210.86	211.47	213.52	212.04	212.37	213.72	211.36	209.05	212.37	211.39	212.16	211.18	213.24	212.22	209.97	211.54	211.02	208.7	209.16	212.18	212.02	212.08	209.09	211.35	211.81	209.49	210.12	212.7	212.36	211.74	214.16	208.7	210.88	210.23	213.56	211.72	212.61	212.69	210.14	212.45	209.08
208.38	205.55	210.66	209.39	206.73	208.62	208.68	207.88	205.3	207.73	206.99	208.91	209.46	207.63	207.87	208.74	206.86	207.92	207.03	208.52	206.59	210.06	206.8	208.14	207.25	208.41	206.53	208.94	206.02	208.06	207.26	208.63	209.17	206.28	206.4	208.04	206.41	208.93	208.13	206.84	205.89	207.8	208.19	208.64	209.01	209.12	208.37	208.58	206.97	207.07
210.01	211.27	209.1	213.67	210.04	209.41	209.33	209.19	208.78	209.51	213.42	211.31	211.39	210.95	211.19	211.91	211.37	210.06	209.96	211.56	210.51	211.48	211.47	212.29	210.88	213.08	210.19	209.95	211.59	210.51	213.77	210.72	212.49	210.23	212.57	212.52	212.09	211.46	214	211.31	210.58	212.63	211.92	211.82	212.47	210.78	211.19	210.8	211.69	212.92
208.37	207.94	209.04	210.49	209.02	210.71	206.72	207.48	207.56	208.31	210.56	208.19	209.81	208.71	208.57	209.12	208.52	208.21	208.49	208.66	209.43	207.25	209.05	208.87	209.66	208.38	209.11	210.2	207.08	208.26	206.54	209.07	208.87	207.32	207.35	207.84	208.93	206.6	207.78	209.43	206.93	209.94	207.49	205.19	209.37	210.15	207.1	206.2	208.63	208.48
203.64	204.69	205.12	205.23	206.4	203.74	202.12	205.75	204.75	205.02	206.24	204.8	203.96	206.09	204.68	205.59	204.69	204.61	205.79	204.51	202.07	204.05	206.28	202.5	203.86	204.2	203.12	205.79	203.46	205.62	204.06	204.51	201.84	205.12	205.97	203.34	203.75	206.72	207.67	207.06	203.29	205.91	203.22	203.91	204.06	203.48	203.51	204.36	204.42	204.36
209.24	208.1	209.89	209.84	207.41	208.16	209.79	208	208.16	210.23	209.89	208.95	211.38	209.74	209.43	210.12	205.81	207.69	210.84	209.68	208.49	210.54	206.58	209.48	209.15	210.08	209.89	210.33	209.07	209.89	207.01	208.54	211.24	209.09	208.92	206.19	211.07	208.87	208.83	210.57	209.3	208.7	208.49	208.94	210.96	211.66	210.46	209.13	208.39	209.44
205.45	202.06	204.24	203.13	204.38	206.34	203.42	204.79	206.29	205.59	202.92	204.33	205.91	206.13	203.14	204.23	205.38	205.19	206.91	203.97	205.5	205.99	203.79	205.91	205.91	206.4	204.84	202.51	207.45	204.14	204.25	205.19	204.78	205.73	204.25	205.02	202.89	203.9	203.15	206.66	205.16	206.6	204.1	205.42	202.18	204.7	205.37	204.31	206.48	204.81
202.9	205.37	205.01	203.33	206.8	205.24	204.21	203.05	205.55	202.31	204.19	204.05	202.53	202.81	204.07	204	205.49	202.52	205.33	203.51	205.62	201.38	205.49	204.72	206.05	203.7	203.01	205.01	205.04	202.39	205.48	204.11	204.32	206.41	204.4	204.62	204.01	203.2	202.61	207.01	203.59	204.65	202.93	205.86	202.85	202.45	204.22	201.84	203.84	202.68
206.36	206.69	207.83	208.89	208.23	207.04	207.47	206.7	207.42	206.68	208.01	206.6	206.93	207.93	205.5	208.49	205.96	205.98	209.79	209.17	205.88	207.82	209.43	209.08	207.44	205.23	209.07	209.17	206.68	209.5	205.99	207.12	208.99	207.43	208.23	208.87	206.14	206.19	208.48	208.59	208.18	206.06	207.47	207.02	210.22	208.27	208.11	207.04	207.96	205.06
208.21	206.4	208.86	208.6	208.59	208.86	210.35	207.24	207.63	207.02	208.24	208.32	208.48	208.54	208.88	209.41	206.76	207.42	206.63	209	208.53	206.4	206.27	207.74	206.81	205.59	207.98	210.11	209.6	210.35	208.81	207.7	206.06	209.46	206.54	207.02	208.05	207.64	207.58	207.53	211.23	207.47	206.19	207.68	210.47	208.43	205.9	209.3	209.13	210.33
196.67	197.05	197.17	197.48	196.83	198.84	198.67	198.95	197.76	197.12	197.05	196.1	198.3	200.07	198.86	196.06	199.19	197.36	198.72	199.37	198.17	195.24	198.64	200.32	199.32	198.66	196.74	198.58	199.47	197.93	198.47	201.1	199.68	196.85	198.18	198.77	197.43	199.08	198.15	200.67	197.4	197.08	198.44	198.24	199.18	197.95	195.34	198.08	197.67	197.89
205.19	204.55	203.57	204.11	204.59	206.73	204.94	204.03	204.97	205.24	202.34	201.02	207.37	205.1	205.52	205.85	203.56	203.18	205.11	204.81	204.43	204.65	204.91	205.25	204.22	205.3	202.25	202.83	203.98	204.59	204.25	204.48	204.4	204.99	203.76	202.95	204.35	205.18	205.52	205.01	203.77	205.24	203.71	205.11	205.09	206.05	205.38	204.93	204.84	204.72
205.73	208.21	206.33	208.14	209.32	209.07	207.74	208.07	206.55	208.6	206.34	208.33	207.53	207.2	206.96	207.5	209.52	207.58	209.07	206.68	208.13	209.14	207.96	207.09	206.34	204.71	208.23	206.52	208.82	210.32	208.7	208.52	207.51	206.37	207.47	206.16	209.63	207.59	210.24	206.58	209.75	207.73	205.63	208.33	207.35	208.54	207.34	205.65	207.7	207.37
212.63	213.3	211.67	209.91	212.31	210.62	211.75	213.75	212.91	213.27	211.39	212.57	211.27	213.38	212.2	210.26	211.82	212.52	212.57	212.01	213.42	212.1	213.63	211.64	210.31	212.43	212.94	212.32	213.48	211.59	210.82	213.22	214.02	214.73	210.87	212.11	214.14	212.84	212.17	210.23	213.76	211.59	213.63	211.66	211.62	211.7	213.08	212.42	211.24	213.08
208.94	211.08	206.66	208.12	210.98	208.61	210.39	208.7	208.25	209.55	210.63	206.85	209.7	207.87	208.33	210.71	210.8	209.45	210.13	210.13	210.64	210.75	210.58	208.02	209.23	210	211.25	209.43	209.76	210.61	209.97	209.26	209.61	211.72	210.79	208.99	208.58	206.63	212.91	207.8	209.28	208.83	209.81	210.77	209.56	210.93	209.51	210.27	208.34	209.52
207.63	208.12	208.78	209.88	208.01	209.27	207.65	207.51	209.49	208.63	208.19	210.17	206.77	208.8	208.6	208.05	208.12	209.12	206.72	209	208.99	208.66	209.77	206.89	208.69	207.51	208.39	208.86	210.42	208.04	208.89	208.11	208.4	206.75	208.26	207.28	209.47	206.06	206.41	206.89	209.26	209.12	209.65	208.91	209.37	208.41	205.18	208.95	207.9	208.7
207.14	206.78	209.34	209.66	209.53	206.91	207.26	206.08	207.49	207.22	208.4	210.23	207.67	209.04	207.94	206.61	206.43	210.18	206.55	206.51	207.13	207.9	205.43	210.45	207.77	207.57	207.61	208.26	205.59	207.98	207.28	208.06	206.76	207.51	206.4	206.28	208.31	207.29	208.19	206.19	208.87	207.8	208.09	205.51	209.37	209.25	208.42	207.58	207.67	210.33
211.13	208.08	211.08	210.11	207.29	207.63	208.86	208.45	207.75	208.45	209.15	206.15	208.94	207.07	207.88	207.1	207.27	208.54	208.06	205.56	207.02	209.27	209.72	208.37	208.24	206.72	206.45	208.92	209.62	208.38	208.6	209.63	208.8	209.27	207.84	209.97	208.06	208.51	207.35	208.07	207.96	209	207.75	208.8	205.62	207.69	208.77	206.02	208.36	205.82
205.9	207.8	207.39	205.29	208.3	208.62	209.64	208.62	209.49	206.4	206.61	209.15	207.61	208.88	209.09	208	211.54	209.11	206.96	208.41	208.81	205.44	207.57	207.28	204.34	207.03	207.16	207.89	208.22	205.44	206.88	206.73	208.86	206.03	207.86	204.99	207.44	206.83	206.69	206.65	210.3	206.63	206.49	208.39	207.91	207.11	206.05	209.1	209.37	207.97
202.96	202.34	205.55	201.62	201.13	201.82	202.45	201.44	203.59	202.41	203.07	201.31	202.67	201	203.44	201.73	201.88	201.76	201.8	204.46	201.78	203.27	203.12	204.18	204.64	203.41	203.09	201.88	201.81	201.71	201.49	204.7	203.67	204.36	202.15	201.57	203.86	204.09	201.15	204.93	203.27	202.94	203.89	202.07	203.42	201.78	202.04	204.06	200.94	202.95
211.6	214.13	211.07	210	211.65	212.15	212.98	213.1	212.94	214.28	210.77	212.13	212.88	211.29	212.34	212.94	212.49	212.67	211.42	211.61	214.42	213.89	213.87	213.52	211.51	212.8	212.81	213.38	213.88	213.91	214.48	214.39	211.6	212.51	209.78	210.68	213.68	212.09	212.72	211.78	212.84	210.78	212.98	214.59	212.18	210.83	211.84	211.83	212.94	212.88
197.03	196.62	197.3	197.22	199.46	196.92	199.22	200.12	198.91	199.26	197.31	197.32	198.21	198.4	196.02	197.3	195.95	199.85	199.56	198.49	197.85	196.25	198.38	196.17	200.82	198.86	197.97	197.55	195.93	200.91	197.76	198.87	197.42	198.35	198.97	197.28	199.04	198.91	197.04	197.1	196.59	198.49	196.54	199.02	198.53	199.37	197.3	198.49	196.16	198.51
207.54	208.21	208.8	207.38	209.3	209.81	209.32	207.86	208.91	208.2	209.14	210.13	208.03	208.15	206.96	209.3	209.66	210.35	208.6	207.23	210.72	208.53	209.5	209.69	209.58	208.93	209.6	209.2	207.36	207.03	208.12	206.81	208.86	207.48	208.97	206.79	207.41	207.61	207.89	209.19	208.85	209.86	208.9	210.75	207.42	208.02	207.94	205.48	209.08	207.31
205.34	206.83	208.86	206.27	205.82	206.75	204.07	205.07	206.67	206.69	205.17	208.03	206.34	208.34	206.25	208.39	206.14	205.29	206.76	206.62	206.28	205.64	203.97	208.75	207.18	207.66	207.65	207.56	205.89	207.94	206.17	206.34	206.02	206.95	207.33	205.26	204.74	206.52	207.15	206.66	205.11	205.33	204.69	208.68	205.88	208.73	206.68	207.68	206.5	203.01
214.36	213.9	214.01	213.55	215.74	214.85	215.24	212.99	214.22	215.04	212.43	213.08	213.42	214.2	213.12	213.88	211.98	214.11	211.82	214.68	214.61	214.48	214.03	212.22	214.77	214.26	214.02	213.31	212.81	214.34	212.25	213.47	214.77	215.74	215.66	214.73	214.85	214.78	215.61	213.61	215.46	215.08	212.95	213.71	213.69	214.22	213.24	213.64	214.65	213.82
216.36	217.77	218.03	217.81	216.94	215.8	215.53	218.37	216.73	215.58	217.65	217.04	215.5	218.28	215.22	216.21	215.75	215.97	217.78	217.77	216.21	216.77	218.26	217.27	216.32	215.22	216.64	214.88	218.31	216.23	217.69	218.62	217.88	214.9	215.07	216.17	219.35	217.98	218.02	217.02	215.27	215.99	215.91	215.25	215.76	217.73	216.57	219.18	216.49	214.9
209.09	207.96	208.38	208.97	210.96	208.92	207.11	209.8	211.55	209.63	210.67	209.96	210.75	209.69	207.78	209.9	207.66	209.1	211.13	209.65	210.14	209.22	209.55	209.49	210.27	209.14	211.27	209.61	209.56	208.16	211.63	206.48	210.76	210.29	209.98	209.9	209.25	208.46	209.06	209.95	210.27	211.78	206.96	210.73	209.08	208.3	209.94	211.59	209.41	210.28
209.09	208.85	208.78	208.92	207.56	206.12	211.69	211.51	206.96	208.04	207.99	209.32	208.1	208.45	208.44	208.33	207.46	211.01	208.3	208.65	208.38	206.67	208.65	207.01	208.61	208.81	209.59	208.51	206.37	207.63	208.61	209.62	208.72	208	208.07	209.24	207.9	207.59	207.35	207.07	205.8	207.34	207.26	207.82	207.91	207.97	208.74	207.53	207.89	208.33
212.16	210.5	210.34	212.68	211.45	211.95	210.77	211.29	212.11	212.15	212.6	212.65	212.57	210.98	212.78	210.38	212.44	212.75	210.72	212.04	212.94	211.42	212.36	213.03	211.52	212.29	210.78	212.91	213.76	209.69	211.68	208.94	212.21	212.68	212.85	211.55	210.36	210.89	210.5	213.14	210.76	211.47	211.66	212.13	211.85	214.06	211.31	210.91	212.14	212.89
210.47	212.99	214.15	211.2	212.67	212.59	212.96	210.65	210.74	212.23	211.8	213.11	209.28	212.54	209.19	211.19	211.65	210.71	213.58	212.66	211.03	212.64	213.05	212.51	210.85	212.55	211.93	212.28	212.93	211.9	213.91	211.74	213.44	211.22	210.87	212.62	211.7	209.13	213	211.38	212.49	212.79	210.81	210.61	209.44	213.61	211.75	211.86	213.11	211.67
212.11	213.17	213.41	210.22	210.19	211.04	209.36	210.11	211.51	213.39	210.53	210.68	211.98	210.63	213.08	209.61	212.12	213.38	212.21	211.4	210.91	211.16	210.88	212.54	211.72	212.36	210.94	212.78	209.25	212.69	210.73	211.45	210.19	209.68	214.98	211.53	212.23	209.37	211.78	211.9	210.88	212.39	212.9	214.41	211.41	214.02	212.06	210.48	211.53	212.31
208.62	206.01	206.69	208.55	206.42	209.34	208.13	208.91	209.11	206.02	209.19	206.49	209.01	210.35	208.61	208.34	208.19	208.43	210.6	205.7	208.32	209.13	208.07	210.95	211.82	209.56	207.82	208.4	210.85	207.96	207.71	209.46	209.96	207.61	209.46	210.61	208.7	208.14	208.66	208.17	208.96	207.2	207.86	209.31	209.21	209.83	208.25	209.88	207.05	208.02
216.57	218.03	216.55	214.84	216.94	218.93	215	218.23	217.01	218.06	217.22	218.4	218.04	217.16	215.38	218.41	217.83	215.45	215.19	215.62	217.93	217.04	214.94	217.23	214.73	217.99	218.12	217.42	217.6	217.81	216.63	217.01	216.57	214.68	217.55	217.46	217.95	216.75	215.88	216.67	214.34	217.02	216.32	216.2	216.79	217.12	218.31	215.71	217.6	216.84
192.5	192.89	196.16	194.47	194.91	194.83	192.98	194.85	193.14	195.8	193.31	192.8	193.5	193.89	193.41	196.03	194.47	193.59	194.26	191.47	194.95	195.43	196.6	195.13	194.76	194.53	192.43	193.76	193.5	193.72	192.64	195.22	194.47	192.34	196.55	195.02	194	190.9	195.35	193.55	193.14	194.31	193.21	195.43	193.79	195.08	195.68	195.01	196.33	192.56
210.39	207.92	207.57	208.64	208.64	209.06	206.27	209.77	208.99	208.22	209.44	208.35	207.4	208.28	210.44	210.01	208.82	210.09	211.19	209.06	210.17	207.56	207.28	208.22	208.71	207.41	206.95	209.25	207.53	207.71	208.5	208.15	207.75	208.57	208.3	206.85	209.59	207.94	208.65	212.14	212	210.07	207.88	208.11	208.18	208.95	208.45	207.5	210.65	207.46
214.43	214.68	214.04	211.96	212.39	212.04	212.48	212.1	212.85	215.25	212.67	214.47	214.6	210.85	212.16	214.12	214.36	212.71	212.97	214.4	211.86	213.42	213.39	211.28	213.19	216.65	211.38	211.64	212.38	211.15	213.01	214.2	212.95	213.42	213.73	212.44	212.92	212.76	211.67	212.95	213.2	213.34	213.29	213.4	212.49	214.23	210.69	212.06	213.42	214.66
212.8	210.74	211.5	213.4	210.65	211.37	211.55	211.59	210.72	212.76	213.3	212.93	212.94	212.87	212.51	212.62	213.21	212.99	212.77	208.69	213.85	213.37	210.67	213.34	209.17	211.39	211.51	210.47	209.2	212.23	213.41	211.36	210.7	212.3	211.12	211.34	210.61	209.78	210.84	211.18	211.87	212.58	212.36	212.63	209.51	209	211.89	211.57	210.92	211.98
201.25	202.27	203.16	203.11	205.2	204.41	203.96	202.82	204.69	206.04	203.18	203.71	200.69	203.39	203.54	202	203.37	204.41	202.91	201.23	203.65	205.14	202.46	204.4	205.04	203.24	203.01	202.47	205.24	202.19	202.86	204.82	201.98	203.54	203.18	201.19	201.33	204.99	203.56	204.16	204.12	203.76	202.68	203.86	202.44	203.11	204.63	201.31	203	201.22
209.56	208.78	208.53	208.4	207.41	206.83	208.81	208.03	208.71	207.74	207.02	209	206.42	207.12	206.98	208.76	207.75	209.16	208.16	206.14	207.47	206.49	207.62	210.16	206.75	206.24	207.37	203.64	206.43	207.77	206.5	208.29	206.31	206.45	203.95	207.49	206.36	206.83	207.2	207.96	211.25	207.69	207.76	207.56	208.44	208.81	208.19	207.52	207.42	209.28
199.68	200.72	201.77	201.06	199.37	201.86	200.39	200.35	202.49	201.25	201.57	202.1	200.66	201.74	200.43	199.43	201.45	200.46	201.82	201.24	198.11	200.47	201.08	199.87	202.02	200.78	201.34	202.07	200.23	201.66	200.27	201.12	200.92	200.63	201.2	200.39	200.02	200.49	201.65	200.34	201.82	202.2	203.3	200.85	200.96	201.54	202.9	199.84	201.22	200
210.61	211.09	211.86	211.92	212.11	211.27	211.5	211.68	211.81	212.14	211.32	211.92	212.44	210.33	210.22	212.79	214.36	209.71	213.49	209.97	209.85	210.88	211.78	210.52	209.72	210.58	212.44	211.62	211.05	211.26	210.53	212.5	212.04	211.86	211.09	209.84	211.39	213.21	211.45	209.9	210.18	210.87	210.42	210.61	212.8	212.59	214.59	211.95	212.48	208.55
208.78	208.45	205.49	206.87	207.55	206.14	210.02	207.31	207.58	207.24	208.98	208.43	207.14	207.65	205.57	209.58	207.5	207.45	204.8	207.37	206.5	208.74	207.82	207.73	210.2	208.55	209.31	208.65	209.3	208.42	206.44	205.67	206.21	207.73	207.57	206.1	209.72	207.73	205.82	206.86	209.26	208.63	206.78	207.22	207.15	207.03	208.65	208.42	208.45	206.59
202.62	205.11	204.66	202.3	205.17	204.81	202.8	203.87	202.64	204.1	202.95	203.87	205.49	205.79	203.81	206.5	201.19	202.76	205.49	204.53	204.25	204.58	203.47	204.01	202.85	202.99	202.74	205.59	201.06	202.71	201.54	203.82	204.21	203.32	203.98	203.1	202.93	204.59	205.08	204.9	204.68	205.28	202.35	203.02	205.94	204.43	203.72	204.4	203.28	205.84
211.02	212.29	210.81	209.7	210.03	211.94	208.26	211.5	212.96	210.91	212.07	213.27	212.44	212.57	211.36	211.58	212.11	209.62	210.67	209.52	212.8	210.79	212.47	211.8	211.28	213.25	212.6	212.11	211.7	211.54	211.48	210.8	211.06	211.86	211.64	214.28	214.43	210.37	211.61	212.43	212.48	213.32	212.22	211.71	214.16	211.02	213.26	211.95	212.85	211.69
219.48	217.29	217.19	216.59	217.83	218.02	217.05	219.87	216.13	218.84	218.69	219.57	218.23	216.26	218.82	218.47	217.37	216.23	217.04	217.9	217.23	219.21	218.73	217.29	215.87	216.59	219.59	218.56	218.06	217.53	216.21	218.11	219.23	217.15	221.29	217.99	220.67	218.58	216.31	221.2	218.52	216.11	219.14	215.9	217.38	216.41	217.42	217.79	219.71	218.49
210.03	211.25	212.88	211.07	209.95	212.54	210.91	211.4	211.33	211.22	210.38	210.29	212.75	213.83	211.24	210.72	211.57	213.13	214.32	212.64	212.29	210.35	213.2	213.49	212.82	211.3	208.76	211.93	210.37	212.74	212.03	212.27	212.48	211.43	211.1	215.64	210.21	209.66	212.79	212.2	212.99	211.48	214.19	211.3	211.25	210.39	211.59	210.52	210.93	210.78
211.44	212.02	212.31	213.06	214.27	212.69	211.56	211.93	216.34	212.45	212.04	212.45	212.18	212.36	212.76	214.02	213.99	212.97	212.51	213.64	212.68	214.89	212.33	211.17	211.91	211.87	213.04	212.28	211.75	213.52	213.17	213.86	212.8	215.17	214.4	213.86	212.28	213.84	212.94	211.44	214.14	213.82	214.78	213.25	212.1	214.96	209.73	212.54	212.9	211.79
204.05	204.22	203.91	204.21	203.64	201.22	202.72	203.45	203.53	203.77	204.62	202.71	204.12	204.65	202.87	203.99	204.7	204.87	204.72	204.33	203.83	201.24	206.85	203.77	203.61	203.71	203.42	203.56	204.08	204.46	203.31	205.34	203.47	205.01	203.54	204.45	203.65	204.7	205.23	204.21	204.55	203.67	202.46	205.58	204.33	205.18	205.37	204.76	204.6	203.96
207.44	209.2	209.29	210.05	208.8	208.53	210.63	209.33	207.88	208.01	207.62	210.36	211.05	208.91	207.99	206.97	207.91	210.12	208.82	207.06	209.28	210.63	207.36	208.95	207.76	206.85	209.81	208.08	209.54	208.22	210.51	208.55	208.28	208.14	209.03	207.89	208.45	206.83	210.65	210.66	208.55	210.33	208.2	206.84	206.9	207.14	210.24	209.35	208.7	209.78
206.1	202.71	201.68	204.08	205.13	204.32	206.08	202.7	203.26	201.67	203.71	201.77	202.71	203.15	202.6	202.19	202.97	201.65	202.08	203.76	204.73	203.78	204.06	203.3	206.76	202.68	203.73	201.13	202.23	205.25	206.9	204.11	203.3	202.12	203.26	202.32	203.78	202.77	203.55	203.88	201.35	202.79	205.29	204.85	204.22	203.33	203.2	202.16	204.69	204.55
209.61	206.58	207.59	210.34	208.87	210.17	207.94	206.86	208.73	209.38	206.77	208.57	208.94	210.13	210.17	210.98	208.7	208.64	209.84	209.79	207.92	207.39	208.91	210.22	207.47	207.61	210.4	211.13	210.1	208.27	209.65	208.37	207.58	208.57	209.17	209.92	209.37	208.93	209.11	209.17	208.84	209.22	210.04	209.38	209.17	209.04	210.33	209.2	208.84	210.61
202.87	203.53	202.69	202.87	202.58	202.1	203	205.23	204.53	203.4	204.87	202.55	202.41	202.61	202.81	206.59	202.71	204.21	203.26	203.85	203.76	205.16	204.22	202.64	204.34	203.89	203.87	202.15	201.89	203.35	203.35	202.53	203.74	203.59	202.58	204.02	203.08	203.15	204.35	201.76	204.63	202.96	204.9	204.63	203.09	204.36	202.92	203.71	204.99	204.13
205.78	207.53	207.61	206.03	207.5	209.07	207.84	205.99	208.13	210.7	206.57	207.9	205.82	207.99	210.1	207.38	208.55	206.96	210.07	208.71	208.75	207.18	206.86	207.08	208.82	209.56	207.13	209.6	208.47	206.51	209.27	206.55	209.73	207.59	208.95	207	206	209.44	207.62	206.94	207.41	206.83	208.01	206.06	209.21	208.2	209.08	209.16	207.02	207.75
212.88	213.19	212.99	212.7	214.71	211.64	212.32	211.23	212.49	212.89	212.86	213.26	215.86	213.43	214.15	212.26	212.17	213.06	214.64	211.84	211.74	213.83	213.62	212.48	214.16	211.61	214.28	213.76	214.84	212.46	213.28	211.74	213.02	212.97	212.57	213.63	212.16	212.47	215.15	212.27	212.96	214.33	215.27	212.31	211.04	213.62	211.08	213.82	214.78	212.79
211.48	210.33	208.22	208.81	209.84	208.64	209.97	208.66	207.92	208.92	209.54	207.65	208.8	206.39	208.13	208.94	207.44	207.99	207.45	210.31	210.03	208.92	207.12	207.73	210.68	208.61	208.56	209.08	208.19	208.4	210.64	206.63	210.02	209.1	208.22	208.77	210.35	208.17	209.07	208.22	209.85	206.6	206.43	208.67	209.6	208.13	211.14	209.99	207.73	206.78
210.22	210.58	209.57	210.78	211.17	209.74	207.53	209.71	208.8	209.12	210.29	208.26	210.37	209.23	209.6	209.36	207.6	209.48	207.8	211.48	210.14	212.4	210.73	209.3	210.48	209.32	209.87	208.14	209.59	207.27	208.27	208.86	208.75	209.87	208.7	211.14	208.65	208.62	207.54	210.08	209.33	209.15	207.64	210.49	207.5	208.25	207.57	211.05	209.34	209.28
200.98	199.88	202.98	200.84	201.88	202.26	200.88	202.35	203.68	201.98	200.59	201.76	201.98	203.34	205.7	201.11	204.45	200.53	199.59	203.74	200.1	202.84	199.24	203.07	204.05	202.24	203.32	204.16	203.23	201.33	203.72	203.33	203.32	203.13	202.23	201.56	200.18	203.54	200.98	202.66	202.92	201.48	201.12	203.04	201.87	203.05	202.58	205.07	202.16	201.82
207.73	208.52	206.23	203.58	206.69	206.77	205.29	207.1	206.69	205.4	205.06	206.38	204.86	205.36	206.12	206.37	206.94	205.74	205.12	206.91	207.28	206.8	205.96	207.29	205.16	205.73	207.86	209.94	208.18	205.56	206.95	205.63	206.66	207.25	204.32	205.7	204.5	204.85	206.28	207.73	207.83	207.84	207.66	205.37	208.21	205.03	205.18	206.83	206.74	206.18
206.7	210.11	206.31	209.98	208.6	208.61	206.68	208.96	209.5	208.52	208.22	208.43	209.35	206.05	205.75	206.86	207.94	206.92	206.06	209.18	208.58	207.02	207.98	207	207.34	206.92	206.94	208.89	208.52	207.13	205.72	208.45	207.38	208.06	203.97	207.98	206.27	207.82	207.49	208.31	206.74	205.55	208.05	207.65	206.97	209.81	207.29	211.68	207.53	207.29
205.4	205.11	202.8	206.09	202.18	205.06	202.66	205.62	207.58	205.79	206.06	206.43	204.56	204.76	206.28	204.98	205.12	204.7	206.49	203.45	203.53	205.74	204.37	204.7	204.95	204.24	205.76	203.92	206.59	206.58	205.45	205.14	205.52	206.28	206.31	205.24	206.27	206.23	204.89	205.12	204.02	205.34	205.86	205.89	206.69	206	203.05	205.36	206.97	206.25
202.2	205.09	206.44	204.4	205.01	205.23	204.54	202.87	202.77	205.47	203.93	204.7	204.08	203.72	205.14	203.39	205.05	204.91	203.58	206.41	205.81	205.75	206.41	202.93	206.3	206.38	204.33	202.39	205.25	206.13	205.23	206.16	201.36	205.89	205.74	205.29	204.1	204.39	204.48	203.76	205.02	205.22	204.21	206.6	203.84	204.5	202.63	204.11	207.96	202.27
211.9	213.68	212.15	209.48	213.07	211.92	213.7	211.96	213.69	212.21	210.97	209.32	212.14	210.93	208.94	209.43	211.35	211.09	211.37	213.17	212.19	213.62	212.51	212.04	212.27	211.4	212.25	212.36	210.76	212.14	212.39	212.23	210.35	212.2	210.9	211.44	213	215.15	211.69	213.41	211.1	212.25	212.75	211.64	213.97	211.1	209.84	211.35	213.64	210.24
205.08	209.2	206.62	205.47	203.46	208.62	206.48	207.88	206.42	204.6	205.93	205.62	208.14	206.29	207.52	206.2	204.03	207.29	206.8	207.66	207.43	207.8	208.41	209.71	204.93	208.79	205.45	206.35	204.74	206.96	206.15	207.47	205.71	206.8	208.47	207.12	208.38	206.76	209.4	206.43	206.9	205.74	205.49	206.42	206.25	205.54	206.61	203.29	207.21	206.67
207.96	209.2	206.81	205.5	208.68	208.68	208.71	208.14	209.38	206.75	207.04	209.93	207.07	206.55	205.85	208.47	207.89	210.69	205.73	206.95	208.93	207.03	207.43	207.25	211.07	206.82	206.75	208.56	208.03	207.34	210.25	203.32	207.59	206.6	206.41	206.85	209.56	206.13	207.3	207.89	207.83	205.69	207.41	206.14	206.8	206.98	206.97	209.13	207.54	208.14
208.85	209.53	207.78	207.14	209.38	207.08	207.65	208.42	207.43	207.18	208.66	207.8	209	207.85	206.59	207.51	208.73	209.88	208.41	207.8	209.53	204.76	207.65	206.8	207.86	205.95	207.4	207.87	206.98	208.4	208.28	210.02	208.3	205.74	207.41	208.92	209.71	207.42	209.77	208.73	206.69	209.15	206.08	209.79	209.1	206.97	209.37	205.99	207.1	206.6
201	202.98	203.75	204.6	204.26	203.88	204.59	202.45	204.85	204.54	205.16	200.82	201.53	204.46	204.51	202.76	203	204.18	204.59	201.49	204.82	202.99	202.28	204.12	202.52	203.2	203.34	205.26	204.19	204.84	202.27	202.27	202.47	204.17	203.88	205.34	204.89	204.55	201.54	205.81	204.15	204.09	205.26	202.49	202.76	205.84	203.39	204.79	203.13	205.02
215.6	218.07	218.59	216.52	218.13	217.66	218.45	218.43	219.22	217.66	219.75	220.96	217.12	217.8	218.11	217.18	216.95	217.15	217.5	217.2	217.17	216.01	215.59	217.26	216.7	218.31	217.69	217.37	217.73	217.15	217.3	217.72	219	218.06	219.7	217.13	216.73	218.6	217.37	218.97	219.13	219.51	216.49	216.27	219.77	218.09	218.69	218.52	216.98	216.51
203.86	203.61	201.98	205.32	202.7	203.47	201.1	204.98	203.13	203.87	201.18	203.94	202.91	201.83	202.63	205.03	203.16	203.17	201.51	202.35	202.25	203.76	201.3	203.15	202.77	203.02	204.1	203.17	202.81	204.17	204.56	201.09	202.71	202.39	203.66	201.15	202.86	201.34	202.41	203.05	202.52	205.39	201.29	203.57	203.55	202.63	203.13	202.66	203.91	203.1
194.76	193.39	194.66	193.07	195.79	194.44	195.45	193.11	197.18	195.55	191.89	192.02	195.24	193.18	193.27	194.83	191.44	196.66	193.6	193.02	193.58	194.1	195.04	195.2	194.8	193.3	192.67	193.98	192.29	194.71	193.34	194.81	194.59	192.06	194.78	195.47	191.62	194.81	194.17	194.49	192.72	193.85	194.01	193.88	193.34	191.95	195.37	192.77	194.45	195.4
212.59	211.5	212.38	210.75	212.19	210.91	210.92	208.96	211.66	211.03	212.33	211.98	210.87	210.94	213.63	212.72	212.95	212.69	209.05	209.99	210.9	212.13	211.97	211.62	211.78	211.23	210.27	210.9	212.67	213.55	209.93	211.48	212.02	209.9	213.34	214.38	211.84	211.68	210.16	208.5	212.42	210.89	211.37	209.59	210.82	211.62	214.03	211.17	211.98	212.26
212.12	212.68	210.76	211.31	211.57	212.44	213.25	212.47	212.54	212.59	210.44	210.11	209.18	213.63	211.07	211.84	212	213.44	211.51	210.94	213.13	211.68	210.82	213.11	210.12	213.07	212.18	211.52	210.94	212.58	211.42	212.62	213.42	213.1	212.21	212.55	210.54	210.71	213.5	210.66	213.01	214.25	210.11	216.34	211.58	212.44	211.66	210.86	212.62	213.78
204.42	202.21	204.43	203.7	206.19	202.83	204.28	202.17	203.62	200.34	205.64	204.15	202.39	204.24	204.19	206.4	205.37	203.06	203.03	203.04	205.06	205.39	203.69	205.81	204.7	205.24	206.02	202.26	203.42	203.91	203.25	202.69	204.42	202.67	202.36	201.88	203.52	204.13	203.88	203.14	202.56	206.18	203.86	203.73	202.83	203.7	202.95	203.38	204.86	204.07
205.13	202.56	204.04	201.62	202.1	203.26	202.63	204.41	201.27	201.61	202.68	204.88	202.39	203.75	202.11	205.95	203.02	202.03	200.99	203.5	203.66	202.88	202.42	202.86	202.3	203.57	202.84	205.27	204.92	204.02	204.75	205.75	204.91	204.43	204.14	203.97	203.73	203.94	201.12	202.75	199.26	203.57	202.8	203.76	202.44	203.38	203.55	203.61	204.49	203.87
216.4	214.19	214.45	217.05	211.79	214.03	212.32	212.94	213.33	213.4	213.54	212.74	212.81	213.47	215.15	214.01	212.14	212.1	214.07	213.51	213.67	211.93	213.05	213.87	213.1	214.22	216.76	212.98	213.82	211.51	214.13	213.61	214.85	214.76	215.92	212.78	213.42	213.35	213.42	214.38	212.28	214.86	213.87	213.34	214.19	215.1	213.08	214.21	211.39	213.74
212.43	210.98	210.16	211.31	211.13	212.08	210.58	211.87	211.43	209.58	212.71	210.8	210.94	211.94	210.78	210.92	212.75	212.16	211.81	210.97	213.4	213.46	209.94	210.6	210.04	212.55	211.12	212.34	210.72	210.63	212.82	210.65	210.54	211.97	209.71	210.94	210.59	211.54	212.13	209.56	213.09	209.65	210.61	210.85	211.67	211.78	211.68	209	212.86	210.71
204.57	202.76	202.21	201.09	202.13	202.74	201.11	200.23	201.08	202.13	204.15	201.25	203.5	203.85	200.97	205.28	200.63	201.92	203.42	202.63	203.57	202.55	203.75	203.28	203.33	200.85	200.73	204.01	202.27	202.54	201.97	204.66	200.6	202.89	202.95	203.05	203.03	202.1	203.3	201.73	201.96	203.37	202.18	204.19	203.75	201.85	201.6	201.09	202.97	203.65
206.17	205.14	205.52	206.24	205.8	205.93	203.17	204.03	204.52	205.91	203.23	205.52	205.93	204.82	205.76	204.19	205.85	205.53	204.96	207.18	205.87	205.34	206.25	205.52	207.87	205.69	206.86	208.22	204.54	207.1	206.42	204.59	206.54	205.72	206.81	206.63	204.28	203.97	206.58	203.51	204.23	204.62	207.07	206.34	206.78	207	205.53	205.65	204.29	204.17
198.84	197.35	194.53	197.57	197.6	199.35	197.38	198.39	199.38	197.06	199.96	197.16	198.46	197.89	199.71	198.27	196.3	197.05	198.34	197.06	199.08	197.45	198.53	196.11	198.23	196.87	196.56	195.41	197.54	198.97	199.83	197.93	198.14	198.01	197.99	197	195.8	200.09	198.03	198.68	196.21	197	195.87	196.7	198.05	198.97	196.9	195.68	197.25	200
210.18	207.79	207.41	208.27	208.93	206.97	211.01	209.83	209.97	208.89	208.08	208.12	208.1	207.79	208.82	208.95	209.14	208.25	208.99	207.64	207.94	208.13	206.83	209.8	209.33	208.52	207.37	209.16	207.52	210.27	209.03	208.21	208.09	207.25	209.74	208.64	208.23	208.97	210.16	207.63	209.18	208.59	207.79	208.63	208.69	207.67	207.2	208.57	209.16	208.08
216.37	218	219.8	218.3	215.29	216.7	222.23	217.8	217.74	215.7	217.48	215.63	217.79	219.43	218.97	217.93	218.63	219.06	218.42	217.8	215.06	217.41	217.54	218.52	218.59	217.36	218.02	218.69	219.83	218.34	215.31	218.54	218.52	217.1	217.19	218.54	215.93	218.51	217.45	215.74	217.77	218.45	218.4	217.66	217.53	216.56	217.32	216.72	218.69	215.57
210.25	209.74	206.87	211.73	207.85	210.38	212.08	210.43	211.7	210.39	211.59	211.77	211.64	209.7	211.36	210.64	209.36	209.95	208.43	208.24	209.38	211.07	208.88	209.67	208.46	210.68	207.63	209.98	208.63	209.07	210.46	208.03	208.87	210.88	211.86	210.71	209.25	208.86	209.96	207.02	208.93	210.34	209.28	209.89	211.52	210.49	209.9	208.51	209.25	209.09
210.58	209.91	209.48	210.79	211.24	210.57	210.13	209.33	208.95	207.84	210.97	209.57	210.95	209.77	210.45	208.85	209.25	208.9	209.43	210.32	212.49	209.4	208.85	209.06	208.72	210.53	210.34	209.88	208.85	207.64	209.16	209.74	208.17	209.88	209.25	209.88	211.86	210.2	212.19	210.13	209.34	209.11	209.2	208.91	209.88	209.84	210.94	209.36	209.9	210
208.17	207.87	207.32	209.25	207.16	207.07	207.67	210.57	209.58	206.96	206.65	208.51	206.72	207.41	208.79	207.73	207.87	206.61	209.18	207.32	205.56	207.69	207.31	209.4	206.44	207.8	208.52	208.37	206.4	206.71	206.55	206.7	206.83	208.81	209.35	208.21	208.94	206.68	208.28	207.29	207.4	207.6	206.76	209.55	208.82	206.41	207.89	207.16	208.72	207.59
193.4	194.58	194.31	195.93	196.75	195.89	195.41	195.36	195.82	195.06	196.42	198.21	194.69	194.86	195.2	194.09	195.18	194.39	196.05	196.15	195.85	194.29	195.39	194.11	196.31	196.22	196.64	197.37	195.02	195.31	195.64	194.92	196.39	194.66	195.01	195.35	193.72	194.81	195.66	199.14	196.99	196.1	195.83	197.15	194.32	194.65	194.06	195.85	193.8	195.59
202.73	204.38	203.45	201.75	203.98	203.57	203.51	202.76	203.55	204.27	203.84	203.74	204.26	200.57	201.45	203.02	204.22	203.07	203.14	204.21	204.5	202.17	202.09	203.66	206.98	203.92	203.11	203.32	204.09	203.94	204.56	203.15	203.88	204.82	204.43	206.47	207.29	204.2	205.62	202.71	202.92	202.44	202.1	201.76	204.5	203.16	202.82	202.76	204.21	205.2
204.16	206.05	202.67	206.79	204.07	205.9	204.72	205.68	204.02	206.38	202.23	202.26	203.12	205.36	205.46	203.63	203.56	202.92	204.8	203.97	201.72	205.12	204.66	201.91	204.12	206.24	203.96	205.07	205.46	204.45	205.72	204.16	206.26	202.85	205.82	204.92	201.29	203.73	204.24	204.52	207.03	204.29	204.5	203.43	204.89	204.52	203.94	202.53	204.69	204.73
218.51	217.07	218.93	215.87	215.43	217.11	216.91	218.73	216.37	217.75	215.12	216.23	216.99	217.58	218.02	215.94	216.96	216.21	216.39	215.82	216.69	215.92	216.78	218.39	215.47	218.57	216.58	214.98	217.03	217.2	215.51	215.13	217.91	217.55	216.91	217.92	218.15	217.82	215.36	216.43	215.25	217.44	218.46	217	217.94	216.79	215.98	218.71	216.23	218.81
205.66	206	205.81	205.41	205.01	205.58	207.93	208.53	207.42	206.81	206.57	206.15	207.45	207.83	206.15	207.76	206.27	205.31	203.73	206.28	205.16	208.16	205.36	204.81	208.5	207.65	204.4	207.48	204.87	205.02	207.46	206.32	205.85	207.43	206.08	207.34	205.29	205.41	206.91	207.41	205.94	207.1	206.46	204.93	206.97	206.03	206.82	207.33	206.92	204.9
210.59	212.89	212.05	209.81	210.36	213.83	209.89	212.84	212.14	210.34	210.56	210.91	209.98	212.76	212.25	213.41	209.79	213.17	210.25	210.44	211.38	211.41	210.81	210.03	210.32	211.35	213.55	210.72	211.67	211.18	210.99	211.32	211.08	211.67	213.1	211.04	211.84	213.28	210.33	210.46	211.71	211.07	211.04	211.45	212.68	211.37	212.64	212.94	213	211.03
207.43	207.11	209.68	207.25	208.18	209.49	207.44	207.25	205.98	208.44	209.48	205.6	207.67	208.99	207.68	206.76	206.03	209.43	206.26	207.36	206.44	208.43	207.77	206.67	207.35	206.71	211.58	209.95	206.83	208.41	207.16	206.54	206.8	207.17	208.02	209.47	206.24	210.29	209.15	208.92	207.59	207.65	207.6	208.85	206.21	208.02	208.81	208.43	208.43	209.04
208.88	207.36	208.86	207.43	208.97	206.33	208.09	208.83	208.25	206.89	207.36	205.69	205.87	206.64	207.07	208.66	205.6	207.48	209.51	206.34	206.96	209.88	205.49	207.56	207.07	208.24	206.42	207.15	209.52	205.98	208.2	206.69	208.34	210.96	207.4	206.66	206.67	209.11	209.02	208.23	207.6	209.04	206.12	208.31	205.87	206.61	208.52	206.99	207.01	208.53
203.44	199.19	200.54	200.2	202.2	200.43	198.67	200.5	200.28	199.61	200.4	201.1	201.64	200.39	199.39	200.94	202.1	199.65	201.39	199.8	197.92	201.41	201.83	200.07	201.29	198.88	201.92	200.78	201.52	198.8	200.81	200.93	199.13	199.95	200.82	200.64	201.6	201.01	200.13	199.52	199.77	201.36	198.43	198.89	200.11	198.29	201.19	200.29	200.65	202.27
212.24	209.82	210.74	211.29	211.26	210.72	213.35	211.31	213.49	210.13	208.84	213.31	212.34	208.82	212.41	210.29	210.91	213.91	210.67	212.62	209.62	210.05	209.8	212.1	210.05	212.22	213.2	210.1	210.8	210.79	211.55	213.06	211.22	212.51	211.75	210.38	211.07	211.31	213.73	210.25	212.68	211.44	211.27	210.16	211.85	210.72	213.11	211.5	211.35	212.38
206.93	207.37	209.53	207.62	207.99	209.39	206.49	208.73	210.01	208.47	208.92	206.99	208.14	209.44	208.31	207.42	210.15	209	208.6	206.65	209.94	210.01	208.73	207.81	209.57	208.95	207.66	207.25	207.95	212.03	206.15	209.11	208.31	208.76	206.78	207.25	207.82	210.01	211.23	208.24	206.87	206.66	210.22	209.67	207.69	209.06	206.21	210.24	207.71	207.64
217.18	217.58	218.09	217.18	220.13	217.56	216.54	215.92	217.82	217.24	216.73	218.25	218.64	218.64	216.83	218.59	215.9	216.32	218.97	216.47	218.93	217.08	217.5	218.25	217.14	216.16	218.21	219.26	218.95	218.79	217.13	219.16	216.73	219.13	217.93	219.08	220.57	218.02	218.75	218.55	215.16	218.27	216.8	218.07	218.12	218.17	217.22	219.71	217.25	215.27
201.54	203.64	204.99	203.85	204.81	203.93	202.81	200.8	201.54	201.84	203.69	201.51	202.25	203.79	206.21	202.49	203.65	205.35	203.07	202.98	204.29	204.32	201.78	201.79	204.25	203.18	204.06	204.7	203.84	203.4	204.48	203.55	204.04	204.77	205.23	203.92	202.11	202.82	202.93	201.58	206.28	201.3	203.05	204.4	203.12	202.14	202.54	203.82	203.78	201.81
206.2	204.77	206.1	206.86	207.07	202.44	204.5	204.37	207.32	205.82	205.23	207.36	204.61	203.78	204.57	204.35	206.41	204.74	205.12	204.94	205.35	205.4	205.78	207.5	205.35	204.31	206.72	206.54	205.73	204.32	204.24	207.14	205.13	205.04	203.72	204.78	202.57	204.86	204.73	204.3	208.66	206.5	207.83	206.15	208.11	205.83	205.6	206	202.76	206.41
212.83	213.34	211.78	215.59	214.23	214.88	212.79	214.25	214.75	214.44	213.04	211.93	212.54	211.84	214.96	213.14	214.61	210.64	215.91	212.08	213.98	213.48	215.23	211.41	214.08	213.9	214.63	214.84	215.29	212.61	213.56	211.87	215.42	213.39	211.42	212.93	215.21	213.07	211.67	213.48	213.93	214.12	215.28	212.59	215.23	212.78	215.04	212.33	216.71	212.59
201.51	197.81	199.93	198.94	197.08	201.12	199.94	198.29	198.56	200.61	199.15	201.39	198.91	199.46	201.17	197.43	198.18	198.28	200.27	200.31	199.99	199.85	198.16	199.72	201.08	197.89	198.12	198.5	199.71	199.09	200.87	198.4	197.22	200.67	201.24	198.22	198.55	199.95	200.62	198.96	199.6	199.86	198.76	199.07	201.15	201.31	196.47	199.94	200.93	199.29
201.07	201.03	197.9	198.73	199.36	201.12	200.59	200.11	198.16	199.37	198.82	197.93	200.22	201.03	196.76	198.95	198.29	199.75	198.15	198.46	201.23	199.99	199.08	201.89	197.46	200.41	197.54	199.47	199.47	201.27	201.61	193.31	198.32	196.84	199.22	199.68	199.6	197.43	200.24	199.17	197.07	200.97	197.06	197.66	200.7	199.43	199.71	199.54	199.26	198.92
213.16	211.22	211.53	213.55	213.36	213.53	208.31	211.33	212.11	210.94	211.33	212.91	214.72	212.41	214.32	212.8	211.91	213.36	214.64	212.4	212.14	211.06	214.18	210.59	214	212.47	212.04	211.94	208.36	211.81	211.07	210.04	211.05	215.23	212.96	213.08	211.41	211.33	214.06	212.58	214.82	210.79	212.96	212.26	211.67	212.94	213.52	209.04	214.86	213.6
214.72	212.29	213.47	209.77	213.43	213.51	215.61	213.4	215.43	214.8	214.99	214.75	213.46	213.1	215.37	214.86	210.45	213	215.8	214.6	213.68	216.04	214.58	213.86	214.83	216.05	215.12	215.82	213.13	212.04	213.98	213.61	213.37	214.75	213.82	213.41	214.82	214.38	212.6	215.8	213.68	214.54	214.12	215.25	215.04	215.76	213.44	210.65	212.9	212.79
206.9	205.81	205.05	204.84	206.35	204.4	206.16	207.52	206.09	207.86	206.05	207.36	206.29	206.85	207.32	205.35	207.72	206.27	206.21	208.81	206.3	204.23	206.37	207.7	204.66	205.52	205.86	204.41	204.66	206.25	208.08	207.69	206.53	203.86	205.97	205.34	206.26	206.76	205.6	205.52	208.43	208.59	207.57	210.05	206.72	206.47	203.62	204.17	205.57	207.89
208.5	208.35	208.97	209.6	207.35	210.88	209.17	208.46	208.36	209.72	209.65	210.06	209.52	209.32	210.22	207.67	211.07	209.13	210.86	209.46	207.94	208.7	208.24	210.35	210.74	209.99	209.79	208.43	211.21	208.99	210.5	208.51	209.29	208.44	209.95	210.62	209	209.04	207.95	210.17	211.73	212.58	211.45	208.39	210.08	210.19	209.12	210.64	208.12	209.09
207.44	206.56	210.1	208.56	210.36	208.86	208.83	209.76	207.68	208.82	204.81	208.08	208.27	208.36	209.34	208.72	206.75	208.95	209.35	209.61	208.09	208.58	210.48	210.3	208.21	211.38	208.79	209.29	210.38	209.84	210.2	208.44	207.63	208.65	209.83	209.41	209.43	207.35	209.86	207.98	208.14	208.98	208.21	209.22	208.41	209.17	207.95	209	208.72	207.74
211.21	211.42	211.5	213.18	211.66	208.84	208.93	211.72	212.74	212.01	209.71	213.51	211.78	213.85	212.04	211.49	208.82	210.03	210.88	211.94	211.07	212.31	211.84	211.39	212.65	211.66	213.48	214.58	211.71	212.96	211.16	209.96	209.97	210.92	212.31	212.27	211.81	213.3	212.39	210.18	212.65	209.29	211.36	210.29	212.46	211.86	208.65	210.75	212.53	209.76
211.18	211.44	212.1	211.79	211.54	211.22	211.66	213.84	212.13	212.07	211.39	211.47	209.61	212.6	213.77	211.35	213.25	211.67	212.07	212.55	213.05	210.94	212.4	212.56	210.36	210.99	212.43	212.57	211.94	211.93	209.77	210.33	210.41	210.96	211.76	212.16	212.16	210.74	213.62	211.07	211.84	214.84	212.98	212.2	214.07	211.5	211.83	212.68	213.44	211.83
207.8	209.59	207.88	208.55	209.84	209.09	207.24	209.71	209.33	211.16	208.64	208.5	210.07	209.27	206.73	209.63	209.07	208.98	209.98	208.46	208.59	207.61	206.97	208.27	208.01	211.3	208.12	208.11	207.35	209.65	208.82	209.12	207.86	208.6	210.57	208.37	209.76	209.65	209.11	208.95	208.22	207.94	207.9	209.13	207.31	209.51	210	208.82	211.06	208.16
218.24	218.67	216.42	218.7	214.22	214.49	217.54	217.73	217.92	215.66	216.59	217.85	217.12	215.62	216.31	215.86	216.46	216.12	217.27	218.01	218.41	214.46	219.95	217.47	218.85	218.01	215.97	215.58	216.45	218.74	216.29	218.32	217.22	216.75	216.36	218.1	215.58	217.63	219.87	217.38	216.01	217.54	215.56	216.84	217.38	217.95	217.08	218.53	216	215.78
206.49	209.17	206.39	208.6	207.15	207.5	205.65	207.67	207.53	207.68	207.31	207	208.57	207.94	206.31	207.41	208.32	207.67	206.18	205.42	208.45	206.97	208.18	207.12	206.13	208.03	206.03	205.72	208.56	204.31	207.61	207.91	207.11	207.9	208.09	208.76	207.73	207.72	209.12	207.34	207.71	208.19	206.35	207.94	207.52	207.06	208.67	207.38	207.61	204.66
205.23	209.47	208.64	207.88	209.63	205.8	209.21	208.19	207.12	210.52	210.72	209.51	207.44	206.33	207.42	209.67	206.58	209.43	209.4	209.74	207.11	207.35	206.52	211.16	208.45	207.86	207.82	208.59	206.74	211.29	207.16	207.26	208.81	208.28	206.89	209.09	208	208.72	206.75	208.28	209.24	208.93	206.44	211.19	208.07	209.8	209.31	208.1	208.55	207.91
204.17	202.66	205.43	204.73	201.24	202.68	203.41	205.94	202.91	205	205.28	201.68	201.56	204	203.85	203.36	202.41	204.63	204.12	205.12	202.68	204.95	203.73	203.54	205.62	203.37	205.38	203.27	204.4	205.12	201.72	203.7	204.81	202.77	204.96	204.66	204.29	205.96	203.57	202.46	201.31	203.1	202.16	203.81	204.04	205.46	203.22	203.77	205.67	202.9
209.07	209.05	207.1	209.38	209.68	208.59	208.63	206.95	209.29	208.67	210.68	209.34	207.9	209.86	204.65	209.41	207.91	207.37	208.42	210.46	208.78	209.34	210.55	207.65	208.18	210.14	209.28	207.04	207.26	209.77	205.85	209.05	208.61	211.24	207.81	209.3	207.44	207.96	210.7	208.05	208.22	210.57	208.82	210.36	206.22	207.34	206.73	206.89	208.7	207.88
203.98	201.38	203.57	201.36	203.16	201.53	199.85	201.29	202.74	201.2	201.57	201.55	202.68	202.21	202.85	202.8	204.7	202.35	201.61	201.73	201.18	202.82	202.03	201.61	202	203.19	204.2	200.64	201.71	200.98	203.09	202.22	202.72	203.07	201.31	201.76	202.09	203.96	203.81	201.76	205.19	201.94	204.16	201.99	203.5	203.35	204.01	203.23	202.43	201.18
202.47	202.12	202.82	203.06	202.09	203.71	201.28	203.03	201.46	205.47	201.92	203.1	203.32	204.32	201.99	201.9	204.92	204.82	205.62	199.89	203.77	204.68	205.02	201.54	205.53	203.95	202.22	202.85	203.56	201.53	202.45	203.28	203.51	202.78	202.75	203.21	202.17	200.34	203.09	203.15	203.68	202.99	200.85	202.88	203.39	201.69	201.42	203.45	202.93	202.8
194.98	196.6	193.8	195.1	194.55	195.49	195.4	195.16	193.91	195.11	195.78	195.23	194.77	195.47	194.86	192.86	193.7	195.09	195.8	193.71	192.72	193.15	195.31	197.41	194.54	196.17	195.33	196.45	194.61	197.3	196.53	193.84	195.82	196.87	195.64	194.55	193.32	196.35	193.77	195.42	195.78	196.12	195.33	196.41	195.54	195.49	194.77	197.06	195.54	195.63
212.93	211.88	210.08	210.04	209.1	211.58	212.36	212.26	210.49	210.06	213.74	212.57	211.44	209.67	212.39	211.57	209.83	211.96	211.92	211.32	212.91	212.78	210.57	212.62	212.51	209.97	209.96	210.82	212.82	212.98	213.99	209.08	213.8	211.73	211.51	209.73	211.67	212.91	212.19	213.54	211.29	212.57	211.01	212.05	210.98	210.67	212.09	211.63	210.45	212.96
219.78	218.44	215.44	216.5	218.6	217.95	219.44	216.15	218.13	217.8	216.44	216.83	217.74	216.54	217.82	217.37	216.45	217.01	215.15	215.19	218.41	217.45	217.29	218.22	216.59	217.65	218.95	217.11	218.13	217.66	219.39	218.39	219.33	217.96	216.44	218.72	219.05	216.32	217.68	217.14	218.43	217.96	219.37	218.33	217.51	217.94	219.67	217.45	218.89	219.01
211.75	209.99	210.5	208.27	207	211.67	210.56	209.2	208.42	210.71	210.22	208.99	211.96	211.87	211.84	208.79	210.42	209.08	209.58	210.21	211.18	210.08	208.8	208.7	209.28	208.46	210.45	210.03	209.56	210.12	211.21	210.21	212.05	207.55	208.47	209.96	211.04	209.07	207.28	208.99	209.34	210.33	211.04	209.1	210.17	209.32	210.98	209.67	208.95	210.48
208.14	207.03	206	207.8	208.83	209.75	207.91	208.64	207.15	208.98	208	208.98	207.86	208.46	207.74	206.71	208.49	208.89	207.37	206.7	205.42	207.94	208.05	205.24	210.71	207.09	206.6	206.03	209.27	205.75	205.34	205.79	207.88	206.1	210.18	207.63	207.43	204.99	206.85	208.4	208.37	206.3	207.16	208.6	208.37	207.11	206.67	209.77	209.21	207.57
208.09	208.41	206.44	208.49	207.95	207.22	207.19	208.58	209.71	208.39	208.71	206.84	209.5	207.59	207.41	209.3	206.55	208	206.8	207.04	209.28	209.41	208.09	207.96	207.72	209.15	209.76	207.85	209.51	209.95	209.75	208.41	209.17	206.99	209.01	209.47	209.64	208.32	208.81	208.97	208.8	207.04	206.66	207.55	207.95	208.75	207.79	207.17	208.95	206.55
216.56	215.36	220.02	215.71	216.67	218.18	215.31	219.08	217.27	219.06	218.2	218.29	217.99	219.07	217.72	218.88	218.21	215.23	218.44	218.23	218.93	217.1	216.22	217.68	217.22	217.6	217.73	219.8	217.8	218.43	217.25	218.2	218.91	218.54	218.91	215.95	218.11	217.72	217.52	217.29	217.22	216.27	218.99	219.39	219.68	218.26	217.38	220.98	218.22	215.81
207.57	208.95	206.61	205.98	208.88	206.22	207.15	208.65	209.18	207.9	207.34	207.21	206.17	207.01	208.08	207.64	208.57	206.51	208.19	207.24	207.3	205.71	206.2	208.79	208.06	206.58	208.28	206.68	210.32	208.38	206.97	207.74	208.55	206.67	207.65	208.7	207.08	209.41	207.72	208.56	208.76	206.33	207.01	207.8	206.93	205.08	206.59	206.74	206.72	206.93
208.79	209.24	210.41	208.52	209.07	208.74	210.71	209.59	207.91	210.59	210.75	207.72	212.01	206.88	209.22	207.09	208.33	210	207.26	207.6	205.27	209.9	210.46	208.14	209.25	209.95	208.49	207.78	209.14	208.95	209.33	210.13	207.03	206.7	209.2	209.08	208.09	209.99	209.75	208.64	209.3	208.62	209.54	209.22	209.1	207.96	209.84	209.58	209.78	209.56
208.65	209.49	207.81	207.59	208.11	207.03	208.12	208.91	208.67	208.56	207.72	208.82	209.05	209.2	209.63	208.59	209.8	209.49	208.95	209.48	209.73	208.57	207.22	209.73	206.98	207.68	210.1	209.86	207.51	210.79	210.6	207.43	209.44	208.7	206.55	209.28	208.71	208.9	206.4	207.27	211.3	208.16	206.68	207.54	209.89	208.2	207.44	209	209.88	209.58
210.25	211.57	212.09	213.77	210.99	211.75	211.08	211.27	211.35	215.67	212.25	213.1	214.33	212.45	211.57	211.6	211.78	211.09	211.48	211.78	212.27	212.06	211.42	212.83	210.29	211.72	211.94	214.5	211.46	209.81	210.04	212.59	211.68	210.8	211.99	212.05	210.22	211.64	210.54	210.95	211.72	213.46	212.7	213.48	211.29	210.86	211.72	211.35	213.46	212.66
205.87	210	209.42	208.06	208.91	205.88	207.16	208.24	206.6	208.22	207.95	207.46	207.53	208.41	206.18	209.09	210.5	211.33	208.7	210.44	208.91	206.41	207.08	207.5	210.33	206.5	207.47	208.86	209.2	207.06	208.19	209.2	205.68	208.34	210.54	207.95	209.23	209.21	208.42	207.74	207.44	207.87	210.29	208.4	210.49	210.68	210.02	209.23	206.32	205.66
208.22	209.64	207.67	208.95	210.03	208.58	208.53	209.69	207.94	209.65	210.55	210.22	208.69	210.71	208.82	206.76	210.89	208.54	209.33	208.75	212.29	208.34	209.43	208.46	209.59	208.17	207.21	208.29	206.33	209.06	207.27	210.07	209.05	208.44	207.58	208.12	206.49	207.16	206.94	209.42	206.63	207.93	206.73	207.62	209.5	208.79	209.31	206.76	207.06	206.78
216.33	218.19	217.22	216.51	215.93	217.35	217.21	217.91	216.06	218.24	217.68	220.36	216.68	218.96	217.3	217.46	218.7	219.11	217.48	216.55	218.71	216.55	218.94	216.63	216.7	218.46	219.58	217.12	216.58	219.78	219.19	215.71	216.89	217.65	216.47	215.94	219.12	217.35	218.12	218.68	217.92	217.32	217.83	217.36	215.74	218.65	216.87	218.41	216.86	219.35
202.57	202.12	201.81	202.79	202.64	204.93	205.4	205.85	203.29	204.59	203.6	205.07	202.97	203.66	203.06	202.75	202.62	204.04	201.5	202.63	204.85	203.72	202.82	202.19	202.2	204.65	204.3	201.28	200.98	203.51	201.97	203.42	200.41	203.16	203.22	202.46	200.48	204.59	203.98	204.03	201.86	199.9	203.73	204.9	202.6	202.7	201.1	203.11	204	203.48
203.39	200.33	203.46	201.66	200.25	204.05	202.58	203.77	203.85	202.28	204.08	201.98	204.49	203.38	204.2	200.88	205.01	200.94	203.33	202.31	203.29	203.14	203.63	205.57	202.57	202.58	202.32	201.36	204.46	202.17	200.87	205.12	202.31	202.61	201.7	202.33	200.98	201.82	204.04	200.7	203.15	200.85	202	202.84	201.98	203.22	202.95	203.44	201.29	200.73
209.88	207.44	209.13	210.44	210.28	207.85	207.83	208.45	209.07	206.57	209.75	208.57	207.72	208.64	207.66	208.53	206.31	208.35	207.39	207.25	208.09	207.47	207.92	206.18	206.76	205.86	205.96	206.08	209.23	208.29	207.95	205.35	207.4	206.35	207.47	208.17	205.15	208.26	206.79	207.65	207.77	207.45	208.85	206.62	207.66	206.53	208.12	208.37	205.7	208.81
205.24	206.18	205.4	206.23	206.88	207.57	207.28	207.84	206.01	206.01	204.97	204.69	207.82	208.07	205.84	204.82	205.36	206.47	204.45	207.26	206.81	205.66	206.84	205.09	206.51	205.13	206.76	206.89	206.44	205.18	207.99	206.85	207.61	206.36	205.01	205.16	206.98	204.53	207.66	206.39	205.79	208.93	207.7	206.41	208.67	206.6	205.36	206.91	205.66	208.1
205.86	208.82	207.87	209.29	208.03	208.76	207.84	210.16	209.66	208.04	209.74	209.26	208.78	207.85	209.85	207.69	207.56	208.09	207.1	208.34	207	209.71	209.68	208.31	208.41	207.32	209.2	208.31	207.09	207.05	208.19	207.44	208.68	209.85	209.22	207.87	207.31	207.99	207.41	207.53	208.12	208.67	208.83	210.27	208.45	208.47	209.18	209.56	208.57	209.59
207.34	207.86	206.54	207.97	206.3	206.96	212.14	205.8	206.81	206.67	207.92	205.21	208.89	207.96	208.12	205.83	206.07	210.68	205.63	205.87	207.95	207.58	207.47	207.95	208.2	207.16	207.89	209.71	206.51	207.48	208.33	208.19	209.59	207.03	208.86	207.88	208.66	207.47	210.27	207.06	207.99	207.85	209.43	205.29	210.08	208.07	207.68	207.37	207.22	209.01
212.93	213.11	212.9	214.57	213.01	215	211.94	213.61	213.81	217.48	214.58	216.15	214.88	213.34	212.25	213.89	212.96	215.2	216.26	214.99	214.48	214.68	216.08	213.21	213.95	214.43	214.84	214.44	215.51	213.25	214.12	214.55	210.8	214.92	215.55	213.89	214.12	211.46	213.96	214.25	213.65	213.57	213.4	212.19	213.73	214.08	214.51	217.88	215.02	212.97
208.18	206.84	206.42	208.12	205.94	207.2	209.86	208.57	206.13	207.31	208.42	206.28	206.72	206.46	209	207.1	210.12	207.43	208.33	209.4	206.27	206.29	205.96	208.75	207.61	209.67	208.62	209.61	209.03	209.56	204.1	206.78	208.75	206.88	207.51	206.35	209.34	208.47	206.54	205.86	207.41	207.35	207.72	207.48	209.86	207.97	205.56	206.36	206.67	207
202.36	204.87	203.34	204.43	203.94	206.22	203.63	203.77	207.48	204.35	204.49	206.59	204.9	205.63	204.63	207.03	204.3	205	204.42	205.58	203.11	203.72	204.88	204.18	203.64	205.33	204.63	205.03	203.77	204	203.96	203.87	205.75	203.59	203.72	204.36	203.52	202.09	206.03	205.75	205.07	204.34	204.48	204.2	204.62	204.41	203.19	204.92	204.28	206.07
214.87	216.94	218	218.78	215.39	217.76	218.59	217.81	217.21	218.34	215.96	215.55	216.13	215.5	217.28	217.43	216.34	220.36	217.31	217.46	217.48	217.84	219.43	216.12	216.78	217.03	216.12	216.6	216.18	216.19	218.69	216.9	219.53	216.62	218.84	216.09	216.06	216.31	218.7	217.22	217.94	215.19	217.42	216.97	214.88	219.28	217.11	216	218.2	214.31
217.56	215.4	217.86	218.34	215.8	217.27	216.35	217.5	217.49	217.32	217.69	215.74	218.28	218.19	217.77	216.27	218.91	216.85	215.97	217.21	217.99	216.68	215.45	216.39	217.11	219.8	217.34	216.38	216.99	217.59	219.75	216.86	218.46	218.37	216.44	216.63	216.18	215.94	219.41	217.28	218.96	217.5	217.79	216.39	216.23	215.7	218.28	216.94	216.73	216.74
207.36	208.2	208.87	207.85	207.13	209.6	209.9	206.8	208.15	208.39	209.95	207.4	208.94	207.85	208.05	207.64	208.8	208.45	206.62	209.2	207.7	207.65	207.58	207.62	209.35	207.98	208.19	208.37	206.47	207.08	207.74	207.54	208.63	206.46	207.15	209.56	209.31	208.56	206.19	208.12	209.8	207.95	208.8	207.13	206.06	206.79	207.83	206.66	209.5	209.62
196.82	197.65	199.5	199.33	197.75	197.7	198.3	197.13	201.36	199.61	203.02	200.77	196.01	199.84	197.5	200.12	197.58	199.67	197.22	197.58	198.97	196.96	197.67	201	202.24	200.59	198.91	198.47	199.55	199.06	199.27	197.57	196.13	199.19	198.77	197.87	198.14	200.67	200.58	199.32	197.9	200.3	200.73	200.03	197.17	199.72	199.56	199.05	200.15	194.1
203.53	205.3	205.7	206.93	206.99	204.57	204.33	203.23	202.86	204.82	204.24	206.34	204.87	204.9	205.57	204.81	202.21	205.75	205.92	206.24	204.99	202.66	204.02	203.61	206.15	206.53	202.86	204.93	204.02	205.49	204.93	204.02	203.99	205.26	204.39	204.12	205.93	203.28	205.9	202.82	206.97	202.66	204.87	204.81	206.5	205.47	203.95	203.6	204.21	203.85
202.81	201.57	200.9	204.49	201.38	200.09	204.27	203.25	202.08	202.5	202.29	203.09	201.76	201.19	203.13	203.5	201.25	200.49	202.07	202.95	201.23	200.47	201.21	199.66	202.95	201.42	201.66	203.18	201.79	203.72	203.63	202.43	203.16	203.37	201.56	202.56	201.79	202.18	202.2	201.69	203.57	202.6	204.22	202.76	201.73	203.09	201.49	199.1	202.53	202.78
215.79	217.63	218.53	217.56	216.95	217.28	217.39	219.99	218.51	218.04	216.6	216.75	217.57	217.62	218.03	215.63	219.07	216.77	217.19	217.09	215.41	216.77	218.11	217.19	215.77	216.79	217.74	218.31	219.62	216.81	217.4	218.5	219.22	216.71	216.49	217.1	218.97	218.12	218.46	217.98	218.8	217.09	219.48	218.24	216.43	218.81	218.22	217.72	216.39	217.36
200	198.43	200.03	198.82	201.94	198.73	198.42	200.5	199.39	200.63	198.87	198.3	198.68	199.33	200.31	199.82	198.36	198.89	198.72	200.48	198.25	200.47	198.78	199.55	200.28	203.31	197.19	199.13	199.96	198.9	198.86	199.9	197.83	199.4	198.89	199.18	200.72	199.41	201.02	200.48	199.61	199.44	199.36	201.81	198.17	198.43	200.45	200.02	199.01	198.33
218.31	216.68	218.27	217.31	216.1	217.62	218.97	215.53	216.32	218.35	218.21	215.6	215.71	216.59	218.21	218.12	218.05	217.16	218.51	216.81	217.03	217.51	215.96	217.17	216.86	214.98	216.98	217.11	217.19	219.31	218.31	216.18	216.86	217.13	216.61	216.23	217.66	218.51	216.43	217.93	218.63	219.16	217.1	218.46	217.39	218.34	216.63	217.22	216.38	215.97
204	206.21	204.96	206.32	206.8	206.62	203.25	205.8	205.31	205.57	204.74	206.17	204.35	205.36	202.79	203.13	203.96	206.77	205.18	205.4	205.62	206.62	203.21	206.65	204.61	206.59	205.59	206.61	206.26	204.59	206.44	209.47	204.9	206.8	208.11	206.03	204.2	202.97	207.41	206.22	202.23	202.24	202.58	206.65	206.37	205.79	209.29	204.83	205.27	205.96
207.88	205.13	208.27	207.76	209.38	206.63	205.84	207.69	205.51	207.36	206.78	208.92	206.4	209.89	209.21	207.63	206.46	206.42	207.05	206	207.82	207.08	207.89	206.93	207.7	208.04	206.32	206.64	207.43	205.67	209.02	207.51	209.22	206.57	208.01	207.86	209.24	205.35	206.11	207.33	206.01	207.3	205.77	208.16	206.64	208.88	208.43	207.53	208.76	206.9
206.1	210.32	211.37	208.16	209.4	207.58	208.32	210.21	208.38	205.8	207.49	208.99	208.25	208.9	208.27	207.98	209.5	207.24	209.04	210.17	210.09	210.21	209.61	207.02	209.85	211.22	207.94	208.04	208.25	207.45	205.56	205.81	208.12	207.08	209.05	207.92	207.2	208.5	207.12	205.76	208.31	209.31	207.9	209.06	209.57	208.67	210.68	207.04	209.36	207.43
199.98	200.11	201.57	199.13	198	199.67	200.01	199.28	199.38	200.87	201.05	198.16	201.37	199.9	202.01	200.09	201.96	199.04	200.43	199.76	199.54	201	200.03	200.86	198.53	200.85	202.16	197.31	200.77	200.31	198.95	203.5	201.43	200.27	199.31	198.62	199.06	199.28	200.55	198.9	203.13	199.73	199.15	200.34	199.69	200.24	200.75	199.76	199.45	200.71
211.93	213.24	213.99	215.04	212.69	212.85	213.09	213.7	212.52	216.94	215.64	212.39	215.62	213.28	211.57	212.75	214.58	214.22	213.74	214.91	214.06	212.95	213.18	214.12	216.49	214.2	213.93	213.76	213.06	215.84	212.99	214.49	212.74	215.7	213.85	214.67	213.05	214.31	213.72	214.89	214.83	214.68	213.63	215.02	212.8	213.52	211.43	212.96	215.63	213.52
203.94	202.56	202.65	202.7	201.26	200.16	201.87	200.6	201.06	202.8	200.02	201.69	201.27	200.99	198.27	202.95	200.91	201.23	201.94	201.13	201.09	202.3	200.49	202.14	201.64	202.37	202.76	199.06	204.16	203.92	201.86	202.2	200.94	200.99	200.14	202.2	201.9	201.92	201.33	200.42	201.09	200.89	199.56	199.78	201.52	202.39	201.48	200.02	200.79	199.89
210.15	209.93	210.36	210.27	207.13	209.96	207.12	209.96	209.28	210.38	209.85	210.39	209.08	210.35	209.04	210.78	210.17	208.01	211.16	208.89	208.57	211.02	210.58	209.44	210.49	211.13	211.19	210.17	208.76	210.98	209.22	208.49	208.02	210.2	208.24	208.91	210.23	209.17	210.61	211.21	209.17	211.83	208.68	210.32	207.76	208.03	208.3	208.82	209.78	209.1
211.82	209.52	211.9	211.22	212.7	210.45	210.54	211.88	210.12	211.27	212.01	211.46	214	210.57	209.34	210.96	211.43	212.13	211.33	211.33	212.74	211.27	210.75	212.94	212.61	211.12	211.79	212.05	211.5	210.87	210.17	211.57	212.39	214.48	212.9	211.39	210.11	211.67	213.34	210.74	213.75	212.51	211.24	211.53	211.67	212.71	211.77	212.83	207.87	211.46
210.16	209.35	208.51	208.61	208.16	207.29	208.01	209.4	208.67	206.71	209.47	209.23	210.45	207.3	208.6	210.01	208.15	209.27	206.14	209.68	210.32	209.78	208.64	209.89	207.92	209.61	207.86	209.61	209.36	206.81	211.5	210.54	207.93	208.06	208.12	207.45	209.1	210.71	208.95	208.25	208.1	208.14	208.69	209.75	209.33	210.22	209.12	207.52	208.59	208.88
207.7	207.05	205.26	203.82	207	207.26	204.46	205	206.85	207.42	207.73	205.56	208.14	204.34	204.97	209.54	206.2	207.36	205.67	207.07	203.81	208.59	203.94	205.39	205.28	207.21	205.25	208.72	205.22	205.42	205.45	207.03	207.69	206.53	207.05	207.54	206.87	204.7	208.01	204.26	205.32	204.39	204.39	205.84	206.38	205.51	206.34	207.32	205.16	205.72
203.16	201.82	204.89	203.3	205.96	202.79	203.43	201.62	203.49	203.53	204.71	202.03	203.13	204.74	202.77	202.98	202.86	202.59	203.57	202.4	200.43	203.55	205	203.14	204.14	202.85	201.95	203.64	203.77	202.75	203.72	201.64	202.12	202.95	203.47	203.7	201.45	201.52	201.35	205.13	203.56	204.72	202.84	202.42	204.83	202.95	203.78	204.15	203.4	204.22
203.04	197.91	199.71	200.78	198.61	199.51	201.57	200.19	199.49	201.15	197.47	199.68	198.18	200.15	201.12	199.81	201.95	200.53	199.43	198.52	198.22	200.06	197.98	200.61	199.02	198.83	199.46	199.95	200.78	200.21	199.47	201.2	199.97	198.85	198.45	198.81	199.73	200.74	200.21	200.16	199.94	201.31	198.75	197.38	201.26	199.12	199.42	197.64	198.9	197.46
203.41	202.72	200.62	199.66	200.45	200.77	200.92	200.91	201.1	198.73	201.67	199.57	202.46	199.74	202.89	201.37	201.68	202.03	200.85	201.88	201.81	201.38	202.44	201.86	201.47	201.81	199.99	200.1	201.13	200.93	203.4	199.87	199.3	200.49	201.59	202.16	201.89	200.04	201.43	199.98	204.02	202.64	203.34	199.72	198.31	200.84	203.2	202.27	200.87	201.74
203.17	203.74	202.45	201.84	203.46	202.9	203.92	204.91	203.65	203.29	200.13	202.73	204.97	201.17	203.4	201.39	202.99	202.51	201.99	204.42	203.26	200.85	203.28	202.38	201.75	203.22	202.69	203.35	202.85	204.31	203.76	204.03	203.61	203.84	202.25	204.1	201.34	203.9	203.19	206.21	202.43	203.13	205.1	201.8	203.08	204.02	200.7	205.17	203.89	204.34
205.66	206.37	209.54	206.91	207.46	207.53	204.98	208.73	207.49	205.74	209.53	207.15	206.97	208.68	207.57	208.21	208.49	208.16	207.13	208.6	208.48	209.92	207.16	209.88	206.61	208.48	205.79	207.83	206.3	207.29	206.46	208.94	209.99	208.32	209.31	208.67	206.98	207.83	208.1	207.39	206.34	207.31	207.9	208.16	205.95	205.84	208.01	207.35	208.72	204.86
205.27	205.56	207.35	205.35	205.52	205.11	206.02	206.93	208.43	205.99	204.71	205.06	204.86	205.86	208.83	207.71	204.85	204.5	206.3	204.42	208.89	204.82	205.27	208.36	205.31	203.81	206.48	206.24	204.45	207.15	208.34	203.28	205.61	207.09	207.04	207.07	205.53	205.89	204.39	206.67	203.65	206.87	208.24	207.66	205.85	206.65	204.9	205.59	205.96	206.82
203.77	204.01	202.62	203.1	204.95	202.2	204.88	202.31	203.77	201.68	204.35	205.6	202.25	204.51	203.73	204.5	203.04	204.14	203.95	203.3	205.17	202.3	203.19	203.03	203.15	203.08	203.39	204.95	204.29	203.11	203.71	204.51	202.24	202.65	203.08	199.67	202.95	203.06	201.33	201.68	202.43	205.3	203.44	200.03	204.72	204.33	202.96	201.92	201.78	204.81
206.13	205.02	205.7	204.19	204.52	206.39	205.55	203.75	204.62	203.89	205.42	202.2	204.75	204.33	203.6	203.81	204.95	203.75	203.77	204.88	206.21	203.67	204.81	205.89	204.48	205.57	205.04	206.85	205.45	205.91	206.75	206.35	205.56	204.12	205.05	206.83	203	205.27	202.3	204.42	205.8	202.06	206.52	206.48	203.87	203.97	204.86	205.33	204.85	205.46
205.34	205.66	206.82	207.56	204.89	209.16	206.81	207.48	205.89	207.49	205.92	206.16	207.89	206.64	204.86	209.17	206.65	206.91	206.36	207.28	206.63	207.63	207.02	206.27	204.9	205.84	206.72	204.54	205.76	207.7	206.92	206.55	206.5	205.18	206.06	207.18	206.3	205.46	209.61	207.55	205.38	204.55	207.03	209.17	206.55	205.42	205.21	205.48	206.41	207.62
199.31	199.33	201.95	198.02	201.68	200.1	201.69	201.46	200.01	200.55	199.7	199.18	199.17	200.82	200.92	199.3	201.11	201.37	199.08	198.73	199.22	199.89	199.25	201.75	202.43	200.96	201.25	201.01	198.71	200.16	201.07	201.33	199.45	199.89	197.61	199.23	199.14	199.04	199.4	201.32	201.56	198.1	201.34	199.32	200.4	201.92	198.99	199.5	200.74	199.37
213.47	211.37	211.46	211.32	210.51	211.14	210.47	214.73	213.24	211.63	212.21	211	210.76	210.88	210.12	212.3	211.63	213.75	210.29	211.34	210.02	209.37	210.89	213.07	212	212.89	209.42	213.36	213.31	211.56	211.39	214.41	213.89	212.21	209.16	213.75	210.07	212.13	212.97	210.58	212.24	208.83	212.08	211.69	213.14	210.09	211.36	212.91	209.38	213.66
212.1	213.47	212.34	213.47	214.04	213.16	214.91	214.07	214.03	213.5	212.57	214.05	211.09	211.45	214.53	215.02	212.81	212.76	211.09	211.39	213.39	212.39	211.63	211.38	214.13	214.25	211.15	210.99	212.98	212.38	211.37	213.11	214.71	214.49	212.31	212.81	213.75	214.89	213.14	214.85	214.49	213.21	215.77	214.17	212.84	213.19	214.32	211.18	216.35	214.55
212.16	209.45	209.96	211.56	208.78	211.22	212.74	211.51	211.63	214	214.16	212.27	211.67	211.99	208.79	212.51	212.24	211.4	211.23	210.9	213.64	212.67	211.01	210.68	213.29	211.65	212.14	212.73	211.89	210.08	210.75	209.63	212.32	212.17	210.63	210.12	212.17	214.82	212.85	213.08	208.72	211.97	212.51	210.33	211.01	209.55	211.95	211.86	212.4	208.75
212.74	213.43	212.07	211.99	212.89	213.43	212.86	211.36	212.69	213.48	213.91	210.79	212.63	211.5	213.14	214.18	214.68	215.04	212.25	211.86	213.67	212.83	212.4	213.6	213.02	214.2	213.26	214.17	213.52	212.56	210.97	210.04	212.43	213.93	213.54	212.35	216.75	212.39	212.66	209.75	211.21	212.09	214.35	213.4	211.29	214.39	210.85	215.02	211.73	211.3
210.22	210.45	209.37	207.93	209.5	209.42	207.68	208.97	208.52	206.16	208.65	209.65	210.57	208.52	208.9	212.24	208.72	209.14	209.41	208.3	209.27	210.95	210.89	209.31	207.94	208.54	209.98	209.83	209.5	210.34	207.82	209.99	208.78	209.28	209.58	208.47	211.47	209.99	209.29	208.32	209.4	210.12	206.62	208.61	210.36	208.81	209.06	209.37	209.85	207.55
206.49	204.6	206.1	205.87	205.99	204.82	206.9	206.07	204.55	206.16	205.92	206.68	205.52	204.23	208.49	206.02	205.22	208	206.57	206.15	206.35	206.8	206.41	204.04	204.91	206.42	206.34	204.76	206.78	203.46	206.75	204.5	205.39	205.69	205.62	206.07	207.13	206.31	206.57	205.47	207.67	204.76	205.29	205.23	203.48	204.64	203.16	208.17	206.57	206.51
217.06	218.66	216.09	217.94	216.39	217.18	214.28	217.02	217.66	217.56	219.01	218.74	216.86	215.79	218.9	217.21	217.77	217.18	215.87	216.9	218.94	218.16	216.81	219.54	218.55	215.12	215.98	217.93	217.39	215.68	218.19	217.62	216.81	219.02	216.12	218.54	218.8	216.52	216.23	217.28	215.38	217.44	215.25	216.21	215.45	216.86	219.15	217.28	215.97	218.51
193.1	194.87	192	192.98	192.96	195.4	195.44	193.46	193.87	193.74	194.26	194.23	194.03	193.64	195.54	192.76	193.88	192.84	194.22	194.37	194.99	193.98	189.82	192.76	192.3	194.75	195.39	195.5	194.86	192.69	194.09	193.23	194.16	193.5	194.81	193.53	194.32	196.11	194.96	193.78	193.49	194.93	194.41	193.57	194.52	194.52	195.31	194.28	195.5	191.83
204.23	202.23	202.79	201.62	204.32	203.76	204.27	203.9	204	203.1	204.72	205.39	205.4	205.04	204.12	204.57	203.86	203.43	203.11	203.42	203.45	203.24	203.44	201.57	203.37	202.38	203.29	201.99	206.13	201.23	204.49	202.98	204.98	202.91	201.13	204.39	203.33	204.87	203.46	203.27	202.56	206.43	203.58	202.07	203.25	201.76	202.45	202.2	204.67	202.91
212.51	211.72	214.14	212.09	212.36	213.21	209.44	210.72	211.33	210.54	212.74	212.7	213.81	212.88	210.82	209.07	212.11	212.52	212.21	213.17	210.44	210.26	209.43	210.44	213.46	211.48	212.35	213.64	212.46	210.28	212.19	213.42	215.07	212.84	213.81	209.05	211.19	212.26	213.03	211.66	214.04	212.56	212.14	212.11	212.36	210.62	211.46	210.43	214.06	212.49
197.78	197.51	198.99	198.04	198.32	199.34	199.96	198.88	201.85	199.73	198.23	200.84	199.45	198.58	199.64	200.37	196.87	200.58	197.08	197.53	199.72	200.26	199.53	202.12	200.87	197.17	198.43	196.83	197.52	198.18	199.8	199.55	200.16	200.83	197.11	199.57	199.14	200.11	201.53	198.42	199.85	198.91	198.6	201.01	196.05	200.79	201.13	199.88	199.65	199.3
203.38	205.75	205.08	208.36	207.68	206.24	205.7	206.46	206.41	207.5	206.87	206.91	206.43	206.15	204.68	205.87	205.5	205.59	205.65	205.96	208.83	207.81	206.02	205.89	207.52	206.77	206.56	205.44	206.67	205.54	206.23	206.09	207.26	207.12	204.68	204.29	203.81	206.2	207.97	207.12	206.07	205.05	206.25	203.7	206.43	205.52	206.58	208.23	205.09	205.54
202.23	201.13	204.29	202.01	203	202.86	202.3	204.05	202.47	199.94	203.4	203.25	201.17	204.89	201.91	202.78	203.05	202.34	202.68	200.98	201.23	201.72	200.96	202.2	203.15	201.15	203.25	203.3	202.28	203.86	202	203.46	204.77	204.17	202.96	201.69	201.41	202.79	202.99	200.84	199.37	201.25	202.04	201.85	201.39	203.77	202.06	201.7	201.24	202.49
198.99	197.71	201.05	200.61	200.02	200.25	200.3	198.15	200.57	200.15	200.5	197.84	198.32	199.2	199.64	199.61	199.03	197.74	197.2	196.32	198.2	199.1	199.36	199.04	200.98	201.28	199.1	200.33	196.88	198.58	197.55	198.36	200.04	198.97	200.59	198.77	200.3	198.73	198.95	200.52	199.34	200.1	198.46	200.46	198.47	199.33	198.93	200.87	197.8	198.14
209.03	213.82	213.73	211.8	211.01	211.79	211.99	209.12	211.1	211.57	212.32	211.51	212.47	211.71	210.41	211.4	208.14	212.77	210.91	211.07	211.6	213.05	213.9	211.86	213.88	211.48	212.03	212.1	212.52	211.92	212.18	210.44	215.5	209.36	210.84	211.61	214.28	211.98	212.23	212.34	212.47	210.83	211.8	212.84	212.95	209.54	212.31	209.43	212.44	210.57
211.86	208.67	209.27	207.07	208.59	210.5	208.09	210.25	208.87	209.37	209	207.21	209.06	208.36	207.88	208.26	208.88	209.47	208.4	211.02	205.97	209.22	207.28	209.22	207.51	208.12	208.7	208.88	209.65	206.43	208.05	209.36	208.72	210.19	205.65	208.13	210.09	208.5	208.98	208.59	208.42	211.83	209.42	206.03	208.94	208.1	206.83	208.32	207.02	207.27
205.52	204.13	204.55	204.15	205.12	202.54	205.66	204.56	204.4	203.64	205.89	205.58	205.6	201.98	206.49	204.88	204.26	203.61	205.34	205.23	204.36	205.41	203.63	205.78	204.11	205.13	205.69	204.34	204.55	205.19	204.66	205.29	206.31	202.19	205.76	201.2	202.64	205.71	204.45	205.02	202.2	205.28	204.98	205.8	205.49	205	203.5	206.08	203.93	206.94
206.9	209.13	208.9	208.92	209.72	207.32	208.69	207.54	210.21	208.14	207.97	206.85	208.85	209.21	208.24	208.39	207.49	208.55	208.13	208.9	207.78	209.46	208.98	207.41	210.66	208.47	208.27	208.64	206.59	206.65	207.23	208.93	207.27	206.15	209.67	208.18	209.27	206.78	208.11	211.45	209.58	210.27	208.64	207.68	207.29	209.73	208.98	209.33	207.94	208.14
205.49	205.65	205.67	204.35	205.48	206.13	205.02	205.06	203.71	204.21	205.86	204.49	204.64	206.46	206.06	206.57	205.65	205.32	205.32	207.63	206.9	205.5	205.37	203.87	204.07	205.36	205.53	204.35	208.76	206.87	205.55	207.14	203.76	205.01	206.57	205.56	205.4	207.58	205.95	206.68	204.83	206.28	204.8	205.81	206.67	206.15	205.91	206.06	206	204.47
218.67	217.41	216.53	217	216.92	215.4	217.98	216.48	215.06	217.42	218.53	217.16	215.32	216.47	216.14	217.67	214.69	215.05	218.25	215.93	216.16	218.13	217.5	217.01	218.02	216.73	217.38	217.4	216.24	216.53	216.02	218.37	217.04	218.58	217.8	216.48	218.81	214.95	216.41	216.59	216.95	219.47	216.53	217.33	216.68	217.17	215.12	213.91	216.65	216.89
207.19	206.75	206.36	209.11	208.48	208.98	209.37	206.88	208.07	208.11	207.79	207.75	207.8	207.76	207.31	206.16	206.97	208.82	208.4	206.73	207.99	208.69	207.49	208.46	208.19	206.86	210.6	209.39	208.7	208.34	208.31	206.67	207.05	207.41	208.5	205.32	207.34	205.85	207.87	204.99	207.38	207.48	211.63	207.16	207.66	208.39	206.9	208.53	207.62	206.53
196.07	195.09	194.81	195.41	193.61	196.09	195.96	197.37	194.65	194.27	197.29	194.19	196.92	192.73	193.79	197.6	196.47	194.36	194.03	194.7	195.9	195.11	193.97	197.01	195.51	194.36	194.85	194.85	195.72	195.54	195.26	195.7	196.57	196.28	196.37	196.91	196.65	195.62	195.33	195.6	194.72	192.9	195.97	196.6	196.29	194.59	196.6	194.96	194.54	195.35
202.94	201.85	202.25	202.89	200.74	206.12	203.27	205.44	204.6	203.12	200.93	202.44	205.06	202.76	203.52	203.29	204.02	202.06	203.58	203.13	204	205.11	203.01	205.45	200.9	202.24	202.7	205.47	202.49	203.19	202.44	201.81	203.37	203.51	200.92	203.34	203.53	204.12	204.33	202.19	202.45	200.84	203.09	203.85	204.9	202.94	202.17	202.69	203.36	203.79
200.77	200.07	198.29	202.11	198.97	201.08	201.05	200.44	198.71	198.64	198.01	200.64	197.36	199.23	198.07	199.01	202.07	199.75	197.36	199.93	199.46	199.95	199.35	201.17	202.6	197.7	199.33	197.32	200.49	200.4	199.16	199.13	198.65	198.85	197.76	199.64	197.65	199.09	198.11	197.43	199.89	197.7	201.8	199.3	199.06	199.92	199.49	201.04	198.44	199.31
207.14	208.26	208.57	205.42	207.91	207.27	208.59	207.26	206.75	206.32	208.96	206.55	206.92	207.03	210.06	206.54	204.13	208.01	204.87	209.07	208.22	208.81	208.37	207.74	208.81	206.92	207.66	210.71	206.14	207.25	207.67	209.47	208.75	206.62	208.08	210.19	208.64	207.93	207.29	208.09	207.02	208.56	208.13	205.32	206.46	207.29	205.14	210.59	208.52	208.16
205.52	203.03	202.67	202.39	203.4	202.83	202.9	203.84	203.98	203.81	203.28	204.33	203.13	202.63	201.63	205	204.61	204.04	202.3	203.64	204	206.17	202.69	205.17	201.63	204.12	202.41	202.3	205.52	202.2	204.69	202.86	205.5	202.18	202.97	203.29	205.14	203.69	203.95	204.07	203.3	203.05	202.61	203.26	202.67	204.17	203.74	202.9	204.34	202.1
211.65	212.75	211.66	213.19	213.5	212.3	213.6	211.85	211.5	209.99	212.49	212.15	209.49	212.66	210.94	212.03	210.99	211.89	213.63	212.91	211.53	210.4	209.19	213.14	213.03	212.36	211.44	210.54	212.53	209.64	211.53	211.81	211.6	210.02	212.39	213.13	211.34	210.16	210.86	212.16	212.58	214.52	211.81	209.09	209.55	212.49	212.68	210.54	211.73	211.16
214.61	212.99	213.93	213.36	213.65	211.27	212.06	212.81	212.88	210.38	214.01	209.99	214.48	213.49	212.08	213.53	213.34	213.3	211.51	213.34	214.95	210.92	212.41	212.59	210.03	213.49	214.24	211.49	212.54	214.85	212.08	212.35	213.82	210.15	214.27	209.56	210.27	212.42	212.17	212.65	214.34	214.21	216.17	210.96	212.93	213.78	214.84	214.9	212.18	213.96
211.76	213.08	212.2	211.84	214.33	210.4	213.57	211.32	212.24	212.38	213.77	212	213.59	212.86	212.12	210.75	211.44	211.93	211.67	210.73	212.61	211.91	214.5	212.28	211.24	214.38	212.04	211.95	210.54	209.05	213.02	212.49	212.3	211.67	212.01	210.55	211.39	211.37	211.65	215.38	212.38	213.29	213.04	211.91	210.95	211.69	211.77	212.18	211.08	211.25
218.4	220.97	217.95	215.55	217.82	218.77	215.45	218.29	218.15	219.61	217.96	217.91	217.79	218.25	215.6	216.33	218.42	219.96	217.97	218.99	217.33	214.59	216.92	219.46	216.06	216.8	216.59	219.7	219.19	216.81	217.47	219.55	217.73	216.91	219.29	219.39	216.72	217.5	217.71	215.5	219.13	217.18	216.1	215.73	220.63	215.37	217.15	217.15	217.81	218.46
205.09	205.22	204.35	205.57	204.5	207.07	204.86	203.68	204.29	205.75	204.86	205.33	206.59	204.22	206.48	205.3	204.1	205.69	205.56	204.79	205.29	203.01	203.03	206.09	205.34	204.8	202.96	204.65	206.18	207.22	204.52	207.63	207.02	205.8	203.54	203.06	207.06	203.59	203.98	203.68	205.13	206.57	206.23	204.71	204.22	205.27	203.56	203.32	205.05	204.12
202.64	201.72	204.22	200.83	202.64	204.57	202.26	203.78	201.23	202.98	202.59	204.93	205.66	202.94	201.96	200.55	203.06	203.33	203.11	202.95	204.15	204.18	204.05	203.86	202.08	204.27	200.7	203.15	204.51	202.11	204.94	202.23	200.03	203.66	200.88	203.83	202.26	202.66	202.58	204.61	204.01	202.79	203.95	202.7	204.87	202.5	202.64	202.42	202.53	203.16
213.02	212.92	211.69	211	212.06	213.25	212.5	212.68	211.28	211.43	211.31	208.85	211.77	211.22	212.1	210.68	211.23	213.96	210.55	214.34	210.38	211.94	213.7	210.21	212.17	212.06	211.64	212.07	209.98	211.66	212.85	212.85	212.93	213.3	213.97	212.63	212.56	209.89	211.3	212.73	210.5	212.12	211.37	212.09	211.85	210.43	211.34	210.18	211.46	213.76
205.81	207.29	205.93	205.77	206.09	208.85	207.53	207.7	205.41	207.25	208.83	206.59	205.15	207.46	207.04	207.11	204.79	206.49	206.63	207.26	205.42	207.84	207.98	206.85	205.59	204.65	207.13	204.58	207.21	206.9	207.79	206.18	205.9	206.31	206.61	207.25	206.81	204.71	207	205.99	205.01	207.33	206.91	206	203.74	208.87	206.25	206.56	208.22	208.43
203.41	204.92	203.35	203.71	203.14	204.84	205.51	202.38	204.06	201.48	204.38	204.67	205.13	203.26	203.56	203.16	202.56	204.82	203.91	203.49	205.07	206.04	203.83	204.38	204.41	201.61	203.65	203.36	201.86	204.95	203.71	202.2	204.66	201.3	203.63	202.62	205.8	204.87	201.73	204.22	202.57	203.42	204.41	203.66	202.64	203.44	205.68	203.24	205.04	204.54
212.75	212.63	210.71	210.25	210.55	211.54	211.75	211.78	211.92	210.66	210.65	211.91	212.92	211.89	209.35	212.71	211.96	210.22	209.65	212.26	212.43	211.6	212.46	210.2	212.19	212.27	212.46	214.1	211.77	211.72	213.17	211.96	211.61	213	211.48	210.99	208.97	212.43	213.01	211.44	212.13	211.12	211	211.99	211.17	212.4	212.63	211.94	211.65	212.56
203.15	206.36	205.3	205.35	204.9	202.51	205.76	206.57	205.64	204.22	204.76	204.94	203.97	206.7	204.72	202.61	204.83	204.46	204.06	203.77	205.11	203.45	205.01	202.65	204.31	205.02	204.53	203.67	207.53	202.72	206.42	206.95	203.17	203.65	203.21	205.76	201.39	204.7	204.14	204.61	204.97	205.45	206.86	206.31	203.38	204.6	206.7	205.62	206.62	205.51
207.82	207.37	206.69	206.22	206.18	208.92	208.15	207.16	207.18	206.79	207.66	208.77	208.58	210.41	206.4	206.61	206.93	208.66	208.53	204.33	208.54	206.86	208.44	207.52	208.12	207.18	208.17	207.82	208.39	209.28	209.74	206.33	210.47	207.18	208.48	206.61	206.17	208.88	207.09	205.89	208.27	209.1	207.77	208.31	206.41	207.35	208.53	209.4	208.96	207.3
206.92	208.77	209.23	208.34	210.77	207.62	208.56	207.48	208.77	206.45	209.93	206.94	209.7	208.45	208.99	207.83	207.77	208.72	207	207.75	208.8	211.25	207.91	210.99	211.78	207.04	209.83	208.01	208.74	208.37	209.53	209.34	208.67	208.07	211.29	209.91	208.75	207.72	207.48	210.06	209.11	209.17	209.17	208.33	207.53	206.21	207.54	208.24	210.29	211.16
207.23	206.84	202.1	203.33	203.75	207.62	204.69	204.87	204.88	205.53	204.42	206.28	204.47	204.95	205.17	204.63	204.78	201.95	205.75	204.29	204.16	205.5	204.7	203.83	203.29	207.02	206.49	203.76	206.56	206.51	206.39	205.15	204.47	204.68	203.04	204.88	204.07	203.08	204.58	205.45	206.16	205.6	205.93	205.66	204.45	204.15	205.74	204.57	205.53	205.68
204.45	204.81	206.95	203.97	204.85	204.26	205.62	203.35	204.35	207.2	205.4	207.22	204.94	205.39	205.45	206.39	207.1	204.8	206.22	204.55	205.5	207.07	205.01	207.08	205	206.65	206.4	206.23	206.25	204.78	206.15	206.57	206.06	205.58	203.96	206.53	203.32	205.7	206.83	204.41	205.34	205.57	206.64	204.77	204.75	206.41	204	205.94	207.43	205.83
199.68	200.17	197.66	200.01	199.47	198.17	201.89	200.24	197.84	200.78	199.3	200.06	199.45	198.57	195.7	199.16	199.85	198.73	199.47	199.34	199.97	197.85	200.44	200.68	200.23	201.32	197.14	198.64	198.51	200.08	198.91	198.86	200.45	199.27	200.44	199.1	199.06	199.67	201.26	198.22	198.93	198.4	199.74	197.87	198.66	199.95	197.95	199	199.18	198.73
212.83	212.74	212.38	211.06	210.87	211.93	211.29	211.27	213.52	211.39	213.49	213.42	211.08	210.11	212.16	213	212.83	212.81	210.57	210.69	212.79	211.83	209.63	210.87	211.32	213.25	212.99	212.25	210.76	212.91	209.93	210.18	211.8	211.16	211.2	213.88	212.87	210.2	212.01	213.37	211.12	211.09	211.09	209.51	212.28	211.31	213.78	215.66	210.34	208.9
200.64	198.71	200.25	203.52	201.3	199.2	200.64	203.72	200.98	202.87	199.41	200.37	201.03	199.75	200.25	200.18	200.01	198.83	199.15	199.54	197.36	200.8	197.99	202.04	202.6	203.24	200.67	198.95	200.51	198.91	199.51	202.18	200.22	199.74	199.11	201.93	199.56	200.02	199.74	198.62	199.3	199.87	198.47	198.98	199.08	199.37	200.52	199.38	203.52	199.58
204.37	203.79	205.33	204.21	205.21	203.29	205.25	204.61	205.41	204.57	206.87	204.49	202.83	206.91	205.01	204.85	204.66	203.9	204.65	204.12	205.4	205.07	204.84	205.5	205.93	204.59	203.94	205.35	203.45	204.95	205.68	204.84	203.8	205.66	206.11	204.52	203.69	205.7	203.86	205.01	203.54	204.89	205.38	204.84	204.77	205.45	205.33	204.69	205.01	206.21
208.41	209.58	210.9	205.08	210.58	207.53	208.14	209.6	212.28	207.57	209.33	209.08	209.98	209.15	209.38	208.96	208.7	208.53	210.75	209.02	209.11	208.48	208.95	210.34	208.42	208.85	209.06	208.11	209.36	210.27	208.41	208.95	208.22	211.3	209.85	208.47	210.39	209.03	208.46	211.54	209.85	209.23	209.36	210.91	208.98	211.86	208.41	209.47	207.91	207.8
208.93	209.79	207.9	208.21	206.24	210.49	211.06	208.18	209.14	208.21	208.79	209.21	208.83	209.88	208.73	208.99	209.01	208.38	209.03	208.24	209.44	210.4	210.02	209.42	209.13	211.89	209.08	209.24	208.09	209.57	206.74	210.02	207.39	208.29	210.98	208.03	207.47	208.42	209.59	208.21	207.88	209.86	208.23	208.82	211.55	209.66	210.07	208.27	208.21	206.26
193.93	197	194.95	192.92	193.65	193.18	193.55	193.94	191.66	194.08	192.44	193.94	195.99	196.24	193.71	193.3	191.61	195.57	194.77	193.14	194.7	193.87	195.32	192.38	194.92	195.28	196.53	192.6	195.2	192.48	194.53	193.3	195.04	193.29	191.71	193.35	193.44	193.74	195.61	195.91	195.94	197.26	196.68	193.95	193.16	194.81	195.32	192.86	193.92	194.37
207.17	209.22	208.41	205.77	208.64	209.94	208.4	209.74	208.52	208.27	209.08	208.18	209.69	208.45	209.3	207.97	206.68	208.85	210.24	208.11	207.95	208.47	208.47	209.57	208.58	206.62	209.23	209.01	207.25	207.92	209.09	207.08	210.48	209.93	208.74	210.27	208.38	211.24	205.82	207.24	210.05	210.85	209.87	208.53	207.25	206.6	207.44	207.93	208.59	207.82
203.89	202.82	203.34	204.51	205.78	203.51	205.54	204.33	204.53	204.02	204.86	204.4	203.62	204.16	203.6	204.23	202.03	202.68	204.97	203.99	206.39	206.85	203.99	203.73	203.19	202.28	204.15	204.06	202.87	205.15	203.03	202.53	202.36	204.93	203.42	204.14	206.17	202.58	200.84	202.58	202.22	204.2	204.4	201.96	205.26	206.08	202.95	204.76	204.28	204
216.81	218.33	217.24	216.95	216.29	217.27	218.44	215.47	215.06	216.55	216.53	216.88	216.64	218.27	217.53	218.48	216.85	217.57	216.84	216.06	216.91	218.58	217.63	218.62	217.42	215.33	216.53	217.97	216.63	217.57	217.42	217.54	220.03	218.05	214.48	218.37	217.01	217.18	216.35	217.75	218.26	216.61	218.57	218.16	216.09	217.83	215.63	216.6	215.66	216.21
218.29	216.45	215.98	217.4	217.75	215.87	218.56	216.97	216.86	218.43	216.99	215.34	217.47	217.01	217.19	217.08	217.09	217.11	215.81	216.77	219.21	216.53	215.09	216.4	214.08	215.36	216.83	218.48	216.06	216.6	214.83	217.47	217.07	218.78	216.48	215.93	216.93	216.08	216.04	216.71	215.78	217.92	217.63	217.91	217.92	218.36	217.57	219.62	217.1	218.17
201.98	200.17	200.74	199.96	199.16	201.26	203.2	200.8	202.6	203.49	200.18	199.76	201.52	201.53	200.38	201.53	202.23	200.62	202.66	201.78	202.61	202.5	202.54	200.35	198.41	199.64	200.98	202.27	201.23	200.42	201.57	199.93	202.27	203.52	199.74	200.18	201.28	200.17	203.28	201.61	200.39	201.95	200.73	202.86	202.22	201.34	200.64	203.29	202.97	200.66
210.68	208.54	209.95	208.41	209.45	210.26	209.42	209.4	209.15	206.97	209.39	209.86	209.72	210.05	209.14	207.06	208.7	208.66	210.03	208.32	209.12	209.97	206.83	209.57	208.71	208.22	210.96	208.39	208.73	207.51	208.52	207.81	210.11	209.13	206.83	208.89	210.22	206.12	208.82	208.52	207.66	209.54	208.69	207.52	208.86	208.77	207.26	207.07	210.27	207.67
209.79	212.83	213.97	210.37	212.57	212.33	209.71	211.54	210.88	212.54	211.23	212.66	212.63	212.37	211.31	212.63	213.67	210.11	209.51	210.5	211.54	211	211.93	209.45	210.85	211.33	211.64	210.31	209.86	212.51	210.92	209.75	213.83	210.58	211.07	211.14	211.13	210.52	213.58	212.32	209.69	212.5	209.95	211.67	209.58	210.55	212	212.39	212.18	212.68
206.53	205.8	205.58	203.28	203.83	205.65	205.61	204.93	205.02	206.13	205.81	203.05	203.32	203.42	207.05	205.71	206.55	205.28	206.16	203.27	207.27	204.31	203.4	205.33	199	203.86	205	204.05	204.82	203.09	204.2	205.57	206.58	204.1	205.28	205.26	204.23	203.65	204.32	206.68	206.03	203.6	203.82	205.67	203.57	206.33	205.7	206.56	202.75	204.33
204.62	204.51	204.82	203.87	204.83	205.87	206.08	205.9	202.98	203.96	204.08	203.65	205.71	203.18	205.26	202.7	204.56	203.95	205.34	201.93	202.95	203.57	205.01	202.89	205.81	204.23	205.57	203.96	204.9	204.04	203.92	203.26	204.58	207.27	206.14	206.29	204.26	205.3	206.01	205.63	202.93	203.74	203.73	203.51	204.44	204.89	204.27	205.05	203.97	204.33
210.56	209.71	208.8	209.18	208.82	206.97	209.5	210.54	208.74	210.31	208.36	209.92	208.35	210.15	207.09	210.92	208.63	208.5	209.25	210.77	210.82	207.47	208.73	209.81	210.08	209.77	206.17	210.42	206.3	208.26	206.51	209.87	208.59	209.55	210.04	208.63	210.29	211.09	207.92	210.5	208.95	206.7	207.57	207.69	209.45	206.57	208.56	210.88	208.23	211.06
201.5	202.66	202.66	203.37	202.2	201.62	203.12	206.2	204.28	201.66	202.41	204.58	204	203.16	203.45	201.28	201.73	203.21	203.19	205.46	202.05	202.67	203.85	204.37	202.78	202.47	203.29	204.19	203.76	204.2	202.35	202.83	205.95	202.34	203.34	203.06	203.99	201.51	202.01	202.12	203.81	202.91	203.18	204.2	203.63	204.28	204.61	201.82	204.26	204.09
208.56	208.64	206.21	206.2	206.82	208.11	206.72	207.55	208.41	206.71	208.31	205.81	206.37	205.63	207.93	208.62	209.59	206.95	207.03	206.9	206.63	206.8	209.61	206.23	210.17	207.15	209.13	208.42	208.5	208.68	208.16	207.21	207.85	205.58	205.25	207.42	207.4	206.61	205.4	208.09	206.85	210.65	205.77	208.69	209.22	207.61	208.65	207.3	206.97	206.28
210.53	211.52	211.42	211.08	212.19	206.35	207.9	208.85	209.25	210.98	209.91	212.43	208.92	210.28	212.33	209.14	211.07	211.37	210.87	210.23	209.17	208.82	209.74	206.57	206.82	209.29	207.94	208.72	211.62	207.94	210.07	208.33	209.3	209.92	207.34	210.33	210.98	211.22	208.61	207.96	209.85	210.14	209.77	209.17	207.82	209.63	207.94	207.2	209.82	206.84
207.48	207.87	207.47	209.47	207.66	208.16	208.09	210.06	208.05	209.26	209.08	206.24	210.65	207.9	206.67	205.79	207.85	208.93	206.61	207.55	207.28	208.17	208.9	208.64	206.92	206	207.42	208.57	208.56	205.47	207.72	205.69	208.96	208.86	207.54	208.97	207.44	209.18	210.64	208.38	208.64	208.79	207.15	209.11	207.93	208.98	209.16	206.25	207.01	206.99
206.83	207.97	206.94	209.39	208.71	207.62	206.88	206.18	208.74	207.43	207.41	208.09	207.04	208.09	207.75	206.31	208.86	206.09	206.93	206.25	207.54	207.95	207.5	209.01	207.24	206.56	206.71	209.77	208.68	208.66	204.73	207.64	210.61	208.49	208.57	207.59	205.52	207.79	207.78	207.38	208.67	206.3	205.82	208.12	209.12	206.29	208.4	208.54	207.98	207.36
208.04	208.18	208.38	209.22	207.44	208.31	208.47	207.57	210.4	209.03	207.98	210.68	206.93	210.55	209.37	208.68	208.69	209.19	207.05	207.69	209.56	207.07	208.59	207.81	207.62	209.92	208.52	206.44	208.68	206.84	208.58	209.36	209.82	210.39	208.51	208.35	209.87	207.9	208.92	209.17	206.95	209.86	210.4	208.93	207.05	211.21	208.2	209.07	211.94	207.06
204.46	204.78	205.46	204.57	201.25	200.74	207.13	202.18	202.86	202.17	205.05	204.6	204.47	200.18	203.76	204.66	204.09	205.53	203.13	203.85	206.32	204.78	203.6	203.27	203.61	204.8	203.04	206.04	204.84	203.19	205.24	202.75	202.57	201.7	203.58	205.33	203.21	204.69	202.47	203.76	202.87	204.7	204.59	201.88	201.81	205.73	203.58	203.76	203.71	202.77
215.22	216.08	216.91	217.29	217.04	215.88	220.61	215.91	216.79	214.7	217.74	218.8	214.31	217.57	217.75	217.86	216.98	216.67	217.87	215.85	217.94	214.7	216.15	216.66	219.46	219.08	218.71	215.74	216.71	214.61	215.54	214.41	214.98	215.62	219.39	215.6	216.95	214.46	217.75	216.27	217.07	216.72	215.17	215.2	216.95	216.36	215.92	217.5	214.1	218.06
208.16	208.24	207.83	211.66	207.95	207.39	210.36	208.39	207.58	209.19	211.46	208.25	207.45	209.38	208.64	208.7	209.9	207.45	209.06	207.78	207.21	210.06	208.11	209.66	209.28	209.03	208.74	208.92	209.4	210.13	207.05	206.15	206.26	208.22	206.65	207.05	209.15	210.13	208.26	208.77	207.86	209.21	206.55	207.91	208.65	210.26	207.64	210.16	208.08	208.64
202.17	203.11	203.82	205.7	202.17	204.56	202.71	204.37	200.97	205.95	201.27	202.51	204.33	204.72	202.41	202.38	203.88	204.91	203.82	203.94	204.32	204.55	202.49	203.9	203.33	203.44	203.51	205.44	203.96	203.18	203.38	203.57	203.93	204.77	203.6	203.01	203.08	203.94	204.07	204.21	203.06	200.83	204.33	202.06	205.17	204.1	204.88	203.45	203.48	201.62
215.54	217.83	216.3	215.77	216.21	217.19	216.63	216.19	218.07	217.05	217.69	216.05	218.1	215.29	215.84	216.27	216.45	217.41	219.23	217	217.76	215.89	217.22	219.57	220.75	217.49	215.67	215.34	219.73	216.84	216.4	217.12	217.02	216.84	218.15	218.27	218.98	215.44	219.82	218.24	217.3	217.86	217.89	215.65	215.42	217.17	217.77	216.54	217.48	217.39
211.86	212.34	211.41	209.79	212.24	212.65	213.22	209.25	212.2	212.48	210.99	210.91	211.85	211.68	212	209.69	211.08	211.35	211.32	212.49	211.28	212.71	210.36	211.86	208.72	211.88	210.44	210.74	213.25	210.71	211.38	212.87	211.06	213.79	212.14	211.24	211.96	211.51	211.2	211.75	211.21	211.28	211.46	210.01	212.55	211.54	213.42	213.22	211.69	210.49
211.82	211.42	209.81	213.04	212.4	211.38	211.63	213.52	212.03	211.43	211.18	213.58	212.97	210.56	211.33	211.13	210.33	211.14	212.04	212.52	211.31	213.85	212.7	212.79	213.16	212.11	211.73	212.76	210.85	212.23	210.71	212.11	213.93	211.36	210.66	211.69	213.24	212.07	210	212.14	212.49	212.18	211.97	211.11	211.71	211.78	211.99	211.68	210.82	213.39
205.41	204.39	202.45	203.98	205.77	205.64	202.78	205.06	204.62	205.52	203.7	204.86	202.76	204.46	204.22	203.92	205.67	203.17	203.72	204.2	202.26	205.29	203.04	204.62	207.97	204.51	204.28	206.05	204.13	203.34	202.77	204.14	203.62	203.87	203.46	201.46	201.08	204.13	202.77	204.65	203.74	205.6	202.71	205.95	203.96	203.11	203.94	203.6	202.44	201.81
205.86	205.69	206.59	207.85	206.36	205.92	204.69	207.04	206.53	208.14	206.3	207.51	206.17	207.39	206.48	209.85	206.13	206.28	206.53	204.51	205	206.78	205.28	207.21	206.73	204.91	205.79	206.05	206.35	206.61	207.03	207.49	206.25	206.09	206.16	207.66	207.76	205.62	207.41	208.14	207.15	206.76	205.01	204.68	204.53	205.54	203.56	202.76	206.26	205.65
209.52	211.56	210.86	211.77	214.47	212.93	210.64	211.6	212.47	212.62	210.94	214.02	211.92	211.47	214.42	213.65	213.24	209.84	212.26	212.86	212.92	213.29	212.83	214.6	214.14	212.1	211.41	212.46	212.5	212.13	210.56	213.02	212.26	212.69	211.25	212.25	213.37	214.87	212.37	211.8	211.57	212.02	213.74	214.17	214.16	212.73	211.22	214.51	212.15	210.44
204.51	204.49	204.51	205.78	204.69	204.54	206.19	204.49	205.74	201.47	204.59	205.02	204.69	202.95	203.81	202.71	205.51	205.34	203.1	204.73	204.61	204.41	204.06	204.49	205.43	200.74	205.66	206.22	205.65	206.22	202.64	205.7	204.14	205.15	206.24	205.45	204.31	203.74	205.24	204.82	203.32	206.58	203.86	205.29	207.9	204.62	205.4	203.35	203.52	203.41
211.45	211.24	211.03	210.57	210.5	210.87	212.72	212.15	210.83	213.81	211.51	211.13	209.8	213.02	214.95	209.82	211.97	213.02	213.25	210.27	211.35	212.29	210.64	211.86	210.94	212.55	210.67	213.59	210.75	213.48	213.54	211.14	213.04	213.57	210.41	210.05	210.35	210.48	210.55	213.01	212.92	213.68	210.15	211.66	211.57	210.28	212.18	211.93	211.42	209.36
206.51	206.1	208.09	208.88	209.45	208.02	207.69	208.5	208.57	205.84	207.39	205.99	205.04	207.53	206.27	208.59	208.49	209.88	207.38	207.47	207.24	205.35	206.54	207.19	206.27	208.61	206.38	206.22	209.24	206.26	209.58	208.59	207.16	206.24	207.33	209.58	209.44	207.61	206.68	205.39	206.09	207.13	206.71	206.08	208.26	206.33	206.94	207.97	207.62	207.88
212.24	210.73	210.22	211.29	211.9	212.87	212.78	211.11	211.16	211.71	210.45	211.5	211.82	210.62	210.3	211.48	210.93	211.47	211.72	210.63	212.05	210.33	212.33	211.6	213.35	212.04	210.28	212.58	213.47	213.31	211.92	212.9	210.89	211.84	211.76	209.82	213.51	211.98	209.91	213.76	212.1	210.69	211.19	211.52	209.74	210.59	210.68	211.26	211.54	212.75
212.3	210.57	212.73	211.9	211.14	213.89	212.89	211.73	215.41	214.48	212.85	211.81	212.9	212.5	213	212.11	212.04	214.38	214.31	212.93	215.07	213.2	212.52	214.23	212.73	212.92	214.21	212.35	213.28	213.7	214.33	215.69	213.78	214.23	212.27	213.88	212.17	214	214.1	213.3	212.65	213.06	213.42	213.46	213.18	210.76	212.81	212.99	212.86	213.69
216.79	215.78	218.14	217.9	216.68	215.66	218.53	217.09	214.33	218.35	217.62	215.97	219.13	215.68	216.55	216.25	217.29	219.01	213.96	212.84	217.16	215.84	216.48	216.95	216.26	215.42	218.45	216.01	219.36	217.08	213.8	216.08	216.95	217.14	214.27	214.34	214.94	217.48	217.17	216.42	218.02	216.31	217.5	216.5	219.26	217.97	215.4	215.91	217.07	217.29
210.01	210.17	208.42	209.09	207.77	209.52	212.48	208.94	209.39	210.26	210.12	209.69	210.54	210.61	209.34	209.01	209.84	208.48	211.46	209.18	211.22	208.6	208.83	208.5	209.09	207.65	209.31	207.69	210.67	211.12	209.12	208.58	208.54	208.92	209.44	210.34	209.76	206.54	209.05	209.5	209.76	210.25	208.18	209.85	210.76	207.79	209.98	208.96	208.89	211.11
208.39	206.58	207.55	209.75	209.24	211.03	208.79	208.09	208.48	209.41	207.56	208.46	209.85	208.71	208.84	210.33	210.22	209.01	209.09	209.17	210	209.2	208.42	210.51	206.47	209.6	208.69	209.7	208.03	207.84	208.48	210.28	210.09	208.8	207.92	207.9	208.26	208.61	210.36	208.79	209.06	209.31	208.54	208.71	206.27	209.71	210.99	209.64	207.83	207.44
209.1	208.29	210.05	209.03	208.32	208.56	210.53	210.05	207.63	209.16	210.34	208.25	210.81	209.92	208.73	211.08	209.62	209.54	209.61	209.45	207.93	207.97	208.96	212.26	208.92	210.15	208.99	208.53	208.32	210.68	208.38	208.04	209.37	208.68	208.8	209.18	210.6	211.11	210.14	210.04	211.01	208.98	210.85	210.91	209.07	207.52	211.02	208.32	208.19	207.86
218.65	216.18	218.48	218.27	217.29	216.02	216.32	217.86	217.25	218.69	219.03	215.4	219.24	219.01	216.74	217.22	215.31	216.66	218.88	218.57	217.8	218.23	218.03	218.26	220.9	219.95	218.01	217.72	216.86	216.89	217.69	219.43	216.11	219.64	216.69	215.8	218.65	219.07	216.16	217.68	218.96	219.59	217.38	217.52	217.77	216.78	214.97	218.12	218.23	217.16
199.46	200.59	200.75	201.01	200.37	200.19	201.57	199.45	197.75	201.55	199.65	200.11	199.52	202.04	200.4	201.1	200.62	199.24	199.64	199.11	198.13	199.19	200.08	198.23	198.93	197.92	197.88	199.6	199.87	198.83	200.57	197.69	200.83	198.22	199.51	197.79	197.46	200.25	197.91	199.21	200.04	200.41	201.44	198.84	199.98	201.41	200.2	200.2	200.31	199.8
206.17	206.54	204.92	204.16	206.07	207.41	204.21	206.42	207.52	208.82	208.29	207.75	205.7	206.77	206.42	205.85	205.25	205.17	207.06	208.02	207.54	206.74	205.94	207.33	206.54	206.7	208.11	208.51	209.55	204.67	205.76	206.16	205.26	204.14	205.9	206.7	207.69	206.94	205.31	207.53	206.17	207.57	206.43	206.42	205.66	206.2	208.16	207.54	204.12	205.88
208.4	206.67	208.17	206.28	209.63	208.54	208.86	207.45	209.66	207.04	207.42	206.03	207.86	206.9	209.8	208.24	206.79	207.68	206.96	208	207.62	207.1	207.72	206.35	210.03	206.84	207.91	207.18	207.57	209.43	207.57	208.84	208.77	206.66	207.98	209.42	206.51	208.92	208.57	206.81	208.5	207.56	205.86	208.39	208.59	210.49	206.13	208.13	207.01	208.72
210.47	207.77	207.28	207.9	210.63	207.54	207.14	205.07	209.6	206.03	210.14	208.23	209.05	207.21	208.02	209.65	206.76	210.42	207.49	208	207.94	207.75	209.28	205.79	209.52	208.75	207.22	206.53	206.84	207.64	207.24	207.25	209.4	207.38	207.17	208.8	209.2	207.81	206.82	209.68	208.41	207.91	206.3	208.08	207.29	207.74	208.15	208.32	207.19	209.1
213.3	213.86	211.61	213.85	214.19	214.8	211.55	214.1	213	213.8	215.44	212.52	213.52	213.33	213.27	215.89	212.4	213.33	211.6	214.13	213.37	212.91	213.83	213.62	212.13	211.45	214.02	212.32	215.08	212.41	212.23	213.38	214.41	212.58	214.27	213.55	213.73	214.38	214.05	213.28	214.73	214.11	213.94	213.49	214.84	212.51	216.1	214.62	212.86	214.03
208.91	205.75	208.14	205.95	207.86	206.35	205.62	204.94	204.96	205.37	206.99	205.19	206.03	207.8	206.29	205.99	206.36	203.45	205.49	205.9	206.43	206.24	207.47	205.13	203.28	204.38	204.6	208.11	205.09	209.54	204.11	203.99	202.46	205.73	204.62	208.15	204.55	206.72	206.76	205.76	206.41	206.28	203.74	207.95	205.17	206.75	205.39	205.54	204.88	207.13
209.01	209.41	208.11	207.12	210.11	208.82	210.2	208.94	209.38	210.45	207.04	209.31	208.67	206.69	208.13	209.43	208.86	209.45	206.97	209.9	209.61	208.28	210.29	209.05	207.85	208.75	209.92	208.56	209.04	209.7	210.64	208.92	208.21	208.64	207.91	210.36	209.28	207.78	211.43	206.33	208.91	209.97	210.55	209.67	210.39	208.62	208.87	209.16	207.63	208.65
212.78	207.88	210.02	209.09	209.35	208.08	209.29	211.1	211.23	208.09	209.67	208.79	210.8	209.91	206.65	209.09	208.96	209.61	208.62	209.64	209.15	211.49	210.73	211.27	209.98	210.75	208.31	211.15	208.87	208.49	209.58	211.67	207.67	209.59	209.53	208.82	211.81	208.15	208.39	209.46	207.41	209.76	208.64	208.96	207.88	209.57	209.91	210.84	209.51	210.33
200.42	200.24	201.29	198.92	198.35	200.32	201.26	198.31	200.03	198.51	201.15	201.31	200.42	201.46	199.92	197.06	199.56	201.63	200.4	201.19	199.04	197.95	201.22	200.67	200.48	200.06	200.5	199.85	201.52	199.04	200.26	198	197.49	199.13	198.55	200.7	201.13	199.05	199.74	200.4	200.23	201.45	200.15	200.78	201.04	201.1	199.23	202.23	199.49	200.08
207.09	208.59	206.12	208.42	209.11	208.83	209.34	207.99	207.33	206.28	208.14	207.19	209.43	208.81	208.71	209.45	208.12	208.45	208.92	208	211.16	209.7	210.72	208.7	207.58	208.69	208.39	207.52	205.71	207.79	207.46	208.3	207.25	207.62	208.96	211.57	207.44	209.68	206.98	207.11	207.69	207.88	208.86	208.05	207.43	208.28	205.7	210.38	207.72	209.98
218.75	218.69	219.58	216.11	218.99	214.4	216.88	217.17	216.96	215.69	217.43	215.64	217.41	218.69	217.31	216.01	215.33	218.35	217.59	219.11	217.77	217.17	216.33	215.32	216.55	218.97	217.89	216.72	216.29	218.34	219.08	218.34	217.74	217.2	216.33	215.33	217.2	218.56	216.25	218.32	216.95	216.38	215.79	217.33	218.68	218.25	216.43	218.37	217.93	217.65
212.78	210.73	212.62	213.91	213.76	212.05	212.03	213.38	213.58	212.57	213.12	210.99	212.79	215.6	213.21	212.33	213.34	213.4	211.85	210.44	213.07	213.81	211.75	211.36	210.31	212.49	212.42	212.06	212.79	209.6	212.46	212.14	208.77	211.71	211.59	209.56	213.42	213.68	212.47	213.51	213.32	213.84	211.23	213.72	212.1	212.59	211.76	211.67	212.74	213.27
208.07	208.21	206.43	207.86	206.33	205.67	208.54	207.62	209.13	206.83	206.76	206.94	205.81	207.93	207.99	206.66	207.31	209.4	207.58	207.08	209.85	206.53	206.67	209.27	209.3	210.59	209.5	205.55	210.76	207.33	206.92	206.73	207.92	210.03	206.77	207.44	207.82	209.71	208.81	207.46	207.19	206.09	207.98	206.92	207.27	204.88	206.85	207.11	208.15	206.49
210.05	207.63	209.6	208.78	210.52	206.42	206.91	208.31	207.76	209.85	207.94	209.51	209.94	209.49	211.21	208.67	209.36	208.14	210.49	207.91	210.33	210.36	208.08	210.08	209.13	208.59	209.54	209.11	208.2	207.85	209.08	208.06	208.81	210.41	210.3	207.52	206.1	209.22	208.97	209.75	207.74	211.4	207.99	211.16	208.48	209.67	210.38	209.36	208.56	207.39
203.45	205.37	204.92	204.79	205.68	202.83	203.21	205.16	202.68	203.14	203.62	204.3	201.64	203.23	204.02	204.93	202.08	201.28	202.87	205.23	204.2	202.64	203.71	203.13	203.75	201.86	202.17	204.32	202.45	202.9	203.15	203.52	202.6	203.24	202.81	202.56	202.22	204.15	203.3	202.92	204.72	203.83	202.96	203.15	203.04	203.32	202.72	204.28	202.8	202.49
208.2	205.24	207.01	205.8	208.68	208.49	206.61	205.54	209.2	206.09	207.83	208	208.05	206.62	208.16	208.38	207.32	205.96	209.68	204.24	208.64	206.2	207.22	207.83	207.69	206.25	205.34	206.07	205.63	205.84	208.49	208.54	206.58	206.62	208.63	208.81	205.41	207.66	206.87	208.56	207.13	207.57	205.11	209.06	207.89	207.5	208.23	206.31	206.53	207.63
216.79	218.13	217.41	217.41	216.12	217.93	214.88	218.17	218.31	217.49	217.8	217.09	217.75	217.64	218.02	215.83	215.19	219.99	217.2	217.71	215.59	215.62	217.21	216.31	216.76	216.74	216.44	217.52	215.96	216.31	214.64	218.47	219.49	217.38	216.42	218.27	215.11	215.53	218.03	217.67	218.61	215.48	217.93	217.78	215.43	217.14	217.72	218.36	218.22	218.06
199.29	199	199.52	198.86	199.92	200.72	199.67	199.02	200.01	197.2	197.72	200.51	199.71	197.03	199.14	200.66	199.71	200.21	198.27	199.19	200.59	198.53	199.32	199.06	200.19	198.8	199.96	201.8	200.4	201.67	203.26	199.73	200.7	198.22	199.45	200.26	199.28	200.82	199.49	200.51	202.09	199.09	198.1	198.05	198.08	200.68	198.49	201.22	199.67	199.64
211.75	211.39	212.36	211.12	211.41	213.06	210.2	213.06	213.8	212.36	212.95	211.11	213.89	214.68	212.74	211.41	212.57	213.41	213.19	211.69	213.97	210.77	213.65	213.36	212.48	212.29	211.48	212.16	213.62	212.07	213.77	208.54	211.65	213.16	215.28	215.21	212.27	212.47	213.62	212.69	213.17	212.18	212.16	210.04	212.02	214.3	212.4	211.87	214.84	211.34
208.29	204.31	203.83	207.31	204.34	204.88	205.34	204.9	205	205.37	204.51	206.1	205.07	206.47	204.13	203.57	204.33	206.42	207	206.73	206.43	206.45	205.28	204.8	205.57	207	205.83	205.38	208.36	206.4	205.33	204.48	208.17	204.57	205.22	205.35	204.7	204.46	204.76	204.31	203.77	204.52	204.01	207.65	203.12	208.19	204.43	207.34	206.06	206.7
210.51	208.74	209.72	210.26	210.99	209.76	209.83	208.07	208.08	211.35	207.55	209.15	211.03	211.16	209.64	209.41	208.37	210.07	209.7	209.43	209.65	208.05	212.68	207.98	207.53	208.06	209.95	208.94	209.73	208.28	209.53	208.89	210.19	209.43	208.92	207.63	208.13	207.92	210.68	208.83	208.72	208.96	210.73	206.36	208.15	209.98	209.43	206.77	212.43	210.26
203.59	206.4	205.64	205.3	206.07	206.3	204.25	204.51	204.3	203.56	205.84	204.18	204.8	203.65	204.29	203.53	202.72	206.02	203.34	204.6	202.52	204.6	204.94	206.15	203.56	205.51	205.35	204.3	204.79	206.7	207.27	204.8	205.51	203.86	203.97	204.93	205.19	205.15	205.75	206.38	202.03	206.96	203.87	205.44	204.9	204.21	205.46	203.41	203.78	205.84
211.5	210.98	211.01	209.67	211.97	211.39	212.84	211.38	213.15	209.38	212.63	210.62	212.01	213.63	210.54	212.94	213.28	212.19	213.28	211.9	211.3	214.2	213.6	211.59	213.26	210.19	212.48	211.43	210.92	213.24	211.46	211.56	210.94	212.28	211.23	210	212.38	211.17	213.29	211.43	211.57	212.45	210.72	211.58	211.84	212.26	210.99	210.26	209.96	212.25
211.39	213.07	211.79	212.77	212.48	211.91	215.97	215.25	213.43	209.79	212.49	214.4	213.38	213.05	214.49	213.65	212.03	212.02	212.74	214.18	213.84	212.17	211.88	212.16	215	215.02	214.36	212.67	211.01	213.74	211.43	216.18	212.53	210.9	211.37	212.43	210.31	213.04	213.12	212.93	212.88	212.99	211.59	212.77	212.24	213.75	212.19	214.3	214.62	212.34
207.08	203.53	207.01	204.09	204.21	207.43	205.54	202.98	204.08	204.69	206.28	204.51	204.42	204.92	206.27	204.7	205.97	203.12	204.02	205.65	204.09	204.08	206.4	206.05	204.18	204.76	202.56	205.72	203.74	204.27	206.99	204.73	203.22	206.5	204.35	204.87	203.09	203.38	204.1	203.4	206.31	204.63	205.01	205.08	204.41	206.22	204.37	204.49	206.84	205.3
200.52	198.93	198.43	197.94	199.45	197.37	197.66	198.33	200.61	200.86	198.35	198.4	198.47	198.49	199.68	197.16	197.17	198.82	198.24	199.72	197.63	198.61	197.18	199.83	198.42	197.44	196.97	199.59	196.77	198.16	197.73	198.71	198.96	198.92	198.31	198.17	197.64	198.97	198.31	198.23	198.92	201.1	196.8	198.33	197.82	198.7	199.5	196.18	198.57	198.82
198.42	200.37	199.23	201.45	199.59	200.72	203.07	199.37	199.9	202.35	201.23	200.44	198.15	198.97	199.91	198.65	199.52	198.15	200.77	199.72	200.01	202.79	199.92	202.17	201.72	200.96	200.25	201.17	200.19	200.76	201.16	199.05	199.87	199.99	200.51	200.27	201.01	201.17	200.21	201.63	198.58	200.95	200.61	201.41	197.76	200.45	198.4	202.01	201.04	200.69
208.45	209.01	208.4	210.4	209.5	212.49	211.2	210.35	207.25	207.11	210.7	209.71	208.31	210.83	208.78	209.86	208.81	211.09	210.61	209.64	207.37	210.29	209.31	208.42	208.11	209.03	209.72	209.36	209.12	207.87	208.47	210.42	206.26	208.66	208.66	207.69	207.03	208.92	204.92	207.66	209	209.79	209.66	209.54	209.72	206.46	209.12	208.31	208.56	208.34
209.31	209.53	209.08	210.09	209.71	208.57	206.23	208.68	208.35	207.69	210.21	209.37	207.26	209.17	206.11	208.09	211.22	207.49	207.16	208.53	209.3	206.74	210.31	208.11	207.59	208.22	208.78	209.28	208.6	206.98	209.3	208.45	209.03	210.44	209.6	208.65	207.54	208.75	208.9	207.25	207.77	209.51	207.77	208.91	208.53	210.73	211.04	209.1	208.65	208.3
210.83	210.82	212.18	208.26	210.02	210.47	211.19	210.77	212.55	208.9	212.24	213.24	211.27	210.33	213.42	214.09	211.64	212.58	213.97	212.61	212.56	209.33	212.12	213.84	212.01	210.86	210.98	211.28	212.27	212.29	213.38	209.64	210.36	209.89	209.79	213.01	212.42	211.06	210.56	209.02	210.29	211.01	209.67	211.34	213.25	210.71	210.42	213.59	213.26	209.76
208.58	209.94	208.56	212.35	208.15	210.04	210.16	208.93	210.41	210	207.42	209	207.48	208.49	209.41	209.91	208.35	208.03	207.62	209.91	211.55	209.55	207.77	209.89	211.26	212.74	207.56	208.95	209.91	209.01	210.68	208.59	213.14	211.71	210.87	209.27	211.09	210.35	210.04	208.83	210.72	209.53	208.3	206.4	210.52	208.22	207.79	209.64	206.99	210.5
197.55	201.43	200.69	198.52	201.31	201.31	200.23	200.05	201.61	201.51	200.18	200.01	200.89	199.97	200.9	200.38	200.63	200.74	198.58	199.36	199.5	197.4	199.45	202.05	200.44	202.14	198.41	197.23	200.29	200.34	202.19	200.72	199.54	198.75	199.01	200.93	200.45	197.55	200.84	199.39	199.95	200.26	198.94	200.87	202.35	202.83	201.38	201.89	199.4	202.34
208.72	209.81	211.65	209.38	208.67	210.34	207.76	208.67	210.9	208.25	210.66	207.13	210.95	209.31	209.42	207.55	209.91	210.21	208.23	208.37	208.42	209.9	210.24	210.86	212.34	212.32	212.07	207.81	210.01	211.09	210.19	210.35	210.4	208.01	208.64	209.4	208.38	206.23	206.97	208.48	209.96	209.15	209.71	207.55	208.8	209.75	209.45	209.68	210.89	208.12
209.44	206.15	210.29	208.44	208.42	206.51	208.56	208.91	208.61	207.59	207.97	207.83	205.15	207.87	209.51	207.18	209.17	208.78	208.09	209.09	206.87	206.16	208.39	207.08	208.78	206.79	206.59	208.07	207.18	207.76	208.29	208.06	209.05	207.14	207.92	208.54	210.42	207.01	205.91	207.71	207.4	207.68	208.58	206.41	208.58	208.17	207.52	208.09	207.33	207.94
207.45	202.76	206.12	207.76	204.72	205.02	207.54	203.72	205.02	206.64	204.37	203.97	205.57	204.67	205.97	204.7	203.52	207.34	204.86	205.9	204.84	206.67	205.05	206.21	205.02	206.83	207.14	204.35	204.93	205.53	206.34	207.46	205.56	205.12	206.86	205.44	206.17	205.34	206.23	205.48	209.33	206.03	205.61	207.54	204.62	204.25	203.39	206.32	204.28	205.48
196.92	193.62	193.78	196.96	195.64	196.15	196.25	196.81	196.54	194.98	193.12	194.72	195.7	193.95	194.29	195.99	195.6	195.71	195.8	196.71	196.76	194.16	195.79	197.73	195.54	194.85	195.68	194.49	194.06	194.15	193.15	194.74	196.33	195.4	194.96	195.36	195.37	194.68	196.72	195.74	193.04	193.68	194.37	194.16	194.75	194.64	193.21	194.13	195.36	196.02
218.8	218.47	218.06	216.15	216.05	215.33	216.17	216.35	218.12	218.26	216.01	216.37	217.21	215.82	218.7	217.64	219.76	215.19	217.27	217.64	217.5	220.06	216.87	216.29	219.13	216.95	217.51	217.11	219	217.59	216.89	216.49	216.35	215.65	217.45	218.2	215.5	217.49	217.03	216.62	217.68	219.13	216.35	217.89	217.01	218.26	218.16	217.29	216.74	215.26
206.57	204.14	202.96	203.59	204.06	203.55	205.96	203.6	203.16	204.62	205.58	203.07	203.42	202.82	205.1	201.88	203.05	205.88	205.34	203.8	205.88	202.74	202.75	203.74	203.15	205.69	203.69	204.76	203.9	201.66	204.77	205.08	202.85	204.95	204.15	204.71	204.78	205.03	204.28	204.21	205.36	203.49	203.31	204.78	202.86	203.79	203.29	203.94	202.76	204.39
208.19	207.58	207.66	210.36	208.26	207.58	208.6	206.93	208.19	206.85	208.57	207.18	207.32	207.72	206.77	209.17	208.68	209.67	209.14	208.38	210.15	208.25	208.47	209.71	208.28	211.21	209.54	208.93	209.31	208.36	209.12	209.43	206.77	208.73	208.72	209.06	208.06	205	205.83	208.98	208.58	207.65	208.4	209.4	209.16	207.9	208.91	210.02	211.28	206.93
200.22	197.83	198.19	197.33	200.73	196.12	197.1	198.7	198.81	198.26	199.26	198.78	197.72	196.33	197.6	197.73	198.35	196.83	198.28	196.33	198.73	198.04	199.18	199.11	199.37	196.18	199.47	197.55	198.08	200	196.74	196.82	199.37	196.93	196.51	197.4	197.24	199.34	197.87	198.77	198.79	198.29	198.5	196.93	195.01	198.81	198.25	197.67	197.08	198.06
201.98	202.98	199.76	201.09	202.92	200.25	201.68	200.7	200.77	198.96	201.79	200.14	201.48	200.69	200.29	200.39	201.61	202.9	199.43	199.98	203.22	202.78	200.6	202.75	203.3	200.43	200.15	200.92	201.01	202.46	200.99	202.43	201.79	202.21	200.83	202.05	199.23	201.61	200.1	202.85	201.84	201.73	199	200	201.37	201.84	201.52	200.12	198.79	201.7
207.7	206.59	209.04	207.49	209.33	209.52	207.42	207.1	205.34	207.49	205.41	208.27	208.65	207.31	209.64	208.7	207.3	208.96	206.35	207.28	205.8	206.28	207.41	207.39	207.98	207.08	209.33	205.84	205.69	210.43	208.21	208.67	207.73	207.98	207.15	208.27	207.22	207.46	209.02	207.26	206.59	207.75	209.14	207.13	208	206.88	207.89	210.33	209.31	209.43
212.35	209.58	210.38	208.47	212.58	212.74	213.01	210.06	209.67	210.78	212.83	211.12	210.94	210.58	211.06	210.31	211.2	210.2	212.14	211.18	212.34	211.33	211.91	210.32	211.27	212.44	210.71	210.99	209.64	212.32	212.06	213.68	211.55	210.35	212.64	210.22	210.39	212.73	210.85	211.45	213.7	211.91	210.27	210.04	211.88	210.24	213.3	211.21	211.47	211.47
195.27	193.92	195.27	193.67	194.44	194.02	194.38	195.24	196.93	196.21	193.31	194.6	193.55	195.19	195.41	194.42	193.93	195.11	194.59	195.33	196.82	194.36	194.67	196.26	196.18	195.71	196.47	194.74	197.87	195.32	195.32	196.49	193.28	197.1	195.26	194.08	194.49	193.46	197.92	194.33	196.15	194.12	194.85	194.34	196.56	196.36	195.16	195.7	194.9	194.94
203.66	204.04	203.09	204.52	204.02	201.74	202.36	205.21	202.34	202.35	202.8	205.87	202.21	202.49	202.91	205.51	203.25	205.47	204.88	206.44	202.09	204.01	203.19	203.8	204.9	202.56	202.56	201.1	205.16	202.09	203.46	203.2	203.62	204.04	203.33	203.74	202.92	202.47	205.9	204.39	202.74	204.07	202.7	205.07	203.25	204.15	204.27	203.33	203.15	204.19
202.76	203.03	203.58	204.43	204	206.13	204.26	203.8	205.82	205.19	202.88	203.61	204.19	204.98	204.76	203.93	203.9	203.01	205.52	204.27	206.46	203.1	203.79	204.54	204.63	203.5	205.15	203.66	204.04	204.23	207.02	202.66	204.31	203.13	206.32	204.48	204.46	204.97	206.93	204.88	207.08	204.19	205.72	205	203.09	203.75	206.17	204.33	205.51	203.64
218.89	218.21	217.95	216.81	216.27	218.24	216.96	217.4	217.69	215.11	220.34	216.69	218.37	218.38	217.13	218.6	218.85	218	218.05	217.22	217.77	218.7	217.21	214.89	216.6	217.98	217.44	218.04	218.61	217.61	220.37	217.23	218.66	217.39	217.58	215.18	217.55	217.78	218.58	217.56	218.38	216.52	216.46	218.3	219.25	216.62	217.12	219.97	217.85	219.5
207.93	210.67	208.28	207.29	208.46	205.24	208.2	207.13	208.03	209.43	207.37	207.8	208.54	205.61	208.68	207.57	206.65	208.58	205.78	206.35	208.62	208.4	206.23	210.4	208.21	207.14	207.14	207.09	207.92	207.18	208.03	207.51	207.05	207.4	207.84	207.34	207.41	206.02	205.78	208.33	206.63	206.3	207.45	206.44	206.65	211.34	208.67	208.06	208.16	205.54
209.22	209.47	209.39	209.76	209.51	210.13	210.84	212.36	209.17	208.88	210.28	208.94	208.98	209.64	209.38	208.6	212.83	208.85	210.69	209.36	210.59	208.01	210.26	210.83	209.23	210.46	208.01	210.38	210.09	205.76	207.82	210.79	207.26	208.13	207.88	208.5	209.4	210.82	209.9	208.41	207.39	207.92	209.75	208.77	208.15	210	207.29	209.9	211.99	208.29
217.96	215.97	218.25	215.47	218.49	217.59	217.63	217.63	219.56	218.68	217.23	218.29	217.2	216.41	217.89	215.96	217.03	218.05	215.78	218.22	222.33	217.71	218.16	218.59	216.67	217.59	218.7	218.04	217.03	217.33	217.37	217.54	216.89	219.92	216.27	217.09	216.93	216.03	218.77	219.39	217.96	216.31	219.26	218.43	218.21	219.7	217.19	214.42	219.94	212.99
217.25	217.25	217.04	216.01	217.52	218.55	216.29	215.44	218.43	214.59	217.32	217.06	215.11	215.93	217.53	213.55	218.06	216.55	216.55	217.24	216.32	218.43	216.66	219.22	218.24	215.74	219.57	216.16	215.63	217.72	216.88	216.54	216.31	217.03	216.89	218.58	216.85	215.45	217.06	215.91	215.29	215.96	218.4	217.16	216.72	218.5	217.53	215.6	217.08	217.01
213.36	215.16	215.62	212.61	212.99	212.78	214.35	214.98	215.26	213.64	212.34	215.17	214.91	213.59	213.01	213.63	213.92	214.46	213.1	214.31	214.62	212.15	214.2	212.38	213.84	212.59	214.29	212.66	214.08	213.26	214.15	213.49	212.68	214.74	214.01	214.11	214.71	212.83	212.75	213.51	213.4	214.75	213.48	212.64	214.52	215.36	214.3	214.02	215.82	215.03
199.57	202.03	201.48	200.01	201.05	202.05	199.26	202.06	200.07	199.28	200.19	201.76	199.33	198.65	201.44	201.22	201.96	201.12	200.23	200	199.55	199.39	201.43	201.17	198.4	200.4	198.98	201.77	198.62	200.99	199.42	198.68	200.93	197.88	199.51	201.37	199.3	198.26	199.19	198.63	198.77	197.89	200.59	199.33	200.54	200.51	200.79	197.94	199.74	201.63
204.55	203.89	207.41	205.11	206.2	207.03	205.42	202.17	204.29	205.81	205.24	202.29	204.72	204.2	205.17	205.13	205.67	202.85	204.88	203.78	205.89	202.79	207.63	206.26	202.58	206.11	203.22	205.47	205.39	207.52	203.16	202.38	204.18	204.24	205.15	206.36	204.63	204.49	206.01	203.26	206.06	204.12	204.53	205.44	203.57	206.92	204.25	206.05	203.48	206.77
214.15	211.79	212.3	214.66	214.44	212.12	213.47	213.69	212.7	213.28	213.98	213.95	212.22	212.61	214.29	212.21	212.85	212.57	212.26	212.68	213.68	213.77	213.6	212	212.8	213	212.18	212.07	214.03	212.07	212.97	213.42	214.47	214.34	211.66	212.21	210.7	213.6	212.64	214.51	211.9	213.29	213.25	211.54	213.76	210.52	213.23	212.24	213.92	212.58
203.4	205.36	205.5	204.38	206.76	205.48	205.81	203.9	206.03	202.91	204.06	204.9	205.51	205.03	205.86	202.2	203.79	204.51	204.6	205.06	203.65	203.46	203.09	204.57	203.94	204.56	203.5	205.32	203.25	205.3	204.87	204.1	204.22	204.62	206.24	206.3	205.56	203.8	205.2	204.17	205.01	205.46	207.3	204.92	204.15	203.23	204.26	205.05	203.6	206.13
208.44	210.36	209.45	208.61	209.24	211.33	207.08	208.53	208.83	209.48	208.23	208.56	208.52	210.06	211.02	208.76	207.26	204.57	209.82	209.4	207.38	208.75	211.49	207.95	206.93	210.86	208	207.07	209.35	207.25	207.12	211.16	206.76	208.17	208.58	207.73	208.53	207.25	210.18	210.36	208.94	209.2	209.77	206.57	210.11	209.54	208.89	206.97	207.34	206.89
204.87	202.64	205.05	202.59	202.98	201.79	204.19	202.64	202.89	204.83	204.38	203.16	203.61	202.63	205.27	202.69	205.05	202.81	205.29	203.19	204.22	204.75	202.51	203.86	204.92	203.82	205.04	206.11	202.97	206.48	206.72	204.67	204.11	203.78	203.47	204.65	203.97	204.89	204.61	204.26	202.54	203.65	202.68	202.55	202.36	204.72	205.23	202.22	205.02	203.62
206.8	210.69	207.76	209.89	206.36	209.2	206.58	208.16	207.39	208.82	208.9	208.54	207.89	210.02	208.49	209.06	205.96	207	207.86	207.8	207.32	207.96	207.75	211.04	207.03	207.29	207.29	208.55	206.92	208.2	208	209.05	208.17	206.21	209.63	205.53	208.28	205.76	206.93	207.71	208.7	208.59	208.24	209.03	206.34	209.85	207.64	208.1	207.56	208.87
209.76	211.48	209.99	207.96	212.07	210.93	212.39	211.57	210.08	207.17	208.88	209.28	208.97	208.82	208.98	209.58	210.36	209.67	207.86	208.89	211.18	208.8	209.85	210.04	207.95	208.93	209.82	210.18	209.1	207.11	208.1	210.72	210.89	207.96	208.91	210.52	210.77	210.08	211.08	210.23	209.93	210.7	207.73	208.67	210.55	209.28	208.32	211.65	208.32	208.36
215.36	215.7	213.39	215.7	215.17	213.03	215.64	213.19	213.24	214.49	214.22	213.52	211.56	214.38	213.57	213.13	215.27	214.46	215.24	213.84	212.01	212.78	213.16	213.78	214.23	213.57	213.71	214.66	213.18	214.94	214.66	212.94	211.11	212.87	215.01	213.64	211.87	212.7	214.82	214.61	214.28	214.37	215.07	213.84	214.06	214.23	213.5	213.54	214.53	213.9
206.16	204.08	203.34	204.71	203.29	204.57	204.69	202.62	205.97	206.44	203.96	202.86	202.6	204.53	203.66	205.08	203.46	202.52	203.11	200.73	204.72	206	201.99	203.27	203	206.3	201.88	203.28	203.33	204.77	203.88	204.33	205.33	203.44	203.39	202.58	203.55	201.1	202.64	205.45	203.47	203.05	203.67	206.03	203.63	204.14	203.27	206.35	202.73	203.08
205.64	205.3	205.57	203.66	204.52	203.83	204.63	205.29	205.42	205.75	206.42	206.8	204.21	203.09	204.04	205.37	204.85	204.14	204.44	204.59	204.32	204.08	204.52	204.15	204.11	205.16	206.51	204.04	205.31	203.75	204.15	205.26	203.69	201.62	204.04	203.91	202.75	204.69	204.63	205.26	206.2	205.9	206.75	205.04	205.91	204	205.23	204.41	205.18	205.59
210.34	210.6	210.99	210.77	212.77	212.97	211.53	213.04	212.87	213.79	211.1	210.32	212.53	212.03	211.15	209.65	210.63	213.04	209.96	209.97	209.35	210.25	212.65	209.9	209.76	211.37	213.19	210.46	212.97	211.08	211.31	212.7	212.69	210.65	213.47	207.6	211.86	212.58	209.95	212.71	210.45	211.51	214.39	211.12	210.86	211.41	213.5	210.73	211.55	211.63
203.25	204.77	201.32	203.56	203.11	204.81	202.98	203.32	202.11	205.35	202.94	202.96	204.26	202.51	204.58	204.52	205.02	203.04	204.33	202.21	202.23	205.32	202.24	204.51	204.82	204.1	204.59	203.72	202.06	204.75	201.83	206.16	205.2	202.14	203.64	204.39	202.91	203.52	204.05	206.74	203.57	204.31	202.25	202.09	204.51	203.37	201.08	203.71	203.34	202.04
199.14	201.22	199.2	200.19	200.37	202.09	199.92	202.38	199.85	201.65	199.88	202.59	199.59	199.99	199.98	199.1	199.44	200.73	199.71	201.26	202.8	202.6	199.45	201.74	199.92	199.75	200.95	200.9	201.33	199.42	200.86	201.5	200.66	202.1	198.23	200	201.45	200.21	198.72	198.09	200.85	201.23	200.03	201.71	201.16	200.93	201.22	200.79	198.97	198.45
201.53	199.01	200.68	200.79	199.85	199.05	200.74	201.73	200.72	201.67	199.58	200.62	200.58	201.23	201.93	200.41	199.46	201.69	201.37	199.33	200.36	201.81	198.28	200.27	201.44	200.02	201.17	198.15	198.42	199.91	200.1	200.21	199.15	202.15	198.56	201.1	199.36	202.25	199.1	200.4	202.07	199.1	200.46	202.25	202.01	200.16	201.79	197.82	200.22	201.42
212.01	211.56	210.54	211.49	210.01	212.49	212.78	213.2	211.97	210.23	212.82	213.55	210.66	211.5	213.97	212.88	212.26	211.04	212.18	212.94	210.03	212.2	212.34	212.92	212.72	210.65	210.79	210.88	213.47	213.06	212.62	210.26	211.06	212.18	213.11	211.84	209.42	213.97	209.23	211.75	211.99	212.36	210.74	211.63	211.05	212.77	210.99	211.56	212.81	210.82
215.13	218.54	216.69	217.44	217.98	216.72	216.19	216.07	215.62	215.77	218.13	217.29	217.07	213.46	217.9	218.59	215.27	217.75	217.61	216.68	215.79	216.93	217.67	215.72	217.1	216.45	217.08	216.77	215.96	216.68	216.73	216.84	216.57	218.05	219.16	217.06	217.05	216.43	216.13	216.77	216.56	216.56	218.51	217.11	216.27	216.51	217.61	217.3	218.23	217.44
208.88	211.85	212.72	210.72	209.8	211.26	212.49	211.4	211.18	212.55	212.05	210.33	212.12	210.27	213.21	210.19	211.46	211.17	209.76	211.59	211.2	212.47	210.36	213.18	213.97	211.93	210.98	211.02	209.91	211.97	212.23	212.25	213.21	210.4	210.8	209.89	211.11	211.37	210.6	210.61	210.68	211.51	212.52	212.54	210.69	213	210.11	210.4	211.68	211.25
205.08	205.11	202.11	203.95	203.93	202.54	203.73	202.21	202.84	202.8	206.17	202.24	203.94	204.76	205.14	203.68	204.46	202.15	206.06	205.02	204.79	204.65	202.71	205.5	203.94	202.69	202.24	203.05	202.71	205.52	204.65	204.35	204	202.7	204.13	205.68	204.99	204.16	201.31	200.6	205.81	202.34	204.24	204.51	203.05	205.33	204.92	204.13	204.57	203.5
212.57	210.93	211.96	209.88	210.02	211.93	210.39	211.68	212.8	211.39	210.39	210.49	213.41	212.93	211.29	210.96	213.73	210.73	210.53	212.06	210.63	212.97	212.33	210.78	212.38	212.32	213.35	211.36	212.48	213.17	211.69	210.53	211.35	209.3	211.62	213.7	211.49	211.98	213.23	211.24	213.17	210.61	209.62	213.2	211.28	211.17	211.01	209.6	211.92	214.31
207.23	209.84	209.27	207.21	207.44	207.83	209.68	208.04	208.89	208.65	206.09	208.65	212.01	207.84	210.46	208.29	206.86	207.67	209.53	208.95	208.71	209.88	207.41	210.15	207.51	207.35	208.04	209.88	209.84	207.88	209.08	207.61	207.34	208.26	209.68	205.95	210.78	208.22	208.12	206.68	208.44	206.68	208.53	208.18	208.51	208.38	208.68	210.23	209.17	209.87
201.71	199.83	199.74	204.81	203.04	200.03	200.88	200.83	201.99	201.4	201.91	200.75	200.12	201.63	200.97	199.78	202.22	202.64	201.29	201.84	201.56	200.72	200.46	201.27	199.31	200.7	200.35	203.73	200.72	201.42	201.01	202.01	200.91	201.09	200.48	199.61	199.93	201.41	202.29	200.35	200.01	202.89	199.93	201.37	200.25	198.79	202.35	201.2	202.78	202.17
200.73	201.29	201.81	200.15	201.22	198.6	202.33	202.76	200.31	201.53	201.28	199.25	201.97	200.94	200.07	202.13	200.12	200.57	201.28	200.67	201.21	200.3	202.29	201.17	202.72	204.12	201.35	200.47	204.16	202.69	199.92	202.4	202.68	199.11	199.63	200.48	201.14	202.78	203.63	200.58	202.39	200.93	200.66	200.89	202.05	201.58	202.81	202.17	201.55	201.32
204.43	203.85	204.42	204.81	201.74	205.4	201.76	207.92	205.45	204.25	201.56	205.37	203.29	205.15	204.21	202.8	203.81	203.69	203.77	204.44	203.95	203.82	203.84	202	203.54	201.39	204.39	202.85	205.41	204.57	203.8	205.8	202.33	204.92	203.62	202.43	202.98	203.82	204.64	206.86	201.78	203.16	203.32	203.72	205.04	203.69	202.72	206.17	203.32	203.18
205.61	209.62	210.04	208.5	209.08	209.25	210.72	209.05	206.57	208.83	207.94	208.82	210.03	209.4	209.67	207.51	209.25	207.53	208.71	210.04	208.25	209.24	207.6	209.51	209.05	207.58	210.3	208.66	209.22	208.3	208.2	209.94	211.07	210.18	208.46	207.03	209.23	209.13	210.8	208.56	210.06	209.17	209.5	210.44	211.6	209.45	210.05	209.08	207.79	207.9
210.29	208.14	212.14	212.08	212.5	210.89	209.78	212.11	211.91	211.3	211.3	211.7	214.35	210.35	211.66	210.18	209.6	213.85	209.89	212.35	211.09	212.95	210.09	211.84	209.53	212.6	210.07	211.02	211.73	208.1	215.02	210.3	212.74	211.25	212.05	213.89	211.4	211.9	211.84	212.35	211.15	210.77	210.55	212.44	211.33	210.11	211.38	210.46	211.08	210.46
207.62	206.28	208.57	209.18	206.92	206.79	205.7	206.46	206.53	207.11	209.64	206.53	207.82	207.21	206.43	206.6	207.66	207.09	208.06	206	208.62	205.53	209.73	207.19	207.92	207.21	208.8	209.59	205.88	208.48	207.77	205.8	208.05	209.11	207.26	208.66	206.26	210.47	206.05	206.54	208.28	208.52	207.02	204.84	207.23	208.07	209.13	208.43	208.35	208.15
208.78	210.72	210.67	208.56	210.82	209.41	207.03	208.6	208.56	210.49	208.88	209.07	211.18	210.57	209.12	210.81	209.4	209.88	208.34	210.45	211.36	208.33	210.61	209.76	209.73	210.55	207.67	209.8	209.84	209.86	211.89	208.18	209.26	211.85	206.36	208.21	209.59	210.65	209.11	208.94	210.85	210.84	209.09	208.73	209.8	209.17	208.31	208.29	207.86	208.76
211.72	211.32	210.84	213.79	210.18	213.06	213.01	209.44	210.75	210.42	213.07	211.82	210.28	211.36	211.05	210.45	210.87	209.52	211.38	212.38	212.85	210.34	210.71	211.52	210.62	211.36	211.32	210.82	212.28	212.79	212.19	210.68	210.18	210.54	209.37	212.09	212.8	211.22	212.79	212.74	211.06	211.07	211.61	214.09	210.62	214.05	208.9	210.5	212.11	212.51
207.84	209.38	208.92	208.42	209.27	210.02	206.24	208.41	209.65	208.39	207.68	206.44	211.13	207.74	207.37	207.25	208.77	209.54	207.28	210.11	208.42	210.22	210.26	207.57	209.38	209.61	208.5	206.58	206.31	206.08	207.26	208.29	205.88	207.96	207.15	208.29	208.45	208.27	206.57	207.83	207.46	207.88	206.25	207.71	207.82	209.06	207.84	206.83	206.88	206.56
203.28	201.17	201.38	201.5	201.54	200.85	204.2	202.65	201.37	202.11	201.1	203.26	201.66	201.06	202.47	204.01	201.95	203.35	202.33	201.61	202.75	201.47	202.19	202.24	204.69	202.61	201.74	202.97	202.01	203.68	200.84	201.99	203.31	201.38	202.24	200.47	204.19	203.56	201.59	201.82	202.92	202.61	201.88	202.6	205.1	200.96	203.72	202.43	202.75	204.03
200.21	201.98	201.76	202.54	200.79	199.16	199.8	200.58	200.11	200.72	199.66	200.3	199.35	202.28	200.46	202.25	200.63	197.03	202.14	200.3	199.87	202.84	200.89	199.84	200.52	200.34	199.64	201.59	201.94	199.11	200.81	201.87	199.2	199.4	199.95	201.54	199.1	199.1	201.55	199.36	201.89	199.7	199.08	198.76	201.03	200.57	202.27	202.74	200.71	202.7
205.33	207.06	205.78	207.9	209.11	208.03	209.15	208.68	206.97	205.9	207.37	207.9	208.31	207.97	207.67	205.75	211.07	207.93	208.14	208.31	209.01	204.77	206.01	207.17	206.08	209.09	204.23	206.81	207.31	204.83	208.31	206.63	208.97	208.4	206.63	207.83	207.67	206.98	205.63	207.01	207.11	208.12	208.11	207.95	207.14	208.41	209.76	208.19	208.25	206.49
197.62	200.47	198.04	197.55	198	198.97	200.2	197.5	199.34	198.84	199.3	199.91	198.58	199.54	198.5	199.61	200.34	200.32	200.02	201.05	198.96	197.43	197.99	199.63	199.68	199.87	199.98	200.41	200.12	199.24	198.56	199.49	200.94	198.99	199.97	198.11	197.65	201.22	200.08	198.57	199.54	200.63	201.66	199.18	199.25	200.09	197.84	197.12	198.2	198.73
202.91	205.51	205.14	206.93	207.08	206.56	204.97	207.03	206.87	204.2	206.09	206.16	204.14	206.86	204.84	206.57	207.24	204.09	206.46	205.55	205.55	204.22	206.91	207.79	205.17	203.73	203.8	207.12	204.4	204.98	204.7	205.69	205.98	204.71	206.58	205.17	205.63	205.39	206.73	206.38	206.26	204.45	206.71	206.23	207.6	204.96	206.14	206.45	204.73	205.01
203.58	202.6	201.87	204.78	203.53	207.64	204.67	206.32	205.04	205.25	204.76	205.65	205.16	203.4	204.06	203.9	205.58	202.08	204.02	206.02	202.78	206.05	204.42	205.15	204.87	204.88	203.74	203.94	202.92	205.07	201.74	205.14	205.74	204.63	205.04	203.85	204	204.7	205.6	202.24	204.42	206.11	202.72	204.39	202.17	201.13	205.03	205.48	206.02	204.51
208.54	209	210.27	208.08	210.14	207.22	210.89	208.83	207.32	209.27	208.28	209.55	206.53	208.97	208.24	209.39	209.66	210.32	209.55	208.12	207.92	208.97	209.44	205.69	208.09	207.78	206.96	209.54	208.65	208.93	206.38	209.79	209.04	209.12	208.24	210.23	208.58	207.76	208.1	208.42	208.31	206.95	209.71	208.88	208.35	207.79	207.59	208.58	209.77	208.91
216.72	218.47	217.08	216.93	215.57	217.83	215.86	216.27	215.11	216.18	216.73	217.02	217.58	219.49	217.29	216.55	218.46	218.66	216.95	217.24	216.71	216.24	216.59	216.23	217.78	217.73	216.48	218.8	216.85	215.9	217.89	217.18	217.61	217.96	217.6	218.36	217.67	216.76	218.43	216.51	216.45	216.24	215.45	217.1	215.24	218.12	214.51	218.54	217.53	217.27
206.13	204.07	204.97	206.78	207.44	205.21	206.66	207.39	204.86	205.22	206.81	206.8	208.64	206.57	206.99	205.95	205.92	207.8	206.2	206.86	207.5	207.12	207.19	205.79	205.9	208.97	206.9	205.96	206.94	206.7	204.16	207.24	205.24	205.93	205.67	205.55	205.87	206.22	205.58	207.46	205.02	206.54	206.78	207.4	206.29	205.36	205.89	207.12	207.31	206.03
211.64	210.68	211.91	208.97	212.38	213.23	210.91	213.19	211.79	210.34	213.17	210.99	213.48	208.3	209.71	212.14	212.44	213.55	213.65	210.03	212.29	212.96	212.86	211.68	211.66	210.23	210.27	212.44	211.52	211.12	212.24	213.55	211.4	210.06	210.94	212.73	210.92	212.35	211.46	212.62	210.23	211.39	210.66	211.56	211.33	212.6	210.04	211.93	212.46	210.12
199.63	200.59	199.23	199.31	197.68	196.53	198.66	198.87	197.62	198.18	199.28	195.9	197.57	198.05	198.67	199.85	198.55	198.5	198.37	198.14	199.45	200.33	200.57	200.53	198.63	197.05	199.87	199.01	198.83	198.69	196.55	197.75	197.34	198.24	197.87	198.6	198.99	199.64	201.42	200.53	197.86	198.06	198.11	197.11	197.15	198.56	198.91	198.48	198.22	198.89
213.84	209.31	212.69	213.91	212.67	209.25	210.97	213.28	211.25	210.94	212.49	213.71	212.06	213.9	208.9	213.28	211.5	209.1	213.77	213.48	214.31	210.65	210.89	212.38	209.07	211.05	213.05	210.2	212.13	211.68	212.03	212.01	211.85	212.48	212.59	211.34	215.32	211.02	212.47	212.46	210.47	209.93	213.8	212.54	211.12	211.05	210.95	213.55	212.94	211.48
207.26	205.54	206.89	206.92	207.25	209.04	206.12	206.69	207.38	209.26	208.56	206.8	206.86	208.98	205.65	208.89	207.17	206.84	207.04	209.1	205.29	205.91	210.27	210.04	210.08	210.13	207.52	208.8	206.9	206.06	206.52	207.85	207.75	208.21	208.11	206.45	209.75	205.94	208.27	208.09	205.39	207.94	209.28	207.77	207.71	206.46	207.87	204.97	205.49	206.94
207.26	207.63	207.74	208.2	205.98	207.74	207.73	207.82	209.26	206.85	207.79	208	207.68	208.31	208.09	207.54	208.51	207.55	206.85	208.93	207.69	209.01	206.56	206.25	205.81	207.42	207.35	208.77	207.83	210.38	207.84	208.31	208.55	209.06	207.1	207.68	206	208.65	206.24	207.75	205.78	208.57	206.28	207.19	208.17	207.85	206.36	206.22	206.12	208.41
209.64	208.3	208.7	207.39	208.56	208.9	209.94	209.88	209.44	209.9	208.89	209.95	209.84	209.5	211.19	211.17	210.26	213.01	209.09	209.59	210.23	209.07	209.37	208.96	209.05	210.45	208.84	207.67	210.26	210.75	208.31	208.29	207.95	208.98	210.08	209.55	209.79	210.76	208	207.58	209.79	210.21	209.37	210	208.68	211.56	209.34	208.77	211.88	208.82
208.59	206.27	205.82	207.08	206.86	208.05	207.17	206.3	206.51	204.93	207.33	208.73	207.19	205.59	204.31	205.29	206.74	206.03	206.57	206.94	207.39	206.65	206.93	205.5	205.07	207.63	207.61	204.94	205.19	208.47	206.65	205.99	203.97	205.95	207.23	206.23	206.67	206.31	204.69	204.84	207.52	205.88	204.25	206.92	205.58	207.53	208.88	204.33	206.86	207.82
207.52	208.55	206.69	208.74	209.67	207.21	208.28	209.23	208.64	206.06	208.79	208.48	208.27	205.6	205.75	206.9	205.98	207.71	206.51	208.85	206.58	207.58	206.76	207.92	207.96	207.33	208.47	208.24	209.67	206.73	208.19	208.09	206.53	209.04	209.01	204.14	208.52	204.23	209.64	208.07	205.47	209.83	206.63	208.96	207.43	208.71	206.25	206.62	208.07	208.03
207.75	209.86	209.96	208.66	208.11	209.65	208.28	207.48	209.18	209.54	207.27	209.87	207.85	209.13	207.96	207.82	208	208.75	209.33	210.89	208.26	208.02	207.11	209.54	209.17	209.51	208.42	208.57	208.35	206.85	207.58	208.91	209.49	207.5	208.62	210.53	208.35	206.29	207.5	209.02	211.04	211.43	208.31	206.82	209.12	208.52	208.68	206.97	207.36	209.57
204.85	204.33	202.58	202.93	203.67	203.82	203.94	203.05	203.67	204.25	203.17	206.27	203.14	203.66	202.18	201.7	204.28	203.85	203.31	200.96	205.48	203.2	201.32	202.57	205.34	201.83	203.08	203.49	203.27	204.1	204.73	204.75	205.83	201.8	202.77	204.46	205.92	202.9	201.15	204.81	202	204.72	203.33	200.85	204.65	204.95	203.33	204.74	202.68	205.33
206.45	206.45	204.35	205.79	204.64	204.3	203.09	205.33	203.98	206.16	204.99	205.01	203.64	200.63	204.12	205.02	206.94	206.62	206.56	204.14	203.96	202.84	203.89	206.37	203.07	204.3	205.31	203.86	204.01	206.68	205.21	205.79	205.95	204.77	205.46	204.7	204.25	204.78	204.88	205.37	202.77	202.68	204.86	203.45	204.44	206.31	203.8	205.81	203.2	203.88
202.69	203.96	201.75	204.67	200.54	203.48	203.61	202.84	204.14	202	201.1	203.02	203.42	203.74	201.87	202.97	203.64	204.64	203.66	200.85	202.95	202.91	203.45	204.38	203.89	202.81	202.09	202.43	201.85	204.11	202.97	203.39	204.42	202	203.05	202.16	201.24	201.15	205.07	202.62	201.81	201.86	202.62	203.14	203.3	203.1	202.18	204.43	200.88	203.63
205.74	203.35	203.55	207.38	206.24	208.43	206.25	206.95	207.12	204.25	207.05	205.7	206.88	206.32	206.68	207.65	206.17	206.53	206.35	203.57	205.48	206.98	207.67	205.41	205.28	206.48	205.64	204.38	206.98	205.98	207.73	204.79	209.02	206.51	206.95	208.69	205.74	206.89	206.94	205.39	204.84	208.06	206.1	206.86	204.76	206.44	206.16	205.29	207.13	205.48
211.78	213.78	211.57	213.58	210.43	211.71	211.88	212.21	209.76	210.35	211.73	211.06	211.22	213.3	210.45	211.23	210.11	208.59	210.17	212.48	211.61	211.16	210.47	208.95	209.85	213.32	209.74	213.72	213.1	211.99	211.4	213.38	211.9	212.01	211.87	210.6	209.17	211.54	213.58	215.11	213.09	211.73	210.93	212.32	214.74	210.92	209.19	212.53	210.36	209.9
218.19	217.84	217.78	216.83	216.69	218.34	215.98	216.79	216.28	217.1	217.96	218.9	216.72	217.23	219.03	217.08	214.57	215.32	216.44	217.24	216.83	216.2	217.19	217.29	218.14	218.53	214.87	215.06	217.31	216.27	218.41	216.56	216.03	216.61	217.77	217.05	217.35	216.86	216.56	216.08	217.55	216.52	218.61	217.97	216.37	217.99	215.91	218.72	217.56	218.23
205.5	206.77	205.56	205.2	205.33	206.77	202.31	206.28	206.09	206.2	206.09	207.97	206.77	204.04	207.65	205.57	205.39	204.34	205.09	205.53	205.98	206.82	206.53	204.5	206.11	206.33	207.58	205.98	203.63	205.71	204.54	204.13	207.58	204.98	206.55	206.16	207.18	204.98	204.56	204.62	206.27	205.47	206.31	205.06	204.6	208.34	203.14	205.88	203.97	204.97
208.11	207.84	208.17	206.73	208.07	208.79	208.16	207.8	209.46	208.04	207.84	204.98	206.7	207.32	207.49	209.89	207.98	208.44	207.45	206.53	206.54	209.39	207.34	209.56	204.67	207.54	207.3	209.45	206.69	206.89	208.2	204.25	208.78	209.76	207.44	208.1	209.25	207.31	208.28	206.22	207.7	208.27	210.25	205.7	205.61	209.14	207.4	206.72	206.75	208.84
199.57	198.32	198.38	199.12	199.44	199.23	201.15	199.91	200.69	197.84	199.93	200.27	199.09	197.54	200.12	198.71	198.56	197.55	198.61	197.89	199.18	200.01	199.33	198.37	199.9	201.86	200.38	201.75	198.9	198.15	199.06	199.62	198.53	199.94	200.89	197.53	197.61	201.02	200.19	198.42	200.86	200.46	198.4	200.01	196.56	199.11	199.95	201.6	199.97	199.01
201.64	200.99	200.75	202.83	202.34	201.59	201.42	202.36	200.91	201.42	202.34	201.72	199.37	204.15	203.85	203.12	203.07	202.17	203.99	201.98	203.03	202.73	202.62	201.02	200.21	199.7	203.74	203.38	202.42	202.75	203.06	200.32	203.95	202.31	201.4	201.32	204.87	202.28	203.12	202.93	200.89	202.08	203.1	201.82	203.56	204.82	202.38	202.77	204.63	203.53
206.18	209.58	208.47	210.36	208.98	210.73	208.23	207.17	209.43	207.58	208.22	208.52	209.41	208.03	209.98	209.13	208.24	210.08	208.89	207.85	205.67	209.01	208.84	210.22	209.43	210.64	210.22	206.65	207.79	208.17	206.31	206.1	208.55	209.98	211.86	208.68	210.18	208.16	208.48	209.56	208.19	207.29	207.58	208.94	208.07	209.39	209.88	208.62	210.91	206.26
203.16	205.27	205.3	203.75	203.91	203.26	203.9	203.36	203.46	204.17	206.12	204.15	204.1	205.32	203.85	204.34	207.89	206.29	205.31	204.96	205.55	204.69	203.68	205.07	206.17	204.04	204.19	204.86	203.56	205.03	206.82	204.75	206.13	204.28	205.09	205.51	202.75	204.67	206.29	205.56	203.32	205.92	204.88	204.25	204.29	206.62	204.92	205.78	206.28	206.13
211.94	213.22	212.96	211.73	211.52	212.17	211.48	210.52	213.48	214.29	211.7	212.66	211.9	212.61	209.92	211.55	210.53	210.51	213.77	211.19	213.13	210.86	212.59	211.2	212.95	212.44	209.94	211.2	212.23	212.27	213.27	211.82	211.25	212.96	211.02	210.46	211.54	210.86	211.21	211.98	213.31	211.41	212.09	212.68	211.77	210.83	212.25	212.81	212.68	212.9
208.51	209.62	211.82	210.16	207.39	208.87	206.43	207.11	206.91	207.46	207.9	208.01	207.53	206.41	207.79	206.62	206.95	209.96	207.46	206.59	206.48	209.99	209.87	206.82	206.52	209.2	206.6	209.6	209.88	207.86	209.06	206.66	208.39	207.69	205.63	208.25	208.18	208.01	206.83	206.21	207.43	210.92	207.34	207.27	207.97	209	207.04	205.73	207.36	208.78
200.69	199.74	202.62	200.55	198.4	199.16	202.2	199.12	200.94	202.02	201.47	200.14	200.44	199.77	199.91	199.37	199.63	200.6	200.1	200.38	197.43	202.52	200.07	202.43	198.44	202.52	199.07	200.05	199.13	198.8	201.32	201.85	199.86	200.42	197.93	200.31	198.52	199.42	198.77	199.22	200.69	201.92	200.63	200.14	203.21	199.82	198.92	199.65	202.13	199.15
202.73	205.12	203.8	205.54	203.04	202.53	203.44	202.57	203.92	203.25	204.58	206.8	203.54	205.15	203.69	204.84	204.17	202.73	204.62	204.36	205.12	206.38	205.32	204.11	204.79	204.62	203.83	202.98	205.67	203.23	204	201.88	202.89	204.31	204.76	203.77	204.49	203.82	203.44	205.02	207.67	203.97	206.95	204.94	207.15	204.78	205.32	206.16	205.31	205.17
210.83	212.76	215.06	212.38	210.84	212.78	210.86	212.07	210.93	211.73	211.95	212.8	211.23	213.29	212.77	210.8	214.32	212.47	212.43	209.12	210.43	209.86	209.88	213.42	210.94	211.74	211.34	206.54	211.92	212.37	209.28	212.69	211.25	212.77	212.04	212.15	212.05	210.64	211.08	211.67	210.67	212	212.49	212.07	213.97	213.74	212.31	211.42	211.27	210.47
210.31	210.83	209.27	208.25	206.67	210.86	209.88	209.79	209.22	208.26	210.08	208.81	206.86	208.96	207.32	208.64	210.35	208.74	208.94	209.84	208.19	208.3	209.09	208.58	207.99	207.08	207.88	209.68	208.59	209.95	207.47	205.34	207.39	211.22	207.79	205.3	207.17	209.47	206.6	208.81	208.29	209.51	209.86	208.12	207.84	209.9	210.01	209.14	206.78	208.21
210.61	208.75	209.11	211.56	208.36	209.32	210.19	208.64	210.15	209.66	207.28	208	208.85	208.41	210.32	210.6	208.96	208.85	208.52	208.43	209.23	207.77	206.26	212.61	208.22	209.36	209.93	209.2	210.64	209.93	211.81	207.9	210.62	210.41	209.9	207.66	211.11	206.26	209.02	210.9	209.18	210.73	212.14	211.2	208.3	210.64	209.14	208.81	210.24	209.81
196.21	195.5	194.06	194.34	196.34	195.68	194.69	194.21	195.64	197.32	195.3	196.73	194.35	195.73	196.52	192.87	195.95	194.97	194.3	194.74	196.38	193.43	196.46	197.57	195.32	195.74	194.96	196.4	195.32	197.85	193.64	196.16	193.89	197.3	196.5	194.37	194.47	195.86	194.73	195.15	196.04	195.52	196.15	194.47	192.12	194.54	196.43	194.84	195.21	196.54
209.69	207.09	208.58	207.17	208	207.7	208.45	208.62	210.55	207.89	208.47	208.01	209.45	208.02	208.4	207.37	206.74	209.54	209.38	210.05	208.88	207.67	208.18	210.48	209.25	206.97	210.78	210.38	209.05	209.85	208.32	207.72	208.68	209.74	207.3	208.82	209.31	210.74	209.7	207.51	207.2	207.91	207.55	207.17	207.39	209.15	208.5	207.36	207.76	209.58
202.08	203.11	202.03	202.81	203.35	201.75	202.79	202.17	202.86	203.12	205.71	203.92	204.47	204.12	203.88	200.32	203.56	202.01	203.95	202.43	202.78	203.47	203.67	203.18	204.84	202.95	203.86	202.38	204.36	202.41	201.09	202.15	202.92	202.84	201.62	202.95	202.74	202.9	203.85	203.38	202.78	204.84	202.99	204.84	203.1	202.24	202.1	202.27	207.12	206.35
206.05	208.53	209.57	207.65	207.61	208.3	208.53	206.61	205.69	209.59	206.1	208.1	207.29	208.29	207.28	206.32	207.09	207.07	207.21	207.57	208.7	207.56	206.14	208.03	208.68	208.51	206.32	204.81	207.62	209.93	207.79	207.05	207.51	206.96	210.05	208.67	207.01	207.31	207.07	207.93	207.3	208.38	207.25	205.32	206.57	208.08	209.92	206.04	208.62	207.8
201.07	200.59	199	198.75	201.09	201.92	199.5	199.1	202.1	200.34	202.17	200.03	200.5	199.12	198.7	199.13	199.63	200.23	200.67	202.05	199.54	202.64	198.74	201.29	200.11	199.24	202.36	199.49	199.75	202.45	200.65	198.57	200.97	198.5	199.06	201.07	201.96	201.08	199.07	201.71	198.86	200.84	200.78	200.15	202.6	201.65	199.09	197.81	199.35	199.41
207.93	206.9	207	209.61	205.59	207.25	206.09	208.99	210.26	208.77	207.24	205.38	208.45	206.29	207.82	206.82	206.71	205.85	207.56	206.73	209.06	208.72	207.6	210.26	208.15	206.77	208.26	208.86	205.06	206.77	207.53	205.58	207.98	208.25	207.09	207.8	208.07	206.88	207.68	207.38	208.27	206.92	206.52	206.43	208.1	207.46	207.85	208.1	207.68	207.53
210.73	211.03	210.97	214.33	212.25	212.21	215.39	212.98	210.83	211.01	210.72	211.08	211.05	211.22	211.68	210.84	211.41	214.31	210.16	210.72	214.17	211.09	210.34	210.02	209.99	212.76	212.36	212.24	212.08	212.78	210.6	212.57	212.97	212.58	213.88	213.79	210.95	212.61	209.46	212.61	211.51	211.79	212.02	209.33	213.13	211.69	210.58	211.98	211.58	210.61
214.79	216.1	217.11	217.49	217.29	214.6	216.63	219.96	217.8	217.84	218.65	217.91	215.42	217.1	216.63	219.21	218.45	216.24	216.25	216.08	217.91	215.73	217.05	217.22	215.81	217.16	219.84	219.1	216.16	214.07	214.67	218.14	216.75	217.65	217.38	217.19	215.16	215.87	216.96	215.45	215.12	218.27	218.17	216.87	218.6	217.58	216.94	217.4	216.15	215.73
218.58	216.17	217.07	216.66	216.72	215.68	220.36	217.94	216.71	218.13	217.12	218.53	217.93	219.02	219.23	219.28	218.03	218.4	218.02	214.59	219.39	218.29	215.94	216.64	217.88	219.87	217.89	217.3	218.49	216.93	216.39	218.66	217.81	217.28	216.68	219.15	215.22	217.56	217.33	219.92	216.64	217.36	217.04	218.45	222.13	218.12	216.88	218.89	217.86	218.77
213.69	214.8	214.04	213.65	212.18	214.11	213.64	214.62	214.01	215.22	211.54	212.43	213.78	216.32	215.97	216.23	213.75	213.48	213.09	214.86	214.65	211.71	214.36	215.11	213.47	211.62	212.4	212.14	214.65	211.89	214.46	213.47	213.94	213.16	214.36	213.15	214.35	216.05	215	213.37	212.8	215.52	213.39	214.25	215.65	214.97	211.92	215.06	213.55	213.08
201.23	200.61	201.62	198.47	198.08	202.1	201.43	201.91	199.03	201.37	200.43	202.77	199.59	198.9	200.84	200.31	198.72	201.1	202.47	197.37	199.33	199.95	200.58	201.46	198.87	199.01	200.64	197.21	198.31	198.26	200.41	199.87	198.99	198.17	200.79	199.27	200.4	201.39	201.63	201.95	198.42	201.25	200.97	200.61	201.23	198.75	202.2	200.55	200.61	200.85
213.09	213.84	213.85	212.53	214.16	211.97	212.56	214.36	213.06	211.54	214.27	210.66	211.88	213.3	212.96	215.79	213.23	214.47	212.13	212.33	213.67	212.9	213.61	213.44	214.4	210.84	213.81	212.32	212.97	212.72	214.25	213.78	212.23	213.91	213.12	213.56	212.2	214.2	213.05	211.55	215.48	213.72	212.77	213.06	214.74	212.1	211.58	210.38	214.64	213.17
194.55	195.61	194.57	196.32	196.86	194.78	194.08	196.1	193.41	194.29	195.47	193.87	195.68	195.57	196.54	196.26	193.89	193.46	194.66	195.11	195.32	195.88	195.3	193.76	194.49	195.84	194.41	195.84	196.69	196.4	195.05	193.32	197.14	194.63	192.72	196.13	192.79	194.48	196.69	195.12	196.38	195.47	193.37	193.93	196.49	195.17	194.65	195.84	195.99	195.51
208.41	203.79	203.66	203.86	205.45	205.52	205.76	205.53	203.8	205.36	203.3	206.88	203.96	208.24	204.7	204.08	206.55	206.47	203.07	204.92	204.02	204.6	204.45	204.89	208.08	205.25	207.18	204.77	204.85	202.72	204.58	207.13	204.26	204.37	204.04	204.22	202.63	204.21	203.53	206.59	203.18	205.68	205.44	206.9	202.9	201.36	206.21	203.93	205.15	207.67
208.67	208.84	208.95	208.03	209.03	208.96	208.46	209.37	208.38	207.66	208.86	207.93	210.62	209.11	208.78	211.05	209.62	208.41	210.15	208.18	209.08	209.29	208.82	208.91	207.62	208.57	207.55	208.78	205.77	210.64	207.69	211.12	209.7	207.96	210.49	208.18	209.91	209.01	208.36	208.15	208.21	209.99	209.51	209.59	208.82	207.9	207.93	207.61	207.94	208.83
209.82	208.92	209.06	208.26	208.63	210.17	210.15	208.45	209.97	209.64	207.97	209.28	210.54	209.52	207.98	209.47	207.83	208.96	207.98	208.55	208.87	208.02	209.93	210.25	209.01	210.07	208.62	206.95	210.43	210.08	209.95	207.82	209.49	208.22	209.38	208.01	211.9	205.9	209.51	209.36	211.13	208.45	210.14	208.96	210.83	208.38	208.48	209.31	208.22	209.64
212.46	212.86	210.11	211.58	211.48	211.85	210.97	212.62	209.99	211.59	211.16	210.1	213.49	214.06	213.22	213.5	210.02	212.4	211.13	211.89	212.13	211.19	212.87	210.08	211.95	210.83	212.18	212.71	211.72	210.95	213.36	209.46	211.54	212.4	210.22	210.03	211.11	211.85	210.98	209.7	211.53	212.14	213.22	212.02	210.52	213.35	211.31	212.32	213.85	211.51
208.04	207.34	209.64	208.74	210.65	210.59	210.9	209.08	209.21	211.28	211.09	208.51	209.1	207.82	208.65	208.89	209.58	209.58	209.91	208.52	210.32	209.72	211.32	207.92	210.26	208.48	207.85	210.3	207.78	212.23	208.59	207.43	210.09	207.06	208.24	209.41	209.82	210.1	208.5	206.3	211.51	209.17	210.47	209.27	211.71	209.35	209.12	208.45	210.69	210
204.09	202.37	201.28	203.4	200.11	199.22	202.51	201.37	201.48	202.75	202.37	202.53	202.35	201.57	204.61	202.63	202.07	202.9	202.99	201.74	201.81	204.51	203.96	203.84	204.69	203.09	201.92	202.52	202.2	204.18	204.78	201.43	204.97	202.63	201.17	203.55	203.01	202.76	200.85	200.97	200.66	202.87	201.29	200.9	202.73	201.86	202.84	203.2	202.31	203.06
211.06	206.71	205.72	207.51	205.64	207.95	210.75	209.64	205.92	210.71	207.33	207.68	209.19	207.65	206.6	205.95	208.37	205.67	209.47	207.58	207.24	207.5	210.28	209.61	206.19	207.18	209.01	206.54	208.15	208.98	207.01	207.31	205.62	208.04	206.4	209.83	208.54	207.44	206.76	207.98	208.72	207.08	209.06	206.58	207.68	207.88	210.18	206.17	209.04	207.65
208.25	206.35	209.29	209.14	208.02	205.71	208.04	207.19	207	206.31	208.52	207.63	206.24	210.32	208.35	206.79	207.81	206.18	208.21	206.91	209.05	210.26	208.31	208.67	208.31	203.73	207.16	209.67	207.54	207.49	211.18	208.87	208.39	207.54	206.07	205.21	208.53	207.84	208.09	205.58	207.04	209.21	206.15	206.6	206.86	209.17	208.58	209.31	208.67	207.17
204.4	202.2	203.24	202.65	205.01	199.53	202.47	203.61	204.07	203.53	204.53	202.37	201.67	200.78	200.43	201.72	202.65	204.41	204.03	203.83	200.74	203.05	202.86	202.4	201.02	203.29	203.53	200.74	202.56	204.05	200.94	202.64	202.46	202.14	200.54	202	201.68	203.67	202.14	202.74	202.99	201.83	203	201.26	202.89	202.01	203.65	203.21	202.05	202.08
208.02	210.31	209.26	207.94	209.33	207.47	210.14	207.78	208.03	205.95	207.88	207.77	208.27	209.38	205.87	210.71	208.68	208.2	209.62	207.51	207.38	209.53	206.14	209.61	207.76	208.15	210.62	208.46	208.17	209.07	208.27	209.43	207.93	208.91	207.34	208.38	206.53	209.1	208.52	207.43	210.34	208.47	210.03	207.42	208.24	207.38	210.8	208.38	210.13	208.99
206.23	208.82	210.75	209.94	210.24	207.34	209.95	210.39	209.58	209.91	206.88	209.78	208.22	208.72	210.79	210.13	210	209.74	208.62	209.8	209.42	209.48	210.22	208.69	208.56	207.76	209.03	211.35	209.08	210.39	210.42	208.84	207.37	211.62	209.19	209.93	210.38	209.57	208.25	209.76	208.58	210.63	210.73	207.73	210.78	210.32	207.95	209.25	211.64	209.37
213.04	210.11	209.35	208.5	210.61	208.35	209.75	209.73	208.06	208.5	208.57	207.62	210.2	208.98	207.46	210.33	210.18	208.2	208.16	209.66	210.42	205.74	208.12	206.66	207.16	208.21	209.24	210.27	209.67	211.4	210.29	210.98	209.41	209.37	207.4	208.15	209.17	207.23	206.69	209.31	210.3	206.9	206.62	208.28	209.62	206.35	210.45	209.04	208.81	208.75
213.47	212.26	213.5	214.04	212.32	211.68	212.88	211.04	213.38	214.5	214.09	211.71	212.81	209.48	214.1	213.82	213.26	211.61	213.43	211.49	212.19	212.62	214.04	210.59	214.09	212.14	213.42	212.08	212.95	213.42	212.44	214.13	212.15	212.84	212.9	216.2	213.81	212.28	213.12	210.63	209.61	212.22	211.91	213.84	213.55	214.53	214.47	214.85	213.57	213.6
197.58	198.72	198.88	198.76	199.66	197.59	198.87	200.67	199.26	198.47	199.44	198.19	198.62	197.7	199.51	201.98	198.26	198.57	199.42	199.89	200.13	198.05	201.18	199.92	200.75	197.69	199.88	198.28	198.36	198.83	199.24	200.13	199.14	197.93	198.05	199.22	197.45	199	200.09	200.43	200.24	199.6	201.26	197.99	200.72	199.94	197.49	199.49	199.79	201.27
208.4	208.07	209.76	207	210.36	210.47	210.31	208.71	209.11	207.46	207.89	208.03	207.97	210.35	206.93	209.25	207.34	207.44	207.81	208.83	207.88	209.47	207.38	206.36	213.28	207.82	208.72	206.24	208.74	208.99	208.38	207.48	206.28	208.68	207.85	209.83	208.39	209.29	208.06	209.41	208.4	210.3	210.18	209.79	209.88	210.15	210.2	208.96	208.28	208.95
212.78	210.83	210.35	211.76	211.03	213.02	212.18	212.33	212.09	212.13	209.54	211.37	213.04	211.31	212.82	211.37	210.26	211.5	213.12	214.79	211.13	212.27	212.83	212	212.26	212.95	211.26	211.33	211.78	212.26	211.65	209.46	212.72	209.3	210.93	214.1	211.62	213.14	213.29	211.49	210.99	210.96	210.64	210.94	211.33	212.87	215.3	211.65	213.86	208.34
194.9	194.61	195.63	196.05	194.46	194.68	193.41	191.72	194.23	193.62	194.1	195.37	194.41	193.81	195.66	192.91	193.18	195.58	194.94	193.25	194.95	193.56	194.76	194.06	195.34	194.93	194.75	194.09	195.29	192.64	194.55	195.83	194.09	191.33	195.6	194.64	194.86	193.01	193.56	194.54	194.8	193.35	196.27	194.96	195.88	192.35	196.64	194.47	194.07	195.17
206.24	202.97	203.85	203.23	203.18	203	200.53	202.57	203.61	203.03	202.76	201.62	204.25	203.3	203.63	205.41	204.78	203.24	203.44	203.11	203.53	202.64	201.37	201.97	204.14	203.32	203.83	201.21	204.84	204.36	202.01	204.5	204.35	204.34	203.57	202.58	199.62	202.79	201.77	205.47	201.95	202.36	203.95	203.75	204.85	203.69	204.68	203.61	202.86	203.73
204.84	206.91	207.58	206.21	206.15	205.5	204.09	204.07	207.36	206.31	205.55	203.72	204.34	205.36	206.09	206.97	206.77	206.26	205.68	208.91	202.47	203.98	204.22	205.34	205.85	207.56	206.89	204.43	204.21	206.02	205.5	204.93	204.42	207.92	205.33	206.92	208.34	205.88	206.6	204.94	205.83	204.18	205.42	206.14	203.21	206.92	205.15	205.78	205.22	205.29
205.93	207.35	208.12	204.88	208.27	205.84	209.17	207.5	205.85	207.98	207.97	207.47	207.23	208.7	205.02	207.34	206.14	209.07	207.64	207.1	207.76	208.45	206.85	207.37	208.83	208.45	207.42	206.33	207.86	208.14	207.54	210.34	211.57	207.84	208.38	209.02	206.92	204.86	208.5	206.66	209.61	209.21	209.07	206.89	209.24	208.06	207.8	208.89	208.84	206.75
212.25	212.35	212.32	210.7	212.17	211.39	210.68	209.62	211.49	213.24	210.56	213.78	209.34	212.88	211.66	211.72	213.83	210.99	212.74	213.91	212.48	211.06	212.04	209.14	210.64	213.12	212.65	211.17	209.51	210.61	213.82	212.61	214.74	210.18	211.56	210.11	212.5	211.87	214.4	211.69	213.98	212.5	212.33	212.24	209.28	212.95	212.41	212.49	211.21	209.28
191.77	193.43	195.2	194.98	194.37	193.2	194.34	193.75	192.36	195.38	193.31	194.37	195.89	193.38	192.21	194.03	194.74	196.89	194.46	193.58	195.26	194.49	195.34	197.63	194.4	194.2	195.61	195.38	194.12	195.46	193.16	194.62	194.24	193.32	196.39	195.67	193.95	193.8	193.74	192.66	192.98	193.84	192.05	194.38	195.11	193.54	193.56	192.19	192.68	194.33
214.92	215.57	218.8	216.08	216.63	214.77	218.19	214.35	215.8	217.93	215.55	217.88	215.6	218.57	216.58	214.73	217.59	218.01	216.53	215.86	219.49	216.81	215.45	218.13	216.44	216.78	216.82	216.44	217.74	216.62	216.17	216.66	218.76	217.94	217.3	216.64	217.38	217.15	217.55	217.7	218.34	216.02	219.72	215.18	216.6	217.15	219.7	217.98	217.98	217.25
209.37	209.58	208.52	208.21	207.6	210.16	209.13	209.15	208.76	208.84	207.96	212.35	207.67	207.47	210.17	208.93	207.43	211.45	210.48	208.04	208.15	208.69	209.75	209.75	208.67	208.68	209.76	209.53	208.3	207.52	209.15	208.53	209.39	208.91	209.95	208.57	208.13	207.77	209.24	208.64	207.1	208.53	208.36	209.88	208.82	208.98	210	209.5	209	210.35
208.11	209.75	211.31	210.01	208.16	209.36	209.2	208.63	210.1	208.98	213.26	210.08	210.42	207.36	210.77	210.25	210.25	210.65	209.14	210.5	211.07	207.93	209.25	208.55	210.75	211.15	208.8	208.84	208.55	211.41	210.35	209.21	209.23	210.75	207.65	208.41	208.62	208.48	208.26	209.03	208.57	207.96	210.18	207.03	207.83	210.76	208.81	211.43	210.41	207.32
213.6	211.43	212.63	212.4	212.29	213.32	208.92	209.91	211.96	212.51	211.72	210.48	211.5	211.18	212.23	212.01	210.24	211.37	212.63	211.4	210.38	210.27	209.31	211.36	213.21	209.15	212.53	209.97	210.94	212.93	211.18	209.96	211.28	209.46	211.84	211.72	212.44	212.6	212.53	213.33	214.01	209.63	213.45	211.51	210.21	212.16	212.78	211.4	210.84	212
205	203.9	203.6	201.3	203.05	203.57	202.58	202	202.74	201.13	202.76	200.24	202.83	201.89	201.51	202.51	205.36	202.33	204.06	201.26	202.56	201.16	204.58	203.5	202.31	204.18	203.17	201.48	202.13	202.77	202.68	204.14	203.81	201.27	203.08	201.77	201.43	203.21	202.72	199.91	204.49	202.3	203.46	202.25	203.4	202.65	202.79	204.3	204.24	202.23
207.12	208.43	209.12	209.78	209.56	209.35	209.06	208.92	209.27	209.56	207.09	208.26	209	210.8	208.49	207.35	209	206.76	210.44	206.61	206.49	207.14	210.22	207.76	207.81	206.86	210.58	208.39	207.56	211	208.91	208.66	207.51	209.8	207.04	209.48	207.7	209.48	209.28	210.49	207.56	208.48	207.93	206.8	210.95	208.42	210.53	208.84	208.7	209.14
204.6	203.31	202.75	202.54	202.64	204.5	203.66	202.8	205.94	204.46	202.81	204.72	204.92	203.7	203.86	205	204.6	203.4	202.93	201.02	203.19	203.63	203.44	204.52	205.41	202.58	204.02	202.36	205.19	202.01	204.73	204.26	203.79	202.8	203.09	202.69	205.31	202.08	203.67	204.94	206.42	203.52	202.86	206.46	200.93	202.57	203.31	203.08	203.44	201.38
205.02	202.33	202.35	205.05	202.45	203.77	203.72	203.19	204.11	204.08	203.25	205.75	203.57	203.5	205	203.84	205.16	204.47	205.54	202.15	204.7	203.41	201.09	204.51	204.66	202.97	204.14	204.81	203.53	203.71	204.59	203.28	203.32	204.12	203.74	203.77	205.12	205.7	203.27	203.92	203.16	203.16	205.3	201.69	200.7	202.33	206.18	203.13	205.07	205.48
217.02	214.03	215.57	218.39	216.75	218.25	214.92	214.67	219.05	220.3	216.71	217.21	216.38	216.47	217.46	217.07	217.26	215.71	217.02	216.63	215.68	218.48	215.67	214.9	214.77	216.73	214.75	216.69	218.29	217.78	216.64	216.65	218.79	218.21	215.92	215.3	217.79	216.31	217.05	220.11	217.7	216.51	217.94	215.8	215.81	218.4	217.36	216.96	215.36	216.18
205.97	206.03	204.79	207.35	204.57	206	206.8	204.74	205.16	207.31	205.48	205.76	208.07	205.01	205.57	205.09	206.19	206.68	205.86	206.22	205.84	207.2	207.95	207.64	203.42	206.49	208.53	207.43	206.75	207.69	208.58	206.71	205.4	206.16	205.89	208.45	204.08	206.35	206.44	206.82	206.55	205.65	207.85	207.28	205.63	206.26	205.64	207.66	206.15	208.66
199.22	199.66	197.5	199.51	197.96	197.07	198.33	197.49	199.09	197.39	197.3	198.07	198.83	197.9	197.65	199.9	200.03	198.07	197.61	196.56	196.83	197.89	198.79	198.25	198.63	195.38	198.12	197.24	200.21	198.04	199.65	198.2	199.04	199	196.04	199.09	199.36	197.23	196.9	199.1	198.17	196.77	198.53	198.73	197.42	198.94	196.9	197.58	195.74	196.61
215.66	215.39	218.99	217.11	216.62	216.79	217.34	216.64	218.09	216.26	218.2	216.25	216.46	217.19	217.96	218.09	217.22	215.17	218.66	217.54	216.42	219.16	216.14	216.35	216.34	217.43	217.46	217.99	218.09	214.04	218.32	216.6	218.47	214.34	216.25	216.6	218	217.81	217.71	215.74	216.39	215.88	216.86	219.11	218	218.88	216.37	218.4	217.57	214.96
206.56	208.5	207.1	209.95	207.54	207.95	205.57	207.07	208.17	208.88	207.38	206.34	207.82	207.84	208.62	207.55	208.57	207.12	208.02	206.53	206.61	207.87	205.96	208.63	207.57	207.96	206.83	206.26	209.55	209.1	208.76	207.79	209.23	206.13	205.89	207.39	209.82	208.16	208.83	208.57	208.24	207.45	209.14	208.19	206.09	210.58	207.13	206.71	207.07	206.57
217.07	217.76	215.72	216.87	215.33	216.33	217.38	216.71	215.86	217.42	218.59	217.79	217.38	218.75	216.95	216.86	218.18	216.1	217.86	219.75	215.88	216.28	218.5	217.72	214.28	218.05	213.7	217.84	218.94	217.24	216.34	219.28	217.27	217.38	215.89	219.29	215.71	216.51	217.44	221.02	215.17	220.49	215.64	217.6	218.24	217.07	217.89	216.99	215.94	214.79
208.65	208.67	206.06	206.42	208.87	207.68	209.01	205.65	208.36	207.1	208.12	209.15	208.59	206.17	209.35	207.62	207.01	209.75	207.44	206.82	207.48	209.42	208.62	207.25	206.31	208.59	206.51	206.52	209.49	208.5	206.55	208.26	208.92	206.79	210.23	207.94	207.76	207.72	207.74	208.2	210.46	207.29	206.6	208.81	209.01	206.71	210.23	207.38	206.95	208.9
208.64	208.44	209.52	208.84	210.53	206.62	209.15	209.73	206.85	209.18	208.53	208.08	208.72	208.31	209.01	209.87	209.1	210.18	209.12	207.84	207.8	208.07	209.2	207.52	207.92	208.13	209.08	207.52	207.65	208.14	208.92	209.42	210.16	208.45	207.75	208.09	211.84	209.73	209.35	211.93	207.48	211.7	209.32	207.85	209.84	208.27	210.57	210.83	207.92	209.74
208.09	208.72	209.85	209.81	208.26	206.21	208.67	208.46	208.6	208.44	208.64	210.45	208.38	207.72	206.12	208.59	209.48	209.38	208.24	209.98	209.71	207.91	208.67	208.17	207.21	209.35	208.57	208.05	209.15	210.3	207.55	210.91	208.48	208.21	208.55	207.62	207.24	207.41	208.34	209.53	211.97	207.92	212.27	211.13	205.01	209.18	209.86	208.41	205.12	209.1
208.88	209.2	209.84	208.73	207.64	205.36	208.02	207.94	208.89	209.82	209.9	206.73	209.11	211.26	208.1	207.88	209.92	206.89	208.27	208.99	209.38	208.22	209.49	208.53	207.8	210.7	208.92	208.38	210.19	208.54	208.23	212.48	208.46	208.91	208.8	208.34	207.72	208.69	209.16	209.65	211.12	210.51	210.19	207.63	210.31	209.49	207.29	209.59	210.04	209.56
207.86	209.24	208.3	209.31	207.92	208.8	207.66	209.31	208.23	207.86	210.16	208.02	209.99	207.74	209.14	208.08	207.07	210.52	208.53	207.82	208.19	210.12	207.91	206.86	210.63	209.16	208.66	207.13	207.6	208.53	208.87	209.05	208.82	208.77	211.11	208.21	210.67	209.7	209.68	208.92	210.24	208.66	208.62	208.46	211.74	206.86	208.3	209.1	209.26	211.22
205.15	205.16	205.35	205.82	203.75	204.69	204.12	204.55	203.61	205.17	202.73	203.34	203.95	205.89	203.74	205.12	203.33	203.36	205	207.14	205.35	205.49	203.27	203.15	202.41	203.46	207.36	205.87	205.93	203.16	204.74	204.05	202.12	206.62	203.47	205.3	204.8	205.52	203.35	205.63	206.08	203.3	204.02	205.33	205.61	203.63	204.57	204.16	203.83	206.8
213.75	211.61	212.05	211.76	210.33	212.48	209.95	208.67	212.9	213.12	212.35	213.26	213.02	210.34	211.87	210.44	210.69	211.08	212.58	211.04	212.28	208.97	211.19	212.96	212.6	212.67	210.92	212.16	211.16	213.27	211.47	211.39	209.67	214.3	211.27	211.89	210.62	209.17	212.19	210.17	210.74	208.22	211.68	213.87	210.87	211.67	211.39	211.28	210.95	211.32
208.59	208.07	208.22	208.36	206.69	207.22	206.91	207.82	207.87	210.45	207.05	208.54	209.87	208.3	211.2	207.28	206.77	208.34	206.35	208.98	208.07	205.9	207.25	208.64	208.52	208.48	208.04	207.79	205.78	208.78	209.47	206.71	206.21	206.04	208.44	207.41	208.04	208.11	207.84	208.08	206.2	207.49	207.33	204.5	205.87	208.62	207.66	208.45	208.63	209.13
211.5	209.85	214.05	211.68	211.06	212.25	211.46	208.59	209.9	209.74	212.64	211.81	212.71	212.08	212.04	211.73	211.36	211.06	212.26	211.17	211.68	211.65	211.97	210.27	212.43	211.02	211.27	211.64	213.02	211.07	210.34	210.11	214.17	211.97	211.44	214.12	211.82	212.86	211.33	212.39	213.3	212.63	211.01	213.33	212.29	211.92	212.4	211.98	208.7	210.43
212.67	214.46	212.8	212.11	210.69	213.21	211.63	213.8	212.97	210.13	211.48	212.36	212.88	213.57	211.75	210.69	210.9	211.04	214.66	213.57	211.98	210.77	212.35	212.28	210.94	211.39	212.57	213.04	208.72	214.34	209.18	214.12	214.03	210.92	209.63	213.45	213.47	212.66	214.73	209.29	207.97	209.27	213.01	212.52	213.25	211.45	213.3	209.89	210.78	211.86
218.98	216.96	217.61	219.47	220.4	217.53	217.47	217.99	218.51	217.03	219.09	217.05	217.61	216.25	219.9	217.06	218.14	217.5	217.63	218.05	219.36	218.87	217.47	218.15	217.53	217.68	217.02	217.24	219.07	216.07	217.48	216.37	217.59	216.99	218.53	219.96	218.29	218.39	216.5	219.1	218.43	216.14	216.88	218.29	217.33	216.91	217.12	217.67	216.93	216.74
201.03	203.14	204.31	200.45	202.68	203.38	203.93	201.54	201.4	202.45	203.69	202.44	202.22	202.23	203.29	200.8	202.93	202.49	203	202.79	201.31	203.78	202.65	204.24	201.88	201.14	204.43	204.75	203.35	203.46	201.6	202.63	203.04	201.63	202.72	202.77	201.87	202.78	202.31	204.02	199.99	205.84	201.82	204.16	203.48	201.28	202.72	203.59	202.24	202.92
204.76	204.57	203.85	206.47	207.31	204.67	205.29	206.62	203.78	204.28	204.42	204.46	206.72	204.75	202.83	204.56	205.14	204.91	202.08	205.19	206.91	204.35	205.89	204.84	204.5	207.43	205.2	204.18	204.72	203.93	207.24	206.64	205.56	204.76	204.57	202.93	203.33	203.63	202.76	205.05	204.19	203.69	203.38	202.03	205	204.8	205.15	207.4	204.82	205.5
209.43	206.89	209.82	208.39	208.8	208.49	210.53	207.57	211.68	208.86	211.18	209.88	209.77	210.89	209.73	210.58	210.95	209.75	211.26	209.93	211.33	208.09	209.67	208.79	210	211.06	209.02	209.2	208.61	209.33	209.84	210.25	210.28	211.26	208.33	207.41	209.13	208.26	211.39	210.38	210.66	207.89	207.9	209.92	211.69	208.26	209.34	207.8	209.25	210.06
197.82	197.76	200.69	197.39	199.86	198.96	198.17	198.66	198.1	196.6	197.34	198.41	197.09	200.11	199.55	199.6	199.15	199.64	197.28	199.16	200.09	198.83	199.12	200.55	197.28	198.75	194.67	199.4	201.01	197.16	197.76	199.66	199.58	197.42	196.61	199.59	201.89	200.2	197.17	202.09	200.04	198.6	199.27	198.71	198.65	199.22	200.3	198.18	199.19	196.72
194.19	193.57	195.8	195.12	193.69	194.42	194.53	195.31	193.88	193.29	193.83	196.12	193.36	195.3	194.23	194.68	194.44	194.47	195.24	194.35	194.88	196.16	196.3	193.43	194.93	194.16	195.34	194.87	194.45	193.03	192.9	193.3	193.4	191.87	195.12	195.38	191.91	192.88	196.5	193.32	194.34	194.65	195.07	194.84	192.28	195.1	197.27	194.36	194.82	195.89
211.11	211.53	212.8	212.13	209.84	213.37	211.66	212.49	211.51	212.6	211.31	212.6	211.5	212.56	213.37	211.17	211.22	212.27	211.82	211.88	212.71	212.04	210.87	210.08	213.06	212.79	210.87	210.46	213.2	212.83	213.86	211.68	210.08	211.4	211.54	212.58	212.93	212.17	211.4	212.65	211.95	211.51	212.28	210.66	213.06	210.87	212.2	211.42	211.56	212.22
202.53	203.04	203.16	204.82	201.72	202.91	201.93	202.53	201.82	204.35	202.37	202.76	201.64	202.98	202.96	204.71	203.49	201.61	201.18	201.88	203.98	204.25	203.78	202.06	203.08	203.04	201.87	201.84	201.08	201.98	203.08	201.24	201.87	201.28	201.91	202.35	202.15	203.95	202.86	203.68	201.01	206.41	202.79	204.72	202	203.42	203.03	205.31	203.55	201.99
209.18	209.73	209.59	209.6	208.81	207.98	208.94	209.78	207.1	208.82	209.52	208.9	207.94	208.38	207.36	209.48	210.63	209.46	210.3	209.4	210.25	209.32	207.58	210.89	208.37	208.94	209.52	209.95	209.54	206.48	210.76	209.81	210.14	207.56	210.35	208.74	208.8	210.4	208.4	210.16	207.67	209.89	212.11	207.62	209.11	210.46	207.82	207.63	208.8	208.41
204.43	204.47	205.55	206.4	205.2	203.29	203.42	205.54	203.07	202.9	204.97	204.94	203.84	204.33	205.69	203.84	205.06	206.57	205.13	204.74	203.58	203.18	202.71	201.34	203.41	203.24	203.42	204.64	203.58	204.79	203.48	201.84	204.55	203.73	204.95	203.69	205.7	206.3	203.13	202.25	203.35	203.03	203.02	203.04	205.24	202.59	204.33	203.57	202.83	204.27
205.66	206.17	206.24	208.85	206.18	207.64	208.41	206.67	209.33	210.8	207.37	210.37	207.9	208.66	206.34	210.29	208.71	207.57	209.35	207.04	205.47	208.15	207.46	206.94	209.49	207.97	208.59	206.64	207.19	206.62	207.83	205.99	207.13	207.36	205.99	209.1	205.87	207.16	207.96	207.88	208.15	207.43	206.87	204.77	207.02	208.55	206.48	206.4	208.14	208.28
202.44	204.04	205.39	203.97	202.18	201.2	203	203.86	204.34	202.05	204.36	203.84	202.88	201.6	204.4	205.28	201.05	203.47	203.96	203.73	203.48	203.67	202.29	203.53	204.73	202.54	202.73	204.8	202.61	204.72	202.55	202.37	204.19	202.76	203.55	203.83	204.83	205.59	203.56	199.77	202.3	203.19	203.92	202.5	202.92	203.49	202.86	203.78	203.01	203.59
209.28	208.05	208.62	208.49	206.61	208.96	209.19	206.83	208.42	207.25	210.91	209.58	209.43	209.94	208.38	208.07	209.97	208.56	208.15	211.07	209.06	208.54	208.37	210.16	209.6	208.23	208.47	209.66	209.2	208.31	207.06	206.77	207.93	209.82	207.05	208.83	207.27	210.28	209.04	208.81	208.83	209.24	209.69	206.91	208.53	209.62	207.82	208.12	209.52	209.39
210.48	210.76	212.4	211.96	210.99	211.03	210.63	211.33	210.12	211.41	212.38	213.52	211.07	211.95	209.83	214.32	211.81	212.68	210.46	210.67	210.57	212.58	211.06	212.36	210.41	210.35	212.44	210.45	210.42	211.43	211.43	213.29	211.51	211.17	211.56	212.51	211.97	213.33	213.33	212.77	210.07	212.09	210.57	211.19	211.86	211.09	211.63	210.89	211.56	211.78
211.48	214.4	212.87	211.53	211.95	209.18	210.04	211.68	212.53	212.38	212.57	211.46	213.87	212.94	211.74	213.21	210.62	212.35	210.57	213.13	212.1	210.65	213.01	213.4	210.59	210.2	211.56	211.12	210.2	211.59	213.34	211.16	210.63	213.78	211.72	210.65	211.02	209.72	212.25	210.95	211.34	210.85	209.03	213.95	212.67	215.46	213.09	213.83	209.33	212.79
198.66	198.18	199.79	197.54	197.32	199.53	195.71	196.75	197.55	199.26	200.92	198.99	197.89	199.13	198.33	197.85	197.12	197.96	197.3	198.26	197.3	198.84	197.7	196.73	199.34	196.62	200.6	197.97	201.2	199.32	197.43	199.88	200.7	196.3	198.15	199.06	198.87	198.71	198.81	198.27	198.13	197.78	195.74	198.24	196.9	197.42	199.78	194.88	195.64	198.67
202.66	206.15	204.43	203.15	204.02	206	204.77	204.57	203.97	204.39	202.68	206.08	202.74	204.93	204.24	205	205.1	202.83	201.45	203.74	202.91	205.15	202.54	202.8	205.44	203.15	206.02	203.43	203.59	204.08	204.47	206.42	202.5	205.64	202.95	203.73	201.63	205.32	203.75	201.7	204.51	203.81	203.46	204.27	203.9	202.95	203.52	203.77	204.6	204.63
202.84	205.92	203.83	204.89	204	203.99	206.59	204.2	204.6	206.7	205.84	202.26	203.6	204.69	203.99	202.86	205.58	205.01	202.37	207.21	204.14	205.88	202.99	203.74	206.78	204.11	205.7	201.66	203.76	206.81	206.22	205.62	205.12	203.2	203.99	204.81	203.43	207.11	201.72	202.16	204.45	206.93	204.14	204.7	208.48	205.42	203.52	203.04	202.91	205.39
205.18	202.4	203	204.71	204.81	203.35	201.35	203.2	202.95	203.99	200.55	204.8	202.39	203.64	203.26	204.18	201.51	202.26	202.88	202.09	201.77	203.5	202.76	201.47	204.3	205.5	204.04	202.92	204.21	205.01	204.17	204.42	203.71	201.94	206.61	203.23	204.69	206.17	203.76	204.12	204.29	202.74	204.4	205.74	203.63	201.37	204.08	203.84	201.89	203.39
206.39	206.99	208.23	208.63	209.12	205.91	205.57	207.66	206.34	207.9	207.76	208.33	207.84	209.42	209.15	204.75	208.3	208.59	208.57	208.67	207.81	208.96	209.53	208.83	207.29	207.04	207.72	208.18	211.58	207.82	205.05	208.49	204.14	209.87	206.78	207.1	208.61	207.17	209.15	207.89	207.95	209.24	206.06	206.8	205.93	205.96	208.67	206.99	207.59	208.43
201.55	201.82	200.37	199.78	199.47	199.07	201.1	199.71	200.85	200.27	199.81	199.85	196.71	199.07	201.11	200.79	202.78	201	201.74	203.24	199.45	200.2	199.37	201.14	200.91	201.5	199.5	203.03	202.32	199.02	199.46	201.79	200.39	198.05	199.47	200.64	201.36	200.61	200.69	200.89	203.34	200.12	202.39	203.59	199.01	200.66	196.77	199.16	200.35	197.33
205.66	204.26	204.38	202.26	205.22	204.78	205.06	203.42	204.44	207.94	204.18	205.21	204.63	203.96	204.07	201.39	203.21	205.2	205	205.96	204.14	201	205.55	203.38	203.56	205.26	205.28	204.01	202.7	204.5	205.68	205.5	205.54	202.52	204.88	206.44	205.07	203.63	203.37	204.31	204.43	202.21	204.15	205.01	203.82	205.6	206.13	205.72	203.98	204.5
216.86	215.93	216.29	217.69	216.23	215.87	217.23	218.56	216.8	216.35	219.53	218.97	215.11	214.99	217.34	220.51	216.7	219.09	216.49	218.98	215.64	216.22	217.64	216.48	219.57	218.61	215.53	216.58	217.39	216.92	219.49	215.31	216.79	216.2	218.18	217.96	217.87	217.92	214.78	216.84	216.7	217.79	217.07	215.3	215	217.36	217.93	219.13	216.31	217.19
195.2	194.54	194.25	195.41	195.08	194.78	196.41	196.07	192.44	196.11	195.36	195.68	194.91	195.13	194.08	194.34	197.14	193.3	192.73	194.97	195.89	196.81	194.07	193.87	199.1	196.33	194.98	194.4	196.13	194.72	195.07	196.45	194.22	195.69	196.08	196.33	195.02	194.78	193.97	194.93	194.68	197.53	194.94	195.68	193.22	193.11	197.51	196.06	193.5	196.22
218.98	216.36	218.91	218.83	218.76	216.45	218.29	215.84	218.99	216.31	215.84	218.99	218.19	217.85	221.22	218.44	220.26	217.51	217.8	216.56	219.03	217.49	218.85	217.64	217.55	218.87	218.32	217.32	216.72	216.77	220.14	218.19	218.68	215.53	217.37	219.55	217.25	218.01	216.85	218.14	218.2	216.88	217.58	216.76	216.23	217.76	217.28	218.57	218.63	218.41
206.97	206.27	206.05	204.96	207.39	205.01	206.57	205.45	204.35	206.24	206.48	207.19	208.73	207.78	205.6	205.85	208.01	207.12	204.62	204.69	206.39	204.89	204.47	205.93	205.41	206.05	208.51	207.12	208.34	205.86	208.39	205.99	205.24	205.11	209.94	206.4	206.35	207.29	206.27	205.14	207.59	207.27	207.62	205.64	206.94	204.54	206.92	207.61	207.02	206.53
199.18	198.88	199.38	197.99	199.43	196.93	200.37	198.76	198.72	197.32	197.16	199.24	199.9	195.8	198.24	197.57	199.1	198.05	200.08	196.55	198.36	198.75	197.35	198.93	198.93	198.84	196.54	198.71	199	200.48	198.1	198.36	197.46	200.14	197.11	199.57	198.44	198.05	197.01	197.54	198.59	199.15	198.28	197.04	196.59	198.34	198.09	195.67	199.59	197.24
204.02	204.96	202.44	202.69	205.96	203.27	202.48	202.18	205.35	202.32	202.67	205.28	201.9	204.16	205.63	201.26	202.1	202.63	204.6	203.82	205.11	202.29	203.03	202.75	202.63	205.23	202.37	202.68	204.49	204.14	203.36	205.59	203.88	203.04	202.98	203.4	201	202.68	205.22	201.57	204.97	205.06	205.53	204.06	205.72	204.21	204.51	203.23	202.6	201.93
207.01	206.82	208.19	208.95	207.18	208.84	206.29	209.7	206.68	206.69	206.31	207.75	206.18	206.35	211.86	207.79	210.92	207.51	206.58	207.79	208.38	209.19	208.13	208.57	208.75	209.47	204.65	208.98	206.37	208.23	209.35	206.1	209.44	206.87	205.48	207.95	207.21	206.64	207.45	206.54	208.84	207.26	205.69	207.85	208.51	210.68	208.46	206.01	207.33	207.81
193.53	192.92	194.41	193.74	193.55	196.58	195.57	195.03	194.52	195.85	196.3	193.88	199.18	197.53	194.22	192.41	196.99	196.02	194.59	193.34	195.32	195.56	193.13	195.12	195.39	195.38	195.43	194.23	195.25	196.32	194.18	193.76	192.91	194.55	196.73	194	196.55	193.71	195.66	195.35	194.55	195.96	196.95	195.15	195.69	196.68	195.79	193.83	193.86	193.54
216.7	217.86	218.01	215.74	216.46	218.64	217.92	218.26	216.31	218.88	213.74	218.99	216.34	218.24	218.18	215.33	219.54	220.64	216.9	216.8	215.9	216.71	217.72	216.79	216.17	218.87	216.89	215.33	217.48	216.56	215.29	217.06	216.95	216.17	216.27	215.87	218.49	215.9	216.64	218.02	216.58	216.2	217.78	217.57	218.4	217.79	215.33	216.87	216.46	217.8
208.84	209.22	208.93	206.34	209.16	210.19	207.39	208.55	209.41	207.97	209.14	209.32	209.88	208.08	207.53	207.63	207.64	212.15	208.88	207.52	209.82	207.45	208.61	207.25	208.99	209.17	206.73	206.57	209.06	209.07	208.67	209.9	210.86	211.85	208.03	208.94	208.59	209.65	209.24	210.3	208.37	208.4	208.38	210.17	209.06	206.78	208.12	207.94	208.27	208.26
211.06	210.61	210.67	211.05	212.08	212.16	211.85	211.21	210.85	210.91	211.05	211.76	210.88	211.58	211.97	212.08	211.3	212.98	208.87	210.3	211.11	211.51	212.55	214.19	209.52	211.35	213.14	211.29	211.71	209.94	210.72	212.31	210.92	211.35	211.95	212.63	211.37	210.92	210.82	211.67	212.73	210.63	210.99	209.43	211.44	212.04	211.2	212.07	210.26	212.65
213.52	211.22	212.62	207.7	211.79	213.42	211.39	212.73	212.77	211.42	212.27	210.46	211.01	210.44	211.74	211.97	211.87	209.79	211.14	213.39	210.69	211.27	211.8	211.49	209.99	213.4	210.95	214.46	212.39	211.63	211.23	214.65	213.72	213.9	212.3	212.69	214.05	211.23	212.19	209.29	212.94	213.32	212.76	214.27	213.76	213.02	214.82	212.04	213.66	212.64
200.73	203.47	202.01	200.72	201.24	203.73	202.08	202.2	203.26	202.14	201.58	204.03	200.39	203.68	203.08	201.59	200.87	203.99	201.67	203.9	204.62	205.83	202.51	203.61	205.6	205.66	202.48	203.5	201.16	200.98	203.84	202.09	201.68	201.52	204.44	201.2	202.57	201.91	204.75	202	202.01	201.48	203.02	201.86	204.12	202.59	202.54	203.02	202.5	202.83
204.39	201.81	204.19	203.37	202.88	204.38	206.47	205.52	204.58	203.37	203.15	204.15	204.87	206.89	204.82	201.99	205.26	205.15	204.39	206.22	203.75	205.17	203.93	203.81	204.04	202.98	206.42	203.96	205.38	205.99	202.39	203.13	203.18	204.83	203.33	205.13	204.52	204.7	205.43	204.73	204.1	202.64	205.62	204.63	207.1	206.08	202.87	206.17	203.89	208.35
194.95	195.17	196.88	196.31	196.93	194.64	196.33	192.65	195.05	195.46	195.15	195.5	195.65	194.31	193.55	195.75	195.7	195.92	193.37	195.59	195.23	193.03	193.63	195.32	196.71	196.2	196.63	195.06	192.74	194.13	194.37	194.36	196.26	193.72	193.83	196.78	194.42	194.26	194.9	196.43	194.37	195.52	194.6	194.74	194.73	197.31	194.83	195.37	195.73	195.2
198.26	199.18	198.88	198.71	198.06	197.47	196.88	198	198.64	197.86	198.03	197.67	200.21	199.49	197.98	197.99	200.29	197.81	198.86	200.46	198.77	198.81	198.87	200.11	197.19	197.33	196.4	199.58	198.76	199.19	199.33	198.26	199.51	200.76	200.85	199.15	197.2	198.88	197.69	199.15	198.73	199.52	199.17	198.62	199.11	197.71	199.8	199.15	198.12	199.89
206.63	206.17	207.2	208.5	205.3	206.14	207.23	206.82	206.08	204.63	207.8	206.29	205.53	204.27	203.29	205.7	207.06	205.02	205.98	204.64	207.79	205.02	206.06	208.06	206.38	203.62	206.97	205.87	205.2	204.5	206.64	204.79	208.06	206.84	205.77	206.81	207.16	208.67	205.17	205.79	206.6	209	205.15	204.22	205.37	208.03	205.85	206.95	204.13	205.96
211.03	211.18	210.05	209.11	207.01	209.26	210.13	209.4	212.14	210.88	210.24	209.01	208.2	208.77	207.12	212.01	210.77	210.66	209.67	210.6	207.12	211.68	209.3	209.73	212.54	209.72	207.85	209.36	210.5	208.29	209.83	208.5	208.97	210.72	208.54	209.68	207.87	211.42	209.21	209.95	211.14	211.4	209.57	209.39	209.68	208.83	207.97	209.91	210.54	208.77
193.32	194.41	195.23	196.09	192.74	194.21	196.05	194.34	193.32	194.2	193.74	195.28	195.52	195.65	192.81	195.21	195.74	192.04	191.54	195.24	192.31	195.68	193.24	197.03	195.97	194.08	193.25	193.2	192.71	193.25	196.25	193.5	192.46	195.05	195.44	194.29	197.29	195.16	195.2	193.17	194.94	196.81	192.83	196.07	195.74	193.73	193.18	193.76	193.72	196.1
207.17	207.87	207.99	207.17	208.19	208.71	209.63	210.29	209.22	208.73	208.21	206.89	209.38	210.59	209.86	208.93	208.02	208.71	209.73	207.55	207.37	208.35	209.75	208.78	209.51	210.78	208.02	208.57	209.05	208.07	207.77	207.37	208.16	210.23	208.5	208.23	208.07	211.74	207.93	209.38	206.74	209.11	209.57	209.41	206.53	209.05	207.34	209.07	207.32	208.9
206.57	208.71	206.16	209.28	209.27	207.71	207.73	208.32	208.89	208.64	208.36	207.55	208.37	208.48	209.4	209.19	207.53	209.45	206.26	207.39	208.5	206.69	208.65	208.5	210.04	208.64	209.18	209.41	211.24	208.87	208.78	208.54	208.61	208.03	208.66	208.56	209.64	206.77	209.92	209.64	208.53	208.24	206.99	206.06	209.18	209.8	207.22	210.05	208.08	210.22
214.4	212.1	213.21	213.94	214.35	211.75	215.98	215.11	213.12	215.49	214.08	212.36	214.62	215.42	216.33	213.63	216.17	211.61	213.96	215.55	212.29	214.37	212.84	213.45	213.84	214.62	214.64	214.11	213.07	214.25	214.64	211.77	212.99	214.64	212.97	213.44	211.84	213.99	212.51	216.3	214.2	214.69	214.12	213.45	213.94	215.09	215.9	213.63	212.35	215.29
199.22	199.36	199.84	200.65	199.6	198.24	199.35	198.53	200.33	201.13	201.35	201.74	199.86	197.82	200.21	201.07	199.19	200.09	202.01	201.78	201.04	200.14	199.73	199.68	200.44	201.21	199.97	202.69	200.17	201.18	200.21	201.42	202.12	199.93	201.37	200.84	203.13	200.94	201.39	200.3	198.98	201.66	201.66	199.35	199.57	201.54	200.67	200.52	201.2	198.34
217.89	217.2	220.42	216.55	219.48	214.38	216.91	218.18	215.64	218.26	217.09	215.66	215.34	216.18	215.34	216.69	215.99	217.33	216.91	217.9	215.78	217.9	217.81	218.37	215.19	216.98	217.07	218.82	218.39	216.6	217.91	215.69	218.1	216.69	218.93	216.55	216.09	216.68	215.76	218.2	216.82	216.06	214.27	218	216.13	217.08	216.01	217.36	217.99	216.7
204.82	205.06	206.57	205.13	205.45	205.44	204.45	202.57	203.3	205.06	203.47	204.8	205.09	204.74	204.87	203.78	205.34	204.87	201.86	205.01	205.03	204.88	205.1	207.56	203.32	204.33	204.37	204.8	204.07	205.61	202.76	204.32	203.32	204.58	204.75	206.46	204.31	205.64	203.61	203.17	205.67	203.92	204.5	203.75	206.53	203.65	205.65	204.75	204.04	202.94
199.85	200.68	198.87	196.43	199.74	200.85	199.12	197.43	199.12	197.09	200.4	201.15	200.69	199.32	199.15	199.4	200.9	198.5	198.74	197.9	198.8	200.94	199.86	199.36	198.45	197.54	197.38	200.15	197.9	200.51	197.94	196.28	199.95	199.29	199	200.1	200.35	197.47	201.34	199.88	199.72	200.67	198.47	199.61	200.28	200.79	200.6	199.7	198.56	198.24
211.97	212.86	212.53	213.62	213.21	214.16	212.13	212.42	212.56	211.42	212.58	212.16	212.53	213.21	214.16	212.8	215.91	214.64	213.89	212.63	215.47	213.56	213.64	214.38	215.98	212.96	214.31	211.74	214.46	212.21	213.08	215.18	213.59	214.18	214.57	213.87	212.51	214.12	213.58	216.21	213.43	213.59	212.33	213.62	212.21	213.11	212.34	213.75	213.59	214.56
214.47	216.53	218.79	217.74	217.41	216.53	218.03	215.73	217.08	217.62	216.01	218.41	218.25	216.29	216.25	217.29	215.97	215.79	218.1	217.25	218.78	218.87	218	216.55	218.4	216.37	215.26	216.45	215.97	216.99	217.91	217.77	217.51	214.69	218.48	216.59	214.64	216.71	216.43	217.65	219.21	219.65	216.43	216.11	216.83	215.9	216.44	215.84	216.32	217.5
205.28	205.7	204.28	203.73	204	201.17	203.8	205.29	204.89	205.09	204.02	204.95	205.15	203.22	205.62	205.38	204.34	202.88	203.56	203.37	206.21	204.26	204.43	205.64	204.27	202.45	204.14	204.05	205.51	206.74	202.68	203.47	204.82	202.34	204.99	204.18	203.79	204.32	203.36	203.06	204.29	204.72	205.96	202.7	206.2	202.14	204.14	203.95	204.41	202.93
207.5	207.53	207.15	210.17	208.49	207.7	207.64	207.42	211.02	209.23	209.23	207.71	210.09	209.69	210.84	206.7	208.14	208.03	209.99	208.83	209.33	208.52	207.43	211.27	208.01	209.67	208.39	206.27	208.09	210.68	206.8	210.99	208.33	208.98	209.83	210.11	209.7	211.43	206.34	209.16	209.12	209.46	206.68	207.26	208.25	207.02	209.67	211.18	210.07	208.9
210.67	210.63	212.97	211.85	210.3	212.03	212.99	213.78	209.23	212.57	211.5	211.87	213.17	210.91	210.66	210.54	210.56	212.58	212.02	210.14	213.2	212.6	212.43	211.54	209.58	212.23	211.65	211.68	210.5	211.17	212.25	211.47	211.33	211.75	212.37	212.32	213.34	211.04	211.07	211.89	209.73	211.94	212.62	213.28	210.24	209.47	213.54	211.67	210.06	212.43
207.83	207.15	207.47	207.29	207.97	207.94	206.68	209.32	207.46	208.83	210.15	207.58	207.05	206.38	208	207.83	207.04	207.98	208.94	208.08	205.84	207.97	209.15	208.25	208.24	209.23	207.88	209.58	204.92	207.09	208.95	208.77	210.35	205.43	209.09	208.3	205.65	210.92	206.37	206.69	209.46	206.45	207.37	210.58	208.06	206.74	207.64	207.84	207.93	207.99
203.42	203.34	202.73	201.07	204.24	205.8	201.73	203.44	206.61	202.76	203.52	205.99	204.81	203.06	201.38	204.71	203.24	204.04	204.74	204.72	202.79	201.79	206.8	203.21	202.29	203.24	201.89	202.83	203.15	204.95	201.79	202.1	200.67	202.83	203.55	201.09	201.87	205.26	203.04	204.35	202.04	204.32	203.31	205.41	201.89	207.59	203.44	204.01	204.09	204.9
206.69	209.95	207.76	208.38	209.28	209.25	208.72	206.9	209.31	207.26	209.05	209.86	210.62	211.07	207.95	208.84	210.13	208.45	205.25	208.7	209.91	208.07	206.22	209.38	208.52	209.51	207.57	210.69	209.66	208.89	208.87	209.42	210.65	208.54	209.56	209.45	207.74	210.21	207.89	209.04	210.05	208.91	208.87	208.5	208.64	207.57	210.05	209.3	207.89	206.44
203.11	203.97	203.33	201.14	202.24	203.18	202.96	204.37	202.11	206.09	203.13	202.99	203.48	203.39	202.04	204.75	202.83	203.82	203.83	203.55	201.98	202.12	201.34	203.94	205.35	203.99	203.72	200.12	204.62	203.02	203.83	203.24	201.49	205.32	203.34	203.29	203.03	204.56	205.9	205.48	203.12	205.69	203.71	204.96	204.58	203.57	204.06	203.84	202.83	200.97
209.51	208.09	209.77	206.8	209.76	208.06	208.94	209.11	208.85	211.04	207.9	209.89	208.8	208.47	210.27	210.78	209.73	208.89	206.4	206.55	208.33	209.5	206.9	208.45	207.09	210.01	210.6	208.37	208.59	208.28	212.28	210.96	208.72	208.66	209.25	211.02	207.77	209.1	208.12	209.99	208.45	209.56	207.77	209.69	208.33	209.42	209.66	209.16	208.63	209.04
211.39	212.79	211.91	211.86	211.95	208.93	211.8	210.94	212.28	211.29	212.39	210.19	213.03	209.97	211.31	213.31	212.35	211.29	212.92	212.84	210.45	213	211.63	210.45	211.36	211.3	211.42	210.45	211.3	211.13	212.6	212.44	209.4	211.61	212.6	210.95	212.38	212.49	210.97	211.69	210.38	211.33	211.9	214.13	208.53	210.09	211.83	211.65	211.63	212.06
216.8	216.39	217.58	215.4	216.97	215.38	214.8	217.78	216.63	217.47	218.1	216.31	215.94	217.41	217.52	217.23	217.22	215.35	216.68	217.05	217.89	216.51	217.06	216.87	216.14	214.28	218.41	216.87	218.34	220.05	218.37	215.84	216.76	217.98	216.26	213.86	218.45	216.95	219.72	215.35	217.57	218.15	216.44	214.41	215.7	216.51	215.14	217.64	219.47	215.4
207.46	209.41	209.97	208.49	209.6	208.61	207.78	209.87	207.48	210.82	208.7	208.96	208.39	206.88	209.07	208.04	209.1	209.31	208.78	207.97	209.68	210.08	209.22	209.7	210.11	207.27	207.55	210.04	208.36	209.42	207.66	207.85	209.2	207.03	208.49	207.88	207.9	210.92	208.34	207.53	206.03	209.49	208.21	208.11	208.82	210.17	206.2	209.41	209.96	208.24
205.57	204.27	204.37	203.74	201.12	202.28	204.87	203.78	202.39	203.26	204.45	201.3	203.96	202.35	203.98	203.5	204.66	201.78	203.49	201.52	203.09	202.13	205.79	205.09	201.64	202.73	203.12	202.34	202.31	203.85	202.43	203.09	203.28	202.52	201.59	202.19	205.49	203.5	201.62	201.85	203.89	201.83	202.9	203.53	202.64	204.29	205.6	204.42	203.01	202.66
203.15	204.4	204.51	204.63	205.2	202.49	203.07	202.93	204.54	205.54	200.49	200.83	205.51	203.05	203.47	204.7	204.56	202.93	203.07	203.37	202.24	203.99	204.86	203.89	201.15	204.11	205.23	204.03	203.15	204.05	201.63	202.03	203.02	204.34	205.01	205.63	202.34	203.2	205.38	200.81	203.16	204.61	202.96	203.28	203.88	202.88	204.13	202.86	203.43	202.68
203.24	204.13	203.32	204.06	202.47	204.51	203.02	202.14	203.88	202.85	202.26	200.27	202.21	202.01	205.21	206	200.94	203.25	202.87	203.56	204.24	202.95	201.12	204.6	204.47	203.32	203.65	203.96	203.71	203.93	202.63	204.83	204.18	203.73	204.61	204.33	205.65	202.12	205.05	202.05	204.7	203.38	205.13	205.61	204.55	203.91	204.89	204.16	204.89	205.95
215.33	213.97	214.46	213.77	214.38	212.08	214.45	214.85	214.06	212.5	214.56	213.86	214.23	215.18	214.12	213.72	212.08	214.92	214.23	213.3	213.66	214.09	214.23	212.66	214.31	213.79	213.97	213.23	213.68	212.36	214.28	213.37	213.76	213.35	212.37	213.29	212.01	213.11	211.61	213.56	212.16	214.53	212.01	213.34	209.33	214.49	213.19	211.68	212.64	212.24
212.27	210.82	213.53	211.93	213.2	212.24	212.05	213.5	210.66	213.44	212.44	213.22	211.8	210.71	212.94	212.79	212.12	211.57	213.32	213.43	213.97	212.18	210.82	213.04	213.24	211.2	212.78	214.47	215.51	209.84	212.43	211.28	212.27	213.76	211.52	212.85	213.58	213.18	211.85	211.85	213.97	211.88	213.78	214.34	213.28	213.11	213.49	211.82	211.62	211.32
199.41	197.21	201.42	201.55	198.85	203	200.1	200.88	201.29	199.33	201.82	199.67	201.32	198.78	200.95	200.4	200.68	200.42	199.93	200.41	199.71	200.38	201.38	201.63	199.29	199.94	199.07	203.51	200.08	200.93	200.76	200.94	199.42	200.21	201.14	202.02	200	199.57	202	200.59	199.66	199.77	199.34	199.87	202.84	200.41	198.54	199.47	199.62	200.97
208.11	208.43	206.58	205.68	208.17	206.16	207.41	207.72	205.64	206.4	207.09	206.8	206.4	208.03	208.47	207.76	210.12	208.21	206.11	206.78	206.32	207.89	207.6	208.26	208.09	208.87	209.15	207.87	208.09	207.31	206.49	207.38	209.74	206.86	207.6	209.93	205.87	205.79	209.57	204.98	207.9	208.14	209.76	208.39	207.41	207.98	207.86	207.4	206.06	207.8
200.45	200.33	201.24	201.46	199.38	200.92	201.32	200.85	202.07	201.51	201	200.96	200.06	201.67	199.98	200.06	200.04	200.83	200.26	199.18	201.96	201.28	199.95	202.71	199.34	199.68	199.61	199.84	200.7	201.37	199.99	203.1	198.28	200.41	201.04	200.55	201.58	200.27	201.52	200.2	200.93	200.61	197.13	200.09	200.07	200.84	198.6	200.74	199.75	200.15
200.35	205.54	205.3	203.8	205.59	203.57	205.98	206.37	201.94	202.97	205.39	204.72	203.25	203.24	206.73	203.15	204.36	203.86	203.51	203.7	207.24	205.23	202.47	201.3	204.86	203.86	203.07	203.61	201.91	203.92	203.14	205.64	204.24	203.72	203.54	202.1	204.12	202.73	202.96	204.77	203.68	203.1	202.43	203.79	203.21	204.81	202.14	203.87	203.66	203.22
202.43	199.48	200.81	201.21	200.32	202.05	201.06	198.98	200.48	202.72	201.62	198.65	200.82	201.54	199.48	200.86	200.58	201.47	200.3	200.81	201.7	198.71	201.25	200.2	203.32	199.38	198.61	200.74	200.27	201.24	204.19	199.53	199.64	202.48	200.74	203.5	199.87	200.4	201.99	201.13	200.18	202.01	199.92	202.28	201	202.95	200.72	201.76	201.17	202.4
212.34	213.9	210.29	211.19	212.41	211.19	212.56	211.61	211.69	210.44	212.06	210.09	210.97	211.02	212.43	210.42	211.54	210.65	212.72	211.61	210.1	211.51	210.8	211.75	213.52	212.06	213.46	210.2	211.71	214.17	211.88	211.52	210.47	211.29	211.26	210.26	212.26	209.19	213.89	211.72	211.09	210.73	212.65	210.96	209.26	210.79	209.75	210.72	211.27	209.19
216.62	218.04	217.51	218.46	218.82	218.89	218.05	217.63	217.11	217.27	218.53	219.3	215.53	216.72	216.55	217.78	218.07	218.14	216.44	216.74	218.23	216.54	217.72	218.42	216.5	217.37	217.17	214.46	218.15	217.24	218.56	216.35	214.96	216.69	219.99	217.21	216.41	218.47	216.88	217.1	219.06	217.15	215.91	214.87	218.07	216.04	217.88	216.37	219.79	218.01
204.08	203.2	204.36	202.7	203.9	201.5	204.1	202	201.45	201.32	203.7	203.01	204.12	205.34	202.46	203.85	202.32	202.98	202.73	203.92	203.61	203.47	203.61	200.37	202.44	203.13	201.6	202.46	200.59	202.72	204.59	204.1	204.65	201.94	200.14	201.2	203.79	203.71	203.39	202.33	204.11	205.26	202.09	201.79	201.33	202.64	205.32	203.58	204.84	203.53
212.57	211.84	210.87	210.65	211.38	213.11	212.37	209.72	213.56	209.9	212.94	212.21	211.63	211.61	211.23	213.22	211.84	213.5	211.65	212.76	212.69	212.18	210.94	212	210.94	212.14	212.08	210	212.75	213.25	208.81	212.28	210.89	210.54	211.65	209.83	210.94	210.69	211.03	213.04	213.95	213.21	211.5	212.58	212.74	213.05	212.82	211.77	211.64	210.83
208.71	208.08	208.1	207.55	208.64	206.87	207.8	207.2	208.17	209.82	207.58	209.57	206.35	206.7	207.56	207.11	205.61	209.75	207.83	206.21	207.9	208.81	208.14	209.49	206.9	209.23	207.11	208.03	210.73	205.58	207.18	209.62	208.92	210.1	208.52	208.46	208.48	207.73	209.04	207.78	208.86	207.63	209.84	209.85	207.56	209.04	209.99	208.08	207.9	206.33
218.31	217.48	221	216.47	219.75	216.38	216.47	217.45	217.69	217.33	219.79	218.4	219.37	217.24	217.95	215.26	219.49	217.87	217.87	218.21	216.6	216.32	217.71	219.68	218.16	216.53	219.21	221.58	218.21	217.48	217.57	218.33	218.25	218.97	218.4	218.37	218.78	217.3	216.12	217.15	216.79	217.45	219.06	216.61	220.61	217.6	219.43	217.87	219.69	219.28
216.6	218.17	217.56	219.28	217.98	218.98	217.47	218.1	217.33	215.76	217.57	216.9	218.79	215.46	219.55	216.44	218.02	216.64	215.99	217.75	217.22	217.12	218.46	216.67	217.44	218.67	218.28	215.91	218.38	218.31	218.31	216.54	217.93	215.81	219.44	216.3	217.14	217.38	218.28	218.45	216.6	218.28	216.36	220.89	214.21	218.74	215.35	216.03	217.86	218.12
196.96	199.78	200.85	199.25	198.75	198.8	200.65	201.93	199.73	200.1	200.79	198.93	198.35	200.32	199.95	200.68	198.18	200.71	200.38	198.28	201.27	199.95	198.54	198.3	199.76	198.84	200.07	201.35	196.26	200.95	198.51	199.82	200.31	200.09	200.63	200.78	198.66	200.46	201.83	199.62	198.66	199.44	197.75	200.39	199.48	199.6	200.35	199.67	197.47	199.58
211.81	215.38	215.48	215.01	213.9	212.62	214.75	213.01	213.31	213.66	211.74	215.14	215.02	213.27	213.24	214.51	215.03	212.45	216.42	215.99	212.91	213.53	214.87	211.07	212.8	212.84	215.77	212.46	214.23	216.05	213.24	213.78	213.07	213.94	213.97	213.08	212.33	212.99	214.84	214.29	210.88	214.44	213.22	214.55	214.35	212.85	213.58	213.87	214.25	212.04
217.52	217.34	217.33	216.67	218.42	217.39	217.53	215.59	217.88	218.18	216.99	216.55	217.14	216.39	217.58	217.77	218.66	216.67	218.05	217.42	218.03	217.35	216.34	218.77	219.28	218.48	216.78	216.83	218.02	216.74	216.86	216.49	217.67	217.07	216.3	216.66	217.25	218.29	218.66	218.35	218.22	218.85	218.41	220.49	217.83	214.74	215.6	216.4	217.7	217.69
208.39	210.01	209.2	208.91	208.59	209.03	210.26	206.62	206.33	209.98	209.3	207.43	204.09	211.36	208.09	207.37	208.14	209.46	211.41	209.6	210.4	207.95	211.05	208.95	209.89	210.69	210.03	210.74	207.82	208.84	208.75	209.73	209.13	209.51	209.45	208.63	207.37	208.33	210.25	209.43	209.48	206.66	209.6	209.24	208.24	207.6	210.14	209.32	208.8	209.8
207.65	207.27	206.94	205.99	207.19	207.45	210.92	207.81	208.07	207.45	210.03	207.97	207.68	208.08	206.44	206.94	206	206.21	208.6	206.12	207.31	207.73	207.12	208.74	207.23	209.14	207.06	206.89	207.23	206.26	208.51	207.09	207.89	209.4	205.52	207.36	208.67	207.91	208.21	208.91	207.24	207.57	210.12	207.59	208.69	208.13	207.23	209.26	209.08	208.49
198.37	198.65	198.8	199.35	196.31	197.57	198.22	199.5	198.16	198.93	199.93	198.13	198.98	198.23	199.08	199.2	197.69	197.66	196.72	197.46	196.61	197.81	196.59	199.34	196.67	199.97	201.97	197.86	197.56	198.41	198.23	197.81	199.03	199.21	195.08	197.87	197.77	199.9	197.72	197.26	200.74	196.69	200.01	200.2	199.25	198.64	197.78	197.98	197.6	197.78
210.59	208.03	209.4	207.06	208.18	209.06	209.52	207.41	207.36	208.71	206.3	208.38	207.7	207.92	209.73	209.64	209.25	207.68	209.05	208.03	208.97	209.31	206.83	209.25	207.16	208.13	210.35	206.71	207.01	208.21	210.13	209.79	207.97	209.45	209	208.22	209.69	210.26	209.76	208.66	208.62	209.53	208.26	209.12	208.83	206.93	209.33	208.32	209.48	205.81
212.98	212.5	210.94	211.16	210.76	211.86	214.17	214.77	212.78	209.43	211	212.83	212.96	212.3	210.6	213.09	212.25	214.36	211.49	215.32	212.05	211.49	211.94	210.29	211.37	211.83	211.27	212.65	212.45	212.5	214.44	212.55	212.88	213.4	210.71	212.81	211.06	212.76	212.48	212.14	213.34	212.44	213.12	213	213.36	212.87	212.56	211.82	212.14	212.56
204.36	202.22	206.15	203.8	203.73	203.71	204.5	204.31	204.26	207.69	204.99	205.32	203.66	205.64	205.28	205.38	206.21	205.35	206.59	205.54	205.67	204.11	204.37	205.98	205.36	205.28	207.03	205.61	203.71	206.44	204.52	205.43	205.09	204.35	204.76	204.88	202.81	203.01	205.72	204.71	204.77	203.13	205.9	206.59	205.93	203.71	205.75	203.01	203.38	204.42
205.34	206.22	203.7	205.87	206.99	204.19	206.31	207.15	207.84	206.5	206.61	203.95	206.42	205.91	205.82	205.79	208.29	206.49	207.07	205.82	206.63	207.17	204.58	205.15	204.93	204.24	204.99	208.74	205.11	205	207.41	206.4	206.18	205.09	204.78	206.39	205.41	204.68	205.4	204.79	206.25	206.32	206.36	207.52	206.63	204.79	204.58	206.94	207.21	206.15
203.86	203.09	204.55	204.59	202.48	203.79	202.79	202.58	201.67	203.75	203.19	203.03	204.64	204.51	203.6	203.87	203.23	205.74	206.6	205.15	203.53	205.22	205.55	204.74	204.49	203.9	202.84	205.56	204.73	204.45	205.54	203.97	204.5	203.9	204.08	202.79	204.1	202.51	203.63	203.23	203.46	203.18	203.41	203.77	203.9	205.6	204.45	205.91	203.31	205.7
209.09	209.91	208.21	207.94	207.64	209.77	207.51	209.44	208.48	208.34	207.96	206.83	207.57	208.98	207.43	211.36	208.25	209.5	209.88	211.37	208.86	206.84	208.12	207.04	210.63	207.53	206.74	208.3	208.55	205.81	211.31	209.98	208.54	210.08	206.34	209.81	210.65	208.72	209.35	209.2	208.47	209.63	208.17	209.29	210.74	207.43	209.61	211.17	209.57	211.44
205.34	206.69	204.57	203.8	205.35	205.28	206.41	206.44	203.69	206	204.41	205.7	203.47	205.74	204.51	202.05	206.6	204.4	205.27	205.27	205.24	206.1	207.15	204.65	204.52	204.05	203.29	201.95	205.08	207.06	202.84	203.97	204.48	203.95	203.52	207.09	201.04	206.46	206.44	205.42	203.85	206.97	205.67	205.53	204.6	203.79	205.61	205.4	205.43	203.89
207.05	209.06	208.41	207.9	208.57	207.45	207.1	208.95	208.52	207.9	208.48	209.73	207.55	208.31	209.53	207.81	209.46	207.54	208.66	208.92	207.02	208.67	207.28	207.04	206.74	208.82	207.44	208.64	206.57	211.23	207.78	205.96	206.8	210.39	207.19	208	208.97	207.11	208.74	208.33	209.2	207.1	209.82	206.74	206.96	206.94	206.06	208.56	205.88	207.71
207.34	207.8	208.81	208.51	206.93	207.76	208.49	208.27	208.89	208.7	207.95	209.74	209.68	208.99	208.16	209.05	209.96	210.09	208.86	210.97	208.55	209.49	210.88	212.55	209.57	208.03	211.84	208.72	208.46	207.77	209.92	209.76	210.74	209.53	210.86	209.55	210.48	206.46	208.54	209.5	207.86	208.88	212.95	210.82	209.72	210.09	209.44	208.84	211.03	209.96
213.26	213.71	212	210.78	213.45	211.07	210.52	212.18	211.89	210.3	210.91	210.8	210.76	211.03	213.06	214.45	213.58	210.46	211.97	212.28	211.12	212.5	211.41	213.84	211.35	212.74	212.26	213.44	212.04	210.27	211.78	213.81	213.34	212.83	211.44	212.64	212.78	209.67	212.45	211.88	212.34	212.33	213.43	212.03	213.39	211.62	209.69	212.37	213.11	212.4
212.04	211.65	211.23	212.92	211.1	213.06	212.88	208.96	212.96	213.05	212.54	210.61	210.83	210.16	213.76	210.78	212.58	213.6	212.53	211.15	214.12	212.25	211.02	212.51	214.98	211.44	210.78	211.23	212.02	213.22	210.53	211.97	213.99	211.62	210.2	214.3	211.84	214.6	211.51	212.8	211.58	211.77	211.2	212.13	212.59	212.71	213.8	211.53	208.99	210.48
203.05	202.68	204.46	202.81	202.39	204.19	202.33	201.84	203.74	203.79	204.13	203.29	204.36	203.78	206.07	203.59	203.21	203.17	204.98	203.05	203.21	203.78	203.8	205.17	202.99	203.69	205.58	204.4	204.17	203.89	204.87	205.43	201.46	203.56	203.88	205.15	201.51	201.41	205.2	202.49	203.75	200.6	202.54	204.36	203.77	206.67	205.4	202.18	203.96	204.19
211.2	213.17	212.65	212.3	214.18	214.02	211.55	213.48	214.5	215.21	215.91	213.34	211.5	212.72	214.65	212.26	212.15	213.97	215.11	212.01	213.11	213.15	211.26	214.72	211.86	212.79	213.19	213.63	213.51	211.17	214.52	213.52	213.82	211.24	211.72	212.23	211.84	214.09	214.29	211.74	215.16	214.25	213.55	213.89	214.53	212.14	215.38	212.12	214.13	213.18
197.7	200.26	199.55	200.22	197.8	199.13	200.18	198.74	198.26	199.99	199.42	199.48	197.18	198.92	198.91	199.92	199.94	198.02	198.26	199.66	200.07	197.68	200.89	197.14	199.27	199.62	198.67	199.41	200.11	200.27	199.91	201.63	200.15	199.92	197.73	198.62	198.62	199.92	200.95	199.54	198.67	198.08	198.9	198.51	198.46	199.25	200.58	200.42	198.51	199.65
218.7	217.87	218.54	218.17	217.74	216.45	217.42	215.47	217.71	217.04	216.93	219.27	217.79	215.15	217.5	217.34	219.51	218.64	218.32	217.09	216.82	215.97	218.52	217.95	217.75	217.63	217.74	219.6	216.49	219.13	215.08	218.06	217.37	219.12	217.56	217.31	218.46	218.98	215.32	218.85	217.04	217.92	217.81	217.37	216.93	217.4	217.5	217.96	218.52	217.98
211.12	213.62	211.91	211.68	208.35	210.49	214.01	214.32	211.91	211.11	212.78	212.25	212.26	213.55	211.99	211.31	211.91	214.4	209.81	213.34	210.34	211.25	210.3	210.59	210.66	210.44	213.76	211.4	213.35	210.57	211.66	214.35	212.09	211.34	211.78	211.45	211.35	210.99	210.41	211.75	211.65	212.82	211.16	210.2	214.64	211.33	211.31	211.88	210.46	211.35
207.62	208.71	208.96	208.88	208.99	208.58	208.42	209.11	206.88	207.85	208.33	207.89	207.79	206.74	207.25	206.76	209.12	207.43	208.51	206.99	208.16	207.35	206.22	207.19	205.44	206.09	209.58	206.79	208.45	207.04	208.35	209.18	207.84	209.2	206.98	209	209.9	211.25	208.82	206.91	206.39	207.01	208.71	208.11	208.54	207.81	206.88	211.22	208.6	208.27
206.91	208.88	206.58	209.2	209.1	210.67	206.46	207.95	207.57	208.2	205.84	205.18	206.72	208.84	206.91	208.55	209.33	206.79	207.16	208.07	207.27	209.71	206.8	207.96	207.17	207.52	208.58	209.03	207.57	207.2	205.98	208.72	207.13	209.49	207.99	210.23	207.33	209.08	210.02	210.17	210.03	206.85	210.17	206.92	208.03	207.63	207.68	207.92	207.86	209.19
209.85	206.98	208.73	208.96	207.92	207.75	209.17	208.01	209.07	208.34	210.34	208.53	210.35	210.69	211	206.64	207.78	207.7	209.21	207.68	208.37	209.42	208.5	209.63	211.35	209.62	207.11	208.67	210.36	209.45	207.98	207.06	210.83	206.93	210.72	209.71	207.82	209.51	207.96	210.15	208.83	208.56	208.1	210.24	208.54	206.64	212.3	207.37	209.46	208.77
212.39	211.96	211.56	211.32	212.81	213.03	214.31	212.03	210.94	212.77	212.69	211.7	210.95	212.69	213.39	209.89	213.05	209.95	211.15	211.51	209.57	212.73	210.36	213.41	208.88	212.38	208.69	211.44	212.83	210.19	210.16	211.18	212.36	212.76	210.36	211.13	210.17	211.47	211.76	212.31	212.87	211.13	213	211.24	214.05	212.36	213.29	211.01	210.66	210.72
219.08	217.64	218.72	218.16	217.94	216.49	218.06	216.23	217.06	216.68	216.76	216.27	217.83	216.59	215.57	216.32	218.34	217.73	216.1	216.7	218.18	215	216.65	216.29	215.87	217.88	215.96	216.88	217.43	216.14	218.28	216.05	216.51	216.71	216.61	217.54	217.7	218.13	216.41	217.05	218.84	218.27	216.94	218.53	217.38	217.49	216.75	217.55	217.46	213.99
199.3	200.6	199.67	199.6	202.73	201.67	201.54	198.64	198.58	200.29	201.36	200.25	199.67	197.37	199.31	198.49	199.64	198.54	200.45	200.91	203.8	201.28	203.35	199.56	200.22	198.55	200.06	203.3	201.53	201.98	200.73	201.05	198.17	200.83	202.26	200.53	202.02	200.57	201.4	203.61	198.98	201.49	200	201.07	201.94	201.81	200.83	199.56	200.27	200.11
212.88	212.95	215.67	213.71	212.06	213.18	214.36	212.47	212.95	213.16	215.43	213.78	210.38	216.62	215.6	215.57	214.17	212.25	215.61	213.51	213.89	212.94	213.29	211.83	215.78	215	214.28	215.83	213.58	211.84	215.09	211.93	213.71	214.06	214.74	213.87	212.61	212.26	211.34	214.5	214.06	211.04	212.18	212.17	213.77	217.45	210.97	212.6	214.9	213.82
207.93	209.34	207.76	207.37	208.07	208.3	209.41	208.83	208.18	207.44	207.57	209.02	207.76	208.87	209.61	206.07	207.85	207.81	207.45	209.64	210.79	205.62	208.47	208.11	210.1	208.29	207.84	207.56	210.27	208.37	209.57	209.75	207.49	205.91	207.78	209.71	205.26	205.07	209.65	208.68	208.74	206.46	207.08	208.64	209.88	207.62	209.73	207.61	208.52	207.57
204.56	203.12	205.4	204.84	200.45	201.57	202.38	203.94	201.89	201.02	203.68	203.57	203.67	202.6	204.71	202.33	202.66	202.49	202.21	201.75	204.74	200.63	203.5	203.81	203.16	204.24	202.21	202.85	202.27	202.9	203.28	204.74	204.65	203.69	201.79	203.72	203.47	204.88	205.81	202.92	203.84	205.07	201.09	200.68	204.32	201.92	204.62	201.15	204.01	202.35
208.76	207.52	205.94	208.3	207.26	208.24	209.18	206.37	208.23	207.25	208.46	207.15	207.81	207.16	208.41	208.54	208.67	208.27	203.8	207.68	205.22	207.86	207	208.38	208.14	207.97	206.64	209.75	208.62	208.39	207.48	208.25	208.96	209.29	207.35	207.84	208.31	206.39	206.06	206.01	208.69	208.34	207.56	208.52	208.7	207.4	207.24	207.52	208.27	208.45
218.26	215.51	217.56	215.51	218.16	213.93	216.17	217.49	217.78	217.06	217.57	216.28	218.51	216.44	218.4	216.83	219.95	216.99	216.88	217.44	216.21	216.84	216.35	217.38	216.15	215.26	216.32	218.62	215.65	218.4	214.88	216.84	217.46	215.86	217.54	216.85	215.3	217.04	217	216.23	216.61	217.65	216.76	219.23	217.11	217.06	218.27	217.68	217.43	217.54
206.48	203.91	204.96	205.8	204.4	204.43	206.71	206.98	206.2	205.26	205.47	203.35	203.79	205.63	203.99	205.76	205.06	204.34	204.15	205.37	204.58	207.21	203.99	204.91	205.53	203.87	205.67	203.64	205	205.09	206.13	205.45	204.72	202.59	203.59	203.68	204.2	204.12	204.4	204.98	204.7	207.85	203.4	206.18	202.77	203.62	204.43	204.66	203.1	206.71
199.96	202.95	200.34	201.97	200.89	200.64	202.83	203.11	203.97	202.72	201.12	201.15	203.24	199.51	203.6	200.85	199.92	199.82	203.84	199.75	202.49	200.66	203.28	201.6	201.64	200.24	203.67	198.3	199.67	202.39	202.69	201.91	202.59	200.4	200.98	200.13	202.94	200.23	202.55	200.52	200.22	200.32	200.91	201.44	200.77	201.58	202.22	201.9	198.77	204.34
207.47	210.99	208.54	209.98	209.13	212.26	210.27	209.48	209.94	210.51	209.03	210.88	210.9	210.22	209.8	209.93	209	209.96	209.02	211.48	209.94	208.35	211.57	211.18	207.51	207.43	209.23	210.26	210.58	212.6	210.1	212.42	208.83	210.57	209.6	208.79	210	211.62	207.58	209.65	209.78	211.01	209.81	207.22	209.01	209.69	210.27	210.89	211.36	209.12
208.26	208.57	207.98	208.51	207.21	206.8	207.11	207.93	208.37	208.2	206.67	207.46	208.14	209.85	206.98	208.43	209.22	207.6	209.15	209.14	208.68	205.2	206.93	208.7	208.81	207.35	208.17	208.33	209.83	209.14	206.6	208.42	208.74	207.02	208.51	208.68	207.06	207	206.69	209.87	206.51	208.58	207.68	207.28	206.63	209.13	207.06	207.82	207.28	207.96
208.01	207.69	207.4	208.24	206.92	206.88	207.56	206.85	206.89	206.15	207.59	206.53	207.41	207.73	205.71	206.36	208.62	210.61	204.91	210.25	207.67	207.03	207.6	208.09	208.09	208.78	208.09	206.95	206.83	207.26	207.74	207.52	207.29	208.52	210.38	204.81	206.32	208.2	208.12	205.75	208.44	207.5	206.06	207.3	207.71	207.09	206.7	210.56	207.2	208.06
210.62	211.36	210.81	213.2	212.79	210.69	213.65	215.4	210.66	215.25	210.93	211.35	210.5	212.83	213.04	209.8	211.22	210.79	214.07	210.93	211.41	212.51	212.17	212.69	212.92	211.99	213.55	212.08	213.02	211.52	211.54	213.24	213.49	210.8	211.51	211.22	209.6	212.43	212.47	210.77	213.83	211.8	212.16	212.93	214.17	212.93	212.87	212.32	213.18	213.59
211.96	211.62	212.12	212.59	211.87	213.44	211.98	213.13	212.52	212.7	211.79	212.57	214.59	212.82	211.59	211.26	212.42	212.17	212.6	212.34	210.18	212.1	213.24	214.77	212.69	214.2	212.16	212.26	213.01	211.02	214.47	211.43	210.26	211.79	211.12	213	210.98	211.54	211.23	211.75	211.95	211.83	212.84	210.98	213.34	212.27	212.79	213.12	210.97	212.17
204.01	201.68	204.02	205.64	202.47	203.77	204.96	204.12	198.67	202.03	204.23	205.02	204.28	204.7	202.3	205.31	203.65	201.47	203.47	204.03	203.78	202.59	201.46	205.53	204.76	203.73	202.21	205.8	205.31	205.25	203.67	200.42	205.65	202.84	204.05	202.56	204.82	203.42	204.11	202.78	203.66	202.78	206.16	203.12	204.04	204.8	203.42	203.73	203.81	200.77
201.68	201.94	202.39	201.53	202.15	202.84	202.68	201.84	203.79	201.43	201.51	202.02	202.43	202.61	200.83	203.45	202.07	202.33	201.2	204.91	202.63	202.08	201.47	202.55	202.53	203.73	201.02	203.59	204.61	203.1	203.34	203.68	204.29	201.87	203.4	203.92	201.65	201.97	203.14	199.51	204.38	203.39	203.92	202.94	204.78	203.44	199.76	203.28	204.14	205.98
208.41	207.67	207.84	209.75	207.34	208.9	207.22	210.41	207.69	208.63	208.17	210.08	208.9	207.84	208.04	207.99	207.54	208.66	208.21	209.13	210.7	207.13	208.82	208.48	208.55	208.39	210.21	206.88	209.02	209.22	208.2	208.81	208.36	209.14	210.93	209.71	208.02	209.95	210.54	208.71	207.72	210.81	208.73	211.47	207.86	209.47	208.75	210.08	208.64	205.96
209.08	207.38	209.03	207.61	208.4	207.62	209.9	209.88	208.83	209.02	208.78	208.3	208.21	207.58	207.92	207.57	211	211.2	209.69	210.57	209.47	208.93	207.86	208.42	208.38	208.23	208.11	206.96	208.09	205.91	208.58	209.59	210.15	208.33	208.49	208.98	207.96	208.97	208.89	210.69	208.36	208.11	208.58	207.66	208.43	210.68	209.1	204.95	207.42	209.98
212.39	211.6	212.43	214.95	213.75	213.3	213.63	213.65	214.47	214.79	214.1	214.11	212.97	212.18	212.83	214.07	215.07	214.44	213.18	213.01	213.44	213.51	216.3	212.68	215.04	213.72	214.34	211.89	214.63	213.02	214.6	215.22	214.64	214.02	210.25	212.75	212.04	214.72	216.35	213.28	212.01	213.16	212.19	214.63	216.24	212.98	212.18	211.48	216.27	214.7
200.05	201.72	200.45	200.11	200.66	199.33	200.6	201.08	201.79	198.52	199.68	197.81	201.43	198.06	198.09	201.65	200.15	200.96	200.74	203.52	201.65	200.02	201.36	198.86	199.29	199.85	200.98	200.31	197.84	200.46	199.93	203.64	199.71	198.94	198.95	198.83	200.37	199.26	200.51	201.38	202.7	199.36	200.07	197.83	199.79	199.49	199.94	200.1	201.76	199.89
203.69	204.06	205.14	205.14	203.01	204.23	204.45	208.07	205.69	203.55	205.26	203.05	204.26	205.36	202.88	204.08	206.67	203.81	206.42	204.69	204.11	205.9	206.02	204.52	203.95	204.18	204.74	204.49	204.74	204.38	205.9	202.9	204.37	203.93	203.86	206.64	205.23	203.26	204.27	203.67	204.14	206.45	204.74	204.14	206.1	203.95	203.87	204.89	203.17	205.61
206.15	204.53	201.98	204.35	205.47	204.64	202.82	204.04	203.09	204.06	204.41	206.43	203.81	203.82	202.78	205.03	204.98	206.2	205.14	203.19	205.35	202.85	202.85	204.29	202.34	203.28	204.85	203.57	203.39	202.97	202.19	205.2	203.78	205.6	203.11	202.45	202.78	205.31	204.33	202.39	202.12	205.03	205.13	205.88	203.72	203.4	203.35	202.41	204.27	204.32
208.41	210.35	208.03	208.74	208.72	209.41	207.87	206.91	208.33	209.8	208.95	210.38	210.21	205.7	210.41	207.47	207.87	208.79	209.05	206.72	208.3	208.27	208.62	208.61	206.43	208.69	207.59	208.75	209.87	209.37	208.46	209.11	208.27	209	207.76	208.49	205.9	207.28	208.34	209.55	209.16	207.43	205.84	208.28	208.65	209.46	208.19	209.13	207.52	209.84
200.96	198.7	200.78	201.35	200.36	201.42	199.88	201.36	199.22	201.9	199.77	199.41	200.02	199.03	200.25	200.22	199.62	201.92	199.17	200.13	201.66	201.88	199.31	201.99	200.94	203.05	199.3	198.77	201.55	199.79	200.1	200.83	201.22	200.9	200.27	199.25	200.27	200.1	199.16	201.72	202.2	199.79	201.61	200.41	201.22	200.9	200.37	200.3	203.16	199.11
207.83	207.26	207.41	207.47	208.11	207.72	205.47	204.95	207.18	207.03	207.73	207.34	207.25	205.92	207.87	208.44	204.79	204.87	209.09	206.03	206.78	207.9	206.31	205.84	206.63	209	203.87	209.11	207.92	204.43	208.73	207.2	208.11	205.2	208.53	207.07	207.33	208.08	206.81	209.76	207.65	209.89	207.55	209.84	208.29	207.68	208.51	208.36	209.99	208.91
203.8	203.89	204.07	203.86	201.59	204.59	201.81	201.53	204.35	200.57	203.65	203.3	202.47	203.05	201.42	203.04	202.67	202.8	203.37	205.07	200.67	204.94	203.25	201.65	204.21	203.4	204.05	204.77	203.85	204.69	202.41	202.41	203.12	204.1	204.13	202.81	205.32	205.14	204.41	203.39	202.68	204.06	200.12	201.49	202.64	203.79	201.67	203.26	201.51	204.4
209.42	208.16	206.82	207.05	206.37	204.98	206.62	206.69	205.07	206.95	208.2	206.21	206.17	207.94	209	205.2	207.68	208.36	207.91	208.6	205.8	209.25	212.79	206.66	208.06	207.47	207.57	210.84	206.03	206.64	207.57	206.66	208.14	210.18	207.42	206.97	210.19	208.1	209.23	208.22	208.01	204.49	206.58	207.9	207.05	206.19	209.06	207.94	209.04	208.16
207.2	208.37	208.6	209.06	207.5	209.38	207.72	209.53	208.98	208.42	207.49	208.65	208.09	208.03	209.13	207.97	208.63	206.59	207.62	209.71	206.72	210.97	208.04	209.08	209.4	209.79	209.27	210.33	207.84	207.77	208.32	208.58	209.95	210.6	206.72	208.97	208.98	206.98	207.99	208.8	206.89	210.27	206.92	208.5	208.19	205.92	209.22	208.32	207.53	208.85
210.47	209.28	209.96	210.02	211.36	208.52	207.84	207.69	210.37	209.73	212.09	208.9	210.72	210.37	211.19	209.53	209.47	208.05	207.38	210.62	208.91	210.47	211.91	210.28	207.63	209.31	209.25	209.03	209.84	209.76	211.94	211.62	211.69	211.03	209.15	211.34	208.02	211.82	209.47	208.85	209.19	210.41	209.09	210.25	208.33	208.49	209.54	210.67	208.71	208.69
213.25	213.14	212.09	212.03	210.75	210.99	212.67	211.99	213.62	213.72	212.25	214.42	211.33	212.19	210.75	212.82	211.15	212.35	214.36	213.42	214.3	212.03	212.22	212.6	210.01	212.36	212.54	213.44	211.31	212.01	212.9	211.91	213.42	212.24	213.53	211.86	211.7	214.56	212.35	211.07	213.74	211.55	213.24	213.04	212.29	210.26	209.89	212.7	211.51	211.23
202.32	204.75	203.63	201.81	203.88	204.19	203.96	203.36	202.14	204.55	204.07	202.03	203.79	202.43	204.05	204.32	203.66	204.36	203.35	204.97	202.92	203.56	204.75	203.46	203.82	202.48	203.38	203.03	204.88	202.75	203.32	203.54	202.6	202.61	203.81	204.24	203.28	202.31	204.74	205.49	201.81	202.86	203.2	204.67	202.82	203.73	203.34	204.16	203.1	203.55
208.99	206.75	206.86	207.13	207.9	207.36	204.97	206.58	207.8	206.53	205.54	207.9	208.38	206.64	206.67	208.13	207.79	207.93	206.12	206.55	207.64	207.79	208.85	205.24	207.72	205.95	208.59	206.27	207.93	207.82	206.7	209.1	207.54	208.13	208.35	208.89	208.13	208.31	207.9	207.28	209.31	207.5	207.45	210.29	207.64	207.87	207.67	207.82	208.24	208.47
212.13	211.22	212.2	211.83	212.14	213.08	213.45	212.36	211.14	212.39	211.67	212.17	209.39	211.65	211.05	212.44	209.08	209.66	212.11	212.14	209.82	210.77	212.11	213.6	211.28	212.56	212.44	209.92	210.77	208.79	211.49	212.34	212.67	212.68	212.57	211.84	212	211.45	212.71	211.29	211.8	212.65	211.25	211.12	211.05	213.69	211.67	209.07	211.6	210.6
212.48	213.05	211.51	210.79	214.21	211.53	212.9	213.84	212.48	211.94	213.35	212.61	215.14	211.73	212.62	212.86	214.63	213.02	212.21	211.82	211.98	215.96	211.45	213.09	212.84	213.32	212.12	212.39	213.63	210.26	213.29	213.57	213.06	212.77	212.57	212.84	214.77	210.6	212.25	213.36	215.23	212.65	212.33	213.56	212.21	213.92	210.35	211.66	213.68	212.34
205.11	207.37	208	205.94	206.66	207.54	209.2	207.77	207.51	205.67	206.86	208.29	208.52	209.11	206.6	205.66	210.13	206.14	206.57	208.51	207.12	208	209.35	209.88	208.92	206.57	208.53	208.69	209.49	207.07	208.23	207.03	209.71	207.16	205.85	207.13	205.92	206.93	206.5	205.84	205.79	206.58	207.36	208.6	206.94	208.73	209.52	208.96	208.76	207.52
208.25	205.48	205.1	204.49	206.18	205.71	204.19	205.52	204.84	204.19	202.55	204.84	204.24	204.98	201.99	204.04	202.03	203.73	205.27	204.66	204.43	204.4	206.34	204.13	205.31	203.83	202.85	204.7	204.31	202.1	203.93	203.89	204.93	203.49	205.23	204.35	203.16	202.94	204.9	207.03	206.84	203.99	204.97	205.21	204.53	204.76	206.86	206.51	203.91	203.28
215.91	211.07	209.97	211.94	210.69	212.54	210.16	210.74	210.95	212.66	210.69	210.79	211.69	211.53	210.03	211.88	211.16	210.26	212.48	212.1	212.14	211.59	211.21	210.08	211.32	211.26	211.29	213.69	211.51	211.39	210.49	211.75	212.82	213.66	211.22	212.5	212.62	212.09	211.67	212.31	213.72	213.87	210.27	211.26	211.79	212.85	212.89	213.04	213.02	211.08
207.13	205.91	205.55	204.3	204.62	204.49	206.87	205.18	204.22	205.47	207.72	206.98	204.6	203.83	204.68	203.68	207.36	207.04	207.34	206.56	205.26	207.88	207.13	204.53	206.29	207.32	203.74	203.65	206.38	205.61	203.98	206.16	205.54	205.38	206.89	204.4	205.87	205.36	205.11	205.58	202.08	204.56	204.89	204.87	204	206.41	205.36	207.46	206.24	204.9
197.98	199.41	199.36	199.65	198.43	199.39	197.99	199.11	195.97	197.98	197.81	198.34	197.27	199.01	199.76	198.96	200.3	196.5	196.44	199.72	197.31	197.4	197.21	197.37	198.16	198.32	198.45	200.94	198.57	197.56	199.07	196.37	198.82	196.64	199.06	198.67	196.85	198.39	196.83	197.68	198.33	197.74	196.78	196.53	198.29	199.08	199.61	197.16	197.86	199
209.59	208.75	205.77	207.42	210.74	210.19	209.97	209.28	207.51	206.23	208.61	209.42	208.92	208.06	208.57	208.59	210.14	209.04	208.32	208.27	210.17	209.89	207.66	208.62	210.36	208.89	208.13	207.25	207.25	208.95	206.31	208.37	209.89	206	206.44	208.4	211.4	208.71	207.97	208.6	207.37	208.08	209.26	209.16	210.98	208.77	208.45	209	209.47	209.37
208.99	207.77	208.2	207.01	208.04	208.06	208.11	209.93	207.48	207.66	207.31	209.44	207.82	207.47	208.36	208.25	208.5	206.87	208.42	208.01	210.03	207.98	206.56	208.35	207.89	209.28	210.4	209.24	209.54	207.68	208.54	207.74	204.71	208.46	207.35	208.33	203.73	207.43	206.29	209.1	206.27	206.15	209	209.35	207.48	207.39	205.54	207.19	206.06	207.62
205.04	202.3	203.9	202.67	204.64	205.05	204.36	205.08	205.19	205.32	203.95	207.24	204.66	207.66	204.68	202.27	206.67	203.7	204.81	206.1	205.08	203.93	206.25	204.93	203.98	206.85	203.08	203.98	205.05	203.85	201.78	205.33	204.51	205.88	204.85	204.47	204.86	205.81	206.01	204.67	204.02	204.48	202.58	206.52	202.44	205.23	203.45	206.18	203.82	206.43
206.78	202.74	204.74	204.53	203.33	200.64	203.79	201.87	201.92	206.92	204.86	204.34	202.11	205.86	202.91	203.76	204.45	203.38	201.41	203.28	203.69	203.89	202.47	203.45	204.45	203.31	205.54	203.07	204.46	202.97	204.15	203.85	203.44	204.19	204.19	203.11	204.55	203.34	202.96	204.27	204.55	202.89	204.89	203.27	202.14	203.8	202.78	202.71	204.06	202.79
211.11	212.84	213.62	210.12	212.19	210.29	212.97	211.73	212.51	212.92	211.76	211.08	210.56	212.43	210.66	210.36	210.34	209.61	211.96	213.96	213.17	210.75	210.78	211.58	211.24	213.62	207	213.95	213.78	211.59	212.16	210.43	211.21	211.41	212.85	210.32	212.96	210.99	210.02	210.48	208.95	213.25	211.03	211.59	212.12	211.46	211.25	212.1	214.01	212.26
207.34	210.25	207.96	209.3	208.63	208.11	207.27	210.22	209.65	209.52	211.36	208.86	209.81	209.78	210.32	208.12	208.12	209.5	210.09	207.64	209.4	208.72	208.68	208.78	208.14	207.71	207.35	210.03	207.86	208.27	206.6	206.53	210.05	208.13	207.73	210.1	207.42	209.5	208.37	206.37	208.35	206.92	209.94	209.42	208.9	209.5	209.29	206.94	207.96	207.25
205.78	205.05	202.48	203.8	205.92	202.81	203.47	205.94	204.06	206.2	202.34	204.57	205.76	204.89	207.16	203.1	205.72	201.53	204.62	204.21	204.83	205.23	204.57	202.57	204.04	203.51	204.42	201.74	204.08	206.28	204.16	205.26	203.27	204.58	204.95	203.9	205.44	206.19	204.34	204.97	202.54	204.67	205	203.71	204.84	203.38	204.13	204.13	205.45	204.32
214.86	212.45	212.91	211.6	215.29	213	213	211.66	212.37	213.41	213.78	212.4	212.72	212.24	212.02	212.32	210.47	212.76	213.57	211.71	211.41	215.06	213.27	212.64	213.15	210.71	213.12	213.03	211.84	213.96	212.09	211.29	213.33	210.6	210.94	213.16	211.22	211.75	210.3	211.94	211.77	212.83	212.06	212.27	214.81	212.61	213.13	210	214.96	211.33
211.65	214.15	211.71	211.39	212.01	212.85	211.93	210.61	211.51	211.44	211.13	212.65	210.06	212.35	210.73	211.88	212.21	210.49	212.5	212.25	211.02	213.3	211.27	210.22	215.04	210.99	209.68	213.61	209.37	212.58	211.84	211.25	211.95	212.55	210.81	215.07	211.35	212.51	211.86	208.17	210.46	213.18	214.18	210.55	209.08	209.06	210.64	211.72	212.07	211.27
218.86	218.76	216.87	217.66	218.32	217.34	218.46	219.73	216.05	217.79	217.43	217.21	219.49	217.26	217.9	217.16	216.19	218.38	218.89	218.37	219.47	218.35	218.12	217.68	218.8	217.62	219.05	216.64	215.67	215.92	217.16	217.62	218.74	217.49	218.01	217.41	216.63	214.26	218.49	216.91	218.72	219.42	216.43	217.75	218.43	218.92	219.16	218.48	217.57	217.38
209.49	209.05	209.96	209.94	210.2	211.36	212.12	209.13	209.41	207.44	210.42	209.58	209.82	208.92	208.72	208.26	209.69	210.37	210.4	212.03	210.72	210.82	209.89	208.03	210.49	209.52	209.39	207.78	210.48	208.95	208.78	210.09	209.81	208.78	209.28	210.15	211.6	208.08	211.58	209.8	210.39	208.45	209.31	208.97	209.01	210.35	208.44	209.7	209.69	211
208.73	207.99	207.31	209.8	208.78	210.87	209.31	207.08	210.12	209.93	209.43	208.72	211.68	207.48	209.04	208.87	209.08	208.27	206.89	209.47	209.18	210.47	208.02	208.04	208.02	208.2	207.69	206.79	207.84	206.81	209.07	209.58	208.9	207.68	208.38	206.78	207.63	208.13	209.19	210.16	208.58	209.75	211.6	208.36	209.06	206.45	207.09	209.13	210.85	209.65
201.57	201.08	200.51	200.37	202.98	201.64	199.55	200.88	201.72	203.7	199.94	202.47	202.94	200.89	200.64	201.61	200.35	201.05	201.7	201.43	199.95	199.3	200.92	200.93	200.44	201.06	201.61	200.87	199.38	200.12	198.47	201.69	200.79	201.19	201.63	202.71	200.56	199.94	200.21	202.78	201.12	200.95	200.73	202.71	201.05	202.3	200.23	202.37	200.14	201.83
202.74	203.94	203.18	201.93	204.41	202.82	203.54	202.96	203.38	203.49	203.29	202.99	202.09	203.76	202.48	202.66	205.18	202	200.28	204.96	202.76	202.67	202.56	202.01	203.31	202.1	201.73	203.46	203.01	206.01	203.03	203.29	204.19	205.27	205.11	203.27	202.96	203.74	204.12	204.72	202.74	204.34	206.15	203.44	201.89	201.76	202.7	201.55	203.75	203.63
203.89	203.07	205.12	205.95	204.91	204.49	204.11	206.21	205.88	203.39	205.88	205.21	204.55	206.39	203.61	204.6	204.4	204.64	207.13	204.92	206.17	206.15	203.63	206.52	206.54	203.36	206.15	205.76	203.58	204.52	204.78	202.4	204.87	205.08	206.43	202.67	204.48	206.51	203.85	205.13	203.01	205.03	206.19	203.43	205.47	202.89	204.44	207.47	205	206.11
207.62	208.63	207.03	208.51	208.73	207.82	212.27	208.38	208.56	205.09	207.04	205.95	207.26	207.59	206.29	205.45	205.33	207.42	206.4	206.98	206.9	208.68	207.81	207.59	207.49	208.27	207.29	205.39	206.26	209.79	207.83	206.21	206.37	208.85	208.91	207.49	208.57	206.54	207.71	207.95	208.68	208.13	208.99	208.47	206.87	207.2	208.71	207.69	208.58	207.66
208.88	207.43	208.27	207.03	207.41	208.73	208.14	207.91	209.13	207.39	207.98	205.5	206.32	206.82	207.03	205.34	206.59	205.89	206.13	207.53	207.13	204.25	206.48	205.18	205.67	205.24	207.75	207.01	206.72	207.72	205.59	204.48	205.76	209.02	206.32	204.57	206.11	205.65	208.36	206.21	204.71	208.66	206.37	206.36	204.33	205.61	204.25	205.88	205.95	205.81
198.01	199	197.8	197.34	197.95	197.82	199.53	195.53	197.47	198.6	199.98	198.03	198.03	200.36	201.86	199.65	198.59	197	200.37	196.57	197.58	198	198.24	199.17	198.74	197.61	197.01	196.13	195.05	199.08	198.25	196.99	198.56	200.42	199.18	198.83	199.08	199.89	200.11	198.87	197.45	197.39	196.86	200.28	198.79	197.31	198.74	198.4	195.1	198.64
217.19	217.17	218.42	218.18	216.79	219.93	218.04	217.89	218.94	218.76	219.12	216.58	215.52	218.16	217.35	218.05	217.5	217.54	217.76	218.07	216.26	217.68	220.4	217.24	217.14	219.76	220.59	218.73	217.59	219.24	217.65	216.72	218.25	215.43	217.85	217.39	218.61	217	218.7	216.83	218.9	217.37	218.55	217.6	216.12	220.03	217.96	215.16	218.35	215.36
191.8	196.25	195.43	196.13	193.51	192.44	194.06	193.72	196.75	195.66	192.59	193.33	194.42	194.44	192.77	196.73	194.72	193.49	196.4	194.72	192.84	191.06	194.62	193.39	194.58	196.59	194.34	194.43	192.48	194.33	193.82	194.2	193.97	192.99	194.5	193.25	194.18	194.04	195.4	195.57	194.3	194.78	190.63	192.02	193.66	194.66	195.52	194.17	193.1	196.36
205.69	202.31	200.49	203.41	201.86	202.47	201.1	204.22	203.66	201.54	204.51	201.33	203.12	202.71	201.83	203.09	202.53	203.08	203.08	201.97	202.02	199.48	201.86	200.77	202.63	202.67	201.86	201.37	203.29	203.85	203.41	202.72	200.43	203.23	202.43	201.68	203.23	200.56	203.49	200.48	203.46	202.07	202.22	203.13	201.06	201.7	203.75	203.08	202.35	201.93
211.89	212.71	213.24	211.52	211.73	209.86	210.61	210.09	212.21	212.7	211.23	210	209.97	212.03	212.26	210.23	210.87	211.13	211.21	211.71	208.34	212.93	211.12	212.21	212.2	212.64	211.58	212	210.97	211	211.61	212.01	211.21	211.5	212.04	214.1	210.24	209.77	212.39	211.53	210.24	211.84	213.34	211.76	212.1	214.86	214.36	212.07	214.23	209.55
200.23	202.51	201.5	203.02	200	201.93	202.25	199.38	201.04	200.41	201.62	200.79	201.27	200.82	200.06	200.89	202.5	200.08	199.28	200.88	200.98	201.55	203.39	200.17	200.04	200.57	201.21	200.01	199.38	203.1	201.3	201.77	200.51	201.02	204.69	199.62	200.03	199.41	201.38	202.32	199.2	200.51	202.21	203.34	200.97	200.94	202.05	200.25	199.18	201.39
210.97	211.21	209.91	211.45	208.62	211.79	210.34	212.1	212	210.32	212.06	213.22	211.2	214.66	211.3	211.28	209.82	213.77	209.39	213.34	212.63	211.07	213.78	211.5	211.92	209.16	211.49	211.01	211.84	211.7	213.18	210.92	209.96	211	210.86	211.11	209.85	213.5	210.48	213.03	213.2	210.11	212.31	211.81	212.71	212.48	212.28	211.64	212.39	212.93
212.42	211.93	211.64	212.96	210.85	214.74	211.95	210.37	213.55	211.29	210.35	213.54	211.75	213.27	213.37	212.09	212.69	214.52	213.82	211.24	212.06	210.33	211.84	210.04	213.28	213.67	212.56	213.31	213.24	213.53	211.9	211.62	212.94	211.66	214.38	212.07	212.93	212.98	211.78	213.22	212.09	211.35	211.51	211.98	211.85	210.92	210.17	213.78	212.81	211.57
207.09	209.91	208.7	208.86	208.9	209.12	206.6	206.16	210.52	207.97	209.37	207.7	204.13	208.34	206.37	206.44	208.83	207.76	207.96	206.85	204.33	208.18	209.36	209.89	209.97	207.26	209.03	207.16	206.95	206.62	207.26	207.39	208.05	207.63	207.26	207.1	207.61	208.12	207.87	206.18	207.1	207.66	208.28	207.88	208.25	209.84	206.56	207.56	207.06	206.8
201.08	201.97	204.03	202.2	202.29	201.76	203.09	202.14	200.91	201.5	202.23	202.38	204.53	201.72	203.49	203.08	202.41	202.2	203	202.71	202.71	202.58	203.17	204.16	199.69	203.01	202.23	201.55	201.46	203.98	202.43	202.09	202.22	201.46	202.88	205.21	202.2	203.68	201.26	202.66	204.17	205.66	205.05	202.84	202.66	202.77	202.76	204.35	204.3	200.66
206.64	206.69	206.64	207.49	209.64	211.35	206.15	208.89	206.79	208.47	207.15	206.16	209.94	207.81	208.3	206.7	208.9	208.42	207.89	208.82	206.79	211.64	207.85	207.14	209.66	210.23	206.52	208.7	209.03	208.14	205.79	209.12	208.27	207.15	206.88	207.58	208.53	206.92	206.89	208.1	206.24	208.81	210.16	208.93	206.35	206.79	209.01	206.22	206.25	206.91
208.76	211.01	209.85	210.91	207.44	209.86	209.03	208.37	208.87	210.42	209.72	207.15	210.58	209.53	208.99	209.47	208.26	207.95	210.97	211.34	210.02	209.48	209.29	210.66	208.29	210.15	207.4	209.45	210.91	208.17	208.94	210.79	209.79	208.67	211.17	209.06	209.66	210.19	209.86	210.14	210.88	210.84	209.87	209.95	209.97	207.75	209.05	208.15	209.26	208.96
206.09	204.91	207.65	206.25	208.08	205.11	203.6	205.62	208.07	205.65	206.06	206.72	206.71	204.76	205.6	206.06	206.97	205.1	205.29	208.18	207.76	207.87	206.28	205.59	203.61	205.96	208.55	203.99	206.57	205.19	208.18	203.79	206.19	206.01	207.17	205.71	207.36	207.62	207.55	205.8	206.39	208.13	206.74	204.08	204.45	207.24	206.44	206.69	205.68	206.97
215.97	218.52	217.17	216.55	216.08	216.75	217.87	217.43	218.19	217.49	214.21	216.58	218.36	217.68	215.65	215.93	214.65	213.6	218.99	216.17	216.5	215.57	216.98	216.87	216.59	217.54	216.94	217.03	217.32	216.35	217.31	217.72	216.17	216.45	214.74	216.33	215.46	216.38	215.91	216.94	217.1	216.03	216.67	217.08	218.18	217.68	218.27	216.43	215	216.21
219.33	218.17	215.55	217.32	216.58	218.16	217.7	217.38	217.97	215.94	217.42	215.7	215.05	216.94	216.65	217.42	215.92	217.24	217.63	216.72	220.33	216.46	215.08	216.68	217.32	219.15	216.26	218.19	216.36	218.25	218.24	218.66	218.96	217.43	215.93	216.64	215.85	215.76	217.42	218.02	219.66	217.96	216.89	216.37	215.61	216.25	216.75	217.83	216.83	219.22
215.42	219.53	217.22	218.78	218.95	218.48	217.02	214.94	217.06	217.69	217.04	219.17	217.08	220.18	221.08	219.08	215.85	217.33	216.87	218.35	220.22	217.66	216.18	217.96	218.88	218.74	218.03	216.16	219.48	218.89	218.38	215.85	219.6	217.54	218.06	217.36	219.13	218.49	217.25	219.01	216.49	217.46	218.21	217.54	219.63	215.59	217.72	216.95	216.71	217.87
209.37	208.45	207.07	206.78	209.33	207.18	205.64	206.73	208.06	207.79	206.02	207.38	209	208.25	208.02	207.03	207.18	208.22	207.25	208.61	209.17	206.58	208.61	206.22	208.71	209.3	209.38	208.89	207.88	207.06	208.33	206.24	206.3	206.04	208.82	208.63	208.05	207.09	206.96	207.07	208.75	207.96	206.69	207.68	208.72	207.31	206.9	207.09	208.32	209.59
204.71	205.78	206.23	205.93	206.57	205.47	206.52	205.47	204.28	205.96	207.29	206.72	205.93	207.27	203.69	206.08	204.91	204.79	208.47	204.26	204.48	204.99	206.66	207.48	205.92	205.29	206.5	208.24	206.25	204.25	207.98	204.83	203.72	204.52	206.56	203.65	205.79	204.02	206.14	205.76	206.06	206.22	205.52	204.91	205.7	206.02	203.12	205.54	207.88	206.56
211.44	214.7	214.56	214.69	213.79	212.76	213.78	213.76	213.38	214.29	215.87	216.58	214.28	215.34	214.31	214.75	213.98	213.64	214.21	212.62	213.21	213.48	213.4	212.18	213.98	216.12	212.35	214.06	213.12	213.57	214.24	215.2	214.34	213.43	212.5	214.65	215.82	215.74	213.17	213.98	215.17	213.47	212.82	213.56	214.71	212.51	212.18	212.64	213.72	213.72
217.97	217.25	216.61	217.59	215.37	218.18	217.7	218.27	219.31	218.24	217.4	217.99	216.26	217.32	215.51	217.19	216.32	214.77	216.94	216.65	215.26	217.29	218.52	218.07	217.78	217.38	216.94	216.62	215.36	217.14	216.62	219.28	219.21	217.08	214.44	217.37	217.58	215.43	216.15	214.38	216.55	214.28	216.55	216.72	215.95	217.3	217.21	218.51	219.69	217.58
210.95	211.05	212.09	211.5	212.88	211.45	211.86	211.18	214.35	211.83	211.63	211.32	210.73	211.62	211.95	211.27	212.75	212.92	211.75	211.78	212.16	212.61	212.27	211.59	209.05	212.58	212.24	212.25	211.98	209.32	211.25	210.42	211.3	212.24	211.52	213.55	211.01	211.25	211.63	212.71	209.78	211.92	212.07	210.81	211.05	212.14	212.21	210.86	210.66	212.6
210.68	210.57	212.15	213.19	211.57	212.23	211.21	211.51	210.32	210.23	211.14	213.28	213.37	212.72	211.84	210.66	212.35	212.47	210	213.59	211.33	210.48	211.87	210.77	210.12	213.59	210.92	214.18	209.64	211.89	211.37	210.66	214.09	212.18	212.74	211.04	212.11	208.93	210.72	211.82	213.27	210.2	212.18	212.64	212.47	211.25	212.86	211.3	210.67	210.47
207.8	207.42	207.15	205.63	207.05	207.5	208.83	208.37	205.49	207.05	207.92	209.11	207.6	206.89	209.41	207.2	206.82	208.71	207.87	207.97	207.02	205.33	206.63	204.51	207.75	209.38	209.16	206.22	207.45	209	206.96	206.8	207.39	210.2	207.8	208.19	207.17	208.12	208.43	208.21	207.33	209.06	207.82	208.45	207.74	206.75	207.57	207.63	207.48	208.11
197.57	199.27	199.17	198.11	199.38	199.53	197.6	198.14	200.15	199.49	198.49	199.17	199.82	200.07	199.33	197.84	199.02	199.59	199.19	197.44	199.2	198.43	201.27	198.28	198.63	199.44	198.17	199.71	198.59	198.93	199.31	199.52	196.97	201.44	201.34	199.33	199.06	199.78	198.61	197.99	198.25	198.55	198.93	199.02	200.74	199.16	200.06	198.63	200.78	201.39
195.93	196.52	198.52	197.42	198.08	200.36	196.45	197.94	199.65	199.15	197.55	199.78	199.69	197.8	196.94	199.28	200.64	196.63	198.12	199.72	199.8	198.57	198.87	196.92	194.76	199.27	198.33	196.76	197.54	197.6	198.23	196.87	198.2	198.19	196.85	195.27	197.36	196.13	199.73	200.05	198.78	199.59	197.13	199.35	200.3	199.27	198.34	198.51	199.15	197.83
213.84	212.32	210.78	212.21	208.84	211.61	212.19	214.74	209.42	211.39	212.31	211.37	210.94	211.9	210.07	212.38	213.08	212.9	211.1	212.18	211.75	213.21	211.07	212.75	210.01	214.05	213.21	211.91	212.25	210.38	211.45	211.34	212.83	212.43	213.2	211.01	213.53	209.39	210.77	213	210.92	211.18	213.88	212.07	210.1	213.14	213.25	211.42	210.32	212.31
218.56	217.78	216.68	219.06	217.99	218.83	216.56	217.94	217.1	216.56	216.89	217.65	219.06	215.77	217.59	216.05	218.43	219.25	216.59	219.82	218.49	216	219.66	216.85	217.34	214.63	219.14	217.45	218.97	218.94	215.67	218.54	217.73	217.63	217.17	217.78	217.54	220.01	218.3	217.19	218.44	217.92	216.02	218.08	217.58	215.82	218.11	216.19	219.68	216.48
193.82	195.59	195.3	196.48	195.06	193.93	193.03	194.85	195.44	194.91	195.04	194.31	195.41	192.96	193.77	195.15	194.37	194.85	194.14	192.67	194.9	191.85	192.25	193.29	194.43	193.93	195.09	194.48	193.87	191.43	194.5	192.01	195.54	193.85	194.17	195.26	195.11	194.22	193.88	195.1	192.54	194.35	195.02	195.57	193.91	193.93	192.92	194.15	195.03	194.14
201.89	203.61	204.14	203.77	201.54	203.37	201.5	204.18	203.41	203.62	203.43	201.55	202.74	204.67	203.11	202.8	205.66	205.5	202.91	202.06	202.36	203.24	203.15	204.58	203.62	205	199.97	204.71	204.08	202.35	203.1	204.65	200.88	203.16	204.09	201.58	202.28	205	203.57	203.73	203.25	203.15	202.75	202.55	203.47	203.66	202.61	205.33	203.77	203.51
203.22	203.31	202	202.14	203.55	200.64	203.15	205.02	200.63	204.76	203.28	203	200.36	201.41	204.91	203.03	201.23	201.89	202.29	205.29	202.56	203.88	205.15	202.58	201.09	203.68	203.02	205.95	202.44	201.62	203.85	202.29	201.37	204.07	203.81	200.5	202.48	201.45	202.14	201.25	204.5	204	202.44	203.03	202.6	203.29	203.79	203.7	204.3	202.61
209.57	206.5	207.58	211.48	208.67	207.65	208.97	209.44	208.81	208.04	207.04	210.87	208.06	210.17	207.6	206.19	209.25	207.94	208	207.29	207.28	209.19	209.93	209	206.96	212.58	209.67	208.33	209.65	209.62	209.25	210.68	207.59	208.84	211.05	208.71	210.69	208.34	208.1	211.55	209.99	210.74	208.91	208.06	209.38	209.25	208.33	210.82	207.14	209.11
202.67	204.28	203.76	203.14	204.07	205.63	202.85	204.05	204.05	203.44	203.89	203.17	204.78	204.14	201.26	204.27	203.95	201.22	202.45	201.67	200.97	203.73	202.23	203.21	204.09	203.36	202.44	204.87	203.28	204.78	201.55	204.53	204.72	204.55	203.62	203.74	203.14	202.41	206.67	205.74	205.77	201.42	202.05	202.68	202.21	204.8	202.62	204.85	203.27	204.4
201.24	203.79	204.99	203.85	202.59	204.61	205.4	202.88	202.98	202.6	203.2	203.67	202.04	205.46	203.15	200.89	202.52	205.14	201.95	202.69	201.9	203.84	202.49	203.99	204.83	206.74	202.79	203.41	202.27	202.98	202.76	201.98	201.31	203.08	202.19	203.81	202.31	200.98	201.82	205.46	202.75	202.48	202.03	203.67	202.69	202.17	203.11	203.04	200.93	203.71
205.35	204.99	204.3	201.92	202.83	201.91	203.67	204.97	202.01	204.24	205.03	203.09	200.19	202.8	202.36	205.64	203.5	202.88	203.19	202.44	203.85	203.23	201.56	202.68	203.52	202.49	201.7	202.13	205.53	202.9	202.18	202.36	204.59	202.85	201.07	204.83	203.34	206.16	204.58	203.87	203.59	203.14	202.95	202.97	201.62	202.87	204.54	202.08	201.24	201.99
208.98	209.54	208.52	208.2	208.09	205.95	208.21	206.82	210.05	207.61	210.68	209.69	208.78	208.44	209.86	205.6	209.48	210.68	209.08	209.08	208.38	208.33	207.76	208.37	207.42	207.64	207.3	211.04	209.34	209.73	209.34	207.43	208.57	209.15	210.16	210.25	209.45	208.72	207.91	210.26	210.08	209.96	208.39	210.94	210.27	209.59	209.72	210.89	208.03	208.72
203.54	202.64	200.76	202.44	202.27	202.63	202.37	200.8	205.61	202.96	203.63	203.3	203.31	202.41	204.93	204.04	202.59	202.75	204.83	201.91	205.22	202.8	202.22	203.12	203.67	204.85	202.69	205.36	203.35	201.02	203.37	203.98	203.86	203.79	205.23	203.12	204.05	206.08	202.47	201.83	203.67	203.22	202.25	203.33	202.24	204.42	202.67	201.97	202.67	204.02
216.08	217.86	217.38	215.14	216.91	217.84	215.98	217.75	216.12	216	220.13	216.15	216.36	217.73	216.71	217.42	219.12	217.68	218.44	215.69	217.29	215.69	216.54	216.95	216.48	217.21	216.78	217.39	218.41	219.13	218.62	218.33	215.76	217.2	220.16	218.46	217.95	217.19	218.42	218.37	215.56	217.06	216.36	215.67	219.46	217.8	214.32	218.13	218.36	216.39
212.66	211.25	212.02	210.68	209.48	212.37	211.93	211.77	212.84	211.5	211.22	212.65	213.23	210.61	213.4	209.87	212.33	212.73	209.81	210.91	211.14	211.85	211.37	212.44	213.01	211.4	212.76	212.7	210.68	211.46	212.7	211.46	212.65	210.7	210.8	211.8	211.07	209.88	210.16	212.22	212.37	211.4	211.64	211.88	212.32	212.09	210.59	210.21	211.1	209.94
211.97	211.79	212.03	212.88	213.46	211.19	209.8	210.91	210.32	210.11	211.43	212.93	212	213.36	209.47	210.75	212.11	212.48	211.14	211.39	211.52	209.7	210.3	211.93	211.58	212.94	211.48	209.47	212.65	211.05	212.99	211.08	211.9	212.52	213.31	212.12	210.77	211.44	210.88	212.45	210.59	212.99	212.76	212.62	212.6	210.54	212.25	212.37	212.75	209.47
206.9	208.37	208	207.64	206.75	205.73	207.17	205.79	207.62	206.47	205.98	211.13	204.97	205.9	208.07	208.77	207.07	207.66	208.3	208.23	207.13	205.48	206.97	207.89	206.75	209.43	208.03	207.57	208.14	207.21	206.05	208.87	205.17	208.68	207.46	207.17	209.21	208.35	208.42	209.25	208.98	209.53	207.93	209.28	207.92	206.81	205.96	205.46	206.55	206.16
202.43	202.21	205.31	202.01	202.63	202.55	203.91	205.39	205.58	204.26	204.11	201.87	206.64	203.67	203.52	203.77	204.51	202.91	203.45	203.84	203.73	204.87	202.89	202.81	202.89	202.3	205.22	205.63	205.86	203.07	205.05	204.19	202.96	204.38	203.42	205.1	204.93	205.35	202.19	204.48	202.06	203.84	203.76	206.43	202.92	204.25	204.01	206.49	203.71	205.59
204.25	203.76	201.66	203.43	204.31	204.53	204.69	201.49	204.3	202.33	202.69	205.17	206.05	204.98	204.45	204.1	206.41	202.39	205.09	204.99	204.3	203.54	204.73	202.19	204.47	204.63	204.24	202.84	205.07	206.47	201.97	201.45	205.69	203.77	205.12	203.58	204.9	204.64	203.36	204.49	202.57	203.99	205.31	202.68	202.32	202.29	203.08	206.25	204.38	204.67
210.73	209.5	207.77	208.41	208.25	207.02	209.69	209.61	207.26	209.15	209.7	207.16	210.61	209.42	209.88	208.87	206.04	209.69	209.17	209.52	211.37	207.67	207.9	210.19	208.81	210.24	209.82	206.99	209.27	207.52	209.84	207.4	208.63	207.69	208.19	208.31	209.24	209.73	209.83	208.97	210.01	210.81	208.31	206.53	209.59	206.94	210.08	211.71	209.94	208.34
202.39	202.82	204.71	199.85	204.58	201.3	201.05	202.57	199.58	204.9	204.14	202.76	200.51	199.33	201.3	199.39	201.9	204.1	202.52	204.02	200.9	203.29	202.32	201.57	202.67	201.25	202.41	202.06	201.68	203.49	203.37	201.28	201.73	201.34	202.3	202.22	201.88	201.82	201	202.44	202.01	202.4	202.98	204.39	201.2	203.26	201.37	201.62	202.2	201.23
218.4	218.42	217.1	219.71	220.6	217.88	217.22	217.64	216.9	217.83	215.74	218.09	216.88	216.38	217.44	216.67	218.41	215.36	217.65	217.14	218.23	219.44	219.14	215.83	218.32	219.05	217.8	216.01	218.44	217.45	217.9	218.63	218.16	217.03	218.27	218.12	218.95	218.53	218.54	217.6	216.14	218.12	216.75	216.91	219.45	218.07	218.18	217.98	216.9	215.25
211.59	208.6	210.4	207.19	208.87	210.24	209.83	208.96	207.65	210.42	209.21	208.28	209.45	210.03	211.8	209.34	208.99	209.59	211.88	209.07	211.04	210.06	208.97	208.3	211.32	208.25	209.07	208.59	210.25	209.97	210	209.39	209.27	207.22	209.58	209.4	211.26	206.89	209.71	209.84	209.38	206.24	208.77	208.05	209.51	208.21	208.4	209.8	209.17	211.36
211.93	214.15	209.64	212.59	213.88	209.37	211.64	211.22	210.22	210.21	210.04	212.28	210.72	211.69	212	211.03	210.6	210.6	212.14	211.11	213.42	210.06	212.2	211.89	210.89	210.53	211.7	215.41	213.76	211.74	211.1	211.65	211.56	212.42	212.58	210.34	211.59	210.97	210.52	210.45	211.56	211.02	210.38	212.42	211.25	210.59	211.99	209.58	211.66	212.03
213.55	211.72	211.39	211.75	214.21	209.19	213.09	212.24	212.67	211.01	210.43	212.65	213.37	212.27	211.91	213.02	211.13	211.66	211.44	211.17	213.89	208.93	214.34	211.51	212.28	212.22	211.25	211.43	213.62	211.11	212.77	212.68	213.21	209.73	212.65	212.12	211.82	211.81	211.23	211.19	207.46	211.27	213.03	212.65	210.29	211.92	209.8	212.45	212.36	213.05
216.75	215.83	217.42	216.88	216.21	216.44	217.48	219.22	215.32	217.39	216.82	217.21	216.93	217.13	214.79	216.6	215.79	217.18	214.45	218.44	216.72	215.31	218.74	216.65	215.49	217.46	216.71	218.82	217.55	216.54	216.97	218.58	215.94	216.65	216.31	219.36	218.32	217.42	217.99	215.99	216.92	218.93	217.62	216.87	217.07	215.68	217.49	218.45	215.92	217.9
208.54	207.83	210.05	208.37	207.65	209.71	209.38	209.06	208.5	209.62	210.07	208.39	207.89	206.97	210.11	207.78	211.18	206.67	205.9	209.99	206.3	208.89	207.8	206.95	208.28	207.16	209.96	208.79	210.87	209.13	210.42	208.82	209.52	208.15	207.27	208.88	210.72	207.64	210.1	208.82	209.72	207.95	209.59	208.77	207.47	208.53	211.08	207.14	209.6	209.76
216.47	217.76	215.63	217.48	215.05	217.49	216.61	218.87	215.87	216.57	216.36	215.96	217.92	218.69	216.92	216.27	216.62	218.59	218.52	216.66	218.63	215.96	216.59	216.65	216.71	218.01	215.31	216.75	217.43	215.71	215.49	217.48	214.97	216.89	219.44	215.87	217.43	216.12	216.7	217.85	217.44	215.91	219.93	218.11	214.46	218.64	216.34	215.45	217.63	216.15
209.58	209.27	208.83	205.53	207.92	205.67	208.17	207.96	209.37	207.1	207.07	207.6	206.54	208.24	206.77	208.69	207.44	208.35	206.83	208.53	207.55	208.17	209.54	208.17	204.9	211.41	210.8	208.53	209.66	207.67	206.32	208.5	206.55	208.95	206.86	207.47	204.87	207.18	206.96	207.06	208.07	206.62	210.21	206.22	208.82	207.88	210.28	208	207.64	207.69
215.36	219.27	216.13	218.68	219.74	216.82	216.64	218.13	219.1	216.21	218.67	217.99	217.8	216.58	216.63	216.22	217.35	217.31	217.05	217.92	215.14	217.97	216.83	219.2	217.58	217.29	218.17	218.03	216.43	214.65	215.62	216.54	216.73	218.12	215.71	217.92	214.33	217.25	216.97	219.32	217.65	218.53	216.92	218.51	213.64	216.47	216.12	216.2	218.36	216.2
203.16	203.06	201.41	200.59	203.47	204.66	202.06	201.93	203.02	203.15	203.44	203.78	204.17	202.97	201.38	204.74	200.9	203.59	200.52	202.24	205.45	202.86	203.66	203.25	202.8	202.86	201.89	200.92	202.14	200.88	205.67	200.54	201.77	204.02	204.36	202.52	201.98	203.3	202.34	202.92	201.33	202.63	201.57	203.16	202.85	201.5	203.9	201	203.96	204.98
204.15	205.97	206.23	203.57	206.27	205.68	205.83	202.14	202.85	202.84	204.23	204.53	205.43	205.53	204.72	205.19	207.58	204.57	205.97	203.66	205.12	204.87	205.52	204.15	204.51	206.7	204.94	205.77	205.24	205.63	204.16	203.67	203.73	205.66	204.17	204.43	204.78	206.54	205.07	206.18	203.42	204.94	206.6	200.76	204.9	204.77	206.47	203.76	205.95	204.34
204.09	205.44	203.81	204.31	204.45	203.43	202.74	203.16	206.53	201.98	205.68	203.73	203.36	204.24	206.06	203.41	204.5	203.62	200.28	205.75	204.23	203.11	203.69	204.45	204.89	204.32	203.38	205.15	203.68	205.46	202.23	202.78	202.86	204.24	204.54	204.61	203.64	203.65	207.63	206.95	203.3	201.31	204.04	204.75	203.43	204.47	204.51	205.31	204.18	203.88
202.13	202.47	203.45	206.13	203.23	204.84	202.49	203.59	204.52	205.07	202.89	205.18	205.99	202.81	205.58	203.37	203.34	202.16	204.04	204.01	202.28	202.99	205.89	205.17	202.3	204.78	202.56	204.17	205.16	206.19	204.04	204	201.93	204.07	202.34	205.69	204.91	202.44	202.37	202.67	203.69	203.33	204.02	204.5	202.86	206.94	202.73	200.18	204.1	202.44
212.61	212.33	209.9	211.65	209.34	212.48	212.72	213.21	210.55	213.8	212.56	212.1	212.75	211.39	213.85	211.04	210.71	211.75	211.85	209.29	212.12	212.3	213.29	212.45	212.06	212.39	211	212.97	211.14	212.59	212.11	212.85	211.96	213.19	210.83	209.88	209.05	211	209.22	213.33	211.71	213.44	212.24	210.44	213.16	209.88	210.63	211.17	209.42	211.65
210.83	210.39	209.66	207.62	211.44	209.66	210.13	211.62	208	209.72	209.06	209.38	210.22	210.53	211.07	211.82	211.25	211.86	209.67	208.75	210.38	208.97	210.69	209	209.86	209.9	208.52	208.18	208.35	209.99	210.48	207.51	209.68	209.29	208.75	210.24	209.2	210.27	209.8	209.95	209.99	210.23	210.07	208.58	207.81	210.07	211.34	209.02	209.89	207.39
207.52	210.1	207.35	210.11	206.22	209.23	208.68	209.68	207.73	210.08	209.88	209.91	208.22	210.14	208.24	207.62	208.71	209.92	208.88	208.72	209.91	207.25	206.52	207.64	209.38	206.65	208.1	207.41	207.95	209.1	208.43	208.71	207.99	205.88	209.12	208.54	209.66	208.6	209.12	207.37	209.21	207.96	207.52	208.15	206.62	210.9	208.77	209.54	205.53	210.01
202.9	204.17	203.51	202.74	202.22	203.99	202.47	203.79	204.39	202.49	205.87	201.49	202.04	203.97	203.29	205.07	202.76	203.33	202.99	205.39	203.29	202.21	204.26	204.18	203.31	201.88	204.91	203.34	202.87	204.3	204.03	202.77	204.23	203.95	201.55	204.57	202.99	204.47	203.5	202.51	204.39	203.46	203.13	203.17	204.99	204.13	203.22	202.95	203.49	203.49
203.26	203.16	203.1	201.81	201.94	202.14	202.84	202.45	201.04	202.01	202.77	206.73	202.35	203.8	202.18	202.4	204.7	201.63	200.32	201.22	201.29	202.15	203.49	202.45	203.3	204.91	203.18	201.65	202.13	200.74	202.68	202.34	200	202.04	204.34	202.05	203.4	205.35	204.66	201.86	201.82	203.04	201.59	204.71	203.16	202.42	202.49	205.08	202.18	204.11
208.69	206.58	205.3	206.18	207.62	208.03	206.24	210.03	208.66	208.16	209.69	206.4	209.24	209.01	208.07	209.04	207.05	206.53	208.22	207.76	206.98	209.34	208.31	206.95	208.38	208.75	208.74	207.76	208.53	209.25	207.54	209.17	206	209.63	204.71	208.36	207.3	208.12	207.27	207.66	207.92	207.69	204.72	209.03	207.73	206.66	206.67	205.95	206.58	209.18
203.48	201.51	204.42	203.44	202.49	205.56	203.2	201.69	204.97	204.45	201.22	202.26	202.24	203.73	204.04	204.62	202.27	204.96	201.54	202.3	203.65	205.22	203.49	204.44	202.92	205.35	202.5	204.22	203.45	203.71	205.08	202.92	201.7	205.36	202.08	201.27	204.04	204.43	203.39	202.29	203.1	203.35	203.04	202.85	205.07	202.78	203.19	202.19	205.37	203.21
212.41	212.05	213.75	212.15	213.79	213.91	216.09	214.19	211.03	212.19	212.07	211.01	214.98	213	212.47	214.21	214.61	211.57	214.75	211.81	213.19	213.71	212.05	213.37	213.59	214.11	213.21	212.48	213.13	213.13	213.87	212.57	213.7	212.76	211.29	211.09	211.59	211.51	212.57	213.5	213.93	212.11	211.45	210.8	212.99	212.96	212.53	210.46	212.27	213.4
209.61	207.23	205.82	207.54	208.44	208.6	210.16	207.79	208.79	208.4	207.5	208.71	209.83	209.95	207.96	206.45	208.24	207.23	209.86	208.38	208.16	208.22	207.85	207.44	209.53	208.93	207.84	209.01	208.51	209.38	208.64	209.29	209.49	208.27	209.45	209.47	208.2	207.25	208.89	209.93	208.7	208.86	208.47	205.64	211.18	209.08	208.57	207.46	210.09	208.68
215.89	214.33	214.6	216.23	215.85	214.72	212.92	212.49	211.92	214.34	212.15	214.88	214	214.57	213.09	214.36	212.01	214.51	212.02	216.13	212.68	214.73	211.4	214.74	213.95	210.62	214.02	214.56	211.82	211.75	212.24	215.48	213.53	215.19	215.06	213.52	213.78	214.31	213.83	212.85	214.28	213.72	214.47	213.02	213.92	213.48	213.57	213.5	214.43	211.87
220.09	218.28	219.54	221.45	216.89	219.04	215.4	218.23	218.94	218.01	218.03	216.21	216.6	215.73	214.92	219.13	216.65	216.1	218.2	218.54	219.03	220.62	218.5	216.28	218.61	219.9	220.81	218.43	218.98	218.84	218.7	219.75	216.55	216.97	217.74	219.04	216.91	216.69	217.3	217.81	217.66	216.86	216.96	216.98	216.4	217.3	218.28	216.25	218.01	217.83
220.61	220.03	218.79	216.14	215.59	217.28	217.3	216.43	218.43	215.57	216.87	219.42	219.95	215.7	217.34	218.83	216.85	216.43	218.28	216.42	215.97	219.06	216.96	217.6	217.39	218.16	218.04	217.57	215.27	216.68	216.94	217.41	219.93	218.72	217.36	216.66	219.17	218.07	218.72	218.34	218.1	217.05	218.45	218.92	218.19	216.49	217.55	219.48	217.86	217.88
203.1	205.1	203.5	202.76	202.55	202.05	203.55	201.66	204.65	205.24	204.16	205.69	202.41	207.18	203.36	202.24	200.41	202.98	204.11	201.83	204.76	202.56	204.58	201.71	204.22	200.85	203.76	203.61	201.26	206.75	203.16	202.04	203.98	203.7	203.21	204.65	203.22	204.21	203.03	204.67	205.8	202.96	203.19	205.02	203	200.82	202.84	203.17	202.54	204.66
209.81	209.88	213.82	213.27	209.48	212.42	211.62	211.35	210.15	211.02	211.1	210.4	214.75	209.82	212.04	212.86	212.41	210.26	211.65	213.91	210.72	210.45	213.7	211.55	212.52	212.17	211.9	211.45	211.24	211.78	210.32	210.53	213.86	211.4	212.02	213.35	211.09	213.82	212.46	211.31	210.14	210.97	211.64	211.32	210.64	211.38	211.01	212.4	210.5	210.14
213.63	211.88	214.03	213.03	213.59	211.7	212.24	212.65	213.24	211.38	210.26	212.67	212.81	209.31	212.64	212.5	210.21	212.12	209.22	210.82	211.18	212.87	209.36	210.52	213.71	209.92	210.97	214.26	211.41	212.34	213.57	211.75	212.57	212.52	209.61	213.08	211.4	211.42	211.88	212.01	210.21	212.85	213.05	213	211.44	209.4	212.67	212.05	212.4	211.72
204.01	203.68	204.59	203.63	202.39	204.17	203.85	202.43	200.86	205.73	204.07	205.15	203.68	203.33	204.11	202.05	201.16	202.92	201.83	203.68	203.37	204.04	204.87	201.91	204.66	204.14	202.55	203.64	205.35	204.09	203.71	203.34	203.33	205.56	203.76	204.15	202.18	204.49	203.77	204.49	203.56	202.08	204.76	204.87	203.88	204.13	204.91	204.78	205.68	202.47
216.62	217.81	217.61	218.03	221.54	219.3	215.46	218.84	218.51	217.45	216.67	216.79	217.73	216.03	216.33	216.1	216.74	217.33	216.92	217.24	214.9	217.61	215.08	215.36	216.71	216.14	218.34	215.69	216.11	215.45	216.14	216.24	218.33	218.46	217.2	216.12	217.16	219.37	216.79	217.84	217.68	218.11	216.17	215.7	214.99	216.51	212.8	216.63	218.79	216.56
199.18	199.8	200.04	199.29	198.56	198.72	199.54	199.04	197.01	199.47	199.29	199.54	199.2	199.17	201.46	199.48	201.46	198.15	199.61	201.51	200.86	197.17	201.63	198.8	200.35	199.03	200.58	199.31	199.62	199.05	197.82	200.48	200.6	200.3	197.56	197.63	198.81	200.1	198.56	197.85	200.27	199.23	200.05	200.18	201	199.28	200.07	199.29	198.99	200.07
201.6	198.74	202.72	200.92	201.69	200.54	204.07	201.93	201.49	199.02	202.54	199.79	197.98	200.79	201.94	202.98	202.33	201.42	202.08	200.75	200.68	202.98	200.78	202.3	201.28	201.5	200.15	200.92	199.24	201.23	200.6	201.95	200.96	199.8	200.52	201.56	201.24	201.08	199.21	200.54	202.6	200.37	200.06	201.53	199.62	201.55	199.23	203.32	202.75	199.63
213.32	214.67	213.4	213.47	213.87	213.28	212.78	214.17	213.11	213.7	213.99	212.5	213.77	214.92	212.91	215.73	214.89	213.78	216.87	213.58	213.15	214.04	214.22	213.57	214.63	215.33	215.65	213.35	212.95	213.75	213.78	214.04	216.56	215.75	214.57	213.5	213.5	213.77	212.33	212.24	210.85	212.53	214.02	216.29	211.32	214.74	213.66	212.85	211.64	215.9
214.64	212.06	212.04	214.17	215.83	213.54	212.26	212.26	211.76	212.56	214.77	213.87	212.75	213.7	215.63	212.47	212.71	211.79	212.29	214.48	212.05	213.95	211.08	210.76	212.21	212.56	215.13	212.6	213.15	211.07	212.1	212.67	212.66	213.04	213.68	212.6	213.97	214.28	212.79	212.38	211.8	212.21	212.36	213	211.92	211.87	214.91	211.67	213.11	213.84
194.2	193.85	193.91	194.67	194.13	194.16	195.75	192.14	193.97	193.58	194.43	195.17	195.83	191.94	195.94	194.34	193.94	193.41	194.21	195.8	193.25	192.35	193.01	195.73	197.22	192.38	193.53	192.99	193.65	192.91	193.18	194.01	196.6	191.68	195.02	194.52	195.09	197.99	193.16	193.41	194.36	194.67	193.94	197.52	193.89	194.2	194.1	193.15	194.61	193.6
215.43	216.95	217.26	217.44	215.72	218.58	217.71	217.71	218.23	218.02	217.4	217.94	218.44	217.11	216.37	216.32	215.04	219.7	217.58	218	217.01	217.35	216.08	218.11	216.36	216.79	215.78	215.75	216.3	216.15	216.07	216.34	215.71	216.1	218.39	217.73	216.43	217.8	219.32	218.4	217.21	218.4	217.52	217.31	217.06	215.91	217.67	217.27	216.45	216.59
200.29	202.19	201.66	201.67	200.69	198.76	201.51	199.39	199.47	200.95	200.79	200.23	201.85	199.52	200.11	199.49	197.78	201.53	200.56	201.03	198.72	199.99	199.74	199.03	200.88	200.3	200.44	200.1	199.38	201.05	199.24	201.89	200.68	198.42	200.71	199.87	200.73	202.36	200.06	200.42	200.33	201.91	200.49	199.71	201.35	199.4	198.07	199.89	200.41	200.06
194.65	193.46	194.45	193.21	193.98	193.66	194.32	193.77	194.78	194.19	197.12	197.01	195.52	196.71	194.99	192.71	195.27	195.34	194.39	192.25	195.77	195.75	194.43	196.03	193.07	194.62	193.24	192.9	195.3	194.82	193.31	192.25	194.41	195.85	193.06	194.35	195.57	193.21	193.13	196.58	194.74	193.19	193.71	192.24	197.06	193.9	195.29	193.98	194.25	194.15
199.69	198.99	198.24	198.75	199.97	197.08	197.8	200.39	198.9	199.31	198.53	200.15	199.27	198.58	198.1	198.83	198.92	198.15	197.25	199.33	197.99	198.71	197.53	197.72	199.82	199.22	199.34	199.55	198.34	198.76	198.26	198.16	198.4	198.47	200.8	198.71	199.38	201.04	198.98	199.99	199.12	197.58	199.05	200.03	199.6	197.59	197.61	199.54	197.21	199.01
202.14	204.23	204.19	202.3	204.14	204.29	204.72	204.11	203.37	205.3	202.45	203.54	201.33	203.89	203.65	204.54	204.44	203.57	204.28	204.6	202.73	202.66	203.44	201.85	203.08	205.03	201.81	202.16	203.6	201.85	203.09	201.32	205.34	203.36	206.28	206.02	203.82	205.1	205.74	202.65	204.25	202.45	204.21	203.86	202.35	202.42	203.43	202.82	204.1	203.28
213.51	211.43	213.26	213.9	214.35	214.06	211.45	211.5	210.55	210.77	212.64	212.63	212.66	213.19	211.23	210.78	214.09	213.99	212.65	211.47	212.58	211.03	210.73	211.22	211.95	213.61	214.28	212.88	212.33	214.41	214.42	213.19	212.07	211	212.36	212.34	212.69	213.54	212.18	210.68	213.89	211.19	212.39	211.42	211.9	210.75	212.76	211.79	212.81	214.83
199.13	205.33	201.39	202.37	202.69	202.65	201.64	201.17	202.26	200.41	204.75	202.27	201.85	201.3	200.85	204.21	199.97	202.58	201.37	203.32	201.44	203.28	201.99	202.57	201.19	201.66	200.82	204.8	201.95	202.65	202.1	202.38	201.01	202.03	201.13	201.98	202	201.98	203.55	201.23	201.29	202.25	202.39	203.25	206	201.87	201.27	205.47	201.34	205.26
208.09	206.1	207.34	206.85	206.38	204.89	208.66	209.99	207.26	207.57	208.43	206.72	208.94	206.12	206.11	208	206.05	206.93	207.83	207.43	207.55	208.21	206.72	205.83	208.44	207.08	205.99	208.17	209.07	207.78	209.5	207.6	207.5	208.7	206.89	207.11	209.55	207.95	206.84	206.31	205.6	207.09	208.66	206.74	207.03	208.43	206.64	207.95	208.05	210.62
214.26	212.84	215.55	213.01	211.99	212.06	209.94	211.54	214.96	210.83	214.57	213.84	213.18	209.93	213.25	212.74	214.79	213.42	214.81	211.43	212.89	216.34	211.21	212.78	211.9	214.72	214.5	213.1	213.4	210.91	213.39	212.74	215.06	213.14	212.08	213.41	214.72	212.39	211.39	212.32	213.93	213.87	212.51	213.25	214.71	211.07	212.56	211.19	212.88	211.1
213.25	211.24	211.83	214.31	213.33	213.14	215.22	213.96	210.95	211.88	211.7	215.44	211.79	212	215.26	213.08	214.4	213.6	211.26	211.77	213.81	213.08	213.78	212.58	211.31	211.99	212.92	211.91	213.41	213.49	213.13	215.25	211.98	215.81	212.91	212.68	213.03	212.82	211.42	212.94	211.97	213.48	212.27	214.11	214.16	214.01	214.22	214.2	212.72	213.68
204.95	204.71	205.07	201.78	203.22	202.67	203.99	201.6	205.2	203.58	204.65	203.8	203.96	204.02	202.36	206.04	205.4	203.78	206.49	205.98	205.05	204.77	203.19	202.14	203.81	205.73	204.9	204.05	204.32	205.3	203.84	201.76	204.75	202.95	203.29	204.35	205.9	203.75	203.03	202.94	203.67	205.12	203.72	202.87	204.86	202.41	203.37	204.26	205.54	203.51
200.38	199.6	199.39	199.01	199.25	200.64	200	199.33	203.39	200.97	196.85	200.68	199.27	201.65	200.48	200.49	203.01	199.71	200.41	200.13	200.04	201.05	199.75	199.03	200.92	200.03	200.18	198.57	198.51	199.97	198.58	199.85	200.41	202.62	200.73	199.11	199.96	199.7	199.24	203.13	200.48	202.09	199.53	200.65	199.39	201.19	199.23	200.09	201.48	201.72
217.39	213.93	212.83	214.01	213.85	214.98	212.59	211.55	214.5	213.83	213.52	211.41	213.73	212.22	211.84	214.02	212.85	211.85	214.01	213.48	213.22	215.87	213.43	214.62	210.65	213.75	215.92	215.68	213.93	212.96	214.52	213.01	216.25	213.74	211.63	215.38	212.81	213.91	213.61	214.36	212.23	212.31	213.52	214.65	214.04	214.75	212.13	212.85	215.11	215.96
212.08	211.76	211.62	212.89	211.67	210.17	213.15	212.11	212.19	212.86	214.47	212.55	212.45	212.85	211.33	212.01	210.88	215.01	213.06	212.98	211.69	212.23	212.08	214.34	213.02	211.52	212.3	212.8	211.55	211.94	212.05	212.13	213.56	211.17	211.86	214.16	211.28	214.22	212.94	210.66	212.2	208.41	211.69	212.76	213.87	211	210.94	211.81	213.55	213.14
201.97	200.07	197.92	197.87	197.79	199.72	200.27	199.91	200.52	200.09	199.29	197.63	201.98	197.73	199.41	200.17	201.91	199.04	199.78	199.45	201.15	202.02	199.2	200.15	200.55	198.46	199.22	200.92	200.79	199.65	201.83	200.15	200.41	198.83	198.91	199.62	201.83	202.43	199.73	197.74	199.14	201.2	200.25	199.76	198.73	199.29	199.02	198.26	199.03	198.85
214.76	217.88	218.32	217.21	215.78	217.08	217.99	216.66	217.21	218.73	218.93	218.24	218.04	218.96	217.37	218.92	216.81	219.46	220.34	217.99	217.46	221.81	216.74	217.22	218.9	219.14	215.85	219.48	218.52	217.31	216.03	216.58	217.6	216.59	217.77	217.47	216.26	216.68	217.63	216.78	217.24	219.81	217.93	216.21	218.43	219.68	215.74	218.86	216.51	218.27
213.45	212.27	210.91	211.01	211.95	211.23	208.41	212.87	210.65	213.02	212.93	210.45	211.23	211.35	213.14	209.2	210.98	211.84	211.36	212.1	213.23	209.65	209.27	211.91	209.97	210.8	212.39	211.37	209.96	212.11	210.48	211.32	211.1	212.11	213.6	212.1	210.36	212.12	212.12	213.57	211.78	213.55	212.52	211.81	212.78	211.84	209.83	212.77	211.52	212.41
207.86	209.03	210.55	208.36	210.79	210.62	208.61	208.15	208.7	209.58	208.48	210.59	207	208.75	209.4	209.05	207.73	210.88	207.37	207.35	209.47	209.78	207.16	209.74	207.67	208.28	209.66	207.64	209.2	208.96	208.99	210.48	207.61	207.62	208.71	208.42	208.37	209.89	210.03	208.15	210.28	208.35	209.57	208.89	208.95	206.77	207.89	209.76	210.91	210.61
210.8	209.32	208.94	207.64	207.99	208.79	209.99	209.06	207.82	208.95	210.16	209.23	208.12	209.25	207.57	208.54	209.03	205.32	207.2	209.44	208.01	208.52	207.79	209.54	209.1	210.49	209.54	209.76	209.2	209.74	209.16	204.25	207.17	208.18	210.15	209.39	208.11	208.46	209.39	205.25	208.41	209.61	207.94	208.05	210.66	208.94	209.72	206.69	208.65	207.47
219.58	218.21	217.06	216.78	216.53	216.3	216.9	218.54	218.82	217.44	216.98	217.47	218.45	217.52	217.62	217.16	216.98	216.84	218.11	216.45	216.65	219.09	217.73	219.59	215.89	218.12	217.18	217.57	219.12	217.4	214.48	216.38	217.39	216.9	217.04	219.05	218.34	220.75	219.62	218.29	218.36	219.59	220.02	219.16	216.98	218.96	217.92	217.93	220.92	217.41
209	210.45	207.84	206.05	208.18	209.18	207.45	208.43	206.59	212.15	209.65	208.63	209.06	207.16	206.64	209.18	208.77	207.42	209.22	208.62	207.46	207.81	207.85	207.35	207.87	209.88	209.54	208.73	208.97	208.39	209.03	207.51	210.35	209.6	208.2	209.44	207.71	207.2	207.61	208.96	207.18	207.64	210.53	210	206.9	211.05	207.38	208.62	206.82	209.04
205.73	206.03	205.26	208.12	205.26	206.69	206.96	206.7	207.6	207.6	205.59	206.35	206.85	206.31	206.39	205.88	208.5	206.23	207.32	207.98	205.34	206.06	206.48	205.28	206.05	206.81	207.5	206.23	204.7	204.07	206.28	207.77	205.54	205.81	206.04	207.56	205.63	205.69	206.21	205.35	206.27	206.48	208.68	205.88	205.7	208.11	205.01	207.44	203.51	204.27
216.18	219.06	218.73	218.15	219.61	217.2	218.23	215.95	215.94	217.77	219.18	218.13	219.89	217.45	217.19	217.73	215.6	218.29	219.98	218.29	218.24	216.44	216.12	217.37	216.72	218.61	218.33	216.68	218.71	216.44	216.13	215.58	217.33	217.39	217.27	218.74	218.88	218.79	216.8	217.53	215.29	219.9	220.53	218.45	216.8	218.1	216.45	218.84	218.33	218.02
206.98	208.45	206.72	207.5	208.94	209.17	211.25	206.71	207.64	207.88	209.64	208.83	209.34	206.6	209.41	208.51	209.6	206.47	208.45	208.92	206.58	207.67	208.63	209.8	207.41	207.75	207.4	206.31	209.73	208.77	207.85	208.24	207.4	209.36	210.03	207.79	209.12	208.39	208.13	207.62	208.23	206.81	211.56	208.16	209.88	207.85	210.04	209.74	207.66	208.13
204.37	206.39	203.85	204.34	202.87	202.46	203.15	203.13	203.55	203.79	202.44	204.8	204.44	202.95	205.23	204.09	205.98	203.82	204.68	204.4	203.91	202.94	201.71	201.55	202.44	201.3	200.91	202.33	203.23	203.28	205.45	202.32	203.69	203.45	205.32	205.28	204.25	205.65	204.19	203.8	207.01	202.18	204.67	204.93	204.07	206.4	203.47	204.9	204.67	203.56
206.65	203.72	203.94	205.65	207.68	207.26	205.8	206.45	207.05	206.06	205.55	205.38	207.01	205.95	205.98	207.87	206.57	204.67	206.13	205.78	209.36	205.99	205.91	206.82	207.04	204.8	206.94	204.82	205.84	206.29	205.29	206.07	206.89	206.91	206.37	207.42	206.39	207.62	208.05	204.8	205.47	205.37	206.59	206.59	205.94	206.45	205.94	208.77	203.78	207.34
197.72	197.27	199.5	201.55	195.57	200.84	197.72	200.23	199.71	200.89	199.21	198.25	198.77	199.4	199.14	201.92	202.46	201.19	197.79	198.01	197.7	199.75	197.45	199.54	199.71	195.94	198.01	198.86	199.34	200.68	200.1	200.66	199.56	199.09	200.43	197.72	198.3	200.23	200.56	201.73	199.07	199.19	199.75	200.84	200.24	200.71	199.9	199	198.49	200.26
213.05	213.95	214.28	215.01	211.54	213.26	213.64	212.46	216.8	213.28	214.09	212.61	216.54	212.42	209.15	213.83	215.32	211.19	211.97	212.13	214.37	214.95	215.24	215.2	214.91	214.66	214.98	213.54	211.15	212.61	213.71	214.29	213.74	213.75	213.1	214.31	214.17	210.84	214.18	213.43	214.35	214.81	213.28	213.64	213.31	214.28	215.28	211.96	213.98	215.64
207.89	210.53	209.9	207.95	207.37	208.81	208.71	209.08	207.17	209.84	207.61	210.25	207.45	207.75	211.24	208.36	208.85	210.25	209.63	209.89	208.68	207.76	208.99	207.25	206.55	211.2	208.3	210.48	207.27	207.91	209.36	209.23	206.35	207.84	209.11	208.08	208.76	208.44	211.58	209.01	209.27	210.4	209.7	209.49	211.08	209.57	209.29	209.42	209.09	209.67
207.75	207.17	208.69	209.36	209.07	208.65	208.36	210.34	211.27	208.14	208.58	209.12	210.45	210.65	206.43	209.32	208.73	207.58	208.65	209.6	209.95	209.04	208.34	207.41	209.01	208.63	210.95	208.4	205.82	207.63	208.45	209.31	206.47	208.93	209.02	207.8	208.87	209.53	210.46	210.83	208.14	209.41	208.27	207.91	210.51	206.86	208.67	209.91	208.95	208.18
199.47	201.18	202.38	200.04	200.75	198.83	200.93	201.7	200.27	200.64	200.12	200.98	200.25	200.39	199.53	199.47	198.51	201.33	199.99	202.53	199.27	199.94	200.71	203.04	201.2	199.81	200.61	200.94	200.06	201.99	196.85	197.76	201.26	200.97	201.55	200.24	200.62	203.09	201.07	200.84	200.67	201.3	201.52	199.6	198.98	201.09	201.33	201.7	200.11	200.51
202.38	201.37	202.5	203.25	201.98	203.33	204.29	202.01	202.46	203.63	202.73	203.88	199.93	203.46	202.81	201.47	204.36	204.16	201.7	205.87	204.45	203.97	203.23	201.51	203.58	204.58	202.85	207.27	203.82	203.15	203.91	201.72	203.28	203.57	203.1	205.06	205.59	205.41	200.78	203.68	204.37	203.64	205.87	203.19	204.15	202.79	204.96	205.06	203.02	203.92
196.88	195.23	193.1	195.49	197.49	196.36	193.69	194.67	194.36	193.45	195.73	194.86	195.39	196.49	197.65	194.87	197.28	195.65	194.2	195.56	194.94	195.19	194.58	196.74	195.43	196.42	192.88	195.2	194.5	197.53	195.27	196.58	192.99	196.93	193.28	193.65	195.8	193.51	198.23	193.68	193.93	195.28	194.6	195.45	197.69	193.7	195.73	195.35	193.07	195.06
207.8	207.87	205.88	210.04	206.48	208.77	208.09	207.84	206.98	208.01	210	208.64	207.63	207.93	208.14	208.51	209.31	207	207.22	208.43	210.06	207	206.1	208.72	208.46	209.35	208.55	208.42	207.41	207.62	207.5	208.66	208.14	208.78	206.9	209.33	207.55	206.98	207.8	208.66	206.98	209.39	208.85	208.94	207.21	208.78	208.45	210.68	210.28	207.47
202.56	201.11	202.45	203.74	202.32	202.53	202.24	203.28	204.27	201.38	203.08	204.08	203.92	202.3	201.9	203.02	203.78	201.87	203.24	202.97	201.93	202.4	201.8	201.98	202.62	203.65	202.91	204.26	202.59	202.35	203.61	201.65	200.92	203.55	202.43	203.65	202.25	203.14	199.02	202.46	202.22	203.17	202.45	202.98	198.53	203.55	201.57	202.92	204.11	204.45
197.95	201.24	200.16	201.78	199.3	199.38	199.23	199.95	200.1	201.63	200.73	200.06	199.69	201.37	199.84	202.28	200.89	202.44	200.43	200.03	199	200.32	199.04	201.05	201.86	200.45	199.64	199.59	198.12	199.1	200.81	200.32	199.12	201.45	202.12	200.2	200.71	199.35	200.45	199.9	199.73	199.89	200.3	201.66	200.15	199.46	201.77	198.32	199.3	202.26
203.96	205.19	205.01	203.43	203.4	203.24	206.01	205.66	205.61	201.85	202.51	204.6	203.41	205.33	204.38	203.44	204.76	206.89	203.45	203.63	205.29	203.41	205.6	204.77	204.74	204.84	204.73	205.97	205.52	203.43	206.05	203.76	203.51	206.56	205.16	203.97	204.5	204.02	202.04	203.71	205.2	204.09	206.1	205.67	202.93	205.15	207.25	205.58	205.09	202.08
209.48	209.3	209.38	208.68	205.19	208.31	210.45	208.53	209.46	209.28	206.15	210.62	208.8	207.53	208.9	207.83	209.91	208.16	209.43	208.77	204.97	208.76	207.55	207.87	208.6	207.22	209.62	208.16	207.85	208.6	208.58	208.79	209.68	206.27	207.85	208.31	209.33	209.73	208.81	209.32	210.08	211.03	206.29	208.65	208.54	209.02	207.84	209.82	208.2	208.71
207.86	209.92	208.48	208.61	209.22	208.34	207	208.03	209.72	207.94	206.44	209.59	209	210.81	209.03	209.71	209.14	207.79	207.62	207.76	208.9	211.13	211.36	208.3	205.99	208.48	210.18	206.88	208.46	208.49	209.61	208.6	206.89	207.51	208.29	209.55	205.93	207.9	209.46	210.06	206.96	209.95	209.82	209.28	206.47	210.05	208.21	208.48	209.6	206.08
200.91	204.61	203.93	202.38	203.48	205.24	202.66	202.96	204.65	203.48	203.4	203.16	205.05	202.82	204.89	203.11	203.02	203.44	203.52	206.06	203.23	205.28	204.41	205.68	201.38	201.5	204.59	201.73	205.35	203.49	203.76	204.12	203.1	203.75	203.31	204.1	202.62	204.45	204.46	201.67	204.37	203.8	203.98	206.42	203.53	203.97	203.99	201.46	204.04	201.04
213.88	211.79	211.67	211.25	210.96	212.42	212.32	212.28	212.23	213.02	212.36	209.8	213.77	211.81	211.02	211.97	208.96	212.66	211.14	211.94	211.87	210.7	211.24	213.04	210.57	213.95	211.59	211.44	214.54	213.63	210.32	214.15	211.84	213.21	212.73	212.79	210.95	212.62	210.78	212.65	210.74	210.79	213.34	210.65	211.81	211.86	212.81	212.31	212.38	212.15
206.4	205.67	205.65	203.98	204.3	204.87	207.17	205.95	204.72	204.01	203.98	205.37	205.67	206.33	204.62	205.19	202.52	204.84	205.28	203.18	206.09	206.21	206.2	205.59	203.57	203.13	205.66	203.82	206	204.81	202.61	204.7	206.12	202.15	205.33	204.61	202.17	207.02	204.63	203.93	204.64	205.01	202.62	204.31	205.09	203.64	204.38	204.18	205.35	202.7
218.96	216.36	217.62	218.57	217.52	219.51	217.54	219.53	217.05	218.66	216.24	218.62	215.7	218.5	217.56	215.65	217.42	219.18	218.43	219.33	218.02	215.76	216.86	216.47	218.72	217.64	219.62	216.6	216.35	217.72	218.1	216.71	219.39	218.53	218.72	217.87	217.21	217.2	217.52	217.8	217.97	216.78	218.78	217.62	218.87	215.46	216.86	218.31	216.66	217.64
206.06	203.82	207.75	208.5	206.85	207.64	207.38	205.67	207.85	206.99	207.53	207.74	205.84	205.37	207.58	207.22	207.29	206.81	208.87	206.32	202.32	207.46	207.69	205.32	203.59	205.55	204.63	205.93	206.77	207.89	205.52	207.46	206.27	206.16	204.45	204.64	204.08	205.86	206.55	207.12	207.99	209.03	205.06	205.52	207.26	205.81	206.69	204.92	205.11	208.96
203.49	200.07	202.88	201.71	204.62	204.64	202.29	202.72	202.3	202.78	202.64	201.88	203.34	202.27	202.22	202.69	201.4	205.1	203.05	203.18	201.63	202.4	202.04	203.8	204.65	202.77	203.37	204.17	202.51	204.41	202.43	202.75	203.16	201.76	203.52	202.41	203.92	201.78	202.17	204.35	200.67	202.11	204.9	204.92	203.22	204.78	202.88	203.91	203.07	205.07
207.01	206.91	206.16	207.11	207.82	206.84	205.2	206.31	206.25	205.4	205.64	206.91	206.25	207.52	207.23	204.8	206.75	206.54	208.29	207.76	205.77	207.38	206.68	206.3	206.33	207.24	205.49	206.56	205.46	204.04	206.82	210.17	206.66	207.03	207.91	205.46	205.6	205.89	207.27	204.38	205.88	205.05	206.77	205.92	204.53	205.81	207.32	205.56	204.38	207.78
203.6	203.55	205.18	203.42	204.36	203.02	205.15	202.19	203.82	204.84	203.26	206.83	203.64	206.5	204.01	201.09	203.66	204.91	205.19	203.75	206.12	204.4	203.05	204.61	205.04	202.89	203.03	203.19	203.99	203.75	200.36	203.65	206.84	205.33	203.46	203.36	204.6	203.54	204.44	203.24	204.17	205.13	206.08	204.26	206.43	203.98	203.57	203.03	204.36	203.92
196.26	196.38	195.25	194.59	196.47	194.73	196.63	196.99	194.97	194.49	195.58	197.39	195.68	195.05	194.91	195.28	194.9	197.18	194.04	195.44	195.48	195.79	196.74	194.36	193.68	196.45	197.88	197	196.88	194.62	196.99	196.03	194.24	196.61	191.68	196.48	194.28	194.71	193.13	194.41	198.24	197.75	193.7	197.58	194.26	196.28	196.62	194.76	196.03	193.95
212.76	211.48	210.66	209.74	211.5	211.07	208.82	211.43	212.07	211.98	209.41	211.81	211.63	210.91	210.17	211.89	211.38	209.53	211.46	210.29	211.26	211.21	211.23	211.4	210.51	212.05	212.13	210.47	211.88	212.41	210.28	209.37	209.8	212.43	211.89	212.99	210.65	212.36	210.41	211.61	213.05	209.55	212.42	210.18	210.34	210.65	210.94	210.49	213.54	212.46
206.06	207.63	209.51	206.91	206.27	207.21	205.42	211.59	207.4	207.27	206.95	204.53	207.72	207.49	207.71	207.17	206.84	205.75	204.75	205.4	207.88	209.36	206	208.48	206.22	205.02	206.88	208.45	207.35	206.55	207.34	208.03	208.52	207.99	206.22	206.39	206.7	208	207.04	208.18	206.17	206.47	205.93	207.11	208.77	207.44	209.41	209.62	208.92	207.36
206.65	208.21	205.58	205.94	206.25	207.69	206.37	202.73	207.37	205.68	206.36	205.82	205.22	207	205.61	206.1	205.04	205.8	206.59	206.14	206.38	208.63	205.09	207.3	207.83	204.86	205.76	206.66	207.3	207.99	204.78	206.87	206.32	207.34	207.6	205.84	205.97	204.78	204.81	207.2	206.51	206.11	207.21	206.89	207.61	208.6	204.85	207.54	203.92	207
201.04	198.57	198.97	199.97	201.17	199.61	201.06	199.22	200.22	201.07	201.37	202.11	198.85	201.34	198.57	199.63	201.12	202.18	201.49	199.28	199.03	199.92	201.87	200.45	201.3	200.49	200.57	200.91	201.18	201.38	200.17	199.83	197.39	201.44	200.08	201.28	198.86	198.58	199.88	200.71	202.43	199.1	201.98	199.28	198.88	201.74	197.1	197.16	200.92	201.13
208.84	206.6	209.52	208.57	210.5	211.26	209.56	208.58	208	207.53	207.83	207.33	208.69	207.17	208.25	208.69	209.48	207.75	209.46	208.42	210.66	208.63	207.08	207.81	207.08	209.87	208.07	209.41	207.85	208.62	208.73	208.82	207.96	208.14	208.49	209.29	206.21	207.68	207.22	208.87	209.94	209.41	210.35	207.87	207.03	207.34	205.61	210.19	209.58	208.59
203.61	204.19	205.36	203.98	202.53	203.96	203.37	204.51	204.9	203.83	201.51	202.23	202.52	202.57	201.93	207.13	203.5	204.29	203.84	204.59	203.7	203.02	201.43	201.61	203.47	204.69	203.43	203.68	202.11	202.66	202.69	203.06	203.53	204.02	201.79	201.63	204.01	203	204.03	205.8	202.72	202.85	203.99	203.6	202.05	204.4	203.56	203.71	202.21	200.51
211.89	211.5	213.22	211.55	211.34	210.65	210.75	210.88	213.72	210.18	209.43	213.41	211.04	212.88	214.09	213.82	212.96	211.59	212.08	211.85	211.12	210.89	211.33	210.53	212.05	212.79	210.79	212.18	212.66	212.03	209.09	210.15	209.67	211.15	212.86	213.95	212.73	210.62	212.76	210.38	212.39	213	212.28	213.49	210.35	209.59	211.49	213.46	211.36	212.99
201.93	203.08	200.54	201.63	202.36	202.71	203.47	202.81	202.27	204.68	202.42	201.13	203.2	203.39	202.49	204.46	202.34	204.39	203.67	203.68	200.76	202.96	203.42	203.47	202.79	199.99	201.8	202.77	204.49	201.66	203.16	202.66	202.21	204.93	202.64	200.43	202.34	203.1	203.38	202.27	199.81	201.77	203.37	201.32	201.35	203.31	201.98	201.04	203.3	202.82
208.34	205.48	206.43	207.09	207.99	206.92	207.73	207.11	207.72	206.87	206.02	209.14	206.19	207.31	209.85	206.92	208.64	207.95	206.06	209.08	206.6	210.48	206.55	209.56	206.29	207.38	206.34	209.16	209.68	207.84	206.93	210.61	207.38	207.6	208.38	206.27	205.98	208.3	208.94	208.31	208.24	207.53	206.36	207.83	208.43	207.92	208.7	205.62	208.59	207.07
202.4	204.58	205.87	205.02	206.68	205.59	204.23	204.8	207.67	202.98	203.85	204.36	205.97	204.79	204.56	206.77	205.76	205.41	205.32	204.92	205.66	203.31	204.25	204.89	205.5	205.77	204.82	204.91	205.68	204.06	203.78	205.1	206.47	204.93	205.95	206.58	203.45	204.29	204.26	202.99	205.07	205.69	203.87	205.99	202.93	205.66	203.2	204.48	206.21	207.62
192.69	192.72	195.88	194.53	195.22	195.97	197.46	195.67	195.99	197.08	195.06	195.53	195.96	194.24	197.13	197.29	193.68	195.45	192.85	195.04	195.98	195.17	194.96	195.02	194.16	197.55	195.23	196.88	193.66	195.61	195.26	194.32	194.92	195.29	194.31	194.32	193.73	196.4	194.95	193.86	195.66	196.37	193.5	194.74	195.7	196.29	196.58	196.53	197.81	194.74
211.27	211.48	214.06	210.32	212.83	214.41	213.67	215.74	212.46	212.31	211.45	213.02	213.14	210.35	209.75	211.5	211.97	211.67	212.92	209.36	211.79	211.23	214.3	213.34	211.43	212.2	212.57	213.88	213.24	213.25	213.12	213.02	212.94	212.06	212.54	211.24	210.87	213.4	214.69	212.69	212.14	211.79	212.7	211.4	212.34	210.89	213.7	213.55	211.88	213.46
209.35	213.21	212.84	214.8	212.38	211.44	212.21	212.65	212.08	211.65	210.07	211.21	212.86	210.07	211.43	210.85	211.69	211.44	212.22	212.53	210.73	212.11	210.53	211.65	213.74	210.46	209.09	212.1	213.81	211.32	211.41	209.97	212.3	212.5	210.34	211.63	212.73	209.04	210.06	212.06	211.81	213.29	213.32	212	212.22	211.51	210.19	211.2	211.14	212.46
206.01	206.75	207.99	207.69	205.71	206.92	205.84	206.23	208.45	206.81	208.05	208.18	208.82	208.03	207.15	207.02	207.87	207.47	207.1	207.81	207.11	208.01	208.84	207.63	208.85	210.53	206.9	207.41	209.25	207.63	206.84	207.34	205.45	206.89	206.65	208.15	207.35	209.45	209.72	206.82	211.13	207.64	207.08	209.75	210.28	207.07	207.98	208.65	209.69	208.55
208.31	208.23	207.37	207.34	208.88	212.17	207.04	208.15	207.95	210.19	208.4	206.38	208.82	208.23	210.47	209.96	209.74	206.68	208.87	208.52	210.44	208.95	206.26	208.22	207.67	209.35	209.18	208.02	208.87	208.89	209.46	206.44	209.26	207.79	210.29	207.59	208.8	208.09	208.72	209.03	211.05	207.65	208.64	207.53	209.74	208.45	209.78	208.29	209.45	206.83
209.33	209.48	206.52	206.24	208.07	208.25	206.26	207.5	208.32	207.88	206.96	208.5	209.29	204.78	208.15	209.1	206.47	208.1	207.06	208.31	207.99	205.41	205.32	210.44	207.7	207.93	208.26	209.18	208.34	208.82	208.95	207.75	208.95	205.7	208.31	208.88	206.02	206.58	207.21	207.66	206.84	207.97	206.73	209.57	205.75	209	209.02	204.98	205.92	206.36
200.83	199.57	197.15	199.5	199.65	198.91	201.15	198.06	199.2	199.95	197.66	199.58	198.13	198.48	201.55	198.01	197.45	200.92	199.37	198.61	199.8	200.75	199.61	199.42	199.82	200.49	199.12	198.79	197.93	198.34	199.21	199.79	200.79	199.47	200.31	199.94	200.31	201.54	198.95	198.69	199.2	198.52	198.02	199.06	199.95	199.65	198.74	201.51	198.68	200.14
207.74	207.93	211.39	211.26	209.26	207.63	205.75	206.36	207.86	209.37	206.94	209.31	209.35	208.95	208.5	207.9	207.72	208.3	208.98	208.45	209.34	207.09	208.43	207.86	209.71	207.76	209.03	208.68	207.73	209.36	207.97	207.39	208.09	211.7	208.47	208.27	209.79	208.51	208.19	208.18	207.78	207.63	206.8	207.65	207.59	207.97	207.41	208.49	207.75	208.4
208.8	206.06	208.43	208.23	208.24	206.51	209.66	208.6	208.07	207.46	207.04	209.65	207.04	208.77	206.21	208.9	208.17	208.63	208.59	209.38	208.23	210.04	209.32	209.85	209.17	210.3	207.85	207.77	210.37	207.21	207.31	207.09	206.78	207.57	208.96	206.69	207.56	207.42	209.27	207.97	209.35	208.2	208.57	208.15	206.82	209.31	207.56	207.56	209.49	210.84
209.95	209.36	208.2	209.03	208.2	210.36	207.86	208.16	209.89	208.5	207.09	207.61	210.15	209.74	206.99	210.38	207.48	206.94	209.28	208.43	209.54	207.98	206.86	208.94	210.33	209.48	208.44	206.43	208.73	208.16	208	209.34	209.33	209.71	207.42	208.69	208.1	209.07	210.46	206.09	209.54	206.91	209.2	209.37	209.96	209.49	207.5	207.84	209.22	210.71
205.56	208.15	206.91	208.77	206.58	208.62	206.55	206.83	208.21	206.63	205.72	206.5	205.93	207.18	208.01	208.34	206.95	207.38	207.56	207.06	209	209.86	205.82	212.11	208.64	208.66	207.21	206.31	207.52	209.72	209.16	208.36	209.45	207.38	208.49	207.87	206.01	208.7	206.9	207.22	209.08	207.5	208.33	207.67	205.09	209.62	207.33	206.55	209.61	207.78
203.11	201.53	201.7	202.91	204.81	204.31	201.94	202.17	203.28	203.55	203.16	203.9	203.02	201.88	204.57	203.17	204.37	203.87	201.97	203.41	203.27	203.5	204.78	204.92	203.89	206.02	203.58	203.59	203.4	204.17	203.35	204.29	203.72	202.8	203.81	205.51	202.31	203.9	202.49	206.72	203.9	203.02	203.37	200.94	202.58	203.05	203.37	202.13	203.39	203.22
217.52	217.67	217.68	217.34	216.77	215.28	216.62	219.41	216.14	217.63	217.89	219.32	217.28	217.07	218.66	216.78	219.92	218.29	218.24	217.69	217.83	216.33	217.01	218.17	222.64	217.98	218.72	218.23	218.1	217.85	217.51	217.72	216.52	216.1	216.6	219.39	218	218.74	216.27	217.09	216.6	217.39	220.6	217.15	218.15	217.05	218.42	217.62	219.3	215.05
196.58	197.42	196.17	198.56	197.72	196.45	198.47	199.27	197.25	199.74	200.61	198.14	198.03	199.18	199.35	197.21	195.98	198.51	196.18	197.98	197.18	199.18	196.8	198.93	196.48	196.6	199.11	201.58	196.18	198.22	197.16	195.08	197.43	199.94	198.88	197.83	196.07	197.19	197.08	196.15	195.99	198.21	197.71	197.72	197.78	197.51	197.25	199.43	198.74	196.24
198.92	196.05	198.53	200.45	198.28	197.13	197.42	198.9	196.36	196.74	198.25	196.83	197.55	198.56	199.74	197.73	199.6	199.67	197.47	196.25	196.96	197.57	198.44	196.24	200.36	197.43	197.7	199.88	198.35	197.88	198.79	198.84	197.85	198.34	198.41	198.67	197.78	197.68	198.9	200.09	198.82	196.71	196.9	197.42	199.54	197.16	199.48	197.41	197.53	196.65
213.38	210.81	212.5	213.47	213.45	211.96	213.85	212.95	211.65	213.89	211.37	213.54	212.79	214.53	214.57	212.44	212.45	212.5	213.15	213.76	211.2	212.11	215.28	210.49	212.83	212.63	214.57	213.97	211.51	212.68	215.94	214.65	214.93	210.04	212.41	213.8	213.93	214.27	211.11	214.96	212.06	215.95	213.69	210.73	213.8	210.07	212.75	214.07	214.35	210.48
207.52	206.99	204.95	206.51	208.61	207.67	206.7	208.67	208.6	205.03	207.76	206.53	207.66	205.59	207.82	208.12	206.97	208.55	208.2	209.26	208.16	209.68	208.14	206.87	207.4	206.78	206.24	209.98	211.03	209.39	207.67	208.49	209.11	208.52	207.6	207.03	208.66	208.34	207.14	208.35	206.67	208.6	206.74	207.02	207.61	208.52	208.54	207.44	208.63	209.44
203.11	201.48	204.4	205.77	205.59	203.27	205.65	205.99	204.72	204.02	204.48	203.32	203.28	202.42	204.73	205.15	203.38	204.52	206.14	203.98	204.27	202.52	203.83	203.29	204.57	205.64	203.4	202.46	201.7	203	204.33	203.77	203.59	202.13	205.91	207.14	202.2	202.09	206	205.57	202.53	202.54	205.06	205.78	205.29	206.22	204.74	202.78	205.03	202.94
202.99	202.6	203.94	204.71	202.57	203.02	202.49	202.28	205.51	200.25	203.29	204.1	202.56	202.89	203.76	204.43	205.7	203.21	202.34	201.33	204.14	203.33	204.55	202.69	204.93	203.69	202.99	203.12	202.22	202.24	202.31	200.33	202.61	202.74	202.91	200.5	202.84	203.22	205.76	204.14	204.2	204.1	204.46	204.46	203.13	201	204.67	203.64	202.57	203.4
211.85	212.23	213.74	213.43	212.6	212.83	210.48	212.54	210.64	213.78	209.7	212.48	211.35	211	210.02	211.14	211.73	210.64	211.28	214.65	212.65	212.05	210.19	211.43	210.22	212.18	209.77	211.66	210.23	209.06	211.99	210.18	211.82	213.25	212.52	213.93	213.76	209.94	212.36	213.35	213.34	210	211.16	211.79	212.26	213.08	212.32	209.81	212.89	210.69
207.73	208.57	209.36	208.86	210.16	206.51	209.06	208.45	207.74	206.77	208.9	209.38	208.18	209.15	210.16	208.67	207.88	208.01	208.53	207.62	208.22	208.06	208.88	206.32	207.79	211.28	208.32	207.99	209.54	208.01	209.9	209.48	206.32	207.73	207.53	210.61	210.34	205.43	208.98	207.7	207.97	210.52	206.5	206.42	208.02	208.02	211.42	209.47	209.79	210.43
201.57	202.74	201.85	202.93	202.26	202.33	201.68	200.96	200.04	203.38	201.57	201.01	201.12	203.4	201.36	205.9	200.51	201.86	203.24	202.26	202.16	203.84	200.69	201.38	204.31	201.53	201.96	201.66	202.62	203.24	200.24	202.31	202.15	200.98	200.87	201.83	201.06	203.08	202.52	201.7	202.05	203.03	202.06	203.26	201.96	204.13	201.31	202.31	203.62	202.66
203.54	202.65	205.07	202.76	204.02	203.62	202.75	205.26	203.53	202.63	205.91	202.85	202.19	202.26	202.95	203.67	204.65	205.61	205.14	202.96	202.83	204.86	204.9	205.03	202.97	203.33	205.96	202.33	202.89	201.94	204.99	202.76	204.53	202.32	204.61	204.15	204.09	201.69	203.57	204.79	204.72	203.97	204.66	202.37	203.84	205.11	206.71	203.95	203.63	201.68
212.17	210.84	214.13	213.45	213.1	214.1	213.1	213.29	214.12	212.38	214.83	213.24	212.95	215.89	213.31	212.37	213.96	212.61	210.99	213.43	214.44	213.12	212.42	214.02	212.86	212.71	214.86	213.44	213.67	214.41	214.99	210.77	210.95	211.32	214.29	214.12	212.15	212.62	215.39	213.26	213.39	212.66	214.18	212.79	213.26	211.38	212.63	213.04	213.24	211.05
199.55	198.43	199.53	200.31	201.78	200.1	201.03	201.93	201.82	197.85	199.7	200.19	199	202.34	199.14	200.95	203.32	199.31	200.88	199.82	201.02	199.16	200.36	198.35	200.35	199.84	199.07	201.16	198.9	200.34	201.43	199.32	202.4	201.03	199.99	200.7	198.63	199.54	198.41	201.16	201.5	200.55	201.88	201	200.44	200.43	199.38	197.24	200.66	201.02
201.38	199.99	199.29	198.51	198.56	198.24	200.07	197.91	198.81	198.69	198.82	198.55	198.5	198.72	198.33	200.16	201.24	198.92	199.9	200.64	198.65	199.43	201.09	196.38	202.07	200.4	199.67	200.24	200.41	198.8	201.07	198.06	197.16	197.63	199.28	197.74	200.58	199.06	199.61	197.58	198.63	202.02	198.26	196.58	201.62	198.62	198.79	198.1	200.07	198.41
202.48	203.93	205.91	204.89	204.13	203.21	203.92	205.34	205.81	205.66	203.49	203.67	202.91	202.25	203.11	204.75	204.34	202.35	202.44	203.51	203.9	205.54	204.33	202.99	202.58	204.7	204.22	204.73	203.76	204.39	205.89	203.62	203.25	205.39	203.09	205.66	204.58	204.57	205.32	201.59	203.09	204.75	206.04	202.14	204.65	204.66	205.26	206	202.64	204.8
197.81	198.89	196.33	201.34	197.34	196.07	199.21	198.5	197.67	198.88	196.3	195.89	196.45	198.21	198.36	196.38	197.67	196.62	199.74	198.19	196.69	200.08	199.78	199.62	200.08	197.77	198.09	197.49	195.44	200.56	197.45	197.57	198.66	197.4	198.38	197.69	198.03	198.16	199.02	197.43	195.42	199.38	198.9	198.44	198.41	199.05	195.69	197.9	198.51	198.78
199.78	198.25	198.4	198.89	198.51	201.03	199.39	199.01	201.22	196.32	195.69	200.27	198.78	199.99	200.51	199.52	200.54	199.23	200.18	201.03	197.67	198.71	201.64	197.65	199.08	200.14	200.33	198.41	199.82	200.62	200.2	199.95	197.43	197.51	199.8	199.85	199.28	199.27	198.63	198.57	199.7	200.34	198.92	199.25	199.78	199.96	198.37	200.23	200.47	199.79
205.51	207.13	205.64	207.76	204.24	204.02	203.62	206.06	205.74	205.06	204.79	205.99	207.21	206.43	204.76	204.47	207.37	206.67	205.91	205.53	205.78	206.85	207.32	205.49	207.03	208.11	205.56	205.91	205.3	206.54	206.02	205.58	205.81	205.25	204.67	204.96	206.78	205.15	206.14	204.62	208.11	205.39	208.27	203.98	208.55	206.86	204.04	205.69	207.28	207.05
198.75	201.91	199.64	198.3	201.37	201.21	196.68	199.64	199.18	200.91	199.41	199.03	198.46	199.07	199.61	199.35	197.06	197.39	198.64	199.63	199.61	198.37	199.88	199.32	199.75	199.78	201.63	200.44	196.98	200.04	201.31	197.89	200.37	199.36	198.24	201.27	197.27	198.65	198.76	199.37	199.34	201.23	200.06	197.71	200.23	199.3	199.35	200.97	201.77	199.05
202.17	203.08	203.42	201.17	203.37	201.76	203.31	201.82	203.24	205.21	203.29	200.55	200.47	202.99	204.31	203	201.6	203.62	201.71	202.46	202.16	201.59	201.72	202.37	202.17	206.19	202.91	202.51	204.78	203.19	201.85	201.84	203.6	199.64	201.18	200.72	201.94	203.16	202.54	202.26	203.44	204.52	201.33	204.05	202.15	206.24	200.83	203.45	204.34	202.33
206.87	209.19	208.94	206.77	205.22	207.83	208.01	209.25	208.77	206.28	209.69	207.83	208.43	209.16	207	208.09	207.37	207.48	208.52	208.26	207.49	207.27	208.35	205.01	206.66	205.58	209.45	208.29	208.25	208.82	207.41	208.58	206.22	208.38	208.49	209.65	205.47	206.62	208.52	207.09	207.66	205.14	205.94	206.5	207.94	209.93	207.96	209.26	207.68	205.97
208.1	208.06	207.52	206.6	207.8	208.26	208.07	209.32	208.64	206.76	205.97	208.02	208.07	208.25	206.91	206.37	207.91	207.68	205.1	209.63	204.41	207.71	207.24	207.22	206.28	208.57	208.59	207.89	206.77	208.51	207.25	209	209.53	210.19	209.67	208.8	207.58	207.95	208.12	205.12	207.56	208.57	207.2	207.88	208.45	208.18	205.53	207.33	207.91	207.1
204.93	204.63	206.03	201.77	204.76	204.33	203.03	205.3	204.69	202.21	204.11	206.27	203.3	205.48	203.98	203.61	204.54	204.59	202.4	203.98	204.42	202.27	205.61	203.29	202.94	203.7	202.23	204.01	205.27	204.55	205.42	206.03	204.63	202.22	204.14	203.48	205.08	202.06	203.65	204.6	203.11	205.59	204.98	204.89	204.11	203.61	203.8	201.95	203.5	204.57
195.85	193.6	194.49	193.98	193.42	192.53	196.39	195.23	195.09	193.37	194.09	195.08	192.97	194.95	193.27	194.19	194.33	193.89	195.76	193.33	191.82	194.16	196.54	193.38	193.64	195.4	195.4	193.94	194.15	195.85	195.3	195.73	194.33	195.27	194.99	195.46	193.65	193.48	194.29	195.01	195.4	193.65	195.62	195.02	194.21	192.75	194.56	195.38	194.15	192.86
217.75	218.47	215.44	214.98	215.89	218.12	217.74	218.3	215.09	216.94	216.29	219.09	218.43	219.47	216.99	214.9	215.35	218.8	216.31	216.98	217.32	216.64	216.93	218.7	215.29	216.88	215.29	216.71	217.15	217	216.56	215.7	217.51	214.88	216.36	217.67	220.76	218.8	221.41	216.5	218.32	216.76	216.28	214.99	215.84	215.75	214.51	218.76	216	216.45
206.37	206.28	204.77	207.04	206.98	204.67	205.27	207.84	203.75	206.76	204.07	207.43	207.65	205.11	205.66	208.52	205.89	206.92	207	207.12	206.13	206.66	207.9	206.51	205.46	204.74	207.64	203.39	203.14	206.81	205.46	205.63	208.66	206.68	207.64	208.43	205.39	206.34	206.68	207.27	203.66	204.73	207.02	207.43	207.67	206.3	204.16	208.78	208.27	204.53
210.29	210.4	210.44	211.36	209.39	211.51	212.11	207.27	210.17	210.22	209.72	210.83	209.07	209.14	211.66	210.26	209.68	210.39	210.67	210.18	210.63	210.07	210.46	208.07	209.62	209.7	210.12	208.78	208.39	210.91	209.27	209.41	209	209.9	212	207.43	210.02	209.83	208.39	211.37	209.89	210.3	209.97	209.48	207.66	209.02	209.37	207.81	210.85	211.75
201.75	201.68	198.69	198.02	199.48	200.69	200.94	200.36	201.78	199.8	200.1	200.6	202.04	200.86	201.78	202.02	201.17	202.68	202.4	200.89	200.64	200.37	200.35	200.71	200.48	200.07	201.42	199.42	199.86	201.72	201.83	198.8	197.3	201.36	198.59	198.41	201.13	201.48	198.53	199.8	200.12	201.84	200.94	200.41	199.84	199.54	200.12	202.02	199.92	199.96
204.47	205.78	205.87	205.5	204.5	202.33	203.81	205.43	205.33	205.72	202.46	202.92	204.39	205.63	203.76	205.09	203.55	205.16	205.44	203.43	204.65	202.49	203.77	205.22	204.48	206.32	205.83	204.07	204.36	201.95	203.11	204.06	204.49	202.42	204.1	204.48	203.06	205.37	205.21	206.12	203.75	204.54	204.62	204.12	206.4	203.92	203.37	203.89	205.19	204.97
206.26	204.64	203.37	204.68	204.4	203.56	204.93	203.31	201.34	204.77	203.45	205.2	202.76	203.83	204.46	203.45	200.9	205.15	203.63	202.98	204.63	203.02	203.37	205.15	203.39	203.36	201.97	204.53	201.94	203.56	202.72	203.58	202.06	204.97	202.01	204.39	202.77	203.36	204.53	203.84	202.27	205.72	203.22	205.84	201.8	203.15	204.74	202.82	200.95	205.74
208.46	208.84	207.51	210.35	208.55	210.9	211.07	206.88	206.95	207.74	208.73	209.18	206.89	210.3	206.97	206.62	207.29	210.5	209.02	208.41	209.72	208.61	206.92	207.15	208.23	207.01	209.26	210.23	209.59	208.51	210.81	208.26	209.09	211.31	209.75	209.2	209.76	210.53	206.67	209.33	209.7	207.98	207.92	209.12	208.12	206.44	209.34	207.17	208.45	207.2
209.22	210.31	210.04	208.26	211.33	205.75	209.98	210.32	209.86	208.46	208.49	209.79	207.08	209.01	208.32	209.1	209.69	209.05	207.4	207.85	208.64	208.13	207.95	208.2	209.86	207.16	208.78	208.58	209.93	207.14	209.04	209.02	209.63	207.42	207.65	210.17	210.44	208.28	209.17	208.41	210.01	209.34	209.45	211.06	208.74	207.73	209.92	208.43	206.51	208.51
218.37	217.98	218.35	218.31	217.62	217.29	219.53	218.23	218.54	218.76	217.75	218.63	217.62	216.36	217.9	219.16	216.85	220.39	218.96	217.29	219.91	217.53	218.23	217.99	219.47	216.48	216.02	218.93	218.84	217.32	217.45	217.56	218.27	217.69	217.25	216.79	218.92	218.29	219.54	216.33	219.42	215.85	218.79	219.58	217.28	216.51	215.72	219.07	217.13	215.94
208.2	209.35	210.09	211.02	210.79	208.2	207.16	209.05	207.03	208.22	206.71	208.24	209.69	207.41	207.74	210.24	209.53	211.8	210.66	207.41	207.8	208.91	210.03	207.16	210.93	209.53	210.37	207.61	209.15	208.7	208.6	209.43	210.73	210.01	210.37	206.78	207.35	205.76	208.06	208.04	208.98	210.42	207.76	208.57	209.83	210.27	209.71	209.15	209.49	208.61
199.18	199.44	202.29	200.81	198.46	200.48	198.16	199.84	198.55	200.91	200.61	199.83	198.6	200.68	200.26	202.6	199.99	198.83	200.6	200.62	201.04	200.01	201.54	197.91	199.89	198.15	199.61	198.91	201.89	200.61	201.18	200.54	199.63	200.36	199.41	201.05	200.67	200.13	201.48	200.35	202.47	201.21	203.02	201.12	200.56	202.54	201.54	199.4	200.37	202.36
202.51	205.04	204.32	203.5	203.26	201.55	205.51	204.36	203.84	201.92	203.81	202.22	202.2	203.96	203.75	203.45	202.91	202.18	205.62	201.42	204.47	203.43	205.6	204.25	203.24	204.73	201.91	201.22	202.51	205.14	201.79	203.86	203.82	202.63	202.03	203.58	203.58	203.8	203.86	203.26	203.88	203.73	205.57	202.87	204.73	201.79	206.65	205.94	202.54	201.25
210.15	210.35	208.34	208.43	208.08	207.73	210.68	206.6	208.14	208.42	210.05	209.77	207.47	208.77	209.64	207.22	206.7	207.62	208.4	208.34	207.54	207.42	207.22	208.86	209.48	207.86	207.27	208.99	208.41	208.76	209.31	208.04	208.05	206.93	207.68	209.47	206.52	208.86	210.29	208.53	208.74	209.86	209.61	208.3	207.81	207.92	205.7	210.42	206.49	209.1
206.23	205.02	206.27	209.89	206.83	205.83	205.58	208.14	204.72	207.96	206.02	203.09	207.79	207.04	206.3	205.87	205.43	205.14	207.7	205.74	205.83	206.14	205.85	206.31	205.96	203.79	206.62	203.7	206.53	206.94	208.72	209.01	207.84	205.02	206.81	208.2	205.96	206.06	207.29	207.12	208.45	206.95	203.12	205.22	205.21	204.15	207.09	206.58	207.6	205.37
207.44	207.94	209.25	207.4	207.32	208.24	208.21	206.83	207.46	208.8	210.07	208.23	208.47	207.07	207.84	209.91	209.9	209.07	206.06	208.57	212.13	206.84	208.16	208.13	208.9	206.64	209.18	208.49	210.64	208.14	207.15	208.46	208.41	209.08	209.51	207.16	207.49	207.44	210.14	209.83	207.82	210.83	208.47	209.13	207.42	208.7	207.68	206.81	208	206.34
206.32	209.6	207.79	205.33	207.32	207.86	209.44	207.3	208.32	207.49	207.52	208.1	208.46	207.13	210.75	207.09	208.64	209.58	207.74	206.29	207.34	208.79	208.68	207.61	207.23	207.54	207.59	206.21	207.11	206.56	206.86	206.55	210.63	208.96	207.94	206.42	206.73	208.8	205.97	207.68	209.03	206.34	208.05	207.98	206.92	207.34	206.73	205.13	208.64	207.34
209.45	211.83	212.76	212.46	210.98	211.67	213.26	212.09	212.34	213.45	209.04	212.64	211.5	210.75	211.49	210.96	209.06	210.09	212.33	211.01	212.18	209.97	210.29	212.92	212.95	211.22	211.71	213.55	211.99	213.59	211.66	211.71	210.67	212.3	211.66	211.68	212.04	213.77	213.77	211.68	212.33	211.73	211.14	209.92	212.56	213.16	211.64	210.81	211.53	211.19
216	219.9	219.3	218.74	220.07	218.85	218.25	217.08	217.87	218.02	217.84	218.63	218.27	220	216.84	218.92	217.32	215.17	218.89	217.34	219.18	218.96	215.46	217.42	219.23	218.91	219.3	219	217.45	216.42	216.77	216.79	217.86	215.72	219.32	217.58	219.03	217.71	217.39	216.98	217.98	219.21	217.26	218	217.99	217.67	216.48	219	219.43	217.11
204.29	203.62	204.16	201.4	203.47	202.21	204.18	204.56	202.7	204.16	203.87	203.74	205.53	203.84	202.52	203.48	204.02	204.21	202.76	202.37	202.03	203.15	202.58	205.11	204.87	203.97	202.16	203.42	203.18	203.89	204.86	203.98	203.81	203.21	203.18	202.2	203.93	202.37	203.53	204.06	206.41	203.81	203.03	202.61	201.5	203.85	203.23	205.08	205.81	204.57
212.1	213.19	213.84	212.23	212.17	213.07	211.88	210.67	212.55	212.89	212.29	213.78	211.65	214.82	213.87	212.73	211.76	209.96	212.17	213.3	212.63	212.14	214.34	214.12	213	211.82	211.85	211.5	210.94	212.4	209.97	214.56	211.82	212.03	212.26	212.36	213.35	211.09	213.06	212.85	213.41	209.75	211.73	211.35	212.97	212.22	212.1	211.71	211.69	214.06
213.39	213.66	211.15	213.4	212	210.18	211.67	212.79	213.75	211.26	213.97	213.03	212.96	212.28	214.2	212.71	212.64	212.54	215.24	210.6	212.72	212.4	211.21	215.38	212.41	211.56	212.14	213.3	212.85	216.37	211.42	214.27	210.84	210.55	212.56	213.37	215.25	212.57	214.2	212.2	213.47	211.59	214.21	211.49	213.19	215.11	214.45	210.58	212.27	211.68
212.76	211.69	212.9	213.98	210.94	211.98	209.2	211.29	211.2	212.9	212.06	211.87	211.48	213.52	211.99	211.51	215.1	211.52	209.59	212.98	212.45	211.43	212.45	210.28	210.83	210.41	212.34	209.61	212.89	211.76	212.04	207.73	211.9	211.8	211.16	212.7	214.2	209.8	211.91	211.17	212.76	212.33	210.27	210.76	212.79	211.54	212	209.98	210.54	212.52
208.46	210.47	209.93	208.38	209.38	209.26	208.44	207.08	207.02	210.53	208.51	207.87	207.55	210.57	209.01	209.65	210.71	207.38	207.93	206.18	209.48	209.05	210.4	211.29	209.25	207.98	208.07	209.29	207.8	209.84	208.76	208.86	208.98	208.37	206.52	208.9	208.42	208.51	208.15	207.03	208.63	210.29	209.13	206.74	207.38	209.92	211	210.94	208.09	208.83
217.01	220.19	215.45	217.86	214.97	217.69	217.95	218.37	216.64	215.67	216.54	220.21	214.9	218.72	217.76	216.79	215.81	214.47	216.57	213.52	216.83	216.51	217.27	217.32	216.98	216.14	215.63	218.98	219.21	217.61	216.61	216.22	215.74	215.78	217.34	218.55	218.53	217.07	216.62	216.75	217.06	217.36	215.18	217.64	218.01	217.12	216.94	215.52	215.49	216.94
202.23	201.5	203.68	204.91	203	204.45	204.3	205.01	202.49	202.56	203.93	202.89	204.78	202.75	203.66	204.2	203.11	204.48	204.48	203.91	203.11	205.2	203.12	202.91	203.35	200.79	204.66	202.43	204.39	204.69	203.92	201.4	202.7	203.36	202.42	205.68	201.86	204.92	203.69	202.58	203.38	202.36	205.59	203.02	202.98	203.36	206.67	205.26	201.11	203.09
208.32	206.97	207.56	209.05	207.2	209.05	207.05	208.19	207.57	205.06	207.05	206.76	205.83	207.97	208.36	206.85	205.12	206.89	207.27	205.2	206.31	206.45	205.85	209.93	205.96	207.14	206.9	206	206.05	209.19	207.06	209.34	206.98	207.51	207.59	206.68	206.18	208.57	207.76	206.99	207.36	207.64	208.97	204.9	208.34	208.81	207.4	208.23	207.81	210.01
215.02	212.62	215.7	212.46	214.11	212	212.91	213.34	213.38	214.69	214.85	213.95	213.2	213.71	215.68	214.38	212.85	213.85	213.63	214.31	215.03	212.31	212.24	213.5	215.1	210.76	213.43	214.97	214.72	211.85	216.24	212.65	213.31	211.93	215.04	212.57	214.21	213.56	212.72	214.77	214.9	213.57	214.23	212.5	211.98	215.26	213.79	213.81	213.83	212.69
199	197.96	199.28	198.92	198.87	199.39	198.48	199.43	199.57	199.89	198.66	199.44	199.36	197.53	198.37	199.25	199.48	199.48	198.53	198.42	197.84	198.07	201.81	199.37	199.76	199.22	197.36	198.63	199.46	199.41	199.68	196.68	196.74	197.83	197	196.81	198.81	200.24	196.91	199.63	198.55	198.65	196.67	198.26	197.62	197.01	198.32	198.77	198.74	197.61
205.35	207.68	203.99	204.28	206.82	205.38	205.29	204.04	205.93	206.04	203.55	203.8	205.88	206.53	203.18	208.41	205.11	208.7	206.56	206.93	206	205.78	207.56	206.11	204.18	203.2	206.17	205.09	206.81	205.28	207.16	206.65	204.59	206.55	205.16	203.46	205.9	206.19	203.82	205.79	204.09	205.72	204.49	207.02	206.76	204.6	206.66	203.96	203.7	204.86
208.9	208.61	210.11	208.85	208.11	208.39	207.62	206.89	208.06	209.23	207.91	207.74	208.82	207.33	209.49	209.74	208.87	208.66	208.2	207.96	208.27	208.68	208.77	209.92	209.63	208.69	208.94	207.92	206.86	208.33	210.21	207.71	209.03	207.35	209.79	207.39	208.95	209.86	208.94	209.86	208.38	209.29	206.13	206.9	209.19	208.37	208.52	210.57	210.33	207.43
[truncated: 150 more columns]
