# Supplementary material for: Genetic dissection of main and epistatic effects of QTL based on augmented triple test cross design
Source: PLoS One. 2017 Dec 14;12(12):e0189054. doi: 10.1371/journal.pone.0189054 (PMC5730204; doi:10.1371/journal.pone.0189054)
Supplement: S6 Supporting Information — (ZIP) [file pone.0189054.s006.zip › z1_1100_0.5_5.csv]

204.16	203.9	202.84	205.61	204.32	207.05	201.51	201.26	204.81	202.92	205.81	202.75	202.33	207.65	200.77	202.97	204.01	205.55	207.91	202.22	204.62	204.21	202.43	200.98	204.89	204.03	206.6	201.04	204	201.89	200.25	203.46	201.11	202.76	201.62	204.33	206.03	202.14	201.01	205.42	204.24	203.14	201.46	203.46	204.29	205.3	205.57	202.11	202.28	203.4
204.19	200.94	203.14	202.9	200.22	198.1	203.42	199.86	201.79	201.87	200.91	200.34	198.69	200.95	200.98	200.26	202.74	201.16	201	200.64	197.81	200.79	203.33	199.45	200.37	201.53	203.57	202.22	200.61	198.05	202.05	202.23	199.48	198.89	202.08	200.18	199.03	204.05	201.24	200.38	202.52	200.99	198.26	202.07	201.48	201.69	199.88	201.88	202.91	199.66
205.96	207.62	208.16	207.08	212.23	208.82	206.17	209.83	208.82	209.91	208.41	208.82	205.79	209.18	208.88	205.45	207.91	209.87	206.54	206.51	208.1	209.31	209.57	208.89	204.83	207.02	206.72	208.54	209.01	208.73	209.31	208.48	207.97	207.7	211.42	210.67	207.22	207.19	208.34	208.7	207.48	208.81	207.35	211.24	208.26	210.26	212.17	211.27	208.62	207.04
203.77	200.74	203.03	202.33	200.16	203.55	202.96	204.6	202.91	197.75	202	203.81	201.98	200.49	203.57	200.7	202.99	202.03	201.57	203.01	201.8	199.78	202.23	204.18	200.93	203.52	200.73	203.08	199.99	203.65	201.16	202.75	200.5	203.42	201.94	201.42	206.59	204.25	204.98	205.89	200.97	200.28	202.96	202.28	205.74	201.15	202.1	201.55	202.6	201.89
211.05	209.36	211.85	211.17	215.28	213.46	213.21	208.08	213.13	210.1	213.24	210.34	208.78	211.55	211.51	210.19	211.49	212.99	208.95	208.77	214.94	211.24	210.53	211.92	210.04	210.76	211.87	211.52	211.39	216.35	215.9	211.91	213.38	210.16	213.51	212.13	209.9	209.95	211.03	210.3	210.13	212.35	211.45	210.11	211.36	210.09	213.48	212.53	211.96	212.59
210.09	210.57	207.9	209.46	207.77	213.49	212.22	206.27	209.53	211.25	209.73	210.5	210.35	210.65	208.23	207.75	210.97	213.27	210.35	212.6	209.42	207.91	210.7	208.18	210.22	209.1	210.15	212.33	211.55	211.64	211.31	207.37	209.44	211.85	212.06	208.69	209.61	209.25	210.2	210.75	209.32	208.77	210.01	209.19	211.52	208.5	210.19	207.88	211.35	209.22
208.37	210.4	210.24	209.69	211.13	208.61	207.53	210.18	210.56	211.53	209.23	209.46	214.16	206.88	212.69	210.88	209.35	210.01	210	208.11	209.78	212.71	210.28	209.24	210.81	207.57	210.2	210.61	210.74	210.08	207.48	206.85	210.79	209.4	210.78	210.79	210.73	206.93	211	210.64	211.49	208.98	209.3	211.8	206.38	212.81	207.62	210.53	210.08	206.89
198.11	203.52	199.32	202.27	200.31	199.23	200.8	202.17	201.66	202.45	200.33	201.46	201.35	198.96	201.56	197.46	196.71	200.04	199.28	201.08	198.37	198.87	200.18	201.45	204.3	200.14	197.48	199.35	198.75	199.85	200.56	203.73	199.81	200.9	202.14	199.23	200.86	200.96	202.64	201.95	200.83	199.3	198.73	202.11	203.44	196.79	200.64	200	199.33	204
211.33	208.36	210.46	204.97	205.51	208.99	206.81	204.74	206.24	206.21	207.52	210.22	210.12	208.57	204.81	207.16	209.69	206.82	208.34	208.28	209.46	205.3	205.11	207.8	207.38	208.84	210.3	207.62	208.72	207.32	209.36	209	208.39	208.91	209.91	208.34	206.35	208.7	206.6	209.6	209.89	208.46	206.93	210.87	210.27	207.73	210.2	206.58	208.31	208.14
217.99	215.94	216.97	215.36	216.03	216.51	216.2	216.73	219.03	217.38	214.66	212.24	214.39	214.94	217.52	219.58	215.56	217.33	218.06	217.82	218.6	215.56	218.45	216.94	219.7	217.76	219.12	218.31	216.42	212.52	217	217.36	216.97	217.42	216.06	219.23	216.73	216.69	215.55	216.25	217.23	218.75	216.62	215.85	214.67	216.99	218.72	220.37	218.41	215.23
218.64	216.01	216.82	217.89	218.48	222.07	217.08	218.39	219.25	219.71	219.84	220.06	219.07	216.69	217.67	217.95	217.58	216.81	214.47	216.15	218.33	218.06	218.29	217.43	218.13	216.52	218.76	215.72	218.59	217.27	215.98	216.7	215.53	218.79	214.76	219.91	217.65	217.48	217.23	214.48	216.94	216.63	216.02	217.66	216.76	213.42	220.56	218.54	214.23	218.06
196.43	197.68	197.8	195.41	201.87	197.78	199.06	200.81	195.31	200.82	201.85	196.16	200.39	197.11	198.11	196.22	199.08	196.65	199.74	199.63	195.72	195.03	198.92	196.58	195.95	199.15	197.32	197.01	199.49	200.49	200.72	197.75	198.02	199.46	198.59	196.65	196.78	198.28	198.21	196.61	198.86	195.3	199.41	196.02	197.49	198.18	199.31	197.21	199	195.59
207.36	206.68	207.54	206.36	207.6	206.07	205.18	206.25	204.85	207.85	208.78	205.36	206.77	203.86	207.59	205.81	206.45	207.88	207.39	205.48	205.39	203.43	206.14	206.48	209.22	206.17	207.16	207.43	205.71	210.81	205.64	205.54	205.76	205.95	206.17	204.79	207.87	206.2	203.06	201.51	205.92	203.66	203.32	206.41	203.27	205.39	207.63	207.34	204.17	202.63
203.42	207.17	207.52	205.39	207.25	209.66	205.42	208.24	208.51	204.87	208.07	207.7	209.84	209.24	207.23	207.57	207.25	206.51	208.39	207.23	210.15	207.35	205.32	211.51	209.45	207.25	207.82	208.71	205.11	208.16	209.91	209.82	207.64	209.8	204.86	209.07	208.44	204.15	207.33	205.89	207.17	209.66	206.12	205.32	205.48	207.05	208.11	206.4	206.58	209.38
195.4	194.82	193.4	195.93	194.02	195.7	196.35	197.02	194.19	194.74	194.73	194.79	195.23	193.59	196.31	196.29	194.39	191.94	193.98	194.71	195.62	194.2	195.27	194.87	195.7	194.04	194.32	196.64	197.4	196.5	196.32	194.08	194.98	194.49	193.31	195.23	195.54	195.8	195.93	193.63	194.14	194.1	196.97	195.53	194.6	196.63	195.44	194.49	197	195.35
197.57	200.1	198.04	194.17	199.49	198.83	198.44	198.26	200.49	197.09	195.75	197.86	195.83	201.24	195.26	199.24	197.41	199.15	195.18	201.84	196.37	195.12	198.92	197.86	197.58	196.39	194.32	196.47	197.26	198.75	196.88	199.26	197.25	198.33	194.89	198.53	198.11	198.04	201.83	195.4	199.57	197.29	197.61	197.97	197.88	194.14	198.29	199.02	195.52	198.39
207.72	208.39	208.28	210.47	208.03	204.95	207.5	206.5	208.18	206.32	208.18	205.16	204.5	207.66	208.12	207.89	206.3	205.1	211.41	209.69	202.56	207.05	208.2	209.24	208.39	207.46	207.51	206.5	205.49	210.09	206.88	210.29	206.98	206.44	207.71	209.53	206.75	204.82	207.34	208.81	209.4	203.53	207.63	207.46	207.44	208.17	208.37	207.22	209.5	206.94
220.03	215.3	218.36	216.39	214.44	219.73	219.27	216.23	220	214.79	214.36	217.41	218.84	217.8	217.06	220.51	218.64	216.69	216.82	214.66	218.31	216.51	219.52	218.09	218.13	214.64	215.05	215.91	220.16	218.13	220.64	218.31	218.53	215.65	217.62	215.76	218.5	219.15	217.71	217.44	218.3	217.43	219.73	218.95	219.85	215.7	219.56	217	211.99	215.31
208.72	211.55	209.2	206.06	208.14	207.84	209.15	208.71	209.15	207.7	208.51	210.76	207.78	209.53	205.96	208.91	209.2	210.19	210.37	207.3	208.02	207.59	205.58	210.3	209.86	209.68	209.27	207.52	208.66	205.33	211.19	207.07	212.99	209.8	208.7	202.93	205.76	210.62	209.57	206.8	210.76	209.6	208.48	208.97	210.08	209.67	209.83	212.57	207.76	209.89
206.45	209.53	209.07	209.1	205.66	205.32	208.77	210.27	207.52	204.87	205.95	210.73	205.9	208.52	208.09	207.02	209.51	206.84	210.21	208.23	209.52	209.76	208.99	207.78	207.35	208.58	209.12	208.96	209.59	205.33	204.94	207.29	209.42	208.44	206.2	210	205.68	212.77	206.66	211.56	207.35	209.48	207.48	209.65	211.61	207.96	207.58	208.78	209.23	209.05
204.3	206.46	204.01	203.62	202.87	205.19	200.97	203.54	204.25	205.08	201.99	203.88	205.46	202.01	205.69	208.58	203.02	201.78	203.99	203.38	203.65	203.01	204.28	204.52	202.79	203.09	204.23	207.84	202.32	202.52	207.47	204.98	206.26	205.47	206.85	206.32	201.67	207.09	205	205.93	206.58	203.38	206.79	202.27	203.05	204.72	204.19	201.62	204.42	203.54
211.22	209.74	209.85	211.03	212.33	210.78	211.18	212.49	211.67	211.61	213.13	212.47	209.58	210.97	213.61	211.01	211.83	209.36	212.57	210.58	213.95	212.94	211.86	210.19	212.44	212.31	211.83	212.32	209.95	212.35	210.23	212.13	211.29	213.27	211.8	214.97	213.32	210.03	212.01	213.1	211.1	210.62	214.75	209.12	213.08	209.45	215.29	210.24	210.59	212.83
215.34	217.76	217.74	217.51	217.9	216.97	217.26	214.94	216.68	217.04	215.15	217.74	218.75	216.86	219.18	218.56	217.54	216.79	215.5	217.28	219.08	217.64	215.28	220.51	218.52	218	219.46	217.58	214.57	217.56	217.93	215.16	215.35	219.62	216.96	215.4	220.86	217.04	215.46	216.37	215.5	215.47	216.11	214.63	216	217.15	213.44	216.53	217.77	217.55
200.11	202.87	203.06	203.6	202.11	202.09	202.87	204.44	202.94	206.4	205.19	202.44	205.04	204.82	207.57	202.79	202.96	204.83	205.1	202.62	205.12	203.33	203.09	202.07	199.49	203.28	204.98	202.06	202.32	204.25	205.06	203.15	201.26	204.98	200.69	205.54	202.21	203.45	206.17	202.81	204.7	202.89	203.82	203.01	205.66	203.4	202.04	201.26	203.69	203.44
201.16	201.5	200.31	197.84	201.19	200.38	197.95	200.06	200.48	196.89	198.66	199.3	199.66	198.77	199.82	205.83	198.18	196.24	197.35	198.96	199.16	203.63	200.7	201.06	197.64	197.77	198.71	198.21	198.43	200.71	198.14	198	200.53	200.78	203.7	200.66	201.5	200.25	199.64	201.56	200.37	198.79	199.68	198.7	200.16	200.57	197.22	201.19	201.16	200.78
213.28	211.83	213.71	213.06	216.95	213.09	214.12	214.38	212.12	209.87	215.57	214.34	212.32	211.36	210.64	211.94	213.23	215.61	213.86	214.32	213.35	214.74	210.4	213.49	212.16	213.07	213.22	211.93	216.6	215.35	209.24	215.18	211.84	211.31	218.37	211.29	209.44	212.79	214.19	212.41	211.72	214.2	213.14	211.77	212.24	214.03	213.8	209.74	215.24	214.29
201.71	202.03	202.47	199.48	203.66	205.96	205.61	205.83	202.51	202.99	203.06	203.92	202.97	201.01	203.3	205.49	203.97	203.34	202.12	203	203.42	201.1	203.91	206.43	206.29	206.18	204.07	206.66	203.35	206.64	205.92	205.58	203	203	203.97	206.47	204.47	205.54	202.85	204.1	206.99	203.57	203.39	202.5	203.86	203.71	203.47	200.5	206.16	204.84
197.71	200.02	200.77	199.67	200.63	201.97	203.79	198.31	199.27	197.61	201.17	197.45	197.32	197.09	199.58	199.98	199.02	202.28	199.7	202.64	201.74	200.66	198.48	197.25	201.15	199.94	200.58	200.21	198.54	197.57	201.21	199.25	196.01	199.75	202.95	202.22	200.08	200.76	199.36	199.17	199.06	200.96	198.73	197.19	198.16	198.07	198.52	199.23	201.27	196.49
202.95	203.96	202.13	203.77	203.56	204.12	205.29	202.84	204.55	205.64	203.28	207.02	203.34	203.76	206.36	202.47	200.88	200.58	201.52	204.87	203.68	208.19	202.32	203.5	203.88	202.22	203.28	204.33	202.74	204.54	203.87	203.11	203.27	202.68	207.43	203.43	202.76	203.37	204.91	199.89	201.85	202.9	199.66	202.61	205.55	204.48	203.87	206.15	202.14	203.02
205.8	206.73	204.73	204.27	206.14	206.68	203.94	208.87	207.42	207.94	205.81	204.05	208.29	207.87	200.64	207.31	207.02	208.56	203.84	204.47	206.79	205.99	206.6	204.58	206.79	206.22	208.45	204.21	209.38	203.61	203.98	208.6	205.91	207.32	206	205.51	209.06	205	203.77	206.88	207.98	208.14	205.87	205.87	207.29	210.3	204.96	208.15	206.97	206.7
197.34	200.17	201.79	201.06	197.35	201.79	198.53	197.98	198.5	199.86	198.63	200.91	202.86	200.85	198.23	199.53	201.11	204.38	198.19	197.92	197.19	201.28	204.46	199.46	200.75	200.2	198.71	201.24	200.73	201.42	200.13	198.29	200.33	201.39	200.98	198.35	199.92	198.19	201.14	198.27	199.39	201.51	198.63	203.94	199.09	199.71	200.69	198.55	201.58	200.18
207.75	203.1	208.79	206.54	204.54	207.84	205.7	205	207.25	205.43	207.66	207.12	207.74	204.02	206.4	205.53	209.4	206.51	208.09	206.99	203.44	207.37	207.99	206.31	206.56	205.85	206.94	204.36	202.75	207.81	206.3	205.3	207.02	208.63	205.31	205.92	206.23	208.48	204.69	204.85	209.17	206.07	207.66	205.59	207.89	209.69	205.67	203.8	206.81	208.08
205.99	200.93	204.17	207.06	202.56	205.98	201.99	205.04	202.94	205.14	205.58	207.36	207.06	201.52	205.74	205.56	202.38	202.1	205.43	208.04	203.8	201.73	203.1	205.78	201.47	205.03	199.91	207.06	201.7	205.65	204.4	203.42	204.25	204.83	206.52	203.63	204.74	202.18	202.82	208.67	204.25	203.79	203.25	200.29	203.6	204.99	207.1	206.07	208.48	202.89
215.76	217.11	215.67	212.62	213.76	215.07	211.87	210.08	216.16	212.95	212.1	211.3	211.3	213.04	215.06	215.52	213.8	216.79	213.04	214.99	211.68	213.71	211.69	213.84	213.25	211.6	211.39	215.61	215	213.02	211.97	214.47	213.83	216.73	214.34	216.93	213.78	213.06	214.39	211.91	212.54	214.47	210.31	213.37	214.85	213.53	213.99	214.63	215.1	214.29
216.56	218.97	214.98	215.59	216.93	215.14	217.37	215.91	217.23	217.32	215.48	216.16	216.38	217.23	216.64	218.72	218.66	217.95	215.58	217.81	218.58	216.93	216.27	217.36	217.21	216.68	217.28	216.04	215.28	219.57	217.68	216.54	219.03	213.71	218.95	219.33	215.15	219.55	218.8	215.16	217.32	216.54	218.83	218.75	219.57	214.13	217.43	217.91	217.74	218
210.63	207.06	203.64	207.66	207.16	208.67	210.18	209.39	209.92	207.4	209.49	208.85	208.64	209.17	205.83	211.2	207.89	208.09	206.83	205.25	210.21	209.35	206.8	207.95	207.83	209.12	205.26	209.45	207.51	206.62	207.41	207.12	204.6	208.38	205.76	208	210.81	209.04	204.59	208.57	208.19	210.49	209.27	208.01	207.24	211.03	207.66	203.98	207.72	205.97
202.84	200.18	202.55	204.91	204.63	202.99	204.09	205.86	203.17	204.38	203.49	204.17	202.2	205.5	203.79	204.19	203.52	207.2	202.24	204.2	204.47	203.52	203.65	203.61	199.07	204.68	202.42	204.19	202.12	204.18	204.43	205.8	203.15	200.12	199.34	202.62	199.07	200.99	202.08	204.26	204.17	202.1	203.05	206.09	202.98	203.76	205.35	203.26	205.26	202.34
202.78	202	199.12	200.54	203.06	203.47	200.78	198.99	201.06	197.61	199.27	197.35	202.83	200.72	201.44	200.87	202.19	197.69	199.43	202.83	200.11	200.2	197.93	202.99	201.14	203.79	203.67	200.44	203.81	201.1	201.1	202.37	197.81	203.37	200.51	199.25	203.75	202.32	204.1	199.9	202.39	197.83	200.6	201.62	200.64	203.16	201.32	201.67	197.81	203.78
205.33	199.84	205.96	204.63	205.33	205.13	204.04	203.16	205.79	204.47	207.16	199.91	203.61	205.63	202.7	204.43	206.96	204.31	205.89	203.99	205.79	208.22	205.41	205.65	202.95	207.11	202.02	202.32	204.89	203.17	201.62	205.04	202.31	203.33	205.34	204.65	203.93	205.08	204.57	200.9	203.01	202.66	202.18	205.18	202.34	202.3	203.5	202.31	205.35	202.25
204.64	205.51	205.37	201.67	205.42	204.09	204.29	205.54	203.17	204.26	203.65	205.61	201.35	204.94	201.93	205.07	205.9	205.24	204.23	203.85	204.01	206.99	203.77	206.33	205.11	202.81	202.78	202.79	204.34	207.6	203.18	201.96	205.23	203.73	204.58	201.77	205.71	205.56	205.83	206.02	205.34	205.16	201.89	204.71	203.6	205.83	205.13	205.81	203.82	204.37
197.99	205.04	203.01	203.69	200.33	208.51	201.28	204.2	201.34	201.11	203.65	203.34	203.14	202.82	204.15	203.98	202.34	204.28	204.52	200.31	204.03	204.17	203.42	205.43	205.96	204.95	203.63	203.56	202.88	206.88	203.19	201.76	204.58	203.49	201.76	201.32	203.25	202.02	206.81	206.17	204.65	202.67	203.21	202.16	201.51	207.03	202.01	201.28	202.82	203.89
206.97	208.94	208.89	207.31	210.45	208.3	210.6	206.94	209.08	208.92	207.16	207.76	209.62	209.33	208.96	210.86	209.04	209.68	208.77	211.72	210.37	209.67	208.03	207.53	206.48	209.24	207.58	213.72	209.87	211.03	207.82	208.41	206.71	208.46	209.93	207.53	210.55	207.62	207.51	206.84	211.4	209.81	207.63	210.11	206.16	205.84	205.97	208.07	210.88	207.07
206.66	205.08	205.8	205.3	205.96	206.31	202.65	210.09	208.27	203.42	206.82	204.15	205.78	205.87	205.59	206.73	208.31	204.97	206.35	209.14	205.88	207.8	205.34	208.5	206.28	205.51	207.05	206.49	208.21	207.74	205.33	206.33	205.02	205.02	202.8	207.23	205.7	208.9	206.09	209.05	204.37	203.81	205.39	206.64	206.68	204.75	206.65	201.14	207.46	209.83
218.74	216.9	219.37	214.68	217.74	217.28	213.09	218.93	216.79	217.14	219.05	216.08	214.75	216.94	219.41	214.99	217.14	216.28	217.12	219.87	216.91	217.58	220.92	217.79	213.89	216.4	216.78	217.76	217.41	216.07	216.42	215.25	218.78	218.48	215.26	216.29	217.83	216.04	217.51	215.97	216.61	219	219.45	214.01	214.98	215.64	219.42	213.92	217.97	216.46
202.98	203.54	203.87	204.51	202.65	201.8	209.07	202.49	204.26	202.95	200.37	203.21	202.55	200.61	203.88	202.4	202.58	202.95	204.36	201.62	202.79	204.15	202.59	203.51	203.3	202.1	203.25	202.77	202.76	204.08	202.73	205.1	200.92	199.75	206.05	205.32	202.71	201.81	205.38	206.06	200.63	205.31	203.48	204.15	203.94	207.93	203.49	204.75	202.92	203.74
213.37	209.81	211.68	212.65	211.84	212.81	211.22	212.24	211.9	212.1	212.55	212.32	211.81	212.9	212.72	209.99	209.9	210.6	208.79	213.77	211.01	210.94	209.92	213.81	212.47	210.3	214.86	212.04	212.25	209.76	212.94	210.09	209.18	214.77	210.67	210.56	210.76	218.12	213.34	208.56	211.76	209.41	211.41	215.2	210.7	212.15	212.49	210.39	207.92	211.29
200.48	202.55	202.16	202.71	201.57	202.68	203.7	205.69	203.46	199.1	205.12	202.19	206.72	201.63	200.89	207.09	204.17	202.76	201.53	201.74	201.34	202.87	207.34	203.83	203.4	203.82	202.76	205.87	202.21	201.81	204.36	202.19	203.63	201.41	204.31	203.59	203.25	201.26	203.71	201.9	202.88	204.77	201.09	203.5	203.28	201.63	201.97	204.12	201.98	202.6
204.93	202.14	203.19	201.86	203.43	202.25	207.43	201.11	203.06	200.54	202.5	200.64	202.78	205.68	201.97	202.86	204.68	203.47	204.95	204.19	202.12	201.83	201.26	203.57	199.67	203.35	204.86	201.76	202.13	203.8	204.69	203.67	202.89	201.61	205.2	201.51	202.33	202.92	203.32	204.4	202.56	201.33	202.63	204.4	201.14	199.13	202.12	202.61	203.54	204.65
205.59	203.7	201.87	204.29	202.4	204.24	206.17	203.38	202.12	203.63	203.23	202.38	204.04	202.03	203.25	204.26	206.42	204.5	203.7	203.73	202.44	203.15	202.77	203.62	205.12	199.96	204.12	201.77	206.83	204.39	206.07	200.73	204.52	200.24	201.06	207.01	205.04	203.66	203.98	205.93	201.21	203.18	201.13	199.81	203.94	202.44	203.31	203.46	203.65	204.44
210.63	210.98	210.2	213.02	210.66	205.17	213	212.37	208.89	209.68	209.1	210.18	209.54	211.03	212.92	210.51	210.65	211.74	207.31	205.68	209.24	210.82	208.43	210.29	209.4	211.12	206.68	211.52	211.15	209.27	210.75	210.2	210.45	210.02	209.75	211.65	211.55	207.86	209.17	208.71	213	210.81	212.65	207.78	210.15	209.95	208.86	207.64	210.56	209.25
210.41	205.88	208.73	207.86	211.33	208.79	212.83	206.34	207.17	206.69	211.43	205.29	208.07	206.92	208.57	208.16	210.99	208.04	206.52	207.95	206.38	205.88	209.45	209.71	209.35	208.82	209.91	206.96	207.36	209.74	206.11	211.36	207.75	207.91	207.47	208.99	209.42	209.46	208.77	207.28	210.55	209.47	207.93	209.72	206.8	207.53	210.66	208.76	206.62	208.13
213.55	210.84	214.14	211.26	211.16	216.61	211.46	211.07	212.9	211.27	214.42	213.58	214.86	210.65	214.91	212.45	212.95	214.45	211.96	210.09	213.02	215.33	215.43	216.42	210.87	213.28	212.36	216.18	212.43	212.27	210.12	211.93	213.81	211.04	212.5	213.19	214.57	213.87	212.53	212.2	212.85	211.81	214.85	213.13	213.84	214.13	212.89	215.57	209.96	209.68
200.34	196.01	201.49	196.09	195.44	198.24	196.44	198.34	201.54	199.91	197.23	198.1	200	197.47	198.53	194.65	198.69	196.93	197.65	198.38	200.64	197.77	197.02	198.32	200.38	197.99	197.48	200.2	199.29	198.08	196.67	198.7	197.68	200.24	196.14	199.06	197.05	197.22	197.01	199.3	195.43	195.82	198.22	195.78	197.1	199.52	198.65	196.93	195.46	200.02
205.39	205.49	202.36	204.58	202.02	203.96	202.15	204.01	204.93	201.07	206.68	203.52	202.44	205.01	201.31	202.61	205.27	204.58	205.51	202.71	204.41	202.43	202.85	200.99	203.75	203.72	204.8	201.04	204.7	201.99	203.58	204.2	202.91	204.73	202.42	202.75	204.31	203.84	204.97	203.81	206.47	205.41	206.5	204.46	206.24	205.71	202	206.82	205.64	206.06
205.84	210.39	205.84	208.27	206.32	210.55	208.98	206.17	204.64	208.31	204.23	209.25	209.95	209.82	204.28	207.18	206.49	208.18	210.83	206.28	205.44	207.24	207.32	206.3	208.89	209.04	203.25	207.86	205.23	208.56	206.15	208.06	206.37	207.2	208.12	205.5	207.62	207.6	206.42	206.82	205.03	206.63	209.12	204.38	206.37	208.68	206.84	208.56	207.79	205.98
204.34	209.81	205.73	210.49	206.51	206.1	207.46	206.18	209.04	202.9	207.18	211.65	205.71	207.25	204.14	209.95	209.76	206.95	204.05	206.18	206.38	204.38	203.98	208.26	206.68	207.02	208.31	207.38	205.64	205.32	206.84	205.02	206.92	208.27	205.93	207.1	207.45	207.51	208.47	206.01	207.12	206	207.87	207.43	206.43	206.63	204.82	205.71	210.27	205.3
213.17	213.11	211	210.09	210.44	213.32	212.53	209.79	207.67	213.76	210.09	212.17	213.42	213.42	212.45	214.71	211.87	214.85	211.22	212.86	209.41	213.4	213.5	210.99	209.62	210.56	211.32	211.33	209.39	212.11	211.43	211.84	206.98	212.15	210.88	211.39	211.28	211.54	209.94	213.95	210.24	212.54	211.24	209.44	213.75	211.92	209.04	210.56	213.05	213.23
200.23	202.83	202.84	204.41	199.23	199.65	201.61	200.29	202.9	200.88	203.52	205.21	199.15	204.88	204.07	201.56	202.24	205.31	200.23	203.92	203.04	204.54	205.4	201.5	202.68	200.78	205.42	202.49	199.68	203.14	203.95	201.9	203.48	200.13	202.05	203.91	201.57	203.8	203.34	202.27	202.04	202.42	200.52	200.88	202.49	203.05	202.86	201.22	202.42	201.26
202.78	204.54	202.28	204.51	206.21	202.54	206.28	205.22	208.67	205.6	204.12	207.11	203.63	202.32	204.87	203.01	206.78	206.58	206.09	207.97	205.99	202.72	205.39	201.87	201.97	209.13	207.64	202.84	202.91	206.79	206.65	206.04	203.43	205.5	206.04	203.74	204.15	202.33	206.59	207.42	205.82	202.38	206.91	206.33	204.75	202.97	203.12	203	206.33	205.1
204.42	207.49	202.81	201.76	203.44	204.89	202.82	205.49	206.43	203.04	199.85	203.41	203.3	201.44	205.08	204.01	204.33	200.97	204.74	200.69	201.3	206.52	201.55	205.6	203.73	203.25	203	203.57	196.83	203.67	200.09	204.87	204.4	200.06	202.95	203.45	202.09	202.85	201.49	203.05	198.65	203.08	200.83	201.41	202.56	200.51	200.04	207.16	204.8	205.79
207.07	208.62	209.44	209.77	209.82	207.91	212.34	208.97	206.89	208.51	205.37	207.37	210.82	209.57	209.18	210.32	210.05	208.06	206.2	209.9	204.01	206.95	207.76	209.96	209.35	207.72	210.26	208.36	209.21	209.63	208.31	209.66	208.28	206.23	208.55	210.67	207.23	207.13	205.84	208.59	211.35	209.37	206.49	207.76	208.15	211.81	204.3	208.28	206.87	208.71
207.42	207.05	206.24	208.05	208.59	207.7	209.73	209.19	209.26	207	206.52	207.5	211.99	208.85	208.21	205.88	205.44	210.41	206.01	205.88	206.65	209.65	209.17	205.6	206.32	209.34	211.11	206.45	205.41	205.29	206.93	206.58	205.17	209.55	206.84	211.12	206.4	208.21	205.82	207.44	207.15	207.14	207.5	208.61	206.27	207.79	206.67	209.61	209.67	206.63
206.83	209.91	210.97	211.15	207.22	209.28	208.51	209.09	210.47	207.47	211.12	210.72	209.06	211.03	209.34	207.48	210.31	207.26	210.34	208.88	207.27	212.17	206.74	210.04	206.27	206.81	206.1	205.5	205.17	211.77	205.65	210.32	207.3	209.78	209.1	208.87	206.88	208.53	207.79	209.56	210.52	209.66	210.3	206.72	207.51	209.1	209.68	207.8	209.17	206.26
208.28	206.48	209.85	207.13	210.03	207.32	212.43	209.89	210.47	208.52	210.03	206.89	208.69	206.42	208.51	205.11	207.87	207.74	208.89	211.04	211.84	209.04	207.67	206.08	208.68	206.57	210.64	207.96	207.94	209.35	209.55	206.04	207.25	209.53	208.18	212.29	209.81	206.07	207.17	207	207.54	207.42	209.6	208.69	207.97	209.42	209.51	210.43	206.79	206.72
202.89	201.94	204.21	201.77	202.83	198.47	202.67	201.5	203.6	200.98	199.87	198.95	203.13	204.35	203.85	204.94	199.28	205.43	202.07	203.26	200.39	199.9	205.05	201.42	201.4	202.36	200.39	202.96	201.53	201.91	200.43	199.8	204.49	204.59	205.1	200.21	203.54	205.93	203.16	201.94	202.41	200.63	203.65	202.97	203.6	199.17	204.85	202.66	202.17	205.21
208.09	206.84	205.41	204.42	208.81	206.44	205.89	207.69	207.12	206.5	204.59	203.51	206.82	205.87	205.04	204.64	208.07	204	205.32	202.29	204.78	204.79	205.66	205.95	208.92	207.59	204.68	201.69	205.7	205.23	204.66	206.2	205.83	205.42	211.28	208.54	206.76	211.43	209.08	205.95	207.93	206.79	208.14	205.86	204.64	205.19	206.37	208.47	205.06	206.27
213.51	209.41	214.6	211.08	210.63	210.4	213.83	211.61	211.96	211.33	209.53	212.42	211.88	210.92	210.58	214.98	210.42	210.28	213.09	214.09	209.01	213.38	208.54	209.5	210.36	210.83	208.71	211.48	211.85	212.07	212.08	212.63	217.66	212.69	208.44	214.33	213.43	209.8	214.33	212.49	213.03	211.56	213.23	214.4	214.61	210.52	213.89	215.33	210.29	211.43
210.14	210.09	208.93	216.01	212.37	215.23	212.67	210.26	212.91	214.66	212.46	211.17	214.95	214.33	208.76	209.81	211.94	214.46	209.24	213.06	210.87	210.8	212.45	212.78	211.51	212.31	210.95	210.46	207.38	209.27	210.61	214.56	213.01	212.36	209.13	210.7	209.65	212.08	213.68	210.78	214.32	211.19	215.81	210.31	213.85	209.14	211.28	211.33	212.96	213.03
207.81	207.4	205.34	208.09	204.62	207.53	210.24	210.5	206.78	210	206.94	205.99	209.29	211.44	207.19	209.64	207.8	207.23	209.24	205.61	208.54	205.67	207.85	207.38	208.4	208.19	207.52	209.3	207.53	206.23	208.42	210.89	210.22	207.17	206.82	207.35	205.08	209.54	203.96	210.06	209.14	208.7	206.33	207.36	208.89	204.89	206.8	205.79	208.39	207.07
203	201.09	205.24	201.76	203.64	204.99	201.25	204.76	200.24	202.81	203.99	204.18	204.14	204.87	203.24	203.57	204.73	204.2	200.96	204.12	203.08	201.33	203.63	203.24	203.15	203	203.21	203.58	202.97	205.98	202.42	200.76	203.7	203.59	201.42	199.97	203.6	201.59	206.84	200.57	205.56	202.49	202.52	203.56	203.22	201.57	205.45	202.92	203.83	207.83
210.95	215.04	209.42	213.93	211.02	213.75	209.22	214.1	209.03	213.37	210.68	212.99	212.36	214.4	215.51	213.51	212.73	212.33	212.47	212.11	209.34	214.27	209.49	212.52	211.03	213.72	212.24	213.47	210.63	209.27	212.75	211.75	212.19	215.3	213.26	211.76	212.27	213.87	214.81	212.45	211.06	215.6	213.25	209.07	212.72	212.86	211.53	210.32	215.81	211.48
211.94	212.17	212.64	209.52	213.05	213.48	213.35	210.55	212.47	211.76	213.06	212.87	216.07	213.14	210.06	214.94	210.05	211.13	214.41	211.8	212.31	214.01	211.04	212.57	212.08	212.28	209.07	211.07	213.36	214.11	213.52	213.22	213.9	213.42	215.1	209.66	212.85	214.67	215.66	210.83	211.91	215.39	215.57	212.14	214.42	213.19	215.25	216.61	213.8	212.28
204.62	205.16	207.79	205.69	204.81	205.6	206.14	207.95	205.44	203.85	204.84	206.13	205.41	203.24	204.58	202.61	205.06	206.47	201.15	203.62	204.69	204.43	201.95	207.73	203.63	204.25	206.53	204.13	204.01	203.1	205.88	206.68	204.28	205.85	204.51	203.9	203.77	205.41	203.77	204.99	202.94	205.37	204.28	202.47	200.27	202.4	202.51	203.2	205.12	205.43
211.2	211.68	212.11	212.48	211.25	213.37	209.52	211.36	210.03	211.23	214.52	208.49	213.44	212.26	214.15	211.33	214.23	214.06	214.97	209.42	213.14	212.04	210.18	213.49	208.97	213.61	211.42	213.34	215.16	210.98	211.17	215.09	210.16	208.11	213.96	209.37	209.3	213.03	214.87	207.31	212.05	212.39	212.1	212.19	210.15	213.19	213.49	215.3	211.54	209.25
200.58	203.12	204.39	202.33	200.67	204.27	202.2	201.96	203.61	203.89	204.2	203.12	202.64	200.07	201.94	203.51	203.21	204.69	206.48	203.97	203.26	202.88	203.47	202	202.44	206.3	205.7	205.15	202.54	203.4	206.12	200.03	204.97	202.7	203.75	202.54	202.16	203.46	202.57	203.77	204.41	203.8	201.32	203.99	199.25	203.72	203.25	200.45	204.91	201.41
200.35	201.26	203.41	202.28	198.37	203.92	202.62	203.17	205.36	202.83	200.14	202.82	204.23	201.81	201.72	202.53	200.64	200.88	206.37	203.26	201.22	199.48	203.2	201.38	202.69	203.44	203.22	201.36	198.98	200.39	202.39	206.33	205.03	200.71	201.13	201.23	202.86	200.43	205.06	201.13	203.89	200.44	200.48	203.12	202.08	201.11	203.71	203.32	204.2	203.89
207.39	204.83	206.49	208.87	206.4	203.6	203.8	206.17	206.39	207.39	206.34	202.17	206.48	206.93	208.57	206.23	206.14	206.05	205.73	207.25	205.16	207.64	202.64	207.41	207.33	205.31	202.87	208.07	204.51	203.31	208	205.54	206.21	204.02	207.57	204.4	203.88	203.97	209.03	201.98	208.65	208.34	206.39	205.88	205.09	204.77	203.58	205.95	203.42	206.46
206.94	206.11	209.91	207.72	209.37	207.34	207.52	209.25	206.08	209.1	204.55	207.47	208.47	210.57	208.44	207.42	209.41	211.96	207.06	207.21	207.97	206.76	205.9	208.14	209.19	205.74	207.33	208.22	210.92	212.06	212.23	208.23	209	208.93	207.69	207.88	211.07	209.43	209.65	209.1	207.29	208.13	209.14	210.59	209.21	208.52	209.84	210.53	207.46	209.25
215.38	218.28	214.54	219.55	215.47	216.04	216.27	216.12	214.29	217.62	214.35	218.65	217.76	217.34	212	215.97	218.25	215.14	215.23	219.26	215.2	215.87	219.11	217.19	219.15	218.79	216.86	214.74	215.91	217.68	216.1	217.46	214.99	219.84	218.31	219.47	216.73	216.72	215.56	218.71	217.71	215.01	215.27	218.18	217.77	215.24	218.17	217.19	218.17	217.36
218.48	217.8	218.92	218.01	215.49	219.33	216.71	218.39	216.86	218.41	216.43	219.23	218.4	217.53	217.62	215.56	217.39	214.91	216.38	214.37	215.82	216.5	218.35	217.23	216.13	217.63	216.71	216.73	216.27	219.54	214.5	214.33	216.55	218.23	216.25	216	216.09	217.39	215.52	214.76	217.81	218.92	215.99	218.84	218.16	213.89	218.48	218.05	215.26	216.72
202.7	203.7	208.59	206.26	203.69	205.13	205.59	204.24	206.69	207.19	205.13	204.05	207.54	205.96	204.34	203.57	204.5	203.98	203.38	205.98	206.04	204.95	203.14	203.47	203.53	204.7	204.42	202.69	202.17	204.68	205.04	204.06	204.08	204.86	202.33	204.57	204.92	206.08	203.72	204.98	205.59	207.59	204.28	203.34	202.68	202.79	206.2	203.36	205.07	204.28
201.41	202.11	197.82	203.78	202.41	204.03	202.8	204.49	205.07	201.42	204.14	203.13	202.55	201.41	198.66	200.04	202.28	199.5	204.08	200.71	206.14	198.43	201.88	204.14	201.43	204.06	201.44	201.03	202.9	201.57	202.83	202.72	202.77	199.99	202.82	204.89	199.94	200.35	204.35	199.21	202.05	203.33	200.41	204.47	205.12	202.68	201.6	203.29	203.61	201.89
204.51	204.14	202.08	202.1	203.9	204.54	203.13	200.11	202.2	204.55	201.54	202.82	202.14	205.85	204.46	203.81	201.92	204.09	201.53	201.55	205.7	205.19	200.45	201.62	202.42	203.49	200.54	203.84	203.03	201.86	201.08	205.29	204.18	204.05	201.94	206.03	200.66	203.4	202.32	201.11	204.17	202.9	201.33	201.18	203.93	202.93	202.38	205.86	202.28	201.29
204.45	201.84	200.79	201.56	202.45	201.96	200.82	201.41	201.8	200.27	199.42	202.75	205.56	202.05	202.73	201.63	202.13	205.61	203.81	202.2	200.67	204.26	202.13	202.86	199.66	202.24	200.95	201.95	202.66	200.7	203.78	199.5	202.58	199.45	203.85	205.03	203.26	204.84	204.28	203.31	205.17	200.04	203.89	199.61	205.97	205.08	203.6	202.48	201.03	203.1
215.59	217.64	217.84	219.76	217.41	218.94	218.37	218.96	219.5	216.78	219.34	219.65	216.75	217.79	217.6	218.51	218.03	216.55	217.44	216.15	216.18	217.94	219.44	215.93	214.33	219.22	217.92	215.22	218.91	217.86	214.24	217.26	217.9	220.52	214.87	219.39	220.67	217.17	218.05	219.57	219.74	216.91	215.17	216.54	217.56	216.64	214.42	219.02	215.01	216.78
213.51	213.23	208.92	216.33	212.06	212.49	215.18	211.61	213.23	214.26	213.56	208.94	210.34	212.9	213.08	208.3	213.96	212.85	212.22	213.38	212.7	211.94	210.28	213.17	212.52	213.38	214.31	210.24	216.52	214.02	213.41	211.94	215.31	210.04	217.23	212.88	215.27	211.16	212.32	210.39	215.79	211.91	214.68	212.48	209.48	211.49	214.01	215.68	213.08	212.94
206.08	206.54	204.05	204.89	204.21	203.63	208.88	208.08	207.33	204.45	206.28	205.79	202.1	203.75	201.57	206.35	206	204.26	207.58	204.78	208.07	206.69	205.3	204.62	207.34	205.38	203.58	204.78	200.92	203.32	204.75	207.43	208.22	204.74	204.6	203.01	208.97	206.52	205.81	204.64	206.78	204.87	204.58	207.79	203.36	205.56	205.73	206.58	203.67	205.76
211.26	211.31	212.76	213.81	211.76	211.98	212.27	210.23	212.32	214.06	214.23	215.39	210.68	210.35	212.17	211.26	212.49	210.69	212.57	212.38	214.8	211.4	212.64	212.24	211.45	211.3	211.38	211.06	209.69	212.61	211.6	213.13	210.6	214.54	213.81	212.06	212.53	211.87	214.04	212.7	211.72	209.35	210.97	211.18	212.89	211.96	212.44	213.74	213.8	214.26
197.86	198.64	200.89	201.36	199.3	197.98	202.01	199.56	199.29	202.07	195.77	200.02	199.66	196.23	197.96	200.96	199.57	199.56	198.46	196.1	201.62	200.31	198	199.59	199.3	199.45	201.1	201.91	199.5	200.51	199.06	199.06	200.71	200.37	199.3	200.16	202.58	199.72	196.32	199.76	200.85	201.82	198	203.48	201.26	197.4	200.18	197.12	198.55	197.54
215.96	216.51	216.48	218.08	218.11	217.49	215.03	216.01	217.88	216.59	217.5	217.66	219.77	216.89	213.19	216.11	220.81	215.88	219.07	216.39	217.84	216.26	217.94	216.8	217.31	215.1	217.26	214.93	217.26	219.51	220.09	215.2	220.54	216.92	217.42	216.15	214.64	216.72	217.31	212.93	219.03	215.17	216.22	219.59	220.89	218.41	219.12	217.09	216.41	218.17
207.96	212.11	211.03	213.9	209.85	207.65	212.29	210.49	211.83	208.43	210.67	212.02	213.02	215.07	215.98	212.56	212.23	210.95	214.79	212.33	213.26	213	213.19	212.01	209.97	208.3	214.14	210.84	210.16	214.19	210.51	212.68	212.7	210.94	211.35	212.45	209.97	212.23	209.02	208.48	209.99	212.08	210.34	212.5	213.03	212.83	214.01	212	213.62	210.43
207.18	208.95	209.91	206.76	206.24	203.96	205.72	205.23	207.84	204.57	203.22	205.53	202.89	205.08	208.65	207.6	203.87	207.38	206.95	204.16	206.78	206.37	206.38	205.91	210.17	207.63	206.47	204.77	205.48	207.6	208.32	209.66	208.87	206.23	211.53	207.32	203.2	206	205.49	208.57	208.27	202.17	208.61	205.38	209.03	206.57	208.78	207.32	204.53	206.88
204.53	202.9	202.88	204.84	200.19	203.42	204.42	204.26	203.36	201.92	201.12	202.09	204.22	202.61	204.18	200.32	205.66	199.25	206.05	200.16	203.85	202.78	203.04	202.38	201.57	203.46	205.25	201.31	205.59	200.82	206.07	204.08	202.79	204.51	199.47	203.26	203.06	203.3	202.95	204.24	200.01	203.51	201.57	207.34	202.14	206.2	202.05	201.69	200.69	203.55
211.73	211.01	211.39	210.51	212.13	213.79	211.5	213.08	213.93	212.69	209.57	213.52	213.06	214.74	213.77	212.15	211.41	211.59	211.18	211.4	214.77	210.14	209.28	209.86	213.17	210.64	207.96	213.56	209.85	207.45	213.05	213.14	210.78	212.54	211.4	211.54	211.44	211.85	215.33	212.31	209.81	211.16	211.22	213.69	210.69	213.33	212.25	210.77	213.67	210.92
194.74	196.86	195.73	200.36	199.37	197.56	202.18	201.81	198.56	198.72	199.37	200.05	197.8	201.11	200.55	197.26	198.46	199.37	199.5	197	198.11	196.09	196.67	199	197.27	200.25	197.11	199.54	197.84	199.25	198.62	202.29	197.12	200.75	198.16	196.09	196.6	196.21	200.99	200.63	200.45	196.82	198.68	195.34	199.55	200.09	198.54	197.31	198.43	197.65
206.84	208.36	206.18	210.24	206.63	210.13	207.53	210.09	209.26	208.18	206.95	208.85	207.09	208.57	213.09	211.14	210.07	208.88	206.67	209.53	209.67	210.86	210.01	213.45	209.23	210.35	209.83	208.59	206.91	204.57	210.26	208.68	209.8	208.28	210.51	209.42	210.57	209.31	207.36	206.48	211.86	209.38	210.87	207.36	209.6	206.87	206.82	213.04	208.14	209.14
207.86	210.57	208.72	210.5	207.48	209.53	210.71	209.26	208.71	206.55	208.62	210.61	210.66	206.73	206.96	211.81	206.14	209.19	206.52	207.61	209.43	209.33	208.59	205.35	207.9	211.27	209.23	207.6	207.23	208.32	208.87	205.35	209.65	207.07	213.48	209.73	209.33	209.99	208.31	210.21	206.8	207.62	207.22	207.84	207.74	209.91	206.07	208.44	206.71	205.95
201.28	205.48	204.47	206.36	202.36	204.17	205.46	206.13	204.07	201.88	204.89	204.79	203.21	206.56	205.19	206.37	200.51	205	204.87	203.38	204.07	206.31	203.44	207.04	205.25	202.31	204.85	206.83	203.89	204.26	206.57	205.13	207.84	204.85	204.32	202.02	206.49	201.28	203.57	207.8	206.6	205.04	203.38	202.35	205.63	204.19	206.78	207.68	205.34	207.25
199.86	200.66	202.95	200.74	201.98	200.23	196.88	202.25	202.28	198.13	200.75	201.3	199.48	202.49	200.09	199.99	200.69	200.65	199.06	198.14	197.85	204.59	200.11	199.59	199.17	201.1	198.4	197.11	200.12	199.68	200.04	197.22	201.03	196.76	197.4	197.77	199.84	199.47	195.94	200.9	199.33	198.68	202.04	196.41	199.97	201.44	199.69	199.46	199.48	201.68
214.82	218.96	217.79	220.49	219.49	216.98	217.63	217.58	218.74	217.99	216.24	215.53	217.76	217.24	219.19	218.57	220.57	217.74	217.62	217.41	216.79	217.89	216.47	217.36	216.33	211.77	215.59	216.5	215.9	219.76	218.3	217.64	214.56	219.01	216.67	216.4	218.1	216.8	214.6	217.3	221.11	217.56	218.44	218.36	215.69	217.41	215.06	213.49	220.12	218.72
204.05	205.94	203.64	205.71	205.11	206.93	209.05	207.33	207.94	206.41	206.36	207	207.77	203.49	208.09	205.36	206.6	205.04	207	203.85	204.75	204.72	209.26	205.55	204.59	209.77	206.34	209.42	207.69	205.66	206.24	203.21	205.09	206.7	206.24	203.93	206.02	206.04	204.9	207.84	204.19	206.95	205.49	206.25	205.41	206.34	204.89	207.85	206.33	204.75
211.2	205.82	206.28	207.02	206.93	209.59	210.54	210.17	207.84	206.65	207.56	207.28	205.42	208.32	207.62	208.21	208.24	204.94	206.39	208.38	206.36	210.03	210.79	206.24	210.59	205.22	211.04	209.18	209.38	206.31	206.62	206.38	208.33	208.63	209.72	212.37	209.49	208.97	207.67	207.16	208.52	208.02	209.29	204.64	208.77	210.72	203.75	210.21	207.59	206.69
201.62	203.58	198.59	199.34	201.77	203.91	201.63	198.87	200.76	202.15	199.97	196.72	201.67	203.88	200.3	201.1	200.04	201.11	201.45	203.4	199.27	203.31	202.45	200.24	200.26	199.01	200.83	200.19	199.61	200.32	200.77	199.38	200.19	198.77	199.62	198.06	199	200.42	200.7	200.9	200.1	201.37	202.41	200.1	200.19	202.37	201.61	201.9	201.6	201.36
206.66	207.78	208.34	206.73	209.17	206.31	204.61	207.45	208.33	207.21	210.35	209.46	207.94	206.75	207.25	209.26	206.78	209.08	207.7	209.01	206.36	207.99	208.57	208.78	206.44	204.95	206.54	206.02	208.24	205.15	208.21	208.15	206.96	204.7	209.62	208.67	207.73	208.27	209.3	205.82	209.75	207.4	207.28	208.39	206.88	207.17	208.17	208.26	207.35	209.99
200.57	201.81	197.63	199.96	200.15	198.87	199.61	198.15	199.87	201.52	203.48	199.74	200.25	199.27	198.56	198.4	201.65	198.09	199.61	197.99	200.89	199.82	196.2	201.03	198.88	201.05	200.73	197.69	198.63	196.54	199.88	198.74	200.87	197.23	196.6	201.56	200.91	199.42	198.5	196.77	201.07	198.91	200.07	199.65	198.25	197.93	200.49	199.53	199.95	200.6
205.21	203.54	205.67	202.99	200.51	202.86	206.57	204.97	205.36	201.93	207.83	201.93	202.07	204.06	204.42	203.39	202.24	203.61	203.97	204.39	203.68	203.52	206.46	203.9	202.41	204.66	206.38	202.88	207.66	200.65	205.35	202.41	202.66	204.15	201.01	204.24	203.68	205.26	201.07	205.49	203.9	203.13	203.58	202.5	206.48	204.42	205.63	204.05	203.36	207.76
200.25	199.67	197.33	198.84	203.84	196.11	198.09	201.27	199.19	200.25	202.73	198.75	200.26	199.79	201.01	200.77	201.13	199.1	198.51	196.48	198.95	198.84	200.06	198.94	198.06	199.39	198.27	200.77	199.83	197.6	195.77	197.72	201.23	201.14	198.77	198.17	198.67	201.91	199.87	198.79	200.54	200.97	197	199.07	202.29	199.19	197.5	196.32	201.48	201.27
214.21	205.73	206.92	208.49	204.83	212.78	209.52	207.85	204.27	207.16	212.12	211.12	208.61	211.79	206.62	212.45	207.18	209.47	203.94	211.11	209.07	207.41	208.5	208.76	207.88	205.56	208.62	206.83	208.34	208.92	209.13	210.49	207.33	211.45	205.69	211.55	206.23	208.72	204.65	207.05	209.72	207.88	205.33	210.05	207.69	207.54	208.5	206.55	208.68	209.19
206.63	206.33	206.83	210.41	206.2	204.83	210.73	204.95	205.49	209.21	211.37	205.52	210.16	207.58	210.67	205.57	208.99	207.13	209.2	207.63	208.33	208.61	205.55	208.09	209.75	208.26	208.23	208.6	204.5	209.11	203.68	204.43	207.97	208.31	207.55	210.17	209.12	208.93	209.74	208.81	206.55	206.34	211.49	207.31	206.44	207.64	206.19	210.01	208.76	206.3
212.84	216.77	211.67	213.14	212.03	213.36	214.98	213.35	212.51	216.75	209.7	211.55	214.49	211.6	216.71	212.44	213.97	212.85	213.86	213.69	213.35	211.9	211.95	213.23	212.26	213.42	214.37	216.23	213.12	211.98	214.73	213	215.74	215.6	213.75	216.63	214.65	215.86	209.92	215.3	214.97	214.97	210.72	216.6	214.35	212.73	215.48	211.69	212.05	212.87
198.41	198.12	200.49	200.05	201.73	200.85	200.08	197.57	199.55	202.8	201.24	200.37	199.52	201.85	201.05	201.03	200.83	195.95	200.02	200.5	196.55	199.02	202.72	201.66	201.13	204.04	197.2	198.17	199.85	198.26	199.86	198.67	200.76	201.5	203.54	200.4	197.77	201.53	200.59	201.82	199.98	201.31	199.34	200.82	201.83	199.71	201.05	199.84	199.15	201.88
204.36	201.96	206.16	201.1	203.28	203.51	206.23	206.04	202.89	207.02	207.65	201.42	202.57	200.91	203.26	202.15	205.32	206.26	199.06	204.61	203.36	202.13	201.45	201.62	207.97	201.98	202.52	200.77	203.28	202.72	199.27	201.25	202.98	202.02	203.51	201.86	205.8	205.31	200	203.66	201.06	204.68	201.99	200.81	204.86	202.52	202.28	203.49	201.57	200.93
209.1	209.03	207.21	206.62	207.89	210.59	208	209.05	208.83	207.06	209.13	209.15	206.51	206.28	209.97	206.91	203.91	208.76	207.84	204.48	208.21	210.96	208.68	207.55	207.08	207.22	209.99	210.71	206.36	206.74	206.79	209.54	206.77	208.08	205.68	207.73	209.63	208.66	209.37	208.4	209.21	209.04	206.73	206.4	206.98	205.81	207.29	209.01	205.88	206.68
205.69	203.88	204.64	205.37	202.49	203.89	205.11	205.38	203.86	204.82	205.65	199.2	202.6	203.04	203.08	203.89	200.77	205.68	204.01	201.19	203.46	201.25	202.07	203.18	203.99	205.4	205.34	205.33	202.5	202.2	203.82	205.53	201.81	206.99	203.94	204.54	204.27	202.75	203.31	204.55	202.45	202.38	205.77	202.29	204.68	199.02	202.8	205.77	205.39	207.03
210.15	209.76	208.7	207.01	208.93	212.11	206.72	206.25	205.24	208.53	207.54	210.37	206.9	209.71	209.2	207.1	210.03	208.77	206.36	208.36	207.27	208.92	209.75	210.62	209.23	209.33	209.03	207.99	208.42	206.63	207.34	207.18	210.03	209.68	208.91	211.17	210.98	207.35	206.25	209.26	204.6	208.9	208.56	209.76	205.01	211.11	209.99	211.23	206.21	209.86
202.48	208.27	203.97	201.88	207.47	205.34	203.73	203.59	205.95	204.65	203.47	205.77	205.9	207.07	202.75	207.14	205.22	204.54	202.27	206.11	203.75	203.71	202.57	204.39	203.55	203.87	205.61	204.69	203.36	204.89	206.07	207.03	204.36	206.25	205.88	203.51	203.86	201.81	209.36	206.84	204.66	204.26	205.24	205.05	204.11	206.34	206.97	203.28	205.75	206.12
201.17	199.73	202.43	199.99	203.05	196.85	198.59	198.26	200.32	200.75	199.77	199.81	200.36	196.74	198.91	198.14	201.08	195.84	200.24	200.91	198.82	200.89	199.08	198.64	197.52	200.29	197.35	201.67	199.44	197.63	199.55	201.44	195.63	202.84	197.1	196.89	198.13	200.97	199.61	200.2	201.17	200.36	201.43	198.2	201.46	202.57	198.71	200.64	199.14	198.73
212.59	212.8	212.76	210.88	210.93	208.59	212.91	212.73	207.98	212.47	213.53	211.35	213.43	209.77	211.76	209.56	210.56	210.35	213.18	210.54	211.81	211.85	208.05	213.72	214.13	211.95	211	208.47	212.51	211.17	213.24	210.25	213.55	209.86	212.8	212.46	210.94	211.91	209.6	213.89	210.58	210.15	208.92	210.9	213.63	214.6	213.93	212.17	210.6	211.59
216.05	215.37	217.86	218.35	216.87	219.81	217.2	219.52	217.99	216.18	214.84	220.89	219.29	218.12	216.77	218.74	218.76	219.39	217.87	216.85	217.77	215.69	215.79	218.54	215.61	214.17	214.44	216.25	219.49	214.97	215.12	215.69	217.74	217.34	217.56	216.38	218.62	215.62	214.58	213.31	217.81	212.5	220.23	217.33	218.36	217.36	219.42	216.63	215.29	216.29
197.42	196.95	194.25	192.99	195.71	196.46	194.99	197.18	195.23	194.45	195.82	191.67	194.74	199.35	195.3	194.92	197.08	198.43	194.84	194.67	193.83	194.17	192.93	195.86	196.62	194.09	194.26	196.06	193.62	194.63	197.3	191.96	194.16	196.93	193.4	196.9	192.23	197.92	196.92	194.94	195.29	196.46	196.11	192.26	194.85	195.82	196.82	192	194.59	193
201.93	205.52	202.02	204.06	202.15	203.56	202.96	205.77	206.9	201	204.58	201.32	204.18	204.98	203.2	202.78	203.61	203.27	201.43	204.05	203.89	201.03	202.89	203.7	202.64	205.08	205.02	204.3	202.41	202.2	204.35	205.04	201.51	201.82	204.18	205.31	199.07	205.35	202.71	199.96	202.97	202.74	201.12	201.9	204.92	201.12	204.44	199.97	203.45	201.69
214.36	213.94	214.15	212.68	212.37	211.81	214.14	216.01	213.21	214.02	213.07	213.96	209.98	216.91	213	213.53	214.61	214.46	215.99	212.48	207.98	216.62	216.72	213.93	211.24	213.85	214.48	212.8	217.03	212.67	212.2	215.06	213.55	214.75	209.83	210.26	216.22	212.78	212.91	211.63	212.37	210.98	212.94	213.09	214.08	211.32	215.48	213.93	212.7	210.68
212.04	208.53	212.64	208.14	211.72	205.97	210.3	207.46	208.78	207.11	206.41	208.62	208.36	209.23	207.29	209.71	208.99	207.6	207.56	209.13	208.28	206.63	207.64	211.57	209.71	208.04	209.16	208.76	210.08	209.64	208.04	208.24	208.05	210.6	205.97	207.97	208.52	209.85	211.34	209.79	206.14	208.08	210.71	207.46	208.85	206.97	211.07	209.25	208.98	207.37
208.81	209.67	211.55	210.69	207.76	208.41	208	211.3	211.58	210.29	208.89	208.41	207.8	208.24	209.53	210.92	213.4	205.18	209.63	207.62	207.37	207.95	213.18	205.76	207.86	209.45	206.42	207.21	211.14	211.73	210.85	209.41	210.81	208.49	208.76	208.62	210.44	209.91	210.11	210.27	207.31	207.38	210.85	209.8	208.6	208.4	214.26	209.32	211.52	209.5
208.22	208.75	209.72	210.33	207.68	208.24	205.35	206.46	207.36	208.45	207.58	206.59	207.56	207.05	210.88	207.13	209.96	210.48	206.56	202.74	206.2	209.29	207.41	209.05	209.52	209.18	207.66	207.66	207.84	208.34	209.2	208.23	207.17	205.73	207.95	207.58	207.65	207.01	206.46	206.76	211.01	210.11	211.36	211.43	207.11	210.71	209.22	207.67	209.51	205.64
202.71	206.39	204.37	204.37	200.47	205.4	205.25	204.88	204.74	203.7	204.65	205.47	203.43	205.78	200.22	203.42	202.7	203.04	205.47	201.56	206.29	205.65	205.18	202.91	204.1	206.34	206.62	203.08	205.55	203.86	204.11	207.87	204.38	202.37	207.39	205.49	206.25	205.39	204.09	204.28	203.21	204.78	203.53	202.7	203.62	205.63	205.73	202.73	205.4	204.37
206.43	202.54	206.34	208.57	206.67	207.62	208.81	211.59	206.94	208.6	205.26	210.63	206.03	207.18	208.48	209.42	210.97	207.7	207.49	209.08	208.67	208.25	205.32	208.68	207.03	207.72	213.1	207.81	209.65	207.52	206.08	208.06	206.42	207.35	207.88	209.15	207.62	208.09	211.12	208.38	209.93	206.27	209.54	206.06	206.6	208.05	209.36	211.89	207.83	208.61
210.72	213.37	210.33	209.7	211.16	208.61	210.13	212.87	212.36	212.41	212.71	211.91	210.51	212.81	210.23	210.57	212.33	208.61	209.49	209	213.16	209.19	211.77	216.73	211.86	215.11	211.09	214.11	212.02	207.54	214.43	213.84	210.69	211.77	209.98	211.08	210.05	209.98	211.92	208.44	213.67	213.38	210.71	217	211.28	210.93	208.2	209.98	213.05	211.24
213.63	214.05	213.87	214.29	212.95	212.86	213.71	214.04	208.69	213.93	214.02	213.47	210.25	211.95	212.99	212.16	209.73	212.47	214.27	213	208.46	215.75	213.46	214.71	214.86	212.87	211.1	210.88	210.51	213.27	209.55	214.55	212.24	212.88	211.78	211.57	213.31	213.14	214.52	212.08	212.82	212.53	210.71	211.45	213.59	215.35	213.05	213.43	211.71	210.77
198.62	198.41	197.91	197.17	195.66	197.48	199.68	198.23	199.64	194.08	196.23	198.68	199.99	197.58	198.84	199.77	197.43	200.55	200.89	200.51	199.36	199.01	202.18	201.16	197.33	195.34	201.33	195.91	200.19	199.94	203.18	200.52	200.01	199.87	201.23	202.32	196.63	197.98	199.84	200.71	201.71	198.42	197.66	199.08	202.99	200.87	199.72	198.39	202.85	198.34
193.31	193.77	196.69	194.97	192.32	194.23	197.36	195.41	194.9	194.59	195.59	196.8	192.91	195.37	192.11	192.15	193.36	194.08	195.85	195.51	194.51	194.96	196.41	190.59	192.4	196.11	195.54	193.7	194.01	194.47	196.35	195.92	193.13	196.59	194.6	194.06	192.09	194.55	194	193.91	193.19	194.1	192.68	197.93	195.85	193.08	195.4	192.73	195.52	197.1
201.59	204.33	199.18	201.82	203.49	205.19	203.01	204.87	200.05	202.94	201.81	203.93	202.78	205.02	203.39	202.9	202.61	203.13	201.84	204.83	202.1	200.24	201.58	203.69	200.26	201.66	202.37	202.41	203.74	202.38	204.63	202	203.07	202.97	202.63	203.61	202.76	201.5	198.36	201.48	203.75	201.18	203.09	201.88	203.16	202.47	201.48	201.12	199.37	202.98
214.17	214.2	214.67	213.18	209.57	210.29	210.67	213.71	211.42	213.48	211.22	209.99	213.4	212.77	212.87	213.43	209.62	212.22	214.07	212.44	211.12	213.4	213.3	213.06	211.44	210.01	212.69	213.88	211.92	212.65	216	213.65	213.38	209.69	213.29	214.27	214.7	213.07	209.94	206.36	212.33	214.33	214.94	210.24	214.24	213.39	210.79	210.69	213.06	212.1
211.81	209	211.59	209.68	211	211.99	210.55	210.94	210.56	210.95	211.07	209.93	209.03	212.84	211.81	211.6	214.17	212.56	212.52	213.27	213.9	213.98	210.76	212.85	211	209.95	214.8	214.12	211.72	212.98	211.87	212.98	210.83	214.05	212.87	212.99	212.93	213.01	211.92	212.72	211.64	212.51	212.1	213.19	210.17	210.65	208.94	208.82	209.47	212.58
212.27	206.31	212.09	209.54	215.27	211.15	210.18	209.76	212.06	208.65	212.31	213.23	213.5	206.2	212.34	212.66	210.14	213.55	212.83	211.24	211.41	213.07	210.22	206.49	212.66	212.91	210.77	212.14	211.82	211.81	209.29	215.7	212.5	208.58	212.24	210.25	210.67	212.61	210.44	210.65	214.94	213.11	211.31	211.48	212.59	212.89	216.2	213.86	207.08	215.04
202.91	202.71	202.42	203.8	200.77	203.56	204.79	202.58	207.8	204.11	200.13	204.84	201.96	203.47	205.91	204.12	205.16	206.61	203.16	201.75	202.15	201.84	202.19	204.07	204.06	198.89	200.18	202.99	203.13	200.53	203.03	203.09	202.09	202.21	204.14	206.21	203.81	203.84	206.18	204.74	203.28	202.84	204.46	204.91	202.01	202.37	204.29	205.13	200.4	204.36
198.23	201.01	199.09	200.25	199.36	198.38	202.33	198.96	198.45	200.5	200.92	203.78	198.17	200.23	200.37	201.22	201.5	199.98	198.69	201.36	200.2	199.58	199.62	201.92	198.31	199.74	200.85	200.52	202.91	201.88	199.14	198.01	199.92	198.38	202.28	201.92	199.36	202.12	200.64	199.96	199.85	199.03	200.43	200.26	199.21	201.35	202.14	204.54	204.25	200.27
208.3	206.99	209.12	203.42	205.63	212.25	207.42	202.89	209.57	207.41	206.54	205.67	207.61	208.03	205.8	207.68	207.35	205.68	207.04	205.01	203.97	205.23	207.89	207.43	206.42	206.33	206.77	208.35	205.94	206.26	204.54	206.73	207.22	208.94	206.7	205.34	205.58	205.5	205.85	204.18	203.6	205.78	207.3	206.58	207.5	207.79	209.43	205.88	205.48	208.34
207.81	209.96	209.61	207.32	207.95	210.21	208.63	210.4	210.8	206.35	207.14	209.62	209.06	209.44	206.58	211.2	210.75	208.08	206.55	210.49	209.02	208.17	206.73	212.08	208.17	206.96	208.9	208.08	207.87	210.9	209.98	210.6	208.99	209.98	208.5	211.53	208.71	211.69	212.5	208.57	210.03	207.66	206.03	209.73	210.69	210.6	207.05	211.45	212.24	210.26
208.1	210.05	207.56	209.4	210.68	208.22	211.71	210.45	207.47	207.17	210.55	207.51	207.97	208.41	211.58	210.53	207.88	209.3	207.92	210.76	210.17	209.9	206.56	213.03	207.22	209.11	210.11	208.26	204.91	212.03	209.6	209.2	208.8	207.37	209.12	212.23	210.88	209.16	209.52	202.86	207.33	207.31	207.95	207	208.97	207.47	210.14	210.23	209.71	208.53
212.18	209.65	213.77	210.36	213.57	212.48	213.5	211.79	212.93	212.56	209.86	212.9	210.06	214.71	208.96	213.13	211.3	211.01	209.48	211.68	211.89	211.63	212.77	212.65	210.92	209.15	209.75	212.3	212.11	208.13	214	214.11	210.96	211.76	215.44	212.06	211.43	212.31	214.51	213.93	209.85	210.13	211.75	210.58	210.64	210.89	208.55	208.99	209.8	212.98
201.8	198.47	198.05	197.39	196.27	195.75	197.49	197.51	198.83	200.11	198.46	198.95	197.67	195.98	198.47	198.6	198.85	196.19	198.57	199.4	198.99	198.22	200.29	197.66	198.73	202.02	199.85	196.71	198.99	197.05	200.48	193.87	196.78	200.09	199.95	201.46	198.08	200.95	195.28	198.37	198.2	197.54	196.03	197.86	194.1	199.11	198.11	195.55	198.51	197.4
207.97	208.36	206.67	209.35	206.9	206.38	207.16	208.44	211.11	207.18	207.38	211.37	210.43	209.68	207.96	210.15	208.99	206.62	209.26	208.54	209.43	207.67	205.03	206.1	207.78	207.77	207.72	208.1	210.13	209.19	208.2	204.55	210.27	206.74	204.85	209.53	208.94	208.69	206.82	207.77	207.05	207.66	209.11	205.8	208.34	207.11	207.31	211.13	209.06	209.44
202.13	206.74	209.74	208.96	203.71	206.67	206.7	206.54	206.91	208.12	206.83	208.95	207.53	205.1	208.18	203.89	207.87	206.21	207.48	204.6	208.93	205.73	206.05	205.12	205.91	206.19	206.19	209.14	206.83	204.25	208.66	204.53	208.12	205.9	206.51	206.86	206.98	206.04	206.87	207.13	206.08	206.08	204.66	207.08	207.88	204.94	208.7	208.76	205.98	206.89
204.11	206.16	208.66	207.63	206.98	208.82	204.54	201.88	204.87	203.99	202.42	206.51	204.61	203.74	205.56	206.76	204.97	202.55	207.84	204.68	202.62	202.64	203.3	204.98	203.87	204.73	205.1	203.24	205.71	204.54	204.01	206.02	203.59	209.44	203.68	202.57	204.02	205.33	202.92	204.99	206.98	206.1	201.56	202.11	205.38	205.93	203.16	206.48	201.6	202.34
211.65	213.55	209.9	209.85	209.88	212.25	210.15	213.85	208.14	210.58	209.12	209.89	210.51	213.54	212.02	212.75	212.17	210.17	211.47	215.13	212.31	212.88	211.66	209.94	210.67	214	215.3	212.3	211.93	210.61	209.66	213.59	209.42	214.7	211.84	208.86	212.68	210.05	212.91	208.67	211.19	211.62	210.64	213.04	210.84	210.79	212.14	211.13	213.05	213.54
210.37	205.6	208.89	209.39	209.31	206.89	205.68	207.11	208.75	206.19	210.42	207.54	207.84	204.86	208.87	205.88	210.23	207.53	208.08	205.93	208.46	207.21	207.91	204.09	205.45	206.7	211.22	210.83	207.38	209.83	208.92	207.98	206.59	206.7	205.15	211.35	207.39	205.15	208.78	205.55	206.96	208.62	205.34	207.09	206.66	208.55	208.14	210.3	206.91	206
199.25	198.66	197.7	195.76	195.62	196.28	201.19	201.59	199.48	201.8	197.51	195.83	197.6	199.16	195.64	197.43	196.85	201.95	198.42	198.53	201.51	200.1	197.34	198.92	200.31	195.36	198.72	199.77	199.15	198.89	201.58	199.53	197.45	198.08	200.92	200.09	196.11	198.71	202.12	198.04	196.28	199.76	197.37	199.76	198.43	198.14	201.23	200.03	200.86	198.94
211.3	205.93	209.98	207.49	205.28	205.34	205.93	209.2	210.41	207.71	204.39	208.43	206.87	208.45	206.42	204.45	206.45	206.26	208.69	209.8	206.53	211.82	206.55	208.24	206.23	210.69	205.38	207.57	205.46	209.45	209.08	205.77	208	204.7	203.48	207.45	208.56	207.45	208.5	209.24	204.78	208.23	210.18	207.81	207.11	209.36	205.06	206.37	209.84	210.65
207.67	209.69	210.02	209.94	208.01	207.44	210.92	208.12	209.6	210.41	207.06	208.62	206.52	209.74	207.13	208.27	207.67	209.33	209.76	207.39	208.83	210.33	206.22	207.94	209.57	209.99	208.08	211.8	209.3	209.85	206.53	209.96	208.45	206.12	207.98	210.46	211.29	209.84	209.94	207.73	211.26	208.15	206.63	210.21	211.27	208.23	208.22	211.46	208.02	208.13
213.72	212.37	212.98	213.57	213.88	206.81	212.91	212.26	211.65	212.11	211.22	211.82	211.99	215.24	210.55	209.95	212.82	213.07	213.86	211.44	208.89	211.03	211.51	212.88	214.16	211.22	211.3	209.9	210.34	213.79	212.21	209.33	210.37	212.7	214.1	213.42	212.37	214.56	210.02	212.62	213.83	210.7	214.89	210.09	210.99	210.47	213.23	212.8	212.52	209.03
206.81	212.29	211.74	208.75	211.81	213.33	215.01	211.97	213.32	211.33	213.02	213.1	213.81	210.35	209.57	209.48	211.37	209.17	212.11	214.65	212.08	215.14	207.74	212.73	211.6	209.8	212.3	216.47	212.18	210.71	207.9	211.42	209.92	210.42	212.32	211.6	211.34	211.78	210.64	212.34	212.68	215.73	214.7	209.05	213.29	209.79	212.3	210.35	209.36	209.27
201.23	198.48	202.69	199.44	203.12	198.32	203.14	200.95	201.89	199.76	203.27	203.13	202.45	201.26	202.28	202.92	201.85	200.97	198.11	198.87	202.89	197.97	200.59	198.39	201.04	198.45	200.41	201.99	199.51	199.24	201.72	200.91	198.89	201.69	199.52	199.5	198.85	200.29	201.7	198.98	199.57	199.2	197.54	198.32	196.54	202.59	197.06	197.74	199.47	202.32
209.14	207.3	204.44	215.45	210.01	207.8	209.21	208.45	211.93	210.59	206.9	207.8	209.15	209.96	205.47	211.83	209.33	209.93	208.95	208.19	209.45	209.72	209.55	211.36	207.01	210.24	209.22	208.35	207.97	209.18	211.24	207.46	206.98	212.96	206.53	211.18	205.8	210.48	210.03	209.35	210.63	207.67	211.29	205.92	208.3	208.73	207.84	210.49	207.85	206.28
217.41	218.95	218.28	218.78	217.55	215.35	216.02	217.18	217.45	215.72	218.98	214.01	219.58	218.44	219.03	217.1	220.73	220.57	219.09	216.95	222.46	216.42	216.8	216.11	218.06	219.35	215.25	219.33	221.25	216.76	214.65	216.59	215.66	218.72	217.69	215.25	218.02	218.74	219.29	217.37	220.28	222.05	215.35	219.06	214.02	215.29	220.64	218.4	215.51	217.24
200.16	197.57	199.93	198.79	198.24	195.34	197.03	197.3	198.47	200.9	198.24	198.51	196.48	196.15	198.49	198.38	196.58	197.72	196.79	198.54	198.16	199.39	197.52	199.7	197.05	196.85	199.82	194.99	198.18	196.97	198.35	199.07	200.36	196.45	195.09	197.62	199.44	199.43	197.84	199.28	200.82	202.02	198.79	197.46	196.22	201.1	199.16	199.33	199.59	200.11
214.42	207.59	211.44	207.27	209.21	209.53	205.96	206.78	209.68	208.98	207.35	207.51	208.92	212.6	209.27	209.93	208.2	210.21	210.21	206.62	206.67	206.81	207.77	210.46	208.44	210.71	209.24	208.47	206.09	210.3	211.13	206.11	206.9	207.33	209.66	211.06	203.08	212.7	207.77	208.6	207.88	209.18	208.69	209.25	207.78	206.43	206.41	207.48	211.43	211.64
208.78	211.79	209.5	209.31	213.9	211.59	210.1	207.98	211	209.2	213.17	212.05	210.21	205.33	210.73	212.52	212.38	213.81	209.91	211.3	213.85	211.55	212.24	212.44	211.09	212.21	212.93	211.49	212.5	215.58	211.86	211.39	213.72	211.91	210.11	208.88	212.27	211.73	211.14	214.58	209.9	209.73	209.82	207.97	212.42	210.29	210.71	213.34	210.76	211.17
202.75	204.51	205.11	203.83	203.78	206.22	204.05	203.02	202.38	207.88	201.76	202.64	205.48	203.31	203.85	204.46	202.37	202.64	205.07	203.62	204.7	206.59	203.72	204.01	205.61	209.1	205.51	205.47	202.3	203.34	205.37	204.99	205.43	205.22	206.65	205.51	205.01	202.55	202.74	205	202.78	204.28	203.44	203.86	206.21	203.61	207.38	200.94	206.15	201.07
195.26	193.29	192.51	194.15	193.99	193.31	194.29	194.78	195.8	193.43	196.22	195.4	196.4	195.25	193.93	193.74	194.74	195.4	195.25	191.89	193.1	193.42	191.99	193.07	191.23	194.83	193.61	198.1	193	194.14	193.8	193.75	194.16	194.32	193.06	192.84	194.59	194.01	195.95	193.49	197.57	194.38	194.13	196.68	189.43	193.55	193.15	192.1	195.96	194.71
212.13	213.44	214.21	213.78	214.32	213.58	210.17	213.18	211.05	212.34	212.25	216.51	213.78	212.43	210.74	214	215.51	211.86	213.81	214.15	214.14	209.86	212.28	209.79	212.87	212.09	213.52	208.4	216.24	213.06	214.56	212.83	213.19	210.75	213.64	215.44	213.13	215.44	209.8	213.44	216.33	212.63	214.55	213.56	213.24	215.03	212.49	217.78	214.09	214.25
206.99	200.54	203.44	200.07	203.64	203.8	203.94	200.74	201.74	202.61	206.69	205.07	201.21	205.54	200.63	199.61	203.1	204.5	202.87	205.5	202.35	204.07	203.42	203.33	205.64	205.53	200.72	202.9	200.65	204.88	204.69	204.09	205.63	203.6	197.2	203.34	203.65	204.58	202.77	205.5	202.29	204.56	202.53	203.72	202.63	202.45	207.19	205.62	203.37	204.48
208.77	214.3	211.2	211.12	212.79	210.33	212.38	213.49	210.02	213.3	211.24	211.9	210.87	212.29	211.65	211.87	212.19	209.8	209.92	210.01	210.11	212.45	212.87	211.42	212.7	208.91	212.13	214.9	210.14	210.07	211.85	212.54	212.25	212.4	209.78	214.59	211.91	210.23	210.29	213.42	212.82	211.17	211.92	210.94	207.86	213.62	210.76	209.52	210.66	210.45
215.18	211.86	211.92	211.5	211.36	214.31	210.95	211.05	212.06	211.63	213.79	208.94	213.72	214.03	212.97	209.73	211.65	213.78	212.47	215.07	212.06	210.9	212.15	210.48	215.37	211.72	211.72	212.53	211.66	213.19	209.52	213.23	212.94	212.66	211.49	215.2	210.23	211.68	211.22	213.9	211.91	214.23	210.03	211.67	210.55	210.15	211.3	213.11	215.67	211.52
199.14	203.43	199.49	203.65	200.93	203.04	202.9	203.15	202.89	204.27	201.45	201.39	202.09	202.58	201.92	202.72	201.42	201.06	202.78	204.51	201.72	202.1	202.95	202.98	201.59	199.16	202.12	202.24	202.45	203.41	204.4	199.94	201.7	201.95	204.62	200.92	201.16	201.89	203.78	201.24	204.09	203.25	204.11	200.96	206.07	199.81	202.44	201.96	204.12	208.01
202.66	203.34	202.91	203.4	203.01	204.53	204.37	205.78	204.77	204.25	206.08	203.8	205.43	202.37	202.29	205.61	203.44	199.58	200.63	204.57	202.62	202.52	205.04	202.22	204.8	204.21	200.99	204.39	203.34	200.18	202.98	200.26	203.03	202.71	205.05	202.8	201.76	202.83	202.2	201.94	203.78	201.69	203.12	200.42	200.54	203.27	204.6	204.82	202.47	205.82
210.44	204.22	206.49	208.99	204.89	209	207.98	208.69	205.45	211.02	207.82	205.75	206.42	208.58	204.72	207.96	209.55	207.55	207.35	207.88	209.83	206.27	208.9	204.99	207.36	206.78	207.65	204.07	206.85	204.05	209.43	207.5	207	209.69	206.91	208.5	205.81	206.5	207.69	207.57	208.74	211.22	210.15	208.73	207.7	207.76	207.41	209.52	206.44	209.14
211.95	208.96	212.85	206.59	206.96	209.76	210.14	207.31	208.56	208.3	207.58	211.9	209.28	211.38	209.52	211.1	214.45	207.53	210.17	211.08	211.82	208.03	210.88	210.29	209.11	208.93	209.96	209.55	211.28	204.62	209.33	210.1	207.45	209.53	211.7	211.45	209.49	207.87	211.68	208.87	210.44	210.7	208.26	210.83	207.82	208.24	208.24	209.48	209.28	207.84
209.63	207.52	209.77	206.53	208.16	209.38	211.59	207.29	207.87	209.01	209.14	208.71	211.17	210.96	210.39	211.66	207.52	207.75	209.13	208.62	208.43	204.89	207.97	210.32	208.98	209.44	205.94	210.78	203.37	208.97	206.62	208.44	210.14	211.91	210.21	206.45	205.78	207.48	208.35	210.67	206.77	211.19	207.77	209.97	207.66	209.81	213.13	210.53	208.03	210.6
210.06	210.78	214.18	212.04	209.53	210.72	210.7	208.58	208.1	211.09	210.05	208.63	212.46	212.38	212.29	212.74	209.08	212.19	211.98	211.04	212.28	208.41	210.75	213.26	214.31	212.39	213.03	211.96	210.8	211.63	213.61	211.5	211.43	211.38	212.47	213.35	208.55	214.71	212.18	210.58	210.5	212.97	210.2	213.17	210.94	212.46	214.09	213.2	211.13	212.8
197.29	198.04	197.2	196.44	196.01	198.37	199.47	197.03	197.6	197.15	198.5	198.46	196.61	200.17	198.27	195.36	196.66	195.93	199.48	200.28	200.79	198.01	200.62	197.05	199.56	200.01	198.58	199.43	199.87	199.29	195.98	197.58	198.63	195.58	198.08	197.31	199.24	197.78	198.54	197.77	196.52	200.52	200.12	201.53	196.21	196.58	198.29	201.96	199.68	199.11
208.18	208.6	208.24	209.67	209.05	207.32	209.09	207.08	206.94	206.39	209.61	208.98	209.04	207.04	209.7	210.03	208.4	209.18	208.93	208.35	210.6	209.37	209.8	209.2	208.41	208.66	207.4	207.99	207.29	207.52	205.77	208.66	212.21	205.95	209.79	208.32	208.54	208.99	210.18	206.95	209.08	205.75	207.86	208.98	211.44	211.39	209.58	205.42	211	206.03
213.27	212.66	211.49	213.37	215.45	216.38	216.5	213.99	211.93	214.89	212.9	212.52	215.16	212.48	213.08	211.54	212.83	214.35	213.53	214.44	212.61	214.76	214.31	215.99	214.15	212.87	213.97	214.84	217.27	213.24	213.38	213.87	216.05	213.32	213.01	212.36	212.67	214.75	215.04	216.17	213.03	213.4	212.5	213.51	217.28	212.67	216.23	214.56	214.86	212.3
208.86	204.38	210.42	206.77	205.89	209.1	211.53	206.94	209.18	204.68	207.43	209.45	206.93	206.29	208.14	208.16	205.38	209.76	208.87	208.27	206.34	208.05	207.11	205.35	205.61	209.9	210.38	207.17	207.15	206.28	209.65	209.59	208.41	209.24	208.52	208.2	206.47	209.82	206.96	204.76	206.71	206.15	210.07	204.01	212.32	204.73	208.03	210.1	207.93	209.83
208.83	211.4	209.72	208.04	207.67	205.08	208.72	208.38	210.6	210.53	206.72	213.38	211.86	208.98	207.78	208.31	210.74	210.94	207.63	208.73	208	207.83	206.54	206.45	208.05	208.14	206.98	208.55	209.62	207.84	209.11	210.24	209.35	209.55	208.79	206.01	208.99	209.86	206.33	207.2	209.35	207.27	210.14	207.66	209.1	204.45	212.46	209.14	208.19	211.5
210.13	207.65	206.64	202.65	206.78	207.56	206.79	205.95	208.76	207.23	208.28	205.66	205.88	207.37	205.74	205.1	208.39	207.41	205.97	204.12	208.26	207.59	205.22	207.56	209.19	207.61	206.62	203.34	207.96	204.35	207.38	204.95	207.29	206.97	210.54	206.02	206.03	203.86	207.1	210.79	208.31	204.24	206.1	206.11	203.82	205.75	204.46	204.93	209.03	201.16
214	212.08	213.77	212.38	214.83	210.14	211.98	212.6	211.28	213.49	210.6	215.77	212.11	214.4	214.71	210.92	207.29	210.51	214.23	214.28	212.72	213.06	207.29	211.41	212.97	209.27	209.02	213.1	211.92	214.21	211.37	212.96	212.04	212.19	211.99	208.98	212.41	212.49	213.69	209.77	211.91	211.41	212.64	209.16	213.07	213.53	211.31	212.23	210.38	212.51
209.6	209.25	211.68	209.81	208.93	212.73	212.31	211.34	212.66	208.82	210.58	213.42	216.45	212.58	208.9	210.55	214.41	211.4	210.49	210.92	213.59	212.77	211.15	208.92	212.66	214.04	208.93	212.34	214.27	211.91	210.57	210.87	213.91	213.81	207.91	212.26	210.7	209.84	209.34	209.76	210.41	210.12	214.99	211.52	215.16	210.37	213.04	211.89	210.18	211.75
217.29	219.44	216.47	217.5	215.83	216.82	218.11	215.33	216.64	219.68	218.32	221.72	216.42	218.81	215.97	216.33	217.87	215.37	216.35	216.57	218.11	216.8	214.41	217.56	219.86	217.98	217.24	215.6	216.6	215.25	215.09	219.51	217.98	217.95	219.04	216.44	217.73	217.37	219.51	215.35	218.05	213.76	219.11	215.47	215.53	214.74	218.94	219.14	217.51	215.31
202	201.76	201.44	199.52	199.08	201.2	198.73	200.58	198.53	200.59	199.06	203.38	199.72	202.1	198.62	201.09	198.8	200.39	199.36	203.15	201.11	203.38	198.96	201.22	203.18	199.98	201.45	201.53	202.99	201.25	200.92	202.39	201.77	202.77	202.09	199	199.24	199.08	199.76	198.53	200.25	202.32	201.41	200.69	202.04	203.68	200.16	198.28	202.28	200.59
206.43	202.05	205.42	205.08	206.02	206.37	207.4	206.07	204.9	205.73	203.61	205.51	207.73	207.98	205.28	204.15	203.63	205.19	206.34	203.85	206.94	204.32	207.74	206.83	205.59	209.23	205.87	204.47	204.76	207.86	203.49	207.37	205.41	208.85	206.37	208.31	207.55	203.07	205.36	205.15	205.4	206.5	204.48	207.82	203.58	207.59	207.86	204.4	209.42	203.56
215.49	214.17	215.91	219.67	217.15	218.03	215.14	218.36	217.9	217.17	215.1	217.23	216.05	218.21	220.48	215.6	215.18	217.13	219.88	216.85	215.81	219.71	217.45	217.95	218.39	219.99	218.17	216.05	215.87	216.92	215.13	217.07	216.13	219.18	217.52	218.55	218.68	217.44	215.27	216.5	216.99	219.04	218.01	218.03	217.49	217.36	220.29	219.8	214.99	216.2
200.84	199.32	203	204.97	202.16	205.11	204.13	203.73	203.28	204.78	204.38	205.28	201.24	202.54	202.68	204.61	205.43	202.74	202.45	203.73	201.15	204.8	203.91	202.24	204.22	204.82	205.87	202.46	203.56	202.39	200.2	201.13	201.62	200.61	203.27	206.41	209.1	205.77	204.98	204.51	199.61	202.68	202.97	203.45	203.57	204.3	201.79	204.64	201.49	203.96
204.51	205.13	210.38	209.06	208.31	207.63	209.37	207.91	209.22	203.55	206.07	208.63	209.84	204.56	207.41	204.6	209.87	204.94	208.59	206.24	212.13	205.7	209.87	211.27	206.47	208.54	208.19	203.9	204.58	208.17	208.65	209.8	208.68	205.9	208.4	207.94	205.79	205.85	205.1	208.32	209.52	206.62	206.6	208.66	206.26	205.65	205.82	207.96	207.97	209.04
205.42	207.85	212.14	209.06	205.84	208.06	210.32	206.71	208.1	204.5	208.82	207.25	210.82	206.54	205.7	208.94	210.61	207.45	207.96	208.78	209.18	209.92	208.14	206.65	211.17	211.36	210.87	208.04	210.87	210.83	210.82	210.61	208.6	211.35	208.83	210.69	209.82	208.22	206.09	209.33	206.76	209.21	206.44	207.51	210.86	207.9	208.59	207.57	206.84	210.87
198.56	200.87	199.9	201.62	200.3	199.89	202.28	201.27	201.19	198.87	200.54	197.99	197.76	199.35	198.5	196.43	196.86	196.52	202.65	202.03	199.9	200.01	198.63	197.29	196.89	198.19	199.21	199.51	199.11	199.68	196.88	198.43	199.56	200.89	198.17	199	201.91	202	201.61	199.2	201.21	201.3	198.59	196.85	200.31	198.24	199.63	196.82	198.08	199.77
209.66	212.57	209.6	212.1	211.4	211.54	212.44	212	212.87	208.44	211.7	211	213.41	214.44	210.71	214.25	209	210.56	213.59	216.21	211.13	210.06	212.75	212.32	212.83	213.59	211.84	213.21	210.94	209.8	212.02	210.25	212.23	209.51	214.4	210.04	212.63	211.68	211.23	210.04	213.64	209.5	209.85	211.34	211.27	206.44	210.45	210.88	209.93	215.12
214.83	219.69	216.44	218.37	213.69	218.37	218.39	218.78	218.43	216.15	217.55	217.26	219.74	216.6	218.77	217.63	218.02	216.03	219.92	215.99	217.52	217.3	216.36	218.01	217.52	218.13	217.68	217.78	216.16	219.91	220.09	218.18	220.35	219.5	216.42	218.76	218.64	216.09	215.84	216.98	220.36	220.54	215.99	218.66	216.4	217.74	217.49	216.86	219.8	218.45
201.17	201.77	198.32	199.04	203.42	202.58	200.28	199.91	198.35	201	199.03	200.74	200.93	199.21	198.47	198.9	202.24	198.44	197.08	202	200.11	201.56	199.16	199.36	197.86	203.09	202.76	199.89	200.56	202.03	200.7	202.84	198.17	201.12	198.47	203.45	199.41	201.25	200.45	200.91	201.73	200.08	203.73	201.91	198.84	197.97	200.02	197.41	198.78	199.66
218.04	217.21	218.71	218.88	218.17	216.25	218.68	214.87	217.63	216.22	214.75	217.49	214.7	215.98	217.21	219.1	219.01	215.28	218.43	216.35	216.73	216.89	217.51	216.18	217.05	216.37	217.01	217.7	216.84	216.32	214.33	215.67	215.15	213.29	216.87	216.01	218.12	216.21	216.65	214.88	216.56	218.77	217.99	217.9	218.25	214.76	217.14	217.67	214.64	218.38
201.94	200.14	201.69	204.4	206.22	202.46	204.11	203.2	202.94	206.11	202.16	201.89	204.37	200.59	203.34	205.37	205.64	204.11	198.96	201.05	204.02	204.54	197.77	202.78	202.44	199.84	203.69	202.79	203.42	200	201.89	205.53	203.81	207.57	204.6	203.47	204.49	202.43	201.74	200.44	204.76	201.65	203.65	202.23	203.41	203.29	204.81	203.46	202.74	206.47
199.23	198.25	199.87	197.16	201.02	197.27	200.84	199.24	197.11	198.07	198.29	193.87	197.08	197.05	200.08	196.32	203.64	195.94	197.2	195.84	198.48	198.46	199.12	199.43	201.3	199.15	196.29	198.73	197.84	196.35	195.88	198.94	198.39	201.06	195.39	196.99	199.49	200.29	202.06	198.37	199.33	198.04	201.17	201.18	201.41	198.9	196.64	201.53	198.27	196.71
210.43	211.73	209.62	212.5	209.8	214.68	211	212.75	212.32	213.66	211.21	212.09	211.34	211.29	210.47	212.85	212.76	211.8	215.11	208.85	211.75	212.53	211.56	210.71	211.76	210.89	209.85	212.62	216.05	211.5	212.93	210.63	209.97	211.45	212.51	212.25	213.55	213.79	210.57	212.17	212	208.46	212.8	211.08	211	210.25	211.97	210.49	212.73	213.62
217.59	218.08	216.22	215.44	215.97	218.02	216.25	217.51	218.45	220.09	216.92	213.38	215.79	216.8	217.14	216.56	215.86	218.09	217.33	215.13	217.18	217.53	216.77	217.15	217.24	215.64	217.8	216.71	217.26	216.71	214.78	214.91	215.88	216.17	215.37	216.15	216.2	217.45	215.45	219.63	215.21	216.83	215.99	218.43	213.99	217.28	217.49	214.11	219.01	215.87
219.17	218.13	218.36	218.6	220.37	216.02	216.46	219.32	219	218.91	217.37	218.43	218.41	214.79	216.86	217.27	218.67	219.54	218.73	217.71	217.13	216.31	217.03	217.09	217.8	215.64	218.3	217.82	218.89	216.95	217.12	216.97	214.69	222.04	220.12	215.95	217.89	216.63	216.81	218.38	217.89	217.68	216.29	218.31	214.09	216.59	221.38	219.58	217.71	217.31
205.65	209.84	207.92	204.53	205.71	208.18	206.46	208.57	208.86	210.22	209.9	209.51	205.74	208.2	205.99	210.03	210.43	212.31	207.97	208.08	209.42	208.43	211.16	207.97	207.49	208.46	208.09	212.06	210.55	209.66	207.35	206.69	211.04	207.82	209.01	207.11	210.19	206.81	208.83	207.68	206.23	207.81	207.97	208.26	210.21	207.76	207.54	208.98	207.17	206.1
202.06	203.84	204.85	200.99	201.14	200.11	202.24	200.53	203.09	201.64	203.82	206.91	204.05	202.1	199.2	202.45	203.81	199.61	203.62	203.19	201.36	203.03	203.66	204.03	203.1	201.7	200.41	202.76	202.58	202.87	205.2	201.44	204.77	202.27	203.29	203.09	203.42	202.76	204.11	199.21	198.61	205.6	198.27	203.8	203.93	203.68	201.42	201.19	198.32	201.8
208.07	210.97	206.53	207.35	208.63	207.66	210.42	209.9	213.27	207.79	206.22	213.03	207.19	205.66	211.11	208.5	210.54	208.42	205.6	209.42	209.06	210.91	205.33	208.82	208.49	209.7	206.5	211.22	208.99	206.93	209.91	211.68	205.86	210.3	208.49	205.73	208.86	211.19	208.88	208.4	207.91	207.51	207.43	208.01	209.43	211.57	211.48	209.07	210.7	208.25
200.58	202.02	198.9	203.81	199.57	199.38	202.11	203.2	200.63	200.26	200.55	197.58	200.19	203.38	205.96	201.51	199.44	201.27	200.55	201.34	202.27	200.75	203.92	201.94	202.17	202.18	199.39	201.18	201.77	202.82	201.5	202.62	199.97	200.26	200.99	201.79	201.92	200.56	199.41	197.6	200.3	203.42	200.5	200.51	202.25	201.46	200.25	206.65	201.52	201.41
200.93	203.36	205.92	207.78	202.72	202.17	203.89	205.12	204.1	201.48	203.74	206.4	202.02	203.53	206.94	202.57	202.08	202.59	200.87	205.41	203.9	202.26	208.07	207.09	205.25	201.93	204.35	201.5	202.81	200.83	203.23	203.39	205.31	201.92	203.83	204.93	200.37	203.24	202.9	199.84	202.25	202.72	202.25	204.37	206.09	202.2	202.51	201.78	204.15	205.24
211.06	212.78	208.84	212.7	214.07	213.93	210.21	211.84	212.15	213.93	212.64	211.24	211.34	210.53	211.52	214.57	212.28	213.14	210.37	214.2	211.25	213.52	211	212.03	213.54	210.03	209.11	211.36	213.09	213.13	209.93	212.66	213.1	215.39	212.61	209.75	211.4	212.19	212.75	207.51	215.19	214.2	209.61	214.02	214.8	211.34	210.22	212.74	212	212.28
203.57	204.01	204.07	202.14	202.39	203.42	205.24	208.22	203.64	205.5	203.85	203.38	201.32	203.85	203.38	201.65	204.95	204.93	203.12	203.83	203.5	203.99	203.54	203.55	204.31	204.71	204.26	207.18	202.71	202.69	205.75	204.13	203.66	202.67	202.09	200.62	202.76	205.28	203.09	203.15	201.52	201.26	201.52	204.75	203.45	200.56	204.77	202.43	203.79	202.42
209.97	209.52	209.35	205.71	209.48	206.83	209.73	208.25	208.44	211.07	208.48	210.1	208.16	204.29	208.59	209.29	206.72	210.01	206.7	206.91	207.57	206.94	207.77	207.34	209.49	205.11	207.5	207.24	205.52	203.29	207.94	206.5	212.59	211.43	206.52	209.09	207.07	207.09	209.7	207.4	209.6	206.65	207.71	208.31	207.7	206.57	208.1	210.13	207.2	208.68
213.06	215.11	215.32	218.21	215.13	214.22	209.25	211.38	214.75	213.01	214.44	214.29	212.03	212.14	212.63	213.39	215.1	213.18	212.62	209.56	213.85	214.15	212.27	215.25	212.86	212.33	213.15	211.74	214.1	212.99	213.24	213.96	211.01	214.88	217	212.81	212.13	212.19	214.61	213.81	214.43	215.35	209.61	211.58	214.18	215.2	214.76	211.17	215.86	209.77
211.74	209.19	207.96	208.3	208.42	211.67	210	205.01	211.52	212.66	207.64	208.47	210.17	208.46	208.76	209.56	207.36	207.75	208.67	205.53	205.89	208.77	208.58	207.33	208.46	209.12	205.22	207.69	209.86	207.82	210.89	208.88	204.94	206.75	205.85	207.61	206.28	207.77	209.64	206.68	207.46	205.03	209	209.54	209.99	207.56	206.84	206.16	211.01	207.89
206.52	204.69	208.3	204.49	201.6	205.34	206	203.98	204.29	205.46	204.18	204.91	209.16	204.18	203.36	204.48	203.02	206.22	205.61	204.41	204.74	205.51	204.97	203.64	199.12	204.62	202.93	202.83	204.81	205.1	203.69	204.44	205.35	203.92	206.21	203.58	201.35	203.97	204.41	202.08	206.17	205.52	203.51	203.71	201.49	204.63	205.28	203.19	200.42	205.04
192.98	194.03	195.17	195.88	194.63	194.47	194.38	192.39	194.1	191.65	193.65	192.74	194.79	194.99	196.15	196.17	192.98	191.86	192.97	194.62	195.04	197.16	192.72	197.05	194.86	192.66	194.8	192.52	193	193.05	192.88	192.63	194.3	193.88	192.48	192.74	195.84	189.98	194.49	196.97	194.27	193.14	191.67	193.89	195.66	194.51	197.85	194.85	195.6	194.77
208.44	210.08	210.8	209.06	208.64	208.25	211.34	213.1	209.81	208.85	206.74	210.24	211.15	207.72	207.56	210.11	207.3	207.3	211.13	212.34	210.1	210.58	210.29	208.03	208.88	207.96	209.56	206.44	208.06	209.04	209.9	212.87	209.81	210.25	207.99	209.78	208.61	209.28	204.7	207.74	208.67	208.86	210.06	210.35	209.77	210.23	211.63	212.43	209.55	209.89
213.43	214.29	215.29	217.7	217.05	216.25	215.77	212.36	214.99	213.29	212.14	214.4	216.05	215.28	216.12	213.43	214.77	215.18	210.39	215.03	213.34	214.15	213.33	212.69	210.5	216.46	214.46	214.47	213.6	213.65	215.78	213.71	214.17	215.55	213.31	211.32	214.32	212.5	215.98	214.87	211.18	214.36	213.76	211.04	212.46	209.71	213.57	215.13	214.62	214.93
200	194	199.05	197.91	201.87	199.38	196.58	198.31	199.14	199.43	196.97	197.63	200.13	200.2	197.72	197.77	194.92	194.04	198.04	196.65	197.01	198.62	198.34	198.97	197.38	194.36	199.8	197.4	198.27	200.24	197.07	199.63	197.46	200.01	200.99	197.84	195.58	198.63	197.31	199.94	198.16	197.19	196.94	199.36	199.31	200.2	199.31	198.75	194	198.58
207.54	207.65	204.75	202.81	206.51	202.7	205.74	207.65	208.79	202.31	203.36	207.36	204.08	205.92	204.2	207.05	203.63	203.89	206.22	208.65	208.07	205.95	209.75	205.55	206.58	205.63	205.32	206.3	205.22	204.98	202.72	205.37	205.76	207.76	205.1	206.55	205.05	205.83	208.37	207.26	204.1	204.72	206.12	204.42	205.83	205.15	207.06	205.48	207.6	204.51
201.23	198.27	195.61	197.82	193.8	195.69	198.7	196.94	195.15	197.03	193.25	197.21	196.07	193.37	196.06	193.72	195.95	194.34	198.23	197.27	196.78	193.16	195.33	194.21	195.39	195.47	194.96	193.46	196.71	192.94	194.34	193.05	195.86	198.57	192.95	194.45	194.36	195.52	193.08	193.91	198.88	195.46	194.34	196.62	193.83	195.17	194.41	191.73	195.52	192.66
218.3	215.56	221.01	214.6	218.64	216.96	217.11	213.44	220.02	216.99	217.06	216	219.82	220.09	219.52	218.09	217.31	217.94	220.23	215.94	216.01	217.57	215.1	218.46	219.95	218.81	218.67	217.9	216.39	217.79	218.84	216.06	218.47	219.22	218.52	220.8	216.7	218.01	216.11	221.01	217.06	218.44	218.82	217.05	216.82	217.23	217.39	216.04	218.13	216.4
206.21	210.06	208.92	209.39	205.31	206.84	206.3	207.85	204.18	208.28	209.28	208.27	207.05	207.65	209.96	208.08	205.03	207.15	209.16	211.27	207.14	208.29	206.1	211.86	206.81	208.61	211.57	206.04	208.75	207.83	206.05	209.73	208.23	208.64	209.56	208.48	210.51	210.53	207.55	208.17	208.19	206.83	205.68	210.13	208.95	207.31	208.56	209.85	208.76	209.68
206.04	206.68	210.65	210.14	210.46	209.15	208.3	210.08	206.12	206.35	206.82	207.43	205.67	209.68	208.72	208.83	207.2	206.9	209.46	207.16	207.71	208.54	206.71	207.03	206.66	207.21	205.65	207.09	207.01	205.96	207.08	208.51	209.1	206.41	207.59	202.02	207.17	206.81	210.36	206.44	205.68	208.04	206.38	208.52	207.2	209.6	205.74	207.75	204.77	205.08
206.46	202.81	202.98	202.88	201.35	201.05	204.14	201.84	203.73	200.22	203.33	199.82	199.38	202.25	198.74	200.03	200.53	201.15	200.38	197.66	201.51	197.47	202.68	199.5	201.08	202.97	203.86	204.07	203.82	203.49	203.43	200.68	203.73	203.65	199.66	200.81	205.53	200.23	205.58	205.96	199.92	203.22	204.73	204.77	200.2	206.15	203.96	203.63	203.71	206.01
213.04	211.69	212.05	211.7	211.95	209.6	213.04	213.38	211.5	213.22	211.08	213.66	211.97	211.17	210.58	211.47	211.46	212.94	207.92	211.53	212.1	212.4	211.83	212.86	212.93	212.08	210.5	212.79	214.58	211.34	211.21	210.38	214.9	209.99	209.14	214.33	216.26	213.15	214.04	213.57	208.3	209.81	210.86	210.64	211.72	208.97	211.94	211.23	209.33	210.33
196.71	199.53	200.92	200.82	201.2	200.51	202.13	198.57	202.24	200.82	203.1	198.68	198.57	201	199.76	198.92	197.28	202.95	199.59	203.08	198.54	199.6	196.9	197.72	201.05	200.23	200.51	204.36	201.06	201.71	197.03	200.57	201.15	201.12	197.56	198.81	197.5	199.22	197.56	197.02	197.28	200.64	197.51	199.89	197.06	200.1	198.06	199.39	197.61	201.54
201.07	203.25	200.58	204.9	206.25	205.71	204.73	204.33	201.65	205.09	202.67	204.32	201.61	204.23	202.51	205.03	204.69	205.97	205.04	206.29	201.12	205.23	199.67	203.54	204.54	204.74	202.07	204.08	206.24	202.76	202.63	203.49	199.24	202.69	202.62	203.21	203.48	204.14	199.72	203.51	206.22	205.28	204.51	203.82	202.61	204.75	203.65	203.78	204.1	202.34
194.44	193.03	195.62	196.01	192.74	198.27	192.52	195.41	194.24	193.11	195.48	196.53	193.71	194.25	198.16	192.64	190.61	191.26	192.57	194.2	194.01	198.92	194.94	196.83	195.4	192.53	195.56	194.64	195.01	194.69	194.5	194.12	195.38	194.86	195.77	193.22	195.03	197.44	195.36	193.92	198.77	195.51	191.9	192.39	195.51	195.35	195.73	191.65	192.87	193.84
203.94	201.1	202.59	201.69	202.29	203.81	202.9	207.08	204.97	203.47	203.09	201.69	202.54	201.05	203.75	202.46	208.59	202.48	204.23	203.58	204.08	207	203.58	201.42	200.33	202.93	200.05	205.76	201.52	202.3	204.1	198.05	203.32	202.85	204.76	205.51	202.59	200.45	200.28	203.44	202.19	199.66	204.69	202.58	204.98	204.75	206.19	204.84	205.5	201.96
210.42	207.76	212.54	208.24	208.79	207.62	207.52	207.39	204.95	207.69	211.9	208.01	208.16	205.49	204.62	207.72	207.19	208.73	206.11	210.31	210.36	206.09	211.12	206.41	205.07	205.26	207.74	212.32	207.23	206.86	205.85	207.04	206.38	204.72	208.59	207.76	209.47	209.89	206.54	207.27	208.02	206.24	210.07	206.21	206.02	205.27	208.44	209.46	203.85	203.83
217.19	214.81	219.72	219.06	216.14	218.64	216.87	216.41	218.41	215.16	218.18	214.33	214	217.08	214.06	218.24	219.05	215.83	216.97	218.47	220.34	215.55	215.23	216.77	213	218.43	218.78	219.3	218.09	217.37	218.87	215.55	217.3	217.69	215.1	216.35	215.19	217.53	217.66	216.61	219.37	217.29	217.6	216.89	218.05	215.43	217.88	217.94	217.33	217.1
200.52	201.61	200.04	199.18	198.11	200.7	199.95	203.44	201.33	198.15	198.3	200.01	199.21	202.57	199.83	199.33	200.56	199.88	199.15	201.03	198.87	201.43	200.05	200.7	199.03	202.76	203.73	200.74	200.57	199.92	200.27	200.93	203.26	201.52	199.12	199.63	200.01	201	200.26	200.06	201.02	199.56	203.57	198.29	202.76	199.03	200.88	201.39	201.44	203.03
198.08	199.4	201.81	200.15	200.22	200.41	199.37	201.22	200.08	200.74	199.59	200.75	201.62	197.27	200.32	199.77	202.26	196.99	201.46	206.5	200.53	199.49	200.85	200.36	197.57	200.65	200.53	202.54	203.7	200.84	202.03	200.23	202.99	197.52	198.24	201.55	198.76	199.94	200.07	199.06	199.8	201.24	203.62	198.24	203.52	202.02	197.84	199.19	200.49	199.8
203	204.78	207.4	204.57	203.98	203.18	206.21	204.06	205.32	203.54	200.46	203.61	206.42	203.92	204.18	204.57	202.76	204.9	201.6	202.47	201.91	205.33	204.2	201.83	203.89	203.25	204.17	203.3	206.47	205.36	202.29	201.26	203.92	203.8	203.58	205.25	205.39	203.9	203.84	201.2	204.89	203.96	205.44	205.32	203.43	202.32	200.72	203.53	202.95	202.9
200.9	199.18	199.96	198.06	199.09	202.12	198.93	200.5	197.44	198.86	198.16	195.37	198.64	196.9	202.04	198.17	197.86	199.63	200.18	197.6	198.23	197.12	198.38	200.18	199.09	200.89	200.78	199.58	200.75	201.77	198.5	197.16	199.68	198.79	199.73	198.8	198.57	195.83	199.65	200.38	197.71	199.59	200.96	200.3	198.46	199.19	197.23	199.99	197.09	196.57
214.55	220.15	217.17	217.51	214.44	219.33	219.61	221.24	215.69	217.31	216.75	217.25	215.88	216.35	219.13	215.52	217	215.84	218.66	215.87	215.99	219.83	221.29	218.52	218.3	220.91	219.14	214.86	218.6	215.93	216.61	217.7	221.11	214.61	217	217.39	217.06	218.03	219.84	223.77	219.39	216.95	217.59	220.63	219.91	219.27	216.3	216.54	220.36	217.42
201.51	204.36	203	201.31	201.5	202.58	201.62	205.64	203.34	205.8	204.26	201.86	201.3	201.78	205.15	203.46	205.26	204.6	204.27	202.34	203.36	199.87	202.61	202.82	204	202.36	201.09	203.36	201.41	205.04	202.35	202.99	202.39	201.94	204.97	205.61	200.92	202.5	206.46	203.2	200.98	203.07	199.86	201.34	205.96	203.52	203.57	202.5	202.12	203.96
209.94	204.51	210.07	209.67	209.52	208.99	208.7	211	208.38	210.72	206.62	206.62	207.14	213.05	206.55	206.84	211.82	208.87	206.7	209.23	210.39	207.42	208.33	207.91	210.74	210.4	208.2	211.65	208.53	208.94	209.21	211.72	209.18	209.67	210.95	204.87	211.17	213.65	207.97	207.57	210.78	207.57	209.11	207.57	205.09	210.71	207.01	209.71	208.18	208.9
216.46	216.85	218.86	215.73	215.69	217.95	216.08	218.25	219.01	218.64	217.32	220.51	215.51	215.91	219.36	216.45	217.83	216.74	216.73	216.71	217.35	214.16	217.75	217.79	217.71	220.75	214.81	214.7	217.01	218.26	217.1	215.8	215.44	215.42	219.22	216.09	213.69	217.21	223.47	215.91	217.02	216.55	216.03	214.35	219.66	218.64	217.62	216.88	218.89	216.74
208.53	209.35	209.88	208.15	207.88	210.83	209.66	207.86	209.77	209.04	207.83	208.09	210.35	211.45	208.89	207.17	205.85	211.7	207.48	205.51	208.29	206.69	207.85	209.16	210.79	208.62	209.03	208.97	209.09	209.89	207.73	208.05	209.32	209.94	212.15	207.55	209.51	208.2	211.42	208.94	206.85	206.99	213.15	210.27	207.3	209.55	208.02	209.13	207.34	205.68
205.13	204.12	204.93	202.99	205.56	201.32	202.17	206.86	202.25	202.83	204.84	207.19	203.61	204.53	205.25	200.18	203.74	203.08	200.62	204.66	201.55	203.58	203.89	204.65	204.14	201.84	201.8	206.35	201.1	203.74	202.42	200.64	203.1	207.97	201.63	201.05	203.05	203.39	206.68	202.32	203.68	203.25	204.27	202.59	200.68	203.95	203.4	203.37	206.42	201.2
211.61	211.77	209.2	211.79	213.84	212.99	214.11	213.75	210.36	210.11	214.08	212.33	215.68	211.03	208.59	208.9	213.8	208.24	211.37	212.39	213.43	213.41	212.29	211.19	210.48	216.02	210.51	213.25	209.31	212.34	214.04	213.91	213.7	213.79	212.05	209.51	210.61	209.65	210.33	214.94	211.08	212.39	210.63	210.55	210.76	213.12	214.01	211.69	210.72	209.58
207.71	209.67	205.72	205.99	207.81	208.02	205.97	206.43	210.63	206.69	210.73	209.25	208.98	210.8	207.4	209.81	207.07	206.43	208.55	205.67	206.11	210.03	210.89	208.58	208.88	203.42	207.55	212.5	206.61	205.38	209.01	210.74	209.14	207.78	209.87	206.12	208.96	207.45	207.55	205.53	207.62	207.7	210.99	210.61	210.05	206.14	207.47	211.17	209.51	208.15
214.4	215.1	216.28	212.88	215.73	216.41	215.5	211.54	215.37	212.92	214.92	216.37	215.36	213.66	214.03	212.33	213.97	213.97	211.65	214.19	213.96	213.44	212.17	213.46	217.82	212.53	213.98	211.68	213.5	212.17	212.76	215.36	213.68	217.35	213.69	214.61	213.87	213.01	214.58	211.84	214.01	213.25	215.69	214.95	210.89	212.48	213.82	216.13	215.02	215.86
212.96	212.3	213.6	216.48	213.85	214.82	212.06	210.42	208.83	211.64	210.79	216.67	211.53	210.36	212.74	211.76	210.12	212.82	209.61	211.36	213.43	211.89	212.75	211.4	212.7	215.13	211.12	213.59	214.5	213.79	215.59	210.1	213.02	211.2	211.34	213.22	212.06	211.42	210	208.22	209.06	213.57	213.39	212.11	213.8	210.86	210.79	211.45	211.81	214.02
209.63	209.43	211.83	213.45	213.69	211.33	209.16	211.89	210.09	211.79	212.36	213.03	212.79	209.78	211.9	208.79	210.57	215.12	213.04	212.85	214.64	211.1	207.53	207.66	207.22	210.08	211.62	210.8	214.08	212.89	216.12	211.09	211.63	214.41	214.57	212.9	213.24	213.42	211.51	211.55	210.64	211.22	212.54	215.49	213.35	210.42	212.31	214.08	212.86	211.64
200.73	203.01	202.64	202.69	202.65	203.36	202.91	205.68	203.33	202.23	201.22	200.78	202.25	202.8	201.35	203.04	202.43	199.02	200.69	203.94	203.28	200.76	198.84	200.85	204.6	204.86	203.15	201.86	200.26	203.22	204.37	201.84	201.11	201.12	202.29	198.14	200.94	203.13	202.14	201.74	204.34	200.09	206.1	201.86	202.56	199.51	204.5	203.13	203.62	202.38
201.11	201.03	202.47	202.84	202.54	201.82	202.7	200.33	200.85	203.08	201.82	200.65	204.93	203.17	201.01	200.86	200.1	200.94	202.31	202.36	203.25	203.67	199.14	201.43	201.8	203.96	203.62	200.1	203.57	200.96	201.23	205.64	198.51	202.1	203.28	202.16	205.44	202.1	199.67	200.11	201.93	202.4	204.73	203.3	204.23	202.57	202.13	203.34	202.51	205.32
213.26	214.5	215.04	213.73	214.16	214.65	211.86	213.95	210.86	214.16	212.85	215.43	211.23	215.24	211.2	209.86	212.12	212.12	211.87	213.2	213.8	210.25	211.24	214.53	213.02	211.83	216.46	216.11	208.71	213.36	211.95	213.79	215.2	213.67	216.65	211.36	212.71	215.02	214.01	214.45	211.85	211.52	214.05	214.08	213.15	212.83	211.64	211.1	213.87	210.54
213.88	216.45	216.55	217.27	214.94	216.63	214.24	218.57	218.07	218.74	217.11	210.58	217.33	217.86	218.09	220.93	216.75	216.1	218.54	216.5	217.22	218.15	217.09	218.33	217.78	216.89	218.79	216.77	215.44	215.8	217.22	216.34	215.4	217.02	218.5	218.29	217.93	216.14	212.78	213.74	218.17	216.16	218.11	217.48	218.33	218.86	220.14	216.33	213.52	218.14
199.48	201.98	197.07	196.84	199.83	199.18	197.84	198.18	197.66	197.84	198.18	197.11	195.63	198.73	199.97	196.67	195.39	199.94	198.49	199.31	200.51	199.58	197.51	197.91	199.92	198.95	201.46	196.87	200.11	196.85	199.84	201.82	199.26	198.32	199.44	197.04	196.96	199.97	196.89	197.8	200.14	196.41	196.88	196.67	200.11	197.11	200.8	201.53	196.14	199.27
207.26	206.6	210.53	210.14	209.82	208.25	209.15	208.23	207.52	205.57	208.58	208.02	208.91	209.91	209.73	208.92	207.23	209.08	208.04	210.41	209.62	208.61	206.09	210.89	209.86	207.88	212.13	209.33	210.54	208.73	209.81	209.27	206.44	211.36	206.09	206.86	209.16	210.23	208.24	210.06	205.05	207.99	208.78	208.89	210.81	206.47	207.41	213.45	212.61	208.42
207.29	209.89	208.91	210.24	208.94	208.75	207.02	209.07	207.36	207.42	206.87	210.21	207.16	208.46	207.15	207.75	205.5	208.01	207.45	209.98	208.11	207.29	206.94	205.47	206.91	210.45	211.23	208.84	212.55	206.17	210.19	208.45	209.35	205.09	208.31	208.14	207.72	207.92	206.31	209.69	208.11	208.31	206.61	208.15	209.86	208.1	208.28	204.27	208.85	209.31
203.57	203.67	203.23	201.37	207.62	201.75	201.56	204.26	203.67	204.26	202.21	204.77	206.4	207.14	205.85	203.89	204.45	204.47	201.66	200.23	204.02	205.77	206.98	205.41	203.81	199.12	201.56	203.9	200.87	204.3	204.11	203.62	206.37	203.73	202.43	204.35	202.32	205.63	203.86	204.64	205.78	201.31	205.23	204.01	203.36	203.43	203.76	204.05	203.75	202.34
209.52	213.84	211.35	208.94	213.63	206.12	213.16	210.44	214.31	212.83	209.85	211.45	212.08	211.27	209.39	212.86	205.98	210.07	212.4	213.34	211.29	210.74	214	211.01	211.78	211.08	212.96	209.77	211.56	208.43	212.06	210.46	214.03	211.56	211.47	211.08	211.7	213.6	211.17	211.36	209.05	211.28	208.52	210.54	209.8	212.11	213.85	214.3	209.99	211.73
199.6	204.46	207.14	201.53	201.75	201.46	202.42	204.48	203.95	202.21	202.77	204.21	202.09	203.4	202.24	203.33	203.52	202.88	201.35	202.56	205.27	203.9	202.72	204.26	199.91	198.9	204.77	204.16	202.83	199.66	200.81	204.56	200.27	202.56	201.56	203.02	201.03	202.44	202.62	199.91	201.38	205.56	202.31	201.67	204.85	199.42	202.64	202.71	202.5	202.97
212.84	213.95	215.32	212.99	211.69	216.45	213.98	216.04	214.08	215.82	215.34	216.72	213.9	215.83	211.71	213.61	214.22	213.71	214.53	214.21	213.25	213.81	212.24	215.59	214.03	217.07	214.79	213.1	217.34	214.2	211.28	212.39	214.99	214.61	214.66	217.14	215.42	213.58	213.64	212.16	211.11	214.08	210.62	214.91	214.05	212.76	211.04	214.63	214.13	214.03
216.84	219.75	217.87	218.98	218.26	217.99	216.09	215.7	214.35	217.3	216.77	215.4	216.1	214.04	217.38	218.87	217.1	217.55	217.67	219.94	215.61	218.18	218.23	215.41	215.79	213.71	217.92	214.25	216.83	217.48	215.86	216.52	218.29	219.08	217.45	218.17	216.46	215.77	213.46	215.68	215.11	217.66	218.86	217.58	216.9	217.77	216.99	218.33	214.65	218.61
214.01	211.72	210.43	211.75	212.74	212.7	212.88	211.36	210.4	210.71	213.1	212.51	211.41	210.73	209.67	211.91	209.19	212.77	212.56	214.56	211.41	210.12	209.75	210.21	210.14	212.82	211.46	210.55	210.15	211.76	213.02	211.18	210.92	214.12	209.37	214.15	209.88	212.82	208.93	211.76	209.69	211.19	213.62	208.89	213.02	212.74	212.93	212.32	213.03	211.2
209.13	208.03	208.36	210.51	207.97	207.93	205.68	208.6	207.66	209.57	202.78	210.9	207.58	209.57	208.03	208.29	205.53	204.63	206.86	211.26	209.41	207.27	206.74	209.12	208.17	206.77	207.14	204.94	206.95	207.32	207.41	207.3	205.82	208.03	206.72	207.82	207.56	208.81	208.3	208.35	209.03	207.63	208.68	205.55	209.38	208.81	206.47	205.9	208.16	207.16
221.86	214.75	215.02	217.54	215.74	213.14	217.61	216.24	215.55	221.25	215.53	216.4	216.51	220.42	220.25	216.59	216.09	219.51	218.61	216.63	215.02	217.47	217.94	217.17	215.91	217.49	216.47	218.49	218.42	220.51	218.36	220.87	215.58	218.68	218.29	220.98	216.13	216.22	215.88	216.21	216.67	219.47	217.3	215.01	216.83	216.72	221.36	218.32	216.18	218.64
215.82	212.26	215.47	214.4	212.87	214.32	216.72	214.46	215.07	214.59	212.25	214.34	212.39	212.34	212.38	213.89	210.41	212.69	213.5	210.27	214.9	214.08	211.77	213.21	214.67	212.35	214.48	213.32	214.26	215.32	212.26	211.26	215.56	217.05	215.06	212.75	212.46	213.56	214.57	212.13	211.83	214.21	214.92	209.92	212.82	209.22	213.43	212.12	213.36	212.65
218.29	211.26	213.08	214.59	215.01	211.82	211.68	214.4	213.68	212.38	213.98	213.34	215.9	214.65	216.64	213.48	209.92	211.4	217.14	213.49	214.84	215.88	210.49	212.49	213.54	215.13	212.49	214.55	216.58	216.25	214.34	214.84	212.63	216.63	211.94	213.56	210.13	214.35	214.81	212.43	214.07	218.01	214.45	213.27	212.62	212.16	214.64	209.85	211.79	210.51
207.23	206.25	207.01	207.21	209.43	206.84	206.99	209.2	206.24	207.93	207.24	209.58	206.14	204.12	205.23	207.34	208.07	205.21	210.55	206.79	208.1	209.89	207.92	211.66	207.28	209.04	205.99	209.79	207.6	209.16	206.65	209.35	207.79	206.23	209.11	207.42	207.46	211.15	208.55	207.11	206.8	207.99	207.95	206.51	206.89	209.16	208.13	209.9	208.33	208.25
212.07	206.62	206.75	206.93	203.88	208.04	205.42	207.81	209.35	207.81	208.56	206.15	207.14	206.59	209.09	207.09	204.92	208.99	209.6	204.99	207.95	208.19	211.55	207.81	207.47	208.39	210.46	207.73	206.29	209.03	204.02	207.6	207.57	208.79	208.7	205.26	210.32	211.49	207.83	207.98	210.06	209.07	205.89	206.73	207.94	206.96	209.02	207.95	207.98	209.79
201.36	203.47	204.19	203.38	199.9	202.33	203.79	201.18	203.56	200.87	202.54	201.45	203.51	202.21	204.32	200.16	202.54	202.54	199.26	203.23	200.29	202.54	208.2	202.7	202.88	203.22	204.44	201.22	202.29	201.43	200.7	202.64	203.85	202.41	199.7	201.47	200.19	200.58	201.08	202.37	200.72	204	204.69	203.21	205.47	202.44	201.15	200	200.33	200.55
211.04	211.02	213.81	212.99	212.34	213.58	211.93	214.3	215.48	212.74	213.12	212.91	212.78	208.27	216.2	215.27	211.09	215.36	214.49	213.68	209.72	213.15	213.31	213.3	214.45	212.62	213.78	212.68	213.91	212.21	211.04	211.28	215.6	214.02	210.4	212.42	212.74	212.86	213.34	212.1	214.78	211.95	215.28	212.79	213.17	212.6	212.97	212.9	210.72	213.28
214.52	210.99	211.35	211.06	211.56	208.36	210.66	210.95	212.52	210.81	210.85	209.21	213.14	214.07	210.94	212.25	212.31	208.98	214.12	211.86	212.04	213.58	212.96	213.3	212.01	211.32	210.08	213.79	213.86	211.77	209.81	209.28	214.08	209.42	210.7	210.37	211.73	212.05	211.37	211.18	210.63	214.45	210.93	211.41	212.32	210.31	211.69	210.29	210.58	211.61
203.3	205.04	203.85	204.42	206.34	203.68	204.19	204.1	207.69	205.59	203.13	203.51	204	202.77	204.8	201.56	205.22	203.05	200.1	202.01	206.26	200.82	203.74	204.86	206.9	206.45	206.39	203.39	205.67	201.93	199.97	203.27	203.21	205.37	204.95	204.76	201.58	206.88	203.24	203.91	200.86	204.78	205.06	202.64	203.15	204.54	204.32	207.08	204.15	203.93
211.53	208.34	212.27	211.16	212.79	212.21	211.22	212.27	211.87	213.02	211.81	210.01	209.7	211.3	210.54	209.03	209.94	214.8	209.9	211.76	210.97	207.67	210.39	211.23	208.54	213.64	212.46	211.47	213.34	213.19	213.14	215.72	209.94	211.66	211.48	208.92	211.56	211.25	213.86	211.19	213.44	209.63	213.67	213.54	211.31	212.96	210.37	210.74	213.88	212.93
209.5	208.07	209.47	208.08	209.48	208.47	210.71	210.09	206.12	212.58	208.09	207.73	207.11	208.64	210.19	207.93	209.32	211.64	210.95	210.07	210.93	209.29	207.74	209.06	209.26	207.37	210.03	205.39	208.6	205.15	208.33	211.34	208.53	211.49	210.37	207.17	207.59	211.62	205.48	206.23	206.18	206.83	208.39	206.74	207.53	208.44	207.61	207.7	209.73	210.53
211.13	212.32	214.48	214.06	214.64	214.33	214.88	211.77	210.73	216.54	215.67	215.64	212.32	208	215.8	212.34	211.38	211.77	215.7	215.19	214.98	211.52	211.21	212.86	215.51	216.43	217.44	213.66	211.41	212.59	212.58	210.38	209.92	213.47	211.7	211.7	210.92	215.41	212.03	210.54	211.49	212.33	213.17	214.66	211.65	210.61	212.31	214.39	213.06	212.36
202.5	202.77	202.59	203.54	201.56	202.06	205.13	201.82	202.93	206.73	202.93	201.46	203.47	201.7	202.29	200.07	205.49	205.03	201.4	202.66	203.84	205.54	201.94	202.63	200.74	205.75	203.06	201.57	205.35	201.1	206.07	205.36	203.01	204.79	205.01	205.07	201.84	207.21	203.55	205.62	205.47	204.06	204.52	202.85	203.75	204.81	204.09	204.14	203.34	204.68
208.23	207.25	206.12	208.87	205.34	206.33	205.37	205.01	207.8	206.4	206.34	208.8	204.58	207.62	207.14	204	205.54	204.22	205.64	210.01	208.27	204.96	204.02	206.12	205.96	205.91	203.63	205.63	208.12	204.76	208.85	204.35	207.56	207.17	204.92	208.69	208.39	208.37	208.14	206.25	206.57	207.85	204.89	209.81	206.98	204.72	208.04	206.6	209.16	205.35
204.45	208.91	209.63	205.99	206.7	210.09	207.98	211.84	209.87	210.48	208.38	208.17	210.28	206.27	210.06	208.02	208.13	209.75	208.49	208.78	208.96	206.32	206.65	208.4	209.89	209.3	207.52	211.96	207.97	209.2	207.23	210.58	206.48	208.81	209.04	208.82	211.2	206.38	209.18	210.27	207.02	206.44	208.94	211.56	208.09	211.22	207.37	209.58	209.6	209.84
203.36	204.55	205.87	202.65	207.8	205.51	203.62	204.16	203.33	203.59	205.63	207.2	206.52	203.37	208.24	206.93	206.06	205.9	205.97	203.63	205.5	205.32	204.22	206.22	203.85	206.76	205.47	204.56	202.93	203.84	202.2	206.07	205.58	203.21	204.05	202.49	205.21	205.73	209.46	203.32	203.27	203.97	202.52	204.37	205.12	209.03	204.83	208.58	204.82	204.93
201.5	202.4	205.29	200.55	200.98	204.9	204.96	201.77	204.41	200.75	201.49	204.52	203.53	206.17	202.19	204.05	204.43	204.09	205.61	200.62	205.12	203.43	199.87	204.42	202.25	205.99	203.43	205.18	205.96	205.44	199.69	201.47	207.09	204.04	201.84	202.54	201.22	201.97	204.41	202.67	202.74	203.23	203.75	204.88	206.51	202.33	201.67	204.53	201.67	202.79
200.05	197.04	199.47	195.88	199.96	200.48	202.1	200.19	201.86	200.11	202.97	201.06	200.4	199.94	197.45	198.96	198.68	202.35	198.93	200.35	202.38	203.19	199.25	198.87	203.65	201.17	199.19	199.73	200.08	199.27	197.81	199.55	201.99	203.43	202.52	197.51	200.57	200.51	199.18	201.06	201.41	195.75	199.12	198.1	199.48	200.42	201.28	201.89	198.29	198.04
206.81	206.61	209.43	207.41	208.11	209.95	209.45	210.5	206.55	206.9	208.27	207.88	209.68	208.19	208.4	207.48	204.28	208.37	205.14	209.34	209.51	209.67	207.81	207.43	208.42	206.2	209.3	206.87	205.9	208.25	208.09	206.65	207.15	208.47	206.98	207.96	206.9	207.82	206.75	207.17	208.83	208.36	208.19	208.94	210.19	205.51	207.19	208.35	205.33	208.94
210.68	212.33	211.86	212.35	211.01	210.4	210.6	216.13	212.34	213.74	213.12	212.89	211.76	212.63	211.53	211.85	212.36	211.49	216.85	212.4	211.64	211.29	211.53	217.2	214.95	211.98	210.48	207.44	210.85	216.93	210.65	209.94	212.41	213.51	213.14	213.18	213.33	215.32	212.62	216.19	211.73	212.37	213.07	211.27	213.43	213.17	214.32	211.5	213.11	213.93
207.61	210	210.12	207.85	209.98	205.74	207.44	208.44	206.15	211.35	208.37	207.03	213.46	205.92	207.86	210.32	206.34	208.36	209.16	208.38	207.53	206.9	206.26	206.11	206.16	210.89	209.93	210.23	207.63	208.03	206.72	209.31	210.63	211.14	208.11	208.53	208.45	213.44	210.15	209.74	207.5	210.09	206.07	207.54	208.46	208.84	207.14	210.37	207.22	208.55
203.18	201.82	202.62	206.08	203.37	203.27	202.1	200.69	203.26	200.43	198.32	199.52	202.63	202.75	203.12	204.12	204.49	203.35	199.61	199.63	201.69	201.53	202.29	198.6	200.6	204.81	203.18	199.82	201.29	203.17	202.92	202.53	202.54	201.79	201.06	204.7	201.69	202.28	200.86	202.84	200.73	204.93	203.86	202.09	202.36	201	202.85	202.41	200.08	205.25
220.34	215.7	217.35	219.14	217.72	217.61	217.38	216.25	218.3	216.67	218.72	218.36	218.74	213.27	215.87	215.74	216.48	216.13	215.08	217.93	215.84	215.41	216.43	214.13	217.04	220.12	215.7	216.22	217.89	215.63	216.8	217.71	213.75	221.08	216.75	216.59	213.84	219.04	214.85	215.58	216.39	220.86	218.95	214.78	214.37	217.04	219.61	217.3	218.05	217.87
207.57	213.74	211.98	215.47	210.09	211.04	208.75	213.37	207.79	210.41	212.24	212.52	211.22	208.19	212.46	212.11	213.81	213.6	211.04	211.85	214.23	210.9	213.31	207.16	212.54	213.23	208.57	211.51	211.14	213.11	213.03	212.23	210.89	210.32	210.58	215.5	207.61	209.89	213.01	212.67	210.67	213.98	209.74	212.5	212.42	215.69	209.36	213.94	212.8	211.27
207.44	207.64	207.18	207.46	205.02	205.63	204.6	206.79	205.62	207.4	205.19	205.85	208.45	208.65	205.64	206.19	207.16	206.18	205.52	209.63	206.44	209.89	204.24	205.22	206.11	207.17	205.46	211.36	205.99	206.88	207.18	204.87	202.35	203.43	202.12	204.24	205.23	204.21	204.23	207.65	204.24	206.21	207.7	205.73	205.57	207.49	207.23	206.12	204.17	204.47
207.41	204.27	207.75	205.83	204.48	208.78	205.58	206.53	208.61	207.03	208.51	207.04	209.22	210.34	211.44	211.34	206.79	205.84	205.8	206.89	210.87	206.73	207.48	208.18	206.52	204.45	207.76	208.36	208.67	208.18	206.77	209.28	208.6	206.84	206.78	211.25	207.73	211.48	207.52	206.78	208.44	208.71	211.41	206.13	209.54	207.61	205.99	207.67	205.96	210.54
204.9	202.22	201.92	203.63	205.44	202.84	199.39	205.37	199.81	203.24	203.09	200.94	203.33	201.49	203.66	202.89	201.88	204.05	203.95	202.9	205.86	203.42	201.64	203.73	202.18	202.47	201.47	205.82	203.95	203.46	206.74	205.75	202.5	203.86	203.27	204.13	201.1	201.05	203.78	204.11	201.73	204.03	205.13	201.93	203.4	200.11	203.65	202.85	202.31	203.02
202.51	207.33	201.42	202.8	208.23	206.55	203.4	206.51	205.27	204.61	201.19	205.09	203.89	204.39	201.91	203.46	204.81	204.83	200.95	205.24	203.32	206.18	202.62	207.69	203.38	204.42	206.37	204.82	203.35	206.96	204.18	204.33	207.38	202.01	206.79	203.97	203.91	201.47	202.11	203.56	203.55	201.86	205	204.73	206.49	206.83	205.61	202.98	204.24	204.17
217.4	218.79	217.01	217.23	216.7	217.04	217.63	217.73	217.66	217.91	216.45	218.04	218.41	217.92	218.7	216.68	217.78	218.26	218.23	218.64	218.3	215.4	220.63	215	219.9	221.26	217.33	219.21	217.04	217.49	216.12	218.09	217.95	219.54	218.65	218.55	215.49	218.87	222.02	218.24	215.66	213.98	218.37	218.58	216.33	217.02	216.89	216.25	215.23	215.94
205.28	210.61	209.92	209.98	209.56	207.71	209.34	205.03	209.2	206.45	208.29	208.7	210.76	207.84	209.42	208.31	205.15	205.76	210.51	208.96	207.98	208.13	207.75	208.31	207.74	206.48	210.5	206.16	208.88	206.72	207.96	206.39	212.73	206.67	206.68	207.75	207.73	208.65	207.58	210.34	208.2	210.36	210.31	208.47	208.03	208.54	211.42	205.59	209.8	207.82
215.49	220.5	218.6	215.25	217.92	215.35	215.66	215.84	211.91	217.25	219.81	215.03	217.44	219.89	216.97	214.94	214.09	218.08	217.14	216.51	214.43	216.94	216.06	217	214.99	216.41	218.32	217.6	216.84	217.31	213.63	218.8	218.61	216.37	218.83	217.75	217.8	219.13	213.63	214.4	214.7	216.48	219.44	215.61	218.72	215.09	214.38	215.03	219.95	216.33
208.57	205.85	205.57	210.6	204.87	209.2	208.47	206.19	206.66	205.84	208.7	209.53	211.15	205.07	209.52	207.22	211.16	207.91	208.37	207.92	206.92	207.65	212.49	206.86	210.77	204.94	208.71	207.43	208.55	206.58	208.29	208.37	208.11	206.41	211.17	206.77	209.62	208.1	206.5	206.96	206.25	210.1	206.52	210.47	208.18	207.41	211.76	209.24	208.65	205.72
203.67	200.3	204.53	202.94	202.17	205.09	200.34	204.78	200.68	202.85	203.61	199.47	202.51	200.13	201.5	201.29	201.76	200.62	205.2	202.64	203.55	204.02	205.31	200.47	202.17	205.02	202.56	205.54	200.1	200.5	201.77	204.78	201.17	200.61	201.61	203.72	202.74	202.98	203.6	201.06	201.1	201.36	203.24	201.74	201.83	204.16	203.94	202.43	204.91	201.64
215.88	218.22	215.05	216.71	215.29	216.38	216.03	218.1	221.23	218.92	215.49	218.98	218.77	220.17	220.04	219.44	217.52	218.08	217.16	217.26	217.53	217.82	217.65	220.39	220.04	214.23	214.72	216.79	216.48	220.59	218.8	219.15	218.6	218.72	217.69	219.26	214.98	216.12	215.83	218.78	217.3	214.9	217.49	217.02	219.87	215.93	218.93	217.55	217.48	217.46
208.56	209.75	211.18	206.8	207.02	206.48	207.11	206.88	207.64	203.7	205.88	205.24	205.6	207.6	207.06	205.95	209.85	204.16	205.26	211.22	208.1	207.58	209.5	211.54	208.47	208.65	207.96	210.42	209.54	210.81	206.37	211.38	208.21	210.1	204.12	207.46	208.99	205.27	205.38	208.03	209.55	211.04	204.06	206.33	210.06	206.63	204.67	208.45	205.97	208.34
216.79	217.13	213.76	217.29	217.81	219.24	216.98	217.56	218.43	215.13	218.45	216.12	219.34	215.19	218.56	218.44	217.61	215.36	220.5	216.36	216.05	217.07	215.04	214.02	219.15	217.71	218.11	217.31	216.11	217.43	215.76	215.3	220.43	217.35	218.19	219.03	215.82	217.92	218.21	216.1	219.76	216.09	216.02	218.79	217.78	217.65	217.64	216.11	216.54	214.95
216.36	218.46	215.23	216.96	215.14	217.86	214.77	219.49	214.56	215.73	216.42	215.61	219.91	217.96	220.13	218.09	216.1	217.49	215.32	217.09	217.27	216.37	215.78	215.87	217.39	217.83	217.54	214.74	219.92	217.38	217.91	212.67	216.87	217.52	218.78	217.42	218.4	216.31	215.05	217.93	216.38	218.73	218.62	218.5	215.53	220.63	212.71	215.43	218.95	220.91
202.4	205.18	203.83	205.15	205.72	203.28	202.45	201.9	201.6	201.29	202.6	201.91	201.13	202.44	206.72	207.01	202.27	201.45	201.1	203.69	201.59	198.64	201.46	204.7	204.15	204.05	200.39	202.51	202.57	202.44	199.92	203.87	204.6	201.89	203.52	202.58	201.88	202.55	206.23	200.73	202.62	205.12	201.58	204.19	201.34	202.48	205.05	204.18	204.46	202.15
213.33	208.84	210.69	211.17	211.62	211.85	212.44	211.8	210.07	211.85	208.52	210.1	214.11	213.79	213.04	210.78	212.04	212.5	211.96	213.62	209.81	210.63	211.26	209.63	211.49	215.18	210.88	212.81	213.52	211.98	213.31	211.2	210.33	209.77	210.48	210.31	213.32	211.66	208.56	208.83	212.19	208.84	210.36	211.74	210.09	216.52	211.66	213	209.52	212.29
194.66	196.85	195.42	194.48	195.46	194.46	190.79	196.72	194.93	197.54	196.66	194.71	195.15	195.12	194.34	193.57	193.21	192.99	193.9	193.71	198.71	197.43	192.33	194.01	194.41	197.42	193.89	194.83	197.41	197.39	194.96	194.45	193.8	194.56	193.94	195.53	196.78	197.08	194.16	191.24	193.39	194.33	195.55	197.58	192.09	198.78	197.29	196.3	196.5	198.07
196.28	197.31	195.82	194.94	195.04	197.16	192.32	195.48	195.62	194.72	194.41	193.19	192.4	196.76	194.56	197.7	195.09	195.62	196.38	194.7	195.47	194.34	196.78	194.51	191.34	194.06	198.65	194.21	194.42	192.89	197.56	194.53	196.11	195.19	195.21	194.44	194.78	193.38	194.97	196.06	192.4	192.2	188.59	195.33	196.25	193.03	195.5	195.21	194.42	192.35
205.63	203.82	206.45	205.34	206.51	205.3	204.39	204.53	204.72	204.69	206.76	207.56	206.65	205.24	206.05	207.38	203.19	206.77	208.66	207.18	210.28	207.5	207	208.03	204.9	206.66	205.97	207.07	206.1	207.33	203.6	208.72	205.87	205.17	209.07	204.12	207.7	204.24	204.74	206.94	204.34	205.12	204.89	205.32	206.23	204.6	207.55	202.98	207.45	207.91
207.19	209.66	206.23	208.97	206.17	208.22	210.32	205.54	206.11	205.81	206.93	205.62	208.85	208.17	208.7	206.44	205.71	207.57	206.3	202.28	205.56	208.46	207.86	207.26	207	206.43	205.64	205	202.93	207.91	209.88	207.27	207.61	209.21	207.36	206.24	205.36	207.05	206.07	208	203.74	205.02	203.62	208.57	207.79	210.48	207.24	206.25	206.52	209.82
199.99	203.72	199.78	199.08	199.98	202.32	202.65	205.03	202.47	202.89	200.46	204.19	202	200.19	202.75	203.76	198.08	204.47	203.15	199.03	203.78	201.78	201.67	200.75	198.52	203.42	201.26	201.25	202.11	204.62	204.71	203.05	199.42	201.12	205.91	198.01	204.24	200.87	203.82	202.2	203.28	201.58	202.98	202.9	202.45	199.51	201.16	202.07	204.1	203.8
204.14	203.07	203.4	207.74	202.02	206.21	203.61	203.53	203.67	205.91	205.55	202.1	203.76	206.93	203.39	205.55	203.18	205.35	202.42	202.18	203.6	203.56	201.02	202.83	204.81	205.3	205.26	201.47	202.89	203.61	204.38	206.62	200.71	203.04	202.45	205.51	204.57	203.82	202.95	203.32	205.75	204.82	201.95	202.38	203.56	202.19	205.68	204.88	205.72	202.81
209.16	208.85	209.61	209.42	209.29	207.82	211.09	211.29	208.5	209.19	211.42	209.08	207.3	210.96	210.08	211.28	209.24	209.59	208.34	210.52	206.77	209.81	209.06	207.88	210.1	214.99	210.64	209.9	209.86	208.43	211.39	210.5	209.36	212.51	212.65	211.66	209.73	209.35	207.65	207.02	212.84	213.53	209.74	209.5	209.4	213.45	212.95	211.7	211.85	209.77
208.57	210.02	204.58	209.83	208.79	211.29	209	210.57	208.86	207.72	207.94	210.2	208.3	206.66	208.16	205.11	210.01	208.81	206.42	210.04	208.02	208.57	203.82	211.07	210.13	207.72	211.78	206.94	206.21	208.04	206.84	208.95	207.05	206.49	206.22	206.86	212.52	211.3	208.03	209.22	206.71	209.69	208.92	209.03	206.44	211.22	207.38	209.62	211.46	205.72
215.35	214.92	214.38	214.92	216.61	218.76	216.7	216.07	218.77	219.89	214.78	220.13	218.91	217.26	214.79	217.97	216.82	219.33	215.7	218.11	217.71	218.9	218.57	218.25	215.43	218.75	215.04	218.02	217.7	216.83	217.57	216.66	218.03	215.38	217.44	217.34	217.04	215.94	214.29	217.66	218.02	218.2	221.28	213.31	216.42	213.88	215.96	215.53	218.28	216.56
211.94	210.03	212.06	210.63	209.22	211.79	210.46	213.5	216.19	208.47	211.01	207.54	212.18	209.46	213.95	213.05	213.94	210.91	210.69	209.98	212.88	213.48	215.05	212.82	212.07	212.07	209.84	212.01	213.41	209.04	211.5	207.35	211.32	212.25	209.65	212.58	208.46	212.07	213.36	210.57	215.28	210.86	211.82	211.44	209.58	208.25	213.59	209.87	211.99	210.81
208.91	206.35	208.26	213.05	209.68	211	209.25	208.23	211.23	205.69	210.55	211.09	207.89	206.01	209.57	210.89	210.06	213.13	211.06	206.93	208.01	209.64	206.63	210.14	209.48	209.63	205.11	208.97	208.56	210.48	207.86	211.09	208.71	208.8	208.48	208.47	211.89	210.37	207.06	211.9	210.25	210.55	211.78	212.91	210.64	209.17	212.84	208.91	209.7	209.85
199.05	198.73	197.71	197.84	198.14	198.33	199.88	201.39	199.59	199.77	197.92	198.02	198.95	199.66	200.36	196.97	198.48	196.62	196.53	200.2	200.76	196.88	199.93	197.21	197.69	197.9	199.73	197.36	200.17	198.39	195.96	196.93	193.9	197.36	197.84	197.85	198.46	198.27	201.55	196.55	199.93	199.46	198.52	199.49	199.12	194.64	199.7	196.64	200.31	201.47
202.93	203.04	202.55	196.56	201.91	205.22	205.28	205.76	202.47	205.13	202.67	199.73	205.86	200.7	206.18	205.37	204.15	204.33	206	201.9	206.02	204.72	203.22	203.44	203.09	202.6	199.87	204.8	204.82	203.96	204.08	204.7	201.51	205.15	205.67	206.07	200.36	204.66	203.24	205.28	203.78	201.8	204.22	203.37	204.41	201.53	204.69	204.85	204.45	203.15
203.77	205.3	198.97	202.46	207.51	202.01	207.95	204.47	204.36	203.02	202.7	202	203.81	204.01	203.33	204.77	205.13	203.45	202.16	206.21	202.4	207.55	202.17	207.84	206.25	201.11	198.08	206.37	202.07	200.93	203.76	202.29	202.97	204.63	202.12	202.3	202.31	202.61	202.19	204.54	202.47	205.16	204.25	203.8	206.01	202.26	202.23	205.99	202.56	202.47
206.19	209.78	205.65	205.89	207.27	207.26	207.3	207.11	207.7	211.74	213.19	203.4	208.93	208.95	211.34	207.77	205.75	205.33	206.28	208.75	208.88	205.23	205.41	205.64	205.22	205.16	208.17	208.19	205.02	204.55	208.49	208.77	206.87	204.69	211.44	207.97	205.74	205.35	208.7	206.04	208.61	208.45	204.86	208.22	206.14	208.47	207.58	209.63	208.99	209.43
208.13	210.21	207.88	207.4	208.04	210.6	206.85	208.49	204.72	206.93	206.6	207.78	210.67	206.94	210.09	207.55	206.79	207.83	205.92	207.89	209	207.2	208.27	207.95	206.64	207.83	210.55	209.73	210.4	211.8	210.3	207.01	209.87	206.88	209.47	209.9	210.84	210.31	207.7	211.3	208.42	207.12	207.12	209.85	207.04	208.73	212.15	206.45	210.99	209.02
202.97	200.82	201.48	201.69	203.92	203.28	200.76	204.32	202.64	201.9	202.2	201.77	202.76	202.58	202.55	200.53	199.21	202.47	203.66	206.51	199.82	203.36	203.26	202.68	203.01	205.91	202.91	203.6	204.38	204.12	206.26	202.29	205.78	205.05	204.36	203.12	201.23	204.86	200.13	205.84	200.82	202.13	202.31	201.06	202.26	203.62	205.69	205.34	204.46	201.66
205.27	204.84	205.78	204.01	203.37	203.26	203.25	202.05	206.55	200.96	202.72	206.87	205.71	200.96	202.08	202.87	202.31	203.21	205.95	202.01	203.4	206.11	204.73	204.66	202.71	204.29	203	202.89	204.23	206.89	204.47	200.67	204.49	204.7	203.16	204.8	204.53	206.68	204.94	205.46	203.04	202.97	202.51	204.46	202.23	201.61	207.51	199.61	203.37	201.5
207.53	211.36	207.08	208.64	207.37	207.73	208.09	211.23	207.48	209.32	205.76	207.18	206.64	208.77	207.27	210.67	209.31	205.24	204.95	206.01	205.77	207.04	206.79	206.48	205.99	208.81	208.14	212.47	207.18	208.07	208.99	212.86	207.26	207.07	209.63	206.86	208.73	210.51	209.75	207.48	208.95	208.82	210.97	207.04	209.38	206.6	208.24	209.57	209.13	208.06
204.81	207.14	208.54	205.28	205.17	203.98	205.37	202.98	207.16	205.08	204.59	207.69	209.41	205.94	202.31	205.73	205.29	205.87	205.6	204.48	203.62	206.2	204.85	207.9	203.81	208.27	205.82	202.45	207.64	206.27	206.51	206.23	207.1	204.12	204	206.8	204.64	204.55	206.55	206.91	206.28	207.01	203.85	202.98	203.38	205.44	204.94	203.28	207.49	212.2
209.1	212.1	210.78	211.37	211.06	209	209.6	211.71	211.01	212.66	211.77	212.48	217.76	215.03	211.49	213.05	211.8	214.58	212.2	210.33	212.97	209.4	208.84	211.09	214.29	213.15	210.51	214.88	211.62	211.46	210.25	211.23	211.58	211.14	208.75	210.41	208.15	212.45	209.48	210.81	210.92	211.41	211.36	212.62	210.04	210.96	211.8	210.04	211.9	215.06
198.01	200.25	200.65	205.07	203.41	202.99	200.19	200.1	200.55	197.47	200.38	199.13	197.09	201.92	198.4	202.36	202.87	203.22	200.33	197.93	197.03	198.92	201.16	201.64	198.63	196.47	197.59	201.19	198.19	199.87	201.2	199.69	198.71	201.43	201.4	201.1	201.25	201.48	201.22	199.3	203.05	198.51	198.81	202.18	199.2	203.72	198.14	200.96	200.71	201.29
195.4	196.74	197.24	197.39	192.7	196.86	196.81	194.49	194.88	199.15	196.1	195.19	195.47	197.28	196.51	194.86	197.76	194.3	192.21	196.2	194.88	194.07	193.74	192.37	195.16	193.41	194.97	196.74	193.17	196.22	194.75	196.97	196.04	192.49	191.98	195.4	192.77	193.7	193.72	197.99	193.29	195.82	195.74	198.5	195.38	195.58	196.56	193.9	192.47	195.57
201.39	199.38	202.82	198.12	199.88	199.16	199.35	198.97	201.26	203.25	199.94	199.91	199.82	201.55	199.4	201.67	200.45	203.83	198.67	199.7	199.6	203.7	199.23	200.89	199.65	197.36	202.4	200.55	201.93	199.74	199.12	203.47	202.04	200.67	198.38	199.81	199.54	198.67	200.48	199.69	203.05	198.02	200.87	201.12	202.07	198.59	202.19	204.28	198.41	198.3
200.41	200.37	199.69	198.12	198.93	195.42	198.56	199.09	198.34	198.18	197.53	195.97	198.79	199.78	197.28	198.7	193.71	200.31	196.64	199.76	196.85	195.99	198.87	200.48	200.37	199.63	195.84	199.67	197.42	196.43	195.99	199.38	201.3	199.24	199.19	199.79	200.91	199.96	199.37	200.31	195.62	202.1	198.55	198.85	199.66	199.23	196.08	198.33	198.52	200.24
206.84	205.67	203.65	209.54	208.47	207.1	204.77	203.37	208.79	208.34	207.44	209.9	205.72	207.02	207.26	205.88	203.53	211.65	207.3	205.41	206.49	208.35	204.15	206.5	204	204.03	203.97	209.16	211.32	206.71	209.12	206.89	204.49	208.78	207.31	206.73	207.44	208.18	205.61	206.26	207.64	206.04	205.19	204.33	203.72	205.64	207.33	204.02	206.33	205.72
202.5	202.57	202.83	201.2	204.02	204.31	202.35	203.77	202.95	205.73	202.38	204.07	204.91	202.88	203.01	203.48	202.15	203.1	202.05	204.2	205.17	204.94	206.71	203.01	204.24	203.11	202.78	204.69	203.6	204.62	204.15	203.93	205.7	209.19	201	204.54	201.5	204.1	202.02	203.92	205.49	201.18	203.04	202.92	204.91	203.36	204.61	204.09	204.01	204.74
201.93	203.49	202.32	202.39	199.95	200.29	199.54	202.21	201.63	199.26	203.28	199.49	201.35	201.52	202.99	202.75	201.93	204.92	203.61	200.73	201.32	200.04	198.18	201.28	200.43	200.16	198.88	200.03	202.71	202.07	203.75	200.9	203.38	201.98	202.04	200.56	202.24	197.96	199.2	201.56	202.62	200.56	203.18	197.95	201.72	202.38	200.1	201.71	201.59	198.96
200.26	203.18	201.38	201.91	202.42	201.7	202.43	204.47	206.53	206.81	204.91	203.33	202.94	201.44	202.88	205.19	205	203.12	203.93	202.25	202.34	205.23	204.34	202.18	204.71	201.59	201.7	204.97	201.85	207.68	203.68	204.23	205.16	204.91	205.23	202.27	204.08	205.32	203.25	204.17	203.33	206.38	200.62	204.79	204.41	202.44	200.62	202.67	206.89	203.1
210.97	211.61	206.3	208.45	209.37	209.85	207.76	209.03	207.84	211.66	208.41	211.02	207.7	212.53	207.06	207.91	209.44	210.96	206.11	207.24	212.21	209.65	209.93	207.56	208.25	208.04	207.05	207.82	209.75	207.33	209.4	208.08	210.11	212.22	209.27	209.15	209.27	210.55	210.4	210.28	208.04	208.01	209.19	208.06	208.65	208.98	208.09	208.66	211.87	205.65
208.02	207.52	211.13	206.57	205.76	208.08	207.83	206.1	208.15	208.44	208.11	208.84	208.57	210.28	210.84	204.74	203.76	207.08	206.71	205.3	208.62	208.36	207.47	207.89	209.68	205.21	209.42	208.74	205.75	207.08	206.91	210.81	207.75	207.65	205.27	209.71	205.38	204.7	207.1	209.02	207.99	209.34	210.1	207.39	204.99	207.97	208.28	205.54	209.89	211.23
209.78	207.44	205.89	208.1	206.29	210.75	207.09	206.98	206.58	211.17	206	206.86	205.11	205.55	205.56	207.52	209.09	208.18	208.29	208.52	206.9	207.89	206.81	209.51	205.12	207.01	206.75	208.06	208.4	206.45	211.06	202.88	205.38	208.77	208.89	208.45	208.18	212.4	206.94	210.61	206.09	207.33	205.94	205.46	206.96	207.49	206.21	208.5	206.55	209.02
210.95	209.26	209.56	207.97	210.44	209.06	208.24	205.29	207.23	209.61	206.87	207.5	208.84	207.35	207.02	209.35	208.01	211.48	206.67	207.58	209.83	209.82	206.04	207.34	207.69	208.82	208.08	208.89	209.31	211.36	208.98	207.43	205.82	209.71	208.2	209.18	210.69	208.31	211.27	207.81	206.54	210.12	210.08	207.91	209.26	206.89	209.4	211.1	208.29	206.82
209.11	213.01	214.76	213.89	213.51	212.05	213.03	217.2	212.85	209.53	211.35	211.88	213.34	214.68	211.83	213.77	210.71	213.79	211.53	213.3	217.48	213.34	213.35	214.32	208.56	212.96	211.67	211.95	213.98	211.16	212.49	212.85	210.92	212.78	210.77	212.57	213.58	211.73	213.36	209.7	213.64	211.11	211.68	211.87	212.95	211.2	210.07	212.1	212.46	212.51
208.71	206.66	207.34	206.53	207.25	206.41	210.02	208.73	209.36	208.85	205.3	208.46	208.68	207.89	208.37	206.54	209.77	204.36	208.6	209.04	205.72	204.49	208.07	209.18	206.07	204.9	210.02	210.06	207.39	209.62	208.64	205.83	207.02	208.62	206.5	207.64	209.05	209.02	207.64	206.07	203.43	206.43	208.51	209.64	209.63	207.11	209.46	208.16	208.38	210.15
195.61	192.75	192.42	191.31	193.31	192.84	191.3	196.95	193.37	194.19	196.44	194.75	193.39	194.5	199.76	191.09	194.17	192.74	193.66	196.39	198.33	191.7	191.08	196.11	192.95	194.18	193.94	195.48	191.73	194.25	194.46	193.42	196.64	195.7	193.87	194.76	192.55	195.83	193.34	192.26	193.49	192.62	192.14	194.67	193.34	195.18	197.63	195.12	193.61	191.69
201.82	198.52	198.41	195.8	201.2	202.41	198.44	200.08	198.4	199.13	198.17	197.12	198.41	201.81	199.32	198.69	196.69	199.68	201.56	197.66	198.87	198.57	199.39	200.16	199.89	200.19	201.31	202.71	201.46	199.04	200.15	200.31	198.9	201.99	199.7	199.31	198.88	200.91	200.55	196.6	199.55	197.58	198.62	199.91	198.78	200.78	200.6	201.65	198.35	200.29
208.62	205.61	210.51	213.11	206.7	206.75	208.59	210.05	210.13	209.72	211.23	209.88	213.14	209.04	210.4	208.72	207.15	208.54	209.56	209.29	208.03	208.55	207.86	209.83	210.86	206.97	210.53	208.07	211.28	210.57	209.82	208.83	209.81	210.65	211.4	207.02	209.23	209.21	212.69	208.05	211.65	210.86	210.09	208.09	208.59	211.32	211.09	211.71	210.08	210.12
203.73	204.08	204.19	203.78	201.58	199.85	202.44	200.51	201.32	203.24	206.2	199.62	205.6	199.67	198.49	201.6	202.6	204.61	205.73	203.28	202.26	203.45	201.17	200.94	204.56	204.51	203.04	199.89	201.6	203.39	202.74	203.45	203.98	201.64	201.55	204.43	202.83	201.44	201.79	205.69	203.8	201.64	201.12	204.11	204.35	201.84	199.76	203.17	203.69	200.62
217.12	215.41	216.18	215.78	217.11	215.82	220.56	214.03	214.11	216.83	216.84	218.47	217.86	216.85	220.75	218.17	215.31	221.17	215.12	218.55	221.95	218.09	216.83	218.53	218.47	215.96	215.27	217.18	214.38	216.28	218.41	216.67	215.24	215.84	217.32	214.36	216.96	218.21	217.65	217.06	215.18	216.89	216.15	216.25	215.34	216.57	217.26	218.75	220.67	218.22
207.99	206.44	206.83	209.95	207.58	208.24	207.32	214.17	208.05	209.1	209.27	208.81	208.47	206.67	210.85	209.52	207.34	210.14	208.37	209.69	206.57	210.66	210.41	211.3	211.2	207.42	207.96	208.43	208.57	206.63	208.95	207.48	209.77	209.61	207.63	208.95	208.11	206.29	209.79	209.77	207.23	210.83	209.47	210.79	210.11	204.48	207.99	207.12	209.57	206.29
204.53	204.1	202.64	206.47	202.43	204.3	203.75	203.72	205.52	204.42	202.74	202.25	204.04	204.59	204.07	202.84	206.06	200.83	205.17	204.16	206.02	204.71	203.16	200.63	204.55	204.89	203.24	204.13	203.26	205.73	201.39	201.37	201.52	206.08	200.73	206.11	204.76	201.84	199.3	203.99	205.08	202.05	203.82	204.05	203.78	202.25	204.93	203.88	202.53	203.68
206.13	205.05	210.14	206.48	208.05	204.85	205.68	206.94	207.55	209.24	205.9	204.39	206.86	207.81	205.11	206.94	207.83	202.48	205.5	204.93	207.04	204.63	207.92	203.16	205.09	204.8	204.65	204.84	206.06	206.4	211.78	209.49	208.77	207.35	207.81	207.81	204.75	207.46	205.34	209.55	207.83	203.03	202.66	204.99	205.23	208.12	206.68	205.27	205.48	206.52
202.94	204.41	203.47	201.84	201.61	206.12	200.4	203.14	202.7	203.75	202.42	203.72	205.12	203.6	204.11	202.92	205.48	201.88	203.16	203.91	208.03	203.78	201.17	201.94	202.96	204.63	203.84	204.49	200.74	200.24	205.74	202.83	204.33	204.55	204.94	201.62	206.35	205.49	201.9	201.96	205.24	203.3	203.99	205.65	201.8	203.63	202.25	202.82	203.96	203.39
214.95	219.6	216.29	217.24	215.52	216.79	219.37	216.22	216.98	219.56	217.49	218.71	214.02	217.56	216.28	214.97	216.22	217.16	219.96	218.55	219.38	217.11	217.67	217.21	217.17	217.8	218.09	217.89	213.89	217.69	219.02	218.72	215.88	216.26	218.07	216.04	217.97	217.88	219.82	215.81	218.41	215.33	218.59	220.4	217.6	218.36	217.16	215.94	217.46	215.76
204.6	202.45	203.99	205.22	201.46	205.51	202.48	201.73	201.69	203.8	204.67	202.96	203.27	203.69	204.07	202.03	201.89	203.39	203.95	201.38	203.78	203.91	202.21	200.1	202.53	202.33	201.05	203.48	200.31	203.36	201.44	202.51	205.51	204.19	201.98	202.06	203	201.58	198.95	200.85	201.57	202.46	202.13	203.44	205.38	202.59	201.05	205.11	202.19	202.62
208.88	209.92	207.34	204.92	209.26	208.07	205.78	209.18	206.04	205.2	208.41	208.02	207.13	205.36	206.86	207.29	206.12	208.59	205.94	205.31	210.73	205.37	206.58	205.68	206.63	207.06	207.67	208.13	208.76	211.37	205.3	206.4	208.01	206.69	209.06	207.28	208.86	203.29	205.01	207.18	211.4	206.84	209.06	207.14	208.66	207.88	208.36	206.87	204.66	208.15
210.24	210.96	210.16	211.42	211.24	210.11	209.31	209.41	212.46	209.67	210.39	211.72	210.48	209.82	212.21	210.44	211.64	210.92	211.28	212.29	211.56	212.63	209.2	212.73	212.76	210.78	213.44	211.61	213.01	212.7	209.66	211.71	209.83	211.29	215.54	211.98	211.44	212.05	211.76	212.06	210.99	211.3	212.7	213.44	212.28	210.13	211.95	213.3	208.12	211.91
202.61	201.59	205.14	205.36	205.68	202.32	203.94	207.31	204.1	204.5	204.21	202.7	202.19	204.51	201.8	200.99	204.92	205.41	203.53	202.54	203.96	201.72	204.09	202.62	205	203.72	201.78	203.17	201.98	204.25	204.03	202.48	204.11	203.47	200.38	203.54	205.5	201.1	204.6	204.6	203.5	204.13	203.06	204.65	206.28	203.11	206.86	203.56	207.3	203.34
216.52	212.45	214.82	219.42	218.53	218.39	218.35	220.69	218.84	218.35	217.12	219.06	219.37	214.28	215.04	214.96	213.9	213.96	214.9	215.53	214.87	217.83	216.28	215.67	217.68	219.45	220.46	217.23	216.98	219.86	216.94	214.61	219.78	216.75	219.43	215.66	216.63	215.77	215.13	218.02	216.63	214.47	219.43	218.09	218.81	219.28	214.6	216.26	216.99	216.68
213.09	213.22	209.41	212.82	212.53	212.42	213.08	209.23	211.08	212.22	213.1	211.92	212.45	212.02	212.32	210.58	212.06	210.25	209.46	212.09	212.45	214.48	210.75	209.73	209.38	210.83	212.39	210.57	212.42	212.33	208.94	211.34	207.17	209.39	211.82	212.45	212.11	208.07	211.39	213.45	210.49	210.05	213.18	212.35	211.32	210.72	213.12	209.97	213.08	211.08
204.34	206.6	208.32	206.94	206.13	206.9	206.52	206.26	207.11	204.07	206.85	206.52	206.04	210.18	203.48	205.45	206.82	209.64	207.98	208.64	207.46	203.74	202.78	204.1	208.41	206.4	205.32	207.7	202.13	207.32	207.79	205.12	206.41	205.18	205.26	207.5	205.45	207.69	208.75	209.21	207	208.32	205.45	204.92	206.11	205.91	203.19	207.49	206.55	206.04
217.45	216.41	218.14	218.2	220.71	221.02	218.06	219.46	216.65	221.94	215.78	219.16	218.89	217.92	218.94	218.67	217.83	218.7	214.8	217	221	216.84	217.98	217.74	218.52	218.09	217.25	218.9	213.98	217.96	221.88	221.35	217.37	217.81	217.03	215.51	217.69	219.04	218.04	219.47	221.36	216.19	218.57	214.96	220.66	216.06	219.01	217.28	218.86	216.44
207.58	208.38	211.25	204.95	209.5	206.44	205.45	210.14	207.32	207.77	206	204.96	206.48	206.3	207.43	207.13	210.04	207.1	211.98	209.89	207.03	209.33	207.71	206.52	208.27	207.53	205.46	208.63	206.27	211.32	208.55	206.3	204.51	206.91	208.45	205.24	206.46	206.41	206.21	209.22	210.72	207.37	211.55	206.77	208.49	206.2	209.94	208.87	206.94	207.18
217.01	214.65	218.22	215.62	215.41	216.31	213.78	217.67	218.04	217.31	214.89	218.82	216.31	216.18	216.19	216.65	217.94	217.06	216.25	216.77	217.35	218.77	217.4	217.15	216.73	215.99	219.48	218.81	217.32	217.5	213.92	216.93	215.38	220.97	216.84	213	215.07	215.1	216.34	217.51	217.4	216.92	218.51	217.75	212.77	220.17	217.81	215.2	218.41	214.9
204.53	209.64	207.13	204.9	203.92	208.15	207.02	204.41	206.95	202.39	206.39	206.95	208.97	206.3	207.23	208.03	209.53	206.98	202.54	206.31	207.17	206.3	203.54	206.61	204.72	205.36	207.52	205.67	208.01	204.78	201.01	206.44	206.86	205.68	206.03	203.61	205.56	208.52	205.4	207.07	204.32	205.23	205.22	205.4	208.43	205.1	206.56	204.44	205.94	203.88
194.1	196.95	194.14	195.03	200.23	194.29	195.62	194.52	198.03	195.75	199.92	195.64	195.74	193.87	193.24	192.98	194.29	193.69	196.02	194.28	195.14	194.99	193.03	192.68	193.56	193.66	195.76	197.85	197.76	194.9	198.07	195.41	196.66	195.12	193.93	194.39	195.03	191.58	198.77	196.17	195.78	195.72	194.52	195.58	196.79	195.62	194	194.62	195.91	195.23
212.29	215.49	211.57	211.3	211.94	214.77	211.02	214.3	212.13	211.66	210.38	214.27	211.26	217.08	213.63	210.88	212.62	216.57	212.22	210.53	209.23	211.2	211.16	211.23	213.34	213.18	212.52	212.3	213.13	213.82	211.33	209.33	214.7	213.19	211.08	212.68	211.63	214.2	209.53	213.93	212.5	212.62	213.04	211.7	209.51	213.31	212.39	211.66	209.4	212.83
218.66	221.32	218.88	219.45	217.89	218.89	217.09	216.56	216.99	217.69	217.82	218.97	218.33	216.8	217.98	220.02	223.21	216.13	218.98	215.38	218.7	219.61	218.76	217.83	216.91	219.61	218.33	218.46	216.76	217.91	214.67	214.77	216.72	219.8	217.12	218.16	215.79	219.65	217.46	218.57	217.66	216.74	219.1	216.62	214.21	219.16	222.56	215.69	216.29	220.86
207.81	212.61	210.91	211.19	209.7	211.28	214	211.74	211.03	214.92	211.06	211.49	212.72	211.18	211.53	209.93	210.99	211.47	213.18	213.91	213.32	210.05	215.84	212.51	208.22	211.03	211.97	215.4	209.2	214.2	213.54	211.03	209.83	210.79	212.54	215.19	210.95	213.49	212.71	211.21	211.97	210.95	212.52	214.53	210.39	211.08	212	211.01	208.87	210.15
210.91	209.29	210.99	211.54	213.18	211.52	213.2	209.57	212.95	213.09	211.58	211.53	212.52	208.21	214.04	210.69	213.91	211.89	211	207.69	212.76	211.31	211.76	212.68	209.14	208.86	210.77	208.69	212.73	208.57	209.29	212.4	210.78	210.88	209.27	209.59	214.99	208.61	209.97	212.07	214.57	209.4	213.57	212.22	211.82	211.52	209.79	213.58	211.48	208.71
207.33	209.14	209.29	206.48	206.96	208.87	214.65	207.64	210.47	210.25	205.68	209.51	208.15	210.14	205.77	209.05	210.15	207.14	210.27	211.72	210.58	208.82	210.23	210.7	208.73	211.27	209.53	208.11	207.87	206.19	206.64	211.16	209.22	209.65	207	209.85	210.05	210.41	212.19	210.11	211.14	207.73	208.68	210.49	209.58	208.41	213	211.24	210.78	209.7
219.87	219.67	219.63	214.04	218.04	217.7	219.06	216.4	215.55	218.05	217.03	218.91	220.75	217.11	217.57	217.11	216.47	217.33	217.61	220.13	214	215.18	218.92	219.88	221.37	218.15	215.51	219.19	219.12	215.14	216.74	220.21	218.68	217.78	214.76	218.86	219.44	215.75	217.19	218.57	219.27	218.76	216.09	214.9	216.48	218.36	217.99	218.07	218.37	217.62
208.7	210.07	209.89	212.02	206.04	208.7	208.88	206.94	208.85	208.51	206.95	209.59	210.13	208.53	209.31	208.2	210.29	209.57	208.06	211.38	205.29	209.23	212.23	210.48	207.09	208.53	209.67	209.46	208.11	209.47	205.97	209.54	209.6	206.52	208.04	209.07	208.42	212.28	209.77	208.55	207.1	206.29	208.69	207.47	208.82	210.95	210.62	208.82	209.34	209.04
196.61	202.23	199.8	198.81	198.5	197.11	195.99	199.3	199.95	199.51	195.65	198.63	198.58	197.59	202.44	198.38	198.32	201.92	195.84	201.33	198.15	198.5	200.5	198.92	198.37	199.04	196.66	200.57	200.92	194.7	199.72	198.8	196.11	196.33	200.88	197.36	200.33	199.06	196.03	199.24	194.5	198.73	199.21	197.75	197.22	199.12	199.87	197.95	199.9	200.17
205.23	203.98	204.26	209.65	205.13	204.42	205	204.05	203.73	202.44	203.18	204.93	203.59	207.64	204.27	205.98	202.4	204.83	204.58	205.79	205.87	208.51	206.12	205.34	206.77	206.22	203.02	202.18	207.86	202.55	205.54	205.47	206.41	205.17	204.98	203.96	206.1	204.83	205.73	205.42	204.91	204.8	207.17	204.04	202.91	205.19	206.31	202.36	203.59	205
201.64	200.12	203.82	204.13	202.71	205.01	202.45	204.05	202.94	207.11	203.99	205.84	207.06	203.18	202.57	201.84	203.92	203.03	204.68	202.25	202.38	203.21	205.02	202.8	205.3	202.75	204.98	200.53	203.16	203.78	205.58	203.03	201.84	204.51	203.53	202.34	205.99	200.22	204.69	201.79	207.93	204.41	205.48	204.97	204.68	203.94	201.62	205.08	201.67	203.04
205.83	203.47	203.5	202.36	203.3	207.16	205.22	205.96	204.7	204.5	205.23	200.65	202.79	202.86	204.58	207.28	202.78	199.2	204.28	202.25	201.71	200.81	201.35	202.07	208.05	204.17	203.08	205.39	201.65	206.17	207.37	206.2	200.77	200.97	205.99	203.53	203.51	203.48	206.01	204.66	200.39	204.01	205.33	204.76	204.17	203.93	206.15	204.39	204.13	203.77
210.74	215.32	209.88	209.76	212.5	212.12	212.85	211.6	212.2	208.29	211.6	208.17	210.48	209.78	208.45	209.03	209.88	210.18	209.46	211.13	212.29	210.84	209.35	213.75	211.47	213.66	208.49	212.79	209.69	214.64	213.28	210.84	212.32	212.07	213.24	209.46	210.5	214	209.98	211.14	212.84	212.67	210.56	213.67	212.56	212.9	214.12	208.96	213.56	213.44
206.23	202.71	205.71	205.71	208.57	203.61	209.31	206.9	207.04	204.36	206.15	207.97	211.45	207.56	206.54	205.56	208.28	207.4	206.05	208.19	205.62	206.23	208.56	207.05	204.65	204.72	207.76	206.89	206.01	206.39	209.19	205.27	205.66	210.19	207.21	208.92	209.07	210.73	209.43	208.42	204.77	207.37	210.2	209.12	210.51	207.52	210.69	204.68	207.41	206
202.03	202.44	202.57	202.59	199.96	203.3	200.48	198.13	198.07	199.36	198.97	198.23	196.13	196.24	200.98	198.7	199.18	198.8	200.53	199.62	200.26	200.27	200.24	199.4	197.18	198.93	200.02	199.95	200.66	197.75	199.11	198.89	197.52	198.67	196.23	201.33	199.6	196.93	198.83	199	196.68	199.05	200.3	201.21	195.31	200.58	196.59	199.58	201.78	199.64
196.17	199.4	198.84	194.36	194.81	196.25	197.08	198	196.79	197.74	194.95	196.89	198.02	197.88	196.31	199.44	199.83	196.8	198.94	198.14	201.11	197.34	196.42	197.66	197.4	199.68	197.24	196.61	198.51	197.72	197.13	196.76	197.02	199.5	198.57	198.11	198.85	197.29	198.12	198.4	194.92	197.7	198.73	197.47	198.85	195.97	197.69	196.44	197.25	199.2
205.79	208.28	207.65	205.85	207.55	205.79	206.74	209.6	208.1	206.64	209.6	210.85	206.15	209.03	210.23	204.71	208.74	207.06	207.57	208.35	207.75	206.93	204.13	209.36	207.62	208.74	206.77	206.13	207.21	210.63	207.36	207.84	208.39	206.5	210.59	205.8	206.7	203.57	211.37	210.76	207.63	208.78	207.62	207.01	208.4	208.43	206.97	204.58	205.86	207.24
207.18	207.63	208.78	207.11	212.4	206.3	210.2	212.2	209.25	207.85	209.14	208.17	206.94	208.39	207.05	209.77	208.96	211.86	208.59	207.28	207.94	208.83	208.45	212.01	207.7	209.67	209.18	208.42	206.93	213.25	209.87	210.2	211.71	207.55	206.99	206.92	209.02	212.15	206.72	207.22	210	211.12	210.29	210.66	207.32	208.56	209.49	210.23	210.17	207.67
202.54	203.99	208.44	207.23	202.39	203.58	208.33	208.55	208.09	205.98	205.29	204.92	203.38	204.83	205.3	204.78	204.42	203.72	205.13	206.93	204.22	206.84	207.63	206.91	206.15	208.09	203.65	203.47	204.28	205.04	206.04	206.34	207.15	206.41	208.87	204.99	206.28	204.84	208.28	207.02	207.26	205.71	207.1	208.96	204.45	204.48	207.98	205.41	205.4	204.87
217.27	216.13	216.22	214.96	218.45	215.72	220	216.32	214.75	220.37	219.11	219.15	218.05	220.26	218.93	217.18	216	218.67	215.87	220.11	216.08	216.1	218.23	219.85	221.18	217.34	217.54	217.33	216.95	216.85	216.66	217.4	218.64	218.81	219.53	216.18	217.02	217.22	219.47	217.72	220.06	219.11	218.77	218.79	217	215.93	217.33	220.68	216.04	216.84
198.69	202.01	198.84	199.76	200.29	204.1	199.69	203.1	199.86	200.51	201.33	199.88	201.43	199.96	201.37	202.34	200.66	200.01	200.09	200.13	199.71	201.41	200.18	200.88	200.13	202.4	203.34	200.67	200.35	200.78	203.98	202.77	202.09	199	199.87	199.61	199.74	201.11	202.86	203.43	203.53	202.89	203.11	200.47	199.62	203.05	200.16	201.34	199.64	201.86
216.77	213.21	209.94	211.72	212.68	213.84	211.5	210.34	210.97	209.7	211.65	212.92	212.64	210.92	211.27	209.24	210.84	211.19	212.74	209.86	212.39	212.18	211.34	211.51	206.08	208.39	211.74	213.83	210.25	216.45	213.79	213.7	210.59	208.63	210.55	211.24	211.37	211.04	214.19	213.63	209.19	212.28	213.84	213.73	212.4	208.88	210.91	212.74	213.84	210.56
200.48	198.64	204.71	199.84	200.12	197.73	200.9	201.27	201.81	203.84	202.05	199.81	201.11	201.78	198.11	201.31	203.29	198.4	204.03	199.95	202.99	201.66	201.49	200.52	201.24	203.13	199.24	199.75	199.97	201.27	201.56	201.07	201.64	201.61	200.02	201.03	197.87	199.64	196.75	199.22	199.87	200.01	201.66	201.45	201.56	199.59	197.01	200.57	199.76	199.32
215.7	216.7	218.44	214.95	216.89	216.61	219.13	217.59	216.69	217.35	215.28	216.26	220	217.29	215.63	218.27	217.33	215.88	218.35	215.84	217.93	217.8	213.66	217.64	217.73	218.08	217.3	217.85	217.14	219.29	218.55	215.2	217.37	217.78	215.17	217.48	216.03	214.81	215.72	217.97	219.1	219.28	218.87	215.63	215.75	216.33	219.42	214.45	218.29	221.56
208.44	207.05	208.01	208.15	207.59	206.6	208.61	212.73	207.87	205.02	211.61	207.07	209.2	203.6	207.11	208.5	209.89	201.49	210.02	207.26	205.78	206.61	210.64	206.49	208.83	210.19	205.17	208.87	207.41	211.28	207.42	205.09	207.24	213.09	206.68	207.68	204.48	202.61	206.84	204.56	204.65	207.34	204.96	204.89	209.47	207.87	209.4	209.86	207.16	208.94
205.26	208.44	206.46	207.71	208.92	212.57	206.3	207.84	204.39	207.92	207.23	209.55	209.9	204.59	208.32	205.86	209.34	209.32	207.95	204.92	206.75	207.3	206.04	206.86	209.54	211.64	205.64	208.22	203.98	207.26	207.47	206.06	211.39	208.6	206.89	209.1	206.43	210.93	209.33	209.23	209.07	205.14	212.86	204.43	204.77	207.87	205.03	205.87	210.19	206.42
217.73	218.5	217.69	219.2	218.36	218.16	220.1	220.4	216.95	221.67	217.53	214.78	215.32	221.39	217.39	219.56	218.06	221.53	215.34	219.27	219.82	216.52	217.5	218.16	216.73	218.19	216.83	216.32	221.51	216.12	218.87	218.51	219.24	217.28	216.4	215.56	216.35	217.36	219.55	219.35	218.17	217.48	216.05	219.24	217.61	219.65	218.51	219.2	218.95	217.16
210.45	212.74	209.25	209.95	215.87	213.05	210.33	213.85	210.76	210.21	214.61	209.84	210.55	209.09	211.9	210.84	210.7	210.59	209.37	213.07	212.91	211.7	209.18	211.75	212.03	211.66	210.62	213.44	212.31	211.71	211.43	210.02	209.74	210.14	211.57	210.85	212.84	210.55	210	212.4	210.79	211.6	207.93	213.92	209.29	212.49	208.49	211.48	211.25	214.51
209.64	209.14	209.13	207.18	209.01	210.33	208.81	207.08	207.11	207.54	209.23	210.91	206.27	206.54	208.38	208.07	207.92	212.53	210.46	208.2	208.86	207.49	209.39	207.59	210.49	209.3	212.26	208.83	208.87	208.52	206.65	209.41	208.85	209.79	209.87	206.63	206.48	209.75	208.32	209.57	205.42	207.07	209.53	206.97	207.15	207.22	211.98	211.15	208.15	210.8
210.01	206.23	206.04	211.81	208.67	212.71	208.8	205.36	208.46	209.73	205.73	207.76	210.9	209.99	207.55	208.91	210.08	207.53	208.29	208.65	210.72	208.99	210.26	211.29	205.97	211.14	208.52	208.06	209.3	207.42	206.33	209.5	206.82	207.2	207.17	209.81	208.05	211.29	207.24	205.09	208.96	209.34	209.74	208.68	206.37	209.61	207.7	207.59	210.43	206.29
208.63	210.15	208.11	208.39	204.56	209.79	206.9	207.96	207.19	210.67	210.47	209.52	209.64	205.61	210.91	207.51	208.1	211.12	208.59	211.93	211.59	207.11	209.37	209.29	208.17	207.53	209.57	210.94	208.94	207.29	208.83	207.7	208.62	208.83	210.05	208.11	210.1	207.67	212.22	210.27	209.58	210.31	212.44	209.37	208.77	208.69	204.9	210.43	212.73	208.61
209.56	214.37	214.63	212.61	213.75	214.37	211.14	215.41	212.28	214.2	214.01	210.54	211.77	211.12	211.17	213.61	213.26	213.96	208.91	211.65	209	215.9	214.98	210.51	211.14	214.51	214.66	215.1	214.5	215.1	211.55	210.88	211.21	214.16	211.19	210.91	214.25	210.6	216.55	214.76	213.95	212.14	212.12	210.53	212.48	213.01	212.69	212.88	213.39	211.69
209.53	206.82	210.35	208.54	208.02	209.45	208.74	210.97	208.26	211.37	210.62	208.98	210.88	211.91	211.03	207.78	209.39	210.57	208.93	208.11	211.59	209.8	205.55	211.07	209.86	211.95	210.67	209.12	205.96	208.14	210.82	208.55	208.96	209.51	210.32	206.2	206.58	212.14	210.03	207.58	208.97	214.43	209.25	207.38	210.48	211.16	208.16	211.33	206.59	208.36
195.48	198.88	197.45	195.85	198.65	201.09	198.77	200.03	196.41	200.84	198.88	197.91	197.59	198.98	198.39	199.16	196.36	198.73	197.3	200.26	201.16	198.85	196.62	195.94	199.2	199.39	199.01	200.92	195.6	199.11	196.36	195.6	196.83	197.89	196.49	197.68	196.23	199.54	195.21	195.28	198.26	197.33	196.92	196.71	195.63	197.01	196.69	198.52	199.55	200.63
202.84	201.37	200.13	203.12	201.03	198.1	199.92	197.72	202.21	201.77	198.86	200.78	202.64	201.33	201.57	203.07	202.09	197.56	197.93	199.17	203.24	200.84	198.48	199.7	200.74	200.85	200.7	199.57	197.52	201.5	202.31	198.78	199.13	199.44	198.53	201.75	203.67	197.62	201.68	200.64	201.53	197.83	199.63	198.45	202.28	199.57	199.26	199.75	200.62	201.18
205.13	208.28	208.35	206.62	202.55	208.07	208.14	208.48	205.62	204.72	208.48	207.59	205.76	207.39	207.41	210.33	208.04	206.33	206.56	206.52	205.3	206.67	209.61	207.76	207.98	209.45	210.2	208.69	208.96	207.12	209.67	207.38	211.1	210.51	205.02	209.89	207.97	206.86	210.3	209.13	209.92	209.23	207.68	205.77	204.73	206.91	208.62	208.89	206.99	211.03
206.68	203.01	207.45	205.16	206.36	206.68	205.84	206.35	206.63	203.4	204.15	204.19	206.95	205.08	204.46	201.9	204	203.76	204.43	205.84	204.99	206.22	206.92	207.66	203.58	204.35	202.07	206.56	205.11	204.91	205.81	205.44	206.8	204.25	204.19	206.07	203.71	205.12	207.35	207.31	204.37	202.89	205.47	207.82	203.07	206.5	205.52	204.42	204.06	205.35
202.33	206.27	206.12	204.09	205.45	205.8	203.39	203.41	205.03	205.53	204.25	202.81	205.23	207.85	204.27	203.48	206.72	203.97	204.58	206.84	204.2	205.08	207.06	202.93	205.11	203.45	204.08	204.99	203.17	203.65	202.72	204.03	204.44	206.79	202.33	205.15	204.21	208.98	202.02	204.58	206.22	204.4	203.74	202.86	204.21	204.69	203.69	201.32	204.23	206.25
208.64	207.69	210.54	207.71	207.67	211.66	209.55	209.48	208.11	210.95	208.89	208.84	210.76	204.05	209.12	207.35	208.5	204.9	207.59	211.39	211.07	209.34	210.94	209.71	207.27	209.14	213.25	210.99	212.14	207.33	208.94	211.98	209.5	212.94	208.16	209.95	210.88	209.12	209.4	210.18	211.87	209.79	211.58	209.71	207.21	211.19	210.44	209.74	208.3	213.68
212.94	215.07	212.47	214.38	211	213.74	213.23	213.44	213.24	210.41	215.32	213.61	212.08	213.19	210.45	211.02	209.73	211.95	213.32	211.48	210.27	211.11	208.17	213.8	212.17	213.43	214.34	214.96	215.47	212.06	213.42	213.55	213.3	213.1	211.7	209.34	211.96	215.88	216.14	211.61	210.46	212.82	213.6	211.34	213.79	213.2	213.59	209.64	212.4	211.79
208.71	212.64	210.54	208.78	211.53	207.13	206.63	211.02	208.64	208.56	210.52	206.32	208.1	206.41	209.41	209.2	209.29	210.91	207.14	210.07	209.8	207.28	207.95	208.67	207.02	207.66	206.91	209.38	207.28	208.65	207.38	210.62	208.54	212.03	208.91	211.44	208.24	208.99	210.94	207.94	205.13	211.35	210.24	207.25	206.11	209.11	209.55	204.81	208.46	212.07
203.74	204.59	200.51	202.44	203.4	206.55	203.76	207.17	207.09	206.07	204.23	205.76	203.81	201.52	204.48	202.29	202.67	204.57	204.39	207.38	202.68	202.61	205.98	202.84	204.63	206.06	203.53	202.53	203.72	205.58	204.88	202.97	206.44	202.39	200.6	205.14	206.48	203.38	204.05	206.3	204.06	202.32	205.28	208.08	203.64	206.32	204.64	204.16	208.1	205.52
207.78	208.1	205.89	208.47	208.69	208.41	206.74	203.73	210.78	206.93	208.53	211.37	207.7	207.48	206.91	207.14	205.63	205.34	203.55	205.68	206.76	208.35	208.5	207.76	203.31	209.09	205.34	209.09	206.65	206.62	205.29	209.16	207.19	207.74	206.04	208.37	206.89	207.72	208	208.94	209.22	209.2	206.95	209.45	207.27	209.44	205.49	208.57	209.57	204.2
211.88	212.42	210.86	213.5	212.48	213.79	211.91	210.94	209.22	211.92	212.16	209.63	211.36	210.64	211.61	211.53	213.89	212.91	208.71	210.02	211.93	212.67	210.66	214.07	211.72	212.54	211.16	212.84	211.94	208.4	211.42	213.92	212.44	212.63	214.28	213.54	207.15	212.22	209.42	212.54	213.83	210.03	210.73	210.62	210.36	214.32	211.06	214.31	211.6	214.65
207.41	206.79	206.73	208.44	205.65	209.08	209.43	211.93	209	209.02	207.55	209.63	211.82	209.08	210.05	207.61	210.54	209.07	208.5	207.82	209.62	209.32	207.52	210.39	206.33	209.11	210.24	209.78	207.66	206.34	208.71	205.67	210.33	207.91	208.63	207.96	208.44	209.57	207.18	205.4	209.96	208.94	206.89	210.57	208.25	205.65	209.47	210.17	204.93	210.45
219.09	218.04	217.69	216.05	220.78	217.32	214.81	217.68	216.64	219.86	217.36	217.46	217.66	215.58	216.55	216.87	215.25	219.54	218.25	217.08	218.45	215.66	219.91	216.92	214.38	217.45	216.48	217.75	219.43	218.18	218.33	216.48	217.61	218.59	218.27	218.97	216.32	213.7	217.78	218.18	220.66	217.33	218.36	219.29	217.45	217.85	216.76	218.25	216.83	220.05
198.93	201.34	204.23	198.76	197.24	203.38	200.54	199.92	202.66	200.67	198.97	198.31	199.45	202.04	202.12	201.8	200.8	196.95	203.1	199.72	199.82	197.73	200.51	199.71	200.66	201.22	199.59	201.19	200.95	200.44	201.75	198.71	199.52	199.34	201	205.33	200.6	203.26	201.03	201.94	201.18	200.12	200.23	201.78	201.44	198.68	200.67	199.34	197.9	201.29
208.51	210.72	210.07	209.92	210.92	208.48	210.81	206.07	206.68	210.29	209.58	207.67	206.91	204.59	212.01	209.49	211.28	211.89	208.84	206.59	204.72	210.63	210.89	211.46	207.15	206.32	207.56	209.29	205.35	208.04	210.42	209.22	207.13	207.93	206.72	205.7	206.38	209.88	208.97	207.38	206.88	210.18	208.35	208.76	207.02	208.63	209.55	205.41	207.5	209.39
205.27	207.54	207.78	206.74	211.98	208.43	206.93	209.61	207.49	209.78	209.87	208.05	209.08	207.33	208.15	207.99	207.36	208.92	208.87	208.26	209.85	210.31	207.85	208.55	208.22	207.91	210.63	205.91	209.9	211.3	207.36	207.92	207.01	209.67	211.84	208.37	206.88	206.27	208.26	206.59	208.99	210.49	209.61	203.58	209.68	210.46	210.27	210.36	207.94	208.56
203.57	206.29	201.51	206.32	205.4	201.66	203.64	200.97	203.53	205.69	207.17	203.74	201.62	202.33	202.24	203.17	203.33	205.16	204.03	201.77	203.87	202.31	202.52	201.52	205.69	204.52	203.45	202.59	206.77	204.39	201.42	204.57	204.69	202.11	206.76	203.84	203.04	204.32	204.26	206.21	207.09	206.85	202.49	204	203.33	205.91	205.93	205.62	206.16	204.59
206.17	209.59	207.56	208.86	208.12	211.37	211.75	210.32	207.55	208.25	209.43	207.26	207.15	208.12	208.23	206.95	208.8	207.53	206.78	205.34	209.5	206.54	207.24	210.32	211.01	208.61	204.62	208.82	212.17	206.48	208.15	211.46	206.38	209.36	211.22	208.43	207.43	208.59	209.22	207.4	209.58	209.17	210.74	206.4	210.22	210.46	208.06	212.75	205.01	209.54
205.26	207.62	201.07	204.61	203.43	203.87	204.72	201.91	204.19	205.05	205.68	204.28	204.01	203.87	203.45	208	203.23	204.47	204.14	204.69	202.15	204.99	204.78	203.57	201.98	206.33	203.96	202.81	203.21	204.27	204.51	202.3	206.09	204.06	200.83	205.77	205.01	204.72	204.5	202.93	203.57	205.72	203.75	206.06	205.52	202.94	203.88	203.83	204.06	206.2
208.6	212.34	207.99	211.08	217.15	213.55	211.92	211.96	210.92	211.47	214.32	214.18	213.15	211.19	209.94	211.5	210.05	212.67	210.38	213.55	212.62	213.84	208.13	213.64	210.27	212.77	213.41	210.67	210.54	210.3	211.01	212.72	212.04	214.41	211.36	215.84	211.2	212.31	211.6	212.72	211.66	210.28	210.65	211.84	210.48	209.28	212.02	212.28	214.14	211.85
203.44	201.59	203.36	200.29	206.8	203.09	202.83	201.46	201.13	206.51	202.62	202.38	200.49	201.12	199.87	202.27	202.57	199.4	201.29	204.24	203.03	200.36	202.43	202.74	202.54	203.96	203.37	204.52	202.58	201.18	198.54	201.3	202.45	205.1	200.09	203.83	201.18	198.21	202.7	201.44	200.7	199.56	203.22	197.29	200	206.01	203.92	204.58	199.72	206.06
204.33	204.4	207.93	207.36	211.9	209.38	208.27	207	208.08	208.56	209.68	205.04	207.04	206.46	206.32	208.76	210.99	205.99	207.31	204.49	208.39	209.93	208.35	205.85	210.39	208.06	207.28	204.77	210.45	208.78	208.33	207.37	208.47	206.1	208.21	207.55	210.18	209.16	205.15	206.93	209.8	209.32	211.36	206.98	209.57	208.66	208.89	205.52	206.42	212.97
206.2	210.95	210.85	209.89	209.55	211.51	212.29	210.64	209.02	208.17	211.16	207.56	210.86	211.14	209.85	211.83	212.58	207.37	211.7	213.85	209.46	211.41	211.51	207.17	211.58	212.62	208.92	210.65	208.59	209.22	210.23	208.02	208.58	212.17	208.73	206.4	208.21	210.06	209.94	209.01	210.92	209.97	207.99	209.41	206.8	208.42	210.39	209.11	206.54	210.07
219.4	216.29	218.44	220.06	218.46	215.23	213.78	220.62	219.03	219.7	218.99	217.56	217.63	218.54	217.6	217.87	218.71	218.9	218.97	217.57	216.6	219.39	218.53	219.65	218	221.74	220.87	215.74	221.43	215.8	218.94	218.8	213.67	215.26	219.51	216.74	217.82	217.68	215.13	215.14	218.62	216.73	214.66	215.88	216.88	218.1	219.83	220.39	219.4	217.98
209.32	212.82	210.01	214.13	213.39	211.18	215.18	214.01	214.08	211.78	212.89	214.98	212.42	212.56	213.06	211.73	213.03	211.55	208.59	213.17	214.88	212.1	213.17	209.03	213.22	210.69	210.86	212.16	210.93	213.79	215.11	212.71	216.29	216.38	215.13	213.19	213.76	212.23	215	209.32	213.3	212.28	212.8	212.58	214.5	211.48	211.53	213.72	209.74	207.58
202.59	198.5	197.49	200.46	200.67	201.12	198.83	199.22	202	202.88	196.62	198.33	201.87	200.3	201.5	200.73	199.24	202.88	200.62	201.76	204.76	200.96	200.7	201.27	201.92	198.85	203.94	200.87	199.44	199.13	201.58	197.98	194.76	201.13	200.53	202.95	201.95	200.32	200.66	199.49	201.64	198.54	200.12	198.51	198.6	203.2	201.64	200.22	197.76	200.1
199.9	200.92	201.43	202.33	197.35	198.44	202.72	200.51	202.79	197.87	201.65	201.49	199.05	201.76	198.83	200.23	201.77	201.27	200.79	201.12	201.85	199.68	199.44	198.08	202.7	199.52	200.61	201.35	199.86	200.63	198.73	201.05	199.76	198.49	201.6	199.24	201.39	200.7	198.47	200.16	198.44	197.53	204.73	202.03	201.33	200.2	199.99	201.6	198.35	200.12
213.07	211.89	212.95	212.02	212.83	209.32	209.8	214.07	208.74	214.14	209.44	214.08	216.24	210.5	212.14	210.85	211.07	210.52	212.24	211.06	210.6	211.23	213.45	213	216.02	214.61	212.86	215.65	213.16	209.71	211.73	213.68	210.15	211.11	212.17	208.93	211.02	211.2	212.22	211.99	212.21	210.32	211.53	214.92	210.38	213.27	214.56	211.84	211.31	214.14
193.29	195.56	193.1	193.96	194.81	195.85	194.99	192.65	195.02	196.48	194.74	196.86	192.56	196.15	195.99	199.22	196.35	194.59	195.12	195.48	195.39	193.07	194.52	197.98	196.49	194.66	196.37	194.09	194.56	199.61	191.83	195.54	196.73	193.42	195.55	193.89	192.85	197.35	197.48	196.34	194.91	193.79	194.47	194.21	196.27	196.64	195.55	197.53	196.59	193.76
204.66	204.25	205.93	204.36	203.65	201.84	206.78	207	205.43	203.99	206.19	207.7	202.58	206.06	203.62	201.92	204.71	202.59	203.73	205.73	206.5	203.67	205.8	204.32	203.43	203.37	204.47	203.97	204.44	205.02	202.67	206.8	208.12	202.13	204.82	208.79	203.18	205.19	205.6	202.22	205.46	204.17	203.07	204.9	205.86	204.83	202.7	204.83	203.68	201.9
208.63	210.49	211.28	209.25	208.5	208.72	206.27	208.35	208.47	210.09	207.98	206.09	208.42	209.96	206.53	210.86	209.01	206.62	209.36	209.97	209.42	211.45	209.19	211.14	208.51	209.39	207.62	209.31	207.19	211.4	209.86	206.93	211.56	210.77	211.07	208.55	207.33	208	210.01	211.32	208.25	207.56	208.37	210.39	207.61	210.26	208	207.47	205.66	208.09
209.94	205.98	209.81	206.6	206.28	207.68	206.49	206.11	209.27	208.01	210.33	205.86	208.59	210.22	205.54	206.09	205.87	209.47	209.54	210.65	207.72	208.01	209.47	206.74	207.92	205.53	208.83	206.67	207.73	208.13	206.35	206.31	206.44	208.47	209.97	208.75	207.91	209	207.73	206.04	208.14	210.86	205.3	208.31	209.01	208.34	208.01	206.45	206.21	209.8
200.28	207.33	201.45	204.73	202.67	203.55	202.32	203.11	204.22	206.96	203.23	205.53	204.68	203.38	205.76	199.55	202.59	206.07	204.08	203.54	201.07	204.11	203.83	203.86	201.57	202.15	203.85	202.01	203.54	204.43	203.72	204.79	200.86	204.67	202.46	203.36	205.77	202	202.87	206.22	204.53	201.77	204.16	203.01	202.78	200.59	203.68	204.06	203.65	202.84
208.3	204.97	201.54	204.16	201.06	201.8	202.41	202.47	201.94	201.9	205.55	204.4	206.26	203.05	204.74	201.48	203.91	206.93	204.61	203.17	205.17	201.95	200.81	204.9	203.13	199.27	201.88	202.45	202.52	201.12	206.14	204.2	201.49	201.43	205.57	203.3	202.78	200.45	205.88	203.13	202.39	204.75	205.11	204.53	200.63	202.39	204.24	203.94	203.25	204.69
197.26	197.77	199.31	197.34	199.74	199.11	200.27	199.64	197.99	199.02	201.73	200.63	199.95	198.53	198.62	201.31	198.5	199.15	198.76	200.41	198.77	196.58	199.24	199.78	200.21	196.76	198.18	200.53	197.43	197.38	201.5	201.09	202.09	198.27	200.5	195.08	199.11	198.86	197.32	195.71	199.71	201.27	198.58	197.52	197.61	197.35	202.03	199.86	199.02	195.96
204.56	203.92	202.21	204.6	201.85	200.74	202.37	202.01	204.45	200.85	203.52	205.08	203.07	202.31	201.67	201.35	201.53	202.37	204.86	202.7	205.37	202.98	202.62	204.32	203.39	204.42	200.47	203.36	203.22	203.56	201.77	204.94	201.4	203.61	202.73	203.01	204.93	203.73	205.56	200.48	205.45	205.01	200.55	201.63	200.94	201.3	204.22	203.37	204.88	204.12
205.14	205.55	201.17	202.6	204.59	207.54	204.28	204.88	204.9	204.16	204.22	204.66	205.6	205.19	207.51	203.79	206.17	207.08	201.43	204.81	204.45	206.13	204.13	205.49	201.58	208.97	202.73	200.53	203.94	205.33	204.68	205.72	207.56	207.69	203.64	203.8	205.37	204.5	202.13	205	202.21	205.17	203.38	205.52	202.37	204.33	204.35	203.07	203.24	205.41
214.27	212.57	212.88	213.42	212.1	212.68	210.26	212.03	215.6	210.75	212.73	210.25	210.41	216.36	215.44	214.38	213.35	215.59	214.67	213.51	214.78	211.52	212.17	213.47	215.02	213.65	211.79	212.83	216.2	212.09	214.79	215.43	214.11	213.09	210.38	213.49	213.07	210.75	214.24	216.43	213.73	213.06	212.8	212.69	213.49	214.88	212.51	213.73	212.29	210.5
219.58	221.07	219.88	217.19	219.66	217.57	218.09	216.04	215.21	219.32	216.9	216.66	217.24	217.63	218.52	217	219.16	218.1	217.38	219.78	217.02	218.88	220.26	217.84	218.08	217.73	221.07	217.58	216.9	218.42	214.37	214.73	220.91	217.35	215.24	216.84	222.3	218.71	218.23	216.72	215.89	216.66	218.92	218.34	217.48	217.49	214.71	219.01	217.12	221.57
206.87	206.36	208.89	208.44	209.07	209.91	206.69	209.29	204.74	207.7	207.85	206.39	209.99	208.76	208.6	207.45	206.45	206.57	206.57	205.53	208.15	205.53	206.52	209.36	209.23	207.67	209.67	205.29	206.42	208.41	206.15	207.62	209.92	208.32	206.11	204.94	206.75	204.85	208.84	209.4	210.2	209.69	202.04	207.69	207.71	205.91	205.55	208.36	205.91	208.57
212.47	214.73	212.22	208.4	211.76	215.42	212.79	214.19	210.59	212.72	212.88	210.44	212.44	210.47	213.29	210.14	211.86	209.18	213.16	211.73	210.8	211.11	213.19	212.06	210.91	213.16	215.2	212.81	212.16	211.39	211.1	213.82	210.36	210.84	209.16	209.56	211.6	212.94	210.5	214.38	212.49	211.42	213.08	213.44	208.53	212.11	212.31	212.94	215.46	215.31
204.67	209.17	204.04	208.8	207.65	204.67	208.09	203.71	207.75	203.35	207.12	205.54	206.97	205.82	206.6	206.79	204.44	206.79	206.75	205.3	206.67	204.87	205.39	207.24	206.85	202.49	207.22	207.81	205.06	202.17	204.39	204.65	201.85	205.43	206.51	205.39	206.31	204.91	206.63	205.06	204.68	203.63	205.31	203.77	205.39	203.2	204.36	206.98	204.51	208.67
207.64	202.18	208.68	206.3	204.05	205.48	205.97	204.04	205.8	206.67	207.96	203.71	204.65	206.75	205.95	203.09	200.58	207.37	206.98	208.89	206.73	206.12	204.55	204.98	204.62	204.49	202.38	205.17	204.51	204.79	203.78	205.53	206.73	205.23	204.21	204.98	205.8	203.64	204.99	204.14	204.33	204.56	205.22	202.76	206.42	205.11	207.3	203.18	205.83	202.23
208.86	213.02	210.23	209.4	209.4	209.81	207.75	210.11	208.6	207.41	210.04	212.1	211.67	209.77	209	208.66	206.96	208.38	209.97	208.1	211.06	207.82	207.71	207.82	210.7	207.21	210.68	209.89	211.39	207.27	206.6	210.34	208.88	212.35	209.4	207.24	207.75	207.21	207.83	207.05	207.49	207.79	208.95	210.13	207.14	209.92	208.48	210.29	207.55	209.39
208.13	205.34	205.19	207.46	206.5	207.18	205.19	206.82	204.39	204.32	210.37	205.79	204.43	209.58	204.25	207.49	206.16	206.85	205.21	205.44	206.8	206.75	205.96	209.16	205.7	208.05	205.61	207.58	205.99	204.8	208.52	205.7	206.83	204.68	204.78	208.66	208	204.18	206.59	207.1	205.45	206.96	202.18	206.03	208.07	206.06	205.7	204.16	206.76	206.44
210.39	211.5	206.15	210.05	206.27	207.32	209.98	208.56	207.9	209.59	207.82	208.98	208.41	207.21	207.42	210.27	207.29	210.96	207.84	205.58	208.46	208.55	208.55	205.44	210.95	209.48	211.27	209.94	215.43	208.43	210.28	208.51	205.79	207.12	208.97	210.11	203.46	209.39	206.46	209.9	210.52	208.47	207.64	207.24	210.03	209.17	209.46	210.59	212.72	207.78
208.88	206.93	207.67	206.33	206.11	207.75	207.24	207.1	207.51	209.59	208.69	207.42	206.9	212.1	206.95	210.37	206.1	208.58	209.01	209.21	208.83	205.82	208.62	207.54	208.31	206.89	205.87	208.91	204.67	208.6	206.8	206.42	211.22	211	209.69	206.46	209.93	210.97	209.08	210.47	207.81	207.77	207.43	208.9	211.13	207.03	207.43	205.3	209.38	207.12
210.1	208.8	210.6	210.03	208.51	209.66	212.08	207.72	209.18	209.01	209.84	209.07	208.93	211.96	208.78	211.9	210.2	212.36	209.46	204.23	210.98	209.79	208.5	209.56	209.19	206.26	209.13	209.34	210.75	208.86	210.75	209.38	208.6	213.43	207.24	206.4	209.87	206.77	209.18	208.13	210.49	209.23	209.25	209.17	207.99	209.57	210.34	208.03	211.48	209.75
208.31	205.03	211.52	208.21	211.8	209.03	209.94	206.8	207.91	209.57	209.49	208.86	212.59	207.82	210.48	209.47	211.89	206.83	206.93	210.34	208.92	207.6	208.6	210.12	208.98	212.18	208.41	209.66	210.24	209.8	209.29	211.02	208.11	209.62	208.77	208.93	209.03	211.56	208.34	209.93	209.26	208.16	212.94	209.77	209.59	207.61	207.31	208.11	206.81	209.59
199.21	199.05	201.19	200.12	202.97	201.38	200.94	198.23	199.32	201.57	201.59	199.58	199.34	198.2	200.08	203.65	202.38	200.37	200.66	198.2	200.98	201.8	202.7	197.75	202.14	199.42	202.09	198.68	200.58	199.15	199.38	199.77	202.12	198.72	197.48	195.52	197.29	194.74	202.53	200.49	202.06	198.41	198.59	201.4	198.19	198.96	198	202.72	200.42	200.98
211.77	213	210.43	214.3	211.05	213.4	213.56	212.66	213.09	212.3	213.85	214.01	215.55	216	211.09	214.07	210.2	211.82	209.29	210.26	211.53	211.97	210.09	214.1	211.01	211.39	213.28	212.83	217.08	212.36	212.41	212.3	216.14	210.04	212.01	212.19	212.29	213.99	212.91	210.07	213.15	213.27	213.16	210.63	213.75	210.47	213.1	210.27	213.38	215.06
209.79	209.62	208.77	206.8	207.84	207.69	207.66	206.92	204.43	203.17	207.78	209.49	209.19	209.5	206.36	209.69	206.59	208.61	205.96	205.9	207.8	207.79	205.85	207.16	207.08	206.15	208.46	211.4	206.24	207.07	204.47	206.22	208.24	205.6	204.36	209.01	205.9	208.72	208.19	207.63	206.13	206.4	206.84	205.28	206.03	209.84	210.2	207.07	208.97	207.82
207.49	206.89	205.49	208.22	206.46	204.85	207.39	209.07	207.02	207.59	206.13	207.73	209.19	209.15	207.42	209.54	208.14	207.47	209.52	205.86	209.12	207.47	205.85	208.34	204.72	204.51	206.33	207.84	208.25	207.84	207.48	208.83	207.96	208.71	205.68	207.57	210.46	207.28	207.26	207.48	208.34	205.78	206.3	210.22	207.12	209.98	208.65	208.6	210.92	209.46
204.43	207.94	210.19	206.45	207.82	206.71	210.05	204.47	204.37	205.7	206.02	206.29	205.5	205.22	203.9	206.84	205.36	207.35	206.78	208.32	204.82	206.5	208.41	208.26	207.43	206.27	205.09	206.11	204.76	205.38	209.65	209.23	203.84	209.52	205.74	207.28	206.61	204.42	205.37	209	206.11	204.77	207.06	205.83	205.64	208.19	205.14	205.44	208.75	206.55
214.83	209.91	215.29	212.1	212.09	210.6	214.25	208.91	211.22	208.83	211.22	211.37	210.81	208.28	211.63	211.59	215.52	213.77	207.78	208.46	211.93	214.96	210.82	208.58	210.38	213.78	215.82	211.08	213.31	212	214.55	208.77	212.92	213.39	211.06	211.62	211.95	210.33	209.98	209.71	210.74	208.39	213.61	210.02	213.72	211.13	211.21	211.2	212.94	216.18
202.35	205.77	204.7	203.91	203.3	204.67	201.47	204.94	203.22	203.83	204.76	203.4	201.96	204.01	202.82	202.61	202.86	200.93	203.57	204.06	204.26	204.42	200.43	202.35	205.7	205.84	203.46	205.36	201.46	205.14	203.26	203.62	201.88	200.19	202.24	203.6	205.94	207.35	204.55	201.07	202.97	206.51	205.63	203.54	203.54	205.63	202.11	203.09	201.49	206.22
205.61	203.57	206.86	206.31	204.99	202.8	206.38	206.97	207.9	207.66	208.35	204.85	206.9	208.54	207.86	204.38	206.09	209.03	205.45	204.42	208.72	206.43	207.19	208.33	208.18	202.98	209.93	208.33	202.68	206.14	207.35	208.74	203.75	205.37	206.4	206.12	207.07	209.7	204.52	205.51	209.25	204.88	207.39	207.53	206.05	204.94	208.26	206.29	205.35	207.74
194.78	195.44	193.86	194.98	195.93	194.08	195.4	194.63	193.16	192.15	195.68	195.41	196.44	196.26	196.29	193.24	194.03	196.57	195.95	191.32	192.29	195.75	191.51	195.3	195.02	197.53	192.12	196.59	194.46	195.33	193.02	197.04	194.8	192.87	198.21	192.08	195.48	194.3	195.03	196.86	195.46	196.6	194.33	194.94	196.75	196.62	191.63	194.48	194.49	194.6
206.91	211.01	206.15	210.09	209.03	208.62	208.69	208.97	207.43	211.72	204.87	206.1	210.9	211.27	212.6	208.62	211.04	210.79	208.16	206.98	208.06	208.42	210.88	210.19	205.73	208.07	206.8	209.19	206.06	207.15	209.74	206.07	207.11	208.77	209.8	208.5	211.5	208.87	210.78	208.01	208.4	205.03	207.41	208.29	210.12	209.48	210.43	207.13	208.23	207.89
210.08	211.82	212.01	210.53	212.83	211.33	209.45	210.84	212.67	210.78	212.44	212.16	212.85	213.73	213.13	208.72	211.46	212.49	210.92	211.71	210.42	214.6	211.76	214.54	210.23	205.91	209.88	209.77	211.73	211.35	214.48	208.32	210.58	208.43	209.48	211.35	211.66	211.21	210.94	213.26	213.75	211.73	210.84	208.97	208.7	208.9	211.16	213.26	210.88	212.99
197.77	198.6	197.36	200.61	198.19	196.54	200.56	200.99	193.63	200.63	202.43	199.55	198.9	198.43	198.88	199.63	199.24	197.57	194.6	197.5	200.31	197.65	199.47	200.47	197.32	197.12	197.55	199.86	200.14	198.16	197.88	197.88	196.89	198.23	197.88	199.81	196.78	198.19	195.97	198.91	199.02	197.84	197.98	200.28	199.09	197.49	196.93	198.29	197.37	202.75
217.14	217.2	219.75	218.73	218.53	218.68	217.4	219.54	217.89	218.12	217.84	219.11	219.4	221.14	216.96	217.87	216.37	221.23	218.37	219.73	217.26	219.48	219.4	219.9	219.65	217.65	219.47	216.97	216.86	217.81	218.06	218.27	218.42	217.76	217.92	216.1	214.52	218.54	217.97	217.89	215.57	215.35	217.99	217.77	220.96	219.58	218.78	218.67	216.41	215.48
204.33	205.07	207.11	201.91	203.99	205.87	204.17	204.13	204.05	205.37	207.29	202.75	205.24	206.12	206.83	207.71	206.65	205.74	206.97	205.9	206.92	204.31	206.13	207.62	206.42	205.93	204.26	204.1	205.31	207.55	203.2	204.03	205.3	205.82	206.88	204.78	204.44	205.93	202.28	203.7	203.43	204.03	204.75	205.31	206.77	204.1	202.4	204.67	202.72	205.21
202.86	202.33	202.61	206.4	203.03	202.51	204.37	202.83	200.93	201.91	201.63	202.1	200.09	204.09	203.09	202.53	204.5	203.27	201.14	200.66	204	202.43	202.09	205.71	202.92	202.92	200.46	202.6	201.53	203.52	200.04	206.06	202.49	201.29	202.37	202.91	203.88	204.77	202.42	202.57	199.21	202.1	202.47	202.66	203.75	203.22	202.95	202.45	201.68	202.46
195.88	199.12	197.79	198.08	198.87	197.65	200.19	196.97	195.63	197.58	198.42	197.59	196.49	198.74	197.13	200.46	196.89	199.31	200.5	199.02	199.5	199.05	197.83	198.01	198.36	200.56	196.09	197.04	199.47	197.91	198.99	200.71	196.39	195.48	199.06	200.8	196.01	198.36	197.5	194.96	195.58	198.96	200.62	198.71	195.67	198.74	198.87	198.79	198.18	196.39
210.71	210.43	212.92	206.79	208.93	209.33	207.74	206.73	208.57	209.8	205.88	211.47	207.8	210.76	207.61	210.26	209.77	206.71	207.65	209.15	208.94	208.99	205.13	207.3	210.8	213.15	210.34	210.39	209.68	209.65	207.4	207.88	209.27	211.35	208.38	207.87	211.1	209.56	206.96	210.16	205.46	208.77	209.09	207.25	207.61	210.01	209.72	208.69	206.67	209.06
205.51	202.95	210.13	207.06	207.9	211.2	209.29	207.91	208.81	206.22	208.17	208.44	206.36	208.84	206.54	207.63	208.43	210.36	208.41	207.55	210.28	211.88	209.72	211.27	209.05	206.7	212.16	209.09	208.83	206.63	209.5	207.13	206.72	208.41	207.7	209.03	208.06	209.83	208.15	209.57	210.16	212.54	211.24	209.84	210.63	207.16	208.39	206.27	206.05	207.4
201.73	202.1	205.51	203.65	202	203.99	205.38	207.14	203.99	203.62	203.94	207.1	204.58	204.15	204.46	201.22	200.97	202.91	202.09	205.23	205.61	204.19	200.48	203.93	204.83	205.88	205.74	205.48	204.28	204.3	203.13	201.89	207.45	206.34	200.89	204.35	203.69	198.93	204.28	203.31	201.02	204.64	201.18	204.37	204.34	201.9	202.77	205.13	203.61	202.34
210.22	206.81	210.14	212.43	209.92	208	210.1	203.46	210.53	209.56	209.49	209.72	208.77	211.02	208.06	207.55	206.2	209	208.09	209.1	207.8	209.88	207.23	206.16	207.48	209.42	206.83	209.7	206.93	208.85	210.2	212.71	208.88	209.23	207.11	208.99	210.58	210.2	208.17	206.17	206.65	210.47	209.41	206.85	207.66	205.2	207.71	212.42	208.25	208.71
202.73	205.94	203.97	205.67	206.29	202.46	204.83	201.81	205.6	202.5	203.52	204.16	204.96	203.7	205.39	200.31	206.35	205.84	203.61	203.87	206.05	205.33	204.69	205.06	204.02	203.53	205.05	204.29	206.69	205.92	206.08	203.36	205.04	205.99	203.39	205.19	201.66	202.38	203.73	205.05	200.93	204.26	202.78	202.16	201.13	206.33	204.47	204.75	202.41	201.51
202.98	207.77	203.85	204.34	204.69	202.96	200.7	204.35	201.82	202.67	205.89	204.26	203.71	205.56	205.37	202.56	203.09	204.24	202.38	201.57	201.77	204.3	206.75	204.32	203.87	202.02	202.34	201.32	198.72	203.5	203.81	204.38	201.17	203.88	201.87	202.81	201	201.44	202.57	202.28	203.13	203.61	202.52	205.06	205.43	200.23	197.56	203.29	203.75	202.81
200.94	196.63	199.73	199.92	201.73	200.24	200.01	193.78	200.91	200.75	199.3	199.06	203.07	199.66	198.77	201.46	197.62	198.38	197.97	199.71	199.61	201.66	196.67	199.83	196.21	200.5	196.62	200.36	197.85	199.63	196.79	199.45	200.8	201.68	198.68	200.02	202.17	202.28	197.83	200.08	199.83	197.14	200.08	197.46	199.56	197.64	197.45	197.6	198.7	201.57
210.41	208.79	210.61	209.19	208.79	209.93	208.42	209.45	207.37	208.47	209.72	206.79	208.38	209.35	206.81	207.46	206.42	210.41	205.98	207.87	205.28	207.55	211.92	209.68	208.61	206.9	209.44	206.77	208.4	210.16	208.48	206.15	208.01	209.5	209.36	209.77	209.94	208.17	209.78	210.44	207.65	207.76	210.43	208.64	207.6	207.18	207.35	207.72	206.45	210.52
216.05	217.73	216.7	214.7	218.71	217.13	219.65	216.82	215.71	217.58	218.11	216.5	217.03	216.04	218.94	217.44	214.92	217.75	217.26	215.62	217.45	216.65	218.68	216.92	219.55	215.52	217.11	217.43	213.75	218.23	216.09	217.27	215.56	214.68	215.29	221.03	216.22	213.17	218.09	217.2	215.14	211.91	217.37	218	218.89	218.93	217.52	217.67	215.99	221.23
198.98	198.33	198.72	200.34	200.75	199.37	196.38	197.26	199.55	199.8	201.13	201.11	199.93	199.65	199.13	198.05	200.18	201.07	198.75	199.1	200.96	198.27	200.96	199.41	197.31	200.41	200.76	196.7	200.08	198.09	199.23	198.51	203.24	199.92	197.98	196.7	199.76	199.9	198.63	199.48	198.7	201.49	200.78	195.81	198.73	199.34	200.76	199.79	199.49	197.76
200.35	199.58	196.99	199.62	198.57	200.49	196.61	198.92	197.65	196.96	197.66	196.82	192.91	198.43	198.69	199.46	197.4	198.92	199.43	201.04	203.12	199.02	198.9	198.58	198.49	198.16	200.51	199.79	196.55	196.65	197.48	198.04	197.96	199.7	199.24	198.46	198.89	196.84	199.52	197.43	199.63	198.17	200.13	195.46	199.65	198.58	197.41	196.3	198.91	198.73
209.89	213.34	213.4	208.62	212.55	212.58	211.55	210.7	211.26	213.71	209.66	211.41	215.21	211.35	211.27	210.97	210.07	213.43	210.15	210.15	212.14	209.15	213.38	210.01	212.17	210.97	211.85	210.96	208.74	214.19	210.19	213.01	213.71	214.17	210.44	214.94	211.91	212.89	210.67	210.75	212.11	211.52	212.05	211.26	215.73	209.63	211.96	212.74	211.57	210.67
215.86	217.91	219.78	213.96	216.39	217.85	217.71	215.94	217.28	216.46	216.78	217.81	216.35	216.75	218.24	216.02	215.84	216.24	217.47	216.66	219.37	214.8	215.77	215.93	213.77	219.35	214.01	215.82	217.24	219.9	217.34	216.09	215.84	216.32	217.82	217.81	214.13	218.32	219.83	216.62	217.78	219.32	215.4	214.7	218.98	215.15	217.13	214.41	217.01	218.14
211.2	211.46	208.35	211.3	207.47	206.46	207.67	211.29	208.04	208.52	211.43	205.28	207.02	209.15	208.5	210.27	208.77	212.15	206.19	205.57	210.24	207.93	210.19	208.62	207.66	205.84	206.98	207.79	211.03	210.17	209.9	207.69	209.23	208.27	206.6	206.38	208.83	204.42	207.44	209.34	211.07	207.55	205.4	206.83	207.83	208.77	208.55	205.29	208.13	212.5
202.83	202.75	201.68	202.14	203.26	203.4	204.73	200.72	204.59	204.71	202.79	203.61	201.11	202.55	202.11	202.38	201.86	203.65	200.38	202.76	204.27	202.91	202.39	202.41	205.09	202.99	199.93	206.7	204.06	198.95	202.99	202.54	205.51	203.21	200.35	205.87	202.14	201.53	202.66	201.18	202.18	203.02	203.95	204.65	201.32	202.67	201.68	202.55	200.58	203.29
216.12	215.18	218.45	218.95	218.83	216.68	215.7	217.4	216.85	217.68	217.62	216.97	217.22	213.88	217.98	217.24	217.22	215.48	219.04	215.72	213.07	213.03	217.08	215.59	217.01	219.3	216.17	216.36	218.2	215.59	217.68	215.9	217.01	217.77	216.01	216.35	217.18	217.21	217.12	219.67	216.28	219.88	216.96	216.34	218.42	216.1	218.34	215.95	217.18	217.67
208.17	210.19	210.8	213.09	209.75	210.69	209.87	210.23	209.51	207.89	211.97	208.95	213.74	210.82	210.85	210.91	206.54	209.83	211.06	210.16	211.44	209.69	210.07	213.85	211.75	212.85	213.59	210.98	208.67	204.88	208.51	210.27	207.02	209.17	212.29	209.7	207.48	208.06	209.67	213.67	212.8	209.14	207.88	209.78	207.05	210.73	210.04	209.51	207.6	208.22
206.48	210.62	206.28	208.22	208.25	210.44	209.16	208.96	210.87	212.88	209.4	209.29	213.47	209.21	208.72	209.91	210.07	208.14	210.71	206.61	205.99	208.06	206.59	207.55	211.08	208.41	207.73	206.95	207.27	207.58	212.94	206.38	208.49	210.24	211.5	206.63	206.14	205.16	207.25	208.1	208.52	207.11	207.05	209.87	211.13	208.03	205.86	205.84	210.19	206
201.1	200.41	197.2	198.53	199.78	199.25	200.7	193.23	199.33	196.5	197.88	196.15	198.8	200.58	201.13	201.06	201.25	198.79	198.88	198.39	200.92	200.22	194.7	194.97	197.76	196.55	198.65	198.21	197.27	200.84	199.11	199.55	196.73	199.69	198.78	198.46	197.83	200.44	201.62	197.19	200.77	201.05	197.57	197.2	199.05	200.79	200.64	199.11	198.12	199.64
208.08	205.97	202.8	200.78	202.15	200.64	202.05	202.03	201.87	200.01	203.03	204.59	203.03	206.1	206.33	203.47	198.37	202.19	202.97	204.26	202.05	205.18	203.96	201.36	205.93	204.97	203.16	203.66	202.95	205.26	201.65	202.31	205.08	201.53	202.36	202.42	202.78	201.86	202.8	204.64	204.32	204.15	206.47	203.93	204.49	202.83	205.04	204.96	204.55	202.87
208.86	206.9	205.99	211.23	211.26	210.06	209.82	211.1	204.41	212.81	208.05	210.82	207.9	209.94	208.1	210.92	212.08	208.87	207.93	210.32	207.08	211.12	211.01	209.52	211.11	210.95	211.73	212.3	208.93	211.99	209.36	209.48	210.66	209.58	209.95	214.05	209.97	208.29	209.82	211.26	207.55	208.19	208.73	213.44	208.7	213.88	210.37	207.37	207.21	208.62
211.39	212.22	210.14	207.73	211.86	213.48	210.96	211.93	211.3	209.94	214.87	210.59	211.07	211.99	212.45	209.47	214.28	211.35	208.49	210.8	213.07	216.69	214.43	213.93	210.13	210.26	214.78	213.15	213.22	215.13	211.18	212.72	213.37	210.9	213.99	215.47	207.69	211.21	212.92	214.29	216.92	211.46	213.71	212.4	211.65	211.29	214.76	213.92	214.06	213.5
211.08	210.9	210.57	212.8	211.67	209.68	212.9	211.01	210.3	210.79	209.21	211.24	210.71	208.36	213.86	209.9	211.49	210.79	208.93	210.48	209.01	212.83	212.69	212.6	211.57	210.01	208.58	210.19	209.04	214.77	210.43	209.16	211.01	208.95	211.58	211.69	211.4	212.42	210.29	210.61	209.72	211.83	211.89	212.55	209.46	212.04	212.05	211.54	212.13	209.34
208.06	205.43	205.84	206.45	204.9	205.44	204.88	203.26	208.19	207.59	206.65	204.88	206.79	205.72	209.1	205.43	208.74	206.19	205.7	206.04	205.31	207.4	204.27	203.07	208.69	207.84	205.37	207.04	205.8	203.81	204.59	208.75	205.95	207.27	208.4	205.27	208.05	207.75	205.11	207.27	209.21	208.9	204.75	206.31	201.58	208.17	208.86	208.55	204.86	206.53
205.43	206.22	204.82	204.52	203.77	205.11	204.05	204.88	205.88	205.53	202.73	200.99	201.48	204.09	204.52	200.23	205.44	204.82	201.54	204.08	203.27	201.51	201.69	202.96	203.62	201.06	203.86	206.49	202.77	202.52	202.45	206.74	201	203.58	204.2	208.11	205.57	203.8	201.9	203.84	203.35	205.82	201.4	202.45	204.59	201.58	206.74	200.77	201.27	201.27
205.89	203.81	204.38	201.61	201.91	200.82	203.06	201.29	207.82	199.86	201.43	202.22	199.92	203.92	203.2	200.99	206.7	202.43	202.38	203.72	202.72	202.21	202.26	202.31	204.39	205.29	203.11	204.89	205.22	203.14	202.22	198.75	206.06	205.05	200.67	200.24	203.1	205.53	204.15	203.5	203.03	204.54	199.04	204.81	204.57	203.21	204.45	204.05	205.49	204.32
211.8	207.07	204.68	208.86	205.78	211.19	210.82	206.4	208.67	206.93	209.38	207.81	211.5	208.56	207.4	210.32	207.74	210.2	209.95	210.72	211.15	210.04	208.63	207.87	206.74	209.63	210.55	210.41	208.34	209.56	207.7	210.76	207.93	210.91	210.18	211.07	210.63	207.54	210.99	208.66	206.72	208.89	211.89	208.5	210.71	208.7	207.03	205.21	208.85	208.7
209.32	207.21	206.18	208.51	208.71	208.44	211.29	206.97	206.1	208.02	208.24	207.25	206.42	210.06	203.75	208.09	209.07	207.01	208.61	207.91	205.41	208.53	204.46	208.33	206.12	207.69	204.45	207.2	209.61	209.17	208.36	205.98	208.24	204.86	208.08	210.52	205.16	206.74	207.69	208.49	208.82	208.59	206.23	207.74	206.75	206.01	208.79	209.18	210	205.4
216.79	216.75	215.04	219.14	218.77	217.45	218.15	217.79	218.42	216.83	216.34	214.86	218.15	218.32	216.7	219.79	217.67	218.53	216.76	216.93	218.44	221.27	219.2	217.94	218.85	216.17	218.78	217.09	216.03	215.49	215.05	217.22	216.83	216.28	218.66	217.91	220.68	217.74	220.05	215.45	219.42	216.29	216.21	218.56	216.36	217.56	214.57	217.12	221.66	214.55
203.27	199.94	203.73	202.83	203.06	204.45	204.99	204.18	197.86	204.88	204.28	201.88	204.03	203.5	202.17	204.46	202.26	202.71	204.01	203.78	203.95	203	201.37	206.81	202.13	204.41	203.69	203.93	202.23	203.69	204.11	199.93	201.99	199.85	204.41	198.04	204.27	201	204.53	201.79	203.07	202.95	202.13	203.79	205.66	206.31	203	205.88	202.15	204.24
210.35	207.97	209.66	207.05	210.44	212.36	210.57	211.14	210.39	203.77	211.38	213.51	210.41	208.17	209.8	206.04	210.99	211.86	209.09	210.21	207.52	208.66	211.43	210.02	211.19	209.64	210.47	208.11	210.7	206.87	210.08	210.63	209.35	212.47	206.88	210.17	211.79	208.35	208.41	208.55	210.53	210.62	208.52	210.59	209.81	210.95	208	207.73	209.78	206.5
202.27	204.25	204.21	202.48	207.35	202.23	203.92	201	199.92	202.74	203.85	202.82	204.88	204.83	201.18	204.42	201.36	203.64	204.24	204.28	202.28	204.59	202.59	204.68	203.86	203.84	205.17	201.94	204.1	207.23	205.8	203.38	206.36	202.65	206.32	205.8	204.35	205.2	203.32	203.22	204.79	206.25	202.68	202.17	204.49	205.55	205.94	203.26	200.8	204.78
195.73	191.57	196.2	193.54	195.69	193.42	197.36	192.92	196.09	194.02	195.52	194.82	195.53	193.61	195.38	194.69	192.71	197.46	196.97	196.42	196.14	194.1	195.73	191.34	193.98	197.39	195.96	194.27	192.39	195.92	192.54	198.2	195.13	199.76	193.67	195.91	193.64	196.34	192.77	196.64	195.94	190.5	197.83	191.95	195.06	196.02	193.01	196.91	196.56	195.47
206.98	208.45	207.64	208.7	208.11	207.29	208.98	210.02	212.94	209.18	210.02	210.24	208.64	208.24	210.64	207.31	207.43	206.59	207.7	211.69	206.47	207.51	209.41	206.1	212.95	206.35	208.6	210.18	208.39	207.41	208.66	207.26	209.63	208.25	206.56	209.5	208.65	206.82	209.34	207.45	209.61	210.03	205.34	208.74	205.88	210.94	209.39	211.95	205.45	209.64
198.18	199.78	197.37	201.5	201.11	198.93	201.17	199.21	200.8	199.33	201.02	197.31	201.28	202.5	199.28	203.76	197.56	200.39	200.68	201.67	199.92	201.06	200.27	199.65	202.33	203.06	199.86	198.65	199.3	199.27	201.52	203.9	201	198.65	199.86	200.77	199.81	200.03	197.29	200.43	199.46	200.43	199.52	199.93	198.58	198.14	200.96	200.33	201.01	198.41
211.98	209.63	210.25	209.11	211.61	211.1	211.66	211.36	212.29	210.35	210.59	213.32	209.76	210.85	209.46	209.97	211.48	212.67	210.36	210.88	210.35	213.26	211.39	212.04	209.62	213.8	211.19	210.15	214.58	213.58	210.39	210.87	211.37	211.14	212.28	212.71	211.6	208.88	213.15	211.57	211.64	211.72	211.85	210.93	212.58	212.27	211.95	212.34	210.95	214.09
204.15	203.64	204.81	205.61	205.71	204.31	201.87	204.47	207.3	207.96	206.62	204.25	206.6	203.4	202.8	204.08	203.88	204.72	204.12	205.99	203.66	202.83	203.13	205.48	207.45	204.08	208.29	205.42	205.91	202.61	203.81	204.42	201.66	205.16	206.28	201.37	205.47	205.31	205.05	208.52	203.31	203.75	203.8	204.24	208.01	203.15	203.81	204.67	205.78	203.88
200.57	201.93	201.13	204.3	202.38	204.9	204.94	204.89	206.83	206.46	204.58	203.59	201.01	201.15	205.38	203.83	203.13	203.23	202.66	206.57	204.55	205.21	203.32	202.19	205.03	201.6	204.98	202.89	201.77	205.64	203.94	205.46	202.36	204.06	201.15	205.33	202.84	206.38	204.1	200.39	203.93	206.38	205.59	200.41	199.92	205.53	206.22	205	201.3	205.26
195.19	200.62	198.28	198.54	197.44	200.15	200.28	202.1	196.37	200.75	196.95	197.16	198.76	198.67	196.94	200.08	195.56	198.28	201.15	200.13	199.96	198.44	195.11	201.56	198.03	200.52	199.97	199.43	203.68	196	202.27	196.59	199.93	199.78	199.58	198.87	197.12	199.39	202.79	198.85	200.63	200	199.79	200.7	199.32	202.54	200.17	199.74	200.6	200.25
206.59	204.18	205.52	207	205.33	207.07	205.54	206.04	203.83	205.7	205.98	205.54	206.75	207.69	202.79	206.8	206.59	208.17	207.02	206.77	206.09	208.66	208.83	203.17	205	204.09	202.72	207	203.91	205.6	204.18	204.67	204.31	206.57	206.41	204.05	204.04	205.7	205.79	203.62	207.62	206.75	206.78	206.6	204.14	205.51	210.79	203.31	205.9	204.3
210.7	210.77	206.73	210.25	210.67	207.23	212.96	206.33	206.79	208.53	208.62	211.43	208.01	210.62	208.79	209.71	207.18	213.69	209.51	211.53	208.46	211.15	207.52	209.49	210.13	212.63	208.64	208.62	209.07	209.9	210.55	207.88	211.33	208.52	211.72	208.14	210.32	207.69	210.46	212.4	208.8	209.48	209.12	210.7	211.8	210.61	206.05	211.87	207.23	210.82
206.15	203.61	204.18	204.08	200.58	204.54	204.21	205.49	208.16	205.24	204.46	201.56	201.39	205.51	203.4	205.09	202.4	204.26	205.13	202.64	204.78	203.5	203.72	204.13	208.16	202.67	203.97	204.09	202.36	202.22	205.2	203.32	204.75	203.35	204	206.34	204.92	203.61	201.87	206.25	208.87	202.36	208.3	205.82	202.82	203.38	202.22	203.9	205.3	206.12
202.57	206.81	206.7	200.91	202.9	206.63	205.28	203.8	203.83	207.71	203.12	203.84	200.4	204.27	207.32	203.62	201.92	206.69	205.83	203.75	205.33	205.95	203.15	203.04	205.78	203.74	204.05	199.25	204.87	205.17	202.05	202.96	203.85	204.63	204.65	206.22	207.11	202.11	202.84	204.36	203.78	205.3	204.91	203.1	203.66	202.67	205.52	206.42	205.91	204.22
205.57	201.85	201.4	209.27	204.52	203.29	202.4	202.15	203.59	201.29	207.26	202.87	197.97	202.77	205.25	200.04	199.97	202.73	202.7	205.63	201.5	199.67	202.46	205.22	204.11	204.75	207.74	205.02	204.67	203.71	203.78	202.61	203.17	205.87	202.47	204.16	200.38	203.47	200.69	204.43	202.08	204.76	201.23	206.08	201.77	201.51	202.82	201.72	203.36	203.81
217.04	217.66	217	217.23	217.32	218.27	219.96	216.16	216.09	215.58	219.16	217.22	218.96	217.14	217.09	222.21	220.06	216.43	220.87	212.88	215.24	218.61	219.2	218.51	218.33	218.04	216.63	221.36	218.53	216.07	218.49	217.11	216.93	217.6	215.91	217.6	217.02	217.43	220.1	219.14	215.17	220.08	216	218.26	217.87	215.05	218.5	219.94	217.43	217.7
208.85	211.22	208.83	211.92	214.09	208.93	213.28	213.38	211.89	211.93	210.9	213.01	212.17	212.76	212.45	213.01	210.93	211.71	210.57	212.14	209.11	209.42	209.34	208.83	210.62	213.12	214.2	211.17	210.61	211.63	212.85	215.89	212.91	212.84	211.64	212.17	211.55	211.39	208.5	211.77	209.84	211.53	211.9	212.39	209.91	209.09	212.63	208.68	213.57	209.67
203.03	202.51	204.99	204.34	202.64	204.52	205.64	204.08	202.1	202.58	205.66	200.49	202.18	205.22	203.39	205.36	208.41	203.48	205.75	205.81	202.03	204.23	203.95	205.32	201.81	202.69	202.83	205.66	203.87	205.27	203.33	206.96	203.22	206.8	206.58	202.97	205.01	205.49	204.38	206.21	205.05	199.85	204.67	202.18	202.42	204.39	204.14	206.33	202.85	202.58
215.37	208.7	212.02	213.24	213.35	211.59	212.08	215.23	212.08	209.06	213.09	213.52	208.3	212.77	210.27	210.81	208.93	209.01	210.96	211.91	209.21	212.62	213.49	210.87	212.52	210.33	214.2	212.16	213.01	214.54	213.07	210.75	215.58	209.52	210.81	211.58	208.42	211.49	209.86	213.86	211.82	210.35	210.79	213.74	208.36	212.2	210.43	209.62	213.97	214.53
201.18	202.37	198.65	197.44	198.71	199.18	198.46	201.04	197.67	199.54	198.86	202.67	199.63	198.3	200.76	201	195.64	200.55	200.83	199.42	199.31	199.06	198.26	200.86	200.59	199.8	197.52	196.88	199.57	202.59	198.44	198.25	199.81	197.6	200.8	199.99	199.86	198.41	196.58	199.16	197.5	198.09	196.7	197.37	203.86	199.97	198.6	203.46	199.95	196.43
207.32	211.56	210.15	210.36	207.56	209.65	212.99	207.4	211.6	208.52	208.59	209.39	207.23	206.51	209.58	207.68	205.61	209.23	206.09	208.68	210.82	206.86	206.15	209.79	208.31	207.42	208.95	208.78	209.8	208.82	209.9	208.54	210.38	210.38	207.58	209.32	206.73	207.73	209.89	210.34	206.39	207.14	208.95	207.46	205.34	210.01	208.65	209.54	210.09	208.45
217.43	216.12	218.43	219.37	216.79	217.19	218.84	218.53	218.05	214.96	216.95	215.58	218.3	220.12	219.04	214.23	218.21	217.54	211.82	218.08	216.64	214.82	215.63	218.14	218.52	213.79	220.12	217.68	217.5	217.01	217.62	217.38	214.04	216.25	216.92	218.34	217.67	216.82	219.07	214.79	215.78	218.79	219.71	217.44	216.99	216.13	218.49	217.46	216.9	218.8
218.07	216.99	218.43	217.98	216.73	218.06	214.8	216.95	217.84	217.92	218.21	214.57	216.99	217.53	216.54	216.59	215.96	215.01	219.02	214.69	215.75	216.83	214.33	215.83	217.01	214.63	218.89	218.89	216.85	216.27	219.18	215.69	218.64	211.86	218.06	214.69	219.77	215.84	216.1	214.7	219.37	216.77	218.4	219.7	216.23	217.9	218.18	216.33	217.77	218.36
200.02	199.23	200.64	200.52	200.66	203.08	200.89	204.22	201.52	204.11	200.23	199.9	202.94	199.68	201.5	198.77	199.88	205.52	200.62	201.13	198.11	200.77	200.79	199.84	200.65	198.31	201.4	203.94	200.83	200.73	200.2	201.69	199.46	201.22	197.98	201.65	202.18	201.08	198.59	199.72	198.2	196.33	203.21	196	201.66	197.91	199.38	200.3	199.12	201.84
213.63	209.9	214.16	213.58	216.79	212.47	213.35	207.84	218.06	213.24	213.72	213	213.87	213.55	212.92	215.4	212.2	214.53	214.41	214.29	215.58	211.03	211.03	213.39	212.75	211.67	214.56	214.74	211.59	211.09	209.32	211.25	212.47	216.22	215.67	213.38	213.06	210.12	212.15	213.49	214.3	212.46	212.98	208.93	213.48	211.54	213.56	215.73	214.58	210.98
213.87	214.99	210.69	213.67	213.64	211.84	213.63	212.03	212.53	209.9	212.12	211.6	213.21	213.43	211.63	214.66	211.35	213.95	212.49	211.29	213.38	213.85	213.43	213.42	213.49	212.56	214.01	211.66	214.39	214.42	208.32	212.95	211.58	214.28	210.82	209.35	212.56	214.57	214.64	216.49	212.41	211.42	209.9	211.23	212.04	212.76	209.35	210.95	211.33	213.92
206.61	203.86	206.99	206.45	207.54	207.79	205.59	204.43	205.8	207.49	210.97	209.4	207.03	207.52	212.22	208.49	207.06	208.33	206.85	210.82	207.13	207.09	207.98	209.14	210.6	208.69	205.71	204.71	207.29	205.17	207.96	209.79	208.21	205.28	206.94	205.31	207.37	208.36	209.83	207.3	208.16	206.28	210.03	210.45	208.48	209.07	208.13	209.54	208.85	205.72
217.9	215.95	216.44	218.67	216.84	215.27	220.15	218.32	217.41	216.7	217.99	217.94	216.35	213.57	217.62	217.59	217.5	215.39	217.73	213.74	220.14	218.19	215.87	220.55	217.33	215.47	214.77	219.39	217.79	219.23	217.32	217.27	216.23	218.95	217.8	214.86	216.77	221.2	217.04	216.3	219.22	219.48	215.43	219.67	219.59	216.37	219.52	219.29	217.05	221.12
217.61	217.89	216.51	216.23	218.33	216.83	217.09	216.02	216.74	216.02	217.81	215.94	216.03	218.69	219.08	216.44	216.93	217.52	215.94	217.95	215.64	218.22	216.74	218.74	216.59	214.6	218.94	217.68	218.57	214.6	215.92	219.61	216.11	217.57	220.94	216.44	220.03	214.74	216.36	217.52	214.49	216.14	218.28	218.6	216.46	217.2	215.95	217.11	214.68	216.05
198.58	201.47	197.02	203.31	200.48	200.84	202.04	200.52	198.22	200.74	197.11	198.61	197.22	202.84	199.89	197.04	203.38	200.68	198.72	200.73	198.54	196.1	197.54	196.07	204.1	199.41	199.84	199.54	199.49	200.1	200.75	197.31	197.98	200.43	201.07	199.33	197.83	200.54	199.03	200.05	199.84	202.22	201.8	198.83	197.86	200.34	200.38	200.86	201.47	196.36
203.18	202.73	202.82	204.18	205.52	202.53	202.59	200.85	203.64	201.41	205.79	205.06	205.16	204.67	205.51	203.73	204.63	205.23	203.19	205.03	204.91	206.42	205.9	202.51	203.15	207.29	204	205.5	201.87	202.77	202.31	202.47	203.56	204.24	203.47	204.18	203.19	202.92	203.25	201.33	202.71	206.54	201.3	204.25	202.98	203.08	200.97	201.85	205.39	203.19
213.77	211.54	214.01	213.82	214.79	211.99	212.27	212.95	214.38	214.81	212.45	211.1	215.67	213.39	216.1	211.47	214.1	213.63	214.51	217.16	214.7	217.13	214.32	213.61	215.48	214.29	213.43	213.84	216.22	212.22	214.17	212.95	211.95	214.84	214.51	212.75	214.81	215.02	213.9	213.32	213.98	209.68	216.11	211.59	216.76	212.34	216.21	212.93	214.8	216.46
208.32	205.27	208.22	208.88	209.26	210.58	210.79	206.39	209.52	209.03	210.28	209.1	211.49	208.67	213.12	206.19	211.29	208.71	207.72	208.9	206.73	207.92	208.75	212.35	208.61	208.93	210.72	211.27	207.2	206.62	210.56	210.15	210.95	206.62	206.28	206.67	210.91	208.46	210.15	207.55	211.83	212.18	209.35	211.15	209.3	210.62	210.24	207.81	208.81	208.12
207	204.55	204.61	205.8	201.7	200.48	205.82	203.95	204.38	204.41	203.23	201.53	202.66	204.2	203.04	208.33	206.7	204.63	202.02	203.99	200.07	199.45	201.83	200.75	204.49	203.47	204.1	204.28	202.67	201.56	206.19	203.28	200.97	201.31	204.53	204.26	202.57	202.61	203.27	199.97	203.96	202.42	201.7	204.73	203.07	204.8	204.08	203.82	207.12	205.62
199.26	201.77	200.67	201.5	201.27	201.65	197.33	199.83	200.27	201.36	199.69	199.84	202.98	198.65	198.24	201.37	198.19	201.65	203.12	200.48	199.95	198.69	202.96	199.28	203.16	202.1	202.16	199.65	199.87	196.62	201.44	199.52	202.95	197.96	201.78	198.85	201.94	198.02	200.51	201.19	198.91	196.91	198.74	203.12	198.58	201.04	200.55	196.46	200.48	201.48
206.29	207.78	209.98	207.08	207.32	204.87	205.87	207.76	210.33	206.46	204.14	207.82	202.73	209.57	205.48	204.46	206.94	204.96	205.63	210.67	206.98	206.35	205.85	208.36	207.17	206.39	206.87	207.43	208.5	205.9	209.53	208.41	206.02	205.61	205.98	204.57	207.29	209.82	206.09	207.53	207.82	206.07	206.05	207.2	208.68	208.11	207.93	207.58	204.66	207.08
209.1	211.14	203.14	209.79	212.22	210.2	206.22	213.59	209.29	209.47	207.18	208.62	207.12	206.52	207.74	208.17	211.9	209.34	210.25	208.82	210.06	209.61	210.54	209.92	207.92	207.85	212.63	211.43	208.01	209.04	208.97	212.07	210.46	211.58	207.21	211.66	209.72	211.08	209.76	209.19	210.98	207.27	210.21	212.03	206.86	208.09	208.85	209.48	211.42	210.07
215.4	215.38	218.28	216.81	220.42	216.59	216.51	218.08	214.44	217.79	217.39	214.63	218	218	215.04	213.8	219.66	218.41	218.46	214.87	216.25	215.47	218.54	219.83	219.69	215.71	217.21	214.97	216.67	213.05	218.03	218.8	219.29	214.88	215.47	217.29	219.2	216.28	217.14	216.88	216.89	217.65	217.78	215.82	218.4	215.07	215.38	216.42	215.67	215.49
202.12	201.3	199.58	197.73	199.23	199.87	200.01	199.3	199.93	199.94	201.2	198.58	199.79	199.7	197.18	201.99	196.6	201.23	202.82	202.14	199.61	203.09	201.78	197.34	198	197.24	199.6	201.17	201.55	198.83	198.35	200.54	201.27	198.83	200.06	196.3	201.61	201.21	199.33	202.18	196.71	200.16	197.6	200.84	202.16	201.83	203.36	200.23	197.36	200.57
213.2	210.82	209.83	212.01	213.67	213.42	210.97	213.6	214.85	211.72	208.11	213.05	210.75	210.17	211.16	210.51	211.71	209.89	212.66	211.61	210.9	209.54	208.51	213.14	211.69	211.1	210.24	210.91	212.05	213.26	212.67	208.82	211.34	209.21	207.92	210.65	208.63	211.92	208.86	213.28	209.74	210.76	211.18	211.11	212.73	211.69	208.84	210.87	211.51	211.04
215.79	217.16	217.04	218.1	218.83	215.8	214.75	216.53	220.12	218.88	216.87	216.59	215.29	216.69	214.94	218.08	216.46	215.22	218.07	214.5	217.37	217.7	216.71	215.62	218.86	218.95	217.17	219.83	217.57	217.82	213.42	218.35	215.62	212.21	219.31	216.35	215.65	214.25	216.05	215.9	219.72	216.69	216.32	217.81	214.62	213.4	218.13	212.51	216.38	217.25
212.83	212.55	214.08	213.01	213.27	209.46	211.67	212.04	210.06	209.62	212.45	211.1	218.05	212.26	211.99	211.42	212.66	212.64	213.48	214.12	213.75	211.82	214.37	214.51	212.1	211.39	213.78	210.57	212.22	211.4	211.44	213.58	212.09	215.09	211.79	212.8	210.92	209.99	211.51	208.9	213.21	210.69	211.87	215.92	212.13	211.56	213.28	212.53	212.43	212.79
199.25	199.91	200.16	199.28	197.34	195.92	196.84	198.59	199.07	197.2	197.52	196.41	197.58	198.16	196.06	200.46	198.54	200.68	199.68	200.38	200.69	197.72	197.82	198.57	196.21	198.19	197.9	199.17	200.23	198.31	193.55	196.95	197.25	201.61	199.06	201.79	200.75	200.31	197.14	200.97	199.75	198.44	199.06	198.26	201.55	200.72	197.69	198.38	199.61	198.26
205.93	207.56	206.73	207.63	207.55	209.05	211.68	207.54	210.24	205.54	210.42	208.38	209.78	208.1	203.46	206.26	206.15	205.28	210.14	207.73	208.33	207.41	205.8	206.69	203.38	210.09	207.38	209.59	206.75	210.15	205.3	205.06	209.68	209.04	208.48	211.91	204.24	204.24	206.38	209.91	207.9	206.94	206.36	206.98	206.87	211.56	206.26	206.61	207.66	207.89
194.22	192.9	193.71	195.37	198.59	195.37	194.95	197.55	195.2	197.75	197.31	195.84	195.76	197.29	190.38	197.53	195.23	195.54	193.77	197.63	197.36	194.73	197.13	198.73	195.43	196.85	194.81	195.93	194.93	196.71	195.28	194.07	194.89	191.64	194.96	197.07	192	194.73	196.12	197.26	192.6	194.69	198.94	192.98	197.45	194.32	197.21	191.63	193.25	192.34
204.05	199.21	201.16	205.25	203.21	204.32	205.18	203.16	201.79	201.8	203.38	204.31	204.86	209.8	204.29	203.8	202.32	206.5	202.19	204.48	200.3	206.22	202.82	204.07	204.13	204.61	207.26	203.16	207.07	203.5	204.59	205.62	202.47	204.95	206.06	204.45	205.04	209	204.45	202.75	204.17	201.09	204.82	202.82	202.34	204.97	203.12	205.41	204.32	207.15
206.9	207.49	207.92	210.86	210.12	205.74	210.89	209.44	206.5	208.97	206.97	205.71	206.95	208.64	201.86	208.97	204.67	207.11	202.68	211.27	205.13	206.12	208	208.17	206.52	211.64	207.67	209.71	211.18	207.05	205.87	208.94	206.84	208.87	206.75	210.45	208.67	207.8	206.35	209.17	210.18	207.83	205.09	207.93	212.95	209.12	212.91	206.03	207.01	208.63
214.83	213.46	213.97	212.62	213.66	212.85	212.34	213.31	216.08	213.62	215.25	215.74	215.66	211.49	212.07	211.1	213.58	209.59	214.27	216.21	214.7	213.49	212.66	213.16	212.06	215.13	211.1	217.23	218.42	215.32	214.9	210.06	214.73	213.96	214.8	210.52	216.89	214.16	212.46	213.84	216.56	216.96	215.8	215.88	214.09	213.74	215.61	213.33	214.18	211.74
209.07	207.37	207.12	207.16	209.21	205.64	208.42	207.06	212.83	209.1	203.63	207.05	210.14	208.78	208.71	208.39	209.43	205.93	206.84	208.32	209.75	204.83	208.15	205.83	208.26	208.99	209.94	209.69	208.46	208.94	205.36	212.19	206.54	208.59	206.23	207.02	209.32	208.95	211.98	208.55	207.28	209.73	206.49	212.22	208.78	209.8	208.56	205.08	207.07	206.87
206.55	209.37	208.9	210.18	208.99	210.29	208.21	208.67	209.4	207.58	208.7	206.71	211.05	208.63	209.75	207.29	208.05	209.23	207.11	206.8	204.64	210.73	208.92	208.39	209	210.1	205.14	206.59	209.35	210.18	211.24	210.5	209.47	208.13	208	210.29	210.72	205.82	208.08	210.87	209.46	207.19	205.86	209.3	208.81	209.09	210.2	205.8	209.06	207.44
201.02	197.56	201.25	198.32	198.17	197.71	199.3	198.18	201.38	197.41	200.01	200.56	201.23	198.92	197.5	200.06	197.62	199.58	199.72	200.14	198.43	200.74	198.88	199.12	198.01	199.23	202.45	198.7	199.53	194.87	199.86	196.97	202.94	199.69	200.12	198.53	201.39	200.18	200.52	198.58	200.18	196.41	197.12	198.81	197.62	196.39	199.01	199.54	195.76	200.03
205.63	207.54	204.01	204.28	203.46	205.64	205	206.01	206.71	206.52	204.53	201.38	203.25	206.27	205.71	207.58	201.33	206.86	205.56	204.97	206.01	205.11	203.9	206.26	206.31	205.15	202.94	203.9	207.53	203.77	206.1	207.77	207.58	205.53	208.2	201.97	202.24	203.24	205.91	203.45	205.03	205.29	205.62	208.61	203.65	201.08	205.49	207.14	202.51	207.75
205.04	204.55	201.36	202.66	203.47	202.11	201.8	203.56	202.11	203.39	201.87	205.44	201.79	201.82	203.91	203.8	205.31	203.23	203.45	205.67	202.05	204.22	203.84	205.28	204.86	205.13	202.29	202.47	205.42	203.43	201.56	202.62	202.94	203.23	199.47	204.06	204.28	204.79	203.91	202.93	202.89	202.3	204.42	205.03	200.99	204.53	204.7	204.92	201.84	202.43
212.78	217.35	210.94	213.93	217.38	213.18	210.6	214.92	213.64	211.42	213.78	215.26	214.97	214.13	216.09	214.29	212.97	217.97	216.66	211.99	214.9	214.01	212.2	212.6	210.75	213.24	211.12	215.11	213.52	212.06	215.59	212.38	216.28	213.08	214.83	212.86	213.85	214.26	211.94	213.54	213.43	212.72	215.82	212.96	213.61	212.84	211.46	213.94	213.76	212.15
211.23	213.48	210.13	211.8	211.82	211.73	211.78	210.71	212.48	213.35	210.41	213.29	212.72	208.62	211.97	209.8	209.19	213.71	211.03	211.28	212.07	211.54	214.3	213.86	210.84	210.13	213.24	213.03	210.59	212.81	213.93	209.77	209.54	208.03	212.07	211.11	213.23	210.8	209.52	212.25	212.57	211.17	213.63	209.34	213.11	213.23	211.72	214.32	211.58	211.46
215.5	209.89	208.92	210.95	213.5	216.53	213.29	213.82	212.89	212.47	213.08	210.84	214.99	212.06	213.46	212.53	212.92	212.44	210.49	211.36	209.36	214.24	213.09	212.76	212.73	210.06	214.07	210.26	209.69	211.64	211.19	210.12	213.23	211.77	210.41	212.34	210.35	212.23	209.76	211.72	213.57	210.18	209.38	211.2	211.45	213.98	211.62	210.01	210.44	212.37
217.84	219.32	215.58	217.16	216.31	220.68	218.23	216.27	214.86	213.94	218.7	218.14	218.01	217.22	216.97	215.41	215.65	217.65	213.94	220.12	215.43	216.01	213.32	212.12	217.16	221.82	216.9	215.91	216.72	217.47	215.68	211.76	218.42	213.42	218.07	215.08	215.75	218.13	217.47	216.19	217.33	218.01	214.19	215.19	217.23	217.31	215.92	216.46	216.22	217.19
210	209.4	210.84	212.82	212.76	211.53	212.9	210.33	213.18	210.42	208.95	211.6	211.73	211.83	211.57	210.86	211.83	213.36	210.68	211.75	213.27	213.3	215.3	213.35	212.17	217.18	210.4	213.3	214.35	212.75	211.12	213.74	209.44	212.99	216.13	215.3	212.17	209.9	212.95	211.28	211.04	210.15	211.36	212.78	209.74	211.73	209.47	211.55	210.42	211.66
204.14	208.31	205.68	203.54	208.49	211.51	208.28	207.36	209.83	208.97	205.63	208.71	206.88	210.51	205.9	206.56	208.05	204.89	206.36	208.63	210.09	208.72	210.22	208.38	209.1	204.35	208.18	207.51	208.21	208.93	208.28	205.89	206.58	205.27	204.38	205.56	207.26	209.41	205.85	210.57	206.32	207.64	205.92	210.79	209.94	207.92	207.24	205.89	206.55	208.03
199.23	199.21	201.5	197.75	197.39	201.23	202.32	199.42	197.57	199.65	198.1	197.08	199.31	200.08	197.52	199.97	201.33	200.63	197.79	200.16	200.05	201.33	196.32	199.71	200.07	198.25	197.59	198.84	196.08	198.34	203.43	199.11	197.65	195.89	201.12	195.58	200.38	200.2	198.98	199.42	199.28	197.19	200.94	197.02	201.1	199.09	200.25	197.94	200.71	201.18
197.82	198.71	199.55	198.8	197.97	197.99	197.88	198.41	198.38	196.3	199.11	199.9	193.12	198.36	202.15	200.98	195.11	199.25	201.82	197.33	197.81	197.82	199.63	199.34	195.9	199.8	195.59	196.04	195.61	200.27	198.43	200.48	198.96	195.03	197.28	195.94	195.76	199.18	195.67	199.23	200.06	197.68	200.82	197.07	199.22	197.65	200.32	196.44	196.42	195.76
198.02	200.73	198.48	199.45	200.68	200.45	199.9	194.16	203.27	199.99	201.17	199.56	198.39	197.64	200.68	199.38	197.15	200.97	201.35	203.34	199.75	198.16	200.05	199.91	201.64	200.85	200.34	201.85	200.35	197.97	198.41	199.06	199.32	201.84	200.1	198.4	203.59	197.98	200.71	199.27	201.63	199.88	199.95	199.34	202.1	198.7	199.34	199.94	202.46	198.13
202.36	197.51	197.95	199.55	198.38	199.07	196.74	196.48	200.11	198.51	196.69	200.49	199.03	198.63	199.52	196.91	198.77	199.08	199.88	196.85	195.74	199.19	200.01	202.91	200.66	199.42	200.41	201.84	201.31	197.93	199.97	197.07	198.23	202.05	201.07	199.08	201.25	194.58	197.39	199.81	202	199.14	200.53	198.91	199.2	203.46	200.58	196.25	201.59	197
208.09	213.34	208.72	210.03	207.19	209.73	209.96	207.56	209.19	210.68	211.74	209.09	207.17	208.46	206.64	213.23	210.38	210.38	207.6	209.32	207.96	210.95	210.27	209.87	208.07	210.06	209.51	206.29	207.3	206.28	210.25	209.69	210.79	209.6	209.34	208.02	207	210.43	209.96	206.9	208.55	206.33	208.86	208.34	207.21	211.52	211.49	207.13	210.76	208.7
213.34	207.93	210.27	210.99	209.63	211.09	208.99	211.32	206.27	210.15	210.35	209.75	208.86	207.86	209.02	210.54	209.78	209.71	209.72	209.33	210.82	210.45	209.75	210.54	208.97	212.27	211.87	210.7	208.4	208.85	207.57	210.07	209.33	209.73	209.31	207.52	209.16	208.24	209.07	211.34	207.26	212.25	209.06	211.75	209.24	211.08	208.47	209.39	208.3	211.76
210.8	206.89	207.79	208.19	207.64	212.01	207.73	207.94	209.69	206.34	209.21	208.95	208.36	207.57	211.22	207.42	208.68	208.79	209.91	207.32	205.22	206.59	211.13	209.67	206.46	207.14	211.12	210.03	212.4	208.06	210.75	211.07	207.44	207.5	212.98	209.66	208.38	210.36	210.33	208.88	210.4	207.72	209.53	208.57	209.01	210.77	211.39	207.42	209.47	210.24
208.5	207.77	209.41	211.54	209.69	210.73	209.27	209.5	209.1	207.58	209.22	207.33	208.94	209.06	211.48	207.7	207.02	213.74	209.26	209.19	209.01	209.09	212.01	210.75	214.01	209.49	209.12	209.99	214.82	211.87	210.52	210.93	208.55	206.32	213.14	210.35	210.36	212.26	210.67	210.01	210.77	207.28	213.53	211.03	210.2	208.24	207.6	208.12	207.68	208.9
201.09	204.61	199.57	204.88	204.27	202.2	201.62	204.64	198.47	203.01	200.61	202.03	200.91	201.44	200.12	201.56	202.18	202.78	200.2	200.55	200.89	203.25	200.53	203.36	202.17	200.21	203.66	202.4	205.22	203.18	204.57	203.94	202.46	201.98	205.59	197.41	203.79	202.77	201.39	200.85	201.46	202.34	201.47	203.25	202.15	202	203.6	205.45	200.78	202.36
205.14	209.33	211.06	211.9	210.81	209.41	207.59	209.82	207.44	211.09	212.75	209.07	208.59	206.76	208.5	207.94	205.9	207.48	213.2	210.25	207.67	209.21	210.66	210.33	209.07	208.6	211.65	209.21	211.03	211.79	208.93	210.4	209.26	207.44	208.06	206.15	210.28	213.18	208.51	209.03	207.47	206.91	210.62	207.39	206.35	210.92	210.35	205.28	209.98	209.43
205.76	207.13	205.83	207.95	207.53	207.15	209.6	205.48	207.47	208.97	208.17	209.02	209.98	206.66	204.28	207.17	204.88	210.23	207.38	209.12	205.68	209.71	209.58	206.35	206.14	207.2	205.16	207.36	207.67	210.92	208.71	206.68	206.25	209.03	209.86	210.55	206.5	208.57	210.35	208.13	208.68	204.41	205.6	205.88	208.1	205.34	208.03	206.58	207.34	208.11
202.54	203.75	202.8	201.58	202.52	202.83	201.77	202.78	205.18	204.33	202.34	206.8	202.84	201.53	201.21	204.08	199.13	201.13	203.36	202.48	202.56	204.61	203.64	199.26	202.59	202.52	201	201.55	203.36	199.65	201.28	202.23	201.96	202.31	203.52	204.4	201.08	204.44	201.97	203.59	205.2	200.68	204.79	202.66	201.06	205.7	201.63	205.24	204.5	203.47
206.95	210.82	205.58	210	209.6	207.71	212.22	207.35	207.49	208.34	206.84	210.68	204.42	205.71	207.9	206.87	208.98	210.46	208.83	207.57	206.6	208.76	208.48	208.69	211.29	208.76	206.76	208.36	208.2	212.19	207.52	205.89	212	211.18	210.32	211.79	209.01	208.43	209.53	207.79	205.35	211.49	208.01	209.71	209.9	209.67	208.44	209.92	210.16	204.71
204.45	203.73	203.77	201.48	204.36	204.99	205.92	203.01	202.18	206.12	204.65	203.86	201.69	204	204.23	201.94	205.89	204.52	203.67	203.57	203.78	205.92	205.96	201.58	204.86	204.35	205.88	205.4	204.42	203.39	204.03	200.04	205.04	204.42	201.96	208.39	203.71	206.38	200.28	207.76	207.62	205.09	202.03	202.84	200.93	207.03	204	202.15	205.05	203.16
202.63	202.06	201.71	202.41	201.49	200.53	204.19	205.74	200.4	205.79	201.45	202.16	202.44	200.63	199.33	202.13	200.74	201.62	202.71	199.55	200.19	201.73	204.81	201.93	203.51	203.22	202.01	200.03	203.1	204.46	199.65	203.46	200.15	200.2	202.33	204.02	201.64	203.29	201.79	204.6	201.46	200.58	203.58	201.85	202.19	197.93	199.45	202.84	202.2	203.51
213.04	208.98	206.68	210.35	209.71	208.42	209.72	210.03	205.35	209.03	210.72	210.77	205.35	212.01	209.66	206.5	208.33	209.23	210.71	208.27	207.43	209.5	206.83	206.74	209.03	205.14	208.97	207.86	209.65	208.85	208.76	210.62	211.42	212.42	207.19	209.03	208.8	207.24	210.34	210.62	207.82	207.97	212.03	211.97	208.19	208.68	209.27	207.96	209.95	207.3
209.52	206.2	206.62	209.15	206.05	209.83	203.11	207.69	209.16	207.51	209.51	209.76	206.8	209.22	208.82	206.54	209.4	209.48	209.07	209.5	207.41	212.07	209.84	207.87	208.24	208.96	210.39	203.8	207.74	208.73	207.39	207.11	209.67	210.53	208.03	209.29	210.94	209.64	209.27	209.15	211.16	207.48	205.79	210.84	209.07	204.74	208.97	206.23	209.58	206.72
207.98	210.39	207.99	206.31	209.54	204.93	208.18	206.05	210.44	207.82	207.7	205.9	205.86	206.79	207.19	208.3	207.62	205.87	204.57	206.88	205.04	209.77	209.38	210.29	209.5	208.89	210.32	204.78	209.1	210.16	208.88	206.47	207.57	207.56	206.54	210.23	206.42	206.29	210.13	208.18	207.74	208.72	203.45	207.54	208.73	207.47	208.53	208.08	205.62	207.92
216.34	212.32	212.06	211.87	215.93	211.75	214.45	212.35	212.76	211	213.15	212.23	210.36	212.29	212.02	215.45	211.73	210.81	210.82	213.86	211.99	213.71	214.05	212.49	216.47	214.48	217.21	214.3	209.5	212.82	212.8	211.81	210.63	214.12	214.38	212.93	213.74	211.67	214.5	211.54	213.21	211.79	212.05	212	212.9	214.63	212.06	213.18	213.39	213.46
200.52	199.53	199.57	196.9	194.48	197.09	196.36	197	195.98	196.01	198.34	197.18	194.72	200.47	195.76	198.7	195.11	196.35	196.97	199.44	195.74	200.98	199.47	196.84	197.91	197.27	196.33	199.84	196.44	201.89	197.11	198.09	198.24	197.76	200.87	196.42	198.24	198.55	197.85	199	199.18	200.97	198.72	197.91	198.02	197.82	197.86	199.42	197.92	196.31
204.21	203.69	203.33	204.74	202.87	203.17	201	203.57	203.39	198.2	205.74	202.27	201.65	204.39	203.43	203.62	202.75	202.22	202.9	202.13	207.52	205.74	205.65	200.33	204.25	202.42	202.04	204.92	205.01	203.91	204.5	202.41	201.35	201.48	204.15	200.6	203.62	206.77	203.21	202.18	204	200.52	204.32	199.59	201.78	204.49	204.28	200.53	199.28	201.44
203.49	204	201.98	202.83	202	199.9	200.2	205.54	205.05	204.74	202.78	207.54	200.36	201.2	203.08	204.11	204.98	205.5	206.03	201.48	203.45	203.35	203.53	204.13	203.07	202.32	205.24	202.86	202.09	203.52	200.53	203.18	204.54	205.61	202.62	206.68	205.85	203.31	201.31	205.18	205.19	206.89	204.57	203.38	201.4	204.82	201.92	202.69	201.69	203.47
216.87	216.8	216.35	217.08	217.54	220.53	216.12	216.07	219.21	218.44	218.71	216.16	218.83	214.98	217.1	219.32	216.56	218.46	218.01	216.62	217.35	216.75	217.7	219.48	216.56	217.28	219.99	218.95	217.5	216.5	219.88	219.24	220.71	216.3	213.74	215.38	217.82	216.93	214.9	217.53	218.55	217.91	214.96	218.13	217.02	219.91	217.42	214.59	216.44	218.12
216.26	213.09	215.02	214.95	216.91	211.41	213.5	213.97	211.67	214.94	213.29	215.02	213.72	214.51	213.48	213.18	214.71	210.89	212.41	209.81	214.56	214.17	210.49	214.15	215.61	211.26	211.22	213.35	210.92	212.31	217.01	213.03	213.77	214.81	216.52	212.19	213.9	214.42	211.84	209.68	210.16	212.18	210.96	214.18	211.73	210.96	214.53	214.68	216.07	212.47
207.08	206.02	209.88	206.14	206.9	209.81	206.13	206.94	207.2	207	209.06	207.91	208.31	208.46	206.8	207.18	207.99	210.07	205.3	208.08	205.33	209.83	208.29	208.56	207.95	210.33	206.29	207.8	208.47	210.65	206.93	210.8	209.81	207.31	205.41	205.51	208.2	208	206.31	212.64	208	208.53	207.5	204.02	205.32	205.99	208.1	208.19	209.59	207
198.38	202.26	204.11	198.24	198.77	198.39	199.47	197.73	200.69	194.1	197.52	198.14	198.73	199.67	197.82	202.36	199.93	198.13	199.68	201.1	201.03	196.29	198.01	195.41	199.38	198.65	200.61	201.22	198.15	197.68	197.71	198.85	200.93	199.25	199.52	197.61	194.58	199.44	199.39	200.27	202.88	200.05	199.77	199.92	198.91	198.06	197.49	198.72	199.14	201.16
209.98	205.95	210.86	205.78	207.56	209.65	209.26	208.56	210.59	210.37	208.94	211.85	210.15	207.1	209.99	208.99	208.09	209.39	208.03	209.63	208.6	208.9	208.46	210.43	209.31	205.42	210.68	209.08	206.33	210.15	209.79	210.81	209.48	210.09	208.45	211.03	206.27	207.68	212.76	211.76	208.29	210.24	207.59	207.83	204.23	210.85	207.23	207.81	208.63	208.2
192.87	194.99	195.27	198.91	195.88	195.6	191.24	194.34	194.31	189.94	195.43	194.04	193.48	191.75	196.43	194.79	197.73	194.77	195.17	197.62	197.25	193.78	197.97	196.73	197.72	194.79	194.59	196.4	194.85	196.96	192.29	195.59	194.68	189.94	197.44	193.37	193.85	198.11	196.5	197.67	196.39	194.81	196.93	198.05	197.21	195.07	195.71	194.99	195.87	194.47
203.75	202.96	201.18	199.84	203.67	203.12	207.6	205.64	205.7	204.65	203.75	203.99	204.77	203.47	202.12	202.44	200.84	202.71	201.96	206.27	205.27	202.6	202.72	200.68	201.39	205.86	200.51	202.69	202.18	203.21	203.02	205.21	203.07	204.55	205.69	203.48	202.88	204.51	206.65	205.31	205	203.87	203.86	204.82	205.11	203.17	203.28	202.35	203.92	203.77
210.84	213.43	211.66	213.13	214.93	213.04	213.9	211.12	214.74	209.85	215.47	213.72	208.1	211.75	214.23	214.63	213.33	212.29	213.41	212.2	212.02	213.04	210.86	211.02	212.11	212.82	214.65	212.92	216.15	212.78	215.37	211.49	214.28	214.05	209.9	213.02	213.75	211.57	213.36	212.54	216.4	211.43	213.6	209.88	213.15	211.46	212.75	212.02	209.19	214.33
216.82	217.12	217.11	212.47	213.81	217.22	214.57	218.11	217.24	218.56	218.98	216.5	217.92	218.07	213.51	218.98	216.33	215.66	215.52	215.56	218.11	215.51	219.23	213.82	218.33	218.21	218.41	215.41	217.35	215.72	217.75	215.31	217.16	214	216.96	217.89	216.26	216.26	213.69	213.95	217.69	219.06	213.37	216.43	218.32	218.5	216.11	219.98	215.65	218.24
208.78	208.92	208.07	209.25	208.01	207.71	208.89	208.95	208.67	207	206.53	210.98	207.51	208.54	207.98	209.16	208.22	208.54	208.83	210.7	207.4	210.69	208.22	210.5	209.84	212.47	208.14	207.32	207.59	208.83	206.93	206.39	209.67	205.15	204.88	206.72	207.43	207.8	209.64	210.96	208.93	205.9	211.3	207	208.9	208.21	206.69	208.91	209.91	208.89
198.21	203.15	199.47	198.27	202.77	198.96	198.39	198.07	199.37	199.68	197.25	198.85	198.76	198.39	198.57	200.1	197.43	201.02	199.62	196.73	198.75	204.1	195.73	197.75	197.16	199.64	200.14	201.14	196.92	201.33	198.93	198.26	198.86	197.66	201.06	200.58	196.41	196.95	196.1	199.41	199.41	201.18	197.11	200.16	200.54	198.42	200.18	200.25	197.68	201.7
196.95	198.77	197.16	198.09	198.12	198.73	196.37	195.76	198.86	197.41	198.19	199.36	196.64	195.26	199.61	198.47	196.83	197.79	197.54	198.76	197.84	199.42	198.72	197.76	199.98	199.11	201.14	194.71	196.48	195.03	200.28	195.25	199.4	196.86	197.2	201.23	197.33	195.88	199.65	198.63	197.19	195.77	198.12	197.33	197.68	196.5	198.46	197.19	198.6	198.6
207.77	207.74	208.8	206.73	207.88	209.76	206.98	205.2	209.44	208.14	208.75	206.18	205.75	204.69	207.62	206.84	209.39	209.47	208.04	204.52	209.29	206.53	204.08	206.12	207.89	209.85	207.72	209.16	208.74	207.52	210.91	206.36	208.58	210.57	211.04	207.21	206.31	209.47	205.56	207.76	209.01	209.43	208.28	210.62	206.62	204.89	207.75	206.03	210.26	207.25
196.69	197.34	198.25	200.35	197.68	199.15	197.71	198.51	198.1	198.38	197.1	196.17	198.57	196.4	198.19	195.96	199.15	199.35	195.01	194.69	197.25	199.37	196.7	199.37	198.71	194.67	199.63	201	197.99	196.7	196.45	197.82	197.3	196.65	202.16	196.85	197.65	201	196.59	199.71	197.9	198.98	196.72	197.2	197.79	194.86	197.68	197.78	197.31	194.25
204.56	206	205.18	206.51	202.67	202.86	205.72	205.3	204.43	207.87	202.85	203.41	205.97	201.78	203.2	203.8	204.09	204.32	203.79	206.4	202.48	204.74	203.95	201.68	202.79	209.19	206.76	204.45	203.83	204.63	206.09	203.5	203.46	204.06	207.06	204.45	206.09	207.45	203.05	202.45	203.23	205.36	205.97	207.39	204.13	207.89	205.19	206.58	202.88	200.02
201.53	203.23	204.55	202.02	201.66	203.65	204.3	207.17	203.06	208.45	206.69	202.11	206.07	204.07	203.55	203.54	206.77	202.51	203.87	202.56	202.84	204.54	203.13	202	202.92	202.64	203.02	205.04	202.94	203.51	203.66	201.02	204.66	203.95	204.88	204.56	202.53	203.07	207.35	206.82	204.93	203.85	205.47	205.08	203.59	201.75	203.05	200.27	203.39	203.61
207.76	209.68	209.43	206.64	208.48	207.17	205.84	207.69	208.61	210.88	209.94	210.26	207.33	206.05	209.64	208.75	207.11	209.46	207.45	208.51	207.79	209.01	208.34	205.32	206.23	205.75	206.66	207.94	205.32	207.99	206.25	206.45	205.02	207.54	206.95	209.01	207.93	204.9	209.81	207.72	210.23	207.41	206.36	206.88	211.25	209.58	206.27	206.54	208.05	205.48
200.6	200.63	193	197.83	199.66	198.17	201.42	200.21	196.03	198.73	195.72	199.37	199.47	197.68	198.88	197.73	196.21	198.2	199.08	201.6	199.62	196.49	196.71	197.6	197.26	197.39	194.49	198.27	200.31	198.04	198.61	194.17	196.83	196	197.59	201.26	198.4	198.21	195.5	196.28	193.9	197.5	200.78	199.13	198.56	199.19	197.6	197.73	197.56	198.98
209.76	214.15	213.45	211.93	214.31	210.36	210.06	212.89	211.44	211.71	211.52	207.71	212.43	209.15	210.54	211.67	213.08	213.67	213.12	211.51	209.96	214.21	210.12	209.18	213.17	213.74	213.61	210.68	211.71	214.79	213.32	214.45	213.88	211.43	213.54	210.25	213.32	214.61	209.96	209.33	212.99	208.77	210.35	212.52	211.07	212.73	211.28	209.75	211.45	209.36
203.21	202.57	205.11	201.77	203.82	203.47	202.73	202.54	203.04	200.88	205.43	201.83	201.02	202.24	201.66	204.25	206.79	203.56	202.83	206.9	203.04	200.28	203.61	200.99	204.62	202.66	203.65	203.56	205.02	204.07	203.53	204.78	205.83	203.39	201.61	202.65	202.86	203.02	204.1	204.55	201.01	201.02	205.43	203.91	203.79	206.7	204.02	202.43	199.68	201.82
203.52	204.97	203.99	203.27	204.18	203.43	202.28	203.33	204.1	204.75	203.33	203.98	204.47	201.66	201.65	203.36	205.95	204.91	203.97	203.11	204.1	203.5	203.68	200.01	204.8	202.43	205.55	204.02	200.37	201.12	207.02	206.24	201.2	202.25	198.36	202.88	206.25	205.24	203.2	202.05	205.63	205.72	204.86	204.69	202.63	203.99	204.96	205.6	200.46	202.4
204.37	205.28	201.14	199.72	201.18	202.6	203.46	204.48	203.88	202.37	198.66	205.43	199.75	202.59	204.76	202.99	203.34	202.39	200.83	202.49	203.66	200.96	202.77	201.31	202.51	201.64	205.28	204.31	205.11	203.02	203.85	202.47	201.13	202.05	200.42	202.08	203.11	204.28	205.58	203.5	200.3	204.77	205.73	202.8	201.27	204.88	199.95	205.34	200.34	200.42
207.06	204.35	199.98	204.82	205.23	204.07	201.68	204.65	205.37	204.98	203.52	203.38	203.67	206.29	204.85	207.97	205.37	206.49	204.53	205.07	202.51	205.14	203.85	205.05	205.25	205.04	203.54	200.87	204.17	201.87	201.71	204.42	201.94	207.59	205.73	204.36	205.4	205.49	206.97	206.62	204.06	204.79	203	205.75	205.12	204.46	202.88	202.25	203.9	204.41
202.62	199.29	202.08	203.11	200.8	200.4	199.69	199.25	200.2	199.18	199.3	199.58	200.15	200.34	200.75	200.21	199.48	198.61	198.71	203.72	197.28	203.32	204.3	201.24	201.15	200.2	201.96	199.42	199.09	202.76	200.42	199.87	199.42	201.24	200.93	200.01	201.31	201.43	201.82	202.18	200.42	197.59	198.78	199.8	200.56	198.55	197.45	201.02	198.8	203.08
205.68	206.3	204.94	207.1	204.96	205.16	207	208.79	205.38	206.3	207.41	204.06	204.98	206.04	206.64	206.57	208.31	204.39	204.06	207	207.97	209.41	207.82	204.87	205.67	207.03	209.14	210.34	206.38	205.42	207.87	205.27	204.41	207.95	205.8	207.2	206.7	206.78	206.58	208.17	206.25	203.32	208.87	209.04	208.46	207.49	208.98	206.51	205.29	207.46
211.96	211.44	210.07	213.67	209.74	213.32	211.34	212.23	210.11	213.15	211.99	208.88	209.07	212.02	211.08	213.64	211.05	209.76	210.97	211.64	209.4	212.88	213.58	209.31	209.5	210.79	211.76	211.58	209.31	212.16	214.13	210.9	211.14	212.84	210.14	213.45	212.41	211.53	213.9	212.27	213.1	214.35	212.8	212.96	214.43	213.42	210.91	212.62	212.49	210.11
197.45	198.8	199.39	199.6	204.15	198.9	202.21	199.56	199.61	201.55	202.22	200.16	201.71	198.94	199.43	199.8	197.87	201.14	203.12	202.78	201.06	204.06	201.65	200.02	199.7	201.84	198.73	197.49	202.28	200.35	202.69	200.23	200.4	199.47	197.3	199.72	195.97	200.04	197.98	201.42	199.06	198.83	200.26	198.3	202.01	200.11	198.38	199.86	202.21	199.97
206.22	203.05	206.06	205.27	200.37	203.72	206.77	204.6	204.5	204.38	204.61	200.7	202.64	205.92	202.31	205.64	204.44	205.46	206.56	204.28	206.45	202.83	204	202.15	204.18	205.07	205.22	205.88	203.8	201.42	201.6	202.92	205.81	204.67	201.23	205.97	203.9	205.27	204.17	202.38	205.2	201.94	201.48	204.72	202.52	202.68	203.48	207.77	205.68	203.58
194.77	193.25	194.64	192.94	194.06	197.86	195.96	193.79	197.31	198.59	194.7	194.56	195.31	196.59	196.06	192.76	192.61	193.58	194.2	193.7	196.68	195.22	192.96	191.3	194.97	191.46	194.08	195.94	198.09	194.29	194.58	196.14	195.65	197.44	195.88	198.75	196.35	197.97	195.45	192.23	195.29	194.69	195.74	196.03	194.85	193.41	197.13	194.1	195.29	197.67
195.88	192.19	196.89	193.91	194.09	195.89	195.7	193.69	190.67	192.41	193.63	193.55	191.42	192.92	193.42	193.4	192.26	193.83	192.68	196.06	194.5	193.77	195.36	194.21	196.71	193.22	192.11	194.04	194.87	195.08	195.42	191.15	193.25	194.57	194.35	194.3	193.55	195.38	190.96	196.6	195.14	192.36	193.09	197.47	195.28	192.59	194.24	196.19	193.75	193.3
205.38	201.23	199.87	199.74	200	200.39	199.92	202.77	201.05	202.88	200.47	204.03	197.69	206	201.5	201.59	200.24	200.98	201.16	202.46	201.46	203.14	202.8	201.76	200.69	201.83	200.33	199.38	200.22	202.5	206.34	198.41	200.06	198.52	202.06	200.12	201.21	201.94	202.43	201.86	200.5	201.3	199.79	200	200.86	198.81	206.57	197.19	200.55	198.34
213.09	210.53	215.07	210.26	215.08	210.58	209.64	210.4	212.81	212.54	209.17	210.34	210.6	209.73	210.72	212.65	212.07	208.55	210.46	212.14	214.16	211.5	215.67	211.94	209.18	212.96	211.05	210.18	209.82	208.03	210.6	211.55	212.35	211.86	211.81	213.36	211.23	209.72	211.81	213.78	210.86	215.37	212.04	211.07	212.63	213.04	213.91	213.98	208.96	210.93
209.26	214.53	215.13	211.74	212.16	207.95	214.97	211.88	213.62	210.57	211.95	213.62	215.31	212.68	211.45	212.12	217.2	214.02	211.5	212.43	211.11	215.1	209.54	210.01	214.39	216.53	210.28	212.22	209.92	212.1	210.65	212.06	210.37	212.76	211.59	209.66	215.81	213.01	210.39	213.43	213.35	209.45	217.2	215.86	212.67	211.72	210.74	211.61	213.82	213.49
209.44	211.68	213.06	212.18	212.17	214.84	213.2	212.23	211.31	209.44	208.78	212.92	212.23	211.18	211.59	213.69	208.16	209.6	211.65	214.17	211.77	213.67	209.06	211.3	211.71	210.32	209.55	213.32	213.34	209.85	215.36	212.4	212.45	215.03	211.18	210.74	213.72	211.89	208.43	212.62	212.83	211.4	211.65	210.53	211.85	211.49	210.99	210.26	211.31	211.86
204.46	203.59	202.55	202.97	202.07	205.54	200.68	203.25	201.61	201.57	201.35	200.23	205	203.95	202.5	202.33	207.36	204.41	206.32	201.06	200.77	199.53	207.32	202.09	202.12	203.14	203.74	202.54	203.2	202.45	202.91	202.68	203.09	201.36	201.8	203.47	203.35	203.54	203.6	202.48	203.82	203.78	206.04	202.6	202.17	205.41	200.95	204.97	201.64	204.18
198.85	198.65	200.12	195.72	198.98	201.66	198.03	198.74	202.69	196.48	202.25	198.93	200.41	200.28	198.84	201.67	201.47	198.7	197.86	200.45	202.85	199.49	201.57	200.98	200.59	197.02	199.19	197.36	200.52	198.92	196.48	202.73	199.4	199.75	198.14	198.27	198.68	201.09	202.59	196.61	202.84	197.26	198.79	202.79	200.83	199.16	200.59	196.01	200.91	200.95
198.89	202.4	198.69	197.91	197.34	203.53	201.12	197.87	199.16	197.9	200.24	198.94	197.93	197.59	201.4	201.11	199.44	197.49	199.85	199.31	198.34	197.94	199.95	200.31	201.93	197.73	199.7	198.34	199.29	200.51	193.79	198	200.4	199.97	197.94	198.15	198.95	198.62	202	201.38	198.97	198.88	199.5	197.83	198.18	198.64	200.25	200.15	198.41	198.23
208.88	208.22	208.52	208.22	208.52	209.25	208.05	208.27	208.59	210.02	206.77	208.76	209.93	206.42	209.1	209.61	211.16	210.43	207.19	206.24	208.98	210.34	209.83	210.55	211.84	211.65	207.13	206.64	209.48	205.48	207.92	213.1	209.66	208.96	211.68	205.13	209.57	207.4	210.94	207.79	206.14	208.06	206.42	208.03	211.9	209.73	211.48	210.75	211.49	207.9
203.7	202.32	204.39	205.65	206.13	203.41	204.56	205.57	205.74	202.12	205.18	203.69	203.98	206.6	201.28	204.23	203.31	201.66	201.39	200.12	203.5	201.41	200.93	202.68	199.29	203.67	205.64	204.15	204.51	205.01	201.35	204.03	203.55	203.83	202.71	205.15	204.02	204.82	206.96	202.55	204.84	207.72	205.89	202.93	206.48	201.5	202.46	203.01	200.81	201.66
207.79	209.3	209.2	210.15	209	211.85	210.61	211.24	209.95	211.42	210.85	212.51	212.3	207.36	207.54	207.17	212.86	206.19	209.77	209.78	210.87	208.02	207.57	210.58	210.02	208.75	206.19	209.29	213.61	210.78	210.29	210.91	208.77	207.49	210.88	205.99	208.9	207.23	210.04	210.18	209.01	210.77	212.82	212.15	208.39	207.61	211.6	208.19	208.37	212.8
207.54	209.92	207.07	207.3	206.94	206.21	209.65	205.22	205.46	204.85	206.72	205.79	205.35	203.51	206.56	210.67	205.77	204.59	207.5	205.52	206.12	207.39	205.51	208.91	208.81	207.64	208.87	206.87	211.22	208.77	207.75	207.56	208.11	204.8	206.74	205.22	207.44	205.36	207.07	206.89	204.63	205.81	204.89	203.88	206.53	203.8	206.02	206.22	205.46	206.6
211.91	211.81	211.55	211.37	211.63	210.26	210.25	209.62	211.76	212.79	213.29	213.08	212.52	211.55	210.41	212.2	212.78	212.28	210.48	208.98	211.49	213.88	211.59	213.54	212.95	212.72	206.13	213.73	207.65	209.36	212.05	210.1	210.85	210.94	210.08	211.77	212.11	213.16	212.7	209.37	208.95	210.51	214.82	212.25	208.78	210.97	212.18	212	210.61	211.05
211.2	212.75	211.55	212.18	210.87	212.94	210.88	210.64	213.8	209.38	210.6	211.08	210.09	213.48	213.86	212.08	212.36	211.59	211.22	208.42	208.06	213.18	210.81	213.08	209.3	209.32	210.8	212.81	210.98	213.24	211.22	207.87	211.69	209.21	212.19	210.76	209.86	214.18	211.24	210.56	209.5	207.7	212.1	210.92	212.35	207.51	210.77	208.33	210.22	212.44
209.07	210.59	205.48	206.35	202.66	207.31	208.24	208	209.31	209.69	207.26	207.85	210.14	208.86	206.36	202.74	211.1	204.91	207.83	207.73	208.7	211.31	206.57	209.98	205.55	206.57	208.68	208.92	208.09	209.71	208.8	205.03	207.66	209.98	211.9	206.99	207.69	208.09	207.81	208.13	207.96	208.83	207	208.25	208.36	208.47	205.94	207.54	204.37	209.73
206.29	203	204.98	204.9	202.39	202.73	205.12	205.1	203.15	206.08	204.37	204.25	200.98	206.42	204.23	204.06	202.97	202.76	201.38	204.79	203.67	202.05	204.29	202.47	201.55	205.38	202.98	207.39	204.86	202.92	203.31	205.01	202.4	202.35	207.31	201.5	203.06	199.76	203.02	204.67	203.52	205.14	205.6	204.57	206.09	203.93	204.44	202.75	203.92	201.07
202.23	201.7	202.52	205.53	202.92	205.91	204.1	203.25	200.69	204.16	200.85	203.8	204.01	202.84	202.42	205.15	202.7	202.46	204.64	201.53	204.52	202.95	201.9	203.54	204.38	206.07	204.11	204.45	203.47	203.96	202.07	205.06	204.54	203.51	205.31	203.96	202.84	207.71	205.64	203.81	202.86	200.56	204.05	200	203.63	205.73	203.91	202.62	204.58	204.73
212.33	210.93	212.06	212.5	214.11	211.98	210.56	212.46	211.43	209.43	210.87	212.07	208.55	212.38	213.55	210.44	211.11	212.51	211.96	211.41	212.07	211.89	212.35	216.01	210.11	212.86	212.04	210.11	213.16	213.8	213.43	210.8	208.73	210.28	212.13	210.22	212.88	212.36	212.5	210.68	212.33	211.22	212.45	214.35	210.59	209.21	212.95	211.28	210.65	211.74
212.76	212.54	208.67	216.2	210.58	210.24	211.55	208.85	208.64	211.65	212.44	211.93	211.31	208.04	213.16	211.45	211.37	208.33	212.26	210.45	212.77	213.14	213.51	216.11	210.38	213.21	212.05	209.93	211.66	208.83	211.93	211.72	212.36	211.09	211.72	211.36	213.67	212.37	210.47	212.34	209.42	212.66	210.16	213.96	208.57	212.58	212.4	211.37	209.02	209.68
213.72	209.9	212.87	211.68	210.15	212.54	210.46	214.54	212.36	214.97	211.44	214.59	209.6	213.26	213.79	211.32	211.78	213.17	211.41	211.32	210.89	209.75	211.96	212.59	212.14	210.45	212.96	213.34	217.65	212.44	212.02	209.32	211.68	212.68	213.74	212.66	212.93	211.18	213.76	214.47	209.93	213.2	211.2	214.69	214.88	210.51	213.28	211.07	212.86	214.39
217.79	212.05	213.31	212.88	212.98	212.07	212.52	213.53	214.58	213.84	213.53	215.71	211.78	213.38	213.61	214.32	211.41	213.93	213.04	213.61	214.34	213.02	214.55	211.9	211.9	210.56	212.85	212.62	214.91	214.77	214.25	214.84	209	215.24	212.46	211.1	211.43	215.95	213.27	213.21	212.41	213.2	212.32	213.4	208.69	213.78	216.14	210.64	216.25	212.64
213.64	214.05	213.07	211.41	215.95	213.97	216.15	214.42	211.7	211.42	212.84	217.01	210.16	212.39	213.23	212.56	211.43	213.21	213.27	214.87	212.38	210.38	208.52	213.38	213.39	210.66	212.06	213.06	212.54	214.65	211.99	212.78	213.17	213.77	215.42	215.12	213.52	210.29	213.33	212.26	210.44	211.51	209.29	214.15	213.25	211.2	210.41	211.98	212.92	212.34
207.5	206.72	206.71	206.52	210.01	209.75	207.91	208.3	206.32	208.08	208.88	207.79	203.91	206.45	210.68	207.94	209.1	206.65	207.46	208.16	208.21	204.97	208.92	208.45	206.33	207.84	207.75	208.72	209.28	210.47	207.6	208.17	209.47	208.58	204.55	209.72	207.05	209.41	207.69	205.75	205.38	211.15	205.42	208.35	205.11	209.35	210.42	207.1	206.36	206.26
204.85	205.21	202.49	205.81	206.02	201.03	200.52	206.75	203.94	203.67	203.93	204.71	205.05	202.48	205.14	204.47	201.39	204.98	205.65	203.79	203.02	204.67	202.37	203.37	205.79	202.29	204.01	203.25	199.24	203.81	203.03	206.6	203.34	202.9	206.42	204.24	204.13	205.08	206.74	203.24	204.05	205.92	205.23	205.59	201.88	207.11	203.74	204.58	205.48	204.24
212.82	213.25	213.71	213.7	217.98	214.39	212.35	213.34	215.49	214.5	214.64	211.65	212.23	211.41	210.02	212.89	213.14	214.55	211.46	210.28	213.16	210.01	214.61	216.31	213.28	214.02	214.27	213.68	210.09	211.02	216.52	213.33	211.47	213.06	213.77	212.51	212.74	211.1	212.69	217.34	213.9	214.52	215.29	214.64	209.31	210.54	211.74	212.53	214.78	210.94
212.57	212.84	215.41	213.17	215.28	215.01	210.59	213.45	213.36	215.68	211.5	213.65	214.67	215.13	215	213.41	214.85	212.77	212.41	214.07	212.95	214.63	216.43	214.82	215.16	215.79	216.01	212.74	213.89	212.8	214.65	213.41	215.5	211.31	212.57	212.64	214.03	215.43	211.56	212.23	214.91	213.63	212.8	215.41	215.33	212.01	212.19	212.51	215.58	212.4
210.75	208.7	207.28	210.5	210.23	209.05	209.26	204.48	208.98	211.29	206.46	203.91	206.73	206.56	206.31	207.29	211.95	208.34	208.54	206.02	206.09	209.11	213.62	208.66	209.38	210.2	210.27	210.12	211.76	209.58	208.93	208.8	205.47	208.73	209.84	208.83	204.51	207.81	208.08	210.9	208.37	209.89	205.37	209.95	208.6	210.76	209.59	205.38	210.06	210.08
209.23	209.45	207.7	209.18	211.35	207.26	208.6	210.31	208.44	209.78	208.52	209.66	208.07	210.52	209.44	211.06	205.39	209.91	207.98	208.84	211.41	212.16	211.89	208.87	208.86	208.45	208.16	210.75	209.15	211.54	208.6	206.13	207.07	207.33	211.69	208.69	210.12	206.02	211.48	209.73	208.65	208.64	207.14	205.49	207.88	207.48	206.68	208.25	209.88	209.63
197.8	198.86	198.72	200.29	195.26	196.01	199.71	200.65	196.38	196.53	194.79	197.55	197.35	196.43	197.29	197.62	200.17	195.77	197.08	197.55	195.11	197.16	196.07	197.16	200.08	196.55	196.98	198.96	198.66	199.91	196.15	195.63	195.89	196.23	198.06	194.53	196.75	196.37	196.18	198.43	201.57	201.95	193.43	196.38	195.57	197.78	197.53	197.02	196.49	196.58
218.3	219.07	215.89	216.43	220.31	217.49	220.54	214.75	215.6	216.3	217.4	217.11	216.84	216.85	218.45	217.26	215.59	218.19	221.09	215.31	217.68	218.98	218.11	217.99	219.63	219.13	219.94	219.56	217.64	216.32	218.19	217.17	218.09	219.9	219.52	214.57	216.91	216.24	218.69	214.99	218.54	218.5	219.27	216.94	218.21	218.39	217.22	215.83	217.47	217.85
205.41	202.77	204.46	206.64	206.31	204.39	206.92	203.64	208.24	204.51	202.9	201.77	203.21	202.66	202.65	205.45	204.32	203.33	207.19	204.44	206	207.93	207.13	205.41	204.31	202.27	203.38	202.76	202.84	204.53	206.07	205.63	203.24	203.76	204.25	203.87	206.88	207.36	206.08	202.87	202.85	203.07	205.15	205.08	205.01	202.97	205.25	206.58	204.1	204.58
208.67	208.79	207.6	208.37	203.52	205.99	209.76	211.13	206.44	207.35	208.92	206.42	207.72	208.07	206.72	210.74	208.7	209.3	208.31	206.89	204.55	207.72	209.44	207.83	204.57	208.83	210.51	205.46	208.1	209.8	206.56	209.18	214.19	208.98	205.51	208.2	209.06	205.95	210.14	207.71	207.44	206.93	208.35	206.77	210.73	207.8	207.94	206.93	204.79	210.09
206.36	207.72	213.64	213.86	213.21	211.41	210.2	211.94	213.46	212.76	209.2	208.18	214.44	211.36	214.79	209.88	212.26	212.91	209.76	213.59	210.06	208.19	211.28	209.25	210.52	209.23	212.25	213.04	208.97	213.87	213.18	211.43	212.4	213.67	209	209.29	212.87	212.05	212.12	211.06	210.51	210.66	209.33	212.23	213.76	210.2	211.07	212.01	211.42	211.58
213.12	210.65	212.88	210.71	213.21	213.48	210.2	212.22	211.26	211.35	212.43	215.42	211.33	210.41	214.44	211.47	210.74	210.1	208.87	211.17	210.96	211.44	211.53	211.28	213.92	212.4	211.37	209.97	210.82	212.08	211.43	214.39	209.03	210.37	210.05	215.27	212.57	211.24	212.37	209.88	209.79	208.58	210.86	209.26	212.26	209.14	210.02	211.74	212.21	212.95
205.62	202.25	198.1	196.56	199.07	200.46	201.51	202.59	198.52	202.27	199.48	198.58	200.14	198.53	199.64	199.84	202.25	195.99	197.69	200.71	198.57	198.47	200.66	199.1	200.21	201	197.75	202.3	199.18	197.58	196.99	204.54	196.6	200.28	199.86	200.42	199.31	199.66	202.07	200.2	202.37	201.43	198.79	202.6	201.51	195.8	195.66	198.36	200.38	200.49
203.4	205.56	201.57	203.44	204.19	203.35	204.17	205.59	203.85	202.85	203.87	204.33	205.92	205.03	205.28	201.23	203.1	206.59	206.58	203.6	206.68	204.19	206.94	204.97	204.98	203.21	203.05	202.18	203.55	206.31	205.94	202.81	204.66	201.91	201.33	203.03	205.28	202.57	204.75	201.43	201.96	204.84	205.85	205.74	205.52	203.65	204.87	201.3	202.49	205.75
207.34	206.69	206.27	208.38	210.02	208.74	204.69	208.52	206.75	208.77	209.74	208.4	206.35	210.07	210.39	208.79	208.15	206.51	210.6	208.73	206.79	206.74	208.34	207.76	209.47	207.9	207.19	207.35	205.22	206.75	208.02	207.34	207.93	206.55	204.24	207.22	210.66	212.13	207.66	208.32	207.58	207.82	209.16	207.11	208.59	206.42	206.36	206.43	209.28	206.08
203.71	207.29	203.83	206.81	204.82	205.42	205.71	205.07	205.21	206.49	201.61	204.62	204.71	203.87	205.6	203.47	205.78	203.06	204.3	202.21	207.04	200.94	206.72	205.07	204.55	206.53	205.92	203.49	204.28	202.29	203.99	202.88	205.39	207.01	204.06	208.54	204.63	206.71	203.59	208.98	204.95	206.96	203.69	205.76	205.3	206.77	203.58	205.97	203.6	206.4
210.72	217.94	213.81	214.16	211.17	216.62	210.88	213.35	210.98	211.56	213.15	211.49	213.39	214.56	214.42	213.41	211.66	212.91	213.52	215.91	214.35	213.95	214.19	213.1	213.31	213.93	209.21	214.15	215.14	215.57	211.47	211.76	210.95	212.44	210.95	214.92	211.14	214.21	213.74	213.76	214.36	211.22	211.81	212	215.17	214.29	212.27	215.31	211.32	213.72
212.32	209.4	210.2	213.14	213.11	212.45	213.45	212.44	211.47	216.71	211.89	210.6	211.1	211.83	213.67	212.31	216.24	212.2	213.63	210.22	212.25	214.55	211.93	208.57	210.91	209.49	214.27	213.58	211.47	208.96	213.1	212.88	213.94	212.61	210.78	211.87	212.93	213.13	211.16	210.37	209.57	213.46	210.95	215.33	210.26	211.82	211.89	213.42	209.78	211.38
200.56	204.25	198.5	197.76	201.51	197.75	197.76	200.55	198.87	199.66	200.54	197.65	201.9	198.96	200.46	202.29	197.68	198.96	199.64	199.04	197.98	200.09	198.73	199.14	200.02	200.14	197.62	198.49	200.61	199.55	197.97	200.68	201.36	199.87	201.08	201.73	201.1	199.85	198.53	199.49	203.31	200.96	199.82	199.2	198.76	199.23	198.55	200.26	197.72	202.58
197.36	198.57	197.89	196.83	198.75	199.5	198.71	195.52	195.17	195.9	196.37	199.35	199.16	194.95	196.88	200.23	197.14	199.16	198.24	199.61	198.61	199.61	197.67	200.47	200.37	196.07	200.09	199.55	198.22	197.76	197.77	203.05	199.78	200.75	195.5	198.39	192.36	197.03	199.47	197.58	198.56	197.74	197.05	200.08	196.76	194.59	195.32	199.3	197.19	198.11
214.88	219.9	217.97	215.56	217.23	216.92	215	216.58	218.93	217.62	218.49	216.68	220.31	218.68	217.3	216.68	214.62	218.21	215.44	218.21	216.66	216.84	217.37	216.19	217.04	216.41	217.06	215.65	216.28	219.92	217.17	218.06	217.51	219.26	220.08	212.84	217.52	219.65	215.07	216.8	219.49	215.02	217.3	217.55	217.41	216.6	218.95	214.11	215.83	220.27
210.29	212.77	215.08	213.37	211.18	211.58	211.55	214.13	212.05	213.24	212	215.97	213.87	211.85	209.52	212.17	211.45	211.82	211.72	214.27	215.18	213.55	214.65	211.76	211.88	210.93	215.17	211.67	211.54	216.56	211.33	211.44	213.15	210.27	213.01	212.83	215.08	209.33	210.96	214.18	209.54	214.28	212.58	213.91	213.17	211.86	214.19	215.36	210.4	211.51
211.43	209.83	211.09	212.03	210.06	213.92	211.14	210.15	212.44	210.37	211.95	211.12	211.06	213.22	212.47	212.84	212.67	216.85	210.92	212.2	211.97	210.89	215.51	212.17	210.58	209.67	212.42	213.04	209.71	211.27	215.21	207.76	209.76	212.22	213.48	212.16	211.75	213.79	210.36	212.95	211.09	210.8	212.84	212.82	208.8	209.16	211.04	207.69	211.32	211.68
212.01	214.72	210.44	212.05	215.92	217.64	214.36	210.47	211.74	209.11	210.46	214.15	216.06	213.09	214.42	210.07	211.21	215.95	214.67	212.18	212.12	215.39	212.43	213.55	211.6	213.06	209.95	211.79	212.78	215.76	214.32	213.92	214.02	208.2	212.54	209.82	215.21	214.75	212.21	215.85	212.37	211.53	213.36	212.32	211.43	214.34	213.58	211.01	214.75	211.6
209.44	205.52	210.34	203.58	208.65	208.23	202.46	205.63	206.92	203.79	208.17	205.3	204.1	202.94	203.88	204.2	206.28	206.8	208.32	204.01	204.48	205.13	208.88	207.13	206.22	205.53	202.63	203.96	205.39	206.74	207.8	204.73	207.73	203.31	206.87	207.84	203.83	203.24	205.79	204.92	203.82	204.97	201.87	208.66	204.47	204.73	206.6	203.99	204.28	204.6
208.08	208.6	208.91	211.08	207.22	207.79	204.27	209	208.3	207.15	206.88	207.56	207.14	207.48	209.9	207.85	207.66	207.29	208.96	210.12	205.6	210.45	206.01	209.18	207.51	206.34	208.81	206.85	208.97	211.25	209.69	211.82	208.32	209.47	208.88	211.53	204.76	208.89	209.92	207.39	206.67	207.91	210.87	208.96	207.56	208.34	207.22	209.47	209.91	204.18
210.79	206.57	207.3	206.39	205.74	206.65	206.59	205.5	205.94	207.66	206.47	209.17	204.03	207.69	209.32	208.22	207.16	205.89	207.35	208.28	207.58	209.7	207.67	209.87	210.04	211.41	206.33	208.47	206.75	207.59	209.62	206.52	208.34	207.1	209.95	206.39	209.34	208.92	206.46	210.01	207.22	208.37	205.56	206.88	207.78	205.9	206.56	206.54	208.07	207.48
210.7	208.16	207.82	208.13	210.66	209.08	205.43	208.95	209.98	208.41	207.49	211.17	211.98	206.64	207.75	209.89	205.04	208.28	208.96	207.27	206.65	210.03	207.55	208.11	210.65	208.66	205.51	210.75	205.53	209.31	210.14	207.81	210.72	209.66	209.64	211.85	212.04	207.05	205.01	207.68	208.52	207.38	209.07	209.61	210.58	210.41	206.25	208.14	206.7	210.42
211.6	207.09	203.82	208.4	202.51	206	207.91	207.29	208.32	204.04	203.83	207.72	204.31	204.87	205.36	203.65	208.7	208.79	207.79	206.5	206.6	208.14	208.22	206.92	206.29	206.23	208.4	206.4	205.58	203.34	208.29	205.76	205.39	205.67	207.66	206.7	208.61	207.57	204.4	206.72	206.65	207.96	205.95	206.5	204.15	207.05	206.78	207.47	207.34	208.82
210.63	207.57	210.36	206.27	207.37	208.31	207.75	208.01	208.75	208.1	209.04	205.51	204.02	207.85	206.47	208.83	210.15	207.08	208.23	207	206.91	205.86	204.4	209.61	210.1	208.62	208.62	208.49	207.12	207.1	210.59	205.89	209.19	206.07	209.58	209.57	205.94	209.71	207.2	208.19	208.3	207.06	210.32	205.78	206.13	206.26	209.23	208.02	207.85	211.1
215.84	217.67	219.43	215.45	214.18	218.54	217.4	220.13	216.3	216.78	219.3	215.71	215.39	217.07	219.82	221.5	213	218.64	217.96	218.11	219.02	220.11	217.86	218.71	218.66	217.62	217.91	218.74	216.3	215.95	215.43	219.96	218.41	219.41	218.27	218.24	216.59	217.96	220.55	218.29	218.31	217.93	219.36	217.07	217.52	218.82	218.06	219.51	223.49	218.62
211.96	214.99	211.66	209.71	211.68	211.5	208.68	212.8	210.65	212.69	212.82	212.21	214.26	210.9	210.17	209.09	210.54	212.69	213.1	211.63	210.91	210.84	209.96	213.35	212.66	207.65	211.79	211.97	211.86	213.05	210.89	214.45	207.35	210.72	211.91	212.89	211.57	209.51	212.33	210.32	216.69	209.45	213.47	212.21	208.73	214.54	213.59	213.01	208.97	210.24
212.07	206.6	208.3	208.92	209.08	209.87	209.74	211.24	209.49	208.34	208.06	208.31	206.62	207.21	206.13	207.83	209.13	211.43	207.96	208.24	207.92	205.26	208.88	207.25	209.76	208.36	209.21	208.83	208.5	208.64	210.24	207.68	208.45	208.41	212.12	207.26	209.15	209.47	206.76	208.35	208.35	206.23	209.04	207.56	210.05	207.46	210.93	205.71	209.72	211.18
207.69	209.89	212.04	211.74	210.85	212.69	207.27	207.93	203.41	209.28	206.69	209.85	209.01	211.81	208.71	210.97	209.03	212.15	208.38	207.4	207.41	206.56	209.16	209.31	209.03	207.6	206.73	208.69	210.52	209.87	207.43	207.58	208.12	209.48	211.53	208.18	209.56	210.64	210.14	208.09	206.72	209.19	210.62	209.29	208.5	210.57	210.5	210.68	208.6	208.38
209.05	207.29	210.36	206.48	205.85	208.77	208.62	209.46	206.11	208.67	207.99	207.86	210.55	208.77	210.67	210.81	207.66	210.16	210.59	208.05	206.5	208.9	207.73	208.01	210.26	208.29	211.85	207.45	207.91	210.5	208.83	208.7	209.07	208.42	208.88	210.27	210.24	207.54	207.23	209.31	208.11	211.1	210.61	210.13	211.79	210.7	207.37	211.61	210.29	208.16
203.45	203.22	204.53	201.98	204.56	203.56	205.77	202.25	204.5	204.68	199.35	202.78	202.47	202.09	204.3	203.26	204.31	204.44	200.96	202.67	205.82	203.45	200.45	203.62	202.71	207.55	204.76	201.87	201.46	203.45	203.62	205.46	199.89	203.34	203.09	204.11	205.3	203.95	202.37	202.9	200.98	199.24	205.28	201.96	201.17	201.21	202.52	201.71	199.33	205.77
213.97	214.32	212.22	211.7	211.71	211.74	211.07	209.85	214.58	210.91	213.08	213.37	213.49	212.49	208.84	212.57	213	206.4	210.38	213.3	210.62	208.72	212.63	210.17	213.84	209.68	211.01	210.11	211.52	210.05	212.13	212.14	210.84	209.92	210.23	211.62	212.13	212.89	211.55	213.07	210.56	212.89	210.55	212.93	214.02	212.2	211.68	209.33	211.79	214.64
197.73	194.86	198.1	196.25	197.26	200.99	199.06	196.77	197.47	196.86	196.89	201.36	194.59	196.44	196.76	197.44	197.72	199.42	199.45	197.28	199.66	195.21	194.59	195.12	198.49	199.84	197.94	196.28	195.64	198.45	199.92	198.11	198.29	198.44	196.03	195.79	200.79	198.72	196.24	198.16	197.91	195.04	196.75	195.73	200.34	199.4	198.77	196.12	198.01	198.32
201.17	197.08	198.52	200.03	198.29	197.93	196.17	196.79	197.19	198.65	197.35	201.11	197.02	198.46	200.97	198.58	194.91	195.09	195.62	199.59	196.75	198.34	200.57	202.16	196.62	198.88	200.87	197.17	198.3	196.3	198.75	199.17	197.23	199.21	197.78	197.18	201.2	199.49	198.25	200.63	199.72	197.17	198.91	200.15	199.91	197.85	199.19	198.09	199.77	197.5
213.14	211.42	212.55	213.21	211.61	213.92	210.75	211.95	210.87	212.73	211.31	209.51	212.6	211.48	212.25	212.15	211.17	212.56	212.71	213.75	209.62	212.41	210.78	210.62	207.85	212.35	212.04	210.55	214.11	210.05	214.2	212.23	210.03	213.66	211.88	211.6	210.83	214.67	213.51	212.52	211.62	209.96	210.45	211.79	213.47	211.07	209.06	214.82	210.97	213.53
206.44	209.45	207.24	209.13	208.61	209.75	206.52	207.76	207.05	207.26	206.72	205.5	206.06	205.49	212.26	207.52	209.59	208.75	210.59	204.7	208.62	205.89	207.55	205.91	204.16	207.28	207.58	209.33	208.95	211.32	210.38	206.96	207.96	210.02	205.46	205.3	209.69	209.18	207.78	206.71	208.12	210.48	205.95	206.58	206.71	207.47	207.05	205.62	206.11	208.39
217.41	215.89	216.4	216.96	216.83	218.35	220.89	219.35	217.63	215.61	216.39	219.95	216.92	216.32	217.79	216.54	218.51	217.02	215.82	215.79	214.35	218.13	214.72	215.68	216.87	216.38	216.75	219.69	219.65	217.26	217.44	218.52	219.13	215.93	220.39	213.93	215.12	217.54	214.02	220.81	217.06	214.57	217.15	215.71	216.06	218.7	219.35	217.6	216.29	216.11
213.21	209.22	211.82	213.9	210.23	208.49	207.56	207.71	208.76	209.44	209.57	210.06	204.17	207.78	207.21	206.69	208.64	208.81	211.65	208.06	211.17	208.88	210.19	211.36	210.66	206.99	207.96	209.28	209.49	207.12	207.8	208.82	210.26	207.91	207.29	206.45	209.47	205.83	208.42	210.67	205.63	209.86	209.95	207.97	208.92	209.27	211.21	209.34	207.8	208.01
200.03	197.86	199.1	198.22	199.78	197.88	196.09	202.66	200.21	201.15	200.69	198.84	198.89	200.51	198.1	203.53	197.3	198.85	198.8	201.17	202.07	193.91	202.32	200.39	199.73	200.64	199.09	197.09	195.72	200.2	198.69	197.93	197.84	200.27	197.99	199.78	202.18	200.06	198.58	199.43	203.12	201.31	198.99	198.1	199.35	197.21	200.1	201.14	196.11	197.34
206.62	202.24	207.18	203.71	204.8	205.48	206.41	206.12	206.73	208.21	205.7	205.75	205.49	206.62	206.43	204.4	204.49	202.6	205.12	206.21	208.29	203.9	205.86	205.53	205.45	208.75	205.53	207.29	206.37	203.88	204.97	207.95	204.37	205.3	205.45	203.75	204.07	201.89	208.24	206.33	205.75	202.81	205.06	206.57	200.91	202.17	204.25	206.59	207.82	206.48
217.9	216.35	214.42	214.86	216.73	218.56	218.45	216.34	218.45	217.82	219.73	215.74	214.78	219.88	213.83	214.9	216.01	217.56	218.55	217.68	216.28	216.46	215.74	215.08	218.31	216.24	217.86	222.38	215.6	215.33	215.46	216.76	218.58	214.43	218.81	216.29	217.5	216.63	212.93	215.53	215.36	220.52	216.22	219.34	217.12	216.41	217.24	217.44	217.29	218.08
207.04	207.67	207.52	204.93	207.14	208.13	207.19	209.77	208.7	208.31	209.92	206.6	209.55	207.04	207.77	207.68	207.04	209.44	205.87	209.7	209.72	205.64	208.9	207.46	206.11	205.83	207.32	208.48	206.46	205.75	208.59	206.29	206.72	205.34	206.21	206.85	205.09	205.98	208.11	208.4	204.94	206.14	208.45	210.61	207.74	207.89	210.66	214.65	208.25	208.24
207.32	211.99	209.29	209.32	207.73	209.16	210.78	209.28	211.09	208.48	209.39	207.28	208.56	208.48	208.44	209.88	210.02	206.84	209.26	208	209.5	208.69	207.58	209.59	209.66	206.45	211.19	208.54	207.53	209.86	210.14	213.61	207.42	208.65	206.72	209.22	209.01	208.77	208.96	210.14	208.33	211.85	209.5	210.91	208.36	208.12	208.29	205.33	206.26	208.63
208.47	209.39	207.56	207.63	209.56	207.57	209.21	206.31	209.8	206.22	203.83	209.86	208.35	205.8	208.82	208.21	208.85	210.11	209.95	209.14	206.65	207.78	211.83	208.39	208.32	208.8	205.57	209.5	207.35	205.3	205.73	207.85	205.68	206.96	208.79	208.18	205.78	204.75	209.19	206.31	209	207.33	207.69	211.06	208.52	206.82	209.42	207.9	208.74	209.69
195.18	195.05	195.28	193.63	194.86	191.76	194.56	195.99	197.37	193.51	194.04	196.3	194.43	195.94	192.35	196.09	193.82	196.13	198.84	195.86	194.87	194.48	194.98	196.49	198.25	193.4	190.48	196.48	198.11	193.47	194.39	196.16	194.9	193.56	197.44	196.13	195.29	193.55	194.5	197.56	198.62	196.11	195.07	194.28	193.21	194.57	193.36	193.3	193.25	195.11
201.7	201.41	201.18	201.63	199.91	203.53	199.95	202.71	203.8	202.64	203.78	204.98	200.12	199.27	200.33	200.92	200.79	202.79	203	200.34	201.87	202.94	204.41	201.78	204.35	205.03	201.92	204.54	204.49	202.59	206.51	199.59	202.91	200.34	201.27	199.17	202.68	205.03	204.91	203.89	204.43	202.54	202	202.2	205.15	199.81	203.14	203.03	206.08	201.24
216.45	219.94	219.32	218.4	217.94	216.94	216.88	215.59	215.59	220.19	218.3	221.6	214.65	218.4	217.03	219.64	215.53	217.34	215.42	220.12	217.12	219.78	219.15	218.25	214.22	217.06	216.56	216.77	216.44	218.14	213.56	216.51	219.23	216.06	215.52	218.12	218.42	220.5	219.28	216.61	216.07	217.52	215.96	217.13	217.01	214.48	218.13	218.83	215.36	217.16
208.71	207.16	207.45	208.5	209.28	205.26	206.49	206.69	205.42	207.17	208.67	207.18	207.59	208.58	206.77	205.79	205.6	208.02	208.37	208.83	207.6	208.64	208.82	206.22	208.2	207.55	203.86	205.84	205.86	208.74	209.45	208.12	208.33	208.35	208.69	208.77	205	209.77	208.18	202.61	209.09	212.3	206.95	207.57	208.14	207.74	207.21	211	207.84	209.03
210.6	209.29	209.17	209.18	211.83	211.1	206.74	210.35	209.43	209.87	209.66	208.35	213.36	208.77	211.29	209.2	211.51	205.93	207.55	210.54	210.05	210.12	210.83	206.93	208.61	208.29	210.53	209.34	211.02	207.29	209.19	211.97	209.01	211.41	209.12	209.18	208.04	208.11	208.15	211.17	209.28	208.01	210.17	210.73	209.69	210.73	210.86	208.55	211.91	209.5
210.42	213.18	214.98	215.9	210.07	212.48	215.16	213.78	210.52	212.4	211.56	211.55	210.97	212.33	212.39	213.73	212.58	209.58	208.73	215.78	213.29	212.81	215.88	215.04	212.49	214.22	210.87	213.02	213.62	212.39	212.3	213.75	211.84	217.33	211.43	209.25	212.98	214.51	212.81	212.41	212.7	210.59	216.04	212.33	211.73	212.94	210.08	211.39	216.13	213.21
200.97	202.23	203.96	205.74	200.78	203.07	200.35	205.39	204.27	205.19	206.04	202.24	200.89	202.9	205.01	202.34	206.85	206.3	206.16	203.94	202.58	203.61	204	204.9	203.87	202.47	201.59	202.88	206.93	202.11	204.27	200.95	205.29	208.44	204.72	204.26	207.29	204.87	203.47	205.31	202.84	201.58	201.23	203.42	204.29	204.55	203.37	203.5	204.11	205.75
201.32	202.24	201.41	201.3	200.94	201.54	202.59	197.82	200.14	201.32	203.07	201.97	206.78	202.06	202.09	201.64	202.61	202.08	204.71	201.8	203.59	201.33	203.07	202.23	198.13	201.5	206.3	199.89	205.25	203.98	202.53	201.16	203.88	202.88	203.3	200.76	205.67	201.25	202.32	202.25	199.26	201.81	200.69	201.02	202.15	203.94	203.95	202.33	202.38	201.9
212.36	215.29	213.92	214.03	208.89	211.15	212.15	212.26	212.68	215.08	214.73	210.84	214.65	214.22	212.16	211.48	210.65	211.96	210.62	213.45	212.39	212.36	210.33	211.83	211.09	212.62	214.57	209.64	211.79	210.69	211.24	212.81	213.46	212.38	214.51	214.18	214.29	216.97	212.62	212.5	213.21	213.67	212.81	210.57	214.56	211.06	212.93	213.13	214.69	210.73
218.42	216.29	215.48	212.2	217.67	220.54	215.42	214.03	216.34	216.79	218.25	220.13	220.1	216.12	219.96	216.2	219.59	220.69	216.56	218.83	214.33	216.42	215.83	216.14	215.8	218.42	216.24	217.96	216.61	220.04	217.54	216.93	214.44	218.51	216	217.55	215.83	217.23	217.95	215.31	216.29	217.46	217.06	217.66	213.81	216.58	214.11	216.47	216.92	215.41
193.73	192.82	194.81	191.57	195.02	195.91	195.85	193.47	194.45	194.14	196.76	192.57	191.97	195.07	195.69	197.52	194.19	194.29	193.49	192.06	194.96	192.74	193.02	194.35	193.46	196.39	193.89	194.51	192.64	192.92	197.6	194.39	191.3	197.74	196.15	194.7	193.75	194.78	191.24	195.32	195.82	193.72	194.88	193.61	193.39	192.74	195.27	196.01	190.67	196.11
202.13	198.14	198.35	198.72	197.72	200.59	199.68	199.72	203.2	196.84	202.08	197.49	197.25	201.8	197.61	201	200.24	197.75	199.15	199.44	200.29	196.53	204.34	198.43	199.85	199.19	201.83	199.49	198.01	197.35	200.35	200.76	201.32	200.48	201.04	201.12	194.91	198.52	201.92	197.43	197.84	200.38	200.68	199.13	196.81	197.67	203.13	200.11	197.85	201.74
204.54	203.04	200.34	201.28	205.42	202.81	202.37	202.3	200.98	204.92	202.23	202.98	204.46	204.11	205.18	202.38	200.56	202.3	201.11	201.64	205.92	200	200.5	201.37	203.73	202.98	203.57	202.54	203.24	204.31	198.53	203.88	202.61	205	200.06	202.4	199.84	197.81	202.94	204.03	201.9	199.87	201.72	203.44	199.6	204.48	204.21	203.72	201.69	204.14
210.2	209.74	206.13	208.86	209.27	210.43	211.84	209.66	207.79	207.67	211.15	209.1	211.92	210.86	211.04	211.78	210.31	213.48	210.63	207.18	208.14	210.78	205.63	208.64	210.93	208.71	209.04	209.84	207.77	206.54	206.79	208.74	213.09	210.7	209.71	209.84	210.86	211.34	210.12	208.31	208.26	210.09	207.89	206.78	211.53	206.75	209.92	209.85	210.94	210.22
208.17	205.93	205.93	206.67	207.72	207.18	208.36	209.1	207.56	208.01	209.04	205.93	206.79	206.06	202.61	210.16	206.48	205.61	207.01	208.32	207.45	207.8	205.95	206.54	205.54	208.81	205.51	206.2	209.58	208.44	204.71	207.09	204.73	209.33	207.98	205.85	207.31	211.25	209.51	208.8	206.79	208.77	205.05	207.74	206.78	205.2	205.79	207.97	204.48	209.77
205.84	208.25	209.48	206.65	205.72	207.26	209.51	207.51	208.49	207.38	211.08	207.11	210.62	207.27	205.89	207.77	206.35	207.52	206.57	205.79	205.07	204.81	206.26	210.61	208.85	210.44	207.57	205.52	208.27	206.33	209.71	205.94	206.76	206.92	205.46	207.61	210.36	207.29	206.53	206.56	207.4	208.03	205.91	208.43	208.52	207.6	207.67	208.02	206.77	208.16
209.87	210.52	208.27	207.74	207.83	208.31	207.42	210.61	209.69	209.53	208.71	209.52	208.39	208.49	207.93	204.75	210.5	208.56	207.65	205.4	209.42	211.32	210.11	209.18	206.14	211.88	206.43	207.47	210.48	208.62	208.33	209.25	209.9	208.01	208.01	206.39	211.46	210.1	209.3	206.91	205.55	208.85	208.33	208.79	206.72	206.43	211.58	210.1	208.97	207.34
205.89	205.47	205.51	203.54	203.72	203.27	204.99	205.95	203.69	209.43	206.37	205.08	206.95	202.99	203.84	203.65	201.37	201.28	203.21	205.28	205.48	204.19	209.84	205.22	202.58	206.36	204.81	209.83	201.87	204.18	203.87	207.42	202.95	203.43	206.72	202.53	205.18	202.32	205.31	204.76	204.79	203.4	204.76	204.4	203.8	200.98	203.99	207.12	200.54	204.68
197.87	198.72	199.15	199.6	202.59	200.37	200.14	201.77	203.18	198.46	200.94	200.12	200.9	199.52	198.08	201.23	199.57	197.32	199.34	199.16	199.67	198.4	200.52	201.69	201.87	194.77	199.35	197.55	196.76	199.05	200.06	200.56	198.83	200.15	198.06	200.52	201.64	198.94	198.41	200.01	198.39	199.45	202.72	199.11	201.55	199.95	196.89	198.38	201.79	199.24
205.89	204.76	206.67	201.43	202.42	203.91	206.76	204.01	206.87	203.34	202.03	205.98	204.88	204.7	206.81	205.34	202.16	204.43	204.01	201.81	206.28	201.75	204.49	205.43	202.39	202.99	209.05	202.46	204.25	206.66	202.59	203.44	204.7	202.89	202.99	208.13	205.32	205.15	205.43	205.56	202.88	204.41	202.3	208.86	204.99	207.13	205.23	201.34	204.45	205.61
219.43	214.85	216.61	214.59	215.54	217.52	220.09	218.17	214.51	214.92	218.43	215.49	216.18	218.61	218.49	217.25	218.21	211.97	218.88	216.9	218.82	216.73	215.3	215.99	215.81	216.89	220.29	217.44	218.09	217.08	215.43	214.23	216.49	217.17	215.85	217.5	213.15	214.83	217.11	216.59	221.87	214.57	219.83	215.93	214.99	218.47	219.27	221.3	215.81	218.33
210.64	214.33	210.16	212.83	212.96	207.45	211.63	214.46	209.69	215.31	213.13	212.03	210.24	212.1	211.38	211.99	211.33	209.17	212.81	211.27	211	210.82	213.59	210.16	210.67	213.78	210.71	212.49	208.63	213.03	210.72	212.58	211.99	214.77	211.62	214.36	212.62	213.27	208.13	213.89	210.81	211.7	211.16	208.44	210.63	214.21	213.74	211.95	211.93	211.41
196.55	195.45	196.43	194.67	196.21	195.13	196.65	195.55	193.7	194.52	195.12	196.52	194.61	193.15	193.8	193.29	194.43	196.97	196.53	194.96	194.97	195.11	196.53	194.45	193.48	193.01	194.31	194.3	194.57	195.85	194.17	191.67	193.33	194.3	194.54	193.67	193.79	195.8	193.93	196.22	197.64	193.64	197.52	194.71	194.39	195.41	194.81	197.21	196.31	195.83
208.25	207.91	209.22	204.89	207.78	206.39	206.91	205.95	207.4	205.27	207.61	208.14	205.58	206.81	206.86	207.76	210.09	208.55	210.69	207.71	205.51	207.21	206.67	207.04	206.66	208.11	207	211.55	207.58	206.64	209.47	208.77	208.87	207.61	206.87	210.87	204.46	210.89	209.21	208.32	205.97	207.43	207.91	207.71	208.39	207.7	208.93	207.59	207.9	205.11
202.45	203.21	202.5	201.48	205.95	201.24	206.65	198.58	202.63	201.12	200.23	203.87	200.56	204.96	202.07	201.78	199.35	205.1	202.07	204.35	201.29	205.29	201.03	198.02	205.42	202.57	203.61	202.3	201.65	201.11	201.79	200.8	204.54	203.32	202.47	204.93	202.89	203.88	200.88	201.34	200.42	201.62	201.77	199.93	202.74	202.08	203.94	203.67	199.13	200.86
217.97	214.76	216.77	218.39	215.5	218.72	218.82	218.15	215.58	219.82	219.59	216.74	219.02	216	217.45	216.28	212.61	216.95	218.12	217.4	218.89	216.66	214.25	217.37	217.73	215	219.53	215.84	218.88	216.64	215.6	216.75	218.28	216.83	215.93	211.14	216.78	217.53	216.7	218.98	214.97	219.84	215.87	213.76	218.57	216.45	218.87	216.14	215.44	217.95
202.47	204.77	204.23	204.93	201.99	202.74	205.85	201.09	203.06	201.03	201.9	203.13	203.19	203.64	202.44	202.9	202.8	204.41	203.59	205.64	200.72	200.73	202.38	204.15	202.62	202.53	203.86	203.3	202.71	206.3	202.89	203.21	203.33	203.22	206.61	204.68	201.45	200.76	202.41	202.06	202.74	207.79	204.89	207.11	203.71	202.68	202.56	206.86	202.22	200.31
201.63	202.99	202.73	204.51	204.49	205.07	204.1	207.78	204.75	203.34	202.69	204.53	204.3	204.3	205.1	204.19	205.58	204.32	203.94	204.14	205.4	203.23	209.27	205.77	204.72	202.88	204.95	204.85	205.42	206.38	203.41	205.59	207.77	203.4	203.44	205.34	203.61	204.38	204.31	205.89	205.71	204.01	205.74	206.2	208.25	205.92	206.15	206.06	205.28	206.97
211.21	211.61	208.8	212.26	211.58	210.59	214.24	210.48	213.22	208.31	213.46	214.08	211.49	211.58	212.43	213.65	213.59	210.82	212.69	213.6	209.51	214.78	208.85	213.31	213.37	212.33	211.85	213.14	212.4	212.99	212.47	211.2	213.66	212.09	209.72	211.35	212.61	216.05	211.81	212.76	215.94	210.75	207.7	209.38	214.24	211.13	211.63	211.78	210.37	212.25
209.49	210.34	208.81	208.8	210.62	208.9	208.78	208.48	207.97	209.69	210.46	209.32	209.45	209.19	205.69	207.32	208.81	206.25	206.24	209.73	208.9	208.32	208.45	209.9	209.23	209.78	209.79	209.81	207.39	209.24	209.62	210.21	209.05	207.27	208.4	208.38	212.09	209.08	209.44	205.39	209.56	208.97	207.95	207.07	210.22	211.98	209.76	210.33	206.2	211.55
208.59	209.65	208.88	206.68	211.51	207.2	210.11	208.84	206.28	207.6	206.2	210.48	206.76	209.05	211.6	208.22	208.35	207.69	208.06	208.33	208.88	211.29	213.71	211.12	207.17	208.7	208.76	208.72	207.29	206.28	207.87	208.34	207.83	209.88	208.91	209.37	209.36	208.56	209.73	210.59	207.5	208.51	209.55	208.65	210.56	207.04	208.98	211.83	207.8	211.11
208.62	206.21	204.15	207.38	208.01	207.4	212.23	208.84	210.09	210.57	209.43	209.05	206.42	209.31	211.85	208.16	210.96	205.33	206.81	205	209.24	206.72	208.75	208.01	208.01	210.28	207.39	209.19	208.75	207.83	210.79	210.73	210.09	206.98	206.39	208.55	207.14	207.66	209.78	208	206.55	208.61	204.99	208.28	211.97	210.89	211.24	208.32	207.87	207.9
204.17	203.95	203.76	207.08	204.41	203.42	203.84	203.71	203.22	205.54	205.12	206.3	205.14	203.55	204.58	202.36	206.43	201.8	202.11	205.94	204.23	204.79	205.4	207.08	204.42	209.21	202.99	207.26	204.81	201.49	205.95	203.32	206.78	205.99	206.91	204.84	204.49	204.75	205.06	205.04	206.37	204.35	205.17	202.75	206.98	202.61	203.82	203.45	203.08	202.05
209.6	207.21	211.92	209.51	210.25	209.52	207.03	205.05	203	208.2	210.65	207.52	210.21	205.81	208.47	204.37	204.86	208.83	207.04	207.46	207.77	208.07	208.38	209.71	205.28	209.2	208.89	209.28	206.19	209.19	208.68	209.09	207.11	208.33	206.56	203.95	208.79	208.89	210.57	205.99	205.19	206.69	208	208.79	210.48	204.52	207.65	204.97	208.84	204.63
213.64	217.46	213.93	213.26	215.78	212.79	210.95	214.78	210.36	210.87	212.19	212.38	212.01	211.72	208.57	209.71	209.39	212.32	211.64	207.98	209.7	208.22	211	211.47	210.84	213.07	212.6	211.45	211.79	213.27	211.33	209.79	215.2	211.55	211.67	214.39	210.58	211.69	211.67	214.71	212.13	212.86	211.07	213.77	212.94	210.88	215.68	213.89	212.54	213.76
202.1	203.93	203.39	203.2	203.96	201.13	202.8	204.78	203.64	203.63	201.43	204.02	206.03	201.37	204.91	204.45	201.84	201.21	202.69	208.88	202.31	204.58	206.38	202.69	200.73	204.27	204.58	202.73	201.99	203.26	206.7	204.02	203.52	202.53	205.79	199.75	203.86	202.43	202.82	203.07	205.67	204.14	203.64	201.25	202	202.78	203.66	203.41	206.42	205.61
218.22	221.56	218.24	216.71	220.16	217.05	213.67	218.2	213.96	217.22	218.79	216.39	215.67	214.02	216.47	215.9	219.04	217.81	219.08	212.89	222.16	217.92	218.71	218.16	216.34	214.58	217.28	217.27	218.5	214.81	218.34	216.21	215.9	216.41	217.04	214.89	217.65	217.28	217.95	217.79	218.4	217.29	216.34	216.34	217.75	216.11	216.66	215.29	217.32	218.32
200.07	200.58	198.12	200.34	198.86	199.71	195.74	199.16	203.55	198.95	203.99	199.55	199.52	202.3	198.43	202.41	200.32	202.16	201.63	200.93	199.94	201.62	200.92	198.58	199.41	201.34	203.19	196.62	199.67	200.34	199.22	202.37	202.26	200.03	200.75	199.91	199.59	199.55	199.47	200.86	202.07	200.15	201.16	198.12	202.06	198.42	203.81	201.8	201.45	197.7
200.2	195.97	196.57	198.34	201.97	197.13	202.41	198.14	201.61	201.92	201.31	199.02	201.27	201.7	199.11	200.83	197.51	200.04	196.89	197.39	198.64	200.83	199.95	197.24	198.19	198.51	197.1	198.86	199.01	200.91	198.96	200.93	198.1	200.5	197.62	197.9	200.49	198.06	199.27	197.5	199.41	198.33	201.43	200.28	199.3	200.17	198.87	200.33	200.63	199.49
204.5	199.88	198.49	199.6	199.97	200.09	200.41	198.82	205.61	200.6	196.4	200.99	201.41	199.85	199.21	204.59	199.68	201.46	203.43	198.54	200.54	203.4	202.05	199.13	197.74	201.29	200.38	201.86	196.87	199.68	202.5	196.16	202.18	199.64	202.1	197.53	201	197.24	199.59	199	202.46	203.25	199.96	200.82	199	201.08	202.11	199.42	199.12	201.1
203.41	206.72	207.48	203.61	205.34	204.04	204.46	207.76	202.44	209.02	208.13	206.6	204.77	209.68	205.87	204.96	205.95	208.1	205.4	204.29	207.16	204.28	206.31	205.05	205.83	207.38	204.88	202.96	206.5	205.79	205.31	205.08	203.06	208.1	206.33	204.84	203.77	208.65	207.3	205.32	205.76	207.27	206.23	206.43	207.65	204.73	206.91	205.32	205.18	204.05
199.99	202.01	201.49	199.76	197.16	198.89	197.85	203.3	202.17	201.2	201.87	198.37	201.98	201.61	199.22	199.21	202.52	198.68	199.31	199.76	199.89	201.33	201.62	201.69	199.28	201.56	203.07	199.15	201.17	202.52	201.17	200.9	199.74	199.62	201.97	198.1	198.64	199.69	199.28	198.62	198.9	200.86	201.86	201.03	198.62	201.46	198.11	202.03	199.62	197.8
204.16	207.38	209.07	207.88	207.39	209.3	208.88	204.83	204.95	210.72	208.43	205.29	208.12	206.94	205.37	204.68	206.49	209.27	209.05	208.02	206.85	206.71	208.94	206.71	206.73	209.14	211.37	207.46	207.83	209.79	204.59	209.76	209.01	210.37	205.89	205	211.15	211.19	210.17	205.36	206.77	207.6	207.72	206.68	207.16	207.66	205.12	208.47	210.43	211.76
201.8	200.99	199.63	200.61	203.51	198.61	198.81	198.11	197.54	199.8	200.93	200.95	199.34	204.49	199.52	204	198.82	200.77	201.31	200	201.82	200.73	201.36	200.97	198.07	202.12	199.61	195.88	200.35	199.19	204.38	198.64	195.45	195.63	202.71	203.11	200.08	201.41	196.98	200.02	200.96	197.46	199.3	199.83	203.31	200.36	198.31	200.38	197.26	199.17
202.77	204.51	203.81	204.36	208.6	204.82	206.81	202.16	204.32	205.01	208.64	205.02	205.19	208.46	204.41	203.68	201.3	204.58	201.5	207.51	204.38	203.35	204.31	209.21	208.1	200.38	206.71	207.23	202.59	204.67	204.03	204.86	205.38	206.06	204.32	204.36	208.98	206.78	204.52	205.29	208	204.85	202.31	205.39	207.12	205.49	205.69	202.37	203.42	204.97
217.79	220.79	214.95	218.6	222.26	217.64	217.44	215.91	218.94	219.06	217.78	216.02	219.95	219.11	217.67	216.44	216.33	216.28	216.78	214.65	221.42	219.33	219.16	218.15	218.96	217.06	218.13	219.78	213.16	216.06	218.4	216.96	218.16	217.03	215.12	211.46	217.51	219	216.8	218.32	216.67	214.26	214.8	218.28	219.6	219.11	217.32	218.78	215.44	217.78
209.28	211.47	213.02	211.01	213.75	212.34	211.14	212.49	209.4	212.09	209.64	211.25	211.52	214.11	211.66	213.22	208.64	209.8	207.55	212.4	208.07	211.43	210.98	210.86	213.34	211.96	210.6	211	210.14	211.65	210.6	211.87	214.78	211.38	211.68	208.25	209.68	214.19	212.3	212.69	210.32	213.46	210.67	213.89	210.07	210.24	212.28	214.08	210.19	210.24
207.45	206.65	209.09	206.96	205.98	209.58	206.11	205.53	211.55	206.13	206.86	204.53	209.48	211.36	207.9	209.94	208.02	207.7	206.97	209.57	208.32	207.44	209.44	206.64	209.58	209.22	207.54	209.12	207.99	210.57	211.1	209.06	208.77	212.46	209.59	210.73	209.97	209.3	207.36	208.07	206.07	209.8	206.7	207.02	208.42	206.29	208.58	208.49	207.9	204.77
213.8	213.92	216.91	212.1	216.61	214.91	214.48	216.08	215.25	214.26	212.61	214.27	216.45	217.26	212.31	216.79	212.04	210.78	213.41	211.93	215.12	214.65	210.67	212.48	213.15	213.27	213.13	213.52	214.08	214.73	216.32	213.62	213.72	216.69	213.75	211.78	213.88	211.77	214.72	214.56	215.36	212.86	213.84	214.95	211.98	214.37	214.5	213.42	215.94	215.02
199.9	205.01	201.72	203.04	203.32	204.45	204.82	200.98	203.36	200.44	202.35	204.23	203.62	202.08	202.66	199.04	202.26	199.72	200.34	200.03	200.37	204.85	202.49	201.18	204.41	202.95	203.12	201.62	207.05	200.87	199.96	200.26	204.82	203.26	201.55	200.5	203.68	204.07	203.8	205.47	205.98	198.35	203.77	200.39	203.98	202.08	204.08	203.49	202.92	202.29
199.68	197.93	198.59	195.71	196.85	199.51	199.6	199.25	201.35	198.29	196.39	197.62	197.88	200.97	198.14	196.33	198.38	198.41	197.62	196.49	197.33	199.81	197.44	196.81	199.49	195.18	195.33	199.71	196.87	197.49	199.87	196.81	196.39	197.86	196.45	200.24	199.66	195.16	194.91	200.89	197.48	196.93	196.01	196.83	198.46	198.02	196.94	200.43	196.41	199.14
203.57	202.73	203.95	203.21	200.79	205.18	206.64	204.33	203.04	204.76	202.21	201.24	201.82	205	201.14	203.96	200.76	202.04	204	200.97	205.54	201.86	205.31	203.03	199.79	203.33	204.35	201.46	203.97	199.19	198.62	198.84	204.11	203.37	203.92	203.41	200.2	200.24	202.4	202.94	203.78	202.97	202.29	204.26	200.84	202.87	204.81	203.18	203.5	202.47
210.74	211.57	208.83	212.65	211.26	212.21	215.1	211.6	211.06	211.67	212.63	209.4	214.29	210.23	211.9	212.34	214.66	211.12	208.82	209.64	212.55	214.24	210.83	211.98	213.8	210.99	212.53	213.26	212.57	211.75	212.24	207.95	215.22	211.79	210.49	211.92	213	211.27	212.58	211.6	209.1	211.82	208.56	213.47	213.55	209.56	210.84	209.18	209.54	215.18
199.76	200.48	198.29	201.76	203.81	203.99	201.58	202.61	205.57	205.62	204.22	202.5	203.25	202.21	202.08	201.55	201.87	200.08	202.88	201.81	201.95	203.24	199.52	202.07	204.96	199.8	201.5	202.64	205.71	203.37	204.48	200.31	199.57	202.91	202.17	204.44	202.98	202.45	199.48	204.29	201.96	204.56	199.25	204.36	201.37	202.28	205.32	205.93	203.64	202.65
205.28	204.83	203.89	205.01	201.29	207.56	204.84	202.05	201.81	205.33	205.74	201.24	201.78	203.44	204.86	202.69	205.51	206.1	205.3	205.46	204.21	203.74	204.23	201.27	204.91	201.23	203.42	202.16	203.51	203.42	203.48	203.34	202.93	202.68	203.45	201.74	202.93	201.52	204.33	205.84	204.69	202.16	202.89	203.57	203.36	203.71	203.76	205.14	206.06	203.76
209.87	212.7	209.57	207.86	209.05	208.85	209.58	207.56	208.4	205.96	210.07	212.16	209.28	211.75	209.65	209.38	209.77	207.26	212.67	208.64	208.43	210.1	210.02	211.03	210.58	211.16	209.87	207.31	206.54	210.62	208.02	210.26	207.14	208.62	213.13	208.68	210.02	208.94	209.49	211.97	208.88	210.9	206.43	209.24	210.28	212.2	207.96	209.25	210.51	211.11
211.38	213.8	210.4	212.15	211.62	210.06	212.92	214.63	212	212.08	210.52	210.41	210.84	213.01	211.69	210.78	213.3	207.13	210.78	212.91	212.37	213.83	208.55	212.15	209.61	211.73	210.59	215.12	210.71	213.77	214.57	211.17	211.06	210.38	210.4	212.01	212.45	212.06	214	212.97	211.41	210.59	211.18	210.18	211.29	214.59	213.07	212.11	210.53	211.68
207.94	206.69	206.84	206.96	208.49	204.42	205.66	209.34	207.96	210.96	207.83	206.18	208	207.86	206.88	208.55	208.16	209.35	210.15	206.43	209.32	203.86	206.83	205.01	207.93	207.76	205.77	205.68	208.26	207.71	209.96	206.51	207.67	204.81	204.54	206.15	204.36	207.53	208.85	210.72	206.9	210.11	209.48	208.44	211.02	205.95	207.12	207.53	208.39	206.84
199.63	203.85	202.9	200.22	199.76	201.91	199.3	201.94	202.65	199.73	202.57	203.73	200.35	203.05	200.36	201.39	200.75	197.28	200.17	203.84	202.05	200.2	198.01	203.82	200.65	201.56	202.72	199.69	201.27	202.15	202.57	203.02	201.68	197.61	205.69	202.89	201.51	203.96	198.17	202.97	201.93	200.44	202.27	197.98	201.24	199.18	202.83	198.61	201.82	199.7
209.37	211.47	212.51	216.55	206.91	211.21	208.71	214.09	213.63	212.77	212.59	213.65	209.53	214.97	210.26	209.38	213.7	211.77	210.66	210.75	210.25	212.12	213.46	213.32	209.86	210.35	212.28	210.06	213.63	209.69	209.66	209.4	213.63	209.53	210.98	211.26	212.15	214.25	210.31	213.74	211.72	209.42	210.69	207.47	211.83	210.35	213.08	210.4	209.48	213.51
203.41	205.69	201.73	206.44	203.12	202.94	206.35	205.3	205.74	205.44	206.52	203.84	204.53	204.59	205.63	207.25	206.07	207.53	204.35	204.75	205.2	204.03	202.89	204.97	203.76	202.69	208.89	205.07	205.93	203.2	205.63	202.29	202.45	205.51	204.14	207.97	208.24	200.03	205.6	203.35	204.19	205.02	204.31	203.6	206.05	204.17	203.33	206.63	203.66	207.51
209.29	210.13	206.07	207.82	209.21	205.6	209.39	206.86	205.21	208.93	207.02	209.59	206.49	207.79	209.87	207.14	209.9	202.03	207.31	203.86	210.48	207.72	208.64	206.74	209.83	206.45	208.2	205.48	210.24	208.73	205.98	207.12	209.14	209.9	208.01	209.34	208.48	208.8	209.08	210.49	207.15	207.4	206.64	211.87	210.08	207.2	211.3	209.26	207.77	207.19
205.85	208.5	202.75	205.86	206.06	206.75	204.65	205.64	207.09	203.01	205.45	200.95	203.96	204.9	204.35	205.64	205.02	206.84	201.42	204.59	202.77	203.08	202.46	205.19	206.68	205.99	201.82	203.63	204	205.4	207.3	203.25	207.33	204.49	205.47	203.68	203.01	203.97	205.32	205.76	204.69	204.74	204.6	203.49	205.16	204.49	207.06	205.09	204.28	207.9
207.1	206.07	209.73	207.78	210.29	210.16	210.67	210.08	211.56	211.17	204.49	207.35	208.66	209.48	208.86	209.52	208.83	211.67	206.77	210.2	207.97	209.84	208.31	206.97	209.38	210.09	208.11	208.55	211.01	211.2	210.88	208.19	209.11	212.83	207.54	210.13	209.37	210.19	210.62	206.02	207.09	209.99	208.75	212.26	210.22	210.52	210.96	210.74	211.52	210.03
210.28	210	207.74	207.55	207.39	211.37	209.05	208.15	208.54	205.71	208.65	209.33	210.16	207.39	209.79	207.97	207.86	206.93	210.03	209.97	210.46	208.94	209	205.47	209.57	209.56	208.17	209.45	209.78	210.62	208.28	206.41	206.15	206.04	208.52	205.36	207.86	208.39	208.08	210.61	208.16	210.12	206.05	207.52	206.43	208.56	206.06	207.97	211.69	209.07
206.52	208.9	207.61	209.67	206.97	209.13	208.48	206.4	206.94	208.19	207.69	210.2	210.74	207.55	209.68	211.57	205.5	208.58	211.99	206.72	211.92	209.84	209.15	206.54	207.92	207.26	207.21	210.88	209.87	205.14	209.47	205.75	210.08	210.6	209.5	206.28	210.06	209.68	210.19	211.81	207.01	210.05	207.08	210.32	209.08	210.08	208.98	210.01	210.71	205.44
216.55	217.35	219.87	222.6	217.3	216.86	215.8	214.22	217.53	214.71	215.65	219.89	212.76	219.43	218.01	216.24	214.1	215.63	217.95	217.05	215.65	212.56	214.91	215.27	216.6	217.99	218.17	215.73	218.28	216.09	217.01	218.89	216.5	219.39	213.25	216.92	216.29	217.19	214.81	217.01	218.75	217.82	216.87	215.87	216.49	214.16	213.24	215.61	217.01	217.62
210.72	209.25	209.3	207.95	209.51	205.73	204.27	207.57	207.59	206.35	210.05	206.08	208.49	207.79	204.59	203.69	206.82	207.83	204.26	205.47	206.17	207.18	208.61	208.13	209.52	210.07	207.76	208.08	205.63	206.23	206.89	205.65	206.62	210.01	208.72	205.26	208.14	207.02	206.43	206.89	206.39	209.58	210.42	208.45	208.82	208.83	205.71	210.08	205.03	208.4
211.87	212.77	212.99	212.78	211.29	211.18	211.31	208.41	212.48	214.02	210.87	213.5	214.26	214.34	208.99	212.16	211.46	210.01	208.22	213.23	213.63	212.08	211.62	211.24	212.86	215.4	210.83	212.72	209.68	209.07	211.34	209.31	212.8	212.28	213.21	214.52	210.95	213.4	211.02	210.51	216.36	212.11	210.25	209.28	212.07	211.73	212.23	211.31	209.94	214.11
205.49	206.5	207.8	204.9	206.68	207.72	204.39	206.01	205.82	208.06	209.92	207.64	206.82	204.08	203.77	205.61	206.96	208.79	210.53	208.15	209.41	208.82	207.96	209.18	207.63	209.27	212.45	210.47	206.39	209.09	208.71	207.23	204.24	207.56	209.99	205.26	208	208.24	206.67	204.76	207.06	205.76	207.74	204.12	208.88	209.98	209.87	206.81	207.69	204.96
209.47	208.34	207.82	211.81	208.01	206.5	206.11	208.12	210.33	211.29	207.52	209.29	208.55	208.73	212.44	210.18	206.78	207.8	208.08	211	207.86	209.25	211.41	207.35	207.14	209.65	213.48	206.46	210.33	208.06	210.09	206.52	205.69	210.78	209.7	208.79	209.81	210.42	207.37	206.98	208.2	209.75	208.35	209.21	207.09	207.97	206.91	208.05	208.45	208.71
208.52	206.37	205.76	207.77	209.61	209.46	207.73	204.66	205.94	209.07	209.42	208.73	207.04	206.6	206.72	206.35	209.74	208.59	205.95	205.76	206.77	210.01	206.68	205.52	209.16	205.99	208.55	210.77	209.55	207.74	206.48	206.74	205.36	205.67	207.73	208.13	209.83	207.74	211.76	208.56	206.03	209.32	210.56	209.48	208.94	210.85	209.1	209.13	209.67	208.37
207.76	203.61	204.87	204.76	207.17	206.09	208.36	206.61	209.21	205.36	210.48	210.03	206.17	207.14	208.86	208.9	206.13	205.88	208.27	212.36	207.43	207.14	207.2	206.51	208.48	209.48	208.81	207.82	209.18	208.75	208.17	207.35	208.39	208.86	204.22	208.13	210.22	210.42	210.7	210	206.16	208.78	208.21	209.74	208.18	205.49	209.55	205.59	208.36	204.13
216.39	213.46	207.98	211.56	214.11	211.63	212.58	210.22	210.06	210.47	210.6	212.13	210.09	214.22	210.32	209.51	206.32	209.74	211.81	213.02	209.89	210.78	209.61	211.99	212.39	213.27	209.94	209.79	211.87	212.33	211.7	213.34	210.7	211.25	210.86	213.49	215.01	211	210.9	210.59	211.46	211.59	214.63	213.52	212.63	214.64	210.69	211.16	209.82	210
205.5	206.66	203.44	203.66	204.27	205.4	203.82	202.32	202.95	204.75	202.63	204.48	203.33	205.57	204.03	203.12	204.64	203.38	206.27	204.72	203.41	203.08	205.6	203.04	206.83	200.9	205.35	205.58	202.52	202.71	203.64	204.44	202.88	203.64	203.98	200.98	206.14	202.24	206.94	205.2	204.01	198.67	207.48	202.04	206.41	199.99	202.66	205.77	200.19	205.23
214.92	214.56	211.6	217.36	219.73	217.53	215.54	213.24	218.12	217.96	218.1	219.03	219.7	213.86	216.95	218.63	218.94	215.22	214.08	217	215.72	215.89	217.42	217.27	216.21	214.15	217.5	216.11	216.82	217.38	212.28	218.15	217.52	217.1	217.33	216.53	219.11	219.74	213.62	214.86	217.6	212.4	217.74	215.53	217.23	217.54	218.83	217.23	217.36	213.2
202.34	201.13	203.41	204.83	203.24	206.02	205.45	202.85	203.16	201.91	202.96	204.27	204.84	203.07	204.01	205.99	202.98	201.86	202.6	204.44	201.3	207.59	205.43	204.87	207.43	202.22	201.41	202.02	202.47	204.56	203.79	202.76	203.41	205.23	202.21	204.26	204.57	204.63	203.53	200.99	201.9	204.81	207.66	202.87	203.26	200.58	201.31	203.12	203.95	205.57
192.81	194.29	194.64	197.01	195.79	198.74	194.32	196.63	196.12	195.6	193.02	194.27	198.86	193.53	195.59	195.23	198.76	194.3	191.03	194.68	194.76	194.8	194.05	196.56	195.5	193.47	198.38	196.69	196.69	196.51	192.29	194.85	192.6	196.87	194.61	191.81	196.93	198.59	195.71	195.18	197.83	191.81	196.56	198.27	195.31	191.79	192.48	196.88	196.93	197.49
209.85	213.42	209.15	209.32	213.36	213.35	209.3	211.45	213.97	211.7	212.47	211.52	211.39	209.84	212.31	212.56	214.67	210.72	211.79	214.04	213.57	208.86	214.07	213.8	212.83	210.56	212.83	211.56	211.14	210.82	212.6	208.76	211.71	212.75	208.74	215.47	210.47	213.77	211.95	212.85	209.24	210.82	212.48	207.51	210.49	211.44	213.88	210.97	209.06	214.41
210.11	212.35	212.89	212.1	212.2	213.56	214.31	215.73	214.86	211.54	209.03	213.42	209.98	209.89	212.83	210.02	210.37	211.01	216.25	209.28	212.34	209.65	213.42	213.01	211.8	213.28	209.03	211.35	212.88	211.83	214.78	215.17	209.11	214.92	211.48	211.41	210.81	213.17	210.6	212.54	211.66	211.03	211.51	213.95	207.1	213.56	211.96	212.51	213.45	210.37
210.55	208.53	209.19	207.94	207.69	208.6	210.06	210.17	207.04	208.51	207.75	203.21	208.4	207.34	208.26	205.87	209.55	208.2	208.36	206.4	208.92	203.86	206.91	208.44	208.29	209.23	207.6	208.84	204.07	209.52	208.79	206.62	209.02	209.28	206.24	206.2	208.01	209.48	212.11	206.54	208.8	209.76	209.32	207.7	208.25	206.16	207.93	207.03	206.48	204.68
210.39	208.89	209.76	209.45	208.96	209.64	203.75	210.7	208.98	210.81	207.08	210.41	211.14	213.77	211.14	207.67	209.5	209.75	209.13	210.76	210.51	209.81	209.44	205.26	210.89	210.37	209.9	212.81	211.72	208.26	208.67	209.6	209.06	205.52	210.65	209.56	208.33	209.65	207.07	207.85	209.41	209.83	210.4	212.89	208.65	210.48	210.87	210.58	209.38	211.01
210.85	208.89	207.71	209.23	212.61	211.08	207.63	210.72	208.14	207.15	209.9	210.81	206.93	207.54	211.12	210.05	210.76	210.44	207.95	208.98	209.92	210.8	209.39	207.18	209.06	209.85	208.54	205.85	207.91	207.53	210.9	210.07	209.17	210.15	209.76	209.68	209.49	210.64	211.32	210.79	210.45	207.95	207.57	207.5	209.44	210.78	207.62	209.18	209.96	210.74
211.78	212.26	209.23	211.55	210.83	213.58	212.12	212.2	213.33	212.7	210.79	211.63	214.14	213.03	212.21	212.72	209.89	211.64	209.95	213.94	212.38	212.84	216.44	211.14	210.98	211.3	209.29	213.78	209.75	211.21	212.83	212.58	214.13	211.06	210.9	214.25	210.71	211.07	216.18	213.77	212.05	213.69	210.86	213.38	212.93	211.91	210.56	212.83	212.85	209.41
219.23	215.55	214.5	217.02	213.38	216.74	215.4	218.01	221.21	217.69	216.83	217.13	218.69	216.06	217.08	214.73	218.88	217.63	217.71	211.79	218.51	216.47	218.04	215	216.92	213.96	218.25	220.05	216.6	218.65	217.9	215.95	218.11	216.28	217.35	213.12	217.83	218.5	216.34	215.56	216.47	217.94	218.39	217.17	219.11	213.7	215.24	219.3	218.65	215.86
212.66	212.96	211.7	215.03	213.18	215.92	212.92	214.75	214.08	214.22	211.97	212.62	210.67	211.77	211.99	214.07	212.39	212.35	212.6	213.87	212.62	213.18	211.1	215.3	212.68	218.22	211.02	214.4	214.92	212.13	212.85	213.64	216.35	212.57	211.2	210.99	213.93	211.33	214.31	215.29	210.82	209.51	213.26	214.39	215.5	214.46	211.43	211.05	216.12	213.39
219.46	218.75	215.54	214.6	218.3	219.29	216.16	216.47	217.63	217.08	216.35	220.16	215.73	214.52	214.56	219.55	215.58	222.6	216.52	214.97	220.7	218.52	216.92	221.25	217.87	218.58	216.8	215.7	218.46	218.07	219.86	218.38	216.91	218.44	218.21	216.23	218.75	218.91	217.77	217.98	217.84	215.28	219.38	216.75	214.88	220.33	215.82	217.16	215.67	217.27
205.87	206.06	204.73	199.61	201.99	203.67	208.3	203.67	201.57	205.75	202.69	205.8	201.4	205.54	202.62	203.94	202.55	207.35	206.06	204.64	203.09	204.32	201.32	203.93	201.68	205.66	204.76	206.84	203.32	205.59	204.53	203.7	200	201.77	204.24	205.18	206.64	205.68	202.75	202.81	204.65	204.26	204.71	200.88	204.04	203.36	205.74	200.98	203.71	202.73
217.26	216.55	216.3	213.91	215.78	217.42	216.05	217.09	215.64	215.19	215.36	213.75	215.92	218.23	218.38	216.41	217.31	217.59	215.46	217.6	217.39	216.4	221.72	219.64	216.81	218.05	220	217.03	216.52	219.16	216.02	214.13	216.31	216.45	216.94	214.45	216.86	213.98	217.23	212.88	214.84	215.08	217.35	217.4	219.05	217.41	219.47	216.19	217.35	219.22
209.53	208.24	207.14	208.22	209.09	209.13	209.65	207.7	207.07	209.04	208.19	211.84	207.97	209.57	210.4	209.37	208.33	209.39	208.69	209.95	206.81	206.45	211.17	208.89	210.98	208.85	208.2	207.58	211.11	213.43	210.28	208.62	206.71	208.73	212.25	207.14	211.42	207.62	205.85	208.58	209.52	206.42	206.31	211.84	208.98	209.03	210.45	206.57	208.24	207.1
198.65	201.63	197.86	202.59	197.81	201.66	198.92	198.28	202.07	196.62	200.99	200.35	202.37	198.12	200.72	198.77	199.32	201.23	201.63	197.15	199.9	196.82	201	197.82	198.58	200.68	198.38	200.6	197.46	199.27	198.01	201.16	196.86	198.19	199.49	198.37	200.4	203.54	198.66	197.51	199.34	195.85	201.08	200.55	199.84	203.92	197.66	202.05	199.09	200.34
204.96	202.14	202.18	204.76	206	202.99	202.89	203.52	201.94	203.27	206.07	204.25	204.52	201.79	201.56	202.55	202.16	204.26	204.42	203.54	202.92	202.33	203.96	203.79	206.83	203.69	205.5	206.48	205.34	202.13	200.83	202.43	199.12	203.18	203.85	204.35	204.02	202.65	203.42	202.2	204.38	203.22	203.04	204.63	204.25	205.33	202.67	203.48	202.2	204.73
216.81	215.89	217.16	214.52	217.82	216.93	215.87	219.07	215.99	215.63	217.1	218.44	216.7	218.48	216.24	216.41	216.26	215.83	217.14	217.67	215.37	217.17	217.39	215.12	217.98	213.43	215.89	219	215.11	218.33	216.88	212.64	216.5	219.43	215.8	216.11	214.92	217.49	220.18	216.34	218.46	214.91	219.16	217.96	217.57	216.44	215.23	219.69	217.11	216.31
204.49	200.85	202.8	205.88	203.44	203.74	205.06	204.08	201.25	205.1	202.89	201.42	202.74	200.48	204.56	201.56	201.73	201.84	200.55	200.66	204.99	202.23	199.95	202.62	203.06	203.09	200.83	201.98	206.32	201.44	201.9	203.9	206.29	206.02	201.08	204.16	202	205.56	202.03	201.51	202.04	199.26	201.84	201.41	205.65	198.84	206.38	201.74	203.56	203.06
207.51	207.19	211.62	207.38	208.89	206.9	208.15	209.76	207.55	209.98	208.36	211.39	209.71	206.05	209.96	208.85	207.79	207.58	208.52	208.49	208.49	210.33	208.07	211.07	210.86	209.25	205.9	206.79	209.37	208.2	207.28	206.03	206.7	210.72	207.84	208.64	210.23	210.04	211.6	207.63	211.89	206.04	205.69	207.93	211.28	207.21	208.43	208.42	209.44	210.33
209.27	208.48	209.18	212.56	207.89	208.66	204.35	207.81	208.42	205.7	207.66	204.63	203.51	209.52	205.68	206.84	208.8	206.4	206.4	208.36	207.44	205.35	204.79	204.78	207.81	209.9	211.41	206.44	207.88	204.78	206.19	206.31	206.88	205.33	204.36	208.85	202.51	206.43	205.42	206.98	206.23	205.01	206.81	205.33	206.79	204.83	205.26	209.33	208.24	206.29
219.69	220.66	217.86	220.89	219.53	217.77	217.76	217.3	217.99	216.49	218.26	215.47	214.95	216.76	216.91	218.89	217.64	217.03	217.48	218.36	215.99	216.59	219.12	219.85	218.8	216.15	221.92	215.87	220.27	218.3	219.44	215.35	217.11	217.41	216.97	216.99	216.34	220.29	213.98	218.94	219.76	219.93	218.94	219.76	218	220.2	218.86	215.37	220.5	217.47
209.22	208.89	210.81	210.69	208.95	211.88	208.29	206.83	205.99	208.78	210	208.97	207.48	206.91	211.18	208.09	208.28	212.19	208.93	208.05	203.69	206	208.47	207.81	209.1	211.44	209.87	208.45	209.85	211.54	207.53	209.11	206.68	207.12	209.24	213.67	208.98	207.57	208.14	209.1	209.23	209.15	206.48	210.14	210.53	208.42	207.83	211.06	211.25	206.25
211.69	214.45	215.74	216.86	211.65	212.68	212.97	213.45	216.12	213.66	214.79	214.33	213.56	213.63	214.49	218.91	213.9	210.92	214.2	212.43	213.84	215.98	213.5	213.75	214.95	215.75	211.47	212.35	213.07	211.49	214.9	215.53	213.58	210.13	213.95	211.78	212.96	214.97	211.34	212.8	215.34	212.1	214.65	213.6	212.96	215.3	213.17	215.25	215.24	213.46
200.76	200.84	200.41	198.92	202.12	202.18	194.5	202.78	202.43	199.06	203.47	198.44	200.71	200.49	200.69	200.87	200.29	200.48	201.15	200.29	199.47	200.63	200.64	201.11	196.5	198.54	198.96	201.1	202.29	203.81	200.36	199.67	200.18	200.05	197.43	200.43	198.93	200.87	199.89	202.24	199.83	198.38	199.25	199.84	200.25	201.28	204.45	199.42	198.54	200.92
203.96	199.45	202.99	202.45	201.74	204.68	205.42	202.32	204	203.42	204.31	202.27	203.24	202.66	201.44	204.15	205.65	205.42	205.14	202.42	205.26	202.74	204.27	201.53	207.69	206.45	205.21	204.46	202.84	204.66	202.89	201.77	203.17	201.68	207.76	205.93	205.57	205.64	199.68	200.72	205.62	204.4	200.82	203.31	205.54	203.06	203.79	205.62	204.24	202.38
216.01	216.9	215.39	217.39	218.72	216.4	216.02	216.59	216.59	216.36	215.89	220.11	214.97	216.79	220.51	218.39	215.96	215.35	215.6	217.74	216.87	216.38	216.09	213.67	217.1	217.27	219.47	216.89	216.07	218.49	218.03	217.17	220.75	217.32	217.63	219.01	217.19	218.07	217.98	217.12	216.66	214.94	215.75	214.65	218.21	215.24	214.7	216.58	216.55	218.26
209.27	209.63	206.75	207.67	209.05	207.82	211.03	208.97	207.09	209.54	208.24	208.55	207.7	207.53	209.35	208.95	207.49	208.7	208.2	206.51	208	206.75	209.88	207.24	208.24	207.66	206.22	209.98	206.99	209.72	206.92	206.19	210.08	212.34	208.8	207.87	207.88	206.5	207.13	209.69	204.5	208.18	208.25	209.51	207.25	209.92	208.56	207.27	203.06	211.09
202.94	203.12	204.88	202.69	202.65	203.5	204.06	207.66	204.92	205.79	204.12	205.11	205.86	200.68	198.74	205.82	203.42	205.63	204.1	200.21	204.23	206.57	204.41	204.84	207.53	204.94	201.19	206.01	201.94	205.57	204.74	209.22	201.86	204.35	203.64	204.45	209.16	206.48	205.82	202.42	205.72	206.57	207.21	204.96	203.37	205.51	203.36	205.34	205.18	205.78
196.42	195.69	195.63	192.4	195.54	192.98	194.58	194.27	195.55	193.93	197	193.72	196.59	195.11	194.93	193.04	193.47	196.15	195.56	194.19	197.58	193.5	193.16	195.08	189.17	195.21	194.76	193.57	193.36	192.13	193.14	192.89	192.65	196.22	193.11	195.62	192.43	193.35	195.99	192.52	193.93	195.79	193.29	195.18	197.25	194.21	193.69	192.18	192.71	192.19
213.43	210.36	212.92	212.76	211.45	211.75	213.47	212.25	210.04	213.33	209.69	211.12	211.82	211.4	213.45	210.16	211.83	212.16	212.74	212.11	213.75	214.33	215.38	210.49	214.47	209.33	212.5	212.33	210.25	215.94	212.68	210.39	209.71	213.05	212.13	211.74	209.38	209.11	213.82	209.13	208.15	214.96	212.32	212.83	211.89	210.38	211.54	206.95	209.86	214.08
208.99	201.42	205.71	208.79	205.63	206.36	207.28	208.54	205.02	206.88	205.43	204.86	207.06	207.53	202.43	206.53	208.36	207.71	203.88	207.78	208.45	205.39	207.51	205.62	205.66	206.41	206.09	204.36	208.74	206.03	204.19	205.61	207.32	205.61	205.94	206.25	210.13	208.54	204.56	206.82	203.91	203.97	204.97	206.76	205.8	206.92	206.47	205.4	208.54	203.78
207.27	208.42	205.98	208.7	209.57	209.29	210.46	209.19	210.3	206.11	208.87	204.21	205.63	207.22	207.01	206.88	208.97	208.66	209.58	209.84	204.29	205.46	206.88	205.31	208.62	206.35	210.07	206.78	209.45	206.45	209.61	207.81	206.01	207.38	208.87	207.85	207.56	207.07	206.06	210.58	207.34	207.93	208.74	205.53	208.06	208.93	205.85	205.97	204.62	204.64
210.69	211.57	210.43	211.71	210.35	212.9	209.41	210.24	211.56	213.84	208.26	213.2	209.62	211.91	213.81	211.11	213.96	211.91	211.1	212.35	210.75	214.19	211.27	212.58	212.08	211.19	211.34	213.65	212.01	207.96	214.18	210.5	214.52	214.51	214.1	210.4	210.27	209.4	209.58	211.35	212.04	211.06	212.26	212.31	208.36	210.74	211.58	209.11	212.13	211.11
197.84	197.3	195.41	201.48	196.64	196.94	199.75	197.07	197.33	197.55	202.37	198.39	197.48	198.91	200.59	199.24	198.43	201.12	198.5	204.3	197.23	198.99	198.99	197.67	198.71	196.57	200.68	200.01	195.36	198.79	197.45	196.55	195.56	197.7	197.31	197.8	196.91	197.38	196.75	196.99	198.13	199.71	196.41	198.43	197.62	196.22	197.92	197.2	200.03	199.8
210.85	209.25	213.26	210.48	211.76	212.96	211.94	210.53	210.3	212.94	211.2	210.33	210.96	208.06	211.95	212.55	208.57	212.74	210.94	212.99	213.03	211.8	212	212.02	214.05	208.33	214.4	211.83	210.1	210.72	211.82	212.5	213.9	214.1	213.07	211.69	211.98	211.24	211.4	212.86	212.12	211.13	212.03	211.68	210.68	212.29	211.63	210.79	212.71	208.78
204.24	207.45	204.78	204.14	205.02	203.56	207.86	202.43	204.82	204.1	203.36	205	202.17	202.55	204.59	207.24	204.83	202.81	205.85	205.77	202.97	204.99	202.99	203.42	207.18	207.42	201.96	205.27	200.47	207.18	205.48	205.2	206.07	204.9	207.02	205.61	206.4	204.95	204.18	205.69	203.79	203.21	206.6	207.34	204.87	203.98	206.91	205.23	207.57	204.85
215.68	216.49	216.54	218.34	212.92	215.84	219.33	216.2	220.19	217.96	219.09	217.86	218.93	215.99	217.61	214.28	215.2	221.6	216.82	214.4	218.15	216.65	214.81	223.33	218.75	218.82	220.03	217.47	217.04	216.17	219.82	216.62	216.32	215.5	217.36	219.63	216.87	218.5	215.92	214.6	214.98	218.42	216.55	217.81	216.33	219.76	219.02	217.24	216.34	217.7
204.04	204.56	200.38	204.8	202.31	202.97	202.87	202.82	200.69	205.22	202.22	203.43	205.78	200.92	204.09	202.83	200.72	198.6	201.18	199.84	202.62	203.23	203.39	204.86	202.46	202.31	204.72	203.6	204.57	200.08	203.6	205.56	201.33	201.92	203.46	201.42	200.31	201.93	198.93	200.11	204.66	199.46	203.22	201.95	204.25	201.6	204.05	203.57	197.29	203.41
200.62	201.53	202.54	198.8	203.88	201.5	208.64	203.16	202.98	203.08	203.48	204.6	206.84	205.16	204.6	203.77	202.93	202.17	203.37	204.38	204.7	200.39	207.23	201.7	204.82	204.49	203.02	203.54	206.41	202.79	201.75	206.75	200.68	202.66	203.53	203.27	202.42	203.67	200.89	207.08	202.14	203.35	201.69	203.53	206.01	203.01	204.88	204.69	205.24	203.89
205.33	202.05	203.74	202.24	204.41	205.91	203.67	202.48	207.24	206.88	206.06	205.25	202.83	207.52	205.54	204.92	205.31	206.43	204.24	205.82	203.27	203.76	205.07	204	204.29	204.89	204.77	203.98	207.28	206.79	202.67	205.72	204.43	202.64	203.66	204.54	209.54	203.55	206	203.72	204.09	207.03	202.9	206.32	203.8	203.8	203.49	205.48	201.52	203.76
207.27	208.77	206.34	208.11	209.15	209.77	209.51	210.1	209.05	208.47	208.05	207.08	208.38	211.03	209.59	204.24	206.28	208.84	207.27	205.84	207.88	205.41	209.4	207.86	205.9	209.01	206.04	206.14	208.46	206.75	207.16	207.78	207.05	211.64	206.43	209.39	208.81	209.33	211.67	208.02	206.98	208.73	206.63	209.45	207.64	209.14	207.15	207.45	208.54	207.88
198.41	198.85	199.99	196.75	197.66	194.89	198.16	198.77	199.29	202.29	196.94	199.48	200.75	201.17	202.18	197.86	202.45	202.82	200.83	200.58	200.87	200.63	199.28	198.29	198.15	198.9	200.09	201.08	197.93	200.29	198.92	199.63	199.51	200.2	199.31	200.75	201.76	200.24	198.35	198.06	203.11	199.49	199.38	200.61	202.03	202.15	198.54	199.88	197.79	198.02
207.83	206.6	209.14	206.73	206.26	208.35	207.28	208.54	210.23	207.17	205.19	208.92	206.99	208.86	209.21	210.29	207.35	206.43	208.69	205.83	208.98	206.5	209.31	201.85	213.33	208.66	207.36	209.45	207.91	209.72	209.1	206.13	206.41	206.37	209.1	204.46	207.12	207.83	206.04	207.17	206.83	210.04	206.19	207.64	207.84	210.01	207.5	207.45	207.84	208.09
198.45	199.08	199.48	199.82	199.8	199.87	196.81	200.45	198.29	201.15	201.32	199.92	197.17	199.86	198.8	196.83	196.77	196.97	199.35	194.26	200.5	199.6	202.43	197.77	199.98	198.7	199.91	196.98	200.25	201	195.7	200.15	196.76	202.5	198.51	199.37	198	195.95	199.67	199.8	199.96	199.94	201.88	200.29	199.94	197	199.71	201.48	198.35	201.81
214.67	216.77	219.28	217.29	216.8	219.2	216.5	217.25	217.84	214.61	217.61	219.41	217.42	218.12	217.06	216.73	220.78	219.33	214.17	218.93	215.64	217.42	216.65	218.5	218.13	213.33	218.45	220.37	219.19	218.4	213.02	216.89	215.35	217.28	216.08	217.73	217.67	215.46	216.01	215.78	217.28	217.61	216.72	216.74	219.65	216.72	217.56	218.28	217.91	215.57
209.12	208.89	208.74	208.64	206.08	207.16	207.04	208.52	206.75	209.1	206.32	207.56	210.44	207.48	207.63	204.71	206.57	209.21	208.77	209	209.41	209.56	207	205.42	206.82	207.97	209.77	206.31	209.17	207.69	205.35	204.31	205.9	209.02	207.86	207.16	205.6	211	210.6	206.7	210.03	209.01	207.06	206.99	208.34	208.12	208.07	211.32	207.31	210.49
216.16	212.94	214.76	213.15	213.2	216.75	215.48	213.42	214.55	213.64	213.72	212.31	212.96	209.55	214.5	213.48	211.92	210.34	215.33	213.14	211.21	214.57	215.25	213.55	213.18	212.07	213.07	208.87	213.52	210.45	214.16	213.47	213.12	213	215.2	213.94	212.22	213.86	212.65	212.29	213.41	213.72	213.35	212.24	214.42	213.07	211.38	216.18	212.31	216.69
201.73	205.61	204.1	200.55	203.06	207.05	206.59	202.65	205.48	201.93	203.61	205.52	203.43	202.87	203.73	205.11	205.39	204.46	204.56	206.93	205.1	204.76	201.64	202.42	202.78	202.72	203.56	205.35	205.48	202.59	204.1	204.08	205.58	203.14	204.24	204.46	203.14	204.47	204.69	203.46	202.73	205.06	200.46	203.46	202.61	204.77	200.34	201.79	205.89	202.32
219.65	218.59	217.77	219.14	217.85	215.96	218.88	216.59	218.5	216.42	218.34	220.53	216.07	218.38	219.95	219.19	216.66	219.17	220.35	216.05	217.03	219.11	214.1	215.74	219.55	217.96	214.44	219.66	217.17	216.67	219.58	217.71	217.06	216.87	217.86	215.42	218.96	216.79	219.1	218.83	217.51	213.81	217.41	215.84	221.76	216.91	217.47	220.19	214.54	220.56
210.32	203.72	207.59	207.82	208.89	207.82	206.86	207.33	208.85	208.24	204.13	209.48	207.64	207.68	208.42	206.33	208.27	206.77	207.46	208.1	211.87	204.41	207.25	208.95	208.95	208.61	209.25	206.9	204.9	204.6	210.36	209.53	205.65	208.4	211.06	208.15	210.79	211.28	212.59	205.95	207.8	206.14	209.56	207.66	208.04	208.53	208.01	209.03	204.84	208.28
204.52	202.89	203.55	206.32	202.12	204.46	203.3	202.03	201.39	202.77	204.31	203.84	202.51	203.38	201.06	204.41	201.08	206.21	203.23	201.5	203.41	202.32	202.17	202.81	200.28	200.81	203.66	204.83	205.3	204.05	202.98	204.58	202.74	203.49	202.45	202.38	200.55	202.94	203.31	204.41	202.18	205.01	203.98	203.56	202.6	203.29	202.09	204.3	203.02	206.8
209.9	210.66	210.98	212.98	208.41	208.36	210.21	207.37	213.8	208.65	207.39	208.66	207.88	210.49	206.34	211.99	212.01	211.95	209.94	210.44	212.33	209.32	210.31	206.6	211.57	206.2	210.93	207.46	208.36	209.22	210.65	207.38	209.8	209.67	211.48	209.95	204.81	208.62	210.06	209.31	207	214.08	208.63	213.48	210.09	207.58	209.22	209.52	210.89	206.72
207.67	205.23	207.43	206.62	206.23	204.13	204.65	209.29	205.34	208.62	208.03	207.92	205.75	206.06	207.06	204.72	207.35	206.83	208.25	205.11	204.57	206.58	207.13	207.67	206.83	208.48	203.89	204.52	207.36	207.52	205.21	205.46	205.36	206.69	207.39	206.01	206.24	206.88	206.67	205.5	206.37	205.21	204.01	206.2	206.33	208.41	207.68	204.85	206.3	205.84
195.22	197.11	190.83	193.36	195.75	192.37	195.46	191.03	193.14	193.61	193.16	193.53	196.3	189.95	191.64	193.29	197.02	193.61	196.39	192.19	193.23	195.93	191.74	191.95	192.5	192.58	194.42	195.38	193.32	191.67	196.74	194	193.46	194.85	196.22	196.1	193.54	191.39	193.45	194.45	193.72	194.57	194.14	193.44	197.5	194.52	194.3	190.53	196.42	194.26
198.79	199.55	198.51	201.41	201.74	202.35	199.96	196.75	199.83	198.36	199.89	197.13	203.88	200.18	198.56	201.18	200.55	201.03	199.82	197.81	198.03	198.23	200	203.21	200.2	202.23	201.21	200.23	203.59	201.67	196.98	199.73	199.45	201.88	202.37	200.4	203.31	204.65	198.61	201.4	199.86	197.16	199.01	202.03	201.19	201.37	203.06	199.85	199.05	199.23
214.55	213.78	212.75	213.75	213.2	215.04	214.79	215.65	214.94	212.26	216.36	214.03	213.91	213.76	213.82	216.54	216.97	212.11	213.4	213.58	214.3	217.07	214.25	213.05	214.02	210.94	212.18	216.95	212.26	210.45	211.97	213.68	213.11	214	213	212.93	213.82	214.67	213.93	213.27	210.9	215.05	212.79	216.59	211.93	213.49	214.13	216.82	212.71	211.16
208.92	211.3	210.81	207.04	208.34	207.4	211.08	209.68	207.3	209.12	209.71	207.33	208.98	207.83	210.41	208.37	210.42	209.41	212.69	208.74	209.81	210.21	208.31	210.34	207.89	209.32	211.97	204.99	206.5	207.01	210.03	209.5	208.08	210.82	206.24	208.36	210.03	209.02	207.27	207.76	212.23	210.17	207.19	205.7	209.58	206.2	209.16	206.73	209.47	209.14
213.33	211.55	208.95	213.19	211.1	211.11	206.14	210.43	213.99	214.49	211.97	210.42	211.74	213.47	212.48	211.55	213.08	210.05	211.53	214.01	214.25	209.64	209.94	208.96	210	213.8	213.49	212.05	212.29	210.62	214.47	211.18	212.65	213.38	213.22	210.75	214.17	213.12	208.59	209.31	213.61	214.23	215.97	209.75	210.36	214.6	213.05	211.11	212.42	211.26
205.6	201.3	200.62	203.37	205.02	204.52	206.81	203.93	205.56	202.72	204.13	203.05	201.76	204.53	208.48	204.61	207.49	205.74	205.05	203	201.56	204.22	202.59	204.2	205.41	205.85	206.25	205.49	200.46	203.35	206.43	204.24	202.58	205.47	205	206.56	204.01	202.09	207.23	201.4	204.61	205.02	201.73	202.9	203.37	203.92	203.25	199.57	202.85	207.23
196.13	201.09	200.75	201.35	201.56	200.84	201.86	197.17	201.84	202.27	198.8	198.26	202.27	199.23	202.55	201.34	202.15	197.34	200.48	200.89	200.3	197.39	197.1	200.63	198.54	203.86	199.05	198.95	201.09	196.23	197.93	200.86	199.37	200.19	204.24	202.76	200.82	199.56	201.25	198.69	197.28	200.2	196.6	200.26	200.23	198.95	201.36	199.66	198.62	199.94
205.39	206.08	204.65	205.9	209.21	207.76	206.89	208.39	207.56	207.82	205.31	206.91	207.33	209.31	205.77	205.33	209.69	210.3	208.68	209.49	205.74	208.52	205.61	210.18	206.19	208.19	207.58	206.75	208.79	208.99	207.35	212.47	207.26	208.3	209.88	208.33	208.56	206.41	207.82	209.15	208.62	205.15	210.96	211.52	207.34	208.79	208.44	206.63	208.54	208.34
208.95	201.82	200.86	204.04	204.43	203.71	204.15	205.06	201.39	204.68	203.17	205.71	205.46	203.44	203.55	203.76	203.76	204.75	204.84	204.63	201.84	203.22	204.25	203.23	204.87	203.83	200.75	202.76	200.81	206.21	202.31	202.64	203.55	208.53	203.53	200.79	201.7	204.95	205.94	202.79	204.1	207.24	202.75	207.56	206.22	205.49	205.14	202.06	202.45	204.49
195.15	193.33	195.24	193.88	192.6	192.61	194.18	196.79	198.37	191.81	195.31	195.79	192.95	193.76	194.94	196.67	196.12	193.1	195.65	194.98	193.25	189.42	195.16	193.51	197.34	196.52	194.02	194.23	196.28	191.18	192.49	193.86	192.78	191.13	190.72	195.17	195.83	194.9	195.17	194.36	196.27	190.94	195	193.26	194.01	195.11	192.41	198.08	194.44	194.57
203.35	203.5	204.25	205.42	202.91	203.98	202.79	203.17	203.34	203.54	204.23	203.48	207.18	202.36	203.23	205.35	202.22	206.16	205.62	202.59	201.3	204.23	204.8	205.95	204.05	204.88	202.93	203.95	204.09	204.23	203.93	203.39	202.85	203.84	202.34	202.96	201.38	204.4	202.27	201.76	204.61	204.66	203.93	205.11	203.61	202.3	201.6	203.92	202.47	205.86
203.57	202.96	205.67	202.41	203.15	204.61	199.94	203.66	201.77	206.02	200.84	199.8	201.4	203.34	203.3	205.36	201.26	201.83	198.61	200.19	204.86	201.43	200.93	204.6	202.44	202.49	200.57	202.77	203.86	202.5	205.14	203.6	202.62	201.29	206.06	201.94	202.33	203.2	201.69	202.63	202.9	202.98	204.78	203.2	201.24	201.85	200.9	203.47	202.51	201.66
198.75	199.37	198.55	195.18	196.97	199.09	200.42	199.8	196.71	193.97	198.24	199.04	196.65	197.96	197.05	194.9	196.27	198.09	197.9	196.73	196.16	198.75	198.3	196.51	196.73	200.06	198.35	198.84	196.16	197.74	198.62	197.41	198.61	198.73	201.24	197.1	198.21	198.62	198.16	195.28	199.63	199.4	200.82	192.2	198.5	195.83	194.95	198.22	202.37	196.82
214.08	217.79	219.34	214.96	215.72	217.72	214.93	217.76	216.79	219.27	217.57	215.12	217.83	216.69	220.52	217.21	214.99	215.82	217.52	217.96	215.22	215.51	218.15	219.78	218.45	217.84	220.18	216.56	216.4	215.6	217.75	218.15	216.37	216.39	216.56	215.89	216.77	217.97	215.45	216.71	216.14	215.15	222.49	213.66	219.15	218.31	217.26	215.33	219.6	217.53
210.71	208.36	209.5	206.26	208.73	206.45	210.61	206.22	204.81	212.12	207.64	209.17	209.43	208.97	205.92	204.33	210.56	206.66	206.69	207.84	210.08	207.17	206.43	205.28	208.93	209.58	209.5	208.93	208.57	210.94	208.81	208.67	207.89	209.62	204.29	208.71	207.37	204.86	205.4	207.79	208.83	210.98	208.11	207.43	201.77	203.38	206.81	206.29	207.9	205.88
209.45	209.58	210.63	206.7	208.07	208.11	207.25	204.32	207.02	207.06	208.08	210.29	204.55	209.96	209.87	209.58	208.6	209.64	207.77	210.11	209.78	208.23	206.51	210.73	211.73	205.57	208.11	205.38	210.84	211.87	208.66	210.56	208.08	210.65	207.4	207.97	203.11	208.89	209.92	206.06	206.91	210.55	210.02	206.1	209.67	209.3	211.25	208.48	210.25	208.23
213.99	207.1	207.16	206.8	206.3	206.51	206.85	205.43	205.46	209.2	207.97	208.87	208.42	201.48	207.96	208.72	211.88	206.63	210.61	208.56	209.21	208.94	207.52	207.07	207.67	206.03	207.61	208.52	204.8	207.1	206.99	208.21	208.19	207.34	208.52	207.35	208.8	208.34	209.12	205.49	207.29	206.61	207.06	206.65	207.11	207.17	207.56	208.53	207.99	209.06
206.13	210.37	211.07	208.46	207.35	208.52	207.98	206.4	208.35	209.84	206.76	207.82	205.65	207.31	209.59	207.43	212.82	204.67	209.15	208.48	209.85	209.43	206.42	206.21	206.98	210.12	209.6	207.18	209.68	207.51	205.96	208.33	205.5	207.85	207.03	210.25	209.93	212.37	207.1	209.35	209.59	208.68	208.53	209.56	207.88	210.62	211.81	210.92	210.99	209.6
201.27	201	203.09	199.62	199.29	204.01	202.28	203.74	203.03	206.53	204.72	203.15	204.42	206.28	200.97	204.89	204.92	206.99	201.27	203.96	207.39	201.4	201.68	204.59	205.51	204.42	204.68	204.62	204.79	202.92	203.84	203.94	204.64	204.65	204.77	204.05	204.2	202.82	205.96	205.67	204.56	200.95	201.55	198.92	200.69	204.88	204.19	202.31	203.82	204.59
210.06	208.03	207.21	207.88	206.71	207.54	207.4	210.58	209.87	207.91	209.74	207.74	206.27	209.53	207.34	209.4	207.5	210.66	209.39	209.82	208.84	210.66	207.84	210.09	206.54	208.05	206.95	211.09	207.39	212.44	206.45	209.24	208.24	210.41	209.59	207.43	206.86	207.65	208.12	208.63	209.34	204.81	210.06	208.82	209.16	208.4	205.78	205.65	204.32	210.59
213.11	213.77	209.41	211.24	213.13	213.37	215.56	209.34	210.86	213.07	212.09	211.71	210.76	212.99	214.8	211.76	214	211.77	212.87	212.32	211.29	216.77	211.24	214.25	213.79	215.39	213.15	212.92	210.63	212.87	209.69	215.88	210.33	212.5	211.56	215.21	212.38	216.79	214.88	213.47	213.38	211.02	212.24	209.62	209.75	216.59	209.06	212.34	214.89	211.75
205.54	208.7	208.25	207.98	205.8	209.19	209.64	207.86	210.61	208.83	206.22	210.72	210.85	208.7	206.63	208.3	208.5	214.82	208.23	206.53	210.76	207.79	208.51	211.78	205.33	207.48	208.6	207.29	209.09	209.41	210.54	207.86	210.57	208.13	207.29	210.56	205.34	207.34	209.83	209.51	209.35	209.25	205.53	208.4	206.6	210.96	207.42	207.54	209.43	208.41
208.05	207.88	206.88	206.09	206.61	210.48	207.48	209.37	204.29	209.66	207	209.77	206.34	207.67	207.38	208.36	211	204.37	204.07	209.18	208.52	208.4	204.76	207.36	208.23	205.19	204.7	207.39	207.2	205.55	211.07	208.95	207.89	209.62	206.93	207.34	208.93	208.53	208.64	209.86	204.09	208.91	209.61	206.94	204.91	212.1	209.06	209.22	210.35	208.55
209.25	211.19	211.72	209.27	211.27	210.01	212.68	211.56	212.15	208.15	209.39	210.46	208.64	211.39	208.2	209.53	207.91	207.78	211.8	213.9	209.56	211.4	210.38	208.7	211.53	210.16	208.35	209.56	210.05	210.18	210.26	207.36	207.99	208.87	208.71	208.95	211.98	209.1	209.16	211.31	211.29	209.27	207.58	211.43	210.12	211.01	206.86	210.31	207.81	208.28
203.04	205.67	204.86	205.94	204.76	203.41	203.6	204.14	205.38	203.84	204.55	203.84	206.18	204.58	204.66	204.39	203.98	204.76	203.57	206.96	205.55	206.72	205.61	204.61	202.94	203.15	205.48	205.96	204.99	206.51	205.59	205.29	203.52	210.53	202.53	203.15	202.31	203.79	205.79	204.71	203.77	205.63	207.71	203.69	203.73	203.47	206.26	199.53	205.08	205.1
209.82	207.97	208.32	210.41	208.38	207.28	206.51	206.94	210.27	208	209.35	211.69	210.19	206.13	208.86	209.79	207.32	211.28	213.58	208.05	208.41	209.35	208.82	211.45	209.02	206.32	210.34	206.73	209.69	209.28	209.27	207.37	209.14	208.51	208.25	208.7	210.33	207.78	206.84	209.64	206.28	210.41	208.06	206.69	208.86	212.39	207.14	210.52	208.37	211.11
213.25	212.23	211.63	213.26	212.35	211.03	212.42	213	213.49	212.64	211.66	211.91	211.08	213.41	212.08	210.77	210.8	215.17	211.6	210.73	212.15	209.83	213.68	211.3	213.21	213.71	211.26	211.09	210.05	212.63	213.87	212.57	208.5	213.91	213.17	210.79	215.59	211.07	211.34	211.68	209.14	210.75	213.97	212.43	212.15	213.4	214.08	214.33	209.4	212.26
196.31	199.89	199.15	199.25	197.79	194.9	200.3	201.46	201.05	198.2	195.77	198.71	198.63	198.46	195.1	200.15	199.75	200.02	198.74	199.46	201.67	197.64	198.57	196.59	198.79	200.42	202.2	201.5	199.66	200.26	199.09	200.11	199.28	196.72	200.76	196.79	199.84	199.11	198.8	201.16	203.14	197.19	202.99	200.46	199.58	197.87	199.59	200.34	200.94	199.37
210.31	206.93	211.73	206.26	208.86	211.78	209.57	208.52	210.23	209.37	206.59	208.65	210.01	206.98	209.07	205.01	211.73	207.91	209.5	209.3	213.53	208.62	206.64	210.23	211.89	209.48	207.96	209.71	210.45	208.62	208.94	209.65	208.87	209.48	206.23	203.57	208.58	207.88	206.21	208.76	208.21	205.91	205.84	208.17	210.87	208.1	208.65	208.05	209.03	210.5
195	191.45	189.98	193.03	195.04	192.97	196.23	196.46	192.05	192.86	196.53	195.6	194.28	192.59	192.99	193.83	194.88	196.42	194.38	193.51	193.42	194.64	193.71	191.71	193.27	194.39	194.23	197.17	194.18	196.2	194.58	194.67	193.75	192.25	193.69	195.88	195.19	194.6	194.4	188.85	195.47	195.3	195.42	195.29	194.13	193.91	192.57	196.71	196.41	194.62
214.25	210.84	212.34	212.99	209.49	212.98	212.25	212	214.71	212.37	213.2	212.96	211.41	213.12	211.5	213.71	213.05	211.58	212.79	213.45	211.37	212.55	212.07	210.79	212.19	215.84	211.11	209.55	215.31	211.36	213.32	209.51	212.28	212.63	213.5	212.44	210.34	212.17	212.25	211.6	213.85	212.18	212.96	215.66	215.36	211.28	215.81	213.23	212.38	214.5
196.37	195.64	196.32	194.8	194.23	197.08	195.88	196.22	195.17	193.79	194.78	194.66	195.83	194.39	196.84	194.99	196.71	197.08	196.05	193.1	196.72	193.83	191.37	198.51	195.35	195.05	195.77	194.25	195.67	194.68	196.48	197.98	193.96	195.96	196.68	193.67	195.85	194.6	195.22	195.79	194.2	196.81	189.66	194.4	193.8	195.13	195.01	196.62	194.62	194.12
199.59	198.01	200.22	202.02	203.32	203.06	203.51	198.72	199.03	199.74	199.36	200.1	200.68	200.9	199.56	201.58	202.77	199.07	201.77	200.7	201.77	198.86	201.59	199.43	200.92	201.82	198.9	199.37	200.23	200.98	204.02	202.4	198.02	196.93	201.01	201.7	200.51	201.29	200.52	201.89	201.39	198.98	200.18	199.47	201.74	202.12	200.63	201.07	199.26	200.8
222.41	218.68	216.58	217.72	220.47	215.88	219.68	218.55	216.1	218.02	214.32	218.68	218.72	220	216.67	218.95	219.85	218.47	216.52	217.13	216.11	217.5	218.73	218.15	219.53	220.04	218.04	218.63	218.39	217.87	214.58	220.06	220.77	217.45	217.42	217.72	216.9	215.94	216.43	218.91	217.63	221.16	215.47	219.92	220.35	219.85	216.73	215.69	221.29	219.66
215.33	219.72	217.44	217.88	218.44	216.01	218.71	214.97	216.46	215.2	215.8	214.15	216.51	214.76	217.81	218.37	216.88	217.95	217.53	220	217.44	214.34	216.91	216.4	219.55	218.4	217.23	216.67	216.18	216.27	216.74	215.68	216.51	217.21	216.64	214.3	215.58	218.34	217.31	216.17	217.89	218.45	214.97	215.98	218.77	216.35	215.21	218.2	217.49	215.59
205.09	202.98	204.67	203.79	203.22	204.57	203.18	201.95	203.66	201.02	202.44	203.33	202.66	203.13	199.48	203.94	202.75	202.98	205.1	202.93	205.07	205.77	202.26	201.79	201.82	202.01	201.76	204.93	202.67	201.13	203.96	206.11	203.6	203.09	204.7	204.73	202.69	199.51	206.52	201.98	204.03	204.49	202.22	204.19	207.62	204.46	205.7	200.64	202.52	203.16
202.18	202.39	206.18	206.39	201.06	201.06	203.88	202.84	206.01	203.8	203.93	203.19	206.14	203.25	204.74	202.75	205.94	203.28	203.71	204.77	204.65	203.41	204.69	202.45	202.14	202.35	201.39	201.99	206.48	205.82	202.58	203.14	202.63	203.47	202.53	204.22	202.24	206.42	203.18	203.3	202.18	202.79	201.19	205.11	203.91	201.82	201.91	204.61	202.18	199.21
211.72	209.83	207.4	209.35	209.29	211.93	210.61	212.96	211.91	212.66	212.24	213.83	212.01	211.48	208.79	211.43	213.68	213.49	211.37	210.47	211.49	210.1	210.53	211.95	211.37	210.84	212.5	209.81	210.21	212.3	209.67	211.48	210.5	215.15	212.08	212.42	213.94	213.63	208.76	213.27	211.62	208.97	212.69	211.63	210.68	212.51	212.59	212.05	213.67	212.42
210.47	207.36	209.53	209.48	207.24	207.27	207.57	206.56	208.01	207.25	208.9	208.73	205.69	211.23	207.53	207.65	209.02	205.4	208.97	209.81	209.5	212.24	209.57	207.54	209.12	208.09	208.94	210.37	208.94	205.59	206.82	213	209.6	206.89	207.06	210.17	208.94	208.42	207.39	207.68	210.64	209.82	206.84	209.97	207.38	210.12	206.08	210.6	204.94	211.22
213.55	211.14	213.2	211.17	211.36	212.39	212.57	210.14	209.47	211.15	213.32	212.55	210.78	212.92	210.79	212.24	212.87	211.61	213.54	212.63	210.01	210.32	212.54	212.02	211.89	207.5	214.06	214.12	210.16	212.91	210.21	213.11	210.01	210.93	211.53	211.57	208.96	210.92	212.18	208.93	213.98	214.02	210.35	211.82	212.24	209.59	210.11	213.2	209.9	211.91
213.88	216.07	214.85	215.2	214.65	215.43	213.74	215.46	214.67	216.37	216.72	212.78	213.39	214.03	212.35	214.04	213.83	214.76	214.41	214.53	211.74	215.71	213.78	212.8	212.22	217.93	211.09	211.11	212.53	215.82	216.13	208.84	212.48	214.86	213.28	213.49	214.14	213.05	213.45	214.3	212.06	213.85	212.03	214.57	216.37	215.37	213.41	216.3	213.98	213.41
208	208.95	207.68	209.98	209.13	210.54	209.01	207.64	212.18	208.67	210.28	207.87	210.53	205.81	209.43	208.12	209.41	208.95	207.78	210.9	210.54	209.22	207.76	208.91	207.42	207.86	209.37	209.32	207.25	206.92	209.36	206.18	208.72	208.21	213.83	210.39	207.37	209.7	209.99	210.16	209.11	208.47	211.63	207.26	210	209.07	208.13	212.23	208.71	209.37
196.91	197.12	199.33	194.98	201.19	196.36	196.78	196.93	196.46	197.89	196.61	199.38	200.22	197.34	198.78	199.84	199.28	199.02	195.6	198.9	198.9	197.11	200.05	196.42	200.43	196.35	195.17	196.25	199.65	200.44	197.86	198.62	198.19	197.17	197.91	199.66	197.34	196.27	198.39	196.34	200.26	199.2	200.62	194.31	198.94	196.87	197.56	198.69	198.15	197.46
211.71	210.01	212.55	213.01	211.81	209.51	209.99	214.46	211.24	209.88	208.03	209.75	211.4	211.38	211.11	211.86	211.08	211.51	210.88	213.01	212.61	211.39	213.27	211.73	209.91	209.94	206.46	209.43	214.53	212.43	212.91	211.22	211.57	212.45	208.57	211.41	210.91	213.12	209.67	212.37	212.97	212.78	213.3	214.22	212.63	212.98	212.05	213.93	215.19	214.08
203.81	203.37	202.78	202.77	204.03	203.21	202.66	203.23	202.01	202.28	205.31	204.99	202.79	203.65	201.66	201.11	205.28	204.85	205.12	204.89	204.03	201.4	203.27	207.34	203.33	203.68	201.78	205.83	204.49	203.14	207.23	202.95	205.56	205.56	207.1	203.14	202.3	201.13	203.98	201.23	204.91	205.96	202.98	203.32	206.1	202.8	204.11	201.45	203.22	206.7
216.08	217.16	216.86	217.7	216.96	213.19	218.09	216.58	216.53	220.57	215.66	218.67	221.55	219.69	218.75	220.27	218.32	219.72	219.2	216.76	219.37	218	216.59	217.18	219.11	214.87	218.78	216.88	215.75	217.31	217.97	217.06	219.75	218.53	222.87	217.56	218.14	216.92	216.43	214.29	215.9	219.38	219.68	218.57	219.44	215.52	217.14	217.54	214.76	219.72
207.61	201.53	203.53	203.31	203.17	204.42	205.89	203.45	203.89	202.28	202.35	203.5	206.66	204.75	205.13	207.94	203.79	204.9	205.14	206.02	203.01	201.96	202.71	202.37	202.32	207.23	204.92	203.09	206.58	203.46	204.34	207.72	204.92	206.26	206.47	202.66	206.28	203.03	206.08	204.04	203.47	206.84	206.11	210.05	204.64	203.45	205.31	202.94	202.59	202.81
219.51	216.69	215.56	216.17	218.58	215.89	218.21	213.69	218.14	220.1	217.02	215.49	216.13	215.04	216.75	214.81	218.04	218.6	216.49	216.86	212.79	218.53	216.21	214.36	217.65	218.12	219.21	219.72	215.62	216.71	217.35	216.27	217.82	218.75	218.15	218.3	216.21	216.82	215.81	213.19	219.49	217.63	216.7	218.77	217.66	216.07	214.79	217.25	218.46	217.48
203.76	207.56	209.23	202.68	206.38	204.89	206.56	205.89	201.19	205.49	206.74	204.02	200.92	204.39	204.08	204.49	203.79	204.38	206.52	201.26	203.35	206	202.51	204.38	202.49	204.39	205.89	207.51	205.57	203.53	204.52	202.73	205.55	204.13	204.1	204.48	203.45	204.62	202.68	204.04	206.44	204.19	201.66	202.72	202.11	205.07	203.62	204.93	204.44	206.51
200.89	199.95	198.45	198.32	201.39	200.55	196.95	202.59	200.18	197.6	200.16	196.68	197.85	198.53	197.9	198.35	200.12	200.84	201.38	197.56	198.5	199	200.89	197.1	195.94	200.42	198.72	198.98	199.56	201.58	198.13	198.32	197.4	199.43	203.16	198.75	199.85	195.52	199.79	198.31	201.39	198.26	196.69	196.88	201.88	201.01	197.32	199.5	198.6	199.75
207.98	213.31	206.19	210.27	207.25	208.45	208.47	211.06	210.32	211.44	208.04	208.6	209.42	205.3	212.37	207.22	206.73	209.63	205.44	206.35	206.51	209.47	208.07	211.16	208.12	209.14	209.13	209.89	208.95	212.96	208.93	206.69	210.92	208	210.32	205.1	210.12	209.44	209.74	210.71	208.47	209.73	212.19	210.37	211.71	209.86	207.35	210.59	209.38	210.86
210.78	209.14	208.4	209.12	210.78	213.1	210.73	211.77	213.69	212.52	209.8	214.77	211.06	210.91	212.59	214.4	210.19	211.07	210.48	210.36	213.28	211.46	211.32	212.63	211.55	212.75	208.55	211.99	211.71	214.32	210.69	213.44	211.35	214.77	212.93	210.13	212.13	210.56	211.8	212.54	209.27	210.74	213.08	212.82	208.94	214.46	211.07	208.68	210.36	213.05
201.17	197.96	200.47	199.27	203.29	200.39	198.71	203.49	199.26	203.06	204.23	201.4	201.05	202.42	200.76	200.38	197.23	200.95	200.48	201.76	200.59	197.72	199.48	203.08	199.86	200.84	203.68	199.96	200.84	202.57	198.7	202.08	203.48	201.93	204.67	201.26	200.82	201.76	200.78	202.02	198.16	200.6	201.52	199.09	201.2	197.05	200.14	197.73	203.08	199.28
204.21	207.11	205.59	204.9	203.09	206.62	207.56	204.83	198.68	203.97	205.12	206.07	202.22	200	203.73	203.18	205.65	207.92	202.81	202.14	203.31	202.48	207.57	203.31	204.34	207.05	202.41	204.07	205.82	203.03	206.92	205.51	206.55	205.5	206.88	204.93	203.14	203.36	203.82	203.79	203.8	205.35	198.9	205.54	205.99	203.2	202.29	207.09	207.39	204.82
206.47	206.46	204.59	203.44	201.92	204.56	203.22	203.51	203.67	200.82	199.29	204.83	202.33	201.51	206.26	203.47	202.77	203.17	202.1	205.01	205.13	205.54	204.27	205.79	202.94	205.55	204.16	199.94	206.77	206.1	199.15	201.11	201.1	202.48	201.94	206.98	202.45	203.31	206.3	203.02	200.24	198.73	205.7	206.06	204.02	204.48	206.39	201.96	203.25	203.22
210.69	207.77	210.17	209.94	207.58	205.82	208.46	206.41	204.37	208.78	208.82	209.94	207.08	207.51	209.54	210.23	209.27	207.04	209.18	210.45	207.77	206.73	209.5	203.32	210.46	209.05	207.36	208.47	208.9	207.16	208.23	207.9	209.71	207.23	207.53	207.68	207.07	208.36	204.54	210.15	209.88	212.08	208.92	208.52	207.99	211.12	210.5	206.28	211.28	209.49
217.59	219.02	218.74	219.35	220.66	220.02	217.68	219.52	217.4	214.31	217.41	216.98	214.33	220.39	216.29	216.98	217.02	217.3	217.37	216.71	217.23	215.26	218.69	214.12	216.3	219.61	217.05	219.45	217.05	216.75	218.82	218.87	216.53	217.89	216.58	217.53	218.56	216.85	216.16	219.43	220.21	220.4	218.22	219.33	217.55	221.3	217.75	218.18	216.08	218.98
205.31	205.99	207.22	204.99	209.69	210.4	210.89	207.47	208.37	208.23	203.96	206.9	208.46	207.65	207.25	206.56	208.87	207.42	209.99	210.1	206.04	206.91	208.75	209.82	208.31	207.68	207.11	207.54	208.68	207.87	208.11	206.05	210.4	208.8	208.89	204.07	205.77	209.72	210.48	208.81	209.81	207.5	207.48	205.82	209.68	208.52	205.72	208.69	210.58	209.49
208.06	208.56	208.71	210.95	208.43	207.99	210.29	208.24	208.34	212.41	208.03	209.61	209.37	208.36	205.12	208.5	207.67	209.43	209.96	212.91	207.17	210.64	207.47	205.09	205.89	210.22	206.27	208.25	210.04	211.83	208.28	208.09	209.16	207.77	210.16	207.06	206.91	207.25	212.54	209.3	207.8	209.87	209.79	211.29	204.52	207.63	209.28	208.85	209.28	206.43
207.49	208.28	204.96	203.85	205.47	206.53	202.63	204.38	201.67	203.26	200.43	202.61	199.23	205.22	204.37	201.08	202.48	202.64	208.12	199.5	203.13	201.64	204.04	203.59	202.52	204.9	203.58	205.66	204.26	205.17	204.82	201.22	202.2	203.1	205.25	202.12	204.31	203.8	202.71	201.71	203.09	200.43	204.06	205.35	203.9	204.01	202.97	203.6	203.65	200.63
212.49	214.03	214	214.35	209.76	212.36	212.59	214.21	210.16	214.28	215.94	210.21	211.96	214.01	214.32	212.41	210.62	213.18	210.46	209.34	213.95	213.81	211.72	214.62	213.24	216.88	210.39	214.96	211.11	212.92	213.41	213.32	210.37	215.09	212.01	211.88	212.04	215.21	212.74	212.71	214.91	213.42	212.18	210.68	212.9	214.18	211.5	212.9	208.44	210.48
201.57	196.9	199.18	199.45	199.18	197.81	196.82	197.26	199.21	197.89	198	200.26	199.59	201.05	199.07	201.62	196.09	194.42	199.43	199.11	196.68	199.21	197.35	197.66	200.01	196.83	197.53	200.77	198.41	197.47	198.25	201.94	199.78	194.59	197.92	198.99	198.81	198.73	196.53	195.37	199.81	197.14	195.16	199.93	197.56	196.93	200.07	197.24	199.19	200.99
210.19	205.71	205.7	210.59	207.79	209.31	210.15	208.11	207.24	206.8	207.76	207.59	209.87	208.68	208.38	209.1	207.85	207.72	207.5	209.58	207.26	208.22	208.47	207.67	204.54	209.24	206.24	209.43	205.39	207.96	211.43	205.49	207.93	207.77	206.82	211.28	205.93	208.64	211.75	205.91	208.86	209.25	210.2	208.98	209.98	210.95	210.37	209.7	207.05	207.81
197.28	197.57	198.89	200.75	194.56	199.44	196.93	198.31	197.92	199.79	201.56	200.78	199.55	199.37	199.79	197.39	197.92	199.32	201.05	198.45	200.48	199.38	199.58	201.74	195.81	196.39	195.81	199.11	201.23	200.55	198.97	197.69	200.84	198.58	200.65	195.19	197.03	198.88	199.62	198.04	202.26	199.2	200.53	203.2	198.99	198.47	199.19	196.49	199.57	200.68
203.28	201.19	203.58	204.71	202.41	204.48	205.23	201.25	201.15	205.35	203.22	202.33	203.3	201.69	204.68	202.47	202.76	203.85	203.11	203.38	204.48	203.54	204.32	201.13	205.87	205.88	202.83	204.88	204.3	200.56	203.89	204.18	203.62	200.18	205.06	201.07	203.01	201.27	205.71	203.87	202.34	202.38	204.44	202.33	204.53	202.54	205.52	204.94	203.26	203.84
201.29	204.25	201.01	206.08	201.76	202.89	203.65	201.9	201.96	202.72	202.01	202.45	205.74	202.1	206.01	204.19	203.58	203.78	205.02	207.36	204.1	203.19	204.73	205.9	206.09	206.54	204.25	203.06	202.46	205.35	205.3	202.54	201.7	206.99	206.06	199.99	203.88	204.67	204.74	202.84	208.17	202.42	202.6	201.62	201.51	202.96	202.72	203.25	206.04	203.47
214.27	215.05	209.3	212.93	215.45	212.94	214.32	211.56	212.14	213.26	210.97	212.16	212.87	216.04	212.71	214.04	212.49	209.87	214.27	212.27	212.89	215.04	213.18	215.23	213.46	216.47	212.22	214.13	210.57	215.4	210.4	211.04	212.07	212.78	213.57	213.97	213.57	212.26	212.38	211.51	214.8	212.99	213.89	214.84	213.02	214.14	215.42	216.08	211.72	211.99
202.39	206.45	204.49	204.12	200.17	207.09	205.08	202.98	202.73	204.57	203.77	204.35	203.05	202.07	205.63	203	204	202.62	202.42	200.77	205.18	204.78	203.55	204.08	201.51	202.47	203.65	204	204.36	206.93	201.18	203.57	202.94	203.34	205.7	205.43	203.66	202.74	202.64	209.6	205.04	200.13	204.88	201.19	204.22	202.86	207.87	201.28	201.89	204.86
211.15	211.71	210.47	212.07	214.08	211.6	211.6	212.03	214.41	212.91	210.92	209.24	211.65	212.14	210.49	212.53	211.42	210.72	208.79	212.69	211.85	213.8	212.6	212.61	209.3	212.82	214.13	213.58	209.91	212.78	212.69	212.39	214.08	212.42	213.54	213.74	211.31	213.97	213.15	212.88	211.57	211.88	215.84	214.44	211.12	211.36	210.48	212.34	213.07	214.16
214.38	212.2	212.05	210.22	211.41	211.52	210.19	209.75	211.31	209.66	209.49	213.07	212.57	211.61	210.7	214.55	206.88	209.43	212.84	213.19	211.39	215.9	212.35	213.21	211.75	212.94	212.86	208.61	213.96	211.04	213.62	213.82	210.59	213.38	212.35	213.2	211.12	209.54	210.85	210.82	211.82	210.73	212.57	210.84	212.46	213.06	210.6	210.65	211.32	209.25
209.29	210.23	210.35	205.68	208.83	206.83	208.95	208.69	208.74	208.08	209.67	208.99	209.69	209.9	209.99	211.38	206.27	208.94	207.19	210.05	207.4	207.79	205.86	209.39	206.3	206.93	206.13	208.91	210.02	209.2	208.31	209.31	206.96	206.66	209.57	204.57	208.8	208.31	208.17	207.07	206.61	209.55	206.6	204.31	212.31	206.93	209.4	203.86	208.42	208.71
203.49	203.47	201.13	205.7	206.87	202.52	202.23	204.52	206.53	205.9	204.17	202.8	205.19	202.04	204.98	207.35	203.45	207.14	205.47	203.95	203.46	206.22	208.8	207.95	203.85	206.88	205.75	205.02	206.76	204.57	207.15	204.97	206.02	205.03	207.13	206.3	202.63	207.52	204.71	206.02	207.81	207.6	206.2	208.18	207.6	205.91	205.98	207.98	208.04	207.14
211.01	209.93	211.87	210.44	211.11	210.5	211.59	212.51	214.6	212.11	213.4	211.83	210.85	212.98	212.68	208.34	212.86	211.03	212.09	211.47	210.71	213.4	214.16	212.5	212.13	212.76	209.74	211.24	212.82	209.7	212.1	213.1	210.84	210.66	213.26	212.15	212.32	211.25	210.86	213.03	213.6	210	210	211.63	213.36	211.63	208.95	210.8	210.86	210.7
207.91	206.98	209.49	210.27	204.58	206.08	208.86	208.21	205.71	206.53	206.19	208.04	207.2	205.03	208	206.89	208.85	209.88	208.65	205.09	207.84	207.03	206.64	210.23	207.16	208.19	209.17	209.66	203	206.2	206.61	203.96	205.54	205.9	209.48	208.74	207.23	204.31	206.07	207.58	208.47	206.24	205.4	207.02	206.86	208.05	209.79	206.27	208.01	206.26
208.71	208.04	205.78	211.72	210.36	209.67	206.19	211.57	208.19	208.59	207.38	207.01	208.54	211.88	209.63	207.96	207.27	207.76	209.21	212.59	209.41	205.87	208.87	205.7	211.23	211.19	207.89	210.43	208.71	208.64	210.04	206.95	208.38	210.5	206.18	209.27	209.54	208.96	207.72	207.84	205.74	210.07	209.49	207.17	205.74	209.2	206.43	206.65	210.96	210.35
208.71	205.91	205.79	207.29	206.43	205.04	204.35	202.66	204.09	206.6	204.18	207.14	206.27	202.43	207.51	201.63	204.48	205.2	205.61	203.08	203.28	205.59	205.87	204.33	207.7	205.81	205.33	204.42	204.53	207.6	208.52	205.37	208.32	205.74	203.73	206.95	203.67	203.46	205.58	203.38	207.68	207.04	206.17	203.58	205.1	204.56	206.76	206.7	206.26	204.9
203.27	200.19	203.63	201.9	202.07	199.63	202.79	200.77	203.42	205.82	204.11	203.6	202.7	200.52	204.52	202.75	202.59	200.5	205.5	204.62	205.38	198.93	205.13	202.22	203.46	202.3	200.84	202.49	201.3	199.12	201.1	201.11	202.65	200.8	203.65	203.54	203.98	203.72	200.78	202.82	201.54	203.24	201.72	201.58	202.16	203.58	204.73	201.8	204.68	203.69
214.05	209.98	214.97	211.28	212.14	210.04	214.79	210.73	213.71	213.19	216.04	213.38	212.04	213.51	213.54	213.63	210.83	212.21	214.48	211.48	209.81	212.89	209.27	212.32	216.11	212.92	210.62	214.15	212.22	212.27	213.87	212.18	213.47	213.91	213.74	211.55	213.77	214.93	208.96	210.95	212.16	215.16	217.3	213.34	212.75	213.73	210.01	212.21	214.39	212.99
212.79	212.03	212.27	211.72	214.32	210.5	216.06	212.95	210.55	216.07	212.47	211.11	210.28	213.25	210.96	211.08	211.63	212.18	213.29	212.02	212.03	214.39	213.41	211.58	211.92	208.01	209.24	210.87	210.39	210.97	212.66	212.29	213.68	212.46	214.45	210.78	214.23	210.12	212.45	211.1	211.41	212.18	214.6	209.83	211.79	212.96	208.78	210.49	214.44	211.59
211.81	212.54	210.83	212.32	210.11	211.09	217.31	211.73	212.15	211.05	211.47	212.11	211.57	212.21	210.07	210.04	214.51	209.31	212.48	210.42	213.11	210.42	213.92	215.94	214.17	211.98	212.66	213.83	212.23	215.08	210.93	209.25	209.88	212.48	213.24	213.01	212.43	213.84	213.15	214.08	212.93	210.24	210.69	214.16	212.44	210.54	212.3	211.6	213.13	214.86
207.62	205.81	203.58	207.64	205.97	208.93	208.35	206.13	206.59	207.58	210.34	206.07	208.84	205.73	206.83	206.39	206.52	206.25	206.37	206.74	205.43	210.38	209.06	206.15	208.08	208.96	207.18	209.9	209.91	206.95	207.82	208.26	207.22	209.4	210.3	205.96	209.36	209.09	208.05	208.36	210.32	210.61	208.66	206.29	208.05	205.42	205.73	206.95	207.47	208.5
207.01	212.85	209.18	210.27	211.11	208.62	205	206.75	207.01	207.34	205.27	207.24	207.09	210.12	206.8	208.6	207.88	210.11	208.32	210.19	205.42	206.92	207.13	207.03	207.8	211.61	205.2	209.83	209.07	212.06	207.61	209.78	207.47	211.64	211.46	210.82	206.9	210.78	205.88	206.88	209.08	207.32	210.1	208.92	208.28	210.81	207.85	209.08	210.16	210.11
206.62	204.45	206.64	203.55	204.6	206.44	204.86	204.7	207.02	205.7	203.24	204.48	203.18	206.11	201.36	201.88	206.54	204.42	201.97	203.35	206.14	204.81	207.42	203.85	204.4	202.14	203.63	207.57	205.58	203.68	204.88	206.07	204.14	203.44	204.68	207.15	205.96	206.24	201.29	206.11	205.03	209.16	203.02	203.36	202.92	203.94	206.68	204.6	201.45	210.39
201.87	204.01	205.54	202.21	205.55	204.55	202.31	203.17	203.26	205.41	205.01	203.6	208.53	206.94	204.38	208.28	206.78	206.02	205.7	206.61	203.6	202.73	206.69	204.81	206.3	208.75	204.39	203.79	204.22	205.09	204.32	206.59	204.79	203.21	204.09	205.84	204.81	210.33	203.88	207.95	208.32	206.75	202.72	206.03	207.48	202.94	203.25	203.54	206.8	205.97
210.18	208.08	206.27	210.53	205.87	207.36	206.92	208.2	209.51	210.05	210.09	209.87	205.36	209.15	209.09	207.69	206.54	208.76	208.55	209.89	210.14	204.75	210.04	210.98	206.68	212.05	208.53	207.19	209.63	206.88	209.42	207.59	206.99	212.03	212.44	209.58	207.32	208.74	208.13	210.92	209.93	208.67	206.27	211.12	210.77	207.67	207.73	212.05	209.37	212.79
204.72	202.37	205.56	205.41	202.65	206.93	202.98	201.96	201.12	205.84	205.11	202.65	201.91	201.74	205.57	203.64	206.88	205.97	204.57	202.76	205.43	202.58	203.13	206.47	203.09	204.18	202.11	202.24	208.46	204.4	203.17	204.24	202.63	201.7	202.91	202.75	204.73	204.14	204.39	206.07	203.06	205.93	203.62	202.95	204.45	207.01	203.87	204.07	204.41	202.27
208.51	207.02	206.95	208.44	207.38	208.33	207.48	208.51	209.95	207.38	205.97	206.28	206.84	209.52	209.45	209.67	210.7	207.41	204.95	207.01	206.81	209.06	209.4	206.46	207.42	205.33	206.34	207.71	208.35	209.57	205.78	208.89	209.03	206.02	207.67	205.57	207.43	207.39	208.83	208.07	207.36	208.96	206.85	209.02	208.4	210.48	204.66	206.87	209.85	208.72
218.42	216.98	216.66	218.87	216.69	215.23	216.89	219.01	216.06	217.45	220.05	218.07	219.34	213.95	215.08	218.69	215.78	213.86	215.44	215.78	218.84	217.86	216.59	218.35	214.66	218.92	218.41	220.1	216.75	218.05	219.7	220.48	216.12	218.52	215.15	216.12	214.58	219.25	218.58	217.08	219.13	213.89	216.17	217.53	219.72	218.49	219.64	217.49	218.62	218.94
216.43	217.29	219.7	214.74	214.32	217.03	215.4	217.33	218.75	215.55	213.53	217.43	218.47	217.41	217.5	216.51	218.48	214.67	215.25	216.98	216.22	216.42	218.94	219.75	214.33	214.53	215.08	216.78	216.57	216.24	214.01	213.35	216.46	218.87	214.71	217.39	218.96	215.81	219.4	213.65	218.58	214.84	217.91	216.95	217.49	215.63	219.01	218.57	218.19	216.95
202.93	204.82	202.29	200.22	203.56	199.7	202.78	202.81	202.41	202.38	204.28	203.6	202.83	204.8	204.46	200.82	207.12	200.68	201.45	200.89	202.24	200.81	205.77	199.69	202.46	203.38	200.41	200.63	201.91	198.94	202.41	199.31	203.22	200.84	203.21	205.72	202.61	205.42	204.33	200.27	201.6	199.7	201.45	205.24	199.23	200.57	204	205.2	203.41	201.18
218.19	216.56	215.63	216.32	217.29	215.31	216.92	216.77	219.07	216.13	218.11	217.56	219.02	218.84	218.44	216.69	217.64	218.98	216.05	218.94	217.68	219.88	219.95	217.37	218.05	214.01	217.11	217.49	219.36	218.71	216.55	216.42	218.2	217.93	221.19	216.19	221.2	217.15	220.01	216.62	219.14	221.05	221.73	219.33	219.53	219.76	217.55	218.09	216.79	218.49
202.82	203.42	204.11	202.75	198.46	204.5	204.19	205.46	204.96	204.6	201.31	204.89	203.51	205.55	200.79	203.71	204.29	204.89	203.41	205.45	204.6	202.78	201.87	204.88	202.9	204.09	207.73	202.11	200.55	205.53	203.98	202.57	203.47	206.06	204.14	201.82	204.75	204.89	205.99	207.15	202.74	206.24	202.37	200.92	202.76	203.86	201.38	202.95	205.18	202.64
210.7	213.29	213.6	209.71	210	215.35	214.05	212.67	213.01	211.12	213.66	212.07	210.15	213.56	210.09	208.59	214.26	211.51	211.19	208.47	213.28	214.06	209.3	210.09	214.6	208.84	212.1	210.67	211.17	212.12	212.14	211.83	207.91	212.29	209.53	211.38	213.13	210.08	211.64	214.92	210.25	209.34	213.18	211.71	210.35	210.35	214.01	212.61	212.51	215.07
201.56	200.43	200.75	199.4	203.07	199.52	200.13	198.81	196.84	201.93	201.96	201.28	204.68	204.09	200.9	201.58	203.89	199.15	197.13	200.97	201.08	200.69	201.79	202.69	197.97	201.32	203.37	199.24	200.09	199.2	201.96	201.22	200.96	196.24	203.34	200.3	198.45	200.62	200.42	201.73	199.69	199.34	198.77	201.3	201.36	202.71	199.04	199.79	196.99	202.18
198.1	199.24	199.27	199.29	197.98	202.01	200.64	198.11	198.27	199.55	198.06	198.63	201.85	198.1	199.09	199.18	201.25	198.59	198.12	197.78	200.41	203.14	200.47	199.1	199.28	195.77	199.61	197.96	194.56	196.33	197.35	197.28	197.29	196.87	201.12	199.07	198.88	199.33	198.92	195.24	201.19	202.44	199.84	198.54	198.67	200.43	197.78	199.82	197.79	197.94
214.21	213.06	212.43	211.31	212.32	210.09	213.63	209.38	215.01	209.29	212.96	207.94	212.87	212.89	209.1	212.38	206.94	211.21	209	211.31	213.04	211.04	211.23	210.36	213.12	211.15	212.07	210.54	211.74	212.21	208.85	212.36	211.23	213.62	209.58	210.59	211.92	211.66	210.83	213	210.82	210.65	212.05	211.53	213.16	213.36	211.4	214.88	212.94	213.87
210.28	210.62	209.19	209.96	207.67	207.43	209.34	208.3	211.52	211.18	209.59	214.81	208.23	210.57	210.71	207.86	208.07	209.83	212.48	209.19	210.91	210.42	211.11	209.15	209.68	209.71	211.39	207.68	210.04	211	208.75	207.94	209.82	211.41	208.5	210.12	208.08	207.45	211.24	207.88	209.97	207.82	211.22	208.42	208.65	209.47	209.05	208.3	208.51	208.85
210.61	210.55	210.62	211.89	214.72	213	210.41	214.84	212.79	212.55	211.69	211.17	213.36	214.39	213.62	214.38	213.85	212.48	211.87	214.78	212.11	213.15	215.04	212.12	212.38	215.72	211.2	213.58	213.23	212.39	214.41	213.24	208.76	213.6	212.42	211.19	214.89	211.32	211.64	212.93	212.07	210.22	212.47	211.02	213.81	209.27	214.79	210.7	216.8	212.7
218.65	215.12	216.21	215.09	214.53	214.84	215.05	213.96	217.05	215.58	216.17	216.49	219.76	213.71	219.36	216.33	215.52	216.05	218.1	218.69	218.21	219.37	216.7	219.66	218.01	215.45	216.62	217.72	214.52	218.04	215.94	217.65	216.83	218.08	218.07	217.59	219.51	219.68	217.35	217.06	214.58	218.37	217.98	217.35	215.71	214.58	216.71	218.88	218.42	217.04
220.43	221.12	218.15	215.51	219.49	218.5	214.42	215.72	215.53	221.51	217.17	214.46	217.23	217.53	219.32	223.17	222.75	215.98	214.51	216.55	217.15	217.55	214.65	218.93	218.33	215.11	216.11	215.85	216.8	219.63	220.16	219.13	219.81	216.24	218.91	217.55	217.32	218.44	217.87	217.74	215.21	218.25	217.75	220.14	217.09	215.08	216.15	215.63	220.73	216.87
204.93	205.85	206.78	207.37	206.61	210.69	203.98	205.18	206.98	208.92	208.41	205.77	207.01	206.38	210.07	209.14	207.5	209.74	207.39	202.9	206.41	206.08	207.31	201.87	208.26	208.64	205.08	207.37	205.7	204.53	206.28	204.32	204.44	205.17	206.69	204.8	207.82	204.86	205.85	203.85	206.72	205.78	209.05	207.83	209.37	205.49	205.48	205.2	207.69	207.2
212.1	210.1	214.57	213.54	210.96	208.31	212.97	211.96	213.6	210.63	213.6	211.4	216.35	213.42	214.53	211.3	213.16	212.16	214.34	212.69	213.27	214.65	212.37	211.64	215.33	212.44	211.98	211.65	213.94	212.77	214.03	210.75	212.95	211.74	212.54	214.1	214.36	215.26	212.18	211.85	211.86	213.91	208.86	214.4	213.88	211.37	213.78	213.01	216.7	210.92
200.39	204.86	201.44	202.52	202.7	204.11	203.67	204.78	203.66	206.68	206.06	204.54	202.96	201.73	206.29	200.89	205.15	201.85	203.17	207.09	202.52	202.74	203.06	201.12	202.7	204.67	201.9	203.99	202.98	204.93	203.56	207.3	203.2	203.66	204.32	200.44	204.62	202.9	205.64	202.95	202.85	205.3	205.67	202.8	202.92	205.04	206.59	205.54	203.14	201.5
198.93	195.54	201.22	201.37	198.66	200.94	198.1	198.41	199.87	204.05	198.95	201.46	197.62	202.87	198.45	198.84	201.49	202.15	202.26	202.29	201.91	196.1	201.25	201.76	201.11	200.13	200.98	200.18	197.37	199.82	199	199.22	203.16	197.29	203.99	199.35	198.29	199.95	200.88	199.87	198.76	198.75	199.75	198.24	198.86	198.24	201.26	198.98	199.06	198.69
196.44	201.3	199.67	199.59	198.48	201.26	200.14	200.21	195.45	200.87	199.94	197.55	198.5	196.83	199.16	201.31	202.34	200.29	199.07	201.96	197.93	199.73	197.11	198.3	202.76	199.57	198.26	198.98	197.09	198.98	196.74	201.47	199.66	200.28	198.44	196.27	199.79	199.42	195.5	203.02	199.05	198.61	200.3	202.56	197.73	198.45	200.07	200.07	199.82	201.11
206.07	203.03	204.66	206.29	203.63	203.76	203.48	205.03	207.71	205.64	205.28	204.96	205.97	202.8	203.53	202.01	205.71	206	205.44	204.25	205.42	206.76	206.55	206.36	208.23	206.71	203.11	202.94	206.3	204.15	204.91	203.58	205.76	203.58	206.49	207.77	204.52	206.8	205.71	203.36	202.57	206.76	204.55	201.22	204.5	205.37	207.25	204.07	203.53	206.08
207.07	204.09	207.11	206.1	206.64	205.39	204.82	208.43	205.13	206.55	206.02	210.06	207.79	205.76	204.37	205.36	205.34	204.8	209.1	204.57	205.32	207.06	207.73	207.43	207.95	208.17	202.62	204.38	205.18	208.21	210.36	202.97	209.86	205.74	204.19	206.17	203.37	202.91	208.12	205.28	204.96	204.34	205.11	205.15	203.76	202.49	207.37	206.09	203.26	207
210.74	212.2	208.72	209.95	212.76	210.11	210.78	213.83	211.25	212.71	212	209.87	213.91	210.46	210.04	208.16	214.66	211.93	209.43	210.6	209.43	211.54	211.01	213.45	211.43	211.19	213.09	210.11	210.78	208.62	211.65	210.64	215.07	210.8	210.36	211.4	210.35	211.23	212.32	210.81	213.75	214.4	213.78	212.22	211.09	210.28	210.42	211.16	212.33	209.39
206.98	207.75	206.03	209.54	203.41	204.37	203.92	203.85	205.14	205.6	205.13	202.97	207.14	202.86	207.77	204.84	204.9	204.42	205.96	205.24	205.46	204.39	206.67	203.29	205.3	203.19	206.85	205.61	205.72	204.02	204.82	208.32	207.87	206.69	204.1	203.78	208.28	203.3	204.99	206.95	204.12	203.91	204.77	208.07	203.37	206.36	204.64	202.89	204.81	204.07
218.12	218.92	218.67	216.43	218.72	217.7	217.41	218.95	215.31	219.05	216.71	223.24	217.87	217.85	219.09	214.27	218.81	217.42	217.48	215.81	219.47	217.59	220.84	219.11	216.57	218.19	216.47	215.62	220.35	218.17	221.14	219.07	218.32	220.76	216.38	216.89	217.16	220.7	217.32	218.59	217.21	220.37	216.76	217.86	215.51	218.09	219.31	219.05	218.74	217.15
199.21	199.35	197.94	195.81	198.66	199.56	199.06	199.71	197.67	200.7	197.82	197.42	201.01	198.86	202.53	196.79	197.19	199.28	197.5	197.21	198.21	194.33	197.62	196.84	198.02	197.76	199.27	199.36	199.68	199.33	201.51	196.31	197.87	196.67	197.57	201.49	197.38	196.34	197.57	198.94	195.81	199.49	197.73	199.16	198.72	198.7	195.95	197.23	200.27	196
205.54	202.51	196.56	200.74	202.21	202.11	202.98	203.66	205.54	203.21	202.04	199.86	205.03	206.09	203.94	200.31	202.64	202.24	202.83	202.18	202.18	201.07	201.35	207.28	203.65	202.43	202.21	202.82	200.89	203.55	203.26	205.05	203.52	203.1	204.44	202.98	201.84	204.24	201.74	201.44	204.47	200.06	203.26	204.74	200.84	199.04	202.94	202.31	202.23	204.81
214.15	212.59	214.53	207.97	210.7	214.15	214.71	215.64	211.25	212.81	216.88	213.3	211.5	209.04	211.43	212.68	212.74	211.99	212.74	213.41	211.15	212	209.68	213.31	210.69	213.1	210.68	213.89	212.72	213.83	212.28	211.29	215.17	212.11	212.81	212.59	214.45	212.52	212.25	210.55	213.4	213.22	216.57	212.22	212.56	208.3	211.49	212.82	214.25	212.92
201.81	200.35	204.32	205.56	201.15	201.32	205.05	203.93	202.34	205.41	200.22	201.86	199.89	202.3	201.73	201.54	203.58	204.38	202.52	204.1	206.32	205.02	203.29	203.99	205	199.97	204.74	202.52	204.84	201.88	203.71	203.1	202.78	205.75	202.76	202.85	199.91	204.57	202.64	203.97	200.83	202.99	202.94	200.74	206.11	206.7	205.19	205.57	202.87	198.91
200.41	201.34	203.29	201.17	201.46	203.69	202.74	203.84	202.6	201.79	204.47	202.85	207.44	203.19	204.55	203.44	207.62	204.95	202.86	205.57	203.31	203.2	201.91	203.17	202.31	203.53	200.49	204.39	202.67	201.68	204.41	201.93	207.11	208.43	203.26	204.75	205.92	202.85	201.95	203.42	205.3	204.25	201.9	204.43	204.74	205.47	202.6	203.02	205.73	202.67
203.03	202.57	205.23	206.85	205.18	202.68	206.76	203.21	201.72	203.54	201.37	204.93	203.16	202.86	201.8	202.9	202.55	204.76	204.61	204.83	204.6	201.97	204.68	201.92	203.85	202.03	202.17	202.07	201.48	202.02	201.31	205.82	203.83	204.76	202.66	201.9	203.8	207.12	201.6	202.28	201.9	203.4	201.81	200.94	202.56	205.95	202.51	201.49	203.07	201.35
207.42	201.96	206.84	206.05	205.72	202.37	205.1	204.9	205.03	205.37	208.08	203.48	204.59	202.48	206.87	203.18	203.13	202.31	206.12	207.54	205.44	206.68	204.01	202.95	201.67	201.52	202.59	204.02	205.15	202.37	201.89	203.73	205.01	206.58	204.49	205.69	204.5	202.27	203.18	206.12	203.77	202.56	207.41	203.82	205.41	206.01	205.68	206.19	203.64	204.23
206.04	208.24	210.5	210.92	212.52	208.86	210.82	207.99	209.23	211.21	210.81	210.64	208.88	210.41	208.73	207.83	210.32	207.4	209.89	208.55	209.26	208.47	207.65	208.13	212.44	210.21	206.76	209.01	211.23	210.15	208.57	211.05	207.08	207.28	210.09	209.07	210.64	209.29	208.85	207.79	210.96	207.93	211.63	211.35	208.02	210.64	208.7	209.35	209.79	209.57
201.66	201.07	201	198.93	202.97	200.97	198.12	200.42	201.73	198.66	202.21	206.53	199.64	200.74	202.92	201.19	202.27	203.12	197.49	199.28	199.15	201.49	199.2	201.03	201.76	201.01	202.18	198.68	201.68	199.8	199.94	202.6	198.05	201.83	200.86	202.43	199.89	202.52	199.18	199.44	200.29	202.02	201.85	200.35	195.33	200.58	202.72	199.71	198.38	198.74
216.47	215.93	216.58	219.82	215.9	216.9	218.5	218.48	217.67	216.31	218.36	215.41	218.76	220.01	218.41	216.92	217.27	217.42	215.49	216.7	218.71	214.69	215.59	218.29	216.77	218.77	221.95	217.89	222	218.9	216.5	221.49	217.64	216.49	215.11	219	219.89	215.54	217	215.31	218.05	216.51	217.77	214.65	217.94	216.63	215.87	219.72	218.62	219.49
200.15	199.65	199.46	198.08	194.51	199.4	196.9	201.22	196.72	200.03	197.33	197.65	201.25	198.87	199.02	201.89	199.32	198.15	201.2	198.01	198.64	201.96	199.72	201.85	199.21	197.52	199.54	199.1	202.16	201.63	200.2	201.34	199.45	198.95	199.6	203.49	198.35	201.28	199.01	196.46	197.41	201.85	198.33	198.62	201.39	200.7	199.99	199.48	198.4	199.06
217.47	218.36	216.82	217.46	217.4	221.61	214.94	218.53	218.04	217.67	218.65	220.77	219.47	216.88	221.62	218.71	217.15	214.32	219.04	215.72	217.43	215.72	220.34	219.49	218.49	220.53	215.75	216.68	223.16	218.21	220.92	216.5	215.62	219.24	216.81	218.37	220.74	216.27	219.75	217.73	218.41	219.84	216.74	217.52	218.12	217.26	216.87	218.77	218.03	217.46
202.99	201.62	204.32	200.16	202.44	202.56	200.63	207.91	203.64	205.35	203.23	200.81	203.16	204.17	206.02	204.65	205.45	202.91	205.4	205.21	205.49	201.25	204.39	200.75	203.4	203.27	200.81	203.71	203.4	200.9	203	202.16	204.44	200.66	204.09	204.2	203.36	204.51	201.2	201.5	203.38	203.39	204.93	200.83	201.25	204.61	205.94	205.59	204.36	201.73
216.44	218.45	217.39	218.79	215.92	217.38	215.43	219.02	214.53	216.54	220	214.92	215.8	215.78	215.6	216.13	219.87	220.58	214.31	213.86	218.51	215.23	213.88	217.81	213.62	217.85	217.34	219.34	218.5	217.92	218.01	219.38	217.21	216.21	218.39	216.46	219.47	218.39	215.11	218.77	220.18	217.68	218.3	217.4	216.21	218.53	218.91	216.29	219.75	216.81
215.21	213.47	217.69	217.36	218.08	216.11	214.67	216.6	217.94	217.29	215.84	214.72	214.22	219.07	215.35	215.62	218.29	216.75	218.4	217.69	215.96	218.72	215.68	219.95	216.49	217.85	218.27	214.04	217.62	218.35	218.92	217.71	214.35	216.3	217.57	217.4	216.43	213.26	219.28	215.19	216.99	217.86	216.71	216.88	216.18	215.7	218.43	216.7	216.4	215.98
212.55	211	207.73	212.19	212.57	213.63	212.03	212.68	211.57	210.91	212.03	212.63	210.53	207.42	209.04	209.84	212.27	212.24	208.79	212.83	211.47	212.98	211.69	211.97	212.31	210.56	213.42	210.92	210.64	211.72	214.31	210.53	212.23	213.35	212.09	213.49	212.6	212.87	212.81	209.31	211.62	210.03	212.61	210.19	213.01	211.9	211.73	211.93	209.83	210.64
206.07	210.39	207.03	204.79	208.25	212.28	209.21	207.86	211.09	207.53	208.45	209.92	208	209.59	209.71	207.92	204.13	209.7	206.96	209.47	207.34	210.48	208.29	206.89	207.1	209.21	205.89	207.81	210.63	209.51	203.6	209.23	205.37	210.39	205.28	209.6	208.03	207.94	207.98	210.32	208.32	206.73	208.12	209.8	209.46	208.66	206.87	209.4	208.8	210.53
207.69	209.63	211.84	208.68	207.06	208.3	204.95	206.06	208.4	208.67	208.03	208.45	206.24	209.72	208.5	206.12	205.57	207.38	208.09	207.58	208.28	204.08	210.09	207.33	206.98	209.48	209.13	203.74	206.97	209.57	209.28	209.41	206.64	209.32	210.49	204.34	206.32	211.14	210.37	208.37	209.47	207.76	210.11	209.65	210.09	210.64	207.48	209.48	207.05	212.31
210.14	207.34	209.64	210.02	206.93	209.22	208.79	207.25	210.19	208.9	206.99	209.53	208.34	210.13	207.31	209.48	209.33	208.37	208.5	210.21	211.27	208.07	208.56	209.09	207.42	209.68	208.42	207.88	207.65	210.37	208.3	207.81	208.15	207.63	209.44	207.39	211.89	209.38	207.52	209.43	206.85	209.71	207.81	209.3	207.97	207.16	205.35	210.05	209.67	207.64
201.12	200.2	197.53	196.71	201.66	200.36	195.88	199.5	200.04	199.45	201.5	201.16	199.37	201.1	198.19	200.09	201.05	201.1	201.48	198.48	199.01	199.23	200.61	198.41	198.15	200.87	200.49	200.07	195.57	196.84	197.64	196.89	199.12	198.96	197.22	199.1	201.06	198.96	199.4	200.35	199.77	199.74	197.05	197.16	199.18	199.81	198.8	202.09	199.24	200.23
207.18	208.1	208.14	209.6	208.28	209.58	208.89	207.12	207.04	207.01	210.78	208.34	208.25	205.77	206.83	206.68	205.62	210.76	203.87	207.69	212.7	208.04	209.66	209.85	206.27	207.99	207.23	209.47	211.66	210.7	210.26	204.84	206.27	206.5	207.28	207.85	208.53	209.44	207.18	205.52	210.65	211.04	210.27	207.17	212.39	207.15	206.62	209.22	210.14	208.93
209.61	211.59	206.56	206.62	208.64	207.86	207.54	207.88	210.55	209.29	212.33	209.97	207.39	206.96	207.59	208.36	211.97	208.37	205.68	206.19	206.86	208	207.31	206.38	212.07	207.59	208.1	207.74	211.61	208.94	209.87	208.5	205.25	206.44	207.13	208.68	207.94	207.45	210.63	210.33	207.52	207.99	208.4	207.96	211.23	206.73	206.99	209.89	208.85	208.41
201.4	201.89	199.59	199.24	199.46	196.91	200.13	199	195.51	201.17	200.56	195.3	197.18	198.89	199.46	201.09	199.8	199.41	199.69	200.55	201.77	199.82	200.61	197.4	199.13	196.3	198.91	201.39	201.89	203.22	201.1	197.21	199.93	199.55	198.93	200.76	198.97	198.31	199.13	197.47	198.55	198.21	199.09	202.84	198.24	197.97	198.77	200.68	197.38	199.4
205.45	207.45	206.67	202.21	202.46	201.52	206.75	204.72	201.16	206.13	205.43	204.36	201.68	202.75	204.91	204.67	204.37	202.49	202.46	206.21	203.25	202.86	205.47	203.58	204.96	205.16	205.17	206.71	204.9	205.43	206.01	203.29	203.22	203.34	202.71	204.17	202.96	206.19	206.7	205.24	203.15	205.72	204.32	205.34	206.45	206.59	205.01	203.69	203.51	205.23
204.8	204.48	202.93	202.47	202.7	205.38	204.97	204.41	204.48	207.61	202.26	204.37	204.34	205.21	202.66	202.47	200.61	204.03	202.22	203.6	206.53	203.66	205.59	205.19	206.04	205.77	203.9	206.97	203.55	208.02	201.98	201.25	203.75	205.41	202.4	206.97	200.44	203.43	206.86	201.12	202.5	202.82	202.92	201.03	201.23	202.64	205.27	203.52	205.4	206.96
205.14	204.4	205.58	206.36	206.95	203.09	203.8	204.65	203.32	203.86	202.8	205.73	205.06	203.45	202.34	203.66	201.44	205.79	204.07	200.19	203.1	204.29	205.97	201.06	204.93	206.71	206.17	204.76	205.71	202.75	203.47	206.59	203.35	205.96	204.92	204.44	202.08	203.95	204.67	204.57	204.71	203.77	207.55	204.72	206.26	206.53	205.12	204.49	205.44	205.18
197.47	200.84	199.51	197.28	193.73	199.53	196.67	201.48	198.26	201.26	202.84	201.71	199.63	201.17	198.25	199.81	203.52	200.27	201.61	200.04	201.65	200.36	197.09	198.96	199.82	199.88	197.87	197.38	200.63	198.82	200.22	198.57	198.72	196.15	196.97	196.84	198.06	202	199.78	200.57	200.46	202.28	198.12	201.73	200.95	200.61	197.97	197.12	197.53	199.22
221.68	216.62	217.55	216.52	219.69	216.99	216.11	217.3	217.47	218.54	217.87	215.66	215.31	219.43	213.7	219.21	216.17	217.47	216.77	217.36	218.48	218.49	217.16	218.36	217.71	216.66	217.58	217.25	218.49	216.76	218.31	219.55	217.39	216.83	216.1	219.22	220.03	219.63	217.48	215.43	216.92	218.02	219.71	215.95	220.05	217.59	215.95	215.51	213.92	218.5
211.59	211.01	210.99	206.53	208.99	209.14	208.42	206.58	206.39	210.9	208.98	211.47	211.33	212.32	208.08	208.97	209.74	206.29	211.69	209.16	212.03	206.85	208.88	211.36	208.61	212.19	211.37	208.03	209.47	211.73	213.65	207.84	211.37	209.12	210.08	210.73	210.33	210.54	209.52	210.64	211.18	208.41	206.67	213.18	206.59	210.73	215.27	212.37	208.57	208.76
207.12	206.13	205.12	205.6	209.13	208.73	206.96	206.36	207.07	209.88	209.56	209.64	208.3	208.83	204.24	208.3	205.49	209.56	208.91	208.08	206.28	206.47	209.23	206.73	208.34	208.75	207	206.08	208.88	207.58	205.88	211.08	211	210.91	206.33	208.41	205.5	209.11	212.61	206.78	208.88	206.78	203.63	208.74	208.92	210.2	208.64	208.18	207.12	207.07
213.19	207.73	208.01	209.31	207.99	206.96	209.25	207.26	205.57	210.09	208.57	207.79	207.59	206	207.62	212.14	206.93	211.54	209.68	209.81	210.25	209.21	208.21	208.06	208.6	210.35	207.89	208.72	207.03	207.45	210.73	208.46	208.79	210.66	210.07	205.18	209.8	207.24	207.8	207.82	208.89	210.51	208.6	208.9	207.96	207.54	207.61	208.31	207	210.01
209.58	208.01	207.4	206.22	211.62	207.04	211.28	212.28	211.26	209.59	210.12	211.34	211.82	209.07	208.8	209.51	209.66	208.37	206.08	208.9	206.86	209.45	207.67	206.74	209.92	208.66	209.08	206.72	206.94	209.29	210.54	208.24	210.06	211.26	206.09	208.31	210.21	210.18	208.11	208.08	207.23	207.44	207.31	209	211.82	208.4	206.9	209.22	208.13	209.5
205.55	203.66	203.9	206.76	202.93	203.07	204.72	202.49	200.21	200.83	203.1	204.68	205.73	204.48	202.19	201.79	204.72	203.99	203.61	204.1	204.78	205.61	201.82	206.3	204.76	202.89	204.4	201.6	204.74	201	204.41	204.29	202.72	198.53	203.63	203.68	203.2	205.36	202.57	204.28	203.25	203.67	201.89	204.66	205.23	204.42	203.12	201.68	205.26	204.13
211.84	213.66	211.33	212.98	215.12	213.72	212.33	213.03	213.4	212.64	209.56	212.14	212.53	211.62	210.44	213.25	214.36	211.13	210.6	213.05	212.02	212.18	213.84	209.88	211.13	212.03	211.58	208.97	210.09	211.15	213.71	209.78	211.81	212.12	208.53	210.81	211.1	212.08	210.83	212.01	209.68	208.74	210.39	215.82	210.37	210.5	210.26	212.41	214.66	213.21
206.8	203.32	205.17	207.61	205.94	204.79	208.07	205.52	206.6	206.58	204.16	210.1	207.64	210.13	206.38	207.26	206.25	205.95	205.27	206.14	205.63	206.28	203.99	210.45	204.12	207.11	206.52	206.32	207.14	206.58	205.44	206.38	204.28	207.43	205.06	203.73	205.99	205.53	203.41	206.53	206.32	203.83	204.49	205.04	207.42	211.44	204.75	208.09	208.2	207.01
206.91	207.82	207.95	210.01	208.03	209.38	209.23	206.93	204.27	205.25	203.84	209.08	209.15	204.73	207.15	205.13	208.59	206.39	210.03	205.29	208.84	207.69	208.72	205.27	207.26	210.59	206.94	205.89	206.88	209.02	208.06	207.58	209.14	205.66	207.76	206.69	210.52	206.82	210.24	208.35	206.17	211.44	209.73	204.74	206.8	207.9	206.99	207.48	208.23	206.17
215.44	210.24	214.55	211.81	216.72	211.99	214.96	208.05	212.99	210.88	210.93	213.39	214.17	210.77	209.51	210.81	211.38	214.31	210.71	212.51	212.47	212.59	211.35	211.29	212.28	213.23	213.02	214.61	213.71	212.54	211.6	213.14	212.51	213.35	212.22	212.55	212.41	211.4	213.24	212.41	212.5	217.67	210.88	211.88	210.46	212.46	213.41	211.83	210.59	210.74
210.5	209.9	204.85	208.44	209.2	210.44	208.48	207.03	211.88	207.73	211.37	208.83	206.17	207.72	208.24	209.94	208.19	204.22	208.2	209.4	207.21	210.01	209.81	209.06	212.08	207.4	207.86	209.69	210.36	207.87	207.27	206.86	208.88	211.86	209.67	209.23	208.37	209.63	210.56	205.72	210.37	208.72	209.09	211.28	207.01	205.36	208.72	209.11	209.89	208.67
207.11	206.92	210.43	209.49	208.91	208.54	207.98	209.12	210.24	205.72	207.06	208.35	207.19	204.52	205.23	211.14	204.33	209.68	208.02	207.53	206.42	206.57	209.18	208.59	209.14	206.76	205.58	209.93	208.63	207.38	207.4	204.89	208.63	208.63	206.53	203.37	208.83	208.41	210.59	207.61	207.91	208.64	208.21	207.72	206.99	210.22	205.87	205.53	210.04	206.89
204.73	203.81	205.17	205.79	207.13	207.18	205.99	208.72	207.58	206.32	207.19	203.37	204.43	205.46	207.17	207.24	206.13	207.14	206.04	203.57	206.1	205.75	208.86	203.68	206.67	203.89	204.23	204.56	208.57	203.92	204.45	205.19	205.15	205.53	204.41	207.32	205.06	205.85	203.94	205.06	206.87	207.45	203.61	207.22	206.23	204.68	203.52	205.05	205.25	208.93
202.67	201.58	201.41	200.74	202.81	202.75	200.08	202.36	200.96	204.88	203.95	202.73	201.53	202.71	201.88	204.93	202.62	203.56	204.14	203.84	203.49	201.64	200.46	200.84	203.7	200.68	204.45	197.78	202.86	200.91	204.46	201.59	202.43	200.97	205.95	201.24	205.94	202.9	202.45	205.78	202.23	206.51	202.54	199.96	204.65	202.22	206.49	200.65	199.86	203.51
212.54	208.8	213.07	209.39	212.76	215.01	213.44	212.53	214.35	212.68	213.92	212.6	212.06	211.26	211.89	212.48	212.01	212.43	212.39	213.13	213.23	215.15	208.99	214.21	211.6	211.74	209.76	214.05	211.52	210.28	211.97	213.77	212.42	212.9	215.16	209.97	214.22	210.29	212.43	212.05	215.53	215.57	212.44	210.9	213.24	212.93	210.15	214.12	212.99	212.9
209.28	207.34	209.1	204.86	204.37	206.83	205.38	209.28	204.75	207.72	209.14	209.75	210.75	208.24	207.56	205.06	208.83	211.18	210.15	207.8	209.21	206.31	210.56	205.23	206.4	207.97	205.88	209.98	208.16	208.79	207.78	209.97	205.51	203.69	205.22	208.25	205.18	208.32	207.04	209.17	204.89	206.24	214.63	209.81	207.58	205.34	206.96	207.63	204.07	210.34
192.03	195.99	194.75	191.36	196.08	193.88	194.73	197.28	192.78	193.24	195.74	191.76	192.11	197.8	195.92	192	195.77	196.48	197.6	194.86	192.77	190.72	195.98	194.08	196.13	196.84	192.76	191.62	195.76	194.7	194.41	196.4	194.76	197.18	195.53	196.06	192.93	194.85	191.1	195.53	192.95	194.68	193.47	196.44	193.75	193.22	193.44	195.5	195.92	194.64
207.77	204.11	206.31	206.57	204.81	202.48	203.87	203.69	202.22	201.09	201.76	204.44	203.85	205.62	204.88	201.8	206.91	203.79	204.68	205.55	207.31	206.27	204.1	200.8	202.91	203.36	201.77	206.71	204.42	202.2	206.56	202.92	202.47	202	201.86	205.42	205.37	201.43	204.28	202.41	201.9	203.77	205.33	204.9	202.92	201.85	201.69	202.49	204.1	204
213.58	214.88	211.89	213.4	212.63	215.31	212.82	212.45	213.54	212.9	211.77	210.68	214.27	213.53	207.88	210.09	213.24	210.58	212.12	212.31	210.94	213.24	212.23	212.62	210.67	214.05	210.32	214.72	211.29	213.86	212.4	213.65	212.08	212.84	214.29	211.34	213.01	214.7	212.13	211.38	212.84	213.83	210	212.45	211.8	211.59	209.86	213.15	213.34	210.8
205.66	203.94	205.79	203.8	204.53	205.53	207.3	207.54	207.61	207.27	208.37	200.73	206.95	205.11	207.68	206.9	205.7	209.09	207.84	206.78	207.29	208.35	207.79	206.37	207.73	205.83	207.23	208.83	202.43	203.8	205.82	208.45	205.76	204.84	206.67	207.6	208.34	206.61	205.37	207.87	205.79	205.32	207.34	207.88	207.67	205.76	203.39	205.24	204.53	205.38
205.88	207.92	205.21	208.2	206.82	207.53	206.91	207.47	207.8	204.91	205.64	205.91	203.95	209.37	207.65	205.7	207.37	205.7	204.05	205.51	210.37	205.22	206.56	206.1	209.45	208.99	206.74	207.17	205.5	207.93	205.87	206.04	205.52	206.98	205.15	204.37	208.23	206.92	206.38	206.01	207.4	204.01	207.98	207.88	208.6	207.82	207.76	207.04	208.71	204.91
212.96	212.38	215.05	209.3	213.24	214.53	211.66	212.68	211.99	214.62	208.78	215.3	213.06	214.7	211.87	210.95	213.64	211.13	213.05	211.48	209.82	212.17	214.25	210.42	214.69	210.65	212.78	213.2	209.98	212.03	214.15	213.2	211.83	213.53	212.03	215.81	210.5	213.9	212.66	210.25	210.92	214.35	212.02	213.97	212.3	210.65	212.51	211.04	211.59	209.71
209.14	211.04	209.66	214.91	209.06	212.77	209.68	207.39	209.71	211.64	209.92	209.2	211.98	210.26	214.52	210.31	211.39	209.28	213.11	210.53	209.54	212.96	213.11	211.66	213.88	213.12	210.48	211.81	212.54	210.44	209.19	213.21	211.95	208.88	210.38	214.42	213.01	211.9	212.54	212.14	210.56	211.13	212.76	213.47	209.6	212.34	211.96	210.08	209.08	214.34
204.63	205.33	207.84	209	206.92	207.72	208.1	209.19	207.06	208.89	204.64	210.21	205.93	207.17	207.29	209.52	205.06	209.01	209.52	204.14	207.06	209.66	209.48	207.89	209.84	206.58	210.56	206.91	206.59	207.84	209.68	208.35	206.67	211.1	204.19	209.83	212.1	208.83	211.25	206.9	206.4	206.1	205.61	210.78	203.24	206.85	209.69	207.3	208.68	205.37
214.93	209.46	210.44	213.23	212.83	212.52	208.87	211.84	210.97	208.93	212.73	208.29	211.32	210.98	211.03	212.46	213.06	212.78	212.48	212.18	210.94	212.87	212.06	212.79	207.83	211.52	211.64	211.86	212.11	209.01	210.61	211.3	210.79	211.08	212.38	212.64	210.97	209.08	210.59	210.29	213.17	211.64	212.99	212.14	212.38	214.46	213.84	213.19	208.49	210.68
203.4	202.44	203.28	202.52	204.84	204.98	206.76	201.22	201.84	205.52	203.87	201.62	202.45	204.72	204.69	203.93	204.87	205.44	203.99	203.83	200.52	203.91	201.76	203.82	201.2	203.13	203.51	202.82	204.13	203.74	206.19	203.2	203.87	207.8	202.49	201.72	202.92	202.72	202.27	203.52	204.86	201.77	205.57	206.32	208.48	201.95	205.18	204.76	202.65	204.92
198.8	197.66	200.43	197.42	204.38	198.62	200.41	200.81	200.03	203.1	204.09	198.52	201.96	198.73	201.47	199.36	200.87	203.48	202.96	195.19	198	199.76	199.65	201.32	199.96	198.44	200.05	204.33	202.02	201.59	198.54	197.74	201.41	199.47	199.7	199.66	199.61	202.17	197.5	200.64	199.2	200.87	200.58	200.72	200.42	201.97	198.79	200.39	200.48	200.68
219.61	216.56	216.22	215.97	213.99	214.98	214.43	215.43	217.98	218.28	217.98	217.77	218.39	219.68	218.07	219.33	216.68	218.03	216.68	214.85	216.59	220.42	216.86	219.02	214.3	218.87	217.24	215.62	213.33	214.59	216.23	218.96	216.39	217.53	217.61	220.36	214.26	216.37	218.26	214	219.19	217.9	217.34	219.55	217.48	216.06	212.7	216.47	219.4	215.79
201.43	203.56	205.41	202.2	204.41	199.28	203.83	199.11	203.88	206.17	202.46	203.38	202.2	204.78	203.29	205.73	201.58	203.79	202.89	203.37	203.57	203.07	205	204.17	202.38	201.36	204.01	203.12	202.85	201.13	200.65	204.13	204.04	204.06	203.44	201.53	202.38	203.42	203	200.62	205.72	199.66	204.9	203.03	203.62	203.43	202.67	204.41	204.41	204.73
212.16	215.24	213.12	209.89	209.68	211.39	210.43	211.63	210.76	211.95	209.78	211.22	212.66	211.29	210.63	208.34	212.99	214.16	212.66	208.96	211.02	212.65	210.63	209.56	214.31	212.78	211.63	209.89	213.29	210.85	209.61	210.88	211.88	214.47	210.55	212.22	213.66	213.71	214.24	213.2	211.47	211.07	213.2	211.7	213.6	211.36	212.41	211.24	215.33	211.33
207.33	204.83	206.29	206.83	205.65	204.35	207.27	205.33	205.8	203.62	208.2	207.08	200.51	206.69	206.19	205.58	209.02	203.17	210.09	206.04	206.5	209.34	202.69	205.63	207.88	207.08	206.19	206.44	205.56	206.98	204.15	205.22	208.36	209.7	206.84	207.8	208.85	204.59	205.82	205.73	207.49	207.49	207.79	206.72	209.11	205.15	204.87	205.14	208.06	205.23
209.23	205.78	207.44	208.05	207.61	206.8	207.95	206.17	209.27	205.76	205.87	205.31	209.17	208.9	208.42	210.81	211.99	212.24	206.26	205.74	206.92	209.5	211.31	210.83	208.72	205.18	207.3	206.99	209.05	207.99	207.36	210.58	209.17	209.74	204.12	206.47	208.37	205.44	206.47	207.33	208.03	209.77	209.72	207.53	206.21	207.86	208.88	211.52	208.58	209.43
204.78	205.56	206.31	210.32	206.41	211.1	206.4	207.37	206.65	210.34	212.62	203.86	206.73	203.92	207.01	206.95	207.39	205.34	206.64	208.62	206.38	205.66	205.86	210.23	208.36	209.93	207.07	206.48	210.47	206.81	209.07	211.79	203.51	209.43	208.73	208.04	209.53	208.95	205.79	209.07	205.89	208.03	208.51	205.81	206.1	207.16	206.58	206.76	205.35	204.49
210.99	209.35	208.59	212.74	212.77	210.4	212.04	211.88	213.55	209.35	212.46	210.85	210.99	213.37	213.41	212.02	206.16	212.87	208.6	212.5	209.71	210.62	213.65	209.44	210.05	208.07	208.28	212.61	208.77	214.77	213.28	209.56	211.46	209.89	208.45	211.97	211.24	213.51	214.27	210.74	209.13	210.48	212.01	212.61	212.86	208.82	212.35	213.45	210.32	213.73
209.45	206.3	207.33	207.63	207.08	207.79	209.26	207.93	206.45	207.01	206.25	213.51	205.97	208.38	209.4	205.66	205.05	205.34	206.72	206.72	208.1	211.11	208.96	206.57	206.29	211.99	205.89	203.05	206.53	205.84	209.57	204.55	207.83	208.73	203.54	209.32	208.37	202.9	209.78	208.56	206.7	211.23	209.12	204.57	206.48	207.03	208.96	203.97	208.95	206.22
213.99	214.14	213.69	217.05	211.8	212.48	214.47	214.97	211.88	213.36	214.01	214.99	212.82	209.62	213.41	214.34	213.8	213.96	212.89	211.74	212.16	213.93	215.12	211.74	212.55	211.66	213.86	215.03	212.46	215.45	209.42	210.72	210.6	212.61	211.35	212.49	214.09	214.59	213.2	217.6	215.28	214.2	214.26	215.74	213.75	212.12	213.16	211.07	211.52	214.52
205.71	209.09	212.1	208.12	207.69	209.34	210.24	209.07	212.65	209.08	206.59	207.23	208.47	208.72	209.53	209.02	211.76	207.6	207.49	208.59	208.14	208.78	206.99	208.48	207.03	210.36	209.38	212.55	208.24	208.19	210.33	208.92	207.55	207.01	205.92	203.96	208.89	207.73	208.37	209.29	210.39	207.42	209.15	208.07	206.83	208.51	208.41	208.94	209.18	205.04
209.13	206.98	210.72	209.76	204.49	209.67	210.31	210.61	207.56	211.61	209	209.99	209.39	208.26	206.6	209.91	207.91	206.18	208.43	209.79	209.78	208.26	212.86	210.62	208.47	211.82	208.63	209.77	213.89	208.94	210.02	210.69	208.79	206.7	209.28	205.05	208.61	210.6	207.98	209.53	207.24	206.35	210.58	210.56	210.95	210.8	208.58	207.49	208.28	208.23
206.69	211.72	205.31	204.9	207.19	206.92	208.95	207.58	207.23	207.9	208.27	209.54	207.53	210.76	206.42	206.9	208.13	208.96	210.46	210.17	208.16	205.87	208.92	207.85	208.93	209.94	211.41	209.58	207.23	211.13	207.53	206.22	204.97	208.41	208.62	208.41	211.11	207.64	212.02	210.62	208.96	207.9	206.37	211.32	208.15	210.8	210.29	206.89	208.38	206.07
202.31	202.02	203.35	202.06	202.31	203.25	201.32	199.73	201.05	198.57	203.58	200.9	201.06	202.27	201.9	204.63	203.13	200.17	203.63	201.95	201.29	202.09	200.08	203.33	202.9	203.29	200.08	204.57	201.3	203.19	203.84	202.29	201.27	201.8	203.74	201.34	201.59	202.55	203.5	201.02	201.49	198.62	203.55	202.55	201.47	206.55	203.84	203.14	200.35	201.06
207.6	206.04	210.16	210.24	209.18	208.39	208.39	206.76	203.73	210.34	207.08	204.9	206.64	205.67	206.89	210.81	209.43	209.79	206.17	205.39	210.3	209.35	205.25	208.13	208.16	210.23	208.24	207.91	208.39	211.85	209.5	210.66	207.55	208.85	208.14	208.92	209.93	208.94	211.02	207.73	210.58	208.9	205.45	207.52	210.03	209.74	210.21	208.86	206.92	206.36
217.97	218.72	216.61	219.59	218.48	216.51	218.19	217.2	217.71	217.91	216.87	218.27	220.89	218.69	220.02	217.52	216.88	216.39	215.73	219.55	217.85	218.62	218.32	217.74	219.88	218.81	218.54	217.87	219.64	218.52	214.56	217.31	219.69	214.19	215.27	219.63	214.84	219.46	218.92	217.48	221.79	217.05	216.41	218.31	218.18	215.3	218.45	215.93	218.5	216.75
200.74	200.87	199.08	201.45	200.99	200.6	203.41	200.5	204.08	202.86	205.59	201.64	200.43	201.07	204.74	201.67	203.29	198.51	199.79	201.29	200.82	200.86	200.95	201.63	197.31	200.22	203.36	203.81	201.71	202.31	200.55	202.25	200.13	197.56	200.31	202.19	202.6	199.93	202.12	199.94	197.94	203.83	207.1	203.62	201.43	200.51	199.14	201.18	201.65	199.29
205.92	202.81	203.9	200.34	204.44	205.01	205.28	206.24	203.61	206.15	201.99	203.28	202.83	202.31	203.02	202.49	201.44	204.2	204.76	205.18	204.77	202.8	204.68	201.79	203.26	204.99	201.6	204.89	203.57	203.19	206	205.95	202.71	203.16	201.68	204.68	200.77	206.27	202.67	203.67	205.79	204.79	204.35	201.55	204.37	204.23	204.2	202.65	200.55	200.96
200.22	198.2	201.57	199.03	199.08	200.77	201.71	198.07	199.65	202.64	202.03	199.68	198.82	198.58	200.28	200.47	201.58	198.39	199.96	201.17	200.09	200.69	203.31	202.69	201.42	201.01	200.1	202.25	199.91	198.24	200.13	201.72	199.81	199.67	201.07	199.64	198.2	197.64	198.51	202.87	201.71	202.92	199.16	199.82	197.06	196.62	199.81	198.41	198.23	198.5
215.87	216	218.5	219.36	214.78	220.26	220.68	216.18	213.22	218.66	216.04	218.85	216.78	219.03	215.74	216.79	219.49	217.05	215	215.88	216.76	216.28	217.25	218.25	216.28	214.35	217.1	217.41	219.93	215.42	215.34	219.49	217.04	218.16	215.19	217.69	212.73	215.01	215.4	216.58	219.74	214.72	219.29	212.38	215.41	215.86	217.43	217.74	216.85	216.87
205.84	207.15	210.47	208.7	211.03	208.46	206.75	206.88	206.41	206.1	206.36	209.46	203.99	207.77	208.1	206.57	207.06	207.17	207.4	208.87	206.13	207.33	208.03	206.19	206.93	208.27	208.22	208.21	204.07	209.41	207.24	208.73	209.68	207.15	209.01	208.31	209.47	208.05	210.07	208.07	207.96	210.43	208.94	208.1	206.01	207.34	208.13	209.9	206.11	205.57
204.01	202.09	203.6	205.24	206.14	200.87	202.03	199.57	202.39	204.29	201.14	202.92	203.92	200.72	203.02	202.45	200.19	200.79	206.47	200.8	202.83	204.18	200.4	199.57	203.52	201.2	204.04	203.73	202.73	205.42	201.38	199.57	201.01	201	201.6	201.81	204.27	202.51	202.79	199.74	203.69	198.83	202.41	202.11	202.98	198.82	204.6	200.52	206.47	204.32
197.88	198.83	198.45	200.99	198.68	203.56	199.07	199.13	197.87	197.82	199.19	199.86	200.53	201.43	198.19	197.05	203.4	201.39	200.11	201.54	197.36	199.35	199.32	198.42	201.84	198.71	201.73	196.89	198.93	202.69	203.84	198.91	198.56	202.38	195.77	200.18	201.38	199.3	197.58	196.81	195.96	200.55	201.2	199.82	199.41	196.58	198.73	197.24	197.95	199.3
215.95	216.92	217.83	215.03	213.55	219.58	217.06	219.73	216.26	219.71	215.29	214.49	217.78	218.7	216.94	217.58	218.43	219.3	218.09	217.59	216.3	215.07	215.71	219.45	215.13	214.68	218.09	215.8	216.14	218.03	214.18	215.92	217.51	220.44	213.87	216.59	219.11	216.03	218.29	215.16	218.22	216.42	217.54	221.25	217.29	215.58	216.54	218.17	216.06	217.25
201.93	201.18	200.17	200.27	202.62	200.23	203.13	202.75	199.4	200.74	201.44	199.67	203.96	198.97	200.61	202.42	200.44	199.78	202.46	198.53	202.58	200.89	204.97	201.17	202.09	200.87	200.95	201.59	199.86	202.45	200.01	202.41	199.05	201.1	203.86	199.41	201.55	200.81	199.74	200.02	199.19	202.31	201.68	198.68	199.5	201.26	202.11	200.18	199.37	200.8
207.54	210.36	207.85	210.79	210.16	207.4	209.01	209.2	207.67	207.53	210.07	209.74	209.82	207.91	210.66	211.08	207.08	208.27	212.06	209.2	207.71	207.67	210.65	206.44	209.29	208.64	210.73	209.29	208.35	209.36	207.36	208.49	210.55	208.2	209.41	209.33	209.68	208.52	211.48	207.4	209.8	210.97	210.31	208.61	208.7	208.32	207.12	206.45	211.03	208.11
198.97	200.22	199.53	199.13	199.45	199.45	199.36	201.72	201.4	201.65	200.9	198.8	200.95	198.78	197.09	201.04	201.42	200.64	202.02	201.17	199.9	202.43	202.03	199.87	202.54	199.82	201.21	199.83	200.18	200.5	199.25	197.98	198.03	202.2	200.94	198.76	198.62	200.18	197.34	198.91	200.5	199.41	198.41	201.68	201.01	200.94	199.68	198.71	198.34	198.45
203.44	204.01	204.97	204.57	202.65	201.46	204.05	204.01	205.53	205.22	206.96	205.5	199.18	206.17	206.16	204.84	205.43	205.09	202.06	199.4	200.83	205.48	205.38	203.21	202.81	202.83	205.73	206.32	205.11	205.58	202.56	206.66	203.23	204.25	202.54	201.41	203.71	202.12	203.57	207.41	203.3	202.36	205.28	201.7	205.02	206.63	204.44	200.1	203.05	203.09
218.56	217	218.3	216.75	220.25	217.86	217.93	215.29	217.03	216.98	219.07	215.47	218.34	218.8	219.94	218.19	218.37	216.93	219.19	217.98	220.63	216.19	217.32	216.91	219.26	214.13	216.78	216.7	218.8	217.24	214.16	217.22	216.66	217.25	217.92	217.91	220	218.15	218.62	216.04	218.65	219.9	219.28	219.9	217.5	216.81	218.05	219.8	221.13	215.23
210.46	211.25	209.24	212.55	211.04	213.72	211.55	215.88	210.31	213.14	211.83	214.22	211.3	212.14	210.53	209.86	209.35	212.59	212.74	210.39	210.96	211.97	212.19	211.08	212.46	212.3	213.02	208.97	212.6	208.42	210.07	211.92	212.56	210.48	212.69	212.51	213.12	210.85	213.12	212.63	213.35	211.28	213.02	209.39	209.65	211.32	215.29	209.47	210.03	212.68
217.54	215.54	214.95	217.67	215.35	213.81	217.19	220.93	215.56	215.63	213.29	217.46	217.52	214.75	219.17	218.44	214.34	215.7	217.12	214.76	213.96	221.18	216.55	216.81	216.62	221.76	217.11	217	219.61	216.26	217.26	215.67	217.79	217.91	217.82	217.07	216.88	218.62	216.33	216.77	218.32	216.78	216.17	216.79	219.49	214.78	218.49	214.33	217.29	215.16
211.08	208.3	212.88	209.41	210.12	210.27	213.28	210.58	209.71	213.63	214.88	209.71	214.97	212.25	215.89	209.75	211.77	209.29	210.64	210.82	214.32	212.09	214.07	209.43	212.83	210.96	214.14	213.07	213.08	213.44	210.52	211.02	213.56	212.58	212.39	211.74	210.09	212.8	212.4	211.65	211.76	210.16	210.92	209.63	211.2	212.78	210.37	209.92	213.77	211.24
210.1	208.23	205.61	208.59	211.35	208.78	208.78	206.87	211.27	210.59	210.69	205.68	210.66	210.16	205.94	209.03	209.95	206.22	207.07	207.68	209.58	208.2	209.21	208.02	207.31	208.44	210.55	210.13	208.23	208.18	211.66	208.21	207.46	209.32	207.12	209.63	209.4	208.89	210.38	209.31	210.37	211.18	209.9	209.78	209.38	207.22	208.36	208.2	209.08	207.65
210.56	212.03	213.73	208.96	211.34	209.71	210.16	211.95	212.38	211.31	211.73	210.7	212.76	213.48	209.81	212.7	212.42	211.17	211.76	212.94	212.7	213.19	209.04	210.05	212.41	210.26	211.39	210.74	208.34	209.79	210.17	213.73	211.35	210.42	209.83	211.92	211.46	212.67	211.62	210.84	211.65	210.97	213.34	209.53	212.61	210.93	210.59	209.33	213.79	211.67
205.1	210.15	209.23	210.96	206.33	207.64	208.54	206.66	209.71	206.75	209.81	207.96	205.19	207.54	211.04	204.36	210.41	208.36	209.86	210.82	207.67	208.13	207.93	208.79	205.67	207.37	208.23	208.2	205.42	211.58	207.71	206.89	208.77	208.46	209.95	208.71	208.18	207.88	204.18	209.32	210.58	209.66	207.53	208.29	207.74	212.63	209.52	207.71	209.12	204.82
209.11	209.15	209.67	205.99	209.59	209.93	208.34	209.61	207.83	208.05	209.19	206.11	207.94	208.74	208.04	207.63	210.77	207.51	205.33	207.86	208.48	207	206.69	208.52	210.94	208.32	210.38	208.61	209.8	208	208.75	206.66	209.04	209.4	211.44	208.42	211.08	208.85	205.19	208.18	206.58	208.78	210.06	205.02	211.95	208.06	208.34	205.3	207.95	210.37
208.56	207.89	208.24	211.6	211.61	211.51	206.34	210.25	207.37	209.94	208.8	207.47	209.17	207.57	209.22	206.54	207.52	211.17	209.5	208.45	208.9	210.58	207.75	206.25	211.76	210.55	209.74	209.71	208.41	210.98	209.52	211.68	208.05	209.49	209.42	211.88	210.61	208.38	209.6	208.98	209.92	205.86	210.97	211.29	209.05	208.4	206.82	210.37	208.13	211.63
199.85	201.29	201.19	200.08	200.78	199.94	200	199.71	199	201.88	200.1	203.06	199.78	202.27	201.8	203.29	200.3	202.17	200.51	201.6	199.63	201.05	196.98	200.88	200.54	203.04	198.05	200.11	205.28	201.09	202.09	198.15	199.09	199.63	200.55	201.84	199.24	201.33	200.06	198.47	199.09	197.24	203.67	201.38	200.07	198.48	200.62	198.48	205.06	196.46
213.78	214.99	213.18	211.65	211.44	212.01	213.6	218.5	217.07	215.84	210.51	212.7	216.52	217.55	217.6	214.74	211.13	211.92	213.4	214.3	214.35	213.03	212.52	210.39	214.52	213.24	213.8	214.57	210.83	214.78	213.33	218.26	211.92	214.48	214.82	213.33	213.12	214.36	214.37	215.45	214.53	211.75	214.05	212.59	211.74	213.04	212.61	215.18	216.1	211.17
208.28	212.34	210.42	213.45	214.15	210.79	209.82	213.08	209.85	211.17	209.11	210.76	212.09	211.71	210.74	213.07	212.29	212.69	211.83	211.3	210.56	211.94	210.66	214.82	213.46	213.38	214.35	211.27	210.13	211.55	215.32	213.68	213.11	210.02	211.18	210.23	211.45	210.83	209.35	213.21	210.74	214.37	209.41	215.13	213.69	211.49	210.21	213.12	212.57	211.4
213.73	215.79	209.48	209.1	213.87	210.64	212.37	214.5	210.1	211.68	209.87	211.16	211.56	214.28	211.62	209.2	213.29	211.74	211.68	209.21	212.95	210.74	211.26	213.91	210.23	209.78	212.83	212.62	209.49	210.57	213.58	213.54	213.48	207.67	208.99	212.35	211.1	211.98	213.27	212.51	211.13	210.88	214.63	210.97	212.47	209.52	215.6	212.89	210.03	214.89
210.57	210.63	208.34	211.57	209.25	211.66	205.54	208.63	206.8	209.95	208.98	207.83	207.66	205.22	207.63	208.86	212.12	208.28	208.48	209.86	209.81	209.42	208.86	211.45	211.48	206.65	208.33	211.33	209.58	209.54	208.72	208.62	204.8	210.32	211.13	206.72	208.77	209.27	208.72	209.68	212.17	206.47	211.93	212.43	212.66	207.63	210.26	209.34	208.39	207.55
207.61	205.32	208.57	205.91	207.69	206.6	205.57	204.64	205.85	207.98	203.95	205.94	207.69	204.13	207.01	210.81	207.86	207.12	203.86	204.5	206.68	204.57	206.49	206.1	206.45	209.45	204	206.53	205.81	205.69	209.09	208.02	206.02	205.64	205.96	205.38	208.41	203.69	206.24	208.23	207.88	203.94	207.54	208.11	206.29	206.45	207.38	205.69	206.78	205.97
212.32	204.73	206.36	207.38	204.65	207.51	207.05	205.48	206.75	207.19	208.8	211.09	208.3	209.37	206.24	206.11	209.19	208.87	208.26	209.48	206.73	205.55	209.45	208.79	206.47	213.65	207.94	207.48	206.62	206.38	206.98	205.48	205.2	205.59	205.68	206.17	210.24	206.93	209.73	209.36	206.08	208.19	208.6	209.65	207.07	206.39	208.07	208.1	206.12	208.96
215.53	216.65	215.59	214.42	217.99	219.34	217.02	218.07	217.39	215.06	216.74	218.35	216.28	219.93	219.6	216.45	216.44	215.58	217.06	214.92	216.51	216.38	219.47	216.59	216.01	213.73	216.93	215.6	215.49	216.79	217.91	217.71	218.12	220.71	215.35	214.82	214	216.86	218.04	218.06	215.91	217.7	217.94	216.89	220.69	217.1	214.52	219.01	215.7	215.23
210.25	209.85	207.45	210.5	209.5	209.92	207.47	208.09	210.88	208.43	208.84	208.01	209.93	207.08	208.69	206.08	209.4	211.4	211.82	208.61	211.19	208.08	210.9	213.48	210.62	209.92	208.73	208.96	207.57	211.04	208.79	209.19	207.95	211.86	206.82	204.6	209.83	207.15	209.19	206.93	208.94	210.63	211.55	210.66	209.35	207.27	207.51	207.62	211.11	209.47
206.42	203.55	205.34	206.31	208.77	205.82	207.96	202.84	202.84	208.48	203.32	206.7	201.88	207.86	206.1	207.2	203.53	205.29	206.07	203.87	205.54	207.11	205.25	205.59	208.75	204.14	205.38	204.3	204.67	208.88	208.06	202.68	205.31	205.72	204.2	206.63	207.66	207.25	206.7	205.08	205.6	206.01	206.97	205.57	205.8	204.52	203.24	205.65	201.6	205.34
215.3	212.56	211.36	215.07	211.3	211.84	210.59	210.26	212.06	211.88	209.71	212.69	210.94	211.61	212.29	209.71	213.01	212.67	211.93	212.7	209.9	211.38	211.43	211.18	214.16	214.22	211.76	214.19	211.57	210.66	214.54	212.91	209.9	212.52	214.01	211.66	210.72	213.6	209.91	211.58	209.4	213.56	214.32	211.55	211.18	212.18	208.55	212.53	212.31	212.46
202.57	201.24	203.24	202.3	201.51	202.27	200.32	202.94	205.41	199.84	203.81	204.33	202.71	204.05	207.88	205.24	203.71	199.53	203.2	202.96	201.2	201.95	204.18	199.95	203.94	203.5	202.06	206.38	204.59	203.41	204.58	203.36	202.45	202.21	205.51	204.75	202.63	202.2	201.76	201.34	206.3	203.24	205.95	203.65	204.04	204.26	203.38	203.89	206.7	204.16
201.88	201.91	202.51	200.09	202.06	200.1	199.93	201.08	200.01	201.25	200.25	196.46	203.24	202.08	199.32	201.4	200.55	200.46	201.88	202.35	198.3	199.9	202.13	200.1	200.32	203.95	201.22	203.74	199.85	200.56	203.35	200.77	200.47	203.4	203.08	201.82	200.55	202.77	203.54	200.68	199.44	198.22	202.92	200.09	203.3	201.2	202.82	202.09	202.04	201.55
201.59	201.87	201.12	202.18	198.92	199.55	201.02	202	200.29	200.24	198.53	199.95	198.22	199.69	200.35	199.81	201.34	198.99	200.24	199.39	200.69	199.2	205.07	204.15	200.85	196.96	197.8	198.35	198.83	201.92	201.99	201.29	199.96	202.82	197.64	199.85	199.14	202.94	200.86	200.5	202.53	201.78	200.24	198.84	200.59	199.68	194.06	198.87	197.82	199.1
209.96	207.85	209.18	212.36	206.9	209.11	207.22	209.08	210.45	212.86	206.98	210.27	207.15	207.71	209.46	207.21	208.86	210.88	206.76	210.87	206.67	205.66	208.23	208.81	212.75	210.45	208.69	207.23	210.3	207.59	209.85	206.92	207.75	208.41	208.18	207.31	207.94	210.84	209.2	208.3	211.31	208.48	210.86	206.68	211.47	208.63	209.1	207.05	210.16	209.97
202.82	203.99	202.01	205.01	205.05	201.88	204.98	205.97	205.81	204.66	207.76	205.79	206.52	205.46	207.3	202.1	202.07	203.85	204.18	203.33	203.2	203.38	203.6	205.33	202.07	208.9	203.71	206.58	202.94	204	206.98	204.13	203.83	205.99	206.49	206.54	202.65	204.59	207.35	206.89	204.59	205.78	205.59	203.9	205.21	204.77	205.68	202.14	207.33	203.16
204.7	206.16	203.45	205.54	201.17	203.89	202.92	205.07	203.08	201.55	207.36	202.95	203.65	203.96	207.03	204.03	204.11	203.88	205.76	202.06	204.32	202.33	202.07	203.69	205.19	207.35	204.63	203.13	199.23	203.45	205.49	206.13	202.05	206.13	204.84	205.97	206.59	204.31	204.77	203.81	204.65	203.01	205.18	202.83	206.09	203.94	203.58	201.58	204.22	204.3
196.9	198.33	199.09	202.51	197.5	199.58	198.75	201.72	199.63	201.08	198.32	199.06	199.1	199.42	196.19	200.28	199.43	201.2	198.3	200.3	198.38	200.31	199.52	199.92	201.22	200.36	199.37	198.68	197.39	196.27	201.11	197.8	196.96	202.16	203.31	197.72	201.74	198.58	200.05	201.64	198.34	195.61	196.7	201	199.21	201.47	203.69	197.52	201.95	199.17
212.7	212.77	211.72	211.77	216.66	212.63	213.38	213.31	209.22	209.66	213.04	210.97	212.84	210.88	212.27	211.24	213.75	212.26	213.09	212.28	212.96	212.82	213.35	213.78	211.02	213.01	213.64	214.81	211.04	210.7	209.87	212.21	208.52	210.47	213.44	210.91	213.11	215.29	211.65	212.98	213.3	212.54	212.22	212.4	212.25	208.92	211.02	213.03	212.61	212.58
207.31	205.91	204.18	204.07	208.5	208.36	208.99	209.55	209.82	206.54	204.33	210.62	205.89	206.93	207.83	209.27	204.69	207.72	206.24	206.67	209.25	211.13	208.13	206.8	208.89	209.55	207.32	205.66	207.8	204.21	211.58	206.21	208.41	204.94	206.29	204.98	210.14	209.61	207.78	208.03	207.06	203.87	207.9	205.44	206.47	210.45	206.3	209.11	209.86	208.89
203.1	202.87	202.98	202.16	203.57	201.86	202.04	201.29	201.39	202.93	201.96	204.04	202.49	202.6	204.51	204.36	201.18	203.21	204.19	203.31	202.4	199.6	201.69	201.68	202.23	198.68	203.53	201.38	204.28	204.38	205.04	204.18	201.59	202.07	202.67	202.19	201.81	207.23	201.09	204.62	200.69	204.18	202.43	202.92	201.3	203.58	200.38	201.12	203.15	203.31
207.03	204.46	206.54	207.1	206.71	201.75	204.62	205.91	202.61	205.05	204.1	203.2	204.24	205.95	203.02	203.21	205.4	205.22	206.36	207.11	203.62	203.96	205.56	206.15	205.02	207.51	204.35	207.14	203.38	204.91	206.08	203.96	202.68	201.2	206.12	203.63	208.17	208.37	208.32	205.55	202.49	206.99	201.3	207.47	206.43	205.03	203.77	206.13	204.83	207.01
202.13	201.89	206.43	201.77	205.94	207.18	206.39	205.67	207.31	205.33	205.15	202.98	203.82	203.44	204.24	204.6	203.25	206.15	203.72	206.51	203.23	202.15	207.2	203.1	204.37	203.28	206	205.18	203.68	203.41	205.97	207.2	203.71	206.21	203.49	205.17	205.8	205.11	207.23	205.92	206.92	203.57	204.02	203.35	203.29	204.54	204.19	204.63	204.7	206.49
207.02	210.06	205.97	206	206.09	208.29	207.43	208.41	205.98	204.44	207.07	205.14	204.65	206.71	206.28	206.53	205.1	207.08	205.94	203.72	207.17	208.27	207.85	206.31	205.02	205.98	207.76	204.24	203.17	206.41	206.42	206.6	207.03	208.69	206.94	206.25	207.49	205.95	208.36	208.38	205.58	206.06	207.59	208.61	204.82	209.12	207.69	207.73	204.59	209.32
216.35	214.37	221.18	219.23	216.92	218.23	215.43	219.05	215.56	218.47	217.42	219.01	217.03	215.88	218.03	217.58	216.37	218.42	215.47	214.7	216.25	220.13	217.98	218.03	219.48	216.94	214.22	217.6	217.01	217.46	216.7	217.62	216.34	220.24	213.11	218.59	216.38	216.85	216.76	217.72	219.57	219.39	215.76	218.66	216.66	216.74	218.25	219.1	217.36	219.77
198.8	200.01	199.07	196.46	200.92	201.6	198.49	196.48	200.55	197.28	198.43	204.77	203.12	197.43	202.88	201.05	200.02	199.87	199.01	196.38	200.96	202.03	199.71	201.58	198.89	200.99	200.36	199.55	197.71	202.14	203.56	198.52	201.99	202.64	194	194.1	201.08	200.89	196.25	200.27	197.74	201.09	200.42	201.82	199.69	201.3	199.82	199.75	197.84	198.78
215.29	217.81	217.26	214.99	216.78	220.32	220.68	219.13	217.76	218.94	219.27	219.4	218.04	216.37	219.11	217.4	217.59	215.65	218.25	220.71	218.53	217.66	220.41	214.19	216.72	217.66	215.41	220.9	219.76	219.65	219.63	219.16	218.12	216.97	218.22	215.63	218.19	218.95	217.43	218.31	213.52	215.43	216.7	217.98	216.01	219.06	213.34	215.39	216.7	217
204.31	203.95	204.03	203.96	207.31	202.94	203.96	200.89	203.68	204.54	204.11	203.77	204.31	204.91	202.98	206.36	203.36	204.87	204.58	202.4	203.4	201.8	203.7	206.36	203.67	204.77	207.72	202.11	206.55	204.87	203.24	206.38	202.97	201.9	204.52	203.84	201.99	202.11	205.24	200.99	202.32	202.89	204.1	203.19	206.05	204.51	203.86	203.11	204.34	206.66
212.84	208.41	210.29	214.84	215.8	212.11	215.42	212.47	211.26	209.16	210.31	209.74	215.42	211.68	211.45	212.05	215.99	210.86	213.2	213.51	215.48	212.89	212.64	210.19	211.02	215.61	211.07	212.57	214.45	210.96	211.37	214.43	211.78	210.95	214.55	210.72	210.7	210.91	215.04	209.97	214.4	214.22	211.73	212.53	212	214.92	212.15	211.85	211.34	212.67
210.94	209.27	208.82	208.92	209.71	207.89	208.81	207.74	209.28	207.88	210.09	210.03	207.06	207.93	208.36	207.32	208.05	205.05	210.8	208.14	208.46	206.87	207.12	207.9	207.1	211.38	206.83	207.08	206.44	211.16	208.94	207.18	209.53	209.04	207.33	212.76	210.31	209.62	206.18	211.22	209.72	208.49	207.86	211.07	206.43	209.53	206.12	209.67	207.23	210.36
213.98	215.73	215.29	216.43	214.95	216.58	215.73	211.24	213.43	214.39	215.64	212.88	210.92	213.71	212.68	213.81	215.52	212.27	216.23	213.14	210.37	213.68	213.94	215.31	211.89	211.71	214.48	216.73	216.86	214.81	213.99	213.96	212.59	214.46	211.62	212.21	216.52	215.83	212.47	215.66	215.95	214.52	215.19	211.21	211.18	213.89	212.15	212.74	210.98	215.31
206.12	203.94	207.36	204.32	206.76	206.61	204.53	202.71	204.82	205.91	206.12	200.6	207.47	204.56	202.55	204.16	205.98	202.44	206.81	206.09	203.57	206.07	204.45	205.73	203.31	205.22	205.16	206.09	202.84	204.52	206.98	205.02	208.8	206.85	207.71	201.61	203.9	208.08	206.69	204.04	209.71	206.57	206.69	207.34	204.78	207.49	204.3	207.63	204.66	200.28
202.52	200.42	201.52	201.29	203.9	199.55	202.11	196.91	203.7	199.37	203.89	201.71	200.88	202.37	199.7	201.28	201.17	200.67	201.46	200.28	199.51	203.27	200.18	199.63	199.69	199.96	201.53	198.14	204.54	199.19	202.46	205.42	203.04	202.89	201.74	200.09	202.37	200.51	203.61	202.46	202.93	200.54	202.83	200.63	202.35	202.54	202.23	197.49	201.91	201.79
200.99	204.84	201.85	200.05	202.75	202.59	203.47	202.65	202.07	203.19	205.69	201.15	205.43	202.74	200.63	202.83	205.12	199.54	207.02	203.19	203.03	203.04	203.92	203.89	201.25	204.72	202.43	202.91	202.78	207.31	206.27	204.56	202.73	203.59	203.44	203.75	201.95	204.75	201.72	200.55	201.68	204.15	199.96	202.03	199.39	206.02	201.53	205.7	206.22	201.32
220.38	218.07	218.21	217.06	214.82	217.8	217.47	216.5	217.86	216.49	217.27	214.46	218.34	216.89	217.75	215.29	219.21	216.22	216.96	217.35	217.47	214.56	216.28	215.11	217.66	219.87	216.47	212.61	215.55	218.31	216.84	217.81	211.64	218.16	217.99	216.28	215.13	213.45	220.56	216.39	216.04	215.37	217.65	216.73	216.97	217.9	218.89	215.44	216.93	217.35
203.63	203.92	202.19	202.06	201.93	202.68	207.47	205.12	203.26	205.05	204.59	205.6	203.53	205.36	205.15	204.44	201.56	204.51	204.24	205.33	203.19	202.53	206.12	200.7	204.1	203.12	202.35	201.85	204.3	203.3	202.35	205.58	204.33	201.54	200.51	203.45	202.57	202.71	203	204.49	204.46	204.75	205.37	205.64	203.82	204.38	205.33	203.6	202.03	204.19
206.51	208.13	206.77	208.15	207.45	208.21	207.17	202.38	209.11	205.65	207.09	206.41	208.73	206.71	207.3	204.2	207.97	210.48	206.65	207.98	206.49	209.66	206.33	213.19	209.95	205.4	210.21	210.7	210.77	204.64	209.41	208.32	206.9	209.4	210.74	206.68	208.31	208.82	207.36	207.7	210.64	208.55	208.66	205.42	208.04	204.06	206.07	207.1	210.54	208.45
205.29	201.99	204.11	203.65	201.05	202.76	201.76	202.08	206.58	202.12	204.56	204.11	203.36	202.79	205.99	203.79	207.88	201.79	205.55	203.92	206.68	204.12	200.83	206.44	200.6	204.21	206.01	202.94	205.79	204.78	202.73	200.83	200.56	209.58	203.53	206.81	202.41	206.23	202.11	205.12	205.23	201.43	204.7	203.23	204.27	203.11	205.73	204.68	205.43	202.55
208.95	210.23	208.59	210.01	206.87	208.82	209.23	211.49	211.49	209.11	209.12	208.1	210.07	209.13	210.82	209.68	209.45	210.72	208.43	207.37	210.51	208.77	209.82	208.46	207.48	207.64	205.35	210.5	209.55	209.56	210.33	208.79	208.01	209.43	206.07	210.68	209.21	207.97	210.6	207.37	212.23	206.61	206.82	208.17	208.53	210.46	209.59	208.39	210.26	206.74
208.56	213.05	213.48	211.45	210.83	210.05	208.55	208.81	212.04	212.64	213.55	213.65	210.61	213.66	213.05	212.51	213.37	213.22	209.57	209.45	208.85	213.93	212.05	210.17	210.76	209.17	212.57	212.23	207.86	213.08	212.72	208.37	212.44	211.72	211.25	209.24	209.43	212.92	212.03	211.25	210.58	210.01	214.34	212.94	210.79	210.09	212.03	208.3	210.38	210.79
204.82	205.81	203.4	204.72	208.01	200.84	207.34	204.25	204.44	201.23	200.57	205.21	203.44	208.02	202.03	204.81	204.41	205.57	204.3	202.75	200.99	201.74	203.59	204.44	202.29	202.58	203.81	205.47	202.49	202.77	205.29	202.04	203.21	203	205.77	206.2	202.21	205.48	201.71	201.76	205.05	202.22	203.41	204.22	203.16	206.02	203.74	202.87	202.01	203.31
209.67	209.61	208	209.47	205.44	206.93	206.03	208.14	208.19	206.81	207.74	205.85	207.17	207.9	209.47	206.94	209.45	204.67	205.56	205.23	206.31	205.76	206.45	208.2	209.82	208.72	206.3	207.57	206.53	207.14	210.74	206.99	205.09	205.23	205.97	206.02	208.34	207.92	207.26	210.71	207.54	209.86	204.84	206.62	205.29	208.54	207.65	207.24	204.11	208.29
208.89	208.77	209.76	207.83	210	209.46	211.35	206.44	207.85	210.29	208.16	208.94	210.71	208.38	208.02	209.94	208.43	212.27	207.72	206.43	207.1	209.13	207.21	206.93	211.31	208.14	208.06	207.64	207.24	210.38	209.8	207.64	208.98	208.16	209.53	205.94	203.91	211.53	211.14	209.13	204.04	209.66	209.5	209.41	209.41	206.85	210.6	208.39	207.16	208.99
205.93	209.87	206.83	208.23	205.5	208.4	205.91	209.1	206.38	210.34	205.85	207.95	209.65	209.36	210.67	208.29	209.29	208.58	210.34	210.07	208.86	208	206.46	210.97	208.3	208.56	209.52	208.91	207.3	205.72	209.86	208.36	208.47	208.07	209.06	206.98	210.72	207.38	208.85	206.29	210.17	207.15	207.38	207.54	208.05	211.03	207.74	210.14	205.36	206.99
201.83	200.73	203.79	201.91	200.53	201.1	200.51	201.11	205.76	203.82	204.17	203.67	202.86	204.84	204.41	201.49	203.49	199.49	201.94	203.79	201.04	200.01	201.71	202.04	203.22	200.81	201.19	203.3	202.85	200.92	202.69	202.39	202.36	200.59	202.06	204.74	204.32	201.37	202.27	201.77	203.07	201.75	204.02	201.61	201.3	202.51	204.07	202.75	201.17	198.85
197.2	198.2	195.41	197.73	200.66	200.49	200.58	201.05	196.52	197.12	195.76	199.1	197.83	195.4	201.25	199.07	198.62	197.01	198.54	200.67	197.81	199.34	197.13	197.07	197.42	196.48	198.03	200.73	198.86	196.81	198.52	196.33	195.32	198.65	198.85	195.32	197.27	199.38	197.64	196.92	200.15	198.66	200.89	196.82	197.02	199.94	198.32	198.22	196.44	198.78
206.5	205.61	202.3	207.39	206.76	203.85	203.92	206.32	201.76	206.79	207.61	203.47	205.5	202.19	202.73	202.38	205.69	204.67	202.4	203.97	208.61	202.77	204.84	206.96	205.5	202.3	203.91	208.31	203.18	204.43	203.39	208.31	207.05	204.47	204.97	205.71	205.58	205.86	204.76	204.84	202.95	204.24	204.71	204.85	203.24	203.95	204.12	203.68	203.91	205.01
204.94	204.07	204.29	205.04	202.93	206.86	203.13	201.38	202.25	202.57	205.34	207.58	204.51	203.91	203.35	205.52	204.74	201.34	203.25	204.23	204.52	204.61	202.55	205.49	204.16	205.04	204.16	202.24	203.36	207.25	204.7	202.38	202.78	202.16	206.46	205.84	204.81	202.21	205.09	202.6	203.33	203.86	205.09	204	202.45	199.91	206.02	207.23	204.46	201.01
209.6	211	210.88	210.63	210.78	207.61	208.73	209.69	209.57	213.69	211.34	207.06	209.77	212.49	212.51	210.28	212.77	210.55	211.27	209.67	214.09	208.7	212.44	214.69	210.39	210.27	210.86	212.04	213.78	209.78	212.17	214.6	213.36	207.1	211.43	212.78	211.07	211.34	213.41	213.14	211.16	214.03	212.24	210.75	213.68	212.95	211.13	212.22	213.93	209.45
210.97	211.92	211.14	212.35	216.49	213.23	213.07	213.74	214.8	211.64	213.07	210.2	210.2	209.61	213.11	211.32	212.89	208.59	210.72	212.53	211.04	213.21	213.27	212.46	209.65	210.72	210.74	211.62	208.86	212.96	211.22	211.31	211.79	213.72	213.49	211.56	209.39	211.55	214.37	212.18	209.48	209.3	211.07	209.66	210.35	215.66	211.82	211.95	211.63	210.03
210.79	209.18	210.27	206.52	211.99	208.87	213.85	209.62	212.64	211.99	211.99	211.79	211.13	210.1	214.04	209.37	210.18	209.35	211.86	212.78	209.28	209.43	211.69	210.13	210.9	206.57	207.57	209.49	212.58	211.63	209.66	208.89	208.04	209.06	209.64	211.4	207.41	208.67	207.03	209.21	208.63	210.3	210.28	210.92	209.42	209.58	209.44	209.88	209.73	209.39
199.2	199	198.38	200.61	201.75	199.19	196.01	202.2	200.83	198.98	201.88	199.9	198.47	201.16	202	200.44	200.84	200.63	201.83	200.39	198.97	202.2	198.42	202.56	198.24	201.21	199.82	196.93	200.84	200.14	201.66	200.39	199.8	199.59	200.73	200.29	198.25	200.45	200.89	198.9	199.38	200.11	199.94	199.33	200.19	202.94	199.77	196.87	201.03	198.89
200.08	198.91	198.13	198.96	200.5	199.29	197.66	199.6	198.19	200.08	196.42	200.12	198.69	198.89	196.9	202.81	196.82	202.49	198.58	199.84	201.66	198.02	200.26	198.37	200.52	196.49	201.9	198.25	202.45	196.51	198.19	203.39	199.97	197.9	200.77	199.58	200.23	201.58	201.26	200.13	197.55	196.73	200.94	199.53	200.81	196.67	197.65	199.89	199.19	200.76
200.5	198.93	197.59	199.36	199.78	199.16	201.14	203.68	201.41	198.41	198.69	200.18	200.8	197.34	197.35	200.51	198.51	201.64	199.86	198.63	201.64	200.97	197.54	199.69	199.84	199.95	200.23	201.38	202.29	196.58	198.05	198.01	197.75	197.31	199.24	199.96	199	198.18	199.81	199.02	198.54	198.23	198.71	201.86	199.13	200.05	201.58	196.79	199.46	199.04
201.86	199.4	202.28	198.96	202.08	200.56	199.12	200.46	199.28	200.66	202.71	200.72	201.5	202.05	201.49	204.57	201.11	199.94	197.92	201.16	201.82	200.55	201.35	199.16	201.22	201.45	200.75	202.07	200.7	200.59	202.97	203.36	201.64	203.43	206.06	199.21	199.51	202.05	200.41	199	198.86	198.35	201.23	199.42	203.82	200.72	198.06	201.47	199.34	201.43
200.74	200.07	199.48	198.34	197.63	199.45	200.43	198.69	199.59	196.65	198.91	198.67	196.87	198.62	200.06	198.57	200.06	199.18	199.63	199.45	199.97	201.18	198.94	199.68	198.4	204.37	201.63	201.31	200.24	196.61	200.2	199.08	200.71	202.44	200.85	198.76	200.54	202.8	198.31	199.83	201.16	201.98	197.19	199.99	198.1	200.31	199.33	198.06	200.42	199.6
195.4	192.62	195.24	194.05	193.09	195.51	195.59	194.08	196.86	193.38	195.8	194.35	194.23	194.68	195.91	196.29	193.97	191.35	194.62	192.4	192.25	190.17	196.13	191.64	193.47	196.92	196.53	196.75	193.45	193.33	194.07	194.53	192.29	195.67	194.89	194.37	191.26	196.74	196.44	192.54	194.6	195.5	192.4	191.45	193.67	193.14	194.77	196.63	196.84	194.1
203.37	205.05	200.63	199.24	199.28	200.89	197.31	200.51	199.5	200.75	201.08	198.94	196.7	203.7	198.94	201.08	200.14	198.95	202.66	201.94	201.22	200.43	196.73	201.78	199.87	199.61	200.59	199.93	200.12	201.54	199.61	202.12	201.98	200.61	202.01	203.21	202.36	202.69	203.04	198.99	199.23	199.77	201.2	197.84	202.42	199.35	204.49	198.84	197.42	199.84
202.41	206.77	206.77	209.05	207.76	208.33	207.39	206.03	206.2	207.76	208.13	209.09	209.47	208.73	206.68	207.56	207.8	211.01	205.47	205.87	208.09	207.71	206.1	209.89	206.16	207.81	208.07	211.41	207.29	207.35	204.34	210.73	208.35	211.82	206.21	206.43	207.97	207.69	206	204.24	208.53	210.13	207.73	206.46	206.01	201.23	207.08	206.93	206.48	207.31
199.83	195.85	200.45	200.3	199.61	198.15	202.28	200.62	200.87	201.46	199.78	202	202.46	202.75	199.88	200.63	202.11	198.81	198.02	200.69	201.41	203.17	197.86	198.15	199.53	199.97	196.56	199.35	198.53	198.5	198.78	201.02	200.02	200.57	198	203.46	204.32	200.21	204.01	202.98	200.26	203.26	202.69	202.84	196.67	199.7	201.12	198.76	202.55	200.68
217.53	217.86	219.82	214.27	216.82	218.34	215.86	214.02	217.6	215.27	217.09	218.16	218.75	216.49	216.66	217.05	215.9	217.21	218.61	219.12	219.2	218.19	218.28	219.1	213.78	218.24	219.13	216.68	218.82	215.14	214.51	216.34	216.29	216.97	217.44	215.33	214.14	216.33	216.04	218.82	217.98	214.66	214.96	216.11	218.11	219.7	215.02	216.33	217.12	216.65
222.53	218.99	220.33	216.01	218.64	219.38	214.91	216.3	220.85	215.99	217.47	217.5	215.99	216.14	220.57	219.85	218.13	218.81	217.4	216.42	220.02	217.82	219.22	214.7	216.98	220.06	217.82	216.6	220.73	219.9	219.21	217.29	219.27	218.65	220.75	217.02	215.34	216.96	218.32	219.33	219.47	218.17	217.33	217.85	221.74	220.46	216.44	216.81	217.88	217.53
197.16	192.85	196.77	194.29	191.78	197.12	195.93	194.64	194.23	197.64	190.23	195.81	197.65	193.71	197.59	195.2	195.98	199.38	199.03	194.62	193.09	194.28	195.26	194.58	194.5	196.03	196.9	198.33	195.69	195.68	194.34	192.65	192.78	197.09	198.56	192	193.29	197.19	195.88	197.1	193.44	193.3	195.43	195.52	196.9	194.02	195.93	197.14	193.28	192.98
203.82	202.61	202.95	202.87	201.3	203.39	202.28	199.38	201.24	198.17	199.25	200.54	202.17	203.31	200.92	200.53	201.77	203.43	204.23	201.36	204.55	200.59	202.33	202.32	203.89	202.95	200.05	206.35	201.71	203.11	204.47	204.53	204.18	202.22	202.43	204.37	202.76	204.52	200.23	203.12	202.79	202.1	200.35	204.6	202.57	202.82	203.76	203.73	204.92	204.75
213.83	213.41	212.94	209.62	210.3	213.83	212.93	214.26	210.66	212.57	210.45	212.83	214.15	211.86	214.21	213.27	213.43	210.99	213.53	215.31	213.64	213.18	211.18	212.95	214.86	212.74	210.58	215.13	212.55	215.05	216.14	214.18	216.19	215.73	210.83	211.87	214.19	213.26	210.74	211.15	213.03	214.85	213.38	213.96	216.66	213.81	212.72	211.63	211.05	214.44
212.92	213.41	212.65	208.86	212.51	214.3	214.29	213.21	212.8	210.73	212.54	209.15	211.94	215.14	213.69	212.46	212.02	213.43	212.6	211.97	213.37	213.39	213.97	212.11	213.14	214.12	213.19	211.47	213.56	213.64	210.56	212.8	212.14	212.63	212.49	214.51	210.87	213.73	214.46	213.11	213.17	214.8	214.7	210.58	212.76	215.15	213.92	212.71	213.28	210.89
214.86	209.87	215.12	213.09	213.63	209.25	213.02	211.29	212.93	212	211.81	215.4	212.72	212.21	216.24	212.77	214.44	215.68	209.53	212.61	214.01	215.52	214.04	211.16	213.73	213.24	214.15	209.14	214.29	215.51	210.8	212.05	214.22	215.12	208.34	212.98	213.12	214.46	213.12	209.84	215.36	215.06	210.61	212.2	212.19	214.4	214.5	213.86	215.13	214.43
209.1	211.7	214.18	215.47	212.14	214.44	215	212.49	212.08	211.03	211.86	211.1	214.72	211.32	209.93	213.71	215.77	212.39	213.66	211.29	214.69	213.73	215.4	210.5	212.66	213.07	213.36	211.32	208.38	209.91	215.06	215.8	213.29	213.51	211.69	211.24	214	209.62	215.66	214.45	212.58	211.17	213.89	213.89	210.64	214.75	213.58	213.15	211.86	212.92
196.96	200.57	196.39	202.37	198.99	200.08	201.45	198.76	196.32	198.33	196.87	199.33	199.74	204.01	202.67	200.69	198.29	200.2	199.64	199.08	200.63	196.88	200.99	197.95	204.21	201.81	199.24	198.04	199.48	200.51	199.15	198.74	199.22	199.85	200.87	197.36	197.07	200.56	197.06	199.06	200.76	199.63	196.67	197.22	198.87	197.66	198.53	198.94	200.4	198.53
207.14	206.19	203.15	204.77	202.96	204.43	204.23	200.81	199.65	204.94	205.31	204.02	205.99	204.76	204.89	205.81	200.8	203.52	203.07	204.5	203.44	205.86	203.65	206.22	201.07	202.53	205.25	202.87	202.97	207.61	204.13	201.79	202.52	203.99	203.29	204.3	200.23	203.77	201.33	204.18	203.35	203.2	203.73	207.89	204.47	204.81	201.43	201.26	204.43	204.54
210.57	209.36	206.3	206.56	207.76	210.12	208.07	211.06	207.26	210.18	208.59	210.39	208.18	211.38	208.55	209.76	210.76	210.83	207.63	208.35	211.65	207.91	211.65	209.97	208.25	208.65	209.46	212.53	207.4	208.43	208.77	209.19	208.17	209.95	208.43	211.36	210.1	209.65	210.03	210.18	210.12	211.34	209.16	209.41	212.55	208.03	211.36	209.53	209.16	206.28
207.09	206.37	207.27	208.53	205.31	209.04	211.31	207.46	207.68	208.9	208.19	211.13	208.69	206.44	209.65	205.28	206.58	210.31	206.06	206.16	210.64	211.02	209.87	208.34	202.6	208.26	205.42	207.89	208.13	208.56	208.19	208.74	209.74	208.81	206.24	209.01	206.04	206.65	204.37	207.92	208.62	206.81	207.8	208.14	206.73	211.6	209.75	208.24	206.1	208.27
201.51	200.38	203.51	203.38	201.15	203.45	198.28	196.27	204.92	199.34	201.6	199.56	200.85	200.11	201.96	199.82	202.8	201.91	201.99	202.83	202.69	200.17	201.1	204.49	201.72	200.59	201.13	201.96	200.1	201.94	204.51	198.76	202.55	201.13	198.78	200.61	199.05	199.12	198.84	200.97	202.91	203.73	204.17	199.07	201.91	201.26	200.73	200.29	201.55	198.49
211.05	209.28	212.45	210.43	212.19	211.92	212.01	214.14	210.15	213.33	209.61	211	214.87	207.75	215.32	208.95	208.51	212.67	213.24	210.54	212.06	211.54	209.24	207.71	209.61	211.62	211.7	208.68	210.39	211.64	210.52	209.11	213.71	212.96	213.35	209.77	210.68	212.86	212.68	212.21	209.07	210.17	212.44	207.78	212.47	213.57	212.64	209.15	211.35	211.23
203.3	201.44	203.33	201.71	203.59	203.7	201.44	199.77	203.58	203.74	203.88	206.96	200.52	204.67	203.11	205.18	202.86	205.48	203.15	204.21	206.26	199.24	201.88	199.65	203.84	201.61	202.31	202.09	204.93	205.61	202.37	203.2	205.73	203.69	206.44	202.44	201.65	203.13	201.97	200.04	202.64	201.94	202.36	204.19	202.14	201.34	199.79	201.38	205.53	202.15
199.88	198.98	198.53	200.91	203.14	203.55	198.91	202.84	200.34	197.7	199.06	201.87	195.81	200.44	197.71	201.19	198.94	198.52	197.13	202.43	198.57	202.91	199.65	198	201.61	195.06	196.71	199.09	199.97	198.59	200.71	199.98	199	199.27	199.88	198.15	198.99	198.61	200.14	198.13	201.75	198.67	201.13	197.99	193.51	196.56	198.86	198.81	197.75	198.03
202.9	199.1	198	202.92	200.72	200.13	203.39	200.86	202.42	200.87	202.77	198.67	199.53	203.02	199.67	202.11	199.96	199.23	204.82	201.47	201.94	199.54	203.45	198.64	201.47	201.4	202.71	203.33	200.59	202.37	200.37	201.87	199.07	201.21	201.51	202.68	200.81	201.43	200.01	200.98	201.26	198.96	201.33	201.6	203.73	200.2	202.04	199.75	201.51	200.25
208.88	207.55	208.7	208.43	206.65	208.18	212.32	208.29	208.14	210.23	206.76	206.89	210.02	206.38	209.6	209.58	205.84	206.63	209.23	206.5	207.9	211.94	209.92	209.88	208.55	210.49	207.57	207.98	208.58	205.22	207.03	207.79	206.97	205.55	209.44	209.82	208.32	206.2	202	207.79	209.35	203.21	208.46	207.26	210.99	208.63	206.95	210.14	205.37	209.83
211.17	209.85	209.78	214.92	209.12	215.81	212.11	213.27	211.67	210.6	212.51	211.03	215.27	210.11	214.47	212.06	211.51	211.05	214.55	212.46	212.96	213.98	214.77	213.45	209.75	214.22	212.36	212.22	212.4	212.87	215.76	211.84	213.36	214.59	214.33	215.12	212.17	213.06	212.13	211.71	210.98	214.36	212.08	212.26	214.24	209.86	214.56	213.13	212.23	211.97
212.39	213.57	212.22	208.88	212.95	212.17	214.09	214.33	213.17	211.78	213.86	215.74	211.31	213.04	209.65	212.65	210.7	211.77	215.99	211.94	211.44	212.54	208.75	209.38	210.72	212.82	209.99	212.42	212.91	211.44	212.83	213.66	212.89	210.76	211.09	210.74	213.38	212.29	215.39	209.75	211.93	212	212.83	212.22	210.06	210.55	212.13	208.77	211.37	209.92
212.34	208.79	206.29	207.71	208.41	209.16	209.73	209.6	210.54	210.04	209.69	209.32	208.29	209.23	209.37	209.17	209.23	211.63	204.51	205.57	210.37	209.8	213.69	205.01	212.46	206.49	213.07	207.15	208.6	209.55	208.9	210.03	209.17	206.31	209.05	210.15	211	209.61	209.64	209.86	209.85	210.42	210.84	206.62	208.74	208.45	206.8	210.87	213.31	212.06
204.98	210.05	210.74	212.28	210.99	211.8	209.53	208.86	212.63	212.74	209.68	207.31	208.05	207.67	208.46	208.87	209.57	210.95	208.96	206.8	209.99	211.22	209.91	209.45	206.33	208.72	208.65	211.24	209.05	208.64	208.2	205.39	205.64	210.82	213.79	210.26	210.9	208.32	209.74	209.59	211.73	208.55	210.78	207.81	208.85	211.65	209.03	208.61	211.38	207.91
216.84	217.16	219.53	215.54	215.54	215.34	218.92	217.94	214.69	217.82	217.07	212.48	217.78	219.36	213.26	212.52	217.48	217.09	217.36	215.11	216.88	215.72	215.09	219	215.77	216.49	216.49	219.11	214.73	218.89	215.28	216.28	219.23	217.54	216.27	216.88	218.19	213.92	216.8	216.57	218.14	217.18	214.77	217.89	216.17	220.95	217.15	213.5	218.73	216.96
209.99	211.71	211.07	211.46	210.15	210.65	209.93	212.02	209.05	209.7	211.33	207.6	208.44	210.1	208.26	208.44	208.13	212.12	210.33	209.39	208.08	208.03	209.26	209.21	209.24	207.24	208.71	213.7	208.83	208.95	209.61	210.11	206.87	205.62	207.9	207.69	210.51	209.78	208.31	212.77	207.12	209.21	208.84	209.95	210.02	211.74	212.11	208.93	211.94	208.16
217.24	216.76	217.74	215.03	214.42	217.68	218.03	220.16	216.67	215.72	218.43	217.97	217.69	214.57	215.51	218.05	217.22	217.37	218.59	214.58	214.49	217.59	218.53	215.55	214.04	219.2	215.96	217.3	218.55	212.88	219.5	216.75	216.07	213.29	220.31	214.65	217.79	214.15	216.23	217.66	214.85	216.38	216.59	216.56	219.06	217.3	213.54	215.25	215.57	218.41
210.61	210.48	207.09	208.42	206.32	212.13	206.98	209.46	206.69	205.06	207.42	209.54	209.21	209.65	207.7	207.91	208.78	208.29	207.79	211.49	210.54	208.26	208.23	209.17	210.55	207.08	207.95	209.85	208.75	209.49	209.67	210.55	206.07	208.23	212.39	210.79	209.01	210.66	208.52	206.22	210.04	207.35	207.08	208.76	205.38	207.42	209.34	206.89	207.17	207.08
196.04	203.51	198.91	198.91	198.69	201.61	202.61	201.28	203.32	201.22	201.76	200.06	201.97	201.05	196.55	198.49	202.61	200.81	199.89	203.11	199.82	199.86	203.67	201.36	200.55	200.89	201.49	199.64	198.27	200.55	198.52	201.67	200.83	201.13	203.03	204.25	200.62	203.24	197.26	202.05	199.2	201.34	201.96	197.8	198.26	200.9	198.11	199.74	200.75	200.16
205.31	205.53	205.35	206.25	201.91	205.28	201.64	204.87	207.14	208.28	205.02	207.35	201.88	205.5	205.88	205.25	203.31	206.14	206.69	201.25	207.26	206.01	205.45	205.14	205.77	204.59	204.58	204.8	204.26	204.97	206.35	206.35	208.19	206.65	206.15	208.44	202.81	205.2	202.77	204.67	203.31	206.28	207.43	207.96	206.36	206.84	203.99	203.71	204.7	209.13
211.62	213.29	208.91	207.6	210.36	210.48	211.62	213.49	213.24	212.43	209.75	209.03	213.61	213.51	212.86	208.14	212.71	211.21	210.5	213.31	209.93	211.12	209.24	208.9	208.81	211.24	210.37	208.17	210.39	214.86	215.33	210.26	212.86	213.26	212.56	209.84	212.49	209.42	209.82	213.23	210.75	213.23	212.86	211.56	212.09	211.02	213.69	210.89	211.71	212.71
201.6	206.47	203.47	201.83	203.41	203.52	205.71	202.96	204.55	203.38	206.32	206.06	203.89	205.74	206.05	206.59	206.12	203.69	202.76	209.68	204.46	205.21	203.82	202.72	207.23	203.27	203.43	206.36	206.9	201.73	207.28	208.1	204.24	204.68	204.69	201.36	207.23	207.82	207.72	201.81	203.92	204.82	202.69	202.58	206.69	203.67	207.24	203.79	204.48	203.45
208.42	207.6	205.14	206.28	210.02	211.6	207.01	211.68	210.73	209.14	209.19	207.49	208.77	204.9	206.41	207.56	210.49	209.06	207.91	207.25	211.17	208.12	208.58	209.12	207.05	207.37	209.32	208.11	207.18	207.81	206.11	209.36	210.08	208.34	208.38	208.73	206.44	206.41	209	209.56	209.14	206.97	209.12	212.35	210.94	208.87	210.13	208	209.09	207.76
200.83	203.59	198.61	199.58	198.28	199.98	200.94	197.11	197.73	199.74	200.46	199.88	199.09	202.73	201.33	202.18	204.71	201.7	199.5	202.15	199.32	199.04	198.68	200.02	197.98	199.11	201.27	202.38	203.67	200.59	200.02	200.19	199.24	198.31	200.36	200.57	199.96	202.84	197.31	199.08	200.68	199.33	204.51	199.31	199.19	201.82	200.16	199.23	200.12	199.85
210.67	208.38	208.74	210.34	206.6	210.62	208.38	209.68	205.59	207.29	208.36	207.54	207.35	209.62	211.59	207.22	209.94	208.24	205.9	211.53	208.07	207.03	209.66	207.99	207.62	209.7	208.23	209.09	210.97	207.83	208.6	207.31	209.83	206.1	209.47	209.92	208.34	207.62	210.13	211.86	209.45	208.75	207.74	209.52	210.29	210.85	207.8	208.63	208	205.66
202.47	200.73	200.57	202.71	205.92	200.17	204.2	201.81	203.08	203.77	202.48	204.63	203.47	199.09	202.38	206.06	204.96	206.26	207.94	203.89	202.62	204.17	201.67	203.64	205.32	202.98	205.24	206.63	200.39	205.81	201.63	204.92	202.22	205.09	203.59	204.76	204.18	202.27	202.23	210.56	205.72	206.1	202.95	205.83	205.92	203.07	202.48	205.04	206.82	205.05
218.49	220.4	217.5	217.12	219.08	216.04	221.34	214.47	217.77	216.84	214.92	216.63	218.47	218.41	216.33	216.63	217.39	219.81	218.68	219.91	219.26	213.58	218.85	218.24	219.1	217.05	216.47	218.06	217.77	219.78	222.32	219.99	217.56	216.11	221.73	219.14	222.06	216.78	220.44	218.06	216.71	217.86	218.06	215.97	218.34	218.04	217.13	215.41	217.97	219.89
208.86	209.18	206.43	210.31	206.8	209.67	204.67	206.95	206.57	209.09	208.07	208.07	208.04	212.06	207.73	206.76	209.96	205.89	212.58	209.17	207.49	211.87	207.78	208.37	209.18	206.07	209.67	208.05	212.16	208.47	210.99	210.45	211.26	207.69	208.12	208.53	209.41	206.1	207.69	209.43	208.33	211.27	207.22	209.68	210.72	204.71	208.08	209.01	208.93	207.97
212.09	212.63	218.34	216.44	212.29	210.23	210.47	210.62	213.94	212.42	213.23	208.16	212.47	210.65	212.65	209.87	215.07	213.03	210.62	209.9	210.27	215.51	211.49	211.6	212.78	213.03	211.22	210.78	213.14	211.94	212.05	210.3	209.43	213.2	213.56	208.6	211.39	212.62	214.05	212.99	213.48	214.68	211.78	207.88	209.74	211.4	213.27	212.14	217.14	212.49
208.37	209.84	208.8	209.07	207.81	211.11	210.66	211.08	208.12	207.42	207.51	208.03	207.65	209.86	206.85	211.48	211.43	208.42	208	204.69	209.09	209.59	213.65	212.99	209.59	210.23	208.55	211.86	208.91	206.26	213.3	206.57	209.34	210.98	212.49	207.57	208.34	204.39	208.01	207.91	206.64	206.46	206.64	205.7	207.62	210.11	211.45	209.81	208.52	209.22
205.31	202.07	204.06	203.77	205.14	204.8	202.73	204.57	204.55	205.76	206.75	204.18	204.17	202.77	202.44	202.26	206.74	205.96	203.91	206.96	203.96	207.78	205.8	208.24	206.68	206.04	204.93	204.24	204.51	203.98	204.2	203.94	207.04	207.23	204.94	206.01	205.75	204.5	205.92	206.02	204.59	202.07	205.75	206.81	202.26	204.47	204.28	200.83	203.45	203.56
202.52	198.71	202.87	198.73	203.36	203.91	202.34	200.62	203.61	201.09	201.87	201.65	203.62	204.97	201.71	201.13	200.1	199.5	199.55	204.41	203.3	202.34	201.69	203.44	201.97	204.2	203.51	202.26	198.8	201.47	200.41	200.34	202.37	202.99	205.15	201.32	201.51	199.39	201.03	203.01	202.93	204.59	202.56	201.75	198.65	201.19	202.16	204.77	199.32	203.45
212.32	210.52	212.08	210.77	211.05	216.45	210.04	209.19	215.22	210.76	211.25	212.58	211.87	211.44	208.6	214.68	213.38	212.48	213.58	212.95	210.56	213.7	211.05	214.91	211.69	215.03	213.59	213.55	213.13	210.82	217.64	212.21	211.04	213.61	214.61	216.51	207.21	216.07	211.56	211.1	211.59	213.61	213.48	212.6	214.88	211.62	209.65	214.68	212.21	213.78
210.66	211.42	212.54	213.43	211.45	212.13	212.07	210.12	209.57	207.92	212.59	210.64	210.29	209.58	211.88	211.42	212.16	211.35	209.41	210.63	212.85	210.49	208.74	212.86	211.46	212.48	213.02	212.83	209.42	211.6	211.64	212.94	211.56	210.82	210.92	210.94	212.68	215.74	209.13	211.13	210.91	207.34	211.51	208.73	213.23	211.51	211.6	210.28	209.26	212.01
208.69	206.29	205.89	204.72	205.27	205.29	203.24	207.59	206.73	208.24	201.72	206.34	206	203.83	203.99	203.85	209.45	206.53	206.34	205.21	207.76	207.32	204.21	204.4	208.02	206.61	206.3	206.82	208.22	206.15	205.71	204.98	203.6	206.7	203.87	205.04	209.29	207.86	204.94	206.36	203.53	204.91	209.94	203.87	205.48	204.98	206.78	204.63	206.33	205.65
205.03	208.88	206.38	206.35	210.8	207.67	204.92	205.75	205.77	204.15	206.18	207.84	208.14	206.31	206.71	205.42	210.01	206.65	209.14	208.18	207.42	206.39	209.62	208.11	205.23	208.32	208.44	207.09	208.38	208.92	207.01	210.23	207.7	206.25	205.58	209.12	205.67	207.69	206.68	208.44	209.93	205.88	202.62	207.75	207.83	209.45	210.19	207.19	207.74	208.43
208.39	204.8	204.27	210.67	207.48	205.43	203.92	206.8	206.29	201.68	208.81	204.48	206.1	205.6	205.12	203.56	207.09	203.36	202.93	205.4	206.49	205.37	207.08	206.53	206.67	206.01	206.06	203.19	205.89	205.41	206.8	206.38	204.15	205.52	206.1	203.02	208.58	204	209.74	202.71	205.31	205.78	204.36	207.64	207.12	205.72	203.83	207.27	205.22	207.82
209.39	207.72	209.5	207.56	207.57	209.23	208.73	211.9	209.18	211.7	210.38	208.92	207.81	208.5	208.86	210.73	209.17	209.35	211.8	210.22	211.9	209.31	210.29	206.34	210.1	209.73	209.53	211.53	211.82	212.18	205.26	208.41	207.89	208.6	208.26	206.69	207.75	210.33	208.35	207.65	209.41	207.38	209.94	208.27	207.28	205.52	205.64	210.15	210.38	210.58
208.97	210.63	204.33	208.63	208.29	211.28	209.31	209.59	207.71	211.65	208.09	208.05	212.18	208.88	211.1	211.38	209.9	209.76	210.45	206.97	211.17	210.73	208.34	208.9	207.4	206.72	208.83	206.49	205.96	205.63	210.09	208.79	205.63	206.11	211.51	210.83	207.75	210.23	208.73	206.56	209.51	208.96	209.11	207.33	209.67	208.56	207.65	207.59	208.24	208.91
200.31	201.82	198.2	201.16	201.24	201.6	199.72	198.42	199.68	200.11	200.28	202.64	201.16	199.62	197.09	199.89	199.06	196.79	204.23	200.03	198.51	200.72	197.41	202.53	199.2	200.16	199.99	202.24	201.25	202.43	200.09	198.29	199.02	201.69	198.53	200.41	198.92	198.85	199.6	201.51	201.92	198.6	202.33	199.49	201.3	198.39	200.18	198.26	202.97	202.12
209.55	213.02	213.5	210.97	214.61	209.89	212.99	210.67	207.81	214.01	212.23	211.67	212.39	209.21	210.49	210.19	212.61	215.27	212.31	211.67	214.54	213.68	209.35	211.87	211.5	214.07	215.4	213.09	213.22	212.2	211.61	211.59	212.73	210.17	213.38	212.47	212.64	210.73	210.63	211.08	210.4	211.19	210.3	210.35	211	210.72	211.52	212.13	208.26	210.22
203.77	203.89	203.59	197.7	199.62	200.8	198.2	200.14	202.76	201.53	201.02	199.96	203.36	201.14	200.67	200.45	201.28	200.98	197.51	203.62	202.75	201.12	203.83	201.67	199.81	201.61	199.28	199.74	201.5	201.88	202.36	202.61	199.55	202.11	200.94	199.95	199.8	203.23	200.14	200.51	203.07	198.08	201.93	203.36	198.01	202.91	199.44	201.47	201.01	202.32
220.53	219.35	216.45	217.41	216.45	214.96	215.1	219.79	214.7	217.56	215.45	218.34	214.06	217.93	216.66	218.55	215.44	218.67	216.15	216.54	216.73	215.01	222.17	217.83	220.24	217.86	218.12	219.63	220.44	218.86	213.67	211.47	217.17	214.78	216.59	217.39	215.44	218.7	218.11	215.2	217.77	215.97	218.74	216.63	219.9	215.57	215.77	216.82	219.48	219.65
197.47	200.7	198.32	200.38	197.62	199.58	198.01	196.79	199.38	201.2	198.93	194.38	200.06	200.48	198.61	202	200.3	199.11	198.72	199.38	198.64	195.92	198.73	198.3	199.3	199.77	198.63	198.93	200.69	198.09	199.08	199.03	199.27	198.34	199.3	199.64	201.77	199.5	198.88	199.44	202.69	202.87	199.01	198.11	199.9	197.54	197.43	198.75	199.51	197.34
202.35	204.56	204.57	203.52	205.4	205.02	202.02	203.34	204.23	205.9	206.94	201.83	204.87	203.44	201.86	201.91	202.52	200.99	203.5	206.38	201.47	204.53	201.68	207.54	200.04	204.37	203.56	201.45	203.65	202.31	203.69	205.64	204.5	202.87	204.21	204.39	204.61	203.23	204.02	205.86	206.18	203.65	205.74	203.96	205.66	205.37	204.24	202.49	202.75	203.63
217.04	217.42	221.88	219.28	217.23	217.45	219.01	217.61	214.47	216.2	215.83	218.32	219.32	216.53	217.6	217.21	220.5	216.61	218.35	217.08	216.65	216.6	218.05	219.26	217.72	218.83	217.15	218.14	218.19	217.39	216.6	217.97	220.11	216.26	218.52	220.86	216.09	219.88	215.03	214.12	216.02	220.23	215.59	218.22	216.27	218.3	214.96	217.8	220.95	218.12
211.48	210.19	213.34	213.2	210.29	215.64	211.52	211.04	210.72	211.6	210.83	210.68	211.46	208.63	212.57	208.58	213.33	211.6	210.86	212.8	212.84	211.62	212.41	209.88	212.26	213.06	208.36	211.03	211.57	212.15	211.88	211.13	212.29	213.36	211.06	211.48	211.81	208.28	213.68	214.14	214.71	211.26	212.85	210.35	212.88	211.01	213.51	213.17	210.43	213.62
208.21	206.92	205.03	204.9	206.37	204.58	207.24	206.03	208.8	204.81	208.03	207.11	205.82	205.88	204.4	205.29	205.57	204.32	207.66	202.15	205.66	205.98	208.02	207.4	205.41	206.64	205.68	207.48	204.95	204.34	205.22	207.72	205.77	206.17	204.94	205.24	205.89	204.43	207.56	204.69	208.49	207.03	204.58	206.29	205.13	206.34	203.86	203.29	206.19	205.11
[truncated: 150 more columns]
