# Supplementary material for: Genetic dissection of main and epistatic effects of QTL based on augmented triple test cross design
Source: PLoS One. 2017 Dec 14;12(12):e0189054. doi: 10.1371/journal.pone.0189054 (PMC5730204; doi:10.1371/journal.pone.0189054)
Supplement: S6 Supporting Information — (ZIP) [file pone.0189054.s006.zip › z1_1100_0.8_10.csv]

204.33	205.01	203.09	202.9	204.2	204.68	203.82	203.17	202.81	203.13	202.41	204.55	202.83	204.43	203.98	203.32	203.97	203.89	204.49	203.69	204.3	204.09	204.71	203.06	204.84	203.73	202.93	201.63	204.25	204.31	204.13	204.08	203.87	203.67	203.41	202.85	203.82	203.51	203.48	203.78	203.82	202.89	204.2	202.81	204.33	204.31	203.97	203.36	202.63	204.05
212.86	211.34	211.57	212.52	211.71	212.37	211.96	212.04	211.9	211.1	211.83	211.4	212.11	212.85	211.58	211.68	211.28	211.29	212.57	212.46	212.5	211.59	213.34	211.14	211.98	213.22	212.36	212.62	211.13	210.86	213.06	212.99	213.19	212.37	211.81	212.09	212.94	211.29	212.04	210.97	212.52	212.14	212.21	212.65	212.85	211.56	213.53	212.9	212.55	213.41
202.51	203.89	202.9	203.77	203.73	204.56	201.46	203.3	202.05	203.31	202.8	202.87	204.43	202.37	201.97	202.45	202.15	203.27	202.82	203.58	203.78	203.29	204.82	202.59	202.21	203.59	203.58	203.54	202.78	203.32	204	204.04	204.22	203.15	203.1	203.65	204.02	202.76	204.42	204.41	202.96	203.45	204.6	202.34	203.45	202.86	203.18	204.23	203.21	203.24
209.77	208.15	209.99	209.9	208.66	208.76	209.59	209.52	210.21	209.25	209.28	209.99	209.77	210.26	209.24	211.3	207.86	208.89	210.51	209.17	207.86	210.21	209.83	209.53	210.71	209.26	208.88	209.74	209.71	210.73	209.82	209.76	209.93	210.75	208.87	210.11	209.1	210.22	210.23	209.44	209.78	209.88	209.96	209.64	210.27	210.18	210.58	209.95	209.55	208.54
201.9	202.34	202.68	202.31	201.97	202.25	203.06	202.88	202.61	201.42	202.42	202.09	203.04	202.55	202.26	201.84	202.62	201.87	202.31	201.77	202.57	202.17	202.79	202.48	201.64	202.15	202.31	202.9	201.79	203.64	202.67	202.52	201.88	203.69	202.9	202.57	202.6	202.72	202.79	202.13	202.82	203.17	202.98	203.05	202.63	203.12	202.95	202.35	202.64	202.98
203.24	203.71	203.23	204.18	203.33	203.73	203.6	202.73	204.3	203.15	204.19	204.62	204.05	203.93	203.15	202.9	202.43	203.31	203.37	203.76	204.3	202.81	203.47	204.41	204.18	203.44	202.99	203.26	204	203.36	204.4	204.15	203.84	203.66	203.07	203.21	204.53	203.67	202.85	203.6	203.57	204.38	204.06	203.22	204.78	203.92	204.31	203.8	203.74	203.16
209.35	209.9	208.76	208.88	207.94	209.05	208.68	209.82	207.7	208.05	208.48	209.56	208.18	208.45	208.6	208.88	208.57	209.66	210.29	208.13	209.61	208.92	208.53	208.15	209.59	208.65	209.2	209.27	208.62	208.23	208.16	208.78	209.02	209.5	208.56	208.87	208.57	208.79	207.88	208.47	208.22	209.52	209.09	208.83	207.37	209.01	209.46	209.11	209.32	208.9
208.95	208.74	210.39	208.75	208.4	207.97	208.47	209.4	209.55	208.42	208.85	208.39	208.83	208.9	208.75	208.62	207.74	209.88	209.9	209.14	208.43	209.08	208.33	209.06	208.34	208.09	208.31	208.6	207.99	208.13	207.64	207.29	208.04	208.49	209.47	210.02	209.89	209.88	209.48	209.29	208.75	208.51	209.1	208.49	208.43	208.73	209.57	208.5	209.03	207.52
202.99	201.41	202.14	202.2	202.59	201.45	203.23	202.12	201.87	202.28	202.93	201.59	203.38	200.83	202.09	201.95	202.02	202.69	203.17	201.95	202.69	202.42	202.43	202.88	202.54	201.66	201.87	202.31	201.74	202.3	202.73	202.94	202.81	202.34	202.5	202.63	200.1	202.22	203.12	202.36	202.65	202.29	202.71	202.68	201.2	202.35	203.01	202.37	203.26	201.55
213.12	213.16	213.29	212.25	214.27	211.77	211.95	211.43	213.36	214.15	212.67	213.51	213.48	213.25	213.19	212.08	212.79	213.18	212.38	212.91	213.79	212.65	212.93	213.43	213.22	213.16	212.19	212	213.32	213.48	213.59	213.28	213.06	213.71	213.55	213.34	212.01	212.21	213.04	213.15	213.29	212.62	213.6	211.96	213.65	213	213.48	212.73	212.56	212.61
212.82	212.53	213.61	211.7	213.49	213.5	212.83	212.33	212.65	212.55	213.7	212.33	212.83	213.11	213.76	212.56	212.87	213.77	212.62	213.74	213.56	213.45	212.2	213.04	214.06	212.56	212.57	212.94	212.43	211.91	214.16	213.73	212.04	214.12	212.58	213.39	213.01	212.94	211.79	213.18	213.54	213.28	214.63	212.55	212.78	211.86	214.24	212.77	213.12	213.29
210.81	211.62	210.49	211.02	212.28	211.42	211.67	211.82	210.81	212.52	212.27	211.87	211.84	210.29	212.23	211.71	211.82	211.14	211.99	211.63	211.62	211.87	212.82	212.46	210.25	212.33	211.52	212.33	211.48	211.88	210.59	211.35	211.94	211.91	211.25	210.67	211.81	210.95	210.94	211.33	211.46	211.15	212.51	209.96	212.61	211.88	212.92	211.68	211.18	211.74
217.21	216.24	217.73	217.74	216.79	215.81	217.23	216.75	215.95	217.27	217.01	217.25	216.55	217.06	216.18	217.04	217.04	217.3	216.72	217.41	216.01	217.05	216.6	217.77	216.43	216.86	216.92	217.79	216.26	216.98	217.37	217.24	217.21	216.64	217.57	216.48	216.56	218.17	217.49	217.32	217.01	217.27	215.45	216.79	216.94	216	217.73	216.87	216.89	217.36
211.7	211.93	211.92	210.71	211.32	211.78	211.26	211.69	211.58	211.06	212.15	212.05	212.38	211.43	211.17	210.85	211.67	211.94	210.66	210.71	212.26	212.44	211.85	212.75	212.32	212.37	211.42	211.78	212.53	211.34	210.49	211.82	211.68	211.39	211.65	211.56	211.41	211.39	212.11	211.4	211.26	211.77	211.14	211.45	211.61	211.89	212.03	210.82	213.87	211.73
197.87	199.38	199.58	199.79	198.95	198.12	200.35	197.25	199.73	199.63	199.59	198.9	199.75	199.07	198.54	199.74	199.32	198.23	198.26	198.4	199.42	199.09	198.2	199.32	199.39	199.26	198.7	198.78	198.68	199.16	198.57	198.26	200.2	199.05	199.06	199.35	198.87	198.87	197.42	198.66	198.23	197.99	198.84	198.36	199.65	198.7	199.23	198.28	198.47	199.01
214.31	213.99	213.36	212.49	213.09	213.95	214.3	213.46	213.71	214.33	212.97	214.21	214.05	213.26	214.42	213.27	214.32	213.68	213.42	212.57	214.05	214.31	213.1	213.97	214.1	214.61	214.28	214.42	215.31	213.78	214.05	213.73	213.85	212.49	214.55	214.83	213.46	213.57	213.84	214.77	213.4	213.44	212.79	214.09	213.12	213.93	214	213.65	213.03	214.21
213.05	213.2	212.56	212.9	214.09	214.28	212.66	213.56	212.85	212.36	213.51	212.55	213.31	212.36	213.81	213.78	213.26	213.1	213.91	213.06	213.39	213.56	212.92	212.96	212.91	212.76	213.23	213.31	213.52	213.79	213.83	212.98	212.54	213.18	212.93	213.58	213.06	213.64	214.46	214.11	213.25	211.85	213.49	213.59	213.53	213.21	212.53	212.33	213.38	213.87
212.33	212.47	211.1	211.68	211.98	212.09	211.55	210.76	211.83	211.66	211.87	211.44	211.6	211.66	211.83	212.31	211.86	211.52	212.07	211.12	212.89	211.72	212.35	211.27	212.52	211.91	212.4	210.77	211.61	212.09	211.4	211.73	212.83	212.51	211.24	212.52	211.63	211.44	211.73	212.26	211.34	211.96	211.31	211	211.17	211.18	211.55	212.15	212.38	212.26
217.55	217.45	216.85	217.48	216.82	217.55	216.87	216.19	216.84	216.22	216.99	216.59	217.52	216.98	216.77	217.26	216.97	216.44	216.79	217.09	217.06	217.1	215.89	216.97	216.88	217.59	217.66	216.07	217.25	215.38	217.12	216.86	216.82	216.25	216.8	217.65	216.1	217.04	217.16	216.78	216.6	217.2	217.56	216.08	216.5	218.38	216.88	218.27	218.13	217.36
211.83	211.59	210.71	212.02	212.16	212.23	210.73	211.51	212.56	211.55	211	212.1	212.04	211.21	211.84	211.34	212.09	212.99	212.29	212.39	211.74	210.67	211.95	212.55	211.2	211.92	212.04	211.33	212.02	212.25	212.23	211.24	212.15	212.24	211.49	212.1	211.23	212.82	211.34	211.58	212.55	211.83	211.08	211.81	211.33	212.26	210.74	212.37	211.38	212.39
200.04	201.25	200.17	200.17	201.11	200.29	199.84	200.22	200.66	200.39	201.83	201.82	200.58	201.44	201.09	201.72	199.76	200.15	199.91	199.89	200.5	200.22	200.86	201.1	201.28	200.99	199.86	199.83	200.21	201.84	200.07	200.22	199.97	200.8	199.16	200.55	200.38	200.91	201.09	200.87	200.76	200.21	199.11	199.88	201.3	199.65	199.66	199.79	200.49	200.1
217.19	217.71	216.6	218.03	217.32	216.99	217.45	217.74	216.78	217.44	217.12	217.63	216.29	217.33	216.99	216.81	215.5	217.32	218.05	217.24	217.2	216.6	216.76	216.87	216.75	217.4	217.39	217.14	216.7	216.79	216.91	217.46	217.22	216.76	217.41	216.83	216.8	216.64	216.93	217.68	217.35	216.14	217.25	215.2	216.9	216.53	216.93	216.7	217.59	216.9
202.68	202.35	203.25	204.39	204.16	203.7	202.4	203.68	204.2	203.48	203.76	203.4	202.2	203.03	202.42	202.8	203.64	203.31	202.96	203	204.47	203.71	203.52	202.68	202.95	202.61	203.73	204.04	203.95	203.6	203.53	204.21	202.84	203.54	202.21	202.91	203.17	204.32	202.92	202.96	202.73	203.33	203.6	203.27	203.31	204.28	202.96	203.58	202.91	202.47
216.78	217.83	217.12	216.91	216.63	217.18	216.65	217.37	218.41	216.41	216.65	217.23	217.36	216.36	216.1	217.87	217.24	216.5	216.86	216.02	217.5	217.49	216.92	218.41	215.72	217.01	217.75	215.91	217.17	216.93	215.93	216.22	216.74	217.62	216.67	216.86	216.12	217.93	217.34	217.72	217.24	216.51	216.44	216.58	217.07	216.89	217.3	216.96	217.06	217.82
202.99	203.53	202.81	202.97	203.29	203.51	202.81	203.6	203.52	202.86	203.31	203.82	202.9	203.84	203.99	203.48	204.19	203.02	203.17	203.82	202.78	204.17	202.98	204.16	202.44	204.06	203.84	203.4	202.6	202.97	203.79	203.88	203.13	203.56	204.27	203.62	204.45	203.24	202.85	204.31	204.21	203.01	203.34	204.02	202.6	203.04	202.38	203.13	203.87	203.33
207.88	206.82	208.06	208.36	208.24	207.72	206.82	207.21	208.1	208.08	207.96	208.17	207.01	207.83	208.14	208.37	208.66	207.73	208.03	207.79	207.77	207.16	207.83	207.92	207.19	207.97	207.72	208.78	207.7	207.6	207.28	208.09	206.81	207.33	207.22	207.2	208.43	207.35	209.13	207.81	207.35	207.29	208.23	207.68	207.49	208.41	207.85	208.28	209.23	207.34
208.13	207.96	208.06	208.1	208.71	209.15	209.34	209.45	209.35	208.39	208.7	207.92	208.2	207.76	209.27	208.56	208.79	207.14	207.84	208.74	209.15	208.2	208.08	208.42	207.72	208.1	208.04	208.13	207.58	208.86	209.14	208.26	209.16	207.85	209.38	208.22	208.52	207.42	208.28	209.59	207.15	207.99	208.52	208.8	208.78	207.68	207.73	208.73	208.63	208.94
211.47	211.97	212.34	213.34	212.07	212.51	212.07	211.99	211.94	212.37	211.16	211.65	211.44	210.61	210.87	212.93	211	211.93	212.27	211.54	211.25	211.83	211.13	211.46	212.17	211.61	211.2	211.93	211.95	212.07	211.7	211.64	211.9	211.99	211.34	211.73	211.45	210.92	211.68	211.9	213.18	211.5	210.79	211.78	211.39	210.89	211.71	212.41	210.62	212.79
200.88	200.86	199.95	201.25	200.52	201.62	199.38	200.5	200.74	200.42	200.68	201.45	198.97	199.47	200.71	200.5	199.51	199.76	200.43	200.07	199.32	200.38	199.97	200.21	199.95	201.44	200.04	200.92	200.41	200.49	199.97	201.25	199.76	200.55	201.23	199.8	200.07	199.7	199.8	201.17	200.34	201.5	199.66	199.16	200.9	200.73	199.4	199.89	200.64	199.58
204.75	205.48	205.72	205.54	206.52	206.14	206.5	205.69	205.92	206.05	205.73	206.59	206.13	206.84	206.66	206.74	205.37	204.91	205.05	206.03	205.2	205.77	205.8	206.94	205.21	205.55	205.96	206.52	205.48	206.07	204.95	206.11	204.37	205.5	205.66	205.24	205.94	205.6	205.74	205.83	205.06	206.17	205.56	206.15	205.36	205.26	206	205.65	205.67	205.66
202.8	202.13	201.54	201.48	202.69	202.18	203.04	201.82	201.94	203.23	201.56	201.56	201.27	202.46	202.71	200.77	202.21	202.82	201.31	202.47	202.29	201.87	203.3	201.71	201.95	202.7	201.92	202.82	202.25	201.05	202.08	203.06	202.28	201.35	203.19	201.93	203.64	202.62	201.76	202.45	202.27	202.87	202	203	201.69	201.85	202.68	202.91	201.85	202.33
209.4	208.81	208.07	208.7	209.58	209.14	208.43	208.26	208.86	209.66	210.06	209.11	209.07	209.5	209.53	209.01	209.52	208.55	208.43	208.57	208.28	208.52	207.48	208.47	208.91	209.43	208.79	208.64	208.21	208.76	209.37	209	209.42	208.19	208.85	210.07	209.24	208.06	207.74	208.14	209.07	209.26	207.56	209.11	207.71	209.11	209.16	209.02	208.77	208.94
211.43	210.5	211.88	212.45	211.58	212.36	212.42	210.55	210.73	211.69	211.98	211.91	212.17	213.91	210.73	213.05	211.35	211.47	212.57	212	210.57	211.74	211.7	212.54	211.8	211.32	211.11	211.55	212.42	211.71	210.84	211.99	212.15	211.04	211.27	211.77	211.23	211.13	211.72	212.36	211.89	211.54	212.04	210.89	212.11	210.92	212.34	211.48	211.59	212.17
203.55	202.68	203.17	203.79	203.49	202.74	202.95	203.82	203.29	203.03	202.39	203.36	203.84	202.37	203.51	203.13	203.68	202.76	202.74	202.85	202.11	203.9	203.4	202.32	202.55	202.83	203.38	203.45	203.73	203.41	202.75	202.35	202.63	202.65	202.47	203.44	203.96	202.57	202.29	203.26	204.19	202.74	203.31	204.37	203.85	203.41	203.18	203	203.22	203.1
212.54	213.32	212.59	213.99	211.79	212.87	213.9	214.25	213.22	213.25	212.42	211.06	213.31	213.29	211.94	212.45	214.04	213.13	211.81	213.05	211.7	212.81	213.25	213.6	213.05	213.22	213.12	212.65	212.93	213.12	212.59	213.73	213.29	213.39	213.62	211.71	212.65	212.7	212.81	212.85	213.83	213.28	211.73	212.08	213.32	213.63	213.87	212.56	212.12	212.71
203.36	201.88	201.88	202.5	202.23	201.04	202.74	202.07	204.43	203.4	202.5	202.55	201.14	204.08	203.62	203.08	201.84	202.67	202.27	201.22	202.97	202.15	202.9	204.28	203.23	203.7	202.88	203.04	202.44	202.44	201.69	203.23	202.47	203.29	202.6	202.66	202	202.3	201.27	202.16	202.48	202.97	201.39	203.01	202.2	202.01	201.44	203.25	202.73	202.34
218.27	217.4	217.93	217.23	218.71	217.6	217.99	217.77	217.95	217.71	216.88	218.84	216.81	217.16	217.11	218.45	217.98	218.17	218.68	216.92	219.24	216.9	218.54	217.53	218.03	218.14	216.93	218.29	218.77	217.73	217.95	218.28	218	216.99	217.91	218.19	218.44	218.44	218.24	217.61	217.98	217.9	218.81	218.53	216.85	218.23	217.94	217.37	218.53	218.89
204.8	203.79	203.96	203.12	202.98	202.86	203.32	204.05	203.46	202.39	203.53	202.81	204.38	202.6	204.12	203.67	203.79	203.43	204.08	204.59	202.5	201.41	203.14	203.48	204.29	203.15	203.54	203.61	204.49	203.5	204.09	203.31	203.07	203.64	202.63	203.89	203.4	203.88	204.57	202.49	202.75	203.11	204.52	204.58	203.75	203.17	203.71	203.28	204	203.89
213.45	212.57	211.17	211.13	211.66	212.76	211.43	211.25	211.9	210.72	211.7	211.61	212.87	212.46	211.48	210.84	212.19	211.99	211.15	211.65	211.66	212.35	212.13	211.55	211.23	212.26	212.21	210.94	211.02	211.76	211.67	211.74	211.93	210.94	211.55	210.92	211.55	211.76	211.17	211.07	211.58	212.5	211.54	211.37	211.27	211.54	212.42	211.16	212.62	211.29
200.12	200.45	200.99	200.34	200.41	200.14	201.42	199.92	200.55	200.57	200.74	199.89	200.23	200.24	199.23	200.33	201.08	201.02	200.08	200.18	200.56	200.08	201.27	199.59	199.11	200.42	201.36	199.84	199.68	201.75	201.21	199.81	200.07	200.77	200.53	200.27	200.85	199.73	200.01	199.97	200.93	200.23	200.94	200.48	200.68	201.11	201.98	200.66	200.08	199.86
209.23	208.95	207.58	209.13	209.15	207.83	209.31	209.14	208.03	209.1	208.46	209.06	207.74	209.35	208.87	209.56	208.74	209.38	208.39	208.19	207.4	208.07	209.62	208.58	208.25	208.39	209.82	209.45	208.94	209.18	208.9	207.95	208.94	209.88	208.96	209.01	209.62	208.28	207.63	207.95	209.11	209.69	209.63	207.63	208.01	208.25	210.04	209.16	209.46	208.78
207.49	208.61	207.35	207.69	206.89	207.54	209.39	208.88	207.77	207.78	208.74	205.94	206.47	207.69	208.87	207.97	206.18	207.04	208.07	207.07	206.91	208.34	207.53	208.54	207.48	208.04	208.09	207.51	207.46	207.65	208.37	206.36	208.33	208.1	207.69	206.57	207.62	207.81	208.57	207.55	208.53	208.46	208.21	207.63	207.72	208.04	206.99	207.71	208.25	208.49
212.27	211.76	210.5	212.09	211.48	211.08	212.95	212.51	211.31	212.7	210.39	210.82	210.95	212.36	211.25	211.64	212.13	212.01	212.47	212.2	211.86	211.22	211.37	212.1	211.37	211.07	211.59	212.4	210.25	211.13	212.16	211.65	213.02	210.27	213.06	211.23	212.44	210.69	211.89	211.96	211.5	212.12	211.7	211.85	211.03	210.38	212.49	212.07	212.79	211.51
210.6	212.29	211.99	211.65	211.88	211.52	211.21	210.96	211.34	211.1	211	213.93	212.24	211.21	211.02	212.41	210.26	211.52	211.66	212.12	211.85	211.43	211.51	211.95	211.84	211.52	211.6	212.7	210.53	211.61	211.8	212.21	211.31	211.36	212.38	211.82	210.98	212.37	210.93	211.75	210.85	212.31	212.64	212	211.96	211.31	210.64	211.94	211.97	211.4
202.32	201.19	202.73	202.96	203.76	201.98	203.34	202.46	202.92	201.62	203.01	202.04	203.43	203.01	201.25	201.69	201.88	203.25	201.73	202.61	201.61	203.34	203.56	202.74	200.68	203.31	203.29	202.02	202.54	202.29	201.75	203.1	202.43	201.6	202.34	202.23	202.38	202.97	202.77	202.56	203.69	202.7	201.93	202.28	202.83	203.74	201.98	202.32	202.61	203.53
201.18	201.68	201.08	201.34	200.72	201.23	200.22	201.61	202.27	200.88	201.41	200.99	201.61	201.46	201.35	200.61	200.99	201.5	200.27	200.38	201.5	200.23	200.9	200.89	202.09	200.9	199.86	201.65	200.28	200.47	202.28	201.2	200.72	201	200.64	200.3	201.28	200.94	201.06	200.52	201.44	202.14	201.3	200	200.72	200.95	200.84	201.83	202.25	200.66
203.24	202.43	203.3	204.62	204.65	202.94	203.31	202.48	203.21	203.4	204.03	203.61	203	202.88	204.22	202.46	203.5	204.42	203.68	202.58	203.17	204.04	203.53	202.28	203.73	203.73	204.11	202.81	203.17	203.83	202.83	202.86	203.92	203.4	203.4	204.38	203.59	203.72	202.13	203.73	202.95	202.96	203.73	204.34	203.87	203.77	203.31	202.55	203.59	203.58
208.14	209.06	210.51	209.47	209.87	209.83	209.37	209.83	208.74	210.6	209.52	209.75	209.89	209.02	209.1	208.96	209.32	208.39	209.28	208.58	210.31	209.67	211.12	209.17	209.36	209.24	209.41	209.16	209.44	209.75	209.48	209.83	210.12	210.7	209.34	211	210.57	209.91	208.84	209.39	210.25	208.76	208.83	209.16	209.58	209.72	210.32	210.7	209.14	208.83
214.23	213.56	214.19	214.68	213.87	213.62	214.76	215.06	213.75	211.88	213.64	213.48	213.72	213.18	214.1	214.15	213.9	213.15	213.49	213.56	213.62	213.24	213.57	215.39	213.59	213.7	212.63	214.29	213.44	213.54	213.39	214.21	213.74	213.62	212.24	213.16	213.56	213.41	214.16	214.86	214.88	213.61	213.95	214.35	213.39	214.76	213.01	213.56	213.23	213.19
212.83	212.79	212.68	212.73	212.98	212.75	212.3	212.56	211.96	211.99	212.31	212.44	212.58	211.58	211.62	212.39	212.02	212.28	212.55	212.19	212.24	211.95	212.88	213.52	212.73	212.47	213.47	212.46	213.4	212.35	213.15	212.47	212.49	212.39	212.47	212.48	212.48	211.77	212.94	212.6	212.92	211.4	212.23	213.59	212.52	211.99	212.75	212.65	211.61	213.17
207.22	206.22	205.93	206.7	205.3	206.07	206.44	205.34	206.44	207.35	206.97	206.39	205.84	206.23	206.25	206.24	206.11	206.45	205.24	206.68	205.96	206.47	206.53	205.79	206.82	207.02	205.63	205.79	206.45	205.58	207.18	206.75	207.13	206.54	206.28	205.79	205.55	205.83	206.6	206.2	206.69	205.87	207.29	205.43	206.75	206.34	206.7	206.43	207.35	206.35
210.2	208.92	210.13	209.3	209.26	210.03	209.5	209.2	210.22	210.64	208.67	209.48	209.26	210.72	209.88	209.02	209.18	209.4	209.52	210.05	209.53	209.07	209.04	208.8	209.89	208.92	209.47	208.74	209.46	210.38	208.65	209.74	209.84	209.04	209.45	209.59	210.59	209.83	209.53	209.72	208.74	209.49	209.45	210.15	208.8	209.44	208.9	210.35	210.48	210.26
205.75	206.32	205.22	206.95	205.9	206.28	206.53	205.33	205.38	206.48	205.43	206.17	204.84	205.82	205.35	205.19	205.51	205.2	205.99	205.75	205.81	205.02	205.33	205.1	205.93	205.67	205.96	207	205.62	204.63	205.52	205.66	205.67	205.13	206.39	206.62	205.14	204.97	204.91	204.49	205.38	206.01	205.89	204.98	204.41	206.19	206.32	205.68	205.34	205.24
198.1	198.16	196.8	197.78	198.04	197.49	198.39	197.61	199.34	197.43	197.28	197.91	198.48	197.98	198.88	198.45	198.85	198.61	198.14	197.45	198.42	199.16	197.57	198.38	198.44	198.56	198.14	198.82	198.45	197.37	197.06	197.75	197.09	198.31	198.18	197.5	198.01	197.57	197.83	197.28	197.15	198.35	198.28	198.16	198.53	197.78	196.43	197.28	197.8	198.07
216.93	217.38	217.44	217.99	218.19	218.21	217.87	218.35	216.46	218.02	217.98	218.06	217.05	217.71	218.39	216.77	217.92	216.84	218.58	217.19	218.85	216.81	217.93	217.84	217.8	217.19	219.27	217.82	217.94	217.35	218.92	216.3	215.83	216.2	218.34	217.95	217.7	219.12	217.39	217.61	218.54	217.27	217.64	217.87	217.27	218.74	218.6	217.63	217.82	218.97
211.81	211.28	212.05	211.44	211.53	211.39	211.48	211.85	211.75	211.38	211.79	211.37	211.53	211.87	211.06	210.96	212.19	210.9	212.39	210.43	212.37	212.01	211.52	210.75	210.75	212.8	212.36	211.7	211.02	211.99	211.17	211.59	211.14	211.07	211.89	211.44	212.19	211.51	211.82	212.49	211.84	212.08	210.12	210.84	211.72	212.62	210.92	210.96	211.88	212.14
209.13	207.53	208.03	207.8	209.13	207.61	208.87	208.34	207.95	208.86	209.71	207.9	208.6	208.2	209.51	208.41	208.93	208.08	208.89	209.64	208.08	208.83	209.75	208.53	207.75	208.45	209.14	209	208.59	208.99	208.28	209.18	208.93	208.27	208.77	209.16	208.05	208.87	209.16	208.85	209.02	208.2	207.7	208.41	209.25	207.53	209.46	210.21	207.83	208.95
208.71	209.54	208.64	209.23	208.81	209.34	208.81	208.41	209.42	208.94	207.71	207.98	208.72	208.46	209.19	208.24	207.53	209.17	208.09	208.5	208.6	209.42	209.33	208.72	209.4	208.57	208.86	209.35	209.29	209.04	208.88	208.95	208.8	208.07	209.77	208.63	209.52	210.07	209.07	207.12	209.22	208.56	209.08	208.63	208.11	208.81	209.08	208.07	208.01	208.82
201.53	201.89	201.05	202.56	202.18	202.76	204.32	202.61	203.16	203.06	200.73	202.22	201.93	202.8	202.19	202.65	202.56	202.92	202.18	202.31	202.88	202.53	202.7	202.3	203.69	201.54	202.87	202.9	202.73	200.78	203.28	201.91	202.09	202.47	202.37	203.63	201.54	202.08	202.78	203.1	202.13	201.73	201.29	202.53	202.35	202.77	201.74	202.47	202.04	201.81
203.47	204.67	204.3	203.85	203.92	204.27	203.28	204.52	204.62	203.87	204.44	203.43	204.04	204.14	204.25	203.61	203.63	204.15	205.19	204.75	204.83	203.75	204.56	203.76	204.45	203.83	202.27	203.26	202.95	203.73	203.01	202.56	204.26	204.28	204.11	202.52	204.02	203.98	203.82	204.03	203.81	204.11	203.56	203.24	204.58	203.87	203.17	203.13	204.71	203.72
209.73	209.1	208.63	207.13	210	209.58	208.15	208.13	208.6	210.16	208.95	208.62	208.03	209.36	209.49	208.2	208.79	208.22	207.62	208.69	209.25	208.79	209.31	209.11	209.24	208.81	208.48	208.84	209.02	209.03	208.75	208.41	208.6	209.24	208.26	209.14	208.94	208.67	210.41	208.18	208.99	207.72	210.22	208.43	208.82	208.15	208.24	209.5	207.86	209.52
208.44	209.73	208.34	208.2	208.01	207.8	207.29	208.48	208.73	206.34	207.83	207.53	207.58	207.13	208.55	207.48	208.34	208.37	207.91	207.16	207.94	207.77	207.53	209.26	207.38	208.29	208.04	208.17	207.93	207.72	208.46	207.8	206.62	207.41	207.84	208.79	207.51	207.45	207.17	208.56	207.42	207.36	207.23	208.4	207.65	208.02	208.67	208.52	207.68	208.04
208.54	208.46	207.43	208.59	209.22	208.12	208.73	208.65	209.13	209.38	208.82	208.3	208.99	209.59	208.66	207.69	208.58	208.59	208.69	209.63	207.7	207.85	208.89	209.56	207.24	208.29	208.88	209.96	209.22	207.89	208.8	208.15	208.74	208.24	209.55	208.92	208.65	208.32	208.01	208.27	208.29	208.73	208.31	208.95	209.98	209.04	208.29	208.66	208.35	208.33
207.45	207.91	207.37	208.47	206.46	208.81	206.63	207.13	206.94	207.92	206.93	208.02	206.56	208.12	208.41	207.34	207.23	207.45	208.02	207.38	208.47	207.23	208.26	207.9	207	207.85	207.67	209.88	208.56	207.6	207.61	206.83	207.79	208.07	208.09	207.62	206.9	207.55	207.24	207.4	206.9	207.3	206.84	207.88	207.47	207.83	208.76	207.31	206.92	208.08
199.21	199.33	199.43	199.19	199.29	199.4	198.72	198.83	199.39	199.67	199.69	199.49	198.88	199.52	198.53	199.85	199.5	199.26	198.96	198.67	200.78	199.9	200.14	199.01	200.63	199.44	198.8	198.43	199.74	199.76	198.89	199.15	200.22	199.63	199.54	198.67	199.87	198.88	199.36	199.72	199.5	198.34	200.17	199.98	200.09	198.86	199.54	198.82	199.25	198.55
195.03	195.57	194.25	195.19	195.19	194.9	195.34	196.11	194.75	195.81	195.8	196.02	194.19	194.36	195.37	195.03	194.41	196	194.29	195.46	195.32	195.47	194.28	194.31	194.89	195.73	194.55	195.15	195.33	196.11	195.83	194.88	194.79	196.01	196.75	193.45	196.48	194.97	194.72	193.88	194.4	194.17	195.78	194.47	194.47	195.82	194.78	195.24	196.69	195.59
202.19	201.63	202.22	202.24	200.95	201.32	201.44	201.26	203.16	202.24	203.22	202.66	202.98	202.14	203	202.14	202.05	201.78	202.13	202.28	201.58	202.05	201.06	201.79	201.95	203.01	202.56	202.69	202.84	202.96	201.87	202.03	202.48	202.05	203.29	202.96	202.25	201.47	202.81	202.75	201.92	201.88	202.11	201.72	202.78	202.43	201.5	201.22	202.5	202.75
208.44	209.48	208.27	208.86	208.46	209.15	208.38	208.95	208.47	208.98	208.26	208.15	209.32	207.83	207.74	208.35	209.12	208.09	209.05	208.04	209.52	208.53	208.72	207.47	209.33	207.96	207.91	209.04	208.67	208.62	208.66	208.24	209.65	208.59	208.75	207.63	208.15	208.52	209.22	209.48	208.11	209.01	209.4	208.65	208.11	208.64	207.83	208.72	208.26	209.44
214.04	212.54	215.04	214.96	214.08	213.49	214.2	214.56	213.76	213.38	212.4	213.68	213.93	213.42	214.31	213.85	214.02	213.48	213.32	213.48	214.96	212.81	212.58	213.07	213.57	214.23	213.93	214.59	213.1	213.03	212.95	213.77	214.33	214.63	213.77	215.2	215.04	213.96	212.74	214.24	213.8	213.66	214.34	214.13	214.92	213.33	214.49	212.67	213.54	213.72
208.91	208.25	209.93	207.68	208.16	208.95	209.29	208.79	209.5	210.16	208.91	208.84	207.98	208.79	209.23	209.39	208.77	208.34	209.04	209.08	208.68	208.96	209.51	208.75	210.21	209.64	207.81	209.1	208.9	209.12	209.43	209.24	208.83	208.02	208.59	209.01	209.21	208.69	208.97	208.17	207.68	208.35	208.55	209.78	208.48	209.54	208.64	208	209.01	207.22
194.11	194.12	194.57	192.77	193.43	194.19	194.96	194.64	193.43	195.84	194.5	194.21	193.3	193.87	192.87	194.19	193.5	194.67	195.31	192.6	194.36	194.08	194.46	193.71	193.42	192.98	194.17	193.81	193.51	194.6	194.56	194.38	193.86	193.14	193.98	193.42	193.97	194.87	193.82	193.43	194.2	194.12	194.97	193.39	193.6	194.34	193.87	193.92	195.96	194.17
205.65	206.61	206.66	205.42	205.86	207.15	205.67	206.79	205.77	206.24	206.14	206.41	206.27	206.39	205.71	206.52	207.2	206.94	206.63	205.87	206.4	206.2	207.5	206.5	205.77	206.75	206.28	206.32	206.11	206.73	206.77	207.43	205.57	205.89	207.69	207.97	205.6	207.05	206.27	207.42	205.77	206.48	206	206.62	206.07	206.08	206.74	207.14	206.84	206.01
199.98	200.18	201.38	200.42	199.92	199.95	200.5	198.89	199.65	200.25	201.3	200	200.3	200.6	199.99	200.58	200.36	200.44	200.64	199.73	201.68	200.94	201.27	199.68	200.62	200.4	200.04	198.53	200.17	199.87	200.89	200.18	199.62	200.83	199.51	198.97	201.01	199.87	200.39	200.87	200.39	199.87	199.24	200.46	200.56	200.21	199.04	200.77	200.35	200.55
202.05	202.87	202.52	202.46	202.4	201.82	203.26	201.98	202.82	202.74	202.26	201.81	202.26	203.32	202.87	202.35	202.67	202.77	201.36	202.43	203.36	201.95	202.93	203.33	202.56	202.08	202.55	202.29	202.31	202.72	202.54	202.55	201.83	203.39	202.46	202.34	202.06	202.37	203.13	202.44	201.7	202.94	203.07	202.92	203.38	202.15	203.01	202.93	202.91	201.94
210.14	209.32	208.4	208.61	209.92	209.49	208.03	209.65	207.77	208.47	209.04	208.73	208.62	209.1	210.04	209.24	209.79	208.74	209.77	209.56	207.82	208.73	208.19	208.72	208.32	208.89	208.87	207.96	208.7	209.11	208.91	208.97	209.06	208.24	209.7	209.77	208.23	207.86	208.9	209.59	208.23	209.5	209.8	209.69	208.63	208.15	208.72	209.37	208	209.59
212.02	211.91	212.16	210.45	211.28	211.31	211.36	211.23	212.21	210.44	211.98	211.44	211.31	211.87	212.79	212.13	211.38	211.18	211.52	211.61	211.98	210.92	212.39	211.7	211.82	210.23	211.39	211.85	211.69	210.44	211.82	211.46	210.71	211.11	211.95	211.87	211.96	212.14	212.2	212.38	210.32	210.85	212.16	211.5	212.14	212.33	211.97	210.13	212.53	211.85
208.71	209.45	208.54	207.76	208.25	208.63	208.89	208.38	208.8	209.44	209.17	209.77	208.61	209.15	208.36	208.45	209.24	209.61	209.9	208.04	206.72	208.14	208.98	208.51	209.21	209.63	209.35	207.39	208.2	207.79	208.4	208.98	209.61	208.48	208.89	208.51	208.81	208.05	208.64	208.96	208.23	208.79	208.25	208.05	208.59	208.55	208.95	208.1	208.95	209.43
207.66	207.15	208.11	208.99	207.26	208.3	208.57	207.24	207.25	207.19	207.37	208.81	208.63	208.47	207.72	207.62	206.31	208.42	207.85	207.69	208.23	208.46	207.21	208.35	207.17	207.2	208.12	207.36	207.33	207.26	207.27	207.51	208.25	207.9	207.61	207.37	208.45	208.26	208.3	207.37	207.76	207.76	207.79	207.44	207.78	207.68	208.07	207.49	207.21	206.86
200.71	199.97	200.06	199.95	199.84	200.23	199.31	199.58	200.08	199.6	199.34	199.68	199.63	200.18	200.59	200.54	200.35	200.43	198.71	200.83	200.63	200.16	199.89	201.09	200.28	200.21	200.12	199.89	199.97	199.83	199.64	199.87	200.25	199.51	199.07	201.92	200.18	199.57	201.17	199.74	201.78	200.38	200.62	201.47	199.46	199.59	200.57	199.71	200.66	200.13
208.87	209.04	208.15	208.37	208.52	207.2	208.09	208.51	208.63	208.23	209.31	208.55	209.43	208.95	209.51	208.96	209.09	208.6	208.42	208.04	207.28	208.34	209.46	208.79	207.79	209	208.44	208.51	208.44	208.18	208.01	208.4	207.84	209.11	207.51	207.84	208.25	208.78	209.64	208.88	209.65	207.55	209.3	208.92	208.52	208.15	207.88	208.98	209.47	209.29
211.59	213.02	212.08	212.28	211.57	211.39	210.84	210.34	211.28	211.39	212.51	211.65	211.89	212	211.79	211.94	213.86	212.08	211.03	212.26	212.83	212.94	212.4	212.16	211.54	212.44	212.64	211.98	211.98	211.23	211.04	211.31	211.31	212.06	211.71	212.01	212.29	212.64	211.34	210.88	212.1	211.38	211.75	211.73	211.62	212	211.09	210.21	212.24	212.49
202.96	202.66	203.05	202.54	202.32	203.95	203.32	203.86	202.71	202.98	203.49	202.91	203.15	202.6	202.57	204.44	203.2	202.93	202.67	202.21	203.12	203.16	203.21	203.7	203.63	202.29	203.79	204.45	202.18	203.06	204.03	204.12	202.95	203.07	201.51	204.24	203.03	203.15	203.16	203.24	203.13	202.64	201.74	202.95	203.18	202.64	202.63	204.24	202.34	202.08
212.76	212.96	213.13	212.59	213.32	213.7	212.2	212.5	212.52	213.72	212.39	213.58	212.89	213.86	212.85	212.17	212.8	213.16	213.74	212.87	213.57	212.46	212.96	213.24	213.2	213.54	213.11	213.22	213.35	212.48	211.77	213.59	213.55	212.28	212.73	212.5	213.76	212.66	213.59	213.43	211.89	212.16	213.11	212.44	213.21	212.57	212.46	212.81	213.65	212.9
211.75	210.59	212.42	211.31	212.11	210.4	211.56	211.31	212.31	211.11	211.6	211.15	211.96	213.9	210.55	211.96	211.49	210.62	211.26	211.77	210.29	212.31	210.86	211.81	210.6	211.33	211.57	210.68	212.57	212.56	211.57	210.43	211.54	211.32	212.08	211.63	211.75	211.11	211.57	211.98	211.5	211.44	212.65	211.56	211.3	212.87	211.17	211.67	210.71	211.44
199.44	199.05	199.96	200.25	199.76	199.23	200.16	198.13	199.05	198.52	197.94	199.15	198.63	199.48	200.23	199.96	199.24	199.31	198.38	198.76	198.88	199.92	200	198.94	197.61	199.19	199.32	199.03	200.3	199.61	200.51	199.63	200.2	199.99	200.14	199.28	199.78	200.45	198.8	199.85	198.71	198.8	200.19	199.01	199.45	199.21	198.83	199.2	199.32	199.63
209.44	207.45	209.52	209.17	208.7	209.18	208.1	208.65	209.17	208.83	208.95	208.69	209.06	208.89	208.36	206.86	209.07	208.09	208.31	208.48	207.76	208.2	207.2	208.76	208.47	207.67	209.27	208.95	208.67	209.11	207.85	208.1	208.94	208.73	208.27	209.28	207.22	208.42	209.2	207.68	207.42	208.94	208.47	208.55	208.14	207.7	208.52	207.9	209.02	208.49
209.09	207.24	208.28	208.01	207	208.55	207.73	207.04	207.25	208.41	208.51	207.29	207.88	206.96	207.38	207.52	207.6	207.06	207.27	207.27	207.83	207.99	208.04	208.01	207.72	207.63	207.56	207.82	207.69	207.83	207.01	208.16	207.72	207.08	207.11	207.95	208.45	207.27	206.89	207.03	207.1	207.77	206.94	207.47	207.67	207.97	207.88	207.3	207.27	208.16
199.06	199.26	198.47	200.28	199.64	199.94	199.23	199.93	199.24	199.58	198.94	199.97	198.99	199.98	198.73	199.22	200.32	199.67	199.81	199.81	199.56	199.94	199.65	200.12	199.35	198.98	199.41	200.41	199.65	198.64	200.04	199.78	198.93	200.31	198.51	200.26	199.72	200.27	200.78	198.87	199.33	197.96	200.27	199.39	199.94	199.16	199.83	199.74	199.79	199.11
212.13	210.9	211.51	211.91	211.65	211.96	211.26	211.79	211.26	212.25	211.34	209.74	211.45	213.21	211.87	210.78	212.18	212.87	211.44	211.75	211.53	212.31	212.06	211.83	212.19	212.16	211.81	211.94	211.56	211.28	211.56	212.46	212.25	211.55	211.81	212.13	211.7	212.06	212.53	210.56	211.69	211.34	211.6	211.19	211.5	211.74	210.53	212.69	211.47	211.71
195.24	194.23	194.28	193.46	194.64	194.33	194.62	194.11	194.01	193.8	194.63	195.15	194.84	193.74	194.89	193.9	194.26	194.88	192.96	194.49	193.5	194.17	194	193.93	194.49	193.94	193.98	195.23	194.15	193.96	194.38	193.25	193.24	193.87	194.06	195.35	194.5	193.4	194.01	193.24	194.33	194.68	194.85	193.29	193.48	193	193.72	195.13	195.23	194.06
199.89	200.67	199.85	198.36	200.81	198.83	199.83	198.72	198.37	200.66	199.69	200.09	200.23	198.66	199.67	199.84	198.94	200.03	198.63	199.92	199.51	200.97	199.39	199.28	198.69	199.53	199.78	200.09	198.4	200.28	199.89	199.37	199.82	199.93	199.86	200.39	200.01	199.25	199.35	200.06	198.7	199.95	199.27	198.73	198.73	198.87	199.95	199.18	200.24	198.1
207.87	209.82	208.54	209.06	209	208.67	207.68	207.94	208.39	208.49	208.68	208.51	208.12	209.78	208.12	208.37	208.18	208.65	209.17	208.49	209.44	207.93	209.31	209.86	209.05	208.43	208.55	209.47	208.53	208.21	209.06	208.01	208.73	208.69	208.95	209.11	208.96	209.72	208.41	209.26	210.2	208.3	208.11	208.86	209.33	208.01	209.11	208.77	209.15	208.16
198.78	198.51	199.65	199.46	198.98	199.65	198.39	199.04	199.51	199.33	199.61	199.52	200.64	200.28	199.43	200.36	199.56	199.52	199.94	199.75	198.82	199.63	199.07	199.82	198.7	198.88	200.2	198.31	200	199.68	198.91	199.74	199.56	199.17	199.68	199.07	199.9	199.06	198.27	199.31	199.77	200.14	200.29	199.9	199.8	199.08	199.34	199.54	199.57	200.01
200.34	201.28	199.29	199.87	200.06	199.9	200.32	200.71	199.86	200.06	201.06	201.04	201.13	201.04	200.39	200.9	200.51	200.88	200.12	200.99	199.86	200.59	200	200.46	199.67	200.66	200.45	199.66	200.56	200.35	199.79	200.81	200.37	200.6	201.16	200.67	200.06	200.97	199.55	199.35	199.72	201.84	200.33	199.72	200.61	199.48	200.24	200.82	201.33	200.64
204.4	203.17	203.71	204.4	203.67	204.85	204.22	204.19	204.6	203.41	203.82	203.77	203.55	203.18	203.67	204.95	203.29	203.96	204.94	203.39	203.02	203.88	204.01	204.7	203.47	203.4	204.44	203.18	204.63	203.61	205.07	204.25	203.82	203.85	204.04	204.06	203.35	202.72	203.89	203.66	203.64	203.57	203.3	204.7	204.26	203.15	204.15	204.46	202.98	204.97
204.5	205.51	206.31	206.22	206.29	205.19	205.66	206.21	206.14	205.91	203.67	206.23	206.01	205.15	205.74	205.48	205.39	205	205.25	205.64	206.09	204.73	205.41	206.09	205.99	206.21	205.78	206.27	205.52	205.67	205.37	204.96	205.1	204.38	206	203.91	205.74	205.65	205.21	204.85	205.12	205.07	206.7	205	204.45	204.94	205.69	206.41	205.15	206.12
209.33	207.16	208.27	207.13	208.3	208.05	208.54	208.22	207.29	207.83	209.31	209.33	208.81	209.13	208.38	209.15	209.32	207.81	210.29	208.62	207.91	207.69	207.88	207.61	208.53	209.33	209.42	207.41	208.87	209.58	209.88	208.27	209.21	208.11	208.98	207.68	208.37	207.79	209.06	208.55	207.92	208.75	209.05	207.8	209.15	209.03	209.38	209.6	208.99	207.6
208.72	209.01	209.28	208.13	209.2	208.6	209.05	208.77	208.84	209.23	208.07	209.41	208.7	209.14	209.73	209.2	208.92	208.19	208.11	208.34	208.11	208.25	209.27	209.05	209.04	209.18	209.15	208.79	209.11	209.45	210.28	208.32	209.76	207.83	209.24	208.74	208.54	208.62	208.5	208.69	208	207.95	209.63	208.78	209.1	209.41	209.37	208.24	209.25	208.5
203.79	202.29	204.38	203.03	204.06	203.71	203.31	202.19	203.15	202.8	202.69	203.72	202.21	203.52	203.44	203.44	202.48	203.34	202.66	203.23	203.34	203.3	202.2	202.87	202.85	204.1	201.9	202.88	202.4	203.24	202.13	203.45	203.54	203.53	203.89	202.8	203.05	203.46	203.65	203.37	203.16	203.38	202.89	203.94	202.94	202.65	202.86	203.13	202.58	202.96
200.24	199.53	199.46	198.52	199.51	199.93	200.08	200.28	199.72	200.53	199.34	199.39	200.19	199.93	199.54	199.75	200.32	199.98	198.7	198.78	199.01	200.01	198.8	198.93	199.31	200.23	199.24	199.35	199.9	199.21	198.65	199.85	199.54	199.84	200.69	199.55	200.41	199.39	200.2	199.87	199.41	199.54	199.73	199.47	199.88	199.3	198.99	199.95	198.64	198.79
212.3	211.77	211.97	212.63	214.34	212.63	211.76	211.73	212.31	213.08	213.31	212.39	212.3	212.82	212.45	213.04	213.03	212.3	213.4	212.43	211.56	212.17	213.36	212.14	212.48	211.51	212.19	211.83	212.21	212.62	211.38	211.77	213.24	212.18	213.86	211.92	211.56	212.81	213.15	212.12	211.7	212.56	212.54	211.99	212.07	212.36	212.15	211.99	212.16	212.83
211.76	211.81	210.65	212.93	212.49	212.75	211.94	211.48	212.57	211.09	210.56	212.52	211.1	212.46	210.77	211.07	211.51	211.31	212.97	211.9	211.55	210.84	212.1	211.02	211.56	211.47	211.73	211.9	211.31	211.69	211.74	211.84	211.1	211.03	210.58	212.35	211.97	212.62	211.87	211.56	212.06	213.25	211.57	210.72	211.92	211.59	212.17	211.95	211.89	212.39
216.52	218.31	218.5	219.55	218.99	218.41	217.41	217.92	217.81	217.3	217.47	217.56	219.04	217.87	217.78	217.04	218.49	217.43	218.12	217.59	217.51	217.17	217.72	217.89	219.13	217.43	217.42	218.66	217.77	218.25	217.18	217.92	217.05	216.4	217.21	218.07	218.14	217.75	218.48	217.25	217.71	217.98	218.24	217.57	218.28	219.04	216.98	217.15	217.38	217.9
209.5	208.97	209.59	210.47	208.76	207.72	207.9	209.68	209.48	208.72	209	208.94	208.63	208.4	209.5	208.85	209.4	209.7	209.45	208.53	209.36	208.86	210	209.2	208.85	208.44	208.64	207.94	209.36	209.21	208.56	208.7	209.53	209.3	208.27	209.61	208.89	207.89	208.11	208.43	208.86	208.29	208.92	208.75	207.86	207.05	209.61	208.86	210.29	209.46
211.95	211.66	212.41	211.58	211.24	212.14	212.4	210.84	211.08	211.88	211.74	211.15	210.9	211.55	212.44	211.42	211.84	212.58	210.52	211.83	212.65	211.53	210.84	212.49	211.17	211.42	211.61	210.71	211.81	211.99	212.37	211.32	211.8	213.34	212.32	212.15	211.39	210.33	210.44	211.93	213.33	211.69	210.98	210.69	212.29	212.03	211.86	212.1	211.54	212.08
216.95	216.48	216.74	217.35	216.67	217.22	217.47	215.67	216.64	217.18	217.69	215.3	217.25	216.42	216.24	216.89	216.17	217.02	216	217.61	217.04	217.11	216.19	216.38	216.77	217.06	217.47	217.34	216.97	217.68	215.71	216.56	217.16	216.63	216.33	216.83	218.17	217.94	217.4	217.08	216.69	217.69	217.29	217.45	216.86	217.59	216.67	217.39	216.56	216.46
211.28	210.44	211.27	212.25	211.3	211.18	211.8	210.89	211.44	211.48	213.06	210.73	211.65	212.49	211.01	212.2	211.86	210.43	210.83	212.99	210.9	212.08	211.41	211.92	211.36	211.95	212.89	212.16	211.73	212.15	212.53	211.43	211.89	211.95	211.93	211.67	212.66	210.46	212.11	211.85	211.93	211.39	211.77	211.41	211.34	211.23	210.6	211.41	211.97	211.41
211.13	211.22	211.83	210.85	212.49	209.67	210.8	212.04	211.17	211.62	211.19	212.45	211.37	212.67	212.41	211.77	210.91	212.09	211.85	211.91	210.72	211.63	211.76	210.93	212.54	212.09	210.54	210.84	211.51	213.08	211.66	212	212.74	212.42	212.64	211.75	210.97	211.62	211.41	211.1	212.18	211.77	212.41	210.41	210.66	212.39	212.5	211.05	211.23	211.36
199.37	198.54	198.32	199.4	200.18	197.96	198.18	199.75	200.86	199.96	200.33	198.53	199.64	199.79	200.63	200.45	200.27	198.94	198.2	200.52	198.59	198.38	200.36	199.81	198.84	199.34	200.04	199.54	198.81	199.57	200.52	199.57	198.54	199.22	199.37	200.81	198.57	199.89	198.7	199.36	198.95	198.35	199.21	199.38	200.63	198.56	199.21	200.46	199.05	200.19
201.25	200.79	200.17	200.86	200	200.39	201.52	201.07	200.08	200.32	199.98	200.21	199.6	200.22	199.77	200.82	199.8	201.82	199.66	200.73	200.29	199.95	201.96	199.93	200.56	200.24	200.23	200.66	200.67	200.42	200.45	200.52	199.55	200.46	200.67	200.92	200.46	200.34	200.65	199.96	201.2	200.67	200.48	200.66	201.1	199.9	200.71	200.36	200.05	200.71
200.37	200.37	199.4	201.28	200.34	200.39	199.92	200.48	200.98	200.49	199.54	200.43	199.84	200.45	199.61	199.24	201.14	200.69	199.69	201.55	202.14	200.06	200.89	200.59	201.03	200.95	199.9	201.26	201.29	201.09	200.32	200.46	201.71	200.22	199.59	200.58	200.81	198.95	201.26	200.66	200.4	201.23	199.92	200.79	200.58	200.74	199.96	200.73	200.29	200.26
209.24	209.6	209.06	208.87	208.26	208.77	207.68	209.71	208.68	208.85	208.48	208.89	209.03	208.19	210.07	208.36	208.71	208.35	208.03	208.46	207.7	208.79	208.66	207.95	208.54	207.96	208.23	208.86	208.98	208.13	208.29	208.67	207.67	207.71	208.83	208.63	208.4	208.62	208.68	209.53	209.18	207.77	207.74	209.41	209.86	208.9	208.2	208.33	207.99	208.61
203.28	203.38	202.7	202.93	202.7	202.64	202.41	202.16	203.71	201.92	202.72	202.92	202.79	202.6	201.79	203.76	202.79	203.06	203.76	202.6	202.35	201.49	202.15	201.8	201.92	202.57	202.3	201.74	201.36	202.52	202.67	202.13	203.01	202.51	202.48	202.7	202.9	202.8	203.73	202.84	203.1	203.04	202.98	202.93	204.28	202.87	202.61	204.52	203.87	202.57
203.32	203.02	203.02	203.56	203.53	203.42	204.37	203.72	204.61	204.22	204.03	204.39	203.24	203.42	205.23	203.55	203.88	204.22	203.68	203.4	204.14	203.56	203.8	204.07	202.31	202.97	205.17	204.91	203.55	204.17	203.87	204.08	203.83	204.72	203.46	203.64	203.87	203.29	204.87	203.3	204.63	204.83	203.45	202.69	203.28	203.92	202.94	204.52	203.95	202.91
204.85	205.29	204.37	205.88	203.98	204.9	204.43	204.84	205.49	205.32	205.06	205.67	204.26	204.39	204.7	204.84	204.47	205.31	204.75	205.91	205.78	206.22	204.05	205.69	205.16	204.5	204.62	204.98	204.6	205.27	204.36	204.16	204.55	204.75	204.44	204.46	204.11	204.71	205.39	205.04	204.59	205.02	206.08	204.29	205.24	205.52	205.59	204.74	205.22	204.97
204.57	205.16	204.32	203.61	204.48	205.41	204.87	204.27	204.72	204.54	205.26	206.33	203.64	204.78	204.99	205.44	203.5	204.79	205.97	204.41	205.36	204.02	204.45	205.05	204.64	205.41	204.91	205.95	205.07	204.02	206.09	203.85	204.65	203.99	205.18	205.37	203.77	203.65	205.35	205.23	205.28	205.24	204.01	204.88	205.25	204.96	205.55	204.19	204.56	205.55
208.54	209.56	208.72	208.93	208.87	208.67	208.34	209.07	209.28	208.69	209.21	209.14	208.87	209.5	209.6	208.3	208.95	209.63	208.88	209.05	209.72	209.09	209.12	208.1	208.81	208.2	208.47	207.42	209.68	207.79	210.58	209.15	208.49	208.52	209.85	208.68	208.67	209	209.68	208.26	208.36	209.05	209.71	208.13	208.95	209.5	207.66	208.85	210.07	210.06
208.35	208.74	209.19	208.36	208.55	208.72	208.21	208.24	208.72	208.8	208.56	207.32	208.23	208.1	208.47	207.36	208.92	207.5	208.36	208.24	207.1	208.46	208.59	207.63	207.82	207.66	209.1	207.89	209.18	207.6	207.74	209.22	208.11	207.98	208.75	208	209.67	207.56	208.61	207.83	209.05	209.12	208.68	208.17	208.12	208.01	208.68	209.55	208.43	208.02
203.08	202.02	202.45	202.18	202.97	202.99	203.69	203.26	202.75	201.76	202.79	202.66	203.73	201.51	203.21	203.16	201.89	203.02	202.39	201.87	201.35	202.59	203	202.98	201.76	202.86	202.33	202.23	201.16	202.17	202.62	203.67	202.14	202.96	201.72	203.32	201.98	203.07	202.39	202.71	202.4	202.83	203.22	202.6	202.85	202.36	202.21	203.23	203.12	201.63
209.34	210.46	209.81	210.27	209.52	208.96	209.72	209.29	209.65	209.31	209.5	209.68	208.9	210.89	208.72	209.81	209.58	209.95	208.87	208.88	209.07	209.56	208.8	209.64	210.04	209.54	209.18	209.27	209.47	210.51	210.57	209.25	210.03	209.41	210.13	210.24	211.15	211.06	210.21	209.43	207.98	209.84	209.75	209.33	209.78	209.12	210.15	210.34	209.9	209.45
212.02	214.03	214.39	213.72	212.61	212.77	213.18	213.4	214.6	214.66	213.12	212.55	213.62	213.4	212.89	213	213.15	214.27	213.93	213.32	214.03	213.23	214.77	213.36	213.82	213.63	214.29	213.51	213.69	214.69	214.54	213.74	214.09	213.96	213.84	215.94	213.17	214.93	212.14	212.79	214.23	213.65	213.73	213.11	213.98	214.75	214.12	214.26	214.7	215.09
208.22	208.32	207.68	208.35	207.89	207.7	208.96	207.55	207.25	208.17	208.64	208.57	207.38	208.43	207.97	206.24	207.87	207.53	207.71	207.1	208.56	206.94	207.06	207.85	207.79	207.63	207.71	209.4	208.49	206.59	208.33	207.48	207.72	207.71	207.7	209.26	207.77	208	207.87	207.32	208.08	207.96	206.53	208.01	207.67	208.21	208.7	207.57	208.42	208.72
213.08	213.46	215.39	212.84	212.34	213.54	214.26	212.89	213.45	212.9	213.56	212.45	211.84	212.88	215.05	213.73	212.43	214.08	214.59	212.41	212.87	212.06	213.46	214.3	212.81	214.59	213.24	213.1	212.31	212.78	212.36	212.9	213.38	211.55	213.34	212.48	213.45	213.06	214.14	213.18	212.61	213.47	212.32	211.09	212.02	212.54	213.6	212.23	213.76	212.45
205.46	204.93	206.05	205.25	205.57	205.56	204.67	204.39	204.79	204.65	204.84	204.88	204.7	204.61	203.32	205.09	204.92	203.66	204.2	204.92	206.02	204.36	204.14	205.73	205.44	204.37	204.03	205.77	205.91	204.16	204.82	204.49	204.77	204.97	203.94	204.55	204.3	204.88	205.64	204.71	205.37	204.29	204.58	204.54	204.25	204.56	203.29	204.45	205.29	205.22
209.54	210.41	208.99	208.65	209.82	210.04	210.47	209.09	209.36	210.14	209.53	210.01	210.16	208.83	208.86	209.64	209.52	208.84	208.18	208.26	209	209.29	208.58	208.17	208.88	208.94	208.29	208.77	209.72	208.1	209.87	209.62	209.46	208.55	208.63	209.36	208.45	208.79	209.48	207.83	209.78	209.69	209.1	209	209.78	208.41	209.14	208.12	209.76	208.45
210.41	209.99	209.24	208.8	210.53	208.24	209.94	210.22	210.01	210.09	210.04	208.39	209.32	209.2	210	208.44	209.3	209.39	208.84	208.64	210.66	209.63	209.75	209.12	210.91	209.32	208.87	210.08	209.49	209.64	211.27	209.93	210.05	208.98	210.12	209.13	209	209.67	209.91	210.09	208.83	208.78	209.09	209.69	210.28	209.82	211.17	210	209.85	210
208.64	209.07	207.79	208.21	208.53	208.85	209.16	207.48	208.86	209.54	207.56	208.29	209.68	208.29	208.66	208.61	208.94	207.97	208.43	208.11	208.12	208.99	208.14	208.72	208.63	208.56	208.67	208.93	208.34	209.14	208.58	209.21	207.63	208.36	208.8	207.52	209.01	208.29	207.94	208.79	207.97	208.7	208.49	207.75	208.37	209.25	207.21	208.43	208.63	208.38
203.11	203.3	202.86	201.89	202.48	203.04	204.53	202.58	202.36	203.59	202.79	203.1	202.78	202.08	202.51	202.81	201.3	201.51	202.44	203.06	202.19	203.6	202.73	202.38	203.46	201.12	201.33	202.24	202.42	202.14	203.62	203.72	202	202.9	202.85	202.16	202.85	201.94	202.17	201.89	202.68	203.05	203.06	201.17	202.81	202.07	203.66	201.85	202.1	203.08
202.9	202.09	204.56	203.57	203.2	203.49	203.56	204.29	202.48	203.38	202.98	202.79	202.73	202.53	204.44	203.81	203.66	203.47	203.31	203.36	203.08	203.6	203.21	203.6	204.31	204.14	202.34	203.32	204.01	202.91	203.97	203.33	204.33	202.73	203.59	203.59	203.29	203.85	204.07	203.1	203.16	202.6	203.29	202.03	204.12	203.05	203.95	203.38	203.65	202.21
207.52	207.09	208.78	207.21	207.35	207.68	208.1	207.84	208.19	208.54	207.27	208.52	207.56	207.58	207.01	208.37	207.61	207.78	205.81	208.74	207.58	207.13	206.89	208.26	207.6	206.43	207.95	207.97	206.64	207.06	206.77	208.19	208.16	206.44	207.39	207.09	209.53	207.56	207.89	207.48	207.11	208.2	208.02	207.43	207.83	207.34	206.5	207.66	207.12	207.01
204.87	205.1	204.45	204.47	204.72	204.92	204.21	205.12	205.17	205.59	204.04	203.98	205.32	204.95	204.84	204.37	204.45	205.51	205.46	204.66	203.68	204.04	205.3	204.84	204.27	204.72	204.04	204.63	204.4	205.1	205.09	204.37	204.61	204.77	204.65	205.27	204.16	205.34	204.27	205.12	205.69	203.9	205.36	204.28	204.34	205.38	204.44	205.04	205.06	205.36
211.91	211.9	212.08	210.93	211.74	211.23	211.89	211.59	211	210.25	212.48	211.32	211.31	211.77	211.84	211.88	211.3	211.56	212.2	212.28	211.68	211	211.53	212.01	212.01	211.58	211.49	210.61	211.07	212.74	211.55	211.61	211.18	211.29	212.22	211.45	212.46	211.66	211.07	211.77	212.1	211.74	211.62	211.89	211.32	211.72	211.69	211.33	211.98	211.37
207.4	208.03	207.53	208.32	207.31	207.89	208.64	207.77	207.14	207.46	206.96	208.65	208.36	206.9	208.93	207.04	206.99	208.04	206.69	208.8	208.2	207.06	208.45	206.79	207.81	207.39	208.55	208.66	208.61	207.43	207.59	208.15	208.2	206.99	207.95	209.01	207.74	208.27	207.65	207.96	208.85	207.9	207.91	207.02	208.09	208.38	207.64	208.16	207.95	207.88
200.4	199.88	200.12	200.21	200.07	199.75	199.8	200.24	199.96	199.6	199.43	199.66	199.7	199.41	199.36	200.02	198.62	198.63	199.35	199.83	199.13	199.15	199.94	199.08	199.56	198.81	200.05	198.89	199.48	198.4	199.98	199.23	199.45	199.07	198.58	199.35	197.99	199.21	199.57	198.72	199.13	199.82	199.24	198.92	199.14	198.3	200.12	199.67	200.28	199.8
205.53	206.5	205.63	206.65	206.54	207.54	206.39	205.9	206.16	206.75	206.06	206.52	206.31	206.8	205.36	207.59	205.48	206.55	205.89	206.61	205.65	205.61	206.41	206.77	206.24	206.68	206.71	206.26	207.52	206.81	206.26	206.6	206.19	206.28	207.45	207.42	207.6	206.15	207.25	206.37	206.97	205.91	206.73	205.7	205.8	204.96	206.48	205.7	207.32	206.56
212.72	212.77	212.35	213.73	211.99	213.1	212.29	211.97	212.04	212.66	213	212.84	213.06	212.77	213.19	213.68	211.36	213.82	212.46	213.23	213.73	213.52	212.92	212.92	212.85	213.45	213.42	212.98	213.36	214.27	213.01	213.92	212.54	213.31	212.36	213.79	212.53	212.15	213.32	213	213.47	213.19	213.12	212.79	213.28	212.91	212.46	212.47	212.35	212.42
203.59	203.91	203.86	204.42	204.1	203.56	203.2	204.17	204.11	202.83	202.93	203.72	203.61	203.86	202.96	204.28	204.46	204.14	204	204.2	202.72	204.14	203.28	203.45	203.3	203.5	204.4	203.83	203.29	203.28	203.41	203.28	204.22	204.35	204.04	204.56	203.06	203.93	204.02	203.67	204	203.78	203.2	204.28	204.03	204.56	204.44	204.15	204.1	202.92
205.83	204.82	205.68	206.49	205.55	205.84	205.86	205.94	205.12	205.72	206.25	205.7	205.18	205.69	205.82	205.41	205.35	206.46	206.77	205.77	205.17	205.32	205.59	206.24	204.37	205.69	205.63	205.46	206.61	206.46	205.26	205.64	205.22	204.61	205.65	205.52	204.85	205.42	205.87	204.58	205.52	205.6	206.02	206.06	205.46	204.91	205.51	206.08	206.77	206.94
213.77	213.47	213.48	213.34	213.71	212.69	213.26	214.21	212.74	213.2	214.47	213.43	214.05	213.7	214.91	214.72	213.54	213.72	213.71	214	214.01	212.71	212.69	212.38	213.12	214.17	213.79	213.35	214.5	213.73	213.65	213.76	213.58	213.66	213.1	214.37	212.77	213.84	214.6	214.49	213.45	213.11	212.84	214.24	213.4	214.2	212.93	214.37	213.05	213.37
207.59	208.12	206.94	207.73	208.08	207.76	207.1	208.13	208.43	207.73	208.09	207.81	206.98	208.03	207.21	206.71	207.68	207.38	206.76	208.3	207.93	207.81	208.41	206.81	208.09	206.67	207.46	207.82	208.28	208.44	206.68	207.84	207.7	207.36	207.88	207.58	206.43	207.38	207.68	208.27	208.05	207.36	207.39	207.82	208.95	208.5	206.7	208.08	208.43	207.9
211.47	211.64	211.97	211.77	211.6	211.51	211.68	212.23	211.47	211.76	211.57	212.63	209.82	211.52	211.87	211.9	211.38	212.32	211.28	212.17	212.07	211.55	212.7	212.4	211.02	211.85	212.11	212.28	211.83	211.78	210.25	211.89	212.04	211.54	211.09	212.34	211.38	212.72	211.03	212.41	211.67	212.07	212.13	210.55	211.55	212.47	211.21	212.51	209.96	209.88
204.57	206.46	205.79	205.99	205.65	206.76	205.82	205.48	204.69	205.77	204.42	205.61	205.49	206.1	205.35	206.5	206.24	206.26	206.1	205.71	205.43	206.13	206.56	205.78	205.56	204.82	205.34	206.38	204.31	205.04	205.21	205.88	205.88	206.15	205.43	205.72	205.98	205.49	205.7	205.17	205.06	204.56	205.54	206.73	205.56	206.63	205.95	205.87	205.72	205.39
204.42	205.41	204.26	204.12	204.93	205.42	204.61	203.65	203.93	204.61	204.65	204.05	204.33	206.07	204.58	205.29	204.61	204.59	204.73	206.11	204.47	205.42	204.62	204.34	204.6	205.81	204.61	203.69	205.23	204.89	205.12	204.95	204	205.2	204.22	205.09	203.44	204.39	204.79	204.34	205.89	204.63	206.13	204.46	203.31	204.55	203.7	204.8	204.49	204.47
208.51	209.44	209.66	208.64	209.59	208.22	207.84	208.92	208.89	208.8	208.78	208.92	209.07	208.75	209.5	210.27	207.9	207.83	208.3	208.96	208.35	209.39	208.3	208.55	208.64	208.57	209.03	207.96	209.89	208.1	209.8	210.21	209.42	209.1	209.66	208.57	208.58	209.16	208.37	208.53	209.78	208.36	208.52	208.51	207.85	209.44	208.16	208.47	208.15	208.34
206.1	205.72	205.67	204.73	205.48	204.88	206.68	206.4	205.63	204.76	204.7	205.35	204.91	206.04	205.27	205.08	204.17	206.75	206.55	204.68	205.16	205.55	205.64	205.01	205.52	204.93	204.42	205.12	205.14	205.36	206.21	205.44	205.54	206.43	205.27	206.79	205.95	204.82	206.15	204.93	205.56	205.74	206.16	205.74	205.09	205.14	206.21	204.94	205.61	205.34
203.9	205.48	204.56	204.12	202.74	204.12	202.8	203.38	204.02	204.05	203.99	203.99	202.66	203.25	204.19	204.75	203.78	204.33	204.37	203.23	204.68	204.71	203.72	203.09	204.62	204.44	204.82	203.7	204.02	202.86	203.78	202.5	203.77	203.69	204.72	204.4	203.82	203.33	203.56	204.27	203.28	204.61	204.03	203.2	203.58	204.47	202.85	203.88	203.63	202.99
203.54	202.89	203.4	203.01	202.72	203.53	204.51	203.75	203.86	203.43	203.35	203.64	203.66	204.05	204.44	203.25	202.54	202.81	203.41	202.6	203.62	202.1	204.38	202.58	202.1	203.43	203.5	203.87	202.7	202.9	203.62	204.59	204.83	203.9	202.86	204.72	202.72	203.43	204.29	202.6	203.56	202.69	203.9	202.87	204.14	202.96	203.84	203.97	204.49	203.84
211.32	211.79	211.38	212.2	211.21	211.3	211.79	211.43	211.41	211.77	210.42	211.05	212.08	211.49	210.99	210.87	212.22	212.2	210.84	212.23	212.16	211.16	210.86	211.66	211.91	210.53	212.19	211.74	211.87	211.16	211.43	211.95	211.34	210.35	211.03	211.74	211.38	211.53	211.26	211.21	212.12	211.27	212	211.92	211.63	212.19	211.8	211.76	211.93	210.72
212.69	213.44	212.74	212.43	213.31	212.89	212.89	213.65	213.51	212.71	212.69	213.39	213	212.12	214.17	213.31	214.45	213.91	212.47	213.14	212.47	212.88	213.96	212.06	213.17	212.9	213.21	212.29	212.79	213.48	212.29	213.86	213.77	212.76	212.61	213.38	213.08	212.58	213.1	212.72	212.77	213.42	214.1	213.48	212.71	212.68	214.09	214	213.07	213.96
216.77	217.3	216.89	217.7	216.11	216.45	216.66	218.48	216.31	217.07	216.06	217.16	216.8	215.38	217.32	217.46	217.34	217.45	217.49	217.13	216.5	216.71	217.81	217.21	217.36	217.53	217.45	217.81	217.67	217.55	216.58	217.91	217.44	217.57	217.52	215.82	216.39	215.75	216.75	217.22	217.29	217.13	216.29	216.9	215.48	216.08	216.99	216.41	216.45	216.71
211.8	211.25	211.56	211.99	212.17	210.9	212.02	212.03	211.05	211.69	210.91	212.31	211.01	212.25	211.36	210.92	212	212.13	211.75	212	211.12	211.98	212.35	210.93	211.5	211.52	211.63	213.19	212.93	212.09	211.83	210.25	210.92	211.91	212.09	211.74	212.36	211.52	211.25	211.66	211.6	213.27	211.27	212.67	211.62	212.11	212.05	211.78	211.25	212.49
217.77	217.68	219.06	217.87	217.78	217.65	217.48	216.8	217.47	217.46	216.83	218.01	218.34	218.35	217.34	217.96	218.02	216.65	217.73	217.09	219.49	217.21	217.84	216.87	217.93	218.34	217.84	218.19	217.63	218.15	217.16	218.83	218.39	217.76	217.78	217.54	218.24	218.01	217.16	217.4	217.62	216.97	217.55	218.52	217.62	219.04	217.56	217.44	216.68	219.37
200.09	199.62	200.03	200.75	199.44	200.58	201.1	200.09	201.12	199.68	199.94	199.62	199.97	200.05	199.97	199.89	200.97	199.91	200.96	200.94	199.58	199.72	200.13	200.28	199.79	200.67	200.48	199.77	200.42	199.1	200.2	201.73	199.18	199.55	199.99	199.61	201.26	201.02	198.5	199.34	199.9	200.31	200.08	199.93	200.51	200.51	200.4	199.59	200.16	200.06
207.67	207.62	207.13	209.09	209.12	209.17	208.54	208.59	208.65	208.03	207.87	209.2	209.82	208.04	207.81	208.5	208.33	208.37	208.32	209.27	209.23	208.76	207.61	209.13	209.23	207.65	209.2	207.37	208.18	207.14	209.03	209.57	209.14	208.16	208.15	207.87	208.23	208.36	207.56	208.58	209.18	209.81	208.09	207.44	209.14	209.07	209.05	208.74	208.22	208.69
208.17	208.19	209.56	207.96	208.03	208.83	208.61	208.13	209.48	209.22	208.63	208.91	209.68	208.55	209.02	209.49	209.46	208.51	208.37	208.72	207.86	209.21	208.03	209.1	209.05	209.08	208.96	209.68	208.41	209.32	208.85	208.72	209.08	209.32	209.53	207.87	208.54	208.83	208.09	207.07	208.61	209	208.29	208.83	209.68	209.06	208.96	208.58	208.9	209.95
217.59	217.66	216.72	216.74	216.09	216.61	216.48	216.69	217.37	216.96	217.41	217.56	216.52	217.3	216.77	216.48	217.2	217.61	217.88	216.71	217.14	218.32	216.96	216.64	216.71	217.47	216.43	216.84	216.52	216.93	216.32	216.9	217.86	217.61	217.33	216.39	217.07	217.22	218.21	217.24	216.06	217.77	216.95	217.02	217.45	217.21	215.99	216.77	216.92	216.32
203.05	203.43	203.97	204.16	204.12	205.09	204.41	204.02	204.51	204.07	203.14	202.9	203.6	203.74	203.08	203.62	203.97	203.7	203.67	204.13	203.17	203.34	204.92	204.62	203.19	204.07	203.79	204.54	203.02	203.32	203.28	203.76	203.7	203.69	203.24	203.28	204.1	204.14	204.5	203.29	204.94	203.86	204.26	203.45	202.47	203.54	202.85	203.27	203.25	203.65
204.21	202.99	204.18	204.36	203.32	204.87	203.45	204.35	204.06	203.1	203.68	203.75	203.36	203.33	204.04	203.61	204.4	203.12	204.22	203.95	202.08	203.88	202.58	203.53	204.77	203.37	203.4	202.71	205.14	204.08	203.86	202.38	203.16	203.44	203.2	203.91	202.58	203.32	203.27	203.55	203.29	203.46	204.77	203.42	203.5	204.17	203.52	202.99	205.3	202.35
213.03	212.19	212.35	212.86	212.28	211.88	211.74	211.6	212.65	212.49	212.99	212.28	212.12	212.08	210.95	212.84	211.74	213.43	212.97	211.66	211.9	212.63	212.71	212.88	213.29	211.96	211.93	213.06	212.45	212.3	213.01	212.17	212.88	212.4	211.87	211.99	212.12	213.57	213.91	213.67	212.06	213.07	212.12	212.44	213.63	211.69	211.81	212.48	212.54	211.39
208.69	208.24	207.36	208.14	208.16	207.34	207.02	207.7	207.25	207.92	208.57	208.11	207.07	208.26	207.91	207	206.97	208.45	208.1	207.98	207.91	207.55	207.93	207.15	208.74	208.36	207.8	208.36	207.38	208.44	206.97	207.58	208.83	207.86	208.3	208.35	206.61	207.23	208.5	208.41	206.8	207.9	206.81	207.86	207.01	206.59	208.64	207.75	207.73	208.03
194.69	195.25	194.99	194.78	194.56	195.97	195.58	196.19	195.2	196.73	195.47	195.57	194.8	196.84	195.55	194.44	194.43	196.72	194.54	195.62	195.55	195.38	195.37	195.02	195.63	194.78	195.13	197.08	195.02	195.17	195.45	194.47	195.2	195.09	196.17	196.09	195.63	194.93	195.67	195.17	194.88	196.04	195.78	194.99	196.36	195.07	195.9	194.59	195.37	196.18
217.66	216.44	218.25	216.32	217.58	216.29	216.51	216.91	218	217.55	218.66	216.48	218.14	218.08	216.27	216.28	216.35	216.16	216.16	216.32	217.1	217.18	217.93	216.62	216.89	216.49	215.46	216.91	216.46	216.9	216.31	216.08	216.79	216.84	215.84	216.13	216.4	216.43	217.85	217.22	215.6	218.1	216.93	218.25	217.71	217.02	217.26	217.03	216.1	217.54
203.21	202.6	202.35	202.77	201.53	202.73	202.94	203.21	203.48	202.1	201.68	201.82	201.38	203.08	202.05	201.96	202.98	202.1	201.55	203.01	201.4	203.62	203.11	202.47	202.15	201.96	203.58	203.48	202.05	201.65	203.11	203.15	202.33	202.55	202.87	202.31	203.02	203.34	202.28	202.95	203.17	202.38	202.17	203.22	203.06	202.6	202.7	202.57	202.64	202.34
207.75	207.32	207.76	206.88	207.25	207.38	207.47	207.43	207.31	207.57	207.89	207.9	208.44	206.95	207.9	207.57	206.52	208.32	208.23	206.71	208.47	208.74	207.78	208.34	207.98	207.83	206.78	205.85	207.45	209.44	206.62	208.59	207.86	207.59	208.62	208.15	207.63	207.33	208.12	209.74	207.24	207.25	206.92	205.99	207.83	209.2	206.23	208.73	207.44	207
200.15	200.41	199.86	199.82	200.65	201.01	200.38	200.19	201.02	200.71	200.12	200.24	201.28	200.06	201.43	201.39	200.34	200.44	200.81	200.02	199.34	201.04	200.7	200.33	199.85	200.73	199.88	200.08	200.83	200.58	200.9	200.95	199.95	199.16	199.47	200.7	200.23	200.02	200.01	200.61	201.07	199	199.88	200.45	199.91	201.17	201.4	200.52	200.96	199.77
200.79	198.61	200.11	199.53	199.49	198.68	200.07	199.42	199.67	198.53	198.49	199.03	200.25	198.2	199.8	199.98	199.16	199.33	198.84	198.85	199.13	199.16	199.62	199.87	199.52	199.1	199.15	198.82	199.38	200.1	199.53	200.14	200.02	199.05	199.1	198.55	199	199.4	199.57	199.9	199.83	199.82	200.08	199.56	199.82	199.8	199.7	199.4	199.06	199.66
207.78	208.54	207.23	208.21	208.48	208.26	209.92	207.29	208.92	208.5	209.25	208.37	208.5	208.66	207.39	207.77	208.28	208.31	207.6	207.55	207.87	209.17	208.25	208.29	208.74	208.3	208	208.14	208.14	208.2	208.46	207.33	207.81	208.32	208.34	209.94	208.33	209.19	208.97	207.94	209.28	207.66	208.78	208.79	208.08	209.26	208.48	208.74	208.59	208.43
207.82	208.51	207.35	207.05	206.95	208.83	207.72	207.22	208.16	208.66	208.51	206.14	207.1	207.31	207.14	208	207.74	208.68	208.15	208.51	207.25	207.53	206.78	207.49	208.66	207.76	206.91	209.12	208.22	207.82	208.27	207.74	207.99	208.19	208.24	207.81	207.47	208.05	207.85	206.9	208.71	207.86	208.42	207.36	209	207.29	206.62	205.57	208.3	207.83
213.16	214.05	213.33	213.82	213.5	214.49	213.48	213.56	213.08	213.06	213.15	212.38	212.01	212.41	212.67	213.17	212.88	212.97	213.37	213.14	213.48	213.56	212.33	215.05	213.23	212.88	213.59	213.24	214.37	212.83	212.5	212.35	213.18	212.89	213.23	211.69	212.7	212.58	213.89	214.17	212.87	212.25	213.17	212.61	212.98	213.42	212.71	213.02	212.84	212.36
217.66	217.3	216.17	215.7	217.32	216.29	217.68	216.43	217.24	217.56	216.83	217.17	215.96	215.96	217.38	216.14	216.53	217.21	217.8	215.95	216.29	216.51	217.2	217.42	217.08	216.92	216.99	217.32	216.96	217.34	216.61	216.8	216.52	216.82	216.98	216.94	217.95	217.04	217.65	217.33	216.91	218.03	217.02	216.72	216.99	217.02	216.1	217.76	216.19	217.14
208.31	208.34	207.78	210.44	207.89	208.6	208.33	208.26	207.34	208.55	208.38	207.31	208.12	209.2	208.1	208.12	208.7	208.45	209.72	208.72	210.16	207.96	208.5	209.17	209.65	209.62	208.82	209.9	208.92	207.6	209.45	208.57	209.92	208.78	209.69	208.49	208.81	208.92	209.66	209.25	209.37	209.27	207.57	208.85	209.56	208.23	208.39	207.29	208.24	208.63
206.95	206.79	207.96	207.22	208.31	207.16	207.34	208.14	207.8	207.07	208.36	207.78	207.78	207.82	207.61	207.31	208.56	207.39	206.56	207.67	207.32	209.03	208.06	208.43	207.59	207.36	207.39	208.08	207.46	208.66	208.71	207.71	208.62	207.4	208.46	208.6	207.16	208.51	207.96	207.02	206.41	207.93	208.02	208.15	207.57	208.79	207.62	207.47	207.71	207.48
208.03	207.96	208.32	208.99	209.18	208.3	208.47	208.46	208.37	208.42	207.59	208.73	206.66	207.71	207.83	209.04	209.34	208.9	208.18	208.03	206.77	207.85	208.73	207.78	209.59	208.59	208.97	208.37	208.87	207.91	208.45	208.42	208.39	208.06	208.36	208.25	208.77	208.24	209.22	208.82	208.66	207.75	209.03	208.48	208.49	208.56	207.45	208.83	208.41	207.71
199.55	199.61	199.58	199.74	200.08	198.84	200.14	199.4	200.84	199.64	200.08	200.44	200.1	199.41	199.33	199.18	199.46	199.01	200.28	199.01	199.33	199	200.56	199.92	200.43	200.04	199.82	199.23	198.04	201.08	199.67	200.79	199.15	199.55	199.75	200.55	201.01	200.26	198.41	198.68	199.03	198.84	199.17	200.11	199.45	198.84	200.45	200.92	199.01	199.27
208.83	207.47	207.3	207.56	208.64	207.73	208.41	208.17	207.22	207.97	206.86	207.72	208.43	208.16	207.79	207.95	207.62	207.75	207.77	207.9	208.05	208.21	206.64	208.38	207.32	207.42	206.33	207.19	208.44	207.57	208.04	208.3	208.77	206.89	209.03	207.22	208.39	207.34	207.93	208	208.01	208.12	207.64	207.97	209.15	207.59	207.05	206.68	208.38	207.81
210.65	212.33	211.42	210.65	211.31	211.62	211.57	211.41	210.07	211.31	210.61	212.42	213.18	212.32	212.08	211.38	210.91	212.07	211.64	210.67	210.98	211.33	211.48	210.65	211.2	211.75	210.84	211.74	212.6	210.93	212.06	210.46	211.35	212.02	211.52	212	211.96	212.18	211.01	211.58	212.59	212.48	213.22	211.44	209.81	210.87	211.44	210.54	211.26	212.49
194.88	193.72	194.8	194.66	194.97	193.44	194.64	193.32	193.3	195.31	194.43	195	193.08	195	195.03	193.71	193.53	195.34	194	193.68	195.41	195.46	193.52	194.16	193.48	193.06	194.29	194.88	194.5	194.78	193.98	194.48	195.33	193.72	193.65	194.79	192.94	194.18	194.17	194.01	194.86	194.01	193.7	193.33	193.96	194.32	193.2	193.65	194.83	194.69
213.81	214.88	214.12	213.75	213.77	212.73	213.88	213.94	213.2	213.97	212.45	214.93	214.4	214.1	212.93	212.87	213.77	214.23	214.12	215.15	214.55	213.64	214.93	214.35	213.1	214.65	213.78	213.44	213.03	214.07	213.72	214.44	214.02	213.36	212.54	213.48	214.8	213.24	214.11	214.26	214.17	213.67	213.17	213.91	213.57	213.75	214.31	213.42	213.35	214.15
204.02	204.24	204.21	204.66	203.69	204.2	203.75	203.21	203.86	203.13	203.06	203.56	203.9	202.39	204.07	204.56	203.71	204.19	203.01	203.04	203.97	203.78	203.73	204.43	204.23	203.27	203.33	204.22	203.83	203.03	204.05	204.38	203.77	203.96	202.73	204.5	202.72	203.07	203.79	203.66	203.39	203.9	202.34	202.37	203.63	204.44	203.88	204.02	203.72	204.1
203.85	203.78	203.5	203.59	203.38	203.58	203.74	204.28	204.44	203.83	203.5	203.05	203.58	204.47	203.68	203.59	203.78	204.08	203.12	202.93	204.07	204.16	203.2	203.96	204.9	204.23	205.63	203.74	204.13	203.92	203.05	203.81	203.99	203.75	204.69	202.61	203.72	203.61	204.18	203.15	203.61	203.85	204.45	204.01	203.39	205.11	203.65	204.65	203.4	203.6
208.62	208.18	208.55	208.65	208.57	208.33	207.33	208.52	208.45	208.56	208.14	208.6	209.53	208.63	208.3	208.13	208.67	208.25	208.96	208.87	207.78	209.23	209.05	209.24	206.99	208.85	207.89	208.81	208.17	209.37	207.66	208.46	210.01	209.91	207.95	207.88	209.13	208.76	209.41	208.42	208.78	208.94	208.71	209.36	208.37	208.06	209.01	208.67	209.7	208.84
203.2	204.71	204.32	204.65	204.28	204.75	203.51	204.96	203.6	204.69	204.13	206.05	203.76	204.59	203.67	205.74	204.96	204.13	204.89	204.15	205.33	203.24	204.67	204.7	204.11	204.54	204.06	204.75	205.02	203.87	204.09	205.61	204.14	204.03	205.31	203.7	204.74	205.01	203.76	205.15	204.19	205.61	203.84	205.2	206.12	203.52	204.81	204.44	204.66	203.8
198.22	198.26	196.73	197.71	196.89	199.02	198.13	197.77	198.65	199.22	197.87	198.66	197.01	198.62	197.34	197.58	198.03	198.65	198.4	197.91	197.43	197.22	197.04	197.67	198.78	198.6	198.09	198.54	198.5	197.35	197.41	197.03	196.85	197.49	197.89	197.29	198.21	198.54	198.24	197.53	198.44	197.09	198.24	197.86	198.95	197.24	198.19	197.76	198.01	198.36
202.67	203.29	203.47	204.49	203.35	202.43	203.66	203.78	204.25	204.09	203.76	203.06	202.79	204.46	204.56	204.31	203.21	203.83	203.32	202.96	204.39	204.5	204.75	204.72	203.14	202.91	203.12	204.67	202.64	204.6	203.3	203.76	203.13	203.46	204.14	204.18	203.78	203.28	203.01	203.05	204.08	203.65	203.43	204.43	203.82	203.43	204.01	202.38	203.18	204.46
203.33	202.88	201.96	202.46	203.04	204	202.64	203.82	203.54	202.05	203.68	202.84	202.26	203.26	203.01	202.61	203.62	203.32	203.68	204.05	202.51	203.44	203.5	202.53	203.51	202.89	202.38	203.47	203.58	201.58	203.5	203.11	202.88	203.56	203.59	201.85	203.28	204.34	202.21	204.15	203.67	204.36	202.28	204.35	204.14	203.45	203.53	201.77	203.49	203.22
207.4	207.69	206.79	207.63	207.44	206.73	207.6	207.18	208.16	207.25	208.87	206.63	208.24	208.28	207.55	208.43	207.69	207.44	207.34	207.85	205.93	207.64	207.21	208	207.63	208.3	206.78	207.29	207.61	207.46	207.58	207.54	206.87	208.46	206.85	207.76	207.87	208	208.39	207.47	206.86	206.57	207.74	207.05	208.35	208.78	207.66	207.63	207.35	208.49
212.85	212.13	211.57	212.13	210.76	211.56	212.73	212.11	211.73	211.18	211.7	211.61	210.65	210.78	211.7	212.9	212.13	211.14	212.05	211.45	211.08	212.09	211.54	212.06	209.89	211.23	211.75	211.55	211.28	212.63	213.08	211.04	211.6	212.53	212.73	211.02	212.46	210.76	212.6	212.15	211.95	210.89	212.8	212.03	212.59	212.39	211.73	211.24	211.58	212.05
203.72	204.06	203.05	203.83	203.93	202.84	204.38	204.4	202.89	202.23	202.99	204.17	201.85	203.04	203.42	204.08	203.85	203.94	202.92	203.03	203.19	202.21	203.86	203.84	204.25	202.03	204.29	202.96	203.54	202.85	204.61	203.06	204.67	201.73	203.95	203.59	203.82	203.77	203.67	204.8	202.59	204.22	203.03	204.17	202.77	203.19	204.12	203.54	202.8	202.72
202	203.68	201.83	203.87	203.23	202.96	202.99	202.26	203.36	202.21	201.66	203.89	203.96	202.95	202.58	202.2	204.5	203.07	202.81	203.56	203.25	202.86	203.36	203.89	204.15	203.61	203.42	204.6	203.89	203.2	203.14	204.14	204.07	203.09	203.48	203.9	203.2	203.66	203.62	203.91	202.97	203.03	202.56	203.01	201.55	203.29	202.31	203.19	202.64	202.58
217.57	217.28	217.37	216.48	217.31	216.57	217.08	216.79	216.11	216.98	217.47	217.27	216.82	216.91	216.88	217.32	216.5	216.86	215.91	216.97	217.27	217.42	217.05	217.49	216.79	216.86	217.04	217.92	216.06	216.38	216.51	217.35	216.39	217.02	217.21	217.38	216.03	217.71	217.26	217.16	215.79	216.77	217.79	217.92	217.37	217.89	217.42	216.68	219.27	217.33
211.76	212.1	211.37	211.59	211.92	210.48	211.68	213.97	211.64	211.76	211.91	211.84	211.27	212.34	211.81	212.76	212.47	213.32	210.96	212.39	211.86	211.78	212.22	212.16	211.59	210.91	212.37	212.85	212.17	212.03	211.78	211.93	213.07	212.73	209.97	211.57	212.2	213.01	213.07	212.39	211.07	211.94	212.88	211.4	211.98	211.63	211.93	211.7	211.89	211.86
205.21	204.58	206.97	206.2	205.77	205.51	206.2	204.86	205.16	204.79	205.91	205.21	204.59	206.03	206.52	205.99	204.5	203.82	205.56	206.05	205.4	206.35	205.61	204.48	205.18	205.61	205.23	205.33	205.27	205.57	205.04	205.03	204.25	205.39	204.64	206.64	206.43	205.81	205.57	206.19	204.6	204.68	206.84	205.76	204.92	206.05	205.48	204.59	204.92	204.96
208.66	207.06	208.82	208.66	206.89	208.17	208.24	208.02	206.2	207.32	207.03	208.22	206.75	207.18	208.52	206.26	207.76	206.94	208.22	207.57	208.11	207.73	206.74	207.81	207.91	206.83	208.52	207.5	207.27	207.89	206.86	207.73	206.08	208.93	207.26	207.16	208.05	207.38	206.88	207.69	206.71	207.53	207.29	208.07	207	207.53	207.91	208.36	207.12	206.83
209.32	209.73	208.22	208.66	208.47	210.11	210.58	208.64	208.89	208.17	208.23	208.04	208.38	209.35	210.51	207.69	208.73	207.67	208.28	208.4	208.89	208.91	208.61	209.62	209.12	208.97	209.82	208.68	209.07	208.43	208.05	209.12	208.66	209.6	209.38	209.34	209.86	208.78	209.71	208.73	208.95	209.3	207.98	208.84	209.65	208.18	207.88	209.01	207.88	208.68
217.52	216.62	217.39	215.55	216.45	216.59	217.03	216.62	217.88	217.23	217.26	216.52	217.44	217.13	218.91	217.1	216.82	216.67	216.52	216.64	217.26	216.14	216.27	215.62	216.57	216.93	217.81	216.56	215.43	218.85	217.16	215.96	216.29	216.55	217.31	216.51	217.04	217.06	217.64	216.02	217.18	215.29	217.01	216.7	218.18	216.27	216.29	216.82	217.69	217.39
206.5	206.16	206.17	206.59	204.8	207.52	205.28	207.86	206.7	206.18	206.79	206.43	206.63	206.62	207.31	206.48	206.25	206.73	206.36	205.95	206.01	207.08	206.92	206.18	206.84	206.39	205.54	208.42	206.27	206.53	206.23	205.47	206.75	205.67	207.35	206.6	207.9	207.21	204.96	206.84	205.89	205.61	206.36	205	206.35	207.96	206.01	206.43	206.69	205.88
201.33	201.76	203.13	202.79	203.03	202.96	203.46	202.12	202.69	201.9	201.88	202.48	201.89	202.02	202	202.82	203.55	203.16	202.56	203.43	202.49	201.6	201.5	201.94	201.95	201.16	202.16	202.84	203.84	201.25	202.59	202.66	203.81	203.19	202.77	202.09	202.62	202.64	202.1	202.28	202.58	202.82	202.46	203.11	202.82	202.3	203.21	201.98	201.38	202.22
198.86	198.23	198.67	198.89	199.42	198.32	199.45	198.06	198.27	199.09	199.23	199.12	199.03	200.12	199.31	198.7	199.29	198.36	197.91	197.35	197.75	198.95	198.55	197.53	198.1	196.82	198.43	198.68	198.07	198.05	198.82	197.8	198.34	198.73	198.87	198.9	198.79	198.75	198.97	198.66	197.64	198.75	199.1	199.49	198.4	199.38	198.87	198.86	198.37	198.29
208.49	208.26	207.96	208.92	208.8	208.6	209.12	210.11	208.99	207.97	209.12	209.06	208.65	208.85	210.37	209.13	208.44	207.83	207.45	208.48	207.93	208.99	207.85	208.94	209.27	208.58	208.83	208.59	208.72	209.25	207.75	208.82	208.2	209.4	209.57	209.26	209.21	209.24	209.11	209.45	208.37	209.5	209.08	209.15	208.86	209.19	208.51	209.98	207.56	207.8
211.23	211.24	211.67	210.54	211.34	212.88	211.38	211.7	212.23	211.7	212.47	211.85	212.31	210.73	211.52	213.3	212.47	211.79	211.89	210.54	211.73	212.53	210.91	211.55	211.28	212.57	211.75	211.85	212.07	212.4	211.53	210.84	211.05	212.32	211.17	211.66	212.18	210.7	211.82	213.27	212.73	211.01	211.76	211.16	212.57	211.7	212.37	211.62	211.68	212.37
203.82	205.59	204.7	205.76	204.64	205.46	204.76	204.69	204.44	204.68	204.34	204.61	203.99	205.61	203.85	205.21	204.78	205.28	204.79	205.17	205.06	204.45	204.41	204.64	204.99	205.23	205.61	205.08	204.8	204.83	204.46	204.48	204.85	204.39	205.11	205.08	204.95	205.08	205.91	203.54	204.06	204.48	205.01	203.44	205.54	205.43	203.9	205.13	205.55	204.88
216.04	217.15	216.94	217.06	217.83	216.78	216.35	217.72	217	217.94	216.81	216.88	217.51	217.99	217.33	216.68	217.07	218.42	217.38	216.84	215.71	216.49	217.72	217.48	216.87	215.93	217.08	216.94	216.44	217.51	218.22	215.54	216.55	216.98	217.12	216.77	216.92	217.59	216.59	217.07	215.94	216.19	217.13	216.67	216.85	215.97	216.78	217.1	217.43	217.21
201.84	201.55	202.41	200.64	202.63	201.09	201.99	201.26	202.22	200.26	201.24	200.79	200.25	201.42	200.89	201.88	202.08	202.02	200.87	200.56	201.38	202.09	200.11	201.62	200.43	201.79	200.36	200.17	201.57	200.81	202	199.81	200.87	201	202.1	199.95	201.98	201.37	201.81	200.64	202.21	201.08	201.81	201.88	200.7	201.75	201.47	202.05	201.64	201.46
199.91	198.84	198.85	199.54	199.45	199.61	199.44	198.99	200.21	199.05	199.95	200.52	201.21	199.68	199.35	199.14	199.58	200.01	200.88	199.3	200.02	199.48	199.55	198.77	200	199.17	199.01	198.9	198.71	197.77	199.43	199.39	199.5	198.83	200.11	200.3	198.41	199.63	198.4	200.07	198.45	199.28	200.05	197.95	199.61	199.14	198.47	199.18	200.58	198.83
203.75	202.9	203.93	202.39	203.58	203.41	204.18	204.6	203.58	204.01	203.27	204.4	202.84	203.31	204.11	204.59	204.24	204.27	202.84	203.79	203.74	203.85	204.09	203.56	205.32	204.4	202.87	204.21	204.74	203.12	203.77	203.37	203.64	203.77	203.74	204.34	203.39	203.9	204.46	204.28	202.83	203.48	203.88	201.89	204.39	203.65	204.1	205.36	204.38	203.9
202.93	205	203.77	203.31	202.94	203.41	203.81	203.26	204.21	204.48	203.7	204.68	202.75	204.21	204.05	204.47	203.25	204.23	203.97	203.29	204.23	203.71	203.44	204.51	204.99	204.07	204.2	203.81	203.63	204.35	204.05	203.96	204.9	204.44	203.53	203.31	203.3	203.73	203.67	205.57	204.05	204.02	204.58	204.39	202.89	203.96	204.85	205.25	204.38	203.53
209.54	208.75	207.92	208.18	208.11	210.17	208.56	210.02	208.63	208.31	208.69	207.37	208.39	208.03	208.36	208.64	208.29	208.88	208.68	208.5	209.55	208.97	209.04	209.69	207.51	209.26	209.03	208.51	208.46	208.79	208.15	208.69	208.56	208.94	209.26	208.33	208.6	208.51	206.65	208.82	208.14	209.24	208.9	208.32	206.79	208.82	208.86	208.62	209.52	208.96
194.95	195.27	195.5	194.77	194.95	194.74	194.44	194.41	196.31	194.98	194.98	194.86	195.2	195.26	194.93	194.04	195.38	195.42	196.04	195.19	196.26	195.33	194.57	195.24	195.78	194.28	194.67	194.36	195.32	194.45	194.93	195.66	194.98	194.46	195.44	195.47	195.44	195.05	194.92	194.72	194.25	196.38	196.06	194.59	195.79	195.11	194.47	195.11	195.05	195.03
210.01	210.26	210.23	209.72	210.03	209.58	208.09	209.07	209.29	209.3	208.55	210.05	208.56	209.63	208.8	209.8	208.74	209.19	210.45	208.95	209.15	210.39	210.35	210.03	209.47	209.6	209.81	209.11	209.61	209.38	208.76	209.04	208.86	210.13	208.58	208.83	209.48	209.54	209.55	208.71	208.87	209.63	211.14	209	208.36	208.39	210.41	208.71	208.44	208.67
207.54	209.5	208.05	208.46	207.68	207.69	208.68	208.11	207.91	208.65	208.29	207.66	207.2	208.25	207.95	208.26	208.19	207.14	208.13	208.74	209.42	208.83	208.73	209.23	208.58	206.92	209.63	208	208.7	208.7	209.18	207.85	208.77	208.63	207.18	208.57	208.69	207.98	207.42	208.18	208.49	206.73	210.07	208.49	209.75	208.04	208.09	208.71	208.13	208.35
216.53	216.19	216.73	217.55	218.31	217.09	217.01	216.56	216.45	218.41	218.24	217.03	218.29	215.81	218.02	216.86	216.47	216.53	217.34	217.51	217.14	217.16	217.19	218.1	216.91	215.9	217.85	217.35	216.35	216.51	216.72	216.85	216.01	216.83	216.62	216.4	216.94	216.55	217.34	217.24	217.72	215.83	217.67	216.25	216.68	216.9	216.62	216.82	218.43	217.27
206.2	206.04	206.2	206.39	206.41	205.63	207.13	206.89	206.77	207.31	206.93	206.4	206.83	205.39	206.23	206.07	206.33	206.45	206.77	205.92	206.16	205.69	206.65	206.82	206.91	204.77	206.44	206.06	206.47	207.08	206.71	205.51	207.02	205.06	206.25	206.51	207.4	207.34	205.23	206.48	204.77	206.63	205.93	206.57	207.16	206.49	205.93	206.8	206.95	206.7
217.14	218.24	218.35	217.46	216.86	217.61	217.62	218.4	217.93	217.03	218.11	217.32	217.71	216.82	217.61	218.39	218.08	218.47	217.7	217.69	218.51	218.57	217.41	218.03	217.93	218.82	218.16	217.59	218.1	217.6	218.06	218.26	217.21	217.85	217.98	218.73	217.44	216.6	218.46	217.94	217.31	218.12	217.5	218.17	217.77	216.64	216.67	218.14	217.87	218.02
207.9	208.23	207.36	209.06	207.34	207.16	207.77	207.03	207.76	208.22	208.23	206.73	208.1	207.44	208.06	207.24	206.87	208.41	208.44	207.65	207.87	206.42	208.21	208.21	208.38	206.45	208.76	208.37	207.79	208.26	208.07	207.52	208.99	207.71	207.76	207.89	207.55	208.48	208.36	206.67	207.31	206.62	207.05	207.22	208.21	207.42	207.57	208.67	207.28	206.46
212.91	212.6	211.22	211.89	213.07	212.42	212.1	212.33	211.28	211.03	211.37	212.92	211.6	212.02	212.27	211.72	211.56	211.11	211.33	211.38	212.03	211.81	211.96	211.54	212.07	211.46	210.86	210.67	211.87	212.04	210.91	211.98	211.33	212.05	210.92	211.58	212.59	212.56	212.01	212.16	212.14	211.79	211.74	212.44	211.88	211.35	212.82	211.9	210.82	211.48
208.42	208.4	209	209.28	207.95	208.38	207.67	208.92	207.83	208.82	208.21	207.88	209.36	208.77	209.05	208.7	210.13	208.4	207.3	208.97	208.43	208.33	209.42	208.64	208.24	208.75	208.67	209.01	208.36	208.86	209.62	208.56	209.08	209.54	208.5	209.06	208.82	208.97	209.55	209.37	208.48	207.65	208.07	209.17	210.37	209.36	209.37	208.63	209.24	209.01
207.69	206.67	208.87	207.42	208.12	208.69	208.29	207.19	207.55	208.55	207.5	206.95	208.17	208.05	207.47	207.85	208.31	208.54	209.48	208.02	207.81	207.69	208.32	208.27	206.72	208.43	207.05	206.91	207.38	207.74	207.41	207.19	207.96	208.01	208.99	207.17	208.09	208.39	208.4	207.25	208.42	209.06	208.32	208.3	209.7	209.02	207.13	208.35	207.79	206.86
209.73	209.61	209.21	209.38	209.29	207.94	209.71	209.41	209.45	208.42	209.91	209.48	209.78	209.53	209.92	209.08	208.71	209.45	208.73	209.72	209.74	209.88	208.71	209.64	209.52	209.5	209.34	209.2	209.5	209.17	208.79	208.89	209.41	211.08	209.59	210.34	209.49	207.58	209.88	209.71	209.16	208.23	208.44	209.8	208.13	211.3	209.43	210.56	208.78	209.12
211.37	212.23	210.78	211.55	211.96	210.11	210.85	211.99	212.17	212.3	211.28	210.72	211.35	212.35	210.99	212.74	210.75	211.92	213.28	212.13	210.88	211.14	212.62	211.54	212.59	210.77	211.01	211.26	212.28	211.89	211.42	211.88	211.57	211.77	212.14	211.73	211.3	212.02	211.28	211.15	212.94	212.05	211.44	212.12	211.47	211.06	211.95	211.17	211.79	211.38
208.34	208.89	208.56	208.22	209.54	208.74	208.09	208.98	208.92	208.24	208.4	207.49	209.76	209.32	207.67	208.27	208.83	209.98	208.24	210	208.1	209.12	208.13	209.41	209.29	208.55	209.07	208.64	208.05	207.53	209.21	208.69	208.79	210.61	208.5	208.79	208.43	208.16	208.93	207.99	208.66	209.09	208.81	208.06	209.88	209.19	209.7	210.12	208.54	209.21
208.49	208.89	209.47	208.35	208.85	208.65	208.07	208.03	209.02	207.91	208.09	208.85	207.4	210.09	208.03	209.4	208.62	209.43	208.67	208.22	208.99	208.37	209.29	208.44	208.24	209.45	209.62	207.61	208.35	207.32	209.43	209.35	208.77	210.15	207.73	208.24	208.35	209.03	208.11	208.4	208.63	209.72	208.72	209.68	209.3	208.73	208.7	208.81	208.7	208
199.27	199.63	199.12	200.39	199.58	198.31	199.47	199.3	200.2	199.05	199.16	199.84	198.7	199.51	198.29	199.7	199.54	198.96	198.97	199.26	199.83	200.22	199.43	200.65	198.49	199.06	199.28	200.25	200.07	200.68	200.61	199.7	199.53	199.35	199.77	200.36	198.96	198.29	198.65	199.45	199.99	199.59	200.11	199.1	198.73	199.51	199.68	199.41	200.19	199.87
209.63	210.16	209.66	208.32	209.63	210.65	209.71	209.35	209.22	210.69	209.29	209.52	209.43	209.66	209.13	209.36	209.67	210.08	209.27	209.48	208.81	209.73	208.33	208.55	210.28	209.73	209.41	209.97	208.68	210.55	209.23	210.35	209.48	209.95	209.7	209.95	209.79	210.27	209.63	209.2	209.91	209.61	209.52	209.64	210.81	210.05	209.93	209.68	212.24	209.58
209.51	208.44	209.69	208.25	208.95	208.71	208.39	209.12	208.47	209.01	208.2	208.95	207.64	208.55	208.98	208.2	209.53	208.2	207.93	207.72	208.62	208.79	208.68	208.49	208.86	209.19	209.11	207.64	209.67	209.33	208.75	208.73	208.43	208.8	209.3	209.4	208.16	208.05	208.74	207.93	209.07	209.01	208.47	208.13	208.16	207.73	208.37	208.27	209.44	208.53
199.31	201.02	198.35	199.41	199.67	199.04	199.63	199.73	199.51	198.98	200.51	200.22	199.24	199.15	199.52	199.3	199.32	199.39	199.18	198.62	199.23	199.59	199.09	200.04	199.4	199.35	199.73	200.03	200.25	199.25	198.44	198.94	200.33	200.93	198.4	199.78	198.19	200.85	199.21	199.4	198.91	199.52	199.54	199.86	199.85	201.07	199.16	198.85	200.25	199.68
217.6	217.06	218.01	217.23	217.69	217.87	219	217.51	217.51	218.2	217.42	217.03	217.64	218.69	217.27	217.61	218.2	219.14	216.73	217.81	218.72	216.84	217.68	216.95	218.57	218.21	217.58	218.44	218.84	217.81	218.6	217.02	217.34	218.47	216.72	216.53	218.82	218.44	218.63	217.21	218.18	217.73	219.01	217.33	216.89	217.76	217.86	217.16	218.21	217.85
202.19	203.08	202.59	203.62	201.93	202.99	203.56	202.04	202.28	202.11	202.62	204.56	203.8	202.18	202.7	203.05	203.61	203.43	201.45	203.55	202.83	203.15	203.57	201.94	204.26	202.41	203.36	203.14	203.87	203.03	203.13	202.58	203.5	203.05	202.32	203.36	204.13	202.39	203.73	202.97	202.53	202.47	201.96	203.74	203.66	203.65	203.84	204.27	203.49	203.14
208.41	209.53	208.29	209.06	210.22	209.04	210.34	209.63	208.11	207.44	207.88	207.71	209.44	208.28	209.45	208.27	208.14	208.63	209.73	208.88	208.58	208.97	208.94	209.72	209.28	209.14	209.3	208.16	208.78	209.44	208.43	207.87	208.44	208.33	208.59	208.68	209.21	209.74	207.75	209.41	208.5	207.88	209.27	209.58	208.35	208.79	207.96	208.96	208.64	208.12
204.01	203.12	203.86	204.58	203.95	202.98	205.46	204.05	204.3	204.23	204.01	203.17	203.83	203.24	204.6	203.86	203.58	204.14	203.94	204.58	203.5	203.91	203.13	203.02	203.99	203.99	203.1	204.59	204.71	203.6	204.71	204.06	203.69	203.86	202.72	203.56	203.55	204.17	203.63	203.55	205.39	204.81	204.05	203.19	203.6	204.5	203.93	203.29	204.6	203.76
212.66	212.05	211.57	212.06	211.05	211.93	212.39	211.45	211.88	211.17	211.86	212.48	211.82	212.34	212.37	211.84	212.26	211.26	211.26	211.3	212.55	212.98	211.6	212.54	211.91	210.82	212.38	210.4	211.93	212.19	211.41	211.34	211.62	212.31	211.01	212.09	212.03	211.72	211.93	211.33	211.92	211.68	211.8	211.25	211.89	210.19	211.78	212.29	212.14	212.59
203.44	203.51	204.27	205.42	204.26	203.6	203.71	205.12	204.93	204.22	205.43	204.52	204.99	205.74	204.67	204.51	204.71	204.61	204.95	204.27	204.05	204.98	204.2	205.91	205.26	205.67	206.19	204.72	204.21	204.93	204.74	204.29	204.39	204.11	205.46	205.02	205.04	203.48	203.33	204.22	204.64	204.03	204.63	205.15	205.03	204.13	205.56	205.44	205.29	204.5
216.94	217.24	216.31	217.1	217.62	217.99	216.25	216.61	216.79	217.04	217.81	216.57	216.5	215.9	215.84	216.46	216.07	217.27	217.02	217.36	216.51	216.95	217.67	216.37	217.45	216.73	218.6	217.5	215.58	216.94	216.87	217.19	217.1	216.71	217.43	216.92	217.63	217.3	216.62	216.75	215.89	216.42	216.84	216.68	216.57	217.33	217.62	216.25	216.94	216.71
210.97	211.2	212.81	212.48	211.81	212.2	212.12	212.16	211.68	212.31	212.48	211.48	210.83	212.25	212.25	211.28	211.32	211.22	212.11	211.76	212.13	212.46	212.14	212	211.33	212.03	211.45	211.3	212.09	212.41	212.76	212.26	212.08	212.52	212.31	211.08	212.24	212.34	211.71	211.29	211.45	212.12	212.4	212.77	211.78	212.06	211.96	212.07	212.09	211.63
203.76	204.67	203.3	203.9	204.62	202.9	203.73	203.69	204.52	203.68	204.19	203.79	203.47	204.42	203.69	203.99	202.95	203.08	203.82	205.16	202.24	204.9	204.49	204.11	204.16	204.22	203.21	204.42	203.33	204.15	202.85	204.16	204.18	204.27	202.99	203.82	203.56	205.04	204.26	203.09	202.55	205.46	203.25	203.78	203.38	204.02	204.64	205.13	203.44	204.11
208.9	209.11	207.51	209.13	209.2	209.42	208.76	209.64	209.48	209.79	209.26	209.1	208.57	208.53	209.13	209.41	209.58	207.8	208.37	209.2	208.76	208.35	209.12	209.62	209.23	208.68	208.49	208.67	209.02	209.01	207.49	209.57	208.67	209.64	208.2	208.48	208.64	209.46	209.21	208.56	208.33	209.72	208.24	208.32	208.26	207.61	209.56	209.02	209.18	209.33
194.37	193.71	194.13	194.85	194.41	193.41	194.26	193.53	193.5	195.3	194.05	194.5	194.38	194.52	194.61	193.94	193.11	194.76	194.9	194	194.66	194.28	194.8	193.79	193.71	193.93	195.28	194.18	193.66	193.86	194.53	194.16	194.73	194.46	194.43	193.86	194.92	194.23	193.69	194.37	194.01	193.85	194.9	193.52	194.44	194.23	195.18	194.47	195.14	194.09
206.02	205.84	204.44	205.71	204.71	204.52	205.65	204.39	205.26	203.97	204.33	204.95	204.39	205.21	204.4	205.49	204.69	205.42	204.57	203.61	204.66	204.42	204.73	204.56	204.68	205.48	204.1	205.26	205.16	204.94	205.16	204.83	204.44	204.89	204.02	204.26	204.87	204.7	204.45	205.11	204.27	204.38	203.23	204.58	204.16	204.16	204.36	204.77	205.19	204.61
200.5	199.44	199.71	200.88	199.88	199.66	199.02	199.82	199.61	199.23	199.11	199.01	200.13	200.1	198.7	199.15	199.5	199.05	199.46	199.5	199.72	199.71	199.29	198.6	200.41	199.96	199.13	198.43	200	198.96	199.38	200.5	200.46	199.38	198.33	200.42	199.82	199.61	200.16	199.07	199.57	199.06	199.42	199.44	199.2	199.8	198.27	200	199.97	199.26
201.16	201.26	200.95	201.05	200.41	202.4	201.9	200.47	201.47	200.78	200.36	202.03	201.52	200.3	201.57	200.8	200.17	200.7	201.8	202.06	201.56	200.15	201.46	201.51	200.22	201.59	201.68	201.13	201.99	202.01	201.42	201.54	201	200.86	201.89	201.29	201.28	200.4	202.33	201.59	200.68	200.89	201.72	200.58	201.5	201.87	201.07	202.02	201.34	201.7
211.08	208.91	210.74	209.11	208.58	209.09	210.12	209.55	209.72	208.66	209.94	209.5	210.33	210.46	209.02	210.68	211.03	210.03	209.2	208.93	209.58	209.57	209.68	210.29	209.44	209.86	209.04	208	209.7	208.93	210.9	208.89	209.92	209.63	208.95	209.45	208.89	210.08	209.56	208.93	209.75	209.97	210.56	209.04	210.37	209.41	209.04	209.01	208.32	208.72
209.08	207.87	208.79	209.42	209.02	207.82	208.43	208.21	209.84	208.54	208.53	210.39	208.44	210.1	209.2	208.68	208.95	208.38	209.94	207.42	209.52	208.51	208.85	208.73	209.18	208.64	209.3	208.81	207.94	208.09	208.36	209.07	208.16	208.1	208.78	209.58	208.85	208	208.35	209.08	208.24	208.84	209.33	208.26	208.75	208.64	208.68	208.72	209.11	209.24
215.88	216.55	216.82	217.41	216.72	216.71	216.55	217.24	218.55	216.04	217.9	216.59	215.69	216.83	215.96	217.15	218.59	216.49	217.07	216.79	217.5	215.48	216.59	217.39	215.95	216.8	217.11	217.85	217.03	216.73	216.6	216	217.07	216.97	216.71	217.25	217.24	215.75	218.85	217.24	216.95	217.45	217.61	216.07	217.85	217.25	216.77	216.71	217	217.65
209.97	210.83	208.5	209.2	209.54	209.22	208.96	209.44	209.38	209.14	210.47	208.18	210.05	209.22	209.15	209.07	208.58	209.17	209.51	209.29	209.44	209.91	209.8	208.96	209.49	209.7	210.28	209	210.11	208.99	209.71	208.9	209.55	210.06	209.43	210.23	209.74	210.85	208.81	208.85	209.68	209.43	209.2	210.48	209.21	209.09	209.94	209.26	210.23	209.12
213.16	213.91	213.17	215.06	213.84	212.56	214.15	212.17	214.86	213.58	213.69	214.08	214.08	214.01	213.81	212.74	214.7	213.5	213.26	213.97	213.52	214.29	214.16	214.23	214.66	213.09	213.17	213.36	213.85	214.24	213.55	214	213.58	213.18	212.24	214.52	213.61	213.51	214.02	212.73	213.06	214.28	214.32	212.96	214.48	214.03	214.7	213.77	213.35	214.32
208.82	208.58	208.84	208.29	208.34	208.17	209.25	208.55	208.21	208.02	208.57	208.55	208.56	209.4	208.22	207.96	207.52	207.85	209.8	208.79	208.73	210.36	209.4	209.52	208.69	209.66	209.3	208.57	208.6	208.95	207.92	208.71	209.27	208.78	207.5	208.55	207.14	208.6	208.38	208.94	208.46	208.04	207.92	208.88	210.05	208	208.86	209.25	207.62	209.55
210.21	208.67	209.12	209.53	207.91	209.53	208.53	209.2	207.95	209.18	208.97	208.13	208.22	207.06	208.75	208.21	209.15	207.89	209.44	208.87	209.13	209.14	208.48	208.44	208.77	208.64	209.1	208.77	208.44	209.68	208.06	209.84	209.52	209.73	208.42	208.63	208.65	208.7	208.43	208.65	207.92	210.1	209.43	208.45	208.6	208.75	208.65	208.96	209.71	207.81
210.32	209.08	208.29	208.23	208.96	209.33	208.66	208.38	208.42	208.72	209.3	208.53	208.16	207.94	207.86	208.41	208.53	209.31	209.33	209.27	208.33	208.9	207.91	208.53	208.89	209.02	209.44	208.91	208.74	209.11	208.28	207.48	209.37	207.69	208.62	209.74	207.7	209.44	209.67	208.59	209.36	208.53	208.9	209.18	209.03	208.59	208.43	208.02	209.42	209.08
217.16	217.12	216.84	216.15	216.39	215.89	217.23	216.9	217.08	216.52	217.33	217.13	216.07	216.33	216.88	218.11	217.89	216.9	217.54	217.74	217.22	217.14	217.07	216.17	216.56	218.69	217.2	217.62	218.26	216.44	216.52	216.82	217.76	216.98	216.54	217.71	216.52	216.99	217.06	217.36	216.57	217.2	216.7	216.8	216.93	217.7	216.76	217.86	217.06	217.29
204.81	204.94	205.27	203.29	205.18	204.75	203.96	203.55	203.71	204.44	204.14	203.81	205.48	204.56	204.22	204.99	204.23	203.78	204.62	204.91	203.85	205.07	205.22	205.73	204	204.48	205.17	204.38	205.02	205.42	205.67	204.98	204.82	204.95	205	204.15	204.12	204.09	205.09	204.4	203.94	204.39	204.15	205.71	203.86	204.08	204.52	205.24	204.2	204.31
203.78	202.32	203.41	203.7	203.81	202.86	204.39	203.04	203.54	202.99	201.88	203.24	202.59	203.43	203.49	203.68	203.7	203.31	203.44	203	202.22	202.73	203.94	203.19	204.41	203.9	202.31	202.43	203.07	203.44	203.14	202.99	201.75	203.44	203.96	203.23	202.51	202.15	203.19	203.05	203.05	203.32	202.75	203.75	202.07	203.35	204.03	202.76	203.8	202.56
211.55	212.97	210.82	212.83	211.25	211.94	212.4	212.38	211.43	211.78	210.79	211.38	211.58	212.92	212.04	211.78	211.37	211.13	211.44	211.88	211.51	212.14	211.84	211.36	211.75	211.12	211.95	212.52	212.59	211.61	211.44	212.2	211.38	211.45	211.69	211.65	211.85	211.8	212.48	211.65	211.29	210.82	211.64	211.44	211.11	211.42	211.66	211.48	211.38	212.84
204.9	205.71	206.07	207.05	206.16	205.86	205.88	205.24	205.52	205.96	205.63	206.18	206.55	205.74	205.89	205.63	207.37	205.02	205.78	205.34	206.06	204.78	206.24	205.27	205.29	205.82	204.59	205.59	204.33	205.82	206.39	206.39	205.3	206.05	205.98	205.8	205.24	204.67	205.71	205.83	205.71	205.28	206.09	205.26	205.08	205.5	207.25	207.42	205.69	205.96
211.56	211.54	210.87	211.03	211.25	211.97	212.5	211.73	212.32	212.32	212.11	211.49	211.2	212.09	211.5	211.75	211.62	211.93	212.18	210.66	210.64	211.11	211.97	211.31	211.77	211.35	211.41	211.55	212.09	210.89	210.52	212.01	211.72	210.76	212.22	210.53	210.34	211.94	212.69	211.42	211.48	211.4	212.11	210.33	211.1	210.35	211.82	211.47	210.78	211.76
204.48	204.32	204.6	205.62	204.36	203.58	203.39	203.02	203.35	203.9	203.52	203.98	203.53	203.61	203.91	203.91	204.74	203.61	203.93	204.67	203.91	204.86	204.04	203.49	203.64	204.1	204.5	203.97	204	203.72	205.12	204.05	202.97	204.24	204.51	203.49	204.35	202.99	203.23	203.75	203.59	203.8	203.07	203.38	203.36	203.82	204.24	204.02	205.21	203.43
212.13	214.03	213.82	213.43	213.02	214.09	212.68	212.77	211.84	211.52	212.89	212.32	212.24	212.29	212.68	213.56	212.59	213.36	213.7	214.32	212.94	212.82	212.96	213.88	213.77	212.29	212.66	213.03	212.62	212.54	212.64	213.13	213.16	213.03	213.81	213.38	213.66	214.04	213.91	213.63	213.54	213.29	212.52	214.08	212.71	213.86	212.28	212.87	213.92	212.75
208.11	207.97	207.99	207.09	207.08	209.13	207.41	208.25	207.15	208.29	207.91	209.14	207	208.24	208.45	207.66	208.41	206.67	206.66	208.39	207.11	206.64	207.87	207.97	207.12	207.27	208.68	208.05	208.41	207.93	208.27	207.63	207.29	208.08	207.45	207.33	207.27	207.1	206.88	206.64	206.68	207.31	207.23	209.29	206.95	207.49	206.73	208.13	207.48	208.2
203.43	202.61	203.59	203.2	204.41	203.43	203.46	202.4	201.79	203.11	203.15	202.57	203.2	204.23	203.71	203.93	203.16	202.96	202.58	203.17	203.41	203.77	202.86	201.93	201.61	202.49	202.76	202.3	203.84	202.9	203.54	203.95	203.91	203.49	203.68	203.67	203.05	204	202.65	204.32	203.52	203.11	202.92	202.92	202.78	202.56	203.39	203.02	203.37	203.16
216.73	217.41	217.18	216.41	217.12	217.69	217.54	216.42	217.76	217	216.97	217.05	216.92	217.03	217.39	217.17	216.34	217.05	216.26	217.04	217.29	216.87	216.94	215.78	216.89	218	217.35	217.63	217.91	216.25	217.23	215.54	217.9	216.18	217.01	216.36	216.51	217.79	216.13	217.04	216.75	217.45	217.48	216.65	216.34	216.15	216.22	216.87	216.88	218.6
212.82	211.77	213.05	212.72	212.52	212.39	211.66	213.11	212.49	211.23	212.17	212.53	210.81	214.06	211.56	211.44	211.71	212.2	212.01	213.24	212.64	212.79	210.94	212.41	211.37	212.63	211.92	212.88	212.64	211.42	212.97	212.39	213.37	212.95	212.01	213.29	212.19	212.25	210.84	212.28	211.32	212.91	212.47	211.16	212.95	212.17	211.78	212.24	212.33	212.19
208.13	209.5	208.63	209.23	208.69	209.05	208.94	209.46	209.31	209.41	208.64	210.4	209.05	208.45	207.84	208.9	209.21	209.4	209.34	208.39	209.39	208.65	209.43	208.7	209.13	209.06	208.89	208.09	207.73	209.05	210.06	208.98	208.99	209.48	208.38	207.98	209.21	209.33	208.69	210.24	208.93	209.86	209.44	209.42	209.1	208.39	209.45	208.24	208.88	208.64
213.02	211.54	212.55	213.28	213.07	212.28	212.61	210.99	212.78	211.91	213.22	212.22	212.15	212.2	212.26	212.99	213.36	211.87	212.19	212.85	212.24	213.18	211.36	213.73	212.21	210.4	211.66	213.05	212.34	212.96	212.25	212.38	212.92	212.55	212.16	212.41	212.93	212.76	213.17	211.92	211.79	212.21	212.1	213.44	212.61	211.47	212.28	212.04	212.27	212.89
203.41	203.8	204.05	202.68	203.01	203.32	203.84	203.9	203.12	203.61	204.57	203.82	203.72	204.17	204.16	204.41	203.07	203.86	203.67	203.2	203.41	203.33	203.55	203.24	202.74	203.91	202.86	203.1	203.81	204.2	203.57	202.97	203.97	204.28	204.11	202.61	203.7	203.84	203.7	203.23	203.54	203.4	203.61	203.19	202.75	203.42	203.08	203.8	204.49	203.97
198.93	198.04	197.97	199.28	198.95	198.9	198.66	197.71	198.12	197.34	198.12	198.12	198.4	198.96	198.85	199.19	197.5	197.64	199.12	198.28	198.87	197.68	199.05	199.04	199.26	199.52	198.19	199.02	198.6	197.81	198.52	198.05	198.17	198.82	199.18	198.99	198.44	199.21	198.36	198.69	199.25	198.79	198.87	199.1	198.36	199.11	198.39	198.17	199.2	197.59
208.36	209.62	210.26	208.12	208.74	210.2	208.59	209.3	208.29	207.88	209.51	207.94	208.52	207.84	209.75	209.5	209.35	209.76	208.9	208.57	209.22	208.71	208.99	208.57	208.85	207.85	208.97	210.49	208.53	207.89	208.09	208.26	208.69	209.16	210.08	209.03	208.3	208.91	209.31	208.5	209.61	209.6	208.34	208.49	208.52	209.65	208.06	209.37	208.91	208.48
198.21	199.89	200.51	199.85	199.53	200.59	199.83	199.41	199.75	200.08	199.38	198.11	199.22	197.92	200.61	198.5	200.23	200.04	199.64	198.51	200.33	198.81	200.05	198.71	198.59	199.82	198.99	199.4	199.27	198.59	198.63	198.67	200.04	199.92	198.82	200.63	199.68	198.65	199.07	199.29	199.2	199.38	197.85	200.04	199.01	199.33	200.36	198.37	199.84	198.81
204.26	204.07	205.82	205.26	205.74	204.96	204.11	204.64	205.18	204.52	205.06	205.07	204.63	204.85	204.23	204.78	204.74	205.62	205.25	204.57	204.97	204.28	204.58	204.61	205.54	204.42	204.91	205.65	204.23	205.09	204.92	205.83	203.6	205.93	204.46	204.96	204.94	204.13	204.43	204.68	205.05	205.03	204.46	204.68	203.2	204.8	204.84	203.84	204.64	205.63
203.69	204.46	204.26	203.77	203.06	203.69	203.99	204.76	202.73	203.03	204.53	201.77	202.78	203.2	203.98	202.68	203.66	202.82	203.12	203.47	204.11	203.73	204.17	202.65	202.81	203.42	202.92	203.25	203.67	203.26	203.53	203.76	204.34	203.19	203.02	201.84	203.19	203.8	202.84	203.05	202.96	203.58	203.64	203.28	203.75	202.91	203.86	203.32	204.41	203.01
216.09	216.79	217.02	218.3	217.13	215.27	217.06	217.31	216.92	217.37	218.21	217.71	217.14	216.74	218.36	216.73	216.88	217.01	217.29	217.3	217.4	216.97	217.64	217.91	216.21	216.79	216.5	217.31	217.48	216.95	217.47	217.26	218.12	217.19	216.59	216.63	218.04	216.17	216.4	217.06	216.74	216.62	217.41	216.9	217.12	216.3	218.27	216.1	217.72	216.64
200.16	200.87	199.28	200.81	199.09	199.95	200.61	200.57	200.02	200.7	199.52	200.27	200.28	200.11	200.26	201.15	199.97	200.18	200.08	199.76	201.22	199.76	200.67	199.5	200.09	198.85	200.03	200.79	200.18	199.58	200.44	201.53	199.71	200.37	200.18	200	200.5	201.09	200	200.58	201.23	200.42	199.9	199.8	200.29	199.68	200.71	201.03	199.32	200.46
194.78	195.39	195.88	194.61	194.9	195.38	195.8	195.61	196.08	195.68	194.73	194.36	194.88	194.9	195.51	194.36	195.4	195.32	195.56	195.42	195.29	195.37	194.7	194.23	195.6	196.35	195.87	195.98	194.94	194.91	195.52	195.08	193.54	195.29	194.99	194.99	195.62	194.26	195.08	195.59	195.94	194.48	194.69	195.52	194.59	194	195.56	195.92	195.75	195.63
201.53	201.12	202.12	200.92	200.77	201.12	200.66	200.62	200.97	201.62	200.96	201.78	200.47	200.64	201.23	201.22	200.56	201.3	201	201.3	200.42	201.56	199.87	201.02	199.96	200.62	200.98	201.2	200.15	201.01	201.99	201.58	200.48	201.01	201.94	201.1	200.89	202.64	200.93	201.38	200.67	201.07	201.77	200.75	199.66	201.54	199.87	202.37	201.62	201.86
205.96	204.87	203.44	205.06	204.33	204.89	203.93	204.3	205.84	204.23	204.74	204.52	204.71	204.63	205.59	204.92	205.43	204.32	204.93	204.01	204.5	205.17	205.1	204.15	204.81	204.37	203.66	204.59	203.51	205.32	203.17	204.39	205.22	204.89	203.69	204.75	205.32	204.86	204.19	204.09	205.22	204.62	205.52	205.24	204.79	205.2	204.52	204.73	204.35	204.3
208.04	209.38	207.94	208.73	208.72	208.75	208.46	208.56	209.75	209.21	208.26	207.63	210.22	208.54	208.83	207.39	209.52	209.65	208.51	208.74	208.7	208.79	209.4	208.75	210.05	207.88	209.15	208.04	207.68	208.2	209.39	209.47	208.53	208.36	208.36	208.85	208.71	209	208.49	209.08	208.89	208.86	209.82	207.55	208.71	209.51	209.61	208.29	209.29	208.97
200.38	200.78	199.51	199.69	201.08	200.24	200.31	200.21	200.43	200.35	200.35	200.31	200.18	199.54	200.73	201.42	200.25	202.07	200.91	200	199.8	201.42	201.07	199.52	200.19	200.37	201.24	200.43	199.61	200.42	201.07	200.5	199.78	200.19	199.65	200.56	200.28	201.75	200.59	200.92	200.14	199.96	200.83	200.41	201	199.29	200.34	201.08	200.77	199.81
217.64	217.69	217.3	217.03	216.67	217.09	217.99	217.47	217.7	217.44	216.96	216.92	217.03	215.72	217.22	216.75	217.56	218.64	216.2	216.76	216	216.65	216.94	217.9	216.95	217.77	218.05	216.26	217.58	216.82	216.8	217.62	217.46	216.94	216.47	217	217.76	216.91	215.89	217.71	217.96	216.15	217.27	218.03	218.7	216.9	218.05	216.24	217.49	217.1
211.86	210.93	211.19	211.85	211.44	211.68	211.76	211.7	211.54	212.89	211.04	211.16	211.79	212.72	212.48	211.42	211.57	211.37	212.41	212.15	211.52	210.7	210.89	211.71	211.7	212.53	212.17	211.68	211.39	211.42	212.64	210.85	212.81	212.64	211.67	212.46	210.78	211.18	212.39	211.06	211.65	211.82	211.7	212.23	211.16	210.94	211.9	212.74	210.78	212.23
199.39	200.58	200.98	200.34	200.83	200.15	200.26	199.38	200.44	200.62	200.28	201.16	200.11	199.64	200.45	200.45	200.6	200.85	199.74	201.08	200.08	200.03	200.55	200.28	199.87	199.87	199.67	200.11	199.05	198.47	200.52	200.07	199.44	198.99	201.69	199.65	200.11	201.35	199.66	199.63	198.98	199.25	199.7	200.11	201.16	200	199.5	200.36	200.61	200.55
214.27	213.66	213.69	212.17	213.9	213.09	214.15	213.12	214.05	213.86	214.94	214.18	213.69	213.55	213.58	212.84	214.88	212.93	214.51	213.69	213.65	214.65	214.5	213.23	213.98	213.83	213.72	213.22	213.97	212.74	213.3	213.22	214.61	213.26	214.5	213.26	214	214.19	213.49	215.55	213.41	213.45	213.11	214.03	214.04	213.76	213.23	213.75	214.91	213.51
198.93	199.68	199.45	199.4	199.85	199.6	200.28	198.97	199.78	199.81	198.96	200.09	199.46	199.46	199.68	199.62	199.61	199.38	199.14	199.22	199.12	199.48	200.39	198.07	200.3	199	199.86	200.01	198.27	199.26	198.86	198.8	199.76	200.24	199.55	198.95	200.03	199.55	199.26	199.72	199.1	199.5	199.16	200.69	199.36	198.97	199.35	200.34	198.97	200.05
213.02	211.66	211.96	212.01	211.34	212.79	211.38	212.05	212	211.17	211.68	210.82	211.61	211.32	211.71	212.03	212.35	211.63	211.43	212.2	211.87	211.99	211.35	212.24	210.73	212.88	211.28	211.13	212.34	211.49	212.01	211.66	212.33	211.12	212.95	212.36	211.7	212.26	210.59	212.13	211.54	211.62	211.6	211.34	210.95	211.03	212.01	211.47	211.51	211.81
209.96	208.43	208.52	208.59	208.53	209.57	208.45	207.67	208.65	207.96	209.17	208.86	208.66	208.71	210.43	208.69	209.42	208.82	208.65	209.15	209.38	207.72	208.7	208.03	208.24	208.67	208.97	208.5	209.43	209.55	209.67	208.91	209.08	208.66	207.89	208.31	209.48	208.7	208.08	208.36	209.16	208.29	209.66	209	208.78	207.87	208.71	209.09	207.66	208.2
207.54	208.77	208.96	208.53	208.94	209.14	208.43	209.24	209.15	208.26	208.45	208.9	209.05	208.4	209.35	209.55	208.03	209.24	209.16	209.87	209.02	208.41	207.75	209.11	209.03	208.55	208.97	208.95	209.12	208.63	208.31	208.63	209.43	208.07	208.81	209.12	208.12	208.54	208.77	208.28	208.24	209.1	207.13	209.09	208.76	208.61	209.22	207.98	208.86	209.17
204.01	203.32	203.13	203.44	203.94	203.35	203.3	203.85	204.51	204.04	202.55	203.01	204.53	204.02	204.03	203.03	203.94	203.92	202.9	203.18	203.03	204.56	204.3	203.49	203.94	203.03	203.28	204.37	204.56	204.6	204.54	203.88	205.34	203	203.68	204.98	202.73	204.33	203.7	203.1	205.05	203.6	203.65	202.82	204.15	204	203.46	204.47	205.27	203.18
210.93	211.81	210.97	211.92	212.22	211.08	211.36	210.84	210.34	211.94	211.11	210.52	211.67	212.02	210.78	211.33	211.16	211.19	211.61	212.02	212.12	211.6	211.3	212.92	212.53	210.99	211.13	212.53	212.24	211.79	211.39	212.65	210.92	212.13	210.78	211.19	211	211.71	211.09	212.04	212.82	211.71	211.06	211.44	212.47	212.75	212	211.38	212.82	211.82
199.42	199.41	197.57	197.84	198.46	198.8	200.15	197.15	199	197.86	198.79	198.54	199.12	198.38	198.28	197.52	197.97	198.93	198.19	198.36	199.58	198.68	198.9	200.75	198.87	198.28	198.92	200.48	197.91	199.98	198.95	198.98	200.32	199.61	197.7	198.73	199.33	199.26	198.5	199.02	199.23	198.36	198.98	198.5	199.02	198.63	198.48	197.71	198.96	198.96
211.86	212.82	211.23	212.22	211.94	211.72	211.78	212.73	212.43	211.21	211.23	213.59	212.23	212.57	211.82	212	212.55	212.5	211.9	211.41	211.7	211.84	211.52	211.15	211.52	211.99	211.32	212.31	210.8	212.64	211.42	212.64	212.08	210.13	211.7	211.74	212.19	211.73	211.69	212.22	213.31	211.76	211.54	211.78	212.07	212.4	212.09	212.7	211.21	210.83
204.04	204.4	204.06	204.05	205.4	204.92	204	204.3	204.86	203.95	204.4	204.85	204.9	204.32	205.46	204.66	204.2	205.07	206.16	204.62	204.88	204.83	204.91	204.23	204.5	204.57	204.37	204.22	204.99	205.59	205.37	204.75	204.53	204.27	205.34	204.01	205.08	205.39	205.42	203.57	204.88	204.44	204.97	204.17	204.95	205.19	204.93	205.66	203.97	205.49
207.7	209.24	208.67	207.88	207.62	207.74	207.76	208.48	208.39	208.16	208.57	208	208.91	207.67	207.93	208.83	208.75	208.45	209.16	209.35	208.7	208.04	208.01	209.52	208.11	208.84	208.82	208.7	207.84	209.38	208.31	207.51	209.47	208.08	207.82	208.21	208.56	209.37	208.03	207.45	208.97	209.58	207.6	208.71	207.02	208.29	208.11	208.24	209.18	208.78
207.69	207.89	208.6	208.89	207.89	208.55	207.67	209.05	209.65	208.99	208.7	208.64	208.76	207.92	208.73	208.44	208.54	208.87	208.1	208.94	209.46	209.05	209.1	209.49	208.72	208.12	208.09	209.17	207.93	208.34	208.27	208.41	208.15	208.79	208.53	207.91	209.15	209.4	208.12	208.92	209.09	207.68	208.44	208.53	206.89	208.36	207.78	209.46	208.97	208.46
203.44	204.05	205.38	205.52	204.86	204.48	205.26	204.95	204.41	204.87	205.59	205.14	204.27	205.47	205.54	205.93	205.08	204.55	205.03	203.93	204.14	204.71	204.94	203.81	203.86	204.33	203.85	205.15	204.81	205.17	205.2	204.42	204.73	205.12	205.47	205.23	204.5	205.6	204.35	205.29	204.92	205.19	203.83	204.81	204.73	205.48	204.65	204.6	204.09	204.51
210.44	212.85	212.23	210.89	211.52	212.03	212.53	211.73	212.27	211.17	211.57	211.62	212.36	212.38	212.93	212.13	212.34	211	211.75	210.69	212.24	212.57	213.35	211.89	212.68	211.35	212.36	211.92	211.64	210.36	210.81	211.52	210.38	211.38	211.92	212.1	211.24	210.38	211.7	212.43	212.48	211.85	211.56	211.68	211.78	211.75	211.26	212.47	212.54	210.94
203.62	202.5	202.05	202.41	203.01	203.26	201.87	202.74	201.94	201.7	203.47	201.48	202.9	202.22	202.89	202.83	203.09	202.23	202.59	202.54	202.01	202.4	202.13	202.6	201.92	201.94	201.99	201.38	201.58	201.99	202.46	202.22	203.09	202.07	202.89	201.61	201.95	203.12	203.17	202.41	202.36	202.56	201.87	202.63	202.94	202.18	202.56	201.65	201.85	202.1
211.6	212.38	213.07	210.7	211.85	211.41	212.38	212.67	211.32	211.98	211.67	211.85	211.28	211.52	211.14	211.42	212.25	212.03	211.63	211.36	210.49	211.61	212.01	211.14	212.8	211.14	211.71	211.84	211.64	211.24	212.22	212.34	212.25	212.08	212.36	212.14	212.78	211.75	211.48	211.06	213.3	212.17	211.4	211.26	210.92	210.04	212.18	211.17	212.54	211.24
204.23	203.62	203.05	203.04	204.22	203.92	203.52	203.15	203.1	203.11	203.53	203.07	202.57	203.38	203.42	202.1	202.75	202.68	202.41	203.76	203.76	204.24	203.33	203.73	203.32	202.18	203.61	202.56	203.34	204.63	203.45	203.44	203.73	203.14	203.15	203.21	202.95	204.55	203.46	203	203.27	203.09	203.43	202.54	203.27	204.08	201.88	203.12	203.62	203.55
207.54	207.81	207.95	207.93	207.3	209.07	208.26	208.34	207.83	208.28	207.03	208.3	206.96	208.74	207.98	208.45	207.49	208.73	207.44	206.56	207.47	207.15	207.66	207.31	208.41	207.94	208.62	207.26	207.63	207.3	207.59	207.95	207.84	207.71	207.54	207.13	206.72	206.69	206.58	208.16	207.6	208.86	207.48	206.54	207.8	206.45	207.5	207.17	207.12	208.75
217.22	218.16	217.53	217.06	216.89	216.59	216.34	217.45	218.39	217.73	216.73	217.13	216.63	218.18	219.98	217.05	218.39	217.61	216.54	217.57	218.36	218.37	218.35	217.96	217.66	217.23	218.19	218.7	218.32	218.72	217.72	218.05	218.28	217.45	218.51	218.04	217.87	218.31	216.67	217.72	217.3	218.89	217.21	218.54	217.17	217.79	218.12	217.12	217.27	217.89
202.94	202.55	203.32	202.2	202.37	203.99	204.54	203	204.04	203.61	203.89	204.69	203.4	202.32	203.89	204.61	202.76	203.74	203.75	203.78	202.82	203.23	203.94	202.82	203.11	203.73	203.58	202.58	203.6	203.07	203.34	203.93	203.84	203.24	203.93	204.11	202.61	203.23	203.41	204.83	204.35	203.3	202.78	203.97	202.43	203.77	203.67	203.58	203.6	201.62
217.84	216.48	217.18	217.02	216.91	215.76	216.81	217.8	217.47	216.82	217.83	217.3	217.04	216.72	217.4	217.8	217.05	216.66	217.41	216.92	217.19	217.37	218.04	216.35	216.96	216.45	217.95	216.71	217.4	217.71	216.66	216.86	218.42	216.41	217.79	216.81	217.42	218.31	217.53	217.58	217.27	216.44	217.41	218.17	216.74	216.9	217.74	217.7	217.28	217.08
200.2	200.13	199.76	200.02	200.14	199.47	200.56	199.31	200.44	200.12	200.91	200.09	200.64	201.14	200.42	199.67	200.47	200.92	200.69	200.05	200.18	200.45	200.96	200.49	200.41	201.64	199.27	200.58	200.25	200.05	200.64	198.67	200.65	200.55	199.91	201.07	200.1	200.68	200.05	200.31	200.8	201.06	200.79	199.51	200.5	199.51	199.11	199.5	200.66	199.79
207.18	206.62	207.61	208.8	207.71	206.68	208.39	207.42	208.45	207.97	208.57	207.5	207.88	207.33	208.21	207.74	208.53	208.27	208.69	207.17	207.28	207.46	208.51	207.28	207.55	207.47	207.64	207.63	207.45	208.76	208.16	207.9	207.73	208.29	208.45	207.61	208.05	208.66	207.8	207.53	207.75	208.75	207.47	206.77	207.8	207.8	208.45	207.76	208	207.81
206.15	205.15	206.53	205.42	207.03	207.39	207.56	206.21	206.12	206.56	206.4	206.76	206.17	206.24	206.24	207.03	206.23	206.95	207.43	206.67	206.4	206.09	206.21	205.94	205.99	206.13	206.41	205.94	205.54	205.92	205.96	206.93	206.35	206.96	205.81	206.71	206.25	206.21	204.97	206.59	205.5	206.44	206.45	206.9	207.72	206.17	206.24	206.54	206.02	205.06
209.06	209.44	208.3	209.14	208.73	207.52	208.67	208.06	209.19	208.68	208.67	208.59	207.39	208.88	207.89	208.06	209.45	209.68	208.83	209.92	208.18	209.85	208.5	209.03	207.8	208.02	208.26	209.3	208.1	207.95	209.02	207.65	208.2	209.12	209.08	209.09	208.8	209.16	207.75	208.57	207.94	208.33	208.59	208.24	208.92	208.57	209.46	208.89	207.7	209.05
204.6	204.92	203.07	203.72	203.61	204.09	204.79	204.3	204.69	204.62	204.99	202.82	205.02	204.37	204.01	203.75	204.61	203	204.4	205.09	203.19	204.46	203.66	204.28	204.08	203.9	204.42	203.67	203.9	202.91	204.18	204.29	204.56	203.32	203.79	203.62	204.45	203.86	203.93	202.36	203.58	204.15	203.02	204.16	204.04	203.69	203.63	204.82	203.74	203.99
202.9	202.76	204.39	203.34	203.97	202.64	203.12	203.48	202.95	203.39	202.38	203.67	203.47	203.16	204.25	204.42	202.71	204.86	203.5	204.09	203.23	203.21	203.35	203.26	203.5	204.54	203.87	204.36	202.44	203.99	201.88	201.94	202.49	204.31	204.18	204.01	202.6	203.19	204.08	203.96	202.22	203.06	203.85	204.33	203.26	203.69	203.81	204.07	203.3	201.94
203.66	204.72	205.11	205.08	204.79	204.91	205.63	205.04	204.97	204.64	205.42	204.59	205.4	205.1	204.81	204.47	206.23	205.22	205.32	204.19	204.47	205.11	205.02	204.29	203.18	205.63	204.44	204.76	204.75	204.49	204.47	204.95	204.38	204.66	205.19	205.35	203.79	203.93	205.02	205.45	205.09	203.94	204.09	205.13	204.45	204.14	203.7	204.79	205.68	204.72
199.73	199.99	199.44	199.89	199.96	200.48	198.92	200.18	199.85	201.01	200.65	200.62	199.94	200.21	199.27	200.41	199.01	200.6	200.45	200.52	199.73	199.83	199.48	200.49	201.43	200.61	200.03	199.29	200.07	200.59	200.32	199.9	201.56	201.07	199.62	199.8	200.83	200.22	199.16	199.26	200.76	200.39	199.9	199.92	199.41	200.75	200.11	200.77	201.25	199.48
212.82	212.64	211.49	212.82	212.21	211.47	211.94	212.1	212.1	211.28	210.8	211.85	210.76	212.88	211.82	212.48	212.45	211.58	212.36	212.2	211.89	211.89	211.6	212.18	212.59	211.24	212.48	211.39	211.39	212.07	211.37	212.29	212.55	210.89	211.75	212.03	211.94	211.68	212.14	211.63	211.42	211.6	212.19	211.89	211.81	211.39	211.98	212.01	210.88	212.58
210.54	211.33	212.64	212.1	211.16	211.52	210.76	210.87	211.87	211.17	210.58	210.44	211.04	212.01	212.07	211.64	211.17	211.66	211.04	210.69	210.81	211.64	212.22	211.86	210.61	212.29	211.17	211.19	212.46	210.67	212.35	210.85	211.77	212.87	212.76	210.67	211.16	212.27	211.86	211.4	212.19	211.23	210.95	211.69	211.41	211.63	211.56	211.63	211.56	211.68
204.05	204.17	202.37	203.18	203.75	203.89	203.28	203.71	204.66	204.47	203.86	203.68	203.88	204.55	204.15	203.52	202.87	204.59	203.96	203.74	203.7	204.6	204.21	203.09	202.57	203.86	204.15	203.44	204.09	203.86	202.46	204.2	203.91	203.47	203.2	203.94	203.47	202.44	203.04	202.69	204.39	203.61	203.97	203.04	204.26	203.88	202.88	203.93	205.01	202.57
202.95	203.95	203.19	203.8	203.72	202.76	204.58	204.95	204.21	203.16	202.51	203.42	202.53	204.34	203.43	203.76	203.41	204.43	203.12	204.68	203.69	203.07	202.49	202.7	203.68	203.91	204.46	203.71	203.48	205.07	203.84	202.68	203.31	203.65	204.16	204.41	203.68	204.25	203.58	204.26	203.35	202.91	202.89	203.19	202.27	204.43	204.38	205.59	204.21	203.51
212.24	212.2	211.53	212.52	212.55	212.28	211.53	213.62	213.18	212.09	212.57	214.27	212.49	212.32	212.23	212.49	212.93	211.85	212.04	212.87	211.5	213.09	212.39	210.98	213.62	212.09	212.44	212.63	210.98	212.09	212.64	212.77	212.58	212.79	212.23	212.9	212.03	211.55	212.5	212.48	212.63	211.95	213.48	212.6	212.65	212.81	211.5	212.68	212.38	213.78
212.6	212.16	212.62	213.03	212.12	212.14	212.21	212.54	212.68	213.67	211.57	213.45	211.91	212.42	211.42	211.43	211.73	213.33	211.93	212.36	212.59	212.13	211.83	211.85	213.21	212.54	211.62	212.27	212.11	212.75	211.74	212.19	212.23	212.56	212.68	213.02	212.37	213.1	213.34	212.32	212.54	212.69	212.13	211.69	212.23	212.04	212.32	211.92	212.42	211.08
208.4	208.52	207.6	208.57	208.19	207.02	210.57	207.6	208.2	208.22	207.97	208.86	208.74	209.1	209.08	208.87	207.91	208.08	208.72	207.76	209.07	207.43	207.89	208.63	208.39	208.17	209.32	209.67	208.74	209.47	209.2	209.62	207.99	208.88	208.56	208.38	208.32	207.68	208.08	208.84	208.46	208.59	208.07	208.02	210.19	209.13	208.77	208.06	208.05	209.01
219.02	217.73	217.54	217.22	217.47	218.41	217.84	218.81	218.44	218.99	217.32	217.21	218.8	217.86	217.73	218.11	217.08	216.51	218.95	217.71	216.16	217.6	218.85	217.53	218.23	218.24	219.06	218.03	218.08	217.22	217.67	218.22	217.45	218.02	217.45	218.91	219.08	217.3	216.6	217.3	217.68	218.37	217.62	218.45	217.12	217.98	216.82	218.62	218.94	217.4
200.18	200.45	200.5	200.23	201.62	200.06	201.21	200.23	200.53	199.17	200.83	200.14	200.75	200.62	200.14	200.5	200.68	199.83	201.22	199.87	200.57	199.48	199.46	200.1	200.36	201.17	200.34	199.94	202.14	200.63	199.69	200.04	200.84	200.26	199.61	201.08	199.17	200.42	199.59	200.16	199.92	200.12	199.69	200.29	200.38	200.05	199.87	199.83	201.22	200.41
209.01	208.63	208.63	207.74	209.07	209.19	208.5	209.2	208.67	208.56	208.38	207.77	208.07	207.54	209.58	208.58	208.67	208.58	208.83	208.91	208.07	208.21	208.07	208.62	208.25	208.01	209.21	207.05	209.62	208.32	207.41	207.88	208.82	208.93	207.44	208.23	207.65	208.76	208.78	208.49	207.36	208.62	209.06	208.44	208.25	208.59	207.17	209.41	208.56	208.72
199.74	200.63	200.48	200.55	200.05	199.08	200.56	199.81	200.79	199.32	199.61	201.21	200.55	200.91	199.96	198.65	200.2	200.46	200.83	201.2	200.84	200.69	200.77	200.52	201.64	200.81	199.93	200.82	201.02	199.46	200.37	200.82	199.83	200.33	200.01	201.17	201.43	199.52	200.79	199.6	200.71	200.99	200.14	200.7	200.51	200.92	199.46	202.08	200.11	200.98
203.48	203.91	202.64	203.05	204.71	202.65	202.7	203.95	203.23	203.81	203.14	202.89	203.27	203.33	202.82	203.92	203.38	204.06	202.56	202.69	204.64	204.24	202.19	202.76	203.75	202.31	203.49	202.95	203.13	202.92	203.99	202.29	202.57	204.55	202.94	203.44	203.53	203.32	203.61	202.84	203.69	202.02	203.55	204.57	202.5	203.06	203.81	203.47	203.56	203.1
217.03	217.29	217.39	216.85	217.26	217.17	216.17	217.34	217.46	217.12	217.77	217.09	214.78	217.48	216.78	216.02	215.04	215.34	216.18	216.68	217.78	216.61	217.22	216.79	217.04	217.7	217.33	215.99	217.6	217.05	217.45	217.56	217.96	217.66	216.93	216.76	215.54	216.99	216.12	217.96	217.97	217.18	217.19	216.85	215.75	216.84	215.84	217.13	216.41	217.16
213.91	213.44	212.51	214.61	213.95	212.83	212.93	213.65	213.13	214.53	214.12	215.4	213.52	214.56	214.01	214.51	213.51	212.96	213.8	213.92	212.98	213.45	213.4	215.55	213.43	213.23	214.68	213.56	214.24	214.14	214.05	213.04	213.08	214.03	214.76	215.05	214.22	214.31	214.28	215.04	214.23	214.03	213.9	212.9	213.63	214.47	214.1	213.61	213.99	213.75
199.83	199.79	201.38	201.35	199.36	200.8	200.74	200.74	199.05	200.19	199.51	200.78	200.87	201.26	199.58	200.1	199.21	200.16	200.87	200.22	200.37	200.05	200.27	199.98	200.22	199.88	200.3	200.13	201.15	200.07	200.21	199.53	200.69	201.12	200.69	199.96	200.14	201.51	200.54	200.12	200.43	200	199.66	200.17	200.73	200.62	199.98	199.57	199.41	199.53
208.17	209.77	208.94	208.08	209.13	208.59	207.44	208.54	209.54	207.96	209.55	208.53	209.35	209.06	209.38	208.47	208.48	208	209.42	209.14	208.05	209.08	207.04	208.21	208.83	209.08	208	208.57	209.51	207.59	209.99	209.58	209.17	208.21	208.59	208.52	208.26	208.74	208.01	208.72	210.04	208.25	208.51	208.68	209.18	208.92	208.85	208.23	209.41	208.73
199.63	200.2	199.82	199.31	199.86	199.04	199.63	197.71	199.45	199.42	198.29	199.76	198.09	199.34	200.11	200.22	198.69	200.13	199.12	198.83	199.6	199.82	199.52	199.77	199.06	199.42	199.49	198.65	199.75	199.99	199.32	199.29	199.28	198.21	199.14	199.8	198.76	199.5	199.54	199.73	198.94	199.1	199.89	200.09	198.75	199.37	199.46	199.93	199.1	199.17
204.97	205.73	205.36	205.31	205.7	206.04	206.06	205.3	206.68	205.73	205.21	205.76	204.89	205.78	206.1	205.54	205.22	206.16	205.39	206.14	206.16	205.81	206.36	204.6	205.04	206.48	206.21	204.66	206.44	206.81	206.13	204.88	205.51	205.64	205.3	205.99	205.53	206.27	205.11	206.33	205.2	205.38	205.34	204.92	205.61	205.58	205.79	206.13	204.69	205.8
210.98	210.23	209.43	210.09	209.54	208.3	210.36	209.55	209.74	209.48	210.49	209.76	209.15	210.42	209.82	209.37	210.04	209.62	208.81	209.57	209.59	209.13	209.68	208.8	210.1	209.35	208.72	209.91	209.81	209.26	209.47	209.81	209.69	210.06	209.59	209.54	210.28	209.03	209.26	208.98	210.65	208.95	209.53	209.59	210.2	209.54	209.78	208.64	210.08	209.33
203.12	203.74	203.57	203.22	202.83	203.74	204.06	203.32	203.32	203.6	203.77	202.72	203.22	204.16	203.37	203.74	205.11	203.33	202.72	204.01	204.26	204.33	203.22	203.27	205.65	203.47	203.08	204.42	202.43	204.96	204.24	203.83	204.43	204.65	202.41	203.54	204.06	202.69	204.43	204.5	203.63	203.8	204.34	203.02	204.24	203.03	203.03	203.77	203.87	204.34
204.9	203.05	203.98	204.38	203.93	203.98	203.83	205.22	204.47	203.09	204.37	203.25	203.01	204.46	202.86	203.41	203.26	203.07	203.47	204.73	203.82	204.35	204.24	204.24	204.19	203.5	203.2	203.06	203.3	204.52	203.68	203.69	203.12	204.6	203.88	203.33	203.1	204.52	204.04	203.97	203.53	203.46	203.52	204.67	204.12	202.55	203.34	202.99	203.55	203.91
217.23	216.77	217.56	217.52	216.96	215.8	216.77	217.13	217.25	217.85	217.62	217.96	215.42	217.29	217.69	216.33	217.73	216.91	216.45	217.07	217.17	216.18	216.93	216.75	217.65	216.64	216.86	217.22	217.19	216.03	217.51	217.15	216.46	216.2	217.45	216.82	217.07	216.89	216.77	217.62	217.43	216.82	216.95	217.62	216.54	216.99	217.97	217.16	217.82	216.06
208.18	208.23	208.86	208.74	208.72	209.43	208.93	208.79	208.35	208.49	209.07	208.6	209.28	207.61	208.08	209.05	209.59	208.49	207.23	208.83	207.94	208.14	208.59	208.31	208.87	209.24	209.07	209.1	209.8	208.85	209.71	208.31	208.98	209.26	209.34	208.05	209.79	208.71	208.92	208.01	207.69	207.98	208.02	209.34	208.49	208.17	209.37	208.58	209.1	208.77
213.63	212.74	213.46	213.59	214.3	212.86	213.45	215.13	214.09	213.79	213.65	213.34	212.9	214.93	213.32	213.66	213.57	213.81	213.07	213.67	214.09	213.49	214.73	212.98	213.5	216.03	214.25	213.84	212.85	213.54	214.72	213.23	213.61	213.81	214	214.08	213.04	213.11	213.03	213.28	214.62	214.83	213.89	213.87	212.74	212.9	213.47	212.62	213.76	214.13
212.46	210.85	212.93	212.34	211.31	210.95	211.7	211.09	211.95	211.54	211.27	211.16	210.91	211.68	211.77	210.37	210.49	211.02	211.51	210.99	212.06	211.62	210.79	211.83	210.56	212.36	211.53	210.91	211.09	211.21	210.91	211.07	211.37	212.26	212.4	212.11	210.92	212.04	211.24	212.15	211.72	210.96	211.66	210.96	211.4	211.45	210.83	211.92	211.69	211.69
208.29	207.67	207.5	208.21	208.54	206.96	207.78	207.06	208.79	206.92	207.09	207.86	208.02	208.06	207.85	207.26	207.79	207.29	206.68	207.78	207.11	207.79	208.39	208.55	206.9	206.72	209.15	208.04	208.14	208.36	207.64	207.49	207.99	207.01	208.44	207	207.62	208.31	206.87	207.59	207.73	207.89	208.23	207.68	206.95	208.2	206.78	208.51	206.57	208.61
211.35	212.36	211.29	210.33	212.34	210.96	212.58	212.46	211.44	210.68	212.3	210.37	211.45	211.15	211.18	212.13	211.93	210.87	211.86	212.23	210.67	211.25	211.6	211.95	210.98	212.16	211.13	211.46	212.41	212.52	211.51	212.66	211.53	210.84	210.93	211.55	210.78	212.87	211.14	210.81	212.65	211.88	211.26	211.65	210.86	211.17	210.26	212.76	212.68	210.48
217.48	217.5	218.06	217.32	218.16	217.88	218.27	216.85	218.56	217.84	217.96	217.55	217.92	217.48	219.09	216.65	218.74	217.16	216.27	217.18	217.99	217.72	218.27	217.64	218.62	216.81	217.88	217.03	216.35	218.84	217.63	217.75	217.89	216.65	217.5	218.72	218.42	217.22	218.77	218.13	217.47	218.55	218.36	216.39	217.26	218.54	219.14	217.3	217.33	217.28
209.8	209.78	211.14	209.73	209.93	210.53	208.07	210.67	208.78	209.77	210.64	210.25	209.43	211.24	210.4	207.71	209.5	210.06	209.01	209.8	209.06	209.49	210.79	209.73	209.89	209.56	210.83	211.35	209.89	209.75	208.99	211.11	209.56	209.93	209.95	210.61	210.34	210.35	209.54	209.88	209.4	209.06	208.69	208.67	209.48	209.06	209.71	209.38	210.09	209
200.19	198.62	200.57	200.28	200.74	199.86	200.68	200.92	199.77	200.58	199.54	200.85	201.34	199.9	200.32	199.13	200.21	201.05	200.64	201.41	200.33	199.86	200.76	200.14	199.45	201.18	200.51	200.43	201.1	200.31	200.87	201.55	200.65	200.3	201.32	200.15	201.31	199.8	201.08	200.96	200.12	199.89	199.69	200.65	200.29	200.41	199.22	201	199.5	200.78
208.97	207.72	208.92	209.23	208.83	207.15	207.75	208.06	208.84	208.15	208.87	209.26	209.43	208.27	207.83	209.46	209.6	208.81	209.14	207.84	207.87	208.52	208.49	208.74	208.28	207.38	209.55	209.29	208.96	208.71	209.17	207.31	208.69	208.13	208.95	209.74	208.83	208.15	208.1	208.45	209.11	208.63	208.6	208.45	208.78	209.73	209.83	209.26	210.32	208.35
212.08	211.11	211.08	210.87	212.04	211.11	211.54	211.73	210.84	210.75	211.8	213.18	210.99	211.25	211.79	212.38	211.25	211.49	212.25	211.5	210.84	212.06	211.19	211.1	211.34	211	210.53	211.71	211.18	211.68	211.79	211.71	211.21	212.48	211.13	210.93	212.11	210.14	211.41	211.84	211.75	211.23	210.57	213.06	210.4	211.74	211.24	210.81	212.06	211.27
213.74	213.96	213.97	213.47	212.01	212.17	212.74	212.87	213.04	212.42	212.83	212.95	213.07	212.53	213.06	212.75	213.78	212.88	211.62	212.52	212.97	212.66	214.47	212.49	214.41	213.82	213.64	213.7	213.87	213.38	212.3	212.21	213.33	213.73	212.58	213.86	213.58	214.15	214.5	212.79	212.02	212.9	212.65	213.74	211.98	213.46	213.16	213.49	213.3	213.38
217.06	216.49	216.44	217.24	216.88	216.6	217	216.89	215.54	215.5	216.74	215.81	216.49	218.39	217.33	216.67	217.06	216.21	216.54	217.76	216.85	217.92	217.07	215.94	217.8	217.3	217.44	216.58	216.83	217.26	216.88	216.18	217.34	217.27	216.36	216.6	216.53	216.71	217.71	216.6	216.97	217.12	216.1	216.49	216.17	216.11	217.1	218	217.42	217.66
211.73	212.16	211.96	211.46	212.59	211.84	211.72	212.11	212.84	212.51	211.3	210.21	211.75	212.11	212.62	211.64	211.48	211.95	211.65	213.33	212.25	211.43	211.68	211.47	211.73	211.71	211.76	212.52	212.93	211.62	212.1	210.61	211.44	213.04	212	212.78	210.9	213.11	211.95	211.44	213.01	212.78	210.97	211.42	211.51	211.7	212.33	212.63	212.91	211.74
209.66	210.26	208.79	209.93	209.14	209.92	208.55	211.15	210.26	209.27	208.42	209.84	210.29	209.86	210.14	208.38	210.18	209.02	208.4	209.84	208.64	208.39	209.44	210.19	210.07	209.46	207.59	208.12	210.91	209.6	209.82	208.94	209.33	208.52	209.98	210.29	209.44	210.66	209.02	209.4	209.39	209.68	210.13	208.67	209.05	209.99	209.97	209.94	209.99	209.78
206.44	207.01	206.53	207.35	207.04	207.12	207.39	206.84	206.95	208.22	207.36	207.76	207.35	206.2	207.24	207.01	207.23	207.52	206.93	207.9	205.49	208.19	206.83	207.17	207.58	207.21	206.93	207.86	207.33	207.56	207.7	208.12	207.83	207.41	207.25	207.46	207.52	208.21	206.51	207.24	208.2	207.76	208.22	207.67	206.79	206.74	208.56	205.78	209.26	207.24
203.32	203.02	203.42	202.72	203.03	202.77	204.17	202.87	203.32	202.61	202.57	203.38	203.74	203.44	202.64	203.92	201.75	203.25	202.77	202.26	203.22	203.68	203.26	201.99	203.92	202.89	204.07	202.99	203.73	203.25	202.7	203.03	203.8	203.34	203.69	203.37	204.56	204.61	201.62	203.72	202.65	203.12	201.87	203.31	201.97	202.47	203.05	202.18	202.86	203.77
208.9	209.13	207.56	208.37	209.89	208.52	208.17	208.14	209.03	209.12	208.6	207.05	209.12	209.09	208.59	208.7	208.09	207.43	209.12	208.33	209.17	209.33	208.49	208.35	208.69	208.95	208.76	208.84	207.97	208.74	208.95	207.96	208.95	208.83	208.79	208.16	209.84	208.4	208.6	209.37	210.17	208.94	209.36	209.56	208	209.46	209.17	208.1	209.03	210.31
218.28	217.24	215.74	217.58	217.95	216.34	217.12	215.94	216.56	216.5	215.89	216.26	216.06	216.37	217.64	216.55	215.96	218.51	217.29	216.25	217.91	216.14	216.62	216.33	216.09	217.02	216.92	217.17	216.5	216.42	217.14	217.52	216.31	217.76	216.98	216.67	217.26	217.73	215.87	216.68	218.01	216.44	217.21	217.49	216.38	217.04	216.41	216.52	217.56	216.9
212.56	212.67	211.43	213.03	212.39	212.18	211.52	212.1	212.72	212.13	212.64	210.96	211.99	212.86	212.59	213.05	212.54	211.95	212.52	212.44	212.57	212.03	212.26	211.87	213.04	212.53	213.28	213.39	212.6	212.69	212.45	212.55	212.52	212.47	212.89	213	211.93	212.6	213.11	213.68	213.17	212.68	211.62	212.42	212.43	212.95	212.21	212.8	213.08	211.22
201.97	200.72	201.52	200.64	201.19	201.92	200.84	201.61	201.03	201.61	200.99	201.7	201.52	201.42	202.2	201.15	200.63	200.78	202.73	200.43	200.82	201.62	201.14	201.14	201.59	202.65	200.88	200.45	201.64	200.09	202.28	200.78	200.83	201.18	201.41	201.4	201.77	201.03	201.67	201.45	201.16	201.58	201.5	201.52	201.73	201.85	201.92	202	201.21	200.78
209.39	208.28	207.82	209.33	208.59	208.85	208.41	209.57	209.23	209.93	208.87	209.36	208.98	209.55	209.14	208.86	208.3	208.84	209.25	208.32	208.62	209.44	209.14	208.64	208.62	208.05	209.29	209.35	208.19	208.27	208.88	208.81	209.56	209.12	208.34	208.6	209.05	209.3	208.93	208.12	209.36	208.32	208.84	208.07	209.23	208.22	208.02	207.92	209.37	208.13
197.98	197.17	196.5	196.66	198.23	197.48	197.66	198.45	197.47	198.99	198.09	197.71	197.75	198.21	197.51	197.27	198.04	198.04	198.12	197.92	197.68	198.25	197.96	197.51	196.99	198.02	198.81	197.36	197.19	197.67	197.23	197.86	197.7	198.66	198.24	198.08	198.26	198.08	198.43	198.85	198.1	198.65	198.37	198.8	199.65	197.8	198.38	198.05	197.07	198.98
200.42	200.35	199.8	201.11	200.36	199.59	199.11	200.38	200.95	201.31	200.58	201.56	200.76	200.74	200.02	200.12	199.72	200.64	200.87	199.6	200.82	200.68	200.42	200.16	200.75	200.39	199.79	200.38	201.23	200.47	200.76	200.34	201.23	200.21	200.59	201.94	200.59	199.86	200.87	200.81	199.83	200.02	199.75	200.91	200.67	200.14	200.34	200.51	200.47	199.73
203.97	203.75	204.54	204.68	203.68	203.68	203.74	204.32	203.23	204.19	202.46	204.5	204.28	203.82	204.57	203.39	204.05	204.01	204.15	203.32	203.54	203.43	203.98	203.27	203.78	202.82	203.6	204.26	204.55	203.05	203.03	205.6	203.53	203.95	202.63	202.94	204.49	203.32	203.83	204.74	202.81	203.55	204.72	203.14	203.96	203.71	202.91	204.13	203.44	205.35
193.02	194.04	193.31	193.15	194.74	194.63	194.25	193.12	194.68	194.71	193.81	194.88	194.35	194.8	193.86	193.82	195.35	193.22	194.01	193.37	194.01	193.76	193.86	194.81	194.54	193.87	194.85	193.69	193.49	195.02	195.19	193.57	195.22	193.17	194.11	194.35	194.33	194.05	193.42	194.17	193.56	193.96	195.07	194.81	194.76	194.72	194.22	194.46	193.09	194.16
202.73	203.48	203.63	203.6	203.94	203.53	204.32	202.07	204.35	204.5	202.9	203.26	204.1	203.27	203.54	204.35	203.35	204.3	203.69	202.41	202.32	204.33	204.01	204.2	203.04	204.44	203.38	204.35	204.26	203.9	203.92	203.56	205.02	203.58	204.2	203.48	203.43	203.84	203.12	203.16	202.91	202.59	203.6	203.44	202.31	203.92	203.86	204.03	204.73	203.22
199.36	200.85	199.27	198.77	200.7	200.91	200.34	201.36	199.25	200.16	200.46	200.11	200.58	200.87	200.55	200.88	200.96	200.8	200.18	201.99	200.78	199.89	200.29	200.56	200.1	201.19	201.15	200.72	201.6	200.79	201	201.2	200.76	201.28	200.05	200.23	199.77	199.98	199.55	200.34	199.58	200.65	200.23	199.47	200.4	199.58	200.87	201.14	200.49	201.48
204.33	203.54	202.67	203.8	202.96	203.09	202.88	201.41	202.91	202.52	203.02	203.56	202.82	203.2	202.61	203.87	203.9	202.69	202.96	202.08	204.03	203.11	204.4	203.24	204.59	202.95	203.78	204.02	202.86	203.35	202.81	203.88	202.86	203.37	202.88	203.12	202.64	201.84	202.57	201.47	203.55	202.83	202.85	202.19	201.79	203.54	203.38	203.02	203.47	203.63
208.12	209.55	208.58	210.19	208.07	209.77	209.04	208.85	208.04	208.32	209.69	208.92	209.53	208.4	208.74	208.67	208.7	208.15	208.92	208.4	208.55	208.65	208.89	207.74	207.61	208	209.33	208.99	209.16	208.98	208.64	208.53	208.12	209.37	208.79	207.87	208.15	209.48	209.06	208.31	208.69	209.73	209.43	209.39	209.4	208.7	209.29	208.87	210.05	207.93
201.31	201.95	201.9	202.62	202.24	203.5	202.16	202.4	203.3	202.44	202.4	202.73	203.26	202.77	202.06	203.04	203.28	203.1	201.51	200.82	203.54	202.82	204.13	201.75	202.36	202.09	203.19	203.09	202.24	201.68	203.7	202.1	203.23	202.94	201.47	202.72	202.66	203.2	202.58	202.62	202.32	201.56	201.63	202.41	202.26	202.32	202.45	202.5	202.61	203.6
207.56	208.61	208.19	208.91	208.98	208.22	208.17	208.09	208.21	208.26	209.77	209.76	208.88	209.3	208.44	208.38	208.72	207.35	208.19	209.43	209.6	209.79	209.06	207.49	208.46	208.24	209.42	208.91	209.54	208.87	209.11	208.47	208.47	208.59	207.21	208.84	209.28	207.5	209.38	208.34	208.89	208.8	208.17	209.37	209.66	208.28	207.49	207.64	208.44	208.75
205.8	205.31	206.18	205.91	206.52	206.55	205.3	204.89	204.81	204.67	205.53	205.43	204.96	204.81	205.6	206.02	205.89	206.8	205.33	205.84	205.5	205.84	205.84	206.28	207.59	205.82	206.16	204.95	206.39	203.94	204.4	206.4	206.51	205.36	203.97	206.37	206.09	205.33	205.19	206.03	206.16	205.44	205.54	206.11	205.33	205.97	205.41	204.53	205.2	205.49
207.7	207.86	207.11	207.41	208.54	207.64	208.57	208.99	206.68	207.98	208.01	207.24	207.95	207.9	207.42	207.74	207.99	207.31	208.15	207.9	207.72	206.95	207.9	207.2	206.98	207.6	207.4	207.82	208.53	208.08	207.89	207.91	207.81	207.37	208.78	208.43	207.95	206.2	207.55	208.03	207.42	206.84	207.43	208.78	208.57	208.08	207.65	206.68	207.33	207.76
203.11	202.91	203.31	201.93	203.78	203.1	203.13	203.8	204.33	203.16	202.22	203.38	202.68	203.23	204.7	203.34	203.05	201.99	203.08	203.04	204.34	203.8	204.89	203.85	204.25	204.11	204.82	203.61	202.47	203.67	203.19	203.37	204.3	203.71	203.07	203.39	202.87	203.8	203.74	204.06	203.09	204.14	203.51	203.52	203.76	203.78	203.78	203.25	203.81	203.83
193.94	194.53	193.44	192.67	194.22	194.81	194.68	193.7	195.09	194.29	192.97	193.64	194.73	195.26	193.4	194.39	193.78	194.97	194.29	194.11	194.68	194.45	193.67	194.16	193.88	195.36	193.19	194.7	194.58	194.31	194.19	194.46	193.74	194.26	194.27	194.15	192.85	193.43	193.67	193.88	195.26	194.61	193.79	193.72	193.57	195.1	195.73	194.75	194.7	194.89
205.35	205.94	204.5	205.89	204.58	204.84	204.29	205.85	205.42	205.78	205.39	205.73	206.27	206.37	204.06	206.61	205.01	206.08	206.27	205.96	205.74	205.75	203.41	205.38	205.81	204.06	206.16	206.86	205.37	206.46	206.36	206.07	205.51	205.36	205.25	206.76	204.87	204.93	205.94	205.46	205.08	205.7	205.43	204.93	205.9	206.86	204.61	205.85	205.79	206.28
209.8	209.02	208.92	209.71	209.77	208.57	208.94	209.5	208.6	210.18	208.56	208.92	210.15	210.19	209.59	208.98	209.56	208.49	209.84	209.25	210.2	210.08	208.7	209.59	209.14	208.51	210.28	210.08	209.77	208.86	208	209.76	210.32	209.05	210.22	209.22	208.88	208.5	209.27	209.2	209.19	209.73	208.32	209.2	209.43	208.47	208.29	209.95	209.67	208.47
199.84	198.84	199.33	198.26	198.17	198.72	198.37	199.64	200.16	198.23	200.23	199.59	200	199.82	199.56	197.39	200.44	199.31	199.94	198.93	199.28	200.05	200.15	199.45	199.68	199.11	199.34	198.72	198.89	198.23	199.67	199.1	199.61	199.41	200.08	199.19	198.67	199.08	198.85	200.21	199.92	199.45	200.37	199.81	198.72	200.29	198.62	198.49	200.46	199.83
208	207.65	207.57	207.4	208.92	208.2	207.77	209.13	208.13	207.77	207.63	208.19	207.65	206.66	207.19	209.3	207.9	207.07	207.91	207.19	207.94	208.35	208.12	207.83	207.61	207.6	208.01	208.23	208.26	208.33	206.55	207.2	207.88	207.5	208.05	207.23	207.51	207.73	208.63	208.19	207.61	206.66	207.83	207.84	207.03	207.92	207.2	208.61	206.47	207.65
207.37	207.65	208.32	208	207.85	208.37	208.58	206.26	207.96	207.92	207.46	207.14	207.79	207.8	207.81	207.99	207.67	207.43	207.62	206.47	208.05	207.77	208.09	207.93	208.22	208.1	207.98	207.97	207.46	208.12	207.47	207.51	207.43	207.08	208.37	208.39	207.83	208.32	207.81	207.06	207.53	207.81	207.95	208.65	208.25	207.78	206.96	208.74	206.9	207.05
203.57	203.92	203.5	205.21	203.35	204.39	202.86	204.39	204.59	203.02	204.49	204.04	203.99	203.46	203.39	203.93	202.99	204.56	204.42	203.8	203.24	203.21	203.76	203.47	203.82	203.75	203.13	202.92	204.38	201.94	204.76	203.31	203.42	204.67	204.03	202.97	204.05	204.41	204.14	203.29	203.44	204.1	203.69	202.81	203.31	204.95	204.75	204.13	203.2	203.83
208	208.32	209.4	208.07	208.72	207.93	208.22	209.22	208.5	209.57	208.51	208.62	208.87	208.17	209.19	207.96	208.46	208.53	208.7	208.87	208.88	210.09	208.22	208.65	208.81	208.75	207.94	208.64	208.64	209.7	208.46	208.88	207.44	208.68	207.02	208.93	208.31	207.81	210.08	209.12	208.95	208.69	209.25	208.51	208.42	209.2	208.83	209.13	208.04	208.94
209.76	210.76	210.25	209.37	207.51	208.42	208.44	208.05	208.35	208.12	208.56	207.71	208.81	209.75	207.8	208.22	208.92	209.1	209.25	209.03	206.83	207.66	208.84	209.02	209.13	208.11	208.51	209.52	208.14	208.3	208.42	208.1	208.18	208.52	209.1	209.9	208	208.39	208.39	210.42	208.81	207.52	209.35	208.87	208.62	209.08	208.67	208.82	208.4	208.54
207.71	206.52	208.35	208.12	207.68	207.61	207.46	207.59	207.09	207.27	208.94	207.99	207.76	207.62	207.57	207.94	206.31	208.49	207.53	208.31	207.73	208.99	208.29	208.58	207.21	207.31	207.14	206.85	208.87	207.51	206.66	208.07	207.33	206.83	208.06	207.26	207.68	208.92	207.35	206.99	207.59	208.01	207.63	207.75	207.83	208.7	207.77	208.03	207.23	207.26
211.47	211.55	210.62	211.66	211.65	211.19	211.25	211.31	210.81	211.53	211.6	211.08	212.01	212.88	211.68	211.57	213.12	211.81	211.23	211.84	211	210.3	212.35	211.66	212.35	211.83	211.46	211.65	210.53	211.96	212.08	212.33	211.33	211.61	212.1	211.79	212.7	211.1	211.26	211.93	211.05	210.77	211.15	210.81	211.79	211.94	211.4	212.02	211.95	211.24
205.06	203.9	203.22	202.84	202.54	203.54	203.73	204.18	203.02	202.38	203.04	203.78	203.82	204.15	203.14	204.98	203.03	204.28	204.05	202.58	203.23	204.74	203.46	203.75	204.01	203.66	202.88	203.54	203.28	203.84	202.98	202.8	203.95	204.15	204.16	203.98	202.32	203.14	202.62	203.81	204.34	203.31	202.54	203.77	203.86	202.69	204.27	203.72	204.4	204.26
208.97	209.89	208.66	210.37	210.03	209.25	208.48	208.95	209.48	208.41	208.8	209.4	209.03	209.36	209.58	209.05	209.46	209.44	208.95	209.64	209.23	209.57	208.2	210.17	208.72	209.1	208.77	210.01	209.02	209.02	209.01	209	209.3	209.73	209.23	208.51	208.36	209.95	210.15	209.07	209.96	210.17	208.18	208.56	209.62	209.07	208.69	208.92	209.41	210.31
199.51	199.41	201.18	200.84	200.55	201.08	200.72	201.79	200.54	199.83	200.41	199.34	199.93	199.08	202.24	201.44	199.72	199.55	201.37	200.67	199.71	199.24	199.41	200.57	201.52	199.99	199.53	200.79	199.97	199.93	200.46	201.23	200.85	200.26	200.41	199.66	201.49	200.47	200.67	201.23	199.05	200.97	200.55	200.62	200.53	199.63	200.86	200.7	200.77	201.11
212.09	211.67	212.3	212.22	211.71	211.45	212.03	213.06	211.21	211.27	212.1	211.08	211.61	211.99	212.47	212.19	212.35	210.78	212.86	211.63	211.15	211.95	212.47	211.69	212.75	212.43	212.33	211.39	211.82	211.41	211.97	212.34	212.66	211.57	212.26	211.29	211.47	212.5	211.88	213.13	212.88	212.42	211.67	212.17	210.78	211.97	211.18	212.03	211.08	213.01
201.88	201.08	200.86	201.45	200.26	201.81	200.04	201.31	202.54	202.21	201.97	201.11	200.82	201.08	201.67	201.56	200.47	200.46	201.39	202.06	199.54	201.36	202.41	201.82	200.14	200.68	202.02	201.23	201.28	201.61	201.67	201.81	199.92	201.9	200.77	201.18	200.59	201.2	202.7	201.34	201.68	202.66	200.8	200.42	200.85	200.54	201.8	200.82	201.2	201.81
204.02	204.83	204.05	202.97	203.98	202.98	204.83	203.1	203.92	202.24	203.38	203.87	203.07	203.42	201.64	203.68	203.7	204.44	203.73	203.38	202.38	203.48	204.34	203.4	203.97	204.04	203.67	204.11	203.54	203.75	203.21	202.63	203.81	203.62	203.15	203.3	203.48	203.83	203.82	202.34	203.18	203.25	203.41	204	203.58	204.02	203.52	202.88	203.03	204.03
208.06	209.59	208.9	208.5	209.65	208.79	207.66	208.7	208.94	209.66	208.28	208.8	208.37	209.34	208.62	208.15	207.89	208.27	208.99	209	208.55	209.09	208.1	207.68	207.38	208.91	209.13	209.25	209.25	208.34	210.24	209.18	208.83	208.65	208.11	208.5	208.78	209.37	207.7	208.39	208.76	208.16	208.83	208.58	208.51	209.34	210	208.62	208.75	208.74
208.44	208.03	209.69	208.23	209.73	208.38	207.8	209.24	209.59	208.13	208.72	209.43	209.58	207.12	208.24	209.65	209.2	208.51	208.65	208.36	208.54	209.09	207.96	208.66	208.33	208.51	209.02	209.84	209.17	207.48	208.75	208.83	209.13	207.86	208.74	209.79	209.15	208.38	208.6	208.08	208.53	208.83	208.47	208.78	208.91	207.5	209.34	208.83	207.87	208.8
200.37	200.21	200.31	200.86	200.56	200.67	200.62	201.24	200.32	200.24	200.43	199.25	198.67	199.96	200.3	201.73	199.57	201.44	199.57	200.72	200.7	199.33	200.09	200.81	199.89	200.7	200.19	199.73	201.04	199.63	200.88	200.33	199.31	199.99	200.93	200.2	200.13	201.01	200.89	200.2	200.86	199.93	200.98	200.46	199.89	200.24	199.86	200.79	200.33	199.85
212.94	212.15	212.53	212.61	211.54	210.66	212.64	212.72	213.18	211.71	212.8	212.97	212.88	212.64	212.98	213.18	212.81	211.97	212.13	212.8	212.7	212.1	210.53	213.06	212.77	212.78	211.78	211.42	212.32	212.51	212.79	213.26	212.25	211.83	212.78	211.83	212.35	211.18	213.44	211.61	212.21	212.33	212.45	212.49	212.59	212.49	211.22	212.1	211.87	211.41
209.22	206.63	210.77	208.68	207.91	209.55	208.71	208.63	208.45	208.52	208.84	209.56	208.77	207.98	209.32	208.44	208.18	208.38	207.88	206.29	207.62	208.87	209.46	209.55	208.42	206.86	207.73	208.79	209.59	208.52	208.38	208.34	207.61	209.06	208.02	209.09	208.7	209.66	208.69	208.22	208.48	209.12	208.87	209.86	208.96	208.86	209.85	208.39	209.53	208.98
200.01	200.75	200.25	200.66	200.28	198.63	199.47	199.15	199.26	199.38	199.52	199.4	198.63	200.25	200.54	198.86	199.56	199.02	198.94	199.36	198.69	198.98	198.6	199.15	198.75	199.41	198.94	198.63	199.64	199.45	199.95	199.49	199.14	199.31	199.55	199.68	198.84	198.43	199.53	199.3	199.36	198.83	199.5	199.87	199.81	199.22	200.22	201.05	199.72	200.13
207.71	207.28	208.35	208	207.58	208.34	207.79	208.1	207.4	207.46	208.01	207.82	208.54	208.98	208.96	207.25	207.66	208.5	207.86	208.87	207.99	207.69	208.8	207.57	208.19	208.33	207.34	208.71	207.77	207.6	207.81	208.47	208.49	207.55	208.29	207.84	207.59	208.61	207.62	207.87	207	206.92	208.41	207.24	208.14	207.04	207.76	208.5	208.33	208.64
200.54	200.9	199.74	200.7	199.64	199.76	200.28	200.16	199.92	200.14	200.12	200.77	199.8	200.68	199.88	200.7	201.27	200.36	200.48	201.04	200.02	200.23	200.56	200.58	200.24	201.06	200.26	200.5	200.64	201.03	200.33	201.47	200.4	199.97	200.86	199.88	200.07	200.22	200.09	200.29	199.73	201.15	200.32	199.64	201.2	200.02	200.54	199.73	200.18	199.22
207.02	207.46	206.63	208.65	207.62	207.95	207.47	206.64	206.68	208.63	207.72	207.87	207.89	207.92	206.75	207.37	207.66	207.62	207.18	208.84	208.31	207.1	208.02	206.73	207.19	208.83	207.42	208.16	206.38	207.46	208.27	206.57	206.98	208.09	208.1	207.81	206.96	207.32	208.77	207.46	207.68	206.49	206.35	207.6	207.6	208.1	207.27	208.35	207.84	206.74
217.74	217.9	216.72	218.16	217.85	218.17	218.06	217.29	218.31	217.5	217.47	217.25	217.1	218.62	217.29	218.02	218.26	218.1	218.29	217.97	217.31	217.39	217.51	217.6	218.53	217.87	218	217.81	218.57	218.48	216.43	217.16	218.53	217.96	217.99	218.35	216.54	216.71	216.81	217.59	218.22	217.15	217.5	218.31	216.62	217.5	218.21	217.83	217.76	218.91
208.79	208.46	208.6	207.34	208.82	207.24	208.23	207.94	208.52	207.94	207.66	206.61	206.97	207.84	207.13	207.61	207.76	207.1	207.41	208.6	207.4	207.59	206.67	207.69	207.13	208.62	207.69	208.94	208.07	208.02	208.57	206.92	208	206.95	207.56	208.18	208.09	207.41	207.69	207.3	208.16	207.51	207.26	207.93	208.01	208.27	207.57	206.88	208.91	207.26
203.43	203.36	203.18	203.39	203.83	202.45	201.87	203.29	202.67	203.83	203.77	203.12	204.27	203	203.76	203.47	202.55	202.25	203.52	204.07	203.82	204.04	203.32	204.8	203.55	203.17	203.47	203.48	202.7	202.83	203.48	202.85	202.91	204.12	203.09	203.64	201.98	204.48	203.7	202.85	202.71	203.14	204	203.31	203.4	204.08	202.46	202.46	203.22	202.67
207.5	207.35	207.65	208.73	206.7	207.23	207.7	207.24	206.41	207.26	208.16	206.96	208.37	208.78	208.53	208.29	208	208.11	207.45	207.15	207.49	207.36	207.48	207.62	207.57	208.77	207.01	208.24	207.68	207.01	208.25	207.96	207.43	206.81	208.22	207.23	208.11	207.56	207.45	207.64	207.74	207.45	207.39	208.05	206.74	207.49	207.29	207.62	208.03	206.65
212.43	211.67	211.46	211.3	211.1	212.01	212.06	210.71	210.14	211.63	211.58	211	211.24	211.56	211.12	211.9	211.4	212.42	210.94	211.19	210.7	211.42	212.94	212.41	211.32	211.97	210.62	210.42	211.28	211.87	213.03	212.19	211.06	211.66	212.02	211.26	212.72	211.95	212.23	212.18	210.95	211.61	212.24	212.11	211.54	211.58	211.53	212.08	212.8	211.9
216.48	217.92	216.41	216.01	216.78	216.23	216.94	217.2	218.03	217.58	217.54	216.95	216.17	217.66	217.46	216.32	217.45	216.57	217.18	216.51	217.01	216.89	217.21	218.22	216.64	216.68	216.02	217.35	215.56	216.97	217.02	216.63	217.55	216.7	216.92	217.14	216.56	218.02	217.02	217.06	217.82	215.37	216.97	216.97	216.7	217.1	217.69	217.99	218.27	216.71
207.29	208.25	207.86	207.78	208.78	207.94	208.38	207.59	208.51	207.55	207.12	207.64	206.69	207.57	206.7	207.31	209.08	208.5	207.33	208.69	208.31	207.52	207.54	207.72	207.17	206.68	207.87	208.03	208.06	207.96	207.46	208.11	207.78	208.22	206.73	208.09	207.73	207.82	206.66	206.8	208.33	208.53	207.77	207.46	207.75	207.61	208.78	207.86	207.32	208
203.99	203.18	204.94	204.41	203.67	204.18	203.75	204	204.5	203.97	204.82	204.03	202.94	203.35	203.74	204.78	203.42	203.62	203.94	202.96	204.85	204.21	203.54	203.53	203.48	203.89	203.35	204.59	204.17	202.69	203.96	204.16	203.61	204.28	203.9	204.32	204.07	203.76	204.16	204.83	203.91	203.6	204.14	204.29	203.74	204.08	203.52	204.19	203.62	203.58
209.84	210.63	211.01	208.97	210.66	210.1	208.18	209.72	209.33	209.54	209.7	210.16	208.87	208.82	209.26	209.52	209.57	208.49	210.11	209.46	209.52	210.37	209.02	208.8	210.1	209.38	209.81	209.81	210.76	208.28	209.67	210.12	208.9	208.35	208.58	210.81	209.08	209.31	209.57	208.52	210.03	209.59	209.33	209.63	210.12	209.43	209.62	209.22	209.82	209.3
201.24	201.33	200.59	201.94	201.29	200.79	200.79	200.58	201.37	201.21	203.34	201.88	199.3	199.8	200.24	201.34	201.44	201.6	201.46	202.23	201.08	201.07	201.27	201.38	201.08	200.97	199.55	201.01	200.77	201.64	201.07	201.24	201.45	202.63	200.41	201.21	200.7	200.06	202	200.71	200.79	199.94	200.86	199.68	200.97	201.63	201.64	201.86	201.68	201.77
199.8	199.92	199.98	198.9	198.78	199.82	200.49	199.53	201.14	200.33	200.24	200.25	200.44	199.1	199.94	200.92	199.19	199.94	200.34	200.32	200.31	200.31	199.87	200.1	199.42	200.17	200.55	199.96	200.46	201.01	199.74	199.31	200.13	200.83	200.66	198.73	200.09	201.32	200.75	198.96	200.56	199.81	200.84	200.78	201.56	199.67	201.14	200.79	199.67	199.71
199.02	200.1	198.85	199.98	198.85	199.75	199.37	198.57	197.84	198.63	199.18	198.66	200.06	199.97	199.89	200.12	198.47	198.56	199.23	199.17	199.51	199.51	199.54	200.38	199.22	199.11	200.33	200	199.8	199.52	199.45	199.55	199.23	199.43	201.09	198.38	199.67	200.12	199.8	199.38	199.93	199.66	200.79	199.6	200.6	199.91	200.42	199.66	199.14	199.16
209.53	209.68	210.41	209.82	209.64	209.5	208.78	209.59	209.61	209.69	210.19	209.47	208.96	210.4	209.17	209.62	209.11	210.2	209.43	209.59	209.54	210.66	209.63	209.91	210	209.2	209.98	208.8	209.13	209.64	209.78	209.13	209.19	209.15	210.71	210.49	209.95	209.5	208.99	208.83	210.1	208.58	207.87	209.54	209.94	209.78	209	208.63	208.64	209.5
211.53	213.38	212.46	212.14	212.4	212.08	212.43	213.61	212.36	211.76	212.68	213.03	214.01	211.54	212.08	212.83	212.94	212.62	213.11	211.08	212.91	212.2	212.86	211.8	212.76	212.52	212.14	211.24	212.63	211.46	212.67	212.55	211.39	213.68	212.11	211.68	212.06	213.57	212.71	213.08	212.28	212.69	212.1	211.72	213.37	212.48	212.36	212.82	211.79	211.55
207.73	207.52	208.43	207.74	207.61	209.08	208.04	207.03	208.09	208.42	207.59	208.78	209.09	208.74	208.39	207.87	209	207.15	208.89	207.85	208.68	209.05	209.21	209.08	207.99	208.96	208.86	208.85	209.26	207.92	207.74	208.93	209.2	207.03	209.55	208.08	208.66	207.85	208.55	207.83	208.29	209.47	207.23	208.53	207.72	208.36	207.95	209.1	209.3	207.57
200.24	200.86	201.32	200.42	199.6	201.29	201.06	200.36	200.84	199.18	200.59	200.25	200.55	200.05	200.53	200.45	199.91	201.47	200.02	200.21	200.52	200.42	201.16	200.73	201.32	199.03	199.75	199.36	200.25	200.63	201.5	201.48	200.53	200.42	200.06	200.54	201.86	201.31	200.77	200.97	200.63	200.33	200.85	200.67	199.15	199.72	198.66	199.2	200.74	201.06
204.94	204.68	204.45	205.18	204.04	204.05	204.43	204.84	205.71	205	205.48	204.73	205.65	204.89	204.7	204.45	205.38	204.11	204.58	204.82	204.08	203.6	205.2	204.28	203.25	205.05	204.91	204.05	205.17	204.91	203.85	204.92	204.83	203.54	205.05	205.06	204.55	204.78	205.02	203.78	204.31	203.67	204.65	204.55	204.22	206	204.54	205.7	204.05	204.34
207.13	207.54	206.68	206.6	207.09	207.86	206.98	207.91	207.57	206.65	206.82	208.49	206.39	207.48	207.15	208.07	208.15	206.79	205.7	207.98	208.54	207.4	208.32	206.88	208.21	207.73	206.97	208.31	208.24	208.44	208.8	207.05	206.86	207.08	207.6	208.2	207.72	208	207.86	207.13	208.06	207.25	207.21	206.19	207.31	207.87	208.01	207.07	207.7	207.39
217.39	217.82	217.51	216.78	214.81	217.61	217.1	216.23	218.08	217.44	217.18	217.16	215.51	217.31	217.34	216.23	217.05	217.26	216.86	217.28	216.43	217.83	216.87	216.15	216.42	217.33	216.68	217.04	216.9	216.86	215.08	217.24	216.94	215.94	216.57	216.89	216.7	215.98	218.13	217.66	217.17	217.22	217.59	217.22	216.44	216.63	216.54	216.96	216.52	217.12
217.63	215.79	217.21	217.88	216.96	216.97	217.67	217.79	216.66	218.45	216.6	216.79	216.87	217.41	217.22	217.58	216.15	217.57	216.75	217.02	215.93	217.14	216.84	215.66	218.19	218.02	218.03	216.2	216.38	217.22	217.79	216.62	217.3	216.48	216.29	216.54	216.98	217.1	215.85	216.97	217.22	217.31	216.96	216.88	218.18	217.08	217.6	216.5	217.7	217.64
202.97	202.66	201.49	201.83	203.05	202.17	202.18	202.36	202.06	202.62	202.02	202.09	203.37	202.4	202.88	203.12	202.6	200.69	203.49	201.9	203.22	203.15	202.5	202.79	203.05	203.24	202.37	202.11	201.86	203.37	202.52	201.78	202.81	202.93	203.15	202.63	202.12	202.29	202.34	202.43	202.66	202.01	202.69	201.62	202.82	203.29	202.08	202.1	202.78	202.75
217.94	218.7	217.15	218.75	217.66	218.25	217.48	218.01	217.35	218.37	218.32	217.15	218.07	217.66	217.32	217.87	216.24	218.28	217.85	217.08	219.26	216.92	218.5	217.55	217.01	218.47	217.86	217.28	216.88	216.44	216.8	217.6	216.91	217.56	217.89	218.21	217.29	218.57	217.25	217.86	217.3	216.94	218.24	217.3	218.34	218.51	217.79	217.94	217.7	218.3
212.47	210.24	212.03	211.92	210.61	211.63	211.47	212.14	211.21	212.25	210.89	211.21	211.52	211.77	212.01	211.51	210.76	210.97	211.23	211.01	211.56	211.96	211.99	212.39	212.41	210.81	212.4	211.85	211.09	211.26	211.67	211.66	210.8	210.56	211.93	211.74	212.6	211.67	211.91	211.56	211.72	211.59	211.09	211.49	211.57	212.5	211.24	211.93	211.99	212.01
211.9	211.79	211.1	212.39	211.65	211.69	211.76	211.37	212.27	211.46	212.56	211.42	211.47	212.23	210.99	211.32	213.15	211.9	211.49	212.52	212.32	211.63	210.9	211.25	211.7	211.4	211.11	211.53	210.75	211.97	211.84	212.21	212	212.1	212.4	211.8	211.47	210.36	211.43	212.92	211.14	210.89	212.77	211.72	211.93	212.05	211.73	211.62	211.16	212.82
203.31	202.52	203.74	203.49	202.42	203.36	204.44	203.76	202.9	202.91	203.67	203.54	204.18	204.01	203.81	202.92	203.47	203.99	203.38	202.95	203.69	203.7	203.68	203.56	203.64	202.34	204.31	204	204.26	203.35	203.31	203.11	204.06	203.4	202.26	204.97	202.95	204.12	203.77	202.52	202.76	204.24	203.96	204	204.15	203.92	204.08	203.42	202.59	203.06
203.32	204.1	202.24	204.54	202.85	203.46	203.08	203.97	203.87	203.17	203.03	203.37	202.6	202.37	204.31	204.17	203.49	203.55	203.62	203.82	203.29	203.89	203.3	203.82	203.42	202.64	204.02	203.5	203.43	204.37	202.74	203.84	203.48	203.32	203.61	203.5	202.38	203.71	203.45	202.85	203.46	204.16	203.86	202.51	203.02	204.19	203.56	203.23	203.64	204.05
203.61	203.41	203.17	203.7	205.07	203.49	203.69	203.35	203.43	202.43	204.67	204.46	203.56	203.9	203.72	204.25	204.67	203.62	203.58	203.52	203.3	203.74	204.37	203.43	203.04	203.15	205.39	204.96	203.3	204.53	202.97	203.06	204.47	204.23	204.07	205	202.98	204.26	204.34	203.59	204.42	204.52	204.32	203.71	203.89	203.26	203.27	203.57	203.16	202.55
199.38	200.84	200.7	200.18	200.57	201.43	200.13	201.35	200.19	200.35	199.85	200.78	200.11	201.05	200.93	199.46	200.07	200.21	201.28	200.99	200.36	200.19	199.25	199.85	200.99	200.52	200.18	200.47	200.79	200.31	200.64	200.32	199.93	200.12	199.68	200.63	200.97	200.41	200.27	199.9	200.58	200.28	201.09	200.19	200.85	200.52	200.74	200.74	201.53	199.83
216.69	217.27	216.66	216.6	217.96	216.49	217.7	216.67	216.47	216.96	216.9	217.25	217.37	216.97	218.42	217.76	217.38	216.83	217.62	216.21	217.13	216.94	216.46	217.08	217.7	217.52	215.93	217.85	217.38	216.83	216.73	216.43	216.67	215.34	216.57	216.86	216.07	216.98	217.45	216.39	217.26	216.68	215.79	217.68	216.91	216.36	215.73	218.07	217.23	217.19
201.02	202.11	203.05	201.82	202.18	202.12	202.17	201.11	202.71	201.18	203.39	202.71	201.49	202.6	201.67	202.23	202.89	203	202.13	201.91	202.46	202.87	201.93	202.96	203.29	203.63	202.99	203.44	202.11	201.75	203.32	202.74	202.93	201.89	202.37	202.11	203.34	201.7	201.89	202.18	202.79	201.88	202.03	202.2	202.73	201.47	201.93	202.1	203.51	202.63
208.84	207.51	208.93	208.79	209.03	209.04	208.91	208.6	210.08	209.05	208.51	209.4	209.56	208.53	208.67	208.11	208.88	209.49	208.51	209.06	209.38	208.36	209.01	209.09	209.93	209.64	207.37	209.46	209.07	208.95	209.76	209.6	208.35	209.49	208.72	208.17	209.01	208.79	209.08	209.76	209.33	207.77	208.02	207.72	208.87	209.14	208.84	208.84	208.51	208.35
207.63	207.83	208.68	208.19	209.17	208.54	207.18	208.1	207.88	207.28	208.47	207.47	207.79	208.29	207.39	208.06	209.05	207.5	207.53	206.9	207.64	208.05	207.21	206.17	207.57	207.61	207.31	207.38	208.19	208.16	207.65	208.63	208.49	208.44	208.05	208.27	207.56	207.26	207.24	208.07	208.23	206.49	207.86	207.14	207.6	207.47	208.44	206.3	208.08	207.85
202.82	203.25	201.37	202.27	200.96	204.43	202.08	201.86	201.38	200.56	201.92	202.01	202.13	201.78	203.55	202.1	201.51	203.44	203.59	203.13	202.62	202.65	202.73	203.08	202.73	202.61	201.79	202.76	201.98	202.22	203.06	202.64	203.03	201.42	201.24	202.86	202.06	203.27	201.53	203.13	202.04	202.86	201.8	202.59	202.24	201.74	202.04	202.67	201.92	201.54
208.62	208.68	208.67	207.59	209.19	207.95	208.63	208.24	208.94	208.04	208	209	207.63	209.41	208.69	208.41	208.15	209.42	209.67	208.93	208	209.02	207.39	208.81	208.69	209.23	208.22	209	208.4	208.59	209.43	207.89	208.69	208.29	208.98	208.6	208.22	207.99	209.74	208.57	208.14	208.73	208.82	208.29	208.78	208.49	208.19	207.72	207.66	209.28
195.94	194.82	194.57	194.53	196.15	194.9	194.67	194.61	195.07	195.71	194.98	194.61	195.59	194.83	196.07	195.8	195.67	195.19	196.09	194.91	194.61	194.65	195	194.96	195.52	193.71	195.01	195.86	196.27	194.93	195.36	194.66	195.28	195.45	195.66	195.01	195.05	194.72	194.9	196.48	196.06	195.34	194.89	195.32	195.06	196.2	196	194.37	195.52	195.77
208.06	207.67	209.64	209.48	210.29	207.72	207.93	209.45	208.98	208.12	207.89	208.94	208.64	208.89	208.99	209.95	208.62	209.16	207.69	208.37	209.33	209.01	209.32	207.77	208.54	208.3	208.55	209.36	209.25	209.57	209.26	209.46	208.92	208.14	208.02	209.2	208.78	209.28	208.38	209.17	208.6	208.92	209.3	208.95	209.13	208.55	207.8	208.76	208.12	209.13
204.15	202	202.09	202.07	203.05	202.76	202.41	202.95	202.64	201.98	202.49	203.39	202.44	202.89	202.16	202.81	203.59	202.44	202.78	202.54	202.79	204.23	201.61	202.91	202.37	201.45	202.48	202.87	202.99	202.73	202.83	203.11	202.99	202.7	202.86	202.62	201.99	202.48	202.79	202.02	203.13	203.18	203.03	202.05	203.04	202.63	202	201.78	202.46	202.02
205.4	204.66	204.75	204.44	205.23	205.23	205.16	205.05	205.63	205.55	204.98	204.71	204.69	203.59	204.5	205.41	204.76	205.24	205.41	205.16	205.43	205.88	203.92	203.47	204.39	204.11	204.15	205.84	204.39	205.24	204.85	204.56	204.96	205.07	203.11	205.5	205.12	205.72	203.66	204.77	205.63	204.99	205.12	204.29	204.3	205.37	204.83	205.56	203.4	206.08
216.65	217.28	217.14	217.27	216.07	215.82	216.79	217.49	216.1	217.41	215.38	217.53	217.63	217.76	217.45	217.12	215.34	217.27	216.58	216.41	217.3	216.67	216.33	217.1	217.09	216.38	217.71	216.92	216.81	218	216.5	217.1	216.07	216.96	217.14	217.14	217.87	217.05	216.61	217.6	217.5	216.36	217.05	216.34	217.78	216.89	217.12	218.16	216.82	217.15
208.42	209.03	208.86	208.1	208.44	207.51	208.99	209.21	208.62	210.7	208.76	209.26	208.88	209.74	209.69	208.53	209.04	209.28	209.45	208.77	208.82	209.05	210.45	209.4	208.75	207.09	207.99	208.8	208.32	208.02	208.67	208.33	207.85	208.01	208.77	207.77	209.22	207.44	207.89	209.62	208	208.98	207.89	209.03	209.25	207.86	208.28	208.17	209.88	208.99
217.9	217.89	217.44	217.89	218.65	217.72	218.02	217.93	217.13	217.47	217.79	219.43	217.34	217.49	218.47	217.9	218.3	218.24	218.19	216.42	217.31	217.37	218.38	217.25	218.61	218.76	218.22	217.15	216.62	217.51	218.13	218.45	218.13	217.86	218.75	218.1	217.51	219.46	218.71	218.01	217.79	219.86	218.13	219.12	218.14	217.3	217.33	217.26	217.88	217.65
207.66	207.47	209.38	209.08	209.19	208.44	208.82	209.52	208.71	209.2	208.85	209.06	209.23	208.59	208.09	210.19	209.19	208.55	208.93	209.53	208.96	209.56	207.87	208.42	210.14	209.82	208.51	208.22	208.63	208	208.59	208.09	208.61	206.77	208.64	209.05	208.61	208.7	207.27	208.27	208.35	208.35	209.51	210.35	208.4	208.56	207.61	208.96	209.24	209.24
199.07	200.53	198.58	199.53	199.82	197.42	199.65	198.19	199.53	198.45	199.11	200.26	199.4	199.46	198.94	200.41	199.02	200.23	199.07	199.9	198.98	199.16	200.52	199.27	199.29	198.95	199.75	198.51	200.57	200.47	200.46	199.31	198.77	199.02	199.8	198.15	199.47	199.15	199.21	199.13	199.08	200.18	199.89	199.76	198.48	199.07	198.85	200.03	199.29	199.92
208.9	209.24	208.71	208.63	208.79	208.95	209.14	209.03	209.44	208.62	209.23	207.23	207.8	208.77	208.44	207.77	208.82	207.88	208.56	208.38	209.72	208.97	209.34	207.96	208.49	209.18	208.05	208.55	209.2	208.21	208.12	207.88	209.17	208.9	209.53	208.73	208.19	208.51	208.19	208.62	208.53	208.01	209.71	208.62	208.78	208.71	209.43	208.61	209.07	209.36
203.89	205.15	204.82	205.43	203.88	204.4	204.66	205.24	205.17	205.37	205.66	205.03	206.17	204.67	203.94	204.6	203.9	203.44	205.58	205.01	206.22	205.73	204.72	204.16	204.86	206.25	204.91	204.45	205.44	204.56	204.72	205.19	204.81	204.94	205.15	205.57	205.46	204.75	206.12	205.31	204.87	205.42	205.21	204.34	204.34	205.51	204.94	205.18	203.95	204.32
217.18	218.15	216.42	216.34	218.03	216.89	218.15	216.9	216.87	217.32	217.59	217.76	217.12	217.13	216.99	217.27	216.5	216.67	217.23	217.04	217.14	217.17	216.43	217.79	217.01	215.27	216.65	215.73	216.99	216.53	216.28	217.22	215.43	217.11	216.25	217.62	217.59	217.51	215.54	216.14	216.9	215.78	217.96	216.05	216.67	217.03	218.05	218.1	216.1	216.5
200.15	200.64	200.18	200.85	200.05	199.58	200.86	199.51	201.47	200.46	200.8	200.51	200.15	200.12	201.42	200.77	200.12	200.19	200.29	200.04	201.52	200.03	201.82	199.78	201.26	199.75	200.55	199.78	200.93	200.65	199.55	200.8	200.45	199.26	200.73	200.72	200.72	199.97	199.96	200.04	199.59	200.14	200.65	199.36	199.29	200.74	200.79	200.15	201.29	200.49
215.89	217.55	217.63	216.31	217.47	218.05	217.55	217.35	217.15	217.57	215.98	217.68	217.64	216.47	216.97	216.73	216.61	216.81	217.28	217.02	217.02	217.43	217.45	217.2	215.54	217.59	217.4	217	216.77	216.65	217.6	216.58	218	216.98	216.91	217.23	216.89	216.86	217.11	216.41	216.55	216.85	217.22	217.21	216.78	216.62	216.92	216.03	216.04	215.86
204.14	204.65	203.96	205.33	203.32	204.93	203.21	204.73	204.24	203.68	204.84	205.08	203.81	202.72	204.77	203.72	204.18	203.85	204.15	204.71	204.62	204.04	203.31	204.93	203.13	203.68	204.19	203.66	204.41	205.08	203.77	204.24	204.34	203.43	204.38	203.93	203.47	202.89	204.55	203.05	203.39	202.94	204.78	204.04	203.87	203.54	204.07	204.11	203.32	205.05
208.3	209.02	207.14	207.84	208.3	207.62	209.47	207.31	207.77	207.27	207.9	207.02	208.48	207.6	207.42	208.07	207.51	207.82	207.98	206.82	208.52	207.19	208.04	208.39	208.1	208.2	207.97	209.69	207.72	208.34	207.73	208.16	208.01	208.39	206.8	208.25	207.69	208.28	207.84	207.54	207.89	207.66	206.95	207.94	206.27	209.24	207.4	207.53	207.64	208.11
199.17	198.93	197.92	198.07	198.77	199.89	198.08	198.98	199.33	197.95	198.55	197.62	199.42	197.96	198.1	197.71	198.98	199.41	199.08	197.86	199.65	198.18	198.86	197.89	198.55	199.28	198.97	198.77	198.35	198.56	198	198.55	198.11	199.12	199.72	199.85	199.67	198.96	198.52	198.25	198.2	198.57	198.07	198.65	199.35	200.25	198.69	198.77	197.58	200.04
199.41	198.04	199.9	199.67	199.69	199.52	199.18	199.61	199.99	199.17	199.63	199.71	198.77	199.34	199.32	200.26	199.13	198.3	199.08	199.31	200.1	200.21	197.97	199.94	200.19	199.92	198.62	200.3	198.12	199.76	200.66	200.49	198.9	197.95	199.4	199.98	198.84	200.03	198.38	198.61	198.66	198.74	198.92	199.59	200.09	199.16	200.05	199.02	198.44	200.27
218.1	218.4	218.31	217.57	218.81	217.41	217.92	218.7	217.1	218.28	218.1	218.76	217.65	216.73	217.76	216.96	217.67	218.53	217.4	218.22	218.23	218.02	218.11	218.08	217.65	218.38	217.71	217.59	218.27	217.89	217.68	217.69	217.65	216.78	218.48	218.16	217.3	218.02	216.88	218.36	218	218.89	218.43	217.37	217.99	217.11	217.07	218.16	218.71	217.97
200.68	199.54	199.81	199.44	200.38	199.85	199.4	200.23	200.8	199.72	199.95	200.37	200.33	198.64	201.7	201.4	201.06	200.75	199.36	200.4	199.73	200.76	200.38	201.25	200.24	199.95	200.33	200.52	199.06	200.27	200.26	199.88	199.89	200.77	201.44	201.01	200.97	200.69	201.02	201.04	200.26	200	200.49	199.74	199.86	200.55	201.41	200.83	200.98	200.27
200.16	199.37	200.06	198.93	200.15	199.67	199.65	199.89	198.98	200.12	200.07	198.03	199.44	198.9	199.83	199.04	198.47	199.49	199.46	199.96	199.7	199.8	200.29	199.07	198.81	198.64	200.11	198.75	199.51	199.23	199.55	199.32	199.88	198.84	199.84	200.88	200.52	199.69	199.13	199.23	199.7	200.86	199.67	198.84	199.88	198.83	200.3	199.24	199.81	198.82
204.05	203.49	203.25	204.11	205.93	203.19	203.45	203.37	204.74	203.8	203.48	204	204.64	203.56	204.45	204.7	204.29	204.6	204.17	204.47	203.48	203.56	203.79	204.07	203.96	203.19	204.11	204.34	204.04	204.16	204.51	204.67	203.56	203.6	204.2	204.2	204.35	203.63	203.03	204.05	205.01	204.47	203.19	203.94	204.69	204.53	203.96	204.41	203.71	204.93
194.33	194.66	194.35	194.73	193.94	195.45	194.92	193.53	194.58	193.97	195.94	195.26	195.44	194.5	194.34	194.34	194.11	193.66	195.33	195.31	194.88	194.11	193.75	194.62	193.58	194.13	194.83	193.3	194.42	194.07	194.47	194.48	193.38	193.95	194.99	194.04	195.03	194.51	193.45	194.74	194.88	194.56	194.27	195.01	194.47	193.75	195	194.14	194.12	194.03
217.71	217.46	218.09	216.26	217.41	218.54	218.14	216.79	218.75	216.9	217.34	217.55	216.32	218.26	218.85	218.26	217.96	218.24	217.42	217.69	218.22	218.62	217.28	218.57	219.26	217.42	217.97	217.87	217.68	218.52	218.47	218.35	216.48	217.33	218.32	217.97	218.28	217.39	218.58	218.17	217.33	218.16	217.54	218.25	218.18	218.39	217.39	216.39	218.13	217.11
206.8	206.35	206.21	206.14	207.64	205.29	204.92	206.21	206.49	206.39	207.42	207.57	205.23	207.38	206.51	206.07	206.85	205.53	205.85	207.03	206.23	207.22	205.22	205.85	208.36	206.38	206.13	206.07	206.88	207.99	206.86	206.73	206.59	207.23	205.89	206.06	205.78	207.27	206.92	205.32	206.89	206.03	206.16	207.52	206.94	206.43	207.9	206.4	207.12	206.73
203.93	204.42	203.16	202.53	204.46	204.72	203.44	204.36	203.89	204.89	203.95	203.85	203.7	204.63	203.9	203.14	204.39	204.03	204.44	204.11	202.84	204.24	204.07	203.99	203.24	203.35	203.41	203.31	203.64	204.89	202.49	204.28	203.97	204.09	203.52	205.02	204.18	203.9	203.63	203.53	204.1	203.63	205.11	204.8	204.09	203.16	203.1	203.34	203.79	204.45
209.45	208.51	208.3	208.5	208.04	207.72	209.39	207.72	207.62	209.07	207.62	207.1	208.78	207.91	208.68	208.23	208.05	208.68	207.87	208.61	209.79	208.74	208.28	208.77	208.63	207.95	207.97	208.55	207.43	209.25	208.4	208.42	209.07	208.06	208.45	207.8	208.28	207.24	209.33	208.37	207.51	209.87	208.34	208.98	208.28	208.53	206.64	208.43	208.18	207.84
217.36	217.57	217.23	217.41	218	218.06	217.03	218.52	216.56	218.88	217.39	218.46	218.82	217.51	218.1	217.6	217.84	217.15	218.52	217.91	217.79	217.35	217.83	218.31	218.79	217.79	218.35	218.01	217.84	218	218.18	218.09	218.59	217.35	218.03	218.05	218.09	218.48	217.23	217.79	217.54	217.54	218.63	217.91	217.68	218.1	217.4	218.24	218.8	217.38
218.51	217.26	217.98	217.93	216.38	217.8	219.14	217.82	217.25	217.43	217.68	217.8	218.77	218.38	216.9	217.94	218.38	218.22	218.67	217.27	218.55	218.71	217.85	218.37	218.01	216.55	218.76	217.94	218.51	216.57	217.83	216.54	216.69	218.58	217.39	217.95	218.67	218.24	218.24	217.95	217.07	217.72	217.82	218.64	217.31	217.96	217.96	217.09	217.25	219.12
211.23	211.29	211.21	212.21	211.04	210.1	210.83	212.67	211.72	211.52	211.94	211.81	211.52	211.95	211.39	212.51	211.43	212.11	211.26	211.93	211.45	212.02	211.36	209.95	210.88	211.88	211.56	210.79	211.23	211.11	211.61	211.95	211.01	211.06	211.7	210.77	211.48	211.9	211.13	211.68	211.78	211.2	211.09	212.07	212.82	211.96	211.84	212.36	211.67	211.42
206.53	208.19	207.34	208.87	207.84	207.6	206.37	207.28	207	207.87	207.63	207.47	206.61	207.28	207.37	206.88	205.9	208.63	209.12	207.96	207.13	208.17	207.03	207.47	207.03	207.54	207.71	207.02	207.86	208.63	207.12	206.69	208	206.93	208.88	207.63	208.2	207.38	208	207.5	206.6	207.65	207.68	206.29	208.5	207.96	208.49	207.66	207.12	207.45
214.17	213.19	212.34	213.43	212.98	213.17	213.16	212.8	212.91	212.54	213.19	213.24	212.67	212.59	211.76	212.88	211.9	212.99	212.68	212.74	212.14	213.24	213.04	213	213.63	213.22	212.67	213.31	213.21	212.99	212.98	212.91	212.03	213.26	213.05	212.29	212.93	212.49	213.06	213.13	212.6	212.56	211.95	212.75	213.34	213.21	213.38	212.21	212.51	213.26
207.88	207.86	207.47	208.87	207.99	208.54	207.74	207.39	207.89	207.64	208.47	207.71	206.97	208.41	207.24	207.15	207.41	207.14	207.72	208.11	209.62	206.89	207.33	208.25	207.86	207.73	207.94	207.39	208.16	207.64	208.23	207.38	207.91	208.75	206.74	207.94	206.86	207.63	208.56	207.74	208.23	207.11	208.09	208.57	208.82	207.89	207.28	208.71	207.6	207.6
208.49	209.33	208.16	208.61	208.02	207.88	208.73	209.79	208.87	209.15	208.06	208.7	208.3	208.2	208.8	208.69	207.5	208.16	207.74	209.44	208.76	208.98	208.66	209.58	208.26	208.82	208.47	209.23	209.34	208.11	207.08	209.17	207.78	208.25	208.6	208.64	208.79	207.74	207.95	209.18	208.94	209.16	209.85	209.8	208.68	208.25	208.5	208.33	208.61	208.21
206.17	206.79	207.96	206.17	206.21	205.37	205.36	206.24	206.18	206.08	206.23	205.03	206.28	207.5	205.85	206.87	206	206.71	205.87	206.97	207.31	206.56	207.31	205.61	207	205.44	206.88	205.57	205.73	206.47	205.31	206.08	207	205.69	206.24	206.07	207.06	205.47	206.91	206.27	206.69	205.79	206.3	206.75	207.38	207.24	205.89	207.36	206.93	205.76
213.2	213.55	213.18	212.33	213.15	212.82	213.28	213.59	212.41	212.73	213.21	213.47	212.49	213.22	214.45	214.67	212.31	213.15	212.47	213.59	213.1	211.92	212.8	213.93	212.95	212.44	212.98	213.27	214.8	214.03	214.11	213.32	213	212.3	213.38	213.1	213.67	212.72	214	213.4	212.66	212.74	212.96	212.29	212.25	213.47	213.21	213.53	211.98	212.81
198.06	199.17	198.91	198.02	198.22	199.06	198.84	198.93	198.26	199.1	200.01	199.24	198.02	199.66	198.96	199.56	199.14	198.96	199.05	198.78	197.33	199.76	198.19	198.28	199.17	197.52	198.61	197.7	199.9	198.96	198.52	198.21	199.57	198.7	199.33	198.05	198.39	198.18	199.43	197.7	198.55	199.02	198.8	200.21	198.96	197.88	199.2	199.37	199.42	198.68
217.39	216.99	215.99	217.63	216.49	217.79	216.4	217.24	216.42	217.35	217.32	217.52	216.84	216.55	216.66	216.93	216.46	217.44	217.61	217.64	215.71	217.59	217.74	216.26	216.45	217.76	217.27	216.21	217.68	215.66	216.48	217.38	217.07	217.11	216.98	217.4	216.41	216.89	217.67	216.11	216.77	216.42	216.65	216.71	217.32	217.2	218.79	216.29	216.42	217.46
216.99	217.77	218.63	218.74	217.46	217	217.14	217.85	218.28	216.97	217.51	217.17	218.17	217.65	217.48	218.14	217.87	218.61	217.54	216.83	217.05	219.31	218.91	218.53	217.26	217.08	218.36	217.4	217.01	217.99	217.33	217.29	217.22	218.97	218.75	217.08	217.17	217.41	217.6	218.54	217.4	218.1	217.35	218.12	216.97	217.71	218.27	217.26	218.55	218.47
209.23	209.08	209.53	208.15	208.18	208.67	209.56	208.82	208.93	209.09	208.26	208.64	208.61	209.3	208.57	210.2	207.72	210.05	209.1	208.06	208.14	209.67	208.24	208.81	207.6	209.46	209.76	209.32	208.82	208.72	208.44	209.96	209.16	209.18	208.66	208.54	209.14	208.9	207.71	209.08	209.54	208.64	208.74	208.47	209.46	209.24	208.82	209.04	208.09	208.99
201.52	202.8	202.02	201.49	202.4	201.88	201.96	203.43	201.67	202.3	204.85	204.21	201.84	201.97	202.69	201.84	203.07	202.95	202.66	203.1	203.12	201.34	202.35	203.18	203.11	204.1	201.7	203.82	201.07	202.93	202.36	201.63	202.75	202.45	202.33	201.91	203.78	202.71	202.86	203.44	202.32	202.74	203.77	202.09	202.56	203.44	203.3	203.17	203.32	202.39
209.66	211.12	210.29	209.11	209.51	209.39	209.26	209.19	209.47	209.1	208.52	209.03	209.75	209.54	209.71	209.84	209.83	209.62	210.68	210.27	208.54	209.11	209.73	208.92	209.77	209	210.52	209.19	208.28	208.93	209.69	209.43	208.92	210.69	209.31	209.47	208.26	209.9	209.93	209.23	209.58	210.29	210.15	210.24	209.99	209.69	209.44	209.55	209.39	210.33
201.36	201.7	201.73	202.02	201.75	201.39	201.36	202.16	202.91	201.77	202.05	202.06	203.64	201.75	202.5	202.79	200.72	202.15	201.91	201.24	202.28	202.33	203.46	202.13	202.32	202.47	201.37	201.15	202.01	202.22	201.93	202.89	202.07	201.56	203.55	202.73	202.31	202.78	203.23	203.06	202.09	202.21	202.51	201.94	202.12	202.7	202.63	202.52	201.42	202.25
199.25	199.95	198.62	199.52	197.89	199.22	198.98	199.82	199.75	199.4	199.67	200.6	200.36	198.78	199.33	199.21	200.14	199.68	199.4	198.19	199.75	199.96	199.9	199.23	198.62	198.66	199.25	199.28	200.25	199.53	198.67	199.63	199.3	199.37	198.88	199.62	198.34	198.92	198.5	198.81	199.6	199.83	199.83	201.04	199.7	200.24	200.1	199.09	199.3	200.22
218.81	217.04	218.62	218.22	217.36	216.94	217.76	217.92	217.94	217.03	217.47	217.89	217.36	217.96	217.73	218.75	218.68	218.52	217.77	218.16	218.41	217.56	217.3	217.63	218.26	217.46	219.39	219.55	218.3	217.71	216.82	217.39	217.34	217.89	217.38	218.46	217.66	217.27	216.71	218	217.57	218.28	217.89	217.63	217.21	218.02	218.44	217.48	218.71	218.15
212.5	211.38	212.39	213.21	213.68	212.06	211.49	211.33	211.89	212.7	211.41	212.61	212.57	212.11	211.35	212.53	211.92	212.47	211.26	212.62	213.4	213.46	211.82	212.01	212.74	213.35	212.63	212.23	212.26	212.58	212.74	211.93	212.27	212.52	211.4	212.24	213.26	212.26	212.35	212.52	212.32	212.28	212.31	212.16	212.43	212.78	212.78	213.42	213.58	212.66
216.4	217.8	217.97	217.83	217.05	216.36	216.68	217.67	217.14	217.89	218.07	219.13	216.67	217.33	217.02	217.41	219.06	217.82	217.63	217.24	218.24	217.95	217.82	217.53	218.96	217.68	218.95	217.84	217.83	218.9	216.82	218.16	218.82	217.84	217.93	217.79	217.34	218.65	218.53	218.36	218.18	218.89	218.19	217.4	217.49	218.15	218.88	216.95	217.31	218.29
207.46	207.26	207.72	208.57	207.5	208.17	207.64	208.14	208.01	208.45	208.14	208.14	206.86	208.56	207.48	208.27	207.91	207.76	207.02	207.73	206.26	207.67	207.26	207.4	206.75	206.72	207.87	208.47	208.28	207.56	207.28	208.37	208.4	207.39	208.71	208.12	207.8	209.05	209.4	208.47	207.56	208.7	206.87	208.51	207.49	207.68	208.77	208.04	207.25	207.65
208.84	208.61	207.37	208.84	208.07	208.94	208.78	208.88	209.49	207.68	209.32	208.04	209.43	207.8	208.27	208.36	207.89	209.53	209.16	209.47	208.95	208.34	208.9	209.47	208.82	208.79	208.17	209.21	208.56	208.72	209.57	208.16	209.41	208.53	209.59	208.3	209.42	207.33	207.88	208.17	207.87	207.37	208.95	209.23	208.24	209.28	209.63	208.64	209.02	208.02
209.79	209.52	209.16	210.78	209.63	209.24	209.5	209.65	209.51	208.12	209.84	209.27	208.65	210.21	208.87	209.98	209.14	208.86	209.28	209.95	210.29	209.34	210.97	209.57	209.31	209.73	209.87	210.21	209.36	209.37	209.08	209.35	209.74	209.74	209.32	209.54	209.45	210.57	209.11	208.11	208.88	208.53	209.98	208.3	208.9	209.22	209.6	210.21	209.74	209.15
203.92	203.86	204.46	204.34	203.49	202.55	203.39	203.3	204.06	204.28	203.57	203.52	204.79	203.55	203.95	203.58	202.6	204.44	203.5	202.84	202.85	204.5	203.81	203.58	203.91	202.04	203.89	203.23	203.58	203.33	202.95	203.96	202.92	203.18	203.5	202.93	203.15	203.44	202.94	202.97	202.52	203.51	204.57	203.56	204.15	203.54	203.99	202.91	203	204.02
210.95	210.74	212.34	211.58	211.37	212.05	211.94	212.52	211.94	210.83	212.89	210.66	212.21	210.78	210.11	212.31	211.83	211.54	212.7	211.04	211.29	211.36	212.23	211.33	211.33	212.49	211.91	211.72	210.85	212.55	211.49	212.53	211.22	210.45	211.93	211.88	210.99	212.19	211.42	211.76	211.95	212.03	212.49	211.36	211.67	210.87	210.86	211.06	211.8	211.14
208.73	209.63	209.97	209.41	210.01	209.79	208.95	208.2	210.36	210.51	209.32	209.33	209.82	210.35	210.42	209.89	210.84	209.41	210.05	208.88	209.48	209.49	210.43	209.13	209.35	208.98	209.64	210.71	209.67	209.62	208.91	209.77	209.92	209.31	209.09	210	209.84	210.21	209.54	209.9	209.3	208.91	209.44	210.13	210.32	208.31	209.32	209.88	210.26	209.52
208.89	206.89	207.32	206.85	209.04	207.29	208.99	207.11	207.78	207.66	209.59	208.68	207.88	209.04	206.95	207.83	208.1	207.77	207.16	207.93	205.73	207.91	206.56	208.73	207.98	208.25	206.23	207.92	208.48	207.91	206.56	207.81	207.66	207.11	207.6	208.87	207.56	207.04	207.9	207.03	207.41	207.33	207.56	208.37	208.08	208.49	207.01	208.22	207.62	206.9
211.02	211.13	211.74	210.31	211.79	211.56	211.97	212.27	211.53	211.73	212.07	212.95	210.78	211.45	212.14	211.4	212.53	212.91	211.55	210.54	211.58	211.86	211.07	212.2	210.98	211.85	211.54	211.47	211.48	210.76	211.15	212.37	212.46	212.02	212.02	212.18	212.28	211.75	212.44	211.75	211.43	211.76	211.6	211.85	211.92	210.23	211.64	210.04	211.29	211.9
204.04	204.63	203.96	204.79	204.4	204.08	204.52	203.87	203.89	204.28	204.12	205.32	203.82	204.1	204.31	203.72	204.51	204.03	203.75	203.69	205.52	204.79	204.83	205.38	204.35	204.01	204.79	203.78	205.43	204.7	204.13	204.25	205.38	205.43	206.07	204.43	205.46	205.96	204.42	204.32	204.53	204.73	204.1	205.09	203.93	204.09	204.14	203.82	204.03	204.34
203.41	202.54	203.32	203.21	203.64	202.3	202.56	203.04	203.58	203.18	202.53	203.86	202.98	203.92	203.08	203.07	203.58	203.93	203.49	202.05	204.65	203.42	202.97	203.23	204.35	203.91	204.67	204.42	203.17	203.19	202.95	204.1	204.13	203.22	204.9	203.05	203.46	203.44	203.19	203.96	202.69	203.48	202.75	203.71	204.25	202.85	203.4	202.84	203.31	204.39
217.18	215.75	215.81	215.65	217.55	218.14	216.79	218.04	217.73	217.58	216.51	216.77	216.9	217.25	216.7	217.09	216.45	217.51	217.25	217.25	216.81	217.65	216.69	216.87	217.37	216.19	217.51	215.36	216.55	216.94	216.93	216.29	217.53	216.7	217.32	216.98	217.46	217.11	217.29	216.42	218.56	217.12	215.96	216.8	216.42	215.93	216	217.03	217.34	216.83
212.86	214.31	213.98	214.83	213.88	213.47	213.76	213.24	213.2	214.82	213.64	213.32	213.24	213.49	213.17	213.98	214.02	214.44	214.26	213.7	214.41	213.36	213.94	213.75	215.92	213.76	213.71	213.99	213.8	214.1	212.82	213.83	214.05	215.37	213.72	213.57	213.48	213.18	214.25	213.72	213.84	213.56	213.84	213.97	213.76	215.02	213.61	213.27	213.2	214.5
210.6	211.65	211.78	210.89	211.94	210.6	212.01	210.83	210.85	211.72	211.92	211.89	211.74	212	211.08	211.35	212.24	211.16	211.05	211.13	210.81	211.29	211.6	212.37	211.71	212.32	210.48	210.29	212.54	212.11	211.34	212.24	212.03	212.22	211.77	211.14	211.61	211.68	212.08	212.09	211.67	211.22	212.1	210.86	210.76	211.33	212.02	209.97	211.87	212.1
206.35	204.47	205.41	205.42	204.5	205.63	204.4	204.19	204.82	205.28	204.1	204.27	204.21	204.43	203.54	202.94	204.75	204.71	203.39	205.14	204.18	204.47	204.92	204.79	204.27	204.44	203.63	204.86	205.97	204.64	203.81	204.71	204.55	203.97	204.8	204.43	204.16	205.08	205.07	204.94	205.38	205.41	205.62	205.12	205.03	206.17	205.56	205.63	203.93	205.09
212.92	212.32	212.24	213.11	211.84	212.48	211.87	212.22	212.71	212.73	213.02	212.89	212.55	212.82	212.31	211.94	212.61	211.69	212.18	212.35	212.35	212.61	212.04	212.27	212.16	211.97	211.98	212.74	213.72	213.23	213.17	214.48	211.89	212.49	212.43	212.17	211.83	212.83	211.38	212.02	212.56	211.44	212.16	212.44	210.68	212.37	213.45	212.17	213	212.61
213.08	212.67	212.48	212.77	213.35	212.64	212.57	212.28	210.83	212.71	212.27	212.52	212.28	212.52	211.51	214.12	212.89	212.36	211.39	212.76	212.79	212.96	213.04	211.61	212.75	211.86	211.58	213.48	212.18	212.12	212.24	212.44	213.99	211.14	211.98	212.32	211.55	213.26	212.2	213.45	211.26	212.56	213.22	211.75	213.15	212.27	211.56	212.09	212.49	213.03
199.56	199.1	199.41	199.83	198.47	198.64	199.91	200.01	199.65	200.22	200.03	198.67	199.39	199.84	198.78	198.75	199.28	199.42	199.05	199.89	200	200.42	199.19	199.47	198.41	199.33	199.44	200.61	200.65	199.66	199.09	200.36	199.01	200	200.36	198.94	198.32	198.16	200.33	199.25	199.17	199.46	198.8	198.63	199.84	199.64	200.85	198.22	199.73	198.99
208.25	206.16	206.63	206.06	207.12	206.26	206.63	206.34	207.14	206.15	206.96	205.48	206.75	206.41	206.15	206.55	206.45	207.33	206.06	205.87	205.22	206.88	207.11	206.64	205.07	206.56	206.54	206.33	206.64	207.08	207.24	206.9	206.25	206.97	207.55	206.26	206.48	205.83	207.05	206.72	206.77	206.23	206.53	206.12	205.74	205.98	206.64	206.41	206.13	206.18
213.09	213.26	213.13	214.01	213.81	212.6	212.99	211.55	212.9	212.58	214.09	212.69	215.54	213.98	212.58	211.71	213.75	212.78	212.77	213.2	212.22	212.09	213.73	212.66	213.75	212.95	213.17	212.79	213.35	214.19	213.76	212.02	212.33	213.26	213.02	213.1	213.44	213.21	213.34	211.55	212.19	212.99	212.77	212.03	212.55	212.12	213.33	212.82	213.26	212.01
207.69	208.69	208.08	208.54	208.62	208.91	209.35	208.06	208.44	208.66	208.72	209.02	208	207.95	207.91	208.35	207.64	208.5	208.21	208.23	208.86	208.12	209.35	208.66	208.84	208.81	209.12	208.3	208.14	207.61	208.5	208.69	208.23	208.36	208.87	208.22	208.8	209.22	209.15	209.14	207.47	209.05	208.49	209.18	209.47	208.58	208.3	207.97	209.7	207.06
209.11	207.74	207.83	209.12	208.23	209.37	208.51	208.36	208.62	208.74	209.98	208.7	209.23	208.89	209.34	208.17	208.85	208.36	208.02	208.94	208.98	208.55	208.15	208.37	208.58	208.37	208.06	209.74	207.82	209.16	207.84	208.95	208.97	208.75	208.15	208.79	208.1	209.84	209.25	208.26	208.69	208.6	209.27	209.22	209.1	208.93	210.28	210.07	209.38	208.58
203.12	202.86	202.45	203.06	203.21	203.11	202.11	202.86	202.12	202.92	203.04	203.33	202.83	202.29	201.74	201.89	202.11	201.89	202.79	201.78	201.68	202.22	202.57	203.19	202.26	203.2	203.27	202.79	202.64	203.94	202.62	201.72	202.76	202.12	202.76	202.46	202.87	202.44	203.42	202.82	202.04	202.61	201.98	202.09	203.2	203.55	202.56	202.07	201.63	203.35
199.28	199.81	199.11	198.73	199.93	200.13	201.07	198.94	199.46	199.97	198.86	199.49	199.02	198.56	200.01	199.13	199.03	199.62	200.27	198.79	199.44	199.03	198.94	201	199.2	198.92	200.19	199.62	199.25	198.43	200.03	200.48	199.82	199.4	199.5	199.46	199.19	200.04	201.05	199.27	199.7	199.17	200.34	200.5	199.19	199.69	200.18	199.66	200.19	200.47
216.25	216.79	216.65	217.22	216.19	216.59	217.92	217.07	217.33	217.73	215.74	217.52	216.97	216.34	217.51	216.67	217.62	217.76	216.14	217.96	216.63	216.8	216.64	217.6	216.4	216.56	217.88	217.68	216.63	216.53	217.45	216.66	217.93	217.07	218.39	217.09	216.81	217.05	216.91	217.28	216.34	216.32	217.06	216.99	217.37	216.63	216.37	216.29	218.25	217.33
218.14	216.96	217.58	216.91	218.23	217.96	217.84	217.83	217.22	218.6	217.86	217.64	218.53	216.69	219.14	217.61	217.62	218.34	216.66	218	217.96	217.28	217.59	218.69	217.29	216.59	217.35	217.24	217.27	217.92	217.84	218.46	218.64	217.97	218.62	218.24	217.29	216.98	217.8	218.07	217.46	216.98	217.34	217.69	217.68	216.94	216.95	218.57	217.69	218.02
211.91	211.35	212.42	211.56	211.03	211.75	211.61	211.59	212.28	211.54	210.6	211.05	210.9	212.08	210.78	210.87	210.2	211.31	211.5	211.49	211.62	211.44	211.22	211.01	211.94	211.76	211.21	211.41	211.51	211.95	211.15	211.43	211.32	212.75	211.62	212.11	210.56	211.4	211.93	210.47	211.14	211.53	212	210.63	212.15	210.95	211.9	211.39	211.5	210.96
210.67	211.8	211.31	213.1	212.16	210.75	211.95	211.03	211.22	210.7	211.71	211.53	212.92	211.73	212	211.95	211.88	211.63	210.8	211.73	210.65	211.73	212.04	212.09	211.76	211.16	212.15	211.27	210.31	211.05	211.97	211.05	211.86	211.51	212.67	211.05	212.18	212.05	211.72	211.71	211.78	212.05	212.03	211.42	211.24	211.43	211.18	211.19	211.17	211.68
215.84	216.71	217.41	217.04	217.91	217.19	217.87	216.83	217.07	217.32	217.33	216.49	217.46	216.31	217.13	218.25	217.47	217.54	216.47	217.67	217.41	217.35	217.93	217.5	217.54	216.98	216.75	216.88	216.65	217.14	217.84	216.5	216.04	217.15	216.28	218.13	216.05	217.91	216.76	217.07	216.95	217.06	217.32	217.48	216.76	217.57	216.68	216.56	217.35	217.17
203.78	203.97	204.22	203.45	203.19	202.35	204.89	203.39	203.09	203.68	203.76	204.17	204.63	205.18	203.72	204.01	203.84	203.19	203.76	204.18	202.84	203.86	204.37	204.27	204.41	203.55	203.61	203.32	204.67	203.35	204.34	203.72	203.89	203.39	203.64	204.03	203.18	204.12	204.69	203.62	203.39	204.65	204.56	205	203.7	203.28	203.73	203.72	203.45	204.03
205.75	204.83	204.93	204.7	205.12	205.67	203.85	205.08	206.03	204.28	205.27	204.26	204.54	204	203.97	204.23	204.04	204.9	205.68	205.3	205.56	204.69	204.79	203.95	204.3	205.07	204.26	206.09	204.9	204.39	205.78	204.38	205.2	203.34	204.26	205.41	203.24	205.48	203.96	203.95	205.07	205.71	205.05	205.22	204.41	204.77	204.56	205	205.02	204.26
198.51	198.26	198.15	198.2	198.17	199.09	197.82	197.56	198.65	197.08	198.39	198.78	198.58	198.64	198.71	197.5	197.74	198.02	198.04	197.17	197.9	198.2	198.42	198	197.66	198.64	197.37	197.21	198.07	198.54	198.38	198.59	197.72	197.68	198.16	197.81	197.23	197.8	199.11	197.51	198.5	197.48	197.75	199.88	197.3	198.66	197.62	197.98	197.59	198.29
202.84	202.89	203.51	203	203.69	202.55	203.14	205.08	203.5	203.67	204.05	204.16	203.14	204	204.15	204.18	203.36	203.03	203.65	204.79	203.35	204.28	203.42	204.11	203.55	203.88	204.56	204.46	203.17	203.66	203.74	204.14	203.73	204.25	204.12	203.29	204.39	204.19	204.43	204.43	203.4	203.73	203.57	203.27	203.7	203.63	204.01	203.38	203.56	203.74
212.68	212.21	210.98	210.39	210.87	210.54	211.93	211.52	211.77	210.85	210.91	210.39	212.96	210.88	211.39	211.64	211.84	211.1	212.21	211.04	210.75	210.6	212.2	210.88	211.02	211.74	211.08	211.19	211.31	213.08	211.32	211.77	211.03	211	211.59	213.08	211.21	210.62	211.13	211.79	211.3	211.49	212.16	211.91	211.84	211.76	211.9	211	212.35	211.66
207.68	208.09	208.81	208.71	209.11	209.52	208.7	208.31	209.94	209.1	208.6	208.36	209.14	207.93	208.95	209.69	209.41	208.32	208.95	208.67	208.59	208.76	209.35	208.92	208.36	209.07	207.6	206.74	207.37	209.56	208.52	208.83	208.46	208.87	208.99	208.99	208.87	209.64	209.47	207.26	208.89	209.16	208.33	208.71	209.07	209.05	208.85	208.69	208.53	209.35
204.24	203.65	203.69	204.17	203.07	204.31	203.61	204.46	204.15	203.95	203.09	203.58	205.21	202.57	202.14	204.92	203.61	202.57	203.22	203.21	203.43	202.36	203.28	204.46	202.53	203.16	203.53	203.16	203.75	203.92	204.11	203.76	203.51	203.42	202.99	203.81	204.19	204.89	204.89	204.43	203.65	202.37	203	203.03	203.37	205.11	204.32	203.15	203.78	204.44
217.83	218.05	217.45	218.17	217.52	217.91	216.57	216.74	217.85	217.18	218.22	217.3	216.8	218.73	218.16	217.98	218.47	217.87	218.28	217.21	216.96	218.74	218.15	217.65	217.64	216.96	218.71	218.18	218.58	218.39	218.08	217.87	217.31	217.37	217.53	218.1	217.61	218.3	217.28	218.18	218.13	218.34	217.31	218.09	216.77	216.95	218.22	218.04	218.44	217.35
206.3	207.89	209.1	207.95	207.16	207.38	207.91	207.42	206.47	207.78	205.77	208.78	207.55	207.93	207.38	207	206.45	207.05	208.22	206.64	208.25	206.96	207.82	207.65	208.1	208.1	207.16	207.92	207.21	206.47	207.64	206.31	208.02	207.72	207.94	208.23	207.05	207.08	206.83	206.6	208.16	207.21	206.94	207.77	207.52	207.3	206.96	207.35	208.26	207.71
208.52	209.09	207.83	208.34	207.66	207.74	207.76	207.42	208.15	209.77	209.43	208.31	208.5	207.39	208.23	207.78	208.92	208.56	209.4	208.33	208.57	208.51	208.2	208.73	208.13	207.13	208.34	208.93	208.45	208.56	207.9	208.59	209.17	208.77	206.79	208.27	208.58	207.9	208.3	208.24	208.57	208.92	207.71	207.95	208.36	207.43	208.12	208.6	207.47	207.97
217.89	216.68	216.97	216.08	217.7	216.63	217.19	216.28	218.4	217.01	216.93	215.63	217.64	215.8	217.68	215.88	217.04	216.89	215.38	216.68	217.93	215.54	217.36	216.96	217.19	216.88	217.24	217.54	217.45	216.72	216.74	217.2	217.02	217.79	216.94	217.25	217.55	216.31	217.04	216.35	216.36	216.3	215.81	215.63	215.99	217.38	217.28	216.82	217.31	218.06
207.82	208.44	208.78	208.78	208.46	208.51	208.74	208.48	208.15	209.15	209.28	209.22	207.87	207.83	208.34	209.06	207.9	209.17	208.77	208.02	208.52	209.02	208.12	208.92	208.38	208.28	208.74	208.11	208.62	208.36	208.48	208.37	208.08	208.32	209.18	208.85	210.21	207.14	208.21	209.31	208.39	208.73	208.66	207.96	208.67	206.58	208.06	207.59	208.59	208.61
211.29	211.62	212.25	211.03	212.34	212.46	212.29	211.59	211.27	211.25	211.78	212.06	212.55	211.46	210.83	213.04	211.03	210.46	212.35	212.76	211.58	211.23	211.49	211.83	212.4	211.85	211.74	211.08	211.91	212.32	212.65	209.85	211.73	210.79	210.71	211.53	212.13	211.48	211.53	210.97	212.4	210.6	210.82	211.81	211.35	211.81	210.36	211.87	211.39	212.92
208.98	210.26	209.51	209.17	208.55	208.89	210.22	208.69	209.24	208.73	208.75	207.43	208.45	208.99	208.73	209.66	208.47	208.88	207.84	208.88	208.58	208.7	208.52	207.87	209.24	208.45	208.34	208.81	209.15	207.93	209.74	208.15	208.91	208.57	207.69	209.23	208.65	209.2	208.16	209.43	208.77	209.4	208.73	208.66	208.49	208.49	209.07	209.19	209.16	208.42
199.12	199.64	200.5	200.54	199.81	200.42	199.73	200.38	201.17	200.61	200.02	200.92	199.69	199.87	199.56	200.61	200.84	200.19	200.4	199.16	201.43	200.62	201.03	199.95	199.51	200.12	201.32	200.33	199.9	200.4	199.53	200.16	200.08	200.02	199.87	200.69	202.25	200.89	200.32	201.05	200.26	200.39	200.85	200.86	201.37	200.04	199.99	199.52	200.68	200.95
213.4	211.89	211.45	212.17	211.95	211.98	213.8	213.37	211.04	212.71	210.62	212.12	213	212.73	213.23	212.46	212.78	212.37	211.44	213.49	213.16	212.21	212.34	212.81	213.43	213.22	212.19	211.86	211.87	211.87	212.6	212.72	212.2	211.5	213.33	211.95	211.78	211.91	212.01	212.12	212.13	212.51	212.52	213.98	213.77	212.68	213.08	212.46	212.35	212.19
211.47	212.3	211.54	211.87	212.98	210.19	211.54	212.38	211.21	210.26	210.64	210.53	211.4	212.08	210.83	212.36	212.18	211.64	210.91	211.49	210.86	211.56	211.95	210.58	211.7	210.61	210.83	210.72	210.36	211.61	211.69	212.57	212.05	211.98	212.69	211.47	212.21	211.38	211.78	212.71	211.61	211.87	212.31	212.18	212.12	211.42	212.39	211.63	211.37	212.41
217.4	216.82	216.02	217.55	217.87	217.41	217.14	216.65	217.62	216.77	216.96	216.56	215.7	217.62	216.65	216.76	216.12	217.32	217.09	217.58	217.19	216.79	217.35	216.87	216.86	218.72	218.3	218.7	217.53	217.15	216.41	215.51	216.19	216.71	217.59	216.64	218.03	217.46	218.68	217.39	218.17	215.22	218.11	217.78	216.4	217.16	217.42	216.98	215.89	217.29
211.75	211.75	211.13	212.45	211.05	212.19	211.78	211.78	210.89	210.71	211.92	211.92	211.05	210.9	212.67	212.27	210.92	212.24	211.6	210.98	212.05	212.02	212.29	211.24	211.26	211.96	211.71	212.13	212.92	211.31	211.29	212.66	211.76	211.68	211.48	212.56	211.06	212.39	212.16	211.9	211.05	212.49	213.01	211.01	212.73	210.54	212.03	210.57	211.02	211.46
198.99	200.39	200.22	199.61	199.94	199.48	199.91	200.68	200.16	200.63	199.24	199.24	199.07	199.94	199.87	199.92	199.14	199.08	199.62	200.06	199.09	198.39	198.88	199.25	199.73	199.43	198.62	199.96	199.53	198.82	199.52	199.45	198.48	198.27	199.15	198.63	201.04	199.16	199.85	199.34	200.82	201.17	199.23	199.6	199.46	199.35	198.72	199.52	198.7	199.69
217.77	218.86	218.38	217.59	218.72	218.01	218.08	217.31	217.48	215.97	217.42	217.72	217.32	216.41	217.64	217.67	218.03	217.5	217.97	217.82	217.29	217.64	217.55	217.93	218.11	217.62	218.03	218.19	218.89	218.4	217.06	218.4	217.67	218.03	217.55	218	218.16	217.69	217.64	219.2	217.38	217.95	217.76	218.25	218.11	217.19	217.98	217.83	216.82	218.61
213.53	213.73	213.83	214.36	214.28	212.91	213.97	212.98	213.9	214.16	213.94	213.67	214.58	213.54	212.85	215.71	213.89	214.19	212.81	213.7	214.4	213.46	213.88	213.57	213.4	214.62	213.53	214.54	214.64	213.93	214.68	214.04	213.09	214.58	213.49	214.55	213.7	213.41	213.8	214.73	214.34	214.47	214.74	213.8	213.21	214.01	213.17	213.95	215.35	215.13
208.68	207.05	207.6	206.73	207.72	207	207.29	207.23	207.63	206.67	207.77	208.03	208.24	208.9	207.24	207.92	206.78	206.45	208.65	207.66	207.02	207.41	208.24	207.07	207.57	207.05	206.97	207.38	208.14	207.85	207.36	207.36	207.55	206.74	207.96	207.66	207.13	207.25	207.62	207.95	207.01	208.32	206.48	207.72	207.86	206.28	206.87	207.6	208.21	207.75
217.67	217.02	217.81	216.89	218.44	218.36	217.87	218.06	217.39	218.06	217.89	218.05	218.62	217.5	217.74	218.09	217.46	218.62	217.76	218.18	217.45	217.05	219.12	218.52	218.56	218.18	217.28	219.13	218.76	217.94	217.51	217.98	216.97	217.91	218.72	217.55	217.83	218.46	217.76	216.88	218.57	218	217.2	218.05	218.41	218.44	217.01	217.71	217.52	218.59
216.89	216.75	217.18	216.69	217.19	216.57	216.68	217.01	216.69	217.07	216.44	217.18	217.15	217.38	217.59	216.42	217.04	217.69	216.38	218.05	217.32	217.73	217.13	217.32	217.2	217.11	217.31	218.02	216.56	217.04	215.96	217.14	218.15	217.23	218.18	216.32	217.12	217.97	217.55	218.27	216.81	215.92	216.51	216.56	216.78	216.47	217.47	217.42	217.22	216.1
204.73	204.65	203.86	204.86	203.78	202.76	203.76	203.82	205.36	204.39	205.51	205.23	204.76	205.44	204.61	203.65	204.02	204.09	204.58	205.62	204.89	203.82	205.54	204.95	205.68	205.39	205.1	205.23	205.39	204.83	203.99	204.2	203.68	204.18	204.64	204.62	205.1	205.44	204.71	205.25	203.68	204.82	205.01	203.85	204.16	204.9	204.86	203.58	205.62	203.4
209.51	209.21	208.95	208.91	208.87	207.78	208.26	207.78	209.07	207.73	208.46	208.31	208.11	207.98	208.28	209.39	208.44	209.22	208.01	208.48	208.32	207.88	207.58	209.75	208.42	208.91	209.3	208.71	208.63	208.16	208.6	209.2	209.02	208.54	208.2	208.33	208.71	208.47	208.81	208.79	208.39	208.44	207.68	208.86	206.85	209.52	208.55	208.89	207.47	208.53
203.81	204.48	203.43	203.08	203.88	203.04	204	203.03	204.04	203.51	203.2	204.04	203.63	203.74	203.94	204.27	203.38	202.88	203.6	203.47	203.33	203.74	202.87	203.66	202.61	202.8	203.61	202.21	204.36	203.55	204.41	202.4	204.64	203.46	205.41	203.76	204.11	202.9	203.11	203.92	203.37	203.69	203.88	203.98	203.67	203.16	204.33	204.39	203.78	203.45
203.56	202.59	202.67	203.47	202.68	203.74	202.84	203.12	202.05	203.01	202.63	203.05	201.82	202.66	202.4	202.85	202	202.46	203.15	203.13	201.73	203.02	202.17	202.11	202.48	202.6	202.61	202.21	202.36	202.65	202.88	202.85	201.08	201.07	201.01	202.42	202.84	202.69	202.45	203.28	204.83	202.07	202.46	202.9	202.7	202.67	202.83	201.34	202.75	202.89
208.86	208.36	208.5	207.5	208.86	208.13	208.79	208.84	208.38	208.55	207.98	209.38	207.64	209.03	208.7	208.24	207.96	208.26	209.13	209.21	208.28	207.87	208.11	209.37	208.84	209.77	209.89	208.72	208.57	207.66	207.75	209.48	208.82	209.37	210.02	208.76	208.32	208.68	208.99	208.29	208.64	208.02	208.8	207.97	209.41	207.81	208.17	209.5	209.56	209.4
204.5	204.69	204.66	204.8	204.51	204.65	204.47	204.11	204.31	204.75	205.27	205.15	205.68	204.76	204.75	204.75	204.88	204.45	205.54	204.6	203.77	203.68	204.88	204.41	205.07	204.5	203.89	205.07	206.46	205.83	204.06	204.86	204.55	204.69	204.83	203.25	204.27	204.86	204.24	205.81	205.16	206.04	205	203.9	204.77	204.46	204.65	204.5	204.2	204.63
217.3	216.78	216.56	217.49	216.46	217.42	217.22	216.31	217.4	216.97	217.48	216.03	217.69	216.65	216.5	217.71	216.15	217.77	216.85	216.96	217.4	217.14	218.02	217.03	216.12	216.52	216.6	216.85	216.45	217.47	218.2	218.3	217.35	217.93	217.18	215.45	218.19	216.41	217.72	216.61	217.25	216.15	216.71	217.01	217.27	216.12	217.08	216.95	215.87	217.2
208.34	208.53	208.61	209.69	207.99	207.91	208.11	208.55	208.13	208.7	209.81	208.94	207.38	209.28	209.42	207.92	209.82	208.75	210.15	207.58	209.39	209.99	209.08	209.69	208.79	208.15	209.91	209	209.24	208.96	208.37	209.05	208.54	209.37	208.75	208.23	209.2	208.54	207.74	208.39	208.48	208.78	208.72	208.34	208.66	208.1	209.23	210.04	208.79	209.19
205.57	205.81	206.25	205	205.06	205.69	205.36	205.63	206.7	205.76	206.07	206.43	205.94	207.38	204.44	204.99	205.31	206.41	205.42	205.95	205.74	206.59	205.07	205.8	205.17	205.97	205.01	205.4	204.72	206.12	205.8	204.76	203.76	205.65	204.83	206.01	206.07	206	206.43	206	205.25	206.21	205.6	205.18	205.6	205.37	205.07	205.53	207.25	206.96
202.02	204.44	204	205.45	203.37	203.81	203.57	204.75	203.09	204.38	203.54	203.75	203.72	202.7	203.14	204.1	204.06	203.24	203.9	203.1	203.63	204.12	204.35	204.21	203.63	203.48	203.29	204.35	203.43	202.76	203.93	203.89	204.32	204.05	204.37	203.15	203.48	204.67	203.17	203.12	203.58	202.51	204.18	203.92	202.9	203.36	204.15	202.55	203.64	203.67
208.42	209.28	209.16	209.68	208.12	209.21	209	208.6	208.95	208.66	207.47	208.87	208.06	209.32	209.03	209.17	208.4	208.29	207.74	208.61	209.1	208.34	209.28	208.47	209.4	209.14	208.66	208.03	207.48	208.13	209.08	208.99	209	209.29	209.01	208.9	207.88	209.01	209.2	207.88	208.22	208.95	209.17	208.78	209.21	207.92	209.28	208.67	209.3	208.65
211.54	211.04	210.62	211.7	211.71	212.54	212.63	212.11	211.38	210.51	210.68	211.04	211.33	211.15	211.72	212.45	211.87	210.95	211.82	211.12	210.97	211.54	212.05	211.5	210.5	212.17	211.75	210.87	211.26	212.22	211.87	211.82	211.64	210.51	211.6	211.78	212.16	211.89	210.99	212.33	212.07	211.76	212.03	211.2	212.37	210.67	210.62	211.88	212.26	210.93
212.13	212.16	211.93	210.57	212.94	211.57	212.85	211.91	211.97	211.55	212.1	211.93	212.1	210.67	212.05	211.15	211.79	211.26	211.35	211.31	210.67	211.33	211.03	211.42	210.96	211.25	212.19	211.06	212.16	212.59	212.07	212.64	212.11	211.08	210.61	212.48	212.73	212.4	212	211.51	212.14	211.07	211.03	212.41	211.19	210.78	212.84	212.28	210.9	211.91
209.11	209.18	208.82	209.05	208.95	208.35	208.19	207.62	208.56	208.7	208.44	208.65	208.49	208.49	208.71	207.43	208.91	208.15	207.71	208.16	207.16	209.13	208.82	208.16	207.87	207.63	208.63	208.52	208.1	208.19	208.67	209.5	209.05	207.82	208.23	208.68	208.74	208.98	208.85	207.99	208.24	208.29	207.86	208.79	209.07	208.53	208.26	207.78	208.82	207.81
216	216.93	216.86	216.93	216.44	215.95	217.94	216.83	215.46	216.87	217.26	216.78	216.02	217.68	216.28	215.24	217.62	217.81	216.43	215.8	216.52	217.7	217.42	217.04	216.75	216.93	216.93	217.36	216.21	217.37	218.19	217.68	217.14	216.87	217.6	216.62	216.27	217.4	217.23	217.79	217.29	217.12	217.04	217.63	217.03	217.59	216.71	217.71	216.1	216.85
208.22	208.36	207.72	208.82	209.17	208.58	208.68	208.38	208.45	208.57	208.77	208.69	208.38	208.39	208.37	208.18	207.54	208.21	208.34	208.34	208.98	208.87	208.69	208.6	208.22	208.02	208.73	208.68	209.28	208.5	208.57	208.4	208.48	208.9	207	209.13	208.29	208.67	208.25	208.66	207.38	208.35	208.01	209.2	207.22	207.66	208.68	208.65	208.71	208.91
216.44	217.41	217.9	217.14	217.86	217.17	217.29	216.53	217.27	217.1	217.27	216.97	216.75	218.56	216.63	217.69	217.32	217.61	216.97	216.59	216.16	217.21	216.53	217.35	217.51	216.51	217.09	217.29	217.26	217.62	216.52	215.55	217.2	217.21	216.73	217.63	216.73	215.37	217.57	216.56	217.75	217.82	218.4	217.24	216.48	216.47	217.04	216.18	217.07	217.69
217.56	219.09	217.59	218.17	218.64	217.15	218.13	218.51	218.15	217.6	216.48	216.89	218.63	219.14	220.09	216.71	218.04	217.23	217.42	218.42	217.87	216.8	217.47	218.33	217.45	216.75	217.89	217.85	217.12	217.63	218.23	218.48	218.06	217.83	217.6	217.16	217.8	218.43	217.54	217.52	217.57	218.39	218.11	218.24	216.52	218.43	218.08	216.86	217.98	216.56
200.48	199.99	201.85	199.43	200.22	199.59	200.53	200.01	200.39	200.26	198.67	200.76	199.48	200.25	199.35	199.91	199.27	201.15	200.63	199.59	199.8	199.91	200.94	200.33	199.71	200.14	199.96	200.87	200.86	200.79	200.34	200.96	199.6	200.58	200.69	199.36	198.9	200.49	200.33	200.6	201.2	199.77	200	199.84	199.41	200.65	199.83	200.99	199.91	200.11
208.13	208.54	209.51	209.29	208.44	208.54	208.35	207.75	207.66	208.17	208.03	208.71	206.96	208.65	208.3	209.38	209.55	208.64	207.68	208.63	206.52	207.99	208.02	208.07	208.13	208.43	208.11	207.72	208.15	207.74	208.69	208.21	207.98	207.65	208.91	207.73	208.69	207.76	208.03	207.48	207.72	207.57	207.94	208.66	208.08	208.59	208.35	207.72	208.37	209.51
206.13	206.28	205.59	206.03	206.25	206.3	206.93	206.67	206.99	205.68	205.57	204.68	207.22	207.19	206.67	205.88	206.19	206.44	206.61	206.02	205.47	206.01	206.96	207.88	207.76	205.78	205.8	205.36	206.64	206.97	204.94	206.11	207.31	205.19	205.67	207.19	206.7	206.52	206.08	207.18	205.69	206.64	206.88	206.6	206.79	206.4	205.3	206.76	205.81	206.28
216.68	217.02	217.29	217.95	218.04	216.89	216.89	216.97	217.48	216.97	217.04	217.12	216.77	217.88	216.74	218.12	217.01	216.25	217.02	216	217.68	216.88	218.28	217.71	217.16	217.43	216.43	216.61	217.53	216.35	216.62	216.71	217.73	216.03	217.06	218.56	217.25	216.88	216.85	217.28	216.6	217.31	217.34	216.72	216.11	217.3	216.48	217.35	216.77	217.45
204.09	204.8	205.32	203.48	204.5	204.82	204.65	204.82	205.31	204.77	203.74	204.32	205.88	205.71	204.81	204.03	204.59	204.32	203.28	203.84	204.6	205.37	205.67	205.45	204.29	204.14	205.57	204.62	205	205.26	204.64	204.11	204.09	204.57	204.19	204.95	204.41	204.61	205.61	205.12	204.71	204.64	205.06	203.9	204.53	205.38	205.17	204.78	203.54	205.67
213.79	213.15	212.11	212.92	212.95	213.77	214.18	213.09	212.92	212.83	212.36	212.51	213.34	212.63	213.66	212.54	212.37	212.7	212.81	214.03	212.48	212.46	213.85	212.8	212.04	214.6	213.39	212.46	213.17	213.01	212.86	213.03	212.15	213.72	214.13	214.19	213.56	212.48	213.55	213.86	213.14	212.42	213.21	211.98	210.94	214.76	214.03	214.55	213.16	212.68
207.3	208.89	209.49	207.72	208.82	208.94	208.02	209.08	206.93	208.17	207.42	208.48	208.36	207.55	208.61	209.22	207.44	207.83	208.51	208.18	208.61	208.82	208.66	208.03	208.85	208.3	207.5	208.97	209.13	208.81	208.29	207.96	208.51	207.86	207.84	208.61	208.26	208.98	207.89	208.34	208.74	208.36	208.48	207.87	207.85	207.15	207.49	208.58	207.77	208.25
204.09	203.01	203.99	203.27	203.76	202.66	203.33	203.53	203.7	203.97	203.92	204	203.83	203.01	202.65	203.88	203.33	202.63	203.05	202.73	203.65	203.07	204.18	202.8	203.82	202.82	203.83	202.54	202.97	203.97	202.96	203.6	203.52	203.33	203.06	203.75	203.51	202.86	202.01	203.4	203.67	202.79	204.18	204.03	203.11	203.27	202.48	203.86	202.45	202.88
198.95	199.05	199.08	199.65	199.74	199.33	199.49	199.65	200.59	200.02	199.33	198.9	199.81	199.6	200.29	199.56	199.23	199.5	199.07	198.19	199.79	199.51	199.63	200.66	199.98	199.3	198.94	199.75	198.84	200.02	199.77	200.02	198.96	200.22	199.3	198.56	198.1	200.4	200.56	198.84	199.59	199.08	199.35	200.48	200.78	199.84	200.24	199.73	198.89	200.15
202.91	202.37	202.41	202.02	202.85	202.6	201.86	203.76	201.77	202.81	202.26	202.6	202.63	201.62	202.74	202.9	202.03	202.97	202.06	203.79	202.36	202.24	202.41	200.94	203.7	203.37	201.87	202.37	201.93	203	203.57	202.37	202.27	202.56	201.25	202.88	202.34	201.44	200.92	203.62	202.4	202.35	202.55	202.2	201.52	202.45	202.41	203.49	201.82	202.07
207.84	209.68	209.6	208.55	208.72	209.27	208.28	208.56	208.12	207.87	208.75	208.89	207.93	208.68	208.65	208.59	208.86	208.92	209.55	208.55	209.03	208.82	209.14	209.38	208.23	208.74	208.66	209.97	207.56	208.35	208.17	208.84	208.86	207.26	209.48	209.12	208.5	208.86	207.96	208.76	207.99	208.47	208.65	208.41	207.52	208.8	208.43	209.48	208.83	209.48
203.01	202.35	202.94	203.58	202.49	202.57	203.36	201.91	202	203.19	202.72	201.98	202.39	203.05	202.93	203.59	202.94	203.46	203.91	203.38	203.63	203.02	204.29	202.84	202.74	203.23	202.66	203.32	202.86	202.88	202.06	202.09	202.8	201.93	203.49	203.66	202.34	204.14	203.58	202.52	202.14	202.35	203.5	201.82	202.82	203.18	201.86	203.23	203.44	202.65
203.84	203.44	203.81	203.57	202.73	203.12	203.51	203.53	204.28	202.36	203.5	204.53	203.61	203.62	203.34	203.06	202.62	204.44	202.86	204.71	203.47	203.56	202.71	202.85	203.57	203.01	203.16	202.99	204.11	203.17	204.09	203.49	202.76	203	203.72	203.56	202.57	202.73	202.97	203.61	204.29	202.65	204.31	202.38	204.05	202.61	203.08	202.51	203.2	203.8
209.85	209.56	209.67	208.86	208.46	208.57	208.96	208.61	207.55	208.97	207.63	208.75	208.12	207.28	208.36	208.44	208.97	209.71	210.07	209.6	209.88	209.18	207.89	208.42	209.03	208.64	209.79	208.49	208.83	208.36	209.81	208.41	209.64	209.01	207.55	207.89	207.81	207.97	209.43	207.13	209.11	208.06	208.84	207.64	208.86	209.7	208.67	208.69	209.19	208.9
208.9	209.38	208.51	209.47	208.73	209.15	209.49	207.84	208.62	208.92	208.47	208.16	209.48	208.48	209.05	209.02	208.62	209.66	208.66	209.29	208.55	209.37	209.31	208.76	208.84	208.33	208.84	209.05	209.06	209.56	208.91	209.02	209.69	209.5	208.86	210.19	208.97	208.82	208.77	208.72	208.45	208.1	209.65	208.31	208.54	208.95	208.21	208.98	208.53	209.83
203.34	203.51	203.29	203.96	203.18	203.99	203.78	203.84	203.77	204.66	203.04	203.85	203.25	204.38	203.44	204.36	204.04	202.4	203.38	204.69	204.32	203.89	202.69	203.95	204.56	203.3	203.6	203.94	203.58	203.65	204.82	203.23	202.61	203.35	202.29	202.84	203.27	204.11	203.35	203.03	203.14	202.59	204.58	204.3	203.84	203.35	203.8	203.38	203.55	204.08
212.23	212.5	212.85	213.64	213.75	211.28	212.08	213.12	211.49	213.57	212.84	213.09	211.74	212.13	212.39	212.47	212.93	212.35	212.92	212.61	212.78	211.89	212.91	212.05	213.11	212.41	210.88	211.88	213.01	212.27	211.8	212.34	212.46	212.57	211.94	212.42	213.31	211.81	212.21	213.37	212.25	211.26	211.97	213.13	211.16	211.91	212.37	211.86	210.86	211.7
218.57	218.36	217.8	217.5	217.22	219.64	218.37	218.01	217.13	217.14	217.49	217.92	218.04	217.74	217.17	217.5	217.89	219.81	218.24	217.75	217.61	216.7	218.07	217.55	218.2	216.72	218.76	217.4	217.21	218.86	218.23	217.69	219.42	217.7	217.35	218.4	216.8	217.07	216.95	217.39	217.95	217.22	218.67	217.96	216.5	218.41	216.77	217.47	218.57	217.62
211.18	211.22	210.58	211.54	212.45	212.3	211.16	211.13	211.27	210.85	211.52	212.01	211.96	211.44	211.37	211.4	210.83	211.62	211.1	211.25	211.22	212.41	211.99	211.47	211.23	212.14	211.59	210.95	211.74	211.67	210.89	212.29	213.41	211.69	212	210.83	211.67	211.05	212.62	212.48	212.14	211.93	211.42	211.64	211.43	210.99	212.44	211.49	211.83	211.97
218.41	217.29	216.03	217.54	217.66	216.95	216.84	216.39	216.43	216.09	216.68	216.87	216.45	216.17	217.85	217.69	216.15	218.03	217.19	216.56	218.3	216.44	216.48	217.01	217.32	216.56	216.35	216.2	216.74	217.77	217.94	217.86	217.14	217.19	215.45	217.65	216.89	217.47	216.95	216.56	216.78	216.76	216.04	216.18	217.17	217	217.5	216.34	216.28	217.45
217.1	217.53	217.2	216.96	217.23	216.87	216.88	215.62	217.03	217.07	217.29	216.31	218.21	216.96	215.8	215.8	216.38	216.05	216.81	216.42	217.34	217.16	218.15	216.75	217.2	217.04	216.81	216.84	217.25	216.3	217.14	217.31	217.62	216.67	217.17	217.36	218.29	216.64	216.45	215.91	217.2	217.11	216.61	217.62	216.32	217.29	217.14	217.42	216	217.2
209.44	209.67	209.99	209.75	209.98	209.07	209.62	209.12	210.42	208.83	209.65	209.2	209.86	210.1	210.46	210.23	209.54	209.17	210.62	209.81	210.63	208.93	208.89	209.51	209.63	209.56	209.88	209.32	209.23	209.57	209.69	210.91	209.19	210.27	209.53	208.4	209.13	208.68	208.88	208.64	209.46	209.33	208.9	209.96	210.11	210.28	210.42	209.61	210.33	209.51
201.45	200.27	200.61	199.89	199.95	200.54	201.44	200.78	199.86	202.06	200.01	201.09	200.47	199.67	200.27	200.05	199.68	201.39	200.06	200.69	200.12	201.08	200.72	200.37	201.24	199.31	199.8	202.03	199.64	200.92	200.17	200.82	199.9	199.89	201.19	201	200.17	200.77	200.48	201.17	200.3	201.34	200.52	200.49	200.31	200.02	200.52	199.74	200.71	199.64
204.74	204.96	203.77	204.06	206	204.48	204.04	205.84	204.64	205.13	204.32	204.96	204.21	204.79	205.22	205.03	204.41	205.23	205.19	204.39	204.29	205.25	205.12	204.88	204.45	205.06	204.61	204.54	206.27	205.73	203.93	206.13	204.72	205.07	203.54	204.88	205.28	204.99	204.71	204.88	204.24	203.67	204.78	204.46	204.54	205.35	204.56	206.32	205.05	203.68
209.21	208.78	209.05	209.76	209.67	209.18	209.39	209.51	209.62	208.73	209.22	209.97	207.76	209.87	210.19	210.39	209.6	209.97	210.08	210.18	209.2	207.05	210.84	209.66	209.41	209.48	209.18	209.92	209.51	209.03	209.06	210.27	210.54	209.83	209.9	210.65	209.25	208.45	210.25	208.94	208.98	210.45	209.78	209.71	208.98	210.36	208.91	209.97	209.86	209.32
204.59	203.8	203.79	203.07	203.27	202.35	202.49	203.65	202.95	203.36	203.41	202.72	202.91	203.29	202.26	202	203.51	204.2	204.3	203.57	203.63	203.25	203.67	203.38	202.7	203.21	203.71	203.06	203.34	203.04	203.82	202.09	203.06	203.44	203.08	202.42	202.55	202.31	203.25	203.26	202.51	203.66	202.86	202.84	203.89	202.34	202.42	202.86	202.12	203.44
209.42	208.04	209.95	208.79	209.66	210.38	208.02	208.71	209.66	208.91	209.08	209.61	208.62	209.91	210.79	209.35	211.13	209.51	208.97	210.32	209.42	209.75	209.38	209.78	208.47	208.97	209.23	208.65	209.07	208.66	209.43	209.25	209.93	209.7	209.97	210.16	209.55	209.19	208.55	209.79	210.2	208.91	208.66	209.97	210.01	210.04	209.74	209.25	209.9	209.84
204.15	204.61	205.28	205.41	204.05	205.11	205.15	205.32	205.28	205.1	205.19	205.07	205.23	204.67	205.02	206	205.25	204.76	205.82	204.38	205.52	204.75	205.74	205.62	205.21	204.76	204.26	204.78	204.43	205.57	204.05	204.48	204.41	204.41	204.05	203.77	205.07	204.73	204.41	205.42	204.55	205.53	205.42	204.79	205.51	205.08	205.54	204.82	205.14	204.86
207.48	209.01	209.12	206.73	208.34	208.96	208.64	208.77	209.36	208.43	208.97	208.64	209.09	208.63	208.04	208.39	208.79	208.88	209.25	207.85	209.45	209.59	208.01	208.76	209.07	208.85	208.77	207.84	208.54	208.54	209	208.44	209.07	209.34	207.98	207.92	208.8	209.97	208.83	209.73	208.14	207.57	208.64	208.22	208.39	209.3	209.34	209.31	208.54	209.8
216.28	217.57	216.76	217.43	216.73	216.79	217.47	216.5	217.96	216.45	215.92	216.91	216.66	216.52	216.56	217.69	216.83	216.57	217.97	217.59	216.99	216.96	218.2	217.09	217.07	216.66	217.34	216.76	217.57	217.93	217.13	217.49	215.54	216.66	217.31	217.47	216.66	216.02	216.82	216.49	218.19	217.62	217.41	218.09	216.88	215.79	216.88	217.08	217.48	216.81
207.51	207.09	207.62	207.4	208.78	207.89	208.74	207.43	208.25	207.73	208.24	207.64	208.55	208.05	209.03	207.93	207.99	207.85	207.82	207.21	207.83	208.28	207.47	207.8	208.57	206.93	207.97	207.64	208.46	207.73	207.45	207.84	208.18	207.78	207.31	207.83	207.64	206.55	205.91	207.75	208.38	207.4	207.11	208.92	208.01	208.39	207.61	209.52	207.34	207.93
211.32	211.64	212.86	212.02	211.74	210.9	211.97	211.9	211.8	212.05	212.37	212.07	212.46	210.85	210.65	212.49	210.69	211.05	212.43	211.62	211.41	211.21	211.88	210.87	212.65	210.8	212.5	211.29	211.27	212.32	211.73	211.3	212.41	210.39	212.75	211.83	211.24	212.88	210.81	212.91	211.54	211.91	212.39	211.06	211.88	211.7	211.94	212.51	212.46	210.93
202.97	204.64	203.79	203.77	202.49	203.07	203.02	203.2	203.75	203.67	203.98	205.43	203.56	203.62	203.38	203.91	203.9	204.29	204.21	204.45	204.36	202.55	205.35	204.58	203.26	203.44	203.85	204.18	203.2	204.19	204.51	202.36	205.63	204.03	203.72	203.77	204.31	203.97	204.01	203.32	202.6	203.64	203.72	203.54	202.86	204.33	204.44	203.76	202.87	204.73
209.42	208.63	208.48	209.08	208.95	209.33	208.5	208.54	209.97	209.22	208.55	209.14	209.45	208.91	208.74	208.75	208.55	208.29	208.71	208.54	208.83	208.95	208.04	208.33	208.91	209.32	209.48	208.79	208.69	209.24	208.84	208.77	208.17	208.82	210.37	208.71	208.62	209.1	208.4	208.99	208.65	209.88	208.92	208.62	209.5	209.89	207.3	207.86	208.63	208.07
209.64	207.84	209.26	209.21	208.82	208.78	208.01	208.57	209.01	208.52	208.54	208.7	208.77	208.64	209.09	208.71	208.79	207.66	209.25	208.87	208.35	208.46	208.37	209.02	208.22	208.26	209.72	208.78	208.96	209.05	209.15	209.01	207.96	208.95	208.38	207.3	208.55	208.56	208.95	208.65	209.82	209.91	209.14	208.31	207.63	206.61	208.65	208.35	208.82	208.65
212.25	211.64	212.37	211.53	212.15	211.05	211.43	211.5	211.54	210.27	212.45	212.04	210.81	211.92	211.06	212.09	211.49	212.14	211.05	211.43	212.56	212	212.67	211.51	211.16	211.69	211.94	210.3	211.5	211.22	212.7	212.23	212.16	212.49	212.61	213.01	212.44	210.07	211.64	211.34	211.59	211.88	212.38	211.89	211.51	211.23	211.24	211.69	211.78	211.52
204.4	202.99	203.55	204.1	203.6	204.34	202.21	204.37	202.75	203.18	205.09	204.53	204.05	204.35	205.12	204.26	204.91	204.13	204.69	203.1	203.48	204.93	203.87	203.93	204.88	203.6	203.12	203.75	204.71	204.41	204.68	203.77	202.56	204.6	204.99	205.26	204.71	204.04	204.08	203.17	204.27	203.29	204.13	203.19	203.24	203.91	204.34	204.14	203.49	205.25
202.94	202.55	202.85	203.69	203.66	202.7	203.47	203.87	204.84	202.58	203.64	202.11	203.76	203.31	203.06	202.9	203.32	202.92	202.7	204.2	203.23	203.9	203.14	203.23	204.5	203.38	202.4	203.72	203.11	203.45	203.62	202.87	204.41	201.67	203.82	202.96	202.45	203.42	202.49	205.52	203.72	202.63	202.29	203.42	203	202.94	202.09	202.77	202.72	203.05
196.4	196.01	194.88	195.37	195.9	195.74	195.33	195.41	195.42	195.72	196.4	195.4	195.67	194.12	195.17	195.99	196.06	194.37	194.97	195.77	194.84	195.95	193.47	195.02	194.6	195.72	195.71	194.81	195.69	195.98	195.64	195.44	195.55	195.5	194.43	194.9	195.61	195.19	195.99	195.24	194.59	195.24	195.58	195.16	194.92	196.06	195.12	195.65	194.79	196.47
208.63	210.07	208.23	209.83	208.23	208.73	209.19	208.82	209.16	207.71	208.63	208.28	207.86	208.99	209.03	208.18	208.18	208.32	208.98	208.34	208.8	209.33	208.05	209.25	207.31	208.86	209.59	207.9	209.55	209.57	208.29	208.02	208.38	208.52	208.07	207.66	208.65	208.3	207.87	207.91	207.85	207	207.92	207.98	207.39	208.74	207.89	208.13	208.68	207.64
211.93	211.89	211.17	212.61	211.24	211.64	211.86	212.14	211.06	211.2	210.59	211.52	210.75	210.39	212.39	212.84	211.96	211.47	212.25	213.03	212.79	211.19	211.74	211.18	212.84	212.31	211.72	212.01	212.91	212.01	212.95	212.09	212.07	212.11	211.79	210.68	212.01	212.67	212	210.62	212.18	212.49	211.13	211.7	212.03	212.49	211.92	211.74	211.79	211.75
207.92	207.3	208.21	208.66	208.77	208.61	208.93	208.09	208.62	209.23	208.37	209.68	208.74	209.21	208.68	207.74	207.56	208.93	209.87	209.07	209.01	208.3	208.35	209.35	208.93	208.44	208.29	207.86	208.08	207.9	208.61	207.9	207.81	209.48	207.59	208.15	208.83	209	208.44	209.19	206.85	209.23	208.1	209.21	208.83	208.53	208.51	209.1	207.82	208.6
211.08	212.06	212.03	211.51	210.81	211.31	211.44	212.19	212.84	212.42	212.67	212.47	212.05	211.29	211.86	213.14	211	211.69	211.81	211.88	211.18	211.71	210.5	211.75	210.74	210.52	211.63	213.06	211.45	212.41	212.31	210.27	210.49	210.63	211.8	212.63	212.39	211.5	211.74	211.52	210.43	210.95	210.9	211.49	211.28	212	210.73	210.51	211.99	212.31
217.97	216.11	217.82	216.46	217.28	216.77	217.2	216.36	217.75	216.85	216.76	216.89	216.2	217.28	216.14	217.39	216.38	217.55	217.23	217.59	217.5	216.6	217.75	216.26	217.06	215.38	216.63	216.36	218.43	216.63	216.2	217.26	216.63	217.55	218.5	216.38	218.45	217.21	218.4	217.06	216.2	217.05	216.84	217.32	217.79	216.18	217.16	216.83	217.13	217.76
213.56	214.57	214.22	213.94	214.19	214.29	213.65	213.12	213.47	214.14	215.02	213.27	213.36	213.98	214.44	214.22	214.38	214.44	213.7	212.72	213.79	213.31	214.24	214.13	212.94	212.56	213.6	215.54	214.12	214.69	212.69	213.39	213.59	213.91	212.74	214.16	214.74	214.38	213.87	213.82	213.94	213.67	213.13	215.03	213.95	213.46	213.84	214.53	213.59	214.05
217.2	216.15	216.57	216.56	216.74	216.81	216.77	217.27	216.59	215.57	217.73	216.27	216.42	216.37	217.4	217.46	217.33	217.66	215.72	218.07	216.94	216.92	215.82	216.69	217.14	217.12	217.24	216.1	216.84	217.73	217.35	217.09	217.05	216.54	217.17	217.62	216.74	218.45	216.48	217.09	217.85	217.04	216.32	217.97	216.05	216.87	217.45	217.38	216.55	217.57
209.8	209.49	210.77	208.25	210.43	210.22	210.18	210.01	209.46	209.17	210.26	210.18	209.02	208.83	209.79	209.09	208.97	210.27	211.04	209.99	209.67	209.35	209.07	209.2	209.53	210.08	209.69	210.35	208.62	209.63	209.63	210.41	210.03	210.5	208.54	210.88	209.4	210.86	210.05	210.15	209.67	209.04	210.36	209.67	209.74	208.95	209.49	209.37	208.9	209.32
199.46	199.88	200.24	200.14	199.33	198.78	199.31	199.22	199.29	198.83	199.74	199.55	199.68	200.06	198.58	200.04	198.93	201.37	199.24	199.87	198.89	200.04	199.02	199.49	199.38	198.66	198.73	199.38	199.52	199.8	199.16	200.47	199.91	198.93	198.89	199.32	198.18	199.65	197.54	200.57	200.77	199.96	199.38	199.43	198.26	199.88	199.41	199.92	199.8	199.34
209.05	208.73	207.85	208.83	209.41	208.66	208.86	209.23	209.57	208.94	209.24	208.49	208.92	208.87	208.33	208.84	209.3	209.51	209.37	208.58	210.11	208.63	207.87	208.71	209.02	209.17	209.32	208.7	208.78	209.03	209.25	209.1	208.55	208.78	208.42	209.09	208.32	209.55	207.9	209.15	209.05	208.47	209.28	208.88	209.35	208.38	209.14	209.58	208.93	208.6
213.96	213.46	212.44	213.26	211.55	212.3	214.02	211.6	213.16	212.43	212.72	213.21	211.39	213.18	212.33	211.87	212.64	213.05	213.29	212.67	212.69	211.25	212.33	212.96	212.24	212.65	212.17	213.51	212.12	212.36	213.21	211.81	212.91	212.94	212.43	211.89	211.32	212.23	212.09	212.51	212.51	212.25	212.97	212.91	213.03	212.53	212.82	212.96	211.65	212.3
212.89	214.08	212.25	214.25	213.23	214.31	213.9	214.48	212.95	214.24	214.25	213.6	214.21	213.7	214.37	214.37	213.56	213.45	214.43	214.23	213.83	215.55	214.23	212.75	213.17	213.02	213.72	213.29	213.67	214.05	214.63	213.91	213.73	213.55	214.18	213.5	213.52	213.67	213.14	213.89	215.57	215.44	214.04	213.5	214.63	214.27	213.13	214.51	213.88	214.62
212.38	212.06	211.38	212.16	212.33	210.5	211.46	211.38	211.76	212.08	210.43	210.41	211.67	211.29	210.96	211.03	212.6	211.95	210.61	212.72	210.53	211.72	211.12	211.39	211.8	210.94	211.97	212.25	210.97	211.88	211.29	211	212.7	211.19	211.76	211.6	211.98	211.82	212.94	211.43	212.15	210.44	211.13	211.09	211.93	211.93	211.68	211.55	211.24	210.87
200.34	199.33	201.26	200.54	200.49	201.28	200.45	200.75	199.28	199.23	200.16	199.59	200.19	200.96	200.67	200.44	200.6	200.1	200.96	200.3	200.72	201.13	200.52	200.02	199.84	199.28	200.14	200.76	199.87	200.54	201.49	198.96	201.28	201.35	200.46	200.31	199.68	200.82	200.48	200.5	200	199.85	199.13	201.72	199.71	199.8	200.6	198.57	200.42	199.09
199.58	199.49	197.52	198.85	198.4	198.3	198.43	197.55	198.85	199.64	198.77	198.83	198.79	197.86	197.92	198.1	198.31	198.18	198.85	198.63	199.3	199.21	197.34	197.63	198.34	199.18	198.06	199.47	199.26	198.86	198.08	198.51	198.85	197.43	198.29	197.15	198.9	197.91	198.17	199.44	199.07	198.32	199.34	200.02	198.56	198.4	198.66	198.96	197.67	198.91
208.01	208.48	208.46	208.62	209.49	208.46	207.89	208.54	209.15	209.1	208.22	208.47	208.81	207.83	208.48	208.25	209.17	208.71	209.4	208.72	208.88	209.5	208.79	208.41	208.69	207.77	208.62	208.59	208.93	209.36	209.58	209.49	209.33	208.81	209.44	209.88	208.01	208.7	207.9	208.57	208.12	208.57	208.16	208.4	208.56	208.78	208.93	208.98	208.1	209.32
204.71	204.16	204.1	204.5	204.73	204.39	204.58	204.55	203.45	204.27	203.47	204.27	204.1	204.08	204.62	204.69	203.58	203.55	205.2	203.73	204.6	204.14	205.23	203.82	202.73	204.1	205.04	203.97	203.61	204.16	203.42	204.39	203.74	203.93	203.78	205.1	203.62	203.1	203.26	204.5	205.17	203.62	204.11	204.62	204.55	204.98	204.23	204.81	203.43	203.94
209.85	208.74	209.25	211.13	209.74	209.48	209.78	209.4	209.74	208.49	210.7	209.63	209.04	209.26	209.86	209.96	209.65	209.9	209.36	209.79	209.24	210.62	210.75	209.25	209.06	209.74	209.69	210.33	209.04	210.56	209.17	209.29	208.71	208.9	209.67	209.46	209.49	208.38	208.87	209.92	209.66	209.95	209.47	209.7	210	210.36	209.64	209.67	208.86	209.59
211.34	211.45	212.82	212.28	211.9	212.35	211.23	212.15	211.4	212.76	211.65	212.5	212.01	212.19	211.61	211.38	211.96	211.59	211.8	211.89	211.34	212	212.48	212.13	212.63	211.52	210.48	211.5	211.54	212.1	212	210.5	211.51	212.12	211.51	212.4	210.75	211.64	209.93	211.64	211.74	211.83	211.72	211.53	211.89	212.68	211.85	211.62	211.73	210.16
209.56	208.57	209.65	207.36	207.73	207.69	207.9	207.23	207.04	207.49	206.54	207.85	207.21	207.63	208.12	208.88	207.55	208.3	206.88	208.01	208.31	207.42	208.25	208.26	208.56	207.84	207.36	208.57	207.43	207	206.88	207.6	207.17	208.61	207.62	208.1	208.34	208.78	207.8	208.08	206.96	208.94	207.6	208.56	206.74	207.52	207.2	207.34	206.93	209.97
208.3	208.34	207.65	208.14	208.05	208.39	208.61	208.21	207.8	209.69	208.49	208.68	208.36	209.23	209.67	208.42	208.66	207.16	208.17	207.16	208.66	208.88	209.36	208.45	207.7	208.72	208	207.91	209.34	208.44	207.94	208.75	207.98	208.07	209	207.27	209.01	209.46	208.26	207.5	207.1	208.48	208.05	208.91	207.71	208.86	207.66	209.58	209.54	209.25
210.87	212.16	211.48	212.25	211.88	210.91	212.39	211.7	210.97	212.1	211.56	211.5	212.3	212.38	212.08	212.37	211.09	212.46	211	210.91	212.22	211.3	213.54	212.02	210.93	210.94	211.1	211.93	211.29	211.74	212.45	212	211.26	211.65	211.99	211.76	212.67	211.91	212.27	213	211.46	211.32	212.48	211.72	211.83	210.41	212.05	211.17	210.4	211.37
203.58	205.36	203.51	203.9	203.53	203.96	203.22	204.64	202.92	204.1	202.62	203.35	203.83	202.27	204.33	203.89	203.63	203.73	202.56	203.94	203.41	203.8	203.83	202.6	203.05	203.42	203.7	203.38	203.76	202.55	203.07	203.23	203.66	202.31	203.7	203.53	204.09	202.45	203.94	203.42	203.96	203.68	204.29	204.92	203.45	204.32	204.88	203.73	203.21	203.58
203.65	204.12	204.54	203.93	202.92	204.23	203.5	204.27	205.35	204.84	204.02	203.59	203.92	203.59	204.21	205	203.37	203.21	205.06	204.3	203.78	204.07	204.18	203.32	204.74	203.27	203.92	203.39	203.57	203.78	202.81	203.68	204.04	204.45	203.1	203.74	203.05	205.14	203.85	204.09	205.09	204.87	204.18	204.61	204.03	203.92	203.74	202.87	203.52	205.18
203.45	203.08	203.91	203.51	203.38	203.73	204.65	204.19	203.76	203	203.64	203.43	204.22	203.3	203.51	203.55	203.9	202.68	203.39	204.17	202.46	203.99	204.22	203.75	202.92	203.95	204.04	203.6	204.11	203.81	203.96	203.32	203.77	204.77	202.73	203.26	203.82	204.6	202.73	204	203.82	204.59	204.25	204.19	204.43	203.54	204.21	202.98	204.9	202.96
206.03	206.46	206.31	206.85	205.86	207.28	205.2	206.73	206.78	206.63	207.09	205.65	206.33	206.48	205.5	206.69	206	205.33	206.65	207.4	206.5	206.83	206.44	207.52	205.81	206.17	206.01	207.87	206.57	206.39	207.09	205.94	206.27	208	206.9	206.7	206.34	205.92	205.38	206.95	206.67	205.07	206.46	205.69	206.59	207.34	206.82	206.39	205.97	204.58
203.38	204.46	203.85	203.74	203.07	203.93	202.83	203.41	203.8	204.38	203.2	203.16	204.52	203.12	203.26	203.81	202.63	202.85	203.76	202.95	203.77	202.73	203.15	202.75	203.65	203.2	204.36	203.07	202.24	203.86	203.03	202.46	203.32	202.71	202.69	203.23	203.47	202.84	203.24	203.46	203.93	202.92	202.39	203.38	203.72	203.72	202.47	202.75	202.92	204.61
217.1	216.91	216.98	217.1	217.38	216.86	216.75	217.51	217.83	216.71	217.76	216.62	217.81	217.29	217.56	216.84	215.77	216.32	216.04	216.25	216.52	215.82	216.87	218.04	217.28	218.03	217.51	216.78	216.65	216.79	216.44	216.86	217.35	217.63	217.25	216.86	217.23	217.86	216.52	217.21	217.03	218.04	216.93	216.63	217.69	217.53	218.37	217.38	216.42	215.74
203.01	203.87	202.12	202.38	201.75	202.34	202.14	201.57	202.16	202.03	202.21	202.03	202.43	201.66	202.47	202.16	202.32	202.15	203.12	202.83	202.5	202.4	201.73	203.06	201.88	201.76	202	202	202.73	202.29	202.47	203.31	202.66	201.59	201.73	202.25	202.89	202.5	202.31	202.14	203.08	202.8	201.53	202.64	203.16	202.5	202.1	201.87	202.17	203.4
212.6	210.54	212.12	212.33	212.14	213.1	211.73	212.12	211.71	213.22	211.52	212.34	213.33	211.85	212.59	212.3	212.36	212.2	212.6	212.56	213.13	211.83	211.9	211.93	212.17	213.55	212.33	212.96	212.97	212.02	212.58	212.68	212.78	213.75	213.3	214.08	212.85	212.65	211.68	211.44	211.58	212.52	212.34	211.19	211.25	211.19	212.28	213.09	212.39	212.44
204.13	204.52	203.93	205.15	204.77	205.73	204.44	204.06	204.77	204.19	204.49	205.03	204.42	204.42	204.15	204.81	205.47	205.95	205.37	204.81	204.58	204.67	205.28	205.37	204.98	204.91	205.23	204.16	206.24	204.16	205.29	205.89	203.82	203.93	204.65	205.09	204.24	205.22	204.51	203.47	204.21	204.02	203.95	205.41	203.95	204.84	203.74	205.07	205.44	205.09
208.29	208.32	207.35	207.14	208.45	207.26	208.12	208.17	208.16	207.49	207.89	207.29	208.07	206.31	207.14	206.82	206.99	206.91	207.34	208.65	207.03	207.9	207.45	207.53	207.49	206.71	208.08	208.26	205.87	207.4	207.45	206.94	207.66	207.37	207.86	207.1	206.62	205.96	208.04	206.83	206.77	207.13	206.56	208.52	207.68	207.52	207.7	207.82	207.2	207.87
203.61	203.51	203.78	203.24	203.02	203.43	202.76	203.48	204.01	202.43	203.17	202.68	202.97	202.82	203.5	202.99	202.35	204.37	202.54	202.79	203.7	203.11	203.11	203.76	202.14	202.52	202.26	203.01	201.95	202.85	203.76	202.25	204.13	201.36	201.88	203.19	203.45	203.49	203.61	203.59	202.79	202.61	203.02	203.65	202.29	201.99	202.81	204.69	203.52	203.83
199.64	200.54	200.74	199.89	200.15	200.63	199.97	200	199.67	200.48	200.63	200.13	199.97	200.76	200.63	199.38	201.29	200.85	200.91	199.57	200.68	201.13	199.79	199.78	200.43	199.6	200.44	199.85	200.45	199.81	200.88	200.41	199.08	201.47	200.46	200.96	200.09	200.12	201.48	200.52	200.41	200.63	199.94	199.88	199.85	201.03	200.11	199.3	200.89	202.06
201.71	202.45	202.88	202.71	202.14	203.27	202.1	201.69	203.1	202.81	202.83	202.56	201.76	201.94	202.11	202.44	203.21	202.05	201.58	202.97	201.81	202.7	202.22	203.53	203.38	202.73	202.12	202.14	203.16	201.76	201.82	202.22	202.57	203.55	204.23	201.81	201.59	202.43	201.76	203.22	202.26	202.15	201.99	203.1	202.33	202.08	202.03	203.19	202.09	201.91
201.12	200.6	200.42	200.86	199.59	200.52	201.4	200.02	199.69	200.74	200.35	200.41	199.41	200.51	200.87	200.62	200.42	201.24	200.38	200.3	199.68	200.33	199.6	200.65	200.12	200.7	200.39	201.08	201.59	199.97	200.26	200.45	200.06	200.49	200.85	200.87	199.77	200.4	200.54	199.97	200.24	201.09	200.59	199.49	199.15	199.39	200.59	201.32	199.69	200.94
208.81	209.86	208.53	208.59	209.4	208.55	209.23	210.29	207.95	208.44	208.13	208.3	207.9	209.26	208.32	209.42	208.32	208.53	209.79	207.3	208.71	208.88	209.74	208.5	208.2	209.14	208.47	208.87	208.26	208.71	208.79	209	208.64	209.06	209.77	208.69	208.8	208.3	208.5	208.3	208.55	208.85	209.44	208.19	208.48	208.92	208.06	208.79	208.46	208.3
201.99	201.28	203.57	202.56	202.37	203.35	202.18	202.77	202.43	202.53	202.03	202.26	202.96	202.12	203.38	202.99	201.99	202.16	202.92	203.37	202.45	202.6	203.7	203.15	203.02	202.69	202.97	202.16	203.58	202.84	201.81	202.97	203.47	202.49	202.86	203.01	202.81	202.41	202.92	202.91	203.33	203.39	203.47	202.99	202.24	202.8	202.8	202.63	203.04	202
210.05	209.1	210.55	209.32	209.91	209.45	209.32	209.48	210.67	209.05	211.05	210.46	208.9	209.32	208.71	208.05	209.52	208.79	209.09	210.19	209.42	209.22	209.27	208.98	209.7	210.24	208.43	209.47	208.5	210.15	209.29	209.85	209.35	209.78	210.65	210.04	209.02	209.33	209.94	208.35	209.74	209.85	209.6	209.98	209.02	209.7	209.58	209.95	208.91	210.45
213.33	212.42	212.24	211.53	212.13	212.42	212.45	211.09	211.55	212.48	212.94	213.57	211.16	213.93	212.28	213.13	212.15	212.32	212.87	212.31	212.86	211.36	212.29	212.89	212.41	212	213.57	211.16	211.78	213.03	213.13	211.45	213.09	212.1	212.23	211.93	213.02	212.43	212.93	212.65	213.62	212.97	212.57	212.78	211.95	211.54	210.89	212.84	211.26	211.03
209.62	210.37	209.16	210.61	208.99	209.42	210.46	209.92	210.01	208.6	209.18	209.65	209.52	209.46	209.75	208.83	208.78	208.89	209.28	207.91	209.43	208.58	209.39	209.15	210.22	209.63	210.36	209.95	210.03	210.36	209.64	209.91	208.75	209.07	209.09	209.27	208.92	209.56	210.3	209.58	209.11	208.7	209.79	210.19	209.99	208.82	208.88	210.06	209.9	209.79
209.02	210.3	209.83	208.39	210.24	210.42	208.56	209.16	209.36	210.14	208.87	209.25	210.14	208.72	210.54	208.55	210.67	209.44	210.21	209.5	210.84	209.42	208.66	208.83	210.21	209.82	210.55	209.4	208.58	209.44	208.5	209.25	209.89	209.71	209.38	209.92	209.39	208.61	208.97	208.54	208.96	209.14	209.47	208.4	209.42	209.82	208.87	208.1	209.94	209.93
203.2	204.36	202.89	204.18	203.03	205.23	202.59	203.12	203.29	203.07	204.47	203.52	204.29	203.42	203.65	203.99	204.08	204.16	204.26	204.4	203.45	202.9	204.09	204.46	203.5	203.63	203.51	203.54	203.89	203.22	203.96	203.16	203.42	203.46	203.86	203.36	203.26	204.68	204.45	204.62	205.56	203.98	202.46	203.9	203.41	204.32	204.04	203.92	203.78	203.77
211.25	211.23	212.01	211.55	210.83	212.86	211.57	211.47	212.28	212.07	212.19	211.8	211.18	210.29	209.74	212.15	211.7	212.14	212.76	211.04	212.35	213.25	211.07	211.31	211.66	210.42	211.22	210.35	210.32	212.48	211.95	210.7	210.77	211.46	211.06	212.18	211.66	211.73	210.98	211.45	211.21	212.55	211.5	212	210.37	211.13	212.17	212.07	212.61	211.88
194.91	195.84	195.92	195.5	194.69	194.42	195.54	194.95	196.8	195.4	194.9	195.81	195.71	194.94	195.86	194.92	196.93	195.83	194.5	194.15	195.13	195.24	194.95	196.4	195.3	195.98	194.77	193.66	194.81	196.83	195.23	195.74	195.48	195.5	194.84	195.75	195	194.87	196.51	194.68	195.15	194.95	196.52	194.84	193.94	194.21	194.59	194.13	194.47	195.78
206.29	206.8	205.91	207.42	206.72	206.7	206.08	207.6	206.27	207.21	206.45	206.74	206.79	205.84	206.87	207.86	206.5	205.6	205.15	206.03	206.64	204.84	205.56	205.88	206.5	207.3	206.34	205.45	205.93	206.45	206.42	206.73	206.28	206.3	206.55	205.87	207.02	207.07	206.26	207.56	205.62	207.36	206.21	207.14	206.91	205.88	206.09	206.81	205.7	204.84
217.41	218.61	218.08	217.4	218.32	218.07	218.51	217.45	218.37	217.15	217.58	218.99	218.02	217.24	218.24	217.64	217.75	217.59	217.47	218.61	217.68	217.05	218.44	217.56	217.54	217.22	216.7	218.18	216.72	217.34	216.82	217.7	218.43	218.17	218.34	217.63	217.53	217.78	217.24	217.7	217.68	218.6	218.05	218.67	217.86	218.5	218.28	218.45	217.64	217.1
195.47	195.44	195.87	194.07	194.13	195.82	193.57	195.9	194.59	194.62	194.09	195.14	195.84	196.75	196.04	194.04	195.44	195.63	195.11	195.82	195.56	195.03	195.14	195.12	196.44	195.45	194.97	194.94	194.25	194.25	195.8	194.68	195.18	196.09	197	193.34	194.7	194.88	195.27	196.17	194.25	195.66	195.04	194.89	195.41	194.87	194.83	195.45	195.54	195.62
205.9	206.16	206.1	205.86	205.53	206.41	206.57	206.2	204.74	205.59	205.93	206.17	206.43	206.13	204.86	204.89	204.74	205.72	205.75	206.33	205.63	206.03	204.92	204.74	205.13	205.93	206.62	205.09	205.84	205.51	204.97	205.35	205.76	206.93	205.06	205.39	205.6	205.97	206.8	204.83	204.89	206.11	205.6	204.98	206	205.41	205.48	206.14	205.16	205.19
207.44	208.62	208.73	209.69	208.82	208.51	207.68	208.86	209.57	208.69	209.1	209.16	208.28	209.02	209.18	208.76	207.05	208.56	209.1	208.79	210.12	209.69	208.71	210.11	208.64	209.12	208.16	207.57	208.08	208.71	209.5	208.71	208.63	207.87	208.86	208.25	209.6	207.49	209.25	208.45	208.97	208.15	208.27	208.11	209.06	209.27	208.07	208.56	208.13	208.23
208.06	207.42	207.76	207.79	208.45	207.96	207.47	206.26	207.88	207.85	207.85	207.02	207.32	207.78	207.57	208.97	209.03	208.72	207.13	207.7	209.1	208.92	208.16	206.94	208.57	207.76	208.55	208.27	208.41	207.73	208.66	207.26	208.45	208.07	208.2	206.99	208.19	207.61	208.16	208.19	209.43	207.31	207.92	207.39	207.22	207.79	207.45	208.09	206.45	207.53
217.18	218.07	218.22	217.69	218.58	218.53	218.89	218	218.41	217.45	217.89	217.93	216.29	217.85	217.15	217.78	218.54	216.68	216.91	217.84	217.4	217.29	216.94	217.57	219.19	217.71	217.69	217.19	217.99	218.39	218.77	217.41	217.81	218.03	217.86	217.52	217.68	217.34	218.74	218.32	218.3	218.71	217.34	219.19	217.27	218.79	216.22	216.95	216.71	217.13
208.27	209.62	208.33	208.2	208.71	209.82	209.28	208.3	208.11	208.67	208.81	208.23	207.58	208.56	208.61	208.22	207.71	208.14	208.29	209	208.35	209.01	207.36	209.33	208.6	208.99	208.51	207.88	208.3	209.28	209.65	208.89	208.12	209.54	208.29	208.61	209.27	207.33	208.6	208.27	207.89	208.03	208.97	208.21	209.23	209.62	208.09	208.92	209.23	208.74
200.67	202.53	202.64	201.43	201.92	201.22	201.29	202.1	201.56	201.8	201.4	201.64	201.21	201.52	201.14	201.79	201.38	200.47	201.19	201.98	201.32	201.39	200.86	200.32	200.23	201.43	201.51	200.19	201.1	200.32	200.16	201.82	201.45	200.43	200.08	201.21	201.63	201.16	201.06	202.19	200.69	200.79	202.32	201.59	200.44	202.49	201.53	200.2	201.67	203.14
202.29	202.63	202.73	202.02	201.88	203.05	202.39	203.46	202.62	202.91	204.31	202.06	202.6	203.16	201.73	203.28	204.14	202.38	201.66	203.44	202.92	202.64	203.44	202.8	203.59	203.67	203.49	203.17	203.5	202	201.7	203.02	202.94	202.82	203.06	202.21	202.6	202.87	203.79	203.18	202.35	203.09	201.75	202.47	203.44	202.28	202.51	203.52	201.85	203.53
208.24	207.51	209.08	208.6	209.31	208.26	208.77	208.55	208.3	207.89	208.06	209.2	209.47	208.58	208.84	208.33	207.55	208.68	209.25	208.29	207.06	208.46	208.44	208.63	208.94	208.58	207.99	208.07	209.42	209.06	208.14	208.4	208.53	208.17	208.41	207.87	209.87	208.58	208.37	208.39	209.03	210.08	207.99	208.4	208.79	209.8	207.43	208.31	209.31	209.72
208.72	208.28	209.29	207.82	209.28	208.09	209.57	209.15	209.33	209.16	208.62	209.55	207.47	208.76	209.19	208.7	209.06	207.54	209.78	207.61	208.52	209.2	208.77	209.46	208.37	207.99	209.67	208.88	208.9	209.63	208.37	208.35	209.18	208.76	207.95	209.29	208.91	208.45	208.4	208.14	207.58	209.43	208.16	208.7	208.85	208.93	209.37	208.59	208.35	208.1
199.41	201.18	201.15	198.39	199.64	200.28	199.56	200.7	199.57	200.83	200.91	200.49	200.37	199.82	200.82	200.41	199.25	199.76	200.18	200.57	200.14	199.39	199.86	199.1	200.98	199.87	201.59	200.66	199.24	199.96	200.22	199.41	199.48	200.29	200.1	200.9	201.1	200	200.04	198.94	200.16	201.11	199.75	200.06	199.23	200.55	200.32	202.2	199.49	200.61
209.8	209.78	209.74	209.56	208.91	209.98	209.03	210.26	210.59	209.56	208.65	209.96	209.26	209.61	208.43	208.92	209.63	209.98	209.68	208.91	209.2	209.06	210.17	210.58	210.05	210.01	209.41	208.88	209.53	209.21	210.32	209.35	208.85	208.84	209.18	208.57	209.7	209.48	210.63	210.65	209.58	209.07	210.19	210.38	209.63	208.73	210.04	209.19	209.14	210.16
203.07	202.23	202.15	202.11	203.11	202.64	201.44	202.38	201.5	202.03	203.04	203.16	202.49	202.13	202.25	202.67	202.71	203.41	201.61	202.27	202.97	203.01	203.55	202.53	202.76	203.65	201.37	202.56	202.1	202.63	202.29	202.06	203.38	202.96	202.66	202.29	203.04	202.59	203.91	202.55	203.14	202.32	202.28	201.97	203.93	203.16	201.78	202.6	202.66	202.1
207.63	209.5	209.39	208.54	209.2	208.65	209.05	208.4	210.03	208.98	208.22	209.52	208.17	209.02	207.76	208.95	208.1	207.13	207.98	208.42	209.1	210.52	207.77	207.91	207.54	209.14	209.61	209.16	208.55	210.95	208.25	208.68	209.06	208.28	208.35	208.81	209	208.35	208.45	208.67	208.39	209.76	209.62	209.15	208.79	208.74	208.53	209.32	208	208.41
205.67	206.41	206.42	205.62	206.46	206	205.62	206.71	207.34	206.44	207.08	207.13	205.74	206.12	206.69	205.96	207.03	205.34	206.16	205.6	205.79	205.74	206.13	205.82	206.74	206.37	207.05	206.79	205.25	206.76	206.48	207.18	207.21	206.21	205.99	206.02	207.43	206.59	205.92	206.46	206.47	205.89	206.92	207.29	206.12	206.06	206.58	206.61	207.43	206.96
203.7	203.31	203.37	203.09	202.96	203.06	202.36	204.61	203.41	203.05	204.49	203.2	203.8	203.11	202.88	203.91	202.64	203.46	203.82	202.36	203.16	202.87	203.97	203.2	202.07	202.24	203.41	202.41	203.31	202.9	203.02	201.93	203.33	202.74	202.42	202.35	204.07	204.21	203.59	203.31	203.79	203.04	202.3	203.16	203.12	202.71	203.46	203.44	203.65	203.07
210.62	211.32	211.47	211.72	211.6	211.87	212.84	213.05	210.39	212.15	211.71	212.48	210.86	211.58	211.65	211.17	213.43	212.56	212.49	212.42	211.64	211.89	212.61	210.88	210.28	211.91	212	211.78	211.23	211.93	211.53	212.16	211.25	211.08	210.45	211.72	211.31	212.37	211.41	211.38	211.88	211.51	212.24	211.21	210.59	211.78	211	211.84	211.35	211.46
209.58	210.01	208.9	208.5	208.93	209.03	209.62	210.23	210.11	209.06	209.77	209.88	209.28	209.3	209.62	209.54	208.79	208.42	210.46	208.5	209.9	210.46	210.18	209.7	208.88	210.53	209.32	209.73	209.44	209.14	209.99	209.42	209.62	209.98	210	210.27	208.14	209.57	209.74	209.46	208.7	209.35	210.67	209.31	210.08	209.53	209.84	208.98	209.97	211.19
217.31	216.82	217.79	218.64	217.79	217.38	217.6	218.23	216.85	215.93	216.47	216.91	216.91	216.57	216.85	216.47	216.84	216.21	217.01	217.21	216.74	217.14	218.05	217.31	216.85	216.42	216.64	217.06	216.28	216.9	216.36	218.27	216.61	217.92	217.5	217.9	216.57	217.08	217.04	216.51	217.15	216.87	216.14	217.36	217.36	216.58	217.35	217.49	217.11	217.63
208.57	206.15	209.22	208.45	208.38	209.07	208.5	207.52	208.11	208.34	208.53	208.46	208.82	207.54	207.82	207.77	209.12	208.68	209.88	208.47	208.71	208.15	208.18	209.12	209.3	209.72	210.16	209.3	208.29	208.62	208.92	209.17	208.86	210	207.86	208.06	208.22	209.5	209.75	209.14	208.51	206.89	208.78	208.71	208.33	207.92	208.6	207.55	208.57	207.84
206.02	206.81	205.56	206.68	206.85	205.64	206.02	207.06	207.04	206.5	207.54	205.71	207.39	205.92	205.34	207.53	206.97	206.34	206.45	206.61	205.8	206.38	205.48	206.44	207.66	205.93	207.18	205.99	207.94	207.39	206.1	206.39	206.06	206.71	207.25	206.89	207.52	206.19	205.82	206.54	204.99	207.22	205.56	207.75	206.69	206.44	206.76	206.92	206.83	207.33
205.62	204.85	205.77	206.17	204.68	205.65	205.19	205.43	205.94	205.55	206.11	205.72	205.35	205.95	206.28	206.24	205.05	205.51	204.9	205.56	206.41	205.55	205.92	205.43	204.76	205.82	205.28	204.47	205.44	205.35	205.19	205.51	205.11	204.96	205.26	205.83	206.07	207.09	205.18	205.9	206.13	204.59	206.9	204.97	207.58	205.07	205.3	205.61	206.1	205.13
204.67	203.96	202.33	203.92	203.89	203.71	203.26	202.22	203.73	203.53	203.61	203.77	202.56	202.52	203.14	202.28	203.99	203.99	203.97	204.15	203.83	204.54	203.26	205.3	202.23	204.03	202.96	203.27	203.59	203.44	202.55	202.46	204.11	204.07	203.69	203.76	203.66	203.33	202.43	203.32	204.59	203.62	203.58	202.51	204.02	202.9	203.83	203.44	204	203.1
212.74	211.89	213.14	213.32	212.1	213.42	212.23	213.66	213.45	212.1	212.76	213.9	212.72	213.44	213.88	213.37	213.36	213.28	214.26	212.47	213.69	213.69	212.65	211.92	212.1	213.06	212.8	212.74	211.87	213.84	213.64	213.41	211.97	212.6	212.82	213.49	212.55	212.56	213.59	211.92	213.26	212.23	213.29	212.35	213.06	212.03	213.08	213.58	212.92	212.75
207.41	207.21	208.01	208.01	207.58	207.41	208.9	207.61	207.16	207.42	206.64	207.95	208.35	207.44	207.36	207.2	206.58	207.1	208.13	207.27	207.82	207.14	206.96	208.2	207.25	207.73	207.78	206.38	207.86	208.22	209	207.65	207.51	207.3	207.52	208.09	207.45	207.73	207.23	206.84	207.36	207.41	207.32	206.2	207.58	207.25	207.69	208.25	208.37	208.14
209.66	208.75	208.52	207.91	209.36	209.3	208.67	209.28	208.41	208.83	207.83	208.45	207.33	209.47	208.29	208.33	208.64	208.76	209.09	208.68	209.17	207.98	208.73	208.57	208.24	208.27	209.27	209.51	207.91	210.02	207.45	207.81	207.76	208.68	207.83	208	208.98	208.93	208.2	208.15	208.99	208.66	208.05	208.36	209.93	209.76	209.04	209.84	208.92	208.78
209.17	209.13	208.79	208.54	208.5	208.58	207.7	207.59	207.95	209.77	208.8	209.08	208.04	209.59	208.5	207.88	209.08	208.13	208.6	208.55	209.01	209.83	208.88	207.58	209.32	209.59	209.71	208.24	208.1	208.87	208.72	208.82	209.94	209.37	208.82	209.51	208.59	208	208.72	208.24	208.76	208.79	209.33	208.56	208.2	207.85	209.14	209.5	208.5	208.11
202.95	201.1	203.36	203	202.91	203.07	203.01	201.69	203.38	203.11	201.66	203.04	203.48	202.89	202.49	202.19	203.07	202.57	203.21	203.8	203.59	203.97	203.53	203.14	203.61	202.46	204.71	202.74	203.22	203.66	203.57	202.53	203.66	203.19	202.77	203.02	204.22	203.06	202.39	203.51	203.04	202.32	202.89	203.73	203.19	203.43	202.92	203.53	202.58	203.54
203.79	203.04	204.23	202.27	203.58	203.54	203.42	204.63	204.23	203.72	202.9	203.66	203.61	203.83	203.52	203.07	203.76	203.69	202.08	203.26	203.93	203.38	202.01	202.58	204.53	203.7	203.08	203.41	202.51	203.99	202.78	202.61	203.43	203.87	202.52	203.88	202.72	203.5	202.48	201.92	203.49	204.46	203.2	202.8	204.07	203.43	203.46	202.79	203.92	203.65
211.71	212.14	210.89	212.37	212.21	212.24	210.16	212.42	212.25	211	211.93	211.7	212.73	212.3	211.48	211.15	210.87	210.53	211.61	211.9	211.49	213.08	212.41	211.59	211.6	212.01	212.54	211.23	212.65	211.64	212.27	211.78	212.12	211.46	211.62	211.7	212.32	211.57	211.49	212.32	212.51	211.82	212.26	211.89	212.22	211.97	212.51	211.74	211.72	212.62
209.63	208.78	208.99	208.47	208.55	209.3	209.45	209.29	208.09	209.28	209.59	210.07	209.29	209.21	208.88	208.14	207.79	208.31	208.29	208.33	209.12	209.18	209.07	208.46	209.43	210.7	208.96	210.38	209.28	209.05	207.79	208.81	208.58	209.42	209.12	208.94	209.28	208.5	208.5	209.21	208.74	209.43	208.48	208.96	210.18	208.68	208.08	208.79	208.76	209.37
211.62	211.08	211.07	212.1	212.05	211.56	210.79	211.31	211.86	211.13	211.08	211.41	212.12	213.83	210.96	211.27	211.47	211.71	211.49	211.17	212.27	212.29	212.03	211.57	213.11	210.96	212.8	212.64	212.08	211.46	211.81	212.82	212.99	212.84	212.84	211.41	212.03	212.59	211.6	212.68	210.8	211.87	213.16	212.11	211.34	212.09	212.02	212.23	211.04	211.59
211.24	211.54	211.5	212.15	212.13	211.29	211.4	211.42	211.68	212.88	212.23	213.16	211.96	212.2	211.39	210.66	210.42	211.76	211.14	210.89	212.06	210.5	212.08	211.03	212.22	212.79	211.48	211.79	211.57	211.28	211.34	211.9	211.2	210.98	211.9	211.78	210.05	212.56	212.14	211.95	211.31	211.98	212.19	211.34	211.18	212.25	211.59	210.97	210.62	211.99
204.69	204.84	204.93	204.54	204.62	203.5	204.97	205.2	205.06	205.75	204.55	204.79	205.24	204.32	204.49	205.8	205.78	203.93	204	203.13	205.46	204.3	205.04	204.69	205.42	205.71	204.9	204.74	205.1	204.37	203.55	204.95	204.68	204.03	204.85	204.86	204.58	204.9	204.37	204.8	204.92	204.61	204.34	203.66	205.34	204.83	203.47	203.32	204.32	204.8
206.34	205.37	207.54	206.61	205.94	205.52	207.05	206.12	206.99	205.82	205.81	206.6	206.39	206.39	207.24	205.74	206.7	206.38	205.67	205.83	207.19	206.95	207.41	206.57	205.54	206.38	204.79	206.06	207.37	205.68	206.48	206.71	206.69	207.5	205.78	206.77	206.16	206.99	206.63	205.87	206.6	205.63	206.05	205.94	206.42	207.18	207.93	206.43	206.47	206.67
199.4	200.14	200.68	199.44	199.74	199.75	199.2	200.34	199.37	200.56	199.01	199.19	199.49	199.06	200.61	200.14	199.11	199.75	199.38	199.13	199.69	199.25	200.06	199.51	199.07	199.61	198.36	199.62	200.77	199.79	198.55	199.97	200.18	200.51	199.81	200.27	200.29	199.92	199.51	200.1	200.91	199.43	199.77	200.23	199.02	197.72	198.9	199.62	200.38	199.31
208.92	208.54	208.2	208.86	208.13	209.28	208.58	208.38	208.78	208.1	210.34	208.09	208.36	208.42	207.95	207.69	208.14	208.52	208.59	209.31	209.15	207.9	208.19	208.57	209.01	209.06	208.13	209.67	208.4	208.58	208.73	208.09	208.93	209.59	208.28	208.28	209.61	209.9	209.22	208.9	209.21	209.74	208.72	209.83	208.58	209.84	207.81	208.49	209.38	208.85
211.2	211.54	210.91	212.78	211.76	211.19	211.38	210.9	212.2	212.68	212.25	211.86	212.05	212.49	210.91	211.48	212.28	211.42	211.66	210.71	212.17	211.25	209.95	211.31	212.15	212.95	211.83	211.57	212.32	211.45	210.91	210.87	211.43	211.01	212.04	211.73	210.34	212.18	211.37	211.68	210.78	211.66	211	211.3	212.22	211.45	211.11	211.6	211.17	214.24
207.93	208.32	208.48	209.4	208.66	209.6	208.32	208.49	207.68	207.99	207.34	207.42	209.14	209.89	208.71	208.11	209.58	207.92	209.26	208.37	208.15	208.94	208.71	207.77	209.16	208.59	208.78	208.24	208.69	208.78	208.99	208.26	208.47	208.69	207.95	208.45	208.46	208.19	208.44	208.49	208.93	209.31	208.22	207.85	207.7	209.21	207.89	208.31	208.73	207.67
209.42	209.76	208.87	208.59	209.33	207.36	208.68	207.71	208.37	207.61	209.23	208.75	209.48	208.51	210.37	208.55	209.26	208.85	209.35	209.91	208.72	209.52	210.11	208.5	208.33	209.57	208.75	209.47	209.47	208.49	209.15	207.79	208.45	209.5	208.34	208.49	209.14	207.62	208.65	208.56	208.83	209.13	208.37	208.82	207.56	209.58	208.16	208.38	210.29	209.24
217.63	216.9	216.57	216.71	216.72	217.27	217.79	216.45	218.11	217.5	217.13	217.21	216.96	216.83	215.87	216.07	217.91	217.85	217.17	216.58	216.47	216.32	217.35	216.76	218.41	216.34	217.02	216.99	216.02	217.27	217.06	217.06	217.18	217.04	216.61	216.22	217.5	216.68	216.93	216.97	216.41	216.62	217.35	217.22	216.16	217.53	217.17	217.13	216.45	217.38
203.75	205.24	202.77	204.19	204.86	204.26	203.8	203.05	204.59	204.4	205.19	203	203.68	203.35	204.21	204.19	204.83	203.44	203.53	204.14	204.08	203.3	204.51	203.93	205.08	203.83	203.86	203.12	203.46	204.15	203.93	204.37	203.92	203.42	203.43	204.38	204.51	204.3	203.43	203.41	203.42	203.32	204.25	204.09	203.27	203.45	204.35	204.41	202.95	204.42
201.53	200.47	202.02	201.6	201.45	200.77	200.6	201.14	200.9	202.23	200.81	202.22	200.48	201.93	201.19	200.7	200.88	200.88	200.66	200.26	201.01	200.37	202.27	200.38	200.14	201.95	200.9	200.7	200.45	200.41	201.52	200.65	201.79	202.23	200.42	201.23	200.79	201.75	201.48	200.48	201.03	201.96	201.32	201.43	201.09	201.26	200.55	200.73	200.52	201.01
211.39	212.2	212.33	211.23	211.81	211.85	210.78	211.29	213.43	212.02	211.09	211.79	212.29	211.81	212.44	211.09	212.3	211.49	210.74	211.64	211.48	212	212.15	210.96	210.65	212.22	211.93	211.79	211.65	211	211.43	210.71	211.08	212.13	211.37	212.24	211.93	211.53	211.98	210.88	212.4	211.34	211.14	211.72	211.34	211.65	211.53	211.52	211.05	211.29
216.96	217.42	217.07	216.41	216.71	217.45	216.44	217.59	216.04	217.13	217.65	217.05	217.21	217.26	217.59	216.43	216.72	217.17	216.83	215.9	217.27	217.26	217	217.35	217.77	217.2	216.65	217.03	218.62	217.18	217.5	218.05	217.09	217.06	216.37	216.76	217.38	216.54	216.53	217.31	216.68	216.58	216.61	217.14	217.14	217.19	217.53	217.8	217.39	216.11
203.82	203.98	203.9	204.18	203.56	204.5	205.63	203.64	203.65	203.45	204.6	203.36	204.86	202.85	204.42	203.55	203.95	204.15	202.86	204.49	204.73	204.49	203.11	203.74	203.45	203.89	204.28	205.09	204.06	204.44	204.76	203.4	202.97	204.75	203.91	203.01	203.89	204.4	203.39	204.31	204.26	203.28	204.49	203.79	203.88	204.5	204.79	203.83	202.81	204.6
207.38	207.58	208.2	208.16	206.61	208.2	208.06	208.7	208.17	208.69	207.18	208.2	207.18	206.79	207.04	209.02	207.07	207.41	207.99	206.78	208.37	208.69	207.54	208.6	207.03	206.47	206.22	207.6	207.95	206.21	207.83	207.04	207.82	206.92	208.23	207.4	209.07	208.41	207.1	208.55	207	208.06	207.39	207.8	208.19	207.91	208.41	207.85	207.91	206.83
207.98	208.72	208.97	208.74	208.53	209	207.54	207.18	208.71	208.6	208.41	208.56	208.87	208.73	208.68	209.53	207.41	209.15	208.15	209.99	208.68	208.33	207.49	208.62	207.93	209.6	209.37	208.89	209.93	208.2	209.26	209.06	209.07	208.63	208.61	209.85	208.4	207.95	209.54	209.78	208.95	208.79	209.49	208.37	208.83	208.86	209.33	209.08	208.38	208.79
212.1	212.32	211.68	211.48	211.68	212.4	212.25	211.88	211.44	211.54	209.85	212.02	212.73	211.1	212.12	212.18	211.14	210.87	210.21	212.48	211.7	211.39	211.05	210.32	211.19	211.56	210.29	210.74	212.43	211.39	210.99	210.11	211.36	212.01	211.33	210.2	211.72	212.26	210.57	211.34	210.98	211.28	211.78	212.17	211.85	211.9	212.23	211.9	212.85	211.71
195.24	194.85	195.18	195.58	194.52	195.71	195.55	195.18	194.43	194.78	194.97	195.79	196.27	195.57	195.98	194.24	195.4	194.97	195.31	194.83	196.43	195.07	195.48	195.24	195.41	195.38	194.61	193.84	193.86	195.12	196.29	195.92	194.83	195.13	195.43	195.46	194.08	194.8	195.29	194.31	194.6	194.89	194.36	195.61	193.69	195.81	194.92	195.2	196.28	194.83
206.31	205.95	207.55	206.02	205.28	206.1	206.74	207.07	206.03	206.56	205.59	206.15	206.14	206.83	206.95	206.4	206.74	205.89	207.12	207.45	207.34	205.46	205.51	205.79	206.93	207.05	205.92	206.14	206.79	206.2	205.82	206.3	205.28	205.84	205.67	206.31	206.2	205.81	206.21	206.55	207.14	207.19	206.72	205.39	206.8	206.48	206.08	207.11	206.65	207.46
199.78	200.11	199.09	199.15	199.65	200.06	199.09	199.9	198.98	199.96	198.86	199.73	199.34	199.84	199.61	199.69	199.44	199.24	200.6	199.6	199.48	198.86	200.07	200.59	200.84	200.2	200.28	199.57	198.97	199.78	198.86	198.11	199.44	198.74	200.28	199.07	199.42	200.31	199.29	199.8	199.6	200.48	199.01	199.28	198.48	199.11	199.35	198.45	201.18	199.07
211.22	212.76	211.44	212.42	210.81	211.43	211.88	211.77	212.48	211.67	211.91	211.57	212.84	210.96	210.89	211.78	211.35	212.41	211.27	211.84	212.11	211.72	211.54	211.87	211.19	211.91	212.5	212.28	211.63	211.42	211.14	211.89	212.2	210.28	212.06	211.97	212.14	212.62	211.8	212.54	211.65	211.89	211.79	212.69	211.19	211.94	211.62	212.47	210.88	212.16
203.02	203.88	202.84	202.64	203.53	203.31	202.96	203.6	203.73	202.7	203.49	203.39	204.25	203.12	202.47	203.82	203.21	202.81	202.4	202.97	203.35	202.87	203.87	203.14	201.73	204.8	203.78	202.92	203.95	202.47	202.52	202.32	203	203.22	203.42	202.85	202.9	202.81	203.56	202.86	203.29	203.15	203.29	204.22	203.19	202.14	202.59	204.27	202.69	203.57
205.42	205.82	204.78	205.2	204.88	204.56	206.22	204.87	204.45	205.9	204.95	206.49	205.81	206.26	204.94	205.91	206.61	206.07	205.47	205.94	205.02	206.83	206.01	204.68	206	205.26	206.24	204.73	204.66	205.73	205.84	205.26	205.55	205.48	206.35	205.38	204.68	205.98	205.78	204.81	206.15	204.51	205	205.9	205.37	205.17	203.83	206.46	206.05	206.66
217.63	217.55	218.06	218.69	217.06	217.57	217.65	217.91	218.36	217.04	217.93	217.81	217.51	218.48	216.96	218.25	218.52	217.64	218.45	218.19	218.19	217.2	218.56	218.44	217.66	218.14	217.9	217.44	218.05	219.01	217.6	219.5	216.47	217.66	218.53	218.88	218.43	218.03	218.03	218.59	217.76	217.22	218.14	218.52	217.79	216.87	217.86	218.01	217.63	217.88
199.16	200.47	199.46	200.01	200.14	199.02	199.55	199.91	199.33	198.82	200.14	199.5	199.88	199.32	200.74	199.69	199.85	200.94	200.21	199.34	199.78	199.23	198.97	199.76	200.25	198.72	199.35	199.55	198.59	199.3	199.44	200.33	198.49	199.93	200.3	201.39	199.16	200.02	200.51	198.82	199.81	199.24	199.24	198.88	199.69	200.07	199.05	200.64	199.12	199.19
203.78	203.03	204.11	203.71	204	203.81	203.62	203.01	203.9	204.27	203.39	204.83	203.44	203.99	203.5	204.24	203.88	203.48	205.04	202.65	204.26	205.13	203.72	203.45	202.45	202.83	203.5	204.74	204.08	203.79	203.18	203.78	203.44	203.47	203.33	204.21	204.01	202.8	204.55	203.86	203.71	204.76	203.63	202.66	203.92	204.03	203.18	203.67	205.08	203.07
216.89	217.42	216.59	217.02	216.81	216.87	217.93	216.11	217.01	217.36	216.22	217.37	216.82	216.14	216.87	217.23	216.14	217.08	217.03	216.77	217.18	216.84	216.73	217.03	216.86	217.07	217.07	217.4	217.12	216.73	215.88	216.48	216.67	216.17	216.64	216.33	216.94	216.04	217.29	216.06	217.92	215.86	216.07	217.65	217.44	217.46	216.72	217.18	216.35	216.42
201.39	202.72	202.09	201.79	202.16	202.35	201.52	202.44	203.46	203.28	202.48	202.19	203.38	200.99	201.31	202.92	202.66	202.76	203.67	202.72	202.58	202.29	202.4	202.43	202.89	201.91	201.74	202.89	201.89	202.03	202.86	201.43	202.78	202.75	202.69	203.39	202.39	203.09	203.08	202.66	202.39	202.78	202.46	202.1	202.39	203.14	202.98	202.01	202.86	201.83
207.3	208.55	207.54	208.93	207.28	209.23	208.73	207.76	209.05	209.21	208.25	208.89	207.73	208.14	208.62	209.24	208.6	208.71	208.69	208.83	208.65	208.6	208.47	207.72	209.63	209.23	208.86	207.84	209.02	209.54	209.03	209.27	209.24	208.21	208.38	208.2	209.08	208.06	209.61	208.24	209.69	208.96	208	207.74	209.18	209.08	208.89	209.23	209.27	208.44
207.23	208.23	207.5	206.54	207.97	208.71	208.16	207.17	208.07	208.48	207.63	208.23	207.52	207.45	207.57	208.98	208.54	208.46	207.77	207.11	208.03	208.2	207.75	207.93	207.61	208.3	208.62	207.53	208.75	207.84	208.39	208.74	207.39	209.06	207.23	207.28	206.79	207.11	208.11	207.42	208.76	207.37	206.59	207.34	207.65	208.04	209.45	208.97	207.62	209.19
212.71	213.51	212.95	213.01	212.74	213	213.95	212.61	213.82	213.13	213.18	212.5	211.67	212.38	213.22	212.78	213.26	212.33	213.57	213.51	213.46	211.48	213.94	212.68	213.38	212.07	213.01	213.61	213.34	213.22	213.71	213.57	213.78	212.89	213	212.86	213.11	213.63	212.8	213.11	213.24	212.32	213.92	214.28	212.9	212.97	214.03	212.02	213.67	212.51
209.24	208.95	208.78	208.57	209.17	208.75	209.35	207.9	207.83	208.51	209.32	209.02	209.23	208.78	208.92	208.06	209.14	209.21	209.02	208.16	208.96	209.35	208.82	207.76	209.66	208.34	208.65	209.6	209.2	208.34	208.45	208.99	209.71	208.3	208.72	208.67	208.52	208.15	209.01	209.8	208.53	208.74	207.83	209.57	209.19	209.56	209.23	209.44	208.76	208.63
202.74	203.92	204.34	203.84	203.88	204.26	202.26	202.6	202.61	204.61	203.52	203.08	202.62	203.26	202.99	203.38	202.23	204.05	203.72	203.19	203.01	202.86	202.21	204.3	202.16	203.81	203.05	203.98	203.4	201.87	203.64	203.63	203.39	203.19	202.77	203.46	203.21	202.78	202.52	202.01	204.01	203.2	203.29	203.11	203.21	202.93	202.82	202.9	203.8	203.07
208.09	209.53	208.52	208.76	208.83	208.13	208.72	208.12	209.4	207.08	208.05	209.51	208.53	208.51	208.7	208.1	208.24	209.02	208.98	209.23	209.03	209.34	208.79	209.37	209.2	209.22	208.71	210	208.02	208.01	209.48	208.85	209.72	208.51	208.57	208.9	210.09	208.3	208.67	209.1	208.45	208.17	208.81	208.35	209.09	209.4	209.77	208.53	208.97	208.73
202.86	202.65	202.06	201.74	202.78	203.23	203.24	202.09	202.24	202.62	201.57	202.04	204.36	203.25	202.66	201.8	202.56	201.97	202.73	201.47	201.83	202.57	202.48	202.92	200.62	203.08	202.92	203.12	203.36	202.58	202.34	201.93	203.89	201.56	201.38	202.38	202.35	202.98	202.61	202.67	202.17	203.33	202.73	201.86	203.15	202.09	203.48	202.68	203.25	202.78
217.65	217.72	218.78	217.96	216.74	218.45	218.23	217.93	217.72	217.29	217.6	217.28	218.06	218.46	217.76	219.2	217.83	216.83	217.54	217.29	218.12	217.61	217.94	215.77	217.56	217.48	217.42	217.56	219.02	218.15	217.05	217.8	219.05	217.45	219.93	218.96	218.13	218.14	217.24	217.54	216.94	216.9	218.52	217.86	218.04	217.46	218.18	217.29	217.19	216.75
200.19	200.27	200.49	200	200.32	199.49	200.84	200.41	200.61	200.3	199.33	199.97	199.94	200.9	200.6	199.23	200.15	199.67	201.2	200.58	200.89	199.73	199.07	200.09	199.59	200.34	199.62	199.45	200.26	200.48	200.05	199.48	199.83	200.18	199.36	200.32	200.46	199.86	200.62	198.92	200.57	200.99	201.19	199.66	199.94	200.39	200.97	200.19	199.18	200.27
208.73	208.35	207.24	206.94	207.7	207	208.65	208.16	207.87	206.98	207.42	207.88	207.16	207.41	206.59	208.02	208.34	206.69	208.1	206.5	207.56	207.61	207.67	207.91	207.23	207.57	209.11	207.88	206.84	207.61	207.42	207.51	208.3	207.21	206.65	207.12	207.31	207.04	207.58	207.4	208.94	208.95	207.47	208.42	208.21	207.22	206.96	207.01	207.01	207.45
200.87	200.29	201.21	199.71	200.64	200.59	201.27	201.19	201.03	199.32	200.54	199.93	200.72	200.35	200.88	200.52	200.06	200.07	200.44	199.98	200.65	200.17	201.4	200.89	200.27	200.95	200.25	200.01	200.93	199.89	201.28	200.81	199.47	200.69	199.61	201.14	199.76	199.5	200.15	199.65	199.9	201.08	201.75	200.12	201.36	200.86	200.95	200.83	200.44	200.9
203.99	202.64	202.9	204.16	203.44	204.31	202.45	203.6	203.61	203.78	204.28	202.79	204.98	204.05	204.14	203.27	203.01	203.94	202.96	203.46	202.69	203.28	202.54	203.96	202.67	204.18	205.1	203.55	203.03	204.47	204.37	203.4	203.62	204.15	202.61	203.98	203.92	202.57	204.33	203.41	203.96	204.21	203.6	204.42	203.2	202.97	204.08	204.78	203	203.74
211.51	211.12	211.85	211.73	212	211.51	211.61	211.75	211.67	211.67	212.13	211.98	211.56	211.77	211.91	211.21	211.99	211.23	211	211.16	211.63	212.35	211.77	211.46	212.09	210.81	211.43	212.19	212.27	210.28	211.55	211.47	212.28	211.26	210.95	211.93	211.81	211.55	210.68	212.7	211.38	211.06	211.12	211.56	211.76	211.38	212.02	210.86	211.04	212.15
206.8	207.74	207.22	207.66	207.11	207.54	207.89	208.09	208.19	208.57	207.87	206.94	207.56	208.3	207.2	207.94	208.41	206.98	207.14	206.88	207.72	208.27	207.16	207.61	207.78	208.95	207.43	207.79	207.37	207.2	207.08	207.84	207.07	207.17	207.41	207.69	207.29	208.33	209	207.54	207.46	208.57	207.89	207.49	207.82	207	207.36	207.61	207.95	208.14
217.9	218.12	218.22	218.01	218.49	218.51	218.19	218.41	216.5	218.65	217.25	217.88	217.92	217.91	218.16	216.42	218.46	217	218.19	217.69	215.69	217.33	217.76	217.74	217.52	217.97	217.78	216.89	218.94	217.21	218.49	216.6	217.74	217.79	217.53	217.94	217.7	217.6	218.7	217.88	218.39	216.38	217.08	218.6	218.83	217.8	217.98	218.7	218.73	217.98
198.02	198.3	197.86	197.31	198.1	198.77	196.88	198.46	197.98	198.57	197.64	198	197.4	197.19	197.33	197.55	198.1	199.16	198.09	197.93	198.06	198.79	196.73	197.83	199.1	197.63	198.13	198.74	198.36	197.73	197.82	197.6	197.37	197.17	198.1	198.26	196.95	198.59	198.59	197.64	198.08	197.15	197.25	197.39	197.54	197.35	198.27	197.97	196.68	198.1
212.26	211.56	211.96	212.17	211.81	211.78	211.35	211.96	212.71	210.83	210.99	213.2	211.74	211.11	211.72	211.56	211.43	212.49	212.22	213.07	212.07	211.69	212.58	211.38	211.25	211.49	213.57	211.52	212.62	211.08	212.88	211.55	212.11	213.13	211.12	211.72	211.79	212.21	212.34	211.44	210.81	211.58	211.38	212.44	212.46	211.57	212.31	210.29	211.06	211.85
206.79	209.41	207.33	206.83	207.97	208	207.28	207.37	207.92	208.66	206.96	208.61	207.18	206.73	208.01	207.73	207.12	208.49	208.24	209.28	207.91	208.15	208.31	207.45	207.83	206.94	208	207.79	207.69	209.1	208.35	207.88	207.85	209.17	207.4	208.24	207.78	207.18	209.07	207.5	208.06	207.73	208.19	208.94	207.57	208.15	207.83	208.14	207.32	207.79
205.6	205.65	205.4	204.53	205.82	205.03	204.72	205.13	206.16	204.24	204.18	204.55	205.03	204.87	204.84	205.31	204.91	203.71	203.56	205.05	205.12	204.3	203.96	205.89	206.14	205.15	206.13	204.68	204.33	205.81	204.03	205.33	204.58	205.59	204.29	205.6	204.83	204.73	204.44	204.58	205.13	203.68	205.52	205.39	204.23	205.48	205.15	205.77	204.67	205.05
199.71	201.05	201.25	201.08	199.99	200.66	201.01	200.85	200.24	200.27	200.1	201.46	200.7	201.29	200.91	200.44	201.39	201.41	201.36	201.72	201.36	201.43	200.9	202	200.46	201.14	201.79	200.92	202.4	200.81	201.25	200.43	200.72	199.93	201.84	201.75	200.71	201.32	201.48	201.58	200.09	201.3	201.87	200.46	201.64	201.29	201.05	200.7	200.08	200.82
217.21	217.6	217.78	218.44	218.31	217.83	217.92	217.34	217.69	217.72	218.81	218.46	217.97	218.48	218.74	218.76	217.62	217.32	217.57	217.85	218.16	218.37	217.95	218.12	217.36	217.8	217.42	217.67	217.42	217.74	217.22	217.61	218.26	217.18	217.33	217.25	218.39	218.86	218.2	218.62	218.27	218.02	218.04	217.6	218.44	218.46	217.51	218.45	217.46	217.38
209.14	208.94	209.18	208.09	208.3	209.01	208.89	208.91	208.13	209.26	208.45	209.18	209.39	208.34	208.95	209.18	208.25	208.58	208.25	209.13	209.08	209.27	208.7	207.6	208.35	208.41	208.06	208.86	211.22	209.65	209.08	208.55	208.48	208.71	208.02	208.01	208.78	208.94	208.06	209.21	207.91	208.57	209.37	209.17	208.6	209.45	207.85	209.36	209.14	209.74
194.12	194.78	195.01	194.76	193.46	193.68	194.8	193.61	193.91	194.59	194.06	194.46	194.81	194.05	194.73	193.79	194.89	194.45	193.67	195.06	194.76	194.23	194.18	194.27	194.79	193.71	193.57	194.01	194.1	193.45	193.71	193.42	193.93	193.39	193.15	194.66	194.85	193.88	194.93	195.31	194.04	194.05	195.06	194.04	194.13	194.31	194.79	194.18	194.24	193.73
207.13	207.19	208.39	207.27	206.67	207.99	208.56	207.41	208.59	207.46	207.57	207.48	207.09	206.73	207.55	207.53	207.58	207.89	206.25	208.67	207.34	207.64	208.36	207.67	208.56	207.9	206.88	206.91	207.75	208.53	207.63	207.55	208.25	206.71	207.4	208.42	207.59	207.99	207.4	208.06	207.84	209.15	208.14	207.72	207.05	207.32	207.76	206.76	207.66	206.82
207.52	207.14	206.65	206.82	207.86	208.67	205.81	207.08	207.78	207.23	207.05	207.73	206.11	208.29	208.42	208.45	208.02	207.64	206.94	207.9	207.53	208.25	207.2	207.37	207.76	207.71	207.41	208.33	207.47	206.19	207.9	207.83	207.77	208.69	207.79	208.21	207.54	207.16	207.3	207.74	206.83	208.75	207.46	207.67	208.73	209.22	207.46	207.83	208.81	208.38
208.67	208.45	209.03	208.82	208.18	207.98	208.92	208.48	208.24	209.13	208.92	207.41	209.05	209.33	208.79	208.31	209.71	208.47	209.2	208.37	207.89	207.83	209.72	208.27	210.07	208.58	207.57	209.34	208.2	209.09	209.59	207.62	209.13	209.06	207.66	208.72	207.52	209.28	208.59	208.93	207.61	207.72	209.2	208.27	208.54	208.2	207.7	208.36	208.57	208.75
201.8	203.33	202.01	201.8	202.58	201.9	201.88	202.83	202.97	202.33	203.23	203.01	202.92	202.94	203.06	201.88	201.96	202.9	201.79	202.01	202.93	202.84	202.24	202.38	201.2	202.53	203.15	202.76	202.03	202.74	202.56	201.32	203.05	201.99	202.4	203.21	202.31	202.14	203.27	202.44	203.02	203.15	203.09	201.45	203.33	202.5	201.94	202.85	203.3	203.67
193.96	194	194.27	194.53	193.15	193.61	194.47	193.85	193.27	193.35	194.16	193.2	194.42	193.98	194.43	194.97	194.07	194.25	194.32	194.29	194.12	194.65	194.65	195.17	193.67	193.94	195.1	193.47	194.09	194.48	193.78	194.86	194.5	193.11	194.76	194.57	193.4	194.3	194.36	194.13	193.21	194.74	193.82	194.84	194.24	195.09	193.62	194.2	195.85	194.17
202.18	202.48	202.71	203.61	202.39	202.41	203.12	204.53	202.65	201.94	201.87	202.09	202.43	202.07	203.58	201.53	202.2	202.96	202.31	202.37	202.57	202.8	203.62	202.75	203.1	201.49	202.69	203.99	204.49	200.5	202.61	203.06	202.54	202.29	202.93	203.12	202.17	202.5	203.39	202.63	202.27	203.71	203.45	204.03	202.22	202.37	202.57	202.48	202.66	203.11
211.98	213.19	212.34	211.97	212.3	212.25	213.78	213.26	213.22	214.61	213.32	213.37	211.83	213.83	214.34	212.72	213.2	213.25	213.74	214.67	213.1	213.47	212.54	213.78	212.43	214.08	213.34	213.67	212.9	212.34	212.74	213.53	212.34	211.93	213.21	213.73	213.59	212.6	212.49	212.23	212.7	212.8	212.56	213.09	211.87	212.91	213.53	212.57	213.37	213.75
193.32	193.96	194.48	194.58	194.03	193.61	194.36	194.36	194.65	195.74	193.43	194.42	194.57	193.45	193.93	195.11	193.87	194.09	195.54	193.57	194.35	194.34	194.55	194.79	193.97	194.19	193.15	194.19	193.98	193.76	194.78	194.04	194.13	194.12	194.01	194.84	194.7	193.92	194.01	195.2	193.63	193.78	194.51	195.25	194.25	194.75	193.54	193.25	193.65	194.03
209.37	209.25	206.69	206.99	207.21	207.46	207.16	206.5	207.46	207.58	208.89	207.02	206.74	208.28	208.25	206.65	208.71	207.17	207.71	207.13	207.82	206.95	207.33	208.17	207.08	206.87	208.28	207.11	207.8	207.69	207.99	207.64	207.81	207.42	208.53	207.59	207.59	207.23	207.13	208.61	207.51	208.11	207.67	208.45	208.34	207.23	207.29	209.12	210.25	207.69
210.55	211.99	210.9	209.48	212.27	210.63	210.85	211.95	211.23	211.48	210.79	211.52	211.89	211.8	210.49	211.34	210.8	212.23	211.37	212.07	212.07	211.63	212.13	211.31	211.48	211.61	211.28	211.6	211.4	211.96	210.97	211.07	211.36	211.46	210.56	210.4	210.34	211.07	212.08	211.05	211.11	212.9	212.47	211.14	211.7	211.8	212.61	212.37	211.94	212.72
204.05	203.88	204.84	204.9	205.79	203.75	205.1	203.87	205.34	205.22	204.58	205.1	205.68	206.23	205.12	204.62	204.95	204.98	204.31	205.94	206.06	205.49	206.1	204.27	205.65	205.54	205.28	204.57	205.68	204.55	203.71	204.31	203.88	205.03	204.05	204.78	205.23	205.2	205.15	203.96	205.14	205.1	204.48	204.48	204.9	205.69	205.5	205.2	205.08	205.85
201.61	201.39	200.76	201.65	201.11	201.01	201.59	201.9	201.14	200.85	199.95	200.38	201.19	200.91	201.61	201.86	200.7	199.26	201.06	201.11	201.73	200.95	201.81	201.92	201.28	200.05	200.2	201.61	202	201.36	201.29	200.82	200.69	201.91	201.29	202.18	200.55	201.19	201.67	201.28	201.42	200.54	202.58	201.72	202.05	200.9	201.44	200.36	201.43	201.18
212.11	211.68	213.03	213.19	212.8	213.31	211.97	211.11	212.54	213.01	212.45	212.79	213.01	212.01	212.28	212.68	212.37	211.96	211.65	211.96	212.49	212.91	213.3	211.72	212.81	212.76	212.63	211.92	212.01	212.78	212.98	212.26	212.25	211.58	211.93	212.21	212.17	211.83	211.08	212.54	211.85	213.08	212.59	212.6	213.56	212	212.76	212.21	211.87	212.54
210.76	212.12	210.83	211.91	212.04	211.79	211.52	212.1	212.57	211.69	212.08	212.02	212.3	211.15	211.11	211.49	212.3	210.73	212.26	211.91	212.85	211.8	211.17	211.22	211.79	212.47	210.26	210.7	211.87	211.54	211.65	211.61	212.27	210.77	212.55	211.92	211.94	211.65	212.99	211.13	212.72	211.85	211.48	211.47	212.18	210.71	211.67	211.17	210.73	212.28
201.8	202.48	201.66	201.92	203.82	201.94	202.47	203.13	202.43	203.46	202.97	201.84	201.73	200.92	203.26	202.46	203.75	201.83	203.31	202.09	202.1	204.02	201.51	202.99	201.79	202.96	203.55	203.36	202.68	202	202.5	202.31	203.15	203.69	202.11	202.64	202.17	202.11	202.43	202.8	201.47	201.53	202.6	203.48	203.21	202.56	203.07	202.31	203.13	202.32
204.18	204.12	203.73	204.69	203.41	202.64	203.97	203.87	203.48	203.66	204.8	204.57	203.13	204.39	204.51	203.82	205.28	204.3	204.34	203.61	203.22	204.91	203.69	204.63	204.63	204.39	204.04	203	202.86	203.44	204.61	204.46	204.18	204.48	204.42	202.77	204.16	203.31	203.52	204.5	203.68	203.91	203.85	203.02	203.81	203.61	205.6	203.68	204.56	204.47
194.15	194.32	194.52	193.31	194.78	193.83	194.69	194.21	195.32	194.02	194.14	194.66	194.91	194.33	193.91	194.55	195.37	194.36	193.92	193.92	194.02	193.18	194.28	195.24	194.1	195.42	194.54	193.81	194.19	194.18	194.52	194.79	195.27	196.08	194.75	193.95	194.58	194.44	194.55	193.75	194.5	194.16	193.22	195.12	194.44	194.07	193.77	193.74	193.84	193.74
205.29	206.55	206.85	207.36	206.36	205.02	207.63	205.8	206.84	206.66	205.54	207.21	206.98	206.98	207.43	207.38	206.9	207.29	206.12	206.56	206.49	207.07	206.55	206.18	206.56	206.38	206.63	207.55	205.66	205.55	205.85	206.97	206.71	206.06	205.89	207.08	206.35	206.79	206.46	206.86	206.22	206.73	205.51	206.24	206.82	206.64	206.37	206.35	206.96	205.44
208.63	208.85	207.64	208	208.25	208.87	206.64	208.97	208.97	208.51	208.95	209.29	209.22	209.74	209.1	208.61	209.44	208.97	209.58	208.88	208.08	208.97	209.38	208.61	208.16	209.49	209	208.15	208.78	208.52	207.78	208.99	209.5	208.7	209.09	208.61	209.56	208.36	208.93	208.56	209.76	209.9	209.85	208.38	208.33	208.74	208.86	210.06	208.48	208.59
211.56	213.02	211.65	213.16	211.72	211.16	213.2	212.26	212.65	212.74	211.58	212.59	213.05	212.83	211.96	212.59	212.66	212.68	211.57	212.78	212.1	212.39	212	211.63	212.13	212.72	212.6	211.78	212.18	211.71	212.85	213.12	212.56	211.56	211.61	212.66	212.44	213.11	211.87	211.44	212.46	211.39	211.13	212.86	212.05	211.11	211.46	212.85	213.03	212.65
207.04	205.99	205.91	206.86	206.87	206.8	206.01	205.53	206.47	206.51	205.58	206.05	207.01	207	206.7	205.81	205.83	205.94	206.39	206.77	205.72	206.39	205.86	206.88	206.07	206.96	205.62	207.1	206.93	207.28	206.05	206.7	206.97	206.82	206.95	206.88	207.66	207.19	205.37	206.86	205.9	205.32	206.02	207.23	206.29	206.39	206.38	205.15	206.55	206.91
202.53	203.52	203.11	202.46	202.08	202.23	202.87	202.12	201.74	202.15	203.02	201.27	202.47	202.28	203.35	202.76	201.58	201.54	202.15	201.82	201.42	202.16	203.15	203.43	203.07	202.27	201.52	203.11	202.85	202.43	201.81	201.68	202.39	202.77	202.76	201.97	203.57	202.28	202.36	202.53	202.49	200.86	202.08	202.6	200.88	202.28	202.49	203.08	202.84	202.38
209.27	209.5	207.96	209.34	209.14	209.25	209.21	209.28	209.33	208.45	208.67	208.61	209.37	208.31	208.63	209.17	208.06	208.74	209.06	208.2	208.29	209.26	208.86	209.06	207.5	208.27	207.92	208.8	206.79	209.5	208.9	209.23	208.71	207.54	208.62	209.24	208.48	208.54	209.17	208.9	207.84	208.62	209.97	208.8	207.81	208.76	208.57	208.99	208.88	207.82
209.07	208.29	208.52	207.78	208.93	208.16	208.79	208.51	208.71	209.59	209.22	210.14	208.76	208.46	209.06	209.37	208.58	207.38	209.24	208.21	208.42	208.06	208.69	208.71	208.67	209.35	208.6	208.22	209.71	209.14	208.21	208.29	209.04	209.08	208.76	208.86	207.29	209.31	208.84	207.58	207.6	208.72	208.83	207.45	208.74	208.68	209.5	208.95	209.32	209.35
204.2	202.86	202.41	202.86	203.12	203.54	203.62	202.34	203.67	203.75	203.94	203.27	202.78	202.19	202	202.94	204.07	202.61	202.37	202.85	203.52	204.11	203.94	204.32	202.81	202.86	203.47	203.91	203.31	204	202.65	203.92	203.05	203.79	203.71	203.28	202.63	201.97	202.86	202.94	202.66	201.35	204.04	203.42	203.31	204.03	204.38	203.47	204.31	203.04
214.86	213.14	213.95	213.74	214.14	213.79	214.55	212.41	214.29	213.62	213.63	214.2	212.66	213.43	213.52	213.76	213.24	213.76	215	214.35	213.65	214.06	214.58	214.4	213.51	214.24	213.98	215.08	212.97	214.72	213.76	214.82	213.45	213	214.71	213.76	213.21	213.84	215.16	213.17	213.24	215.17	214.38	213.67	214.32	213.36	214.01	213.04	214.06	213.69
200.87	199.83	200.32	200.93	199.76	199.89	200.12	199.52	202	200.4	201.24	201.36	200.79	199.66	199.91	200.19	200.16	199.63	199.57	201.08	200.49	200.03	201.08	201.66	200.15	200.14	200.86	201.13	200.11	200.03	200.68	200.15	200.14	200.32	201.37	198.73	200.22	200.74	200.75	200.99	199.62	201.84	200.98	199.18	200.57	201.1	200.65	199.26	199.81	200.84
207.55	207.33	207.53	207.88	207.7	208.86	207.97	206.61	207.82	208.54	208.26	208.42	207.38	207.37	206.78	209	207.63	206.53	208.29	208.29	207.56	206.97	208.56	207.97	208.48	206.64	207.03	208.01	207.97	208.59	206.26	207.93	209.12	208.11	207.38	207.74	207.78	207.34	208.53	208.28	207.68	206.85	208.22	206.91	207.49	206.89	208.15	207.59	208.09	207.73
208.74	208.89	209.29	209.12	209.28	210.44	209.22	210.83	210.27	209.51	210.23	209.41	209.79	209.29	209.61	209.98	210.92	209.92	209.99	210.42	209.96	210.15	209.9	209.28	209.18	209.75	210.53	209.46	209.34	209.49	209.58	208.29	209.08	208.15	209.53	208.9	210.44	209.29	209.11	210.54	209.26	209.8	209.59	209.5	209.7	209.04	210.57	210.32	210.09	209.95
213.36	212.6	213.39	213.43	213.3	212.33	213.28	212.44	212.45	212.39	213.84	213.63	212.39	213.18	213.57	212.32	213.63	213.18	212.56	212.94	213.05	212.24	211.65	212.63	212.77	213.55	212.88	214.31	213.85	212.71	213.82	213.29	212.97	213.56	213.03	212.35	212.86	213.19	211.96	213.02	213.69	212.72	213.98	213.83	213.33	213.49	213.38	213.03	213.18	212.74
196.12	195	194.93	195.38	195.84	194.59	195.24	195.05	195.59	196.19	195.19	194.84	195.58	195.63	194.59	196	195.85	194.52	194.67	196.12	194.56	195.11	194.47	196.67	194.08	195.54	195.01	195.52	195.45	195.64	194.29	194.87	195.79	195.85	196.28	195.1	195.79	195.6	195.18	194.94	195.78	195.09	194.65	196.9	195.61	194.89	195.03	194.46	195.28	195.1
212.95	212.53	211.28	212.53	211.94	211.44	213.12	213.06	211.84	211.56	211.65	211.03	212.45	210.86	211.7	211.76	212.66	211	211.05	210.63	211.93	212.81	211.25	211.65	211.99	211.85	213.26	211.92	212.06	210.82	212.78	212.48	211.55	211.39	212.51	211.31	211.68	212.82	210.8	210.56	212.3	210.93	211.92	211.27	211.8	211.36	212.57	210.55	211.22	212.61
209.17	209.85	209.46	208.38	210.44	209.64	210.02	208.69	208.29	209.05	209.17	210.4	209.2	209.34	209.39	209.55	209.77	210.28	208.44	210.63	209.84	209.95	207.9	209.56	209.76	210.16	209.29	210.38	210.07	208.89	208.29	210.21	209.15	209.88	209.23	208.77	208.56	209.45	209.3	210.19	211.45	210.03	208.57	209.57	209.49	210.08	208.4	209.62	209.72	209.79
199.17	199.44	200.23	198.64	199.29	200.04	199.43	199.05	198.67	198.89	199.27	199.33	198.63	199.41	199.08	198.53	199.77	199.76	199.78	198.48	199.43	199.3	199.75	199.72	198.9	199.37	198.6	200.31	199.16	199.52	199.22	199.28	198.95	199.99	199.93	199.75	199.9	199.69	200.48	200.16	198.55	199.85	200.06	198.65	199	198.78	200.07	199.13	198.71	199.2
212.02	212.15	211.08	212.02	211.52	212.5	210.95	211.57	212.34	213.37	211.21	211.85	211.8	210.38	211.45	211.91	212.61	211.04	210.67	210.73	211.85	211.56	211.23	210.82	211.85	212.3	210.66	211.64	212.49	211.25	211.07	211.71	211.47	211.74	211.35	211.25	210.73	210.97	212.36	211.36	210.92	211.25	211.76	212.02	212.24	210.57	210.87	211.98	211.99	212.88
208.67	209.31	208.06	208.53	209.27	209.69	208.13	208.25	209.17	209.47	208.29	209.75	209.79	209.21	208.59	208.87	209.14	209.27	208.41	209.93	209	208.93	209.42	209.67	208.1	209.71	208.21	208.63	208.94	207.16	208.37	209.41	208.63	210.16	208.56	208.41	207.69	209.73	209.47	208.92	208.95	208.64	209.74	209.31	208.93	209.35	207.85	208.81	209.11	209.17
200.86	199.83	198.85	199.65	199.92	200.58	198.86	199.37	199.66	200.26	199.32	199.69	199.66	199.47	199.65	199.13	199.42	199.98	199.34	200.04	198.93	198.85	199.19	199.3	198.64	199.32	200.21	199.9	199.43	198.81	199.68	199.36	199.5	198.78	199.18	199.87	199.9	199.31	201.08	200.35	200	200.03	199.59	200.13	199.19	198.17	199.1	199.49	199.82	200.76
217.49	218.05	218.52	218.23	217.52	217.33	218.68	217.07	218.37	217.37	217.86	216.83	218.17	217.51	217.88	218.49	218.31	217.01	218.01	216.31	218.7	218.51	217.53	217.43	217.25	218.15	217.98	217.23	216.95	217.54	216.67	217.21	218.88	218.05	217.61	218.66	216.97	217.95	217.84	216.7	219.58	217.81	218.77	217.37	216.26	217.13	218.71	219.03	217.96	217.38
203.95	205.73	203.76	204.57	203.93	205.18	205.01	204.76	203.15	204.46	205.74	204.03	204.37	202.89	204.25	203.7	204.69	204.8	205.29	204.73	203.57	204.18	204.28	204.16	205.83	204.69	203.9	204.06	205.05	205.35	204.94	204.54	204.28	204.31	204.94	204.94	205.1	205	205.53	204.86	204.36	205.25	204.28	205.45	202.98	204.95	205.4	205.22	204.06	204.58
217.52	217.27	217.22	215.29	216.45	216.3	217.52	216.46	216.7	216.86	216.13	217.45	218.34	217.66	216.35	217.28	216.69	217.19	217.09	218.64	216.3	216.59	217.85	217.61	216.63	217.56	217.42	217.6	216.48	216.24	217.02	215.04	216.76	216.42	217.41	217.96	216.36	217.64	217.26	216.68	216.67	216.02	217.62	217.82	217.72	215.91	217.25	217.04	216.71	216.28
213.38	214.18	212.63	213.54	213.81	212.69	212.57	212.49	212.23	213.07	213.07	213.54	213.68	213	212.48	213.17	213.83	213.8	213	214.54	213.24	213.47	212.93	213.08	213.75	213	213.52	213.61	212.87	212.33	212.51	213.41	213.62	212.49	212.27	212.45	212.55	212.97	212.23	212.27	213.21	212.88	210.96	214.16	214.05	213.15	213.83	212.34	212.33	213.68
203.89	203.9	202.22	202.84	202.97	203.91	203.14	202.62	203.08	203.04	202.29	203.13	203.62	204.54	203.12	203.18	204.11	202.91	203.19	203.22	202.97	204.02	203.89	203.92	203.32	203.07	204.26	202.96	204.18	203.94	204.15	203.82	203.42	202.97	203.66	203.27	203.56	204.48	204.37	203.9	204.75	203.82	203.77	203.03	204.33	204.11	204.12	203.92	202.56	204.7
217.11	216.75	216.96	217.07	217.22	217.32	218.18	217.59	217.93	217.18	217.36	216.88	216.49	217.55	218.03	215.5	216.51	216.91	218.22	215.07	217.15	216.71	216.21	217.69	217.24	217.28	217.8	217.69	217.5	217.34	216.36	217.99	216.67	217.01	217.25	215.88	217.01	217.31	217.72	217.26	216.45	217	218.14	217.42	217.25	217.41	217.85	216.58	216.98	216.77
203.77	203.14	203.44	203.14	203.23	203.43	203.38	202.49	203.71	202.78	203.8	202.38	203.36	202.88	204.15	203.54	203.66	203.96	203.61	203.14	204.18	203.19	202.64	203.69	203.34	204.29	204.05	203.39	203.9	202.95	202.66	202.82	204.23	203.19	204.11	203.57	202.63	203.29	202.94	202.91	203.47	202.41	202.7	203.38	202.82	203.28	202.89	202.97	203.29	203.24
198.82	199.16	199.87	199.15	199.18	198.96	200.3	200.53	199.6	198.12	199.98	199.41	199.9	199.55	199.52	200.06	199.02	199.85	199.32	200	199.63	198.85	200.38	200.6	199.38	198.88	200.53	198.92	200.37	198.95	199.16	199.01	199.52	199.45	199.94	198.94	199.97	199.81	200.49	199.66	199.53	199.14	199.55	200.04	199.29	199.04	200.18	199.06	199.61	199.04
205.38	204.81	205.17	205.08	205.1	204.79	207.24	205.28	205.53	204.64	204.45	203.92	205.85	205.76	206.23	206.41	206.09	206.6	205.65	205.29	205.5	204.32	205.71	205.56	206	205.95	205.77	206.15	204.95	206.42	204.44	206.01	205.48	206.31	205.7	204.51	206.05	204.77	205.29	205.64	205.47	205.35	206	205.36	205.67	206.41	206.62	205.09	205.19	205.25
213.43	215.18	214.14	215.3	214.34	213.57	213.59	214.15	213.84	214.04	215.17	212.95	213.96	213.3	214.78	214.25	213.24	213.33	213.6	213.48	213.34	213.58	213.76	212.29	214.29	213.38	213.33	214.14	213.67	213.73	213.35	213.86	213.33	213.55	214.55	214.08	213.79	213.72	213.33	212.34	215.09	213.2	214.14	214.55	215.03	213.89	214.56	213.34	213.27	213.62
217.65	218.1	217.67	217.65	216.83	217.96	217.79	218.54	217.53	216.94	217.63	217.73	217.49	217.74	217.39	217.68	217.52	218.11	218.84	216.26	218.51	217.42	218.28	216.26	217.34	217.57	217.58	218.23	217.71	216.67	218.19	218	217.15	217.24	218.15	217.74	217.14	218.4	216.77	218.18	218.92	217.82	216.93	217.47	217.47	217.65	217.49	218.34	217.6	215.77
205	204.9	205.08	204.79	204.93	205.45	204.5	204.03	204.78	204.95	203.7	204.57	204.94	204.14	205.39	205.07	203.69	204.88	203.49	205.59	205.56	204.88	204.88	204.76	203.6	204.28	204.2	205.13	205.18	203.72	205.08	204.68	204.94	205.77	205	205.04	204.51	205.74	206.19	205.17	203.71	204.23	204.02	204.9	206.23	206.08	203.26	204.13	206.07	205.04
211.82	212.65	212.59	213.62	213.01	212.13	212.16	212.06	212.43	212.94	213.53	212.22	212.01	212.66	212.74	210.4	212.28	212.41	212.75	212.03	213.02	212.81	212.9	212.1	211.64	213.44	212.57	211.75	212.58	213.05	212.7	211.14	213.19	212.99	212.42	211.71	211.42	212.68	211.88	213.29	212.33	213.38	212.18	213.02	212.12	212.57	212.08	212.81	212.07	212.62
210.02	209.79	208.86	208.78	209.58	208.13	209.28	210.11	209.39	209.08	209.45	208.41	208.97	208.42	208.95	209.31	207.49	208.78	210.15	208.8	210.91	207.64	208.04	208.93	209.51	208.72	209.07	209	209.36	209.88	209.28	208.99	208.22	208.44	207.59	208.91	209.03	208.94	208.37	208.51	208.36	209.55	210.01	208.73	209.14	209.2	208.69	208.64	208.64	209.03
204	203.81	204.03	202.75	203.89	205.12	203.39	203.45	202.37	202.96	202.75	203.42	203.14	203.62	204.61	203.65	203.92	203.75	203.42	204.07	202.46	203.1	203.82	203.79	203.77	204.79	203.87	203.11	204.03	202.94	203.96	204.42	203.64	202.5	203.02	202.5	202.94	203.81	202.32	202.83	204.53	204.26	202.91	203.61	203.16	202.91	203.66	202.99	203.45	204.06
203.25	202.37	202.39	202.92	202.29	203	201.9	202.24	203.39	201.59	203.06	202.48	202.4	203.44	202.65	202.08	203.5	203.32	202.82	202.52	202.17	203.31	201.98	203.07	201.64	203.15	203.33	203.21	203.64	202.17	201.4	203.93	202.84	201.93	201.68	203.1	203.67	202.85	202.36	203.29	203.33	203.91	201.58	202.48	201.98	202.32	200.96	203.01	201.96	202.59
208.65	209.07	210.39	210.77	210.14	210.31	209.2	209.52	210.25	209.69	208.82	208.67	208.8	208.75	210.42	210.3	209.95	209.32	209.6	209.81	210.17	209.92	210.47	208.72	210.45	209.2	209.24	210.71	210.1	210.58	208.4	210.21	209.82	209.45	210.17	208.92	210.11	209.27	209.01	209.74	209.19	209.79	208.81	210.81	208.74	209.36	210.77	208.79	210.42	209.65
204.49	203.65	202.8	204.01	201.89	203.05	203.65	203.56	201.86	202.44	203.65	203.38	204.24	203.96	203.03	202.42	203.22	203.09	202.79	202.72	203.64	203.38	203.84	202.44	203.1	202.15	202.87	203.51	203.36	203.66	203.48	203.62	203.2	203.89	203.13	203.62	203.59	203.37	203.72	202.4	203.35	202.91	203.25	204.24	203.97	203.19	203.5	203.14	202.82	203.53
217.93	218.28	219.09	218.67	217.71	218.24	216.72	217.53	218.07	217.58	217.85	217.97	217.52	218.24	219.01	216.87	217.54	217.6	217.37	217.68	217.85	217.64	218.05	217.74	217.87	218.21	218.52	217.31	217.83	218.55	217.6	217.33	216.94	218.8	217.52	216.98	218.32	217.31	218.33	217.41	217.81	218.39	218.42	217.67	217.78	217.69	216.89	217.64	217.89	217.63
207.94	207.99	208.78	209.13	209.49	209.94	209.68	209.23	208.96	209.26	208.64	209.35	209.33	208.6	208.95	209.05	208.59	208.61	208.91	208.02	208.35	207.66	208.45	209.17	209.09	209.22	208.64	209.01	207.79	209.28	208.62	209.11	209.74	209.19	209.17	208.85	208.2	208.07	208.56	208.5	208.75	208.73	208.15	208.14	208.67	209.74	208.78	209.18	208.58	208.98
207.49	207.94	209.42	208.34	208.88	208.92	208.39	208.24	208.21	208.52	209.85	208.92	208.39	209.23	209.08	208.84	209.47	208.81	209.16	209.33	207.91	208.93	209.63	207.22	207.13	208.03	209.08	209.78	208.34	208.42	209.14	207.84	208.31	209.8	209.46	208.69	207.81	208.03	207.3	208.72	208.91	208.59	208.57	208.49	208.6	209.73	208.24	208.68	208.68	208.42
208.94	208.38	208.82	207.66	208.35	208.72	207.78	208.95	208.71	209.15	208.13	209.49	208.06	208.03	209.17	208.75	209.13	208.32	209.23	207.98	208.63	208.4	209.14	208.76	207.7	209.53	208.57	209.31	208.09	209.55	208.75	209.02	208.81	208.52	208.03	207.96	209.09	208.3	208.44	208.5	208.9	209.16	208.63	207.78	206.96	208.88	208.11	207.81	208.49	208.35
210.29	209.16	210.1	209.7	209.39	210.15	209.07	210.34	209.31	210.07	208.22	210.34	209.92	209.5	209.69	209.35	209.45	209.44	209.96	209.79	208.26	209.14	209.98	209.61	209.26	208.4	210.5	209.49	209.24	209.34	209.8	209.74	210.07	209.5	209.56	210.82	209.62	209.92	209.51	209.54	210.05	209.14	208.82	208.94	210.13	209.93	208.95	210.42	210.48	210.67
206.47	206.49	207.03	205.62	206.39	206.7	205.79	206.42	207.17	205.74	206.84	206.46	207.19	206.5	205.52	206.72	205.41	205.56	207.26	206.32	206.14	206.52	206.5	206.24	207.11	206.41	206.78	206.43	207.24	206.23	206.25	206.96	206.19	206.48	206.67	206.71	206.31	206.47	205.89	205.68	205.89	206.36	207.02	204.86	206.58	206.53	206.05	207.8	206.48	206.68
206.32	205.21	208.32	207.06	207.39	204.85	207.01	205.7	206.38	206.29	206.64	207	206.76	206.95	205.92	205.48	205.82	206.57	206.91	206.66	206.16	206.26	205.57	205.89	205.36	207.39	205.95	206.32	205.76	206.34	205.05	205.96	206.12	206.66	206.56	207.14	205.7	204.82	206.17	204.76	206.19	206.08	206.27	206.18	207.12	206.89	206.01	206.17	205.64	204.97
209.16	209.9	209.07	210.22	209.49	209.66	209.61	209.87	209.42	210.93	209.07	209.72	209.65	208.06	208.47	209.29	209.81	210.25	209.54	209.62	210.43	208.75	209.51	210.19	210.84	208.62	209.1	208.76	209.48	210.3	208.03	209.65	209.15	208.84	209.71	209.8	209.13	209.05	210.55	208.49	209.93	210.07	210.27	208.99	209.63	210.08	208.66	208.64	209.24	209.85
211.86	211.9	211.27	212.59	212.2	211.51	211.05	211.19	211.81	211.68	211.84	212.04	211.11	212.03	210.53	212.73	210.32	210.99	211.91	211.66	212.96	211.46	211.61	211.64	211.91	209.9	213.37	211.79	212.44	211.46	210.85	212.06	211.73	211.82	211.95	212.02	211.49	210.75	211.37	211.72	211.98	210.93	212.03	211.51	211.77	211.18	211.99	211.14	212.33	211.47
209.81	208.76	209.2	209.41	210.76	210.18	208.9	210.55	210.25	209.16	210.38	210.23	209.47	209.33	209.11	209.2	210.13	209.53	210.32	209.46	210.09	209.98	208.51	210.7	209.59	210.04	210.01	209.05	209.72	210.6	209.38	209.55	209.4	209.14	209.58	210.29	209.41	208.68	209.01	210.11	209.34	208.69	207.99	210.11	210.19	208.46	210.05	209.12	210.29	209.45
209.25	208.69	209.04	209.18	209.37	208.98	209.01	207.3	208.78	208.68	209.12	208.73	209.89	208.96	207.69	209.22	209.38	209.08	209.67	209.6	208.4	209.72	208.4	209.14	209.65	208.15	208.58	207.99	207.94	209.5	207.84	208.4	208.11	208.73	210.49	208.71	208.77	208.76	209.01	209.48	208.36	208.74	207.9	208.82	208.98	208.58	208.29	209.01	208.03	208.68
216.72	217.36	217.44	216.97	217.09	216.74	217.35	217.24	218.13	217.02	215.78	217.72	216.67	217.22	217.12	217.32	217.15	216.8	215.87	217.76	217.17	217.24	216.57	216.09	217.3	216.07	216.62	216.94	218.22	216.82	217.91	217.66	216.86	217.38	216.32	217.24	217.3	217.52	217.1	217.31	216.47	216.33	216.89	218.03	215.99	216.45	217.73	217.22	216.58	217.61
199.47	200.05	199.09	200.04	198.8	199.92	199.33	199.34	198.78	199.44	200.36	199.81	199.12	198.28	198.96	198.45	199.19	199.91	199.8	199.18	199.68	199.75	199.82	199	198.65	200.23	199.99	199.32	199.88	200.13	199.55	198.53	200.13	200.16	199.5	200.42	199.73	200.14	199.59	198.35	199.03	199.28	199.13	198.39	200.25	199.71	199.34	199.25	199.85	198.86
211.69	211.64	212.16	213.77	212.47	212.43	212.29	212.19	211.6	212.58	211.61	211.83	212.75	213.03	211.78	213.28	211.91	212.81	212.32	213.9	212.34	212.98	212.43	212.48	213.3	213.07	212.29	212.58	212.52	211.15	212.82	212.36	212.28	213.12	211.7	211.71	212.08	212.57	212.97	212.87	212.92	211.71	211.88	213.57	212.71	212.71	212.9	212.21	212.54	212.58
196.02	195.09	195.32	195.63	196.26	195.87	195.15	196	194.31	194.73	195.96	195.48	194.8	194.93	194.8	195.9	194.76	194.74	195.57	194.86	195.61	195.88	195.87	196	195.84	195.95	194.48	195.34	194.63	195.04	195.03	194.52	196.42	195.22	193.82	194.75	195.49	193.45	194.88	195.07	195.6	195.04	195.11	194.6	195.72	195.3	195.49	196.11	196.05	196.41
202.82	203.03	202.31	204.11	204.14	203.48	204.29	202.73	203.03	202.23	203.47	202.28	203.85	203.45	203.99	203.79	202.97	203.41	203.31	202.65	202.63	203.95	203.57	202.92	204.3	203.37	202.34	203.66	203.22	202.6	202.53	203.13	202.76	203.27	203.54	203.18	202.94	203.63	203.59	203.85	203.77	203.06	203.17	202.55	204.63	203.16	203.15	202.89	202.09	204.18
199.94	199.63	198.76	199.41	199.85	200.29	200.24	199.55	199.8	200.41	198.62	200.04	200.1	199.99	200.34	199.21	199.35	199.83	199.71	199.97	198.65	199.28	199.73	200.72	200.03	199.62	199.23	199.11	200.06	199.66	199.96	200.27	200.25	200.16	199.07	198.85	199.99	200.16	198.18	199.1	199.51	198.67	199.13	199.11	198.44	199.16	198.43	199.07	199.84	199.7
207.53	207.96	206.83	207.66	207.65	208.28	207.65	206.95	206.91	208.45	207.94	206.38	208.23	207.09	206.79	207.6	208.7	208.38	207.34	208.01	207.44	208.01	207.72	208.21	207.64	206.71	207.32	208.73	209.39	207.45	206.68	207.26	207.08	207.09	207.89	208.02	207.3	207.06	207.85	207.22	208.05	206.7	207.04	208.11	208.9	207.1	207.1	207.15	207.72	207.7
198.13	198.5	198.07	197.74	197.58	198.33	198.92	198.68	197.18	198.48	198.37	197.32	198.59	198.04	197.71	199.31	198.05	198.03	198.34	198.33	198.4	199.11	198.53	198.08	197.13	196.82	197.36	196.88	198.76	198.63	200.42	198.03	198.22	197.83	198.34	198.68	198.06	198.17	197.85	198.5	198.98	198.42	197.93	198.36	197.88	197.94	198.05	197.91	198.07	197.52
213.08	212.19	211.67	212.56	212.48	211.78	212.51	211.57	212.11	212.42	210.36	211.53	213.09	212.75	212.75	212.12	212.39	212.64	212.59	212.37	213.23	212.01	212.71	212.45	211.56	212.6	213.11	211.04	212.45	212.75	214.35	211.4	212.16	212.3	212.15	212.37	211.44	212.06	211.6	212.19	213	212.11	212.34	212.22	212.07	211.97	213.3	211.92	213.25	212.83
203.22	204.14	203.12	203.83	202.45	202.86	202.97	203.56	203.69	202.9	203.16	203.7	203.99	203.49	202.98	203.09	202.6	202.86	203.75	203.58	203.8	203.36	202.56	203.4	204.56	203.23	202.38	203.01	203.6	203.97	204.31	202.92	203.68	202.64	202.29	204.54	203.71	202.91	202.83	202.68	202.89	203.62	202.52	203.3	202.78	202.97	203.25	203.19	202.65	202.9
202.16	201.22	200.86	200.45	201.34	201.89	201.08	201.13	200.66	201.05	200.33	200.95	200.47	200.81	202.12	201.66	201.22	201.1	200.78	201.15	201.8	202.23	200.42	200.49	201.49	201.43	202.06	200.54	201.23	200.9	202.06	200.95	201.01	200.64	201.25	201.25	201.92	201.59	200.95	201.63	200.95	200.34	202.07	201.06	202.2	202.18	200.9	200.66	199.79	202.31
203.65	204.13	203.84	203.34	203.47	204.16	204.18	204.41	203.58	203.95	204.52	204.1	203.45	202.85	204.57	203.81	203.91	203.27	203.06	204.53	202.93	203.95	204.7	203.74	203.66	203.45	203.79	203.41	203.66	204.12	204.32	204.11	204.39	203.33	203.07	204.79	203.24	204.2	203.51	203.94	203.9	205.04	204.59	203.59	202.88	203.89	204.3	203.18	203.52	203.83
207.65	208.37	207.27	206.57	206.55	207.01	207.65	207.79	209.02	209.09	208.97	206.63	207.41	208.01	208.17	208.44	209.11	208.47	207.7	207.99	206.51	207.23	208.31	207.51	207.51	208.84	208.03	207.62	207.74	207.95	206.45	208.47	207.29	207.98	206.79	207.99	208.55	208.53	208.38	207.34	206.98	208.01	208.1	207.53	208.86	206.77	207.75	207.59	207.1	208.47
195.6	193.86	193.45	195.11	193.49	195.14	193.68	194.39	194.03	195.12	193.39	193.99	193.97	195.95	194.52	194.12	195.03	194.31	195.05	194.23	193.7	194.1	194.33	194.52	195.37	194.09	194.36	195.11	194.39	194.84	193.82	195.24	191.94	194.05	194.22	194.92	194.63	194.45	193.03	193.15	194.96	194.39	194.11	192.59	195.05	195.1	194.18	193.75	194.72	194.49
212.9	211.36	212.61	211.59	210.51	211.16	212.26	210.8	211.7	211.82	211.62	211.97	211.39	212.03	211.37	211.08	211.72	212.44	212.31	211.39	211.8	211.14	210.77	212.53	211.7	213.18	211.58	212.43	212.34	210.25	210.27	212.56	210.71	210.71	210.5	212.63	212.12	212.04	211.39	211.88	212.6	211.36	211.08	210.92	212.02	211.85	211.45	212.88	211.54	212.02
203.45	203.33	204.9	203.51	204.3	202.2	203.3	202.71	202.98	203.21	203.77	204.19	204.36	204.14	204.15	203.93	203.54	202.77	203.91	203.13	204.01	202.92	205.36	204.21	203.33	203.49	203.25	202.68	203.5	203.64	204.22	202.97	204.32	204.27	204.2	203.97	203.9	204.61	204.09	204.67	204.72	204.69	202.59	204.95	202.78	203.08	203.68	204.41	204.27	203.28
205.77	205.85	206.55	207.26	206.17	205.71	206.46	205.29	207.12	206.26	205.5	206.05	205.55	205.8	204.93	206.46	205.01	206.46	206.3	207.01	205.74	206.03	205.92	207.06	206.26	205.4	206.36	207.11	205.8	206.14	206.28	206.24	205.85	206.07	205.95	206.41	207.05	206.31	207.64	207.59	206.36	206.11	205.15	206.59	206.45	205.81	204.89	205.21	206.67	206.05
218.48	217.63	217.11	217.22	218.4	217.8	218.11	217.86	217.07	217.84	217.5	218.27	218.47	216.67	216.58	217.05	218.06	218.19	217.64	217.62	217.19	217.47	219.36	217.8	217.76	216.95	217.78	218.62	217.37	217.63	216.77	217.44	217.37	217.05	218.69	218.45	218.39	216.66	217.04	217.47	217.35	217.78	217.63	217.44	219.29	218.11	217.69	217.56	218.07	218.06
198.84	198.25	197.6	199.12	198.15	198.59	199.25	199.28	199.18	199.24	198.53	197.53	198.47	198.13	197.91	199.19	198.65	198.97	197.98	198.23	198.54	199.35	198.65	198.63	198.6	198.32	198.77	197.86	198.29	198.27	198.89	198.76	198.01	198.39	198.02	197.48	198.75	198.32	199.3	199.22	197.81	199.06	197.49	197.65	198.28	198.68	198.29	198.27	198.51	198.67
209.13	209.73	208.9	207.79	209.35	208.81	207.71	209.27	209.69	208.47	208.15	209.18	209.21	209.38	208.57	209.13	208.39	210.13	209.59	207.96	208.44	209.88	209.32	208.05	209.29	208.04	209.42	208.65	208.36	209.56	209.1	208.54	208.2	207.62	208.78	208.62	209.33	209.59	208.42	207.76	208.15	208.49	208.59	209	208.47	210.05	209.23	208.61	209.24	208.72
207.94	206.27	208.22	209.27	208.84	208.48	207.72	208.7	207.66	207.78	207.66	206.98	208.85	208.62	209.19	207.31	206.67	206.94	207.29	208.36	207.63	207.9	208.26	206.82	207.72	207.83	207.46	207.74	207.58	207.8	207.13	207.76	206.82	208	208.37	206.98	206.71	208.45	206.88	208.49	207.15	207.1	207.74	207.74	207.61	208.73	206.61	208.04	208.09	207.98
207.43	207.73	208.23	207.85	207.12	207.55	208.35	207.24	208.31	207.42	207.42	207.78	207.48	207.79	207.26	207.02	208.26	208.54	208.39	208.69	209.72	208.99	208.23	207.24	207.37	208.44	207.55	207.48	207.53	206.97	207.21	208.31	206.75	205.32	207.1	207.03	208	207.98	208.05	207.97	208.03	207.15	207.5	207.33	206.68	207.03	207.17	208.69	207.94	207.5
203.2	203.94	202.44	203.6	202.89	202.19	202.87	203.25	202.86	203.17	203.34	203.74	202.03	204.06	203.25	203.54	204.11	203.43	202.74	203.23	203.53	202.98	203.78	204.37	201.62	202.11	203.24	202.76	203.29	203.18	202.64	201.97	203.31	203.53	202.75	202.05	203.74	203.36	203.26	202.61	204.17	202.68	203.89	203.16	203.1	202.41	202.78	203.4	202.89	202.62
201.88	202.65	202.84	203.22	202.09	201.55	203.43	201.61	201.29	202.11	202.07	202.62	202.72	202.06	202.25	203.05	202.64	201.78	202.38	202.47	202.46	200.63	203.17	201.89	202.19	201.15	202.73	203.87	201.09	202.59	202.74	201.92	202.86	203.71	201.51	202.06	201.95	201.92	202.75	203.11	202.35	202.27	202.71	202.78	203.22	201.52	201.94	202.99	202.33	201.96
212.85	211.88	212.93	212	213.06	212.9	212.29	212.24	212.81	212.69	213.45	212.52	212.63	212.62	212.32	213.4	212.14	213.31	212.44	213.9	213.35	213.41	213.51	213.58	212.2	213.12	212.51	212.08	214.04	213.23	211.72	212.97	212.31	212.76	213.48	212.74	213.52	212.89	214.07	213.79	212.93	212.96	212.26	212.96	214.16	213.55	214.01	213.59	213.29	213.07
208.49	208.04	208.43	208.38	209.25	207.24	207.22	207.23	206.84	207.09	208.89	207.77	207.98	207.58	207.25	207.67	207.94	207	207.74	208.03	208.49	208.78	207.05	207.15	207.69	207.14	206.95	207.22	208.02	209.34	208.66	207.51	208.17	207.05	206.49	208.23	207.54	207.44	207.91	207.63	207.11	208.42	207.76	208.54	207.9	208.26	207.13	208.39	208.29	207.47
216.99	217.24	217.3	217.69	217.76	216.85	217.81	216.78	219.07	216.86	216.83	217.66	218.63	217.59	218.47	217.65	218.99	218.62	217.54	216.63	217.81	217.46	217.72	218.26	217.75	217.48	218.79	217.88	217.65	217.63	217.35	219.39	217.04	217.73	218.47	218.01	217.56	217.63	218.19	217.66	218.18	217.13	217.45	217.59	217.49	216.53	217.99	217.78	218.22	218.81
202.8	203.44	202.92	202.37	202	203.23	204.12	203.4	203.62	202.46	203.2	203.25	202.72	203.33	202.83	204.87	202.5	202.77	203.04	204.18	203.09	203.37	203.38	202.46	202.28	203.51	202.69	203.07	202.28	203.79	202.62	202.3	203.79	202.98	203.73	203.46	202.83	203.61	202.82	203.78	202.8	202.61	203.72	203.05	202.56	202.31	202.74	202.45	203.6	203.05
206.85	207.28	207.02	207.26	208.8	207.63	208.03	208.64	207.58	206.7	208.11	206.73	207.74	206.61	208.02	207.95	208.01	207.69	206.71	208.48	207.4	207.66	207.23	207.56	208.09	207.38	208.93	207.08	207.8	209.34	207.74	206.66	207.95	206.89	206.9	208.28	206.62	207.88	208.37	207.95	208.28	207.12	207.09	208.32	207.1	206.88	207.84	206.81	208.65	207.87
202.98	202.01	202.96	203.2	203.58	203.78	203.17	202.12	202.99	203.03	204.04	203.31	202.47	201.89	203.56	204.52	203	203.6	204.84	202.25	202.9	204.01	202.67	204.02	203.97	203.29	202.9	203.42	203.73	202.98	203.44	203.41	203.2	202.22	204.11	202.8	202.82	204.78	202.99	203.61	203.15	203.48	202.89	202.49	203.42	203.73	203.34	203.18	204.11	202.87
216.36	217.63	219.09	218.23	218.02	217.15	217.74	216.91	217.46	217.79	217.63	216.93	219.12	217.21	217.07	218.16	218.28	217.14	217.46	218.21	218.53	218.41	218.43	218.22	218.27	218.32	217.7	217.81	217.83	218.16	217.81	217.41	218.06	217.2	218.53	218.67	217.6	217.79	217.82	218.09	218.69	218.35	219.98	218.17	219.29	218.25	218.43	217.42	217.67	217.08
206.45	206.71	206.4	205.58	208.01	207.33	208.17	207.85	206.77	207.41	208.05	207.99	207.11	206.9	208.67	208.1	208.11	208	206.23	208.36	208.12	207.67	207.62	207.25	207.54	207.75	208.11	208.1	207.54	208.3	206.83	207.86	208.2	208.3	207.6	207.53	208.36	207.45	208.31	207.18	206.61	208.01	207.87	207.23	207.09	208.56	207.11	206.7	207.53	207.72
209.1	209.69	210.05	210.05	209.01	211.09	209.71	209.11	209.82	211.41	209.5	207.65	209.43	209.21	208.01	209.2	209.42	210.26	210.91	209.19	208.66	208.72	209.84	209.59	209.37	209.9	209.54	209.29	210.25	210.12	209.07	209.4	209.75	209.59	210.47	209.53	208.52	208.91	208.91	209.33	210.86	211.04	209.44	209.84	210.24	209.23	209.73	208.9	210.01	209.27
208.17	208.34	208.3	208.09	209.36	208.61	208.18	208.73	207.83	207.67	209.96	208.23	208.49	207.9	208	207.56	207.94	208.85	208.88	207.54	207.7	208.41	207.98	208.28	207.63	207.93	209.36	208.26	207.95	208.5	209.62	209.05	209.68	208.32	207.24	208.29	207.97	208.7	208.45	209.03	209.05	208.6	208.66	208.21	209.46	208.08	208.99	208.32	208.57	208.51
196.67	199.8	198	198.46	199.22	197.91	197.89	198.12	199.34	198.91	198.45	199.25	198.56	199.26	198.89	198.33	198.44	198.29	199.86	197.67	199.42	198.21	197.93	200.2	198.59	199.4	198.44	199.01	199.32	197.46	199.02	198.83	198.5	198.65	199.08	198.74	198.43	198.52	199.89	198.59	198.82	198.64	198.31	198.39	199.56	199.08	199.65	198.98	199.3	198.1
207.21	206.85	207.76	205.71	205.66	205.03	206.18	207.09	206.18	205.72	205.12	207.03	207.5	205.95	206.26	206.93	206.33	206.39	206.48	206.88	206.14	206.33	206.56	206.18	205.05	206.32	205.39	206.49	207.22	205.91	206.52	205.79	205.7	205.82	207.01	206.24	206.76	206.27	206.63	206.44	205.9	207.74	206.76	207.14	205.92	206.76	207.04	205.12	206.45	206.95
216.86	217.28	216.55	217.58	217.43	217.48	217.31	216.45	217.77	218.11	217.47	216.5	217.98	218.17	218.03	217.5	217.08	217.21	217.47	215.32	216.53	217.57	216.38	217.08	217.08	215.87	215.52	216.76	216.56	217.93	217.2	217.79	216.99	217.83	217.2	217.74	216.82	216.87	218.46	216.97	216.71	218.08	218.1	216.38	216.54	217.44	215.76	216.06	216.73	217.55
211.69	212.08	212	211.82	212.24	211.77	212.65	212.4	212.07	211.36	210.42	211.67	212.48	212.09	211.89	212.61	211.38	210.67	211.71	211.2	212.31	212.01	210.66	211.16	212.37	211.19	211.25	210.92	210.74	211.39	210.76	211.2	212.02	211.13	211	211.78	211.72	212.5	212.44	211.69	212.39	212.08	211.8	211.5	212.25	210.97	211.49	211.47	212.51	210.99
203.99	203.69	202.87	203.89	203.97	203.33	202.96	202.99	203.96	203.05	202.95	203.35	204.24	203.98	203.67	203.83	203.78	204.33	202.9	205.16	204.44	203.29	203.84	202.41	204.68	203.64	203.83	203.38	203.88	203.31	204.08	204.08	203.7	204.73	203.03	204.25	203.52	204.03	203.13	203.21	204.05	203.88	203.52	203.48	202.92	202.8	204.29	203.71	202.8	203.41
199.5	199.93	199.92	200.31	200.11	199.41	200.22	199.83	200.86	199.87	199.54	200.19	199.69	198.6	199.04	199.76	199.85	200.17	198.83	200.28	200.46	200.6	200.18	200.54	200	199.73	199.14	199.74	198.81	199.44	200.07	199.43	199.49	200.48	199.04	198.74	199.05	199.62	199.42	198.59	200.85	200.04	198.96	200.18	199.76	200.15	199.93	199.53	199.48	199.72
207.65	209.21	209.53	210.2	208.81	208.32	209.51	208.16	208.35	208.59	208.64	208.59	209.82	207.87	209.25	208.89	209	207.91	209.08	209.32	208.95	209.34	208.9	208.41	208.24	210	208.67	209.13	209.34	208.46	209.22	208.31	209.25	208.84	209.46	208.96	209.42	209.27	208.85	209.73	209.36	209.59	208.96	208.18	209.46	208.76	208.17	208.55	209.46	209.01
204.46	202.96	204.04	203.94	204.36	203.17	203.2	203.74	202.14	203.98	203.54	203.33	204.52	204.11	204.11	204.31	203.17	203.85	204.52	202.43	203.94	203.91	203.99	203.88	203.44	204.63	204.02	203.06	203.68	203.22	204.67	203.87	203.41	204.88	204.21	203.19	203.72	204.39	204.76	205.1	203.2	203.46	203.66	203.86	203.2	203	204.15	203.5	203.52	203.06
208.24	206.98	208.08	208.16	209.24	208.06	208.81	208.87	208.67	208.1	208.36	209.22	208.03	208.05	208.1	208.14	208.02	208.56	208.02	208.35	209.16	208.16	208.41	210.23	209.74	207.89	208.68	209.23	207.72	208.56	209.25	207.95	209.66	208.75	207.59	208.63	208.74	209.32	208.69	209.59	207.72	208.6	209.34	208.3	207.74	208.35	209.21	208.58	208.73	208.88
208.68	208.72	208.58	207.82	209.01	207.86	208.28	208.59	209.05	208.34	208.06	210.41	209.02	208.83	208.2	208.67	208.14	208.63	209.83	209.07	208.64	208.12	208.19	208.88	207.92	209.19	209.16	208.78	209.41	208.72	209.71	208.38	209.12	208.99	208.88	209.39	208.16	208.34	208.45	209.21	208.46	208.46	208.95	209.6	208.34	208.42	209.41	208.17	209.19	208.65
199.18	198.78	199.94	199.28	199.72	198.93	200.16	200.33	200.42	199.54	199.65	200.6	199.79	198.28	199.41	200.56	199.5	200.32	199.11	199.42	200.21	198.77	200.17	199.54	200.29	198.9	198.89	200.57	198.41	198.73	198.68	199.27	199.38	199.78	198.81	199.28	200.24	199.67	200.75	198.8	198.75	200.04	200.18	199.31	199.67	198.8	199.54	199.27	200.38	198.56
208.96	208.59	208.68	210	208.19	207.98	208.33	207.98	208.58	209.15	209.29	208.25	208.2	208.09	209.43	208.72	208.03	208.26	208.44	210.25	208.86	207.05	209.46	209.14	208.97	207.4	208.98	207.28	209.06	208.73	208.9	208.57	208.42	208.71	208.29	208.53	208.74	208.1	207.7	208.68	207.64	208.12	208.85	209.78	208.53	208.2	208.02	208.22	209.56	208.1
213.34	211.89	212.33	212.98	212.88	212.47	213.68	212.65	213.46	214.53	213.05	214.32	213.58	212.07	213.33	213	212.8	213.59	213.44	213.81	212.43	213.76	213.14	214.56	214.24	212.86	212.52	213.63	212.63	212.82	213.15	213.04	212.88	213.56	212.7	213.24	213.5	213.04	212.75	213.79	212.19	213.53	213.19	213.82	212.9	212.58	213.26	212.54	213.3	213.5
207.11	208.23	208.39	207.94	208.55	207.69	207.78	208.45	206.86	208.17	208.17	206.31	208.39	207.75	207.33	207.88	207.22	207.29	206.71	207.34	208.35	207.53	208.96	207.96	207.87	207.57	207.65	207.41	209.29	208.01	207.83	206.85	207.82	207.27	207.82	208.03	208.03	208.7	207.92	207.69	208.12	207.83	208.49	207.84	207.87	207.82	208.1	207.23	207.99	208.09
208.71	208.43	207.72	209.03	209.06	209.18	208.41	209.19	209.04	208.75	208.79	208.83	208.92	208.92	208.48	208.24	209.21	208.08	208.76	209.9	208.99	209.24	208.75	209.45	208.31	209.69	209.04	208.82	209.21	207.73	208.35	208.73	208.91	209.2	208.86	210.35	207.36	208.33	208.55	209.25	208.78	209.3	208.78	209.02	210.1	208.66	209.01	208.6	208.87	208.45
207.41	207.94	207.03	207.33	207.67	208.22	208.1	207.48	208.68	207.62	207.41	207.86	207.37	207.41	208.1	206.63	208.68	207.21	208	207.06	207.74	207.55	208.89	206.2	207.89	208.05	207.82	208.85	207.2	208.78	207.59	207.53	207.42	207.45	208.42	206.44	207.1	206.96	208.9	207.23	207.07	207.64	208.04	207.5	207.32	209.07	207.35	206.79	208.35	207.53
203.08	203.34	202.49	203.05	203.73	202.37	202.53	202.3	203.21	203.73	202.86	203.5	203.19	203.58	203.25	203.11	203.92	203.49	203.23	204	202.93	203.37	204.53	203.75	203.51	203.37	203.88	202.95	203.88	203.77	203.57	202.97	203.49	201.72	203.09	203.28	203.72	203.71	203.08	204.1	202.75	203.84	203.66	202.49	203.28	202.63	202.97	204.74	204.52	203.21
203.47	202.39	202.79	204.03	202.78	203.13	203.82	203.5	203.56	203.43	203.59	203.13	204.21	204.19	203.36	204.75	202.77	203.52	202.67	204.24	204.11	202.71	203.19	203.09	204.52	201.81	203.5	203.77	203.89	203.52	202.86	204.57	202.76	204.14	202.91	203.01	203.58	202.15	204.78	202.8	202.51	204.25	203.16	205.14	202.74	202.96	203.37	203.9	203.52	203.4
211.59	210.76	211.78	211.43	211.13	211.75	212.65	212.59	212.23	211.2	211.21	212.13	210.71	210.84	210.8	211.64	211.18	212.71	211.81	211.03	211.82	211.27	211.2	212.4	212.25	211.07	212.15	211.36	211.36	211.47	211.3	211.03	212.18	212.31	211.6	210.91	211.05	211.59	212.16	210.59	211.78	212.3	211.6	211.86	211.88	211.96	210.7	211.03	212.5	211.86
211.92	211.74	212.28	210.9	210.39	211.39	212.38	211.13	211.5	210.64	210.51	211.88	211.91	212.3	211.39	211.93	211.49	211.38	211.38	211.12	211.48	211.94	210.32	210.93	212.46	210.22	211.13	212.17	210.61	211.11	212.2	211.2	210.93	212.49	211.24	211.68	211.55	211.59	211.93	211.49	211.86	211.01	211.23	210.75	211.21	211.51	211.87	211.48	211.47	210.85
198.29	198.5	197.65	198.42	199.46	198.63	199.18	200.19	198.79	199.28	199.75	197.76	198.19	199.67	198.1	198.79	198.49	197.88	199	199.6	199.66	198.7	197.42	199.57	198.69	197.64	197.39	198.72	198.56	197.9	197.84	198.83	197.8	198.45	199.11	198.1	198.99	199.18	197.95	198.18	199.03	197.77	199.24	198.91	198.38	199.35	199	198.88	198.78	199
208.16	207.98	209.56	208.4	208.5	209.3	209.57	208.99	208.61	208.72	208.51	208.96	209.18	208.13	209.85	207.79	208.69	208.71	208.23	207.22	208.7	208.4	208.76	208.34	207.71	208.42	208.58	208.58	207.87	208.84	208.71	208.78	208.97	208.25	208.79	209.03	207.93	209.09	208.08	208.01	207.87	208.38	207.26	208.74	208.81	207.84	208.22	208.7	209.09	207.76
213.65	214.65	212.34	213.95	213.37	212.95	214.79	212.55	214.36	213.62	214.07	213.76	213.58	213.16	213.63	213.68	213.76	214.25	214.12	212.72	213.01	214.45	213.09	214.36	214.01	214.05	212.57	213.42	214.25	214.65	213.78	214.56	214.72	212.66	213.9	215.48	214.47	212.82	213.76	213.45	213.1	213.26	212.99	213.48	212.42	214.21	214.19	212.81	214.1	214.62
199.79	200.01	198.94	200.52	199.4	198.55	199.84	198.29	200.02	198.79	199.48	199.77	199.85	199.16	199.93	199.22	200.17	198.21	199.88	198.98	198.84	199.27	199.31	199.65	199.86	199.57	199.76	198.1	199.65	198.92	199.87	199.38	199.09	198.43	200.04	198.37	199.47	198.71	199.67	198.69	199.8	199.28	200.26	199.91	199.71	199.29	199.81	200.5	199.47	199.75
200.85	200.51	201.03	201.11	201.85	202.21	201.23	202.69	200.14	201.05	201.54	201.74	201.81	202.95	201.02	201.18	201.37	202.61	201.29	200.31	201.42	200.8	200.86	201.84	200.72	200.24	201	201.13	201.37	200.1	201.81	202.19	201.28	200.99	200.82	201.38	201.68	200.6	201.6	200.13	200.64	201.23	201	201.01	201.85	201.98	200.77	201.76	200.1	201.21
208.16	209.23	208.27	209.84	207.76	209.01	208.14	208.87	209.36	208.56	208.87	209	207.42	208.05	208.05	208.73	208.05	208.39	207.21	208.96	208.56	208.64	209.13	208.12	209.57	207.62	208.43	208.56	207.69	208.46	207.72	209.72	209.33	207.92	208.28	208.18	208.11	209.95	207.44	208.72	207.11	209.53	209.01	208.76	209.47	207.37	207.65	208.78	208.2	208.24
212.05	210.73	210.64	210.46	211.66	212.9	210.92	210.89	212.25	212.22	211.25	211.62	210.66	212.64	211.95	212.32	212.06	211.73	212.55	210.62	210.03	210.61	212.06	211.61	211.6	210.72	211.75	211.08	211.02	212.16	211	211.18	212.72	211.28	211.75	210.3	211.67	211.56	211.18	211.16	211.4	212.23	211.77	212.43	210.6	211.3	210.75	211.42	210.7	210.85
212.58	212.92	213.5	212.25	213.34	211.69	212.85	212.74	213.73	211.6	213.17	212.57	213.48	211.54	212.09	212.29	212.51	213.31	212.79	212.62	212.03	212.77	213.44	211.49	213.29	211.66	213.17	212.2	211.91	212.83	213.2	212.54	212.2	211.73	212.87	211.29	212.83	212.96	212.7	211.8	213.27	212.5	212.89	212.74	212.69	211.95	212.16	211.71	212.6	211.66
194.4	194.73	194.37	194.49	193.77	192.99	194.27	193.07	194.98	194.49	195.03	194.57	193.51	194.11	194.22	195.05	194.57	195.11	194.34	193.88	193.74	193.26	194.45	193.12	192.98	193.81	194.43	195.31	193.8	194.8	193.52	194.27	193.88	194.32	195.3	194.7	193.98	194.12	193.75	193.37	195.22	194.44	194.26	194.76	194.86	193.56	193.5	194.82	194.33	194.58
208.06	207.91	206.74	207.08	207.36	207.68	207.93	207.66	207.46	208.46	208.11	206.49	207.41	208.06	207.08	208.07	207.52	206.56	206.07	207.37	208.46	208.12	207.67	208.29	206.87	206.62	208.22	207.78	206.75	207.37	207.6	207.66	207.01	207.07	207.55	207.5	207.11	207.95	207.18	207.93	207.91	207.11	207.38	207.78	208.64	208.25	206.96	207.99	208.01	208.6
211.6	211.04	210.58	210.97	211.57	210.98	211.55	212.81	212.33	210.85	211.25	210.99	211.1	212.1	211.74	210.61	212.19	210.26	211.74	211.27	212.06	210.27	212.8	211.69	211.73	211.32	210.68	210.86	210.67	212.14	211.43	211.99	211.68	211.85	212.3	212.53	211.35	211.31	211.71	210.91	212.87	212.17	209.91	211.56	212.63	211.26	212.38	212.08	211.95	212.26
209.16	208.07	208.36	209.42	208.86	207.47	208.34	209.18	208.18	208.4	208.38	208.77	207.64	208.51	209.73	209.41	209.13	208.87	208.28	209.55	209.13	209.05	208.75	208.18	208.75	208.86	208.42	208.87	209.97	208.78	208.89	208.48	206.96	209.74	208.46	207.78	208.31	209.35	209.11	209.28	208.26	208.34	208.13	208.32	209.46	208.94	209.32	209.13	208.77	208.59
210.84	212.24	211.93	211.94	212.29	210.74	211.39	211.46	211.59	211.62	211.56	212.69	212.15	212.41	211.23	211.66	212.47	211.68	212.25	210.76	211.6	213.88	211.7	211.25	211.61	210.64	211.52	212.7	211.86	211.21	211.66	211.94	212.11	211.44	212.29	211.68	212.08	212.08	212.19	211.93	211.46	212.46	211.35	210.61	212.79	211.33	211.71	210.42	213.31	212.44
207.96	207.39	207.87	207.56	208.6	207.93	207.75	208.17	207.8	207.67	208.78	207.8	207.67	208.55	208.02	207.68	209.06	207.54	207.18	207.53	207.14	207.59	207.74	209.01	208.05	207.58	208.22	207.07	207.17	208.06	208.17	207.51	207.76	207.36	207.31	207.83	208.03	207.53	206.66	207.37	208.09	208.01	206.82	207.1	208.45	208.45	207.95	208.11	207.38	207.46
203.49	202.33	203.72	203.02	204.06	202.61	203.34	202.77	203.39	203.48	204.32	202.44	203.18	204.27	203.96	202.3	203.37	203.32	202.61	203.79	202.71	203.27	204.44	202.12	203.3	204.16	203.38	203.47	203.87	204.57	203.33	203.9	205.57	203.6	202.87	202.92	202.76	204.68	203.57	204.58	203.51	204.05	203.58	203.67	202.5	203.89	204.04	203.81	202.7	202.54
199.56	200.59	199.79	199.32	200.64	198.99	199.78	198.33	200.91	199.57	198.73	199.22	199.45	199.22	199.33	199.43	199.03	199.3	200	198.4	199.74	199.56	200.3	199.51	199.65	197.88	198.73	198.7	200.08	199.83	199.51	199.95	199.09	200.31	199.44	200.59	198.47	199.88	200.49	199.43	199.36	199.11	200.51	199.62	201.18	199.48	198.97	199.81	199.54	200.29
208.22	208.45	208.25	207.1	208.13	208.73	207.83	208.84	207.6	208.41	208.1	207.29	207.76	207.37	207.3	207.44	207.28	207.23	208.63	207.58	207.96	208.18	207.64	207.09	207.72	207.58	208.43	206.39	207.6	208.11	207.6	207.51	207.37	208.35	207.81	207.03	208.09	208.88	208.18	208.16	207.8	206.76	207.39	207.53	208.37	207.44	207.26	208.08	208.4	208.52
207.91	206.83	207.2	208.62	207.61	208.29	207.94	207.33	207.37	208.12	207.62	208.21	208.02	208.04	209.03	208.02	208.06	207.29	208.54	208.89	206.52	208.56	207.01	208.43	208.47	207.75	209.2	207.56	207.91	207.58	208.05	207.99	207.37	207.27	207.16	207.78	208.49	207.35	207.72	208.76	208.26	208.27	208.44	208.76	207.59	207.33	207.97	208.25	206.15	208.11
193.81	193.57	194.79	194.37	194.72	193.96	193.66	194.98	194.17	193.28	193.03	195.02	193.64	194.17	194.34	194.36	194.65	194.08	193.98	194.7	192.65	194.6	193.42	194.8	195.21	193.81	193.77	193.3	194.14	194.51	193.87	194.28	194.05	194.76	193.85	194.82	195.15	193.35	193.62	194.12	194.9	193.51	193.76	194.26	195.38	195.86	193.74	193.14	194.31	194.13
202.68	203.52	203.2	203.75	202.76	204.61	204.37	203.24	204.14	203.33	202.64	203.5	203.95	202.56	203.55	203.15	202.93	203.54	203.04	204.56	202.78	203.02	202.03	203.36	202.97	205.19	203	204.18	203.84	203.35	203.48	203.78	204.23	202.6	204.14	203.35	203.79	203.34	203.4	203.34	202.92	203.27	203.43	203.54	203.07	203.92	203.11	204.68	203.63	203.92
207.42	207.2	206.89	207.63	208.45	207.77	208.36	206.62	208	207.56	207.58	209.34	207.29	208.44	208.13	208.43	207.13	207.51	208.47	207.82	206.92	208.1	207.5	207.81	206.98	207.4	207.25	208.3	207.47	207.39	208.17	208.34	208.47	206.62	208	208.3	208.03	207.54	206.35	208.42	208.8	207.9	207	208.09	208.08	207.54	206.62	207.55	208.2	207.92
200.97	201.77	200.57	200.34	199.95	201.22	199.69	199.63	199.15	200.57	200.41	199.67	200.49	201.09	199.8	200.47	201.39	200.11	200.76	200.73	200.98	199.74	200.34	201.3	200.46	200.73	200.98	200.15	200.2	200.36	200.76	199.03	198	200.92	200.34	200.99	199.66	199.14	199.54	199.92	201.42	200.15	199.67	200.04	201.18	200.72	200.47	200.83	200.64	201.41
217.16	218.14	216.89	217.41	217.15	216.41	216.33	217.54	217.44	217.7	216.59	217.92	216.1	216.94	216.43	217.06	218.01	216.81	216.16	215.99	215.89	216.79	217.56	217.11	217.54	217.08	215.95	217.04	217.33	217.57	217	215.84	216.54	217.48	216.64	216.86	216.83	216.55	216.02	217.33	216.5	216.38	216.66	216.04	215.58	216.84	216.37	215.9	218.23	216.39
210.83	211.8	211.26	211.71	211.22	211.68	212.6	212.52	211.98	212.76	211.68	211.57	211.51	211.09	213.33	211.43	212.18	211.89	211.26	211.66	211.74	210.98	211.17	212.08	212.01	211.31	213.8	210.86	211.86	212.07	211.47	210.95	212	212.34	211.52	212.73	211.05	209.63	211.7	211.28	210.43	210.56	212.13	212.19	212.33	210.36	211.09	211.85	211.55	211.83
205.37	204.32	205.08	204.36	204.61	204.32	205.44	204.57	204.65	206.1	203.84	204.62	204.38	204.92	204.19	204.69	204.88	205.06	203.6	206.22	204.12	204.87	203.65	204.11	205.37	203.7	203.99	204.54	204.56	205.2	205.41	204.07	204.62	204	205.73	204.16	204.79	204.96	205.6	205.22	206.08	205.42	203.97	204.32	204.21	204.08	205.53	205.3	205.03	205.6
208.42	209.02	209.77	208.56	208.09	208.15	208.25	208.53	208.38	209.29	209.24	208.02	209.77	208.4	209.91	208.19	208.97	209.14	209.12	207.99	208.33	209.05	209.03	209.77	207.07	207.3	209.15	208.9	208.2	208.15	208.45	208.75	207.51	208.04	208.85	208.49	208.11	208.47	208.97	208.86	208.79	208.89	210.02	209.97	209.1	209.12	208.43	208.62	207.7	208.85
211.05	211.33	210.76	212.34	212.25	212.16	211.3	210.49	212.7	211.95	212	210.64	211.97	211.54	211.31	212.4	211.42	212.67	211.87	210.98	210.98	211.52	211.64	212.2	212.42	211.97	212.42	212.71	211.09	212	211.03	211.46	211.28	211.71	212.16	211.91	212.56	210.94	211.38	210.53	212.66	211.47	210.22	211.46	212.37	211.4	211.03	212.05	211.41	210.15
210.23	209.39	207.43	209.27	208.78	208.63	208.6	208.6	208.56	209.41	209.21	208.67	208.56	208.37	208.85	208.58	208.56	208	209.29	207.71	208.11	209.16	209.23	208.62	210.03	209.03	209.71	207.86	209.5	208.73	208.29	209.51	209.2	208.22	207.39	209.13	209.32	208.82	208.48	208.68	209.63	208.2	208.56	207.93	208.36	208.9	209.27	208.24	207.66	208.87
205.26	205.76	205.22	205.16	206	206.16	205.4	205.82	205.3	204.51	204.1	204.77	205.9	205	206.4	205.29	205.46	204.66	206.12	205.26	205.73	205.62	207.1	204.35	205.18	205.79	206.34	205.4	207.27	206.65	205.55	206.29	205.12	205.24	205.69	204.98	205.06	204.59	204.76	205.25	207.45	206.47	205.71	205.73	204.72	205.22	205.08	205.43	205.52	205.25
194.99	194.03	194.41	195.74	196.41	195.62	194.89	194.2	196.32	195.21	195.43	195.07	194.21	195.07	195.37	195.51	194.89	194.75	195.32	195.91	195.57	195.46	195.04	195.54	194.89	195.77	195.48	194.98	196.27	195.76	194.99	195.03	195.02	192.99	194.68	194.69	196.09	195.11	194.45	194.74	195.47	195.56	194.86	195.17	194.05	195.65	195.18	194.71	196.36	194.18
199.14	198.58	199.2	200.25	198.77	198.96	199.49	200.73	198.95	198.11	199.33	200.13	199.19	200.46	198.98	199.42	199.51	198.51	198.97	199.53	200.13	199.51	198.7	199.97	199.83	200.08	199.63	199.75	199.35	199.06	199.56	200.09	199.05	199.86	200.16	199.66	200.01	198.66	199.63	199.19	199.41	200.53	199.01	199.38	200.47	198.86	199.7	199.27	200.19	199.48
211.26	212.49	211.1	211.09	210.6	211.11	212.11	210.98	211.31	211.64	210.98	211.84	211.92	212.25	212.48	212.18	212.77	212.09	211.46	211.52	212.27	213.08	211.07	210.73	212.89	212.31	211.44	211.01	212.11	212.13	211.34	211.48	211.43	211.88	211.08	211.45	210.07	212.73	211.71	212.06	211.24	212.61	210.61	212.15	210.99	212.49	211	211.78	211.79	211.88
207.91	208.92	207.3	207.47	207.35	208.35	208.76	206.93	208.44	208.66	208.05	207.2	208.47	208.1	208.5	208.33	208	207.88	206.46	207.8	207.68	207.59	208.69	208.1	209.09	208.39	209.26	207.79	207.34	208.33	209.17	209.19	207.83	206.83	208.28	207.68	207.86	207.82	207.26	209.01	207.23	208.02	207.63	207.47	208.03	207.9	207.83	208.48	207.91	207.28
216.66	217.11	216.97	217.4	217.04	217.65	216.99	216.66	218.16	216.82	218.39	215.59	216.95	216.54	215.96	217.51	216.91	217.17	215.99	217.19	216.86	216.89	217.09	218.01	216.92	217.4	216.56	217.93	218.04	217.19	216.69	217.02	217.78	216.47	216.98	217.78	217.12	217.22	217.16	217.2	216.64	216.71	217.2	217.46	216.64	216.92	216.88	215.32	217.61	218.39
217.97	217.3	217.26	218.25	217.96	218.42	218.52	218.21	216.29	218.34	218.17	217.18	216.98	218.33	217.27	217.95	217.56	217.38	218	217.99	218.35	218.13	217.74	219.26	218.21	217.66	217.74	217.27	217.49	217.51	216.69	218.27	217.84	217.3	217.82	217.63	218.28	217.52	217.28	216.71	217.9	216.92	218.63	217.26	217.13	216.05	217.89	218.05	218.07	217.09
209.02	209.41	209.13	208.57	208.52	208.02	207.84	208.83	208.16	207.85	208.46	209.34	209.13	208.47	208.55	208.88	207.91	207.73	208.8	208.25	207.83	208.41	208.74	208.26	208.23	208.18	208.09	207.12	208.79	209.62	208.88	207.88	207.93	208.51	206.88	209.47	207.92	208.75	207.57	208.64	208.86	208.32	208.26	208.24	208.57	208.65	208.45	209.01	209.21	209.76
207.49	208.58	207.74	208.6	207.83	208.3	207.44	209.13	207.55	206.31	207.71	208.64	207.57	208.56	208.29	209.13	208.03	207.18	206.48	207.75	208.32	208.44	207.65	208.15	207.52	206.26	207.63	207.6	209.17	207.84	206.83	209.09	207.42	207.79	208.19	207.64	206.86	208.49	208.31	207.51	207.01	207.09	208.57	208.67	208.81	207.77	208.58	208.13	207.14	207.7
207.96	208.22	207.73	207.26	207.87	208.3	207.63	206.64	206.86	207.79	207.99	206.8	206.95	207.21	207.27	207.45	207.17	206.51	208.33	207.23	208.93	207.42	207.17	207.28	207.45	208.68	208.01	207.62	207.49	207.77	208.07	209.31	206.27	208.06	206.33	207.16	207.74	207.01	207.68	208.25	207.99	207.43	207.64	206.67	207.14	207.24	207.93	207.19	207.6	207.69
217.83	217.91	217.85	219.06	218.32	218.27	217.95	217.95	218.11	217.85	218.07	217.84	217.3	217.15	217.34	217.28	217.75	217.13	218.25	217.58	218.48	215.86	216.45	218.23	218.07	217.9	218.51	219.6	218.59	218.14	217.24	217.7	218.33	217.9	217.1	216.76	218.37	218.03	219.03	217.99	217.91	218.17	218.73	217.53	217.5	218.68	217.98	217.26	217.49	217.46
216.77	217.79	216.57	217.25	215.61	215.92	217.05	217.66	216.38	216.5	218.08	217.54	216.95	217.41	218.07	215.68	216.99	217.01	217.37	216.63	216.76	216.12	216.62	216.45	217.7	217.04	216.3	216.68	216.54	218.62	216.5	216.13	216.81	216.69	218	215.79	217.02	217.78	217.11	216.03	217.55	216.14	217.68	217.42	216.8	216.7	216.9	217.66	216.81	217.24
208.63	208	209.09	209.05	208.73	207.93	207.37	208.23	208.82	208.46	208.39	209.21	209.04	208.7	207.9	209.09	207.54	207.87	208.3	208.3	208.63	207.89	207.81	209.25	209.3	208.58	210.23	208.2	209	208.51	207.67	208.21	208.38	208.76	208.3	209.74	208.46	208.48	207.98	209.5	207.71	208.21	208.52	209.21	209.02	206.81	209.24	208.65	209.32	208.13
201.65	200.78	200.54	199.49	200.98	199.57	200.99	200.45	201.1	198.96	200.91	200.06	201.35	200.02	200.06	201.43	199.73	200.1	200.47	200.31	200.87	199.69	200.19	200.99	201.36	200.64	199.73	199.29	200.15	199.88	201.4	199.34	199.98	200.37	200.83	199.86	201.25	201.16	200.19	201.2	200.3	200.13	199.37	199.58	200.69	201.49	200.66	199.31	200.92	200.83
212.27	212.04	211.59	211.86	213	211.54	211.59	211.45	212.5	212.08	212.58	213.04	211.4	211.93	211.2	213.77	210.94	211.74	211.62	211.98	211.96	210.74	212.52	211.54	212.37	211.59	211.46	212.22	211.2	211.78	213.4	211.66	212.13	212.3	212.24	211.99	212.21	211.4	211.85	212.2	212.19	211.67	212.05	210.93	212.2	211.53	211.9	210.93	212.09	211.8
211.46	211.23	211.04	211.89	211.39	211.15	212.28	211.49	211.84	212.04	211.54	211.52	212.23	211.28	211.31	211.67	211	212.38	211.29	211.83	212.31	211.15	212.64	211.11	211.07	212.16	210.9	211.74	211.93	212.08	211.79	212.01	210.54	212.23	212	211.69	210.4	210.99	210.33	211.65	212.13	210.9	210.56	210.15	212.22	211.23	212.48	211.31	211.47	212.28
209.67	209.36	209.72	208.96	209.67	209.26	209.08	210.19	209.15	209.67	209.77	208.92	210.17	209.39	208.62	210.02	209.8	208.18	209.58	209.78	209.28	209.39	208.89	209.5	208.78	209.73	210.46	209.27	208.81	209.52	210.5	208.98	208.95	209.7	208.05	209.97	209.88	209.21	209.37	208.85	209.19	210.15	209.34	208.8	209.78	209.74	210.29	209.27	210.02	209.93
200.61	201.11	199.68	200.48	200.2	200.72	200.6	199.9	199.48	201.04	199.63	199.7	199.65	200.75	200.66	199.91	200.06	199.75	200.51	201.12	200.6	200.46	200.72	199.88	200.44	201.21	200.58	200.41	200.48	200.79	199.4	200.08	200.98	201.23	199.3	199.68	199.75	201.17	200.99	201.36	199.62	200.98	200.32	200.06	199.67	199.96	201.15	200.56	200.88	200.41
211.29	210.18	208.85	208.91	210.44	210.03	209	208.82	209.02	209.57	208.83	208.85	208.8	208.98	210.69	209.25	208.83	210.15	209.8	208.09	211.04	209.44	208.95	208.58	208.54	209.03	208.95	208.72	208.22	209.65	209.76	209.04	209.71	209.17	208.83	210.35	209.04	209.72	209.57	209.48	210.03	209.55	208.93	208.93	209.83	210.64	210.04	209.79	208.35	208.71
195.59	194.51	194.87	194.29	194.41	194.5	194.38	194.7	193.98	194.37	193.97	194.47	193.99	194.66	193.37	193.64	195.16	194.35	194.2	195.34	194.17	194.79	194.43	194.46	193.73	194.44	194.64	193.87	194.63	194.66	194.42	194.05	194.08	194.08	193.02	193.93	194.06	194.24	196.01	194.8	193.66	194.05	194.75	195.04	193.6	195.19	194.08	193.54	194.55	194.55
207.91	206.97	206.69	206.56	207.64	208.33	208.18	207.93	206.37	208.92	208.3	207.92	208.55	208.01	208.41	207.98	206.78	208.05	207.17	207.95	207.9	207.45	207.84	207.28	206.79	208.27	208.81	207.94	208.45	206.87	208.22	208.72	207.84	207.08	208.09	206.82	208.65	208.24	207.55	207.19	207.81	207.77	208.37	208.21	208.87	207.06	206.53	208.19	207.11	207.7
209.42	208.54	209.49	210.34	209.89	210.27	208.35	208.9	210.06	208.75	208.9	208.9	210.52	209.87	208.92	210.45	209.42	210.08	210.68	208.81	209.23	210.42	210.15	209.34	209.39	210.13	209.81	209.07	209.71	208.37	209.35	209.77	210.02	209.19	208.99	209.88	208.73	209.53	210.6	209.6	208.93	208.57	209.43	208.31	210.67	209.07	209.96	209.99	209.19	209.09
217.14	217.89	217.66	217.76	216.67	216.98	215.87	216.61	216.89	217.29	218.56	216.8	217.85	217.22	217.73	216.74	218.54	217.67	217.44	216.64	217.33	217.32	216.63	216.91	217.49	217.59	217	217.91	217.12	218.45	217.84	217.36	216.95	216.68	217.26	216.41	217.72	217.22	216.61	216.31	217.6	217.67	216.83	217.7	217.52	215.29	217.66	216.52	218.31	216.94
212.4	212.01	212.01	211.85	213.35	212.71	211.49	213.61	211.1	212.95	213.73	213.32	211.96	213.17	212.59	213.01	212.53	212.49	212.77	212.29	212.72	211.5	212.05	213.06	211.31	211.71	211.43	211.84	212.76	212.5	211.58	212.62	212.06	212.78	212.29	212.51	211.85	213.53	211.5	212.41	212.29	213.04	213.27	212.24	211.37	212.12	212.59	212.33	212.92	212.99
206.24	205.91	207.45	207.04	205.46	205.6	205.89	206	206.33	206.79	207.39	205.96	205.97	206.7	205.96	207.48	206	207.52	206.61	205.1	207.35	206.93	206.14	206.89	206.22	206.24	206.9	206.81	204.19	206.84	206.94	206.92	206.05	207.77	207.12	207.52	206.12	206.07	207.26	206.71	207.49	206.36	205.7	206.29	206.58	206.89	205.38	206.1	205.84	207.02
209.73	209.28	210.67	208.78	210.19	210.86	209.09	210.02	208.77	210.51	209.16	208.65	209.61	209.5	210.76	209.34	210.39	208.93	210.05	209.25	209.21	209.87	208.89	209.2	209.57	209.23	210.64	209.69	208.78	209.6	208.78	210.66	210.32	208.76	208.73	210.32	208.75	208.77	210.7	209.26	208.84	208.6	209.9	210.17	209.91	209.1	209.56	210.18	208.7	210.14
205.5	206.47	207.25	204.98	205.68	205.84	205.78	206.09	206.69	205.24	206.22	205.23	206.64	205.92	205.01	205.18	205.08	205.63	206.99	206.23	205.93	206.2	206.06	205.95	205.06	205.84	203.87	205.69	205.71	205.27	204.49	205.37	206.04	205.23	206.19	206.06	205.9	206.47	205.33	204.62	206.42	206.13	204.9	205.3	205.95	205.89	204.97	205.67	206.05	205.23
205.36	206.97	206.09	206.28	206.85	206.45	206.14	205.55	205.62	207.42	205.72	206.66	206.56	205.31	207.53	208.2	208.05	206.94	205.76	205.77	206.63	206.34	207.21	206.32	205.31	205.95	205.51	205.81	206.6	205.86	205.97	206.76	207.67	206.19	205.25	205.67	206.62	206.97	206.32	206.35	206.14	205.82	206.05	207.79	206.51	206.25	207.34	206.27	205.54	206.36
208.6	207.74	207.02	207.45	207.69	206.86	207.78	207.1	207.19	207.41	207.32	209.46	208.33	207.44	206.93	207.42	209.02	206.44	207.71	207.49	208.42	207.52	207.5	207.88	208.37	207.51	207.8	208.22	208.24	208.65	207.94	207.59	208.37	208.33	208.33	206.93	206.98	207.64	208.58	207.43	207.11	206.74	207.76	207.6	207.37	207.94	206.91	208.11	207.7	207.88
208.25	209.63	207.79	208.61	208.39	208.71	208.82	208.64	208.74	208.76	209.64	208.22	208.25	208.05	208.13	208.25	208.06	208.41	209.42	208.8	208.12	209.72	208.04	209.36	209.23	208.94	208.87	208.86	208.54	208.41	207.74	209.27	209.84	209.13	208.71	208.8	208.61	210.19	208.51	207.38	208.96	208.23	209	207.56	208.32	208.5	208.94	208.36	208.76	208.87
200.89	201.58	200.43	201.24	201.43	200.8	202	201.51	201.89	201.54	201.85	202.41	202.11	202.27	200.97	200.73	203.09	200.58	200.92	201.5	201.8	201.26	200.69	200.6	201.6	200.33	201.14	201.27	201.98	201.91	201.1	200.73	200.21	201.36	201.03	200.8	199.51	201.5	201.19	201.84	201.1	200.78	201.76	201.48	201.46	201.76	200.79	201.24	201.72	201.5
200.69	201.02	201.08	200.59	201.11	199.11	199.77	200.19	200.92	200.34	199.95	200.49	200.15	201.49	200.31	200.14	199.87	200.81	200.57	200.12	200.71	200.69	200.19	200.83	200.37	199.65	201.51	199.69	201.51	200.72	201.06	201.18	199.74	200.55	200.96	200.08	201.41	200.16	200.54	201.24	199.98	200.66	201.61	199.71	200.57	200.76	200.48	199.99	200.64	200.06
217.72	215.99	217	216.38	216.59	217.47	216.65	216.95	216.71	216.65	216.86	217.66	217.08	217.7	216.36	217.04	217.02	216.68	217.03	217.66	216.37	217.31	217.47	216.75	217.72	216.11	216.83	216.85	216.79	216.97	216.93	217.42	216.36	217.32	218.17	216.85	217.24	217.69	216.57	218.32	215.35	216.58	215.62	218	216.72	217.5	215.76	218.07	216.57	216.48
209.53	208.89	211.06	209.15	210.53	209.49	209.17	208.41	208.67	208.36	210.37	211.05	209.09	209.77	210.08	209.85	209.65	209.55	209.82	208.31	209.14	209.07	209.98	208.6	208.83	209.89	208.9	208.82	209.15	210.23	209.71	210.08	208.38	209.82	209.82	209.59	209.13	211.19	207.83	209.23	208.74	208.47	208.83	210.41	210.33	210.06	209.71	209.56	209.41	208.41
204.91	204.89	204.29	204.43	205.41	204.38	203.81	203.63	204.11	204.74	204.24	205.96	205.43	204.98	205.48	204.26	204.67	206.16	204.05	205.46	204.46	205.96	204.79	204.02	205.07	204	203.78	204.77	204.93	205.37	204.76	204.91	203.23	205.49	205.07	205.05	204.7	204.21	205.02	204.58	203.93	204.27	204.59	204.83	203.83	203.78	204.67	205.92	205.77	205.63
211.76	213.31	212.85	212.58	212.1	213.69	212.56	212.81	212.73	212.02	213.19	211.74	212.87	211.44	212.05	212.04	212.81	212.76	212.02	212.41	212.75	212.02	212.35	212.67	211.28	213.18	211.18	213.96	213.59	212.09	212.84	212.74	211.7	211.84	211.91	212.26	211.91	212.23	212.26	212.68	212.12	212.44	212.48	212.57	212.21	211.26	212.97	211.08	212.33	212.71
207.75	208.27	209.01	207.35	207.96	208.07	208.33	207.17	205.92	208.41	208.75	207.38	206.59	207.74	208.44	207.42	208.97	207.69	206.21	207.42	208.47	207.92	208.2	207.02	209.1	207.54	207.17	207.95	207.66	208.8	207.89	207.19	208.23	206.67	207.99	208.09	206.76	207.59	207.23	207.29	207.28	207.83	207.93	207.53	207.69	208.57	207.52	208.28	207.54	208.24
207.39	208.13	207.54	207.02	208.77	208.55	207.37	207.25	208.66	207.44	207.22	207.79	208.3	207.91	208.94	208.33	208.43	206.17	207.6	208.35	207.8	207.49	207.36	207.51	207.46	208.36	206.87	207.9	206.86	207.52	207.74	207.78	208.27	205.99	207.08	208.03	205.05	207.49	208.13	208.84	207.96	206.85	207.4	207.73	208.7	208.16	206.83	207.97	207.47	207.79
204.7	204.32	205.16	203.87	203.31	204.81	203.41	204.19	204.63	204.35	203.71	204.33	203.38	203.18	203.77	205.28	203.58	204.69	203.47	203.05	202.89	203.92	203.73	202.73	204.12	203.24	203.21	202.41	203.93	204.54	203.81	202.83	203.51	203.72	205.16	203.86	203.65	205.05	204.01	203.4	205.23	202.75	203.87	204.71	204.18	203.68	202.71	204.2	203.45	202.88
200.85	199.49	200.38	199.15	199.15	200.78	199.62	199.86	200.78	199.65	199.48	198.76	198.02	199.76	199.83	198.84	199.38	199.94	199.76	199.36	199.35	199.38	198.73	200.49	199.64	198.75	199.52	199.08	199.76	199.07	199.87	198.59	199.88	199.06	199.38	199.71	200.48	198.75	199.32	200.84	199.07	200.52	199.55	199.49	199.1	200.13	199.86	199.48	199.4	198.89
211.03	212.57	211.26	212.46	210.79	211.46	211.45	211.71	211.81	211.86	211.72	210.95	212.51	211.9	211.48	210.83	211.48	211.62	211.8	211.65	211.57	212.54	211.57	211.92	211.71	211.33	211.7	210.52	212.2	212.35	212.4	211.57	212.34	212.12	211.06	211.71	211.37	213.33	211.12	212.27	211.99	210.77	211.98	211.8	211.97	211.19	211.06	212.1	212.19	211.72
205.6	204.93	205.45	205.43	205.89	205.89	205.63	205.19	206.46	205.16	206.04	204.8	206.15	205.37	206.56	205.95	205.1	205.95	204.95	205.89	204.57	204.42	205.94	206.83	205.52	206.22	205.11	206.33	205.38	205.9	205.67	205.06	206.28	205.5	205.93	205.84	206.11	204.9	205.99	204.98	206.46	205.75	206.37	205.5	205.69	205.84	205.44	204.65	205.75	206.59
200.59	201.59	202.56	201.17	200.81	201.52	201.51	201.89	200.65	202.71	201.96	201.72	201.43	201.81	200.66	201.04	200.87	202.26	201.64	202.28	201.29	201.47	200.55	201.86	201.08	201.98	200.18	200.39	200.33	202.65	201.35	202.02	201.59	200.97	201.06	200.52	201.52	201.39	202.37	201.19	200.71	200.33	200.11	201.21	201.58	200.87	202.55	200.89	202.38	201.23
211.19	212.52	211.36	211.57	211.14	212.24	211.67	211.2	212.59	211.1	211.5	212.11	212.1	211.93	212.18	212.34	212.88	211.76	211.92	211.83	212.42	211.86	210.72	213.86	212	214.39	211.03	211.11	212.48	214.41	211.95	212.75	211.24	211.81	212.27	211.69	212.24	212.32	212.43	212.37	212	211.28	212.04	211.83	212.41	212.65	210.9	212.29	211.46	210.9
211.57	211.33	211.46	211.02	212.93	211.41	212.08	211.31	210.58	211.62	211.64	210.19	211.12	211.04	212.36	210.98	211.14	212.35	212.24	212.26	211.83	212.1	211.97	211.67	212.05	211.5	210.25	210.65	210.99	211.51	210.59	211.49	212.81	211.03	209.11	211.38	211.54	210.07	211.63	212.16	211.92	211.73	211.96	211.59	211.65	211.42	210.94	210.67	211.3	212.76
210.13	211.28	212.1	210.45	211.66	212.52	211.54	212.19	211.64	212.51	210.77	211.56	211.08	211.62	212.49	211.87	212.74	212.57	212.06	211.33	211.57	211.84	211.51	212.59	212.39	212.24	211.19	211.27	211.96	211.95	212.28	212	211.43	211.97	211.71	212.15	211.78	210.26	211.62	211.8	211.3	211.86	212.32	211.76	210.98	211.97	211.41	212.08	211.61	211.5
216.33	216.03	217.15	216.32	218.19	216.49	216.96	217	217.1	217.14	216.22	216.85	217.13	218.47	216.69	216.46	216.59	216.58	217.54	216.51	217.41	216.58	216.81	217.73	216.09	216.45	216.59	216.83	218.01	216.62	216.52	216.93	216.73	215.59	217.18	215.98	217.15	216.27	217.06	217.59	216.92	216.64	217.06	216.24	217.22	215.94	217.16	217.43	217.19	216.88
198.52	198.38	198	198.09	197.57	198.62	198.08	199.53	199.34	197.64	199.38	198.34	197.74	199.23	199.14	198.37	197.3	198.98	200.05	198.08	198.71	197.97	198.31	197.93	197.56	198.06	197.94	198.66	198.78	199.02	198.8	197.19	198.8	198.68	199.11	198.49	199.09	198.37	198.43	198.7	198.02	196.99	198.88	198.28	199.31	198.99	199.17	199	198.12	199.49
212.08	211.96	211.45	212.18	211.62	212.55	211.72	210.64	212.91	211.84	212.4	212.32	211.77	210.32	211.17	212.28	210.85	210.03	211.17	210.77	212.19	211.05	211.83	212.08	211.02	209.74	212.14	212.41	212.29	212.17	211.19	210.79	211.38	211.94	211.38	212.6	212.41	211.58	211.51	211.52	210.65	211.88	211.73	211.58	211.63	212.09	211.13	211.81	211.32	211.6
213.07	213.59	212.34	212.66	212.11	213.43	212.97	212.43	214.33	213.52	212.35	212.8	212.03	213.1	212.58	213.57	213.08	212.23	212.73	212.81	213.51	212.82	213.59	212.41	212.34	212.48	213.21	212.6	212.26	213.52	212.92	213.63	213.57	212.86	213.4	213.77	212.72	213.56	212.29	213.68	212.83	213.21	213.44	213.34	212.57	211.81	212.94	212.06	213.7	211.13
198.74	198.72	199.71	199.65	199.41	199.77	198.63	199.2	199.46	200.16	199.59	199.38	198.66	198.31	198.06	199.41	199.02	198.97	199.68	199.56	199.61	199.47	199.97	199.59	199.83	199.22	199.12	199.59	199.64	197.15	200.27	199.03	199.89	198.98	200.35	199.21	199.06	199.16	199.61	200.83	198.45	199.26	199.47	199.28	198.99	200.16	199.34	199.02	198.97	198.93
207.58	208.78	208.27	207.4	207.84	207.97	208.44	207.37	208.02	207.31	208.73	207.69	207.02	207.58	207.33	206.01	207	208.01	208.35	207.94	208.89	207.92	208.26	208.22	208.06	207.81	207.31	207	207.7	207.98	207.95	207.96	207.76	207.82	207.15	207.52	207.33	208.12	207.15	208.38	207.46	208.1	208.6	208.38	207.23	207.37	208.31	207.35	207.24	207.65
206.14	205.56	206.68	206.16	206.71	205.6	206.37	207.55	205.7	206.46	206.17	206.37	206.27	206.73	206.65	207.11	205.52	205.7	205.99	205.83	206.4	206.43	206.95	206.53	206.12	206.77	207.01	207.57	207.03	207.68	206.85	206.77	207.35	206.71	206.12	206.92	206.05	206.85	206.37	205.33	206.95	205.43	205.45	206.72	206.18	206.41	206.8	207.08	206.53	207.77
217.71	217.52	215.98	217.3	217.05	217.24	217.03	217.07	217.36	216.91	216.55	219.03	217.09	216.92	217.07	217.46	216.75	217.55	217.02	216.48	216.49	218.51	217.58	215.53	216.44	215.96	216.18	215.66	216.62	217.84	217.55	217.3	216.12	216.16	216.69	217.46	217.98	217.77	215.74	218.04	216.88	217.31	216.28	217.08	216.73	217.25	217.66	215.52	216.29	215.64
208.5	208.97	209.46	208.79	209.83	209.13	208.96	208.9	208.09	208.82	209.26	208.68	209.31	208.83	208.52	208.84	209.09	208.58	208.61	208.08	208.71	209.11	208.89	207.96	209.77	208.71	208.44	208.5	209.51	209.72	208.34	208.13	207.94	207.6	208.76	207.27	208.62	209.81	208.59	209.85	208.11	208.49	209.85	209.8	208.38	208.62	207.29	209.04	208.72	209.05
201.89	201.55	201.63	201.07	201.03	201.86	201.17	200.8	202.14	202.46	201.33	201.49	200.81	201.68	201.85	200.88	201.59	200.97	201.47	200.92	201.92	201.28	200.94	200.33	201.65	201.34	201.48	201.69	201.1	201.2	200.73	200.54	201.23	201.37	199.85	200.92	199.51	200.93	201.78	200.27	200.19	201	201.78	201.81	201.01	200.88	202.03	202.01	200.71	200.95
210.16	208.65	208.93	206.94	208.58	208.99	209.17	210.38	206.97	209.77	209.04	209.36	207.86	209.5	208.49	209.14	208.88	210.26	208.88	208.2	209.77	208.33	209.63	208.72	207.8	209.12	209.27	209.31	209.31	208.79	208.83	208.81	209.01	208.9	208.8	209.79	208.46	208.82	207.1	210.09	209.49	207.69	207.96	207.76	209.32	208.18	208.24	208.69	209.36	208.79
218.82	217.25	217.8	218.12	217.08	218.5	217.76	217.4	217.01	217.58	218.11	218.92	217.85	217.38	217.43	216.93	218.98	217.87	217.17	217.79	218.79	218.82	218.58	215.91	218.49	218.39	218.54	218.25	218.06	217.65	218.53	217.51	216.77	217.56	217.67	218.41	217.73	217.26	218.41	217.86	218.17	218.74	216.98	218.25	218.24	217.84	217.54	218.41	218.58	218
207.5	208.26	209.31	208.49	207.67	209.21	209.56	208.45	209.23	208.69	208.55	208.73	207.55	208.79	209.87	209.18	208.59	207.28	209.29	208.42	208.04	208.7	208.36	209.13	208.54	208.1	208.48	208.12	209.82	208.73	209.15	207.65	208.76	207.39	208.2	208.33	208.78	209.25	208.01	208.18	208.39	207.37	209.7	208.22	209.2	208.82	209.47	207.71	207.58	208.85
208.63	208.33	209.19	208.78	207.8	207.58	209.37	209.02	208.82	209.42	208.85	208.72	208.16	208.89	207.63	208.22	209.38	209.1	208.8	209.25	208.83	208.72	209.03	208.34	208.68	209.28	208.87	207.68	209.26	208.51	209.72	208.81	207.99	208.25	208.79	209.92	208.94	207.12	209.05	208.54	208.32	208.95	209.33	209.28	209.56	208.62	208.39	209.83	208.31	209.56
202.79	202.14	202.36	201.64	201.09	203.34	202.84	201.53	202.61	203.34	202.38	204.35	202.3	202.06	202.11	202.58	203.92	201.92	201.78	201.88	202.65	202.18	203.21	203.12	203.64	201.46	203.44	203.73	203.46	201.58	203.91	202.38	203.74	202.53	202.94	201.34	204.07	203.36	202.84	203.03	202.9	202.56	202.98	202.29	201.98	202.05	202.12	203.83	202.26	202.64
203.08	203.16	203.38	202.84	202.15	202.83	202.01	202.21	203.08	203.67	202.8	202.99	203.84	202.16	201.89	202.36	203.79	203.62	201.24	202.9	202.56	202.57	202.08	202.29	202.29	203.28	201.81	202.68	202.05	202.62	201.4	202.34	201.26	201.46	202.11	201.82	201.27	202.11	202.15	204.24	202.02	202.22	203.2	202.14	202.29	202.16	202.06	202.07	201.74	201.91
211.89	212.26	211.75	210.81	210.96	211.31	211.81	212.89	211.49	211.75	211.18	212.21	212.7	211.38	211.35	211.59	211.95	211.36	211.52	211.5	212.14	211.39	211.11	210.92	211.44	212.61	212.07	211.17	211.63	210.61	211.85	211.26	211.74	212.44	211.47	211.02	211.21	212.17	211.73	211.54	210.23	211.45	210.37	211.59	212.36	212.42	210.64	211.33	212.61	211.42
207.71	208.24	207.85	208.05	208.42	206.39	208.56	208.02	207.37	207.7	206.4	207.81	207.75	207.4	208.93	208.19	207.68	207.72	206.63	209.03	207.88	208.28	208.28	208.51	207.96	207.2	207.34	207.08	208.52	207.68	208.69	207.58	208.9	207.92	207.96	208.09	207.75	208.4	208.25	208.12	209.04	208.02	207.19	208	207.82	208.7	207.59	207.73	207.09	207.98
218.06	216.18	218.03	216.59	216.94	217.34	216.97	218.07	217.1	217.13	217.73	215.91	216.41	217.16	217.07	218.21	216.4	216.95	217.21	217.26	216.86	217.22	216.75	218.2	216.86	217.29	217.47	218.02	217.52	216.2	215.34	216.97	217.24	216.45	217.34	216.19	216.98	217.51	216.79	218.12	217.16	217.24	217.64	217.15	217.05	217.6	217.45	216.26	216.53	218.37
205.91	207.95	207.69	207.7	207.91	208.54	208.1	207.37	206.32	208.19	208.51	207.67	207.47	207.65	206.69	207.08	207.05	207.55	209.59	208.11	208.71	207.38	208.16	207.1	207.71	207.57	208.32	207.85	208.07	206.74	207.34	208.62	208.65	207.88	207.27	208.21	207.39	207.97	207.5	207.34	207.61	208.05	206.78	207.64	207.83	207.03	208.94	208.27	207.88	207.23
210.95	209.97	208.51	210.72	209.47	210.37	209.09	208.27	209.08	210.3	209.86	210.89	211.21	209.41	210.79	210.42	209.99	209.19	208.9	209.93	209.48	209.69	210.04	210.55	209.51	209.99	209.12	208.9	209.55	208.83	209.88	210.36	209.67	208.67	209.79	209.67	210.26	209.68	209.27	208.74	209.22	209.67	208.97	209.82	209.63	208.06	209.46	209.41	209.98	208.42
212.26	212.01	212.34	213.07	212.09	211.69	213.08	212.75	212.56	212.29	213.31	211.47	212.07	212.35	212.67	213.49	211.76	211.55	211.18	213.6	213.26	212.57	213.94	212.88	211.17	211.89	212.09	212.51	212.41	212.38	212.01	212.43	212.29	213.25	212.17	212.39	212.26	210.96	211.87	212.87	212.73	212.52	212.6	212.36	212.23	212.06	213.59	211.83	212.78	212.32
209.68	209.22	209.29	209.53	210.61	209.28	209.39	209.76	209.12	209.93	209.37	209.69	209.06	208.75	209.76	209.63	209.29	208.94	209.16	210.97	209.37	207.7	210.1	208.61	208.86	209.03	209.51	209.48	210.8	209.48	208.98	209.88	209.61	208.84	210.87	209.85	208.31	209.38	209.29	209.54	209.43	208.6	209.06	210.31	209.02	209.17	209.2	209.39	208.61	209.54
203.72	204.17	204.16	204.02	203.77	204.69	203.22	203.07	203.69	204.3	204.98	203.79	203.94	203.15	204.09	203.01	203.28	204.82	204.02	203.98	203.48	204.04	202.67	204.93	204.57	203.77	204.08	202.91	203.31	204.3	202.96	202.75	204.08	204.75	204.05	203.27	204.24	203.66	203.67	202.98	204.69	204.83	203.89	202.59	204.91	203.13	204.71	202.94	204.36	203.85
212.25	211.31	211.18	213.02	211.02	212.41	212.63	211.33	211.34	211.61	211.16	211.18	212.03	212.1	211.33	211.49	210.51	211.6	211.47	212.05	212.47	212.08	211.18	211.8	210.1	212.37	212.36	212.13	211.09	213.28	211.57	211.74	212.36	211.27	210.89	210.76	211.87	211.52	210.68	213.18	210.37	210.62	211.44	210.66	211.62	212.82	211.97	211.8	210.32	211.1
208.12	208.01	208.49	209.08	207.71	206.98	208.12	206.6	208.96	207.8	207.73	208.15	206.94	206.99	207.23	208.51	207.71	208.44	207.98	208.53	207.95	206.16	209.04	208.02	207.75	207.65	207.04	207.7	207.23	207.9	208.03	207.66	207.36	207.71	207.22	208.14	207.84	208.94	208.01	208.01	207.35	207.53	207.81	207.36	207.15	209.34	208.16	208.07	207.46	208.34
208.23	207.32	208.2	208.22	207.43	208.31	206.94	207.8	207.13	208.96	208.28	208.29	207.88	207.91	208.27	207.46	208.35	208.27	207.32	207.49	206.92	208.22	207.97	207.44	207.55	207.08	207.67	206.71	207.58	206.9	206.99	207.36	207.82	208.3	208.13	206.93	206.63	207.45	207.82	206.05	207.16	207.75	206.17	208.24	207.92	206.83	207.52	207.93	207	208.05
204.89	204.48	205.33	205.07	203.43	204.23	205.44	204.93	205.08	205.67	205.75	206.03	204.4	204.6	205.49	205.59	204.61	204.9	205.91	204.35	204.53	204.1	204.83	205.82	204.08	204.82	204.54	204.9	204.13	205.46	204.92	205.29	204.2	203.6	205.88	203.61	203.67	205.14	204.19	204.14	204.9	204.81	204.89	203.4	205.44	204.62	204.66	205.17	204.1	204.89
198.61	199.24	198.1	199.24	199.62	199.33	198.53	199.18	199.09	200.15	200.69	198.94	198.65	199.47	199.4	198.79	199.38	199.3	200.12	199.28	199.84	199.22	198.52	199.07	200.06	200.03	199.76	199.79	197.96	200.65	200.06	199.53	199.53	200.06	199.55	199.72	198.01	200.12	198.62	199.91	198.92	199.66	200.47	199.52	199.27	199.72	200	199.8	199.02	199.96
204.44	205.56	204.91	204.67	204.01	205.07	203.75	205.22	203.69	204.79	205.44	204.41	203.38	204.94	204.81	204.39	204.55	205.31	205.65	204.25	203.95	205.94	204.51	205.45	205.35	205.63	204.27	205.57	204.97	204.98	204.56	204.04	203.85	205.13	205.24	203.84	205.44	204.38	205.61	204.77	204.85	203.29	203.29	205.07	203.57	204.26	205.22	204.67	203.88	205.11
211.91	212.22	212.49	212.72	212.09	210.97	211.9	211.98	212.35	211.45	212.04	212.25	211.65	211.77	213.01	211.85	211.06	210.82	212.24	211.35	210.77	209.76	211.11	211.25	212.31	211.66	211.73	211.25	212.37	211.82	211.5	211.66	211.75	211.04	212.38	211.04	212.11	211.31	211.87	212.08	212.16	211.25	211.37	212.5	211.35	212.19	211.83	211.73	212.07	210.98
201.49	202.64	202.6	203.26	203.03	202.52	202.7	202.47	202.05	203.44	201.56	202.17	201.65	202.25	202.06	201.67	202.51	202.55	202.49	202.16	202.08	202.84	202.42	202.26	203.42	203.53	203.69	201.78	203.28	203.42	203.47	203.04	202.69	202.96	202.95	202.78	203.32	202.42	203.04	202.11	202.16	202.87	202.3	202.51	202.64	202.37	203.25	201.57	202.33	202.18
210.31	208.44	209.88	208.87	208.48	210.25	209.63	208.86	209	209.89	210.1	209	210.42	209.34	209.82	209.68	210.3	210.67	208.32	209.22	210.48	209.59	210.16	211.48	210.03	208.98	209.43	208.27	208.92	209.08	210.15	210.66	209.92	209.72	209.93	208.16	209.36	210.04	208.11	209.46	209.05	209.41	208.61	208.75	209.96	209.64	209.14	208.91	210.15	209.52
207.03	208.09	207.77	207.79	207.58	208.01	207.35	207.81	207.77	207.95	207.67	208.57	208.28	207.75	208.06	207.57	208.63	207.13	207.87	208.75	206.76	208.52	208.41	207.9	208.09	206.17	208.07	208.02	207.56	208.33	207.64	207.83	207.53	206.38	207.34	208.55	207.8	207.64	207.74	208.05	207.52	207.96	208	206.21	206.53	206.69	207.05	207.97	207.12	207.61
200.16	199.76	200.02	199.64	199.95	201.25	200.46	201.39	199.45	199.6	200.17	200.19	201.03	199.74	200.86	200.66	199.96	199.87	200.23	201.48	201.25	200.84	200.87	199.91	200.08	199.95	201.91	200.08	198.92	199.71	200.28	200.05	200.91	200.25	199.83	200.38	200.75	200.7	200.41	200.75	199.05	200.43	199.85	200.63	198.92	200.28	201.51	198.41	200.12	199.3
207.75	207.98	208.08	208.14	207.82	208.44	207.79	207.8	207.48	207.55	207.53	208.86	208.22	208.26	206.64	207.33	208.76	207.7	207.98	208.61	207.89	207.14	207.65	207.5	207.57	207.81	208.41	208.18	209.15	207.41	207.29	207.5	207.17	208.25	205.94	207.7	209.04	206.93	207.96	208.94	207.47	208.13	208.01	207.87	208.4	207.26	207.98	208.17	207.1	207.48
207.53	207.59	207.59	207.88	207.71	207.96	207.44	207.95	207.9	207.07	208.66	207.3	208.19	207.14	207.63	206.63	207.69	207.26	206.74	207.86	208.55	207.93	207.37	207.64	207.84	207.37	207.87	208.3	208.04	208.34	207.45	208.23	209.71	209.1	208	208.18	208.15	208.49	208.22	208.03	207.6	207.58	206.4	207.08	207.56	208.06	207.78	207.79	209.08	208.22
202.27	200.69	199.69	200.9	199.83	200.3	200.1	200.33	200.5	200.2	200.77	200.49	201.55	200.32	201.11	200.19	200.23	200.3	200.47	201.18	199.85	200.61	200.61	201.35	200.99	200.54	200.28	200.38	201.24	200.68	200.65	199.65	199.24	200.92	199.92	200.08	198.63	199.71	199.92	199.9	199.86	201.41	199.57	200.56	201.41	200.97	201.52	200.91	199.51	199.6
211.3	212.06	211.87	212.05	212.13	210.69	212.28	212.17	212.23	210.73	213.6	211.94	211.84	211.64	211.7	211.96	211.58	210.93	211.33	211.89	212.18	211.57	211.98	211.49	212.37	211.33	211.13	211.55	212.56	210.04	213.66	212.15	211.28	211.73	212.28	210.85	212.34	211.16	211.79	212.43	212.18	211.56	212	211.14	210.87	212.18	211.71	211.27	211.82	213.1
207.65	208.8	208.85	209.21	208.29	208.51	206.94	209.53	209.58	208.92	209.68	208.98	208.4	208.08	209.14	209.19	208.78	208.9	208.21	208.64	208.46	209.08	207.58	208.1	208.52	208.76	208.44	208.07	208.94	208.6	209.05	209.82	206.81	208.77	207.59	209.71	209.33	208.77	208.92	208.58	209.88	208.96	208.57	208.43	208.49	208.54	208.27	209.53	209.56	209.67
204.25	204.62	204.17	204.62	204.61	205.34	206.06	206.15	204.92	204.02	205.85	204.39	205.16	204.48	204.68	205.08	205.32	204.47	204.98	206.69	203.65	205.03	204.26	202.85	204.79	205.7	204.2	203.61	204.69	204.97	204.29	205.11	205.44	204.34	204.62	204.56	205.49	204.57	204.65	204.92	204.12	203.51	203.69	204.26	204.08	204.87	203.16	204.59	204.91	205.2
212.47	212.92	211.68	212.19	212.06	211.44	211.1	211.6	210.92	212.97	212.14	212.07	210.92	211.38	211.67	212.54	211.66	210.9	211.78	211.41	212.34	210.8	212.06	211.95	211.75	212.52	212.2	210.57	211.79	210.48	210.7	212.1	211.45	210.72	211.42	211.16	211.6	210.63	212.01	213.51	211.4	210.77	210.4	212.18	211.01	212.05	211.98	212.34	212.21	210.99
208.53	209.43	207.93	208.05	208.82	209.73	208.06	209.25	209.32	209.59	208.05	208.66	209.35	209.53	209.95	208.1	208.54	207.78	208.84	210.01	208.28	209.08	207.76	209.6	208.39	208.01	207.71	208.3	208.99	208.41	208.77	208.65	209.05	208.28	208.14	208.12	208.93	209.04	209.21	209.04	209.78	208.41	208.72	209.59	208.02	209.84	208.65	208.12	209.24	209.27
204.45	204.71	203.03	204.56	203.72	203.22	204.31	204.74	204.72	202.72	204.46	203.32	204.32	203.93	203.42	204.22	203.94	204.41	204.34	204.42	205.36	203.54	204.05	204.14	205.46	204.7	203.28	203.37	204.03	203.46	203.78	204.82	204.06	205.26	203.25	203.8	204.22	204.25	203.35	204.09	203.82	204.69	204.49	203.74	203.1	204.07	203.81	204.74	203.62	204.97
203.06	203.81	202.85	203.78	203.34	203.37	204	203.95	204.42	202.27	203.41	204.07	203.1	203.48	202.19	203.09	202.95	203.31	202.6	203.74	203.86	203.97	203.28	202.87	202.81	201.95	203.37	202.91	202.48	204.06	202.51	202.37	202.1	203.17	204.06	204.19	203.9	203.9	203.04	203.76	202.85	203.29	204.41	203.5	203.37	202.75	202.61	202.39	202.85	203.12
202.81	203.96	205.12	203.88	203.5	205.14	202.82	203.46	205.3	203.77	204.37	202.59	204.08	204.22	204.63	204.1	202.96	203.73	203.82	204.11	204.09	204.5	203.17	203.67	203	203.58	203.9	204.06	204.35	203.27	203.77	202.92	203.7	204.12	204.69	204.89	203.23	203.82	203.9	202.94	203.85	203.89	204.02	205.2	202.86	204.91	204.18	204.73	204.05	202.6
211.65	212.12	211.51	211.97	212.63	211.61	212.2	212.67	211.83	212.37	210.84	212.47	211.78	213.41	211.46	212.06	212	211.52	212.08	211.97	210.97	210.14	211.82	212.17	210.61	212.29	210.96	211.66	211.11	210.67	210.54	212.86	211.8	213.16	212.17	211.62	212.01	211.02	210.26	211.21	212.63	211.4	211.65	210.67	211.56	212.11	211.2	212.17	212.48	212.05
213.29	212.81	213.24	212.53	212.94	211.75	212.61	213	211.8	213.35	211.36	212.22	213.67	212.17	213.16	212.76	211.96	212.96	213.86	212.55	212.53	211.79	212.55	212.28	212.98	212.05	211.94	213.56	211.44	212.2	213.01	213.34	211.15	211.28	212.47	213.33	211.69	212.73	212.64	212.26	211.38	211.8	212.12	212.43	212.41	212.12	212.65	211.99	211.95	212.3
202.67	203.41	201.67	201.84	202.02	202.05	202.49	202.68	204.34	203.59	202.62	201.71	202.46	202.53	202.25	202.55	202.51	203.23	202.15	204.13	202.1	202.81	203.76	203.26	203.09	202.76	203.38	202.89	203.57	202.64	201.69	202.79	203.14	202.39	203.08	202.77	203.18	202.47	202.71	202.69	202.25	202.14	201.96	202.97	202.12	202.77	202.36	202.51	202.77	202.3
208.8	207.72	208.38	208.08	206.93	208.11	207.7	207.68	207.93	207.26	207.19	207.26	208.1	208.58	208.21	208.03	208.57	207.88	208.17	208.47	208.23	207.64	207.04	208.42	208.84	207.61	207.83	209.39	207.99	207.57	207.21	208.4	208.92	208.45	207.56	207.57	207.24	208.39	208.76	207.6	207.21	207.51	207.64	208.56	207.67	208.39	206.39	206.88	208.13	208.63
199.71	199.68	200.68	200.89	200.16	200.78	200.43	201.03	201.31	200.68	199.77	199.3	200.87	199.58	199.85	200.54	200.47	200.24	200.44	200.44	201.16	200.38	200.96	199.89	199.88	200.32	201.41	200.75	201.46	202.08	200.25	199.48	201.12	200.49	199.39	200.78	200.14	200.2	199.57	199.63	200.03	200.15	201.24	202	199.86	200.66	198.48	200.15	199.78	200.01
207.98	207.66	208.45	209.02	207.76	207.49	207.68	207.32	208.54	207.13	207.45	206.53	207.83	207.81	208.65	208.31	208.36	207.29	208.4	207.56	208.44	208.64	207.95	207.77	208.33	208.08	208.4	208.87	207.62	208.55	207.39	208.82	207.63	207.57	208.18	206.98	207.64	207.61	208.34	206.98	208.13	207.3	207.8	207.42	206.61	206.9	208.64	206.83	207.07	208.46
200.28	200.25	199.31	199.54	200.5	199.74	200.28	199.73	201.08	199.67	200	200.81	200.39	200.96	200.84	201.05	199.66	200.7	200.78	200.35	200.5	200.08	201.34	202.23	200.12	201.6	199.8	200.04	201	201.22	200.41	200.25	199.62	201.15	201.01	198.86	199.54	200.27	200.76	200.8	198.99	199.32	199.27	201.06	200.65	200.73	200.23	199.99	199.46	200.32
203.67	203.56	204.1	202.94	203	204.11	202.68	203.57	203.15	201.89	202.67	205.52	204.36	201.68	203.67	202.82	203.23	203.57	202.38	203.47	203.9	202.28	204.2	202.74	202.79	203.89	204.42	202.7	203.62	202.92	203.69	203.37	203.69	203.76	203.54	203.13	204.12	202.57	203.26	202.18	203.35	203.89	202.27	203.7	204.08	203.05	202.64	201.75	202.58	203.01
211.05	211.49	210.59	212.17	210.48	210.67	210.47	211.64	211.84	212.03	211.07	212.37	211.17	211.87	211.93	212.08	212.49	211.02	210.3	212.8	212.48	212.16	210.96	210.34	213.41	210.58	212.42	212.1	210.99	211.59	210.81	212.74	209.94	211.73	211.85	212.95	211.11	211.72	210.52	211.59	211.2	211.8	211.28	211.38	212.09	210.66	211.98	210.89	210.44	211.26
203.16	204.23	204.33	204.14	204.35	203.76	204.33	204.71	204.16	205.06	204.29	204.78	204.53	203.95	204.28	204.48	203.91	204.14	204.44	203.88	203.52	203.19	204.58	204.22	204.8	204.61	204.2	202.69	203.91	204.02	204.94	204.64	203.54	204.76	203.61	204.64	203.68	204.02	203.02	203.8	204.09	204.82	203.99	203.52	203.75	204.82	204.69	203.82	203.82	204.68
197.15	198.94	198.28	198.62	198.45	197.3	197.49	198.76	198.68	198.76	198.15	198.44	198.17	197.41	196.98	198.69	198.23	197.03	197.67	198.64	197.53	197.48	197.71	198.55	197.66	197.87	197.98	197.81	198.54	199.32	197.74	198.52	198.5	198	197.98	197.68	198.39	197.2	198.61	198.28	197.99	197.35	199.09	197.37	199.09	198.39	198.76	199.05	198.03	198.16
212.08	211.62	213.38	212.47	211.51	213.12	213.26	212.98	211.69	212.39	211.9	213.09	213.25	211.46	212.91	212.54	212.47	212.71	211.57	212.4	211.99	213.32	211.2	212.92	212.39	213.49	211.57	212.64	213.57	212.98	213.15	212.8	211.44	212.66	212.33	212.82	211.59	211.94	212.6	213.27	212.95	212.08	212.29	212.42	213.38	212.46	212.76	213.27	211.34	212.53
209.78	208.44	209.2	209.88	210.01	209.61	210.42	210.16	209.7	209.75	209.14	209.01	210.4	210.84	209.86	210.32	209.01	209.92	210.04	209.32	208.81	209.1	209.56	207.91	209.36	210.27	210.01	208.33	208.69	208.75	207.3	209.67	209.86	209.74	209.29	210.19	209.63	209	209.93	209.13	209.47	211.07	208.92	209.21	208.89	209.64	208.54	210.35	209.33	208.64
202.88	203	203.44	203.27	204.1	203.68	202.58	203.56	203.32	202.03	204.82	203.36	204.68	203.05	203.16	202.05	202.03	203.02	201.83	203.32	203.56	203.46	203.2	203.3	202.58	203.16	202.28	203.55	203.57	202.13	203.19	202.94	203.26	202.22	202.69	203.35	202.53	203.07	202.1	203.33	203.03	204	202.99	203.43	203.43	203	202.68	203.04	202.72	201.4
210.94	212.79	211.27	211.39	211.03	211.34	210.44	210.76	212.07	211.8	213.08	211.12	211.34	210.94	211.78	211.34	212.33	211.25	211.22	212.24	211.68	210.88	209.95	211.81	210.25	211.83	211.82	211.38	211.88	211.1	211.29	210.73	211.65	212.28	211.45	212.3	212.45	211.58	211.54	211.08	211.7	211.58	210.64	211.96	210.43	211.27	212.56	211.71	212.11	211.59
197.84	198.75	198.03	198.99	198.61	199.05	199.16	198.84	197.32	199.19	199.51	198.37	196.76	199.43	199.72	199.3	199.31	198.85	198.55	199.09	198.87	197.96	198.01	198.69	199.14	199.55	199.11	198.58	196.82	197.83	198.84	198.58	198.81	197.73	198.58	198.6	198.95	198.25	199.26	198.12	198.51	198.46	198.84	199.24	197.85	198.58	198.18	199.24	199.47	199
203.77	203.13	204.01	203.64	203.34	202.5	204.25	203.81	204.25	203.36	203.59	203.14	203.8	203.42	204.1	204.52	202.47	203.03	203.11	202.98	204.59	203.59	202.95	203.94	203.51	203.08	203.02	203.44	204	204.9	204.51	204.57	203.42	203.84	203.92	203.22	203.83	203.53	203.76	203.12	203.37	203.57	203.19	203.1	203.18	203.62	203.96	203.54	203.37	202.81
211.61	211.79	210.76	211.7	211.67	210.8	211.53	211.6	210.93	211.72	210.76	210.74	212.01	211.78	211.97	211.3	211.18	212.03	212	212.07	211.73	212.35	211.29	211.59	212.1	211.68	211.62	212.86	212.07	211.21	211.11	211.42	211.6	211.63	211.46	211.32	212.26	211.9	213.33	211.47	212.71	211.85	211.87	211.51	211.74	211.73	211.54	211.28	211.61	210.9
198.3	198.07	198.29	196.9	197.28	198.54	198.92	197.41	196.45	198.45	197.28	197.24	197.36	197.86	197.03	198.29	197.75	198.24	198.01	198.1	198.29	197.57	197.51	198.43	198.75	197.56	197.99	198.8	197.34	198.86	198.36	198.02	198.89	197.21	197.36	197.87	198.09	197.9	197.35	199.44	197.54	196.98	197.5	197.89	198.6	197.81	198.75	198.01	198.26	197.68
200.24	199.22	199.42	199.51	200.33	199.49	198.43	199.2	199.51	199.29	200.42	199.79	199.98	199.98	199.34	200.11	200.92	199.86	198.69	199.32	200.11	199.99	199.43	199.75	199.58	199.36	199.41	199.97	198.98	199.96	199.66	199.34	199.79	200.53	199.13	200.23	198.2	198.32	199.86	198.7	199.13	199	199.61	199.38	198.24	199.09	199.71	199.75	199.35	199.46
208.82	207.33	209.01	208.2	209.37	207.77	208.36	209.44	208.56	208.54	208.82	209.12	208.54	208.16	208.45	208.7	209.26	208.29	209.3	207.15	208.24	208.96	209.2	207.92	208.89	208.5	208.47	207.54	208.4	207.98	208.98	208.63	209.33	207.5	209.44	208.54	208.17	208.79	209.03	209.59	208.5	208.43	208.97	208.07	208.02	209.45	208.62	208.34	208.4	208.74
208.81	209.38	209.62	209.71	210.32	209.38	209.7	210.62	209.18	209.52	209.38	209.23	209.02	210.09	209.9	209.14	209.73	209.1	209.71	207.93	210.38	209.24	208.37	208.99	208.89	209.16	208.43	209.42	208.83	209.46	209.08	208.41	209.38	209.66	209.49	208.64	209.54	209.6	208.72	209.79	208.97	209.09	208.59	210.02	209.77	210.93	209.07	209.93	209.88	207.86
212.15	211.01	212.18	212.71	212.05	214.1	211.98	212.38	212.71	212.99	211.35	211.56	212.57	211.74	212.61	213.88	212.91	213.17	212.61	212.91	211.94	212.41	211.15	210.65	213.23	211.66	212.07	212.82	213.18	212.87	213.38	212.5	212	212.25	212.72	212.28	212.52	212.06	213.73	212.39	213.32	211.74	212.65	212.32	211.97	211.97	214.18	212.87	212.12	212.7
208.79	208.13	208.29	208.96	209.44	209.91	208.76	208.92	209.11	208.89	208.95	208.04	207.87	210.12	208.83	208.21	208.81	208.34	209.82	208.99	207.36	207.95	208.86	208.31	209.36	208.62	207.69	208.28	208.73	209.38	208.8	210.04	208.43	208.48	209.48	208.38	208.76	207.52	207.57	209.65	208.92	210.27	208.99	209.22	209.17	208.7	209.12	207.92	208.01	209.1
198.54	199.6	198.05	197.92	199.07	198.35	199.25	197.75	198.22	198.55	197.33	199.41	198.36	197.65	198.56	198.46	198.45	198.27	198.12	199.56	198.42	199.1	198.12	198.72	199.07	198.79	198.37	198.53	198.41	196.6	198.28	198.42	198.29	198.16	198.16	198.88	198.82	198.18	199.33	198.19	197.96	199.79	197.37	198.01	199.05	197.93	199.77	198.79	199.54	199.03
208.76	207.41	209.44	208.44	207.82	207.98	208.24	208.81	208.97	209	209.14	209.09	208.65	208.55	208.98	208.33	208.98	208.83	209.86	208	208.08	209.26	208.04	208.21	208.81	208.64	208.93	209.18	209.54	208.94	208.29	209.1	208.05	208.98	208.52	208.93	207.76	207.99	208.83	208.13	208.44	209.15	209.24	209.55	207.04	208.4	208.28	208.65	208.32	208.97
207.97	208.21	208.33	207.79	208.36	207.57	208.79	206.74	207.56	208.12	207.51	206.71	208.03	207.83	208.55	208.17	207.79	207.89	207.12	207.63	208.84	207.51	208.19	207.27	207.36	207.65	208.26	207.74	207.37	208.25	206.86	207.36	207.39	207.79	207.41	207.11	208.58	208.07	206.75	208.54	207.88	206.68	209.11	207.69	206.32	207.44	209.33	207.2	207.79	207.23
200.63	198.82	200.2	199.46	200.24	200.33	200.7	201.61	199.86	200.5	200.82	200.72	200.7	199.77	201.47	200.54	199.67	200.26	201.57	200.76	200.44	200.38	200.17	200.92	199.84	201.16	201.04	200.73	199.98	200.4	200.71	200.02	199.81	201.36	199.89	200.26	200.05	201.03	200.13	201.8	200	199.93	200.76	200.91	200.45	200.64	199.78	201.25	200.23	201.05
216.46	218.81	215.48	216.31	217.59	215.75	216.94	217.33	217.31	216.52	217.04	216.94	217.7	216.68	216.94	217.51	216.65	216.92	217.21	217.77	217.4	217.99	217.08	216.86	218.09	217.45	216.76	215.94	217.41	217.13	217.95	216.21	215.41	216.16	218.25	217.44	216.78	217.13	215.87	217.57	216.67	216.35	217.25	218.51	217.33	217.42	218.2	216.73	216.33	216.97
208.01	208.13	208.8	207.65	208.14	207.5	208.67	208.32	208.26	207.76	209.19	209.11	208.12	208.55	209.34	209.04	209.02	208.55	208.22	208.42	208.59	209.27	209.75	209.69	208.54	207.85	207.09	208.52	208.42	208.16	208.77	208.17	208.53	207.41	209.27	207.39	208.13	208.34	207.83	207.4	207.83	208.38	209.07	208.63	207.56	206.95	208.32	209.36	208.99	208.48
211.74	212.05	212.19	211.99	211.84	211.42	211.28	213.09	211.91	211.92	212.04	212.7	211.55	211.2	211.41	211.58	212.35	212.22	211.33	212.04	210.91	211.47	211.31	211.86	212.4	211.79	211.63	210.99	211.16	210.86	211.34	211.77	212.23	212.03	211.7	211.97	211.19	212.58	210.72	212.23	211.42	212.54	212.2	212.41	212.59	212.02	212.67	212.17	212.72	211.85
214.23	212.63	213.58	213.91	213.78	213.37	214.57	213.75	211.72	214.18	214.56	213.84	213.86	212.81	212.88	213.5	214.96	213.59	213.07	213.61	214.6	213.34	213.79	212.94	215.6	213.15	214.14	213.38	214.06	212.68	213.81	212.89	214.56	214.1	213.53	213.86	214.52	213.15	213.74	214.71	213.29	215.28	214.16	213.12	213.67	214.05	213.84	213.39	213.54	213.51
211.98	212.34	211.55	212.1	213.76	212.35	212.69	212.61	212.47	212.8	212.88	213.26	211.96	213.19	211.46	212.07	211.21	212.12	212.89	212.3	212.81	212.67	213.18	212.78	213.05	212.49	213.54	211.87	212.99	212.85	212.55	211.84	211.09	212.45	211.81	212.42	210.84	211.56	213.65	211.53	212.55	211.25	212.58	212.49	213.33	212.73	212.09	212.7	211.87	211.89
212.63	211.4	212.01	212.5	212.65	211.12	211.41	211.89	212.93	212.09	212.14	212.03	211.74	212.02	211.94	212.16	211.48	211.75	211.67	212.02	211.94	211.82	212.25	211.62	212.28	210.65	211.76	212.06	211.41	211.42	211.4	211.83	211.96	211.85	210.8	212.19	211.11	211.29	212.1	211.08	212.38	212.28	212.19	212.43	211.43	212.73	213.15	212.05	211.55	211.73
208.14	207.15	207.63	207.24	207.37	208	207.53	208.9	208.08	207.03	206.96	208.96	207.7	207.61	208.26	206.94	207.48	207.38	207.65	208.4	208.64	207.81	207.24	206.81	207.19	208.31	207.4	208.26	207.14	206.75	207.43	208.15	207.05	207.07	207.71	207.11	207.52	207.22	208.04	207.3	207.44	207.19	206.96	207.7	208.76	206.52	208.18	207.29	207.58	207.45
208.83	209.04	208.74	208.3	208.52	208	209.24	209.45	208.76	209.35	207.74	208.58	208.16	209.21	208.78	208.57	209.01	209.7	207.96	209.89	208.02	208.02	208.94	207.35	209.55	209.79	208.39	208.09	209.63	209.46	208.42	208.64	208.94	208.69	209.41	209.76	209.9	209.29	208.36	208.01	208.61	209.64	209.43	208.96	208.21	208.15	209.48	209.87	208.87	209.54
200.58	200.46	199.73	201.28	200.81	200.48	200.64	200.38	201.14	200.69	200.69	202	198.88	200.94	200.04	200.99	201.09	199.84	200.25	201.66	200.19	199.72	200.32	199.08	200.13	201.48	200.58	199.27	200.01	199.92	198.49	200.46	202.32	200.42	199.31	199.8	200.13	198.9	200.66	200.13	201.74	199.52	199.85	200.58	200.04	200.34	199.93	200.68	200.69	200.07
217.85	217.16	215.86	217.3	216.93	217.54	216.79	217.72	216.38	217.64	217.55	217.95	217.11	216.82	217.72	217.42	217.79	217.59	218.1	218.02	217.86	216.85	216.25	217.36	217.01	215.85	217.27	217.68	216.37	217.39	215.44	216.35	216.52	217.89	217.13	216.83	216.77	216.52	217	216.3	217.99	217.84	217.17	218.56	216.59	217.39	216.15	218.4	216.56	218.1
202.98	203.59	203.94	203.83	204.68	203.58	204.44	205.72	205.04	203.26	204.98	203.39	203.77	203.89	204.07	204.34	204.06	203.7	202.68	203.75	203.68	203.69	203.75	204.97	202.86	203.29	203.99	203.41	203.84	203.41	205.1	204.07	203.07	204.21	204.07	204.19	203.22	203.29	203.97	203.54	204.21	203.61	204.29	203.6	203.4	203.35	203.98	205.94	204.31	202.96
204.55	203.75	204.89	203.48	203.33	203.57	203.42	203.74	203.77	203.79	202.98	203.52	202.89	203.39	203.41	203.86	203.08	203.5	203.66	203.99	201.95	203.78	203.02	203.89	203.93	204.47	204.03	203.95	203.18	203.52	202.94	204.01	202.89	203.09	204.05	204.09	204.07	203.18	203.92	204.21	204.65	203.94	203.51	203.73	203.89	203.04	203.21	202.89	204	203.3
209.76	209.19	208.92	209.14	208.75	209.97	209.75	208.26	209.15	207.59	209.18	208.89	209.25	208.13	208.53	208.59	209.22	209.82	208.61	208.17	210.04	209.74	208.1	207.98	209.35	208.14	208.84	208.92	209.44	208.98	209.65	209.06	209.59	208.57	208.71	209.44	209.09	210.28	209.06	208.05	209.35	208.44	209.51	208.6	210.13	209.37	208.61	208.54	209.78	208.3
201.27	204	202.68	202.37	202.56	202.44	201.81	202.61	202.9	203.38	201.9	202.57	202.61	202.96	202.64	202.65	201.49	203.21	203.17	202.75	202.71	202.06	202.16	202.14	201.98	203.97	202.16	201.76	202.56	202.24	202.21	202.56	202.4	201.76	202.71	202.92	202.62	203.06	202.53	200.94	202.5	202.08	202.82	202.42	202.47	202.21	202.78	201.38	202.15	202.08
212.17	211.75	212.47	212.47	211.94	211.58	213.05	212.08	212.37	212.31	212.6	213.31	212.38	212.89	212.84	212.51	211.9	212.77	212.08	210.78	212.89	212.17	212.1	212.33	213.01	212.43	211.86	211.65	213.26	211.92	212.81	212.34	213.29	212.55	211.88	211.93	212.39	211.78	211.89	212.8	214.52	212.11	212.59	212.3	212.11	213.12	212.52	211.48	211.99	212.19
204.79	205.08	205.41	203.82	206.12	206.21	205.88	204.01	205.4	204.76	203.86	205.55	204.37	203.62	205.85	205.15	205.06	205.26	205.02	203.98	204.39	205.87	204.66	204.43	204.43	204.01	205.12	204.67	204.23	205.6	205.18	204.75	205.36	204.45	205.37	205.41	205.1	204.76	204.2	203.93	204.95	204.63	205.43	204.79	204.69	205.08	205.55	205.42	205.23	205.58
208.37	208.43	207.67	207.52	208.63	208.52	207.78	207.02	207.43	208.01	208.06	208.23	208.45	206.98	208.17	207.98	208.23	207.83	208.12	207.28	207.55	208.13	207.86	208.38	207.88	207.43	206.98	208.16	208.38	208.83	207.81	206.94	207.78	208.77	207.58	207.35	208.26	207.62	207.68	208.48	208.47	207.71	208.21	207.25	209.7	207.99	208.62	206.7	207.59	207.64
208.61	208.13	209.18	208.82	209.92	208.66	208.89	208.33	208.4	207.76	209.24	209.35	208.48	209.17	208.97	208.45	209.57	209.17	208.39	210.4	208.47	207.27	208.5	208.49	208.18	208.53	209.72	207.54	209.28	208.26	207.75	209.96	208.93	209.09	208.91	209.11	209.32	208.86	208.71	208.26	208.21	209.87	208.58	209.05	209.19	208.96	208.15	208.31	208.82	209.41
211.01	210.51	212.06	211.4	210.95	212.07	211.72	211.85	212.48	212.17	211.99	212.73	211.59	211.33	211.92	212.15	211.2	212.07	211.01	212.37	211.7	211.58	212.4	210.87	211.56	210.75	210.95	211.88	212.08	211.72	211.46	212.06	211.68	211.55	211.37	212.21	212.18	212.84	210.42	212.63	211.98	212	212.53	212.08	212.3	211.48	212.24	212.48	211.88	211.69
200.9	199.94	199.82	199.43	199.86	200.22	201.78	200.28	200.66	200.31	199.85	199.07	200.71	200.33	199.83	199.07	200.7	199.14	198.68	199.88	199.47	199.36	199.67	199.92	200.6	199.55	200.5	200.68	199.31	200.86	199.62	200.81	200.96	200.56	200.78	200.16	200.44	201.14	201.75	200.2	199.68	200.93	199.66	200.07	200.21	199.47	199.37	199.37	199.55	200.79
207.35	208.2	208.07	207.69	208.69	207.78	207.48	207.4	207.86	207.55	207.18	207.26	208.94	208.08	207.21	207.93	207.49	206.25	207.9	208.04	206.71	207	208.15	206.75	207.76	208.31	207.64	208.01	206.17	208.38	207.69	208.38	208.69	207.05	208.86	207.96	207.34	208.22	207.9	208.7	208.69	208.03	207.92	208.23	208.59	207.64	208.06	207.15	207.96	205.63
208.67	209.16	208.46	207.66	208.19	209.71	207.8	207.84	208.43	209.06	207.35	208.48	208.2	208.76	209.62	209.4	207.08	207.83	208.7	207.98	207.8	209.19	207.74	208.74	208.38	208.66	207.73	208.75	209.06	207.17	208.49	206.93	207.45	210.4	207.53	207.79	207.31	209.09	208.76	208.32	208.63	208.16	208.45	209.43	208.96	209.64	208.5	207.83	208.19	208.84
207.11	207.68	207.9	209.44	208.36	208.05	208.01	208.99	207.59	208.82	208.94	209.1	209.6	208.2	208.26	207.59	207.72	209.01	208.52	208.38	208.71	208.84	208.09	209.11	208.77	208.85	208.95	208.89	208.59	207.88	209.21	208.93	207.7	208.64	208.11	207.61	208.84	208.63	209.69	209.21	208.47	208.85	208.78	209.13	208.38	208.03	209.08	209.4	208.35	208.25
204.27	204.45	204.4	204.55	204.11	205.09	206.65	204.24	205.61	204.65	204.09	205.16	205.25	204.76	205.37	204.04	204.74	205.33	204.85	205.75	204.64	206.11	205.42	204.4	204.82	203.86	203.54	204.75	203.03	204.59	205.9	205	205.07	205.31	205.31	204.5	205.2	205.1	204.14	205.08	204.89	204.31	204.83	204.86	203.58	205.38	204.71	204.44	205.3	204.72
205.04	203.82	204.39	204.32	203.99	203.99	204.53	203.51	203.93	205.2	203.78	205.02	203.18	204	204.08	203.75	203.37	204.12	203.46	203.31	204.68	203.69	203.74	201.78	203.73	204.24	203.98	203.64	204.18	203.69	203.89	203.99	203.82	204.01	203.92	203.19	203.98	203.68	203.03	203.42	203.81	203.55	202.85	204.42	203.42	204.21	202.74	203.87	203.43	202.67
211.84	210.79	212.6	210.23	211.98	210.7	210.72	210.97	212.04	211.38	210.66	211.22	211.43	211.42	213.13	212.34	211.22	212.04	210.83	211.4	211.99	211.89	211.26	212.04	211.47	212.46	212.3	210.17	210.82	212.27	212.33	211.78	211.23	211.81	211.1	211.79	210.91	211.11	210.21	211.69	212.44	211	211.87	211.49	211.26	211.25	210.94	211.5	211.42	212.3
216.38	218.15	216.13	218.14	217.24	218	217.25	217.32	217.64	216.89	218.18	216.88	216.47	216.56	216.88	216.69	217.43	215.97	217.57	217.93	216.38	216.52	216.71	216.96	216.07	216.43	216.57	215.85	216.02	216.59	217.21	216.4	216.67	217.64	216.65	217.37	216.46	217.34	216.21	217.66	217.73	215.79	216.51	218.1	215.71	216.07	216.68	217.89	215.99	216.85
208.36	210.21	209.33	209.11	208.73	208.3	209.31	209.83	209.55	209.77	209.27	210.75	209.53	209.77	209.84	210.72	208.8	209.46	209.11	208.56	208.45	208.5	209.52	210.12	208.98	209.59	209.92	209.67	207.61	209.08	210.2	209.62	209.48	208.21	209.67	209.67	208.66	209.76	210.07	209.42	208.28	209.28	209.54	210.1	208.63	209.09	209.9	208.46	209.91	210.65
206.82	206.8	208	207.65	205.45	206.74	206.78	204.67	205.81	207.34	207.32	206.09	206.25	206.14	206.5	206.25	205.98	206.14	205.85	206.14	206.66	206.59	206.73	206.37	206.07	207.16	206.41	206.44	206.64	207.07	207.31	204.81	206.83	205.88	205.25	206.31	207.04	205.32	206.94	206.28	206.64	206.59	205.32	207.77	204.84	206.54	206.63	206.85	206.05	206.65
205.26	204.03	205.25	205.5	204.45	204.39	204.47	205.15	204.48	205.15	205.52	204.54	205.86	205.12	204.59	204.76	204.83	203.98	204.84	205.56	203.98	204.38	203.88	204.34	205	205.8	204.51	204.82	205.31	204.94	204.32	204.41	204.57	205.25	204.16	204.13	205.43	204.29	204.78	205.69	205.44	206.18	204.61	204.34	204.96	204.74	205.45	204.4	205.36	204.57
208.46	207.72	209.19	209.72	208.31	209.23	208.89	208.64	209.19	208.5	207.79	208.62	208.69	209.25	208.66	208.31	208.24	209.27	208.43	208.4	207.57	208.61	208.62	207.44	208.68	209.25	209.27	208.65	208.56	209.21	208.6	208.44	208.31	208.96	209.74	206.94	209.93	208.97	208.32	208.28	208.84	208.76	207.71	208.3	207.89	208.56	208.16	208.86	208.77	207.5
212.08	210.38	212.53	210.8	211.91	212.12	211.28	212.09	212.29	212.28	211.91	211.29	212.22	211.56	212.16	211.18	210.49	211.99	211.62	212.24	212.3	212.3	212.4	212.6	212.99	211.34	211.64	211.19	212.29	211.7	211.36	211.15	211.22	211.7	211.97	211.23	212.96	210.78	211.28	212.69	212.28	211.56	211.16	211.18	212.3	211.76	210.31	210.66	211.61	211.78
202.78	202	203.63	202.16	204.02	203.4	204.01	203.62	203.96	202.46	203.2	201.94	203.75	202.94	202.86	203.86	203.94	203.46	203.58	202.88	203.86	203.12	201.87	203.48	203.1	203.07	204.36	204.04	203.17	202.59	203.46	203.23	202.33	203.66	203.32	203.51	203.21	202.71	203.39	202.92	202.94	202.68	203.46	203.2	202.46	203.13	202.79	202.82	202.96	203.18
213.74	213.7	213.69	213.99	213.43	214.15	213.55	213.34	213.62	212.42	214.86	212.21	214.45	215.02	214.83	213.44	214.03	213.49	212.35	214.66	214.11	213.53	213.04	213.17	213.65	213.85	213.9	212.36	214.02	214.22	213.77	213.37	214.09	214	213.48	214.13	212.99	214.33	213.57	213.26	213.21	213.14	212.78	213.8	214.78	213.06	213.99	213.64	214.1	213.69
199.8	200.05	199.75	200.27	200.62	200.89	199.99	200.93	200.76	201.04	200.53	200.29	200.15	199.01	201.26	199.58	201.1	199.4	200.77	199.47	199.15	201.05	199.64	200.72	200.66	200.62	199.94	200.03	200.29	200.92	199.64	199.71	200.35	200.85	199.75	200.4	200.93	199.61	200.76	200.57	200.86	200	201.24	201.01	200.16	201.91	200.06	200.47	200.87	200.3
203.5	204.65	204.71	204.11	203.62	204.22	203.17	203.27	205.15	203.83	203.79	203.82	204.4	204.07	205.08	204.14	204.1	203.69	204.01	204.64	204.08	203.95	204.14	203.7	202.45	203.51	204.73	203.67	204.1	202.9	203.98	204.67	203.46	204.02	203.72	203.14	204.07	203.85	203.87	204.53	203.29	203.65	205.85	203.82	203.45	204.18	204.95	203.74	204.64	204.46
211.16	212.26	212.06	212.58	211.89	212.44	212.29	212.12	211.99	212.4	212.18	212.12	212.2	212.4	211.61	211.99	211.2	211.87	211.98	211.69	213.37	213.69	212.56	213.25	212.2	211.33	212.02	212.22	211.61	212.89	212.74	212.08	213	212.89	212.59	211.6	211.53	212.74	211.65	212.22	211.8	213.01	212.36	213.01	212.32	210.88	211.42	213.74	213.08	213.15
204.58	203.37	203.21	202.96	203.66	202.64	203.42	204.51	202.85	204.12	204.27	204.02	203.37	203.45	203.71	205.03	203.74	203.42	204.07	204.03	203.96	202.94	204.28	203.62	204.1	203.97	203.65	202.58	202.28	203.77	203.92	203.47	203.41	203.92	204.31	203.55	203.81	204.72	203.57	204.55	203.48	203.13	202.47	203.3	203.46	203.41	204.1	203.84	204.04	203.99
211.88	212.22	213.93	212.96	211.98	212.05	213.35	212.71	211.79	212.61	211.59	212.57	212.1	212.73	212.24	212.94	212.45	213.53	212.39	214.64	213.41	212.22	213.21	212.66	212.27	212.28	212.58	212.54	213.33	213.39	211.9	212.13	212.6	212.16	212.36	211.93	212.7	212.41	212.63	212.99	212.7	212.6	211.94	213.08	212.65	212.94	212.62	213.08	211.68	213.01
204.39	204.29	203.89	203.63	203.87	202.74	204.15	203.44	204.25	204.22	203.64	204.87	204.25	204.76	203.05	204.94	203.95	203.65	204.18	203.2	202.31	203.49	204.45	204.92	205.01	203.29	204.26	204.35	202.65	203.91	204.64	204.65	204.09	203.72	204.93	204.4	204.77	204.59	204.04	204.1	204.8	203.37	204.27	203.68	204.31	204.57	204.03	204.22	203.57	203.56
199.44	198.21	199.83	199.16	198.06	199.29	197.92	197.62	199.19	197.97	199.46	198.44	198.08	199.19	198.68	198.98	198.74	198.42	198.94	198.39	197.47	197.42	199.38	198.8	198.17	198.14	199.08	198.35	198.12	199.77	200.36	198.17	198.78	199.45	197.41	199.5	198.9	198.48	198.86	198.55	198.34	198.11	199.33	197.73	198.38	197.89	198.3	197.76	199.11	199.32
209.07	208.76	208.47	208.93	209.94	208.53	209.12	208.85	209.17	208.61	209	208.39	208	209.28	207.62	209.31	209.07	208.78	208.84	208.84	208.49	208.42	209.45	209.42	207.24	209.76	209.07	208.68	209.04	209.11	209.19	208.72	208.73	209.2	208.08	208.83	208.88	208.81	209.74	208.75	208.8	209.54	209.01	208.17	209.22	208.1	209.31	208.84	208.9	208.09
202.9	203.72	203.14	202.38	203.77	202.04	203.38	201.35	203.48	202.69	203.92	202.13	203.2	202.6	202.54	203.23	203.33	203.2	203.77	202.89	203.42	203.34	203.76	204.26	203.54	203.68	203.38	202.99	202.88	202.3	204.35	203.49	203.26	203.13	203.08	202.87	203.66	202.66	203.69	203.33	203.61	204.34	202.97	204.43	202.58	202.88	203.86	204.56	202.82	203.25
202.33	203.02	203.48	203.7	204.27	203.47	204.48	203.51	203.88	203.62	203.21	202.99	203.28	204.5	202.41	204.55	204.67	204.03	203.8	204.05	202.87	204.55	203.33	203.1	203.56	202.6	204.29	204.64	204.12	202.38	203.54	204.52	203.68	203.21	203.42	203.84	203.45	203.94	203.01	203.59	204.15	203.41	203.82	203.96	204.24	204.26	203.52	202.97	203.45	203.16
209.87	209.18	209.75	209.8	209.75	210.41	209	209.24	209.44	208.65	209.75	209.95	208.85	208.7	209.31	208.95	209.56	209.51	209.77	209.36	210.39	210.59	209.44	209.53	209.83	208.99	209.35	209.74	209.87	210.16	209.26	209.12	209.86	208.8	208.65	209.27	210.44	210.3	209.81	210.28	209.08	210	209.12	210.05	209.45	208.68	208.7	209.13	209.15	209.43
208.17	208.97	208.73	209.02	208.48	208.55	209.41	210.24	209.55	209.04	209.42	209.67	210.11	208.11	208.63	208.99	209.03	207.78	208.29	209.74	207.87	209.21	208.66	210	208.94	209.54	209.8	209.81	209.73	208.74	208.5	207.7	209.38	209.02	209.52	208.41	208.43	208.63	209.92	208.85	208.68	208.61	208.21	208.2	210.29	207.85	208.91	208.63	207.48	208.75
210.26	210.19	209.71	208.83	211.35	209.18	209.32	208.65	209.05	209.51	208.76	208.77	208.21	209.89	209.8	209.53	209.68	209.23	208.83	209.63	210.09	210.29	209.75	209.71	209.44	209.19	209.44	210.14	209.24	210.3	211.08	208.64	209.56	210.03	209.46	210.14	210.95	209.44	208.77	209.01	209.87	208.64	210.37	210.12	209.98	210.09	208.57	210.93	209.92	209.38
209.98	208.74	208.49	209.1	207.83	208.39	209.76	208.75	208.51	209.63	208.95	208.75	206.93	208.64	207.76	208.55	208.69	208.28	208.41	208.23	208.5	209.49	208.79	208.8	208.61	208.84	208.51	208.36	207.55	207.23	209.26	209.04	209.01	208.87	209.77	207.65	208.65	208.07	208.09	207.74	208.77	208.47	207.2	209.16	209.15	208.05	208.85	207.49	209	208.13
211.8	212.22	211.67	211.34	212.44	211.47	212.3	209.97	211.74	211.57	211.01	212.03	210.54	211.56	211.34	211.33	211.84	211.1	211.79	212.37	211.72	211.57	210.84	210.51	211.63	212.57	211.97	211.8	210.19	210.85	211.59	211.96	212.49	212.63	211.67	212.54	210.55	211.25	211.67	210.69	211.4	212.21	211.48	212.04	210.96	211.13	211.79	212.03	212.2	211.61
215.53	217.5	217.92	217.89	218.95	217.97	218.7	217.78	218.27	217.51	217.54	218.13	218.34	219.03	219.16	217.29	217.17	217.15	218.01	216.88	217.65	218.87	218.21	218.02	216.77	217.52	217.69	218.15	217.69	217.17	217.91	218.91	217.97	217.47	217.4	217.42	217.72	217.3	218.23	218.17	217.62	218.07	218.6	218.26	217.82	217.52	218.08	217.37	218.39	218.62
208.69	208.14	209.73	209.29	209.22	208.6	208.44	208.88	208.65	208.73	208.78	208.65	209.59	209.02	210.11	208.69	209.72	208.89	207.57	209.2	208.39	208.49	209.04	209.28	209.12	208.89	208.82	209.19	208.19	209.48	208.66	208.66	209.51	208.81	208.36	208.82	209.47	208.3	208.22	209.09	208.94	210.85	208.07	207.88	207.55	208.96	207.72	209.04	207.77	208.79
209.12	209.58	209.46	209.16	209.34	209.97	208.28	209.6	209.56	209.15	209.4	209.94	210.11	208.85	209.39	208.92	209.25	210.45	210.61	209.04	208.59	209.27	210.4	209.61	209.95	209.15	208.78	209.76	208.93	209.18	209.09	210.01	210.26	209	209.28	210.36	209.97	208.72	210.44	208.78	209.43	208.39	209.47	209.87	209.22	209.54	209.26	207.88	209.72	208.56
211.77	211.29	211.9	212.34	211.76	211.82	211.33	211.73	211.92	212.57	211.11	212.45	212.87	211.65	211.68	212.45	211.43	212.04	210.93	211.56	211.76	211.69	211.66	211.68	211.89	211.88	211.25	212.33	211.18	210.94	212.15	212.56	211.25	212.39	211.51	212.3	210.44	211.61	210.9	211.88	210.62	211.04	211.37	211.34	211.5	210.71	212.61	211.85	211.35	211.51
202.76	202.46	201.91	202.18	203.21	202.6	202.74	202.45	202.59	202.34	202.51	202.37	201.94	202.32	203.31	203.57	201.58	202.55	203.42	202.97	202.34	203.2	202.35	203.21	201.15	202.94	202.86	203.01	201.77	203.25	202.15	201.44	203.36	202.29	201.4	202.9	202.88	202.6	203.24	204.19	203.48	202.79	203.09	201.97	202.67	202.31	202.34	202.35	203.54	202
208.95	208.36	208.46	208.23	208.43	208.83	208.91	208.7	208.36	209.32	209.11	208.34	208.77	207.99	210.09	208.96	209.06	208.42	209.22	208.92	208.76	208.85	209.63	208.44	209.68	209.87	208.12	208.62	208.12	208.25	209.96	208.29	209.61	208.56	209.94	208.79	208.68	210.67	209.23	209.68	208.59	209.36	209.43	208.59	207.82	208.55	208.71	208.69	209.43	209.01
209.87	209.38	209.23	209.21	209.51	209.05	209.69	208.92	210.01	208.55	210.86	208.89	208.8	209.05	210.16	210.24	210.05	209.88	209.49	210.04	209.4	208.62	209.32	209.31	208.99	210.43	209.16	210.12	208.85	208.21	208.41	208.75	208.92	209.22	209.88	209.99	210.33	210.79	210.03	210.29	209.41	209.53	209.18	209.97	209.67	210.01	210.08	208.95	208.28	208.77
208.86	210.46	210.97	210.7	209.72	209.49	209.47	209.67	210.51	210.14	209.13	209.52	208.64	209.63	209.61	208.87	209.11	208.85	209.77	209.67	208.94	209.37	209.13	209.93	210.07	208.79	208.48	210.15	208.69	209.86	210.29	209.04	210.16	208.49	210	209.66	209.49	210.64	210.59	209.35	209.11	210.64	209.98	208.82	209.65	209.23	210.46	209.91	210.73	210.12
203.23	202.95	203.49	202.43	204.04	203.51	203.33	202.68	203.37	202.98	203.44	203.29	203.87	201.99	202.81	203.39	201.99	202.87	202.13	203.97	203.79	203.89	202.85	202.41	203.36	203.27	202.18	203.41	204.14	202.63	203.47	202.03	203.42	202.74	202.66	202.95	203.49	203.47	204.13	203.49	203.24	202.83	204.42	202.7	202.09	204.76	202.54	203.18	202.94	203.16
198.67	198.44	198.92	198.51	199.48	198.99	198.61	198.8	199.41	199.16	197.52	199.27	197.45	199.36	198.63	199.16	200.32	198.31	198.79	198.68	199.34	198.51	198.38	199.74	198.33	198.84	197.68	199.69	197.4	198.59	198.33	198.83	199.56	198.86	199.09	198.28	199.19	199.31	198.01	197.54	198.48	198.65	199.71	198.36	198.32	198.3	198.32	198.51	198.37	197.78
212.11	212.3	211.26	212.63	211.88	211.38	211.68	211.72	212.16	212.3	211.08	211.02	212.16	211.66	212.58	212.25	211.28	211.99	210.89	212.26	212.29	212.16	211.88	211.26	211.5	211.91	211.16	211.56	212.04	211.97	211.48	210.47	212.23	211.13	212.37	211.01	212.47	212.05	212.1	212.04	211.9	212.28	211.42	211.86	211.09	212.32	212.28	211.49	212.84	212.68
207.83	208.01	208.38	209.14	207.85	209.1	207.88	208.68	208.4	208.76	208.37	209.68	208.83	208.53	208.23	208.2	207.8	208.34	207.45	208.7	209.44	208.62	209.16	208.23	209.21	209.25	209.85	208.94	209.36	208.9	208.34	209.55	209.13	208.9	208.14	208.54	208.72	208.18	207.57	207.19	207.51	209.45	207.53	208.78	208.32	207.26	208.14	209.8	207.78	207.67
201.44	201.3	202.09	201.11	200.32	200.6	201.41	200.49	201.17	201.63	201.49	201.07	201.21	200.87	200.79	200.19	200.11	201.78	202.34	202.15	200.53	201.9	200.97	201.27	201.31	200.54	200.57	201.48	201.52	200.33	201.17	201.05	200.6	201.86	200.25	201.86	201.84	200.82	202.31	201.51	201.2	201.74	200.82	201.14	200.31	200.59	201.48	201.49	201.56	201.47
207.9	208.63	208.31	208.43	208.17	208.64	207.6	208.01	209.74	208.35	209.54	208.53	208.34	207.45	209.56	208.94	208.78	209.98	208.13	209.52	209.4	208.47	208.32	208.82	208.78	209.51	209.25	208.33	208	207.63	208.91	208.66	207.35	208.74	207.61	209.23	208.56	208.76	209.39	209.53	209.46	209.24	208.67	208.31	208.61	208.2	208.37	209.68	208.61	209.25
203.89	202.35	203.57	203.97	203.52	203.31	203.39	203.76	204.05	204.08	203.53	204.4	204.57	203.83	204.63	204.69	203.63	204.02	203.22	203.99	203.66	203.9	205.05	203.18	204.06	202.54	203.26	202.94	203.5	203.91	203.31	204.17	205.16	204.3	203.96	204.3	203.73	205.03	204.79	202.79	204.58	203.78	203.31	203.95	203.47	204.17	203.89	205.79	203.85	204.87
209.92	210.91	209.79	209.43	208.97	210.5	209.36	209.1	208.76	209.29	210.31	208.68	208.99	209.69	209.19	208.95	209.74	208.7	209.25	210.37	209.93	208.47	209	208.98	210.14	210.23	209.93	209.99	209.24	210.36	209.77	208.45	209.75	209.9	208.47	209.55	209	209.94	209.56	210.71	208.79	210.04	209.76	210.24	209.8	210.05	210.38	209.67	209.47	211.08
208.12	207.87	206.84	207.28	208.7	206.29	207.8	207.31	207.54	207.52	207.57	208.8	206.83	206.95	208.19	206.79	207.23	207.64	207.95	207.21	207.29	206.75	207.95	207.47	207.38	208.77	208.27	207.07	208.32	207.98	208.91	208.28	208.09	206.03	206.86	207.07	207.32	207.79	207.81	207.62	208.41	207.6	206.62	207.37	206.87	206.9	208.38	206.88	207.39	209.06
208.22	208.88	208.82	207.84	208.71	207.59	209.01	207.94	208.47	208.47	209.44	208.89	207.43	207.94	207.73	209.54	208.63	209.09	208.69	208.59	207.63	208.68	207.96	207.67	207.99	208	207.96	208.34	207.41	208.39	209.46	207.67	208.17	209.72	208.27	207.57	208.49	208.6	208.42	208.34	208.19	207.64	206.78	208.51	208.13	208.65	210.12	207.16	209.58	208.32
203.91	204.72	204.42	205.49	205.75	205.47	203.94	204.66	205.65	203.74	205.81	204.72	205.48	204.93	205.26	204.55	205.35	205.19	204.29	204.43	204.05	205.46	205.67	204.92	204.89	203.54	205.29	204.5	204.85	204.2	204.91	204.33	204.11	204.45	203.95	204.63	205.17	204.38	204.41	205.1	203.54	205.35	204.93	204.62	204.78	204.17	204.63	205.06	205.18	203.82
211.72	212.83	211.81	211.17	211.48	211.57	211.29	211.99	210.87	212.08	211.78	210.8	211.26	212.32	210.58	211.08	211.11	212.37	210.7	212.36	211.15	211.93	211.96	212.69	211.41	211.93	211.88	212.95	212.05	211.37	211.54	211.21	211.63	210.6	211.59	212.61	212.16	211.89	210.95	211.84	211.68	211.35	211.37	211.18	211.69	211.79	211.54	212.68	211.61	212.17
199.33	198.43	199.07	198.59	200.09	199.63	198.76	199.5	200.43	199.72	200.3	200.64	199.92	199.7	201.22	198.99	200.41	199.51	198.07	199.88	200.16	199.27	199.26	199.18	200.28	199.83	199.97	198.75	198.97	199.08	198.51	198.2	199.34	200.4	199.48	199.79	199.65	199.53	199.1	199.62	199.27	199.32	199.64	199.46	199.89	200.83	197.63	198.82	199.2	199.67
197.85	197.68	198.68	197.7	198.2	198.3	197.96	197.62	197.39	197.51	197.79	197.33	197.57	198.87	198.89	197.02	196.94	197.55	197.81	198.13	197.66	196.05	197.69	198.22	198.05	197.87	196.8	197.28	198.74	198.15	198.49	197.46	199.38	197.73	199.32	198.36	197.49	198.94	198.24	198.13	198.51	197.71	198.05	198.52	197.65	197.67	197.81	198.37	198.61	198.1
203.99	204.2	204.49	202.9	204.32	203.6	203.81	202.53	203.63	202.49	203.33	204.03	202.59	204.74	204.06	203.44	203.6	204.47	205.99	204.38	203.28	205.03	203.37	204.27	203.91	203.05	204.01	204.39	203.93	203.8	203.49	203.96	204.31	204.46	204.72	203.85	204.51	203.76	204.46	205.66	204.58	202.69	203.92	203.43	203.98	203.71	205.24	203.39	204.45	203.87
211.23	210.88	211.85	211.73	210.97	212.43	210.83	210.19	211.98	212.19	210.77	210.76	211.23	211.11	210.89	211.06	211.54	212.1	211.64	211.44	211.59	211.71	211.38	210.31	211.37	212.57	210.53	212.06	212.24	210.98	211.99	211.68	212.07	210.92	212.1	211.24	211.43	211.94	211.98	211.18	211.37	211.02	212.19	211.86	211.55	211.68	210.94	213.17	211.87	212.5
200.92	200.27	200.95	199.79	200.5	199.64	199.69	200.78	200.39	199.91	200.18	199.69	201.54	200.4	201.19	199.26	200.09	200.73	199.88	199.99	199.8	200.31	199.27	199.91	199.59	199.51	200.09	200.33	200.45	199.39	199.75	200.23	200.25	199.82	200.38	201.54	199.38	199.97	199.84	200.62	200.54	200.46	201.6	200.17	200.02	200.95	200.13	201.26	199.93	201.1
207.98	208.74	208.92	208.5	208.64	208.7	207.52	207.61	207.51	206.92	207.27	207.98	207.75	207.85	206.89	208.29	207.76	207.54	208.01	207.1	207.21	207.55	208.58	207.31	207.31	207.87	207.35	208.06	206.73	208.56	208.32	208.08	207.23	208.01	207.52	208.02	207.8	209.04	207.46	207.74	206.6	207.51	207.59	208.06	206.33	207.3	207.13	207	208.1	208.95
203.42	203.99	204.11	202.75	203.7	202.86	204.1	203.14	203.45	203.37	202.63	204.28	203.4	203.87	203.84	203.55	202.93	203.99	203.45	203.52	203.69	204.02	205.13	204.18	206.14	204.05	203.27	204	203.17	203.86	204.39	204.15	203.62	203.58	204.57	205.17	204.32	203.78	203.85	204.01	202.93	203.05	204.51	203.36	203.08	203.55	203.73	202.87	203.41	203.68
207.89	208.96	209.54	208.1	209.38	209.52	208.75	208.94	206.99	209.32	209.88	209.52	209.29	208.58	209.79	209.44	208.78	208.28	208.4	208	208.49	208.74	209.19	208.11	208.66	209.65	208.05	208.29	208.2	207.83	208.13	208.63	208.73	209.02	208.41	208.02	209.37	209.41	208.87	208.95	209.83	207.99	209.64	209.39	208.53	209.72	208.81	208.13	209.09	208.88
216.72	218.43	217.81	217.2	218.11	218.13	217.36	217.88	216.81	217.56	216.98	217.74	215.68	218.06	217.05	218.37	217.56	217.93	217.56	217.73	218.61	217.62	219.29	217.89	216.75	217.2	218.43	218.09	218.39	217.84	217.55	216.98	217.29	217.87	216.92	218.57	217.86	218.47	218.29	218.2	218.12	218.49	217.86	217.66	216.51	218.27	218.11	218.33	217.68	218.23
208.98	208.25	208.73	208.59	208.96	209.21	208.58	209.74	209.38	209.73	208.12	208.61	207.98	208.25	209.13	207.61	209.22	208.94	209.77	208.66	209.52	208.76	207.93	208.71	209.27	208.11	209	208.74	208.21	208.83	208.99	209.72	209.3	210.04	208.43	207.94	207.37	208.79	208.93	208.36	208.41	208.18	208.24	209.55	209.16	208.79	209.41	208.44	208.2	207.81
212.3	213.21	213.28	212.28	213.01	212.02	213.68	212.95	212.95	213.45	213.1	213.06	212.56	212.88	213.3	213.13	212.78	213.4	212.04	214.26	212.12	213.12	212.07	213.4	213.42	214.24	211.99	212.31	212.48	212.45	212.3	212.94	213.29	213.32	213.29	211.98	212.02	212.6	214.32	213.22	213.04	213.46	211.99	212.71	212.21	213.76	212.89	213.12	212.12	212.99
203.6	204.3	203.58	203.81	202.86	204.92	203.44	203.79	204.19	203.07	202.88	203.74	203.36	204.75	203.03	203.92	204.35	203.64	203.42	203.66	204.91	203.21	202.36	203.23	202.75	203.41	204.17	204.49	203.24	203.87	203.09	203.69	203.51	203.81	203.79	202.63	203.88	204.34	202.89	204.36	203.68	203.34	203.6	204.19	202.82	203.45	204.58	204.17	204.31	202.76
212.05	212.67	212.46	212.66	212.41	212.51	213.21	212.68	211.46	211.75	213.16	212.47	212.69	211.8	211.69	211.31	213.5	213.36	212.66	212.35	212.38	211.38	211.35	211.89	212.26	212.06	212.33	211.33	212.44	212.11	212.96	212.55	212.46	213.24	212.5	212.62	213.51	212.38	212.23	212.62	212.97	213.46	212.51	213.69	212.73	212.57	212.52	212.82	213.09	212.76
204.02	203.23	203.46	204.38	203.24	203.96	203.61	203.48	204.19	203.6	204.24	203.78	203.44	205.28	204.25	205.27	204.33	203.8	203.93	204.06	202.34	204.31	204.14	204.92	203.76	203.83	203.3	202.93	203.05	203.71	203.81	204.04	203.34	204.21	205.52	204.01	203.06	203.87	203.32	203.59	204.78	203.47	203.34	204.15	203.78	202.79	203.65	203.55	203.7	203.81
195.56	194.36	195.95	194.39	195.8	194.92	194.67	196.29	195.33	194.92	195.15	195.98	194.71	195.11	195.59	195.56	194.46	195.06	195.35	194.81	194.86	196.02	194.65	195.05	195.23	194.81	195.8	195.18	194.04	194.8	194.81	195.19	195.67	194.67	195.04	195.95	194.34	195.43	194.83	195.15	195.25	195.63	194.69	196.03	195.1	195.65	194.32	195.75	195.35	195.88
216.85	216.63	217.52	217.37	216.54	217.79	217.7	216.89	215.97	216.63	216.76	215.67	217.35	217.15	217.94	217.26	216.41	217.74	216.87	216.88	216.71	216.22	216.4	216.87	217.07	217.54	217.43	217.15	216.14	216.91	217.44	216.83	216.38	216.52	216.5	218.12	216.33	217.52	217.73	218.15	216.81	217.57	216.42	216.42	216.62	217.89	217.14	217.15	217.4	215.91
207.92	209.44	209.08	209.14	208.57	208.01	208.52	208.44	208.65	208.44	209.17	207.5	209.03	208.89	208.72	209.21	208.39	208.74	208.09	208.52	208.2	207.76	207.88	208.17	208.74	209.67	208.72	209.36	207.94	208.38	208.01	208.69	208.2	208.56	208.19	209.64	207.57	208.29	208.5	209	209.32	208.35	207.31	208.78	207.79	208.6	208.63	208.16	209.65	208.99
199.76	199.62	200.47	199.7	198.86	199.49	200.57	199.78	198.51	199.91	199.94	200.21	199.61	199.29	199.35	199.18	198.6	198.6	199.23	197.75	199.48	200.16	199.82	200.36	198.93	199.14	199.06	200.01	199.37	199.24	199.45	199.79	199.79	199.1	200.2	198.69	199.77	200.05	197.78	200.87	200.56	199.93	199.18	198.6	200.14	199.18	199.6	199.87	200.24	199.15
203.75	202.74	203.82	203.45	204.06	203.63	204.43	203.29	203.77	203.25	204.21	203.24	204.54	204.73	203.04	202.85	204.88	204.09	202.43	203.4	202.19	203.93	203.57	204.07	202.87	204.23	203.86	204.46	204.88	204.67	204.83	204.5	202.59	204.09	204.27	203.13	204.44	204.25	203.75	203.09	203.55	202.94	203.14	203.79	203.89	204.44	203.27	202.78	203.93	204.28
199.29	198.12	200.34	200.5	199.06	200.02	198.52	199.34	200.01	200.1	199.63	200.39	199	199.26	199.74	199.2	199.05	199.63	198.75	200.59	200.22	200.42	200.05	199.46	199.1	200.4	199.59	199.94	198.96	200.47	198.64	199.11	199.72	199.45	199.74	198.95	199.59	199.91	198.79	199.94	197.81	199.79	199.33	199.74	199.41	198.85	199.91	199.74	199.04	199.24
201.56	203.62	203.93	203.68	202.75	204.18	203.61	202.87	202.24	203.38	203.21	203.21	203.21	202.44	204.64	202.54	203.51	203.53	204.39	204.94	203.25	201.95	203.85	202.84	203.76	202.79	203.5	202.6	202.46	203.6	203.53	202.13	203.19	203.11	202.59	203.75	204.14	202.62	202.77	203.1	203.2	202.69	201.94	203.71	203.23	203.73	203.7	203.79	202.32	203.23
204.13	203.34	203.45	203.48	203.31	204.54	204	203.37	203.85	204.48	202.88	202.97	202.79	202.79	204.07	204.03	204.13	203.43	203.1	203.12	203.08	202.96	203.35	203.39	202.61	203.48	203.31	202.25	203.41	203.58	202.8	203.13	202.47	203.33	204.35	203.49	203.88	203.88	202.43	204.28	202.54	204.88	204.6	204.01	203.87	204.25	204.12	204.4	203.02	202.92
206.15	206.89	205.99	207.49	206.6	206.32	205.77	204.84	206.97	205.72	206.35	206.33	206.55	206.67	205.08	207.14	206.1	206.07	206.33	206.62	206.36	205.62	205.53	206.47	205.88	206.66	207.02	205.36	206.74	205.16	206.21	205.74	207.52	206.38	206.93	206.41	206.33	205.16	207.32	206.89	206.87	207.77	206.57	207.11	208.02	206.78	206.02	206.62	206.06	205.58
212.78	213	213.24	212.6	212.91	211.97	214.06	213.62	212.6	211.87	213.2	213.14	213.58	213.88	214.25	213.42	212.85	212.91	213.65	214.36	213.26	213.16	212.08	212.76	214.26	213.45	213.63	212.68	212.88	212.42	212.67	212.33	212.77	212.97	213.13	213.86	213.64	213.75	212.79	212.98	212.84	213.93	213.18	213.19	212.51	213.52	212.93	212.87	214.25	213.85
203.22	201.82	202.85	202.04	201.75	202.52	202.13	201.49	202.34	201.6	202.15	203.53	203.34	202.9	203.03	202.32	202.12	202.43	202.66	203.07	202.5	202.38	201.72	202.58	202.89	201.63	203.27	202.82	201.6	201.85	202.15	202.52	202.54	202.87	203.09	202.22	202.34	202.3	202.49	202.83	203.07	203.02	203.17	202.28	202.85	203.59	201.99	202.28	202.87	202.55
205.19	205.58	204.81	204.27	204.2	204.55	205.1	205.37	204.43	205.1	203.83	204.06	203.85	203.97	204.78	203.99	204.9	204.76	204.78	204.69	204.83	204.42	205.02	204.12	204.69	204.61	204.91	204.97	204.18	204.44	204.72	204.49	203.96	205.06	204.1	205.05	205.25	205.83	203.96	203.38	204.95	204.81	205.38	204.44	205.1	203.61	204.34	204.9	204.03	204.22
209.73	209.62	209.85	209.99	210	209.55	209.18	209.23	209.6	208.47	209.41	210.37	210.04	209.15	209.44	211.7	208.56	209.43	209.89	209.73	209.56	209.83	210.1	208.59	208.86	209.9	209.28	209.93	209.81	209.58	209.35	208.72	209.73	209.59	208.44	210.19	209.82	209.32	209.57	208.59	209.5	209.48	210.11	209.38	210.33	210.1	210.38	209.74	208.38	209.13
208.62	208.3	207.52	207.75	207.78	208.21	207.85	208.19	207.73	207.59	208.13	207.21	207.68	207.47	207.45	207.9	207.64	208.85	207.73	208	208.2	207.8	207.77	207.21	207.93	208	206.07	207.73	208.26	207.17	207.34	207.91	207.67	208.01	208.56	207.73	207.23	208.11	208.6	206.94	208.39	207.35	206.64	207.71	207.63	207.79	208.66	208.3	208.79	208.81
207.12	207.5	208.12	207.61	207.76	206.14	207.57	207.65	208.52	207.36	207.23	207.91	208.23	208.26	207.38	208.72	206.85	208.31	207.98	208.18	208.3	207.28	208.07	208.16	208.36	208.78	207.62	207.18	207.53	206.42	208.33	206.66	209.48	207.9	206.4	208.25	206.96	207	208.67	208.05	207.04	207.29	207.11	207.18	206.82	207.92	207.79	208.9	207.11	208.2
218.29	217.74	217.78	217.94	217.73	217.93	216.56	218.35	216.77	216.54	217.65	216.75	216.52	216.3	216.88	216.99	216.71	216.85	216.25	217.14	217.11	217.51	217.59	217.01	217.1	217.21	216.46	217.27	217.72	217.12	216.81	217.09	217.87	216.71	215.89	216.08	216.77	217.68	217.69	217.12	217.29	216.66	216.52	216.61	217.54	217.14	215.81	216.85	216.99	216.04
216.65	218.15	218.54	216.39	216.6	216.65	217.92	216.67	217.06	216.78	216.95	217.27	216.93	216.9	216.74	216.99	216.74	217.07	216.84	217.22	216.75	217.6	216.22	217.36	217.77	217.14	216.65	217.42	216.48	217.88	217.13	217.24	217.28	216.95	217.47	217.4	217	216.02	216.78	216.63	217.84	216.79	217.48	217.03	217.94	217.69	217.18	217.17	216.97	218.56
207.37	207.8	208.04	207.35	206.68	207.98	207.68	207.54	207.49	207.11	208.5	207.38	208.54	207.83	207.5	208.39	207.09	207.9	208.58	207.39	207.87	207.62	207.64	207.47	207.67	207.52	207.73	207.28	207.88	206.94	207.65	207.59	208.12	206.68	207.56	208.07	207.5	208.71	207.29	207.98	207.04	207.04	208.86	207.73	207.13	207.16	208.51	207.69	207.03	208.61
208.8	209.48	209.41	209.35	209.7	209.38	210.61	209.14	209.79	209.33	209.93	210.26	209.6	209.34	210.01	210.36	210.08	209.63	208.74	209.23	210.42	210.17	209.99	209.54	207.98	208.53	209.16	209.6	208.29	208.98	209.65	209.19	209.38	209	210	209.58	208.44	209.87	209.99	208.81	209.88	210.89	210.07	210.22	209.47	209.93	209.68	210.3	210.51	209.28
203.88	203.72	203.93	202.52	204.72	204.3	203.04	204.65	204.74	204.31	204.01	205.11	203.47	204.14	203.98	202.7	203.66	204.26	204.93	203.09	203.77	203.19	203.11	201.95	204.38	204.21	204.11	203.33	204.11	203.03	204.96	203.32	204.31	205.02	204.9	205.37	202.89	202.82	204.6	204.53	204.5	203.41	204.26	203.76	204.47	202.54	203.99	205.04	205.46	203.77
212.59	211.76	212.58	212.29	212.4	213.09	212.38	212.9	212.1	213.19	212.71	212.44	212.7	212.49	212.45	212.56	212.22	212.93	213.43	211.49	211.11	212.94	213.16	212.77	211.98	212.29	212.89	211.36	212.36	213.16	213.07	212.32	212.6	212.09	212.57	213	211.7	212.1	211.74	212.05	212.43	212.47	212.81	212.61	212.16	212.82	212.54	211.87	212.96	212.15
205.99	205.82	206.25	206.9	205.57	206.25	206.31	205.95	206.53	206.7	205.83	206.21	206.21	206.12	206.85	205.96	207.02	206.82	206.36	207.4	205.3	205.91	207.48	205.66	205.85	206.19	206.99	206.1	206.01	205.84	206.19	206.75	207.07	206.7	207.07	205.84	205.79	205.45	206.9	205.92	206.97	205.86	206.74	206.31	206.1	206.15	205.36	205.44	206.67	205.65
204.24	203.89	204.01	203.37	204.22	204.67	203.33	203.08	204.31	204.01	203.12	204.42	202.96	203.6	203.92	202.79	203.53	203.49	203.64	202.87	203.55	203.62	202.72	203.24	202.69	203.82	204.14	203.8	202.83	203.45	203.48	204.1	204.49	203.12	203.91	204.01	204.06	203.78	203.87	204.04	203.44	203.29	203.15	203.54	203.69	204.22	203.95	202.94	203.85	203.68
203.44	203.11	203.17	202.91	203.55	204.03	203.72	203.62	203.93	203.96	202.3	203.07	203.76	202.81	204.21	204.11	203.64	204.46	203.85	204.16	203.45	204.26	202.75	204.04	203.85	203.16	202.43	203.31	204.09	204.01	204.33	204.08	203.9	204.21	204.65	204.02	203.81	204.14	202.83	203.46	204.59	202.3	203.99	203.61	203.46	203.64	203.84	205.11	203.07	204
212.42	210.76	211.08	211.04	212.17	211.8	212.89	209.87	212.12	211.94	212.56	210.87	211.85	211.65	210.61	211.52	210.75	211	212.63	211.34	212.7	211.87	211.91	212.01	210.6	212.4	211.35	212.76	212.01	212.23	211.43	211.41	212.24	210.59	212.41	211.66	211.74	211.63	212.11	210.42	211.57	211.98	210.91	210.68	210.65	211.09	211.76	211.14	211.92	211.04
208.44	208.71	208.05	208.43	208.21	208.01	208.58	208.38	209.29	208.79	208.5	208.12	208.86	208.97	208.33	208.32	208.95	208.09	209.21	208.17	208.39	208.53	207.76	209.26	209.14	209.56	209.34	208.97	208.82	208.63	209.15	208.06	209.36	208.95	208.27	209.67	208.73	208.89	209.91	208.81	208.19	209.41	209.4	208.76	209.02	208.54	208.53	209.01	209.64	208.31
217.27	217.45	216.41	216.2	216.24	217.64	217.8	217.66	216.93	216.68	217.28	216.93	217.46	216.84	215.66	215.7	216.57	217.24	216.67	217.26	216.63	216.99	216.76	216.8	216.67	217.32	216.53	216.69	217.53	217.55	216.48	216.8	217.21	216.74	216.75	216.92	218.04	217.35	217.2	217.06	216.16	217.72	216.61	216.91	216.89	216.26	217.63	218.4	216.55	217.35
200.51	200.92	201.06	199.88	200.04	199.6	201.42	201.05	200.03	199.78	200.18	200.35	202	200.15	200.12	199.88	200.7	200.31	199.72	200.24	200.14	200.58	200.01	200.13	201.15	199.14	201.15	199.9	199.5	202.38	200.62	201.41	199.7	199.95	200.44	199.94	199.84	201.68	199.94	201.76	200.99	199.73	201.12	201.06	201.56	199.52	199.92	200.68	200.78	200
212.57	213.17	213.03	212.61	212.37	212.43	211.98	212.55	213.41	212.65	212.98	212.55	213.03	212.95	212.62	211.46	214.32	213.21	213.4	212.16	212.49	212.81	210.58	213.85	212.16	212.13	212.62	213.05	213.41	213.82	213.46	212.97	212.87	213.76	212.7	214.44	213.32	211.69	213.15	212.17	213.4	213.35	212.64	213.65	213.17	214.78	212.57	214.28	214.55	214.1
212.43	210.87	212.02	210.79	210.25	211.56	212.27	212.54	211.36	211.49	212	213.24	212.44	211.33	212.55	213.04	211.74	212.45	211.8	211.29	212.18	210.72	212.08	212.3	211.56	212.08	211.26	212.03	211.21	211.72	212.31	213.39	213.08	210.29	210.89	211.44	211.72	211.76	211.85	211.5	211.64	211.65	211.92	212.09	210.03	210.76	211.17	212.43	211.76	212.02
209.3	209.31	208.49	209.5	208.05	208.81	210.23	209.56	208.86	208.57	209.85	208.72	209.68	209.03	209.81	207.52	209.41	208.7	209.67	209.23	209.38	208.36	209.87	208.84	209.86	209.2	210.47	208.83	208.68	210.16	210.38	208.23	209.46	209.9	209.06	209.59	210	209.99	209.17	210.71	209.09	209.82	209.56	209.21	209.48	210.18	209.33	209.38	210.01	209.33
209.32	209.34	208.91	208.3	208.53	208.72	208.28	208.16	209.71	207.11	209.81	207.75	208.81	209.32	209.04	208.34	208.32	208.68	208.96	208.13	209.48	208.91	207.37	208.84	208.31	209.17	209.56	208.47	208.53	209.28	208.93	208.43	207.85	208.24	208.32	209.57	208.79	208.79	208.73	207.96	209.13	209.18	208.77	208.33	209.15	208.36	208.67	208.13	208.89	209.27
201.89	202.73	202.95	202.2	203.23	203.19	203.41	202.39	202.67	202.23	202.86	202.92	202.65	202.33	202.72	202.18	202.83	202.09	201.94	202.3	202.55	202.36	201.75	201.75	202.73	201.86	203	202.48	202.47	202.93	203.36	203.44	202.51	202.07	202.42	202.09	203.02	202.72	202.08	202.55	202.12	202.15	203.19	202.57	203.09	202.6	203.65	203.97	203.18	202.63
208.85	209.01	208.43	207.69	208.05	208.28	206.95	207.99	207.4	208.16	206.92	208	208.13	208.52	208.88	207.14	207.66	208.08	206.4	208.71	207.7	208.34	207.68	207.73	208.71	207.58	206.93	207.58	208.96	206.22	206.76	207.69	207.69	208.03	207.39	208.4	208.7	208.77	207.77	207.67	207.82	208.31	206.22	206.38	207.88	207.83	209.08	207.35	208.64	207.7
199.72	201	199.65	199.05	198.88	200.16	199.25	199.9	198.91	199.48	199.41	200.23	200.34	199.66	199.11	198.63	200.86	199.75	199.97	199.77	200.87	199.69	199.49	199.58	198.39	200.42	200.23	199.04	199.61	199.23	199.66	200.44	199.35	199.63	200.02	199.99	200.63	200.42	200.01	199.51	199.12	199.12	200.15	199.79	200.74	199.06	200.04	199.19	199.44	198.99
216.87	216.96	216.4	217.6	217.42	216.62	218.72	216.55	217.24	217.02	215.3	217.86	217.69	216.88	217.18	216.69	218.02	217.55	217.32	216.75	217.34	216.76	217.24	216.29	216.74	217.34	217.01	217.56	217.3	217.75	217.14	216.81	217.97	216.71	217.96	216.86	217.28	217.5	217.25	216.18	216.8	217.24	217.14	217.57	217.43	217.01	216.89	216.68	215.52	217.56
203.42	204.7	204.25	204.25	203.35	203.93	203.95	204.11	203.82	204.2	203.11	204.3	203.45	204.06	203.67	203.02	204.56	203.94	203.97	203.57	203.3	203.85	204.29	203.81	204.08	203.38	203.7	203.55	203.71	203.09	203.78	202.84	203.21	204.55	203.78	205.01	203.75	203.77	204.79	203.57	203.41	203.23	202.69	203.52	203.21	204.44	203.11	202.88	203.7	204.34
203.11	203.26	204.77	204.2	204.52	205.52	206.26	203.98	203.68	205.18	204.62	204.45	204.66	204.15	204.59	204.93	204	204.14	203.66	204.9	205.24	204.3	205.33	202.61	204.71	204.45	202.99	205.14	205.02	204.93	205.03	205.05	203.92	203.65	204.59	204.3	205.04	204.6	205	205.12	205.39	204.95	203.85	204.43	203.96	205.64	204.68	203.71	204.11	204.71
218.55	218.77	218.05	217.95	217.71	216.56	217.01	218.97	218.43	218.14	218.67	218.85	218.53	218.68	217.98	218.39	217.52	218.71	216.61	218.97	216.65	218.45	217.47	217.63	217.44	217.99	217.41	217.59	218.23	218.68	217.89	218.51	217.91	218.42	216.59	218.52	218.85	218.22	218.56	218.5	216.74	217.02	217.85	217.01	217.9	218.08	218.87	218.1	218.51	216.34
217.03	216.44	216.92	216.09	216.45	217.27	217.95	217.32	217.26	217.08	216.14	217.48	216.65	216.55	215.94	216.57	218.04	216.68	217.24	216.33	216.91	215.57	217.98	217.13	216.2	218.14	217.06	216.24	217.87	218.41	216.49	217.17	216.85	216.53	216.41	217.46	217.09	217.15	216.69	217.12	217.15	216.7	217.49	217.38	216.67	216.02	217.2	216.51	216.91	216.6
[truncated: 150 more columns]
