# Supplementary material for: Genetic dissection of main and epistatic effects of QTL based on augmented triple test cross design
Source: PLoS One. 2017 Dec 14;12(12):e0189054. doi: 10.1371/journal.pone.0189054 (PMC5730204; doi:10.1371/journal.pone.0189054)
Supplement: S6 Supporting Information — (ZIP) [file pone.0189054.s006.zip › z1_1100_0.8_5.csv]

218.06	218.06	217.05	218.69	216.84	218.06	218.95	217.88	217.68	218.31	218.8	217.49	218.25	217.44	217.02	217.3	216.42	216.95	218.09	218.72	217.68	217.57	218.86	218.75	216.17	219.09	217.85	219.23	217.12	217.18	218.59	217.3	217.06	217.17	217.85	217.61	219.97	217.31	218.73	217.31	216.94	217.37	218.41	217.97	219.45	217.23	218.29	219.17	218.29	217.3
192.62	194.34	193.19	192.92	193.93	194.64	193.51	193.04	193.53	194.4	194.54	196.16	195.48	193.73	196.27	193.13	193.61	193.95	193.32	195.15	194.4	195.35	194.73	194.66	193.54	193.52	194.14	194.72	194.45	194.73	194.68	192.96	194.25	195.59	192.43	193.8	191.43	192.66	195.34	193.41	192.61	195.74	194	194.65	193.65	194.77	193.86	194	192.52	194.49
201.57	202.78	202.66	204.27	202.09	201.9	201.29	200.29	201.99	200.69	202.88	203.02	201.62	203.64	203.37	201.34	201.56	201.68	201.3	202.34	202.09	202.25	203.31	202.44	201.39	201.97	202.37	201.9	202.52	204.1	202.94	201.45	201.98	203.63	202.73	201.66	201.35	202.04	202.04	203.27	201.86	201.98	203	202.95	202.3	203.37	203.1	202.5	203.4	203.31
202.28	200.07	202.32	202.21	201.28	202.74	202.21	200.77	201.69	201.5	200.89	201.24	203.17	200.63	202.36	201.17	201.57	199.93	201.71	201.65	200.57	201.9	200.51	199.47	201.34	200.92	201.65	200.81	199.57	200.47	200.75	200.03	200.87	200.44	200.81	203.21	202.23	200.81	201.91	201.51	201.28	203.63	200.51	200.21	201.82	203.88	200.73	201.04	201.89	202.13
207.75	210.28	208.9	210.03	209.02	210.15	208.8	211.08	209.96	209.83	209.55	209.28	211.15	211.6	209.16	210.16	209.33	208.26	209.01	209.85	207.61	209.63	209.31	208.62	210.31	208.08	208.76	210.51	209.3	210.72	211.87	210.44	211.09	208.73	209.49	210.5	209.7	209.86	210.15	209.68	208.65	211.14	210.14	208.51	210.15	210.56	210.14	209.46	209.01	211.4
208.94	208.39	208.58	207.84	209.16	210.11	207.69	210	209.4	208.47	210	208.82	208.01	209.5	210.25	211.27	208.87	208.95	209.6	206.79	209.98	208.68	208.89	208.66	208.4	209.51	208.73	209.1	208.08	208.8	210.68	208.64	208.01	209.66	210.31	208.33	208.73	208.91	208.69	209.6	209.59	208.1	209.63	209.13	207.65	207.23	209.2	209.15	208.78	208.76
217.73	217.78	216.72	217.58	216.17	216.22	217.96	215.55	216.1	216.97	216.68	219.01	216.19	215.98	216.61	217.6	217.66	216.65	217.55	216.51	217.28	216.39	216.94	216.08	218.78	216.87	217.32	217	217.63	216.94	217.8	217.42	217.09	216.48	216.36	217.2	218.02	216.29	219.01	217.96	216.46	217.24	215.56	218.26	216.29	219.42	216.89	217.23	218.32	217.05
208.42	208.36	208.25	207.72	208.64	208.49	208.13	206.76	206.81	207.33	207.05	208.46	207.89	206.43	207.96	207.71	206.94	208.3	209.07	207.96	208.13	207.57	208.15	208.05	206.5	209.31	207.69	208.19	206.86	208.57	207.61	207.32	208.77	207.49	208.04	208.77	207.93	208.09	206.63	208.58	207.4	207.82	207.43	207.2	207.97	209.36	208.56	206.98	207.12	208.14
203.48	203.91	206.07	203.55	205.82	203.72	206.78	206.57	204.79	204.67	205.6	203.89	204.58	205.42	205.57	205.45	203.47	206.1	202.43	204.18	204.37	206.24	203.93	205.07	203.85	204.99	205.65	204.91	206.08	204.05	203.86	203.53	206.43	204.32	204.48	204.36	205.75	204.8	205.86	204.47	204.5	205.62	204.81	204.59	205.04	204.54	203.69	203.6	204.78	203.53
206.68	207.88	207.2	208.07	208.43	208.89	207.81	207.52	207.9	207.74	207.49	208.73	207.83	206.57	208.5	206.63	208.49	207.07	207.9	207	206.97	208.55	207.83	209.39	207.23	209.37	208.3	207.02	207.51	206.11	208.76	207.98	206.58	208.03	208.39	208.83	207.84	208.64	207.56	207.6	207.67	208.2	208.08	208.25	207.51	208.02	207.4	208.8	208.06	208.84
210.86	211.91	211.49	211.8	213.26	212.21	211.13	212.35	209.59	211.91	210.95	212.55	212.39	211.65	212.06	210.98	213.05	212.76	211.09	211.24	212.96	211.35	211.78	212.74	212.46	211.98	212.34	212.03	211.28	211.25	211.2	210.89	212.79	210.46	210.57	211.95	211.94	212.11	212.12	213	212.07	213.99	210.5	210.91	211.04	212.24	211.87	212.72	211.93	212.03
209.07	207.7	208.75	205.97	207.67	208.15	208.38	208.87	208.43	208.62	206.39	208.51	208.96	206.73	208.36	206.94	207.03	206.99	208.51	209.03	207.81	206.77	206.4	206.81	206.81	207.73	208.27	206.03	206.75	206.25	207.73	207.16	207.39	208.83	207.2	208.26	206.72	208.06	208.11	207.75	208.46	208.53	207.43	205.64	209.1	208.15	207.36	206.23	208.74	208.65
206.6	206.53	206.72	205.43	205.47	206.33	206.59	207.65	207.11	206	205.53	207.26	206.5	206.29	206.67	206.49	207.12	208.35	206.07	204.85	207.65	205.98	205.7	206.99	206.3	206.28	208.06	205.89	206.87	205.93	206.86	207	205.34	206.56	205.16	206.68	206.35	207.45	207.72	207.35	205.54	207.11	206.93	206.26	208.45	206.23	205.53	204.17	206.28	206.84
202.61	203.13	203.15	201.75	202.42	202.05	201.89	203	203.17	202.76	202.25	202.42	200.42	200.42	202.44	203.28	202.89	202.77	202.14	202.66	201.86	202.73	202.01	203.57	201.94	202.4	201.86	200.57	202.64	203.86	202.3	203.27	202.62	202.32	201.65	202.56	205.62	202.41	203.46	202.24	202.28	202.47	202.59	200.49	200.24	200.78	202.21	202.92	202.19	203.87
202.02	204.72	204.78	203.14	203.91	204.02	202.67	202.64	201.04	204.14	202.77	203.26	203.06	203.1	202.71	203.16	200.9	204.74	204.32	203.64	202.52	204.46	202.39	204.04	204.26	202.4	202.29	203.95	201.72	202.33	203.24	204.09	202.75	202.68	204.01	204.29	203.36	204.27	201.29	201.82	204.42	203.21	202.71	201.79	204.17	203.27	204.49	203.85	202.2	203.54
199.73	200.49	201.08	201.72	199.91	199.97	201.72	200.24	200.33	199.4	199.73	201.07	199.63	200.56	201.72	201.52	200.54	199.22	200.16	200.85	200.05	200.09	200.38	200	199.4	199.82	200.66	199.72	201.25	200.84	201.25	200.36	200.33	202.1	201.91	202.08	199.59	198.57	199.44	200.07	202	199.32	200.7	201.1	200.23	201.25	201.79	199.74	201.64	200.93
199.68	201.01	201.81	201.09	199.84	200.4	202.44	201.81	201.87	201.17	199.59	201.8	201.35	199.76	201.74	199.96	202.36	200.5	201.93	202.26	202.23	200.89	200.73	201.52	200.48	201.02	200.44	202.51	200.14	202.89	202.39	199.19	200.81	201.68	200.23	202.33	200.68	200.85	200.19	200.5	200.22	201.97	202.08	201.38	201.3	202.62	199.02	201.09	202.81	200.6
208.47	208.49	209.63	208.75	207.97	207.79	207.94	210.2	208.43	208.92	208.56	206.84	208.77	209.94	210.03	209.62	209.21	208.02	208.72	208.41	207.87	209.26	208.94	207.92	209.52	208.97	207.9	207.84	208.99	209.25	209.57	209.55	209.14	210.11	208.98	209.21	207.91	209.96	210.21	209.7	208.52	208.36	208.51	207.04	208.73	208.74	208.8	208.42	208.84	208.81
207.48	208.67	206.78	207.64	208.43	206.69	209.56	208.4	207.55	207.39	207.65	207.3	208.94	207.43	207.94	208.97	207.51	208.83	209.29	209.88	207.56	209.52	207.93	207.54	209.51	207.24	208.72	208.56	206.91	207.21	206.41	208.95	208.7	208.92	206.69	208.62	207.87	208.18	207.73	207.52	207.14	205.53	208.36	207.98	206.3	209.28	207.32	206.59	206.37	208.77
206.67	206.56	206.44	207.91	206.27	207.43	207.73	208.8	207.6	207.56	207.84	207.52	207.66	209.01	207.63	207.42	207.36	208.09	207.54	207.58	208.92	208.13	206.59	208.29	208.05	207.51	206.93	206.89	207.49	207.11	207.79	206.82	207	207.52	207.84	207.81	209.57	207.29	207.54	206.61	207.05	207.03	209.37	208.06	207.35	207.35	206.41	208.5	207.34	208.35
204.11	203.01	202.69	202.74	204.42	203.1	204.08	204.77	203.37	202.41	202.86	205.21	202.61	205.14	202.65	203.41	204.99	203.91	204.84	204.05	204.19	202.17	204.18	204.53	202.84	203.86	202.08	202.25	202.39	204.63	203.12	201.85	203.23	205.22	203.24	204.04	202.41	202.98	203.9	203.79	202.64	203.3	204.06	202.88	204.1	204.25	201.65	204.07	202.97	204.82
205.64	205.42	204.62	204.25	205.58	204.2	203.87	204.84	204.93	203.94	204.12	205.11	203.8	205.53	204.06	204.5	205.7	203.31	205.07	204.9	205.51	204.65	204.63	205.93	206.41	204.37	205.52	205.45	203.56	204.49	205.5	205.74	205.14	205.86	204.93	205.31	205.86	203.66	205.74	204.43	204.65	203.66	204.42	205.01	203.67	204.9	205.15	205.57	203.1	206.17
207.58	206.94	209.99	209.2	207.64	208.02	207.67	207.88	206.91	208.8	207.16	207.58	208.18	208.79	209	207.85	207.33	208.26	207.37	207.45	207.34	206.86	206.64	206.94	208.07	206.54	206.68	207.3	207.81	207.24	207.37	205.69	206.68	206.98	206.73	208.11	208.22	207.05	208.21	208.49	206.9	207.97	207.05	207.81	208.37	207.25	208.35	208.53	207.91	208.23
198.25	199.84	198.63	199.85	199.73	200.2	199.05	198.46	198.85	199.77	200.22	201.44	199.88	199.44	199.11	199.92	200.17	199.95	198.9	200.44	199.41	198.03	200.29	198.87	200.01	197.18	198.93	199.84	196.85	200.34	198.85	199.1	199.89	200.42	199.25	199.47	201.03	200.06	199.33	200.04	199.04	201.26	200.16	196.53	198.39	200.26	198.81	199.23	200.83	200.19
199.5	199.64	199.28	199.22	199.97	199.38	199.7	199.18	200.21	198.8	198.4	199.74	200.07	198.42	201.38	199.77	199.38	197.94	198.58	199	200.02	199.8	199.54	200.33	199.54	200.19	198.96	199.59	199.76	199.9	200.16	199.1	198.44	198.85	198.84	199.38	199.6	198.52	199.92	198.91	198.92	199.96	198.58	200.11	198.61	199.27	198.53	199.75	198.59	198.59
207.4	207.29	207.83	208.32	205.81	207.7	208.6	206.48	207.39	206.78	209.22	206.56	208.19	208.1	208.34	208.43	206.84	208.97	206.09	207.38	208.47	208.1	207.03	206.96	208.29	208.12	208.66	207.49	208.65	206.19	206.88	206.88	207.49	209.1	208	206.34	206.41	209.76	208.26	208.17	207.42	206.73	207.32	208.06	209.26	207.34	206.38	206.62	208.76	207.41
197.84	198.77	198.44	198.74	197.99	198.14	200.03	197.9	199.44	199.74	197.57	197.64	199.39	197.76	198.72	197.21	198.98	198.07	198.8	198.41	196.4	199.2	196.99	196.91	198.48	198.03	197.64	198.95	197.28	198.92	197.83	198.83	197.82	199.35	197.16	196.84	197.45	197.5	196.69	198.14	199.85	198.48	199.16	197.69	198.75	196.84	198.27	196.95	196.07	196.93
200.41	201.46	200.16	199.85	201.16	201.38	201.6	201.44	202.63	201.82	199.98	200.58	201.13	199.5	202.48	200.85	201.88	203.01	200.26	201.84	202.53	200.69	202.49	201.25	202.28	201.57	202.87	202.25	200.73	200.07	202.28	201.08	200.24	200.69	201.58	200.4	202.61	199.95	200.99	203.1	201.84	200.11	200.81	202.27	200.16	202.02	201.08	200.55	202.01	201.54
208.95	206.7	209.42	208.3	207.95	208.77	207.91	209.73	209.36	208.6	208.35	210.04	209.05	207.46	206.23	208.58	206.63	209.2	208.47	207.52	209.45	210.19	207.89	209.14	208.75	208.96	208.57	208.19	208.93	208.77	208.43	208.94	208.59	208.58	208.6	208.3	207.69	209.31	210.04	209.13	209.2	210.33	209.07	207.99	209.36	209.47	208.16	210.02	210.29	208.91
204.3	202.3	202.48	202.25	202.83	203.13	203.23	203.46	201.09	203.46	202.95	204.22	201.46	202.87	203.19	203.04	202.12	201.07	202.98	201.72	204.28	202.42	203.54	202.3	202.12	203.55	202.9	203.41	202.77	202.85	202.7	203.01	201.89	202.69	203.3	202.56	203.21	203.55	203.12	200.62	200.73	202.11	202.97	202.83	201.35	204.15	202.08	203.13	204.78	203.66
217.48	217.94	217.14	217.43	216.56	219.16	217.7	216.95	217.91	218.96	217.71	217.1	218.62	217.31	217.55	217.22	217.97	216.97	215.83	218.27	216.72	217.85	217.83	216.96	217.43	218.83	218.9	217.02	217.18	218.9	219.02	218.05	216.49	217.09	218.94	219.35	218.24	217.47	217.52	218.16	218.41	218.6	219.06	217.56	217.53	218.12	218.13	216.63	218.2	219.49
203.01	202.46	202.66	202.6	202.87	200.97	202.34	203.03	203.68	201.69	203.71	203.1	202.35	202.97	203.79	201.63	202.65	202.11	203.03	202.45	201.73	201.36	203.12	203.2	201.18	203.15	202.35	202.43	201.65	202.62	201.78	201.86	200.9	201.81	203.28	203.41	203.32	202.6	202.36	200.51	202.71	201.88	200.98	202.49	201.74	203.25	203.98	204.21	202.4	201.74
198.65	199.86	198.65	198.87	198.6	198.44	199.7	199.15	201.29	198.99	199.23	200.11	199.71	199.54	199.08	199.93	198.49	199.05	198.26	199.97	198.46	198.93	198.73	199.99	200.81	199.34	199.37	199.26	199.65	197.93	199.14	199.76	198.34	198.21	198.14	198.84	199.01	199.85	199.76	199.36	201.16	198.61	200.25	198.47	198.83	199.05	200.6	199.12	199.05	198.92
204.46	203.86	204.22	204.46	203.54	203.29	203.96	203.93	202.16	202.99	203.9	202.08	203.06	201.29	203.75	203.27	203.07	204.38	204.04	204.03	203.45	203.22	204.56	203.6	204.03	203.86	203.7	202.45	203	204.96	205.04	203.43	203.37	204.89	203.34	203.43	205.06	205	204.94	203.5	203.77	204.53	204.21	204.58	203.62	203.21	204.97	201.86	203.63	202.3
202.72	203.48	202.27	203.75	203.31	203.16	202.57	204.35	202.28	203.17	204.42	203.11	202.44	204.62	203.16	203.02	202.19	203.5	203.57	204.52	203.58	202.36	201.74	202.67	202.41	203.71	203.24	200.79	203.9	202.03	201.17	204.17	202.93	201.84	200.89	201.78	203.45	203.04	202.13	203.36	204.78	202.99	202.93	201.99	202.35	202.91	202.47	203.46	203.22	202.79
208.71	209.07	210.85	208.37	208.34	209.3	209.25	209.03	208.94	208.63	207.81	207.11	208.73	208.68	209.93	209.18	207.76	207.54	208.59	210.24	208.27	210.88	209.16	209.9	209.2	208.09	207.78	207.83	208.56	209.19	210.7	208.59	208.08	209.27	206.76	210.55	209.18	207.52	208.69	209.35	208.37	209.79	207.66	208.39	209.79	208.63	208.41	209.76	209.07	209.3
213.13	213.42	213.38	213.48	213.23	212.37	211.65	213.18	213.14	214.43	213.65	213.64	212.9	212.66	213.25	213.05	212.7	213.98	213.23	212.35	211.39	213.96	211.77	211.41	212.85	211.56	212.8	211.74	213.33	214.32	213.5	213.55	213.33	211.43	214.47	212.91	212.78	212.15	213.11	213.16	213.15	212.67	214.57	214.13	212.59	214.19	213.85	213.61	212.76	211.73
211	211.46	210.8	210.85	210.2	214.01	212.28	212.86	211.99	211.45	210.11	210.76	211.78	210.53	212.14	212.37	210.96	213.04	211.99	210.12	212.41	212.12	212.12	214.48	212.9	210.84	211.58	210.57	212.51	212.84	209.98	211.88	211.26	212.51	213.53	213.29	212.6	211.19	212.05	213.24	212.02	210.65	212.58	211.7	211.98	212.25	212.38	210.91	210.41	213.35
207.53	208.11	208.67	207.26	208.19	206.72	208.73	207.32	206.68	208.38	209.57	207.28	208.49	206.93	207.81	208.19	207.2	208.89	208.37	207.57	208.09	208.62	208.48	207.74	207.81	206.65	206.7	206.84	208.21	208.99	207.34	208.31	208.63	206.55	206.95	210.03	209.91	206.8	207.5	207.49	206.9	209.56	208.07	208.38	207.83	207.27	206.78	206.95	207.31	208.43
199.89	197.4	197.7	197.25	197.92	198.61	197.28	197.14	196.64	198.23	197.98	198.72	197.74	197.02	196.96	197.9	199.12	197.25	198.73	198.99	197.8	198.07	197.54	196.89	198.85	197.98	198.51	197.44	196.86	196.14	199.06	198.11	198.44	198.04	197.22	198.44	196.48	196.14	196.98	195.16	199.75	198.53	198.17	198.33	195.92	198.1	197.76	197.68	198.46	198.47
217.91	219.81	218.81	217.02	216.64	216.87	218.86	217.38	217.24	217.48	217.19	217.57	218.9	216.22	216.83	217.92	216.97	217.45	217.25	217.92	217.39	217.2	218.7	217.6	216.53	217.73	216.66	219.73	217.16	216.85	218.38	217.16	217.71	217.96	218.6	216.55	216.96	216.86	218.83	217.82	217.36	216.37	217.92	217.46	217.37	216.65	217.23	218.46	218.08	218.65
194.66	194.06	194.78	195.36	195.55	193.92	192.91	192.87	195.39	193.95	195.86	194.82	195.51	194.23	193.49	192.28	193.35	193.29	194.01	194.67	192.83	192.66	195.26	193.98	193.24	193.53	194.41	193.47	194.41	192.88	194.29	195.15	194.87	194.98	193.84	195.12	195.86	194.76	193.63	193.23	194.43	193.97	194.54	195.52	193.03	194.23	193.91	193.64	194.59	194.74
204.68	205.55	203.96	204.49	203.81	205.49	202.96	204.01	203.18	205.13	203.34	205.16	204.88	203.97	204.6	204.88	204.3	205.39	204.59	205.18	202	205.83	203.72	204.78	205.77	203.88	203.35	205.57	205.59	205.85	203.44	205.94	205.6	204.21	205.67	205.38	203.94	204.7	205.83	204.99	205.89	205.62	204.76	203.04	205.21	206.33	203.64	203.31	203.46	204.2
198.02	198.42	198.35	199.06	198.24	198.9	199.07	199.37	199.89	198.19	198.89	199.66	198.89	197.96	198.59	197.11	197.6	197.57	198.35	198.96	198.56	197.45	197.31	198.48	198.31	198.56	200.28	197.16	197.15	198.64	200.04	197.5	197.54	199.35	199.64	197.97	199.8	199.23	198.78	197.92	198.42	199.03	196.96	199.19	197.12	197.73	196.84	197.57	197.1	198.41
205.99	205.91	205.09	205.14	205.7	204.74	204.91	206.27	206.32	205.54	204.43	206.35	204.69	203.85	205.18	205.85	206.77	204.18	205.06	207.1	204.43	204.98	204.82	206.03	205.37	207.19	206.41	205.86	205.56	205.98	206.39	206.67	205.9	206.54	204.55	205.43	203.57	206.52	205.18	206.66	204.26	205.36	205.67	205.08	206.06	206.15	206.07	204.94	206.46	204.63
206.8	208.81	208.34	207.05	209.17	209.21	208.61	209.5	208.76	207.93	208.13	209.34	207.87	209.34	208.74	207.99	207.37	209.43	208.11	208.71	209.22	208.6	208.78	209.51	208.71	208.65	209.78	208.82	210.28	210.59	208.71	208.53	208.92	210.04	208.69	209.1	208.14	208.64	208.34	208.78	207.86	207.86	209.31	208.56	210.02	208.16	210.74	208.49	208.73	208.6
195.17	193.81	194.07	194.62	194.38	193.7	193.58	194.42	195.23	195.57	194.76	194.79	194.17	196.08	193.32	193.37	195.02	194.43	194.84	195.79	193.48	193.68	195.54	193.9	194.84	193.49	195.4	194	193.82	194.64	193.92	193.23	193.93	195.03	194.04	195.28	192.72	195.61	194.56	195.09	195.85	193.47	194.58	194.78	194.22	193.75	193.67	194.54	193.42	194.27
214.45	216.68	218.33	217.58	217.1	217.28	217.16	217.03	217.27	215.81	215.9	216.65	216.82	216.95	218.72	217.96	216.16	216.61	216.06	218.2	217.21	217.04	216.93	216.45	215.88	216.3	215.8	216.23	216.35	216.81	218.09	216.92	217.7	216.74	215.79	217.17	217.2	217.8	217.46	217.01	218.03	217.64	216.78	216.87	216.22	216.7	216.04	216.76	218.25	216.63
205.11	204.39	204.05	203.2	204.78	204.25	205.36	203.78	203.08	205.53	204.88	204.36	205.26	204.77	206.06	205.8	205.69	205.88	203.9	205.22	207.3	205.71	205.18	204.49	204.19	203.67	203.29	203.98	204.06	204.81	206.18	203.79	205.95	206.45	203.83	204.71	204.61	204.48	205.8	203.87	204.09	205.94	204.28	203.8	206.02	206.15	205.37	204.39	204.16	205.22
206.07	203.92	205.57	205.38	205.96	203.38	204.86	203.86	204.3	204.42	203.85	204.02	203.64	206.55	204.53	204.53	203.38	204.16	204.59	203.62	204.68	204.55	205.25	205.65	205.41	204.84	205.58	205.51	203.95	204.42	204.97	202.64	204.64	205.43	204.58	205.42	204.05	203.47	206.15	203.64	203.91	206.01	203.14	204.63	205.08	203.32	205.29	205.85	205.61	206.42
207.6	207.67	208.17	207.44	208.32	207.02	207.41	207.78	207.64	209.16	207.49	208.62	209.33	208.88	206.29	206.46	207.26	208.76	206.28	208.58	209.43	206.52	207.44	207.29	207.01	208.85	208.1	206.41	207.14	207.95	207.1	207.41	207.76	206.14	207.67	208.98	206.68	208.07	208.69	207.79	206.57	208.58	206.74	208.94	208.11	208.91	208.65	208.98	207.11	207.66
204.41	204.11	203.16	204.81	203.32	204.73	202.7	203.74	204.04	204.44	204.19	204.41	204.79	205.66	203.18	204.43	202.73	204.39	203.32	203.95	203.94	203.43	202.46	204.34	204.14	202.99	203.44	204.7	203.68	203.43	203.18	203.68	203.94	203.98	204.31	203.13	202.74	204.27	204.11	203.09	204.03	204.68	204.44	202.37	202.78	204.11	203.78	204.68	202.37	204.67
203.87	204.06	203.92	203.08	203.08	203.51	202.11	204.2	202.27	203.2	202.4	203.64	203.39	203.07	203.75	201.89	203.52	203.77	204.38	203.09	202.96	203.77	204.98	203.81	202.51	206	202.74	204.02	204.03	202.74	203.68	203.81	204.46	204.75	202.34	203.19	203.74	203.5	204.7	202.79	203.46	202.86	204.21	203.05	202.98	203.05	204.22	204.79	203.82	202.63
214.42	213.2	215	213.17	214.4	214.35	215.25	213.27	212.37	214.59	213.49	216.29	214.01	214.43	214.83	216.09	213.09	213.62	213.87	212.34	210.73	214.82	213.82	211.71	213.98	213.41	213.58	213.33	211.26	213.68	214.49	213.71	215.21	214.13	214.87	213.37	214.64	212.86	213.11	214.48	214.68	214.03	213.8	212.52	212.87	213.76	212.94	213.95	214.28	213.59
199.49	198.51	200.22	198.57	198.79	199.34	200.23	199.57	200.17	199.19	198.28	198.89	199.61	198.93	200.34	198.98	198.44	198.45	199.89	199.36	198.44	200.02	200.67	198.37	201.77	200.85	199.14	199.16	199.24	198.61	200.07	200.64	200.78	198.61	199.13	198.75	198.87	200.13	198.75	199.35	198.66	199.89	199.08	201.1	199.56	199.76	200.45	199.31	200.08	198.99
209.84	208.13	209.32	209.81	210.28	208.41	210.6	208.88	210.03	208.12	208.09	209.67	207.52	209.55	209.96	209.18	209.44	207.76	208.52	207.51	208.39	208.91	209.34	206.75	207.91	208.65	207.49	209.34	209.09	206.75	208.59	207.98	208.39	209.99	208.38	209.36	208.47	208.2	209.55	209.88	209.75	209.05	206.89	209.17	208.04	210.84	209.07	209.34	208.8	209.55
207.04	208.66	208.08	208.86	207.7	206.52	207.55	208.59	207.95	208.05	208.68	208.47	206.89	206.79	204.68	207.32	209.13	206.37	207.57	206.94	206.88	206.28	206.73	208.41	208.6	206.72	208.68	208.01	207.25	207.59	205.9	208.79	207.77	207.33	208.24	207.72	207.8	206.78	206.64	207.23	208.02	206.57	207.51	208.23	207.98	207.46	207.71	206.65	209.15	207.94
213.4	211.74	212.18	212.02	215	212.76	212.42	213.15	212.36	212.63	212.69	212.02	213.92	212.84	211.33	211.65	214.12	213.56	213.34	213.82	212.42	212.56	212.16	213.81	212.66	212.53	213.06	214.51	215.23	211.86	213.18	213.12	213.64	212.37	214.74	214.37	212.88	212.15	214.62	213.39	213.14	212.79	212.43	212.87	213.76	212.44	213.1	213.52	212.29	212.94
204.1	202.67	201.34	202.01	202.18	202.1	202.29	203.18	202	202.67	202.6	202.11	201.88	202.01	201.33	201.65	201.47	203.11	202.65	202.47	203.31	202.82	203.77	203.33	201.64	202.06	202.76	202.19	201.79	202.63	204.27	201.9	201.16	202.33	203.77	203.16	203.47	202.74	203.01	203.36	202.95	203.39	201.8	202.19	201.35	203.81	201.21	204	202.84	202.88
205.16	204.56	207.07	206.42	206.12	206.06	205.48	204.78	206.85	204.71	206.1	204.9	206.14	205.88	204.59	205.12	204.3	206.25	204.97	205.74	205.5	204.96	205.62	206.73	205.19	205.94	205.04	206.76	204.06	206.17	205.79	206.43	205.41	204.93	205.14	205.72	203.73	204.74	206.07	204.28	205.84	205.98	205.93	205.26	207.62	206.03	205.93	206.69	206.4	205.44
203.19	204.24	204.95	205.04	203.53	202.7	202.03	202.45	202.83	202.37	203.63	203.45	203.27	203.45	203.74	202.57	202.68	204.33	202.86	203.99	202.72	202.92	203.37	202.94	203.22	203.13	202.96	203.09	201.87	204.24	202.2	202.55	201.89	203.79	203.01	204.29	202.14	201.65	203.53	204.74	204.74	202.85	204.38	203.5	203.91	204.05	203.72	203.65	203.58	202.59
202.61	202.63	204.05	203.18	201.99	202.92	203.77	203.18	203.2	203.27	203.26	202.69	202.51	202.96	203.07	202.74	202.85	201.82	202.76	201.51	202.37	202.11	202.9	204.12	201.86	201.97	203.59	201.2	203.5	200.96	203.58	201.82	204.07	202.78	201.11	201.35	202.69	202.31	203.57	202.89	203.37	202.3	204.21	203.85	201.35	202.89	202.53	201.92	203.56	203.13
204.43	203.21	203.8	203.87	204	204.09	204.12	204.21	202.77	204.63	202.52	203.39	203.3	204.02	203.09	203.55	202.22	204.21	203.75	202.64	203.56	203.3	203.14	202.83	205.91	203.94	203.9	203.87	202.32	203.65	204.45	204.41	202.82	202.64	203.9	202.35	203.7	203.9	204.77	202.86	202.45	204.12	202.49	202.97	203.86	204.7	201.49	203.28	204.54	204.64
199.79	200.46	200.38	201.69	200.61	201.18	201.52	199.48	200.18	200.42	201.57	200.3	201.47	200.64	200.61	199.72	199.35	199.65	199.07	201.55	201.63	200.27	200.92	200.18	198.87	201.41	200.87	199.53	199.85	201.1	200.82	200.55	199.87	200.72	200.84	201.86	200.54	200.5	199.19	200.98	199.81	201.31	200.02	201.1	201.38	200.27	200.14	201.58	200.77	199.99
208.62	208.37	208.46	207.95	209.51	210.2	207.65	210.33	208.97	208.23	208.41	209.27	207.63	208.17	208.39	208.86	207.83	208.31	208.45	209.53	208.61	208.74	209.13	208.19	209.51	208.39	207.33	208.39	210.3	208.6	208.57	207.28	209.25	208.46	208.12	207.87	207.74	209.76	207.48	210.49	208.72	207.21	209.75	208.94	209.94	208.77	208.34	207.14	209.68	207.57
195.41	194.56	195.47	195.05	194.8	194.06	193	194.76	195.04	194.87	195.57	194.05	194.35	194.57	195.36	195.13	195.02	196.13	196.09	194.36	194.02	194.5	196.77	194.63	195.24	195.89	194.64	194.84	196.07	195.17	194.88	194.67	194.8	195.73	194.27	196.24	196.37	194.19	195.53	194.95	195.87	195.42	194.48	196.17	193.83	194.13	195.21	196.79	194.59	195.38
202.62	202.76	202.2	202.75	201.58	202.41	202.91	202.06	202.62	202.77	202.12	201.12	202.43	202.63	203.26	203.83	201.29	202.7	202.43	202.4	201.28	201.94	203.22	203.45	202.91	202.14	202.53	201.5	201.77	203.4	202.56	204.62	203.09	202.07	201.37	201.57	201.68	202.18	203.64	202.01	201.18	204.1	201.13	201.17	202.41	202.85	202.14	202.98	201.48	202.29
205.6	204.06	206.74	204.93	205.14	206.74	205.45	205.3	203.98	205.46	206.06	205.48	205.34	204.88	204.76	206.18	205.74	206.76	205.35	206.63	205.22	205.25	204.46	206.43	206.44	205.75	206.33	204.73	205.92	205.16	207.55	205.36	206.63	205.36	204.98	205.46	206.14	205.88	206.71	205.6	205.76	204.99	205.36	204.8	207.12	205.27	206.39	204.26	206.12	207.49
207.53	206.82	207.71	208.18	207.79	206.95	207.14	208.51	208.81	207.84	208.38	206.4	207.25	208.86	208.44	210.04	206.41	208.15	206.35	206.5	207.59	207.05	208.32	207	207.7	207.63	208.65	206.05	206.14	208.65	208.36	208.83	207.18	207.86	208.14	208.14	207.4	206.16	209.09	208.18	207.71	208.74	209.26	208.23	209.42	206.83	207.46	208.48	207.77	206.11
198.87	198.42	198.95	200.38	199.25	199.83	198.09	198.78	199.18	199.08	197.41	199.58	201.31	199.74	198.78	198.51	199.26	201.07	199.23	200.33	200.22	200.9	199.59	198.16	200.4	199.72	199.28	200.44	200.68	200.84	199.81	200.2	199.91	198.35	199.01	200.42	200.97	201.06	199.49	201.62	199.03	197.97	199.87	200.23	201.02	200.32	199.55	198.82	199.54	201.27
208.83	207.73	209.48	208.34	208.86	208.25	206.34	207.09	208.56	207.91	206.62	208.19	206.85	207.11	208.43	208.64	207.01	208.16	208.59	207.65	206.42	206.59	207.91	207.86	207.89	208.5	206.52	209.52	209.58	209	207.68	207.57	206.89	207.41	208.41	208.19	207.32	206.84	209.77	207.83	208.55	208.73	207.14	207.93	208.74	206.09	208.48	209.21	209.2	207.39
205.97	204.07	204.92	205.84	204.74	204.28	202.33	204.48	205.82	205.3	204.15	204.03	204.69	204.3	205.38	203.59	203.31	205.57	205.22	204.71	204.02	205.35	205.77	203.37	204.87	206.07	203.99	205.22	204.44	205.18	205.67	204.91	205.88	203.67	205.04	207.17	202.23	206.37	205.6	204.2	203.77	205.42	206.12	204.14	204.08	205.33	204.67	204.73	205.23	203.19
208.23	208.08	207.76	208.97	208.35	206.91	206.88	206.22	206.8	206.19	208.1	208.3	207.85	207.43	208.55	208.8	207.18	207.85	206.38	206.02	207.8	208.42	208.34	209.51	206.82	207.59	207.67	209.06	206.8	205.97	207.58	206.58	207.09	207.67	208.01	206.15	206.97	209.26	207.47	206.24	206.98	207.9	207.9	207.87	208.5	206.46	206.67	206.57	206.55	207.47
208.64	208.66	209.29	209.11	209.76	209.46	209.37	210.79	209.36	209.36	210.22	209.49	209.71	207.33	209.03	208.95	208.47	209.93	209.93	208.81	209.78	209.25	209.77	210.13	207.76	208.75	208.86	209.93	209.66	209.28	209.24	209.52	210.22	210.53	211.65	208.77	210.04	209.41	210.53	210.51	209.36	208.61	209.17	210.82	207.26	209.25	210.31	210.65	208.62	209.09
197.85	199.35	199.44	198.79	199.39	199.23	200.89	198.19	200.21	200.42	200.08	198.83	199.12	200.33	197.46	199.6	198.08	199.47	200.15	200.51	201.19	200.87	199.32	199.25	201.71	199.68	199.66	199.48	199.84	199.37	199.27	199.71	199.58	198.96	199.93	199.97	199.49	199.97	197.45	201.04	199.31	199.48	199.65	199.16	199.14	200.33	197.24	199.96	200.57	198.75
216.01	217	218.49	216.67	216.21	216.38	216.04	217.28	215.8	217.28	217.24	216.62	217.36	215.88	217.03	217.26	217.37	217.47	216.54	217.17	215.75	217.44	218.45	216.29	217.24	218.24	216.82	217.37	218.8	216.41	217.38	217.54	216.79	215.72	217.35	215.95	216.88	217.47	217.23	217.68	217.96	216.95	218.05	217.47	216.81	217.38	215.51	216.84	216.74	216.75
203.18	202.14	205.24	203.38	203.76	204.3	204.63	204.74	203.49	204.16	203.54	204.57	204.55	203.25	203.92	204.18	204.05	205.35	204.63	203.68	204.46	203.16	203.64	202.5	204.02	202.78	204.96	202.59	203.55	203.18	203.63	204.14	204.05	204.6	204.62	204.1	204.05	204.11	202.86	202.35	204.71	204.25	204.59	203.62	203.15	204.82	202.95	204.97	204.93	204.92
219.09	218.2	217.06	218.13	218.23	216.83	217.66	217.89	217.49	218	217.33	218.87	218.02	219.24	218.45	218.07	217.8	219.02	217.08	218.25	216.64	217.41	218.55	218.21	216.75	217.45	217.35	219.09	218.46	218.45	218.28	217.99	216.27	216.17	218.84	219.08	216.71	217.27	217.26	217.85	218.86	217.53	216.34	218.06	217.31	219.37	219.21	217.21	219.03	218.48
216.77	216.66	217.99	217.23	218.24	217.94	218.16	218.05	217.97	218.14	215.97	218.08	218.37	216.84	217.31	217.31	220.44	217.93	218.11	216.93	217.48	217.27	216.3	217.76	215.94	217.2	219.34	217.86	217.55	217.4	218.79	218.5	217.16	218.63	216.99	218.01	218.51	215.84	217.8	218.62	218	218.56	218.73	215.39	217.73	217.62	218.51	218.58	216.37	218.21
208.46	209.57	209.03	208.71	210.01	208.89	208.35	208.56	209.06	210.31	208.5	207.61	209.48	209.82	208.38	207.43	209.06	208.93	209.42	209.04	209.67	209.85	207.57	208.64	210.07	207.48	210.69	207.98	209.24	207.77	210.78	209.21	207.03	208.3	209.8	207.25	209.05	206.84	209.33	209.43	208.38	207.93	208.87	208.88	208.41	209.94	209.03	209.89	207.44	209.47
209.69	208.68	210.07	209.23	208.05	208	209.98	210.65	208.18	210.35	209.44	209.62	210.08	208.33	209.97	207.73	210.04	209.94	210.36	209.28	209.8	208.74	209.16	209.22	210.68	209.73	208.58	208.94	209.48	210.82	210.75	207.45	209.41	209.15	209.66	208.27	208.2	208.97	210.2	210.91	209.21	207.2	208.52	209.21	209.18	209.31	210.45	208.77	210.12	209.97
212.25	214.67	211.35	213.45	211.4	213.09	213.38	212.43	213.8	212	211.18	212.32	213.98	211.76	213.24	214.63	212.67	213.56	213.47	212.91	213.17	213.88	213.02	213.08	212.77	212.96	214.6	213.75	211.84	212.99	212.69	214.19	211.35	212.99	212.89	211.31	211.86	214.46	213.46	213.98	212.83	212.69	212.41	212.79	213.03	213.35	213.36	212.55	211.24	212.54
204.13	203.6	204.83	205.19	205.76	205.45	204.79	204.4	204.14	204.55	204.19	204.55	206.73	205.08	203.87	205.29	204.12	204.53	205.06	204.22	204.18	204.71	204.41	205.4	204.46	204.76	202.58	204.68	204.42	204.95	203.63	203.39	204.02	204.14	204.25	203.96	202.74	205.06	203.77	205.89	205.69	205.07	205.32	204.83	205.97	206.24	204.17	205.19	205.21	205.96
212.56	210.48	211.28	211.61	210.75	213.2	212.15	212.08	212.41	211.52	210.87	211.42	213.21	211.19	210.56	212.23	210.19	210.51	210.28	211.81	213.47	211.84	211.8	211.54	212.76	212.47	211.14	211.74	210.51	212.65	212.22	213.54	212.05	212.32	211.34	210.85	210.96	211.46	211.86	211.43	210.4	212.21	210.98	210.98	213.74	212.18	211.42	210.8	212.2	213.45
206.06	207.23	207.89	208.11	207.72	206.49	206.69	208.23	207	207.59	207.36	208.38	207.13	207.49	207.96	206.88	206.95	206.92	208.14	209.17	207.08	208.49	209	208.35	207.41	206.63	207.16	207.25	208.52	207.2	208.68	208.05	207.18	208.71	207.9	207.05	208.3	206.86	206.26	207.18	205.34	208.79	208.48	207.18	208.55	207.02	207.33	207.71	207.23	206.42
203.95	204.17	205.09	205.32	202.74	203.73	203.72	202.31	202.81	202.11	204.31	202.89	202.78	203.3	202.82	202.79	203.12	203.42	201.97	201.4	204.01	203.38	203.31	203.29	202.53	203.49	203.57	204.1	203.52	203.16	202.88	202.58	202.96	203.73	202.42	204.14	204.78	203.17	201.61	203.44	202.78	202.31	201.63	202.07	202.44	204.65	204.69	202.02	203.21	202.04
200.11	200.22	198.22	199.2	199.81	199.58	199.19	198.73	198.19	200.34	199.68	200.64	200.67	198.8	199.23	198.58	197.95	199.83	200.74	198.96	197.81	199.71	199.53	199.79	199.21	200.12	199.17	199.59	200.53	199.33	198.88	199.92	199.2	200.58	200.39	198.64	199.09	199.01	199.04	198.98	200.21	199.31	198.78	198.99	200.05	198.52	198.62	199.08	196.67	199.13
207.41	207.82	207.09	206.34	208.04	206.1	206.72	206.11	207.33	207.46	208.61	208.08	207.3	208.11	207.17	208.84	208.13	207.92	207.97	205.83	207.77	207.21	206.85	208.24	207.38	205.76	207.85	206.65	208.68	206.56	207.38	207.52	209.78	206.76	206.22	205.71	208.01	207.31	205.17	209.33	209.78	206.78	207.61	207.92	206.9	207.09	209.26	207.97	208.2	208.09
207.9	207.02	206.92	207.47	208.11	208.37	206.98	207.26	207.8	207.82	208.2	206.67	206.53	207.3	207.52	208.09	208.63	210.75	208.98	207.07	208.63	208.67	208.52	208.25	209.73	207.43	208.12	208.92	208.05	209.05	208.16	209.12	207.82	208.85	207.68	208.81	207.67	208.22	207.42	206.34	206.13	206.97	209.31	209.62	207.81	207.66	207.81	208.53	206.9	206.11
211.75	212.39	212.16	212.33	213.27	212.22	211.31	211.29	213.16	213.3	212.97	214.24	213.28	213.19	211.17	213.97	212.16	212.27	211.56	212.12	211.74	213.39	212.04	210.26	210.64	212.07	209.75	211.64	212.86	213.99	211.55	212.8	214.2	212.99	211.23	213.19	212.75	212.39	210.64	212.45	212.5	212.23	211.96	211.12	212.07	212.12	211.42	213.29	212.82	213.25
203.83	206.76	204.84	206.4	206.87	204.74	205.9	204.91	204.58	204.53	203.93	205.94	205.24	206.09	207.11	206.55	205.61	206.3	205.05	204.71	205.43	205.33	205.82	204.47	204.25	206.58	206.18	206.24	204.89	204.82	205.29	206.96	205.97	204.65	205.8	205.49	206.02	204.88	206.32	203.93	205.77	205.09	205.99	205.44	206.56	205.93	204.77	207.07	206.06	204.84
212.17	211.99	211.14	211.28	213.25	210.19	211.07	211.79	211.64	211.12	212.66	213.48	211.44	211.46	213.68	211.18	212.33	211.28	211.06	211.16	212.42	213.83	212.02	210.4	212.47	212.62	209.26	212.55	213.07	212.39	212.21	212.37	212.9	211.5	211.24	213.87	211.69	212.37	211.87	211.36	213.56	211.83	210.58	212.1	212.46	213.03	211.2	212.47	210.75	211.94
211.51	211.47	210.76	211	211.12	211.08	211.07	211.16	210.6	209.81	210.52	211.95	212.62	212.02	212.8	210.08	212.98	211.52	212.89	210.84	212.91	210.98	210.83	212.36	211.73	211.88	210.27	210.4	211.54	211.2	212.62	211.61	210.21	209.54	212.57	211.28	211.2	211.3	210.42	212.3	210.76	212.72	210.03	211.58	212.35	211.92	212.1	211.42	210.95	211.69
217.52	216.17	217.12	217.97	218.13	217.77	218.59	216.22	219.09	217.54	219.53	217.35	218.34	217.53	218.88	218.13	218.45	217.06	218.12	218.03	217.31	217.11	218.77	218.81	219.08	217.28	217.16	218.61	217.77	218.57	219.06	218.75	217.36	218.18	217.47	215.75	217.83	218.42	218.13	217.74	217.69	217.06	219.3	218.41	218.88	217.7	218.78	217.9	218.29	217.64
208.02	206.9	207.7	206.68	207.56	207.45	208.1	207.7	207.98	209.04	208.68	207.65	208.55	207.92	206.14	208.35	207.28	206.94	207.45	208.74	208.82	208.26	208.05	207.81	206.57	207.94	206.82	208.42	207.19	206.17	206.66	207.25	207.58	208.71	208.03	207.09	207.12	207.77	207.28	208.32	206.83	208.54	208.09	208.32	207.98	208.32	209.72	207.14	207.55	207.34
195.95	196.59	194.85	196.2	194.27	195.57	197.14	195.64	194.32	194.83	197.27	194.01	194.69	195.7	194.74	196.37	195.35	194.74	195.36	195.63	194.82	193.08	195.11	195.65	194.28	195.3	194.68	193.58	194.87	194.8	194.55	197.1	194.41	194.65	195.69	194.99	195.5	193.75	193.17	196.28	195.37	194.03	195.42	192.87	196.54	196.25	194.53	195.03	194.99	193.6
204.14	204.43	204.28	204.63	204.46	205.55	205.33	205.46	205.67	202.82	203.77	204.44	205.35	204.37	204.61	204.3	204.04	203.77	204.85	205.48	204.14	204.39	204.54	203.65	204.51	204.62	203.84	203.99	204.79	205.03	205.42	205.26	203.98	204.34	203.61	203.95	205.92	204.28	203.97	205.71	203.65	205.25	204.14	205.65	202.94	204.03	205.32	205.75	204.75	204.04
209	207.69	208.3	207.56	207.15	207.38	206.8	209.32	207.18	207.73	207.81	206.15	209.12	207.63	206.8	206.48	206.01	207.03	208.31	208.1	206.83	205.97	208.95	207.23	207.93	207.18	208.4	208.17	208.81	209.16	207.12	208.74	210.75	207.03	207.69	207.23	206.16	207.34	209.82	207.06	206.5	206.94	205.52	206.7	206.62	207.51	207.84	207.6	208.44	207.83
207.33	208.44	208.25	208.21	207.67	209.32	209.37	209.63	209.11	207.06	207.96	208.25	208.26	209.19	208.98	208.92	206.52	208	207.23	207.74	207.19	208.99	209.2	208.53	207.11	209.29	209.1	208.48	209.55	209.79	208.01	208.1	208.17	208.13	208.4	209.34	208.16	208.85	208.78	209.34	207.54	209.14	207.93	208.51	208.84	209.57	210.21	208.22	208.52	209.64
195.27	196.59	195.78	194.27	195.38	195.26	194.69	195.71	195.1	195.12	194.71	194.23	194.53	194.58	194.94	196.92	195.38	194.4	194.8	193.71	195.21	196	195.79	195.64	194.91	194.69	195.23	194.25	197.09	196.38	195.73	193.43	193.91	195.17	194.74	194.3	195.02	193.18	194.4	194.39	193.55	194.09	195.08	195.58	193.52	194.87	195.92	193.93	193.88	195.62
209.72	209.27	210.06	210.89	209.76	210.25	210.17	208.97	209.2	209.3	210.22	209.45	209.73	207.73	208.25	209	208.99	211.53	209.1	210.21	209.58	211.11	211.05	208.53	210.6	209.36	209.68	210.33	209.13	208.27	208.88	211.07	208.67	209.75	207.97	207.75	209	209.24	209.16	209.4	209.28	209.23	210.05	208.74	210.28	209.94	209	209.46	211.1	209.72
218.75	216.43	218.02	217.36	216.81	217.78	215.73	217.61	217.28	217.06	216.18	215.86	216.06	217.66	215.89	216.59	216.25	217.53	216.69	218.64	216.18	216.67	216.42	214.58	217.71	217.71	217.6	217.21	216.36	218.54	219.05	217.2	217.34	216.71	218.19	216.43	215.76	215.98	215.74	217.59	216.8	217.64	218.29	216.15	217.25	217.45	216.08	216.82	217.43	217.32
217.91	218.45	216.89	218.86	215.73	216.92	217.1	216.85	216.68	216.95	217.45	216.48	217.66	217.43	216.47	217.29	216.87	217.12	218	217.1	216.62	216.05	216.02	217.04	215.62	214.57	217.02	217.77	217.82	216.73	217.99	216.99	216.73	216.35	216.47	217.4	216.83	217.4	216.81	218.12	216.47	217.08	219	218.63	217.35	217.01	217	215.87	217.22	217.42
210.93	213.36	213.7	211.62	213.26	211.56	213.58	212.92	213.03	213.21	213.01	211.73	212.46	213.78	212.18	214.25	212.92	213.1	214.61	212.58	213.13	212.09	212.09	214.15	212.86	212.73	213.54	213.6	212.67	212.7	212.57	212.56	213.81	212.57	212.9	213.13	212.59	213.06	212.57	211.63	213.65	212.45	213.28	212.27	215.83	212.09	212.63	214.32	213.48	212.26
207.83	208.76	208.04	208.18	209.12	208.6	209.67	207.55	208.77	207.17	208.66	207.24	207.78	209.43	207.39	207.36	207.73	207	207.68	207.97	208.47	206.67	208.19	206.67	208.37	208.55	207.35	208.44	208.78	207.94	209.23	206.16	208.25	208.46	208.85	208.55	207.45	207.7	208.46	208.14	208.17	207.99	207.74	207.11	208.91	207.35	207.1	207.09	207.9	207.56
213.2	213.59	212.43	212.56	212.25	212.79	213.49	213.22	211.7	213.2	211.83	212.15	213.29	213.09	212.46	211.85	211.86	211.79	213.33	211.59	211.27	212.91	210.07	211.97	213.66	210.41	213.55	212.4	211.84	213.37	212.37	212.23	212.2	212.78	213.12	214.02	214.94	212.79	212.84	212.91	212.46	211.07	211.61	213.6	213.25	212.41	212.68	211.73	212.18	212.38
208.71	206.58	208.64	207.24	208.92	209.05	207.39	208.71	208.76	209.21	206.61	208.14	207.9	209.26	209.68	207.78	207.71	208.16	208.38	208.61	206.7	207.7	208.49	207.04	208.67	208.33	210.16	208.94	209.28	209.98	206.78	207.21	208.66	209.72	208.99	209.55	209.31	207.28	206.82	207.62	207.5	207.57	207.85	206.59	208.04	208.17	206.78	208.09	207.57	207.59
207.24	205.66	204.93	203.64	203.93	205.23	205.3	205.75	205.82	203.98	205.14	204.9	207.17	204.36	203.87	205.32	204.95	205.09	205.95	203.62	204.85	204.53	204.93	205.63	205.44	203.38	204.66	203.88	204.75	206.32	205.34	204.6	205.42	206.67	203.46	205.39	205.51	205.4	204.01	205.89	206.41	206.19	205.89	206.23	204.75	204.88	204.13	204.94	204.01	206.18
203.95	203.08	203.25	202.86	203.76	201.87	203.39	203	204.25	202.59	203.64	205.25	204.35	204.11	204.07	203.8	204.19	203.83	202.66	203.74	203.55	202.76	202.6	203.32	203.58	203.3	204.75	202.97	204.88	202.89	203.04	205.35	203.36	203.33	204.46	203.62	204.42	204.67	204.31	203.5	205.21	203.83	205.04	204.54	203.61	202.55	202.58	203.69	203.96	204.83
209.4	209.16	209.66	208.88	208.13	209.27	208.93	210.62	208.9	209.46	209.01	208.44	206.51	207.94	206.79	209.55	208	209.3	207.54	209.52	208.45	208.1	207.79	209.45	208.26	208.06	208.78	208.52	208.86	210.73	209.51	207.9	208.27	207.65	208.4	207.75	210.28	210.65	207.67	209.19	210.23	208.6	209.02	208.62	207.53	209.48	208.64	208.78	210.14	209.49
212.02	211.69	212.36	214.06	211.31	211.85	213.33	211.15	212.87	212.14	211.53	210.79	212.76	213.89	213.73	212.41	213.62	213.03	212.56	212.52	212.05	212.61	213.28	211.46	210.67	211.06	212.17	213.04	214.27	212.94	211.97	211.78	211.28	213.99	211.33	213.12	214.45	211.97	212.98	211.93	212.68	212.96	212.47	212.51	212.98	213.31	212.15	211.45	213.57	211.34
208.4	208.3	207.7	208.54	207.96	209.61	209.72	210.67	208.99	211.13	210.84	208.17	209.01	209.78	208.12	208.81	209.83	209.46	207.97	207.76	208.81	208.03	206.71	208.63	207.09	209.94	209.61	207.68	208.46	207.74	210.11	209.17	209.02	208.25	207.91	209.72	208.63	209.1	208.97	210.81	207.67	209.87	208.44	209.69	209.96	207.99	209.61	209.57	209.22	208.17
202.08	204.23	202.7	204.96	203.17	204.43	204.12	204.2	202.41	205.11	203.34	203.43	202.46	203.95	203.54	203.65	204.42	203.39	203.37	205.77	203.94	202.55	202.93	203.54	204.42	203.02	200.89	202.39	203.68	203.88	203.3	202.6	202.1	204.15	203.58	203.23	203.86	201.77	204.08	204.38	204.25	204.75	203.49	203.64	202.27	202.99	203.07	201.49	204.57	203.79
198.48	197.69	200.56	199.4	199.44	199.71	199.7	200.08	198.27	199.1	200.09	198.99	200.52	198.97	197.96	199.21	200.24	198.43	199.72	200.19	200.24	199.77	199.07	198.68	199.57	199.29	200.29	199.74	199.06	199.53	199.27	199.57	201.32	200.24	198.27	200.06	198.92	199.71	200.51	199.74	199.9	198.73	199.07	197.71	199.83	198.73	200.27	197.9	199.65	199.27
210.61	210.6	208.79	210.74	208.53	209.99	208.81	211.15	211.13	209.24	208.93	210.58	209.89	208.88	209.77	208.28	209.37	209.14	209.06	209.79	208.69	210.68	209.58	208.01	208.25	208.54	209.43	208.68	208.1	209.55	209.37	210.53	209.97	210.16	211.04	208.12	207.21	207.65	210.06	209.57	207.1	209.62	209.94	209.29	209.32	209.49	209.42	209.98	209.26	209.49
208.21	205.8	208.02	207.45	210.05	208.66	208.86	210.47	207.64	208.69	207.98	207.45	209.4	207.39	209.27	206.85	208.03	209.65	207.89	209.99	207.6	207.66	209.35	208.66	208.7	207.73	208.28	209.78	208.57	209.13	209.14	208.33	207.55	207.27	207.07	208.06	208.78	207.69	208.33	208.54	209.51	208.67	208.06	206.93	208.92	208.99	208.87	208.25	208.55	209.07
205.41	204.89	203.07	203.56	201.43	205.01	205.39	204.7	204.23	205.19	204.37	202.01	202.88	203.18	203.26	204.4	202.72	204.63	204.54	204.35	204.22	202.23	203.37	204.45	205.04	202.85	203.81	204.18	203.96	205.28	204.83	203.71	205.82	203.83	204.53	203.24	203.24	203.62	202.97	203.93	202.7	205.79	203.81	204.06	205.53	204.84	204.07	202.62	202.56	202.6
208.33	207.95	208.98	208.61	207.33	207.96	207.88	207.74	206.46	209.13	207.7	207.75	208.73	206.88	207.43	208.69	207.85	208.39	208.81	207.76	209.4	208.09	207.95	206.88	208.45	207.53	207.93	207.4	208.62	208.11	208.37	207.19	207.64	208.42	206.55	207.91	207.65	206.38	206.86	206.42	208.05	207.99	205.8	206.74	207.47	208.2	206.55	207.4	207.69	210.02
203.23	203.59	203.68	202.4	202.5	202.78	204.05	203.47	205.23	203.95	204.53	203.96	202.91	203.02	202.85	201.67	202.68	203.25	204.47	202.45	203.09	202.81	203.4	204.03	203.17	204.84	202.87	203.61	203.67	203.85	204.46	202.03	202.16	203.26	203.35	201.96	202.33	203.26	204.83	202.54	203.13	203.79	204.13	203.88	203.98	202.67	202.86	205.2	204.36	204.32
201.62	201.66	201.88	203.02	202.97	203.2	202.16	204.28	204.95	204.84	202.24	202.77	203.32	203.18	203.66	203.68	203.87	203.8	201.99	204.64	201.81	205.68	204.29	202.77	204.74	204.86	203.18	202.77	204.72	202.45	203.62	202.71	204.24	202.89	202.46	202.73	200.75	203.87	202.68	203.18	201.99	201.85	204.41	203.61	202.27	202.22	203.42	202.82	201.94	203.41
211.86	211.52	212.03	210.7	212.04	212.21	210.48	213.49	211.48	210.07	212.09	211.68	211.4	212.08	210.29	211.34	212.32	211.22	210.76	210.69	212.81	210.87	211.73	210.2	212.12	210.16	210.66	211.12	213.1	212.2	212.79	210.91	211.52	213.04	213.22	211.26	211.25	210.45	210.82	210.52	211.2	211.43	211.73	211.35	210.62	211.48	210.69	212.88	210.77	212.16
203.58	202.39	203.11	205.08	205.17	204.05	202.56	205.11	204.42	204.22	204.11	204.17	203.66	205.11	204.63	204.19	204.06	204.87	204.79	205.96	204.29	203.47	204.27	203.49	203.22	203.96	205.04	205.77	204.3	203.54	203.59	204.64	203.76	203.48	203.29	205.32	203.45	204.25	203.6	203.7	203.56	204.25	202.96	203.9	203.77	206.01	205.71	204.28	203.19	204.64
216.48	217.93	216.16	216.7	215.3	216.91	217.08	214.76	218.74	216.17	215.97	217.46	217.36	215.67	218.14	217.89	216.63	216.81	216.48	215.3	217.07	217.28	216.65	217.38	218.2	217.46	217.65	217.01	217.02	214.98	217.11	215.09	217.4	216.53	216.12	217.52	216.55	217.4	216.93	216.27	216.03	217.31	218.01	217.57	216.54	217.2	216.53	216.7	215.07	217.57
206.65	203.13	203.62	205.48	204.93	204	202.43	205.48	204.77	204.38	205.2	205.36	205.51	204.02	203.95	203.6	205.51	203.95	206.87	204.33	204.84	205.24	204.81	204.88	205.08	203.63	204.52	204.38	204.3	204.68	203.58	204.03	205.77	204.54	206.07	204.99	205.01	205.13	204.65	205.48	206.7	203.87	203.75	204.97	205.17	203.98	204.2	203.9	205.05	204.79
208.42	208.62	207.88	207.91	211.07	209.58	209.86	210.64	209.29	210.31	209.36	209.6	210.17	208.92	208.96	209.43	208.91	210.31	209.09	208.56	207.62	208.75	210.63	209.39	209.12	210.74	207.95	209.08	208.87	210.09	209.07	210.87	210.3	208.11	210.34	209.95	208.73	208.27	208.81	209.92	209.47	210.31	210.23	209.5	209.02	210.29	209.24	209.65	208.49	209.42
212.47	212.43	211.33	210.91	212.1	210.78	211.9	211.45	211.17	209.11	211.31	210.61	210.98	212.45	212.11	211.56	211.68	212.35	212.29	212.38	211.5	210.07	211.82	211.18	211.6	212.9	211.74	211.82	212.84	212.54	210.77	212	211.31	211.52	210.14	212.1	210.82	211.8	211.81	211.61	211.31	213.56	210.6	212.19	210.62	212.83	211.1	212.13	211.75	211.98
199.39	199.63	197.64	198.97	199.68	200.35	198.82	201.25	198.87	199.47	199.17	198	197.62	200.05	199.13	198.9	200.12	199.91	199.73	199.9	201.67	198.6	200.14	200.35	201.2	199.09	199.32	199.87	199.61	199.44	199.11	199.84	199.24	198.75	199.71	199.22	199.84	198.82	200.25	199.46	199.57	198.9	200.41	199.26	198.23	198.22	199.63	198.58	197.3	199
211.34	212.81	213.9	213.87	214.58	212.97	213.84	212.12	213.58	213.67	213.34	214.7	213.29	213.38	212.61	213.82	213.45	214.25	212.65	211.69	212.47	213.66	213.61	214.5	212.49	213.74	213.48	213.37	212.32	212.85	212.98	212.79	211.84	212.45	211.95	213.97	212.74	213.15	212.59	212.6	213.28	212.93	213.51	212.46	214.35	212.77	212.77	214.45	211.41	214.15
213.68	212.92	213.68	213.89	214.44	214.39	213.68	214.39	214.53	214.2	215.5	212.14	213.71	213.56	212.28	212.45	213.06	213.78	214.05	215.67	212.36	212.85	213.49	214.68	215.03	214.07	213.79	213.91	214.22	215.57	214.46	214.01	213.3	213.33	213.87	214.59	214.08	214.65	213.96	212.63	213.98	214.81	214	215.11	214.22	214.55	214.12	214.15	214.6	213.77
208.8	208.46	209.78	208.41	207.87	210.42	209.35	209.7	208.19	208.96	210.05	208.64	208.73	208.86	208	208.77	210.42	209.35	208.87	209.04	207.78	209.76	207.89	208.24	209.2	208.79	208.4	207.85	210.27	208.5	209.73	209.24	207.88	209.67	208.59	209.08	210.05	208.95	208.34	209.22	208.57	208.43	207.94	208.67	209.1	209.87	209.04	208.34	209.67	209.33
200.9	201.24	201	199.93	199.32	201.16	200.45	199.08	201.19	200.21	199.41	200.4	202.03	201.42	198.7	199.26	200.9	199.88	201.46	199.15	202.07	201.43	200.9	200.14	198.93	200.61	200.67	201.49	198.8	199.83	200.09	199.86	201.95	200.4	200.64	200.81	201.36	199.85	201.25	199.86	198.99	200.97	201.04	200.47	200.05	200.72	200.36	201.22	201.54	200.35
209.38	210.58	208.73	208.8	210	209.83	208.87	209.53	209.08	210.5	210.18	207.16	210.45	209.59	209.59	209.36	210.24	211.27	210.01	209.31	209.03	209.91	210.58	209.13	209.7	208.52	208.78	209.85	210.76	209.42	208.94	208.45	208.44	209.31	208.58	209.86	210.2	208.8	210.8	208.9	208.6	210	211.25	210.63	208.73	209.69	209.65	209.61	209.64	208.61
207.74	210.1	207.68	209.48	209.67	207.4	209.87	209.36	209.5	209	210.93	208.78	209.09	208.59	207.2	210.85	208.46	208.1	208.17	208.58	208.62	207.45	209.91	207.28	209.83	208.72	208.69	208.34	209.18	209.75	210.24	208.66	209.64	208.3	208.31	209.06	208.76	209.33	207.62	210.3	210.91	208.74	207.55	209.44	208.33	209.42	210.22	208.72	209.95	208.35
203	204.2	204.09	204.51	203.4	204.41	203	202.73	203.06	202.76	202.83	204.32	202.73	204.18	204.25	202.65	203.04	203.42	203.99	204.01	203.78	203.33	202.96	204.36	202.9	202.45	203.97	204.7	203.1	203.91	203.07	204.18	203.97	203.74	203.38	203.15	204.7	202.07	204.26	203.39	202.62	203.29	203.08	203.49	204.22	203.49	202.49	203.77	203.63	204.22
212.09	212	211.8	214.16	211.1	212.49	212.5	212.97	213.57	212.86	213.37	214.06	211.81	213.69	211.25	211.18	214.48	214.66	211.68	212.57	211.81	213.26	213.25	212.9	214.06	214.14	214.14	212.6	212.53	213.73	212.59	212.81	214.06	213.38	212.57	212.3	212.81	214.76	211.68	211.96	213.95	211.91	212.76	214.33	214.47	213.03	213.67	212.87	213.24	212.22
218.02	217.8	216.41	218.15	217.11	217.29	216.66	215.67	217.28	215.75	217.09	217.96	215.79	217.52	217.3	217.57	216.73	216.79	217.35	216.26	216.16	217.09	217.3	218.21	216.34	216.84	217.37	217.13	216.16	216.33	217.11	217.92	217.47	217.75	216.59	218.25	216.28	215.99	217.19	217.4	215.96	216.9	216.46	215.91	218.05	217.22	215.81	218.62	218.1	217.07
208.02	208.68	208.27	209.12	209.46	208.39	207.67	209.12	208.71	208.58	207.96	207.86	210.13	207.35	207.93	209.62	206.99	207.02	208.59	210.15	207.79	209.76	208.93	210.05	208.16	208.49	208.97	208.76	209.9	209.17	207.66	208.51	209.55	209.15	208.01	207.54	210.37	209.23	208.76	207.06	208.41	208.81	208.33	207.94	209.87	208.06	208.85	209.75	209.3	208.57
213.85	214.93	212.67	213.71	212.4	214.29	213.56	214.72	211.98	213.54	211.28	213.02	212.94	213.76	213.21	212.43	212.91	213.15	211.54	212.77	213.52	213.76	213.01	212.65	214.1	213.83	213.12	213.31	213.11	213.96	211.94	213.17	213.9	212.91	211.76	213.58	213.77	214.46	213.12	213.15	213.17	213.36	212.67	212.4	213.36	212.63	212.31	212.58	213.72	213.05
202.33	203.78	201.91	202.77	203.17	202.86	202.91	202.92	203.21	201.84	201.98	202.31	204.12	202.72	202.74	202.16	203.96	202.42	201.67	202.99	202.72	204.23	201.67	203.27	201.87	203.29	203.49	202.4	203.58	203.78	203.24	203.95	203.24	202.03	202.22	203.6	202.39	202.35	201.99	203.2	202.41	202.02	199.99	204.43	203.52	201.4	203.17	202.08	202.34	202.85
213.2	212.82	211.38	213.13	212.98	214.02	213.32	213.56	212.63	212.14	212.97	211.15	212.33	212.29	213.79	213.76	213.79	214.3	212.05	214.17	213.06	212.66	212.53	213.76	213.92	211.72	212.99	214.25	213.95	211.84	212.95	212.38	213.04	213.46	212.72	213.79	213.16	212.11	213.8	213.29	211.53	210.85	211.14	212.46	210.29	214.87	211.35	213.19	214.41	212.51
206.69	207.68	206	207.76	207.36	208.07	207.28	208.57	207.28	207.1	206.7	206.65	207.05	208.03	207.87	206.43	209.1	208.62	206.61	208.67	207.86	208.15	206.9	207.01	209.02	208.42	206.76	207.64	207.23	207.23	208.61	207.68	209.5	206.21	208.2	206.96	207.14	207.2	207.89	207.26	208.87	206.71	206.13	207.45	208.57	207.44	207.35	207.17	207.38	207.24
192.06	193.79	194.68	193.68	195.87	194.86	194.75	194.85	195.66	195.33	194.44	195.33	194.8	193.54	194.94	193.33	193.66	192.96	194.5	194.01	194.53	194.1	193.91	195.59	193.41	193.95	194.65	195.39	195.24	192.51	195.68	194.78	193.84	194.28	193.6	193.67	194.09	194.16	194.65	193.86	193.98	195.1	194.33	193.67	195.51	195.04	192.01	194.28	193.95	194.9
204.44	203.8	205.53	204.05	204.7	204.11	204.38	202.86	203.99	205.03	205.12	204.79	203.66	204.6	203.1	204.65	204.62	204.16	203.19	204.85	206.36	203.77	203.7	203.94	205.16	203.41	205.42	204.06	204.01	205.9	204.35	204.75	203.85	204.87	203.78	205.91	206.56	203.93	205.68	204.81	203.06	203.98	205.77	204.13	205.13	204.16	204.95	204.11	205.22	204.75
198.46	199.56	198.15	200.4	198.71	199.22	199.25	198.22	198.93	197.63	199.12	198.55	199.47	198.7	198.45	198.93	198.31	196.85	198.63	198.81	197.91	198.56	197.28	198.07	198.32	199.56	198.99	198.49	197.08	198.28	201.1	199.56	199	198.85	198.33	199.23	198.85	197.24	198.64	197.94	198.45	199.16	199.63	197.24	199.33	199.02	198.71	198.3	198.32	197.36
198.44	199.24	197.85	198.97	198.13	198.68	197.89	199.39	199.16	198.68	199.42	196.32	198.85	200.79	198.42	200.49	198.48	198.33	198.72	199.66	198.38	198.38	199.71	198.38	199.06	198.89	198	197.89	199.86	198.83	199.79	199.69	198.25	199.24	200.48	197.83	198.33	198.6	197.47	198.67	200.06	200.44	198.51	198.43	196.62	199.51	197.88	197.87	198.02	199.41
211.09	211.39	212.22	211.46	212.95	212.7	213.53	213.14	212.62	212.53	212.02	214.28	213.14	212.92	211.42	212	212.66	212.13	212.24	213.59	212.26	211.36	212.34	212.96	212.05	212.07	212.06	211.56	211.69	212.66	211.4	210.95	213.98	212.34	212.52	212.61	213.76	210.98	211.96	211.04	213.06	212.29	212.79	210.59	212.24	213.43	212.77	213.27	211.79	212.77
208.75	210.68	209.29	210	208.33	209.03	209.74	208.98	209.55	211.24	209.69	208.95	209.41	209.64	209.44	211.43	208.59	209.96	210.66	208.15	210.47	208.82	209.87	209.05	210.41	209.81	209.33	210.07	208.36	208.08	209.47	210.79	210.98	210.38	208.74	210	211.16	207.82	209.95	209.11	209.74	209.15	209.68	210.45	209.96	209.87	209.97	209.07	209.18	209.64
204.77	205.23	205.91	204.5	205.34	204.47	205.31	205.75	202.14	204.82	204.34	204.72	203.8	204.33	205.34	204.83	203.97	203.13	203.46	205.84	204.66	203.57	202.94	204.76	205.6	204.72	204.67	205.43	205.34	205.51	206.1	205.51	205.15	204.23	204.69	203.2	205.25	204.67	202.32	207.29	207.27	205.06	204.55	203.67	204.58	204.09	202.66	204.84	205	204.9
209.14	208.8	208.68	207.71	209.68	209.67	207.92	207.17	208.88	209.6	208.79	209.42	207.76	208.86	209.74	207.34	209.66	211.62	208.12	207.77	210.17	208.79	208.6	208.54	208.63	209.12	206.96	208.38	208.06	208.46	209.56	207.6	209.4	209.61	207.57	206.77	207.74	209.91	209.18	207.78	207.98	209.3	209.15	208.41	208.88	208.12	208.98	209.13	207.98	208.62
217.48	217.93	216.24	217.94	217.88	217.9	217.88	218.3	218.1	216.9	216.32	216.39	216.92	218.9	218.02	217.17	217.08	216.4	217.37	217.37	216.88	218.06	218.15	216.44	216.7	216.77	217.4	218.1	217.29	217.12	217.21	217.87	216.05	217.24	215.95	216.04	217.16	217	217.43	216.86	216.74	216.26	216.14	218.55	216.44	217.78	216.8	217.89	216.98	217.41
196.17	195.11	195.6	194.71	195.43	194.84	194.08	193.27	195.25	194.59	195.55	195.8	195.33	194.35	195.39	196.03	193.8	194.4	195.14	195.76	194.15	195.43	195.74	193.48	196.19	194.39	196.26	196.43	196.05	196.76	193.79	195.91	196.62	195.76	194.47	194.71	196.19	193.08	195.02	195.07	195.13	195.67	195.34	195.54	194.19	195.18	195.37	194.72	194.87	194.09
210.91	212.89	212.27	213.23	211.38	211.71	211.02	212.33	212.63	212.47	212.01	212.9	211.79	212.36	211.92	212.03	211.94	211.64	210.76	211.29	212.45	212.06	213.5	212.58	212.31	213.22	212.48	212.33	211.96	212.12	211.63	212.98	213.67	213.45	214.89	211.25	212.53	213.58	212.2	211.54	212.06	211.71	213.3	214.43	211.45	214.06	212.46	212.62	212.54	213.18
206.27	208.02	207.04	208.1	207.7	208.89	207.78	209.22	208.7	208.35	207.87	207.76	206.25	207.61	208.74	207.08	208.41	208.88	208.63	208.34	205.97	208.25	209.47	208.91	207.64	207.18	206.92	207.58	208.09	208.56	207.84	208.45	207.32	207.23	207.97	207.67	207.41	207.82	207.79	207.62	208.32	208.68	208.68	208.59	207.16	207.97	207.21	208.82	207.19	210.06
206.95	208.34	207.91	208.16	208.41	208.11	208.02	207.41	209.25	206.69	207.75	207.87	207.22	208.26	206.58	207.41	206.23	208.32	207.54	207.52	208.2	207.13	207.86	207.55	208.17	207.61	208.26	207.81	208.07	206.5	206.3	207.18	208.18	208.5	208.57	207.93	208.89	207.26	209.64	208.04	208.57	208.5	207.54	208.88	206.52	206.86	207.44	207.08	206.27	208.63
206.76	207.98	206.99	207.92	207.14	207.03	207.57	207.85	209.78	207.81	208.97	209.42	206.92	208.91	206.42	207.26	207.88	208.4	207.79	208.13	207.12	207.77	208.07	207.89	207.06	207.34	207.39	208.75	206.89	206.48	208.88	208.07	207.7	207.26	208.57	207.72	207.52	206.87	207.8	208.26	207.85	207.91	208.36	209.06	205.65	209.02	207.92	208.79	207.65	207.73
207.62	209.58	208.42	206.7	208.44	207.88	207.59	208.82	208.5	207.87	207.06	207.97	208.7	208.88	207.09	208.3	207.9	207.56	206.59	207.99	206.63	207.18	208.39	207.88	208.08	207.11	208.08	208.28	209.01	208.51	206.05	208.18	207.1	208.36	207.66	207.52	208.31	208.25	207.69	208.11	206.73	207.44	208.85	207.9	208.2	206.51	208.63	207.73	208.51	208.69
207.13	206.2	209.73	208.5	207.49	207.03	208.68	207.61	206	207.41	207.93	206.34	207.59	208.5	208.39	209.29	209.11	206.71	209.01	207.39	208.24	208.02	208.45	208.34	208.63	206.89	207.14	208.06	206.25	207.04	206.63	206.71	206.46	207.82	207.78	207.25	207.27	206.99	208.21	206.44	208.66	207.14	208.08	207.55	208.51	206.85	207.73	207.27	209.14	207.61
205.5	208.16	207.95	207.59	208.02	207.77	207.19	210.36	208.85	207.97	208.4	208.54	208	208.04	207.77	207.17	207.99	209.99	208.9	206.18	208.17	208.35	207.82	208.74	208.59	208.62	209.05	208.86	209.46	208.49	209.08	207.26	208.87	208.6	206.93	208.96	209.1	209.43	210.06	208.91	208.19	210.64	209.34	207.29	207.71	208.19	208.91	208.13	207.24	208.88
209.04	209.47	207.53	208.43	209.51	209.18	206.84	208.57	207.75	209.95	209.49	207.58	208.14	208.94	207.42	209.56	206.91	206.99	210.52	206.24	206.22	207.3	207.88	208.93	208.56	207.73	208.7	209.12	209.08	207.94	208.08	207.05	209.35	209.57	207.58	207.37	208.11	209.83	209.59	209.1	208.55	210.92	207.63	206.72	208.19	208.12	208.05	208.62	207.4	207.4
211.11	212.81	212.53	212.15	212.41	212.13	211.96	211.88	213.32	210.94	210.27	210.2	213.6	210.92	212.54	210.74	212.38	209.61	210.83	211.56	211.72	212.84	210.77	212.14	210.9	213.37	211.79	210.1	210.37	211.33	210.31	213.32	211.35	210.45	211	211.24	210.23	210.57	212.92	211.67	211.03	211.7	212.34	212.04	212.28	211.62	211.91	211.42	211.57	211.93
199.48	199.58	200.4	199.82	199.05	199.28	199.1	199.45	197.69	198.98	199	199.49	198.65	199.92	200	198.75	199.3	198.73	200.35	199.05	199.64	199.77	198.98	199.7	200.65	199.3	200.44	198.25	198.62	198.27	199.47	200.24	199.87	198.71	200.47	201.04	199.11	199.74	198.43	201.06	198.33	198.68	199.93	199.79	198.75	200.33	199.14	199.81	198.32	197.04
218.32	216.93	217.37	215.27	216.77	215.94	217.06	217.26	217.45	216.88	216.09	215.75	217.63	218.06	216.67	215.35	217.62	216.77	216.66	217.24	217.96	216.54	218.32	217.38	216.97	217.84	217.47	217.7	216.04	216.84	216.54	217.76	215.92	217.3	216.54	216.17	218.25	216.08	217.19	216.95	217.28	217.31	216.05	216.86	214.87	216.81	219.09	216	216.1	217.41
211.71	212.73	211.77	212.16	211.56	211.93	212.61	210.95	213.32	212.31	210.26	211.49	212.22	211.32	211.05	210.22	211.64	211.6	210.59	210.97	210.25	213.3	211.31	210.35	210.77	212.46	211.92	210.99	212.01	213.13	210.3	211.88	212.31	212.81	210.83	211.11	210.73	211.31	212.49	210.82	213.58	212.3	211.24	211.37	211.65	210.48	211.62	211.81	211.76	210.71
209.39	207.36	208.17	209.34	209.94	208.13	208.95	210.1	208.16	207.84	207.24	208.09	208.9	209.64	208.71	208.95	207.25	209.68	207.64	210.69	207.9	208.14	206.63	207.56	208.98	211.34	207.69	209.53	209.48	209.45	209.17	209.02	209.91	208.65	206.8	209.42	208.69	208.58	208.11	209.32	208.9	208.08	208.46	209.35	211.32	207.66	208.19	209.35	210.22	209.37
213.06	213.44	212.37	212.95	213.96	214.05	212.8	212.63	213.42	212.79	214.38	210.77	213.62	214.18	211.72	214.1	214.36	213.69	212.41	212.9	213.9	211.23	214.79	213.64	213.55	214.48	211.86	212.88	212.8	212.26	211.73	213.03	212.7	212.91	212.34	212.66	212.75	212.89	213.72	213.08	211.93	213.04	213.4	213.56	213.15	214.72	212.81	212.72	211.95	212.74
208.07	208.75	207.93	209.76	207.85	210.16	208.11	209.82	209	209.37	208.78	209.41	208.25	209.43	209.23	208.84	208.31	209.93	209.98	209.52	208.81	209.87	208.44	208.84	207.98	209.43	207.57	207.96	208.53	205.83	207.76	207.98	207.68	207.77	209.52	207.15	211.02	207.86	208.87	207.3	209.09	209.05	209.4	210	208.05	210.18	208.96	208.03	208.67	208.69
203.13	202.01	201.25	200.88	199.79	200.83	199.24	201.52	201.51	200.37	200.45	201.51	201.16	200.97	201.43	201.14	202.7	201.31	203	202.2	200.23	200.16	201.09	202.49	199.44	202.15	202.09	201.33	201.8	202.37	201.32	201.37	201.59	200.63	201.32	202.85	201.2	201.62	202.17	203.09	201.81	200.44	202.32	200.83	201.48	201.13	201.54	202.08	201.43	201.11
198.23	197.51	197.35	197.72	199.51	198.04	198.37	197.68	196.21	198.4	197	198.71	198.37	197.04	199.13	196.61	197.38	198.78	197.19	200.65	197.61	198.79	196.84	199.17	196.78	198.82	197.12	197.81	196.49	198.65	199.02	197.8	198.5	197.29	197.18	199.98	198.68	197.22	197.28	196.59	198.67	197.41	196.19	198.16	197.41	198.55	197.99	198.85	197.6	197.56
210.09	211.76	211.18	210.77	210.9	211.31	211.97	210.46	211.3	213.69	213.35	211.16	212.39	212.79	211.96	211.34	211.31	210.64	210	212.08	212.21	209.61	212.08	210.79	211.51	212.26	211.54	211.36	212.04	212.3	209.33	211.04	210.36	211.34	211.23	211.2	211.41	211.64	210.99	210.79	208.9	209.84	212.28	211.63	212.02	212.67	212.36	212.83	211.01	211.2
207.69	206.89	207.63	207.68	208.47	207.35	207.24	207.3	206	208.76	207.76	207	208.07	206.6	207.13	207.76	207.4	206.58	208.16	208.46	207.31	207.87	207.53	207.83	209.33	207.8	207.22	208.08	206.6	206.27	207.97	207.86	206.62	205.94	207.78	207.25	207.36	207.16	206.44	207.61	206.31	207.64	208.47	207.77	207.5	207.84	209.7	207.12	207.83	206.68
208.85	209.05	210.53	210.33	210.29	211.19	210.27	210.9	210.45	210.28	209.53	209.59	209.18	209.75	210.46	210.03	208.98	210.96	210.07	211.16	209.86	209.49	207.23	210.02	210.12	210.65	207.87	210.51	208.63	208.43	210.92	209.06	210.14	210.22	208.37	209.92	209.83	207.78	210.64	209.42	209.61	208.1	209.62	210.43	209.77	210.83	210.36	209.36	211.28	209.42
211.74	213.92	214.56	213.42	213.73	210.92	212.35	213.54	209.65	212.87	213.61	212.4	212.93	212.34	213.58	212.71	212.67	212.67	213.28	213.48	212.69	213.27	213.26	212.21	213.7	212.85	215.1	213.85	212.96	213.97	212.94	212.75	213.15	212.81	212.89	211.76	213.12	212.09	214.13	212.73	212.91	214.19	212.28	214.48	212.6	213.1	211.89	213.09	213.52	213.25
204.09	205.1	203.25	201.52	203.64	203.67	203.87	199.14	203.13	203.64	203.81	202.36	203.19	205.38	202.91	203.9	203.41	203.53	203.28	203.32	204.45	204.9	203.6	204.05	202.79	204.19	204.58	203.56	202.52	203.42	203.73	202.89	203.81	203.33	204.56	204.03	204.3	202.49	203.4	205.35	203.95	203.62	204.58	204.01	204.92	203.33	204.41	204.58	204.92	203.18
203.44	203.74	202.52	205.38	205.4	202.93	202.93	202.82	203.62	205.39	204.55	204.16	204.49	203.34	203.37	203.56	204.3	203.22	204.14	203.9	203.08	202.57	204.2	203.11	202.62	205.21	201.99	203.58	202.91	204.18	206.07	203.46	202.39	205.04	203.14	205.6	204.49	201.66	204.21	202.58	202.74	203.83	204.06	204.09	205.37	202.8	203.28	204.14	203.89	204.47
203.52	204.11	201.86	202.09	202.63	203.83	203.01	203.32	203.94	201.95	203.05	203.2	202.25	201.54	203.14	203.41	201.66	204.47	202.75	202.73	203.37	202.26	203.74	203.26	202.63	202.86	203.48	202.73	201.32	202.58	203.31	204.03	202.76	203.8	202.22	202.68	203.43	203.94	202.8	202.66	203.5	204.69	203.19	203.28	203.05	204.38	202.68	203.46	204.27	202.36
204.08	204.47	203.77	204.15	201.51	204.95	202.02	204.52	204.06	205.24	205.5	203.73	204.05	203.62	203.85	203.87	203.51	205.27	205.04	204.23	204.1	204.44	204.72	203.75	206.06	204.72	205.88	203.7	204.51	204.77	204.86	204.58	205.91	203.97	204.26	204.78	206.63	205.97	205.14	206.34	205.79	205.74	203.64	203.87	206.05	203.03	205.35	202.88	203.44	204.57
202.79	202.47	200.97	199.8	201.92	201.94	201.62	202.52	202.05	199.56	201.01	199.55	199.63	201.73	201.37	201.52	201.97	200.33	200.05	200.75	201.64	201.41	201.49	199.95	200.66	200.58	200.49	201.41	200.21	202.28	202.71	201.84	200.87	202.48	201.31	200.64	202.22	201.71	201	200.66	202.32	201.51	200.02	200.02	203.12	201.34	201.41	199.83	199.97	200.97
203.42	202.94	204.76	202.55	202.53	204.3	203.62	204.47	204.08	202.81	207.32	202.14	204.71	204.26	202.94	204.26	204.34	204.84	204.53	205.79	204.31	205.08	203.17	204.96	205.25	202.73	204.41	202.2	203.75	204.04	204.45	203.78	203.12	203.03	205.26	202.7	203.22	203.45	203.52	202.22	204.05	203.72	202.93	205.37	203.2	203.7	202.43	203.1	203.3	205.3
213.1	212.2	212.48	212.14	211.8	214.08	213.9	212.88	212.38	212.93	213.19	212.24	213.12	212.27	213.06	211.79	211.66	214.19	211.97	213.09	211.63	211.5	212.68	212.27	211.87	214.99	212.4	213.4	213.28	213.72	214.53	213.61	213.52	213.51	214.02	212.26	211.13	214.99	214.79	213.22	211.39	213.55	212.6	211.82	212.69	213.32	212.01	213.64	213.08	213.02
194.74	195.75	194.8	194.98	194.93	196.02	195.97	195.31	193.82	193.81	195.54	195.88	195.51	196.85	194.32	193.3	195.94	195.44	195.6	195.41	197.14	196.41	194.76	195.08	195.52	196	194.69	195.28	196.39	194.75	196.52	194.7	194.13	195.21	194.97	195.88	194.86	194.17	196.44	195.35	195.26	196.48	196.82	196.46	196.41	194.43	193.79	194.27	194.85	195.31
202.42	202.73	202.71	203.53	204.19	201.98	202.77	200.63	202.08	203.35	202.6	202.58	203.76	203.12	202.57	202.4	202.5	203.75	202.72	201.61	202.37	202.54	202.11	204.09	203.05	201.92	203.28	202.94	203.72	203.64	201.63	201.26	202.41	202.04	202.23	203.12	201.14	203.6	202.81	202.52	202.23	202.14	201.65	201.28	202.51	201.85	202.56	201.02	204.05	201.83
207.63	207.39	208.87	208.25	207.68	207.83	208.73	208.14	209.73	206.73	208.22	208.44	209.2	208.8	207.41	208.31	208.15	207.93	209.54	207.96	208.08	208.1	206.69	207.45	206.54	207.34	209.55	207.76	207.67	209.17	206.41	208.17	206.79	205.24	206.79	207.85	206.13	208.06	208.91	208.57	205.71	207.58	208.52	208.7	207.43	206.65	206.87	208.08	208.36	208.26
209.95	210.29	209.23	208.88	208.73	207.64	209.95	209.74	206.97	211.16	208.82	209.83	209.3	208.93	209.43	206.8	209.02	210.71	210.8	209.51	207.61	209.39	207.96	206.34	210.06	208.91	209.38	207.09	208.02	209.01	209.75	209.82	207.8	207.83	209.76	208.24	209.1	208.91	207.8	209.47	209.38	208.2	209.01	208.57	210.13	209.09	209.33	207.91	209.48	209.31
208.91	205.97	207.3	208.34	208.63	208.41	206.74	207.63	207.65	208.44	208.3	206.29	209.51	208.16	207	207.19	207.41	207.29	208.51	206.33	208.06	206.83	208.84	207.78	206.13	204.22	207.97	206.57	208.01	207.2	208.77	206.7	208.03	208.32	207.99	208.06	207.8	207.98	208.2	206.93	206.98	207.95	208.33	207.04	207.28	207.73	208.36	208.28	207.78	206.81
202	201.1	201.15	202	201	202.91	201.96	200.11	201.7	201.9	200.44	201.14	201.79	201.63	202.26	201.75	201	201.14	201.69	200.05	200.53	201.06	200.84	200.41	201.94	202.02	202.18	203.2	200.37	200.72	202.08	200.83	200.32	200.09	200.74	201.21	200.42	201.39	200.72	202.35	201.49	201.75	201.02	200.89	201.41	199.97	201.3	200.26	200.47	201.04
208.63	206.04	210.21	207.19	207.37	207.94	208.07	207.36	208.12	207.87	208.3	207.2	207.95	207.81	207.97	207.87	208.59	210.04	207.96	208.36	206.83	207.34	206.05	208.08	207.68	207.46	206.46	207.92	206.77	207.87	209.43	206.84	207.37	207.79	206.99	208.1	207.16	207.79	206.88	207.5	206.81	208.6	209.83	208.22	207.75	209.52	207.97	208.94	208.36	207.64
200.73	202.02	199.94	200.59	203.02	200.7	201.27	201.27	202.58	201.3	200.79	200.42	201.39	201.49	200.74	201.8	201.54	201.9	199.64	199.98	201.5	201.78	202.45	202.16	200.8	199.71	201.38	202.82	200.64	200.39	200.51	201.51	202.24	201.09	200.96	200.18	201.25	200.11	203.37	201.01	201.97	201.39	202.36	200.55	201.01	201.26	201.9	201.96	200.81	202.42
212.58	211.18	213.68	213.06	214.5	211.45	212.69	213.56	214.79	213.33	211.65	211.02	213.63	212.88	213.83	213.91	213.46	213.89	213.71	213.15	213.55	214.02	213.79	213.9	215.12	211.98	213.05	213.4	211.99	212.74	212.38	212.18	213.09	214.23	212.47	213.46	212.93	211.74	211.95	213.89	211.74	213.68	214.29	212.65	214.01	211.97	212.45	213.28	212.83	212.7
208.55	208.86	208.03	210.21	210.84	210.74	208.46	210.23	210.06	209.18	210.89	209.67	211.29	211.06	209.88	210.43	208.96	209.32	210.92	209.58	209.74	209.1	210.34	210.01	209.72	211.57	208.98	209.83	208.86	210.27	209.94	210.67	208.5	210.5	210.44	208.81	208.3	208.57	209.57	209.99	209.91	207.66	209.75	208.59	209.59	209.19	210.37	209.7	209.42	210.26
218.61	217.26	217.59	218.4	217.14	217.56	216.4	216.8	217.23	217.41	216.97	219.11	218.45	217.01	217.82	216.8	218.15	219.14	215.67	218.3	217.69	217.51	217.61	216.8	218.86	218.09	217.46	218.49	217.56	218.18	217.66	217.05	217.85	216.99	218.98	217.5	218.12	216.68	217.57	219	218.23	217.1	217.22	218.38	217.12	217.73	217.85	217.9	219.27	217.17
200.55	203.74	201.89	203.37	202.44	201.51	201.31	203	201.01	203.2	201.18	202.53	203.04	202.82	202.86	201.61	201.44	201.56	201.33	201.77	201.24	203.14	203.12	201.33	202.52	202.86	200.73	201.93	202.22	203.05	200.7	200.92	202.07	200.18	201.87	203.47	202.52	203.05	201.37	203.68	202.68	202.41	202.77	203.07	202.61	203.43	202.72	202.32	202.22	201.55
206.76	205.17	206.51	206.28	206.83	206.84	206.91	206.6	207.71	205.09	205.98	205.37	206.34	206.79	207.85	205.86	206.11	206.76	205.65	205.01	208.06	207.16	206.97	207.62	204.31	205.29	206.95	206.79	206.74	206.34	206.4	207.67	206.64	204.58	207.48	205.61	206.92	207.19	207.12	206.26	206.34	206.62	206.4	207.14	205.64	207.58	206.32	207.36	206.93	207.05
202.3	204.98	203.2	203.8	203.97	203.54	203.33	203.39	204.53	204.41	203.45	203.59	203.2	204.79	203.92	201.73	203.45	203.51	203.26	203.24	203.51	203.79	202.99	203.82	203.24	203.82	203.29	202.46	203.61	203.67	203.12	204.52	204.45	203.6	204.45	202.92	204.56	202.29	205.58	204.55	203.87	203.55	203.96	202.67	203.25	203.51	203.1	202.58	203.45	202.62
200.31	199.82	200.71	200.92	199.77	198.46	199.85	201.39	199.44	201.02	199.95	199.57	199.59	200.72	200.14	200.64	201.21	200.76	200.45	200.95	199.2	199.03	200.64	199.23	202.1	200.47	201.38	200.09	199.8	201.02	200.63	201.04	198.92	200.32	200.83	201.11	201.01	199.08	200.94	199.93	200.28	201.94	201.31	202.09	199.96	200.64	200.09	200.8	200.34	199.9
210.03	206.32	208.63	209.51	209.34	207.33	208.93	208.4	207.05	206.9	208.33	207.83	207.49	207.6	207.79	207.72	208.83	208.13	208.13	206.78	208	207.91	207.48	206.62	207.54	209.27	208.66	207.84	207.39	207.33	208.63	208.3	209.05	208.23	209.13	207.42	207.65	209.02	207.65	207.55	208.58	207.54	207.52	207.56	208.05	207.54	207.81	208.16	208.63	207.33
207.76	207.33	207.89	206.92	208.4	207.94	208.38	206.49	210.54	206.48	207.62	207.5	208.94	208.25	208.48	206.96	207.27	208.33	208.78	205.78	208.19	205.97	207.75	207.98	208.25	207.95	207.22	207.66	207.83	207.83	208.72	208.28	205.57	209.4	206.78	208.11	207.25	206.33	206.92	209.72	208.89	206.84	207.13	206.87	208.09	208.91	209.98	208.85	207.19	207.58
209.48	209.71	211.67	209.94	210.26	210.33	210.9	208.64	208.78	210.13	208.56	209.93	209.61	208.82	208.42	209.77	209.36	208.6	210.68	210.01	209.25	209.3	211.82	209.65	210.09	208.08	209.3	209.89	210.51	211.86	209.01	208.49	209.53	210.17	208.04	208.93	210.38	209.57	209.02	210.75	210.67	209.95	209.43	207.97	209.44	208.98	209.11	208.46	209.92	208.31
207.14	205.32	205.06	204.82	203.72	204.41	204.22	205.17	205.9	205.08	204.91	204.8	204.54	204.05	204.61	206.66	203.85	205.59	205.6	204.49	203.87	205.15	203.19	203.64	204.74	204.2	204.34	204.25	205.14	205.56	205.71	205.2	204.81	204.94	204.3	205.95	204.25	205.12	205.7	203.26	204.39	203.42	204.81	204.62	205.9	204.97	203.65	203.62	205.42	204.67
200.27	199.43	200.93	200.4	200.75	199.92	201.66	200.33	200.69	200.56	200.96	199.86	201.59	199.22	201.45	199.8	199.55	200.5	200.79	202.21	200.66	200.19	198.98	201.08	199.25	201.97	200.26	200.66	200.56	200.95	199.22	198.83	200.53	198.43	201.32	201.37	200.95	199.43	200.25	199.14	199.27	200.56	200.26	200.12	200.6	200.75	200.49	202.15	200.18	200.64
209.17	208.79	208.34	208.14	207.41	207.87	208.27	209.3	206.61	207.8	209.93	207.29	208.89	207.68	207.67	208.84	208.33	208.97	209.35	208.79	207.77	209.41	208.84	207.96	208.16	209.38	208.91	210.27	206.67	208.99	208.05	210.21	207.31	209.42	209.76	207.63	208.28	208.94	206.93	208.62	208.63	206.49	207.68	209.21	209	209.07	207.63	209.55	209.04	208.73
213.69	212.39	211.2	213.39	213.45	210.9	212.83	214.43	210.56	210.71	214.62	211.6	210.08	212.04	212.5	212.19	212.18	214.37	211.72	212.94	212.99	213.21	213.4	212.25	211.54	213.29	214.42	212.35	213.21	214.01	210.64	213.69	213.67	211.55	213.32	212.54	210.21	211.69	212.69	211.32	212.59	210.89	212.59	212.29	213.92	212.72	212.6	211.68	212.19	213.35
203.09	202.43	204.19	203.98	203.52	203.85	203.56	202.45	204.28	203.69	204.07	202.26	201.91	202.03	202.59	203.9	204.04	202.73	203.23	203.05	201.88	203.71	202.86	203.93	203.16	202.92	204.23	203.36	203.2	203.3	203.58	201.97	203.04	203.93	201.89	202.09	202.67	201.92	202.47	204.14	202.85	204.26	202.94	203.81	201.27	202.1	203.72	202.97	202.62	203.74
202.58	202.59	203.74	202.38	202.06	202.51	202.51	203.78	203.57	202.72	202.71	203.78	203.95	203.6	203.89	203.05	202.83	202.53	203.98	201.89	202.28	203.32	202.03	203.41	202.97	202.94	203.54	201.59	202.51	203.74	201.13	201.27	203.03	202.81	202.8	203.67	203.47	204.25	204.15	202.35	203.66	202.29	202.41	202.92	205.13	203.85	204.46	202.09	202.69	202.43
208.34	208.66	208.67	207.92	207.77	208.39	206.47	208.25	208.8	206.64	206.68	208.79	208.2	207.47	208.74	208.24	207.9	208.7	208.89	210.52	206.33	206.72	207.34	207.4	207.54	208.8	206.04	208.81	208.54	207	207.3	207.79	206.82	208.21	208.87	207.2	207.38	208.94	207.17	207.34	206.93	207.83	207.01	209.63	209.85	208.19	208.82	207.58	208.81	207.18
208.27	206.77	207.41	207.94	207.39	207.77	206.98	207.78	207.44	206.41	206.25	207.5	208.83	207.57	206.4	206.11	207.25	208.77	207.29	206.86	208.61	205.17	206.63	207.1	207.3	206.89	205.68	209.4	206.73	207.44	207.35	207.87	207.55	208.83	208.03	207.66	207.56	206.77	207.46	207.63	207.82	207.71	208.79	207.51	207.27	209.65	208.22	208.39	206.1	207.24
194.08	194.63	194.74	196.85	195.81	194.76	195.45	195.79	196.74	194.63	196.01	196.96	195.32	194.79	193.86	194.93	195.49	195.06	194.96	194.92	194.97	196.35	195.19	195.49	195.59	193.93	194.9	194.61	195.21	193.56	193.8	192.98	195.17	194.5	195.46	195.02	196.24	195.54	195.17	194.74	195.19	194.02	195.59	194.7	195.01	194.62	194.53	195.93	196.44	194.55
209.91	211.93	213.37	213.09	211.23	212.58	213.1	211.34	212.23	212.01	211.54	211.4	211.86	211.53	212.31	211.62	212.33	212.99	212.2	211.97	213.57	210.3	212.89	211.2	213.29	212.76	212.37	210.61	212.64	211.24	211.37	211.87	212.71	212.4	212.15	211.58	212.38	211.09	212.33	212.33	212.14	212.04	211.13	210.74	210.72	211.69	210.79	211.23	213.4	210.13
200.26	201.65	202.36	200.68	199.05	200.15	199.77	200.82	199.78	200.36	200.42	200	200.2	198.7	201.05	200.3	198.97	200.47	200.47	201.38	200.15	200.08	198.32	201.09	201.3	201.24	200.15	199.11	201.3	199.22	201.49	199.03	200.96	201.43	199.14	200.32	201.17	200.91	201.4	200.77	201.21	201.07	199.97	202.03	201	201.55	200.93	201.62	199.41	201.11
201.92	203.71	202.84	203.38	203.37	203.38	203.06	204.26	201.98	203.3	200.75	204.74	202.58	201.58	203.39	202.64	204.31	202.74	204.44	204.18	202.07	202.91	202.43	202.83	205.69	201.89	202.72	201.05	203.72	203.32	202.84	204.7	203.17	203.64	203.03	200.88	200.88	202.74	202.98	202.85	202.38	204.02	203.29	201.92	204.48	202.73	203.4	203.49	203.36	203.21
214.29	212.57	212.77	212.78	213.9	214.07	214.01	213.39	212.38	213.1	215.24	214.25	213.58	214.88	213.64	213.1	211.92	213.51	213.77	214.31	213.83	213.98	215.06	212.06	213.01	213.42	213.25	213.18	212.85	213.59	213.86	213.58	214.57	213.47	215.95	213.67	215.43	214.03	212.94	213.74	213.74	214.35	214.18	214.01	213.32	214.31	213.62	214.27	213.52	213.78
211.71	212.09	211.9	211.5	212.35	211.16	211.87	211.25	211.18	212.57	211.79	210.42	212.59	212.43	212.5	212.32	210.15	214.5	211.22	210.27	210.89	211.3	209.64	210.73	211.57	210.57	212.03	212.57	211.05	210.16	211.02	211.65	211.59	211.92	211.87	212.06	211.65	211.69	211.83	211.39	212.91	211.33	213.8	211.27	210.01	210.35	211.49	212.51	212.07	212.65
212.23	211.19	211.76	212.96	212	211.88	211.14	212.13	212.3	212.76	211.83	212.3	211.31	211.64	211.05	212.22	210.62	211.52	213.25	211.41	210.33	211.76	210.98	211.48	210.34	211.16	213.2	212.76	214	211.95	212.2	212.26	211.36	211.54	212.9	213.19	211.1	212.02	211.97	212.26	213.65	210.3	210.3	210.97	210.59	211	211.44	212.17	212.65	211.44
209.22	205.78	205.36	206.46	207.11	207.98	208.7	205.85	208.62	206.44	208.32	208.15	207.84	207.77	208.79	206.13	208.76	208.05	208.38	207.48	206.48	208.04	206.95	207.36	206.99	208.03	208.3	206.09	207.71	206.72	208.52	208.74	209.03	208.66	206.58	207.75	206.87	208.41	207.04	207.36	207.89	208.32	207.68	208.22	207.82	208.82	209.99	209.08	206.7	207.14
197.76	198.09	199.81	199.52	197.36	197.17	198.91	197.78	197.95	197.91	198.67	197.91	199.22	197.95	195.54	199.43	198.38	199.01	196.17	198.02	199.07	198.65	197.22	196.9	198.37	197.63	198.81	199.15	198.69	197.32	199.39	195.87	197.5	198.23	198.85	197.51	198.7	197.51	199.35	196.32	197.22	199.01	198.3	196.58	199.64	198.55	199.63	197.55	196.35	198.38
207.38	207.32	207.28	208.79	209.85	208.87	209.37	208.94	208.47	208.51	207.42	210.01	208.96	208.18	209.01	208.92	207.89	208.6	209.52	208.47	207.9	208.5	208.43	209.02	209.81	208.85	207.79	208.13	208.17	208.56	208.3	209.07	207.23	209.14	207.36	210.66	210.73	209.31	209.58	209.56	208.56	209.64	208.37	206.86	207.8	207.55	209.71	209.77	208.58	209.36
210.39	209.2	210.64	209.13	209.2	208.96	208.81	208.08	210.05	207.56	209.57	208.96	208.98	208.32	209.59	209.96	209.77	209.73	208.44	208.02	208.37	207.91	207.4	207.51	209.38	208.95	209.56	208.55	209.33	209.57	207.83	209.87	208.46	209.56	209.25	208.58	208.65	209.11	207.79	208.35	208.27	207.93	208.11	211.54	209.42	209.01	208.77	210.01	209.26	208.03
203.36	203.86	204.63	203.58	203.91	203.34	203.12	202.65	203.14	204.28	203.86	204.28	203.79	204.36	203.08	204.27	206	203.09	203.65	202.01	204.93	205.27	203.4	202.98	204.66	204.02	204.13	202.88	203.41	202.25	202.84	205.11	202.91	202.88	204.68	203.92	204.88	204.21	206.17	204.99	203.13	204.56	204.5	203.16	201.4	203.59	203.47	202.33	202.54	204.32
211.61	210.55	212.17	213	213.1	212.8	211.57	212	211.9	212.85	213.2	213.39	211.63	213.2	212.77	211.3	211.97	213.34	212.59	212.53	211.22	211.75	211.47	213.02	210.89	212.38	213	212.72	211.94	212.34	210.9	212.49	211.94	212.63	211.64	211.37	211.97	210.39	213.2	212.66	211.71	212.94	210.33	212.66	212.43	212.33	213.53	212.56	211.93	210.74
206.73	203.85	204.89	205.06	205.44	203.78	205.03	204.58	205.4	205.36	205.82	203.69	205.39	204.81	204.75	203.55	204.94	205.67	204.27	204.85	204.11	205.76	204.85	205.31	204.54	204.18	204.33	205.6	205.14	205.94	204.13	204.93	203.1	204.34	206.38	205.18	205.65	204.12	206.06	204.89	204.23	206.46	203.46	204.03	204.72	204.41	205.08	205.77	206.12	205.02
198.53	200.32	198.28	198.91	200.66	200.34	199.39	199.37	199.54	200.26	201.06	200.17	198.27	199.67	200.28	198.99	200.2	199.99	198.06	198.41	199.92	198.87	198.98	199.02	199.68	198.35	198.56	199.17	198.78	199.28	198.69	199.34	198.4	199.57	198.73	198.3	198.58	199.82	198.86	200.22	199.67	200.52	200.61	198.49	199.32	198.68	198.79	199.29	199.02	198.75
197.74	198.26	200.13	198.9	199.73	199.6	199.72	199.92	197.85	198.81	200.38	199.37	199.4	200.42	199.05	200.2	200.29	201.98	200.15	201.61	200.03	198.88	199.52	198.91	200.14	199.22	201.45	200.53	201.29	198.42	198.98	197.72	198.97	198.88	199.76	198.31	200.6	199.25	198.48	199.26	199.76	198.69	200.22	200.63	199.11	198.07	200.05	198.95	198.4	198.92
211.23	211.62	209.2	212.02	211.76	212.02	212.76	211.43	212.02	212.19	211.48	212.94	210.51	213.38	211.33	212.07	211.69	213.63	211.23	213.41	213.12	212.04	212.58	212.37	213.45	211.43	213.43	210.14	211.02	210.08	211.87	210.95	212.89	211.52	210.21	213.46	212.52	212.19	212.06	211.32	210.04	212.43	211.31	212.19	211	212.21	211.96	212.16	211.68	212.19
207.7	208.83	209.11	207.93	208.73	206.86	207.65	206.54	208.78	208.53	209.58	209.53	208.5	207.53	209.07	207.66	207.59	207.49	208.39	208.64	205.65	206.61	207.83	206.76	207.78	206.7	209.97	207.39	208.55	207.18	209.69	207.96	209.07	207.99	207.28	207.39	208.27	209.41	208.52	207.58	207.88	208.27	207.55	208.48	208.55	207.58	207.55	206.82	208.86	209.08
218.28	218.73	217.36	217.37	216.84	217.02	217.52	216.57	217.98	217.87	217.57	216.94	218.69	219.27	215.48	218	218.58	217.47	218.99	218.95	215.81	218.31	217.3	216.69	217.34	216.03	217.23	217.93	217.79	217.77	217.7	217.1	216.97	217.36	217.56	217.74	217.78	218.85	216.93	217.69	218.84	217.61	218.62	218.38	217.05	217.95	218.1	218.1	217.98	217.17
212.36	211.99	213.68	213.72	211.91	213.28	212.84	212.14	211.25	211.69	214.03	210.93	213.05	211.89	212.2	210.49	212.51	213.88	211.4	211.97	213.96	211.85	213.64	211.96	212.76	213.15	213.85	212.8	211.9	212.07	210.47	211.73	211.34	214.29	212.45	212.15	211.96	212.59	213.5	212.56	212.1	211.8	213.11	211.73	212.33	211.44	213.24	211.69	213.57	212.18
206.93	206.27	206.17	204.51	205.24	204.59	206	206.06	206.28	206.48	205.63	204.95	206.82	206.07	205.59	206.35	207.32	205.75	205.2	204.15	205.41	205.43	206.65	205.03	205.09	207.08	204.59	205.14	205.84	204.43	206.49	208.24	206.25	205.48	205.42	206.07	204.27	206.44	205.16	205.45	203.73	205.69	205.35	205.91	205.43	205.46	206.5	206.26	205.91	205.12
205.18	203.17	204.65	205.41	206.69	204.63	205.87	206.41	205.03	205.66	205.65	204.29	207.94	205.67	205.4	204.31	204.69	206.22	206.1	206.03	208.02	206.3	203.22	205.09	205.25	204.52	205.4	206.24	204.55	207.9	205.98	206.21	205.2	206.36	204.19	204.82	205.59	206.13	205.72	203.84	205.2	205.12	206.15	205.23	206.64	206.36	206.02	206.33	206.65	205.1
202.29	201.98	202.58	202.45	203	201.63	200.58	203.02	204.01	202.59	203.59	201.97	201.69	201.68	203.08	203.51	203.21	202.03	201.89	201.44	201.53	203.34	202.55	202.38	202.16	203.74	202.59	201.61	203.48	202.41	202.65	201.26	202.01	199.92	203.33	202.94	203.69	203.77	202.54	201.57	204.89	201.32	203.41	202.54	202.79	202.41	200.29	201.94	203.47	203.16
199.83	199.48	200.3	200.2	200.82	200.49	200.76	200.64	200.52	201.13	200.66	200.45	199.9	201.8	201.47	199.96	201.32	199.85	199.16	200.09	200.42	199.77	202.1	200.2	200.87	199.78	199.52	200.66	201.11	200.41	199.93	200.95	201.51	200.82	201.53	201.94	199.2	200.41	202	198.7	198.87	200.26	200.94	199.77	199.52	201.34	201.08	199.4	199.79	201.33
208.16	207.31	207.55	208.47	207.17	207.45	206.94	207.98	207.43	207.12	207.81	206.46	207.68	208.35	208.89	207.19	207.93	209.86	207.61	205.93	208.68	208.45	206.12	208.95	206.99	207.95	207.85	208.86	207.85	207.84	209.76	206.22	207.56	207.61	207.3	208.99	208.38	208.32	210.04	207.11	207.19	207.67	208.82	208.44	209.12	208.21	208.71	207.87	206.8	207.84
204.56	205.18	204.62	204.1	204.97	205.18	203.76	205.76	203.8	205.01	204.13	205.92	206.02	204.63	204.29	204.64	205.26	203.18	205.89	204.46	204.23	203.38	205.64	203.91	205.91	204.75	204.66	204.17	205.89	205.76	204.69	203.49	204.66	203.51	203.99	204.87	203.55	203.36	205.06	203.84	203.73	204.76	203.05	203.88	204.71	204.52	203.7	205.9	204.31	204.91
216.33	217.7	217.27	217.79	217.57	218.43	215.91	217.73	216.58	217.13	218.59	217.47	216.45	215.57	216.2	217.5	216.46	217.65	216	215.32	218.2	216.33	216.89	216.75	216.67	218.73	215.29	217.44	216.53	218.07	217.37	217.02	215.46	217.63	218.97	214.63	217.8	217.31	217.62	216.41	218.16	217.77	218.1	216.09	216.27	217.79	216.73	217.22	218.26	215.02
217.36	216.11	216.82	218.66	217.16	216.03	217.13	217.01	217.67	217.66	217.44	215.79	216.03	217.23	216.72	217.36	215.84	215.86	217.06	216.32	216.47	217.35	219.23	217.85	216.6	217.7	217.38	217.85	217.6	218.24	217.03	216.69	218.4	216.98	217.07	217.2	215.85	217.88	216.07	218.35	217.89	217.52	216.3	217.73	218.94	217.06	215.88	216.96	217.33	216.73
206.81	208.31	208.08	207.48	207.82	207.13	207.19	207.92	208.04	208.59	206.03	209.14	207.5	206.82	206.92	207.34	207.37	208.03	208.51	208.58	207.2	208.71	208.67	207.26	206.01	207.85	207.95	207.95	207.58	208.36	207.55	208.45	208.15	206.37	207.12	209.35	208.4	207.52	208.03	208.84	207.83	207.06	210.57	207.03	207.19	208.44	206.34	206.61	208.27	208.63
203.7	204.62	203.13	203.5	203.12	203.15	202.61	204	202.68	204.75	204.47	203.93	204.27	204.18	204.22	204.36	204.46	203.49	204.14	202.2	203.64	204.49	204.3	204.26	204.36	204.49	204.21	204.39	204.91	203.73	204.25	202.56	202.99	204.7	204.27	204.41	202.91	204.84	203.54	203.67	204.1	203.5	206.19	204.89	204.68	204.32	202.36	204.69	204.91	204.37
218.12	219.36	217.91	217.67	219.04	218.22	217.52	217.46	218.52	217.18	218.62	218.68	217.64	220.05	219.24	219.41	217.97	216.33	218.71	216.99	216.59	218.43	216.78	218.13	217.92	217.82	218.27	219.1	216.94	218.37	218.27	216.18	217.15	218.61	217.25	217.1	216.66	219.4	216.78	216.61	218.37	219.14	215.4	219.43	216.86	215.41	218.4	217.78	218.16	216.51
209.85	213.05	211.32	212.98	212.12	211.26	211.04	211.89	209.97	210.82	210.98	210.79	211.56	210.64	212.61	210.82	210.76	211.95	212.17	210.92	211.58	212.19	212.47	211.7	209.73	211.18	211.21	210.97	211.79	210.32	212.34	212.14	212.39	210.72	211.74	211.67	211.56	213.2	210.6	211.84	211.06	212.74	209.86	211.59	211.73	211.55	209.84	212.24	212.26	211.74
208.09	208.71	207.04	208.82	206.56	206.64	208.13	209	206.59	207.17	206.34	207.78	208.71	208.52	208.66	207.54	209.17	207.65	210.03	208.48	207.74	207.12	207.92	206.82	207.5	206.36	207.45	207.11	206.34	208.65	207.73	206.86	208.29	207.7	208.02	207.76	206.8	207.8	207.37	207.03	209.37	207.6	207.01	208.19	207.92	207.23	207.19	208.94	207.49	207.72
213.83	213.47	213.71	213.65	212.86	214.03	214.27	213.24	212.45	213	213.56	212.75	214.27	212.73	212.46	213.01	213.21	215.05	213.23	213.15	214.09	213.72	213.84	211.73	212.44	213.71	213.57	213.86	212.35	212.11	213.56	212.76	212.71	213.18	213.9	213.67	213.13	211.69	212.01	213.86	212.14	214.13	210.1	212.75	212.16	213.55	212.68	210.83	213.38	212.88
212.62	214.73	212.55	212.92	213.13	213.69	212.96	211.92	213.51	213.54	211.97	213.16	213.53	211.73	213.03	211.85	214.28	213.35	214.13	214.16	213.93	215.33	212.33	213.47	213.34	210.52	212.2	212.09	213.35	211.7	214.33	214.23	213.51	212.94	211.96	211.97	212.52	213.8	212.39	213.19	213.35	211.53	212.63	214.13	213.54	213.08	214.28	213.35	212.33	213.68
213.6	214.13	212.91	213.57	213.6	213.3	212.72	213.34	212.59	213.72	212.99	213.84	215.06	212.1	213.27	214.53	214.47	213.55	212.97	213.14	211.67	212.4	211.55	213.12	213.37	214.56	212.1	213.1	214.01	211.39	212.02	210.6	211.86	214.98	213.9	213.36	211.8	214.26	211.45	214.25	212.81	214.13	211.7	214.47	212.57	212.53	212.68	212.79	211.88	211.67
205.67	205.27	207.15	204.39	204.73	203.6	205.29	206.77	205	204.03	202.51	206.91	203.79	205.41	205.93	206.14	205.11	206.74	203.21	205.47	204.3	206.33	205.31	204.27	205.26	203.13	204.26	204.24	204.04	204.62	205.12	205	203.71	203.6	204.93	205.59	205.12	204.42	204.03	205.19	203.58	203.41	206.99	204.88	204.07	203.79	204.52	204.3	204.78	206.39
206.47	206.31	206.88	207.77	209.16	207.54	209.5	208.19	206.96	207.57	208.08	207.56	207.58	208.26	206.99	206.77	207.82	206.76	207.04	208.19	208.72	206.93	207.48	208.53	206.84	208.3	209.01	209.02	207.57	206.59	207.89	208.25	207.91	207.27	206.97	206.7	207.79	206.97	206.33	207.92	207.84	208.38	207.4	208.27	208.21	206.51	207.43	209.29	207.76	207.42
202.86	203.37	203.54	204.23	201.9	202.82	202.52	202.58	201.48	201.92	203.66	202.32	202.13	201.77	202.88	202.06	202.77	202.94	201.65	202.8	200.98	203.67	202.94	201.89	202.31	202.74	201.43	202.61	201.82	203.08	204.27	202.2	200.94	203.37	203.56	201.82	202.93	201.58	203	202.24	201.92	202.98	202.25	202.4	202.02	202.45	203.19	201.91	203.04	201.63
199.08	200.71	199.29	199.64	199.49	198.73	200.73	200.22	198.91	199.74	198.77	200.06	200.17	200.32	200.35	200.3	200.43	199.79	198.96	200.54	199.14	200.31	199.81	200.11	199.09	200.71	199.91	200.8	198.02	199.14	199.22	199.83	199.22	199.89	199.41	198.31	199.02	198.73	198.67	199.55	198.97	198.3	198.76	199.55	197.97	201.77	198.72	200.68	199.54	198.49
217.86	218.44	217.24	216.49	218.01	217.44	216.12	216.86	217.03	217.32	217.92	216.84	217.19	217.32	216.74	217.44	218.77	216.75	217.92	215.09	215.33	218.52	217.35	218.15	216.91	216.45	216.85	216.34	216.11	216.88	217.65	217.12	216.12	217.09	217.91	217.29	218.04	216.41	216.08	216.66	218.79	214.55	217.23	215.95	216.8	216.84	217.66	215.55	217.87	217.28
204.11	205.62	205.14	205.1	204.03	207.04	205.21	206.3	203.95	206.17	204.89	204.97	205	205.05	204.77	207.05	205.07	206.24	205.15	205.66	203.33	204.84	204.45	205.85	206.03	205.29	204.77	204.2	204.24	204.49	204.57	204.83	205.06	204.27	205.2	204.65	203.74	204.7	204.91	204.35	203.3	205.92	202.52	205.27	204.86	203.88	203.64	205.57	203.89	204.17
193.85	194.59	194.08	195.02	196.45	194.69	194.27	195.42	196.12	194.32	193.45	195.16	193.79	194.24	195.35	194.08	197.13	193.58	195.32	196.19	194.55	194.52	194.29	195.43	195.42	194.84	195.6	196.19	195.01	195.47	194.63	196.05	196.63	194.91	195.7	195.07	194.91	194.13	195.36	194.39	195.25	195.02	195.04	195.65	195.07	196.63	194.36	194.36	193.31	194.64
200.6	202.13	200.19	199.33	201.37	200.63	200.4	199.8	200.4	200.49	199.69	200.88	200.64	198.33	202.79	200.06	201.38	200.95	199.48	197.51	200.16	199.52	198.75	200.46	199.14	199.44	200.69	199.53	199.98	199.7	200.15	200.12	200.3	200.36	199.34	199.15	200.95	199.76	200.07	200.93	198.5	199.55	200.72	202.24	199.95	201.02	200.63	199.26	202.09	200.3
209.27	207.66	209.45	208.38	209.53	209.86	207.99	207.87	207.7	207.7	208.04	208.82	208.55	207.9	208.9	209.09	207.58	210.02	209.21	209.9	208.21	208.89	208.69	209.49	208.21	209.79	207.85	207.2	208.73	209.39	208.24	208.67	209.03	209.03	208.12	207.86	208.44	208.51	208.94	207.65	207.29	209.16	209.45	209.03	208.62	208.11	207.01	205.93	209.53	208.21
212.9	211.46	211.5	210.59	209.39	212.29	210.62	209.73	212.66	211.69	212.7	212.47	212.17	211.71	212.06	209.84	210.7	211.71	212.5	211.51	210.9	211.97	212.76	211.09	211.2	211.42	211.53	212.03	211.27	212.43	210.25	210.5	211.25	211.49	210.82	211.18	213.28	212.96	211.05	210.61	212.43	210.61	211.25	212.44	211.54	211.82	210.52	212.36	211.35	211.45
198.77	200.31	199.85	199.76	198.99	199.4	200.18	201.19	200.85	199.5	199.11	199.1	198.51	200.54	200.78	199.49	199.09	199.54	200.25	198.9	202.78	200.41	199.63	199.53	199.53	199.19	199.27	199.12	199.08	199.04	199.67	199.59	197.83	199.08	199.92	199.58	200.32	198.54	199.96	198.31	199.98	201.27	200.19	200.29	198.79	200.22	200.7	198.85	198.98	199.43
199.16	200.05	199.25	199.37	198.91	199.64	199.15	197.57	199.38	198.37	199.22	199.19	199.85	199.18	198.51	198.97	198.64	199.84	199.28	200.35	199.71	198.92	198.77	199.51	198.63	198.39	199.89	201.43	200.37	199.37	196.41	198.73	199.54	199.74	200.52	200.67	198.9	200.56	199.75	201.17	199.78	200.38	200.06	201.34	198.5	199.31	200.53	199.12	200.4	198.57
211.81	212.31	210.26	212.08	212	211.12	212.66	212.17	211.86	211.17	212.22	211.52	211.42	211.43	210.9	212.4	211.74	210.95	211.21	211.71	210.22	212.7	210.8	211.57	213.34	211.46	212.25	210.76	212.02	211.87	210.2	212.47	211.05	212.23	212.73	211.22	211.84	212.99	211.57	210.7	213.11	211.49	209.97	210.5	211.86	213.36	211.68	213.21	210.75	211.38
211.02	210.85	211.92	210.82	213.49	212.35	212.2	210.7	212.43	211.23	211.19	212.03	211.25	212.39	211.42	210.8	212.6	210.6	211.1	211.21	210.36	211.02	211.52	210.31	210.95	212.01	210.36	210.45	212.3	211.77	212.03	213.09	213.58	210.09	210.95	211.37	211.6	211.78	211.25	212.29	211.43	213.13	212.52	212.3	211.35	211.85	212.89	213.57	210.72	211.52
212.78	213.03	211.98	213.2	215.43	212.36	212.98	211.78	212.66	213.77	213.13	212.7	214.31	212.81	212.7	211.93	213.59	213.22	213.41	212.46	212.94	211.87	213.62	212.82	212.6	212.71	214.52	213.6	212.59	211.92	211.32	211.93	213.08	213.66	212.75	214.5	214.5	212.86	213.17	213.12	214.01	212.38	211.46	212.81	213.81	211.25	212.63	212.24	212.32	211.52
209.3	209.63	207.63	208.58	209.44	209.78	208.87	207.15	210.37	209.61	206.75	207.73	207.53	208.49	208	206.67	208.06	207.81	208.69	207.84	210.37	210.11	208.02	209.37	208.64	207.99	209.82	209.65	209.24	208.91	208.61	209.05	209.74	209.58	208.64	208.02	208.3	208.89	210.36	209.91	207.52	208.53	208.81	209.15	207.77	207.67	209.57	206.51	208.37	207.65
208.14	208.42	208.33	208.11	208.17	210.23	206.9	209.22	207.54	208.36	209.56	208.19	208.66	209.95	208.28	209.32	208.94	209.07	207.02	208.75	209.35	209.42	210.02	208.42	208.37	209.55	209.8	209.61	208.86	208.91	209.09	206.81	208.82	207.17	209.26	208.81	208.09	208.74	208.55	209.49	210.9	210.29	206.8	208.14	206.32	210.07	207.76	209.38	209.1	208.21
214.83	215.57	212.65	214.25	213.09	212.56	213.45	214.31	213.45	213.55	213.59	213.3	213.19	213.89	212.76	213.54	213.53	213.27	213.2	213.34	213.11	214.09	215	214.27	212.07	214.54	213.33	215.14	214.12	213.5	213.34	212.81	213.83	214.17	213.76	212.38	213.39	214.35	213.19	213.55	212.7	213.81	212.4	215.76	212.63	213.97	214.39	212.79	212.94	211.72
209.33	207.96	207.18	209.53	207.82	208.7	209.18	209.53	209.52	208.76	207.61	208.67	208.99	208.44	208.94	208.77	207.12	209.78	208.24	209.53	209.81	209.69	208.03	209.86	210.44	208.11	209.13	209.84	209.68	210.32	208.38	208.44	208.32	207.95	208.28	209.07	207.88	208.25	208.22	205.84	207.5	208.85	207.82	208.96	208.06	209.06	207.64	208.16	209.08	209.2
208.71	208.27	207.98	207.09	208.02	208.39	209.95	206.82	207.58	208.56	208.38	208.77	208.03	208.4	207.46	207.03	209.52	209.7	207.85	207.86	209.95	207.59	206.95	210.84	207.88	208.53	208.67	208.47	208.93	208.51	207.56	208.92	207.77	208.45	210.73	209.54	208.16	208.15	209.79	207.14	208.69	208.29	206.12	210.04	209.95	208.38	208.1	208.23	208.76	209.47
199.62	198.89	200.21	200.79	199.14	199.47	200.51	200.82	200.19	200.12	201.08	200.72	197.94	200.02	199.06	199.25	197.4	199.8	199.15	199.14	198.63	198.81	199.01	202.08	198.76	199.38	199.48	200.11	200.49	199.62	199.87	198.81	200.29	198.59	200.42	199.46	199.76	199.12	199.21	199.16	198.35	199.42	199.4	199.84	200.43	199.59	199.98	199.63	198.7	199.6
206.39	206.51	206.69	206.58	205.76	206.73	207.19	205.03	206.5	205.44	206.18	207.87	206.56	207.27	205.67	206.07	205.69	206.45	206.47	205.57	206.13	204.91	206.52	205.5	206.3	207.34	206.02	206.88	206.89	206.19	206.76	205.58	206.67	206.61	207.36	206.28	206.99	206.79	206.65	205.98	206.34	207.32	207.68	205.06	204.99	207.86	205.83	205.31	208.23	205.73
207	208.03	207.85	208.36	207.95	208.94	207.96	208.8	208.96	208.04	209.87	210.12	209.24	208.96	209.07	206.72	209.48	207.35	207.9	209.13	208.64	211.33	209.27	208.67	208.37	208.29	209.15	209.23	208.42	210.08	208.89	209.78	207.56	208.8	208.41	208.24	209.42	210.01	209.51	207.96	207.25	208.05	208.67	208.82	208.43	208.48	208.8	208.09	208.6	208.49
199.5	199.87	199.54	198.63	198.59	199.06	199.86	198.11	198.78	200.21	199.35	198.03	199.09	199	201.19	199.58	200.23	200.27	199.19	200.15	199.64	199.43	198.66	199.49	200.67	198.9	199.55	199.78	198.52	197.91	200.66	198.41	199.21	199.71	198.79	199.7	200.39	197.48	199.33	199.29	199.86	200.61	200.78	198.83	200.11	199.72	198.61	199.11	199.49	198.71
200.76	200.87	200.07	201.19	200.16	199.78	200.29	199.35	199.01	200.16	199.72	200.53	199.11	201.33	200.54	200.48	202.08	200.57	201.12	199.62	199.63	199.74	198.34	202.08	200.44	201.13	200.33	199.53	199.74	200.21	199.68	198.37	200.09	198.47	201.54	200.4	198.8	199.74	199.17	198.83	198.44	198.69	199.16	199.25	201.22	200.37	200.84	199.35	199.7	199.8
217.05	217.39	217.59	217.22	215.9	216.55	215.95	216.96	216.58	218.1	216.71	215.98	217.18	216.83	216.83	218.92	217.51	216.28	217.85	216.12	215.17	216.78	218.01	218.18	216.71	216.51	216.71	217.58	218.8	217.22	216.54	218.46	216.97	216.8	215.68	216.49	215.67	216.3	215.76	216.77	216.55	216.96	217.72	217.8	215.08	216.78	217.45	216.66	215.64	217.71
208.72	210.12	208.37	210.38	207.81	208.64	209.06	209.75	208.59	210.64	208.11	207.84	209.03	210.56	209.05	208.16	209.14	208.35	209.14	208.32	208.79	209.5	206.51	208.69	207.75	209.2	208.99	208.34	208.09	207.23	209.2	207.3	208.04	208.54	208.02	207.32	208.88	208.61	209.27	208.68	208.75	207.24	208.57	208.2	208.37	207.81	208.82	208.35	207.84	208.97
204.78	203.9	204.79	204.45	204.15	204.03	205.2	205.51	204.16	205.35	202.71	205.56	204.28	204.26	203.63	205.38	203.66	205.66	203.46	203.82	205.38	204.69	204.85	203.46	205.44	206.07	204.34	204.12	204.84	203.32	203.52	205.71	204.33	204.53	203.95	205.58	205.47	205.74	205.6	204.64	204.33	207.2	204.83	203	206.36	203.1	205.72	205.64	205.52	203.91
209.42	209.17	208.07	208.7	208.25	206.84	208.85	208.73	208.12	207.37	208.17	207.93	208.37	208.4	208.55	208.4	207.62	207.25	208.27	208.13	207.99	209.48	207.76	208.31	206.85	208.68	207.19	208.56	208.62	207.7	207.64	207.93	209.17	209.47	208.22	208.7	208.13	207.9	207.89	205.82	208.47	208.56	210.08	210.04	207.81	208.08	208.52	209.48	208.56	207.64
209.36	210.54	208.52	211.33	209.06	210.3	209.13	211.77	210.34	210.18	207.15	209.17	210.96	208.13	210.9	210.24	209.91	207.92	211.27	211.13	209	208.03	210.74	211.12	210.79	211.45	211	209.52	210.42	208.11	211.47	208.85	207.35	208.76	208.18	210.33	211.55	210.18	209.8	209.79	210.06	210.47	208.67	209.67	208.9	209.44	209.69	209.29	209.07	208.23
207	208.72	208.92	208.83	208.75	210.15	208.95	208.96	209.54	209.29	208.63	210.01	208.95	209.17	208.71	209.17	208.93	208.32	209.02	208.76	208.41	207.82	209.01	208.46	208.95	206.94	207.94	208.34	209.66	208.74	209.24	209.39	209.02	208.82	210.03	206.95	210.11	209.44	207.9	209.32	209.63	208.94	209.26	209.06	207.22	209.2	207.94	209.86	208.17	207.13
207.69	207.8	207.89	208.52	208.51	210.24	208.02	208.25	210.39	208.92	209.11	208.52	208.46	208.62	209.46	207.87	207.47	208.28	208.98	208.21	208.36	207.38	208.51	209.21	208.99	208.76	209.88	209.77	209.51	210.42	209.33	209.45	209.51	208.66	209.45	209.82	209.59	209.55	209.23	208.88	207.94	209.67	208.55	207.96	208.33	208.77	210.11	209.4	208.63	208.45
215.79	215.91	218.17	219.67	217.57	216.34	216.36	216.81	217.59	218.41	217.93	217.19	217.26	216.48	216.74	217.53	218.85	218	217.57	217.21	217.79	218.48	216.98	215.92	217.23	216.73	216.73	217.13	215.48	218.79	218.14	219.08	217.94	218.85	218.39	219.16	219.15	216.86	218.27	218	218.2	218.08	217.45	217.31	217.65	217.77	217.83	216.68	218.56	218.02
209.39	210.11	210.48	208.32	210.25	209.38	209.18	209.18	209.59	209.7	208.99	209.61	209.64	209.07	208.47	208.26	208.04	209.24	209.91	208.13	210.05	208.85	209.61	210.47	207.86	209.81	208.89	210.33	208.86	210.29	209.68	209.06	209.02	208.73	211.16	208.1	209.82	208.78	208.7	208.68	209.51	210.51	209.46	209.45	209.17	209.71	208.09	210.86	210.19	209.34
200.92	201.19	199.97	199.42	199.47	199.15	200.38	199.75	200.11	199.78	197.73	199.23	197.33	199.7	199.03	197.87	199.26	197.94	200	200.59	199.18	199.81	198.92	198.57	198.74	198.3	199.34	198.73	198.83	200.27	198.68	198.69	199.72	199.31	199.6	199.73	199.88	197.72	198.73	200.36	199.82	200.02	197.86	200.01	198.58	198.92	199.35	200.68	201.31	199.33
216.81	217.68	216.06	217.31	217.73	216.87	218.05	215.96	217.57	215.74	216.3	215.09	216.46	218.05	216.38	218.93	217.51	217.28	215.33	217.34	216.94	216.17	216.62	216.5	217.21	216.62	218.19	215.39	217.46	216.77	216.69	216.61	216.86	215.98	217.67	216.87	216.53	216.3	217.7	215.73	215.52	217.22	217.55	217.95	217.14	215.96	216.81	216.91	215.31	216.33
211.24	212.51	211.92	212.21	211.76	212.44	211.98	211.16	211.42	211.31	212.43	210.85	210.65	212.36	213.94	212.61	211.51	212.47	211.4	210.92	211.84	211.04	212.43	211.16	211.31	211.47	210.39	211.54	211.63	212.06	212.17	210.4	211.84	211.58	211.99	214.74	212.61	210.72	210.16	210.88	210.42	212.16	212.19	212.54	211.23	210.94	210.99	212.94	212.58	212.72
204.8	203.7	203.72	204.5	204.89	206.53	205.02	202.5	203.78	205.62	204.06	205.11	204.84	204.73	203.4	205.2	205	204.66	206.12	205.08	203.26	204.83	205.32	203.95	204.93	204.59	205.19	203.09	206.3	204.03	202.95	203.48	204.86	203.97	205.42	204.75	202.84	205.31	204.54	205.64	204.92	204.92	204.31	205.74	204.05	206.08	204.67	203.29	206.13	204.8
208.45	207.65	207.77	208.12	208.86	208.11	209.08	207.94	208.37	210.05	208.71	208.5	208.98	208.23	208.79	208.73	209.25	210.42	209.66	208.34	208.09	208.64	209.75	207.72	208.32	207.56	208.34	209.44	207.96	207.92	206.22	207.85	208.61	210.44	209.7	208.54	209.02	208.21	208.75	207.81	209.1	208.92	208.76	206.55	206.96	209.28	208.13	209	208.74	207.88
201.37	200.14	202.07	200.67	200.89	201.16	202.05	200.74	201.87	200.23	200.41	200.34	201.73	202.39	201.33	201.7	200.99	201.51	201.02	200.3	202.37	201.2	201.47	200.07	201.08	200.13	202.12	201.28	200.72	199.92	201.16	201.63	201.73	199.87	199.85	201.46	202.65	201.86	200.99	201.66	201.37	199.44	200.37	202.97	202.12	200.48	201.05	200.94	201.01	202.11
208.65	208.21	209.75	209.51	210.28	209.03	208.82	209.43	210.22	209.77	208.63	209.85	210.69	207.8	210.09	207.82	207.46	209.12	209.21	210.86	207.91	208.58	209.02	208.89	208.67	209.07	208.41	208.93	207.78	208.23	210.2	208.22	208.22	208.24	209.6	207.06	209.01	208.95	207.72	208.83	207.91	208.69	209.41	207.61	208.16	210.26	207.88	210.08	208.21	207.62
208.91	209.6	210.43	210.13	210.69	209.83	208.22	210.09	209.31	211.19	210.18	209.41	210.72	209.58	208.77	210.55	208.46	209.13	208.82	209.14	210.76	209.47	209.89	208.91	211.28	210.34	208.97	210.38	210.35	209.36	209.87	209.3	208.99	209.59	208.42	210.08	210.5	211.4	207.38	209.85	210.08	209.23	208.81	209.46	209.99	210.1	207.86	210.65	209.92	208.32
207.15	207.06	206.08	208.84	206.62	206.93	207.22	209.34	208.14	208.91	206.56	207.59	207.56	207.79	208.6	207.48	206.29	207.96	207.05	207.65	207.63	208.08	207.47	205.96	207.73	207.22	207.37	207.95	206.75	208.13	208.02	207.55	208	206.97	208.95	208.41	206.46	207.46	207.16	207.9	208.54	206.87	207.98	208.93	206.88	209.06	207.69	208.3	206.98	209.51
206.91	204.79	205.51	204.59	205.64	203.88	204.22	205.88	205.49	205.43	206.27	205.16	206.5	206.11	206.58	204.56	206.55	206.62	206.56	205.08	205.71	205.32	205.41	204.72	204.61	204.48	206.07	205.05	205.71	204.6	204.08	204.37	206.16	204.88	205.39	205.15	205.12	205.87	205.06	206.05	205.8	206.39	205.15	204.15	206.46	206.11	205.07	205.07	204.76	205.84
208.59	209.65	208.03	208.64	209.19	207.51	207.28	207.36	207.52	207.7	208.06	208.72	208.72	208.66	208.49	208.43	208.24	207.23	207.96	208.58	207.73	208.75	207.84	207.05	207.59	209.21	209.67	208.99	209.76	208.38	209.35	207.46	209.78	208.24	208.65	206.26	209.28	209.42	208.53	207.02	209.34	206.94	208.92	208.98	209.32	208.62	209.08	207.78	208.74	209.74
194.03	195.56	195.28	194.07	194.86	193.3	193.93	193.62	194.14	195.31	194.07	195.29	194.5	193.82	193.41	192.76	193.77	192.29	193.59	194.77	192.96	192.93	194.83	194.9	194.38	193.32	193.83	193.9	195.62	192.67	192.92	193.4	193.94	193.6	193.77	194.34	194.3	194.06	194.04	195.42	194.97	195.02	193.23	193.31	195.07	193.57	195.09	194.59	195.89	193.28
215.26	213.05	213.67	212.66	213.75	212.99	214.45	212.37	213.03	211.82	212.15	213.17	214.21	212.5	214.08	213.73	213.87	213.7	212.71	212.71	213.97	213.47	213.98	212.84	213.48	213.75	214.06	211.57	213.03	214.29	212.76	214.74	212.38	212.92	214.55	213.84	213.13	213.38	213.66	213.57	212.53	212.9	214.39	213.6	212.63	212.99	212.52	213.81	213.3	213.93
207.23	207.12	208.25	207.82	209.53	209.99	207.05	208.02	207.89	208.59	206.99	207.29	207.35	208.27	206.85	207.93	207.22	207.28	207.94	206.39	208.09	208.42	208.26	207.68	207.05	208.21	207.55	206.91	207.53	206.62	207.65	208.19	208.06	205.94	207.55	207.71	209.14	207.79	207.17	208.22	208.54	208.98	207.68	208.04	208.56	207.87	207.61	208.85	208.27	207.29
217.85	217.83	217.46	216.92	218.34	220.47	217.5	219.04	217.42	218.82	218.46	219.78	217.57	217.27	216.66	218.31	218.85	217.99	216.72	218.99	218.23	216.84	217.8	218.01	218.74	217.83	217.22	219.54	218	217.11	217.49	217.9	217.32	219.63	218.48	218.35	219.27	218.08	218.01	219.74	216.47	218.34	218.88	217.76	216.22	218.16	218.17	217.62	218.17	217.94
217.48	215.92	217	216.53	217.1	216.18	216.78	217.87	217.44	215.38	218.09	217.06	218.93	215.79	216.66	217.97	216.57	216.65	216.29	216.67	216.58	218.23	217.2	215.54	216.37	217.39	217.29	218.26	216.66	215.88	217.23	215.47	217.86	216.76	217.59	218.06	217.43	217.65	217.05	216.03	216.58	217.39	217.23	217.75	218.15	217.79	217.02	216.54	215.69	216.84
211.25	210.55	210.8	211.1	212.13	213.23	212.89	211	211.33	211.16	210.98	213.07	211.37	211.4	213.69	210.84	212.03	211.68	210.77	211.44	210.48	211.29	211.66	211.22	211.59	211.71	211.6	212	210.7	212.51	211.99	210.45	210.83	212.11	211.29	213.74	211.89	211.01	212.58	212.67	211.12	212.81	212.63	211.67	211.43	212.19	212.51	212.53	213.49	212.19
205.95	208.3	207.94	209.26	210.32	209.19	208.39	208.84	209.06	208.53	208.2	208.86	209.63	208.15	208.16	208.18	208.89	209.12	209.27	209.32	207.84	209.97	208.36	208.79	208.98	209.44	209.46	207.58	209.9	208.89	208.85	208.06	208.56	208.61	208.67	209.18	208.51	208.87	209.04	209.09	209.18	209	208.73	208.03	210.85	208.76	209.95	210.07	208.7	209.92
218.42	218.23	217.29	217.39	217.21	215.9	218.08	217.62	217.29	218.01	217.07	217.16	217.49	217.88	217.39	216.38	216.59	216.91	216.96	215.74	216.1	217.27	213.89	216.9	217.69	218.7	218	217.57	218.14	216.35	216.89	216.87	219.7	218.09	217.35	215.69	217.53	217.33	219.85	217.35	216.17	218.63	216.04	215.7	215.67	217.27	217.82	216.91	215.97	215.9
204.83	203.46	203.47	204.32	202.55	202.98	202.61	204.35	203.09	203.59	203.61	202.21	202.52	203.77	204.17	204.57	203.91	203.93	203.78	205.19	204.21	203.88	205.24	203.83	204.3	203.02	203.74	204.95	204.53	204.2	202.64	204.59	204.33	204.44	204	203.94	203.31	202.04	201.87	202.46	203.13	203.69	202.87	202.81	204.85	204.91	205.04	202.4	201.94	203.65
212.38	213.8	212.71	211.8	212.19	211.93	213.81	212.35	211.57	211.93	211.52	212.19	212.93	211.1	213	212.48	210.94	213.61	212.7	212.92	212.05	210.48	211.67	212.63	212.31	212.87	213.02	212.18	211.56	212.85	212.13	211.98	210.02	213.54	213.06	211.4	212.79	212.14	212.88	213.19	212.89	212.82	213.14	213.97	211.41	211.31	212.21	211.85	211.42	212.1
201.9	203.44	202.03	200.5	203.01	202.86	202.35	203.35	202.37	201.74	202.05	202.91	200.39	202.59	202.47	201.24	201.74	202.34	201.97	203.34	202.42	202.23	202.87	204.26	204.92	203.18	203.11	204.05	202.38	201.22	203.04	201.5	203.19	202.86	202.65	202.7	202.1	201.79	201.89	202.36	202.62	201.68	204.06	202.36	203.06	201.86	203.07	202.75	202.45	201.72
207.53	209.27	208.74	208.86	207.56	208.91	206.93	209.32	207.5	208	208.59	207.17	206.27	208.73	208.52	207.39	207.27	207.6	208.3	207.39	207.47	206.91	208.55	206.89	206.72	208.49	208.26	208.42	208.19	207.82	207.24	205.92	207.68	207.3	207.05	209.55	207.09	207.79	208.34	210.11	207.03	207.4	208.72	207.97	209.58	208.52	206.66	207.78	208.07	208.52
200.02	199.6	199.88	199.14	199.07	199.74	200.35	200.4	200.66	199.74	199.45	200.88	199.23	200.31	199.26	200.1	199.05	200.47	199.41	197.68	199.01	201.09	198.95	199.5	198.68	200.28	199.61	199.64	200.09	200.45	198.53	199.84	199.15	198.79	201.21	199.2	199.79	199.41	200.16	199.93	199.56	199.06	198.96	201.23	200.38	199.05	199.41	200.77	201.73	199.09
196.65	199.69	198.48	198.71	197.66	198.93	197.03	199.04	198.28	198.58	199.84	197.81	198.17	198.04	199.68	200.67	198.45	197.28	196.46	198.39	198.65	197.84	198.32	199.42	198.59	199.37	198.5	198.93	198.15	198.64	198.91	198.28	198.14	198.47	198.06	199.3	200.35	197.8	200.26	200.87	198.52	197.82	197.99	199.89	198.31	198.29	197.55	199.26	198.03	199.81
204.12	202.46	203.8	202.7	203.81	203.03	204.2	204.32	204.41	204.51	202.93	202.94	205.2	205.03	204.36	203.86	203.38	203.75	203.69	201.94	205.56	204.48	203.12	202.88	204.24	203.87	204.89	203	204.1	204.54	202.54	203.96	202.45	204.14	202.98	205.97	204.68	202.47	203.6	202.78	202.68	203.27	204.82	203.36	204.1	202.85	203.82	203.59	205.05	203
203.29	204.53	202.7	202.8	204.54	204.03	203.24	202.69	205.84	204.55	204.72	203.38	203.84	204.56	203.14	204.35	203.13	203.02	204.31	202.24	202.32	205.42	203.44	204.34	204.28	204.97	201.8	203.46	203.85	203.04	205.15	204.07	204.34	203.34	204.63	202.83	204.72	201.76	205.01	203.38	204.34	203.68	203.25	204.08	204.71	203.67	205.04	201.92	204.32	203
212.99	210.69	211.1	211.45	211.29	211.75	213.7	211.53	211.53	210.38	210.79	211.51	210.5	211.55	212.06	213.56	211.77	211.3	211.68	211.48	210.7	211.59	213.41	211.95	211.36	212.58	213.54	212.57	209.97	210.88	211.62	209.9	211.68	211.28	211.74	210.99	211.04	210.94	212.25	212.55	213.07	211.89	212.3	212.52	212.1	211.22	212.2	211.34	211.16	213.92
210.81	212.33	211.81	211.25	210.14	212.46	211.64	212.29	213.06	211.89	212.55	211.82	213.06	211.06	209.63	212.02	210.51	212.89	212.12	212.03	212.68	212.77	211.85	210.78	212.21	211.08	210.87	213.21	211.2	213.56	213.05	211.16	212.01	211.12	212.12	213.38	210.75	211.62	209.93	210.52	211.45	210.77	212.08	210.43	212.54	211.76	210.48	212.24	210.91	210.45
207.04	207.26	207.74	207.52	207.48	208.13	208.69	206.51	208.18	207.57	207.94	207.14	207.03	206.44	208.09	207.66	207.57	207.01	209.48	207.43	207.92	207.4	208.14	207.94	207.45	207.49	207.31	208.07	207.89	207.3	207.22	207.24	206.32	207.47	206.32	205.88	207.32	208.23	209.19	207.37	207.86	206.67	208.04	206.83	208.87	207.74	206.9	207.48	207.98	207.72
211.32	212.59	210.75	211.14	211.43	210.67	211.28	211.56	211.53	210.67	210.39	211.21	211.91	211.44	211.09	211.14	211.12	211.04	210.87	211.6	211.27	211.84	211.5	212.81	211.36	212.4	211.73	210.99	210.69	210.93	213.6	212.17	212.86	211.77	212.34	211.19	212.72	211.75	211.53	211.77	212.01	211.67	209.99	210.73	209.61	211.86	211.12	212.05	211.39	211.9
205.72	206.34	205.38	205.34	204.13	204.92	205.03	204.4	205.27	203.94	203.52	203.56	204.73	204.5	204.33	204.18	203.61	205.14	204.95	205.67	206.74	205.62	204.49	204.35	203.86	204.64	203.69	202.98	206.17	202.72	204.34	204.56	205.41	207.22	205.6	204.19	205.29	205.4	202.59	203.77	203.65	203.78	204.92	204.25	203.17	205.04	205.3	205.26	206.1	204.06
203.42	204.61	202.96	202.91	202.76	202.7	203.54	203.33	204.03	204.98	203.04	203	204.32	203.19	203.39	204.83	203.34	202.36	201.43	202.93	202.87	204.27	204.17	203.43	204	204.09	201.74	202.45	203.21	203.17	202.37	203.3	204.04	202.98	202.8	202.96	204.25	203.47	204.03	203.89	204.36	202.2	204.35	203.97	202.57	203.36	203.63	203.61	203.02	204.09
216.8	218.62	217.39	216.83	217.36	217.17	218.24	217.41	217.55	218.11	217.97	216.04	217.87	218.96	218.13	217.77	218.44	216.54	216.04	218.11	218.24	218.78	217.47	217.18	216.05	217.41	217.96	217.49	218.66	218.24	217.6	218.85	219.04	218.05	217.91	217.66	217.11	218.59	216.79	217.07	218.57	217.07	217.32	217.93	218.52	216.9	216.91	219.1	217.53	217.85
198.51	198.12	198.46	199.11	198.03	197.4	198.51	199.86	199.84	199.3	198.18	199.1	198.82	197.83	198.28	199.38	197.32	199.11	198.76	197.11	198.21	198.57	198.14	198.66	199.23	198.62	198.28	199.39	198.28	198.88	198.2	199.24	198.67	198.03	198.14	199.97	198.45	197.93	199.45	198.92	199.2	198.31	198.53	196.13	197.73	198.94	197.49	197.78	198.8	197.33
208.48	210.94	208.9	209.2	209.93	208.29	208.96	209.14	210.01	210.86	209.4	209.84	208.9	208.2	209.82	210.06	210.76	208.78	208.78	208.45	209.52	209	210.04	210.13	210.18	208.83	209.13	209.34	209.65	210.21	209.6	209.69	211.06	211.57	209.75	208.4	208.95	209.28	208.7	210.55	209.92	207.7	209.99	210.08	209.11	210.84	210.53	210.15	209.67	211.19
200.16	200.74	199.41	199.61	202.36	200.15	199.37	201.21	199.34	200.46	201.35	201.66	200.23	201.07	200.84	202.08	200.19	199.15	199.71	200.89	199.35	200.18	201.44	200.64	200.63	201.36	199.96	202.29	201.52	201.47	200.4	201.25	199.6	199.88	200.88	197.59	199.92	200.32	201.3	200.66	201.62	198.6	199.34	201.33	200.71	200.9	200.81	201.48	201.5	201.71
212.98	212.78	213.35	214.03	213.46	212.35	213.69	211.47	213.1	214.12	212.61	212.27	213.15	213.55	212.24	212.93	214.13	213.57	215.1	213.82	214.13	212.62	212.15	212.74	212.24	214.52	213.4	211.71	213.31	213.82	212.58	213.63	212.91	213.81	213.64	212.6	213.79	212.9	213.14	213.44	212.8	212.91	213.69	212.7	212.61	215.15	213.85	213.67	212.3	212.44
193.72	192.36	194.93	195.2	194.01	194.36	194.96	195.5	194.72	193.91	194.52	193.38	192.43	193.55	194.07	193.05	194.61	194.52	194.21	194.45	192.98	194.06	194.3	194.08	193.94	194.17	195.01	195.78	196.91	194.71	194.22	192.88	194.95	193.69	194.35	192.73	193.11	194.02	194.83	193.75	193.78	193.13	195.17	193.74	193.42	195.62	193.17	193.41	194.31	195.1
207.47	209.22	207.61	207.61	209.01	208.29	208.64	209.11	208.32	210.19	207.26	208.1	207.56	209.29	207.85	208.46	207.33	207.58	208.6	209.44	209.03	208.11	207.9	208.13	207.88	209.2	208.38	209.02	208.89	209.17	209.74	209.42	208.13	207.48	208.72	206.96	209.95	208.04	208.15	207.62	207.95	209.33	208.84	209.15	209.6	207.33	208.24	207.4	208.78	208.73
211.79	212.5	213.62	212.64	212.56	213.19	213.4	213.55	213.07	213.63	213.97	213.57	212.52	213.01	213.64	214.46	213.64	213.19	213.8	211.69	213.62	213.92	213.84	213.3	212.07	211.45	212.83	213.24	214.09	214.05	212.35	212.31	211.5	213.25	212.17	212.32	211.38	211.75	211.86	211.29	212.91	213.11	213.1	212.14	213.11	213.75	212.65	214.05	212.68	211.39
207.76	210.65	208.28	209.07	209.39	208.36	207.99	208.92	208	207.83	207.8	207.82	208.17	208	209.45	208.78	208.16	208.95	210.43	209.73	208.79	210.03	208.92	206.78	208.15	208.57	209.46	206.49	208.72	208.65	209.4	209.9	209.62	209.05	209.15	208.72	208.09	209.66	208.62	209.16	209.59	209.47	208.17	208.48	209.62	208.73	208.41	208.61	208.43	208.42
201.55	202.18	203	201.87	203.73	201.53	200.71	202.79	201.75	204.06	202.34	203.83	203.16	202.74	202.12	201.17	202.09	199.82	201.57	200.62	203.68	202.6	203.6	202.74	203.47	203.65	202.87	201.93	202.47	202.59	202.93	201.78	201.79	202.12	202.28	202.42	202.37	204.26	203.5	201.93	203.31	203.01	202.58	201.69	202.01	202.37	202.15	201.45	202.47	203.48
206.18	204.31	204.93	207.6	204.55	204.08	204.54	204.88	204.03	202.21	205.42	205.27	204.98	204.69	203.9	204.36	203.49	204.54	204.22	204.59	204	205.25	205.44	206.41	205.26	204.52	204.47	204.37	205.31	204.51	204.66	204.44	204.71	205.19	204.87	205.9	204.15	203.84	203.59	205.04	204.78	204.58	206.01	205.23	206.81	204.32	204.14	204.93	201.99	203.09
214.69	215.05	213.54	214.33	214.41	213.19	214.45	212.39	214.62	214.96	215.05	213.25	214.73	215.71	213.9	212.63	211.79	212.33	214.45	214.19	215.21	213.57	213.57	213.4	212.77	215.01	214.42	213.8	213.92	213.07	213.93	214.34	213.47	213.39	215.01	214.55	214.7	215.76	213.26	214.02	213.54	214.17	213.06	212.35	211.49	214.79	215.09	214.05	214.91	213.53
198.4	199.87	199.91	199.82	200.07	198.99	198.74	200.62	201	199.62	199.54	198.5	198.94	198.81	199.37	198.75	198.63	200.63	199.23	201.59	198.81	198.97	200.64	199.66	198.96	200.72	200.17	198.54	198.96	199.41	199.34	199.23	198.23	200.41	198.75	198.83	199.57	199.07	200.45	199.5	199.98	200.1	199.52	200.1	199.74	198.73	199.44	200.3	198.76	198.16
207.28	207.02	209.03	206.03	208.29	209.07	207.35	208.88	209.35	208.29	208.41	208.76	207.71	208.25	207.43	208.5	207.21	207.57	207.95	206.82	206.6	207.62	207.57	206.63	206.66	206.29	207.4	207.91	207.6	208.25	205.76	207.8	208.16	207.22	209.34	207.35	206.59	207.58	207.03	208.43	208.06	207.27	206.17	207.66	208.2	207.34	208.59	207.91	207.65	207.68
208.38	209.65	209.52	209.01	206.16	207.45	208.62	207.9	208.83	207.24	208.88	207.93	209.87	207.68	209.21	207.85	208.14	207.14	208.07	208.34	208.25	208.3	208.57	208.95	205.84	208.21	208.23	208.59	209.07	208	208.03	207.3	206.76	210.11	210.2	209.46	209.1	209.06	208.52	209.51	209.15	208.54	208.01	208.4	208.79	207.22	207.81	209.82	207.93	210.73
207.81	207.84	206.83	208.29	209.25	208.71	208.37	208.59	208.42	208.73	206.34	209.35	207.25	208.94	210.73	209.05	209.66	210.54	208.66	209.73	209.2	209.42	209.85	208.61	208.93	210.93	209.81	207.7	207.16	210.37	208.04	208.31	209.44	209.46	209.52	209.58	209.29	209.27	209.34	209.27	208.36	208.62	209.26	207.76	207.88	208.29	207.67	208.52	209.26	211.26
209.8	207.86	210.73	211.09	209.88	210.06	210.83	208.67	208.54	210.19	209.37	209.32	210.04	209.26	210.78	209.52	209.17	208.41	208.99	210.16	208.53	209.82	209.81	210.15	210.82	209.85	209.13	209.74	209.77	210.06	210.39	206.4	209.87	210.53	209.25	209.9	209.86	210.45	209.58	209.39	209.37	210.07	211.16	209.14	210.56	208.71	209.5	209.44	209.74	208.82
201.48	203.45	203.93	204.48	204.66	203.46	204.32	204.12	203.64	204.8	203.89	203.07	204.16	204.93	204.56	203.21	202.61	205.08	204.33	204.19	203.61	203.48	204.07	203.39	203.53	203.82	204.6	202.65	202.38	203.55	203.88	202.53	204.47	206.34	204.63	203.93	204.89	204.51	203.86	202.81	204.27	203.97	202.71	202.19	203.65	203.62	203.14	203.84	203.6	202.75
207.38	210.55	208.82	208.52	207.28	207.05	208.78	206.87	209.07	207.05	207.18	209.32	206.88	205.98	208.69	209.29	207.55	207.16	208.25	209.07	207.85	207.93	207.09	207.76	209.22	207.57	208.31	206.99	208.3	208.26	208.21	205.97	209.4	207.56	208.52	206.67	209.46	208.8	208.09	208.61	206.59	207.45	208.87	206.75	208.86	207.45	208.68	208.65	208.43	208.44
208.95	208.43	206.59	208.89	207.42	209.14	206.28	209.25	207.62	207	206.88	208.69	207.16	206.53	209.04	207.17	206.49	208.68	208.17	207.85	207.11	207.99	207.21	207.62	207.91	206.75	207.42	207.28	206.62	209.35	206.65	208.76	208.82	208.05	206.86	208.21	208.93	207.27	208.52	207.08	209.71	209.25	208.5	207.98	206.73	206.96	206.87	208.4	208.04	206.44
206.98	208.66	209.27	209.51	207.26	208.86	209.26	208.13	207.93	209.15	208.52	209.36	208.81	206.81	208.63	207.52	210.33	208.72	208.94	208.64	208.65	209.38	207.3	210.15	209.39	209.24	208.2	209.83	208.7	208.89	209.7	208.3	207.8	208.7	208.23	207.96	209.11	208.35	209.19	208.51	210.21	209.92	208.68	208.09	208.66	208.64	207.89	208.14	208.79	208.02
211.32	211.84	212.28	212.36	214.15	212.53	211.57	214.3	212.03	211.99	213.22	212.01	214.08	213.3	212.25	213.05	212.43	211.63	213.22	212.81	213.07	213.01	212.78	213.95	214.46	212.33	212.48	212.25	210.51	212.18	213.27	213.18	213.04	213.21	212.19	213.88	214.74	213.54	211.26	212.49	211.49	213.44	214.03	213.05	212.33	213.74	211.96	213.44	213.42	214.17
211.9	213.79	214.8	215.61	214.32	212.66	212.91	211.53	213.28	212.97	214.38	214.25	214.77	215.64	213.71	214.04	215.04	214.01	212.83	215.3	213.39	214.02	215.05	214.03	214.1	213.21	214.54	212.56	212.2	214.93	212.85	212.81	211.58	212.8	214.81	214.43	215.09	213.12	213.04	215.15	213	212.31	212.52	215.15	213.71	212.84	213.16	211.95	214.87	212.78
206.32	206.68	207.19	205.68	206.45	206.2	206.86	206.21	206.35	205.26	207.34	205.26	204.68	205.27	204.68	205.96	205.88	206.07	206.45	205.05	205.13	207.4	206.91	205.53	206.94	206.67	207.37	205.28	204.8	205.96	206.72	206.14	205.03	207.51	205.72	205.89	205.57	204.28	205.84	204.87	205.97	206.5	206.61	205.57	205.09	207.22	205.74	205.85	206.33	204.78
212.52	211.58	211.32	213.29	213.97	211.93	212.01	211.25	212.71	213.05	212.18	214	212.45	212.45	212.14	212.33	212.52	210.81	213.39	213.92	212.25	211.7	213.93	211.87	213.18	211.64	213.33	212.84	211.36	212.93	213.32	212.82	210.82	214.44	211.71	211.22	212.65	212.22	212.37	212.82	212.45	211.54	211.91	211.53	212.08	212.21	211.92	213.08	213.51	212.41
207.82	208.42	208.67	210.45	210.44	209.01	209.47	210.36	210.9	210.17	209.3	210.4	209.72	208.75	210.95	209.88	208.41	209.33	210.3	209.75	207.87	209.79	210.7	209.21	209.17	209.37	210.67	210.13	209.45	209.55	209.61	210.12	209.06	208.75	210.41	209.57	209.01	210.1	209.01	210.23	210.34	210.43	208.81	209.61	209.93	209.95	208.63	209.64	209.03	209.15
207.48	206.26	205.88	206.45	205.74	206.56	205.15	205.99	207.12	207.34	207.25	205.33	208.03	204.9	206.74	206.43	206.41	206.25	204.3	207.81	206.81	205.71	207.68	205.18	205.71	205.39	205.5	206.15	206.67	206.58	206.53	206.88	206.15	206.4	206.17	206.02	206.92	205.57	205.54	207.48	206.87	205.73	206.46	204.63	206.86	206.6	206.56	206.62	206.71	206.12
201.1	199.1	200.71	198.22	198.57	199.67	199.14	199.4	199.9	200.12	198.24	198.72	199.63	198.67	200.33	198.75	199.39	198.23	199.98	201.01	198.06	201.31	200.19	198.45	200.19	198.94	198.82	200.69	199.32	201.26	198.9	198.48	200.77	200.04	198.38	201.28	198.15	199.34	200.19	198.44	200.43	196.85	199.31	201.04	199.58	198.16	200.22	198.68	201.53	199.59
206.3	204.97	206.2	205.6	205.52	205.02	205.37	204.19	205.84	205.74	205.53	206.14	205.51	203.82	205.2	204.02	206.29	204.99	204.3	204.27	203.8	204.26	207.33	204.71	205	205.81	205.46	205.46	206.49	205.58	204.76	205.6	205.61	206.38	205.99	206	205.97	205.29	206.71	205.98	206.62	205.55	205.15	205.52	206.97	206.17	206.57	205.44	204.66	206.09
207.56	209.32	208.4	209.14	209.29	207.32	207.07	208.61	207.67	208.66	210.28	208.07	207.43	209.22	208.21	209.22	208.63	209.48	208.47	209.03	207.88	206.82	209.29	208.68	208.7	208.53	207.34	208.4	208.23	208.57	206.64	208.72	207.55	209.26	208.68	208.85	210.22	205.39	208.96	208.58	208.07	210.32	208.48	209.34	210	207.45	209.12	207.65	208.69	206.55
205.85	205.94	204.64	207.86	206.92	206.72	205.41	205.79	206.2	205.01	205.69	207.43	205.66	206.76	207.21	206.5	207.35	207.66	205.65	205.68	205.64	205.86	205.87	204.27	205.72	206.07	206.24	207.03	206.71	206.5	206.66	206.69	205.83	206.53	208.26	206.07	205.8	206.17	206.82	204.98	206.45	206.49	206.39	206.24	206.34	205.07	206.1	206.46	206.05	207.17
209.77	210.1	207.86	208.52	209.53	208.69	207.42	209.71	209.46	207.49	209.01	209.36	208.57	207.95	209.68	208.08	208.24	207.75	208.92	209.24	209.76	208.76	208.71	208.42	209.62	208.64	208.84	207.98	209.14	208.48	207.83	210.73	209.21	208.03	208.2	207.48	207.73	210.54	208.91	209.16	209.36	207.92	208.22	209.79	209.88	209.09	208.18	208.51	208.53	209.45
214.07	213.81	214.13	213.1	215.35	214.44	212.96	214.2	212.76	214.92	214.18	214.07	213.96	214.43	213.46	214.23	213.91	212.55	212.18	213.65	213.55	212.26	212.66	213.76	213.22	213.62	213.36	215.39	214.19	213.99	213.9	213.03	212.59	213.19	213.18	213.93	214.69	214.2	214.02	215.08	212.39	212.48	214.9	213.65	214.09	214.52	212.59	213.98	214.96	213.42
207.61	207.36	208.75	208.99	209.34	211.17	209.66	208.22	209.25	208.41	209.36	208.3	209.65	208.38	208.24	208.7	210.85	210.01	208.33	208.58	209.04	208.93	206.98	208.73	208.35	208.71	206.98	208.12	209.07	208.02	209.57	208.14	208.45	209.3	208.9	209.17	208.31	207.91	208.7	209.15	208.25	208.2	207.4	207.76	210.06	209.33	208.55	208.59	209.25	209.1
209.56	208.79	208.71	208.11	207.75	208.43	207.31	209.07	209.83	208.37	208.11	209.88	208.34	206.95	208.6	209.17	208.77	207.78	208.11	207.59	208.97	208.14	208.02	207.82	208.34	209.24	208.29	206.96	210.17	209.3	208.54	209.75	207.43	210.73	207.38	208.22	208.3	208.16	209.49	208.74	207.66	207.73	208.95	208.46	208.44	210.32	208.22	208.56	208.92	208.58
200.5	199.77	200.65	200.94	201.24	199.08	199.97	201.61	200.45	201.8	199.79	199.91	200.11	200.6	199.1	198.67	201.42	200.08	201.22	200.83	201.5	201.03	200.25	200.43	201.12	200.14	199.29	200.08	200.97	201.02	199.26	200.57	200.81	202.11	200.66	199.3	200.88	198.45	200.05	200.86	201.18	201.58	201.14	202.02	199.99	202.25	201.61	199.64	201.38	201.21
210.83	211.5	211.58	211.31	211.18	213.15	212.37	211.83	211.97	212.11	211.41	211.42	210.2	212.34	211.29	211.32	210.81	212.41	212.32	210.49	210.49	211.64	210.74	210.72	210.78	211.43	210.44	211.86	210.61	212.27	210.44	211.21	211.15	210.91	212.4	211.61	210.46	210.48	212.78	211.85	210.28	210.9	211.2	211.39	212.57	210.36	213.32	211.77	211.86	209.83
206.68	206.93	208.74	207.95	207.16	207.25	207.59	206.84	207.13	206.93	208.69	208.49	207.35	207.84	206.65	207.64	206.28	208.63	209.03	207.77	207.63	208.4	205.45	207.99	207.46	207.05	207.13	207.44	206.93	207.35	208.02	207.8	207.27	207.13	207.4	208.89	205.69	207.76	207.11	208.18	205.52	207.71	206.33	209.53	206.59	206.96	206.48	206.98	205.96	206.45
204.69	203.47	204.44	203.45	203.87	201.71	203.6	202.68	203.58	204.15	203.24	201.81	201.83	204.26	202.87	203.53	204.92	201.69	203.11	202.64	202.4	203.21	202.39	202.66	204.22	201.09	203.15	202.79	203.35	203.09	201.98	203.92	204.31	202.45	202.72	204.39	203.68	201.53	202.51	202.23	203.51	202.93	203.07	202.84	203.28	203.63	203.99	203.27	202.1	203.54
215.95	219.03	215.47	217.26	217.63	215.71	216.71	216.72	216.85	215.93	218.31	218.17	217.34	216.47	217.89	215.84	216.64	216.74	217.96	216.98	216.62	215.79	218.13	216.46	216.87	218.05	219.05	217.58	217.11	217.15	216.27	215.98	217.57	218.03	217.95	216.02	216.32	217.4	218	216.1	216.65	216.91	215.71	217.02	217.85	217.33	217.04	217.41	218.27	216.74
201.95	203.1	204.15	204.37	203.26	202.86	203.62	203.44	202.44	201.49	203.54	203.55	203.15	203.64	203.48	202.75	203.58	202.76	203.62	203.07	204.26	202.69	203.96	202.81	204.89	203	202.22	203.12	203.68	202.56	203.13	201.78	203.75	205.19	204.27	202.17	203.61	203.29	202.79	204.09	201.72	201.92	203.22	204.54	203.47	204.7	202.58	202.51	202.96	203.4
217.65	217.43	216.39	217.35	216.62	217.48	215.84	218.23	217.15	218.34	217.92	217.93	216.73	216.61	217.48	217.67	216.01	217.89	216.12	216.52	217	217.46	215.56	218.09	216.03	215.85	217.72	217.71	216.23	216.39	218.29	217.74	216.92	217.84	217.71	215.86	218.03	216.88	217.95	215.92	217.64	216.61	216.24	217.65	217.09	216.91	216.67	215.74	217.52	216.22
206.83	206.14	207.78	206.59	205.99	204.89	207.12	207.4	206.89	205.69	208	207.61	207.34	204.45	208.59	206.82	206.13	205.69	207.18	207.62	205.38	207.2	208.12	206.17	206.11	206.05	205.88	207.44	207.22	207.63	207.06	207.22	207.01	206.27	206.02	206.99	205.79	207.05	205.71	206.01	205.85	205.84	207.38	206.59	205.37	205.95	206.65	209.42	205.69	204.55
203.25	204.02	203.97	203.74	203.42	203.22	205.11	203.14	204.38	204.16	202.36	204.95	204.52	204.11	203.68	203.19	203.98	203.79	203.17	203.8	203.92	202.81	204.23	204.64	204.98	201.96	202.02	203.36	202.17	203.35	203.33	202.76	202.55	202.63	203.56	205.03	203.38	204.21	203.1	204.54	203.43	204.07	202.41	204.32	205.22	204.37	203.33	203.67	203.64	202.7
206.34	207.5	206.53	207.37	208.44	207.74	208.62	208.69	208.51	208.27	207.09	208.65	206.97	207.91	205.85	207.87	206.6	208.68	208.24	208.46	206.89	208.11	206.02	207.02	207.74	207.03	208.92	206.22	207.61	207.86	206.82	208.81	206.37	208.82	208.9	208.67	207.81	207.11	208.17	207.28	208.45	208.7	206.77	207.98	208.86	207.09	207.56	208.2	207.18	207.55
195.05	194.24	194.24	193.72	195.21	194.51	194.98	196.64	192.82	193.35	194.84	192.89	194.28	195.22	194.74	195.49	193.52	193.12	197.19	195.06	193.91	193.66	193.54	193.42	196.33	195.04	193.77	194.09	196.04	194.04	194.75	193.8	193.91	194.43	194.03	193.87	194.4	194.38	195.56	193.14	193.1	194.43	194.49	194.38	196.24	194.96	192.57	194.61	193.3	194.25
203.8	202.06	202.25	202.98	203.28	202.98	202.78	203.99	201.85	202.44	202.28	203.83	204.54	202.43	202.59	202.08	203.02	203.88	202.66	204.24	202.63	202.82	203.48	203.94	204.27	204.1	203.32	203.47	203.77	204.18	204.14	203.73	202.9	205.41	203.33	203.43	203.47	203.98	205.2	203.68	202.84	202.72	204.26	203.85	204.54	204.22	203.27	203.79	203.23	203.51
205.15	206.29	205.74	205.76	207.2	206.87	207.01	207.41	207.41	205.28	206.17	205.28	206.51	208.2	206.57	206.01	207.12	206.28	205.67	205.97	206.36	205.31	204.8	206.45	206.71	207.75	208.36	205.2	205.6	205.49	208.51	206.29	205.42	208.64	207.06	205.95	206.5	206.15	206.74	206.06	207.09	205.7	205.87	206.9	206.23	205.53	206.14	206.81	206.14	207.44
204.4	203.85	204.24	204.2	204.23	203.05	202.79	203.69	203.99	203.45	204.22	203.09	202.95	204.44	203.23	204.65	202.92	203.32	202.32	202.94	202.91	202.66	203.97	205.96	201.88	204.26	202.89	205.46	204.38	203.52	202.82	204.53	202.78	203.62	203.54	204.24	203.81	204.46	204.3	203.04	204.22	203.13	202.75	203.87	204.81	203.6	204.33	203.44	201.84	202.28
202.18	204.91	202.23	204.31	204.13	204.08	201.96	202.4	202.36	204.26	202.15	204.13	203.21	203.22	204.23	203.41	202.89	204.35	203.22	203.25	205.83	205.07	203.11	203.01	204.6	203.46	203.71	203.06	205.08	203.36	205.09	204.03	202.87	203.32	204.64	204.46	204.88	202.94	203.34	204.64	203.57	204.73	203.89	203.74	205.05	203.27	204.74	202.68	204.18	202.63
193	194.06	193.09	194.07	193.37	195.38	193.78	193.52	193.97	193.29	195.4	193.7	193.37	194.83	193.58	193.11	195.05	191.53	194.82	194.78	192.71	193.83	192.34	194.07	193.73	194.08	192.91	194.93	194.98	193.61	193.87	194.7	195.45	194.97	193.83	194.16	194.97	196.05	193.2	194.31	193.52	193.72	194.17	194.28	195.1	194.34	193.55	193.68	193.86	195.12
217.41	216.81	216.6	217.43	217.41	217.74	216.98	218.42	216.87	216.54	216.15	218.45	217.52	216.6	217.3	217.33	216.01	217.46	217.71	217.13	216.57	216.86	215.63	216.64	219.15	217.46	218.62	216.96	217.08	216.78	217.57	217.15	217.05	218.27	217.8	217.01	217.63	216.94	216.3	217.43	216.62	215.82	218.17	215.5	217.87	217.06	216.75	217.5	216.9	217.8
199.57	199.87	198.42	200.07	199.8	199.09	197.86	199.01	198.75	200.09	199.55	200.16	200.02	200.5	199.61	199.65	200.53	198.65	199.06	198.45	199.52	198.82	200	198.03	198.94	200.43	199.09	199.38	200.17	199.28	198.29	199.65	199.96	199.57	199.35	198.18	200.28	198.55	199.11	199.22	197.64	199.04	199.63	198.3	199.76	200.04	199.4	199	200.83	199.72
204.32	204.81	204.54	203	203.63	203.32	205.09	202.4	202.94	202.87	202.35	202.81	203.68	202.01	203.7	203.45	202.84	203.95	203.18	203.45	204.18	203.45	204.08	202.32	203.63	203.74	202.31	203.49	202.88	204.58	203.72	203.14	203.7	202.19	202.68	203.11	203.82	203.64	204.29	201.92	205.72	203.31	202.13	200.35	201.77	203.02	202.57	203.16	203.72	202.29
208.48	208.02	210.83	207.74	207.95	207.56	207.77	207.92	207.26	208.06	207.39	207.72	207.08	208.09	208.56	207.51	208.33	207.98	206.6	208.5	208.3	207.93	207.57	206.89	208.71	207.13	208.33	207.85	206.79	209.07	208.85	206.61	208.36	207.82	208.45	206.52	208.25	208.37	208.91	207.5	207.78	206.82	207.55	207.68	207.44	208.22	208.78	208.45	206.56	207.3
216.72	218.34	215.32	216.12	217.7	217	218.49	216.09	218.61	216.86	215.66	218.31	218.65	218.67	215.31	216.02	216.85	217.51	217.98	217	218.01	217.42	217.95	218.5	217.6	216.92	216.69	217.22	217.73	217.27	217.43	217.96	214.98	217.8	214.66	217.62	218.3	217.22	216.69	216.99	217.27	216.46	216.74	217.45	215.16	218.27	216.17	216.41	217.94	217.6
203.48	202.69	203.86	203.82	202.85	203.85	202.84	204.25	202.24	203	203.12	205.19	203.67	203.1	206.09	203.4	204.64	203.53	202.05	202.53	202.44	204.38	201.83	204.16	204.39	202.61	202.47	203.2	204.83	202.86	203.31	203.4	204.23	200.8	204.34	203.26	202.13	202.23	203.01	202.45	202.78	203.76	202.78	204.23	205.59	202.18	205.31	203.36	206.11	204.79
203.08	203.97	202.49	204.95	202.87	201.61	204.46	203.37	203.04	202.89	202.7	203.17	204.66	204.04	203.49	202.89	203.52	201.63	204.59	204.75	201.93	202.82	204.01	202.54	203.67	204.25	203.32	203.11	204.3	204.88	203.58	204.91	203.7	204.62	201.93	204.47	202.05	202.04	203.97	203.22	202.73	202.92	202.08	202.87	202.57	203.45	202.03	203.27	203.09	200.7
203.66	203.36	205.19	203.34	202.53	203.1	203.63	203.53	203.41	201.51	201.56	201.65	203.43	201.06	204	202.35	203.54	202.88	203.38	202.94	202.3	203.51	204.96	202.79	203.82	202.88	203.35	205.1	203.36	203.58	203.68	203.33	203.56	203.89	203.82	203.29	203.13	203.94	204.28	203.36	202.57	204.03	203.44	204.38	202.93	203.5	202.19	203.8	202.97	202.26
217.25	216.57	217.2	216.15	215.9	215.83	215.96	217.58	216.93	216.56	218.43	216.09	216.7	216.27	217.38	217.61	217.64	217.82	216.49	216.26	215.86	216.97	215.65	217.13	217.71	216.98	216.41	219.53	218.66	215.9	218.07	216.47	216.89	216.28	216.68	215.98	217.34	218.97	216.22	217.57	216.07	218.9	217.9	216.64	216.36	216.34	216.13	215.85	217.03	217.06
201.86	203.8	203.24	203.23	201.52	204.15	203.61	203.01	202.83	200.87	202.06	202.66	201.87	202.81	204.08	202.9	203.62	204.19	204.29	203.36	203.11	203.91	203.66	201.63	201.36	201.94	203.71	202.27	204.56	203.22	201.71	202.55	202.21	203.05	203.79	201.63	202.75	202.9	202.82	203.79	203.88	203.24	201.95	201.62	203.28	204.03	202.33	201.51	202.58	201.69
206.9	208.31	208.77	209.05	206.95	206.53	208.42	209.26	208.79	208.21	208.31	206	209.41	209.4	209.94	208.81	208.22	208.54	205.98	208	208.37	208.26	208.17	209.56	208.05	207.28	208.55	206.82	207.61	207.89	208.63	208.14	208.25	206.7	207.78	207.19	207.19	207.51	208.73	208.28	207.75	206.91	207.68	206.87	207.64	205.99	207.97	207.02	206.91	207.08
204.21	204.16	205.56	205.29	205.17	205.08	204.36	205.36	205.93	203.69	205.14	204.75	204.55	205.45	207.34	204.64	203.12	204.61	205.61	205.39	205.26	205.61	204.72	204.93	206.3	205.92	203.21	204.09	203.37	204.03	203.74	204.58	205.19	205.12	204.5	204.04	203.07	205.05	203.66	205.4	205.37	205.78	204.07	204.6	202.98	205.1	202.04	205.02	205.18	205.91
216.95	215.26	217.35	218.13	215.78	216.85	216.9	215.91	216.72	216.38	216.5	216.63	216.29	217.21	215.58	216.32	217.5	218.22	216.38	215.69	217.28	217.22	216.53	217.9	218.36	217.99	217.57	215.8	216.52	216.66	217.19	217.82	216.05	218.65	217.38	216.44	215.12	216.82	215.92	216	218.01	216.46	216.5	217.21	216.65	216.87	217.28	217.29	217.67	216.27
201.22	200.83	200.03	200.49	201.12	200.74	202.41	201.56	201.84	201.32	201.75	199.49	202.59	201.02	201.19	200.21	200.94	200.08	201.07	203.02	200.44	203.08	201.16	200.67	200.91	201.66	199.46	199.37	202.59	200.8	201.53	200	202.2	201.58	202.72	202.2	201.66	199.61	202.91	200.33	202.53	200.95	201.09	201.96	201.21	199.45	201.68	201.21	200.73	201.98
209.05	209.52	208.49	208.97	209.14	209.46	209.3	207.91	208.26	208.17	208.18	209.49	210.03	211.28	209.5	208.79	209.78	207.27	211.52	208.59	208.86	207.62	206.7	207.84	207.17	209.61	209.37	210.63	206.95	207.96	209.99	209.13	209.24	208.48	207.88	208.98	207.19	208.81	211.48	209.04	208.89	211.07	208.06	208.77	208.17	208.22	207.41	207.61	208.23	209.85
212.92	211.49	212.1	211.82	210.28	211.5	212.74	211.32	212.35	212.07	211.24	212.69	211.53	211.16	209.7	212.62	212.61	212.19	212.52	210.7	212.34	210.21	210.92	212.08	212.01	211.26	211.19	212.77	211.8	212.24	211.38	210.83	209.67	212.08	211.41	213.09	211.11	213.01	211.54	211.87	213.62	212.06	212.18	211.64	213.19	212.42	211.63	212.51	212.22	210.82
207.12	206.87	206.48	206.87	206.08	207.11	205.98	205.43	206.23	205.75	205.55	206.87	206.14	206.95	207.07	204.55	206.36	205.07	206.03	206.02	206.26	207.45	206.65	207.6	207.39	205.92	208.32	207.02	206.84	207.08	205.24	205.2	207.53	208.07	205.87	206.69	207.04	206.8	206.67	206.33	206.86	206.62	206.68	205.87	206.24	205.77	206.36	207.26	205.24	205.84
204.28	203.85	205.43	203.19	204.84	204.41	202.91	202.22	202.84	203.29	204.25	203.36	202.41	201.52	203.36	202.96	202.61	203.62	203.96	203.19	202.52	201.47	202.85	202.16	203.15	203.2	203.62	202.49	201.85	203.32	203.53	203.91	203.62	202.35	204.16	202.54	202.94	203.15	203.52	202.78	202.47	203.28	203.3	202.93	202.14	204.5	204.49	204.26	203.05	202.77
204.49	203.52	203.65	202.43	203.96	204.45	200.04	203.41	203.74	203.57	205.42	201.87	204.44	203.69	203.55	203.12	204.32	204.31	203.15	203.4	204.48	203.7	205.2	203.99	203.34	204.24	203.85	203.58	203.68	203.8	204.94	204.14	204.55	203.67	203.41	203.36	203.19	203.5	204.39	203.9	205.04	202.49	203.38	204.4	205.96	203.77	203.3	203.84	202.69	202.71
200.84	201.91	199.29	200.82	200.06	199.94	200.74	200.32	200.53	201.09	201.55	198.98	200.5	200.79	200.15	200.5	199.47	199.36	199.44	200.8	199.88	200.36	200.7	200.45	201.18	198.49	201.52	198.35	201.23	199.37	200.41	200.88	200.32	199.7	200.3	199.27	199.98	201	200.18	200.8	200.33	200.43	199.81	201.3	202.04	201.17	200.22	201.17	199.83	200.11
207.6	209.38	209.7	210.08	208.06	208.05	209.29	207.91	210.1	208.81	208.76	209.36	208.42	208.13	208.69	208.51	209.49	209.4	208.46	208.16	209.51	207.97	209.94	207.3	209.64	208.15	208.37	208.16	208.75	207.94	208.61	207.97	208.8	208.08	210.76	209.14	209.97	210.19	208.9	209.17	208.68	208.59	208.41	208.56	208.94	209.03	207.95	208.01	208.26	208.8
208.78	209.04	207.72	209.24	208.1	208.19	207.97	206.47	208.23	208.76	209.87	209.4	207.04	208.56	207.14	209.15	209.87	206.85	207.83	208.12	207.23	208.12	208.95	207.4	208.78	207.93	206.67	207.03	206.59	206.63	205.87	208.87	206.96	207.49	209.14	208.93	207.9	207.48	209.63	208.06	207.56	208.35	207.65	208.15	209.39	208.35	209.5	207.81	207.34	207.79
202.92	202.96	204.33	201.5	202.36	202.78	202.67	202.23	202.5	201.04	202.27	202.17	201.82	203.16	204.7	200.98	203.63	202.02	202.81	202.18	202.37	203.14	201.85	201.94	201.17	201.79	201.08	202.96	203.01	203.67	202.84	202.39	203.41	202.39	202.04	202.94	201.54	203.83	202.28	201.17	203.51	202.52	203.43	203.3	203.32	201.52	201.85	201.8	203.08	202.57
211.12	211.39	210.74	211.25	210.16	210.96	211.11	211.95	209.43	212.17	211.54	211.63	211.05	212.19	211.87	210.24	213.05	211.73	212.07	211.36	210.14	211.77	211.79	211.94	213.33	211.21	211.97	212.15	210.63	209.35	210.82	212.6	211.42	211.84	211.49	212.42	210.45	210.67	212.8	210.91	212.97	211.03	211	211.6	210.86	211.07	211.2	212.18	211.67	211.95
214.09	209.97	213.4	209.35	212.72	212.44	211.78	210.1	212.67	212.78	212.55	213.06	210.94	212.3	211.63	212.68	211.48	211.78	211.79	211.74	211.34	212.9	212.53	213.45	212.41	213.2	211.85	212.66	211.4	210.8	211.08	210.66	212.27	212.12	212.73	211.54	210.53	212.47	212.05	213.14	212.19	211.74	212.01	210.79	211.02	211.34	212.31	213	211.57	212.56
218.14	217.03	215.97	218.66	217.12	216.32	218.06	218.38	217.7	216.78	216.81	216.96	217.81	216.85	216.99	218.11	216.82	215.83	217.46	217.21	218.94	216.91	217.44	216.84	216.3	216.59	216.13	216.52	216.69	218.59	216.47	216.74	217.16	214.99	216.16	215.78	217.17	217.52	217.54	217.12	216.62	216.6	217.02	217.72	217.71	217.08	216.06	216.37	216.88	217.66
200.21	199.63	201.81	200.84	200.41	200.52	200.37	199.2	199.29	200.17	200.65	199.4	198.94	201.38	199.92	198.82	200.35	201.04	200.58	198.68	199.49	201.56	200.57	200.79	198.07	202.12	200.59	201.1	199.89	199.93	201.26	200.89	200.48	198.18	200.93	199.77	200.92	201.15	201.27	199.84	201.93	198.88	201.36	198.73	200.76	198.85	201.25	198.24	200.2	199.42
199.14	198.96	199.98	200.07	198.11	198.57	199.72	198.47	200.1	199.62	200.05	199.44	199.23	199.21	199.2	198.27	197.69	199.95	199.34	200.69	200.4	198.05	198.89	198.39	199.45	200.46	198.93	200.75	197.89	198.89	200.66	198.68	198.87	199.37	200.18	199.64	198.31	201	197.73	200.15	200	198.55	198.92	198.02	198.41	199.03	198.73	199.16	199.39	199.3
203.64	204.16	202.96	202.97	204.2	202.79	204.29	204.24	204.23	204.6	204.24	204.13	202.09	203.49	204.19	203.01	205.32	203.55	204.27	203.28	203.92	202.76	203.13	204.41	204.38	204.52	204.93	202.96	203.9	204.31	202.84	204.34	204.69	204.15	203.68	203.32	202.53	203.85	204.26	203.36	204.11	202.77	203.53	204.42	204.99	205.12	202.9	203.9	203.71	204
210.22	208.73	208.84	209.47	210.14	210.15	211.49	209.45	209.37	207.65	208.14	207.95	210.72	209.75	210.15	209.07	208.97	208.93	209.81	208.69	209.61	209.63	209.52	209.33	209.19	208.18	210.4	208.84	209.89	210.63	209.76	208.31	209.87	210.19	208.76	209.01	208.98	209.88	210.81	208.82	209.12	208.13	209.59	209.48	209.91	209.67	209.94	210.57	210.39	210.51
213.34	211.97	212.87	213	212.82	213.37	213.58	211.35	211.44	210.5	213.33	211.82	211.47	213.44	211.36	212.49	213.89	213.3	213.33	212.12	213.48	211.8	214.91	211.44	212.02	213.67	212.04	212.94	212.07	211.83	213.13	213.53	211.9	211.76	211.13	212.53	211.89	212.72	211.85	213.57	213.35	213.04	212.27	213.37	212.51	212.33	212.27	213.04	210.83	212.41
205.3	204.57	205.76	204.52	204.34	204.82	205.19	205.82	205.12	203.45	204.61	206.74	203.46	204.97	206.61	203.62	204.42	205.38	203.97	204.59	203.92	205.96	205.33	202.97	205.36	204.56	204.61	204.79	203.69	205.62	202.81	203.76	205.73	202.01	204.88	205.09	205.9	203.92	205.34	203.51	205.4	206.53	203.83	206.05	206.26	203.7	204.84	203.44	203.47	204.27
194.47	195.88	195.45	196.28	194.84	195.3	194.64	196.12	194.88	195.63	196.27	195.49	194.41	196.56	195.82	196.21	196.52	194.84	196.87	195.69	196.95	195.47	192.78	194.91	194.42	196.16	194.86	195.17	195.81	193.89	195.4	195.58	194.27	195.11	196.15	194.75	194.61	194.31	194.64	192.86	195.56	195.23	195.37	195.39	195.83	195.92	195.51	197.32	195.24	193.96
209.61	207.57	209.5	209.96	208.89	208.52	209.06	208.41	209.23	209.07	208.45	208.36	209.97	208.33	207.08	209.31	207.95	207.93	208.38	208.39	209.41	209.03	208.84	208.47	208.37	209.59	210.08	209.08	208.54	207.95	206.88	209.55	209.48	209.24	210.12	208.99	209.81	206.46	209.19	208.11	208.17	208.6	208.62	208.92	207	209.3	209.32	209.04	209.13	208.96
210.56	209.77	209.39	209.16	210.33	211.16	209.77	208.41	208.3	209.53	209.75	209.03	209.56	208.52	208.96	208.81	208.92	208.41	208.94	210.1	209.05	209.5	209.59	209.05	208.2	209.98	209.08	210.21	208.02	210.59	208.82	208.86	210.78	208.91	209.33	207.71	209.71	211.07	210.65	209.46	210.51	210.07	209.85	209.19	207.78	210.46	207.7	210.99	208.81	209.85
217.35	217.88	216.86	216.05	217.98	219.41	218.15	216.85	218.57	218.61	218.55	219.02	219.47	217.13	218.32	217.45	218.32	217.56	216.64	217.33	218.25	215.11	218.77	220.99	217.72	218.55	219.02	218.37	220.35	219.45	216.86	219.03	218.89	216.62	216.87	218.11	216.46	219.13	218.83	217.27	217.08	217	218.81	218.51	218.54	216.58	219.04	217.38	217.6	218.16
200.06	204.48	201.85	202.83	202.45	201.16	201.68	204.7	203.56	203.18	202.12	202.89	202.55	201.83	202.47	202.25	202.94	201.89	200.97	201.79	200.61	200.95	202.57	203.58	201.9	202.11	201.57	201.81	199.9	201.74	200.94	204.06	203.72	203.39	202.08	201.6	202.57	201.67	203.24	201.57	201.56	201.4	202.3	203.1	201.99	201.34	203.51	203.96	202.7	203.08
206.73	207.67	208.2	207.27	207.19	209.68	208.21	208.37	207.15	207.18	207.63	206.26	207	207.96	207.18	208.82	207.06	210.41	208.87	209.14	208.71	207.59	206.55	210.07	206.07	208.41	207.79	208.62	207.09	208.68	209.93	206.14	206.51	207.81	209.22	207.57	207.22	207.46	208.22	207.5	205.47	208.49	207.22	208.23	207.07	209.68	208.51	207.33	207.29	208.44
208.64	209.14	209.09	208.54	207.36	209.74	209.99	208.57	208.79	208.14	208.33	208.32	208.58	207.12	207.72	205.46	209.02	208.26	210.48	208.21	209.52	209.23	208.96	209.37	209.53	209.46	210.49	207.56	206.91	210.04	209.27	210.03	208.22	209.12	208.45	207.55	207.64	209.22	209.89	209.2	207.65	209.3	209.67	207.91	208.27	209.34	207.6	207.64	207.63	209.32
197.87	197.19	197.54	196.85	198.33	200.14	197.89	198.15	197.36	197.01	197.16	196.36	197.64	195.15	197.44	196.7	198.54	197.84	196.97	199.63	198.21	198.18	196.87	198.93	198.83	199.78	196.94	198.13	198.11	199.18	197.7	197.25	196.99	198.17	197.76	197.32	197.52	198.2	197.36	198.34	196.94	197.03	198.76	198.86	197.8	198.2	198.56	197.53	197.19	197.18
218.45	216.27	216.28	217.75	216.53	217.6	218.54	218.01	216.74	215.62	218.45	218.15	217.98	217.21	216.86	216.85	219.63	217.36	218.19	217.6	217.89	217.78	214.68	217.12	216.79	217.44	216.06	216.67	218.17	217.53	217.9	217.6	216.33	216.22	216.36	217.32	216.8	217.11	216.64	217.13	216.04	216.87	217.07	218.05	218.36	218.16	217.19	214.94	215.24	216.7
206.83	207.61	208.04	207.3	206.47	208.27	206.47	206.41	206.12	205.66	206.7	205.48	205.09	205.45	204.65	206.07	206.81	206.28	206.68	206.34	206.24	205.7	207.57	207.96	205.67	206.89	204.88	207.29	207.72	205.73	206.66	207.05	205.78	206.06	206.7	207.49	207.37	205.31	206.4	206.19	206.52	206.34	206.85	207.71	206.16	206.62	205.39	205.53	207.47	205.63
207.24	209.98	208.44	209.21	209.17	208.39	207.76	209.97	207.49	208.03	207.91	207.43	207.98	209.43	208.71	207.56	207.95	207.37	208.68	210	208.82	210.48	209.3	208.02	209.11	208.25	208.09	209.52	208.16	208.56	209.39	209.83	210.18	209.31	208.27	208.28	208.25	207.85	209.26	208.54	206.11	208.73	209.24	209.12	209.16	208.45	209.25	207.94	208.46	208.88
208.33	207.27	208.46	209.55	208.43	209.18	208.62	209.28	209.79	207.47	209.38	209.21	209.53	210.53	209.11	210.07	209.44	209.78	209.31	208.3	208.22	208.8	208.5	209.76	208.17	208.83	208.63	208.13	208.38	209.46	208.9	209.11	209.13	205.61	209.36	208.13	208.08	209.78	209.31	209.11	208.19	207.7	209.31	208.31	208.06	209.73	208.55	208.39	209.35	209.02
207.96	207.26	208.26	210.48	208.13	208.8	206.45	209.47	209	208.79	210.46	208.73	207.49	209.28	209.6	208.24	208.64	210.29	208.77	209.17	207.78	208.32	207.97	208.37	207.37	209.98	207.73	208.53	207.85	208.21	207.87	208.56	207.71	208.06	209.42	209.31	208.09	209.08	207.5	208.33	208.91	209.21	207.63	209.26	209.11	208.38	207.41	208.6	206.6	208.38
201.07	200.54	201.5	201.34	199.6	200.87	200.01	198.58	201.18	199.21	201.12	198.89	200.84	200.7	200.39	201.16	200.36	202.5	202.02	198.67	202.41	199.85	202.67	201.27	200.46	200.76	201.29	201.07	199.82	199.85	199.71	199.86	201.23	200.55	200.94	200.32	200.71	202.06	200.38	200.16	200.02	200.92	200.3	200.14	201.03	198.59	200.05	201.53	201.73	200.39
209.09	207.56	208.07	209.25	209.57	209.37	208.19	207.79	207.14	209.59	209.55	209.74	208.31	209.58	211.42	209.19	208.94	209.15	208.36	206.58	208.66	208.28	208.42	208.39	208.74	207.51	210.01	208.57	207.7	208.15	208	207.44	208.96	207.8	210.74	209	209.62	209.3	208.16	208.12	210.2	208.3	207.7	209.78	208.11	209.93	207.47	208.45	208.4	207.3
206.95	207.07	208.22	208.97	209.83	207.67	207.33	209.05	207.38	207.12	208.55	205.88	207.56	208.16	207.53	206.71	208.25	207.44	205.87	206.33	208.42	206.65	207.46	207.22	207.05	204.76	208.13	208	207.93	209.29	206.52	206.53	208.35	205.77	207.5	207.35	208.55	206.89	207.68	207.98	206.7	208.08	208.34	207.04	208.19	206.59	206.01	206.77	206.14	206.59
200.57	201.39	201.06	200.43	200.95	200.95	201.8	202.38	201.09	201.9	200.77	200.8	200.06	200.31	201.87	200.44	202.32	201.71	202.49	201.93	199.32	201.23	201.35	201.36	200.56	200.98	201.23	201.04	199.14	201.17	202.47	202.59	200.3	200.24	202.09	202.71	203.2	201.53	200.59	202.33	202.16	201.56	200.56	200.19	201.56	200.41	202.54	201.02	201.46	202.29
206.62	204.43	205.4	206.78	206.77	203.57	205.47	206.43	205.68	205.5	206.29	205.9	203.54	206.77	206.35	205.2	205.2	206.84	207.11	204.89	204.98	205.57	205.09	207.12	205.13	206.87	206.21	205.12	205.25	204.2	205.63	205.8	206.28	207.53	206.33	206.53	206.58	204.69	205.04	204.8	205.98	205.96	205.44	205.95	204.48	204.94	205.85	203.94	206.15	206.51
205.27	205.74	204.9	203.84	205.29	204.22	205.93	204.8	205.85	203.38	204.99	204.43	204.98	204.39	204.21	205.03	203.61	204.55	204.64	204.12	203.48	204.75	204.58	205.37	205.08	202.57	204.25	204.51	202.82	205.19	203.59	205.2	204.26	202.53	204.71	204.59	204.81	206.16	205.2	203.26	205.46	204.55	206.53	205.81	205.02	204.59	204.68	204.35	203.79	204.39
212.63	213.62	213.75	213.27	211.88	212.62	212.27	213.68	212.88	213.17	214.41	213.6	213.21	214.2	212.41	214.3	213.66	211.42	212.55	213.4	213.58	213.89	212.75	212.33	212.54	212.58	211.41	214.7	213.23	213.03	212.37	214.13	212.7	212.62	214.63	212.8	211.27	212.87	213.62	213.89	214.48	213.51	213.59	213.16	213.66	211.57	213.87	213.56	212.61	215.19
203.29	203.29	203.42	203.93	204.01	202.88	202.35	204.01	202.78	203.66	202.57	203.98	204.71	203.92	203.95	201.49	204.86	204.29	202.85	202.52	205.05	201.98	202.29	203.53	204.96	204.57	202.58	203.34	203.49	202.9	203.55	201.63	203.13	202.65	203.09	203.22	204.61	203.77	203.34	202.73	203.34	203.72	203.91	202.09	203.16	203.27	205.08	203.32	202	203.44
198.81	200.76	200.48	198.98	199.95	199.22	200.16	198.89	200.89	201.5	199.1	199.05	201.01	198.54	201.94	200.03	200.27	200.46	200.03	200.09	201.71	199.96	199.73	198.6	201.5	198.46	200.24	200.95	199.72	197.98	200	198.31	201.16	199.14	198.58	199.43	198.95	201.45	199.03	199.6	199.42	199.87	200.35	201.68	198.44	200.43	199.09	200.11	200.8	200.18
205.7	206.32	207.12	206.74	206.93	207.23	205.67	205.53	206.97	206.66	205.28	205.26	206.27	206.42	205.39	206.36	206.61	205.47	206.29	206.31	206.61	206.73	205.91	206.72	208.15	205.64	206.13	206.4	206.12	205.36	205.61	207.95	206.76	206.39	206.27	207.55	206.5	204.67	205.79	205.93	206.67	207.12	205.02	205.95	205.21	206.77	206.79	207.14	206.45	206.26
202.57	202.96	203.35	202.17	203.19	202.38	202.54	203.29	203.71	202.41	202.35	201.81	202.14	201.72	203.09	204.98	202.12	202.13	203.11	203.24	202.1	202.66	201.51	202.26	203.69	203.36	200.6	202.32	202.71	202.96	203.24	202.24	202.42	201.29	202.21	200.26	203.2	202.91	201.34	201.97	203.11	204.07	202.24	201.74	202.01	200.67	201.43	200.08	202.86	202.52
210.39	208.12	207.31	209.77	208.06	207.72	207.32	208.42	209.23	209.04	209.71	207.6	209.33	209.49	207.88	207.78	208.4	205.71	210.23	209	207.26	209.73	209.59	210.9	208.07	208.78	209.93	207.9	208.03	208.68	208.64	209.04	208.42	208.38	208.36	207.29	207.6	209.74	208.79	208.26	209.14	209.43	209.52	210.15	209.83	207.49	208.78	207.28	207.02	209.46
208.11	208.96	208.65	208.55	208.97	209.91	209.09	208.24	209.19	208.81	208.93	208.72	208.58	210.97	208.37	209.88	209.47	209.11	209.21	209.7	208.64	208.38	210.29	208.03	207.68	208.36	207.56	209.19	208.16	209.03	209.24	208.73	207.81	209.92	208.62	208.48	207.04	208.66	208.19	210.52	208.55	208.81	209.23	210.12	209.52	208.63	207.93	208.59	206.82	209.45
212.39	212.24	212.4	214.44	212.16	212.3	213.4	211.58	212.16	213.46	214.26	212.85	213.96	213.65	211.4	212.07	212.34	214.66	213.72	212.28	213.13	212.75	212.65	213.07	214.87	214.35	212.21	214.28	212.4	212.99	212.32	212.58	213.87	212.15	213.4	212.09	211.87	211.87	211.51	211.46	213.87	212.94	213.29	213.56	213.94	212.62	212.74	211.27	213.11	213.59
211.48	212.35	211.98	211.25	213.01	212.16	211.6	213.19	211.63	212.43	211.38	211.8	212.3	211.93	212.56	213.62	212.71	212.12	214.57	211.9	211.08	210.38	213.37	210.9	213.27	211.08	212.6	211.73	212.01	212.78	212.14	211.56	211.67	211.95	212.38	211.84	210.72	212.09	211.82	212.66	212.01	212.68	212.53	211.39	211.51	211.05	213.34	211.72	211.44	210.49
211.54	211.38	210.7	211.62	212.72	213.88	212.53	210.96	211.96	213.33	211.81	211.2	211.74	211.88	212.01	212.3	212.03	210.39	211.53	210.98	209.86	210.32	212.83	212.49	210.76	212.48	212.52	211.38	213.49	209.62	212.32	212.32	211.51	213.29	211.39	211.24	210.71	211.55	211.87	211.75	211.64	212.33	214	211.56	212.19	211.81	212.5	211.42	212.41	211.38
210.53	209.88	209.24	208.18	208.33	208.4	209.38	208.76	209.07	209.12	208.76	208.02	207.46	208.91	208.13	209.14	209.78	209.15	207.66	208.6	207.94	207.69	210.05	209.29	208.13	207.59	208.5	209.06	207.74	208.41	207.17	207.25	207.64	209.69	208.12	208.13	209.1	208.23	207.8	208.86	207.2	209.93	209.44	210.14	206.92	207.94	207.16	208.17	208.5	208.92
211.59	210.69	210.29	211.41	212.41	210.66	211.64	213.53	210.49	211.65	212.22	212.12	212.73	212.55	211.11	211.77	211.63	210.81	211.74	210.05	210.68	210.18	212.07	212.32	211.7	210.65	211.62	212.73	212.57	211.95	212.3	211.07	211.95	212.37	211.11	210.89	209.89	210.74	211.77	211.71	211.69	211.38	211.3	210.62	210.59	211.51	211.12	212.48	211.78	210.72
213.03	212.9	211.56	213.13	213.37	213.52	212.52	212.1	215.01	212.93	213.51	213.82	212.33	212.05	212.07	213.85	212.51	213.65	210.19	213.41	214.4	214.78	212.08	213.64	211.08	211.72	212.91	213.05	211.97	212.58	213.36	213.15	211.61	213.58	212.41	213.99	212.56	212.54	214.29	212.82	211.82	212.59	214.06	213.6	214.73	211.7	212.98	212.05	211.41	213.57
193.53	193.53	195.87	194.35	193.56	196.87	194.2	194.55	195.73	195.04	194.85	192.95	192.36	193.74	192.63	194.51	195.67	193.58	193.84	195.2	194.71	194.29	193.19	194.29	193.02	192.71	193.46	194.02	193.03	194.97	193.39	194.02	194.01	196.52	194.1	194.6	194.62	194.93	195.94	194.59	194.29	196.66	194.11	193.3	193.58	193.85	193.54	194.35	194.27	195.91
199.74	198.82	199.79	199.73	199.45	200.17	201.31	201.16	200.63	200.1	199.49	200.7	201.4	200.39	200.34	200.56	197.54	200.73	198.97	199.55	199.75	197.46	200.5	200.47	200.41	198.08	200.74	200.96	200.7	200.99	200.04	201.6	199.62	200.46	199.8	201.04	200.49	198.57	200.17	200.88	200.19	199.9	200.3	200.65	200.43	198.37	200.65	199.12	200.85	201.18
212.54	212.54	212.1	212.48	212.16	214.23	213.01	212.5	212.54	213.5	213.1	211.66	211.53	213.15	210.49	214.2	214.05	212.39	212.97	212.4	212.53	213.8	213.34	213.5	213.97	213.74	214.49	214.89	213.79	214.3	211.69	212.94	213.6	212.73	213.8	212.91	214.43	214.03	214.55	212.88	212.62	212.71	211.73	211.26	213.87	212.66	211.93	213.28	213.14	213.14
216.62	216.88	217.61	216.2	216.91	217.27	215.65	216.62	218.26	218.21	217.94	215.37	217.84	217.24	219.82	217.49	215.98	216.8	216.32	217.05	216.6	215.92	218.84	215.92	218.05	218.66	216.47	215.25	216.14	217.02	218.16	217.76	217.81	216.02	217.88	217.11	216.49	216.8	216.11	217.05	216.43	216.01	216.03	216.6	219.89	215.77	217.52	216.46	217.03	217.49
203.56	202.46	202.71	203.38	203.95	203.45	203	203.32	203.53	202.34	204.39	204.88	202.12	203.47	204.09	203.24	202.33	204.18	202.75	204.54	203.63	203.21	202.85	203.01	205.28	205.22	204.41	204.77	204.1	204.2	205.1	202.7	202.32	203.3	202.69	202.67	204.69	203.8	203.39	203.89	203.75	203.14	202.81	204.84	202.15	203.92	204.83	204.37	204.59	203.9
217.42	215.83	217.05	216.78	219.01	217.11	216.55	216.55	217.34	217.17	216.97	218.12	217.28	217.65	216.26	217.07	216.09	215.53	216.1	218.45	216.38	216.42	218.12	218.15	217.05	217.08	216.8	218.39	215.5	217.17	217.4	217.75	217.29	217.74	215.1	215.69	216.34	216.71	217.32	217.18	217	215.99	216.92	217.32	217.46	216.8	216.53	216.78	217.58	217.14
217.38	217.18	217	217.34	215.59	215.83	217.06	217.14	217.14	217.38	215.56	217.43	216.82	216.89	216.36	216.33	217.56	218.25	217.68	217.92	216.52	215.97	216.13	218.19	215.98	215.8	217.69	216.75	216.95	216.86	218.17	216.59	216.89	217.27	216.02	215.38	216.55	218.44	217.52	216.62	215.44	218.25	216.5	217.8	217.49	218.39	215.8	217.82	216.38	217.85
200.81	201.79	199.88	199.83	200.34	199.23	201.95	200.27	199.87	199.87	199.56	198.97	200.43	201.15	202.35	201.49	200.74	199.66	201.68	200.75	201.84	202.91	200	201.33	200.14	201.17	201.05	201.12	201.26	200.82	199.17	200.27	201.63	200.33	199	199.8	200.17	202	200.38	199.54	200.78	199.59	200.64	200.04	199.76	199.5	199.27	201.39	200.22	202.08
208.99	208.01	209.94	208.98	209.02	207.05	207.93	209.02	208.56	207.44	208.19	210.3	209.07	208.4	208.87	209.92	207.97	207.58	206.86	207.4	208.36	208.43	210.2	209.27	207.42	208.8	208.5	207.37	208.06	208.49	209.35	208.56	208.52	207.31	209.1	211.02	208.47	208.95	208.24	208.89	208.25	207.63	209.33	209.89	207.52	208.56	208.89	208.52	207.68	207.93
199.75	201.22	200.32	198.24	199.37	201.74	199.54	199.58	200.56	199.35	200.78	199.12	200.45	198.6	199.48	198.92	198.81	197.16	199.99	200.18	198.51	199.11	200.32	199.63	201.56	199.86	198.53	199.15	201.36	199.3	198.96	199.11	200	199.05	200	199.49	199.72	199.32	200.28	198.71	198.95	199.83	199.39	199.24	201	200.57	200.15	199.43	200.11	198.96
201.85	200.08	201.77	201.12	202	201.05	201.28	199.69	201.07	200.26	203.33	199.4	201.23	201.97	200.83	199.76	200.37	202.11	200.08	199.88	200.58	202.09	201.52	201.63	200.1	202.06	201.21	201.31	202.3	199.33	201.6	201.34	201.33	200.89	200.54	200	200.92	200.42	202.1	200.67	202.34	201.96	199.94	200.9	202.36	200.32	202.42	202.02	200.84	201.66
199.28	201.82	198.75	200.53	201.76	199.06	200.23	202.32	200.23	199.29	202.06	201.02	201.39	200.52	200.21	199.37	200.75	202.18	200.51	200.75	200.16	202.67	200.03	199.1	202.07	200.72	201.5	202.09	200.21	200.59	201.76	201	200.14	199.94	200.91	200.3	201.97	201.36	200.36	200.95	200.18	200.62	201.35	201.2	200.27	199.67	200.63	198.54	200.78	200.16
203.86	203.85	203.89	203.54	205.62	203	202.88	202.9	204.87	203.55	204.01	205.15	204.41	203.68	204.18	204.17	204.19	204	204.41	201.77	204.49	204.95	203.47	204.47	203.85	203.85	204.85	203.97	204.72	204.71	204.38	203.63	203.58	203.87	204.11	204.11	203.64	202.88	203.94	203.8	203.11	203.49	204.49	204.43	203.67	204.84	202.05	204.73	204.52	204.52
211.04	212.51	212.3	211.73	212.13	213.73	212.34	211.26	213.92	212.9	212.37	211.82	212.89	214.48	212.19	213.63	213.35	211.51	212.71	212.86	211.44	211.65	212.32	210.85	212.35	212.75	212.25	212	211.31	212.83	212.28	210.93	211.77	213.17	212.18	213.3	213.61	212.02	212.27	211.92	211.87	210.6	214.57	213.21	213.39	211.87	212.25	212.6	212.68	213.4
208.03	208.62	207.8	209.33	209.31	208.96	206.98	208.93	207.24	209.31	208.45	210.14	208.71	210.02	208.32	208.37	207.17	208.54	208.2	208.19	209.39	208.3	209.49	208.66	207.93	209.98	210.07	208.95	206.49	207.73	208.62	209.17	210.27	210.96	209.65	208.8	207.88	208.71	209.71	208.45	209.18	208.25	209.67	208.77	206.9	209.96	207.22	209.13	209.41	208.19
216.99	215.42	217.09	217.23	218.22	218.4	215.71	216.36	215.79	216.96	218.24	217.76	216.44	218.59	215.46	215.07	216.44	218.53	217.18	218.07	216.67	217.83	215.81	218.22	217.37	216.73	218.48	217.36	215.32	216.59	216.88	217.53	216.26	215.96	216.71	216.54	217.59	217.33	217.52	218.1	217.1	215.02	216.6	215.98	216.62	216.96	218.18	217.98	217.53	217.62
195.06	195.32	197.6	196.24	196.2	193.99	193.2	194.45	196.56	194.07	196.46	195.71	194.4	195.02	195.54	194.81	195.74	195.72	194.18	194.84	196.96	195.08	195.89	196.83	195.59	195.18	196.18	196.25	195.37	194.15	195.05	195.21	194.06	194.37	195.36	195.27	196.35	196.56	196	195.77	195.71	195.07	196.05	195.96	194.07	195.49	194.89	196.68	196.35	195.4
214.5	215.04	213.44	213.78	213.54	214.01	213.42	213.7	213.49	213.85	214.21	213.63	213.12	213.42	212.24	213.17	214.58	215.17	214.87	214.18	214.17	213.45	214.49	215.35	212.45	212.85	214.41	214.66	213.95	213.36	214.28	214.72	214	214.73	215.12	212.22	213.56	214.31	213.09	214.7	213.45	213.78	213.45	215.41	213.39	214.49	213.41	213.93	213.7	213.3
194.77	195.16	194.27	194.28	195.22	195.22	193.84	194.13	194.81	194.59	192.9	194.1	192.54	194.99	196.1	192.1	195.02	193.86	193.78	193.99	193.55	193.83	194.45	194.91	195.42	195.21	193.44	194.45	194.66	194.82	193.79	194.58	194.48	194.59	194.76	194.31	195.84	194.5	194.44	194.53	192.5	194.6	194.86	193.63	195.34	193.67	194.9	195.76	194.41	193.4
211.02	212.26	212.99	212.13	212.97	210.38	211.62	212.12	209.96	210.21	209.6	211.29	212.14	210.64	209.98	211.62	212.74	211.21	211.56	210.36	211.63	213.26	211.29	211.88	212.37	211.06	211.52	211.94	211.5	211.63	211.59	211.34	212.27	210.28	211.01	210.43	210.09	210.6	212.79	211.05	210.94	212	213.02	211.18	213.05	210.73	211.01	211.03	212.5	210.73
208.17	206.38	206.42	210.49	208.03	209.73	210.06	207.5	209.39	209.71	206.79	207.77	209.53	208.08	207.36	206.94	208.27	207.63	209.46	209.32	209.14	208.73	209.44	210.25	207.99	207.7	208.78	207.14	208.82	208.81	209.12	209.87	207.69	208.12	207.24	206.47	209.58	207.27	209.59	207.89	208.7	208.23	207.36	208.07	206.92	209.01	208.97	209.55	207.07	207.75
202.93	202.43	202.52	202.88	204.02	203.15	204.37	201.67	200.53	202.38	201.88	202.03	202.56	203.07	203.25	203.34	202.19	202.57	201.86	204.41	202.66	203.15	202.19	204.04	201.74	203.98	202.26	203.84	202.3	203.29	203.03	203.2	202	202.74	203.49	201.96	203.42	203.74	202.78	202.88	203.55	200.67	201.09	202.38	203.81	202.56	202.17	201.12	201.19	201.8
203.45	202.33	202.71	202.96	202.57	201.57	202.21	203.55	202.81	201.08	202.38	202.11	201.45	202.36	202.44	202.46	202.27	203.7	203.86	202.83	202.72	203.48	201.3	200.73	202.36	203.75	201.71	203.01	203.35	203.16	203.87	203.18	202.95	202.03	202.31	204.19	200.45	202.51	203.9	202.71	200.06	202.84	203.32	202.78	202.44	203.85	202.84	201.97	201.95	202.3
207.24	209.46	209.84	208.07	207.71	209.49	208.92	207.99	208.46	208.83	208.24	209.02	208.91	210.1	208.58	209.15	208.93	209.02	208.5	209.45	209.11	208.44	209.14	208.68	208.57	208.58	208.45	208.24	210.61	208.34	209.09	209.86	209.11	208.66	209.32	208.3	206.65	208.45	209.45	208.21	207.5	209.33	209.5	209.51	209.31	208.61	208.1	210.23	208.19	209.84
208.62	207.65	207.68	209.14	210.43	208.84	207.15	208.57	208.44	209.59	209.34	209.96	208.47	207.28	207.38	208.8	210.06	208.62	209.03	208.12	209.53	209.6	210.16	209.69	208.86	207.14	207.94	209.07	208.89	207.85	210.34	207.17	208.17	206.6	209.14	210.87	209.27	207.64	208.6	209.1	208.7	207.79	209.79	206.93	208.63	208.18	208.41	208.44	207.08	209.74
211.47	211.44	211.48	209.41	213.89	211.83	211.27	212.8	211.62	213.13	211.77	211.29	210.23	212.7	211.36	210.04	209.95	212.11	212.03	211.84	212.11	210.54	211.82	211.35	210.61	211.62	210.21	210.8	212.15	212.02	211.24	210.52	210.63	210.69	212.16	210.62	210.09	211.22	212.84	211.66	212.12	211.23	210.92	210.75	212.14	212.12	211.39	211.77	210.99	210.19
212.39	211.2	212.1	210.31	211.56	212.01	212.08	210.29	210.78	211.81	211.54	212.52	210.71	211.58	211.36	211.45	212.36	211.35	211.69	212.42	210.88	213.14	211.85	211.28	212.57	211.6	211.49	212.92	211.68	211.02	210.36	211.27	210.13	212.71	213.06	210.18	211.53	213.1	211.89	211.88	210.77	211.3	211.09	211.67	211.79	212.03	210	211.01	210.51	210.7
218.68	217.67	218.43	218.33	218.07	218.2	217.49	216.44	217.03	216.14	217.7	218.04	218.46	218.18	217.37	218.16	219.56	220.2	218.03	217.67	218.2	218.67	218.43	218.14	217.36	218.02	216.66	217.39	218.08	217.31	218.22	217.19	218.06	216.17	218.5	217.51	217.89	220.01	218.16	218.8	217.84	217.53	219.13	217.88	217.31	219.48	218.15	218.97	218.73	218
201.47	200.65	200.25	200.64	198.95	200.16	200.24	200.95	201.3	199.33	200.02	201.37	200.34	200.49	199.28	198.56	202.76	199.92	200.76	201.01	201.29	199.58	200.76	201.67	201.36	199.75	197.52	199.72	200.09	200.02	200.14	199.24	198.85	200.03	200.56	198.91	200.63	201.06	200.87	199.87	200.23	199.99	201.09	201.55	201.28	200.49	200.57	200.51	201.81	202.24
216.49	217.28	217.09	219.68	216.37	217.87	216.88	215.96	216.62	217.52	217.27	217.1	218.03	216.02	218.33	218.26	216.76	216.93	218.17	216.29	216.23	217.39	215.85	218.35	215.93	215.43	216.88	217.69	217.86	217.62	217.16	215.57	215.36	216.99	217.87	215.77	216.05	216.89	216.86	218.12	217.32	217.09	218	216.22	216.68	216.28	215.9	218.99	215.63	215.04
209.43	209.91	208.69	208.84	208.91	208.61	208.51	209.68	209.63	209.84	209.33	210.31	209.22	210.83	207.88	210.28	209.12	210.58	209.54	209.68	208.64	209.9	210.4	210.42	210.2	210.19	211.01	208.67	210.29	209.66	208.82	209.23	210.45	208.12	208.83	211.03	210.68	208.47	209.4	209.12	210.17	210	211.21	208.33	210.27	208.37	211.39	209.77	209.12	210.58
209.39	211.41	208.22	207.21	209.14	209.89	209.37	209.33	209.71	209.7	209.47	209.14	211.97	210.23	210.78	208.92	209.45	209.14	209.38	207.34	210.11	210.16	209.5	208.49	209.96	207.84	210.22	210.7	210.87	208.82	210.59	208.69	210.22	209.65	210.83	207.93	208.57	208.95	208.8	208.67	210.28	207.65	209.35	209.56	207.61	209.03	208.31	207.91	209.37	207.99
203.52	204.94	204.38	204.51	204.13	205.38	205.15	204.63	205.83	205.28	204.03	205.23	204.15	205.99	204.78	204.5	205.26	204.02	205.26	204.33	204.7	204.33	203.7	204.12	204.33	204.24	205.61	205.06	204.66	204.32	203.91	204.67	205.84	205.78	205.14	205.69	205.76	205.36	204.84	205.06	205.08	204.96	204.14	203.54	204.22	202.93	206.11	204.83	205.15	204.47
200.62	197.41	199.04	199.07	198.72	199.86	197.97	199.32	197.47	196.94	197.79	198.77	199.31	197.97	199.09	197.82	197.2	198.5	197.74	198.56	198.35	197.76	199.13	199.21	200.21	197.83	199.03	198.02	198.27	198.79	198.06	198.31	196.7	198.85	198.97	198.77	197.87	198.14	198.22	199.02	197.81	198.36	198.07	198.72	197.91	197.8	199.81	199.88	198.58	199.86
209.78	209.02	208.02	207.27	207.52	210.17	207.72	207.85	208.02	209.63	208.51	208.8	207.98	206.95	209.68	207.98	209.79	208.89	208.78	209.35	207.41	208.72	208.17	209.64	208.45	208.9	208.13	207.66	209.68	209.4	209.33	209.33	208.72	208.22	208.32	208.89	209.58	209.46	207.87	208.84	208.36	207.69	210.22	209.08	207.82	208.58	209.28	209.6	209.58	209.58
200.85	198.5	198.45	198.53	198.88	199.53	199.57	198.01	201.17	199.22	199.14	199.17	199.38	200.36	199.9	200.37	200.56	200.16	201.47	197.98	199.09	199.65	199.89	200.04	199.52	198.84	199.02	200.79	200.59	199.24	200.22	198.87	198.46	198.42	198.45	198.27	199.09	202.76	198.87	199.71	199.29	200.17	200.54	198.96	200.51	200.86	198.98	198.71	199.7	198.13
218.18	217.67	218.41	217.22	217.32	217.18	217.79	217.48	216.88	217.83	218.49	218.18	217.59	217.6	217.81	218.68	217.09	219.33	218.26	217.04	218.5	218.04	217	217.43	219.18	218.85	217.47	217.31	217.76	218.2	216.94	217.66	218.29	217.64	216.65	217.76	217.48	217.73	218.53	220.24	218.38	218.17	217.87	218.48	217.8	217.84	217.44	218.2	218.42	216.34
207.69	207.76	207.32	209.28	211.56	210.45	209.03	207.18	209.29	211.6	208.35	208.69	209.29	209.33	207.61	207.97	209.44	210.51	209.09	208.8	208.47	209.13	209	208.56	209.14	210.45	208.47	207.74	207.86	211.35	209.82	210.25	208.71	207.77	208.55	209.83	207.88	209.75	207.69	208.11	207.37	210.84	208.99	208.88	208.62	208.49	208.09	208.95	208.59	207.87
208.1	208.5	208.33	208.26	207.96	208.5	208.73	207.38	209.91	208.79	209.31	209.68	209.28	209.49	208.89	207.96	208.64	207.83	208.9	208.87	208.57	206.84	209.12	210.5	209.08	210.54	209.65	210.19	209.13	208.77	208.92	208.19	207.34	209.08	209.84	208.1	209.71	208.32	209.18	207.99	209.01	209.6	209.17	208.89	209.05	207.81	209.54	209.25	207.99	208.87
198.78	200.32	199.91	200.66	198.77	198.49	199.85	200.19	200.89	198.86	199.57	199.41	201.5	200.32	200.83	199.49	199.97	199.75	201.14	197	199.25	200.62	199.89	198.92	199.04	200.24	200.27	199.1	201.02	199.33	200.44	199.83	200.05	198.68	200.34	199.97	200.29	198.72	200.17	200.79	199.16	198.48	200.89	199.51	199.36	199.02	199.01	199.3	200.5	199.99
196.51	197.38	199.03	199.38	197.3	198.72	196.12	199.09	195.87	198.08	199.17	197.92	199	196.37	196.89	199.55	197.48	198.57	196.6	198.68	197.98	199.09	198.58	197.65	198.43	198.11	195.99	198.1	198.94	198.47	198.1	198.79	197.92	198.21	198.71	199.26	198.16	198.72	197.43	197.37	197.21	196.5	196.94	198.88	197.66	196.85	197.48	197.55	197.69	197.63
211.69	211.8	213.16	212.71	211.13	209.98	212.58	213.31	211.86	212.28	211.11	211.28	212.27	213.29	211.28	210.14	211.04	212.3	211.05	212.61	212.4	211.23	212.23	211.41	210.75	213.66	212.24	211.94	210.99	210.42	211.34	211.76	210.66	211.28	211.21	211.39	213.12	211.5	211.21	210.3	212.28	211.52	211.3	210.17	211.6	212.08	210.64	212.88	212.2	211.8
208.25	208.14	206.97	208.94	208.69	208.66	207.66	208.96	208.19	208.98	207.12	207.28	209.76	208.24	207.59	208.24	209.24	207.42	207.72	207.3	208.59	208.55	209.13	209.89	207.85	207.88	209.02	208.87	209.89	210.07	209.19	209.52	209.1	209.25	207.49	207.79	210.42	208.61	209.26	209.12	209	210.8	208.25	208.26	208.16	208.11	208.09	208.46	208.64	209.19
202.93	201.47	202.55	204.09	202.84	202.84	203.24	204.51	203.33	203.01	201.97	203.51	203.73	202.48	202.2	204.13	204.39	203.88	202.52	204.22	204.08	203.27	203.67	202.83	202.36	202.89	204.08	205.24	202.5	203.89	204.27	203.05	203.5	202.94	203.69	202.23	202.67	203.9	203.3	204.29	202.21	204.62	202.02	204.32	203.59	202.41	205.4	203.91	202.73	203.41
209.66	209.6	209.71	208.19	209.94	209.59	209.21	208.82	208.97	210.27	210.5	208.79	208.89	209.56	209.01	210.06	209.61	207.46	210.22	209.38	209.1	210.24	210.58	209.87	211.35	208.79	209.87	210.34	209.72	208.65	209.2	208.74	210.08	209.18	209.95	210.12	209.99	210.2	209.78	208.64	209.16	208.91	209.47	208	209.95	208.6	210.24	210.22	210.22	208.72
208.54	210.19	208.25	208.76	209.61	210.56	209.32	210.65	208.17	208.29	208.54	210.53	209.03	209.04	209.48	210.03	208.38	208.1	207.85	210.31	210.16	207.79	210.23	209.38	210.47	211.34	209.28	209.83	209.61	209.39	209.25	208.77	208.01	209.93	210	209.96	208.47	209.78	209.74	208.3	208.12	209.85	209.09	209.98	210.87	208.93	210.43	209.67	209.77	208.66
205.97	206.19	207.21	207.72	207.29	205.93	206.28	204.37	207.16	206.6	205.18	205.86	204.93	206.4	207.11	205.84	207.55	206.14	207.37	206.01	207.14	206.81	206.32	205.64	206.18	207.34	207.61	207.17	207.52	205.59	206.35	205.7	205.19	205.96	207.83	207.01	206.35	207.98	207.3	206.32	205.86	207.65	206.9	208.55	205.54	206.44	206.81	205.71	205.43	204.67
209.57	210.63	208.49	209.52	210.43	209.09	210.8	208.13	209.29	209.77	208.69	210.76	209.5	208.92	209.6	208.08	209.7	209.75	210.06	209.97	210.1	208.74	208.64	210.98	210.94	210.06	209.51	210.71	210.26	207.2	209.96	209.25	208.25	210.9	209.48	209.55	211.9	209.46	209.27	211.08	208.92	209.6	209.93	208.79	210.42	209.07	210.11	208.32	210	207.74
216.36	216.4	217.39	217.95	216.47	217.36	216.34	216.59	216.82	215.69	216.65	216.36	217.62	218.58	215.69	216.37	217.9	218.84	216.71	216.56	217.29	216.75	216.88	215.46	217.44	217.92	219.74	216.64	216.75	216.38	218.17	217.61	218.05	216.28	217.16	217.13	218.37	217.49	217.88	216.58	219.14	216.64	217.74	217.25	219.37	217.35	217.39	217.66	214.36	216.71
208.6	207.47	210.45	208.65	207.83	207.54	206.69	208	206.32	207.77	209.94	209.35	206.77	207.59	207.29	208.33	208.57	209.21	207.8	207.89	208.31	207.45	208.63	208.26	206.37	208.73	207.04	208.23	207.5	207.67	206	208.21	207.55	207.65	207.25	207.22	208.09	207.24	206.9	208.4	206.87	207.26	207.75	206.65	207.24	207.88	207.47	207.48	207.96	206.64
200.69	200.83	200.42	200.09	201.52	201.61	201.04	201.47	201.58	201.65	198.93	199.94	202.75	202.34	200.75	201.2	200.2	201.13	200.07	200.99	201.1	200.71	201.46	201.58	202.36	201.91	200.77	201.37	201.54	201.47	200.9	201.07	201.73	198.68	201.26	202.1	200.47	201.66	200.16	200.67	201.35	200.8	200.44	202.16	200.45	199.66	201.8	201.27	202.33	200.77
199.18	200.61	199.21	200.19	198.61	199.85	199.37	200.3	200.24	198.55	198.32	200.59	198.98	199.76	200.8	199.16	198.57	199.98	199.39	202.36	199.95	200.1	199.54	200.79	200.11	198.87	199.04	199.52	199.37	199.63	198.65	199.69	199.48	199.15	200.11	199.08	199.77	197.92	200.75	200.45	200.18	198.96	200.32	197.84	198.36	198.73	199.43	199.49	200.52	197.63
204.06	203.07	203.37	203.57	203.59	201.49	203.76	203.24	203.31	203.32	203.35	202.74	203.47	202.41	202.82	203.76	203.64	203.57	204.23	204.27	202.8	203.16	204.96	200.75	205.12	204.89	203.89	203.56	204.4	203.53	205.83	204.87	202.9	204.81	202.82	203.99	202.88	203.3	203.46	201.52	204.13	201.95	203.86	204.86	204.23	203.07	204.6	201.53	204.08	203.73
206.16	205.21	205.43	205.78	206.18	206.54	205.61	206.75	207.49	206.61	206.22	205.87	208.31	205.14	206.51	205.69	207.57	208.27	204.09	205.19	205.57	207.77	207.49	207.99	205.88	206.51	208.82	205.98	207.17	206.54	205.71	206.35	205.16	206.25	205.48	207.59	206.9	206.92	208.56	207.17	204.5	206.45	205.77	206.02	206.48	205.63	205.72	204.97	206.65	206.77
204.15	203	203.15	203.75	203.91	203.9	202.62	202.38	203.54	202.82	203.38	201.78	203.68	202.52	203.04	203.16	204.29	204.09	203.51	204.14	202.69	203.15	203.87	203.45	201.86	203.04	203.56	203.97	202.98	204.16	202.66	203.39	203.36	202.92	202.4	203.67	202.86	202.98	202.57	202.32	203.57	204	205.37	203.6	205.53	202.95	203.22	203.45	201.26	202.68
204.41	204.48	202.04	204.81	204.19	202.1	202.33	204.66	202.66	204.05	202.85	202.65	203.64	202.34	204.01	203.41	204.04	202.75	202.82	203.41	202.77	203.77	201.53	204.02	203.77	203.59	204.75	202.18	201.16	203.1	202.94	201.16	201.94	201.28	203.4	203.53	203.71	203.11	202.39	203.92	201.44	203.33	200.85	202.65	202.74	204.21	202.49	203.48	202.72	201.94
212.35	214.3	212.46	211.63	213.35	212.23	214.03	212.84	213.51	212.26	211.43	212.69	212.01	213.85	213.53	212.2	213.24	213.57	212.98	211.79	213.74	213.81	211.85	211.99	213.64	212.61	211.58	213.25	213.04	213.35	213.69	213.37	212.07	212.79	213.55	212.57	213.98	212.7	213.5	212.9	213.23	213.15	211.98	214.41	213.88	212.68	212.35	213.38	212.36	213.4
208.87	208.59	208.35	209	208.31	206.98	209.81	206.87	206.69	206.6	207.3	206.33	207.93	209.41	207.59	206.75	207.85	208.95	208.09	207.5	207.02	207.95	208.12	206.93	206.36	207.99	207.82	208.54	208.56	207.4	207.58	207.85	209.93	206.61	206.58	207.26	206.73	206.17	207.84	206.8	208.15	207.67	207.34	208.3	207.77	208.28	208.33	206.97	207.37	207.46
202.99	205.62	204.22	201.85	203.65	203.33	202.97	202.46	202.17	201.58	203.46	202.43	202.34	201.72	202.29	202.06	203.18	203.83	202.28	204.31	202.63	202.43	203.65	203.55	203.05	204.79	203.06	204.29	202.93	203.81	203.83	202.49	202.75	203.93	201.94	202.73	203.01	202.79	201.65	203	201.68	201.91	205.12	202.77	202.36	202.47	201.29	202.65	204.68	203.69
209.9	208.62	209.04	208.23	208.39	208.49	209.99	208.77	208.38	210.47	209.96	209.04	207.99	208.06	210.04	209.07	207.28	208.61	209.29	208.51	208.92	208.02	208.49	209.5	210.95	208.06	208.66	208	208.62	207.48	210.02	209.47	209.64	208.64	207.85	209.23	207.97	207.78	208.93	207.56	210.47	209.22	207.45	209.98	208.89	208.82	208.37	208.71	210	207.93
203.23	203.4	203.27	202.66	202.08	203.05	201.37	204.02	202.48	204.82	204.68	205.11	203.52	203.64	201.44	202.96	204.29	203.83	204.53	205.33	203.66	202.91	204.36	203.61	203.33	201.99	204.41	203.12	206.22	204.98	201.98	203.5	203.29	205.07	202.91	204.09	205.59	203.82	202.11	203.66	203.13	205.39	204.67	203.67	204.49	202.27	204.42	204	204.57	203.84
195.49	194.01	194.07	193.67	194.87	193.65	195.54	195.48	194.09	194.97	194.17	193.26	194.26	193.65	192.8	195.83	194.64	192.17	194.24	193.3	192.98	194.63	194.51	194.76	194.25	193.33	194.62	195.27	195.11	194.56	193.14	194.43	194.05	194.52	193.87	194.07	196.79	194.44	194.01	193.68	194.75	195.14	194.96	193.25	193.71	193.38	194.93	194	194.6	193.9
209.1	206.39	207.23	208.04	208.66	207.29	208.35	207.52	207.02	208.34	209.52	209.17	208.42	207.16	207.15	206.82	208.27	207.51	208.28	206.35	208.89	205.32	208.38	207.36	208.51	205.92	208.09	206.53	207.89	207.89	207.07	206.56	208.55	208.12	208.69	207.87	208.42	208.73	208.05	207.55	207.89	207.75	205.96	209.15	209.44	209.52	207.11	207.66	206.96	207.51
207.5	208.99	207.69	207.34	205.78	207.11	206.24	206.16	207.43	207.41	208.08	207.85	209.13	209.71	206.92	208.51	207.64	207.18	208.19	207.52	208.69	208.33	207.99	207.97	208.98	209.58	207.57	208.42	208.25	207.33	207.42	207.47	209.28	207.62	207.46	207.23	206.7	207.57	208.82	205.77	207.51	206.17	207.58	208.57	206.39	207.64	208.65	207.45	210.77	207.38
198.93	200	200.29	200.43	200.41	199.59	199.35	201.76	199.11	200.2	200.41	200.74	199.56	200.59	201.53	200.01	201.19	200.37	199.55	200.08	201.48	200.58	200.49	200.36	200.66	199.95	200.96	199.91	200.87	201.4	201.72	199.68	200.52	201.19	199.72	200.08	199.65	200.52	200.17	200.02	200.08	198.59	199.98	198.87	199.69	200.19	198.85	199.9	199.99	201.07
208.22	209.43	209.83	209.87	208.81	209.03	208.69	209.88	209.92	209.27	209.37	209.53	210.28	207.71	208.35	208.71	209.82	207.31	208.16	208.15	209.09	209.68	207.72	208.82	209.11	210.02	210.1	209.37	208.57	210.92	209.64	210.31	208.68	208.88	210.45	209.65	209.68	208.63	209.7	209.44	209.07	209.46	211.06	211.22	209.4	208.51	209.54	209.7	210.43	208.48
203.76	203.69	203.23	203.15	203.39	202.36	203.58	205.01	203.67	203.63	203.8	202.97	203.32	203.2	201.79	202.24	203.03	204.13	203.5	204.26	203.22	202.9	203.02	202.12	202.61	203.43	205.38	203.78	203.33	203.7	204.08	204.47	203.31	203.86	204.06	204.11	203.64	204.47	203.03	204.72	201.93	205.07	202.88	205.04	203.05	204.1	204.87	202.28	202.08	204.37
209.74	209.43	209.68	207.8	209.34	208	210.67	206.22	208.77	208.61	210.42	210.1	208.79	209.01	207.35	208.47	210.07	207.77	209.23	209.95	208.64	209.02	207.87	209.58	209.34	209.04	209.69	208.3	209.66	209.29	208.6	209.61	207.74	209.48	208.51	208.74	209.31	208.29	208.13	209.62	209.65	206.99	210.59	208.73	208.79	209.7	210.36	207.73	209.21	209.36
217.07	214.12	216.78	217.15	215.96	217.35	216.57	215.79	215.14	214.8	215.79	216	216.21	216.9	217.47	216.86	216.43	216.34	216.53	218.08	216.39	217.08	218.13	216.14	217.75	217.25	216.5	218.04	216.63	217.08	217.21	216.29	217.56	217.86	216.42	216.44	218.33	217.51	216.87	216.85	216.45	216.18	216.89	216.13	216.27	218.36	216.25	218.46	216.63	216.73
211.96	211.21	211.4	211.15	212.71	211.94	210.98	211.81	212.47	211.3	213.88	211.05	211.66	211.61	212.89	212.46	212.27	213.25	211.53	213.18	213.02	213.41	212.29	211.15	210.35	211.72	211.12	211.46	211.67	210.4	212.55	211.31	211.95	211.96	212.04	212.58	210.88	210.2	211.41	211.74	212.47	212.25	211.32	211.2	211.82	212.21	210.92	212.82	211.03	211.54
201.59	202.04	201.36	202.65	203.22	202.71	202.16	202.65	202.89	201.24	201.91	203.76	200.88	203.59	201.6	202.59	203.7	204.44	203.15	200.23	202.85	203.1	201.84	201.88	202.55	202.72	201.64	203.27	200.89	202.39	205.2	203.87	201.56	202.74	202.95	203.04	202.67	202.44	202.77	201.73	203.38	201.64	202.66	201.61	202.3	204.25	201.51	200.88	203.06	201.82
204.14	204.09	203.54	204.68	205.04	205.04	204.64	204.6	205.06	204.24	203.8	203.56	205.16	204.05	203.02	203.46	202.7	203.64	203.89	204.9	203.9	206.07	204	203.03	205.33	202.67	204.58	202.78	204.28	203.62	204.43	202.28	203.77	204.27	206.15	204.89	203.99	202.31	202.26	203.56	203.9	204.05	201.85	204.76	203.71	203.38	205.26	203.23	205.31	203.75
199.41	198.95	200.66	200.34	199.15	200.61	199.51	198.04	200.79	199.87	200.41	201.32	200.21	201.18	198.67	200.24	199.22	200.15	199.44	201.19	201.94	199.04	203.09	200.2	199.15	199.68	199.58	200.1	201.08	198.91	200.69	198.19	200.7	200.05	200.01	201.03	199.85	201.24	201.57	199.49	200.82	198.66	200.21	199.55	201.16	200.52	200.01	202.86	198.89	201.34
208.91	209.2	208.67	207.19	210.22	209.73	208.9	207.75	206.92	209.06	208.61	209.01	208.71	208.64	209.81	207.46	207.55	209.95	208.89	209.95	207.81	207.59	209.86	209.51	208.47	208.16	207.11	208.73	208.35	209.56	208.6	210.29	207.93	209.21	208.89	207.72	207.8	207.7	208.91	207.7	209.58	207.69	209.02	209.07	207.65	208.18	207.94	208.42	209.97	208.78
214.14	213.86	214.2	214.51	213.78	212.18	213.16	212.83	214.39	214.63	212.54	211.73	212.86	213.64	212.74	213.61	212.56	213.52	211.53	212.52	211.95	212.34	212.82	212.95	213.62	213.97	212.71	215.92	212.27	211.04	213.4	215.47	211.48	211.21	213.73	210.97	213.52	213.03	213.73	214.32	212.76	212.18	212.52	213.12	214.21	213.27	213.3	212.5	213.02	213.33
209.91	213.44	212.93	212.61	211.19	211.22	212.77	210.68	210.98	210.35	211.75	210.91	210.84	211.42	210.65	209.64	213.13	212.79	211.22	211.25	210.19	212.15	212.26	213.45	213.03	210.29	211.67	212	211.3	210.91	211.31	212.25	211.73	209.67	211.77	212.39	213.43	210.83	212.01	211.32	211.5	211.66	212.64	211.61	212.27	210.49	213.33	210.87	212.22	211.62
206.87	204.86	204.59	205.32	206.36	206.13	204.89	205.1	206.07	205.24	205.32	206.1	205.31	205.06	205	205.72	206.22	208.21	205.37	207.67	205.27	205.26	205.5	204.95	206.45	206.35	206.77	205.18	205.33	206.13	205.81	205.07	206.3	206.26	205.32	203.8	206.6	204.42	204.44	205.7	205.42	204.27	206.63	205.84	206.61	205.95	204.92	204.6	205.54	204.93
203.1	202.61	204.88	203.01	203.23	202.72	203.55	202.16	202.72	204.26	203.1	204.87	205.11	201.99	203.25	204.04	202.39	203.45	202.61	203.96	202.21	203.3	204.01	205.42	202.58	203.49	204.21	203.61	202.69	203.29	203.47	202.23	204.51	202.11	204.24	203.76	204.8	202.71	204.2	202.73	203.17	204.26	203.91	203.02	203.22	203.93	202.75	202.81	203.34	202.51
201.03	204.1	202.63	203.16	201.89	204.53	201.42	202.02	202.7	203.84	202.31	203.41	202.14	202.43	202.49	203.44	202.64	201.07	203.49	204.05	202.23	201.58	202.14	202.32	203.85	202.33	203.45	203.17	201.06	202.34	202.45	202.36	202.67	202.51	202.31	201.49	202.22	204.26	202	203.15	202.17	203.44	201.82	202.97	203.41	202.74	202.52	204.2	204.05	201.74
205.18	203.97	203.21	204.22	203.03	206.05	203.92	203.65	205.15	206.71	203.16	205.59	202.83	205.15	205.17	204.09	204.55	204.43	204.11	203.41	204.74	205.02	205.57	205.18	205.29	204.79	204.93	204.64	206.23	204.76	205.04	205.13	204.34	202.25	203.87	202.66	206.31	204.36	203.41	204.38	204.64	205.03	204.1	205.71	205.29	205.09	205.79	203.39	204.29	205.08
195.18	195.15	193.67	195.66	196.71	195.62	195.73	196.23	195.88	196.91	195.15	195.68	195	195.86	194.09	194.33	195.37	194.5	195.06	195.14	194.03	193.77	194.46	195.32	195.24	196.18	195.7	195.02	196.82	195.77	194.71	195.91	195.97	195.18	194.64	194.85	195.54	195.87	196.02	193.81	196.47	195.48	194.48	195.08	194.89	194.78	196.73	194.2	195.08	195.03
208.24	207.25	209.42	209.51	208.83	208.2	207.04	207.25	209.05	209.15	209.06	209.23	210.33	208.44	207.82	209.82	209.07	209.08	209.01	207.01	208.12	207.37	209.17	209.61	208.36	206.48	208.21	208.66	209.65	209.17	208.94	209.57	209.58	207.86	209.34	209.53	208.14	210.08	208.75	208.47	208.37	208.69	208.56	209.78	207.51	207.07	207.49	207.71	207.25	207.67
204.72	202.73	203.99	203.85	203.96	203.95	204.32	204.35	202.97	203.26	204.31	204.33	203.06	204.66	204.94	205.87	204.71	204	204.21	202.85	203.19	204.16	203.25	204.29	203.34	204.13	203.98	202.76	203.43	203.51	204.8	202.84	204.31	205.74	203.8	205.64	203.91	204.08	204.25	202.62	205.71	202.48	204	204.38	204.95	203.45	202.48	201.93	204.52	205.38
209.83	211.24	210.95	211.74	211.53	212.24	211.95	209.82	210.59	211.31	212.91	210.69	211.48	213.16	210.86	210.28	210.8	210.93	211.6	210.28	210.81	210.74	211.67	210.97	211.99	211.96	210.87	212.06	211.06	212.72	210.08	213.39	211.46	210.96	212.52	212.86	210.74	211.82	210.01	210.81	212.84	211.6	211.38	209.53	212.24	210.89	210.39	210.7	211.92	211.6
209.04	209.4	206.85	206.51	206.82	206.29	209.58	206.47	207.01	207.23	208.3	207.85	207.78	208.73	207.24	208.88	208.52	208.97	208.02	207.32	205.88	207.35	208.56	206.53	206.97	207.28	206.79	207.92	207.63	208.73	207.87	208.05	207.59	208.03	208.64	209.04	209.22	206.63	208.68	206.81	207.45	207.05	206.37	208.57	207.31	206.65	208.07	206.9	206.05	207.92
207.71	210.47	209.02	210.56	210.61	209.57	210.37	208.69	208.7	208.22	208.81	209.02	209.3	209.4	210.22	209.55	211.39	210.54	209.12	207.65	207.41	209.03	208.03	209.71	209.29	210.35	210.12	208.27	209.23	210.56	210.04	208.73	209.49	210.04	208.88	209.78	209.75	209.31	209.64	209.66	209	211.44	209.48	210.36	208.92	209.46	208.45	209.34	209.19	210.3
193.7	194.04	194.25	194.59	195.11	193.75	194.69	193.27	194.72	196.41	193.94	193.57	194.65	193.18	195.53	195.76	196.28	193.93	194	192.91	194.1	194.58	193.81	193.99	193.7	193.06	194.29	192.8	194.58	194.48	193.18	193.84	193.57	194.01	194.42	194.72	193.44	195.96	194.45	193.13	193.23	193.59	192.96	194.78	193.28	193.53	194.46	194.72	192.88	195.1
204.48	204.93	204.55	203.92	205.7	203.63	203.61	204.12	204.95	205.67	205.95	205.01	205.09	204.48	205.19	204.71	203.09	202.96	204.76	205.24	204.03	205.89	204.65	204.35	204.67	202.68	203.26	203.96	203.9	204.94	204.54	205.46	203.78	205.67	205.25	204.15	205.08	202.8	204.6	204.5	203.77	204.07	203.66	204.2	205.79	204.43	203.2	203.86	206.38	205.04
208.6	209.83	209.15	208.42	208.98	208.54	208.9	210.05	208.88	209.18	208.85	209.16	207.88	208.3	209.81	208.5	208.81	208.12	206.36	208.23	208.65	208.78	208.04	207.52	208.58	208.88	207.99	208.77	209.44	208.68	207.63	207.85	208.22	208.8	209.35	208.5	207.91	207.7	208.34	209.19	209.87	209.57	209.47	209.89	205.95	208.18	209.2	207.94	209.46	209.34
203.79	203.2	202.78	203.29	202.83	201.61	202.19	204.97	203.82	202.54	203.42	203.55	202.21	202.56	202.88	203.9	203.95	203.35	201.78	204.36	202.79	203.04	203.87	203.1	204.55	201.01	203.42	204.27	204.2	203.09	202.92	204.99	204.38	203.98	202.68	204.97	204.09	202.71	200.96	203.33	202.94	203.45	202.41	203.42	202.74	204.57	203.46	201.96	202.26	203.84
200.24	199.77	199.57	200.28	200.93	199.06	199.42	198.6	200.07	200.14	200.96	199.96	198.62	198.3	198.62	201.25	198.95	198.76	199.64	199.86	200.76	199.3	199.68	198.97	199.74	199.34	199.07	198.99	200.37	199.03	198.49	200.53	199.01	200.92	198.87	199.54	198.93	199.84	199.41	200.64	199.39	199.08	198.44	199.38	198.71	199.53	199.82	199.5	200.13	199.66
208.21	207.84	208.15	207.7	205.89	207.66	206.96	206.82	208.1	207.78	207	207.26	207.15	208.3	208.55	207.95	205.99	209.21	207.81	207.81	208.2	207.12	208.49	208.37	208.69	207.52	206.25	207.27	208.04	208.07	208.02	208.73	208.85	208.75	208.23	205.29	207.04	207.17	208.98	207.74	207.22	208.29	206.66	206.23	208.66	207.76	207.31	207.14	208.43	207.69
218.56	218.52	218.29	216.58	218.15	219.03	216.08	219.79	217.25	215.72	218.07	216.11	218.08	218.93	217.53	217.54	218.44	219.76	217.98	217.33	219.21	216.6	218.33	215.6	217.34	218.82	218.97	217.87	218.33	218.26	216.84	218.3	217.66	219.54	218.09	219.01	219.74	217.96	219.15	217.88	216.44	217.76	218.2	217.69	217.77	218.04	216.03	217.08	218.21	218.36
203.33	205.49	203.53	204.77	204.24	204.57	204.95	204.17	204.36	204.42	205.19	205.01	203.55	204.33	203.49	204.13	203.91	203.99	203.61	205.75	206.07	204.03	205.35	204.56	206.94	205.51	204.83	205.18	202.97	204.77	205.59	204.29	204.16	204.67	205.33	205.41	202.87	204.96	205.38	204.63	205	206.08	204.43	206.25	204.82	203.5	205.22	203.64	203.65	205.81
205.84	206.98	207.98	204.39	207.83	205.04	206.28	206.27	206.41	206.55	204.87	206.97	205.18	207.44	206.76	207.37	205.82	206.16	206.96	206.23	206.7	204.75	206.77	207.12	206.23	206.24	206.56	207.17	207.59	207.32	206.05	206.71	206.05	208.43	208	207.57	206.48	207.08	205.98	206.86	206.02	206.52	207.22	206.05	205.87	205.42	207.08	204.6	206.28	206.81
211.74	209.93	211.58	212.3	211.79	211.7	211.23	212.86	210.51	211.87	212.59	210.45	212.02	211.12	210.53	212.4	211.2	212.34	209.72	210.46	211.19	211.96	211.83	210.57	212.03	209.65	212.72	212.59	212.02	210.93	212.59	211.23	211.04	211.69	211.77	211.8	211.01	212.16	212.48	212.61	211.08	211.89	211.51	212.6	211.16	210.65	210.88	211.39	212.13	212.19
212.37	212.75	212.94	211.36	212.76	212.15	212.79	213.55	211.83	211.07	211.3	213.09	212.74	212.48	211.03	212.66	212.16	211.55	211.43	211.3	211.08	212.63	212.27	210.59	211.43	211.77	212.78	211.05	212.97	211.79	212.98	212.01	212.56	211.11	210.88	212.39	212.36	211.93	212.54	210.99	210.52	212.37	213.53	211.93	212.77	210.51	211.01	212.85	212.95	212.58
205.17	205.57	206.37	207.04	206.62	206.26	207.17	206.47	206.48	206.19	207.86	206.82	205.69	206.99	207.58	203.89	207.45	206.98	206.7	206.07	205.94	206.93	205.94	205.1	206.01	205.04	206.8	207.28	207.74	205.61	206.88	207.86	205.87	204.63	205.12	205.29	204.7	206.14	205.1	207.46	205.74	206.15	205.38	206.9	205.46	204.91	206.7	207.61	207.16	205.96
205.26	205.94	202.96	203.47	204.07	205.84	206.98	204.82	205.52	204.71	204.87	205.1	203.37	203.72	205.33	205.53	204.84	204.92	204.48	205.02	204.47	204.31	203.38	205.55	205.7	206.74	204.35	205.22	205.18	204.07	206.19	203.32	206.08	204.1	205.34	204.53	203.42	205.1	204.67	204.99	206.01	204.31	204.81	204.34	204.86	205.98	205.49	203.79	204.71	204.72
216.64	217.17	217.48	217.15	218.11	217.37	217.94	217.32	216.87	217.11	216.2	217.24	217.19	217.62	216.03	216.42	218.22	216.62	216.34	216.1	216.86	215.15	215.22	215.37	218.09	216.7	217.4	215.79	217.65	217.1	218.6	215.49	217.27	217.41	217.31	216.26	217.62	217.83	217.79	217.54	215.65	217.5	217.54	216.72	215.48	217.12	216.34	217.39	219.01	216.46
209.86	209.45	210.01	209.29	209.47	209.24	208.24	209.67	208.73	208.55	208.9	210.12	209.12	210.11	210.12	209.24	209.86	209.07	210.84	209.37	207.96	210.62	209.59	209.47	208.22	208.03	207.14	208.6	210.15	209.53	210.17	208.28	208.43	210.94	210	210.15	209.58	208.75	208.33	209.98	208.66	207.6	209.25	208.06	209.44	208.86	208.23	210.79	209.97	209.79
201.1	200.82	198.74	200.1	200.18	201.31	200.77	200.22	199.1	200.26	199.88	201.32	201.71	200.41	200.39	200.39	201.01	200.83	199.52	200.14	201.01	200.48	199.49	200.05	200.22	201.12	198.85	200.08	200.44	199.31	203.12	202.28	200.84	200.39	201.68	201.01	200.57	200.73	201.8	200.53	199.68	200.73	200.02	200.7	199.3	200.04	198.14	200.51	199.41	201.65
204.33	204.87	204.25	204.09	203.18	204.16	204.08	204.44	204.66	204.52	202.87	204.32	204.01	203.25	204.62	204.8	204.99	203.67	203.2	204.87	203.75	205.13	204.53	203.46	204.72	203.96	204.02	203.18	203.98	203.14	204.17	202.48	205.02	204.57	202.97	203.63	203.96	204.21	203.59	203.49	203.05	203.1	205.45	202.83	202.69	202.99	202.47	203.96	204.34	203.24
198.69	198.86	200.33	199.39	200.02	199.26	198.95	199	199.78	199.48	199.91	200.67	201.35	200.84	199.85	199.38	200.24	199.32	199.65	200.4	199.66	200.26	200.27	199.27	199.85	199.63	200.25	199.85	199.73	201.37	200.21	199.54	200.48	201.46	199.87	201.25	200.49	200.29	199.82	202.51	200.33	199.46	200.56	199.95	200.8	199.77	199.99	199.56	199.11	199.93
210.99	213.44	211.84	211.21	211.27	210.24	212.05	211.23	211.06	210.51	212.06	212	212.49	212.27	211.92	211.67	211.23	211.37	210.89	212.46	212.61	211.14	211.3	212.47	211.14	211.73	213.21	213.39	212	211.82	211.87	210.58	212.16	210.93	211.21	212.22	212.29	212.69	212.95	212.32	211.62	211.98	211.86	211.88	211.55	212.36	210.84	211.71	211.19	211.4
199.87	200.77	199.54	198.43	199.67	199.9	201.68	198.92	199.7	198.11	201.13	200.38	200.39	200.03	198.91	200.88	200.69	198.97	199.48	199.96	200.63	200.09	201.12	200.28	199.89	200.77	199.4	200.93	199.57	199.15	202.02	200.06	200.06	200.76	200.75	200.13	199.62	201.92	199.06	201.57	198.59	200.77	199.34	200.17	199.05	198.6	199.63	199.72	199.76	200.46
207.88	207.21	206.26	208.94	207.88	207.57	208.41	207.71	206.73	207.83	207.14	208.2	207.02	207.36	210.3	208.85	206.76	207.9	207.39	209.18	206.63	207.94	207.64	208.12	207.21	207.31	207.11	207.61	207.52	208.27	208.8	207.63	207.82	207.58	207.33	208.13	207.29	207.48	206.51	209.21	207.5	207.29	207.35	208.51	208.68	209.13	209.25	208.66	207.37	208.59
210.68	211.2	211.21	211.44	211.96	212.44	210.6	212.82	210.52	212.93	211.24	211.7	211.82	212.09	212.31	212.62	211.06	210.88	210.32	210.47	213.09	210.98	209.84	210.02	211.71	211.43	212.8	212.24	212.65	211.82	211.49	211.84	212.56	210.85	211.65	211.92	210.12	211.5	212.62	211.07	210.91	211.39	211.43	210.87	212.04	210.26	209.7	212.78	210.89	211.74
208.05	206.42	206.6	207.06	207.38	207.89	207.97	207.41	207.39	206.67	207.08	207.03	206.19	206.33	205.73	204.4	205.81	206.88	206.9	209.26	206.28	207.08	206.93	207.82	207.05	205.62	206.29	206.31	207.49	207.22	205.17	206.66	207.44	206.44	207.93	206.06	207.04	205.91	206.48	206.13	205.68	207.3	205.32	206.24	206.2	207.25	206.57	206.14	206.59	206.6
202.31	204.89	204.24	203.97	203.84	203.44	201.92	203.47	202.77	202.47	203.66	204.23	203.23	202.74	203.53	203.86	202.42	202.87	203.63	203.18	203.53	201.96	202.25	204.18	202.95	204.5	203.53	202.79	203.24	204.22	203.09	204.5	203.48	203.2	203.08	202.99	204.09	203.19	203.39	202.08	203.71	202.37	202.8	203.03	204.91	201.38	203.46	203.48	203.38	203.25
214.12	212.12	211.41	213.86	212.43	210.7	212.74	210.7	212.65	212.03	212.54	212.86	212.92	211.46	211.92	213.52	213.14	212.57	212.99	212.87	211.85	212.68	210.34	212.27	214.2	213.76	212.69	212.03	212.79	213.06	212.39	212.79	212.15	212.82	212.28	210.17	212.63	213.48	211.89	212.24	211.16	211.18	210.91	213.91	213.09	211.79	212.68	211.51	213.19	213.95
212.73	211.71	211.49	210.15	212.82	212.12	210.76	212.82	211.62	213.16	210.29	210.92	211.06	211.01	212.05	209.92	211.32	211.59	210.96	212.17	211.19	210.9	212.25	212.43	211.53	212.8	211.13	212.44	212.1	211.56	212.14	210.9	211.51	210.96	213.03	212.55	211.75	211.35	210.26	211.84	212.15	212.31	212.46	211.59	212.34	211.53	212.29	211.51	210.28	211.32
209.04	208.02	207.88	208.06	208.56	208.64	208.92	208.86	208.88	209.04	210.06	208.74	209.41	208.21	207.88	208.44	208.83	207.32	208.93	208.64	208.63	207.52	209.01	208.08	208.81	208.63	205.86	208.09	210.31	209.41	207.99	208.81	209.47	208.59	207.69	209.29	209.05	211.06	210.62	209.12	208.2	208.32	208.74	206.62	208.69	208.53	208.94	209.43	210.18	209.84
207.77	209.74	207.72	209.85	208.8	208.92	207.96	208.54	208.44	209.75	207.25	209.24	209.08	207.99	208.55	207.63	209.32	209.18	209.06	209.01	207.71	209.39	207.32	207.41	208.25	206.95	208.36	207.91	209.3	208.84	209.82	208.9	208.14	208.4	208.98	207.99	209.28	208.52	207.66	208.9	209.73	208.31	209.28	207.39	209.84	206.58	209.35	211.18	206.52	207.34
204.79	203.05	204.37	203.97	204.23	203.8	203.8	203.88	203.42	204.66	204.24	203.19	203.49	201.5	204.39	203.92	204.42	202.1	203.46	203.25	204.34	203.38	203.91	205.21	203.29	205.17	203.08	203.92	201.54	203.02	202.85	206.27	203.39	203.79	203.5	204.27	205.82	204.33	203.91	204.47	203.15	204	204.18	202.97	202.94	202.77	205.12	203.26	202.93	203.37
207.65	207.6	208.01	207.55	208.28	207.62	208.4	208.27	208.23	207.17	206.96	207.5	206.98	208.4	208.99	208.26	206.19	206.87	206.83	206.83	208.44	206.43	208.38	208.05	207.53	207.29	208.39	207.85	208.32	208.67	206.14	209.07	207.89	207.59	208.2	209.2	207.92	208.03	209.01	207.03	207.35	206.19	208.01	208.14	207.66	208.29	207.19	208.71	208.76	208.51
209.92	208.48	208.64	211.63	208.9	209.2	209.92	209.01	208.9	208.39	209.59	206.93	209.12	208.36	207.1	209.87	207.94	210.99	207.41	207.5	208.27	207.94	207.76	207.82	209.61	209.34	209.79	208.41	207.58	207.28	207.26	208.95	208.98	207.58	208.03	209.27	207.25	209.72	207.44	208.45	209.66	208.43	208.19	207.43	208.37	209.69	209.34	208.48	209.45	208.45
210.21	209.15	208.35	208.72	207.48	209.19	208.01	209.43	208.2	210.89	209.19	209.21	209.42	208.72	208.88	208.63	208.18	208.16	208.57	208.46	210.1	209.07	208.6	208.9	208.79	209.4	208.5	210.1	210.1	208.04	208.25	209.24	207.66	209.11	207.54	207.54	208.83	208.87	207.88	210.44	209.26	210.27	209.62	210.48	208.6	208.31	208.49	210.04	207.07	207.8
209.11	208.79	210.35	207.52	209.16	209.11	207.91	208.91	209.51	208.81	208.69	208.77	209.52	208.34	207.92	208.74	209.34	209.15	208.43	209.17	208.04	209.61	207.49	208.72	207.95	209.52	208.65	207.99	209.12	207.57	209.13	208.43	209.78	209.51	208.37	209.12	209.37	208.73	208.72	208.73	209.19	208.51	208.1	209.17	208.76	207.52	208.44	209.32	206.22	211.11
203.25	203.3	203.17	203.27	203.21	203.84	203.47	204.25	203.5	203.44	203.56	204.08	203.41	202.95	203.5	203.13	203.3	203.61	202.62	203.13	204.15	203.82	204.21	202.83	202.11	204.66	202.73	203.17	203.11	203.23	204.21	201.76	203.44	202.92	203.34	203.61	203.36	201.36	203.12	202.22	202.24	203.19	203.53	203.02	203.27	202.17	203.2	203.56	204.07	203.87
204.8	203.69	204.54	202.48	203.39	204.68	201.96	204.06	201.83	202.64	204.28	203.5	203.06	202.04	205.33	202.69	204.23	202.95	202.61	202.81	203.67	203.55	205.28	203.78	201.42	203.15	205.5	204.51	203.81	202.75	205.32	204.98	204.38	204.36	202.12	203.63	203.98	204.55	204.19	203.56	202.49	203.56	203.69	203.51	203.57	203.71	204.62	201.46	203.87	202.86
218.05	218.31	217.86	218.7	215.9	217.1	218.06	217.59	218.13	216.71	217.53	219.04	218.31	217.49	218.04	217.87	217.62	218.66	219.09	218.06	218.44	217.97	217.99	216.49	216.76	218.02	217.84	217.11	218.04	217.89	218.67	215.73	217.25	218.08	218.13	217.05	216.95	217.32	218.53	219.01	217.1	217.95	219.26	217.69	217.82	218.73	218.72	218.48	217.27	218.47
202.86	202.8	203.39	201.64	202.57	204.14	202.84	203.46	203.68	203.18	203.18	200.79	201.94	202.76	203.47	203.35	202.03	203.77	202.24	202.14	202.46	202.54	202.28	202.18	203.26	202.97	205.2	201.86	203.19	200.4	202.06	203.57	201.99	203.8	200.25	201.83	204.04	200	204.21	202.54	202.42	202.13	202.76	201.44	202.84	201.78	201.2	203.17	202.3	203.59
210.12	210.52	209.43	208.9	210.68	208.08	208.61	208.94	209.46	210.54	210.4	210.61	210.15	208.4	209.48	210	210.15	209.57	209.32	209.48	211.01	210.37	209.6	208.64	209.58	210.25	208.86	209.7	209.02	209.91	209.37	209.98	210.49	209.97	207.89	209.04	209.27	210.2	209.36	209.37	208.44	210.25	210.37	208.23	208.49	208.73	209.23	209.8	209.1	210.62
213.54	211.3	211.93	209.94	209.99	212.4	211.16	212.04	210.85	212.85	211.06	212.99	210.88	211.95	211.06	211.62	211.65	210.66	210.82	211.98	210.68	211.57	212.01	210.9	211.16	213.39	212.43	212.67	211.46	212.42	212.63	211.33	212.32	212.56	211.97	210.21	211.15	211.85	211.42	211.44	212.71	211.61	210.87	211.07	212.08	211.06	211.44	210.93	211.54	212.03
210.05	209.31	209.91	208.43	209.07	209.42	211.14	210.05	209.45	209.55	209.91	207.68	208.71	208.63	210.15	208.25	210.62	209.22	208.91	213.23	208.63	209.58	210.3	208.47	209.59	209.46	210.33	209.35	209.38	209.72	209.62	209.39	209.45	208.58	210.37	209.36	210.76	209.92	209.37	208.26	209.24	210.93	209.87	210.32	209.77	210.24	209	210.24	209.25	209.58
216.36	215.28	215.97	217.01	217.69	215.9	215.87	217.62	216.58	216.82	218.43	216.61	216.33	215.18	217.94	216.72	217.29	218.13	216.06	218.4	217.97	216.1	217.5	216.08	215.07	216.99	216.85	216.81	216.17	217.71	217.51	216.48	216.65	216.69	215.6	216.93	216.17	217.45	216.9	218.63	216.72	217.25	218.48	218.02	217.07	217.11	217.64	217.53	216.74	217.45
208.56	207.67	207.29	209.13	207.8	207.73	210.37	209.04	207.47	207.8	208.61	207.35	208.71	207.47	208.74	209.21	207.97	209.43	206.93	208.94	209.74	207.43	209.59	207.18	209.51	208.2	210.46	208.61	209.36	206.6	207.31	210.01	209.18	206.42	208.58	208.1	208.12	209.09	207.88	208.42	208.73	209.36	207.19	208.48	208.39	208.49	208.48	209.59	207.84	208.45
216.27	216.17	218.88	216.47	219.22	217.22	217.46	216.86	216.1	217.86	216.6	216.27	217.83	218.61	216.36	217.4	217.35	218.15	217.6	216.04	216.89	216.52	215.78	215.65	217.92	216.11	217.17	217.89	217.07	217.67	217.66	217.21	216.99	216.96	215.46	218.04	218.18	216.36	216.87	216.4	216.87	217.3	216.23	217.58	216.91	218.13	216.32	216.71	216.94	216.77
212.46	213.5	211.93	212.81	213.5	212.57	212.87	211.28	213.51	212.19	212.98	214.09	214.04	212.46	213.17	212.48	213.66	214.95	213.64	212.42	212.76	213.72	212.35	212.47	211.03	213.8	211.67	211.93	214.2	214.34	212.36	213.86	212.71	214.4	210.93	213.56	212.37	213.5	212.68	213.26	212.57	213.34	213.2	214.31	213.18	213.04	213.15	214.04	212.63	212.84
198.73	198.4	199.69	198.3	199.26	199.4	199.03	199.24	201.17	198.28	199.89	200.05	199.42	201.44	199.79	199.29	198.42	200.02	200.48	200.86	199.83	199.25	200.12	199.45	199.89	199.83	200.53	200.27	198.38	198.89	198.69	199.2	200.53	201.2	199.8	200.06	198.29	199.55	199.64	198.58	199.38	200.36	199.8	199.56	198.89	199.4	200.22	198.54	200.49	197.72
205.21	205.69	202.94	206.61	204.35	205.32	206.97	206.48	204.74	206.02	206.49	204.21	204.8	205.77	205.43	205.92	205.51	206.07	206.27	205.59	206.35	206.11	205.58	206.08	205.04	204.91	206.82	205.94	205.76	206.5	206.04	205.74	205.69	204.65	204.08	205.45	205.66	205.65	204.66	205.64	206.74	205.97	205.39	204.72	206.26	206.34	206.15	207.19	205.83	206.4
211.08	210.62	213.2	211.04	212.89	211.65	212.29	212.22	211.87	210.93	211.67	212.76	213.73	209.74	211.97	212.01	212.29	211.52	209.7	209.72	212.19	210.91	210.1	210.94	211.01	210.11	211.99	210.42	211.63	212.7	209.85	211.03	212.83	212.28	210.64	212.01	212.79	212.11	211.31	211.37	210.11	209.72	212.25	210.86	212.01	209.86	212.21	211.93	212.69	212.1
212.59	213.48	214.68	214.23	212.81	211.98	212.58	212.76	212.06	212.1	212.98	212.67	212.83	212.39	211.78	213.3	213.21	212.77	212.41	212.52	210.86	211.69	212.85	213.21	215.01	212.95	214.18	212.67	212.6	212.32	211.83	214.49	214.32	212.32	211.77	211.42	212.77	214.09	214.14	212.36	213.25	212.73	212.72	211.27	212.54	212.64	213.35	213.35	214.09	212.33
213.4	213.51	212.01	214.02	214.22	213.89	213.15	213.51	212.62	212.42	213.25	214.56	213.77	214.07	212.32	214.16	213.76	214.46	214.54	214.51	213.2	214.41	214.42	214.72	214.46	215.29	214.41	214.66	213.5	214.03	214.72	214.09	213.65	213.81	212.53	214.84	213.92	214.43	214.3	214.81	213.32	212.97	214.51	213.66	214.94	213.49	213.8	212.7	212.57	212.31
204.47	205.2	205.77	205.46	205.01	204.2	204.01	204.79	206.78	206.77	205.58	204.47	203.27	204.28	205.94	205.14	204.27	206.51	206.41	204.22	201.82	205.16	204.12	205.31	204.37	205.99	205.69	207.05	206.05	204.79	204.46	203.5	204.02	204.04	207.04	205.54	204.74	204.03	204.29	205.13	204.89	204.59	204.98	204.77	205.01	203.16	204.78	204.44	205.26	204.32
193.65	194.41	192.83	192.89	193.61	192.95	193.06	195.26	194.5	194.82	195.76	193.12	194.6	193.4	194.06	196.21	192.5	193.8	194.91	194.67	194.49	194.64	194.46	193.74	194.09	193.87	195.24	194.76	193.9	192.96	194.27	194.48	194.57	195.69	192.32	194.27	194.21	194.21	192.83	193.61	195.04	195.67	194.57	195.67	194.83	193.31	194.42	194.38	193.69	193.1
195.12	193.21	195.54	194.28	194.34	195.79	195.18	194.25	196.1	195.93	194.9	196.58	194.55	194.9	196.09	196.38	196.25	196.27	194.87	195.02	196.46	193.99	195.75	196.37	193.46	195.27	195.33	195.46	195.99	194.49	194.62	195.76	195.29	197.01	194.78	195.07	195.06	194.88	196.43	194.67	194	194.58	194.68	195.32	194.45	194.75	195.45	196.02	196.3	195.09
204.33	205.14	203.02	202.94	203.74	203.06	203.49	204.36	203.97	204.01	204.47	204.28	203.86	205.06	204.46	203.95	203.81	204.74	204.39	205.93	204.11	203.18	204.1	202.09	204.58	203.36	205.6	204.54	203.75	204.22	203.67	204.7	204.04	204.96	204.29	203.96	203.55	203.68	202.6	204.6	206.56	203.67	203.05	203.93	205.48	203.63	203.89	203.15	203.21	205.66
207.7	207.15	210.21	208.44	208.99	207.68	208.94	206.96	207.22	206.92	207.22	208.01	208.88	207.85	207.43	208.77	206.13	207.2	208.07	208.3	209.7	207.26	207.76	207.49	208	208.93	207.55	205.98	208.4	207.7	208.22	207.55	209.56	207.06	207.7	207.83	208.17	209	208.43	208.78	208.72	208.56	208.07	208.82	205.85	206.83	206.59	206.88	207.93	207.98
203.87	203.65	204.05	203.88	204.67	203.8	202.3	204.54	202.77	202.92	203.99	203.51	204.08	202.68	204.19	202.92	203.72	203.62	203.23	204.04	204.41	202.57	202.96	204.02	204.97	202.93	204.16	203.64	204.56	204.67	204.02	204.16	204.53	203.76	202.88	204.53	203.77	203.43	202.62	204.62	204.5	203.9	202.61	204.73	204.99	202.9	203.76	203.48	204.36	204.06
207.51	208.14	208.11	207.76	207.91	207.07	208.68	207.62	206.69	206.41	207.48	206.42	207.85	206.95	207.7	209.01	206.1	205.21	206.94	207.89	208.32	207.77	208.63	207.98	207.27	206.3	206.85	206.64	207.19	207.76	208.02	207.11	208.75	206.76	207.48	207.41	207.62	207.17	208.81	207.3	206.99	208.25	206.56	206.25	208.01	207.69	206.82	207.31	206.31	206.16
207.42	208.66	207.03	208.23	206.65	208.82	206.44	207.27	206.07	208.33	207.41	206.73	206.84	207.97	207.1	207.78	208.05	207.49	207.64	206.7	207.06	205.22	206.48	207.71	206.75	207.83	208.04	207.39	208.32	204.97	209.42	207.16	209.28	208.05	207.01	206.78	206.62	208.33	209.46	206.63	209.38	207.3	207.83	207.61	208.64	208.68	206.14	208.31	206.98	207.4
195.43	195.95	196.13	196.15	195.29	196.66	194.74	194.9	192.9	195.33	196.95	195.51	195.05	195.9	193.57	196.78	195.23	194.5	194.14	194.87	195.07	194.97	196.3	196.23	195.27	194.62	196.47	194.27	195.12	194.38	195.08	196.07	195.35	194.54	195.02	195.5	195.74	193.9	194.32	195.18	193.61	194.65	196.58	194.81	195.08	194.5	195.33	194.42	196.4	197.02
212.79	212.15	211.71	209.7	212.44	211.03	212.3	212.2	211.61	212.2	211.24	212.34	211.22	211.25	211.56	211.02	209.82	212.46	211.41	212.11	211.49	211.43	211.26	211.81	211.81	211.01	214.3	212.04	212.08	211.84	212.36	212.81	210.62	211.44	212.14	211.54	210.85	212.93	212.3	211.96	212.59	211.33	211.86	212.34	211.88	212.53	212.08	211.47	211.98	211.74
205.08	205.18	203.41	204.87	203.9	204.9	205.42	204.44	203.98	205.8	204.48	205.24	205.14	204.04	204.13	204.41	205.98	205.24	205.11	205.47	206.33	204.69	204.39	206.22	202.49	205.03	205.57	205.43	202.79	202.84	206.43	205.41	204.41	204.32	205.75	203.89	204.57	204.85	204.07	204.37	204.3	205.6	204.67	205.32	205.38	202.91	205.35	207.01	203.64	204.42
200.87	200.23	200.85	200.8	200.85	199.69	201	200.22	200.4	199.31	201.2	202.24	201.62	200.23	200.31	203.04	201.29	199.79	200.2	201.01	201.73	201.55	201.07	199.97	201.26	201.68	201.55	201.62	199.39	202.5	200.13	202.08	201.97	201	200.89	199.95	201.03	200.22	200.65	201.36	201.48	201.62	201.37	201.35	201.73	202.42	201.24	202.17	200.61	202.97
199.14	198.27	199.65	199.78	199.25	200.17	200.75	199.65	199.24	199.03	198.68	200.2	200.64	198.63	199.12	200.44	199.59	199.98	199.3	199.53	200.61	199.89	199.87	199.16	199.92	197.98	199.7	197.94	199.97	198.76	197.64	200.29	198.95	198.51	197.52	199.52	197.85	199.26	198.99	198.24	198.08	199.87	198.95	200.24	198.59	198.19	197.99	199	198.55	200.59
210.24	210.4	211.86	210.6	210.36	210.98	212.34	212.27	212.01	211.73	212.02	211.45	211.66	214.43	211.01	212.64	211.46	212.74	210.36	212.8	212.65	210.54	211.32	211.7	210.96	212.76	210.58	212.61	211.25	210.89	210.99	211.11	210.89	212.8	212.33	212.84	212.59	211.03	210.33	210.65	210.85	211.52	211.12	211.47	211.8	211.77	211.85	209.83	211.91	211.63
208.94	208.63	209.52	209.05	209.61	207.1	209.53	208.37	211.29	207.46	208.83	208.76	207.26	208.28	210.21	208.45	206.13	209.11	210.63	208.99	207.03	209.93	208.2	208.41	208.26	209.47	208.57	208.34	208.32	207.42	208.23	209.91	209.56	207.18	208.37	208.37	207.49	208.86	209.17	210.28	207.4	208.25	208.45	207.74	207.89	209.58	208.63	208.34	208.39	208.69
213.67	212.22	212.48	212.67	212.4	211.16	211.59	212.7	210.7	212.34	212.51	211.17	212	211.47	212.19	211.81	211.12	212.59	211.86	211.24	209.59	210.99	212.31	213	212.38	212.45	212.35	212.38	213.75	212.36	211.9	212.02	213.04	213.63	211.24	212.1	212.75	212.2	213.52	213.83	212.67	210.92	211.58	212.37	211.67	212.35	212.29	211.27	211	211.65
214.07	214.51	216.06	212.58	213.51	213.3	214.94	214.42	214.13	213.85	214.6	214.37	214.03	214.14	212.07	213.29	215.79	211.72	213.02	213.18	215.14	213.25	214.41	213.3	214.38	215.61	214.92	214.53	214.34	214.57	213.45	214.28	213.53	213.52	212.69	213.47	212.7	213.01	214.12	213.46	214.36	213.64	213.26	214.99	213.78	214.01	213.15	212.63	213.61	215.07
199.64	200.68	200.73	200.36	200.63	201.09	200.34	201.96	199.38	199.53	201.38	201.83	201.92	200.5	199.4	200.28	199.8	201.62	200.96	200.09	199.48	199.77	199.2	199.8	199.26	200.55	200.98	199.43	199.65	200.06	199.07	199.94	198.99	200.55	199.98	199.6	200.64	200.38	199.58	199.73	201.66	200.17	201.79	199.33	199.66	198.16	199.5	200.98	199.76	200.51
207.29	208.9	209.78	207.34	208.69	209.51	210.6	210.24	207.54	209.53	207.49	208.72	209.15	208.05	210.06	209.69	209.76	208.27	208.18	207.34	208.95	209.12	208.77	210.62	207.86	208.98	207.57	208.54	209.99	206.4	208.74	208.25	208.52	208.35	207.82	207.44	208.06	208.49	207.14	208.64	209.98	209.08	208.81	208.05	210.15	206.84	207.94	206.91	209.09	207.81
204.02	203.43	204.79	203.97	202.73	204.49	203.46	203.43	204.01	203.97	204.31	201.78	202.39	204.45	203.91	203.67	202.12	203.86	203.53	202.36	203.13	204.68	203.47	204.23	203.43	202.87	206.27	204.09	204.81	203.05	203.19	203.94	202.94	202.08	202.56	204.23	203.87	202.24	204.17	205.06	202.89	204.07	203.48	203.68	204.07	203.73	203.46	204.31	204.32	204.65
200.3	201.3	202.28	201.47	200.67	201.1	201.4	200.99	201.06	199.29	200.43	200.52	201.89	201.16	202.35	200.8	201.19	202.06	202.12	200.55	199.57	200.71	201.36	201.07	201.19	200.76	200.4	200.63	200.65	202.2	199.19	201.81	202.87	199.77	201.66	200.63	201.11	202.7	202.32	201.68	202.51	200.73	201.25	201.21	202.06	202.04	201.81	201.26	201.15	200.65
209.17	207.25	207.55	208.84	207.3	208.49	208.66	206.16	207.36	206.51	207.23	207.73	207.55	207.88	208.48	209.06	209.91	207.69	208.52	208.41	205.75	207.15	207.07	206.15	208.01	207.92	208.31	206.86	208.1	207.34	207.2	207.03	207.93	208.72	208.96	208.05	206.43	207.27	207.81	207.69	207.04	206.88	206.79	207.35	207.2	208.62	207.06	207.06	205.96	208.24
204.28	204.4	205.1	203.08	204.06	203.92	202.74	204.23	203.93	203.24	203.83	204.96	205.89	202.14	204.34	202.28	204.77	203.9	204.25	203.46	203.82	203.9	203.16	201.34	203.86	204.03	203.14	204.06	204.71	203.76	203.98	203.28	202.88	202.66	203.94	204.24	204.86	203.38	204.41	204.32	202.8	205.22	202.97	203.87	202.95	203.72	202.77	204.42	202.85	204.82
212	213.18	211.74	210.37	212.3	213.13	213.23	212.26	211.45	210.26	211.79	211.89	210.95	210.72	210.4	211.09	212.16	211.71	212.81	212.92	212.13	212.02	211.54	211.53	211.26	213.12	211.68	211.12	211.39	212.62	211.91	210.46	211.69	213.45	209.77	210.67	213.99	213.2	211.77	210.77	212.09	211.18	210.86	211.49	209.8	210.74	212.44	212.36	211.84	213.12
205.64	204.99	204.24	203.03	204.76	203.15	204.15	202.94	203.18	203.7	204.81	204.63	202.71	203.49	202.49	203.97	202.42	204.88	204.68	203.33	203.61	203.84	204.83	203.97	203.74	204.02	205.16	204.01	202.75	204.2	203.22	204.7	203.54	203.19	204.32	202.21	202.01	202.88	202.93	205.07	203.19	204.17	202.13	204.55	203.95	205.3	203.89	204.6	204.36	202.92
205.18	205.14	203.98	203.75	205.06	204.7	204.82	204.72	205.08	203.51	204.43	203.82	204.96	204.45	205.5	203.52	203.04	204.5	206.24	206.44	203.87	203.02	204.55	204.99	204.13	206.47	204.78	205.75	203.97	205.62	205.25	205.25	204.74	204.39	205.67	205.3	204.73	202.05	205.37	204.67	204.26	204.8	204.95	205.05	205.77	204.33	205.33	203.82	204.91	207.28
205.49	203.32	203.91	205.11	202.61	202.89	204.2	202.25	203.3	203.46	204.64	202.93	203.2	204.31	203.94	204.77	204.04	202.5	204.93	204.62	205.05	202.8	203.65	205.1	203.87	204.2	204.73	203.81	204.13	204.32	205.5	203.95	204.06	204.34	202.52	202.45	204.21	203.12	205.18	203.64	204.46	203.47	203.29	202.36	203.73	202.31	204.09	204.81	203.83	203.22
212.67	212.58	212.32	212.94	212.42	214	212.77	213.22	211.43	212.79	212.34	214.17	215.04	211.72	212.57	212.56	212.52	212.78	213.24	211.73	212.72	212.88	213.52	214.56	213.09	211.61	213.91	213.09	214.15	212.31	213.11	211.56	212.49	211.51	213.21	213.54	213.73	212.56	212.95	212.35	212.97	213.41	214.1	214.53	212.31	213.14	212.85	214.21	212.99	213.63
211.68	211.56	212.06	211.17	211.62	210.81	209.47	212.66	211.99	211.13	211.33	211.34	213.63	211.63	210.63	212.31	213.68	212.73	211.03	211.12	211.64	211.72	212.01	209.55	211.18	211.58	211.71	211.1	210.42	213.55	213.12	212.18	210.16	209.8	211.7	212.39	210.34	211.78	209.79	212.02	211.59	212.44	210	211.33	210.22	213.1	210.7	211.01	211.33	211.98
199.64	198.9	200.18	200.07	199.7	200.67	198.71	201.06	200.58	199.5	199.21	198.64	200.95	199.8	201.12	199.1	198.62	198.21	199.66	199.05	198.07	200.45	200.08	200.69	200.37	198.96	198.51	198.95	198.52	199.17	201.12	199.15	199.67	200.18	198.99	200.3	199.82	198.55	197.96	200.25	198.31	197.37	199.46	201.34	199.83	199.93	198.57	201.71	200.83	199.08
201.75	203.21	202.17	203.48	204.35	204.75	203.89	201.56	204.47	202.4	202.09	205.19	203.8	202.68	203.94	203.02	203.72	204.14	203.74	204.4	203.13	203.96	202.25	202.34	204.69	204.11	201.9	203.94	203.56	204.34	202.99	203.25	203.35	203.55	204.63	204.7	202.78	204.1	201.37	202.83	204.69	203.43	202.91	203.21	200.98	202.85	203.62	203.46	203.3	202.11
212.29	212.08	212.42	211.92	211.41	212.43	211.8	210.79	212.5	211.99	211.29	210.66	211.79	213.13	211.26	210.43	212.13	211.48	210.33	212.25	210.93	212.16	212.44	211.25	211.13	213.29	211.92	211.53	211.17	212.02	211.53	212.31	212.06	210.21	212.39	211.37	210.15	213.31	212.32	212.07	209.85	212.71	210.2	212.64	211.54	212.11	210.31	212.21	211.72	209.81
206.03	208.73	205.18	207.76	208.65	207.91	208.03	206.54	210.11	207.87	207.56	206.66	208.4	209.07	207.99	209.79	207.28	207.75	206.9	207.57	209.12	208.96	207.27	207.15	207.7	208	206.28	207.91	207.62	207.59	208.4	206.73	208.46	207.51	207.87	207.05	207.33	207.93	207.19	206.74	207.55	207.24	206.36	207.55	209.82	207.26	206.74	206.69	206.69	206.94
206.77	205.8	203.61	206.14	207.46	206.35	206.57	207.25	207.6	206.09	207.7	206.65	205.4	206.43	207.06	206.6	206.23	206.36	208.52	207.05	206.59	206.49	206.78	205.25	205.85	207.52	206.96	207.7	205.53	206.89	204.94	206.89	206.72	205.64	207.61	205.05	206.18	206.35	204.47	206.65	206.39	208.01	205.8	206.57	206.68	206.92	204.91	206.42	206.56	208.48
209.39	208.06	207.4	209.35	208.29	206.99	207.49	207.57	208.38	206.89	208.4	207.34	208.82	211.53	206.82	208.69	208.17	206.52	206.88	206.84	206.94	206.57	206.26	207.04	207.22	208.77	207.6	208.95	209.65	208.56	208.59	207.35	207.85	206.33	207.12	207.87	208.57	209.25	207.81	207.33	208.69	209.13	208.81	208.55	208.01	207.3	206.98	208.89	207.55	209.17
210.3	210.13	209.43	209.06	209.09	207.53	209.25	210.02	210.35	209.57	209.66	209.03	208.75	209.08	210.83	208.1	209.72	208.79	209.44	209.01	206.62	209.69	208.7	210.27	209.92	209.74	210.41	209.42	209.58	210.14	210.57	209.54	209	209.29	209.29	208.72	209.2	211.11	208.68	209.78	210.68	209.16	209.8	207.45	209.26	208.87	206.55	209.68	209.27	209.12
203.66	206.1	204.3	204.4	206.07	204.39	205.94	203.16	205.11	205.69	204.31	204.86	203.89	205.71	204.93	206.35	204.27	206.48	205.37	205.21	204.54	203.98	204.89	206.27	204.15	205	204.24	204.92	204.23	204.11	203.74	204.02	203.72	205.83	204.39	204.75	206.84	203.95	203.91	206.47	204.75	204.18	203.16	206.1	204.93	206.58	203.3	204.25	204.04	205.17
214.26	213.58	214.82	212.3	214.34	213.86	215.33	213.22	215.45	213.64	213.25	214.71	212.46	214.72	212.54	212.66	215.72	214.82	213.82	214.48	213.84	212.15	212.72	213	215.5	212.93	213.6	213.08	214.23	213.05	212.1	214.45	213.48	213.58	212.17	213.95	213.81	213.21	212.72	213.89	212.79	214.71	214.33	213.45	214.51	214.16	213.9	213.23	213.58	215.6
216.69	218.36	217.72	215.6	218.18	217.46	217.04	216.21	216.81	216.73	215.66	217.44	217.09	217.93	217.72	218.29	217.01	215.99	217.58	216.3	214.98	214.54	217.53	217.8	216.78	216.45	218	216.68	218.62	217.05	218.19	215.8	216.15	216.82	216.65	217.2	217.07	215.96	216.59	216.66	217.03	217	216.77	216.48	217.25	217.16	216.66	219.46	217.74	216.03
204.58	203.47	203.14	204.65	203.81	204.59	202.97	204.74	203.41	203.8	202.96	204.14	203.68	204.05	203.24	204.52	205.67	204.43	203.32	204.68	203.08	202.21	203.27	203.33	202.77	205.15	203.19	204.71	203.92	204.42	202.85	204.9	202.43	202.93	203.76	206.06	203.63	202.58	203.41	203.72	203.12	204.77	204.21	203.65	202.73	201.55	205.66	201.92	204.77	203.46
209.27	209.81	209.48	209.47	210.91	209.25	209.77	208.37	210.4	210.19	209.76	209.73	207.94	209.45	210.06	208.64	208.93	210.65	209.46	209.31	209.8	209.91	209.89	209	209.5	209.49	209.05	208.51	208.68	209.46	210.84	210.35	210.12	211.57	209.56	209.17	209.44	210.41	211.24	209.89	209.74	210.76	211.09	210.15	210.25	210.14	208.75	208.29	208.5	208.4
215.35	217.13	217.9	217.25	216.96	215.36	217.3	216.99	216.64	217.91	217.67	217.5	217.1	217.11	217.32	216.35	216.29	218.03	217.13	216.06	216.58	217.55	217.03	217.04	216.57	215.49	217.03	216.6	216.03	216.53	217.4	218.08	216.57	217.82	215.5	217	216.31	216.29	217.06	217.95	216.76	217.91	217.14	216.98	215.73	217.3	217.1	216.27	216.26	217.37
211.86	211.66	212.88	212.01	213.88	213.46	212.53	213.07	211.57	211.32	212.48	213.52	211.06	212.3	211.96	212.8	210.52	212.94	213.34	212.6	213.98	211.67	212.54	213.16	212.42	212.28	212.18	211.36	211.56	213.19	210.36	211.17	212.81	213.28	213.12	211.33	213.78	212.75	210.56	212.59	211.62	211.39	213.84	211.66	212.73	211.32	213.55	211.59	213.81	211.96
213.65	212.53	211.91	213.36	213.6	212.99	212.15	211.36	213.67	213.45	213.71	212.76	212.02	213.04	212.9	213.61	213.88	212.68	211.66	214.9	211.64	213.93	214.07	213	213.54	214.12	213.47	213.48	212.42	212.95	214.61	212.59	213.3	211.84	212.36	214.03	213.01	213.68	212.44	213.86	212.3	211.95	214.07	214.51	214.49	211.49	213.99	212.38	212.22	213.56
208.6	210.07	209.38	208.68	207.55	209.95	210.03	209.46	209.57	210.23	210.58	210.81	208.84	208.75	208.82	210.68	208.87	207.82	207.81	210.04	208.79	210.48	208.93	208.61	209.48	207.84	209.42	210.97	208.71	209.09	209.58	207.89	210.34	209.89	208.66	210.46	210.51	209.24	210.36	209.08	211.55	208.87	209.95	208.97	207.22	208.94	210.72	208.9	207.81	207.64
217.17	218.13	217.34	217.84	217.66	217.9	219.61	218.26	218.39	217.31	217.91	217.83	218.07	218.82	217.09	216.76	216.67	217.46	218.75	216.38	219.26	218.42	218.7	218.46	218.28	219.45	216.35	218.7	217.77	216.49	217.02	218.46	217.54	217.8	218.64	218.31	216.95	217.72	218.14	219.04	217.38	217.94	217.81	218.76	217.27	218.42	219.55	219.47	216.97	217.75
204.54	203.37	204.1	204.31	203.09	204.76	204.57	203.81	202.88	203.63	203.1	204.57	202.23	204.46	204.15	204.71	203.73	204.56	204.04	202.92	203.15	203.88	204.13	203.21	203.38	203.55	202.64	202.88	203.83	203.91	205.79	204.01	203.06	201.75	203.95	203.34	204.83	204.55	203.49	202.08	205.92	204.12	204.37	204.4	205.07	203.85	203	204.9	203.56	205.74
208.02	208.59	209.06	208.15	210.01	209.01	209.9	208.49	209.06	208.95	209.74	207.43	208.42	210.09	206.58	208.88	206.42	209.44	210.33	207.75	208.86	208.31	208.53	208.26	210.03	208.45	208.58	209.14	208.37	209.61	208.07	210.05	208.3	209.34	208.76	208.02	209.42	208.16	209.43	210.02	209.69	209.42	208.46	209.17	207.99	208.19	208.45	208.14	209.21	208.78
199.63	198.91	200.44	200.15	198.41	200.14	198.01	198.32	198.74	199.68	199.23	199.97	198.87	201.05	198.54	198.63	201.39	200.03	198.57	200.17	198.11	200.67	200.23	198.94	199.2	199.94	200.32	199.9	199.22	200.52	200.15	198.5	199.43	200.24	198.82	199.57	200.56	199.02	200.94	199.07	199.6	198.38	200.26	197.61	199.99	200.34	199.05	200.48	199.96	200.19
212.74	212.71	212.75	213.85	212.84	211.73	213.01	212.95	212.75	214.15	214.16	213.88	212	212.98	211.8	212.32	213.04	213.23	212.93	212.07	212.73	213.47	212.94	213.8	210.8	212.02	213.68	215.06	213.61	211.87	213.19	212.9	213.73	212.77	215.45	210.84	212.97	213.74	213.36	213.65	211.45	213.55	214.31	213.86	213.15	213.3	212.38	213.62	212.87	214.01
216.02	217.64	218.16	217.33	217.61	218.97	216.98	218.11	218.41	217.81	217.11	217.98	218.45	218.2	215.57	217.93	217.38	217.45	216.96	219.04	216.94	218.64	216.83	217.98	219.51	215.96	217.79	218.64	217.23	217.18	215.44	218.51	217.45	216.76	218.35	218.49	217.09	216.69	217.8	216.89	218.69	217.35	216.62	218.35	217.91	216.78	218.26	218.83	218.34	218.86
216.46	216.95	216.1	216.74	215.53	217.51	217.4	216.58	216.92	216.64	218.65	217	218.2	217.42	216.45	216.82	216.72	216.17	216.9	217.11	215.14	217.69	217.54	217.4	217.89	217.48	217.26	217.07	215.6	217.09	217.48	219.14	217.18	216.16	216.41	217.18	215.66	218.28	216.71	218.37	217.54	217.52	216.81	217.59	217.18	217.92	216.48	217.79	216.61	217.88
201.98	201.91	202.59	203.49	202.01	202.39	204.11	202.97	203.71	202.03	202.87	203.47	204.17	201.69	203.21	202.06	202.16	204.04	202.22	203.43	202.57	202.95	202.12	202.56	202.23	201.69	202.47	202.86	201.82	202.85	203.92	203.47	203.56	203.21	201.64	203.07	202.27	203.28	202.34	203.09	202.25	202.91	201.74	201.55	202.82	202.82	202.12	202.58	204.17	201.1
207.94	208.72	206.66	208.5	208.49	208.35	209.56	208.4	209.61	209.08	210.17	207.63	210.61	209.03	207.38	209.64	210.64	208.5	208.79	207.63	208.6	209	207.89	209.07	207.7	208.8	209.89	209.37	208.58	207.95	208.84	207.58	209.37	208.82	207.55	210.39	208.1	208.57	208.7	208.59	209.58	210.47	208.19	209.12	209.62	209	209.15	209.51	209.9	210.2
212.36	212.28	212.71	211.95	213.12	211.15	212.14	210.28	214.42	212.39	210.54	212.19	211.87	211.68	209.98	212.68	211.77	211.46	211.06	211.53	212.48	210.87	211.02	211.17	212.01	211.15	210.44	212.1	209.83	211.36	210.84	211.82	210.44	211.14	210.17	211.21	210.84	210.19	211.8	210.04	210.29	212.11	211.66	212.74	211.95	212.31	213.59	211.97	210.7	212.31
208.67	209.59	209.6	209.36	207.74	207.44	209.22	208.83	207.87	209.89	208.45	208.99	210.05	208.91	208.63	210.51	208	207.42	209.8	208.2	207.14	210.59	210.41	208.27	208.8	209.08	208.81	208.21	209.2	209.41	209.02	208.8	209.79	209.37	207.14	208.91	209.24	207.88	209.41	210.19	210.28	210.65	208.68	207.84	209.18	206.54	208.32	208.58	208.54	208.51
201.09	198.57	200.12	200.03	200.34	197.92	199.51	198.44	200.21	199.39	200.15	199.24	200.11	198.95	199.88	198.56	198.24	199.2	199.38	200.49	199.64	200.2	198.87	198.89	199.76	200.64	198.1	198.3	199.18	199.78	199.35	199.33	198.61	198.81	199.01	198.57	200.49	198.57	198.95	198.18	198.55	199.3	198.76	199.54	198.82	200.46	198.65	200.53	198.1	200.31
198.16	198.01	197.18	199.83	197.7	197.48	198.38	197.57	197.95	197.09	198.19	198.76	198.15	197.54	197.79	196.63	197.73	199.21	198.07	198.08	197.55	198.74	199.42	198.06	198.17	198.1	197.09	199.35	198	198.18	199.59	200.23	197.23	198.62	196.71	197.38	197.24	197.61	198.66	198.05	197.2	197.31	198.01	197.09	199.25	196.72	197.6	199.26	197.2	198.63
207.97	208.16	208.37	207.66	208.88	207.76	207.87	207.58	208.75	206.74	206.46	207.52	208.49	207.8	208.28	207.14	208.09	210.09	209.13	207.05	207.77	207.27	206.75	209.42	208.87	207.79	207.51	207.96	206.98	204.92	207.55	208.12	208.01	207.76	207.94	209.46	207.57	209.55	208.55	207.94	209.42	207.65	207.62	207.15	207.98	208.72	209.04	207.73	207.79	207.96
203.77	204.53	204.21	202.58	203.07	204.79	203.62	202.44	203.22	204.17	203.21	204.29	203.78	203.74	205.01	204.85	204.23	204.85	203.65	203.85	204.25	202.59	204.33	204.3	203.47	202.79	204.72	202.94	204.68	202.69	205.15	203.43	204.62	205.23	205.71	203.47	202.69	204.05	204.33	206.31	203.95	203.94	204.65	204.59	203.38	204.75	202.34	205.17	202.7	204.38
216.42	218.57	217.74	216.86	217.32	219.16	216.99	219.89	215.93	218.06	217.72	215.4	217.61	217.98	216.31	218.04	215.61	217.23	218.52	217.67	217.75	217.2	218.94	218.52	217.79	218.23	217.5	217.62	217.98	218.06	218.54	218.48	217.23	218.34	217.32	218.24	216.45	219.15	219.2	216.37	217	218.21	218.35	218.72	219.33	218.54	218.48	219	217.11	218.42
206.96	206.81	205.65	204.51	206.17	208.54	205.4	207.47	206.03	205.54	209.09	206.53	207.64	206.05	203.7	207.51	205.34	206.48	206.59	207.28	206.9	207.85	206.17	204.3	207.5	208.36	206.68	208.5	206.34	205.17	207.51	207.69	205.2	206.84	205.95	207.05	207.32	206.74	206.55	207.14	206.04	205.63	207.02	208.06	205.02	205.98	206.48	206.88	205.84	206.47
204.35	203.51	202.95	201.99	204.28	205.57	205.67	202.59	204.05	203.86	204.12	204.45	204.98	203.92	203.89	203.38	204.17	204.36	204.16	204.73	204.04	204	204.25	202.65	203.94	205.7	204.56	204.37	205.25	205.62	203.82	202.91	205.6	203.83	204.9	203.59	204.26	201.64	203.68	203.54	205.75	204.83	202.18	204.92	203.78	203.02	202.79	205.53	201.55	202.21
210.09	211.64	212.83	210.5	212.96	210.72	211.43	211.2	212.16	210.85	212.32	213.26	212.97	212.07	211.1	211.95	212.45	211.99	210.83	212.1	212.21	211.52	211.94	210.83	211.74	211.92	214.67	212.85	211.86	211.06	211.37	211.44	213.01	211.88	211.33	211.56	211.1	211.71	211.72	210.49	211.35	212.27	211.12	211.32	212.63	212.68	211.66	210.37	213.14	212.51
198.46	199.47	197.01	197.21	198.1	198.41	197.86	197.87	198.14	199.92	197.44	199.49	197.53	197.87	198.02	198.92	197.92	197.87	197.71	199.4	200.29	199.09	199.01	197.49	198.23	195.95	198.03	197.52	197.65	197.31	200.02	198.36	198.79	197.47	198.14	199.46	198.49	196.75	198.95	199.25	197.26	199.97	198.7	198.67	198.64	198.18	197.92	198.55	198.17	198.65
215.7	217.42	216.09	217.55	217.64	218.19	215.6	216.19	218.3	216.03	216.76	216.48	216.47	216.58	217.13	216.67	215.72	216.96	217.11	217.37	216.97	217.07	217.74	218.13	216.75	215.51	217.44	215.52	217.7	217.57	215.98	217.53	216.77	216.91	219	217.19	217.38	217.59	218.14	215.94	217.96	217.43	216.24	217.88	217.35	216.72	218.12	217.59	216.84	216.62
211.88	210.43	208.85	209.4	208.58	211.9	209.31	209.51	210.42	209.69	210.71	208.92	209.82	208.65	209.75	209.49	209.34	210.25	208.66	209.44	209.01	208.37	208.93	207.74	211.19	208.69	209.87	208.39	208.07	209.74	209.33	210.49	210.41	210.89	210.96	208.79	209.84	208.08	207.33	209.39	210.2	209.78	209.04	209.54	210.13	207.87	209.68	210.04	208.33	208.72
204.73	202.25	202.87	203.93	204.37	204.71	204.38	203.01	203.88	204.41	203.53	204.87	203.89	204.02	204.21	205.11	203.3	204.8	203.31	202.9	202.04	204.46	203.6	203.82	203.21	203.86	204.74	203.16	204.25	202.83	202.7	203.52	204.67	203.99	202.1	203.83	203.87	203.95	202.39	204.93	204.45	205.37	205.17	204.2	204.01	204.56	203.67	204.45	203	202.69
203.44	204.12	203.97	204.23	203.51	202.72	203.66	203.12	202.93	203.36	202.49	203.85	203.45	203.92	202.99	204.99	201.94	206.07	202.7	204.6	201.65	203.82	204.39	205.06	203.15	203.31	202.86	203.25	204.92	203.51	204.49	203.01	202.06	201.94	202.37	203.07	203.95	202.55	202.92	203.49	205.18	203.04	203.41	203.8	203.06	204.2	203.82	204.03	203.92	201.64
210.45	208.03	209.07	206.89	206.4	208.62	207.58	208.42	207.26	206.04	207.78	208.96	208.9	208.69	207.59	209.33	207.99	208.57	208.63	209.38	206.78	207.17	207.23	205.63	209.11	207.6	207.54	207.99	206.4	207.42	207.79	209.3	208.41	206.74	207.13	208.01	208.82	206.92	206.05	209.08	208.11	208.03	207.16	207.23	206.67	208.61	207.16	207.46	206.26	208.46
200.62	199.18	198.69	200.04	199.46	200.25	199.14	199.64	199.33	199.66	198.74	196.58	198.34	197.76	200.14	200.91	199.16	198.4	200.44	199.24	199.48	200.04	197.95	199.51	199.28	200.75	199.77	199.23	199.9	199.49	198.41	197.68	199.23	198.85	200.06	199.46	199.26	198.95	198.88	198.27	200.91	199.73	202.45	199.84	199.7	198.84	199.3	198.56	199.28	197.96
200.58	201.76	199.4	198.8	199.73	200.3	200.98	198.53	199.09	200.54	199.75	199.77	200	200.4	201.5	200.73	199.45	200.08	200.32	199.13	201.82	199.61	200.12	200.31	199.88	200.34	199.64	200.3	200.74	200.78	199.34	201.36	200.31	200.32	200.54	198.91	200.91	200.54	200.58	199.26	200.98	200.19	200.69	200.87	201.47	199.96	201.28	199.84	199.79	200.34
198.87	198.84	197.79	198.35	197.54	197.15	198.55	198.62	198.54	196.7	198.73	197.04	197.8	197.49	199.65	198.79	196.71	196.91	197.56	198.07	197.97	197.94	199.59	196.35	197.88	197.59	197.54	198.62	198.17	197.3	198.39	197.69	197.5	197.94	197.01	197.62	197.09	198.35	197.03	196.66	198.67	198.9	199.07	197.31	197.65	198.89	198.59	199.81	197.74	197.59
205.2	205.04	205.34	204.01	204.62	205.29	204.64	204.69	206.15	206.7	204.34	205.58	203.74	204.84	203.28	204.26	204.86	203.54	205.24	204.36	203.98	204.97	203.61	205.64	203.2	204.98	205.82	203.78	204.48	204.19	205.22	205.11	206.17	204.02	203.32	204.77	205.29	204.23	203.68	204.29	205.43	205.67	205.93	203.53	203.51	202.86	205.55	204.33	204.23	204.61
218	217.37	216.71	219.43	218.21	220.72	217.2	215.86	217.78	218.75	217.63	218.78	217.11	218.54	216.97	218.43	218.29	217.98	217.31	218.17	217.18	216.31	216.91	219.24	219	217.96	217.64	218.63	216.19	215.88	217.27	216.71	218.44	218.64	217.77	218.57	218.82	217.88	218.84	217.75	217.61	218.67	219.14	217.95	217.4	218.92	217.47	217.64	218.79	218.86
202.83	203.28	204.39	203.01	204.12	205.42	205.09	203.52	204.89	205.13	203.94	204.21	203.61	204.04	205.48	204.54	204.22	204.16	205.75	204.31	204.05	203.9	205.76	205.07	205.7	205.84	204.73	205.45	203.84	202.83	205.67	205.54	204.39	204.39	205.01	204.38	203.55	203.91	204.72	204.89	202.31	204.23	203.36	203.11	205.07	205.38	205.09	205.37	204.67	206.23
200.1	198.78	199.84	200.26	199.34	201.46	199.88	199.34	202.21	200.69	198.71	199.72	199.8	201.27	200.53	198.76	199.33	199.74	199.98	200.89	200.12	200.27	200.58	199.04	200.22	200.44	198.61	202.01	199.03	199.02	198.7	202.75	198.85	200.23	201.24	198.29	199.07	200.28	200.28	200.2	199.63	200.22	200.27	200.82	200.3	199.7	201.28	199.13	199.84	199.3
218.28	216.65	215.86	216.59	217.48	217.28	216.67	216.8	218.39	215.68	216.99	217.02	217.64	218.96	216.64	218.83	217.79	216.24	216.35	217.47	216.33	218.23	216.38	216.89	217.88	217.64	216.35	217.7	216.21	216.94	216.14	216.52	217.75	216.36	217.1	216.76	216.52	216.85	217.72	216.67	217.08	216.23	217.24	217.46	217.4	217.01	219.11	216.05	216.16	217.1
204.2	202.87	202.11	204.82	202.76	205.09	201.76	202.89	201.78	203.8	202.13	203.2	205.56	202.79	201.39	202.62	203.85	203.89	203.95	202.91	204.42	203.2	202.78	203.57	202.21	202.35	205.47	204.7	204.59	205.14	204.55	204.33	204.41	204.75	201.96	204.12	204.44	203.58	203.76	202.16	202.66	202.93	202.6	203.47	202.72	202.93	203.69	203.32	203.61	202.84
218.5	216.97	216.29	216.5	216.24	216.51	217.13	217.03	216.18	217.52	215.75	217.7	216.57	217.17	216.29	216.84	216.78	218.56	217.46	218.52	216.78	217.12	215.97	217.63	216.47	217.14	215.94	218.98	217.43	216.69	217.34	217.75	217.97	216.87	215.96	217.88	218.36	216.99	217.68	217.09	215.73	216.87	216.62	215.94	217.65	218.11	216.85	217.81	216.63	217.63
200.93	199.15	200.05	199.88	199.07	200.27	199.14	199.1	200.15	199.34	201.45	198.47	197.92	199.3	198.64	201	200.22	198.63	199	199.28	199.51	200.05	200.86	199.08	197.81	200.29	198.59	199.41	198.58	200.6	200.31	200.39	199.71	200.26	198.34	198.76	197.9	199.83	198.15	199.17	200.09	200.49	198.99	199.16	199.25	199.74	197.99	200.39	198.41	198.75
213.44	213.33	212.78	213.09	213.16	211.7	213.11	213.75	212.82	212.9	210.99	212.27	212.88	212.35	214.87	213.24	212.62	210.76	213.38	211.29	211.37	214.37	211.63	213.48	212.67	212.42	212.88	212.13	212.47	212.73	213.21	212	212.15	214.11	212.14	213.28	213.11	211.32	213.2	212.74	213.25	213.12	213.32	213.72	212.84	212.27	212.54	213.03	212.56	212.79
202.79	203.35	202.55	203.45	202.93	202.33	203.17	201.87	202.95	203.37	203.88	202.72	203.81	203.3	204.59	202.41	203.5	204.1	203.95	202.95	203.46	201.28	203.38	201.46	201.61	203.53	203.71	203.55	204.14	202.02	202.17	203.07	203.57	202.85	201.97	203.43	203.36	202.47	203.46	203.37	202.14	201.41	204.23	202.57	203.26	202.64	202.68	203.68	203.06	205.06
202.59	201.48	204.88	201.39	202.64	202.28	200.56	202.36	201.41	203.02	203.19	203.07	203.21	201.96	203.06	203.7	202.57	202.6	201.74	203.31	203.15	201.57	203.85	203.11	201.02	201.94	201.69	201.31	201.43	201.91	201.39	203.58	203.3	199.96	202.46	202.1	200.35	204.67	204.13	202.28	201.85	202.11	202.08	203.39	201.2	203.32	202.51	202.75	203.17	202.86
204.95	206.44	206.61	208.49	206.31	206.63	206.95	206.56	206.59	205.87	206.18	206.77	206.17	207.28	205.16	205.81	207.02	206.31	205.72	206.18	206.32	206.84	206.15	205.42	206.99	206.86	207.1	204.66	207.82	206.02	206.53	205.75	206.42	206.19	207.43	206.49	205.5	207.2	205.43	207.11	207.11	206.55	205.63	205.8	205.91	209.11	206.1	206.99	206.7	205.25
202.46	204.24	203.3	204.01	204	202.02	202.17	204.35	202.42	202.15	204.24	204.3	203.46	203.84	204.36	201.56	201.99	201.13	201.74	202.9	203.73	203.67	202.82	202.7	202.89	204.39	203.65	203	203.49	202.56	203.32	202.51	203.12	203.84	201.51	203.17	202.23	203.11	205.16	201.12	203.71	202.66	203.67	201.52	204.83	203.05	203.15	203.37	202.82	203.97
208.22	208.81	208.2	208.14	208.84	207.9	209.83	210.15	208.19	207.48	209.43	210.77	207.1	209.8	209.99	208.97	211.17	210.81	209.26	208.62	210.28	210.29	209.6	209.06	209.7	208.71	210.6	207.81	207.94	209.5	208.65	209.19	208.27	208.37	208.86	209.25	208.57	209.23	210.11	209.25	209.85	209.98	209.35	210.6	210.11	210.17	210.91	209.83	210.44	209.69
209.76	209.6	209.79	210.49	210.5	209.09	211.42	209.81	210.58	209.22	209.91	208.89	209.39	208.81	210.71	208.74	209.23	209.39	209.08	209.36	209.59	210.1	209.98	209.09	209.18	207.4	210.95	209.83	209.24	212.11	207.36	209.69	209.51	209.66	209.99	209.51	208.18	208.79	209.29	211.6	210.76	209.02	208.96	207.53	209.85	209.71	210.56	207.9	210.11	208.58
213.06	213.22	213.74	213.51	213.19	212.72	212.48	214.25	212.58	214.5	213.39	212.8	213	212.9	213.96	213.77	213.73	214.15	211.89	214.56	215.31	212.34	212.94	214.28	211.87	214.18	215.54	213.63	214.13	212.72	213.4	214.6	213.1	213.36	213.97	213.67	213.95	214.02	213.46	213.24	213.95	213.92	213.94	213.72	212.79	213.87	213.44	213.55	214.54	212.79
207.62	207.35	207.05	209.23	207.67	207.14	207.8	206.27	207.13	209.76	208.48	207.6	208.72	207.14	208.41	207.8	207.22	207.26	209.83	207.82	208.44	207.93	207.75	207.07	207.54	207.61	207.15	207.11	207.1	204.79	206.47	207.31	206.98	208.17	209.7	208.29	207.18	208.06	207.31	207.1	207.34	207.41	207.36	206.96	208.51	207.59	207.28	207.59	208.64	207.55
213.06	212.81	213.25	213.9	214.19	212.12	213.17	215.48	212.66	214.1	212.66	214.27	212.91	212.07	212.12	212.95	212.44	212.11	213.95	212.46	213.51	213.4	211.32	213.45	212.71	212.82	213.3	211.17	212.13	212.28	214.72	214.32	213.67	211.83	212.37	212.77	211.6	214.26	212.01	214.41	213.63	212.28	211.81	212.92	212.13	212.24	212.96	212.76	213.87	213.18
207.95	208.18	207.44	207.14	208.89	207.56	206.55	208.4	206.27	207.93	208.23	208.38	206.78	208.13	208.92	207.25	208.38	207.96	207.21	206.3	208.09	207.05	207.69	206.6	207.5	206.17	208.88	206.33	207.81	208.63	207.06	208.64	207.07	207.27	207.73	208.41	207.49	209.26	208.95	207.61	207.37	206.47	207.07	208.38	208.72	209.12	206.18	206.46	208.17	205.54
212.58	210.96	212.5	209.58	212.4	211.37	210.95	212.43	212.57	211.06	211.4	213.22	211.83	211.74	213.1	211.89	211.98	211.36	212.65	212.82	212.74	211.88	211.74	212.46	211.26	211.28	212.44	212.95	212.09	212.08	211.76	212.33	212.69	212.27	211.23	213.41	212.83	212.47	212.1	211.07	211.26	210.38	212.18	211.35	210.59	212.88	210.04	210.82	210.94	212.33
208.82	209.33	208.79	209.4	207.67	209.21	210.67	208.71	207.56	208.18	207.4	209.58	209.84	208.7	209.43	210.22	209.12	209.26	208.82	211.02	209.42	207.38	209.83	210.14	208.23	208.89	209.24	209.16	209.9	208.39	209.04	208.63	207.97	209.68	209.49	208.43	209.5	210.33	209.97	208.35	208.7	209.42	208.53	209.5	208.69	208.56	209.28	207.43	206.37	208.23
193.51	193.62	194.96	194.79	195.92	195.67	196.15	195.59	196.18	194.34	195.08	196.1	196.42	194.96	196.09	194.67	196.17	194.49	195.61	195.41	195.62	195.44	195.42	195.43	195.23	194.84	197.17	194.92	196.64	193.22	194.42	196.96	195.44	195.56	195.97	194.82	195.74	195.85	195.82	195.79	196.19	196.48	195.2	195.32	196.42	196.92	197.52	193.81	194.62	195.2
216.4	218.05	217.54	217.67	216.45	216.52	216.64	218.32	216.56	216.63	218.3	216.88	217.93	218	217.45	216.48	217.34	217.07	216.88	216.93	217.34	216.02	216.88	217.64	216.56	216.83	216.31	215.73	218.03	215.94	217.8	217.71	218.62	216.79	217.42	217.25	216.27	216.74	217.52	215.85	218.17	217.83	216.11	216.6	216.78	217.57	216.72	216.5	217.29	215.35
201.51	202.16	200.95	201.42	201.64	202.81	202.29	205.09	201.1	200.91	201.67	200.14	201.16	202.43	201.27	202.27	202.23	203.11	202.98	201.88	201.57	201.76	201.83	202.38	201.99	202.7	203.21	202.86	201.35	201.17	203.25	201.63	202.05	204.15	202.71	202.82	203.76	201.82	202.97	204.32	202.94	201.85	202.48	200.95	203.17	203.38	201.99	201.28	201.56	204.35
195.05	193.16	196.61	195.4	195.78	195.37	195.83	195.42	194.87	195.76	194.38	196.13	195.95	194.2	194.31	192.92	194.69	194.06	195.44	193.42	195.37	194.7	194.58	194.24	196.86	195.34	194.99	195.19	197.35	195.24	195.87	195.53	194.74	195.11	195.58	194.82	195.3	195.61	194.33	195.64	194.65	195.31	194.67	195.78	195.86	196.14	195.36	196.3	194.9	193.93
198.21	198.28	198.92	198.72	197.41	197.86	196.77	197.52	199.46	198.84	197.04	198.55	197.73	197.61	198.37	198.39	198.11	196.84	198	198.58	198.33	196.53	198.41	198.69	196.55	199.12	198.26	197.68	198.3	195.87	196.28	199.03	197.59	197.71	197.94	198.39	197.35	198.15	197.57	196.28	198.11	197.39	197.94	198.96	197.67	198.36	197.89	197.66	197.94	197.99
202.83	200.49	204.7	202.7	203.46	201.53	202.93	203.46	202.39	201.07	201.54	202.99	201.46	201.75	203.11	203.07	204.03	203.43	201.26	202.59	204.05	203.05	203.1	202.32	201.11	203.43	201.97	202.26	204.24	204.28	202.75	201.76	202.85	203.54	202.63	203.44	202.97	202.77	202.31	202.96	203.19	201.49	203.55	200.88	201.69	202.03	202.75	203.81	202.73	202.23
209.45	209.55	208.71	209.94	210.7	207.44	208.86	211.1	210.66	209.65	210.25	209.73	208.61	209.19	209.96	212.08	209.2	210.79	211	208.56	208.32	208.9	209.6	207.4	209.18	208.42	210.53	209.23	208.01	208.85	209.39	211.46	209.12	210	210.38	209.08	210.99	208.25	209.42	210.77	209.75	210.01	208.26	210.97	208.03	207.43	208.15	208.66	209.52	208.77
212.46	213.74	215.53	212.66	213.86	214.41	212.34	214.01	213.63	212.07	213.82	213.71	212.5	215.97	212.98	214.05	214.29	214.14	214.06	214.87	214.41	215.42	213.8	212.98	214.82	213.31	212.58	215.48	213.87	212.53	214.31	213.54	212.86	212.33	215.02	213.92	213.59	212.83	214.34	213.47	214.82	214.58	212.8	214.46	213.04	214.21	212.83	214.76	213.15	214.79
209.29	209.12	208.69	208.47	208.64	209.24	207.69	208.34	208.25	208.91	210.14	209.28	208.7	206.94	208.35	207.81	208.33	209.86	209.36	208.48	209.62	209.11	208.89	209.43	207.33	207.92	209.05	208.91	209.5	208.5	208.91	207.68	210.16	208.17	207.69	208.14	209.01	206.98	208.82	208.94	209.05	207.78	208.35	209.63	208.37	208.28	207.18	210.03	208.06	208.44
201.36	202.47	203.24	202.77	202.69	201.58	202.98	203.66	201.47	203.2	202.63	202.19	201.73	201.79	202.38	201.66	202.83	204.12	202.69	203.17	202.51	202.24	204.4	203.45	201.65	203.51	201.54	201.38	203.34	202.21	204.02	202.35	201.63	202.26	202.93	202.63	203.03	203.15	203.7	201.85	202.91	203.67	202.47	203.76	203.69	203.23	203.21	202.9	202.42	200.84
203.34	201.98	203.46	202.52	203.39	202.5	204.1	203.25	200.93	202.53	202.7	202.33	202.87	203.52	203.69	203.47	202.11	201.8	201.55	202.26	204.36	203.84	202.51	202.15	202.96	202.76	203.18	202.33	202.93	202.85	202.46	201.92	201.58	202.61	202.42	203.17	200.82	202.91	202.14	203.02	203.21	203.85	203.35	203.19	202.05	203.01	202.96	201.68	202.6	202.69
211.08	211.78	211.52	211.81	211.95	212.21	211.69	211.69	211.05	210.64	211.56	211.46	210.43	210.73	211.67	211.81	211.65	211.18	211.85	212.69	212.32	212.43	212.97	211.71	212.13	211.65	211.98	210.8	210.29	212.46	211.15	211.23	211.59	211.98	212.61	211.64	210.99	213.19	213.68	213.06	211.94	211.03	211.6	211.78	210.92	213.05	210.61	210.99	212.82	211.97
216.29	213.36	216.08	216.91	216.91	218.33	215.91	216.25	216.51	214.81	216.02	218.01	216.01	216.49	216.94	218.88	218.06	216.19	215.74	217.24	217.35	216.2	215.44	218.27	217.38	217.01	218.25	217.76	216.42	217.27	215.98	216.28	218	216.55	217.01	217.98	216.02	218.09	217.56	216.95	217.03	216.74	216.98	216.88	215.71	216.64	217.63	216.94	215.53	218.11
200.74	200.46	199.94	199.1	199.24	198.75	198.83	200.07	199.02	199.3	199.6	200.51	199.32	198.91	199	198.89	199.07	199.62	199.3	198.93	198.8	200.46	200.15	199.33	199.87	201.29	200.64	200.25	201.59	200.11	199.75	200.48	198.71	199.79	200.32	198.25	199.67	199.53	199.97	199.55	198.7	199.32	199.51	199.91	199.24	198.41	200.34	199.71	199.09	198.36
207.28	209.99	207.64	208.74	207.36	208.02	209.2	208.3	209.22	209.12	208.52	209.42	209.57	208.31	207.9	208.25	206.4	208.14	206.78	208.52	207.77	209.11	208.84	208.42	208.22	208.18	209	209.11	205.67	208.56	209.26	209.08	209.04	208.01	209.54	209.41	206.52	210.04	208.53	209.31	209.4	208.51	208.5	208.88	208.47	209.11	207.51	206.95	206.94	208.65
209.31	208.8	209.99	207.91	208.02	211.62	207.28	209.44	209.98	208.11	208.62	208.8	208.55	207.92	207.4	207.66	208.74	207.95	208.55	207.05	207.18	208.41	208.6	206.28	207.21	207.94	207.99	208.05	209.55	208.49	209.14	208.92	209.88	208.2	207.11	208.38	207.74	207.75	207	208.02	209.01	209.14	208.49	208.43	207.62	207.52	208.12	205.98	209.97	207.86
208.4	208.21	208.22	208.01	208.45	209.75	210.04	208.87	208.57	209.4	208.63	208.71	208.44	208.49	208.01	210.08	207.73	208.14	208.16	208.14	209.14	208.09	208.79	207.68	209.26	207.29	208.64	207.87	207.89	207.58	208.2	208.98	209.05	208.54	209.11	208.69	208.25	208.8	208.7	209.2	209.36	207.88	208.57	208.97	208.44	210.29	207.44	208.16	209.37	209.47
208.73	207.83	208.76	208.3	208.87	208.96	209.81	210.07	208.05	209.66	208.53	209.54	210.82	209.19	208.72	209.59	208.52	209.75	209.7	208.9	209.14	207.14	207.97	208.11	208.81	209.24	209.78	208.55	208.39	209.38	209.38	209.7	208.02	209.99	209.27	208	210.69	209.84	209.24	208.62	209.28	209.73	208.8	208.43	209.06	208.6	208.09	208.27	207.26	208.91
217.69	218.33	216.14	217.12	216.85	217.54	216.6	218.95	216.66	217.42	216.91	217.4	216.92	217.91	215.56	216.53	216.79	215.62	217.7	218.78	216	215.86	216.51	217.39	217.36	217.68	218.06	216.88	217.26	216.65	216.74	217.7	218.27	216.7	216.78	216.63	217.62	216.2	218.37	217.05	215.7	217.21	216.61	215.88	218.08	216.78	217.45	218.96	216.1	217.77
199.35	200.8	199.78	199.62	201.89	201.07	200.07	200.75	200.04	200.59	200.33	201.09	198.09	199.3	199.99	200.2	200.62	198.8	201.18	201.98	200.7	200.74	198.67	202.12	200.9	199.31	201.36	199.52	201.2	201.73	199.96	198.72	198.42	200.5	201.71	197.96	201.58	199.43	198.62	200.75	199.33	200.85	199.88	200.73	200.95	199.58	199.65	198.75	200.56	200.65
213.27	210.66	210.46	209.68	211.1	212.78	209.99	210.34	210.85	210.83	211.64	212.51	212.55	210.61	211.62	211.37	211.72	212.32	212.34	212.84	212.56	212.35	212.04	210.9	212.54	211.02	211.86	211.95	212.63	211.99	211.54	212.48	211.57	212.66	210.7	212.38	211.71	210.53	210.88	211.86	211.42	212.75	211.33	211.99	210.75	212.35	211.93	212.04	211.46	211.54
197.84	198.3	197.62	198.51	198.76	198.1	198.56	200.57	198.45	198.61	199.43	198.68	199.21	197.71	198	199.27	196.89	198.22	199.43	197.03	200.2	196.78	199.53	199.22	198.45	197.7	200.13	198.13	197.37	200.55	198.75	198.14	198.86	197.85	197.09	198.48	199.78	199.5	197.61	199.73	197.97	198.63	198.52	198.76	196.2	197.98	199.23	199.32	198.77	198.74
216.33	216.46	217.63	217.83	217.14	218.35	217.48	216.13	216	216.05	217.67	216.37	216.48	215.56	217.36	216.47	215.93	216.91	217.49	216	216	216.44	217.15	216.55	217	215.56	217.88	216.72	216.73	216.92	215.62	216.84	217.16	218.58	216.64	216.19	217.49	217.65	219.53	216.79	216.94	216.26	216.75	217.24	216.91	216.68	217.68	218.08	214.74	216.8
216.31	216.62	217.27	218.68	217.08	218.88	215.55	217.7	218.32	217.71	216.64	217.08	217.31	217.32	216.38	216.53	217.81	217.1	216.29	217.01	216.86	216.72	216.53	216.24	215.86	216.41	217.34	218.8	217.79	217.16	217.89	215.85	217.65	216.49	217.07	216.83	216.62	215.9	215.39	217.15	217.4	216.97	216.65	216.7	217.75	216.32	215.95	218.43	216.58	217.32
207.35	208.89	208.73	209.54	209.45	206.52	207.68	207.05	207.37	209.1	208.5	208.85	208.53	208.48	207.73	206.43	207.42	208.07	208.18	207.34	209.77	207.72	206.71	207.16	207.2	207.58	207.6	209.44	207.9	206.63	208.77	208.11	207.59	206.86	208.43	208.46	209.43	208.17	208	208.73	206.78	206.9	207.38	208.91	206.57	209.15	209.39	208	208.79	207.69
208.08	207.12	206.65	208.84	208.49	208.97	207.81	208.08	207.01	206.7	209.37	207.62	207.73	207.02	207.49	207	207.4	207.69	207.23	207.94	207.13	207.17	207.57	208.13	208.32	207.83	206.95	207.95	206.41	207.38	207.89	207.25	208.41	207.91	207.92	209.45	208.69	207.53	209.54	208.46	207.38	208.51	209.28	209.81	207.72	206.12	207.44	208.52	207.63	205.54
212.55	212.82	211.02	211.04	211	211.49	211.73	213.6	211.95	212.49	211.92	211.02	211.32	211.73	210.62	211.32	213.09	211.75	212.01	213	211.67	212.31	212.37	212.98	211.55	211.06	211.05	212.18	212.49	210.96	212.16	211.67	210.27	213.37	212.82	212.34	210.83	212.63	211.83	211.57	211.94	213.14	212.04	212.4	211.43	212.29	211.51	212.02	212.53	211.46
202.11	201.95	203.41	201.67	201.61	203.68	202.16	201.71	201.57	202.72	201.63	202.53	202.01	202.84	203.33	202.11	202.45	202.47	202.26	202.34	201.32	204.4	201.53	202.55	202.83	204.1	202.05	201.87	203.2	202.82	202.13	203.93	201.7	202.28	202.99	202.79	203.68	204.12	204.26	202.16	202.01	201.25	201.8	203.58	201.18	200.42	202.72	204.52	204.83	203.26
207.48	207.24	207.96	206.26	206.99	208.02	207.64	204.89	209.3	208.36	207.62	207.53	207.17	207.01	209.34	208.16	208.48	208.12	207.49	207.55	206.71	208.15	206.93	208.03	208.76	209.49	210.63	208.65	208.02	206.89	207.61	208.34	208.19	207.95	206.14	206.29	207.89	208.05	208.35	207.76	207.19	207.48	207	206.65	207.53	208.19	209.46	207.82	208.84	207.49
202.5	203.16	202.7	201.58	202.61	204.47	203.35	204.07	203.23	200.58	201.76	201.23	203.08	202.41	203.05	204.19	202.39	202.13	203.78	201.96	203.18	202.76	201.14	201.7	201.49	203.64	204.15	203.32	202.84	202.21	202.83	203.57	201.53	202.74	203.65	201.45	201.83	201.77	203.1	202.24	202.14	201.13	202.93	202.49	202.86	202.22	203.35	203.23	202.64	202.99
208.66	208.11	208.82	210.04	208.83	208.5	208.69	209	208.19	208.65	206.9	208.77	208.01	208.86	207.91	207.17	208.42	208.62	208.14	207.23	209.76	208.56	208.11	208.29	209.58	208.05	208.04	208.28	208.01	208.45	208.2	209.13	209.03	208.82	207.76	208.5	208.55	209.27	209.15	208.99	209	207.03	207.79	206.6	207.61	207.32	207.57	206.45	209.12	207.46
203.45	203.49	202.56	203.58	203.15	204.71	203.22	202.62	203.82	203.69	201.52	203.52	203.53	204.01	202.67	201.75	204.15	203.85	203.67	202.9	202.03	201.32	204.3	203.22	202.95	203.13	204.42	202.41	203.94	202.4	203.38	204.12	204.3	203.13	202.6	203.56	204.22	201.61	202.53	203.74	202.23	203.47	204.33	202.82	203.06	203.12	203.85	203.77	202.7	202.89
199.43	199.11	199.88	198.3	200.33	198.67	201.28	201	198.71	200.25	199.21	201.21	202.28	198.87	200.68	199.66	199.94	200.59	201.53	199.64	200.32	201.19	200.56	199.42	200.22	200.55	200.39	200.85	199.24	198.89	201.85	199.09	199.95	199.76	199.75	201.13	200.99	200.51	201.12	199.11	200.22	199.51	200.26	199.85	198.73	200.05	199.16	201.42	198.77	200.45
208.74	210.57	208.64	210.2	210.96	209.39	210.06	208.32	210.11	208.86	208.97	209.71	209.88	208.99	209.55	209.35	211.36	208.24	209.5	209.71	210.04	208.9	208.48	210.13	209.75	209.44	210.07	210.93	209.04	208.86	208.98	209.79	208.86	209.31	210.08	208.92	211.08	208.8	210.4	211.94	208.97	209.62	208.01	208.22	209.63	209.63	210.47	208.57	210.57	208.42
204.19	205.18	204.29	204.18	204.45	205.73	203.38	205	204.04	205.44	205.94	204.59	205.23	204.5	204.21	204.44	204.73	205.43	203.81	206.78	204.57	205.91	204.59	203.62	206.59	205.33	205.85	204.38	205.03	203.66	207.92	205.88	204.33	205.05	204.24	203.86	203.85	204.38	206.09	204.65	206.39	205.2	204.96	204.64	204.88	204.89	204.14	205.07	205.06	203.15
204.18	203.62	205.61	204.04	204.65	204.82	204	204.74	204.69	204.59	204.57	205.56	203.89	205.35	205.42	203.93	205.09	205.97	204.79	204.24	204.92	204.79	204.1	204.8	203.85	204.02	205.64	203.51	204.25	204.99	205.33	205.48	205.73	205.18	203.82	204.89	205.54	204.15	204.55	204.41	207.16	204.62	205.73	203.99	203.25	204.43	205.43	204.6	204.37	205.14
205.51	205.84	205.17	205.88	205.16	203.99	205.06	205.17	206.77	204.62	205.61	205.82	205.2	205.51	205.64	207.43	206.43	204.18	206.58	206.43	205.85	205.49	205.77	206.11	205.23	204.1	204.5	206.07	206.34	205.35	206.63	205.19	205.1	205.76	204.97	204.78	205.78	205.83	205.09	207.35	206.65	205.98	206.43	204.11	205.82	204.75	205.74	207.18	206.13	206.46
210.31	207.99	207.78	208.44	208.87	209.1	208.82	208.5	207.17	208.37	209.64	207.5	206.94	209.58	207.43	209.55	207.95	208.99	207.97	209.64	210.41	208.76	208.59	209.1	208.05	210.07	207.61	210.29	208.03	210.62	209.53	208.09	209.39	210.09	210.59	207.78	207.95	210.46	209.27	207.84	209.39	209.02	209.58	208.93	208.13	208.8	207.75	208.5	207.08	210.8
211.45	209.26	210.49	209.78	209.51	210.82	211.29	208.25	208.98	210.22	209.21	209.92	209.45	211.33	211.45	210.68	209.78	208.67	208.84	208.32	210.43	208.84	209.82	209.84	209.23	210.45	208.82	209.71	207.87	209.16	209.67	208.29	208.44	211.52	209.4	208.87	208.46	209.9	208.44	210.21	210.03	209.19	209.4	210.06	209.68	210.25	210.57	210.11	209.91	208.11
201.55	203.8	203.36	203.72	202.54	202.99	203.27	202.86	203.75	203.78	201.36	202.35	204.14	202.34	203.59	202.26	204.32	203.38	204.23	204.41	204.96	202.95	203.38	204.1	203.87	202.07	204.51	203.72	201.69	202.79	204.07	203.86	202.96	203.72	204.52	202.35	201.85	202.69	203.45	204.27	204.8	201.64	202.88	202.66	203.72	203.09	202.56	203.1	202.9	203.67
208.63	209.56	210.16	208.71	209.12	208.89	210.04	210.49	210.31	209.16	209.12	206.98	205.81	208.97	209.1	208.41	209.9	208.44	208.7	209.07	209.97	209.32	209.58	208.6	208.82	207.89	209.61	208.81	210.3	208.01	208.06	209.36	208.77	210	207.27	207.73	207.38	208.77	209.43	208.66	208.06	208.34	209.03	209.58	207.53	208.92	207.81	208.25	207.71	209.71
211.05	213.37	214.61	213.39	212.91	213.23	212.72	211.62	212.08	213.87	212.87	213.25	211.65	212.56	213.18	213.93	213.01	214.56	212.42	212.53	213.01	213.24	210.3	212.58	212.77	211.74	211.72	212.83	212.94	213.24	213.05	213.28	213.24	212.28	213.75	212.85	212.76	213.36	211.5	211.34	213.82	213.35	212.46	213.48	212.83	212.49	212.68	211.69	212.7	212.69
212.93	213.74	213.51	211.61	212.18	213.8	213.32	214.73	212.83	213.9	213.4	212.48	212.17	213.35	214.46	212.57	211.48	212.39	212.33	211.59	212.92	212.61	212.27	212.35	211.28	212.8	212.63	213.39	213.51	213.29	213.52	212.98	213.44	214.39	212.42	213.14	213.4	213.05	212.15	212.69	214.25	213.72	215.26	212.71	211.77	214.88	211.86	214.88	213.25	212.02
211.99	210.72	212.96	211.08	212.42	213.27	211.83	212.28	213.46	213.85	213.15	210.98	213.6	211.97	212.69	211.45	213.42	212.08	212.51	212.39	211.06	212.06	212.33	213.78	212.7	211.27	213.13	212.43	211.98	212.22	212.13	211.58	211.4	211.88	211.42	211.54	211.56	212.33	212.34	211.87	212.28	212.18	212.02	212.73	210.44	211.97	212.46	212.02	212.39	211.2
203.42	205.5	204.69	202.74	203.66	203.48	205.37	204.36	202.39	203.65	204.38	203.87	204.13	203.28	203.29	204.46	202.92	204.28	204.34	204.79	204.98	203.41	204.46	204.62	203.16	204.99	203.03	205.92	204.41	203.95	205.39	204.3	204.16	203.72	203.31	203.98	205.65	203.92	203.51	204.07	204.69	203.37	204.34	202.85	205.09	203.87	203.24	205.18	204.55	204.06
205.37	205.56	205.53	206.75	206.03	205.07	204.27	206.37	206.72	205.55	207.27	206.86	206.82	206.31	205.3	206.4	206	205.31	206.39	204.83	206.56	207.2	204.94	205.94	208.47	207.03	205.8	206.42	204.2	207.23	206.81	207.49	207.19	205.09	204.6	205.56	205.7	206.54	208.4	207.35	206.59	206.66	207.21	206.44	206.61	205.7	208.12	206.01	207.27	206.64
218.21	217.81	216.89	218.53	217.01	219.04	218.33	216.63	217.52	218.42	219.06	217.7	219.31	217.99	217.43	218.4	218.28	217.59	217.27	219.68	216.4	216.91	217.2	217.11	218.34	217.9	218.46	218.85	217.68	215.93	217.47	215.52	218.77	218.5	217.25	218.52	217.08	218.05	218.29	216.86	216.15	217.16	218.88	218.55	217.59	217.41	219.27	219.19	219.33	217.68
208.05	209.52	207.02	206.39	209.94	208.14	207.73	209.35	207.97	208.84	208.52	207.62	208.4	207.5	209.72	208.49	207.89	208.3	209.43	208.47	207.53	208.05	207.77	208.11	206.5	207.76	206.96	209.61	208.03	209.97	208.45	208.86	210.64	207.81	209.4	208.08	209.06	208.62	208.13	209.08	208.57	208.26	208.04	208.38	208.93	209.47	207.66	208.58	208.21	209.05
204.74	204.36	202.92	203.81	203.34	203.68	205.18	202.56	203.62	203.31	204.61	203.32	205.71	202.61	204.29	204.75	203.07	204.66	204.42	203.26	203.66	203.14	203.24	203.33	202.98	203.57	203.64	203.28	202.24	204.31	203.39	203.58	203.88	204.01	205	202.69	204.56	202.8	202.34	201.87	203.58	203.94	203.91	203.07	202.89	204.04	202.25	205.49	204.87	204.57
209.82	208.89	209.65	208.36	207.74	209.65	210.66	210.33	210.87	209.01	208.35	209.43	207.91	209.77	208.84	208.2	208.34	209.6	209.57	207.25	209.58	209.12	208.62	209.39	208.89	209.01	209.48	210.98	209.49	208.58	208.51	208.63	209.77	209.13	210.16	209.78	208.71	207.98	209.77	211.37	208.9	208.83	210.47	208.96	210.98	211.64	210.28	209.4	208.61	210.59
204.61	203.73	203.55	204.47	202.77	202.84	203.35	204.71	203.31	204.04	204.96	203.5	203.78	202.92	203.66	203.18	204.6	203.67	203.49	203.03	202.96	203.86	202.58	203.55	203.02	203.81	203.33	203.93	202.98	203.14	204.52	203.36	203.89	201.91	204.09	203.55	203.44	202.3	203.97	204.38	205.24	203.39	204.48	200.95	204.64	203.8	203.54	205.65	203.93	202.67
208.47	208.6	208.13	208.77	210.17	209.77	208.58	209.21	209.62	208.09	209.29	209.26	209.94	209.52	208.9	209.31	208.68	209.18	207.85	208.76	209.43	209.56	207.68	208.29	208.2	209.97	208.34	208.15	209.05	208.08	208.84	208	208.64	210.22	208.89	208.57	209.47	209.27	209.04	210.1	208.33	207.52	208.65	209.43	209.2	208.79	208.14	206.84	209.38	207.76
204.06	205.33	205.04	206.37	206.57	206.28	204.29	204.73	205.06	204.72	205.75	206.09	206.43	207.39	206.41	204.09	205.66	205.23	205.94	206.15	204.28	206.43	206.6	205	205.17	205.97	205.82	205.55	205.72	205.9	206.18	207.36	204.42	205.71	205.36	204	204.29	204.86	205.34	205.84	204.42	206.44	207.47	206.55	204.86	205.06	206.57	206.38	205.64	205.95
207.36	208.98	207.99	208.12	208.22	208.3	209.56	209.9	207.23	207.92	209.47	209.17	209.08	208.75	208.76	208.52	208.52	207.85	206.03	208.52	207.91	210.42	208.34	208.5	208.99	210.6	208.52	208.93	208.85	208.09	208.09	209.47	207.92	207.77	209.68	209.62	209.32	208.16	207.53	209.13	208.87	209.94	208.95	209.57	207.31	208.98	208.66	208.69	206.9	208.03
212.67	212.12	211.45	211.21	210.75	212.64	212.78	213.71	211.76	213.24	213.3	213.19	213.88	212.9	213.68	212.06	212.95	212.21	212.63	212.23	211.87	213.02	211.95	213.04	212.95	214.81	213.06	214.5	213.74	214.38	213.88	213.54	214.65	213.69	212.54	212.9	213.1	212.28	214.1	212.97	212.26	213.17	214.26	213.3	213.27	212.06	214.28	212.93	213.43	215.95
212.01	212.6	210.72	211.92	211.74	212.57	213.43	211.79	210.83	212.72	212.38	213.7	212.12	211.75	213.1	212.14	214.83	211.84	212.41	212.86	213.93	212.16	212.53	212.06	213.04	211.37	211.83	213.17	210.96	210.01	211.99	212.45	212.84	213.08	211.73	212.32	212.74	213.11	212.48	212.08	212.18	212.57	213.13	212.87	212.01	212.03	211.25	212.54	214.53	210.5
202.06	202.13	204.01	203.46	204	204.93	201.78	202.05	204.09	203.75	201.22	203.76	202.51	203.13	201.61	203.49	202.96	201.81	202.44	201.38	202.06	204.85	203.69	204.8	203.46	202.71	204.58	204.2	204.52	204.95	202.54	203.19	203.85	202.56	203.71	204.29	200.97	203.27	203.25	203.77	201.58	203.38	204.07	202.07	201.97	202.57	204.02	204.25	202.96	202.57
206.44	209.4	205.92	210.19	208.31	210.72	207.57	208.09	209.79	207.99	209.01	208.32	208.88	206.62	207.41	207.66	207.96	210.43	208.52	209.87	207.05	210.09	209.9	208.12	208.11	207.79	208.44	209.53	209.08	209.2	209.56	207.28	210.03	206.52	208.1	208.51	208.29	209.74	209.48	209.88	209.56	208.29	209.07	208.36	208.84	209.73	209.05	208.78	207.09	208.65
198.64	198.13	198.47	199.48	197.9	199.2	199.8	199.3	198.28	198.52	198.8	197.96	199.16	199.62	198.61	197.64	198.56	198.85	198.68	198.45	198.22	198.3	199.36	198.63	198.6	198.41	199.89	200.18	198.02	198.63	199.95	197.49	197.87	200.99	199.06	197.6	198.31	197.96	199.48	198.39	198.14	197.35	200.22	197.78	198.23	198.32	199.44	198.3	199.16	198.69
206.35	207.6	207.3	207.27	208.09	207.27	207.76	208.02	208.01	208.33	208.13	208.31	209.85	207.98	206.19	207.7	208.81	207.05	208.38	209.16	208.76	207.13	208.02	207.64	209.5	208.51	208.94	208.06	208.28	208.12	207.16	207.41	207.41	207.43	206.93	207.2	206.63	207.98	207.33	206.58	207.1	208.21	208.81	206.9	208.71	210.37	207.9	207.35	207.16	206.11
201.79	202.71	204.58	204.18	204.16	205.4	205.34	202.6	203.63	203.66	204.29	203.49	203.1	203.58	204.75	203.08	202.51	203.79	205.58	205.3	202.73	203.73	203.03	204.99	202.92	202.82	204.2	204.3	200.93	202.28	203.17	201.87	203.52	202.82	202.28	203.88	204.22	202.86	204.27	202.89	204.83	203.58	202.92	204.02	204.42	201.64	202.27	204.84	203.21	203.9
217.31	217.18	215.74	216.71	215.77	217.85	216.63	217.63	217.5	216.41	216.67	217.06	216.17	216.47	218	216.8	218.02	215.99	217.6	218.06	215.78	215.9	216.56	217.71	218.25	217.02	216.35	216.89	216.75	218.54	216.29	217.54	216.55	216.57	216.05	216.36	216.74	217.62	216.93	216.47	215.64	218.65	218.47	216.45	216.79	215.96	217.35	218.04	217.42	216.27
214.48	212.54	212.54	213.28	212.62	210.76	213.89	213.46	213.9	214.65	212.8	213.18	212.58	214.14	214.09	212.62	213.52	212.13	211.43	212.07	214.54	212.12	212.55	214.1	213.91	212.73	214.4	213.41	212.97	210.68	212.27	212.49	211.08	213.04	214.1	212.26	213.73	212.55	213.79	212.95	213.62	214.34	214.25	213.13	212.82	213.86	214.36	213.04	213.12	212.93
207.07	207.09	207.49	209.41	208.04	208.14	207.6	206.22	208.92	207.98	206.59	207.24	207.07	206.23	208.38	206.76	207.71	207.48	208.23	208.38	207.73	208.15	207.62	205.28	206.43	207.71	206.16	207.78	207.17	208.07	208.39	207.63	205.93	207.75	207.28	207.4	209.06	207.17	207.03	206.72	207.53	206.74	208.75	208.25	206.79	206.9	207.24	207.21	207.32	208.94
198.68	198.88	197.69	199.35	197.64	198.94	196.79	199.41	198.7	199.55	200.64	199.33	197.27	197.41	198.79	197.75	199.62	199.05	198.48	198.84	199.54	200.15	198.63	199.29	197.36	199.44	199.8	198.78	199.56	199.22	198.56	199.62	198.66	198.46	198.51	197.07	198.34	198.14	198.9	197.11	198.92	199.01	198.71	198.21	196.79	198.81	198.39	199.37	198.8	199.62
199.28	201.78	201.3	200.92	199.73	199	199.71	198.98	201.44	201.11	199.59	199.84	200.08	198.55	199.94	201.13	199.6	200.5	200.48	201.08	200.07	200.68	201.19	200.32	199.33	200	199.87	201.47	199.56	199.5	201.69	200.47	201.13	201.53	201.29	201.02	200.88	201.55	200.67	199.89	201.18	200.22	200.31	200.13	199.5	200.84	200.94	201.71	199.84	199.91
204.12	203.71	202.86	203.98	205.52	204.71	204.54	202.85	203.72	205.12	203.91	202.87	204.57	203.68	204.72	203.67	203.83	202.99	204.67	203.06	204.2	204.35	203.6	204.81	205.13	203.47	203.88	203.78	204.12	204.43	205.61	203.58	205.32	205.29	202.68	206.04	203.16	205.25	203.5	204.57	204.18	204.42	204.59	205.31	204.63	204.98	204.27	205.13	204.2	205.26
208.91	208.79	208.68	209.07	209.92	208.18	209.55	209.02	209.9	209.52	209.47	208.72	209.54	207.92	209	210.71	209.76	207.77	208.11	207.93	208.72	208.67	207.91	210.58	208.55	208.77	209.1	208.91	209.48	209.87	207.89	207.26	207.04	208.66	208.27	207.73	208.58	207.78	209.06	208.54	209.28	208.66	209.58	209.65	209.13	209.27	206.71	208.05	208.56	209.3
210.27	210.76	212.57	211.44	212.71	212.26	212.24	211.12	211.64	211.04	211.87	213.09	211.38	211.37	212.27	212.93	211.08	214.37	212.82	209.64	209.9	212.34	212.16	209.79	212.36	210.99	211.78	211.74	211.12	211.26	211.08	211.26	212.43	209.91	212.12	213	212.46	210.89	212.94	212.89	210.29	211.25	212.19	210.5	212.66	210.74	212.48	210.92	211.65	211.71
213.67	214.42	212.55	212.25	213.24	212.87	213.46	212.1	213.65	212.01	213.76	213.78	212.22	213.51	213.39	213.21	213.97	212.37	212.68	213.7	212.86	211.35	213.08	213.96	211.95	213.7	212.53	212.31	213.97	213.6	213.45	213.57	212.2	213.66	214.2	213.08	212.02	213.31	213.02	213.65	212.9	213.94	211.31	211.68	211.92	213.62	214.66	213.83	213.26	212.63
208.17	210.27	208.83	209.11	210.57	209.18	208.05	208.1	208.27	208.79	208.56	208.49	207.38	207.88	209.44	208	208.51	209.7	208.1	207.75	209.14	208.64	208.63	209.59	208.1	207.38	208.59	210.72	207.48	208.49	208.98	209.53	208.73	208.19	208.47	208.3	207.06	208.44	208.93	209.62	211.09	208.95	207.72	208.22	208.39	208.86	207.65	209.19	209.66	207.91
204.67	207.08	205.51	205.87	206.55	205.24	206.08	204.25	206.58	206.54	206.24	205.22	206.04	206.68	203.75	204.86	205.96	206.14	205.98	206.66	205.72	204.4	204.74	206.12	204.21	205.63	204.94	205.75	205.48	206.44	205.11	205.71	205.32	205	206.52	207.33	206.01	204.65	205.3	205.22	206.42	206.97	205.64	205.49	204.91	206.56	206.34	205.47	204.09	204.9
203.62	202.85	202.71	202.96	205.39	204.78	202.68	203.74	205.18	203.84	203.28	204.83	203.13	202.29	202.6	203.26	201.74	203.37	203.31	205.37	204.11	203.35	203.65	202.59	204.52	201.46	203.39	205.28	203.21	204.17	204.7	203.77	202.35	204.41	203.93	203.74	205.02	204.87	203.38	203.62	205.59	202.43	202.58	203.23	201.54	203.84	201.43	202.97	205.28	203.12
201.04	200.11	200.35	203.05	202	203.91	202.55	202.49	202.12	201.7	203.72	202.47	202.57	202.35	203.39	203.67	202.43	201.89	202.08	202.14	203.17	201.91	202.47	201.94	201.49	201.58	203.29	201.72	203.39	203.75	201.96	202.13	202.75	201.78	203.32	202.52	202.46	204.16	203.19	202.58	204.65	203.22	204.83	201.84	202.85	201.98	201.94	202.69	201.59	203.1
206.7	205.68	206.73	206.3	207	205.45	205.73	206.94	205.41	206.63	205.73	206.34	206.96	206.55	206.43	206.3	206.2	206.85	207.23	205.68	206.43	206.66	206.36	205.15	206.19	204.98	206.85	205.09	207.03	205.29	205.51	206.03	207.05	206.54	206.15	205.8	207	206.76	205.57	206.38	206.66	206.02	206.05	207.13	206.5	208.69	205.84	205.44	205.71	206.83
217.88	216.95	215.08	217.03	217.07	217.02	216.55	218.06	216.14	218.63	215.97	216.59	217.51	216.79	216.92	216.03	216.41	217.71	216.85	217.49	215.83	217.49	217.33	216.92	216.36	217.28	216.76	216.26	217.95	216.19	218.32	216.38	216.15	215.82	215.93	214.92	217.44	217.04	216.21	219.83	217.12	215.97	217.55	218.24	217.61	217.03	216.26	216.49	215.93	217.13
204.81	203.29	204.31	203.54	203.15	201.38	203.12	203.52	203.2	203.92	203.58	202.32	203.81	204.25	203.24	203.86	201.13	203.39	205.26	202.71	202.72	202.75	203.16	203.29	203.86	203.25	202.6	202.84	203.33	203.19	202.91	203.75	202.33	203.04	203.86	202.16	202.71	203.14	202.93	203.41	202.9	201.9	202.98	202.47	202.81	203.76	202.89	204.46	202.36	202.82
195.75	194.01	195.69	194.88	195.08	195.85	193.63	193.71	194.87	194.07	195.71	193.76	194.54	194.81	194.5	193.75	195.3	194.85	194.95	194.15	192.58	194.25	192.92	192.85	195.26	193.38	195.68	194.77	194.91	195.58	193.58	194.17	195.75	194.82	194.98	194.79	193.68	193.28	193.32	195.29	193.83	195.4	192.02	194.83	193.13	194.35	195.03	192.97	195.06	193.86
216.47	216.32	216.98	216.05	216.82	217.44	217.12	216.61	217.34	219.7	216.57	216.78	216.41	217.46	217.38	217.25	216.22	217.63	216.79	217.4	216.46	217.54	217.23	216.72	217.15	219.56	215.64	215.98	217.6	217.04	216.83	218.54	216.14	217.52	216.23	215.12	219.17	215.51	217.43	217.17	218.28	217.12	217	217.59	216.64	218.27	218.1	218.32	217.59	216.22
201.76	201.37	202.09	200.95	199.83	200.04	201	201.47	201.77	200.16	199.92	201.12	201.52	200.69	201.98	202.41	202.46	200.27	199.2	199.38	203.52	201.62	201.74	200.43	202.13	201.09	201.02	200.57	203.62	200.72	202.53	201.92	201.34	202.68	201.36	201.78	202.24	202	201.11	200.42	202.21	201.09	201.49	200.43	199.74	200.25	202.25	201.15	201.58	201.48
206.94	206.71	206.15	208.24	205.91	205.7	206.06	206.79	206.45	206.54	206.34	206.96	205.61	209.16	207.65	208.39	206.84	206.53	205.53	206.58	208	205.47	206.69	205.94	204.94	207.19	204.58	204.99	207.17	206.49	207.7	206.05	205.8	205.52	205.83	206.22	207.01	207.81	206.18	206.7	207.11	204.48	205.19	206.98	207.04	206.04	206.51	206.46	208.15	205.96
207.84	207.66	208.26	209.11	207.51	209.23	209.03	206.97	209.03	209.08	207.63	208.36	209.27	209.08	208.47	209.06	209.12	207.96	206.92	207.34	207.61	209.2	208.83	208.55	206.91	208.43	208.09	208.32	209.34	208.31	207.81	208.79	209.63	208.18	207.62	208.21	208.95	208.32	207.98	208.53	207.23	208.46	207.73	206.24	208.32	208.52	208.72	207.76	208.85	207.69
193.88	193.37	193.91	193.77	193.42	193.27	194.29	194.94	192.25	194.07	195.58	194.06	192.5	193.97	194.04	195.2	193.39	193.36	192.6	193.5	194.53	192.87	194.78	194.42	193.57	193.89	194.01	193.01	193.64	195.62	194.55	194.09	194.85	194.66	192.59	194.53	194.22	195.12	193.38	194.19	196.9	193.79	194.73	193.76	193.28	194.54	193.63	193.87	193.39	196.61
205.91	207.86	208.93	207.09	207.35	208.94	207.44	208.84	209.36	207.1	207.42	208.36	208.08	209.47	208.68	208.5	208.31	208.31	208.94	207.35	210.19	207.05	208.69	207.91	208.15	209.89	207.97	208.63	207.73	206.67	208.17	209.31	207.78	207.4	207.35	207.28	208.62	207.74	208.17	209.27	207.22	207.54	208.28	207.63	208.87	206.45	207.81	208.7	207.98	208.33
214.55	214.67	213.42	214.61	213.02	214.08	215.18	212.74	212.88	215.83	213.26	214.17	212.57	213.58	213.51	214.37	213.9	212.68	212.82	215.3	213.61	215.02	213.2	213.8	213.12	212.68	215.17	214.82	212.68	214.68	213.88	213.27	215.19	214.23	213.26	213.75	214.08	212.2	213.12	213.52	212.95	212.07	215.8	213.48	214.28	214.15	213.78	214.23	212.48	213.24
207.93	207.27	206.16	206.92	208.92	208.43	209.02	208.56	208.26	207.87	208.5	208.91	207.87	207.71	206.84	206.62	206.91	207.51	208.63	207.86	208.22	207.91	207.07	207.34	208.34	208.98	208	207.8	207.86	207.52	206.5	207.92	209.14	208.58	207.6	207.59	207.82	209.6	207.66	207.65	208.5	207.79	206.22	208.18	207.76	207.35	208.65	208.18	208.53	207.41
198.52	197.99	198.74	198.3	198.16	198.6	197.32	197	197.74	198.41	197.32	196.88	199.41	197.61	199.05	198.74	198.01	199	198.55	198.25	198.98	197.35	199.33	199.15	196.91	196.98	198.38	198.47	198.24	198.06	198.5	196.15	198.3	198.15	197.46	198.88	198.7	197.6	197.57	196.09	198.01	197.97	198.49	198.32	198.18	198.57	199.3	197.6	198.27	199.23
208.3	208.9	208.9	207.1	208.52	207.51	208.08	208.22	206.36	207.52	209.29	208.73	208.71	208.09	207.35	207.22	207.77	208.84	208.3	206.16	208.44	208.78	206.49	207.99	208.21	207.42	207.77	207.42	208.49	206.71	206.23	207.68	209.12	209.44	207.08	208.35	207.72	206.81	208.18	207.75	207.26	209.81	206.89	208.62	208.17	207.6	208.11	207.54	207.74	209.69
209.07	207.54	208.9	208.94	209.07	209.69	207.14	208.94	208.64	209.43	208.5	209.59	207.39	208.18	208.42	208.32	209.68	208.64	207.43	208.38	208.79	210.02	208.62	209.4	207.43	209.44	208.9	208.74	208.53	207.07	209.24	210.36	208.93	208.67	208.87	209.12	209.31	208.64	207.07	208.74	208.65	207.62	209.64	209.35	207.49	208.5	207.84	209.79	207.14	208.57
204.29	203.46	204.32	203.19	204.24	203.41	202.5	203.83	204.61	204.63	202.59	203.43	203.85	204.54	203.05	203.71	202.89	202.57	204.09	203.2	202.88	202.83	205.56	202.66	204.75	202.8	204.71	204.03	205.31	204.42	204.21	203.93	202.83	204.49	203.72	203.82	204.9	204.63	204.01	203.74	204.55	205.57	203.9	203.11	202.24	203.02	204.53	203.25	205.1	202.85
199.64	201.16	198.26	199.18	197.87	199.79	198.82	200.98	199.86	199.96	199.99	198.45	201.67	199.3	201	199.5	199.53	199.54	198.9	201.05	199.44	199.74	200.24	199.6	199.47	197.94	201.88	198.11	199.49	199.15	200.11	198.97	199.69	198.79	199.2	199.36	199.01	197.77	198.71	200.02	198.97	198.27	198.69	197.46	199.43	198.97	199.59	200.92	200.13	199.88
216.93	216.5	217.22	217.17	218.37	217.77	218.4	217.75	217.25	219.2	215.72	218.86	217.35	217.7	219.02	218.55	217.45	218.55	217.91	217.3	218.28	217.08	216.84	216.88	216.84	217.16	218.17	217.29	219.05	218.54	218.59	217.7	218.49	216.18	218.01	216.44	217.52	217.11	216.42	219.14	217.9	217.09	219.07	217.38	216.87	217.52	217.07	217.44	218.35	216.98
217	217.14	218.47	217.59	220.17	217.15	217.14	217.06	218.42	217.21	216.61	217.24	218.22	216.79	217.86	219.07	217.85	218.3	216.91	217.5	217.99	217.34	217.45	217.66	217.64	217.69	218.89	217.55	218.58	218.31	218.49	218.54	217.2	218.7	217.77	218.49	218.88	218.05	218.82	218.42	215.92	218.37	216.65	218.32	216.95	216.62	216.53	217.77	217.33	217.73
199.46	202.09	201.68	200.21	200.32	199.91	200.52	199.53	201.66	200.35	200.09	200.28	201.18	200.13	200.48	200.55	202.61	199.09	201.47	200.16	202.42	199.9	201.02	200.84	199.61	202.5	199.34	201.31	198.91	200.7	202.01	201.25	200.41	199.09	202.03	199.86	200.19	200.11	201.49	201.95	200.89	201.61	200.53	201.55	199.83	198.84	200.2	199.78	200.6	202.67
212.57	214.18	212.59	213.11	213.6	213.08	212.59	212.64	213.75	213.61	213.58	212.61	213.78	214.32	212.24	212.9	213.36	212.47	211.88	212.45	212.87	214.21	212.75	214.26	212.52	213.23	213.51	213.4	213.69	211.76	211.37	214.43	214.42	214.14	213.12	213.37	215.26	213.24	211.62	213.71	214.1	213.66	212.34	213.15	211.57	212.11	212.29	214.76	211.58	212.04
211.59	210.93	213.1	211.27	210.9	211.97	212.03	212.89	212.13	210.39	213.89	213.31	212.19	211.72	213.21	211.34	210.83	211.07	211.44	212.74	210.95	211.45	212.34	211.82	210.86	212.05	209.3	212.19	210.76	210.99	209.46	211.91	210.86	210.86	209.78	210.86	212.14	209.93	209.6	211.86	211.63	212.58	212.27	209.81	211.28	213	211.54	211.17	210.42	213.33
213.82	211.68	213.93	213.09	212.52	212.7	214.08	214.32	212.46	213.13	212.28	214.1	212.68	212.38	215.01	210.4	212.35	212.92	213.78	212.85	214.85	214.28	212.7	212.49	214.67	212.27	213.14	213.37	213	212.73	211.15	211.46	213.22	213.9	213.82	212.88	212.11	213.23	212.77	213.09	210.89	213.47	213.38	214.05	212.99	211.15	214.1	214.39	211.64	212.09
212.54	212.09	210.03	210.42	212.49	211.94	209.94	211.47	212.28	211.08	212.78	209.43	211.65	211.89	211.87	211.25	211.99	211.65	211.97	211.05	211.38	210.22	212.07	212.24	212.94	211.49	210.79	213.21	211.25	212.75	211.12	212.05	211.12	211.25	211.47	211.22	211.29	210.61	211.74	210.42	211.89	212.12	211.24	212.41	212	212.52	211.23	211.25	212.18	213.18
199.21	198.74	199.96	199.52	198.46	198.81	197.36	198.55	200.16	198.23	198.1	199.06	199.91	201.69	198.98	199.29	198.84	200.62	200.27	198.92	199.82	201.6	199.62	200.02	199.56	200.19	201.3	200.46	200.67	199	199.49	199.64	200.97	198.47	198.96	201.15	201.14	198.12	200.31	198.23	199.72	200.73	199.58	199.14	199.21	199.73	199.06	198.33	199.29	200.74
193.78	195.63	194.23	194.94	193.9	194.87	193.59	194.75	193.78	194.54	193.47	192.55	195.1	195.96	194.05	193.03	193.58	194.03	194.47	193.8	193.94	193.04	193.66	193.68	194.12	193.77	196.05	194.49	195.3	194.22	194.69	193.69	193.45	193.51	191.84	191.5	193.68	195.18	195.14	195.3	194.28	194.49	195.99	194.59	193.86	193.1	193.99	194.05	194.03	194.69
211.65	213.88	212.75	212.26	211.7	212.88	212.56	214.21	213.55	213.07	212.43	212.91	212.37	214.63	210.88	212.87	213.47	212.12	214.17	213.25	211.56	213.91	214.81	212.48	212.01	212.21	213.68	210.96	212.88	213.34	212.35	211.92	213.52	212.84	213.49	212.56	212.57	213.72	213.2	213.44	213.08	210.77	212.23	213.02	210.71	212.74	213.13	212.76	214.21	212.83
204.01	204.08	204.23	205.23	205.86	203.96	202.12	204.31	203.89	204.55	203.6	203.54	203.55	203.98	203.2	202.4	203.24	203.63	203.44	201.18	203.77	204.88	203.71	204.42	203.76	202.63	203.67	204.01	205.04	203.12	203.96	201.52	202.48	202.41	202.16	203.06	204.17	203.8	204.89	204.38	204.93	202.72	204.74	202.62	204.2	203.78	203.29	203.15	203.37	202.92
203.43	204	204.43	203.65	203.14	203.09	205.29	203.4	204.52	203.29	203.63	204.02	203.86	202.9	203.65	202.99	202.19	202.65	205.35	203.82	204.53	202.55	203.55	204.99	203.88	202.84	203.9	204.02	205.26	203.64	202.57	205	204.56	203.65	203.06	204.13	204.78	203.61	202.08	203.21	204.35	204.24	203.97	203.06	203.39	202.77	202.49	204.7	202.55	204.71
205.78	204.7	203.98	203.43	205.56	206.17	205.91	204.8	205.28	203.55	203.99	203.95	205.53	205.89	204.71	205.23	205.34	205.25	206.18	204.01	205.66	204.5	204.18	203.92	205.23	204.61	204.57	205.43	205.36	204.85	205.49	206.3	205.24	205.47	205.08	203.4	204.77	203.04	203.22	205.16	204.4	204.06	206.04	204.82	205.76	206.05	203.03	204.63	204.54	206.12
203.02	202.84	204.42	204.48	205.04	204.21	204.23	203.21	203.44	201.81	203.19	203.22	203.7	203.33	203.52	203.13	203.37	203.48	203.16	203.64	203.74	203.19	203.51	203.95	203.53	202.33	202.38	203.13	202.63	203.84	204.24	205.38	202.38	202.53	204.05	203.3	202.91	202.69	201.72	203.25	203.55	203.27	204.35	201.95	204.34	203.75	203.63	203.19	202.89	204.08
207.56	208.6	208.78	208.84	209.96	208.75	207.97	210.4	210.02	209.91	209.68	208.19	207.74	209.39	209.32	208.18	209.28	209.31	206.16	208.76	208.58	209.07	208.41	209.8	208.58	208.49	209.37	207.22	209.01	208.53	209.5	208.26	208.65	209.48	208.93	209.67	210.14	207.39	209.21	207.94	209.73	207.73	209	209.24	210.01	209	207.8	207.74	210	208.92
210.56	208.86	210.81	207.28	208.61	208.75	208.58	208.03	207.23	207.99	208.63	207.85	209.11	208.56	209.62	208.69	208.27	209.6	207.73	207.54	209.34	209.01	207.48	207.6	208.6	209.21	209.76	209	207.91	209.67	209.17	209.28	208.51	208.23	208.69	207.54	208.57	208.93	208.71	208.49	206.17	207.62	209.38	208.69	209.85	208.48	208.99	209.65	208.88	211.31
208.41	208.74	207.68	207.47	208.15	208.19	206.76	209.53	206.79	208.41	206.94	208.08	207	209.01	208.59	207.75	207.26	207.85	207.86	207.83	208.4	207.34	209.95	207.71	206.98	207.9	207.43	207.89	208.58	206.35	208.2	207.05	207.99	210.33	208.6	208.04	208.54	208.81	206.96	207.77	210.28	206.54	207.89	206.75	209.81	206.66	208.64	208.7	208.46	209.4
202.88	203.26	205.13	202.83	203.97	203.37	201.49	205.24	203.77	202.88	202.69	204.74	203.84	201.88	203.73	205.25	201.34	202.25	202.58	202.56	202.5	202.63	203.09	202.58	203.08	201.48	204.23	203.36	202.84	202.03	203.52	202.82	203.67	204.42	203.77	205.48	203.71	203.1	202.53	203.36	203.79	202.63	204.14	202.23	203.33	205	203.97	202.85	204.6	204.33
211.71	210.57	212.95	210.38	211.77	212.44	211.89	211.8	211.97	211.12	211.97	211.53	211.34	211.48	212.1	211.07	211.48	211.96	210.97	212.62	211.14	210.37	211.47	211.95	211.09	211.27	212.18	211.21	210.29	212.48	212.55	210.87	210.87	212.69	210.63	210.97	211.52	210.58	211.85	211.7	212.14	211.03	211.19	211.05	211.23	211.67	212.34	212.59	210.39	213.15
207.74	208.33	208.74	208.85	208.56	206.35	207.06	209.85	207.05	209.63	207.4	208.9	208.68	209.36	208.46	206.01	209.29	208.16	207.74	209.28	208.45	207.1	206.81	208.02	208.1	209	207.54	209.34	207.47	208.65	208.67	207.96	210.11	207.13	207.4	211.1	210.24	209.2	207.39	207.89	208.67	209.16	209.39	208.27	208.73	207.68	207.8	208.59	207.9	208.32
195.39	194.87	194.69	193.49	193.83	192.59	193.71	196.23	193.68	193.97	194.48	193.27	194.83	194.96	193.93	193.58	192.5	193.72	193.52	194.51	194.38	193.85	196.15	193.2	194.06	193.77	194.65	193.46	193.83	194.45	192.75	193.62	194.33	194.07	195.19	194.51	193.83	194.5	192.68	194.73	195.2	195.43	195.93	193.63	195.43	194.07	196.16	196.54	194.56	194.89
199.97	200.76	199.6	199.4	198.76	199.88	200.34	199.96	200.45	201.15	200.96	199.61	201.36	201.09	199.96	200.6	199.86	198.99	200.54	199.99	201.05	199.56	199.69	199.41	200.34	199.87	199.11	199.4	200.13	201.51	200.13	199.46	200.52	199.43	202.23	200.31	200.18	200.38	200.11	201.06	199.64	200.03	200.29	199.01	198.49	199.06	200.47	198.91	200.16	200.05
214.57	214.01	213.17	212.3	211.7	214.19	213.66	211.14	213.78	214.03	212.42	213.16	213.51	213.25	214.37	213.82	213.58	214.78	213.3	212.21	213.37	213.46	214.26	212.98	212.7	211.93	214.12	213.28	214.27	212.97	212.64	212.81	213.76	211.82	211.09	213.05	213.75	213.08	211.72	213.5	212.57	214.44	213.04	211.29	213.96	213.13	213.65	213.57	213.28	212.59
205.32	205.56	205.06	204.39	205.83	204.99	205.23	206.72	205.62	205.85	204.7	203.42	206.49	203.32	204.94	205.74	206.02	204.66	204.63	203.85	205.78	204.05	203.91	205.82	204.73	204.66	204.01	204.21	206.19	203.08	204.93	206.87	203.35	205.91	205.75	205.02	203.26	202.91	202.43	204.41	206.11	204.5	203.78	204.03	205.12	205.51	205.63	205.88	203.84	203.5
204.21	202.94	202.41	203.91	204.21	202.95	204.02	204.76	202.71	205.4	204.13	202.69	204.29	204.41	202.39	201.33	203.64	204.91	201.95	203.85	202.58	203.33	203.33	203.07	204.88	205.03	203.56	202.52	203.39	202.69	202.72	203.12	205.35	204.44	204.05	204.15	202.57	202.46	204.09	202.77	202.91	203.93	204.78	201.77	203.98	203.29	204.47	202.35	203.11	203.39
208.04	207.86	209.13	207.87	207.77	208.34	206.36	208.27	208.57	209.14	207.83	209.66	208.91	209.28	208.71	208.98	206.61	209.58	208.27	208.61	208.49	207.83	209.5	209.92	209.9	207.83	210.95	210.13	208.61	208.41	210.15	209.46	208.68	208.52	207.21	207.76	209.16	210.25	210.17	209.58	207.88	207.69	209.17	207.84	208.42	209.27	209.81	208.39	210.07	207.06
210.18	209.51	210.19	208.63	210.6	209.23	210.23	208.7	209.07	211.68	208.36	210.62	208.1	210.24	209.94	209.46	208.34	208.39	207.84	209.86	209.56	207.7	209.14	210.49	209.75	208.33	210.59	207.9	208.78	209.82	210.08	209.14	208.12	209.17	210.84	208.47	208.76	210.61	209.96	208.74	209.89	208.72	209.73	210.13	209.67	209.42	210.69	209.27	208.27	209.62
210.01	211.24	211.56	211.7	211.14	212.45	211.75	210.84	211.35	211.25	212.72	211.45	211.75	211.43	212.64	211.77	211.59	211.73	211.68	210.69	211.09	209.81	212.12	213	210.52	211.74	211.34	211.34	210.16	211.33	210.41	211.47	211.49	210.97	211.32	210.4	212.29	212.49	211.57	211.46	211.89	212.65	213.64	211.85	212.92	211.74	212.66	211.14	212.88	211.2
203.54	203.36	202.83	203.96	203.27	202.77	204.49	204.3	204.61	202.75	203.66	204.89	205.78	203.27	202.09	202.45	205.09	203.63	203.65	203.7	202.84	204.1	202.47	201.83	204.3	203.87	203.72	203.27	205.37	203.66	204.8	205.15	205.72	203.06	205.16	202.45	204.73	202.98	202.74	203.27	203.22	203.52	203.38	203.7	202.43	204.89	203.08	203.33	204.39	203.79
212.55	212.63	211.32	210.36	213.62	211.22	211.91	212.47	211.81	213.48	212.08	210.61	211.24	211.95	210.42	211.15	212.46	212.37	210.8	211.13	213.65	212.42	211.74	211.94	212.49	211.81	211.13	211.88	210.7	212.12	212.5	211.81	210.84	210.87	211.61	210.3	212.09	212.39	211.44	211.85	211.37	213.42	212.11	211.88	212.66	211.97	211.91	210.91	211.05	211.62
211.33	208.61	208.87	208.76	209.14	210.48	210.7	209.91	209.6	211.99	209.35	208.84	209.45	210.11	207.44	209.65	211.1	212.13	209.62	207.79	209.52	209.28	210.07	209.88	209.6	209.79	210.42	209.21	209.96	208.96	209.84	209.59	209.28	209.74	208.93	209.01	207.87	207.16	208.49	209.52	210.24	209.35	208.49	207.6	208.59	210.54	211.14	209.49	207.75	210.79
203.57	205.48	203.26	204.21	204	203.74	203.12	204.5	203.55	203.37	204.18	204.85	203.3	202.35	202.65	202.9	202.7	203.9	204.35	202.52	204.52	202.28	204.64	203.19	204.93	203.84	204.29	204.28	204.68	204.26	204.61	205.04	202.38	204.54	203.25	204.04	203.74	203.42	202.64	203.89	205.61	203.91	205.53	203.44	203.15	203.95	204.49	203.76	203.98	203.35
217.01	217.33	217.1	216.62	217.65	217.91	217.62	219.3	216.38	216.48	215.89	216.55	216.58	217.89	216.25	216.95	216.42	216.39	216.8	217	215.97	217.62	216.75	216.59	216.26	217.57	216.02	218.12	218.01	217.47	217.06	215.84	216.17	217.28	218.08	217.06	217.8	217.65	217.41	217.21	217.4	215.82	217.52	216.21	216.15	217.53	216.19	215.55	217.09	217.49
212.24	211.29	212.78	210.69	213.5	211.85	212.26	212.18	211.45	211.7	212.7	210.64	211.61	210.31	211.6	211.6	212.4	211.5	211.89	210.78	210.52	210.96	212.13	212.23	210.73	209.83	210.52	210.22	211.06	210.93	212.67	210.9	212.74	210.75	214.37	211.87	210.76	211.81	211.53	212.67	211.53	212.77	212.59	212.32	212	212.2	210.56	211.5	211.78	210.54
201.48	202.97	199.08	201.39	199.46	199.56	200.85	201.3	199.85	199.83	198.22	200.9	198.81	199.83	199.86	198.07	201.88	200.89	201.38	199.71	200.63	198.72	200.58	200.1	200	200.66	198.79	199.12	201.88	199.12	201.08	199.36	200.93	200.54	199.5	199.45	200.24	200.98	198.25	200.19	199.87	199.77	200.51	199.89	200.31	199.21	200.78	200.27	199.58	201.52
217.15	217.43	216.11	216.82	216.81	218.27	218.56	217.95	218.81	216.9	216.91	217.26	216.5	216.07	215.8	218.4	218.13	219.62	217.67	218.2	217.73	218.31	216.69	218.49	216.44	217.46	216.97	216.97	215.47	218.51	216.69	215.55	217.27	218.06	215.12	216.38	218.26	216.03	216.33	216.04	217.02	216.76	217.26	215.98	217.74	216.29	216.89	217.38	217.04	217.26
208.51	209.41	210.39	207.56	209.03	208.89	209.72	209.48	209.05	209.73	208.11	208.71	209.08	209.83	209.77	207.33	209.41	208.52	210.3	210.51	209.17	208.73	208.97	208.76	208.78	209.91	208.97	209.3	209	207.53	209.89	209.03	207.81	208.82	209.84	208.3	210.47	210.19	209.38	209.59	209.44	209.49	208.66	209.54	208.98	208.43	208.84	209.42	208.94	209.89
213.01	211.66	213.79	212	212.26	210.95	213.25	211.75	212.84	212.29	210.9	210.48	212.66	211.97	212.45	212.68	212.27	211.31	211.94	212.57	212.47	211.76	212.24	213.47	212.54	212.27	213.09	211.9	212.64	211.54	212.07	212.8	211.95	212.06	212.13	210.75	214.56	212.48	212.44	212.92	212.93	210.88	212.89	211.16	212.96	211.93	213.88	212.47	210.75	212.45
210.34	208.5	206.9	207.7	208.79	207.75	208.43	208.11	207.85	207.08	208.08	206.76	206.3	208.75	208.39	206.57	207.19	207.81	207.03	208.01	207.37	208.18	207.04	207.66	207.85	207.63	205.82	208.41	208.26	208.02	206.52	205.75	207.15	208.19	206.64	206.78	208.18	208.39	209.18	207.07	206.99	207.03	207.67	206.2	207.88	207.38	206.32	207.32	208.94	207.48
204.35	203.1	203.69	202.92	203.82	203.2	202.19	204.44	204.45	203.97	201.12	204.15	201.03	204.35	204.87	203.8	202	202.85	201.99	203.96	202.84	201.81	204.41	203.32	203.45	204.13	204.97	204.03	203.98	202.58	203.63	204.08	203.83	202.32	203.68	203.03	203.06	202.39	204.33	202.48	204.26	206.15	203.26	203.43	202.85	203.6	204.35	204.28	203.3	203.3
207.83	207.71	208.84	210.02	209.43	207.67	208.21	207.76	207.51	208.78	207.89	207.77	208.57	208.17	208.29	207.43	208.32	208.58	207.26	207.95	208.47	208.63	206.53	208.48	208.27	207.56	208.79	207.47	207.31	209.23	208.84	208	210.62	208.84	207.53	206.8	209.65	207.99	208.92	207.22	208.88	208.92	208.03	207.63	209.13	209.6	208.56	207.98	209.8	209.62
202.44	202.96	204.46	202.78	203.83	204.27	203.62	201.51	202.21	202.82	202.29	201.4	203.9	202.71	202.77	204.37	203.75	204.75	202.66	203.54	203.37	203.99	203.02	203.17	203.41	202.03	203.32	202.38	204.05	204.26	203.43	202.86	203.94	202.47	203.28	203.31	204.86	203.7	203.95	203.4	203.6	201.69	202.57	203.93	204.2	203.55	203.2	205.12	203.27	201.26
206.05	206.06	206.76	206.19	207.48	205.57	206.38	206.95	204.13	205.8	206.55	205.87	206.83	204.49	206.44	207.19	205.98	206.93	205.38	205.98	205.63	207.37	207.06	207.11	206.71	207.53	206.48	206.26	204.28	205.14	206.26	204.46	204.87	206.13	205.46	206.84	206.59	206.47	205.8	206.14	206.01	206.86	205.46	206.44	206.58	207.96	206.14	206.16	207.55	206.94
208.09	207.69	209.22	207.69	208.87	208.25	210.73	209.59	208.14	209.13	209.5	210.25	207.94	210.45	209.24	209.51	208.98	209.08	209.3	207.87	210.62	206.66	207.99	209.72	208.84	207.63	210.42	210.96	208.58	209.24	209.54	207.92	208.63	208.01	208.81	209.07	208.35	207.29	207.76	207.4	209.35	208.97	209.28	209.2	206.56	208.38	207.85	208.6	209.28	208.01
217.33	217.81	219.13	217.82	217.63	218.82	218.58	219.29	217.85	217.11	216.58	220.24	218.77	217.39	218.63	218.67	216.84	218.26	218.02	218.62	217.9	218.29	217.56	216.57	217.93	218.29	218.51	216.94	217.08	216.9	219.05	218.48	218.51	219	217.04	217.38	216.95	217.81	218.15	219.29	218.15	216.82	217.2	219.41	216.6	219.57	218.86	218.77	217.95	216.06
211.76	212.2	212.09	212.79	212.2	212.38	212.15	210.78	211.19	210.87	213.15	211.76	212.82	212.44	211.57	210.88	212.59	211.99	211.31	212.48	211.65	212.62	212.31	211.48	212.2	212.06	213.65	211.29	210.67	212.13	211.26	211.14	210.92	211.49	213.61	211.41	212.65	212.36	212.53	211.9	213.35	212.04	211.42	212.05	212.93	213.06	212	210.58	211.85	211.64
213.18	212.5	211.32	210.78	212.03	210.69	211.58	211.08	210.94	212.31	211.7	212.06	209.81	211.2	212.13	211.67	210.93	212.72	211.23	212.18	211.37	213.23	211.17	213.36	211.93	212.81	212.17	211.54	212.82	211.83	208.64	211.98	211.37	213.6	211.62	210.92	211.92	213.17	212.47	212.96	211.03	212.84	212.11	213.45	211.29	211.44	211.51	213.25	212.38	211.11
204.17	203.34	203.7	203.37	203.44	204.23	203.85	202.83	204.21	202.36	203.67	203.89	205.16	203.16	202.68	202.99	205.27	203.07	204.8	201.95	204.47	203.03	202.87	202.56	203.08	204.77	202.45	202.98	203.63	201.84	203.16	203.2	203.49	205.5	203.33	203.12	204.16	204.38	202.4	204.61	203.02	203.69	203.68	203.48	202.54	204.47	202.98	203.29	202.5	204.28
195.68	194.77	194.73	194.55	195.44	193.97	196.15	195.63	195.17	194.96	194.1	193.76	194.87	194.74	195.32	196.06	194.19	194.67	195.34	193.89	196.34	194.6	193.76	195.09	196.49	196.06	194.89	194.28	194.43	195.2	197.03	194.52	196.21	195.87	193.3	195.51	194.36	195.3	194.66	194.33	195.77	194.73	194.73	195.38	195.36	194.46	195.78	195.95	194.81	195.43
196.5	198.56	199.79	197.27	198.17	199.01	197.45	198.43	197.98	198.57	199.11	197.09	199.99	198.72	199.07	197.81	197.91	200.01	199.59	198.79	197.79	198.1	199.5	199.58	200.1	199.48	197.76	197.22	197.95	200.48	198.77	198.42	198.03	198.56	199	198.07	197.93	198.22	198.46	197.15	198.12	198.74	197.41	198.5	198.45	198.61	198.43	199.63	199.81	198.06
201.23	199.5	198.77	199.45	198.88	199.54	198.41	198.89	199.65	199.95	198.95	200.41	200.06	199.63	199.28	199.2	200.75	200	198.59	199.83	198.13	198.96	199.78	200.14	199.07	201	200.62	199.44	199.63	197.79	200.76	199.13	199.84	198.74	200.04	197.7	199.07	200.29	200.17	198.31	198.77	199.23	198.01	200.25	199.98	198.96	199.96	199.53	199.68	200.83
209.77	208.81	208.73	209.19	210.16	208.9	209	210.23	209.63	209.65	209.23	209.65	208.33	207.64	210.05	209.69	208.96	210.87	209.11	210.05	208.35	210.17	209.79	210.71	208.46	208.96	209.34	209.78	210.9	208.4	209.72	209.74	209.2	209.86	210.21	209.22	209.21	209.86	208.79	210.28	210.5	209.18	209.2	209.6	209.13	209.44	209.61	209.33	210.56	208.46
208.54	209.44	208.35	208.78	208.84	208.55	209.91	209.6	208.69	208.46	208.15	208.33	208.03	209.09	208.35	208.87	208.63	209.29	209.35	207.91	206.78	209.78	209.24	207.65	209.38	208.95	208.17	207.71	208.84	206.76	209.89	208.42	209.8	208.3	208.28	208.88	207.85	210.18	209.29	209.37	209.81	209.83	206.68	208.84	208.22	209	208.72	209.84	207.63	208.47
204.47	204.43	204.87	203.47	205.1	205.26	202.7	204.18	203.51	204.9	204.52	204.62	205.31	204.77	203.35	203.81	204.74	204.7	204.26	205.49	204.76	206.01	204.2	206.09	205.78	203.07	204.75	204.3	203.21	204.45	203.24	206.74	205.14	203.84	204.75	205.61	204.57	204.36	203.66	203.38	204.55	204.99	204.54	205.27	205.57	203.86	205.38	204.75	205.13	206.08
206.75	208.92	209.76	209.17	208.76	207.14	207.51	209	207.62	208.9	208.34	208.38	208.76	206.17	208.48	208.83	209.65	208.01	207.72	208.64	208.14	207.39	207.56	207.46	208.7	208.78	208.66	207.81	207.89	209.2	208.3	209.04	209.03	208	208.21	207.89	208.49	208.43	208.91	209.31	207.8	208.01	210.43	209.27	208.56	208.92	208.92	208.75	208.93	208.93
197.69	198.96	199.24	196.63	198.54	200.3	197.76	197.93	199.19	198.16	197.84	199.89	198.5	197.5	198.57	197.42	198.42	200.06	197.77	198.77	196.98	198.19	198.31	197.35	197.34	198.45	197.38	197.96	199.59	198.97	201.84	198.54	198.15	197.88	198.33	198.75	197.63	198.85	199.05	197.53	197.99	196.61	198.87	199.36	197.77	197.31	198.39	199.82	198.91	199.26
207.51	205.99	208.62	207.7	207.51	209.19	206.78	209.52	209.01	207.43	207.49	207.53	208.25	207.86	208.57	207.43	208.49	207.46	209.31	206.96	208.59	207.27	207.08	206.3	206.69	207.66	207.91	208.22	208.8	206.58	207.72	207.66	207.24	208.63	208.01	207.84	208.44	208.27	206.84	207.2	206.49	207.5	206.87	208.99	208.2	207.84	209.17	207.14	207.45	207.91
201.36	200.88	201.19	200.65	199.58	199.74	200.69	202.86	202.79	202.49	201.85	201.25	200.71	202.2	201.95	202.85	200.81	201.17	202.12	202.26	199.53	200.9	203.57	201.22	201.7	201.86	201.3	201.42	201.12	199.9	201.06	200.61	200.2	202.78	201.99	201	199.4	199.82	200.69	200.91	202.08	200.12	201.7	201.12	201.92	201.02	199.74	201.42	202.23	200.71
218.66	218.59	217.97	216.96	218.05	218.98	218.01	218.9	217.9	218.73	217.98	217.51	218.04	216.22	218.81	219.23	218.42	217.6	217.53	218.28	218.69	217.8	218.98	219.29	218.56	217.66	218.45	217.11	220.99	218.64	217.76	216.86	217.86	217.1	218.04	217.95	216.15	217.93	218.65	220.26	216.41	217.41	218.3	217.02	215.84	218.29	217.47	217.48	217.09	217.9
197.73	197.86	198.98	198.85	198.84	198.61	199.31	198.71	198.48	198.13	199.53	198.25	199.68	197.36	198.62	201.81	197.34	199.62	198.43	199.13	197.79	198.1	199.13	198.87	200.47	199.19	198.24	197.99	199.25	199.05	199.03	197.35	199.78	198.2	198.8	200.87	197.95	197.78	198.88	198.95	198.51	198.12	199.49	199.53	198.91	200.64	199.1	198.7	198.58	198.89
200.74	200.8	198.98	200.39	199.89	201.08	200.07	200.69	201.1	201.53	200.15	200.97	200.08	201.26	199.22	200.94	199.34	199.37	202.02	200.47	200.46	201.64	202.14	200.81	198.64	200.63	200.94	198.71	200.49	199.43	199.97	198.98	200.65	199.19	201.28	199.81	200.3	200.54	200.5	201.38	200.48	199.22	200.49	201.11	199.4	199.16	199.78	200.53	201.01	201.03
200.58	202.22	198.82	200.21	200.42	201.05	199.25	199.95	200.87	200.51	200.16	199.68	201.31	199.22	202.39	199.71	199.72	199.79	200.21	199.53	201.22	201.04	200.05	201.66	200.94	199.94	198.09	199.14	199.85	198.81	200.57	199.42	199.87	200.5	201.38	200.8	199.03	199.56	198.97	201.18	199.57	200.81	198.25	201.35	200.39	199.35	198.67	200.63	200.33	201.59
200.2	200.91	200.3	198.09	200.48	199.71	200.76	199.35	198.05	198.99	198.61	200.05	201.25	197.36	200.75	200.62	200.12	199.93	198.86	198.71	199.78	200.35	200.82	201.01	198.68	200.53	199.09	199.02	200.64	198.71	198.22	197.69	199.37	200.69	199.06	199.9	200.45	200.38	198.87	200.05	199.95	200.33	199.78	201.24	199.13	200.2	199.84	200.11	198.27	199.45
209.07	209.3	210.16	208.89	211	211.06	209.25	209.03	209.46	210.93	210.63	209.77	210.79	210.39	208.79	208.97	209.97	208.91	211.01	209.08	209.5	209.86	210.77	209.19	210.83	209.16	211.02	211.04	208.85	209.45	208.97	210.19	210.66	210.88	208.91	208.93	208.95	209.14	211.26	210.57	209.43	210.26	210.04	209.29	210.89	208.74	209.66	212.79	209.55	208.44
204.14	205.13	203.58	205.39	203.41	203.36	204.22	204.12	203.9	203.98	205.72	204.46	203.7	204.09	203.85	204.83	204.11	204.75	202.92	203.18	204.96	206.42	204.17	204.68	205.69	204.34	204.15	202.27	203.48	204.26	202.74	204.8	204.45	205.06	204.54	204.64	204.76	206.16	204.07	202.32	204.85	204.28	205.62	204.11	203.39	202.84	204.06	204.66	204.39	202.35
195.96	195.77	196.49	195.84	195.74	194.79	195.51	196.21	195.53	193.68	193.81	196.24	194.43	195.5	194.61	194.5	195.52	195.4	196.9	195.88	193.86	196.75	195.03	195.25	195.03	195.2	195.49	195.53	194.17	196.79	194.14	195.84	197.49	195.85	197.1	195.58	195.33	195.67	195.41	193.25	195.35	194.28	196.15	194.75	195.61	194.84	195	193.33	194.55	193.86
212.62	211.28	211.64	210.62	213.18	211.92	212.49	211.79	211.57	210.86	212.87	212.42	210.49	210.83	211.6	211.53	209.46	212.04	211.62	211.79	213.65	210.28	211.32	211.74	212.18	211.5	211.71	210.55	212.23	210.67	211.54	212.88	212.05	211.27	212.86	210.86	212.63	210.35	213.59	210.91	210.98	212.23	210.88	211.15	211.58	212.7	212.14	213.35	212.27	211.55
207.21	207.86	207.02	207.57	207.67	208.13	208.4	209.56	209.32	206.03	207.43	208.06	207.9	206.44	207.17	208.82	209.21	207.73	206.79	207.53	208.84	207.97	207.41	208.32	208.19	209.26	207.91	208.6	208.85	206.52	207.94	206.92	207.18	206.91	208.81	209.26	208.05	206.73	206.69	206.88	207.73	209.46	208.5	208.62	207.27	207.88	208.43	206.99	207.53	206.15
213.73	211.19	212.58	212.75	211.54	210.84	212.11	211.48	211.78	211.12	211.04	210.82	209.22	211.12	211.29	211.02	211.87	212.57	213.06	212.64	213.5	212.41	211.71	212.04	213.85	213.09	212.21	212.45	211.17	211.92	213.02	210.9	212.45	210.65	212.06	211.22	211.35	211.23	212.36	211.44	211.33	212.63	212.01	211.77	212.06	212.89	211.87	211.77	211.96	209.83
207.87	208.4	208.73	209.34	208.21	209.26	207.87	207.46	209.37	207.8	209.55	207.98	208.39	208.53	209.5	207.74	209.08	207.66	207.93	211.29	208.36	208.35	208.64	208.41	208.72	208.47	210.82	207.65	207.59	209.52	209.17	208.91	207.27	206.99	208.38	207.99	207.64	209.47	208.49	209.15	208.44	207.69	209.28	209.6	209.14	208.48	209.81	207.77	208.35	208.97
217.67	216.2	216.63	218.39	217.01	216.4	218.11	217.54	217.79	218.05	217.28	216.32	216.28	217.24	216.93	217.86	217.61	217.64	216.73	216.47	219.14	218.08	217.51	217.34	216.11	215.5	216.09	217.41	217.75	217.23	217.43	216.89	215.93	218.06	218.51	216.04	217.5	216.11	217.84	216.79	216.54	215.81	215.99	215.34	218.17	217.78	215.26	216.84	216.7	216.8
203.11	201.88	204.96	205.82	202.47	203.33	204.16	203.47	202.63	202.69	204.05	205.17	204.34	201.92	201.85	204.08	202.51	203.81	202.57	203.02	203.03	203.55	203.47	202.35	203.55	202.58	202.67	202.11	202.76	203.63	201.52	201.31	203.44	203.19	204.77	204.24	204.15	203.41	201.55	202.97	204.08	203.77	202.9	202.23	203.66	202.43	203.52	203.92	202.98	204.54
202.38	204.09	202.64	203.15	203.2	203.79	203.75	204.25	201.86	202.96	204.87	204.13	202.21	203	204.71	204.45	203.79	204.86	204.01	204.78	203.72	205.28	203.99	204.88	204.45	204.18	202.45	204.67	204.67	203.61	205.1	202.26	203.66	203.91	204.56	203.93	203.45	203.13	204.36	202.57	205.84	203.88	204.72	203.53	204.38	203.18	204.95	204.4	202.5	203.86
209.34	207.23	208.77	211.41	208.08	209.65	207.72	209.53	206.74	209.24	208.56	207.43	208.95	208.24	209.56	208.15	207.09	208.61	208.23	207.61	205.82	209.3	207.21	210.04	208.78	207.55	209.98	207.09	206.96	209.2	207.7	209.34	208.01	208.22	210.29	208.84	208.18	207.94	209.23	209.14	207.55	208.74	208.97	207.35	207.24	210.18	208.43	208.75	208.47	209.07
202.33	203.88	203.39	203.01	202.4	202.16	204.57	203.45	201.32	202.51	202.67	201.86	202.95	202.07	203.19	201.63	201.64	202.77	204.23	203.9	203.49	202.29	202.81	202.17	201.14	202.41	202.12	203.59	202.57	202.61	201.83	202.52	203.97	203.66	201.63	202.16	201.78	204.08	203.41	202.69	201.27	200.78	202.54	202.68	202.55	202.4	202.95	201.63	202.18	203.49
205.35	202.4	205.36	203.46	204.37	204.46	205.78	203.14	204.68	204.33	202.41	202.73	200.36	203.38	204.52	203.47	204.64	203.83	203.6	204.53	203.55	204.6	202.88	201.91	203.55	202.48	205.28	201.69	203.87	202.54	204.76	203.84	203.05	203.74	202.72	204.47	202.39	203.23	202.35	203.34	205.49	202.91	204.68	202.92	203.12	202.64	203.18	203.31	204.85	204.18
208.47	207.5	209.42	207.7	209.62	208.27	210.14	208.35	207.95	207.83	209.77	209.15	208.62	208.2	209.54	208.8	208.37	208.2	207.65	207.54	209	208.56	208.53	208	209.43	210.38	208.56	208.33	208.12	208.99	209.85	208.28	208.73	209.41	208.25	208.24	208.49	208.31	209.27	206.99	210.63	208.87	210.27	209.37	209.73	207.88	209.24	209.16	208.86	208.24
206.67	205.08	204.41	204.91	204.24	205.71	204.35	205.73	204.33	204.66	205.86	204.5	205.13	202.37	206.5	204.99	205.83	206.26	205	205.27	203.24	207.31	204.17	206.33	205.77	205.34	204.68	204.06	205.46	204.5	204.61	204.02	205.04	204.8	204.7	204.62	205.8	206.19	204.36	204.46	204.25	205.81	205.53	205.48	204.46	204.17	205.26	205.73	204.93	205.49
199.96	201.82	200.81	200.7	201.38	201.54	202.6	200.45	201.45	202.21	202.02	202.13	202.9	201.27	201.65	201.4	200.75	201.25	201.31	200.86	201.32	201.8	200.06	202.6	199.79	200.01	199.57	202.38	202.28	200.93	199.76	200.23	202.29	200.37	202.85	201.58	201.6	201.08	200.92	200.65	200.84	202.03	203.57	200.58	202.29	203.32	200.75	199.43	202.35	202
201.46	202.38	200.13	202.08	200.53	201.26	199.64	200.64	201.71	201.1	201.48	199.17	199.71	200.96	200.26	201.19	198.39	200.56	199.47	200.78	201	200.99	200.98	201.4	200.04	199.52	199.53	200.16	198.33	200.03	201.35	200.58	199.41	200.27	199.53	200.34	199.04	199.93	200.18	199.6	200.41	199.53	200.28	200.48	201.59	199.95	199.4	201.36	200.12	199
211.99	211.28	211.9	212.72	211.91	213.25	213.48	210.73	212.09	212.6	212.38	210.97	211	213.36	212.72	213.29	212.67	212.6	210.58	211.91	212.86	213.37	211.47	213.71	213.53	212.34	214.25	211.97	212.2	211.86	212.03	212.99	212.39	214.41	212.42	212.48	214.17	210.08	211.32	212.89	214.64	211.86	212.24	213.25	212.52	212.73	213.48	211.72	213.1	212.92
209.29	207.08	208.03	208	207.2	208.19	207.29	209.12	208.87	207.81	209.43	209.34	208.43	207.73	209.65	208.24	208.92	207.7	207.96	206.82	208.31	206.89	208.38	208.53	207.36	207.91	207.91	207.95	209.24	208.6	208.91	207.94	206.89	207.1	207.45	209.24	209.98	209.33	209.55	207.35	209.97	208.79	209.06	207.55	209.26	209.72	208.21	207.42	208.04	208.43
207.2	209.32	208.07	209.05	207.98	207.82	207.61	207.68	205.21	207.77	207.77	207.05	207.84	209.16	207.24	207.72	207.89	207.16	205.85	207.94	208.09	207.24	210.82	208.43	208.84	207.33	208.28	208.7	208.32	208.37	207.08	207.03	205.83	206.66	208.9	207.25	207.43	208.22	206.89	207.57	206.96	208.19	208.41	208.98	207.23	207.14	208.89	209.04	208.27	208.15
197.91	197.19	198.04	197.65	198.04	199.55	199.36	196.75	196.95	197.18	197.35	197.57	197.86	196.56	198.18	197.78	197.99	197.08	198.61	199.71	199.13	197.13	198.2	197.41	198.09	198.19	198.68	198.2	198.27	197.53	198.24	197.76	198.12	197.09	198.84	198.35	197.08	198.46	198.77	197.69	196.05	197.67	198.12	196.34	197.29	197.29	197.69	197.37	197.7	196.79
206.25	205.66	205.54	206.32	205.34	205.19	208.37	205.66	206.4	206.61	208.03	207.07	205.78	206.45	208.04	207.49	208.53	205.91	206.66	206.13	205.37	206.63	205.13	205.09	206.73	207.92	206.68	205.72	207.01	205.82	207.78	206.29	207.02	206.77	206.43	206.78	206.36	207.72	208.14	205.34	205.62	206.93	205.65	206.41	205.64	206.68	206.57	207.02	208.54	204.59
198.81	201.85	199.56	198.07	199.56	201.81	199.45	200.41	200.58	201.43	199.19	201.38	199.89	198.15	200.11	197.54	199.08	200.35	200.95	199.46	198.57	199.8	199.94	200.21	199.25	200.48	201.15	199.49	200.28	199.07	199.35	200.78	200.53	200.03	201.95	200.29	200.22	201.55	199.67	199.47	201.19	199.65	200.91	199.56	199.37	198.27	200.99	200.16	199.72	201.39
217.88	217.36	217.01	218.41	216.51	216.48	217.54	217.45	217.42	219.19	218.08	215.12	217.28	215.87	217.47	216.53	217.26	216.82	216.95	217.01	216.46	216.32	217.05	217.18	216.86	217.75	217.02	217.78	217.45	217.24	219.06	218.88	217.16	218.25	217.82	216.93	217.72	216.27	216.09	218.6	217.04	217.52	216.84	215.71	216.42	217.32	217.65	215.79	218.1	216.76
208.74	208.57	209.23	208.74	207.24	208.58	209.99	209.25	209.5	208.97	207.6	208.33	208.67	209.11	210.55	210.13	209.1	209.48	208.47	207.16	207.86	207.8	208.28	208.1	208.22	210.4	208.3	208.59	208.34	209.41	207.66	210.92	208.59	207.92	208.44	209.62	208.89	208.65	207.83	208.01	210.07	208.69	209.04	207.59	210.62	207.86	209.57	209.15	208.93	208.03
207.87	207.43	206.8	207.11	206.84	205.03	205.24	206.38	206.78	205.68	205.29	205.15	206.78	207.82	207.93	205.6	208.63	206.35	204.57	208.49	206.62	207.55	206.39	207.03	206.7	206.78	207.63	205.5	205.71	207.64	207.45	207.77	207.87	206.69	206.39	207.03	206.37	206.25	206.69	208.03	205.81	204.47	207	206.58	205.94	204.38	206.19	206.42	207.26	205.67
208.08	207.35	207.42	207.97	208.42	207.06	209.05	208.35	207.01	207.65	207.82	208.18	209.65	206.63	208.71	209.43	206.73	208.06	206.64	209.14	207.35	207.56	206.42	207.36	207.45	206.41	207.53	207.52	209.27	208.64	206.97	208.48	208.72	209	208.33	207.58	207.26	209.79	209.84	207.59	208.48	208.87	207.37	207.7	208.89	208.68	207	209.31	206.76	208.41
208.85	206.8	206.88	207.38	206.83	208.12	207.35	207.54	207.39	207.07	207.56	206.72	207.5	206.69	207.45	206.24	208.95	205.6	207.45	208.07	207.96	207.3	207.7	208.97	207.97	207.84	208.23	207.37	208.16	206.46	208.45	206.86	206.53	207.06	207.3	206.75	208.34	208.44	207.56	208.04	206.21	206.95	206.34	207.25	207.69	208.59	205.57	206.32	209.91	208.12
208.05	207.34	207.15	208.02	208.88	207.33	206.21	209.5	206.77	208.22	208.21	208.09	207.04	207.99	208.06	207.84	207.25	208.28	207.04	206.45	206.5	208.7	205.54	206.51	207.42	206.26	207.24	208.03	209.4	207.92	208.16	208.68	207.09	207.87	206.75	207.06	206.4	206.82	208.02	206.94	209.57	206.6	209.46	207.97	208.27	209.17	207.36	206.34	205.46	207.4
210.05	210.4	209.95	210.12	209.74	209.46	208.71	208.24	208.12	210.74	211.42	209.51	210.33	211.08	209.74	208.65	208.05	209.16	210.04	209.31	208.87	207.72	209.24	211.47	209.97	207.66	210.27	209.15	210.6	208.08	210.11	209.09	209.35	208.35	209.27	210.54	209.85	211.02	208.99	208.52	211.17	209.3	210.94	210.57	210.45	210.24	208.97	210.18	210.55	210.93
198.44	196.88	199.27	197.4	198.5	199.8	197.4	198.21	198.41	198.88	198.07	198.91	198.91	198	197.57	197.72	198.83	199.71	198.1	197.38	199.39	199.15	196.06	198.48	198.49	198.96	198.68	198.52	200.14	198.97	198.46	197.66	198.27	198.47	197.79	199.63	199.2	197.98	199.68	198.38	199.83	198.58	199.19	199.65	197.73	198.43	198.61	199.3	199.44	198.02
212.8	212.07	211.9	211.16	211.43	212.1	211.44	211.08	211.15	211.55	212.33	211.35	212.72	211.86	212.12	212.21	209.84	211.01	211.01	210.6	211.53	211.5	214.82	212.37	212.24	211.33	211.58	211.6	210.37	210.93	211.04	211.7	210.94	211.02	212.13	213.2	212.65	212.1	212.06	210.3	211.97	211.16	211.32	210.94	213.61	211.51	212.32	210.29	212.76	211.51
208.77	208.08	207.91	208.26	208.93	206.69	209.02	209.28	208.62	209.25	208.73	207.93	207.96	208.51	208.54	207.85	208.3	208.58	209	207.64	207.95	207.8	208.62	207.36	209.99	207.83	209.27	208.02	207.76	208.61	207.86	208.79	206.89	208.21	207.36	208.84	209.56	209.71	209.66	208.84	208.21	207.34	206.84	208.89	208.14	208.37	209.52	208.96	208.07	208.35
200.52	201.29	200.68	201.14	201.32	199.99	200.68	200.4	201.32	200.67	200.05	200.02	201.53	199.94	199.37	198.59	200.36	200.3	201.24	200.06	199.35	200.77	199.1	199.51	201.79	201.24	200.22	199.48	200.1	200.66	199.38	198.9	199.33	201.71	202.67	199.56	200.25	199.61	200.41	200.95	199.34	200.75	201.71	200.44	200.89	200.15	200.18	200.05	199.35	202.63
200.6	199.22	199.6	199.77	199.53	198.54	200.02	199.51	199.68	199.93	199.42	198.99	199.1	199.41	198.97	197.55	199.74	200.99	201.65	199.17	198.9	200.36	199.44	197.62	197.9	199.85	200.88	200.19	198.88	199.59	198.99	198.15	202.21	200.85	198.19	199.36	197.25	200.91	198.99	200.71	199.32	198.7	197.98	198.46	198.61	199.53	200	199.23	199.24	200.94
205.77	205.61	205.56	204.02	204.81	205.51	204.71	204.97	204.89	205.12	207.13	204.91	204.54	204.47	205.86	204.97	205.33	206.03	205.4	204.92	205.94	203.43	207.54	205.41	206	206.85	205.75	206.17	205.79	206.19	205.17	206.12	205.56	205.16	205.08	206.7	204.62	206	206.19	204.6	204.95	205.19	206.47	206.05	204.89	206.23	205.87	204.61	205.09	205.55
199.38	198.71	200.96	200.17	199.15	200.86	199.17	198.04	199.95	200.36	200.59	198.9	199.02	198.28	196.72	200.15	199.54	198.61	201.52	199.4	200.39	200.22	200.71	198.92	200.06	199.01	201.08	197.95	199	199.05	197.95	199.16	199.78	200.4	198.56	200.91	200.68	200.43	198.25	198.48	200.54	199	200.84	201	198.54	197.94	198.44	199.46	199.31	201.05
205.76	204.26	203.54	203.43	203.22	203.76	203.65	204.64	203.96	203.23	202.69	201.84	203.69	202.76	203.14	204.06	204.31	202.92	203.49	204.38	204.22	203.23	204.26	202.88	203.88	202.54	201.83	204.41	203.48	202.88	202.74	204.41	204.45	202.6	203.83	204.22	204.44	204.62	204.67	204.06	202.74	203.77	204.22	202.98	203.81	204.19	202.48	203.59	204.48	204.68
202.62	204.26	205.02	203.81	203.17	204.03	205.06	201.78	203.77	204.64	201	203.48	204.05	203.07	203.66	203.64	203.5	203.81	203.1	203.1	203.59	204.92	203.25	202.51	203.43	203.14	204.91	203.67	202.72	203.25	204.46	203.37	204.82	205.52	203.11	202.93	203.1	203.18	203.09	204.7	205.63	203.82	203.52	203.23	204.17	204.76	202.5	204.68	202.94	204.03
212.77	212.05	212.13	211.03	212.83	213.08	211.57	213.12	213.38	211.64	210.37	212.21	211.56	211.94	213.73	212.02	212.78	212.2	212.52	210.82	212.99	211.92	212.07	213.94	214.97	212.38	212.88	212.62	213.74	211.73	212.84	210.6	211.21	211.81	212.31	212.54	212.59	212.26	211.03	212.98	211.34	214.46	211.55	212.81	212.39	214.28	212.01	213.99	213.21	212.35
199.3	201.62	200.53	198.59	199.05	201.36	199.68	197.13	199.94	199.49	198.42	199.01	199.05	200.5	200.55	200.57	201.56	199.59	198.59	197.73	200.53	199.29	197.64	200.22	199.58	198.44	198.19	200.36	198.72	198.5	199.1	201.31	198.73	200.48	201.19	200.52	199.63	198.59	198.89	199.89	200.22	200.99	199.68	199.84	198.38	198.89	200.77	200.66	197.25	199.42
200.78	200.57	199.79	200.43	200.21	201.32	200.34	200.35	201.3	200.44	200.77	201.02	201.34	201.48	200.58	201.41	202	201.1	201.73	200.48	198.66	201.85	201.78	201.5	201.8	202.55	198.99	199.71	201.9	202.04	201.13	200.3	201.32	200.61	198.97	200.38	201.55	202	200.34	201.74	201.59	200.96	201.14	201.14	201.81	201.49	201.58	201.14	203.07	201.23
204.45	206.47	205.2	204.55	206.81	203.99	205.91	206.09	203.77	204.18	204.72	204.42	205.46	205.38	203.92	204.91	203.45	205.22	205.61	204.81	206.39	205.58	205.45	204.77	204.19	205.1	203.72	204.09	206.42	205.91	205.93	204.92	204.9	204.23	204.68	202.9	204.89	207.39	205.92	205.32	204.84	206.24	204.83	203.68	203.81	205.47	203.45	205.75	205.86	204.67
205.3	206	205.16	202.89	203.18	204.13	203.24	203.95	204.82	204.13	204.47	204.02	204.35	203.8	204.25	204.05	202.45	203.33	202.89	204	203.36	203.82	203.37	203.34	203.64	203.59	203.99	204.32	202.75	202.05	203.33	203.18	203.34	203.08	205.4	203.78	204.2	202.76	202.69	203.83	203.92	200.65	201.95	202.78	202.74	202.86	204.39	203.69	204.12	204.12
203.37	202.62	202.93	204.16	203.71	202.86	203.65	202.82	202.4	204.5	204.39	202.91	202.39	202.45	203.29	203.39	204.64	202.61	202.71	203.12	203.11	202.93	203.34	205.03	205.28	202.6	203.89	202.64	203.03	204.34	203.17	203.92	203.47	203.25	204.87	204.34	203.8	202.84	203.05	204.76	203.53	202.98	203.79	202.99	203.33	204.05	203.59	204.08	203.08	203.63
204.8	204.64	205.08	202.53	203.26	202.51	202.75	202.92	203.66	203.58	203.51	202.94	204.43	203.78	202.7	204.1	204.38	201.62	203.43	202.94	203.18	204.83	204.84	204.52	203.18	205.32	203.77	204.16	204.64	202.72	203.17	203.36	203.72	202.88	204.29	203.47	203.61	203.8	202.85	205.4	203.9	204.99	203.28	204.13	202.62	203.61	204.03	204.4	201.94	203.44
202.85	202.91	203.58	202.63	202.8	201.91	202.21	203.38	200.71	203.3	203.3	201.92	201.35	203.63	202.53	201.82	202.25	203.34	202.28	202.03	201.38	202.68	202.12	202.07	202.78	203.47	202.82	201.08	202.91	200.17	201.37	201.57	201.49	203.12	202.26	202.93	202.5	203.08	204.02	202.61	203.45	202.79	204.61	202.32	202.84	202.67	201.73	201.2	201.97	201.53
212.65	210.83	210.56	211.36	211.09	211.95	213.73	211.74	212.37	210.01	211.3	211.04	209.51	211.61	212.47	211.33	212.85	211.33	211.31	210.89	210.87	211.76	210.62	212.62	212.35	212.49	211.21	211.37	210.55	211.35	210.09	210.63	211.75	210.73	209.73	211.79	212.94	211.88	211.89	211.44	210.66	212.58	212.55	211.95	213.09	212.42	211.69	212.7	213.2	211.86
219.69	217.97	217.99	218.86	217.42	216.65	217.65	217.75	219	219.79	217.12	218.03	217.14	218.43	219.16	217.81	217.15	219.01	216.8	216.8	217.22	218.21	217.49	216.92	218.05	216.71	216.05	217.55	219.62	216.98	219.6	217.42	217.35	217.17	218.72	217.62	217.33	217.8	216.54	217.82	217.76	216.55	217.65	216.53	218.56	217.98	216.92	218.22	217.41	217.2
203.29	204.74	203.93	203	203.86	204.13	204.23	204.59	203.74	202.78	203.19	201.15	203.1	204.38	204.25	205.93	203.32	203.3	203.89	205	205.21	203.28	204.21	204.38	203.24	202.23	204.85	203.69	204.38	203.22	205.47	203.85	202.58	204.37	202.08	203.74	204.05	202.57	203.31	205.32	203.99	204.71	203.3	203.1	203.4	202.03	203.16	205.19	205.06	204.16
211.83	213.22	213.11	213.67	213.08	213.88	212.9	214.56	213.13	212.13	213.95	211.03	212.99	215.06	212.55	211.4	215.08	212.95	214.65	212.89	214.5	214.22	212.85	213.15	214.48	213.13	213.53	213.45	212.73	212.95	212.91	212.56	212.41	213.2	213.32	211.57	212.48	212.5	212.72	213.02	211.36	213.23	212.58	214.13	214.49	214.65	212.57	211.85	213.51	211.76
209.79	206.75	205.95	208.43	208.15	207.19	206.49	207.57	208.03	207.53	208	207.08	207.99	207.32	207.7	208.57	207.53	207.66	206.75	207.54	208.82	208.4	207.91	207.93	206.49	206.83	207.65	206.07	208.28	209.42	209.56	207.97	207.67	207.87	208.81	207.69	207.76	207.75	207.52	207.43	207.92	207.58	208.82	208.04	207	208.01	207.19	207.43	207.93	209.46
208.1	207.03	207.1	207.82	208.04	207.47	207.89	208.2	208.48	208.68	207.83	206.51	208.48	206.42	207.08	207.48	208.93	205.71	207.14	209.23	207.3	206.79	207.89	208.8	207.63	207.14	207.87	207.85	206.08	208.34	209.7	207	207.25	208.55	209.45	207.31	207.96	207.47	208.49	208.23	207.58	207.91	208.92	207.72	207.98	208.09	207.19	206.43	208.28	206.08
211.11	213.32	209.32	210.66	211.49	211.37	212.8	210.04	210.25	210.48	212.56	211.69	210.5	212.14	210.9	211.44	209.8	211.77	212.34	212.08	210.74	209.96	213.18	211.39	211.45	211.22	211.2	211.75	213.35	213.47	212.16	211.29	211.65	210.96	210.09	210.48	211.73	212.06	213.1	210.7	212.04	211.64	211.46	209.98	211.04	212.67	212.23	210.46	212.1	212.35
203.98	203.46	202.09	203.29	202.46	204.7	201.89	202.37	203.44	204.18	200.84	203.38	202.4	202.54	203.41	202.88	201.72	203.67	204.44	204.75	203.61	204.76	203.25	203	202.49	203.06	202.25	202.9	205.41	203.4	203.37	205.17	201.13	204.17	203.25	201.67	203.4	204.8	203.3	201.54	202.63	202.56	205.08	204.58	202.1	202.99	202.43	203.04	203.71	203.27
214.96	217.44	217.81	218.42	217.95	218.08	218.05	218.03	217.64	218.94	217.61	217.08	218.08	217.68	218.72	218.28	218.81	217.04	217.82	219.05	218.07	216.55	217.6	218.11	218.39	218.04	219.22	217.11	217.49	218.97	217.43	218.34	218.29	216.78	216.66	218.91	216.87	216.27	218.42	218.22	220.06	218.19	216.6	218.23	216.57	219	217.89	217.73	215.02	216.4
216.27	215.96	217.74	216.59	216.45	216.11	217.81	216.24	216.2	218.8	216.97	216.4	217.17	216.19	216.54	217.54	215.7	215.81	217.04	216.41	216.73	218.46	216.22	219	217.81	215.61	215.18	216.12	216.2	216.89	217.73	215.75	216.87	216.97	216.49	217.68	216.25	217.14	216.54	217.38	216.39	216.85	217.34	215.71	215.57	217.25	218.2	218.21	217.76	217.51
210.37	208.63	208.66	209.14	209.07	209.26	209.76	209.11	209.35	210.26	210.72	209.67	208.87	209.18	207.51	209.29	207.85	208.81	210.24	209.33	209.47	208.73	209.77	209.07	207.29	208.92	209.34	209.42	208.36	210.24	209.49	209.05	209.45	208.87	211.03	208.66	209.59	208.48	209.07	209.83	208.53	208.45	209.81	209.81	208.43	209.24	209.88	208.79	209.93	209.7
207.93	207.62	207.6	205.71	206.85	207.59	207.82	205	208.67	208.13	206.93	208.14	208.98	206.95	206.13	207.34	207.27	206.1	207.52	209.45	207.41	207.89	207.86	207.89	208.54	209.27	206.44	206.07	206.98	208.11	207.3	207.82	208.34	207.54	206.67	206.85	206.84	207.72	208.27	207.4	206.63	208.34	206.12	207.11	207.25	207.16	208.99	207.28	207.22	207.91
206.4	207.81	209.19	206.99	208.58	207.47	206.72	208.56	206.15	207.51	207.26	208.82	207.23	206.08	208.75	207.99	207.49	206.07	206.92	207.45	206.93	207.32	207.38	207.08	208.72	208.09	207.62	208.6	208.36	208.09	208.36	207.25	207.78	207.61	208.64	208.62	206.16	206.87	209.04	208.26	207.95	206.63	207.43	207.42	207.64	207.49	208.06	208.12	206.82	207.19
210.26	211.45	211.63	212.75	211.18	210.37	211.99	212.43	211.58	210.21	211.86	211.86	212.65	213.05	211.65	212.44	212.25	210.58	210.88	210.9	211.8	211.32	212.62	212.67	210.96	213.45	211.4	212.85	211.66	211.01	211.19	211.67	212.2	211.62	209.9	210.95	210.43	212.01	212.54	212.08	212.65	210.61	212.53	212.05	213.37	211.44	211.92	211.95	210.94	211.84
216.84	216.93	218.06	217.14	217.84	215.74	217.88	217.11	216.59	217.78	217.06	217.65	218.61	217.17	217.6	217.56	217.06	216.03	216.58	217.34	218.35	217.69	215.69	217.93	215.92	216.51	217.07	217.19	217.45	219.43	217.43	218.04	216.48	216.68	217.86	215.61	217.43	217.17	216.41	216.21	214.92	215.18	218.19	216.03	214.94	216.7	216.63	216.92	217.7	216.03
201.71	201.52	202.45	201.69	200.89	202.75	203.87	202.54	202.61	202.78	201.89	201.61	203.51	202.04	202.95	201.85	201.99	202.29	201.04	203.08	202.46	201.53	202.8	202.9	201.36	202.65	201.08	202.44	202.39	201.21	202.7	200.79	201.84	203.9	201.95	203.67	203.37	202.08	203.41	203.32	203.34	201.46	203.06	202.68	201.46	201.95	202.2	202.53	200.99	201.48
201.79	202	200.45	200.45	202.07	200.99	204.26	201.85	200.75	201.9	202.89	201.33	202.29	199.64	200.9	201.05	201.41	201.37	200.5	200.14	200.88	201.55	200.8	201.06	201.08	201.62	203.21	199.17	200.39	201.4	202.66	201.03	200.79	201.83	201.2	200.69	201.47	199.86	200.38	201.04	202.65	200.93	201.21	201.35	201.31	200.4	199.58	200.95	201.77	201.14
210.5	213.11	212.02	211.02	212.41	213.13	211.56	210.73	213.22	212.66	212.01	211.19	211.69	212.96	213.71	212.37	213.7	212.13	212.86	211.74	211.44	210.5	212.18	212.48	212.25	213.4	213.23	212.17	212.09	213.02	210.52	212.65	211.68	212.93	212.96	212.69	211.85	213.75	212.91	211.7	213.03	212.77	212.94	212.49	212.17	211.66	210.68	212.09	211.99	212.54
216.93	216.79	217.52	217.93	217.35	217.73	216.19	216.79	217.15	216.96	216.86	216.91	216.19	216.33	218.51	215.31	216.73	217.33	216.02	217.55	216.85	218.18	215.02	218.49	216.84	217.29	217.54	218.15	216.61	215.92	217.46	218.1	216.67	217.95	215.99	216.58	216.6	216.98	215.53	216.15	216.46	215.73	217.24	217.28	216.82	218	216.71	215.73	217.55	216.35
207.34	207.45	207.54	206.71	208.03	206.54	207.45	208.29	206.1	208.44	207.49	207.17	209.3	207.28	208.4	208.06	207.34	206.87	205.93	206.05	208.29	207.57	207.49	208.1	208.91	208.42	207.08	210.7	207.55	208.51	206.79	206.69	208.99	208.7	208.15	208.71	208.17	208.32	206.82	206.34	208.1	207.15	205.45	206.01	208.4	208.95	208.59	207.8	207.05	208.73
208.99	209.15	210.95	208.18	209.05	209.66	209.38	209.87	208.88	209.18	209.54	207.71	208.52	208.56	208.16	210.29	208.03	209.65	207.28	209.27	209.75	207.55	209.03	208.93	208.38	207.73	209.02	208.76	207.83	207.49	208.46	209	209.61	209.52	208.84	208.98	208.48	207.42	208.82	208.99	210.2	208.57	208.52	208.1	208.49	207.62	209.29	209.38	208.16	208.87
203.49	204.06	201.97	204.41	202.94	202.28	203.75	203.43	202.8	205	202.14	202.8	203.76	203.88	204.56	202.3	204.16	201.76	204.35	201.8	203.06	201.62	203.05	203.24	204.05	202.47	202.95	202.57	202.2	202.94	202.61	203.32	202.84	202.88	204.22	203.3	203.26	201.96	202.42	203.25	202.52	201.88	202.17	202.74	203.2	204.87	203.53	201.77	203.26	202.81
205.19	204.98	206.15	204.06	205.1	205.32	205.07	204.51	206.28	206.21	205.87	206.72	204.95	205.88	205.16	204.95	205.14	204.95	204.82	206.73	205.64	205.85	205.44	205.22	206.36	206.39	206.64	205.16	205.81	206.07	206.07	205.29	205.78	204.96	205.7	205.98	204.85	205.42	205.49	205.04	205.35	206.57	204.79	205.1	205.8	205.74	204.62	204.28	204.8	203.25
202.48	204.32	202.79	203.51	202.58	202.98	203.76	203.89	203.97	202.43	204.93	202.32	202.88	202.07	203.25	203.99	203	202.47	202.66	202.62	203.05	203.36	203.16	203.27	203.25	202.82	202.78	204.06	204.1	203.87	203.46	203.23	204.34	202.6	202.84	203.99	204.2	202.23	204.14	203.86	203.7	204.44	201.21	203.78	202.65	202.18	203.62	203.58	204.72	203.56
208.78	208.82	208.5	209.51	208.54	209.01	207.35	209.24	208.59	208.07	208.55	208.61	208.91	208.74	208.62	208.93	209.6	208.98	208.51	207.63	208.43	209.75	208.82	209.09	208.42	209.69	207.4	210.01	208.85	206.68	207.54	208.47	208.53	208.35	208.7	208.24	209.06	207.98	208.78	208.42	208.82	208.32	206.27	208	208.54	207.42	207.78	207.97	207.85	207.3
217.83	217.29	217.13	217.02	216.68	219.15	218	217.6	217.48	218.22	218.19	217.9	217.51	217.53	218.93	215.42	218.27	217.4	216.03	216.46	216.99	217.77	218.02	218.42	217.68	216.01	217.44	217.75	215.41	219	218.21	218.6	218.01	217.2	216.96	217.96	218.53	218.85	217.75	218.53	219.18	218.83	219.13	217.2	218.65	218.05	219.3	219.08	218.14	216.67
213.4	213.87	212.99	211.8	212.3	211.95	213.99	212.92	213.5	213	212.71	214.53	214.09	212.15	212.01	213.84	211.74	215.66	211	211.63	213.29	213.06	211.24	211.29	213.17	211.44	213.51	213	213.68	212.45	211.34	212.05	214.42	212.79	213.66	212	213.26	213.45	212.65	211.53	212.26	213.47	211.84	212.35	213.81	213.37	211.15	213.65	213.19	211.3
217.4	216.81	216.99	218.59	215.94	217.44	217.58	215.99	216.98	217.58	216.85	216.99	216.62	217.7	216.79	216.73	217.04	216.44	217.27	216.16	217.44	217.82	218.47	216.63	217.62	217.53	217.44	216.73	217.19	218.58	216.54	217.76	216.8	216.73	217.65	216.96	216.52	215.72	218.8	215.07	216.29	217.13	216.09	218.99	216.28	216.96	215.34	216.8	217.76	216.53
211.88	212.01	212.06	212.16	213.88	212.38	212.36	211.61	211.38	212.97	213.54	212.85	213.26	212.87	212.46	213.63	212.38	212.45	211.78	213.35	214.86	211.74	212.93	212.61	213.16	211.74	212.95	210.29	212.03	212.74	213.19	212.23	212.24	214.72	213.19	210.57	212.84	211.68	213.28	213.08	212.29	212.32	212.4	211.94	211.73	211.27	212.78	211.99	212.85	209.74
208.94	208.25	209.52	209.48	210.32	209.79	209.49	209.31	209.9	209.06	208	209.09	208.63	208.34	207.6	210.89	209.8	209.41	209.07	208.2	208.16	207.77	208.19	208.31	207.59	209.56	208.73	208.44	207.68	208.08	209.64	208.81	208.64	208.32	209.72	207.46	209.25	206.63	210.04	210.18	209.77	210.36	210.39	209.65	208.58	208.86	208.4	210.13	208.5	208.6
203.2	202.64	201.57	202.68	202.21	202.93	203.01	202.62	203.23	202.81	201.84	203.49	201.3	203.94	202.46	202.87	204.43	202.92	204.52	204.96	203.39	202.96	202.13	203.07	203.58	201.98	202.41	202.02	204.61	202.64	203.5	203.45	203.12	204.07	202.64	202.42	202.53	202.89	202.08	204.59	201.1	202.34	203.25	203.52	203.77	204.12	204.96	203.8	203.53	203.97
207.55	207.3	206.98	206.88	208.32	208.05	208.26	207.39	207.91	208.1	208.67	207.75	207.95	207.08	208.5	207.9	206.86	208.72	208.46	206.18	207.09	208.47	206.61	208.52	207.68	208.1	208.61	209.47	207.98	206.46	207.78	208.22	208.03	206.72	206.7	209.86	208	209.45	209.01	208.52	207.6	209.58	208.53	207.65	209.41	208.69	206.94	206.74	208.59	208.84
208.8	208.27	209.59	208.64	209.22	208.63	209.53	208.89	208.11	209.43	207.09	209.13	207.99	208.5	209.26	210.41	208.38	210.14	208.93	209.35	209.68	210.34	208.3	207.97	208.82	207.86	210.36	210.29	208.77	211.08	208.75	210.25	208.9	206.81	209.07	208.78	210.41	209.37	208.95	208.2	208	209.47	208.12	208.4	207.01	209.52	210.47	209.54	208.07	209.02
212.28	212.54	212.55	211.38	211.18	212.79	211.71	213.57	212.36	214.66	212.19	211.52	213.66	212.57	211.38	214.06	212.66	212.76	212.05	213.31	212.13	212.88	212.63	210.75	212.61	212.15	211.95	212.81	212.5	212.54	212.59	213.31	213.67	213.3	211.04	211.08	213.42	212.57	211.56	211.34	212.13	213.32	211.13	213.19	212.07	212.37	211.15	212.43	211.69	213.5
212.36	213.59	211.81	213.12	214.83	213.22	213.47	211.97	212.43	212.02	214.05	212.91	212.61	214.45	213.04	212.62	213.17	213.09	214.33	212.59	212.73	213.09	213.06	211.46	212.1	211.36	212.87	211.74	213.17	212.79	212.34	214.06	213.03	213.52	214.28	212.32	212.22	212.52	213.07	212.28	211.42	213.08	213.56	213.69	212.48	211.02	212.59	211.47	212.16	213.88
208.25	208.79	206.46	207.5	206.95	208.87	208.53	208.25	205.78	207.46	207.79	205.91	206.91	208.27	207.9	209.51	207.7	207.75	206.06	208.92	206.82	206.59	208.66	209.45	208.3	208.95	207.47	209.38	207.25	208.4	207.92	208.01	208.12	207.34	208.5	208.07	208.37	208.5	207.09	207.92	208.02	206.3	205.93	207.96	207.88	208.08	208.69	207.42	207.95	207.25
208.6	208.71	209.4	207.59	207.4	207.91	209.4	208.51	209.08	208.61	207.78	207.86	208.25	210.22	208.27	209.37	209.9	207.18	210.06	208.47	207.88	208.83	208.82	208.97	207.26	210.31	210.66	210.37	208.91	210.27	208.51	209.33	209.43	209.43	207.16	210.61	209.49	208.72	207.87	210.74	208.14	210.37	209.64	207.95	209.85	208.9	209.18	208.71	207.89	208.15
212.72	213.02	211.05	212.81	213.22	212.57	212.32	212.69	213.21	212.36	213.29	213.7	212.65	212.43	214.16	212.88	213.35	211.11	214	212.84	213.55	212.48	211.48	213.33	213.59	211.28	213.23	212.94	212.56	210.94	212.33	214.84	213.63	212.05	212.52	213.12	213.84	212.7	212.91	214.3	214.04	213.46	211.94	212.54	213.07	212.94	212.26	213.07	215.22	213.35
202.76	202.53	203.31	203.4	203.21	203.25	203.58	204.36	204.01	203.27	202.76	203.62	203.85	202.8	202.74	203.15	201.87	201.61	201.75	202.66	202.33	202.91	201.42	201.57	201.28	202.51	204.48	203.51	201.55	201.75	202.92	200.23	202.72	203.41	202.29	203.94	203.43	202.75	203.22	203.06	203.74	203.73	200.79	202.36	202.91	203.11	203.15	202.33	202.39	200.85
214.02	213.19	212.35	213.3	212.44	211.48	213.56	212.38	211.92	212.41	213.17	214.24	213.7	212.39	213.7	212.31	212.84	211.89	213.08	214.11	212.15	212.9	212.73	213.06	212.1	212.23	212.14	212.65	213.1	214.25	212.71	212.65	212.85	214.08	213.3	213.03	214.16	212.81	212.39	210.67	211.81	212.13	212.3	213.56	214.11	212.22	213.38	211.81	212.72	212.48
211.13	213.34	212.31	211.9	211.42	211.58	212.74	211.88	211.55	213.69	213.21	211.28	210.79	212.25	211.08	212.43	212.15	213.09	213.1	211.99	211.47	212.9	211.43	213.05	209.18	210.84	210.84	210.11	210.42	209.92	211.8	213.21	211.39	211.64	212.2	211.55	212.51	212.14	211.64	212.13	208.76	210.63	212.53	211.04	211.38	213.06	211.92	210.83	212.89	211.48
217.83	216.95	217.66	218.22	217.67	217.24	218.05	217.39	217.1	215.66	216.45	217.83	214.92	217.95	217.85	218.49	218.29	217.02	218.12	217.39	215.89	218.55	216.45	217.71	218.03	218.38	216.99	218.46	220.04	216.45	218.19	217.73	216.25	215.75	217.07	217.6	216.98	214.06	217.37	215.87	217	216.86	216.56	216.92	217.63	217.07	217.53	216.13	217.27	217.49
204.02	203.35	204.2	202.37	203.32	203.48	205	203.55	204.8	203.34	204.48	204.22	203.31	203.96	203.17	203.06	203.54	202.83	203.99	202.21	202.93	203.68	203.53	203.79	202.14	204.19	203.71	203.04	203.17	203.23	204.81	203.32	203.9	204.1	205.1	201.92	203.76	204.51	202.77	203.91	202.72	204.12	204.05	204.75	204.6	205.8	204.5	202.51	204.08	204.67
207	206.55	205.05	204.93	206.14	208.13	207.75	205.93	207.29	206.39	206.61	206.04	204.96	208.02	206.48	208.26	207.32	205.98	207.46	208.03	206.28	205.35	205.74	206.18	204.86	206.81	207.13	205.15	206.04	206.16	205.24	206.5	207.13	205.9	205.49	206.62	206.78	206.01	205.58	205.74	205.64	205.17	207.63	206.95	205.51	207.43	206.48	206.81	206.51	206.84
202.9	203.56	202.75	203.4	203.24	202.52	203.37	203.33	203.7	203.26	204.27	203.15	202.42	200.69	204.08	202.07	202.47	204.07	203.89	202.41	203.61	204.39	203.17	202.46	202.24	201.46	202.61	204.51	203.71	204.35	201.86	203.39	202.63	203.96	203.63	202.9	202.71	202.28	204.54	201.25	204.65	203.98	203.73	201.91	203.34	204.41	202.01	203.37	203.99	202.34
212.18	212.48	211.11	209.95	212.43	211.6	211.92	210.98	211.9	212.31	211.58	211	212.65	210.15	210.15	211.66	212.93	214.24	211.12	212.5	211.41	212.16	211.29	212.46	210.81	212.05	210.99	212.31	212.71	211.93	211.27	210.98	211.76	212.45	212.53	211.55	212.42	213.75	213.19	211.12	211.52	212.86	211.7	212.7	211.54	212.15	210.53	211.69	212.18	211.39
208.19	209.96	207.58	207.94	208.53	208.21	207.47	209.13	207.68	207.46	207.45	207.66	208.55	206.96	207.46	208.57	207.49	208.08	207.21	209.52	208.79	207.36	207.62	207.51	207.65	208.15	209.16	208.89	207.82	207.37	209.74	208.07	208.64	208.27	207.37	206.99	206.68	207.67	208.49	208.26	207.34	207.26	207.02	208.84	208.75	208.56	208.98	207.64	207.18	208.07
198.28	198.71	199.15	197.17	197.54	199.6	197.75	196.61	198.19	199.17	196.69	197.68	198.06	197.57	197.05	198.33	195.65	197.38	198.12	197.04	199.03	198.04	197.76	196.49	197.24	197.74	199.31	198.63	198.51	198.43	198.52	198.14	198.6	199.83	198.43	197.39	198.56	198.6	197.12	199.3	199.34	198.75	197.1	199.24	199.06	197.48	199.66	199.16	197.29	198.3
212.7	212.63	211.26	210.74	212.04	212.46	211.65	212.62	211.65	211.74	211.95	212.54	213.81	211.84	211.85	211.72	210.87	212.63	210.75	211.86	212.09	211.52	210.44	212.7	212.11	211.06	211.36	210.5	211.13	212.56	211.77	213.46	213.25	211.95	212.6	212.8	212.35	212.43	211.2	212.59	210.21	211.1	211.87	210.81	212.21	211.01	211.57	213.09	212.48	212
204.96	206.14	205.69	203.86	203.23	204.78	205.45	202.93	204.63	205.14	205.4	204.75	203.71	204.79	204.47	205.26	205.68	204.12	204.84	203.78	204.44	205.07	206.04	206.14	205.04	204.33	205.03	204.46	204.38	203.81	205.58	204.93	203.69	205.4	205.4	203.08	203.85	204.52	204.78	205.44	204.43	204.63	204.97	204.35	205.17	204.33	205.86	204.9	204.11	205.67
217.04	216.33	216.53	218.67	217.13	218.86	218.1	218.07	217.36	217.1	216.76	216.76	217.1	216.87	216.63	216.54	218.28	217.99	214.75	215.42	216.95	217.69	216.31	217.43	216.24	218.07	217.06	215.86	215.57	215.63	217	217.42	216.87	216.62	216.33	217.44	217.13	217.11	217.22	217.78	216.65	217.51	219.39	216.93	217	218.26	218.03	217.2	216.72	216.61
209.17	210.87	209.08	209.25	209.31	208.91	209.08	210.02	209.22	209.26	209.7	209.17	210.84	209.98	207.27	208.17	207.44	209.35	209.34	210.4	210.19	209.41	211.16	209.56	209.17	209.51	210.15	211	209.26	208.17	209.03	209.21	208.54	209.18	208.63	209.39	210.36	209.45	208.51	211.76	208.83	208.17	209.05	210.65	208.89	209.86	209.11	208.62	209.32	208.71
212.86	212.2	210.4	212.6	213.8	211.33	212.11	212.93	214.31	213.88	211.95	212.99	211.77	213.81	211.78	212.87	213.03	210.88	212.4	215.07	212.83	211.15	211.98	213.02	212.7	211.85	212.63	213.02	213.13	210.86	213.79	214.13	212.01	212.09	211.6	212.71	213.53	214.17	212.36	213.02	212.17	212.15	212.4	211.49	213.77	213.21	212.89	210.99	211.73	211.3
200.06	200.87	201.16	200.52	200.2	200.18	201.61	200.12	199.03	199.78	201.29	199.82	200.73	200.65	200.49	200.24	200.65	202.72	200.08	200.38	201.21	201.06	200.98	199.36	200.07	200.3	199.34	200.09	200.24	202.03	201.25	199.71	200.92	200.04	199.7	201.26	199.25	200.67	199.76	199.68	200.85	200.07	199.9	198.75	200.37	199.76	198.36	198.88	200.95	200.59
208.98	208.68	209.1	210.49	209.85	208.07	209.93	210.04	209.74	211.17	209.66	209	209.38	209.06	209.42	208.03	209.4	209.46	207.74	209.37	210.22	208.72	209.72	208.38	208.83	209.1	208.66	211.8	210.45	210.05	209.78	209.25	211.21	208.86	210.4	209.26	211.03	208.91	210.96	207.15	209.11	210.31	208.69	208.91	208.9	211.17	209.91	209.29	209.13	208.53
206.43	206.71	204.44	206.08	205.31	205.97	206.29	205.01	206.24	203.45	204.94	204.63	203.49	204.32	205.56	204.81	205.06	205.08	205.81	205.55	205.57	205.53	206.12	205.15	206.11	207.54	204.43	204.47	204.75	206.04	205.8	206.78	206.54	205.75	206.87	206.37	205.45	205.86	205.4	204.02	205.88	206.24	204.86	206.59	205.37	205.59	206.67	205.5	206.3	205.88
207.96	207.71	208.94	207.72	210.13	208.33	207.38	207.92	207.82	209.28	210.72	208.11	209	207.35	208.39	208.86	207.83	208.27	208.91	208.68	209.35	207.49	208.29	208.56	209.84	207.7	209.5	208.04	206.49	208.23	208.22	207.85	209.41	208.49	208.37	208	211.13	208.33	209.6	208.15	208.78	208.44	209.18	208.06	209.39	207.33	209.04	209.96	208.96	208.5
201.13	200.43	201.26	201.04	201.37	201.78	199.18	201.43	201.12	199.2	200.72	198.6	200.48	200.03	200.52	200.18	202.22	200.64	199.93	200.15	200.54	201.07	200.6	200.83	201.15	201.68	200.58	201.15	199.44	201.65	201.55	199.84	200.36	200.79	199.86	200.11	199.16	200.72	200.42	201.86	200.15	199.56	199.53	201.61	200.43	201.38	199.83	200.99	200.24	201.2
198.54	199.86	197.26	198.06	198.44	199.42	199.08	197.94	198.4	199.2	198.29	197.92	201.17	198.52	199.35	199.67	198.78	199.47	198.54	198.74	197.72	197.71	200.26	198.41	197.99	197.4	198.11	200.24	200.31	199.48	198.99	199.26	199.97	197.99	198.22	199.48	198.95	198.65	198.89	198.18	198.8	198.11	198.96	197.63	198.65	197.41	200.26	199.53	199.96	198
214.41	216.41	216.85	217.38	216.6	217.9	215.5	216.36	217.83	216.66	216.2	217.86	216.76	216.88	215.91	217.2	217.52	217.34	215.9	216.27	217.8	217.22	216.54	217.28	217.33	217.67	216.27	216.9	217.42	217.83	215.32	215.9	218.01	217.16	216.06	216.3	216.8	217.26	218.08	215.91	217.25	217.9	216.54	217.16	217.29	218.04	217.11	217.69	217.28	217.31
207.8	207.33	207.74	207.63	208.16	207.4	207.75	205.87	207.02	208.07	207.45	209.43	207.92	206.87	207.01	206.87	206.02	206.5	208.54	208.68	208.36	208.57	207.2	207.84	208.51	208.24	209.28	207.27	208.03	208.67	208.81	206.57	206.99	208	207.1	208.08	209	207.67	208.58	206	207.48	207.82	208.6	208.24	207.77	208.43	208.29	208.76	208.23	208.53
201.67	202.63	201.82	203.78	202.55	202.21	202.25	203.6	202.52	201.99	202.84	202.31	202.85	201.37	202.65	203.27	203.38	202.26	203.23	202.07	202.54	203.27	202.6	201.41	202.19	203.4	201.77	200.5	203.27	203.72	203.54	201.98	203.03	202.25	203.59	202.03	202.29	202.02	200.02	202.17	202.1	202.76	202.17	202.15	202.45	201.89	201.24	202.96	202.48	202.08
212.86	212.57	212.34	213.85	213.49	213.63	214.03	212.52	212.64	213.78	215.7	212.72	213.6	213.03	213.77	212.08	213.66	213.08	212.22	212.41	211.4	214.35	212.66	213.76	213.67	212.52	214.15	213.7	213.19	212.27	212.98	214.48	213.41	213.62	214.15	212.88	212.95	211.89	213.82	212.73	212.61	212.51	213.3	211.85	213.67	212.97	212.58	213.13	213.23	212.92
199.54	199.06	198.86	200.21	199.69	200.61	199.14	199.17	199.39	199.58	199.98	198.23	198.15	198.85	200.3	199.32	197.13	200.28	199.22	199.67	199.96	199.81	198.12	198.4	198.83	201.29	199.45	199.29	199.46	199.07	200.62	199.69	198.5	198.97	199.03	198.44	199.29	200.95	199.03	200.08	199.33	198.69	200.11	198.32	199.59	198.82	199.02	199.22	200.15	199.82
205.32	203.34	202.71	205.09	204.51	204.65	203	204.15	204.64	204.66	204.87	205.87	204.17	205.53	205.59	202.95	204.35	204.76	205.02	205.23	203.66	202.9	205.02	205.25	204.2	204.72	203.39	203.07	205.46	204.27	204.12	204.77	205.86	203.65	205.03	205.09	204.92	204.18	204.07	203.61	203.57	203.08	204.26	204.66	204.53	204.06	204.51	203.29	205.1	205.41
211.07	209.78	209.61	211.54	208.89	208.31	209.28	209.71	209.52	209.63	211.09	210.08	209.04	209.31	208.67	210.51	209.02	208.96	210.4	209.58	210.61	210.53	208.2	208.26	211.1	209.24	210.52	208.38	209.29	211.25	209.97	208.15	210.32	208.72	210.46	209.23	209.57	208.83	208.31	210.03	210.31	208.64	208.37	207.85	210.02	208.52	209.39	207.84	208.79	209.86
203.71	204.79	205.39	205.57	205.08	204.96	204.72	206.93	204.05	204.35	205.75	205.49	206.02	204.92	204.31	205.48	203.97	205.61	204.22	203.27	202.48	204.65	204.35	205.02	205.09	206.06	205.24	204.91	203.45	205.1	205.92	204.37	204.78	205.14	204.91	206.18	204.59	203.81	205.37	205.55	202.7	205.75	203.29	205.91	206.38	205.72	207.26	203.94	204.68	204.41
208.6	208.56	206.88	209.04	208.41	208.27	208.91	207.32	208.28	208.09	209.12	210.88	209.27	208.65	207.93	207.89	209.14	209.75	209.9	210.15	210.56	207.27	209.47	209.25	207.88	207.84	208.43	210.19	208.99	210.14	210.58	209.27	209.32	209.87	207.45	209.43	206.74	209.57	208.02	207.75	207.76	209.03	208.99	209.11	209.57	208.8	209.62	206.45	209.23	209.12
202.21	202.53	201.4	201.61	201.97	200.93	201.86	202.95	203.43	202.52	203.45	201.69	202.44	202.84	202.04	203.06	201.96	201.4	201.77	201.1	201.51	204.29	200.66	201.84	200.53	202.99	201.86	202.46	202.89	202.29	202.26	203.13	202.19	201.51	201.41	202.7	203.49	202.67	203.75	203.69	201.55	202.28	203.87	201.74	203.03	203.09	202.45	202.02	202.36	201.69
205.88	204.82	204.59	203.28	206.73	205.65	203.95	204.18	203.91	203.67	205.86	205.74	203.53	205.37	204.7	205.31	204.21	204.61	204.51	203.62	204.4	203.58	204.53	203.35	204.34	202.49	204.1	203.51	205.75	204.35	203.47	204.42	202.9	204.94	205.1	204.65	205.48	204.52	203	205.59	205.1	205.06	205.63	206.1	205.5	204.68	205.2	205.52	204.67	205.34
203.94	205.71	203.4	203.79	204.68	204.13	205.07	203.59	204.21	203.74	204.45	205.88	204.34	204.64	203.16	204.26	205.43	205.31	204.91	205.61	203.75	205.27	204.53	205.17	202.64	205.83	204.17	204.44	203.85	204.7	204.85	206.39	205.16	204.48	205.31	204.19	204.19	205.3	204.32	202.74	203.86	204.5	206.05	206.33	205.52	204.02	205.46	204.77	204.07	203.42
200.77	203.3	203.04	201.53	200.83	203.99	201.03	202.07	203.31	203.66	203.12	202.59	202.36	202.35	203.03	202.13	201.95	202.68	202.08	200.53	201.15	204.39	203.39	204	202.23	203.09	202.55	202.61	203	204.26	202.79	200.99	201.33	202.42	202.33	203.55	203.99	202.75	203.94	203.76	203.3	203.34	203.42	202.1	202.34	202.58	204.16	204	203.18	203.77
208.66	210.17	209.06	208.5	207.17	208.38	207.62	210.22	207.18	209.6	208.88	207.88	209.75	209.83	209.51	208.45	209.5	208.4	208.98	207.4	208.54	210.45	208.06	207.63	208.98	209.26	208.75	208.44	208.98	209.29	206.78	210.15	210.06	210.17	210.74	208.75	208.63	208.65	209.46	208.43	209.01	208.97	210.52	207.26	209.56	209.05	208.83	208.86	208.66	208.07
211.34	211.21	211.2	212.14	211.5	209.83	213.03	211.14	210.76	211.32	211.5	211.19	212.68	211.53	211.31	212.25	213.54	212.94	211.5	211.91	210.81	211.64	210.76	212.04	212.2	210.63	211.91	210.95	211.4	210.89	212.47	211.85	209.66	211.15	209.96	211.53	212.95	211.05	211.4	211.62	211.16	212.44	211.96	212.29	211.82	212.12	212.1	212.33	212.82	210.68
202.57	204.11	203.65	201.67	202.96	203.07	203.79	202.23	202.68	201.14	202.53	203.06	203.42	202.43	204.55	202.19	202.68	202.2	203.17	202.98	201.8	203.42	203.48	203.14	201.77	203.92	201.25	202.65	203.07	203.25	203.91	202.46	202.74	201.89	202.88	203.41	202.38	203.29	203.57	200.37	202.58	202.4	203.7	203.41	202.77	203.14	201.78	200.63	203.4	203.32
204.02	205.02	205.27	204.78	204.96	203.67	204.67	204.95	204.94	204.89	205.24	204.52	203.63	205.25	203.61	204.66	203.4	204.64	202.7	202.96	204.45	205.79	203.82	205.49	205.85	204.71	206.28	205.07	204.96	204.36	204.36	204.38	203.89	204.52	204.7	203.73	203.46	203.69	204.18	204.18	204.37	205.03	204.1	205.64	205.02	205.17	202.91	205.01	205.89	205
209.89	211.66	209.85	209.38	208.95	208.49	208.33	210.04	208.18	208.96	209	209.8	210.46	209.97	209.65	209.87	209.01	209.93	207.6	208.25	210.23	209.41	208.99	212.06	209.72	210.5	208.47	210.28	211.03	210.71	210.42	209.17	210.09	209.06	209.58	207.55	209.73	209.3	210.22	210.51	209.9	210.14	209.76	209.14	209.54	209.97	209.73	209.26	208.91	209.36
202.35	202.25	202.3	202.35	204.47	202.05	204.15	203.35	201.7	203.23	203.02	202.08	202.43	203.86	202.22	202.28	201.99	202.09	202.54	202.12	202.13	202.64	202.55	203.41	201.99	202.68	201.72	203.55	201.74	203.4	203.19	203.25	203.18	202.92	201.86	202.27	202.79	205.43	202	201.67	201.79	201.62	202.83	202.32	203.83	201.27	202.01	203.02	202.68	201.4
209.97	209.7	209.38	208.61	210.84	208.01	209.25	209.08	208.05	209.16	209.33	209.18	208.35	209.66	208.64	207.51	210.96	209.34	209.4	209.23	210.71	209.37	212.68	208.22	209.1	208.2	209.88	208.69	209.54	207.88	209.08	209.55	208.71	211	209.31	209.27	208.15	208.7	210.6	209.51	208.83	208.5	211.05	208.2	208.94	208.03	211.32	209.76	209.6	210.73
202.58	201.69	202.95	201.2	202.92	201.03	201.89	203.05	202.28	200.96	201.96	202.47	202.42	202.23	200.14	202.4	202.56	203.2	201.31	202.59	202.39	202.23	200.81	201.55	202.16	202.23	203.04	202.89	202.16	201.45	202.49	202.84	202.78	201.38	202.45	201.81	201.44	204.35	202.44	202.52	202.32	202.23	203.72	203.35	202.18	203.38	201.87	202.15	203.14	202.43
209.12	208.07	209.29	209.87	209.48	208.35	209.03	206.66	208.1	209.96	209.57	208.82	208.29	209.3	210.24	209.9	209.03	208.35	209.27	210.44	207.53	208.77	210.36	208.92	207.41	209.15	207.77	209.34	208.53	208.06	209.91	207.96	209.53	207.55	210.54	210.14	209.08	208.62	207.85	209.54	208.81	207.6	209.38	210.13	208.04	209.72	208.41	209.16	209.1	208.24
201.02	203.1	203.1	202.94	203.75	201.38	203.46	201.77	203.76	203.14	203.93	201.97	202.33	203.41	203.14	202.17	203.39	203.43	202.17	201.48	202.26	203.88	202.9	201.73	204	201.29	203.06	202.21	203.06	203.17	203.47	202.81	201.91	203.2	200.47	203.06	202.85	202.13	203.14	203.19	201.49	201.63	203.56	201.47	202	201.28	201.12	203.02	202.34	201.69
215.5	215.8	217.21	217.71	217.98	217.22	216.47	217.61	216.37	216.86	217.61	218.05	216.98	216.11	216.34	218.08	216.67	215.91	216.55	216.61	215.71	214.64	217.73	217.93	216.6	217.85	216.55	216.12	217.13	216.56	216.56	217.29	217.89	217.28	217.48	217.15	215.84	215.36	217.34	216.63	216.95	216.23	217.22	217.9	217.03	217.74	216.64	218.34	216.73	217.36
199.96	198.13	200.85	198.17	200.46	199.59	199.69	198.44	199.56	199.78	199.65	198.62	199.58	198.57	197.88	198.64	198.45	199.13	199.78	200.7	199.14	198.99	199.04	198.98	200.24	200.81	200.07	200.59	200.08	197.6	200.58	199.68	197.73	198.46	199.96	199.21	200.04	198.95	200.6	199.07	198.52	198.78	199.46	200.39	199.19	200.61	199.05	199.73	201.08	200.06
206.53	208.33	208.14	208.54	207.68	207.65	208.42	208.04	208.05	207.68	207.81	208.58	207.57	207.81	206.13	208.21	207.14	207.63	207.05	208.36	208.79	209.26	207.69	208.8	207.41	207.76	206.42	208.09	207.52	206.78	206.38	207.9	208.08	206.94	207.96	207.21	208.08	208.52	206.5	208.37	207.81	208.85	206.88	208.87	207.33	208.58	206.97	209.7	207.94	206.4
198.77	197.2	197.83	200.37	201.28	200.56	199.93	199.45	198.78	198.79	199.12	200.12	199.74	198.73	199.78	199.18	198.92	198.14	199.43	200.03	199.6	199.42	199.07	199.34	199.28	198.75	198.16	197.98	199.27	198.97	197.79	199.88	198.38	198.71	199.14	199.87	199.42	200.92	199.23	198.71	199.86	198.93	199.54	198.93	198.83	199	199.01	199.95	199.22	198.13
204.61	203.6	203.62	203.51	203.53	202.11	202.33	205.3	203.94	203.12	202.84	203.98	203.66	205.34	203.8	203.76	206.26	204.94	202.84	203.44	204.1	203.82	204.02	202.73	203.81	204.03	203.53	202.79	206.35	202.92	202.95	202.53	203.37	204.84	203.86	202.62	205.07	203.01	202.22	203.25	204.79	203	203.63	204.76	202.92	204.13	204.67	204.2	205.15	203.59
206.9	208.88	206.62	208.12	207.28	207.08	208.88	207.6	207.69	207.78	207.58	208.97	207.2	207.4	207.45	206.53	206.71	208.49	207.82	206.49	208.55	206.78	208.05	207.38	206.59	207.87	208.09	206.99	207.96	206.93	207.7	208.61	207.21	206.47	206.82	206.9	206.37	207.82	208.98	209.66	206.88	207.6	206.93	208.11	208.3	208.93	207.04	208.4	209.66	208.33
201.96	201.68	201.52	201.57	202.9	201.31	201.33	202.13	203.29	202.63	201.09	201.17	203.09	201.65	202.03	203.03	201.13	204	202.22	202.67	202.55	202.33	200.47	200.64	201.16	201.59	202.24	201.98	202	201.38	203.03	202.26	202.56	200.54	203.37	201.89	201.24	203.56	202.29	201.32	200.52	203.87	201.98	203.43	202.91	201.3	201.84	202.36	202.65	201.07
208.08	208.87	208.84	210.1	209.26	209.12	209.08	208.41	209.93	208.59	210.15	207.52	209.17	208.73	207.94	207.16	209.08	208.22	209.77	207.98	208	208.6	208.31	208.44	208.38	208.79	207.7	208.39	208.95	208.43	206.53	209.1	208.96	209.04	209.56	209.48	207.18	209.2	209.08	209.72	208.82	208.81	207.61	209.79	207.82	207.2	208.67	210.9	208.86	209.62
208.2	207.41	209.5	209.15	209.56	207.62	209.23	207.95	208.77	209.08	209.43	208.87	209.69	210.05	209.29	208.36	209.1	208.28	207.67	207.48	209.25	208.63	209.81	208.9	209.07	207.66	206.24	208.73	208.05	207.64	208.01	209.79	207.81	207.37	208.09	209.73	207.41	209.31	206.18	209.27	209.07	207.66	210.18	208.97	210.3	207.6	208.34	208.02	209.49	209.74
199.19	198.32	199.98	199.02	198.31	199.67	199.03	199.2	199.46	197.62	201.01	200.73	199.31	200.95	199.32	199.61	200.16	198.55	199.56	199.58	199.58	200.11	199.77	198.59	200.12	199.36	198.52	198.73	197.87	198.71	199.23	200.87	200.26	201.38	197.92	200.53	199.7	199.02	198.72	200.84	199.94	200.34	200.35	199.81	199.6	199.94	198.42	199.82	199.47	200.26
193.54	192.42	193.59	193.43	193.97	194.45	194.29	195.19	192.83	195.02	194.31	193.83	194.3	195.18	193.16	193.71	194.39	195.34	193.64	194	194.15	194	193.56	194.07	193.55	193.58	193.84	194.43	193.47	193.92	193.95	193.71	194.16	193.68	196.2	194.21	194.15	194.37	194.14	193.13	193.84	193.5	194.21	194.15	194.76	193.54	195.61	195.08	192.94	194.12
200.17	200.49	201.27	199.97	197.79	199.13	201.34	200.69	199.34	199.83	200.5	200.97	202.68	200.27	200.43	200.02	200.75	199.99	201.72	199.25	201.19	201.12	201.71	200.22	199.3	199.84	199.99	200.9	199.49	200.85	200.96	200.81	200.14	200.98	199.51	201.46	200.49	199.95	199.77	200.35	200.56	199.7	200.46	200.24	200.73	201.85	200.7	200.56	199.43	200.92
199.2	196.83	197.18	198.19	198.08	198.05	196.37	199.06	197.08	197.72	198.73	197.57	197.43	198.34	197.91	197.98	198.43	197.48	197.37	198.13	199.5	197.75	196.57	199.86	198.36	199.58	197.55	196.66	197.43	198	198.5	197.71	197.56	199.01	197.35	198.04	197.69	196.1	197.81	198.19	197.82	199.24	198.61	197.92	197.14	198.68	198.93	199.07	197.38	197.72
205.89	205.09	203.29	204.69	204.77	205.66	204.58	205.12	204.66	205.13	205.24	204.86	204.47	208.3	205	205.96	204.29	203.87	205.18	204.82	205.67	204.18	204.02	203.52	204.34	203.58	205.32	205.09	205.35	205.84	206.25	204.76	202.85	205.38	204.72	204.48	204.61	204.06	204.66	205.9	205.43	205.63	205.45	205.28	203.86	206.03	205.21	203.63	204.62	205.21
203.95	204.36	204.79	203.3	201.81	204.93	205.53	202.93	203.91	204.44	204.13	202.42	205.75	204.1	205.08	204.83	205.28	204	204.62	204.96	202.67	205.3	204.11	203.95	203.64	204.08	204.16	206.5	205.77	203.23	204.33	205.3	205.07	204.15	204.46	203.72	204.61	203.47	204.62	203.92	203.9	204.45	204.94	204.21	204.39	203.06	205.32	204.79	203.86	204.9
203.33	203.92	204.25	202.98	203.5	203.91	203.97	203.19	204.08	203.55	203.37	201.5	202.91	203.36	203.31	204.12	204.69	204.55	203.35	203.54	202.75	203.86	202.76	203.76	203.03	203.53	203.5	202.52	205.06	202.24	204.07	202.06	204.24	202.67	204.95	203.03	204.35	203.92	203.34	203.1	203.67	203.98	202.56	204.35	203.52	202.57	204.71	204.27	204.27	202.98
209.46	209.19	208.85	208.12	208.84	209.08	209.26	207.94	209.24	210.57	208.52	208.71	209.54	209.69	207.83	209.02	208.88	208.77	208.1	208.21	208.89	208.41	208.89	208.69	209.05	207.42	208.01	208.43	209.31	207.78	209.47	210.72	209.92	209.12	208.75	208.33	209.2	207.33	208.91	207.06	207.83	208.6	209.99	207.99	210.17	209.32	208.23	207.94	208.99	209.62
201.22	201.11	199.57	201.83	199.39	200.15	200.69	199.42	201.83	201.16	199.75	199.87	199.93	201.44	201.21	200.62	199.94	200.99	201.37	200.45	200.53	200.41	200.2	200.25	199.61	199.14	201.06	201.09	200.76	201.24	201.6	200.49	201.14	200.24	200.28	200.59	199.77	198.79	200.87	199.15	201.06	200.45	199.92	200.1	200.07	199.62	202.24	200.19	199.66	201.6
208.85	208.61	208.8	209.97	209.84	210.88	210.47	209.55	211.1	210.86	209.71	208.99	209.81	211.06	209.35	208.99	210.28	207.68	210.08	209.65	209.18	210.49	209.44	209.54	210.11	209.55	209.27	209.14	208.33	210.45	209.93	211.25	209.31	209.92	207.9	208.94	209.43	208.86	211.52	208	207.29	209.86	209.76	209.28	209.39	208.52	211.2	209.56	210.54	208.93
201.14	202.07	202.68	203.33	202.47	200.93	204.35	202.87	201.43	202.53	202.91	201.91	202.35	202.48	203.1	202.15	203.3	201.93	203	202.33	202.42	201.89	203.09	205.04	202.07	201.97	201.6	201.24	203.45	201.12	201.53	202.6	202.2	201.6	203.13	203	202.08	201.44	202.32	203.45	201.28	203.86	203.87	201.42	202.8	202.48	203.09	204.67	203.17	202.79
214.67	217.91	217.9	215.36	215.95	216.78	217.33	216.96	217.76	217.41	217.1	218.13	217.4	216	217.98	218.48	215.45	216.96	216.98	217.99	217.12	216.48	216.8	216.4	216.22	217	218.23	216.91	216.55	216.4	216.98	216.68	215.17	216.51	217.27	217.53	216.58	216.86	216.5	217.38	216.78	215.43	216.46	218.06	218.18	217.41	218.22	218.19	216.98	217.3
208.35	208.22	207.75	209.27	208.28	209.6	208.75	209.71	209.56	208.3	208.53	208.95	207.66	207.85	207.95	210.19	208.37	210.37	208.13	207.24	207.51	209.37	207.5	208.83	208.24	208.72	208.92	210.32	208.18	208.72	210.38	209.2	208.43	208.96	207.94	208.74	208.26	208.94	209.4	208.8	209.81	209.25	207.83	208.12	207.62	207.83	210.48	208.18	209.44	209.19
214.94	214.41	212.73	215.12	212.14	213.54	213.93	212.35	213.46	213.68	214.68	214.67	212.26	213.28	214.9	214.14	212.91	214.17	212.35	215.81	213.35	211.8	214.4	214.33	214.04	212.47	212.36	214.32	213.71	213.26	214.32	215.48	215.79	214.37	213.3	214.15	214.87	213.12	214.44	214.31	213.4	214.89	211.81	214.09	213.13	213.18	213.4	213.2	215.09	215.13
212.41	212.29	211.79	211.74	211.83	210.59	211.93	211.02	211.67	211.36	212.45	211.28	212.58	210.41	211.75	211.38	212.4	211.61	211.63	212.41	211.83	213.81	212.96	210.54	212.28	212.71	211.67	210.65	212.01	211.26	211.69	212.39	210.51	211.43	212.34	212.22	212.2	212.68	210.72	211.68	212.89	212.32	211.84	212.47	211.11	211.01	212	211.2	212.32	213.64
208.34	208.64	206.97	208.06	207.49	209.17	208.8	208.65	207.49	208.8	205.84	209.49	208.21	206.88	208.33	209.53	208.21	209.38	208.01	208.97	208.52	208.84	208.63	207.96	208.07	208.09	208.08	209.23	210.52	209.07	210.15	209.79	209.09	209.53	207.54	208.63	208.43	210.26	208.06	209.8	208.67	207.93	207.83	206.44	210.23	209.78	206.62	209.09	209.67	208.35
208.51	208.65	208.21	208.5	208.53	209.16	210.19	209.55	208.16	208.97	209.53	210.52	208.34	210.34	206.66	208.24	208.57	207.99	207.97	209.99	209.73	208.52	208.99	207.92	208.42	206.97	209.02	208.04	208.33	211.3	208.95	207.81	207.97	208.55	209.31	209.56	208.45	207.71	209.76	208.37	209.26	209.42	211.01	209.63	209.71	209	207.51	207.71	208.06	207.18
203.96	204.78	205.97	205.79	204.12	204.99	204.28	204.58	205.54	204.08	204.81	204.17	205.46	205.34	203.81	205.48	204.7	204.88	205.81	204.6	205.26	204.82	204.68	203.94	205.39	204.85	204.68	205.2	204.58	204.51	205.53	204.96	202.99	204.82	204.78	202.94	205.01	204.09	204.25	204.33	205.2	204.42	204.7	205.57	204.79	203.68	204.38	203.6	204.39	203.26
213.18	213.57	211.82	212.7	213.99	213.32	214.21	212.85	213.22	212.86	213.5	212.28	213.4	213.52	213.61	212.22	213.68	213.71	213.76	213.33	214.05	212.5	211.71	213.51	211.12	212.84	210.99	212.03	212.5	212.92	210.88	212.33	213.26	212.58	212.32	212.77	213.75	212.03	213.51	213.01	213.31	211.73	212.58	211.53	213.92	213.31	213.36	211.56	213.8	212.2
209.49	209.95	209.01	209.28	210.51	209.38	210.43	211.08	209.63	211.49	208.42	208.94	210.34	209.11	209.3	210.58	209.27	208.63	208.48	209.48	209.82	209.08	209.43	207.91	209.43	210.33	210.21	211.56	209.13	208.55	211.22	210.16	210.87	209.85	210.68	210.1	210.03	209.48	209.41	210.49	210.88	209.2	210.52	208.52	210.15	210.81	209.69	209.98	209.07	210.42
208.19	208.67	208.3	209.65	209.99	208.09	209.39	208.76	207.28	207.48	209.49	209.2	209.25	207.05	208.22	208.74	208.37	208.22	208.05	207.36	210.9	208.18	207.56	207.88	208.37	207.84	207.66	207.85	208.1	207.69	209.53	208.43	207.82	209.46	208.04	208.04	208.84	208.74	208.44	210.23	208.91	207.31	207.79	209.27	207.98	207.45	207.41	208.18	207.36	208.59
204.17	203.93	204.59	204.78	203.65	204.9	203.81	203.72	202.81	205.88	203.34	204.18	202.72	203.94	203.26	205.16	202.92	204.75	204.6	203.42	203.44	204.39	203.73	202.94	203.66	204.98	204.14	203.61	204.77	203.83	204.19	204.91	203.93	204.2	204.45	205.11	204.09	203.76	203.63	204.78	202.02	204.61	203.79	202.09	202.81	203.4	204.51	203.4	204.35	204.15
200.1	198.51	199.79	199.2	199.69	198.24	199.53	200.46	199.79	201.04	199.36	199.33	198.99	200.61	198.01	199.01	199.67	200.6	199.44	199.23	198.9	200.62	199.85	198.88	199.51	199.12	200.51	200.63	199.93	200.4	197.46	198.48	198.23	200.85	199.67	198.79	200.49	199.55	199.72	199.98	199.82	198.47	199.07	200.89	199.75	200.41	200.63	199.6	199.63	200.24
200.51	198.57	198.9	199.3	199.51	198.8	200.21	199.06	200.94	201.04	198.93	199.44	199.78	200.48	198.42	199.15	198.6	200.95	198.52	198.41	198.67	197.73	199.29	199.06	199.72	197.76	198.85	199.58	198.62	200.48	199.39	199.62	199.06	199.63	199.65	197.31	200.07	200.32	198.27	198.95	200.2	200.58	199.89	199.57	200.86	201.06	199.37	199.5	199.2	200.36
212.96	213.02	210.75	212.37	210.89	210.03	212.11	212.71	212.55	211.15	212.42	211.96	211.91	211.7	210.59	210.76	211.07	211.24	210.91	212.78	212.17	210.38	213.17	212.87	210.33	212.96	212.65	212.61	212.13	211.08	211.9	211.05	211.22	212.41	211.71	212.18	211.25	212.01	211.13	212.91	211.81	211.98	210.96	210.49	210	212.17	211.73	211.87	213.15	209.32
210.7	211.62	209.5	212.59	211.94	211.35	210.74	211.16	211.97	212.17	212.12	211.83	212.81	212.18	210.52	213.35	211.6	211.86	210.53	212.87	211.56	212.15	212.12	208.57	211.12	210.86	212.35	211.29	210.64	212.2	212.83	212.29	210.36	212.9	212.03	210.92	210.13	210.62	211.93	210.22	211.22	211.69	210.81	211.68	211.07	210.56	211.12	211.39	210.9	211.02
212.99	214.12	212.24	212.99	213.27	212.25	211.71	214.83	213.27	211.35	210.76	213.09	213.51	214.23	213.1	212.87	213.19	213.36	213.59	212.17	213.41	213.66	213	213.11	210.84	212.94	214.23	212.57	213.15	212.56	211.18	211.92	214.08	212.82	213.12	213.69	212.41	211.83	213.68	212.56	212.28	213.81	213.17	211.52	212.9	213.03	212.15	213.62	212.54	213.39
204.81	205.79	204.82	206.41	204.09	203.64	206.15	204.09	204.98	205.32	206.81	204.48	203.04	205.08	203.67	203.97	204.96	204.06	203.98	205.14	204.93	204.02	204.7	204.57	204.59	203.11	204.07	203.73	205.6	203.59	205.66	205.31	204.56	203.16	206.92	203.94	205.01	204.24	205	206.84	204.13	206.06	204.62	204.17	205.49	204.55	205.03	203.75	203.74	203.59
212.4	212.75	211.99	212.09	213.39	212.73	212.8	213.14	211.58	213.35	212.59	212.8	212.42	210.85	212.25	213.08	212.61	212.15	212.64	213.12	210.99	212.87	212.16	211.62	211.86	213.32	213.87	212.45	211.55	213.13	211.91	210.82	210.89	212.38	211.82	213.46	212.59	212.51	210.9	213.74	211.63	211.42	212.25	214.24	213.29	211.68	213.22	212.3	211.35	211.21
203.29	205.42	204.79	205.5	202.94	205.76	204.64	204.31	202.7	205.65	206.11	204.75	204.24	203.01	204.94	205.35	203.03	204.78	204.46	205.44	205.33	205.27	205.42	205.23	205.49	204.64	204.73	204.92	206.14	204.15	205.2	204.36	204.27	204.48	204.42	206.9	205.33	205.13	204.48	206.47	204.12	206.3	205.66	204.41	204.82	203.86	205.03	202.47	205.22	204.88
199.33	199.74	199.94	198.65	198.95	198.11	200.57	198.96	199.67	200.28	198.36	199.88	198.91	199.22	199.61	199.89	199.82	198.46	200.86	199.7	199.82	199.05	199.6	199.67	200.79	200.4	200.47	199.14	201.14	200.3	197.9	199.01	198.54	198.93	199.98	199.3	199.48	200.23	198.49	199.31	198.72	199.93	200.74	198.34	198.48	199.41	199.1	199.89	199.02	198.53
203.87	203.23	203.66	205.95	203.24	202.85	204.31	202.26	201.7	203.58	202.92	203.53	203.76	203.5	203.41	204.6	203.95	204.29	203.91	205.11	203.45	204.38	204.83	202.05	203.57	204.22	203.28	203.89	202.07	203.4	203.73	205.1	202.18	203.06	203.05	204.74	204.5	203.14	204.37	202.76	203.16	203.63	204.14	204.48	204.66	203.45	204	204.41	204.51	202.74
214.91	217.8	216.86	217.11	216.72	216.66	216.93	216.26	216.77	216.68	218.93	215.98	216.65	216.5	217.17	215.6	218.79	217.11	217.32	217.55	218.35	217.77	217.26	218.41	216.6	216.78	216.96	217.8	218.1	215.95	216.82	215.92	216.5	216.16	217.12	216.57	217.27	217.29	216.84	216.85	217.96	217.57	218.68	215.97	216.4	217.26	215.89	217.22	216.01	217.53
197.58	199.84	199.77	199.74	196.61	199.49	197.57	198.37	196.93	197.55	198.14	198.23	198.45	200.14	197.76	198.41	198.08	198.15	198	198.84	198.61	197.99	200.13	200.38	198.79	197.3	198.79	197.01	199.06	201.11	198.33	197.78	197.92	199.18	199.23	199.91	198.42	198.67	198.3	199.83	199.42	198.57	197.56	197.64	199.03	197.71	197.42	199.14	198.7	198.13
208.21	208.6	207.68	208.79	207.76	207.17	207.76	209.99	208.38	209.35	208.2	207.05	206.48	206.67	208.21	207.79	207.57	206.36	206.13	208.25	208.73	207.84	208.25	208.48	208.37	207.28	208.74	206.89	205.38	207.96	207.76	208.56	208.48	208.71	208.02	208.29	206.36	208.55	207.71	207.87	208.64	206.32	207.88	207.82	207.68	208.25	208.35	209.42	206.92	207.24
211.27	212.46	213.95	212.26	211.19	211.39	212.15	211.8	212.09	211.84	211.36	210.38	212.39	211.79	212.73	211.19	212.79	210.26	212.35	211.35	211.89	211.36	210.96	210.16	213.97	211.93	212.39	211.14	210.74	211.01	212.07	211.58	211.56	210.62	211.99	210.45	212.44	213	212.19	211.58	212.3	212.23	210.61	212.4	210.85	212.21	212.1	210.13	210.91	211.44
202.75	201.78	203.8	203.26	203.3	202.39	202.96	203.82	202.84	202.47	202.72	202.05	204.23	200.98	203.55	202.86	202.75	201.83	202.83	202.12	203.71	201.12	202.5	203.68	200.5	202.11	201.56	200.96	203.18	202.48	201.18	202.58	202.35	204.05	203.11	201.24	202.51	203.66	202.71	201.54	202.28	203.55	202.75	202.36	201.48	201.66	202.91	202.55	201.14	201.28
209.37	209.38	207.67	208.48	207.39	208.7	206.77	208.04	208.45	207.88	210.36	208.66	208.08	208.24	208.45	208.95	209.42	208.34	208.46	206.91	207.15	209.73	207.62	207.76	208.25	209.34	209.22	208.65	209.73	208.29	209.58	208.09	207.43	208.39	208.74	207.75	207.41	207.55	208.25	208.88	207.71	209.27	206.72	208.65	207.47	208.66	206.92	208.12	207.33	208.14
216.94	218.42	219.77	219.11	217.38	217.31	217.53	218.37	216.78	216.34	217.48	216.69	218.37	218.44	219	217.03	219.02	216.6	217.26	217.63	216.49	218.68	217.01	217.75	217.82	217.91	216.57	218.94	217.18	217.68	217.81	216.19	218.15	218.83	217.43	218.86	218.31	219.33	218.22	217.33	216.91	217.32	216.03	219.29	217.03	218.61	217.53	217.05	217.85	217.52
202.47	200.96	201.49	202.22	201.53	201.79	201.41	201.43	202.37	201.42	201.29	201.85	202.61	203.84	201.54	203.41	201.44	202.66	203	201.64	202.37	202.82	202.68	203.87	203.4	202.07	201.81	200.75	201.95	201.73	203.03	202.86	202.01	201.73	203.75	201.27	202.43	203.11	202.71	203.04	201.72	203.68	202.3	202.81	202.54	201.7	200.82	202.05	202.51	202.21
208.62	207.87	208.52	209.77	209.14	207.55	208.71	209.13	209.46	209.08	207.39	209.01	208.15	208.21	208.98	207.89	207.55	206.57	208.46	206.79	206.74	208.22	208.46	207.58	209.11	207.89	207.79	208.46	208.21	208.77	208.56	208.57	208.6	209.8	208.02	207.35	208.95	209.67	209.08	209.13	210.22	207.57	210.42	208.38	208.02	207.74	208.44	208.29	208.01	208.48
207.89	209.44	209.61	207.92	209.66	207.99	208.77	207.87	209.07	207.88	208.26	208.22	207.94	210.29	209.52	208	207.05	208.31	210.65	209.42	209.65	208.27	208.69	208.2	209.23	207.69	208.35	207.34	207.65	208.9	208.19	207.62	209.62	209.63	208.72	209.17	208.37	209.77	209.4	208.59	208.49	210.42	207.97	209.05	208.6	207.72	209.37	208.31	208.04	209.85
198.5	200.56	198.86	199.99	200.26	199.37	197.79	198.83	198.63	197.6	200.1	198.87	198.45	198.58	198.04	198.25	198.74	198.85	199.05	198.95	197.77	198.91	197.6	198.44	199.7	196.04	199.33	197.86	200.96	199.63	199.17	198.01	197.65	198.09	198.11	197.76	199.41	198.11	197.52	199.54	198.2	198.46	198.67	199.03	199.63	198.51	198.87	197.2	197.89	198.76
208.05	208.57	207.96	207.87	206.04	206.98	207.46	207.54	208.02	208.22	207.35	206.43	207.55	207.55	206.33	206.95	208.01	207.62	209.66	207.25	207.62	207.26	207.01	207.91	206.28	209	208.08	208.56	208.15	207.11	206.01	208.55	207.71	207.75	207.26	206.86	207.41	208.18	206.96	208.31	209.36	207.97	207.61	208.17	207.19	207.03	207.46	208.41	206.65	208.6
212.46	212.72	213.78	211.44	212.71	212.99	211.81	212.35	211.17	212.25	210.78	213.86	211.78	212.06	212.36	212.66	212.53	211.7	211.31	212.45	212.29	213.4	211.75	213.57	212.92	211.68	213.73	213.73	212.77	212.58	211.74	212.11	214.29	212.42	213.94	210.86	212.14	210.68	213.56	212.5	212.84	212.76	210.36	213.26	212.24	213.49	210.84	211.64	211.82	211.59
212.84	210.43	211.58	210.97	209.35	211.8	211.06	207.99	212.27	210.18	211.2	212.58	212.65	211.84	212.18	210.77	211.54	212.15	212.78	211.72	211.09	209.95	212.4	211.59	212.28	213.31	211.92	210.82	211.96	212.35	211.55	210.9	210.51	211.59	212.93	212.47	212.15	212.08	211.68	211.7	212.08	210.91	212.25	211.09	213.06	209.95	211.09	212.57	209.98	210.63
198.19	199.17	199.13	197.73	197.37	200.36	197.9	200.14	198.06	199.4	197.81	197.94	197.06	199.37	198.42	199.3	197.87	198.72	198.19	196.54	197.58	198.21	197.98	198.8	198.97	198.83	199.53	199.05	198.69	199.55	199.28	197.03	199.53	199.42	198.13	198.89	199.3	198.7	198.14	198.36	198.06	200.53	198.66	198.33	199.66	197.85	197.75	199.51	198.89	197.37
207.99	208.19	207.65	206.6	208.38	209.64	207.07	208.95	208.1	206.73	207.4	206.04	209.11	208.5	208.6	207.86	206.45	208	207.92	207.28	207.75	207.46	207.58	207.2	207.86	207.97	208.2	206.25	205.79	207.58	206.71	208.5	207.18	207.48	207.56	207.38	207.65	206.68	207.46	207.44	206.69	207.4	208.93	210.18	207.66	207.99	208.29	207.52	207.79	207.28
204.86	203.78	205.81	204.96	205.17	205.68	204.7	205.7	204.51	204.36	204.85	203.96	203.91	203.37	204.1	204.27	202.53	205.63	203.91	204.67	203.44	205.06	204.23	205.17	204.54	206.32	204.8	203.72	205.17	203.73	203.83	205.29	204.97	204.88	204.13	204.39	205.13	204.81	205.87	203.5	204.75	205.27	205	205.19	204.68	206.99	203.4	204.4	203.45	205.29
204	204.29	204.12	202.64	204.59	205.52	203.36	203.24	204.4	203.17	202.47	201.69	204.72	203.29	203.44	204.21	203.73	204.46	203.02	201.38	203.29	201.86	203.72	203.97	202.46	203.9	202.3	202.06	204.82	203.98	203.26	203.33	204.42	202.94	202.6	204.12	203.65	202.11	204	203.96	203.41	203.2	203.26	203.36	203.53	203.02	203.31	202.65	202.8	203.75
207.76	207.97	208.04	206.73	206.67	208.42	205.74	207.96	207.21	207.89	207.28	207.38	208.76	208.38	208.21	209.53	208.63	206.85	208.7	208.19	207.48	207.86	206.64	207.55	208.59	207.44	209.77	206.66	205.86	208.57	206.38	208.4	208.62	207.9	206.8	208	208.25	208.62	207.12	207.52	207.92	205.91	207.91	207.49	208.03	208.63	207.32	206.54	207.79	207.04
209.67	209.02	208.47	207.94	208.84	208.98	208.64	207.25	209.11	208.21	209.49	207.14	207.44	205.74	209.72	208.71	208.14	207.23	210.18	208.6	207.92	207.91	209.92	208.04	209.6	207.73	208.87	207.88	208.09	209.82	206.86	208.7	208.11	208.74	208.74	208.79	209.75	209.7	207.27	208.53	210.31	208.59	208.89	208.89	208.09	207.71	209.79	207.62	208.6	208.01
210.67	212.65	210.83	211.22	211.87	211.61	211.04	212.33	209.01	211.41	210.71	212.2	212.17	211.44	211.67	212.11	211.49	211.86	211.83	211.46	210.83	212.23	211.84	211.46	213.52	213.14	210.79	211.82	212.18	211.45	211.77	211.7	212.4	210.57	210.56	212.64	211.54	210.91	211.72	211.93	212.34	211.19	211.63	211.41	212.26	211.22	211.11	211.54	211.3	213.41
218.26	219.38	219.47	217.66	218.53	217.58	217.33	217.67	218.17	218.25	217.46	218.05	218.53	218.95	216.15	218.03	218.09	218.62	217.39	217.89	218.09	217.41	217.21	218.84	217.91	218.16	217.91	217.45	217.74	218.94	217.27	217.55	218.15	215.48	217.1	218.55	217.32	216.87	217.47	216.34	218.27	218.97	217.63	217.4	216.91	218.73	218.34	217.55	217.99	217.41
198.76	199.19	198.41	198.89	199.34	198.63	200.06	200.06	199.23	198.94	202.03	200.1	199.08	198.7	200.28	199.18	198.35	198.8	199.76	200.55	198.18	200.05	197.79	199.69	200.84	199.97	198.47	200.5	199.94	198.24	197.84	198.25	199.96	197.61	197.6	200.84	199.83	199.97	198.68	199.67	201.1	200.47	201.02	200.73	200.12	198.76	198.26	198.55	200.12	198.32
203.09	204.01	202.37	203.64	203.3	201.2	204.62	203.87	204.29	203.32	204.3	203.86	203.88	204.02	203.24	204.19	204.27	204.17	203.86	203.76	204.28	203.58	204.29	203.66	205.11	203.95	205.72	203.19	203.54	204.33	204.84	204.55	205.27	205.06	203.37	203.95	203.55	203.7	203.79	204.2	203.04	205.95	204.36	204.49	203.42	202.64	204.18	203.83	204.66	204.5
217.15	216.16	217.31	216.69	215.73	216.15	216.24	216.49	217.16	218.29	216.29	216.12	217.37	216.13	215.57	215.61	217.13	216.17	216.66	217.13	215.74	216.55	217.38	217.18	218.8	216.05	215.64	217.75	217.58	216.69	216.94	218.04	216.1	215.95	217.68	216.8	217.23	216.7	216.57	217.09	216.09	217.86	216.36	217.15	215.17	216.38	217.23	216.87	216.11	216.15
200.41	200.72	200.8	199.06	201.17	201.07	199.25	200.73	199.86	200	200.02	199.66	201.71	200.34	200.63	199.47	202.06	199.38	200.84	200.43	199.2	199.87	198.47	199.39	199.68	199.42	199.68	201.58	200.44	200.54	200.74	199.97	202.16	199.57	200.23	201.11	199.03	199.89	197.78	199.66	198.34	199.31	201.37	199.7	200.24	200.56	200.7	200.46	200.98	202.57
199.49	199.34	199.59	200.12	200.94	199.92	201.63	199.01	197.43	200.9	201.09	199.79	198.52	200.08	199.14	199.27	198.03	199.82	199.18	200.02	199.97	200.56	199.33	199.58	200.4	198.55	197.82	199.9	200.19	198.92	199.88	199.7	200.35	200.02	198.64	200.82	201.13	200.06	200.89	198.88	200.27	199.7	199.87	199.36	200.34	199.25	200.51	200.29	200.07	199.97
194.4	195.64	195.28	194.23	195.21	194.53	196.49	193.41	194.47	196.92	195.7	194.91	195.51	194.59	194.66	195.43	194.48	194.49	195.12	194.77	194.93	193.92	195.19	194.78	193.77	196.5	196.64	195.22	195.21	195.33	196.59	194.73	195.57	197.01	195.11	194.43	195.27	195.79	195.45	194.57	195.05	194.39	195.94	196.64	194.92	195.49	196.73	195.68	196.99	193.92
207.97	209	208.58	208.98	208.84	209.42	210.14	209.36	210.1	208.56	209.04	207.86	209.41	209.07	208.75	209.22	208.23	209.68	209.93	209.99	210.64	209.17	210	208.59	210.22	208.91	210.4	207.42	208.7	209.68	209.34	210.52	210.18	210.27	210.39	210.17	209.23	208.42	208.92	209.63	209.67	209.13	210.13	210.18	210.9	210.48	209.58	209.37	210.56	209.6
218.12	215.71	219.2	218.63	217.5	215.82	219.1	218.01	218.26	217.36	217.69	217.72	217.71	217.96	218.48	218.16	216.55	218.32	218.85	216.27	215.64	217.25	217.6	217.44	216.69	216.57	217.29	217.61	219.19	215.85	216.98	217	217.83	217.03	218.6	218.14	217.33	217.92	216.98	217.97	217.1	217.27	217.86	218.88	218.03	217.89	218.02	215.07	218.44	217.86
210.41	208.84	210.52	209.72	208.2	208.68	208.47	207.95	209.5	208.38	208.63	208.54	207.83	208.01	209.29	209.04	209.88	208.58	209.9	208.58	209.16	207.67	208.18	207.6	208.41	207.99	209.53	209.17	208.02	210.85	209.32	209.55	210.19	207.02	209.49	210.52	209.39	208.66	208.47	208.56	207.32	211.16	209.39	209.82	207.35	208.05	209.26	208.74	207.09	209.23
212.79	213.45	214.67	212.7	214.34	212.59	214.62	211.58	212.04	212.67	214.35	212.76	213.05	212.24	213.55	214.55	213.58	213.99	213.31	212.41	213.14	212.29	212.09	212.19	212.84	212.85	213.46	212.69	214.06	213.45	213.05	213.11	212.21	213.34	212.72	213.57	212.38	212.22	213.37	213.02	212.57	212.49	213.98	213.54	211.21	214.34	213.37	212.75	212.11	213.25
198.07	197.78	195.85	197.17	198.9	197.88	198.34	197.69	198.67	198.42	198.32	199.45	198.46	200.94	199.85	197.29	196.54	199.06	198.8	198.35	196.79	198.48	197.41	197.01	198.68	198.78	198.55	198.35	196.65	198.14	196.69	197.85	197.96	196.94	200.8	198.17	199.47	198.06	197.92	197.67	197.64	196.13	198.34	196.56	197.9	197.79	197.65	199.53	198.25	199.2
207.45	208.43	207.96	206.66	207.48	207.55	208.61	208.12	206.47	207.64	208.78	208.14	208.58	208.49	208.85	208.74	207.88	208.06	207.08	206.46	208.32	206.64	207.51	205.95	207.17	207.87	207.69	206.16	208.13	207.27	207.69	207.77	207.94	207.06	207.15	206.51	207.59	207.46	207.18	207.87	207.63	207.09	206.91	207.73	208.3	207.45	208.56	207.27	207.24	207.79
208.99	208.57	209.7	209.94	210.43	208.49	209.84	209.54	210.42	208.55	209.74	209.23	209.04	208.55	210.42	211.12	208.96	208.82	208.82	210.82	207.39	207.26	209.35	210.95	210.02	208.28	208.61	208.84	209.2	209.25	210.33	209.92	209.25	211.11	210.14	211.86	211.55	208.46	209.91	210.98	209.94	209.15	209.21	210.72	209.53	208.95	209.88	212.06	209.85	209.48
202.28	203.2	203.36	204.26	203.27	203.66	203.47	202.82	203.32	205.01	202.38	202.9	203.91	204.41	203.34	202.54	203.75	203.88	202.82	201.62	204.53	201.47	203.23	203.38	200.91	202.83	203.33	204.68	203.95	203.01	202.49	203.87	202.5	203.96	203.48	202.72	203.33	204.02	203.53	203.94	204	203.52	203.57	201.9	201.71	203.65	204.59	203.16	204	203.96
207.78	205.65	208.16	209.09	208.71	208.86	210.06	209.62	206.82	207.78	209.24	209.81	210.03	207.03	208.71	210.15	210.48	207.34	207.92	207.75	208.7	208.31	208.02	207.1	208.08	208.89	209.15	208.53	208.89	208.1	209.77	210.19	208.05	207.76	209.49	208.61	208.76	208.3	208.46	209.68	209.19	210.66	209.88	210.44	209.89	209.34	209.1	208.84	208.65	208.22
203.41	202.99	201.39	202.04	200.86	203.16	201.79	203.72	201.34	202.86	203.85	204.34	202.4	201.74	201.77	202.57	203.99	202.78	202.27	202.78	202.35	202.46	202.44	203.28	202.15	201.06	202.42	202.14	200.7	202.17	202.46	202.84	204.2	202.52	202.1	202.22	202.73	201.93	202.26	202.75	202.28	204.07	201.9	204.05	203.17	202.15	203.12	203.85	202.73	202.6
200.93	198.05	200.8	199.14	198.47	197.04	200.64	200.31	198.85	198.79	199.84	199.09	200.12	200.05	198.26	198.09	199.96	198.86	200.59	198.23	198.95	199.16	201	199.12	200.05	200.02	199.02	199.93	197.44	200.52	197.19	201.55	199.21	199	199.75	199.19	199.46	198.84	197.72	199.2	200.48	199.04	200.23	198.67	199.5	198.92	198.91	200.24	200.48	199.09
208.61	208.48	207.24	207.56	208.12	207.17	206.81	208.3	207.93	208.76	210.19	208.11	207.42	206.83	207.73	208.45	206.85	207.6	208.51	208.37	207.78	208.35	207.06	208.89	206.94	208	208.59	207.78	207.18	208.19	208.66	208.31	207.48	208.97	207.96	208.16	207.73	208.5	207.28	206.88	206.09	206.49	207.55	207.92	207.26	208.41	207.43	206.76	208.06	207.45
216.36	217.99	217.23	216.07	217.81	216.95	216.33	217.03	219.18	215.71	217.93	219.76	217.22	216.47	216.34	216.77	216.18	215.96	216.81	215.68	216.97	217.58	216.76	215.79	216.21	218.59	218.4	217.53	216.82	217.6	216.63	218.23	217.59	217.45	216.6	217.89	216.73	215.97	216.92	216.38	216.97	217.58	216.91	215.48	215.83	217.38	217.91	216.33	215.93	215.86
206.72	211.1	208.4	207.95	209.33	208.87	207.88	207.83	208.49	209.57	208.41	208.11	207.82	208.6	206.19	208.22	208.69	207.86	206.6	208.57	208.39	207.22	209.61	208.52	207.84	208.75	207.17	208.09	206.6	208.44	209.3	208.6	207.98	209.28	210.41	207.71	207.62	209.25	207.95	208.45	209.24	208.8	209.05	209.33	209.7	207.69	209.19	208.23	207.95	208.72
211.02	212.94	210.96	211.81	212.24	212.07	211.67	213.76	209.1	210.91	212.28	211.6	211.07	212.13	213.29	210.81	211.28	211.95	211.58	211.74	210.15	212.12	212.8	212.25	213.63	212.91	212.47	211.6	211.46	211.49	211.43	211.65	211.41	210.61	212.46	211.44	213.22	212.89	213.21	212.22	211.91	211.3	210.54	212.58	213.03	212.07	213.13	213.13	212.13	211.87
217.77	216.99	218.8	215.82	216.74	216.31	217.06	217.45	217.75	216.48	216.05	217.53	216.15	215.8	216.99	218.44	216.88	216.11	215.49	217.37	215.32	216.24	216.81	216.39	216.87	216.04	217.08	216.19	217.97	218.8	216.96	217.13	218.63	216.78	217.15	214.88	216.61	216.41	216.81	217.11	217.5	218.37	217.38	215.86	217.32	216.68	218.18	216.88	216.22	217.62
214.83	215.73	216.93	216.71	217.88	218.82	216.1	216.31	216.27	216.37	216.8	217.11	217.65	215.68	217.67	217.39	217.69	217.11	216.8	218.22	215.96	216.36	218.85	217.73	217.78	216.72	215.58	216.54	217.37	216.55	216.18	217.95	217.64	216.69	216	217.57	217.42	217.02	217.68	217.43	217.4	216.21	218.47	217.08	218.41	216.37	217.19	216.74	217.14	217.39
206.92	208.94	208.54	206.29	208.55	208.25	208.18	205.83	205.95	206.74	209.01	208.69	208.51	208.23	206.86	208.11	207.86	207.24	207.03	208.22	206.41	206.72	206.86	207.92	207.05	207.73	207.66	206.32	208.12	208.17	208.5	207.63	208.24	207.09	207.16	207.92	206.9	208.03	207.76	206.05	207.22	207.12	207.87	207.65	206.7	207.64	208.37	207.93	207.16	206.98
206.89	205.73	206.06	207.19	204.72	205.61	206.15	205.14	206.23	206.75	205.68	206.18	206.48	207.91	206.78	206.25	205.09	206.68	206.92	206.67	205.51	206.24	207.08	206.27	207.07	207.17	206.59	205.56	207	206.64	206.93	206.29	207.35	205.83	205.44	206.66	206.64	206.26	207.48	206.53	204.75	206.42	206.58	206	205.98	206.61	207.32	205.46	206.12	206.67
207.4	206.97	205.96	206.76	207.25	207.38	206.96	207.09	206.32	205.1	206.41	205.07	206.04	206.83	204.9	206.01	206.62	205.97	206.21	206.49	207.01	206.19	206.99	205.36	206.47	205.14	207.47	207.66	205.52	207.12	207.77	205.3	204.59	204.83	204.88	207.51	205.55	205.97	206.91	205.81	206.21	205.36	206.8	207.32	207.78	205.75	205.96	205.97	207.5	206.12
204.73	204.54	203.53	204	203.32	205.34	201.26	202.65	203.37	204.59	203.44	203.84	203.72	203.06	202.58	203.3	203.35	202.42	203.63	204.92	204.71	202.56	204.8	204.35	202.56	204.76	203.5	204.29	203.54	204.13	205.09	203.78	204.26	205.37	203.45	205.05	204.21	205.7	204.17	203.03	203.69	203.99	204.72	205.27	203.31	203.6	203.03	204.69	204.23	204.18
214.76	215.63	214.36	214.02	214.25	213.74	214.71	213.77	213.82	213.33	213.86	212.53	215.44	214.71	213.22	212.19	213.64	212.87	211.88	213.06	214.27	214.9	211.33	213.59	214.49	213.43	214.51	213.54	214.62	213.53	213.88	213.88	213.46	213.07	214.58	215.75	213.17	213.21	214.25	213.25	215.38	214.09	214.08	214.49	213.57	215.22	214.74	213.17	214.03	212.64
210.61	213.5	211.67	210.93	212.35	211.29	210.95	210.85	210.47	212.23	210.8	211.94	211.24	210.92	212.79	211.11	211.43	211.18	212.06	212.85	211.54	213.1	211.75	212.11	210.71	211.46	212.3	209.95	210.51	211.05	211.41	210.45	211.58	211.54	213.09	211.4	212.58	212.72	210.4	211.29	211.1	212.05	211.29	212.68	211.12	210.82	210.94	212.45	213.4	211.06
213.28	212.57	213.58	211.51	212.69	212.16	212.49	211.27	212.67	212.36	212.46	210.37	213.22	211.38	210.71	212.11	213.58	211.52	211.06	210.65	211.27	211.3	211.01	212.71	212.7	210.49	211.23	211.14	211.28	211.33	210.9	210.31	212.13	211.53	212.09	211.86	211.89	210.68	210.68	213.13	210.85	212.55	212.39	211.04	211.87	209.09	212.68	212.47	213.27	210.69
198.65	198.07	198.2	196.56	198.27	198.97	197.64	198.75	198.1	199.04	198.43	197.26	197.43	197.51	196.89	197.25	198.87	198.04	198.38	198.99	198.41	197.66	198.36	198.09	199.06	199.84	198.95	199.46	198.13	198.7	197.76	197.79	197.41	198.96	198.07	199.3	197.71	196.92	198.51	196.42	198.05	197.07	196.62	199.21	199.85	198.27	198.51	199	197.95	198.21
211.16	212.4	211.79	211.25	209.35	209.8	210.71	213.02	210.17	211.04	212.25	212.12	210.52	212.69	210.48	211.24	210.65	210.82	211.53	211.23	211.75	212.33	211.6	210.76	211.42	211.9	212.78	212.74	211.24	212.07	209.68	210.68	210.89	212	211.62	212.86	210.23	210.6	212.22	211.79	211.06	210.28	213.14	212.16	211.87	211.6	212.39	211.6	211.85	212.04
213.8	212.15	212.18	213.35	211.64	211.21	212.02	212.69	211.89	211.85	211.34	212.11	212.51	212.62	212.9	212.17	211.17	210.83	211.55	212.16	212.42	209.62	210.73	210.13	212.41	211.92	212.7	212.04	212.39	211.63	214.33	210.91	211.78	211.46	211.89	210.32	213.15	210.72	211.63	213.02	211.16	214.04	212	211.89	210.32	211.96	211.65	212.35	210.64	211.68
203.21	203.06	202.3	203.29	203.75	202.36	202.8	201.54	202.08	204.26	202.75	202.77	202.41	201.84	203.48	200.72	201.89	203.25	201.04	202.87	202.41	202.65	202.31	204.16	202.56	201.39	201.5	202.98	203.14	201.99	201.7	202.08	203.12	201.4	202.13	202.35	202.23	202.4	202.98	202.78	201.71	203.33	203.32	203.47	203.2	203.22	200.25	201.94	203.25	201.95
201.77	203.29	202.3	203.45	202.31	201.5	201.21	202.12	202.88	202.59	203.06	203	202.28	201.41	203.35	201.25	203.8	202.9	201.93	201.09	203.38	202.05	201.37	202.7	202.12	200.85	203.21	203.35	202.06	203.22	204.03	202.94	203.15	203.25	202.31	204.08	202.5	203.19	202.94	203.22	202.02	203.45	202.16	202.81	204.81	202.59	201.62	202.87	203.61	201.08
215.36	216.62	215.86	216.61	217.19	217.02	216.4	217.77	215.85	216.79	218.01	216.41	220.05	216.51	217.52	217.2	217.88	217.35	218.17	216.32	215.53	216.51	216.76	216.02	218.35	215.81	218.52	216.39	216.71	216.3	216.95	217.12	215.68	217.66	217.32	215.88	218.17	216.93	215.69	216.97	216.7	217.01	217.12	216.99	216.73	216.4	216.79	217.89	216.64	216.07
208.81	208.76	208.37	207.44	206.24	208.26	208.34	207.27	207.03	207.25	207.43	207.61	208.11	207.77	208.18	205.06	208.21	205.52	207.22	206.44	209.11	210.34	208.66	206.16	207.03	207.44	209.21	207.28	207.79	207.63	207.24	207.84	208.24	208.01	208.11	207.43	208.65	207.77	208.68	208	208.33	207.35	206.58	207.44	208.17	207.66	208.1	208	207.37	207.23
204.91	203.73	204.09	206.42	205.15	203.63	204.87	205.68	204.25	204.88	205.45	205.17	204.74	204.38	203.16	204.09	204.27	204.37	204.11	202.51	204.42	204.33	204.33	205.02	203.8	204.56	206.23	205.47	203.05	203.93	204.69	203.26	205.27	203.64	206.03	205.16	205.06	204.57	205.05	203.36	205.25	205.7	204.66	204.9	203.84	205.51	204.64	203.93	206.63	204.36
212.18	213.66	212.41	211.93	211.65	211.68	211.34	212.22	213.78	212.21	212.99	212.09	212.22	211.48	211.41	212.56	213.89	212.19	211.31	212.27	211.52	212.27	212.84	213.72	214.63	211.84	210.98	211.4	213.23	211.34	212.32	210.88	213.04	212.68	212.39	214.43	214.07	210.55	213.83	212.95	211.85	211.18	211.99	213.34	212.7	212.09	211.63	212.1	212.23	213.12
204.99	207.82	207.12	208.14	206.68	206.55	205.28	205.87	206.73	206.68	205.32	206.28	207.38	206.46	205.36	207.24	206.76	206.15	205.09	207.65	204.81	205.78	206.76	205.11	206.65	207.4	206.28	208.22	206.41	206.16	206.31	207.77	207.82	206.34	207.67	206.76	206.21	206.95	206.67	205.87	207.48	208.26	204.8	205.9	205.81	205.79	206.9	205.47	207.17	206.45
214.85	212.65	212.13	211.97	213.08	213.01	213.22	212.23	211.64	213.82	212.27	212.74	213.19	211.99	214.61	212.91	211.77	212.83	212.01	214.02	212.59	210.91	211.23	212.14	213.45	211.86	212.15	212.52	212.13	213.42	212.85	213.08	212.12	213.92	212.11	212.69	213.35	212.3	211.76	210.61	212.94	211.36	213.72	211.61	212.5	213.21	213.03	211.86	212.9	211.04
207.31	206.85	205.44	206.54	208.35	207.7	208.26	209.13	208.92	208.99	208.65	206.6	207.78	209.05	208.13	208.14	208.44	208.69	208.72	207.46	208.92	209.21	208.3	206.92	206.73	207.74	208.63	208.12	206.94	207.39	207.59	207.65	207.81	206.88	207.98	206.82	206.66	206.29	207.68	206.16	209.07	208.17	208.66	206.81	207.42	208.03	207.57	209.08	207.69	206.6
209.81	206.97	210.7	209.02	208.84	210.43	208.41	209.17	209.11	210.44	209.21	210.57	209.27	209.9	210.46	209.74	208.94	208.49	208.69	210.53	209.82	208.73	209.56	209.5	209.08	208.56	210.37	210.15	208.67	208.09	210.69	208.92	209.21	210.47	209.1	209.21	208.65	209.75	209.89	211.19	209.83	208.54	209.29	208.69	210.58	209.08	209.02	209.55	209.62	209.35
205.05	202.79	204.11	203.34	204.26	204.99	203.77	204.65	205.83	203.36	204.73	205.27	205.76	203.77	203.17	206.62	204.42	205.38	204.77	205.21	206.98	204.26	204.77	204.78	203.77	203.89	204.3	205.34	203.78	204.16	204.41	203.21	205.62	205.12	205.21	203.56	204.15	202.88	203.83	204.2	203.56	205.16	204.43	204.28	204.73	204.03	204.66	203.02	203.24	204.66
208	208.31	207.26	205.65	207.13	207.32	209.33	208.67	207.94	207.58	208.16	207.8	207.37	207.55	205.7	208.87	208.77	207.75	207.43	206.7	209.89	208.12	207.94	207.78	207.07	206.69	208.18	207.53	206.56	207.17	206.59	207.31	206.69	207.07	206.99	208.31	210.45	208.19	208.14	207.76	208.64	206.75	207.04	207.57	208.25	206.58	207.13	208.27	207.51	208.05
211.58	211.89	211.28	211.64	212.78	210.7	209.47	211.3	210.61	211.16	211.06	211.45	211.68	210.58	210.42	210.15	211.54	212.62	213.41	210.66	211.75	211.4	211.93	211.8	211.58	210.27	212.34	212.84	212.75	212.02	213.17	211.37	211.55	211.24	212.14	210.4	211.77	212.53	212.2	211.56	211.48	211.74	213.03	211.05	213.33	210.55	212.54	212.96	211.69	210.78
208.23	210.63	208.99	211.03	210.18	208.86	209.24	207.2	208.36	209.08	208.96	209.89	208.19	209.07	208.72	209.19	209.21	209.54	209.99	209.91	209.91	209.06	208.89	209.32	208.48	209.18	208.56	208.7	208.31	208.81	209.45	210.34	210.68	208.36	207.3	209.74	210.52	208.06	210.15	209.95	207.27	208.91	210.81	210.54	208.16	208.53	209.52	208.71	208.47	208.57
208.43	208.8	209.29	207.82	208.26	209.25	207.25	208.82	208.47	208.65	209.51	206.96	207.21	206.63	209.52	208.31	208.98	206.36	206.9	210.01	209.06	208.53	208.24	210.03	207.81	208.92	208.52	209.05	209.26	209.78	209.07	208.86	207.81	208.7	207.12	206.21	208.37	209.61	208.46	208.56	209.42	208.86	205.95	209.04	209.66	207.29	207.86	207.78	208.32	208.74
209.52	208.51	207.99	210.37	208.67	209	207.53	208.99	210.4	209.29	209.07	209.1	206.82	208.75	209.9	207.89	208.23	208.43	209.12	207.42	208.47	207.54	208.34	208.1	208.97	208.63	207.72	208.18	208.55	208.17	207.76	208.56	209.82	208.01	208.69	210.3	210.08	209.02	210.02	209.76	209.74	208.29	208.67	207.06	209.59	208.62	208.91	208.5	210.69	210.4
197.22	197.43	197.57	198.07	197	197.4	197.94	198.64	199.05	197.81	197.85	197.3	196.72	198.51	199.38	195.72	198.98	198.75	196.55	197.32	198.77	198.1	196.36	196.55	198.25	199.17	198.8	197.65	197.91	197.75	197.3	197.54	197.83	197.44	198.55	197.91	196.51	198.08	196.04	197.93	199.19	198.38	198	196.89	197.87	197.74	198.21	197.44	198.68	198.23
216.67	217.87	217.72	217.91	218.11	217.17	216.07	217.07	216.64	216.89	217.92	219.04	219.38	217.31	218.59	217.77	217.53	218.89	217.84	217.94	217.99	218.18	219.02	216.5	218.7	218.84	217.22	216.46	219.15	216.63	216.51	217.13	217.13	215.71	217.5	218.66	218.43	217.4	218.51	217.92	215.91	219.28	218.43	217.44	218.66	217.78	218.15	218.58	217.68	217.68
201.06	200.74	202.54	202.14	201.91	200.91	202.28	201.58	199.83	201.6	200.8	201.81	201.43	202.09	199.92	201.88	200.89	202.23	200.6	200.72	200.92	200.59	201.42	201.14	201.49	201.32	201.88	201.88	202.46	201.72	202.28	201.35	200.95	200.91	201.61	200.48	202.2	200.95	201.53	201.87	202.4	201.52	201.2	202.15	200.74	201.34	201.88	201.63	201.23	201.01
208.71	209.35	207.93	208.87	209.46	208.98	210.68	208.22	206.63	210.74	208.09	208.21	210.28	208.75	209.03	208.44	208.18	209.92	207.94	209.5	208.21	209.03	207.36	208.13	209.24	207.88	207.95	208.96	208.46	208.45	207.64	209.5	208.76	208.98	207.98	208.65	205.99	209.28	209.1	210.02	209.79	207.07	209.1	209.16	208.77	207.1	208.82	208.32	207.77	207.87
201.66	201.25	200.89	202.98	201.65	201.53	201.87	201.02	201.67	200.67	199.43	200.27	202.34	201.7	199.78	201.86	200.88	201.09	202.26	201.29	199.79	202.66	201.68	202.36	200.76	201.58	202.46	201.43	201.62	202.12	202.98	200.07	201.93	201.61	200.1	202.07	200.67	201.23	202.67	201.55	201.8	202.13	200.36	201.28	200.7	199.87	201.92	203.04	200.57	201.58
211.24	211.46	210.72	211.58	211.81	211.29	210.9	211.47	210.72	209.62	212.08	212	210.32	213.3	210.84	211.95	209.31	212.57	213.03	209.94	212.18	212.47	211.2	211.49	212.08	213.19	211.19	211.06	212.33	210.39	211	211.57	211.25	212.3	210.75	212.94	212.18	213.05	211.38	210.76	211.17	211.57	212.22	211.88	211.26	210.27	211.2	210.79	211.97	212.41
207.58	208.24	207.81	207.28	209.23	206.3	206.55	206.34	207.15	206.61	207.27	208.01	208.13	209.05	207.54	207.07	207.51	206.99	206.09	207.93	208.35	207.11	207.58	208.13	206.17	207.61	207.37	207.29	206.59	208.02	207.69	207.85	208.53	207.68	206.75	208.31	208.89	207.79	208.74	208.44	207.68	208.68	208.6	208.45	205.91	207.59	208.07	207.28	209.46	208.25
211.78	212.93	212.55	212.05	213.53	212.07	211.84	213.27	213.3	212.96	212.85	213.39	212.94	212.46	211.99	211.82	212.25	213.11	213.22	213.68	213.01	213.53	212.72	211.32	213.1	213.33	212.62	213.21	212.79	212.31	212.41	213.25	212.94	212.55	212.23	214.66	212.64	213.55	213.81	214.1	214.38	212.06	212.63	211.71	212.73	212.07	213.73	212.43	212.49	213.94
217.66	217.39	217.89	216.33	217.7	217.76	216.38	215.97	216.65	217.87	217.35	217.61	216.71	217.36	216.61	217.9	216.57	216.24	216.16	216.46	215.54	217.37	215.92	217.17	216.46	216.84	217.69	215.93	217.52	217.6	217.72	216.88	217.35	216.69	217.57	216.35	216.73	218.42	218.06	217.07	217.82	217.51	218.08	218.22	217.35	216.3	216.1	218.12	216.11	218.66
200.5	199.54	199.13	198.59	198.04	197.46	197.38	198.71	198.7	197.96	197.29	199.05	197.31	199.65	197.87	197.48	197.3	199.51	199.46	197.38	199.09	197.55	200.01	199.32	197.98	197.11	197.29	198.53	197.71	196.57	199.12	197.84	198.37	197.67	199.36	198.09	198.78	198.23	198.4	200.52	200.17	198.08	198.03	198.8	198.81	199.45	197.26	198.3	198.5	198.22
207.68	208.57	207.82	207.62	208.1	207.89	207.43	207.44	207.48	205.49	208.44	206	207.16	207.81	207.87	207.28	208.73	207.94	206.63	208.75	206.35	207.22	206.8	207.68	208.54	207.96	206.51	205.68	207.46	207.55	208.35	207.91	207.57	206.31	206.61	208.92	207.04	206.89	207.32	208.35	207.87	209.03	208.46	205.99	206.98	207.54	208.92	207.69	208.06	208.22
202.88	203.24	203.08	203.44	203.24	203.36	203.68	204.63	204.43	201.91	203.11	203.19	202.98	204.83	202.26	203.11	202.42	203.92	204.24	203.29	204.63	203.98	204.77	204.09	202.12	204.08	203.02	203.54	202.64	204.63	202.3	201.23	202.81	202.64	204.25	202.73	203.5	204.03	203.9	202.84	202.61	203.23	204.48	202.61	204.65	203.6	204.84	203.55	201.91	202.71
195.01	194.87	194.18	195.94	193.65	196.57	194.68	194.89	194.79	195.55	198.32	197.02	195.32	195.16	195.26	196.12	196.29	196.15	193.36	195	193.94	195.86	194.57	195.13	195.19	194.8	196.71	195.43	194.09	196.37	196.09	194.45	195.34	194.12	193.88	195.47	195.9	195.79	194.39	194.98	194.09	194.75	196.15	197.15	194.98	195.31	195.48	194.62	195.93	193.86
212.29	211.36	211.39	211.61	211.5	212.55	212.51	210.53	212.71	213.81	213.13	212.84	211.09	210.75	211.5	211.55	212.72	213.21	212.22	212.25	212.21	212.77	213.04	213.02	211.72	213.07	210.31	212.64	211.61	211.31	212.91	211.55	212.8	212.72	213.06	210.62	213.87	213.51	213.68	211.68	211.53	212.24	212.9	211.12	213.12	213.07	213.62	211.78	213.53	212.29
218.31	218.22	216.85	217.78	219.04	219.61	217.75	218.46	219.35	216.72	218.14	218.07	217.79	216.58	217.81	217.77	217.73	216.9	219.02	218.84	218.24	218.07	215.62	215.56	216.82	217.14	217.83	215.39	219.55	218.97	216.24	215.8	220.66	218.84	217.03	216.59	218.14	218.39	218.35	218.9	219.26	216.72	218.58	217.67	216.95	217.3	217.93	219.67	217.7	219.68
201.89	200.66	202.72	201.47	202.6	204.14	201.81	201.73	202.52	202.05	200.99	201.58	202.05	201.28	202.6	200.42	202.82	203.12	202.68	201.78	202.58	203.59	202.52	200.03	202.09	201.69	202.86	202.62	202.33	202.64	201.59	203.08	203.32	202.13	202.33	201.34	203.37	202.85	202.47	202.78	204.2	202.02	201.97	203.42	202.43	202.96	203.45	203.4	202.84	203.66
199.41	199.62	198.31	199.65	200.16	200.4	198.47	198.96	199.37	200.46	198.84	199.78	198.92	199.32	199.08	199.96	198.3	200.13	200.25	201.34	199.01	200.12	201.79	199.99	199.34	200.06	199.51	199.83	201.24	201.14	199.18	200.49	200.05	199.99	200.45	200.71	200.89	198.93	200.31	199.09	199.2	199.73	199.65	198.44	197.55	200.41	200.05	199.2	199.9	198.71
194.38	194.63	193.87	192.39	194.07	194.45	193.65	192.64	194.11	193.6	193.76	193.19	193.03	193.68	194.99	193.99	195.01	193.43	194.56	194.8	194.07	194.32	195.9	193.55	192.33	194.76	195.62	195.46	193.18	193.69	194.56	194.48	195.48	194.43	194.42	193.67	194.56	193.26	194.11	194.08	193.28	195.28	193.46	191.87	194.03	195.55	194.64	194.8	193.52	196
203.21	205.59	203.89	203.76	203.49	204.98	205.55	202.83	203.94	203.12	204.99	201.72	202.15	203.96	205.33	203.34	203.42	204.79	204.66	203.57	204.08	204.3	203.6	204.13	202	205.41	203.56	203.86	200.85	203.33	202.58	202.96	204.3	204.2	204.57	205.05	204.16	202.72	202.75	205.44	204.74	202.65	205.15	203.53	203.6	205.05	203.8	203.6	202.6	203.74
197.32	199.25	197.94	199.04	197.22	199.47	197.73	198.17	199.77	199.55	199.3	200.35	198.86	198.54	197.42	198	200.43	198.5	198.22	200.51	198.62	198.44	199.12	198.19	198.97	197.01	198.32	199.69	198.62	199.2	199.69	198.58	200.14	199.16	199.07	197.78	199.41	197.22	198.35	199.09	198.11	198.18	199.21	198.9	199.17	198.97	199.94	199.78	197.72	199.71
206.89	206.4	207.76	205.73	207.4	207.92	206.13	206.04	204.77	205.72	206.5	205.53	205.31	205.87	205.56	206.13	205.12	207.28	206.88	207.89	205.72	206.34	206.21	206.43	206.39	205.91	206.53	207.3	203.92	206.1	205.71	207.97	205.11	205.9	206.07	204.19	205.64	205.31	207.64	207.11	206.3	205.8	205.63	205.93	205.67	208.19	207.19	206.35	206.58	205.42
199.14	200.81	199.71	197.54	199.39	200.23	198.53	199.55	200.74	199.76	200.64	200.14	200.17	198.86	198.55	199.36	199.98	198.87	200.04	200.9	198.61	198.82	198.82	199.74	200.1	199.65	200.22	198.81	196.42	199.83	200.1	199.21	198.39	199.14	200.15	200.15	199	199.44	199.93	199.71	201.47	198.91	199.51	198.24	200.54	199.4	199.74	199.23	199.92	198.88
203.33	203.12	204.21	205.74	202.71	204.03	203.8	202.23	203.58	204.23	204.42	202.97	204.05	202.47	202.39	203.4	203.57	203.44	203.7	204.18	202.81	204.02	203.91	204.12	203.57	204.07	203.88	204.91	204.68	203.51	203.1	204.47	203.54	203.12	202.18	202.67	202.47	203.98	205.17	202.7	201.95	204.73	204.5	203.97	204.56	203.16	203.82	203.14	202.98	203.07
196.05	198.47	198.59	198.06	197.79	199.18	199.73	197.33	199.16	198.88	200.03	199.97	197.97	199.31	198.95	198.58	198.12	198.73	198.72	199.6	200.06	198.94	198.97	198.97	200.64	197.02	199.5	199.19	197.9	198.65	197.31	199.79	199.29	198.43	198.57	199.58	198.08	199.23	199.08	197.84	199.15	199.66	197.55	198.22	197.79	198.31	200.4	199.24	198.79	198.06
214.18	212.98	213.04	214.4	213.35	210.23	212.13	211.75	214.08	211.68	213.74	213.88	212.68	212.54	212.03	214.39	211.18	212.21	213.11	213.03	213.34	212.32	211.34	212.33	214.07	213.82	213.78	214.14	213.28	212.84	213.35	212.17	213.77	212.38	211.43	213.89	214.14	212.14	213.31	213.89	213.51	213.56	212.71	213.15	211.62	211.85	214.84	212.48	213.17	213.22
206.44	208.97	209.02	209.05	209.7	209.41	210	208.58	209.95	210.68	209.68	208.93	209.65	209.04	208.27	208.44	209.53	207.68	208.64	209.14	209.76	209.11	208.01	210.04	207.81	208.34	209.45	208.37	209.19	209.24	207.81	208.65	209.5	208.21	208.44	209.62	208.56	211.31	208.9	208.55	208.2	206.76	209.24	208.38	207.71	208.12	209.26	209.24	208.42	211.05
218.19	217.24	217.76	219.31	216.48	217.53	216.95	217.73	217.44	218.27	218.45	218.46	216.86	218.27	219.09	217.58	217.02	217.11	217.21	218.11	217.95	218.88	218.04	216.56	217.76	218.18	217.49	216.71	216.73	217.95	217.32	217.44	217.84	218.29	217.45	217.49	217.83	216.01	215.69	218.41	219.06	217.74	217.01	218.23	218.26	218.47	218.35	218.56	217.01	217.97
211.1	212.52	212.83	213.36	212.93	212.56	213.34	212.87	211.41	211.8	211.55	211.6	211.87	212.67	212	212.84	211.72	212.03	213.27	212.96	211.6	212.38	213.02	211.36	211.91	212.14	212.92	210.77	212.05	212.12	212.12	213.07	211.21	212.07	211.36	212.56	213.04	211.38	212.8	212.76	213.2	212.09	212.28	212.78	211.69	212.62	211.34	211.7	212.98	211.59
209.96	207.65	208.24	210.1	207.67	209.5	209.73	209.23	208.8	208.75	208.12	208.56	208.14	210.62	208.53	207.92	207.65	207.36	210.91	210.53	209.89	208.31	207.95	208.46	209.75	209.82	209.19	208.16	208.67	208.16	209.73	208.55	209.61	209.48	208.75	209.86	207.09	208.5	209.37	210.52	209.85	208.79	208.11	208.9	208.66	206.9	208.86	209.59	209.64	206.99
199.38	198.34	198.44	199.89	198.73	198.85	199.49	198.8	198.32	198.53	198.16	198.18	197.74	198.99	198.29	197.8	199.54	198.85	199.81	198.22	197.77	199.57	197.34	197.87	199.37	198.69	196.78	198.25	199.24	198.5	198.41	197.32	198.53	198.76	197.71	197.61	197.03	198.98	198.19	198.3	200.7	198.23	198.72	197.49	197.41	198.76	199.95	197.5	199.41	200.32
212.16	211.85	210.39	212.49	212.51	211.36	210.95	211.35	212.82	210.94	213.43	213.59	211.42	211.58	212.31	211.3	212.71	212.72	211.48	213.18	211.03	211.35	211.71	213.03	213.02	211.82	212.02	212.07	213.36	212.48	212.61	213.19	212.79	212.24	214.19	211.93	212.84	210.77	213.65	213.22	211.6	213.21	213.01	212.25	212.74	211.1	211.25	212.81	212.23	212.62
218.49	216.41	217.69	216.26	218.82	218.34	216.39	216.43	218.53	217.49	217.05	218.38	217.35	217.62	218.19	216.63	217.47	215.19	217.47	216.24	215.82	215.54	217.43	215.67	217.51	215.74	216.94	215.65	217.82	219.2	217.57	217.17	217.13	217.08	218.54	217.6	216.64	215.79	216.52	217.4	216.63	216.9	216.64	216.71	216.84	217.92	216.08	216.58	217.19	216.27
205.42	206.35	207	208.22	205.33	206.74	206.28	208.02	205.01	205.76	205.8	206.79	206.63	204.63	208.7	207.96	206.93	204.71	203.24	206.15	206.61	205.28	204.56	205.09	205.15	205.77	207.16	205.42	205.85	205.97	205.29	205.96	206.85	206.46	206.21	205.62	207.83	205.91	205.7	205.54	206.97	205.09	205.81	206.7	207.04	205.53	205.36	206.3	207.12	205.29
215.86	217.45	216.96	217.4	216.45	217.96	217.28	217.92	216.08	217.45	217.18	216.74	216.8	218.18	217.18	217.71	217.67	217.03	215.98	217.38	215.72	216.65	218.24	216.47	218.45	215.24	216.71	217.18	216.38	216.17	214.29	218.23	217.62	216.71	216.88	216.61	218.54	218.84	216.53	216.24	216.76	216.67	217.03	217.75	216.07	216.06	216.73	216.49	217.89	217.33
204.51	205.93	204.67	206.78	205.26	204.13	206.26	205.44	204.29	203.68	204.32	204.48	205.3	205.61	205.02	204.72	205.35	206.23	204.26	205.06	205.08	206.09	204.44	204.88	205.76	205.7	205.49	204.67	203.12	204.57	205.58	204.9	204.27	204.87	205.29	204.9	205.74	205.61	205.71	205.1	205	207.75	205.64	204.44	204.17	205.21	204.46	204.82	203.9	203.96
204.25	204.19	202.42	202.73	201.66	202.84	204.89	202.63	204.03	202.46	202.78	203.7	203.9	204.05	203.68	203.66	203.41	204.51	202.89	204.1	203.7	203.82	204.3	202.42	203.84	203.6	202.61	204.53	202.34	203.67	202.35	204.33	202.4	202.56	205.53	201.77	204.26	201.83	201.31	203.57	202.4	203.67	204.42	201.8	202	203.81	203.16	203.68	201.87	203.01
216.84	216.6	216.31	216.72	218.06	215.74	214.99	216.64	217.7	219.24	217.17	217.65	217.73	217.06	217.57	218.2	217.69	218.28	218.14	216.08	216.75	216.77	217.22	215.28	216.84	216.5	215.43	216.54	215.36	216.61	217.65	217.13	216.55	216.61	217.21	215.26	216.58	215.81	218.12	216.34	217.01	217.96	216.83	216.68	217.32	217.37	216.21	216.39	216.28	216.94
204.11	206.81	207.1	205.32	205.95	207.3	206.12	204.73	207.29	205.24	207.09	206.35	206.41	206.04	205.84	205.97	207	207.3	206.64	207.75	206.22	207.49	206.75	204.25	205.25	205.61	206.18	206.75	206.72	206.12	208.03	205.95	206.2	207.05	206.13	207.36	205.69	206.38	206.7	205.62	206.53	205.51	206.8	208.41	205.81	208.5	208.11	207.72	207.23	206.53
200.6	199.66	200.74	200.69	200.42	199.75	200.88	200.7	200.49	199.4	201.32	199.26	200.31	199.16	200.19	201.42	199.6	199.72	198.65	200.35	199.55	200.6	200.59	201.49	201.23	199.21	200.82	200.07	201.55	200.97	199.52	201.88	200.8	199.14	199.5	200.78	199.13	200.86	200.91	200.52	200.57	200.61	201.69	201.43	199.69	200.69	199.12	198.95	201.12	200.38
209.59	209.11	208.63	209.14	210.35	210.52	209.46	210.38	210.78	210.4	209.38	208.09	207.55	210.67	211.21	210.98	211.28	209.16	208.97	210.04	208.24	210.74	208.37	210.57	209.67	209.14	207.94	207.11	209	209.28	209.56	208.61	210.14	210.32	210.74	208.91	209.34	207.61	209.77	208.73	211.16	209.54	209.91	208.89	209.08	209.1	210.95	209.2	208.96	209.64
203.86	204.39	203.74	204.39	203.7	204.19	203.43	203.15	203.93	201.68	204.24	203.66	202.86	202.36	205.02	202.89	203.68	202.9	204	204.81	202.32	204.79	203.9	203.97	203.54	204.38	206.05	203	202.45	203.42	205.66	203.46	202.72	201.24	203.77	204.34	202.74	203.39	204	204.97	203.98	203.2	205.08	203.43	203.79	203.07	203.65	203.54	203.33	203.2
208.85	208.08	208.36	210.15	209.22	209.22	209.41	209.5	208.5	209.95	209.9	208.92	208.64	207.4	209.26	208.9	208.15	209.03	208.31	208.96	208.87	207.95	207.73	208.9	209.31	210.27	207.82	209.57	209.56	207.67	210.23	208.35	209.66	208.4	208.56	209.36	207.52	209.26	207.51	207.86	208.11	210.05	208.36	209.27	206.26	208.74	207.69	208.87	208.64	208.66
212.04	212.16	213.57	212.27	211.32	210.62	213.14	211.39	211.01	210.83	212.03	211.21	211.8	211.65	212.23	213.31	210.83	211.29	210.47	211.61	211.44	210.41	211.95	211.93	212.39	213.88	213.36	211.6	211.48	211.23	211.12	210.94	214.51	212.34	211.44	210.53	211.35	211.48	210.88	212.15	211.84	210.67	211	211.35	211.86	213.5	211.3	211.91	211.01	212.97
208.66	208.03	208.55	209.34	209.47	208.37	206.87	207.19	207.35	207.86	208.28	207.82	210.61	208.49	207.74	208.58	207.43	208.87	207.48	207.76	207.19	210.05	209.47	209.01	207.62	209.4	207.52	209.06	208.52	208.32	207.89	208.22	209.19	208.11	210.34	208.31	207.66	207.51	208.45	207.87	207.89	210.52	208.2	209.08	208.64	208.54	208.63	207.62	208.78	207.58
208.77	206.98	207.61	209.08	207.13	207.54	207.82	207.17	207.47	207.97	206.81	207.91	208.15	207.93	208.22	207.52	206.16	209.72	208.81	207.86	208.4	207.25	206.68	207.64	207.34	209.06	207.12	207.28	208.05	208.39	207.9	207.36	208.59	207.81	207.95	207.78	207.96	207.53	207.14	210.8	207.09	207.69	208.13	208.25	208.3	209.94	207.48	209.48	208.75	206.16
208.79	205.87	207.95	207.55	208.14	207.81	207.89	208.56	206.66	206.79	208.83	208.68	208.47	207.76	206.71	207.65	208.51	209.34	206.78	207.38	209.72	207.77	207.47	207.02	206.72	209.02	208.31	208.92	207.67	207.85	208.9	207.54	207.78	207.85	206.86	207.89	206.94	205.96	207.64	209.22	206.45	207.2	207.82	207.64	209.19	206.76	207.32	208.78	207.1	208.51
201.62	200.09	199.38	199.77	201.09	200.71	200.09	201.04	201.56	200.17	200.5	198.94	202.52	200.75	200.74	202.67	201.78	200.48	200.34	202.03	198.82	200.46	200.87	199.38	200.25	200.03	200.62	200.82	199.8	199.84	198.63	200.2	200.26	198.72	199.68	201.07	202.13	201.88	202.52	199.16	199.85	200.75	201.28	200.29	200.11	201.18	201.22	201.05	201.05	200.98
212.8	212.75	212.6	211.14	213.96	213.51	213.84	212.99	213.36	213.84	214.45	214.61	212.51	212.69	214.51	213.86	213.32	214.34	213.96	213.08	211.87	213.35	212.81	211.76	212.23	214.08	214.21	211.81	213.55	212.92	212.34	214.15	212.55	213.06	213.01	212.19	211.72	213.1	212.93	213.05	211.4	214.14	213.1	213.9	213.48	214.06	214.3	212.8	212.49	213.67
205.02	204.56	205.33	203.56	203.53	205.19	204.1	203.78	203.21	205.76	205.07	204.06	204.72	206.06	203.99	203.23	204.88	204.79	203.9	205.16	203.94	204.59	205.53	203.76	205.39	204.13	203.27	202.58	204.41	204.1	204.22	204.24	204.1	205.31	204.65	203.26	202.55	202.08	203.95	204.39	204.31	205.23	203.75	204.56	203.26	203.15	203.18	204.05	203.73	204.01
216.9	216.06	216.59	217.26	216.03	216.16	217.77	215.52	217.22	217.48	218.39	216.51	217.48	218.4	216.29	217.11	217.86	216.07	216.31	216.59	218.39	217.2	216.93	217.86	216.2	218.09	216.54	217.57	215.33	217.15	216.53	217.93	216.29	216.52	217.21	216.37	217.46	216.46	216.96	216.8	217.27	216.51	217.46	217.78	216.07	215.8	218.2	214.59	216.91	216.53
202.87	200.86	203.88	203.65	202.33	203.61	203.06	202.26	201.39	201.98	201.28	201.86	203.94	200.69	200.89	202.16	201.38	203.67	203.34	202.15	201.54	203.27	200.83	201.23	200.88	200.93	203.07	202.25	202.96	202.27	202.8	201.69	200.97	203.08	201.66	202.13	202.96	202.68	200.86	202.08	201.85	203.13	200.67	202.31	201.53	202	203.05	200.71	203.27	200.96
204.67	204.53	204.22	204.21	204.62	204.1	204.72	203.03	204.38	204.8	204.26	206	202.21	203.8	201.82	204.51	204.32	206.21	203.75	205.05	203.53	206.14	205.78	202.81	205.39	204.08	205.27	203.3	204.67	204.75	205.02	204.79	204.02	204.29	204.55	204.17	204.74	205.06	203.14	203.36	206.14	204.44	203.56	204.68	205.06	206.45	204.8	205.31	203.51	205.51
201.31	200.21	200.71	200.87	201.34	201.65	200.02	199.62	198.81	199.34	201.92	199.6	199.98	198.13	199.38	200.33	200.27	199.9	199.99	200.44	200.5	200.06	199.09	200.46	200.99	199.5	201.27	199.69	201.07	201.2	200.7	199.63	199.18	199.71	198.69	199.52	200.51	199.69	199.98	200.81	199.49	199.08	200.87	200.32	199.99	200.83	199.38	200.01	200.01	198.86
[truncated: 150 more columns]
