# Supplementary material for: Genetic dissection of main and epistatic effects of QTL based on augmented triple test cross design
Source: PLoS One. 2017 Dec 14;12(12):e0189054. doi: 10.1371/journal.pone.0189054 (PMC5730204; doi:10.1371/journal.pone.0189054)
Supplement: S6 Supporting Information — (ZIP) [file pone.0189054.s006.zip › z1_1150_0.2_10.csv]

204.85	203.73	209.7	204.67	199.52	206.2	203.87	201.97	202.3	203.04	205.29	205.91	205.8	204.1	203.33	207.36	199.9	204.62	207.49	203.92	204.93	204.39	206.97	204.76	199.13	203.98	206.28	206.63	203.71	201.85	202.67	200.66	205.07	208.39	202.04	204.97	203.43	199.57	203.38	202.24	198.49	205.6	206.84	200.28	204.35	203.35	201.94	206.74	204.8	203.53
207.09	205.18	208.44	212.06	206.79	210.98	209.31	214.24	211.92	208.59	210.16	203.62	209.14	206.28	210.27	207.77	211.04	207.21	208.65	205.91	204.69	209.24	209.19	209.47	207.74	208.42	205.06	207.9	205.68	208.89	207.71	208.37	208.81	210.32	208.07	207.98	209.46	207.33	205.21	208.62	209.34	206.7	211.49	203.58	206.81	205.59	207.52	207.41	210.21	206.97
203.38	197.05	205.56	206.83	205.59	206.6	198.25	203.41	200.54	205.27	204.2	200.34	203.58	205.2	208.08	202.25	202.84	205.31	205.64	203.76	208.37	201.03	205.99	205.93	201.09	201.35	202.8	202.12	203.94	200.34	205.18	203.16	199.18	206.4	205.51	199.93	203.6	205.17	203.54	200.81	204.51	205.22	202.77	196.7	203.37	206.89	203.96	203.82	206.17	202.27
210.27	207.88	211.02	206.83	207.56	206.61	210.92	212.64	209.53	211.51	208.59	211.38	203.01	207.97	208.17	211.73	208.04	209.03	211.98	209.21	215.19	210.07	213.83	206.81	207.42	208.13	209.65	213.01	210.59	210.33	207.91	209.54	207.27	211.78	211.29	214.49	209.76	210.76	208.52	209.34	212.97	212.69	208.15	205.56	211.4	206.21	204.01	207.86	204.23	204
210.18	207.63	208.7	211.58	211.25	210.99	205.32	208.21	210.27	212.94	207.4	209.33	214.18	209.47	209.75	204.91	210.78	211.03	212.74	211.33	209.95	208.24	209.59	209.13	207.39	207.25	204.69	209.75	208.27	210.55	208.7	208.42	211.79	209.32	211.34	206.96	206.84	210.4	206.84	207.09	209.79	212.59	205.46	206.12	212.14	209.27	209.07	211.82	207.22	210.35
209	208.6	206.26	206.76	209.37	209.45	207.43	209.1	205.25	210.6	210.33	209.27	206.68	205.07	205.93	206.45	206.07	206.49	212.06	207.66	207.01	212.01	210.79	205.6	209.31	208.98	203.34	208.55	210.7	209.01	206.41	210.56	209.03	207.07	209.38	206.97	205.56	214.22	206.99	213.2	208.49	207.41	205.01	206.44	209.11	207.71	211.17	206.29	206.98	207.9
209.6	206.21	204.11	203.73	207.12	202.09	208.3	204.6	202.44	208.78	207.31	204.76	208.91	209.52	209.02	210.01	205.63	206.01	205.32	204.2	205.98	207.94	203.58	211.86	206.13	206.87	210.47	202.95	204.73	205.05	202.24	209.22	207.27	205.04	208.72	202.46	207.89	207.87	208.37	203.55	205.69	206	202.12	207.94	203.42	207.34	207.32	206.05	204.77	213.31
216.66	209.68	213.67	212.62	210.97	211.26	210.44	211.48	213.95	211.04	212.41	211.8	212.01	209.77	212.48	208.47	214.71	212.25	214.24	210.57	212.72	213.02	214.42	208.9	212.01	217.39	212	214.04	210.64	211.88	208.19	215.6	209.99	210.14	210.93	214.68	211.28	208.98	212.24	213.69	210.66	218.84	211.88	208.53	212.15	212.78	212.04	213.26	213.4	210.2
204.89	204.95	206.03	203.33	205.47	207.08	208.13	205.26	208.73	206.93	204.42	205.11	202.91	203.66	208.87	200.54	205.2	207.3	205.19	201.26	207	209.54	209.17	207.06	206.34	211.47	208.43	210.33	203.91	206.58	202.87	208.05	207.47	205.4	202.25	203.44	206.8	204.95	204.2	205.7	206.73	202.3	203.64	205.98	203.93	209.86	206.13	208.34	207.93	205.88
206.58	204.79	208.88	206.56	204.88	197.46	202.45	202.87	207.75	204.29	202.96	204.96	201.33	206.32	205.72	207.59	202.96	204.77	203.43	207.8	203.93	210.02	208.88	203.82	204.26	207.69	207.53	207.12	210.71	205.41	209.82	207.97	204.87	206.41	206.46	202.92	207.41	208.29	210.1	209.77	204.75	200.55	204.06	211.82	207.27	207.31	204.79	206.47	208.29	208.71
210.95	206.53	210.93	210.78	211.07	211.5	206.02	212.98	209.83	208.64	211.33	209.09	208.04	211.13	211.43	210.29	213.16	209.87	212.11	204.31	213.77	207.12	206.76	207.32	213.98	205.2	209.76	211.44	208.23	212.12	212.6	210.77	207.54	212.57	210.83	212.4	209	206.52	208.41	211.77	210.46	210.85	208.75	209.53	208.75	208.25	210.54	206.72	206.57	211.3
205.15	210.35	205.95	202.12	206.63	204.09	208.37	204.86	206.84	206.1	200.93	203.55	212.07	206.54	205.85	202.78	205.48	206.19	206.5	202.52	206.67	208.22	204.13	204.03	205.18	206.47	206.69	202.11	206.48	205.09	203.54	205.67	203.55	208.29	206.22	207.82	205.54	207.37	202.76	211.62	204.07	208.41	206.67	204.39	204.69	204.33	203.79	203.56	206.34	206.31
207.55	211.22	215.65	219.84	211.05	211.56	213.22	212.21	214.22	214.96	210.8	211.79	213.02	211.56	210.54	211.14	214.26	210.71	210.47	212.14	212.93	211.44	212.16	210.01	213.28	214.34	213.25	216.03	206.94	212.59	209.64	213.21	211.6	212.58	208.4	208.88	212.93	215.3	211.19	213.75	213.21	214.42	208.41	212.81	216.93	213.59	207.63	213.72	212.93	211.89
203.2	199.65	201.07	199.15	193.32	200.91	197.65	200.57	199.09	202.05	194.68	200.84	199.88	197.02	198.94	196.14	195.69	199.4	198.88	195.49	202.01	199.36	201.54	192.29	197.87	199.53	194.3	200.04	197.56	201.65	200.49	196.09	195.91	194.73	198.27	196.07	193.64	202.16	199.59	196.52	198.13	196.63	196.47	198.36	201.4	196.5	196.27	198.37	202.2	198.48
196.79	202.61	199.85	199.17	201.13	199.32	200.97	195.43	203.9	204.21	194.64	197.06	201.89	194.13	202.03	197.3	197.98	198.16	200.74	203.68	199.56	206.07	200.92	198.33	199.95	199.14	201.22	196.53	197.85	200.44	197.19	197.85	202.98	193.23	201.32	200.6	200.66	196.98	195.6	197.49	197.53	199.38	198.16	201.65	198	199.15	203.78	196.01	197.57	199.44
205.71	202.58	201.26	202.83	203.36	196.59	207.3	200.24	199.88	204.66	202.61	203.62	207.53	200.92	202.53	201.45	201.22	201.52	205.42	199.77	203.05	202.98	207.88	208.4	203.42	202.77	206.65	201.1	201.58	201.17	204.55	207.06	201.05	204.61	208.93	198.06	200.72	200.82	201.91	205.08	204.97	203.47	203.88	205.23	200.12	207.71	202.71	202.71	205.43	200.79
209.06	204.61	207.19	212.28	205.14	208.66	209.34	208.6	203.23	210.38	212.17	203.79	207.71	212.35	211.21	212.44	209.18	210.88	206.4	208.26	208.52	207.13	209.37	208.21	212.05	204.09	210.6	208.14	210.41	210.44	204.74	208.92	208.89	206.15	203.89	206.55	210.13	209.71	205.13	203.52	210.81	211.16	208.76	210.6	207.42	209	209.17	209.12	205.58	209.73
218.74	221.03	216.84	218.09	216.09	216.83	220.22	215.86	213.8	216.09	218.94	219.07	221.05	216.61	220.47	217.52	217.41	218.14	215.84	218.32	219.16	220.2	217.85	217.45	215.29	212.99	219.09	220.57	217.41	215.24	214.76	215.18	217.09	220.75	214.03	218.51	215.09	220.55	210.91	221.27	220.58	217.5	217.29	223.67	217.92	219.34	216.9	214.63	220.04	216.93
205.6	206.98	205.76	205.54	202.67	205.02	206.73	204.6	205.16	205.31	205.01	203.55	202.38	200.99	205.21	207.71	205.16	202.1	198.19	199.95	203.89	208.19	201.91	204.37	202.88	201.55	202.72	208.99	202.39	200.62	202.75	202.24	203.88	203.03	209.13	205.19	205.07	201.24	204.53	203.1	206.35	203.62	200.96	198.94	204.18	202.15	206.07	200.84	200.93	198.9
196.51	200.15	201.48	200.84	198.87	194.45	201.02	202.07	197.49	194.52	196.77	200.85	200.97	201.68	198.51	192.8	193.69	195.79	199.76	201.05	206.6	198.4	196.81	205.75	199.05	199.51	205.23	199.31	200.03	204.97	200.14	196.98	198.39	197.28	200.81	195.57	197.21	199.75	200.96	194.16	199.31	200.55	196.26	200.16	197.09	197.38	200.38	198.84	198.59	201.33
206.29	207.88	204.6	205.3	206.57	206.98	207.72	207.05	208.17	204.86	207.27	207.56	211.25	208.99	205.04	209.01	204.71	210.33	203.86	207.1	205.53	206.46	207.44	209.92	208.06	209.16	206.49	210.91	210.65	208.8	207.77	205.91	204.4	210.29	210.53	204.13	210.43	207.77	207.41	209.05	205.86	206.12	212.76	208.82	209.02	209.2	209.12	206.88	208.01	205.75
205.94	209.7	208.65	207.31	201.94	204.89	207.39	205.3	205.75	200.98	202.16	198.87	202.65	206.56	204.76	205.86	200.4	207.16	201.72	203.24	201.4	204.96	201.97	206.65	204.87	206.66	203.66	200	203.4	205.73	200.92	201.84	204.65	201.74	206.85	200.11	206.56	200.66	206.91	205.8	207.9	201.58	204.51	210.43	202.47	204.6	205.96	206.42	200.2	202.01
210.08	212.13	210.39	213.43	214.47	208.01	210.86	214.18	208.92	210.41	209.46	209.31	212.2	216.54	214.99	211.33	210.9	212.58	205.12	212.17	211.23	208.82	215.11	208.72	211.07	211.45	204.7	212.42	210.61	210.86	213.23	213.05	212.56	212.74	213.21	209.29	213.71	207.6	212.98	214.46	208.95	214.01	210.02	211.99	207.55	210.76	210.85	209.55	212.02	209.64
205.71	209.41	207.19	204.58	209.36	212.46	212.32	208.49	204.47	205.16	211.38	203.44	204.2	210.23	208.49	210.34	205.74	206.36	207.53	208.55	210.23	206.05	209.32	208.22	205.01	208.32	210.43	208.87	208.66	211.62	206.67	210.08	205.94	208.09	209.42	212.52	206.17	208.86	211.65	207.46	210.75	210.2	212.55	210.72	206.57	206.99	208.66	208.68	206.39	209.23
201.12	198.47	199.77	199.65	199.9	199.41	197.18	198.4	198.31	194.36	201.31	198.22	204.99	200.87	197.42	197.88	199.09	198.65	197.25	197.68	196.28	200.3	196.55	198.27	200.03	199.79	194.23	205.31	198.95	199.92	202.78	195.97	199.89	205.07	197.82	199.65	199.31	201.46	199.56	200.13	201.79	202.42	198.09	198.98	194.35	201.15	200.97	200.37	199.71	202.05
199.69	198.4	203.11	200.05	199.46	199.86	201.38	191.25	202.23	201.64	197.02	198.99	203.17	196.28	202.26	202.33	201.12	199.62	198.77	200.18	199.09	196.27	196.28	199.56	198.7	198.45	199.46	197.85	198.67	196.39	195.99	200.76	201.2	201.68	202.53	199.79	201.73	200.69	202.6	197.52	199.08	197.64	197.72	201.28	201.03	201	199.91	197.88	199.18	197.47
207.07	202.2	208.05	197.78	206.77	200.92	203.42	201.79	204.43	202.87	203.67	204.71	204.59	200.68	202.3	202.68	201.88	201.41	201.76	204.1	198.83	200.47	202.67	204.54	203.87	206.32	205.29	199.85	202.32	201.93	204.34	198.83	202.87	202.49	204.21	204.44	199.56	202.72	200.35	200.65	201.36	198.3	203.2	201.09	202.46	202.3	201.76	200.82	204.16	206.87
205.2	204.26	209.88	206.02	210.13	209.59	205.71	206.97	209.45	210.06	211.61	209.21	206.14	208.21	205.41	207.27	205.85	204.36	203.96	204.65	210.9	211.26	205.32	209.22	207.04	207.61	204.44	207.47	209.05	207.86	206.17	209.73	208.83	208.32	208.18	207.73	212.48	202.04	204.83	204.1	209.78	207.31	208.9	206.97	208.34	207.12	210.8	207.08	208.08	210.1
201.05	198.24	200.38	203.12	200.53	204.35	203.07	200.32	199.75	200.67	202.66	200.81	199.04	203.77	199.66	196.05	195.83	202.34	200.54	201.55	201.66	198.28	199.95	200.72	198.89	199.66	200.41	204.94	202.94	201.86	204.13	201.21	195.9	200.89	199.68	199.51	200.11	203.48	197.38	200.35	204.13	205.77	198.97	197.65	201.84	201.71	201.75	200.86	202.41	199.97
204.13	203.62	208.5	197.81	200.74	203.27	201.56	202.74	204.18	201.05	202.79	203.98	199	205.75	200.85	198.97	201.77	205.29	204.82	202.59	201.53	203.79	201.55	203.6	204.46	203.8	203.07	205.83	206	202.06	202.07	204.88	197.07	205.32	203.39	203.66	203.1	202.76	204.04	202.08	201.27	200.88	204.69	205.8	204.61	203.21	200.23	199.12	201.34	203.49
206.49	214.58	209.76	208.92	209.53	213.61	209.41	206.88	210.09	215.34	212.62	207.04	209.32	209.15	208.66	208.18	208.69	206.8	208.14	207.93	208.07	209.11	211.6	208.79	205.76	213.4	211.59	208.46	209.19	214.16	207.34	211.91	212.49	209.38	207.54	209.71	211.13	216.58	208.68	207	212.42	211.3	208.31	210.31	213.42	208.04	210.49	207	208.15	207.43
204.39	206.94	200.37	208.14	200.44	208.29	200.83	204.76	203.5	207.49	203.95	207.68	206.03	202.51	208.17	205.35	205.08	203.26	202.35	199.28	204.73	199.62	200.03	204.19	207.08	202.15	205.99	204.73	210.27	204.79	198.42	204.03	201.98	203.32	204.55	203.62	199.17	199.32	200.25	203.56	201.33	202.55	204.62	199.01	204.99	205.88	200.48	204.59	198.22	207.67
217.53	216.11	214.84	214.37	221.96	218.75	216.18	217.64	217.36	216.98	220.98	216.07	221.56	219.41	217.88	215.85	217.88	217.34	218.75	217.46	218.68	214.18	221.27	212.02	218.25	217.67	217.99	218.94	218.96	219.25	218.14	218.81	216.46	216.39	220.9	213.46	217.98	220.23	216.28	219.32	217.83	217.07	212.67	216.56	217.46	217.42	214.61	215.66	221.96	214.63
208.95	208.71	208.36	208.85	208.57	207.07	207.02	207.94	206.85	210.93	210.65	205.13	206.55	205.2	203.83	206.33	208.01	207.74	209.15	207.03	204.59	206.4	207.23	207.24	211.93	204.93	203.68	204.85	201.45	205.33	205.52	207.19	207.39	206.2	207.84	206.65	206.39	207.76	202.57	210.75	205.33	203.71	207.45	207.97	206.31	204.52	203.75	205.62	206.53	203.2
200.97	202.47	203.18	201.92	199.3	200.77	203.13	201.68	202.15	203.96	206.48	205.69	201.74	203.74	201.4	207.8	203.91	203.46	200.19	202.53	201.53	199.64	202.72	196.29	198.61	199.87	202.6	203.42	199.76	202.48	204.18	199.81	204.33	201.9	200.73	204.98	208.25	202.03	201.89	202.96	202.34	198.6	207.09	208.32	200.53	204.11	201.65	203.92	202.08	204.04
206.1	212.8	213.21	207.85	208.66	207	207.43	208.43	209.66	207.12	207.12	209.77	209.36	210.65	214.56	211.73	208.47	212.65	214.37	208.77	209.57	215.98	207.69	206.85	211.95	213.24	209.17	209.37	211.12	212.63	206.26	211.65	207.82	212.63	209.56	207.81	210.09	207.91	213.95	207.99	209.17	212.76	211.98	208.81	209.12	211.86	209.96	212.73	211.66	212.05
211.12	209.67	212.26	211.27	207.84	209.72	206.5	208.14	208.24	206.76	213.44	207.48	210.2	206.08	206.33	208.04	210.99	207.35	211.6	202.79	204.99	205.78	205.78	209.58	205.53	208.97	212.09	206.84	206.99	206.12	209.21	210.29	210.92	210.16	209	206.75	211.48	207.19	209.27	208.13	212.06	208.32	210.62	208.58	207.32	206.71	207.07	208.76	209.84	208.89
212.85	205.65	213.18	213.9	213.44	213.12	212.69	206.34	213.64	214.14	208.55	213.81	208.38	210.58	217.47	212.14	214.98	211.4	209.77	210.82	210.87	210.9	210.99	209.71	214.81	213.76	207.53	211.08	211.3	214.07	211.28	210.97	209.91	204.48	209.56	210.56	215.27	207.99	212.74	212.86	218.46	210.05	209.46	208.65	212.84	211.15	214.03	212.16	209.16	214.73
213.55	212.07	213.36	212.36	206.98	211.27	211.5	211.7	210.32	213.49	210.6	216.62	212.77	215.24	207.03	212.42	215.14	213.01	212.54	216.6	209.52	208.43	212.14	213.58	211.98	214.11	211.02	211.49	209.65	210.02	207.27	213.66	214.42	213.2	211.85	215.88	208.69	209.88	212.06	216.04	214.76	212.17	210.18	211.88	211.34	212.8	210.13	211.54	215.36	212.18
199.35	197.7	200.11	201.23	197.65	199.56	201.14	197.54	197.39	199.22	196.53	196.75	198.41	203.3	200.48	196.98	199.26	195.39	198.89	200.75	199.5	197.73	195.64	201.33	193.91	198.03	197.83	202.6	204.66	202.56	197.6	200.44	201.31	197.89	197.31	199.62	200.76	201.75	205.61	204.8	198.29	203.15	202.97	197.73	200.08	201.87	198.59	200.26	201.86	203.73
200.41	196.71	200.23	198.75	201.28	196.02	200.58	200.18	195.09	195.03	196.05	198.42	194.6	198.06	195.6	196.89	199.44	191.61	198.23	200.98	198.16	200.27	192.62	199.53	198.5	202.17	200.88	195.09	197.35	198.54	193.18	197.58	198.26	197.85	199.52	196.64	195.95	198.34	193.94	195.7	202.18	197.24	200.39	201.47	197.46	197.37	195.51	203.4	200.58	196.81
211.78	207.84	206.39	203.49	209.66	205.43	208.34	211.4	205.21	208.93	205.62	207.29	206.55	207.35	209.44	204	205.63	204.55	202.85	205.88	210.7	206.22	211.75	212.36	209.67	206.51	212.04	208.75	212.3	210.42	207.91	206.65	209.97	208.11	202.92	210.34	210.31	207.9	209.86	210.96	209.17	206.74	208.84	203.33	207.74	207.53	205.1	209.37	205.09	203.46
211.16	208.42	206.54	209.48	207.62	203.98	204.81	206.7	205.85	207.47	207.67	206.15	206.54	210.23	204.11	209.52	206.84	208.95	208.57	208.28	204.12	215.67	212.28	206.14	207.09	208.11	209.38	209.9	206.04	208.9	207.56	205.36	202.6	207.7	204.34	209.71	203.32	206.99	205.44	208.63	208.22	206.53	208.8	207.81	205.32	204.69	209.04	206.58	202.59	207.15
209.6	213.32	214.12	207.74	215.32	210.55	209.69	208.48	215.23	213.63	214.31	210.7	212.7	211.11	214.18	214.17	213.08	212.55	212.2	213.87	210.88	210.3	214.53	214.47	214.31	213.48	210.22	208.54	214.18	211.75	213.43	208.4	210.38	209.88	208.74	213.77	209.86	211.03	214.08	215.35	213.45	212.36	212.53	210.94	212.32	213.48	211.3	214.85	207.96	211.47
216.73	216.95	216.69	220.98	218.3	215.21	217.91	212	217.16	222.89	211.56	216.9	217.46	225.44	222.83	217.1	216.45	215.98	219.89	219.63	211.27	220.74	214.96	218.12	216.81	217.84	215.55	215.97	219.86	218.89	219.66	216.95	217.86	216.63	218.66	216.77	219.04	218.45	216.86	215.67	218.37	216.03	220.93	216.61	219.47	220.7	214.94	213.44	220.67	216.44
211.94	212.46	210.62	209.62	213.38	212.33	213.49	211.22	211.38	212.66	215.04	212.37	210.66	207.73	212.72	210.78	216.44	211.08	210.62	211.33	211.76	214.42	210.27	211.54	210.63	215.28	208.72	210.71	212.01	213.44	216.39	213.72	209.07	213.66	210.44	209.94	212.21	211.23	212.14	213.41	210.27	209.18	212.59	215.27	210.57	210.92	213.78	217.5	211.34	211.63
203.77	204.14	198.82	207.54	210.56	202.16	209.5	207.3	204.97	207.02	204.81	203.23	206.08	209.72	206.06	205.9	207.73	205.6	209.1	206.74	204.5	203.98	207.03	210.03	207.96	203.6	208.02	206.46	200.24	204	207.89	201.81	206.46	206.99	207.93	209.64	203.37	206.82	207.07	204.16	202.69	209.84	207.39	209.53	206.64	204.88	207.68	207.74	202.59	209.17
208.24	210.96	208.87	209.68	210.13	204.81	211.64	210.48	210.63	209.63	210.02	206.98	208.51	212.42	209.21	208.51	214.2	211.79	210.94	211.6	209.06	206.58	212.94	210.39	208	210.25	205.96	212.41	209.16	208.36	210.49	208.5	212.73	209.53	214.43	212.84	212.14	204.3	210.89	205.66	209.09	206.8	209.78	205.34	215.03	207.2	207.23	212.73	209.03	209.67
205.82	209.19	211.28	206.96	207.72	201.99	211.88	209.26	208.59	204.15	203.26	206.86	200.94	208.46	207.36	208.06	204.49	205.78	207.43	206.65	210.76	205.1	208.26	205.21	206.44	206.94	208.65	209.81	211.33	206.11	204.95	207.92	204.21	206.19	203.35	211.65	207.53	207.8	205.84	209.73	205	206.54	206.12	212.73	208.91	205.24	208.17	208.51	206.45	207.64
191.39	197.09	194.74	195.7	198.2	196.98	190.85	195.43	197.49	194.16	192.45	193.48	192.14	191.31	196.73	197.85	193.18	194.38	193.76	193.68	191.3	195.95	195.35	194.03	198.74	194.9	191.29	193.4	195.29	196.77	193.78	193.77	190.41	195.82	198.17	190.77	196.88	192.52	196.5	195.52	193.07	196.63	194.24	192.35	192.57	190.3	191.26	195.22	194.89	192.69
201.74	208.18	201.31	200.51	202.51	200.4	204.35	199.23	204.19	201.86	201.08	200.09	203.52	201.51	200.98	202.69	208.05	207.64	200.16	203.37	206.52	203.4	201.34	203.12	205.14	204.42	206.18	203.15	205.14	205.31	205.46	205.64	201.24	205.76	200.14	207.16	205.07	202.92	203.11	203.44	203.1	202.98	208.26	204.5	200.12	205.85	203.03	200.77	204.15	206.44
207.64	209.62	208.14	209.12	209.92	213.3	208.1	207.23	209.99	204.62	207.94	211.54	210.89	212.96	206.43	206.69	209	208.32	209.32	205.19	206.42	211.02	205.29	210.95	208.91	206.27	206.24	205.58	210.35	211.75	201.66	208.28	206.42	199.89	207.46	210.86	208.07	209.25	202.44	212.18	211.3	207.69	209.6	209.6	204.64	208.73	210.28	208.75	209.47	207.29
213.11	212.23	214.1	213.26	210.17	211.38	212.96	214.37	213.26	214.76	212.02	214.32	215.11	213.2	205.07	214.03	216.47	211.92	212.26	216.92	211.63	212.89	215.44	209.09	209.58	208.65	208.57	212.3	209.57	210.84	214.34	205.46	212.76	211.65	210.32	214.16	212.9	210.81	213.96	208.63	214.85	211.54	210.78	208.91	212.11	211.23	205.56	212.62	215.63	211.1
207.99	207.54	211.72	209.54	208.01	203.15	212.36	208.84	208.31	206.36	207.3	210.5	209.74	205.55	208.5	209	207.83	211.35	210.38	206.22	210.01	209.84	209.63	209.34	208.93	202.79	211.5	207.11	208.86	210.1	211.17	210.82	207.86	206.72	204.43	208.7	204.19	207.49	210.73	204	208.47	208.38	207.69	206.18	203.22	209.35	207.35	209.88	207.31	207.9
212.95	216.48	213.06	214.27	214.88	211.7	212.21	214.01	211.65	214.48	215.49	213.68	216.46	212.05	218.59	213.3	215.48	213.79	215.69	217.62	207.04	211.3	209.8	213.43	209.44	216.37	215.07	213.29	215.12	210.74	212.03	215.45	211.85	211.04	211.13	209.57	213.77	210.02	210.15	213.11	220.08	220.06	214.07	211.22	212.03	214.48	212.51	210.98	211.26	212.88
205.46	204.84	204.22	208.69	204.39	203.25	203.87	203.49	202.9	202.68	205.94	201.64	206.37	200.51	201.64	204.65	205.13	204.79	200.17	203.48	201.6	206.93	203.15	204.68	206.43	203.61	208.41	206.56	208.11	205.51	206.61	210.5	201.66	201.79	202.9	207.45	205.43	206.91	202.71	202.28	208.83	206.52	208.07	200.43	207.08	207.75	202.94	200.9	204.6	201.98
202.66	207.63	208.28	207.05	204.81	210.02	210.04	213.44	208.39	209.47	207.51	204.52	207.86	208.92	205.79	213.55	204.61	205.02	209.26	209.65	209.04	210.5	203.57	208.7	206.08	211.15	204.87	208.9	207.88	208.55	208.52	208.34	210.58	208.39	201.3	202.06	205.1	211.15	209.34	201.98	207.48	206.16	206.3	205.56	206.6	206.91	209.51	206.23	208.57	207.43
215.07	214.5	211.95	223.49	214.89	215.08	213.04	220.71	217.78	213.83	220.45	222.66	219.7	219.41	217.44	212.53	215.12	214.39	219.64	215.24	215.09	215.29	218.79	213.1	217.81	218.94	218.04	218.18	216.19	217.96	218.76	216.78	214.05	217.69	218.07	215.29	221	216.84	214.7	214.96	221.41	221.02	214.09	219.2	217.64	221.98	214.79	216.49	214.09	217.19
216.1	216.61	217.82	218.17	212.45	216.93	213.86	220.63	215.49	216.76	219.64	218.12	219.09	220.75	213.83	214	216.54	217.29	218.88	216.81	218.47	213.29	220.81	219.6	217.7	218.28	215.68	219.58	217.68	216.16	217.4	214.95	217.65	220.2	218.09	217.54	216.37	216.47	217.78	220.17	218.88	221.48	217.31	217.71	217.32	219.58	217.62	218.09	221.17	216.54
211.21	206.21	206.58	208.05	207.01	207.39	206.7	201.89	207.3	207.99	210.12	207.88	205.74	206.37	208.49	208.65	206.25	206.82	207.33	206.11	203.18	207.2	206.33	210.33	209.46	207.54	209.81	206.84	208	207.61	206.57	205.47	208.08	201.6	211.25	206.43	202.62	214.5	208.45	208.17	212.33	210.15	210.98	207.04	206.06	211.16	209.24	209.18	210.16	211.02
193.02	195.03	200.77	191.37	199.16	197.28	189.51	193.85	192.6	195.73	192.73	192.2	195.04	194.13	193.7	197.73	195.21	197.06	191.69	196.92	199.6	193.17	196.63	191.1	190.87	196.47	192	192.12	193.29	201.22	199.09	194.16	195.43	194.32	194.29	193.25	199.69	190.76	193.9	196.18	195.4	194.45	194.67	195.9	195.04	192.75	199.05	197.46	190.94	195.01
219.95	214.5	218.41	214	214.98	220.39	214.42	216.87	217.5	216.62	218.33	218.08	217.01	219.21	215.77	218.12	221.18	216.87	219.87	217.56	218.05	212.75	215.05	215.52	217.74	217.56	220.24	217.1	212.28	222.83	213.16	217.91	215.53	214.54	215	219.1	217.71	215.83	211.99	217.01	212.91	218.97	213.4	215.16	217.4	220.21	221.47	214.25	217.89	215.8
203.12	199.95	201.37	201.76	202.38	202.22	202.09	203.49	202.24	203.78	199.92	205.82	198.32	198.28	206.67	203.98	202.59	197.14	201.81	205.36	207.43	203.46	204.35	204.08	205.18	204.54	202.5	203.53	203.73	202.6	202.45	206.21	202.97	201.65	200.26	198.07	201.68	202.31	203.58	205.13	206.05	204.05	205.12	207.24	207.8	208.89	205.85	202.44	207.17	203.64
217.53	221.93	218.2	218.8	214.28	212.86	220.87	216.67	221.83	218.19	213.53	221.72	220.53	217.41	215.26	216.75	215.4	216.6	217.7	216.75	215.28	215.23	219.97	216.82	214.85	217.46	219.64	216.36	218.29	212.66	216.07	221.48	220.25	219.54	218.11	217.08	219.19	218.71	215.56	219.05	216.36	215.25	222.67	217.08	217.5	220.4	216.08	215.02	213.19	215.19
214.91	216.15	220.19	214.38	219.59	218.32	217.16	220.85	221.77	219.59	221.37	218.8	215.8	218.6	219.64	213.15	216.89	215.78	222.17	215.66	219.51	214.26	216.83	217.26	218.48	215.29	214.17	215.85	218.67	217.79	218.46	213.67	214.39	218.04	219.46	223.14	215.2	220.37	216.28	218.66	217.67	215.51	213.6	217.06	214.52	218.03	217.11	219.1	215.6	214.57
195.28	191.74	193.63	193.35	197.29	196.41	199.43	193.85	194.38	197.82	199.47	195.21	198.92	195.41	192.47	192.07	193.56	193.46	196.94	193.62	189.99	198.11	194.95	191.15	199.38	195.65	197.32	192.53	191.75	190.92	199.49	192.4	196.48	193.56	196.65	197.25	194.56	195.22	194.24	192.99	196.52	193.25	195.51	192.43	196.19	196.78	194.87	192.22	196.19	193.03
206.58	202.21	200.11	196.98	201.19	201.57	204.65	200.24	204.86	202.93	199.09	203.37	198.36	204.46	197.8	200.57	204.76	198.84	199.64	199.28	205.27	199.77	196.31	202.24	205.26	196.92	200.77	199.3	201.38	204.26	194.55	207.63	201.77	202.78	202	201.07	197.56	199.98	203.36	200.29	203.75	200.18	202.86	200.63	199.41	202.21	197.08	201.14	204.27	203.07
202.87	204.25	204.78	202.97	203.15	202.4	200.91	201.58	205.27	200.59	202.87	203	199.72	202.67	206.47	209.63	205.62	205.33	204.69	205.65	206	205.69	207.93	203.86	201.14	200.69	202.49	199.33	202.88	203.65	206.78	205.5	206.91	203.59	206.63	206.02	206.65	202.59	200.37	206.08	201.61	203.73	205.93	203.23	208.19	205.75	206.57	205.74	205.57	200.85
208.95	213.63	212.9	212.18	213.83	211.07	209.85	211.34	214.59	206.4	206.06	212.84	208.15	215.37	210.48	213.03	209.91	209.9	215.01	206.31	211.55	213.05	211.11	209.1	210.4	208.53	215.86	210.95	210.2	211.48	210.7	210.36	207.84	218.92	210.65	207.92	209.05	213.09	211.43	214.44	210.92	211.76	212.33	209.13	215.39	212.75	210.99	211.4	211.57	207.54
211.98	207.88	211.42	204.34	210.51	208.74	208.14	208.32	205.57	212.15	207.49	211.83	211.86	207.96	207.37	208.52	211.5	204.99	212.02	208.51	202.43	210.38	206.29	208.82	209.05	207.92	206.15	205.35	209.17	208.02	209.36	206.02	210.11	210.88	209.94	205.71	209.29	204.84	201.31	209.74	206.53	212.24	204.53	206.18	210.25	208.42	211.09	206.11	209.34	210.29
209.25	212.21	208.88	209.54	211.28	210.39	207.68	206.22	208.94	210.9	208.38	207.53	209.5	210.43	209.26	203.8	208.96	207.77	210.63	213.36	208.38	208.32	207.35	213.52	206.55	209.93	209.1	209.57	202.83	211.56	207.38	213.61	209.68	208.57	209.04	211.77	210.71	210.14	207.47	207.27	208.78	204.73	206.55	202.34	208.25	208.55	208.78	209.75	206.17	211.2
209.3	209.29	212.56	211.64	211.67	205.08	207.96	205.7	212.17	212.71	209.22	213.43	208.18	206.09	210.67	206.95	209.11	207.52	210.79	208.67	207.75	208.1	209.35	209.18	211.46	209.68	205.15	211.89	210.57	213.02	210.51	213.76	208.9	205.59	209.2	206.59	208.39	206.39	207.06	209.13	210.4	209.15	207.35	207.19	208.3	210.87	209.73	208	207.35	205.65
212.75	210.69	215.1	214.11	212.43	213.55	211.48	208.72	213.86	215.02	214.51	213.36	211.41	215.89	215	215.09	215.53	212.54	210.44	215.43	213.41	211.99	214.82	210.47	209.91	214.82	212.71	217.11	217.54	210.48	213.98	217.08	208.33	213.61	214.67	212.54	212.47	212.56	213.33	215.3	213.28	213.74	214.12	213.08	213.86	216.2	215	216.5	213.75	214.19
206.22	202.58	200.15	205.52	204.17	204.64	206.3	206.84	206.73	202.56	198.52	209.83	199.63	204.7	205.31	198.9	205.86	204.18	204.89	204.66	200.99	205.79	203.96	200.63	206.14	204.59	203.49	206.5	207.88	203.72	209.18	205.17	205.3	200.05	204.23	201.13	203.99	202.73	203.25	201.43	205.38	203.01	203.91	204.19	200.74	207.46	202.75	204.93	200.61	203.64
201.44	203.72	204.96	204.66	197.66	202.61	205.68	205.05	197.93	208.13	200.18	202.92	200.61	204.77	210.28	208.54	205.58	204.8	205.32	203.83	206.32	204.55	201.22	206.27	203.35	208.51	200.82	203.66	199.57	203.04	198.54	202.51	208.94	205.32	203.1	199.05	202.18	206.34	204.57	204.13	206.7	202.65	204.77	202.65	201.79	206.12	203.95	200.41	201.88	203.4
205.32	207.1	199.85	201.61	200.62	200.29	205.8	200.28	204.82	202.26	203.44	201.35	204.26	202.86	201.15	202.41	202.94	205.42	203.82	203.93	204.16	200.56	203.39	206.74	202.85	201.98	206.05	203.75	202.45	199.93	198.85	205.67	205.19	198.43	204.84	203.14	204.06	202.68	200.85	201.63	202.03	203.52	202.44	204.31	199.68	203.04	200.05	203.56	204.26	205.25
208.63	211.49	205.88	207.65	210	204.44	203.73	207.68	207.89	208.54	214.26	207.92	211.48	207.39	205.48	211.64	211.15	208.63	212.53	208.47	205.35	208.26	209.67	211.22	208.22	208.89	206.69	208.58	211.24	207.72	214.15	210.25	209.67	211.93	211.85	214.64	210.43	208.88	202.08	208.19	209.29	206.43	206.07	209.27	212.62	204.77	204.47	208.98	208.14	209.22
198.99	198.81	201.12	197.53	200.8	195.86	197.5	199.58	200.53	201.88	202.58	200.59	202.39	203.49	200.89	198.99	199.6	204.68	199.55	204.73	199.79	201.67	201.72	195.38	198.45	198.24	202.16	202.6	200.79	202.42	200.43	200.15	206.35	197.35	200.38	200.79	198.31	200.55	201.7	204.04	207.49	201.89	198.58	202.15	201.45	199.63	201.39	198.51	201.53	201.12
207.9	212.09	208.07	213.97	209.34	208.19	214.14	213.42	207.61	208.83	205.77	212.19	211.16	213.48	210.35	207.19	209.8	207.39	209.63	208.99	208.5	205.64	201.55	209.62	210.63	206.9	209.45	201.78	206.44	210.28	209.59	208.65	213.95	204.31	208.99	211.34	212.47	207.21	205.84	213.02	206.92	208.61	207.25	210.03	209.9	205.58	213	205.16	207.89	210.03
205.16	208.43	211.74	212.59	207.01	208.32	211.45	207.96	206.35	206.12	208.78	205.35	206.97	207.43	210.38	211.9	211.32	213.36	206.93	206.89	212.28	204.61	212.72	211.45	208.94	208.1	210.74	208.7	212.38	205.98	208.9	209.28	209.01	210.28	209.81	207.74	207.72	212.12	207.11	204.6	209.21	208.77	214.1	201.7	207.37	203.2	207.83	206.5	204.87	210.91
192.56	192.65	195.58	190.57	196.29	192.92	193.35	191.44	193.49	191.19	191.12	193.28	202.48	191.23	193.52	197.34	194.8	195.04	192.41	190.7	191.7	196.7	192.72	195.43	193.89	192.78	194.37	196.78	192.06	191.49	193.34	188.92	197.77	193.24	187.81	192.64	191.87	197.28	189.29	194.58	196.69	194.15	195.71	192.63	191.85	196.71	196.39	192.73	192.26	194.63
206.58	202.19	205.04	202.61	202.8	199.64	204.34	202.08	204.99	201.79	206.02	201.45	201.86	206.9	204.93	206.02	204.95	209.69	208.42	206.39	206.7	203.59	201.55	205.93	206.33	207.24	200.65	209.12	205.14	206.83	201.69	202.2	201.97	202.47	206.32	198.86	206.12	204.34	204.71	204.53	207.16	205.29	200.67	203.53	203.81	209.01	204.98	204.8	203.3	208.3
207.89	208.97	208.97	204.92	209.63	208.28	204.38	209.7	206.41	209.61	214.23	207.84	207.36	208.22	205.95	204.05	209.03	204.94	211.66	208.31	204.39	207.06	208.85	202.5	211.19	209.56	209.74	202.01	207.07	207.91	208.3	211.96	209.82	210.72	213.38	209.18	208.01	206.04	207.54	207.54	203.32	203.95	206.44	206.76	208.72	211.49	207.84	211.64	205.86	206.82
208.27	210.5	212.2	210.31	212.06	211.92	216.15	210.93	211.5	211.57	214.59	210.73	210.79	207.92	210.81	214.39	212.65	211.24	208.48	209.72	212.13	206.74	209.02	214.44	213.8	211.19	208.73	215.85	207.47	213.67	212.46	212.56	210.24	213.08	211.28	212.44	212.98	212.79	210.48	211.23	212.44	213.38	216.4	218.27	213.07	214.02	214.38	207.76	210.02	211.27
207	204.74	199.83	206.87	200.12	199.52	203.7	206.47	203.73	200.57	203.82	200.8	200.74	200.69	213.73	202.85	202.37	207.04	201	203.27	200.32	204.85	200.68	202.07	207.38	208.14	201.17	197.99	204.74	204.14	205.98	200.84	197.61	204.15	207.25	204.33	207.14	202.78	203.68	203.2	204.33	201.53	203.05	203.05	205.38	199.21	201.35	206.52	206.41	201.35
197.29	202.07	199.68	203.78	199.28	204.06	202.93	200.28	200.27	203.56	195.08	197.99	202.82	206.49	206.41	204.41	198.65	204.56	204.27	195.98	199.22	195.62	200.27	203.92	201.29	200.83	199.19	200.54	202.1	202.46	199.16	203.68	199.14	198.6	203.57	200.89	203.44	199.58	200.54	201.47	201.58	200.62	200.71	202.95	205.62	200	200.46	203.39	201.83	202.03
203.22	202.2	194.62	199.01	197.9	202.77	207.49	202.72	200.96	204.95	201.04	200.49	196.77	198.27	204.17	201.6	202.82	200.23	192.84	196.22	203	200.4	205.05	200.27	201.32	202.86	202.72	199.58	202.09	200.72	199.59	205.07	200.93	200.77	197.99	201.46	199.11	203.42	199.17	199.91	201.86	202.1	199.22	201.17	203.32	196.44	204.87	199.53	193.81	196.67
205.08	202.81	204.52	202.84	213.07	209.12	207.29	205.65	207.11	205.69	206.72	210.43	207.53	210.41	206.26	205.89	208.96	207.23	209.79	204.49	210.1	207.73	209.14	205.98	209.96	209.81	213.81	207	206.4	208.04	206.46	207.19	207.53	203.31	210.38	206.71	211.59	208.79	211.29	208.83	210.96	206.14	205.43	206.65	205.98	211.81	208.22	207.39	209.71	210.35
206.81	201.26	207.02	209.69	208.69	207.06	209.06	205.76	209.39	208.4	209.59	209.32	206.46	205.66	208.72	204.19	209.88	210.63	210.76	206.54	209.87	209.34	209.06	207.52	208.31	208.29	208.79	208.39	206.92	210.49	207.38	202.42	205.97	206.24	209.33	209.26	206.61	207.64	207.45	208.88	210.53	210.03	210.72	210	212.2	205.19	206.58	208.01	207.79	206.75
207.94	206.49	202.12	201.83	206.61	206.06	203.63	209.25	205	202.7	205.68	203.22	204.81	202.16	208.65	203.62	202.18	202.79	203.13	202.92	202.92	208.03	206.58	205.86	201.37	205.17	205.09	204.84	206.06	200.01	205.36	200.45	207.25	204.8	205.03	207.99	206.9	204.52	205.34	205.34	206.26	204.39	200.49	204.15	201.94	203.56	201.61	204.02	202.9	206.89
208.8	207.18	203.93	206.89	207.07	206.43	202.74	204.49	204.57	200.54	200.13	206.18	202.94	207.18	206.7	204.14	204.17	207.2	202.52	204.77	203.37	203.89	209.94	203.8	199.82	201.23	201.48	208.21	206.28	202.52	208.6	202.9	210.83	202.4	205	200.52	202.95	200.82	208.52	204.36	201.61	202.54	201.85	203.22	203.44	204.44	201.89	205.93	203.06	203.78
217.05	212.77	221.45	215.58	215.91	218.8	216.82	220.36	217.98	218.35	217.71	215.99	214.49	218.78	219.12	217.62	219.14	216.25	216.11	220.82	221.72	217.61	217.94	215.57	214.58	219.93	217.94	220.64	213.03	217.15	218.38	218.46	219.83	217.86	216.53	219.2	219.56	216.27	216.75	217.59	215.61	214.18	221.07	214.64	220.35	217.37	216.25	219.63	217.46	214.89
208.54	212.75	211.97	209.81	213.23	213.33	214.79	209.78	207.64	212.5	211.64	212.57	212.8	207.59	210.06	212.06	212.35	211.17	211.17	211.95	206.73	213.41	211.97	213.5	208.39	208.88	212.76	212.08	211.19	212.23	219.62	211.86	213.62	208.08	211.76	211.82	211.3	213.72	212.96	214.61	213.43	216.13	212.51	206.36	212.42	213.92	215.51	208.51	209.32	210.85
214.14	208.39	209.78	213.84	210.99	221.26	207.11	211.47	214.23	214.69	212.27	210.68	214.81	214.81	211.54	212.36	215.77	211.98	214.42	213.24	213.83	211.31	210.43	210.61	210.29	209.6	212.1	212.49	218.84	208.56	213.36	212.73	210.12	210.14	211.72	211.36	209.1	207.24	215.72	210.87	210.24	213.31	210.52	213.68	211.23	214.1	210.82	206.16	212.12	211.5
210.46	205.85	214.27	212.29	213.27	204.43	213.46	215.09	211.23	211.04	209.12	212.65	214.4	211.58	211.09	211.46	207.83	212.17	215.34	212.98	210.15	214.55	214.78	210.91	208.93	219.45	211.68	213.48	210.18	211.59	209.63	212.56	211.18	217.68	210.3	209.94	207.33	212.44	212.95	209.85	209.12	213.21	212.49	210.86	209.03	212.3	210.29	216.2	213.65	211.28
208.72	211.85	209.06	209.53	202.61	211.07	209.06	209.37	209.08	211.01	209.37	204.7	211.56	205.84	206.88	208.4	209.21	212.8	208.89	209.39	208.08	210.69	210.06	203.6	204.86	208.97	210.12	205.89	208.59	209.71	207.75	208.8	208.5	207.62	207.18	209.53	210.3	207.57	204.84	207.26	211.42	212.99	207.67	206.49	204.36	206.18	214.95	207.34	209.73	207.57
200.3	204.46	201.6	198.9	201.62	202.59	205.74	205.05	203.23	199.11	199.39	198.97	203.12	200.57	206.37	201.6	200.25	201.14	199.86	203.12	202.15	204.16	201.75	201.41	199.34	202.3	197.7	202.95	201.02	203.75	205.48	204.76	202.97	201.44	202	203.98	202.78	197.85	205.61	201.75	201.54	204.92	204.92	203.44	203.98	201.98	203.19	199.85	204.16	204.53
210.81	213.56	213.68	210.05	212.43	215.25	211.59	210.25	211.35	211.96	212.61	214.33	212.49	213.49	210.37	211.4	214.8	218.43	211.05	214.09	214.84	214.08	211.9	211.86	212.05	211.99	217.11	209.16	212.68	213.35	216.92	214.84	213.21	211.01	212.71	215.23	213.48	217.1	215.58	215.08	211.28	215.82	215.08	211.14	221.02	211.16	207.76	213.69	210.58	213.43
194.3	199.16	194.11	200.71	197.3	198.69	197.31	199.39	199.53	197.9	197.58	197.1	196.73	196.14	200.3	200.04	194.36	194.39	197.24	195.79	202.45	200.51	199.22	199.93	198.3	200.74	198.01	196.81	196.55	194.87	199.55	193.46	195.17	201.43	195.48	193.13	197.39	198.71	199.93	195.61	198.76	194.16	202.44	199.85	196.48	200.34	199.32	192.89	195.35	201.19
208.05	210.38	202.05	206.76	208.54	206.42	203.55	209.38	209.82	202.31	205.75	209.81	202.26	204.02	201.88	202.85	206.36	206.42	206.76	204.47	205.07	200.98	199.15	203.93	209.58	205.23	202.48	208.87	201.47	209.8	202.84	208.69	206.57	206.79	205.11	209.32	206.06	205	206.2	209.12	206.17	202.68	208.44	202.17	199.87	206.83	204.96	204.34	201.08	202.94
212.73	213.57	207.8	209.8	207.91	206.93	205.98	206.46	208.82	207.14	205.98	212.25	210.94	206.7	209.28	207.48	204.72	205.11	208.79	207.48	213.22	207.64	210.67	211.09	204.7	207.38	207.46	210.31	206.49	206.78	205.55	205.69	212.81	207.34	211.08	203.3	207.64	207.61	207.8	205.43	206.56	204.39	212.38	216.28	207.04	206.9	212.6	204.26	211.76	208.4
216.25	217.17	217.83	223.51	216.99	217.36	218.67	216.78	215.43	219.78	216.6	221.53	217.58	216.47	213.49	219.94	214.01	215.66	217.24	215.85	218.21	213.29	218.55	217.95	215.34	209.84	219.34	214.25	217.82	218.18	218.29	216.15	216.98	217.69	217.97	216.88	216.06	214.87	214.91	217.72	218.49	221.08	216.92	214.74	220.81	211.31	223.37	215.81	219.38	214.23
204.64	200.7	202.56	204.56	203.1	198.84	203.4	205.7	201.57	204.51	200.78	200.1	203.23	203.27	200.8	201.19	203.26	203.28	198.33	206.15	201.72	201.26	203.63	204.33	203.3	200.84	205.65	202.67	204.02	201.19	205.84	205.43	202.15	197.61	203.98	204.12	203.12	200.98	205.6	205.92	200.52	195.21	206.85	202.59	206.12	199.53	199.96	202.4	200.64	204.48
206.71	207.61	203.62	208.56	208.72	207.42	208.91	207.32	210.28	207.31	205.71	204.4	208.6	207.56	206.55	207.72	206.41	205.66	211.6	207.19	212.82	208.61	207.41	211.59	202.56	210.94	204.16	204.32	211.03	207	204.68	208.86	206.61	207.44	213	209.68	208.95	204.75	209.93	205.65	208.88	206.22	206.84	208.62	207.56	211.15	207.8	206.98	210.7	207.35
217.47	213.97	219.02	218.33	218.22	219.91	214.85	215.04	216.9	217.86	216.97	217.92	214.18	221.84	218.78	214.68	218.54	217.7	218.48	220	220.7	216.46	218.1	213.27	219.64	214.65	213.78	215.64	218.08	217.25	214.98	216.81	219.34	214.15	217.58	219.24	220.1	217.9	215.26	213.62	215.75	213.07	216.24	217.92	213.49	217.21	218.74	220.37	218.15	220.59
211.46	216.9	209.85	212.13	213	210.22	209.64	216.18	212.76	213.32	215.71	212.92	211.76	209.06	213.32	206.7	211.77	209.8	211.94	213.1	215.35	214.46	208.69	210.32	212.07	212.31	207.86	211.69	209.15	210.59	213.18	210.15	211.92	212.85	210.93	214.77	206.04	213.67	211.12	212.96	208.8	211.45	207.5	209.78	213.41	211.22	209.09	214.81	211.81	213.15
215.28	219.1	219.43	219.98	218.77	217.4	218.08	216.13	219.58	218.94	218.63	217.17	215.68	217.68	215.6	219.2	215.97	215.9	217.86	214.06	218.27	215.61	215.56	215.53	222.94	220.18	217.23	220.83	220.53	217.39	214.74	216.51	217.74	220.33	216.4	215.06	215.21	214.31	219.7	217.44	216.46	220.97	221.9	219.31	221.95	215.83	218.31	223	214.19	221.8
206.78	206.5	200.36	204.73	203.74	197.21	198.86	205	202.21	200.06	199.89	199.13	200.93	203.15	206.35	202.23	199.6	202.8	205.65	200.98	201.68	202.89	201.83	201.34	204.45	203.36	203.69	199.26	206.69	204.96	204.87	201.2	207.2	207.66	203.77	205.21	203	202.13	199.9	203.89	205.95	205.61	205.71	198.35	205.83	203.87	203.36	197.51	200.74	204.85
218.8	218.87	218.07	213.85	218.93	218.27	219.17	213.29	218.47	213.53	222.37	216.2	217.46	215.49	220.25	216.77	219.02	219.27	214.78	221.43	216.45	221.43	216.91	219.86	219.58	217.66	215.22	218.27	217.71	222.17	218.24	214.71	216.9	216.12	217.69	217.43	217.67	221.43	217.03	220.22	217.68	219.18	222.6	219.31	218.83	217.76	216.84	220.16	214.99	218.3
209.99	209.44	210.66	210.29	210.26	209.66	206.57	207.61	211.99	208.69	206.33	206.14	212.82	206.89	209.4	209.78	208.2	210.89	211.35	208.65	208.1	212.27	208.74	204	209.77	210.4	212	210.65	211.77	203.95	205.46	206.08	208.98	210.55	208.85	212.33	207.17	208.17	209.31	207.1	210.82	209.65	209.15	207.42	207.25	209.12	212.04	208.48	208.29	213.2
205.64	201.85	202.99	204.05	201	203.93	206.73	205.5	203.32	205.8	206.09	200.28	207.68	205.07	203.05	209.79	204.08	204.07	202.93	207.11	200.29	204.6	204.59	201.61	206.77	206.07	204.78	203.99	201.06	206.7	201.95	201.62	204.73	206.34	203.29	204.41	204.3	206.76	199.94	197.95	206.28	206.28	201.5	204.73	206.28	202.26	202.31	204.58	204.29	208.79
211.7	205.97	206.28	209.13	205.48	207.39	210.11	205.64	202.96	209.73	208.81	208.44	206.9	209.41	206.14	206.43	207.05	209.14	211.78	207.2	213.13	205.81	209.75	203.84	206.98	210.79	207.24	209.07	204.37	206.81	205.16	207.48	204.53	211.41	209.85	210.03	209.93	207.07	208.48	209.5	210.34	210.99	207.21	210.63	211.76	204.22	205.84	204.97	210.23	205.05
215.83	213.11	210.01	214.47	212.24	215.46	216.23	214.32	210.96	212.91	217.92	212.23	210.64	212.64	210.53	214.03	214.25	215.83	212.77	211.49	215.82	213.15	210.68	216.41	212.42	210.13	213.78	210.41	211.42	218.09	214.97	209.44	211.29	207.2	210.6	214.28	212.36	213.5	215.01	209.89	214.46	211.22	212.24	213.31	213.11	211.36	213.92	212.68	216.82	216.95
207.04	204.14	209.34	210.53	204.45	207.24	206.87	210.22	208.52	207.61	207	210.01	201.83	209.94	206.49	205.82	207.8	208.02	205.6	206.6	207.06	206.44	208.11	203.41	211.62	206.62	210.58	210.88	212.58	205.68	210.6	206.58	210.08	205.23	207.73	206.41	209.21	208.46	208.13	207.25	206.97	211	205.97	210.7	207.92	208.87	206.79	208.62	207.94	209.17
207.71	210.56	211.81	210.24	211.01	212.4	208.33	210.81	207.02	209.19	205.12	203.31	209.94	209.34	210.36	208.32	207.57	213.05	208.12	208.36	210.55	208.48	208.35	207.94	207.23	208.11	207.41	207.77	205.96	206.06	213.76	209.42	211.51	211.11	207.23	207.29	201.93	211.43	210.23	208.15	208.85	206.64	209.52	211.77	210.36	207.47	212.36	210.39	207.97	209.89
208.58	215.18	211.18	214.95	215.25	211.08	213.18	213.05	208.04	208.88	210.25	214.37	209.71	214.87	213.46	211.23	211.93	209.37	209.27	208.46	212.11	213.88	215.1	214.52	211.78	211.9	208.51	213.87	212.44	212.1	210.62	209.11	218.81	212.19	210.82	212.96	211.81	213.16	209.56	212.45	212.69	210.13	209.99	215.15	213.16	205.51	207.08	213.63	211.31	207.95
207.16	208.77	208.63	207.88	204.79	206	211.72	203.49	210.45	210.54	207.01	210.9	203.3	211.18	212.48	213.99	210.53	207.16	209.73	206.46	211.08	209.48	208.18	209.99	207.68	212.32	210.29	208.67	205.73	209.88	205.43	208.26	208.6	211	204.5	207.24	210.33	204.03	208.73	206.63	210.15	207.64	210.43	204.46	206.77	206.56	208.71	204.47	208.77	209.93
208.59	203.83	213.54	209.12	206.98	206.56	206.69	205.49	208.93	210.39	205.9	206.53	209.65	210.77	205.49	207.34	212.87	203.74	204.99	206.46	209.38	208.97	213.97	205.49	207.81	209.35	212.71	208.98	211	204.85	207.38	210.12	207.61	207.59	212	208.93	206.96	210.2	210.07	203.79	206.35	209.91	208.23	212.04	205.47	206.35	207.9	209.39	205.48	210.05
218.23	216.96	220.49	216.32	212.89	215.91	216.39	216.74	216.34	212.35	216.01	219.01	211.75	217.69	216.51	217.43	220.19	218.77	215.95	220.56	210.55	217.49	219.05	218.14	219.16	215.63	217.8	216.88	216.77	218.75	217.95	215.04	215.45	213.71	211.49	212.78	219.91	220.35	215.7	219.31	218.47	213.63	215.54	215.78	217.61	217.94	211.55	215.69	218.11	219.48
196.3	196.14	193.76	197.19	196.63	198.18	195.2	196.2	203.11	194.51	201.66	198.12	198.49	197.46	199.14	199.6	198.92	200.47	196.78	200.52	195.21	196.35	195.43	198.9	200	196.07	199.9	201.92	198.96	197.26	198.61	199.77	196.17	200.86	201.36	193.95	196.29	193.17	200.4	194	196.84	200.08	199.54	200.85	197.55	197.24	196.51	197.54	197.56	200.67
211.55	214.87	213.64	210.73	211.74	209.4	211.97	212.21	211.62	215.24	211.82	213.92	211.38	217.18	211.11	211.12	216.37	215.38	215.48	210.71	212.1	210	211.66	204.69	210.07	212.45	213.02	211.97	211.81	213.65	211.11	214.02	204.6	215.11	214.22	208.08	209.34	212.11	213.04	211.11	212.32	208.22	216.03	210.32	211.55	216.1	213.01	211.1	209.93	216.61
206.24	207.19	212.21	205.02	213.52	209.27	206.25	205.61	209.53	206.32	206.98	202.75	208.47	209.39	210.46	206.32	205.97	209.49	207.68	210.82	208.49	207.43	212.76	208.89	208.73	205.1	207.87	207.03	206.92	206.01	208.96	205.52	207.27	206.75	207.03	206.71	208.42	207.35	207.2	203.56	209.58	209.47	206.11	202.16	207.44	204.56	209.8	210	208.49	208.37
208.09	204.38	204.47	205.61	210.09	203.94	209.52	208.81	208.87	207.46	207.36	210.21	207.58	209.8	210.13	212.66	209.73	206.27	207.07	210.05	205.66	209.68	209.63	206.03	211.33	207.52	207.49	208.4	210.15	206.23	209.8	207.55	207.35	204.1	208.76	209.9	210.33	211.38	209.02	204.59	209.69	211.17	211.75	208.91	205.44	208.86	207.46	210.7	210.81	207.16
222.17	217.31	217.53	221.16	215.8	215.71	221.17	218.11	215.59	213.68	213.41	219.33	216.13	214.42	216.77	216.21	223.7	214.81	217.63	220.88	221.5	215.17	218.55	220.06	216.57	221.01	214.66	215.54	213.01	216.59	223.87	212.9	218.45	220.73	215.78	215.95	215.87	221.58	218.97	215.2	217.7	217	217.29	215.09	214.07	212.98	216.8	217.82	222.69	218.03
214.58	212.95	212.46	211.04	207.77	211.19	208.19	207.37	213.07	212.48	209.04	211.04	214.81	209.96	215.6	211.63	211.32	212.13	208.53	208.7	210.17	216.06	211.49	210.8	207.96	210	211.91	210.81	211.96	214.2	213.94	211.64	212.1	211.64	207.84	214.47	209.97	213.45	213.34	212.27	209.96	212.07	214.29	212.69	210.47	217.04	212.89	211.41	211.77	213.81
214.72	214.71	217.14	210.57	209.69	211.54	212.77	211.65	210.8	215.31	213.86	215.34	214.09	215.58	211.1	212.27	215.04	212.37	215.3	214.92	209.53	218.8	214.79	215.56	213.53	214.15	216.35	216.39	213.05	215.06	217.79	212.3	213.41	215.65	216.41	213.97	211.17	212.17	214.6	212.17	211.27	213.49	208.45	216.71	215.17	216.94	214.2	218.03	212.32	212.83
200.15	200.69	202.78	200.89	202.96	207.12	201.43	201.61	204.44	205.38	203.21	199.8	202.95	206.66	201.31	207.69	203.86	204.24	204.01	206.64	203.88	203.58	202.8	200.47	203.76	204.37	206.38	201.53	204.15	204.17	200.22	205.28	204.31	203.38	201.02	201.36	205.36	201.44	205.72	208.38	201.29	204.12	199.35	202.45	198.14	203.26	202.41	205.25	199.51	203.65
213.38	211.17	209.43	206.83	212.95	212.63	210.8	213.29	209.01	214.34	212.53	213.47	210.58	209.33	210.97	203.61	211.16	209.36	212.13	216.95	208.19	208.9	205.57	208.13	211.2	212.06	211.63	208.85	211.18	212.64	210.96	213.49	213.39	209.22	215.57	211.47	212.88	213.28	211.95	209.05	213.36	213.21	211.1	210.17	209.25	212.82	207.64	212.34	212.64	211.64
215	215.72	215.58	214.52	208.28	213.78	215.77	213.93	213.8	210.41	212.3	216.28	209.28	213.77	211.6	211.72	213.04	214.98	212.03	210.28	213.03	213.04	213.89	214.09	215.54	214.36	211.34	211.83	214.17	210.49	212.06	211.89	209.45	214.12	215.44	214.68	211.09	216.63	214.96	214.63	212.17	213.77	217.6	209.47	214.11	206.37	214.47	209.54	211.14	210.25
203.43	206.35	208.74	200.97	204.86	202.23	199.15	200.49	202.03	203.02	205.59	203.61	204.23	200.4	207.53	202.07	203.73	204.5	207.74	204.33	206.55	200.39	203.9	199.28	204.99	200.39	202.27	205.71	201.94	206.81	206.88	207.01	204.53	206.04	207.39	204.56	205.38	200.55	203.09	198.14	204.06	199.35	203.08	204.83	205.72	206.37	204.2	199.16	205.49	201.94
202.56	197.63	203.75	200.47	203.01	201.95	204.21	205.86	199.45	199.6	205.8	202.11	203.22	199.98	206.1	200.35	201.73	202.42	199.24	204.95	203.43	200.67	202.81	202.57	203.69	202.14	201.08	205.93	204.36	200.33	199.62	203.44	202.87	201.84	200.63	202.15	202.88	202.52	202.39	201.88	204.03	199.25	203.14	200.58	203.24	204.55	202.58	203.09	205.27	205.18
206.62	202.87	206.37	206.73	210.1	207.56	213.29	210.86	214.7	207.9	205.14	206.86	208.61	207.51	201.45	210.18	204.54	211.42	209.46	206.11	204.48	211.12	210.28	208.71	208.85	210.94	206.55	209.44	208.88	210.97	208.93	205.1	209	208.3	204.47	205.87	204.42	207.03	202.3	206.54	204.88	211.82	201.3	205.03	209.46	209.95	213.25	209.23	209.66	209.69
204.24	206.32	208.37	202.24	206.21	204.45	206.59	205.95	200.11	208.2	201.84	202.52	202.41	206.16	209.19	198.84	207.8	203.04	202.27	206.53	199.39	201.62	203.69	204.28	203.72	205.42	202.31	201.7	208.21	201.82	202.06	204.58	205.83	205.86	200.9	206.56	204.47	202.33	205.96	201.12	206.61	204.3	204.54	208.74	206.07	198.74	202.54	206.93	204.07	201.07
203.22	205.86	209.75	206.94	205.7	206.08	204.24	209.82	205.29	207.11	207.9	209.7	208.03	207.86	208.65	208.76	205.41	209.1	200.76	205.89	205.16	206.05	210.38	203.58	206.18	202.61	204.57	204.2	209.35	205.21	208.31	205.75	202.15	207.85	205.24	206.6	204.72	211.13	209.3	204.92	205.01	203.63	204.32	210.91	208.51	204.41	205.87	209.87	200.11	208.55
209.71	204.06	213.41	212.95	210.71	210.18	209.71	213.31	210.21	215.9	212.3	215.23	212.98	209.61	210.03	212.73	211.77	212.74	213.11	215.9	209.18	208.57	214.99	209.37	212.33	217.89	210.77	211.71	210.38	214.48	210.04	216.63	212.02	214.21	212.95	214.82	210.08	213.46	210.89	214.82	212.62	211.84	209.54	213.3	212.24	211.61	213.83	212.88	210.85	214
207.22	209.61	205.73	207.81	206.68	207.56	206.19	207.94	210.46	209.57	205.6	210.07	209.57	213.74	205.9	213.18	207.88	207.01	211.43	213.43	205.14	215.61	205.34	213.88	208.24	211.62	213.4	210.46	205.21	206.78	207.62	207.39	210.65	209.78	208.24	208.38	208.14	210.68	214.67	208.95	207.22	206.09	214.53	208.68	208.1	210.88	212	210.5	209.7	208.75
201.95	201.85	194.14	204.07	207.8	203.53	203.87	206.93	203.48	205.22	199.93	202.42	205.01	202.87	194.41	201.52	204.32	200.64	203.75	197.9	201.85	202.45	200.93	202.5	204.89	204.11	196.15	207.16	202.97	201.53	199.28	206.34	204.01	204.35	194.92	204.34	202.58	206.29	204.6	200.47	201.69	207.41	204.86	204.54	205.54	203.38	202.37	203.71	207.09	202.23
206.41	211.08	206.97	213.77	207.79	204.72	201.51	205.04	208.73	209.79	211.06	209.2	212.58	209.93	209.19	210.9	209.44	208.56	204.57	205.49	207.46	211.5	206.58	211.67	210.8	212.28	208.17	211.52	207.42	210	212.79	207.35	207.03	211.7	208.02	207.45	206.4	209.11	209.74	207.64	205.67	207.08	208.32	211.52	208.49	205.44	211.12	212.55	202.01	207.21
206.83	207.48	207.52	205.35	209.01	204	202.74	207.48	202.1	206.4	208.18	205.61	208.02	204.49	206.73	208.72	205.11	208.59	205.12	206.78	204.5	206.8	204.57	206.26	205.75	205.27	201.85	204.03	209.03	206.47	204.97	203.2	204.19	206.03	208.05	210.56	210.48	204.42	206.7	206.69	205.27	209.11	203.33	202.19	208.16	203.16	212.12	206.43	207	207.91
202.48	204.39	204.28	203.01	201.49	203.38	209.31	203.4	204.26	203.1	205.95	198.07	203.21	204.39	201.67	204.76	205.33	202.23	203.67	203.58	206.92	208.65	205.98	204.55	201	202.89	201.36	201.34	202.49	204.45	206	202.78	200.28	206.15	205.14	201.38	201.46	203.06	203.28	200.86	204.09	200.34	205.88	202.42	204.64	204.1	200.95	202.74	202.72	206.81
210.33	210.15	207.62	213.49	208.07	209.46	208.46	205.28	208.49	210.75	208.63	204.05	207.5	207.04	206.39	208.64	201.98	209.89	205.44	212.57	206.65	206.81	210.91	206.36	206.27	208.15	207.71	205.86	207.7	211.57	209.29	208.08	207.67	211.43	211.04	209.74	203.52	210.83	212.06	209.08	209.24	207.97	207.8	207.79	209.36	215.47	205.96	205.89	208.99	207.63
210.26	212.34	213.33	210.11	213.29	211.35	214.41	211.34	217.85	208.55	211.78	215.2	214.91	214.68	212.13	216.53	209.05	214.93	214.29	214.26	210.04	214.53	211.81	211.83	215.07	212.04	208.54	217.45	213.79	215.08	210.32	211.87	215.98	212.22	214.68	213.09	211.13	213.46	210.73	212.08	211.43	211.1	209.02	214.99	209.83	211.01	215.37	213.82	210.76	208.45
207.91	204.84	210.19	209.59	204.68	202.68	206.24	212.3	205.29	206.69	213.93	203.32	208.08	209.64	205.93	211.07	204.74	204.3	201.98	207.13	211.12	206.37	204.04	207.26	207.45	208.78	207.39	205.29	207.61	206.96	212.44	208.77	208.71	207.3	208.41	204.59	207.72	208.93	205.64	204.68	207.62	207.93	208.21	207.84	210.47	202.96	206.18	207.96	209.06	213.2
213.34	210.12	213.18	213.37	210.27	209.82	207.71	205.12	213.66	212.44	209.22	207.58	208.18	209.86	209.36	204.28	205.41	209.68	209.15	201.55	205.14	209.46	206.29	203.86	211.51	207.75	213.26	205.93	211.13	208.53	212.05	211.88	208.12	210.45	205.3	207.61	205.55	205.14	209.48	210.36	208.16	208.91	210.26	210.17	216.06	209.96	206.31	212.62	207.48	208.92
202	206.66	210.9	206.59	208.54	210.59	211.88	203.72	207.38	206.53	207.58	207.69	206.98	205.23	203.67	204.47	210.66	208.74	206.16	206.41	208.01	207.45	206.52	211.85	203.35	208.63	204.57	210.06	206.51	207.9	211.75	208.66	206.72	208.63	208.71	204.21	208.31	207.6	206.8	204.91	208.55	209.9	207.8	211.49	206.88	207.44	207.88	207.37	206.69	204.73
209.12	207.84	211.48	208.19	210.95	208.66	209.85	204.58	205.62	209.59	206.58	212.12	203.77	209.47	206.6	203.81	206.84	211.02	208.95	210.29	210.06	203.1	208.25	210.87	206.97	214.71	210.73	210.47	206.9	204.36	204.23	211.52	207.81	206.72	210.01	212.5	213.28	206.45	208.28	206.57	207.04	206.9	207.87	208.06	200.66	210.53	210.82	210.65	207.55	207.48
215.47	212.3	212.49	214.03	217.53	215.11	213.11	214.71	217.87	214.15	215.07	215.49	215.75	207.72	215.66	211.77	217.8	211.69	215.61	212.44	212.25	210.67	213.52	214.74	215.21	213.78	212.88	213.17	217.4	215.72	214.19	217.59	218.75	215.13	214.37	211.98	212.66	210.06	211.4	213.72	216.45	213.5	213.32	219.08	213.1	210.89	214.32	214.48	210.41	219.83
213.41	214.76	207.97	209.3	204.57	206.4	209.6	207.56	209.73	209.2	213.42	207.2	209.89	210.99	206.35	208.12	208.22	208.49	205.28	210.76	210.21	209.06	209.72	208.3	208.66	207.75	208.31	205.38	210.38	208.05	208.8	204.53	206.6	210.36	212.03	208.22	211.09	206.33	207.56	213.17	212.92	209.27	205.75	211.13	210.91	207.9	210.16	208.26	210.66	208.84
212.68	217.56	209.99	213.64	214.34	210.52	209.34	212.12	210.51	213.04	211.33	214.34	213.33	215.75	214.23	210.27	208.86	217.15	215.41	211.8	214.29	212.01	212.39	207.73	211.89	209.81	217.24	213.43	210.52	211.34	211.81	215.14	211.04	211.83	214.21	208.82	209	212.66	213.36	210.73	209.41	216.07	211.63	208.55	208.96	215.68	211.11	213.05	206.35	214.3
204.7	200.17	200.86	209.58	201.82	200.29	201.41	202.04	205.74	201.94	201.16	207.09	203.67	200.41	205.08	206.77	202.34	205.36	204.03	206.35	204.43	205.59	200.62	204.8	200.56	199.87	203.36	207.65	204.43	202.86	208.73	203.11	202	201.28	208.61	205.7	208.66	203.89	202.2	203.94	204.71	201.88	202.67	199.02	202.51	200.33	205.64	200.93	203.4	198.82
200.26	201.03	201.85	199.85	203.38	201.53	197.87	197.65	198.83	200.33	200.25	199.13	197.11	199.13	196.69	198.57	201.6	199.96	202.76	199.46	198.15	196.33	192.22	197.35	196.87	197.86	197.72	199.67	200.99	194.84	199.91	198.5	200.07	198.03	198.66	202.79	197.18	196.83	198.84	201.02	199.08	195.76	198.94	198.99	202.2	199.68	198.22	195.72	201.4	193.47
210.74	209.7	209.97	213.23	209.77	211.87	206.88	210.44	215.38	214.57	210.59	213.9	211.48	217.59	208.77	213.79	214	209.18	212.13	213.59	208.8	212.19	210.82	210.42	212.82	213.23	212.66	212.86	213.02	212.69	208.93	213.96	208.93	212.19	212.13	206.98	212.9	205.95	210.96	206.54	212.35	210.73	213.36	211.84	212.33	211.26	211.54	215.39	214.66	208.82
203.06	207.2	200.82	204.99	201.27	201.92	202.52	202.57	203.78	201.68	203.34	202.85	202.41	200.11	202.19	198.45	203.26	203.4	207.53	205.46	203.5	208.05	204.11	209.68	203.84	199.2	204.41	200.9	205.03	206.02	203.9	200.68	198.73	200.88	207.07	198.64	203.17	201.2	199.4	202.51	203.76	202.23	199.35	199.27	210.01	206.49	202.38	206.12	206.39	202.73
197.05	195.86	198.25	199.88	198.04	194.67	203.88	201.28	197.97	200.11	199.18	199.27	200.55	198.4	199.48	203.79	199.91	200.26	198.41	198.87	197.19	203.73	199.01	200.11	198.34	199.71	198.88	198.94	201.39	201.21	200.75	197.27	199.44	197.63	200.52	196.96	196.25	201.04	200.39	200.18	194.67	200.55	201.05	197.73	195.74	198.15	196.6	200.73	196.92	201.14
200.54	203.12	202.2	194.67	196.81	194.94	199.4	197.68	200.84	199.09	200.72	201.55	199.12	202.44	202.71	198.87	194.97	198.76	204.08	198.59	200.76	200.72	200.04	197.89	201.51	200.54	199.22	197.93	200.61	198.67	196.39	202.14	201.85	204.85	197.76	198.6	202.61	201.96	197.47	199.59	199.19	197.77	197.56	202.64	198.77	194.17	199.78	196.7	198.16	197.45
212.55	214.65	214.58	215.66	211.44	211.18	213.55	213.29	210.96	212.22	215.18	211.38	210.11	218.23	213.56	212.89	211.77	211.15	210.89	210.95	215.74	216.03	213.72	211.97	212.86	210.07	210.36	207.83	210.32	213.03	213.49	209.37	212.16	208.95	212.68	214.86	211.2	214	208.51	211.26	207.21	212.93	209.84	209.83	210.77	211.16	212.18	211.92	209.29	215.93
208.91	208	206.32	205.29	210.8	207.6	206.01	200.34	210.68	208.75	212.04	210.44	207.97	207.34	206.12	207.03	203.21	204.65	209.98	208.64	210.77	208.34	208.11	208.29	214.36	210.73	208.71	215.09	204.46	212.64	205.39	208.95	207.7	206.8	205.54	206.29	207.25	209.24	209.06	212.96	202.94	208.5	207.22	206.04	209.12	209.33	209.03	210.35	209.11	207.42
208.07	207.02	206.93	209.02	212.29	210.62	208	209.6	208.21	205.74	212.23	213.8	211.6	208.56	203.61	205.15	210.44	210.21	214.51	212.49	208.07	211.96	207.48	210.1	207.77	208.19	207.09	207.7	208.44	212.43	210.18	211.84	211.74	210.29	209.13	209.32	208.95	210.28	208.57	208.37	207.84	210.14	208.42	210.07	209.83	209.54	212.86	209.68	205.06	209.12
200.76	197.22	195.38	193.45	199.26	201.16	201.23	196.51	198.35	202.3	202.07	199.47	197.49	198.99	195.71	204.07	200.27	197.59	198.57	198.89	200.68	197.64	203.15	198.74	199.34	201.27	199.09	195.37	196.57	197.87	197.82	202	199.78	198.37	195.13	200.5	197.18	197.65	196.7	199.93	201.55	200.92	198.04	198.68	194.91	200.67	197.44	196.86	200.1	196.64
203.57	202.49	207.44	211.56	212.34	214.7	210.64	206.74	206.68	208.49	200.99	210.24	208.69	206.7	208.5	205.61	204.95	206.69	211.53	210.71	204.26	208.48	210.66	210.49	208.39	203.23	210.04	208.72	207.18	208.08	207.8	204.1	203.89	208.65	208.3	203.61	210.34	204.5	208.92	205.67	207.67	208.86	208.64	210.5	204.51	212.25	206.49	210.9	206.54	205.92
206.89	200.58	203.15	201.44	200.38	201.02	202.78	204.66	200.21	201.36	204.25	199.91	205.48	206.24	207.08	207.65	200.46	204.18	201.39	201.74	197.93	202.99	206.1	199.69	200.47	199.64	200.21	204.34	203.82	203.95	199.34	199.3	198.6	203.59	198.61	199.99	200.29	201.93	205.36	204.15	201.67	203.8	204.56	202.71	201.86	206.86	203.97	204.18	203.88	201.33
215.2	201.6	208.22	209.72	207.94	211.45	209.38	200.96	207.94	211.82	206.55	206.16	211.42	207.8	209.62	210.48	213.95	207.78	211.86	207.65	209.28	209.94	206.76	210.35	206.43	207.53	209.84	210.74	208.41	204.44	204.33	212.56	208.81	208.91	206.94	214.16	209.71	206.8	207.75	206.71	205.24	204.03	204.88	208.79	205.47	206.54	208.52	213.62	211.84	206.56
204.86	203.52	198.89	203.15	199.31	196.79	198.96	196.03	204.04	200.89	202.1	194.26	196.32	199.52	196.68	197.91	198	197.34	198.91	201.92	202.59	194.84	202.42	202.65	202.02	197.82	200.86	202.8	200.12	196.28	200.09	202.26	200.38	198.63	198.28	198.18	200.24	202.88	198.24	198.03	197.33	195.58	195.86	200.71	200.99	199.09	199.86	197.51	198.36	202.07
207.29	204.02	209.11	207.04	206.21	206.21	208.44	211.08	210.35	210.36	207.92	211.8	213.86	214.27	206.18	211.06	204.51	209.6	209.02	215.22	205.92	208.41	206.08	209.64	207.3	210.23	208.97	209.9	210.54	209.07	213.83	208.81	211.19	210.15	208.56	214.46	208.86	208.87	207.88	207.29	210.13	206.75	210.41	209.72	208.96	209.05	211.27	207.91	209.78	204.8
206.51	202.3	204.45	205.45	203.45	205.12	203.82	205.95	199.59	205.76	203.26	202.2	204.3	199.95	202.48	200.84	200.42	204.62	201.79	206.53	206.9	206.21	201.39	204.16	200.47	204.65	201.66	205.89	203.79	202.16	203.65	200.52	202	203.57	199.13	201.27	200.49	200.49	200.6	201.01	202.61	200.91	209.1	203.43	202.5	203.87	201.07	207.07	203.8	197.24
209.55	214.22	211.58	213.03	211.84	211.05	211.35	209.53	216.27	209.74	209.32	212.93	214.4	213.63	211.02	211.22	210.8	213.54	211.1	210.41	210.19	214.01	214.45	210.4	211.62	205.86	210.9	209.71	218.18	218.45	209.58	211.55	209.48	211.52	216.22	214.12	213.49	210.31	217.01	216.01	215.05	216.74	216.72	208.1	209.02	210.99	210.9	210.67	211.59	209.43
208.61	210.32	208.69	211.77	207.36	204.7	211.68	212.88	208.97	204.56	206.93	206.45	207.49	205.71	206.82	206.91	208.64	208.25	210.8	209.07	207.75	209.73	212.76	214.98	212.21	209.66	211.39	206.07	204.55	207.39	204.07	210	212.05	211.92	207.79	210.23	206.93	214.06	207.37	208.65	207.99	206.36	212.03	208.97	212.59	211.17	209.03	206.88	208.28	208.94
198.03	203.46	199.44	196.66	200.38	201.9	198.37	199.47	199.24	196.76	205.99	199.53	202.52	199.85	201.24	195.99	204.1	199.66	200.23	201.96	198.44	200.89	201.52	206.35	201.11	201.87	199.26	197.23	193.87	203.88	201.44	197.3	199.15	197.56	201.26	201.88	200.27	197.45	200.18	200.81	199.9	198.76	196.87	199.58	201.01	198.12	199.23	201.34	198.51	198.35
202.96	204	205.86	206.03	203.24	200.08	204.38	202.41	203.02	204.86	202.47	203.18	201.8	205.81	201.26	204.68	203.29	200.73	204.86	207.55	200.84	199.83	202.93	201.17	203.6	199.47	201.73	198.55	205.39	199.42	199.66	205.28	205.09	201.33	207.78	204.45	208.86	203.22	210.26	204.47	200.23	201.88	204.3	202.17	207.55	209.54	202.4	202.93	201.61	202.69
218.14	220.8	215.38	213.61	216.53	219.56	220.53	221	213.83	217.7	223.19	218.69	220.76	215.5	215.66	211.31	213.38	217.46	218.18	218.15	222.68	217.26	212.26	213.26	218.95	217.68	211.37	220.67	215.83	216.95	216.71	216.84	215.63	220.86	214.06	218.23	215.68	217.22	217.24	214.08	216.02	220.65	215.37	212.89	217.72	219.74	217.83	216.07	213.52	213.63
202.15	206.21	208.32	210.89	210.58	208.44	209.62	209.56	211.9	210.57	207.29	208.07	210.25	210.44	212.26	209.82	206.57	212.81	211.15	208.39	210.6	208.31	212.32	209	209.75	210.06	212.12	207.74	209.45	210.55	209.44	207.3	202.91	210.13	213.89	208.82	208.05	213.82	206.94	212.3	211.88	212.08	219.99	208.68	209.43	209.32	210.75	206.01	207.62	209.5
209.07	204.71	209.35	207.36	207.64	210.19	204.39	207.43	207.95	208.81	205.88	211.41	211.7	211.03	209.98	206.9	211.33	207.85	207.07	211.38	209.37	205.89	208.99	208.88	208.56	206.62	211.23	202.59	213.6	209.48	208.95	209.57	209.93	212.94	207.46	210.63	209.49	209.65	210.24	209.27	210.85	212.33	210.56	210.39	205.89	207.72	210.55	209.15	211.15	209.82
211.6	203.58	202.91	200.4	205.67	207.44	207.71	205.28	202.43	205.3	198.74	207	200.44	200.59	202.43	203.21	199.7	203.5	202.48	203.58	202.13	203.69	200.74	202.28	203.95	208.68	205.26	202.07	201.25	197.86	204.45	202.48	205.05	206.09	202.36	203.2	200.89	200.75	204.17	202.78	202.26	209.19	202.94	209.21	198.67	204.48	199.32	202.04	199.87	202.18
200.57	199.98	204.5	202.58	198.32	199.06	199.14	199.12	200.17	201.71	197.44	203.11	200.77	197.92	197.56	203.21	201.46	198.46	204.79	199.53	200.53	197.62	199.13	201.06	200.31	196.51	197.94	196.22	200.46	195.26	198.99	200.17	195.9	203.42	199.74	199.06	199.19	194.63	199.07	200.34	202.31	194.19	197.57	200.66	194	201.18	198.36	200.2	196.39	199.97
207.76	208.8	207.06	203.39	208.3	206.6	211.22	215.04	210.53	204.96	212.41	215.16	212.8	213.07	206.1	215.96	207.74	210.21	212.68	213.3	208.97	203.14	212.58	209.29	208.28	210.92	208.65	210.51	211.34	211.18	211.68	207.76	206.96	205.05	210.98	208.96	206.76	209.01	205.04	211.35	207.83	215.48	207.14	214.07	208.87	211.88	210.89	206.67	211.74	213.6
207.34	205.55	208.32	205.48	208.2	201.74	205.23	207.78	205.14	209.94	208.27	205.57	206.05	203.26	203.65	208.51	206.27	204.39	205.33	207.71	210.16	206.54	206.3	200.46	207.64	208.69	205.34	210.18	209.21	207.82	206.25	203.7	208.78	208.85	206	205.6	206.46	202.11	206.37	205.16	205.58	203.52	206.74	205.61	206.53	209.8	208.82	204.47	206.17	205.79
209.91	208.56	210.92	209.51	210.63	212.95	213.9	210.39	213.27	210.51	213.51	208.27	214.6	214.32	210.56	215	210.65	212.78	210.56	210.76	216.67	209.56	215.46	214.6	207.75	209.91	211.37	213.83	210.13	206.96	217.76	210.91	209.76	210.1	210.81	213.32	214.01	210.93	215.52	208.82	212.77	214.96	208.12	211.48	208.72	214.62	214.39	212.03	210.83	213.48
201.22	202.29	201.27	202.45	204.23	201.7	201.95	202.1	204.41	203.14	204.92	206.72	204.89	203.52	203.49	209.94	205.31	202.74	204.48	204.44	204.46	201.16	205.17	204.56	201.96	204.28	200.37	201.35	208.27	204.43	206.29	206.23	207.05	205.05	201.6	206.61	205.23	201.25	204.51	202.09	203.77	204.11	205.4	204.03	200.56	198.28	204.48	208.66	205.84	203.68
213.82	214.05	210.64	207.64	214.86	208.79	211.32	216.78	211.87	209.55	215.17	214.87	216.37	211.38	211.73	213.53	216.19	214.08	213.51	215.52	213.39	212.28	207.12	208.8	210.75	211.88	213.21	208.47	213.11	212.86	213.82	209.75	211.41	217.14	207.1	213.55	208.44	204.68	211.06	208.49	212.55	211.77	209	210.08	212.9	215.18	215.92	213.14	215.28	211.14
196.77	194.53	200.05	201.61	197.35	195.06	197.82	198.1	194.66	197.42	202.53	195.82	193.15	195.71	200.02	201.54	198.75	198.45	200.83	201.65	197.9	202.87	196.95	198.07	198.15	201.25	202.19	199.85	202.56	204.99	197.62	194.26	199.41	197.78	199.14	198.51	197.92	200.44	202.03	198.17	196.2	196.75	201.04	199.12	200.49	200.34	198.89	197.81	196.35	201
204.04	207.24	205.24	203.81	205.45	205.23	199.41	199.54	202.85	203.69	203.81	200.92	205.14	202.95	201.42	200.69	204.04	206.5	204.88	201.7	201.04	203.6	203.04	204.82	200.1	205.51	202.73	199.8	203.45	203.99	202.46	203.68	203.27	205.59	205.71	200.83	205.03	200.33	202.62	203.91	204.29	204.1	204.4	204.53	199.46	198.76	207.89	202.91	203.12	204.38
210.9	207.08	210.3	209.81	214.03	214.57	214.34	211.2	213.32	209.36	211.39	213.13	216.65	216.1	211.8	210.43	210.52	213.82	213.82	208.89	209.45	208.98	216.08	205.72	212.58	211.66	215.73	212.54	217.19	212.75	209.96	205.09	211.96	209.93	209.48	212.78	211.07	215.27	212.68	207.1	215.09	214.28	210.87	213.88	215.24	212.67	210.03	209.48	209.42	208.78
201.1	204.03	202.31	203.18	204.6	200.7	201.38	201.34	203.2	204.57	200.85	205.89	204.69	201.22	204.88	199.54	198.7	196.47	209.32	203.01	199.95	200.12	202.21	202.36	204.02	203.26	205.23	197.44	204.25	206.06	204.03	204.25	204.77	204.24	204.35	205.88	202.78	205.41	203.57	200.87	199.96	206.17	202.69	202.38	204.88	200.96	208.49	202.13	206.66	204.93
200.83	202.97	202.46	207.35	205.76	203.66	204.39	202.64	202.9	202.66	202.44	203.57	201.25	207.39	201.64	205.3	199.5	198.44	202.65	199.84	200.93	201.94	205.58	203.45	200.52	202.62	205.33	209.92	203.68	201.39	201.04	201.47	205.5	204.68	201.1	199.54	200.69	199.61	201.58	198.62	198.69	200.91	203.5	205.85	206.58	202.82	205.26	202.38	205.59	202.49
209.02	206.51	203.02	202.26	209.93	209.48	207.66	209.91	206.82	205.73	207.79	208.27	207.38	207.78	209.46	208.05	208.51	207.36	210.35	210.15	204.92	208.5	205.75	205.88	204.49	211.14	210.55	204.77	208.21	210.04	206.53	208.83	205.03	206.21	208.19	208.78	206.84	211.95	205.81	204.51	211.55	211.18	207.8	208.06	209.37	205.5	212.41	209.85	210.49	208.28
203.49	198.76	207.73	204.93	204.46	202.42	202.59	204.67	206.38	205.8	206.7	201.98	210.72	204.84	206.61	201.12	201.3	204.28	198.74	204.69	205.38	201.91	201.43	204.67	203.35	202.11	203.16	207.53	204.68	204.33	202.14	202.52	206.88	204.21	204.94	205.66	201.82	203.25	203.8	204.88	200.84	204.2	204.01	203.21	206.2	202.42	205.02	204.43	199.88	200.38
196.64	203.3	200.95	201.76	200.09	203.22	203.37	199.48	197.64	204.18	202.65	199.77	202.03	204.87	202.25	202.61	201.62	207.85	205	203.46	204.84	204.88	201.81	204.31	204.58	199.25	197.37	206.28	202.76	197.88	205.18	197.87	206.11	206.48	201.56	200.99	199.42	201.76	203.2	203.23	204.85	204.4	200.64	202.58	203.67	204.26	201.98	204.69	204.48	200.14
215.47	215.11	219.72	219.87	220.27	217.8	212.89	216.89	221.31	215.03	221.84	216.89	217.59	215.37	216.5	217.64	210.31	221.67	215.96	216.41	217.61	216.33	215.69	218.69	216.06	218.61	220.04	221.46	215.75	214.58	218.31	218.65	217.51	213.88	211.89	217.57	214.9	222.75	215.65	217.38	215.47	215.5	214.58	219.33	219.96	215.07	217.97	218.99	221.07	216
196.59	196.28	204.93	200.22	193.99	198.89	199.13	193.47	201.85	201.78	202.12	199.61	200.22	201.14	201.18	199.4	202.79	197.54	201.74	198.29	198.4	197.74	199.04	200.87	198.5	202.16	198.42	203.05	199.69	202.45	202.46	195.43	199.42	200.49	199.85	200.86	203.87	201.2	197.25	200.82	198.89	199.44	198.52	202.75	203.46	201.17	202.08	197.4	196.91	201.97
203.48	205.62	206.11	206.85	208.84	205.63	208.13	202.98	206.44	206.9	209.9	204.16	204.02	206.4	211.85	210.21	202.6	207.92	204.01	209.69	210.95	200.95	212.16	206.31	205.31	204.42	207.04	204.73	210.38	200.47	205.88	208.49	205.43	207.34	207.91	204.44	209.6	204.77	211.62	206.98	206.8	211.79	205.51	200.85	206.51	206.37	205.73	207.7	206.91	208.02
202.15	204.74	203.11	199.08	200.63	204.93	201.09	201.36	205.09	201.53	205.7	204.1	202.75	206.16	203.58	204.8	208.82	206.02	202.68	203.63	205.94	201.93	201.66	203.69	201.59	202.72	202.53	203.68	203.65	204.17	202.14	204.75	205.23	200.81	201.13	204.25	203.13	204.77	203.58	203.12	201.27	209.75	207.48	200.75	204.92	204.6	205.25	205.53	208.06	206.02
205.73	205.11	210.49	209.15	208.11	207.71	209.81	208.69	209.18	209.48	207.66	204.39	208.14	210.81	205.9	208.43	209.9	206.79	209.02	208.69	206.53	209.22	205.44	207.77	210.64	206.75	207.86	202.71	209.19	214.95	209.94	213.65	204.21	209.57	209.35	213.26	209.18	213.68	210.24	209.88	208.64	207.83	209.7	208.2	204.32	208.58	208.26	206.99	210.21	208.95
207.27	212.13	210.44	209.61	207.29	208.88	206.91	210.48	209.5	209.97	208.65	212.52	208.1	203.62	208.63	209.16	211.52	205.38	208.44	210.25	205.01	207.44	210.56	207.52	208.9	209.62	207.42	214.02	208.26	211.35	210.1	212.17	212.08	206.98	212.13	206.42	208.95	207.07	205.17	214.12	213.35	208.61	210.47	212.76	207.76	207.73	212.33	210.86	206.96	209.62
194.86	194.49	199.17	192.08	194.88	191.43	188.13	190.56	190.9	199.23	193.81	192.49	193.82	197.45	191.03	193.89	195.63	198.67	195.92	197.89	193.52	194.99	193.43	190.96	192.38	192.42	194.8	194.42	193.57	195.44	193.7	190.58	189.95	195.87	198.07	192.89	195.8	193.92	194.77	194.28	192.83	194.7	195.31	193.81	191.05	194.03	194.84	193.96	197	193.34
205.21	202.91	204.54	203.73	206.38	205.97	209.54	204.23	199.51	204.08	206.19	201.9	207.77	205.31	205.99	202.59	206.32	210.94	207.85	207.93	207.95	204.96	207.35	209.56	208.1	206.77	205.69	207.49	201.01	207.05	204.77	204.9	201.74	210.03	207.33	206.17	201.48	204.9	204.97	205.95	203.52	205.62	210.24	203.47	207.92	211.32	209.48	210.45	205.32	206.99
203.57	206.42	211.3	211.07	215.11	210.44	208.12	207.41	210.29	213.8	207.73	213.33	207.71	208.1	211.77	213.04	211.78	209.37	211.5	207.78	210.61	207.67	205.84	209.01	215.61	209.72	210.67	210.74	208.09	207.11	203.91	206.69	214.83	208.73	203.42	206.68	210.68	209.28	211.31	211.68	207.07	208.44	205.54	215.86	214.85	213.42	204.86	211.41	211.41	210.55
202.83	200.13	197.92	197.76	200.48	202.14	204.25	196.21	198.56	202.02	197.08	201.86	205.21	198.57	198.29	202.86	200.86	200	203.29	197.81	199.63	193.49	196.91	200.6	201.3	196.01	201.51	194.34	200.23	194.45	200.26	202.62	198.12	199.74	202.1	199.89	192.67	204.04	205.1	196.57	202.67	195.09	193.99	197.9	198.46	197.67	198.82	206.61	198.21	199.88
214.98	212.84	209.74	214.49	210.88	213.03	210.96	211.44	209.51	211.15	208.84	210.94	208.03	212.59	209.66	213.26	209.83	213.4	209.12	211.22	211.38	210.02	214.24	211.56	213.48	209.15	217.91	211.14	213.45	209.66	211.7	209.2	210.74	210.41	215.48	209.34	213.65	213.09	213.19	213.68	211.3	214.14	214.27	215.32	209.71	212.79	211.25	212.47	214.43	212.4
207.66	207.84	211.38	207.98	212.03	209.21	206.46	207.28	207.65	208.8	210.22	207.34	205.89	208.46	207.73	208.73	205.93	207.08	207.23	211.45	212.43	213.31	209.63	208.05	208.09	211.3	209.77	208.99	208.68	208.11	213.14	206.83	208.48	207.61	205.62	215.71	207.29	208.61	207.62	205.05	211.17	205.92	211.39	213.39	207.36	211.6	210.24	211.03	207.21	204.99
209.77	206.61	212.26	204.8	207.62	206.33	210.95	204.44	209.28	203.46	206.99	207.12	206.55	207.25	210.93	209.28	207.29	211.86	206.76	210.98	207.55	206.92	207.08	209.11	210.54	208.08	208.61	205.75	205.88	211.27	205.7	208.39	210.01	206.97	210.09	206.88	206.98	210.75	206.1	207.11	209.81	209.88	207.26	203.92	204.89	210.44	208.11	210.51	208.03	208.3
206.56	204.89	206.19	205.83	203.92	206.04	207.71	207.64	206.48	203.38	211.58	205.87	205.79	203.3	209.13	202.51	206.56	207.59	203.99	205.97	203.84	203.07	204.95	205.7	202.71	207.66	198.99	200.87	198.79	205.34	205.46	205.88	207.39	201.83	202.28	201.86	205.1	206.05	202.39	207	202.62	207.73	206.37	210.32	208.22	204.85	205.18	202.75	204.87	208.47
194.24	201.55	193.68	200.74	197.61	201.84	196.9	195.96	196.09	198.36	200.15	200.88	203.25	196.98	200.74	199.17	200.48	193.39	199.12	194.01	198.72	204.22	199.05	196.82	200.52	196.57	196.33	198.3	201.77	199.07	200.98	205.33	200.4	200.48	196.73	195.57	197.79	196.55	201.24	195.83	198.8	200.88	197.02	199.55	197.94	199.29	195.35	199.34	198.97	203.68
207.11	208.46	211.73	209.96	208.52	214.37	209.77	207.68	208.31	210.66	211.48	210.48	211.12	211.82	211.07	216.85	211.95	213.2	210.83	213.78	210.23	214.91	213.43	209.27	218.02	214.14	215.02	212.13	208.51	216.17	215.1	210.05	217.15	211	214.72	209.33	216.59	210.17	213.9	211.52	211.51	212.81	208.98	211.71	214.06	211.4	215.88	214.37	212.85	209.38
201.24	205.24	201.57	198.35	199.3	199.42	201.48	196.02	204.57	200.38	206.2	202.94	198.53	205.71	200.2	202.42	204.01	199.67	200.81	204.89	200.33	197	203.61	200.06	200.52	200.47	199.03	203.33	196.98	202.29	204.75	201.88	201.09	199.73	197.26	202.28	203.59	206.46	204.89	201.64	201.64	205.22	198.09	198.67	199.14	196.2	204.07	203.9	200.44	200.6
208.56	204.84	207.23	207.99	202.15	200.53	203.55	205.68	199.86	202.73	200.67	201.5	204.93	205.3	206.39	204.52	207.61	203.76	202.98	202.55	204.6	201.3	205.19	206.06	205.25	202.35	204.86	204.19	204.5	202.28	199.13	201.83	203.02	202.64	207.59	203.07	204.59	204.96	204.14	200.59	204.45	202.97	206.26	204.88	201.93	201.78	201.76	198.95	200.53	208.73
218.22	220.1	217.91	219.74	220.74	219.74	216.27	217.65	217.92	211.87	214.88	218.83	215.9	215.84	223.35	223.55	215.55	217.39	217.82	221.28	214.15	219.33	223.62	216.9	216.88	215.04	213.5	215.71	219.76	213.67	213.07	217.76	216.82	217.32	219.25	216.77	218.45	217.66	216.49	216.05	219.61	214.47	218.62	217.41	217.7	216.56	220.04	217.14	215.89	215.35
200.4	204.12	207.2	198.78	201.91	203.87	203.26	204.62	205.12	204.76	202.88	204.73	204.13	201.73	204.63	204.88	202.89	202.98	209.23	201.66	202.89	203.2	204.73	204.02	201.15	202.08	201.78	201.68	203.47	208.14	204.64	206.37	207.67	195.6	195.41	205.83	200.84	202.1	207.44	199.11	205.55	207.64	202.13	209.26	203.93	201.6	207.18	201.28	199.53	204.72
207.64	204.82	205.04	205.62	207.86	205.08	204.39	202.68	200.37	203.34	208.25	201.25	207.21	204.68	205.71	208.1	204.16	208.52	205.45	203.16	204.22	207.77	210	204.53	203.09	207.07	204.87	205.6	208.46	203.31	205.99	210.17	208.08	204.76	205.32	204.21	208.06	201.77	206.64	209.23	207.02	204.64	200.35	207.59	204.74	208.26	201.58	211.1	206.37	204.86
217.71	209.56	209.53	214.78	213.31	212.86	214.57	214.15	214.19	214.71	208.74	215.16	216.99	211.62	213.56	211.79	214.14	210.03	209.67	210.61	214.94	212.64	212.39	211.18	212.73	211.93	205.98	212.5	212.59	210.63	213.53	213.17	211.12	213.05	211.55	213.69	206.07	208.99	215.46	211.64	211.47	210.65	215.04	215.41	210.33	210.22	211.94	213.06	210.76	210.6
209.21	206.73	203.29	203.31	203.44	201.36	204.63	197.9	204.26	206.82	204.06	206.81	205.73	203.71	204.02	201.05	202.74	207.91	206.42	201.58	206.03	205.12	202.13	201.18	202.69	205.78	200.97	204.61	200.71	201.8	204.82	201.36	201.44	207.2	201.06	204.05	206.69	205.42	203.35	202.08	207.98	200.95	202.36	208.5	201.57	204.76	206.06	205.59	202.96	201.25
204.93	202.13	201.26	201.76	205.71	202.41	203.03	201.05	205.35	202.17	202.57	200.99	201.79	202.89	202.43	203.6	206.47	205.27	199.56	200.5	199.86	197.93	200.52	201.13	204.99	201.77	206.37	205.03	207.2	201.53	201.3	200.8	201.91	202.61	205.9	204.3	207.61	202.4	202.84	204.68	203.36	198.21	202.2	208.36	206.42	199.85	204.2	204.25	200.48	199.57
202.41	205.94	200.44	204.72	202.44	196.29	193.67	203.31	199.64	202.25	197.96	200.09	202.09	201.55	198.62	202.76	203.06	197.12	201.02	198.74	201.84	200.61	201.78	198.71	200.68	202.13	197.55	199.97	201.69	200.55	204.5	199.24	200.73	201.51	198.55	203.07	203.17	199.2	201.81	200.34	197.3	199.8	206.14	200.29	200.16	200.03	198.06	200.58	199.83	202.65
206.97	207.45	208.42	212.48	205.56	204.56	205.58	207.78	205.53	211.45	207.4	206.93	207.14	210.77	205.29	205.92	206.84	206.25	210.06	210.76	209.06	208.76	211	207.19	206.16	208.86	209.25	212.39	211.36	208.88	207.95	203.07	207.23	211.25	210.43	205.67	208.27	204.7	209.33	207.89	205.41	208.17	204.9	209.81	208.67	206.15	206.43	208.66	209.03	209.54
213.19	212.92	212.64	211.32	212.35	212.29	208.5	211.5	216.66	214.29	217.04	214.47	213.07	208.82	211.13	212.06	211.1	213.08	206.27	216.54	212.98	213.83	209.1	213.59	213.86	207.47	209.78	211.65	210.85	211.86	213.02	214.28	210.95	210.82	212	210.29	212.97	210.8	210.55	213.92	216.14	209.73	216.74	210.51	209.12	210.1	209.26	214.48	209.66	210.57
198.53	207.78	202.96	201.15	199.9	205.12	197.96	202.06	198.04	204.3	200.33	203.1	203.45	208.34	206.64	205	204.75	203.76	202.59	206.09	204.01	200.65	202.79	204.82	202.35	204.37	200.08	200.59	207.27	201.5	204.34	197.15	201.53	201.72	204.24	203	200.25	200.67	203.82	205.79	204.33	201.37	201.54	204.64	197.76	207.19	199.34	197.92	200.15	204.2
204.33	209.72	208.13	208.05	202.68	209.35	209.12	208.22	206.5	205.07	206.42	210.4	209.76	204.24	205.97	211.62	204.65	206.71	208.93	204.28	207.89	208.02	208.65	209.9	208.89	207.12	206.32	204.52	211.19	205.25	202.92	206.28	205.51	207.61	206.95	208.32	201.95	206.51	204.9	206.39	205.58	205.07	207.5	212.08	209.57	204.96	207.56	203.8	205.47	207.01
205.62	200.54	202.91	195.91	203.27	200.92	201.07	202.79	199.71	202.28	204.91	200.62	201.31	197.72	203.77	207.93	204.25	205.98	207.46	202.83	200.76	201.52	201.12	207.91	195.77	201.09	205.44	205.74	203.67	203.93	201.62	199.62	205.18	203.66	202.52	204.99	202	203.36	203.16	204.6	207.03	201.88	204.4	198.75	204.77	200.75	202.71	206.06	203.82	201.48
207.11	204.56	205.65	200.28	205.13	201.1	201.48	203.46	204.65	205.97	202.35	200.23	205.1	202.62	205.1	204.72	207.08	203.74	203.84	206.42	206.4	205.4	202.5	207.02	203.7	201.18	205.44	203.98	201.03	200.98	204.51	200.84	204.45	205.86	205.38	201.97	204.75	206.42	202.98	200.24	206.85	207.29	205.12	202.45	203.6	201.88	206.39	203.11	205.49	203.97
202.39	205.61	206.85	203.84	207.96	201.71	202.25	201.44	206.47	199.72	203.53	204.11	207.5	205.89	204.11	204.9	205.87	202.7	200.52	205.7	202.87	202.31	199.95	207.45	201.77	203.67	205.8	199.75	205.55	204.54	201.77	205.5	208.04	207.5	204.54	206.6	206.15	201.55	210.58	200.91	200.24	206.94	203.98	204.8	200.44	206.54	204.03	202.87	206.48	203.35
208.76	210.01	211.54	207.65	207.15	206.47	204.7	205.84	206.73	208.17	208.44	206.5	206.7	211.57	206.32	207.41	211.52	209.73	207.76	209.93	210.75	207.15	211.08	208.28	211.42	208.66	210.43	203.64	210.04	209.25	210.04	208.14	208.81	209.63	209.25	208.69	208.43	206.15	206.59	208.01	207.6	210.49	210.3	204.14	211.07	212.02	208.18	210.56	207.67	212.36
208.68	208.41	204.59	208.61	209.8	206.73	206.48	206.26	211.46	210.56	207.74	211.03	214.59	212.51	211.25	212.19	213.18	208.9	207.66	209.88	210.25	214.53	206.89	208.69	209.08	207.27	210.49	209.72	204.43	213.77	210.59	207.12	210.48	208.85	205.47	207.8	208.22	207.36	208.59	207.42	209.11	202.78	209.6	204.88	206.53	206.72	208.72	211.26	212.29	211.28
191.69	206.62	199.25	204.11	197.07	200.25	196.2	198.71	193.84	200.59	203.97	196.51	198.01	200.7	194.47	195.53	198.01	194.28	200.73	197.02	201.57	197	200.6	202.15	196.36	199.91	196.87	196.22	202.84	196.26	193.32	198.48	195.33	200.35	196.1	202.82	199.91	198.17	199.23	201.47	200.89	195.22	199.9	198.44	199.75	198.47	197.45	196.6	203.15	195.91
199.54	207.53	202.1	199.99	199.7	204.41	204.91	203.74	204.06	204.06	203.27	204.3	202.6	201.63	205.61	204.73	203.71	201.93	205.91	200.76	199.85	205.26	204.12	205.87	200.73	200.75	204.26	201.85	199.33	205.95	203.31	204.45	201.27	201.71	199.76	204.09	198	203.43	202.3	203.53	200.63	204.01	206.27	202.12	203.85	200.9	204.66	203.69	200.27	201.85
203.06	203.58	202.63	204.5	202.01	201.49	203.48	202.05	199.94	205.95	203.36	201.26	204.68	204.08	203.64	200.87	202.7	201.47	206.2	205.25	203.9	204.45	203.39	202.58	200.85	201.45	201.83	197.07	199.05	207.99	202	199.77	204.98	203.04	204.67	199.04	202.96	202.6	205.53	203.08	202.13	201.94	201.26	203.1	197.7	202.32	200.51	204.02	198.86	202.52
212.92	212.8	210.47	211.92	214.07	214.54	210.64	212.86	213.41	212.4	211.6	213.62	210.05	211.04	213.25	212.47	209.02	213.16	209.87	214.07	211.16	215.6	213.4	204.82	210.2	209.71	214.87	212.88	214.51	213.7	211.61	214.81	211.77	215.15	207.43	214.15	213.03	211.48	212.22	215.54	215.44	208.71	211.17	211.64	214.5	214.63	210.93	216.42	213.04	211.77
218.47	220.25	209.77	217.9	219.66	222.56	217.69	218.74	212.14	218.59	214.49	219.71	222.96	218.72	221.38	218.71	220.14	222.71	217.39	219.93	216.98	222.16	217.38	214.49	223.01	215.94	215.58	217.23	219.13	216.98	218.72	213.52	215.72	214.86	219.62	214.48	216.36	217.22	219.04	220.14	216.7	221.75	216.83	221.15	212.42	216.12	217.23	212.38	217.37	216.32
209.23	212.69	216.48	213.82	221.29	212.06	209.72	206.21	210.73	208.3	214.65	217.58	215.97	212.06	214.27	215.47	215.64	212.96	210.92	211.37	216.62	210.25	211.34	214.26	215.04	211.58	212.04	212.61	213.01	209.99	212.62	213.15	210.12	213.62	213.23	209.43	216.01	215.19	213.27	215.07	216.33	208.67	215.96	214.95	213.52	212.08	211.57	213.78	215.69	210.3
215.59	214.08	206.63	210.39	211.99	215.12	212.08	207	213.41	210.99	210.3	208.95	211.56	210.97	215.98	210.52	215.93	211.75	210.59	216.24	209.54	210.83	216.44	217.16	203.94	211.05	214.82	214.73	207.9	214.31	211.02	210.36	214.79	216.86	214.12	216.43	212.95	216.52	210.2	209.22	210.21	213.23	214.25	211.37	213.29	218.46	209.69	209.96	211.28	213.48
203.13	207.08	204.57	200.81	199.73	202.83	202.04	204.67	206.37	198.49	202.22	200.56	205.45	202.23	198.62	203.16	201.52	200.84	201.54	207.48	201.28	202.77	201.42	204.05	203.97	205.75	203.3	200.85	201.88	202.95	202.98	204.07	203.94	202.45	200.88	203.64	196.91	201.75	201.8	203.75	200.92	202.28	205.27	202.37	203.48	203	198.99	200.57	202.74	209.05
212.12	211.09	203.11	208.13	208.99	210.82	205.59	210.65	209.26	207.59	207.9	206.4	206.36	211.88	207.43	207.31	206.28	205.54	207.45	206.38	208.64	210.78	208.84	212.82	207.32	210.17	207.59	210.78	209.59	203.42	206.99	208.68	209.15	208.81	211.75	211.27	214.66	206.18	208.54	206.44	212.39	207.8	208.19	207.21	213.88	206.99	208.97	207	210.42	205.97
211.27	210.79	209.57	210.6	213.43	215.19	213.53	212.18	210.87	217.08	217.13	213	211.94	210.47	214.09	215.62	211.27	215.51	214.02	218.34	216.85	210.84	212.47	211.1	215.79	212.8	211.35	213.75	212	217.07	212.34	214.36	213.42	209.73	212.22	212.18	210.52	210.07	212.09	214.04	213.79	211.34	214.48	210.65	213.15	209.73	216.64	213.43	210.89	211.84
203.23	205.71	201.65	205.13	204.25	200.03	208.74	198.02	205.49	200.84	205.21	203.35	202.2	203.84	205.96	203.4	209.14	196.45	198.44	208.32	199.9	202.1	199.65	199.5	203.53	204.56	202.05	204.69	199.08	206.9	205.32	204.52	204.67	199.2	205.59	203.12	201.45	205.08	198.56	203.38	207.56	198.97	205.18	201.5	209.13	198.76	206.85	202.33	200.66	205.23
208.59	206.87	202.46	209.07	209.31	208.68	210.31	207.25	206.91	207.13	203.09	213.91	207.98	215.19	211.3	208.11	210.21	212.47	210.29	208.1	204.09	208.68	211.45	202.84	205.4	206.48	211.99	205.85	205.97	208.04	206.35	207.33	209.68	206.33	203.74	208.17	212.6	207.35	213.11	206.43	206.79	209.02	206.54	209.51	207.12	208.84	216.35	205.58	210.55	204.05
216.91	218.41	220.6	219.31	212.22	217.38	214.82	216.01	217.49	220.5	218.05	220.41	222.66	219.61	220.03	219.45	217.31	218.91	211.42	216.74	215.8	219.11	214.74	213.87	218.28	216.37	215.9	218.09	216.09	217.84	223.21	216.57	216.23	216.6	215	212.15	216.34	217.02	220.21	218.37	221.28	217.45	217.86	220.75	215.22	216.39	210.41	214.15	216.09	218.28
198.75	200.91	202.8	199.59	202.53	202.11	204.24	202.36	204.4	198.07	200.31	201.68	202.6	201.7	201.58	205.03	204.05	203.21	198.36	205.38	202.67	203.24	197.53	200.71	201.75	201.62	202.74	204.05	206.62	199.16	201.54	200.29	202.32	203.73	201.77	203.73	199.69	202.93	203.17	202.52	201.37	207.57	205.34	203.42	196.83	198.86	200.54	206.79	203.06	202.23
198.55	206.97	197.14	196.35	194.55	197.54	204.26	196.19	201.66	204.28	197.29	200.95	197.99	199.34	200.74	192.82	198.61	199.12	200.46	200.46	199.57	195.38	198.81	196.41	201.38	204.44	198.97	205.54	197.59	200.03	194.79	196.69	203	199.08	196.51	203.39	203.67	199.05	203.95	200.14	198.93	201.52	201.29	203.25	198.46	199.95	195.52	200.04	202.42	198.94
213.13	213.16	213.35	210.92	212.14	214.38	215.94	211.3	212.88	211.29	218.3	210.9	214.83	208.35	213.22	216.19	212.65	211.22	215.77	217.47	213.21	212.87	211.39	211.29	213.94	209.75	214.27	214.97	213.89	215.34	207.46	213.19	215.21	212.35	214.49	211.99	210.79	215.22	211.77	207.86	211.05	213.21	216.79	213.89	211.77	216.71	211.83	214.17	210.23	208.53
214.3	213.69	212.85	211.08	211.38	212.45	211.65	213.79	214.66	215.13	216.53	208.88	210.46	211.51	214.33	212.91	212.69	211.2	214.19	213.23	213.84	209.71	212.52	212.05	213.61	214.19	211.43	214.06	209.65	211.12	211.5	214.14	211.98	210.94	209.86	211.22	213.96	215.88	215.54	212.94	214.71	214.05	215.85	210.76	215.48	212.5	214.03	208.41	213.57	215.8
205.38	200.03	203.5	202.06	201.74	202.84	205.69	205.1	201.31	203.34	204.78	204.73	205.05	206.01	203.34	205.99	205.02	205.91	208.87	203.75	198.99	207.98	205.04	207.01	206.25	202.99	198.38	204.09	202.82	199.04	203.36	205.39	198.07	203.96	205.11	202.51	208.9	204.28	206.66	206.15	205.44	204.71	202.41	204.21	200.78	204.73	201	201.13	205.94	206.19
200.01	199.51	203.22	207.23	200.64	200.66	201.12	194.35	203.23	203.87	203.31	206.09	203.06	199.14	197.92	200.39	200.46	201.47	201.13	201.19	200.12	201.97	205.52	202.73	197.14	207.56	202.14	198.88	198.69	201.65	205.01	203.3	198.77	207.7	200.97	199.4	201.17	205.98	204.85	202.73	204.28	201.13	204.19	203.2	197.66	200.06	202.44	202.46	199.23	199.96
209.61	206.17	205.17	208.41	207.62	207.49	205.28	211.98	206.48	209.49	204.58	211.07	203.12	209.46	204.59	210.29	210.46	209.26	207.23	202.31	207.83	208.55	207.74	201.83	205.24	209.12	207.22	204.93	207.5	206.16	208.13	206.74	206	204.69	211.09	209.22	206.42	202.5	205.48	211.92	204.97	206.67	210.11	208.77	202.76	201.39	205.56	208.36	207.22	209.09
211.39	214.91	214.14	214.64	215.26	218.88	216.3	216.88	215.01	220.19	221.09	214.51	214.71	215.2	213.76	218.39	216.28	211.69	214.66	215.1	218	216.42	218.47	216.03	218.62	214.17	219.11	214.75	215.65	221.57	217.67	214.15	219.13	219.88	219.14	220.2	213.8	211.73	213.86	216.77	218.96	217.13	214.08	215.25	211.67	218.57	220.63	217.43	222.81	216.08
204.36	207.05	202.06	202	208.36	205.05	201.92	202.42	205.15	204.09	201.42	204.22	205.33	202.08	204.67	203.49	200.96	206.51	199.98	203.01	205.98	203.16	199.4	204.51	203.33	203.04	206.39	203.35	200.26	203.66	199.88	200.64	201.04	202.17	203.17	200.99	204.23	203.57	204.87	204.34	200.49	204.05	204.6	205.3	206.43	205.8	201.92	204.53	205.15	196.31
199.67	201.85	200.24	201.64	197.74	200.67	197.07	200.17	195.92	194.9	197.6	201.71	201.47	197.99	199.97	198.91	200.01	201.38	196.42	199.7	198.61	200.93	200.59	199.72	201.39	200.26	199.97	197.68	201.63	199.1	199.66	198.98	202.46	201.71	199.95	197.04	198.24	200.49	199.63	198.98	200.3	203.36	197.88	198.26	197.18	200.09	197.67	197.88	196.24	197.33
208.03	205.17	209.27	204.65	209.44	208.42	203.84	216.47	208.83	204.83	204.84	208.61	209.49	211.68	208.47	206.51	210.18	212.24	214.24	207.05	209.51	204.88	209.93	209.97	209.04	211.59	210.06	209.81	208.58	208.88	210.41	211.37	208.11	210.12	206.53	205.21	202.8	207.67	204.79	209.99	205.74	207.14	212.08	206.65	207.71	207.76	208.23	209.12	205.6	211.74
217.26	216.54	211.62	215.43	214.61	214.87	208.22	213.34	212.28	210.08	211.9	210.86	211.43	212.77	213.66	212.94	210.84	208.78	212.17	213.27	212.21	210.61	211.39	208.52	212.37	208.33	213.62	210.3	212.13	214.35	211.09	214.7	211.96	209.11	213.66	211.64	214.07	216.32	212.26	212.04	209.57	211.68	212.3	215.12	212.61	209.58	211.3	211.54	209.44	208.53
209.09	207.23	206.75	209.1	208.42	206.93	203.13	209.74	206.67	214.35	209.68	209.08	215.08	203.93	205.06	205.26	210.85	210.47	206.01	209.43	207.66	206.3	205.69	205.43	210.4	209.45	206.44	212.76	209.44	198.45	208.56	208.17	211.08	210.62	208.76	204.96	211.18	207.94	205.15	208.06	207.99	207.65	209.01	206.39	211.3	209.82	208.25	211.96	208.2	208.81
201.46	191.9	194.7	200.47	192.45	192.81	191.5	200.37	196.23	188.55	195.63	195.27	196.91	193.03	195.71	195.89	194.22	194.29	194.09	200.2	193.47	196.65	188.93	197.18	193.41	195.57	195.88	198.86	196.7	195.29	192.64	195.31	198.48	191.08	192.28	194.36	195.1	192.42	195.03	196.68	199.65	196.54	200.15	194.81	193.78	194.05	196.41	192.97	194.02	195.27
212.97	212.22	213.59	213.48	213.84	211.04	214.93	213.01	214.19	211.88	213.77	214.41	211.56	210.39	211.73	213.94	212.53	214.86	212.99	209.81	210.25	210.34	211.96	215.51	211.65	215.34	214.17	213.81	212.59	209.32	212.93	203.81	217.59	211.28	210.06	218.87	213.64	211.69	213.73	215.16	214.88	211.39	213.9	207.83	212.39	214.56	209.76	211.74	214.3	206.05
212.66	213.03	211.9	210.85	210.96	213.5	210.57	211.78	211.04	212.81	211.08	210.99	211.1	214.56	214.81	210.18	207.57	208.24	215.4	214.73	212.26	208.05	214.05	209.92	209.23	213.29	213.11	209.9	212.88	210.58	210.55	209.43	212.56	210.53	215.99	209.1	209.75	210.64	208.18	211.63	209.76	211.83	210.87	213.73	210.95	211.78	210.93	212.59	211.33	210.3
207.67	209.87	206.11	213.61	208.59	209.52	216.07	209.41	211.82	205.97	210.2	216.99	213.18	210.97	216.73	213.13	213.19	207.59	214.06	211.12	216.72	212.01	211.25	209.12	216.12	208.99	212.08	207.77	216.58	208.68	213.62	214.49	210.87	213.28	215.23	212.74	212.85	213.32	208.89	211.68	211.99	213.04	212.02	210.48	211.69	209.76	215.64	213.89	211.84	213.38
206.08	207.33	207.13	210.83	204.12	207.21	208.13	214.83	210.89	211.21	208.97	210.67	209.21	213.43	210.89	208.68	211.88	212.29	206.57	219.03	209.63	211.85	209.12	212.53	208.9	201.29	210.5	208.79	210.68	210.22	210.37	211.15	207.35	210.52	207.59	207.2	210.09	212.74	209.53	207.03	209.34	207.99	210.67	205.65	211.05	211.07	207.55	204.3	209.28	211.05
209.32	205.43	210.99	210.33	212.53	211.55	211.9	210.96	212.9	212.12	212.76	214.32	211.51	210.81	215.02	215.85	209.11	210.17	214.44	208.6	212.28	212.07	209.59	210.07	214.73	211.07	207.55	214.26	212.09	211.99	207.28	213.14	208.87	205.24	212.3	210.6	211.8	211.72	209.73	209.05	212.59	210.27	214.68	214.08	211.05	211	210.04	210.66	218.61	212.2
212.24	213.21	208.38	209.11	213.35	210.73	215.18	213.59	212.94	211.03	212.77	212.81	215.63	215.03	212.04	212.99	214.78	210.53	214.47	213.71	209.59	213.93	210.67	213.92	211.77	218.34	210.83	211.84	211.61	210.68	211.79	211.08	214.25	212.36	209.62	212.67	212.23	215.09	210.9	211.68	216.08	212.72	211.54	211.26	217.75	213.18	206.48	211.09	215.85	214.54
198.23	199.79	200.4	201.14	206.76	195.93	198.73	197.04	196.98	199.51	203.33	204.36	197.38	198.18	200.35	194.96	198.72	201.39	200.3	196.5	198.14	197.52	196.96	201.23	199	198.3	196.67	198.95	201.38	196.52	198.27	194.86	195.51	194.58	192.7	197.66	197.42	205.14	202.29	201.52	199.6	201.12	203.35	198.69	198.82	197.39	200.81	202.56	201.36	199.02
220.26	217.61	213.19	219.24	216.11	215.18	214.14	213.51	217.22	220.32	212.51	221.84	220.7	221.1	213.55	218.23	214.9	217.2	213.42	214.96	219.77	216.26	217.16	216.85	218.71	217.45	215.64	219.63	216.43	217.47	214.87	218.24	216.57	216.47	213.95	214.55	212.89	220.54	217.73	217.94	220.63	215.21	218.53	220.63	220.12	216.72	214.03	219.39	217.16	215.69
199.14	201.24	201.61	199.41	199.53	199.98	201.79	195.67	199.16	200.87	204.17	198.28	198.35	206.04	201.6	205.5	199.02	199.05	199.18	198.39	202.66	201.35	195.74	198.89	204.84	195.7	198.87	202.53	197.33	195.46	198.94	200.39	201.64	198.01	198.7	203.11	197.3	196.94	200.64	203.83	194	200.23	204.83	202.27	201.68	199.75	204.51	197.65	197.27	206.17
198.52	196.52	201.45	200.21	207.26	201.22	199.43	199.97	199.34	199.83	198.13	200.77	202.65	204.71	198.51	199.72	203.63	199.44	202.24	199.54	198.3	197.95	197.62	204.52	201.34	198.14	199.32	206.5	202.29	198.85	199.04	199.65	198.45	198.68	198.06	201.45	199.04	200.87	200.83	205.18	201.15	202.1	196.36	203.29	201.08	202.24	197.52	201.03	202.38	202.81
208.47	213.1	207.73	209.77	208.91	203.96	210.61	208.05	208.32	209.68	211.91	210.05	206.7	210.58	211.02	207.07	205.2	211.33	209.54	209.65	207.13	208.66	208.96	207.99	209.64	204.4	210.09	210.61	204.63	208.56	206.99	205.95	205.06	207.87	206.96	209.7	210.47	209.65	205.8	207.64	206.27	211.77	207.35	210.99	209.98	209.18	207.72	212.79	201.96	207.77
198.54	198.5	199.71	200.83	200.66	200.09	198.16	199.41	199.94	200.57	202.22	197.44	201.25	199.9	201.35	198.76	200.5	199.87	197.57	196.86	202.56	200.37	200.02	198.96	201.78	201.41	202.16	204.34	198.29	200.91	195.48	201.25	200.52	197.9	196.34	207.93	199.69	201.1	200.7	199.2	198.73	202.16	198.17	200.38	202.55	198.74	201.46	202.52	199.86	198.06
218.3	219.6	215.13	219.34	219.81	217.27	218.12	218.44	214.53	214.39	215.3	218.37	214.09	220.48	217.82	219.47	217.92	221.25	216.41	216.79	219.73	214.65	217.87	216.74	219.53	218.51	216.17	216.16	217.65	210.82	215.95	215.6	217.19	215.83	216.84	213.72	214.54	217.32	218.69	216.3	220.28	215.69	221.99	214.06	216.26	214.3	212.67	216.96	223.46	218.58
209.27	207.82	204.87	207.88	208.21	205.12	209.43	215.08	210.19	209.67	210	211.17	206.54	208.14	208.03	207.82	210.77	213.89	212.25	207.9	205.98	204.14	212.3	209.91	206.37	208.25	212.41	210.35	206.93	210.41	210.06	205.19	210.06	204.62	207.27	205.67	210.61	214.14	207.63	202.91	210.22	207.5	211.16	215.05	206.35	209.49	207.88	209.03	205.62	209.52
203.04	204.69	204.69	208.74	199.68	208.47	203.43	202.91	203.59	202.38	201.75	205.03	201.19	207.15	204.29	202.77	200.13	197.86	199.97	201.95	206.98	202.4	200.48	201.96	198.99	205.3	208.66	205.62	198.64	202.88	199.07	201.85	208.14	204.99	202.95	203.11	203.35	204.16	205.79	200.92	201.1	205.26	201.98	204.88	199.34	200.24	204.27	201.83	201.94	204.59
197.95	197.94	199.61	200.42	198.19	200.14	200.58	198.9	199.75	203.29	201.41	198.41	201.3	198.76	202.35	200.95	200.96	202.16	199.39	201.19	199.61	202.24	201.39	203.57	205.9	202.35	200.91	195.07	199.55	198.17	198.61	203.79	199.87	197.44	200.41	198.32	199.73	204.69	197.31	200.45	202.69	204.27	201.17	201.45	198.49	203.78	201.7	203.96	200.95	199.38
207.42	209.49	202.46	205.53	207.37	205.34	207.29	206.4	210.08	203.54	212.38	212.91	201.89	205.8	206.48	207.23	209.63	205.17	204.45	207.22	202.94	204.19	205.11	210.25	203.37	206.32	211.35	208.54	206.39	208.58	205.05	202.4	207.89	206.65	206.26	206.81	208.37	207.57	205.81	204.01	203.65	207.63	208.95	206.25	204.72	205.97	208.24	207.45	206.82	209.98
202.44	208.94	209.81	206.46	206.86	209.5	211.37	204.81	206.75	209.96	208.25	206.43	209.2	212.57	206.88	208.69	208.12	211.68	207.26	205.83	206.46	206.2	211.08	206.88	202.96	208.73	207.02	208.66	205.5	207.68	206.56	210.17	211.91	206.71	209.28	206.43	205.82	208.51	204.57	206.15	209.26	208.41	209.33	208.97	205.29	207.68	208.59	203.68	207.68	205.87
200.76	198.5	202.95	202.43	200.32	198.74	200.99	200.74	202.36	200.31	204.35	205.38	201.34	198.94	201.93	204.88	200	201.96	199.33	198.74	196.8	194.78	203.97	198.46	199.53	200.06	202.12	198.15	199.17	197.8	197.72	198.63	199.53	207.13	200.62	201.63	202.86	204.26	201.68	200.05	201.97	198.33	199.74	201.63	200.98	201.66	199.75	201.19	204.94	202.89
210.5	209	206.73	212.66	211.61	204.2	207.21	211.34	206.95	206.54	209.79	208.66	212.06	203.69	207.6	209.4	208.59	206.45	208.57	208.93	210.95	204.54	208.88	203.6	204.42	209.38	206.58	210.81	208.24	210.27	212.89	207.44	207.93	207.05	205.48	212	211.16	203.49	212.07	209.36	207.57	210.35	210.59	211.29	204.64	210.13	207.59	208.6	204.32	207.76
201.44	204.22	207.76	202.38	204.23	204.19	204.78	201.47	201.26	206.49	199.36	205.23	201.38	205.62	200.99	208.18	207.27	206	205.78	204.6	206.23	204.77	207.45	202.67	205.79	206.23	202.9	208.78	204.57	203.88	210.61	200.27	201.88	206.4	206.7	202.3	200.54	203.84	203.45	200.51	195.04	204.96	208.47	204.83	202.44	203.71	205.44	207	203.8	201
203.82	206.1	205	207.47	204.06	203.72	203.16	202.17	208.88	205.86	207.35	199.28	202.37	203.41	203.52	201.37	203.16	207.14	204.87	198.77	208.12	199.88	206.62	206.06	206.21	196.96	203.52	199.35	199.57	204.43	208.38	202.42	203.72	205.07	204.45	202.35	206.12	206.68	207.51	201.43	203.13	199.67	203.33	206.16	205.12	203	201.09	202.59	202.46	207.85
208.39	208.28	205.61	206.36	207.01	205.53	205.77	206.15	204.4	207.93	207.62	206.47	208.3	207.4	208.23	204.24	206.6	207.89	207.21	208.97	204.89	209.05	210.81	208.84	208.76	205.37	205.02	207.71	210.18	204.47	208.88	201.1	205.69	207.72	209.62	202.36	204.22	206.58	206.11	207.45	207.14	208.02	210.02	210.84	204.67	207.88	209.05	202.83	208.15	206.11
198.67	201.71	201.29	202.06	199.87	198.97	199.24	195.52	202.7	200.41	200.81	204.14	199.43	203.8	199.61	198.03	199.9	198.33	198.83	202.73	200.04	201.25	198.76	198.92	201.02	204.05	202.01	203.3	204.05	200.02	200.5	202.74	204.29	202.58	202.4	199.28	200.85	202.33	203.66	202.8	203.23	202.85	202.75	195.79	198.99	201.01	202.97	201.15	198.92	200
211.27	213.5	211.91	207.36	211.18	216.26	213.13	212.65	209.88	215.88	212.79	211.55	216.93	213.02	207.28	217.13	211.24	211.19	215.39	211.98	212.19	215.28	211.82	212.5	210.62	211.63	209.78	212.3	211.66	209.18	217.43	212.72	213.14	209.21	212.59	210.96	211.49	210.75	213.57	213.89	208.81	213.38	210.81	217.52	212.3	213.07	215.17	214.26	214.27	213.18
204.08	207.79	208.22	207.38	210.63	205.13	209.27	210.74	206.49	212.14	208.35	207.4	207.56	202.28	207.84	205.48	211.83	207.39	207.62	201.83	212.33	206.99	204.52	209.47	207.99	204.52	210.85	207.03	210.39	205.62	211.74	207.72	207.95	208.71	207.12	207.29	207.94	208.52	209.28	209.94	205.57	204.29	213.43	205.15	207.26	205.46	205.61	204.74	210.77	210.66
207.05	210.02	207.46	206.49	205.8	207.31	212.02	208.09	208.78	210.75	212.29	206.77	206.52	208.52	212.19	207.74	210.51	208.57	209.89	208.71	209.08	207.65	206.6	206.08	205.52	207.69	210.76	208.9	202.12	206.92	202.7	205.94	207.69	208.36	209.31	203.8	200.75	206.29	206.5	206.55	212.97	212.03	210.16	207.07	207.64	210.77	209.81	203.26	208.87	209.99
209.92	209.5	210.03	207.05	209.22	209.02	207.38	208.5	208.25	209.19	209.94	202.45	205.48	210.99	209.03	205.18	211.57	207.74	207.21	209.21	209.57	209.45	211.93	206.15	210.13	208.28	210.69	208.95	205.1	205.24	207.48	210.64	208.6	209.3	208.61	206.81	207.49	209.08	209.13	212.18	205.6	206.83	209.79	209.23	207.03	206.6	206.04	203.22	208.65	210.67
203.72	208.34	208.37	206.49	210.58	209.74	203.66	205.64	205.37	205.62	207.58	205.34	207.71	207.09	205.33	204.75	207.01	210.16	210.01	212.87	211.66	211.55	204.41	208.27	208.77	209.11	204.72	206.04	207.01	206.79	211.31	209.09	212.74	200.81	211.73	211.23	210.68	209.93	211.77	212.64	212.2	210.01	205.28	208.24	209.61	207.38	208.62	201.43	207.77	206.64
212.49	208.02	206.5	206.59	209.55	207.02	206.9	209.45	207.5	207.32	207.52	208.72	208.02	205.77	209.22	210.46	211.92	211.55	208.9	211.81	206.77	211.05	212.93	208.1	210.49	205.9	203.72	203.5	210.48	208.99	206.46	205.82	210.91	209.08	209.75	207.99	206.25	209.26	206.68	207.28	206.91	208.83	209.06	208.7	210.29	203.97	210.96	207.6	212.04	208.7
205.68	203.09	202.38	204.77	208.55	205.72	208.29	204	205.61	203.33	204.93	203.26	204.3	208.21	211.29	205.71	204.21	210	209.59	210.61	205.38	205.58	210	209.66	210.99	206.16	206.07	208.73	205.62	207.78	211.8	214.37	204.93	210.6	209.1	206.46	208.23	207.23	205.6	206.83	209.24	209.12	210.14	209.47	206.55	208.58	203.43	205.57	209.99	211.79
215.01	211.27	211.63	214.77	207.52	214.54	212.89	211.07	210.69	212.56	213.62	211	214.78	215.26	209.28	208.74	213.74	209.11	214.93	212.42	210.13	213.55	217.02	214.04	212.62	209.62	209.72	210.77	213.85	215.12	213.31	212.83	210.55	214.95	214.18	216.19	210.02	208.01	210.64	212.42	214.64	211.58	213.28	213.01	211.46	210.31	209.2	212.31	210.82	211.94
198.05	201.35	199.09	199.85	198.79	199.42	203.72	201.6	199.84	200.28	200.71	206.35	201.34	202.62	200.52	204.26	202.26	204.91	201.19	198.35	201.08	200.63	198.13	200.17	197.81	204.67	199.56	202.17	203.61	198.18	199.19	199.06	203.95	199.61	202.64	197.38	199.86	203.57	201.09	199.07	198.83	201.34	201.4	198.66	198.6	197.59	202.41	204.09	199.16	203.84
208.94	215.28	213.41	210.66	215.75	214.61	215	214.08	214.1	209.12	212.49	211.9	210.28	216.91	212.02	211.63	214.06	211.12	209.27	214.08	216.53	211.98	215.52	213.59	217.66	215.8	213.85	209.16	214.77	214.94	212.17	217.57	217.7	214.2	216.21	207.86	217.72	214.98	210.59	213.93	214.72	216.3	214.23	213.08	212.56	212.04	212.55	213.65	211.06	219.19
207.29	206.49	209.18	204.97	209.27	204.28	203.42	203.74	205.07	204.77	202.1	207.91	208.06	208.64	207.15	205.78	209.5	207.57	206.37	207.15	206.24	206.81	203.4	205.65	209.33	205.69	202.34	205.57	207.66	204.36	209.24	206.17	203.01	208.48	207.04	207.56	209.69	208.86	209.63	205.84	205.58	205.57	206.85	207.38	206.34	202.62	208.41	206.76	203.48	208.55
206.88	204.05	200.14	207.72	202.15	207.37	201.09	207.25	204.1	207.67	202.67	205.04	198.45	201.19	205.8	201.55	205.37	207.65	199.88	204.24	198.06	203.46	205.07	205.03	204.45	205.74	202.12	203.72	198.45	204.52	202.79	203.22	202.47	205.61	201.64	206.25	201.62	205.63	204.62	205.92	204.36	205.4	199.21	203.06	202.53	201.07	201.97	201.13	204.41	201.53
207.55	203.55	208.35	208.67	207.63	209.56	208.21	204.23	210.12	208.53	204.22	212.2	210.34	207.81	209.44	204.98	206.37	207.27	210.72	209.8	208.83	209.98	208.82	209.17	210.31	205.27	204.63	205.85	208.35	208.44	212.89	208.93	206.5	208.44	207.89	210.05	209.62	208.83	206.39	207.5	207.74	207.65	207.38	203.15	208.51	206.73	210.86	207.42	207.97	209.55
208.22	206.67	215.27	210.44	206.19	209.92	207.34	204.47	210.1	210.94	207.71	207.43	206.69	211.8	210.17	207.83	209.58	205.96	211.62	211.83	205.4	213.74	209.88	205.93	206.8	206.09	209.98	206.96	207.05	209.84	212.69	210.06	211.92	208.49	211.34	212.37	208.07	211.25	205.44	209.33	207.3	212.63	213.49	205.19	208.97	209.86	210.36	211.74	209.65	205.28
200.21	201.13	195.81	200.02	195.69	199.09	199.61	195.19	202	196.54	201.67	201.21	197.19	199.94	202.48	200.01	195.55	195.23	207.18	194.68	200.6	203.25	201	202.36	199.84	200.5	197.4	200.42	201.85	202.54	199.17	200.87	201.29	198.73	198.59	203.42	198.42	200.26	200.86	197.34	199.39	200.79	200.69	204.98	196.81	201.33	197.99	200.96	196.65	203.82
221.31	221.63	215.98	215.48	217.44	216.17	216.68	215.1	214.9	218.48	213.79	216.45	219.72	221.37	216.5	217.16	215.5	214.79	215.41	217.73	216.26	219.92	219.72	214.06	219.1	217.43	213.3	218.29	217.84	219.42	214.93	221.96	215.18	216.73	215.58	216.16	219.66	210.7	217.23	214.97	214.58	216.71	218.48	220.96	215.78	213.74	216.33	215.01	215.81	216.34
202.82	202.29	208.91	205.75	208.17	203.64	203.39	204.9	204.58	206.54	203.29	205.95	205.55	203.65	203.98	201.81	203.65	204.34	204.01	202.91	206.84	209	203.69	204.06	209.86	201.4	202.78	204.5	203.41	205.99	203.72	204.12	203.54	209.29	205.53	202.34	202.77	203.4	198.38	206.47	205.49	203.85	207.67	208.55	203.35	203.32	204.22	205.84	204.6	205.44
206.67	211.51	203.37	205.29	206.55	204.05	209.7	209.81	206.71	207.59	205.53	207.5	206.44	206.2	210.26	201.26	202.42	205.14	208.38	207.8	207.47	208.77	210.2	206.12	208.84	207.95	207.37	210.07	205.65	211.89	209.48	211.12	208.49	203.73	207.5	207.09	206.36	208.11	210.93	213.02	208.72	210.47	209.01	208.28	206.29	208.09	207.15	211.74	206.49	210.45
211.49	212.94	207.86	214.15	208.04	208.4	212.83	215.38	214.98	212.75	209.23	206.66	215.33	214.16	208.51	211.23	207.1	216.1	212.52	217.28	214.84	210.56	213.74	212.8	213.23	213.55	207.07	213.41	201.66	215.35	214.54	215.18	202.93	217.14	211.02	209.94	209	211.56	211.26	210.42	216.17	216.77	211.53	212.84	215.61	209.52	216.2	210.92	207.11	212.4
204.11	202.56	200.51	202.84	200.02	206.34	206.02	205.87	205.55	202.62	201.02	202.5	200.87	206.15	201.95	201	201.91	201.5	200.65	200.41	203.43	201.82	201.78	200.09	203.8	201.36	203.16	207.77	200.92	203.35	198.93	202.66	200.14	204.45	201.27	203.16	203.71	201.39	201.79	201.15	205.61	200.98	201	203.67	204.04	202.56	207.5	203.25	203.97	197.91
205.84	207.15	204.77	207.23	208.08	207.34	210.29	207.84	212.29	210.99	206.14	206.87	208.33	209.53	209.91	207.86	212.14	207.83	205.12	206.38	210.24	205.43	206.93	206.97	208.13	209.44	209.59	210.12	204.34	208.14	212.24	208.4	209.78	206.37	209.88	209.37	210.22	209.09	208.68	206.53	209.39	208.14	203	205.74	207.64	210.06	207.05	205.47	205.68	210.91
196.61	199.27	201.25	197.91	200.47	198.39	194.28	197.67	200.99	195.89	198.72	198.88	198.92	198.63	201.06	201.38	196.61	196.02	199.77	202.1	199.14	201.99	201.18	197.41	197.57	195.68	203.42	201.64	198.49	197.86	199.21	199.12	194.77	200.05	197.91	198.08	194.31	202.34	199.99	197.66	198.19	198.44	199.16	197.42	197.57	199.03	200.62	199.7	194.72	200.12
198.34	201.23	203.93	204.26	201.26	201.11	196.91	202.07	202.78	198.1	200.9	201.52	198.91	204.31	197.38	201.59	196.55	201.88	199.37	202.04	199.46	202.25	201.63	203.79	202.44	197.64	202.19	200.42	202.03	196.74	198.98	201.98	197.87	200.81	200.33	201.46	197.5	200.47	199.64	197.89	199.97	199.97	202.01	196.38	199.17	196.43	198.43	202.29	202.22	201.38
200.99	208.04	205.27	204.72	206.06	206.82	207.07	208.87	205.4	202.69	209.15	204.26	209.22	206.09	205.21	204.36	204.57	206.17	204.7	203.24	202.64	206.9	202.22	206.12	202.5	206.51	207.02	205.1	201.47	203.44	202.93	199.63	204.19	204.89	209.07	205.38	201.25	202.43	205.25	207.1	202.23	205.89	211.44	202.93	205.19	203.73	208.49	198.95	207.11	210.05
203.2	206.73	201.38	202.71	208.08	202.71	204.28	200.1	203.17	205.73	200.68	205.59	202.03	198.85	201.27	206.24	201.67	205.13	207.36	206.01	204.81	204.54	204.33	202.93	199.69	206.35	208.39	201	205.83	206.65	204.11	204.46	205.59	202.03	205.42	201.2	207.18	207.3	202.66	202.13	205.95	202.96	202.52	204.07	204.49	201.9	199.22	204.06	206.39	199.4
216.9	214.24	212.92	215	215.73	219.52	215.37	215.04	220.34	217.57	217.66	216.94	220.28	216.83	220.62	218.37	221.44	216.05	220.34	215.33	218.95	217.58	215.22	216.34	218.96	218.35	218.68	221.31	218.21	218.57	214.8	215.05	216.8	215.07	217.93	221.56	220.65	218.86	215.83	214.46	213.85	217.03	221.15	216.45	221.86	219.54	214.25	217.58	217.27	216.12
200.21	204.36	201.72	201.72	199.83	200.89	209.71	203.96	202.7	206.92	200.59	199.51	201.55	204.1	204.66	200.9	201.64	199.27	200.16	196.7	201.22	199.92	208	200.82	199.93	203.97	198.88	204.19	206.45	203.87	201.38	200.33	199.18	203.43	205.69	201.27	201.98	203.89	205.09	204.24	198.99	203.78	205.01	200.85	205.3	203.23	201.19	197.05	201.67	202.58
200.16	199.67	198.54	200.33	199	199.08	204.52	195.36	198.49	201.61	196.67	203.43	196.38	201.03	203.47	202.69	202.29	202.35	200.89	196.65	201.02	197.91	199.94	200.68	204.66	200.46	200.11	203.5	198.59	196.64	203.29	198.2	201.18	197.39	200.92	197.17	201.52	200.29	202.68	201.87	200.59	199.92	200.86	199.05	201.39	199.96	201.25	193.7	197.53	202.1
206.66	209.15	211.85	212.84	203.35	207.93	211.8	211.88	210.39	207.82	210.07	205.22	209.98	209.98	206.52	209.4	207.79	209.3	210.58	206.14	209.84	209.42	205.85	207.29	209.26	211.91	210.11	205.26	206.98	208.34	207.45	209.84	209.26	211.32	211.41	212.62	207.67	213.58	203.41	211.06	205.93	212.59	208.38	209.59	208.88	211.3	213.98	208.07	210.3	217.58
209.83	207.61	209.26	210.77	207.51	211.86	206.63	212.47	209.23	210.64	211.64	209.42	209.1	205.24	208.81	207.1	210.47	203.6	210.35	214.77	213.66	210.52	205.9	207.95	208.46	209.89	206.25	212	209.04	207.46	209.94	208.16	205.63	210.73	208.98	210.67	214.3	213.2	206.44	209.69	213.48	211.95	210.86	209.51	208.65	207.57	211.22	212.91	210.21	204.37
207.66	204.56	210.09	211.74	206.88	210.12	205.89	211.68	210.04	212.36	212.87	208.99	213.1	214.83	213.82	211.77	208.29	208.53	209.86	213.99	213.22	213.75	214.09	213.61	210.1	214.95	209.27	210.18	215.04	212.31	215.51	213.27	208.97	212.32	212.48	213.27	214.71	214.3	218.13	212.3	211.11	209.99	211.16	209.13	213.5	205.36	210.73	211.66	215.7	211.64
221.19	220.86	217.11	221.7	218.63	216.36	218.18	217.3	218.93	217.41	216.45	216.93	215.56	220.6	216.63	220.86	215.68	217.76	219.02	218.95	217.34	221.31	216.37	216.35	219.87	218.76	216.04	217.78	213.93	220.01	217.39	219.47	214.06	217.15	216.47	219.63	218.84	213.45	217.6	215.99	216.41	211.34	220.48	216.62	215.7	217.75	217.86	215.47	213.24	214.96
198.35	198.24	201.15	195.74	203.96	197.17	199.86	195.48	195.55	198.83	201.23	198.43	197.83	196.68	203.11	199.08	198.96	196.18	194.07	197.61	198.16	197.02	202.99	199.91	198.19	198.63	203.28	198.92	198.12	199.14	199.99	197.08	200.58	201.47	197.09	193.81	197	200.57	197.4	197.23	198.54	197.22	196.69	197.9	199.82	199.12	196.93	198.45	196.74	201.7
208.93	210.77	206.33	207.96	207.54	207	209.69	206.7	211.96	210.21	208.29	203.68	204.18	210	211.3	212.77	207.07	211.57	204.12	207.45	209.57	209.99	211.64	205.69	207.94	207.92	212.24	205.15	210.68	213.81	204.22	205.71	207.54	209.19	208	207.77	208.6	209.54	209.26	209.59	207.32	207.5	207.68	207.93	208.12	206.97	211.68	211.03	211.57	207.35
208.65	211.13	208.91	207.48	209.83	207.48	206.67	209.43	206.92	210.75	211.5	206.25	207.69	207.56	209.25	207.4	208.12	211.63	207.77	210.84	206.41	211.21	209.61	207.25	210.27	207.99	210.32	209.31	206.11	203.47	210.66	210.34	206.98	212.89	202.11	209.9	208.19	204.32	209.94	207.98	213.15	211.44	208.68	205.83	208.24	209.19	207.56	211.37	203.1	209.96
211.38	211.81	214.56	209.21	212.9	209.44	209.54	215.02	210.81	207.1	215.74	209.96	211.08	215.29	213.97	206.76	212.66	212.2	208.9	210.47	210.84	210.06	206.71	213.15	211.58	211.03	208.98	209.41	208.76	210.33	216.66	210.04	211.34	213.92	215.96	212.26	209.25	209.59	210.25	212.19	212.56	215.2	211.48	210.08	214.8	213.43	212.88	216.85	210.87	208.41
205.87	207.39	209.78	204.68	210.65	208.9	206.34	205.8	208.24	210.43	206.26	207.83	208.45	207.16	208.85	204.35	206.64	207.49	202.34	208.82	204.75	204.58	204.98	210.59	202.51	204.58	207.47	204.59	207.87	204.15	208.55	208.5	207.09	210.83	207.67	207.61	206.73	211.22	208.04	204.81	203.35	205	204.53	205.1	210.32	205.47	213.26	210.06	209.27	201.81
210.42	216.83	210.86	217.16	207.98	210.87	213.8	209.45	209.23	212.49	212.45	211.83	212.02	214.21	211.71	213.6	212.58	210.25	216.72	213.22	214.59	211.32	212.52	214.79	206.91	211.82	208.23	211.34	210.74	210.54	213.55	213.64	207.37	213.48	214.72	208.97	210.55	210.1	212.58	214.54	209.42	203.28	214.93	215.26	213.14	210.02	211.16	210.25	211	212.94
206.72	203.44	203.85	204.47	206.97	204.5	203.72	205.54	206.41	204.86	207.12	202.45	206.23	204.8	205.36	207.44	203.16	200.57	204	204.62	201.66	201.69	204.72	204.31	202.16	203.21	202.54	204.69	204.89	205.96	202.99	202.94	205.39	205.66	203.32	201.25	204.8	200.4	203.66	204.09	201.63	199.11	205.92	203.78	204.53	203.19	200.12	202.91	203.38	205
207.27	207.33	203.54	208.38	211.76	208.75	211.16	208.3	206.31	211.88	206.82	212.55	212.68	206.76	203.54	210.22	201.47	205.18	211.26	209.42	204.77	210.03	207.47	210.48	209.57	206.57	206.62	204.55	211.26	209.44	209.37	206.62	205.99	210.26	206.13	207.66	209.15	209.59	207.93	207.7	205.78	204.06	206.6	209.09	212.17	208.67	205.05	211.26	208.79	205.5
197.41	200.95	199.5	199.91	199.68	199.6	195.92	196.07	202.82	199.67	195.64	200.96	200.64	197.87	200.79	198.37	199.31	196.61	197.48	202.06	203.12	197.92	198.03	200.25	197.6	199.84	198.81	196.77	200.69	194.45	198.86	203.18	199.97	196.12	198.98	198.72	202.97	194.76	194.03	199.99	195.36	199.91	193.7	199.31	198.83	200.07	194.56	198.89	196.01	195.5
198.68	204.1	196.84	197.76	199.43	199.86	201.27	193.99	201.11	204.22	197.43	204.84	199.39	200.06	198.36	201.12	196.34	197.98	205.4	203.21	201.86	197.99	197.32	203.86	200.51	201.84	202.38	199.15	198.04	200.05	198.6	199.76	200.48	197.26	196.3	200.85	199.34	201.95	199.85	203.98	197.81	204.02	202.52	198.95	197.64	201.73	201.65	202.25	198.66	198.29
209.62	210.01	210.66	211.62	208.31	205.84	206.79	210.84	210.67	210.4	207.9	210.87	201.86	210.29	211.7	207.7	208.58	213.17	212.29	210.59	206.18	207.75	206.48	207.29	210.35	210.04	209.35	208.59	207.37	210.84	209.74	208.14	200.64	206.36	209.88	211.96	210.71	207.84	211.16	211.16	208.44	208.82	208.77	207.32	210.12	206.11	212.5	208.1	207.74	206.47
221.68	217.7	217.56	217.59	220.93	221.89	217.81	219.16	214.96	215.84	219.17	216.01	216.27	218.5	211.04	218.04	214.03	215.7	214.53	218.45	218.67	218.93	213.86	212.83	217.28	216.8	211.62	218.45	220.28	218.93	213.53	222.18	215.1	216.96	211.97	213.18	221.56	216.61	217.89	217.22	218.28	216.41	217.47	216.43	219.7	220.07	217.46	211.51	218.42	215.7
197.97	193.02	197.01	195.14	196.27	191.97	194.02	190.29	194.7	190.54	194.6	200.94	196.14	198.16	194.92	196.27	194.89	196.66	194.57	187.74	197.52	202.2	196.3	196.21	197.23	190.39	197.84	193.47	196.11	193.97	195.26	192.47	192.09	196.84	198.48	191.84	195.26	191.36	195.35	197.65	194.98	198.46	193.82	199.39	197.8	195.45	190.93	192.26	194.02	195.37
212.83	204.12	211.64	210.72	212.63	205.19	210.18	205.61	209.49	208.44	203.64	208.59	203.4	210.37	206.93	207.59	209.28	207.05	206.69	207.96	212.03	211.42	208.02	210.32	210.17	212.66	213.42	202.94	211.19	207.61	211.91	210.36	207.08	207.01	206.54	209.52	213.04	205.98	211.74	205.73	207.03	209.27	206.03	208.68	211.98	206.17	208.36	206.89	207.16	211.69
208.74	206.39	209	209.14	207.39	203.35	210.95	209.99	211.7	207.63	206.66	210.78	206.06	204.15	206.09	208.34	207.38	205.95	206.08	207.95	209.7	208.67	206.49	206.91	207.91	205.92	209.41	209.77	213.28	205.4	207.45	208.32	209.52	205.98	209.06	207.42	209.6	204.98	205.27	205.87	209.23	210.3	206.73	205.61	210.1	214.55	207.62	208.46	207.76	203.69
203.73	204.17	201.36	206.08	206.37	201.36	204.97	204	201.41	203.81	204.01	203.98	199.71	198.55	208.07	202.29	202.05	202.23	203.32	202.14	203.14	200.41	203.67	205.53	202.42	204.82	201.96	203.94	202.99	203.67	204.42	205.73	204.39	200.8	201.49	206.93	204.01	204.95	204.4	201.14	203.75	204.47	202.47	201.55	200.56	202.31	200.61	200.93	204.35	204.13
207.58	209.55	206.5	206.69	209	208.72	203.08	207.57	210.69	206.53	208.01	203.52	205.76	205.55	206.84	210.35	208.73	211.54	210.29	207.72	210.04	213.46	207.23	208.27	210.73	208.43	208.16	207.87	203.92	209.61	207.65	208.33	210.17	209.15	210.48	215.49	205.58	203	211.66	209.78	212.13	206.86	208.26	206.92	208.96	205.06	206.13	205.37	215.56	209.97
206.5	208.07	207.11	211.42	203.04	209.95	204.35	206.37	209	208.98	206.81	206.71	203.48	208.92	209.81	208.14	206.41	208.24	206.76	209.22	206.63	206.9	209.11	204.68	204.19	208.82	206.94	209.26	207.14	208.81	210.16	207.91	205.66	209.47	208.39	208.67	204.17	209.39	206.66	209.02	208.31	206.15	203.65	205.28	208.79	209.52	209.05	206.34	204.29	205.86
207.65	207.14	207.28	207.29	209.98	212.23	209.6	206.17	208.74	207.53	207.61	208.13	211.91	214.38	209.15	209.96	203.43	209.58	207.99	205.79	203.89	212.42	205.94	211.93	208.7	205.84	208.48	207	210.09	214.69	210.07	209.91	208.95	211.58	207.58	210.92	206.5	205.25	210.93	209.73	204.82	209.36	204.92	207.83	209.17	205.38	209.35	206.81	207.59	211.3
207.76	206.27	202.32	204.65	203.88	204.14	210.53	204.43	203.58	201.75	208.29	203.98	204.07	207.94	201.63	206.75	206.6	203.64	204.52	203.7	206.24	204.07	210.37	203.61	200.57	209.72	207.21	201.07	205.58	207.89	208.88	206.41	201.63	205.47	205.87	207.17	199.75	207.1	202.63	209.68	204.01	208.4	206.14	205.71	204.33	203.6	205.82	206.14	208.78	208.48
214.86	211.36	210.84	207.91	208.15	208.35	210.56	208.58	206.15	206.38	212.04	207.3	213.69	210.86	205.12	208.36	209.57	209.88	209.98	209.71	210.17	206.38	209.19	206.33	209.58	207.38	206.61	212.54	201.82	208.72	206.8	212.92	209.24	209.36	209.43	204.48	205.11	205.79	207.56	209.47	207.22	208.25	210.92	213.92	207.28	206.52	204.16	208.45	209.92	204.37
201.78	200.2	205.21	201.21	208.94	202.75	204.25	203.72	203.25	199.36	205.39	207.2	205.74	204.42	203.38	204.75	202.84	204.98	205.53	201.38	204.81	201	208.11	206.42	198.35	202.85	202.24	201.11	209.2	204.52	200.02	200.48	203.85	203.1	201.78	203.75	201.55	203.57	202.42	202.42	206.97	209.09	206.2	205.81	205.37	201.96	202.71	207.82	204.47	205.81
201.28	199.54	204.31	203.67	201.66	206.46	201.71	203.7	199.96	197.35	200.21	198.63	204.3	202.09	208.59	201.73	204.35	201.18	203.57	203.68	200.86	202.93	203.98	205.27	203.13	201.74	198.54	204.02	202.06	203.93	201.85	198.4	203.88	203.25	210.3	203.51	201.08	202.94	204.59	207.24	204.56	207.23	201.89	200.25	204.03	197.96	199.47	204.42	202.82	199.68
204.8	206.47	209.78	211.3	215.49	206.48	208.41	208.15	208.78	209.57	210.51	210.24	207.6	212.82	208.61	213.27	208.25	207.29	204.92	207.53	210.03	207.64	209.52	208.9	205.8	206.18	207.19	211.09	208.82	209.43	206.85	208.16	207.04	207.62	211.62	208.88	210.11	214.12	208.58	205.05	203.85	209.48	206.12	211.75	209.36	208.09	208.61	210.34	208.38	211.32
208.81	204.51	211.73	208.07	211.09	210.43	210.87	212.22	208.41	210.5	212.56	207.64	210.45	211.02	211.14	206.57	210.96	210.98	205.77	216.23	210.89	212.54	207.9	209.91	214.65	211.79	213.4	214.15	209.18	214.17	215.17	209.79	212.2	213.74	209.92	213.73	212.3	210.76	210.76	215.84	223.09	213.68	214.92	209.34	210.99	211.07	208.99	210.97	213.02	211.58
194.21	193.95	197.21	194.16	193.38	192.89	190.41	194.08	192.68	198.26	201.29	194.76	194.9	193.17	194.02	191.4	193.14	192.64	193.09	196.41	192.41	195.39	194.6	193.73	189.8	194.55	191.87	196.58	196.94	197.88	199.11	193.13	196.37	194.87	195.44	192.8	194.91	193.37	194.34	190.86	194.51	195.57	193.28	188.96	195.08	193.43	197.05	198.43	196.04	190.46
199.85	196.64	201.37	198.31	200.92	200.75	196.44	203.04	199.76	194.73	198.41	197.64	203.76	202.77	207.29	201.67	197.94	197.3	198.06	202.04	198.76	197.86	199.09	203.11	195.18	195.03	199.92	204.14	197.86	204.08	199.99	201.19	203.1	204.78	196.95	200.29	199.08	205.49	198.48	199.69	203.28	195.3	195.09	197.46	200.25	198.39	198.84	198.17	196.15	202.07
198.88	198.84	200.6	201.67	200.29	196.76	197.3	198.16	199.15	202.91	195.2	199.65	201	192.45	194.92	197.69	197.95	197.48	196.85	197.48	198.06	201.2	197.33	197.82	196.03	196.87	200.65	193.84	200.65	199.92	193.89	195.58	203	199.09	198.82	195.73	201.33	198.93	201.5	200.11	194.92	197.26	199.21	204.05	199.34	202.2	196.03	199.42	197.75	195.09
206.06	200.76	202.14	202.79	209.19	202.19	200.74	203.38	201.63	200.72	204.39	203.9	205.83	203.5	205.15	203.34	205.46	206.06	200.1	202.69	207.48	202.67	200.94	201.63	198.99	205.49	204.46	204.5	202.55	205.06	203.34	201.89	205.66	200.93	202.83	203.08	203.08	206.54	205.43	204.51	199.22	205.38	201.7	203.35	202.71	201.28	204.22	202.62	204.63	203.86
199.03	200.06	197.38	202.28	198.85	202.53	200.26	195.72	198.72	197.6	201.1	200.45	200.82	202.17	199.43	198.57	199.92	199.98	205.49	203.01	202.82	198.42	200.34	204.58	199.14	196.99	200.75	200.54	198.44	199.83	200.8	202.92	200.48	200.38	199.09	202.83	196.7	200.4	199.82	201.15	201.57	200.98	199.4	197.5	200.5	198.91	198.92	200.36	204.05	204.04
213.67	216.04	218.66	214.73	219.56	221.98	215.78	209.6	215.61	217.88	216.05	213.9	219.26	218.1	216.02	222.29	217.8	216.38	216.13	216.78	215.48	213.12	213.04	218.56	219.84	214.26	217.95	219.39	219.23	218.28	218.36	222.89	213.73	220.7	216.78	210.66	214.12	219.96	218.38	217.98	214.94	216.09	218.1	216.98	218.85	212.45	218.03	216.67	219.5	222.18
203.88	206.74	205.22	201.15	203.24	203.58	204.36	205.09	207.9	200.88	203.08	200.07	197.85	204.32	202.52	203.54	206.01	198.68	202.38	202.79	206.46	202.92	204.13	198.16	204.69	204.2	204.16	206.12	198.49	198.99	201.24	196.37	201.29	208.72	203.74	206.12	203.47	198.6	201.53	203.84	203.15	205.13	200.21	202.99	207.84	202.44	205.6	203.57	204.98	202.61
213.85	213.83	215.57	214.1	216.45	212.1	213.15	210.98	212.54	216.29	212.08	211.86	211.8	218.25	216.16	214.78	211.34	212.86	218.94	213.04	214.6	211.61	208.88	215.25	216.73	207.89	214.86	214.48	212.56	214.5	213.44	215.37	214.68	217.17	217.56	212.09	211.79	212.74	210.07	215.33	214.34	214.03	209.7	210.13	210.57	209.16	216.41	211.38	214.12	217.99
208.66	210.74	207.43	210.99	211.09	210.5	214.9	212.84	211.75	213.88	213.33	214.92	214.54	208.86	212.83	207.93	212.33	210.64	210.6	211.57	213.21	210.04	213.14	214.96	211.62	212.87	211.01	210.42	210.61	209.98	212.92	211.72	211.23	210.39	210.17	210.12	212.43	209.88	214.4	212.8	210.49	213.37	211.45	213.38	209.53	210.68	213.81	212.65	211.66	207.03
217.67	218.2	220.23	217.52	219.29	214.93	219.59	222.57	216.32	214.83	218.77	221.05	223.43	215.61	219.71	218.65	216.48	220.7	218.87	217.48	214.85	221.72	219.42	217.26	217.49	216.36	219.16	220.53	219.88	217.61	217.26	219.04	220.45	215.65	225.01	216.45	215.45	216.66	217.61	216.46	217.17	216.89	222.31	217.33	219.39	215.55	217.29	219.57	218.15	221.36
193.72	188.31	193.73	193.89	189.52	197.07	195.14	190.73	194.87	195.25	191.86	194.51	194.12	194.07	194.16	193.42	191.67	194.76	196.28	192.54	194.54	193.13	193.84	197.25	195.23	198.05	196.73	192.7	188.97	191.57	191.14	190.15	192.22	191.24	192.78	191.09	191	191.8	194.05	196.46	190.28	192.97	192.94	193.73	192.25	196.76	195.11	198.66	201.83	192.3
209.67	210.58	210.73	214.55	207.7	209.28	205.01	204.54	208.74	208.64	211.28	210.31	207.32	208.95	210.77	207.9	208.18	208.91	208.95	207.76	208.93	209.01	209.53	206.6	210.47	211.49	205.98	212.67	209.36	209.96	211.99	209.99	207.96	214.02	208.4	209.56	206.92	204.89	209.33	206.64	208.31	207.89	208.26	208.98	213.66	212.53	208.95	210.49	208.2	211.92
206.47	201.18	197.54	205.97	202.34	204.36	206.54	208.93	205.68	203.3	202.77	200.72	203.19	207.94	201.92	205.33	207.69	201.49	201.35	197.34	201.01	204.52	206.7	205.05	202.5	204.41	205.15	207.37	201.45	202.24	201.74	203.16	205.06	208.33	203.84	204.51	201.32	201.76	202.04	199.99	203.87	202.05	202.23	204.5	209.07	195.01	206.51	210.64	206.44	205.45
211.65	210.7	212.93	210.03	209.58	212.65	213.4	213.95	212.26	209.38	205.9	213.9	210.21	210.13	213.73	205.19	208.07	213.31	217.25	211.89	214.82	210.45	214.35	211.16	208.98	213.79	215.44	210.87	209.86	210.52	213.72	213.93	215.86	210.79	213.08	210.06	211.29	211.63	210.22	208.31	212.21	210.67	214.39	210.03	208.56	211.43	211.24	211.15	210.99	215.41
204.73	205.29	205.84	210.47	206.62	202.3	212.44	204.39	203.3	208.82	205.41	207.42	203.72	204.55	202.56	204.18	208.69	208.25	206.91	211.2	200.8	211.86	210.97	205.33	209.22	206.3	207.29	201.46	204.12	205.41	209.39	206.15	206.75	212.31	201.9	206.83	205.53	203.06	203.81	203.39	204.31	208.34	206.79	206.35	208.98	206.68	203.24	207.28	202.37	203.16
208.04	206.06	211.42	206.83	208.25	207.75	210.28	211.85	209.12	208.57	213.25	208.76	206.46	206.43	208.73	208.76	209.26	210.54	210.08	205.74	208.94	208.97	210.57	211.14	209.1	209.03	208.12	213.73	205.71	207.85	212.99	213.38	211.11	210.59	208.23	208.83	205.97	206.56	206.8	208.87	209.13	205.53	205.8	210.03	203.7	203.49	208.58	212.45	206.68	208.29
215.96	219.1	217.6	215.73	215.66	220.26	218	216.87	213.31	216.24	218.22	217.46	222.06	214.31	221.76	216.28	215.77	221.42	215.66	219.51	222.26	215.49	213.87	221.04	214.1	216.43	219.33	217.86	212.41	219.48	214.35	223.03	218.04	220.61	214.73	218.56	219.62	215.55	211.24	215.55	218.74	218.07	210.22	218	212.13	214.91	219.07	214.41	215.38	220.6
202.55	206.17	204.3	204.75	206.7	204.06	207.68	206.37	206.97	206.06	203.88	200.68	206.16	202.59	200.97	202.99	205.49	202.61	206.36	204.46	206.6	202.83	202.2	206.04	203.3	202.82	200.23	205.16	202.97	200.92	203.98	202.97	205.79	208.44	204.08	202.49	201.72	207.15	203.9	200.07	200.32	205.51	205.34	204.4	202.93	207.09	202.14	204.61	210	209.66
209.65	204.17	204.68	206.05	204.61	207.56	208.11	205.11	210.51	207.51	206.32	204.22	210.58	207.1	208.95	213.5	214.48	207.94	209.24	208	204.39	208.83	206.79	205.06	211.41	208.83	206.16	205.34	206.58	204.34	204.85	207.05	210.03	207.46	208.32	210.14	210.31	211.35	205.6	208.95	207.65	212	213.51	207.35	207.07	210.88	207.73	207.04	209.34	209.03
206.11	211.87	208.69	207.3	215.3	208.44	208.95	205.17	209.61	204.4	207.95	208.47	211.88	210.15	204.06	205.07	206.99	208.68	205.57	207	208.39	201.66	210.17	206.9	210.55	212.47	211.01	204.99	207.42	203.91	207.84	206.75	208.99	201.74	205.58	207.43	204.73	207.02	208.84	212.09	205.06	206.9	207.5	211.2	210.22	210.32	209.52	207.83	205.66	213.7
208.35	212.13	209.04	210.75	205.53	207.81	213.27	210.63	208.39	204.02	210.6	210.98	209.73	207.79	208.37	207.23	207.97	207.26	208.91	210.84	209.9	209.11	207.28	210.07	208.88	208.44	212.42	204.8	208.76	208.3	210.04	208.43	205.54	206.6	208.47	210.59	208.21	207.53	212.78	205.17	210.59	203.91	207.78	206.67	210.73	212.44	211.02	199.52	206.4	205.38
200.3	200.43	205.16	205.1	199.72	204.4	200.4	200.28	195.18	200.71	199.27	199.68	201.48	200.4	200.46	201.48	198.59	202.58	195.86	201.16	204.92	197.83	198.35	202.3	198.41	201.72	199.6	198.5	199.57	206.64	197.44	201.41	198.81	201.32	199.71	199.08	201.67	199.76	202.14	201.35	198.97	204.04	200.16	201.87	199.36	201.83	199.38	196.12	196.82	199.23
205.55	201.15	204.8	204.95	204.93	204.92	205.25	203.42	208.09	207.35	208.56	208.21	205.21	202.17	203.77	202.19	203.08	208.98	198.72	206.5	201.17	207.8	200.78	205.84	203.55	202.3	201.39	203.1	210.9	206.93	206.51	205.82	206.78	203.7	205.79	201.12	205.89	204.36	202.57	204.68	208.33	206.11	203.27	206.88	205.75	206.14	202.81	201.15	201.78	204.14
218.51	215.38	217.93	218.41	217.67	213.29	218.93	218.36	217.48	217.15	220.89	216.55	213.36	222.74	216.89	217.18	220	221.82	214.45	217.97	215.03	218.39	211.98	215.16	218.08	217.09	218.1	213.6	215.94	215.62	215.29	215.93	219.33	218.19	215.93	212.52	216.34	220.44	212.96	218.89	214.32	215.67	213.78	218.04	214.61	216.75	216.61	219.26	213.04	219.06
208.62	209.71	205.49	207.58	204.79	208.46	208.93	209.84	206.58	208.71	207.42	205.13	206.73	208.88	206.81	203.81	207.64	206.02	206.73	209.07	205.72	206.7	209	207.97	208.05	210.87	203.01	211.68	204.94	208.02	208.44	205.81	203.42	214.4	210.15	209.68	209.98	209.87	208.19	205.37	205.58	206.99	209.7	202.75	204.47	207.27	204.16	206.28	206.44	209.67
206.46	210.43	206.91	209.58	206.47	208.53	210.1	207.51	208.61	210.35	204.63	205.1	208.57	204.89	207.83	208.16	211.92	206.91	209.54	211.34	210.35	209.55	203.14	207.92	211.3	207.85	208.76	213.09	214.19	208.55	210.54	207.86	206.04	212.87	209.9	208.87	205.49	211	206.98	207.68	204.38	204.82	211.17	209.4	207.21	211.92	210.16	207.21	208.04	211.32
206.1	201.42	202.33	204.78	206.47	203.65	207.6	204.85	201.27	203.36	201.89	203.65	205.87	205.38	201.34	210.22	205.8	204.44	200.61	205	210.52	208.09	203.61	202.15	207.77	204.98	203.73	204.81	199.54	204.76	202.46	204	209.4	202.88	203.04	201.04	203.18	208.06	210.28	197.35	203.33	196.69	206.13	206.36	206.47	204.14	204.57	208.16	203.18	203.81
207.05	211.23	203.17	213.5	207.27	206.91	209.79	207.78	205.25	206.57	210.54	206.88	209.04	205.34	210.38	207.64	208.61	215.03	209.9	204.2	202.5	207.35	204.07	207.43	212.73	209.11	210.17	210.53	212.26	210.93	210.42	206.59	209.71	205.16	209.1	210.39	207.76	214.32	205.76	209.83	208.5	208.75	207.64	211.69	213.02	212.67	209.21	208.29	206.18	209.43
213.02	218.22	214.54	211.49	213.69	214.17	212.29	210.77	217.23	213.32	211.19	215.45	208.69	214.07	211.91	212.33	206.94	213.67	213.64	209.17	213.12	213.66	213.73	211.71	212.66	210.67	212.92	213.27	214.9	211.5	214.7	216.02	213.26	217.11	210.26	209.78	215.12	213.1	212.65	217.96	211.7	209.69	214.86	215.81	212.12	216.56	214.75	215.66	216.08	210.53
207.63	210.2	208.6	205.69	204.82	207.37	207.08	211.12	208.64	207.27	208.5	208.34	204.91	204.57	206.12	206.7	205.85	205.46	209.85	211.82	210.65	207.06	207.03	207.82	207.17	205.39	209.42	206.57	203.01	212.07	210.47	208.32	208.2	207.09	208.31	205.78	206.96	210.73	205.81	207.27	211.99	205.56	208.48	210.71	210.64	209.79	210.93	209.89	206.17	207.04
215.5	210.83	210.85	213.11	212.39	214.68	211.32	207.6	210.45	215.46	216.39	209.61	215.95	209.81	210.42	213.7	212.94	213.43	211.33	212.04	208.13	213.49	213.89	210.46	208.82	212.76	209.94	214.64	213.21	210.2	213.06	215.57	217.43	214.05	213.63	213.83	214.72	211.37	215.03	212.97	211.37	213.6	209.69	210.64	213.16	208.42	214.45	210.83	209.81	212.2
207.24	197.52	204.19	203.54	201.66	206.44	205.94	204.82	203.85	206.8	205.04	206.77	203.53	204.36	202.28	206.28	205.7	207.24	201.85	205.97	208.12	207.56	205.32	199.93	203.94	202.17	206.91	206.71	204.77	203.07	202.64	202.43	206.85	204.76	207.1	204.27	204.63	206.45	201.06	204.16	207.42	198.37	206.21	204.41	203.51	208.01	201.39	204.49	205.58	203.78
201.25	198.54	199.64	195.08	197.39	196	199.38	197.28	194.89	197.9	199.86	199.54	195.38	196.95	198.31	198.29	192.16	194.27	201.41	193.87	198.19	199.62	199.79	198.65	198.45	199.14	200.47	199.08	199.28	198.32	202.36	197.81	199.73	198.34	199.52	195.01	197.61	200.19	197	197.79	195.21	199.92	190.7	196.39	198.82	200.03	198.85	191.18	200.24	197.82
213.52	209.43	212.58	213.03	207.9	210.03	213.06	206.84	208.65	211.12	217.01	209.83	213.36	210.27	212.47	215.56	211.43	214.33	210.75	206.48	214.29	212.13	210.45	213.87	218.41	213.39	211.53	213.78	215.45	213.98	210.29	211.23	211.28	209.55	211.97	210.92	207.8	207.81	211.93	209.86	215.14	215.12	210.75	209.02	211.69	210.48	209.44	210.12	211.65	213.37
197.61	203.48	198.52	199.93	200.2	199.68	205.01	199.04	203.75	199.05	199.86	199.39	197.88	193.11	200.62	200.53	199.35	200.78	199.84	199.28	203.48	200.78	205.17	204.83	203.1	201.42	199.52	195.26	201.38	197.96	201.91	195.49	197.07	200.62	200.62	204.09	197.01	199.76	199.41	200.91	200.18	199.81	200.31	200.04	201.63	197.43	199.53	198.73	200.46	204.56
204.2	197.6	203.58	201.77	202.94	202.84	203.17	196.65	200.96	202.85	199.94	203.23	196.71	199.32	198.6	207.47	205.1	203.82	205.17	203.86	198.11	200.75	202.94	200.77	202.6	200.04	198.77	201.41	197.67	200.41	200.68	199.1	200.2	203.2	200.58	200.41	204.71	196.35	198.08	202.02	200.93	202.19	202.38	197.96	201.77	202.48	199.96	201.42	199.98	197.58
201.52	202.3	203.25	203.92	204.67	200.35	202.72	201.31	198.97	197.83	201.27	200.1	202.96	200.03	198.8	195.66	198.99	201.19	203.11	201.81	201.44	201.49	206.52	201.59	203.09	197.79	204.9	204.12	198.45	200.96	203	203.24	199.3	201.6	200.65	200.38	199.21	203.18	199.68	202.42	196.73	203.92	201.17	201.8	198.55	200.17	203.3	198.21	205.67	201.25
196.7	196.01	200.92	197.3	200.45	200.92	202.69	203.33	193.4	199.9	201.32	202.41	203.12	199.39	200.99	199.91	196.82	204.77	202.62	198.65	201.11	201.15	197.89	197.07	196.31	201.81	202.86	198.97	203.25	198.26	200.8	200.95	201.44	201.74	199.27	202.7	202.6	201	201.66	201.71	199.81	200.92	200.4	202	201.55	197.85	202.92	198.43	203.06	199.85
212.69	212.81	216.5	207.72	210.94	209.08	214.47	214.01	211.99	212.7	211.07	211.89	214.49	210.46	212.98	211.42	209.73	214.97	215.55	215.85	211.28	215.9	208.74	209.75	207.22	211.07	212.77	211.62	208.3	210.79	211.75	210.62	208.44	212.13	215.05	213	214.63	216.64	214.23	215.06	214.03	213.09	211.28	214.92	217.5	216.19	213.99	217.63	210.39	215.13
211.3	210.33	211.37	201.53	207.97	213.2	204.76	208.1	207.63	207.8	209.66	206.12	208.58	210.35	205.88	205.1	205.22	206.56	210.38	207.19	207.53	206.23	206.32	206.92	206.14	207.79	207.1	205.91	206.13	211.58	204.5	211.63	205.53	209.39	208.02	207.12	206.49	209.36	207.62	209.98	209.93	206.38	209.6	205.64	206.77	214.01	204.75	208.73	208.62	207.92
214.68	208.84	216.58	208.31	212.71	211.17	210.96	210.07	215.51	210.24	213.84	206.58	211.37	215.17	210.28	212.53	208.16	211.48	208.72	211.37	210.33	210.41	213.04	213.45	209.74	209.09	212.92	210.72	213.89	209.02	211.37	208.29	210.78	210.42	213.58	212.85	213.14	210.89	211.94	210.92	210.3	212.92	210.3	211.06	210.61	213.37	216.81	210.77	215.28	210.02
192.45	195.3	193.47	197.42	193.36	192.47	191.74	191.42	196.95	194.15	196.22	192.55	192.37	200.88	193.52	190.69	195.77	188.01	190.73	192.29	194.22	193.61	195.35	198.24	192	199.47	191.04	195.9	190.85	193.77	197.78	195.15	194.51	193.66	193.86	193.78	193.1	195.18	193.02	191.02	191.21	191.84	194.81	196.14	193.8	192.3	193.94	190.63	192.4	193.47
205.49	207	206.99	204	206.08	204.42	213	207.31	209.69	208.42	203.27	203.48	214.03	206.72	209.94	205.42	205.82	207.6	211.31	205.42	206.61	209.53	206.7	207.35	210.28	213.45	205.28	204.04	209.93	204.9	206.53	207.99	210.83	200.46	206.77	205.22	208.8	206.99	204.09	203.24	209.81	209.3	207.21	209.13	206.18	205.26	211.9	208.82	211.08	209.77
206.43	213.99	202.59	210.8	210.4	208.72	201.52	207.62	210.52	210.47	205.91	205.73	205.95	207.48	211.13	210.17	206.06	210.49	210.6	208.35	206.45	211.51	210.21	206	206.72	209.97	207.61	210.87	206.56	216.02	207.95	206.03	210.89	207.12	205.49	206.82	208.72	207.17	213.08	212.54	208.77	209.4	207.83	206.73	204.36	211.15	207.24	206.06	206.41	208.55
204.02	200.89	206.88	205.48	203.67	205.06	202.8	202.97	202.46	206.54	204.4	202.7	201.64	204.37	203.5	202.61	201.82	209.08	207.24	202.03	205.66	206.31	205.69	198.26	208.5	204	207.56	205.44	206.13	205.84	205.5	205.15	202.07	204.75	207.78	206.06	205.03	203.55	204.41	207.42	202.35	205.08	208.69	202.81	203.07	205.03	206.31	203.97	204.12	206
214.74	211.88	211.02	210.83	212.6	209.84	214.61	211.65	211.38	211.3	208.94	210.31	210.35	210.32	216.5	214.4	207.26	211.3	208.86	217.16	210.83	219.1	211.29	215.84	211.8	216.65	214.33	212.99	212.16	211.28	214.1	211	211.16	212.73	209.82	213.22	213.51	215.07	209.36	213.08	211.48	210.35	214.31	212.22	218.11	210.58	213.94	216.84	212.98	214.81
207.14	207.64	206.42	207.05	207.44	210.15	207.49	211.06	211.02	207.86	208.05	204.86	210.61	202.76	207.06	205.32	208.17	207.71	210.15	213.97	209.56	208.29	207.88	208.03	207.3	205.88	209.64	208.66	207.51	213.12	210.4	208.26	203.73	206.84	204.96	206.12	205.37	208.47	208.51	207.78	206.42	203.93	206.71	207.66	206	206.06	206.56	207.27	204.01	207.5
201.47	196.46	201.7	196.8	197.66	195.51	201.02	200.38	196.01	201.77	204.81	198.25	198.23	199.76	196.76	199.38	199.05	202.42	198.1	201.78	197.34	198.58	198.17	203.2	199.14	198.73	200.01	196.11	198.75	201.58	196.56	198.83	198.65	198.13	201.15	197.69	197.88	198.68	202.12	200.72	201.77	202.81	197.89	200.57	200.57	201.79	198.49	196.32	203.21	196.3
212.46	208.14	209.6	214.08	213.74	208.05	211.72	213.15	209.44	213.82	213.46	214.17	214.01	217.11	213.1	215.47	212.4	216.82	210.66	210.44	212.53	211.95	212.44	205.81	209.52	210.87	212.11	213.11	212.51	214.56	212.5	215.07	214.53	211.11	213.01	211.81	209.03	210.22	214.84	212.61	215.35	212.27	207.98	216.81	211.63	215.25	213.84	212.34	210.7	212.69
221.21	216.2	218.15	218.04	220.86	216.51	218.79	216.25	218.35	215.92	215	217.88	215.49	222.17	216.61	218.37	220.33	220.71	215.61	216.17	217.73	217.93	216.16	218.44	215.76	211.81	217.05	217.99	216.64	219.09	217.55	217.02	214.78	216.42	213.97	221.45	213.47	217.52	216.59	221.87	214.62	221.05	217.97	215.25	217.83	215.45	215.92	219.41	219.76	216.71
199.51	200.19	202.69	198.47	199.08	198.44	202.6	202.19	197.49	197.7	199.64	197.56	198.96	199.95	199.47	200.73	202.38	200.52	204.28	199.74	199.73	198.32	198.43	203.89	202.5	199.24	201.08	205.88	204.93	200.45	204.37	198.01	198.77	198.7	199.85	199.68	195.5	206.72	204.21	201.5	198.32	203.6	202.93	202.51	200.44	201.82	200.81	201.62	206.5	202.43
205.1	204.64	204.63	205.36	201.95	202.83	199.34	202.7	205.79	205.52	202.33	208.23	205.37	205.7	205.41	207.54	202.14	203.71	209.17	205.67	202.89	204.23	196.26	198.54	202.84	205.05	203.17	205.49	203.58	207.12	204.71	203.61	202.48	202.77	203.38	201.29	205.22	201.37	199.79	206.15	204.74	203.58	203	205.77	202.46	200.01	204.79	202.46	198.45	195.9
206.08	205.34	207.61	210.32	207.75	207.91	209.86	207.56	211.23	208.17	213.35	212.5	209.48	214.09	216.59	206.4	205.81	209.81	204.48	208.79	206.09	204.42	207.61	209.2	207.9	212.4	210.15	209.84	210.74	209.06	209.2	210.23	204.15	205.45	211.55	210.39	207.5	211.39	206.95	212.27	208.35	210.68	208.38	209.11	211.88	208.46	208.47	208.65	209.17	208.92
203.46	201.17	199.58	197.03	197.23	198.52	199.35	200.53	199.75	198.02	203.1	198.49	200.27	195.02	199.93	205.27	194.76	196.05	198.05	200.2	196.07	199.01	199.91	199.38	205.4	200.25	197.34	202.19	196.96	195.48	200.62	201.52	197.26	202.61	200.06	199.96	201.02	199.29	201.54	198.1	196.76	198.85	201.57	205.04	202.69	202.95	198.74	198.93	195.6	196.97
201.2	204.59	201.76	197.07	208.1	201.5	203.36	202.58	203.65	200.05	201.44	203.51	200.12	206.59	203.91	200.29	204.25	204.35	200.29	203.02	201.47	204.31	206.17	204.11	201.06	203.34	201.4	206.98	200.61	206.1	203.68	203.34	207.93	202.29	205.41	206.26	205.11	199.9	203.97	208.86	201.78	201.31	204.77	204.36	204.01	207.08	200.99	199.92	208.09	199.48
205.67	210.73	206.5	206.81	208.42	214.13	205.7	208.83	207.89	210.84	200.78	211.26	209.26	210.15	213.62	214.04	204.99	209.51	209.1	211.82	208.23	209.14	209.69	206.73	208.93	207.06	210.73	209.07	206.49	211.09	211.43	209.98	210.39	206.46	205.39	210.75	209.08	209.94	212.49	205.37	208.12	213.82	210.73	211.69	207.32	212.61	209.6	211.35	206.62	210.33
209.03	206.08	208.48	203.19	208.44	204.47	209.29	206.66	207.12	209.57	212.91	205.67	202.35	206.34	209.13	206.57	206.42	208.16	208.4	208.42	208.88	203.75	208.16	209.81	202.31	206.07	211.34	207.2	203.01	212.88	206.45	204.65	207	204.95	212.67	213.53	207.94	205.95	204.49	208	203.83	210.24	206.28	211.6	210.25	206.21	210.94	210.38	208.18	204.19
211.12	209.83	205.99	207.33	211.01	209.38	208.06	204.13	208.35	207.2	207.87	209.95	204.07	208.47	204.12	208.18	204.8	207.92	207.86	211.19	205.76	203.83	215.77	205.64	209.07	209.34	208.07	208.19	211.42	205.46	209.39	205.12	214.4	208.43	208.78	209.1	207.57	208.18	210.28	208.39	215.08	210.67	207.18	204.36	207.42	206.14	204.15	207.45	209.31	209
212.5	213.98	210.34	213.1	212.57	209.45	212.54	212.83	209.69	213.76	207.54	212.5	208.89	211.05	213.95	215.36	210.78	211.2	209.47	210.07	215.09	212.18	214.69	217.67	211.6	211.27	215.99	216.21	209.53	209.13	217	211.62	215.66	210.6	214.44	215.01	210.42	211.33	209.95	210.1	213.92	212.03	213.87	213.2	210.51	213.48	217.01	213.33	211.91	210.16
205.69	206	211.33	210.55	205.33	204.86	204.29	206.82	210.21	208.49	208.55	210.17	207.88	209.46	205.1	208.94	208.94	211.87	210.77	208.52	210.78	210.61	205.92	209.66	204.64	206.65	206.16	209.23	208.29	207	212.37	209.4	211.01	209.81	208.04	206.96	207.9	207.37	207.99	211	210.23	202.52	210.75	207.02	209.17	206.99	210.11	216.88	202.86	210.06
204.63	209.83	211.72	212.36	215.17	213.64	207.5	210.81	210.91	217.57	211.36	209.81	210.82	211.53	214.57	213.52	214.61	209.07	215.4	213.04	212.86	209.15	213.24	210.63	213.07	209.79	210.18	211.98	212.11	211.53	214.46	210.88	210.44	207.51	211.35	214.55	212.76	210.83	210.57	206.67	212.87	211.34	211.98	212.15	208.21	212.88	214.64	208.5	210.81	211.84
206.58	209.67	207.69	211.88	211.17	206.56	209.6	211.42	209.35	206.37	206.26	211.56	208.95	212.46	207.18	208.25	206.67	203.87	209.1	208.01	207.33	206.56	208.25	211.91	204.65	211.73	207.13	208.32	214.32	207.88	205.11	209.06	208.29	209.79	208.07	210.17	204.81	211.14	209.87	209.7	205.41	211.17	208.33	208.95	207.74	209.22	210.86	209.29	210.81	211.49
210.34	209.76	208.11	211.86	204.27	209.52	208.63	211.04	209.36	210.12	210.97	207.98	207.85	211.34	210.59	205.7	206.38	210.18	208.41	206.78	206.1	210.47	206.38	207.61	206.05	210.01	212.37	206.25	209.84	206.48	209.14	211.71	205.05	209.48	213.77	203.91	213.19	208.74	206.66	207.79	207.2	211.06	210.86	209.36	211.73	205.5	208.37	209.44	211.26	207.64
208.38	204.63	203.56	206.31	205.39	205.4	204.23	202.63	203.19	205.04	204.2	207.32	203.42	207.41	206.86	201.87	207.41	204.37	207.44	201.41	206.15	205.58	198.58	209.42	202.64	208.1	207	204.64	205.94	200.88	204.38	202.07	207.1	211.22	203.78	206.6	206.65	200.95	206.2	202.29	202.09	204.87	204.19	204.39	204.52	202.87	198.92	203.58	205.67	201.88
205.26	201.68	204.46	201.54	202.78	203.31	203.18	207.33	208.1	206.72	204.79	207.13	202.78	206.07	204.58	203.85	204.07	200.65	203.56	205.59	203.66	198.68	203.35	202.31	208.9	206.23	201.12	199.19	206.15	206.05	201.3	203.19	199.86	205.06	202.33	202.35	203.44	202.73	208.4	203.26	203.66	203.12	206.59	203.52	198.67	203.57	200.66	198.63	206.95	203.97
203.09	202.74	204.81	201.6	205.27	198.95	199.92	203.25	201.76	200.09	202.35	205.85	199.41	202.2	203	206.11	202.84	199.3	200.82	203.15	204.11	201.16	206.09	198.49	200.81	203.3	201.74	201.23	200.63	203.69	204.09	204.24	200.62	209.45	199.94	198.68	197.8	197.78	201.13	203.82	202.57	205.91	202.91	208.55	202.71	204.34	203.41	202.51	206.32	203.87
207.3	211.41	205.33	209.65	206.57	211.27	207.38	207.98	206.66	210.97	207.39	209.5	206.35	210.39	207.42	210.2	207.98	210.72	213.76	210.6	210.87	210.59	209.09	207.62	205.32	206.69	209.49	205.84	203.72	207.61	209.83	210.34	208.27	211.49	209.92	205.3	210.64	208.15	211.4	213.63	210.27	210.71	210.9	205.74	211.83	204.85	208.52	209.1	211.58	205.46
213.28	210.91	214.62	213.77	214.05	212.73	211.8	213.16	212.11	209.63	213.75	210.12	211.35	210.13	208.44	208.39	215.7	212.1	208.22	209.51	208.81	207.3	210.11	210.92	210.87	209.27	212.86	213.12	209.41	209.85	208.44	209.53	208.31	210.48	214.4	213.2	210.39	212.62	210.45	214.78	213.32	212.49	213.51	214.13	212.45	212.88	208.1	212.09	206.26	209.82
205.57	210.38	207.95	207.91	205.74	212.19	206.99	204.66	209.89	208.73	212.44	212	205.8	211.78	206.85	210.98	210.26	205.72	204.81	206.3	211.64	208.01	212.04	207.55	210.79	209.14	209.6	205.01	210.22	207.08	213.38	210.03	209.61	208.05	210.54	208.34	210.44	208.27	210.99	205.71	208.02	203.75	207.18	210.69	210.51	205.92	212.75	211.12	208.6	207.72
203.06	211.92	207.5	208.14	205.77	207.35	212.29	203.89	209.37	206.11	205.89	213.37	206.93	205.55	212.02	208.89	209.2	203.47	210.51	210.51	206.6	205.62	209.25	207	207.23	205.75	203.31	211.56	208.57	206.92	207.02	208.66	209.98	206.95	207.56	206.08	207.86	212.59	206	208.1	205.5	206.03	206.21	208.06	205.22	206.05	207.58	209.26	200	211.54
211.7	206.8	207.34	213.3	210.72	206.8	211.53	203.6	212.23	208.59	207.42	208.17	207.64	209.48	208.02	207.58	206.49	209.81	208.65	206.01	206.92	203.99	210.14	209.53	207.91	205.52	212.84	213.73	206.17	205.91	208.81	210.12	209.39	206.48	207.59	210.22	206.16	209.49	211.99	206.45	209.74	209.46	209.32	205.35	208.39	209.98	205.06	208.08	210.38	207.71
210.81	206.19	209.19	208.3	208.63	209.98	207.76	209	208.79	212.26	208.3	213.38	209.7	207.61	211.51	206.64	208.58	209.04	210.41	208.49	206.05	211.19	202.71	207.38	206.45	206.71	207	207.26	206.77	207.49	210.66	209.26	206.92	206.94	207.84	205.37	208.23	207.48	208.06	207.9	211.8	211.98	206.27	207.41	213.36	207.92	203.48	213.45	208.08	208.14
208.4	208.08	208.93	205.2	208.2	205.4	206.92	210.79	207.77	210.01	206.52	209.26	208.4	208.86	204.91	205.6	209.65	209.91	212.4	205.14	211	209.28	206.7	212.04	206.26	205.49	212.59	205.31	205.57	210.89	207.21	205.54	207.83	208.07	207.81	208.29	207.74	207.23	210.18	208.47	206.94	213.45	204.42	209.88	210.05	208.01	215.36	208.61	208.96	209.38
207.77	210.68	214.19	208.48	207.99	209.08	207.4	213.62	208.73	211.52	206.09	206.43	208.99	208.43	208.72	204.38	209.86	209.29	206.69	209.12	208.93	204.9	208.61	207.76	207.36	212.06	208.39	204.18	207	206.72	209.11	212.76	209.54	209.3	206.54	206.23	207.21	204.49	206.25	208.69	206.84	215.2	207.28	208.3	209.55	209.03	210.08	208.23	210.53	207.57
199.35	205.41	200.99	201.84	200.94	201.98	204.47	204.9	208.11	204.69	201.65	204.43	204.67	201.34	205.35	202.86	205	203.23	202.93	198.29	201.02	206.06	198.67	201.01	200.7	203.74	206.14	200.29	205.99	205.8	201.06	199.48	204.81	202.7	199.63	200.89	204.36	201.5	203.95	201.72	202.61	201.88	205.26	202.86	203.76	202.82	207.79	202.04	202.14	202.92
215.03	217.63	217.77	218.03	210.67	216.14	219.25	215.17	213.95	215.32	218.24	217.37	218.26	216.5	218.76	217.49	217.29	214.85	217.33	216.42	215.66	214.69	217.14	219.16	223.27	218.01	215.87	219.09	215.83	219.53	219.32	217.86	217.97	215.72	219.08	219.24	215.78	216.98	216.47	217.31	211.96	215.64	222.17	218.38	217.93	218.65	214.55	218.61	212.65	220.18
199.06	202.23	203.6	197.24	202.78	202.76	200.67	197.98	203.07	203.74	201.17	196.52	198.24	200.54	205.98	200.05	200.1	201.01	203.39	205.48	203.24	201.94	197.56	203.32	206.35	202.66	202.17	202.06	200.57	206.88	200.32	208.1	200.52	203.61	205.12	203.26	199.81	203.04	200.7	197.06	199.2	201.59	209.02	206.16	205.2	202.67	207.28	206.38	203.41	203.84
214.78	213.7	209.07	209.66	215.23	218.76	220.89	213.83	215.9	214.1	213.94	213.19	213.47	211.99	211.78	212.52	217.35	209.3	217.77	212.21	210.07	215.28	213.82	215.06	212.65	217.4	211.55	216.9	213.46	215.65	211.32	214.59	213.43	215.35	211.56	211.61	211.29	212.65	214.04	214.09	211.58	209.98	215.33	209.87	216.41	210.89	216.47	211.01	213.69	211.96
211.11	207.8	206.69	205.91	207.55	202.19	211.36	204.87	207.85	208.27	203.95	206.69	210	208.31	204.56	208.25	201.63	206.96	205.98	206.27	207.81	208.4	208.11	206.87	214.13	202.7	209.97	208.71	206.9	207.25	210.11	203.56	204.64	208.04	209.14	206.69	203.68	203.55	208.04	207.38	206.76	208.28	205.92	209.67	207.26	202.97	214.23	209.07	207.18	209.77
200.65	207.52	209.69	205.12	208.61	208.02	208.27	203.54	206.09	208.83	204.9	208.93	201.65	205.68	206.96	205.09	211.07	204.83	213.84	206.76	210.34	207.24	206.94	207.78	203.22	208.9	202.42	206.84	204.53	203.99	202.64	207.49	205.91	208.05	196.89	204.97	206.76	204.68	207.25	209.54	210.23	204.3	202.88	208.37	205.66	204.84	206.51	207.58	208.55	205.03
212.41	212.3	209.48	207.72	214.41	212.07	211.91	213	213.66	212.86	211.16	207.27	213.13	211.62	211.32	214.94	217.27	211.37	210.81	214.12	212.14	213.13	213.79	210.06	211.15	213.7	212.96	210.06	213.54	210.99	214.58	211	209.18	214.51	208.13	217.98	213.01	215.04	210.58	210.71	211.45	209.58	214.01	210.8	210.84	212.35	214.14	211.34	211.8	211.14
213.79	209.07	206.59	209.88	212.04	206.23	210.01	206.65	206.42	207.17	207.82	203.93	204.89	204.46	202.5	204.28	206.53	205.96	208.21	208.92	208.86	211.96	206.41	209.19	207.79	208.37	205.35	204.71	201.97	206.5	207.24	204.83	209.89	206.15	208.79	203.15	204.69	212.61	209.07	209.03	208.15	212.82	208.05	212.34	202.81	207.55	207.5	203.13	208.76	207.21
200.54	204.52	198.86	203.56	202.11	199.08	203.31	206.25	206.37	200.93	205.09	200.96	198.29	203.16	201.91	208.77	202.34	196.83	207.3	204.02	197.78	205.74	204.38	202.04	202.27	203.06	204.59	204.1	202.99	203.07	202.8	207.4	200.58	203.4	205.64	202.27	202.92	201.41	205.5	201.73	203.74	207.46	203.63	200.71	203.35	204.13	201.19	203.92	205.48	200.4
219.39	217.86	217.31	222.67	215.13	217.99	216.93	218.01	216.94	217.08	217.09	220.7	217.73	214.14	217.62	212.41	221.26	214.78	220.83	217.44	216.61	217.92	216.94	217.09	214.46	216.38	214.9	216.35	218.68	214.88	219.37	214.06	217.53	217.27	213.18	214.45	220.31	217.7	218.96	218.07	213.28	217.02	219.1	213.08	219.97	219.7	215.58	216.89	218.59	218.75
209.69	210.84	212.18	206.76	206.27	209.39	204.44	211.84	207.53	208.41	211.88	209.35	207.32	206.82	211.55	212.86	207.73	206.12	203.16	211.35	204.45	213.95	207.6	210.29	209.87	204.94	205.6	207.94	212.87	206.51	205.39	205.83	208.56	200.7	213.69	205.74	209.62	207.07	209.31	209.6	212.48	212.61	214.64	209.88	208.46	212.14	208.21	208.71	208.56	213.35
206.01	200.71	206	198.43	203.25	205.14	207.9	202.98	207.15	203.98	203.79	202.44	203.77	199.96	204.23	204.98	201.53	201.35	202.18	204.92	205.03	201.55	203.57	206	206.58	204.69	207.55	202.57	202.62	201.16	204.67	207.48	204.04	203.5	203.45	202.75	200.83	204.98	204.35	203.06	204.86	205.45	206.34	201.93	202.72	205.31	206.59	205.33	206.5	201.94
217.34	222.01	218.45	219.61	218.39	214.53	221.71	218.24	215.53	218.96	220.08	218.21	215.25	218.95	220.86	217.46	215.42	215.17	220.28	217.87	226.02	217.99	219.44	218.97	218.57	222.98	212.95	217.61	215.35	220.95	218.23	217.06	212.59	216.81	220.07	215.88	213.08	219.96	220.35	217.13	212.93	215.49	216.61	221.13	212.99	218.64	215.36	218.11	215.78	217.46
201.75	206.34	201.94	203.42	206.05	206.11	199.47	203.12	201.41	203.78	203.7	202.34	205.4	205.05	205.7	202.05	202.54	201.81	202.49	200.95	205.25	202.76	207.18	204.29	202.6	205.78	207.14	201.17	207.29	206.9	206.08	202.16	207.06	200.72	207.02	201.66	203.78	206.35	203.97	207.32	206.79	208.93	203.95	205.61	207.39	201.38	200.03	206.4	199.31	202.3
195.39	195.57	200.55	194.85	202.27	199.64	195.95	194.98	199.29	200.81	200.08	193.44	197.31	201.6	200.83	192.6	202.1	196.29	203.39	198.11	199.62	199.61	198.35	203.46	197.93	197.67	200.06	194.79	203.41	198.13	198.54	198.97	201.03	202.48	195.22	203.71	197.24	196.97	201.27	199.37	194.84	201.55	200.07	197.52	197.37	201.2	199.19	199.06	199.31	199.76
215.13	211.59	212.8	213.39	214.1	210.47	212.16	211.2	213.22	210.84	205.43	208.97	211.93	209.4	210.61	208.63	214.4	211.24	210.93	213.29	210.36	210.64	204.28	208.57	208.15	213.25	212.4	210.47	214.6	211.33	213.02	216.8	209.21	213.21	210.25	210.31	210.1	213.08	212.2	209.22	209.67	211.63	207.4	213.98	208.27	212.93	214.49	209.82	216.9	211.5
197.5	198.72	194.39	196.06	195.93	193.54	197.19	196.29	195.16	197.4	190.14	193.56	193.57	197.63	194.36	192.88	196.89	193.56	189.81	195.86	193.21	190.73	190.86	197.09	191.72	198.16	191.11	193.35	195.48	189.5	195.88	192.7	198.1	197	199.02	191.16	191.83	196.11	190.44	191.9	194.18	195.44	193.07	191.72	195.96	194.37	193.82	196.72	194.2	192.56
212.07	206.04	213.98	209.94	210.82	215.36	205.13	215.36	209.38	213.98	206.97	214.78	212.52	212.08	208.56	213.25	209.59	209.4	209.44	217.29	206.7	207.27	212.76	213.88	207.48	208.51	208.84	213.18	210.94	210.01	213.91	210.55	211.48	208.03	215.26	211.49	210.32	211.19	214.77	213.76	208.34	216.36	211.39	211.04	213.4	205.79	211.97	211.55	212.1	212.03
206.85	210.59	206.43	207.88	211.5	205.15	207.57	206.44	206.86	204.61	210.64	204.23	204.8	202.6	209.2	203.24	208.13	210.68	211.01	210.97	205.91	207.79	208.52	210.18	206.05	204.79	210.26	208.73	209.33	204.81	209.52	212.03	210.45	206.32	204.57	204.43	210.3	210.33	202.12	211.88	209.9	205.14	206.87	202.73	211.83	209.84	205.2	209.89	207.29	207.87
195.19	197.26	196.65	191.99	200.04	195.14	196.27	194.9	197.76	197.74	197.45	194.58	195.62	191.13	194.41	199.94	195.43	195.53	199.56	195.32	193.69	194.25	193.88	192.13	195.57	193.68	194.97	190.84	192.64	197.11	199.01	194.6	191.61	193.38	198.73	191.67	192.57	192.57	192.51	197.34	192.28	192.78	191.31	194.46	195.88	190.48	198.47	194.37	193.79	194.11
212.53	214.51	211.03	210.68	209.42	213.25	213.27	211.56	211.67	215.41	213.59	210.67	210.51	211.98	212.74	214.63	211.6	207.51	210.32	215.08	211.6	213.53	214.85	210.38	207.5	210.97	210.43	213.99	210.65	209.03	209.46	212.44	211.7	211.14	209.54	213.61	211.23	211.24	214.54	211.25	209.67	213.96	204.86	209.37	210.46	212.82	214.15	209.56	208.74	210.27
206.32	208.65	209.97	204.07	209.88	210.74	207.39	207.38	208.31	211.44	207.47	205.71	204.8	210.62	211.38	210.38	207.63	211.35	203.78	207.78	212.23	207.9	208.17	204.23	209.38	208.06	206.53	211.83	206.33	208.54	213.35	207.32	209.88	207.77	205.93	209.1	209.04	207.82	213.42	210.39	211.15	207.57	207.82	211.26	214.51	207.21	211.72	211.17	209.22	215.79
213.68	212.66	213.94	219.72	217.11	214.03	217.3	216.19	215.47	219.79	221.35	216.92	218.37	216.85	215.32	216.64	217.35	213.25	218.59	219.47	217.27	216.15	216.38	218.95	220.92	213.24	219.36	219.59	213.49	220.47	218.77	215.41	222.22	214.04	220.13	219.4	214.43	215.14	216.83	216.11	211.52	215.78	215.32	217.78	215.63	218.19	218.28	219.54	218.17	214.01
206.64	202.76	208.51	203.28	205.21	203.2	207.53	204.34	206.07	205.83	206.21	206.74	200.92	209.68	205.24	203.73	206.92	201.43	198.64	204.54	200.56	207.03	203.71	204.42	200.21	200.66	203.99	208.11	199.71	206.2	203.83	201.74	202.99	204.04	204.76	203.22	201.66	202.7	204.21	199.22	207.39	202.68	208.86	205.12	205.63	207.52	204.43	200.7	206.52	203.34
207.88	215.36	210.92	207.95	210.6	210.6	211.87	211.14	209.94	209.71	214.25	213.15	212.23	212.03	214.7	214.64	211.18	213.38	212.42	214.81	213.73	208.75	213.41	212.88	214.3	210.75	217.95	211.14	210.64	210.95	210.47	216.39	212.65	210.23	212.12	212.66	210.71	207.09	209.57	213.52	208.4	210.04	211.43	210.87	211.79	215.59	211.78	209.51	212.4	211.61
205.47	203.63	204.84	203.94	202.21	199.54	199.08	202.07	201.5	202.88	207.16	206.59	201.85	204.78	208.91	202.41	204.72	201.05	203.96	203.12	206.92	203.84	207.42	200.45	200.27	202.01	204.77	205.98	200.76	204.51	201.67	201.2	204.43	207.17	207.33	206.54	206.43	202.15	203.39	202.06	205	205.19	205.32	202.76	207.64	201.51	206.35	206.96	207.05	205.17
203.85	199.72	200.26	201.19	201.04	198.76	200.37	199.66	199.48	198.98	200.85	202.6	201.49	198.14	202.02	199.69	194.23	204.56	197.22	200.11	198.41	199.77	198.43	194.75	201.6	198.34	203.53	196.09	195.94	201.15	197	197.97	194.88	196.58	202.05	195.38	200.37	201.62	200.59	200.34	202.33	198.31	195.93	200	198.52	197.05	192.53	197.31	201.15	202.46
213.69	216.37	211.24	213.84	212.57	214.68	214.42	215.49	213.85	211.2	211	214.16	209.59	212.65	212.69	214.3	212.63	212.21	212.19	212.32	218.98	211.7	210.06	215.26	212.35	212.76	211.8	211.79	212.14	212.29	214.2	213.1	213.33	212.08	209.28	209.08	216.14	209.02	216.37	213.32	215.18	211.13	214.39	210.13	212.95	213.86	209.24	208.19	210.69	213.93
217.36	218.99	218.04	213.94	217.01	220.09	215.63	219.16	218.78	216.76	216.31	215.45	217.87	218.44	218.42	216.55	216.62	219.74	216.62	217.56	219.96	219.61	220.87	217.22	217.31	220.14	220.03	219.16	215.2	217.36	217.32	215.53	216.29	217.25	216.29	213.92	218.14	217.7	218.23	216.73	217.12	217.88	219.86	217.78	213.39	222.21	219.74	218.7	218.72	214.33
222.64	223.51	213.77	223.41	218.63	223.07	218.22	220.51	217.14	221.72	220.57	215.71	218.6	217.76	216.98	217.74	221.13	219.88	216.05	216.82	216.08	218.89	216.55	217.58	221.08	214.03	213.25	217.55	218.12	218.46	218.5	220.9	216.66	214.58	218.61	220.61	216.62	212.16	216.73	216.19	219.13	218.55	216.95	220.29	215.48	215.69	220.53	226.12	220.1	217.92
210.82	211.26	208.84	208.04	212.12	211.48	207.24	208.45	208.78	211.34	211.55	210.68	210.38	206.76	206.39	211.85	206.61	210.29	210.77	206.01	203.12	212.72	203.75	205.63	205.44	209.41	207.31	209.09	208.51	209.66	211.58	205.47	211.43	209.37	204.62	210.45	208.3	210.51	211.58	211.24	204.79	213.21	206.44	205.42	207.26	212.75	212.85	210.78	211.5	209.61
218.71	213.73	215.53	210.85	212.06	212.87	209.6	214.69	214.16	210.3	212.36	214.93	215.61	212.4	210.8	213.68	214.38	218.84	213.96	212.73	211.98	217.03	212.97	215.9	207.51	215.4	216.82	210.13	210.53	215.57	215.89	213.76	213.17	212.53	212.41	212.31	211.59	212.71	212.02	210.56	210.59	214.97	212.63	209.61	214.54	216.09	212.34	217.93	212.59	209.21
209.98	209.19	210.05	209.45	207.75	208.49	207.27	211.89	206.48	207	210.28	209.82	209.23	205.49	209.04	211.83	207.62	207.43	209.6	212.37	206.67	208.94	209.37	208.41	209.5	204.92	205.15	211.9	210.13	211.12	210.97	211.5	210.7	204.93	206.93	211.58	208.43	210.84	206.1	208.35	209.66	207.36	209.36	202.25	211.02	204.64	209.04	205.96	211.63	208.22
211.14	204.25	208.41	208.27	207.13	208.92	209.88	208.96	211.54	209.09	209.42	212.38	207.74	210.19	206.62	206.75	208.34	208.15	210.48	203.85	208.84	206.67	206.85	207.88	203.86	206.71	209.48	205.43	214.09	206.18	206.74	208.7	206.74	206.11	204.21	210.87	210.34	209.34	203.51	211.44	207.31	205.78	209.53	206.11	211.88	211.43	206.13	205.61	210.61	203.88
201.04	206.27	208.08	202.78	205.28	206.56	203.57	204.83	208.17	208.29	201.01	205.01	202.95	208.67	204.39	204.87	200.77	203.43	205.99	203.49	203.21	204.31	204.59	203.61	205.37	207.12	206.58	205.08	205.26	205.72	203.55	203.88	205.23	200.93	202.68	206.1	206.18	199.99	204.85	200.22	207.28	206.77	201.11	206.22	205.89	205.02	202.37	204.24	202.91	205.39
215.51	218.92	216.36	217.52	216.02	218.76	215.25	213.04	219.16	219.92	217.06	218.33	218.96	219	216.13	218.83	216.03	216.14	216.9	214.04	218.37	219	219.09	212.5	214.08	222.55	219.33	219.57	215.88	217.13	214.71	214.34	214.27	215.84	215.37	218.43	213.54	218.61	214.74	215.94	215.61	219.48	217.84	214.68	218.41	220.14	216.02	217.55	219.6	216.89
214.89	215.02	211.95	217.28	208.91	218.26	213.47	210.54	212.79	210.07	214.7	212.57	211.99	213.73	213.53	213.76	217.03	213.38	213.62	212.38	211.62	216.35	214.32	214.29	210.91	215.44	211.84	212.59	211.37	212.77	213.2	216.47	220.03	211.57	211.34	213.64	216.61	216.3	211.1	212.9	215.57	213.37	209.02	210.82	211.6	217.58	213.22	214.54	212.79	218.56
196.64	194.23	193.39	193.53	195.24	194.32	191.35	198.29	194.38	196.82	197.97	194.19	197.93	199.51	195.52	198	195.62	194.16	197.12	195.67	196.55	196.61	195.94	197.02	194.89	198.64	194.17	198.9	198.35	191.59	192.64	196.37	194.77	192.73	196.29	197.28	193.29	194.45	196.46	194.68	199.39	196.94	195.71	196.09	196.94	196.44	195.02	194.83	196.54	199.99
207.69	207.96	208.13	205.83	207.28	204.27	208.98	213.83	213.25	210.38	208.64	213.04	208.68	204.39	206.94	209.61	209.24	208.55	210.18	211.27	212.52	211	210.57	207.05	206.17	206.61	206.83	208.32	210.26	207.43	206.51	213.2	216.44	206.62	210.43	206.53	209.58	205.91	206.49	204.78	204.57	207.99	206.23	206.54	208.77	208.85	206.23	215.38	204.56	212.16
215.83	207.6	205.1	207.8	211.28	205.54	212.2	211.48	208.39	211.41	206.91	208.4	210.3	210.13	209.7	202.91	214.17	207.85	205.96	207.11	210.51	208.53	206.47	208.82	209	210.16	206.14	212.29	206.66	205.21	210.48	205.84	210.23	209.52	206.35	209.36	210.94	209.27	204.13	210.12	214.54	208.06	209.54	205.69	210.7	207.82	206.94	207.26	208.71	209.73
209.04	206.87	211.71	214.45	208.21	210.01	208.97	210.02	211.28	208.48	211.69	207.55	213.42	210.36	212.15	211.45	207.37	205.54	207.15	204.79	207.28	203.67	210.65	208.68	209.83	208.2	210.85	205.16	205.97	208.59	210.86	208.18	207.64	208.14	210.68	208.77	206.51	207.86	206.3	211.02	201.66	208.26	211.23	210.18	206.65	215.82	207.06	212.5	207.31	207.36
212.48	213.67	208.16	209.92	211.38	211.46	212.48	209.4	213.89	213.88	210.4	214.72	210.96	214.7	209.4	212.53	209.66	210.59	210.88	211.03	210.27	209.39	212.91	218.02	211.8	215.31	217.92	213.04	213.45	211.89	209.27	212.83	209.72	213.91	209.68	208.29	212.64	211.28	214.9	211.42	211.55	214.24	208.71	210.93	211.1	214.26	210.27	216.71	213.67	214.97
204.63	203.43	202.98	207.04	201.13	201.09	204.07	207.36	205.93	201.48	204.5	206.49	203.23	206.84	204.8	204.32	204.59	203.15	207.72	206.53	203.39	201.75	206.26	205.84	208.6	205.35	207.3	205.35	203.13	199.4	206.21	205	202.61	205.96	205.24	205.74	204.99	202.65	202.52	205.93	205.31	205.01	207.71	206.65	203.97	201.81	205.99	204.42	208.88	205.85
204.94	210.24	198.07	209.44	205.06	204.88	205.02	204.3	209.09	206.74	203.89	200.35	201.18	205.94	204.36	204.78	205.42	207.51	206.13	206.7	203.15	204.57	204.89	198.15	200.55	204.68	205.65	197.88	208.55	206.44	205.41	206.07	204.78	204.11	199.23	203.9	206.66	200.05	203.49	206.77	206.08	203.27	207.28	203.31	205.46	200.47	202.21	203.38	200.89	202.5
203.12	213.07	201.15	200.27	197.34	210.26	204.92	198.38	207.77	204.18	208.03	205.54	208.74	204.61	205.04	204.53	198.54	206.58	200.85	202.12	203.01	201.38	200.96	205.26	202.53	203.83	205.76	198.42	202.25	202.01	201.4	200.45	204.31	202.33	203.52	203.47	200.41	201.77	205.38	204.17	203.12	203.29	204.77	205.33	205.72	205.28	206.91	205.63	203.01	201.37
202.53	205.17	205.44	207.19	201.7	206.22	205.49	205	202.08	206.84	202.44	210.41	204.02	203.81	207.61	202.11	203.09	204.79	204.29	204.19	204.99	205.07	204.51	205.11	199.45	202.45	205.3	205.02	203.38	201.95	205.51	209.11	205.69	202.33	204.48	205.77	203	205.21	208.07	201.37	206.13	207.8	202.37	203.42	203.29	205.21	200.52	204.55	205.54	206.12
211.38	208.82	206.21	209.03	208.88	207.37	204.36	203.96	208.14	209.66	206.9	207.11	210.19	209.69	207.42	207.49	208.36	207.86	201.21	208.08	210.96	210.42	209.41	210.94	206.76	207.97	204.22	211.99	211.29	209.88	213.2	204.95	207.63	208.68	205.27	205.01	206.98	209.38	210.76	208.53	202.01	206.05	211.01	209.77	206.85	211.39	208.62	210.73	208.84	208.94
204.15	203.48	201.75	202.65	205.64	210.68	205.87	199.11	202.05	207.45	202.89	198.02	202.69	201.96	203.17	202.95	203.73	200.91	203.6	202.14	200.6	200.88	204.97	201.84	204.55	202.26	202.38	199.47	199.52	204.26	200.31	202.65	202.55	203.23	199.46	200.07	201.22	201.63	202.99	204.81	201.67	203.82	204.23	202.97	202.27	201.81	201.91	202.39	200.23	202.6
195.9	193.82	192.53	194.41	189.91	193.01	195.89	194.17	192.8	190.57	192.73	197.59	197.22	195.63	194.99	197.39	195.35	192.42	191.76	197.32	188.8	196.56	196.04	194.86	192.17	196.55	197.45	193.11	191.93	198.41	193.43	193.6	195.34	191.39	196.02	190.03	196.37	194.87	190.34	191.68	193.71	195.86	195.4	194.5	197.21	191.76	191.76	198.61	200.09	197.5
202.26	204.75	199.03	202.33	204.84	207.16	200.15	202.06	202.56	200.85	202.89	205.14	203.63	204.27	201.16	203.78	206.32	201.33	201.87	206.77	203.55	205.38	201.3	206.12	202.89	204.77	200.44	198.63	203.02	202.68	210.62	203.07	203.32	205.24	200.36	200.73	201.02	202.7	200.36	200.64	203.48	200.75	199.3	199.62	204.27	203.54	202.55	205.07	201.6	199.91
208.29	211.49	208.62	212.38	213.28	211.2	207.79	209.4	207.58	207.58	206.46	205.32	208.67	212.15	208.51	212	210.53	210.37	209.27	207.78	208.76	210.58	209.97	207	211.41	207.04	206.82	207.61	210.85	204.62	206.02	205.53	204.29	207.13	210.9	209.08	204.37	209.97	207.36	207.39	212.42	209.95	207.69	208.6	210.48	209.65	208.54	209.19	207.89	209.45
208.97	206.37	204.92	208.6	211.84	209.44	208.29	207.34	214.69	209.5	205.29	210.34	212.37	206.4	205.78	201.44	217.22	206.59	210.81	208.21	209.39	204.86	210.16	208.76	205.21	211.3	206.8	207.1	210.53	208.81	203.79	205.32	205.4	208	207.25	211.66	209.41	209.51	207.91	212.93	203.49	212.82	207.17	208.57	211.83	208.3	206.46	206.08	206.17	211.58
208.94	212.27	209.57	210.73	216.27	215.91	212.23	211.16	214.93	209.16	216.33	211.02	215.67	210.35	212.12	215.04	214.86	211.89	207.91	211.61	211.42	213.03	212.3	209.45	207.67	211.74	212.47	209.67	211.84	214.47	211.53	211.2	209.18	216.63	214.05	209.6	210.68	210.65	205.64	208.52	214.26	210.68	211.66	211.9	209.22	215.88	214.63	208.42	210.38	208.8
217.58	219.52	220.37	216.47	214.29	214.29	218.43	216.06	218.96	219.46	220.19	217.42	215.03	218.43	215.48	216.13	218.52	215.58	218.34	218.82	217.03	213.38	220.97	218.5	216.75	219.01	218.98	218.09	217.43	215.98	214.48	213.06	217.64	216.97	216.39	213.58	218.57	219.44	221.17	220.4	218.11	218.69	217.25	215.68	213.76	216.8	214.26	215.21	220.62	213.03
199.13	199.8	203.35	197.41	202.16	198.33	196.47	198.56	200.03	200.74	198.95	200.95	199.85	202.43	202.13	203.85	206.08	198.54	201.65	199.75	200.32	199.75	198.52	200.25	200.05	201.7	199.17	196.01	200.99	202.5	197.49	198.09	204.94	199.88	202.81	198.05	198.66	201.28	199.75	202.92	200.28	200.65	204.07	200.72	201.97	206.25	202.31	201.56	205.5	199.09
211.2	208.03	213.84	212.3	212.09	214.46	210.5	208.2	212.05	212.48	207.16	210.31	208.11	208.7	211.23	210.92	212.91	210.16	208.07	212.23	211.3	207.51	207.87	208.81	213.05	207.72	208.7	208.35	209.79	211	209.65	210.01	202.84	211.07	211.22	213.92	209.4	213	208.76	205.29	211.77	207.82	210.73	209.79	208.86	207.7	210.66	211.06	209.86	209.76
214.68	220.35	216.34	216.07	220.01	212.2	216.5	216.93	216.25	216.92	215.81	215.02	218.65	214.22	217.11	221.63	217.52	217.28	221.62	219.89	215.42	213.66	214.59	212.98	222.53	209.71	216.04	213.34	215.05	217.66	221.21	215.95	215.26	211.6	208.8	216.95	214.38	218.46	217.55	218.09	215.36	218.85	218.79	217.67	213.42	215.71	218.75	215.46	213.21	216.23
205.51	213.03	207.45	205.53	205.01	207.34	208.57	207.73	212.4	212.75	205.69	211.75	212.76	208.73	206.27	212.23	211.1	214.84	207.53	209.8	203.49	210.08	211.07	210.64	206.25	209.95	206.32	205.73	205.54	210.57	214.19	208.85	207.23	211.82	210.58	208.82	207.98	208.68	207.67	207.6	210.24	210.23	209.57	211.07	212.73	207.48	207.29	212.38	208.79	205.9
206.71	202.37	207.33	201.59	197.93	202.91	199.68	202.04	206.7	202.53	199.5	203.14	207.89	200.72	205.35	205.21	208.95	203.56	204.23	204.04	206.75	204.43	204.39	206.85	206.97	203.83	202.33	201.12	204.77	205.4	202.11	206.53	205.3	205.66	203.43	204.78	208.69	201.84	198.28	201.27	201.26	202.25	203.09	206.75	201.08	207.21	206.02	201.63	202.96	205.6
204.95	204.42	208.58	202	201.33	205.02	205.34	204.88	203.93	207.84	208.12	205.16	201.63	200.89	205.19	205.52	207.44	208.78	208.89	201.84	206.17	201.19	206.4	207.25	208.92	204.47	204.9	202.3	207.87	204.97	203.59	207.81	204.8	205.14	209.34	209.76	203.39	203.01	207.52	208.96	206.89	204.82	208.42	205.4	205.74	207.43	203.83	203.48	203.85	207.02
205.35	202.99	209.54	208.45	214	208.52	209.78	210.44	210.1	205.57	209.41	207.75	202.96	207.07	207.87	216.15	207.07	206.29	206.59	204.46	208.58	206.58	207.85	213.14	211.03	208.6	209.53	211.81	209.32	206.74	209.94	212.45	210.12	209.7	206.36	205.67	208.72	212.6	203.65	208.22	204.92	203.9	209.57	211.04	204.86	211.83	205.02	208.99	210.31	209.44
207.57	207.26	211.66	205.13	205.99	212.34	205.9	207.1	208.84	210.87	205.63	206.69	203.53	205.38	209.79	213.9	206.54	206.98	211.94	203	203.89	207.49	207.25	206.38	204.03	207.42	204.05	212.65	205.15	210.56	207.09	210.15	201.18	214.67	209.62	208.4	210.55	205.85	207.62	208.58	209.8	203.11	207.85	206.73	207.47	207.23	207	205.28	207.68	203.53
201.92	199.89	198.85	202.63	196.78	200.73	200.34	201.45	199.51	200.79	201.93	199.3	198.96	199.66	202.13	199.04	197.46	199.81	196.88	202.9	197.96	198.18	201.48	199.36	200.75	200.16	197.11	205.2	199.22	201.48	202.29	198.4	200.92	197.35	200.51	199.66	201.8	194.86	198.23	195.17	198.91	198.23	201.15	200.57	200.17	196.84	199.78	197.24	202.04	198.69
210.93	212.28	212.27	211.74	211.55	209.11	211.98	211.89	208.7	214.04	213.68	214.78	213.72	212.5	219.56	216.39	211.24	215.08	212.55	214.55	211.5	208.31	218.03	212.91	211.21	211.73	208.92	212.67	211.83	210.43	217.26	214.38	216.76	213.34	215.06	207.95	214.59	205.87	212.37	215.73	211.73	210.54	208.99	213.9	212.9	212.95	208.79	214.26	214.2	211.78
212.02	207.96	210.95	211.98	214.54	208.27	209.4	213.57	213.24	212.6	212.66	213.26	213.51	207.12	208.06	208.27	211.82	212.6	211.69	209.61	214.27	207.73	212.28	209.81	212.19	208.85	214.1	210.78	213.42	209.72	211.58	208.98	205.65	211.77	213.45	212.75	207.86	212.37	214.8	212.78	212.3	209.5	215.52	213.17	208.17	212.75	210.05	208.93	216.68	208.67
208.48	212.59	211.46	212.77	213.2	208.25	213.7	214.5	210.67	211.71	214.12	214.65	204.71	209.33	214.76	209.37	210.58	214.44	211.38	210.59	215.42	206.94	210.05	212.4	211.6	211.66	215.77	208.85	208.97	211.53	210.92	215.16	214.05	206.38	209.43	211.79	210.38	214.03	213.14	215.04	213.41	216.66	209.24	212.5	214.33	210.2	211.78	209.32	216.51	213.1
211.16	213.63	216.2	213.51	209.9	214.1	209.61	211.76	213.9	211.39	212.91	218.01	212.1	215.27	215.84	207.76	215.05	213.3	215.15	211.99	211.6	209.96	212.46	212.44	212.72	214.48	213.53	213.19	211.15	215.92	212.31	210.36	213.26	213.72	214.2	216.03	211.67	217.25	212.23	215.7	210.3	210.57	212.4	210.55	216.16	214.89	216.08	213.23	210.05	211.95
207.48	210.65	211.47	209.8	210.26	209.08	210.07	208.4	209.28	210.53	204.76	208.84	209.49	207.21	210.96	209.28	210.52	209.19	208.99	209.85	208.3	211.86	208.45	205.9	210.72	206.81	206.99	210.9	209.8	210.2	207.4	210.16	208.81	212.1	208.24	205.1	212.06	209.8	210.14	209.17	207.82	209.22	211.36	206.95	209.97	207.1	204.96	205.45	209.1	206.69
210.16	208.85	208.08	205.09	210.11	209.12	207.67	206.92	215.09	210.41	211.41	208.19	208.21	206.32	211.62	209.01	206.86	207.29	207.64	208.45	210.76	210.47	206.77	208.66	212.57	208.14	209.8	211.18	209	207.17	211.36	208.03	208.54	212.15	212.09	205.38	207.19	207.74	209.89	210.91	204.87	206.88	211.55	207.37	211.39	209.68	206.61	211.43	209.23	214.51
207.49	216.47	209.81	213.73	213.34	216.53	209.86	212.67	207.86	210.33	215.11	211.16	215.24	209.46	215.74	211.39	210.07	210.04	208.97	211.23	213.62	217.92	208.31	213.6	213.52	214.61	214.42	215.08	211.94	212.73	210.63	212.03	211.74	212.77	215.78	214.56	212.4	216.94	210.16	212.56	209.5	213.62	210.38	218.15	213.59	212.97	215.61	211.65	211.47	214.77
202.3	205.67	202.39	207.64	204.68	200.83	198.68	201.36	202.25	202.42	206.05	203.59	203.24	200.77	205.56	204.96	205.93	200.61	201.92	203.9	203.97	202.88	200.18	203.26	202.22	203.96	205.75	201.55	204.71	203.88	203.78	206.08	199.93	198.67	196.66	205.59	202.57	206.19	204.36	204.4	202.11	200.42	199.06	201.78	203.95	202.38	203.95	203.12	199.08	203.12
211.18	208.82	214.92	213.6	212.44	213.43	211.12	209.82	207.35	211.86	209.61	210.92	215	211.69	215.27	211.5	212.92	208.65	210.76	213.74	210.5	214.2	210.74	209.66	215.2	208.65	212.44	205.09	210.97	210.23	212.3	210.55	212.88	210.2	213.46	211.39	209.14	213.91	211.81	214.41	208.3	211.41	210.38	208.83	206.75	211.6	209.23	211.05	215.3	214.74
207.29	209.7	206.17	207.48	205.08	207.73	207.59	207.69	209.08	208.75	199.96	207.78	207.3	207.88	208.67	208.18	205.33	208.05	207.87	207.37	211.78	209.5	204.57	209.65	207.74	210.73	206.66	203.17	205.82	204.31	207.69	208.95	207.52	208.44	206.89	212.14	210.32	209.4	208.2	206.88	203.41	207.25	207.8	207.03	214.35	208.73	204.18	209.07	206.89	209.68
202.97	208.11	204.12	203.61	202.7	206	202.4	205.87	207.15	206.36	207.83	207.85	202.48	200.23	206.18	205.33	206.58	203.91	202.41	206.48	200.59	202.55	205.01	204.94	206.44	203.83	205.7	201.69	206.45	205.83	210.79	200.32	206.04	203.34	205.27	202.9	205.3	205.64	201.83	203.09	201.64	203.13	205.89	204.01	201.92	203.33	207.55	202.82	205.11	207.04
202.75	202.9	203.11	201.96	202.41	202.88	204.75	201.98	200.84	204.09	203.26	202.33	205.91	202.94	203.73	206.28	203.84	205.26	200.47	207.07	209.31	201.93	204	203.08	206.45	202.35	200.32	203.32	201.01	205.85	206.76	209.53	194.04	206.06	201.75	201.43	199.08	202.32	204.37	201.16	203.69	205.24	204.23	208	202.74	202.56	204.9	204.17	203.59	206.13
208.83	212.05	206.41	211.53	206.38	206.06	205.58	207.03	209.82	206.3	209.21	214.85	209.29	208.88	206.52	210.53	207.58	204.95	210.46	213.46	208.38	205.46	207.41	207.69	205.76	211.71	205.13	214.37	208.61	205.2	208.93	207.91	204.76	210.92	210.2	208.76	206.22	205.1	209.75	211.57	207.37	204.49	210.14	206.05	209.15	208.06	211.48	203.7	207.47	210.49
200.21	198.21	199.91	203.21	195.74	201.14	201.41	198.52	196.34	201.94	199.18	198.12	200.65	202.55	203.42	197.4	197.12	198.71	204.58	199.83	198.82	198.36	200.56	200.96	195.93	201.61	195.67	199.59	202.08	200.14	204.5	197.47	203.98	202.03	199.76	199.55	201.44	200.04	197.91	197.19	203.59	200.69	203.49	202.68	201.9	197.73	199.69	201.36	200.18	201.31
213.61	215.01	215.75	214.34	212.95	212.39	211.4	210.43	209.26	218.42	212.65	215.1	217.19	208.99	213.14	209.18	207.66	214.83	213.45	212.36	218.04	210.75	215.95	210.64	214.18	213.02	215.62	212.95	214.69	213.12	212	212.27	212.08	214.42	215.24	207.26	209.84	208.14	213.86	211.95	212.95	211.67	212.79	209.9	210.54	211.33	215.13	212.73	214.59	208.83
204.8	201.24	205.62	201.03	202.89	201.02	208.56	202.95	202.09	204.83	204.05	206.35	202.8	203.17	205.46	203.05	204.97	202.25	202.24	201.63	201.69	200.08	205.66	202.8	201.39	203.13	203.55	207.37	202.47	204.31	204.38	201.31	208.1	200.96	201.17	205.2	204.12	201.54	205.5	205.78	203.29	207.55	203.6	205.61	201	203.69	202.18	205.78	205.58	202.56
215.46	217.1	218.64	215.71	219.19	216.58	210.9	214.35	215.61	217.39	218.44	218.16	216.15	218.88	218.53	216.96	216.48	218.27	220.15	213.25	217.93	215.81	217.15	217.67	215	217.19	219.08	218.76	217.94	218.35	222.38	215.33	215.61	214.84	222.09	215.17	213.13	215.41	216.45	214.44	219.45	218.05	218.14	216.28	216.36	218.38	221.04	216.73	216.32	216.74
219.39	214.97	213.5	214.48	212.11	211.92	209.64	210.78	209.85	214.64	211.63	214.75	213.3	213.96	214.68	215.95	210.26	213.2	210.92	210.32	210.51	212.6	218.11	207.8	214.46	210.16	215.39	211.52	214.46	211.37	213.42	213.27	211.88	213.37	211.98	214.1	211.97	207.69	217.46	208.52	215.43	215.6	214.62	209.23	213.53	210.84	218.53	213.8	212.43	212.45
209.49	216.15	218.09	212.29	213.41	213.96	211.27	215.75	210.11	214.96	211.7	208.09	214.16	213.19	216.05	213.09	213.37	211.69	212.71	216.8	206.2	214.8	212.36	213.9	212.76	213.69	213.99	212.28	210.6	211.3	209.14	213.16	212.99	210.32	212.34	211.87	210.08	214.88	211.16	220.94	215.99	209.48	212.83	212.27	215.41	207.55	210.45	206.12	215.23	208.69
210.24	207.84	205.85	211.22	208.94	209.82	203.28	214.36	211.47	210.55	208.52	209.09	208.74	208.9	213.34	208.23	211.46	208.22	211.3	206.13	209.49	204.93	212.88	211.46	207.7	204.45	209.54	208.57	211.23	210.22	209.04	208.3	204.08	212.6	209.21	211.96	211.49	206.85	209.58	210.51	209.03	214.22	210.61	208.34	207.42	209.24	212.36	210.85	210.02	207.93
210.01	207.7	206.12	212.14	211.14	204.91	210.96	206.83	207.43	208.38	206.34	206.96	206	205.94	207.13	209.26	209.43	208.06	209.27	210.56	204.78	208.95	205.53	208.74	206.07	208.1	209.17	202.77	208.05	204.67	204.86	205.71	206.93	202.53	211.54	209.09	209.71	205.85	206.07	208.05	207.53	204.94	211.87	206.85	210.15	204.77	211.04	204.93	206.41	207.05
202.76	201.19	205.17	196.63	202.75	200.22	205.31	206.12	201.21	205.08	203.6	204.12	200.29	201.85	203.94	204.89	201.63	200.83	202.13	205.77	200.77	203.9	201.87	204.89	204.87	208.02	204.73	203.36	199.9	203.76	204.79	206.31	208.21	204.6	201.69	199.07	204.66	207.09	207.47	204.43	204.21	201.82	203.22	201.62	204.45	207.25	201.62	205.2	204.96	202.17
211.45	206.04	208.71	213.06	207.36	210.36	212.91	207.84	204.24	204.92	208.55	202.76	210	207.34	212.23	209.98	206.93	204.76	204.43	213.54	207.56	204.29	209.12	208.03	211.2	209.07	208.38	207.72	205.79	212.51	208.55	208.53	204.3	205.54	206.49	214.28	207.97	209.45	209.27	208.54	209.84	206.09	208.14	209.88	211.25	215.03	206.54	209.54	209.58	209.7
200.11	204.01	204.09	208.93	212.24	200.64	204.9	205.21	202.5	204.7	202.47	202.66	206.58	204.64	210.7	208.27	210.61	201.88	206.51	206.3	207.04	206.65	205.92	204.03	207.16	202.58	205.07	202.52	201.36	203.77	206.88	208.64	209.09	203.29	203.32	202.95	203.49	204.78	210.24	209.05	206.1	204.54	203.24	203.64	205.06	206	205.21	207.31	204.59	206.41
207.93	210.04	207.42	210.53	208.24	209.04	208.23	204.95	210.03	206.81	212.59	205.39	209.53	209.41	212.15	207.43	206.3	208.65	209.91	204.8	202.31	210.54	209.09	210.92	208.93	204.87	208.38	206.69	206.75	210.16	209.99	209.82	207.46	206.68	205.79	208.4	208.18	209.43	207.27	212.18	211.35	207.58	208.79	210.19	207.28	206.31	206.53	205.61	208.81	205.72
209	205.45	210.3	206.78	209.19	212.69	210.75	207.95	205.74	203.27	212.08	211.99	208.18	205.55	209.34	208.08	211.64	208.62	205.87	206.01	206.17	204.4	209.68	205.97	211.62	210.51	206.9	210.75	207.42	207.72	209.55	207.9	213.47	211.65	206.29	208.53	211.13	211.01	210.19	208.87	206.42	208.53	209.2	206.71	203.76	206.5	210.13	207.5	203.36	205.22
204.74	207.97	207.8	206.21	204.17	202.83	200.1	206.25	205.07	200.25	199.47	203.53	202.76	206.05	199.81	208.63	204.3	205.9	207.95	207.11	204.24	206.73	202.43	202.2	205.41	201.42	205.68	206.6	199.22	204.16	202.14	203.59	202.49	203.69	204.23	203.32	205.68	201.42	202.59	197.33	203.08	206.62	208.27	205.37	206.31	200.89	202.3	203.37	200.81	201.5
213.77	210.91	209.84	214.65	212.74	216.71	216.66	215.07	212.75	220.19	216.74	213.52	211.19	215.04	214	211.55	215.31	211.6	216.74	211.95	209.31	212.81	214.34	215.71	212.12	211.88	212.45	214.13	212.61	214.63	210.68	214.34	209.58	215.35	210.93	216.29	210.77	214.93	214.31	214.52	214.39	212.7	209.89	213.88	216.02	215.73	211.07	209.44	212.72	215.58
216.95	218.7	215.98	217.99	216.77	213.7	217.76	215.79	218.39	218.73	219.72	219.66	220.26	218.46	219.5	216.96	215.7	216.43	219.07	213.41	216.89	217.56	214.43	219.17	217.88	216.21	219.47	217.26	214.6	216.49	212.91	211.83	216.45	222.75	216.51	217.52	217.19	216.36	219.13	216.74	215.72	211.65	217.81	214.72	217.68	214.43	216.23	217.35	214.82	215.82
207.77	212.33	206.02	205.41	207.57	206.58	208.36	209.24	205.88	209.12	208.11	207.36	209.25	207.61	210.98	206.69	211.78	209.66	210.96	214.71	211.29	210.01	210.89	206.46	208.8	209.65	208.71	207.05	210.49	208.27	210.93	207.88	207.48	213.59	209	208.43	205.7	208.44	209.07	213.81	207.18	208.08	210.23	211.58	214.43	206.39	206.17	209.98	210.81	205.97
199.64	201.6	205.34	208.8	203.97	198.58	203.7	206	205.81	204.82	205.56	208.96	202.13	204.48	208.08	207.67	205.22	206.01	204.03	207.46	207.07	201.6	206.73	204.65	201.15	203.9	204.71	206.21	208.69	207.56	205.42	207.51	204.92	204.59	205.2	202.72	203.68	211.87	207.94	206.39	202.55	207.24	203.03	209.98	202.08	207.72	202.82	206.53	203.52	206.66
203.07	201.67	202.39	206.89	203.38	201.95	201.7	206.73	204.5	202.4	203.1	202.61	207.28	201.47	205.72	204.86	200.21	205.58	206.98	200.81	204.18	201.82	202.67	200.58	203.16	203.82	202.7	203.02	205.05	205.89	201.72	204.15	203.25	200.2	202.15	204.64	206.18	205.84	202.12	202.26	203.08	200.93	204.12	203.52	200.48	206.83	200.92	199.53	201.91	200.2
202.46	204.36	203.53	199.08	205.45	202.83	207.07	209.53	207.13	202.93	204.36	206.99	205.73	209.43	204.69	201.19	204.82	209.27	208.96	205.92	204.48	204.47	203.81	206.44	206.42	205.01	207.05	201.95	206.34	204.87	199.88	205.15	209.2	207.71	201.12	204.21	203.59	204.1	206.06	202.93	207.19	209.15	208.04	202.89	208.54	207.88	202.54	206.27	204.77	208.01
203.79	209.72	205.53	207.67	202.97	200.72	204.48	204.81	207.54	205.83	207.34	201.98	205.99	205.02	202.38	202.17	205.01	200.87	207.01	202.99	202.47	201.55	207.75	202.51	205.12	205.67	208.5	206.61	202.13	204.14	206.24	207.81	207.95	204.15	202.55	207.64	205.36	204.6	203.81	209.53	205.72	205.63	202.94	207.22	208.08	207.49	207.05	206.84	204.48	204.18
213.2	211.17	213.25	211.7	209.54	213.36	209.24	209.2	212.13	210.82	210.18	212.98	211.75	212.14	214.91	209.52	211.38	212.54	212.14	215.72	211.59	209.1	210	215.23	209.72	214.25	209.72	210.35	207.33	208.21	207.64	207.72	210.85	215.07	213.17	209.44	212.01	210.99	210.82	215.81	215.22	209.7	209.94	210.43	213.11	209.59	212.54	213.02	210.8	209.96
203.18	201.96	199.12	197.08	202.21	201.28	198.22	199.95	196.05	195.85	197.3	201.7	200.46	198.41	202.53	200.82	206.24	199.67	203.99	204.52	203.64	200.77	197.11	194.46	201.86	200.17	197.84	197.36	202.15	199.73	205.32	196.63	203.48	201.75	206.81	201.58	201.18	203.37	197.64	199.67	200.59	203.12	198.55	199.77	198.84	199.74	204.29	200.98	205.59	203.05
206.43	206.7	208.34	204.03	208.49	208.21	207.49	207.6	204.8	210.96	207.66	205.5	210.19	206.85	207.81	209.07	208.31	209.48	210.21	210.36	208.28	207.47	206.7	204.73	208.88	208.65	207.03	200.13	204.87	205.01	208.91	208.71	210.33	206.25	207.42	204.34	206.19	207.69	204.46	211.47	206.58	207.62	212.22	205.08	206.69	204.85	209.71	207.72	210.2	205.8
208.16	208.79	208.15	205.41	213.69	208.71	207.66	208.01	209.96	209.38	210.32	208.33	209.9	207.54	210.25	202.43	214.04	209.79	211.45	206.77	208.32	206.48	211.24	205.06	205.98	211.15	204.51	207.58	205.63	205.58	208.02	206.79	207.99	212.39	208.5	209.12	207.24	210.97	207.38	205.04	206.96	212.52	213.11	207.22	208.97	208.56	208.92	208.71	205.11	206.79
195.5	200.06	202.89	201.24	200.94	198.87	200.87	205.84	202.3	200.91	200.8	203.07	199.41	202.34	198.96	200.01	200.43	195.83	204.82	200.3	201.36	200.02	198.17	204.03	199.99	196.5	198.29	201.58	198.51	201.81	201.78	198.48	198.58	198.59	197.55	197.85	202.45	200.86	198.3	199.89	197.32	199.74	198.25	194.78	199.88	198.83	195.91	202.64	200.73	200.57
204.12	206.74	205.93	204.23	204.96	207.24	200.46	204.5	204.8	205.86	208.3	205.4	200.16	203.86	204.74	202.33	205.92	205.27	203.69	204.01	200.56	209.05	207.4	203.46	207.68	206.36	203.07	201.55	203.94	203.37	208.21	200.93	206.28	205.3	201.62	202.37	210.23	204.6	201.68	199.16	206.18	208.9	206.39	204.89	205.68	207.99	206.89	203.46	204.27	202.31
201.53	201.81	202.88	205.85	201.31	197.78	201.57	200.78	205.4	201.36	202.87	203.92	203.01	208.67	204.84	205.41	202.02	210.07	203.87	199.67	204.3	203.86	203.43	205.38	203.05	203.59	203.89	207.03	199.53	200.11	204.75	204.52	202.63	205.45	205.81	200.88	203.46	205.17	207.47	202.66	203.32	204	203.06	201.71	206.95	203.35	202.54	203.26	203.95	202.54
195.26	191.27	194.15	195.67	193.48	193.79	193.62	197.06	197.6	195.92	193.21	192.18	197.77	195.1	192.77	193.66	191.8	196.8	194.47	189.67	198.46	192.62	195.11	191.54	195.56	194.65	196.47	195.52	192.14	191.01	191.1	189.57	193.02	192.99	197.42	199.7	197.72	193.43	191.37	191.6	196.93	190.98	197.55	192.44	199.89	197.48	196.16	194.42	194.21	196.77
204.09	204.43	209.82	202.57	204.07	206.16	206.73	203.93	204.1	204.53	201.26	202.99	201.83	205.76	205.28	206.87	207.45	207.63	204.24	201.43	207.67	206.22	198.94	207.01	205.74	201.01	207.51	204.21	204.26	205.39	206.3	202.99	205.39	205.98	206.41	203.48	203.74	204.37	204.94	201.51	206.15	202.99	206.09	210.93	204.18	211.01	203.42	201.11	205.97	202.5
213.24	213.57	216.41	209.87	211.3	211.22	208.72	215.85	210.9	212.7	212.41	212.67	208.57	209.88	213.39	211.12	214.92	212.59	212.17	216.15	212.39	213.02	210.5	210.81	210.87	210.97	214.34	214.64	211.85	210.67	215.48	211.76	207.51	209.54	212.8	211.09	214.79	212.7	213.95	215.92	209.57	214.98	215.57	208.43	215.31	215.39	213.55	211.25	217.4	212.47
203.1	208.84	209.08	211.45	209.31	210.14	205.56	206.24	203.71	209.39	210.66	207.94	202.74	211.29	209.6	209.6	205.83	206.72	210.24	209.8	207.51	210.04	212.46	208.01	204.12	213.65	204.21	213.29	210.01	206.1	213.32	207.96	206.17	212.14	206.9	213.56	204.6	209.36	205.2	211.23	208.56	209.17	212.56	205.11	206.59	204.09	214.22	208.78	213.28	211.79
202.05	195.45	203.93	196.44	202.13	203.71	197.51	200.36	197.99	201.97	199.73	202.05	205.29	202.48	196.3	203.55	204.09	202.24	199.6	202.55	201.38	201.09	198.15	199.17	202.92	203.23	198.8	200.61	200.98	203.89	202.6	198.97	206	201.16	203.67	201.13	196.41	201.33	199.87	199.79	197.32	199.16	203.42	202.17	200.31	199.77	201.44	199.02	203.14	198.42
205.92	198.79	199.65	203.42	207.25	202.13	204.92	206.31	202.19	198.68	203.55	198.42	203.54	206.53	206.37	201.93	199.58	205.13	203.21	205.17	201.42	206.45	207.78	200.79	203.14	201.45	207.13	199.48	204.44	198.73	200.27	200.46	200.27	203.97	202.92	202.37	199.02	198.48	200.83	201.66	201.68	206.62	202.44	199.21	203.24	202.76	201.32	201.97	204.59	200.83
198.27	201.37	205.21	199.83	200.59	201.59	202.61	200.84	204.15	205.78	204.96	200.11	201.74	205.42	199.89	201.43	204.77	199.14	198.25	203.32	200.05	205.32	200.76	205.27	197.94	200.03	201.72	202.32	195.54	200.28	201.39	202.28	199.8	198.86	202.3	203.93	199.98	205.41	202.54	201.31	204.55	201.25	201.05	202.67	201.13	199.61	202.05	203.68	203.46	200.49
212.23	213.62	205.49	206.42	205.79	213.16	212.59	208.51	207.35	208.51	208.82	211.31	208.9	209.17	207.49	210.68	210.9	209.07	209.37	207.29	208.07	207.29	207.66	209.67	212.08	208.08	206.63	208.66	212.92	213.22	211.23	207.17	203.72	205.27	204.75	207.1	207.49	208.3	211.08	208.46	208.91	208.43	208.93	210.95	205.26	207.64	207.5	210.93	207.7	206.81
209.29	207.29	207.87	207.88	208.6	205.63	208.64	210.85	207.73	207.95	207.3	205.95	208.26	202.71	210.76	211.22	209.44	211.62	203.47	207.9	204.85	205.42	208.18	207.58	208.77	208.37	208.49	206.13	208.17	209.36	207.21	212.78	210.47	204.3	204.66	205.91	209.91	205.89	206.18	207.93	203.57	211.3	208.84	205.48	208.05	209.32	208.93	208.12	207.28	207.67
208.67	205.53	204.31	206.63	201.44	204.3	205.85	203.72	206.28	206.56	207.47	207.92	205.18	207.77	203.61	209.96	203.8	204.36	202.52	208.32	208.87	204.62	204.44	207.43	211.85	200.79	205.12	207.65	206.4	204.14	206.26	211.13	204.73	205.9	206.62	212.53	208.2	208.5	208.74	204.3	208.34	205.19	203.16	209.02	202.02	206.18	204.84	205.91	203.79	205.87
204.38	202.17	210.76	211.35	209.48	207.58	210.2	206.3	204.74	209.97	211.95	205.62	207.45	210.61	208.62	206.56	208.57	207.04	206.29	209.27	209.67	209.86	208.05	205.73	204.31	209	210.94	210.43	210.99	211.87	208.25	207.29	207.05	205.69	206.89	210.36	206.62	206.69	211.43	204.15	211.23	205.62	209.9	203.71	204.85	204.38	209.45	208.04	214.08	209.92
207.16	208.7	206.03	212.48	208.06	205.64	206.91	214.74	209.93	208.69	207.82	200.78	209.89	213.51	214.65	205.15	211.12	214.55	209.2	210.3	209.79	205.04	211	209.48	208.73	208.97	208.41	209.36	206.93	211.69	207.47	207.6	205.26	210.9	207.04	207.88	208.55	210.51	206.51	206.13	208.35	210.59	210	212.71	206.28	210.76	207.75	206.65	207.45	212.64
204.26	207.1	204.13	205.6	204.87	201.86	199.56	204.9	202.15	207.03	199.57	205.3	205.82	205.38	205.28	204.57	203.7	204.84	203.06	205.15	207.17	204.41	206.77	204.66	206.77	203.85	205.24	208.01	204.48	208.8	205.28	202.84	206.78	204.23	205.2	205.54	206.72	204.1	206.04	207.89	197.31	203.26	202.17	208.74	203.63	207.59	199.21	201.63	206.35	203.6
219.65	216.49	212.3	218.97	217.54	215.83	215.59	218.64	213.77	217.97	220.01	216.34	216.17	218.69	214.66	212.09	213.03	220.4	218.05	218.4	217.85	214.09	216.59	217.92	218.99	215.48	210.49	221.31	216.7	216.06	220.15	217.23	221.57	217.96	221.5	213.11	214.86	216.07	218.42	211.26	220.8	219.27	218.48	218.03	221.09	214.44	220.45	219.21	213.54	213.28
219.71	217.12	220.47	219.56	217.09	216.78	215.11	216.45	216.11	214.31	219.14	218.57	221.5	214.58	221.76	217.63	213.7	216.24	216.25	210.89	217.02	218.7	220.1	217.7	216.63	218.79	219.87	213.7	216.74	220.82	219.57	219.17	212.77	215.07	219.57	216.77	214.8	216.02	213.49	217.62	216.61	219.41	220.32	215.22	211.17	216.15	213.44	218.26	218.87	215.71
199.23	195.44	200.65	198.84	201.57	201.27	198.05	202.43	196.65	199.47	202.3	198.84	197.4	204	197.18	201.48	199.17	201.02	199.72	200.23	201.08	197.95	203.38	204.9	197.38	205.39	201.53	202.41	198.36	200.97	201.33	198.47	203.76	201.1	196.86	197.87	199.32	200.09	195.81	201.86	199.36	201.9	198.85	201.59	200.62	200.51	199.95	203.38	203.86	201.39
197.5	197.23	189.66	196.69	194.76	193.7	194.42	197.73	194.04	196.55	199.59	196.34	188.94	197.02	193.01	194.64	193.4	196.43	194.37	195.88	194.63	191.45	197.14	195.24	193.21	188.37	193.31	191	196.62	197.36	192.08	195.25	198.51	191.8	194.43	196.82	197.76	197.98	193.65	196.8	196.58	189.07	193.89	197.15	190.36	192.21	191.57	196.5	194	193.38
195.13	193.49	190.19	190.23	191.77	192.91	196.12	198.87	193.37	193.84	193.44	196.63	196.46	194.52	193.9	193.2	197.6	192.76	193.04	193.56	192.8	197.15	198.28	194.02	194.16	195.57	193.35	193.26	191.68	190.38	194.77	194.58	190.18	195.94	192.97	194.25	197.12	197.57	195.61	194.62	193.03	195.88	192.65	194.07	196.18	189.52	192.42	194.9	195.23	193.76
216.97	217.43	217.56	216.75	218.36	221.93	216.57	218.94	213.59	217.54	219.92	218.67	215.95	219.23	215.38	215.3	214.97	215.04	218.09	216.81	217.94	215.96	213.64	215.79	218.1	216.56	216.5	218.14	215.25	219.32	218.34	219.3	215.91	220.75	221.73	218.55	216.72	217.24	217.76	214.92	217.84	212.16	215.01	211.68	220.41	221.98	214.08	215.62	223.62	211.71
197.02	198.84	200.97	201.67	197.27	196.78	199.84	197.6	196.19	198.15	201.4	195.4	199.82	199.99	198.46	199.78	194.66	200.24	198.8	201.17	198.95	194.45	197.4	198.54	198.31	200.21	199.11	204.6	199.62	197.84	203	202.62	195.26	197.23	198.94	198.8	197.46	200.04	199.2	196.23	204.68	199.05	199.84	196.2	195.82	202.52	198.28	198.41	202.18	203.71
206.41	208.63	211.75	210.17	211.96	210.71	209.37	207.97	208.04	212.83	209.25	206.94	211.03	207.94	210.31	209.3	205.69	207.63	206.38	208.29	209.18	213.74	206.34	208.11	211.42	211.78	212.21	209.09	208.71	205.99	210.78	204.13	208.23	208.38	203.52	205.48	204.74	210.99	206.79	213.39	203.67	209.59	210.83	210.29	207.02	207.08	211.41	208.84	209.18	207.89
213.02	210.67	207.01	202.95	212.56	210.31	207.17	207.19	206.53	208.93	204.4	204.9	201.46	205.44	204.31	205.4	204.55	205.2	206.04	207.87	210.17	205.72	204.89	208.96	211.83	207.3	206.55	205.91	208.62	209.72	210.5	206.64	207.86	211.83	208.49	209.11	208.1	207.68	208.01	210.59	207.87	204.37	208.13	208.46	209.22	208.43	207.07	209.69	207.42	209.19
218.18	218.24	216.21	217.73	219.83	220.15	213.07	214.44	217.24	214.93	218.95	219.71	217.14	218.38	217.27	210.73	220.44	215.14	217.55	217.56	219.46	220.23	216.2	218.11	215.67	218.34	220.7	212.67	217.3	218.3	217.28	214.29	219.86	219.91	220.38	214.63	216.42	220.77	219.37	216.14	216.26	216.33	217.06	214.09	216.48	218.78	214.32	218.93	215.45	221.01
206.81	210.27	206.8	205.45	207.72	201.21	204.77	210.27	203.62	205.66	202.76	208.46	203.04	206.28	210.06	206.32	206.19	212.56	203.09	205.77	206.24	207.08	202.55	207.48	205.69	207.27	204.52	205.18	205.35	206.74	210.97	205.06	203.96	207.05	208.6	200.72	207.09	207.86	209.45	204.65	200.57	207.16	206.91	207.88	211.94	213.99	201.9	205.82	210.92	206.3
206.02	214.55	213.95	213.74	213.02	203.73	211.54	211.04	214.11	214.7	213.44	211.49	210.82	215.49	213.94	212.94	212.35	210	206.96	214.09	208.92	210.59	210.95	209.44	211.77	209.4	211.53	214.2	215.18	214.41	212.74	208.65	212.79	209.65	211.53	209.8	207.75	211.7	209.9	213.87	208.61	205.73	212.99	217.55	209.05	208.94	210.34	213.68	211.9	210.02
216.54	214.8	219.59	216.43	221.86	216.5	220.85	215.52	216.96	214.79	216.54	220.62	219.23	217.55	220.08	215.56	214.75	218.06	212.85	216.26	220.02	224.13	218.58	217.24	219.04	219.65	213.85	217.95	218	218.13	216.41	215.2	213.97	216.77	218.2	217.4	215.99	214.63	219.48	219.79	216.89	215.68	220.88	218.59	219.81	218.51	219.71	215.5	214.73	220.49
214.53	212.93	217.8	214.57	210.85	210.93	208.25	216.77	214.54	212.05	211.33	216.14	212.24	216.75	214.93	215.39	210.58	213.56	215.81	210.09	214.52	213.98	215.7	218.56	216.16	212.38	212.59	211.7	215.97	215.52	219.95	211.67	214.69	213.93	213.8	218.9	209.06	211.62	210.89	208.21	215.03	219.81	214.14	217.14	217.03	209.59	215.36	209.69	214.9	213.89
210.65	208.39	210.38	202.49	207.48	206.13	210.79	203.07	211.15	206.86	210.31	207.19	209.71	212.54	209.65	204.75	210.34	207.35	204.26	208.5	201.65	209.09	208.59	211.92	210.83	210.07	209.58	210.27	208.46	212.38	210.33	207.75	207.87	210.38	208.04	212.83	206.63	207.48	208.65	209.02	207.12	210.46	209.63	208.59	204.65	206.91	206.89	210.1	207.58	209.14
209.38	208.69	213.51	205.44	206.6	209.62	207.41	206.42	209.5	211.77	203.24	207.66	202.59	204.72	211.03	208.34	206.4	209.3	207.32	209.38	211.24	208.65	209.27	204.6	204.53	209.34	210.94	211.56	202.23	202.51	208.26	205.25	211.85	203.5	207.54	210	211.9	206.46	208.69	208.88	210.26	209.13	208.71	208.37	206.26	200.74	210.04	205.83	208.19	209.39
211.88	208.6	206.57	208.98	207.64	207.05	208.93	205.52	209.08	207.9	209.68	209.67	206.23	204.25	206.82	206.25	206.28	204.48	208.59	208.65	207.16	213.77	205.67	206.9	209.67	211.06	214.02	204.86	208.77	207.55	209.34	214.38	205.91	209.39	211.29	207.09	214.24	206.9	213.97	212.2	206.5	214.27	209.73	203.82	207.1	207.86	209.98	213.23	208.39	206.32
206.33	209.71	207.82	206.55	208.76	209.35	205.5	207.31	210.7	210.79	215.25	207.61	208.3	206.71	213.46	206.76	209.71	210.73	205.55	206.03	202.21	206.31	207.45	204.85	207.16	205.05	210.99	210.62	207.97	208.14	203.52	210.41	206.19	209.75	213.15	209.89	207.1	209.09	209.6	208.28	207.47	208.43	203.69	210.29	209.53	208.66	208.6	206.51	208.8	206.56
203.23	202.55	204.32	203.41	203.62	202.39	201.18	203.77	201.99	202.8	205.45	202.32	208.79	206.85	203.63	206.31	203.38	204.41	205.72	205.59	208.3	203.08	207.21	207.75	204.18	204.29	202.93	202.38	202.93	201.53	205.28	205.46	201.43	198.37	206.33	203.99	203.87	201.84	207.4	206.23	200.82	205.06	202.86	210.37	200.22	201.24	205.51	202.28	205.52	200.33
209.24	208.35	211.95	211.2	206.79	210.11	204.15	209.12	210.82	206.6	207.83	212.36	210.89	202.51	210.57	203.8	209.32	211.55	210.18	212	209.39	211.18	211.74	207.11	207.75	213.18	211.68	204.08	204.88	201.63	210.32	212.86	207.41	209.9	206.56	209.32	205.42	206.56	207.5	212.5	206.58	214.37	207.62	208.47	209.48	210.72	208.6	209.04	205.07	215.52
219.18	221.14	219.21	215.62	220.12	221.81	214.15	215.31	220.27	214.92	216.56	217.85	214.12	219.15	219.28	221.27	211.5	212.86	219.57	220.61	218.51	218.23	218.61	219.51	217.23	218.22	219.32	219.4	214.91	212.72	214.67	217.74	216.75	215.87	212.49	219.31	217.74	217.78	217.15	211.8	220.23	216.35	219.26	217.25	217.74	216.83	219.19	216.31	217.68	213.16
215.14	206.72	210.12	207.7	207.04	211.72	207.32	211	207.15	212.56	208.68	205.81	205.79	208.51	209.33	208.58	205.03	208.53	202.92	207.82	205.92	205.72	206.37	211.17	210.91	203.06	210.68	208.19	205.89	213.24	205.46	208.41	204.88	206.76	211.93	209.84	206.65	204.47	204.54	211.43	210.13	207.97	204.51	209.98	205.97	206.25	208.44	207.81	208.28	205.73
206.33	204.22	208.14	210.5	207.28	205.09	208.45	207.1	210.75	207.62	203.49	206.55	206.19	211.23	211.38	208.77	210.45	204.75	200.68	201.59	205.46	208.22	198.87	207.51	210.29	205.49	205.28	206.47	210.34	213.6	209.31	208.69	205.37	212.57	206.79	210.27	204.76	209.98	208.26	209.62	205.68	201.98	210.46	208.33	207.01	207.4	209.13	208.46	211.34	207.05
208.9	211.92	215.61	211.55	215.99	208.91	213.44	216.76	211.41	217.85	213.67	209.54	210.34	208.48	211.64	210.96	213.54	212.9	213.13	215.21	206.57	214.17	215.56	211.96	212.13	215.18	214.48	210.44	210.13	211.77	211.63	214.04	209.07	210.84	211.75	213.22	211.52	213.54	216.05	214.09	207.51	209.85	213.06	214.13	209.75	208.23	213.09	206.67	212.02	216.65
204.53	201.79	201.35	201.4	203.14	206.24	200.74	202.44	202.46	204.22	204.51	200.99	202.8	203.82	201.86	206.01	202.26	202.28	201.8	202.99	198.38	204.44	203.6	202.75	202.42	201.04	201.7	200.19	202.77	203.8	197.62	201.26	202.13	200.29	201.73	206.86	200.91	204.47	201.81	201.96	205.34	202.76	203.8	201.11	205.15	203.74	200.24	196.75	199.37	204.45
218.93	218.26	220.11	214.74	218.39	217.88	215.95	221.95	218.33	216.34	218.55	216.29	216.55	220.35	212.57	212.77	218.03	217.3	220.86	223.26	218.06	216.97	215.25	211.9	216.79	219.77	216.55	217.9	219.32	219.41	211.17	217.61	213.22	217.88	217.49	220.52	220.13	222.17	216.83	220.54	217.79	215.24	218.49	219.66	220.08	216.39	221.78	222.51	220.35	214.84
208.09	204.33	205.91	199.31	203.27	201.49	202.61	207.67	203.38	203.28	205.3	205.77	206.43	209.04	206.16	202.69	204.38	207.35	205.65	200.69	204.57	204.67	206.21	203.34	207.94	207.46	203.57	204.83	203.55	207.12	203.21	201.13	204.54	207.47	206.85	206.29	203.32	205.58	206.15	207.79	204.43	201.84	200.84	206.63	206.7	206.91	203.26	203.73	203.89	205.03
206.82	203.15	208.62	206.55	210.15	212.05	205.36	206.98	206.53	203.85	209.47	206.23	209.88	208.91	212	215.53	207.71	212.71	207.88	208.74	209.22	210.84	210.07	207.97	210.98	211.73	209.73	207.25	210.66	208.78	205.74	209.35	209.37	208.85	208.75	210.97	214.15	206.87	206.29	211.81	208.64	207.55	209.71	204.31	210.65	206.54	200.59	209.78	211.44	207.97
205.47	203.73	205.91	202.28	204.35	209.98	209.28	206.86	204.48	205.76	207.48	204.26	207.55	207.33	202.93	204.07	206.41	206.92	208.49	203.11	207.24	208.56	206.33	206.32	206	205.42	203.61	209.38	207.91	209.72	205.12	206.52	204.14	204.14	205.62	208.27	206.75	205.95	203.04	205.44	209.52	206.08	207.52	202.76	212.78	205.96	205.96	210.85	203.79	210.59
200.04	202.5	204.65	203.21	198.11	199.08	201.34	207.52	207.7	205.65	199.9	197.43	205.41	204.96	192.99	205.15	203.87	202.09	204.1	206.33	204.22	204.71	204.52	203.48	206.17	200.87	200.63	204.28	204.16	204.32	205.07	201.95	203.4	201.77	201.25	202.25	202.74	199.26	207.23	199.12	202.66	204.28	199.93	202.83	202.65	199.37	201.93	200.87	203.88	205.61
202.85	204.02	206.27	204.97	202.2	200.6	203.33	201.27	199.71	203.78	206.39	204.44	200.07	205.38	205.03	200.38	200.61	208.7	200.97	202.45	200.67	200.38	205.46	204	203.73	201.44	202.5	197.21	203.62	204.12	204.76	206.94	205.69	204.49	198.91	202.62	205.21	204.47	201.38	199.63	197.78	206	204.47	202.47	204.52	204.01	206.42	202.45	205.05	207.58
203.2	203.58	208.21	207.2	205.15	203.73	199.28	202.46	202.66	202.74	201.96	203.92	206.31	199.87	198.56	202.93	203.65	204.14	202.17	205.57	201.06	204.99	200.87	203.81	204.89	201.95	209.17	202	202.88	199.89	205.55	206.03	203.73	202.94	203.17	204.62	203.14	203.95	205.93	201.6	203.04	204.85	205.58	202.1	210.18	198.73	204.07	200.55	204.44	204.73
195.48	197.34	196.94	194.49	193.28	194.81	196.17	192.48	196.08	194.76	195.31	191.79	190.61	197.13	191.87	196.79	195.52	195.43	190.97	198.52	197.28	195.43	197.03	196.93	195.01	190.78	195.31	195.09	197.07	197.47	195.37	199.49	198.78	195.27	194.88	195.4	195.2	194.13	195.22	191.77	198.91	193.62	197.77	194.58	193.23	195.82	199.61	197.72	190.87	193.11
197.57	196.4	201.94	198.25	196.7	198.81	196.53	198.23	199.4	199.06	200.36	197.93	196.3	198.36	197.08	202.68	196.05	194.36	195.21	202.82	197.31	195.75	197.17	196.08	195.36	200.19	199.81	194.44	201.46	203.08	200.46	198.46	196.16	194.11	194.51	195.57	196.16	196.07	198.17	198.5	198.92	193.9	197.7	196.86	202.08	199.56	200.69	196.42	199.06	205.12
210.15	212.36	210.08	207.51	207.12	212.47	208.67	213.52	206.17	211.41	206.89	209.47	205.96	209.46	204.41	205.8	208.09	209.06	212	211.29	206.11	210.23	209.04	207.79	217.02	209.3	208.55	207.98	212.14	210.07	207.69	211.11	211.32	211.16	204.73	208.99	213.48	210.83	207.38	206.73	210.06	211.6	209.4	204.23	207.32	212.55	205.02	212.06	203.6	207.22
205.59	203.45	204.95	202.2	201.87	202.23	205.86	206.82	199.89	209.76	197.81	203.37	205.75	200.72	205.77	204.69	205.47	198.88	202.18	208.22	206.68	201.22	208.49	201.85	204.73	207.01	200.51	203.13	209.62	208.06	203.65	205.66	201.03	202.84	200.83	204.47	205.68	206.32	205.32	206.64	204.73	200.61	200.85	203.91	206.4	202.78	206.84	203.52	205.29	202.63
199.24	199.1	205.46	202.65	204.85	204.92	202.51	208.33	203.44	202.46	201.81	201.57	207.26	199.53	202.57	204.35	202.7	203.53	204.72	204.33	201.59	201.09	202.88	206.55	201.13	203.98	205.43	199.85	202.71	203.05	202.77	201.66	201.04	204.51	203.59	203.12	203.9	205.24	199	200.55	205.39	200.76	205.84	209.52	203.81	202.17	208.5	202.45	198.46	203.98
206.98	204.76	205.37	210	207.09	205.22	208.78	206.57	210.41	202.82	206.23	206.75	206.8	211.31	206.92	209.66	209.78	209.73	208.26	209.69	208.96	211.98	210.62	210.68	209.48	209.5	207.31	209.86	206.75	207.24	210.72	208.23	206.8	207.81	208.89	212.62	206.35	209.36	206.02	212.25	207.58	208.33	210.93	211.23	209.22	209.93	211.2	211.69	207.77	204.66
205.08	205.42	205.27	208.12	210.08	207.93	207.61	207.88	204.56	209.78	210.99	214.15	210.21	207.48	211.81	199.77	205.85	204.38	209.53	205.89	209.11	211.47	207.3	212.19	208.77	206.34	207.22	206.05	209.3	200.18	206.43	212.79	210.93	210.58	207.26	208.29	203.46	210.14	205.23	209.01	209.99	208.42	208.15	208.46	204.73	211.84	211	211.25	206.57	207.83
210.49	209.69	210.76	211.61	214.82	213.78	209.45	214.9	213.27	209.67	216.21	207.91	212.5	206.82	208.93	207.69	217.43	213.04	211.62	214.53	212.01	216.86	215.02	212.51	207.67	212.79	215.13	213.48	215.32	212.88	213.48	213.37	211.63	208.67	213.62	213.34	212.97	210.56	212.35	211.19	213.11	214.72	211.32	210.8	211.29	213.04	210.1	212.81	212.04	208.21
202.61	201.56	200.41	202.33	199.38	201.61	202.9	204.96	198.21	202.7	194.59	206.7	205.49	203.84	200.6	197.78	203.23	199.27	206.46	206.37	199.31	202.86	197.04	200.87	200.1	201.93	198.43	200.56	197.85	202.07	193.42	203.65	200.25	203.31	202.34	199.2	204.36	195.66	201.35	208.24	198.36	201.56	201.07	199.6	202.28	198.62	199.07	204.61	202.55	207.31
212.94	213.91	211.83	207.78	207.54	207.86	206.38	207.63	208.64	204.38	205.52	208.38	204.04	210.37	209.01	207.91	203	206.29	209.27	206.34	205.78	205.93	204.93	208.17	206.74	202.72	201.46	203.98	205.67	207.08	209	215.36	205.88	206.64	208.67	211.66	209.29	204.23	206.13	206.17	208.83	207.62	213.28	209.27	207.7	209.52	211.29	205.89	207.43	205.97
202.12	205.52	209.62	205.43	211.01	203.37	204.63	207.25	203.42	204.43	206.32	206.49	204.77	200.56	210.3	211.43	205.95	206.47	204.47	201.66	204.76	207.18	212.45	207.23	208.68	204.91	205.42	205.5	207.4	209.52	207.12	202.81	204.65	207.13	206.14	209.19	209.74	207.38	206.76	207.85	207.64	204.93	208.02	207.69	211.49	208.26	208.14	206.35	204.86	205.48
205.53	205.4	205.2	205.23	206.62	205.98	211.98	211.48	209.19	208.15	204.88	206.68	203.54	209.44	208.33	208.02	207.33	213.5	211.85	206.18	207.8	203.01	209.56	208.79	208.89	208.88	206.71	205.91	208.33	206.25	206.87	204.6	204.27	206	206.14	206.8	205.82	206.94	213.92	210.38	206.81	207.59	206.7	204.53	210.8	208.3	211.21	203.59	207.94	204.34
218.55	219.02	220.13	216.13	218.53	218.57	220.49	215.18	213.95	222.29	218.17	215.04	217.53	212.17	217.56	220.85	215.7	217.39	212.99	218.97	219.19	215.95	211.8	209.5	209.51	215.91	219.1	219.06	213.43	213.02	217.33	218.33	218.11	216.65	211.96	221.73	216.79	218.59	215.8	218.18	217.05	214.62	215.17	219.01	218.38	213.16	220.08	212.1	218.71	215.02
206.05	201.59	206.35	199.72	202.57	201.46	201.73	201.66	201.68	203.87	200	206.42	203.44	202.16	202.95	202.38	201.31	200.74	203.92	203.67	208	204.37	198.41	201.7	206.03	203.98	204.63	206.21	207.25	203.86	203.67	202.08	203.37	209.09	200.75	202.83	202.89	202.84	203.29	204.27	203.04	203.94	199.55	207.12	209.86	202.87	203.01	199.13	199.68	201.92
209.06	205.34	208.62	211.66	207.93	208.96	208.57	202.27	210.75	207.13	208.67	210.14	204.6	205.53	208.34	211.66	209.5	205.02	207.57	210.1	207.97	208.69	204.94	203.27	207.82	209.77	206.54	208.83	206.6	209.16	208.61	211.3	209.74	212.22	213.04	206.28	205.99	212.79	210.5	207.75	208.76	208.12	209.49	209.62	211.43	209.03	209.5	206.15	206.85	208.59
203.53	201.85	209.28	203.07	203.63	208.94	205.28	197.74	204.57	206.74	202.21	200.21	208.22	202.95	201.34	206.14	204.21	209.45	203.73	205.55	204.31	207.46	201.05	205.66	205.69	203.6	204.73	208.83	207.17	206.53	203.36	204.76	201.8	205.35	201.75	204.69	202.2	207.19	204.86	205.25	202.56	206.66	203.14	204.89	205.06	208.21	204.26	204.36	202.04	209.19
204.52	199.77	198.8	196.32	201.2	200.26	201.29	201.9	201.12	199.69	203.93	198.35	198.97	195.8	202.69	200.41	197.91	203.68	199.03	195.77	196.82	201.7	197.52	197.74	196.05	195.96	201.6	199.66	197.57	199.58	197.58	197.43	199.4	200.28	199.5	198.51	200.38	200.18	197.32	201.4	205.12	199.14	201.16	202.97	196.32	196.18	201.97	197.28	201.52	200.5
200.4	197.52	198.06	203.65	200.87	197.23	200.84	200.07	200.48	194.18	195.14	200.1	196.77	197.97	197.95	198.36	198.45	199.93	194.31	200.7	202.15	197.96	196.89	198.7	201.56	196.63	198.43	199.3	196.72	196.05	199.22	197.57	199.15	199.02	198.35	196.27	195.77	201.48	197.77	199.93	203.76	197.3	198.64	193.99	197.22	195.11	200.6	198.36	198.8	204.76
204.2	206.96	205.58	209.44	206.05	206.3	205.18	204.39	203.28	203.98	210.1	205.33	208.84	205.94	208.76	210.45	203.55	206.78	205.85	205.28	211.02	203.77	205.76	205.47	207.7	206.53	210.36	205.06	204.4	202.75	209.92	205.83	203.15	210.99	206	204.71	203.14	202.53	205.42	205.02	202.51	209.83	209.13	203.29	210.6	206.88	209.63	205.79	207.15	211.98
206.47	206.71	206.34	209.23	205.07	205.18	211.75	207.63	203.79	207.34	210.25	207.72	205.8	202.58	206.62	205.58	208.57	207.71	206.81	207.45	204.92	205.66	208.74	209.9	208.85	210.22	211.22	209.23	205.67	209.7	208.68	209.89	209.69	206.94	203.77	209.29	205.41	209.11	204.52	207.87	211.5	204.64	204.69	207.19	206.17	208.47	205.02	209.78	213.16	201.01
204.88	204.87	204.35	204.82	205.22	205.28	205.84	203.14	200.89	203.14	207.67	205.31	203.78	206.65	207.42	204.81	203.03	199.9	204.78	206.3	207.7	205.14	201.74	202.38	204.98	203.87	206.38	204.67	202.99	204.68	203.07	206.41	205.41	199.69	205.7	204.14	206.49	207.78	201.12	207.59	205.51	201.55	203.71	204.1	208.04	209.75	205.96	204.47	199.73	203.29
200.17	204.92	205.73	200.46	203.65	204.64	199.88	203.5	202.48	202.14	202.64	201.15	204.3	203.01	204.16	199.21	205.47	203.78	205.49	201.82	205.83	202.2	204.46	203.94	204.97	203.15	203.42	200.62	203.41	201.78	204.66	202.94	205.79	201.47	204.64	207.27	200.62	200.93	201.53	201.3	201.73	199.99	205.2	201.19	199.77	201.4	203.1	203.92	202.89	209.35
209.43	207.56	209.86	212.18	214.81	207.12	206.37	209.93	207.19	207.57	211.14	208.59	213.2	210.05	206.43	209.91	208.04	210.36	212.48	207.23	208.73	207.95	210.11	211.8	207.38	208.57	208.21	211.24	211	203.88	210.62	209.07	206.06	210.65	207.66	204.82	207.4	209.12	205.58	211.82	212.13	210.95	209.27	211.7	206.44	206.05	210.96	209.64	201.71	211.38
208.63	206.37	206.84	205.87	204.64	211.11	204.41	205.85	206.48	207.06	204.7	207.77	206.64	206.59	201.65	204.79	205.07	205.73	207.95	206.01	209.15	203.7	204.88	205.59	205.22	205.47	202.29	208.06	206.21	207.7	210.24	205.64	204.88	203.01	207.04	207.48	204.6	208.61	205.35	207.45	207.61	211.2	209.28	205.84	206.25	204.2	203.16	207.42	202.01	207.36
204.98	204.25	211.81	206.61	207.84	204.49	204.46	203.18	207.79	203.24	207.15	205.64	204.42	205.16	210.76	206.84	203.93	205.6	202.79	206.68	206.75	205.65	207.63	206.65	209.07	205.7	206.52	206.54	206.29	210.49	205.74	209.4	208.74	204.82	207.23	203.56	202.78	203.6	209.38	210.34	210.72	206.2	206.82	204.57	205.57	207.24	207.03	208.54	212.85	199.96
202.82	199.77	209.24	202.61	201.18	202.59	204.17	205.31	203.5	201.57	206.94	201.29	202.23	204.26	201.1	198.35	201.33	203.28	199.7	199.1	195.58	204.97	199.01	197.63	203.84	201.29	202.38	200.48	205.2	205.71	200.88	201.61	205.45	202.71	200.85	204.12	202.52	200.54	205.91	199.7	204.85	201.51	203.34	198.21	200.23	201.03	201.69	207.77	202.24	208.82
209.54	214.5	219.44	208.34	212.61	214.76	207.78	214.52	214.49	210.54	205.67	208.23	213.17	215	212.81	211.89	212.46	214.41	209.65	215.02	214.29	213.77	212.27	214.07	215.2	211.24	210.73	213.73	215.02	214.11	208.39	214.49	209.8	216.61	213.4	216.23	216.49	209.58	211.07	209.37	211.03	212.29	213.59	216.01	209.04	213.21	210.82	213.04	211.95	215.89
211.85	212.74	205.81	213.93	217.84	210.31	210.05	210.37	210.68	212.12	214.32	213.11	209.08	210.41	209.71	210.76	214.53	206.3	208.69	206.35	213.27	212.51	212.48	211.77	208.25	213.7	215.45	207.46	213.9	215.74	211.72	213.04	212.56	212.59	211.55	212.7	211.06	209.36	216.62	211.9	206.66	209.11	209.64	211.5	212.71	209.95	211.52	216.15	212.73	211.74
205.96	199.86	207.36	206.93	204.23	201.81	201.97	202.32	200.34	203.27	200.8	205.05	196.76	199.74	203.39	203.77	202.31	201.96	201.44	198.21	203.46	199.76	203.37	209.8	203.13	199.91	202.39	201	202.16	200.6	205.85	200.5	204.37	204.86	200.01	205.81	203.66	204.76	200.47	201.96	206.51	201.42	200.16	197.02	202.86	199.74	206.13	201.95	202.93	205.35
213.79	213.93	220.74	210.62	214.92	212.2	213	214.13	214.24	210.07	205.76	213.39	210.03	214.46	211.12	209.18	216.27	215.7	213.19	210.33	213.68	213.48	215.21	212.76	211.84	215.3	214.32	212.01	208.14	214.68	210.16	211.75	212.31	208.94	211.87	214.46	210.83	210.98	212.28	213.31	217.65	214.04	217.49	217.27	213.74	210.59	214.5	214.92	212.81	213.95
198.27	200.62	204.3	198	197.32	202.63	200.85	202.8	200.24	202.81	200.71	199.93	201.29	201.44	203.53	206.65	199.2	200.1	197.8	201.7	202.91	201.3	204.3	201.67	199.24	200.71	203.15	201.33	205.67	201.38	199.91	200.38	200.49	202.19	204.5	200.18	205.82	201.06	202.1	197.6	202.39	199.03	202.75	199.34	198.87	197.9	202.56	197.3	201.45	200.04
201.44	209.39	206.17	205.25	205.8	201.82	199.65	205.76	201.54	203.11	206.24	202.46	202.24	205.82	202.32	203.12	207.12	207.6	200.16	203.53	207.77	200.29	204.65	205.8	203.8	205.64	202.84	203.64	203.18	206.14	202.6	203.5	205.04	206.98	204.7	203.24	204.62	204.85	209.65	204.92	199.75	208.36	204.65	201.61	205.72	206.84	206.18	203.95	210.74	203.18
205.52	207.11	206.91	206.08	205.83	210.12	206.3	208.85	208.23	210.87	206.08	210.25	207.01	210.02	207.14	204.9	206.4	204.03	206.81	205.05	204.51	210.91	211.17	207.88	212.09	208.32	208.08	204.85	200.5	210.71	208.1	203.79	206.88	206.73	206.18	207.38	205.02	214.03	208.16	209.21	202.5	210.7	207.03	205.89	206.55	205.87	205.72	206.53	204.23	204.16
210.62	210.12	214.97	209.68	209.06	214.19	212.65	213.08	212.14	209.34	215.94	211.49	218.94	212.92	214.67	209.34	215.88	215.43	209.64	214.04	210.67	213.16	212	210.13	210.63	210.91	211.78	209.99	211.2	216.06	211.31	217.02	207.96	211.55	214.49	212.35	215	214.7	209.05	212.18	213.32	211.08	214.36	215.26	212.13	210.38	207.84	213.13	213.6	208.4
205.29	206.13	205.59	205.98	205.05	208.76	205.92	202.97	199.84	203.15	202.87	204.99	206.65	203.49	201.2	205.31	207.6	204.23	207.61	204.04	205.46	206.5	195.44	204.79	206.12	203.95	204.46	206.47	203.02	204.07	205.7	201.09	207.15	206.35	207.65	203.47	205.23	204.79	204.27	206.91	206.9	198.26	200.64	200.42	202.4	204.66	203.18	201.51	203.77	206.98
204.96	200.69	205.35	201.44	201.22	203.22	200.46	202.87	201.79	206.49	204.15	202.06	204.77	206.35	201.93	200.81	202.88	197.9	204.21	201.92	201.4	199.48	202.48	199.84	201.45	204.04	201.6	204.63	203.08	199.54	201.04	203.01	202.08	201.93	203.38	200.02	200.05	205.99	203.47	202.65	203.65	200.61	200.07	203.34	203.3	198.43	198.57	204.57	203.04	203.22
209.19	210.64	211.24	206.01	208.22	207.96	210.49	205.6	206.95	213.49	206.86	208.53	211	204.64	204.21	210.64	207.64	209.08	210.43	209.89	204.26	208.83	204.56	208.39	212.34	210.82	205.05	205.25	209.39	208.06	207.46	204.25	207.07	209.91	208.55	205.07	206.25	206.7	210.45	206.27	210.57	208.29	208.78	208.72	209.6	206.89	206.84	211.21	210.32	210.74
196.69	198.06	196.83	200.55	200.55	200.91	196.04	202.42	200.15	197.03	202.19	198.07	198.33	198.76	201.3	202.21	201.29	194.03	199.78	194.94	202.06	201.89	199.43	200.81	196.51	200.31	199.07	196.14	201.45	197.78	199.06	198.37	198.15	201.34	199.83	198.64	196.71	200.17	200.07	194.32	203.71	203.99	200.59	200.16	199.65	198.82	200.29	199.87	200.76	197.95
206.97	207.04	210.31	205.53	206.79	207.52	213.63	206.18	208.99	212.15	210.31	204.5	208.49	208.16	209.93	208.57	203.8	209.8	209.99	206.83	210.4	204	212.02	207.51	207.87	209.17	209.49	212.13	205.05	207.32	207.74	207.87	203.29	205.79	210.3	207.81	210.34	206.31	207.36	211.59	210.34	207.66	208.89	210.48	207.56	208.26	207.86	206.01	205.44	209.58
203.81	204.84	207.87	207.43	205.81	206.13	205.92	205.51	206.62	206.88	201.16	204.19	207.77	204.14	201.77	206.04	200.23	205.93	205.17	200.38	202.41	207.83	201.55	202.02	204.64	201.01	204.99	204.17	207.77	203.77	203.72	209.63	207.75	206.21	204.74	205.1	201.38	202.64	206.92	202.54	205.18	200.83	203.69	209.09	204.86	204.13	206.13	206.95	202.52	200.45
205.47	202.51	202.79	202.37	205.99	205.53	205.91	201.45	199.24	199.54	203.31	203.87	204.77	204.79	205.18	203.35	204.98	207.25	206.28	202.59	203.66	206.32	199	199.64	204.39	209.51	205.83	201.33	204.86	199.17	203.46	200.7	201.08	204.42	202.13	209.57	204.22	205.93	204.63	204.89	200.27	202.03	203.59	204.41	200.17	205.22	197.71	202	205.78	206.16
201.46	201.28	201.92	206.68	203.7	203.63	203.7	206.96	204.31	209.71	207.32	209.88	209.56	202.39	202.54	202.63	202.28	199.99	200.61	205.13	201.02	201.49	206.66	201.73	201.35	202.11	199.66	202.82	200.84	204.73	201.98	205.26	210.03	203.35	203.31	206.04	202.94	209.16	199.77	202.18	204.1	200.28	204.71	204	199.18	199.2	209.46	204.66	201.98	208.74
205.11	204.36	204.03	204.18	205.25	208.81	206.89	207.87	206.63	204.2	205.8	209.9	208.45	204.43	204.89	207.29	204.86	203.88	205.34	206.18	207.32	204.27	208.14	205.53	203.61	202.28	205.44	210.52	202.62	204.72	208.51	207.66	207.07	204.26	205.22	201.22	207.1	210.13	205.97	202.2	206.03	207.02	203.74	201.37	208.18	204.61	207.06	206.96	204.18	204.92
211.62	205.76	204.49	204.11	201.22	207.21	204.36	208.64	203.27	208.18	205.25	206.16	208.02	206.05	205.81	204.56	210.26	206.08	203.44	204.15	211.35	205.14	204.95	204.86	207.24	206.15	206.59	208.67	206.66	203.93	204.42	204.22	209.79	207.87	203.34	203.77	205.55	206.25	207.31	205.92	207.75	203.82	209.59	206.79	202.71	205.09	206.58	203.24	207.33	205.45
211.82	207.98	208.94	208.9	206.65	210.96	208.41	213.63	212.6	209.27	207.84	210.45	209.41	209.11	212.45	207.28	211.11	206.85	206.67	215.62	210.68	206.81	210.87	208.39	208.5	208.25	206.92	205.54	207.86	213.07	212.51	208.98	210.27	204.32	209.17	209.33	210.94	213.05	206.99	205.55	211.05	209.17	208.3	209.15	210.54	207.27	209.85	211.31	213.75	207.41
221.88	216.88	215.11	216.45	215.32	219.3	216.72	216.4	220.38	219.23	214.26	216.45	219.43	216.95	218.5	217.35	220.02	217.63	215.49	218.91	220.03	214.94	219.61	213.53	217.43	217.28	220.18	220.37	218.54	218.5	218.98	215.23	220.21	219.28	217.35	216.81	217.71	220.76	217.18	217.18	216.49	217.56	215.93	218.47	220.76	214.88	216.49	218.29	217.38	216.46
196.5	193.16	192.14	192.87	194.69	189.36	193.13	191.72	190.95	192.97	198.82	194.75	196.18	191.26	194.19	190.88	191.41	197.02	194.46	188.45	188.24	195.15	196.21	193.5	194.8	195.51	191.33	193.94	193.24	190.3	193.06	194.47	194.95	195.37	196.77	195.6	197.15	195.57	191.43	193.68	193.24	196.13	191.05	199.09	189.82	194.24	198.32	187.8	196.78	192.02
203.11	204.5	201.66	203.83	203.77	205.05	202.7	206.61	202.91	202.75	199.68	208.86	202.55	200.89	207.65	203.8	200.94	203.11	199.66	200.39	202.48	200.32	203.09	203.84	206.59	208.91	206.23	200.78	206.16	203.8	205.43	196.84	201.15	205.24	201.03	205.57	205.96	206.51	204.16	203.75	209.63	210.74	205.26	206.98	204.81	208.13	207.89	206.94	206.28	203.59
199.28	200.16	202.61	198.73	201.46	200.65	201.02	196.87	201.69	202.27	198.67	201.02	205.01	205.81	204.89	197.89	202.4	205.98	198.8	201.07	199	199.16	204.23	200.35	201.85	201.1	201.48	200.74	200.32	196.89	202.06	197.12	200.64	197.31	197.26	199.14	198.79	201.14	199.72	198.31	201.31	201.07	205.37	200.93	203.63	205.14	199.52	200.38	199.59	197.92
202.32	209.75	208.44	210.22	206.86	206	205.7	203	205.95	205.97	210.16	205.81	207.86	208.02	205.99	204.21	208.05	207.73	206.35	209.29	207.7	207.48	205.95	206.99	205.52	210.44	209.38	202.67	206.06	209.35	205.61	210.45	209.84	210.59	211.4	210.77	209.38	211	210.43	208.82	208.45	205.15	208.53	209.43	207.63	206.24	209.35	209.89	207.67	206.57
202.79	207.13	203.61	205.76	208.07	205.49	208.98	206.07	200.18	206.5	201.13	205.89	198.1	201.32	204.53	202.07	203.74	202.65	206.19	208.29	205.24	209.7	206.04	201.9	203.88	203.69	205.62	207.54	206.38	202.42	205.57	201.06	206.99	204.72	205.07	202.12	207.23	202.85	205.81	206.69	201.93	201.09	210.28	204.93	203.99	206.61	204.79	205.97	206.37	206.75
218.54	214.73	219.28	219.06	215.51	222.68	219.77	216.19	212.41	218.2	215.45	218.77	219.57	221.26	219.42	216.84	212.71	222.09	219.43	221.07	217.72	219.48	218.54	215.88	220.26	216.7	217.89	218.99	218.98	217.59	216.44	216.23	217.5	216.12	216.12	223.63	216.94	214.28	219.61	214.13	220.85	215.77	214.14	214.08	217.08	218.09	214.94	218.3	216.67	219.1
206.26	210	208.61	214.47	207.27	208.44	207.96	210.47	209.9	208.18	208.95	210.66	211.08	208.28	212.03	210.62	211.25	208.44	212.89	211.53	208.76	210.19	206.02	210.52	209.17	209.03	206.65	206.45	208.73	212.32	210.75	207.3	206.4	206.89	205.57	203.51	210.73	208.02	208.68	208.42	209.96	212.29	208.41	211.73	203.54	210.15	210.37	209.62	209.66	207.77
213.79	209.15	212.26	215.58	211.96	210.24	211.39	214.09	213.27	211.53	210.63	215	214.93	214.81	212.27	211.72	215.66	208.73	211.39	211.33	213.69	215.88	214.24	212.79	212.81	210.78	215.08	215.09	213.71	213.57	211.16	210.21	211.32	214.52	214.68	214.66	209.23	213.06	216.97	211.61	212.63	212.99	213.72	214.85	209.69	213.6	213.03	209.43	213.28	211.81
216.8	217.65	216.34	218	218.11	216.26	214.98	222.61	218.01	214.89	216.58	218.41	218.03	215.79	215.43	219.89	218.63	217.02	214.04	215.93	215.67	216.63	216.57	216.64	214.23	217.18	217.72	216.86	217.6	219.01	222.33	216.97	215.91	219.45	217.26	220.81	217.22	214.39	217.18	220.94	218.17	218.99	219.8	216.21	215.89	219.65	214.4	213.6	217.12	215.93
198.09	202.77	200	204.43	202.05	195.52	197	204.58	197.97	201.26	199.75	195.83	201.04	200.49	202.31	194.44	203.68	200.96	199.75	196.9	202.67	198.51	201.33	202.51	198.77	196.36	194.63	193.15	197.53	200.25	198.58	200.84	204.38	194.64	198.74	199.47	200.52	198.5	200.31	201.38	200.93	196.86	201.49	202.1	200.69	196.72	197.05	197.03	203.97	205.1
198.17	197.75	200.96	202.84	200.44	201.04	197.48	202.18	200.24	199.13	200.59	194.59	197.8	195.42	196.22	197.73	198.65	201.29	200.89	201.12	200.72	197.08	205.22	200.69	201.15	200.47	200.93	200	205.27	205.05	199.14	198.81	199.91	201.27	199.69	199.87	198.86	195.22	201.61	200.63	197.77	196.84	201.36	195.76	196.66	198.15	199.65	200.75	198.37	202.58
208.32	211.25	206.38	208.63	213.62	203.75	206.43	208.71	207.63	205.75	205.47	205.05	209.87	209.62	212.47	207.41	208.77	208.86	210.18	205.14	207.91	205.92	207.18	210.41	208.1	208.77	207.25	207.52	204.28	210.57	205.08	206.58	205.95	209.85	208.35	207.95	208.46	206.23	207.6	207.93	210.07	209.43	209.63	209.88	211.57	210.26	206.45	208.15	206.94	202.19
217.7	214.36	210.76	212.62	212.64	212.41	205.93	208.65	209.23	209.08	211.54	209.89	209.57	215.34	213.45	208.97	209.45	213.98	214.99	208.5	211.79	211.71	211.1	211.82	211.79	211.21	212.78	211.15	210.77	212.5	210.9	212.95	214.37	210.63	213.74	214.16	208.65	209.17	213.06	212.35	211.53	208.39	210.28	208.91	211.13	209.57	215.09	211.44	212.85	212
199.66	203.73	208.08	198.8	197.67	198.66	204.18	197.38	199.81	201.43	202.26	202.73	197.17	206.79	204.56	205.92	195.55	201.81	202.14	203.64	202.21	203.64	204.39	198.07	203.97	202.77	200.91	206.92	206.85	202.79	201.44	196.15	203.77	205	206.45	201.77	199.63	199.26	200.9	200.34	202.98	204.51	200.77	204.19	207.21	200.25	203.61	206.35	203.02	202.54
202.2	199.65	200.4	200.31	202.06	198.21	200.32	199.44	202.63	196.03	196.12	204.27	198.7	203.26	199.29	196.07	205.79	204.47	202.16	195.76	205.36	198.56	199.53	203.16	204.92	200.16	199.95	200.09	201.49	200.78	199.63	200.29	199.76	200.39	199.48	205.79	205.88	198.82	199.81	199.38	200.22	203.13	202.15	200.5	201.89	200.84	206.65	201.38	202.24	205.4
198.45	201.61	196.19	200.01	198.72	202.69	196.78	199.72	198.56	194.84	200.73	198.23	199.57	197.05	198.59	193.94	198.09	200.15	193.94	201.07	198.65	203.31	195.43	195.55	196.25	201.71	197	198.32	197.61	199.5	199.53	197.56	196.44	200.3	199.44	203.27	199.6	197.77	199.06	198.99	197.29	196.54	203.82	200.27	199.42	199.13	195.4	202.69	198.05	201.9
198.81	204.43	206.99	208.74	205.82	206.79	205.66	205.73	205	202.68	209.3	201.95	202.43	205.68	204.31	201.01	210.07	210.69	205.49	206.96	205.72	202.41	202.82	211.61	205.34	206.53	205.89	205.28	204.22	204.5	205.25	200.76	205.77	204.05	203.62	208.63	208.05	206.4	203.38	206.49	203.13	204.94	204.89	203.02	204.13	203.72	206.33	211.11	203.9	208.44
208.15	206.45	207.76	210.17	205.89	211.98	208.05	207.06	205.5	207.15	209.55	207.74	211.61	212.7	207.1	206.05	209.64	205.57	210.72	210.7	208.65	207.84	212.29	206.71	210.93	208.97	211.92	209.01	204.58	205.81	208.12	205.92	211.1	209.7	210.91	208.73	215.58	208.17	210.63	209.21	211.09	207.85	211.21	206.82	211.97	210.96	205.79	207.74	205.8	209.15
204.48	205.35	209.43	210.68	208.57	206.23	210.8	211.35	210.33	210.43	209.44	210.32	204.54	205.53	209.09	207.72	208.22	213.09	208.12	207.38	206.34	205.4	210.87	207.97	203.51	208.89	206.02	211.87	203.86	208.43	209.32	209.65	205.88	205.53	207.87	214.68	205.22	209.77	212.9	210.88	208.85	210.69	208.07	205.07	210.06	206.03	208.97	211.88	206.75	207.01
210.55	211.06	212.48	212.53	214.93	206.84	210.39	205.9	208.28	215.3	204.93	204.61	209.21	208.57	207.13	209.94	206.62	207.33	210.18	207.15	206.35	207.43	213.02	209.17	208.92	208.57	208.47	208.23	206.46	209.84	206.76	207.51	211.65	209.27	206.58	209.79	206.33	206.08	210.11	210.5	209.41	207.3	207.28	203.54	214.99	205.63	212.83	207.56	207.47	210.59
209.88	208.69	204.65	205.28	205.64	207.73	211.98	207.2	206.07	209.48	208.39	210.28	209.24	206.42	208.68	206.09	206.74	206.63	210.55	204.12	209	205.47	206.9	206.54	205.35	207.68	208.7	207.39	209.81	207.02	207.81	209.05	202.38	208.97	213.53	208.5	205.46	208.02	205.97	203.55	209.2	206.08	206.69	209.9	208.22	206.2	210.04	206.99	209.87	209.09
217.49	219.07	215.48	217.96	220.26	215.52	218.75	217.55	216.9	214.05	220.8	218.65	219.1	214.72	210.62	214.37	215.42	218.62	215.88	215.03	219.16	211.86	217.61	216.26	217.51	216.26	217.42	215.66	216.13	214.97	215.77	215.29	215.28	212.46	221.1	212.06	212.14	214.1	217.54	215.11	220.46	212.39	217.22	220.93	216.85	220.99	217.48	215.37	213.64	219.93
211.9	207.34	207.33	211.63	208.41	210.1	204.42	202.37	210.93	205.99	208.48	201.55	207.66	209.7	208.2	208.95	208.41	205.48	210.75	207.53	205.35	208.19	208.3	206.86	206.96	210.15	208.64	206.92	207.2	209.02	203.24	207.65	209.36	206.74	206.66	207.47	208	206.9	208.15	208.3	207.59	208.95	207.42	206.7	210.16	209.25	206.92	208.07	208.56	205.47
213.96	209.97	209.59	213.13	209.51	212.7	212.19	210.86	210.51	213.18	212.62	210.35	212.35	210.62	211.45	208.98	208.81	216.85	210.66	208.69	213.5	207.82	212.72	209.56	212.55	210.35	210.07	213.84	209.8	215.89	212.79	213.32	212.3	215.59	213.44	213.52	214.92	212.5	209.64	214.17	214	212.25	211.48	212.56	208.59	208.75	213.86	212.56	209.98	209.56
209.65	216.06	210.01	213.96	214.4	213.81	206.72	210.97	217.29	212.51	209.06	209.36	208.51	214.72	210.53	213.75	211.23	211.69	207.1	211.58	211.16	210.68	213.23	210.81	212.3	208.33	211.52	207.19	212.52	212.35	210.6	214.57	212.79	209	212.65	207.75	214.75	208.09	212.57	212.56	211.78	209.46	210.5	212.41	208.68	212.47	210.56	213.07	210.67	212.33
208.19	208.59	210.3	207.58	207.46	210.58	208.81	212.28	207.11	211.04	211.48	207.77	211.4	209.38	210.18	209.9	209.14	202.48	210.37	209.48	206.44	207.52	209.62	209.77	210.35	207.98	212.07	206.63	206.39	207.57	209.29	210.07	208.01	204.69	211.01	207.75	211.11	207.09	209.58	211.03	209.65	209.54	208.6	211.89	208.72	204.9	208.21	210.91	202.69	204.55
206.48	207.09	206.63	208.56	204.76	207.52	207.75	207.56	202.75	208.02	207.5	209.87	205.74	209.67	214.17	210.65	211.01	209.7	208.79	209.01	208.5	206.05	211.06	207.74	214.04	207.21	210.11	210.83	205.49	211.66	209.46	205.63	213.16	209.54	207.18	203.4	208.88	208.84	211.55	208.39	210.46	213.69	206.67	214.28	213.46	204.58	203.06	209.76	208.95	208.36
219.07	217.94	212.62	220.17	215.05	215.4	215.17	218.25	214.9	220.47	218.44	213.78	215.16	218.05	217.21	214.47	213.98	216.9	214.87	216.44	217.15	220.1	214.46	219.8	219.05	219.3	213.6	218.5	217.68	213.54	213.06	214.21	221.06	220.14	217.22	221.85	218.36	212.59	216.97	219.67	217.94	215.94	216.13	221.07	216.36	221.39	216.86	216.65	219.62	220.08
206.81	212.77	211.03	209.02	209.66	212.12	208.07	210.33	206.85	210.45	209.62	209.58	207.85	208.06	210.14	211.04	211.47	206.75	208.63	212.18	205.45	207.31	207.65	208.43	209.34	213.24	207.81	212.02	208.41	209.39	206.84	208.67	206.48	211.15	205.71	213.27	212.45	204.57	213.51	207.18	207.02	205.01	211.07	204.74	208.81	212.89	207.25	202.95	206.87	207.03
202.43	204.88	209.88	202.46	207.19	203.93	201.41	200.46	203.21	206.42	204.76	200.38	208.14	204.07	203.39	201.04	197.88	206.9	200.57	204.65	204.1	201.89	205.65	201.23	203.83	208.6	204.39	203.06	205.02	205.4	202.34	199.51	208.54	203.12	203.6	206.71	202.9	205.23	204.19	202.85	203.48	206.69	201.89	204.59	203.15	204.53	204.85	205.13	201.22	201.58
208.27	205.74	201.5	204.43	202.39	202.19	205.77	206.15	206.71	208.08	205.61	208.32	203.49	206.77	205.26	207.78	206.93	201.74	203.16	203.36	203.67	205.5	208.52	201.94	203.31	209.19	206	205.88	203.71	209.88	207.74	204.62	209.58	210.47	204.51	209.6	203.92	206.77	205.99	204.72	203.61	207.79	201.78	203.7	203.99	205.42	207.16	203.13	201.06	205.54
215.29	210.81	210.46	207.81	213.25	207.59	210.77	213.87	212.93	212.83	212.96	210.49	215.88	208.52	207.96	207.65	209.94	209.86	210.34	212.91	213.01	212.34	209.8	208.95	212.25	209.06	210.26	209.04	211.08	213.3	210.52	217.21	215.26	216.09	214.08	211.66	216.3	212.93	217.6	210.07	215.09	212.31	211.28	213.71	211.09	212.75	212.64	212.87	213.75	214.27
214.72	214.17	212.6	212.91	212.29	215.21	216.4	213.78	212.91	209.93	210.74	213.03	212.91	213.27	211.84	216.79	211.03	214.62	215.38	213.63	214.2	217.07	210.49	205.17	216.24	214.23	212.31	213.36	211.43	213.36	214.71	214.27	207.7	210.3	208.63	216.37	213.94	216.95	213.33	209.92	211.91	214.51	218.51	209.32	211.85	213.94	211.74	212.31	215.33	214.37
217.44	215.11	217.35	220.43	221.16	216.13	217.55	218.08	213.94	213.73	218.01	217.27	216.17	221.46	212.1	216.02	219.89	214.99	217.27	217.97	219.81	218.79	220.36	219.27	222.72	221.08	220.38	213.95	217.91	214.82	217.01	223.32	212.73	215.92	214.26	214.63	216.46	214.47	219.43	217.52	217.44	213.01	219.57	215.6	218.12	221.92	216.23	216.15	216.73	211.83
204.7	197.45	202.32	201.54	204.98	200.94	201.71	201.57	209.78	206.02	206.67	200.82	200.16	205.17	204.71	204.74	207.15	202.58	201.93	205.75	210.03	206.05	199.82	205.54	205.57	205.7	200.98	205.16	207.95	202.49	204.89	200.91	203.86	201.6	206.01	204.12	203.23	203.52	204.08	204.17	204.43	204.51	207.41	207.8	204.96	202.04	203.38	203.16	203.47	202.45
197	192.82	199.26	194.67	197.48	204.51	203.48	197.7	202.52	202.36	200.2	197.3	196.91	195.37	193.5	200.08	198.06	199.11	201.94	194.84	194.21	196.73	195.87	198.38	201.97	194.87	196.77	199.56	198	196.54	195.29	194.14	198.13	199.65	196.49	198.85	199.83	200.66	196.84	193.78	195.75	198.19	201.25	195.9	201.44	195.73	198.66	197.22	198.1	194.31
198.77	201.98	200.46	197.43	199.07	197.44	201.88	197.08	202.7	202.03	200.47	195.66	197.91	200.93	195.64	204.73	200.02	199.3	202.71	203.4	198.22	204.06	195.15	201	199.88	204.98	197.49	199.95	200.05	199.33	204.74	199.17	196.3	196.18	197.68	196.09	196.32	200.13	202.77	199.06	194.94	192.59	200.12	197.24	202.15	202.18	201.51	196.23	201.99	200.21
212	213	208.96	214.68	214.88	212.15	213.42	213.68	218.65	211	211.47	209.44	210.56	210.08	212.71	215.21	208.49	213.18	211.42	213.91	209.13	209.19	210.73	211.89	213.36	215.45	212.1	217.22	216.57	215.16	215.16	212.62	212.73	214.18	210.79	213.05	214.48	213.04	212.96	212.57	211.51	218.3	213.81	208.92	211.72	209.37	211.9	210.9	211.6	216.56
218.66	214.62	218.5	212.56	220.63	216.63	213.93	220.11	217.37	217.11	217.31	215.07	216.4	219.55	218.27	211.15	213.64	221.8	213.45	219.53	217.33	218.01	212.49	215.86	217.91	221.7	217.28	212.76	217.88	218.02	210.2	214.21	217.23	210.81	215.24	218.41	219.73	220.25	214.51	218.93	214.3	221.87	216	214.77	216.3	216.8	218.88	216.71	220.11	219.9
206.25	207.7	206.84	206.79	210.08	200.49	205.76	206.07	202.8	208.83	211.71	206.97	208.8	212.26	207.56	201.96	203.38	202.91	211.72	208.61	208.28	209.67	206.77	206.01	207.69	211.09	209.21	206.22	208.65	211.04	206.4	204.97	211.06	204.26	203.68	209.99	203.17	208.51	208.31	207.01	207.42	204.57	211.27	206.77	207.98	204.91	209.37	206.02	205.2	208.91
210.65	208.78	202.52	207.59	209.54	205.75	203.97	204.55	208.05	211.7	209.14	207.95	203.91	201.78	210.18	202.66	210.78	207.41	210.74	207.15	207.53	203.01	208.52	208.53	205.32	208.39	208.51	206.19	203.88	210.11	209.92	203.76	203.57	206.6	204.85	208.19	205.29	207.66	209.34	214.53	208.09	206.71	207.91	202.49	211.2	205.33	203.13	207.18	202.44	204.05
200	199.07	205.12	203.11	201.07	203.93	202.74	201.45	201.1	203.61	202.33	200.04	204.8	205.74	200.48	197.75	198.11	202.03	202.16	204.83	200.65	206.54	201.65	198.11	207.74	198.36	201.78	202.79	201.49	202.51	202.47	201.32	204.18	201.95	203.62	200.83	204.01	202.09	202.07	203.26	206.16	204.24	204.64	199.18	201.42	203.2	205.21	199.92	199.32	205.54
193.09	197	197.6	197.33	199.76	195.26	195.84	191.07	192.02	196.93	197.79	196.87	197.85	189.2	193.91	197.47	197.28	195.32	192.81	198.4	197.26	193.01	191.03	197.46	193.25	193.4	191.39	199.82	191.97	193.6	198.12	198.99	195.38	195.49	197.86	196.03	193.38	195.41	197.03	193.92	194.58	193.84	193.41	197.69	193.51	195.44	195.5	197.48	192.43	195.47
202.89	204.46	199.57	199.49	201.56	204.99	208	206.32	202.01	200.12	204.42	205.63	201.5	205.36	205.31	203.58	201.47	206.11	201.86	203.43	203.74	204.12	201.48	204.03	201.98	200.59	203.45	197.76	202.85	200.46	201.95	199.63	203.28	209.76	200.22	201.64	201.78	201.83	205.35	202.21	204.31	201.92	205.27	203.08	201.5	202.04	205.66	205.04	206	204.27
212.93	211.29	208.38	205.88	209.31	212.47	207.95	208.17	210.66	209.97	210.41	206.02	210.22	208.1	211.44	210.86	204.16	206.95	209.63	210.32	211.37	206.67	207.96	208.6	209.64	208.59	207.4	205.33	208.28	207.41	209.44	208.28	209.22	209.48	209.45	207.52	209.42	204.49	207.31	206.99	213.97	206.35	211.01	208.32	207.31	206.19	210.37	208.08	209.56	209.42
212.54	210.9	213.62	212.53	215.96	212.71	208.95	209.86	210.87	212.44	212.7	210.79	213.39	208.83	210.22	214.44	205.87	212.45	208.62	212.81	208.33	212.15	209.84	213.47	208.45	209.55	212.09	209.2	211.62	209.55	206.5	212.49	211.04	209.23	211.46	217.53	212.92	212.81	212.41	211.93	209.86	213.06	212.4	210.27	210.07	211.11	210.19	216.56	207.51	212.1
203.09	205.28	201.25	203.44	204.25	207.26	204.5	200.85	208.86	201.49	202.28	204.87	203.59	202.84	199.37	204.9	200.83	204.15	203.11	205.51	210.07	205.4	204.5	205.78	201.32	202.31	206.71	202.84	206.41	206.5	202.66	202.39	203.07	207.36	208.01	202.73	205.13	205.47	207.12	202	203.54	205.61	200.45	205.57	207.5	200.6	205.21	204.5	204.46	203.08
210.75	216.58	210.82	214.11	208.18	215	215.59	209.58	214.97	215.32	214.02	209.6	210.75	216.42	210.91	209.87	211.95	212.13	220.35	215.18	209.52	210.19	214.49	213.23	216.54	212.56	213.36	215.06	209.96	215.21	214.73	212.58	210.67	209.31	210.94	212.02	210.37	212.06	213.4	209.92	215.14	210.07	213.94	213.23	209.02	219.97	213.58	206.65	215.68	215.83
218.9	217.8	219.02	216.97	219.8	216.89	219.88	216.68	216.54	216.25	213.98	215.25	215.77	212.28	215.29	216.85	214.62	214.44	211.32	219.79	218.13	215.58	217.34	219.07	220.96	215.87	215.03	215.31	215.2	220.5	219.27	218.74	217.31	214.53	216.58	218.89	215.39	215.84	215.03	215.46	218.27	219.23	217.58	217.39	212.19	214.66	216.11	215.35	215.66	215.42
213.79	220.62	213.4	214.88	219.1	212.99	212.11	211.23	213.38	213.68	214.87	220.06	218.73	212.94	215.47	218.24	217.64	209.78	216.75	211.96	213.73	211.13	216.16	214.07	210.43	212.97	218.31	211.99	213.32	214.81	215.82	212.33	213.56	214.04	216.22	218.23	214.76	216.67	217.54	216.96	211.51	209.06	215.97	211.4	220.15	216.36	217.96	212.02	218.4	212.91
210.12	209.3	205.71	207.38	209.06	212.53	207.38	205.56	208.96	204.47	207	208.54	207.81	213.07	206.28	206.06	212.86	206.85	206.57	207.64	203.55	204.83	212.85	209.98	207.35	207.08	207.46	207.67	212.44	206.77	204.85	209.07	209.7	209.75	207.51	208.02	208.26	211.23	206.14	209.44	207.99	207.4	208.27	208.66	207.42	212.5	210.95	212.28	208.93	209.64
197.51	203.54	197.03	203.31	204.25	204.15	200.78	201.5	202.23	204.91	204.66	205.24	202.82	204.78	204.95	204.2	202.94	207.31	204.82	201.75	205.94	204.81	204.92	202.23	199.09	201.55	205.8	205.95	204.92	199.02	203.59	207.18	200.34	199.54	202.66	200.35	206.99	204.61	203.68	202.77	202.22	201.06	203.61	202.73	202.31	203.91	199.25	204.72	203.54	202.96
207.94	205.69	208.44	203.18	202.69	210.35	197.48	203.25	206.31	206.03	204.57	208.83	201.82	202.03	201.21	205.14	209.38	203.71	203.03	204.09	206.9	204.01	199.7	203.65	205.83	203.07	207.41	202.11	206.06	205.05	203.37	201.32	199.84	202.96	204.31	200.19	203.38	200.39	205.45	203.96	204	200.22	201.68	202.53	205.46	203.97	204.52	206.08	203.65	203.81
217	213.73	219.33	215.67	217.95	213.08	217.31	218.21	214.37	217.51	218.31	219.4	219.85	213.14	220.96	219.71	218.42	221.78	217.6	221.42	216.05	217.27	213.32	215.88	218.83	214.28	217.12	217.36	216.34	221.03	216.24	215.5	220.38	216.61	213.87	216.18	218.99	219.44	214.77	221.73	223.14	215.61	220.13	213.28	216.75	216.8	216.16	216.45	216.72	216.72
211.5	206.64	206.91	212.01	210.8	210.45	208.63	208.42	212.59	207.52	209.1	211.18	207.1	211.39	211.52	209.07	207.54	211.05	212.57	211.31	210.49	212.77	207.36	211.79	207.45	207.15	209.48	210.91	209.77	208.66	209.31	206.14	212.36	210.78	210.9	208.32	209.73	205.87	209.47	206.9	206.95	212.2	207.19	205.66	206.47	211.63	210.48	214.44	207.08	212.6
210.6	213.15	207.14	207.6	211.23	208.91	206.63	207.64	206.37	206.67	214.74	206.68	211.41	205.68	207.13	206.33	206.06	212.42	206.31	209.09	208.14	211.48	209.69	207.84	207.75	210.36	209.94	207.63	210.81	207.54	207.82	209.77	208.39	214.44	207.62	208.4	212.41	207.22	209.05	213.85	207.92	211.29	213.16	208.23	209.6	209.75	212.26	210.62	210.38	208.68
202.07	202.26	198.45	205.07	202.53	204.27	204.2	205.36	203.93	206.09	202.18	202.65	204.77	202.3	201.41	197.34	201.35	202.72	206.92	201.7	199.01	203.69	204.94	204.45	204.76	200.48	201.92	203.67	204.78	203.53	199.6	204.45	204.02	206.69	200.3	207.11	205.74	202.39	201.3	205.95	204.53	206.48	210.3	204.02	203.91	202.17	200.2	201.1	200.12	206.71
205.07	207.37	208.18	206.99	210.04	206.41	208.86	208.93	204.17	210.34	209.78	205.57	209.96	200.65	205.3	207.03	208.49	204.72	205.95	206.93	210.63	209.09	203.49	212.34	209.27	204.63	200.3	206.48	206.18	208.3	207.16	205.69	208.94	208.53	209.63	208.39	208.64	209.2	205.71	206.83	209.32	208.3	213.23	207.61	213.81	207.29	209.12	209.49	209.13	210.08
208.96	208.55	208.14	208.32	207.95	201.69	213.76	209.77	208.2	206.84	209.97	205.18	204.9	208.31	206.29	207.81	205.65	211.93	207.05	208.78	206.21	205.74	207.54	208.26	209.35	206.97	212.47	207.04	204.42	210.18	209.4	205.09	207.59	210.07	210.48	206.95	207.33	209.44	204.54	207.53	204.1	207.34	206.56	206.14	207.6	208.44	208.64	206.38	210.11	206.34
212.32	216.76	214.79	215.35	214.61	210.03	213.26	216.22	212.37	215.87	208.32	216.68	212.71	213.5	211.55	212.42	215.11	213.4	216.72	217.77	215.63	214.09	216.55	211.66	215.42	215.45	213.73	210.88	212.9	218.06	211.47	212.62	211.89	215.67	211.35	212.99	212.26	213.33	213.82	212.98	212.05	212.17	217.38	215.95	216.83	214.86	214.03	217.19	214.08	213.74
209.36	209.21	207.3	209.62	205.72	208.2	206.11	207.84	210.83	206.69	209.44	208.04	207.44	204.12	206.27	207.39	206.93	203.9	206.89	209.15	209.48	207.18	205.95	206.9	209.12	208.01	208.84	209.63	209.31	209.48	206.43	211.54	209.72	205.24	210.54	207.07	201.33	211.49	207.89	209.27	207.2	212.73	209.79	212.46	212.9	208.75	207.11	208.38	206.72	212.05
206.1	207.02	206.4	205.01	205.51	207.8	208.2	208.62	208.55	205.92	210.29	202.65	205.05	208.3	209.25	205.18	208.89	209.71	207.28	205.51	206.69	204.42	205.93	212.61	209.88	207.26	206.25	205.48	208.1	204.88	207.22	208.13	207.01	209.43	205.83	206.71	207.41	208	211.36	208.56	205.78	214.85	205.33	209.27	206.36	206.71	205.39	207.56	208.32	206.19
200.73	203.54	202.22	201.98	197.32	196.45	203.29	200.81	198.3	200.7	199.42	197.58	196.86	201.27	200.26	200.19	197.9	203.83	198.22	201.75	197.06	199.31	203.97	198.01	200.11	197.74	199.5	197.49	199.58	201.47	199.91	197.44	199.04	201.38	203.52	199.54	203.9	199.51	200.35	200.16	196.9	200.72	193.99	199.13	196.23	200.49	198.3	201.88	201.7	200.06
209.48	215.74	211.77	213.72	212.85	216.22	207.3	212.84	209.31	209.25	207.8	212.49	207.55	210.35	211.06	215.16	212.23	215.24	213.36	210.93	218.59	212.5	210.7	209.3	213.8	213.2	211.67	208.66	211.5	213.97	209.66	210.21	204.6	211.58	208.75	209.34	208.32	208.11	214.38	213.5	210.27	210.32	212.09	216.53	208.52	207.55	209.97	209.33	215.02	217.71
204.26	210.39	206.92	206.92	208.97	204.75	209.01	208.33	206.63	204.25	210.79	203.79	207.1	210.68	206.98	206.64	206.12	207.46	207.88	206.58	207.98	208.37	207.86	201.86	210.14	206.78	204.93	210.27	209.53	207.43	208.3	208.76	207.55	209.95	213.83	205.88	209.07	209.45	211.62	209.07	210.88	203.41	205.25	205.01	207.51	205.5	202.53	203.88	210.16	208.49
199.81	202.59	197.17	196.92	199.03	197.93	198.47	200.73	199.57	199.37	202.54	196.93	197.91	200.41	196.25	204.64	202.57	196.41	200.22	202.82	202.24	196.25	197.66	195.95	200.65	198.35	195.36	198.87	202.26	199.91	197.27	198.83	202.41	195.56	195.23	201	200.44	202.07	199.74	203.08	199.63	197.03	202.64	199.43	201.66	198.03	201.06	197.14	202.33	199.83
214.13	212.93	209.73	213.48	213.52	210.68	210.97	211.37	208.62	211.48	212.58	211.53	214.23	213	214.22	212.07	213.54	212.02	209.65	211.54	211.77	212.43	216.34	208.86	210.39	209.84	214.88	212.2	214.71	206.72	210.74	212.04	210.75	215.53	214.46	209.88	209.69	209.16	211.39	208.3	211.83	208.48	209.46	210.49	211.78	213.28	209.31	212.4	213.24	212.53
202.86	201.97	197.14	203.02	203.06	198.7	197.73	202.82	201.26	197.62	205.77	201.33	201.59	202.33	200.01	203.81	199.8	201.06	203.41	197.59	202.22	198.77	203.7	202.45	205.16	199.94	200.42	200.63	205.33	203.23	197.73	202.37	203.68	200.28	199.79	200.21	201.59	202.81	203.16	203.28	202.71	200.93	201.89	200.56	202.48	204.2	199.6	201.14	200.67	205.09
214.2	209.3	214.46	212.28	211	214.81	208.64	212.53	216.15	216.61	206.23	214.22	212.32	212.71	213.59	212.25	211.93	217.64	213.52	217.54	211.9	214.35	214.61	214.26	211.05	212.74	216.75	215.71	212.47	214.96	209.38	215.57	215.4	215.15	215	214.12	211.14	213.22	213.78	215.79	213.18	218.04	213.25	215.07	211.61	213.45	212.73	211.95	214.02	211.36
210.31	213.23	207.75	212.15	210.89	216.89	212.71	212.36	216.05	216.34	212.65	213.82	211.07	209.06	213.52	216.35	216.21	211.82	214.66	212.97	217.52	212.17	215.28	211.46	211.12	215.35	212.99	212.4	210.57	210.89	215.31	215.7	212.91	209.96	212.54	211.03	214.98	210.93	218.13	213.09	219.41	214.65	214.1	214.64	215.12	212	217.19	213.12	212.74	215.42
206.79	212	215.4	213.71	211.77	209.97	211.02	210.59	214.02	211	213.19	214.73	215.67	213.82	209.98	210.47	207.76	215.53	214.57	211.4	211.26	213.68	214.79	208.06	209.8	209.37	212.07	214.16	213.57	211.23	211.61	216.44	214.64	208.87	212.91	212.57	208.28	210.37	209.12	210.94	215.02	212.72	214.59	210.28	208.77	213.79	205.95	209.54	209.91	214.56
201.56	194.08	201.63	204.85	198.06	196.82	201.16	199.86	198.99	197.81	203.57	198.58	201.23	197.83	197.41	197.19	204.6	196.31	196.95	201.7	201.87	198.69	199.05	194.86	201.12	202.72	201.8	197.62	200.42	202.65	200.21	198.87	200.66	198.15	199.19	195.14	199.8	199.9	201.76	201.69	200.67	200.4	195.07	205.2	204.26	200.31	198.3	198.48	196.51	200.43
201.95	202.8	201.04	199.93	200.47	199.38	201.5	198.34	199.09	201.25	205.24	203.9	202.44	204.79	198.96	198.48	203.56	198.76	201.32	199.78	200.4	200.09	202.4	202.32	200.62	206.88	200.66	197.69	200.47	198.79	197.33	200.66	196.54	199.92	197.41	197.85	197.69	199.1	203.68	198.37	198.08	198.71	199.27	198.45	199.28	202.08	194.39	199.72	199.3	197.29
211.85	205.71	210.41	209.22	209.56	208	211.72	206.93	204.06	211.31	207.14	207.94	210.83	208.31	206.51	208.2	209.25	210.15	207.98	210.13	207.43	209.04	212.44	207.53	211.33	204	205.86	207.04	208.55	215.04	208.47	206.26	208.6	203.41	208.74	211	205.34	208.7	209.32	211.29	208.24	208.55	208.2	205.89	211.84	212.58	209.95	205.3	207.08	206.15
201.7	203.94	200.53	204.07	202.79	202.55	203.86	204.72	201.22	204.45	197.09	200.83	200.39	203.64	203.13	204	200.89	200.76	202.19	203.71	208.49	205.02	200.88	201.82	201.08	204.08	201.03	204.13	205.54	203.53	201.56	205.53	203.96	201.61	202.37	205.6	206.26	204.59	203.23	203.69	205.02	200.76	204.5	199.03	203.01	205.14	207.48	204.16	204.28	203.52
216.78	217.1	216.73	220.97	217.89	218.78	218.79	219.72	219.65	218.98	212.43	215.37	220.39	217.77	217.28	213.14	215.41	217.26	219.35	211.84	218.33	215.4	219.92	215.89	219.36	218.62	218.12	221	217.14	217.95	221.83	218.27	215.95	218.14	221.59	212.46	213.86	219.72	215.13	217.67	221.1	215.9	220.88	219.19	216.11	220.69	217.08	219.94	218.81	221.47
210.62	208.34	207.59	208.4	211.03	209.15	207.48	210.3	204.82	209.58	205.73	204.32	213.55	207.14	212.34	207.06	212.04	209.48	212.31	210.47	207	211.79	208.2	211.65	209.32	210.34	209.88	206.69	205.58	209.43	212.01	209.9	206.24	209.97	210.49	206.47	210.12	206.21	205.76	205.37	208.62	208.54	207.7	207.86	210.18	208.91	208.7	216.53	209.58	205.72
209.14	209.2	210.17	208.48	206.63	210.05	207.31	208.36	208.28	209.74	211.56	211.06	208.88	206.78	210.52	208.14	209.06	207.23	209.35	208.36	205.44	204.46	204.64	212.69	208.24	207.34	210.7	210.44	207.5	209.06	204.97	207.1	207.4	206.77	209.24	207.39	209.57	210.38	208.09	204.21	208.78	206.91	211.63	210.86	211.61	210.05	211.39	208.07	213.67	206.51
204.37	204.69	201.77	205.92	198.06	197.29	201.37	207.72	204.49	202.6	205.46	202	201.91	206.4	204.01	201.74	201.14	203.93	202.52	204.7	201.62	201.27	203.87	201.16	204.25	202.09	203.59	198.17	204.05	204.57	203.75	202.87	200.52	201.69	200.38	200.04	202.29	209.45	204.28	206.28	204.04	204.04	204.56	203.11	199.48	205.56	200.74	203.91	200.96	202.52
195.63	199.43	202.09	198.01	192.41	202.1	195.16	201.73	196.49	199.71	204	203.77	201.82	199.93	195.2	200.18	196.04	193.84	197.38	197.31	194.17	198.37	197.26	199.03	194.13	202.21	191.44	198.11	198.59	197.56	196.22	197.44	204.53	199.67	196.45	192.98	199.04	196.56	196.65	199.12	199.47	200.39	196.93	203.56	197.65	195.97	192.7	201	200.61	196.46
212.62	212.37	209.75	210.49	212.83	209.78	209.62	209.88	213.08	211.11	212.66	211.64	213.44	210.69	210.57	215.55	211.43	217.81	211.5	211.54	207.89	215.52	214.23	214.36	211.79	213.81	210.31	210.35	209.33	211.73	212.7	212.31	212.14	210.96	211.09	217.54	212.54	214.73	214.92	215.64	209.73	214.42	211.64	214.59	215.82	209.4	210.53	210.73	211.95	213.11
197.85	205.37	204.24	203.22	204.54	200.3	202.18	204.6	206.45	204.04	205.61	208.37	202.38	201.14	206.97	205.11	205.32	206.22	202.83	203.37	205.59	205.34	202.81	205.76	200.36	200.79	201.29	206.89	207.44	203.79	208.22	202.9	205.48	204.5	199.8	203.66	207.54	201.61	202.42	203.07	206.63	204.62	200.59	206.14	205.12	199.97	204.34	204.9	204.4	210.57
207.13	205.22	208.02	210.63	204.25	206.86	208.92	209.34	205.72	211.32	207.79	205.8	211.77	209.59	206.55	210.07	207.28	208.02	212.05	205.42	207.73	203.65	211.41	203.39	213.79	209.09	209.82	207.72	210.5	209.67	204.7	207.28	203.59	206.96	208.21	208.54	208.34	202.36	209.36	212.5	205.91	209.01	208.59	210.25	207.88	209.37	205.91	210	210.64	209.09
214.4	214.19	215.44	217.39	215.16	214.67	218.47	219.03	219.89	218.93	217.63	215.28	212.82	217.59	222.68	219.19	215.87	217.06	216.75	222.86	212.48	216.3	213.01	218.3	219.98	215.25	216.99	221.46	214.91	220.84	218.5	217	215.2	215.41	215.03	218.89	217.13	212.71	215.6	218.87	218.05	215.65	214.66	220.77	216.53	215.72	216.63	219	219.31	219.9
212.71	209	213.44	211.71	216.71	214.51	208.4	208.77	213.25	212.88	212.01	210.98	210.39	211.81	211.97	212.41	208.8	210.89	209.19	213.33	210.9	208.8	212.95	212.8	214.2	212.27	207.35	214.08	212.49	211.89	214.2	211.87	207.04	208.72	203.42	205.4	215.84	208.75	205.35	216.58	210.02	210.53	210.54	217.23	208.24	212.17	211.74	212.75	210.4	209.96
201.05	206.15	204.97	206.16	206.02	209.19	203.14	205.07	205.03	207.44	201.83	205.45	204.96	207.66	210.23	200.49	211.61	199.97	207.42	210.92	207.92	201.92	204.17	205.62	205.97	204.56	202.51	204.3	203.28	205.2	208.39	204.98	204.97	206.45	205.29	204.1	208.76	203.96	208.86	207.88	204.36	208.13	204.53	205.66	207.39	206.62	203.88	201.71	208.53	207.16
202.66	202.34	205.48	200.32	201.1	201.64	199.67	204.09	204.61	198.56	201.01	201.27	203.85	204.21	202.49	200.2	203.86	198.76	205	203.52	198.54	204.18	198.66	202.01	205	200.31	201.46	198.16	204.72	201.73	201.21	205.33	201.46	203.18	202.95	206.34	199.44	202.8	203.46	201.85	199.3	199.62	199.26	205.35	198.43	202.74	200.13	204.47	199.48	200.26
217	214.86	218.96	210.28	214.31	217.57	218.05	216.42	220.84	218.46	215.88	213.89	213.34	217.13	216.41	215.95	216.23	215.59	214.36	218.22	220.65	221.09	216.32	212.14	218.7	218.35	219.65	214.05	217.39	221.1	220.66	215.14	223.77	218.31	217.31	217.45	214.52	217.06	219.13	216.24	213.24	213.49	219.13	214.38	216.24	218.44	212.9	214.73	217.43	216.88
214.64	206.42	214.36	210.78	214.77	212.86	212.86	209.61	212.43	214.24	215.47	212.64	211.26	212.96	212.54	217.62	207.42	211.84	210	211.54	215.38	217.99	214.7	208.43	208.37	211.07	213.33	213.04	212.46	215.72	214.89	211.33	209.98	211.9	208.78	213.69	212.84	210.18	212.54	212.2	213.33	210.44	208.36	210.32	211.86	215.1	212.29	216.49	208.86	215.7
207.07	208.21	209.69	210.95	211.01	201.49	208.4	208.81	209.66	205.64	212.33	205.48	214.18	204.07	205.87	204.57	209.18	207.96	211.11	208.42	205.64	208.73	207.26	208.88	205.28	212.54	208.96	210.81	208.16	208.3	208.93	206.76	209.02	209	209.5	205.7	208.01	209.06	205.41	209.71	205.41	212.59	205.88	211.58	204.98	209.21	206.75	210.44	214.37	209.22
206.79	210.39	213.27	211.55	209.9	207.24	210.01	207.12	205.18	211.36	209.38	207.3	211.35	206.94	210.83	207.66	207.69	207.1	211.26	203.98	209.33	216.57	211.14	211.69	211.34	207.77	206.22	210.02	208.29	208	210.19	209.92	209.08	208.73	206.38	214.82	208.49	206.54	207.15	207.81	208.86	207.14	207.78	209.47	209.25	205.63	207.37	210.48	206.9	208.9
204.66	208.77	210.49	206.46	204.7	206.32	208.34	212.35	204.61	210.45	205.88	208.11	206.05	206.83	207.81	205.05	208.39	209.24	207.55	213.03	204.88	211.27	208.3	209.5	206.17	212.51	205.45	209.88	204.98	210.24	207.48	209.67	207.46	207.65	211.82	210.69	208.46	202.35	206.93	203.11	205.83	208	202.62	212.02	209.8	214.78	208.63	208.89	209.71	209.07
207.33	213.78	206.1	207.96	208.95	213.9	210.25	207.68	206.39	204.74	209.77	207.87	209.49	213.86	208.4	211.2	213	209.52	211.9	209.24	210.02	207.06	212.8	208.47	213.78	211.33	209.68	209.57	210.97	208.47	210.19	210.57	207.79	210.02	208.58	207.7	209.73	214.24	205.61	209.05	213.83	209.9	208.33	209.63	209.08	208.57	203.96	212.39	209.67	208
199.94	200.98	202.42	205.7	199.9	201.67	203.81	200.97	205.06	201.48	202.58	201.82	205.58	200.97	203.06	201.7	205.25	202.95	202.35	200.76	203.24	203.99	203.48	202.6	201.23	205.4	202.06	199.41	202.09	202.3	203.05	201.45	200.57	201.77	206.33	206.13	200.26	200.1	202.13	202.86	206.99	204.89	201.02	201.66	206.46	195.61	201.12	202.11	201.93	204.47
217.57	211.82	209.55	213.54	209.1	206.69	210.9	213.58	209.16	212.96	214.87	217.65	214.75	211.01	215.83	213.14	214.36	209.56	213.3	212.47	211.98	213.33	214.11	215.23	214.56	210.21	214.38	213.99	208.97	211.57	214.66	211.67	213.54	215.06	212.56	214.8	215.64	214.63	216.66	210.02	211.94	212.79	210.59	213.39	212.54	211.63	215.46	216.38	210.58	213.26
213.92	217.41	216.31	212.55	218.49	216.05	215.28	216.94	215.92	216.56	218.67	215.96	215.44	215.23	214.83	214.01	215.76	220.03	217.73	218.73	214.52	213.17	214.54	217.98	217.37	217.22	216.96	216.45	219.13	213.82	218.14	218.57	216.61	212.49	212.96	217.66	217.03	214.57	215.72	211.55	213.33	216.35	219.29	217.83	215.25	214.52	215.28	218.08	212.99	213.88
212.26	209.83	205.3	213.05	210.43	208.66	209.74	207.67	213.86	209.94	209.64	209.74	208.31	210.74	210.34	215.08	208.09	209.77	211.21	210.12	209.54	208.81	208.37	211.16	207.18	210.83	209.53	208.28	207.24	212.2	212.11	212.04	207.76	206.11	213.2	211.1	208.09	212.06	208.42	209.45	206.06	210.35	209.35	210.22	210.45	211.9	210.44	205.46	208.46	209.25
204	213.29	207.24	210.95	212.25	212.06	207.17	207.81	210.24	211.38	210.86	206.35	209.93	209.91	212.3	209.34	209.84	208.37	206.25	210.4	212.46	210.32	207.81	208.22	212.81	211.6	205.3	209.82	202.83	209.11	203.41	210.42	207.97	209.37	211.92	208.47	212.43	212.28	205.52	209.52	213.98	212.91	208.04	207.43	211.96	209.2	207.88	208.81	207.32	208.59
204.01	212.58	211.05	209.21	210.04	209.86	210.02	211.19	209.37	209.33	213.89	211.14	209.57	211.6	207.38	209.59	210.93	213.02	202.36	207.19	209.71	208.9	213.59	207.42	207	208.01	209.34	210.38	207.69	211.86	210.99	205.92	210.53	213.53	209.94	213.4	206.91	208.94	209.74	206.42	209.8	210.43	209.84	209.72	205.86	212.96	213.38	212.19	211.24	214.27
201.46	203.41	206.02	201.69	202.27	198.31	200.24	202.32	208.08	203.85	203.61	201.69	204.45	200.69	205.65	203.14	200.85	198.81	202.19	206.89	208.01	202.99	196.88	199.85	203.91	205.76	203.81	206.81	206.39	202.64	203.09	203.82	202.11	202.18	203.59	204.52	205.35	196.88	203.62	202.33	203.21	198.69	203.6	204.07	206.77	205.69	203.25	202.95	204.23	202.03
200.28	201.83	201.01	198.63	207.06	204.91	200.85	206.17	203.01	206.76	202.09	205.87	203.51	205.46	200.96	204.61	202.75	200.95	199.6	205.37	196.77	202.68	203.65	206.67	203.75	203.85	200.21	203.61	202.36	198.43	204.35	205.25	206.65	206.59	206.02	206.44	200.89	204.67	204.36	203.59	206.32	207.47	202.56	204.56	203.38	206.81	201.18	202.59	206.33	193.94
212.74	210.19	213.81	207.02	212.93	210.26	209.16	208.14	211.38	212.71	208.38	209.39	213.1	213.63	212.87	213.95	212.68	209.79	212.48	210.53	207.8	210.72	210.01	211.49	210.47	214.28	214.27	212.24	213.22	212.97	212.38	210.87	214.91	210.46	213.69	211.61	213.26	212.86	214.98	211.61	213.8	214.31	207.83	204.4	213.18	210.72	213.04	213.01	213.54	211.08
214.13	212.44	208.5	210.54	214.72	214.54	212.47	216.05	212.76	211.81	213.3	206.79	216.75	211.4	208.99	211.74	211.48	212.86	206.13	209.94	208.24	212.79	208.61	212.88	209.53	212.85	212	214.49	204.85	209.71	213.78	211.34	210.64	211.91	215.34	215.31	210.37	211.05	213.98	214.15	209.42	210.91	211.21	213.58	210.99	216.75	213.56	212.37	211.69	214.59
201.05	197.6	197.19	196.13	203.31	197.73	201.48	198.72	196.36	201.66	197.94	200.4	202.06	194.8	204.93	195.86	199.71	202.11	204.55	196.62	201.7	206.1	197.5	197.54	194.62	194.1	201.61	198.1	199.91	199.64	197.33	198.34	198.68	195.08	196.26	194.28	199.77	200.32	198.88	195.21	198.48	200.67	199.57	200.09	198.73	200.51	199.84	198.92	200.73	197.01
198.78	197.07	195.37	197.9	198.94	194.4	199.82	201.65	199.36	203.16	199.22	204.22	200.32	204.99	200.52	203.02	197.63	196.49	198.62	197.93	198.09	203.03	202.24	200.65	198.52	202.06	200.55	192.76	201.69	200.06	198.58	199.46	201.01	199.68	196.35	195.47	197.91	205.14	200.6	197.78	199.74	199.9	198.66	198.97	198.96	199.21	200.72	195.61	198.95	199.76
201.75	205.12	202.91	201.99	203.63	202.59	199.98	207.32	205.35	208.03	206.22	205.75	201.39	204.04	203.12	207.43	203.19	203.1	205.43	202.95	203.15	201.52	200.42	203.26	204.01	203.29	204.28	202.58	206.2	200.79	206.83	203.76	201.96	202.81	201.54	206.24	203.84	204.56	203.14	201.04	201.05	201.84	201.78	203.52	201.06	202.49	202.23	205.88	204.36	204.81
207.09	209.78	207.9	206.23	210.23	207.73	209.96	207.41	206.74	210.67	209.15	210.69	207.83	209.76	208.61	206.62	202.88	210.52	207.06	214.96	204.13	207.99	209.06	209.26	209.51	208.6	208.8	209.38	206.93	205.87	212.11	207.34	210.51	206.81	213.01	211.48	207.06	208.75	208	205.68	207.82	207.63	211.91	208.24	207.43	207.94	207.78	208.29	210.85	205.94
205.09	203.21	203.09	199.43	205.01	204.9	202.96	201.63	204.2	205.68	202.51	199.81	203.33	198.57	204.86	200.21	201.2	204.15	199.32	200.94	206.6	200.67	205.15	203.91	203.26	203.58	203.37	203.96	200.71	201.26	202.08	201.08	206.16	205.68	201.43	201.51	197.42	198.52	206.35	204.02	203.39	210.9	204.34	202.47	203.16	205.16	206.46	201.64	204.23	202.55
203.89	206.93	202.35	203.49	200.02	203.02	202.03	200.87	202.62	199.07	204.51	199.86	203.86	201.89	202.54	201.02	203.86	201.11	204.05	204.9	203.73	205.68	200.59	201.41	205.59	199.71	198.78	199.32	197.68	201.73	201.5	202.37	198.86	203.1	204.25	203.54	206.02	203.24	206.09	203.47	202.22	208.41	203	201.18	203.12	201.98	203.75	198.86	197.56	204.13
199.97	195.81	201.57	199.11	200.61	195.18	199.57	194.9	198.04	197.13	196.62	199.5	200.86	198.22	195.07	201.71	192.09	196.54	197.41	199.21	199.42	198.44	197.66	196.78	199.04	202.39	201.07	199.95	196.49	201.81	194.21	198.8	199.86	199.33	197.51	194.77	200.82	196.27	198.69	198.97	197.67	196.81	195.91	199.14	201.13	200.18	198.03	195.89	197.51	194.79
220.87	219.14	220.65	218.81	218.6	215.31	215.01	216.85	216.18	215.15	219.25	212.92	218.8	213.36	219.44	219.48	216.96	214.41	221.74	217.08	218.01	217.76	209.64	219.79	219.69	216.73	213.94	216.69	211.82	211.99	224.77	213.87	217.39	215.31	215.95	216.52	215.46	214.76	216.41	219.65	217.89	217.25	218.94	219.49	216.82	219.94	218.12	213.76	222.44	218.5
200.95	207.13	203.67	203.81	206.89	203.67	204.74	204.29	205.95	204.52	203.27	200.42	203.64	203.81	205.13	201.82	199.92	206.7	203.21	209.05	202.95	206.88	202.14	204.23	201.9	205.66	205.21	203.03	205.06	203.43	203.47	203.78	202.29	206.08	203.37	200.44	208.22	204.24	205.98	205.06	205.37	200.55	208.52	205.34	199	202.14	202.28	201.13	204.12	201.89
210.94	211.68	214.8	213.82	213.24	212.54	212.15	217.46	214.67	215.34	211.59	212.57	214.14	210.83	214.47	213.73	210	213.32	210.95	214.47	210.18	213.69	212.53	219.1	209.58	212.23	212.3	211.64	213.62	205.34	210.03	212.82	210.25	209.89	211.89	210.48	208.22	212.16	208.96	214.93	210.08	207.03	210.85	210.9	213.54	213.76	209.08	213.09	212.41	212.9
194.33	196.48	198.8	202.77	199.01	198.22	201	200.61	196.76	200.37	200.25	198.84	200.16	196.57	198.11	199.31	199.48	195.67	198.78	195.47	204.96	202.15	196.83	196.33	197.03	197.1	200.5	198.89	198.47	200.79	199.19	202.58	200.9	196.03	197.15	197.18	199.7	201.11	200.12	197.53	201.84	198.74	200.24	197.85	197.61	206.58	196.14	196.94	197.8	197.19
213.73	218.71	213.75	218.98	217.2	217.52	215.38	219.52	218.98	221.16	217.18	218.11	216.79	217.34	213.4	219.27	213.8	217.78	212.1	219.96	214.91	215.7	217.08	217.2	215.92	218.59	213.75	219.01	216.29	216.58	214.15	216.64	213.13	217.88	214.79	218.06	216.58	215.23	217.28	218.37	218.93	218.35	218.76	216.33	217.4	215.65	213.35	223.39	216.36	215.18
215.06	216	220.97	218.51	214.42	217.3	215.64	214.26	217.45	220.09	217.76	213.46	216.95	219.13	215.68	220.1	218.92	212.06	218.07	217.38	220.47	214.7	219.04	216.42	218.99	218.91	215.57	214.9	218.22	215.94	214.2	221.5	220.04	215.45	217.08	216.15	218.55	218.19	218.75	218.35	219.85	218.19	218.88	217.46	214.44	215.71	213.32	218.82	217.97	217.05
219.29	217.33	213.89	215.44	217.06	215.58	214.29	217.15	219.2	213.63	214.81	218.26	217.92	223.39	215.29	217.34	218.24	219.18	220	215.06	217.17	214.55	216.24	215.12	215.72	214.07	211.88	218.58	218.06	219.57	215.92	214.22	217.88	212.07	213.25	218.17	218.01	216.22	218.81	212.43	216.52	216.5	216.73	212.9	219.55	217.69	217.47	217.02	220.27	215.83
205.27	202.56	207.68	205.03	206.07	206.71	203.19	205.31	202.73	205.46	203.22	201.64	196.22	205.6	200.18	199.04	199.01	206.94	202.35	206.26	202.5	199.93	204.86	205.98	202.89	206.55	200.46	206.18	205.42	205.2	205.66	206.1	205.5	204.01	201.68	204.35	210.23	208.31	202.16	206.55	204.93	206.36	207.77	208.61	202.67	202.02	205.65	203.57	201.47	203.06
212.58	208.61	211.49	213.68	214.34	207.49	213.17	211.36	218.6	208.15	212.84	206.93	218.19	208.31	211.47	211.78	210.63	211.07	211.36	208.78	211.8	208.55	209.94	212.53	212.72	210.31	210.44	212.86	212.05	209.62	210.79	209.21	206.34	213.22	210.88	209.82	216.52	213.77	210.15	210.68	212.48	211.65	209.66	212.44	211.11	210.44	210.95	211.87	213.94	212.02
210.79	207.03	206.17	204.94	204.95	203.79	205.38	204.87	208.8	207.17	205.77	205.62	206.3	209.55	205.26	208.34	204.56	201.92	206.9	206.45	205.15	206.37	205.85	205.79	208.58	211.63	209.2	205.72	208.1	205.48	206.18	209.34	204.62	203.07	206.89	207.64	205.62	206.85	201.62	207.6	207.62	203.67	210.4	208.55	203.12	206.07	208.27	206.88	207.15	203.89
195.38	197.82	195.6	202.62	200.41	199.21	198.71	200.57	198.45	196.72	196.46	201.52	198.98	199.92	199.63	196.75	195.4	192.78	197.96	200.09	194.13	197.43	195.25	196.67	199.55	200.05	195.06	200.07	202.21	200.26	198.03	198.71	201.48	197.68	199.38	201.94	202.61	199.71	198.1	199.69	195.89	197.52	195.86	195.92	198.43	197.49	200.3	195.79	201.67	201.2
216.94	216.27	217.45	213.48	218.5	215.36	218.32	214.09	218.77	221.19	221.01	214.83	216.43	220.86	216.64	216.69	214.39	217.33	221.35	219.87	212.3	220.49	220.05	215.41	218.09	216.8	217	214.89	216.99	216.55	217.06	219	217.71	217.29	219.6	217.63	220.4	216.67	217.76	218.64	216.49	220.99	221.31	218.29	218.95	221.17	218.16	218.98	215.46	217.97
198.84	202.15	200.84	203.21	199.32	205.28	198.99	197.27	196.71	201.27	199.34	195.13	200.82	199.27	204.69	197.7	204.58	194.68	198.35	199.37	197.73	199.12	194.71	203.08	199.38	195.26	197.22	203.12	200.96	202.06	203.67	198.89	198.5	195.61	198.36	205.88	201.79	203.33	200.89	201.76	199.61	202.12	199.1	199	198.58	202.27	202.86	204.27	200.98	202.44
205.86	197.39	205.91	204.33	203.11	203.28	202.45	204.18	206.85	203.57	206.34	200.95	204.57	201.62	202.35	204.5	200.14	205.34	206.75	207.48	209.75	202.15	208.33	204.42	205.87	207.25	200.75	207.76	208.21	206.47	205.8	202.09	199.83	205.25	206.76	201.11	201.64	203.38	207.95	200.03	203.1	203.9	205.83	203.91	203.04	204.27	203.48	201.98	202.44	201.83
206.55	207	205.41	207.15	209.8	204.9	205.85	206.83	201.74	211.72	207.04	205.67	205	209.39	203.92	207.98	207.28	207.22	204.89	203.51	209.22	205.01	205.46	208.38	206.51	200.5	205.42	204.95	204.56	202.83	207.76	205.57	209.34	200.12	207.32	205.09	205.54	208	208.57	205.24	208.17	206.23	203.88	204.4	205.95	208.02	205.21	202.81	208.7	209.69
201.37	206.37	210.85	206.25	209.73	205.28	212.51	208.83	206.19	206.47	207.08	214.3	206.77	206.92	211.21	209.16	207.49	207.24	206.22	204.65	211.95	208.25	207.37	207.31	205.75	208.05	203.96	204.09	207.1	207	211.18	208.66	207.41	208.22	205.94	213.21	208.41	207.07	205.94	210.87	207.91	207.47	207.69	208.36	204.69	205.14	209.96	203.75	207.55	208.02
212.51	210.05	210.93	213.56	212.22	206.2	209.87	216.67	214.32	211.42	210.85	215.47	218.83	213.05	212.4	212.26	213.25	216.19	209.41	211.68	209.81	214.8	212.3	207.45	210.48	208.93	207.05	210.04	210.89	213.95	214.55	209.66	210.16	215.02	212.93	211.91	214.25	207.8	215.31	211.76	210.7	214.57	209.97	214.72	214.25	211.74	212.41	212.48	216.74	211.55
204.43	209.54	211.95	210.88	209.85	209.01	210.77	208.6	204.06	210.34	206.46	209.28	210.81	208.52	207.51	209.85	207.28	205.76	210.61	209.14	210.76	207.31	207.48	211.1	210.95	207.19	208.95	213.64	205.74	208.47	204.48	211.02	204.92	208.86	207.02	209.02	207.73	210.01	211.13	209.77	208.56	207.81	211.11	210.08	212.61	205.6	207.25	208.07	214.18	208.72
209.83	210.11	208.02	208.44	206.54	209.57	209.87	209.37	209.01	209.9	212.83	209.74	207.75	212.36	211.82	208.07	208.39	207.16	207.34	208.49	212.1	209.37	212.4	210.16	209.06	207.51	211.69	209.6	209.16	207.44	211.66	209.66	206.34	204.83	210.63	207.18	205.97	206.5	210.17	210.19	206.88	210.84	205.13	207.41	210.64	204.86	206.58	205.41	210.56	210.26
207.21	208.98	204.78	212.06	206.69	204.28	212.24	207.11	208.47	208.21	208.68	206.69	209.87	208.32	204.35	207.13	210.53	207.78	208.82	204.52	205.87	206.35	204.56	207.62	204.67	202.79	207.56	209.12	206.9	207.76	203.49	208.68	207.74	209.1	206.59	205.24	207.53	206.4	211.63	208.63	205.17	205.46	205.38	210.58	210.54	205.83	205.53	211.71	206.95	208.5
201.68	201.35	208.31	203.79	207.61	203.65	198.36	199.41	204.35	204	204.28	203.17	202.31	203.14	202.32	204.19	201.79	206.26	201.69	208.42	205.52	200.05	207.34	202.78	203.48	208.19	204.86	202.21	202.29	203.92	209.09	201.09	203.97	206.28	198.96	207.7	208.3	205.76	203.62	202.74	207.08	199.58	202.75	202.52	205.04	206.58	203.33	200.12	209.83	205.51
207.24	205.32	215.08	211.75	210.35	206.2	206	210.71	210.28	211.2	203.17	206.64	205.11	205.48	207.61	209.63	206.68	206.78	205.45	200.82	202.73	209.77	206.54	205.21	205.3	207.23	205.83	205.03	203.7	210.02	205.09	207.61	206.38	206.06	208.75	206.68	212.95	207.08	210.18	208.88	207.61	204.99	205.82	205.64	209.43	205.65	209.39	202.49	207.22	207.05
199.66	203.11	202.39	208.31	204.01	202.46	204.91	201.92	202.68	198.55	199.08	205.48	205.69	201.23	203.88	204.99	206.61	205.83	205.2	198.51	201.97	197.8	207.04	203.08	202.13	203.12	201.08	202.27	200.96	205.32	202.86	202.7	202.51	197.97	206.64	200.12	198.39	204.96	206.63	202.85	197.97	203.02	202.56	201.93	204.78	206.88	202.12	204.29	203.64	204.17
201.7	201.19	206.29	202.51	201.23	202.19	197.03	195.9	197.24	197.24	196.84	194.7	196.32	198.26	199.6	203.75	201.55	198.23	199.96	199.86	199.95	200.98	194.58	206.74	197.71	202.67	197.87	194.36	198.64	200.58	198.73	197.97	201.16	200.33	202.42	200.12	198.96	198.17	198.56	201.82	198.58	197.9	198.49	197.85	203.85	199.67	200.91	202.33	201.64	196.38
204.79	207.1	207.39	209.42	210.3	212.7	209.15	210.89	210.85	206.37	205.63	204.89	206.32	209.3	208.27	205.36	204.63	206.96	209.11	203.71	208.6	207.12	206.65	210.28	198.91	207.71	205.72	208.71	212.02	206.32	210.82	210.76	211.82	207.04	207.76	207.73	212.84	205.93	203.47	211.56	206.94	209.71	206.82	202.5	206.44	209.72	208.17	209.17	205.59	206.66
205.22	201.7	208.59	211.08	208.64	206.86	208.38	207.38	204.89	206.63	209.24	205.75	205.46	209.57	210.81	210	205.5	208.56	207.14	210.77	205.25	205.78	212.1	210.43	210.33	209.46	208.84	204.82	209.05	207.17	208.94	210.76	208.29	209.58	203.58	204.66	209.15	209.06	208.11	209.29	208.09	206.49	206.92	210.87	206.27	209.79	210.08	205.85	210.95	207.89
216.26	215.41	218.61	219.41	217.78	218.11	217.75	217.51	219.3	216.09	214.27	220.35	213.93	216.8	216.17	218.1	218.63	219.13	214.78	215.97	214.6	221.76	215.24	214.6	218.41	214.62	216.15	216.74	221.36	215.62	213.19	214.92	215.73	215.61	215.74	217.94	222.38	216.56	220.71	221.25	213.68	219.23	216.92	219.34	215.78	213.78	217.8	219.48	220.84	222.54
214.81	213.08	209.7	211.03	213.19	218.3	212.06	214.47	213.03	214.93	211.59	214.52	214.18	212.56	215.84	215.07	214.59	216.26	210.82	212.29	212.65	210.87	216.49	213.85	215.13	207.06	212.2	210.81	212.11	209.79	209.38	213.32	212.36	211.39	209.63	210.73	212.63	211.51	211.78	206.18	214.54	209.29	209.89	213	211	217.23	213.49	211.85	217.54	213.94
210.9	210.13	214.35	219.93	214.86	211.24	211.36	209.09	213.01	215.75	216.15	211.98	205.74	211.71	208.9	216.66	218.37	210.99	214.98	214.82	209.17	215.12	211.24	214.15	216.34	207.6	211.82	207.4	213.29	209.23	213.05	209.01	210.41	210.72	216.36	213.02	209.47	210.14	212.82	216.98	214.59	211.8	217	211.19	214.84	212.6	214.14	211.81	213.95	215.5
204.14	207.59	207.31	205.03	206.65	207.04	203.11	208.34	200.85	207.6	207.07	203.57	203.35	203.28	204.52	207.64	208.06	202.6	207.81	201.88	205.6	200.66	202.38	206.68	210.58	204.42	204.17	207.59	206.6	209.47	203.18	204.67	201.01	204.37	202.57	208.08	202.81	206.96	201.17	199.99	204.19	199.84	208.11	201.76	207.04	205.01	206.06	205.71	200.94	203.67
214.32	215.23	209.55	214.99	211.43	214.93	216.19	213.36	211.21	217.61	213.15	217.7	217.12	209.44	214.95	210.46	208.64	213	212.1	213.54	207.99	215.18	208.4	212.05	212.38	213.07	206.67	214.63	211.26	217.89	209.7	215.62	212.27	214.14	210.8	214.35	212.56	212.41	213.63	213.21	215.37	206.54	210.58	214.88	213.18	209.63	214.23	215.75	212.14	207.76
199.36	205.52	201.7	201.72	206.59	204.86	200.73	206.08	203.76	205.76	204.47	200.62	198.33	206.1	205.37	203.96	204.37	206.58	195.61	207.79	207.22	199.19	205.23	201.56	201.86	205.97	202.02	204.61	206.53	204.44	206.2	206.75	205.64	203.61	201.18	205.04	202.13	203.28	200.33	197.2	203.34	203.48	203.6	207.79	204.38	201.59	202.3	206.66	204.05	206.58
209.1	202.87	209.2	203.86	209.91	204.9	208.94	204.79	209.22	204.78	212.02	206.26	202.13	207.93	210.15	206.37	205.12	207.41	210.54	208.61	207.13	204.83	202.23	212.06	207.89	208.87	206.22	204.58	203.99	207.83	212.57	206.14	207.13	208.85	208.29	208.54	210.65	205.87	212.02	208.47	210.86	206.61	201.96	210.01	209.24	211.54	205.32	205.77	208.56	205.93
206.65	205.57	206.13	201.33	207.27	209.46	205.74	205.04	205.77	203.33	202.88	203.98	205.98	208.01	202.4	205.47	207.95	209.28	211.9	207	204.55	210.18	209.42	206.66	207.41	205.19	208.77	206.89	207.47	202.94	203.44	207.49	207.52	205.39	207.94	204.29	206.73	205.71	208.1	203.71	209.82	202.74	207.2	204.99	210.03	209.62	203.01	212.67	207.31	203.18
197.74	196.04	194.53	198.57	193.58	192.35	195.07	192.76	191.99	192.36	194.79	192.72	196.11	195.55	196.2	193.97	196	197.49	198.17	195.26	196.21	193.17	193.36	198.94	192.57	194.64	197.01	195.21	192.87	191.81	195.55	194.53	195.96	195.56	195.41	193.27	193.16	198.6	196.55	196.21	192.84	195.36	192.59	193.78	196.53	192.28	198.15	197.39	199.43	194.26
213.15	210.84	218.79	212.27	214.38	216.98	209.99	211.31	213.72	209.15	212.23	215.72	212.61	214.78	211.36	214.85	210.73	212.22	214.96	212.15	210.75	213.8	211.34	213.14	212.83	212.09	215.74	213.82	208.18	216.4	213.71	214.6	213.45	212.63	218.88	216.53	212.31	214.47	215.21	212.71	212.41	214.12	210.86	210.66	216.32	211.3	212.61	213.66	215.6	217.38
214.17	212.83	209.2	210.12	211.88	213.16	213.73	212.37	214.47	212.42	215.02	216.36	213.39	213.75	212.88	212.74	210.64	210.08	208.23	207.72	214.18	211.39	213.08	210.97	214.72	209.96	212.89	211	209.76	209.93	208.28	212.47	214.21	208.28	209.77	210.8	215.27	209.73	212.11	210.14	214.62	211.9	215.08	205.47	211.52	212.89	210.85	213.01	210.81	215.02
205.82	200.48	201.77	201.96	205.09	201.15	206.4	206.33	201.99	203.18	202.16	205.24	202.09	204.18	209.16	201.45	200.88	204.56	199.98	201.6	198.71	200.71	202.76	201.71	199.1	201.2	202.14	203.83	204.85	200.28	201.64	199.54	205.34	207.84	201.9	201.62	208.02	201.18	202.06	202.16	200.9	201.74	206.93	205.32	202.85	199.89	206.21	203.46	202.52	199.85
214.95	217.94	218.48	217.53	211.88	219.04	216.3	218.01	216.3	216.92	219.07	218.49	219.95	220.38	223.31	219.01	217.53	215.31	220.71	215.05	220.92	219.19	216.19	219.94	219.18	217.85	214.27	221.97	216.24	219.48	217.34	215.6	220.11	220.14	215.5	216.77	213.34	217.98	219.29	216.13	217.99	216.13	217.46	215.93	219.41	222.32	213.92	219.83	219.31	218.53
210.59	211.71	213.66	209.64	210.19	211.23	212.81	212.16	214.19	212.06	214.54	212.08	209.55	210.03	211.62	211.61	212.54	216.96	214.4	212.85	211.41	207.75	209.12	216.52	214.53	211.06	212.25	219.1	215.74	211.85	213.14	213.33	209.6	212.07	219.22	211.03	215.49	213.5	210.85	212.93	205.31	213.33	211.28	215.11	213.4	219.59	210.33	209.69	209.78	212.88
207.99	211.05	213.02	210.85	210.92	208.79	208.85	211.85	211.11	211.19	214.47	213.9	211.64	210.62	208.15	211.96	209	210.33	215.42	212.96	217.38	213.79	211.6	209.78	215.37	212.86	212.93	208.64	211.66	213.94	211.46	212.53	212.69	215.17	215.47	212.79	213.41	214.32	208.55	211.69	211.72	213.29	208.69	215.69	211.52	219.58	212.21	210.54	213.53	209.37
204.02	211.4	209.2	210.99	210.88	207.98	209.35	204.69	202.82	208.09	211.58	209.1	209.83	208.97	205.33	204.46	207.13	209.78	210.94	211.05	212.4	207.88	211.31	207.32	212.95	207.6	210.19	203.01	206.41	206.4	207.44	207.63	209.28	210.35	211.12	203.51	206.2	211	208.1	206.57	207.81	208.29	205.39	201.83	207.7	208.71	207.14	207.02	206.28	208.31
198.4	201.82	195.85	200.4	202.17	201.97	206.71	206.3	204.7	203.75	202.26	200.84	206.33	202.39	200.93	202.88	204.58	202.04	202.36	205.37	202.74	199.83	199.17	202.02	197.15	204.39	200.87	198.55	201.74	200.61	201.98	199.22	202.4	203.46	204.31	203.2	204.32	200.18	204.37	206.67	202.6	205.23	203.37	205.72	204.54	203.64	204.03	202.03	202.37	203.4
210.63	204.63	204.79	207.91	206.42	207.5	208.45	205.2	209.17	208.5	210.63	206.47	209.08	210.03	208.57	204.87	207.2	208.88	205.59	204.33	208.02	208.82	208.85	208.03	206.98	207.25	206.95	207.23	204.56	204.89	207.96	208.5	204.89	202.96	211.08	211.48	205.07	204.18	204.22	203.75	208.35	205.85	209.94	207.17	202.8	206.41	210	206.98	207.85	209.24
200.54	199.67	202.76	202.98	202.01	200.05	198.72	199.55	195.09	197.92	199.17	198.57	201.94	202.23	198.67	199.18	202.72	200.11	194.88	198.37	197.17	200.04	200.79	198.93	199.2	200.6	197.17	200.01	199.18	198.06	197.92	198.69	192.8	199.93	194.4	196.89	199.72	201.66	194.51	198.59	197.97	193.56	197.33	198.45	195.42	201.82	198.2	201.67	200.96	200.16
199.04	202.84	197.72	200.58	199.68	202.39	203.13	199.59	197.66	195.94	202.07	197.58	196.13	200.51	197.48	201.93	200.17	199.13	204.43	195.99	202.83	197.66	197.46	200.95	200.92	203.59	195.08	201.16	199.89	198.4	192.3	198.06	204.06	198.28	201.74	196.92	199.25	196.07	199.17	202.92	202.47	197.35	199.93	197.01	198.23	199.92	203.35	199.61	200.26	196.72
208.02	209.76	207.6	210.87	207.47	203.64	205.14	207.72	205.77	210.69	204.64	205.91	211.79	210.59	208.84	205.52	207.02	203.62	213.46	207.25	210.52	207.82	211.76	207.76	210.64	206.09	206.56	209.07	211.12	203.57	207.85	204.56	209.68	211.35	207.38	209.96	206.39	210.67	210.7	207.53	206.9	206.3	207.5	206.63	202.04	211.1	205.98	207.44	211.01	205.6
212.82	210.31	208.35	204.06	212.74	208.02	210.84	206.93	206.14	208.82	209.66	206.9	211.06	211.61	205.16	212.79	210.36	205.77	209.33	209.99	206.12	211.52	208.66	209.68	213.02	212.17	208.54	209.62	211.09	209	207.07	210.84	207.16	207.31	209.92	208.9	210.87	207.4	208.2	206.04	205.81	209.12	210.88	209.57	209.49	212.68	209.2	206.96	206.97	214.19
201.47	195.25	190.83	196.96	193.81	189.43	193.91	193.83	193.06	194.15	196.68	191.23	194.63	194.48	192.16	192.1	194.43	195.95	193.8	193.33	195.25	197.09	190.45	193.09	193	193.79	193.04	192.56	193.32	193.21	189.68	195.25	194.25	193.66	191.03	194.46	194.54	195.1	191.39	196.58	193.91	193.51	189.34	191.44	196.44	195.01	190.21	193.48	192.99	194.5
206.95	207.64	204.5	205.31	202.46	204.57	210.38	208.89	208.56	205.35	210.11	209.58	213.49	206.79	206.62	206.8	212.87	210.34	210.35	204.63	203.92	203.67	208.52	206.76	208.14	211.12	208.7	207.51	206.68	206.87	210.25	209.68	208.61	212.08	209.25	212.09	205.95	204.06	210.99	207.81	208.12	205.41	203.67	209.35	207.23	208.85	204.4	206.69	208.36	203.47
203.71	199.76	206.86	206.6	201.72	201.05	203.68	206.88	206.25	200.66	206.98	204.71	202.76	206.42	206.83	201.48	204.47	204.49	206.4	201.35	205.27	206.82	206.51	204.22	202.26	203.87	203.64	209.06	207.8	212.33	205.43	204.33	209.8	206.29	203.86	203.14	205.42	201.32	208.78	199.11	206.6	208.15	204.6	205.69	211.58	206.16	202.86	204.41	202.7	202.51
204.22	205.96	203.31	199.78	204.94	208.72	204.85	205.62	205.9	200.25	202.24	206.85	203.04	205.9	207.43	204.8	198.97	204.03	198.28	201.72	202.69	205.37	202.85	205.04	207.69	204.25	205.21	200.92	204.91	205.27	200.53	202.47	205.97	207.34	201.12	203.24	207.29	203.13	204.07	204.96	206.13	203.84	199.57	203.79	205.32	200.05	210.46	202.69	206.46	203.2
208.53	207.82	207.17	206.79	207.09	210	210.06	211.33	202.41	209.38	208.19	208.75	207.09	208.51	204.47	210.48	205.96	211.24	208.05	210.56	208.32	212.83	209.62	210.69	207.44	204.79	207.19	210.17	204.95	203.48	208.29	207.74	209.9	211.71	207.36	209.28	208.83	207.38	214.44	212.79	208.84	207.74	205.61	205.37	209.16	206.52	213.51	208.02	212.21	211.88
208.06	208.86	214.49	214	211.25	212.41	209.21	212.04	212.67	210.66	209.28	214.18	209.34	209.75	212.22	212.28	211.38	212.25	211.74	209.81	208.58	213.37	210.44	210.46	208.61	213.41	211.34	211.88	211	206.12	214.17	212.52	213.38	206	207.71	207.93	215.44	209.96	211.31	208.87	213.09	210.07	211.58	215.62	215.49	210.29	214.06	215.98	211.92	211.51
208.96	208.16	208.75	204.31	209.55	207.73	206.4	211.54	207.67	207.51	208.7	213.06	211.53	207.05	203.85	208.62	207.29	211.04	206.82	207	201.31	206.75	210.26	210.09	215.21	205.67	205.79	208.79	206.91	210.55	206.66	208.74	211.8	202.92	210.7	207.67	204.67	211.57	209.61	211.98	208.06	211.2	212.53	206.98	205.77	209.22	210.56	204.22	205.65	207.44
198.49	203.59	206.69	197.2	196.98	198.53	195.18	201.76	195.88	195.26	202.48	198.73	203.92	200.26	197.28	198.1	198.69	197.89	200.46	198.55	201.26	195.68	198.5	200.38	203.58	200.04	200.51	200.94	196.1	203.14	199.3	200.57	199.88	198.34	196.45	198.77	197.26	200.04	198.96	203.19	198.87	198.25	203.89	200.58	197.54	202.49	193.86	197.65	194.54	195.94
207.44	203.6	201.87	205.93	203.52	200.03	207.56	205.6	201.05	204.32	205.41	208.51	205.85	203.95	204.46	206.86	206.81	205.66	205.28	205.8	206.98	205.72	202.94	201.26	205.37	207.2	204.81	203.81	201.51	204.28	203.3	207.84	206.69	202.54	206.28	202.39	200.96	202.59	206.75	203.32	203.86	201.3	202.2	203.77	204.9	207.02	202.19	202.12	202.16	204.54
206.55	208.61	209.19	207.12	208.23	204.37	211.26	208.6	203	201.31	208.37	208.64	212.8	206.02	211.49	208.7	207.74	204.34	209.62	203.31	206.17	203.42	207.48	209.36	204.25	202.06	205.39	209.57	211.73	210.79	202.96	211.12	207.73	206.77	206.29	208.43	212.52	204.81	214.79	209.04	212.3	208.99	207.92	212.2	206.08	210.05	208.88	209.29	209.18	203.58
214.08	220.56	211.58	216.55	219.71	220.53	215.14	216.63	218.17	215.27	215.2	214.67	215.5	218.93	215.47	219.02	218.72	214.61	216.07	217	217.15	216.47	216.5	218.12	215.68	218.16	209.89	215.91	220.64	214.63	214.47	218.69	217.58	217.69	218.97	215.12	219.87	217.73	214.43	215.13	220	214.96	214.58	219.23	217.27	211.01	220.13	216.17	217.25	216.31
197.05	204.24	206.81	204.17	206.17	202.15	204.05	202.73	207.82	209.9	203.74	202.83	209.62	205.31	211.28	202.49	204.43	199.44	203.72	205.99	205.68	203.34	200.54	205.74	209.37	203.03	205.71	202.2	203.45	203.89	205.33	211.56	204.84	203.63	202.06	209.16	202.81	203.24	206.53	197.45	204.98	203.87	207.25	207.23	200.51	204.06	206.23	202.4	201.71	199.9
202.55	206.52	201.6	205.31	202.05	201.14	206.06	204.81	198.2	205.33	208.8	205.19	202.13	204.6	209.91	205.23	205.31	204.45	208.27	202.73	203.29	201.72	206.22	200.64	202.53	206.72	201.89	204.24	202.75	209.74	207.44	204.51	202.54	203.86	201.34	202.14	205.83	204.87	207.04	201.48	200.78	197.55	205.5	201.68	204.44	201.45	207.06	203.25	200.88	200.63
209.37	212.16	209.43	209.77	206.03	204.75	207.05	207.56	211.26	202.81	204.95	207.92	213.01	208.57	207.65	207.46	205.85	206.46	207.69	208.04	210.6	202.92	204.98	209.79	207.57	202.67	206.43	211.46	208.91	206.91	203.13	208.77	207.09	206.79	206.24	205.12	205.52	208.61	207.2	207.17	202.46	202.09	207.88	206.72	205.59	206.06	215.12	211.45	205.79	207.62
214.41	211.33	209.17	210.73	207.74	208.82	213.77	210.47	211.92	211.86	216.11	209.38	213.88	207.69	211.95	214.35	206.08	206.95	216.7	209.18	212.97	215.06	212.71	213.28	211.26	211.07	210.38	212.17	211.72	208.58	210.19	210.63	206.98	207.38	213.06	212.35	212.46	209.79	212.09	213.5	213.71	209.46	209.92	209.22	211.67	207.67	213.19	210.62	212.06	215.84
220.43	217.73	215.36	216.62	215	224.18	218.36	213.01	219.39	214.82	216.91	217.34	212.45	217.13	218.07	217.33	216.25	209.67	216.21	216.06	217.18	214.53	213.18	214.6	216.61	217.09	217.69	212.1	217.94	216.09	216.34	210.88	219.34	219.28	221.29	212.76	212.66	214.31	218.16	215.72	213.62	215.65	217.04	218.58	216.55	213.31	213.41	218.05	216.16	218.2
205.5	208.07	208.4	205.41	206.65	207.51	209.91	207.91	206.42	202.63	204.41	204.17	205.78	204.93	205.83	209.94	206.39	205.75	206.26	207.61	210.07	207.28	212.16	207.23	206.38	203.07	206.44	207.03	210.79	210.34	207.28	211.37	205.11	207.35	205.64	205.78	205.03	207.52	208.48	201.83	207.06	205.3	209.27	208.04	207.81	207.13	205.07	205.4	207.52	207.43
211	206.93	215.06	210.94	210	211.93	207.29	208.03	212.07	206.68	209.73	210.34	209.57	209.03	208.78	205.9	212.72	207.61	208.96	211.11	211.58	205.84	207.54	205.24	210.82	211.05	207.63	208.88	209.98	206.24	209.41	209.63	210	211.52	209.44	212.2	207.23	208.59	206.69	207.31	210.56	205.82	208.84	205.3	211.02	203.33	211.99	214.65	208.86	209.25
198.84	197.74	200.26	199.42	197.65	192.01	192.24	190.54	194.99	195.1	198.87	199.29	198.79	192.02	194.39	189.6	194.07	193.24	197.31	197.39	191.47	199.12	195.32	195.88	197.14	198.19	192.85	193.72	191.73	196.09	198.56	194.98	194.96	193.99	194.31	194.32	199.23	196.15	196.92	198.08	200.94	194.22	194.83	197.08	189.23	193.63	197.32	193.43	196.81	196.31
208.51	207.37	207.04	211.12	211.07	209.25	211.84	206.89	209.97	208.42	208.2	212.79	209.48	209.41	209.36	206.74	207.58	214.6	209.12	212.34	206.64	209.31	212.25	206.92	209.72	208.15	205.33	207.82	213.71	209.12	212.23	209.51	216.83	205.72	211.91	209.8	208.48	207.98	204.16	212.02	210.61	207.95	207.77	209.2	213.83	207.62	209.8	207.95	209.93	206.9
203.83	201.29	200.33	198.04	201.28	206.11	205.55	200.83	205.02	198.36	204.94	200.12	203.36	202.32	202.31	201.21	201.44	199.54	203.37	202.67	200.61	202.55	203.83	200.26	202.91	207.06	207.47	208.58	201.5	197.9	203.17	201.96	205.36	199.01	199.54	199.6	203.77	201.79	206.16	201.55	207.02	199.04	201.94	203.31	202.2	206.37	202.4	200.25	202.53	202.76
208.74	211.78	212.76	210.27	213.62	212.15	212.94	215.77	211.42	212.41	213.51	212.32	212.76	211.01	212.01	213.16	208.4	215.78	210.58	209.76	213.03	208.01	207.17	210.84	212.28	211.16	213.76	209.78	212.94	213.91	212.08	209.68	209.57	212.04	210.74	216.96	208.21	216.65	215.53	208.3	209.3	208.83	209.84	213.01	212.09	212.19	211.67	206.54	209.08	212.86
207.1	204.75	203.61	206.06	211.48	199.67	204.05	204.61	205.9	211.48	208.19	205.98	207.73	205.97	204.51	207.37	206.49	200.31	204.99	209.44	203.32	205.57	206.56	203.93	208.42	204.37	205.6	207.19	209.89	208.64	203.04	200.92	205.69	207.72	205.18	203.63	200.71	205.88	206.45	204.55	203.94	206.52	209.09	205.28	206.71	200.19	203.53	206.3	207.48	204.57
194.05	200.49	189.22	196.2	196.12	195.11	198.04	191.16	195.41	197.61	198.12	195.01	198.7	195.88	195.62	201.12	196.73	200.59	194.47	194.56	191.33	194.5	194.44	199.08	198.55	196.5	195.87	189.83	198.76	198.88	195.96	194.73	194.33	197.9	193.69	197.44	193.36	197.14	200.6	195.4	194.92	195.41	197.23	193.09	194.88	193.8	192.91	200.01	196.39	196.23
216.91	214.81	213.96	213.86	214.46	214.02	214.81	213.86	210.71	214.23	216.14	212.03	211.46	210.66	210.35	209.88	212.9	211.11	212.83	217.71	214.67	213.85	208.95	216.68	213.74	216.63	215.78	214.13	207.82	212.48	217.2	214.81	215.77	215.02	213.42	207.67	211.01	213.85	217.13	208.46	215.2	213.13	212.05	215.48	211.96	215.19	213.99	215	214.86	214.27
205.88	205.49	205.34	205.35	202.81	206.57	207.37	204.98	206.52	206.74	201.34	200.97	202.15	203.27	201.72	208.26	208.98	207.84	206.26	206.75	205.51	208	201.39	205.63	201.41	205.31	204.78	208.61	204.9	203.45	207.29	200.52	200.07	203.5	203.71	203.63	205.96	206	203.14	207.8	206.16	203.75	203.42	206.6	206.69	205.76	205.4	205.2	206.54	204.19
206.87	205.7	208.87	203.21	206.4	205.27	206.83	206.24	207.45	207.99	207.27	207.75	207.51	206.48	208.76	210.76	209.7	209.17	211.97	208.16	211.67	207.97	206.72	208.95	204.71	209.49	211.44	212.36	207.23	209.03	208.68	207.85	207.76	202.96	208.22	208.55	211.5	208.8	204.62	206.8	205.57	205.7	209.75	210.85	207.43	207.17	210.24	207.52	209.7	207.01
207.52	212.08	207.8	206.85	211.9	208.74	205.91	204.46	210.84	206.34	209.34	205.95	208.59	209.58	209.56	213.12	209.39	207.94	212.04	207.58	209.03	210.21	205.79	211.03	215.38	210.94	211.46	212.2	213.17	208.34	210.48	212.89	210.5	210.59	208.68	209.37	205.99	212.19	211.74	209.11	211.94	209.92	212.03	207.16	215.17	206.8	210.86	207.31	208.86	213.4
209.81	205.33	204.29	203.52	208	208.34	204.67	200.66	204.89	206.68	209.18	204.67	206.22	205.92	209.14	205.51	203.39	203.22	206.84	203.95	206.87	207.13	210.41	203.96	203.25	204.75	205.81	203.14	206.16	205.65	207.31	204.61	204.69	211.82	205.39	206.05	206.36	205.8	205.83	203.16	205.59	205.02	207.2	207.18	207.12	205	206.09	208.89	207.97	202.08
210.81	206.83	208.98	212.84	205.61	206.88	213.54	208.23	209.16	208.92	210.44	209.07	207.37	214.32	209.35	208.6	204.7	209.23	209.73	206.99	207.56	213.23	208.98	211.33	208.3	212.23	205.71	209.81	210.53	211.14	207.29	206.87	208.99	202.76	211.36	211.77	206.73	212.75	208.28	207.16	208.11	209.63	211.07	205.8	205.09	212.49	209.15	210.87	210.5	210.27
198.04	204.66	198.55	199.15	203.23	201.9	200.38	198.33	200.88	197.94	201.34	201.36	196.5	197.9	198.62	200.1	199.69	204.87	199.64	202.15	197.14	199.61	202.31	202.84	200.02	205.48	197.7	198.1	201.32	199.72	200.38	199.82	196.87	199.81	203.32	201.05	200.08	203.74	203.97	198.43	197.28	199.06	203.58	199.71	198.49	204.37	202.59	197.6	203.29	197.46
209.84	206.95	212.92	208.23	204.29	206.54	205.84	207.73	208.68	205.85	209.96	209.51	208.13	213.53	207.57	207.25	206.35	207.43	206.9	212.46	209.28	207.78	214.72	207.65	206.77	204.8	208.4	204.63	210.51	213.75	205.6	211.91	207.33	207.93	208.12	210.4	206.03	205.24	208.82	204.31	208.58	208.14	210.68	210.52	205.94	205.25	208.58	204.34	206.59	209.53
201.05	198.72	198.6	197.12	195.96	198.02	199.2	203.11	197.53	199.16	201.96	203.06	196.81	202.63	199.2	201.11	201.41	200.21	200.55	203.89	199.74	195.79	200.73	199.37	207.25	194.45	199.53	198.79	195.52	203.16	199.57	198.98	197.98	200.83	200	200.57	197.74	196.99	197.8	200.98	203.85	199.12	200.28	199.8	202.89	197.54	196.47	203.59	200.02	204.54
198.67	205.23	202.63	203.38	206.79	204.08	203	201.77	201.01	199.04	203	202.44	202.42	206.9	198.25	197.9	201.58	204.53	206.21	199.35	200.39	203.26	204.85	203.59	200.77	204.01	204.94	200.24	202.02	202.66	201.24	200.3	201.18	207.42	206.55	201.51	204.21	198.23	205.36	201.25	202.38	207.4	199.26	201.48	205.35	202.89	202.33	205.2	202.54	202.08
205.46	205.9	198.46	202.32	202.9	208	202.59	204.61	205.3	205.77	209.92	208.93	206.36	202.16	205.49	204.85	205.64	204.46	200.16	206.49	201.33	203.6	205.11	206.37	206.97	203.01	206.33	204.28	206.65	201.11	204.95	205.57	202.35	200.16	205.18	209.31	207.53	208.9	202.53	205.84	204.41	204.79	206.08	206.9	201.44	205.79	201.84	200.81	204.92	203.65
210.91	207.33	209.14	206.56	213.84	212.16	204.37	204.9	211.1	205.77	210.54	204.98	208.81	211.97	209.76	206.2	211.81	208.1	209.51	209.93	207.95	210.44	211.55	205.61	205.77	202.18	205.07	209.86	208.55	209.19	212.63	205.94	212.19	206.06	208.82	208.92	205.92	211.15	214.42	203.53	207.55	208.36	207.06	207.55	212.47	209.71	207.09	208.07	208.66	208.36
206.99	199.61	203.83	203.43	208.89	201.32	205.32	202.9	201.34	201.49	202.47	202.26	207.84	206.42	205.56	202.47	206.03	205.19	206.3	203.89	204.07	204.78	203.17	206.8	202.51	205.32	207.52	205.83	206.36	204.49	203.53	202.22	203.47	207.47	203.59	205.95	198.21	203.94	201.1	200.99	200.34	207	197.95	205.69	203.72	203	202.48	208.83	204.48	206.04
206.8	201.63	205.36	202.81	203.53	206.07	200.85	205.18	203.11	206.31	204.88	201.41	204.23	202.52	203.96	206.34	202.54	203.96	203.84	200.57	202.53	203.29	204.21	203.4	209.3	203.59	201.79	200.18	203.88	198.92	206.13	203.19	203.24	203.32	202.24	204.54	204.9	204.34	204.05	202.17	199.05	201.22	209.68	199.6	206.87	204.68	206.22	203.31	199.93	205.06
201.71	200.13	199.12	198.31	204.26	202.06	202.25	204.28	202.74	203.07	203.53	199.4	202.96	203.42	202.78	202.02	200.65	203.15	202.42	203.59	206.63	202.89	201.95	201.74	201.38	204.73	201.64	203.27	202.96	201.62	203.88	208.1	204.27	203.22	200.34	206.02	204.61	206.45	203.7	204.9	202.17	199.67	201.7	199.01	203.27	204.31	198.46	200.19	204.71	204.59
200.13	199.85	198.59	197.85	203.24	197.87	202.5	198.89	197.99	198.44	200.35	203.02	197.02	197.78	201.16	193.26	202.09	201.1	201.85	199.82	198.02	198.47	203.23	199.26	198.19	205.44	197.36	200.88	192.43	194.73	200.73	196.57	197.36	197.28	200.19	200.27	201.66	198.89	199.63	199.24	202.81	196.38	202.64	201.18	197.84	200.49	201.13	199.6	201.4	200.13
208.09	202.31	203.72	207.1	208.34	208.72	202.87	204.53	204.19	200.34	204.47	206.63	204.31	206.06	202.06	207.47	201.56	204.67	201.43	205.92	201.78	204.36	206.22	206.83	203.79	206.81	202.02	205.12	212.11	203.55	206.91	205.36	201.11	206.63	200.64	204.29	204.25	207.03	206.93	200.55	208.79	206.16	205.58	206.52	206.35	209.17	205.29	205.22	204	200.23
211.36	215.68	215.03	217.19	216.24	213.4	215.64	209.91	209.38	214.36	211.33	213.18	215.61	211.11	214.86	212.37	214.12	211.36	212.97	209.51	217.29	210.76	216.27	214.03	212.84	212.56	212.66	216.88	214.48	211.73	209.54	210.8	212.18	214.36	221.01	212.79	215.47	214.08	213.77	210.21	212.92	211.92	213.2	212.57	207.35	210.36	211.52	213.29	217.16	207.93
207.91	209.38	210.59	204.67	210.32	206.47	215.83	207.93	215.53	207.67	210.46	208.95	206.93	212.21	208.49	208.47	208.13	208.4	209.34	207.94	208.36	207.4	210.22	210.59	209.4	210.55	210.76	207.24	211.44	206.65	205.73	208.94	205.54	212.31	207.86	206.18	208.63	211.37	206.56	206.62	210.92	206.91	208.3	206.01	207.37	210.51	206.29	208.74	206.32	206.78
205.52	210.57	206.78	209.98	206.66	207.67	203.16	204.73	212.99	207.19	207.04	205.47	206.64	208.36	204.26	207.05	209.26	207.24	209.27	206.95	205.76	206.65	208.65	204.75	202.68	212.6	208.21	206.93	206.31	204.89	212.08	204.29	206.59	207.26	205.16	204.82	206.39	206.61	209.81	211.06	213.3	208.36	209.52	210.38	212.47	203.47	204.33	207.57	204.82	210.05
206.72	206.31	206.66	210.16	213.72	212.57	210.04	208.72	209.4	206.16	206.27	212.11	209.74	206.02	213.83	205.95	203.13	209.9	213.66	210.78	209.27	208.9	209.53	207.96	205.7	213.29	207.71	208.15	206.36	205.72	209.13	210.19	207.62	206.62	208.04	208.35	209.48	208.64	204.89	203.91	208.7	207.66	209.18	206.42	212.2	211.93	207.98	209.6	210.74	208.35
217.13	216.97	214.19	218.08	215.47	215.36	218.18	219.86	214.8	216.28	219.03	216.67	217.66	218.67	215.98	213.9	215.67	218.68	217.18	216.97	217.8	215.41	214.94	217.02	216.02	218.47	221.99	216.14	216.69	218.55	216.74	214.49	213.44	219.18	219.22	217.31	218.6	221.71	215.06	215.89	214.9	220.15	218.95	216.38	217.66	214.98	220.5	218.17	214.23	215.81
203.83	200.9	203.34	202.23	199.39	202.12	200.15	204.98	200.84	202.02	202.43	201.6	200	200.76	206.37	202.63	202.66	198.41	206.87	203.98	202.6	203.63	200.92	202.86	199.35	205.16	201.26	203.75	200.51	201.19	200.75	202.74	201.9	202.45	205.07	203.16	201.91	198.71	197.85	204.42	197.76	199.51	200.91	200.24	200.25	198.15	197.42	199.26	200.7	202.49
196.6	202.29	201.77	201.24	197.4	196.9	198.79	202.82	202.58	201.86	197.18	200.32	198.47	199.09	196.87	204.54	197.97	201.48	199.62	196.76	198.84	193.4	200.24	193.99	201.91	198.52	203.87	199.39	196.75	200.62	200.6	201.58	197.32	200.74	200.45	200.89	195.89	199.21	198.82	202.24	200.57	196.88	201.31	202.71	199.56	194.68	199.66	203.16	195.69	201.36
211.54	213.08	211.36	209.85	202.16	209.19	209	214.76	209.56	208.82	204.9	207.78	207.81	205.26	208.32	212.78	207.63	210.27	209.56	209.18	206.06	211.45	203.53	210.11	215.58	208.36	209.25	211.3	205.94	205.73	211.37	208.58	209	207.19	208.31	207.63	205.8	209.85	214.26	206.68	209.48	208.23	210.58	208.55	209.29	204.91	204.91	209.55	211.96	208.31
208.75	208.24	209.2	210.88	208.72	210.16	207.36	209.69	209.66	206.86	209	212.35	206.97	211.78	211.95	205.51	209.34	210.46	204.52	210	206.74	206.06	209.52	208.28	204.37	209.44	206.17	212.91	209.64	211.5	205.49	209.97	204.96	208.89	211.01	208.38	209.37	213.12	207.13	211.86	212.41	208.23	208.26	205.48	208.56	208.43	210.95	211.45	209.09	210.03
203.93	204.13	199.57	197.88	197.09	202.03	198.08	196.43	201.16	199.13	201.42	202.3	202.32	197.52	203.39	197.42	202.3	196.72	204.78	197.45	198.74	199.46	199.83	200.7	204.44	192.33	198.79	198.5	205.14	198.53	202.41	201.5	203.08	199.27	201.09	201.08	200.08	202.07	200.98	200.06	199.05	201.57	202.09	195.9	198.84	202.97	200.1	203.07	200.24	196.9
214.01	206.21	208.55	204.02	202.18	207.46	201.36	206.63	201.32	205.79	203.85	205.25	201.58	201.4	205.6	202.52	207.31	203.25	206.56	197.93	196.72	201.61	201.98	204.94	200.28	203.35	207.24	204.75	204.51	205.34	203.87	199.5	200.98	209.12	206.75	208.48	207.35	204.46	206.04	200.39	205	203.82	201.18	202.58	202.43	201.14	201.7	203.42	204.41	201.57
204.76	206	203.88	206.31	199.91	206.9	200.04	202.86	207.64	204.29	199.99	202.91	208.76	204.27	205.19	201.31	207.29	204.8	201.61	201.68	200.2	202.98	203.68	205.08	201.01	203	204	205.34	199.79	199.92	206.3	208.56	204.09	199.69	201.7	198.77	206.72	202.5	205.9	199.49	207.32	201.69	199.18	206.1	202.51	198.52	200.92	206.64	206.72	203.93
211.8	211.76	216.55	217.01	209.86	215.12	214.55	212.82	217.75	216.61	213.77	212.8	213.2	216.79	212.37	214.67	209.75	217.47	210.13	215.51	215.63	217.5	213.76	212.16	212.08	214.49	210.14	212.85	207.8	210.84	214.86	210.78	218.26	212.96	219.11	213.35	213.53	214	214.88	215.71	212.9	210.78	214.71	209.35	216.16	216.45	214.11	212.79	216.21	214
201.28	205.01	202.86	206.71	204.94	204.29	202.04	200.78	204.61	205.96	200.62	201.13	209.84	203.87	206.34	201.55	208.76	204.73	206.89	208.58	208.46	206.88	202.44	202.7	204.39	203.14	204.11	207.06	204.87	202.86	204.42	205.91	203.42	207.61	202.98	201.01	207.8	201.59	205.37	201.6	207.26	208.88	204.59	205.97	205.01	201.88	208.1	199.47	206.28	203.69
208.33	211.67	209.39	210.5	211.77	213.11	212.78	212.02	213.12	210.91	214.83	209.41	210.41	216.78	213.6	213.88	213.26	213.41	215.03	215.89	216.02	213.81	210.68	214.67	211.44	210.16	213.46	213.17	214.76	211.79	210.27	208.9	212.61	217.22	212.69	212.98	213.36	216.94	214.97	211.6	217.72	212.6	212.96	206.89	214.36	216.33	212.56	213.75	217.62	215.94
203.86	206.21	202.42	210.1	208.38	204.87	204.44	207.32	208.18	206.12	208.25	206.3	204.97	207.86	206.93	205.03	201.98	206.82	207.91	209.42	205.54	203.76	205.49	207.39	206.7	207.94	209.19	207.12	201.52	202.62	203.79	210.34	206.17	207.28	204.8	202.58	204.32	209.21	208.31	202.96	203.9	202.6	207.52	208.59	205.92	203.39	208.24	206.89	210.89	204.72
204.05	200.04	205.22	203.09	202.22	201.1	203.16	200.79	199.11	203.69	202.88	201.2	200.25	202.18	203.81	200.41	204.08	200.98	206.61	201.15	199.98	204.14	205.28	202.86	203.29	201.29	198.74	203.34	202.3	204.89	201.13	198.01	200.66	198.97	205.52	204.5	203.59	200.95	204.73	203.43	205.07	201.7	204.29	200.9	204.29	201.62	201.67	202.25	199.12	203.22
212.35	211.74	210.46	208.32	212.68	212.6	211.73	213.56	211.21	215.81	215.14	208.93	211.39	211.41	212.41	214.28	210.04	212.35	207.36	210.76	210.21	215.89	215.72	211.45	212.33	212.22	209.82	210.78	213.29	214.32	211.64	215.4	214.15	209.59	215.16	214.11	209.12	208.82	214.53	214.09	210.88	208.83	210.71	215.67	210.93	213.1	210.32	212.8	208.67	210.11
206.34	206.51	207.98	211.09	206.42	208.48	208.28	207.21	205.37	205.88	205.25	209.41	209.99	208.76	204.34	205.24	210.13	209.53	209.66	210.76	209.15	206.86	204.47	204.78	209.47	208.54	209.9	210.25	208.19	206.47	208.78	204.89	212.25	206.73	211.34	205.05	210.69	208.73	210.67	211.56	209.69	211	210.52	206.54	212.17	205.83	203.21	206.44	210.08	209.64
207.65	206.85	212.51	204.17	209.52	207.75	207.84	206.22	207.61	206.58	208.06	207.35	207.58	212.01	205.6	207.24	211.37	204.06	205.82	212.57	203.27	207.4	207.08	205.85	204.74	203.85	209.12	205.08	206.01	212.48	206.69	208.64	202.83	207.85	209.88	211.13	208.03	211.11	202.78	205.47	206.8	205.53	209.33	207.82	208.51	209.26	210.35	205.63	208.95	212.29
199.3	197.24	204.79	200.9	200.79	200.06	200.48	196.78	194.12	200.59	198.49	197.69	195.77	202.74	197.05	201.58	200.41	199.74	200.64	193.23	201.8	201.91	201.72	199.97	197.92	198.42	201.16	203.31	202.27	198.14	196.35	200.24	200.09	201.85	198.96	202.34	200.26	196.88	199.01	196.57	199.44	200.56	197.35	200.55	201.74	200.25	196.22	197.2	203.04	202.8
206.11	209.51	205.62	205.44	209.46	209.31	207.53	206.87	205.58	206.85	208.32	207.98	202.77	205.85	204.32	205.83	208.48	211.31	212.74	206.93	207.65	212.15	204.04	207.59	208.02	208.03	207.69	212.89	208.28	206.74	207.79	204.53	213.58	211.97	206.28	211.8	201.75	205.22	203.12	205.02	210.37	207.9	210.1	206.33	209.3	209.92	210.96	211.56	207.2	208.18
213.94	215.91	209.3	212.42	209.33	211.59	209.99	216.94	212.85	208.33	213.22	212.53	216.89	213.29	211.1	210.01	207.3	214.43	211.21	213.53	210.93	213.77	210.5	206.95	213.97	207.9	214.53	216.06	212.84	214.78	208.28	215.99	212.03	211.01	213.27	212.67	211.99	212.37	214.46	211.46	216.29	212.43	208.22	215.08	210.77	209.53	213.43	210.02	207.53	211.66
200.9	207.5	203.4	205.72	200.58	202.66	201.48	201.7	205.92	197.76	204.57	202.02	201.45	201.35	200.33	202.28	206.96	204.59	203.23	199.77	204.68	206.13	207.24	206.03	200.17	200.44	200.26	202.67	199.86	205.7	202.93	201.84	203.03	201.87	206.86	205.88	199.26	202.3	199.71	201.84	202.22	205.66	202.44	200.33	197.21	202.45	204.15	203.17	200.52	204.68
209.36	205.75	206.73	209.9	207.79	204.86	206.62	206.76	205.32	207.69	206.12	207.49	208.48	205.91	206.01	206.38	209.32	205.08	207.24	205.33	209.71	203.51	204.18	206.2	206.13	204.2	211.03	210.89	204.41	211.19	209.94	207.17	209.34	210.87	204.53	206.03	209.2	213.63	202.01	208.13	208.9	204.78	203.04	204.29	208.12	205.5	205.25	210.26	207.81	205.74
202.74	204.65	205.21	204.71	205.57	200.03	205.97	200.68	200.61	200.16	201.8	200.26	201.24	201.4	205.22	196.47	201.59	204.64	203.9	200.94	200.85	205.22	197.4	198.97	202.15	198.17	204.13	198.72	207.73	208.34	201.69	200.61	200.72	202.14	199.62	201.79	201.78	202.48	202.25	203.1	203.74	205.37	205.92	203.02	203.99	201.92	201.22	200.75	199.69	200.23
201.62	205.81	206.75	198.65	202.28	201.88	202.56	200.35	202.38	200.18	205.51	202.16	206.87	202.93	203.89	200.5	204.61	199.55	205.51	206.23	202.98	201.68	206.55	199.26	202.12	204.9	204.77	206.73	200.66	203.84	203.01	198.46	204.08	204.22	206.53	207.23	204.83	198.83	205.52	207.66	204.77	200.17	198.45	203.52	203.68	207.53	205.07	204.29	206.12	204.44
206.99	209.39	207.53	205.93	208.22	210.4	202.65	204.63	206.98	206.91	206.16	210.26	207.68	206.36	207.02	210.51	210.15	206.58	205.58	208.19	211.96	209.52	209.18	208.41	209.08	207.79	204.86	210.35	209.44	202.11	213.45	208.32	207.32	206.23	211.37	208.46	208.74	208.02	212.24	208.13	208.61	211.35	211.29	206.48	211.14	213.3	206.24	206.41	212.75	205.65
206.68	205.34	205.86	210.56	202.99	203.57	209.67	207.04	203.03	203.94	204.78	208.03	202.1	210.39	206.6	204.33	209.55	208.26	204.42	203.57	202.04	206.28	207.66	210.93	207.76	206.06	204.59	211.26	207.2	208.12	207.63	211.14	202.38	205.22	206.32	198.95	199.87	207.85	211.96	205.79	205.95	208.99	203.87	207.71	205.9	205.1	207.99	203.91	205.44	203.69
209.47	210.1	210.34	210.34	211.94	213.51	213.08	213.82	215.92	211.95	214.41	211.19	213.19	210.29	208.62	209.94	210.05	211.03	208.79	208.51	210.26	215.21	214.08	210.96	212.14	212.37	209.25	215.86	210.08	214.76	206.52	209.63	214.06	208.89	209.03	207.9	214.39	211.61	213.56	213.31	207.58	211.06	211.6	208.3	210.32	212.49	211.17	208.69	210.64	213.1
194.1	191.76	189.44	196.68	197.64	190.33	196.65	195.93	196.12	194.84	191.65	197.06	195.13	195.33	194.06	197.22	195.75	195.57	196.18	195.4	194.11	191.99	193.59	190.78	195.98	193.33	193.82	194.95	198.98	195.35	194.33	194.62	201.21	190.38	198.66	197.22	195.1	195.78	193.24	194.12	193.76	194.95	194.81	197.78	192.64	200.77	198.21	197.28	195.96	193.88
207.98	206.99	209.64	212.1	208.13	212.99	208.52	210.45	207.9	208.03	213.06	209.69	209.16	213.66	206.89	206.89	209.14	212.63	207.76	208.98	203.68	208.41	208.69	208.05	206.6	204.98	212.68	212.86	211.01	207.9	209.99	214.23	211.27	209.41	204.52	206.61	209.85	207.74	209.83	209.79	206.98	212.34	209.92	207.6	207.09	204.67	212.22	211.54	207.82	211.61
206.26	206.48	204.51	204.91	203.3	204.59	208.56	204.63	201.75	201.68	205.03	204.21	207.65	206.75	202.33	202.32	203.93	204.15	207.31	202.35	201.06	206.49	206	207.56	203.58	203.47	204.37	206.21	202.59	203.75	209.56	204.92	207.75	202.03	207.18	202.26	206.22	205.25	205.47	205.42	202.61	204.84	207.57	205.02	203.1	203.73	206.03	206.53	203.89	203.07
208.15	204.7	202.37	204.57	205.83	209.04	203.86	208.9	205.85	208.77	206.5	202.79	208.43	207.95	208.29	207.99	203.72	206.66	201.29	205.49	203.56	203.26	207.37	205.56	203.14	207.79	201.55	204.47	205.8	207.76	207.25	207.69	202.33	203.29	205.9	205.96	204.88	202.8	202.42	203.51	208.84	201.68	201.69	207.17	206.03	204.42	208.12	211.32	207.72	208.85
195.63	193.44	191.81	192.86	194.95	191.67	193.66	196.31	197.01	190.84	196.41	194.21	194.99	193.7	195.74	195.01	193.86	194.82	194.04	196.82	196.94	193.16	192.46	195.09	189.81	194.27	199.39	195.2	194.08	193.98	196.99	192.82	196.98	197.16	190.58	193.5	194.1	194.93	200.06	195.22	193.94	192.1	195.69	186.88	195.76	191.95	193.62	191.42	195.52	192.66
204.26	204.45	200.96	201.03	203.87	207	203.3	202.95	204.89	201.88	207.32	204.62	202.6	205.35	203.9	204.26	201.5	201.46	203.27	201.97	202.1	201.58	204.77	203.75	204.09	205.11	201.85	206.11	203.73	198.71	203.2	204.66	203.19	208.02	201.07	202.91	208.22	206.06	202.88	204.41	203.62	204.38	203.97	201.4	204.23	204.38	203.03	202.78	201.57	206.94
206.72	201.1	202.31	203.21	205.16	204.78	205.46	207.79	200.73	203.22	207.14	202.41	207.54	206.27	204.48	204.64	205.63	205.2	202.4	206.82	204.69	204.25	202.28	199.98	201.68	205.56	206.69	201.29	204.29	204.38	203.08	203.86	207.27	205.65	202.37	205.66	205.95	201.94	203.2	205.07	208.77	199.06	201.55	207.27	206.65	201.18	205.8	203.58	203.19	207.24
209.12	211.74	210.15	209.39	210.61	210.24	210.72	205.61	212.37	209.69	208.27	210.66	206.97	210.81	206.09	210.72	210.58	208.59	209.98	206.31	207.62	209.93	206.91	208.07	208.26	209.37	208.39	206.61	212.62	212.81	204.76	210.54	209.25	211.57	207.44	213.5	204.83	206.31	210.74	208.76	211.87	211.28	207.05	209.05	211.04	209.33	207.23	208.72	210.86	212.7
210.45	208.58	210.41	206.23	209.6	205.93	208.33	204.77	209.54	210.61	208.05	206.01	211.74	208.89	208.03	211.54	207.87	209.14	209.69	210.16	206.22	210.01	207.5	205.36	207.42	205.96	206.52	204.91	210.13	209.41	208.84	203.58	206.53	206.77	209.12	207.33	207.88	209.78	202.58	210.48	203.96	210.12	208.62	207.31	206.41	211.04	211.34	205.45	207.49	205.76
203.98	203.82	202.52	207.86	207.14	200.84	205.04	202.65	204.72	208.41	203.36	207.64	205.3	201.21	199.37	206.68	205.43	203.22	212.37	206.32	202.88	204.89	206.92	202.5	215.09	205.77	201.42	207.06	205.02	203.71	201.55	206.49	206.19	204.83	205.59	207.05	202.44	206.16	206.93	206.51	205.17	205.81	202.69	201.98	205.97	205.69	208.98	204.74	205.18	205.68
208.87	201.23	202.05	201.41	201.87	201.89	203.45	206.3	199.65	202.58	202.42	208.65	203.49	207.6	203.01	202.08	207.6	203.6	203.07	200.03	205.87	200.86	206.15	204.49	202.81	203.21	204.63	208.63	204	199.02	202.58	204	202.51	204.2	204.37	206.44	203.38	203.76	205.39	200.28	204.37	206.76	209.41	200.23	204.9	204.78	202.96	203.04	206.12	201.05
204.57	210.24	206.08	204.28	207.79	201.58	204.87	204.12	206.73	206.26	209.11	207.31	203.65	205.93	204.72	203.17	208.83	207.06	205.54	206.88	206.08	208.88	203.26	203.87	208.81	203.59	199.76	203.68	207.15	201.97	201.53	202.73	203.5	203.08	207.64	199.19	206.11	200.92	204.11	201	202.15	207.59	206	208.81	207.14	203.58	206.41	200.58	203.37	207.11
200.57	198.4	204.57	198.7	197.64	197.96	200.58	194.99	198.14	201.91	197.05	196.44	198.05	195.84	199.13	195.92	198.68	194.21	200.5	200.88	201.66	201.19	198.1	202.13	200.62	198.9	195.05	199.28	202.31	199.46	197.31	196.33	204.49	197.03	199.22	199.65	202.53	196.15	199.38	199.79	195.3	200.44	199.37	198.65	196.05	197.98	204.99	202.9	201.27	202.36
209.76	209.51	203.41	213.14	208.71	205.18	207.65	205.15	204.85	202.83	207.59	205.84	204.95	204.18	205.55	206.42	206.97	205.44	210.71	208.93	203.14	206.4	204.72	204.66	205.58	210.04	208.89	203.51	206.98	207.91	206.05	202.74	206.78	206.07	204.7	198.79	205.95	201.11	201.94	205.31	203.62	207.83	204.27	209.14	204.37	209.32	202.67	205.85	205.71	206.4
207.7	207.7	206.28	209.66	204.76	204.08	209.23	208.56	207.98	212.81	205.07	208.04	211.94	210.53	205.85	210.21	207.89	206.81	210.96	206.21	205.75	205.88	206.6	212.49	207.64	213.05	212.58	210.64	210.08	209.96	209.89	210.14	211.03	206.95	208.8	203.99	203.58	203.97	207.78	204.89	207.81	207.41	202.35	211.72	204.12	210.35	205.1	210.42	209.71	206.78
205.82	212.36	206.45	207.81	209.27	208.69	207.87	215.01	206.99	207.42	209.44	206.54	209.45	208.97	203.82	208.6	210.39	207.15	208.63	202.98	209.24	210.16	209.04	211.26	208.58	206.73	207.86	212.19	208.86	206.48	211.79	205.15	206.88	206.87	207.1	211.51	206.68	209.99	206.8	211.43	206.38	205.02	207.6	206.84	215.5	209.1	207.37	207.54	212.04	208.83
216.47	213.5	220.64	216.87	217.9	217.69	218.29	217.78	220.71	214.37	217.61	223.86	214.83	214.4	218.33	216.75	212.66	222.85	219.46	216.59	215.12	216.08	215.81	219.76	219.9	212.98	215.9	216.07	217.94	213.96	222.17	215.01	217.11	222.99	213.94	215.79	217.87	214.79	213.35	219.91	217.74	217.4	219.17	215.21	218.3	214.3	218.51	217.3	216.36	221.13
212.56	213	217.19	215.7	219.55	217.64	220.41	216.7	219.41	220.12	216.39	218.23	216.78	217.88	214.86	218.59	218.59	213.43	215.49	215.16	212.02	219.06	215.92	219.8	211.23	216.25	219.05	214.17	219.09	212.82	219.71	214.87	218.13	219.42	220.94	214.62	217.41	218.93	213.74	219.03	219.32	214.48	218.09	215.1	220.3	218.1	215.88	222.06	217.61	218.62
194.56	198.11	194.04	196.02	198.52	199.34	194.9	195.7	192.79	192.98	193.62	194.77	198.24	195.49	196.78	194.04	191.79	193.67	190.47	196.22	196.18	197.42	193.8	196.49	191.91	193.95	196.83	197.64	194.87	191.79	192.8	201.49	197.45	195.42	193.49	193.32	196.36	193.25	199.37	191.78	196.53	193.11	192.14	195.03	193.52	195.5	194.12	194.98	196.57	196.08
212.25	207.9	211.95	208.57	206.18	214.23	208.06	207.36	209.1	212.36	207.79	206.63	206.99	211.24	213.36	209.9	206.98	210.68	208.16	203.07	211.23	206.3	211.35	208.63	210.91	212.97	209.3	206.78	210.27	210.19	204.43	205.37	209.94	213.35	205.99	207.12	212.12	209.79	208.93	206.04	207.4	209.52	212.47	205.15	213.84	207.68	209.44	207.06	205.48	209.71
209.74	210.23	207.95	210.3	209.92	207.22	207.76	210.5	208.56	202.58	206.03	208.18	207.38	205.82	211.57	211.36	207.63	203.25	209.96	208.16	210.01	211.67	212.53	205.6	206.63	210.21	208.37	208.14	207.72	207.95	210.72	206.38	208.69	207.37	206.99	208.34	211.81	204.26	209.01	207.88	208.89	211.96	210.31	212.98	212.55	209.59	209.7	208.48	209.23	205.89
197.73	200.11	196.05	199.75	203.16	202.51	204.38	198.81	198.73	197.73	199.35	194.6	197.79	199.1	200.26	199.98	198.98	199.1	198.56	196.3	197.37	199.08	202	197.15	196.94	200.87	199.92	195.64	196.3	202.33	197.84	199.51	198.74	200.38	199.41	197.25	202.09	202.76	201.86	194.02	196.58	202.1	199.47	196.44	197.71	198.43	196.3	196.25	196.45	199.17
202.05	205.22	205.46	200.58	204.42	203.31	198.79	199.92	201.23	200.71	204.11	206.55	203.57	206.8	201.59	201.79	208.75	202.86	202.95	194.98	199.33	199.52	202.64	204.19	204.06	199.58	201.81	205.7	201.13	204.72	203.58	203.26	200.62	200.81	199.67	202.3	205.33	201.05	203.65	202.65	200.02	200.61	202.64	200.41	200.16	203.33	198.89	203.14	202.53	206.95
204.62	207.89	205.56	210.83	207.91	210.47	207.21	206.26	209.65	206.9	210.28	210.08	206.8	206.51	206.99	203.87	207	211.19	203.52	204.63	211	205.65	207.4	207.13	205.93	209.76	210.3	209.58	205.25	208.62	205.94	206.44	210	209.02	206.81	204.61	209.16	206.41	206.25	211.54	203.81	206.25	208.66	204.08	210.08	210.15	212.65	202.38	205.75	206.37
219.33	217.53	216.01	217.03	220.84	214.79	216.99	215.28	215.13	216.6	211.68	215.04	214.65	220.23	219.26	219.28	218.6	216.58	217.17	218.96	215.37	218.95	222.09	218.18	217.97	216.32	213.27	217.5	218.83	215.7	214.17	216.54	218.99	219.96	220.87	216.11	215.07	217.78	216.72	219.67	211.43	212.99	218.3	215.25	220.59	218.19	214.78	217.5	207.85	217.7
200.03	205.79	204.05	204.79	206.09	202.63	208.42	207.07	205.82	206.63	204.6	202.56	203.79	199.71	204.34	206.41	201.41	201.29	207.17	202.73	206.18	202.76	201.85	202.68	206.59	203.02	204.24	201.6	198.26	200.84	201.74	201.75	202.79	199.18	205.7	202.46	205.76	203.09	202.59	203.91	200.62	207.51	201.08	204.85	201.99	203.24	202.17	202.15	201.34	206.06
213.9	208.83	213.3	211.47	208.83	213.7	212.01	212.46	211.25	210.61	212.26	212.75	212.45	215.96	211.39	210.67	209.4	209.65	212.99	208.41	215.36	212.35	209.67	210.54	216.09	211.33	215.09	213.89	212.17	208.02	217.93	212.04	211	213.58	210.12	213.17	208.99	211.6	211.09	212.02	211.59	211.58	211.21	212.39	209.13	212.67	210.65	211.96	212.42	207.24
202.96	205.48	206.4	204.11	207.07	208.49	205.08	203.29	206.86	199.96	205.46	204.66	202.64	203.78	203.15	204.45	199.8	204.53	204.22	202.26	205.24	201.73	200.26	200.33	205.59	201.61	204.88	203.94	201.64	199.13	202.67	205.5	202.4	199.85	204.64	206.03	204.95	200.7	202.1	200.39	200.38	201.31	203.27	204.13	207.75	202.64	204.91	207.2	203.2	204.13
204.36	202.97	199.26	202.59	199.51	201.81	201.67	203.36	205.25	203.52	199.86	205.49	201.56	201.86	201.99	201.96	203.53	200.01	202.09	202.25	204.55	202.84	203.76	205.01	208.7	203.3	201.4	205.86	204.05	206.66	202.16	206.54	200.66	203.24	198.2	197.1	205.77	201.87	203.87	202.35	199.8	204.43	202.09	199.53	207.83	204.15	202.46	200.7	206.51	202.85
204.52	203.22	208.84	207.1	206.48	206.38	209.74	204.76	205.81	205.2	210.3	203.3	208.46	207.27	208.89	202.01	206.32	206.99	208.18	209.21	208.87	204.8	209.54	204.47	209.2	213.39	210.17	206.34	205.99	210.67	208.79	208.6	208.58	207.19	207.61	208.69	206.22	210.77	209.32	204.23	207.69	208.23	207.38	206.31	205.18	213.05	207.85	207.88	205.44	205.14
195.58	196.13	194.18	187.16	192.19	193.72	194.33	194.73	188.77	194.8	193.94	193.19	194.1	193.08	194.76	195.85	190.95	196.64	190.78	194.94	199.75	196.3	191.84	197.6	191.86	194.5	194.93	195.12	194.22	191.62	194.91	193.04	196.63	195.29	197.79	195.44	192.26	197.13	195.19	194.09	195.65	194.55	196.37	197.45	188.57	193.41	195.86	192.42	193.29	192.41
200.87	205.25	204.18	203.53	198.18	201.36	206.85	204.99	203.79	207.98	202.27	206.42	203.91	203.57	195.63	198.6	200.57	205.2	205.53	209.64	205.33	206.75	201.7	205.1	201.49	210.15	198.84	204.49	209.51	208.34	208.42	205.97	204.87	204.22	203.83	201.12	197.98	204.89	200.25	201.55	209.09	203.78	201.72	204.14	199.52	199.99	202.18	201.78	205.87	199.08
202.41	202.88	206.99	202.7	204.37	203	204.38	204.6	205.74	201.13	204.36	204.48	200.86	208.67	204.51	208.53	200.88	197.5	202.03	204.83	200.25	202.89	203.68	201.93	202.58	206.92	209.21	201.63	209.17	200.23	202.5	199.91	202.09	203.28	196.78	201.87	202.69	202.11	203.25	203.04	205.03	203.43	202.72	200.8	207.65	205.67	202.91	199.09	198.49	199.32
214.2	210.02	212.73	212.23	208.83	208.81	215.8	216.99	209.63	212.89	217.38	212.03	213.26	215.57	210.04	211.33	212.76	212.82	211.34	211.8	214.24	215.93	210.19	212.71	212.7	208.46	207.9	210.44	210.24	212.1	210.84	212.58	216.23	212.02	210.03	212.04	216.78	213.65	209.53	216.66	209.71	212.32	215.79	215	210.98	214.01	215.04	211.77	214.9	211.93
210.44	207.33	205.42	209.15	210.31	208.96	211.59	211.64	209.14	211.81	205.87	203.22	212.5	206.39	210.61	209.54	208.3	207.75	204.43	207.5	210.11	204.42	208.91	208.12	205.86	212.16	205.96	206.7	206.36	209.37	209.56	208.13	208.18	208.97	209.33	208.24	204.69	209.12	204.46	206.32	209.82	206.64	209.97	204.8	205.89	211.22	204.87	209.1	206.51	211.91
220	218.03	215.72	215.69	219.9	215.31	219	216.54	213.89	214.61	215.78	217.87	219.37	215.11	217.14	219.11	217.85	215	214.32	218.84	218.37	219.24	216.04	219.6	216.39	214.41	218.22	216.44	213.32	221.04	216.11	218.79	219.55	220.18	221.42	217.65	214.82	218.44	218.88	214.41	216.85	218.89	218.25	217.24	221.78	219.53	216.43	218.03	221.06	216.12
206.3	209.29	210.55	209.1	208.28	210.92	209.56	209.73	207.19	211.58	205.74	206.94	208.13	208.77	213.29	208.63	208.1	209.35	208.39	202.59	209.16	208.34	212.17	208.7	209.85	208.81	209.41	212.94	207.38	206.65	209	208.99	206.2	209.46	211.38	210.07	206	211.29	211.02	210.25	209.22	208.01	208.38	212.26	207.22	207.85	206.79	208.35	209.01	208.01
215.73	216.52	214.73	217.01	216.23	213.18	218.67	217.35	219.06	217.03	213.27	215.99	215.99	213.87	219.16	218.04	223.12	218.05	214.45	217.29	221.19	217.63	222.18	214.21	212.4	216.2	212.73	220.3	214.57	218.9	216.78	214.39	215.24	215.26	213.5	220.46	221.35	220.69	220.3	216.78	215.84	216.09	213.73	216.2	214.21	214.34	213.4	215.99	219.39	217.25
210.38	214.46	213.29	215.29	210.14	211.77	211.55	211.38	210.09	211.46	209.2	212.93	209.95	207.71	210.49	209.3	214.87	210.91	208.97	209.13	210.78	210	213.57	212.07	212.94	210.52	213.27	206.78	213.08	211.35	210.67	211.6	210.78	213.27	210.97	212.63	211.65	207.38	210.3	212.55	215.91	212.49	209.82	210.02	206.64	210.87	210.07	212.17	211.55	212.71
201.35	206.43	201.86	197.8	206.7	200.91	201.9	207.29	201.13	203.82	202.68	206.43	200.73	201.17	205.3	196.24	203.11	201.53	201.4	203.17	205.31	208.78	201.36	204.17	203	202.86	206.34	202.47	205.27	202.04	200.11	206.07	206.14	204.97	205.64	206.77	203.26	204.94	200.81	205.83	200.88	203.71	204.83	205.13	206.79	202.82	202.73	203.32	202.19	205.97
206.74	206.3	207.01	207.67	210.16	214.4	207.08	205.42	208.11	207.23	208.11	204.5	207.5	207.93	214.22	210.58	209.87	206.11	206.73	212.52	208.77	213.29	214.47	207.93	207.22	202.39	208.78	207.89	211.74	208.91	207.2	205.92	209.1	208.92	209.41	208.88	206.05	213.13	209.77	209.25	210.26	210.78	208.54	208.44	211.24	203.71	210.58	201.91	208.9	207.31
201.8	200.9	200.49	202.29	201.77	198.26	199.07	199.84	196.6	199.16	197.59	198.87	202.54	200.2	199.89	201	195.74	200.11	197.86	201.88	194.17	192.75	200.44	197.67	199.83	196.8	196.53	201.79	200.13	200.02	195.77	201.62	199.72	197.21	203.56	198.7	202.14	200.12	204.27	198.95	203.45	200.91	198.64	201.29	200.84	201.08	204.45	199.45	198.84	201.05
204.01	203.86	201.2	207.26	207.2	202.77	205.55	204.2	202.8	206.54	206.88	205.47	202.1	205.72	211.05	201.57	203.62	204.41	201.87	206.66	207.58	205.54	205.74	206.26	207.63	202.78	203.84	207.23	207.81	204.81	202.79	203.55	208.59	205.98	205.57	208.11	209.35	204.05	206.47	207.12	206.19	205.32	203.9	205.35	207.34	203.07	204.82	210.6	201.7	206.39
215.89	211.18	214.67	212.33	212.37	211.48	212.91	208.64	213.4	213.34	215.36	212.78	215.97	212.37	207.34	208.49	212.5	213.79	217.98	215.86	215.39	209.28	206.97	213.21	214.57	212.62	213.96	212.35	211.47	213.79	218.1	210.88	213.87	212.85	216.72	213.61	212.85	211.78	213.56	214.05	210.14	214.58	213.52	216.37	216.33	213.54	211.24	213.25	214.19	211.55
208.45	202.06	204.52	201.53	201.64	201.81	205.17	206.8	203.18	199.82	205.98	201.53	201.98	203.85	202.85	199.79	203.89	201.75	205	200.24	199.85	200.94	202.11	203.95	198.95	206.24	201.86	201.69	201.43	203.16	204.11	202.29	205.34	202.85	204.53	201.4	205.43	202.95	197.21	205.29	201.7	206.17	198.97	198.39	202.62	202.89	204.32	202.5	204.61	199.83
197.89	198.34	199.81	194.68	199.84	200.32	200.65	201.75	199.89	197.48	201.29	198.78	194.16	198.15	194.97	199.71	202.74	198.66	195.48	197.8	200.06	200.21	198.64	194.86	200.16	198.87	199.13	199.27	196.52	201.61	203.39	195.1	198.8	197.93	198.4	197.85	195.26	198.04	201.18	193.99	196.13	199.91	196.22	198.49	201.21	193.78	196.36	200.75	199.08	198.78
210.14	212.72	206.98	209.15	214.24	211.66	215.31	209.59	211.73	216.03	207.89	212.72	214.66	210.39	207.86	212.38	210.32	211.17	210.61	212.06	214	213.82	210.01	217.89	207.46	207.23	212.68	211.97	212.39	214.62	212.62	215.64	216.15	210.86	210.14	209.87	210.83	210.51	209.92	212.35	213.84	212.92	213.94	211.66	209.44	208.95	210.22	212.32	212.88	211.46
206.95	209.97	208.04	208.85	209.35	208.63	208.21	208.04	210.36	208.93	209	210.98	208.55	210.41	208.31	207.59	206.15	206.33	206.64	209.81	206.29	205.02	205.99	207.75	210.01	206.14	213.88	206.41	209.76	206.76	207.83	204.3	208.19	210.31	207.77	208.11	210.56	208.44	204.89	204.17	206.8	206.66	209.05	212.69	208.95	208.93	210.52	211.01	213.35	209.37
210.24	207.82	208.59	207.42	206.13	208.66	210.08	208.51	208.08	209.66	206.36	205.42	210.79	212.56	206.69	204.93	210.03	209.59	206.92	205.98	208.24	213.5	208.71	203.94	208.81	211.64	205.65	209.79	205.23	206.15	208.63	208.31	210.35	207.64	208.4	208.28	208.49	207.14	209.18	208.61	208.12	206.15	208.32	208.55	210.23	206.49	207.27	205	212.69	209.3
213.59	211.44	212.05	214.92	214.02	211.15	210.33	210.52	212.78	210.35	215.9	211.19	213.32	212.63	213.5	212.71	214.54	212.21	210.31	217.68	209.24	210.39	208.07	209.33	212.27	209.82	216.54	208.74	217.25	213	215.1	211.13	211.97	212.81	209.52	213.77	213.41	209.65	206.19	210.69	210.24	207.54	214.77	216.47	213.63	212.76	215.7	213.08	212.08	214.24
216.94	215.35	207.33	212.71	212.93	212.14	208.11	209.11	211.3	210.86	215.99	214.67	209.87	215.33	213.5	209.3	215.59	213.91	214.49	211.67	211.27	213.54	214.96	210.48	210.19	216	209.09	213.25	211.99	208.76	214.64	212.36	211.29	210.61	208.28	214.58	211.41	218.05	209.97	215.9	212.33	212.68	210.21	209.94	211.63	210.55	211.96	208.65	215.81	208.29
206.64	208.75	206.04	205.21	208.48	204.98	208.44	205.4	204.47	206.48	211.06	206.21	207.81	209.2	209.12	203.62	204.19	204.7	203.68	209.95	208.52	208.19	208.62	209.76	208.36	208.51	203.65	207.83	203.9	208.2	200.87	205.62	210.85	207.72	208.73	209.78	212.57	210.27	207.82	209.05	210.73	209.71	207.08	214.58	208.28	206.9	206.62	208.53	213.85	206.93
212.48	213.01	207.55	211.79	213.73	212.99	214.56	213.83	214.71	209.77	213.41	213.18	210.92	215.51	208.21	216.38	211.25	212.71	210.98	210.71	210.1	208.94	215.46	216.06	213.63	210.79	209.67	216.73	212.95	212.12	211.94	214.3	212.66	212.47	212.49	212.82	210.11	211.13	212.22	213.15	213.74	214.66	214.93	215.96	216.67	210.92	210.28	209.82	214.76	211.04
203.85	205.76	208.18	203.65	205.08	206.94	208.14	209.15	202.7	208.96	211.27	203.82	206.17	209.56	207.64	209.21	208.13	208.32	208.58	206.49	207.25	209.73	204.04	205.82	209.83	208.99	205.57	204.03	208.73	203.63	207.4	202.57	210.75	206.53	206.03	208.09	212.11	204.86	208.43	207.23	203.65	212.36	204.9	208.47	209.2	205.69	208.62	210.83	211	210.66
205.05	199.27	204.68	200.21	203.69	207.41	197.69	208.14	204.79	204.31	205.37	207.47	202.58	204.48	202.64	198.12	202.05	203.48	205.51	202.96	202.77	207.76	205.58	204.65	198.9	202.25	206.85	201.76	202.68	202.38	202.08	198.29	209.95	201.3	200.62	202.51	201.99	201.98	200.35	206.1	202.65	201.04	204.23	203.17	206.77	203.18	210.37	203.24	202.05	203.61
204.89	209.35	205.68	203.56	203.26	205.79	206.22	206.52	203.26	203.7	202.13	207.99	209.25	202.99	207.69	205.91	203.74	201.02	201.27	202.34	207.23	203.03	207.18	205.65	208.11	205.73	203.87	204.54	205.85	202.77	209.04	202.16	210.2	204.25	202.64	202.6	205.17	202.95	208.11	205.45	199.91	206.15	204.04	206.37	202.03	207.6	204.14	207.58	199.02	204.6
214.28	215.04	213.38	214.95	217.76	218.62	212.35	217.96	217.03	212.26	215.7	218.15	214.68	218.28	213.32	216.76	218.68	221.81	215.08	212.75	215.44	214.23	216.06	214.85	214.48	218.06	217.56	217.06	218.26	216.73	221.44	214.51	221.19	218.61	219.41	218.31	214.64	217.21	216.29	216.48	217.81	217.55	212.66	213.74	219.2	214.19	213.97	218.02	217.48	216.5
210.82	211.94	212.98	209.29	211.62	217.55	211.16	210.3	212.74	213.84	206.66	214.41	210.93	214.17	211.08	215.21	214.23	212.46	213.17	208.99	209.8	214.4	214.04	213.18	215.75	212.1	208.65	217.06	213.41	211.62	213.84	215.22	212.41	213.84	212.1	209.87	208.13	215.08	216.09	214.68	213.82	211.53	207.96	218.19	210.84	213.2	214.41	211.28	207.05	214.05
210.05	212.26	209.55	216.64	213.03	215.32	216.18	213.92	209.65	214.84	205.77	215.14	205.22	210.73	208.94	212.14	211.51	208.33	209.32	212.35	215.14	207.47	210.95	210.51	210.7	220.52	208.73	209.99	212.75	209.1	210.89	212.64	210.42	207.35	213.25	212.7	212.74	213.27	210.22	213.79	211.99	214.18	210.6	207.07	215.04	214.82	208.45	214.95	211.26	209.76
199.76	203.89	201.12	199.91	201.55	198.49	204.74	202.22	201.31	201.28	203.24	206.94	199.41	203.47	204.42	201.69	202.78	200.63	199.09	202.62	202.16	199.7	201.55	202.2	199.49	200.4	201.03	207.06	201.53	199.72	207.95	198.77	199.35	198.55	205.31	202.98	202.8	199.76	199.84	205.03	201.91	198.81	204.59	203.12	198.45	193.54	198.47	197.23	200.94	200.95
196.36	199.63	197.74	200.48	197.61	201.38	203.79	195.87	202.33	199.19	195.58	196.5	202.38	200.45	197.61	196.05	193.3	202.17	200.16	198.91	199.1	201.07	195.87	198.67	202.18	199.76	194.1	197.13	196.4	202.89	195.67	202.08	194.08	197.39	196.11	197.13	200.47	195.93	198.58	194.66	197.22	195.12	196.29	200.03	196.19	200.75	194.77	200.45	201.92	198.45
200.78	204.33	200.23	193.92	203.47	202.12	204.01	202.55	206.69	199.1	202.98	202.36	206.03	202.92	203.34	200.48	202.13	204.6	200.83	201.21	204.21	197.83	201.37	204.27	202.31	205.25	202.06	199.52	199.4	202.56	198.41	202.77	202.88	202.66	205.06	201.06	202.02	201.69	202.43	199.12	201.13	202.35	202.12	199.02	203.27	199.12	205.97	205.46	208.12	202.17
207.14	209.78	207.8	206.61	206.18	206.57	201.63	207.5	207.86	205.61	207.35	211.18	201.93	205.47	206.68	210.89	200.62	207.26	203.9	207.43	208.71	204.94	202.33	209.58	204.76	204.53	203.11	205.99	202.75	205.16	210.31	205.03	208.2	209.59	206.93	206.8	201.35	209.98	206.61	207.89	205.18	208	209.05	208.17	208.94	205.29	201.08	201.8	207.93	212.62
213.04	212.42	210.76	211.57	216.86	210.73	215.87	210.42	211.85	213.71	214.04	213.13	210.2	214.86	208.52	210.25	213.99	207.06	211.09	209.11	212.05	215.92	210.22	207.98	212.39	211.09	211.05	216.09	213.25	210.32	212.88	212.85	212.38	208.32	209.08	211.06	208.21	211.38	213.21	209.69	216.25	214.18	213.63	214.28	211.74	211.45	214.75	213.26	216.5	213.01
204.97	208.93	204.26	205.31	202.46	204.82	208.92	206	202.42	208.1	202.64	201.08	204.87	208.17	200.89	205.36	205.13	203.89	201.79	206.09	202.16	200.8	204.12	204.45	205.17	198.29	201.08	205.79	201.63	206.76	208.72	200.64	202.83	204.49	202.4	205.01	201.56	206.68	204.28	204.65	201.06	205.19	206.77	204.96	206.22	204.01	203.07	201.39	201.94	201.73
201.41	206.2	205.87	206.91	206.02	204.4	202.48	203.58	203.09	205.93	202.08	204.35	200.27	203.25	205.03	206.34	201.32	207.97	204.7	200.45	198.47	202.52	203.33	198.13	204.53	203.1	206.82	203.5	201.12	203.99	208.28	206.74	201.85	202.74	203.93	205.44	206.45	200.9	207.14	208.16	203.55	208.37	202.15	201.49	204.39	201.04	204.33	208.4	202.97	207.16
211.25	208.28	206.92	210.98	215.27	209.19	211.7	214.58	210.06	208.95	204.29	209.59	216.44	211.33	210.83	210.09	209.59	208.75	212.92	211.13	213	210.06	208.67	210.94	203.92	207.8	210.02	211.34	213.53	207.9	209.26	215.95	213.06	212.02	210.73	208.28	213.08	212.15	211.56	207.13	207.02	211.83	206.69	209.19	211.13	212.41	214.75	215.92	214.27	211.82
207.85	215.14	208.71	206.62	214.09	209.72	212.28	208.47	208.28	214.02	211.59	208.4	211.29	212.67	209.42	207.57	211.66	209.8	209.06	211.23	213.28	208.46	212.07	205.76	211.66	208.22	208.56	210.96	205.3	209.79	204.28	216.6	208.2	211.58	210.63	209.77	208.62	207.53	208.88	206.49	207.74	207.67	211.23	209.4	211.29	205.89	212.51	210.54	209.84	211.94
205.01	204.19	203.99	199.69	202.34	202.51	205.4	199.78	203.82	204.11	203.84	202.8	199.68	206.39	199.59	205.18	203.15	195.18	203.94	204.95	204.39	204.48	198.45	202.16	203.67	204.05	204.36	212.41	201.48	206.98	203.62	202.21	200.62	206.43	200.36	207.23	201.63	198.52	203.21	203.72	200.47	203.23	203.15	210.5	204.23	200.04	202.33	203.56	203.44	198.02
199.8	203.62	195.27	198.85	202.79	197.42	198.93	199.21	197.53	192.9	198.56	200.39	201.87	200.97	195.84	199.56	198.57	200.99	200.92	196.77	202.01	199.32	197.54	200.64	198.73	201.39	199.71	199.55	200.19	202.58	200.35	197.5	199.35	198.53	196.82	201.48	196.13	200.81	196.94	199.13	200.4	197.99	196.13	202.52	203.62	197.44	200.28	205.49	198.92	199.36
217.68	210.32	215.78	212.1	216.5	216.95	210.99	212.1	215.2	215.23	214.13	213.26	214.05	212.97	209.74	215.36	210.85	215.22	215.85	216.7	214.01	214.67	210.87	214	214.65	212.99	212.59	219.06	210.93	216.92	210.99	214.41	215.36	213.78	214.86	215.75	213.22	214.44	214.94	210.11	214.22	212.74	211.28	215.9	213	216.18	214.41	213.16	212.02	214.21
192.8	191.57	196.23	195.87	195.62	194.14	191.15	198.66	198.19	193.88	198.11	197.52	196.76	195.24	194.77	196.65	194.59	195.53	193.42	195.59	194.51	199.03	195.91	195.19	194.32	190.92	197.86	193.23	197.65	196.45	200.82	192.4	197.46	197.05	197.78	193.85	195.38	193.2	195.83	196.8	190.91	193.02	193.87	194.5	192.06	196.99	188.44	196.16	192.29	195.81
203.42	202.45	200.3	204.84	203.74	203.91	210.74	199.67	198.64	202.13	205.03	203.83	201.16	205.3	199.81	204.6	202.52	203.3	200.43	203.45	204.89	203.2	207.55	206.38	198.61	202.8	200.97	201.29	201.63	202.82	205.21	203.89	202.32	200.47	207.46	205.33	205.41	198.19	199.82	205.9	203.45	205.17	199.79	205.52	204.29	201.06	201.14	203.28	197.77	205.19
204.4	204.39	204.15	205.66	203.54	205.12	200.86	206.12	202.29	204.69	204.38	205.28	202.99	204.43	198.98	208.06	201.45	204.8	203.21	204.29	205.31	203.64	202.67	199	201.9	204.27	201.83	201.25	206.59	202.16	203.05	198.24	204.19	203.18	205.99	201.96	199.84	199.97	202.43	204.33	204.09	204.8	205.18	201.46	208.59	205.97	199.21	208.05	202.87	205.82
210.34	207.63	205.2	208.98	205.94	205.11	208.18	209.33	210.67	205.43	206.88	209.45	208.93	210.59	209.12	209.5	202.57	208.29	205.95	208.81	209.01	204.72	207.34	211.57	212.69	208.5	204.12	204.94	209.32	207.48	205.96	209.75	208.96	204.36	208.47	213.63	210.51	215.56	209.1	204.79	206.27	203.39	211.1	204.11	204.65	203.34	207.02	209.69	210.79	203.53
215.31	211.01	211.47	212.08	211.46	214.32	215.65	212.66	211.9	215.72	213.88	209.49	214.6	210.32	206.98	212.48	209.61	212.02	210.48	212.83	213.39	211.17	213.6	215.43	215.54	211.76	213.01	212.32	211.12	213.48	210.43	215.53	210.84	214.09	214.35	214.79	217.37	208.08	212.13	211.1	209.36	212.3	208.42	215.21	208.94	214.58	212.09	212.56	216.18	211.85
196.29	194.12	193.4	198.8	192.12	197.86	196.91	199.58	197.67	194.65	196.84	191.12	195.08	195.27	194.92	197.27	195.82	193.21	197.55	193.06	196.59	193.63	191.36	192.82	200.65	195.09	194.14	194.35	196.13	192.04	196.07	194.64	192.36	196.63	200.05	192.32	196.65	197.13	196.15	192.4	197.34	195.75	195.09	197.59	194.55	190.03	197.02	193.97	194.9	195.15
209.26	208.67	209.85	205.09	209.28	209.86	210.01	202.21	208.46	207.37	208.71	209.21	209.67	206.48	212.94	205.84	211.16	208.29	208.52	207.41	210.19	211.61	206.48	210.29	211.54	207.17	205.74	210.25	212.31	213.26	209.41	209.77	208.68	207.78	211.4	201.81	214.87	204.39	210.73	209.54	204.39	208.04	208.84	210.24	208.05	210.19	206.95	214.19	207.02	208.08
204.92	205.14	205.94	206.66	207.87	206.84	209.19	208.11	209.23	208.07	203.26	210.68	207.94	208.2	205.61	209.12	205.83	209.18	209.78	211.47	207.66	205.8	208.96	204.44	208.04	206.07	207.28	205.3	206.05	204.41	206.94	210.46	210.1	208.33	204.29	211.18	211.65	213.27	214.8	210.22	205.34	211.79	207.79	207.04	205.82	207.73	212.26	210.29	212.02	211.01
216.15	217.88	219.47	222.27	218.17	219.05	220.26	223.08	219.48	218.72	217.12	214.31	214.94	217.63	219.35	219.08	218.73	219.26	217.77	219	214.38	218.66	219.45	218.69	216.87	216.12	217.87	217.89	221.4	216.8	220.67	218.75	219.14	217.3	216.72	220.79	218.26	216.46	216.91	218.19	217.94	214.69	215.1	220.31	217.45	219.45	218.53	219.95	217.22	217
208.39	203.2	197.67	202.16	202.59	202.79	207	202.35	202.99	205.72	207.79	202.33	203.86	203.27	206.04	203.57	201.18	205.84	203.39	200.61	207.22	203.9	204.62	205.02	204.59	202.94	201.74	201.41	201.66	200.39	201.48	203.56	205.09	202.38	205.97	203.91	204.68	202.66	200.86	201.74	203.77	203.01	206.17	205.51	202.83	202.39	206.47	205.51	206.91	204.87
198.66	197.89	198.36	200.72	200.29	198.34	198.2	199.8	196.23	201.93	201.45	196.86	198.79	201.95	198.02	203.89	198.47	197.14	200.54	195.94	199.84	203.96	199.45	194.63	197.28	193.89	200.56	200.53	201.67	199.43	199.41	196.64	203.98	197.9	201.35	197.71	201.19	195.73	203.29	201.1	202.39	201.33	201.13	201.75	198.36	194.48	201.36	204.18	198.48	201.8
214.54	213.84	213.5	214.68	212.25	215.2	211.34	212.47	215.84	215.03	214.32	214.68	217.11	212.49	215.95	215.69	212.71	214.88	208.27	217.97	213.29	215.22	213.32	212.29	214.92	213.18	209.13	216.28	210.75	218.75	218.03	218.41	212.01	213.65	209.32	214.39	214.41	213.57	209.91	214.65	215.69	217.98	213.83	210	218.16	212.73	211.44	210.23	212.4	212.66
201.81	202.89	202.69	201.4	200.29	203.27	208.51	204.86	204.7	198.11	202.66	202.31	199.01	202.91	206.28	203.14	200.95	198.7	203.3	205.61	201.42	201.63	201.35	203.1	205.15	201.57	202.53	199.31	204.65	208.5	206.39	207.53	203.61	204.06	204.66	204.94	202.86	201.24	200.24	201.59	201.91	200.44	203.13	196.03	205.07	201.41	201.52	204.77	201.69	203.59
209.6	205.62	207.84	207.68	202.63	205.15	203.91	207.82	206.36	203.16	204.39	203.64	206.21	200.24	203.65	206.07	201.53	205.93	204.28	206.86	202.81	209.98	206.83	207.54	208.77	205.2	201.97	202.12	208.02	207.07	208.25	202	205.1	200.34	209.2	201.6	204.62	208.18	201.29	206.52	209.68	209.93	205.95	206.2	205.17	205.94	199.49	205.86	208.79	209.84
209.98	207.34	207.74	209.68	204.68	207.9	212.43	207.94	209.31	210.07	207.82	211.23	203.57	205.03	209.83	205.24	203.6	204.1	209.83	208.11	201.04	207.47	211.01	209.75	207.99	207.92	205.07	206.82	208.35	209.22	207.99	209.23	206.29	208.22	208.29	211.85	212.91	207.97	206.91	206.65	207.5	208.47	207.4	207.57	209.84	202.72	212.9	205.57	205.56	210.38
215.74	215.29	218.55	215.32	215.9	215.94	218.18	217.57	213.22	214.56	222.69	219.42	215.88	216.89	216.18	220.35	211.26	212.24	217.62	213.69	217.69	218.14	217.08	215.73	218.53	217.81	218.29	217.05	219.83	219.54	219.28	214.73	220.05	215.74	215.27	215	216.98	218.86	216.07	213.8	215.21	216.52	219.27	217.83	216.87	212.71	213.85	220.12	219.23	214.7
214.71	216.97	215.43	216.49	215.6	217.31	217.72	214.48	217.09	213.98	216.11	218.69	215.38	216.75	225.34	218.87	219.82	219.98	217.57	219.28	214.23	216.46	219.38	218.67	219.55	210.89	212.61	217.9	213.44	218.35	217.73	218.37	215.83	220.03	218.22	217.18	213.02	218.72	215.17	217.01	216.92	220.97	213.62	217.33	217.56	216.68	216.44	214.52	220.29	215.89
216.41	215.21	214.76	219.65	214.9	217.31	214.52	220.64	216.72	215.69	220.13	217.83	214.5	212.88	216.17	216.72	214.28	217.21	214.87	215.74	218.06	216.93	220.52	219.2	215.26	216.2	219.32	216.7	215.25	227.13	217.73	217.14	217.3	217.18	215.85	216.53	221.04	217.52	216.17	214.64	218.23	213.86	212.67	217.13	215.87	217.07	219.78	215.8	211.62	217.11
205.4	210.06	211.93	214.43	208.18	204.05	211.03	208.68	208.46	206.14	209.03	207.35	207.29	209.32	208.33	211.59	208.29	206.44	208.18	209.44	212.44	212.13	212.32	207.94	208.67	212.04	209.81	217.44	210.12	205.13	208.77	207.96	210.3	211.46	211.89	208.05	207.37	210	213.08	209.86	209.99	208.54	208.94	210.72	210.58	207.95	211.21	206.43	214.3	209.84
209.28	213.4	211.95	206.92	209.18	214.61	213.59	216.19	208.79	211.62	210.47	212.42	208.98	210.03	213.14	210.52	212.22	209.86	207.08	211.44	213.86	213.32	211.3	209.97	209.32	210.94	215.11	216.2	216.41	209.97	212.99	212.81	215.64	206.54	213.74	214.79	214.53	210.71	210.78	215.05	209.81	212.84	213.51	215.9	214.16	216.78	214.4	212.64	212.01	218.92
199.99	202.64	201.01	206.03	196.84	200.82	202.21	197.29	199.94	201.42	200.63	199.71	201.86	205.19	197.26	200.23	198.33	199.24	202.34	201.24	200.69	200.66	200.58	197.54	196.43	203.04	198.3	204.09	194.9	199.17	199.79	201.35	202.47	200.09	198.6	203.2	197.93	202.79	203.76	200.65	199.31	202.79	203.13	200.48	195.8	198.02	202.2	194.67	199.98	203.17
210.03	205.09	206.95	209.09	208.81	200.84	207.49	209.3	206.2	206.97	207.66	202	208.31	205.81	206.82	204.45	209.34	204.88	202.71	202.32	209.43	205.41	206.07	209.63	207.47	207.77	206.56	204.83	210.78	204.26	204.35	210.45	207.42	205.7	208	205.71	201.83	207.6	205.07	201.68	201.74	206.75	202.91	204.8	204.24	205.04	207.51	205.82	203.69	208.99
212.62	211.34	209.01	208.43	211.63	210.06	206.46	205.41	206.42	208.05	204.9	208.21	210.9	208.48	209.37	208.44	201.93	205.47	207.35	211.72	206.07	208.62	206.74	209.68	207.31	209.01	211.49	208.91	206.95	210.5	207.41	205.11	208.69	209.87	213.14	205.98	209.14	206.81	206.35	213.8	204.26	205.49	210.16	205.54	205.62	206.84	205.79	209.43	208.98	206.04
202.79	202.1	202.67	205.71	204.46	206.53	203.15	206.03	204.56	206.98	202.48	203.8	206.43	207.91	201.23	205.89	203.03	205.92	205.78	206.03	204.62	205.3	205.19	199.9	206.28	205.01	206.29	211.43	207.75	202.73	204.59	201.1	204.33	206.25	207.11	204.89	205.86	209.29	200.62	202.97	204.34	200.46	201.57	200.84	204.91	204.62	200.69	201.94	202.89	208.57
208.79	207.83	206.95	209.82	204.55	213.82	211.04	209.63	206.95	212.67	211.88	212.12	215.88	208.38	210.26	204.71	205.55	204.78	209.26	214.18	211.87	207.64	208.83	211.58	208.92	208.58	207.87	209.36	206.03	212.74	210.13	208.63	208.5	207.55	207.92	207.94	207.82	207.44	209.77	204.66	207.72	210.62	210.31	211.6	209.2	212.64	210.06	208.11	216.71	210.37
204.83	198.35	203.38	204.29	201.92	202.48	209.23	201.74	205.97	201.32	204.13	203.05	207.21	204.06	202.13	205.37	202.89	204.32	199.55	204.05	204.5	204.82	207.58	205.69	205.36	205.75	201.21	202.35	201.57	208.45	200.42	202.66	205.11	209	206.73	204.46	205.21	209.93	203.08	204.07	205.83	205.77	204.38	206.59	203.29	204.93	197.36	202.93	204.33	202.81
198.44	211.79	207.96	199.74	204.6	206.05	206.06	204.51	203.71	205.74	203.65	208.47	203.44	204.95	200.71	206.43	205.6	205.58	204.96	202.44	203.32	204.95	199.68	205.88	205.99	202.96	207.29	206.06	204.35	199.29	202.47	205.03	201.96	203.65	205.95	201.39	203	203.29	205.28	203.25	203.48	201.06	200.41	202.63	204.49	200.51	199.73	201.45	201.18	207.99
207.49	211.41	211.67	216.99	211.69	207.65	213.38	214.81	211.9	212.37	215.53	213.03	213.89	215.01	218.53	216.35	217.17	209.47	210.84	211.58	206.31	215.57	209.89	211.44	211.68	217.96	211.94	212.74	216.67	213.13	213.64	210.12	212.11	212.7	210.47	214.06	215.79	213.87	213.48	213.55	215.16	210.76	209.61	215.58	208.23	214.5	208.22	216.16	208.69	212.93
210.25	206.61	207.26	205.01	203.1	204.63	206.95	203.37	200.37	206.57	204.16	207.18	208.69	204.64	203.86	209.37	202.67	206.56	204.72	203.15	204.68	205.89	208.02	204.66	201.91	204.26	202.67	207.48	205.27	201.46	201.91	206.51	203.15	205.19	205.66	203.66	201.74	204.65	205.32	210.69	203.26	203.34	206.12	205.58	201.89	209.49	205.05	208.45	202.73	206.85
205.02	208.09	206.28	213.1	205.26	206.19	205.64	206.33	209.52	204.1	210.18	207.1	208.84	210.16	206.49	208.46	207.14	209.19	206.01	206.92	204.96	205.83	208.47	208.86	206.96	206.24	208.64	205.47	208.91	208.75	206.32	208.41	206.26	208.55	206.66	210.22	207.31	214.02	205.83	205.98	207.52	208.41	205.21	212.86	209.67	202.66	206.45	205.12	203.93	209.87
215.67	212.33	212.11	214.49	214.27	214.07	211.6	209.21	216.52	215.27	216.48	212.65	211.93	211.98	216.45	212.58	213.43	217.27	216.28	211.18	213.07	214.98	211.79	212.46	214.46	213.02	215.86	211.71	219.41	212.48	211.38	213.61	213.18	214.47	210.21	211.94	210.39	210.12	214.48	213.91	211.48	210.7	215.1	213.72	211.45	215.8	215.4	215.29	211.57	212.21
214.04	213.77	215.36	218.8	213.29	216.93	215.03	215.85	215.26	214.3	214.63	214.16	218.55	215.46	215.34	218.17	213.76	217.03	221.3	212.35	221.49	213.15	222.89	216.34	223.32	220.15	213.38	219.38	218.64	213.29	215.56	211.95	217.02	220.87	214	220.19	220.34	215.08	218.17	214	216.38	215.21	216.99	219.32	214.65	215.13	215.49	219	220.71	216.72
206.33	206.63	206.21	207.69	207.09	212.08	211.09	205.24	213.22	207.56	207.62	204.75	202.61	210.84	211.05	207.27	211.45	209.3	206.02	208.47	209.41	207.33	208.88	208.99	208.58	208.73	207.4	207.43	207.74	209.36	205.14	208.88	212.48	212.91	206.82	205.46	206.58	209.33	205.11	211.03	210.89	207.49	204.08	207.19	208.96	210.01	207.28	207.37	210.86	211.99
200.68	208.82	202.86	207.07	201.43	204.29	207.17	201.14	202.18	204.59	202.08	208.28	204.17	199.06	205.99	204.77	200.32	205.7	204.18	205.97	198.89	204.26	205.83	200.55	200.06	205.38	204.07	203.77	203.77	200.76	207.83	205.16	202	204.76	207.24	200.78	199.26	203.12	200.78	202.39	199.37	198.48	204.3	202.96	199.87	203.41	206.13	202.76	200.1	199.99
205.48	202.86	202.46	204.42	206.77	203.98	201.92	204.05	202.55	206.59	206.46	204.74	203.54	204.22	208.45	202.73	202.91	198.84	205.2	201.52	203.26	202.37	205.42	204.06	209.72	204.74	205.08	201.3	203.99	206.23	200.29	202.36	203.19	202.86	202.93	205.7	202.54	200.91	202.9	202.68	206.11	201.85	200.68	203.83	202.32	202.51	205.34	203.4	200.58	202.5
205.33	205.55	203.99	206.19	204.64	205.65	203.09	202.47	206.05	206.77	204.13	204.36	206.07	202.41	207.35	206.45	206.85	206.24	209.65	205.67	203.17	204.95	207.54	200.78	198.31	203.02	203.75	204.01	202.35	205.39	204.79	203.78	206.22	201.23	207.07	202.72	203.86	201.93	206.69	206.63	204.84	205.96	205.36	205.06	203.7	206.23	201.88	210.25	206.7	201.96
204.95	204.18	204.64	207.89	206.44	202.02	201.24	206.87	200.17	205.13	201.85	205.33	200.56	200.59	203.22	203.57	202.44	203.3	202.31	206.03	201.87	200.32	206.78	202.4	198.44	205.25	202.39	203.67	205.33	206.81	202.36	205.09	207.2	204.64	202.14	201.3	206.03	203.6	206.79	204.64	202.6	203.66	204.02	208.32	201.61	205.14	204.03	206.85	206.69	204
208.35	209.53	204.69	205.22	208.8	201.84	208.47	206.95	210.21	207.09	211.27	210.16	206.6	212.18	208.37	210.08	205.89	208.11	207.07	206.97	212.13	201.4	207.38	207.38	208.11	208.87	209.06	205.67	211.69	207.52	209.64	204.81	206.64	207.73	207.44	212.44	212.63	209.19	208.63	209.09	211.89	205.01	207.83	209.19	211.05	208.27	207.19	208.1	210.61	207.5
209.46	207.38	207.9	211.14	207.6	210.45	208.23	208.59	214.14	208.42	211.73	209.69	208.38	205.44	212.69	206.36	208.93	207.31	207.51	202.54	208.46	205.79	211.21	207.29	206.99	202.77	211.44	205.77	205.33	203.14	209.14	208.14	210.42	207.08	210.51	210.04	205.47	205.51	207.77	205.55	207.38	210.49	209.51	207.33	205.8	206.73	209.54	205.98	212.36	201.14
220.74	217.26	216.4	220.39	217.55	214.9	216.51	219.07	219.42	219.49	221.34	217.32	215.31	216.78	217.91	218.97	218.49	218.16	218.48	213.69	219.18	213.81	218.89	217.54	221.72	218.72	218.15	214.12	217.11	219.08	216.02	215.46	219.74	216.59	220.59	219.05	218.5	215.25	212.49	218.28	217.61	222.77	219.29	218.29	218.03	220.21	216.39	217.08	216.23	218.45
193.99	196.15	192.9	193.53	192.74	193.81	197.49	193.5	192.42	197.76	190.95	191.73	193.33	191.84	190.36	189.84	193.48	196.31	193.59	195.44	195.83	193.2	196.93	193.68	196.77	198.8	193.8	198.63	194.07	193.22	192.43	193.93	191.92	193.92	190.84	198.17	198.9	193.62	193.88	189.57	195.67	196.72	194.49	198.38	195.66	198.52	193.69	193.8	193.92	200.64
214.8	209.82	208.95	213.04	213.21	217.05	209.25	212.59	218.75	212.6	215.31	216.74	213.67	216.61	217.05	212.63	212.74	214.07	210.04	215.61	213.02	212.64	216.28	207.02	213.98	209.41	211.03	218.14	212.9	213.43	210.07	214.71	214.24	213.55	211.26	212.05	211.24	215.73	212.28	214.92	210.13	214.22	216.84	212.26	213.39	212.51	210.11	212.9	213	215.35
212.01	204.57	208.14	209.09	207.59	207.29	211.01	207.8	207.75	203.69	210.55	210.41	203.89	209.78	205.62	208.47	211.1	211.8	210.96	206.5	206.38	203.94	208.84	209.3	207.65	206.03	204.3	211.02	205.26	205.94	207.27	215.14	207.5	210.78	213.45	208.64	207.27	208.99	210.29	207.56	209.41	208.31	211.03	205.82	214.75	208.84	211.26	211.3	208.95	207.4
206.69	206.92	205.54	206.59	204.61	205.06	205.6	210.74	206.92	200.6	207.77	203.87	205.87	208.04	207.77	211.41	204.48	205.53	205.24	207.81	208.85	207.22	209.14	209.12	207.5	209.69	209.28	209.72	214.49	205.29	209.58	205.7	205.4	206.49	202.59	211.63	204.38	204.76	207.11	207.48	204.77	204.23	205.97	206.31	204.37	206.39	203.88	208.08	202.59	205.27
203.07	201.71	207.08	202.01	200.66	204.24	202.08	204.31	203.53	200.1	202.62	204.01	203.23	201.68	206.5	202.3	204.97	201.95	203.05	206.94	203.92	205	203.57	205.82	205.81	199.8	203.75	204.5	201.31	204.74	203.23	203.37	205.73	203.33	205.1	201.03	206.69	207.68	202.92	203.18	204	201.75	202.83	196.95	198.01	204.08	204.11	208.76	203.15	201.49
195.87	197.19	197.25	198.05	198.34	196.78	198.87	195.84	195.92	196.71	198.38	194.67	200.52	197.26	201.73	199.84	198.58	197.33	198.27	197.5	199.91	202.18	200.3	200.49	199.33	201.64	196.09	198.77	197.37	201.31	198.46	197.29	194.45	196.97	197.87	195.17	200.94	201.43	198.17	198.43	197.63	197.7	200.68	198.78	199.08	198.98	200.34	195.23	195.94	197.61
202.87	209.87	205	200.02	210.6	207.48	207.84	208.85	207.62	209.49	208.79	210.79	205.83	211.69	207.62	208.6	211.94	207.6	206.45	208.08	207.78	208.26	212.6	206.04	212.21	210.73	204.8	207.63	210.55	207.8	206.71	206.45	206.71	206.5	205.46	209.23	207.62	208.25	208.19	208.27	201.22	208.08	212.54	211.05	206.51	208.64	207.06	204.22	202.33	203.8
206.16	202.89	206.39	212.08	206.03	204.79	211.73	210.79	212.05	208.92	209.41	204.44	214.58	211.79	206.46	201.63	210.24	211.68	213.95	205.76	206.4	206.69	211.7	208.1	210.08	211.04	204.84	212.62	209.28	203.57	206.99	207.66	204.82	203.76	208.67	207.57	205.83	211.14	210.49	203.59	203.87	207.72	209.82	208.59	208.37	210.44	211.04	205.61	210.15	207.6
202.73	197.68	199.23	199.12	196.75	196.03	195.54	198.49	200.91	199.35	200.23	201.31	197.59	199.19	196.1	195.2	197.74	201.17	200.56	200.23	200.67	195.93	196.02	199.41	198.37	203.33	195.93	191.2	198.07	200.33	198.02	201.45	199.62	196.74	200.45	198.5	196.15	200.34	202.89	198.34	200.58	198	202.57	194.75	200.26	197.32	199.46	202.46	198.61	197.76
199.07	198.63	200.54	198.71	201.6	195.9	197.46	196.99	200.19	197.19	197.08	196.77	201.09	200.39	189.88	200.19	197.36	200.71	192.32	194.93	195.06	198.94	196.37	201.96	197.2	196.26	196.14	203.31	194.86	194.68	195.17	203.14	193.81	201.3	197.61	198.94	198.27	194.59	199.69	192.96	195.39	201.85	197.89	201.93	198.45	197.58	192.55	199.19	200.87	201.35
202.09	203.85	202.08	211.16	209.82	209.5	205.21	211.88	206.63	210.45	207.16	206.23	206.72	207.92	208.69	210.09	209.34	209.09	203.38	205.62	211.32	209.44	204.15	206.72	205.55	209.75	205.18	209.35	206.76	211.75	210.73	205.23	205.62	206.9	212.63	208.07	204.41	210.21	209.87	205.22	210.62	208.9	206.85	205.54	205.22	207.59	209.23	208.19	210.87	209.4
215.31	211.69	209.15	212.07	213.15	212.36	214.82	212.01	211.99	208.39	210.85	214.19	215.1	210.89	212.33	213.71	211.01	212.59	207.89	212.25	209.77	209.86	212.74	213.76	212.37	214.52	212.55	212.28	216.42	212.08	212.14	212.36	209.56	210.05	207.73	214.95	215.13	214.58	208.91	214.51	212.65	206.86	208.67	213.46	210.46	213.94	214.33	210.18	209.98	208.75
217.31	217.27	216.55	212.02	214.35	218.93	218.44	211.42	217.46	213.78	222.49	214.79	216.69	219.03	216.87	219.17	219.62	219.63	218.1	217.31	215.08	214.55	211.33	213.12	219.76	216.24	215.62	217.64	217.82	214.81	215.81	216.91	219.86	215.41	217.2	221.7	214.99	216.32	216.63	216.47	216.14	218.95	215.8	219.79	213.79	217.83	217.4	219.52	216.2	215.4
204.29	203.25	198.78	203.37	206.35	203.5	203.57	200.14	206.92	199.82	201.92	199.91	203.45	200.2	200.78	201.23	204.64	203.62	202.86	204.32	202.55	198.2	208.9	200.28	202.12	199.93	203.52	201.54	203.73	202.84	203.05	202.78	202.71	202.56	201.31	201.81	203.19	201.65	206.75	202.45	199.62	202.44	199.21	202.75	203.43	202.59	199.98	203.09	194.94	200.7
206.68	202.64	202.95	201.99	200.43	204.63	204.49	202.59	206.52	206.55	202.5	206.29	201.01	203.54	205.25	200.28	200.67	202.15	204.36	198.31	206.41	203.16	205.67	204.7	204.21	202.09	205.15	202.97	200.64	201.71	205.26	206.17	202.52	200.29	203.45	199.03	205.13	201.51	207.63	201.74	202.03	201.89	204.47	200.22	203.02	205.75	204.38	200.85	202.19	204.38
213.27	207.54	206.34	212.42	212.49	209.21	208.26	212.46	210.67	210.02	214.73	207.04	207.7	209.64	209.66	209.13	207.18	209.2	209.45	217.41	209.82	208.59	212.16	208.56	208.54	209.39	205.55	214.39	207.38	208.75	213.59	204.77	209.44	212.95	208.08	213.06	209.32	208.53	205.14	213.58	213.51	206.51	209.39	212.96	207.96	210.27	211.75	212.44	209.76	211.37
208.63	207.77	207.6	210.97	205.67	207.06	204.25	206.21	206.82	206.78	205.49	204.17	209.38	210.65	206.69	206.99	206.28	207.2	207.16	210.37	204.09	205.9	205.7	205.99	199.18	207.9	207.64	208.54	204.17	203.78	208.75	205.42	207.46	204.02	205.51	204.21	208.14	204.91	204.95	203.67	210.43	202.88	207.8	208.4	207.22	208.5	209.12	207.53	208.14	207.98
206.23	202.66	198.95	200.95	205.35	202.51	207.59	204.94	202.44	197.08	205.69	202.08	204.5	201.14	202.4	202.82	203.94	206.1	200.68	202.95	205.65	200.36	202.88	201.96	206.36	203.71	201.53	201.49	206.49	205.43	207.97	200.4	201.98	201.22	208.69	202.9	204.53	204.69	203.26	201.7	201.1	204.87	206.24	206.01	203.09	203.47	207.93	202.16	201.11	200.02
213.74	214.07	212.58	212.79	211.1	211.19	212.53	211.11	213.7	213.22	209.78	214.14	215.38	210.61	213.33	215.17	210.77	211.72	212.67	215.48	212.96	215.25	215.56	211.86	214.07	213.34	216.95	212.49	214.17	213.4	214.02	214.14	216.31	212.2	210.4	214.63	214.18	211.91	214.07	218.71	212.62	211.01	211.94	210.29	214.13	210.12	214.2	214.73	215.24	211.78
198.05	199.6	200.35	200.8	199.34	199.37	200.77	205.26	202.27	199.42	199.38	199.14	201.41	196.67	198.74	204.1	199.18	204.77	203.47	199.93	201.62	196.99	201.21	198.44	204.87	200.61	197.38	201.02	202.42	203.3	200.58	200.97	198.78	198.28	194.77	196.86	200.4	199.28	201.72	198.21	198.81	199.84	201.35	202.45	202.82	199.47	202.78	202.25	199.71	200.58
201.04	203.29	202.17	200.61	202.91	203.55	202.02	206.51	204.24	206.29	196.35	201.8	199.02	202.44	197.51	204.5	200.93	202.97	194.69	201.94	199.83	207.84	201.33	204.36	201.95	199.57	207.69	199.42	205.68	202.9	203.61	199.96	202.8	204.33	202.85	200.7	204.89	202.53	198.4	199.9	204.24	204.58	200.06	201.57	203.41	200.74	205.26	199.99	206.25	205.6
209.3	209.38	205.36	207.26	211.31	208.64	205.74	208.78	206.15	208.13	212.93	210.69	205.13	209.76	208.79	208.73	210.75	205.29	211.03	212.25	208.98	206.91	208.19	208.25	209.12	211.92	214.73	209.75	205.39	210.23	211.12	208.84	210.57	208.89	208.41	204.81	207.03	208.94	205.41	207.33	210.94	214.45	206.06	206.19	210.94	213.26	209.94	205.55	210.95	207.71
205.68	210.87	209.24	205.96	204.9	210.14	209.11	203.64	206.11	211.12	209.14	210.32	206.88	210.79	208.42	209.33	211.33	209.98	206.27	208.32	210.83	207.08	204.01	208.75	208.56	205.49	207.36	212.95	209.2	205.72	206.93	201.16	206.14	211.16	207.98	212.22	207.99	210.89	208.41	211.57	205.42	206.16	206.29	212.5	212.57	210.71	208.72	208.23	211.18	213.57
204.37	208.58	200.41	207.05	208.51	204.1	208.87	206.58	211.7	207.59	209.66	209.31	204.78	209.18	210.81	212.04	209.7	207.49	200.67	202.97	205.08	204.34	210.11	207.21	207.89	207.1	207.94	214.07	209.47	208.8	204.37	204.52	205.5	201.93	206.85	208.39	210.95	211.15	202.82	204.75	207.29	214.24	207.37	208.11	212.31	203.28	205.23	206.49	206.56	206.25
210.65	211.21	209.1	213.36	214.24	214.35	211.11	210.24	213.77	213.14	213.14	209.67	213.73	209.94	210.26	209.71	216.4	211.11	212.16	209.31	212.73	213.08	206.63	209.53	213.34	212.05	214.91	215.21	211.16	218.01	213.88	216.28	209.35	211.38	210.44	215.96	212.29	212.83	215.16	215.17	214.67	215.48	212.18	214.53	212.63	211.71	211.41	207.87	210.13	209.18
204.6	201.92	205.07	203.85	202.66	200.02	202.46	205.47	204.03	202.6	202.28	201.13	203	201.82	205.73	201.03	204.61	199.03	207.11	201.31	202.64	202.76	204.29	200.18	201.06	202.37	203.72	203.11	199.37	205.58	203.88	206.72	204.65	207.2	200.81	203.76	202.26	205.11	203.68	202.09	205.22	206.09	203.65	201.12	204.81	202.5	204.21	201.33	201.69	205.01
212.58	211.69	211.37	213.28	211.13	210.23	209.65	210.2	214.46	210.09	213.52	210.07	213.51	209.63	213.8	211.1	211.24	212.1	211.84	208	214.72	214.88	213.87	216.72	212	209.19	207.6	208.36	210.04	213.71	208.43	208.78	213.31	212.5	211.79	214.1	210.18	209.33	212.5	210.24	215.21	210.89	212.32	207.7	212.74	212.75	209.86	210.83	209.43	212.7
212.59	215.61	218.78	217.12	217.18	217.6	218.47	217.98	220.11	216.22	215.48	217.17	220.14	213.71	212.72	220.63	218.06	217.43	216.11	216.75	212.82	221.26	211.93	216.12	219.42	214.74	219.57	214.74	220.96	217.7	217.42	216.62	220.9	217.49	214.89	215.94	220.8	214.36	219.06	216.42	216.33	219.95	218.85	215.52	217.51	220.35	216.11	222.11	214.35	215.66
201	200.93	205.29	204.54	202.01	202.11	199.26	204.06	204.36	202.63	202.88	203.47	206.4	203.63	200.76	203.75	202.82	202.77	201.61	208.32	204.57	205.49	205.08	202.06	205.6	207.56	200.62	199.94	201.3	199.69	199.46	202.73	203.58	203.6	197.12	205.42	199.62	201.29	204.67	200.43	204.83	204.51	202.14	199.12	202.16	200.75	203.18	199.78	204.2	197.76
203.21	203.24	204.64	200.78	203.15	201.33	207.94	203.72	202.89	202.32	206.99	201.9	203.7	199.67	203.19	205.88	200.11	205.25	204.72	203.96	205.21	203.54	205.86	204.03	204.24	205.49	200.69	202.82	203.5	201.95	204	202.67	199.12	202.27	201.79	202.88	203.64	201.83	202.78	199.57	204.14	207.71	204.26	204.93	199.12	203.33	203.08	204.76	202.55	202.05
209.28	208.26	213.17	203.82	204.53	205.79	207.49	211.17	208.88	207.88	204.84	211.19	209.55	207.62	203.89	210.75	207.5	207.82	203.38	210	205.83	209.37	207.89	205.48	206.43	206.16	208.47	204.11	209.48	207.72	207.45	203.6	208.07	205.88	204.66	210.34	205.62	209.27	202.2	208.51	208.09	206.33	210.31	207.19	206.55	205.51	210.12	201.1	207.45	212.13
208.4	207.65	206.73	204.09	214.51	207.86	212.03	207.44	213.79	210.73	209.82	213.4	206.56	211.61	203.56	210.78	201.23	210.11	212	207.31	212.29	208.38	208.47	210.05	205.66	209.18	209.27	212.5	208.86	206.01	206.22	208.84	203.28	211.9	206.08	210.14	208.58	205.96	208.35	213.27	206.93	208.68	209.35	213.98	209.69	205.56	207.37	206.95	209.45	209.81
214.39	212.23	211.4	214.1	214.91	212.94	210.46	212.1	212.4	214.97	214.45	209.23	211.83	211.34	210.05	210.51	215.03	212.83	212.46	213.31	210.86	208.26	210.75	212.97	209.2	210.57	212.3	213.68	210.35	211.73	214	211.68	209.79	211.62	213.84	211.27	210.26	213.77	211.41	212.11	210.01	209.71	212.9	211.04	210.99	211.72	212.86	208.73	213.7	209.94
212.45	207.52	215.63	212.46	214.31	208.71	210.56	214.56	211.42	216.38	212.25	209.71	214.57	210.87	209.73	213.66	213.32	212.56	213.29	208.11	212.83	209.53	208.26	213.39	210.77	214.43	211.92	212.5	210.51	211.15	211.91	208.07	208.09	210.72	212.04	213.22	213.88	212.52	210.57	213.3	214.4	208.15	212.32	213.23	209.88	211.52	211.98	209.05	210.49	211.2
202.7	207.37	205.32	203.05	198.8	204.99	203.45	206.13	200.57	198.17	203.95	206.51	201.62	202.19	203.69	203.76	203.16	209.18	202.03	205.76	200.91	201.77	205.85	201.85	200.54	203.16	200.73	207.13	209.14	204.8	199.67	204.37	205.44	202.64	202.26	203.77	202.66	203.89	201.47	202.71	199.7	200.95	204.75	200.19	203.31	208.41	199.98	206.33	202.78	205.17
216.73	219.04	218.63	218.25	218.91	222.41	218.18	212.94	220.57	220.37	218.28	215.24	216.01	213.46	216.63	218.13	214.06	214.14	215.32	212.43	219.96	220.66	217.92	215	219.83	214.48	218.47	220.05	218.63	213.42	220.46	215.82	215.44	219.05	220.67	214.07	221.47	220.23	220.38	217.46	217.81	215.83	216.07	219.01	213.17	217.36	217.4	217.2	217.93	213.43
206.54	207.87	205.44	210.65	208.02	208.74	210	205.2	210.21	209.64	203.61	207.07	209.53	212.69	207.51	206.68	208.43	209.3	211.95	209.81	207.21	210.6	207.78	210.65	209.7	205.64	208.38	206	214.55	209.35	209.06	206.87	208.79	203.44	206.83	206.13	212.68	205.79	209.83	203.64	207.1	209.4	209.9	210.2	206.95	211.68	211.77	207.27	204.38	207.22
209.86	208.49	207.89	206.77	209.52	208.66	209.31	206.56	207.63	210.75	211.73	209.26	204.15	209.32	210.51	211.56	208.31	203.77	207.81	210.97	205.8	215.21	204.18	206.12	208.2	209.49	208.24	206.41	207.6	207.67	211.23	206.56	208.8	209.64	209.94	213.18	208.03	204.55	209.45	212.11	212.29	214.47	203.94	208.99	208	209.29	207.45	212.49	209.02	210.3
201.67	206.29	203.31	204.69	208.02	201.07	203.64	206.75	204.47	208.01	200	204.12	202.69	207.34	205.61	205.69	198.9	205.8	206.09	203.61	202.19	203.73	208.72	207.39	203.28	205.92	203.91	202.88	204.51	200.14	204.11	205.25	206.24	207.18	202	203.96	210.92	204.75	201.23	204.38	198.21	203.02	202.81	205.64	202.02	207.68	201.45	206.82	203.42	203.38
211.05	214.93	215.54	211.35	210.42	214.75	214.14	215.67	212.94	208.77	209.97	211.29	211.72	207.89	208.22	216.09	206.76	211.59	213.31	216.08	215.45	211.91	210.18	213.97	214.38	210.61	214.1	215.87	209.35	206.2	215.94	212.75	208.9	210.04	208.89	212.99	214.47	213.2	211.92	208.42	212.52	207.22	204.54	217.32	210.2	209.49	207.81	210.53	210.98	210.2
200.34	199.57	200.01	198.47	200.19	201.64	197.32	203.01	201.14	197.43	200.34	198.61	202.61	197.87	203.45	200.67	198.6	199.35	201.55	199.69	195.19	201.59	197.45	199.52	203.25	200.34	201.33	199.08	199.66	197.73	201.76	198.49	203.12	201.29	200.56	199.99	203.28	201.44	195.04	199.15	201.71	198.88	195.06	198.58	199.39	197.92	200.07	200.18	196.31	202.18
207.15	202.8	206.16	210.86	203.57	204.82	203.1	208.39	209.68	208.4	209.36	204.13	206.04	204.44	202.47	211.59	207.57	202.8	202.04	208.4	205.6	206.17	209.16	204.08	203.43	208.82	208.9	205.75	210.27	203.94	212.52	207.12	203.43	205.62	210.04	206.47	204.18	205.5	205.96	200.88	203.52	207.15	207.99	204.29	205.8	206.56	206.27	203.45	209.36	205.78
213.42	208.73	214.06	208.5	212.18	214.58	213.37	211.02	205.72	212.56	211.65	213.52	211.62	213.08	214.95	210.04	211.46	212.61	213.57	207.2	212.24	213.6	209.4	212.15	213.97	210.2	213.36	210.13	212.65	213.19	212.19	210.51	211.72	212.89	210.91	212.49	213.75	212.77	208.67	211.29	211.9	215.44	214.01	211.43	214.43	216.68	214.06	210.7	213.51	207.08
202.74	214.27	209.14	209.88	210.56	210.07	205.17	209.52	209.87	207.74	205.58	207.71	212.23	207.2	208.22	204.56	205.42	209.83	212.24	207.3	210.55	211.21	209.11	209.58	205.92	207.41	208.39	205.94	207.03	204.95	212.62	209.5	206.29	208.48	204.33	210.47	208.01	210.91	209.17	209.59	208.04	207.91	206.88	209.64	213.2	209.44	212.88	210.24	210.95	210.68
205.47	211.63	207.51	208.86	207.72	204.57	207.09	207.94	204.82	208.55	207.64	207.06	209.34	207.46	209.09	211.98	211.76	206.95	206.56	203.76	202.67	208.82	208.39	204.29	206.35	206.28	210.98	208.53	208.81	208.76	205.65	204.36	204.41	208.02	206.96	205.62	204.64	203.58	212.01	202.15	208.62	209.03	209.02	211.39	207.15	205.41	211.26	211.02	206.17	207.18
207.58	209.82	207.57	208.5	208.24	208.18	204.81	207.37	210.85	208.69	211.16	206.58	210.83	207.78	205.66	206.78	210.75	205.75	203.81	206.01	208.25	207.46	205.79	204.34	209.48	207.76	208.33	207.49	205.12	206.56	207.8	208.2	210.53	204.02	207.09	203.59	207.56	208.65	202.46	210.83	205.05	208.27	211.63	207.22	207.5	205.86	207.45	208.77	205.82	209.1
200.27	200.56	204.25	201.65	202.47	200.64	198.87	203.91	201.95	206.09	200.96	202.56	201.62	205.74	202.15	201.2	202.01	205.74	203.25	195.4	205.08	200.61	202.6	203.69	199.12	202.44	204.4	199.69	198.35	202.52	201.05	202.41	203.78	205.11	199.52	200.13	203.45	201.14	208.38	202.74	201.89	202.57	199.55	205.73	198.47	203.05	203.85	198.98	202.3	204.76
209.68	208.74	207.72	209.08	211.18	208.32	211.3	206.87	206.15	205.44	213.55	207.53	208.43	209.42	206.11	213.24	208.23	202.98	211.27	207.84	205.06	206.42	207.99	213.14	208.39	206.1	211.52	209.13	207.56	208.53	214.03	208.4	208.42	210.18	210.33	210	210.59	210.96	208.42	213.61	205.76	207.96	209.03	208.99	210.3	209.42	207.46	209.54	204.01	207.65
208.18	208.41	206.52	207.61	207.21	209.1	208.38	204.23	209.54	205.84	204.47	209.61	212.02	206.53	209.58	200.08	210.16	206	208.78	205.76	205.88	205.19	211.73	205.74	208.82	208.8	205.18	209.22	205.31	210.13	216.3	210.35	201.92	209.85	210.1	208.54	207.8	207.94	205.94	201.62	208.07	207.07	208.37	207.83	213.69	209.72	206.7	210.37	206.76	205.97
209.83	208.83	213	212.27	206.15	211.42	211.32	207.79	208.29	211.36	204.56	212.42	209.55	213.31	214.15	212.97	211.38	211.75	206.74	210.63	207.86	207.86	210.38	214.1	207.1	213	208.78	207.88	206.44	210.28	204.7	209.8	212.64	210.07	210.5	210.76	212.37	212.05	212.48	211.45	210.17	207.79	209.12	210.12	209.3	210.8	207.12	213.82	209.93	208.43
208.78	208.28	207.39	211.91	212.19	213.15	215.44	212.56	214.48	214.54	212.01	211.29	209.53	211.95	214.14	212.87	212.9	218.51	207.65	214.28	208.47	212.98	210.06	211.33	210.98	211.85	210.46	214.47	214.15	213.99	209.25	209.16	211.59	211.93	210.38	213.23	211.7	212.83	214.01	213.43	212.07	212.78	212.21	212.13	210.63	213.26	211.42	209.27	214.65	212.48
211.99	211.12	212.37	211.49	212.18	209.44	211.06	213.77	208.34	207.09	214.37	209.39	205.97	212.1	210.35	210.76	210.93	211.2	208.58	213.95	210.46	216.02	208.83	214.21	217.15	208.91	216.23	212.2	207.25	211.12	211.53	208.9	216.39	209.61	212.3	215.71	207.66	210.99	212.31	208.2	210.29	213.48	213.56	208.16	209.19	210.13	213.63	213.62	210.1	211.88
207.18	208.37	202.97	202.03	208.61	204.28	205.14	206.47	203.3	204.18	205.67	202.97	204.49	203.9	202.56	202.46	199.91	203.44	206.79	203.71	205.03	205.65	206.1	202.43	208.03	203.7	202.52	203.24	202.74	203.72	201.79	207.46	201.63	200.81	209.71	205.41	205.8	204.64	204.09	201.06	201.45	204.49	199.86	209.61	204.94	207.44	206.58	206.47	204.93	201.32
209.56	211.32	206.55	211.45	210.5	212.68	212.95	210.17	211.23	217.75	210.87	210.22	208.98	211.83	211.07	210.38	212.8	214.41	211.35	206.68	209.1	209.55	207.77	207.44	210.61	210.58	213.09	215.8	213.87	216.72	209.99	210.75	211.94	212.09	211.7	212.45	208.64	213.34	213.14	212.31	213.89	212.7	206.9	209.2	211.01	210.45	218.51	209.9	210.37	215.46
196.98	200.3	199.13	201.04	198.63	194.61	203.93	195.87	199.95	193.5	197.87	200.89	200.23	198.13	202.6	194.47	196.4	200.54	199.68	200.57	202.27	205.05	202.61	199.84	200.61	198.64	203.57	200.12	199.22	197.51	197.53	202.41	203.08	200.27	199.9	204.21	202.27	198.95	202.08	200.23	203.75	195.6	200.29	195.15	192.81	200.98	200.79	204.19	200.74	200.07
207.38	212.87	206.67	208.49	213.25	214.84	203.55	206.95	210.15	207.51	208.14	206.49	204.41	208.64	206.43	211.44	214.54	212.94	208.53	202.8	210.97	211.44	209.26	208.37	213.48	209.69	211.11	211.48	209.18	209.24	205.07	208.96	209.93	207.34	209.05	210.22	207.02	205.89	210.84	210.34	207.38	207.19	208	208.25	211.1	207.38	204.58	216.35	209.29	207.46
217.35	217.77	216.93	217.14	211.49	219.41	217.44	215.38	223.37	219.13	216.37	218.24	212.69	216.95	216.84	213.64	217.17	219.86	216.74	211.32	216.51	216.34	220.83	214.53	213.96	216.06	217.41	218	222.59	217.04	216.06	216.98	221.88	214.38	218.49	218.1	217.34	218	217.65	215.45	217.98	219.13	217.04	217.58	212.55	217.05	216.25	217.24	216.56	214.5
210.73	211.18	208.16	206.43	207.48	200.8	203.39	206.12	210.12	206.96	202.78	204.19	208.46	207.54	206.15	206.62	208.52	209.35	205.27	206.56	210.94	206.77	209.3	210.52	212.78	209.05	209.62	205.37	208.3	207.48	204.63	211.87	205.19	205.4	208.36	205.25	207.4	208.93	204.76	207.06	205.72	211.43	208.99	211.67	204.4	206.32	203.88	207.51	208.25	206.96
194.2	197.68	200.8	196.24	199.68	195.02	199.34	197.64	196.89	194.46	199.88	202.33	197.71	196.79	196.9	196.67	196.32	199.96	198.75	194.94	199.56	196.21	199.51	202.28	198.23	196.72	200.66	198.02	196.07	198.85	198.46	198.81	198.5	201.01	202.09	199.54	196.82	198.96	196.94	195.66	201.33	194.95	201.96	197.54	200.27	195.06	195.81	195.24	197.85	194.93
206.39	204.11	200.7	201.23	205.41	201.45	204.42	205.56	201.69	201.37	205.09	204.43	203.13	205.64	206.18	198.07	204.19	203.76	197.62	205.35	201.73	207.98	206.18	204.31	205.53	202.14	204.55	205.74	203.48	199.8	205.02	199.72	201.5	203.46	202.83	204.24	199.66	204.17	203.79	204.36	204.09	204.79	206.56	202.6	202.15	204.68	207.71	203.19	202.02	200.36
204.77	201.69	204.92	201.12	204.21	201.64	207.81	202.28	205.06	203.21	203.49	199.54	206	206.58	205.51	202.52	203.8	199.07	205.1	206.34	201.74	201.73	203.84	205.92	201.95	206.51	205.51	203.08	202.73	204.4	201.15	204.48	202.64	202.89	205.18	202.46	203.48	207.25	208.01	202.77	209.51	200.74	203.1	199.17	199.6	200.21	204.03	204.97	203.94	204.46
213.33	212.86	215.04	211.45	216.68	210.72	211.79	209.44	214.55	211.87	213.44	212.87	210.26	212.05	212.71	216.75	214.14	216.42	211.15	216.17	216.21	209.7	219.62	216.6	211.56	214.09	216.5	213.52	211.86	210.55	212.2	214.23	210.72	218.07	211.84	211.73	211.91	209.01	211.13	209.61	214.48	209.97	215.32	210.27	216.46	216.97	206.45	216.14	213.94	209.32
213.19	212.92	207.44	216.94	208.03	213.08	211.79	208.14	212	209.68	207.85	210.44	216.11	213.64	215.68	212.83	212.11	208.71	209.91	211.12	210.64	212.1	214.08	211.83	214.73	214.66	211.18	210.12	213.57	217	209.73	209.99	208.08	211.72	213.52	209.71	212.98	214.85	208.02	212.01	210.37	205.03	208.77	212.46	210.73	213.27	215.79	211.05	208.87	216.03
206.91	208.98	206.86	210.97	208.8	206.97	209.33	208.01	207.94	210.46	204.7	210.54	206.32	210.55	207.58	209.88	210.18	207.44	204.57	208.97	208.35	202.65	206.49	209.92	208.53	213.75	209.11	209.06	211	208.69	209.7	207.14	203.94	209.2	206.93	210.85	211.15	209.11	209.81	208.55	210.87	207.27	208.67	210.93	208.65	212.13	211.35	212.67	213.19	210.27
204.47	205.81	208.62	202.57	203.42	204.41	205.59	204.1	201.63	200.39	203.59	206.57	202.92	204.37	205.36	207.94	205.77	204.79	199.4	206.76	199.2	204.62	199.91	204.46	203.16	205.32	203.66	201.64	205.06	207.77	203.59	205.62	202.69	204.81	202.28	203.29	206.4	203.34	202.09	207.19	202	209.44	202.21	204.61	205.67	199	204.84	203.04	201.58	202.55
195.32	195.65	197.8	195.53	195.51	196.63	188.57	202.19	194.34	190.48	194.39	197.92	194.82	188.79	200.45	196.17	190.57	189.83	195.04	195.17	193.3	191.18	188.76	197.49	187.75	193.05	194.33	197.72	194.69	193.16	194.66	196.79	195.71	191.9	192.99	199.32	191.13	194.16	193.85	195.87	195.6	194.08	192.68	192.97	190.57	194.91	196.13	192.83	194.59	192.9
212.52	209.38	203.35	211.63	209.05	211.59	208.79	203.8	209.17	205.3	213.61	206.78	211.34	208.07	207.32	206.95	209.72	209.52	211.04	209.42	212.86	206.82	205.41	210.73	208.41	210.71	207.45	206.54	212.52	207.36	209.53	210.3	207.84	209.82	211.59	211.91	212.53	204.61	206.73	204.87	205.19	204.4	212.63	210.57	210.3	209.53	205.5	208.89	211.16	205.62
208.72	206.96	210.21	206.61	209.4	210.58	205.62	209.67	208.36	209.09	205.34	207.03	207.22	209.54	214.87	206.93	208.2	207.65	207.28	213.23	207.48	206.27	206.84	208.38	211.91	210.28	207.82	213.04	208.87	207.94	211.67	210.75	207.15	208.12	207.89	207.34	207.19	204.19	211.35	209.93	205.75	204.43	207.81	209.2	209.19	207.07	214.37	210.48	208.41	208.19
201.36	205.47	202.56	200.8	204.97	206.18	202.13	201.71	204.58	205.98	204.66	201.47	203.35	203.02	202.75	201.54	201.67	199.36	203.38	204.05	199.49	203.1	203.16	204.71	206.25	203.79	203.58	206.57	205.43	205.98	206.56	205.87	204.35	203.35	200.83	199.95	206.95	206.16	205.17	196.94	203.25	203.36	200.71	205.51	201.81	198.92	204.49	203.22	205.37	204.79
200.54	205.07	198.05	199.71	201.56	198.44	198.59	199.86	201.44	199.14	198.25	198.48	199.25	197.88	197.98	200.23	200.97	198.95	200.47	203.06	204.47	200.08	203.43	199.31	201.65	203.29	198.88	203.62	196.04	202.14	199.63	198.14	198.41	198.78	204.97	196.93	200.88	195.66	202.65	199.24	203.64	204.83	201.79	199.56	202.32	203.01	201.15	199.88	204.2	201.11
211.2	211.66	213.31	213.63	209.55	211.58	210.81	212.85	218.56	208.05	213.83	211.59	211.82	211.61	207.93	212.61	213.11	210.77	206.5	212.65	214.41	211.11	215.39	209.23	209.85	211.94	216.58	208.57	216.89	211.27	209.99	210.89	212.08	210.7	207.09	212.67	217.1	211.08	208.45	211.76	209.59	208.8	211.48	213.94	210.7	213.76	214.61	212.2	208.89	209.2
210.67	199.85	206.74	208.79	204.3	204.62	207.11	214.55	206.78	205.5	208.92	207.65	206.37	208.13	206.18	206.96	205.52	212.34	207.68	209.16	207.44	208.83	206.38	206.87	207.34	203.4	207.5	200.76	209.42	203.09	210.91	207.46	210.15	209.31	204.52	207.79	208.91	209.51	208.78	209.48	206.56	208.33	207.69	202.87	209	209.06	208.67	206.85	206.45	206.04
192.12	198.9	193.38	190.13	196.9	193.63	192.3	189.72	195.52	193.99	194.21	196.96	194.26	192.03	193.09	193.92	193.48	194.56	194.16	193.12	194.9	194.69	192.15	193.81	194.94	192.62	198.41	194.73	197.56	192.19	196.82	192.59	189.69	193.16	192.79	198.21	189.12	197.04	194.27	194	195.79	197.74	194	191.42	192.11	194.02	193.35	198.9	194.09	191.66
204.94	210.2	205.67	203.49	202.46	203.92	203.4	208.21	205.73	205.12	209.48	200.47	208.81	207.41	205.91	203.25	204.7	204.48	204.27	205.54	207.6	203.67	202.39	202.02	203.62	205.16	205.58	207.12	207.52	206.66	211.3	200.96	204.6	205.44	206.04	202.48	203.75	206.38	205.42	207.93	200.52	203.8	208.62	203.33	208.18	205.84	201.96	212.3	208.47	202.48
202.48	203.67	196.67	198.68	199.25	196.21	202.61	198.03	196.8	201.27	198.89	202.22	198.93	195.81	199.54	204.87	198.75	201.29	202.61	202.32	203.19	197.51	204.84	200.23	202.92	205.59	191.48	203.65	198.59	199.63	200.7	199.81	202	202.67	201.6	199.89	199.75	200.44	201.17	199.66	196.14	198.37	197.65	205.57	202.23	203.24	202.31	202.5	201.28	197.56
203	202.82	206.26	202.46	205.77	205.65	206.3	207.35	204.53	204.84	203.56	201.37	200.96	201.55	204.78	209.3	202.42	203.69	202.82	207.18	196.76	204.47	200.62	204.24	205.9	204.45	205.69	202.4	205	202.94	206.14	202.47	205.96	205.46	204.88	204.32	204.72	208.7	208.64	202.42	202.96	205.99	201.86	203.87	201.73	205.88	204.19	201.79	209.19	204.45
197.68	196.14	199.13	192.95	199.33	195.29	195.3	196.45	203.24	196.03	195.77	203.24	197.84	203.98	199.02	192.85	200.02	199.87	198.29	197.85	198.24	195.77	200.16	196.68	196.97	197.8	199.24	197.28	197.28	199.71	197.35	197.98	202.19	191.63	200.19	202	197.77	200.02	196.66	196.35	196.46	194.27	198.86	197.41	197.74	196.07	195.52	201.68	200.24	193.95
201.14	204.32	200.03	207.16	206.81	204.09	206.48	201.52	208.37	202.46	201.51	205.7	203.13	204.02	201.32	205.78	205.73	204.29	202.95	203.64	199.4	207.01	198.29	206.02	204.33	205.55	204.04	203.75	204.62	205.22	201.01	206.81	202.57	208.48	203.45	204.17	199.06	203.33	206.14	205.15	203.75	205.64	205.5	203.07	202.47	208.07	202.57	201.35	202.45	202.67
203.69	204.99	207.26	204.64	201.41	204.22	205.65	207.47	207.62	210.65	200.86	206.19	202.95	209.25	208.15	205.95	202.98	209.13	207.81	206.12	205.65	208.22	201.49	204.43	206.43	210.51	202.56	206.95	203.47	207.84	204.6	207.5	209.29	206.81	204.29	205.88	210.31	203.57	204.56	206.99	209.03	206.76	211.27	212.33	208.12	199.87	202.8	205.97	202.69	205.58
207.6	212.27	210.36	209.94	212.86	210.54	211.23	209.53	210.15	209.62	218.66	209.06	208.17	209.9	215.23	211.78	214.83	211.22	212.95	214.17	211.51	213.02	212.7	213.39	207.8	213.22	212.49	212.87	213.65	213.55	214.05	212.43	211.79	211.02	214.94	208.71	210.78	216.44	208.94	208.65	207.01	214.01	212.4	210.95	210.97	211.05	206.46	211.77	212.17	212.63
204.67	200.18	198.83	201.27	197.16	204.53	199.71	205.21	199.36	199.24	201.44	199.79	198.48	201.05	196.17	201.83	200.86	201.92	201.65	203.42	200.94	201.22	199.67	203.14	198.92	202.77	198.63	199.94	195.07	202.96	197.16	200.76	199.9	199.61	202.24	198.91	204.49	195.86	199.04	200.54	204.37	199.68	198.95	201.7	202.29	200.35	199.89	196.14	198.13	197.42
209.05	214.21	210.27	211.92	211.49	212.21	210.38	209.9	217.79	209.06	208.02	210.4	208.57	213.99	211.79	210.18	210.65	215.49	213.81	213.36	217.08	208.19	211.27	210.66	211.48	209.42	212.8	209.19	212.03	208.47	214.52	211.1	216.83	213.71	214.61	211.28	213.12	212.99	211.53	211.39	212.25	212.55	212.13	205.31	211.58	214.75	212.18	214.95	212.74	209.39
210.37	208.1	211.52	214.48	209.91	208.99	211.81	217.24	210.33	209.5	214.88	207.27	213.48	210.78	206.94	210.95	214.86	212.2	217.75	207.93	216	210.4	210.77	208.46	211.03	211.18	207.93	209.71	209.19	210.57	212.92	215.1	208.88	214.32	211.2	211.37	209.42	215.88	214.03	210.15	213.33	214.55	212.62	213.56	213.43	209.9	214.07	210.97	212.45	212.77
213.03	209.48	205.65	209.26	208.82	208.31	210.89	210.22	211.8	206.58	210.07	207.67	206.71	204.53	209.29	208.96	211.21	206.91	206.86	207.44	204.85	209.17	201.74	210.78	210.24	208.93	208.01	205.91	204.01	209.63	205.73	207.99	208.13	207.76	208.52	208.07	208.04	209.2	210.18	208.62	206.97	205.28	205.96	205.45	204.45	207.55	206.97	208.36	215.49	206.07
204.85	202.16	208.36	201.79	205.64	201.72	197.95	201.52	200.92	203.06	205.19	200.61	203.33	206.95	203.86	201.62	205.63	198.75	201.37	202.09	206.52	202.29	202.64	203.49	201.68	204.71	204.44	199.6	201.89	203.61	198.53	205.09	200.08	198.98	205.58	203.32	201.26	200.97	200.33	205.43	202.53	205.25	204.68	200.22	198.99	198.89	205.45	203.17	201.64	199.88
204.73	203.76	203.98	200.79	204.7	202.35	202.75	201.43	205	199.72	205.37	204.77	202.1	206.28	203.19	205.58	203.65	203.3	206.21	202.95	204.29	202.73	204.22	201.96	202.29	203.86	205.58	201.16	201.45	204.86	204.72	208.03	202.39	203.9	199.91	203.76	201.66	203.62	203.03	205.41	206.5	205.26	205.42	203.07	208.06	204.08	200.15	204.02	202.29	204.75
206.05	202.65	205.28	202.72	206.23	204.43	202.73	209.43	201.47	202.45	205.39	201.52	206.24	204.78	203.22	200.81	204.14	207.29	204.78	205.36	206.78	205.71	200.41	207.08	201.94	206.78	204.46	203.21	206.02	197.85	204.45	204.68	201.02	207.16	202.87	205.64	206.36	207.74	206.07	208.03	202.91	206.93	208.39	207.99	204.5	207.83	202.59	207.38	203.4	205.23
209.89	207.83	207.55	208.5	210.1	208	210.79	205.47	211.47	211.21	207.13	206.05	209.21	206.38	208.63	210.48	205.86	207.27	209.6	207.7	208.83	207.87	209.69	209.17	208.12	205.58	204.42	209.37	207.68	210.57	214.01	209.56	209.7	213.84	204.41	205.69	207.69	206.3	207.04	207.85	207.86	207.03	210.01	211.8	211.59	202.8	213.33	208	213.02	205.38
212.09	210.58	212.47	215.63	211.22	214.53	216.63	212.68	211.08	205.93	220.56	208.33	208.96	212.01	212.67	209.24	212.6	211.85	213.38	213.64	213.46	207.47	212.69	208.12	214.83	212.52	213.32	211.63	215.38	213.29	213.03	210.4	213.25	209.35	212.07	210.26	211.67	212.43	213.45	208.08	213.82	210.35	211.18	208.95	214.08	212.32	211.64	211.83	212	210.53
204.83	201.54	205.26	200.67	206.81	201.39	198.02	205.57	202.95	204.7	204.4	201.46	200.83	201.52	200.06	202.58	201.62	201.47	204.54	200.81	202.6	197.47	205.55	200.66	206.1	201.9	206.99	206.4	198.12	201.7	202.34	205.29	206.6	200.51	206.64	205.67	201.03	204.81	205.13	204.7	201.47	199.09	202.12	200.98	201.03	201.63	203.05	202.83	202.9	201.32
217.52	216.36	216.8	219.12	217.7	219.56	213.69	217.13	220.12	216.08	211.56	218.82	218.75	218.75	218.32	218.5	213.72	217.37	218.31	219.01	217.61	221.79	218.21	215.04	214.14	211.39	214.05	217.3	214.47	217.68	216.21	215.23	220.17	215.85	216.83	218.95	210.69	218.92	217.76	219.52	218.66	220.49	220.72	216.87	220.06	216.03	219.32	215.84	216.56	219.85
211.73	210.07	208.05	215.33	209.26	213.73	210.93	212.9	215.56	213.48	217.84	211.25	206.82	219.24	214.04	212.87	210.13	208.35	209.75	215.66	212.3	210.51	216.75	211.44	212.58	210.94	210.38	216.98	215.88	213.02	213.05	208.38	211.23	212.35	209.18	208.92	214.83	215.58	210.37	211.5	217.43	208.79	216.4	214.94	212.75	210.05	213.48	214.67	211.21	210.71
202.57	208.32	208.42	207.98	211.19	206.58	207.13	208.75	209.21	209.64	208.08	210.08	207.92	209.01	204.01	204.28	208.49	207.11	205.19	208.25	205.36	202.44	203.18	210.83	205.68	207.17	209.29	207.08	212.96	208.61	210.7	211.55	202.37	204.29	212.08	202.38	208.53	207.68	209.39	210.18	204.88	211.63	207.93	210.65	208.68	207.59	206.25	205.16	209.34	207.58
216.42	215.82	209.86	216.28	217.78	218.63	210.2	209.26	216.22	211.04	212.61	215.93	214.75	214.96	210.26	211.71	214.01	217.47	210.82	212.52	216.67	213.21	212.54	218.11	213.28	215.38	211.75	214.44	212.63	214.96	210.97	210.51	213.38	209.71	207.94	215.59	213.43	214.25	213.56	206.04	212.7	211.44	211.03	213.76	216.68	212.82	211.57	215.74	217.58	215.48
208.11	201.38	204.55	204.59	206.71	207.45	205.53	204.14	207.24	204.89	206.4	210.47	208.8	207.25	206.88	211.75	209.37	207.22	212.9	204.81	206.48	206.32	208.81	206.26	209.22	207.34	203.26	206.77	201.57	209.5	207.99	205.77	207.61	208.9	208.75	207.21	207.56	212.33	204.84	205.97	206.97	206.98	207.82	210.32	206.42	207.52	208.2	208.56	208.72	207.25
206.72	202.69	204.39	199.57	202.71	198.24	204.34	202.35	203.64	202.09	205.96	200.45	204.19	205.99	205.97	200	199.5	206.42	201.46	202.97	200.22	201.21	203.1	203.74	200.21	203.46	203.57	200.09	206.95	203.14	202.93	204.34	203.85	202.14	203.96	202.22	207.68	202.23	207.5	203.01	200.47	201.35	203.82	206.62	196.59	204.82	207.17	204.16	200.79	201.63
197.61	196.62	195.38	203.59	200.72	200.71	198.82	195.56	194.33	199.59	200.46	197.42	199.55	200.43	197.3	202.11	199.54	197.89	198.11	196.75	198.72	195.02	198.79	202.93	194.4	198.89	194.45	200.13	198.86	200.62	197.97	195.85	200.05	199.08	193.49	196.79	201.13	193.85	201.68	197.19	196.9	195.67	198.31	200.98	195.92	196.59	197.95	198.42	195.3	197.06
203.75	205.76	204.67	204.46	204.4	204.65	207.62	201.87	201.68	198.84	202.21	203.35	201.29	202.3	202	202.11	201.77	204.52	203.12	204.56	203.07	199.51	203.19	202.28	199.12	204.91	206.38	202.65	202.35	202.27	200.12	204.24	203.07	205.03	204.88	201.13	201.72	199.69	202.75	205.23	200.65	203.78	205.23	198.87	204.41	200.51	200.54	202.71	203.65	206.68
205.66	204.33	204.95	201.53	204.2	205.53	205.04	201.11	206.19	203.31	208	203.78	205.78	202.36	211.05	206.13	203.33	206.15	205.74	205.57	204.32	204.61	205.64	205.85	206.05	202.97	210.53	205.32	203.56	203.86	207.88	200.69	204.81	203.64	207.29	205.41	203.37	204.78	207.68	208.23	206.23	202.57	205.35	203.57	208.45	208.22	201.78	207.01	209.54	204.65
210.23	205.23	207.71	210.78	207.2	212.18	209.99	211.84	210.19	210.38	207.7	205.53	210.56	208.91	206.46	208.45	208.06	211.99	205.85	207.74	210.31	209	208.75	202.78	202.68	207.89	207.23	208.74	209.75	206.61	208.13	206.46	209.5	210.42	206.96	206.68	213.29	211.71	206.32	205.31	212.17	209.5	213.47	207.71	212.19	208.68	212.12	205.13	210.66	205.25
211.03	207.82	203.89	211.63	208.92	213.19	205.73	212.35	207.4	208.32	210.34	208.76	210.46	208.44	206.59	208.8	204.82	206.88	208.44	213.26	207.25	208.64	210.57	204.6	211.23	205.3	205.45	207.92	206.46	207.66	207.01	208.05	208.99	208.76	208.46	210.37	205.72	214.85	205.19	206.91	204	208.19	207.17	202.59	208.23	210.82	207.05	202.49	207.64	202.3
212.47	206.22	208.4	203.27	211.46	213.44	212.42	204.32	210.24	210.33	208.24	207.35	208.06	208.73	211.43	208.08	209.3	208.91	205.41	207.23	205.5	210.02	209.16	209.51	208.57	202.46	207.58	210.6	208.88	204.65	205.09	202.95	207.7	209.3	211.27	212.91	207.8	208.18	210.98	206.34	210.03	209.56	207.32	202.6	211.22	210.22	208.51	210.42	206.43	206.7
201.82	202.88	204.02	204.32	205.07	201.52	203.99	202.44	206.91	205.46	200.06	204.86	209.62	199.03	207.8	203.98	202.85	201.68	204.92	201.19	204.34	205.06	205.8	205.55	204.25	203.63	205.8	201	197.93	207.49	198.6	208.5	205.12	203.5	202.98	205.89	201.53	205.4	202.39	203.57	205.74	199.57	203.84	201.68	200.44	203.29	204.38	202.06	204.44	203.75
213.51	207.45	211.14	212.78	211.85	208.41	216.62	211.83	209.47	207.05	206.89	210.04	209.28	212.34	214.54	207.38	211.75	214.39	211.07	209.24	213.46	209.7	209.91	208.39	212.5	209.62	210.64	212.38	212.9	207.21	213.31	207.88	216.01	214.26	207.59	215	212.86	211	209.75	210.29	212.8	208.56	211.53	213.35	215.78	207.63	212.24	211.43	216.31	202.53
209.5	211.08	208.88	208.03	213.15	210.92	212.13	211.48	208.69	207.43	208.01	211.67	207.48	211.12	208.46	210.03	207.49	211.16	208.26	207.76	209.16	207.95	209.1	210.44	210.93	211.63	208.94	213.99	212.92	212.81	208.51	211.99	207.61	206.66	209.06	214.29	204.17	209.77	205.21	205.67	209.89	208.74	206.14	208.68	204.12	215.61	206.72	208.37	208.02	210.13
212.36	214.37	210.2	216.57	210.48	211.94	214.83	211.81	209.75	214.3	214.12	211.18	214.37	214.97	219.38	210.46	210.83	210.89	215.63	212.06	211.95	218.11	213.1	212.96	214.49	210.95	215	214.12	213.19	213.32	209.59	212.12	209.87	209.42	217.65	213.6	214.61	210.05	212.15	213.95	212.91	213.08	214.4	212.56	212.56	212.41	217.61	213.57	215.99	216.36
197.3	196.5	196.68	196.73	198.63	196.89	201.83	200.02	197.68	197.72	194.44	201.18	198.5	196.68	198.6	197.38	194.7	201.02	198.85	199.42	199.19	198.94	199.53	199.84	197.14	201.31	201.89	201.92	196.63	194.35	200.04	198.5	198.73	198.31	197.66	196.69	198.69	198.14	200.88	198.54	195.46	195.75	200.29	196.75	201.91	200.23	197.52	204.04	197.7	197.41
213.05	215.25	212.12	213.64	212.37	207.99	211.99	209.05	208.77	207.91	210.14	213.56	210.78	208.53	211.38	214.12	212.7	211.86	215.1	214.15	210.34	203.64	210.88	212.59	210.65	211.91	215.18	211.84	210.64	212.54	208.94	211.07	213.16	207.7	210.29	213.96	210.27	209.5	211.26	212.97	211.79	215.46	211.68	213.55	206.41	215.05	206.07	212.37	209.11	210.66
202.19	201.46	203.94	205.23	202.27	206.11	204.45	209.9	204.65	204.47	204.07	202.72	207.35	201.85	203.56	203.52	199.2	204.24	201.51	201.47	208.1	201.13	202.86	201.59	204.49	204.23	208.58	204.59	201.23	203.56	205.2	203.87	204.18	201.97	204.8	202.44	208	202.42	205.32	200.28	204.28	200	205.57	204.26	204.65	204.47	197.94	205.28	204.71	206.53
207.07	208.18	201.9	208.72	209.39	207.91	208.51	207.5	204.72	207.45	203.65	205.27	204.57	211.4	204.82	203.73	206.89	212.04	209.19	205.14	208.98	205.58	208.62	207.87	206.76	206.18	208.21	208.92	204.78	207.34	211.94	207.51	206.14	205.23	206.71	204.8	212.19	211.3	203.55	203.57	205.34	204.46	208.3	205.82	205.44	206.86	208.9	206.56	204.79	209.97
210.49	203.28	210.38	208.87	206.75	208.93	209.05	205.77	210.54	206.34	207.77	212.04	212.11	208.26	208.29	214.68	210.64	209.76	208	208.57	209.84	207.17	210.29	208.94	205.78	204.75	208.34	209.62	210.68	209.64	208.62	209.1	209.83	212.41	210.7	206.58	208.29	205.91	202.32	211.15	206.12	208.04	208.24	205.42	208.72	206.42	210.05	207.09	206.55	211.14
208.28	208.9	208.09	210.01	209.39	209.95	205.51	205.45	206.05	205.52	207.52	203.54	208.8	209.54	205.94	214.25	207.76	204.05	209.22	211.47	206.65	210.38	210.87	209.88	207.92	210.89	206.1	207.88	206.18	204.18	209.86	211.3	205.25	208.63	207.81	207.47	206.97	204.87	209.56	205.55	211.43	205.8	209.11	209.4	211.42	210.8	205.35	203.6	207.43	201.47
210.29	213.53	216.05	209.71	209.87	208.75	216.28	210.55	213.65	208.26	209.9	214.39	211.75	213.46	211.22	212.72	216.77	208.37	208.28	211.52	211.55	210.42	212.09	208.91	208.31	210.65	211.17	210.01	216.2	215.03	213.58	211.37	212.55	209.03	209.79	209.66	213.58	210.1	213.4	213.95	211.91	206	210.81	207.56	209.26	214.4	207.48	215.48	210.88	211.29
198.87	201.17	197.81	198.27	204.31	203.26	201.59	198.43	199.68	200.44	201.51	200.48	199.3	199.65	198.12	204.31	199.48	194.55	199.98	200.15	199.61	194.75	200.9	199.92	197.08	205.15	194.73	200.38	204.15	202.47	196.6	202.07	196.43	202.49	204.5	201.24	197.46	205.08	202.12	205.32	201.19	196.87	195.44	207.87	195.77	199.6	201.83	199.11	199.47	200.59
206.73	210.07	203.91	206.39	206.93	210.33	206.02	202.98	209.21	210.49	208.46	207.38	206.03	206.47	206.86	210.55	201.53	207.13	207.69	210.48	206.91	206.93	206.14	205.29	207.57	205.43	204.4	208.06	206.38	210.48	201.66	213.07	207.34	209.72	209.08	212.31	208.19	206.35	204.64	207.81	210.33	208.98	208.37	202.98	207.58	208.24	206.77	208.46	205.04	206.32
202.89	202.27	203.18	201.39	202.02	202.87	200.75	203.08	202.02	207.81	204.54	204.81	197.97	199.63	205.81	199.37	204.56	199.88	201.49	202.34	201.47	203.81	201.59	202.99	202.99	200.86	196.08	205.19	202.2	203.28	202	199.03	199.98	200.64	197.65	202.09	203.22	199.27	201.37	198.7	201.8	207.26	200.36	197.4	202.28	200.02	200.04	205.2	204.99	204.01
205.63	211.99	213.19	212.7	208.19	209.2	212.28	210.6	213.33	208.4	207.9	211.96	216.12	209.2	212.74	212.57	216.91	213.38	213.07	208.76	211.55	212.42	206.95	214.89	207.91	214.37	211.23	210.89	214.45	216.67	211.52	214.51	211.47	209.53	209.05	211.08	211.89	213.15	209.65	210.05	214.86	208.79	207.71	210.47	212.08	213.66	213.54	211.49	211.16	213.25
209.39	210.94	208.14	217.85	211.36	211.61	211.85	210.57	213.76	210.3	211.96	216.16	212.15	213.85	212.28	213.6	213.45	210.58	211.25	207.89	213	211.17	213.9	212.61	209.47	213.63	209.39	213.98	214.64	214.32	209.52	214.24	211.91	212.45	208.43	211.31	213.24	210.08	216.6	216.28	215.94	206.45	212.94	210.96	211.86	215.39	215.91	214.54	213.56	214.9
210.22	209.6	209.06	214.68	209.09	204.42	208.1	210.07	210.67	209.17	208.41	211.68	207.63	204.87	207.9	208.94	206.25	208.63	209.33	210.74	209.31	206.48	211.4	207.61	207.2	211.13	207.04	207.83	211.42	212.5	210.28	211.34	209.12	212.55	211.35	208.11	207.15	211.07	208.35	211.57	203.49	211.86	208.22	212.81	210.81	208.12	207.44	208.38	204.45	207.71
206.52	207.13	206.6	213.19	206.73	208.84	207.9	208.93	206.71	207.66	209.76	208.77	207.97	208.8	211.07	209.83	209.1	205.11	204.42	210.35	204.97	211.25	211.73	209.03	205.61	208.23	209.87	205.64	206.42	207.6	206.23	209.05	206.9	209.15	212.07	210.73	212.27	211.73	211.73	207.47	206.92	212.49	206.45	211.99	205.74	209.81	211.73	205.07	204.93	211.64
206.32	212.52	206.4	213.15	210.67	210.13	204.1	210.08	205.72	205.31	211.22	211.22	208.5	210.14	205.96	211.89	210.04	209.83	206.66	209.48	207.43	203.87	209.59	207.22	210.18	206.95	211.47	210.29	207.07	209.37	207.93	214.11	210.47	210	206.89	210.17	206.73	208.89	203.38	207.95	210.17	216.42	209.65	207.77	207.75	206.73	210.12	214.66	210.34	212.56
207.74	205.32	201.73	196.22	201.39	205.92	206.64	198.2	202.34	205.9	197.13	200	203.08	207.85	206.47	199.82	202.46	205.55	202.27	200.03	202.49	207.27	201.07	204.45	201.82	199.8	198.95	200.25	203.65	200.54	205.76	200.78	206.95	206.52	206.3	203.4	203.5	205.31	205.67	206.66	205.37	205.97	204.33	199.9	204.6	205.13	205.6	201.84	206.94	203.97
205.58	206.78	196.82	203.92	200.46	203.13	208.54	200.32	204.68	201.88	197.17	208.34	206.73	206.98	202.22	203.14	205.21	205.1	203.2	207.3	204.37	204.15	199.31	207.98	206.04	202.45	201.91	204.88	201.49	205.63	204.16	206.96	204.3	201.3	203.28	202.4	205.05	211.48	202.7	206.8	205.71	205.88	204.9	205.62	203.2	200.78	202.37	207.81	204.44	209.18
200.23	198.02	197.05	200.06	198.74	201.81	202.73	197.19	200.99	203.56	199.75	202.45	202.03	199.27	203.12	200.84	197.63	204.58	201.61	203.16	203.89	208.54	198.65	205.99	198.87	200.93	199.31	203.18	197.43	197.83	198.68	202.18	200.13	202.06	200.86	204.87	202.74	203.46	198.83	205.97	203.13	203.18	202.12	202.4	199.19	199.23	199.32	203.38	201.52	201.76
212.88	215.83	210.03	215.6	210.08	210.2	213.83	214.6	212.82	213.34	214.78	218.02	220.1	213.1	212.43	217.77	214.89	211.91	213.12	214.35	216.3	213.38	214.65	212.56	213.09	212.29	215.1	210.58	211.53	216.59	211.06	214.8	216.16	215.45	209.96	216.4	213.9	216.15	215.7	210.39	212.4	214.52	213.24	214.18	212.34	215.59	212.89	215.9	210.58	211.33
196.96	201.3	200.36	196.98	197.37	199.93	197.6	198.85	202.42	199.89	197.44	199.65	198.47	201.29	196.13	191.49	192.84	199.23	199.32	198.22	200.38	195.85	196.66	195.24	199.53	201.49	199.18	196.77	198.38	196.81	198.56	194.85	200.41	193.92	192.88	197.87	196.52	193.54	198.23	201.11	195.17	198.06	203.66	196.64	199.76	196.63	194.64	197.73	198.68	197.21
206.93	209.12	213.36	209.81	207.55	212.23	210.35	209.1	203.94	207.96	213.35	204.47	213.8	210.38	212.24	208.05	203.72	209.8	204.32	209.68	209.9	209.68	210.18	211.63	204.67	206.81	208.88	207.01	212.8	209.18	206.73	206.19	207.88	210.98	212.14	211.44	210.84	206.79	211.18	204.53	211	210.76	208.23	209.82	209.11	208.05	208.14	209.05	207.12	205.53
209.34	211.11	205.16	212.05	211.57	210.84	207.92	209.47	208.85	213.53	208.53	210.02	205.72	212.51	208.99	200.4	206.27	205.42	213.75	208.46	209.42	212.08	209.22	212.4	209.61	213.47	207.99	211.7	208.16	210.7	210.5	208.51	215.45	210.27	211.39	206.04	209.5	208.64	206.31	209.7	208.35	210.6	215.42	206.98	210.42	209.69	208.89	202.61	212.46	211.78
202.13	207.65	209.55	206.7	208.26	205.34	209.9	209.11	206.05	208.42	206.96	205.36	211.7	204.58	208.33	214.31	204.85	210.24	211.19	205.66	208.57	206.1	211.63	213.51	207.9	212.87	210.13	210.36	208.35	209.9	207.29	203.18	208.47	204.53	205.85	208.99	210.54	207.86	205.16	207.97	205.58	206.69	206.73	207.83	208.96	207.14	209.55	209.23	209.77	209.57
219.71	213.2	216.24	219.2	220.83	220.65	216.94	215.97	218.99	217.86	214.55	217.28	216.35	220.92	214.75	222.94	218.38	216.45	215.93	216.59	217.49	218.65	219.77	215.63	218.78	213.35	215.9	219.24	214.92	214.57	214.83	213.7	217.06	218.59	216.37	219.41	217.79	220.36	219.65	213.97	219.04	217.24	214.47	210.59	219.76	215.71	220.64	214.97	218.36	217.24
216.21	212.26	211.65	214.15	218.67	215.84	214.13	210.94	211.05	212.59	213.44	210.41	214.01	215.04	216.79	216.53	215.56	212.12	211.44	212.14	214.44	214.98	213.68	215.85	210.77	215.77	210.19	213.64	217.16	213.64	217.94	218.66	215.35	214.02	214.36	215.09	213.36	214.3	216.14	216.96	214.94	208.78	212	215.58	215	217.02	211.82	213.04	213.3	213.56
216.94	216.83	215.94	221.4	219.95	220.47	218.46	214.9	216.22	216.24	215.68	219.43	214.63	215.51	217.16	216.83	218.91	219.99	213.91	216.25	217.82	216.94	220.88	217.48	213.87	214.59	214.25	212.27	218.71	213.67	213.57	216.68	218.69	216.31	220.2	219.04	214.49	217.82	217.21	217.82	220.91	221.07	216.26	220.49	216.24	219.75	213.36	217.53	216.5	216.02
212.34	211.48	213.71	210.92	211.39	213.62	217.17	214.35	214.5	208.17	213.53	216.86	216.41	213.27	213.26	217.48	216.07	213.97	210.79	212.99	218.9	214.63	211.18	212.69	211.39	210.36	215.42	210.52	215.78	217.48	208.93	215.94	211.5	213.15	216.24	215.11	208.51	211.49	213.46	215.64	212.15	213.48	211.51	210.42	211.53	211.38	214.37	214.68	216.16	215.88
219.5	217.93	217.84	218.57	220.02	215.7	219.54	216.2	218.51	222.39	218.26	218.08	217.85	217.42	215.24	214.28	218.93	211.76	215.05	215.13	212.75	218.01	216.53	217.74	221.41	219.69	215.54	214.91	213.74	215.36	212.76	214.46	219.73	217.24	223.78	221.27	219.33	214.11	220	217.09	220.57	216.85	216.44	213.28	218.66	219.66	217.89	218.73	217.8	215.15
215.29	211.88	210.34	216.23	210.89	216.92	211.17	210.27	210.89	210.86	214.36	216.18	212.77	214.25	212.37	217.23	205.86	215.19	212.62	211.7	213.66	211.28	209.28	215.07	211.6	214.25	216.06	213.22	210.25	211.77	210.8	211.3	207.69	212.4	212.39	212.29	216.9	211.46	212.33	211.22	210.1	216.29	214.76	214.88	211.76	212.49	209.58	215.28	215.98	211.59
218.35	219.42	217.72	219.34	215.89	217.66	214.08	216.2	215.56	219.44	216.94	219.42	218.06	213.71	214.43	219.54	214.05	217.51	221.08	219.84	217.75	208.03	218.04	211.85	212.42	215.9	212.65	215.23	215.09	220.88	214.42	219.76	213.71	215.27	216.76	214.41	219.92	219.06	215.47	218.89	215.81	220.95	217.92	219.52	222.96	216.65	213.92	214.69	214.75	218.44
205.95	211.44	206.94	206.31	204.65	213.08	211.37	206.94	204.37	204.16	210.4	206.38	209.37	206.37	206.39	202.82	208.15	206.16	208.83	208.78	207.61	207.06	209.11	208.27	208.4	206.51	206.43	206.73	205.74	202.63	207.26	207.62	209.39	205.68	205.6	208.91	209.44	212.48	209.43	206.39	207.14	213.13	207.79	208.87	209.08	209.65	202.19	205.85	206.7	209.21
212.42	213.43	215.05	207.99	212.37	207.31	211.71	212.41	215.86	215.68	211.17	211.13	212.26	219.09	211.73	213	212.04	210.4	210.81	209.76	213.48	209.68	215.06	214.47	215.01	210.61	208.92	210.72	211.37	208.98	212.34	212.04	212.86	214.65	214.92	213.95	215.36	213.28	214.38	212.69	210.63	213.82	211.89	211.73	211.77	215.23	213.04	217.13	211.06	210.6
209.74	207.24	209.2	209.7	209.38	210.51	210.7	205.87	210.24	210.03	207.65	210.08	210.56	212.55	211.99	206.84	210.75	210.5	215.28	209.53	208.33	205.62	209.13	209.3	209.63	211.47	211.38	209.86	208.06	207.95	210.98	208.77	205.31	210.44	209.54	209.8	209.76	208.56	211.11	208.63	211.83	208.88	208.31	213.7	213.05	205.15	209.84	208.53	209.11	210.13
207.4	214.73	208.19	204.15	210.77	207.85	208.29	209.56	209.22	209.39	210.83	210.64	210.83	209.57	209.07	210.69	207.08	209.82	209.16	211.97	208.59	211.78	211.22	211.81	207.13	209.64	211	206.66	206.97	210.19	206.07	212.44	206.27	210.76	207.55	211	209.16	206.33	208.86	209.86	216.14	211.16	203.48	212.7	209.17	208.08	211.24	210	204.57	212.45
203.22	204.83	204.9	199.59	204.06	206.35	203.34	202.8	209.17	200.17	202.88	201.09	202.76	202.16	204.1	205.76	204.23	203.39	203.06	200.17	203.07	198.87	202.49	203.07	203.75	205.85	202.19	200.38	198.87	202.1	200.6	202.98	207.48	204.22	204	200.12	201.99	203.48	206.36	204.72	206.41	205.63	203.67	204.3	199.09	205.64	209.58	204.56	203.76	205.17
204.11	208.91	210.47	210.2	206.89	208.73	209.06	217	206.64	210.59	209.75	206	207.16	204.67	210.12	204.94	207.97	207.43	209.5	209.35	212.43	205.52	204.85	211.02	207.99	207.92	207.83	206.54	209.83	205.21	214.62	204.98	203.52	210.47	209.42	207.44	208.13	207.51	207.92	205.74	208.64	208.05	208.9	204.4	208.83	209.68	210.42	211.42	209.65	208.23
202.85	204.7	203.99	204.33	200.8	202.31	204.2	204.6	203.52	202.26	206.68	201.83	204.08	203.81	206.15	207.64	204.63	208.57	203.06	200.15	204.6	201.87	207.32	203.7	204.25	203.5	204.6	202.49	205.72	202.93	203.46	203.2	203.54	203.91	200.64	205.38	203.82	202.57	197.8	204.45	201.5	199.94	206.1	208.48	202.9	203.73	201.25	198.05	204.14	201.91
198.91	196.91	194.96	193.75	197.78	196.55	194.34	192.93	198.27	196.65	192.73	193.11	201.51	196.9	195.71	194.7	188.38	187.99	194.69	195.18	197.2	195.98	193.81	191.81	191.41	196.6	195.23	195.68	192.49	195.31	197.74	196.09	195.48	197.18	199.19	196.45	195.3	195.37	196.78	193.44	199.01	193.12	193.85	195.05	197.34	193.82	192.37	200.04	193.35	195.35
210.48	204.25	208.09	211.28	206.9	211.34	211.43	214.58	209.66	212.87	208.32	208.84	213.85	209.23	211.01	202.88	210.44	215.77	208.86	207.16	209.32	214.05	211.73	205.54	209.84	209.78	211.78	214.6	211.8	207.32	206.15	204.55	206.04	206.4	209.06	207.89	205.39	205.16	212.45	207.99	206.74	206.44	209.95	209.58	208.47	212.17	212.53	214.61	213.6	210.37
209.26	204.26	210.72	210.43	213.14	212.77	208.84	208.73	205.54	206.83	207.09	205.7	206.11	204.49	211.13	209.07	208.55	205.53	207.45	209.89	210.16	206.38	209	208.25	204.28	207.17	204.85	206.84	208.55	207.62	210.94	211.75	210.15	209.58	205.49	207.12	210.07	208.86	207.71	210.83	213.09	209.15	209.64	207.5	208.54	208.29	204.96	208.61	203.69	206.65
215.54	214.76	222.68	219.93	217.62	217.83	210.5	221.25	212.79	216.82	218.37	219.13	222.62	217.8	217.51	220.14	217.05	219.07	219.87	221.94	217.1	218.04	219.63	219.59	223.36	215.76	221.7	218.55	216.3	216.53	220.63	215.56	214.16	214.41	221.78	222.33	217.9	216.77	215.29	217.97	219.76	219.12	219.63	216.26	217.87	221.56	217.49	218.52	216.64	221.81
199.28	202.04	204.82	202.86	198.29	197.76	202.57	201.14	196.89	201.02	204.89	201.28	198.15	201.94	199.44	202.81	199.1	198.29	202.65	194.44	196.61	202.14	202.98	200.89	201.95	201.03	201.45	200.97	205.87	200.18	201.2	203.23	200.28	196.32	199.21	196.48	200.3	199.81	198.42	201.55	201.56	200.8	203.14	203.72	203.83	200.52	198.81	198.12	200.26	201.78
217.72	215.1	221.71	215.55	216.7	216.53	219.4	219.89	221.97	213.98	211.23	216.79	217.68	217.9	214.31	220.2	217.33	219.76	218.4	217.14	220.05	221.64	216.5	218.14	217.83	219.54	212.89	215.52	218.45	217.93	215.18	217.66	217.84	221.06	219.28	216.14	220.05	218.4	217.75	221.87	218.32	215.09	218.35	221.16	216.65	220.94	216.46	219.16	216.83	222.55
211.23	211.29	208.95	209.11	208.65	208.23	208.58	207.27	210.09	212.1	214.14	213.47	204.85	209.78	213	206.64	208.35	207.81	206.41	212.01	209.61	212.33	207.73	211.02	210.17	208.45	208.37	210.77	211.71	206.76	214.39	209.4	208.96	210.19	208.54	212.18	211.32	211.99	210.23	212.37	209.86	208.99	211.43	209.66	211.36	213.79	207.7	211.99	207.23	204.14
201.22	203.65	204.88	202.67	202.5	197.96	200.17	202.94	200.43	204.36	199.94	198.93	191.02	201.65	197.85	207.68	198.33	196.51	201.79	200.79	200.71	198.95	203.09	201.35	200.24	198.22	201.77	194.68	203.85	202.65	203.47	200.55	199.26	200.93	201.1	196.58	200.5	197.2	200.17	203.34	198.65	202.2	197.21	203.23	200.01	203.63	197.9	204.53	200.8	204.07
217.49	218.72	219.22	212.26	213.45	213.15	221.01	220.97	214.58	216.87	222.19	218.17	216.81	213.36	218.88	214.3	217.24	215.87	224.17	221.11	216.76	212.87	222.05	215.72	220.13	216.52	215.06	219.1	214.19	214.02	214.43	220.15	214.18	216.51	217.82	214.62	219.88	214.91	213.71	214.91	216.83	218.25	217.52	219.22	218.26	212.2	221.6	217.11	218.29	212.83
205.79	204.32	202.26	199.66	200.45	207.35	205.78	203.43	205.24	200.79	203.62	203.46	201.28	207.68	206.44	201.34	200.26	204.42	200.06	208.22	210	206.01	204.61	203.08	204.26	201.98	206.56	204.31	200.86	206.23	208.9	204.86	205.94	201.2	206.92	201.2	203.81	198.98	198.22	198.29	206.73	210.27	206.8	203.28	205.79	201.26	201.79	202.34	200.66	204.16
201.31	200.94	199.6	205.05	202.95	202.12	204.03	204.08	205.66	202.4	202.62	204.58	204.59	205.18	200	204.75	200.86	203.35	203.92	204.64	205.46	202.65	199.95	205.42	206.66	203.94	204.15	205.34	205.66	199.35	199.71	202.76	204.01	203.44	204.07	208.11	208.43	204.2	204.68	206.18	206.08	204.97	205.72	199.69	202.04	202.26	205.21	200.18	205.46	202.11
215.58	208.6	213.49	214.17	213.75	211.34	211.85	210.27	212.52	217.9	211.47	211.1	211.37	212.12	208.74	211.46	209.91	212.94	216.16	211.54	211.55	215.39	211.43	208.47	213.56	209.06	210.03	211.53	206.92	210.06	214.65	215.56	208.22	214.59	207.33	209.23	209.73	211.79	208.97	214.56	212.62	215.3	211.05	212.85	208.04	211.52	210.76	213.26	211.06	211.43
216.96	219.95	215.78	218.97	217.45	218.27	216.96	221.19	218.8	217.73	218.13	221.43	218.03	216.93	219.28	218.6	218.37	219.69	214.75	222.23	223.48	213.81	218.9	217.13	221.54	216.96	216.03	215.58	218.02	220.46	215.68	214.48	217.82	217.3	223.72	221.1	217.9	216.71	218.42	221.92	214.83	220.19	218.59	213.98	221.03	215.06	215.4	221.17	219.3	213.39
210.6	214.82	212.1	205.91	205.75	212.46	207.75	208.34	205.49	206.27	212.77	207.81	206.65	208.78	208.78	203.44	205.17	205.88	205.78	213.56	209.71	212.08	205.9	207.99	204.74	204.63	201	201.37	206.61	206.94	207.43	210.33	206.51	209.69	209.97	207.42	205.71	211.58	205.84	207.88	207.64	213.21	207.4	207.16	206.76	206.5	207.92	204.06	203.08	203.58
206.19	210.34	206.94	207.94	210.37	205.98	211	207.48	206.61	209.08	205.84	204.55	205.32	213.8	208.65	206.9	208.72	208.6	202.33	206.51	207.98	206.81	206.05	207.42	203.58	207.29	208.66	204.63	206.39	202.74	209.12	209.52	210.26	207.26	207.25	209.64	208.25	209.05	203.94	203.54	209.91	206.02	212.81	206.77	208.91	207.61	206.41	207.93	207.86	206.46
200.61	198.43	204.94	206.09	205.21	196.26	204.05	201.52	205.77	208	210.37	205.46	202.23	206.77	206.29	203.58	205.99	199.13	199.37	203.15	200.42	204.27	206.89	206.36	202.73	200.6	207.02	205.33	204.36	204.58	205.05	209.36	199.49	202.78	206.73	204.98	204.58	202.15	205.03	200.77	199.05	204.14	200.25	201.36	203.66	201.3	199.23	204.61	205.49	206.09
211.19	213.85	216.36	214.74	212.29	212.64	208.95	213.03	213.1	212.38	209.44	213.65	212.21	214.74	212.39	213.35	207.71	211.35	213.29	212.08	213.35	213.56	214.24	209.57	211.42	210.36	210.31	214.5	206.8	211.85	212.13	213.17	212.49	207.94	212.04	212.6	206.94	208.76	208.16	215.46	213.3	210.8	206.3	208.1	213.51	211.37	213.37	214.19	209.98	207.58
209.09	214.06	210.97	208.86	212.94	214.34	213.38	215.4	210.42	211.56	213.37	211.27	209.72	214.46	212.72	213.44	213.57	211.94	214.28	204.44	208.8	211.73	212.64	211.29	210.84	212.54	210.8	210.03	211.01	208.14	216.35	209.71	210.47	214.05	213.17	212.8	209.33	208.95	209.94	209.13	215.35	212.1	214.81	213.83	217.13	206.78	208.86	207.36	208.38	209.1
205.05	207.4	205.24	208.51	205.2	208.61	204.37	204.15	203.78	207.02	202.32	205.59	206.93	211.43	205.81	207.33	204.81	204.97	203.73	206.06	205.24	202.31	206.34	208.98	206.19	209.71	203.5	207.77	204.52	205.84	204.02	201.95	206.13	204.55	200.38	208.03	205.99	208.51	205.44	206.91	205.31	206.07	201.65	209.58	210.95	203.81	207.4	204.9	209.72	206.34
211.25	211.39	205.35	207.29	211.31	203.8	208.4	205.7	210.85	211.69	211.12	207.54	213.86	210.17	208.98	212.33	208.22	212.13	206.72	208.96	209.54	210.62	210.32	212.8	210.37	210.16	209.04	210.44	213.49	209.62	209.38	209.11	209.5	207.39	206.78	212.26	201.93	212.59	208.59	210.38	208.9	209.11	213.51	214.62	208.72	209.91	207.04	210.58	211.27	208.55
212.78	212.77	212.45	212.8	213.14	210.34	215	212.36	208.29	214.28	212.25	210.19	216.62	210.96	216.38	211.54	212.85	212.3	208.11	211.42	208.78	209.94	216.39	208.99	214.83	212.71	217.1	209.5	210.51	213.3	209.21	215.51	213.82	210.9	212.78	209.46	212.6	214.11	217.88	217.93	209.43	213.78	207.86	212.11	213.78	211.15	213.82	211.81	211.66	207.89
209.61	211.09	216.47	214.56	210.29	203.49	214.55	209.14	210.98	215.57	210.98	207.45	213.85	217.7	209.84	214.36	207.75	211.05	212.59	214.74	210.98	216	209.69	210.9	209.02	208.58	212.41	212.6	212.02	206.44	213.44	214.32	210.79	212.18	206.8	213.19	214.25	215.54	213.68	209.64	214.23	209.76	210.98	217.66	214.87	208.82	209.99	211.15	211.64	211.32
194.01	203.52	200.31	195.64	199.41	195.33	197.53	200.56	199.81	199.64	202.47	195.63	198.62	196.52	199.09	198.88	200.24	198.79	201.48	201.13	196.57	201.6	201.07	199.28	200.89	203.3	199.51	205.83	202.7	199.25	205.2	202.44	198.12	195.54	199.52	198.82	194.18	196.31	199.21	200.65	202.73	193.91	199.79	198.62	193.58	194.01	200.44	196.39	201.47	198.52
211.46	216.39	212.65	213.46	214.7	210.63	207.58	213.55	212.55	215.75	215.33	215.6	211.03	215.57	214.26	212.46	217.99	215.32	214.4	209.5	209.39	213.05	214.71	209.69	214.79	214.73	213.05	215.68	217.07	213.78	215.85	211.15	212.29	212.87	215.85	213.19	213.78	213.72	213.69	206.65	212.57	213.12	211.08	214.86	218.98	211.57	215.88	211.85	212.64	216.86
203.29	204.76	205.57	204.44	202.71	203.32	204.76	204.51	206.24	202.76	203.71	205.31	205.95	204.96	199.78	205.99	200.69	202.62	203.89	204.63	202.53	203.99	205.26	202.78	199.95	209.12	205.08	201.85	202.03	202.13	203.7	202.47	205	201.24	209.46	202.47	204.87	204.33	203.53	201.37	203.58	201.37	201.45	206.04	199.28	200.9	205.49	204.81	201.96	202.83
206.73	207.88	206.58	210.66	207.72	211.49	208.57	210.24	209.61	207.78	206.04	209.13	208.2	209.05	203.78	208.15	211.76	207.37	209.73	205.05	204.43	206.31	209.8	206.81	204.59	207.32	205.35	210.71	209.45	208.69	211.99	205.54	207.53	212.72	207.84	206.61	206.14	211.71	207.67	207.87	208.09	210.02	205.77	209.8	209.16	212.96	210.25	209.88	205.34	208.88
213.11	209.39	211.7	214.34	213.06	214.58	213.28	209.08	217.21	209.5	216.82	216.06	214.78	213.78	214.72	215.79	210.37	215.29	214.92	212.76	216.95	214.13	210.42	209.49	216.3	214.3	217.62	216.71	217.44	215.73	209.94	214.38	211.2	214.29	212.75	216.25	214.14	212.64	215.27	215.82	213.47	216.67	216.04	210.49	216.5	209.16	212.73	216.83	207.23	209.62
198.89	203.37	199.61	203.03	199.89	198.12	202.6	204.72	205.51	195.21	204.14	205.29	204.04	199.92	205.67	197.5	197.75	200.16	200.87	205.09	200.66	201.13	202.6	204.33	204.99	202.3	199.55	200.6	199.45	201.98	198.58	203.27	201.63	202.42	199.93	202.14	204.57	197.66	198.93	201.43	204.22	200.69	200.84	205.22	199.98	201.91	202.06	200.71	200.79	201.57
209.83	212.88	209.86	213.96	205.19	215.98	211.85	214.54	214.95	210.12	210.03	210.64	208.56	211.6	210.64	211.5	211.41	212.42	212.2	209.41	212.97	210.34	212.22	217.39	207.57	210.66	213.76	214.72	212.38	213.34	211.64	211.21	214.39	213.59	209.34	210.72	210.92	216.46	208.54	212.96	210.57	214.69	216.23	208.21	211.34	215.33	213.89	209.52	211.45	207.95
202.63	204.2	204.6	197.74	205.1	207.26	206.37	203.33	206.9	204.83	204.2	201.57	203.8	206.69	201.91	201.96	202.36	210.12	206.57	203.98	201.85	205.38	201.22	201.56	203.11	204.73	204.64	205.75	203.33	205.57	207.5	207.06	202.35	209.21	204.83	205.27	204.62	203.48	198.55	202.84	202.06	198.63	205.61	205	203.15	200.34	204.08	203.78	201.81	209.73
214.81	208.24	211.59	213.45	206.58	213.53	212.89	214.59	208.74	209.87	211.84	214.45	210.93	211.61	214.14	214.27	213.74	207.59	211.98	209.01	207.54	211.09	212.07	211.27	213.65	214.71	212.79	210.07	212.64	215.38	211.4	213.45	213.31	212.85	209.21	208.25	211.21	210.07	210.55	212.21	212.3	210.24	208.97	214.07	213.2	209.4	209.85	212.61	216.16	209.22
204.96	197.37	201.69	201.53	202.95	204.36	200.23	193.5	195.68	195.83	198.26	201.17	199.43	197.15	198.74	201.47	200.52	197.55	202.87	199.41	196.72	195.47	201.18	201.63	199.08	196.46	203.93	200.22	197.56	199.12	196.32	197.86	201.33	200.21	198.47	202.69	200.17	197.65	199.04	201.87	199.75	202.73	198.44	196.99	199.91	197.08	198.21	198.03	199.39	202.37
215.8	212.49	212	213.23	217.07	207.04	208.16	214.63	211.11	216.88	210.91	210.5	217.38	214.44	213.24	211.18	210.82	213.36	211.27	211.08	206.88	211.04	213.92	218.09	212.27	211.74	211.62	208.97	212.67	208.93	211.62	211.23	212.66	209.16	215.6	213.05	211.13	216.06	213.33	211.6	209.47	216.38	210.97	212.79	213.85	207.77	211.02	212.16	210.75	213.03
198.94	200.16	195.35	194.9	194.05	196.48	196.71	199.3	198.61	199.87	198.23	199.21	198.59	195.57	197.15	198.33	195.95	199.58	193.48	196.13	200.48	198.17	199.61	200.49	197.02	201.7	197.01	198.61	198.35	197.45	198.44	194.58	194.95	198.65	199.65	200.02	195.75	193.27	195.65	196.56	197.73	197.26	201.28	202.11	195.65	191.04	203.31	192.95	201.61	196.97
202.48	203.95	206.75	205.08	205.45	208.57	204.08	201.75	202.08	202.63	202.87	207.06	206.12	205.81	208.1	199.19	209	202.93	206.13	208.52	207.75	203.02	203.11	207.64	203.92	200.47	206.4	200.88	205.3	205.85	203.32	205.95	212.24	206.69	206.01	201.6	207.49	206.15	205.02	206.32	206.89	203.31	208.13	205.2	200.59	209.84	203.54	204	207.79	204.79
205.45	205.32	204.85	204.08	206.97	202.45	207.59	204.23	208.38	204.27	207.64	204.49	204.07	202.95	203.1	210.58	204.22	205.3	205.4	209.28	203.29	204.33	204.72	206.52	206.68	208.51	201.74	207.03	202.54	206.89	204.59	203.37	208.58	201.61	205.36	204.64	204.35	203.46	200.46	207.2	202.73	206.66	205.6	205.21	203.1	207.62	203.75	204.21	205.51	204.3
208.92	206.32	209.19	207.98	208.81	210.64	209.22	206.73	204.08	207.17	208.58	208.46	203.74	207.63	206.91	202.78	208.46	210.04	206.13	205.04	206.83	208.26	203.74	213.35	207.31	209.54	206.19	210.29	201.76	206.55	207.24	209.16	208.32	206.86	208.42	202.74	205.97	208.16	208.17	211.23	210.76	211.39	207.44	209.39	209.5	206.75	207.21	207.53	206.31	206.05
211.51	209.43	208.37	206.04	206.99	209.37	209.77	207.87	206.07	206.8	209.77	212.6	208.88	204.39	203.91	207.38	208.39	208.12	202.14	208.2	202.95	207.78	207.74	202.89	206.49	206.24	212.86	204.8	209.66	205.05	212.73	208.47	207.43	207.94	208.24	208.05	207.46	203.99	205.43	207.81	205.41	208	210.26	211.1	209.31	209.01	206.6	206.88	210.77	210.66
214.97	212.75	211.86	210.7	211.85	213.53	214.32	214.11	214.34	210.12	218.11	212.55	216.93	214.21	208.34	213.37	212.48	210.76	215.16	213.23	212.49	220.39	215.66	212.73	210.68	212.14	215.19	216.84	212.93	213.53	213.77	212.41	213.94	213.33	215.27	213.68	215.64	216.09	212.76	213.57	211.92	215.44	214.71	214.96	211.53	217.31	213.47	214.19	211.08	215.2
217.98	218.35	214.72	217.56	221.11	216.34	218.38	213.39	219.33	221.78	217.74	217.82	218.19	220.6	216.84	221.28	214.31	219.43	217.77	218.75	213.42	218.54	221.63	218.7	221.08	216.48	219.06	220.47	218.21	218.05	216.51	215.37	215.93	215.69	218.71	217.08	222.32	218.46	216.91	218.05	219.75	220.09	214.83	219.2	221.03	216.96	218.6	219.72	218.41	214.58
215.92	210.66	213.85	212.92	212.4	211.5	214.44	211.38	212.84	212.61	211.66	213.57	210.88	213.89	215.37	215.85	211.31	211.02	210.41	208.65	211.17	212.59	213.57	208.33	217.04	213.38	208.82	215.22	212.84	216.1	211.89	214.97	213.64	210.23	214.36	211.93	213.97	212.9	213.31	210.24	207.08	211.24	213.45	211.71	215.5	213.98	207.08	210.4	209.57	211.96
206.45	208.25	206.83	209.98	213.38	210.43	205.75	209.79	209.24	205.08	209.17	208.76	205.67	207.55	210.62	210.29	209.21	208.3	207.98	210.56	205.74	209.38	207.71	206.78	209.8	210.89	208.97	210.74	207.29	207.68	205.78	208.55	209.01	205.53	206.41	210.57	209.8	206.58	204.22	204.61	211.66	205.55	208.71	208.56	210.17	210.1	205.88	212.01	211.72	207.37
206.49	203.59	199.76	202	203.32	200.97	200.56	203.43	203.53	201.32	200.71	203.15	200.59	204.24	200.32	201.34	202.92	199.39	194.99	197.21	200.08	199.23	202.13	201	201.46	197.6	198.57	202.62	199.23	199.85	198.9	198.28	200.08	199.74	198.18	200.27	203.01	201.04	202	199.76	198.45	198.25	198.85	199.66	200.32	200.81	197.76	197.39	196.84	196.73
207.22	207.12	209.12	210.66	205.7	212.66	212.94	209.28	208.2	207.61	207.6	208.62	204.46	215.83	209.93	208.25	205.32	207.48	208.17	211.71	204.73	206.95	206.15	208.5	204.81	211.83	206.54	206.35	209.32	210.6	210.03	202.46	213.04	208.12	210.15	205.86	211.76	206.3	212.45	210.46	206.62	208.23	209.07	208.78	210.33	209.03	209.13	209.44	211.35	207.27
215.53	218.55	217.72	213.13	213.66	219.71	216.88	213.3	215.55	218.89	215.99	215.69	218.05	217.18	217.07	216.48	217.4	218.56	216.65	220.05	213.68	214.55	215.97	215.95	216.37	221.46	216.99	218.1	219.13	216.72	222.03	217.34	212.87	219.07	215.84	217.47	213.05	217.22	218.07	216.93	218.09	213.71	216.2	217.93	215.35	217.77	218.21	216.74	221.55	218.39
207.26	207.45	207.89	210.64	205.94	211.27	208.94	203.86	206.56	205.61	204.55	209.22	207.47	209.41	209.6	202.62	208.3	212.59	216.71	210.67	207.28	205.09	205.76	208.33	206.25	202.16	202.29	212.09	206.31	206.97	213.65	207.3	205.64	212.41	207.79	209.42	207.04	208.23	205.3	205.6	210.05	207.42	209.76	208.73	206.43	209.4	208.63	205.04	203.34	205.59
211.31	212.74	206.03	211.1	211.43	212.41	212.2	208.24	216.18	212.62	205.52	209.65	209.43	212.15	213.56	210.04	215.96	211.4	214.39	212.35	212.98	210.96	210.28	209.85	214.47	213.19	211.68	209.02	217.44	211.31	215.2	213.87	211.17	209.55	209.63	208.67	213.18	209.94	211.31	212.24	206.11	211.96	209.93	210.91	210.56	207.24	210.44	211.71	213.04	212.32
202.71	201.09	201.7	201.71	198.02	198.8	201.34	198.54	201.06	200.44	202.4	201.6	201.88	195.94	206.2	197.19	205.51	200	197.33	200.51	200.58	200.99	202.6	201.72	206.64	199.92	201.16	202.23	197.79	201.18	197.66	203.29	202.72	198.02	200.41	201.92	198.85	197.17	200.44	197.7	205.42	195.9	198.19	197.6	199.86	203.3	202.48	200.71	198.53	203.95
200.5	198.99	200.62	202.7	198.18	205.77	204.92	200.6	204.82	204.3	201.63	202.38	201.38	200.01	203.1	201.3	200.75	205.33	197.7	199.02	199.63	206.09	201.04	201.31	198.54	201.37	206.13	202.38	202.81	198.85	200.02	201.27	202.95	202.18	204.5	206.97	200.64	201.63	203.69	203.35	199.57	197.6	198.31	202.11	201.56	198.93	202.62	207.61	206.07	205.78
190.87	193.96	194.23	190.19	197.16	195.29	191.8	197.61	190.93	193.39	196.29	195.75	195.86	195.17	199.5	195.65	195.39	192.76	198.92	194.6	188.8	195.76	195.29	195.73	194.94	188.69	194.16	199.99	195.15	194.99	190.05	196.08	196.43	196.21	192.58	191.74	190.87	193.08	191.99	190.95	194.39	186.96	193.53	191.04	194.2	193.71	189.96	195.38	195.52	195.51
210.67	202.27	208.58	205.35	212.12	210.07	209.41	209.37	214.48	211.59	207.19	207.59	206.16	210.37	205.06	212.47	207.8	212.81	208.12	208.83	208.01	211.09	209.26	206.82	210.62	211.45	208.13	207.5	207.84	208.98	208.17	210.02	203.1	204.53	209.99	209.41	207.13	208.26	207.34	211.98	204.92	207.25	207.22	206.79	205.62	208.32	208.21	207.67	208.47	207.19
206.83	209.56	208.84	210.02	204.5	214.16	205.85	206.77	206.44	206.58	210.16	208.48	208.21	208.4	206.98	206.77	209.71	206.15	205.81	205.33	209.2	209.68	206.22	207.26	210.41	210.9	206.44	208.57	210.84	208.61	209.34	208.15	206.26	208.8	207.23	206.32	206.66	211.02	215.12	205.23	210.29	205.33	207.65	206.44	205.95	208.17	203.62	204.83	209.26	207.95
210.72	213.72	212.78	210.36	208.92	212.09	213.4	210.1	210.82	213.83	206.75	211.63	212.12	215.41	213.85	210.46	216.26	210.17	210.82	215.9	211.47	210.12	209.44	212.54	211.25	213.39	209.04	213.65	212.4	210.84	211.17	210.52	210.89	211.99	213.65	214.43	209.99	215.53	215.08	210.51	216.11	213.07	214.24	212.71	209.64	214.83	212.01	208.48	209.6	213.18
206.83	204.83	209.15	208.67	210.27	209.08	207.25	207.79	207.89	211.46	210.27	208.4	210.95	206.09	210.73	214.43	208.01	210.49	208.19	205.14	212.94	209.94	209.75	206.41	209.48	210.44	206.43	211.75	207.39	207.74	207.82	214.39	206	209.39	210.07	211.48	207.76	212.57	206.8	211.63	211.63	208.16	206	213.91	205.36	208.61	211.55	210.45	208.84	210.52
202.07	204.27	205.35	207.25	202.57	202.75	205.46	203.13	206.58	202.92	205	202.54	206.42	205.92	204.4	208.75	207.85	204.01	206.39	201.72	206.08	202.6	209.65	202.17	202.09	201.72	204.19	207.03	205.41	202.01	207.31	200.28	207.55	203.73	201.08	203.65	200.42	208.35	206.26	204.13	202.8	205.72	206.95	201.21	206.06	205.84	206.01	201.58	207.4	204.56
212.38	215.06	211.19	216.59	209.52	213.52	211.98	212.62	208.34	215.54	208.29	213.18	210.94	216.67	211.19	208.83	213.52	211.01	209.44	212.4	211.99	214.14	208.74	209.25	213.82	213.84	213.14	213.64	209.67	211.71	207.98	208.93	213.05	212.95	211.39	210.56	211.82	207.92	213.22	210.6	215.99	212.86	209.55	211.79	214.58	213.89	207.46	212.77	214.04	210.07
205.63	210.57	207.52	207.87	205.73	208.78	204.64	208.41	209.99	207.72	207.35	210.47	208.06	205.64	209.89	206.48	208.45	207.85	209.15	207.53	206.08	210.06	205.9	209.56	206	211.11	208.6	203.73	212.31	208.57	210.19	208.32	205.53	210.11	210.42	210.55	209.39	210.23	208.56	209.53	209.1	211.98	205.04	207.68	207.83	207.44	203.74	209.01	205.4	211
206.73	204.62	207.5	209.63	204.27	209.66	206.48	210.04	209.04	207.9	207.61	208.32	209.07	213.97	211.29	207.41	208.34	204.52	211.91	211.93	208.2	207.1	211.21	211.19	209.92	204.38	202.66	204.81	206.59	210.63	203.99	208.22	209.35	210.06	206.87	209.34	211.32	206.13	210.96	205.95	205.64	206.33	209.89	206.06	209.2	206.69	210.44	207.18	206.4	205.28
206.06	209.56	209.58	206.92	212.15	206.29	208.54	209.06	206.31	203.13	207.17	206.94	205.63	209.06	207.9	208.2	206.8	205.76	207.71	214.06	206.65	213.69	205.32	205.73	208.43	210.86	214.69	209.3	216.2	206.84	208.75	213.69	204.74	208.41	211.49	210.31	208.35	207.5	210.72	206.19	213.45	205.78	208.32	211.59	208.2	209.83	210.34	209.66	209.2	206.88
212.93	212.2	209.48	208.23	209.7	213.77	211.85	211	214.11	214.95	207.77	209.55	210.98	209.49	214.76	211.12	212.95	212	211.09	210.62	208.29	211.09	212.41	209.64	218.05	209.9	211.92	209.72	212.57	214.25	208.19	214.38	209.5	216.7	213.98	213.17	211.5	211.99	212.91	210.64	213.59	213.38	211.08	213.45	209.64	211.8	213.75	211.19	210.83	215.78
198.06	202.19	200.59	197.11	204	204.69	202.04	199.6	206.87	202.5	209.03	201.14	202.2	205.9	201.72	203.8	203.35	204.75	201.41	202.74	206.77	203.23	202.94	207.03	201.39	202.28	204.58	205.98	206.83	206.24	203.16	204.07	202.03	200.13	201.42	203.89	205.49	203.67	202.41	202.91	199.19	201.5	202.94	199.28	200.76	205.57	196.85	201.47	203.98	197.71
197.8	211.26	206.93	205.64	202.05	202.57	201.95	200.42	204.56	201	201.2	201.45	208.02	203.28	200.49	199.22	206.55	205.4	197.3	199.84	206.34	205.41	201.08	202.35	205.66	205.54	204.86	202.67	207.01	204.82	205.9	202.3	202.71	205.07	196.64	204.94	206.95	202.6	204.29	205.21	203.46	201.93	201.95	204.29	201.95	201.08	200.96	203.05	200.36	206.85
207.43	206.58	205.66	203.19	206.36	205.47	206.05	204.36	208.82	204.34	209.46	204.48	204.78	205.71	207.31	205.93	210.53	207.1	207.19	205.14	203.36	202.61	209.54	206.94	204.63	204.16	207.57	206.47	207.2	207.81	207.28	210.12	208.25	208.87	203.94	207.39	203.18	211.26	205.65	207.11	206.09	206.13	208.73	205.22	206.71	205.9	209.09	204.27	206.53	208.2
208.09	208.3	207.79	209.46	211	212.13	207.26	205.88	206.71	208.12	208.42	211.73	209.71	207.35	209.21	211.12	210.85	206.27	212.24	205.04	209.69	211.91	210.75	210.2	211.98	209.61	207.14	209.41	210.62	210.97	212.76	208.68	206.46	207.3	210.61	207.51	209.56	212.1	213.49	206.96	207.83	208.28	211.61	211.5	208.77	205.91	207.61	205.1	209.65	215.95
206.25	210.38	207.74	203.02	209.24	206.91	207.5	208.39	210.9	206.37	207.21	207.39	207.11	205.78	204.47	207.5	209.09	209.73	206.87	207.65	210.77	200.59	209.84	207.67	205	208.41	207.58	205.82	209.94	209.36	208.06	209.85	208.09	209.39	203.84	205.07	206.67	207.04	206.63	208.76	206.57	210.14	206.04	210.75	205.59	206.51	206.62	211.15	206.62	206.56
213.38	211.38	211.8	214.61	213.72	213.02	210.43	211.08	215.18	216.79	213.42	217.95	213.03	215.4	215.04	216.8	218.64	214.08	209.49	212.93	210.62	215.64	211.22	216.26	214.05	210.42	215.91	213.68	217.57	212.05	213.34	211.98	212.86	211.75	214.34	209.99	213.59	209.16	208.83	216.37	206.74	216.48	216.5	214.41	213.56	211.97	212.36	212.36	214.77	217.78
213.06	214.14	212.52	213.85	212.59	207.6	211.53	210.52	210.35	212.73	214.4	211.78	209.49	210.88	208.22	210.21	215.74	208.27	212.18	210.22	212.53	217.31	209.3	215.37	216.22	205.93	215.09	217.17	211.28	216.12	208.29	213.85	209.02	205.29	210.88	207.56	213.08	211.25	208.36	211.85	210.47	213.24	210.59	212.49	209.84	213.57	210.74	212.32	210.65	213.72
206.38	206.91	203.37	211.02	208.25	210.69	206.35	205.87	209.38	205.95	206.16	208.2	209.47	206.79	209.99	209.97	210.06	203.97	208.92	206.8	204.69	206.72	204.08	205.87	207.06	208.59	207.97	206.67	204.47	207.35	207.54	212.3	205.33	208.63	209.18	207.9	209.23	208.26	206.01	203.98	207.94	204.19	209.01	202.49	207.27	205.68	209.86	205.42	205.19	207.55
200.13	203.07	202.87	202.48	204.56	202.61	197.82	202.19	201.45	201.86	201.42	199.95	202.45	207.42	202.33	205.41	202.44	205.2	203.17	201.57	202.05	201.22	204.07	203.63	199.35	202.03	206.14	203.52	202.52	203.97	199.44	204.61	203.98	202.05	202.07	206.58	202.78	200.77	205.44	199.05	203.38	206.11	202.76	204.99	203.14	202.64	205.32	205.14	204.04	206.51
[truncated: 150 more columns]
