# Supplementary material for: Genetic dissection of main and epistatic effects of QTL based on augmented triple test cross design
Source: PLoS One. 2017 Dec 14;12(12):e0189054. doi: 10.1371/journal.pone.0189054 (PMC5730204; doi:10.1371/journal.pone.0189054)
Supplement: S6 Supporting Information — (ZIP) [file pone.0189054.s006.zip › z1_1150_0.2_5.csv]

207.64	210.02	212	214.23	210.1	215.29	211.21	213.31	215.44	209.76	197.91	208.48	207.87	208.04	214.77	216.24	214.69	208.87	213.49	210.19	214.45	207.85	208.04	213.48	208.37	211.01	213.92	206.63	217.61	212	214.27	211.32	211.77	209.18	204.4	214.8	215.04	209	217.65	213.64	209.12	214.01	209.06	212.32	218.36	207.79	210.99	219.75	212.62	206.98
200.53	203.05	199.78	198.19	198.71	200.92	198.32	202.73	199.17	196.9	195.47	197.66	201.23	196.52	208.21	211.42	196.29	204.69	203.81	198.02	201.28	201.46	196.34	196.03	200.99	202.46	201.47	202.28	207.02	201.05	201.47	197.46	199.35	200.35	196.63	205.38	203.51	202.09	198.68	198.73	196.41	197.67	197.27	192.76	199.01	191.52	202.06	199.61	201.99	192.59
203.03	205.11	202.73	207.29	207.26	201.86	208.75	202.25	207.35	206.28	205.68	207.3	212.51	207.3	205.79	207.6	213	203.79	209.5	208.63	206.89	203.24	207.32	206.34	209.31	205.76	207.33	206.26	205.68	207.55	206.93	202.04	210.9	210.65	211.14	212.39	209.8	209.57	205.28	213.22	207.97	203.55	207.12	210.78	210.28	207.15	204.71	205.82	207.55	209.84
211.78	209.94	208.03	211.55	213.52	209.79	214.24	212.58	208.83	207.37	205.35	210.13	206.02	212.45	215.27	207.66	212.7	207	211.05	210.97	207.68	213.18	208.98	210.87	213.66	213.58	213.88	214.33	214.56	210.12	213.9	220.52	204.35	214.69	215.32	210.67	209.56	213.31	210.43	216.03	209.35	210.69	206.11	214.19	210.89	209.69	212.62	208.96	215.89	215.48
204.75	214.49	205.65	207.22	207.23	207	211.06	214.51	205.94	211.91	212.18	209.59	206.55	203.19	210.62	209.2	204.36	208.31	208.07	204.56	203.57	203.43	210.6	217.17	210.83	207.9	211.51	206.67	209.95	209.03	203.22	202.51	210.82	207.56	208.21	200.84	214.66	212.36	212.29	209.01	204.91	209.31	211.76	214	201.97	210.99	208.43	212.89	209.36	211.84
200.04	205.66	210.64	207.59	213.47	210.97	210.29	199.06	207.21	212.09	210.68	210.95	205.24	205.68	208.02	207.32	209.53	203.6	213.77	208.26	206.71	205.18	206.18	206.89	208.65	212.22	203.91	204.16	207.28	209.04	206.06	203.66	207.4	211.36	208.16	200.52	216.5	208.38	211.69	208.44	213.3	210.29	208.12	209	203.85	200.78	203.62	209.71	205.86	202.97
202.75	196.64	201.83	196.76	195.21	192.14	196.61	199.38	199.21	192.58	196.63	201.92	200.91	195.82	201.07	194.51	200.62	194.17	206.67	204.86	192.67	200.81	196.32	201.64	197.78	196.07	192.81	198.32	196.2	204.9	201.01	199.36	198.34	200.59	201.12	201.88	197.83	198.81	201.27	207.17	197.77	198.34	198.17	199.86	198.66	198.52	199.49	195.31	195.38	194.18
211.36	210.56	207.79	206.34	200.77	211.76	207.1	211.46	212.22	205.04	216.23	213.04	208.99	210.82	212.51	209.04	208.3	210.32	207.23	204.61	213.82	202.22	208.66	211.42	207.45	210.89	208.12	204.04	211.09	210.31	203.16	213.43	211.61	210.17	196.7	209.39	202.68	203.45	208.16	208.47	211.22	207.39	207.07	203.6	217.79	200.93	210.76	210.03	204.86	206.43
202.09	210.78	204.29	212.07	213.25	203.05	210.23	208.62	207.03	209	210.91	208.69	211	208.42	205.4	206.11	211.25	206.68	214.37	208.15	207.7	210.66	212.17	208.14	208.58	208.36	209.81	215.05	213.25	208.22	202.85	204.03	212.25	207.19	207.9	211.41	209.27	203.84	212.22	213.03	203.12	210.58	201.88	209.51	205.96	212.54	210.98	206.18	208.11	205.65
209.46	214.6	213.44	215.6	215.43	213.2	213.2	211.52	203.35	212.69	215.46	210.08	211.93	201.41	209.71	211.81	212.36	214.48	209.03	210.12	211.73	215.8	215.3	213.06	209.01	209.7	210.78	217.72	208.01	211.84	211.77	208.71	214.68	213.91	215.12	215.03	212.67	210.79	211.34	214.94	210.87	209.37	215.08	213.86	218.1	211.34	216.75	212.31	202.34	216.61
206.48	205.88	206.24	209.17	203.66	211.4	206.58	202.98	206.95	203.5	202.88	208.98	209.44	212.19	209.59	201.64	204.46	212.97	208.79	207.61	208.6	208.57	213.26	208.97	211.78	204.76	206.34	199.98	206.56	203.05	210.17	204.96	199.45	208.67	213.66	210.02	206.25	208.34	206.45	212.3	204.43	211.79	214.88	204.47	207.97	206.82	207.28	208.51	205.19	212.01
212.73	206.06	204.53	203.79	204.09	199.75	207.87	204.57	208.09	204.75	204.11	198.97	202.06	196	205.52	197.95	197.18	201.02	202.89	200.43	201.3	205.42	203.57	199.34	200.64	204.89	206.78	200.99	199.71	204.45	202.66	199.87	201.41	201.7	206.85	195.58	203.43	201.05	204.77	205.71	201.87	201.63	202.81	203.03	203.21	201.98	211.28	209.77	196.35	208
196.42	196.76	195.38	188.57	194.04	197.9	199.14	193.45	200.54	202.14	199.2	191.76	197.71	194.95	195.4	198.31	193.03	192.86	191.17	200.01	193.43	198.68	195.86	194.61	192.21	195.38	189.96	197.11	193.3	200.02	190.79	200.42	198.61	191.35	195.57	194.48	195.54	193.27	188.89	194.2	192.54	193.84	190.81	197.11	199.35	193.17	194.24	196.2	197.6	192.94
213.19	212.03	213.32	210.57	212.32	211.54	215.09	209.48	211.84	200.56	209.82	210.32	208.57	213.45	217.51	212.4	213.65	209.18	214.47	213.69	215.38	213.87	211.66	208.6	214.56	208.71	206.08	209.52	215.06	203.17	212.27	203.67	212.33	213.95	213.7	209.28	209.93	213.44	214.54	206.02	211.7	202.49	210.77	203.37	217.46	211.94	217.05	214.48	214.97	209.2
204.66	199.58	204.53	197.01	196.75	196.63	200.29	203.71	200.29	205.84	206.23	198.79	200.4	200.37	205.56	208.78	203.49	204.72	193.89	200.3	206.14	201.79	201.39	200.34	196.95	191.56	207.26	195.01	208.16	205.18	200.09	201.25	196.15	202.63	205.37	200.36	206.61	194.14	201.73	206.03	200.36	193.85	207.69	195.68	196.75	200.15	198.04	201.46	203.34	201.93
202.2	194.98	197.44	195.98	198.67	192.96	192.73	196.77	192.31	198.19	196.3	194.76	190.52	195.64	188.52	188.87	192.71	197.06	195.25	195.25	191.35	191.14	197.08	192.62	195.31	191.48	194.07	193.37	191.21	196.25	192.13	193.45	197.39	192.49	191.97	198.58	192.29	192.36	198.47	198.78	197.38	191.95	185.92	197.37	195.07	194.95	196.07	199.64	194.63	195.48
191.52	196.38	198.76	195.18	193.86	197.98	196.47	195.85	196.43	194.54	193.82	186.19	191.46	194.36	196.67	193.7	198.84	193.5	195.86	201.21	197.9	196.85	192.79	198.26	198.15	202.57	194.03	201.67	195.2	197.61	194.07	186.97	200.87	192.92	191.02	193.91	198.72	203.86	192.83	200.84	195.5	195.72	198.56	203.29	202.04	192.44	190.33	198.72	194.28	196.47
205.47	203.67	196.17	199.34	206.18	200.7	206.44	209.1	200.83	198.01	194.81	201.89	205.69	204.51	198.99	206.12	203.93	205.1	200.35	209.48	207.06	204.76	202.41	205.73	208.86	202.45	199.42	204.79	198.11	205.32	204	205.11	207.79	205.44	210.07	205.27	198.48	198.73	202.6	203.27	208.26	208.63	207.06	198.49	202.02	205.13	208.79	200.05	209.33	200.91
209.79	211.26	211.75	207.74	211.26	203.91	208.85	205.65	211.47	208.66	209.63	205.39	204.3	208.69	210.46	214.62	209.51	211.23	212.62	212.66	203.72	204.88	208.15	205.84	207.91	211.26	211.23	210.19	212.67	215.19	215.69	218.28	217.02	211.08	212.95	212.92	206.87	207.31	209.43	211.95	206.92	207.31	207.36	208.26	213.59	214.42	207.74	208.18	206.1	204.88
201.5	200.13	204.35	203.59	207.42	206.33	208.56	200.15	202.28	199.55	206.12	195.02	201.24	198.45	199.96	205.14	205.91	203.73	204.49	200.76	206.57	200.17	204.52	199.2	198.52	199.61	203.23	205.3	201.51	201.93	204.11	201.34	200.59	197.44	209.18	198.6	205.05	200.31	207.99	204.07	198.59	212.06	201.75	210	203.7	202.85	205.89	200.26	208.99	210.96
201.69	198.07	202.27	200.58	198.14	200.04	204.68	205.41	202.54	199.61	200.21	205.73	198.02	204.75	203.21	203.12	198.95	205.89	207.54	204.03	203.06	200.75	202.68	203.93	199.51	199.79	201.95	202.01	210.43	201.33	198.41	204.62	203.91	202.53	206.4	201.75	204.9	202.87	203.45	195.35	205.3	200.72	200.34	202.1	204.62	195.81	207.94	206.38	196.77	203.31
215.92	210.65	211.48	210.38	214.21	215.22	204.63	213.37	205.68	209.17	219.27	215.85	205.17	215.14	214.63	208.69	212.54	208.43	209.4	212.16	215.86	214.38	216.53	211.68	214.95	211.25	213.04	212.31	214.73	216.05	218.25	211.8	206.9	216.03	211.06	207.04	207.92	209.06	208.37	218.02	212.57	210.1	212.95	207.74	215.52	207.31	215.94	213.96	213.43	217.75
212.69	211.26	207.84	210.98	206.67	210	205.22	211.52	209.49	209.77	207.89	207.03	207.44	207.87	210.54	208.99	210.73	218.04	213.32	218.55	207.4	210.98	212.54	210.56	215.29	208.82	208.02	213.9	220.1	207.86	215.63	215.16	208.9	212.03	207.19	212.02	211.14	207.37	213.56	213.42	212.8	216.14	209.07	213.34	213.17	206.53	210.85	216.19	208.6	208.66
210.59	202.81	203.16	201.74	211.18	208.84	208.76	203.82	210.04	209.84	208.04	210.93	202.99	208.71	207.34	205.38	212.19	209.03	205.47	205.99	213.45	214.78	203.77	208.14	209.04	214.21	208.78	213.37	211.36	210.58	204.69	203.6	210.17	206.68	215.42	201.47	208.37	210.2	210.78	210.21	213.84	208.56	206.84	204.62	212.14	215.33	206.95	206.37	207.95	211.79
206.19	213.91	216.8	205.99	215.36	216.03	214.69	213.01	208.79	209.56	215.54	208.5	220.42	215.52	212.4	211.94	203.83	213.19	214.1	207.75	212.4	213.13	212.14	211.88	209.78	205.73	211.15	208.55	210.01	212.39	204.1	210.01	213.42	209.87	209.59	209.71	217.42	214.17	207.53	211.68	213.82	215.6	210.79	211.34	210.63	216.99	214.63	214.76	216.16	208.9
209.11	203.11	197.91	203.11	202.72	201.31	200.19	202.02	197.01	204.27	203.85	204.83	201.75	203.48	200.75	204.47	197.27	207.13	203.23	200.23	198.23	202.88	204.92	195.2	200.83	207.96	200.43	209.37	200.98	204.26	203.46	202.5	201.55	204.39	200.19	199.24	202.7	198.26	200.07	202.96	198.86	205.82	209.07	199.67	201.54	198.64	207.18	201.48	208.1	200.87
206.37	208.65	204.97	208.74	201.24	211.18	206.53	209.65	202.35	205.74	206.68	200.22	206.5	210.31	206.37	208.95	210.11	210.15	209.68	207.21	205.77	211.14	207.34	207.62	212.3	200.87	208.91	200.51	209.05	204.18	210.87	206.16	213.56	204.81	207.05	202.56	205.67	208.82	217.59	206.24	204.95	203.49	205.39	211.58	209.64	215.99	206.61	210.25	211.23	206.74
198.53	205.85	203.38	203.38	202.45	205.62	204.42	205.68	198.11	204.46	195.96	206.15	200.86	205.39	200.39	209.42	200.74	204.58	203.11	208.73	205.11	204.66	208.54	208.38	199.06	202.55	206.52	206.45	203.28	203.91	206.22	200.42	209.64	205.41	201.48	202.85	202.32	202.4	201.12	207.55	203.03	206.97	207.41	196.28	211.81	205.06	202.45	204.85	204.77	203.28
214.79	214.07	208.07	214.31	210.7	216.03	214.79	219.78	216.48	220.93	211.64	215.85	215.57	218.89	212.59	215.66	217.82	216.07	217.9	213.84	213.73	217.5	212.14	208.89	218.41	228.5	216.21	214.91	213	224.23	221.82	217.28	218.77	216.22	218.12	224.23	211.96	220.65	208.33	221.03	215.6	217.65	215.34	212.37	218.79	216.1	212.53	212.22	216.73	216.3
201.02	211.19	210.38	202.73	204.63	210.75	201.97	207.27	201.81	206.87	204.27	202.76	203.07	200.84	203.36	201.91	204.12	208.52	208.1	206.28	208.64	206.17	202.98	212.08	201.98	205.23	206	209.08	208.31	206.75	204.35	206.25	208.02	211.01	207.34	200.6	200.61	212.3	204.45	204.01	209.13	203.55	214.5	198.53	204.8	203.99	204.72	204.35	201.71	204.53
211.28	216.94	216.27	209.24	213.06	215	213.71	215.3	208.95	214.98	213.01	210.34	213.79	213.78	214.68	212.23	215.76	217.69	215.71	222.97	210.32	207.02	213.52	206.38	206.3	213.7	209.67	213.51	211.78	212.48	210.35	221.02	217.75	212.03	212.71	211.88	211.38	214.48	214.61	212.38	207.91	213.59	212.01	216.88	213.19	211.74	216.01	212.64	217.11	208.82
202.54	198.9	208.91	205.71	210.41	203.51	204.84	200.17	208.47	200.98	203.76	203.76	198.79	205.85	209.65	207.41	211.59	202.68	201.53	199.36	200.41	200.47	204.66	205.51	204.29	197.95	206.04	213.67	203.39	205.6	204.73	206.17	204.15	202.75	205.51	201.44	202.62	204.96	211.05	198.39	202.72	202.98	201.16	206.7	204.66	210.71	199.41	204.81	205.09	206.83
213.67	204.09	207.57	202.32	207.82	209	201.31	206.81	203.91	207.86	198.52	206.12	208.62	203.33	199.35	206.51	205.31	205.15	200.81	206.7	210.89	202.21	201	211.24	207.8	204.47	207.91	200.11	209.6	206.5	209.95	206.85	204.59	205.2	207.43	206.66	201.38	204.3	199.07	208.77	203.01	206.66	206.69	203.65	204.4	209.95	205.35	205.36	206.19	207.27
198.13	199.23	202.65	199.26	204.86	198.45	193.06	197.67	208.4	199.36	197.61	202.79	200.45	194.99	195.99	197.86	196.9	194.37	199.9	198.79	200.55	198.9	197.84	204.34	203.92	208.8	204.36	194.01	204.43	200.35	198.59	201.56	204.56	200.1	198.09	201.64	198.94	197.54	194.86	202.37	201.79	200.36	194.53	196.16	199.52	198.71	198.54	201.06	200.66	203.66
211.35	211.2	207.51	206.17	208.51	213.1	203.35	208.21	214.18	209.32	209.84	211.72	210.77	209.19	206.65	212.35	210.73	202.33	206.38	210.18	207.43	207.96	209.99	204.11	205.09	206.31	209.57	210.02	209.86	212.28	208.57	210	208.79	208.14	208.49	200.41	208.87	208.32	208.59	208.57	209.96	207.19	213.7	206.25	208.66	207.67	208.23	206.04	206.15	206.9
203.86	202.76	206.29	200.56	202.45	204.15	203.48	194.79	196.71	199.25	206.16	205.31	205.59	208.04	202.26	202.35	212.17	198.91	201.41	205.87	206.91	204.48	205.98	202.75	208.16	207.49	204.05	205.32	199.5	201.95	196.39	200.76	199.35	197.31	200.02	200.01	209.67	199.25	204.71	201.82	200.05	202.8	201.31	206.61	198.46	203.2	204.95	199.16	203.91	205.52
210.83	214.58	206.35	211.85	209.61	213.65	214.67	208.67	215.67	210.39	213.31	211.18	214.58	210.23	220.51	212.68	210.72	213.96	214.51	216.42	215.3	213.5	214.46	210.99	212.43	215.52	213.19	214.41	216.89	205.52	213.06	209.56	215.3	214.52	214.74	215.51	210.23	215.96	214.51	211.63	214.13	217.8	214.25	211.2	210.72	207.52	217.38	221.68	216.17	215.84
212.38	202.69	206.59	210.45	199.49	211.35	201.66	205.89	208.09	205.34	210.23	213.21	210.77	208.92	202.69	206.28	206.54	209.38	208.79	206.59	203.26	209.35	202.75	213.46	210.91	202.5	210.27	201.99	203.35	211.2	209.17	207.82	206.5	210.56	206.2	206.43	201.71	213.91	213.68	210.84	210.67	202.76	206.37	211.21	204.93	207.74	204.5	209.28	207.23	212.14
214.07	213.99	209.74	211.39	214.94	212.15	209.52	216.61	208.21	212.9	213.47	208.82	212.07	210.47	216.41	212.4	213	210.24	214.17	217.03	211.97	207.38	215.51	216.14	215.35	203.98	218.42	207.34	211.6	201.05	212.19	216.34	213.57	213.51	210.75	209.09	210.36	206.77	215.74	210.24	216.06	209.05	210.11	206.55	208.54	208.29	213.84	210.39	217.28	212.61
214.92	207.06	213.83	206.98	210.89	210.89	210.68	214.44	207.36	210.77	216.04	210.6	200.88	211.77	206.81	212.18	210.77	216.01	209.48	203.58	206.19	202.81	213.65	215.11	208.4	214.95	212.25	213.96	209.13	203.7	208.83	210.16	208.39	210.45	206.71	214.98	211.64	208.38	210.78	207.93	210.22	206.15	209.28	210.01	207.2	208.7	208.23	210.35	205.92	210.79
201.48	208.51	198.89	204.66	204.41	203.36	202.8	202.12	197.65	201.57	203.58	197.2	203.4	205.85	201.52	198.12	206.81	204.06	201.32	204.98	196.48	205.34	206.79	200.48	199.6	206.67	203.95	201.71	201.13	207.39	202.71	201.83	207.39	208.55	211.4	209.98	198.33	200.73	203.39	205.42	203.16	203.7	201.11	201.09	204.08	204.82	200.68	204.2	206.07	201.46
197.39	203.38	204.34	196.96	201.43	201.14	208.84	206.33	208.52	202.61	200.91	199.32	206.31	202.78	200.07	196.3	206.76	199.06	202.9	204.59	201.91	204.45	206.66	203.18	197.89	206.44	201.31	202.46	197.32	207.52	198.7	198.3	199.9	198.75	204.46	197.84	205.06	206.24	208.9	195.35	210.18	205.15	199.37	202.05	202.78	201.95	204.31	209.48	196.01	203.45
202.1	202.94	209.53	208.09	203.98	207.68	208.18	206.4	207.36	207.13	212.28	202.93	201.94	203.41	204.69	201.62	201.6	205.8	203.86	202.79	203.32	206.77	207.05	207.89	199.49	208.12	201.93	199.6	206.24	203.14	198.68	201.46	202.69	197.89	201.99	196.37	203.91	202.66	211.33	206.87	208.3	204.5	203.32	207.8	207.95	205.69	201.53	203.97	206.44	209.14
205.71	201.84	199.51	196.79	202.62	200.13	202.14	201.57	201.23	205.86	201.56	201.64	200.4	200.66	203.88	206.34	205.28	204.57	192.36	206.03	197.11	205.23	202.63	203.09	201.81	206.94	198.04	199.6	204.96	198.31	195.53	195.53	192.49	201.79	197.78	203.88	204.12	195.43	199.71	204.2	201.23	198.7	200.16	199.91	197.94	202.91	199.28	208.86	204.01	195.46
208.57	212.68	209.1	212.75	215.56	213.59	213.89	212.59	213.68	214.91	213.36	219.25	207.6	209.65	214.51	213	212.84	206.4	210.98	211.05	210.83	218.88	210.64	206.92	218.94	207.83	213.24	208.96	215.52	213.38	205.75	207.47	205.36	212.73	207.99	207.8	205.13	211.88	214.61	207.95	214.97	218.23	213.74	218.04	218.12	212.7	210.35	215.3	211.31	212.3
201.15	203.91	206.23	203.23	204.97	199.78	201.25	202.03	202.7	200.1	199.93	200.73	200.24	203.56	203.71	203.7	197.53	199.12	205.2	202.95	199.09	203.66	196.57	200.77	204.15	207	196.33	207.33	205.22	204.3	204.47	202.56	201.46	204.32	199.25	202.71	205.84	195.85	208.19	206.85	202.83	201.3	203.78	207.44	202.11	202.41	199.14	205.95	204.51	203.02
206.03	204.73	198.31	198.19	201.41	206.34	205	208.5	211.29	204.29	199.1	201.93	200.07	209.03	203.81	194.91	198.06	207.34	204.36	198.22	205.49	203.04	199.2	201.46	204.37	204.05	206.61	205.58	204.68	205.52	209.94	200.84	203.68	200.39	210.59	205.01	204.75	203.87	205.53	201.78	207.92	201.51	201.02	202.61	206.51	199.95	203.32	208.32	202.95	203.95
211.17	207.34	208.79	204.61	208.39	208.6	204.89	207.49	207.87	207.8	207.54	208.7	209.98	208.04	209.84	208.64	202.73	209.02	210.4	202.99	205.55	207.31	209.11	208.66	213.45	209.95	205.39	209.01	205.58	210.09	209.75	208.11	200.68	207.17	207.46	210.99	203.3	203.8	210.77	208.66	207.52	203.88	209.88	208.05	207.36	205.3	207.84	205.19	205.47	209.02
208.04	211.65	205.51	206.7	210.88	208.7	209.95	211.79	213.47	209.45	215.3	210.18	213.29	215.83	214.26	212.99	213.08	214.51	213.02	206.09	211.21	213.47	215.55	211.42	215.78	209.54	207.27	211.85	211.02	208.8	210	212.2	207.71	212.6	205.61	210.23	207	213.67	213.57	217.23	205.18	205.99	207.5	211.7	217	216.92	210.54	210.03	204.73	217.61
216.62	212.12	217.18	219.17	225.3	215	213.34	215.87	214.87	215.05	217.2	214.87	216.18	213.99	214.75	212.57	218.42	215.95	224.05	212.3	217.95	222.9	218.03	215.59	216.63	215.43	215.7	221.84	218.99	218.79	215.91	210.63	212.28	218.84	218.95	217.71	212.82	218.19	216.95	216.74	214.8	214.51	216.4	217.14	221.9	209.51	220.13	209.77	220.8	218.59
204.68	205.58	204.9	208.74	209.83	192.86	208.01	206.16	202.19	204.07	208.43	210.22	205.47	205.32	207.63	206.16	206.68	194.11	205.48	201.91	201.86	205.98	203.49	207.34	201.7	205.28	202.59	204.89	204.42	207.32	203.44	205.22	207.7	207.95	210.13	198.36	202.78	208.81	206.02	201.03	206.13	201.64	202.94	206.11	205.36	204.22	204.13	198.31	207.85	203.89
204.17	212.51	208.44	206.55	200.36	210.25	205.55	204.76	206.09	205.74	209.7	208.45	204.02	200.75	205.76	210.17	204.85	209.43	208.13	203.86	211.06	206.99	198.76	206.14	205.31	203.62	202.17	204.58	202.88	209.49	207.66	205.25	209.2	209.06	205.2	209.67	203.1	207.72	210.72	208.44	206.13	208.64	206.98	203.27	204.49	215.88	209.53	202.83	208.33	211.07
211.87	218.56	214.94	213.27	212.12	209.08	206.84	208.94	211.68	211.65	208.97	215.57	210.11	208.85	210.14	213.55	206.29	207.01	209.87	215.15	208.27	207.93	211.73	207.99	206.98	206.29	216.52	207.61	207.67	215.86	209.69	214.42	215.86	216.22	210.33	205.73	210.75	216.72	210.46	208.26	208.71	211.64	211.04	212.75	211.49	217.81	215.68	207.38	218.28	206.89
210.58	208.94	210.27	213.09	210.02	210.44	206.32	205.51	205.04	208.13	210.84	213.37	205.41	210.56	208.7	209.33	210.12	202.18	206.19	211.85	205.94	204.2	215.52	213.16	204.4	210.49	209.97	210.18	212.39	204.44	210.65	210.42	209.71	210	201.08	212.32	209	204.51	211.12	205.2	204.64	210.8	213.35	207.05	207.66	206.24	200.61	209.94	208.58	212.72
202.19	207.67	209.05	204.84	205.7	212.73	210.21	203.74	208.56	202.86	214.16	208.43	207.97	204.92	210.45	220.16	208.64	206.08	203.31	199.75	211.55	207.4	206.73	209.32	203.04	208.51	202.2	207.78	201.52	214.69	207.55	205.5	207.98	210.88	208.05	208.23	205.94	207.78	204.48	203.4	203.99	204.62	210.95	203.93	209.35	209.9	209.02	209.58	205.62	200.37
212.46	205.38	208.06	206.79	204.46	207.77	218.72	213.9	214.25	212.38	213.12	209.86	219.36	209.41	208.3	219.85	208.01	211.32	212.85	210.07	210.81	210.14	211.57	214.35	209.84	204.62	211.1	214.07	212.9	213.19	211.05	207.7	212.81	216.06	212.95	211.61	208.06	207.29	211.19	203.21	206	215.29	210.35	212.63	214.43	214.99	209.3	210.96	213.73	211.4
210.42	209.3	210.81	206.63	212.81	213.05	208.82	209.09	206.86	207.63	206.49	207.26	210.38	203.62	208.27	208.79	211.46	202.21	209.94	207.08	218.05	206.84	208.68	209.6	205.18	205.5	210.47	211.86	207.19	204.6	205.83	208.04	209.45	213.88	203.55	206.69	212.72	198.15	212.52	213.21	209.87	208.45	207.15	204.68	214.14	214.55	210.52	207.41	210.33	209.37
200.68	203.68	200.33	207.59	200.06	205.3	204.4	199.93	204.47	206.45	204.9	205.18	207.2	206.57	203.52	204.79	202.97	206.17	207.5	205.56	202.18	205.64	208.82	205.11	209.39	201.06	205.13	201.22	203.23	198.69	206.36	200.76	203.48	207.58	202.32	205.71	206.78	202.46	197.94	207.13	202.85	202.89	204.52	197.87	204.56	202.26	211.94	204.29	206.06	206.97
196.58	200.49	199.5	199.94	200.82	197.34	196.87	199.49	197.53	198.76	198.25	208.12	196.9	204.81	201.37	198.09	196.53	198.09	202.67	193.39	196.35	201.7	199.74	201.06	202.68	198.55	199.74	202.32	192.46	203.1	194.95	198.57	199.21	197.89	199.5	205.98	201.71	198.3	200.35	202.61	196.9	203.63	199.48	200.42	198.79	203.25	198.59	198.73	203.21	192.38
208.82	207.94	205.05	208.79	205.86	204.26	205.75	203.02	212.58	206.36	208.76	206.17	202.11	202.77	212.08	212.07	212.24	206.9	208.4	207.28	207.04	214.56	207.79	211.3	206.14	202.3	207.33	207.11	209.35	207.09	204.82	210.77	207.81	207.23	204.45	209.12	207.73	211.12	213.03	209.59	209.59	207.65	200.05	207.73	216.48	203.71	209.03	198.12	210.41	207.89
211.04	205.47	208.57	202.1	208.32	205.67	207.43	209.33	203.93	211.76	213.86	207.05	205.71	205.98	206.39	218.43	208.03	211.4	200.47	205.37	206.05	200.44	209.78	206.91	210.9	207.17	197.97	210.56	213.03	206.7	206.25	211.53	204.05	210.41	204.92	209.46	212.18	203.78	205.11	211.12	203.82	201.18	203.64	204.88	212.07	210.7	206.72	206.3	205.59	208.95
208.11	202.03	199.82	211.78	207.78	208.39	199.92	203.84	205.15	206.25	199.65	206.32	207.34	201.92	200.84	205.65	209.19	200.91	198.99	201.87	207.26	193.99	203.55	208.63	191.6	206.64	206	200.24	207.96	207.18	201.43	200.66	201.78	206.82	201.13	205.52	207	209.86	206.98	205.72	208.52	202.44	206	204.74	202.51	206.19	197.25	207.52	206.82	208.05
196.87	198.17	198.46	198.51	193.95	200.7	202.87	199.78	197.08	200.53	207.09	200.45	204.84	197.92	201.65	198.82	203.25	202.39	196.54	202.99	208.5	190.87	198.43	206.31	198.12	207.79	199.47	196.78	198.82	203.26	201.68	199.79	199.38	206.39	203.37	198.26	196.53	199.22	199.68	199.27	198.95	204.8	198.43	203.92	199.06	198.23	200.75	197.88	200.93	196.75
205.8	202.23	205.81	209.02	204.96	203.64	202.55	204.96	202.88	198.21	213.26	206.03	202.15	203.89	203.67	208.27	206.13	202.86	201.88	205.32	211.19	200.99	204.1	201.17	205.49	200.41	211.18	211.77	198.83	201.62	208.15	204.42	207.61	204.89	205.28	203.04	205.74	201.68	208.51	213.76	206.91	204.23	204.3	207.68	211.11	204.83	209.71	209.15	205.36	204.28
208.02	213.35	206.21	198.14	212.31	212.79	210.01	210.93	209.31	211.16	208.37	207.52	209.35	207.15	208.49	214.65	207.35	206.05	216.84	214.49	211.45	206.99	206.4	205.53	208.71	202.62	208.31	209.69	200.52	204.08	210.19	212.28	208.01	206.89	207.5	210.51	210.5	209.57	216.76	206.35	214.11	211.63	210.83	211.58	210.83	207.54	204.56	208.23	208.25	208.82
217.46	217.83	213.89	213.16	215.35	209.91	214.48	207.2	208.24	218.05	210.92	213.35	213.92	214.37	211.99	204.05	216.74	213.87	213.12	216.11	212.5	212.45	217.11	217.32	209.83	211.47	213.98	203.16	207.82	210.12	204.64	208.03	213.95	209.36	217.37	210.79	212.49	216.27	214.73	218.43	214.96	211.32	220.62	208.63	211.42	207.36	211.58	213.78	215.57	208.87
205.37	203.93	201.94	208.21	204.45	205.25	199.51	210.23	208.83	204.26	207.78	204.26	202.15	203.41	207.51	210.05	203.7	214.41	204.97	203.34	203.58	203.22	210.84	201.4	208.96	211.78	201.76	211.95	204.46	210.06	209.5	204.04	200.71	203.66	211.6	205.96	204.7	211.22	208.96	201.55	203.32	199.27	203.42	204.27	205.82	208.34	214.43	206.63	202.3	206.81
191.78	193.51	196.81	194.89	193.29	197.02	198.14	191.13	187.98	195.81	192.48	196.89	202.09	194.02	198.76	191.69	194.18	200.06	191.18	198.5	191.65	190.78	187.35	193.86	190	196.79	191.93	195.58	189.81	200.7	192.52	196.68	195.84	198.54	199.16	193.56	195.49	194.22	202.45	194.33	196.53	197.87	194.58	195.19	191.66	198.42	197.15	199.68	199.05	199.49
213.69	206.36	206.78	209.2	213.61	205.89	210.51	202.82	211.46	211.98	210.48	214.46	211.39	205.59	206.89	207.88	206.2	212.5	206.37	204.66	213.69	203.95	203.15	207.05	207.69	205.55	199.5	201.3	211.37	210.62	205.65	207.7	207.2	206.69	202.66	200.32	212.64	203.77	205.49	204.28	205.54	204.95	203.3	211.08	210.5	210.2	213.84	209.38	206.6	200.53
204.38	203.7	201.42	205.29	197.61	202.9	201.02	207.97	200.23	199.78	199.76	200.43	202.95	201.96	201.5	199.96	198.02	203.4	202.73	198.16	207.56	205.49	203.91	201.51	199.51	198.72	195.65	200.58	196.78	199.75	205.85	196.11	199.8	202.94	201.83	204.75	202.51	201.6	199.39	200.14	205.86	202.61	202.17	201.77	196.39	201.48	199.84	201.9	205.47	201.39
203.54	201.83	198.98	209.72	199.82	197.64	200.24	199.21	200.5	199.54	207.15	200.97	199.56	194.8	195.22	208.63	202.12	199.49	194.78	192.58	206.25	201.64	201.5	198.38	200.44	199.09	201.54	200.32	198.98	192.76	204.12	204.84	204.52	199.24	200.45	206.36	203.34	198.83	202.56	202.22	203.46	198.5	195.73	198.52	204.96	200.77	201.41	201.91	196.12	201.42
207.59	208.83	208.32	206.25	204.19	208.54	206.64	215.23	208.84	204.91	200.15	203.99	212.25	208.11	204.72	212.02	215.17	207	211.35	206.81	218.04	213.19	211.38	206.2	209.61	207.92	207.06	213.96	210.09	208.78	211.07	216.53	206.47	214.61	207.89	210.62	211.27	205.92	210.61	211.29	210.38	206.67	208.11	213.43	206.01	214.09	207.14	209.62	209.63	209.75
201.2	202.84	203.81	206.21	201.25	202.6	206.03	200.58	205.56	202.12	202.69	208.73	192.25	205.4	200.53	200.76	208.07	197.73	197.33	198	199.35	196.66	195.01	205.95	204.23	205.38	203.57	198.28	204.52	199.45	200.32	205.21	201.8	211.24	205.12	202.25	203.52	197.91	206.74	196.97	204.89	202.11	196.81	196.58	197.23	204.52	204.73	198.43	200.12	206.46
199.69	197.38	193.43	198.83	195.72	207.31	207.77	203.86	195.14	195.67	202.86	205.15	193.62	193.93	197.49	194.7	197.14	194.99	196.38	198.88	198.44	196.52	199.05	202.87	198.52	197.52	195.5	197.98	205.41	202.99	198.02	195.89	202.1	197.1	198.3	198.49	203.89	200.33	199.31	195.92	205.99	200.79	199.67	194.5	195	197.06	197.07	199.15	201.06	205.45
194.91	195.52	201	199.77	196.97	203.96	198.83	198.96	194.78	198.32	201.86	189.76	201.29	195.39	195.27	197.47	194.37	194.67	203.34	200.54	194.85	195.92	197.96	201.83	198.02	200.31	201.04	192.13	204.37	200.66	199.78	203.15	191.92	198.68	191.09	202.62	197.53	199.37	202.54	195.14	199.92	200.65	193.94	189.67	197.07	196.08	194.11	200.98	198.61	191.83
205.49	206.66	209.2	212.44	212.51	212.57	208.58	212.04	212.79	212.27	207.1	205.27	216.95	209.32	209.88	212.96	203.65	208.01	215.39	207.66	201.88	201.71	209.87	212.58	206.15	210.86	206.61	205.57	206.29	206.75	211.04	207.87	208.43	206.57	205.47	205.23	210.12	207.08	211.47	212.73	208.28	212.93	210.47	214.39	208.22	214.68	208.33	210.4	211.46	202.1
203.27	203.4	202.24	197.57	205.91	205.02	205.9	200.84	203.58	202.39	208.11	203.02	204.95	210.07	202.19	210.02	210.01	207.51	202.38	202.3	208.3	206.74	209.86	207.03	203.66	210.17	203.89	203.06	207.31	201.51	207.06	205.34	206.26	206.56	201.9	207.61	204.51	206.83	201.78	204.32	207.3	205.26	201.66	200.81	201.79	207.92	209.67	206.36	206.83	201.22
201.58	204.67	209.2	207.58	204.13	210.38	209.43	200.42	200.21	204.8	205.07	204.82	198.16	212.36	203.03	214.74	208.76	203.93	204.65	208.32	206.04	207.33	202.44	201.11	210.81	200.49	196.86	206.03	210.53	200.8	208.87	202.58	205.2	209	208.1	200.24	211.46	207.1	209.64	207.41	204.23	214.92	210.32	204.78	206.6	203.95	195.33	208.65	198.14	202.23
206.34	201.04	207.61	199.11	208.02	204.12	197.78	199.66	202.34	202.38	203.11	205.1	208.37	204.48	204.63	203.88	209.94	204.54	209.46	203.34	212.72	211.14	201.91	205.64	195.24	204.24	201.64	198.11	208.81	205.25	201.6	201.52	213.06	202.06	209.51	210.4	204.83	206.36	204.15	202.21	202.72	203.25	204.37	199.8	207.7	203.8	201.74	198.43	200.38	206.61
198.57	200.33	198.19	201.61	204.5	201.14	200.42	206.69	195.05	200.93	203.68	194.06	201.74	199.66	199.43	203.71	201.87	185.51	200.06	198.85	204.13	194.5	192.94	202.98	205.25	206.37	195.31	203.7	201.33	204.4	198.93	199.36	198.83	199.8	197.5	200.34	199.63	194.71	193.67	198.95	205.25	198.96	201.34	200.44	204.2	204.61	197.86	199.93	204.1	196.3
217.32	212.61	220.07	215.68	214.54	218.73	222.96	220.21	216.9	213.69	220.17	218.59	218.34	216.6	224.02	223.84	214	224.32	219.13	214.68	217.02	218.37	221.07	215.49	219.2	216.63	210.91	222.26	216.09	217.23	219.54	211.58	221.03	215.19	218.9	216.92	216.74	216.25	224.7	215.12	209.94	219.67	219.52	219.32	219.01	214.04	218.77	221.25	227.75	216.38
213.89	202.57	204.39	205.52	200.11	201.14	196.83	206.08	205.19	196.1	203.34	202.55	200.08	208.17	206.7	208.55	200.93	203.08	207.05	208.22	207.48	205.47	203.81	207.83	209.13	206.43	200.77	203.72	201.21	211.35	206.25	208.02	202.3	214.07	201.29	209	204.75	204.58	199.55	203.92	206.35	200.59	205.16	203.69	203.85	204.69	199.65	197.28	203.66	205.68
219.11	217.94	219.75	217.31	217.84	220.59	215.52	217.13	220.05	219.67	219.02	214.98	215.12	214.74	225.43	215.64	214.99	215.96	219.41	220.68	216.6	212.44	221.32	215.96	215.04	218.38	215.07	224.72	219.45	213.32	219.18	221.73	217.91	219.19	217.01	213.42	219.41	214.49	217.96	212.61	221.87	216.18	221.9	222.26	210.51	218.71	216.63	216	215.24	214.02
200.59	206.56	208.59	192.03	194.99	203.59	199.47	195.51	197.76	201.58	205.58	195.98	206.27	196.68	194.67	202.42	203.91	199.07	198.17	200.69	201.44	203.73	198.41	199.34	203.22	195.93	201.68	198.34	203.93	196.47	195.92	196.66	199.46	203.51	199.65	198.58	196.36	201.23	194.86	193.82	201	196.06	197.22	201.68	200.97	196.75	200.55	201.53	189.33	196.46
215.54	213.91	211.4	217.54	212.35	211.22	209.67	211.3	216.93	211.28	212.81	216.09	214.25	213.81	212.52	212.16	211.22	213.01	212.99	214.25	222.25	209.29	215.56	215.99	206.67	216.03	213.63	216.97	211.88	208.2	213.51	213.16	212.93	212.3	217.26	212.19	216.84	212.58	212.51	216.22	212.88	211.86	212.61	216.71	214.28	212.21	211.02	210.4	214.36	214.51
205.31	213.03	220.34	209.58	208.89	209.57	207.43	208.25	212.4	212.24	208.96	205.55	210.95	206.26	211.37	214.02	206.55	212.32	207.36	206.06	206.38	207.02	206.31	210.15	207.34	207.28	207.35	209.88	209.76	217.86	207.79	212.15	211.42	203.66	206.94	212.52	204.83	201.87	205.65	206.02	202.41	206.95	211.4	209.93	210.09	213.01	216.64	210.44	209.6	204.95
202.98	207.18	213.61	210.79	205.51	202.14	202.75	205.12	206.64	201.99	205.98	206.19	205.18	201.28	204.46	202.19	201.26	200.99	201.13	208.98	208.03	206.39	202.02	206.29	200.82	207.84	203.76	201.2	204.61	204.77	205.21	212.04	200.08	202.55	206.59	203.61	206.06	203.95	202.55	202.63	199.76	204.01	203.36	206.94	208.89	204.1	207.24	201.31	208.39	208.27
209.69	199.63	200.33	209.81	203.33	204.51	201.02	206.31	204.13	203.33	202.96	199.59	214.12	205.41	206.44	206.72	203.52	197.04	198.49	205.89	206.33	201.95	201.06	201.02	197.01	199.76	206.35	198.75	200.95	203.48	199.96	206.66	207.44	208.93	201.71	204.77	202.62	204.93	206.68	207.6	206.95	207.66	203.8	205.03	196.85	200.71	203.94	199.1	204.86	207.04
210.84	211.82	209.9	201.76	209.19	204.83	206.82	211.22	208.61	204.36	204.63	205.85	211.12	206.59	208.41	201.67	208.95	206.71	202.22	213.24	205.85	207.2	211.51	204.03	205.33	205.81	208.88	205.16	209.1	211.67	206.51	205	208.7	204.31	209.51	204.06	207.21	208.49	207.18	211.95	208.8	212.65	203.6	204.55	203.32	205.63	208.19	212.48	207.34	209.42
210.42	207.85	218.28	217.38	217.3	214.41	211.05	214.18	216	218.44	217.99	218.88	217.88	219.87	214.47	220.55	218	219.08	221.16	213.08	214.18	210.72	215.42	219.2	220.96	217.88	216.29	220.49	213.97	220.65	223.19	226.19	220.58	215.87	216.55	211.98	216.29	217.09	215.28	219.27	220.33	217.43	213.95	216.9	212.36	209	214.27	214.87	218.31	219.9
201.37	205.23	199.95	201.53	204.58	200.36	195.59	196.46	198.07	196.46	204.96	194.23	194.12	204.31	197.5	195.07	197.92	196.27	196.83	194.57	197.52	198.8	196.2	205.47	204.08	205.76	201.21	196.47	203.31	208.97	197.94	200.03	207.35	197.93	201.08	199	198.89	197.9	200.92	203.5	201.74	196.57	200.7	197.61	198.61	197.56	202.22	198.05	198.29	202
202.74	201.78	194.09	199.47	202.28	193.2	204.67	200.43	201.17	199.46	196.77	202.24	207.57	202.02	202.33	199.21	205.85	199.09	205.07	199.52	198.43	194.79	193.04	203.23	199.39	206.66	197.62	199.62	207.32	201.68	196.41	201.29	199.43	195.14	197.38	200.22	199.26	193	205.52	196.16	192.91	201.64	206.17	202.33	200.94	202.32	197.15	193.41	197.76	196.88
210.12	215.7	220.33	217.23	219.07	206.98	213.79	206.51	220.84	213.64	215.29	216.25	207.14	212.23	211.36	214.52	217.81	221.69	213.61	212.89	209.24	216.03	210.31	211.78	215.23	215.19	204.4	213.38	214.56	212.96	213.4	221.46	215.51	217.63	217.09	210.95	206.9	206.06	218.59	210.84	208.59	207.03	219.29	214.43	209.86	216.7	216.88	219.11	214.52	204.41
197.2	201.38	198.63	199.87	201.23	195.04	199.07	197.4	199.65	191.32	194.14	202.73	203.63	197.15	198.11	196.58	197.18	193.32	190.5	196.7	202.15	194.52	198.54	200.8	199.48	200.54	197.21	200	197.2	194.01	206.75	190.68	198.1	198.82	200.43	195.43	201.3	199.06	194.63	197.57	198.67	195.53	201.46	200.94	197.18	195.32	196.25	195.71	201.39	192.57
197.96	207.04	196.69	198.72	199.54	202.85	196.99	198.6	198.83	200.55	196.33	202	200.25	197.25	202.49	200.44	200.96	196.82	200.94	204.31	191.63	203.01	191.18	202.99	197.02	201.65	199.59	202.15	194.65	207.07	202.88	203.83	205.35	195.92	198.43	203.63	196.8	198.25	199.82	192.71	191.01	198.76	206.38	193.42	203.77	198.69	200.26	204.38	198.71	203.54
206.47	209.89	202.77	202.34	203.65	202.35	205.63	199.86	203.15	194.67	203.01	207.02	200.96	203.63	207.67	206.36	202.48	199.44	201.52	205.83	198.78	211.21	201.5	209.8	206.13	204.18	211.5	201.84	205.72	207.65	201.7	204.95	203.05	204.8	206.24	209.57	207.83	197.58	200.22	206.66	212.65	206.91	207.9	200.75	205.84	206.27	203.87	205.93	204.48	205.06
207.99	210.47	213.38	207.44	209.63	211.56	205.7	205.39	217.94	212.61	207.61	214.77	216.44	216.05	215.42	205.55	208.11	211.64	211.08	213.73	211.68	204.22	201.23	203.02	213.74	206.93	207.87	210.74	213.92	211.2	214.3	212.4	206.85	210.5	204.14	214.23	214.61	209.99	215.37	215.27	213.92	214.38	211.86	207.02	213.15	206.2	215.14	208.87	214.08	208.79
212.27	217.49	224.92	217.4	223.89	211.87	216.28	214.61	223.05	217.19	213.23	218.21	220.98	212.18	212.23	222.6	213.16	216.44	222.83	215.38	215.79	213.27	216.23	219.09	219.74	219.43	215.76	219.65	220.91	222.29	221.58	223.88	215.63	218.84	207.38	218.37	217.18	222.82	216.61	217.99	216.85	216.16	217.41	220.2	222.6	212.87	216.93	215.97	216.16	214.99
205.97	205.88	204.91	208.89	211.67	209.77	215.79	208.22	206.11	211.86	206.82	207.45	206.07	210.97	208.17	201.16	207.15	207.98	205.13	205.15	204.16	203.86	208.79	206.81	203.32	209.6	205.45	210.85	212.75	202.17	216.02	214.35	203.69	202.76	207.21	206.46	204.77	211.34	208.53	212.53	206.1	207.41	217.11	206.48	209.4	205.17	213.22	200.9	210.41	204.37
209.99	208.25	209.19	207.99	205.57	209.1	202.82	206.05	206.48	206.89	205.09	196.7	200.59	201.35	207.06	208.63	203.88	197.7	198.39	199.76	207.97	198.44	200.11	206.1	211.05	203.56	205.09	197.24	198.73	201.77	208.25	204.24	200.79	203.82	205.88	200.69	202.62	199.63	204.81	206.27	210.91	205.44	197.54	207.28	208.11	203.15	207.39	212.37	209.33	206.94
217.8	212.4	213.49	214.7	206.96	210.08	216.06	208.06	214.16	208.66	213.28	213.15	207.45	214.36	206.47	211.89	214.86	210.37	210.49	213.67	210.97	211.18	209.22	210.64	209.97	214.07	216.6	208.38	210.33	210.3	219.2	205.18	211.47	209.75	218.74	207.46	212	210.76	210.11	215.6	212.25	212.6	213.43	209.07	212.79	213.19	210.51	207.88	215.33	216.81
217	217.13	222.75	213.5	217.71	213.09	216.37	217.26	218.11	217.31	215.45	218.96	215.68	215.49	219.22	215.29	216.66	220.41	210.72	219.53	216.47	214.73	214.13	209.66	210.9	219.77	217.12	219.35	217.01	219.98	220.86	219.77	215.25	212.2	219.98	222.16	215.42	214.43	216.04	216.92	218.42	217.24	216.08	213.58	218.95	217.4	213.97	220.9	217.48	217.54
215.7	210.96	211.61	211.4	214.04	209.12	203.2	210.32	208.99	211.84	209.98	213.39	213.15	208.46	206.54	215.78	208.9	216.34	205.47	210.7	209.18	212.7	205.31	210.21	205.4	209.71	205.7	214.35	208.47	205.77	210.38	205.61	207.07	207.84	216.66	200.65	206.99	210.12	205.24	205.62	210.8	211.86	209.51	209.77	208.57	206.29	209.87	214.92	209.69	210.12
207.85	204.25	200.64	209.31	204.19	206.43	212.46	202.53	209.27	211.37	208.24	204.88	205.79	208.41	201.52	207.2	201.47	209.32	199.94	203.8	209.02	203.37	204.32	209.99	199.11	211.51	207.2	199.48	209.24	214.98	204.05	206.82	207.89	210.26	204.53	209.71	211.84	204.87	209.11	206.31	208.02	209.97	205.97	211.76	199.43	206.05	203.56	211.44	204.41	209.89
217.06	217.29	213.41	216.33	217.29	216.74	218.67	219.92	223.88	212.8	215.19	214.4	207.95	216.79	212.08	220.74	217.62	220.55	216.29	211.78	219.4	216.11	214.44	217.81	219.28	221.39	221.13	215.33	216.55	220.65	216.65	219.33	215.97	216.56	212.36	216.49	209.7	215.9	212.82	215.03	214.66	218.6	219.29	213.56	215.91	221.72	217.63	216.57	213.7	218.75
219.4	217.23	215.7	222.84	221.19	215.33	214.94	211.28	222.59	220.47	216.85	218.39	220.71	215.19	228.24	212.62	217.92	215.69	213.4	217.61	211.79	220.43	218.77	215.57	216	224.34	216.14	221.74	218.18	211.34	219.35	216.2	215.96	218.33	221.55	217.22	217.55	212.25	218.04	210.77	219.59	212.75	217.03	219.21	213.49	224.71	213.78	215.26	223.06	221.39
199.6	189.26	200.12	195.01	196.88	197.73	193.08	198.71	194.98	196.55	194.86	191.67	191.17	196.31	192.78	190.94	197.6	191.18	186.78	192.21	188.1	200.48	195.13	191.96	192.41	193.97	191.88	193.57	192.87	197.06	191.05	197.86	200.62	192.65	195.85	194.88	191.74	199.07	191.79	192.54	198.72	193.81	195.71	194.82	198.99	189.08	190.2	193.28	201.87	196.08
199.72	200.43	198.53	199.48	199.21	197.16	195.85	199.85	193.57	195.65	195.81	200.55	201.58	199.02	205.19	196.57	197.74	201.66	199.4	207.23	204.61	204.42	204.56	207.86	199.39	198.65	205.68	196.27	205.75	204.68	206.36	203.56	198.61	197.37	203.74	202.98	199.28	199.06	194.63	196.89	201.14	201.88	197.02	199.03	196.79	192.3	202.68	185.37	202.79	197.31
204.53	209.39	201.88	204.98	207.81	202.92	199.76	203.66	208.25	206.32	202.26	208.75	196.62	197.64	204.38	203.73	207.32	201.43	208.36	208.29	199.49	203.39	208.32	203.86	204.36	203.82	217.05	207.55	206.36	205.99	204.42	206.83	204.08	202.37	204.5	206.61	203.01	210.78	206.35	203.02	201.23	207.83	201.63	203.39	210.34	209.78	204.35	204.34	192.16	209.71
193.78	196.08	197.59	195.57	194.88	196.07	192.34	192.14	198.25	199.01	196.68	189.55	202.78	193.27	191.64	197.76	195.85	199.09	197.32	195.87	192.01	197.57	198.04	193.63	185.88	187.23	194.46	189.18	194.69	194.78	191.69	197.85	189.91	191.84	193.49	197.3	191.07	193.85	194.94	189.01	194.6	193.46	200.84	197.1	191.66	190.23	195.02	196.73	199.53	194.12
209.65	213.46	218.21	214.59	210.45	217.25	215.05	218.51	205.72	218.3	221.12	212.25	211.82	218.8	206.91	209.38	216.26	212.34	211.18	217.38	208.97	203.49	214.91	218.14	212.92	216.51	220.13	208.55	210.42	205.18	210.75	210.52	212.46	213.24	215.33	209.8	213.46	213.76	210.62	209.99	216.29	212.11	208.48	213.08	214.47	207.98	209.88	218.95	216.88	213.34
199.03	191.94	198.42	199.73	203.36	200.15	198.72	201.4	199.73	203.79	202.26	201.34	203.71	205.13	198.71	194.57	203.84	198.28	199.3	197.76	199.97	198.02	198.48	198.44	196.08	199.07	191.34	209.82	196.98	201.93	198.49	198.65	198.05	196.46	204.69	203.23	199.28	207.03	197.08	201.12	203.52	199.35	202.45	205.49	197.56	201.42	203.12	199.31	202.25	199.68
219.87	214.29	219.43	218.99	213.54	219.62	213.22	218.87	226.85	222.06	216.75	211.77	216.45	216.18	220.87	218.41	217.58	209.65	219.47	214.6	219.13	214.99	217.85	219.29	217.7	212.94	213.47	214.65	218.86	214.37	217.7	216.56	215.35	215.51	221.82	213.58	221.8	217.26	220.56	215.36	222.62	214.27	219.33	209	210.69	212.97	214.43	219.76	212.98	216.89
211.17	209.07	209.88	204.68	207.68	205.15	204.51	204.51	204.57	206.34	206.13	203.72	205.3	198.95	207.4	205.58	204.28	201.14	215.01	210.25	207.93	204.4	210.18	209.76	205.41	207.14	206.42	206.47	206.46	206.09	205.64	207.27	205.91	206.93	207.77	209.7	207.35	214.42	204.04	209.29	207.03	214.18	207.59	213.64	209.75	206.19	205.42	203.15	206.32	210.37
208.57	207.3	211	211.15	206.21	214.06	215.55	208.9	209.45	214.52	209.41	208.47	213.85	209.79	199.8	208.02	210.27	205.57	207.97	207.13	209.1	207.83	216.02	207.36	207.24	206.09	216.01	212.83	217.75	205.3	205.96	207.95	213.76	207.54	207.87	217.56	202.79	205.4	211.34	206.48	211.5	207.16	209.55	210.42	206.15	213.87	209.33	211.23	211.64	202.03
212.09	211.2	215.61	214.01	208.38	216.46	219.28	220.19	219.74	218.25	214.15	214.73	220.2	214.85	213.82	210.74	212.81	215.23	220.02	222.33	216.12	220.12	219.18	212.67	211.55	225.2	222.28	221.54	220.45	219.84	225.04	207.65	219.48	223.65	216.56	220.12	212.06	219.3	214.45	212.11	212.06	210.51	212.91	212.04	218.85	222.07	218.19	220.78	216.2	221.31
217.16	213.68	216.64	219.83	220.97	217.79	216.94	216.31	215.47	212.33	222.57	215.48	214.05	222.78	216.31	220.29	219.26	214.4	212.89	219.23	218.23	213.01	225.19	216.72	210.29	214.19	218.26	218.28	216.55	220.63	223.54	216.61	211.78	214.45	221.44	222.24	218.69	216.94	215.41	225.05	214.73	218.24	220.11	216.48	209.75	222.76	223.1	220.31	216.68	223.96
210.47	212.44	209.3	205.46	202.63	202.29	213.74	204.72	208.55	214.95	203.73	211.5	207.67	210.02	205.16	204.86	212.74	201.65	205.92	209.01	211.21	207.72	213.51	212.31	209.96	209.08	210.34	206.82	206.23	205.47	203.62	209.22	208.77	203.41	208.43	208.75	208.1	207.2	210.46	210.18	206.59	209.63	207.13	214.4	213.62	199.43	199.58	210.48	215.78	214.91
203.65	206.61	206.21	202.2	203.38	199.32	208.16	202.02	204.37	206.02	208.38	206.23	200.03	206.69	209.64	196.15	206.6	201.5	205.58	201.48	196.79	208.55	203.9	200.89	206.84	193.45	200.71	206.25	204.69	198.62	203.68	200.97	202.51	202.35	199.87	204.5	200.22	199.69	200.93	200.8	202.56	204.58	204.92	198.47	197.65	202.38	205.78	203.81	199.21	202.57
208.68	205.32	209.31	197.3	212.26	207.39	204.84	204.78	202.5	202.97	203.03	205.81	203.38	207.54	201.2	205.22	199.08	202.68	198.52	205.79	203.85	201.53	198.64	202.41	199.45	200.1	204.17	199.61	206.92	202.01	199.36	201.13	207.04	198.58	206.7	210.97	203.44	198.85	194.24	199.65	204.21	204.15	211.07	204.04	202.75	202.15	205.03	197.03	207.24	200.43
196.59	200.17	199.42	201.54	194.34	201.99	200.21	198.76	199.62	201.81	197.62	200.26	199.83	204.14	206.55	189.98	199.53	207.06	202.7	201.02	203.55	196.26	199.09	204.56	200.63	200.11	199.29	203.98	196.48	207.05	198.43	201.49	200.16	192.22	201.05	200.17	197.07	199.18	193.56	196.84	204.61	200.27	197.99	198.71	198.74	202.97	200.9	201.93	200.16	203.89
211.57	208.7	209.37	204.55	203.61	206.42	209.23	206.52	206.24	207.12	203.98	205.08	209.7	207.31	213.29	202.66	209.15	209.83	206.62	203.02	204.55	204.68	206.93	210.15	207.39	206.91	209.13	201.68	204.67	208.64	211.08	206	207.72	214.26	213.58	206.11	213.46	209.45	210.23	205.97	210.21	214.48	211.13	208.78	206.67	207.03	208.14	211.24	207.48	209.37
208.15	210.06	199.55	202.84	204.26	205.93	205.77	208.81	202.86	212.45	205.28	204.08	200	209.48	204.81	203.23	203.17	195.6	200.78	207.48	205.4	205.71	204.04	204.56	211	208	205.46	201.78	204.62	201.44	207.85	201.22	202.16	204.83	207	210.89	195.46	201.78	207.55	196.24	204.81	201.69	203.46	207.6	199.49	207.7	201.81	199.84	199.03	205.39
217.64	206.97	202.85	206.8	206.64	212.98	210.55	208.31	208.75	213.93	211.64	210.87	207.98	203.84	211.55	208.17	209.38	213.59	205.78	204.86	200.61	208.96	212.06	211.94	212.25	199.1	210.19	210.49	211.97	206.73	208.73	202.96	204.12	207.99	213.75	204.61	212.1	211.37	210.32	209.63	206.2	205.79	206.75	211.69	205.78	208.45	213.75	209.38	208.02	211.69
210.14	208.26	210.68	215.99	208.81	207.53	208.74	204.2	201.33	209.34	205.81	211.18	206.84	201.87	211.51	210.59	202.5	201.23	215.56	208.48	201.79	209.82	209.11	208.93	206.28	207.26	203.55	207.08	207.49	209.94	208.15	214.08	206.16	205.72	214.78	212.6	210.16	203.85	207.06	208.98	209.36	214.56	204.88	209.31	209.12	214.96	205.04	200.44	205.23	213.59
190.77	192.31	191.76	203.7	197.77	196.58	195.29	196.04	197.22	194.44	193.22	199.41	200.4	199.77	193.63	194.63	195.91	201.98	198	203.21	200.09	197.22	199.19	199.46	196.52	196.66	197.45	198.71	195.24	199.92	198.61	196.66	196.28	200.3	194.54	197.47	196.91	199.42	193.22	200.63	195.83	202.34	195.38	200.85	196.81	194.89	194.87	193.01	203.2	194.29
203.21	197.76	198.96	203.23	199.79	201.74	207.36	203.67	194.39	198.55	204.48	199.5	206.52	203.36	201.99	205.98	208.23	200.07	199.78	205.53	202.34	203.37	199.14	205.51	202.81	205.59	195.88	204.81	204.38	206.03	198.42	193.71	208.42	200.18	196.32	201.5	202.23	198.48	201.48	196.12	202.78	205.04	194.17	205.29	198.73	202.74	199.64	198.28	200.96	206.68
217.47	206.7	210.37	206.56	208.81	217.81	212.87	213.62	213.24	215.31	209.31	212.35	211.81	219.74	209.86	207.5	211.48	213.07	211.6	216.48	211.51	214.28	215.79	214.55	204.96	213.34	213.49	209.61	209.96	212.96	214.62	214.68	217.36	208.03	216.45	208.22	209.21	213.36	209.45	214.29	209.48	211.4	214.28	217.47	215.33	215.14	211.62	216.65	214.82	212.99
212.5	197.91	198.51	201.36	194.78	198.14	205.8	203.84	201.3	204.69	197.56	196.6	199.23	196.64	196.62	198.67	202.73	194.77	205.15	206.74	204.09	198.72	197.82	197.29	196.02	203.87	203.42	195.02	201.24	198.11	198.46	206.74	200.57	209.47	199.27	201.85	201.52	204.11	197.9	196.77	199.17	198.58	201.62	204.46	202.93	195.69	200.1	203.17	204.47	196.97
196.34	206.57	200.81	201.51	201.12	199.09	202.28	193.87	204.9	200.85	209.19	195.55	205.43	197.63	201.87	200.48	201.91	204.62	200.37	209.06	202.63	200.9	200.09	201.45	200.36	198.36	197.53	206.2	204.02	203.69	198.22	207.18	191.82	204.39	201.6	206.81	203.85	201.39	204.56	203.88	204.36	206.31	198.39	203.62	202.83	200.34	204.22	205.98	210.29	197.12
192.91	198.38	195.15	194.44	193.17	194.58	195.16	186.81	198.47	192.58	195.86	193.79	191.92	194	195.02	201	193.24	188.56	193.96	190.23	193.67	195.16	190.65	196.24	196.61	192.15	191.05	186.95	189.4	197.68	194.5	189.99	194.81	195.08	195.18	192.69	191.75	193.17	196.4	195.21	196.55	195.23	199.26	190.34	192.42	194.92	195.3	194.84	198.6	195.42
213.18	212.07	212.18	213.36	214.7	209.8	212.56	214.63	212.38	216.49	206.62	212.98	218.49	213.45	210.78	210.13	211.3	214.1	209.69	214.82	216.72	210.48	207.07	216.7	208.84	210.77	214.36	207.39	215.56	216.02	212.34	215.41	209.34	218.59	211.83	216.95	216.21	212.98	210.92	214.71	208.63	213.23	214.54	208.89	206.43	203.54	214.67	212.09	216.93	215.84
202.28	205.43	207.19	201.64	200.32	204.58	201.22	201.76	204.02	200.43	203.76	204.97	198.15	202.15	209.7	197.43	207.13	202.53	197.96	202.75	197.47	203.1	194.61	202.72	198.91	207.29	202.27	200.55	204.56	203.85	199.31	205.25	197.09	202.38	207.04	205.29	208.15	201.18	209.27	206.88	204.09	198.07	205.73	199.78	196.73	203.15	206.34	208.03	204.06	203.17
206.14	202.35	211.63	208.28	212.07	206.79	212.09	207.53	212.87	207.82	210.6	211.09	209	206.59	207.07	209.74	210.1	212.85	208.96	210.16	212.49	212.68	207.31	207.62	203.65	210	211.14	211.83	211.84	204.14	213.38	206.88	209.4	207.67	203.96	210.89	210.26	206.55	204.39	207.4	207.2	204.36	208.64	207.96	207.68	215.06	210.44	204.59	217.59	208.49
211.16	203.93	213.33	215.83	209.6	203.39	209.45	211.66	201.08	206.89	206.54	207.11	206.06	207.19	208.44	211.95	201.67	214.04	210.18	207.45	208.51	198.03	211.57	202.95	211.66	210.89	208.33	201.15	205.29	213.02	205.8	216.44	208.98	212.76	210.16	211.81	208.44	208.39	211.49	210.99	206.51	208.47	203.59	206.77	214.01	202.99	202.57	205.98	208.35	216.14
202.42	205.28	202.12	213.74	202.09	206.07	209.13	208.6	220.06	208.45	212.29	207.21	209.36	206.39	209.59	208.57	213.67	210.49	214.56	211.11	210.72	214.77	211.46	204.87	201.48	206.79	206.75	212.61	201.57	208.44	208.97	205.34	203.96	206.69	213.25	206.96	206.75	211.88	204.01	210.6	207.22	204.55	210.98	205.38	207.83	208.68	205.47	210.97	214.95	213.71
198.38	203.85	201.24	205.37	202.3	205.05	204.93	203.01	208.98	208.63	202.14	204.62	200.73	201.02	197.23	203.37	202.88	205.54	194.51	204.21	197.44	194.74	206.32	209.33	203.54	201.36	201.84	203.14	205.91	193.6	195.08	201.21	194.82	203.81	201	210.76	202.06	205.77	208.97	207.48	203.09	205.65	205.45	207.78	197.44	200.46	200.95	199.49	206.87	196.18
203.51	203.8	196.66	206.59	198.71	206.1	201.34	197.02	203.14	207.43	199.68	200.12	195.75	196.09	207.38	204.09	200.93	207.86	204.34	210.79	206.01	200	208.79	204.26	200.48	209.84	201	203.27	207.82	197.68	205.24	203.48	203.58	206.78	200.42	205.86	204.43	206.81	205.41	209.18	201.46	205.87	211.35	204.81	206.01	213.54	196.41	203.69	206.16	208.91
206.47	198.86	206.32	207.07	199.24	201.49	199.25	209.68	199.16	201.8	201.47	202.03	203.13	201.68	198.32	206.4	208.77	202.05	203.37	198.86	206.81	200.48	200.74	202.62	206.92	202.36	204.49	208.81	199.59	205.44	198.52	201.45	204.1	200.52	205.39	203.97	203.67	205.52	196.13	204.91	203.67	203.27	203.32	202.7	204.03	200.76	208.08	208.72	198.45	200.79
212.95	213.15	213.18	213.12	218.68	208.52	208.21	211.69	211.87	215.03	208.02	213.36	214.66	213.92	206.9	207.88	213.61	215.25	211.73	216.04	213.98	220.66	208.06	205.6	207.27	212.12	211.3	211.64	215.39	219.77	215.16	215.01	213.35	209.65	212.18	207.37	212.77	208.36	209.2	209.45	209.61	214.92	218.33	212.56	209.5	210.57	208.55	210.2	211.91	214.36
206.38	206.38	208.73	204.4	206.87	207.06	205.06	203.36	202.39	211.31	201.25	206.3	199.33	204.91	206.98	206.61	215.28	209.59	202.49	207.38	211.43	204.68	211.06	205.37	201.63	207.16	199.11	201.39	200.54	210.26	207.47	206.05	206.64	203.84	210.11	210.64	214.78	201.9	205.22	207.35	207.61	200.26	200.6	212.07	205.34	202.9	211.51	203.97	211.33	208.76
209.15	210.55	213.53	213.41	207.94	218.47	210.45	215.86	211.54	200.11	209.49	211.79	213.62	207.91	207.5	211.35	213.56	210.53	206.4	211.24	208.78	204.37	212.82	210.31	210.21	202.99	205.83	214.28	208.25	213.12	211.07	213.91	207.64	209.48	203.37	208.48	209.07	212.38	207.4	211.94	201.39	209.72	203.84	211.91	207.54	209.1	210.35	208.78	205.66	214.35
200.67	204.46	197.93	197.12	199.51	204.83	196.73	198.12	197.66	199.63	197.74	207.25	198.19	201.9	189.26	202.5	199.46	202.11	201.15	206.07	202.6	203.26	193.51	206.78	206.01	202.81	197.37	205.16	189.63	200.78	197.64	200.68	202.8	204.52	198.03	191.27	201.92	198.7	195.67	203.38	196.75	200.09	200.71	201.05	207.18	203.65	190.54	195.88	203.84	203.1
201.31	196.96	199.02	199.01	201.8	196.86	202.3	196.83	202.38	204.69	199.28	203.93	199.07	203.53	196.93	196.5	198.59	201.01	202.98	198.53	201.14	200.73	201.02	195.23	196.14	195.22	199.83	200.13	204.1	192.72	196.81	195	199.73	200.55	202.23	200.96	208.72	200.76	202.87	196.94	206.83	197.32	200.41	199.66	200.31	200.98	203.92	196.34	200.17	195.67
201.27	204.96	204.08	204.83	201.37	203.15	202.81	198.52	208.04	205.22	206.98	207.66	202.76	204.98	203.15	200.28	206.81	208.3	202.96	204.48	199.99	201.38	207.38	204.1	199.25	210.14	202.09	198.36	203.29	206.08	203.37	199.62	204.88	203.98	203.18	210.37	200.35	206.81	205.17	206.61	207.7	212.86	209.2	209.61	201.37	204.05	203.49	202.72	203.15	200.39
198.3	199.72	200.83	199.64	198.11	197.33	207.03	209.35	204.09	207.47	200.23	203.45	203.8	198.99	195.31	202.53	200.86	203.48	203.34	207.33	202.08	203.76	196.56	203.93	205.41	203.01	205.24	203.46	204.8	206.44	202.92	206.09	199.59	205.75	197.89	202.79	202.47	202.81	205.24	194.81	202.02	200.6	198.04	199.51	199.51	200.14	200.59	204.37	205.31	201.75
205.93	207.2	204.08	207.28	207.63	216.16	202.73	212.88	208.21	205.45	204.22	202.22	207.25	203.07	203.79	211.02	206.91	202.54	202.9	207.47	208.49	201.27	212.11	214.57	199.6	209.33	207.24	204.67	201.36	208.05	201.12	203.54	210.07	201.1	205.6	199.06	204.34	207.18	202.61	203.32	211.61	208.45	206.17	203.19	204.26	205.68	208.62	201.2	197.87	203.28
204.9	205.78	201.13	202.06	200.17	202.5	201.43	201.26	204.98	202.23	203.17	201.5	203.88	194.96	205.36	199.49	197.61	200.92	201.83	200.51	195.41	203.55	208.46	204.63	200.93	201.26	198.34	201.45	201.09	199.9	196.77	200.69	197.96	195.33	210.28	202.66	206.77	195.26	200.8	201.18	196.2	200.82	201.47	202.35	207.31	199.43	198.71	201.58	200.31	205.32
201.81	199.81	202.25	203.69	207.6	207.98	200.93	198.29	202.51	199.24	198.26	205.62	205.71	204.08	206.97	202.14	204.72	199.2	201.87	206.27	202.51	200.44	206.34	202.51	196.49	207.47	209.22	201.94	196.63	199.29	206.9	207.68	197.19	205.42	198.05	202.3	202.3	203.27	203.05	201.83	192.67	202.22	204.96	196.49	201.07	205.3	202.86	203.44	204.67	206.64
199.63	207.06	205.1	203.37	202.06	198.31	204.5	199.83	193.39	201.71	196.52	198.54	197.25	202.58	195.04	204.65	200.44	197.55	200.93	204.61	198.65	201.88	201.27	198.57	200	197.34	206.92	201.07	205.12	198.34	199.83	200.25	201.31	199.63	200.78	203.05	189.48	197.05	202.15	206.7	197.83	198.31	194.59	193.33	197.31	207.37	201	206.42	200.04	202.89
212.7	210.29	211.45	214.98	207.09	210.12	209.07	207.46	210.78	211.01	207.49	211.19	216.2	209.33	204.99	215.84	212.25	206.45	214.29	212.44	212.41	206.08	209.26	213.28	206.44	210.96	214.48	200.64	211.99	205.23	212.2	208.5	211.58	213.06	209.68	219.4	211.79	214.86	210.56	205.59	203.68	208.45	201.53	209.6	209.02	205.78	209.26	203.06	208.18	213.37
215.28	216.2	224.83	215.43	217.03	219.43	220.02	218.92	218.88	208.83	214.99	218.79	218.95	212.3	217.17	215.29	210.97	216.66	218.93	217.31	216.52	218.08	219.73	219.73	210.53	219	213.31	224.1	218.01	220.83	217.83	216.02	219.99	212.45	213.62	213.4	212.67	217.12	214.95	217.91	216.08	215.06	219.69	217.53	216.66	214.74	213.66	219.72	222.95	213.65
208.82	206.28	207.18	215.45	205.05	207.2	206.68	208.9	208.79	207.36	209.06	209.78	206.46	202.9	205.6	210.33	206.01	208.98	207.64	202.37	209.1	205.95	206.32	209.65	210.41	211.87	209.6	210.57	211.75	204.12	206.26	207.37	205.15	206.19	204.05	207	204.09	206.91	206.93	203.81	205.85	208.55	208.91	210.59	204.66	208.3	211.72	211.07	207.11	202.63
207.73	208.7	209.48	204.13	205.01	208.62	209.31	204.61	209.36	206.3	211	206.59	212.56	208.01	203.74	211.02	205.4	206.57	209.37	204.84	205.08	211.99	208.41	207.03	208.24	204.15	210.34	207.95	204.63	203.89	204.61	206.94	211.19	206.37	207.04	201.57	211.18	213.65	198.91	208.38	202.28	206.52	209.41	201.91	202.37	207.71	211.52	205.84	208.26	208.54
202.9	212.58	204.4	211.46	207.43	204.25	206.4	207.55	206.29	201.32	205.61	209.05	206.88	206.98	208.88	208.83	211.77	198.05	207.42	199.3	213.56	203.78	208.45	203.86	202.39	206.64	204.95	211.98	207.33	212.14	202.47	206.25	212.37	211.3	204.27	209.92	205.9	204.99	205.54	205.03	200.53	208.42	211.52	206.86	205.52	204.66	208.64	206.16	202.76	209.09
206.59	209.66	210.26	204.96	208.21	206.31	208.4	212.63	209.7	199.45	206.07	210.65	203.41	203.14	207.37	213.34	207.88	198.62	205.49	205.29	212.97	202.83	208.14	203.55	209.89	208.36	204.37	211.76	209.66	208.3	206.34	210.19	211.54	209.25	206.66	211.9	200.62	202.91	208.93	207.43	204.38	206.02	209.36	207.51	205.11	209.46	205.62	207.79	212.61	210.1
206.16	210.33	205.69	205.52	200.13	202.33	207.07	201.68	203.54	205.51	203.85	203.9	203.46	207.05	200.61	202.36	208.54	200.64	206.2	203.82	206.04	205.52	197.24	204.5	202.71	207.4	206.48	205.47	213.05	196.44	205.44	201.19	211.07	204.69	207.84	201.7	200.83	206.12	200.33	203.37	207.02	204.7	199.37	204.67	205.83	201.4	204.58	202.71	197.45	201.26
208.55	204.87	202.16	201.24	206.03	202.34	205.1	199.13	196.65	202.45	194.71	199.79	194.78	197.64	205.8	203.72	204.07	207.12	203.5	205.26	199.27	205.57	199.66	203.13	202.83	198.1	196.97	204.55	206.15	205.48	204.61	200.01	200.5	198.43	203.5	200.76	209.64	203.49	202.7	204.94	199.18	197.98	205.24	205.59	204.25	198.79	208.96	200.97	194.87	194.17
198.67	197.49	204.57	203.81	204.81	197.36	195.31	202.83	203.53	198.14	204.56	198.83	203.12	198.16	202.82	198.15	204.37	203.22	206.14	205.93	201.05	193.78	195.78	197.4	195.78	202.11	206.24	199.68	199.33	190.75	199.59	200.49	196.37	194.77	195.14	203.76	204.69	203.41	199.54	199.7	199.6	206.93	201.42	194.89	204.83	199.35	200.12	199.54	204.07	202.52
209.83	213.3	215.1	206.21	210.13	212.8	209.72	212.74	213.66	213.97	207.29	217.52	214.15	210.89	210.18	212.72	215.02	207.66	213.7	211.68	213.97	209.14	213.36	212.51	208.56	205.49	215.79	212.26	213.76	211.66	211.74	214.19	208.05	211.59	217.38	212.89	211.73	211.77	217.67	215.74	213.25	214.5	209.8	215.78	210.61	210.98	206.27	209.05	213.2	210.72
216.55	205.54	201.92	198.33	204.05	201.17	207.1	203.59	199.74	206.02	205.24	203.76	209.84	207.51	206.56	205.71	212.62	201.34	207.44	200.59	199.97	197.73	200.55	198.04	202.61	201.56	205.86	206.02	204.86	198.71	200.19	203.32	207.4	204.55	207.07	200.94	201.39	212.7	207.71	201.98	205.19	210.34	199.82	196.85	201.78	200.26	210.15	207.02	202.29	204.51
211.99	216.47	205.67	219.03	214.64	217.47	214.47	216.42	216.95	223.19	219.93	217.67	218.92	217.54	221.07	217.02	216.69	221.87	218.02	217.07	220.2	224.36	219.7	221.89	215.06	217.28	222.6	218	219.25	219.19	216.66	213.98	213.65	214.41	218.96	220.52	215.36	210.92	221.82	225.26	223.72	220.7	221.48	209.5	216.37	213.99	214.28	209.58	220.45	220.45
204.77	211.15	209.38	211.55	212.14	212.52	217.56	216.63	216.6	211.73	212.83	211.44	210.2	212.41	211.72	213.47	211.96	216.88	213.86	209.85	210.79	215.52	216.3	215.43	212.42	213.05	210.04	220.7	208.54	220.61	209.93	212.28	208.77	209.6	217.02	209.64	206.73	211.53	207.53	214.26	213.64	209.33	215.18	208.8	205.73	222.19	211.66	216.16	212.81	208.69
213.73	219.26	216.22	219.2	213.74	219.14	220.73	216.85	218.12	216.95	217.65	212.95	214.72	218.12	221.56	214.78	224.8	214.08	217.59	217.42	212.11	214.69	223.31	214.08	222.82	218.27	218.28	219.81	217.66	216.96	212.34	216.78	222.35	220.87	219.91	217.85	216.61	216.39	215.87	211.1	221.33	211.74	220.42	212.82	213.81	220.24	222.58	218	217.4	214.38
216.63	218.47	209.8	215.4	208.59	213.15	216.2	211.8	212.46	209.54	216.72	210.15	210.62	211.8	208.83	212.33	212.98	218.28	209.1	211.38	214.86	213.47	212.13	212.07	211.96	207.29	208.33	210.76	216.66	215.55	214.66	214.44	214.59	211.71	215.81	213.24	210.48	212.38	207.83	212.09	217.9	209.29	217.04	208.76	204.88	209.02	212.73	211.65	212.3	213.82
200.67	204.59	200.82	201.19	202.25	199.14	203.35	204.63	209.84	207.35	203.43	208.4	202.54	202.8	204.52	198.08	204.21	205.01	201.29	209.75	208.19	206.49	202.79	201.59	198.8	209.57	211.13	202.29	201.75	203.71	199.89	205.61	200.36	201.99	202.76	204.49	205.6	204.26	207.14	201.06	200.6	200.07	201.03	208.31	203.31	213.56	204.26	201.2	202.51	207.38
203.44	201.32	210.25	203.98	197.99	207.81	201.04	208.66	197.32	206.03	200.73	206.28	200.7	210.24	199.24	195.82	201.76	202.17	205.57	206.79	203.26	206.11	207.59	203.17	204.92	202.97	210.35	201.77	200.71	207.01	204.2	201.03	203.46	202.69	205.35	204.1	202.97	207.54	204.73	203.09	202.12	202.22	209.88	204.05	204.48	208.06	200.85	207.67	203.4	207.56
204.38	208.62	204.58	208.43	209.24	206.93	205.7	207.96	211.26	204.25	197.14	210.47	207.45	208.66	203.17	203.79	208.12	199.29	205.36	213.04	205.37	209.42	207.13	207.23	205.85	215.21	214.74	205.22	206.54	204.1	210.49	208.23	208.81	209.09	206.41	208.19	217.39	208.86	208.29	206.74	203.23	210.73	213.26	204.09	204.64	207.27	207.2	207.64	206.39	206.82
207.55	215.98	216.88	209.77	212.67	208.77	210.36	210.15	211.26	214.07	219.52	215.07	215.88	215.53	210.21	213.17	212.32	213.36	212.43	212.18	210.74	207.46	218.82	211.98	211.27	216.8	209.92	211.87	210.45	210.67	221.16	216.84	219.51	209.94	214.67	215.15	210.18	205.04	205.95	209.48	211.53	210.89	212.71	215.74	210.68	217.51	216.23	215.53	215.95	215.93
210.04	210.83	218.17	206.77	213.66	214.19	210.6	205.8	209	207.11	211.92	215.16	206.57	201.85	204.6	208.55	202.6	206.87	207.92	206.25	211.16	207.18	207.66	197.56	206.95	209.09	206.79	211.99	209.84	209.07	207.98	211.18	209.31	214.73	209.65	206.54	209.61	211.33	206.16	206.95	207.7	214.05	205.82	211.06	214.38	208.1	209.64	207.29	209.63	206.86
213.61	215.2	204.82	209.01	212.72	213.89	208.78	214.94	213.52	210.65	207.89	209.5	214.48	221.9	214.07	216.37	209.74	214.58	216.07	212.3	205.61	214.73	215.11	208.71	211.02	213.86	217.76	209.63	207.56	201.89	205.02	209.86	214.93	209.95	210.89	209.86	209.38	212.12	208.83	212.22	217.07	216.28	222.23	210.9	209.47	216.47	219.2	211.9	211.44	216.72
208.6	209.19	212.83	207.37	208.9	209.55	207.12	207.87	210.55	200.05	211.54	204.35	215.4	213.62	212.72	205.99	209.9	211.05	212.16	211.61	213.62	209.37	207.52	210.51	204.23	209.75	210.01	212.31	211.09	207.44	212.63	207.87	211.97	206.79	210.22	208.09	206.28	210.18	214.43	202.53	207.93	207.94	207.86	210.22	213.22	207.18	209.22	209.68	211.43	209.36
211.78	213.94	213.26	212.63	217.55	204.9	216	216.68	212.22	216.15	211.08	211.97	212	215.18	205.94	213.12	208.97	213.54	206.81	215.42	212.04	212.5	217.7	217.21	209.08	214.15	200.63	209.45	212.18	208.86	216.64	208.16	210.08	209.48	210.98	210.55	206.45	209.3	217.95	206.26	217.9	209.13	214.9	212.91	210.99	222.11	209.32	209.63	208.38	212.06
201.66	202.38	207.31	204.29	200.06	205.79	205.1	197.94	197.87	199.88	195.84	204.4	207.26	203.89	203.53	202.82	196.98	207.02	202.25	199.77	209.35	200.47	201.95	201.24	200.48	198.54	198.09	200.34	200.34	198.79	193.84	199.99	203.16	198.52	205.71	196.08	201.84	200.24	203.18	203.61	202.1	198.82	209.14	197.85	204	199.97	202.7	198.54	201.19	201.62
204.8	205.35	217.24	215.35	208.89	207.31	206.12	212.87	210.03	212.4	208.38	213.47	219.96	205.99	210.56	207.34	215.24	213.51	216.73	214.06	211.53	211.93	212.13	211.91	214.78	210.5	213.2	207.2	206.57	207.86	213.78	212.29	215.11	212.32	206.05	216.55	215.51	216.91	204.78	207.84	210.79	215.83	210.46	208.35	210.99	213.05	208.1	212.59	206.07	207.37
215.99	221.34	219.71	215.39	216.61	216.87	216.46	220.65	216.04	213.59	221.06	220.17	217.94	219.92	214.86	221.29	211.9	220.07	222.41	216.34	213.37	219	213.43	222.19	216.34	218.12	217.58	218.27	214.93	211.6	220.26	217.97	214.53	218.52	214.98	217.88	216.14	215.57	219.26	214.73	221.9	216.4	216.81	219.42	215.8	211.6	217.32	212.7	219.45	215.01
200.84	201.42	195.67	193.81	200.77	205.73	201.29	200.19	192.93	197.52	196.94	200.8	200.1	197.92	203.99	196.65	203.76	198.17	196.07	206.52	199.78	204.92	197.56	201.76	196.81	191.56	205.15	202.11	197.16	196.27	199.86	197.69	201.74	198.86	201	196.09	194.58	198.71	197.3	206.82	197.11	204.79	196.04	202.11	202.37	191.52	201.18	198.44	198.96	203.16
211.82	204.36	210.82	212.06	205.17	213.87	210.7	201.77	205.65	208.36	210.9	210	208.29	205.49	208.45	212.12	207.78	207.22	206.37	211.9	213.32	205.63	206.98	204.69	211.83	208.43	207.25	203.51	209.39	206.55	215.17	212.63	211.41	206.69	206.65	208.38	216.24	207.9	207.61	211.87	207.57	207.36	206	206.13	210.71	212.61	207.92	204.72	211.73	207.63
215.9	216.25	213.5	216.44	223.2	217.64	218.71	223.74	220.75	225.01	209.68	219.56	217.97	218.02	214.17	213.86	213.85	222.29	214.33	215.17	220.49	213.21	215.77	217.82	215.3	213.92	219.52	218.02	214.53	219.28	215.69	220.18	216.11	220.24	217.22	210.57	215.89	218.9	215.39	218.01	218.55	217.39	222.69	215.68	221.92	212.41	221.43	213.34	225.66	217.07
215.2	210.63	208.84	214.69	214.22	212.68	217.72	214.94	212.81	214.15	218.67	214.4	214.94	210.37	218.53	210.5	217.2	219.02	211.64	217.67	217.26	214.49	213.55	209.57	212.68	215.65	219.61	223.06	212.73	213.35	216.28	216.45	208.74	219.52	212.43	211.64	217.63	211.05	218.7	220.22	216.64	209.48	211.16	217.4	219.66	216.25	215.56	214.75	216.75	216.14
208.56	204.58	206.51	202.08	203.94	202.83	202.76	203.46	202.15	209.31	207.13	205.21	205.36	209.06	207.05	207.41	199.63	209.64	204.44	209.16	206.9	205.04	205.35	197.51	202.87	196.62	205.47	205.86	207.54	210.33	205.82	198.19	207.75	205.89	214.54	199.72	207.12	203.97	201.16	201.04	205.9	205.45	203.13	205.21	204.05	211.87	200.3	210.04	203.43	198.12
205.47	207.04	205.7	213.78	213.79	203.99	210.45	203.41	204.93	210.79	209.26	211.33	206.95	209.62	220.7	212.06	205.36	216.64	208.39	214.58	211.84	204.24	214.45	209.4	210.85	209.28	210.99	207.99	212.26	211.36	209.36	205.17	210.71	203.24	206.66	213.2	203.56	210.17	206.27	209.26	202.3	204.47	208.08	212.78	209.47	211.16	209.81	209.26	209.06	201.94
209.52	214.31	208.25	218.53	220.92	210.13	218.43	212.87	217.99	211.93	212.84	206.66	214.62	216.29	207.83	218.67	212.22	210.02	215.7	221.31	208.48	216.25	208.12	211.79	212.24	214.54	220.34	217.39	204.55	213.38	211.78	214.66	215.56	210.17	214.42	207.78	212.65	211.84	213.83	211.02	214.49	211.85	208.97	217.83	218.26	214.2	220.52	211.2	212.91	211.28
204.95	208.69	198.17	203.36	202.35	207.31	202.87	206.87	203.48	202.08	207.58	211.28	201.89	203.94	202.26	206.67	208.94	201.11	202.29	209.5	206.45	205.88	203.14	204.78	207.38	199.82	196.5	203.03	208.71	196.96	209.84	206.15	205.86	207.17	203.74	208.2	211.69	199.03	198.28	200.55	211.34	207.44	204.98	199.78	199	201.12	201.64	200	200.75	204.45
203.25	197.81	200.84	200.09	195.81	199.8	197.77	200.07	200.22	194.23	194.46	200.88	194.42	204.16	196.68	196.83	203.3	204.07	201.84	197.75	197.28	199.01	201.63	198.17	198.25	198.71	201.3	201.55	198.22	198.53	201.06	200.43	198.38	198.63	203.1	200.39	198.43	198.22	196.27	204.63	192.85	201.21	192.47	197.55	199.91	195.93	199.71	198.49	190.41	197.05
208.3	210.46	211.86	216.68	211.35	211.06	209.07	211.31	211.75	210.34	206.94	217.93	215.02	208.6	211.31	211.99	211.81	210.83	212.66	213.01	209.57	211.62	213.73	214.06	215.65	211.83	209.44	204.9	214.6	208.43	218.29	208.32	214.48	215.88	215.06	220.11	213	210.45	213.54	213.02	205.46	211.93	212.57	211.37	215.8	208.97	210.67	215.49	209.14	209.7
196.58	198.21	195.65	197.97	200.55	192.67	193.98	190.05	193.09	195.38	196.73	195.8	191.19	193.32	198.75	192.81	187.26	195.09	192.12	192.68	192.65	195.75	201.78	198.48	196.35	197.3	197.9	191.57	196.86	194.77	188.19	197.28	198	194.2	196.26	194.57	192	199.1	196.34	190.5	198.94	185.66	194.83	193.21	197.84	191.87	195.79	194.37	190.35	196.58
208.87	208.71	207.53	208.61	209.08	212.73	214.9	211.83	201.62	217.95	209.72	204.6	213.35	218.76	211.4	212.36	209.43	210.07	211.36	212.94	214.06	204.69	213.63	215.93	211.99	202.57	214.53	214.02	209.11	210.91	213.9	214.66	219.66	206.59	210.26	217.48	217.05	215.43	210.86	210.21	209.69	208.39	217.64	211.18	214.67	206.57	205.67	219.95	212.15	211.85
210.74	200.21	211.63	207.22	207.16	199.12	197.17	202.51	201.02	201.49	200.83	206.7	202.47	208.33	199.07	201.88	206.12	208.73	209.93	202.84	208.71	206.86	198.61	204.8	210.32	207.75	208.99	196.63	201.42	201.35	201.27	202.3	202.07	203.19	204.48	200.27	206.32	199.45	203.63	201.68	205.45	204.77	199.64	213.92	200.64	203.29	205.08	203.66	208.69	211.06
211.71	210.08	204.6	207.94	214.14	209.95	209.84	211.39	215.02	206.77	208.53	203.95	212.44	201.55	207.16	205.51	207.81	211.2	209.36	214.41	210.29	209.32	205.11	209.63	211.61	207.38	210.98	205.22	210.7	205.51	213.21	206.7	214.22	208.34	202.72	208.53	208.9	207.5	214.2	210.64	208.5	206.02	206.14	208.84	210.94	207.77	204.09	209.12	207.87	216.8
202.46	206.67	206.02	203.54	197.35	200.31	201.69	199.96	199.09	204.13	198.8	199.8	204.82	205.23	202.1	200.01	197.78	206.52	198.75	199.7	207.92	206.76	203.81	207.47	192.64	203.83	197.33	200.91	202.6	208.39	206.48	197.79	206.79	204.27	201.05	207.95	197.31	209.59	198.35	204.02	201.27	198.96	197.6	199.04	204.89	202.03	202.08	209.92	202.3	199.26
222.21	215.75	222.03	217.5	212.21	216.2	221.54	214.17	222.78	218.12	217.81	215.21	219.32	219	221.37	218.15	212.21	213.01	216.85	211.79	213	215.89	216.88	215.48	210.91	218.95	214.39	215.82	218.3	211.57	208.13	219.78	213.99	218.53	215.3	220.71	216.84	217.79	215.22	212.27	212.88	221.78	224.8	217.43	220.81	219.32	213.95	209.81	221.67	216.79
197.83	201.04	195.94	204.06	197.25	197.74	198.87	199.38	192.72	201.78	192.89	196.61	201.77	206	197.7	199.95	194.72	194.48	197.66	196.51	200.06	205.78	197.97	193.47	202.02	202	190.12	205.33	199.56	190.31	201.62	197.89	199.82	199.35	195.15	195.22	197.46	199.66	198.77	203.14	197.71	199.59	198.47	197.09	201.29	198.06	205.19	202.9	202.01	206.39
205.5	202.19	205.1	204.74	204.79	204.23	205.05	206.35	206.85	197.35	203.43	197.94	205.37	200.79	203.64	203.58	204.12	212.94	209.85	204.68	197.87	199.45	199.96	206.25	198.91	205.96	202.77	205.05	205.5	205.49	206.14	207.59	207.52	194.02	204.72	201.61	202.77	205.37	201.19	207.53	199.46	202.33	202.64	207.35	206.47	205.65	203.84	207	209.12	209.33
199.83	209.35	204.16	194.89	207.11	202.49	203.81	206.28	196.94	197.33	205.77	211	197.79	201.8	203.37	205.33	204.76	204.54	204.58	207.35	203.23	206.48	200.02	204.79	201.51	205.31	200.04	207.38	208.58	205.24	202.09	205.57	202.11	201.55	206.14	200.44	201.07	205.22	214.38	206.49	204.24	199.86	205.7	203.44	209.21	202.48	208.71	205.5	204.4	198.14
206.38	206.12	204.86	210.17	204.28	211.29	209.45	202.31	202.22	202.19	204.83	209.33	205.91	206.89	204.86	204.94	208.39	211.17	201.03	214.1	215.75	206.31	207.22	209.09	203.74	204.01	208.88	206.52	205.45	206.98	205.96	212.98	203.7	207.36	209.59	203.94	208.29	206.88	200.57	208.45	204.96	214.98	208.85	203.67	213.17	209.5	210.6	208.22	205.52	206.63
212.32	220.38	218.04	213.4	212.59	214.8	223.08	217.11	215.51	217.56	222.33	212.36	219.11	212.15	223.37	218.51	220.33	215.4	214.7	218.43	213.67	219.5	210.1	217.95	216.38	209.26	220.59	218.92	210.28	215.68	216.97	212.87	216.13	217.39	221.72	217.52	216.02	216.03	212.66	218.63	219.54	212.59	216.46	221.1	216.4	212.72	218.49	214.08	219.56	215.31
194.29	195.44	194.46	190.66	193.69	189.92	195.67	192.83	196.32	193.07	193.7	194.04	195.06	198.61	194.63	199.98	194.07	194.7	190.66	194.14	196.86	189.23	197.16	193.24	200.66	199.4	194.78	191.59	201.19	194.36	192.92	192.31	192.46	190.08	198.81	192.35	196.26	196.07	192.34	189.72	194.32	188.1	194.37	199.37	190.03	189.57	194.13	192.5	190.46	190.04
203.18	199.79	202.89	198.51	199	197.88	209.17	204.65	204.96	205.19	205.74	209.49	201.52	199.72	205.92	204.76	201.56	204.84	204.98	203.01	200.32	206.6	205.43	205.7	201.75	205.85	210.99	203.92	206.2	207.67	204.49	209.8	197.89	206.32	199.72	205.24	197.07	202.32	199.99	208.34	205.47	205.79	197.84	204.9	210	207.1	205.09	202.28	200.66	206.6
215.17	216.4	215.23	206.66	209.02	207.4	206.63	209.45	207.87	208.55	213.94	209.3	206.75	211.77	217.74	212.43	213.4	207.96	209.24	218.19	205.5	216.67	209.9	209.33	208.69	213.52	215.01	209.96	210.46	208.58	216.23	211.31	208.97	215.87	213.03	211.23	215.12	214.67	215.88	210.61	207.44	213.83	217.62	217.39	210.71	210.6	211.84	211.04	213.86	211.48
216.26	210.56	209.49	206.64	210.78	208.56	208.37	210.1	210.46	211.61	207.2	205.25	211.87	214.31	213.71	206.59	214	206.38	212.25	208.93	205.39	215.26	213.47	216.42	202.57	209.83	212.76	205.11	207.78	209.67	207.15	204.99	208.51	213.86	207.89	206.94	212.16	214.6	210.79	209.35	211.31	212.69	212.36	211.35	204.54	213.55	209.48	210.33	211.9	212.46
202.94	202.86	206.36	209.16	209.52	204.54	206.15	207.37	203.5	206.08	204.01	212.03	209.44	209.81	208.68	210.63	211.5	208.82	207.42	210.4	205.68	211.42	206.99	203.57	206.17	211.63	200.04	211.91	209.29	202.64	205.45	203.63	206.58	217.62	208.59	201.97	215.29	210.11	211.75	209.04	206.6	202.91	210.3	205.42	207.31	208.81	202.27	209.13	202.44	204.49
212.79	213.1	212.71	209.57	208.17	207.96	207.99	209.06	206.79	204.71	215.29	216.45	213.94	209.35	212.15	214.61	208.7	211.7	211.56	212.11	205.41	207.04	215.08	206.96	210.41	212.86	208.58	209.61	217.1	213.93	211.3	214.24	214.76	210.41	212.78	215.93	208.94	211.27	209.55	209.14	211.76	214.11	214.42	202.33	217.15	214.75	208.66	214.74	215.13	214.41
200.21	200.4	199.31	202.54	198.87	200.87	199.57	193.85	197.66	196.55	198.94	196.68	205.51	202.65	203.24	199.28	200.52	200.08	197.24	204.22	198.15	196.85	198.74	199.93	208.39	194.23	199.03	194.21	197.91	198.48	198.61	198.6	210.53	201.55	204.19	194.96	199.2	199.44	198.03	200.41	200.72	195.56	194.57	197.07	201.1	194.82	198.82	198.37	202.71	200.84
222.23	216.72	215.58	216.73	219.35	224.87	224.96	219.74	213.07	217.37	214.98	216.87	218.6	215.47	220.22	217.2	218.94	217.11	216.52	216.43	218.89	209.68	213.82	218.11	218.77	206.99	211.85	218.01	216.7	213.55	212.41	212.93	212.39	218.37	213.22	222.71	216.05	216.01	216.87	218.46	216.82	215.4	221.98	220.16	212.3	215.76	217.56	218.73	209.11	218.24
217.79	210.12	206.06	205.36	207.88	208.87	212.52	206.11	207.42	208.45	206.95	209.5	209.71	213.3	209.72	209.46	208.55	216.49	206.32	209.95	201.74	207.58	216.36	211.96	203.3	205.94	205.67	209.79	206.45	210.64	207.15	208.6	212.53	213.19	206.82	213.93	209.34	208	211.59	206.15	205.2	210.63	209.61	204.61	211.25	210.53	211.01	207.93	207.93	218.9
207.4	213.28	215.97	210.7	215.01	210.07	206.45	211.91	210.68	209.83	211.87	211.02	204.71	203.75	211.27	211.78	207.78	208.04	211.01	215.9	206.34	210.56	203.35	200.13	204.58	210.87	211.52	208.97	216.29	204.07	209.01	212.81	211.07	214.57	213.04	206.21	205.75	212.49	212.73	212.74	210.73	213.41	210.73	206.01	204.62	207.95	208.4	201.07	209.65	209.58
206.91	192.31	201.16	202.38	201.53	196.07	199.77	199.48	205.1	198.15	197.17	203.29	190.91	196.43	200.26	197.72	202.68	196.84	201.66	206.78	202.27	199.77	201.47	195.54	196.49	200.55	196.31	202.54	195.94	197.53	199.07	200.23	196.04	192.35	198.14	200.11	202.13	198.37	204.09	196.42	199.54	204.32	195.13	198.23	200.53	191.49	195.83	199.42	195.89	200.03
203.03	203.38	196.43	198.75	199.27	203.39	197.03	200.85	197.98	196.55	202.24	202.47	203.84	202.79	205.42	201.8	199.53	196.47	201.35	198.95	202.34	202.58	203.75	202.44	202.41	199.31	195.89	205.06	198.42	199.57	196.68	198.77	203.81	197.57	198.92	203.14	199.38	202.45	205.55	204.05	201.28	202.1	194.51	204.83	203.04	206.04	200.44	201.3	196.64	202.27
216.52	213.57	208.84	215.37	215.51	212.41	216.49	210.56	210.92	213.9	211.03	214.64	208.46	217.21	210.91	216.42	211.12	214.4	204.92	212.29	213.44	214.96	211.56	211.65	209.28	214.33	214.55	209.55	211.11	219.85	217.75	212.49	209.49	214.17	213.14	214.82	208.61	208.87	216.68	214	209.21	210.2	209.28	209.58	216.85	205.92	214.11	213.33	215.26	210.45
220.47	225.24	222.47	222.2	225.77	215.19	218.69	217.38	211.56	225.05	218.7	214.44	218.44	222.87	214.92	211.89	224.32	221.42	216.07	213.06	212.97	217.41	216.21	215.58	218.58	216.8	225.18	218.99	217.55	219.03	212.45	215.07	215.24	214.78	218.33	216.99	216.02	211.17	216.66	217.69	213.21	224.65	219.34	221.98	218.07	217.55	218.64	214.22	223.8	212.57
200.67	200.21	198.11	206.59	201.45	196.76	197.13	195.07	207.77	204.62	199.78	201.4	205.38	197.02	199.58	206.92	203.2	196.76	204.18	197.26	194.86	200.17	205.64	202.18	203.31	196.74	202.23	202.08	198.59	197.07	200.94	197.13	193.07	195.67	204.34	208.3	202.77	204.15	206.49	195.84	201.88	192.08	205.77	205.29	199.82	206.36	203.5	204.15	206.97	201.25
216.7	215.45	212.3	215.82	217.74	208.74	216.49	221.43	211.64	211.82	218.59	224.43	219.2	219.92	212.64	212.26	219.32	216.18	214.57	216.84	212.38	222.97	219.7	212.12	216.91	215.55	221.06	216.37	215.05	222.22	215.56	217.32	215.4	216.06	217.75	222.02	217.59	213.71	220.09	223.71	214.25	215.96	214.91	216.29	219.55	221.31	214.55	217.81	216.7	222.77
205.52	203.61	202.56	205.7	199.77	204.15	206.3	201.07	207.49	198.12	205.15	203.53	204.71	205.45	195.96	210.16	202.05	199.22	205.9	207.65	198.12	204.69	203.71	204.1	214.11	209.41	202.75	201.81	206.63	199.61	202.19	203.53	204.19	205.66	199.34	206.07	207.35	197.87	202	203.82	200.2	202.03	206.17	203.84	211.31	209.7	207.91	210.49	203.01	210.25
201.27	202.97	199.13	198.79	197.52	202.86	203.85	198.95	202.25	202.72	196.82	198.26	204.33	204.44	197.26	200.06	201.3	198.13	198.56	202.18	198.15	195.03	205.64	203	197.56	203.29	202.3	191.97	194.44	201.93	197	201.56	203.53	202.66	200.95	199.96	203.05	204.24	198.55	199.9	199.21	201.26	199.18	195.59	202.21	196.86	202.11	196.47	195.55	198.03
203.71	206.46	202.25	196.26	203.54	208.46	207.66	201.03	207.88	205.09	206.26	202.95	208.46	202.7	202	200.39	201.44	200.89	201.99	203.78	205.01	204.42	200.79	209.15	199.74	208.35	198.29	204	209.92	203.95	205.69	199.72	207.78	200.29	203.19	202.15	208.65	208.46	196.45	207.42	202.44	200.02	204.85	200.74	208.14	206.93	208.31	205.35	202.77	199.73
213.92	210.34	207.63	215.7	215.88	218.35	211.31	212.49	210.49	211.67	217.59	216.04	205.16	209.73	214.65	208.21	213.34	216.77	216.7	219.15	215.09	213.7	208.1	215.51	207.09	209.04	208.68	215.73	212.84	215.98	208.22	213.14	208.51	213.13	217.43	212.88	210.88	213.72	214.48	210.32	210.82	217.84	213.06	209.37	206.33	215.86	213.68	209.33	210.37	214.43
200.13	198.88	200.36	205.52	199.54	201.37	204.68	199.19	198.55	197.13	203.27	197.28	202.04	199.11	196.28	195.09	207.7	203.09	195.54	202.91	200.97	199.4	198.13	199.74	196.54	199.01	203.64	196.68	206.49	194.63	194.42	199.77	204.58	199.87	201.95	203.55	199.34	202.6	201.14	204.82	206.75	195.98	205.22	200.61	208.3	197.43	198.49	195.99	202.89	200.51
200.4	204.63	193.71	199.65	189.97	195.28	200.96	199.15	197.68	196.3	196.06	200.54	196.22	195.91	197.55	198.85	199.45	199.21	193.53	197.36	195.28	200.98	195.77	199.75	194.23	197.83	197.63	197.07	198.22	194.12	201.02	206.52	202.73	196.75	204.28	199.73	201.38	194.79	197.96	198.69	196.42	201.36	194.01	201.69	198.85	197.26	200.77	204.2	204.48	194.95
196.99	199.4	204.02	201.67	200.97	199.91	204.9	201.48	197.03	198.83	207.13	195.35	200.58	199.33	201.22	196.29	195.63	200.66	202.17	200.51	202.4	202.48	203.45	203.14	200.99	200.67	205.38	197.49	195.7	193.53	199.34	195.82	200.8	192.59	197.87	201.8	201.87	201.45	200.35	201.77	197.42	203.57	196.12	195.06	204.08	202.95	196.85	203.86	195.45	206.32
221.93	220.11	219.64	213.81	222.07	222.98	217.14	212.06	214.84	222.37	220.11	216.79	214.86	223.24	218.77	218.16	214.88	219.58	216.27	221.27	220.18	212.67	221.95	214.38	216.47	215.78	216.65	217.89	217.98	222.87	222.16	221.74	221.79	216.38	215.2	219.33	219.11	219.47	219.1	217.38	211	220.53	224.26	212.35	211.12	217.54	222.89	217.27	220.26	219.79
204.81	210.69	214.85	204.86	208.1	208.63	210.06	203.88	211.39	215.57	207.97	202.28	207.65	209.1	208.92	203.36	209.57	208.92	204.79	204.95	211.32	204.72	206.29	204.71	202.03	200.14	210.09	211.25	208.39	207.48	209.07	211.68	203.32	203.54	208.11	208	210.57	208.14	204.97	205.72	212.01	205.77	201.88	214.3	206	204.65	207.96	207.69	212.63	208.27
216.63	216.85	221.2	211.51	212.26	222.38	219.36	214.54	215.16	218.1	214.27	217.57	215.02	218.25	216.78	212.4	218.41	222.67	219.52	219.11	224.62	216.32	216.88	217.14	219.88	220.31	219.78	224.28	219.76	220.99	218.73	217.85	218.76	215.76	220.59	220.18	220.86	225.84	216.9	213.29	217.19	216.52	219.43	215.83	216.27	214.01	215.53	213.19	216.51	215.8
196.37	198.23	187.86	192.62	190.87	195.77	198.21	203.42	196.02	193.11	192.83	191.88	200.63	194.79	199.7	194.84	199.27	194.58	196.03	192.37	198.51	193.24	194.09	194.83	191.45	191.59	192.88	198.31	190.18	201.44	195.31	195.2	191.27	201.87	197.98	190.36	199.22	194.64	196.51	197.5	197.26	190.78	201.43	193.92	193.72	197.02	191.85	194.23	197.06	191.79
202.85	204.69	204.76	211.67	207.25	203.05	211.35	213.82	205.53	204.06	205.53	210.85	210.09	202	209.38	211.06	214.07	210.3	211.58	204.36	210.25	203.69	213.48	206.71	216.87	203.52	214.72	206.37	207.54	208.09	203.57	205.32	209.01	212.52	206.24	207.05	206.39	207.63	206.1	205.85	207.32	202.05	208.9	205.61	210.29	206.22	208.55	208.63	205.07	210.54
196.56	199.48	194.7	199.63	200.97	205.38	204.77	196.91	196.34	196.35	203.26	189.71	199.83	206.4	203.68	204.14	200.39	203.46	197.46	204.9	200.22	199.61	199.47	198.33	205.47	204.89	196.41	198.48	202.32	199.53	197.71	193.83	200.04	204	196.48	204.23	200.21	197.63	197.12	199.07	197.26	202.55	202.88	201.19	201.94	202.74	201.14	201.96	199.06	203.21
198	197.66	194.02	199.98	202.16	194.45	192.95	197.49	207.41	200.81	195.19	202.76	198.36	196.14	196.38	197.21	199.06	205.27	199.15	200.26	193.45	191.26	198.62	192.57	205.62	198.81	195.65	202.2	197.92	201.47	200.03	198.91	199.55	205.12	198.45	197.7	203.78	197.57	197.12	195.33	207.39	199.06	199.52	196.74	201.26	197.68	198.98	194.77	198.69	199.29
197.14	195.98	203.43	203.01	206.95	206.67	197.55	210.07	198.55	202.12	200.63	210.34	198.38	204.2	200.51	200.61	202.56	206.4	206.65	195.86	209.77	202.22	200.11	201.8	205.03	207.52	202.78	204.58	200.3	199.95	203.72	198.26	203	201.24	206.13	193.75	206.27	199.64	203.07	195.69	205.37	198.5	196.67	204.53	204.64	201.4	204.59	210.49	202.25	204.4
206.28	204.44	210.6	209.25	203.7	204.68	208.6	202.55	203.52	207.06	203.35	204.31	204.32	204.93	208.68	212.16	205.74	213	206.93	209.46	198.44	209.32	209.54	210.43	206.54	202.55	210.77	212	211.58	204.74	212.52	204.18	203.5	203.26	209.85	201.34	214.56	206.3	197.07	211.17	208.32	209.33	204.05	207.44	212.62	217	206.93	203.98	208.16	205.28
210	210.69	216.11	213.68	212.09	210.82	211.58	209.18	213.03	212.99	211.63	215.26	206.09	209.26	218.21	211.47	209.43	219.48	213.27	209.85	215.09	215.76	216.51	213.21	208.79	203.54	217.83	208.21	208.78	208.71	210.16	215.26	210.12	214.52	212.6	208.49	214.93	211.59	211.83	206.59	212.99	207.78	212.05	212.61	209.85	213.31	212.86	214.3	213.58	215.48
214.16	211.37	207.13	206.32	204.74	207.95	215.07	210.65	206.38	206.05	212.1	213.55	211.69	209.63	209.57	201.7	210.44	205.95	206.04	209.67	206.86	210.35	208.44	213.88	204.25	216.67	205.21	208.38	203.7	211.49	212.42	216.49	211.84	208.2	210.39	206.74	212.55	205.21	210.8	208.4	205.18	208.84	210.61	206.85	204.63	213.38	206.42	209.98	210.14	211.49
200.85	208.99	204.43	199.56	204.33	204.74	208.94	206.73	208.27	204.56	201.73	197.35	204.58	206.1	210.78	205	205.54	200.18	211.1	202.48	207.86	201.36	198.61	205.7	202.58	202.84	203.52	205.18	204.01	204.39	200.69	210.53	204.63	203.86	210.84	203.45	212.25	211.92	208.06	205.28	205.3	202.13	206.06	203.37	197.24	208.21	209.17	205.76	205.86	207.69
201.7	204.4	199.17	202.9	201.4	201.22	206.09	207.68	200.91	198.52	209.08	204.02	203.25	193.13	204.23	201.96	206.7	203.65	205.32	203.39	206.67	201.6	203	206.81	206.34	207.32	206.44	197.76	202.32	204.66	207.83	203.13	201.77	206.21	201.8	197.27	203.88	199.55	200.08	199.84	214.33	199.38	205.34	206.88	204.01	209.44	206.48	202.18	204.11	198.1
204.92	208.88	209.35	206.33	213.14	206.48	214.6	199.03	209.8	205.06	202.64	217.8	207.83	206.78	207.41	212.9	207.23	207.77	207.31	204.75	213.17	207.07	209.94	207.69	208.03	211.38	210.55	208.15	209.31	206.71	212.51	206.23	205.1	210.3	205.52	210.67	209.75	206.98	207.42	213.92	206.35	211.4	208.74	210.63	207.43	209.95	206.11	215.5	211.14	204.49
217.31	214.68	209.36	213.31	208.45	211.69	214.65	209.38	216.87	219.06	209.93	212.92	210.21	213.71	212.99	214.39	204.47	203.89	208.79	214.92	210.24	208.48	208.02	216.25	208.9	214.98	210.23	213.67	213.1	213.3	215.87	213.01	211.73	208.58	211.33	225.02	221.99	208.93	213.25	210.47	208.33	218.55	206.1	206.5	215.07	212.46	209.09	211.68	212.27	206.17
203.24	197	207.07	201.91	202.3	197.42	201.07	199.66	205.7	204.65	203.77	201.84	204.41	204.82	204.98	206.51	210.18	201.12	194.23	198.7	209.51	199.87	198.87	204.43	202.42	203.09	205.95	200.25	202.76	206.18	202.64	204.46	202.33	201.28	202.91	205.29	205.66	205.7	208.55	203.83	206.22	204.74	205.95	200.49	201.18	204.32	204.69	204.26	202.56	199.38
208.3	203.98	203.31	202.78	199.28	205.78	200.81	205.65	198.16	206.68	206.85	206.93	198.81	203.31	203.99	207.43	205.71	210.61	205.99	202.81	202.03	206.52	205.66	203.47	198.87	202.16	201.49	204	204.09	202.58	199.92	203.71	202.18	208.31	206.03	209.19	196.15	203.91	195.62	201.39	203.43	202.63	201.34	206.78	198.79	205.22	206.23	213.74	201.21	203.14
214.78	211.18	223.63	214.95	214.63	216.45	217.51	219.3	217.35	218.38	216.26	210.94	216.41	219.7	217.03	219.25	221.55	220.68	212.78	213.16	221.7	214.24	218.62	224.66	213.59	216.18	212.16	220.81	214.99	213	219.83	218.98	214.81	217.13	220.92	214.2	215.25	221.31	221.75	215.87	216.31	215.8	216.19	215.63	216.15	220.28	223.75	218.91	211.73	222.11
203.39	207.02	199.27	203.44	208.08	202.67	202.9	204.89	201.53	204.24	201.65	205.95	200.12	203.76	194.48	202.52	200.97	207.66	212.34	202.92	206.52	204.5	205.58	200.12	195.83	194.73	199.2	210.99	197.38	200.46	206.65	200.58	207.09	208.58	204.69	199.79	208.44	207.07	203.43	209.43	208.63	203.9	205.14	201.45	198.85	203.37	206.18	206.92	204.68	202.74
209.44	203.7	207.44	206.37	212.54	209.46	212.19	205.7	205.35	207.08	211.77	209.58	208.69	208.27	207.91	203.27	217.28	211.8	207.26	200.4	210.78	207.94	206.07	201.94	212.85	210.98	211.6	212.91	212.9	210.9	213.43	208.74	206.32	209.8	206.64	209.4	209.65	207.83	210.31	205.86	206.33	217.43	206.11	209.47	207.07	210.87	208.71	211.93	204.27	208.54
205.11	217.16	207.58	216.95	208.13	209.74	207.87	205.91	210.23	208.08	205.26	208.46	206.89	205.2	205.45	213.36	211.72	205.92	217.32	206.89	208.67	206.77	211.93	214.33	206.64	209.42	204.53	206.22	210.32	209.74	211.88	211	205.03	212.85	214.92	209.32	200.75	206.83	216.08	210.34	209.8	203.33	207.28	211.95	210.73	202.33	204.41	209.24	210.77	207.74
203.21	204.4	207.55	212.35	205.71	208.98	207.07	210.64	210.11	212.42	209.28	214	214.01	212.01	208.18	207.28	209.72	209.12	207.77	209.28	206.35	208.44	211.72	207.11	214.97	213.61	203.61	211.6	208.89	208.46	212.72	208.64	207.06	209.92	205.68	205.68	202.29	213.07	207.92	211.72	217.63	204.57	210.69	206.05	202.73	205.49	210.15	208.91	212.46	211.61
205.54	206.15	206.64	206.71	213.62	211.25	204.98	205.96	207.28	199.06	202.91	204.37	206.69	197.2	205.17	206.02	210.67	203.49	209.19	207.95	204.34	205.51	207.84	201.9	203.05	211.74	203.55	208.49	204.3	210.83	207.14	213.07	203.55	199.92	202.94	195.18	205.76	209.4	206.74	199.82	204.29	206.26	210.29	204.71	204.24	206.25	207.17	208.18	206.31	211.82
208.74	209.86	202.28	208.75	202.74	205.5	205.36	201.26	207.61	206.5	205.77	205.31	208.98	199.79	211.94	211.35	201.69	207.58	211.45	207.23	205.8	214.49	206.88	201.51	203.52	212.43	210.89	205.78	207.77	205.95	205.99	205.48	214.87	203.77	210.78	201.4	211.74	203.63	204.66	212.03	210.22	210.23	207.91	205.24	214.53	206.05	207.45	205.29	201.94	212.04
208.62	213.16	216.24	204.13	211.59	210.9	209.6	218.17	208.7	211.97	209.93	216.6	212.14	210.79	208.07	219.61	214.27	211.99	212.89	214.64	215.35	209.48	214.65	212.54	207.63	213.39	213.18	212.83	206.41	212.27	211.17	210.23	212.64	213.12	213.77	212.96	209.95	217.83	212.33	207.27	218.3	213.34	208.59	215.29	207.14	222.47	216.8	208.87	210.79	208.94
198.23	201.08	203.26	205.45	203.3	208.1	207.51	200.74	207.76	200.8	210.82	199.09	204.69	205.98	204.63	205.54	203.9	208.9	202.6	198.71	204.36	204.09	198.92	203.24	208.14	196.94	204.89	207.31	199.93	210.62	208.39	201.52	200.93	204.48	206.96	199.3	208.97	204	208.29	198.96	196.04	206.22	203.69	206.88	207.17	200.46	205.52	204.86	196.4	198.48
201.25	201.08	203.42	200.7	203.79	210.41	197.38	202.27	204.28	208.73	203.2	208.89	207.53	207.74	201.76	201.89	203.14	209.01	197.83	205.89	206.24	196.27	200.63	201.33	203.3	203.58	200.16	208.43	208.21	199.74	204.29	207.28	201.18	209.29	202.12	197.55	197.86	203.24	202.26	194.81	204.83	204.52	203.9	199.09	199.15	206.01	212.85	201.01	203.33	204.18
211.03	214.88	216.99	215.17	217.1	206.3	218.72	212.68	213.83	215.39	216.04	208.83	215.04	214.37	216.86	216.91	215.16	219.73	215.56	210	212.46	211.92	207.99	219.04	213.95	213.85	213.45	215	216.61	215.47	219.98	207.55	212.3	218.26	206.27	219.87	210.3	203.26	217.21	211.79	211.81	214.55	202.77	210.74	211.52	214.54	214.03	212.48	213.9	216.03
198.54	200.47	199.38	205.38	200.04	204.84	210.08	206.87	205.45	200.9	201.83	206.92	199.28	195.7	198.4	198.8	206.89	207.61	202.67	201.51	202.08	202.46	199.99	197.37	201.97	203.97	200.43	204.6	201.82	203.59	198.23	205.52	206.79	197.34	199.41	205.36	199.32	205.04	199.28	202.25	199.19	205.34	197.81	204.04	204.02	206.25	208.97	206.43	201.47	208.45
209.45	207.05	212.03	201.53	208.1	217.66	210.73	205.97	210.23	218.12	203.91	207.82	206.26	213.61	212.26	208.95	204.55	212.55	210.87	203.66	207.85	204.23	201.9	201.18	207.82	212.79	209.62	213.14	213.51	211.4	203.73	217.75	205.62	207.89	207.69	213.59	208.7	214.99	215.45	205.27	203.46	208.49	209.1	213.88	209.24	209.65	204.67	214.51	207.23	208.24
206.36	211.57	213.21	202.66	207.8	207.81	214.99	203.96	211.9	203.15	206.63	212.55	207.37	209.38	207.27	211.43	211.55	214.37	211.01	209.26	207.86	211.76	211.14	205.17	210.83	210.24	211.15	210.35	208.28	214.74	211.86	209.37	208.64	207.67	215.06	210.54	208.26	207.69	217.94	207.75	212.65	215.57	206.3	214.42	207.11	210.97	201.3	203.25	206.03	217.35
204.28	204.76	204.5	200.98	208.05	201.28	206.18	200.98	203.51	213.13	200.88	201.79	209.82	205.56	197.8	206.98	199.94	203.66	202.7	209.52	208.41	202.39	204.73	202.83	206.61	203.65	210.44	207.71	203.41	207.28	200.84	204.24	199.21	200.1	204.84	202.34	200.37	199.05	201.32	201.64	204.69	203.85	203.3	196.28	204.54	201.73	200.38	197.24	202.16	208.7
206.95	205.81	206.21	203.43	203.6	202.05	201.33	197.95	205.25	206.45	207.94	204.9	200.79	207.41	199.09	203.89	201.81	203.79	213.26	205.45	199.6	202.37	197.86	203.52	199.51	199.01	208.45	203.47	204.11	203.23	204.08	202.82	200.77	202.79	209.21	200.81	209.36	197.39	202.39	208.37	204.05	201.64	207.88	202.72	193.14	205.47	202.18	205.28	202.71	206.24
217.4	209.84	208.25	207.4	210.52	215.99	208.49	210.81	208.17	209.92	217.82	208.48	213.06	214.33	213.21	212.51	220.49	215.14	213.63	214.57	217.86	206.49	208.95	202.77	201.97	212.18	217.35	209.77	213.66	210.91	206.76	207.86	214.48	216.02	212.3	215.48	212.45	212.65	209.64	217.72	209.38	209.23	220.15	211.66	205.08	206.4	210.31	211.28	208.64	214.91
196.15	198.55	198.88	204.86	202.27	196.16	199.35	201.35	198.92	200.72	201.26	200.14	198.55	196.05	201.83	200.78	199.62	202.88	198.4	197.43	196.11	198.31	200.68	206.33	201.91	197.35	198.56	192.24	203.57	206	199.01	203.53	197.84	197.43	195.63	206.93	197.66	205.18	199.46	192.7	201.03	200.39	199.95	199.98	201.33	203.13	204.62	191.02	202.92	200.53
217.33	217.17	213.34	216.71	215.36	215.89	211.89	214.48	216.04	216.23	213.92	214.06	210.14	222.85	217.84	216.77	212.75	220.27	218.38	215.8	218.37	208.39	218.38	214.29	212.74	218.29	222.51	212.76	217.65	214.69	214.79	219.24	218.05	209.62	219.27	212.32	220.62	219.63	218.86	215.39	208.68	210.15	221.88	221.57	222.46	217.23	216.03	215.48	220.58	219.2
200.4	194.79	205.62	202.63	197.21	194.71	192.58	195.66	198.9	207.67	199.84	197.82	208.26	195.1	205.54	202.77	199.9	203.34	197.11	200.89	199.02	198.35	200.37	199.66	200.99	198.88	203.48	197.28	199.95	209.41	199.05	203.81	196.62	195.76	200.19	199.19	202.98	198.3	200.65	209.59	198.51	194.12	197.79	201.29	199.92	201.08	204.26	200.36	200.84	197.54
198.08	204.69	201.92	199.35	204.49	206.78	203.49	201.73	195.01	194.03	191.56	205.99	205.13	200.39	201.25	201.13	196.41	207.7	199.02	201.75	205.94	198.64	206.03	207.49	200.28	198.2	199.93	198.4	203.64	196.63	204.6	200.79	202.15	200.38	201.05	199.72	200.87	198.42	207.73	200.48	195.19	201.26	200.13	194.81	197.73	201.29	194.9	200	199.26	196.99
208.93	213.05	208.26	204.7	212.95	203.13	208.11	209.49	216.11	214.02	208.74	206.5	205.35	213.85	206.12	211.58	211.21	208.57	206.69	216.19	211.34	214.58	208.16	212.82	212.74	208.05	207.5	203.61	213.29	213.07	211.45	211.06	211.35	205.92	209.11	214.46	216.39	221.53	214	215.08	210.34	208.17	206.76	211.51	211.33	213.56	211.51	213.89	210.72	200.46
214.7	204.68	214.57	206.58	211.27	213.27	213.82	211.41	212.4	207.23	211.2	214.87	211.43	209.99	211.93	204.92	211.62	207.71	202.58	211.39	211.17	212.92	203.55	211.3	212.17	211.07	209.55	210.99	207.31	219.39	208.31	212.85	206.89	214.97	211.19	207.22	215.72	212.33	211.57	218.78	209.77	214.7	214.78	201.67	207.69	209.31	215.68	213.05	209.57	211.12
202.88	199.81	203.63	200.99	202.21	211.17	207.92	203.35	209.63	211.14	209.55	210.77	206.78	213.83	207.77	207.56	208.66	211.34	210.89	207.91	201.34	205.15	205.15	208.65	209.17	210.89	207.97	203.4	207.37	209	211.81	206.54	202.83	213.64	208.34	205.79	206.23	206.81	207.4	209.39	214.33	209.85	209.36	205.49	205.82	210.52	204.35	205.15	203.35	205.92
210.06	202.42	206.81	209.47	207.9	212.41	213.86	215.72	216.57	212.23	211.25	214.55	211.36	214.02	216.8	216.33	216.82	212.01	208.9	222.89	207.03	205.57	210.85	207.6	210.64	211.19	216.92	211.08	212.53	211.1	212.17	204.41	207.76	214.71	212.1	216.22	212.92	215.64	211.34	204.49	216.88	211.15	208.67	212.45	210.25	212.28	209.5	206.99	213.54	212.56
209.21	206.72	202.77	206.75	208.47	201.39	213.98	205.11	202.76	207.25	205.98	203.1	211.08	204.49	204.44	209.5	204.76	201.62	204.76	211.77	205.61	207.9	205.31	208.86	210.33	207.38	212.92	207.75	209.09	211.82	214.46	211.24	209.79	208.14	202.21	213.17	212.65	207.71	214.67	207.41	208.33	205	209.89	207.27	205.74	208.01	205.81	209.29	209.55	208.97
205.7	209.21	202.54	207.86	211.43	210.72	210.55	208.72	217.74	209.74	209.31	212.29	207.17	211.76	205.31	206.47	202.87	204.87	208.72	208.4	202.39	211.11	203.74	210.59	204.1	211.23	211.94	202.82	211.35	208.74	207.79	207.59	208.55	208.85	203.27	208.83	207.2	208.75	203.93	208.48	211.6	213.02	212.3	209.35	208.64	209.05	205.5	206.05	211.65	209.9
207.36	200.66	202.63	203.14	208.37	204.07	201.4	203.61	202.51	207.56	201.17	203.61	206.12	205.39	201.78	205.96	207.32	208.66	212.99	202.23	201.18	198.05	196.3	206.32	206.37	200.83	198.47	204.46	201.04	209.89	203.25	209.06	200.8	208.83	199.93	201.07	198.12	211.58	203.1	206.8	211.78	208.22	206.82	201.53	203.58	200.26	203.04	203.6	195	206.2
215.14	204.37	214.5	210.35	210.08	208.51	206.43	204.43	209.81	203.86	217.28	208.6	214.74	214.98	210.61	208.66	209.3	212.35	218.48	210.16	214.43	212.56	216.02	212.84	216.26	215.25	216.52	219.71	207.92	216.88	209.69	210.16	209.76	217.85	211.78	204.47	214.64	209.88	209.86	210.92	208.95	212.72	213.25	209.68	215.26	209.31	209.54	216.35	212.72	214.9
201.86	189.25	193.01	194.76	188.8	192.19	191.55	194.69	193.01	194.63	193.34	192.39	195.33	191.53	192.05	196.51	192.18	194.5	192.42	202.29	199.85	193.06	192.54	186.58	194.52	196.15	195.65	191.57	196.07	196.21	196.92	194.42	196.66	189.1	199.08	194.44	192.13	195.04	199.74	195.1	191.88	197.52	187.96	186.87	195.99	194.39	194.12	195.76	198.12	196.26
209.41	213.29	211.88	210.2	211.31	211.43	207.63	214.51	209.46	205.06	212.89	205.49	207.46	205.84	213.11	210.38	209.7	203.68	205.43	212.35	205.63	208.95	204.93	210.15	209.91	210.47	210.2	209.87	210.49	215.14	207.35	202.48	204.71	206.69	204.9	210.29	205.8	207.94	206.05	208.46	204.43	209.37	209.64	209.2	208.9	210.49	203.64	206.31	206.67	213.24
204.07	207.66	204.42	203.11	212.82	207.26	203.28	209.12	203.76	206.01	212.92	212.96	208.53	207.07	212.22	213.34	213.01	210.97	198.58	211.1	204.48	210.8	207.52	209.59	208.63	207.62	207.58	218.02	209.21	212.67	206.47	202.53	205.1	215.25	204.78	212.54	210.84	208.66	205.27	212.92	212.18	209.2	207.98	206.52	200.74	205.58	211.22	212.34	208.38	206.85
200.02	209.38	199.27	202.76	203.63	196.38	206.94	208.54	204.39	200.74	204.25	204.59	201.89	201.2	193.95	196.5	203.55	191.09	197.66	203.97	197.59	202.06	197.9	205.2	196.04	205.43	207.17	197.85	198.77	199.36	200.29	201.89	201.38	196.86	196.98	198.24	198.61	203.51	200.07	203.16	195.01	198.89	205.41	205.52	197.93	196.24	196.17	197.61	205.16	199.76
196.61	201.46	199.76	196.63	195.92	198.79	196.19	198.68	203.45	195.08	203.07	202.18	198.97	197.27	200.87	202.21	195.27	206.97	196.42	197.66	199.3	201.66	202.13	198.02	203.49	200.75	203.42	204.49	197.65	208.2	202.36	207.9	203.21	201.72	199.61	199.27	196.23	203.39	203.59	201.1	200.6	199.16	198.43	195.6	199.37	197.03	202.52	201.79	210.11	195.96
216.36	216.09	211.24	212.71	211.16	211.97	217.96	211.18	210.8	210.61	216.66	209.68	213.95	210.11	212.35	216.99	208.87	214.68	214.46	213.4	221.14	214.61	216.72	220.96	216.93	213.55	208.59	211.16	210.03	215.75	214.33	213.35	207.93	212.95	216.83	216.86	209.13	218.93	205.57	214.63	212.55	219.62	218.69	212.76	215.23	218.81	209.89	218.76	212.68	211.98
214.49	219.11	210.57	207.76	208.82	214.41	213.64	220.35	210.05	213.85	213.56	213.86	209.47	214.55	217.16	204.19	208.2	214.85	212.47	212.29	212.46	211.18	213.78	210.66	208.5	209.78	206.47	209.61	212.47	208.2	211.93	213.23	211.12	204	207.05	209.01	209.57	214.53	217.16	209.14	215.31	212.9	221.81	208.3	211.92	211.99	212.02	210.87	208.13	216.76
203.9	216.09	208.51	209.51	215.01	214.53	213.99	211.14	207.84	207.71	210.64	211.36	203.15	211.45	213.88	211.94	212.45	211.67	209.11	213.68	216.62	209.82	217.81	211.66	208.58	212.56	209.76	209.81	208.28	207.36	219.91	211.46	214.11	210.83	205.3	215.79	209.65	213.95	200.4	211.93	216.25	216.19	212.05	206.98	212.5	207.07	209.85	214.35	210.91	213.83
213.85	223.91	222.38	213.16	213.11	213.56	217.89	211.97	218.04	220.01	222.49	213.28	222.17	215.96	214.93	214.06	217.15	215.79	221.02	218.66	218.16	217.73	223.83	214.83	218.03	217.81	222.95	217.51	212.78	221.54	226.45	220.83	213.36	216.21	219.69	218.53	211.09	217.43	217.69	215.33	214.12	212.11	217.72	217.93	215.62	212.31	218.15	218.09	224.58	223.6
203.36	205.55	205.93	202.61	203.51	202.45	209.12	207.41	205.23	206.96	203.13	207.36	208.33	206.59	205.1	203.37	205.04	210.41	207.34	208.34	200.42	206.63	200.48	205.43	204.93	203.31	205.67	197.08	203.28	202.36	203.48	208.68	201.96	202.88	202.62	206.68	202.86	210.71	197.88	199.96	207.87	206.12	206.36	204.94	205.59	209.98	201.4	204.61	208.17	206.58
216.48	210.57	208.68	202.52	207.41	207.7	203.29	203.16	208.21	210.37	206.28	211.76	212.34	209.52	204.25	207.75	203.05	209.69	207.94	201.54	208.17	213	206.02	205.01	204.9	208.01	207.55	210.62	201.47	206.47	209.51	210.76	204.36	206.11	208.11	206.12	207.77	199.9	211.27	205.89	208.85	211.05	210.69	216.65	209.36	209.41	202.95	208.5	208.17	210.75
213.77	220.15	212.34	215.9	207.51	210.8	215.19	214.15	208.01	212.84	208.1	214.39	218.97	210.29	216.13	211.06	208.33	211.69	212.62	219.3	217.07	217.95	208.52	215.95	214.57	213.46	216.44	210.99	211.94	216.48	210.74	208.29	207.29	211.36	212.32	217.26	217.76	211.67	212.17	219.66	216	212.77	207.75	213.18	211.84	209.67	212	215.71	214.83	211.6
206.17	211.74	210.95	207.36	213.97	208.26	209.74	206.91	207.44	208.54	217.05	208.24	209.51	209.31	205.66	211.36	212.07	204.95	212.72	203.96	207.4	211.53	208.86	209.7	212.18	212.73	206.03	210.51	214.72	212.48	206.29	206.28	209.04	211.79	203.65	210.79	201.79	211.56	208.75	201.76	210.47	209.5	205.42	210.58	207	205.33	207.97	205.13	213.44	199.71
203.7	207.18	208.91	214.05	209.32	204.73	209.2	207.99	213.12	203.73	208.18	208.42	206.84	211.68	208.17	206.12	208	202.13	207.26	214.02	213.57	211.39	207.59	207.04	204.87	207.51	211	208.45	214.12	202.47	204.87	215.89	207.27	207.02	207.57	203.7	210.96	210.04	206.72	210.59	205.73	212.97	206.15	209.86	214.46	205.87	210.02	209.94	201.37	206.84
207.22	199.57	213.7	205.67	209.63	210.22	209.75	202.34	209.59	202.67	208.08	215.12	212.05	213.14	205.31	209.19	204.17	210.83	208.63	211.51	202.17	206.63	206.72	209.93	207.41	208.71	211.29	210.94	209.8	207.56	207.73	205.04	207.6	203.02	204.74	209.22	204.06	213.86	206.95	201.78	208.56	204.03	214.39	208.43	208.48	207.18	213.46	210.31	206.22	210.8
206.95	209.09	203.34	207.96	202.57	206.43	200.85	206.24	205.73	209.91	201.9	206.71	205.86	210.04	206.16	213.43	209.36	205.98	212.46	209.67	202.4	209.74	212.45	203.11	201.14	198.28	207.16	205.18	204.97	212.73	209.78	207.95	215.14	204.41	203.82	204.52	208.89	202.66	207.07	209.54	204	204.82	198.62	200.31	205.6	203.95	202.75	210.59	210.64	206.91
210.43	209.27	208.59	220.89	214.04	206.07	214.12	211.24	215.44	211.42	216.46	211.21	217.39	208.29	212.38	209.04	211.01	212.92	212.58	214.63	207.34	212.46	207.82	214.04	210.68	205.25	211.36	208.89	206.37	210.09	212.55	210.41	213.55	214.75	206.99	213.87	216.83	213.64	213.49	215.15	210.54	206.45	209.45	213.46	211.22	206.59	215.1	207.04	207.27	207.16
215.32	208.98	209.41	207.48	211.68	213.1	207.97	211.93	205.23	211.41	209.56	213.3	211.79	213.04	211.21	212.99	212.18	210.38	205.27	205.34	203.6	209.19	205.05	219.36	208.99	209.95	208.54	214.37	205.04	217.39	207.61	210.85	211.88	207.22	214.75	214.65	212.67	210.91	213.63	208.88	203	204.01	206.08	209.34	204.99	212.98	212.65	210.82	211.8	204.26
216.91	217.08	211.93	218.43	216.1	216.06	218.49	216.59	216.58	223.03	219.74	215.98	219.28	216.63	219.52	215.96	217.56	213.35	225.42	222.65	223.04	215.81	220.31	219.96	219.56	219.83	217.97	216.93	216.41	220.1	217.51	218.49	213.5	220.75	218.65	215.65	217.38	216.24	221.67	212.13	216.02	214.66	211.14	226.16	215.1	219.54	217.96	218.58	218.28	213.51
208.31	206.33	216.74	206.25	206.71	208.66	205.55	202.13	210.44	208.17	212.19	204.1	209.95	208.87	211.92	205.92	212.87	211.23	208.45	203.52	206.92	208.67	205.7	205.05	207.16	212.6	204.39	212.4	205.89	210.05	206.87	207.35	205.77	207.55	207.02	206.54	205	200.94	205.08	209.42	210.52	205.29	199.66	201.4	207.78	210.93	207.79	212.09	204.18	205.77
195.44	203.09	200.07	197.15	199.5	208.16	200.48	200.57	201.54	203.76	203.09	200.26	201.47	200.17	198.87	198.66	201.62	193	198.52	192.62	200.73	201.79	201.5	201.6	199.2	196.14	194.51	200.45	196.46	196.99	199.77	200.58	197.52	199.58	193.9	201.41	200.21	203.3	200.29	195.55	199.72	199.37	194.81	198.37	199.71	206.46	199.15	201.19	203.45	197.85
201.81	199.7	201.7	201.73	203.64	206.53	202.61	205.12	204.29	200.83	202.01	208.15	203.22	202.1	196.83	204.06	206.67	199.27	208.33	202.78	205.1	202.6	199.77	201.47	206.02	202.85	205.81	203.08	206.81	199.6	198.95	203.92	210.38	204.9	206.11	200.74	200.84	209.19	204.78	205.11	206.79	200.64	209.52	197.92	206.65	203.49	203.92	203.41	198.2	203.2
198.03	199.23	200.59	194.43	202.82	198.54	204.18	207.3	204.85	197.66	198.82	204.35	201.53	200.45	197.1	202.29	199.05	207.87	205.2	199.18	207.62	197.82	200.08	207.45	199.17	199.26	198.79	201.8	206.05	195.12	193.06	203.13	204.63	204.81	197.62	200.78	201.2	200.23	193.61	194.78	197.03	196.31	206.54	210.75	199.75	193.29	200.45	198.05	199.28	203.06
217.71	211.11	217.34	218.44	216.71	218.56	219.95	217.99	216.14	213.51	212.3	214.27	224.51	216.69	211.95	215.44	211.05	216.75	216.26	214.73	217.09	220.91	205.78	218.08	215.27	222.16	213.7	215.4	221.78	216.25	220.87	219.8	215.94	220.7	214.92	219.74	212.32	219.03	216.08	220.11	218.45	215.89	213.3	222.13	212.02	216.22	216.72	208.13	220.34	223.78
214.14	200.26	212.36	214.54	213.63	208.76	210.37	213.19	212.77	213.31	211.02	214.61	212.35	207.35	211.73	212.04	222.13	213.97	220.29	208.25	213.24	209.07	213.91	210.44	209.94	216.41	216.36	217.26	212.78	213.72	216.29	211.03	210.28	210.3	211.75	210.75	207.47	208.96	216.11	215	206.74	217.75	211.43	212.25	215.38	211.4	208.02	217.26	209.25	221.15
199.48	198.52	195.59	199.7	203.86	202.99	201.09	197.99	203.15	202.94	202.23	197.83	205.47	197.57	200.66	204.45	199.03	195.9	203.3	194.94	203.65	200.2	202.76	204.11	199.46	206.67	200.38	205.56	199.77	201.36	202.07	200	199.17	200.53	197.12	197.63	195.75	202.51	190.43	199.22	203.6	199.18	210.38	199.35	202.12	200.34	197.37	201.56	197	197.79
210.99	199.65	203.29	206.63	207.28	208.9	208.49	208	206.06	207.33	209.23	206.12	204.15	212.82	219.78	206.83	206.8	204.79	205.44	210.38	212.03	206.45	209.35	208.97	213.02	207.58	213.01	207.91	207.35	208.97	206.45	209.62	207.91	209.58	213.59	206.11	205.66	213.5	207.23	209.88	205.01	200.98	209.05	205.83	207.19	205.53	209.06	210.5	204.31	203.06
208.33	212.23	211.74	202.69	208.35	208.87	212.28	208.05	211	207.73	208.9	213.54	209.54	209.61	215.61	205.08	208.75	214.96	210.51	211.43	211.18	203.51	214.6	219.6	210.61	210.09	210.6	210.25	208.78	202.35	204.68	205.47	211.53	202.2	199.34	207.55	199.76	213.3	211.61	207.72	207.17	209.69	212.46	208	202.44	215.07	209.88	215.54	207.63	216.12
207.19	205.48	203.49	208.63	200.95	210.42	206.19	200.25	205.73	209.5	210.09	205.48	215.14	205.39	205.21	209.44	211.17	211.12	206.57	206.49	201.79	207.86	208.39	216.88	201.74	208.5	208.75	205.38	205.16	212.36	211.69	213.71	204.33	210.74	198.82	201.79	206.55	203.22	207.34	211.85	207.21	207.76	204.68	204.21	210.39	216.29	209.95	209.87	212.27	206.63
202.64	200.01	207.31	200.94	200.88	205.76	212.14	205.01	203.87	202.07	209.49	204.57	209.32	204.72	203.74	210.56	202.21	202.56	209.46	211.18	203.19	204.35	205.71	208.5	207.88	203.01	208.67	212.05	205.46	202.99	203.09	203.22	205.24	213.63	207.18	212.63	205.08	203.52	200.63	202.52	208.89	200.57	202.32	197.94	203.22	206.22	212.58	204.77	201.88	204.6
211.24	205.87	204.17	207.4	206.47	211.4	210.59	211.38	210.28	203.32	207.17	214.3	212.8	206.14	214.24	212.72	216.22	208.38	215.95	213.54	217.37	213.03	208.55	212.44	207.36	204.73	210.87	206.13	206.61	206.8	211.11	208.47	206.7	212.47	215.86	210.24	210.06	210.37	210.35	211.09	205.91	207.89	213.27	210	209.78	213.07	210.48	213.11	215.51	206.63
195.59	197.15	199.31	202.79	190.96	197.94	196.98	197.84	198.25	191.71	196.76	199.25	200.46	192.84	194.99	200.86	199.21	195.62	203.13	196.8	201.26	193.13	200.66	196.96	192.37	199.65	195.71	199.14	198.72	199.34	191.92	192.68	195.62	196.24	203.33	202.13	197.04	186.94	193.07	197.28	190.95	201.23	199.56	195.88	201.49	199.61	196.27	200.51	201.66	198.86
206.69	207.67	212.62	210.66	211.25	206.15	209.79	210.58	208.57	206.8	208.82	210.7	203.45	204.23	204.05	203.71	206.94	216.41	203.51	204.15	212.32	210.53	206.81	209.43	206.93	208.32	207.92	207.42	204.35	211.26	205.92	207.83	204.34	213.71	201.34	207.51	204.26	217.92	208.47	207.04	204.5	205.76	207.98	205.78	214.86	204.55	206.07	207.79	207.84	208.32
204.81	203.41	211.57	201.9	203.61	198.02	204.1	204.74	203.02	201.92	202.77	209.64	206.39	204.26	201.12	208.21	207.4	202.85	201.25	206.03	205.34	203.62	205.74	208.53	205.91	202.18	203.54	203.53	196.98	203.72	203.72	201.17	203.22	206.98	199.39	211.12	201.18	201.59	204.17	204.71	203.86	210.93	211.5	207.72	198.08	207.42	204.36	207.01	203.7	203.5
205.41	209.64	205.41	207.93	206.84	205.18	214.04	209.68	204.29	203.61	202.59	204.37	213.06	202.88	204.16	206.75	209.37	201.97	209.16	212.73	201.03	208.71	213.02	209.01	208.51	209.08	209.18	215.67	214.49	207.73	211.26	208.64	215.83	208.42	211.38	205.02	208.39	209.08	207.81	201.73	207.73	208.11	206.58	210.16	206.12	209.78	212.09	205.45	208.11	205.36
217.52	210.73	209.33	213.48	209.07	209.23	214.23	211.17	214.05	211.27	215.42	212.9	212.04	217.83	212.51	215.59	218.22	210.48	216.93	217.59	218.04	211.58	212.36	216.71	216.1	210.38	206.7	213.09	213.87	214	211.48	213.08	215.83	213.45	216.58	208.38	206.91	212.27	211.59	210.25	206.67	216.84	212.77	213.97	213.13	219.57	213.45	212.86	215.22	217.81
214.9	220.13	217.03	213.35	213.21	216.09	218.76	223.02	210.19	211.56	219.78	219.81	219.53	218.42	216.84	214.69	214.42	223.98	213.82	217.79	215.52	218.88	216.12	216.51	217.54	217.36	214.22	217.01	219	214.5	213.69	214.5	218.33	217.35	218.33	223.43	214.11	214.5	217.81	219.6	213.5	218.12	219.09	220.65	218.45	216.84	220.32	217.61	217.36	215.91
205.64	206.57	205.92	209.1	206.94	209.89	213.34	212.56	209.65	208.7	208.58	203.39	208.07	212.77	208.56	205.05	208.75	214.02	206.17	212.55	205.9	210.07	208.03	205.28	213.05	213.17	210.14	203.18	208.65	209.55	206.01	212.97	204.9	213.92	207.91	207.39	211.04	205.76	214.37	206.72	216.57	208.3	209.41	204.8	206.31	203.19	209.84	208.82	204.63	204.44
209.03	212.26	212.18	206.91	211.58	212.17	207.31	207.44	202.53	206.47	207.13	211.15	210	207.26	215.63	203.68	208.52	209.6	207.23	212.88	211.26	211.21	201.58	214.46	211.57	211.39	209.61	210.74	209.17	209.04	202.73	209.7	214.5	209.92	206.62	209.46	205.15	213.61	215.68	206.76	207.43	210.2	204.19	207.98	214.1	206.65	210.19	211.5	207.3	206.37
201.81	205.67	201.14	206.77	203.45	206.84	207.54	202.66	207.31	204.02	199.02	212.45	205.66	212.8	205.45	198.84	203.69	203.11	198.61	209	201.08	211.58	200.89	207.55	202.94	206	205.96	208.93	209.33	203.74	205.93	200.17	206.23	204.5	207.54	209.19	206.48	206.04	215.08	202.97	209.95	208.87	209.89	204.57	201.58	207.65	209.37	211.05	204.82	200.79
203.95	201.12	200.23	201.06	202.41	206.31	203.38	199.55	198.89	201.79	202.16	201	202.43	200.61	199.95	198.62	198.59	190.85	213.1	202.59	201.59	195.78	199.54	193.45	196.42	202.31	202.08	193.5	202.75	203.26	199.02	202.22	202.65	196.11	200.54	198.38	202.8	197.83	202.64	199.98	199.36	193.85	203.56	197.8	206.66	203.21	201.64	203.35	203.64	202.3
208.59	214.96	213.44	207.62	212.59	203.09	213.85	215.9	205.92	207.12	212.42	203.69	204.34	202.93	214.57	208.02	208.43	206.39	207.35	207.74	208.56	210.57	212.2	205.17	213.72	204.62	207.53	212.66	204.42	207.3	202.66	208.97	209.43	214.42	208.21	207.55	212.1	212.08	210.69	214.04	207.22	205.74	205.77	207.96	211.38	206.24	209.17	202.06	210.45	209.49
206.03	209.6	207.71	206.54	208.35	209.95	213.1	213.23	212.35	211.86	209.18	215.06	207.81	209.69	208.41	207.29	212.2	214.32	210.79	208.08	217.22	201.07	220.24	205.46	212.65	207.78	208.57	216.76	210.32	211.9	210.49	212.6	216.59	212.59	207.27	211.49	205.64	215.54	208.17	209.03	212.31	204.63	206.88	210.37	206.4	217.18	211.04	206.61	208.42	209.03
214.91	222	221.9	222.18	213.97	218.57	218.01	219.82	216.04	215.15	216.37	225.13	217.03	215.18	223.03	218.9	219.47	215.22	224.96	220.26	220.98	218.05	213.01	218.4	221.38	218.42	218.06	217.85	220.18	224.18	212.96	213.24	222	213.21	220.18	212.01	219.1	214.86	216.68	216.08	217.79	221.68	226.52	215.34	218.14	218.01	219.25	220.23	228.1	213.61
206.42	212.82	208.72	210.81	209.51	211.45	206.42	209.42	207.5	204.79	207.06	202.52	207.26	204.5	212.62	213.76	210.29	206.31	208.19	203.18	203.64	209.38	204.51	210.73	207.12	210.02	210.07	207.89	210.97	204.36	205.76	214.22	201.62	207.15	205.56	210.09	210.89	207.5	210.65	209.38	212.86	207.99	211.76	201.55	205.99	196.06	204.03	209.23	207.23	204.14
198.57	208.25	206.66	210.53	204.27	202.73	202.1	203.06	204.05	199.06	203.33	209.06	207.09	198.81	199.91	206.44	198.55	202.22	206.34	195.42	202.51	204.67	201.4	208.66	202.02	203.17	204.91	205.27	197.8	199.11	202.22	199.25	205.98	201.85	197.52	201.35	198.79	205.33	195.16	204.37	201.95	208.36	205.71	198.61	197.97	202.44	200.82	201.14	203.48	200.76
221.24	210.47	207.99	217.39	213.39	217.13	216.33	219.53	218.03	216.54	218	215.89	215.5	217.47	220.04	208.57	216.05	210.16	219.57	215.7	214.12	211.45	221.67	217.59	225.9	218.54	214.97	215.32	210.16	223.35	216.52	214.6	218.53	220.49	217.48	212.29	216.86	225.67	220.85	210.35	213.44	219.14	217.79	206.67	215.71	223.74	213.97	215.91	218.14	222.77
199.76	204.27	203.68	203.43	200.66	201.29	200.89	205.52	202.65	200.86	205.82	203.79	204.1	211.01	207.55	205.14	204.12	207.76	203.22	196.94	203.75	209.13	207.08	208.98	208	200.84	206.75	203.73	202.64	203.56	203.98	198.98	207.59	201.49	200.28	206.62	202.47	204.12	205.31	209.43	203.35	203.49	209.6	202.77	208.36	201.68	207.12	198.75	202.69	207.44
200.05	200.94	197.51	197.76	195.05	202.11	201.39	197.12	194.88	189.82	195.91	203.86	192.31	197.41	197.2	209.08	199.08	198.09	197.64	202.09	206.56	196.9	197.46	198.48	197.32	195.45	194.37	194.63	197.01	203.15	198.37	196.85	196.28	198.36	199.74	203.81	198.05	201.45	193.75	194.13	198.06	199.78	191.5	200.2	203.41	196.78	198.52	193.56	193.49	193.75
209.29	209.35	207.99	208.52	208.79	211.37	206.64	212.83	212.93	212.84	208.56	210.06	209.41	204.77	206.48	210.04	209.1	204.13	203.32	200.54	208.46	208.99	210.34	204.49	217.01	211.27	212.92	213.42	207.54	205.18	205.15	207.69	213.31	207.38	209.54	208.89	204.88	214.59	202.27	204.99	209.41	206.79	212.45	212.07	215.64	216.54	209.6	206.31	211.68	207.22
210.09	214.17	216.7	220.51	212.19	211.39	214.37	208.87	215.2	206.47	207.94	211.63	208.12	217.24	211.48	210.5	212.75	214.27	206.5	212.32	212.04	212.46	204.55	210.02	208.53	211.07	212.5	211.38	211.68	209.99	210.08	212.18	216.12	211.64	209.57	211.93	215.03	214.08	211.98	212.03	208.6	213.33	214.68	208.99	216.36	213.33	213.36	211.37	215.93	211.55
217.93	214.47	220.71	216.55	219.53	223.75	215.6	218.88	218.64	215.98	212.79	218.69	215.41	218.62	209.04	219.14	220.53	218.68	221.54	217.46	224.71	219.74	217.44	219.98	225.19	218.18	212.39	211	216.07	215.78	224.84	216.34	216.47	219.25	221.48	216.33	214.41	217.85	216.55	217.02	214.66	213.42	219.02	217.81	220.9	208.78	212.97	216	217.79	222.49
204.56	206.6	205.29	206.99	206.27	206.98	209.67	205.9	203.67	205.68	206.36	209.28	201.01	207.55	208.59	207.65	209.46	198.75	206.09	200.42	207.06	205.55	206.61	211.57	207.42	207.17	203.4	203.27	199.97	209.67	207.14	202.47	207.31	204.91	201.93	201.51	207.76	211.28	207.37	199.95	206	210.74	204.53	210.46	210.28	211.69	202.17	212.37	203.5	206.14
208.4	210.75	208.09	211.61	210.32	208.08	210.18	213.62	208.4	206.04	213.12	212.44	207.31	209.46	203.84	201.98	206.54	211.82	208.5	206.19	203.02	198.28	212.96	200.7	210.24	208.28	207.55	204.99	211.22	209.87	208.62	202.75	211.79	204.99	200.55	213.04	205.88	205.7	211.69	206.47	205.66	210.35	202.34	205.34	206.67	209.44	207.97	204.44	204.07	205.98
198.95	203.39	199.88	207.9	203.31	205.33	203.65	202.48	205.87	204.33	208.77	207.63	209.49	203.68	200.54	200.14	200.04	204.09	199.86	202.15	208.98	198.21	200.76	209.89	195.98	202.9	201.26	205.38	203.43	201.6	204.47	204.56	210.11	206.39	204.36	203.35	203.39	204.44	202.06	203.27	203.84	203.2	201.84	211.69	210.05	199.59	204.19	206.44	204.18	203.62
199.48	197.91	200.76	201.5	199.37	206.11	204.11	207.67	200.09	195.83	207.65	200.32	201.11	202.59	202.62	200.17	200.88	197.43	204.66	207.58	200.45	195.84	205.96	207.41	206	201.87	205.44	200.86	200.92	197.1	204.58	195.92	210.84	203.65	203.87	198.82	196.26	204.33	207.4	205.54	204.76	201.64	198.8	204.72	200.86	200.92	201.38	200.44	205.23	196.28
215.28	207.99	213.87	212.79	214.94	214.41	209.56	210.54	221.01	208.31	211.74	214.33	216.79	214.73	216.24	209.81	215.44	215.33	209.68	210.5	209.46	211.87	212.1	210.24	212.39	214.27	213.65	213.64	211.01	212.44	206.75	211.03	212.99	205.79	209.89	213.48	218.55	204.65	220.96	214.38	208.34	218.09	207.62	205.85	214.38	209.59	216.64	214.29	207.8	215.35
200.12	208.98	206.95	203.46	204.34	202.62	207.91	204.12	210.01	203.3	196.47	204.28	201.84	204.13	206.43	202.05	200.13	207.06	207.92	208.35	206.64	203.97	201.72	201.46	202.8	201.17	200.84	206.56	203.42	209.27	208.48	201.51	206.98	206.38	206.26	206.08	203.84	201.75	202.53	202.45	201.52	208.14	210.91	211.39	206.39	201.98	206.54	203.41	209.43	207.1
207.68	208.6	205.5	211.13	203.02	211.5	203.34	201.21	202.11	215.37	211.5	209.29	216.8	210.65	211.1	206.62	210.33	206.22	203.37	211.18	206.8	204.76	206.46	210.47	205.18	206.2	210.49	208.81	212.37	205.25	208.83	213.29	206.25	204.33	211.06	205.19	215.29	203.84	210.52	204.38	212.25	210.58	209.92	205.27	205.13	199.05	207.28	206.75	206.26	209.5
203.37	213.02	208.4	201.99	215.15	206.58	205.49	204.43	206.13	209.32	203.4	204.23	202.2	206.27	215.38	209.14	203.86	203.86	209.42	211.22	208.31	207.92	199.96	205.66	203.41	200.97	208.61	204.48	212.86	203.12	212.44	203.85	205.77	206.07	202.61	206.05	198	206.92	205.92	209.74	206.1	204.1	209.85	205.81	209.02	205.87	205.76	204.12	204.2	206.36
196.14	193.15	198.52	191.24	197.09	196.45	198.61	190.53	190.06	193.73	192.44	199.75	192.69	194.77	189.51	193.08	189.57	196.65	195.64	203.04	194.48	194.54	198.88	189.96	195.41	200.01	197.62	199.19	191.62	193.56	194.54	189.32	198.35	193.34	185.68	194.8	193.73	193.56	193.16	194.64	195.89	196.73	196.17	194.24	195.76	192.02	192.69	191.54	193.58	200.46
214.16	212.47	215.41	209.08	212.83	208.73	215.84	206.83	208.31	215.42	208.45	207.94	206.03	206.06	207.39	204.47	209.15	210.57	207.95	215.69	206.62	212.82	200.52	212.62	213.03	210.5	207	211.14	209.61	203.27	207.56	213.6	207.96	212.95	209.56	205.73	203.4	216.02	205.71	209.5	205.24	204.18	204.99	210.26	208.96	210.59	209.29	207.64	209.53	212.06
212.78	208.07	209.42	213.68	207.99	211.18	211.53	206.41	205.06	209.97	204.8	209.85	204.26	206.73	211.32	214.64	208.78	210.45	204.17	208.9	204.07	209.6	205.8	208.53	211.48	212.54	208.29	203.86	196.39	202.57	210.13	211.7	207.9	201.67	211.98	200.37	205.14	214.8	207.3	214.09	209.55	202.21	204.48	207.79	208.72	203.32	213.06	208.18	208.17	211.93
216.85	218.63	211.31	218.21	218.13	217.71	216.22	211.94	216.53	218.54	218.08	213.72	216.14	214.99	216.05	217.69	224.28	217.05	210.17	217.85	218.3	215.54	216.22	218.7	219.59	210.41	213.95	211.98	221.81	222.43	214.15	209.42	217.93	214.84	211.89	219.88	210.39	218.41	208.75	212.38	216.48	215.76	219.72	218.39	220.04	216.61	217.22	213.05	214.13	216.31
197.81	192.63	191.1	192.82	193.53	194.74	195.48	190.41	195.99	193.12	199.51	189.56	189.01	200.5	194.88	195.61	194.72	193.37	196.18	192.41	190.37	190.3	198.11	199.02	195.71	192.15	195.94	186.35	198.54	198.12	198.06	192.25	184.79	191.7	191.99	200.58	198.52	191.59	191.94	197.87	190.17	202.73	197.52	191.95	194.3	190.68	191.7	198.49	187.59	198.06
215.01	211.84	217.93	210.51	204	218.5	212.68	205.02	210.79	216.7	212.81	208.88	207.24	214.98	210.68	207.64	211.73	215.1	207.43	212.64	208.26	211.98	213.52	219.05	206.62	215.63	215.81	204.63	211.55	209.08	206.07	214.85	213.89	216.69	209.14	213.77	201.8	207.55	217	211.42	210.41	211.8	214.1	217.4	217.93	206.66	207.5	214	207.31	205.78
219.89	223.53	218.94	218.59	217.89	217.93	221.89	215.39	218.32	217.17	208.43	215.21	219.8	213.66	221.23	218.69	217.72	217.15	218.4	212.22	221.42	214.04	215.24	224.18	214.38	216.95	213.02	220.98	218.46	216.06	214.39	213.58	216.44	210.56	218.97	220.5	215.41	213.49	219.74	222.9	220.75	214.14	212.28	215.5	217.4	211.19	214.3	210.3	212.71	210.64
212.95	212.88	215.77	206.91	214.61	210.97	207.84	212.45	218.09	204.84	207.82	211.43	213.81	205.61	218.06	211.24	211.14	206.89	220.19	212.65	207.07	214.13	210.6	214.67	209.41	217.2	214.48	208	209.08	213.85	212.26	218.71	207.7	204.83	211.16	209.27	216.97	211.6	210.61	215.04	210.46	210.08	208.88	215.84	215.24	211.23	211.54	212.11	213.49	207.55
214.5	218.5	214.25	217.52	221.24	220.98	210.42	214.06	217.62	222.62	222.39	210.81	219.81	218.75	217.95	222.59	217.05	222.35	216.65	218.38	215.93	220.28	215.71	219.46	213.03	212.09	216.95	216.22	213.3	220.83	218.29	214.76	215.15	226.64	216.57	217.23	212.15	215.77	215.66	213.99	217.01	213.85	214.53	217.87	214.85	220.07	221.2	216.12	211.33	214.31
200.06	206.01	203.5	203.01	204.36	210.36	204.55	204.08	202.08	209.72	205.83	205.16	205.83	198.66	203.07	197.81	196.2	204.31	209.46	201.88	203.88	197.68	197.07	205.16	203.29	203.75	202.37	203.43	202.2	201.09	201.37	205.89	201.11	205.57	208.04	205.48	201.6	208.12	203.85	207.09	204.64	204.39	207.08	200.97	198.15	211.98	206.02	204.64	210.77	208.31
197.88	194.07	199.72	203.05	200.05	198.54	199.21	202.15	190.08	191.39	200.33	198.37	202.41	194.16	201.91	194.76	196.31	203.67	197.53	202.72	199.61	204.49	196.98	197.64	190.38	200.92	196.29	197.19	200.67	199.88	197.63	200.8	195.11	197.88	200.73	201.43	197.08	202.01	199.66	202.87	196.77	200.12	199.44	206.32	197.17	192.94	204.96	197.61	201.41	204.95
209.46	217.62	212.45	219.36	218.13	214.56	211.96	219.12	220.18	211.78	214.53	221.1	217.23	214.05	212.83	213.68	215.13	217.98	216.59	214.09	212.93	214.83	215.87	220.66	222.93	219.3	217.09	218.91	214.89	218.75	215.25	217.08	218.06	221.67	217.47	215.86	217.75	220.95	216.36	214.84	220.06	219.61	215.23	209.27	219.76	216.34	215.26	211.12	215.35	219.95
215.38	211.21	221.15	211.52	204.99	209.81	210.92	213.78	209.02	209.01	214.68	215.21	214.59	212.3	207.28	215.86	207.9	218.12	208.5	211.09	210.81	220.47	204.9	209.75	215.97	220.74	219.51	211.74	214.36	212.71	217.1	209.79	208.88	218.93	209.12	212.26	212.11	209.94	207.23	211.15	219.31	209.1	208.98	218.85	216.08	217.35	203.74	217.07	215.61	209.25
205.29	202.34	204.48	202.81	205.27	210.32	205.04	206.64	201.66	202.36	207.44	206.37	203.66	206.26	208.3	197.54	212.44	211.93	207.6	202.94	208.27	209.14	210.92	207.65	203.15	205.48	206.73	206.61	208.3	209	209.02	206.65	210.04	200.67	207.87	206.54	209.43	207.79	210.57	206.21	214.16	209.03	210.98	206.89	212.6	200.08	206.47	204.49	201.88	207.62
200.86	196.48	203.63	207.18	213.15	208.05	199.92	204.9	206.98	202.71	206.88	206.4	202.28	201.96	201.22	199.26	206.03	198.26	200.94	211.19	200.73	209.45	204.12	202.98	200.05	201.85	203.28	201.73	198.89	210.27	210.74	207.52	201.34	201.4	205.76	205.14	203.36	202.61	198.76	204.98	203.99	199.73	205.81	193.37	205.69	208.17	198.72	201.3	201.72	214.95
212.33	210.16	200.26	211.12	209.5	207.98	213.88	207.07	216.59	209.86	206.35	208.27	204.17	206.63	207.06	217.04	211.34	210.69	210.85	215.11	212.17	211	213.01	214.63	216.84	209.9	208.62	213.29	216.02	206.46	207.53	201.96	216.45	213.8	204.29	211.52	206.9	211.11	209.31	206.82	214.92	207.88	209.86	208.38	209.63	212.47	211.07	210.18	200.36	205.69
199.34	200.09	195.11	192.99	197.97	203.36	202.32	201.48	198.23	198.94	206.1	194.54	195.69	198.01	193.81	201.64	210.71	194.58	197.21	205.31	198.63	203.39	195.39	197.68	196.36	198.18	198.55	192.67	199.04	192.82	197.83	201.05	193.68	196.39	198.7	195.69	194.79	196.94	196.51	195.55	200.17	198.53	203.18	197.15	196.31	200.3	199.66	200.96	200.25	199.05
197.16	202.56	203.48	195.05	211.04	202.44	213.97	199.05	206.35	199.12	207.24	205.88	199.75	199.03	205.57	204.73	206.99	199.92	197.91	210.92	201.94	207.8	205.2	207.75	201.96	203.93	201.57	202.26	206.86	199.83	203.08	201.05	202.18	200.4	196.96	205.58	199.56	195.92	202.56	204.95	206.4	199.62	203.29	209.5	204.48	206.88	207.54	201.9	198.95	200.96
219.95	218.11	217.18	213.1	221.78	222.63	218.22	218.9	220.13	214.71	213.93	222.74	219.31	217.87	215.92	218.1	223.12	218.89	220.24	215.88	216.34	212.46	220.17	220.99	226.2	221.7	215.67	210.62	223.61	215.68	214.35	223.45	220.03	220.01	225.69	218.97	220.61	215.66	217.65	211.04	216.45	224.98	218.93	221.49	221.2	220.85	219.95	221.5	212.67	224.78
213.07	207.56	210.61	205.21	210.3	206.8	208.13	216.2	218.31	214.1	210.39	209.32	208.94	210.28	210.75	204.58	208.49	211.16	216.67	217.68	210.89	209.7	212.86	212.92	211.35	216.79	212.18	207.45	207.88	205.05	213.92	208.34	203.17	214.27	220.72	207.33	213.31	214.8	211.37	215.72	221.14	210.97	208.46	211.52	211.52	216.49	209.06	206.86	214.87	207.12
203.71	208.63	203.61	208.04	206.82	201.32	210.93	201.61	205.04	210.19	206.25	204.35	207.11	204.16	209.48	207.42	203.61	203.53	205.7	205.13	199.65	203.55	203.1	208.08	201.22	203.4	213	206.14	206.79	203.76	203.09	208.56	206.41	208.08	207.99	203.36	211.89	209.74	209.09	205.32	200.39	199.78	211.13	204.02	202.92	205.71	203.93	204.57	207.35	205.55
209.06	214.98	206.75	212.77	216.08	212.22	207.82	213.34	218.58	209.87	209.47	206.24	210.61	211.95	211.09	209.54	215.77	208.15	209.67	211.27	208.2	206.62	205.85	211.11	214.06	210.24	211.81	215.38	211.33	213.66	212.98	207.64	212.06	215.47	207.58	212.82	208.81	212.52	214.06	211.67	202.89	211.84	208.5	213.32	214.63	205.4	214.28	207.05	207.74	209.06
202.49	207.23	208.17	210.82	203.98	212.22	205.58	206.37	205.25	206.54	208.7	209.35	205.84	213.45	209.94	209.35	216.32	205.91	212.53	210.47	211.38	204.67	210.32	207.12	207.4	217.43	203.71	213.71	215.39	206.76	207.32	212.67	206.44	204.89	213.68	201.79	204.43	208.78	209.23	210.26	211.45	212.01	212.05	208.47	205.51	209.92	198.99	208.91	213.96	205.13
195.71	193.26	187.8	196.26	195.07	196.44	197.07	195.96	197	194.41	191.18	196.9	204.54	197.63	197.42	195.36	192.87	198.75	195.13	193.72	192.43	189.56	197.16	202.59	194.52	196.13	196.69	194.53	199.02	193.07	193.66	195.1	196.83	193.94	188.55	196.69	187.47	193.06	195.01	199.37	197.36	190.45	196.07	192.51	188.88	191.58	193.69	185.75	195	194.3
205	207.77	207.27	206.03	209.08	209.98	205.1	213	207.54	208.23	206.09	210.83	204.16	205.13	211.85	210.27	211.88	198.89	207.16	213.36	209.18	211.22	206.74	205.1	209.22	209.12	209.69	208.62	210.07	200.87	207.72	212.65	209.87	211.92	217.26	205.45	207.07	212.38	214.21	208.72	212.53	211.13	209.96	208.82	211.89	207.57	201.64	205.43	210.54	214.46
208.3	215.55	211.99	213.24	208.97	210.12	210.44	214.83	209.92	210.07	211.37	210.35	212.74	211.45	215.03	212.57	211.8	224.21	219.57	214.77	206.16	208.8	213.94	211.2	214.01	221.28	215.38	211.89	213	215.84	217.6	214.71	210.23	211.55	208.6	209.32	212.78	213.24	210.57	219.84	211.05	213.56	219.42	212.92	214.97	211.68	215.75	212.36	220.1	214.61
218.1	217.32	215.91	215.99	212.32	215.18	219.62	219.48	211.64	217.27	224.11	218.78	207.84	223.87	216.96	223.59	222.01	212.56	218.73	217.06	216.17	215.34	215.51	210.49	218.46	215.82	218.05	225.39	224.37	222.86	221.35	212.13	222.77	212.87	220.53	213.02	213.16	215.73	207.4	219.09	217.98	215.72	222.14	220.86	215.63	214.87	221.78	213.12	220.68	216.26
218.54	217.82	219.81	209.37	204.79	211.78	208.57	209.4	220.85	208.88	210.45	215.46	213.53	214.16	208.93	207.04	214.17	211.16	202.06	218.22	209.54	214.9	215.86	212.22	211.03	210.62	213.81	213.3	223.18	207.66	211.61	215.52	213.7	214.68	210.23	208.13	214	209.95	215.78	211.88	214.74	215.26	207.65	212.64	218.38	211.43	206	208.58	211.54	213.12
201.29	204.94	210.93	200.72	207.86	206.48	200.7	207.08	209.77	206.55	203.3	206.25	206.59	203.19	202.85	204.81	206.12	203.54	199.83	207.33	201.79	205.17	207.7	205.03	205.08	200.54	195.03	207.08	211.55	204.71	203.85	202.48	203.56	205.5	210.68	205.62	205.99	200.95	197.86	201.39	195.67	204.47	195.2	200.56	206.29	210.86	206.36	205.39	205.57	200.87
217.5	211.8	205.98	209.77	205.14	210.11	207	208.99	208.03	210.42	208.75	206.46	206.91	208.02	205.56	205.88	208.01	205.62	203.06	205.91	205.61	207.64	212.63	204.97	207.05	208.08	205.78	208.69	206.78	202.96	208.38	210.26	204.98	210.2	205.2	206.74	206.25	202.45	206.96	204.14	209.71	209.82	195.24	211.83	204.54	212.33	205.78	212.61	211.63	209.17
209.75	212.45	212.63	209.83	211.7	212.32	215.66	211.8	208.52	213.36	213.59	211.09	218.67	215.01	217.08	217.5	216.64	214.92	204.61	216.58	210.27	218.17	206.89	216.6	213.67	212.91	207.46	213.93	206.7	215.58	213.62	215.12	207.34	207.92	211.95	212.31	213.68	210.45	214.86	215.96	208.99	207.92	218.58	212.11	216.64	211.96	208.62	217.39	216.73	211.2
215.15	218.46	219.89	212.77	220.65	212.77	218.09	219.64	211.04	219.05	223.1	211.64	219.61	218.77	216.38	216.52	223.6	212.25	214.78	219.54	217.91	218.59	217.68	210.01	214.87	216.14	215.57	217.97	214.04	219.26	217.39	221.04	216.2	219.14	219.51	225.74	217.16	210.77	219.18	218.57	217.36	226.24	213.7	225.39	220.61	214.63	213.78	219.84	216.47	221.24
196.23	199.79	207.5	193.69	200.81	198.49	192.46	208.96	204.9	208.64	200.35	197.41	205.63	193.56	198.73	197.03	193.88	192.83	203.07	199	201.21	196.39	197.5	200.04	195.99	197.86	197.23	206.22	199.49	197.62	199.77	198.65	194.1	199.02	200.59	199.61	200.86	202.31	204.41	192.2	197.56	201.05	206.51	201.03	204.48	197.75	194.45	200.55	204.05	200.64
198.26	203.6	202.3	194.28	194.54	203.21	208.35	200.88	201.76	202.58	202.3	208.16	199.17	201.45	193.85	194.48	200.46	206.08	198.14	194.33	197.15	196.85	195.14	200.79	196.28	200.95	197.83	197.03	198.1	199.66	204.12	194.64	192.55	202.38	191.9	190.5	205.7	196.11	196.55	199.58	202.93	193.87	205.4	194	198.29	191.54	195.99	201.53	202.5	193.63
197.04	191.69	193.32	194.6	185.85	193.78	193.34	198.9	194.74	198.33	197.5	192.99	191.83	199.26	194.52	192.76	195.08	193.62	195.55	203.38	197.66	194.59	191.79	192.23	190.32	197.98	198.65	193.19	198.13	197.75	191.17	195.38	190.81	191.18	199.82	196.24	194.57	196.41	190.39	193.1	192.87	194.99	199.31	193.38	194.44	194.62	189.49	194.32	195.86	198.83
206.19	211.01	204.83	209.66	208.68	210.29	209.27	211.22	214.77	208.39	201.26	206.92	212.98	211.18	215.73	205.74	207.05	210.16	212.03	213.61	205.78	213.13	203.89	206.45	211.47	206.67	203.66	203.91	204.36	204.36	211.81	211.34	209.66	212.38	208.94	212.61	209.16	208.15	207.75	207.76	210.55	212.68	208.16	212.12	209.23	207.42	209.49	215.47	214.69	203.3
203.47	199.99	196.06	197.84	206.72	200.64	196.34	204.16	199.86	196.23	197.84	198.79	199.92	197.99	198.15	199.12	193.44	199.78	199.48	199.41	199.64	195.21	203.43	200.83	193.71	197.26	202.45	197.86	195.88	203.73	197.82	199.98	202.3	203.49	199.81	201.64	200.41	204.33	202.69	195.01	197.29	198.15	194.82	191.69	200.02	197.28	196.12	194.72	187.2	202.72
212.68	203.75	206.16	213.07	202.28	202.03	216.99	215.04	209	204.96	209.66	213.06	202.8	212.68	200.1	211.85	212.97	207.77	205.39	209.01	205.23	208.24	210.45	202.98	209.26	208.48	217.63	209.74	208.18	207.43	208.4	203.71	208.61	208.82	211.03	210.81	204.66	203.19	204.06	211.8	207.84	210.61	212.77	209.12	207.58	205.04	204.43	209.05	212.13	205.96
196.86	202.53	199.35	207.36	199.38	202.05	207.38	197.57	202.87	203.55	198.87	199.37	210.71	202.19	206.62	203.32	195.59	205.61	207.45	206.38	205.85	206.39	199.73	204.34	212.03	197.13	203.75	198.5	195.78	203.31	201.03	209.79	204.72	201.04	203.14	198.26	202	206.28	206.4	205.56	209.41	198.29	207.12	198.11	208.96	203.78	200.16	203.52	202.54	201.44
205.12	195.63	198.49	207.51	201.95	211.32	208.43	198.24	203.79	201	198.17	203.45	201.7	200.51	200.09	192.77	200.54	204.16	197.18	200.76	202.42	201.6	192.39	198.38	195.23	201.75	203.26	205.32	195.36	202.76	203.28	203.9	200.19	197.53	202.84	195.34	199.45	205.88	202.84	204.04	201.43	199.97	197.39	199.59	205	198.64	203.69	198.8	200.68	202.57
210.03	211.56	205.36	202.24	207.21	210.41	206.05	208.19	207.76	198.74	204.28	210.11	207.75	207.19	205.63	196.71	212.22	208.88	205.62	209.12	206.43	200.23	204.22	208.92	207.15	210.96	211.55	199.78	205.92	204.09	215.84	205.47	204.73	203.24	202.29	206.25	208.09	206.56	202.21	205.96	205.06	209.54	204.81	211.34	207.84	205.92	201.87	206.7	210.2	205.12
210.58	200.9	203.78	199.15	194.78	203.64	202.94	205.76	201.29	196.68	200.36	200.82	211.28	202.9	203.37	205.85	205.77	200.95	203.07	205.6	204.09	207.73	199.43	202.96	206.07	202.22	204.66	203.74	203.01	206.82	204.93	206.69	208.47	203.99	210.55	203.76	206.34	202.71	205.28	203.68	203.16	205.77	206.88	196.34	202.72	207.87	208.86	201.87	207.19	205.34
205.76	209.9	215.67	208.88	212.92	217.43	200.61	206.11	206.17	211.47	208.54	204.95	213.02	207.88	209.31	207.5	207.39	204.82	199.54	208.45	206.89	203.21	206.15	205.18	207.87	206.65	207.33	215.37	204.99	213.36	205.89	208.93	202.04	214.74	212.79	207.62	207.94	213.65	206.86	221.02	209.88	208.42	208.77	209.52	211.4	216.76	206.21	209.33	209.77	209.96
207.55	204.15	203.6	207.75	202.59	205.21	203.19	201.46	204.69	213.14	207.13	210.99	212.59	209.14	207.4	210.04	204.1	213.77	206.99	201.71	204.36	210.01	209.86	206.69	208.59	215.47	206.42	202.09	205.48	200.43	214.55	209.45	217.42	213.27	208.98	208.04	208.19	209.19	205.21	207.16	213.03	211.33	212.05	211.11	207.99	211.89	211.53	206.87	210.22	212.44
203.23	206.53	207.89	207.19	209.07	206.07	210.53	201.33	202.58	205.64	210.38	204.87	206.41	200.78	198.28	205.42	200.01	205.59	200.52	205.87	198.58	199	202.5	201.69	201.71	208.78	208.36	201.29	204.8	199.1	199.67	204.85	203.25	203.26	204.65	209.53	201.19	201.47	206.1	204.6	201.67	196.88	199.37	203.52	208.99	207.64	200.62	201.31	206.21	200.85
209.91	211.1	217.45	204.66	202.21	209.67	208.47	206.96	211.55	214.87	207.38	206.85	209.86	203.53	204.51	210.68	210.45	205.1	206.81	208.48	207.77	211.52	212.2	214.98	211.53	206.81	211.97	208.18	215.23	211.32	210.78	206.07	208.68	204.23	212.91	205.55	212.38	206.09	209.05	207.11	212.41	210.82	213.81	207.9	206.48	204.72	203.46	209.08	209.62	211.95
204.95	208.91	213.35	207.7	205.39	210.05	212.11	209.33	205.04	209.55	208.59	206.77	206.5	213.11	206.5	206.64	210.38	211.32	208.96	208.53	212.61	202.23	213.43	207.95	202.52	208.66	208.22	211.06	214.11	208.14	208.54	214.66	212.48	211.41	216.39	205.74	208.63	210.32	210.75	210.52	208.95	211.98	217.11	208.24	202.02	211.75	204.33	201.23	204.06	205.65
216.64	216.15	218	214.94	217.26	218.96	216.35	215.31	207.61	215.65	218.01	217.12	219.42	217.74	217.41	214.74	222.81	216.94	215.58	215.51	224.23	218.57	215.74	214.57	214.34	216.92	217.14	217.17	220.2	220.03	220.85	222.53	222.51	217.87	218.14	213.25	215.2	218.82	217	222.49	212.69	214.7	215.34	220.53	221.53	224.27	215.6	211.37	221.66	216.52
207.14	206.03	211.78	205.82	205.2	204.83	209.97	207.1	205.16	212.9	211.54	202.22	205.32	207.93	205.91	206.97	208.97	206.11	205.88	208.47	208.82	207.21	209.86	209.16	210.26	211.08	207.5	215.14	202.28	205.81	204.45	205.68	208.36	203.87	207.02	208.17	213.38	216.83	208.69	207.85	208.74	211.47	214.65	212.55	212.06	203.93	204.79	205.36	202.99	206.51
214.9	217.93	214.45	217.18	218.82	223.56	219.52	218.69	224.35	220.25	211.08	209.48	218.36	220.01	221.86	218.94	215.87	215.6	213.46	215.01	212.1	224.17	212.19	209.87	217.45	215.74	214.3	217.6	217.88	210.38	220.14	208.35	224.9	214.29	224.55	217.18	209.32	215.81	214.6	216.1	219.26	211.5	216.57	222.49	214.57	215.17	212.32	220.57	225.84	213.57
196.99	196.65	197.71	197.67	198.45	192.68	202.05	196.5	198.58	193.29	203.1	194.23	194.01	202.21	193.38	196.22	203.4	199.46	202.51	201.2	191.48	203.7	200.46	202.73	205.29	192.81	204.82	200.6	198.46	202.9	198.58	200.8	197.09	200.49	196.23	197.64	200.77	193.2	204.47	196.64	201.21	197.68	195.68	197	201.68	198.78	202.42	201.72	190.12	204.03
211.93	204.37	209.74	204.85	204.25	208.72	205.01	206.73	201.96	201.76	205.3	205.47	201.63	201.12	192.29	209.05	205.23	202.84	205.28	204.75	204.09	206.83	199.95	205.18	204.42	198.49	205.8	206.94	205.21	209.66	204.09	201.8	213.34	206.55	202.53	210.64	203.05	202.36	206.86	203.78	203.69	210	201.81	204.99	207.97	203.84	203.18	205.48	204.6	201.48
195.71	207.46	205.73	197.86	205.49	202.89	203.19	201.4	206.92	201.51	201.73	211.77	210.47	199.75	213.41	204.63	201.79	202.04	203.12	201.06	207.6	199.09	198.21	204.18	203.95	209.85	198.18	202.12	212.72	201.89	194.87	204.59	204.45	205.78	202.32	202.47	204.72	209.34	205.08	207.84	207.82	198.02	204.83	204.54	200.59	203.65	201	215.07	201.22	205.02
194.79	196.27	201.44	190.11	196.48	199.98	198.02	198.43	195.27	202.91	196.32	201.19	194.69	203.44	196.62	196.99	201.51	198.41	194.36	194.96	203.61	193.63	193.5	191.58	203.72	195.54	198.7	198.53	195.51	196.32	202.3	197.64	196.41	197.08	195.22	196.02	205.52	193.13	198.47	209.67	197.69	203.78	202.28	199.14	194	193.77	197.43	187.18	192.91	196.91
212.72	210.28	207.08	206.63	206.33	204.16	210.31	210.11	209.99	202.9	209.91	210.39	208.62	207.79	211.03	204.1	206.68	206.73	209.19	207.79	212.35	212.41	211.63	204.14	209.6	208.9	205.77	203.65	212.47	208.59	209.21	204.11	204.95	206.28	211.43	203.01	211.98	212.87	212.8	206.56	211.71	211.26	213.13	209.16	207.95	210.17	210.33	203.95	202.71	203.16
207.49	201.13	203	197.58	206.92	195.96	203.26	202.22	206.69	200.58	194.68	203.55	205.77	204.02	203.62	208.05	201.66	201.01	204.64	199.38	200.11	204.71	198.71	210.46	202.25	200.65	196.36	199.62	204.44	198.77	204.29	198.16	204.35	201.47	200.25	207.29	202.01	202.05	201.04	202.12	201.76	197.31	204.01	198.29	196.91	204.04	203.14	204.43	198.99	197.34
201.26	201.89	198.71	197.52	203.56	200.23	201.11	201.52	205.25	201.54	199.74	200.58	201.81	202.88	204.83	205.05	199.09	202.43	199.29	205.6	200.14	197.07	206.74	197.34	208.67	205.51	201.1	204.6	204.8	203.32	202.65	207.28	192.75	200.01	202.95	194.74	206.4	197.1	200.34	199.12	195.85	205.78	205.62	206.66	202.59	205.49	200.45	205.28	199.67	202.74
202.94	201.9	214.26	206.4	204.59	210.44	201.58	208.26	203.96	205.44	202.06	203.66	198.31	209.01	207.78	203.68	203.6	200.1	205.96	205.79	204.31	206.06	206.85	208.21	204.9	204.08	199.02	198.05	207.52	199.59	205.48	207.34	207.47	206.93	204.72	201.92	197.63	209.48	202.38	205.39	196.21	205.61	200.36	198.23	206.67	204.18	200.58	204.98	200.28	201.43
204.92	200.16	200.68	206.8	203.2	205.78	201.57	209.22	207.88	202.79	204.91	210.92	207.19	206.52	202.37	199.12	200.96	204.46	196.23	197.61	202.78	199.62	207.4	208.97	206.28	212.92	209.33	205.86	203.45	207.23	202.54	202.22	206.37	201.03	204.03	200.8	205.39	205.85	201.64	206.62	212.06	198.52	207.47	198.79	200.74	202.86	202.1	207.79	208.12	206.06
212.76	209.11	212.16	213.84	213.74	210.3	211.35	216.02	212.15	206.25	216.04	211.69	211.09	206.3	212.93	207.17	214.43	216.33	211.68	216.86	217.9	212.52	216.42	214.86	213.04	208.22	205.85	214.85	209	208.59	217.62	208.07	213.51	210.48	212.51	213.06	214.87	213.99	215.08	209.02	206.16	206.85	211.76	220.05	212.23	201.51	211.2	210.5	213.76	213.58
205.14	201.52	207.17	204.2	204.7	205.38	205.52	198.06	200.36	197.04	208.59	203.5	202.93	207.52	204.77	202.24	193.31	199.66	204.09	205.34	201.16	202.2	205.1	202.1	206.58	199.17	201.14	205.16	199.17	198.61	199.52	203.77	201.49	205.9	203.26	196.17	205.81	198.04	202.86	197.75	206.53	200.92	199.59	198.17	204.53	204.26	201.53	202.69	200.62	203.7
201.64	196.78	198.48	206.25	200.26	199.48	196.13	198.1	204.19	205	208.23	203.24	204.98	206.33	201.88	200.91	204.37	202.25	200.19	205.31	199.53	201.28	197	206.09	203.7	203	195.74	201.18	198.4	202.24	199.05	197.96	202.91	203.46	203.99	204.28	201.99	199.66	202.93	193.96	198.62	196.09	204.12	205.93	205.97	201.11	198.27	204.13	198.16	193.04
202.49	202.99	198.84	203.89	210.11	207.26	208.84	203.52	205.22	207.79	196.36	204	202.92	202.95	195.29	200.78	201.01	201.45	202.02	210.7	211.19	202.44	200.24	206.75	207.03	208.97	204.81	207.27	199.59	203.53	202.16	202.14	201.84	204.34	205.18	204.35	205.89	210.53	203.05	204.85	201.39	206.51	203.45	204.31	204.24	205.18	199.46	208.5	206.14	203.53
197.2	196.31	198.51	200.2	193.45	203.03	197.23	197.07	207.59	195.21	199.11	202.59	208.93	199.07	195.64	206.82	198.93	194.13	199.76	199.47	202.93	193.55	197.71	203.83	195.67	200.94	200.57	202.04	198.74	198.73	197.7	196.43	203.9	196.19	204.73	197.37	199.51	200.44	195.14	208.76	200.03	205.95	202.06	196.12	197.85	193.6	199.54	200.34	198.47	197.01
220.9	216.2	208.33	215.26	219.08	219.59	208.47	208.12	216.22	220.12	217.36	216.75	214.42	213.39	218.67	215.64	223.3	212.17	220.15	218.31	217.43	217.79	218.64	213.43	222.89	214.34	220.47	216.68	215.16	216.27	217.13	213.9	216.31	216.91	220.03	218.87	216.53	216.64	212.32	212.42	215.29	226.17	217.1	213.37	212.01	214.73	213.46	223.48	216.87	219.44
197.82	201.38	202.33	200.93	206.25	202.03	201.59	202.81	205.9	197.3	200.36	195.89	206.56	203.25	203.61	206.18	204.54	202.96	199.39	206.59	205.88	204.98	202.52	207.08	207.31	208.66	206.05	196	200.07	204.28	206.23	201.54	203.27	209.07	203.14	203.21	198.03	207.45	205.18	201.85	204.29	202.52	200.74	206.26	202.5	207.86	202.51	201.36	204.62	204.27
207.37	200.61	200	200.09	207.67	202.15	210.15	204.54	211.19	205.16	202.52	203.67	202.31	207.63	202.06	203.46	207.65	207.83	197.96	203.78	204.34	203.16	208.71	202.41	203.26	198.7	202.03	201.39	201.68	207.55	204.43	202.11	201.39	195.59	202.65	207.54	199.06	208.68	203.77	201.38	207.35	204.24	205.64	203.59	205.95	206.47	201.08	206.41	211.71	206.53
196.09	198.61	186.06	197.46	196.3	192.06	192.01	198.26	190.4	189.58	193.47	192.87	195	199.33	193.57	197.21	199.3	197.5	197.54	187.73	192.45	198	189.37	192.37	188.53	197.66	202.86	198.01	201.04	189.15	197.2	190.7	197.94	198.23	202.95	195.81	187.97	191.95	188.5	191.23	191.75	192.68	195.28	195.71	201.5	191.73	191	192.64	195.12	186.18
204.6	199.98	200.88	203.14	208.58	198.01	203.63	199.04	194.93	203.87	203.81	206.52	203.49	204.5	205.56	202.86	205.91	211.09	204.29	205.6	196.3	203.06	205.3	209.33	204.3	200.17	200.73	205.54	205.67	205.55	202.21	201.88	208.84	209.43	205.44	208.32	208.54	205.68	196.77	202.67	206.07	206.16	206.39	200.74	200.31	199.23	206.1	203.81	205.04	206.37
214.02	214.68	210.33	213.9	206.69	213.08	211.37	216.06	208.52	206.89	212.54	214.7	214.8	215.81	210.91	211.88	210.59	212.1	211.96	212.45	212.72	219.91	211.95	204.49	210.86	209.02	214.68	214.86	215.19	204.64	211.92	207.12	207.89	210.08	210.14	213.04	208.28	211.57	217.06	211.72	210.69	216.17	208.11	209.49	209.94	209.45	215.16	216.77	212.44	211.63
201.9	203.82	198.66	202.48	201.04	199.6	199.35	200.72	198.37	201.38	204	202.67	204.77	209.49	199.5	205.28	200.5	202.3	201.57	202.41	202.09	204.61	206.69	201.85	199.05	202.68	203.59	199.29	200.67	208.91	202.22	200.47	202.9	195.16	199.7	203.78	205.26	201.09	200.12	204.97	199.62	204.7	201.77	206.27	200.28	199.05	198.23	196.88	202.1	199.04
207.72	200.25	215.69	204.4	214.61	204.84	212.98	209.6	208.36	207.73	210.58	211.44	210.06	214.53	207.15	203.74	212.18	204.96	212.49	213.4	214.75	207.61	211.93	207.68	212.82	208.88	210.01	206.27	206.78	207.28	203.62	203.1	205.48	203.18	214.41	211.36	208.08	204.18	210.12	213.17	212.71	208.89	202.08	206.85	208.17	205.84	208.1	205.16	205.15	209.56
210.6	211.11	203.77	210.74	204.52	211.05	203.73	207.71	211.72	208.19	205.28	205.69	204.22	213.47	208.97	205.46	206.82	213.23	211.57	210.15	213.63	210.52	211.01	211.34	206.79	203.59	206.15	208.53	217.66	208.46	208.18	204.4	216.08	209.26	213.39	210	209.74	207.46	214.64	211.06	205.29	212.64	207.43	212.51	208.57	207.16	204.61	217.42	210.95	210
205.63	206.68	210.52	206.29	206.44	197.78	206.23	209.78	204.99	203.9	208.34	201.32	207.91	202.51	206.32	205.31	199.29	207.2	208.79	207.79	204.32	198.43	205.27	201.97	210.28	202.73	206.01	203.32	207.12	202.56	202.58	201.81	208.08	204.27	203.87	209.44	202.18	201.96	201.7	199.86	204.07	206.68	202.51	200.44	198.9	201.67	200.94	198.93	201.94	197.97
207.72	205.25	212.32	207.63	206.84	213.2	208.81	211.38	211.14	204.97	213.13	215.34	205.51	207.96	207.98	210.74	207.51	211.71	208.31	210.26	206.38	205.73	206.5	210.55	203.13	208.17	209.88	208.74	209.79	208.13	209.34	212.72	210.49	205.87	217.18	204.13	204.39	204.67	204.26	204.76	206.73	208.63	204.8	209.45	201.83	206.22	204.12	213.07	211.69	208.01
210.45	200.58	204.8	206.99	213.46	206.74	208.46	206.61	202.78	207.17	210.88	205.09	202.86	209.69	211.22	199.35	205.31	205.28	212.43	211.38	199.68	207.81	204.67	207.02	209.9	204.57	205.89	211.21	208.34	203.12	200.69	208.96	200.56	209.86	206.82	203.74	203.68	206.55	209.71	213.12	208.86	205.44	201.28	206.29	208.45	209.82	213.58	197.25	205.1	201.97
204.72	209.12	210.6	207.5	211.34	204.86	208.75	211.41	207.7	214.11	203.77	207.39	208.55	209.51	199.72	208.06	207.76	205.29	209.04	206.97	207.9	206.08	206.95	200.13	199.67	207.28	206.64	207.44	203.81	203.5	209.94	211.22	202.57	208.91	200.76	205.57	204.21	211.03	212.66	207.72	214.6	209.11	201.88	204.4	209.9	206.81	216.7	212.05	210.27	206.22
193.67	199.08	193.89	199.94	195.69	199.7	201.53	203.53	204.79	205.39	199.21	206.78	196.5	203.69	196.71	197.14	202.26	203	199.62	208.98	205.88	195.45	198.21	200.55	199.31	195.53	198.15	202.31	199.07	197.17	195.69	200.2	200.65	200.65	201.95	201.81	205.61	205.95	198.09	195.82	199.67	200.89	204.92	202.43	195.39	199.78	198.82	201.1	206.37	201.21
205.79	201.28	198.37	198.04	195.78	194.57	200.31	201.52	199.38	201.27	198.94	205.82	201.35	202.48	196.77	200.1	198.2	200.53	197.56	202.95	195.95	202.57	206.63	196.28	200.52	203.75	196.85	192.17	196.88	202.65	202.17	203.26	195.55	203.39	205.57	198.52	199.03	198.81	197.67	202.1	199.55	199.12	202.88	198.68	194.39	195.09	188.83	197.25	193.41	202.62
208.29	206.87	207.1	202.03	205.89	213.3	206.35	204.18	202.09	211.09	202.58	203.03	193.24	208.78	209.46	207.02	209.43	209.08	201.53	209.64	202.08	215.55	208.44	203.93	206.31	207.16	210.45	204.77	209.67	203.81	209.46	206.37	205.77	206.25	200.96	200.78	201.47	208.59	197.23	196.86	210.9	208.67	211.31	203.66	203.14	206.04	209.73	206.42	205.46	201.71
194.78	207.52	193.75	205.08	194.19	195.34	199.02	200.6	203.26	203.44	200.73	200.85	203.5	197.92	198.64	196.68	198.97	192.98	199.05	199.43	203.99	196.9	196.67	198.43	205.92	195.58	195.85	200.62	198.9	205.53	199.55	201.95	199.69	196.91	195.21	196.8	197.58	203.71	199.82	196.89	203.62	215.44	199.42	206.42	197.9	197.95	195.64	207.16	204.35	200.58
218.31	206.25	209.72	212.83	208.34	215.37	212.87	211.48	209.35	213.67	217.52	207.01	212.64	207.86	209.57	213.58	210.13	214.46	214.21	211.03	212.21	212.23	215.84	212.19	211.18	210.32	211.56	215.44	214.71	210.26	208.48	207.69	212.29	214.5	210.82	212.94	207.42	214.96	210.94	211.42	212.29	213.25	204.8	210.59	212.45	207.28	209.6	214.58	216.4	213.17
206.62	206.86	211.55	207.72	208.38	204.66	210.45	206.21	204.75	205.76	203	203.74	206.72	207.29	199.44	206.46	206.22	213.74	213.28	210.14	209.49	206.95	200.41	201.98	205.73	204.56	204.44	204.25	214.92	215.49	207.93	206.24	208.6	208.49	205.54	204.99	209.09	204.96	206.27	201.01	211.52	203.34	209.94	205.27	209.71	210.75	204.84	205.51	212.75	210.1
206.96	211.62	213.92	209.33	204.09	204.15	218.27	213.47	207.83	212.11	202.68	214.73	206.6	207.17	205.37	207.49	205.09	207.79	213.72	213.28	207.92	208.11	208.56	203.7	212.66	211.75	202.24	211.8	210.65	205.94	215.49	204.94	208.72	210.09	205.67	204.63	206.7	203.2	213.9	216.57	209.91	207.63	211.69	209.69	212.2	211.56	209.19	215.76	209.14	213.38
207.09	218.72	214.03	211.53	211.26	208.28	207.99	207.69	210.9	207.87	210.56	214.93	205.35	207.35	213.86	212.99	203.04	204.93	209.33	209.26	211.23	211.76	207.87	213.52	209.52	211.71	210.11	198.07	204.59	213.83	208.51	213.26	208.01	216.02	205.91	206.99	214.52	207.3	212.24	206.31	205.69	213.51	208.55	211.3	211.21	215.07	211.48	216.22	208.52	206.63
208.7	214.87	209.02	208.87	212.18	215.58	208.77	209.78	203.01	206.68	213.33	208.94	208.62	208.33	212.13	208.68	208.8	207.1	206.26	204.93	215.1	208.33	213.01	210	204.62	207.7	206.83	209.26	211.7	208.31	210.37	212.1	206.42	211.38	214.53	205.15	204.01	210	213.63	210.69	211.39	209.13	213.94	209.76	208.04	213.25	208.38	205.04	214.09	207.98
201.04	201.74	199.5	198.19	202.56	203.8	197.96	194.52	202.56	203.7	193.42	203.68	202.2	200.47	200.7	203.46	201.83	201.69	203.98	198.37	195.28	203.41	199.86	196.22	199.5	201.26	200.34	200.62	200.57	203.65	201.47	191.59	202.72	205.55	199.82	202.89	200.2	195.85	199.18	204.5	194.86	205.29	195.93	200.17	200.23	205.62	202.85	201.03	193.28	200.45
218.16	214.69	220.55	218.53	212.19	213.28	225.8	219.06	222.38	221.07	213.44	208.29	214.51	218.92	225.46	212.28	220.72	218.26	223.53	217.59	215.48	218.36	217.55	206.27	221.83	224.39	217.32	218.04	220.09	213.93	221.65	222.95	223.96	217.07	214.32	211.06	221.61	222.78	221.81	221.7	215.42	213.58	207.66	222.83	221.95	217.2	215.97	216.06	213.87	208.5
218.01	221.61	218.41	220.38	222.76	216.86	214.53	224.16	217.55	217.58	219.12	217.47	222.48	218.01	214.56	215.19	218.66	222.49	221.51	218.68	219.25	214.85	219.73	211.91	220.57	218.2	217.36	217.28	213.56	218.59	217.48	217.13	212.92	217.46	216.27	217.43	217.1	223.75	213.2	216.06	219.77	211.1	212.17	214.52	218.91	219.35	219.95	217.5	218.62	215.62
210.49	210.3	209.03	211.06	209.74	208.93	210.3	210.04	207.43	211.05	208.16	208.09	206.63	207.85	210.9	205.82	205.42	208.86	209.14	206.76	204.41	211.12	208.66	211.81	205.62	202.01	206.89	210.93	204.67	203	208.29	209.81	203.15	208.92	205.86	205.81	208.11	204.41	209.54	212.68	210.02	206.4	206.75	213.09	198.87	207.61	209.72	206.13	207.13	207.62
193.77	204.65	204.5	198.24	203.69	196.07	201.87	197.77	197.36	198.64	202.22	206.19	201.29	199.18	200.95	204.43	203	198.39	192.95	195.92	212.4	205.05	202.88	204.45	204.36	201.75	210.65	206.48	202.58	203.05	204.33	200.55	199.96	198.14	203.07	201.35	200.94	206.46	199.86	202.63	203.96	207.04	209.71	204.89	201.23	204.39	202.93	204.52	199.9	203.34
205.88	210.62	215.93	216.34	210.81	214.79	215.99	209.62	207.62	215.18	210	209.49	213.3	217.03	216.39	223.08	207.96	219.2	214.1	209.43	214.31	212.28	212.37	212.44	213.38	209.32	213.63	213.54	213.97	217.44	218.1	211.96	210.1	204.68	208.65	215.67	216.33	209.63	211.14	211.83	211.12	212.29	215.35	215.41	214.01	217.19	213.95	220.75	213.84	216.86
194.89	186.94	196.78	187.8	199.44	195.81	195.49	196.66	197.75	195.79	194.12	200.31	194.85	188.38	186.21	195.64	191.94	197.92	193.64	199.93	192.46	189.28	193	193.96	195.7	197.79	191.11	197.27	188.13	197.84	197.24	194.96	192.34	187.3	190.88	194.73	185.77	193.54	188.32	195.02	194.35	192.47	195.64	202.37	198.11	197.92	199.38	197.68	193.63	202.83
195.05	199.54	193.81	197.18	199.01	196.53	209.27	199.95	196.7	204.33	202.98	198.04	202.45	195.91	201.18	197.61	196.17	202.3	204.65	197.53	200	195.57	194.33	198.36	200.78	198.16	191.51	197.81	193.64	194.04	198.85	205.92	193.44	200.49	199.23	198.37	195.3	196.17	199.42	200.8	203.82	203.95	200.38	190.71	201.57	189.4	205.38	202	201.49	201.04
208.99	219.54	206.99	205.87	211.87	209.94	211.43	210.11	213.94	208.99	207.95	211.1	213.7	205.15	214.26	213.69	208.58	210.47	209.01	220.54	213.91	211.52	208.92	213.22	204.6	201.76	205.96	216.02	208.71	204.42	213.68	206.55	217.4	210.57	210.81	209.02	210.92	196.82	206.56	211.86	206.8	207.12	210.26	209.26	210.35	206.28	214.87	218.54	212.45	210.68
211.2	211.85	210.05	214.44	205.51	205.39	210.92	213.52	203.93	210.77	210.32	214.6	206.68	202.82	210.7	211.51	205.42	208.58	203.23	206.6	210.99	206.9	208.28	204.03	204.59	214.58	211.51	211.8	209.01	206.91	208.22	212.11	208.99	210.23	205.75	210.42	205.76	202.53	210.56	212.52	211.27	206.72	209.94	208.93	208.12	208.72	214.26	217.56	209.32	212.56
208.63	214.36	202.99	213.4	200.68	210.97	209.01	213.72	208.13	213.64	209.03	212.63	214.4	213.02	212.98	217.64	210.85	211.93	208.92	206.82	208.96	211.34	208.35	210.65	213.58	210.31	218.29	213.88	211.66	213.01	212.25	215.4	209.04	215.88	208.15	213.85	211.6	211	207.16	213.53	207.49	216.63	214.19	213.09	212.98	213.25	210.04	211.28	206.27	211.09
205.29	208.46	205.49	205.06	207.11	204.91	210.51	210.61	216.65	211.29	211.38	209.94	202.89	212.95	207.74	215.75	211.29	201.59	201.6	199	204.8	211.3	208.87	208.53	202.78	210.21	208.87	210.38	204.95	210.75	209.52	208.52	206.85	209.52	206.9	205.74	211.4	206.02	203.23	205.33	213.48	211.32	205.31	210.8	204.92	205.89	200.42	212.24	206.76	202.82
207.11	221.88	209.55	218.86	208.58	215.91	217.01	208.67	205.59	208.36	212.61	214.36	209.89	213.96	208.82	213.63	212.1	213.94	215.96	214.88	207.51	212.45	209.28	219.96	213.55	220.14	211.14	207.15	211.5	206.97	210.15	204.41	214.03	210.36	205.71	208.54	208.98	211.57	209.02	211.86	215.59	209.13	213	212.29	210.4	201.06	216.12	209.9	213.8	213.33
203.85	209.77	211.81	199.65	200.08	213.86	209.38	215.59	208.66	207.99	210.59	208.72	204.35	208.33	218.34	217.69	211.28	202.53	207.87	210.15	209.89	204.58	216.36	204.68	211.81	206.84	208.8	209.69	216.61	205.22	208.37	205.09	207.36	210.13	213.02	213.21	207.13	208.61	204.44	208.24	208.64	206.75	204.35	213.88	205.66	208.29	211.1	209.89	203.66	209.62
201.08	195.75	197.7	201.61	197.03	198.68	202.12	193.83	204.97	193.4	198.99	198.84	202.02	197.83	199.19	196.37	204.78	197.44	197.7	201.12	202.73	204.08	194.93	200.26	199.32	194.18	199.48	196.63	194.86	197.13	194.98	201.22	199.6	200.72	201.36	196.41	200.68	204.2	199.35	197.2	200.21	201.06	202.44	203.1	197.45	200.42	189.6	198.24	203.61	202.42
205.51	205.93	207.57	200.46	201.67	203.67	204.46	199.35	201.79	209.35	202.09	207.64	202.51	208.93	204.83	208.46	202.08	199.71	201.15	206.49	205.62	206.66	203.47	203.85	206.15	207.93	207.21	204.53	201.53	207.24	200.28	204.28	209.06	200.05	205.61	204.07	201.74	202.27	198.89	200.91	208.97	202.79	201.44	202.82	200.77	200.5	200.26	198.28	208.97	200.8
208.25	208.53	208.69	212.45	203.12	203.99	211.57	206.13	200.89	206.45	206.22	209.45	206.93	207.18	205.41	206.05	212.26	209.68	205.94	206.92	203.16	205.59	213.49	203.25	203.87	205.94	204.86	204.85	213.93	211.72	206.25	212.39	204.57	204.13	216.7	206.85	207.74	205.78	207.9	205.66	210.86	205.93	211.93	210.8	206.58	207	209.4	208.12	206.25	208.13
210.58	208.15	205.51	210.58	211.41	208.16	204.07	203.31	217.1	205.48	213.79	205.81	209.04	208.07	215.17	207.04	206.53	213.2	210.74	213.3	212.07	210.47	215.89	215.85	203.33	210.05	211.95	214.59	206.52	206.49	214.2	211.64	212	215.78	206.98	210.08	201.33	211.37	213.17	206.84	203.34	212.57	207.95	206.92	209.76	203.51	209.67	206.6	210.91	209.22
210.81	209.67	217.27	201.59	212.23	210.45	206.93	204.29	200.37	211.54	208.71	202.71	212.73	204.85	204.59	201.49	210.01	217.31	210.14	207.43	218.53	208.21	213.69	201.06	213.55	214.34	206.11	204.25	211.12	212.8	209.57	207.96	210.59	213.99	211.84	206.99	212.82	207.7	209.47	202.54	211.62	205.58	205.19	213.68	211.07	208.62	205.39	216.68	211.93	202.79
196.24	200.47	198.48	205.07	199.9	199.69	196.88	199	214.13	200.97	196.75	202.94	199.19	203.9	201.71	195.95	202.18	205.69	196.59	202.19	197.14	201.55	199.48	203.68	203.94	204.57	200.41	196.36	195.67	197.61	200.5	195.57	200.54	195.72	198.96	195.64	203.5	198.35	201.58	198.93	195.42	202.08	201.44	199.57	203.78	206.85	198.42	202.45	200.2	202.18
199.68	204.04	205.05	196.83	202.82	201.92	203.78	202.31	199.96	200.45	197.55	200.01	210.27	195.48	195.15	201.04	203.74	198.04	199.55	203.59	203.25	204.09	203.06	198.4	199.17	201	199.88	199.24	205.91	203.84	203.63	204.63	200	201.08	201.88	205.36	203.98	209.44	195.51	201.13	202.94	197.23	196.12	205.39	202.16	203	200.84	203.83	201.86	204.06
215.69	209.11	204.74	201.62	206.25	211.06	216.63	220.93	207.42	213.46	208.64	211.3	211.55	212.73	210.41	211.37	216.46	213.81	213.09	210.87	207.43	208.26	212.54	216.29	208.48	212.09	214.17	213.59	211.83	211.73	209.97	213.5	207.54	211.29	214.25	210.55	216.55	208.35	211.52	214.8	204.24	210.99	207.83	208.39	208.02	207.22	210.81	208	214.9	204.75
213.3	210.13	210.42	203.17	215.25	207.06	211.8	208.94	222.68	205.67	208.65	208.1	207.2	203.36	211.34	212.77	203.08	213.49	212.87	206.41	209.29	218.73	213.31	200.9	213.87	207.93	211.14	207.64	211.98	207.95	209.63	200.06	206.08	212.19	218.09	211.97	210.06	203.95	210.86	209.66	211.41	208.45	211.05	206.93	209.91	209.92	207.6	211.78	209.93	205.01
208.54	206.55	209.41	210.18	213.95	215.77	211.92	208.7	211.12	207.37	208.65	213.75	213.15	208.46	215.09	210.94	212.49	211	214.48	215.69	214.12	217.63	217.15	208.94	217.9	208.61	216.11	207.14	214.26	211.23	212.9	207.85	212.88	206.41	211.59	204.96	207	206.76	206.3	214.57	209.14	217.6	211.34	209.76	210.76	209.87	210.64	212.29	207.8	208.6
211.11	213.17	213.11	206.12	211.52	212.03	208.83	212.94	210.06	219.39	208.07	211.4	211.38	204.23	216.72	218.17	211.95	210.84	215.23	213.15	210.95	211.96	210.66	213.81	214.1	217.19	211.09	220.52	218.81	210.35	211.17	209.93	219.69	205.62	216.25	210.71	206.27	213.9	215.6	211.58	213.35	209.3	211.73	210.26	210.57	214.2	209.53	210.61	212.79	219.92
208.8	206.61	209.8	209.67	206.43	209.47	207.58	212.12	208.44	208.73	205.94	209.61	208.73	215.61	209.2	208.51	206.79	216.69	215.97	214.21	212.59	210.9	205.72	203.56	213.7	210.05	207.93	207.02	203.14	210.9	211.18	213.64	214.5	218.12	204.06	205.7	208.43	209.23	208.23	215.04	209.2	209.76	210.6	209.99	206.37	207.98	207.22	213.18	202.54	208.04
204.08	202.2	207.82	203.14	201.99	206.07	199.59	204.73	199.43	196.24	211.36	199.69	207.89	207.77	199.41	199.08	208.88	202.04	203.92	204.47	205.12	207.36	206.95	208.47	203.86	206.85	208.29	197.53	204.63	200.02	200.35	209.54	202.8	201.2	195.59	207.25	200.56	203.42	208.17	203.87	200.81	200.72	207.15	205.45	203.61	203.61	199.06	203.63	201.52	200.98
210.37	211.2	208.09	212.01	207.21	212.69	210.48	218.75	211.62	211.7	210.86	203.72	212.25	207.76	206.56	211.11	207.35	212.42	212.17	207.38	209.69	211.84	204.89	209.11	212.77	208.89	218.69	208.17	211.95	207.37	207.77	216.98	206.63	208.72	218.44	212.84	212.95	207.7	210.22	211.08	215.57	210.27	213.5	208.07	222.72	211	210.18	211.65	217.29	210.61
210.62	205.31	205.1	208.93	202	211.01	208.67	208.92	212.23	211.09	204.49	202.53	205.21	206.47	213.64	211.73	210.28	206.45	211.72	209.08	206.69	208.07	203.32	212.3	210.04	208.77	210.21	212.97	217.02	211.99	210.77	213.2	209.99	211.15	202.71	208.88	204.72	212.48	207.17	206.44	203.51	217.17	208.48	206.98	212.71	212.11	201.03	208.1	207.07	205.06
203.89	204.35	204.87	206.11	207.5	201.87	205.07	200.96	201.32	204.7	200.38	205.14	202.29	202.83	200.23	203.16	202.76	199.82	211.61	205.94	200.89	208.13	202.7	209.17	206.96	206.48	203.91	207.38	204.21	204.3	202.74	201.43	202.58	206.62	209.95	206.81	201.39	204.97	206.14	205.32	203.02	208.4	204.53	202.59	205.79	197.33	203.47	197.58	200.89	205.88
208.8	207.83	211.73	208.91	208.67	213.78	204.52	208.15	203.49	205.78	205.55	204.72	206.69	211.86	216.03	210.45	207.7	211.67	206.8	211.48	204.61	203.43	212.4	212.1	202.45	214.04	206.25	206.34	205.58	206.67	203.12	208.07	206.68	211.42	215.33	209.15	212.04	214.54	210.54	204.66	204.24	208.43	210.18	205.08	206.06	207.91	212.88	213.51	208.71	211.26
205.08	207.87	207.74	210.9	212.88	207.97	204.86	203.76	203.15	212.35	205.71	200.85	205.39	210.79	206.04	200.41	206.52	211.82	205.75	203.31	214.02	202.33	206.83	213.93	206.15	206.68	203.21	203.72	212.07	207.22	203.72	210.33	208.19	210.37	209.82	205.67	209.94	204.3	206.37	202.31	200.46	201.96	207.66	207.23	213.28	207.89	210.03	206.2	210.28	207.17
200.44	208.11	198.89	205.28	203.5	209.24	203.06	203.19	196.41	205.11	204.52	201.57	201.84	201.86	201.53	211.69	200.03	201.81	203.34	202.07	201.71	199.14	200.25	195.15	200.73	204.46	209.55	201.4	202.73	208.25	205.29	207.89	201.66	202.86	204.34	207.44	202.14	207.21	206.75	202.88	200.13	209.33	206.61	203.61	207.3	208.39	204.61	205.33	201.01	201.51
208.41	211.54	210.54	212.74	214.58	211.32	209.73	205.95	211.33	214.19	213.4	210.59	214.02	212.23	211.05	212.17	215.17	210.56	213.55	201.53	209.26	211.27	215.02	213.06	209.82	210.02	213.81	204.92	212.48	210.17	209.28	212.62	206.15	209.57	205.8	208.65	214.78	213.78	211.71	212.32	208.38	211.83	209.35	217.53	211.48	217.99	213.58	203.07	209.08	212.19
194.94	200.18	198	203.01	200.07	199.45	201.81	198.31	199.12	197.35	201.78	195.22	198.13	206.59	198.28	199.16	197	196.99	195.62	202.7	200.2	197.5	197.2	207.54	199.6	201.53	193.72	205.74	197.8	205.77	204.14	200.56	202.91	200.35	200.94	196.62	201.85	205.84	207.69	202.16	196.38	196.15	195.28	199.47	197.81	206.47	192.43	199.27	202.11	203.39
202.77	205.4	210.15	200.01	206.61	205.13	206.96	205.25	199.55	207.13	201.31	203.29	203.09	210.39	200.84	201.47	203.57	206.24	200.9	201.96	214.47	199.24	197.79	209.93	201.45	205.28	201.63	209.29	210.56	200.67	210.92	207.47	199.5	202.91	209.75	198.92	205.09	201.66	202.64	205.28	207.11	199.99	205.1	206.5	204.71	206.79	207.53	203.38	204.08	200.53
198.85	204.27	202.55	196.58	195.41	194.17	195.65	197.23	204.03	192.71	199.99	199.78	201.86	201.92	197.59	202.25	192.8	196.62	194.26	199.72	196.13	199.51	197.58	204.75	201.18	200.04	198.2	200.77	194.98	202.15	201.95	196.66	199.62	201.25	196.54	204.34	198.17	197.91	196.48	200.1	203.46	199.45	196.79	196.5	203.08	196.02	198.61	198.53	199.22	199.78
204.44	215.9	211.04	211.29	210.59	210.59	215.93	215.96	212.99	204.98	215.79	208.34	210.93	214.36	221.04	212.41	217.59	214.75	208.75	220.59	211.38	215.1	210.52	217.07	215.77	212.29	214.61	217.46	210.05	211.03	212.16	210.07	210.67	208.19	215.34	215.47	218	210.89	210.96	207.76	211.26	214.77	210.77	213.56	217.48	211.02	213.98	211.03	213.48	218.68
213.06	216.24	202.9	210.81	210.61	204.3	214.38	204.71	209.28	210.78	206.1	206.51	209.09	209.36	213.19	201.43	211.15	206.03	215.2	205.85	207.82	208.14	211.65	212.47	210.43	210.21	208.95	210.25	204.97	215.96	213.51	210.12	211.64	209.78	205.69	212.53	213.96	209.4	209.27	206.41	205.67	203.93	207.06	210.48	205.39	216.32	210.46	209.62	212.7	209.35
210.43	204.31	208.81	199.82	197.22	201.15	200.57	206.09	200.3	202.03	203.52	207.24	207.42	203.17	199.35	212.49	204.44	205.01	201.8	200.88	206.32	195.59	201.74	201.12	204.77	206.23	206.04	203.22	203.32	207.55	205.79	203.58	206.76	198.63	205.18	203.82	201.32	203.27	208.85	202.64	199.81	198.65	206.25	204.99	200.63	197.26	205.17	198.32	206.41	198.6
204.11	204.66	204.05	214.52	209.96	210.95	210.93	210.04	212.38	209.87	206.69	204.54	207.82	203.33	205.77	204.04	207.7	205.02	206.03	205.8	206.7	212.06	207.82	209.31	209.34	206.37	210.24	211.46	204.16	209.8	207.48	213.77	209.51	210.29	206.51	210.67	212.19	200.63	209.85	208.61	212.7	209.15	206.16	206.62	202.89	210.44	212.96	206.89	208.09	208.23
203.77	201.8	206.24	202.3	203.68	205.12	200.71	199.65	207.22	202.85	204.43	194.26	196.26	208.38	202.77	204.93	205.28	201.39	206.93	203.06	201.56	202.9	196.79	206.62	202.65	197.59	198.62	201.28	203.93	206.7	204.15	204.11	205.68	201.87	198.01	199.78	203.26	203.32	198.78	201.75	202.84	206.33	208.17	206.02	206.97	201.83	199.2	203.65	206.75	201.5
212.12	205.17	203.79	210.91	214.42	206.08	204.24	209.33	204.42	199.61	211	203.41	206.56	211.4	214.96	210.4	207.15	209.58	206.41	209.42	207.15	203	209.39	220.69	210.01	202.83	207.82	208.7	208.77	208.54	204.45	201.47	207.47	205.23	207.12	210.21	201.75	211.01	210.91	212.13	213.4	202.3	207.24	204.71	205.64	205.92	202.06	206.8	208.5	208.65
204.36	214.4	202.34	202.66	212.83	207.55	207.95	207.46	206.11	207.38	212.16	205.46	203.56	209.91	207.1	213.77	206.12	206.74	211.52	213.61	204.78	203.65	206.53	205.36	210	211.69	202.74	201.3	203.51	208.91	205.74	216.3	212.37	201.3	206.7	202.24	210.02	205.23	209.26	213.06	209.34	205.57	203.9	202.18	211.77	200.55	203.77	205.08	211.97	206.21
205.89	197.39	202.04	201.43	201.19	201.4	196.55	203.95	202.62	208.51	201.71	195.54	203.24	204.6	205.23	200.22	200.66	205.18	201.78	206.83	193.82	202.94	196.97	203.25	204.75	202.12	201.88	199.34	197.11	200.63	197.14	200.36	202.45	198.16	203.49	201.03	198.82	211.11	193.16	197.76	201.87	205.34	197.62	203.25	197.84	195.95	198.39	196.48	200.77	203.09
221.11	216.48	218.5	215.03	216.73	214.93	220.53	221.16	214.96	220.74	219.29	214.76	219.09	220.33	217.79	215.67	216.64	215.05	215.29	218.95	215.15	221.62	219.39	222.54	214.02	217.37	212.3	220.61	215.09	216.75	213.05	218.79	216.9	219.65	227.85	218.17	216.31	210.74	215.31	219.52	220.61	223.5	216.32	224.02	213.17	216.13	213.23	219.38	218.83	209.59
212.17	211.3	212.78	209	207.54	209.8	217.17	207.27	216.31	207.75	210.52	214.24	206.15	214.06	218.14	211.8	207.86	213.7	208.23	209.75	206.55	209.03	213.43	220.33	209.57	211.48	209.57	212.07	212.58	212.42	211.2	210.31	213.36	201.96	219.71	212.28	211.12	211.74	215.56	212.03	212.42	213.66	213.15	209.49	206.46	212.83	210.09	214.18	212.5	209.52
208.39	203.64	216.18	210.69	214.25	207.89	210.43	213.96	210.1	208.04	205.21	209.51	206.17	210.28	204.8	212.51	209.5	201.77	214.09	206.53	207.31	207.77	205.46	207.78	211.59	207.16	210.45	204.3	208.21	211.04	207.37	209.79	212.83	208.84	209.8	205.13	209.55	211.58	211.01	211.22	213.6	205.14	207.61	207.79	208.71	210.42	209.25	208.92	202.42	210.38
208.23	203.56	211.05	207.2	209.84	213.59	208.75	209.49	210.59	206.12	210.77	209.01	210.11	212.18	207.03	215.67	207.89	206.56	211.34	214.77	209.9	203.62	212.19	213.48	215.7	214.2	208.17	204.61	211.97	208.42	209.7	207.75	211.36	219.17	209.97	211.9	204.33	204.32	212.55	213.52	205.95	209.54	210.15	204.7	206.19	209.27	205.96	204.56	208.03	215.19
209.18	210.17	208.13	208.89	209.33	215.8	210.23	205.63	212.41	206.35	212.02	208.99	207.16	210.07	206.99	206.13	209.05	207.62	207.39	216.18	214.78	214.09	207.34	205.56	206.91	210.38	204.65	209.04	214.48	215.16	215.94	204.8	213.47	211.42	211.94	211.21	204.8	207.71	213.42	208.84	208.3	206.28	207.67	209.47	210.37	215.43	211.25	214.66	206.02	212.31
212.79	220.68	212.18	214.7	212.67	213.48	218.28	219.89	217.48	217.24	210.22	210.36	213.4	210.32	211.97	205.52	217.24	208.26	213.71	212.79	213.12	220.03	210.26	216.64	210.23	205.96	206.92	218.28	207.45	211.95	217.67	205.3	213.43	211	214.46	215.59	215.38	216.91	212.64	222.96	214.4	214.64	219.34	218.81	209.93	220.04	213.64	209.6	210.16	209.89
205.29	209.43	203.03	210.34	206.6	207.04	207.07	209.85	218.6	210.07	207.58	214.44	212.77	209.49	209.27	207.84	204.72	209.9	210.45	206	204.2	206.77	217.77	211.88	208.97	207.54	211.95	203.19	205.12	203.09	206.5	210.83	201.74	205.64	205.79	214.07	203.83	205.61	214.13	212.24	215.74	208	212.2	213.44	210.53	209.28	203.07	213.2	209.71	202.89
215.19	203.19	207.99	209.52	209.42	210.42	209.48	202.26	210.36	210.2	207.43	212.5	207.27	206.23	212.05	204.31	197.75	212.81	202.31	206.76	211.19	205.51	206.91	204.59	206.91	208.63	204.03	212.55	208.24	205.74	203.53	202.53	203.79	207.83	205.3	211.73	210.31	208.71	211.67	206.11	204.61	208.04	200	206.18	198.79	210.2	205.87	208.47	206.03	203.14
192.08	196.52	199.94	202.93	196.17	199.2	193.81	204.16	205.71	200.99	203.35	197.61	193.7	200.21	197.64	195.71	201.54	198.42	198.2	197.33	204.69	196.29	201.49	201.33	202.68	198.68	196.41	200.06	196.56	190.22	194.46	192.18	201.77	200.4	198.62	199.12	199.48	201.18	191.53	196.8	194.05	200.25	197.77	198.3	196.79	199.58	195.78	201.02	196.04	202.85
203.22	201.02	198.19	207.65	207.31	208.66	206.11	206.83	202.13	204.9	204.31	206.47	206.44	200.47	207.35	206.4	212.05	208.07	212.64	204.16	206.62	202.65	210.79	212.63	205.81	208.75	205.55	201.89	205.51	214.31	200.37	205.34	209.36	207.44	204.15	209.93	207.67	210.17	206.56	205.22	209.11	202.47	210.67	210.22	209.37	207.48	212.22	205.21	213.38	200.95
212.36	211.69	209.16	218.41	214.21	211.2	211.47	215.42	208.5	212.07	216.46	216.6	213.1	209.58	214.43	215.25	217.04	211.11	212.28	213.88	209.46	209.18	209.95	206.21	212.52	210.61	213.79	207.18	214.13	206.36	223.34	208.76	212.96	214.97	215.7	215.38	214.71	206.7	216.85	216.03	210.01	218.23	208.72	213.47	209.83	213.36	214.7	208.23	217.18	210.57
212.11	209.7	213.65	211.54	217.47	211.66	204.36	212.25	209.32	213.27	213.51	212.95	216.92	208.73	207.58	212.7	205.8	215.85	206.34	211.86	204.17	206.73	208.34	205.64	210.91	214.13	212.34	211.43	206.91	211.19	199.62	207.15	209.22	207.61	209.3	206.02	206.04	210.17	206.39	207.21	210.09	205.99	204.63	206.99	210.3	208.92	206.31	203.16	210.44	204.66
212.49	209.6	221.13	207.54	209.41	210.33	208.66	212.02	205.81	209.95	212.06	215.76	214.7	212.84	215.04	215.79	208.66	208.47	212.5	207.42	215.73	207.45	215.29	206.47	210.93	215.99	208.32	208.06	211.67	216.16	213.98	221.81	219.38	214.82	213.49	206.27	212.68	222.4	212.76	207.23	208.78	217.85	210.49	202.84	216.82	208.99	208.63	209.77	215.28	215.42
196.94	197.13	188.88	200.35	201.8	197.72	194.7	197.61	195.09	195.52	195.09	186.51	191.64	194.32	192.81	190.91	194.48	191.27	189.19	195.88	196.92	203.93	199.99	194.97	195.54	199.78	196.41	195.38	197.99	197.06	195.16	199.02	191.33	195.92	193.02	199.08	196.06	197.52	197.24	191.75	201.73	199.24	201.05	199.02	196.81	193.37	193.89	194.41	199.96	192.85
213.01	206.34	208.97	212.03	208.82	204.2	211.48	205.88	204.25	204.68	206.96	207.24	212.56	204.43	202.35	207.13	203.39	208.74	205.04	203.88	212.59	206.25	211.97	203.94	214.28	208.53	203.31	205.29	204.46	208.08	210.72	205.66	215.81	208.4	205.99	209.52	210.66	205.82	212.37	207.47	207.64	206.76	205.64	204.6	205.07	212.9	204.62	210.24	201.8	208.76
207.76	208.62	207.66	208.76	204.26	207.98	213.16	207.22	204.31	207.25	211.92	203.46	209.96	210.25	205.29	203.26	211.68	210.66	202.75	213.16	203.56	211.83	202.32	203.55	211.7	208.13	210.24	211.37	205.36	203.91	211.98	205.1	209.11	202.59	208.73	211.8	206.66	211.85	201.91	206.04	210.68	206.18	213.49	204.61	208.45	208.07	207.18	207.35	207.08	201.31
204.13	201.52	205.05	213.06	211.19	203.3	209.04	208.58	201.57	209.27	205.73	207.55	211.89	211.76	205.02	204.55	210.77	199.18	205.37	202.58	210	211.45	209.6	210.21	205.25	204.29	213	206.89	209.21	206.47	206.62	205.8	212.6	210.86	209.63	205.58	206.68	208.24	213.47	213.08	209.01	202.94	206.41	213.28	198.57	198.87	206.93	207.25	206.9	203.4
200.78	203.76	203.94	201.66	200.2	201.35	197.41	194.83	203.09	197.78	204.05	206.36	202.42	207.53	202.92	195.7	199.51	199.44	200.65	203.21	194.88	196.1	199.22	196.74	202.53	195.23	200.12	202.3	201.8	200.57	200.93	207.8	205.83	198.13	199.94	198.43	194.21	204.9	201.78	196.43	207.02	200.89	205.45	199.94	202.46	204.73	205.65	202.2	200.97	202.3
211.82	212.69	207.81	213.41	208.16	212.9	210.12	210.7	214.18	210.17	206.86	202.85	210.21	216.45	208.39	213.99	208.81	213.38	212.94	212.09	209.81	208.87	210.51	215.49	207.34	208.95	211.43	210.13	212.26	212.4	213.72	213.24	216.41	210.94	216.31	208.37	215.72	211.92	216.45	210.05	210.88	211.17	211.81	208.89	206.27	209.21	207.72	210.94	208.17	213.08
213.93	206.87	208.76	211.92	212.21	212.5	213.77	209.07	211.38	215.47	211.79	216.05	206.15	213.25	208.01	211.05	213.76	214.79	210.01	214.11	218.08	207.49	211.85	209.45	209.98	212.6	213.29	207.08	206.75	211.07	212.25	210.92	215.37	211.94	212.86	208.03	214.95	212.4	213.67	209.18	203.95	215.4	216.27	213.06	212.89	210.47	218.76	211.87	210.83	206.98
206.16	204.22	205.78	206.52	205.34	198.81	204.27	208.99	202.41	206.33	206.57	208.4	198.85	208.15	201.89	212.03	208.08	210.06	207.48	206.81	203.35	215.95	205.89	202.46	216.31	209.21	207.22	208.86	207.18	204.83	207.71	204.47	210.02	203.78	205.25	203.43	203.17	206.14	210.26	203.44	201.78	203.63	204.84	217.54	208.73	203.99	210.62	201.01	210.56	203.47
212.24	211.89	214.58	207.03	205.76	208.61	207.32	203.84	204.96	213.16	201.59	210.4	217.04	208.3	206.81	212.66	214.97	206.65	204.7	210.35	212.64	212.78	206.5	208.81	209.45	217.37	209.49	216.45	208.74	203.46	211.86	207.58	208.18	210.71	211.09	211.9	206.63	204.68	208.37	212.88	207.41	207.51	209.47	203.17	214.33	209.73	209.2	206.91	207.39	203.62
201.41	202.59	196.14	208.08	202.99	204.92	203.08	212.68	199.37	201.25	193.89	207.11	201.87	197.2	202.15	201.45	206.9	198.22	206.37	205.17	205.18	207.8	206.83	200.63	206.05	201.27	201.73	199	204.04	206.11	200.02	202.3	199.9	203.14	203.23	205.18	198.66	209.37	199.57	198	209.62	204.26	206.06	208.6	198.37	200.89	199.07	202.49	203.68	203.54
212.33	218	214.03	213.69	212.59	214.87	215.02	211.39	207.01	215.19	216.78	208.45	217.54	211.39	212.48	208.56	210.07	210.84	215.51	217.16	210.22	212.15	214.9	212.36	215.72	211.69	208.74	215.89	214.04	213.52	211.43	210.14	211.43	205.07	213.82	209.88	213.77	212.47	200.92	210.87	213.27	211.65	209.76	215.53	216.59	213.65	210.73	209.84	214.8	210.82
211.44	207.71	207.79	205.78	209.62	212.68	211.64	207.98	209.76	206.43	216.15	206.93	208.46	204.72	205.44	206.05	218.57	205.87	209.87	203.83	206.2	208.75	208.03	209.93	211.65	206.52	211.08	201.2	205.36	207.75	211.33	210.81	213.43	208.63	209.23	202	208.44	210.72	212.71	209.59	211.21	210.35	204.95	210.55	207.11	217.89	215.88	213.02	213.18	209.71
208.48	212.9	210.44	215.69	215.07	213.69	213.89	222	209.44	214.75	212.99	209.25	218.34	212.2	216.33	217.48	215.75	215.35	213.06	213.85	211.32	214.6	217.99	219.37	214.39	215.61	214.07	214.27	216.8	213.82	214.13	216.79	208.67	219.49	216.53	217.96	210.13	220.26	215.89	212.86	222.91	208.69	216.53	213.99	219.62	213.76	216.8	215.64	213.76	214.5
201.4	198.45	195.04	198.55	195.26	200.13	195.36	198.27	196.68	197.69	201.23	199.22	197.95	196.53	199.57	198.07	200.01	203.89	198.72	202.89	201.7	203.93	191.67	199.71	203.98	196.65	195.54	208.22	194.26	202.77	197.13	204.24	202.85	196.74	193.63	196.94	193.33	202.06	196.45	197.93	195.75	203.67	197.89	197.53	197.55	197.8	203.63	194.55	196.56	197.7
200.54	200.94	200.62	202.01	203.05	206.01	206.27	203.05	197.43	199.31	203.61	206.28	201.01	203.88	198.58	206.11	203.32	202.2	199.34	204.58	205.26	199.53	198.49	207.28	199.64	202.58	202.67	200.88	205.6	202.59	201.25	201.52	204.58	207.71	211.9	196.71	200.58	194.05	194.73	201.01	209.1	201.91	205.77	203.18	202.07	198.03	212.09	197.2	203.34	206.73
200.69	198.25	199.05	195.5	193.04	199	189.71	195.37	194.14	194.36	196.51	201.22	194.71	193.46	200.8	196.54	192.84	199.48	192.43	197.19	191.34	185.89	196.74	197.97	194.25	194.61	200.71	194.3	193.25	198.67	192.35	197.41	197.55	197.2	195.43	198.46	197.67	194.41	194.23	195.2	194.52	194.01	194.69	192.83	195.72	197.3	193.91	191.77	191.2	197.44
206.21	207.79	218.64	209.34	205.87	207.29	212.23	207.53	207.17	210.9	203.48	209.48	206.99	212.49	206.37	208.01	207.99	220.16	206.06	203.03	212.39	205.18	212.97	212.48	211.63	216.72	206.12	202.63	208.73	205.73	210.74	205.63	208.29	209.17	209.49	207.24	210.34	211.96	206.29	210.95	209.29	210.13	209.28	210.03	207.23	205.86	207.9	205.72	207.32	213.25
210.07	208.21	209.76	217.96	213.35	207.67	209.83	206.1	209.87	207.99	204.3	210.92	212.53	203.6	205.41	209.87	206.7	206.47	212.32	214.15	210.61	206.93	207.27	211.94	206.68	205.06	208.45	202.59	212.24	211.69	209.17	213.17	213.39	212.2	208.25	209.62	208.21	204.11	205.42	210.49	210.52	205.26	208.34	207.17	205.68	203.97	208.03	206.42	216.25	205.69
207.78	208.78	206.82	211.04	217.06	212.95	205.14	207.74	210.32	199.27	205.77	204.1	209.01	209.33	209.57	209.03	216.34	209.12	203.01	211.5	207.3	207.91	204.37	211.31	203.39	203.33	205.78	206.31	203.81	214.93	211.02	208.59	205.53	204.67	206.63	201.93	210.63	205.36	209.44	212.48	211.33	209.81	211.39	207.17	208.92	209.73	209.31	212.87	206.09	207.21
213.18	210.46	206.64	205.58	212.99	206.2	209.06	208.56	212.14	216.11	207.81	210.74	208.11	212.28	207.92	210.73	204.21	210.02	202.18	211.33	211.49	207.09	204.76	210.53	209.43	205.37	207.6	209.85	208.61	209.35	210.2	208.6	210.24	211.87	206.45	216.12	204.28	208.14	210.19	204.23	210.31	207.09	207.85	218.19	214.07	207.69	210.44	208.02	207.61	207.74
213.29	215.21	211.68	214.56	212.56	222.65	217.27	211.04	221.03	215.12	216.66	217.08	223.29	217.44	219.33	216.38	215.75	215.59	212.52	218.1	219.39	218.16	219.41	221.23	218.58	220.36	212.35	223.15	220.23	219.65	212.58	221.01	216.48	212.94	215.1	216.84	220.54	214.64	215	215.75	220.69	218.75	214.73	221.12	214.74	216.67	220.28	215.72	214.7	215.35
199.91	211.23	203.6	211.73	208.07	202.45	207.25	209.27	200.73	205.75	205.47	213.42	201.03	204.95	213.62	204.57	203.72	202.51	204.47	202.56	208.82	208.26	206.63	204.28	211.82	206.62	212.94	208.68	211.46	206.17	206	211.07	210.38	210.75	199.23	207.17	211.43	206.22	212.06	203.81	214.49	209.2	212.4	211.69	211.9	207.08	210.48	206.08	210.47	205.28
202.52	203.47	205.33	204.19	199.85	199.96	198.04	200.63	197.61	199.39	198.6	204.27	205.07	205.81	205.07	204.22	200.75	197.44	199.81	195.51	200.16	206.53	196.64	204.04	201.81	202.73	202.67	205.15	201.04	209.83	202.64	196.04	199.34	201.92	197.38	198.35	205.34	203	211.26	202.23	205.44	201.38	201.14	198.3	205.22	200.48	203.28	202.27	199.03	203.35
208.54	219.85	214.32	209.63	213.03	206.69	207.64	205.71	207.07	207.94	204.87	207.94	209.97	212.37	206.48	208.48	210.97	210.87	217.12	206.92	207.16	211.97	207.79	203.19	212.95	213.3	204.65	213.17	204.66	208.72	213.48	211.8	209.95	210.22	214.33	211.95	215.08	209.72	209.12	212.45	207.44	209.47	212.61	210.64	212.4	212.96	206.53	207.76	208.83	214.05
206.13	199.48	205.8	200.04	195.22	194.02	201.27	200.26	195.78	200.71	199.48	199.57	200.45	204.51	199	199.99	203.21	195.48	198.56	203.14	200.42	201.52	204.56	202.52	203.24	196.76	202.7	202.12	202	200.96	206.03	201.65	206.34	193.87	202.94	199.43	201.13	202.44	204.33	204.46	202.39	208.62	199.94	193.76	203.53	201.11	194.8	198.19	195.04	204.3
194.62	197.28	197.98	197.18	200.79	200.71	191.15	201.5	194.02	195.75	199.22	200.22	206.38	200.57	195.09	196.57	208.18	195.73	193.88	201.46	199.89	197.43	195.94	195.28	201.73	202.2	199.87	198.78	201.37	194.4	196.8	192.11	196.37	196.08	190.9	202.68	197.79	200.45	197.51	195.3	199.93	199.02	198.41	196.47	197.77	204.15	198.7	198.45	196.62	194.79
208.91	216.49	206.74	217.42	208.61	211.98	218.77	217.22	208.9	214.56	209.86	215.44	215.62	211.65	209.01	202.39	204.81	212.08	212.17	210.76	215.47	211.89	211.92	212.35	208.64	209.38	211.5	212.19	212.33	214.17	216.67	212.98	207.66	206.71	207.18	210.89	210.72	206.86	211.93	212.87	210.77	214.46	206.14	212.03	207.12	206.88	216.64	212.38	209.64	209.24
206.97	209.25	205.59	207.05	207.18	210.14	205.24	206.7	200.62	210.88	204.5	209.93	207.06	204.48	206.52	206.53	203.97	211.56	211.81	208.71	206.72	198.43	203.74	205.05	200.85	204.7	205.92	205.37	207.21	205.19	208.64	211.36	197.81	198.75	206.24	213.2	207.39	210.32	202.64	207.48	203.21	203.63	209.9	199.55	208.55	198.64	209.04	207.44	204.28	211.22
200.22	203.12	198.11	194.27	201.71	202.86	194.13	200.3	199.75	204.53	199.35	196.14	204.14	197.68	198.29	197.34	197.28	205.19	207.34	196.82	202.75	200.6	199.56	201.35	197.04	197.82	199.25	205.1	200.56	204.32	195.33	198.48	202.25	202.94	198.06	209.03	204.87	202.85	204.15	198.5	202.97	195.99	201.34	205.32	198.8	202.57	201.26	197.42	194.47	195.57
216.74	213.29	214.57	218.75	207.83	214.08	219.12	214.73	218.69	216.99	218.35	218.34	220.1	221.41	219.51	217.2	213.95	218.97	218.28	217.06	215.87	216.44	216.54	217.75	218.84	217.95	216.71	214.14	217.97	212.87	218.73	214.78	215.43	218.44	215.71	211.99	219.24	219.75	213.57	219.11	219.39	213.2	223.95	216.45	216.13	217.12	212.7	215.85	211.56	211.16
205.38	213.81	215.8	209.86	216.35	213.22	214.32	210.07	207.62	209.09	219.09	212.76	216.95	216.31	210.08	213.61	217.38	216.36	213.05	219.25	215.21	209.32	214.58	212.82	214.98	213.16	214.37	211.32	211.25	217.41	215.85	212.34	215.01	210.89	206.34	212.31	215.52	215.12	210.79	213.98	217.57	211.23	217.18	214.77	216.97	215.91	216.86	213.83	209.18	213.1
209.01	210.22	200.37	206.03	206.87	205.18	206.37	205.34	209.35	204.16	206.97	208.96	201.69	202.23	207.56	207.89	212.71	203.57	209.4	199.31	216.2	198.02	212.15	203.61	205.46	210.33	211.39	198.11	206.79	202.04	202.97	207.06	205.22	209.46	203.03	207.43	201.42	201.17	205.26	210.29	211.24	208.65	203.28	200.72	208.97	210.88	210.57	207.02	204.13	204.59
202.79	203.05	201.9	194.05	200.8	200.74	192.08	201.79	195.92	200.29	201.12	200.75	197.46	200.18	203.61	204.25	196.57	197.31	191.65	200.85	193.12	193.58	198.36	199.72	192.06	198.23	201.6	200.26	195.36	195.05	207.47	194.33	195.36	199.38	197.1	197.67	200.45	197.85	202.62	200.81	201.92	203.2	195.23	200.61	197.53	198.66	197.06	201.18	200.78	198.73
210.83	205.05	202.98	211.6	206.19	211.93	209.64	207.26	209.75	202.48	209.16	199.03	211.94	208.14	208	208.3	208.18	205.91	214.95	212.28	201.31	203.07	207.69	207.37	213.5	206.71	201.67	212.21	209.08	205.49	204.33	202.78	209.31	204.63	206.54	210.55	206.76	207.29	205.01	202.23	207.81	206.16	201.84	209.6	213.88	218.13	204.63	209.3	206.38	209.38
212.76	211.94	211.78	208.4	210.89	209.71	207.97	210.77	213.72	213.24	215.15	212.99	210.55	213.4	210.69	212.95	214.25	212.15	211.92	214.09	209.28	211.46	213.71	212.26	216.84	212.5	212.06	211.06	210.21	212.88	210.09	213.75	214.77	215.25	206.37	217.69	210.92	211.52	209.87	206.14	213.3	208.87	209.33	206.45	209.6	204.16	214.2	216.83	213.37	212.25
211.07	212.22	213.89	217.11	215.29	213.17	211.93	208.59	216.97	214.07	214.79	207.98	215.11	215.56	211.7	220.83	215.12	212.7	206.57	210.49	214.92	209.8	212.24	216.31	210.67	216.11	215.63	211.43	214.09	216	213.5	214.2	212.44	208.54	219.77	210.62	212.87	216.47	219.6	210.78	214.35	216.03	214.23	210.88	221.71	214.87	219.04	210.2	207.84	209.81
207.27	210.64	207.7	213.51	212.16	202.39	206.31	213.78	200.35	213.61	210.45	204.78	209.2	202.3	207.92	199.25	209.07	205.26	206.44	206.83	212.06	207.25	212.56	210.08	206.79	208.52	205.01	213.8	205.81	204.35	213.14	209.37	208.44	212.37	209.34	206.44	202.39	213.24	212.04	207.71	207.4	210.1	204.81	201.52	204.36	202.31	205.98	210.08	209.45	205.28
194.17	204.75	194.92	207.55	202.3	192.45	197.14	200.79	200.15	203.01	200.6	201.54	193.76	196.38	198.55	207.49	206.82	202.4	197.18	199.82	193.26	195.39	201.3	195.03	203.39	197.1	199.91	200.18	203.09	199.12	198.34	192.52	194.84	203.69	199.59	194.97	197.27	200.6	193.43	201.52	201.7	199.72	196.11	191.41	194.82	197.7	202.49	195.41	199.03	195.5
201.9	202.65	194.74	194.57	196.49	202.05	211.99	205.05	192.82	205.21	209.74	196.04	203.2	194.77	197.57	203.22	203.42	202.57	201.71	201.65	201.76	198.62	202.36	200.49	208.69	203.32	199.02	204.63	197.52	202.88	204.53	203.11	197.63	201.11	203.92	201.63	200.06	208.16	201.41	206.93	199.67	195.77	198.86	204.24	205.7	205.55	206.79	203.14	211.33	206.11
217.75	217.31	210.41	215.56	216.51	218.9	218.32	220.24	219.47	222.51	214.98	218.15	217.17	213.29	219.65	218.49	213.41	215.48	212.43	220.72	214.19	228.68	215.54	219.87	221.51	221.07	216.53	218.34	219.09	218.68	217.59	220.88	218.59	217.83	222.76	218.78	217.32	219.84	211.22	224.72	217.2	216.58	217.48	213.98	213.47	217.73	219.76	214.16	218.86	216.73
208.35	206.26	210.39	202.09	203.14	207.23	200.91	207.36	205.03	203.03	205.78	196.63	209.84	205.5	207.95	204.53	208.33	207.11	204.86	212.58	202.14	205.01	201.41	203.1	208.93	207.86	212.88	207.72	206.49	201.88	207.25	202.45	206.69	204.72	207.59	205.89	206.83	208.84	204.15	202.26	206.48	207.69	202.46	206.21	204.35	206.86	207.51	207.55	208.12	206.97
207.92	209.53	206.02	204.16	204.79	201.86	203.06	201.69	201.62	203.73	203.51	200.08	198.85	203.76	206.65	204.08	202.68	194.54	205.6	206.15	199.28	201.36	201.1	204.48	199.87	205.7	197.32	205.59	208.78	204.35	202.35	204.01	204.86	203.08	200.57	205.91	200.62	197.53	207.21	200.37	200.75	200.32	206.54	206.03	202.59	202.15	204.38	205.36	199.98	208.53
209.7	204.06	203.03	207.32	207.92	208.42	214.94	215.58	206.77	210.27	208.5	203.67	208.58	207.68	210.32	210.77	201.58	207.85	204.15	208.39	207.58	204.1	206.3	209.72	206.46	206.95	205.56	211.46	206.39	209.89	208.49	215.73	208.43	206.47	213.52	209.36	212.15	214.29	203.61	208.91	198.79	211.35	214.47	206.46	207.32	208.64	206.92	201.57	211.8	213.29
203.37	206.51	204.02	205.22	205.88	207.03	214.68	208.27	199.8	199.48	203.77	204.14	209.66	212.28	206.2	199.68	204.98	197.44	207.68	210.35	207.67	203.08	204.74	205.84	199.48	202.2	206.32	205.01	207.57	210.97	205	203.73	203	209.81	208.15	207.34	207.15	207.67	208.98	202.34	204.26	200.77	200.72	205.29	204.41	204.96	205.94	203.08	205.51	197.9
204.77	214.48	209.34	210.33	205.41	207.89	204.55	207.47	214.29	209.19	207.46	208	212.77	206.46	206.11	210.29	212.34	211.69	217.03	205.63	203.69	206.34	208.5	205.68	207.8	207.47	204.35	211.04	214.42	211.97	208.68	210.06	201.91	202.15	205.96	208.44	209.49	201.32	207.29	206.87	207.64	207.82	211.48	207.68	206.83	208.72	215.94	204.49	212.6	206.77
212.94	210.25	213.66	208.78	207.78	211.49	206.85	212.97	211.21	208.3	214.57	200.25	210.51	214.81	211.34	204.69	206.81	207.27	210.62	204.27	214.8	210.52	210.54	211.99	209.99	213.99	205.56	209.71	205.15	212.84	211.07	207.73	208.32	204.47	206.61	214.04	206.61	207.14	208.72	212.76	209.2	209.12	206.08	206	213.99	208.11	208.65	207.77	212.42	214.35
208.06	206.25	206.51	208.5	206.61	210.41	201.99	201.32	206	208.21	214.46	203.69	204.55	210.88	202.6	202.97	203.98	203.8	203.61	202.99	199.06	204.55	205.36	201.84	206.08	209	203.45	210.19	208.03	197.94	203.86	205.94	206.01	211.24	210.01	210.98	206.15	198.71	204.27	209.93	204.25	206.71	201.41	210.07	207.19	205.38	211.11	209.83	203.26	204.82
208.62	210.2	212.63	208.52	214.62	211.81	203.93	209.14	208.5	208.75	214.56	203.66	212.82	210.94	213.29	207.24	206.11	211.13	207.62	211.36	209.26	207.78	212.05	210.7	212.57	203.32	208.01	203.76	208.24	208.22	204.36	213.67	202.68	208.27	204.44	209.98	210.33	205.22	211.16	205.27	215.02	208.85	211.94	211.38	211.63	201.96	210.52	205.32	202.15	203.22
211.57	204.25	206.65	214.98	213.47	207.19	210.31	205.41	217.03	212.59	209.02	210.61	212.67	206.66	209.95	210.86	211.99	210.53	211.08	205.78	213.49	216.69	215.74	214.02	209.23	209.83	214.27	210.96	213.94	205.99	213.31	214.99	217.57	210.58	208	212.94	204.47	214.66	207.82	211.15	207.85	212.2	208.74	206.21	209.31	207.35	217.29	216.91	216.37	211.49
196.61	192.27	186.66	191.99	193.8	192.36	193.98	196.65	196.7	194.94	190.05	187.85	191.65	192.53	197.4	193.28	184.7	191.29	190.28	192.88	194.97	193.08	202.94	198.1	193.29	186.46	193.44	197.51	192.04	196.1	197.87	190.98	189.17	193.72	195.2	191.68	188.82	201.69	192.01	193.7	188.41	194.3	187.6	202.76	192.04	192.63	197.21	188.56	193.91	197.25
217.68	221.44	211.18	213.93	214.72	213.42	213.72	216.79	216.62	210.91	208.23	217.82	215.63	217.41	212.39	218.37	217.58	217.76	220.67	219.22	212.65	214.27	210.45	217.96	212.47	218.91	217.76	220.85	213.61	217.43	208.78	211.62	218.13	210.96	211.89	217.86	215.95	212.6	209.45	209.71	214.81	211.1	213.22	215.34	208.21	215.45	215.78	219.22	210.09	214.9
200.71	205.67	200.84	191.99	194.63	199.66	200.26	207.77	197.11	202.36	196.28	201.4	203.88	201.41	198.78	201.33	193.07	201.83	193.73	199.86	196.88	198.25	195.31	201.99	196.54	201.5	204.03	202	194.34	204.71	196.12	196.19	199.78	200.12	196.38	201.85	196.73	194.88	203.45	197.17	197.78	205.62	200.36	196.55	197.87	198.88	189.3	192.77	195.32	198.53
213.4	215.85	209.12	206.49	210.72	212.3	207.31	206.8	205.23	210.82	208	213.53	208.13	201.58	204.78	203.8	214.77	213.77	203.42	211.59	208.18	208.4	206.01	203.37	211.46	204.75	214.88	208.5	209.62	214.12	199.93	209.07	212.81	208.74	211.8	205.99	212.42	207.86	211.42	212.32	210.2	213.27	207.82	205.1	209.83	205.82	213.33	202.88	213.24	201.82
204.07	205.38	197.15	199.99	197.11	196.58	207.19	197.16	197.71	201.67	194.6	195.46	202.52	205.41	194.65	198.75	203.86	196.85	198.99	195.52	193.23	197.63	195.31	202.28	202.02	199.92	193.12	192.01	201.72	197.22	199.43	201.05	204.38	199.44	198.05	202.91	196.81	201.54	199.73	194.98	198.99	200.05	205.48	201.11	200.73	204.02	194.26	195.77	193.75	200.26
210.79	216.8	211.6	209.46	213.29	209.4	202.96	207.97	209.24	205.55	208.17	208.41	212.09	202.42	205.3	209.61	212.89	203.57	209.03	210.14	209.59	209.74	202.26	206.79	204.49	209.88	207.75	206.42	199.77	210.7	206.02	210.25	210.94	214.66	208.37	215.07	206.37	207.64	204.77	205.17	209.92	217.1	208.09	211.54	213.59	214.56	212.56	205.9	208.07	206.54
204.89	191.07	208.58	199.53	200.21	204.98	200.86	205.78	203.01	206.13	200.87	204.69	197.03	206.85	200.32	200.45	203.89	198.5	200.24	200.54	207.41	208.73	203.06	192.45	202.05	199.63	194.43	200.36	198.4	204.58	199.64	202.29	208.28	202.85	204.85	211.24	200.74	201.73	200.36	200.96	199.67	202.18	202.45	205.04	193.09	204.6	199.69	194.64	202.89	206.53
209.42	215.53	214.13	216.07	215.92	211.53	211.63	210.29	204.56	212.99	212.1	208.31	210.76	212.92	212.86	215.1	215.44	206.02	213	204.34	204.99	209.3	210.46	211.87	209.25	212.11	207.11	213.37	206.62	216.24	213.49	208.09	209.55	211.48	210.45	209.66	208.2	206.45	211.26	212.69	210.79	212.22	213.25	210.92	209.32	212.79	209.25	214.72	211.34	209.58
212.84	205.65	211.2	210.22	213.41	201.36	206.76	208.82	206.69	204.17	206.12	202.42	205.51	201.69	204.81	200.33	202.97	206.45	208.13	203.06	205.27	209.1	210.71	205.97	202.43	208.2	205.77	207.91	204.73	214.75	206.41	210.45	210.34	211.54	208.84	207.36	212.09	204.8	214.34	208.59	208.14	212.61	209.46	206	206.25	204.83	205.17	202.53	212.33	215.61
204.89	203.86	199.59	203.47	202.37	201.8	196.68	205.89	205.76	209.02	204.88	207.68	202.39	206.6	207.35	202.63	204.31	204.09	209.35	201.19	201.14	200.31	200.11	207.38	202.67	211.16	204.45	202.61	201.37	198.34	195.02	208.69	205.4	199.64	198.67	209.91	203.29	206.63	204.61	207.96	198.05	205.89	201.79	206.43	206.32	201.95	204.69	198.71	200.69	200.83
201.88	202.36	205.57	206.04	201	206.49	201.03	206.81	206.66	201.28	209.35	207.45	207.28	203.46	204.88	200.27	208.63	196.64	200.01	206.02	202.48	203.16	202.55	204.5	202.89	199.26	200.93	208.21	201.14	198.28	203.39	204.32	208.74	206.48	203.77	210.24	211	206.3	201.59	210.81	204.19	202.38	205.02	207.13	203.99	207.85	207.47	204.71	209.12	203.64
202.36	200.6	193.67	203.42	194.39	194.26	193.06	199.05	198.45	194.2	199.36	193.77	197.88	202.05	200.49	195.31	201.9	194.22	199.4	192.86	192.24	201.22	193.11	192.48	199.42	202.55	196.97	197.03	198.51	195.49	198.34	200.31	201.71	202.61	197.69	195.97	199.33	198.17	203.67	200.14	200.68	198.18	197.78	196.28	194.48	198.31	204.67	196.48	202.47	193.85
206.38	205.39	209.1	207.61	210.21	205.75	209.47	211.57	206.45	203.34	214.21	205.41	209.92	209.91	207.55	208.54	212.52	212.1	210.76	209.75	203.93	209.18	205.04	207.96	204	211.1	207.26	214.18	205.07	203.6	206.66	205.59	206.23	209.84	206.16	209.56	203.81	206.26	212.04	205.7	205.51	211.24	204.25	209.95	209.49	210.43	206.98	215.34	210.2	202.57
209.22	208.18	206.7	208.71	199.84	206.54	217.39	203.63	206.95	211.81	211.98	209.17	204.35	208.45	206.96	208.06	211.26	209.28	203.56	208.1	204.46	204.46	209.22	204.24	208.69	205.19	207.57	206.14	208.81	207.88	211.33	215.08	209.18	215.08	209.41	205.4	206.54	209.7	211.85	207.39	205.92	205.65	205.91	212.03	205.27	211.84	208.29	208.49	206.46	205.24
212.96	209.28	211.25	215.76	221.29	201.52	211.46	211.99	215.61	207.78	210.63	211.85	210.48	207.47	207.5	216.31	209.81	209.62	211.01	213.7	205.28	205.62	217.91	212.04	214.04	208.59	212.93	210.38	213.02	211.16	213.79	208.65	215.11	216.48	211.41	209.82	211.93	213.17	211.92	222.21	206.81	212.34	210.26	210.72	215.66	210.27	211.8	209.87	216.05	213.84
201.59	197.55	202.16	201.95	198.95	200.03	197.39	198.43	198.96	199.09	200.95	205.88	201.72	206.83	203.19	198.15	196.71	203.48	198.1	196.26	195.35	199.54	200.01	202.52	201.22	204.16	196.79	193.31	201.54	202.94	198.24	195.66	207.32	204.94	200.49	199.73	206.86	200.83	200.73	198.79	197.29	203.11	192.67	197.53	198.29	204.12	199.27	202.57	203.3	203.36
209.12	208.55	214.66	214.82	212.68	207.52	215.78	210.33	208.29	207.75	203.31	212.48	210	208.16	210.19	210.06	209.27	208.83	213.72	208.96	212.32	205.9	213.81	208.62	209.08	217.03	208.57	208.77	213.26	209.9	204.19	208.52	207.36	214.33	212.43	215.57	213.1	213.73	205.43	206.4	208.39	211.59	211.3	215.94	210.12	208.73	215.91	213.3	208.85	206.46
207.59	205.73	204.37	204.95	202.63	207.28	205.72	209.63	204.14	209.52	207.02	206.97	196.76	205.21	206.26	203.05	204.98	209.29	207.9	207.42	202.93	207.41	204.1	200.61	203.84	205.29	209.24	201.08	206.6	208.85	204.81	209.24	205.79	209.21	202.82	201.37	209.5	203.85	203.77	204.19	206.28	210.48	207.56	196.64	206.77	205.19	207.19	201.68	206.6	205.22
199.9	198.86	197.15	202.6	201.58	205.1	197.1	194.42	205.2	199.96	198.92	204.73	201.88	203.07	197.45	199.02	199.24	194.78	200.28	197.92	206.85	196.79	195.15	197.82	199.72	198.9	204.61	202.27	204.32	202.6	203.79	196	201.43	194.48	200.41	195.23	199.59	201.2	204.13	195.78	204.26	204.76	200.17	202.52	202.28	197.94	205.31	199.54	204.82	195.13
201.52	201.49	197.91	195.41	198.36	198.67	198.03	197.33	204.92	201.69	203.8	205.38	192.91	198.78	200.77	200.72	197.68	195.54	193.48	197.59	195.06	201.04	207.73	198.74	202.97	200.49	199.63	197.1	195.64	199.69	202.75	199.86	201.21	201.53	195.77	203.09	199.93	200.18	198.89	199.51	202.26	199.65	198.98	191.27	202.66	201.22	203.62	197.37	198.23	198.03
204.97	204.04	206.55	206.83	206.45	201.82	204.92	204.9	207.24	202.43	206.11	202.89	204.06	209.42	206.04	198.76	202.19	209.3	210.03	210.81	205.43	206.96	208.67	203.19	208.5	203.32	212	204.19	207.39	206.32	205.25	203.94	212.04	201.45	205.64	206.1	205.16	204.18	205.24	210.39	205.13	204.22	203.43	200.8	207.56	205.69	209.99	205.13	210.95	208.1
194.09	196.59	197.97	197.29	201.46	200.36	197.65	201.52	196.72	198.18	203.2	199.63	198.82	207.49	199.2	202.25	197.38	197.62	200.58	193.9	196.63	200.51	198.4	201.57	197.98	202.13	204.19	204.78	200.48	196.68	194.85	200.73	205.34	198.06	196.24	196.34	201.91	197.76	199.81	197.32	198.2	195.15	198.61	198.68	201.65	205.48	199.86	201.27	200.81	204.04
206.87	206.23	210.9	212.94	211.62	207.71	202.68	211.49	210.04	209.34	204.21	208.33	204.53	214.87	213.27	216.96	204.47	214.17	210.88	208.73	211.2	209.81	205.46	210.69	208.55	208.41	201.37	208.69	204.12	208.71	212.89	214.74	202.98	208.33	201.41	214.28	212.54	215.49	213.14	209.43	208.13	203.23	211.12	205.73	201.51	211.7	206.26	211.53	206.73	208.86
209.5	203.3	202.48	202.32	202.5	205.84	204.52	203.64	206.4	203.52	208.79	205.36	207.59	204.42	212	209.84	201.83	201.04	199.11	198.07	208.63	207.8	200.15	203.69	203.94	202.58	208.58	203.33	196.61	201.58	207.28	207.53	211.77	204.68	204.79	203.51	210.81	214.03	205.92	199.87	205.73	208.2	209.98	208.18	205.9	203.65	203.48	210.5	201.14	200.81
203.06	208.7	203.55	206.79	200.27	196.77	203.53	204.45	202.51	205.73	209.2	200.76	201.85	199.28	205.8	209.51	205.04	200.67	206.37	204.37	200.69	213.13	202.44	197.29	204.29	201.15	201.6	205.03	208.09	198.17	209.23	200.73	204.2	206.19	208.1	208.33	198.02	206.55	209.56	206.38	201.66	203.08	204.42	198.36	199.15	200.99	207.71	205.09	211.03	205.62
211.25	216.8	211.48	210.13	208.25	203.94	208.44	213.54	203.96	209.07	208.38	206.69	209.35	203.11	209.75	209.43	206.03	210.47	204.38	205.79	200.25	213.72	203.94	202.82	205.76	210.04	208.96	212.7	208.67	203.95	203.67	204.32	212.8	205.68	209	199.44	209.84	205.44	207.34	204.41	214.27	202.43	205.61	206.61	203.31	206.16	202.9	205.58	205.91	208.15
207.84	204.01	205.08	203.44	208.51	210.87	207.34	200.95	216.03	209.17	204.81	211.72	214.02	211.21	210.66	213.26	208.76	207.1	207.99	209.09	211.02	208.19	207.8	210.35	206.57	210.41	205.11	207.27	202.55	209.95	209.47	206.33	209.14	208.84	204.76	206.45	208.11	204.93	208.28	204.75	207.78	205.91	210.82	211.05	213.83	208.42	204.85	209.95	212.82	200.17
214.54	215.15	217.04	221.89	213.37	217.98	221.91	210.43	218.91	217.16	214.46	213	218.63	214	211.35	225.9	218.99	217.26	217.05	217.9	215.47	214.19	212.99	214.65	215.84	219.79	215.85	216.39	215.13	218.64	221.04	222.9	217.93	220.05	214.25	217.73	211.14	217.77	218.62	211.89	213.67	220.01	211.9	213.47	218.86	211.95	215.47	215.5	222.51	220.76
206.39	210.24	202.76	195.89	203.58	201.23	209.33	210.33	200.23	195.55	206.79	200.6	208.9	200.07	202.88	201.82	199.92	206.36	201.59	204.84	207.72	205.3	206.69	203.63	202.97	202.22	194.36	200.68	205.12	210.55	205.81	204.75	207.13	204.92	202.67	204.6	201.84	204.11	207.39	201.64	203.13	205.77	203.18	205.53	206.12	207.2	203.99	207.16	195.93	208.47
216.25	200.75	206.68	206.63	204.59	207.13	206.58	204.63	208.73	197.02	204.25	211.1	201.76	208.44	208.75	205.42	207.84	209.13	205.38	200.89	201.85	203.45	209.9	204.73	210	212.87	202.81	201.62	201.27	204.7	200.11	204.65	207.43	205.78	210.63	204.88	203.8	210.66	209.86	209.37	205.04	204.19	208.58	211.12	206.52	206.94	208.48	206.63	196.68	200.39
207.07	212.46	208.99	206.95	207.55	207.99	214.66	202.66	211.65	206.47	202.27	213.22	211.36	211.45	212.54	213.27	209.17	213.25	206.95	207.11	205.72	212.75	207.03	201.88	209.07	206.48	206.46	213.36	199.8	209.84	208.38	201.63	206.27	203.89	209.52	211.46	211.34	198.2	202.77	205.43	203.57	210.91	210.98	209.59	208.24	201.39	205.55	207.31	207.44	207.27
210.29	208.82	214	206.08	211.66	206.53	203.85	206.31	213.66	206.56	214.32	209.43	210.5	210.04	210.17	210.49	206.19	210.58	206.73	207.5	210.9	208.41	203.34	216.76	210.53	203.14	211.07	222.06	209.11	205.78	214.59	207.82	209.74	205.66	211.01	209.31	212.42	212.52	204.25	210.27	208.69	205.47	202.82	204.47	205.13	204.73	207.06	209.77	211.82	213.63
207.28	207.75	207.72	209.71	200.2	214.37	210.2	213.95	210.92	204.05	203.33	212.79	209.99	205.93	208.04	206.17	208.55	207.15	208.06	207.56	212.97	197.64	213.76	212	203.52	210.11	202.84	212.12	211.29	208.02	204.96	206.66	209.79	205.49	207.75	210.29	203.73	214.78	207.61	211.52	211.63	211.84	210.64	209.84	207.87	206.67	206.5	202.07	205.59	215.1
201.9	203.88	202.08	195.28	195.74	195.08	205.62	195.9	207.58	197.5	197.39	204.93	200.75	204.82	195.18	191.56	195.14	192.73	195.37	196.16	195.53	197.86	204.08	201.56	193.4	195.08	195.98	199.39	200.99	202.27	201.59	192	198.7	202.22	199.5	199.59	199.7	198.09	203.99	199.29	199.48	200.09	194.66	200.31	205.21	199.25	195.62	198.76	203.12	198.05
208.15	213.94	206.53	211.18	208.61	209.07	207.02	213.18	200.14	213.29	208.66	209.64	210.78	210.4	207.42	204.44	208.35	207.11	210.93	203.67	205.53	215.32	210.23	210.07	211.78	211.08	208.43	202.69	202.11	204.59	206.01	211.42	208.58	202.23	207.66	204.43	211.9	205.43	211.4	198.68	201.53	208.24	212.25	206.59	205.16	210.31	214.1	208.64	212.35	209.59
205.21	200.05	200.18	203.68	199.56	205.14	205.43	201.71	194.98	197.08	203.49	198.56	199.18	205.31	198.61	203.74	208.27	201.16	205.85	204.93	205.74	198.8	202.79	202.49	203.83	200.33	205.92	206.64	196.68	193.66	211.89	202.01	200.62	206.62	201.84	199.87	203.98	197.13	196.57	205.46	197.42	205.47	201.89	198.44	206.19	205.23	206.47	205.31	199.41	196.87
209.47	198.66	199	206.41	201.29	205.37	202.91	208.77	209.48	208.82	203.02	205.6	197.83	207.67	204.06	201.03	198.53	208.14	207.02	204.19	200.59	202.77	207.8	210.38	202.17	208.89	205.67	200.36	204.19	198.41	207.57	207.68	203.9	199.22	201.53	206.73	204.36	205.56	209.24	200.31	206.89	202.86	201.57	208.33	198.55	206.76	203.72	199.86	207.67	205.4
207.04	210.57	209.68	208.21	210.03	211.41	204.48	208.92	211.64	211.9	204.41	209.47	208.02	206.06	214.11	204.73	207.92	203.4	216.18	204.43	206.13	207.18	207.18	214.57	212.23	216.17	209.24	207.36	206.45	216.44	210.55	204.37	212.5	207.77	212.04	209.61	205.68	212.54	209.56	209.42	205.92	208.35	206.8	204.85	208.46	215.23	206.61	204.73	208.14	205.96
210.73	209.78	203.99	211.53	208.17	209.81	215.73	216.2	215.93	211.36	208.64	209.7	219.31	205.66	213.61	209.49	210.83	213.1	210.27	211.16	211.72	209.26	213.69	214.47	207.46	205.85	209.21	215.62	210.46	212.13	211.28	206.87	221	219.87	218.09	211.64	213.03	206.44	210.33	212.11	211.57	214.16	216.29	211.67	202.74	218.19	213.89	214.41	213.53	214.43
215.36	205.61	209.83	204.73	211.72	211.2	206.51	204.45	208.63	206.69	212.16	205.12	212.64	212.02	205.12	211.41	208.94	203.61	208.1	205.94	205.39	206.44	212.95	208.4	207.29	204.87	208.63	208.5	211.4	203.22	213.09	203.71	206.96	208.16	204.62	209.18	206.07	209.34	213.83	206.06	207.47	208.23	208.89	204.23	210.94	208.92	212.4	206.74	210.5	209.17
199.2	195.08	208.08	199.4	196.97	198.67	196.87	200.45	199.45	198.02	190.01	199.03	200.22	206.84	193.08	196.92	204.06	208.55	194.86	197.13	199.03	198.76	200.21	194.18	205.52	203.6	199.58	206.51	201.36	198.75	204.06	199.1	201.91	197.37	205.29	198.67	200.72	195.58	198.82	208.42	204.83	201.6	204.28	202.93	203.11	199.1	196.16	203.34	202.42	202.44
204.96	206.58	199.29	197.49	205.25	203.96	204.27	201.79	203.46	203.86	201.23	203.49	201.23	203.16	203.61	208.46	195.35	198.17	202.05	206.24	192.8	211.86	204.79	197.52	207.6	202.26	202.54	200.29	202.95	200.63	203.48	197.6	200.32	203.82	197.64	194.92	198.81	202	203.16	200.98	205.7	197.72	208.51	201.84	209.2	203.34	201.19	198.46	209.67	203.91
219.71	217.68	217.96	215.85	216.4	214.42	218.13	222.84	215.82	220.4	216.66	215.8	223.31	219.09	216.58	217.25	215.55	221.98	221.34	216.8	218.98	217.98	216.79	218.19	216.01	218.5	220.08	212.75	215.8	225.81	208.82	219.88	220.5	221.9	215.29	220.9	219.84	221.37	217.56	220.29	215.83	218.59	217.58	214.72	217.03	213.17	212.67	213.86	216.43	219.11
201.14	204.59	205.61	199.4	200.43	210.25	201.52	202.34	204.19	206.08	204.91	200.2	205.66	198.96	202.39	205.75	207.02	202.13	206.75	205.81	209.01	206.36	209.08	202.21	208.92	213.94	202.08	204.37	203.04	209.27	203.47	204.96	198.61	206.05	201.26	201.03	206.02	195.63	204.54	198.29	204.47	203.27	199.84	211.88	198.34	203.06	202.77	202.57	207.07	203.04
210.64	210.29	210.07	201.32	205.86	205.92	208.99	210.21	205.85	216.4	206.29	201.9	207.88	215.22	214.41	210.3	207.84	212.5	209.56	210.44	212.04	209.42	205.03	211.02	204.68	212.07	206.47	206.7	208.97	210.14	206.1	211.06	207.84	204.26	209.05	213.9	210.15	205.43	212.1	203.76	207.93	204.05	209.87	206.46	206.84	211.47	214.46	209.95	204.44	208.7
206.76	198.54	203.66	206.82	198.09	203.22	200.91	203.2	204.39	200.6	203.99	204.44	203.15	199.25	206.79	209.4	203.7	204.39	204.34	202.33	202.82	205.11	206.24	208.13	204.79	203.96	201.05	201.58	199.4	200.93	200.53	204.82	195.08	206.27	206.15	201.69	203.73	206.52	211.27	202.6	205.57	198.25	206.59	203.09	204.32	205.8	206.2	205.43	201.51	207.05
213.78	216.53	211.96	208.12	215.42	209.56	201.29	207.71	207.88	210.59	211.02	201.69	205.6	207.38	205.94	209.31	204	211.64	208.34	210.07	202.79	208.18	205.97	200.52	205.25	210.18	211.2	214.9	212.42	208.77	211.31	206.03	209.49	211.06	205.62	210.24	210.95	205.33	207.56	213.73	207.56	207.51	204.96	212.24	209.96	207.95	213.78	208.84	210.18	209.72
206.37	218.26	206.86	212.52	208.5	211.31	207.45	208.74	211.62	208.06	212.66	221.81	213.79	207.22	207.38	214.52	211.28	222.02	208.61	216.08	217.2	207.66	206.73	209.57	215.63	209.67	214.58	214.87	214.41	214.04	209.18	215.82	210.14	212	213.42	213.59	210.06	211.06	215.89	210.61	206.91	215.84	217.54	214.1	213.7	217.64	212.6	210.77	212.42	212.26
206.74	205.93	209.64	210.54	203.25	205.98	204.58	205.13	209.18	201.6	200.26	199.12	207.84	205.34	207.71	211.95	202.51	205.02	207.75	204.71	202.39	213.71	205.12	204.42	198.92	208.44	201.07	202.37	206.06	201.11	200.76	201.69	207.28	200.34	210.71	200.93	201.79	208.67	208.83	206.39	208.62	201.87	202.44	203.22	198.49	204.16	207.28	207.33	205.96	198.17
214.25	207.02	209.99	217.82	211.46	213.8	213.78	209.16	213.75	211.93	213.46	211.26	218.73	207.69	215.12	219.23	216.38	202.68	213.82	215.77	210.95	213.69	210.53	210.8	206.78	213.16	214.57	209.27	215.63	202.42	213.19	213.64	218.23	205.96	208.31	210.31	214.97	220.09	213.63	215.09	213.41	214.31	216.31	210.93	216.24	211.25	205.74	207.36	207.13	213.02
201.58	208.94	203.8	200.58	209.96	204.05	207.75	206.55	202.29	203.78	207.63	206	211.11	200.31	201.74	204.42	198.24	209.6	204.24	204.9	197.77	208.87	213.19	195.78	202.25	204.98	199.04	208.11	201.04	204.51	206.77	208.57	203.08	202.96	195.89	201.69	204.18	200.83	203.39	205.05	207.39	199.84	202.56	207.63	201.9	204.5	205.25	199.72	204.17	202.96
207.55	202.65	201.92	208.89	209.52	202.21	207.57	202.76	199.12	204.14	209.07	203.56	203.35	205.16	199.98	200.14	202.3	212.11	202.86	204.75	206.09	208.86	200.26	206.71	200.12	201.71	201.89	201.16	200.33	209.33	205.05	205.09	196.25	209.72	199.7	198.26	200.27	205.16	200.91	207.18	203.14	202.58	206.54	209.04	205.56	203.05	202.18	209.86	202.14	198.6
212.62	209.4	208.6	217.8	216.02	215.98	214.87	211.87	209.01	206.42	209.53	212.86	208.06	213.9	210.51	213.62	211.01	213.46	211.41	215	208.42	207.56	210.83	212.6	206.46	214.84	206.21	209.65	215.35	209.88	210.03	211.23	210.26	209.27	213.59	215.04	216.78	212.03	209.03	209.05	208.35	208.83	212.69	211.54	211.83	210.95	214.88	207.81	217.77	220.21
203.89	202.91	202.15	196.23	195.73	198.55	204.4	201.14	195.78	189.92	198.06	201.85	205.45	201.4	194.34	199.43	200.91	194.65	199.79	199.82	199.53	200.94	197.68	202.84	199.88	201.65	192.56	194.62	206.33	199.53	199.51	193.43	199.37	200.82	198.93	207.13	195.17	200.7	201.27	194.64	195.8	199.23	199.16	199.07	199.04	203.82	196.23	194.73	200.12	198.42
195.61	191.47	196.74	196.56	187.74	197.57	202.24	190.69	193.37	196.44	197.14	192.1	199.26	192.92	192.87	197.52	196.29	192.31	200.21	199.98	194.3	188.7	200.9	190.2	194.84	193.89	198.38	198.58	189.34	195.59	189.21	194.49	190.68	193.02	195.62	195.98	195.12	199.22	195.87	195.02	198.02	196.3	193.1	197.66	194.35	191.87	196.32	198.05	193.4	193.01
213.19	219.94	216.91	218.49	220.2	216.82	222.76	217.65	216.65	217.84	210.48	215.94	218.21	214.79	209.86	220.55	219.44	216.9	215.02	220.5	218.64	209.84	219.02	210.66	216.18	219.78	212.91	217.28	216.16	220.12	222.11	214.21	218.3	209.87	214.86	220.97	219.5	217.46	214.81	212.67	221.37	215.75	215.88	218.93	219.62	224.42	215.21	215.31	219.6	218.86
206.09	202.91	210.13	203.1	213.4	205.23	208.26	213.11	208.12	207.23	209.96	203.73	207.5	202.57	212.92	206.81	210.58	208.36	209.03	208.37	201.35	204.08	210.01	211.05	212.48	208.52	204.26	204.87	206.85	200.47	210.11	207.43	214.54	205.25	206.62	203.3	207.9	202.88	212.23	203.74	211.23	206.33	208.47	207.77	206.84	210.66	209.26	206.83	204.62	209.19
206.65	204.12	203.33	204.55	204.86	204.54	208.45	207.86	201.02	199.02	207.09	202.83	202.3	206.95	206.55	207.03	198.28	205.62	204.4	210.09	204.52	203.13	201.25	206.78	213.25	205.37	206.07	201.78	200.78	204.63	205.19	199.17	201.26	197.53	203.51	201.9	204.6	199.03	200.87	205.41	203.04	202.7	203.39	204.4	204.44	204.01	207.39	205.34	203	200.49
208.74	206.81	211.04	213.14	213.34	205.93	205.84	205.46	203.37	208.57	205.07	205.83	207.36	202.05	206.6	211.18	213.95	205.74	202.88	205.72	214.45	205.34	207.11	206.27	208.13	199.95	202.72	209.88	206.79	206.88	213.01	210.32	204.43	201.11	213.95	210.96	207.29	207.18	207.72	207.23	208.64	210.88	211.68	205.9	206.09	205.52	204.25	205.73	205.63	210.73
210.98	207.77	205.58	208.12	204.74	209.59	198.05	200.84	206.21	206.66	206.95	205.3	198.54	204.02	204.44	208.67	209.66	210.94	211.93	201.3	206.25	203.91	214.15	208.45	201.9	207.26	203.98	199.25	204.85	198.95	204.44	201.56	203.92	205.14	201.7	205.71	206.16	207.76	199.86	209.01	205.74	207.18	206.45	201.5	209.05	201.38	202.7	209.04	206.37	203.73
215.87	205.95	206.32	205.31	211.76	212.58	212.52	210.07	210.6	208.9	214.67	212.95	210.65	207.42	210.49	208.32	204.84	209.34	207.11	206.16	207.03	202.59	204.23	207.46	207.16	202.26	204.67	208.35	212.61	209.53	207.76	203.39	208.59	206.93	211.24	204.9	203.67	207.67	208.8	212.28	209.13	208.18	212.65	206.89	213.94	203.71	216.92	205.57	207.97	206.53
216.93	220.03	213.23	215.82	220.82	215.17	220.4	220.99	218.25	223.98	218.24	219.1	214.41	218.67	217.99	215.99	216	219.66	220.4	217.78	213.71	217.49	216.21	222.93	219.88	219.64	219.55	216.46	214.06	220.33	220.16	221.4	224.5	219.79	219.16	217.13	214.77	213.32	213.13	214.73	216.56	222.25	216.15	218.78	216.11	213.64	212.18	219.43	220.97	215.68
205.29	202.06	204.17	193.87	192.69	196.09	199.36	195.68	197.47	206.91	200.37	205.23	200.3	204.82	199.4	202.94	208.43	206.48	198.69	200.92	192.52	200.14	198.74	199.78	203.95	205.97	202.83	201.47	204.07	193.49	205.88	199.68	203.99	199.23	208.93	197.27	204.79	204.36	195.41	197	198.55	198.72	201.08	204.17	197.84	205.25	199.78	196.48	197.48	202.36
214.92	225.04	207.5	219.89	217.71	212.87	219.01	220.48	219.51	211.75	216.24	218.16	220.78	215.1	217.41	212.23	212.47	213.1	216.15	215.4	215.45	221.76	214.8	221.39	221.2	211.82	218.84	222.69	220.63	217.12	216.1	217.66	216.8	216.09	224.07	221.34	213.34	214.89	219.57	218.88	211.6	213.19	214.66	211.32	213.84	216.38	214.06	214.38	211.87	220.78
210.42	207.31	210.24	208.41	205.63	204.06	211.65	214.94	201.97	217.36	211.3	207.89	208.14	205.86	205.45	208.1	209.11	208.75	210.14	209.82	216.35	214.13	211.71	213.07	211.84	212.57	205.95	210.82	209.99	213.01	213.64	217.19	208.34	211.11	214.93	209.68	208.02	211.66	211.39	210.53	207.64	214.3	207.52	212.36	213.18	216.21	212.28	202.05	211.87	210.59
221.52	219.04	216.85	212.97	211.21	213.89	211.71	220.2	210.06	228.86	215.95	214.18	224.27	216.56	215.21	218.24	217.88	212.81	213.72	222.29	212.19	216.17	217.53	219.66	211.6	215.56	219.04	222.18	213.7	216.29	213.38	224.37	210.77	218.37	210.86	213.62	221.3	212.2	221.16	219.47	216.38	220.72	214.5	220.02	222.64	217.69	219.07	223.46	219.49	219.6
209.96	213.11	207.6	212.11	210.69	208.75	208.53	207.81	211.49	214.82	208.28	209.8	210.78	209.87	207.47	211.9	202.63	214.45	208.59	211.81	204.01	215.7	211.47	214.81	214.26	207.58	208.95	209.11	212.36	206.3	207.87	211.85	211.76	213.76	205.04	213.88	210.97	217.27	214.57	208.33	215.59	210.58	211.03	208.28	211.77	212.79	219.21	211.46	220.37	211.55
215.4	220.37	220.6	216.8	216.21	219.26	213.79	216.13	214.14	214.27	214.93	217.28	214.46	215.19	213.12	220.58	218.53	219.32	214.69	219.83	214.21	216.66	220.63	211.39	213.9	216.04	220.78	216.32	220.05	214.03	215.76	218.68	225.02	218.79	212.26	214.91	219.88	217.41	217.79	221.17	218.68	209.12	224.87	217.71	213	212.33	219.04	222.58	214.6	222.59
203.27	203.26	209.78	209.62	206.38	201.14	199.67	200.3	204.37	204.7	211.45	204.01	202.68	205.97	201.33	202.17	197.32	207.5	207.07	202.47	197.48	199.37	206.37	197.37	207.87	204.16	208.71	207.44	204.25	202.01	203.98	208.55	205.74	204.22	204.29	205.02	206.04	196.07	207.91	200.56	198.58	202.29	201.89	203.52	201.15	199.39	201.32	200.38	207.96	203.09
207.68	214.29	210.09	202.22	212.38	210.09	210.9	204.73	214.27	209.83	209.18	213.82	207.4	209.98	211.02	210.52	208.41	207.43	210.9	206.72	218.12	207.23	201.42	208.38	208.7	206.99	213.03	204.43	207.24	214.85	204.91	211.74	205.01	210.72	212.01	207.03	205.33	208.67	210.64	201.06	211.08	211.5	202.64	209.41	211.35	210.21	204.65	216.66	212.41	213.34
211.02	208.16	213.68	207.74	214.87	206.41	211.8	208.36	212.8	206.42	209.13	206.45	207.96	209.19	212.85	201.49	201.72	208.28	209.14	211.13	214.09	210.68	214.02	215.65	216.35	202.1	212.67	209.3	206.33	204.84	208.02	213.78	213.55	208.2	213.05	213.32	213.94	210.44	209.8	206.01	205.2	205.28	216.97	205.7	209.89	211.96	212.82	211.7	209.41	212.25
193.76	195.74	192.01	191.96	192.04	198.53	202.95	196.1	193.06	197.56	194.87	198.46	197.69	195.66	197.19	195.76	196.22	195.04	185.01	196.48	199.07	197	195.83	193.89	190.23	199.3	198.88	192.42	191.07	196.08	198.38	196.01	192.56	192.71	198.59	196.76	190.01	190.76	195.1	197.49	189.74	200.5	197.11	201.93	189.11	194.36	197.38	196.36	199.39	197.31
196.52	202.7	209.03	202.79	207.61	205.97	208.74	204.7	207.25	202.37	207.59	204.87	206.72	205.78	198.61	206.41	208.64	204.31	200.81	204.43	212.71	208.19	206.98	203.59	201.5	205.74	203.11	209.96	203.64	203.32	202.35	212.81	205.48	207.25	207.57	201.17	198.18	202.98	201.84	207.31	203.15	206.85	207.8	205.38	208.05	198.29	209.06	199.81	202.78	207.13
217.62	213.37	214.15	211.62	214.99	215.68	208.21	209.77	206.17	211.07	202.84	214.01	213.66	213.98	207.72	214.66	207.88	212.28	211.17	212.41	212.82	212.06	207.59	212.47	207.05	217.11	205.72	207.81	210.1	212.87	219.43	208.21	212.11	212.69	212.88	212.28	211.79	213.63	210.89	205.31	213.66	203.9	213.83	212.79	214.37	214.3	209.14	206.65	209.31	210.47
197.66	209.26	204.04	204.97	206.11	212.25	204.95	212.03	206.87	204.29	200.67	210.61	204.74	202.99	205.73	206.21	200.6	205.86	208.49	199.33	208.14	197.43	202.57	209.21	200.15	205.26	204.43	204.24	206.37	204.82	199.75	206.7	209.12	203.73	196.52	197.83	205.79	207.65	201.3	200.03	197.9	199.88	205.32	203.54	203.64	200.41	207.35	205.32	205.83	203.18
217.44	222.21	212.61	219.4	217.74	221.4	220.54	218.23	216.34	219.59	227.68	217.55	208.04	217.41	222.48	215.26	211.6	216.23	218.55	226.81	217.47	216.79	219.76	217.52	216.72	214.05	216.14	214.09	216.82	217.4	220.94	216.07	218	214.02	210.47	217.78	213.31	212.93	216.19	215.59	213.48	213.03	217.07	220.7	213.71	214.86	211.12	212.62	220.31	223.76
203.83	210.07	213.24	204.88	208.2	211.46	211.07	210.91	209.6	205.73	207.49	207.42	201.06	210.25	211.28	218.58	205.7	202.77	212.1	206.16	213.1	206.01	216.4	204.22	208.92	203.08	207.86	205.65	208.57	209.43	199.92	207.63	214.85	202.06	212.23	201.1	205.81	209.26	208.82	212.4	208.44	206.8	205.7	208.25	210.44	212.76	209.02	207.29	207.16	208.48
218.17	212.13	214.63	220.12	213.53	217.54	220.69	215.01	214.3	215.01	219.06	212.15	216.7	220.46	215.68	216.74	215.56	221.89	214.27	211.33	220.12	219.09	213.46	218.74	216.48	227.12	216.26	224.45	216.38	217.56	216.7	218.85	223.55	220.01	216.56	219.43	220.88	217.58	218.38	218.65	216.17	215.86	211.07	215.01	221.27	221.01	223.12	218.46	218.87	223.16
211.54	212.27	205.24	216.69	212.58	213.91	210.6	218.87	205.02	216.97	210.94	214.66	214.23	219.51	211.28	212.85	207.07	216.49	212.19	208.86	211.89	207.04	213.47	214.32	204.8	215.91	207.07	215.83	211	215.14	209.87	208.02	217.09	205.44	212.43	209.59	215.63	208.81	211.49	209.8	218.5	213.22	212.08	208.6	211.3	212.64	214.69	216.48	208.27	207.29
202.84	195.63	194.93	197.8	198.9	196.82	194.74	197.01	203.33	205.6	197.66	204.18	205.46	206.01	198.8	198.21	204.8	201.1	198.64	190.74	198.29	199.24	198.07	205.06	200.5	203.04	194.39	198.83	194.63	200.08	199.27	204.41	200.82	205.09	202.21	201.07	200.35	199.95	198.04	196.45	196.08	202.33	196.6	196.88	198.84	201.27	205.05	196.77	198.47	199.06
194.22	208.67	208.93	204.6	203.74	201.49	204.42	207.54	212.24	206.67	205.71	204.13	201.63	208.58	203.58	206.36	205.03	203.03	203.08	199.12	204.52	203.6	201.91	206.88	196.03	201.76	201.43	214.06	209.66	207.3	202.55	210.88	206.58	202.51	205.73	202.66	208.01	206.44	201.62	199.56	205.62	205.48	211.08	204.08	204.16	209.45	199.99	197.83	204.04	203.03
209.82	213.3	214.21	207.65	214.37	215.58	210.05	208.91	206.9	214.53	210.94	207.24	208.91	209.98	212.14	213.19	209.52	210.47	204.46	207.75	206.6	215.77	211.58	214.9	211.47	217.32	216.56	212.66	216.7	211.7	213.95	212.45	208.08	211.45	210.39	211.81	214.51	210.89	207.4	212.03	205.72	207.44	204.68	206.41	209.69	213.07	214.18	212.48	210.87	214.16
207.72	209.8	204.05	205.71	212.56	208.09	210.27	210.64	208.2	204.41	205.2	207.06	212.74	210.76	212.21	207.08	204.71	203.44	212.3	209.28	205.03	205.23	203.31	205.73	210.33	206.92	203.72	208.07	204.74	207.12	211.97	212.29	208.78	205	209.76	211.23	200.77	205.03	208.48	207.73	199.81	205.11	210.26	204.53	200.93	208.54	207.07	210.74	216.49	206.13
209.78	208.02	207.32	211.54	212.94	209.77	208.52	210.1	207.25	210.57	208.99	213.63	210.29	210.76	206.26	204.37	211.22	206.52	207.76	208.06	201.88	208.88	205.03	206.23	209.43	211.27	215.62	207.93	210.22	205.66	212.57	210.85	209.28	209.19	203.4	210.91	210.86	211.62	208.47	211.11	202.3	208.89	206.63	203.23	214.57	209.24	212.14	202.16	212.97	205.85
210.69	209.85	204.79	208.19	211.61	206.04	217.09	205.45	203.48	209.96	202.82	209.14	208.73	206.56	202.16	215.82	201.87	212.42	211.04	206.23	206.43	205.27	208.53	212.09	210.78	203.76	207.36	204.59	213.21	211.49	213.26	202.78	201.87	207.04	213.64	209.59	202.11	207.93	209.65	212.52	210.13	204.24	206.04	209.98	214	198.3	208.32	205.07	209.67	205.86
205.46	206.12	199.06	203.2	205.66	212.36	199.14	211.52	207.23	203.97	206.01	207.65	216.4	201.61	216.08	207.47	206.46	203.45	206.1	209.2	207.02	207.17	205.28	214.14	199.88	210.98	199.63	208.45	209.12	213.21	213.69	209.08	213.9	205.62	206.02	209	203.88	209.33	208.26	209.64	209.45	205.62	211.38	204.17	205.22	212.78	212.97	201.56	211.63	215.16
205.59	202.73	210.82	189.8	200.38	210.66	207.03	199.1	205.12	205.43	204.68	208.19	200.84	201.85	203.37	198.58	203.66	200.95	197.8	197.62	201.21	202.69	201.98	203.57	198.6	192.35	201.7	203.37	199.3	197.75	196.56	195.71	201.89	205.44	201.09	200.67	204.52	197.65	201.97	204.74	193.89	201.7	202.7	201.73	198.27	203.65	204.87	204.23	198.97	200.78
200.93	202.51	196.77	204.44	202.72	202.25	206.06	200.62	199.92	207	200.79	195.9	194.56	196.54	195.94	201.5	198.54	200.38	199.17	197.92	197.79	203.01	202.44	199.46	205.2	202.74	200.64	203.07	207.54	201.01	194.12	204.11	200.66	202.7	198.51	200.23	204.97	197.67	193.38	203.45	198.32	193.47	206.07	198.74	203.12	202.68	206.69	202.97	200.82	202.89
208.83	202.26	207.28	212.61	206.77	204.94	208.91	212.07	213.84	210.01	206.16	207.1	211.89	209.16	204.16	211.78	210.99	211.21	209.9	213.59	204.08	208.88	205.69	208.69	201.23	210.84	211.63	203.56	213.83	211.42	206.61	212.75	207.31	208.07	208.35	207.57	211.29	201.38	210.81	210.24	218.11	205.05	204.08	210.86	211.79	213.13	210.93	210.71	202.36	207.72
205.16	198.62	205.5	202.95	198.78	203.58	204.08	201.75	206.04	198.79	207.86	206.24	208.03	202.44	205.4	201	203.41	198.37	206.04	202.73	208.52	204.77	206.73	201.86	209.97	200.68	201.92	206.06	204.85	205.51	209.55	205.9	204.55	207.02	201.33	209.92	198.8	207.89	199.57	207.61	204.13	205.24	209.24	206.98	205.49	207.48	206.43	207.29	207.89	205.2
202.53	208.42	204.71	205.78	206.23	201.74	211.84	201.43	202.86	205.87	197.12	203.95	210.62	208.16	201.49	197.98	203.99	203.59	202.85	209.51	206.66	210.8	205.17	203.53	203.73	209.31	198.94	207.18	207	205.76	204.37	205.42	202.65	206.33	207.39	205.19	206.68	203.63	202.47	203.58	208.28	203.82	209.36	205.17	201.8	205.67	199.14	205.5	202.92	199.98
194.29	198.78	193.25	192.07	197.95	200.4	198.43	200.33	197.76	197.18	194.58	200.36	193.91	199.74	200.18	203.04	200.76	202.99	199.4	197.33	200	198.08	203.64	198.88	198.17	202.43	194.18	203.5	200.33	197.94	198.55	198.09	205.41	200.1	203.9	199.55	197.64	200.33	198.29	198.63	202.41	197.06	201.2	200.6	202.56	196.93	193.4	205.54	204.64	196.91
206.35	204.08	205.21	201.25	198	196.05	202.5	209.59	198.09	204.25	204.79	204	196.23	198.79	208.04	198	208.37	202.05	197.18	204.1	206.38	199.99	203.87	198.57	202.27	199.34	204.57	204.68	193.55	202.92	204.32	210.09	209.21	202.92	202.63	203.89	203.96	206.4	205.14	201.65	204.82	200.83	207.05	201.54	203.06	201.21	205.03	202.11	203.76	201.83
209.14	207.93	211.2	210.4	208.12	216.9	210.91	209.79	204.59	220.07	213.33	215.74	212.25	206.33	210.97	215.62	207.99	208.96	210.94	210.37	212.06	209.81	211.93	212.23	207.65	211.73	210.53	210.55	213.62	206.73	210.52	211.3	209.78	223.98	206.61	210.16	208.09	215.34	211.82	208.67	212.36	211.5	214.15	210.31	213.01	207.36	206.87	209.3	217.39	215.93
212.09	212.39	213.16	209.66	208.65	212.01	212.16	211.14	209.22	214.55	212.56	210.73	209.18	207.45	209.66	215.07	209.61	211.97	213.65	213.82	208.64	211.59	209.48	209.28	217.82	211.37	200.68	210.77	210.79	212.86	215.2	213.63	215.21	213.24	211.96	210.96	210.46	208.22	213.7	208.44	207.51	216.72	214.19	205.18	215.39	212.73	207.76	210.59	212.31	216.87
198.27	208.45	199.34	202.25	205.73	203.04	191.22	201.22	201.16	199.74	203.72	203.75	203.19	200.79	206.24	202.48	203.79	204.81	208.74	197.89	201.11	204.16	208.5	206.84	200.68	200.45	202.02	204.76	207.46	199.97	199.56	201.1	210.09	195.49	203.99	201.56	204.79	207.79	199.91	198.95	204.13	208.33	205.68	198.37	214.08	201.93	196.72	202.97	196.69	205.39
215.48	211.07	214.8	205.27	208.52	210.48	208.07	214.39	208.73	208.79	211.46	211.88	210.4	207.11	208.95	200.91	198.76	210.39	202.86	210.57	206.42	210.24	204.71	207.37	208.4	206.99	207.85	206.7	210.84	204.15	211.12	209.8	212.67	207.66	212.95	207.05	207.01	212.73	202.28	202.47	206.17	213.33	208.04	206.86	210.9	207.6	210.96	205.3	210.34	205.61
208.38	208.59	210.1	211.61	202.41	207.38	208.93	215.4	201.53	217.59	212.74	212.82	205.04	205.82	208.44	209.91	204.91	209.54	207.52	211.63	212.72	208.02	208.74	205.61	205.98	208.75	207.97	210.17	202.66	214.23	212.4	206.06	208.54	209.62	205.43	208.91	209.07	209.32	208.36	209.89	213.2	210.63	203.33	206.83	211.52	207.98	207.75	212.99	206.2	208.1
197.39	200.58	203.85	201.87	191.73	196.69	207.86	202.18	203.93	197.51	204.71	194.18	197.77	198.29	197.28	200.88	201.24	202.77	200.42	201.51	194.05	201.36	199.96	200.91	204.19	206.04	200.85	194.07	197.62	203.77	194.18	201.98	205.09	201.44	196.7	199.6	199.49	201.62	206.84	202.7	197.68	199.98	194.48	198.97	203.33	199.2	202.1	203.35	203.56	206.51
218.29	214.01	209.6	213.68	217.78	218.19	213.67	217.93	218.24	217.2	210.79	220.01	217.89	215.95	216.11	204.53	217.71	220.74	221.2	217.08	219.46	216	220.01	214.48	216.78	216.86	218.15	212.44	218.11	216.42	216.13	218.17	216.02	222.2	218.49	215.24	214.8	226.21	221.76	213.16	218.44	221.4	211.01	216.2	213.97	216.81	214.41	224.02	216.15	216.31
211.78	209.74	210.64	210.16	212.86	215.45	209.15	216.21	207.88	210.43	214.93	217.81	210.71	209.88	208.62	213.4	214.86	211.66	214.36	207.96	207.34	205.03	205.06	206.59	210.67	216.25	213.73	211.89	212.15	208.72	210.76	216.17	212.89	211.47	215.72	208.72	221.36	205.25	211.98	213.8	214.25	215.48	213.56	212.54	205.47	216.61	215.69	216.93	213.77	217.73
206.44	213.26	203.56	201.79	205.4	204.41	213.62	200.9	203.19	204.15	213.11	200.03	205.26	205.5	200.67	202.56	205.86	199.21	202.21	204.35	206.45	203.38	204.66	203.38	212.4	204.97	201.55	203.59	206.12	208.66	200.09	207.95	209.26	205.19	205.03	207.21	208.61	211.71	209.02	213.97	201.81	203.68	203.88	206.9	206.63	204.22	209.38	204.98	206.8	207.43
204.43	195.25	202.56	198.08	198.45	197.53	195.22	195.73	199.68	206.37	200.78	204.25	206.32	203.35	200.45	203.3	201.85	201.31	202.42	201.88	199.51	201.32	198.67	197.55	205.04	193.53	196.29	201.07	199.36	196.1	196.79	203.39	197.95	205.91	203.65	194.52	205.97	199.97	205.19	204	202.88	199.92	200.41	203.04	201.98	199.92	204.4	198.77	194.91	196.6
204.3	194.46	196.36	200.53	197.37	200.83	202.03	198.24	196.67	195.42	201.8	191.17	197.89	190.68	197.61	195.87	199.43	198.49	198.42	201.42	200.53	201.84	200.63	195.85	191.28	195.28	195.41	196.04	196.11	194.47	203.62	198.54	198.14	192.29	193.56	195.39	204.64	205.87	205.99	200.32	198.57	198.69	200.95	200.7	198.72	193.57	194.62	199.05	194.04	197.98
210.77	212.37	206.71	208.68	209.46	212.73	212.81	215.2	206.23	204.22	207.09	212.61	209.59	208.48	209.97	211.35	209.83	209.22	212.74	207.08	209.69	210.12	207.06	210.94	208.31	212.61	212.39	207.87	214.11	203.76	207.96	208.59	204.33	197.37	205.95	210.17	206.7	209.41	207.51	202.43	204.97	209.02	206.18	204.54	212.77	209.64	210.54	205.64	213.07	203.63
212.18	205.93	207.47	212.77	214.36	214.06	208.98	214.66	214.39	214.55	208.39	208.45	208.04	208.03	211.28	214.58	206.94	215.94	219.75	211.08	205	206.74	209.17	207.13	211.93	214.63	208.98	213.27	214.33	206.58	211.33	210.44	212.05	219.06	215.2	211.82	199.41	213.09	207.25	208.3	209.29	204.68	214.32	207.88	206.28	209.26	199.68	206.09	209.03	209.68
205.53	207.47	208.21	202.85	210.44	212.79	209.23	210.94	206.65	207.48	212.18	214.15	206.62	206.55	209.62	207.89	204.19	207.32	202.17	206.66	207.24	206.61	212.58	211.24	201.95	220.67	211.05	216.02	209.08	214.35	203.03	215.56	208.11	210.85	211.24	207.17	210.11	212.55	213.27	208	212.43	206.36	213.54	202.8	216.08	209.92	211.82	197.96	212.55	209.73
206.66	209.85	206.36	206.47	208.33	206.16	215.05	212.27	209.91	206.64	211.31	213.11	213.59	210.79	212.58	211.44	205.29	201.87	207.51	199.16	217.27	212.49	212.77	210.18	210	212.56	210.56	213.38	207.8	209.06	208.06	216.43	210.73	205.75	214.67	202.98	209.53	212.13	204.6	206.75	207.88	205.84	216.25	208.5	210.89	208.43	205.39	203.18	205.72	211.44
210.12	214.82	220.57	215.28	213.64	210.87	216.81	209.93	213.23	213.59	211.76	214.91	213.92	214.71	211.24	205.47	209.44	215.28	211.8	214.45	211.16	217.45	213.09	212.43	222.8	211.93	213.59	215.25	215.23	211.96	212.15	211.76	210	213.06	209.43	214.33	212.78	208.04	213.54	209.04	212.25	215.68	209.27	205.82	207.8	209.94	211.25	211.79	212.96	214.33
201.86	200.85	192.02	194.21	197.42	203.07	198.97	202.53	201.25	199.72	198.05	202.11	198.63	194.13	204.37	205.51	199.97	199.86	199.05	200.74	195.14	195.59	199.64	200.97	198.44	198.61	204.31	190.07	201.2	202.27	201.77	191.65	201.46	197.3	194.42	199.7	202.8	205.59	198	195.63	194.03	205.18	201.66	203.2	199.75	195.45	200.93	198.2	206.14	200.04
212.53	216.56	217.07	218.17	219.02	211.91	221.41	219.59	210.73	211.86	218.57	214.71	211.62	210.95	214.27	208.75	213.27	218.05	205.78	210.5	210.35	215.23	211.96	215.75	210.83	213.35	217.15	212.33	210.69	216.55	217.34	219.72	219.19	208.08	215.53	220.16	216.58	214.84	213.61	212.88	212.91	206.65	211.57	212.6	214.72	214.89	217.56	208.71	210.78	212.78
206.32	208.19	207.38	206.42	201.79	201.11	199.94	199.17	209.38	207.18	198.95	200.14	201.13	206.78	204	200.32	201.84	202.93	205.46	205.69	198	206.64	201.24	200.31	203.6	196.94	204.89	199.14	201.92	204.13	204.47	208.27	202.07	200.73	209.73	200.39	202.51	207.73	198.73	206.19	199.18	208.92	207.55	207.08	208.37	201.49	203.18	205.03	206.3	212.3
201.61	202	201.13	197.22	195.64	207.08	198.07	203.32	200.29	200	196.64	201.89	203.56	198.32	196.42	199.58	200.26	197.81	195.02	202.7	191.72	197.21	200.04	195.27	195.21	196.83	202.73	201.49	200.35	199.85	201.42	205.17	197.2	194.44	202.52	205.42	202.16	201.89	197.26	199.91	193.7	196.34	196.99	197.87	196.1	194.53	200.56	190.62	201.03	200.39
197.39	190.62	198.42	191.82	196.95	192.07	198.47	199.45	201.55	191.73	197.97	205.37	197.78	195.37	203.51	204.92	197.14	193.33	195.09	197.76	196.84	194.55	198.21	202.06	204.68	200.96	197.39	200.37	198.94	199.69	196.87	193.01	196.85	201.97	199.94	193.54	193.63	198.18	198.73	195.89	199.56	196.15	199.67	197.66	197.48	200.59	191.83	194.6	192.92	196.04
199.44	206.5	199.53	191.57	199.4	202.57	203.36	208.72	206.58	202.91	202.42	200.63	202.97	213	199.64	205.75	204.03	200.49	213.96	207.71	200.1	205.36	200.51	206.62	208.14	202.38	204.04	193.02	203.59	201.06	212.72	205.42	204.7	204.88	208.97	205.85	205.04	202.09	201.19	200.97	196.24	201.51	200.52	197.52	207.27	199.33	205.3	211.2	204.85	208.38
199.52	201.04	201.43	199.72	196.28	204.82	196.69	196.77	202.81	202.06	203.82	196.75	194.43	201.91	198.75	201.49	199.96	206.88	201.7	200.8	195.92	199.7	202.64	196.47	200.46	197.07	204.44	198.02	204.37	198.34	195.51	200.88	193.96	196.99	197.03	206.15	198.23	200.69	205.89	199.57	200.71	196.94	203.85	202.9	196.64	199.42	204.5	209.04	203.93	200.32
209.69	209.97	204.35	207.09	211.69	208.13	212.78	210.68	210.64	215.78	207.62	206.44	205.57	206.32	213.02	212.43	210.07	210.02	207.94	212.21	204.07	208.3	208.75	204.6	208.08	207.72	206.8	212.92	207.16	208.8	213.97	206.77	212.82	204.21	209.24	209.52	210.48	210.89	216.99	215.28	199.7	216.21	202.43	212.86	206.23	199.31	209.32	212.35	210.6	215
214.61	209.32	219.22	216.33	211.53	213.72	215.6	214.09	216.61	211.31	215.64	213.06	205.41	208.96	221.9	219.54	215.6	214.13	213.82	218.26	214.8	212.32	211.43	212.12	213.8	210.9	214.8	213.86	211.46	220.43	212.5	214.96	212.17	209.58	212.11	220.12	205.71	216.52	204.95	211.09	212.25	212.22	209.85	217.91	214.96	209.31	221.51	214.57	207.81	219
201.44	202.16	195.5	199.94	200.35	199.99	199.55	203.49	196.15	200.29	195.34	197.43	193.89	202.82	203.59	197.45	199.46	202.85	197.4	200.35	199.05	205.29	193.75	199.83	199.97	194.39	200.12	198.88	198.28	196.98	195.44	204.09	196.43	198.67	198.48	198.03	201.35	197.13	199.81	191.84	197.84	195.7	205.42	198.92	200.83	198.74	202.28	198.19	196.46	194.22
209.78	207.87	212.63	210.36	216	211.4	214.22	220.78	205.04	214.71	207.14	212.04	210.82	219.26	212.09	207.75	207.11	204.48	215.19	208.63	215.99	212.92	212.64	219.56	210.09	213.4	213.41	210.76	211.75	209.17	210.89	214.04	210.03	215.45	218.35	212.27	213.42	209.47	210.49	214.31	211.97	211.17	209.58	209.92	210.18	211.36	215.85	215.14	212.84	210.09
212.09	205.64	207.02	206.48	204.38	214.67	213.52	202.9	209.62	210.5	206.38	212.66	207.35	203.85	204.38	210.66	203.74	212.47	209.53	213.13	205.41	204.25	208.97	214.29	206.44	206.54	213.63	220.37	205.66	208.6	210.62	208.37	205.32	203.8	202.96	210.7	205.16	202.27	212.17	209.8	208.15	214.55	205.98	210.38	203.44	207.19	210.45	202.66	210.19	203.64
214.35	215.33	220.2	215.11	212.7	215.74	216.54	218.64	222.5	220.7	222.2	219.37	219.73	222.77	212.13	218.3	218.24	212.66	220.9	224.61	216.99	215.42	217.42	218.78	210.74	218.12	220.54	214.93	219.83	213.34	213.1	219.17	209.92	216.18	222.26	211.28	219.49	215.16	215.61	215.93	212.29	211.51	218.76	215.47	220.61	220.18	217.43	213.99	214.87	209.73
212.88	211.06	202.12	213.53	209.91	209.4	204.47	208.59	207.86	212.04	214.04	211.89	217.16	206.02	213.04	206.79	211.39	218.08	208.31	207.59	213.6	211.05	212.46	208.92	209.74	206.23	209.4	212.05	211.55	214.12	212.97	206.03	200.84	210.03	207.13	213.54	206.04	203.88	206.83	211.56	204.18	211.14	207.58	209	209.57	202.32	211.21	213.11	212.74	212.08
212.04	217.52	215.03	210.13	214.69	219.4	214.91	213.95	211.27	213.37	212.13	210.06	213.76	211.05	208.82	210.98	211.71	212.08	216.02	205.68	213.8	215.27	209.32	207.14	213.73	212.59	212.44	213.11	211.41	217.93	208.98	210.57	214.83	213.33	213.7	217.82	209.64	210.05	210.75	213.78	210.53	207.26	206.02	213.33	213.29	209.2	210.87	209.47	215.98	207.62
214.5	209.55	218.72	206.52	205.52	207.48	198.48	204.98	206.88	207.99	214.86	212.54	211.36	207.74	205.22	212.45	206.22	208.78	209.99	208.78	212.1	207.8	205.13	207.77	199.44	210.61	209.75	210.54	214.5	203.14	210.44	209.34	207.3	204.28	209.27	215.17	212.6	209.06	202.95	208.75	216.9	208.18	211.7	203.52	212.33	210.4	216.66	208.46	203.77	205.69
206.66	202.57	204.2	202.93	200.46	205.07	198.65	202.91	202.19	201.87	204.68	202.59	200.75	200.31	199.09	198.68	203.63	205.76	199.95	210.87	204.08	198.81	206.68	198.18	206.48	201.44	203.02	202	200.73	207.29	202.32	204.84	200.77	202.58	206.29	208.24	205.49	199.64	205.28	203.79	202.69	201.61	199.24	204.66	199.92	203.67	205.39	202.45	203.26	206.76
204.21	199.97	203.85	196.51	197.1	203.59	209.01	204.91	206.69	204.12	204.28	204.47	202.77	202.47	200	200.75	204.93	207.68	207.68	201.4	207	197.33	201.05	203.16	204.89	207.58	204	197.23	209.56	204.28	207.78	205.09	203.05	198.8	208.36	209.09	204.23	200.71	200.45	206.33	204.09	201.95	203.32	202.07	202.08	203.54	204.95	203.24	197.44	206.09
221.88	212.16	218.14	220.86	222.24	210.9	221.04	215.57	223.6	210.48	216.4	214.82	220.43	214.42	215.52	217.95	222.88	215.76	219.13	219.75	216.48	219.69	219.03	218.67	220.09	217.42	208.24	223.07	215.51	219.02	220.34	215.86	220.71	217.15	216.49	214.64	224.2	214.5	219.11	220.13	213.89	215.34	213.34	215.27	215.69	213.61	214.13	214.93	221.4	221.43
213.87	213.37	216.39	215.46	222.2	213.47	219.54	218.66	206.48	217.34	210.38	216.9	217.99	219.99	215.87	219.83	222.14	218.47	218.37	222.13	231.17	217.35	216.7	212.05	213.57	214.46	213.55	215.58	214.26	220.67	212.09	214.43	219.77	213.05	214.25	217.85	222.48	215.3	215.19	213.92	220.23	215.77	212.35	211.85	214.4	217.32	218.54	215.57	218.65	215.22
212.72	204.94	210.61	205.06	207.97	204.85	205.16	204.8	206.77	206.87	214.27	207.06	207.36	207.49	204.67	207.92	210.64	210.35	208.98	203.95	209.63	215.54	205.06	209.52	210.14	208.22	208.22	209.69	209.22	213.52	210.15	207.48	202.51	208.52	212.02	209.98	213.57	207.7	212.32	210.35	212.1	205.35	201.28	205.17	203.09	210.31	209.52	204.46	210.75	210
203.94	214.8	202.21	208.49	208.77	205.81	209.72	199.55	205.97	203.25	209.37	206.6	210.09	214.06	202.26	210.72	208.43	210.1	206.01	208.15	210.55	197.94	211.91	208.71	204.5	205.35	209.17	201.66	206.09	204.56	206.79	207.95	202.45	206	207.18	199.35	206.28	206.31	212	208.77	212.73	211.05	206.62	216.46	206.53	205.51	209.82	210.76	202.6	208.32
220.25	211.26	217.01	207.83	217.17	207.39	215.44	209.24	216.18	210.81	219.8	207.21	209.79	219.34	212.19	209.83	212.72	214.3	211.05	210.99	213.72	209.38	203.69	215.52	212.24	211.11	212.3	209.98	207.96	211.07	209.66	209.28	213.11	217.02	208.3	216.18	209.48	214.8	210.42	217.79	206.44	218.43	215.96	213.88	206.7	211.98	211.65	209.44	206.53	211.53
204.84	212.13	215.74	208.66	215.03	208.15	208.72	210.24	217.47	214.93	205.7	206.83	214.22	214.63	217.59	216.82	216.94	209.66	213.7	212.26	217.57	212.34	209.88	212.28	213.16	211.2	212.56	205.98	211.11	215.88	206.4	207.56	211.25	217.91	206.49	212.15	214.51	218.08	214.39	209.83	210.7	208.99	213.05	214	216.46	215.39	213.58	217.77	209.54	207.84
202.68	195.28	194.24	197.83	200.29	195.91	202.55	194.13	202.91	199.13	198.98	196.53	189.88	202.08	198.28	194.98	195.4	196.4	192.61	197.56	197.92	197	198.01	195.39	193.03	200.18	197.98	199.6	194.67	198.98	198.81	197.92	201.43	196.68	196.96	194.63	202.56	202.12	197.81	197.61	195.09	191.1	203.34	195.33	198	207.87	193.62	189.96	203.01	199.3
214.57	210.12	214.05	211.59	207.33	204.06	205.17	207.64	210.23	211.41	210.36	206.54	206.4	216.36	209.81	205.37	205.02	199.19	209.68	215.83	203.99	210.69	209.79	207.1	205.03	210.33	213.25	210.22	206.72	205.55	211.23	211.83	209.54	204.28	207.11	217.41	206.21	201.3	211.38	208.11	210.81	203.49	212.39	208.01	203.83	209.03	206.48	212.05	214.32	203.95
207.4	215.05	211.86	213.86	216.95	212.05	205.81	213.85	212.4	216.44	215.04	213.72	216.18	213.14	206.63	207.9	212.06	210.84	207.37	206.42	209.49	211.64	209.03	213.1	206.09	216.53	205.72	217.55	212.67	212.21	211.32	212.36	197.82	204.82	208.98	207.42	209.47	215.45	212.98	214.84	217.66	213.1	206.21	209.64	210.67	212.28	209.52	209.67	213.51	215.42
204.02	208.03	202.63	212.34	210.69	203.87	206.54	211.6	206.88	208.78	209.88	211.25	209.73	208.16	207.29	216.75	213.36	206.56	210.04	207.94	213.59	210.83	208.58	209.31	212.18	205.33	210.33	202.76	212.41	212.5	212.27	214	210.23	203.28	206.12	208.58	213.71	213.75	212.31	209.32	216.29	208.28	211.32	203.49	211.39	209.3	211.92	211.09	214.22	208.25
218.5	217.07	218.2	221.33	218.78	218.4	215.35	210.57	212.78	216.2	213.31	209.37	211.16	212.3	216.76	215.99	218.56	220.86	214.4	216.35	218.55	213.02	212.42	210.5	219.72	213.82	220.31	213.08	216.38	217.35	215.38	215.85	211.15	218.25	214.9	219.37	220.44	217.32	214.37	218.68	214.6	214.87	220.09	218.91	215.54	212.95	214.12	222.15	215.88	222.99
202.19	209.23	201.74	205	198.34	207.59	205.36	206.51	201.44	198.43	205.45	205.7	198.99	203.41	208.5	210.99	199.87	212.69	204.53	204.67	203.44	200.99	200.97	205.39	204.97	200.99	202.23	203.36	203.97	200.07	209.17	206.28	207.19	202.58	195.62	207.71	207.42	208.86	199.07	200.18	211.01	208.74	203.64	206.69	197.22	208.59	212.83	197.95	204.28	205.11
209.9	207.85	207.62	209.14	208.42	214.56	206.14	210.23	209.68	210.24	211.11	214.41	216.85	212.14	209.44	215.64	206.58	205.2	214.49	217.26	213.82	206.41	214.21	211.37	207.09	207.48	210.46	212.53	209.42	214.36	217.37	212.38	206.61	206.85	210.94	219.65	212.32	211.19	208.72	209.69	209.43	216.24	219.29	214.95	208.64	209.21	211.53	212.04	219.63	213.92
210.3	213.47	208.49	218.09	215.82	215.5	217.98	216.78	205.49	218.61	220.71	218.12	214.99	208.82	212.34	206.52	216.49	208.92	208	208.56	214.51	210.44	205.5	215.22	212.82	217.88	208.8	214.49	206.42	209.77	207.32	216.48	212.2	217.26	212.41	216.83	216.66	214.34	208.83	211.74	212.35	209.48	216.39	209.87	213.55	215.66	214.25	214.45	213.49	214.7
211.78	208.47	208.43	205.52	203.06	201.22	204.97	200.39	205.58	205.73	205.81	201.12	208.28	204.2	207.13	204.55	205.19	196.61	209.64	203.93	202.05	202.54	200.05	205.66	203.74	207.47	206.02	203.6	208.77	208.81	207.21	202.53	205.92	206.5	208.6	204.81	208.42	203.27	206.51	200.48	210.69	204.73	199.41	204.07	204.23	200.77	198.04	200.76	207.71	206.4
201.8	208.59	201.84	200.64	205.11	199.35	206.23	209.11	208.38	209.34	201.38	199.13	206.19	202.61	202.22	201.08	201.14	199.45	205.95	205.23	196.57	204.48	204.3	207.51	211.26	207.89	206.08	200.71	201.9	204.74	196.81	203.06	205.66	208.66	206.4	202.47	204.99	201.3	202.9	204.63	201.36	203.14	199.84	208.26	211.87	204.47	202.87	202.98	209.35	201.78
208.06	204.21	206.04	205.77	209.32	210.5	211.37	208.89	201.86	205.45	208.34	204.52	206.75	208.18	210.65	207.93	207.44	208.6	203.58	201.95	211.69	205.54	206.22	202.99	204.24	208.1	206.54	209.47	205.53	200.9	208.77	209.07	199.7	200.9	200.98	206.84	206.15	203.59	206.71	199.73	207.87	212.66	207.28	201.65	208.26	203.93	203.75	209.87	206.65	213.77
212.69	213.28	223.26	214.62	215.18	209.57	204.92	210.03	212.21	214.39	214.89	212.19	211.2	216.11	212.68	219.64	211.12	210.75	214.35	212.83	207.37	209.12	213.86	211.56	206.07	217.68	215.84	215.58	206.31	209.4	208.64	216.42	213.51	208.55	214.54	205.45	210.4	219.95	214.75	210.05	213.6	210.89	211.24	205.14	209.91	207.95	214.74	215.37	219.94	214.44
196.36	205.39	196.99	201.75	208.32	202.29	195.6	201.3	199.13	199.9	200.26	202.78	207.35	202.56	201.42	202.81	202.18	210.24	206.56	200.75	200.45	197.63	202.43	201.05	207.11	206.32	202.86	203.38	204.95	204.43	209.03	204.32	205.86	205.26	205.86	209.69	201.49	202.84	205.43	212.45	207.71	201.84	201.1	210.37	207.78	202.72	203.55	208.76	202.35	200.75
201.36	202.16	211.65	198.5	206.31	210.83	199.81	209.45	197.6	205.11	206.78	201.53	202.15	207.46	208.28	200.52	203.48	207.67	206.58	205.37	208.19	206.66	206.68	206.92	208.15	201.58	205.44	205.36	208.29	202.9	203.01	203.31	205.71	211.83	203.77	206.93	196.97	209.12	203.68	216.12	208.48	207.93	206.49	203.09	209.68	205.95	210.63	207.59	201.4	205.16
210.13	210.69	212.65	209.22	203.12	210.36	214.68	203.28	214.16	203.17	199.54	205.25	209.78	210.4	208.28	210.5	216.88	212.35	216.71	206.71	215.23	202.85	213.42	203.64	208.05	213.29	205.44	207.63	212.04	215.16	214.35	211.03	204.81	210.12	204.92	208.36	203.83	207.62	204.85	198.99	214.57	211.67	212.41	206.35	207.69	214.21	208.7	210.48	207.89	212.01
211.2	211.62	207.19	213.15	216.31	212.8	210.62	212.95	210.86	209.48	219.41	208.2	208.06	213.72	213.77	209.22	216.06	213.87	213.89	209.55	214.09	214.98	205.75	207.32	216.23	211.33	214.2	216.59	206.44	210.35	211.34	203.65	213.86	221.46	211.9	212.52	218.02	212.57	214.31	218.58	208.46	206.54	208.77	208.44	210.01	211.78	212.43	214.46	214.76	211.97
201.03	204.49	198.06	195.64	200.86	205.41	199.71	201.97	205.53	199.08	202.14	199.68	198.81	200.99	202.36	202.74	204.23	203.16	202.66	204.16	198.66	203.45	206.95	201.5	204.23	202.6	206.21	198.8	197.44	199.14	202.3	202.42	204.82	201.34	201.02	200.02	199.2	196.81	202.38	201.69	196.44	208.59	199.86	200.55	194.88	199.22	207.75	201.28	206.27	210.17
202.64	199	196.51	192.28	198.8	204.37	196.41	204.38	200.16	194.43	196.71	195.65	207.97	203.31	197.23	196.85	202.19	198.53	195.15	192.67	202.07	196.15	203.48	200.47	200.33	200.77	200.53	199.78	199.8	201.7	204.35	201.95	198.83	196.48	196.94	192.06	204.52	200.8	197.49	197.1	203.94	204.2	196.44	197.77	199.86	206.73	199.98	200.75	206.2	195.21
203.61	204.42	209.44	207.14	200.71	204.56	201.6	203.77	201.56	204.85	213.43	212.57	206.36	208.04	209.13	201	201.54	205.24	203.64	205.65	209.84	203.2	214.59	203.36	206.67	206.62	202.34	202.83	202.34	210.89	201.45	204.63	204.2	201.05	203.47	200.36	210.16	200.88	204.55	205.43	201.29	207.63	206.39	206.49	208.96	203.16	202.15	204.58	204.54	204.65
212.03	218.18	213.86	218.96	215.02	213.16	222.49	219.39	217.01	220.03	223.24	216.17	212.15	220.11	218.16	220.31	215.12	218.69	223.84	214.54	221.88	216.2	221.37	216.82	214.67	220.53	218.82	212.5	217.99	214.15	213.37	212.46	216.71	214.21	213.55	218.34	215.35	212.64	218.22	211.91	224.37	214.38	215.97	221.35	223.25	220.85	217.13	211.4	215.68	221.91
209.7	208.07	206.61	204.46	211.16	210.39	209.56	199.11	209.53	213.04	208.86	207.54	206.25	213.73	205.93	205.35	209.17	212.84	210.81	207.36	204.18	217.39	210.19	209.62	215.01	209.89	210.43	205.23	206.98	208.15	209.52	208.72	213.93	212.8	211.22	216.92	202.28	208.44	207.08	198.14	204.63	202.96	201.45	204.64	210.35	210.07	210.46	207.85	206.54	208.86
219.58	209.4	217.78	218.02	219.65	216.23	211.19	219.1	222.1	224.44	223.18	209.89	220.92	216.91	217.18	208.76	218.96	219.36	214.81	215.12	219.82	223.81	217.14	213.42	215.27	212.7	220.71	217.16	212.44	220.61	218.66	220.06	215.34	220.61	221.35	214.45	215.22	216.48	213.39	214.79	217.87	218.95	213.79	213.54	217.03	218.31	223.77	220.18	218.88	212.93
213.67	214.89	215.16	211.08	213.93	209.61	206.43	213.55	213.68	217.9	213.63	213.36	211.82	203.42	209.5	213.85	219.02	219.1	213.33	218.18	213.97	209.46	216.5	208.34	218.42	211.71	214.66	215.06	214.65	214.51	214.82	209.48	215.88	216.74	208.93	210.08	212.93	220.7	211.1	222.8	214.81	216.88	217	212.04	214.33	209.61	205.75	212.96	211.45	211.33
210.87	208.84	213.46	210.75	206.65	208.86	209.15	210.43	207.38	210.7	205.02	215.16	210.11	217.11	208.95	202.27	213.3	204.86	207.55	212.06	213.76	202.61	213.88	205.73	207.3	209.05	207.64	206.21	210.03	211.15	208.27	204.47	207.97	208.08	203.55	211.6	205.87	210.52	212.25	210.35	208.75	212.86	206.2	206.15	209.07	205.03	208.38	205.27	205.45	215.13
203.36	204.53	200.65	208.57	210.16	196.83	207.16	202.56	205.6	201.47	206.48	208.28	199.65	199.94	205.21	197.1	209.31	201.98	194.47	205.43	200.94	203.92	203.09	206.83	198.51	207.27	206.63	199.39	204.5	205.85	199.34	204.87	205.55	201.1	200.45	204.47	198.58	202	202.86	199.45	206.55	199.72	203.98	208.72	200.37	202.83	207.55	201.78	203.09	203.52
221.37	213.45	220.68	216.47	219.79	210.88	215.67	215	213.5	208.07	219.47	212.94	211.91	218.93	219.02	216.87	212.52	219.99	212.23	220.53	217.54	219.69	218.52	208.13	212.18	218.06	221.79	221.35	207.16	217.8	218.35	216.36	213.84	209.42	216.36	215.26	215.69	218.5	217	215.24	218.77	221.97	223.97	220.36	216.7	214.16	219.5	220.45	211.88	219.76
201.81	209.2	209.63	201.05	207.81	207.15	202.09	206.64	203.23	205.27	205.04	198.01	205.31	203.66	208.81	202.66	209.01	208.53	206.79	207.13	209.61	208.34	200.06	208.12	208.09	205.47	206.39	216.38	202.28	206.84	209.33	203.75	208.7	205.22	205.37	207.73	200	207.18	203.46	205.33	208.78	203.56	202.7	203.51	208.06	201.42	204.68	204.93	201.83	209.87
209.38	209.63	212.38	204	204.96	209.92	201.05	209.88	210.3	207.79	209.51	206.6	209.74	209.88	209.42	202.7	207.4	202.91	203.97	203.33	202.02	198.86	203.3	201.2	215.96	204.07	201.59	207.33	200.53	205.4	205.08	206.13	211.37	210.11	205.46	211.01	207.44	207.23	209.76	198.73	205.7	210.16	201.77	213.59	200.32	211.15	204.78	208.04	208.58	209.66
207.85	209.28	207.71	212.73	211.5	200.25	208.06	208.69	210.67	208.93	207.13	211.6	208.86	212.75	204.37	206.33	205.74	213.7	208.78	197.73	203.55	207.27	202.26	209.74	208.91	210.33	206.92	210.38	212.71	206.6	208.85	211.49	204.04	208.73	204.47	205.39	211.02	208.54	198.64	202.94	202.83	205.7	207.57	212.15	205.77	209.55	205.9	212.25	216.14	204.47
217.13	211.67	217.59	212.93	215.84	210.76	208	212.74	209.15	210.92	213.29	213.56	221.75	217.05	216.29	223.27	216.49	221.41	217.4	213.24	209.68	215.39	213.96	224.65	210.75	217.42	220.67	216.39	215.58	210.63	212.1	212.71	215.56	215.29	217.1	213.06	218.7	205.78	218.57	219.5	211.73	211.12	215.8	215.78	212.88	215.59	215.11	221.4	213.26	210.57
213.32	217.71	213.83	219.79	218.14	221.12	210.93	217.4	217.59	216.44	214.47	217.01	220.68	216.2	214.68	211.87	215.13	216.2	221.6	219.12	215.18	218.61	220.09	222.15	218.95	210.74	215.57	217.99	216.1	218.96	216.77	216.46	215.12	208.04	222.02	215.5	214.62	218.8	215.76	218.22	211.63	218.37	217.07	214.35	216.82	222.63	225.75	217.68	221.06	215.01
217.36	209.69	214.95	213.3	210.12	212.27	210.9	217.51	216.62	213.74	212.68	216.82	215.61	217.21	213.57	212.52	209.47	210.33	210.48	211.08	213.52	212.92	206.66	208.25	210.03	207.59	214.19	213.65	213.04	210.66	212.02	207.54	213.23	208.77	212.05	208.73	211.44	209.36	212.83	211.23	215.1	210.5	212.23	216.44	220.72	215.86	212.04	211.11	211.5	209.68
194.47	200.87	205.42	200.16	197.43	200.21	201.87	194.02	192.12	199.59	198.73	199.53	197.16	197.5	199.16	192.96	202.9	202.74	206.01	199.52	191.07	199.96	199.98	196.6	196.43	203.26	197.69	192.65	198.92	199.63	203.05	198.43	204.03	191.89	196.43	203.18	204.41	201.75	193.31	199.13	199.59	198.29	201.43	201.39	192.56	197.66	203.15	194.97	203.78	201.24
214.29	215.64	210.31	208.8	212.7	219.32	208.97	211.08	214.3	210.96	213.78	217.09	205.84	213.31	213.73	213.47	211.13	212.46	217.36	205.82	212.02	216.7	208.19	211.94	214.38	213.27	215.46	218.42	215.91	214.07	212.93	211.77	217.13	214.44	213.77	213.4	215.4	216.12	217.29	211.57	213.25	219.32	202.63	211.01	216.75	209.39	209.61	214.86	213.38	209.04
202.31	197.47	206.27	197.52	207.61	201.83	196.16	203.04	205.49	204.61	200.48	198.61	196.94	200.79	208.04	203.31	203.02	207.26	204.62	202.62	205.35	201	198.4	200.15	207.28	202.31	198.58	203.27	204.82	202.82	205.79	196.92	198.68	196.35	206.45	201.49	198.23	198.72	197.93	203.18	191.37	202.42	203.89	200.82	207.42	200.76	196.05	207.61	197.24	196.55
202.45	201.52	203.87	202.01	200.64	201.3	205.82	200.74	207.73	202.47	206.98	194.7	210.15	208.03	199.82	203.61	204.09	201.95	201.48	205.06	196.96	198.49	208.77	204.38	206.05	201.01	206.87	200.56	206.66	194.87	202.71	205.91	205.13	198.48	208.13	202.9	206.83	206.26	202.92	198.95	200.51	199.97	201.55	202.56	197.17	197.63	207.39	211.92	198.25	206.77
214.5	208.51	217.49	214.15	207.06	210.87	211.44	220.56	217.95	208.92	210.67	206.6	213.8	211.76	206.8	216.15	214.26	215.17	213.86	213.75	215.61	212.31	212.27	209.3	217.72	213.83	212.85	210.95	208.78	206.73	212.3	212.04	210.09	210.56	207.09	217.15	209.51	207.38	213.27	211.47	213.61	209.79	215.35	208.9	206.71	204.47	215.87	220.21	218.16	209.57
201.36	209.22	200.24	201.43	195.26	209.48	195.79	207.58	201.45	195.59	203.72	203.6	199.56	202.31	199.6	200.23	206.74	204.39	207.61	205.8	203.63	204.69	199.3	198.98	199.67	200.94	200.31	201.54	196.72	202.56	203.64	206.71	200.18	204.14	206.25	199.81	208.84	197.07	206.22	201.69	198.94	200.79	204.2	201.52	202.37	200.94	207.1	196.4	201.43	204.43
219.63	214.6	217.25	215.37	216.14	221.6	223.36	207.87	209.4	214.6	215.26	213.89	208.08	213.24	214.81	210.51	218.27	212.91	210.06	214.64	212.97	218.48	216.2	215.18	206.53	211.09	216.81	212.65	212.13	217.15	220.14	216.19	207.95	216.76	213.58	216.7	212.69	206.88	216.49	211.14	213.29	214.39	222.29	218.39	217.56	207.98	214.08	208.66	215.98	213.51
210.83	215.05	213.2	207.81	207.89	213.04	209.6	214.42	215.41	212.72	209.05	214.55	214.23	220.74	214.54	215.01	209.04	214.24	207.96	216.53	207.8	207.12	213.15	214.97	217.35	214.91	212.33	217.66	212.97	215.08	212.05	215.16	212.36	216.04	211.9	215.38	208.46	211.62	209.04	211.82	212.22	220.81	209.03	213.83	205.07	213.8	216.09	216.56	212.27	210.33
203.13	210.17	199.25	205.41	208.67	209.69	200.24	207.6	207.93	208.42	205.95	201.66	210.51	207.6	199.58	202.75	200.46	203.6	204.78	203.8	203.9	201.52	202.49	208.34	203.55	210.39	215.49	211.05	204.93	211.74	202.27	211.63	208.79	203.83	200.6	210.35	204.67	204.92	206.2	209.54	202.11	206.47	209.48	204.57	205.01	208.16	207.27	210.33	203.54	207.02
201.44	202.97	204.69	202.22	199.71	197.7	202.04	209.25	203.72	204.68	204.26	199.89	200.37	199.87	205.28	204.03	203.83	207.82	203.86	201.79	205.34	201.65	193.12	202.52	204.38	201.3	205.1	199.75	209.36	195.4	205.4	197.1	204.8	200.7	198.6	203.54	205.96	208.04	200.94	208.57	202.34	196.17	199.87	203.58	209.16	202.49	212.79	200.81	204.26	201.14
211.8	217.27	220.07	220.5	214.97	216.78	223.12	214.97	214.84	215.05	217.91	216.89	216.61	210.23	222.11	219.78	219.42	215.59	217.23	212.27	220.72	213.73	209.7	219.65	216.57	213.94	222.1	211.44	214.07	217.89	215.05	216.28	215.89	220.63	215.42	217.67	216.68	218.25	216.19	217.5	217.32	213.52	217.4	218.51	216.64	220.31	218.22	217.7	226.19	215.73
199.47	202.95	209.08	203.73	206.15	203.38	204.99	208.84	207.93	210.05	204.68	207.97	202.59	207.55	204.39	206.69	198.54	200.18	205.4	209.93	206.42	210.76	195.77	200.35	209.27	203.96	205.3	205.12	199.17	211.09	193.31	206.12	198.35	205.3	209.54	205.66	206.46	206.06	208.82	211.15	199.74	202.7	204.39	207.23	206.78	211.35	209.1	207.06	204.72	201.92
216.53	222.04	212.43	218.38	223.33	220.6	220.17	216.13	216.08	221.09	222.41	219.32	218.56	215.71	211.72	215.71	221.44	219.18	221.72	215.57	214.01	217.38	215.88	219.23	217.08	222.84	216.02	216.68	223.04	216.96	217.9	212.34	220.23	211.02	213.32	213.85	217.92	220.26	217.73	217.4	218.29	216.74	224.32	218.34	216.53	219.42	218.71	221.84	219.69	217.67
197.5	203.4	200.17	206.02	203.73	202.61	204.31	205.98	206.11	207.76	202.18	203.26	204.33	207.5	198.54	207.99	200.47	202.28	203.31	209.7	207.97	204.36	201.81	201.42	202.26	200.33	201.04	202.42	203.89	203.78	205.68	206.45	202.35	206.39	204.03	207.85	207.46	205.51	206.74	206.75	209	204.44	207.55	208.56	207.68	197.26	208.14	210.16	202.17	207.11
195.91	200.18	200.74	197.87	205.63	199.22	208.99	203.62	201.05	202.38	206.94	197.64	207.84	199.47	199.5	209.99	202.21	200.42	201.83	196.91	206.72	205.28	202.53	205.85	198.9	199.65	202.23	205.17	208.68	197.6	200.37	205.81	199.94	209.3	205.61	193.45	204.64	198.79	205.98	194	196.71	198.03	200.62	201.65	200.29	197.05	203.71	200.81	199.21	210.32
215.85	220.08	219.61	219.74	221.08	217.01	214.25	222.77	215.15	213.98	220.04	210.51	221.43	211.18	215.43	213.79	211.06	218.63	213.75	213.91	211.6	216.38	217.7	213.2	214.71	214.17	221.06	224.43	216.19	215.85	207.88	217.07	216.28	220.16	214.89	219.18	219.08	215.22	220.11	217.64	213.35	220.67	220.18	222.29	220	212.52	213.06	219.59	217.52	221.5
197.65	197.46	190.71	191.74	204.3	190.51	198.59	197.15	196.13	198.78	205.28	201.02	196.59	202.78	195.36	204.28	191.96	196.17	196.8	196.1	193.91	193.68	201.99	200.52	197.76	199.24	197.01	201.47	193.07	200.66	201.99	200.53	197.73	205.84	196.71	197.18	201.8	196.56	197.18	192.79	202.83	190.12	192.64	193.46	194.29	195.81	200.21	191.8	202.16	198.2
215.55	209.84	213.25	210.81	213.96	207.33	210.66	203.89	202.48	206.2	206.86	206.71	213.98	205.48	205.93	206.15	209.79	207.32	211.68	207.81	208.68	207.99	203.58	205.05	209.88	210.98	213.7	204	207.64	202.67	206.71	210.9	204.61	215.59	207.85	206.04	213.73	212.24	207.13	209.81	207.37	209.86	209.11	207.74	209.82	212.26	210.73	211.6	207.06	207.78
210.71	209.44	204.81	206.75	203.99	209.21	215.77	205.72	203.34	205.2	209.69	205.46	208.69	203.93	208.73	209.57	212.02	207.25	210.04	213.71	208.34	209.02	206.5	214.12	210.9	212.4	210.66	206.69	203.57	214.32	203.54	199.25	205.75	211.09	209.7	210.25	204.38	210.83	207.63	205.07	204.58	212.62	209.96	201.83	212.68	201.21	206.62	206.36	208.44	217.32
210.13	206.1	204.88	202.61	207.8	204.56	203.15	198.53	196.44	204.19	203.55	201.79	204.82	209.71	202.85	203.88	200.53	198.8	199.69	203.92	206.42	209.48	201.48	199.79	200.16	211.44	205.54	202.83	204.61	207.13	201.32	203.92	199.6	206.74	208.99	202.88	204.13	200.88	200.08	200.24	205.42	203.57	209.24	210.77	194.11	197.09	205.17	197.73	202.91	204.31
203.08	209.23	209.87	212.26	206.45	207.31	207.07	203.41	207.95	203.86	205.44	207.91	205.71	202.66	213.67	203.55	206.03	218.23	205.21	207.07	208.53	209.6	204.63	206.36	207.49	205.52	211.28	205.96	206.35	212.04	199.54	208.4	207.6	206.87	204.88	214.37	210.16	203.84	208.88	210.89	209.98	209.52	209.98	202.6	208.38	207.1	214.11	205.55	208.03	211.23
200.76	201.78	207.85	208.63	202.48	198.96	203.22	208.18	205.76	200.18	205.82	199.69	206.28	197.9	206.87	204.51	202.03	205.51	206.93	201.06	201.78	211.92	206.59	196.81	198.99	203.46	197.81	197.12	209.84	197.13	203.03	206.94	201.77	202.04	203.02	203.69	205	204.99	204.73	205.45	204.91	205.78	201.84	204.82	209.73	203.4	198.74	212.48	208.18	204.14
214.54	204.41	209.93	202.34	210.5	207.02	212.2	214.12	203.25	219.15	208.14	205.68	206.22	213.78	202.81	210.24	212.48	212.14	209.31	207.91	207.21	205.66	214.57	209.21	205.61	213.37	210.52	209.13	214.81	200.32	204.55	210.78	207.46	203.91	205.29	206.27	206.13	206.05	209.2	210.25	212.68	207.33	213.68	209.64	215.89	212	201.08	201.77	206.94	208.58
204.31	205.5	203.17	208.02	200.43	210.39	206.99	213.1	207.48	200.02	204.49	207.22	203.84	209.44	204.75	207.15	208.34	205.46	203.95	205.44	206.74	206.32	206.87	211.63	209.81	211.96	208.87	209.06	210.08	207.7	203.71	209.49	205.36	210.27	211.41	210.21	205.14	200.5	206.76	208.75	206.46	206.72	211.19	203.45	214.92	207.19	206.65	205.82	208.18	201.14
211.52	214.93	208.66	204.91	208.74	209.71	202.46	205.25	210.8	208.73	206.66	203.48	202.63	201.12	205.72	212.04	206.89	199.18	205.48	202.22	208.8	205.08	207.59	201.93	202.55	207.82	212.43	209.04	202.78	198.19	213.75	212.06	208.64	207.04	202.35	206.53	203.15	202.71	207.25	208.44	206.26	204.15	203.99	212.16	206.27	212.83	206.7	205.66	210.02	213.86
199.41	209.66	195.41	210.51	207.84	211.28	203.07	202.98	203.59	208.91	210.23	204.94	202	202.34	201.18	204.8	200.11	211.06	200.39	213.48	200.99	207.07	204.45	200.91	197.53	208.57	207.16	201.65	203.98	204.36	200.96	204.35	205.31	203.26	204.66	208.4	195.51	210.28	204.39	206.3	202.98	204.75	205.64	204.25	204.08	206.19	205.37	209.69	210.52	213.33
206.52	204.02	203.2	195.34	206.21	202.98	206.54	202.67	204.87	203.06	208.57	200.98	197.1	205.24	211.42	199.53	202.2	205.27	200.85	205.9	207.15	200.31	197.11	206.79	200.09	196.88	202.66	198.83	199.92	203.62	206.1	204.74	199.91	212.21	204.17	207.8	201.69	204.95	207.52	203.75	203.53	198.61	201.94	197.19	210.73	202.73	200.59	200.53	210.97	203.12
215.05	214.24	223.2	219.21	215.05	212.54	215.88	223.69	215.27	219.28	216.67	217.54	221.12	212.6	213.28	214.2	216.43	216.96	214.47	215.75	215.05	213.24	212.12	216.14	213.6	209.14	214.86	221.49	215.73	212.61	216.6	213.83	221.23	221.7	216.49	217.1	224.82	210.81	219.59	217.75	220.06	213.37	217.73	214.41	215.94	214.79	216.57	219.52	220.02	213.22
205.29	207.16	206.32	205.54	204.39	194.1	208.09	205.57	204.57	205.89	201.5	203.21	207.19	202.39	199.74	195.73	208.06	200.66	205.31	205.03	207.63	201.4	199.27	203.71	203.02	203.56	206.18	204.11	211.27	208.56	202.12	204.61	205.84	203.93	203.22	205.09	201.71	204.93	201.96	202.62	204.81	201.68	198.62	205.96	197.76	205.22	198.16	204.99	199.64	205.19
194.98	192.59	197.38	198.57	193.32	192.81	205.11	187.12	194.68	194.65	190.26	188.56	199.59	197.14	197.5	189.92	197.36	196.68	194.49	196.02	194.85	189.79	195.92	200.19	198.09	192.01	197.13	192.13	196.68	191.62	193.78	191.26	194.39	194.79	197.5	194.54	191.87	190.51	189.04	200.97	196.97	194.77	199.58	196.08	189.71	195.89	197.91	198.87	198.04	194.26
213.85	209.8	209.29	205.39	208.16	209.05	209.34	210.41	209.42	208.32	207.77	206.33	207.39	206.03	210.89	207.38	207.02	209.1	216.28	211.51	211.06	213.27	206.51	211.83	213.96	206.34	206.05	210.21	210.45	208.17	206.6	211.83	206.79	207.22	202.7	208.13	202.25	201.82	209.31	206.75	208.84	215.04	214.19	212.24	212.03	211.84	209.83	206.95	206.67	207.09
207.54	202.18	203.01	206.79	205.21	197.33	198.36	200.75	205.18	205.78	206.43	206.39	200.89	199.17	196.63	203.57	196.29	200.86	210.18	206.29	200.27	203	199.11	204.12	206.85	205.46	204.79	203.4	205.35	197.69	205.8	200.11	202.08	206.65	203.56	206.83	196.08	203.69	202.92	205.6	199.29	201.2	196.54	206.03	210.84	209	200.21	205.55	205.1	205.45
210.11	209.63	202.9	212.9	208.54	201.56	208.04	207.76	204.05	202.45	209.53	208.59	209.03	217.49	203.43	202.06	209.93	207.43	212.82	206.15	209.79	206.21	209.49	208.97	208.06	209.47	209.01	210.31	211.94	202.36	204.85	206.39	206.87	210.78	208.84	208.74	211.18	212.35	205.95	207.47	208.15	209.71	213.3	209.81	209.37	208.1	206.1	205.53	211.36	211.78
213.16	211.48	211.07	217.1	209.11	207.6	207.96	206.04	207.28	213.73	211.22	208.89	213.59	213.09	214.11	216.14	206.35	211.28	214.04	215.08	213.36	210.04	212.56	218.59	210.83	212.19	211.48	205.89	210.31	207.76	217.56	215.77	219.84	221.53	209.44	212.28	213.3	210.87	209.94	210.37	217.28	213.13	207.26	209.74	206.41	209.86	210.56	211.19	211.93	209.07
219.55	217.63	224.97	219.38	223.23	214.99	224.99	216.43	215.24	228.31	220.21	221.25	223.83	216.38	215.78	214.18	218.21	215.6	218.91	215.23	219.64	214.71	216.11	222.84	219.33	212.11	215.72	213.03	203.3	214.99	213.65	213.96	220.8	212.91	222.41	218.18	217.24	218.16	214.11	215.35	217.25	215.97	219.37	221.38	217.93	212.53	219.98	219.53	214.66	216.13
214.99	211.66	209.29	206.75	202.36	208.47	209.12	209.72	212.36	209.21	205.63	209.06	209.53	209.79	207.81	201.58	206.29	208.38	202.73	207.02	208.05	202.84	209.12	206.51	203.9	206.71	215.61	202.93	204.84	200.51	202.7	203	200.26	207.8	208.54	205.11	206.08	205.21	205.39	210.9	206.06	207.05	208.95	209.59	204.25	211.56	211.6	207.4	210.13	214.74
221.42	212.26	213.52	215.47	216.43	214.6	213.34	215.22	214.36	213.18	216.24	215.63	212.75	210.41	212.37	215.88	206.68	217.61	216	223.12	219.19	217.5	210.51	216.21	214.04	213.58	214.5	204.01	210.83	212.85	212.04	215.42	216.18	216.63	210.77	222.25	208.56	218.88	209.8	213.37	216.51	218.68	217.9	210.59	215.47	216.03	213.29	214.84	211.91	209.87
207.03	209.46	205.79	210.74	205.41	209.95	214.4	212.43	205.36	205.42	210.72	206.58	207.95	207.52	212.22	210.92	209.56	206.77	213.53	213.1	208.52	203.9	212.29	203.3	213.55	207.86	207.09	209.09	206.5	212.11	207.33	205.75	205.37	208.91	207.57	210.21	206.39	208.67	215.42	201.21	207.38	210.68	213.03	207.79	210.22	206.28	205.78	208.31	211.54	210
210.27	206.59	205.81	214.99	202.74	206.64	212.56	200.37	212.05	206.13	203.05	206.64	204.79	207.77	203.1	206.33	202.96	202.75	216.22	207.38	204.09	204.25	206.49	204.71	213.19	207.65	210.47	205.02	210.72	213.81	202.04	209.15	206.98	210.58	209.97	202.18	207.86	201.57	205.55	208.67	202.76	208.24	206.45	203.85	208.99	211.66	203.92	208.57	200.88	207.33
212.21	217.63	214.59	208.07	224.75	211.76	212.45	207.03	210.2	206.75	212.61	208.73	215.24	207.18	215.21	218.48	218	214.35	208.1	203.87	215.12	220.32	213.3	210.44	214.82	208.93	209.84	209.21	211.72	206.91	213.67	215.49	211.21	210.9	212.39	210.36	214.71	204.91	206.4	214.4	216.38	214.49	214.68	212.34	215.31	210.83	208.28	214.86	212.18	211.29
215.13	215.4	219.29	218.44	211.08	218	208.82	210.74	211.31	218.03	213.49	216.49	208.45	209.86	215.19	215.44	213.86	209.42	209	211.82	219.51	212.16	214.67	209.75	213.47	210.21	213.55	215.87	216.49	217.71	210.56	208.77	214.18	214.51	207.55	208.47	213.13	220.53	206.31	203.5	219.26	220.01	209.57	211.05	209.97	211.15	210.41	217.9	214.95	213.56
204.4	202.88	207.43	210.91	199.38	204.65	202.43	200.96	206.8	203.26	210.11	207.67	210.48	206.56	206.51	206.82	200.25	201.23	205.44	210.07	205.18	205.85	205.77	200.91	202.66	198.82	204.92	202.7	207.26	206.35	207.49	203.98	198.1	207.2	202	206.98	203.03	202.2	199.02	207.98	209.04	207.02	203.85	206.73	204.15	207.83	204	201.65	210.38	204.44
217.57	210.7	216.24	210.57	219.91	213.72	210.06	214.78	214.22	217.26	212.98	209.86	218.61	215.33	215.12	216	205.19	215.26	206.26	208.85	213.57	210.69	215.68	208.21	214.12	212.94	205.52	215.15	210.35	216.64	212.92	212.98	208.99	205.99	214.28	210.22	212.5	212.13	212.02	211	211.77	211.81	210.47	209.58	208.94	215.24	215.91	213.8	209.46	216.23
197.33	202.35	203.73	203.08	204.12	200.65	201.2	202.31	209.17	204.16	205.56	208.65	201.57	202.55	206.49	198.7	211.2	205.6	209.64	208.11	203.88	206.79	205.19	211.33	198.52	202.72	204.83	208.88	198.7	203.68	203.87	205.57	208.84	209.68	208	204.2	205.36	206.76	204.43	210.67	212.09	205.58	204.03	205.96	202.06	208.42	199.88	211.04	207.48	202.46
202.54	203.42	200.89	204.67	212.92	201.76	200.12	205.56	204.36	200.76	209.89	205.55	204.02	211.54	206.2	204.64	204.61	207.04	198.4	202.99	205	213.69	199.8	205.77	201.68	204.98	212.47	202.98	204.74	208.74	209.09	208.3	207.64	206.69	202.63	205.47	204.54	208.61	206.17	200.95	202.53	210.3	202.98	199.18	203.48	203.34	202.62	203.86	207.71	202.71
203.93	199.11	203.71	204.04	200.24	197.58	201.7	203.67	197.73	199.61	198.32	198.15	199.33	199.26	200.45	203.69	202.96	193.39	198.56	197.1	199.66	206.15	198.67	198.69	199.23	203.07	197.74	198.21	198.25	196.29	197.36	200.97	200.81	193.99	197.17	198.6	195.54	194.31	197.32	205.13	196.24	190.76	200.17	200.4	198.63	196.66	200.08	195.92	201.63	196.59
199.81	193.37	198.27	197.6	199.12	199.26	200.08	200.32	192.28	199.74	196.61	197.12	202.98	202.88	201.34	199.12	200.79	200.94	199	195.76	196.81	199.6	197.34	200.44	192.73	207.44	197.85	193.07	200	198.85	200.4	198.82	200.73	199.82	199.03	199	202.02	194.63	202.04	203.09	205.27	198.59	204.64	202.36	206.03	196.58	195.45	196.56	195.75	198.87
204.19	201.76	209.18	210.02	201.26	212.23	197.35	201.33	203.81	204.76	209.09	202.95	206.44	204.75	203.26	207.38	197.99	207.2	202.79	203.59	199.62	202.09	198.5	201.88	205.26	206.74	202.34	197.66	202.33	202.17	198.54	206.12	201.33	200.04	206.67	202.62	200	202.22	203.27	203.55	205.67	206.03	204.44	205.18	202.13	200.95	202.55	201.1	202.58	206
205.15	199.89	210.87	211.27	206.72	204.38	204.21	201.22	206.42	204.24	200.74	207.09	213.5	206.21	204.39	203.54	208.76	204.58	204.18	205.97	204.18	207.12	202.39	205.38	203.97	203.72	205.03	199.22	205.62	201.43	203.3	196.06	204.44	200.48	204.29	208.95	199.65	203.42	206.48	207.82	206.66	203.43	197.13	201.94	210.21	203.61	200.67	200.18	202.56	203.89
210.28	210.19	212.84	212.4	215.7	213.9	217.27	209.73	216.29	212.6	219.22	210.83	213.43	215.69	216.63	205.89	212.57	211.81	211.28	207.7	212.79	215.44	213.48	207.93	216.32	213.64	211.37	214.06	216.89	213.99	215.67	213.65	209.02	213.82	200.17	218.23	215.87	210.14	214.84	210.55	214.23	212.37	207.75	219.69	217.56	212.46	212.91	214.49	212.1	214.19
199	195.31	188.55	191.99	199.75	195.34	202.53	197.35	190.7	195.69	196.24	199.29	192.31	200.78	192.15	190.88	199.94	198.36	194.37	204.11	190.47	193.23	196.77	196.07	194.01	193.77	196.57	199.78	201.57	194.89	192.8	197.84	193.68	191.66	199.1	189.92	197.61	202.54	197.23	192.94	193.3	197	197.53	202.63	193.08	195.18	195.15	201.74	198.85	194.95
206.87	204.51	203.39	198.56	200.72	205.66	195.85	208.21	202.8	202.67	207.8	208.09	201.21	199.69	204.86	206.83	199.6	202.8	202.06	203.74	205.28	202.97	210.24	196.19	201.95	205.48	205.56	206.12	202.98	205.85	203.4	200.24	197.25	208.31	199.41	205.06	202.35	203.36	204.89	206.14	208.02	206.58	199.29	200.83	205.02	209.37	199.38	204.82	202.02	199.14
204.01	206.79	212.43	207.32	212.96	204.97	210.64	207.88	205.23	210.41	211.55	207.17	208.51	203.33	206.57	198.98	205.89	210.37	204.6	202.75	208.98	207.49	211.36	206.8	214.16	210.72	205.58	216.74	207.26	210.96	209.06	207.79	215.93	206.77	207.87	207.29	203.31	207.97	207.87	204.8	213.39	205.8	214.33	212.87	212.54	206.57	205.34	207.41	207.14	209.53
219.3	220.74	213.5	222.45	219.32	222.21	218.54	217.1	218.09	216.53	216.48	217.67	215.91	218.06	217.82	218.54	219.67	219.39	220.18	210.87	214.7	216.51	220.55	222.17	223.43	216.48	224.64	211.58	215.73	220.22	215.82	222.21	224.74	216.43	219.54	219.36	217.55	220.65	216.37	219.33	217.55	223.44	219.25	216.69	225.79	223.45	218.29	221.33	213.17	212.97
202.24	207.22	205.85	203.79	197.1	198.17	204.3	204.46	200.2	206.11	210.81	202.34	200.45	202.48	205.24	203.65	200.12	204.16	208.93	205.69	200.29	200.13	199.23	198.14	202.48	201.67	201.62	207.74	200.28	203.44	211.68	207.37	199.23	206.43	200.31	201.57	202.69	209.12	203.6	205.42	203.12	200.74	199.97	210.57	199.61	198.95	202.19	200.24	199.58	191.73
219.12	210.08	208.19	215.55	209.73	208.6	213.75	211.08	214.4	200.87	213.62	212.47	213.83	215.37	213.69	211.43	213.39	208.31	213.66	214.99	212.48	211.92	210.63	211.57	216.81	214.82	215.86	212.38	209.22	210.11	213.87	214.06	209.27	208.93	213.53	205.4	216.48	204.46	208.21	217.32	214.03	213.73	216.7	211.77	215.77	212.7	212.31	207.64	205.64	206.73
216.65	205.92	205.81	203.66	211.43	208.24	204.68	207.38	204.8	209.61	198.31	206.42	201.11	211.49	210.84	212.03	208.96	205.64	206.83	215.17	202.22	211.27	215.42	206.3	211.7	207.68	205.02	209.22	211.57	203.19	213.93	208.49	206.77	207.98	206.73	201.36	207.65	205.75	210.96	210.3	204.49	213.21	199.25	208.11	208.55	203.18	212.93	206.29	203.13	210.8
207.6	206.75	210.18	208.25	199.4	204.55	204.05	199.35	208.11	210.95	207.19	202.75	206.5	203.59	207.32	205.7	209.11	208.07	210.66	201.65	206	206.69	212	209.12	204.35	204.09	205.68	207.32	204.37	211.62	201.45	211.3	197.14	201.29	206.86	210.06	209.74	212.35	213.53	208.67	203.16	203.86	206.65	208.14	205	206.19	196.1	198.58	208.63	210.74
207.45	203.21	200.48	199.66	199.27	204.38	209.25	202.97	203.4	203.98	200.84	200.92	206.02	205.05	203.07	205.35	203.37	200.87	211.28	202.81	213.83	207.21	206.65	201.56	206.28	203.88	201.61	206.53	204.05	206.46	204.14	209.45	206.4	201.84	202.7	209	203.18	207.88	202.16	207.1	198.53	203.65	200.08	197.24	202.21	202.75	203.15	200.42	201.56	209.48
210.38	211.63	215.16	214.38	209.39	218.21	214.02	212.31	212.7	211.66	204.44	209.55	206.23	209.99	214.41	217.47	209.33	215.31	203.99	214.23	213.22	211.88	209.49	207.15	213.71	216.02	219.34	210.27	212.9	215.57	216.49	215.46	212.35	213.37	211.82	211.55	216.75	209.66	213.52	214.77	212.11	214.73	205.55	212.5	217.62	208.22	214.05	212.58	209.31	215.71
206.68	213.4	214.29	210.99	216.06	211.7	205.52	210.23	218.05	212.98	215.61	211.73	214.2	213.35	212.2	208.63	214.5	214.21	214.22	209.93	212.63	210.02	212.44	206.46	207.86	214.49	210.06	208.83	215.55	209	207.9	219.21	217.39	214.44	214.24	207.35	224.14	214.51	202.43	212.83	216.8	207.38	213.91	221.08	211.14	210.12	212.57	213.09	212.32	212.06
199.74	201.96	202.09	195.4	206	196.62	204.51	193.42	196.6	196.8	196.24	197.34	198.26	197.15	195.62	202.36	201.51	199.65	200.54	189.75	196.14	198.3	192.66	204.62	196.27	200.7	199.08	198.84	191.43	199.22	203.03	197.08	200.52	196.02	202.56	202.57	192.95	196.95	195.56	199.3	204.81	200.81	203.97	200.07	198.46	195.04	197.8	198.27	204.73	210.52
206.8	213.69	207.64	207.67	204.8	203.49	207	210.33	205.07	213.36	212.79	208.7	209.78	209.28	207.59	201.8	214.56	206.63	210.4	208.83	215.14	203.91	214.17	209.32	203.26	211.6	206.51	204.89	208.19	211.64	206.43	207.72	205.54	210.03	213.32	215.97	202.11	207.67	204.78	218.29	205.94	199.87	212.88	208.87	215.07	209.76	201.99	208.95	207.59	208.52
212.71	212.68	205.9	209.1	207.3	215.36	213.04	211.56	210.01	210.69	214.09	213.94	216.87	210.84	215.09	212.2	212.17	213.18	215.38	213.73	212.99	212.89	211.09	213.74	215.45	212.25	214.93	213.7	216.54	221.13	210.82	225.87	214.04	220.84	214.95	217.87	210.42	209.14	206.63	208.38	211.96	213.93	212.9	211.04	207.04	207.53	219.69	206.29	215.1	214.21
195.76	199.49	194.85	198.62	200.99	202.12	201.84	198.37	204.88	203.84	198.94	201.03	200.64	197.89	195.44	199.89	192.79	197.62	191.48	196.46	201.32	196.39	195.78	197.66	194.54	197.68	190.77	195.01	201.75	199.38	198.93	196.08	200.91	193.79	198.35	202.51	192.27	202.86	198.88	202.67	198.59	201.8	200.82	209.29	200.58	202.17	197.95	195.93	202.81	196.89
215.55	210.77	216.18	207.65	211.95	210.55	213.1	214.25	213.75	212.91	211.74	208.79	210.37	216.25	215.62	217.53	216.77	209.19	212.51	212	215.84	206.89	212.28	216.7	216.04	214.73	216.9	215	208.12	213.42	214.61	209.19	210.66	217.72	211.47	214.48	217.3	210.1	210.28	214.38	220.73	211.77	215.42	214.09	211.11	220.13	214.87	208.14	208.7	215.04
202.19	193.21	197.64	200.1	199.61	199.64	202.06	203.87	200.92	202.42	203.49	197.86	198.79	196.79	197.11	199.9	200.12	199.92	202.61	202.98	192.25	203.93	201	201.79	204.49	198.73	201.77	201.32	205.36	197.29	200.43	201.72	200.16	197.84	196.49	198.17	204.68	204.89	203.31	203.59	202.56	203.79	199.61	201.47	201.24	201.21	194.99	210.41	199.74	201.83
205.89	204.51	204.68	205.54	199.7	200.34	199.1	202.28	202.86	201.19	208.03	205.54	200.51	203.85	204.81	203.07	200.76	198.87	202.87	206.16	200.79	200.96	201.08	204.29	205.13	202.07	208.04	203.84	206.16	198	208.02	203.87	206.98	202.37	203.45	202.18	203.19	207.22	207.58	208.57	199.67	208.84	205.88	200.44	208.76	201.34	204	207.02	194.89	195.59
205	205.23	212.75	204.9	205.12	204.52	209.83	209.51	209.32	209.6	203.73	206.69	202.18	205.69	208.21	203.12	216.01	207.46	207.99	209.08	209.6	213.2	210.93	204.36	204.17	206.64	209	213.32	209.18	209.17	205.76	211.37	208.89	204.95	207.52	204.8	202.97	212.5	205.05	209.48	214.72	212.96	206.33	204.73	211.28	203.07	201.87	209.02	207.95	210.31
212.52	213.31	215.32	211.29	209.94	208.05	211.77	216.91	212.27	212.2	209.57	209.66	217.39	203.21	209.6	213.08	212.85	214.63	209.85	211.7	212.63	212.7	214.78	212.86	213.87	214.68	214.93	210.26	215.7	213.05	211.25	214.48	210.92	211.29	207.3	208.97	216.51	210.12	218.32	211.84	207.6	210.69	215.88	215.63	211.7	212.9	205.9	208.21	210.45	205.08
203.83	205.26	203.53	202.38	203.88	205.41	200.27	202.43	206.03	203.41	209.66	209.29	203.37	200.5	204.18	203.72	211.3	209.11	206.33	202.33	207.97	200.8	207.32	209.59	205.46	196.87	204.89	205.1	209.7	203.79	204.55	200.13	201.36	205.67	203.2	201.9	207.31	205.43	204.13	208.06	208.02	205.41	202.12	206.19	198.34	202.87	206.06	200.09	201.05	201.12
219.97	219.63	224.92	224.8	219.05	215.51	213.99	209.69	219.05	220.26	215.55	209.1	220.44	218.98	213.87	215.24	213.93	216.09	215.26	220.87	219.05	223.32	221.44	220.76	220.11	216.08	220.63	216.46	220.59	218.44	213.02	222.06	221.25	216.9	219.5	214.28	216.16	218.75	217.07	210.3	222.03	217.08	217.75	219.53	222.79	220.63	221.83	215.33	222.76	216.77
216.21	212.23	223.42	213.14	221.25	211.12	218.12	214.1	218.18	213.26	216.43	216.98	216.63	219.35	220.41	222.25	221.61	218.35	214.93	217.79	215.18	219.73	216.66	216.82	219.39	214.52	212.65	215.11	218.17	215.11	214.73	215.16	216.59	209.25	211.47	212.18	221.92	208.15	215.8	216.44	216.23	213.26	216.87	220.51	218.17	223.86	220.55	223.39	222.06	211.34
205.57	201.86	201.3	208.1	200.53	207.43	204.18	201.52	204.47	197.6	203.12	197.51	199.85	205.96	203.07	203.57	205.28	204.91	205.84	207.67	203.86	206.18	203.4	199.83	210.2	207.27	202.49	202.86	202.01	205.06	204.55	211.24	201.78	205.83	202.54	203.87	205.52	205.51	202.25	212.77	202.25	207.94	205.45	202.1	201.13	205.35	204.82	203.41	198.64	196.97
205.28	201.61	203.11	204.47	199.21	199.37	204.79	200.39	208.28	203.23	202.82	202.01	204.68	204.91	207.3	204.54	198.95	199.89	204.21	201.61	202.97	202.25	206.36	196.31	203.73	208.66	202.4	198.86	204.85	207.61	200.26	205.52	205.34	210.2	200.89	202.67	206.26	203.48	212	204.6	203.2	206.74	202.4	201.69	208.74	204	202.13	207.01	203.09	202.37
199.04	208.63	198.88	209.9	202.88	198.15	202.65	199.33	200.71	204.5	202.36	203.49	209.81	214.33	207.55	206.12	209.16	201.6	208.9	204.67	199.18	209	208.95	209.45	198.53	206.39	198.16	200.27	204.25	207.52	193.46	209.07	204.53	207.24	198.23	204.57	206.86	204.1	203.39	208.18	204.34	205.15	203.55	205.8	204.43	205.11	201.86	211.14	207.99	203.29
203.54	203.04	210.05	207.57	205.09	211.12	212.24	202.89	211.68	208.38	205.59	208.8	202.46	206.05	207.47	208.74	209.44	206.98	211.24	211.73	215.96	209.46	212.77	208	208.16	204.19	206.08	208	204.25	201.61	205.42	211.56	207.07	211.27	213.56	210.78	205.99	210.52	201.6	205.25	213.41	204.79	207.56	205.99	205.75	211.28	208.97	210.4	211.99	207.01
203.68	208.46	209.59	207.16	211.62	204.68	215.26	210.76	210.35	208.88	207.98	202.92	211.97	207	210.82	210.98	206.16	216.15	202.22	205.25	208.44	207.29	209.04	214.57	213.33	212.89	205.3	212.39	208.5	200.02	206.05	207.27	210.89	201.86	208.58	206.36	209.27	207.74	208.62	208.77	208.4	210.34	204.96	213.01	204.01	202.63	208.06	203.61	202.39	213.1
208.97	213.98	209.65	213.32	216.86	213.11	210.73	210.06	221.16	212.46	213.35	214.33	217.04	214.77	217.39	212.35	208.76	207.49	212.49	212.61	213.47	210.65	207.34	212.8	211.21	208.7	212.85	209.22	212.08	206	216.65	212.6	210.96	219.37	211.96	217.04	217.48	214.98	208.61	213.58	215.81	212.16	213.95	218.44	211.43	212.48	210.37	210.77	212.83	216.1
210.91	223.24	219.41	220.37	223.28	220.21	215.26	215.72	218.51	219.07	217.24	220.23	216.31	221.28	220.9	216.34	212.09	220.74	220.79	221.44	220.89	221.77	215.57	224.53	217.12	212.84	221.27	221.8	220.26	220.14	226.2	222.68	220.78	220.31	213.31	215.38	217.27	222.45	218.68	211.49	213.84	217.19	222.71	218.81	214.67	220.97	217.42	213.74	211.3	214.32
207.34	214.49	217.57	206.57	207.84	208.64	206.23	209.33	210.2	213.85	213.49	211.32	205.22	211.81	209.39	210.33	213.73	206.96	214.1	208.23	210.25	212.03	210.73	207.79	208.84	207.5	210.31	211.8	210.35	208.69	211.21	211.15	213.45	209.9	205.38	210.46	211.22	209.21	206.96	206.57	210.69	204	212.71	212.51	212.16	207.29	212.62	208.07	206.06	213.42
208.91	210.7	209.77	215.88	208.55	213.79	205.15	208.22	201.25	206.4	202.98	207.41	199.94	209.99	212.56	210.65	199.66	215.17	204.36	209.99	202.51	211.52	207.89	209.11	213.63	213.21	210.79	207.75	204.96	212.54	205.59	207.52	206.57	206.15	210.57	207.73	203.62	204.45	219.24	208.49	211.27	215.09	210.27	209.84	206.44	214.65	208.19	206.96	205.82	206.14
208.85	211.42	209.45	210.25	212.38	207.28	206.91	205.7	206.31	207.41	210.55	211.77	212.87	209.48	206.09	209.64	208.46	205.68	207.79	214.5	205.73	212.93	209.12	211.04	209.59	207.53	208.18	202.87	208.26	210.87	204.51	210.11	205.07	209.88	210.93	211.92	208.3	206.41	211.55	218.7	202.06	208.37	210.9	211.99	206.49	214.66	209.04	203.18	210.83	216.14
201.38	204.35	210.63	204.46	209.39	206.88	206.18	209.62	213.11	206.71	205.22	205.13	205.38	206.1	213.6	212.97	208.98	200.6	207.38	207.06	206.88	205.59	199.46	215.08	208.32	213.9	208.11	211.54	217.07	208.93	210.96	206.14	207.36	207.1	212.77	206.34	209.15	209.91	212.61	207.47	207.74	206.51	207.28	209.09	204.72	204.2	211.84	203.32	204.87	211.39
207.95	207.43	204.83	214.25	208.6	200.54	210.75	202.46	208.13	202.07	206.5	205.91	204.14	216.43	205.49	211.17	211.32	205.89	213.6	210.76	203.4	206.37	208.46	207.32	211.43	205.04	209.76	208.23	210.83	208.76	204.9	208.38	208.03	213.06	203.86	208.9	209.23	208.41	207.84	208.23	203.97	210.3	209.3	206.85	200.22	211.27	198.39	212.56	209.78	206.42
206.04	206.35	202.35	202.83	202.54	207.95	202.06	203.76	205.68	200.41	207.84	202.07	205.71	201.59	209.76	198.45	207.41	202.33	202.68	203.24	203.76	204.38	207.84	202.95	205.36	200.99	208.14	204.46	201.5	207.66	198.56	204.52	190.98	206.65	204.18	204.45	207.18	208.61	202.62	210.98	200.81	209.42	204.21	206.04	200.52	202.5	213.36	200.13	201.24	205.39
200.68	205.96	205.75	207.33	203.37	203.28	204.78	205.94	203.68	203.87	203.41	203.16	206.06	207.5	205.21	211.04	199.35	193.16	209.42	205.84	197.82	204.14	204.31	201.43	203.19	206.59	198.9	205.09	202.27	211.14	203.39	198.31	206.01	203.55	191.58	208.6	204.35	203.3	206.08	204.26	200.08	197.27	195.86	201.87	206.87	204.75	196.61	194.9	206.08	195.65
209.25	205.67	212.62	207.46	211.45	207.49	211.58	215.14	211.17	208.3	203.09	206.64	208.27	206.65	208.91	207.25	209.75	208.62	213.32	206.05	207.3	214.32	209.16	210.87	209.14	204.17	209.79	210.03	206.64	203.52	206.79	206.71	203.9	214.51	207.54	209.01	206.79	213.69	208.55	209.9	209.35	209.97	207.68	212.68	209.47	206.15	217.75	209.85	210.58	215.99
199.58	202.59	210.24	198.72	205.74	199.58	202.65	206.16	199.36	207.99	206.93	200.38	200.92	197.06	202.25	198.4	204.22	206.51	199.76	202.06	201.11	204.59	206.53	204.92	204.89	198.54	201.82	204.37	204.72	202.1	204.53	195.6	194.77	201.39	197.96	203.08	200.47	198.88	202	205.65	203.96	198.44	206.14	201.6	195.48	196.59	199.67	202.28	199.41	205.37
215.94	221.18	215.66	220.63	219.57	220.19	218.14	215.53	214.49	216.97	214.61	217.77	215.6	214.56	219.82	218.5	216.22	216.85	213.39	217.58	223.7	215.03	218.26	217.22	213.46	216.31	220.79	215.02	217.02	220.47	218.16	216.54	221.7	213.57	217.07	213.86	216.6	218	218.74	214.23	213.45	224.19	214.5	215.4	219.73	218.79	219.62	213.97	218.25	212.95
210.91	209.74	206.08	208.62	208.5	202.7	208	202.44	209.24	211.52	207.05	205.62	206.99	213.81	208.62	208.57	212.79	203.9	204.96	208.52	203.5	201.82	208.14	204.81	211.75	199.41	211.01	214.47	214.98	217.11	205.29	216.05	212.03	211.9	208.72	206.16	196.58	201.27	211.85	204.72	213.8	206.25	213.88	203.41	205.2	203.43	210.1	204.69	208.43	205.55
203.03	205.6	207.03	209.57	205.62	210.1	203.83	209.13	208.11	205.28	210.7	206.25	211.82	211.58	202.82	200.41	210.79	204.89	207.74	208.55	205.23	205.85	210.57	210.99	209.01	212.75	206.9	212.88	212.48	212.99	205.71	205.62	205.86	206.22	209.95	207.57	209.25	206.69	213.27	204.82	211.39	204.32	208.75	207.17	205.98	209.1	204.44	207.21	208.26	205.91
214.47	210.67	220.64	214.97	219.38	217.01	226.44	221.27	216.99	216.06	214.11	216.51	219.49	217.78	215.89	215.22	217.2	216.35	214.42	213.43	222.53	216	222.64	213.61	210.87	218.87	212.71	212.35	222.7	217.15	217.73	221.78	219.72	224.29	216.52	211.11	219.86	215.18	221.66	218.97	218.24	215.56	217.77	221.9	221.41	216.54	216.35	217.38	212.53	214.24
213.87	212.13	215.27	216.75	209.64	213.02	218.64	210.31	216.81	212.51	218.16	208.76	212.78	214.17	217.08	215.77	212.8	212.43	212.75	213.22	213.63	213.13	212.8	213.98	204.52	211.07	210.19	214.53	213.17	221.83	218.8	210.68	212.94	215.22	215.2	218.62	216.24	220.27	219.87	210.22	214.68	213.41	208.2	210.54	216.18	216.21	212.71	210.94	212.93	204.97
217.48	217.6	218.57	216.39	213.96	218.95	220.48	209.54	220.16	219.29	216.22	214.2	221.94	216.85	217.45	218.14	219.3	213.57	218.68	210.86	215.29	209.91	220.39	219.45	218.81	213.61	213.56	211.15	221.61	218.52	222.93	218.02	217.31	212.45	214.07	217.93	220.17	215.8	212.35	214.13	226.07	207.53	223.88	217.17	216.75	215.52	221.85	215.91	211.26	214.69
205.11	212.01	204.62	208.87	206.66	199.03	203.62	212.07	207.43	205.26	205.89	205.17	200.61	203.24	200.86	203.7	204.04	203.01	202.27	201.48	202.28	199.79	195.14	204.09	201.98	207.38	197.06	208.49	199.73	200.37	203.74	198.5	196.83	209.26	204.75	199.22	197.03	209.28	204.84	207.29	198.08	198.42	204.43	201.09	197.52	207.66	204.11	199.75	199.09	204.35
208.93	199.04	197.44	207.41	202.86	198.37	198.88	198.25	206.19	204.55	200.92	200.33	199.86	198	200.76	198.12	197.22	203.43	201.9	196.49	198.64	201.07	205.21	201.12	208.28	201.86	208.59	197.18	196.48	199.95	197.41	196.77	205.18	205.77	196.76	200.21	197.27	208.04	205.68	203.63	201.42	193.87	200.58	212.1	201.79	199.99	206.17	200.44	199.17	202.87
200.49	199.37	197.68	194.37	201.87	201.49	202.79	196.42	194.05	200.51	194.06	190.52	198.03	202.77	197.32	197.56	202.55	197.11	202.79	193.68	196.8	198.09	198.18	196.9	198.6	192.71	199.96	196.46	201.04	198.83	197.61	202.48	202.08	191.3	201.22	195.85	194.15	196.51	199.15	202.29	206.97	197.75	206.07	198.42	201.82	201.44	204.45	197.9	193.22	198.27
203.1	208.73	205.26	207.39	202.16	210.07	205.98	205.06	210.4	208.07	206.84	210.39	211.42	207.76	212.58	206.97	204.14	212.6	213.82	202.83	210.32	210.29	208.07	199.99	202.11	207.41	205.8	204.91	211.06	209.7	207.71	211.95	209	210.07	213.43	208.08	206.55	206.69	204.75	208.11	204.42	214.62	215.51	202.01	205.23	201.44	205.06	212.17	206.69	208.41
211.54	219.19	211.45	214.93	215.72	217.66	209.3	217.59	213.81	209.14	214.1	207.34	214.26	214.03	211.13	215.82	212.81	216.66	218.75	220.11	204.81	206.29	213.08	208.27	212.75	217.03	214.56	205.88	220.36	210.81	221.17	215.99	208.56	213.05	211.1	214.77	219.52	208.52	214.11	208.63	212.37	214	211.61	207.97	211.58	215.04	212.54	206.47	211.24	213.03
201.32	206.67	200.73	205.27	205.06	202.43	204.96	202.45	213.82	207.33	210.01	206.36	201.61	205.13	207.7	199.16	206.07	209.07	206.12	204.03	209.04	203.87	204.63	203.53	207.63	207.13	200.32	209.13	200.63	203.98	205.46	207.02	202.6	202.34	209.36	208.99	208.29	210.08	207.03	204.95	204.97	200.28	204.08	201.66	202.97	210.88	207.81	208.2	210.25	206.47
205.93	206.39	214.01	215.79	207.45	209.33	219.01	210.82	213.58	214.51	208.89	208.76	215.16	207.28	204.88	210.02	207.54	208.52	211.27	204.95	208.22	210.53	207.57	213.42	214.3	215.11	213.62	210.32	207.62	214.34	209.71	213.05	210.95	206.89	208.83	210.58	216.49	211.29	209.79	209.57	209.75	213.54	214.01	211.33	216.47	213.72	210.05	211.72	211.43	208.85
202.72	203.83	196.33	206.45	201.11	203.32	200.1	197.54	202.16	204.12	195.91	200.64	196.66	198.06	201.7	197.6	198.5	203.58	198.82	198.2	194.76	205.91	196.17	202.33	202.27	203.1	197.62	199.55	207.75	200.18	199.87	197.24	200.55	204.77	197.25	198.45	201.19	200.39	213.32	199.64	199.77	207.4	193.38	203.82	200.92	203.29	199.83	201.91	197.82	198.8
204.16	208.38	203.54	199.94	200.63	201.77	195.49	202.7	205.56	201.59	201.75	201.49	201.25	200.92	207.42	206.24	201.3	208.21	204.98	206.8	199.27	204.51	202.28	208.15	206.76	206.18	207.18	203.17	208.86	205.79	200.86	212.45	199.36	203.69	200.19	203.32	208.31	206	200.99	197.3	201.51	205.38	202.98	203.09	207.09	199.57	208.03	206.81	205.68	198.63
210.48	211.57	215.27	211.12	217.5	213.35	214.08	214.24	210.92	212.78	212.33	213.17	214.11	214.5	220.16	209.61	213.28	209.58	214.85	212.25	211.23	212.41	212.36	212.81	215.69	214.44	211.2	209.07	214.6	204.28	214.43	206.27	208.61	216.53	205.8	217.24	214.31	219.51	217.01	212.2	212.08	213.84	215.47	211.76	216.3	208.63	215.6	215.13	214.65	221.78
199.75	201.75	208.3	199.66	204.27	203.64	206.09	203.16	195.67	201.51	199.05	213.55	202.14	200.91	199.39	196.64	198.67	200.46	208.14	199.42	203.23	199.2	206.24	202	201.85	203.19	197.55	201.89	201.49	198.55	201.58	199.56	204.78	205.49	201.26	197.51	206.49	200.57	196.46	204.48	206.05	205.35	203.39	201.94	199.51	203.65	207.11	199.09	199.8	203.18
211.93	209.47	210.49	212.37	216.63	214.69	216.56	214.74	217.5	215.38	219.67	214.01	215.72	215.64	213.67	213.03	216.16	215.88	214.43	208.14	215.07	211.05	212.26	215.88	217.18	211.48	217.05	208.96	220.17	215.1	215.57	212.29	209.49	217.72	217.38	215.46	210.92	214	208.33	217.73	213.65	212.05	208.66	210.06	212.99	220.2	215.05	214.91	213.49	214
210.03	211.02	211.37	218.15	215.5	205.57	210.24	216.09	210.06	216.51	217.68	214.33	209.88	218.08	210.36	211.67	211.83	211.75	211.84	218.87	212.76	215.2	213.4	209.16	212.15	207.09	221.29	213.11	214.27	207.44	214.45	209.73	214.94	215.29	209.19	221.72	215.21	212.38	208.93	217.81	214.72	216.73	205.17	220.57	205.82	216.99	217.09	218.27	217.66	213.14
216.35	222.64	218.71	213.66	223.84	219.42	214.43	212.17	218.61	219.68	209.16	213.71	217.21	209.76	214.86	221.34	218.78	216.57	220.28	216.95	214.24	213.97	216.32	216.48	215.27	210.91	222.26	219.12	212.41	214.25	217.47	215.08	224.56	218.28	216.77	215.36	213.65	223	218.74	213.56	212.43	213.42	216.21	215.62	215.29	214.71	215.5	210.31	221	216.07
209.71	212.09	214.37	213.45	209.94	210.25	204.58	209.41	202.58	212.58	219.77	214.37	213.98	216.43	210.84	211.44	213.76	208.17	212.43	215.61	216.61	216.35	209.87	224.16	214.4	215.03	213.5	218.12	208.07	211.02	210.88	209.55	213.3	209.58	210.21	215.44	215.14	213.81	217.58	215.79	209.2	208.28	218.56	210.07	214.17	212.08	214.05	205.74	216.67	214.07
204.32	211.87	211.1	206.83	212.67	205.58	208.72	198.99	205.06	208.65	206.77	206.48	211.9	202.69	214.31	202.31	208.89	208.4	212.41	207.28	212.84	208.07	207.58	208.6	206.77	207.82	206.39	210.12	202.64	205.27	204.41	210.82	206.5	208.09	211.04	214.16	208.64	204.46	212.18	211.59	210.76	202.44	210.93	208.27	209.37	210.23	207.83	204.44	208.36	212.06
202.92	199.46	207.55	191.92	203.88	208.71	200.37	204.14	199.51	201.65	209.73	209.34	202.06	207.22	208.74	194.79	200.89	200.16	205.86	207.08	205.78	202.57	198.09	198.46	201.89	201.13	202.98	199.28	200.07	196.59	209.03	202.54	200.34	206.04	203.42	209.59	200.01	207.92	205.72	199.8	204.45	204.62	204.73	204.91	198.1	204.75	197.39	204.49	203.07	202.19
201.2	205.47	201.24	206.59	206.22	196.1	212.23	203.82	202.73	202.06	201.99	200.74	205.17	198.16	206	196.9	203.69	197.6	201.31	207.78	206.4	203.75	197.45	207.72	208.67	210	205.83	196.03	198.73	196.22	202.31	201.23	203.06	200.41	203.48	202.04	206.56	202.73	199.86	204.34	197.73	200.03	201.34	202.76	203.17	203.62	198.84	199.94	198.82	200.81
204.18	202.27	207.9	209.58	200.9	203.03	204.49	203.46	208.22	200.16	202.78	201.95	201.18	200.73	205.37	209.23	206.43	205.42	196.4	205.07	206.08	207.21	202.43	202.81	207.84	201.82	205.03	199.59	200.11	202.99	205.19	197.97	206.84	205.49	201.98	209.97	201.65	206.38	206.62	202.93	204.52	198.74	202.52	199.66	208.67	201.96	202.96	203.67	202.32	201.35
209.27	211.47	210.74	210.83	215.2	213.86	208.31	210.75	209.24	211.71	213.5	210.9	212.21	210.75	207.85	214.91	206.02	208.64	211.06	211.85	209.64	201.12	210.56	210.33	207.7	212.03	210.84	216.1	208.33	209.2	210.05	208.07	209.8	208.99	210.7	207.45	212.07	209.8	209.64	204.13	208.35	215.36	208.47	212.91	207.41	206.22	210.56	207.64	207.56	213.8
204.9	205.29	208.64	211.01	216.35	206.62	213.35	212.02	205.43	204.05	210.29	205.47	212.54	211.61	208.08	214.12	208.02	210.61	213.28	204.74	205.56	205.92	206.72	212.16	201.3	211.06	207.72	204.91	206.72	212.9	208.83	212.17	209.32	209.66	212.27	213.97	213.69	211.33	210.07	206.82	206.17	211.91	212.7	201.73	204.5	208.7	206.33	201.78	205.46	208.42
199.42	197.74	200.24	198.12	203.53	200.05	200.65	193.26	194.87	197.44	200.25	195.59	201.56	201.54	197.47	198.74	199.09	197.58	197.17	203.63	194.3	198.67	199.18	195.42	193.94	194.84	200.1	200.66	199.99	197.07	194.03	202.93	202.39	204.23	190.69	194.24	199.99	197.34	197.41	197.98	194.77	196.3	203.56	193.82	198.04	201.11	197.69	199.52	197.34	197.9
205.96	214.82	205.57	201.58	211.28	210.67	203.16	203.35	205.06	208.19	203.94	204.54	207.2	204.02	208.35	207.77	204.48	207.04	205.12	209.84	205.21	204.25	208.77	209.36	201.21	205.36	203.97	207.44	204.7	202.79	204.17	204.14	200.1	203.97	211.6	205.91	207.83	207.21	205.31	210.93	196.92	203.26	204.65	205.08	209.18	208.99	203.8	200.68	206.66	207.13
206.74	207.04	202.37	213.72	205.86	206.7	207.91	210.38	204.91	210.53	207.91	201.36	200.07	202.53	208.68	203.23	207.47	209.96	205.74	206.82	207.55	212.33	200.48	205.19	208.98	198.78	205.5	212.16	206.16	204.88	207.77	206.53	210.85	208.77	209.72	206.48	206.07	205.07	211.21	209.07	209.56	205.84	202.69	210.48	204.73	204.46	202.74	205.63	203.74	204.4
206.08	202.29	205.72	206.71	204.1	204.61	212.33	207.84	204.41	205.12	203.88	202.6	208.35	205.23	215.3	204.66	216.04	209.43	207.48	206.3	200.93	204.78	213.74	207.76	205.78	205.9	203.61	211.76	207.35	212.94	201.14	204.09	204.08	197.47	210.22	209.13	202.64	211.49	207.97	207.64	204.28	206.11	208.32	202.09	204.98	211.64	209.37	208.94	209.43	201.75
201.84	208.64	194.12	204.14	199.97	197.32	193.78	198.4	196.89	207.2	203.7	202.91	205.37	200.38	202.12	200.58	194.85	206.45	197.12	199.09	197.9	205.06	205.19	199.64	196.31	199.44	202.96	196.95	190.64	200.61	200.66	196.05	203.1	198.77	197.98	202	202.22	197.02	195.33	202.46	204.06	202.71	207.61	194.94	201.74	195.64	202.05	201.8	199.25	198.01
210.1	203	214.7	196.99	205.84	208.9	203.15	208.84	207.15	204.5	207.22	208.52	203.1	208.57	207.46	205.69	207.24	201.58	210.93	204.86	206.56	213.27	207.28	206.07	210.13	203.75	204.76	206.76	206.03	207.93	201.1	209.97	208.26	206.47	204.39	199.8	204.23	206.83	209.81	208.62	211.7	205.42	201.99	202.29	207.48	208.77	206.25	203.8	207.94	203.08
207.52	209.41	202.36	202.93	203.52	200.9	207.36	208.47	202.58	202.64	205.48	214.57	206.14	211.88	204.27	209.45	208.22	214.57	213.09	208.35	204.45	207.03	203.89	206.35	204.51	201.98	206.37	206.96	197.2	206.8	204.54	206.8	196.83	203.67	207.44	199.05	203.75	203.72	207.08	205.51	207.08	203.04	211.31	208.05	208.74	207.56	206.35	204.74	201.6	214.34
207.72	202.88	204.28	206.29	205.99	208.72	211.47	204	207.17	201.46	207.07	212.89	204.43	205.54	209.89	210.07	204.93	206.05	209.56	202.91	206.95	205.36	216.3	202.59	211.86	209.41	207.1	213.43	205.48	208.53	209.9	209.07	210.56	208	210.86	216.16	211.06	207.6	209.4	209.59	206.13	205.43	214.66	205.34	210.58	202.32	199.39	208.43	206.8	206.03
204.48	212.98	214.36	209.09	211.91	212.06	211.14	215.64	213.58	208.07	209.19	207.32	208.7	208.65	212.97	207.16	203.83	208.05	205.34	206.31	209.88	202.45	210.18	204.56	212.14	213.75	208.05	214.19	216.04	214.4	204.12	207.78	209.71	211.85	210.61	210.81	204.96	210.41	202.8	211.46	211.79	209.88	206.07	206.49	206.82	210.34	213.06	212.4	205.77	207.15
199.3	203.92	201.17	205.05	192.04	200.92	203.95	203.96	192.87	196.67	202.05	202.69	200.74	203.71	200.07	198.41	193.73	197.67	202.64	203.36	205.78	194.69	197.17	205.56	198.87	201.34	197.25	205.77	197.13	202.73	195.38	200.05	204.3	204.98	195.27	196.76	196.89	205.58	208.18	198.17	197.41	196.81	202.78	199.21	201.26	197.85	200.33	197.51	197.69	200.48
208.4	204.44	209.98	206.53	207.54	199.15	210.33	204.55	200.76	202.49	200.83	208.96	206.8	213.26	211.74	198.19	204.16	203.66	206.93	204.88	208.7	198.81	195.1	199.66	208.2	198.55	200.92	202.44	210.2	206.23	207.63	206.47	200.34	208.38	205.07	201.63	205.07	201.44	202.3	206.96	200.91	213.85	206.69	204.51	205.42	199.12	207.65	197.44	205.08	215.04
212.04	208.09	204.1	210.78	200.76	211.42	203.43	211.25	208.84	205.08	208.77	200.64	211.41	206.41	204.89	217.19	208.07	208.7	211.62	203.14	206.3	205.88	207.56	212.18	208.43	213.53	197.88	205.29	207.68	207.35	209.78	209.44	209.96	207.09	214.63	205.92	204.15	213.18	209.78	210.41	203.61	214.27	210.59	208.08	212.1	209.7	206.51	206.65	206.87	208.16
203.59	204.78	206.6	204.14	201.62	199.13	205.86	206.17	206.37	200.54	203.79	202.91	199.94	207.17	209.65	197.55	200.29	204.26	204.11	211.11	208.52	203.21	204.02	201.55	203.66	207.26	210.93	205.49	202.94	204.52	200.85	199.61	201.49	207.83	201.22	205.8	205.5	201.86	209.28	201.51	205.54	205.36	203.88	202.09	210.19	208.48	203.63	208.23	211.01	207.97
223.03	218.21	220.16	217.27	217.32	217.8	223.78	213.95	217.57	219.87	213.97	216.47	219.95	216.76	215.19	214.85	219.63	216.16	220.97	214.77	214.85	218.21	220.66	216.71	218.43	212.02	213.5	219.44	224.26	223.29	215.83	213.72	216.42	212.38	215.76	221.65	211.35	216.63	218.22	217.43	218	219.75	218.21	223.56	216.64	214.55	217.41	219.97	212.22	212.52
210.51	199.98	203.02	203.04	202.12	195.96	201.49	204.34	199.6	205.04	198.18	197	204.29	198.19	200.16	203.36	200.11	205.42	204.36	197.19	200.72	198.97	199.5	200.34	195.35	200.71	201.06	198.8	203.84	206.92	202.98	197.9	196.36	203.78	205.86	197.72	197.17	193.09	198.64	199	198.35	197.53	196.79	199.48	201.37	204.2	208.51	199.15	198.31	200.94
217.07	216.72	217.63	214.66	214.96	213.68	221.67	216.8	209.61	216.12	215.01	218.5	222.44	218.13	220.52	219.21	219.19	218	224.2	224.25	213.23	216.91	217.28	222.49	216.81	216.94	213.14	217.35	213.39	219.83	222.36	214.91	216.11	217.98	222.75	214.57	212.48	220.2	221.26	216.76	216.6	221.14	217.63	217.33	217.07	218.15	220.2	221.1	213.46	212.38
208.21	210.72	219.46	211.68	209.19	211.07	206.75	216.01	216.86	209.79	208.78	211.42	208.63	218.5	211.42	213.36	214.21	213.26	213.36	207.95	206.88	210.05	207.84	208.56	214.4	210.66	207.56	212.98	209.91	214.74	209.33	218.98	211.61	215.22	210.87	210.32	219.11	213.23	206.37	209.47	211.7	214	214.41	207.24	210.2	207.68	214.15	206.2	210.27	213.71
205.43	200.4	205.32	203.36	207.32	207.49	205.95	212.47	203	206.15	208.87	209.51	207.38	206.94	206.72	199.12	208.79	210.45	205.92	206.9	206.97	207.55	208.05	209.71	202.54	206.83	205.99	206.72	207.41	203.64	202.89	209.42	202.66	207.84	206.82	203.27	204.25	212.27	205.08	202.17	212.8	207.07	209.01	205.44	207.3	204.16	210.21	200.73	207.65	211.77
211.47	205.44	198.02	206.64	210.08	200.45	207.96	205.06	210.68	209.32	211.7	209.72	206.62	210.9	210.27	219.02	202.48	207.76	211.39	209.22	214.98	206.59	213.01	206.2	206.23	208.31	214.86	208.55	212.98	211.89	211.28	205.06	214.8	209.03	209.8	212.65	208.98	209.32	202.6	207.68	210.36	204.77	204.84	208.65	207.36	201.65	213.95	203.43	205.83	213.37
197.54	195.89	196.26	200.37	200.06	194.07	198.4	193.35	201.48	194.86	193.82	193.28	200	196.01	193.22	194.06	192.03	195.14	191.8	198.13	189.42	193.6	191.41	199.5	191.45	195.17	196.42	198.98	189.55	201.17	195.05	200.35	193.89	198.39	194.64	196.33	191.32	193.73	194.38	188.55	192.95	185.58	198.19	200.08	185.64	189.74	193.14	200.35	188.24	196.19
208.87	206.15	211.86	211.03	196.54	205.02	212.1	214.19	202.72	211.95	211.61	207.55	208.92	211.65	216.28	216.31	212.06	206.48	210.52	210.32	215.49	210.79	210.62	208.33	208.94	202.99	210.96	208.64	211.66	212.74	210.16	209.06	208.43	206.64	211.41	212.41	200.73	207.67	207.53	215.44	208.43	205.17	212.72	211.52	211.1	209.25	206.86	213.37	208.86	203.63
199.12	202.26	203.1	205.67	203.13	197.39	202.8	200.53	194.2	206.69	202.84	202.15	202.6	202.33	204.33	189.62	202.21	195.21	199.56	202.99	201.57	205.13	201.12	203.94	199.69	198.05	204.07	197.01	197.69	199.18	198.19	196.56	199.03	199.81	197.1	194.39	197.2	203.79	204.7	202.52	201.94	198.66	202.12	206.01	201.34	201.8	207.33	198.85	203.12	201.04
215.47	212.93	213.37	214.63	207.54	215.04	211.82	215.81	207.94	217.45	211.55	209.88	213.89	210.9	206.85	213.5	217.74	204.25	214.37	217.13	206.02	207.74	213.14	216.85	209.56	216.03	211.65	210.43	206.33	216.11	212.08	205.43	213.22	213.77	213.28	210.18	213.23	212.81	209.07	211.39	208.48	210.61	215.95	215.98	209.21	215.98	214.62	212.89	205.12	211.04
197.39	197.73	198.66	200.04	195.71	202.29	202.04	193.05	196.23	198.14	191.38	196.59	198.26	199.96	199.19	194.76	194.06	194.18	199.03	203.52	198.38	192.98	196.95	199.61	198.05	198.21	198.71	195.45	202.81	200.95	198.88	199.83	195.92	188.97	200.3	197.63	199.82	199.4	200.89	203.28	199.35	201.22	202.56	197.84	197.66	199.9	195.43	198.46	196.85	193.25
203.84	195.63	192.75	202.57	198.55	204.94	198.81	201.19	201.86	198.75	199.3	200.53	201.95	203.55	200.39	197.16	203.15	203.17	204.31	199.48	203.4	208.11	195.67	201.79	196.14	202.86	199.75	203.14	200.54	196.2	201.48	197.58	201.98	197.38	200.21	199.96	200.47	202.14	198.73	199.64	201.54	203.9	207.05	203.01	207.79	209.2	205.82	204.61	197.43	204.08
208.05	204.36	201.03	206.23	203.75	206.86	201	204.72	209.45	199.46	209.03	204.48	198.55	198.03	202.13	206.83	196.73	204.69	206.87	204.85	212.12	203.03	207.93	206.98	204.89	206.61	211.74	205.38	205.41	203.47	199.69	206.59	201.56	202	203.56	211.1	211.49	204.93	206.89	204.99	205.27	205.1	203.49	201.44	206.59	205.96	207.72	206.97	197.98	203.95
210.93	209.59	212.5	214.17	208.49	213.81	208.23	211.17	210.2	206.39	209.64	209.81	213.16	205.67	210.91	215.19	216.46	215.94	211.46	209.69	209.56	212.33	214.07	209.84	217.88	212.21	209.6	211.63	210.89	209.39	215.97	212.7	216.59	206.69	215.01	210.4	221.51	215.8	212.99	209.4	211.4	216.83	212.91	209.2	210.71	212.19	219.42	213.26	212.85	208.59
203.27	207.45	203.65	208.96	200.63	197.46	204.37	193.3	206.27	202.57	205.39	200.39	199.68	205.18	202.99	207.29	205.11	208.6	196.93	210.78	202.79	205.58	204.11	198.9	201.84	200.57	199.27	203.15	209.35	207.49	201.7	204.96	203.38	207.15	208.28	203.22	205.85	202.79	206.2	210.95	200.56	206.27	205.88	200.57	205.11	199.3	204.45	197.82	195.56	205.86
199.28	207.65	197.9	197.4	200.25	200.33	204.19	197.03	206.65	196.65	199.89	195.12	202.36	200.54	199.3	194.82	199.42	202.69	202.23	194.1	195.66	200.5	204.01	194.51	198.39	199.24	196.04	201.02	201.62	202.23	195.46	192.49	196.7	199.42	202	189.09	201.66	200.04	200.07	199.42	203.7	194.15	195.71	203.52	201.35	195.65	200.19	199.79	198.12	196.6
211.3	212.42	206.27	210.13	206.77	206.09	207.3	212.79	207.08	214.97	210.17	209.71	208.14	210.32	209.4	211.85	214.11	207.63	210.4	209.02	209.44	209.77	205.94	208.88	203.69	208.79	207.04	209.53	208.2	203.8	211.19	208.87	205.88	209.29	210.38	201.91	212.68	211.72	214	208.73	206.94	206.32	210.73	204.45	207.38	207.52	208.6	201.84	201.63	204.26
205.16	206.23	200.32	212.68	212.99	208.93	208.74	205.61	211.26	211.76	210.68	204.87	206.54	205.49	204.87	208.33	202.66	206.31	210.48	204.22	204.66	209.11	208.03	212.55	211.19	204.25	209.32	210.57	203.89	210.65	209.51	213.14	206.31	209.06	208.67	213.83	201.76	204.09	211.7	208.48	210.84	206.76	206.49	211.53	205.38	213.17	207.4	212.14	210.17	209.16
207.92	214.82	210.79	216.73	206.96	209.36	206.12	213.67	210.36	213.94	215.19	210.41	211.55	214.38	213.58	218.53	213.76	210.5	208.6	216.35	210.13	210.69	211.93	210.82	218.83	213.29	213.91	215.53	217.2	210.37	209.78	214.31	211.96	212.4	207.49	208.83	215.57	212.18	210.33	210.64	211.57	214.81	212.23	206.04	210.26	213.95	208.99	210.99	209.13	210.46
208.86	209.09	210.78	211.64	208.94	216.63	216.39	221.42	208.37	209.65	215.08	212.4	210.48	212.18	213.19	211.78	215.67	211.87	218.1	210.07	214.4	212.65	210.86	212.1	210.46	207.78	210.05	212.32	210.48	215.03	209.4	215.61	211.41	217.8	217.14	216.72	218.47	209.94	207.39	210.44	210.1	205.56	223.65	210.18	212.42	212.25	212.32	212.5	205.36	208.6
212.39	215.35	205.16	215.2	212.64	210.98	211.92	210.18	212.33	213.25	211.75	211.08	208.31	208.91	212.29	210.74	209.69	208.6	211.19	205.6	211.5	218.17	209.71	205.35	211.77	211.59	220.68	217.47	215.42	209.35	214.69	216.7	210.13	213.87	211.49	215.49	209.96	208.31	210.4	207.57	204.66	211.32	208.87	204.07	214.53	215.98	215.05	209.38	204.98	212.12
215.83	214.19	221.07	211.91	214.47	217.75	214.1	214.69	217.3	213.88	218.85	225.78	216.62	210.45	217.05	213.22	221.35	219.58	214.63	221.89	217	215.7	215.12	221.44	213.04	218.36	218.85	219.62	215.35	217.44	213.21	217.78	214.87	220.22	220.26	217.34	222.32	212.68	217.99	219.67	212.91	215.15	212.6	212.63	211.64	222.81	208.77	212.39	218.15	216.01
212.53	217.31	214.64	211.76	215.02	213.97	206.47	213.33	214.48	207.81	211.87	214.96	213.93	214.19	218.85	216.17	211.7	215.58	219.57	215.44	218.6	216.58	209.63	216.25	213.61	209.75	214.22	218.44	214.91	218.42	212.46	209.42	215.73	213.63	218.17	215.34	208.54	204.99	215.56	216.75	209.48	219.28	209.49	219.87	214.28	205.46	203.92	209.93	207.48	214.55
209.15	215.14	214.56	212.51	216.24	216.53	209.09	214.14	216.27	213.85	207.98	216.32	219.23	212.26	216.32	213.28	214.78	210.57	213.42	215.71	210.07	216.96	217.94	213.84	213.75	208.78	214.83	218.77	211.54	219.04	211.75	218.73	215.1	212.33	215.93	215.92	219.54	212.68	219.16	215.93	222.94	212.83	215.68	208.21	215.21	208.7	216.26	211.22	209.72	212.21
194.59	202.21	196.4	202.86	205.06	199.46	201.87	198.42	209.4	204.13	209.68	204.21	207.24	201.84	197.77	196.38	202.27	202.95	205.98	203.92	206.8	205.52	201.45	197.17	206.29	203.61	200.59	197.76	197.48	201.67	193.08	201.83	200.13	199.97	205.96	197.72	207.85	201.31	206.18	197.38	195.97	203.34	204.97	200.82	203.54	205.66	205.72	201.18	200.52	201.31
200.76	199.01	205.62	199.32	200.49	200.48	203.48	201.73	200.77	208.68	206.17	198.02	207.73	204.53	204.14	205.48	206.82	205.47	209.99	206.7	203.15	202.51	207.12	201.7	210.64	200.28	200.27	202.91	208.67	194.91	204.94	203.73	205.64	204.68	201.9	207.6	213.86	206.59	206.09	203.77	206.96	197.72	204.03	203.18	201.12	204.26	199.42	199.08	195.01	204.52
207.48	207.21	203.88	206.92	208.59	207.44	209.29	208.54	209.84	209.06	206.36	203.95	211.06	205.87	207.23	206.02	206.55	202.88	206.72	210.26	209.57	210.54	207.13	205.72	210.94	212.16	202.84	209.06	213.5	212.86	200.88	209.25	215.07	207.67	201.64	209.16	209.9	213.53	209.6	209.82	211.95	200.1	214.93	208.38	210.99	209.96	206.09	211.86	204.36	210.57
199.23	194.89	205.38	196.07	198.05	198.02	197.32	198.79	204.17	194.73	204.93	198.57	200.05	193.91	202.79	198.48	200.9	199.56	198.47	206.49	201.61	198.4	207.08	202.95	198.87	199.45	199.03	198.57	205.75	200.37	199.39	195.86	201.53	204.52	192.86	204.26	199.89	200.27	202.72	200.36	193.28	195.04	200.55	195.93	199.64	194.53	196.68	192.62	204.32	201.2
217.18	217.91	216.06	214.6	215.41	210.01	216.89	210.04	212.51	208.81	210.98	217.33	213.7	206.86	207.68	208.39	204.52	216.56	214.78	208.22	213.15	211.19	209.59	209.74	208.76	210.51	223.45	214.84	209.81	214.03	213.71	212.45	210.21	210.44	214.55	219.14	214.71	209.1	217.62	213.18	212.23	216.66	208.51	209.21	211.65	218.77	219.52	206.59	214.02	220.05
208.3	202.15	205.89	209.52	205.43	205.84	206.35	202.13	200.2	202.22	200.65	202.08	204.19	200.26	201.35	194.57	206.28	205.45	208.25	203.93	204.08	202.58	205.62	202.64	205.24	201.2	204.8	200.92	199.74	200.3	197.3	205.82	205.48	199.36	203.79	203.06	202.18	204.01	205.74	203.52	207.53	204.63	200.92	202.66	207.94	200.82	202.57	205.23	202.28	208.92
205.9	198.47	202.73	203.73	202.18	203.61	205.65	197.49	204.98	200.88	198	200.26	198.08	201.45	201.42	202.54	198.88	203.64	201.81	199.05	198.38	199.73	197.53	200.07	195.52	202.08	196.52	194.93	198.37	202.26	196.77	205.08	201.51	205.83	204.22	199.17	198.92	195.34	205.35	199.45	199.37	206.96	200.02	193.5	197.57	201.52	199.37	202.33	201.15	198.81
201.92	198.23	204.48	207.21	204.98	204.4	201.01	202.14	201.72	201.74	203.82	204.33	203.71	204.37	201.94	203.61	209.71	197.42	193.88	203.41	203.17	208.04	201.4	201.07	200.1	204.22	202.85	203.63	204.28	202.36	207.96	197.54	201.52	200.32	206.72	195.79	204.08	204.28	207.08	199.1	203.93	199.43	204.21	204.46	202.71	200.66	201.97	202.68	198.4	211.17
210.25	206.01	207.93	204.48	207.38	204.92	209.38	211.06	200.59	210.65	209.69	204.67	213.09	213.52	210.99	205.88	213.99	200.49	210.35	207.39	211.54	212.06	207.79	203.31	208.12	210.25	210.89	202.69	208.85	211.34	206.96	205.39	200.05	211.65	209.63	207.47	212.28	210.56	201.87	208.11	209.12	206.96	212.6	205.85	206.12	208.9	207.95	204.59	210.64	207.04
199.99	200.87	203.54	197.53	205.28	197.39	198.86	192.1	199.59	201.83	196.82	197.12	197.3	200.89	193.31	203.9	204	193.17	194.52	202.4	196.05	193.37	201.04	197.92	197.89	195.41	192.55	197.42	191.2	195.35	201.94	194.55	194.22	192.17	196.12	198.75	195.08	194.95	191.2	196.69	192.96	192.02	190.04	193.65	195.04	197.29	200.51	197.79	202.06	197.97
196.36	192.39	199.38	198.64	201.38	199.99	202.17	207.6	200.42	195.02	199.34	196.97	198.58	194.74	204.28	192.74	195	199.37	203.61	196.59	200.38	196.94	196.54	200.71	205.57	202.52	199.58	195.15	202.67	198.52	192.59	203.64	200.12	197.09	195.56	202.11	200.78	197.96	203.78	197.48	196.33	205.1	200.59	200.74	197.44	192.43	201.03	197.76	204.13	202.1
208.56	213.65	210.24	205.58	210.85	214.18	210.16	211.28	208.04	211.98	209.01	211.17	212.47	208.43	206.42	202.12	208.12	212.9	203.98	207.56	207.4	208.26	207.07	204.06	208.4	211.52	212.79	205.56	211.38	206.65	210.58	203.57	205.94	206.36	209.41	210.98	208.95	206.09	213.58	206.37	208.26	206.97	208.7	215.04	207.94	206.01	208.69	208.75	211.89	205.73
201.95	201.99	204.65	201.04	214.22	200.39	197.48	207.37	201.76	204.39	202.36	204.53	204.67	199.71	199.94	205.61	210.2	204.64	205.9	207.18	205.44	205.71	206.61	205.14	197.03	201.12	202.03	201.79	210.68	202.55	204.74	202.78	205.72	199.88	196.98	200.79	204.47	205.27	201.25	205.61	204.8	202.86	200.33	207.29	210.08	210.78	205.18	205.17	204.68	206.7
207.04	198.39	204.07	200.69	207.02	208.06	203.8	198.24	201.14	204.48	200.78	204.76	204	204.28	209.76	207.57	205.49	198.57	207.89	209.96	207.61	197.08	201.87	199.81	205.57	202.59	200.35	203	204.02	212.91	199.93	207.37	205.73	203.53	203.69	202.66	201.35	197.97	200.04	202.2	203.8	204.65	202.28	200.4	201.9	204.79	204.84	197.48	202.79	200.5
212.43	209.68	206.81	208.35	206.76	210.49	212.39	210.17	211.23	214.13	211.14	211.44	206.62	208.89	211.51	213.92	210.13	208.81	205.51	211.03	205.39	206.45	209.83	205.91	207.64	208.51	204.12	206.23	211.59	208.12	207.52	213.17	205.08	198.52	204.09	208.13	210.92	215.24	210.34	214.26	211.21	218.2	206.77	208.76	209.77	203.11	207.42	208.63	204.08	208.62
196.05	193.74	195.22	199.92	199.15	195.91	199.55	205.45	196.55	202.77	198.98	202	201.16	198.39	197.5	206.25	193.17	195.51	201.66	198.77	194.45	197.87	197.73	199.01	199.89	192.66	200.69	199.5	198.12	197.73	201.3	192.88	195.34	197.01	198.34	196.34	207.25	198.39	199.89	202.34	201.93	198.38	194.71	193.31	200.13	198.58	205.86	197.27	197.59	200.47
201.92	207.16	209.79	207.05	208.25	205.78	204.15	200.37	207.79	206.73	217.62	211.61	206.05	211.99	210.3	212.46	208.74	203.5	209.22	213.21	197.93	206.92	207.84	209.11	203.33	203.38	213.1	207.06	206.58	205.76	208.7	209.07	211	196.36	205.59	207.27	203.38	202.96	206.53	205.75	205.1	211.39	211.06	207.09	210.14	207.92	203.43	204.45	208.4	208.84
205.98	214.49	212.73	214.64	211.98	208.5	205.82	211.78	212.99	212.81	212.57	217.62	210.14	212.23	213.37	213.75	218.83	203.71	214.02	205.74	219.13	212.67	208.93	211.31	209.4	209.02	216	215.6	215.84	211.81	215.18	211.24	215.1	208.26	214.09	211.08	211.47	211.7	210.72	222.53	210.21	215.15	213.19	213.44	210.98	215.6	209.72	209.16	212.77	213.05
217.56	213.34	213.73	217.3	223.37	218.04	217.63	218.08	214.91	220.41	219.29	217.43	213.35	221.29	218.2	220.61	220.99	217.94	213.23	216.14	218.49	214.62	213.41	212.91	216.48	223.16	216.76	219.14	213.03	212.79	212.57	221.71	216.97	220.89	218.55	219.27	212.04	216.7	217.25	211.3	218.66	210.72	215.36	216.38	216.4	221.94	212.47	214.78	214.88	219.01
201.04	197.87	201.97	192.89	196.8	203.25	198.69	203.78	199.22	200.93	202.5	190.13	197.03	195.3	198.3	197.09	194.6	199.34	201.13	198.62	202.24	202.09	197.16	200.33	194.86	198.54	193.85	201.15	197.54	196.93	197.89	203.21	196.88	199.46	198.2	197.16	196.01	197.59	199.8	201.98	196.53	202.26	193.26	198.96	197.99	196.72	196.35	193.53	201.9	200.79
206.07	196.49	196.22	200.25	200.37	197.88	202.61	203.17	196.38	205.13	196.02	206.81	200.28	205.38	201.93	204.91	203.74	204.29	203.87	197.96	203.47	193.51	203.03	201.16	198.49	196.12	198.65	196.57	195.59	201.43	194.62	203.07	196.35	201.03	196.51	198.99	201.96	199.01	194.8	199.54	204.49	198.42	202.22	196.98	197.51	199.85	201.6	200.31	202.39	203.21
205.77	202.96	209.86	209.37	210.1	205.28	210.3	205.8	207.53	201.11	204.41	206.92	203.91	207.57	205.61	207.51	209.16	201.51	208.46	209.02	209.09	204.51	205.34	206.67	207.49	215.2	204.33	209.55	203.33	209.21	212.32	205.26	206.3	204.82	207.27	212.17	208.19	213.83	206.63	206.21	209.42	202.04	212.67	208.59	207.27	213.37	213.45	210.7	208.69	206.79
202.04	205.56	197.4	207.77	206.36	197.36	207.23	207.97	202.88	203.33	200.27	206.64	194.99	198.75	200.1	207.23	199.6	202.83	201.26	200.11	200.77	203.3	206.38	204.5	212.21	200.34	208.79	201.2	206.34	200.91	201.9	200.84	205.9	195.18	205.02	203.96	197.57	198.24	203.87	201.08	194.01	203.02	208.24	205.88	209.68	201.5	212.76	198.68	195.6	205.27
201.54	196.62	197.81	196.73	202.32	197.35	191.45	197.44	197.17	196.22	198.82	199.76	201.88	201.66	202.16	194.39	194.27	196.68	201	195.41	192.32	188.34	198.94	200.69	197.42	195.95	190.15	196.84	206.57	199.38	193.86	201.16	199.65	198	201.09	199.16	190.85	193.49	206.36	195.91	197.05	194.1	194.94	195.04	199.26	198.98	201.61	195.47	191.61	192.68
210.29	211.35	207.62	204.62	211.96	207.27	207.09	204.51	208.41	205.64	215.25	214.52	213.97	209.54	207.94	210.07	207.13	210.38	205.37	211.6	211.29	203.84	216.1	204.87	213	206.54	204.83	200.23	210.12	203.68	206.91	212.91	207.29	202.37	212.48	213.2	212.28	206.82	209.18	207.37	211.81	211.19	205.66	206.29	205.03	213.01	200.94	209.69	213.56	208.43
205.65	202.57	201.68	202.13	198.54	198.27	199.68	206.51	206.07	198.71	203.68	209.76	211.87	210.19	204.3	206.31	210.58	200.99	204.15	204.22	204.49	204.96	200.85	204.83	202.5	200.08	199.83	202.17	206.28	207.17	202.85	209.52	206.03	198.13	202.97	196.74	207.97	198.53	202.72	208.12	199.14	199.02	199.64	205.91	201.47	201.66	200.81	200.44	207.33	199.5
213.15	210.8	204.82	210.74	208.81	205.73	206.86	206.07	201.9	206.77	211.35	212.89	203.88	210.29	206.77	209.24	211.92	204.87	210.53	205.48	208.1	211.16	208.97	206.28	207.75	207.18	205.97	203.59	210.97	205.75	205.4	207.82	210.98	208.22	211.63	209.37	211.08	213.37	206.29	207.48	206.11	201.54	202.82	215.91	205.21	207.24	211.89	209.99	207.9	207.3
200.64	204.56	198.12	193.65	202.95	198.68	197.69	199.64	200.88	191.27	195.41	197.82	195.7	196.97	197.6	202.06	197.32	201.88	197.38	196.38	199.01	193	200.46	200.85	202.64	203.01	196.8	195.14	200.66	196.88	194.96	200.49	199.3	200.61	200.8	199.01	198.98	190.05	201.91	197.59	197.74	201.31	203.58	195.33	201	194.44	196.52	198.5	202.63	190.92
206.74	203.51	207.63	208.05	207.21	208.31	202.44	203.12	204.54	201.39	210.43	206.38	202.93	208.43	207.14	205.94	207.43	205.66	211.07	205.78	200.41	202.63	202.69	210.86	206.87	203.47	209.36	203.77	205.36	198.89	202.22	208.5	210.37	208.99	209.06	206.86	208.21	209.31	201.54	205.6	201.93	206.63	200.17	210.56	205.78	211.21	205.35	204.36	204.74	203.31
208.12	212.82	210.6	207.46	210.49	208.05	210.31	207.69	206.75	214.42	205.34	210.59	203.55	211.08	209.17	210	212.68	213.12	210.12	206.41	207.34	212.07	213.3	214.97	207.67	207.11	203.1	204.06	208.22	206.02	214.05	205.66	207.58	207.43	207.37	209.49	205.28	210.91	209.3	212.21	211.52	209.38	202.33	205.46	210.15	208.81	207.28	209.79	207.71	207.3
193.39	196.32	196.85	195.58	195.23	198.03	194.74	192.82	198.11	195.63	198.75	193.06	195.59	203.74	191.98	205.82	196.01	207.88	205.82	201.35	196.83	197.24	192.83	197.52	194.75	198.39	198.56	194.76	198.45	197.32	201.96	202.12	199.95	202.23	192.53	198.68	200.2	198.07	194.29	193.77	198.29	200.26	200	196.53	190.29	199	197.13	195.87	205.23	199.72
216.19	207.3	207.64	207.62	211.07	207.45	205.83	207.27	215.29	200.55	203.95	211.45	211.56	204.23	209.03	209.01	209.01	209.34	210.85	208.94	211.89	206.71	217.19	203.36	215.02	208.05	208.11	202.94	208.19	212.08	209.01	207.77	209.67	207.07	201.11	212.09	210.5	205.84	209.88	209.53	205.87	217.06	202.8	207.08	211.69	206.62	208.62	208.13	208.02	209.14
209.58	208.71	220.98	203.46	212.38	205.09	216.51	209.02	210.09	209.39	211.63	207.97	212.91	209.34	208.39	207.39	208.68	207.5	207.28	210.08	213.68	206.85	209.75	198.88	214.68	207.04	209.45	214.3	210.28	204.42	203.22	220.28	206.88	206.38	211.47	211.79	206.56	211.45	204.41	208.72	210.99	208.97	204.34	205.23	205.47	204.37	212.34	212.26	211.81	205.4
200.06	200.12	197.49	190.01	207.24	203.13	199.35	204.33	195.44	198.97	200.92	201.61	200.62	204.18	197.48	201.66	201.69	202.06	198.22	190.72	199.9	197.78	194.45	199.03	196.41	197.06	199.49	202.52	198.49	198.03	198.77	201.99	204.79	204.79	195.71	198.64	197.98	194.79	204.33	201.9	197.98	196.26	198.58	201.04	202.3	206.35	207.19	203.43	206.26	203.51
214.37	216.77	215.91	215.57	218.54	219.32	216.49	217.42	217.16	216.23	213.98	223.56	217.15	216.39	214.97	220.71	217.4	217.31	220.46	212.11	213.51	219.75	220.37	219.23	217.6	216.13	219.96	219.51	220.8	211.48	214.21	225.83	215.63	216.58	216.31	218.83	214.99	219.76	221.49	214.14	215.12	206.11	219.66	215.29	214.83	221.19	217.94	218.3	216.49	219.74
207.87	211.94	212.15	211.83	207.98	210.97	216.04	208.29	203.39	209.85	211.8	211.76	211.38	205.89	200.48	204.39	214.01	208.65	201.6	204.4	210.42	209.94	215.95	206.94	208.8	207.07	206.75	205.4	206.68	209.43	207.98	213.82	205.58	212.88	212.17	211.33	203.52	211.33	206.9	205.19	207.45	211.44	211.45	209.54	207.83	205.05	208.87	211.06	205.9	209.54
209.5	208.39	200.94	209.88	202.99	201.53	204.84	206.32	203.75	209.52	206.21	209.52	203.9	211.8	208.06	204.53	210.52	210.71	203.1	204.22	208.48	205.53	204.04	208.5	202.02	207.79	203.96	210.24	206.45	201.25	206.33	206.13	205.1	204.16	204.77	212.79	207.57	209	203.7	204.22	207.97	212.71	206.75	203.08	211.6	206.61	203.79	209.29	200.57	206.18
199.74	202.3	204.65	198.67	203.26	201.17	197.66	205.03	198.53	200.39	202.6	205.15	200.71	198.11	199.58	203.29	202.16	203.43	200.9	204.02	193.42	194.8	202.55	202.68	202.59	196.44	201.18	199.45	195.35	193.4	203.2	198.43	201.45	200.34	197.9	198.92	199.44	193.58	203.77	199.59	203.09	203.19	202.8	204.52	199.99	200.17	198.03	194.91	207.17	197.5
201.47	199.21	201.48	200.16	197.18	193.1	200.97	200.96	202.49	201.22	201.44	194.09	199.57	204.76	196.76	196.73	199.94	197.96	200.95	203.67	200.29	198.08	205.14	192.68	196.51	203.38	202.81	199.14	197.3	199.12	199.32	197.18	199.7	198.98	198.61	199.4	196.86	200.3	198.51	197.1	205.37	195.06	204.43	192.48	198.26	198.99	198.76	197.61	200.5	198.74
209.35	205.77	205.69	209.23	207.82	211.34	210.48	209.2	212.71	211.14	207.89	207.79	215.02	203.41	204.67	204.73	202.01	213.32	208.44	215.14	204.66	209.68	207.27	209.29	206.21	211.42	208.62	206.68	206.71	210.22	215.88	211.44	207.7	208.2	202.27	210.15	211.08	204.99	204.16	204.93	201.89	213.93	211.23	213.14	206.03	200.22	203.56	205.74	214.95	211.5
204.9	207.17	206.92	206.91	202.65	212.48	217.98	210.39	210.61	205.54	211.34	209.17	205.02	205.57	205.93	202.2	215.07	202.6	204.38	206.92	210.57	207.83	210.51	212.16	201.79	203.47	203.48	207.08	209.97	207.25	209.49	202.92	208.22	204.84	208.48	212.88	207.16	205.47	212.63	216.61	210.98	211.44	209.9	206.28	204.19	206.95	206.1	208.15	202.11	209.32
203.23	204.62	206.04	205.26	211.43	210.9	207.78	209.61	207.32	213.42	211.27	209.06	203.9	214.06	213.1	207.88	206.69	207.43	202.48	207.45	205.97	206.87	207.48	210.52	214.95	209.39	209.15	209.74	200.86	205.49	213.91	205.08	209.22	207.47	214.22	196.98	208.41	208.58	208.9	208.99	210.18	207.06	208.16	205.65	213.15	206.05	203.5	207.77	208.16	214.34
207.09	204.86	199.55	206.49	207.45	208.22	214.18	205.02	210.51	212.35	200.73	205.72	206.58	208.01	204.53	206.87	207.68	210.37	209.26	204.97	212.13	201.59	203.46	210.52	210.86	206.7	211.9	209.39	205.04	207.54	206.76	211.65	210.01	203.34	202.67	202	208.66	211.74	208.46	205.23	210.51	208.86	211.78	206.32	211.14	209.03	205.2	204.81	213.21	208.86
207.67	212.35	214.12	213.64	212.9	208.32	215.76	212.02	213.54	209.39	214.18	215.01	208.16	208.28	209.23	204.85	214.18	212.21	210.02	215.85	210.83	207.97	211.19	215.44	218.92	208.87	208.85	211.5	201.41	207.24	217.78	217.93	208.75	209.12	208.13	212.67	214.08	207.87	218.7	212.77	212.95	210.72	204.56	214.87	212.28	211.59	212.22	218.8	214.26	214.29
204.59	203.8	207.32	194.47	204.11	202.92	197.17	208.15	205.32	200.89	209.1	206.05	204.27	203.59	207.5	203.22	207.79	201.77	204.64	196.87	203.73	204.46	206.2	203.8	206.98	206.67	201.44	206.87	205.69	202.46	207.62	206.23	205.94	202.32	197.3	203.32	200.27	201.37	213.34	205.02	207.64	205.75	206.43	205.19	198.48	200.64	206.88	208.2	206.31	201.47
206.09	204.52	204.97	204.68	201.35	208.56	202.39	203.13	198.29	196.96	198.23	197.08	202.34	202.41	205.7	203.84	199.58	201.35	203.5	204.71	198.9	204.8	205.62	200.04	204.4	198.8	209.19	199.21	200.58	208.64	204.7	211.34	205.78	194.56	206.63	202.84	202.46	202.78	202.47	202.63	196.34	205.56	205.13	198.08	203.2	207.38	201.37	206.07	200.55	207.46
209.18	216.55	212.08	213.52	207.28	210.23	211.39	209.74	212.89	213.94	205.38	214.09	207.18	205.66	217.08	208.29	209.87	210.23	213.31	211.46	215.63	208.97	214.42	219.59	209.78	208.96	214.95	218.03	207.53	214.83	208.96	210.87	212.47	205.57	212.27	204.05	209.31	210.1	212.84	218.83	213.35	208.98	213.53	207.92	214.7	211.98	210.34	215.78	210.05	215.65
200.62	197.1	197.99	195.94	195.59	196.08	191.75	200.36	198.94	195.74	195.1	205.16	193.2	203.93	196.18	202.2	197.58	196.96	198.17	200.17	200.58	190.75	192.3	190.73	199.51	199.04	192.24	204.25	192.51	196.14	197.74	193.66	204.21	197.71	203.7	194.64	198.92	197.99	200.29	198.69	202.11	200.03	195.11	192.16	196.5	194.69	202.74	204.87	196.12	195.05
203.12	202.51	209.13	209.57	203.9	200.73	207.3	207.78	209.81	205.53	210.99	209.7	202.34	202.12	203.62	206.56	208.38	202.62	198.42	206.12	205.92	202.2	205.36	206.92	204.62	200.77	198.02	202.7	206.23	199.28	208.46	204.27	203.55	208.75	210.36	202.48	198.3	203.27	202.29	203.28	205.61	204.35	206.6	196.57	209.42	202.42	204.09	199.33	207.42	202.37
209.25	214.17	208.76	208.91	212.63	209.73	211.56	214.85	205.42	215.43	209.35	213.36	216.19	213.3	211.01	212.87	207.96	211.82	209.11	208.65	211.24	210.5	210.93	211.41	216.06	216	215.7	213	207.47	216.04	209.82	218.37	214.74	206.59	210.83	207.79	216.55	213.64	209.79	211.65	209.8	214.01	214.02	210.73	217.52	218.48	220.21	214.59	212.32	214.47
220	221.07	218.17	217.49	218.26	218.67	216.68	219.27	217.79	219.37	219.58	219.68	218.29	226.02	224.19	222.43	218.03	216.9	218.57	210.41	217.95	227.13	216.33	216.15	219.29	212.46	216.37	213.94	215.46	223.47	211.32	216.19	216.99	211.96	220.57	222.8	211.39	214.18	222.39	211.58	216.65	219.12	210.62	220.85	220.48	218.06	215.65	226.46	220.5	215.93
209.83	212.74	209.36	211.16	209.85	208.09	206.31	206.35	211.68	210.26	211.39	209.3	209.78	208.27	205.34	211.15	211.57	209.24	212.89	208.88	210.22	219.81	213.73	211.36	207.89	203.92	208.01	207.4	216.58	207.95	203.68	211.85	208.99	208.28	207.32	205.19	207.37	209.74	208.07	201.76	208.94	212.03	211.23	210.29	212.74	207.43	206.56	210.65	209.3	206.72
214.37	223.46	216.43	215.63	215.53	219.82	213.19	217.37	220.91	216.59	210.32	213.76	220.32	213.49	215.45	220.61	213.22	217.55	215.27	216.78	212.23	213.06	215.28	223.67	212.92	219.37	213.11	217.15	220.5	221.29	215.27	218.14	216.17	214.71	213.39	211.57	218.43	221.7	219.72	225.46	217.78	219.75	212.11	212.44	218.38	218.23	221.93	224.33	219.61	219.02
217.25	219.36	219.27	215.91	218.27	222.02	215.8	220.01	214.37	216.95	217.38	210.72	217.96	214.68	215.51	218.96	218.21	220.41	221.85	216.12	214.49	213.62	217.46	219.71	212.95	212.26	208.83	222.74	216.38	216.74	222.08	221.28	214.48	214.99	213.55	211.43	223.52	221.22	216.71	218.36	211.06	218.85	213.92	214.79	217.73	220.12	218.9	218.91	213.65	214.55
216.04	216	215.81	212.13	212.91	215.11	216.35	210.23	217.46	218.65	210.75	212.68	221.01	212.66	217.07	208.76	213.03	222.09	218.8	213.74	209.62	208.83	216.25	217.99	211.86	220.48	210.12	211.84	216.71	218.34	211.63	213.2	205.84	208.66	216.1	209.92	216.98	215.79	214.32	211.28	220.68	217.28	212.77	215.01	214.56	207.89	211.78	214.45	213.66	214.99
208.31	215.42	213.52	214.9	209.83	216.12	210.18	209.24	204.21	207.96	212.63	209.37	209.32	212	215.38	212.98	209.14	210.53	213.38	207.8	211.97	210.43	208.42	208.74	207.46	216.73	208.01	209.41	209.03	213.34	210.02	210.31	211.92	208.12	210.4	209.8	211.93	212.67	213.87	213.29	208.24	208.94	210.86	207.26	209.45	213.83	206.41	210.58	213.12	208.62
209.58	200.54	201.47	201.19	203.37	208.68	204.65	203.05	204.62	201.54	203.36	198.26	203.58	214.97	206.61	207.6	201.16	203.94	204.59	196.72	205.6	196.35	201.33	205.65	203.38	196.71	197.53	197.59	196.67	207.24	207.25	202.53	207.81	210.76	201.51	211.19	204.21	209.07	210.11	205.54	203.95	208.54	208.32	209.22	207.07	204.62	205.97	207.77	200.39	204.85
211.86	206.34	211.88	208.07	212	216.56	209.63	210.31	217.53	214.24	208.79	207.87	206.63	212.82	211.39	203.6	208.9	210.1	215.2	220.64	207.64	217.55	212.98	215.98	213.21	208.11	211.32	210.96	214.75	213.65	214.23	211.72	214.51	208.46	213.71	218.27	210.47	213.55	212.12	212.86	216.52	201.99	209.48	212.57	207.78	215.22	213.03	213.71	211.76	211.94
212.66	217.55	213.07	216.33	210.58	216	213.52	214.36	213.84	216.37	205.76	213.81	214.5	215.46	220.08	217.09	208.96	209.61	215	212.48	213.91	220.65	217.73	217.7	221.64	213.51	206.61	215.94	213.41	209.47	206.48	206.93	214.86	211.18	215.69	214.44	214.64	215.11	211.37	212.15	212	211.16	209.19	210.61	213.7	209.6	218	225.08	208.16	212.95
196.36	194.51	190.59	197.58	198.81	190.63	190.07	198.96	189.8	186.94	193.79	198.42	193.01	190.73	189.62	193.84	200.44	193.02	195.46	193.53	196.34	189.17	193.19	197.76	196.83	194.16	197.77	195.25	195.05	195.11	202	193.77	195.83	188.76	200.87	194.02	195.09	192.74	191.49	190.52	191.26	194.72	195.12	189.79	197.2	192.04	192.72	195.74	192.29	195.47
201.31	210.91	210.93	211.31	205.33	208.17	208.85	205.62	210.03	206.23	209.02	210.95	209.62	207.4	204.33	208.6	210.56	203.71	206.91	209.64	205.69	201.26	202.25	203.06	201.29	205.79	204.94	208.02	206.76	200.67	208.45	206.46	206.42	204.97	208.47	207.24	204.7	209.13	203.46	208.95	206.16	207.81	208.34	203.82	206.47	211.31	208.85	203.23	202.14	208.12
209.62	209.12	213.85	208.22	200.65	205	204.45	202.61	207.59	211.23	210.57	211.45	212.58	207.44	204.6	211.1	210.16	215.15	198.59	204.83	208.63	205.58	206.39	207.46	209.24	209.54	212.78	209.84	214.37	205.59	207.51	202.74	206.48	204.73	202.39	201.33	213.98	211.85	209.73	203.92	210.3	209.82	206.79	205.88	202.73	206.76	210.88	206.95	203.28	205.12
208.69	204.7	215.33	204.84	205.96	201.87	204.7	210.47	213.47	206.37	208.12	201.92	203.82	209.56	203.69	213.77	204.26	206.19	209.71	214.24	210.3	204.82	207.19	206.09	203.82	209.38	209.75	210.6	206.97	207.79	210.22	204.07	211.31	205.85	205.23	211.41	206.04	205.81	207.39	204.18	204.39	205.64	207.4	211.31	207.08	208.52	209.54	212.96	213.41	205.98
197.57	204.27	195.91	201.19	198.99	203.29	193.8	197.51	199.36	200.74	201.06	196.33	199.16	202.67	204.82	194.14	200.88	201.41	200.63	206.5	198.24	198.91	199.3	190.88	193.57	197.65	198.22	203.71	197.54	200	204.76	206.72	196.54	196.75	204.57	200.2	194.82	196.47	198.89	196.1	196.67	193.97	195.07	195.04	201.76	195.8	197.48	202.59	196.61	201.08
211.85	199.42	205.84	203.15	205.59	205.25	200.58	202.32	202.2	204.11	199.62	195.48	202.25	203.15	212.46	206.95	207.84	210.17	201.09	199.12	204.25	201.03	209.47	201.51	204.5	201.41	204.01	205.33	205.78	205.03	200.87	208.22	200	202.1	207.13	202.69	202.69	205.77	202.34	204.95	208.32	205.76	199.26	207.55	204.97	196.97	208.86	202.31	207.64	203
204.11	205.44	210.93	207.06	209.7	207.44	205.29	210.88	213.71	203.22	212.5	201.97	200.12	210.24	206.98	204.63	201.76	212.11	204.25	207.39	205.45	207.72	202.52	206.81	208.18	206.92	204.63	209.26	206.35	205.98	206.96	207.73	210.64	204.63	217.01	207.9	203.68	210.35	203.59	203.33	207.1	206.6	206.32	207.19	210.7	199.97	199.03	203.51	204.2	208.28
217.94	204.95	205	214.5	208.56	207.71	210.86	206.8	210.02	211.92	208.83	213.35	211.35	223.69	215.03	209.76	208.06	216.88	208.17	208.66	214.61	215.54	211.3	213.94	205.3	217.82	219.65	217.25	214.81	218.95	215.57	212.26	211.14	205.09	208.89	216.75	212.92	212.15	215.02	209.84	214.81	213.31	212.16	208.77	218.01	218.08	208.58	214.28	210.93	209.79
213.33	210.63	220.84	214.09	211.26	214.25	201.29	215.12	210.76	211.66	212.43	212.5	207.95	210.05	214.41	210.01	211.1	209.72	216.55	213.89	206	212.24	213.52	217.81	217.34	211.17	209.97	215.04	211.77	209.21	211.29	215.99	217.72	214.28	208.41	208.78	208.28	209.86	206.5	215.14	211.24	208.62	217.99	210.27	211.43	213.79	211.31	213.04	214.38	217.78
207.06	209.99	210.97	212.35	204.79	206.3	210.49	215.55	216.22	211.3	217.27	211.25	214.91	205.64	210.6	207.22	210.29	210.14	214.04	205.96	208.43	214.15	210.03	213.31	207	209.78	213.16	212.93	215.99	204.25	207.57	205.77	206.07	211.52	210.64	208.82	214.71	213.59	212.31	218.61	214.97	212.37	212.51	210.93	215.25	212.05	209.84	212.21	213.02	214.02
212.09	214.33	209.78	214.4	218.49	207.31	215.47	216.05	213.97	213.33	211.96	208.1	212.64	218.6	211.81	208.73	211.21	214.74	207.58	219.9	213.55	208.11	212.84	216.33	209	213.77	215.16	221.05	213.36	217.03	211.09	209.86	214.98	214.79	215.41	209	213.33	214.54	215.29	217.09	210.19	211.94	208.5	207.74	209.11	208.02	211.82	210.55	210.09	214.84
199.45	202.21	210.38	201.17	202.67	199.12	203.87	195.61	202.81	197.48	203.33	199.78	200.3	204.66	196.36	191.35	205.16	202.57	196.92	199.59	200.56	194.71	194.34	200.34	200.16	199.3	196.71	198.21	203.56	204.41	195.4	203.79	206.63	200.89	199.15	197.11	209.63	199.87	199.86	198.25	202.68	194.98	197.96	201.56	198.78	199	198.92	200.82	200.02	203.21
215.9	215.29	210.78	211.53	210.02	213.61	213.25	213.26	210.09	218.08	215.72	214.41	207.58	204.64	208	210.62	208.16	210.52	216.66	216.13	214.91	206.62	213.27	210.61	213.62	216.51	209.23	207.46	212.1	209.63	210.13	220.07	214.96	211.81	211.75	207.87	208.9	211.42	214.18	211.52	211.12	210.12	217.64	207.42	213.74	210.16	214.57	213.55	213.8	207.06
205.47	206.7	208.04	202.02	211.82	197.65	202.2	202.39	207.99	202.6	206.29	205.76	210.02	202.65	204.94	203.67	201.47	201.68	208.97	195.22	204.36	202.77	206.08	203.55	204.74	200.34	204.51	201.36	205.98	200.9	206.01	200.33	204.08	207.99	203.5	198.42	201.65	205.55	208.76	200.39	200.89	202.22	203.86	204.06	204.13	199.94	208.59	209.26	198.86	194.76
200.52	200.79	201.08	208.35	207.59	197.69	203.21	209.13	205.59	206.56	202.47	208.64	201.91	209.21	200.02	201.78	207.56	207.17	206.66	202.31	204.06	204.49	199.92	199.92	202.95	201.02	205.35	200.56	201.13	204.66	195.49	200	201.86	205.88	214.16	205.21	204.63	193.71	205.64	199.14	213.2	204.97	205.55	201.73	205.55	206.67	203.85	208.82	205.5	198.85
199.06	198.97	203.46	193.36	194.28	192.12	202.87	204.87	196.41	197.61	196.59	201.82	198.94	190.71	200.48	196.11	198.41	196.34	201.77	200.78	200.07	198.25	199.98	201.64	196.08	198.02	201.91	198.89	199.98	198.74	190.29	197.07	199.94	199.48	199.97	200.1	195.27	198.87	194.82	198.41	191.08	190.68	200.39	195.67	200.69	196.96	201.37	197.9	201.86	197.26
211.9	208.21	217.37	213.43	211.37	217.03	215.65	214.71	213.69	215.29	212.35	210.38	205.94	210.26	212.82	214.61	211.74	214.34	212.22	213.16	216.29	205.66	206.9	211.87	210.11	204.15	217.73	213.02	209.27	210.94	211.36	214.02	213.77	215.13	207.83	219.13	206.89	216.98	210.89	208.97	202.4	215.32	217.64	213.51	214.86	209.22	208.29	215.26	208.64	215.03
208.33	203.08	212.71	203.56	208.5	210.22	208.84	206.88	203.74	213.11	204.92	202.74	204.49	205.84	211.2	207.43	208.98	208.62	203.34	213	217.1	205.47	212.68	209.97	217.59	209.69	210.14	204.46	209.36	208	205.87	205.9	207.73	206.42	209.83	204.29	205.86	211.57	203.77	202.16	210.91	212.06	206.11	209.54	206.26	210.12	204.24	209.73	208.19	214.33
210.88	216.57	209.86	201.11	209.92	204.96	210.09	212.41	216.97	208.59	215.42	211.95	207.27	212.73	217.41	210.66	209.89	213.39	214.86	208.23	209.95	209.87	214.47	208.44	212.73	202.08	210.86	212.36	209.63	211.24	209.53	218.73	207.97	213	210.77	211.33	212.25	206.87	215.84	210.8	214.99	216.01	214.06	213.1	212.07	204.23	212.5	216.21	211.68	211.18
201.26	205.87	208	211.92	205.53	204.27	205.03	205.69	208.58	205.21	205.04	198.25	207.34	208.05	206.98	204.53	212.89	199.23	202.01	208.12	211.83	204.34	210.85	207.94	205.31	200.55	210.24	213.05	202.21	205.61	205.88	203.26	211.08	202.48	205.22	203.21	204.65	199.48	209.97	204.34	207.68	213.7	209.32	207.4	208.6	209.24	201.76	210	203.77	204.23
210.41	195.97	213.7	211.18	210.84	207.3	204.55	198.98	213.27	208.81	210.1	210.62	212.49	208.42	212.72	210.66	209.44	210.61	206.56	209.36	207.71	205.12	208.35	210.7	208.66	210.82	208.91	205.56	208.53	210.22	207.1	210.34	210.8	209.28	208.14	210.92	201.72	206.22	207.85	209.37	207.96	215.92	210.68	210.75	202.98	204.58	209.91	202.23	208.1	210
204.62	206.02	202.44	201.74	211.93	206.77	208.27	205.4	195.36	208.54	201.72	208.63	202.81	203.65	204.66	203.5	194.24	198.58	196.33	208.76	205.55	201.04	206.49	196.6	206.15	204.57	202.8	201.22	203.04	206.32	201.78	203.65	200.77	201.29	202.56	205.11	206.76	204.8	210.94	204.04	207.28	199.75	204.94	208.94	204.9	205.41	204.48	204.78	201.56	203.76
205.58	211.79	197.58	197.76	204.67	204.36	201.3	202.86	203.16	203.95	197.8	202	199.38	199.3	198.83	205.7	203.79	200.79	199.65	205.04	205.09	206.62	198.76	202.87	201.23	205.23	202.1	202.24	202.91	205.72	207.13	206	205.69	203.93	197.43	209.75	205.96	203.88	198.09	206.89	206.48	196.77	199.23	199.8	209.19	205.64	208.77	206.45	199.19	202.73
218.42	214.52	226.28	221.32	219.32	218.22	226.3	213	217.86	220.99	208.56	220.14	215.33	212.3	213.76	213.4	227	212.8	215.57	220.17	215.06	217.45	221.08	218.61	216.94	216.87	219.55	217.43	216.52	215.89	213.32	222.28	219.38	220.91	221.51	212.28	219.72	212.79	207.92	221.28	214.23	215.61	214.57	212.3	218.98	217.14	219.19	208.19	214.62	215.92
203.18	199.08	196.29	193.55	201.25	202.6	196.74	205.26	194.08	197.99	192.82	201.81	199.28	202.95	195.57	197.81	195.58	194	200.56	204.16	200.63	202.37	201.8	200.46	205.16	205.69	195.28	197.67	195.96	200.42	203.21	200.8	202.91	196.65	201.9	197.57	200.59	190.86	200.47	197.99	198.55	193.06	200.38	197.57	197.79	198.13	199.88	201.77	198.66	199.76
207.05	212.73	200.43	212.95	205.76	205.76	207	211.33	206.9	206.63	208.25	212.85	209.31	209.16	208.14	209.16	214.12	205.83	208.23	210.53	214.97	209.31	204.06	208.29	207.25	203.09	206.43	211.11	215.94	207.51	208.94	217.53	205.01	207.34	202.78	212.6	207.54	208.07	206.44	207.81	203.8	211.48	209.39	204.49	206.37	208.6	204.29	210.82	205.46	211.59
210.19	208.73	217.03	218.04	210.54	207.37	212.77	210.32	212.75	214.2	211.37	209.6	217.15	214.77	213.56	214.6	213.25	211.33	209.93	210.99	213.44	211.29	208.28	212.27	210.79	206.13	208.64	207.36	214.93	212.08	213.83	212.36	211.99	210.19	215.64	215.21	210.52	208.87	221.59	209	215.12	211.55	214.58	210.99	210.35	202.14	209.59	210.85	210.34	207.5
209.25	210.3	206.18	212.55	213.2	204.9	211.28	213.1	214.03	211.82	208.58	206.46	213.66	208.07	218.51	211.6	219.13	214.04	214.15	205.02	210.46	217.48	214.27	215.73	208.25	213.34	209.95	215.63	211.49	215.8	209	207.49	209.99	208.98	216.72	208.24	210.63	214.12	209.86	214.07	209.5	211.99	207.14	216.71	210.64	209.48	210.3	212.33	211.15	208.03
217.71	213.51	209.21	210.88	205.46	216.15	216.57	218.71	215.67	213.04	211.55	209.09	214.01	215	212.08	211.96	213.57	212.75	218.42	207.9	214.71	213.14	211.87	212.65	208.35	212.66	208.2	209.68	212.77	209.54	204.71	212.95	209.86	205.02	210.58	207.55	214.3	211.22	214.59	211.71	207.54	207.76	216.96	205.61	213.85	214.79	213.76	216.73	210.24	213.21
203.79	204.18	203.31	205.22	213.24	202.78	205.83	208.45	207.59	212.77	216.46	204.86	208.55	205.83	212.89	210.89	206.81	210.05	206.88	207.39	207.09	206.99	206.74	206.04	209.21	213.85	207.31	208.59	215.41	199.44	215.59	213.61	208.03	206.09	210.25	206.32	207.22	210.48	206.47	204.25	209.14	207.24	206.66	209.41	208.49	214.14	209.95	199.67	199.42	204.3
205.12	197.69	202.56	201.72	202.43	191.65	206.74	203.39	203	201.66	199.56	205.73	204.08	207.23	206.44	197.49	205.91	203.71	199.13	203.17	203.24	205.08	201.43	202.11	202.46	198.34	200.34	204.77	202.18	202.96	200.64	201.48	211.99	200.71	201.25	201.12	205.76	198.62	205.38	203.34	201.29	198.47	202.78	202.45	208.43	197.18	198.07	203.98	203.93	198.33
217.3	207.57	208.28	209.04	208.23	215.88	209.77	203.6	210.72	210.25	207.66	212.25	211.29	214.39	214.95	216.69	217.28	214.01	211.36	207.56	206.79	217.6	209.64	212.24	210.08	210.54	213.5	210.58	212.36	210.52	210.73	215.16	206.37	211.44	216.08	214.5	209.33	215.59	209	215.26	208.44	208.91	207.22	210.4	210.56	208.2	206.66	209.19	209.29	209.42
206.92	207.1	208.97	207.05	217.15	214.89	208.97	209.2	208.18	209.17	207.99	207.85	209.38	209.27	211.88	207.57	204.99	203.35	210.44	208.29	205.03	213.16	211.47	209.81	206.63	205.04	212.99	205.74	213.4	204.37	209.69	210.45	206.8	209.99	208.65	208.86	207.47	209.48	212.31	206.25	212.09	209.39	205.33	199.8	211.13	209.04	210.84	204.47	211.07	212.11
213.07	212.65	214.56	222.82	207.75	206.34	214.93	211.52	215.85	215.79	214.46	206.59	212	208.7	210.95	208.51	203.3	212.69	210.47	209.87	203.55	207.33	207.9	211.03	216.36	214.75	216.27	208.86	210.7	205.89	207.19	207.86	209.12	206.09	209.38	216.34	213.84	216.06	206.74	214.2	213.23	209.52	207.91	217.66	205.19	207.52	216.54	210.74	212.87	207.84
214.94	210.16	214.01	210.21	217.05	207.28	207.34	198.98	206.1	208.29	212.71	210.07	214.65	212.27	207.22	205.69	210.02	214.46	214.24	210.22	209.83	214.07	208.25	206.94	207.17	215.07	217.05	217.64	202.87	210.25	216.2	204.93	211.02	218.59	212.45	215.43	207.08	208.72	202.62	211.41	208.27	210.53	209.86	211.39	211.57	215.51	209.82	213.89	210.08	216.84
191.36	199.08	194.54	198.11	195.81	200.46	205.46	201.08	195.66	200.88	199.99	193.76	199.51	195.25	201.3	195.02	194.61	201.19	202.71	203.5	193.03	197.78	196.84	202.28	200.89	201.13	199.69	198.56	199.24	200.36	203.63	206.96	201.56	204.05	201.63	203.55	205.71	199.94	192.32	206.11	194.48	201.92	203.1	190.43	191.98	195.24	195.77	205.51	198.91	202.79
208.48	207.9	210.21	215.83	211.12	209.62	212.82	214.03	208.1	210.41	210.49	211.28	215.79	215.12	213.76	212.92	209.32	204.97	217.04	216.76	211.98	207.41	209.84	215.04	214.08	206	214.83	214.11	208.89	208.86	211.72	222.18	218.15	209.31	216.6	211.6	210.11	212.65	216.46	211.6	205.04	213.62	215.72	210.15	206.87	208.48	211.41	209.91	210.89	212.28
226.58	219.58	216.91	217.38	219.98	216.98	222.27	222.67	216.06	217.33	214.09	225.67	217.81	220.45	222.77	225.07	219.56	222.44	224.22	214.65	216.22	217.41	222.1	217.23	219.2	219.48	220.28	214.52	213.51	208.57	221.32	222.85	221.22	221.7	219.95	220.58	215.22	213.04	214.88	224.95	218.52	214.14	219.05	214.29	222.25	214.47	217.76	213.39	215.2	222.78
197.7	201.68	206.32	203.37	203.79	201.77	201.34	199.11	201.48	205.87	201.2	211.36	200.62	209.69	206.1	195.37	196.82	201.71	197.12	198.45	204.52	203.77	206.61	204.05	206.1	200.34	204.8	207.49	202.36	204.35	201.67	203.42	198.31	208.37	207.81	196.66	207.32	203.71	205.34	197.88	199.78	197.46	198.38	205.41	196.53	201.62	197.72	199.87	200.38	202.07
203.34	202.38	206.38	201.33	204.65	197.1	198.96	200.58	199.29	200.82	199.89	198.91	197.53	206.21	199.87	202.13	201.55	206.7	199.39	199.35	201.85	202.56	206.81	198.41	194.19	198.25	198.52	199.46	194.76	200.27	200.22	199.91	199.11	196.17	199.76	201.74	199.31	202.81	198.39	200.29	196.67	189.47	205.08	196.66	201.9	202.43	195.94	197.87	198.69	202.96
210.71	213.09	209.36	212.44	216.48	215.43	211.56	208.1	218.32	213.54	215.01	210.63	214.85	205.23	210.12	213.09	211.17	208.95	210.88	210.75	214.51	208.89	208.33	206.64	207.05	211.8	214.15	207.07	214.27	216.07	210.86	215.71	214.65	206.46	215.47	217.59	208.44	215.16	211	208.99	209.09	211.9	208.21	210.05	213.3	208.7	211.07	212.6	218.93	205.03
207.65	202.2	211.96	205.12	207.33	206.55	211.44	199.75	215.19	208.76	210.34	204.68	202.72	214.73	206.73	209.65	211.91	207.17	209.08	208	205.92	212.88	209.54	210.42	203.38	207.98	203.18	212.08	206.22	208.26	200.6	209.59	213.6	204.88	207.62	212.98	209.23	203.89	206.09	205.68	203.81	207.77	211.81	218.17	213.3	206.02	212.2	205.58	212.36	209.61
214.04	214.84	210.28	216.19	215.9	207.5	213.44	220.85	213.92	213.7	216.12	205.07	212.94	211.71	212.22	210.6	213.49	209.96	210.42	215.12	212.88	219.23	213.68	210.16	216.35	214.07	208.17	208.81	211.12	220.71	212.24	206.74	210.22	216.06	207.48	215.09	216.03	210.6	215.67	209.95	208.67	210.63	213.82	217.28	218.04	219.11	211.65	218.92	216.8	210.45
193.49	197.09	197.22	189.45	189.9	192.34	201.66	191.17	196.87	190.13	196.16	196.52	196.32	199.55	197.72	201.08	190.51	199.86	192.69	190.46	195.22	199.45	196.9	199.69	192.86	192.44	196.35	196.89	197	187.05	198.49	196.75	191.71	192.84	197.25	191.38	199.35	188.97	199.12	191.95	193.64	194.31	202.47	190.58	201.23	199.62	193.51	193.45	194.12	190.29
207.04	216.04	209.19	209.47	208.26	210.78	204.23	206.56	203.15	206.3	210.26	204.68	210.2	212.27	210.68	207.49	214.2	204.57	212.45	204.17	206.26	199.86	209.76	207.78	208.34	205.31	201.7	213	205.9	213.67	214.79	205.28	203.07	205.72	210.3	215.73	210.51	209.63	206.52	207.05	205.28	215.41	207.23	207.82	207.25	203.51	205.45	208.83	204.26	203.64
212.75	210.06	212.15	210.94	216.18	201.61	212.86	213.02	209.89	210.47	208.06	216.58	204.89	210.02	211.64	214.63	206.91	206.82	211.4	204.15	209.77	202.47	214.84	204.48	208.8	208.46	211.58	206.09	211.34	206.73	208.14	209.43	209.59	208.83	205.82	213.32	207.98	211.15	213.69	202.31	207.91	207.91	211.84	209.26	208.91	214.3	209.17	209.2	210.32	213.89
209.34	207	208.35	212.77	210.99	217.13	210.99	208.85	208.7	209.99	215.19	215.76	211.66	216.21	209.6	206.94	210.75	220.73	214.41	215.52	213.9	214.33	212.72	206.83	210.5	209.21	214.22	215.15	209.93	212.26	209.18	214.48	211.47	212.13	212.19	207.14	206.89	209.21	218.2	208.22	215.45	211.06	214.64	207.98	217.13	214.15	211.03	210.31	214.38	208
203.22	206.53	206.75	198.46	202.12	200.87	203.3	202.43	204.93	199	199.27	196.54	202.23	197.94	199.63	196.58	199.23	203.34	195.49	200.3	207.45	209.96	193.61	201.77	203.57	208.63	206.35	201.92	207.05	208.75	199.85	205.87	206.99	194.54	203.89	210.57	200.65	204.97	200.91	205.13	205.74	208.97	205.82	199.56	203.82	198.29	205.98	209.9	198.9	193.96
210.23	212.89	208.37	209.31	215.18	213.88	210.92	214.51	210.4	209.51	214.77	205.43	212.96	209.26	207.78	213.9	213.49	211.53	213.74	218.79	213.5	215.52	210.09	213.45	209.2	213.43	217	215.73	208.48	211.99	209.67	216.79	210.67	211.89	210.33	210.23	210.11	208.92	215.15	206.54	208.69	216.44	212.13	208.79	215.7	209.03	211.86	211.61	208.65	216.48
201.26	204.73	201.41	210.89	203.96	205.34	200.37	201.42	211.85	205.67	199.71	209.65	202.02	199.16	201.29	201.43	205.05	203.08	200.73	200.76	201.87	198.24	202.67	203.47	207.26	198.38	206.99	197.19	210.91	198.46	202.31	203.15	203.06	203.61	210.63	203.74	200.77	196.69	202.87	204.46	205.18	199.36	201.84	209.69	209.35	198.13	204.74	206.89	206.83	202.62
203.44	201.69	204.61	200.87	200.25	197.99	201.94	200.17	207.7	204.59	201.71	198.15	204.04	207.34	204.04	204.17	201.71	196.07	202.57	209.03	205.72	203.11	208.14	201.14	195.56	201.5	206.42	208.18	205.35	197.3	209.05	199.33	209.14	205.39	202.29	205.54	202.01	197.5	202.72	206.13	198.75	203.68	208.07	199.87	202.28	205.22	202.91	201.19	201.55	204.52
199.7	192.69	197.62	195.03	202.54	190.55	193.32	196.68	198.33	201.41	201.97	199.5	200.66	201.28	196.52	203.04	187.73	201.22	201.23	191.32	208.26	209.71	199.49	200.61	202.03	202.75	202.98	193.26	203.11	194.18	191.74	196.95	203.89	201.6	195.62	193.17	190.3	212.16	199.61	203.9	201.42	209.67	201.91	198.17	203.1	207.31	206.43	202.29	204.06	201.94
209.68	201.58	207.92	206.45	208.62	204.54	202.94	201.53	202.91	205.96	204.33	201.99	207.39	204.17	202.51	204.79	210.69	212.4	204.57	205.53	204.14	208.37	202.8	208.57	205.25	204.15	204.58	208.32	198.5	205.24	204.75	202.74	202.04	202.46	193.94	201.15	197.09	207.1	201.36	199.04	205.63	201.4	206.63	205.33	205.25	201.56	206.48	199.58	203.73	206.9
209.26	205.29	199.83	200.39	196.14	204.67	191.43	206.72	201.73	195.36	197.01	203.95	192.51	199.08	199.56	200.09	195.56	203.21	198.92	197.87	202.53	196.45	205.81	198.9	208.38	201.31	197.09	198.43	197.18	203.58	198.38	199.63	203.47	195.07	198.91	199.15	201.93	198.27	196.81	199.72	194.57	200.93	201.58	201.56	202.06	201.98	201.83	201.27	202.03	197.05
208.78	210.6	213.49	214.34	210.59	211.31	207.5	205.37	208.52	213.84	215.62	207.17	209.99	207.82	217.71	216.77	221.16	213.2	209.07	208.05	217.26	213.06	212.25	211.44	207.48	214.64	214.47	210.04	212.28	211.03	207.69	211.92	211.49	212.26	209.21	206.89	218.55	216.73	213.46	212.2	214.16	211.86	210.18	212.65	215.04	216.82	215.17	210.6	207.36	210.45
205.79	206.38	203.27	212.59	204.5	210.34	213.75	205.63	205.74	209.55	214.9	212.59	212.34	211.32	208.39	212.76	213.73	205.72	217.64	202.19	210.74	210.75	211.66	209.94	208.23	209.45	205.49	210.22	205.69	204.6	212.65	198.94	206.86	205.35	213.25	204.88	214.05	215.41	206.55	207.89	211.23	205.81	204.37	213.38	213.38	211.15	212.02	211.82	211.6	210.59
203.06	201.7	196.62	197.58	202.7	203.52	212.42	200.21	198.95	199.72	206.04	205.86	209.39	205.93	206.37	205.03	199.92	200.91	200.56	204.24	194.43	204.24	201.58	206.11	205.38	201.29	200.09	206.43	201.78	194.58	198.95	204.56	201.59	201.98	202.48	204.53	198.37	207.45	198.5	206.51	194.66	191.89	204	199.92	203.71	194.16	199.06	199.01	205.46	200.9
205.61	199.86	197.68	198.42	199.72	205.23	196.45	200.74	204.27	197.61	198.93	202.32	203.85	205.49	194.95	195.87	200.29	200.95	199.55	201.4	199.75	202.54	199.79	198.23	199.41	201.07	198.34	191.47	205.22	204.41	201.87	199.2	203.54	195.49	197.29	199.76	197.34	202.54	204.66	197.28	202.69	197.2	203.6	202.79	200.09	202.22	203.88	199.68	197.47	194.58
197.55	192.91	195.48	202.57	195.81	195.98	197.32	199.18	196.64	197.38	194.85	199.91	200.85	204.83	198.27	198.17	197.81	197.89	199.06	193.62	200.5	204.95	191.48	199.02	203.1	195.67	202.61	200.3	196.73	200.54	201.74	199.89	205.84	201.62	199.95	197.99	200.08	206.85	197.16	196.95	199.2	202.46	200	201.76	199.82	199.97	194.96	206.89	204.72	196.9
204.5	205.03	200.46	205.79	207.39	198.36	204.14	209.66	206.1	206.74	202.8	212.96	207.92	203.86	204.42	203.93	204.26	201.57	205.34	204.1	198.37	205.78	204.95	205.45	204.35	208.06	207.34	204.89	201	203.35	203.53	208.43	203.55	198.3	209.06	204.17	202.86	205.56	199.95	207.6	200.18	206.81	216.51	210.66	204.01	203.42	205.97	206.74	204.41	202.94
193.84	200.86	195.2	199.92	198.95	192.39	195.41	198.18	199.01	195.16	200.17	197.99	194.76	203.7	193.71	200.73	198.46	189.38	204.17	200.22	199.19	198.13	188.75	197.05	196.15	203.95	200.69	200.91	200.55	192.27	194.8	200.49	197.36	199.3	196.8	203.43	200.67	196.41	196.47	198.97	198.55	194.22	199.13	202.86	201.13	197.25	203.26	197.78	198.86	200.8
213.99	212.38	217.71	218.61	213.2	213.54	215.17	214.05	211.64	217.45	210.84	209.53	218.29	213.96	212.07	213.01	216.92	220.23	213.26	214.42	214.16	214.99	217	215	211.16	215.69	216.22	216.51	213.71	209.06	210.94	213.08	219.89	217.65	207.8	207.57	213.83	209.88	213.96	217.99	207.29	208.11	214.09	216.11	216.39	216.68	213.37	214.61	215.07	217.81
213.92	206.19	206.79	203.34	211.7	212.45	206.05	206.78	214.46	209.34	204.9	206.86	211.07	210.36	209.34	211.41	203.5	212.47	206.13	205.88	210.95	208.95	211.29	207.48	211.86	208.58	205.24	206.85	214.89	208.11	199.33	202.69	206.32	208.59	206.19	197.84	211.47	210.33	209.74	214.39	204.84	208.37	204.33	207.8	207.22	209.36	203.74	211.93	211.78	210.36
203.76	204.91	205.35	203.48	203.94	194.23	201.62	201.21	199.75	205.39	204.48	203.45	207.66	207.85	206.87	201.72	204.62	209.38	197.11	204.11	203.79	199.34	198.94	203.23	207.64	200.51	204.36	206.01	203.32	201.88	197.32	206.66	202.7	202.18	201.02	202.58	205.62	202.44	200.74	200.79	201.22	206.54	206.18	203.09	202.21	203.25	199.81	206.16	203.41	209.56
219.69	210.12	209.44	207.67	210.46	210.63	208.61	210.09	212.29	207.29	205.61	206.62	213.78	210.37	212.97	211.75	210.5	210.81	210.41	208.94	216.49	209.5	210.14	210.56	209.97	209.89	211.08	209.7	211.74	211.8	209.51	216.77	219.02	206.78	215.78	218.49	209.12	215.71	212.82	214.37	219.21	208.33	208.31	214	211.41	206.94	207.37	214.89	215.32	212.52
209.63	207.06	212.35	209.21	206.6	206.56	207.6	206.77	212.62	211.85	214.45	209.45	207.16	210.55	213.89	206.65	209.96	223.25	207.54	209.36	207.22	206.64	212.77	207.54	208.18	211.18	211	209.86	209.93	209	216.14	207.82	207.44	216.55	213.09	203.14	210.62	210.4	201.92	205.17	216.81	206.06	206.77	208.82	210.49	210.34	209.35	210.86	197.65	209.07
205.17	207.52	204.69	210.65	206.98	209.84	203.84	204.99	203.16	205.64	207.62	208.59	209.41	207.06	212.23	210.87	204.71	207.53	199.57	212.7	205.04	207.43	211.39	206.59	203.58	210.52	204.36	202.25	205.03	208.53	200.44	211.38	208.87	207.95	203.09	215.33	202.7	201.24	207.41	206.29	208.65	207.88	210.4	202.89	214.43	209.22	204.88	206.75	203.21	200.47
209.16	206.92	209.22	209.52	209.78	209.93	212.6	209.82	218.57	208.85	207.53	213.26	211.43	205.02	201.61	207.39	204.31	211.03	215.18	204.63	207.03	205.73	202.14	216.65	208.94	215.69	205.44	207.96	211.8	213.87	212.55	214.31	208.41	213.37	210.63	206.54	202.83	208.62	212.54	209.92	208.93	209.45	208.66	208.77	205.49	204.38	208.3	203.33	207.74	207.14
211.66	207.65	212.73	207.56	212.6	211.97	214.5	214.01	214.51	214.36	214.83	219.18	217.05	218.65	204.39	216.18	212.3	215.22	217.13	220.56	211.72	219.84	209.83	214.63	209.92	213.26	209.52	213.36	213.21	218.76	211.08	210.6	208.14	214.36	209.65	215.35	214.59	216.77	212.8	220.78	211.46	215.84	218.92	219.62	212.8	212.55	214.23	210.18	214.26	214.33
204.91	199.18	197.76	194.49	198.47	197.11	198.23	205.13	201.12	207.43	205.28	205.57	204.52	201.58	200.39	204.09	202.04	204.31	200.35	200.68	197.25	195.68	203.01	200.41	205.56	204.23	203.86	204.26	200.03	207.68	202.44	202.45	202.39	203.36	200.22	201.75	202.98	202.61	196.9	206.82	203.71	203.33	204.9	206.45	197.23	202.18	204.45	204.51	199.5	200.82
195.8	195.03	204.26	204.24	204.86	201.81	199.35	203.31	196.3	200.77	199.24	200.61	199.41	206.48	205.62	197.38	202.21	203.97	201.69	204.69	196.37	198.3	206.8	203.84	205.05	202.83	205.34	203.11	209.69	203.46	207.02	201.04	200.66	194	201.68	203.25	202.31	199.47	200.09	197.98	199.28	204.66	198.99	209.62	198.52	205.26	196.24	204.11	204.18	203.34
218.08	219.69	219.1	222.7	219.52	216.2	214.88	216.19	214.69	218.76	216.04	214.8	215.52	213.28	219.14	218.92	217.54	221.68	224.09	218.61	218.12	215.79	215.55	218.26	217.94	218.66	219.43	220.79	209.35	220.47	222.56	221.64	222.57	216.46	219.17	212.32	219.19	218.12	218.27	223.89	219.97	216.7	214.02	216.86	220.35	214.29	217.99	221.13	215.33	222.25
205.16	198.83	196.76	200.43	201.35	202.96	198.19	200.99	199.39	201.15	200.91	198.72	202.15	199.51	200.81	198.38	195.46	192.09	206.29	197.74	202.59	198.72	201.17	198.75	199.07	206.38	205.66	197.01	192.31	197.48	206.56	202.65	198.18	198.54	202.99	198.88	196.49	196.46	199.83	195.44	203.33	198.49	203.63	199.03	199.94	201.71	198.45	194.47	206.66	195.14
197.18	198.72	194.91	198.31	186.88	192.09	191.51	196	197.57	198.02	193.62	184.43	197.49	199.49	199.76	194.98	188.93	195.82	191.61	190.7	193.83	194.59	196.64	194.4	191.58	189.18	194.65	194.43	194.13	190.31	189.46	197.87	191.57	196.43	195.87	195.05	197.45	200.03	189.99	188.24	188.74	188.78	192.68	192.81	193.71	193.91	195.39	193.47	190.94	196.46
211.33	217.42	213.98	217.78	208.64	219.75	211.39	218.31	217.14	221.56	212.49	211.54	210.64	204.33	220.84	214.37	213.75	218.13	217.81	214.76	223.77	217.49	216.27	222.46	218.1	212.38	221.06	217.56	217.78	219.52	221.14	217.7	213.75	219.71	219.3	220.54	210.02	216.51	218.44	218.41	215.33	219.84	215.57	215.11	212.37	212.9	208.38	218.84	219.44	216.58
199.92	203.94	207.09	203.03	201.57	201.05	201.76	199.42	203.4	198.96	199.15	200.83	202.5	200.28	206.27	202.75	196.35	201.47	199.46	209.67	206.88	201.66	199.16	199.04	204.89	200.53	201.55	192.04	204.29	200.32	198.9	201.86	205	201.46	202	202.18	204.44	198.41	195.92	201.79	199.48	203.2	200.87	201.71	204.8	203.31	207.34	201.73	202.76	204.7
213.1	205.28	208.23	203.33	207.21	210.83	210.55	210.41	204.85	211.53	207.31	200.07	208.6	208.31	204.77	216.76	208.35	216.81	213.75	206.27	208.77	201.01	206.2	215.17	208.63	203.08	211.59	207.86	206.67	205.4	207.64	217.83	213.3	207.79	205.42	204.49	208.71	208.92	203.15	202.42	209.86	201.54	209.82	212.72	207.19	206.52	206.97	204.01	207.05	217.5
209.84	207.47	208.6	212.99	203.8	207.63	212.26	210.44	211.83	210.31	207.96	210.17	209.56	208.65	206.47	212.73	205.56	208.28	204.89	207.63	205.5	213.56	205.6	210.31	213.87	205.28	204	209.11	216.86	213.2	201.38	200.98	212.51	201.67	208.78	211.26	200.34	217.08	210.4	204.15	206.84	203.94	210.03	202.06	208.05	208.92	205.77	208.82	203.22	202.96
207.77	206.22	200.04	206.59	205.09	204.17	203.14	213.02	201.47	204.52	208.78	207	205.84	206.14	201.4	205.57	196.09	202.53	202.53	202.51	207.07	205.63	204.51	201.15	205.76	203.72	203.93	205.33	211.94	210.02	205.69	206.26	202.99	210.59	211.23	209.51	206.84	204.92	206.94	204.83	196.61	210.17	203.75	212.07	210.3	216.92	202.68	210.4	205.03	210.32
216.59	214.91	217.12	219.61	217.26	222.37	219.62	212.06	219.89	220.82	219.34	218.17	216.09	211.74	208.91	215.23	221.41	217.25	219.87	215.59	217.06	212.35	217.79	223.41	219.84	219.44	217.83	215.68	214.89	214.53	216.48	212.59	215.4	211.65	218.45	216.32	215.23	215.47	213.04	217.06	217.37	214.46	218.73	218.18	220.15	211.63	215.1	213.11	214.37	211.48
206.06	206.45	207.48	207.44	208.33	200.2	202.6	210.44	202.97	199.1	201.52	210.52	206.24	211.32	199.03	199.3	200.14	202.69	199.46	198.04	205.78	193.78	193.64	201	206.59	200.44	204.07	194.6	207.67	196.41	200.9	206.72	202.11	202.86	199.26	205.44	204.69	201.41	206.71	201.28	207.87	197.66	207.29	200.63	200.26	201.66	207.05	208.61	200.82	203.82
209.32	209.21	214.16	211.84	206.9	203.5	204.38	210.98	206.24	207.5	208.35	211.16	208.74	209.18	208.8	203.29	209.9	211.22	216.2	207.91	207.68	210.1	213.08	205.13	210.02	210.95	212.62	207.09	205.21	204.56	203.66	200.38	204.09	200.85	202.09	210.76	206.46	204.26	208.18	211.45	207.29	206.94	207.81	208.25	212.46	211.53	204.56	207.01	211.87	213.41
201.97	209.04	215.6	208.48	205.18	209.76	208.08	209.41	209.4	211.6	211.9	214.53	207.4	205.63	203.26	207.96	208.97	199.52	210.65	210.37	210.84	210.71	211.55	211.03	207.5	208.32	201.43	210.89	208.58	209.48	204.1	202.45	214.01	210.25	206.54	210.91	203.13	205.9	206.34	217.08	210.96	207.57	209.04	211.22	211.5	206.37	208.97	210.78	211.3	205.01
212.87	207.36	207.5	212.84	201.09	208.32	210.52	210.33	212.66	208.1	207.11	207.84	207.89	208.82	214.11	209.82	207.7	207.78	211.86	205.51	205.81	215.18	207.12	208.65	206.48	210.78	205.55	206.16	207.57	208.07	213.4	204.91	207.23	211.42	206.08	214.11	201.48	207.8	209.6	198.93	205.19	204.64	203.42	205.73	210.32	204.75	202.97	210.28	203.08	211.4
203.17	207.18	202.18	208.56	207.53	201.55	202.7	207.86	201.02	205.06	211.13	209.12	206.46	202.93	200.92	206.83	204.11	205.91	205.75	200.96	197.94	201.43	198.78	203.73	198.39	207.07	202.48	201.05	206.44	209.62	202.65	203.71	201.63	197.5	201.29	207.86	199.94	206.1	197.54	199.93	207.49	204.18	204.06	204.23	202.47	205.2	205.14	208.11	203	208.78
212.03	211.21	207.06	202.23	212.08	206.7	203.35	208.57	206.75	207.03	207.16	204.97	204.1	208.75	204.85	212.19	204.93	205.73	208.11	211.21	204.73	201.58	203.28	205.92	205.27	210.25	206.96	207.6	211.32	206.65	210.08	206	207.64	202.64	209.32	207.7	205.69	204.51	211.09	202.45	208.14	213.52	212.3	213.64	211.49	207.35	207.44	207.5	209.55	209.11
209.38	207.12	215.13	205	213.11	206	210.57	208.11	207.18	205.69	216.03	208.52	207.85	211.12	205.43	204.8	209.15	204.43	202.66	210.93	206.5	208.75	211.61	214.36	207.95	212.7	204.94	213.52	211.01	206.54	210.43	208.08	207.75	205	208.18	208.51	206.2	212.25	210.14	206.31	200.48	208.01	209.65	211.91	208.77	208.06	219.36	205.23	211.47	204.93
213.37	209.8	210.2	220.33	213.45	208.32	218.7	217.52	213.96	206.91	220.21	217.22	213.29	213.47	207.71	212.37	211.16	210.45	220.17	207.82	210.77	215.43	212.44	210.67	215.86	208.85	212.25	207.48	208.75	217.52	216.64	209	217.09	206.07	214.01	213.18	208.85	201.68	213.76	217.48	215.54	213	211.97	214.05	214.96	215.87	205.51	207.04	215.61	212.37
216.41	209.34	213.59	222.53	217.11	225.29	216.32	220.93	213.59	220.11	217.1	215.52	220.39	218.99	212.24	213.87	218.72	216.8	212.45	220.03	214.31	220.2	218.75	215.61	216.72	219.88	215.72	215.51	213.6	215	219.62	226.78	217.38	214.51	211.63	219.39	215.33	214.07	221.81	221.31	218.75	211.06	210.74	218.54	221.51	222.98	214.68	219.62	219.57	222.96
207.23	202.1	214.86	202.9	211.91	210.13	211.43	209.51	206.28	204.78	214.21	207.79	200.54	207.37	205	203.02	211.72	206.01	204.14	204.49	203.66	210.09	204.44	207.38	209.86	212.37	211.37	210.79	209.21	212.65	209.43	206.37	207.21	207.23	213.1	211.73	207.04	215.23	210.63	208.52	207.96	207.59	213.64	207.9	208.42	207.06	212.01	202.64	208.83	206.95
205.53	205.93	201.65	202	207.12	201.35	202.27	205.59	204.56	202.51	202.75	200.45	206.31	199.76	208.1	201.01	200.3	207.4	206.17	208.32	195.05	201.16	194.86	206.11	201.07	196.64	202.67	205.74	202.21	203.78	202.5	200.38	203.61	196.24	204.85	207.57	204.78	204.3	197.9	202.01	206.53	205.83	206.03	202.76	204.64	203.38	200.7	208.86	209.68	205.71
213.87	204.11	213.04	205.68	200.09	213.56	204.51	200.55	211.16	210.98	207.09	210.27	210.31	207.77	203.7	207.59	208.05	209.93	210.25	207.94	210.64	204.83	204.9	202.88	208.26	208.15	209.83	209.36	206.44	198.66	206.64	211.72	208.81	208.37	212.65	206.32	207.63	207.42	201.82	210.87	210.2	205.95	207.62	213.07	206.77	211.62	212.51	204.46	211.33	205.11
212.46	214.72	214	208.76	216.07	217.08	215.17	210.29	214.62	213.35	218.19	215.11	205.45	214.19	217.34	214.33	211.61	211.31	213.42	209.43	204.94	209.14	214.28	213.56	205.5	215.54	216.01	202.43	210.34	208.65	206.2	211.79	208.3	215.54	213.35	215.51	208.01	206.45	215.67	212.49	210.22	211.64	209.36	212.53	209.77	214.32	212.84	214.73	206.8	206.41
210.86	213.23	204.24	209.93	208.08	202.42	208.57	209.99	208.28	209.06	211.68	209.36	212.43	204.16	204.86	206.16	203.61	208.66	212.82	212.96	208.93	215.96	205	208.47	212.12	211.25	200.05	210.77	206.98	208.9	211.93	204.78	208.61	208.07	211.92	211.54	213.05	209.38	208.85	207.29	211.83	213.27	204.08	209.97	210.56	213.14	209.55	208.51	208.66	207.96
208.15	206.75	211.94	207.06	206.61	207.24	204.59	208.66	209.93	205.99	206.91	208.48	209.53	215.5	208.73	207.23	203.9	212.66	204.51	204.1	205.84	212.97	206.83	203.17	213.05	210.06	210.68	208.98	206.93	209.92	210	207.67	212.6	211.51	204.44	209.06	213.18	200.91	208.03	215.85	207.62	211.52	208.58	206.75	211.19	205.9	203.75	218.73	213.52	210.59
208.74	203.44	206.84	204.88	201.42	197.07	205.06	197.58	205.76	208.9	199.26	203.74	202.47	208.13	206.09	202.76	200.56	201.78	209.14	201.93	200.49	203.8	206.2	204.02	205.11	201.53	205.16	202.18	204.58	201.72	206.99	202.16	205.39	210.61	203.28	203.83	208.52	212.54	203.11	208.25	202.3	210.25	209.46	201.8	212.16	204.76	201.98	202.19	198.59	198.56
204.26	208.71	203.38	204.85	201.87	201.86	209.59	208.7	213.16	201.85	203.69	214.34	211.88	210.21	208.47	204.88	200.32	207.43	214.2	205.24	209.84	214.3	212.88	204.73	209.48	208.76	212.15	206.44	214.63	203.73	207.4	209.91	207.9	208.83	207.94	206.91	206.79	214.33	205.94	215.22	212.27	210.42	214.45	211.14	210.97	209.19	205.39	214.42	208.08	207.43
208.64	202	213.4	210.2	206.02	205.55	201.31	208.34	209.07	207.12	202.03	207.16	211.36	205.58	203	208.05	207.03	212.54	210.38	214	214.19	207.44	202.16	208.92	209.84	207.99	203.75	206.47	209.84	207.76	208.9	208.16	204.15	206.25	206.23	210.3	207.94	209.12	205.07	209.17	204.94	209.84	201.01	205.36	208.03	207.31	207.82	214.28	205.6	210.3
207.07	210.88	204.1	203.26	208.87	213.29	210.15	208.25	209.66	214.48	211.4	207.44	213.08	209.15	210.83	215.95	206.95	208.13	209.82	206.52	210.07	209.98	214.16	209.39	208.26	206.69	210.24	207.24	210.41	205.62	208.37	210.72	205.99	203.54	208.22	208.82	211.38	205.01	218.47	211.32	209.32	206.19	205.75	210.78	206.42	214.86	209.49	206.46	209.81	208.38
216.8	211.29	216.05	215.6	216.83	212.78	218.09	212.09	215	213.45	217.13	208.16	208.1	216.06	206.29	212.39	212.78	216.34	220.09	211.59	207.9	213.22	210.18	216.57	211.33	212.69	213.24	215.44	215.26	206.22	206.65	216.52	215.17	212.05	214.95	208.94	218.71	216.35	213.8	208.71	211.11	221.65	213.66	217.09	212.73	208.51	211.76	205.78	212.65	208.91
210.91	203.05	206.34	204.95	203.38	199.17	210.69	202.49	207.85	211.46	212.45	204.03	205.33	208.08	207.15	209.05	205.65	211.55	207.94	205.12	207.57	212.23	208.5	208.7	206.71	212.5	203.38	205.42	211.6	206.54	202.11	206.88	201.31	211.02	206.12	213.47	211.22	199.74	204.8	208.58	206.74	208.27	206.5	209.39	204.78	202	210.66	200.21	202.52	208.02
204.77	204.34	205.75	200.83	203.26	197.25	206.54	202.66	207.09	211.61	204.55	205.69	201.68	201.08	208.82	205.44	201.31	196.26	204.56	206.12	202.41	198.98	208.88	201.9	205.17	198.47	200.1	204.81	199.6	205.45	203.48	202.84	205.38	203.3	201	200.49	203.32	202.94	201.23	200.42	202.26	204.97	201.59	201.18	213.32	209.89	208.14	200.68	196.02	201.29
209.53	205.87	208.81	208.77	207.53	206.37	210.58	207.57	207.29	211.18	209.23	211.94	198.99	204.95	209.3	214.69	216.15	211.35	208.56	201.87	210.81	210.15	212.09	212.96	208.71	207.27	208.34	202.89	211.05	214.08	210.2	216.06	203.48	209.96	217.05	209.7	210.49	211.74	206.99	210.83	205.35	209.7	205.5	208.67	212.09	209.44	207.21	214.23	212.71	212.8
196.59	196.45	207.01	202.86	205.95	203.01	202.76	196.7	198.07	202.99	202.27	205.25	205.87	203.61	203.64	202.92	203.41	202.38	213.44	204.61	200.51	203.63	206.32	204.25	201.21	202.87	196.06	203.63	200.68	200.82	204.57	204.01	199.4	209.21	206.45	209.95	203.6	197.91	203.5	195.85	200.45	203.1	198.19	203.18	201.58	202.23	196.71	204.72	203.2	197.96
201.41	201.71	199.51	199.3	201.37	203.98	201.19	208.23	206.54	200.96	193.68	202.59	200.82	206.39	197.56	208.95	203.54	195.74	203.27	207.14	204.98	204.56	211.5	196.17	206.93	205.68	201.53	194.46	201.57	203.36	205.57	204.29	205.7	204.73	196.9	197.1	195.58	200.13	194.35	205.26	203.89	196.76	200.46	199.59	204.88	198.63	201.86	201.77	207.71	201.13
221.17	215.83	218.3	218.24	216.65	223.86	214	222.49	221.85	217.53	219.93	218.29	214.09	217.28	221.46	212.69	210.95	218.76	213.3	216.02	215.72	222.78	217.33	216.72	215.99	216.27	218.9	224.63	216.19	219.85	213.52	220.73	225.98	214.72	223.89	220.41	210.98	215.1	212.62	215.4	217	212.7	213.03	211.74	224.47	218.1	221.38	217.32	218.26	217.52
208.09	208.64	205.04	209.45	202.36	200.1	202.15	206.86	205.54	205.14	199.34	207.39	204.59	197.04	197.69	204.85	200.71	206.06	201.54	200.8	204.06	201.51	205.65	196.32	207.35	199.23	201.26	194.05	202.8	203.68	199.56	209.79	205.9	199.88	205.13	194.91	198.91	203.23	201.47	204.73	198.62	198.64	209.46	213.37	204.85	200.68	204.78	196.67	208.31	203.73
210.17	199.55	207.45	204.96	207.26	209.95	209.7	201.75	208.21	212.01	202.17	206.93	205.76	211.87	205.22	204.79	212.84	204.35	207.73	206.72	213.6	209.27	210.26	208.09	205.31	210.95	207.6	203.62	206.09	205.84	204.45	201.64	203	214.38	206.28	205.29	208.8	207.21	207.85	205.51	207.78	201.85	205.01	213.98	205.28	204.17	205.81	204.94	208.64	209.92
201.56	198.77	197.38	198.25	197.43	198.41	203.74	200.25	199.4	200.31	200.67	197.56	198.03	204.4	197.84	199.11	202.55	197.98	195.09	198.26	201.36	199.89	201.78	198.41	195.99	193.94	196.34	197.35	195.34	200.4	202.36	192.61	201.83	202.69	199.68	207.61	191.32	201.13	202.54	192.27	199.92	206.66	201.55	201.62	203.19	197.98	199.94	196.67	205.03	199.91
206.57	207.71	209.4	216.09	208.39	209.31	207.17	203.67	202.86	207.81	197.54	208.56	211.22	209.74	207.97	202.29	203.79	208.78	205.75	208.5	207.84	206.03	204.75	212.67	206.02	210.92	203.05	205.57	211.13	209.05	207.03	212.84	207.43	208.82	207.66	211.94	200.62	202.39	211.14	207.96	211.55	202.79	208.86	208.55	206.45	207.59	212.31	210.16	209.55	208.99
214.42	210.42	209.8	213.81	209.63	216.02	207.93	220.35	202.86	217.91	211.81	210.98	209.04	223.01	212.85	214.38	214.51	218.86	214.09	211.09	217.37	208.4	217.7	212.51	210.2	217.44	211.13	217.72	211.99	207.47	212.06	214.23	211.15	208.07	216.24	215.43	209.74	218.59	214.53	217.96	206.74	210.39	212	214.42	210.83	209.05	201.7	213.74	207.6	215.18
205.77	211.8	205.17	213.36	202.91	208.36	211.91	211.73	203.98	211.25	211.23	203.65	206.52	211.08	207.78	206.44	203.75	205.92	209.87	209.79	206.35	208.92	209.72	207.86	211.54	208.9	209.48	209.86	206.9	210.47	206.92	210.14	211.81	212.67	215.25	208.43	204.64	206.79	212.34	211.23	210.49	206.76	204.57	211.86	206.54	212.91	209.77	211.41	212.98	202.31
198.61	204.13	199.57	206.13	202.55	201.9	207.76	206.01	202.08	204.57	206.92	201.2	207.99	205.73	210.4	202.21	195.12	208.03	199.34	191.65	211.6	206.63	205.75	206.88	204.67	201.07	202.45	200.95	197.8	198.9	204.45	201.23	198.25	204.92	198.81	203.96	201.57	195.13	204.88	204.84	204.12	207.9	203.54	199.28	208.21	197.47	203.2	199.19	201.85	204.05
206.39	210.57	207.6	208.22	211.6	206.86	210.25	207.89	205.14	207.54	212.46	204.82	207.58	208.71	208.8	207.82	214.02	211.39	204.88	210.73	201.73	200.34	211.58	212.09	207.03	208.93	210.97	211.98	210.51	212.57	209.55	215.31	205.65	206.82	204.65	214.95	202.72	206.37	213.03	211.86	208.51	207.45	206.96	207.75	210.43	215.83	217.18	212.06	211.86	210.74
206.89	199.75	201.29	208.77	198.52	209.93	204.19	206.58	212.09	202.63	200.17	209.49	199.38	201.11	207.27	212.04	207.31	200.94	215.02	203.17	200.13	200.88	200	207.21	205.3	208.02	209.01	208.16	199.81	204.87	200.13	204.31	203.75	207.34	207.62	210.77	203.17	204.33	198.39	200.76	203.87	204.41	197.47	203.29	206.21	197.05	206.1	207.71	206.06	202.97
206.91	210.74	202.91	210.99	209.47	206.91	208.31	207.51	209.06	214.3	207.51	206.12	206.23	210.23	210.51	208.25	206.58	208.45	208.73	215.47	208.24	203.67	211.27	211.68	211.44	206.64	211.08	211.78	202.1	212.07	208.66	207.88	203.02	206.59	204.95	208.04	216.61	207.06	204.64	203.73	210.02	202.53	205.78	209.42	199.59	206	209.02	206.73	206.42	208.39
208.45	209.64	212.87	210.7	218.41	213.62	215.83	211.51	217.21	211.23	206.91	205.38	213.49	211.65	209.33	211.79	212.15	220.02	201.73	211.62	215.6	206.42	207.63	212.1	213.39	215.48	213.1	209.23	206.4	208.82	213.76	205.14	209.52	212.84	210.36	207.61	209.79	212.29	207.29	208.76	209.46	208.47	209.04	207.16	210.84	209.66	208.11	208.73	210.92	216.04
210.73	210.19	211.21	210.8	208.51	203.99	209.82	209.27	206	214.74	203.5	211.64	208.8	202.57	211.49	210.21	212.51	209.95	207.07	213.06	213.68	204.11	212.54	203.55	200.46	207.75	202.25	205.81	209.42	209.31	209.16	209.55	203.08	216.11	203.58	202.86	214.56	209.54	210.36	210.99	209.99	216.52	208.5	206.65	211.32	206.59	217.16	208.93	209.74	210.8
211.89	206.8	206.55	210.64	210.73	207.71	205.66	207.08	204.9	205.08	210.15	205.47	205.05	208.56	201.7	207.45	206.47	207.47	210.46	209.87	204.24	216.16	212.36	208.26	207.66	212.04	214.25	207.02	215.19	207.72	212.84	206.87	205.81	213.2	209.93	215.07	211.52	208.83	211.81	201.5	211.97	203.51	212.1	214.18	204.89	205.04	208.13	206.45	202.8	204.75
201.16	193.53	192.16	193.04	196.68	194.3	190.5	196.43	192.01	193.54	194.87	195.84	192.35	196.61	197.79	193.64	190.31	192.06	199.29	200.21	193.22	198.89	194.44	199.84	198.53	191.17	187.99	196.05	191.9	193.04	192.9	194.84	194.73	193.15	195.11	193.79	197.32	192.11	205.33	195.36	198.83	199.59	193.1	189.13	193.18	196.5	190.48	194.92	192.23	188.43
215.26	220.56	209.03	214.89	221.44	222.25	214.06	220.06	219.58	223.97	219.99	205.98	218.02	216.37	217.3	224.12	217.99	215.38	219.46	217.97	212.3	213.02	216.29	217.47	217.41	212.96	215.79	221.11	216.63	219.87	218.84	220.31	222.77	214.63	220.19	212.82	210.54	221.23	224.17	209.33	222.73	217.81	221.09	220.87	221.19	230.03	220.39	218.91	220.92	222.15
199.23	206.08	200.46	205.89	207.83	203.59	208.12	205.22	201.92	203.03	211.97	205.95	205.4	206.88	208.36	204.01	205.28	207.18	199.86	200.96	206.9	200.91	197.45	193.85	204.48	202.88	205.37	202.31	210.94	203.65	206.54	198.58	210.45	205.1	204.4	202.72	209.13	205.48	206.98	200.76	204.06	207.43	201.43	205.71	203.83	203.9	200.29	197.13	205.25	202.58
210.33	213.57	214.9	211.7	215.91	206.69	210.55	208.93	212.06	207.23	212.08	207.53	211.84	211.91	214.48	212.38	210.51	207.16	209.33	208.47	212.71	209.13	208.49	213.16	214.11	208.05	209.56	216.3	211.05	217	214.24	214.39	217.7	217.87	211.15	209.62	218.61	218.39	207.15	210.98	211.88	207.16	214.29	212.08	211.65	212.64	209.41	209.8	208.35	212.49
208.38	207.36	202.33	208.81	215.42	209.5	207.16	209.82	213.47	215.47	210.55	206.96	207.24	212.29	203.57	209.2	216.12	213.3	204.36	210.96	210.6	212.27	205.61	204.96	206.88	207.78	205.26	209.45	210.11	211.5	209.41	220.07	213.61	200.22	209.82	209.82	211.75	215.03	209.69	206.46	207.35	210.39	211.98	205.58	211.16	206.84	206.68	208.58	208.58	209.88
203.93	204.98	201.88	203.58	199.74	205.55	199.37	200.95	204.53	199.35	200.21	199.39	198.4	199.77	202.77	201.36	197.75	198.87	195.07	203.48	204.62	199.12	207.93	207.94	202.49	195.13	200.05	201.27	195.82	199.73	199.59	205.88	199.3	204.41	203.66	208.08	200.56	207.09	199.57	207.36	203.98	192.48	204.67	202.19	199.31	192.33	196.53	201.13	207.76	207.48
208.29	211.29	205.97	206.54	218.3	210.51	205.46	212.27	216.28	212.92	208.06	215.18	209.23	213.21	207.54	214.14	205.54	208.03	205.83	213.34	201.24	210.61	212.45	205.69	205.85	209.37	217.81	211.99	209.59	205.69	210.59	207.5	212.27	210.96	214.86	207.83	212.83	205.55	206.4	210.86	214.17	211.59	213.39	213.72	206.39	205.83	203.42	209.95	208.74	204.94
203.35	203.61	201.19	200.94	206.13	202.42	205.15	202.08	206.83	201.55	200.83	205.72	200.95	200.89	204.09	198.44	204.99	202.26	200.07	205.93	203.35	202.78	201.54	203.07	197.01	203.85	206.62	200.57	197.53	209.17	202.54	197.86	204.37	207.22	207.62	207.53	209.78	200.18	207.07	209.38	198.6	204.14	206.58	201.5	203.71	200.46	210.12	207.35	205.95	196.31
200.06	201.15	201.98	202.63	205.76	195.4	207.72	205.45	202.66	208.61	201.92	204.01	205.62	204.13	200.82	201.15	198.13	193.52	205.69	205.22	203.99	202.61	199.89	207.33	205.25	200.13	205.02	202.6	198.39	202.2	204.55	205.2	207.33	198.92	204.26	204.48	202.73	203.51	200.16	199.13	210.05	200.76	196.93	199.77	204.69	207.36	203.08	208.51	198.31	201.47
204.69	205.41	205.42	197.35	208.18	210.23	207.75	207.95	206.58	207.79	203.51	208.52	209.9	204.72	205.5	203.54	204.63	213.67	213.67	200.73	208.83	206.9	207.91	205.42	204.24	206.76	205.93	206.66	201.12	206.12	206.63	204.22	207.47	204.2	207.9	205.65	205.12	216.11	207.08	207.64	203.51	208.75	205.92	212.2	199.64	204.38	209.93	206.67	201.39	206.5
212.73	208.16	212.1	206.32	205.39	204.44	212.66	213.3	214.87	214.66	220.93	212.04	211.61	217.01	215.32	214.02	209.13	211.94	212.06	208.53	209.04	217.06	218.57	207.33	217.32	213.92	216.65	211.08	217.23	211.01	216.61	209.55	215.98	213.74	207.67	214.83	209.46	206.03	213.03	215.6	209.51	209.78	209.99	207.92	211.3	212.27	204.11	214.08	210.88	211.07
200.24	197.24	203.36	194.37	207.77	205.16	198.65	199.4	207.36	203.96	203.12	206.85	201.12	201.91	198.77	196.69	198.35	205.1	201.3	201.05	195.21	198	194.31	204.09	194.44	191.36	198.23	198.82	189.21	205.62	191.84	196.08	200.71	193.92	198.37	196.3	199.18	199.95	201.01	201.69	200.16	196.78	204.04	206.19	199.93	197.31	198.84	200.6	197.38	196.12
212.52	209.52	212.44	210.55	208.64	212.79	215.83	206.69	210.05	211.52	211.7	218.63	214.17	211.72	219.96	209.36	205.61	209.85	214.14	215.87	205.34	206.36	217.75	207.15	217.56	212.97	212.66	210.13	210.99	210.51	215.6	211.94	210.2	206.99	215.18	207.22	205.95	211.2	216.36	214.2	215.94	203.63	218.86	211.38	210.2	214.72	212.08	205.6	206.75	217.44
201.29	202.87	206.7	204.59	204.27	203.26	208.1	207.72	203.06	202.27	209.44	208.36	205.64	197.86	197.05	200.01	207.33	210.51	204.57	205.45	203.23	204.69	205.86	204.57	202.54	204.47	194.98	208.86	205.92	202.45	207.31	203.59	202.51	207.02	205.93	209.85	211.06	204.32	193.18	206.91	204.39	203.93	205.07	201.31	206.5	204.21	203.4	204.64	205.65	202.34
212.33	205.49	208.9	210.46	208.46	212.51	211.48	213.25	210.51	207.9	204.95	201.69	210.78	207.29	207.55	215.96	211.05	207.14	206.56	210.57	214.01	204.48	208.37	210.03	214.89	210.65	210.85	216.5	211.05	209.4	212.91	212.37	214.32	210.04	215.01	213.66	216.51	208.56	211.46	209.56	215.81	212.66	206.2	218.47	211.33	208.81	211.98	213.71	213.88	213.13
207.24	207.4	207.17	202.08	211.37	212.83	208.82	205.1	213.97	211.74	209.87	211.41	210.15	204.6	207.25	205.87	213.05	206.7	205.8	205.83	201.76	214.39	212.41	202.86	210.93	205.03	209.7	212.07	215.71	208.29	203.79	209.95	200.99	215.36	208.73	208.54	208.07	210.03	212.29	205.75	215.96	211.08	213.03	204.4	207.98	209.45	215.97	203.76	203.93	216.87
204.52	201.09	207.32	202.63	198.84	200.81	207.53	203.29	204.67	203.19	204.08	210.03	201.96	208.8	202	206.66	213.06	203.25	200.41	204.19	213.72	206.46	199.9	202.47	205.94	203.83	209.02	211.18	205.84	201.49	203.24	210.77	204.48	203.63	209.06	207	202.09	203.58	207.39	208.34	205.57	206.33	203.94	205.15	208.02	206.31	206.98	202.47	205.75	201.25
198.2	197.55	204.57	197.7	206.51	205.86	205.73	206.94	203.67	205.1	204.24	208.5	207.13	205.08	202.34	203.95	205.93	210.81	204.53	199.34	200.33	206	205.87	198.06	199.12	205.47	201.03	199.65	200.97	209.94	206.18	200.63	203.85	204.99	206.13	204.29	207.41	200.86	202.91	206.45	208.03	210.83	207.38	207.29	202.2	206.17	196.76	201.18	205.17	203.11
204.62	198.23	197.52	198.94	194.37	199.39	201.54	205.57	205.24	205.05	205.58	202.95	202.74	198.01	207.53	201.82	204.9	199.49	199.27	200.79	201.21	206.51	194.34	198.69	195.93	204.26	201.31	203.8	195.65	200.81	200.8	199.8	194.7	199.02	202.29	205.47	203.13	202.02	199.86	193.38	201.72	199.84	204.48	203.34	194.15	201.84	202.65	202.81	200.56	198.94
204.1	196.97	196.61	201.66	201.79	203.74	195.74	196.28	197.19	202.95	200.76	205.53	203.39	199.32	199.53	196.47	201.56	201.45	201.18	201.72	192.83	195.89	199.01	203.28	197.4	197.23	199.49	198.99	203.77	198.08	204.6	202.04	194.26	199.8	196.72	198.94	199.46	200.43	194.68	200.58	196.79	200.32	196.11	194.49	200.92	201.61	199.92	200.05	197.34	202.32
200.83	197.02	200.22	201.4	197.86	201.84	210.46	198.02	195.39	203.56	207.61	202.92	193.51	201.27	200.92	195.66	203.31	193.39	201.85	196.59	199.26	200.24	196.67	201.53	202.42	197.93	197.93	201.87	192.37	193.99	201.39	195.39	198.59	196.44	199.77	201.79	198.54	193.96	200.3	199.41	200.47	194.02	196.49	199.46	199.18	200.34	197.88	194.62	205.38	210.55
209.07	214.27	210.39	216.47	216.85	209.96	217.69	210.88	213.83	215.35	209.14	211.28	211.74	209.17	212	200.18	213.13	213.97	211.56	210.18	213.79	212.56	207.63	207.63	208.45	212.57	206.11	216.05	212.38	207.59	215.73	211.07	202.43	214.98	208.34	210.93	208.98	214.68	209.76	215.56	214.02	216.89	207.79	209.62	214.89	215.78	207.8	208.38	212.75	215.38
216.78	207.54	213.26	212.31	214.45	204.22	204.93	213.82	210.34	210.7	210.75	210.44	209.88	210.29	208.69	213.63	209.46	211.56	214.77	210.95	216.6	204.51	212.61	209.07	218.34	213.69	213.92	210.42	206.94	213.56	217.54	208.52	212.83	211.95	215.96	207.71	213.8	209.05	204.94	212.58	216.12	206.49	211.49	208.75	204.57	210.14	213.34	214.53	215.73	211.42
204.44	201.85	207.16	204.77	203.84	203.91	205.83	206.4	208.14	203.96	204.99	201.77	205.17	201.93	197.75	203.21	206.29	207	201.49	201.17	204.54	197.49	206.67	197.85	202.24	209.56	203.42	203.31	207.22	202.16	207.16	198.57	200.99	206.24	203.51	199.52	211.28	206.04	202.85	207.81	205.05	209.04	204.55	197.49	198.53	201.17	207.67	206.27	204	210.86
187.67	197.56	200.92	199.19	193.29	197.87	192.03	195.7	197.9	193.4	188.95	198.8	200.27	186.79	191.93	199.28	198.61	192.97	192.72	193.09	193.53	189.6	193.69	194.1	193.98	190.15	197.91	192.12	196.91	195.21	197.33	196.12	196.07	192.49	196.08	190.29	201.43	196.13	191.62	193.64	191.41	197.08	197.82	193.84	190.67	193.86	194.57	199.73	197.18	199.02
203.67	206.86	205.63	207.17	208.71	205.59	205.24	206.94	205.96	204.64	204.68	205.9	199.01	201.29	204.06	196.61	206.54	204.53	204.73	199.82	197.9	201.61	201.52	208.31	204.09	207.42	206.14	207.83	204.78	205.75	201.29	203.78	204.45	201.77	205.09	206.42	202.39	204.33	199.94	204.31	206.3	199.2	204	205.46	202.37	200.27	204.95	204.26	204.53	196.4
205.87	210.81	206.85	202.99	211.28	209.2	217.43	212.92	208.37	211.95	209.78	208.94	214.16	204.95	209.51	212.55	209.31	211.89	206.58	212.71	210.1	211.13	208.74	209.2	203.11	208.58	213.05	209.96	213.95	213.07	207.49	213.93	213.9	212.72	211.23	206.11	203.17	204.61	207.61	211.5	211.2	212.05	210.27	210.64	213.46	208.86	214.4	210.86	206.16	208.96
211.82	203.38	208.06	202.37	202.67	205.21	201.95	199.78	203.18	204.88	198.61	199.87	196.87	205.91	204.93	199.32	203.86	199.2	203.77	201.76	203.76	200.86	196.44	203.39	203.24	199.83	207.59	207.05	204.26	200	199.04	203.77	199.2	201.3	202.65	204.2	202.13	203.68	203.11	195.26	201.91	205.67	207.49	201.63	209.39	203.77	206.42	205.4	200.68	197.97
199.64	199.6	204.09	200.39	195.71	202.23	203.3	195.8	193.28	197.11	197.18	199.12	198.53	196.24	202.48	198.09	199.42	205.75	204.44	195.85	196.98	199.97	202.17	193.69	200.66	198.17	199.44	197.59	201.17	196.85	197.48	198.14	199.86	200.91	196.67	198.49	199.69	201.02	194.08	196	193.19	201.52	202.04	201.11	195.96	190.11	208.27	197.39	203.22	195.58
216.88	212.87	217.87	213.95	213.52	215.61	212.78	216.81	219.56	216.41	217.08	219.97	214.46	218.5	218.23	209.02	217.86	211.12	214.53	217.99	216.75	212.08	212.15	216.05	214.01	218.04	219.18	213.35	218.55	219.31	212.96	213.79	218.51	211.75	217.74	212.08	216.69	210.7	220	214.39	211.15	217.9	211.96	219.49	217.18	213.37	215.08	217.68	215.69	210.85
205.25	201.87	201.07	204.37	192.96	190.85	202.05	200.51	200.91	205.78	196.51	206.31	205.19	197.04	195.41	194.43	202.79	197.01	194.61	202.98	198.08	198.81	202.68	200.97	197.07	198.3	197.25	193.51	200.42	203.5	197.74	198.13	197.41	192.78	201.2	202.64	201.03	198.72	198.46	201.33	200.25	195.04	201.99	206.8	194.71	199.22	193.39	198.89	198.94	204.65
198.43	204.51	193.43	197.75	205.2	199.22	200.72	201.29	198.62	202.97	195.67	200.9	199.37	199.12	194.89	203.63	203.38	196.28	206.14	199.03	204.41	195.01	198.09	203.1	202.52	202.83	195.46	198.53	200.52	191.34	196.73	202.94	197.21	201.34	200.84	198.96	198.73	195.28	199.73	200.84	206.85	200.48	197.38	199.04	199.25	193.24	193.29	196.91	193.86	204.5
208.34	209.53	207.87	208.32	205.18	202.14	205.46	206.23	210.12	212.64	213.58	209.95	204.76	212.61	214.37	206.35	203.45	198.16	209.22	208.29	206.43	206.8	205.04	209.91	210.25	211.71	209.67	211.76	204.7	206.41	207.48	208.33	202.93	209.28	209.03	210.84	209.02	207.9	206.33	214.19	207.85	209.63	202.78	208.34	215.51	206.12	208.4	208.83	208.75	203.8
204.08	211.39	208.28	203.51	204.51	211.9	212.93	205.03	204.38	204.78	210.48	207.59	209.53	208.8	208.54	207.11	210.26	203.7	212.77	204.97	210.76	207.33	207.51	206.76	208.74	209.54	204.41	204.82	211.2	211	213.28	208.85	206.41	208.26	204.98	213.26	203.44	206.92	204.35	207.4	211.76	201.44	208.98	206.19	211.74	209.79	207.89	209.48	203.4	210.49
194.62	198.59	201.08	200.68	195.74	189.65	199.26	198.96	198.16	202.27	193.1	202.59	197.36	205.4	205.69	197.52	197.53	195.69	201.58	196.07	195.49	196.51	203.87	198.51	199.25	197.82	195.02	201.22	203.74	195.81	196.95	199.01	201.49	200.11	201.89	197.24	201.65	196.92	196.11	206.92	198.26	198.87	197.8	200.72	201.28	193.72	191.59	192.5	199.98	206.03
212.47	212.86	210.66	204.51	210.22	213.23	208.37	205.97	203.1	209.62	210.69	209.7	209.36	202.64	202.3	207.74	203.34	214.32	209.05	209.71	208.36	203.46	210.51	214.74	202.9	209.12	208.69	203.95	208.7	209.84	204.77	208.22	205.21	206.62	205.27	213.24	205.14	207.33	210.12	208.1	203.44	210.76	208.14	207.29	204.49	215.85	204.03	206.96	211.7	204.79
213.62	213.64	211.64	217	213.37	215.72	208.81	209.51	214.78	217.04	208.58	210.13	212.01	208.07	215.58	205.18	208.26	215.13	211.92	212.02	213.56	212.16	208	206.72	213.35	206.1	209.5	217.69	211.56	212.4	217.8	213.61	214.71	213.13	209.61	212.48	212.07	216.15	218.59	208.8	207.42	211.25	213.33	216.07	216.47	216.19	213.04	216.37	207.19	215.29
199.96	200.04	204.89	196.26	201.26	195.58	199.45	199.39	200.52	201.06	203.27	200.6	198.97	203.06	201.53	196.58	200.2	199.26	196.64	208.54	206.54	208.46	202.02	199.17	199.47	202.81	196.05	196.86	202.72	203.09	205.93	199.08	201.37	200.85	199.31	195.76	192	200.14	205.61	203.98	198.86	198.31	200.2	206.8	193.41	202.34	199.96	199.6	202.97	200.92
218.91	212.21	213.78	216.57	213.54	211.88	209.69	212.73	213.51	210.62	217.8	217.35	217.66	214.29	211.66	208.66	211.9	206.83	210.26	215.39	211.78	211.45	212.93	211.72	203.67	210.19	205.71	208.64	214.56	218.81	201.53	209.31	207.71	212.22	217.3	211.61	212.09	218.3	214	207.94	206.46	207.98	218.43	212.6	211.08	211.54	210.16	211.67	211.16	209.27
208.13	202.48	203.66	210.67	207.71	210.54	205.82	205.98	212.18	209.68	207.73	209.1	205.04	209.88	205.64	210.85	200.81	203.53	209.32	203.62	207.64	201.88	213.71	205.72	213.22	207.02	205.39	209.32	206.97	212.42	204.1	209.27	212.7	211.22	213.06	199.72	213.92	207.81	205.45	210.94	204.23	207.43	212.68	207.85	204.2	209.09	209.24	204.3	204.39	213.37
221.25	216.96	216.14	215.36	217.18	209.08	212.58	219.7	217.2	222.94	218.75	219.25	211.48	218.06	216.03	215.28	218.63	217.64	207.69	216.55	219.51	219.21	217.63	217.77	217.76	220.17	219.17	219.49	220.66	215.51	216.95	215.47	214.68	222.35	217.84	214.49	218.43	218.7	214.31	213.33	219.34	218.04	218.58	223.89	219.23	214.42	215.09	218.28	220.01	215.24
200.41	209.85	198.55	201.9	203.73	206.27	203.55	204.25	204.2	201.36	201.91	202.69	210.7	204.34	205.13	209.86	206.26	205.84	202.9	206.43	204.45	194.98	196.59	205.3	202.83	204.22	201.78	198.2	206.07	201.14	201.4	198.54	200.62	204.1	202.01	206.47	205.07	201.55	193.63	212.94	202.12	202.02	202.11	203.95	199.13	208.46	201.01	204.25	212	199.61
204.18	210.83	203.03	204.01	203.92	205.9	200.52	204.26	197.58	206.72	199.09	199.58	205.07	199.38	200.23	204.82	199.64	198.31	202.17	200.66	196.38	204.96	201.38	203.38	202.09	199.99	206.97	204.26	204.59	204.27	198.28	193.6	201.19	201.48	210.03	201.45	199.32	203.53	202.37	202.21	204.73	208.8	209.35	200.98	202.73	208.04	205.37	201.72	197.14	204.41
215.69	212.38	212.05	206.79	206.9	215.16	207.73	216.86	207.16	215.26	214.98	216.11	212.34	208.17	211.95	206.43	220.08	212.75	212.82	214.36	215.21	208.36	217.24	218.73	215.08	208.67	212.83	213.07	212.34	210.94	214.88	214.92	213.33	203.97	209.5	211.88	207.86	206.28	205.05	207.15	212.21	207.2	216.17	211.28	209.7	215.49	213.16	205.46	209.81	217.75
211.54	209.26	210.99	210.86	205.51	209.37	212.76	204.73	212.53	203.26	205.6	205.49	211.27	209.79	214.92	209.26	210.63	214.83	206.23	211.13	203.88	205.6	210.11	208.86	209.96	208.59	208.59	205.45	206.82	206.58	212.14	215.23	212.96	209.6	211.3	206.21	204.78	205.99	200.74	205.88	214.57	211.02	211.06	209.32	208.76	218.85	207.84	206.94	210.17	208.88
204.43	200.93	205.95	204.87	200.07	207.35	206.51	202.25	204.49	199.6	198.48	198.18	204.99	208.3	206.13	202.98	198.42	209.06	207.39	200.69	200.44	202.64	201.74	199.66	201.32	201.84	207.25	203.1	200.23	198.95	200.6	207.83	196.84	198.97	203.77	201.12	201.74	201.48	198.78	201.47	205.33	199.09	196.82	202.96	203.92	206.24	205.36	204.55	208.56	202.35
202	201.03	204.88	203.08	200.5	202.25	209.03	203.89	202.79	200.13	206.01	199.52	201.59	204.65	209.97	204.31	202.93	201.56	200.36	200.73	199.25	202.76	202.02	210.6	199.81	203.86	203.31	204.17	205.62	206.39	200.99	201.31	204.59	204.21	203.11	203.38	199.32	202.72	204.62	209.31	203.17	201.65	202.71	203.15	203.28	209.36	202.37	199.66	201.68	205.33
212.6	213.12	214.62	212.48	211.57	210.41	208.65	211.79	216.18	208.58	206.61	207.01	211.84	210.68	207.34	206.26	208.84	208.22	207.29	209.93	210.81	208.76	209.12	211.6	212.16	215.12	205.5	205.62	209.7	212.19	214	209.82	214.18	205.61	208.92	213.33	209.94	209.76	217.81	213.94	212.49	211.49	214.31	210.57	212.48	204.63	215.34	213.11	209.91	210.62
215.04	220.85	212.52	213.47	220.68	215.66	220.57	218.33	220.22	214.36	219.99	224.23	218.95	216.85	220.91	218.51	215.54	216.81	211.21	216.09	218.35	218.6	217.46	216.19	217.11	216.51	220.25	216.93	219.33	225.22	219.99	222.34	213.2	218.03	210.81	213.65	219.24	212.2	214.92	216.97	213.24	214.81	222.56	215.94	211.66	216.77	210	212.55	217.46	216.7
211.35	207.73	207.81	211.89	209	210.2	203.57	210.83	212.15	209.68	206.05	209.44	199.77	207.07	210.69	205.44	200.92	207.37	202.98	209.33	209.61	204.19	212.31	206.86	211.95	206.92	206.75	207.93	211.97	209.15	209.6	204.19	214.16	205.36	204.98	208.35	204.82	208.15	219.32	206.04	206.93	210.61	200.99	213.73	207	209.19	206.57	207.75	210.37	209.54
220.41	215.26	218.07	216.59	214.27	219.49	219.5	215.68	212.23	218	216.32	216.35	214.02	216.07	222	222.08	222.42	221.95	219.48	217.67	216.38	217.87	216.94	214.9	219.32	217.82	215.85	217.2	209.23	215.89	217.05	211.85	215.22	216.4	217.73	210.79	216.44	218.25	218.66	219.63	218.15	213.61	216.9	214.56	220.61	220.12	216.46	215.38	220.18	218.09
199.95	199.22	199.17	207.39	199.98	202.3	194.97	200.29	210.57	201.69	199.18	200.27	195.87	198.41	202.86	196.96	203.82	197.99	203.48	200.74	209.26	204	201.86	207.03	202.02	199.86	200.52	201.82	201.13	200.56	205.93	199.44	203.28	202.67	210.7	204.81	195.72	200.43	199.71	203.51	201.19	203.72	196.65	205.69	202.02	200.65	200.8	198.91	201.98	198.51
211.8	208.78	201.97	206.85	204.59	204.51	205.79	210.41	210.72	211.27	206.82	205.53	207.66	209.45	206.76	209.19	205.85	211.74	211.45	208.57	213.95	207.65	208.29	213.33	212.26	203.54	206.91	210.52	205.94	209.49	206.19	206.61	207.25	203.34	207.26	205.79	212.77	208.35	201.34	214.78	209.49	204.31	207.39	209.73	212.13	201.41	210.05	216.45	213.63	208.82
215.79	206.01	210.29	207.73	210.74	211.07	216.27	209.14	214.66	212.32	211.62	215.64	216.46	211.47	214.94	217.14	217.52	215.43	213.09	210.7	208.11	209.69	215.8	210.47	209.8	211.61	217.03	214.67	206.17	209.72	217.38	215.16	214.05	214.55	207.27	208.44	212.38	209.63	212.42	211.3	215.17	209.14	208.7	209.16	212.77	209.49	219.96	215.8	211.62	207.71
211.12	213.86	214.84	218.35	208.46	213.32	217.77	215.91	222.48	214.67	212.19	216.7	213.08	209.46	215.43	207.39	215.74	216.74	213.52	207.67	219.14	219.95	216.07	216.8	211.05	207.27	212.49	206.11	210.87	216.19	209.08	202.64	212.56	211.54	211.72	206.85	216.53	215.2	210.44	219.29	217.01	209.62	203.94	215.31	217.12	209.23	211.92	214.02	213.49	213.44
201.77	203.99	196.97	201.82	194.81	202.61	201.26	198.6	205.39	202.71	201.92	197.43	201.26	200.55	202.06	204.44	201.9	204.64	202.38	200.96	202.64	197	204.83	198.71	208.18	198.82	202.78	201.41	193.7	199.76	199.19	195.99	205.46	202.84	205.38	198.95	194.25	200.11	201.38	196.91	199.59	196.35	202.25	200.22	206.01	204.46	198.17	202.44	197.94	200.5
208.01	204.16	206.05	207.31	203.22	199.96	204.8	204.7	201.16	201.79	199.01	205.52	202.82	204.73	197.99	201.23	204.82	199.34	203.27	209.91	203.76	204.3	209.94	208.55	209.77	202.91	202.33	203.63	208.52	197.58	201.64	203.14	205.39	200.08	205.99	205.86	198.18	201.11	211.52	203.95	195.9	200.51	202.09	204.89	202	204.36	206.12	202.45	204.4	200.12
203.15	211.42	209.66	210.19	206.16	216.17	211.14	216.12	209.8	205.16	219.84	209.2	206.55	205.91	213.47	212.56	208.06	202.27	208.26	207.1	212.64	210	210.18	208.13	209.33	208.13	207.56	209.68	209.16	204.53	207.57	208.59	207.19	214.67	211.15	206.4	213.48	210.66	208.51	212.2	207.04	213.25	208.32	205.68	209.41	210.16	208.65	211.72	216.82	212.59
212.18	215.83	210.65	213.93	210.47	213.17	212.47	205.52	216.78	214.84	210.46	210.53	209.92	212.97	213.79	208.87	207.91	213.22	214.67	212.91	218.13	216.6	211.31	212.54	216.51	214.8	212.91	206.17	212.08	214.14	212.29	214.63	205.98	209.57	209.12	212.48	212.12	213.27	206.94	209.42	211.36	208.44	213.43	205.37	218.88	213.73	210.42	212.7	211.49	216.92
200.64	193.88	198.11	195.09	197.02	197	190.21	198.35	195.1	196.97	200.17	193.87	200.5	199.27	198.57	193.71	199.32	201.1	194.23	195.27	198.17	196.25	203.62	202.41	198.28	198.27	197.54	195.7	197.93	200.3	200.04	197.82	196.02	191.57	195.43	203.22	196.26	195.18	196.24	198.09	204.26	202.69	205.23	198.04	195.95	199.96	199.42	200.85	195.04	206.23
208.02	217.4	204.98	207.79	204.26	209.87	204.7	211.55	211.22	211.76	205.32	208.3	214.59	206.97	210.77	214.84	212.08	209.36	205.03	205.55	205.14	208.69	211.74	207.81	205.33	209.06	200.58	204.3	205.97	201.74	201.5	201.87	211.39	203.75	210.45	209.36	206.65	207.96	214.68	207.65	208.65	201.88	207.43	208.76	207.73	206.86	208.72	210.33	206.35	203.08
211.29	207.64	211.29	204.24	209.93	208.43	206.03	204.01	207.93	208.16	204.56	210.72	207.53	204.05	210.7	207.63	211	202.15	211.46	208.49	209.98	207.05	213.5	207.36	214.01	204.83	205.39	206.05	213.72	207.47	212.37	206.52	203.69	208.87	204.07	208.42	211.19	213.09	206.86	209.64	204.14	209.76	202.18	206.5	201.63	209.41	204.23	208.54	207.99	206.24
206.73	209.97	211.05	206.73	207.05	213.29	207.15	208.4	214.51	211.74	205.27	209.68	210.71	204.2	210.03	211.69	208.66	202.2	211.1	207	210.17	205.88	212.34	208.55	210.67	205.16	206.11	201.87	209	203.62	211.74	213.61	208.82	210.46	207.7	206.16	209.14	213.94	205.92	205.48	209.48	204.06	207.66	207.1	201.86	203.23	212.05	214.98	207.09	214.76
202.27	207.39	208.67	204.66	203.37	203.91	204.76	205.95	202.42	206.22	203.49	204.3	203.97	206.53	199.6	203.93	209.67	207.57	204.84	210.19	203.49	207.17	201.51	209.49	206.18	205.81	207.34	206.69	207.22	200.84	207.15	207.22	207.35	198.97	201.92	207.32	201.56	203.54	203.14	203.39	200.07	199.14	204.01	208.56	199.91	196.29	206.44	202.68	204.43	206.95
198.31	206.14	206.89	203.47	201.26	206.56	208.4	201.5	199.38	204.3	203.17	208.65	200.49	197.54	203.99	197.41	203.45	201.92	206.72	201.78	206.34	202.07	201.77	204.82	200.97	207.55	200.84	204.51	205.08	203.34	202.29	203.42	198.62	205.6	200.99	205.18	208.89	196.76	203.96	205.34	203.38	200.24	206.51	213.47	203.41	204.33	206.69	198.66	200.72	200.03
213.34	218.98	214.81	220.11	223.78	209	215.82	215.75	213.98	220.27	218	214.52	215.75	221.32	213.11	219.94	215.21	217.54	217.57	215.07	206.6	217.83	215.55	221.27	218.19	220.4	217.48	220.88	217.04	215.22	219.13	216.72	213.06	217.45	226.37	214.02	216.06	210.58	215.65	215.58	220.45	221.5	218.44	216.47	214.61	219.17	220.32	215.06	212.41	219.08
208.76	205.69	209.73	208.87	206.36	202.14	208.17	205.41	209.92	207.76	202.44	211.31	217.52	214.41	213.98	209.68	210.58	212.51	203.14	205.48	208.04	206.76	202.72	206.5	201.31	211.21	206.98	204.91	207.15	209.34	208.93	205.55	209.33	206.66	208.94	205.13	203.19	210.27	204.51	209.43	204.28	206.29	212.48	211.3	204.61	208.32	214.96	213.11	204.22	209.63
219.69	213.6	211.19	215.83	208.44	207.52	218.06	217.43	213.59	211.66	211.99	214.09	209.81	221.79	214.33	211.32	222.47	210.47	208.23	208.41	216.47	207.43	214.18	211.8	214.51	212.11	211.18	215.51	209.21	213.37	212	216.82	215.28	210.63	208.35	217.16	216.74	217.96	210.84	213.66	211.19	210.99	215.3	213.09	212.71	213.71	208.59	213.29	216.14	205.33
203.08	201.1	200.67	201.43	204.2	206.81	196.07	197.89	200.1	202.13	195.88	197.66	199.81	197.21	202.56	208.23	202.15	207.76	200.81	201.38	203.51	202.31	203.63	197.44	201.75	200.07	205.74	199.74	205.27	203.77	199.26	199.48	203.1	201.73	200.9	206.08	205.92	197.26	198.96	204.11	199.85	195.34	197.83	198.23	198.11	205.66	198.14	201.02	197.88	192.3
192.07	195.34	197.64	192.71	194.24	192.13	196.33	204.24	198.82	190.64	194.87	194.52	191.5	189.45	188.37	194.38	193.81	191.05	194.17	196.88	190.96	192.59	191.89	190.3	192.96	194.11	202.75	194.18	190.78	190.33	195.16	195.3	195.77	195.54	198.13	191.49	192.57	191.11	194.17	198.43	192.04	195.13	192.75	193.16	193.6	196.49	193.25	189.9	199.2	199.93
211.51	209.83	215.83	211.6	208.48	208.71	213.14	208.31	215.68	213.86	213.56	207.01	209.6	216.98	216.06	216.29	213.77	211.88	217.83	209.77	210.42	214.85	212	210.63	211.73	210.58	208.96	214.23	209.7	211.94	211.21	206.34	209.19	210.23	212.5	206.22	212.23	213.44	216.33	213.08	211.66	203.26	206.6	209.23	219.66	211.42	211.34	215.01	207.34	208.02
212.52	215.31	215.38	208.48	219.41	215.95	216.64	210.89	219.6	217.37	211.29	213.17	208.34	208.4	209.41	213.99	214.31	209.91	213.72	218.22	212.83	215.53	208.86	207.1	214.89	209.25	211.72	215.59	210.67	217.53	210.84	210.5	215.3	217.52	214.52	214.44	213.97	214.84	215.06	212	211.16	218.09	212.19	212.94	205.96	212.86	210.13	215.33	207.79	210.69
207.79	216.35	212.15	207.81	208.39	211.53	207.87	217.36	216.99	217.52	208.16	213.17	202.38	211.28	206.32	209.33	208.91	211.03	214.64	208.04	211.44	210.87	212.8	216.91	206.85	207.22	203.97	219.28	208.73	213.96	212.85	209.71	213.01	213.33	206.57	212.69	214.73	214.04	204.39	213.75	211.78	209.04	209.77	214.2	210.41	209.5	210.38	207.73	210.27	211.3
206.77	210.96	216.12	211.16	205.07	214.35	206	201.17	210.19	209.93	210.98	205.9	203.92	207.39	207.11	208.84	210.74	206.87	209.01	202.32	206.78	211.64	208.81	211.53	209.08	207.69	207.59	204.34	210.42	209	207.15	215.47	210.08	211.17	207.8	207.58	206.97	209.68	209	207.97	208.07	218.59	209.55	204.43	209.7	206.67	203.98	209.15	201.72	206.55
205.88	208.45	213.07	202.39	206.47	206.08	206.48	206.08	210.52	206.5	206.13	205.82	210.35	206.07	205.8	212.05	208.68	207.93	204.59	205.21	212.95	210.49	209.14	206.46	209.08	205.94	213.68	213.04	209.56	204.82	204.41	205.15	201.16	211.24	210.07	209.08	210.67	212.73	208.44	209.46	209.26	201.63	205.3	206.99	202.85	203.31	204.63	210.33	204.23	209.93
198.57	195.59	190.88	195.67	191.07	196.07	197.17	191.87	195.24	197.64	191.43	195.64	189.96	193.07	196.87	195.59	192.24	192.88	194.79	189.56	186.49	194.6	191.69	196.97	193.06	197.26	205.13	201.31	196.27	189.53	194.67	198.25	195.63	195.75	191.21	193.78	194.81	190.57	189.41	195.23	196.95	196.2	197.37	195.25	189.39	191.82	190.93	191.5	192.37	193.38
207.98	204.67	203.7	202.88	208.75	204.59	205.14	208.37	212.34	202.1	212.93	205.41	211.42	201.3	203.74	212.41	211.21	207.82	208.21	210.25	207.78	206.76	207.22	204.13	202.11	204.95	205.63	209.94	203.82	207.88	210.81	208.04	208.48	213.43	207.25	208.61	211.11	203.49	208.27	206.51	211.42	206.48	206.74	209.4	204.34	206.67	208.55	206.26	210.98	212.49
208.3	200.13	199.17	202.21	201.03	208.86	196.79	205.55	202.03	201.89	206.47	202.03	210.04	201.28	204.72	207.24	206.43	209.35	208.14	200.11	197.76	204.29	203.38	213.64	206.02	195.05	200.5	205.28	200.82	202.31	201.72	203.18	200.2	202.1	203.25	200.13	196.73	202.73	202.28	200.76	206.63	202.99	204.47	211.33	203.22	201.98	199.85	202.11	203.11	205.55
212.11	209.65	210.61	207.99	210.02	218.17	209.52	214.04	218.91	216.76	218.04	211.37	209.85	218.87	209.98	213.32	221.3	219.55	213.18	207.32	215.22	205.98	214.05	208.39	215.17	214.66	212.81	210.24	209.49	209.35	211.05	217.97	211.54	216.21	211.1	203.12	204.91	212.77	211.12	216.49	208.92	213.63	209.76	217.42	213.39	215.97	209.81	213.53	212.94	214.21
208.54	205.24	204.69	207.7	204.39	207.37	210.97	200.2	206.91	203.12	202.91	215.01	201.96	212.21	204.26	208.64	207.57	208.57	200.35	206.56	205.03	209.12	204.3	206.87	204.31	208.87	210.62	203.71	197.26	198.37	196.33	205.97	199.95	209.67	208.46	203.64	204.61	205.31	201.31	207.02	208.21	206.58	205.57	201.52	204.99	202.98	206.77	195.85	206.99	208.83
206.16	207.96	209.78	201.61	202.31	205.57	202.44	208.41	203.63	210.27	209.07	211.72	213.76	212.83	204.59	205.77	213.13	207.73	209.24	215.11	206.53	207.4	212.08	209.68	209.97	211.06	211.56	207.77	204.37	209.69	207.5	212.12	211.69	206.7	202.17	209.55	206.42	209.72	203.56	213.6	207.42	212.86	202.69	206.45	211.61	211.73	204.72	206.8	212.81	210.64
201.39	211.55	198.7	202.88	200.48	210.89	206.51	197.38	203.92	208.16	211.62	203.66	203	200.76	203.39	206.84	200.89	207.08	202.8	203.72	202.58	205.53	198.87	205.91	200.75	200.52	199.02	202.29	204.39	203.49	206.44	202.88	202.33	197.71	209.99	196.28	201.44	201.1	203.39	208.24	200.28	204.55	203.33	205.88	206.39	198.4	197.37	199.46	203.04	203.47
202.42	204.75	192.47	199.39	203.31	196.44	204.29	196.03	202.42	199.4	201.53	198.12	203.03	204.05	206.36	195.98	205.68	198.01	195.26	209.15	203.48	202.17	206.52	198.76	200.69	201.2	202.84	205.71	201.25	205.17	199.85	200.86	203.53	205.12	198.11	208	209.13	198.55	198.82	203.29	208.06	198.92	201.22	203.11	202.15	202.01	202.42	201.42	199.81	199.75
192.61	202.71	200.37	203.02	195.59	200.72	197.51	202.8	199.38	199.49	198.69	198.63	197.01	196.26	204.85	197.13	200.23	197.49	202.58	199.53	199.87	195.03	203.58	202.92	204.67	200.21	204.31	197.47	202.28	204.15	202.34	207.35	199.21	206.99	204.13	199.54	203.4	205.57	198.74	201.99	197.96	195.99	195.84	207.31	198.84	202.01	201.16	198	199.34	200.28
205.74	206.41	206.22	210.66	203.87	208.2	206.77	207.31	207.28	203.52	209.44	206.4	207.06	207.63	201.6	202.82	206.41	203.48	206.26	210.2	212.9	205.46	204.15	204.39	203.64	207.73	209.66	208.24	206.42	202.81	210.74	207.95	205.16	211.73	206.71	212.23	209.32	204.71	208.64	204.42	202.98	207.88	211.44	211.21	209.96	207.35	210.72	206.61	204.61	215.39
222.1	218.78	220.15	217.72	215.78	217.67	220.62	217.89	213.35	219.22	218.4	223.28	218.96	215.17	214.35	218.22	220.36	217.79	213.19	218.89	217.05	214.67	216.7	218.25	216.24	218.92	215.35	213.67	218.89	217.02	220.13	213.4	220.3	219.31	223.12	214.42	217.06	216.85	212.7	214.88	220.57	218.07	218.95	215.35	215.95	212.33	212.08	213.77	220.06	215.58
202.64	207.94	201.12	209.57	208.09	206.21	215.13	206.43	202.63	205.95	201.43	206.84	206.97	209.23	202.88	205.14	202.25	209.63	218.62	207.22	206.02	204.75	205.15	206.25	211.14	205.69	212.77	206.22	210.41	208.86	202.94	209.03	208.89	214.27	202.17	201.57	201.81	200.38	204.2	209.15	198.74	204.43	214.84	208.02	203.18	209.36	207.54	202.44	208.31	200.86
211.66	209.06	202.25	213.31	213.11	204.64	212.42	209.71	210.43	207.53	203.78	206.7	207.46	208.91	211.53	211.74	209.83	210.87	203.82	202.64	210.54	206.48	215.51	207.16	209.75	204.79	217.41	209.09	212.65	204.75	210.91	212.88	208.02	208.11	203.71	207.33	217.1	211.57	205.66	207.86	214.03	209.57	208.6	203.07	215.35	211.91	212.75	209.75	210.32	213.86
205.55	204.18	197.54	199.8	201.93	199.81	206.41	209.66	207.38	203.13	203.77	208.52	205.63	199.56	205.04	202.01	205.28	208.05	202.6	213.39	195.72	206.78	206.11	201.76	211.33	204.66	195.26	201.97	200.75	198.67	205.86	195.23	204.77	200.96	204	201.84	214.53	200.75	202.49	203.41	205.55	203.22	204.04	208.78	205.08	212.06	205.13	207.88	205.53	204.45
203.21	210.65	208.98	210.45	209.55	206	211.47	203.02	204.62	211.64	208.3	214.79	206.85	208.88	207.63	205.1	210.27	211.87	208.58	210.17	214.46	208.47	201.54	207.5	208.79	211.42	208.68	205	207.81	205.62	210.28	205.63	204.38	206.58	207.51	212.08	218.15	211.86	206.33	211.04	211.22	210.21	206.59	215.33	213.91	210.38	204.2	206.22	208.54	206.81
210.07	210.13	209.97	209.93	214.97	206.25	211.84	210.07	208.63	208.24	206.79	203.78	213.99	211.74	209.35	207.86	212.11	211.27	205.97	210.69	211.13	206.75	212.22	210.11	205.57	204.64	208.26	204.4	209.21	207.38	214.14	209.15	212.08	204.02	214.18	211.6	208.34	210.14	207.68	207.64	204.79	211.32	209.65	211.19	204.05	205.19	208.79	211	204.83	206.34
206.77	204.29	203.14	205.32	203.03	198.72	208.4	198.19	208.8	203.91	204.47	204.35	199.16	205.24	204.03	203.85	207.61	201.25	196.19	201.22	204.71	202.31	208	207.46	206.15	201.05	202.63	202.16	194.32	205.11	201.47	201.11	202.53	198.33	210.61	206.66	200.72	209.95	206.86	205.93	205.32	207.4	203.59	208.04	206.87	207.09	201.96	204.33	201.38	206.45
222.85	219.61	219.59	220.85	223.81	216.73	219.73	218.57	218.11	213.47	217.79	224.42	217.34	217.11	217.96	221.2	217.96	216.66	217.9	220.83	218.58	215.39	217.27	219.41	210.14	218.66	215.41	223.81	213.69	215.22	214.38	212.74	223.79	216.32	219.98	219.44	221.36	217.15	213.61	218.23	212.29	216.48	216.17	218.71	214.3	217.93	218.02	217.11	214.84	223.95
199.42	201.55	199.52	202.4	204.61	199.87	200.13	203.52	204.27	201.59	200.55	198.52	204.8	204.11	198.44	205.04	202.22	198.29	198.41	201.29	199.79	198.4	206.07	207.75	203.7	200.76	208.16	201.94	197.45	205.04	208.31	204.27	196.83	205.06	195.6	201.69	202	206.08	201.47	197.86	199.49	199.87	205.02	196.09	196.83	197.68	198.7	202.44	205.02	205.2
211.27	208.93	209.89	209.73	210.86	210.66	206.82	209.84	204.93	209.64	210.51	204.7	208.38	204.93	215.92	201.57	208.48	202.42	213.16	208.8	207.73	209.17	210.9	210.03	209.78	210	206.65	211.16	208.38	205.35	209.2	208.75	207.05	209.85	206.19	213.18	208.88	207.59	205.31	209.07	215	211.67	211.5	207.06	205.56	204.47	212.77	206.24	206.21	210.18
217.34	220.2	217.15	217.06	213.08	220.16	217.87	217.58	222.2	215.06	217.24	217.74	211.12	212.83	219.5	215.53	215.67	214.67	217.61	212.88	216.76	215.95	220.66	212.62	229.3	217.49	221.11	214.39	218.61	223.86	220.59	221.07	219.62	213.86	215.43	214.24	218.61	217.25	216.87	221.17	220.98	214.9	215.46	217.36	219.46	220.95	213.11	213.59	218.36	216.23
202.92	197.57	205.87	204.76	202.92	200.66	199.85	199.02	202.49	197.01	200.56	205.61	202.41	202.21	202.9	206.91	197.24	203.17	204.33	201.27	208.52	197.69	202.31	200.46	199.68	198.04	202.24	195.81	204.39	203.85	202.82	201.12	198.91	200.5	201.69	207.8	201.92	202.36	205.1	202.32	208.12	200.83	197.72	204.19	198.43	198.93	201.52	205.44	205.94	204.65
206.86	206.14	204.34	207.47	207.66	204.84	200.54	208.59	203.57	207.76	199.33	198.82	203.34	201.51	206.17	206.5	204.9	206.01	205.41	194.75	200.02	203.2	204.54	202.82	199.67	200.85	205.22	198.34	201.22	205.07	203.14	207.65	204	200.75	206.18	202.98	200.61	204.9	205.65	211.79	197.47	204.05	207.11	200.67	201.61	202.28	206.59	203.61	199.5	199.37
205.35	196.95	204.51	203.89	198.55	209.14	205.33	203.96	211.26	205.69	201.08	203.09	202.14	207.47	212.64	204.33	207.08	202.8	202.06	205.11	202.94	198.5	208.33	205.94	206.98	205.68	201.84	196.93	201.63	208.99	197.37	207.67	200.88	202.22	200.6	203.02	207.02	204.16	201.25	202.87	203.22	197.58	205.68	199.74	199.92	197.37	200.6	200.15	206.08	205.32
197.97	196.4	200.21	203.08	199.22	205.86	199.02	192.49	201.46	194.88	197.02	196.91	193.17	202.08	201.4	203.15	195.11	197.59	197.67	197.91	196.08	200.35	194.83	197.48	199.39	197.01	195.49	197.36	199.78	195.34	203.38	198.21	199.49	197.5	203.14	198.78	204.5	201.46	202.63	199.8	199.81	200.84	200.9	196.7	201.75	194.81	197.53	205.29	197.65	192.34
213.9	207.05	213.5	211.34	210.08	205.29	201.97	210.1	213.56	209.8	216.83	212.3	211.89	215.52	217.47	207.12	209.49	216.84	208.64	205.46	204.14	216.31	208.69	211.3	205.83	208.46	210.62	209.78	208.16	214.55	209.84	212.93	206.82	213.66	213.75	212.82	206.14	214.82	212.48	211.09	211.28	210.06	217.32	215.35	210.04	208.7	210.62	211.08	212.25	209.9
194.36	198.62	198.32	203.86	204.66	197.65	197.13	192.41	201.25	200.06	197.23	202.62	198.95	194	201.96	199.07	201.51	198.61	190.46	202.07	196.9	201.25	200.34	201.18	193.58	193.07	197.5	194.35	198.55	195.75	195.74	201.53	202.32	199.03	200.9	198.83	194.21	195.12	200.52	194.79	199.37	197.66	199.04	197.38	200.69	193.83	196.28	192.87	192.76	202.27
207.26	213.82	208.59	217.44	209.34	222.91	211.89	212.71	205.92	209.62	212.47	209.89	211.76	207.71	210.39	208.85	214.22	207.79	209.69	205.18	210.37	215.47	211.7	214.56	209.47	213.48	217.06	208.81	212.77	211.7	215.28	211.97	209.93	209.35	207.32	212.97	218.51	208.65	209.3	216.55	210.36	216.63	210.48	210.85	214.93	211.81	205.77	211.37	207.22	216.3
199.92	203.28	206.18	199.75	195.84	198.63	196.52	203.65	204.51	196.33	205.25	196.86	204.79	196.64	203.3	197.09	205.44	211.56	199.5	198.26	202.42	207.57	199.82	196.53	201.07	205.03	203.56	203.35	201.57	205.48	206.69	203.86	204.87	199.61	202.68	201.93	205.96	196.26	203.38	196.38	205.92	201.73	200.88	200.83	199.45	198.59	195.25	203.04	199.88	199.88
213.9	204.64	210.96	210.12	219.15	211.71	215.88	216	207.21	216.43	207.99	215.4	214.36	208.99	212.2	210.44	213.75	208.8	213.45	212.35	210.46	208.58	210.01	218.46	209	210.95	217.49	208.8	211.81	211.46	205.94	217.61	211.3	213.64	216.66	214.06	209.76	210.38	212.98	210.46	213.1	210.07	209.27	204.97	211.83	214.77	207.33	212.92	211.05	212.31
216.67	211.13	222.92	214.7	219.31	213.92	219.15	220.1	219.32	212.53	216.08	217.9	215.16	220.53	219.46	213.47	212.93	221.28	216.69	220.92	225.01	222.34	222.2	218.82	229.47	215.32	219.55	216.9	223.03	218.19	219.91	214.35	222.09	212.6	215.62	211.65	212.75	212.12	214.23	211.59	222.31	221.17	213.72	217.58	218.41	220.69	217.35	214.52	219.02	214.07
206.96	209.82	209.79	217	207.89	206.67	212.4	204.19	210.96	208.73	212.21	206.73	210.6	213.48	203.78	218.27	210.74	212.15	202.24	204.56	202.82	215.28	202.87	209.56	209.93	206.81	209.61	202.58	203.7	205.36	209.34	211.91	208.8	209.08	205.51	206.78	215.77	209.46	205.55	209.41	209.29	211.34	206.2	211.63	206.55	205.27	206.71	205.96	201.99	209.37
198.32	212.01	202.44	198.47	207.6	206.17	199.17	205.72	202.31	201.79	204.17	204.99	204.42	197.21	197.92	205.06	199.72	206.72	203.54	201.43	199.04	205.7	201.17	202.29	197.06	202.51	205.93	210.28	203.27	196.64	202.81	206.9	204.76	203.13	203.28	205.71	199.18	209.51	208.57	199.88	208.8	199.37	207.85	200.33	206.35	199.22	204.83	198.34	199.16	207.02
205.62	204.39	199.07	203.62	203.34	201.74	199.16	197.16	203.83	201.19	198.26	201.36	197.53	202.34	204.02	207.61	206.88	203.33	204.79	200.6	200.92	200.8	198.89	199.4	211.05	199.85	204.55	207.8	205.35	208.26	201.36	197.29	200.5	201.11	202.06	201.51	203.5	199.88	205.04	195.21	214.97	200.71	204.35	203.95	201.39	194.12	199.28	208	201.38	198.6
204.56	199.8	200.12	206.24	206.02	199.79	202.76	202.9	205.29	201.59	205.91	200.69	203.55	205.19	199.09	205.19	207.15	198.87	207.76	206.45	199.81	207	204.08	200.39	200.82	212.5	200.04	201.28	206.5	200.2	204.05	201.46	194.48	207.23	209.47	206.15	208.61	206.88	205.33	210.94	201.86	203.4	197.96	203.69	202.88	205.14	206.1	202.87	199.98	203.94
203.18	208.58	207.68	214.29	209.05	211.81	210.6	208.98	214.41	202.67	199.41	207.54	206.16	213.66	208.86	218.15	209.79	214.79	216.01	208.13	212.52	205.28	209.02	205.14	214.51	213.84	211.02	209.56	208.45	208.33	205.34	208.15	212.36	208.31	201.98	209.47	207	206.87	212.86	211.15	214.91	208.59	208.74	206.26	216.64	208.71	214.71	209.88	209.34	217.45
204.54	205.93	202.37	201.35	208.1	208.29	200.64	204.14	204.15	193.75	205.07	202.98	201.1	203.07	202.05	197.64	204.66	204.02	203.49	206.07	207.45	195.79	200.88	205.48	198.31	202.02	207.57	206.77	203.46	199.64	202.11	203.92	206.85	205.2	201.08	206.59	197.97	201.4	199.66	205.88	202.61	206.7	200.21	203.95	198.64	202.09	207.61	208.86	199.98	200.89
211.06	216.34	207.22	208.82	206.68	209.96	206.76	213.29	210.45	214.31	208.22	199.57	206.38	212.58	210.1	209.66	211.81	210.44	216.75	206.5	202.93	209.51	207.48	211.64	207.69	216.94	210.65	211.01	215.12	213.14	204.53	214.24	210.94	214.31	204.45	210.52	205.19	211.27	209.59	212.59	203.13	209.3	211.91	207.89	205.13	207.39	204.94	211.5	221.32	213.74
204.98	207.5	194.61	201.44	202.53	205.06	190.19	201.88	209.62	195.64	199.35	200.72	198.62	200.48	198	202.83	195.7	201.85	199.49	200.03	194.65	195.65	205.54	197.22	196.5	203.77	196.15	206.63	199.28	204.03	196.92	199.99	201.45	204.16	205.14	204.63	200.98	199.77	203.72	202.51	200.33	195.55	201.11	205.29	201.65	202.54	199.05	209.91	200.95	204.85
217.89	209.69	209.15	204.89	208.94	207.06	200.16	213.19	211.45	209.13	207.88	213.61	204.72	210.45	207.61	209.35	210.4	210.84	210.25	211.11	205.02	211.61	213.11	205.59	209.74	208.03	210.1	206.38	212.2	213.01	205.4	205.04	206.6	211.74	209.04	213.17	207.78	210.28	206.5	212.57	206.01	206.51	206.64	211.61	205.06	210.44	212.28	214.27	207.68	209.2
199.8	195.18	197.51	199.3	203.98	200.91	199.92	201.15	194.18	199.74	200.57	201.92	203.36	202.58	196.77	201.06	196	196.35	206.9	196.93	200.84	204.11	197.26	203.63	197.91	202.45	192.83	204.32	203.34	199.57	198.15	196.44	197.37	201.86	197.25	203.03	198.87	199.4	203.7	201.83	191.82	198.44	199.26	201.45	199.15	195.83	205.28	201.72	200	201.54
212.97	219.95	221.68	219.88	222.36	219.8	220.16	222.59	214.7	214.25	220.13	214.02	219.48	220.8	218.97	214.44	211.14	216.2	221.79	217.52	220.8	222.37	216.99	222.15	212.72	219.36	216.96	212.05	217.61	222.08	218.89	216.91	219.96	222.6	213.63	218.2	221.42	219.67	218.77	219.54	217.6	214.11	217.26	216.49	219.84	216.62	215.98	217.94	224.87	215.42
212.81	207.95	208.64	210.73	211.77	210.12	209.96	211.13	209.66	213.82	205.54	215.73	216.04	215.39	212.95	209	209.17	209.96	210.32	208.12	207.96	208.74	205.48	215.4	210.98	210.58	213.44	211	215.81	210.07	214.03	208.31	216.1	213.08	213.26	206.03	210.43	206.47	208.91	220.18	210.21	205.85	208.04	206.43	207.68	215.22	207.42	209.99	214.38	213.3
207.77	210.6	212.97	210.27	206.5	202.93	211.39	215.86	209.02	209.88	211.19	213.04	210.76	205.73	206.42	206.95	211.85	203.04	208.09	208.03	206.79	203.19	208.98	210.56	209.07	208.16	204.79	208.8	209.86	204.51	209.71	209.82	208.5	205.08	210.88	214.45	205.97	207.26	208.36	205.98	204.17	205.09	208.2	211.65	201.33	210.37	203.16	208.22	202.03	208.84
207.87	206.65	209.22	209.41	208.02	211.59	206.85	202.68	203.04	210.63	208.35	208.88	209.89	206.64	207.38	203.7	213.06	205.95	214.3	208.52	205.18	207.02	201.82	206.74	209.67	206.52	212.42	212.48	210.96	210.01	210.1	207.38	210.8	209.51	213.31	208.96	209.12	205.6	205.58	209.08	209.28	208.12	213.95	203.8	206.38	207.77	202.41	205.83	209.88	206.58
208.98	213.05	213.24	204.83	206.58	211.04	206.97	208.01	206.61	211.14	206.56	203.71	198.54	208.02	213.16	208.92	209.53	202.97	205.41	205.37	210.75	208.31	208.84	206.59	213.15	209.84	209.07	203.85	209.12	202.65	211.59	213.37	203.25	209.19	212.34	200.11	211.95	199.07	210.8	215.3	210.69	213.18	212.42	206.47	211.92	212.7	208.46	214.31	208.69	203.5
213.21	207.8	213.16	208.95	209.16	213.93	202.95	211.44	203.37	213.49	210.54	210.31	211.09	208.7	212.82	211.52	214.3	211.08	215.66	209.17	213.16	216.61	209.07	212.47	209.21	215.84	212.77	217.39	213.18	213.55	211.54	208.95	205.96	209.75	207.16	208.45	210.71	209.63	208.68	209.19	212.34	214.2	206.79	215.49	214.3	221.63	215.49	215.19	216.44	212.97
217.63	211.46	218.67	215.99	207.66	209.35	218.46	218.99	209.92	217.28	216.23	219.96	209.24	217.54	218.34	215.13	215.4	217.17	216.57	214.81	217.68	211.88	209.38	215.29	214.75	213.7	214.7	208.29	212.64	210.09	213.97	211.94	220.19	215.7	207.24	213.5	217.01	214.77	213.36	210.3	217.65	207.15	208.65	209.7	217.58	215.44	207.42	212.95	209.7	211.69
211.48	216.29	215.29	216.96	211.52	211.26	216.02	219.07	218.14	220.33	220.87	218.06	219.02	214.58	218.82	220.97	215.83	221.37	217.23	213.1	217.51	223.87	218.28	213.72	220.4	215.79	214.82	208.53	220.1	213.22	213.51	217.75	215.55	218.95	219.9	221.73	218.75	221.94	214.56	218.59	210.45	224.69	215.63	214.36	216.62	218.48	218.68	213.39	218.75	212.63
200.6	215.33	212.36	217.45	205.25	215.01	210.5	214.87	205.47	206.82	205.98	206.35	209.58	213.52	210.05	205.58	210.43	207.85	211.54	206.93	210.15	209.53	212.27	210.01	207.45	211.96	203.32	207.78	210.42	210.59	209.6	208.06	214.95	207.76	206.87	204.52	210.67	209.42	214.03	210.04	209.18	207.96	208.01	207.78	215.91	212.18	210.53	204.51	208.25	208.09
192.79	205.36	200.87	205.02	199.75	203.01	205.1	201.86	202.88	200.55	197.93	202.66	195.15	200.11	204.19	201.73	206.83	207.1	203.46	204.87	203.9	200.99	196.8	196.5	200.85	196.17	197.91	199.04	199.43	201.57	198.44	202.38	199.81	202.99	194.04	193.32	194.4	197.73	197.52	199.99	201.17	198.19	199.49	202.53	197.58	201.9	197.31	203.98	200.87	192.95
207.16	206.62	205.45	199.45	208.86	197.95	200.29	203.02	202.06	201.13	200.79	199.17	207.01	199.87	201.19	208.61	206.78	202.6	208.21	209.09	203.43	203.87	194.52	200.98	201.26	205.66	200.42	198.21	205.26	206.73	197.48	203.66	209.51	203.67	199.67	206.14	205.38	198.09	195.22	208.53	202.79	203.03	211.69	204.85	200.44	201.58	204.12	199.62	198.47	204.46
208	205.09	209.7	214.02	203.78	209.18	205.12	203.56	210.85	206.56	211.94	203.92	207.22	210.4	208.52	205.85	204.66	207.14	208.91	205.96	206.07	205.29	209.43	206.46	212.42	211.23	206.95	206.56	209.65	217.74	207.21	209.11	212.54	202.55	206.02	210.07	212.28	206.55	209.94	208.39	205.98	204.85	210.25	209.03	209.4	207.34	209	206.02	214.54	218.49
202.17	208.77	197.7	205.86	203.86	206.12	201.55	207.32	202.24	197.75	200.89	200.41	207.11	202.37	200.87	206.37	203.04	208.81	205.29	204.86	207.03	203.24	196.38	207.94	206.42	200.96	202.65	204.98	205.7	197.27	203.91	202.3	206.36	203.72	203.24	201.78	203.5	205.48	212.38	208.91	203.11	205.53	204.99	208.25	195.83	211.69	200.11	205.13	198.9	201.67
216.32	207.15	208.41	205.11	212.48	208.16	207.69	202.29	208.66	209.8	203.23	211.05	209.72	210.4	207.93	212.14	212.58	214.81	219.35	214.62	200.23	207.25	207.31	212.77	209.96	206.94	209.05	206.31	208.64	216.48	212.19	209.08	207.52	210.32	203.59	212.82	214	214.59	211.03	207.4	207.92	207.5	215.49	212.07	212.4	209.97	208.35	218.25	211.28	213.98
204.76	202.6	201.97	198.65	201.2	200.77	205.34	203.1	209.93	202.49	204.36	205.72	202.01	201.1	199.99	195.58	201.32	206.68	201.09	204.2	203.79	204.17	197.13	207.02	207.77	204.49	203.19	204.67	208.23	202.83	201.21	200.49	206.44	204.21	197.91	203.95	195.26	199.11	204.85	200.04	203.37	200.51	203	202.12	200.16	198.29	201.77	202.16	201.5	206.31
201.8	205.6	206.34	198.71	202.72	202.58	208.17	205.64	205.67	203.57	198.64	204.65	202.53	206.2	199.83	199.45	200.9	202.59	203.77	197.07	197.92	199.58	204.64	202.13	199.66	203.01	199.4	202.09	200.64	199.96	202.35	202.62	202.26	201.89	203.04	206.9	207.38	206.29	204.59	204.57	197.84	212.86	206.02	199.39	203.67	194.2	207.91	204.36	205.25	203
198.19	201.11	199.82	196.88	195.97	194.37	205.22	199.96	201.18	200.72	196.68	187.95	198.93	202.25	198.74	200.82	192.29	201.32	203.89	199.91	200.53	195.53	197.23	197.39	197.78	195.33	198.46	200.54	203.6	199.9	199.43	191.38	201.14	197.62	199.79	202.76	201.45	193.26	197.24	198.73	196.66	201.61	194.67	205.51	205.52	204.48	198.93	200.23	194.61	192.51
193.9	187.1	196.6	193.81	195.42	194.85	196.3	186.12	191.55	198.31	181.48	190.57	191.51	194.72	194.29	198.27	185.9	196.01	195.04	193.39	196.26	198.02	197.16	195.14	196.77	198.17	192.45	198.95	185.77	185.98	193.26	187.42	197.58	195.29	196.16	194.77	196.4	198.22	192.79	184.76	199.39	199.37	198.99	204.85	202.6	199.83	196.21	197.31	186.56	190.3
207.87	211.75	210.51	209.72	206.52	211.64	211.34	205.18	208.85	207.95	198.3	212.25	210.34	207.91	207.34	202.96	207.34	211.6	207.95	208.06	210.5	212.85	208.73	206.54	205.83	201.53	203.41	208.91	210.26	209.99	209.07	205.32	211.56	209.75	203.71	209.82	207.74	212.53	209.46	207.73	206.1	207.87	208.68	209.43	213.4	197.36	209.56	204.07	209.54	207.19
[truncated: 150 more columns]
