# Supplementary material for: Genetic dissection of main and epistatic effects of QTL based on augmented triple test cross design
Source: PLoS One. 2017 Dec 14;12(12):e0189054. doi: 10.1371/journal.pone.0189054 (PMC5730204; doi:10.1371/journal.pone.0189054)
Supplement: S6 Supporting Information — (ZIP) [file pone.0189054.s006.zip › z1_1150_0.5_10.csv]

208	209.53	208.92	208.25	207.13	210.47	209.8	210.57	209.72	208.97	208.46	207.9	209.45	207.81	207.6	209.15	213.26	207.87	209.67	207.58	209.56	209.5	208.45	208.36	207.92	208.12	210.64	209.13	208.32	209.86	207.27	210.51	208.38	208.14	209.11	211.33	208.83	207.67	210.58	209.46	210.16	209.46	209.27	209.16	209.46	210.31	207.11	208.68	208.28	207.92
218.48	215.36	217.02	218.97	215.74	215.22	218.45	216.94	217.21	216.31	215.88	218.2	217.33	218.91	217.42	217.14	216.71	215.41	217.33	217.96	217.22	214.86	218.05	215.81	217.3	218.42	216.58	216.28	216.2	217.03	218.82	214.04	217.11	215.65	216.9	217.1	214.54	215.09	217.43	215.68	217.02	218.58	216.38	216.47	217.12	216.48	218.35	219.4	217.37	215.51
203.05	204.53	204.39	205.74	205.29	203.87	203.44	204.25	202.35	202.55	203.32	203.79	203.54	203.82	204.62	203.32	204.56	205.7	202.68	202.61	202.23	204.63	203.32	200.77	203.13	202.78	203.72	204.28	205.81	206.19	201.71	203.69	202.92	203.93	202.57	205.55	204.02	204.1	202.97	204.06	204.6	204.19	205.78	203.64	203.16	202.42	202.17	204.41	204.49	203.01
206.43	207.89	207.47	204.61	206.65	206.29	207.15	207.51	206.68	206.12	208.01	207.87	206.52	206.76	207.77	205.69	205.01	204.1	205.95	205.32	207.53	204.19	206.98	207.68	206.56	207.96	208.99	206.49	206.44	205.37	206.75	207.95	207.22	206.07	204.51	205.11	207.69	205.69	206.41	206.09	207.16	207.8	207.42	206.21	207.87	204.35	207.05	204.47	204.6	206.54
209.65	208.83	211.05	206.52	210.39	208.95	208.91	208.32	209.71	208.25	210.78	208.83	213.21	208.99	209.06	209.02	209.66	208.43	208.52	209.46	211.17	211.91	209.01	207.88	208.84	210.75	209.33	209.65	207.51	210.08	207.78	207.26	207.94	209	209.27	208.2	209.61	207.67	207.49	210.96	211.47	208.68	211.15	207.91	208.67	208.51	207.46	211.58	209.26	209.01
214.8	211.99	214.03	214.42	215.07	213.16	213.38	215.19	211.13	213.51	212.76	213.69	215.01	214.38	214.35	211.42	214.17	213.33	211.7	211.81	213.81	214.29	213.27	212.54	216.35	215.61	214.84	216.24	213.43	214.74	213.07	213.49	214.14	214.6	213.35	215.4	214.41	214.14	212.72	212.63	213.58	212.5	217.14	212.81	214.42	214.09	212.16	213.95	212.85	213.55
213.26	213.52	211.94	212.13	213.65	214.77	214.09	212.8	214.12	212.52	215.2	213.58	214.1	212.8	212.69	212.73	212.25	214.32	214.2	213.64	211.13	212.04	211.98	212.61	210.64	211.42	213.03	212.76	210.23	211.12	211.65	213.54	212.54	214.75	211.03	212.35	213.9	213.67	211.92	213.58	215.02	214.65	211.93	210.66	213.15	213.09	213.93	213.1	211.75	213.16
208.92	208.61	208.5	207.95	210.96	207.54	207.23	210.1	210.73	207.94	208.42	208.25	207.13	211.13	209.78	208.32	208	205.42	208.68	207.51	207.15	206.95	209.01	206.76	208.82	205.25	206.91	209.77	210.63	210.17	209.01	207.73	208.97	207.51	207.73	207.8	207.07	210.1	207.57	207.15	207.87	210.15	208.4	206.38	206.51	209.56	208.97	210.98	207.54	210.72
202.41	203.78	203.25	202.54	203.6	204.5	203.5	203.23	203.09	205.24	204.83	205.24	201.84	204.52	203.61	202.24	203.36	204.93	204.74	203.66	204.76	204.81	203.23	204.5	202.15	205.12	206.69	203.68	203.93	205.67	204.8	202.76	204.49	204.84	203.87	202.04	205.88	204.76	203.45	205.59	204.83	204.64	205.82	204.07	200.87	203.59	202.66	203.53	203.93	202.67
198.14	197.68	200.82	198.11	198.82	200.94	200.54	199.96	197.2	199.5	198.97	198.97	200.63	199.85	198.38	202.94	199.25	197.91	198.35	200.21	198.69	201.57	198.56	199.27	200.31	197.95	199.42	200.14	199.36	197.44	198.08	199.48	198.95	201.51	201.98	198.77	199.82	197.23	199.83	198.71	198.98	199.03	201.35	198.69	200	197.65	200.54	198.07	199.95	200.59
204.73	205.97	206.61	204.5	206.45	203.76	203.73	205.61	204.59	205.54	202.67	202.7	204.76	202.09	206.6	204.72	204.7	204.81	204.1	207.1	201.81	203.43	207.55	203.66	204.1	202.53	205.19	201.13	205.17	205.48	205.68	202.33	205.57	205.01	206.82	203.45	203.54	206.01	205.96	204.41	205.07	206.6	204.36	203.68	204.28	206.09	206.79	203.27	205.93	203.62
212.45	216.34	216.28	214.01	212.51	212.64	212.78	213.49	213.05	216.43	212.59	212.98	214.13	211.68	213.98	213.33	214.08	212.23	215.51	212.55	211.42	214.44	214.83	213.51	213.23	212.67	213.92	214.42	213.51	213.82	212.5	213.98	215.33	214.85	213.7	214.56	213.38	212.39	214.6	214.08	215.35	214.37	212.96	211.8	212.76	212.92	214.73	214.14	216.16	213.11
209.91	210.18	211.69	208.75	210.73	211.22	208.21	209.01	207.57	211.12	209.04	211.55	206.73	207.07	210.11	208.45	207.26	209.56	206.95	207.1	209.14	209.38	207.05	205.86	207.77	211.07	209.57	208.52	206.01	207.72	209.45	212.1	208.11	208.49	210.08	209.13	210.85	208.36	209.11	209.39	209.72	208.24	211.09	207.53	210.45	210.12	209.21	208.55	209.31	207.44
208.36	207.14	208.47	208.61	207.55	208.96	207.86	208.72	206.35	208.89	209.85	206.36	207.61	208.14	208.64	207.13	207.89	208.2	206.1	208.31	208.05	206.37	206.49	205.73	207.79	206.21	209.29	207.96	207.62	208.02	209.14	206.61	208.07	207.76	208.08	207.94	208.41	207.77	206.42	206.67	207.1	208.24	207.38	208.2	207.51	208.95	205.06	205.72	207.63	207.62
213.23	209.62	214.62	213.03	211.51	212.03	212.86	212.94	212.84	213.48	211.78	212.73	211.81	212.17	211.01	211.92	212.72	211.72	213.02	215.59	213.85	213.3	212.56	213.06	211.59	214.39	211.27	214.63	214.57	214.57	211.02	212.04	211.85	211.56	213.85	211.76	211.89	212.13	212.22	211.84	211.14	212.65	208.4	211.09	211.99	211.76	212.77	210.89	212.61	213.05
203.53	204.07	203.82	203.51	203.86	204.78	204.03	202.95	206.06	206.1	204.71	204.97	203.36	203.18	203.94	203.79	202.71	203.78	204.93	205.22	205.99	202.74	201.83	203.86	203.02	203.43	201.38	203.15	202.71	204.12	205.07	203.49	201.42	203.68	202.87	201.88	202.79	204.38	203.82	204.43	203.25	205.94	205.27	202.32	202.38	202.47	203.62	202.9	202.11	202.64
204.48	200.73	203.66	204.56	204.24	203.23	202.99	204.24	205.15	204.24	205.84	204.71	204.98	204.41	202.15	204.12	203.07	204.31	204.61	204.11	202.55	204.03	202.23	201.07	202.34	203.41	204.93	203.61	202.37	203.21	202.98	203.08	203.84	204.87	201.46	202.01	201	203.8	202.04	203.14	203.88	203.64	204.29	204.58	202.46	201.62	202.53	204.59	203.33	203.51
202.39	201.9	202.88	201.25	201.94	202.82	202.27	202.62	203.1	201.5	203.65	203.65	200.89	202.92	201.47	202.25	203.07	203.1	203.91	202.17	204.46	201.26	201.36	202.25	204.83	201.64	202.16	201.63	201.71	204.76	202.55	204.17	202.82	202.8	200.83	202.77	204.25	204.98	202.26	202.87	202.66	203.6	204.54	204.18	203.15	203.67	202.03	202.28	203.95	203.39
207.42	206.7	207.72	208.53	206.52	208.28	207.14	207.89	208.46	208.32	204.46	206.61	207.35	207.23	204.93	207.94	207.43	205.71	207.24	209.12	207.19	209.79	207.11	207.53	208.14	207.15	206.43	206.85	208.95	208.38	207.86	207.2	205.9	207.59	208.78	208.14	204.9	207.14	207.91	208.91	209.94	206.45	208.41	206.34	207.16	207.98	207.26	208.18	208.16	207.14
207.88	208.33	210.83	209.32	207.98	208.13	210.06	210.05	208.9	208.26	211.35	208.01	207.81	209.76	209.62	210.04	210.52	210.1	210.7	208.96	209.64	210.99	210.66	208.45	209.79	209.05	212.18	211.54	209.26	208.71	209.7	208.79	208.66	209.57	212.42	210.69	209.12	210.66	210.35	206.3	211.96	210.17	210.01	209.27	207.37	208.35	209.48	209.02	210.41	209.12
201.12	199.36	199.89	198.67	199.13	200.11	198.15	201.77	199.63	201.08	198.4	200.02	198.23	199.57	199.61	199.79	200.58	201.59	200.93	201.49	200.26	199.18	200.9	200.54	197.24	201.06	199.99	199.1	199.5	201.75	200.12	200.52	200.77	200.85	201.82	201.25	204.54	197.45	202.11	200.03	200.68	199.89	202.96	199.92	202.08	199.74	200.55	199.85	200.61	199.94
214.83	212.39	215.28	211.89	213.6	212.07	214.66	211.63	214.91	214.85	213.32	212.25	211.45	210.69	212	211.64	211.24	212.07	212.18	212.67	214.27	213.22	214.81	211.31	211.77	213.2	213.51	213.5	213.43	215.38	215.15	214.03	214.89	212.76	213.66	212.92	213.85	212.61	213.03	214.07	212.03	215.06	213.61	214.76	214.15	212.2	212.31	214.09	213.52	215.27
196.96	196.13	195.9	196.73	194.94	195.59	196.1	197.1	196.31	195.19	195.99	195.64	194.26	194.49	198.43	195.49	193.5	196.73	194.72	194.07	194.59	195.83	194.91	194.86	194.75	194.3	194.48	197.66	196.02	194.78	194.76	195.62	196.45	196.5	194.6	194.83	197.06	195.15	195.25	193.82	195.15	195.5	195.06	194.49	196.88	195.14	195.93	192.86	194.36	197.03
209.43	206.55	207.49	207.54	206.24	206.09	209.16	204.58	207.27	207.82	208.39	207.38	207.69	209.56	207.09	206.53	207.39	206.23	207.02	207.21	207.73	208.55	208	206.61	207.64	208.51	206.97	205.4	205.73	207.92	207	206.58	208.64	207.87	206.5	205.7	208.27	207.71	207.12	207.56	207.47	207.49	208.76	207.82	207.17	206.73	206.72	207.29	205	207.62
193.88	193.38	194.52	195.94	193.04	194.84	194.11	194.93	193.01	194.95	194.19	195.23	192.93	194.93	195.78	196.9	193.35	191.53	194.28	193.49	196.5	194.73	190.5	193.61	196.14	193.53	194.46	192.84	193.77	193.48	193.2	193.3	192.98	194.74	194.01	193.4	195.91	194.46	194.77	194.59	193.21	193.95	193.62	195.63	197.22	193.19	195.44	195.37	195.43	195.61
211.82	210	211.74	212.7	212.46	211.27	210.24	211.86	210.15	208.47	210.06	211.37	212.05	210.57	211.92	209.14	209.75	210.47	211.09	211.68	211.5	211.04	213.39	209.31	209.19	210.83	212.31	211.11	211.04	208.49	210.13	210.32	210.03	211.47	213.92	212.31	211.27	211.48	212.49	212.3	210.62	210.82	212.81	212.44	210.99	212.86	211.76	208.46	213.48	212.29
209.72	209.05	210.26	208.1	208.03	209.74	210.32	210.59	210.95	207.93	208.27	209.35	210.55	209.66	209.67	211.21	209.53	207.78	210.3	209.21	210.75	209.08	208.38	207.92	206.68	208.27	208.73	209.4	209.41	208.23	207.19	210.63	210.5	209.14	208.25	209.84	208.8	210.32	212.24	208.75	208.65	210.95	211	209.28	209.08	209.35	209.62	209.16	210.34	209.07
212.65	212.88	213.07	212.26	212.6	209.72	210.34	212.92	212.38	215.08	212.86	213.67	212.75	212.44	210.82	213.47	212.45	214.42	208.72	210.48	214.65	212.34	213.87	211.19	213.2	211.98	213.99	213.6	209.92	214.08	212.38	213.59	212.63	213.62	214.66	215.22	210.53	214.43	213.68	214.42	210.99	213.12	212.76	212.23	211.85	211.55	213.29	213.08	212.56	214.09
207.99	210.45	205.61	209.84	208.46	207.05	206	209.74	208.46	209.27	208.08	207.99	208.84	208.8	208.67	210.37	209.76	208.31	208.53	208.81	207.36	209.26	208.7	208.51	209.02	210.87	207.11	206.64	210.01	208.23	209.79	208.91	209.13	207.55	210.36	208.58	209.47	208.3	208.72	207.14	208.29	210.74	208.46	209.41	210.75	208.07	208.71	209.66	210.03	207.59
203.62	201.11	203.09	202.29	203.5	202.27	202.25	203.13	202.59	202.62	202.79	203.37	202.67	203.05	201.48	201.64	202.74	203.42	203.14	202.84	204.1	201.82	201.89	203.51	203.98	203.43	201.8	203.59	203.48	202.24	202.57	201.54	204.55	203.55	202.78	203.72	202.76	202.05	204.29	203.81	203.97	200.95	203.94	202.37	203.19	202.75	201.99	201.14	201.61	203.55
212.16	211.75	211.56	211.42	213.63	211.07	210.58	212.62	212.53	212.47	212.08	211.79	211.88	212.07	210.74	212.04	212.15	210.64	212.4	211.87	211.22	210.4	211.15	211.96	212.08	211.31	210.82	209.91	211.4	207.2	212.36	211	211.47	211.77	211.54	211.01	211.75	212.02	210.95	209.96	209.83	211.05	210.88	212.46	211.79	211.19	214.21	210.97	209.89	212.79
209.3	209.49	209	206.93	208.19	209.56	207.22	209.53	207.31	209.59	211.18	208.71	208.75	209.15	210.13	209.78	208.65	207.74	209.61	209.29	210.47	210.12	209.49	210.72	207.12	210.09	207.71	209.98	208.92	209.44	208.55	208.52	208.85	207.72	209.93	209.72	207.64	207.38	207.15	208.68	207.14	208.39	209.25	208.99	209.67	210.13	208.5	211.03	207.43	208.79
197.62	197.41	199.51	199.76	199.53	201.72	200.86	198.71	199.3	199.05	200.48	199.95	198.57	199.21	197.94	199.91	199.32	200.11	199.34	201.05	198.67	199.84	198.44	198.54	199.01	197.79	200.27	199.18	200.82	200.03	199.81	199.71	200.14	199.82	199.19	200.5	199.1	198.23	198.63	196.94	198.43	198.29	198.84	197.15	198.89	199.4	201.78	199.89	200.27	199.95
201.55	203.29	202.01	203.56	203.99	201.56	201.86	204.41	203.91	202.25	202.44	203.44	201.68	202.23	203.38	204.79	203	202.49	203.55	206.03	204.21	201.28	205.11	202.13	203.31	203.7	201.33	201.91	202.94	202.67	202.82	202.24	201.44	200.99	206.2	206.88	203.81	201.93	202.91	205.4	201.34	201.12	204.18	203.63	203.66	204.27	202.97	202.57	204.19	204.3
197.5	199.23	196.64	198.17	198.59	196.69	199.14	197.35	197.94	199.86	198.81	198.57	200.25	195.79	197.41	199.87	195.82	199.2	199.55	198.57	198.85	196.01	197.8	197.62	198.05	198.91	197.77	196.92	197.87	199.68	198.91	196.38	197.55	198.65	198.41	197.51	198.98	197.49	198.6	196.42	194.4	200.35	196.68	198.48	196.46	199.36	199.11	199.69	198.67	195.52
197.45	199.08	198.87	199.87	200.23	197.94	197.87	196.24	197	197.06	196.66	195.49	198.16	198.92	195.55	197.26	197.9	198.94	200.05	199.44	196.34	196.81	198.55	196.54	198.59	197.22	198.43	197.66	197.99	198.94	199.28	196.81	197.51	196.34	197.56	197.76	199.54	195.15	198.52	198.09	195.05	199.02	198.52	197.82	198.73	200.31	199.28	199.42	199.47	198.94
199.79	197.38	198.37	199.6	201.31	198.45	199.44	196.85	200.2	199.85	200.13	199.89	197.83	199.47	198.24	198.81	199.36	197.97	199.21	196.86	200.65	198.63	199.76	199.4	198.25	199.85	199.8	200.24	197.64	197.38	198.27	197.75	199.58	198.65	198.76	199.82	196.06	198.83	199.4	199.58	195.82	199.13	199.1	198.52	198.35	196.17	198.83	195.6	197.56	197.98
209.47	210.87	211.44	208.22	207.87	209.25	207.39	208.72	208.04	207.72	211.05	208.3	208.37	208.01	211.31	210.07	207.28	208.26	211.23	205.82	210.84	208.91	210.5	206.41	209.06	209.06	208.81	208.82	207.98	207.98	206.9	208.46	208.76	206.86	209.3	210.07	210.5	206.97	209.21	208.67	206.89	207.67	206.89	210.67	208.69	207.8	208.26	209.22	210.45	208.82
212.26	212.79	211.77	209.54	212.15	213.41	212.63	210.79	213.78	212.5	209.71	212.17	210.74	212.93	213.92	211.99	209.98	210.06	210.57	212.77	212.7	209.41	212.98	214.21	212.12	211.71	209.24	212.7	211.86	211.55	211.11	212.24	210.4	209.9	213.75	212.12	212.54	209.83	211.48	212.65	211.34	212.04	211.11	211.86	214.42	211.46	211.32	208.93	214.67	212.01
210.72	209.91	210.26	210.86	213.74	210.8	214.14	212.4	213.88	213.04	209.16	213.39	213.42	212.06	209.82	214.32	212.68	209.49	211.71	211.69	214.3	212.18	211.11	211.09	211.95	211.18	212.56	212.94	213.44	211.84	213.19	209.44	211.84	210.09	209.04	213.34	210.9	212.24	214.16	209.98	212.56	212.42	211.04	211.4	213.24	212.59	212.64	212.55	210.38	212.38
216.15	217.86	218.7	215.75	217.91	216.23	215.96	215.71	220.57	218.99	216.45	217.08	216.49	215.96	218	218.23	217.57	215.4	216.94	215.77	216.23	215.37	217.19	218.1	217.23	218.02	217.04	216.86	214.48	215.44	215.02	217.72	214.53	215.55	217.12	218.38	216.11	216.55	219.37	217.59	215.36	216.66	218.11	216.23	217.21	218.97	216.85	219.89	215.16	217.44
216.81	216.84	218	213.3	215.32	218.1	215.71	216.95	215.09	217.29	216.25	214.35	216.41	218.49	213.6	218.09	217.52	216.86	216.45	215.01	218.33	219	216.89	217.8	217.18	218.33	217.06	218.62	217.36	217.66	215.08	216.65	217.75	217.69	214.89	216.91	217.77	216.53	217.67	217.67	217.63	217.27	215.31	217.68	218.62	217.71	219.73	217.4	217.04	218.33
197.66	199.68	197.01	195.82	197.93	197.2	197.6	198.42	198.36	200.39	198.6	198.87	199.13	199.69	198.01	197.14	197.74	196.62	200.89	197.3	197.04	195.96	200.82	198.69	198.86	198.23	197.41	196.99	197.8	199.27	196.59	196.45	196.91	199.65	198.51	200.13	196.54	199.61	197.81	199.04	196.91	197.32	198.48	199.26	196.94	197.26	198.89	198.83	196.55	198.13
215.98	216.88	217.69	218.44	216.9	217.5	215.45	219.71	215.12	216.16	216.44	216.8	218.58	217.7	213.86	215.97	218.24	218.27	218.11	219.18	215.94	216.86	216.96	216.35	216.92	218.39	218.43	217.2	218.82	217.64	216.77	215.95	216.6	214.5	215.02	216.02	217.19	217.46	215.47	214.63	218.74	217.95	219.86	215.17	215.88	218.63	218.3	213.87	216.57	218.17
209.39	207.17	209.49	210.03	208.05	206.91	209.32	207.71	209.45	206.61	209.97	207.57	209.73	207.43	207.97	206.15	210.37	209.02	209.02	208.62	206.62	207.47	208.74	207.44	207.6	208.7	208.01	210.38	209.84	207.33	210	209.04	206.86	209.09	207.73	210.15	208.37	208.64	210.28	208.39	208.49	210.05	209.04	209.85	207.53	206.79	210.07	209.07	209.12	208.73
207.17	208.93	207.66	207.62	207.01	209.47	208.17	207.44	207.61	207.65	207.18	207.37	207.43	210.9	206.17	207	207.81	208.42	209.84	206.32	208.83	206.79	208.93	209.22	207.92	207.28	208.42	207.13	207.33	208.52	208.77	209.83	208.4	207.34	209.56	206.35	209.39	210.28	206.73	207.55	206.34	206.78	208.48	207.68	208.25	209.87	208.24	208.07	205.51	205.84
204.05	203.4	202.4	203.35	203.43	204.3	202.93	202.16	205.28	205.13	202.57	203.9	204.68	202.56	202.15	204.28	202.33	202.3	202.3	201.99	202.77	201.23	203.18	204.71	205	202.92	201.25	203.58	200.88	205.27	203.91	200.91	203.19	202.15	200.21	204.38	203.1	204.38	203.29	203.2	202.09	201.93	204.62	201.88	200.72	202.58	203.29	203.52	203.14	201.61
208.97	209.58	208.85	209.55	208.17	208.24	208.18	206.56	206.74	209.4	207.55	210.22	209.32	211.24	208.59	208.25	208.59	207.94	208.34	207.48	209.82	213.06	209.57	208.11	210.64	207.09	208.39	207.14	209.22	207.6	207.59	210.28	207.82	209.24	207.96	209.5	208.69	208.3	208.63	209.2	210.51	208.31	210.39	208.47	208.24	209.66	209	208.61	208.62	209.46
199.02	202.32	203.63	200.6	201.57	197.78	199.79	200.69	200.44	202.22	198.91	200.38	200.41	199.55	201.42	200.79	200.76	200.93	201.02	201.42	198.18	201.15	201.9	199.28	198.99	202.43	200.2	200.42	202.06	200.15	199.42	203.35	199.78	201.02	201.37	201.64	202.93	200.76	198.72	201.91	200.56	200.74	201.04	200.12	199.96	202.07	202.06	199.6	202.06	199.08
211.9	214.18	212.58	215.15	212.67	212.78	211.61	213.81	212.66	213.76	213.89	211.42	213.14	211.57	211.52	213.23	211.98	212.75	213.88	212.38	212.04	211.16	214.52	212.75	214.57	210.32	211.94	211.95	212.02	214.18	211.08	210.24	217.47	213.61	211.87	214.46	211.17	210.55	213.74	214.61	211.34	212.89	211.37	212.78	213.13	214.47	211.86	211.11	214.52	213.87
201.86	203.86	203.21	203.72	203.46	200.42	201.33	201.42	204	204.97	203.55	202.36	202.62	202.55	202.98	201.76	202.04	203.25	204.6	202.24	201.66	204.26	202.15	203.74	201.16	202.03	201.99	201.38	203.1	202.17	202.18	203.73	201.81	201.86	204.67	202.67	203.71	202.45	202.16	202.17	200.24	201.52	203.57	201.25	204.25	204.59	200.14	203.62	200.79	203.6
207.3	208.51	208.49	209.45	207.37	208.92	207.19	208.14	206.36	205.62	205.19	206.79	208.37	207.6	206.32	207.85	207.35	206.26	208.14	207.92	205.4	208.68	207.37	205.55	204.73	207.85	206.47	207.76	207.23	207.48	206.44	207.28	207.9	206.48	206.84	208.3	209.98	208.52	208.54	207.6	207.12	207.98	208.76	209.79	207.06	207.97	207.05	209.62	206.73	205.45
204.67	201.96	201.78	201.66	203.59	202.89	204.56	201.97	203.01	204.61	202.62	202.24	204.87	203.75	202.05	203.87	202.66	204.5	201.79	204.14	201.39	205	201.8	203.45	201.12	201.58	202.3	200.21	202.82	203.61	202.76	203.21	201.6	203.02	200.28	202.05	202.44	203.56	204.57	201.75	202.73	201.19	204.17	203.54	201.89	203.42	201.96	203.33	203.43	202.87
206.79	207.87	209.88	207.35	210.46	209.18	209.86	210.91	209.78	208.83	209.16	209.16	206.51	208.65	210.45	208.93	210.23	208.26	206.95	208.19	211.36	206.6	209.22	210.32	206.86	206.94	210.76	210.15	210.44	211.21	207.08	208.12	210.51	209.87	209.76	210.65	209.62	208.21	206.88	209.93	208.13	210.44	208.34	208.51	206.64	209.2	208.48	207.87	208.38	209.61
203.7	207.52	201.87	201.92	203.49	204.24	203.05	205.1	202.69	202.65	202.62	202.24	204.51	204.69	202.72	201.22	204.18	204.34	203.91	204.77	205.58	202.8	205.8	203	203.7	203.12	204.8	204.77	206.45	204.14	203.96	203.55	205.41	201.71	204.79	204.87	205.34	202.84	206.4	204.61	202.27	201.61	205.21	204.02	205.2	205.03	205.91	202.32	206.49	205.11
205.83	201.19	201.83	202.3	202.48	201.15	202.45	201.14	202.07	201.73	205.3	201.71	200.8	203.64	203.94	201.11	203.66	203.08	201.66	202.45	203.24	203.22	201.73	201	202.74	203.46	204.42	204.75	202.14	201.14	203.19	202.48	202.41	199.98	200.99	200.43	202.57	202.15	202.96	201.5	204.35	202.87	202.93	201.88	204.35	202.28	205.99	201.96	203.32	204.42
217.65	218.07	217.72	219.97	219.39	218.56	216.77	217.31	217.52	215.82	219.79	219.94	216.53	218.19	218.25	219.19	218.32	217.33	217.51	218.29	217.01	217.09	217.41	219.6	216.59	217.08	218.67	218.98	218.16	218.21	217.5	217.64	219.49	220.9	217.92	215.56	217.54	217.84	218.84	216.47	216.84	219.76	218.18	216.36	215.97	219.82	217.63	218.96	217.16	217.88
207.23	210.49	208.23	206.37	208.3	209.64	209.45	208.78	208.27	207.77	207.73	206.81	208.92	209.25	209.16	207.38	206.49	209.33	208.09	209.59	209.06	206.78	208.85	208.3	208.2	207.04	208.13	206.56	210.23	207.19	208.91	208.01	209.33	207.64	209.21	209.99	208.53	206.9	208.58	208.53	206.78	208.05	209.08	208.38	207.72	208.59	208.06	209.28	208.44	210.29
208.29	207.82	208.27	209.59	211.27	208.61	208.17	207.74	207.95	208.78	209.62	209.92	207.49	208.85	210.59	205.52	208.62	210.46	208.51	209.14	209.86	210	207.67	208.38	210.46	209.98	210.95	209.78	208.74	207.79	208.64	207.13	208.86	208.88	209.55	210.19	208.18	207.89	207.66	208.63	208.69	207.86	211.3	207.81	209.17	207.77	209.48	209.26	209.38	208.69
219.35	217.11	216.96	216.35	218.22	217.66	218.64	217.41	219.29	217.69	218.41	216.28	217.05	217.72	216.19	218.05	216.59	217.22	217.7	220.02	216.91	217.41	217.45	218.39	215.75	216.57	217.27	218.18	217.01	216.31	217.11	216.45	218.31	216.38	215.86	217.17	217.52	216.77	217.26	218.17	217.75	216.31	217.08	217.49	217.48	215.93	218.76	215.78	214.96	217.56
209.64	207.52	208.92	207.69	207.77	206.55	208.81	208.8	210.84	209.88	208.46	207.95	209.07	210.64	207.66	207.74	207.77	208.55	208.72	208.6	207.69	209.26	208.45	210.06	210.92	208.58	208.01	207.17	208.97	210.19	210.03	209.68	207.57	207.89	208.78	209.01	209.04	210.4	211.04	209.15	208.28	208.84	207.81	205.76	208.32	206.6	210.55	210.41	207.42	209.86
204.5	205.27	205.41	205.61	203.46	203.28	204.73	205.56	204.88	204.66	201.86	206.68	205.36	204.46	206.38	203.15	205.62	206.15	205.5	204.3	204.94	203.97	204.5	205.69	205.05	205.27	202.58	204.41	205.17	205.31	204.84	204.01	204.25	205.88	205.41	204.15	208.25	204.87	205.41	204.86	204.97	204.66	205.36	203.46	204	204.99	202.51	204.18	205.04	204.78
194.13	193.42	196.54	197.74	195.96	194.75	196.2	194.32	196.33	197.01	194.58	195.28	196.1	195.79	194.98	195.67	192.66	194.87	193.96	197.94	196.12	193.85	194.28	195.55	195.18	196.25	195.93	195.02	195.97	196.81	195.4	194.28	195.28	195.16	195.08	195.46	197.6	195.94	192.25	197.31	193.68	195.69	193.57	195.93	194.69	196.03	195.29	196.38	197.04	196.77
219.37	217.31	219.38	218.18	218.16	216.47	219.3	215.76	217.05	219.36	217.83	217.05	217.67	216.75	217.96	218.45	218.12	216.8	217.02	219.4	218	219.25	215.83	216.51	218.12	219.47	218.33	219.18	218.07	218.1	217.23	218.76	216.35	219.64	216.87	216.83	215.03	217.05	218.35	217.21	214.13	217.53	217.32	216.12	216.26	218.49	217.34	217.26	217.03	215.14
209.14	207.37	209.93	209.66	209.32	207.25	210.12	210.03	209.45	207.67	207.25	207.04	209.77	209.08	210.72	207.87	206.54	207.15	209.94	208.8	207.56	208.39	210.11	209.47	207.92	208.49	208.35	207.5	205.39	208.64	208.93	207.98	208.47	209.11	208.34	207.15	210	209.06	207.71	207.75	210.87	209.65	208.18	209.53	208.08	209	207.99	209.15	209.32	207.55
197.25	200.62	200.48	199.44	195.96	201.98	202.09	198.61	201.19	199.34	199.17	200.38	201.04	202.49	200.73	198.38	201.74	198.36	200.23	200.78	198.11	200.57	198.29	199.18	200.32	200.2	200.76	198.06	199.95	198.45	197.9	199.19	201.32	197.1	199.32	199.39	201.07	201.02	198.7	199.41	201.75	197.68	199.23	196.87	198.87	199.31	199.14	201.43	198.94	199.14
203.21	202.96	205.48	203.33	202.89	204	203.28	202.74	203.9	202.1	202.85	203.47	205.07	203.66	199.74	203.57	205.59	203.98	203.7	202.77	204.5	201.32	202.85	202.03	202.32	203.14	203.79	203.79	202.85	200.85	203.92	203.79	203.89	204.6	202.8	204.54	201.43	201.72	201.96	202.29	204.37	200.8	201.78	203.73	200.32	203.72	203.5	203.81	202.83	203.31
192.27	194.2	194.76	195.22	193.7	196.27	193.75	195.77	197	193.95	194.93	194.4	193.66	194.01	194.82	194.48	194.68	192.79	195.89	195.02	196.02	194.84	193.88	192.57	193.26	194.27	192.98	193.51	193.13	192.71	192.99	193.91	193.24	194.54	190.53	193.47	195.65	194.68	193.5	194.52	194.61	196	194.55	195.18	193.6	192.22	194.59	194.25	195.43	195.72
208.89	210.21	208.44	206.33	208.12	209.29	206.66	207.53	209.32	207.38	207.79	209.82	208.35	208.15	207	207.33	207.86	205.99	206.1	209.05	208.58	209.91	208.85	205.05	207.24	209.06	206	206.17	206.25	206.52	208.06	209.02	204.82	208.74	207.29	209.51	208.65	208.22	208.2	208.45	205.92	206.11	208.49	208.38	205.7	208.72	208.35	209.37	208.04	212.27
198.5	201.08	199.37	200.78	199.29	199.32	200.04	200.03	199.45	199.64	197.62	201.38	201.39	198.41	197.51	198.51	198.5	198.99	199.89	198.8	199.02	199.27	198.14	200.59	199.36	198.57	198.03	200.9	200.7	201.49	197.65	201.14	198.8	199.28	198.37	198.92	199.65	199.62	201.42	200	199.22	200.45	198.22	199.79	201.49	199.54	198.97	199.28	201.8	199.52
211.13	211.1	210.8	212.07	210.36	212.16	213.03	213.41	212.06	214.07	212.63	210.11	211.37	211.2	212.8	211.94	211.36	212.28	213.06	213.65	211.26	212.31	210.22	211.14	214.29	210.66	212.76	210.76	211.99	211.27	211.79	211.64	211.85	210.08	210.66	212.28	210.53	211.01	213.17	212.74	210.51	210.81	212.82	209.7	211.37	212.51	211.04	210.06	210.2	209.78
205.44	207.53	206.87	205.62	207.61	206.53	208.99	207.17	207.54	206.24	206.55	205.9	206.9	206.23	206.84	205.54	203.36	204	207.5	203.97	204.98	207.13	207.42	206.1	206.21	205.94	206.5	208.68	208.13	206.33	204.98	204.32	208.36	206.15	206.6	205.75	205.44	206.72	207.16	207.68	206.8	206.45	208.09	206.08	207.16	208.99	205.56	206.61	206.69	207.67
198.71	197.21	198.6	200.92	199.65	203.27	197.94	199.17	198.98	201.35	200.32	200.77	200.24	199.29	200.27	198.13	200.59	199.04	200.89	198.31	199.29	198.21	197.98	202.48	198.93	200.22	197.37	200.76	198.75	199.38	200.87	197.2	197.22	197.5	199.85	198.79	199.03	198.57	198.65	199.86	198.2	201.8	198.44	199.36	202.89	199.15	198.44	196.92	199.16	200.91
210.83	211.42	212.02	213.96	210.54	212.78	213.35	212.04	212.05	212.9	211.4	210.78	211.83	212.84	211.54	211.67	210.78	211.68	210.54	211.7	210.69	212.43	212.12	212.31	211.36	212.39	211.48	210.56	210.76	211.75	211.41	209.24	210.11	211.93	213.33	211.06	212.17	210.55	211.14	210.52	213.41	212.84	211.53	210.38	211.84	211.31	212.6	211.52	213.29	212.28
201.32	202.57	202.99	204.36	202.7	202.33	202.08	201.7	203.59	202.85	202.6	204.95	202.47	202.8	203.3	200.87	201.77	200.8	201.68	200.97	202.58	201.1	200.68	201.04	203.48	203.59	204.76	204.01	201.63	202.46	201.7	201.79	203.93	202.13	203.52	203.52	201.19	205.62	203.01	201.57	203.56	202.11	204.66	200.99	201.53	202.37	204.87	201.12	200.73	203.86
208.39	208.98	209.9	210.9	210.04	206.86	209.3	209.99	209.4	210.56	209.79	208.83	208.87	209.8	207.22	210.77	209.31	207.97	208.67	209.29	211.49	210.6	210.91	210.39	210.38	211.53	208.42	210.43	208.88	209.39	207.93	207.95	210.43	208.07	210.94	211.19	210.59	206.25	209.26	207.77	208.1	209.81	208.16	210.97	209.42	209.44	209.97	209.81	211.2	209.18
210.29	209.37	210.62	209.04	209.82	212.04	211.92	209.69	210.32	209.32	208.22	208.61	208.89	209.86	211.35	211.45	209.83	208.14	209.64	207.97	208.47	209.22	208.95	208.43	208.56	209.81	209.84	209.77	209.75	210.74	210.88	208.51	210.76	208.95	209.46	209.51	209.3	208.78	211.94	209.17	206.98	211.26	210.29	206.67	210.76	210.81	210.02	209.57	209.29	210.17
200.6	200.67	198.78	201.16	200.34	203.83	202.39	198.39	201.62	200.79	199.08	199.53	199.06	200.45	199.04	201.1	201.29	201.4	198.83	200.83	202.47	200.3	201.5	203.29	199.77	199.77	199.04	199.31	199.12	202.65	201.18	202.17	203.65	199.35	199.27	202.64	203.03	200.21	199.59	200.59	201.15	199.69	200.07	202.54	197.82	200.52	202.18	200.53	198.88	199.24
216.59	217.89	219.68	216.13	218.12	214.83	216.05	217.34	217.34	215.25	214.61	215.31	218.4	218.9	217.41	217.24	216.39	217.44	218.08	216.91	216.25	217.65	215.2	217.7	216.88	214.9	214.64	220.03	214.38	216.62	216.87	216.93	215.76	218.46	216.28	215.78	216.62	215.32	216.97	216.93	218.05	217.67	218.65	218.25	215.94	219.43	216.56	216.3	216.03	217.04
214.55	214.8	212.16	215.86	215.16	212.53	213.79	212.86	215.14	214.19	214.7	213.22	216.27	214.83	213.29	213.27	214.17	212.81	212.98	211.72	214.26	213.01	213.43	214.28	214.99	212.24	213.91	213.18	215.24	213.18	213.28	216.15	214.7	212.42	213.04	214.7	212.47	214.4	213.88	215.59	212.82	215.31	213.37	214.64	213.06	216.55	212.91	213.11	215.02	214.13
209.22	213.5	209.09	212.52	211.29	211.9	213.33	209.84	211.23	211.17	211.73	211.96	210.22	212.63	210.94	210.8	212.05	209.99	211.85	213.06	210.76	210.7	212.73	211.54	211.51	212.45	211.52	211.77	211.48	211.1	213.67	210.56	212.33	211.37	209.84	211.53	211.76	213.21	211.3	212.45	212.26	214.66	212.35	212.49	209.96	211.77	213.86	211.22	211.31	214.85
212.76	214.54	214.47	213.14	213.02	215.11	212.27	213.73	214.58	214.64	213.6	212.29	215.26	213.27	214.67	214.28	214.55	213.44	215.73	213.8	212.3	215.06	214.03	213.11	212.69	212.22	212.04	215.45	213.06	214.77	214.9	211.94	211.69	216.11	216.5	210.69	214.75	213.48	213.66	213.7	214.58	213.96	210.83	211.91	213.6	214.02	212.99	216.11	212.63	214.38
210.02	210.88	206.57	208.94	208.05	208.04	209.75	209.59	210.05	208.36	208.11	208.73	205.8	208.32	209.55	204.78	208.12	208.05	209.32	208.49	208.24	208.1	208.89	208.03	208.56	209.69	209.66	209.63	209.77	209.57	209.18	209.63	210.69	208.44	208.3	210.14	208.49	207.76	209.45	206.97	209.49	206.23	208.73	210.51	211.63	207.98	208.88	209.15	208.78	208.28
201.2	198.68	200.71	202.47	202.37	200.33	201.87	198.82	202.54	202.09	201.51	201.23	202.19	201.52	199.33	200.53	201.32	200.52	202.31	199.55	201.71	201.56	202.28	203.64	202.25	201.34	198.56	199.12	201.32	199.13	202.08	201.07	200.78	202.35	201.69	202.78	201.81	200.47	201.33	202.01	200.79	199.73	199.8	201.23	198.69	201.8	200.9	199.39	200.22	200.94
206.1	202.46	205.37	206.36	204.62	206.56	206.71	208.29	204.64	205.61	205.1	207.23	205.07	205.14	205.47	204.54	202.55	205.53	205.47	205.66	204.47	204.1	206.88	203.83	204.3	205.06	206.65	206.62	206.09	204.86	206.65	207.04	206.02	204.24	203.44	205.24	206.6	207.98	205	206.43	205.71	206.78	204.37	207.81	206.31	206.62	204.69	206.44	206	207.13
209.3	209.05	210.02	206.98	205.62	206.09	209.02	208.56	208.23	209.82	209.7	209.56	208.6	210.19	210.34	208.37	209.21	209.5	205.44	210.08	209.09	209.2	208.15	210.35	208.57	208.63	210.77	207.5	208.88	209.43	208.61	208.04	210.01	210.14	209.4	209.59	208.61	210.22	208.68	211.53	207.98	208.56	208.41	208.97	207.28	209.71	208.16	207.07	207.97	208.49
203.55	200.76	205.38	202.26	201.94	203.19	205.05	201.97	201.75	204.38	201.55	201.45	203.8	200.36	202.65	201.91	202.83	202.87	202.49	205.29	203.47	201.22	203.69	202.68	202.52	202.99	203.37	202.38	201.27	203.09	202.43	202.14	202.96	203.09	201.35	202.45	201.81	202.87	203.18	203.16	199.65	199.3	202.67	201.96	203.68	201.95	203.36	206.34	202.9	203.65
203.88	203.44	202.79	202.51	204.86	203.75	203.77	202.57	205.53	203.61	203.38	202.51	203.65	200.75	201.99	202.45	202.75	202.26	199.72	201.74	204.5	203.11	204.87	203.97	202.37	204.51	201.79	203.06	202.49	201.05	203.31	202.27	203	204.13	204.71	204.18	203.11	202.88	202.75	201.55	203.34	204.89	207.43	200.96	203.14	202.24	202.48	202.58	205.67	202.88
217.3	218.15	218.39	218.24	216.73	217.38	217.32	216.31	217.17	218.8	216.62	216.35	218.81	218.35	217.02	215.49	217.34	218.32	218.11	217.37	216.66	215.64	217.89	217.35	217.11	215.99	217.61	217.25	218.4	215.42	217.67	217.64	216.56	215.82	219.33	217.01	217.58	216.03	216.19	215.29	218.15	216.7	215.72	217.22	217.07	217.77	217.18	214.15	217.13	219.39
203.46	206.29	203.88	205.15	206.81	204.99	204.45	205.36	204.34	204.93	206.44	201.87	204.61	204.47	204.67	203.46	204.53	206.86	206.81	204.7	206.65	205.52	203.24	204.94	205.2	204.52	206.4	202.74	207.17	205.77	203.28	206.64	203.13	203.7	203.88	204.43	205.07	202.82	204.31	204.61	203.21	202.97	205.95	203.12	204.63	206.54	203.93	204.81	204.94	205.53
212.7	211.77	211.52	212.73	213.09	211.08	211.38	210.74	213.64	211.23	212.56	212.43	213.6	210.37	212.14	211.95	212.75	211.04	210.92	212.55	209.24	212.19	211.04	214.36	212.92	210.79	212.53	209.8	211.02	212.32	211.94	211.46	213.14	211.63	214.21	209.62	211.31	212.07	210.75	212	211.22	212.13	209.89	210.3	212.21	212.88	210.36	211.43	209.73	209.36
210.05	208.68	207.22	209.02	209.81	208.05	211.44	206.22	207.13	208.36	209.97	207.95	209.84	207.01	207.36	209.15	208.83	208.2	207.61	206.16	207.34	209.5	209.3	210.83	209.04	210.32	207.74	207.23	210.84	208.1	207.47	210.11	207.83	207.99	207.19	208.13	207.77	206.96	209.38	207.36	208.55	209.42	208.81	207.46	209.43	207.21	209.74	210.77	208.33	210.38
207.3	205.76	205.98	206.12	207.47	206.23	206.25	204.72	204.76	207.1	206.84	207.01	208.52	204.55	205.66	205.8	206.03	206.47	207.74	207.46	207.32	207.77	208.19	208.41	205.03	204.56	205.79	206.75	204.47	206.89	206.42	205.87	208.68	205.45	205.76	203.02	205.89	203.88	206.36	209.24	206.07	207.36	207.99	205.14	206.88	206.58	205.63	205.09	207.72	207.05
216.61	212.85	212.8	214.19	212.46	210.27	214.91	216.16	214.24	213.79	213.55	212.64	214.06	215.34	213.89	213.88	212.29	213.57	210.56	216.07	213.89	212.8	212.57	214.65	213.79	215.68	214.05	212.15	214.17	214.36	213.01	213.28	212.75	215.42	215.04	214.54	211.74	213.1	211.81	212.44	214.37	213.56	212.78	212.84	213.08	217.16	211.59	216.44	214.94	213.64
218.44	215.93	216.75	218.15	218.83	218.42	217.97	217.26	216.46	218.11	216.29	218.79	215.93	218.16	218.8	216.54	216.6	215.32	218.35	216.47	214.91	216.93	217.42	216.08	217.59	217.84	214.09	217.28	217.73	215.68	217.45	217.57	217.76	216.97	216.92	216.44	216.45	217.6	218.23	215.59	218.2	218.51	216.65	216.94	219.11	217.69	217.33	216.36	216.03	217.91
204.67	207.67	207.35	204.67	206.86	206.75	207.33	204.22	205.76	207.44	205.28	205.73	208.2	205.06	205.3	204.47	207.03	205.46	205.57	205.51	207.02	206.98	205.61	205.52	206.28	205.58	206.95	206.65	205.26	205.82	204.98	204.6	205.72	207.53	206.39	207.45	205.22	207.27	209.52	206.98	208.53	207.22	206.75	206.19	206.22	206.55	206.8	207.1	206.79	206.88
214.1	213.06	213.54	213.84	213.45	212.43	212.07	212.92	212.81	213.29	211.23	212.99	212.01	210.72	212.91	214.07	214.29	213.58	212.68	213.86	212.98	213.28	212.26	215.42	211.66	214.42	212.11	213.88	212.24	212.33	212.58	214.55	213.26	213.97	212.22	213.1	212.74	214.74	212.67	213.17	213.57	211.56	212.25	211.8	211.85	211.57	212.86	210.73	210.16	212.09
213.71	210.89	210.83	210.36	210.82	212.56	212.6	213.4	213.41	210.3	213.09	211.75	211.95	212.31	215.06	213.74	214.69	214.64	210.75	212.53	212.61	211.35	209.68	213.56	211.04	214.21	212.67	215.11	211.31	213.99	213.81	212.08	212.73	213.55	214.47	211.06	214.38	212.42	211.99	213.75	213.85	215.08	212.6	214.33	213.6	214.42	212.64	214.57	211.36	212.65
196.96	198.18	199.03	198.9	197.76	201	196.48	199.56	197.43	198.6	199.74	196	199.06	196.99	199.24	197.54	198.21	199.43	197.98	198.86	197.92	198.52	198.53	198.98	201.49	198.79	195.62	200.35	199.41	198.83	197.76	198.77	199.5	198.06	196.55	199.14	199.41	198.63	195.83	199.15	198.27	196.43	196.42	198.19	198.14	198.27	199.17	198.38	198.34	197.69
208.62	205.21	209.7	207.85	209	206.82	209.11	208.04	209.26	207.96	209.13	210.46	210.34	208.36	208.32	207.06	206.31	208.75	208.23	205.29	207.92	208.91	210.4	206.19	209.6	206.31	209.76	209.27	208.42	207.23	207.82	207.53	208.68	207.71	208.29	210.37	208.93	207.99	209.95	207.24	209.06	210.15	208.65	210.59	208.52	208.35	209.16	208.99	208.3	207.38
216.18	218.68	216.73	216.79	218.6	218.74	217.33	217.69	217.97	216.8	216.21	216.96	218.35	215.74	216.86	216.73	217.74	218.3	217.68	215.73	218.45	217.16	213.98	218.37	213.92	216.29	217	218.65	215.22	216.46	216.52	215.31	216.22	216.53	217.87	218.78	216.13	216.97	217.63	217.83	214.82	214.88	216.8	217.17	214.57	217.24	216.57	215.31	218.56	216.19
211.64	208.11	209.08	211.85	208.57	208.07	210.5	210.08	209.61	209.95	208.97	206	207.58	209.07	206.75	208.31	208.71	208.26	209.53	207.52	207.84	208.9	211.27	208.98	208.68	209.99	209.12	209.64	210.89	208.14	208.19	207.97	208.36	209.78	210.02	208.86	211.07	208.94	210.07	209.58	208.1	209.41	210.3	208.78	211.37	211.69	209.81	208.5	208.6	207.57
210.45	209.79	207.98	211.85	210.15	208.22	212.8	208.96	210.03	208.59	211.53	207.63	209.12	210.01	211.09	208.02	207.15	211.77	207.08	210.37	208.85	210.57	209.33	210.04	207.53	207.4	211.85	209.3	209.68	210.28	208.12	210.5	208.41	209.09	210.86	209.45	211.2	211.03	210.11	209.17	211.49	211.31	208.54	208.81	208.35	208.19	210.56	209.93	208.53	209.51
201.71	199.77	199.69	199.47	196.71	199.23	199.66	197.58	198.08	197.61	198.01	196.93	197.43	199.47	200.77	198.96	197.27	199.25	200.7	199.59	198.67	196.27	200.34	198.99	199.15	199.74	199.69	198	197.16	199	198.69	199.68	197.96	198.74	200.03	200.03	200.39	198.01	197.73	198.62	197.64	197.76	197.64	199.71	196.83	197.63	197.52	200.18	198.96	198.38
212.04	213.05	211.59	210.09	209.69	214.25	211.25	210.66	214.07	211.26	213.43	212.08	214.37	212.17	213.72	211.46	214.22	211.61	212.82	212.15	212.84	211.79	212.09	213	211.1	212.46	213.41	210.81	213.62	212.94	213.15	214.52	213.29	211.44	215.82	213.55	213.17	211.06	211.51	212.97	213.21	213.45	213.26	212.38	210.12	211.27	212.14	212.37	212.3	212.12
196.71	198.91	199.45	198.28	198.28	200.28	197.42	199.04	200.11	199.13	199.85	201.88	199.83	198.94	198.88	200.11	199.79	198.83	198.47	200.02	199.58	197.7	198.62	198.2	200.8	198.8	199.56	198.33	199.81	199.93	197.84	200.06	198.71	198.21	200.56	197.68	201.51	199.3	199.57	197.92	200.46	198.41	199.2	201.83	198.1	199.77	198.29	200.54	201.03	199.28
210.34	207.06	209.19	209.11	208.87	206.43	210.01	206.27	209.09	206.41	208.33	206.44	208.03	208.1	207.62	207.89	207.57	206.45	209.14	206.9	208.31	206.36	206.94	209.02	208.36	205.04	207.09	208.18	208.95	206.43	209.28	207.56	209.09	207.49	208.35	207.89	206	207.82	208.42	208.98	209.21	209.48	208.79	205.44	208.36	207.53	209.04	208.95	206.18	206.33
208.79	209.18	208.72	208.84	210.68	211.68	209.84	211.01	206.42	209.96	207.51	208.09	209.49	209.26	207.02	206.6	207.49	210.75	208.98	207.4	211.46	206.87	210.37	207.11	208.15	211.42	208.09	207.78	207.21	209.26	211.77	207.94	208.63	209.29	207.18	208.34	208.92	210.41	207.28	211.27	207.75	208.81	208.87	207.29	209.46	209.4	205.79	208.46	210.67	208.79
207	207.29	208.43	208.27	207.08	205.41	208.53	208.03	208.75	208.15	208.31	208.19	206.87	206.86	206.28	210.06	209.24	206.91	207.59	206.51	208.06	207.17	209.18	208.33	208.51	204.12	209.89	206.67	208.23	208.56	207.18	207.67	207.55	207.07	207.21	207.89	208.72	208.17	209.76	207.03	209.89	207.3	207.73	207.34	207.3	206.17	207.12	208	207.92	208.42
208.09	208.25	208.82	211.61	207.04	207.93	210.17	208.34	207.89	206.48	210.53	206.83	208.19	208.02	208.33	209.12	209.25	209.48	206.47	210	209.16	209	209.07	209.79	208.09	209.76	208.57	207.81	208.54	209.51	210.38	207.91	206.82	207.45	210.48	209.7	208.02	210.04	210.94	207.95	209.96	209.86	209.66	211.91	211.13	208.45	206.56	209.73	211.67	208.3
218.94	217.46	216.22	215.77	216.92	215.88	217.03	216.56	218.52	216.64	215.84	217	215.76	219.97	217.34	218.48	215.65	216.26	217.2	215.38	215.52	216.55	215.47	215.07	216.3	216.83	217.7	217.13	216.6	217.79	218	215.73	217.27	218.95	216.45	217.08	215.37	217.54	218.52	216.86	216.63	217.6	218.74	216.01	215.44	216.31	215.49	218.85	216.24	217.87
205.98	204.54	206.64	207.42	207	206.15	207.49	207.38	205.3	207.5	205.79	207.56	204.73	207.45	206.82	206.04	205.62	207.2	205.45	206.87	205.86	206.8	206.29	204.75	204.01	206.1	205.06	207.62	205.9	205.1	205.49	205.85	205.76	206.46	206.58	206.08	204.8	205.61	205.87	205.49	206.71	206.22	208.8	206.51	207.85	206.05	208.7	207.03	207.86	206.28
204.55	205.29	203.39	203.5	204.84	208.88	203.11	203.92	206.63	203.63	205.58	205.18	204.07	205.9	205.5	205.94	206.75	204.28	203.63	204.33	206.93	204.07	204.49	203.85	204.81	205.34	204.33	204.61	204.69	204.86	202.88	204.75	208.33	203.89	205.12	204.54	206.31	205.58	204	204.62	202.19	205.62	204.57	204.76	205.68	205.37	205.33	205.24	205.14	206.53
208.19	208.4	207.73	209.16	209.77	208.29	208.83	206.81	210.41	207.91	208.91	208.4	206.66	206.76	205.73	206.94	208.77	207.92	207.05	206.93	207.55	206.91	207.78	207.85	207.96	207.64	209.05	207.26	209.58	208.41	208.18	211.66	207.6	208.28	208.63	210.45	208.1	207.08	207.6	204.7	209.72	206.95	209.06	207.76	207.51	207.86	208.66	208.43	208.49	207.1
206.53	204.96	204.08	205.25	203.45	206.12	206.63	205.86	204.84	205.01	208.27	205.15	203.4	204.44	204.61	206.56	207.23	206.97	206.54	206.01	204.63	203.56	203.57	204.79	204.97	204.98	203.87	207.3	205.57	205.73	207.29	206.58	204.93	206.06	205.45	206.32	206.88	205.97	207.05	205.64	205.82	207.78	205.16	204.86	206.28	206.57	203	204.62	207.16	205.27
202.56	202.4	201.76	202.07	204.3	206.19	202.81	203.94	201.71	203.47	204.05	203.01	203.89	206.64	205.42	203.65	203.99	202.42	203.83	205.14	201.79	202.75	205.73	203.31	205.28	201.1	201.04	202.54	205.13	205.32	203.23	202.11	204.5	204.61	205.67	206.3	206.88	204.89	202.63	204	203.46	203.73	204.79	204.15	202.47	204.5	203.79	202.55	203.98	205.2
215.05	216.59	216.76	216.4	218.89	218.54	216.32	218.05	215.54	216.07	215.94	215.99	216.4	215.88	217.87	217.09	214.67	216.65	213.85	215.76	218.42	218.05	218.93	217.47	217.18	216.69	217.41	216.51	214.74	218.31	218.42	218.91	216.91	219.12	217.04	216.86	215.41	217.2	217.48	216.46	216.11	217.01	213.45	216.44	217.21	217.44	219.85	216.86	217.22	216.22
210.4	210.57	209.5	207.55	209.49	208.15	207.52	208.02	209.24	209.88	208.27	209.66	208.08	208	210.07	205.46	206.64	206.12	205.43	207.15	206.88	207.92	209.11	208.03	210.21	209.5	210.4	207.65	208.98	208.02	209.63	206.67	209.7	209.18	210.5	208.32	206.09	207.25	209.44	207.23	207.09	211.66	208.7	208.03	206.03	209.97	210.13	209.03	208.69	208.45
211.42	213.14	210.89	213.29	212.9	213.49	211.7	209.06	211.13	214.33	211.27	212.8	212.59	211.29	211.68	210.73	211.12	212.1	212.79	210.03	211.11	211.43	212.14	211.97	211.81	210.65	212.59	213.14	211.17	210.66	210.78	212.27	210.33	211.83	212.69	212.62	212.44	211.01	212.02	210.34	212.43	211.34	212.18	211.92	212.23	212.27	212.62	212.55	212.76	210.11
216.48	215.32	216.09	215	217.65	218.61	217.94	216.25	214.89	215.12	216.6	216.06	220.12	216.87	218.26	215.51	216.8	218.1	217.04	217.24	215.48	218	217.85	214.96	216.09	217.84	217.21	216.83	217.03	216.21	217.45	216.46	217.73	219.1	217.44	216.86	217.67	216.47	219.37	214.83	216.11	215.66	216.85	216.9	219.17	218.16	216.3	216.49	217.81	216.56
207.48	209.75	209.26	208.5	210.03	208.94	209.49	213.16	208.82	209.61	208.77	209.47	209.41	206.47	209.01	207.01	209.29	207.62	209.85	207.95	209.52	208.3	207.64	209.23	209.25	208.62	207.97	207.8	209.43	210.99	209.29	209.5	208.71	209.86	207.27	206.07	211.35	208.91	208.21	209.27	207.24	211.15	208.75	208.25	208.1	208.2	210.2	209.01	206.83	208.8
209.28	207.51	208.57	205.91	207.56	208.73	209.82	207.14	208.47	207.67	207.43	208.91	208.01	205.91	207.61	209.03	207.45	208.2	206.61	208.15	208.48	210.99	207.89	206.9	208.53	208.64	205.37	209.95	207.54	208.16	208.57	206.99	207.56	208.19	206.92	209.3	209.84	207.28	208.24	208.53	208.73	208.94	207.23	208.63	207.87	209.02	210.31	207.94	209.57	209.72
205.3	206.59	206.55	206.79	209.68	207.73	209.65	208.32	206.07	206.36	207.72	206.03	208.95	208.93	208.31	206.92	207.01	207.37	210.21	208.16	207.19	205.92	208.13	208.93	209.99	207.22	209.14	207.15	209.93	205.55	206.36	209.43	208.76	209.33	209.13	205.87	208.17	206.94	207.37	210.07	207.5	208.34	206.27	207.18	209.24	207.38	207.14	207.33	206.82	206.84
201.92	204.72	204.24	202.6	205.21	202.35	205.16	203.87	203.2	201.78	204.07	203.93	203.66	203.43	201.98	200.62	203.42	202.59	204.83	202.03	203.3	203.89	204.43	204.06	203.53	205.39	201.22	204.08	204.55	204.01	202.22	202.1	202.74	204.42	203.35	205.65	203.59	204.85	203.57	204.86	201.43	205.82	201.55	202.65	203.74	204.06	202.23	204.98	203.43	202.67
210.49	208.49	208.81	207.14	208.13	208.61	206.81	210.43	211.33	208.49	209.36	209.32	211.94	208.59	211.16	210.57	207.92	208.91	208.34	209.31	208.66	208.33	209.21	209.02	208.62	209.68	209.95	208.42	211.46	209.9	209.06	208.77	206.76	209.11	209.8	208.15	210.04	209.11	208.89	208.32	209.7	207.72	210.14	208.51	209.28	209.73	210.36	211.6	207.68	209.92
204.48	206.41	207.54	205.14	205.84	206.57	208.02	205.74	205.58	203.24	205.67	204.43	205.49	207.05	204.17	207.57	207.16	206.62	206.45	204.41	205.86	204.62	207.56	205.65	206.09	203.99	205.35	206.75	207.39	203.21	206.74	204.77	204.92	204.93	205.66	206.57	204.78	203.58	207	205.91	205.77	207.35	208.72	205.93	204.24	205.5	205.49	205.81	205.81	204.47
203.05	204.03	204.07	204.43	203.64	205.56	204.39	205.51	206.52	203.63	204.49	204.73	204.29	205.96	204.98	206.56	205.94	205.62	204.47	205.14	205.05	205.38	205.23	204.03	202.75	204.2	204.62	204.9	205.05	205.46	202.73	205.15	205.97	202.46	204.41	203.55	201.75	205.18	204.46	204.56	205.45	203.39	204.71	204.88	204.16	203.86	204.27	205.97	204.75	205.47
209.2	209.2	208.47	206.34	207.76	208.55	207.01	204.98	207.75	207.21	206.42	207.22	207.05	208.93	207.77	207.06	209.03	203.97	208.96	207.45	209.04	208.08	208.36	206.57	208.94	207.97	206.89	207.49	206.65	207.35	206.99	208.21	208.08	208.43	205.74	208.92	207.47	206.19	208.79	205.17	208.49	207.82	208.99	207.65	208.36	206.9	205.85	205.96	209.83	210.07
214.01	209.58	210.49	211.86	210.12	211.83	209.81	209.81	210.78	213.18	214.02	211.47	210.5	210.82	212.23	211.63	214.34	209.75	210.08	211.61	211.14	212.02	212.28	209.97	210.56	210.85	212.4	212.03	213.87	212.22	212.12	212.89	211.96	212.04	210.27	211.4	211.53	212.2	213.31	214.19	211.8	213.71	212.07	210.21	212.13	211.15	210.76	210.23	212.71	210.46
210.72	213.35	212.98	214.12	213.21	209.88	213.14	211.53	210.4	211.18	211.6	214.07	213.02	213.28	214.04	214.38	213.65	211.91	213.09	211.47	209.96	210.66	214.38	212.23	210.91	212.11	214.12	212.19	213.82	214.75	213.36	211.71	212.46	211.86	213.89	214.45	211.83	209.03	210.89	213.23	213.48	211.41	213.85	211.6	213.43	211.27	213.72	212.73	213.83	210.69
210.75	213.8	213.46	213.96	212.7	211.74	211.35	213.59	209.67	213.08	213.73	212.04	211.82	213.78	211.57	211.57	209.53	209.81	212.63	211.44	211.51	210.74	211.02	210.96	211.53	214.27	213.01	213.88	213.29	214.02	212.5	211.81	210.93	210.98	213.33	214.6	212.96	211.6	210.63	211.13	210.46	213.02	215.34	211.24	212.88	210.51	212.07	215.69	212.43	210.88
199.46	198.96	197.97	199.68	197.6	202.73	197	199.97	200.13	201.5	199.48	199.1	199.22	200.17	198.35	198.04	198.06	201.02	199.15	198.2	201.57	200.9	196.18	198.08	198.75	199.45	199.98	199.91	200.51	197.85	199.54	198.55	197.98	197.65	199.65	198.49	197.74	199.57	197.59	201.53	199.78	199.54	198.72	200.23	197.36	197.05	198.4	202.55	199.29	198.02
208.74	210.5	207.94	208.77	210.79	211.67	210.01	209.93	209.02	208.99	208.72	209.57	208.01	208.2	209.03	209.44	208.46	210.72	208.01	208.73	208.78	210.95	210.04	206.75	207.37	209.82	208.74	207.79	206.82	206.84	209.37	208.27	209.45	207.4	209.25	207.34	208.68	209.51	208.84	208.68	210.16	207.67	208.31	209.8	207.35	208.21	209.16	209.24	207.69	206.72
209.94	212.02	212.44	213.34	212.53	211.72	213.08	211.1	213.03	211.76	211.43	211.38	212.84	213.2	212.49	212.7	210.43	213.81	212.41	212.39	211.13	211.73	212.1	208.83	211	211.68	211.47	214.19	212.16	212.55	212.59	211.46	211.65	212.16	212.83	213.05	213.96	212.55	212.51	211.83	211.82	212.39	213.58	213.14	212.22	212.8	213.74	211.79	213.54	213.76
204.07	204.85	202.66	202.45	204.5	206.05	201.55	204.29	202.28	201.56	204.36	202.51	202.37	204.76	203.02	204.04	203.6	205.54	203.77	204.57	203.73	204.66	203.98	202.22	204.84	204.3	203.6	203.76	203.6	204.02	203.53	203.32	201.7	203.75	203.73	205.48	204.18	204.06	203.2	202.05	203.55	204.03	204.89	204.55	202.18	201.52	203.49	203.74	202.84	203.25
197.54	197.71	198.07	200.85	199.5	200.88	198.2	198.98	195.51	197.81	197.13	198.89	201.07	200.44	199.66	198.85	199.69	199.66	197.07	198.68	198.11	196.79	199.21	198.07	197.16	197.06	196.36	197.38	199.43	198.22	199.71	198.92	197.1	200.56	198.96	198.06	198.58	198	199.24	199.23	197.31	198.02	195.84	198.82	199.06	197.72	199.61	197.29	196.9	198.95
208.19	207.54	208.34	209.65	208.02	207.88	208.19	207.33	208.18	207.05	208.26	206.21	208.21	206.43	206.27	207.98	207.69	208.28	209.46	205.68	208.34	209.21	207.26	208.49	207.5	206.75	208.13	209.35	205.42	210.16	206.78	208.17	210.08	208.09	207.26	209.16	208.79	206.24	208.62	207.12	206.93	205.67	208.04	205.58	207.23	208.64	204.81	207.19	208.63	206.37
212.28	212.35	212.48	213.15	211.25	211.69	214.61	211.9	210.77	211.86	211.81	213.5	214.06	212	212.73	211.34	212.64	212.74	212.04	211.17	213.8	211.12	210.18	212.4	211.91	215.22	215.77	212.91	212.31	212.51	211.7	211.46	212.68	210.47	212.46	212.53	212.89	212.01	211.31	214.08	214.41	212.81	212.05	212.58	211.9	214.57	213.36	212.67	212.57	212.39
209.77	209.43	209.83	210.13	209.03	207.95	209.09	207.53	209.28	209.07	207.85	207.92	209.5	208.02	210.53	208.78	209.13	207.36	208.75	205.65	207.89	207.06	209.33	207.27	207.93	208.72	207.77	208.55	206.03	210.2	207.27	209.03	208.2	210.97	207.94	208.53	209.37	209.85	208.1	209.25	205.61	205.82	206.82	206.54	207.18	209.52	208.63	209.13	208.5	210.18
213.47	213.77	210.71	210.32	210.71	210.1	213.49	211.2	210.7	212.81	210.54	208.83	211.57	210.64	211.91	210.04	213.12	210.67	209.92	212.5	209.88	212.01	210.96	213.61	210.18	212.66	209.07	212.52	210.41	209.95	212.57	211.7	210.56	209.46	210.08	209.76	211.05	212.57	211.06	211.45	211.61	212.26	210.79	211.62	214.66	210.61	213.35	210.32	212.21	209.69
199.75	200.15	199.31	202.33	202.04	201.12	201.06	200.79	202.19	201.72	203.05	201.02	200.64	201.4	201.96	206.2	202.13	197.7	200.06	200.13	199.76	202.33	199.83	199.92	201.36	201.26	200.77	199.16	203.36	200.48	201.35	200.33	200.92	202.51	201.6	198.82	202.34	200.7	203.99	200.11	198.96	202.09	202.4	199.64	200.78	200.54	202.4	200.85	202.02	199.2
197.58	197.32	198.15	197.18	195.39	197.72	198.45	195.05	195.67	197.15	197.99	198.61	199.09	199.33	196.24	196.59	195.81	196.72	197.74	197.22	193.81	197.41	197.44	198.69	198.68	197.13	198.64	198.25	197.52	199.07	197.45	198.88	198.2	198.27	197.76	198.01	197.91	201.31	198.21	200.83	197.6	195.53	200.39	196.95	196.09	198.73	197.88	198.4	198.47	198.71
207.73	209.27	206.2	210.05	207.87	208.58	204.76	206.35	208.45	207.97	206.18	208.98	206.98	207.99	206.72	208.18	206.21	207.53	208.74	206.97	210.15	208.15	208.21	207.04	209.22	207.42	208.92	209.16	208.45	208.95	208.37	209.2	208.04	206.64	206.02	207.07	208.34	207.72	207.65	206.59	206.62	208.11	209.26	207.33	209.96	208.58	208.26	206.41	206.91	206.51
205.82	205.05	206.79	206.47	206.96	206.25	207.87	207.21	204.02	206.51	202.54	206.11	206.52	207.03	205.22	206.91	208.45	206.29	205.96	205.15	206.4	203.88	205.78	208.03	206.24	206.84	205.9	206.79	204.66	207.65	206.38	208.09	207.61	205.85	206.46	207.95	207.14	207.27	208	207.44	206.87	207.91	207.29	206.49	207.16	205.06	204.58	206.42	204.67	207.93
218.88	216.17	218.14	216.98	217.88	214.42	216.67	217.72	219.05	217.26	216.4	218.06	217.43	215.29	217.03	216.96	216.95	218.04	217.47	218.05	218.3	215.14	217.52	218.2	215.91	218.9	215.77	214.41	217.64	217.09	216.32	215.7	218.15	214.18	216.72	215.87	215.31	218.71	215.51	218.35	216.12	217.93	217.88	217.91	217.07	215.15	217.02	213.64	218.97	218.26
210.77	210.82	209.82	212.72	208.77	211.78	212.25	212.58	212.93	211.79	210.74	211.06	214.98	211.84	212.42	210.42	212.97	211.79	212.93	211.33	211.18	212.55	212.92	212.32	210.43	211.85	209.16	213.71	209.86	209.65	212.13	212.58	213.46	212.8	211.87	213.6	212.97	213.18	209.44	212.53	212.58	209.67	212.11	211.71	209.78	211.12	212.26	210.74	212.37	211.48
206	204.63	203.43	205.42	204.9	203.33	204.64	206.79	204.13	207.5	203.7	205.26	206.81	205.49	205.31	207.46	202.62	204.67	203.73	204.2	206.83	205.43	203.27	205.31	204.63	204.26	204.18	203.04	204.94	205.37	205.86	202.01	203.64	202.05	204.17	204.72	203.05	205.19	202.87	204.08	206.02	205.22	204.96	203.99	203.68	204.95	204.57	205.5	204.41	205.11
208.55	209.08	206.52	207.71	209.55	208.5	207.76	210.32	207.99	210.24	208.57	209.53	209.32	207.57	208.75	210.12	209.93	209.33	210.74	209.67	208.3	208.07	206.98	210.87	206.88	207.16	210.65	207.69	209.37	206.75	209.7	209.04	207.15	209.11	206.65	209.3	209.03	207.93	209.28	207.85	207.55	207.54	209.45	208.47	209.7	207.13	208.13	210.2	210.39	209.28
206.16	206.44	205.55	207.06	208.55	206.08	207.11	205.2	203.88	207.25	204.85	206.44	207.01	206.78	208.02	205.76	206.49	204.74	204.67	206.54	205.73	206.71	206.87	205.84	204.32	204.68	204.86	204.35	207.8	205.52	208.67	205.33	208.24	205.7	206.55	205.71	206.58	205.84	206.84	203.39	207.95	205.19	206.99	204.54	207.39	207.78	208	208.91	208.22	207.17
206.1	204.12	202.68	204.93	205.1	203.42	203.48	203.3	205.14	206.12	203.07	205.82	204.3	202.87	203.94	204.61	205.06	205.73	204.37	204.26	203.58	205.12	205.2	205.22	205.32	204.81	203.46	205.52	203.41	205	205.71	206.06	206.58	206.11	204.58	207.28	203.02	207.26	204.72	204.83	203.26	204.25	202.1	201.31	205.25	206.49	205.97	202.57	207.45	205.78
208.36	208.91	209.01	207.62	207.73	207.88	209	208.89	207.11	209.66	209.8	208.19	209.52	208.14	209.68	205.76	209.24	208.55	208.91	207.66	211.14	207.54	207.4	210.94	208.06	208.28	208.92	210.3	209.01	208.39	207.65	209.38	209.18	208.83	207.19	210.56	206.97	209.99	204.83	207.56	210.3	208.13	209.02	207.57	208.82	209	206.95	210.51	208.56	208.92
199.73	200.89	199.88	198.35	199.86	199.41	199.07	200.79	199.73	197.38	199.33	199.67	196.32	200.62	198.92	199.88	199.45	200.31	198.9	197.76	198.12	200.69	200.39	199.63	200.9	200.3	198.02	199.13	199.55	198	200.99	198.34	200.93	198.89	198	197.96	200.74	200.62	199.42	199.06	200.82	202.33	201.42	200.25	198.68	199.27	198.57	200.02	200.98	200
207.52	206.21	208.44	209.37	206.34	208.82	206.1	205.07	208.13	209.39	208	208.67	207.64	208.06	206.6	207.21	210.71	205.6	206.47	205.86	207.1	206.05	207.32	206.54	204.72	205.56	207.76	207.91	207.91	207.36	207.93	208.51	208.57	206.91	208.69	205.63	208.27	206.94	204.52	206.51	205.3	207.29	207.43	207.68	206.38	207.11	205.28	207.88	209.34	207.68
203.53	202.52	201.48	199.13	205.06	203.54	201.89	202.42	202.18	201.72	202.15	202.28	202.3	202.81	202.98	203.67	203.2	202.87	203.57	201.1	204.45	202.15	201.9	203.83	201.29	204.25	202.73	205.17	202.43	205.17	203.66	204.7	203.04	203.98	202.5	204.13	203.75	203.49	205.38	204.91	203.03	202.42	202.46	200.73	201.64	204.87	201.11	203.12	204.27	202.11
200.69	201.13	201.28	202.22	201.08	199.23	200.9	202.23	199.35	199.57	199.24	196.73	201.29	200.06	201.93	199.73	201.3	199.82	199.57	202.12	201.63	200.85	199.7	200.85	199.41	204.02	199.91	200.86	201.77	199.76	200.35	199.64	203.31	200.42	201.68	199.13	200.33	199.81	201.02	200.96	199.21	199.95	200.81	200.03	200.42	199	202.04	199.79	199.93	200.19
208.77	210.6	208.87	207.49	208.51	209.65	207.95	208.73	208.12	209.22	209.13	209.72	209.36	210.04	209.02	211.73	207.74	210.43	208.03	208	209.7	210.36	208.54	210.11	209.14	208.73	207.76	207.15	207.06	209.24	210.94	208.49	208.01	208.97	207.15	210.76	210.31	210.14	210.3	206.73	206.55	207.94	208.26	210	208.71	209.17	204.66	206.42	208.68	208.79
209.12	211.48	205.01	206.83	208.99	206.99	209.85	206.74	209.48	209.45	208.36	207.84	208.27	207.34	206.53	207.25	208.36	206.72	208.24	207.61	207.74	207.22	209.88	209.24	206.84	208.64	208.32	205.99	209.77	208.23	207.46	208.55	207.28	206.14	208.57	209.26	206.2	207.66	208.15	208.7	206.97	206.33	206.1	207.29	208.36	208.42	207.44	209.47	209.17	207.08
206.04	207.35	205.55	206.41	205.5	207.01	207.4	205.46	207.19	207.9	208.25	205.11	204.84	204.74	206.84	207.23	206.39	205.75	209.49	208.08	205.56	206.2	205.21	205.98	206.39	205.04	206.1	205.26	206.69	207.36	207.81	207.72	206.16	208.38	203.16	204.04	205.46	209.03	205.09	209.08	208.22	205.73	206.13	206.26	209.12	205.22	207.15	206.57	206.33	207.17
211.82	212.55	213.42	211.46	212.52	210.37	212.25	213.62	213.33	212.19	209.87	209.53	212.11	211.74	210.65	211.26	211.78	213.4	210.45	212.81	212.49	214.74	211.57	211.85	211.76	210.86	213.16	211.67	211.58	208.65	211.09	212.11	212.27	211.89	212.02	212.16	212.55	209.78	208.76	211.31	211.26	210.62	212.57	210.6	213.72	210.31	212.71	211.24	210.32	211.92
216.93	216.61	217.36	219.95	215.94	214.95	216.89	216.73	216.7	218.32	218.97	216.18	216.3	214.55	216.49	217.68	216.94	218.01	216.91	218.36	215.34	213.59	218.8	217.52	215.24	219.97	216.48	217.95	215.99	216.56	218.09	217.39	216.34	218.35	217.29	216.85	216.59	217.97	216.77	216.8	217.61	218.02	218.53	218.1	215.68	219.15	214.18	216.77	215.18	217.69
219.7	217.41	218.07	218.51	220.42	216.14	216.95	217.25	217.24	216.65	218.62	218.58	219.4	217.86	217.16	218.34	216.94	215.51	219.04	218.14	218.25	218.48	217.67	219.55	218.75	217.18	216.82	219.84	220.96	218.9	215.65	217.5	219.42	218.24	214.67	216.96	220.53	216.64	216.53	217.37	217.72	216.54	219.24	218.15	216.07	217.11	216.59	218.13	218.7	215.41
204.24	201.92	205	203.85	202.78	202.3	201.45	200.67	201.94	203.6	201.99	204.1	203	206.19	205.4	203.79	203.03	205.07	203.84	201.75	203.89	204.28	202.82	203.42	203.51	202.99	204.81	203.17	204.15	203.69	204.89	205.2	204.27	202.44	205.01	205	204.2	204.12	201.52	205.29	203.41	203.34	203.29	204.43	204.4	204.06	206.66	202.07	205.23	202.35
217.81	216.49	214.01	217.27	215.52	217.48	218	216.42	216	219.06	218.35	217.75	217.05	218.47	218.11	216.98	217.64	216.32	218.78	216.83	216.46	215.05	216.87	219.13	218.76	215.78	216.04	217.51	216.15	215.35	215.86	216.89	216.03	217.53	217.14	217.05	218.04	219.3	218.89	216.69	216.01	215.87	218.16	215.28	216.59	217.91	218.39	217.3	213.98	215.47
201.23	201.1	198.78	200.69	201.49	200.04	200.76	198.28	200.97	202.01	201.72	200.16	198.96	196.8	202.03	199.78	200.68	198.76	199.72	199.68	202.48	201.01	200.14	199.33	201.85	201.64	197.21	201.24	197.85	199.9	202.82	199.89	199.81	199.23	198.16	200.86	202.25	199.82	199.68	202.68	199.3	199.53	200	198.72	201.34	200.67	200.54	200.92	200.53	200.17
216.01	214.46	213.52	215.27	214.08	212.6	214.45	213.64	216.02	215.1	212.18	212.26	212.08	213.26	215.65	214.16	212.49	215.22	214.18	212.38	212.91	212.55	215.09	210.64	214.94	213.71	213.37	212.44	214.09	215.09	212.38	215.32	214.19	212.57	214.32	213.47	214.75	214.06	211.74	214.92	211.23	214.8	214.4	213.78	214.17	212.2	213.49	213.17	212.14	212.35
212.86	207.7	211.6	212.47	213.19	212.87	212.23	212.91	210.8	213.46	212.28	211.56	209.61	211.73	210.6	212.22	210.91	212.18	209.47	212.46	210.47	212.6	209.37	209.85	213.33	212.48	212.22	207.56	211.94	211.95	211.13	211.76	212.18	212.91	211.66	213.02	212.68	211.39	212.89	212.56	209.67	212.68	211.75	212.32	209.8	211.91	211.28	213.15	212.21	208.84
217.12	217.41	217.93	217.62	215.41	217.73	219.32	216.66	216.92	218.5	215.92	218.64	216.69	218.24	218.27	218.41	218.79	218.53	218.19	218.4	217.66	217.96	217.32	217.75	215.94	218.25	218.08	219.31	218.4	216.29	218.34	217.75	218.45	217.35	216.28	219.07	217.07	216.74	220.11	220.14	216.75	216.63	217.49	215.51	217.6	218.08	217.4	219.46	218.19	220.74
210.73	208.76	207.94	209.4	208.78	207.04	209.39	208.24	208.65	209.18	209.58	209.85	209.6	208.8	208.61	206.79	208.58	207.92	206.72	207.11	210.32	205.79	206.91	210.52	208.12	208.98	208.78	210.79	207.06	209.71	210.72	210.01	210.72	209.75	208.47	207.37	208.74	210.03	210.36	209.48	207.45	209.24	206.63	206.75	207.63	208.96	208.05	209.61	208.94	209.18
207.81	207.84	208.27	209.83	208.08	209.37	206.32	207.58	207.26	204.98	206.72	207.04	208.69	208.19	207.16	207.11	206.68	208.43	205	208.36	208.73	207.84	207.5	209.82	206.27	208.02	209.2	207.12	207.44	206.43	206.46	206.69	206.9	208.68	206.79	208.28	210.28	206.79	208.6	207.14	210.93	210.25	206.44	207.62	209.17	206.85	209.1	211.15	207.41	208.68
211.29	213.24	213.54	211.75	211.92	212.05	212.67	209.74	212.06	210.33	211.79	211.84	212.89	212.11	213.15	209.88	210.11	212.16	210.43	213.91	212.89	212.07	211.36	213.47	210.99	209.46	211.12	211.72	209.45	211.74	212.38	212.11	210.26	213.29	211.2	210.42	213.12	213.35	211	213.34	213.38	211.45	211.97	210.17	212.94	211.71	211.69	211.34	210.79	208.34
209.6	208.62	208.56	207.74	207.22	207.51	206.51	208.45	206.79	208.07	207.05	206.63	207.47	207.32	206.99	204.67	208.8	208.68	207.6	207	207.99	206.57	207.77	208.19	206.48	207.56	206.94	210.1	207.41	207.72	207.59	207.43	208.81	207.13	206.32	208.9	208.04	208.32	207.77	206.46	208.94	206.98	207.35	206.52	206.65	206.97	209.06	207.36	206.73	207.93
205.05	209.01	206	205.5	208.78	207.83	206.29	207.44	208.09	207.85	207.01	209.14	208.64	205.29	205.57	207.18	205.96	206.03	206.64	206	206.69	207.5	206.49	208.03	208.3	207.47	206.45	207.48	206.05	205.41	206.54	204.65	208.34	207.76	209.28	209.03	206.88	207.63	207.18	207.89	205.95	208.91	206.29	208.41	208.03	209.8	205.95	208.48	207.43	205.69
217.84	214.59	217.34	218.35	217.17	216.23	215.81	218.99	216.09	215.61	215.91	217.54	218.95	219.15	217.49	216.9	217.65	218.14	217.98	216.21	216.37	216.79	215.06	217.65	217.28	217.38	215.45	217.77	218.28	217.23	212.9	214.56	217.38	216.96	216.09	218.75	219.47	217.6	216.71	214.6	218.01	216.2	217.01	214.66	218.42	216.89	216.52	218.18	216.2	218.16
207.37	207.65	208.18	209.84	208.32	205.29	207.49	209.19	208.65	208.23	208.76	208.25	208.8	207.7	207.43	206.97	208.1	207.63	209.03	209.48	205.94	208.45	208.44	208.13	208.92	208.13	207.53	205.65	208.54	205.84	207.97	208.39	208.82	208	206.4	208.67	206.77	208.72	209.63	208.72	207.77	209.96	206.97	207.12	205.57	206.22	206.59	209.82	210.38	205.47
205.43	204.57	204.94	205.1	205.24	205.27	203.16	203.79	204.06	202.23	201.38	205.79	205.2	202.85	203.43	204.03	204.92	203.76	202.51	202.35	203.6	205.55	203.89	204.18	203.4	202.15	204.57	204.55	202	204.37	204.17	203.4	204.8	203.77	202.44	204.4	205.46	203.12	204.31	205.1	204.66	205.82	202.54	204.56	204.89	203.84	204.95	203.3	202.78	205.24
210.23	208.67	208.87	209.24	210.36	210.3	208.95	209.25	208.11	209.37	209.51	209.48	207.96	209.26	207.91	209.68	210.08	209.19	210.87	209.21	209.99	208.54	206.57	208.79	208.66	208.27	208.39	212.31	206.9	208.73	209.72	206.54	208.1	209.13	210.48	206.78	204.46	212.06	206.88	208.62	209.31	207.45	206.68	208.71	210.48	207.39	209.4	210.34	209.86	208.31
205.73	204	205.24	204.52	203.42	206.1	206.78	203.74	203.89	205	205.22	203.83	203.59	202.83	203.27	202.54	202.73	205.42	206.66	207	204.7	204.1	206.45	203.9	204.02	206.58	204.86	205.8	204.79	205.65	205.57	204.94	204.54	203.84	204.28	206.04	204.46	206.64	206.44	204.02	206.41	203.8	206.45	204.14	203.64	204.9	202.81	204.94	206	205.39
218.37	218.04	216.42	218.49	217.09	217.93	216.68	217.82	217.28	218.27	215.58	217.57	217.9	215.91	216.7	217.72	217.68	215.98	217	218.42	215.03	215.75	215.11	217.84	217.23	215.47	219.23	214.32	217.88	216.84	218.2	217.11	215.64	215.53	216.19	216.16	216.35	218.19	215.91	216.82	217.44	215.43	216.15	217.72	215.88	219.65	216.15	218.91	215.8	216.43
207.96	207.68	207.67	208.52	209.36	207.86	210.44	208.79	208.65	207.85	209.07	207.95	210.65	207.69	208.05	207.81	208.83	208.7	209.41	208.06	207.97	208.22	206.73	209.02	211.82	208.48	209.51	209.14	207.07	207.9	207.35	210.26	208.21	210.39	209.23	209.23	208.64	204.97	209.91	208.95	209.96	212.25	206.66	207.4	208.47	208.69	207.19	207.38	211.19	209.88
206.44	203.55	204.88	203.69	203.6	203.35	203.48	208.05	202.78	203.61	201.9	204.79	202.15	205.89	204.68	203.3	205.22	204.74	203.7	203.71	203.22	205.23	203.94	200.47	204.91	204.5	204.39	203.57	204.86	203.93	203.45	206.43	203.16	203.35	204.58	202.9	205.12	203.85	202.75	202.97	201.5	205.89	203.53	202.16	203.69	204.9	202.43	205.29	205.02	204.8
207.29	206.77	206.55	208.5	207.8	208.6	208.14	208.95	208.3	207.43	209.23	208.8	209.26	206.98	208.65	206.81	206.48	207.62	207.89	208.06	206.76	206.4	205.66	207.19	206.62	207.87	208.74	208.79	207.14	206.47	206.69	209.69	207.41	207.64	207.93	208.9	206.69	206.9	206.42	207.07	207.51	209.46	208.96	209.06	208.85	207	208.93	207.62	209.5	207.72
212.06	214.68	212.23	213.46	213.65	211	211.86	213.92	211.65	213.61	212.29	213.32	213.45	213.31	212.06	213.18	210.66	215.59	214.37	212.71	213.7	212.23	211.43	213.98	210.72	211.22	212.62	213.15	213.63	214.23	213.73	210.37	212.52	213.14	213.72	213.37	213.78	214.52	213.76	213.59	212.26	213.56	210.41	213.19	212.04	213.64	212.7	213.81	212.83	212.23
203.63	207.24	205.43	205.18	205.07	205.3	204.71	203.83	205.04	206.96	203.98	206.27	205.27	206.43	204.09	206.05	204.81	204.85	203.84	205.87	206.33	204.07	204.84	205.21	204.79	205.31	207.23	205.53	203.57	206.82	207.7	207.01	205.43	205.87	207.29	204.39	206.43	205.22	205.38	206.85	203.96	205.03	204.34	204.26	203.83	206.26	202.11	208.32	204.36	205.5
218.33	219.12	216.49	217.97	218.71	217.71	217.48	216.37	217.52	217.08	218.83	216.56	218.88	217.57	216.18	216.74	217.82	216.01	217.75	214.4	216.41	215.47	219.37	220.09	216.55	217.91	218.37	215.12	216.64	214.81	217.75	215.99	215.89	217.93	216.68	214.12	216.98	217.81	218.65	219.93	219.75	219.08	218.24	215.74	218.22	216.45	216.29	216.14	217.95	216.9
203.45	202.53	201.36	198.87	203.78	201.19	201.07	202.92	201.66	204.48	201.51	203.19	201.93	200.52	203.2	202.15	204.34	201.1	202.73	202.45	200.14	203.47	201.52	200.71	198.17	199.76	202.19	204.08	203.31	204.39	201.54	201.94	200.98	200.76	202.51	204.18	203.49	201.04	202.04	201.74	202.84	202.54	201.99	202.63	204.26	202.7	202.64	200.52	201.93	203.22
203.56	203.93	205.06	204.76	206.91	203.35	203.92	204.96	205.67	205.59	205.56	204.52	206.03	206.39	205.57	204.94	202.68	204.34	205.54	202.03	204.09	204.32	205.41	205.66	206.66	205.33	206.46	203.92	203.25	203.87	205.19	206.47	204.89	204.18	206.71	202.94	202.41	203.81	205.51	204.89	206.68	206.82	204.36	206.36	204.42	202.8	202.53	205.55	206.05	204.31
194.07	191.75	191.21	194.86	192.36	193.47	192.41	196.13	194.93	193.76	195.38	194.4	193.66	192.26	193.75	192.74	194.8	194.13	194.55	193.31	193.59	193.24	191.43	194.04	195.39	194.66	196.12	193.58	196.53	195.14	192.5	192.83	194.91	193.82	193.08	191.76	196.27	193.18	192.26	191.26	193.54	194.14	194.66	194.55	193.51	192.96	193.7	193.48	194.12	197.27
206.94	208.8	210.27	207.91	207.54	212.1	207	209.75	210.33	209.27	209.26	209.65	208.59	208.62	209.09	210.45	209.63	211.56	207.9	206.68	209.56	209.56	211.46	207.67	209.77	209.58	207.64	210.01	206.04	207.76	207.31	206.42	209.61	209.03	209.02	208.31	208.08	208.74	207.63	208.02	208.11	207.97	207.68	205.9	207.49	210.29	210.33	208.34	209.78	209.17
210.44	209.76	208.52	210.01	211.07	210.68	207.5	210.33	210.55	209.14	209.15	209.63	210.02	210.03	209.84	208.65	211.29	211.29	209.43	210.48	211.1	212.32	208.26	208.72	208.54	210.39	208.18	209.84	210.13	210.34	208.56	210.49	208.37	210.07	209.17	210.54	210.48	207.26	208.09	209.81	208.62	209.54	210.92	207.41	209.04	208.54	208.37	210.82	210.1	210.39
196.92	200.38	202.16	201.84	199.91	197.55	200.47	199.65	200.22	199.94	200.92	198.16	199.32	200.51	200.87	199.19	200.66	201.09	198.83	200.4	200.34	201.21	198.78	198.18	201.75	201.09	199.62	200.91	201.89	202.42	200.51	199.68	200.13	202.27	199.99	200.15	199.77	199.38	201.92	200.31	200.44	199.53	199.5	201.16	199.51	201.22	199.75	201.34	200.86	201.24
199.03	199.55	200.23	199.8	199.47	197.25	199.69	198.14	201.62	199.74	199.78	200.03	199.73	199.33	197.37	199.85	199.68	199.53	198.36	198.61	199.2	199.19	198.25	198.28	199.67	198.93	200.78	199.4	199.47	199.52	200.17	200.19	201.34	197.07	197.14	199.22	197.9	199.06	199.12	198.94	198.47	201.2	200.84	196.16	200.07	197.84	198.77	199.63	197.26	200.59
219.18	220.4	216.52	216.7	218.12	217.06	215.83	217.04	216.02	221.05	217.5	215.2	218.67	216.01	215.78	217.54	217.28	217.54	217.08	219.93	216.79	218.14	216.19	214.79	216.5	217.21	213.92	217.72	218.6	217.79	216.9	217.12	215.15	219.01	218.32	219.22	215.84	216.89	215.8	217.06	218.07	217.7	215.76	216.89	218.6	217	218.21	218.92	218.49	214.93
210.17	211.48	212.48	211.4	209.11	213.25	213.12	211.57	215.57	210.42	214.13	211.51	210.87	211.41	210.94	213.67	211.69	212.35	211.86	212.54	211.67	211.16	212.05	213.12	211.57	212	211.53	211.7	211.41	211.92	213.28	211.53	211.28	211.01	209.53	212.45	211.26	213.12	211.75	212.27	208.92	211.4	211.61	213.82	212.34	209.67	211.48	213.03	212.1	211.09
202.38	205.43	203.88	203.57	203.8	203.49	205.04	202.27	203.39	204.7	203.66	203.6	203.25	204.77	204.73	204.02	205.59	203.97	204.75	204.32	201.88	203.71	202.13	203.43	201.84	204.26	203.42	202.76	204.17	204.56	205.95	206.11	204.51	204.68	204.77	203.61	204.87	202.19	204.24	204.5	202.28	205.88	203.69	203.36	206.21	204.02	203	206.57	205.82	205.29
210.45	213.6	210.53	210.24	213.7	212.25	210.29	209.69	209.11	214.07	211.1	211.13	210.31	211.82	210.26	213.87	211.8	211.73	210.93	212.11	212.21	210.52	211.45	212.1	211.28	211.18	211.21	210.57	210.27	213.02	212.02	210.5	211.61	210.97	211.38	211.98	214.18	211.27	211.31	212	210.99	211.41	211.02	211.76	212.76	210.81	211.47	209.73	211.89	211.05
203.87	205.29	206.09	205.79	206.54	206.22	204.99	205.84	205.29	205.28	203.74	205.29	202.67	204.53	203.84	204.2	204.29	203.92	204.88	204.79	203.34	204.4	205.56	205.52	201.8	204.95	204.9	203.51	205.22	205.01	205.28	203.99	205.42	203.03	204.91	203.18	205.28	206.39	203.8	206.64	204.31	204.93	206.56	204.98	204.93	205.44	204.75	204.88	206.09	205.3
193.81	195.07	195.52	194.9	196.64	192.77	194.38	195.19	196.05	194.21	196.45	196.61	194.05	195.23	194.31	195.89	194.43	195.22	194.13	195.7	197.33	193.39	194.34	196.41	195.18	196.23	194.35	194.3	196.73	195.66	195.34	196.22	196.93	197.52	195.57	196.04	196.23	197.45	194.26	195.66	194.84	195.42	196.65	194.86	196.56	195.17	195.3	194.51	195.01	194.58
212.77	212.84	212.34	213.43	213.35	211.72	214.29	214.48	213.63	212.92	213.2	214.66	213.78	212.65	214.34	212.58	212.15	211.89	213.39	213.24	211.89	214.37	212.16	211.31	213.92	216	214.58	212.57	213.54	212.62	212.78	214.46	210.47	209.8	210.21	212.87	214.17	213.35	210.33	214.6	212.59	212.18	213.81	211.82	212.11	213.4	213.29	213.33	214.45	212.78
203.18	204.49	205.53	204.54	201.94	205.57	205.04	203.79	204.39	204.32	203.09	204.81	204.33	205.05	203.74	203.58	199.39	205.73	204.53	206.82	205.38	205.84	203.7	203.07	202.82	201.95	205.9	203.14	203.47	203.51	206.09	205.25	204.53	205.25	202.93	203.64	202.93	203.28	203.19	203.95	204.21	204.35	204.26	203.82	204.18	203.04	204.84	204.03	204.36	204.68
205.87	206.47	205.67	205.14	208.43	206.35	203.78	205.75	205.47	205.65	207.77	204.39	204.98	206.64	208.71	207.64	205.74	204.82	204.99	208.01	206.46	208.32	205.44	205.48	206.51	206.26	206.55	206.43	206.05	203.36	207.53	203.35	207.37	205.53	205.73	206.63	204.27	207.51	206.86	204.23	206.95	206.54	208	208.14	205.14	207.88	205.02	204.37	204.96	206.08
211.05	213.61	212.86	210.47	211.28	212.6	212.77	211.49	211.73	212.41	210.51	211.16	212.01	211	212.13	211.48	210.01	212.96	211.86	211.69	213.19	211.55	212.24	214.58	214.3	210.41	214.03	214.27	209.55	211.31	210.79	210.86	211.12	209.61	212.62	212.84	208.88	211.6	213.22	209.54	210.78	209.44	210.8	213.06	211.53	211.92	212.49	211.03	211.67	210.21
207.01	208.97	210.13	208.57	207.85	209.17	208.11	209.76	205.24	206.93	206.57	206.74	207.7	207.44	204.36	209.55	207.75	208.7	208.83	207.91	207.28	204.9	208.53	209.36	206.19	208.67	207.76	206.89	209.68	208.06	207.69	209.25	211.07	208.66	208.25	208.57	205.5	207.24	209.14	207	206.69	206.08	208.81	207.06	208.54	206.97	206.86	205.2	206.15	209.01
199.19	200.89	200.71	200.11	200.21	200.63	200.67	200.36	201.86	200.9	198.04	199.59	199.33	198.27	199.15	198.28	200.17	200.88	199.13	200.21	199.31	201.92	199.06	201.29	197.29	199.39	202.47	199.57	199.73	199.5	200.23	200.55	200.4	199.14	200.46	201.38	199.04	201.89	200.51	197.28	199.41	200.3	198.18	201.07	202.27	200.31	200.06	200.4	200.01	199.74
208.28	209.67	207.8	208.74	211.43	209.56	211.98	209.43	208.94	210.99	210.49	208.53	209.31	209	209.4	207.58	211.62	207.36	208.46	209.08	207.71	208.34	211.72	207.31	208.83	207.89	210.02	208.73	209.3	210.93	207.87	210.66	208.68	209	210.06	210.69	209.29	212.48	209.62	208.34	208.74	209.57	207.23	210.4	206.91	208.59	208.48	209.03	209.76	210.03
203.05	205.38	201.63	204.78	204.46	202.35	205.11	201.49	200.59	206.79	203.6	202.68	202.15	202.63	201.86	203.61	202.17	204.9	203.2	204.11	204.88	202.18	204.16	203.8	203.14	201.6	204.78	203.35	204.26	204.28	202.7	204.96	204.94	202.71	202.75	205.1	202.54	201.22	205.54	204.99	203.23	203.06	205.29	202.53	201.98	202.63	202.78	201.27	202.58	203.34
209.02	204.55	205.96	206.39	207.35	204.77	205.76	206.9	206.21	205.88	206.81	205.35	207.45	205.03	205.14	207.74	207.41	205.75	206.2	207.83	206.67	205.7	204.55	205.85	205.41	207.03	208.83	207.41	205.82	207.55	206.91	206.87	205.56	206.72	205.94	207.43	205.38	202.42	206.51	205.95	204.74	205.85	207.4	207.02	205.8	207.89	206.97	207.17	209.95	207.36
201.76	199.63	201.84	200.33	199.71	197.19	200.35	200.23	200.41	195.27	200	202.17	199.26	202.25	200.03	198.44	199.72	200.72	200.77	199.96	197.96	199.85	200.24	199.96	199.73	198.81	200.34	199.87	199.38	200.09	198.34	199.22	199.42	199.75	201.71	199.05	198.04	200.44	202.13	202.39	198.12	201.26	200.4	200.34	202.34	202.49	199.9	202.14	202.58	200.95
201.67	201.65	199.79	200.93	198.08	200.3	198.13	198.86	200.91	201.5	200.4	201.33	200.43	201.49	202.06	202.24	200.8	198.31	201.15	202.76	201.63	200.94	199.99	201.14	200.64	202.01	200.01	200.53	201.01	203.21	200.16	198.77	200.44	200.73	199.66	200.75	200.65	199.78	200.5	202.3	199.51	199.76	198.7	199.41	202.47	200.86	202.38	200.81	199.63	200.7
210.71	210.07	208.05	210.15	208.62	210	209.6	209.81	210.14	210.75	211.77	210.87	207.48	212.35	211.61	210.92	210.17	211.03	207.82	207.86	209.48	206.5	210.96	207.97	211.81	208.57	208.9	209.94	210.51	209.01	208.72	210.44	208.5	208.87	209.4	212.01	209.01	208.18	208.93	208.83	208.21	209.84	209.27	209.56	212.09	208.06	210.01	208.49	209.04	212.28
208.58	207.27	207.99	209.27	206.49	209.05	209.01	207.63	209.23	206.91	208.62	207.16	208.23	208.98	207.17	207.67	209.31	207.99	210.26	204.98	207.8	209.7	207.44	207.81	208.91	211	208.03	207.25	210.51	208.79	209.05	209.7	206.87	210.58	208.31	210.53	209.24	209.06	207.88	207.98	210.98	209.43	208.87	208.61	208.33	209.69	206.96	208.52	206.88	209.83
206.75	209.38	207.57	209.92	208.83	207.76	209.46	209.93	210.16	208.68	209.47	210.46	206.59	208.44	209.36	212.14	209.44	208.62	207.22	208.01	208.66	207.91	207.09	207.47	211.95	207.58	211.07	206.82	210.1	208.86	206.61	210.93	208.35	209.62	209.43	210.98	208.92	209.4	210.48	205.89	212.48	210.54	206.71	207.76	208.67	207.84	209.32	210.96	211.36	209.15
207.63	209.36	205.93	208.16	210.69	206.98	207.56	207.2	207.74	209.68	210.35	207.42	206.81	211.18	209.27	208.98	207.96	208.42	207.69	209.92	209.15	207.94	208.91	207.61	207.06	209.27	208.2	206.23	204.89	207.91	209.2	207.84	208.37	210.05	207.01	208.36	208.68	206.76	208.85	207.81	208.73	205.5	207.94	207.44	208.94	207.6	207.16	209.34	206.37	206.54
205.89	207.88	208.35	208.37	209.46	208.38	206.21	207.87	207.37	205.71	207.74	208.4	206.49	208.51	208.54	205.78	206.76	204.32	208.97	207.85	208.05	208.66	206.37	205.2	206.85	205.83	208.85	208.67	206.2	209.32	207.19	208.79	206.71	207.99	208.51	208.17	208.31	208.64	205.29	207.54	207.7	206.47	206.98	206.62	207.3	206.75	208.99	206.8	207.58	207.19
213.8	212.28	211.92	213.09	211.53	213.36	212.36	210.4	210.6	212.39	213.08	211.25	213.55	213.16	214.16	211.86	211.6	212.9	214.08	211.44	213.4	211.39	210.75	215.59	212.32	213.68	210.53	212.89	211.88	211.83	213.91	213.02	210.53	212.13	210.88	209.88	212	212.84	212.31	212.98	212.07	212.62	214.68	212.78	212.17	211.85	214.73	213.32	214.26	212.39
209.74	209.17	209.43	209.38	210.18	207.43	211.01	209.75	208.83	208.9	209.76	210.33	205.73	208.82	208.59	209.19	210.4	205.63	209.9	208.04	205.92	209.09	209.71	210.12	209.46	211.56	208.77	207.76	209.02	209.92	209.84	208.5	210.62	209.52	208.35	208.04	208.82	210.09	209.66	208.71	207.32	207.37	207.02	207.43	210.16	209.03	210.38	206.7	209.16	209.73
203.17	203.05	202.23	204.24	203.66	202.66	203.87	203.96	203.75	204.59	204.18	203.31	203.9	204.55	201.46	203.82	203.96	202.71	203.38	204.26	203.56	204.71	205.19	202.74	203.62	203.96	202.54	204.68	202.49	204.14	203.55	203.41	204.42	203.55	201.62	206.36	204.23	205.1	203.09	204.24	202.88	203.21	201.42	201	201.5	201.91	203.5	202.54	203.86	204.57
208.82	210.54	208.03	210.88	208.17	206.35	209.28	210.87	211.08	207.89	207.99	207.56	208.54	208.53	208.59	210.01	207.68	208.6	208.69	207.48	208.52	208.8	210.44	210.08	209.68	208.51	209.2	208.04	206.82	209.87	207.83	206.11	208.16	210.64	209.87	211.08	209.03	209.36	206.89	208.44	209.19	209.67	209.43	208.58	208.27	209.11	209.33	207.18	209.41	209.01
218.11	219.08	217.39	216.28	218.3	218.04	218.19	218.5	218.73	215.73	216.81	219.56	217.28	218.67	216.62	216.7	217.73	220.9	218.22	217.87	217.26	217.2	217.93	216.87	216.93	220.02	217.52	216.93	216.88	217.95	218.05	215.17	219.1	217.76	218.03	217.99	217.25	217.51	217.96	217.13	216.17	217	218.79	217.32	218.86	221.26	218.56	216.8	217.74	215.23
213.27	213.75	211.78	211.36	211.31	211.49	209.97	211.13	212.54	212.26	213.78	214.52	212.65	213.69	212.9	215.2	213.56	210.54	212.33	212.69	213.24	211.86	212.73	213.7	212.23	211.51	212.82	214.06	211.89	211.87	210.48	214.62	211.54	211.27	212.39	213.72	212.75	211.45	213.5	211.41	211.68	212.76	213.36	212.48	212.66	212.2	210.02	212.31	212.26	212.97
216.67	218.26	218.43	217.64	219.25	217.43	216.56	214.67	216.55	216.64	218.25	216.02	218.79	215.01	217.75	217.26	217.18	217.24	219.4	218.75	215.47	217.17	215.6	216.6	216.7	217.13	217.02	215.88	215.65	217.36	217.22	218.44	217.4	215.5	217.41	217.28	217.56	217.37	214.95	216.97	217.15	218.59	217.11	217.5	217.93	217.85	217.48	215.72	216.11	218.15
216.38	218.36	218.04	217.32	220.63	216.22	216.53	217.52	217.87	216.09	216.32	219.54	217.6	215.93	219.49	218.94	215.72	217.08	218.47	217.53	216.9	217.92	216.8	218.34	215.68	217.35	215.31	217.77	216.23	216.26	215.19	217.1	216.06	214.6	216.35	215.95	214.94	216.87	218.75	216.66	218	216.63	217.01	218.1	216.79	217.4	216.07	218.15	216.3	215.79
210.03	212.58	210.28	212.88	210.58	212.58	210.87	211.52	213.31	212.38	212.15	210.75	211.74	211.81	211.63	212.56	210.5	211.1	213.01	210.69	211.17	213.13	212.41	210.81	211.26	211.62	211.32	209.51	211.24	213.19	212.28	208.28	210.99	210.84	210.35	210.81	211.93	212.53	211.09	212.18	211.46	209.14	209.89	211.11	213.88	212.75	211.58	213.63	213.36	212.81
202.94	200.37	201.48	204.57	200.12	201.46	205.39	201.99	202.07	203.48	203.24	201.87	202.03	200.32	202.19	201.87	203.2	204.35	202.46	200.9	202.32	200.62	200.58	203.73	203	202.13	202.02	201.47	202.24	205.2	204.67	201.38	201.77	200.57	199.85	202.59	202.83	201.44	203.23	200.28	201.28	202.17	203.06	203.26	201.58	202.29	203.24	203.07	203.15	202.6
207.11	208.5	207.01	206.74	205.92	208.36	208.37	208.16	206.08	208.25	206.62	208.69	207.57	208.03	207.56	207.58	204.3	206.92	208.13	207.54	209.15	209.3	209.67	207.87	208.69	208.57	209.43	207.29	209.16	208.24	207.17	207.93	206.62	206.36	208.3	208.53	209.68	207.47	207.89	207.66	206.84	207.92	207.34	208.84	209.56	206	207.24	207.66	207.47	209.39
212.27	210.8	209.8	211.79	211.06	210.76	212.66	209.78	210.1	211.69	213.42	211.77	211.46	209.54	213.74	208.88	208.94	211.37	211.3	212.88	213.31	213.12	210.67	210.47	210.52	211.35	211.44	213.36	211.3	212.79	212.13	213.56	211.94	212.26	211.09	212.41	213.38	211.32	211.7	211.6	210.4	210.99	210.75	211.61	209.01	213.11	212.25	212.38	212.33	209.74
204.03	204.52	201.68	202.7	204.92	201.52	202.17	203.39	201.98	202.22	203.06	203.19	202.58	203.28	202.98	201.91	203.14	203.48	203.23	204.2	201.04	202.59	202.85	201.9	200.71	203.55	201.76	202.53	202.86	204.33	204.48	203.72	201.2	204.68	201.51	202.77	203.72	203.28	202.66	203.76	203.13	203.68	203.21	202.65	203.35	202.52	202.32	201.51	201.99	203.64
202.75	202.1	201.41	204.6	204.32	203.37	203.15	203.17	205.51	202.95	204	203.49	202.26	201.52	201.82	201.78	201.98	202.44	202.64	202.89	202.59	203.53	202.2	205.36	205.76	203.62	199.5	202.33	202.89	202.74	202.77	204.04	205.83	203.89	202.94	203.6	204.68	201.74	203.91	204.17	202.08	201.46	203.56	202.68	203.72	202.82	205.11	203.31	202.09	204.82
202.12	202.61	202.11	204.2	203.6	204.81	202.18	203.72	203.2	203.06	202.28	202.02	203.83	202.57	201.29	204.06	201.4	202.77	204.64	204.06	201.85	204.5	201.37	204.57	202.86	203.71	203.04	201.22	203.12	200.51	203.39	203.42	200.97	201.9	203.15	202.23	203.26	201.94	201.75	204.28	202.83	204.96	204.79	204.91	204.33	202.51	204.04	202.86	202.24	202.33
212.54	214.17	215.1	213.11	215.34	214.82	212.91	212.67	213.87	213.07	211.07	214.9	212.37	217.57	213.87	214.12	213.82	213.59	211.79	214.6	214.99	211.51	212.5	214.78	211.03	212.18	214	215.73	213.62	215.37	213.03	212.15	213	212.15	214.6	215.49	212.84	214.34	214.17	214.13	214.47	212.75	216.27	212.04	212.63	215.29	212.28	213.55	212.92	211.39
203.53	204.73	206.08	206.03	202.57	203.99	205.97	204.75	204.64	205.19	204.12	203.42	205.82	204.58	204.95	205.66	206.32	204.97	205.57	204.04	206.17	204.11	203.97	205.83	205.24	202.98	204.3	204.37	206.08	204.4	204.3	203.43	205.02	203.52	206.42	204.75	203.67	204.46	203.76	206.67	206.78	203.96	205	202.89	206.03	205.68	202.7	206.49	206.32	202.97
203.81	202.04	203.4	203.43	205.4	201.37	202.03	202.55	203.29	205.75	201.76	204.14	203.34	201.83	202.82	201.99	202.91	203.52	203.27	203.18	204.2	203.66	202.76	200.31	201.67	200.66	201.37	201.69	201.51	202.35	201	203.14	201.39	202.36	200.42	203	202.44	203.05	202.22	202.16	202.28	203.58	202.42	202.33	203.07	202.49	203.15	201.92	202.82	201.31
199.89	198.98	199.47	198.12	197.92	198.98	200.58	198.74	198.81	197.69	201.06	198.26	199.08	197.55	198.67	199.51	198.44	199.59	201.11	200.99	199.83	197.4	197.57	198.52	199.78	199.71	198.04	200.56	197.01	199.26	199.64	200.94	201.07	199.09	200.87	198.15	198.52	198.4	198.38	197.99	199.86	198.35	197.03	200.86	197.63	198.73	199	199.29	201.4	198.71
209.3	208.14	208.19	210.15	210.32	209.61	208.83	212.01	209.21	209.69	207.2	207.38	210.75	210.71	209.29	206	210.89	208.48	208.54	209.07	207.6	208.22	204.85	207.78	209.9	208.37	207.44	207.68	208.64	208.69	208.39	206.91	209.61	210.53	208.62	208.38	208.18	208.27	210.19	207.81	210.62	208.75	207.37	209.66	207.67	208.47	208.97	208.91	208.7	209.16
217.6	218.03	218.79	217.4	221.02	218.15	216.14	217.68	218.81	217.57	217.06	219.71	215.8	216.63	217.82	219.29	216.82	216.68	220.98	216.24	219.99	215.2	217.19	218.07	216.29	218.42	219.07	219.51	215.63	217.49	218.82	218.12	217.98	218.86	218.59	216.5	217.19	218.17	216.5	220.65	219.52	216.64	216.89	216.72	217.42	218.1	217.44	220.39	217.85	217.4
203.8	204.3	201.82	203.24	205.32	203.48	202.79	204.36	201.43	205.76	203.01	200.93	202.15	203.12	203.52	205.11	204.37	204.39	204.51	205.41	201.75	204.54	203.16	204.42	201.79	203.92	203.05	203.82	203.32	204.95	203.91	204.7	206.02	204.38	203.09	201.92	203.37	200.44	203.92	204.8	202.76	205.18	204.91	202.05	203.04	203.48	204.02	203.92	203.92	202.51
207.97	207.78	207.61	208.53	207.79	212.65	208.9	208.21	209.7	208.39	209.52	208.62	209.57	207.13	207.12	209.02	210.12	207.58	208.06	209.68	210.12	207.99	208.62	208.72	211.25	209.74	211.88	206.98	210.83	208.02	209.44	210.61	208.01	210.04	207.25	209.68	209.55	208.08	209.8	208.18	209.39	209.38	209.68	207.52	210.51	208.69	206.59	208.51	209.53	209.92
214.66	215.44	212.87	212.52	213.68	213.03	212.27	211.67	211.81	214.04	210.47	212.71	212.07	213.69	210.48	211.38	211.05	213.64	211.4	211.71	210.77	211.75	216.51	212.58	213.43	212.94	213.59	213.68	210.44	212.95	213.41	212.38	210.94	214.08	212.12	212.37	213.54	211.59	212.86	212.78	212.87	212.59	214.56	213.13	212.16	211.38	212.08	212.33	213.79	209.31
207.05	206.73	209.11	209.51	211.66	209.32	208.22	209	212.99	209.25	209.08	208.72	207.35	210.75	209.73	208.6	207.31	209.31	209.47	211.83	209.61	209.63	209.29	211.21	208.61	209.64	211.36	209.67	209.02	208.75	210.52	208.73	208.73	206.81	207.01	212.04	211.36	209.07	209.33	208.45	209.95	212.04	211.38	210.17	210.21	208	210.08	210.06	210.46	207.34
211.6	211.84	211.4	213.25	211.41	209.81	212.73	211.95	212.04	210.8	213.1	212.34	212.28	211.23	210.55	212.34	212.72	212.61	211.86	212.06	213.17	210.44	212.5	210.36	210.52	211.88	211.78	214.27	211.41	209.85	213.17	212.58	209.75	212.62	212.66	210.51	213.81	209.42	211.17	210.32	213.88	212.26	209.33	212.82	214.33	210.75	209.97	211.1	212.24	212.06
210.29	205.07	208.67	207.23	209.06	210.23	209.17	209.45	206.92	208.7	207.89	210.07	209.29	209.06	207.21	209.97	208.09	208.35	207.02	211.06	209.27	210.07	209.52	210.81	206.94	206.21	208.56	207.11	209.63	208.27	209.36	207.72	208.16	207.77	211.03	206.29	208.24	208.68	208.34	212.08	207.38	207.52	208.74	208.53	210.4	207.69	206.38	208.7	207.95	207.77
215.95	216.6	218.58	216.28	217.29	218.54	214.93	217.5	217.15	216.71	215.86	217.07	218.35	217.27	216.83	218.93	215.91	216.34	216.14	216.87	217.94	217.5	215.48	217.47	214.68	218.38	215.73	217.11	219.11	219.09	216.22	217.89	218.74	218.31	217.21	215.99	218.49	215.86	216.38	216.45	216.72	216.51	216.17	216.9	218.11	219.86	218.24	217.42	217.73	218.45
204.58	202.75	204.36	202.5	204.84	202.88	203.48	203.98	203.23	203.35	203.48	204.1	205.1	201.47	203.04	202.37	203.68	202.94	204.13	202.85	204.16	201.02	204.62	204.02	203.86	204.37	203.01	201.78	205.32	205.76	204.45	203	202.42	202.43	202.71	199.77	205.45	202.94	205.74	202.91	203.25	203.06	204.75	204.35	201.56	201.24	203.33	205.21	203.09	200.78
205.83	204.96	204.87	205.94	204.5	204.48	206.1	203.28	205.45	206.39	204.54	204.17	205.44	205.11	202.3	202.68	205.47	203.62	205.52	205.1	205	204.97	204.25	206.04	206.74	203.36	202.9	207.34	204.73	202.67	206.49	205	204.43	205.66	202.89	205.35	204.82	208.73	204.35	205.52	205.66	206.48	203.57	205.03	205.53	204.52	202.82	206.11	205.97	204.9
207.27	206.51	204.17	206.98	205.88	205.26	204.62	207.66	203.39	206.76	206.21	206.51	206.96	206.38	206.34	206.94	206.8	206.77	206.56	207.54	206.6	205.98	205.4	207.17	206.73	206.62	202.34	206.14	206.46	206.98	206.29	204.59	205.84	205.24	207.38	206.71	206.01	207.07	206.18	206.86	206.32	206.79	205.95	205.17	208.03	206.64	208.49	208.22	206.54	210.5
209.28	208.34	209.44	209.31	210.24	208.89	210.89	209.7	207.6	208.39	208.5	209.53	208.22	210.14	207.61	210.25	209.84	209.6	210.87	207.74	208.77	210.76	208.9	211.47	210.63	207.85	208.42	209.48	207.51	207.92	209.7	208.73	209.99	207.88	205.88	207.82	210.2	208.36	210.64	210.84	207.3	210.02	208.97	209.49	207.47	211.67	209.59	208.97	209.01	207.88
212.16	212.2	211.46	213.33	212	212.07	209.9	211.34	214.25	212.53	210.3	213.03	214.94	212.3	208.68	211.78	212.54	211.2	213.34	211.7	212.55	211.67	212.23	211.87	212.19	213.68	213.86	211.81	209.73	210.33	212.33	212.39	209.91	211.19	211.9	209.72	211.25	209.47	213.56	211.96	211.16	212.31	210.17	212.45	208.39	212.13	212.17	210.21	212.37	211.1
210.54	211.13	211.77	212.11	211.5	212.79	211.6	213.26	210.4	210.68	211.86	212.44	209.7	211.49	212.29	210.44	213.91	210.27	212.01	211.67	210.68	212.59	212.02	211.65	212.72	212.43	213.32	211.43	210.59	211.97	211.78	213.07	211.55	214.51	211.05	210.64	209.86	210.26	210.53	212.09	210.32	211.64	213.25	212.38	210.84	210.63	212.34	212.84	214.64	210.39
199.77	201.71	201.38	201.66	200.19	200.35	200.52	202.54	201.85	201.86	202.3	199.91	201.85	199.95	200.78	200.11	202.39	202.29	199.97	203.4	201.66	200.68	202.77	200.94	200.18	203.06	200.63	200.43	203.21	201.89	204.45	201.5	201.83	202.06	198.2	202.7	201.2	201.22	202.38	202.37	200.42	199.08	200.19	200.21	203.8	203.51	202.52	200.76	200.18	202.27
206.76	208.52	208.38	211.69	211.51	208.3	208.69	208.01	209.06	210.05	209.67	207.31	210.63	208.23	211.23	206.89	209.56	209.45	206.88	208.14	209.12	209.04	208.38	211.97	207.76	210.12	208.72	210.52	208.72	207.03	208.17	213.02	207.95	210.53	208.68	208.9	209.33	210.26	209.91	209.61	208.94	209.96	210.93	209.32	208.08	209.89	210.37	208.94	208.83	212.32
212.77	213.81	213.19	212.17	212.19	214.68	213.08	211.3	211.57	212.92	213.17	213.97	213.12	213.86	211.77	215.31	212.25	215.83	213.24	211.71	211.65	211.53	210.81	211.62	214.21	209.36	212.01	212.04	212.36	212.39	215.11	212.83	212.96	213.03	213.78	213.07	213.28	214.36	214.79	214.92	213.89	213.31	215.29	215.38	215.02	214.46	210.71	212.34	212.53	212.65
199.38	202.23	201.94	202.03	200.1	198.01	201.59	200.77	199.15	200.09	199.22	198.97	201.92	200.79	199.43	199.43	201.01	200.78	199.08	199.09	199.92	200.95	201.21	199.19	201.34	199.38	198.59	196.78	201.73	199.38	198.73	201.21	200.81	198.87	199.84	200.95	201.85	199.56	201.42	201.23	201.99	198.9	200.15	200.85	200.57	199.07	197.83	199.85	199.27	200.52
215.86	217.57	216.18	214.83	217.23	217.34	219.25	216.68	218.04	218.64	216.45	216.46	217.07	216.12	218.11	217.06	217.22	218.43	215.52	217.76	216.83	217.22	216.66	217.92	216.66	218.02	218.15	216.25	215.87	217.27	217.43	217.02	216.73	215.57	217.4	217.76	215.96	218.2	217.55	215.79	215.61	215.96	217.49	216.9	216.41	218.08	216.07	216.72	215.96	218.61
212.1	212.83	210.7	211.45	213.39	212.2	212.3	210.31	213.17	210.44	211.57	211.17	211.32	212.35	213.09	210.97	211.57	210.82	212.96	211.38	212.3	209.64	211.73	211.48	214.27	210.28	213.61	212.65	212.17	210.23	211.87	213.82	213.98	213.23	211.5	210.11	210.81	211.79	210.92	212.38	211.15	213.06	211.78	212.8	211.37	210.66	213.94	212.12	213.29	211.81
199.14	199.04	199.54	199.89	198.85	198.21	197.74	199.64	198.07	198.6	197.27	201.31	199.76	197.12	199.17	200.4	197.39	198.2	200.01	198.41	197.48	199.44	198.86	198.67	197.99	196.76	200.23	196.81	198.98	199.47	196.77	198.82	198.72	199.77	197.95	198.19	198.22	198.1	200.71	197.44	196.52	198.99	198.84	196.3	197.05	198.22	197.38	199.41	199.03	198.46
202.05	201.72	201.83	202.45	202.28	202.03	202.44	202.01	202.89	201.91	205.18	204.5	203.13	203.97	201.89	202.87	202.89	202.71	202.69	203.57	204.81	202.49	201.57	203.4	204.71	199.62	201.66	202.27	201.74	204	204.5	202.24	202.71	202.28	203.54	201.03	203.3	202.93	204.23	200.64	200.22	202.59	202.22	202.11	204.35	202.4	199.69	202.6	203.41	204.56
198.25	200.08	201.36	197.88	202	198.95	200.09	200.56	200.43	200.42	200.37	199.47	200.59	199.1	201.13	201.08	200.33	200.57	200.33	201.03	201.8	199.74	201.76	199.98	198.79	200.52	201.43	200.21	197.38	198.78	198.15	201.07	200.86	201.21	199.9	200.25	200.11	201.36	201.39	199.6	201.25	201.64	197.87	200.59	199.01	200.06	202.7	201.19	200.63	200.44
209.51	209.58	211.33	211.86	207.69	208.99	209.16	211.39	211.49	210.25	211.18	210.55	211.47	209.54	209.73	209.93	211.07	209.4	209.81	211.32	212.16	208.15	209.21	210.15	207.65	209.47	210.36	209.19	209.43	209.07	210.15	209.41	209.78	206.88	208.84	208.05	208.08	208.55	209.6	206.84	207.62	209.13	210.83	210.33	207.53	209.58	210.56	210.04	211.86	208.47
199.38	199.18	200.15	201.02	201.75	201.52	201.03	202.04	200.94	200.31	199.45	200.93	199.45	199.3	197.41	200.88	199.71	197.81	199.32	200.43	201.61	201.78	200.46	198.46	200.58	200.39	198.76	200.39	200.07	198.54	198.98	198.29	200.6	200.88	198.64	200.79	201	201.4	199.43	199.1	200.22	199.22	200.74	198.27	200.79	199.65	199.08	200.85	201.88	199
197.59	198.28	197.53	196.27	199.61	199.24	198.25	197.82	198.47	198.47	198.22	198.95	199.43	200.19	200.06	199.5	200.13	197.19	196.71	201.13	198.06	196.74	197.2	199.87	198.05	198.04	199.44	197.77	198.38	198.48	199.17	197.74	199.15	196.97	199.69	197.1	199.95	195.69	199.57	197.96	197.91	199.28	199.89	200.41	198.78	198.19	197.73	199.63	197.3	201.32
207	209.51	208.26	210.73	212	211.02	209.21	207.92	209.69	206.33	208.4	209.31	208.15	210.23	208.4	209.86	210.65	209.06	209.1	211.29	208.11	210.27	208.91	209.8	211.7	209.99	211.26	209.51	208.15	211.14	208.77	209.01	210.27	208.79	209.18	210.83	210.21	207.59	209.53	209.61	209.17	209.83	209.04	210.46	208.96	210.14	207.6	208.96	210.4	209.08
217.57	218.56	215.87	218.29	218.44	219.24	218.31	217.51	217.23	217.62	215.66	216.56	218.12	215.55	217.63	217.02	219.3	218.2	218.16	215.96	216.42	216.99	216.73	217.12	215.89	219.39	217.37	216.83	217.97	216.83	216.28	216.99	218.22	219.35	215.25	217.25	218.4	218.75	218.1	217.71	216.34	216.4	218.53	217.62	216.43	219.17	218.37	217.25	215.92	217.01
216.59	219.04	217.39	217.08	216.63	215.07	219.94	218	217.58	218.52	214.49	216.99	218.54	218.01	217.49	215.93	217.78	216.28	218.68	217.98	217.8	215.17	216.61	217.38	217.24	218.24	215.51	216.91	217.64	216.68	215.05	218.92	219.11	219.21	216.66	218.7	218.54	219.56	216.68	217.28	216.74	218.94	215.47	218.52	217.86	218.29	215.17	217.12	217.13	217.54
202.08	204.98	202.28	203.25	202.98	203.06	204.97	204.93	205.32	205.1	202.13	203.24	202.99	202.08	202.62	204	203.22	204.08	203.51	202.99	204.97	202.82	205.5	204.34	202.31	204.36	206.43	203.51	206.09	204.51	204.4	203.38	206.91	204.9	203.23	204.72	204.05	204.09	203.91	204.5	204.83	201.72	204.23	204.87	206.53	200.83	205.44	201.02	202.22	204.22
202.02	204.06	202.01	203.22	200.1	203.61	205.21	203.12	203.48	205.28	204.32	206.44	205.32	203.88	201.99	203.84	203.13	203.71	204.31	201.49	202.61	205.24	204.1	201.81	202.3	204.72	201.75	205.77	201.86	206.57	202.73	202.88	202.88	205.16	205.45	203.96	206.59	203.06	202.66	203.4	203.72	203.24	204.48	204.95	202.38	206.01	202.95	205.7	202.77	201.77
211.03	213.83	209.56	212.91	210.49	213.83	210.92	211.66	214.3	211.02	210.96	212.72	213.02	211.33	214.86	212.47	212.4	211.53	211.26	208.56	209.22	211.85	210.42	211.94	212.24	213.53	212.82	212.28	212.92	210.24	213.29	211.45	209.23	213.38	209.66	212.98	211.23	211.96	210.72	210.14	210.68	211.56	211.94	211.71	212.54	211.17	209.86	210.65	210.1	213.37
203.56	201.68	203.19	202.39	202.45	204.28	203.16	202.44	200.88	203.32	204.35	202.25	203.66	201.49	203.81	202.6	203.82	202.47	203.27	199.37	205.2	205.23	203.57	203.41	202.94	203.49	203.58	202.59	207.29	200.78	203.19	202.97	204.63	202.42	204.11	203.15	206.45	202.05	200.83	201.26	202.23	202.92	202.13	202.04	202.5	201.73	201.63	204.05	200.69	204.1
217.02	216.68	213.51	216.94	217.36	216.84	216.28	217.95	217.28	215.57	216.16	215.88	215.73	218.39	218.13	216.19	217.97	216.3	217.03	217.68	216.79	217.56	215.77	221.13	216.42	215.16	214.21	214.36	216.07	217.1	217.9	217.13	218.59	216.16	216.61	216.02	216.33	216.47	216.91	216.14	215.61	213.9	217.69	219.69	219.61	216.39	217.96	216.54	217.61	218.52
197.88	198.04	196	197.65	197.03	199.75	197.74	197.26	198.27	201.31	197.49	199.66	200.73	197.13	199.29	197.15	197.65	197.67	197.76	198.1	195.5	196.76	198.49	198.14	196.38	198.92	197.3	197.3	199.58	197.5	197.57	198.79	197.69	200.13	197.92	194.14	194.18	196.44	199.68	198.88	194.31	198.72	198.5	197.64	199.66	198.46	198.27	197.9	198.52	196.79
201.76	203.86	201.2	201.03	200.06	201.57	200.61	201.97	200.76	201.59	201.64	201.45	199.54	200.98	201.48	199.3	199.33	201.63	202.07	200.84	201.04	202.09	202.21	199.52	202.48	200.45	199.55	202.3	200.64	200.49	201.74	200.21	197.96	202.15	198.63	201.68	202.49	200.37	199.58	199.28	201.41	201	201.42	201	201.1	199.61	200.02	198.91	198.53	200.55
214.03	214.37	217.75	218.16	216.77	216.93	217.2	219.03	219.77	217.13	216.66	217.1	214.75	219.08	219.89	215.8	216.7	217.43	217.18	217.11	217.13	217.34	216.95	216.62	216.32	216.76	218.7	217.62	217.37	216.7	216.51	217.84	216.55	217.71	217.68	217.27	218.51	218.18	216.23	216.69	216.13	216.89	217.6	217.44	216.64	217.21	217.73	216.26	217.1	217.82
204.26	204.96	205.42	205.21	203.3	204.18	202.25	204.36	204.27	201.36	202.59	205.01	205.5	203.16	205.58	205.49	203.02	202.16	202.78	204.61	204.1	202.5	204.46	201.94	204.04	203	200.08	201.93	203.32	203.36	202.74	202.72	203.62	202.53	205.47	203.63	202.03	205.71	203.67	203.11	204.02	203.73	203.75	203.89	203.58	203.22	205.23	202.96	205.15	203.69
204.61	203.97	200.63	205.07	204.69	204.18	203.47	205.99	204.52	205.32	202.57	205.15	203.01	203.99	203.41	202.04	204.74	204.34	203.9	203.74	202.07	203.71	202.4	203.26	202.94	202.33	203.43	202.84	202.49	203.24	204.38	204.35	203.12	202.17	207.12	203.56	205.04	204.47	203.95	203.26	204.63	203.58	204.08	204.22	205	202.71	203.87	202.84	203.19	204.64
204.17	204.35	202.76	201.72	203.59	202.98	203.41	204.87	205.02	205.45	202.47	204.91	202.44	203.35	204.37	203.41	202.51	204.98	203.74	203.86	203.64	202.24	204.97	203.27	203.27	206.04	205.35	203.24	202.84	206.22	205.19	203.06	204.1	206.21	203.97	203.07	204.88	203.19	204.09	206.99	204.04	205.01	205.67	204.24	204.2	204.1	203.92	202.88	201.68	202.94
206.15	203.78	204.17	207.41	201.64	207.5	205.1	204.72	204.53	203.72	203.1	205.07	206.79	203.92	203.44	204.46	203.34	203.58	206.52	202.58	206.29	204.12	203.35	204.62	206.08	204.6	203.83	203.36	205.18	204.77	205.45	203.26	205.1	203.41	203.42	204.31	204.56	203.14	206.85	204.18	205.72	201.63	201.82	205.14	206.05	205.35	205.27	204.38	204.99	205.57
200.4	201.06	201.05	201.81	202.87	200.51	198.95	201.1	197.51	199.55	202.24	202.1	201.49	200.09	201.8	202.02	202.8	200.79	200	200.86	199.82	202.28	201.41	199.41	201.21	200.8	199.89	200.84	200.85	202.57	200.24	203.03	205.56	203.31	199.73	201.74	199.91	198.74	200.87	199.51	200.14	200.06	200.9	201.49	201.78	201.81	201.37	201.7	200.72	203.29
209.31	206.7	210.32	209.17	209.95	209.15	207.91	202.5	207.72	206.55	206.65	210.03	209.03	209.49	207.91	206.96	207.84	210.11	208.91	207.7	207.66	210.11	208.35	208.79	208.79	208.91	209.11	209.79	208.48	208.41	208.7	206.52	209.87	208.77	209.53	207.1	208.62	207.59	208.44	205.95	210.9	209.55	208.53	208.24	208.68	210.71	208.2	208.69	209.23	210.41
206.21	205.3	202.48	202.86	202.29	207.33	204.03	203.75	202.63	201.97	203.37	202.39	204.2	204.37	204.08	205.62	203.02	202.2	203.73	203.24	201.33	204.81	201.26	204.07	205.76	202.3	206.4	205.55	203	203.82	205.38	204.34	204.54	203.43	203.8	205.74	205.36	203.62	205.62	202.83	202.86	203.48	202.81	200.96	202.68	204.89	204.04	205.24	205.93	204.78
209.93	212.05	210.39	210.23	214.15	212.06	211.8	211.88	213.36	213.3	212.45	211.79	213.16	212.33	209.67	210.95	212.46	212.94	209.4	211.63	212.47	210.06	210.58	212.18	212.59	210.56	212.08	213.45	211.42	211.61	208.74	211.25	211.92	210.42	211.92	211.03	208.96	212.09	211.43	212.59	211.02	213.71	214.2	212.89	212.28	212.48	212.89	212.24	211.13	210.98
217.14	217.3	217.21	217.94	217.21	216.88	217.26	217.68	219.28	216.71	218.12	216.55	217.02	217.42	218.43	217.55	219.56	219.24	216.5	215.55	217.22	217.53	216.54	217.33	215.88	217.89	218.59	217.65	216.74	216.65	217.7	218.71	218.18	218.64	218.06	217.38	218.29	216.22	219.36	217.53	217.45	218.15	217.18	217.6	219.21	216.66	216.34	217.46	217.58	220.92
206.26	208.64	208.29	210.85	207.28	210.19	207.45	209.22	207.62	209.48	208.39	209.11	210.33	208.19	208.55	209.92	208.6	210.68	208.55	208.82	210.86	208.83	207.5	209.64	210.13	207.31	207.36	208.83	211.63	208.88	209.9	210.92	208.15	208.16	209.4	207.82	210.2	208.85	207.18	206.67	207.8	208.59	207.38	208.05	209.76	207.41	210.36	208.36	207.03	207.49
212.94	211.59	210.97	212.99	212.19	212.35	211.29	211.79	211.68	212.96	212.42	211.29	211.93	210.33	210.99	213.77	212.75	211.67	211.39	210.16	210.9	211.81	209.99	209.99	212.6	212.42	212.98	208.77	212.14	209.28	211.66	210.6	209.57	211.92	212.98	213.67	211.16	211.59	211.17	211.15	212.09	210.55	212.74	213.01	211.85	211.77	213.09	211.41	210.71	210.6
208.12	204.52	206.87	204.76	205.45	205.3	205.74	206.76	203.45	206.57	204.93	206.11	206.05	204.71	208.12	206.01	206.63	205.85	205.86	205.56	206.08	207.56	207.8	207.22	206.57	205.56	205.63	207.98	206.32	207.37	206.24	205.26	204.09	207.32	205.91	206.45	206.31	208.52	204.16	206.09	204.26	207.93	206.47	204.7	206.08	207.62	206.46	207.2	209.32	207.93
209.97	207.26	208.69	210.63	209.23	206.56	208.5	208.07	208.73	207.45	208.81	210.24	208.18	205.48	208.73	210.27	208.89	209.08	207.62	207.87	208.29	208.82	207.78	209.88	209.09	208.83	209.52	209.22	206.81	207.37	205.97	208.48	207.88	208.95	208.28	209.3	209.04	208.19	211.5	208.65	209.53	208.89	207.87	209.02	210.69	208.33	209.05	208.54	209.42	211.81
206.87	206.93	209.04	208.61	206.65	210.9	210.7	207.43	206.29	208.68	210.86	208.33	208.05	210.7	208.2	208.87	210.8	211.7	210.13	210.18	209.27	209.35	210.15	208.96	208.65	208.56	208.21	210.52	211.89	209.59	209.41	209.35	211.4	207.88	208.59	209.6	209.13	210.99	209.73	212.54	211.92	210.22	207.81	211.21	206.4	206.34	208.33	210.73	208.39	208.46
204.67	205.76	203.4	202.52	205.47	205.1	206.02	205.62	204.91	207.26	205.02	204.54	204.71	203.96	206.1	204.37	203.7	202.43	203.75	207.21	202.69	204.84	203.71	206.73	205.4	205.48	203.09	205.5	207.11	207.89	205.33	207.21	205.04	202.03	205.49	200.03	203.27	206.77	206.41	202.96	203.58	203.78	205.98	207.4	203.84	204.89	203.09	205.28	203.46	204.48
217.31	218.07	215.72	216.93	217.16	216.65	219	218.64	217.92	217.9	218.6	214.53	215.45	218.9	217.51	218.27	215.51	217.55	217.03	216.79	218.06	217.13	216.01	217.72	216.02	215.58	217.96	218.63	218.67	218.14	217.11	215.68	217.51	216.17	217.74	216.23	220.44	214.5	215.68	218.07	215.76	216.66	216.91	215.36	217.04	218.18	215.74	215.3	218.4	216.44
212.87	213.5	213.6	212.06	214.39	213.91	214.45	212.79	211.19	211.61	214.14	213.33	213.34	212.05	212.9	214.84	214.51	214.42	211.33	214.08	211.4	210.16	212.29	211.93	212.93	214.82	211.4	211.71	211.65	211.24	212.76	212.37	213.8	211.83	213.58	212.69	212.99	213.33	212.89	214.34	212.29	211.7	213.7	211.87	213.61	211.39	213.74	213.18	211.73	212.79
210.18	210.67	210.09	209.68	207.75	206.88	208.28	209.62	209.74	207.62	207.65	211.4	211.8	209.19	206.14	208.68	209.91	206.11	209.55	209.49	210.67	206.99	207.66	208.41	209.03	209.42	208.44	209.14	209.4	209.93	206.95	209.44	208.29	206.99	209.51	208.14	209.62	209.24	210.07	207.27	209.58	210.56	207.78	208.87	211.17	206.88	208.12	209.49	210.05	207.07
207.8	207.64	208.88	207.82	208.72	207.62	208.35	207.26	206.31	207.06	208.06	207.69	207.5	210.81	207.13	208.31	208.93	205.3	207.2	206.69	207.16	206.57	207.93	207.54	207.93	206.91	206.93	209.15	206.01	206.86	204.13	209.57	207.11	207.62	207.72	207.09	207.35	211.14	206.42	207.79	207.08	208.54	206.47	209.67	207.06	208.75	207.85	209.36	205.49	206.81
207.52	207.15	207.28	207.1	208.38	209.68	208.08	206.64	209.49	205.98	206.78	204.7	208.13	209.48	209.39	209.52	205.97	208.4	209.48	208.14	210.6	207.17	210.29	207.02	207.08	207.95	208.52	207.63	206.64	207.98	207.4	209.14	208.48	205.4	206.91	207.45	207.88	210.91	209.71	206.71	206.9	207.7	205.35	206.91	208.81	206.76	208.44	207.46	206.66	208.6
203.46	201.55	200.77	199.3	200.14	201.41	197.8	199.59	200.13	203.01	199.33	201.37	201.18	199.87	200.41	202.41	198.84	200.66	200.29	199.23	200.57	202.21	199.44	202.36	199.75	200.3	199.75	198.13	200.68	199.35	200.43	197.57	202.25	200.49	201.4	202.93	199.67	200.81	200.2	200.92	201.6	201.82	201.2	199.05	199.97	200.98	198.75	202.02	201.41	201.34
212.16	210.69	213.22	211.94	212.65	212.95	212.51	212.07	211.68	211.82	209.42	212.46	211.93	210.18	212	211.65	212.07	211.8	210.48	211.61	212.08	213.69	212.6	212.76	211.16	212.18	212.54	211.98	211.93	211.55	211.94	213.26	212.05	212.45	211.04	213.4	211.53	211.99	211.51	213.56	213.33	211.74	211.95	210.71	211.96	214.42	212.3	211.12	211.04	212.88
207.84	207.88	208.8	209.77	208.28	209.54	209.74	209.33	209.89	208.7	206.43	208.83	207.8	207.91	211.11	210.07	208.5	207.97	209.83	209.21	208.4	207.57	207.83	208.18	207.22	208.71	207.94	208.99	209.13	210.49	207.2	208.93	207.45	208.65	208.52	207.8	208.76	210.09	206.26	210.35	206.81	208.85	211.11	206.03	208.21	207.54	206.7	207.72	207.14	210.35
202.66	203.56	205.31	203.27	201.67	203.41	202.01	203.48	203.62	201.41	204.17	203.85	203.61	203.6	203.28	202.61	205.45	201.86	204.81	204.45	203.65	202.18	202.88	202.16	203.21	202.43	202.58	201.79	203.99	201.47	204.93	201.57	201.4	204.75	202.48	201.64	205.32	204.34	201.84	201.89	202.28	202	205.78	203.87	204.67	203.47	202.51	201.67	204.51	202.54
197.67	199.36	198.68	201.26	199.59	198	196.83	199.81	201.21	200.52	199.56	200.74	199.48	201.1	197.78	200.04	199.4	200.21	200.31	199.04	197.35	199.1	199.58	198.64	201.64	199.03	197.36	200.01	199.93	200.04	199.94	200.33	200.94	199.1	197.73	198.4	200.77	201.53	200.94	200.09	201.27	199.41	199.7	201.3	200.28	200.34	199.4	199.95	198.55	198.97
207.58	209.06	209.42	211.26	211.49	208.03	208.1	210.55	207.35	209.78	212.74	208.36	206.89	207.96	210.91	209.68	210.17	209.6	211.95	210.91	209.37	210.16	210.96	210.45	209.13	211.2	207.48	209.83	209.28	209.8	209.17	211.06	209.4	211.67	209.95	208.12	208.92	208.85	209.15	209.44	211.04	208.68	207.51	210.89	211.64	208.16	208.88	208.75	208.79	210.18
202.21	203.49	205.59	202.91	206.04	205.55	203.14	204.78	205.81	204.88	202.49	203.12	203.63	205.59	203.57	203.06	201.29	201.85	204.81	202.54	203.41	202.94	204.29	204.38	202.63	206.05	204.1	204.76	202.42	202.93	206.39	200.56	203.22	202.61	203.12	201.83	202.25	203.25	201.55	206.42	204.38	202.22	203.25	204.32	203.88	204.49	204.17	202.27	203.86	202.46
217.57	215.28	215.07	216.92	218.54	215.25	216.1	216.5	218.63	216.39	216.3	214.26	218.76	214.28	216.57	214.17	217.85	216.45	218.14	217.52	219.68	216.17	217.59	216.86	216.81	218.86	216.96	216.66	217.06	215.83	216.68	218.93	217.38	216.85	216.35	217.28	217.07	216.35	214.8	217.24	216.63	216.48	217.74	216.97	217.93	217.63	216.86	216.59	220.73	217.55
208.58	207.11	208.28	208.6	206.33	208.96	205.58	206.67	208.68	206.69	207.38	207.46	207.03	207.82	206.83	206.27	206.8	208.2	209.79	209.07	208.82	207.98	207.26	210.21	205.73	207.38	207.57	208.66	207.54	206.44	208.27	206.68	205.51	206.01	208.49	208.01	210.37	205.61	207.89	206.88	209.8	208.79	208.6	207.2	204.09	208	207.49	209.24	206.98	207.17
212.72	213.51	213.2	211.98	213.2	213.23	213.29	213.75	212.95	212.28	211.94	211.12	212.22	213.07	214.07	210.51	212.24	210.95	214.24	212.33	213.5	212.21	212.81	211.47	212.43	213.8	214.1	212.51	210.25	210.98	212.8	212.76	212.56	212.63	212.54	215.23	211.24	212.27	212.37	212.14	212.12	211.2	211.6	213.5	210.64	213.07	212.53	211.62	212.32	212
209.76	208.45	210.22	209.94	208.1	207.86	209.87	209.6	208.3	209.61	210.61	210.42	211.21	210.31	210.01	206.88	209.16	207.95	209.75	210.78	210.44	208.67	211.06	207.11	211.46	209.34	209.15	209.86	210.98	208.3	209.34	208.61	209.09	207.36	208.92	209.38	208.76	211.73	210.9	209.54	209.44	208.54	210.86	209.51	209.45	210.65	209.74	209.08	207.7	206.5
199.22	199.42	200.47	199.89	200.06	199.68	200.65	201.34	197.74	200.38	201.05	202.11	200.28	200.28	200.69	199.13	201.03	199.29	202.15	199.71	201.76	201.34	198.99	199.71	199.75	200.15	202.94	201.6	197.74	200.53	200.87	199.97	201.89	200.85	200.22	201.85	201.16	200.91	198.7	199.24	200.13	198.4	198.26	200.69	200.26	200	198.72	200.09	200.65	201.43
202.07	204.68	202.08	204.33	203.2	203.73	202.05	202.41	203.1	200.87	203.88	204.53	205.21	203.99	201.86	202.47	203.71	200.19	202.63	201.93	201.6	203.14	202.91	202.39	202.82	203.27	202.86	201.13	205.16	203.85	202.44	201.95	201.3	200.97	202.69	203.27	204.13	203.48	202.41	201.13	203.08	200.61	202.86	203.57	204.55	203.75	202.73	203.2	202.88	203.89
202.92	203.63	204.24	205.36	205.04	204.28	200.48	205.11	202.61	202.55	199.03	202.3	202.33	202.8	203.4	203.42	203.22	201.72	202.8	203.51	202.15	204.93	204.18	204.48	203.08	204.89	204.91	205.54	204.44	201.21	203.84	204.39	202.98	203.85	204.01	204.47	203.37	201.22	201.79	201.18	204.2	201.55	202.63	205.65	204.92	204.91	205.1	205.15	203.24	204.59
210.43	211.85	211.41	208.95	211.01	211.27	212.12	213.27	210.28	210.74	210.3	212.35	211	210.92	209.91	212.69	210.49	211.89	211.52	210.89	212.75	208.51	209.26	210.5	211.71	211.87	211.82	210.8	210.83	210.64	212.48	211.71	210.2	212.22	210.88	212.95	212.78	211.77	211.19	212.61	210.95	211.24	212.54	212.91	210.97	209.83	212	213.88	210.45	210.37
207.63	209.32	209.26	206.72	205.07	209.88	207.31	205.63	209.81	208.39	206.63	208.1	206.25	207.46	207.87	207.51	206.09	208.57	207.03	208.05	208.56	209.1	207.5	204.88	208.99	208.24	206.38	209.98	209.09	207.07	208.87	207.67	207.77	207.36	205.63	206.03	207.48	207.36	208.62	208.88	207.99	209.79	206.97	209.23	207.31	208.37	206.56	207.98	207.46	207.37
197.67	197.49	197.46	196.72	195.99	199.69	198.54	197.32	200.85	197.75	198.64	199.18	198.6	198.7	199.38	199.43	199.15	199.04	199.07	199.27	197.85	197.86	201.9	196.63	198.64	197.53	199.18	199.42	200.19	199.33	196.5	199.54	198.25	197.64	199.43	198.7	198.57	200.33	199.21	199.99	200.03	196.17	200.41	200.15	199.82	198.91	199.81	199.25	200	201.76
203.26	203.29	201.61	202.42	202.82	203.09	202.63	203.12	202.78	205.57	202.92	202.16	203.42	202.04	203.65	204.44	204.29	206.02	203.85	202.69	202.09	203.53	204.86	201.33	204.96	202.5	203.03	203.3	202.82	204.67	203.82	203.07	201.68	202.76	200.32	204.38	202.95	201.09	202.48	203.89	205.21	201.52	200.91	202.64	203.73	203.59	203.26	202.27	201.6	203.01
194.14	193.4	193.17	193.7	195.96	194.3	195.99	194.41	193.78	194.23	194.74	194.48	195.14	193.58	193.2	192.39	193.57	195.42	192.47	193.84	194.63	195.94	195.97	194.39	196.41	195.63	194.71	194.55	196.19	193.03	191.2	195.48	194.16	194.3	195.9	193.12	194.31	192.74	194.8	192.91	195.9	194.31	195.56	193.98	195.66	196.09	194.72	192.43	192.52	192.1
214.95	211.99	211.88	216.66	213.16	214.49	212.69	214.83	215.62	213.66	213.83	214.94	213.87	215.2	215.56	214.07	214.71	213.1	213.02	213.71	216.35	215.67	212.65	215	214.46	213.24	212.62	212.14	213.98	211.25	211.24	213.63	211.84	215.56	215.12	215.84	213.41	212.28	215.81	212.65	213.69	212.14	215.6	212.45	213.63	214.87	215.13	212.27	214.48	214.26
209.23	208.85	207.52	211.16	207.6	206.48	207.61	210.69	208.9	208.08	207.74	210.27	208.5	210.07	208.24	209.01	210.77	208	210.12	209.64	208.38	209.96	207.44	206.52	207.67	207.04	207.72	209.06	210.29	211.16	206.26	211.06	207.87	208.39	209.29	209.95	207.69	210.12	208.06	210.03	207.1	208.27	208.59	209.43	207.78	210.86	208.56	209.72	207.39	210.04
214.28	212.5	213.26	212.79	212.63	213.51	215.3	212.65	213.93	214.14	213.73	213.23	212.16	214.2	213.45	211.45	214.57	213.56	215.24	211.02	212.42	214.75	212.37	213.73	214.87	213.48	215.5	213.37	214.45	216.74	213.38	214.18	213.48	212.85	213.53	214.56	213.35	212.85	215.89	211.62	213.14	215.92	213.78	215.53	213.85	212.06	213.37	211.77	213.56	213.6
216.53	216.73	217.24	218.14	217	220.75	218.74	219.11	216.34	218.94	215.79	216.65	217.73	220.61	218.35	218.02	218.48	218.27	217.03	218.33	219	217.89	221.03	217.98	220.75	215.34	215.51	216.05	220.09	218.79	216.96	216.99	218.99	216.85	216.57	216.54	219.33	218.42	217.93	219.2	216.53	216.5	219.56	218.15	217.32	218.81	215.56	219.48	218.09	216.34
210.55	209.69	209.13	207.33	207.63	209.2	208.3	209.23	206.61	207.25	209.48	207.32	208	212.37	207.08	207.02	211.4	207.56	208.71	207.27	208.41	207.29	207.16	209.21	206.96	209.18	208.11	210.48	208.78	209.93	207.86	210.94	208.22	208.63	208.82	207.54	208.12	209.35	211.35	208.35	207.68	209.38	207.68	207.44	209.23	207.76	207.85	208.7	206.71	209.08
202.03	202.54	201.95	203.43	204.48	201.39	204.25	203.9	203.06	204.51	201.6	202.84	203.37	203.8	202.75	205.12	203.06	204.03	202.62	204.27	201.42	203.33	203.79	201.96	204.3	201.46	203.98	202.93	203.49	203.81	204.6	203.59	203.65	203.47	203.12	204.28	202.7	203.13	202.91	202.96	205.55	204.95	205.18	204.59	203.57	203.84	205.73	202.29	203.36	203.87
199.54	199.98	199.33	199.12	200.01	200.27	199.59	197.67	200.42	199.65	198.83	199.38	200.31	198.1	199.47	200.29	198.59	197.75	199.91	198.76	198.93	197.06	200.9	198.98	196.24	202.47	198.07	198.9	200.61	199.73	198.94	198.91	196.99	198.38	201.45	198.66	200.34	200.71	199.52	200.77	198.4	199.82	197.56	198.65	199.89	200.06	199.49	200.42	203.16	199.57
204.58	205.58	202.97	206.68	205.13	204.41	205.25	203.14	205.58	205.27	203.69	204.88	205.19	206.43	202.84	205.82	204.34	202.44	204.14	203.42	204.09	205.7	203.47	204.08	204.48	201.96	204.6	202.6	202.2	206.61	203.84	205.84	204.21	202.24	207.45	203.85	202.78	204.26	204.58	203.83	203.86	204.67	203.53	203.47	204.21	206.21	206.2	202.83	203.85	204.37
204.32	201.76	206.24	205.66	203.48	203.32	205.25	201.87	203.52	203.85	205.97	202.33	204.01	205.4	203.35	204.38	203.63	203.38	201.52	203.95	203.1	202.09	204.22	205.13	202.03	202.86	203.92	205.09	205.57	202.49	204.59	202.5	203.72	202.91	205.5	200.14	204.84	201.92	200.62	201.56	201.11	202.86	202.84	203.12	203.38	202.94	204.82	206.35	202.68	202.35
209.09	205.01	208.38	206.28	207.32	206.96	206.21	206.3	205.38	207.26	206.47	205.7	207.91	206.9	207.93	210.41	206.97	210.66	208.93	210	204.86	208.13	207.47	206.2	206.57	208.53	209.32	206.99	209.24	207.63	207.81	206.54	208.89	208.85	205.83	204.94	209.02	207.66	207.04	210.12	206.61	206.45	209.27	209.56	209.66	208.83	206.96	209.01	206.69	209.18
206.18	204.19	202.59	205.24	206.18	204.41	204.6	203.24	203.01	205.73	203.5	206.05	205.32	204.43	206.8	205.68	204.26	204.9	202.24	204.87	204.37	205.75	205.12	205.35	206.43	205.82	205.71	203.03	203.01	204.58	203.91	205.27	205.47	202.99	205.22	205.61	207.98	205.45	203.35	205.58	203.83	202.95	203.87	203.48	204.31	204.83	207.39	204.84	204.88	203.48
215.83	217.31	217.05	217.84	215.69	216.02	216.17	219.34	217.25	216.07	216.85	216.04	219.21	216.84	219.04	218.09	216.68	216.03	217.68	216.81	216.86	217.64	218.43	214.85	216.12	217.47	217.79	216.25	218.96	217.71	219.6	218.26	217.87	218.11	217.36	218.13	215.87	217.96	217.3	218.53	217.45	214.91	217.13	217.34	217.94	219.14	217.27	218.03	218.32	215.09
217	213.68	217.08	218.84	218.16	217.57	214.54	217.51	217.36	215.56	214.75	217.66	216.45	214.42	218.47	217.38	217.82	215.6	217.25	216.27	217.83	217.16	218.51	215.71	217.63	217.4	217.22	217.23	218.2	216.78	217.96	216.31	217.47	217.25	217.92	215.65	216.8	215.83	217.56	216.91	219.44	216.66	217.08	216.81	216.75	218.69	215.26	215.56	218.23	218.19
193.55	195.34	193.42	193.57	194.03	194.11	196.82	193.5	196.4	193.3	193.16	197.75	194.25	194.19	192.48	195.85	195.04	191.85	192.25	193.5	195.74	192.29	195.02	194.92	192.54	193.52	196.19	192.56	193.88	194.22	195.61	194.87	196.1	194.33	194.45	192.67	196.84	196.27	195.3	192.78	194.7	193.56	191.91	194.91	194.73	195.43	193.12	193.5	194.96	193.58
212.45	211.7	211.82	211.98	212.99	210.35	210.47	212.87	214.91	212.23	211.11	212.75	209.46	210.1	212.38	212.04	212.48	210.92	211.08	213.12	210.04	213.07	208.48	213.34	211.67	212.51	211.63	210.17	211.26	210.29	211.21	210.45	211.1	211.19	212.84	211.4	212.43	211.48	211.95	213.31	212.66	211.51	212.69	210.36	211.05	210.25	212.9	211	209.7	209.96
202.31	199.61	200.27	199.75	198.9	198.86	199.12	198.98	198.06	200.69	199.11	200.32	198.41	196.81	199.36	197.68	200.02	200.41	200.51	200.82	198.01	201.61	200.37	200.27	198.48	199.3	199.15	200.3	197.13	201.61	200.06	199.51	198.31	199.82	197.55	200.83	200.52	200.16	198.38	198.17	201.05	199.07	199.44	202.73	200.34	200.48	197.91	199.21	199.07	200.11
199.63	201.06	199.33	199.63	200.93	198.82	200.81	198.05	199.83	200.46	198.66	201.04	200.24	200.3	199.11	200.35	198.63	199.32	197.61	200.23	199.31	197.51	198.89	200.39	197.3	198.19	199.05	198.35	199.42	197.42	199.98	198.14	199.13	201.71	198.27	197.69	199.96	199.31	199.27	200.45	202	200.84	198.5	202.76	197.87	199.03	197.72	200.93	198.66	198.41
216.8	219.29	216.4	217.24	217.01	216.63	215.67	216.52	217.57	218.17	216.1	219.02	218.15	216.75	216.74	218.44	215.8	218.62	216.81	216.88	215.94	217.15	219.51	215.96	216.36	219.3	217.46	216.97	217	216.68	215.08	217.04	217.17	217.31	214.47	216.68	214.36	217.77	218.88	217.88	217.6	216.5	216.69	216.81	217.55	219.53	216.54	216.77	218.13	216.62
218.69	217.57	217.22	216.63	217.62	216.52	217.3	217.96	216.69	216.35	215.3	218.58	217.03	218.46	216.71	216.65	218.47	218.87	214.03	217.78	216.71	217.7	217.57	216.6	216.58	217.93	219.15	217.47	215.6	216.16	217.57	217.93	217.86	219.15	219.61	216.4	216.24	216.85	212.8	219.31	214.35	214.89	215.51	216.57	216.41	212.5	216.53	217.71	218.75	216.92
200.15	199.77	201.99	199.83	199.28	201.34	201.35	200.13	200.21	199.92	199.84	200.49	200.08	201.05	199.41	201.91	200.47	201.2	198.85	201.05	201.86	199.37	201.71	199.5	199.98	202.15	201.05	200.96	199.37	198.84	201.3	201.76	200.36	200.72	200.11	200.56	200.32	199.68	199.22	199.09	198.16	200.57	200.64	199.37	201	201.77	199.3	200.45	200.78	201.15
198.54	197.35	197.17	197.78	200.53	197.53	198.35	196.51	196.69	198.12	197.7	197.26	197.72	198.23	198.9	200.24	198.69	197.76	197.32	198.83	198.61	197.78	197.56	199.78	196.27	198.55	198.37	197.31	198.89	197.89	198.6	197.88	199.24	198.25	198.39	194.5	195.01	197.76	197.51	200.15	195.91	199.14	196.94	197.74	198.17	198.92	198.45	196.94	198.81	199.76
209.96	209.97	209.32	209.17	209.35	210.26	208.52	209.77	209.78	208.48	210.24	208.63	211.87	208.19	208.9	210.82	209.49	209.85	209.46	210.2	208.62	209.22	209.67	210.88	206.91	210.98	209.13	209.92	210.91	209.08	209.06	208.28	208.98	210.24	208.75	209.32	210.03	211.02	210.94	208.04	208.87	209.8	207.27	209	210.25	209.57	209.48	210.12	209.23	209.03
212.09	211.65	210.52	212.5	211.11	212.43	212.21	213.48	210.81	210.63	211.73	210.31	211.92	209.88	211.66	212.34	210.81	211.03	212.03	211.91	210.63	213.52	211.7	215.8	212.27	210.29	213.03	210.29	212.38	211.33	213.12	214.4	212.62	211.76	213.6	211.18	212.3	211.58	211.74	211.8	211.38	212.75	211.16	212.44	213.36	211.4	212.31	211.1	210.17	212.47
203.07	206.43	202.34	203.77	204.64	206.19	204.28	204.72	206.65	206.7	204.99	205.39	203.62	204.24	208.6	205.76	203.4	202.76	205.17	202.49	204.04	204.78	206.42	202.32	206.59	204.8	206.3	206.08	205.18	204.86	204.71	205.54	204.54	204.65	204.29	204.98	202.9	204.25	207.23	205.39	203.06	203.22	206.54	203.85	205.82	204.92	205.43	205.71	206.73	203.66
203.14	205.93	203.84	204.72	202.68	204.51	204.25	202.44	204.03	203.73	203.64	202.08	204.28	202.31	203.09	202.71	202.19	203.98	202.28	202.97	204.11	202.05	204.54	202.74	202.61	204.66	204.59	203.9	204.31	203.77	203.76	203.1	204.72	203.05	204.6	202.92	203.25	201.87	202.55	202.64	203.64	204.66	205.69	202.36	205.23	204.9	203.45	205.16	203.66	204.17
213.87	213.72	212.92	213.12	213.61	214.2	213.1	211.26	213.79	211.72	212.93	213.02	211.88	213.45	211.95	214.87	213.94	215.01	212.43	215.42	213.61	214.41	212.66	214.02	214.45	212.55	210.37	210.71	213.27	215.1	213.92	213.16	213.57	214.11	213.1	212.17	213.03	213.8	211.67	214.06	214.34	213.98	214	213	215.8	213.22	214.01	213.08	210.96	213.03
202.27	203.04	202.38	204.8	204.83	205.4	204.35	203.39	201.82	201.57	204.23	203.88	205.29	203.91	203.31	203.17	205.3	203.93	203.53	203.61	205.39	202.2	203.26	205.78	203.27	202.97	202.45	203.33	201.29	201.96	206.28	201.43	203.65	205.23	204.96	204.1	204.12	203.6	202.28	204.83	204.14	205.84	201.51	205.48	204.51	201.09	201.67	202.32	202.91	203.65
218.19	219.75	217.84	216.76	217.14	215.66	216.66	217.51	218.85	216.29	218.61	216.28	216.49	218.78	215.99	217.58	216.5	217.67	218.9	218.47	218.65	216.53	215.94	216.15	216.42	218.27	218.35	218.26	217.09	218.46	216.55	217.97	218.79	219.33	217.37	217.4	218.69	218.71	217.45	217.08	218.23	218.07	216.51	217.5	218.73	218.3	217.03	220.51	217.33	219.54
210.68	210.36	211.02	211.42	212.35	210.32	209.94	212.3	208.74	210.56	210.03	210.85	213.32	211.19	210.26	211.43	211.17	211.65	213.13	212.98	210.96	210.12	211.83	211.26	213.12	209.84	212.1	211.21	211.86	211.45	213.42	213.25	210.9	213.7	212.92	212.94	213.95	212.6	212.93	209.59	211.4	211.69	212.23	209.56	208.11	210.79	209.59	210.61	212.34	211.36
208.63	208.26	208.86	208.27	209.25	209.18	206.9	211.92	208.29	208.85	211.55	210.46	209.82	212.67	209.35	207.2	210.87	209.17	210.3	208.51	210.46	207.93	211.41	211.88	208.42	208.29	208.99	208.87	208.96	210.17	209.49	210.48	207.56	208.98	211.63	210.13	208.91	208.45	208.27	208.66	210.6	208.03	209.76	210.26	207.56	210.11	208.77	211.43	207.4	209.45
204.63	205.76	202.65	203.74	203.21	202.81	200.15	203.75	204.13	204.56	203.44	202.42	204.33	202.84	204.19	203.17	203.67	203.53	203.04	200.32	202.59	204.25	203.9	203.96	202.52	204.94	204.15	200.46	205.93	204.75	204.27	204.9	206.48	203.82	200.47	203.58	203.79	203.91	204.37	203.71	203.33	203.24	205.28	203.52	201.18	203.98	205.83	200.66	201.35	204.57
204.2	205.03	205.13	204.33	201.18	204.11	202.89	201.68	202.52	203.8	202.03	201.04	201.41	204.3	201.7	204.61	203.62	202.67	202.92	205.35	202.95	202.85	200.75	204.51	203.7	205.78	202.25	203.84	204.28	203.1	204.53	202.62	204.53	204.83	203.88	201.14	204.99	203.25	201.79	202.25	204.35	201.43	203.65	201.99	202.97	202.71	204.21	202.13	202.84	201.21
198.81	198.06	200.17	200.48	200.19	198.86	199.16	199.62	199.31	202.03	199.58	198.91	201.19	198.49	197.22	196.94	199.98	200.22	198.64	199.38	201.48	199.58	199.15	198.28	199.08	199.3	197.89	198.86	200.72	200.27	200.46	198.14	198.35	199.98	201.08	197.71	198.54	199.37	198.93	198.26	200.45	199.8	199.58	199.32	198.54	198.09	198.08	200.91	199.37	199.3
208.46	207.67	207.57	208.77	207.71	207.1	208.89	209.23	209.31	208.48	206.62	208.51	207.43	207.32	207.98	208.82	206.5	208.68	211.11	206.73	206.9	208.91	208.04	207.31	208.82	209.67	207.41	209.37	208.11	208.63	208.44	210.36	207.64	209.39	210.68	209.76	209.26	207.47	207.54	207.47	207.43	208.19	211.11	209.02	207.45	208.8	207.64	208.44	208.68	207.28
200.16	198.45	196.95	198.17	198.39	199.59	199.96	197.03	198.29	200.54	196.35	198.46	199.64	196.47	198.98	199.78	197.27	200.67	197.27	197.82	196.16	197.48	199.64	198.66	199.47	197.74	198.17	198.93	197.16	198.09	196.63	198.84	196.69	199.1	199.31	199.82	199.2	197.97	198.11	196.68	198.81	200.92	197.42	200.17	199.57	196.9	197.55	199.17	195.85	198.04
202.48	204.55	204.02	204.21	205.76	203.89	203.13	202.24	203.59	202.11	203.17	203.6	204.12	203.44	203.74	204.24	203.07	204.17	203.86	203.79	201.62	202.95	203.13	205.53	206.97	202.01	203.33	203.54	206.38	202.22	205.63	205.2	204.57	204.71	204.38	201.46	202.22	205.98	204.61	205.01	204.29	202.78	204.83	203.11	203.06	203.33	204.44	203.06	203.68	204.47
212.74	210.37	211.01	212.36	212.37	212.8	211.05	210.38	211.73	209.48	212.8	213.33	213.16	211.37	212.08	213.42	211.57	210.91	212.55	210.67	211.37	209.58	211.33	212.33	211.33	210.58	210.88	211.09	210.78	210.22	211.17	210.29	213.31	210.13	210.73	211.27	212.24	213.56	209.95	210.9	212.31	211.71	210.62	212.7	210.87	211.08	210.66	213.86	211.39	211.12
214.39	215.07	216.07	217.76	215.51	216.53	215.56	217.46	217.16	216.86	219.41	215.49	215.22	216.68	217.9	217.14	218.05	215.75	217.53	217.6	217.45	218.13	217.56	214.64	218.67	215.27	216.31	216.17	216.15	216.37	217.51	217.16	217.75	217.7	215.42	219.34	217.79	215.35	217.69	216.7	215.71	217.69	216.14	219.53	217.94	218.6	218.74	217.9	218.76	216.03
209.85	207.78	206.66	209.26	206.54	205.45	206.9	205.39	206.31	208.63	209.16	208.34	206.79	207.23	207.46	206.99	209.66	206.64	207.85	207.61	208.3	206.67	208.42	207.7	206.74	208.37	207.57	209.06	208.29	210.14	205.48	208.46	206.92	209.79	206.37	206.35	208.83	207.12	208.1	206.78	208.59	208.75	207.13	206.14	208.49	206.08	208.66	207.2	206.35	205.89
213.71	213.83	214.64	212.32	212.78	213.28	214.31	215.1	211.32	213.58	212.73	212.12	214.98	212.49	213.19	211.2	213.54	215.05	212.79	212.94	213.4	212.52	211.55	212.89	214	214.34	212.35	211.34	211.7	211.54	214.14	213.14	212.62	211.83	210.93	214.89	213.71	213.17	213.9	213.06	212.47	212.58	214.22	215.13	213.01	213.92	213.31	211.18	212.13	213.36
205.67	207.5	206.47	206.79	207.9	204.71	205.48	204.93	207.97	208.45	207.65	204.85	203.88	205.4	205.73	205.68	204.46	204.8	205.67	207.29	205.25	203.88	205.33	205.9	205.13	207.47	207.63	204.97	207.76	206.18	206.57	202.71	208.19	206.76	204.94	207.24	206.44	204.67	205.15	204.46	204.5	208.26	205.59	209.09	205.44	204.61	203.71	205.44	206.11	206.57
208.4	209.1	207.69	209.58	210.63	209.53	208.75	208.5	209.98	210.89	209.94	209.14	208.79	210	208.73	207.94	210.52	209.26	209.91	208.02	211.56	209.45	207.83	208.9	207.99	209.92	209.49	209.41	208.77	209.4	209.61	209.88	209.44	209.99	209.3	209.31	209.05	210.26	209.24	207.46	208.87	210.77	207.99	206.88	209.95	206.77	208.87	208.24	209.67	211.44
203.36	201.6	204.65	205.85	204.12	203.14	205.82	204.01	203.33	203.27	208.5	203.66	205.81	205.96	204.24	204.08	204.58	204.51	205.07	206.36	204.51	206	205.22	205.54	203.13	202.75	206.98	203.52	203.25	205.31	204.87	205.09	204.01	203.8	202.15	204.28	203.17	205.28	205.42	203.62	205.65	205.2	206.44	203.86	207.06	203.58	203.64	204.32	204.96	205.02
207.15	209.77	207.94	207.76	208.33	208.93	209.53	208.84	209.33	205.33	210.26	206.2	208.94	207.35	209.42	209.02	207.63	209.45	209.31	208.72	210.79	209.36	212.48	208.87	210.63	206	207.95	210.3	207.18	210.61	206.05	210.42	208.99	212.06	207.21	209.73	210.11	205.88	210.88	210.14	209.59	207.39	209.82	207.25	209.91	210.69	208.25	207.74	209.8	205.99
202.72	203.01	202.05	202.85	203.12	202.64	202.21	202.62	202.62	204.82	201.89	201.4	202.23	204.24	202.17	204.46	204.14	203.27	202.49	200.48	202.69	200.95	202.61	202.34	202.81	202.74	206.32	201.51	203.09	199.96	203.4	202.75	200.77	202.89	202.84	200.54	202.3	200.2	201.4	202.26	202.03	204.02	202.76	202.08	204	203.01	202.52	202.56	204.19	203.82
196.18	198.92	198.85	197.87	198.59	199.76	198	199.2	197.25	197.9	198.77	195.04	199.66	196.13	197.33	197.27	197.84	196.54	196.55	196.03	196.54	197.21	199.5	198.14	197.8	197.2	200.96	198.22	197.19	197.88	197.27	200.21	196.82	199.24	198.04	197.21	197.34	202.07	197.43	200.5	198.45	197.39	200.4	196.47	196.45	194.49	197.06	197.67	197.19	195.34
210.27	214	211.82	212.46	210.83	211.59	209.8	212.34	211.97	213.08	210.41	211.23	209.67	209.84	210.54	213.8	211.76	210.35	208.84	211.92	212.15	213.63	211.27	208.14	212.57	211.6	212.62	211.24	212.5	211.67	213.86	211.54	211.3	210.31	213.26	209.63	211.39	211.51	210.62	210.21	211	212.22	211.33	213.11	210.94	211.63	213.16	211.77	210.76	212.27
203.07	206.93	206.14	203.25	205.18	205.06	204.42	204.17	203.39	204.51	206.68	203.1	205.55	202.94	204.13	205.55	206.16	205.13	203.67	202.66	204.17	202.82	206.21	204.17	205.5	207.77	203.91	202.39	202.65	204.13	205.51	204.13	205.35	204.61	204.05	204.76	203.91	203.05	206.66	204.84	206.59	204.29	203.62	203.1	205.84	205.27	204.64	204	204.56	204.5
195.73	196.09	195.02	196.47	196.76	195.05	196.79	194.55	194.23	193.62	194.83	194.39	195.95	197.15	194.09	196.84	195.81	195.98	194.96	197.7	195.71	194.5	195.18	195.43	193.5	196.61	194.32	193.75	194.39	195.67	195.59	196.61	193.73	195.27	195.65	195.09	196.3	194.17	195.41	196.17	197.03	195.01	195.25	192.75	196.18	196.38	198.04	197.39	195.62	194.11
199.51	197.26	198.62	201.28	200.84	199.75	199.28	197.41	198.55	201.15	199.69	203.33	198.42	199.11	200.23	200.49	200.06	201.95	200.96	199.66	199.27	200.7	200.47	202.16	200.97	198.66	199.62	202.32	201.33	198.85	199.93	200.55	199.66	199.62	201.45	200.84	199.74	199.6	201.11	196.69	199.79	198.36	200.01	201.31	200.53	199.37	199.8	198.42	198.47	198.99
203.73	203.18	204.77	204.75	203.51	204.48	203.26	202.26	202.76	206.54	204.38	205.94	200.92	202.74	204.2	202.03	200.81	202.95	204.3	204.19	200.61	203.1	204.62	202.48	202.41	202.5	201.15	204.48	202.15	204.76	201.13	203.35	203.4	202.42	204.5	202.19	205.22	203.36	203.8	203.97	203.36	203.72	203.81	203.52	205.46	205.99	205.76	203.23	205.75	203.56
209.14	207.99	208.56	208.25	207.37	207.71	207.45	208.74	205.05	207.22	207.21	208.65	208.63	205.3	207.06	207.83	206.02	209.66	207.21	208.36	207.67	208.76	208.56	206.68	208.5	207.99	208.89	209.41	208.12	207.16	207.56	205.75	207.52	208.13	207.31	207.21	209.7	207.39	205.48	208.15	208.56	206.83	206.83	209.09	204.86	205.89	206.87	207.29	206.9	207.75
206.24	208.04	207.52	207.06	209.04	206	207.91	207.4	205.81	209.47	206.85	209.34	206.7	207.42	210.54	207.48	209.32	207.93	206.91	208.69	209.42	209.35	206.38	208.24	206.76	208.35	207.45	206.55	206.74	208.23	207.28	205.64	208.8	205.06	207.11	208.35	209.21	208.77	208.42	205.1	207.5	206.05	208.17	207.16	206.83	206.57	207.12	208.55	207.57	206.67
215.74	217.13	219.94	217.88	218.21	217.8	218.72	217.87	217.47	218.01	220.18	216.29	218.28	217.33	216.82	218.61	216.22	217.48	218.22	215.87	216.72	216.81	218.83	218.14	219.19	219.32	216.33	218.51	217.81	218.73	217.17	217.09	217.06	220.05	218.62	217.13	216.3	217.82	218.73	217.07	216.17	216.81	216.63	218.25	216.59	219.64	218.9	216.88	215.93	221.03
206.91	209.2	209.92	209.88	211.7	206.92	207.57	208.25	209.21	207.34	208.65	207.52	209.06	208.46	208.68	208.9	205.76	208.34	208.86	206.68	206.93	208.8	207.39	209.7	207.93	208.63	207.86	209.19	205.03	207.31	206.74	208.66	206.72	207.93	207.69	208.42	208.9	206.79	210.09	208.16	207.76	208.54	210.18	206.62	210.08	209.22	209.21	206.9	206.59	206.43
209.81	209.94	208.82	210.13	211.5	209.96	209.93	209.07	208.23	207.37	211.42	210.88	210.24	209.23	207.72	208.18	210.69	208.84	211.9	208.11	211.73	208.9	210.26	210.8	210.3	207.84	209.26	209.06	206.67	208.89	208.8	210.7	207.9	209.88	208.02	210.05	211.03	211.74	210.01	211.12	210.24	210.28	210.78	210.56	210.76	208.56	209.76	211.86	209.78	208.32
203.29	203.57	200.45	200.86	203.08	201.92	203.89	205.96	202.55	203.69	204.73	203.72	202.91	202.12	202.82	202.02	204.12	203.99	202.45	203.63	203.74	205.12	204.18	203.85	201.82	204.17	201.93	203.9	202.06	203.51	202.7	203.23	204.65	205.83	206.43	206.84	202.22	203.65	202.33	203.89	203.81	203.5	203.19	204	202.94	205.48	204.36	203.24	203.08	204.14
201.37	199.24	199.65	201.21	200.78	201.98	200.34	201	200.19	200.59	199.22	200.57	200.23	201.09	197.71	197.91	200.47	200.69	200.42	199.48	202.39	200.33	200.72	202.63	198.23	200.06	200.49	199.94	200.09	200.24	200.98	200.86	200.45	201.95	199.94	199.62	200.78	198.42	198.96	200.69	202.78	199.78	201.15	199.96	198.54	199.01	202.13	200.22	201.4	199.43
215.99	215.41	218.31	217.13	218.72	215.11	218.39	217.2	217.53	217.49	217.27	217.55	216.74	218.68	215.12	217.3	215.93	217.32	218.19	214.59	218.29	215.21	216.95	213.31	219.83	218.04	215.73	216.76	217.11	215.26	217.67	218.98	217.03	216.93	215.45	218.03	217.17	220.28	215.7	217.99	217.84	218.54	216.52	217.75	218.03	217.73	214.94	218.3	216.03	217.86
207.46	208.85	208.87	208.18	208.83	209.79	209.95	207.22	209.65	208.4	208.41	208.07	208.19	208.22	209.3	208.56	209.59	208.47	209.25	209.35	209	208.06	208.43	206.78	207.84	210.16	207.4	208.39	205.35	209.34	209.03	207.87	207.42	207.21	208.87	208.58	210.34	206.95	207.63	209.77	207.62	209.71	205.05	208.85	208.58	207.47	209.3	209.71	209.16	208.01
217.98	216.8	215.52	217.59	216.82	219.95	214.82	216.62	217.37	218.41	218.94	216.75	216.93	217.67	217.61	217.28	216.43	216.18	217.18	217.49	216.4	216.68	218.14	218.08	216.65	218.11	218.52	218.57	217.4	217.96	216.79	217.28	216.2	214.64	213.84	217.18	217.15	217.29	214.54	219.71	218.02	219.36	215.73	215.73	215.74	215.98	215.81	216.22	218.05	215.93
204.65	203.67	204.92	203.41	207.26	204.77	206.14	205.11	205.12	203.77	203.7	205.04	205.17	203.03	205.35	205.96	203.72	203.75	203.27	203.63	205.19	204.99	201.34	204.71	203.45	203.95	205.59	204.36	204.41	206.25	203.42	205.87	205.05	204.27	205.53	204.15	202.85	202.41	206.89	205.35	204.57	202.25	203.36	206.32	207.1	204.21	204.4	202.26	204.68	205.46
202.68	202.33	202.07	202.75	201.55	202.42	202.9	203.64	203.5	202.76	202.75	201.99	201.13	202.85	202.18	201.76	201.46	202.97	202.36	200.59	201.9	202.53	204.99	203.83	204.21	204.04	202.18	203.61	206.3	204.33	202.6	202.86	200.64	201.56	201.81	202.84	204.34	207.03	204.01	202.67	204.07	204.07	204.85	204.27	204.59	204.16	202.75	203.59	202.52	202.59
200	200.05	198.11	200.92	197.23	200.72	198.85	198.41	199.8	198.84	198.99	200.75	197.57	199.31	199.12	200.56	198.19	199.48	197.75	197.34	200.7	198.57	199.78	199.76	198.76	199.97	198.96	198.64	199.91	198.06	199.34	199.11	200.27	197.65	200.01	199.56	201.2	199.55	198.55	200.13	197.78	197.87	197	197.45	199.63	201.8	198.39	199.29	199.75	200.68
207.39	207.4	210.06	208.62	209.98	206.57	208.81	211.58	208.55	209.16	207.33	208.61	208.73	209.5	209.77	207.42	208.91	209.07	209.53	209.94	210.89	209.65	207.65	210	208.9	210.32	209.31	207.29	204.42	207.94	210.54	208.54	207.12	208.41	210.15	212.03	210.16	207.61	207.83	208.98	207.36	208.83	208.29	208.95	207.85	207.29	207.17	209.26	208.73	209.97
216.67	216.91	218.38	217.07	216.76	215.24	215.8	216.06	218.7	216.38	217.19	214.8	216.69	216.68	216.34	216.66	215.65	217.21	216.48	216.48	215.91	217	214.69	216.35	214.89	216.13	215.27	218.68	215.9	219.75	217.16	218.33	217.58	216.35	216.1	215.03	216.59	217.55	216.51	217.85	215.35	219.56	216.13	217.23	216.91	218.79	216.93	218.67	218.24	214.83
214.23	211.03	213.41	214.01	213.22	211.87	213.08	213.07	214.53	214.47	212.97	212.32	213.57	212.16	212.31	212.39	214.34	214.93	213.75	213.68	214.48	211.81	211.54	215.03	212.61	212.02	212.53	211.99	213.38	214.44	212.88	212.98	215.35	212.96	213.64	214.21	212.11	211.37	212.88	213.47	212.25	212.53	213.96	214.07	211.38	213.15	214.27	211.28	212.48	211.92
217.03	216.74	217.22	218.4	218.03	218.37	215.46	217.78	218.78	217.7	218.19	216.39	214.92	218.36	216.49	216.94	215.73	217.61	216.13	218.25	218.35	216.97	217.5	216.42	218.51	217.79	217.79	217.93	217.48	215.32	219.92	214.58	215.81	217.84	217.45	215.86	218.03	216	218.19	217.94	215.65	217.7	216.19	217.37	218.95	216.12	216.57	217.22	219.05	217.3
199.41	198.18	200.21	201.78	200.99	199.53	201.93	200.53	199.08	201.38	197.69	200.23	199.02	204.29	202.56	198.7	201.91	200.14	199.81	200.35	200.03	200.59	201.84	202.98	199.55	201.67	199.83	198.97	202.52	200.75	200.08	200.43	199.62	201.78	201.34	198.6	200.52	202.47	200.52	201.15	198.2	199.79	200.25	201.17	201.68	199.65	199.17	201.85	198.97	200.2
217.93	217.72	217.85	216.93	215.49	214.84	217.23	217.54	216.48	219.03	217.27	216.13	217.19	218.37	216.23	217.73	217.08	216.59	217.76	215.29	217.8	215.03	219.52	217.44	215.96	217.44	215.45	218.06	215.62	218.48	216.37	214.87	216.79	220.72	215.39	218.16	215.93	217.52	216.39	216.65	217.28	216.98	215.41	216.31	216.56	216.41	217.43	216.95	215.78	218.73
207.24	206.51	204.36	204.42	206.89	205.06	209.5	207.28	207.51	206.6	207.76	206.14	205.17	204.83	206.54	206.9	207.12	205.82	207.57	206.9	206.99	207.87	207.25	207.5	206.5	204.99	204.82	206.13	205.92	207.06	207.24	208.86	203.18	206.98	208.05	207.66	207.33	206.02	207.76	207.96	206.59	206.84	207.67	208.37	203.1	205.19	208	206.96	206.54	206.07
200.9	200.18	199.57	199.87	199.7	200.05	200.94	203.18	202.44	199.68	203.3	197.47	200.41	201.49	199.84	199.29	199.75	199.35	200.45	201.37	199.89	204.25	199.48	199.52	200.04	200.51	200.94	200.21	199.43	201.02	203.12	197.95	200.83	200.19	199.31	200.18	201.5	201.22	202.66	200.7	199.39	198.71	200.23	200.17	200.14	200.55	201.11	199.66	201.29	202.03
216.69	217.46	217.26	216.53	218.21	215.32	217.29	217.88	217.11	217.02	215.58	216.16	217.39	214.79	216.02	218.93	217.11	216.18	214.95	214.84	217.27	215.66	216.05	217.48	215.22	216.97	215.9	216.15	216.21	217.47	216.45	219.97	217.27	216.03	218.01	214.79	217.42	217.35	215.14	217.2	218.21	217.86	217.91	216.87	217.33	218.18	215.52	216.07	215.21	215.89
214.41	213.33	211.38	212.78	212.31	212.81	211.65	213.68	212.61	211.47	212.24	213.08	213.27	211.29	213.02	211.95	213.98	213.09	212.25	213.55	214.82	214.21	212.26	211.66	213.65	212.67	214.53	212.79	211.22	212.54	213.07	209.98	212.1	212.32	212.53	213.51	215.33	211.51	213.31	211.87	213.5	211.01	211.15	211.15	211.61	212.73	212.56	213.38	215.42	213.81
205.71	203.16	202.9	202.53	204.5	204.04	203.8	202.54	203.64	202.67	202.56	202.68	205.05	203.48	205.51	205.57	204.49	204.78	202.9	204.12	204.66	202.77	201.97	203.41	205.59	204.55	204.92	204.35	203.44	203.95	201.5	203.49	205.59	202.96	203.77	203.99	201.96	204.17	205.09	203.42	205.87	206.39	201.3	205.81	203.71	201.89	205.61	204.2	203.12	202.75
206.58	207.15	208.49	205.51	206.84	207.79	207.14	209.3	210.74	205.7	207.49	207.37	207.26	208.12	208.41	209.16	207.59	210.13	208.31	205.78	207.04	209.79	204.77	208.39	208.56	208.96	209.77	208.56	208.14	207.01	210.08	206.96	207.68	207.89	208.29	206.91	206.19	207.74	207.26	206.36	207.51	207.4	207.76	207.75	207.58	207.26	208.87	204.87	208.88	206.73
204.63	205.5	203.33	204.68	202.61	204.36	204.15	201.99	201.79	204.56	202.24	204.35	201.39	201.83	205.82	201.86	203.85	201.46	204.38	203.76	202.43	202.23	202.49	203.1	204.41	203.41	200.45	203.7	202.76	202.18	201.94	201.86	205.87	203.66	203.4	204.01	205.09	202.5	204.24	204.36	201.11	202.8	202.37	201.79	201.07	199.38	203.03	202.25	204.58	205.53
210.77	210.26	209.66	208.96	209.62	210.17	206.32	208.7	211.01	211.36	207.73	209.72	209.71	205.91	210.25	212.04	209.11	209.83	211.51	211.06	209.32	210.36	208.83	208.48	207.61	208.57	208.72	209.7	207.61	210.6	209.54	210.55	212.72	211.44	208.95	210.05	209.22	210.15	210.58	209.9	210.53	209.71	209.88	209.77	210.21	209.55	209.79	209.76	207.97	209.49
209.42	210.71	209.61	209.77	208.02	208.57	207.7	208.23	210.52	207.23	210.39	208.33	208.07	210.47	206.74	209.05	209.84	206.43	208.1	209.91	210.02	206.93	210.5	209.14	207.15	209.16	209.94	211.48	206.76	210.68	208.67	206.96	207.61	210.45	208.54	208.35	208.74	210.78	208.9	209.45	207.59	207.11	208.47	208.26	207.4	211.16	205.61	207.49	208.8	209.06
207.08	207.15	209.25	208.47	207.08	205.09	208.51	208.92	207.47	208.37	206.39	207.75	208.44	207.24	206.36	208.1	207.92	206.15	206.73	205.98	205	206.76	207.43	208.25	207.12	208.95	207.83	208.69	207.39	208.97	209.26	207.67	207.15	206.08	208.71	207.99	207.51	207.29	207.73	208.05	208.09	209.6	208.33	206.71	208.44	206.31	207.05	208.05	205.62	208.63
213	214.59	211.86	210.91	214.47	211.41	208.39	213.34	212.68	210.29	212.17	211.72	211.66	214.68	213.52	212.83	214.35	210.66	213.09	213.73	213.22	212.29	212.84	214.3	213.18	213.21	214.18	212.87	211.17	212.19	213.49	215.1	211.71	212.44	211.34	212.88	212.77	214.96	211.9	215.28	213.73	211.94	213.76	211.68	213.1	211.11	212.99	211.74	211.09	211
207.92	209.29	208.43	208.11	209.42	208.32	208.3	209.71	208.8	207.3	208.85	206.48	206.97	208.23	207.88	210.59	206.23	208.04	210.07	209.44	207.99	207.66	208.92	207.05	208.05	208.55	210.76	207.58	207.28	209.26	208.11	210.18	209.62	210.54	208.65	206.04	205.57	207.8	208.23	205.83	208.8	208.17	209.16	207.31	207.4	209.77	207.97	212.13	210.11	207.6
204.39	205.16	203.75	202.02	203.59	204.56	205.15	203.59	204.54	204.31	203.98	203.82	202.51	202.83	203.29	201.75	202.69	203.96	203.51	204.24	201.98	203.41	203.91	205	203.73	204.48	202.42	203.56	203.65	201.89	202.3	202.51	202.56	204.37	202.49	204.05	202.8	206.02	202.22	204.37	205.69	204.28	202.43	204.07	204.69	204.95	202.22	204.33	204.68	201.95
200.6	201.73	203.23	200.87	202.03	201.14	202.12	198.33	200.74	199.4	199.72	198.8	201.76	201.39	202.43	201.69	201.14	201.35	203.57	201.62	200.25	201.28	201.94	201.01	201.93	201.51	201.07	202.66	202.63	201.08	201.13	201.37	202.64	198.95	199.6	201.52	201.13	201.69	202.36	202.73	201.46	201.75	199.3	203.94	202.54	201.34	203.95	198.07	201.56	202.76
203.42	201.49	203.05	202.53	202.27	203.74	201.97	202.58	204.16	202.87	201.41	202.05	204.41	203.67	203.26	203.46	202.6	203.61	201.01	203.95	203.73	202.37	202.04	203.33	202.87	203.61	202.6	204.16	203.99	201.48	203.85	204.37	200.86	203.58	204.27	203.11	201.95	204.31	203.21	203.05	201.98	201.17	203.55	202.17	202.74	203.78	205.94	203.86	202.16	203.44
216.75	216.18	215.82	215.95	216.36	218.98	217.87	216.51	216.97	218.89	215.5	217.5	215.98	218.37	215.68	217.14	215.76	215.48	218.02	218.23	216.53	217.32	214.86	217.04	217.24	217.09	217.26	215.21	217.5	216.5	215.96	217.25	219.21	217.58	216.91	217.64	217.5	217.36	214.66	214.16	215.22	215.89	216.36	214.66	217.63	218.37	216.83	216.46	216.65	215.78
202.72	201.44	203.02	204.84	202.29	204.1	203.46	206	202.75	203.17	203.27	202.71	205.36	203.34	202.83	202.97	203.67	202.3	204.55	203.76	204.77	201.63	203.36	204.23	203.55	200.67	204.02	204.55	203.06	205.23	203.55	204.88	202.81	204.81	204.31	201.63	203.63	203.74	203.27	204.7	204.42	205.49	202.78	205.08	203.51	201.5	203.24	204.37	202.8	201.14
208.78	209.53	210.63	208.78	208.99	209.42	208.07	208.44	208.24	209.98	207.78	209.19	209.42	210.5	210.23	209.55	210.41	208.61	211.42	207.11	209.26	209.42	209.81	210.06	209.73	210.1	210.4	212.22	209.06	210.74	212.5	209.86	208.91	209.28	209.16	210.33	209.63	209.76	207.66	211.83	211.59	210.72	210.5	209.24	210.07	209.83	209.86	209.31	209.96	207.87
215.63	218.79	218.35	219.09	218.03	218.14	219.77	217.51	217.3	218.61	219.28	220.81	217.79	215.54	215.6	216.99	218.78	216.64	218.59	219.82	219.66	218.23	219.24	217.66	218.3	219.08	218.09	215.97	216.44	218.83	218.87	217.79	215.67	216.4	217.94	217.96	216.71	216.45	215.92	217.31	217.75	217.17	215.48	214.98	217.31	218.52	216.4	216.3	219.32	218.29
201.68	200.84	199.55	204.61	200.09	200.5	201	200.85	201.17	199.15	198.45	200.83	199.69	199.17	201.01	199.99	202.13	199.02	201.3	200.67	198.81	200.44	199.87	200.06	199.42	200.2	202.09	199.42	200.8	200.35	201.1	199.61	201.16	199.9	200.21	200.59	199.27	200.57	201.07	198.61	202.02	201.27	199.98	202	201.02	201.42	199.73	201.8	202.49	201.38
209.79	209.8	212.01	211.03	213.35	210.41	209.82	213.3	210.22	212.43	211.71	213.96	209.07	209.76	211.93	211.38	211.02	210.84	213.3	212.71	214.4	212.06	212.05	209.68	212.13	211.26	209.39	211.86	212.27	212.68	211.46	209.61	212.12	213.32	214.33	214.04	212.46	211.77	212.36	210.67	212.62	212.81	212.2	211.67	213.04	209.86	211.42	212.26	211.83	210.7
208.37	208.39	206.22	209.78	209.5	208.55	209.42	210.7	209.06	210.39	210.33	208.16	207.07	208.25	207.34	209.86	206.59	208.05	210.62	207.52	210.42	208.63	209.08	209.3	208.02	207.28	209.49	208.17	208.59	208.89	209.97	209.09	208.82	208.58	208.58	209.55	207.99	209.46	209.89	208.41	206.23	208.01	209.11	205.63	207.39	206.95	209.71	209.95	207.87	209.11
212.22	208.77	210.53	209.86	211.17	209.45	210.16	210.73	208.81	208.43	206.99	209.95	209.52	207.23	210.33	208.75	208.47	209.94	209.16	210.97	210.99	210.34	208.26	210.17	208	207.23	211	211.44	207.55	211.05	208.71	210.91	208.69	210.39	208.12	207.26	208.7	207.86	208.44	210.62	211.11	208.4	207.23	207.88	207.3	209.99	207.4	208.38	208.26	207.74
207.22	208.41	208.7	207.19	206.87	208.78	211.22	209.24	209.5	207.42	210.36	206.22	208.15	208.65	207.89	208.18	207.27	207.39	211.85	208.28	206.16	209.24	206.18	210.82	208.95	207.26	207.77	207.18	207.16	206.71	205.82	210.55	208.05	207.18	207.82	207.59	208.07	207.46	208.1	209.37	208.39	207.4	208.12	204.98	207.01	208.21	207.73	208.78	209.98	208.78
213.69	210.25	210.65	213.16	214.51	212.44	212.98	210.99	210.37	209.51	212.2	210.81	214.33	212.36	211.36	212.13	213.43	209.22	211.51	210.97	213.7	212.76	210.31	210.16	210.79	212.04	212.91	212.08	211.63	211.69	211.79	213.01	212.26	210.96	212.19	211.45	211.45	213.53	211.37	211.58	214.85	213.77	210.95	212.49	210.73	212.94	211.28	211.62	211.65	211.2
213.07	213.14	213.84	212.3	213.6	211.58	210.12	212.26	212.8	213.09	210.2	212.82	211.5	210.52	213.93	209.92	211.04	210.8	212.59	212.1	214.59	209.96	213.09	212.91	211.02	213.91	214.49	211.99	213.16	210.18	212.58	213.11	210.1	212.39	213.13	212.82	213.2	212.69	212.16	213.16	212.45	214.27	213.91	214.25	212.57	212.23	213.37	211.24	212.75	214.33
205.25	201.68	202.21	201.83	202.55	199.76	200.78	202.62	201.16	199.47	201.52	201.67	202.36	202.96	202.29	201.8	202.35	200.13	201.02	202.42	202.45	201.11	202.63	201.84	202.88	200.67	200.45	201.01	202.09	200.93	200.78	200.42	201.43	200.08	200.79	201.88	200.88	202.18	200.63	199.4	200.71	200.43	201.25	200.89	203.48	202.72	201.8	200.77	201.09	200.9
202.3	203.05	204.23	204.08	202.87	200.85	204.05	201.72	205.83	205.04	204.26	201.72	201.95	204.86	202.47	204.24	203.55	204.31	204.47	201.42	204.58	201.64	202.12	201.79	202.14	202.17	203.76	202.79	203.24	202.51	202.66	203.64	204.5	203.6	203.91	200.58	203.13	202.83	204.18	201.95	203.91	202.84	204.96	200.42	203.64	202.9	204.17	203.54	203.13	204.73
202.05	204.18	202.16	204.98	202.9	203.46	203.39	203.75	203.69	204.12	202.78	203.89	201.7	204.5	201.39	204.11	202.08	201.89	204.33	200.79	201	203.59	202.59	203.76	201.18	202.83	200.23	202.11	202.77	203.58	203.71	202.17	203.93	203.05	201.46	202.3	203.87	200.56	202.63	203.32	202.65	202	205.28	202.02	202.84	203.26	203.2	203.9	202.93	203
210.83	211.01	212.62	211.7	212.91	212.45	211.29	210.91	212.24	213.74	212.62	211.81	212.12	213.09	213.54	212.7	211.01	210.15	212.03	213.15	212.47	212.93	210.1	208.94	210.38	212.11	211.46	211.4	209.46	213.76	212.06	210.73	211.54	211.1	210.76	210.34	210.28	210.62	212.49	212.8	212.85	211.42	211.11	211.65	210.54	212.64	211.67	212.4	212.47	211.49
206.9	206.79	205.1	205.54	205.13	206.52	207.29	202.22	205.59	206.71	204.03	207.97	204.7	207.54	205.1	207.16	203.59	203.39	204.75	207.52	203.59	204.66	205.32	207.59	206.05	205.47	206.02	206.07	208.08	202.86	207.23	206.22	205.39	207.72	206.1	204.65	202.57	204.27	206.73	207.45	207.12	205.14	204.7	205.3	206.22	206.72	206.24	206.12	201.42	203.76
213.36	211.88	212.97	213.06	213.76	214.22	213.46	213.69	214.45	212.01	213.99	211.49	215.07	216.28	214.73	212.07	215.46	214.24	211.97	214.62	213.08	213.15	215.52	212.48	215.19	211.45	212.41	210.01	213.7	213.16	214.28	212.65	213.17	213.84	213.56	213.09	212.72	211.75	213.21	211.58	210.61	214.18	213.25	212.81	212.06	211.53	214.66	211.08	216.11	212.28
203.47	203.03	203.42	202.45	202.31	204.48	202.78	202.53	202.44	204.82	205.04	202.84	202.94	205.46	203.41	204.2	205.19	202.89	202.64	203.23	204.53	205.34	205.53	203.61	203	202.09	202.58	203.27	203.52	205.67	202.53	203.47	204.7	203.96	203.42	204.54	202.55	205.21	203.98	202.45	204.42	202.8	201.17	202.46	203.73	202.54	202.99	204.65	202.33	204.43
208.31	209.22	209.32	208.68	207.88	210.05	210.63	209.79	208.8	208.64	209.44	211.48	212.07	210.98	211.21	207.9	210.41	210.31	211.59	209.03	208.38	208.96	208.71	210.09	209.98	210.36	208.3	208.4	209.73	211.23	208.55	210.75	208.74	209.48	210.51	208.57	208.75	210.25	208.61	208.25	210.26	211.75	210.77	208.37	210.66	211.9	212.11	208.87	210.26	208.11
214.52	214.27	214.4	211.31	213.63	213.02	211.85	213.01	217.23	213.34	215.53	213	215.44	212.6	214.08	213.95	215.9	214.79	213.07	212.76	213.5	213.27	214.08	214.2	213.18	213.77	214.48	214.79	213.07	212.76	213.5	213.35	213.32	212.26	214.47	214.14	214.85	214.81	215.51	212.93	213.76	215.72	214.22	215.61	213.15	215.04	214.97	214.74	213.47	213.96
216.32	218.85	218.84	219.05	218.5	216.86	218.93	217.81	216.84	218.48	216.91	218.12	218.09	218.03	218.53	218.68	216.91	217.59	218.39	218.78	216.44	219.44	219.55	217.1	215.79	218.22	218.31	217.57	218.1	216.59	217.6	217.13	216.53	218.34	218.36	216.5	217.58	215.68	217.74	217.28	218.09	218.93	219.27	218.22	216.75	218.23	218.8	218.53	218.16	218.7
200.52	200.12	199.86	196.93	200.5	199.08	199.89	200.12	199.87	201.78	199	201.16	200.01	201.18	200.72	197.94	198.24	200.69	198.93	198.95	200.87	200.2	200.04	199.19	200.68	198.7	198.63	197.88	198.32	198.27	199.26	202.8	197.78	198.94	198.64	199.71	199.04	199.81	199.49	199.81	199.97	200.51	198.87	198.88	201.37	200.65	199.11	199.38	200.66	200.91
201.3	202.65	203.52	202.93	204.17	204.37	203.28	205.4	202.67	203.03	206.19	206.44	203.53	204.9	203.48	203.68	203.62	202.96	204.12	205.78	202.09	204.68	203.98	203.83	204.03	205.01	204.59	204.02	202.35	201.12	203.82	203.77	201.7	203.51	205.27	205.2	205.58	203.23	204.54	204.27	204.85	203.6	200.55	201.48	202.87	203.04	201.73	204.14	201.98	206.21
210.37	211.73	209.9	211.9	211.87	212.41	212.29	211.21	212.78	211.69	212.21	211.81	210.68	212.48	211.14	211.35	211.18	209.77	211.24	210	209.96	209.44	211.24	210.13	210.45	211.37	211.65	212.21	212.95	211.99	211.87	210.15	212.68	211.46	212.66	213.63	210.79	212.44	213.1	211.09	212.84	212.95	210.32	213.82	211.81	211.33	213.34	209.6	215.57	212.01
195.59	197.04	195.27	194.81	195.69	195.61	194.18	195.28	195.25	193.96	196.96	193.68	195.48	193.88	196.62	194.63	195.82	196.29	194.73	194.54	195.66	196.87	195.79	196.33	194.43	194.85	195.43	195.04	194.27	194.22	196.58	195.59	193.06	197.64	193.56	194.88	197.28	194.5	194.95	196.07	196.43	194.59	194.58	195.23	192.29	192.35	195.95	197.25	192.92	196.93
207.79	206.93	210.36	206.25	210.07	207.61	208.49	207.84	207.97	206.28	208.23	208.82	208.7	207.65	206.2	207.65	208.29	209.02	206.99	207.76	208.85	209.18	207.9	209.31	206.2	211.17	207.72	208.26	207.06	209.08	208.04	207.9	207.64	207.86	207.72	205.92	208.08	209.19	208.35	210.96	206.72	208.04	208.48	210.31	207.69	207.74	210.02	207.08	207.69	207.09
210.81	211.66	211.72	212.3	211.3	211.92	211.95	212.01	210.79	210.01	211.16	213.58	211.38	211.92	209.92	210.44	211.77	212.61	209.31	212.57	211.02	211.86	212.75	210.11	212.26	211.79	211.78	212.27	209.18	211.72	211.56	211.89	213.73	211.67	213.16	210.05	213.74	211.88	212.56	210.32	213.51	213.64	212.53	211.7	213.42	211.36	212.58	212.38	210.87	209.96
208.56	208.9	210.49	208.3	208.7	207.74	206.54	207.29	210.95	207.39	208.4	209.2	209.31	208.28	209.65	208.24	207.39	207.07	205.73	209.6	208.33	207.92	207.95	208.62	209.3	207.34	208.17	207.36	210.13	210.43	209.47	209.45	206.92	208.09	210.32	208.48	206.31	209.12	207.99	207.97	208.47	208.41	211.49	209.35	208.13	207.82	209.06	209.94	208.35	209.74
212.54	212.31	209.52	209.98	210.62	211.38	214.35	212.02	211.77	213.36	212	212.48	213.52	212.47	212.19	210.72	210.68	211.56	212.28	210.87	212.1	210.86	211.81	212.16	210.93	211.33	210.42	210.44	211.98	211.33	212.11	210.18	210.94	212.77	211.37	211.69	211.45	209.56	212.08	211.21	213.84	212.75	213.94	209.91	211.95	210.46	210.34	213.68	212.6	210.17
200.56	203.52	201.33	201.96	200.86	201.88	200.34	203.6	200.2	202.29	201.97	201.44	200.55	200.98	201.98	201.53	203.17	203.89	204.95	202.73	200.89	204.65	203.9	202.97	203.13	206.1	201.95	203.41	200.73	200.92	202.04	203.61	200.58	203.05	201.08	203.29	202.79	202.87	201.67	202.35	203.4	202.2	201.34	202.57	203.17	201.08	201.57	202.35	200.82	202.39
207.1	204.79	203.83	204.13	204.02	205.36	205.32	205.65	204.83	205.71	203.55	205.37	202.31	206.3	203.36	205.5	205.34	205.79	203.9	204.39	204.38	204.63	202.24	206.58	202.8	203.92	207.14	205.26	204.87	203.68	204.89	202.38	204.62	206.21	203.95	205.97	204.82	204.49	204.89	206.12	201.47	205.76	205.96	205.32	204.42	206.7	204.73	203.99	204.1	204.72
208.79	209.08	206.08	208.38	209.03	209.31	206.45	210.11	207.62	207.15	207.84	209.48	205.93	208.35	207.08	205.82	206.41	205.91	206.91	208.9	208.23	209.56	208.54	207.77	207.92	210.06	207.39	207.2	205.53	208.24	207.05	207.29	207.54	208.08	207.79	208.09	208.36	209.78	210.08	208.08	205.86	209.17	208.3	207.48	207.59	208.05	210.02	208.23	207.65	207.49
219.5	218.13	219.29	220.59	215.26	217.36	218.09	218	217.9	218.56	220.35	217.81	216.99	218.15	216.46	217.06	217.2	214.8	219.05	218.15	219.57	216.86	216.84	215.46	217.89	216.49	217.96	218.28	218.38	218.16	218.13	219.06	221.42	217.96	218.26	217.71	218.52	219.05	216.66	217.76	216.09	216.22	216.74	218.18	216.82	216.02	217.2	218.34	218.19	217.44
203.99	202.03	202.74	204.58	203.93	202.61	203.59	202.59	202.61	202.19	203.87	202.84	204.22	203.97	203.42	202.7	204.46	202.83	204.09	201.7	202.57	204.29	203.32	203.74	201.89	204.8	202.35	204.5	203.41	202.34	203.34	204.58	204.13	203.83	202.23	205.73	202.62	203.38	201.73	203.03	204.33	204.91	202.89	201.61	200.89	205.13	203.59	202.75	203.39	204.01
208.03	209.43	208.17	207.95	208.28	209.03	207.92	208.83	208.4	212.62	206.37	208.82	205.81	206.33	208.43	207.68	207.01	207.32	208.56	209.88	206.22	207.46	206.24	208.34	208.46	206.6	209.93	207.31	209.6	206.5	209.02	207.96	207.81	206.87	208.74	208.77	209.33	207.73	207.69	210.59	209.17	208.4	209.82	208.61	208.84	210.48	209.31	206.19	206.75	208.23
208.14	208.14	207.29	208.11	207.87	207.81	206.46	207.91	208.56	205.43	205.23	207.34	207.21	206.58	207.21	206.59	206.49	208.74	207.12	206.72	208.56	207.48	207.75	208	209.59	207.63	206.54	209.97	207.72	208.48	206.51	209.85	207.93	206.78	208.68	206.09	206.54	206.98	207.67	207.09	208.51	205.22	205.77	207.79	207.86	208.94	206.77	207.43	208.8	205.58
202.84	197.91	198.85	200.55	199.25	200.22	200.76	201.12	202.96	199.89	200.09	199.48	198.72	200.19	201.68	201.79	201.08	199.79	197.65	201.68	201.96	201.01	201.88	201.08	199.11	200.78	200.69	199.47	200.66	201.35	202.48	200.33	200.62	198.94	200.25	201.18	200.44	202.96	199.9	201.49	199.9	200.27	201.17	200.42	200.2	199.87	199.93	200.93	198	199.09
200	197.65	199.19	200.17	201.15	197.67	198.8	199.53	198.53	197.8	199.38	199.81	198.43	202.11	200.1	199.14	200.45	199.36	199.15	198.95	199.57	199.19	199.02	198	200.45	200.3	199.85	200.58	199.95	200.02	198.49	200.28	200.04	198.04	200.37	199.89	198.16	201.2	198.55	198.24	199.37	199.28	200.32	198.4	198.63	196.44	199.94	198.2	199.31	197.71
198.29	199.42	197.62	200.36	196.36	199.45	198.96	201.09	198.44	202.04	199.75	201.84	199.28	197.78	197.9	198.53	201.65	198.13	200.62	199.05	200.32	199.06	200.09	200.54	199.25	200.08	201.92	196.76	200.19	201.05	201.01	197.34	198.39	198.22	199.87	199.99	198.85	200.04	200.32	200.62	196.6	200.91	198.85	198.64	199.8	199.75	198.43	200	200.2	199.21
209.8	210.19	210.28	211.86	213.21	208.88	210.89	211.39	211.17	212.06	210.19	211.43	212.02	212.66	212.75	213.64	210.47	209.85	211.71	213.67	211.49	210.45	212.79	210.84	211.95	210.89	211	211.99	212.06	210.13	209.13	211.53	213.95	210.33	210.58	211.09	213.4	212.5	208.69	210.66	211.36	211.93	211.96	210.69	211.17	212.08	213.53	212	210.09	211.17
211.83	213.75	214.11	212.36	211.97	209.75	211.37	211.85	211.26	214.39	211.64	210.39	210.96	211.68	211.49	210.79	212.7	211.53	210.21	209.75	212.09	212.17	212.19	210.34	212.3	210.43	212.5	214.08	212.1	210.29	210.64	210.12	211.24	212.32	211.61	210.32	209.63	212.39	209.89	213.1	211.64	212.86	210.65	210.99	213.04	211.5	212.19	210.63	211.67	212.22
199.45	198.52	201.52	201.77	201.23	202.73	200.32	199.92	197.05	199.18	198.15	200.39	199.82	199.44	199.04	199.54	199.97	200.86	199.2	198.36	197.33	201.22	199.9	201.3	201.08	198.1	198.11	199.29	200.98	198.59	198.01	200.7	200.21	199.89	198.97	199.26	199.52	196.82	197.66	197.34	199.07	198.77	200.35	199.78	199.38	199.51	200.61	199.15	198.09	199.81
213.46	213.12	213.66	210.61	213.9	210.97	213.69	211.46	211.81	212.99	212.65	212.74	211.26	212.87	212.68	213.4	210.84	213.62	211.17	214.17	212.38	212.6	213.52	212.23	213.69	212.06	212.48	214.56	213.68	213.54	212.52	213.33	213.56	209.73	212.44	211.82	212.73	211.44	211.5	212.65	213.85	212.15	212.72	212.52	212.97	212.07	211.6	215.26	212.42	213.35
205.66	203.34	204.84	204.98	207.56	205.85	207.31	206.07	204.67	205.18	204.09	203.9	206.69	204.45	205.26	204.83	205.51	206.69	203.27	202.59	204.85	205.67	206.79	205.28	204.6	205.87	204.64	206.19	206.96	204.94	204.75	201.71	205.3	202.4	205.78	205.46	206.1	203.36	203.68	206.92	203.42	202.24	206.4	203.9	202.81	203.49	205.39	204.19	203.56	205.85
205.63	201.93	202.18	203.42	202.15	206.5	200.17	202.06	201.36	202.08	200.43	201.33	201.71	201.22	201.08	203.16	204.66	204.16	203.32	203.3	201.67	202.83	203.31	200.88	202.78	201.83	202.36	202.34	200.5	202.69	200.59	200.87	203.29	203.19	205.13	201.55	202.74	201.53	202.86	202.83	203.79	202.14	200.13	200.99	202.13	203.4	202.35	203.61	201.05	202.34
195.3	199.19	200.49	198.39	199.68	196.92	198.87	197.77	198.73	199.03	196.47	197.26	199.3	200.08	201.59	197.87	198.43	196.5	198.59	198.98	198.22	196.03	196.61	199.84	199.79	198.99	198.37	196.87	199.07	195.29	198.62	197.07	198.15	197.76	198.27	196.68	196.12	197.94	196.44	198.34	196.73	196.58	195.74	195.88	198.89	199.24	198.08	198.16	198.84	199.62
209.42	207.76	208.51	210.45	208.31	208.5	207.88	206.84	206.78	208.14	206.41	210.57	208.17	206.84	209.8	209.28	210.82	209.86	209.37	208.05	207.85	207.54	211.63	208.88	208.61	209.79	207.49	209.65	207.92	208.59	206.82	210.03	209.62	205.97	209.24	208.85	209.08	209.3	209.25	209.65	208.84	208.82	207.04	207.47	207.93	209.11	207.33	209	208.04	206.51
201.2	203.26	201.21	201.86	201.01	204.2	203.15	202.66	201.83	201.03	203.7	201.64	203.91	202.62	203.7	202.76	204.45	204.35	199.88	202.21	202.81	201.59	201	201.08	200.89	200.52	203.77	203.01	204.33	200.51	202.67	204.63	203.09	202.16	202.55	201.96	203.42	201.76	204.41	200.93	204.22	202.55	203.63	200.02	202.42	205.08	203.03	201.13	202.18	202.69
206.69	208.43	206.98	209.14	206.99	208.68	209.69	209.46	210.37	208.05	207.4	208.36	210.24	207.42	208.74	210.17	211.15	207.84	210.01	209.39	208.52	208.6	210.99	207.76	210.75	209.08	207.7	208.34	209.21	206.22	209.16	209.41	207.31	208.67	208.14	210.64	210.15	209.22	209.45	209.77	210.29	208.87	210.06	207.56	207.6	207.27	208.51	210.1	208.11	207.62
206.33	204.56	203.57	204.14	207.35	207.41	205.73	204.56	204.11	203.06	206.53	203.8	203.15	204.05	204.88	204.86	203.98	204.19	204.66	203.55	204.21	204.51	203.49	204.29	202.94	203.8	203.48	205.15	204.77	203.6	201.65	204.95	205.22	205.18	204.59	202.88	204.85	204.03	207.7	205.81	205.38	204.75	205.17	205.02	205.64	204.35	204.9	204.07	204.56	205.43
217.75	217.3	216.84	217.46	217.29	216.03	216.78	217.12	216.8	215.55	215.02	216.02	217.24	217.28	219.11	216	216.61	217.48	216.71	217.33	219.25	218.67	216.23	217.6	216.03	216.11	217.59	214.77	216.7	217.73	216.97	218.34	217.96	215.36	215.11	216.14	216.29	217.13	217.29	216.25	214.42	217.06	219.12	215.8	217.72	217.86	216.09	217.67	216.91	217.34
207.08	205.52	207.21	202.73	205.65	201.93	205.26	204.3	206.24	205.42	203.67	204.18	204.33	204.5	204.29	205.4	204.14	205.39	203.78	203.8	206.68	204.02	203.72	206.37	204.61	204.88	205.36	206.36	203.86	203.66	203.39	207.4	206.84	205.62	205.13	207.1	203.9	206.14	206.43	205.4	204.44	203	204.6	206.73	207.15	205.9	205.76	205.54	205.67	203.76
204.34	203.31	205.07	202.96	204.09	203.34	205.67	206.62	202.2	203	205.47	203.24	203.55	202.74	201.38	205.66	201.94	205.32	203.27	204.19	204.73	205.67	203.63	202.84	204	202.8	203.96	203.14	204.51	204.84	204.02	200.92	203.43	205.45	202.94	202.2	202.87	206.2	204.04	202.62	205.35	203.82	202.39	204.34	204.91	203.93	202.13	203.27	203.76	203.24
208.29	212.07	208.35	209.38	208.81	207.55	209.05	209.68	208.64	207.64	207.81	211.25	207.72	210.15	207.68	210.87	209.83	208.57	208	208.65	209.57	210.89	206.23	210.78	207.04	208.82	207.92	210.46	208.61	210.03	208.85	209.02	209.62	209.99	211.17	207.64	208.27	207.32	210.44	209.38	210.08	208.7	209.87	207.48	210.12	208.8	207.21	208	208.86	207.48
214.31	217.56	218.7	218.41	217.73	217.75	217.69	218.86	215.7	215.11	217.32	217.4	216.78	215.68	215.59	216.06	216.46	215.34	217.46	215.94	217.18	215.55	218.1	217.12	216.85	217.97	215.61	218.3	218.66	215.06	216.45	216.78	217.45	216.97	216.27	216.14	218.71	215.52	219.39	216.32	218.09	216.57	217.62	216.92	217.11	218.04	215.44	220.08	216.3	217.74
219.38	217.39	217.9	214.65	218.04	215.14	216.22	216.97	218.35	217.59	217.07	219.76	215.97	214.5	217.79	216.09	218.33	217.49	215.15	217.02	216.63	213.08	217.31	217.38	218.9	216.69	215.45	213.89	218.11	215.56	216.74	215.83	218.21	216.93	219.55	216.44	217.28	216.6	218.14	217.76	219.58	216.96	216.1	218.87	217.68	216.97	217.62	217.33	216.74	215.58
203.49	203.82	202.12	204.61	203.69	202.12	205.95	202.14	201.02	204.39	204.42	204.76	203.93	203.68	203.26	204.39	205.56	203.57	204.23	202.73	206.46	202.97	203.1	205.15	203.52	204.45	205.55	205.78	203.35	204.68	204.37	204.37	205.04	204.26	204.56	202.19	201.51	202.51	204.56	205.57	203.96	203.96	204.55	206.09	203.55	206.33	201.15	202.45	203.15	202.81
207.28	206.41	207.45	205.86	207.8	208.71	209.24	207.54	208.87	205.64	207.31	206.15	205.66	206.74	206.37	207.28	207.93	206.38	207.97	206.71	206.92	205.48	206.67	208.57	206.66	209.35	207.52	205.12	207.15	204.59	208.26	207.52	206.19	208.87	207.99	205.34	209.14	206.74	208.3	208.67	207.49	207.14	207.65	207.35	206.63	207.46	207.48	208.52	207.15	206.95
194.62	196.85	194.73	195.75	195.07	195.54	196.45	193.44	196.11	198.57	193.7	194.82	196.2	196.14	194.56	193.37	197.25	192.96	196.1	196.72	194.83	197.06	195.03	191.54	194.12	194.9	192.99	195.58	192.98	196.71	196.58	191.72	194.23	197.49	195.32	194.38	197.29	193.73	196	193.49	196.16	193.98	194.71	197.33	195.06	195.63	195.6	195.43	194.35	194.4
210.68	210.52	213.46	213.83	211.63	212.91	208.66	213.29	211.2	212.6	211.65	212.45	210.46	211.57	212.61	211.47	210.82	211.01	212.36	210.72	213.03	212.39	212.26	212.52	213.87	211.12	212.16	207.78	211.64	211.31	213.01	214.72	210.29	213.9	212.14	210.2	212.58	209.88	211.41	208.73	211.22	210.29	211.56	209.45	212.48	210.77	211.64	209.89	211.22	211.24
210.1	210.12	207.27	208.47	208.19	208.22	207.22	206.43	208.14	209.33	206.44	209.64	208.6	211.05	207.14	207.61	208.63	211	207.23	208.87	208.51	208.19	209.21	207.75	211.16	209.71	210.52	210.44	207.46	207.38	208.59	208.08	213.73	210.12	209.81	207.31	209.31	207.22	210.11	207.92	208.94	209.77	211	211.09	208.43	207.1	207.92	209.52	211.64	208.73
209.84	209.64	205.44	207.39	208.11	210.77	209.54	211.07	209.13	211.96	212.4	209.78	207.93	208.42	210.18	210.81	209.78	209.61	210.12	209.25	209.06	210.15	208.65	210.31	210.42	205.82	209.16	207.99	208.15	208.93	207.21	209.25	211.03	210.36	207.94	209.6	210.66	208.59	210.63	209.8	209.79	208.62	209.75	210.06	212.2	210.49	209.56	209.34	212.35	208.52
210.4	207.4	210.75	207.08	208.46	209.29	208.06	208.44	208.27	209.29	209.42	207.59	209.52	211.36	207.35	209.24	208.23	209.41	207.81	207.85	210.02	206.2	207.96	206.73	208.19	206.8	206.93	210.71	209.8	210.53	208.26	208.9	209.44	209.76	206.46	209.11	208.8	210.23	208.23	209.3	208.65	208.3	207.32	209.42	209.13	208.01	207.96	209.13	210.8	208.75
207.9	208.62	208.95	207.66	204.55	208.26	207.82	209.1	208.64	208.41	208.17	209.86	211.57	208.98	207.58	206.48	210.81	208.69	209.07	208.27	209.12	209.5	208.47	210.21	205.93	208.87	208.09	209.47	210.71	208.14	208.99	208.24	208.94	206.75	208.69	209.66	208.71	209.63	209.91	210.44	207.46	207.77	209.38	209.59	208.83	206.98	209.82	208.18	208.02	207.23
206.85	205.67	203.58	203.67	202.2	206.06	204.91	204.33	204.92	204.29	206	203.68	206.59	204.24	204.83	205.17	204.34	206.21	203.37	204.76	203.89	203.35	205.61	205.26	204.4	204.45	204.14	203.29	205.18	205.29	204.43	204.2	205.06	205.37	203.8	206.6	205.11	204.02	207.51	207.21	204.66	205.6	206.93	205.31	202.02	204.82	203.28	204.46	206.1	202.64
216.02	216.55	216.34	218.31	216.77	217.74	216.02	216.5	216.64	215.79	214.7	220.68	217.2	218.43	216.37	217.37	216.13	216.4	216.84	218.2	216.73	213.44	217.67	216.18	215.26	216.27	217.02	217.91	215.3	218.19	219.1	217.56	218.1	217.27	219.36	214.94	217.26	216.35	215.62	216.38	215.35	218.12	217.82	216.36	218.78	218.58	218.8	216.28	219.13	217.43
211.09	214.2	212.44	211.2	210.02	211.17	214.6	210.03	209.73	210.02	214.3	212.37	212.86	211.22	209.7	209.8	211.51	210.13	209.58	211.6	209.94	211.19	211.71	208.7	212.61	212.83	212.35	210.84	211.9	212.06	211.57	213.1	212.53	212.92	211.69	212.27	213.33	214.18	211.91	212.02	212.39	213.32	209.85	212.59	209.67	211.66	210.63	211.05	211.69	211.63
209.88	209	206.94	206.77	208.7	209.5	208.65	209.17	207.51	208.19	210.64	211.22	207.56	208.49	208.56	209.48	208.99	209.01	210.85	209.54	208.61	209.23	209.39	208.95	210.12	209.88	207.05	208.63	208.99	208.19	208.83	208.62	210.21	211.08	208.71	211.78	209.27	208.48	210.04	211	208.69	210.37	209.92	209.93	209.86	210.3	209.55	210.66	209.85	206.97
209.58	212.6	212.07	212.07	213.21	213.07	211.05	211.5	211.7	210.49	211.82	211.88	210.83	211.11	212.11	212.04	214.09	212.56	214.02	211.08	210.99	211.73	210.43	210.71	213.41	213.57	211.49	209.2	210.8	211.64	210.88	210.89	211.47	211.84	212.13	209.48	213.13	210.15	209.49	210.87	211.96	210.56	210.18	209.11	213.17	212.15	210.62	211.4	208.75	210.69
220.17	221.14	217.17	216.74	218.95	216.64	219.46	217.06	218.62	217.74	219.4	217.2	216.16	217.79	216.28	217.36	216.93	217.8	216.34	216.54	217.71	216.94	220.61	215.89	216.04	218.29	218.75	219.05	216.25	218.15	214.77	217.63	218.72	216.91	216.81	217.8	218.66	216.53	217.92	217.75	217.05	217.23	217.43	217.83	218.01	218.36	217.59	217.95	216.28	216.46
212.9	215.31	211.55	212.24	213.34	212.69	210.52	211.83	211.71	212.44	212.07	211.55	210.44	213.07	211.75	212.93	214.24	209.57	213.89	213.08	214.07	212.06	214.43	212.76	213	213.02	211.96	211.96	212.09	212.92	211.88	212.93	212.69	210.03	212.69	211.95	211.21	214.47	212.91	215.08	212.95	213.96	211.27	212.91	214.56	212.94	211.81	214.04	212.98	211.53
214.32	213.61	215.17	214.48	214.16	213.22	215.66	216.63	212.59	211.87	215.79	213.74	211.55	213.84	214.71	213.64	212.61	216.66	212.2	213.25	214.96	214.77	213.19	211.62	213.92	213.86	214.41	213.8	211.46	214.02	214.13	213.79	216.81	215.16	214.89	214.05	212.27	214.78	214.84	213.27	212.73	213.82	212.93	213.57	211.76	212.94	214.36	213.08	215.42	215.28
205.67	205.22	205.46	204.39	202.94	204.97	203.24	205.37	205.09	203.82	203.78	208.27	203.66	203.92	203.63	204.08	204.74	204.92	204.74	206.68	203.31	205.17	203.08	204.85	202.52	203.15	206.35	205.81	203.11	204.7	204.78	203.33	204.58	206.44	205.49	205.84	204.69	204.5	204.08	206.4	204.62	202.76	205.6	204.24	205.27	203.42	204.02	205.73	203.75	205.7
213.39	211.13	210.34	209.53	209.49	211.81	211.6	214.24	211.25	209.46	210.8	210.92	210.3	211.71	213.2	213.02	212	213.22	212.89	211.67	210.52	209.88	213.44	212.24	208.65	212.75	212.46	209.99	209.42	212.54	211.81	210.93	210.27	210.86	211.99	211.35	210.54	211.35	211.59	210.29	211.66	212.05	212.03	211.57	212.56	212.2	211.23	213.06	211.88	209.94
209.63	211.42	209.53	209.26	210.76	207.54	208.42	205.73	208.85	208.88	207.75	208.16	207.37	209.42	209.33	207.68	209.05	208.39	208.18	208.84	210.56	208.33	206.94	207.47	206.65	209.05	209.29	208.09	208.82	208.27	211.12	207.16	209.79	209.35	208.21	209.51	209.53	207.63	206.66	210.2	206.76	209.24	207.5	208.8	206.92	208.64	207.13	209.51	208.78	206.58
204.49	203.95	202.7	203.82	202.33	203.1	202.9	203.11	203.87	203.27	201.6	202.12	205.87	204.24	202.96	203.93	202.77	203.36	201.23	203.02	201.6	206.86	201.33	203.6	200.16	202.33	203.18	204.36	202.16	203.99	204.71	203.99	203.29	204.16	202.1	204.72	203.16	204.45	203.68	203.5	203.59	202.95	204.54	202.83	203.81	202.32	204.09	203.41	201.09	202.79
218.07	217.69	220.67	217.41	215.72	216.18	218.94	214.83	218.49	219.93	214.25	217.5	218.03	214.38	217.12	218.98	216.73	217.38	218.19	219.96	219.37	217.19	216.22	216.73	220.38	217.38	217.81	217.34	218.33	217.42	218.91	218.05	215.96	218.12	218.33	216.08	218.12	218.9	217.13	218.54	218.01	218.7	219.14	219.39	217.47	218.01	216.45	219.28	218.9	218.91
201.3	201.44	200.48	199.14	201.19	200.08	199.96	199.34	201.95	201.24	199.5	199.6	199.13	200.64	200.33	199.84	199.68	199.87	200.57	198.36	200.92	199.81	200.2	199.91	197.39	198.94	197.67	200.32	199.22	202.26	198.44	201.75	199.91	201.06	201.12	201.66	201.79	200.16	200.26	198.91	198.86	198.1	201.9	199.08	202.29	199.35	202.46	199.81	198.95	201.29
207.28	211.26	211.49	213.2	211.22	211.76	213.03	210.67	210.29	212.92	212.95	213.77	210.32	211.02	211.34	210.65	211.67	211.78	210.83	210.4	210.11	211.88	212.7	212.14	210.08	210.13	212.01	213.85	210.99	213.11	211.93	211.54	213	211.78	212.08	211.79	213.67	212.84	213.22	211.78	212.18	211.1	209.89	210.96	212.15	210.49	212.35	212.44	212.14	213.2
196.13	199.46	195.19	198.43	198.62	196.94	198.62	197.58	200.17	197.8	195.97	197.74	197.96	196.66	198.05	196.33	199.86	197.54	197.57	197.46	197.22	199.39	199.23	198.78	198.93	198.3	197.83	196.49	199.28	200.64	199.64	197.27	199.8	197	196.94	196.02	197.84	199.81	196.3	199.9	197.85	197.77	196.38	196.89	198.4	198.56	199.74	198.43	195.97	199.51
216.4	216.67	217.72	221.18	214.97	218.02	217.49	219.52	218.29	217.29	216.63	217.01	216.06	217.55	216.64	216.71	217.47	217.1	217.61	216.96	215.66	217.73	216.58	215.57	218.43	215.95	218.88	215.47	219.63	218.31	218.98	217.41	215.87	216.65	216.07	217.16	217.82	217.06	217.11	216.3	215.94	216.25	216.99	217.83	215.87	217.11	216.85	215.44	216.27	220.08
204.63	207.08	207.43	207.67	208.9	205.05	205.96	208.03	207.95	205.93	207.63	209.13	208.43	208.76	207.27	207.91	207.46	205.99	207.39	207.4	208.25	205.26	207.32	205.07	207.74	207.35	207.28	207.44	208.86	208.18	207.76	206.38	208.06	207.54	205.84	207.21	205.01	207.63	206.91	209.41	207.47	208.84	208.77	209.11	208.64	208.28	205.6	207.35	207.11	209.14
206.43	211.3	209.71	209.1	209.84	208.31	209.25	206.21	209.7	207.45	208.19	210.01	208.56	207.83	210.34	207.82	208.46	210.39	207.83	205.44	209.81	207.68	209.57	208.86	209.26	208.84	209.89	205.49	205.2	210.67	208.79	209.73	206.65	210.28	209.09	208.43	208.51	209.29	211.51	208.13	208.63	208.17	208.63	209.72	208.82	209.33	208.42	207.56	211.69	208.26
190.54	194.26	191.68	194.56	193.39	194.32	192.48	195.24	191.86	193.62	195.92	196.42	193.61	193.71	194.35	194.23	194.39	196.75	195.16	195.4	197.44	192.39	193.27	195.07	192.51	194.09	194.54	194.02	193.09	194.44	195.86	193.86	197.38	194.98	194.67	193.98	194.37	194.49	196.03	193.92	197.44	193.71	194.34	194.83	194.09	196	193.83	192.32	194.06	195.39
211.7	214.29	212.01	212.62	213.65	212.15	211.38	213.66	213	210.36	213.3	208.57	211.22	212.68	210.62	212.09	211.62	213.03	213.82	211.2	211.92	213.21	209.97	211.86	211.2	211.18	212.32	211.1	214.02	211.32	211.72	209.96	210.85	210.03	210.78	212.45	209.72	209.86	211.37	211.34	210.51	212.64	210.99	209.59	212.4	212.06	211.99	212.05	211.91	211.75
200.19	200.93	198.93	202.13	197.4	198.38	199.54	198.72	197.26	200.39	199.33	200	197.63	199.59	197.8	197.85	201.69	197.49	200.92	198.5	199.69	200.77	197.05	200.81	198.06	198.57	198.7	200.74	200.21	198.65	200.23	198.22	199	199.63	198.15	200.62	198.5	199.27	198.71	201.88	199.83	201.93	201.15	198.46	199.43	200.73	198.8	200.35	199.54	197.23
206.91	206.42	207.05	206.37	206.49	208.61	207.25	209	207.43	208.78	207.59	206.87	207.23	205.58	209.5	209.67	205.6	206.24	207.37	206.6	208.22	209.92	207.07	207.15	208.36	209	209.62	207.22	207.17	209.25	208.72	207.12	211.14	208.96	207.52	204.52	207.09	205.05	207.89	205.97	210.45	207.52	207.09	207.77	207.39	207.82	208.39	208.04	206.67	207.78
199.92	199.27	202.04	198.97	201.8	200.69	201.76	200.83	200.66	200.52	198.64	198.68	199.65	199.03	200.07	201.92	200.73	201.46	200.43	200.63	200.94	202.57	198.71	199.43	200.29	200.67	201.6	200.77	199.69	202	198.35	200.62	198.29	198.97	201.06	200.14	201.15	198.35	199.32	201.36	201.54	199.19	202.22	198	199.37	198.91	198.71	200.78	202.28	202.63
209.5	210.03	208.31	209.43	208.88	209.14	208.32	206.78	207.99	209	206.92	210.67	208.26	209.59	208.44	208.25	207.43	208.22	210.57	209.95	207.65	208.03	209.16	207.77	208.6	210.55	210.24	206.84	208.93	209.94	207.77	207.72	207.45	208.78	208.69	210.7	206.96	209.61	208.49	208.28	208.32	209.48	209.85	209.23	208.72	209.86	207.17	205.93	209.25	208.03
210.1	205.5	208.52	207.53	209.62	208.12	207.57	206.08	205.6	208.56	209.17	206.27	208.07	206.92	206.54	208.35	207.24	208.44	207.56	206.72	208.11	207.69	210.1	208.91	208.52	205.55	210.11	208.28	208.39	208.81	206.17	209.01	206.91	207.47	208.25	207.07	207.62	209.02	206.57	207.72	209.66	210.14	206.55	209.29	207.59	206.57	210.47	209.98	207.59	208
214.77	217.07	214.4	216.26	217.41	218.22	218.43	218.23	216.91	218.27	216.82	215.44	218.57	217.18	216.32	216.91	214.85	217.98	218.16	216.04	216.97	214.92	217.4	215.31	218.87	217.03	217.91	217.6	216.89	218.51	220.21	219.37	217.08	217.85	216.45	216.01	218.42	215.05	216.66	215.84	213.13	216.82	216.11	216.08	218.63	217.43	219.42	216.67	216.81	217.93
205.69	206.39	206.06	204.97	204.3	204.53	205.14	207.66	206.82	205.68	205.47	205.87	206.46	206.1	206.69	205.54	206.86	207.2	206.68	205.62	205.31	203.55	208.38	204.85	207.28	205.08	205.54	207.1	205.52	204.94	205.61	205.01	205.09	206.39	207.97	203.45	204.78	206.83	205.08	206.02	207.61	204.1	206.22	204.41	206.24	202.71	206.29	205.97	207.01	204.54
202.79	202.17	200.96	200.83	202.89	203.51	203.41	202.34	201.12	202.28	201.73	200.6	202.85	204.53	203.19	199.79	200.69	203.1	202.66	200.34	203.17	203.1	202.84	204.72	204.54	200.98	203.75	201.91	201.16	203.01	203.38	202.84	198.67	203.51	201.24	202.27	202.94	202.19	201.64	201.2	199.8	204.98	200.43	200.32	203.14	205.18	201.77	203.42	203.98	199.9
204.66	205.92	204.83	204.96	205.06	205.09	205.47	205.7	203.83	207.11	204.81	204.82	206.13	205.72	204.8	206.31	205.33	204.37	204.1	205.88	204.92	205.62	203.48	204.77	205.25	204.92	205.56	206.01	201.64	204.35	205.45	205.38	204.37	205.1	207.05	204.04	204.08	204.13	205.79	202.91	205.43	203.92	206.51	207.51	205.74	204.89	204.09	206.18	206.33	204.67
210.86	209.59	210.76	206.46	210.05	208.8	207.28	208.77	210.86	208.92	207.63	208.22	206.06	208.65	207.97	208.5	209.93	209.56	210.11	208.26	208.75	208.5	208.83	208.44	207.95	211.09	207.96	210.8	210.41	208.55	208.46	210.2	207.16	208.95	208.36	208.46	209.63	207.83	207.49	207.41	210.38	208.57	205.39	209.66	210.21	208.92	210.5	210.2	208.05	208.73
214.42	211.99	212.36	212.45	215.24	214.27	212.62	213.2	212.63	214.08	213.62	213.52	213.68	214.68	212.85	213.9	213.01	213.88	212.44	212.59	211.99	213.29	212.79	214.47	214.23	216.75	212.74	213.52	214.18	214.34	212	215.3	214.42	214.82	213.72	211.69	214.49	212.95	214.29	213.94	211.58	214.63	213.52	214.41	212.88	214.41	211.29	213.44	214.15	213.58
209.48	208.22	209.03	210.1	207.94	208.39	208.14	208.17	208.49	208.74	209.38	209.42	209.04	208.79	206.33	210.32	209.28	208.05	206.93	208.52	208.33	206.58	209.14	208.11	208.79	208.44	209.64	209.93	211.33	208.15	209.35	209.44	210.7	209.41	207.37	207.52	209.27	211.35	208.9	205.66	210.71	208.23	206.81	208.63	208.46	208.23	211.36	208.71	207.58	208.17
217.16	217.16	218.65	218.38	215.66	216.95	218.27	218.75	214.97	219.06	217.11	218.47	220.06	217.62	219.81	217.54	219.19	217.09	218.36	217.84	217.73	216.3	217.64	216.47	219.23	219.43	218.18	216.08	217.82	218.9	218.13	217.67	216.43	215.93	216.95	217.57	217.63	214.34	220.64	218.13	217.06	216.58	219.49	218.42	217.93	219.06	218.72	217.86	214.02	216.13
207.79	209.26	209.36	206.54	207.18	205.27	207.02	208.82	208.47	207.04	208.91	208.93	207.53	207.68	210.68	206.87	209.3	207.49	208.31	208.97	209.14	207.64	207.54	206.66	208.08	208.35	205.79	209.82	207.81	208.93	207	208.54	207.93	209.69	208.51	209.69	207.11	209.59	206.29	207.81	207.37	205.65	208.36	208.17	208.75	209.87	207.02	206.95	207.47	207.18
216.12	216.87	217.03	216.43	216.42	219.38	216.74	217.54	214.61	217.7	217.53	217.44	216.66	217.88	218.28	215.79	217.16	217.77	217.61	215.95	214.24	218.16	217.6	216	218.61	215.95	214.18	217.13	217.34	216.57	213.67	217.76	216.64	217.23	217.16	215.09	216.81	214.29	215.99	215.51	217.81	217.56	216.28	216.24	218.99	218.59	215.62	218.49	216.29	217.74
209.82	205.67	209.97	207.5	209.01	207.53	208.62	206.42	206.84	208.77	207.24	210.42	206.44	208.8	208.09	209.18	208.1	208.2	208.79	208	208.76	206.81	206.46	208.5	205.8	207.7	209.52	211.36	208.83	205.83	207.97	209.89	208.85	207.51	206.44	208.46	207.39	207.69	207.78	208.51	206.46	206.42	208.76	208.76	209.26	209.87	208.06	209.12	209.02	208.78
198.09	197.83	199.22	199.16	199.8	198.97	201.13	197.58	199.55	200.2	199.76	199.61	198.03	200.12	200.67	201.89	200.07	198.69	198.66	197.87	199.4	198.93	201.68	199.36	198.53	198.56	199.23	198.05	199.93	198.32	200.01	200.27	199.13	199.65	200.25	198.31	200.58	200.01	199.4	200.24	198.88	198.12	198.83	199.41	197.76	199.87	198.7	199.32	199.54	199.79
207.11	203.82	206.74	207.92	204.31	205.49	206.41	208.01	206.3	205.28	205.49	208.56	205.12	208.43	204.54	204.8	206.91	206.88	206.4	205.94	207.65	208.54	206.26	206.61	205.38	209.04	208.28	205.45	204.53	206.74	205.8	207.13	205.52	206.45	206.81	206.01	207.08	203.78	207.3	207.79	207.02	206.59	207.72	206.77	208.07	206.14	206.98	206.56	205.19	205.93
199.99	201.48	198.2	198.8	200.32	198.72	200.81	198.95	199.58	199.81	197.98	199.27	198.87	200.46	201.84	201.09	198.59	197.69	200.16	197.68	200.39	199.3	198.8	200.39	198.98	201.29	200.1	200.24	202.09	199.11	198.27	200.7	197.18	199.03	199.05	199.61	200.02	200.31	199.84	200.54	199.35	199.53	199.66	197.84	200.07	200.04	200.11	198.67	200.52	200.54
204.29	202.78	201.93	203.42	203.69	202.54	203.23	202.96	203.91	203.12	204.13	203.57	203.12	202.66	203.38	203.67	205.07	203.52	204.37	203.54	205.87	205.2	203.62	203.97	202.75	202.81	204.05	204.18	203.32	202.92	203.1	204.7	204.53	203.35	203.83	202.96	203.15	204.71	203.02	204.6	205.31	203.56	203.23	203.68	202.7	204.56	203.91	204.2	202.65	204.99
208.43	210.33	210.57	210.32	208.54	208.12	208.59	210.09	209.16	209.76	208.56	211.02	210.52	209.99	208.71	210.08	209.21	208.19	209.58	209.91	207.19	209.54	208.48	211.66	209.15	209.86	209.38	207.88	208.33	208.64	209.36	210.32	209.21	210.41	208.42	206.06	209.74	209.92	210.96	208.38	205.54	209.01	208.36	209.34	209.3	208.9	210.2	211.22	211.93	210.42
219.13	216.2	217.74	219.1	217.57	216.99	218.59	218.57	218.21	217.84	218.61	217.5	217.3	218.88	217.91	217	217.74	216.96	218.45	217.1	216.51	218.3	220.12	217.37	218.2	220	217.56	219.81	216.95	219.81	216.46	217.68	214.89	217.03	216.15	217.53	219.6	216.14	217.58	218.57	218.49	216.32	218.29	217.87	217.84	217.14	216.93	219.06	218.34	217.55
195.63	200.19	198.76	199.01	198.2	198.87	200.18	197.94	200.2	199.26	199.58	199.24	198.02	199.66	200.01	198.12	201.06	199.01	198.96	199.29	199.66	197.96	200.74	198.31	198.03	201.6	200.89	198.66	200.54	197.7	200.63	201.61	197.45	199.08	199.11	201.37	199.59	197.37	200.56	197.13	200.49	198.05	199.85	199.67	198.54	201.34	198.73	198.76	198.43	201.17
217.58	215.59	218.04	216.17	216.8	215.07	214.52	216.69	216.87	215.72	217	217.42	216.58	213.51	216.59	217.34	221.16	217.18	216.71	218.1	215.2	216.86	218.63	218.94	216.65	218.28	216.94	215.71	215.22	217.8	217.49	217.56	216.97	216.96	215.48	216.78	215	215.94	216.56	216.98	214.88	215.8	215.06	216.25	220.49	215.58	217.89	216.66	218.82	218
213.6	212.15	211.56	212.23	211.91	209.95	211.91	212.92	212.56	210.94	212.72	210.22	212.58	212.99	210.7	212.33	211.22	214.77	211.88	213.29	211.15	211.49	210.96	211.65	212.7	213.94	212.59	213.05	211.94	214.03	211.78	213.61	214.92	211.17	211.02	212.12	211.74	211.71	212.03	208.97	209.37	211.28	209.18	210.7	210.62	211.62	213.52	212.31	212.97	211.54
206.37	208.09	210.45	207.74	207.37	206.39	207.61	207.44	210.92	208.45	207.98	206.85	208.04	208.69	208.46	209.92	208.35	207.29	206.61	206.86	209.51	206.63	207.59	207.64	207.33	209.27	208.02	206.47	209.34	206.84	208.44	205.95	207.99	207.11	203.53	206.52	207.49	208.07	208.72	208.47	207.3	206.81	208.17	206.49	209.13	208.16	208.3	205.14	208.34	207.45
213	212.91	212.38	212.88	213.92	213.02	211.16	211.59	213.24	213.32	213.23	211.09	211.39	212.88	212.05	211.53	214.8	214.19	213.21	211.03	212.63	213.65	210.77	212.49	212.98	212.67	213.9	214.64	213.45	215.92	212.9	211.64	212.11	209.58	212.89	214.46	211.11	212.18	210.65	213.7	212.28	212.85	209.96	214.04	212.77	212.75	212.01	210.65	214.84	214.77
214.14	214.74	210.42	211.81	212.19	212.24	209.73	211.02	212.88	212.84	212.2	214.24	213.42	211.42	210.35	211.61	211.23	211.58	212.98	209.72	211.04	213.83	210.71	213.34	213.03	213.24	211.44	212.5	211.13	212.87	212.59	212.33	211.98	212.62	213.53	212.66	211.74	211.45	212.47	210.48	213.42	212.86	211.75	211.88	212.01	214	212.42	212.93	212.24	213.66
199.25	199.24	199.77	201.61	200.48	199.03	199.58	198.6	197.43	201.69	199.34	198.16	200.23	198.35	198.28	199.35	200.2	199.22	199.59	199.46	200.12	200.29	199.28	201.53	195.95	198.26	196.54	198.15	200.16	202.06	199.09	199.96	199.45	200.9	201.34	199.89	198.52	200.1	197.51	199.72	199.82	201.09	202.53	199.54	199.15	199.5	198.92	200.71	198.75	200.52
204.58	202.94	204.98	206.22	205.08	204.92	203.89	205.07	204.5	203.58	206.54	203.34	204.43	203.97	201.95	204.41	203.87	202.7	205.4	203.76	201.99	202.82	203.8	204.28	202.93	202.34	204.24	204.99	204.28	204.97	204.32	204.66	205.07	204.38	203.8	207.02	202.93	203.94	204.71	201.5	203.2	200.38	203.38	205.14	204.51	203.24	202.83	204.69	205.28	202.67
209.38	209.77	210.36	207.74	212.68	208.16	209.91	208.9	210.96	207.75	208.91	209.81	211.16	210.8	209.36	209.63	210.49	210	208.25	210.71	208.48	209.33	208.32	211.33	208.35	211.21	208.8	208.93	212.08	207.98	208.04	209.56	209.37	211.74	210.54	208.2	208.61	209.61	207.15	208.88	211.64	208.58	208.45	209.23	210.36	210.09	209.71	208.58	208.74	208.88
205.1	202.1	204.91	202.87	202.71	207.22	203.42	205.08	204.4	204.88	204.78	204.71	205.56	201.6	204.83	202.51	202.84	204.63	203.76	205.28	205.08	206.85	204.58	204.31	205.13	204.64	203.88	203.76	204.19	203.94	205.08	202.65	204.55	204.41	204.56	206.18	205.48	203.61	203.41	203.48	205.38	204.39	203.54	205.25	202.36	203.84	204.04	206.38	203.7	206.14
210.16	210.04	208.72	209.23	208.59	209.49	207.32	209.45	208.67	209.67	210.98	209.26	209.3	208.66	208.45	209.14	207.98	207.81	208.7	207.56	207.26	210.23	210.99	209.37	207.71	208.07	209.66	206.36	207.01	210.61	209.12	209.43	208.28	207.98	208.53	209.68	207.6	209.22	208.71	209.62	210.59	207.35	209.82	208.84	206.94	208.01	209.23	208.93	209.3	209.55
207.79	204.08	205.33	206.79	206.57	204.84	203.47	205.66	207.74	206.99	208.79	207.51	206.23	207.57	207.72	208.78	204.24	208.72	206.35	208.04	207.62	206.34	203.77	206.81	203.66	207.61	205.93	206.12	205.25	206.42	205.67	204.92	206.45	205.53	206.38	204.33	205.53	209.03	208.01	205.95	207.97	207.36	206.69	208.06	204.77	207.59	207.88	206.64	208.88	206.12
212.73	212.84	212.96	212	209.85	210.48	211.52	211.65	209.92	211.91	213.7	213.24	210.47	214.61	210.03	212.49	213.39	214.07	212.42	210.28	212.31	211.39	210.69	211.38	210.85	210.16	210.99	212	210.65	211.22	212.85	211.5	211.19	214.56	211.26	209.81	211.99	210.95	211.61	209.79	209.57	210.09	209.99	213.58	207.72	211.76	211.11	210.97	212.4	211.86
216.49	218.28	216.62	217.28	215.39	216.83	214.51	216.82	217.71	215.32	216.06	218.54	215.75	217.83	216.41	217.93	218.06	217.5	216.35	217.05	217.72	215.68	217.13	217.31	216.71	220.78	217.77	217.27	219.11	219.6	217.42	219.14	218.12	217.05	217.15	215.65	216.31	214.65	215.76	215.56	218.98	216.32	217.61	216.01	216.02	215.44	216.45	216.32	215.22	217.65
208.96	208.44	205.45	210.74	210.29	207.84	210.17	205.61	208	208.24	208.01	206.68	210.18	208.19	206.07	207.49	209.03	206.97	208.13	207.11	207.49	208.61	206.33	208.47	207.27	205.21	208.14	206.65	209.4	207.45	208.96	207.81	207.51	208.19	209.45	209.51	206.55	208.79	206.83	210.72	208	207.24	210.64	208.73	207.59	206.22	206.56	207.84	207.95	206.7
200.71	200.24	196.82	198.03	201.6	199.63	201.29	199.95	199.68	197.81	202.88	201.26	200.27	197.91	198.86	199.78	201.25	200.8	202.24	200.75	201.34	200	199.19	199.11	202.19	198.58	199.28	200.24	201.43	203.66	200.84	199.17	200.45	199.88	200.19	201.64	199.1	201.19	200.58	200.68	200.85	201.47	199.88	201.03	198.4	201.54	197.79	201.33	203.52	198.88
212.2	214.81	213.3	213.79	213.06	213.36	214.4	214.66	215.84	213.96	212.4	211.85	210.63	214.39	213.92	211.52	212.84	211.93	214.78	211.67	212.81	212.69	212.92	213.89	214	211.99	212.44	214.36	214.09	213.45	214.19	212.1	213.75	211.31	212.4	213.48	212.09	213.88	213.81	213.95	208.94	211.33	211.11	213.71	213.85	213.82	212.4	212.94	210.34	211.23
211.92	211.86	212.05	211.98	213.06	213.2	213.83	213.12	211.27	210.93	210.56	213.51	212.09	211.87	211.73	211.55	214.18	214.52	210.44	212.89	212.61	211.23	212.78	210.59	210.34	213.72	212.14	211.34	211.73	210.94	212.84	211.89	212.82	212.4	213.89	210.53	212.91	212.21	212.05	213.06	212.89	211.95	211.77	213.53	212.97	212.79	214.98	213.3	212.36	212.08
206.93	208.11	206.72	208.88	207.58	207.95	206.24	209.29	206.87	209.69	209.03	206.93	209.49	209.04	209.99	207.65	209.86	206.78	207.23	205.78	208.49	205.46	207.28	208.85	206.66	205.41	210.3	211.02	206.94	208.35	207.01	210.13	206.71	208.91	206.13	208.63	208	206.27	208.15	206.2	208.83	208.73	206.37	206.12	206.84	209.91	207.9	209.24	209.27	206.91
201.27	202.33	201.9	202.61	203.05	201.96	203.95	201.11	203.35	204.8	203.43	199.88	202.67	201.11	201.12	202.43	203.87	200.77	202.33	204.34	205.17	203.61	204.09	202.5	203.05	202.01	200.74	201.55	201.43	201.96	203.12	204.13	203	203.53	201.12	200.38	203.74	202.13	200.71	203.36	202.41	202.09	203.23	201.13	204.67	203.69	204.13	202.64	202.7	203.81
204.68	203.86	204.61	201.42	204.62	202.14	204.21	203.87	202.21	204.39	203.31	202.98	204.04	203.68	202.78	205.05	204.25	204.75	203.68	204.35	204.45	203.7	204.77	204.09	203.64	203.7	205.16	202.04	203.47	204.25	203.07	204.07	201.62	203.37	204.51	203.62	203.34	204.31	204.94	203.81	204.74	205.25	201.93	206.98	205.95	202.57	203.14	202.39	202.97	202.47
206.84	204.99	208.16	207.23	208.24	210.26	207.06	208.24	208.4	206.78	207.18	206.59	207.24	206.61	207.23	208.23	208.49	207.38	209.69	205.48	207.47	206.75	208.25	208.92	207.97	207.57	206.79	207.37	204.28	208.11	207.64	208.01	209.9	208.25	206.45	205.42	208.47	210.99	208.8	208.01	210.73	206.47	208.76	209.01	209.17	208.54	205.56	208.02	207.18	208.78
210.36	208.8	208.46	208.57	210.93	210.16	208.46	209.62	210.27	211.23	207.09	207.35	211.97	208.5	210.22	210.53	208.67	210.49	210.08	210.61	209.93	208.51	209.99	211.22	211.75	207.56	209.03	209.44	208.82	209.88	210.98	209.38	210.63	209.01	207.31	209.48	208.61	208.53	206.87	210.81	209.75	209.31	209.79	207.01	210.68	209.35	208.48	210.23	210.56	208.66
215.66	216.04	215.34	217.66	217.5	215.25	216.7	216.69	216.89	215.99	221.43	216.66	215.56	218.55	216.62	214.39	215.24	217.64	218.15	214.01	216.37	216.15	216.24	215.33	217.15	218.47	217.5	218.7	218.62	216.85	216.87	215.76	218.31	214.95	217.23	216.19	217.03	217.29	215.94	216.18	216.87	218.04	216.21	217.38	215.94	218.13	216.21	216.15	215.29	218.67
201.1	200.35	199.24	201.47	200.72	201.4	203.5	199.27	201.58	199.32	201.75	201.73	200.13	201.6	200.67	201.36	199.67	201.94	201.5	200.26	200.93	201.91	200.75	200.82	198.92	199.95	199.46	199.55	201.86	202.3	201.74	201.72	201.94	201.95	203.69	202.18	201.78	199.34	199.48	202.35	202.6	200.98	201.57	201.28	199.03	199.78	202.51	201.12	200	200.9
214.85	218.15	218.56	217.47	216.04	219.37	216.89	217.91	214.87	216.57	218.21	216.41	219.99	217.01	216.5	217.52	213.88	215.15	215.71	217.12	215.71	217.59	218.97	216.7	216.96	216.59	216.45	216.64	216.41	215.25	216.86	218.93	217	217.99	214.79	216.07	217.3	216.79	219.81	216.88	216.64	218.38	215	215.78	217.23	219.21	216.78	215.87	215.83	217.41
209.74	209.95	210.64	209.26	208.69	210.52	209.06	209.61	208.77	209.17	208.09	207.56	209.16	209.63	209.4	209.26	209.62	210.37	207.43	210.93	210.58	208.37	212.39	211.24	209.11	208.77	211.24	208.93	210.04	209.7	208.67	207.64	210.1	211.69	208.89	211.72	209.44	209.57	207.61	210.29	207.72	208.13	209.36	210.62	208.51	210.79	208.5	209.55	209.81	208.67
208.33	207.54	210.1	208.77	210.14	208.07	208.32	207.61	209.34	209.53	206.71	209.75	209.33	211.54	209.17	208.48	208.82	211.1	209	208.22	207.78	207.38	208.88	210.36	208.21	210.86	207.5	210.07	208.08	208.04	206.93	210.45	208.97	209.22	208.95	209.25	206.59	209.29	207.67	210.59	209.79	209.83	207.43	209.16	207.43	210.57	207.75	209.61	209.89	206.85
210.58	210.75	208.47	208.54	209.01	207.34	210.82	209.01	209.91	209.37	208.91	209.95	210.49	207.22	208.42	206.16	207.86	209.04	211.41	212.41	210.28	211.11	209.33	209.39	210.09	208.9	208.8	210.29	208.7	206.77	208.61	209.84	210.95	208.47	209.5	205.17	207.65	209.47	209.94	208.94	208.84	208.94	211.37	208.13	210.46	208.69	210.57	213.28	209.15	209.89
212.39	213.63	212.89	212.16	213.98	211.57	214.24	214.03	211.11	212.4	211.78	215.01	213	212.27	214.23	215.19	213.85	212.47	211.56	216.17	213.34	214.02	211.81	212	211.85	214.33	212.58	210.96	213.37	213.52	212.07	214.48	214.9	212.96	213.42	213.44	213.42	214.88	211.57	214.01	213.68	213.91	214.09	211.45	212.43	214.61	211.14	212.85	212.54	211.23
201.76	201.72	204.51	201.68	202.02	204.74	202.84	202.49	203.64	205.27	203.33	203.56	202.14	204.12	202.47	201.57	201.65	203.9	203.03	202.07	202.13	201.79	202.35	205.48	202.05	204.18	202.72	202.86	200.92	203.05	201.6	202.36	203.57	199.72	202.35	203.2	201.47	202.22	202.66	201.05	201.86	201.87	200.84	201.74	203.17	202.54	202.62	203.27	203.73	202.52
202.69	202.87	202.81	202.39	200.37	201.94	201	199.23	203.34	201.15	203.48	200.79	203.25	201.08	201.13	201.01	203.36	203.92	201.87	201.14	200.75	202.41	201.86	201.77	202.28	202.93	204.78	204.11	202.53	199.19	203.05	204.38	202.42	202.64	200.67	199.72	202.88	203	200.72	202.84	203.19	202.11	202.73	204	200.99	201.12	201.79	204.88	201.77	203.45
210.46	208.52	206.54	209.86	211.91	207.75	209.44	210.79	210.45	209.78	209.55	212.81	209.23	210.18	209.1	210.12	209.29	211.01	208.34	208.28	209.61	209.88	209.45	206.22	212.95	207.8	210.78	210.1	208.37	209.65	209.35	209.39	210.04	209.15	211.84	209.33	208.76	210.81	209.38	209.78	209.65	209.73	209.27	206.21	211.22	207.87	210.15	208.09	208.98	208.41
207.5	207.44	207.5	207.82	206.53	206.79	207.56	208.84	208.22	207.83	207.17	210.14	210.05	207.04	209.42	209.25	209.91	209.7	208.73	207.88	208.18	209.62	207.99	209.23	209.77	207.68	210.71	208.81	207.04	209.34	208.84	207.01	208.53	205.52	209.63	208.12	208.31	208.08	211.14	208.22	209.21	209.59	209.74	208.58	206.83	208.56	209.71	206.51	207.54	207.44
201.8	203.25	202.52	202.49	204.15	203.89	203.64	202.66	205.08	202.59	206.17	203.08	203.62	205.37	203.38	203.99	203.08	202.37	202.46	205.46	201.08	205.44	203.34	204.31	202.59	202.47	202.79	201.63	205.7	202.98	204.56	204.84	202.28	203.79	205.02	201.14	202.37	203.2	203.98	201.87	203.59	206.51	204.41	204.62	206.39	200.3	204.45	202.53	203.73	205.24
201.63	199.75	201.48	199.27	200.61	200.23	200.78	201.11	199.2	201.18	200.71	200.56	201.44	198.1	201.59	200.52	199.93	198.66	200.72	199.11	200.95	201.4	203.37	200.82	198.36	199.22	199.44	204.15	199.07	200.73	200.84	199.31	199.64	200.65	200.92	199.1	198.37	201.27	200.41	200.72	200	200.79	200.3	202.07	200.67	199.85	202.75	200.61	200.42	199.58
198.44	202.56	199.95	197.95	198.33	201.2	198.94	197.27	199.11	199.51	200.42	200.33	198.13	200.11	199.1	199.93	202.15	199.43	200.69	199.62	200.2	201.69	202.54	199.32	199.5	198.31	199.55	199.28	199.9	200.98	200.37	203.26	200.9	201.94	199.93	201.25	200.78	201.37	200.73	198.38	200.7	201.77	200.18	200.87	199.32	198.9	199.34	199.78	202.22	201.1
206.54	209.72	207.54	208.52	209.3	208.27	209.26	207.99	206.28	207.44	206.91	208.05	208.73	208.56	208.83	205.86	208.26	207.09	208	208.31	207.25	207.43	206.24	207.36	208.29	206.94	205.76	207.74	206.41	205.98	207.99	205.68	209.23	208.57	210.16	208.64	208.15	206.3	207.75	208.22	207.57	208.69	206.38	206.1	206.68	207.64	210.04	209.74	206.79	208.71
204.03	203.76	207.17	203.91	204.94	204.77	205.32	207.84	205.32	201.54	204.87	204.09	205.04	205.05	206.57	204.01	205.13	204.05	206.35	206.13	205.82	204.61	205.01	205.18	205.32	203.14	205.33	203	204.02	204.58	205	205.03	205.52	207.15	203.07	205.63	203.75	204.82	205.57	205.1	205.59	206.45	203.88	204.23	201.82	204.93	202.96	204.91	204.95	206.35
213.96	211.17	213.2	211.26	211.34	213.92	211.12	212.61	211.95	213.59	212.69	211.89	212.02	211.5	213.84	211.63	210.58	212.73	211.81	210.83	211.8	211.67	214.27	213.28	211.11	210.1	213.17	211.47	212.18	209.74	211.97	211.12	212.64	210.62	212.27	210.71	213.71	212.55	212.89	213.14	209.83	212.54	211.03	212.03	212.68	213.08	214.27	212.38	211.97	211.84
198.39	199.02	200.3	199.47	197.65	198.97	200.36	199.26	199.72	200.79	199.53	201.25	198.01	199.79	199.62	199.34	197.19	200.62	198.19	200.98	198.39	199.25	199.28	198.08	198.25	197.58	199.6	200.61	201	200.69	198.4	198.8	202.55	201.23	198.39	202.33	199.03	201.25	200.93	200.12	201.43	199.1	199.07	202.44	197.73	197.24	200.92	201.41	198.05	199.5
210.18	208.96	211.26	209.05	208.03	209.12	209.78	209.6	208.83	209.86	210.69	208.81	207.2	209.13	210.04	209.19	207.94	209.15	211.98	206.54	210.13	210.52	210.79	210.02	208.78	211.3	207.93	208.89	209.47	208.34	209.31	212	208.81	211.1	208.55	210.19	208.63	210.39	209.47	211.3	209.72	209.49	209.37	210.56	209.18	210.21	209.61	209.29	209.63	208.75
208.86	210.21	210.97	209.74	211.1	210.17	207.43	209.37	209.07	211.93	209.6	208.42	207.75	212.77	212.01	211.37	209.07	209.54	210.36	209.31	210.42	210.71	210	209.34	209.63	207.75	207.3	210.14	209.08	209.72	208.47	209.4	208.52	206.86	210.55	210.1	208.74	208.48	209.76	212.32	208.98	209.16	209.44	210.08	211.24	209.46	208.91	211.41	209.87	209.13
214.91	214.67	214.51	213.12	213.69	211.8	212.34	213.78	214.66	215.89	211.76	213.29	212.43	214.67	213.79	214.93	213.29	212.15	213.4	214.09	214.04	214.86	213.83	213.83	213.1	211.4	215.9	213.78	214.29	213.3	212.73	213.36	212.65	211.48	213.89	213.48	213.16	214.79	213.71	215.52	215.09	213.32	212.61	214.9	213.33	213.79	213.05	213.69	214.57	214.29
200.82	200.72	200.09	199.66	203.81	201.07	197.56	202.34	201.85	199.45	202.15	199.23	201.06	202.94	201.75	200.68	201.01	200.85	199.22	201.32	203.37	200.51	201.3	201.13	199.48	201.42	199.17	198.55	200.54	201.18	202.13	200.67	201.82	202.26	202.19	198.98	200.56	200.83	201.35	200.86	201.12	201.14	200.09	200.16	200.6	202.17	199.5	201.55	200.65	203.47
194.53	194.42	194.06	195.47	192.8	193.87	195.15	193.51	196.99	195.26	196.78	195.15	195.3	195.82	196.05	194.56	195.13	196.55	195.16	196.08	197.78	194.49	194.44	196.17	197.32	196.46	196.63	195.76	194.65	193.32	195.94	196.88	196.57	195.44	195.73	196.43	196.49	194.84	195.08	195.99	196.23	196.79	196.86	194.58	195.07	195.69	195.69	194.01	196.2	194.61
218.49	219.89	215.65	219.45	216.76	218.31	216.66	215.48	216.77	218.47	217.28	217.51	219.25	219.08	216.72	218.4	217.18	218.27	217.35	218.64	217.66	217.14	217.69	218.71	217	216.06	218.78	217.15	216.7	217.64	217.15	218.3	218.71	218.75	217.62	217.53	217.55	218.65	217.47	217.76	217.67	220.18	218.06	215.65	218.12	217.73	217.86	218.19	217.1	219.29
217.88	217.9	215.92	215.08	218.86	214.81	219.78	216.83	218.21	215.15	218.8	214.92	216.67	216.79	217.39	217.52	217.52	215.18	213.98	216.67	216.56	218.84	216.94	216.22	220.07	220.21	215.77	216.13	216.33	217.76	216.58	218.37	217.77	217.52	217.96	215.44	217.72	216.73	217.27	218.36	219.88	216.08	217.4	218.68	217.85	217.52	217.36	216.81	216.31	216.74
207.39	210.23	208.98	206.54	210.82	210.65	210.38	208.91	210.93	208.44	207.95	207.32	209.1	210.39	207.93	209.34	207.31	207.4	207.37	207.08	209.3	209.35	209.4	207.9	209.53	208.65	205.78	206.14	209.51	208.25	208.17	211.37	210.11	208.13	212.23	209.87	208	209.45	210.48	208.12	208.81	206.36	208.18	208.5	207.68	210	210.56	207.48	208.85	209.16
217.31	218.29	217.72	216.57	217.13	218.54	218.54	218.07	218.74	215.45	217.02	217.83	217.66	217.23	218.06	217.32	216.88	217.26	220.06	217.68	216.64	217.93	219.9	217.54	217.48	217.77	218.17	219.09	219.24	220.38	218.1	218.87	218.22	216.65	217.88	218.54	217.59	216.56	217.16	217.3	220.19	218.69	217.68	219.03	218.55	216.38	216.09	218.64	215.92	217.79
207.56	207.94	209.08	208.11	208.69	207.47	207.22	207.65	208.87	207.53	207.5	208.39	206.23	208.6	209.28	209.65	208.12	208.8	206.93	207.04	208.88	207.73	209.08	209.68	206.84	208.3	209.24	210.24	205.78	208.18	208.16	205.81	206.67	206.67	209.16	206.57	208.88	208.48	206.77	208.34	208.87	208.56	208.72	208.12	205.5	207.43	210.03	208.33	207.43	206.94
192.92	190.59	192.19	195.86	192.32	195.36	192.87	194.87	195.24	192.81	196.52	196.02	194.08	194.67	194.55	193.37	194.37	195.47	194.47	195.1	195.63	193.85	194.39	192.8	193.89	194.45	194.37	195.9	196.6	194.76	195.1	193.6	197.22	194.52	192.15	194.36	194.46	195.17	192.68	193.89	194.14	194.21	194.32	193.23	193.27	194.1	193.51	192.55	193.81	194.07
209.1	207.92	207.41	208.55	208.31	209.47	208.51	207.96	208.26	205.17	209.15	208.7	208.12	208.52	209.19	207.43	206.87	209.94	209.41	208.73	209.17	208.77	209.3	209.05	208.78	210.39	209.4	209.83	205.49	207.7	209.32	209.84	208.86	207.07	207.41	209.14	209.05	209.56	208.02	211.04	207.56	210.47	210.61	210.87	207.14	210.05	208.7	207.37	209.48	209.74
200.88	200	200.22	197.88	198.91	197.9	198.31	201.44	198.61	200.15	200.17	197.56	197.39	200.42	197.66	201.64	199.28	199.47	199.88	198.16	198.14	200.1	197.58	199.45	200.75	201.41	200.41	200.03	199.62	199.6	199.29	198.09	200.1	199.16	198.18	202.48	198.8	201.14	198.69	197.44	199.74	198.85	199.36	200.81	199.67	198.28	200.22	198.24	197.51	201.6
205.18	205.28	206.19	204.9	204.75	203.26	203.19	204.42	204.87	206.16	204.05	203.17	203.92	205.78	204.01	205.19	204.37	203.83	205.37	205.05	203.1	205.27	206.83	205.38	205.56	203.73	203.98	204.92	205.26	202.94	205.04	204.21	204.4	207.93	205.17	207	204.01	205.57	206.01	204.5	206.38	204.61	205.95	205.54	203.3	205.73	204.67	204.55	203.44	205.77
208.28	208.14	207.7	206.92	209.74	209.72	210.41	207.36	207.35	208.71	208.88	210.32	208.12	206.52	207.32	209.08	208.37	209.62	208.49	208.12	209.09	209.01	208.62	207.11	208.41	209.66	209.54	210.56	208.48	207.6	210.63	209.7	208.34	208.52	207.62	209.58	211.69	209.72	208.73	209.15	207.59	208.21	209.05	209	209.01	209.73	208.35	209.33	207.4	209.39
203.73	204.61	202.88	204.45	203.92	203.09	205.88	204.31	204.84	203.53	203.48	204.1	205.23	204.08	203.1	203.48	203.18	205.33	204.58	204.89	202.87	201.88	203.09	204.03	204.88	203.08	203.81	205.24	203.16	205.36	205.25	202.54	204.07	204.13	201.11	204.66	203.18	204.72	202.47	202.58	204.58	205.1	204.05	204.67	204.76	201.87	203.95	203.48	203.85	204.77
194.5	195.47	196.1	193.17	194.67	193.72	195.22	195.64	193.64	195.46	194.56	194.39	194.21	192.99	195.83	196.43	194.68	193.05	194.24	195.99	197.25	197.04	195.83	194.86	193.57	193.65	196.88	193.71	193.92	194.57	197.4	196.37	195.95	196.71	193.74	196.54	197.34	193.51	196.12	195.38	193.58	194.3	196.7	193.23	195.89	194.76	194.6	194.43	195.41	195.57
206.1	207.06	206.9	207.29	208.47	207.4	208.02	207.06	207.99	205.75	209.26	209.62	208.64	210.28	209.21	207.92	208.75	207.51	205.27	209.2	207.91	207.63	207.52	210.05	206.88	210.09	207.99	206.78	207.42	205.95	207.04	206.83	210.05	209.74	208.75	207.81	207.24	207.89	207.35	208.66	206.44	205.16	207.46	208.32	207.8	205.44	209.96	207.12	207.28	209.97
199.73	200.02	203.47	201.88	200.01	200.18	202.9	202.15	201.86	202.38	202.35	199.2	200.98	201.8	202.19	200.14	202.63	201.67	202.96	200.72	200.61	198.06	201.92	200.05	199.73	201.93	203.24	200.74	202.65	203.6	200.93	202.37	201.55	201.7	200.47	201.01	203.01	199.59	202.68	202.32	202.34	201.76	200.1	201.97	203	203.34	201.36	200.86	202.15	200.16
194.08	192.36	194.84	194.69	195.14	195.46	192.33	194.04	194.95	194.51	195.08	194.63	192.91	191.29	195.18	194.27	196.98	195.44	192.83	193.09	192.49	194.51	193.66	191.85	194.29	194.16	193.24	195.3	193.34	191.62	192.31	194.61	195.29	193.4	193.65	197.33	194.1	193.91	193.84	195.91	194.08	195.1	193.34	194.13	195.97	196.11	193.9	195.62	191.89	196.55
212.74	214.18	212.77	211.25	213.13	211.34	210.08	213.16	209.89	213.99	212.75	211.49	210.99	211.8	212.78	213.34	212.88	212.46	213.81	212.17	213.07	212.87	214.47	213.33	211.87	213.36	211.14	212.15	211.8	214.02	213.41	212.35	212.83	212.48	212.61	213.22	211.57	212.14	214.55	213.86	211.74	212.14	213.33	211.18	211.26	213.55	213.34	210.1	214.84	214.17
212.28	214.65	212.63	213.47	212.01	213.44	212.52	211.67	210.05	214.69	213.02	212.92	210.02	210.6	213.08	211.69	214.32	214.55	212.99	211.42	216.48	211.59	213.55	210.48	213.95	214.28	212.8	215.55	211.97	213.26	214.59	214.11	214.21	211.71	215.04	213.43	214.74	212.38	211	211.68	213.55	214.54	211.35	212.17	213.85	214.03	211.5	213.05	214.39	213.84
211.26	212.57	210.72	209.87	210.74	213.04	211.75	211.8	210.82	210.28	213.91	211.97	212.91	213.8	214.1	213.81	212.3	211.75	211.74	212.9	215.06	212.17	210.72	210.43	213.37	212.03	213.72	213.41	213.03	212.42	213.69	211.33	210.06	213.05	211.78	211.91	211.93	213.81	212.55	214.01	213.42	212.23	212.67	212.03	213.59	212.84	214.87	211.72	211.31	212.89
209.12	206.13	208.79	210.95	209.86	208.72	210.18	208.81	208.46	205.79	211.2	208.66	207.48	206.87	209.54	209.38	206.1	209.62	207.34	207.66	209.43	208.1	209.76	210.94	207.82	209.98	209.41	208.89	209.24	209.38	208.31	208.16	207.67	209.06	206.74	208.25	207.72	208.63	208.15	206.42	209.11	207.41	209.04	207.06	208.82	209.2	208.29	208.49	209.59	210.42
202.25	200.89	203.69	201.8	205.11	203.58	202.65	204.23	202.74	202.05	202.3	203.32	204.11	202.87	201.92	204.76	204.73	205.62	204	204.22	206.8	202.06	205.38	204.55	200.89	203.03	204.1	204.27	202.09	204.14	202.86	202.39	203.62	201.93	203.07	202.45	205.83	203.79	203.01	206.58	200.84	203.1	202.52	205.47	200.18	202.71	202.5	204.03	204.39	204.47
217.7	218.82	217.18	219.34	217.85	217.61	218.64	219.34	216.66	217.4	218.18	217.23	217.28	218.13	218.37	215.68	218.24	219.12	220.13	216.96	216.83	217.94	217.93	218.32	216.75	217.93	217.54	217.59	215.16	218.72	218.05	216.2	217.52	216.97	218.54	218.69	220.55	218.99	216.71	219.7	218.09	216.48	218.25	218.32	216.45	218.32	216.89	217.62	216.45	215.82
219.09	219.85	218.47	217.42	217.77	216.35	218.82	219.1	216.99	217.07	216.38	217.28	217.36	218.23	218.88	214.42	220	218.21	217.23	219.77	218.18	218.16	219.25	219.75	217.92	216.53	215.56	217.61	216.04	218.06	218.64	219.14	216.86	220.99	218.68	218.21	220.01	217.4	216.74	219.92	218.44	218.21	217.64	219.07	218.81	216.47	217.47	217.04	215.43	218.71
207.67	205.3	205.51	207.02	206.21	206.62	204.22	204.7	204.02	206.31	206.56	208.43	204.8	206.75	206.08	205.12	206.6	206.49	206.69	206.91	206.27	204.71	206.11	205.09	203.87	203.59	205.05	206.2	206.39	205.02	207.13	203.44	207.39	204.38	205.84	204	206.27	207.36	204.26	204.99	205.93	203.77	205.93	206.4	204.4	205.95	205.7	205.09	205.92	204.71
203.87	205.73	204.09	201.77	203.54	204.52	204.01	201.17	201.32	202.62	203.77	205.58	205.18	205.06	205.85	203.58	204.65	206.09	205.26	204.22	202.86	203.87	203.24	201.67	205.65	204.18	203.06	204.55	205.1	204.57	204.06	204.35	202.02	202.98	201.36	204.27	203.01	204.09	205.52	202.44	202.4	204.96	201.92	202.26	203.64	202.63	202.89	202.94	203.19	205.4
207.87	209.24	207.05	206.63	207.14	207.88	207.06	205.9	204.83	207.83	208.28	209.06	207.12	208.97	205.87	207.29	207.57	206.97	210.09	209.72	206.93	205.83	207.26	207.9	209.55	206.69	204.49	206.87	206.86	206.33	205.41	207.92	207.56	205.47	207.21	207.73	208.55	208.25	208.66	209.43	208	207.57	208.63	204.52	206.87	205.82	207.51	206.65	205.03	208.22
198.92	199.09	197.68	199	200	198.64	199.58	197.61	199.72	197.67	200.44	199.71	201.25	200.42	201.09	200.92	200.2	200.24	200.48	198.88	199.19	198.34	198.15	198.31	196.68	198.13	200.52	197.08	199.49	200.46	200.29	199.27	198.48	199.39	199.7	201.16	198.81	200.7	198.19	197.99	197.38	198.04	199.8	201.4	199.29	199.31	199.37	197.61	197.26	197.41
199.22	198.43	198.89	198.63	197.48	199.93	196.77	196.27	200.86	198.64	201.54	198.62	200.5	199.09	199.37	197.84	196.9	198.83	196.59	198.63	197.17	197.95	200.3	200.47	200.28	196.8	200.7	197.8	195.46	199.4	199.59	200.24	197.8	196.99	197.38	197.66	199.85	196.08	201.76	198.58	200.9	199.26	198.34	198.8	198.11	198.45	199.21	198.37	197.73	198.01
194.62	193.22	195.92	193.54	197.52	192.93	195.43	197.21	193.65	193.55	192.09	192.06	193.91	194.3	195.27	191.27	195.49	195.04	192.75	194.75	195.01	193.14	194.24	196.41	193.8	193.82	194.17	193.85	194.41	194.12	196.29	192.8	195.31	193.51	194.65	193.94	194.03	196.48	194.47	195.84	192.2	192.59	192.1	193.73	195.02	194.83	193.4	192.61	192.58	195.16
205.81	206.06	206.34	207.79	206.01	206.8	207.02	205.41	204.37	208.88	205.18	206.33	205.99	206.52	203.64	206.6	205.14	208.65	208.03	207.59	203.92	207.85	205.08	209.2	205.96	204.52	208.8	207.48	204.68	207.38	205.1	205.72	208.07	206.88	206.16	207.1	205.48	205.69	207.5	205.83	206.71	205.94	207.21	208.88	203.7	208.82	206.28	205.02	206.79	206.06
207.83	209.14	209.05	209.98	209.17	209.81	208.97	210.7	208.2	210.49	209.06	212.83	210.08	209.35	208.63	211.15	210.83	210.14	210.51	209.53	209.65	208.08	210.51	208.93	207.9	209.59	210.58	209.06	210.23	211.19	206.53	205.72	208.46	210.5	210.35	209.58	210.73	210.85	211.13	209.06	209.7	208.34	208.99	208.53	210.05	212.22	209.11	209.32	210.88	210.82
212.24	209.33	213.11	210.4	214.46	211.87	209.65	213.6	212	214.38	212.39	210.46	210.68	209.77	212.11	210.55	212.16	211.61	211.15	211.6	210.66	214.69	208.51	210.12	213.1	210.4	212.62	210.82	212.16	210.54	210.59	212.78	211.9	213.39	213.3	212.66	211.41	211.85	211.52	212.66	212.16	210.61	211.49	211.37	212.45	210.72	212.09	212.15	211.82	214.43
207	208.67	206.69	206.02	207.18	208.8	209	208.03	207.21	209.72	207.22	207.46	209.01	205.83	208.19	208.6	208.14	208.77	208.95	207.34	209.77	205.62	207.91	207.25	207.44	207.62	207.65	207.59	207.33	206.95	208.6	206.17	206.38	207.35	209.56	206.67	204.66	208.42	209.36	206.34	207.08	209.8	206.86	207.27	210.51	206.71	207.91	206.49	211.08	208.22
209.45	207.06	205.84	206.43	209.27	208.26	206.9	208.42	207.87	207.18	207.19	208.23	208.56	207.16	207.62	209.32	208.35	207.76	208.69	206.61	209.42	205.48	209.03	206.88	207.8	208.74	210.86	206.95	208.2	205.1	211	206.49	208.01	208.55	208.47	205.99	210.12	208.88	207.99	208.32	209.31	208.95	205.29	206.39	208.72	207.35	207.96	208.72	206.81	209.09
201.6	202.34	200.55	200.37	198.64	200.71	198.9	198.09	199.24	201.73	198.79	201.46	198.9	199.28	202.16	200.68	202.48	203.06	200.03	201.41	201.29	201.52	198.6	197.89	199.86	199.38	200.98	203.71	200.55	201.22	201.38	201.07	200.79	199.99	200.36	199.29	201.14	199.16	199.52	199.68	199.64	200.59	199.68	200.27	200.31	201.1	199.57	203.53	200.85	200.24
209.4	207.08	206.03	210.31	208.41	208.74	209.11	209.22	209.06	208.47	208.47	206.75	208.5	209.71	206.14	209.02	210.22	210.05	208.12	208.88	206.67	208.82	209.14	206.6	208.85	209.72	208.67	209.05	207.46	210.32	208.72	207.42	209.69	207.49	206.76	208.46	207.77	207.97	208.35	207.91	208.87	208.38	207.98	206.95	209.4	208.76	208.49	208.98	207.52	208.19
204.82	203.81	205.38	202.86	204.83	204.01	206.08	205.18	205.93	201.88	202.5	202	205.19	203.03	202.78	203.24	203.52	203.44	202.03	204.24	200.69	201.22	204.6	202.97	202.58	203.73	201.27	203.05	205.01	201.37	203.41	201.91	203.45	204	203.78	204.43	203.12	201.9	201.14	201.23	203.84	202.55	206.15	203.47	201.46	204.74	201.29	203.1	204.27	202.68
207.72	209.15	209.97	208.44	207.07	209.46	208.62	209.76	209.4	208.48	207.49	210.37	208.91	208.21	208.5	209.57	210.35	209.61	208.33	209.22	209.37	208.81	208.24	207.08	207.04	209.35	211.84	208.21	209.79	207.84	210.05	209.75	208.56	209.56	210.67	211.46	211.16	208.62	210.37	209.79	206.37	210.89	209.95	208.88	211.36	208.77	207.62	209.58	209.49	211.13
212.14	212.02	212.15	212.37	211.95	210.84	210.61	214.72	211.15	210.03	210.82	212.88	210.91	209.78	214.2	211.85	211.69	210.6	211.2	214.22	209.22	211.57	212.34	209.97	212.03	212.63	213.71	209.49	210.52	212.4	210.87	213.74	211.05	212.22	214.7	211.32	211.31	211.48	212.69	213.75	212.91	212.97	210.64	211.19	211.84	211.02	212.6	211	211.06	211.31
196.67	199.58	199.75	198.85	200.73	197.92	198.6	197.65	200.33	199.1	198.46	198.59	199.04	198.95	197.9	199.05	196.24	198.26	197.87	198.4	198.37	199.53	198.13	198.57	200.36	198.41	198.27	200.71	198.16	197.67	199	196.65	199.45	198.83	199	198.57	198.47	199.25	200.58	196.56	197.86	198.16	196.99	197.28	198.52	199.19	199.8	198.11	198.38	198.48
204.46	206.95	207.66	209.21	207.18	207.51	207.12	209.11	207.62	209.38	208.76	207.41	206.3	207.05	207.2	207.04	208.4	208.29	209.75	206.49	208.32	208.08	205.82	208.86	208.31	209.34	206.98	206.89	205.37	209.03	205.94	207.85	207	208.63	207.21	208.82	208.07	205.94	209.93	208.01	207.96	208.99	208.6	207.33	206.15	208.1	209.27	207.56	207.33	208.55
201.78	204.3	202.34	201.47	202.67	203.33	202.73	202.13	202.49	202.45	202.33	201.66	204.05	205.99	203.87	204.16	204.19	201.8	205.1	203.65	204.41	203.78	200.27	204.47	205.62	203.25	202.75	201.74	202.72	205.61	202.79	202.66	204.06	201.43	201.95	201.43	204.08	203.91	204.28	202.5	205.04	201.2	204.48	201.91	203.94	203.44	202.28	203.2	201.97	201.14
212.76	212.03	212.78	212.24	212.37	213.24	214.04	213.97	213.77	212.15	212.57	213.08	214.8	211.18	213.51	211.44	212.25	213.61	212.62	214.07	214.32	213.95	213.31	211.17	213.32	208.46	213.63	212.59	210.9	211.47	212.77	211.98	210.88	211.3	214.12	212.73	212.91	213.41	214.33	213.31	211.46	210.89	213.89	212.81	212.23	214.06	212.74	211.5	213.75	212.03
203.53	202.18	203.07	204.24	202.17	203.48	202.65	204.5	205.17	201.33	205	202.92	204.21	204.25	203.45	203.26	202.1	202.3	202.71	203.27	203.04	204.5	203.72	203.78	202.97	202.64	204.56	203.41	202.81	201.07	205.35	205.13	204.85	204.92	202.89	202.59	204.09	203.8	202.25	202.56	204.99	203.71	204.31	202.98	203.06	201.74	206.34	202.4	202.16	204.36
199.3	198.44	198.78	196.91	198.87	199.51	198.26	199.79	197.95	197.89	197.86	198.92	197.75	197.42	196.32	199.07	198.11	197.46	199.22	196.15	201.43	199.73	199.75	196.93	196.43	197.25	199.36	200.09	196.9	195.26	197.9	198.41	199.9	201.08	197.88	197.21	196.36	197.56	198.63	198.84	200.11	196.79	197.32	199.54	197.75	199.78	198.16	196.49	196.04	198.76
199.28	198.58	200.5	199.92	199.57	202.34	200.83	199.95	199.4	197.76	199.29	201.28	199.82	199.53	202.14	200.4	201.82	200.22	197.04	198.13	198.39	198.42	198.85	199.29	199.14	198.16	198.29	200.18	200.41	198.51	200.62	201.41	198.9	199.58	199.17	201.22	197.86	200.8	200.78	198.92	201.09	199.21	200.5	199.93	198.99	202.78	198.88	197.01	200.14	200.2
203.4	202.63	202.42	203.42	202.72	203.7	202.91	204.61	202.58	203.8	203.89	202.89	204.29	203.13	203.99	202.44	203.88	204.5	203.07	202.74	200.52	202.47	202.58	201.53	201.3	203.71	202.53	203.24	205.27	199.88	202.53	204.64	203.43	202.52	200.4	203.54	203.24	203.4	203.5	201.71	202.24	203.28	202.34	203.81	203.06	205.45	200.47	203.76	200.56	203.9
199.72	196.15	198.21	196.91	199.29	199.65	197.7	197.98	197.92	196.83	200.47	199.88	199.64	197.49	198.38	199.72	197.69	197.29	198.99	198.5	199.58	198.34	198.14	199.05	197.65	196.49	197.86	200.09	195.17	197.51	197.37	196.79	197.96	199.75	198.42	200.17	197.66	198.72	197.78	198.03	196.96	198.67	196.58	196.74	196.2	197.84	198.02	198.29	196.76	196.93
197.04	200.5	201.81	199.85	198.97	202.34	200.25	200.77	198.33	198.92	200.29	198.98	198.92	198.33	199.29	199.57	199.59	198.63	198.04	196.95	196.59	199.26	198.92	198.5	198.71	198.91	198.9	200.68	199.61	200.15	199.64	200.35	198.63	201.06	200.14	198.75	199.24	197.42	200.98	198.83	200.76	198.72	198.75	201.38	201.08	198.88	198.37	199.66	199.91	201.27
209.87	210.48	208.4	208.33	208.35	209.76	208.03	207.62	206.56	210.6	210.3	208.02	208.71	209.27	210.03	209.9	209.2	209.07	210.52	207.86	208.84	210.23	209.84	209.88	209.06	208.26	207.69	207.15	208.82	210.08	206.47	208.35	209.62	210.4	210.28	210.2	209.47	209.66	207.24	210.5	209.04	208.4	207.56	208.5	209.79	209.58	210.57	211.02	206.32	207.6
211.64	212.22	212.02	209.74	212.02	212.53	209.61	213.12	210.97	212.56	212.69	213.12	212.32	213.89	211.41	214.48	212.25	213.37	212.36	212.47	212.12	212.98	211.86	211.88	212.19	209.71	211.84	209.35	211.51	213.17	212.89	211.01	212.58	213.28	214.02	214.71	211.28	210.31	211.12	212.64	214.68	214.29	213.21	210.42	212.12	211.22	211.21	209.23	211.89	214.34
207.21	209	207.59	208.11	209.82	205.05	205.94	207.82	211.18	205.53	208.27	205.61	207.19	207.63	205.88	205.71	208.07	209.72	206.35	206.72	208.77	209.04	207.96	208.11	207.77	205.98	207.25	208.75	205.37	206.77	207.95	208.66	206.31	209.25	205.85	207.47	205.39	210.61	207	207.46	207.94	208.13	207.07	207.36	209.5	210.88	208.61	208.75	209.03	209.45
211.87	213.11	211.34	212.35	212.27	211.63	211.16	212.05	212.31	211.43	210.56	211.31	210.36	213.89	212.85	211.36	211.74	211.94	209.56	210.18	212.41	210.84	211.97	213.4	210.74	210.68	213.7	210.62	210.51	210.09	213.05	211.28	211.13	214.91	210.04	212.35	210.85	211.76	213.08	214.63	211.99	210.34	209.97	210.12	211.26	208.53	210.92	211.47	210.93	213.54
203.18	201.88	205.92	202.06	202.9	200.54	202.52	201.23	202.14	202.32	199.69	202.64	201.41	202.39	201.21	202.04	199.89	202.07	201.34	202.47	202.91	202.33	205.26	204.08	203.39	201.33	201.04	202.88	204.99	203.35	203.04	201.79	202.66	202.15	202.77	201.15	201.82	202.82	202.62	202.1	200.81	200.55	202.42	200.93	203.8	201.01	202.32	202.63	202.3	198.34
200.37	200.49	196.79	198.97	200.51	199.94	200.54	195.53	199.94	198.68	198.46	199.82	200.8	200.28	200.77	198.46	198.79	199.57	198.79	200.8	199.43	196.57	198.45	198.31	199.85	199.77	201.51	198.09	199.27	197.88	200.99	199.57	198.67	196.81	199.16	200.98	199.45	198.15	198.3	197.73	201.11	201.32	200.48	198.5	199.84	198.12	200.61	199.09	200.44	200.52
202.71	206.93	204.94	202.16	206.03	204.76	204.24	205.43	204.7	207.35	206.6	202.24	203.16	204.53	205.76	205.22	204.09	204.15	204.14	205.27	204.7	203.73	205.56	205.32	204.64	204.09	204.85	204.09	204.13	206.9	202.16	205.76	206.43	203.2	206.48	205.87	205.09	206.62	205.88	203.75	204.92	208.44	205.03	205.76	203.17	205.21	204.26	206.2	206.09	205.95
209.54	211.1	208.81	206.85	207.96	209.36	208.79	209.28	209.76	208.39	208.48	208.49	209.61	208.7	211.84	210.41	208.35	208.57	209.44	211.14	208.55	209.64	208.79	210.32	210.48	210.39	208.19	209.42	209.2	210.32	208.45	208.82	207.85	211.26	208.93	209.02	209.1	210.46	208.91	209.6	209.61	209.15	208.42	208.64	206.93	210.71	210.16	207.78	209.89	210.54
199.82	200.09	202.75	197.48	200.94	198.98	200.38	201.37	199.45	201.55	200.7	201.82	201.13	202.16	200.51	200.87	200.14	199.17	199.8	200.98	200.63	200.03	201.37	200.24	199.06	198.29	198.31	201.7	200.22	200.72	198.76	201.28	201.89	200.81	199.99	200.55	199.49	200.67	200.11	197.93	200.19	199.3	201.68	200.48	200.51	201.79	202.01	200.46	201.53	200.53
194.11	194.14	195.32	194.24	194.32	194.31	193.62	195.08	194.27	194.91	196.23	195.22	198.67	195.06	194.97	194.22	195.83	196.39	196.82	196.03	196.83	195.71	194.63	192.99	194.99	195.44	197.03	195.62	196.07	196.41	195.84	195.73	194.72	195.83	194.46	195.09	194.87	194.18	194.6	193.04	197.15	195.74	194.77	194.96	197.25	194.47	195.63	195.33	192.66	194.78
200.66	201.92	202.47	199.93	203.81	200.92	203.72	201.89	203.48	203.55	204.37	199.29	201.16	202.33	203.03	202.09	202.88	201.4	204.05	202.58	201.09	201.95	202.22	201.93	203.84	202.1	202.43	201.81	201.2	202.02	204.19	203.27	201.49	203.5	203.3	204.73	204.85	202.46	202.22	202.3	203.52	202.79	202.34	202.42	201.98	203.72	204.5	202.22	202.41	202.12
207.24	209.3	208.21	208.97	209.12	209.52	208.84	209.99	209.48	209.77	209.18	210.81	208.63	208.63	206.76	208.65	208.2	208.41	207.96	207.16	210.14	208.76	211.1	207.38	209.89	208.68	208.8	210.04	207.32	209.82	210.83	207.73	209.1	207.87	210.05	208.23	210.12	207.76	210.34	208.46	211.28	207.61	209.48	206.98	206.37	207.86	210.82	207.94	212.58	208.56
209.14	209.58	210.5	208.51	208.75	206.98	211.64	208.79	211.2	207.13	209.38	208.76	208.64	206.67	208.93	207.61	209.79	210.51	206.45	208.49	208.73	208.87	208.55	210.09	206.89	208.47	208.07	209.77	209.7	208.35	208.2	208.5	208.47	207.67	209.74	207.84	206.47	207.61	211.15	208.55	210.06	208.42	209.56	208.15	208.04	209.37	207.33	205.93	208.96	205.54
207.73	207.73	206.26	208.92	208.72	207.1	207.41	207.55	208.63	210.66	205.28	205.23	208.78	208.11	206.11	208.89	205.68	206.66	207.26	207.48	206.85	206.33	205.16	207.44	206.95	205.98	208.47	208.6	208.47	207.73	208.34	205.95	207.04	205.72	204.1	207.07	209.7	208.82	209.24	206.18	208.61	207.14	207.27	209.91	207.86	207.08	207.93	207.01	210.35	207.98
203.26	204.37	203.27	204.07	206.1	203.4	203.61	204.34	204.8	202.43	204.16	204.3	203.33	205.29	203.41	204.56	203.7	201.31	205.45	203.43	203.98	206.66	205.96	203.63	200.69	204.63	205.07	203.81	206.82	203.06	203.39	205.11	204.59	201.7	205.7	201.6	203.06	204.24	202.82	207.4	204.51	204.4	203.71	205.48	204.89	201.51	201.87	202.42	205.26	204.83
209.29	208.45	209.39	207.65	206.13	210.96	208.21	207.74	209.52	207.04	206.38	209.17	208.36	207.08	210.08	209.64	210.26	207.36	207.3	207.1	208.62	208.72	208.32	206.67	206.25	207.73	208.56	207.65	206.68	209.48	207.09	210.36	210.51	209.8	207.33	208.32	207.99	209.03	209.72	207.88	208.83	207.16	209.38	206.12	206.86	208.38	208.57	207.69	208.98	208.68
212.47	208.57	210.34	209.37	209.55	209.82	209.99	209.99	209.59	211.29	207.84	208	210.16	207.99	210.15	209.15	209.82	210.1	209.57	210.24	209.43	210.19	209.67	207.55	206.44	209.33	209.49	208.8	211.56	210.72	212.97	208.72	209.5	208.75	210.76	207.18	211.56	211.03	206.74	207.32	209.14	209.83	210.51	208.29	208.88	211.78	209.21	209.61	211.99	208.72
202.18	203.05	200.7	203.31	200.8	202.22	200.69	199.29	199.6	201.03	201.22	202.9	199.61	200	203.11	201.8	201.48	201.8	204.06	200.3	201.9	201.78	201.13	200.18	202.46	199.22	200.3	201.53	202.35	200.94	201.39	203.9	200	201.18	198.51	202.66	202.29	202	200.6	200.41	201.19	200.84	202.05	201.97	201.42	199.73	200.31	202.31	199.88	198.52
207.87	209.3	206.92	207.87	207.82	205.55	206.76	206.47	210.26	208.16	209.07	208.07	208.23	209.28	206.52	206.58	208.12	207.38	209.61	207.66	208.26	208.1	209.9	208.72	206.05	208.44	209.44	209.25	208.78	209.2	209.57	209.33	208.11	207.33	208.44	206.3	206.63	207.74	207.55	208.34	207.75	209.84	209.99	206.95	208.12	205.83	207.93	205.42	208.6	206.86
210.2	211.31	208.61	207.88	208.9	208.92	209.06	208.5	211.28	207.79	209	208.97	206.23	209.95	206.97	208.41	209.59	209.92	210.38	208.38	210.62	208.02	210.62	209.53	210.01	212.52	211.82	208.19	209.68	210.57	206.78	209.57	209.5	210.23	210.19	210.55	208.31	207.43	209.53	209.33	210.46	206.34	209.07	208.94	209.6	210.19	209.62	208.7	207.12	211.05
202.16	203.65	202.27	203.69	202.17	203.77	202.2	203.11	204.87	205.62	206.14	204.87	203.07	204.95	203.16	202.27	203.38	204.47	203.15	203.68	204.33	202.74	205.62	204.23	204.35	205.1	201.85	202.49	203.06	205.61	203.07	206.63	202.33	201.03	202.64	203.6	203	203.73	202.13	203.62	202.42	202.44	204.08	203.01	205.23	202.94	204.33	202.73	204.38	203.48
206.14	207.25	207.59	207.54	208.5	207.58	208.51	206.18	206.09	210.06	206.29	207.81	209.1	207.6	206.81	209.47	207.32	207.55	207.48	207.15	206.57	207.13	206.51	205.43	208.28	208.88	209.05	210.99	207.55	205.3	208.56	207.31	206.84	206.96	208.39	207.9	206.39	206.17	207.57	208.37	208.78	208.41	207.62	208.29	208.11	206.9	208.26	208.15	208.28	208.82
206.89	206.24	206.79	205.17	207.74	202.75	207.3	204.37	206.04	206.57	203.78	207	205.4	206.5	207.03	204.9	204.58	206	208.76	208.02	205.35	205.77	207.38	206.74	205.49	206.01	205.95	206.42	207.45	205.41	206.38	207.73	205.76	206.23	206.56	204.19	204.16	206.41	206.59	207.66	206.15	206.73	206.47	204.62	205.6	206.86	205.72	203.99	204.96	206.02
197.08	197.93	197.7	196.19	199.74	196.75	198.52	196.88	196.64	200.37	199.65	196.61	198.06	198.61	197.12	197.98	197.84	199.24	198.72	196.12	199.33	197.79	197.38	196.39	198.49	197.28	199.89	195.81	199.06	197.79	197.18	196.13	197.82	196.94	195.45	198.77	198.25	196.15	196.84	200.01	196.22	197.11	199.92	196.75	197.82	199.45	197.09	197.85	197.6	199.2
198.44	199.92	196.11	197.36	196.42	198.83	199.5	197.97	197.95	199.75	197.18	198.62	195.86	198.54	198.21	198.12	197.14	198.71	199.46	198.15	197.21	197.62	197.54	200.34	198.16	198.39	201.13	197.81	196.74	196.61	196.48	200.96	198.02	197.89	199.68	199.01	197.82	197.99	199.09	198.3	196.12	198.58	198.34	199.06	197.82	195.19	198.35	195.93	195.77	197.24
205.98	207.43	207.33	209.26	206.67	207.91	208.34	208.83	205.55	206.64	206.12	207.8	207.49	207.59	208.01	208.22	205.93	207.09	209.07	205.52	207.05	206.35	208.56	207.49	205.76	207.32	207.88	207.1	210.81	207.21	207.65	208.07	209.9	206.71	205.8	207.12	208.91	206.16	207.14	208.53	208.59	209.08	209.21	209.74	207.72	207.37	204.54	206.83	207.57	206.8
202.57	202.42	201.58	203.78	202.86	203.84	201.42	201.7	202.33	201.06	202.43	204	201.62	200.69	203.72	204.12	202.34	202.32	201.63	201.41	202.02	202.27	202.77	200.57	201.29	203.31	203.92	202.06	205.08	203.67	202.89	199.07	204.13	202.29	202.57	200.52	203.86	202.71	201.1	202.28	203.75	202.26	203.29	202.26	202.63	201.58	202.13	204.79	202.17	199.88
207.74	205.06	205.38	206.73	207	203.6	208.05	204.5	206.6	205.44	208.18	204.91	206.56	207.26	207.2	206.77	204.38	204.79	207.12	206.32	207.16	206.31	206.24	206.27	206.81	203.52	205.7	207.46	206.55	205.05	206.36	208.4	204.73	209.71	205.84	207.17	203.33	206.56	206.22	206.11	206.34	207.64	207.01	206.97	206.5	206.37	205.77	205.73	208.13	206.54
203.95	206.18	205.75	202.38	205.13	202.67	204.36	204.02	205.48	204.19	206.57	204.74	205.07	203.75	205.2	204.62	205.83	206.37	203.44	204.67	206.42	205.07	204.63	202.87	204.75	206.24	201.02	205.18	204.7	203.31	206.68	203.88	204.49	205.34	203.69	206.1	202.56	205.43	205.92	206.03	203.6	205.14	203.27	205.49	204.71	203.06	207.18	204.91	204.59	203.86
213.38	212.34	213.59	213.69	212.6	212.39	213.57	211.86	211.17	210.91	211.64	211.5	213.32	211.23	213.26	213.07	212.2	212.55	213.91	211.4	211.4	210.42	211.85	214.7	213.2	212.39	211.67	212.23	214.06	215.4	210.48	212.02	211.61	212.41	212.63	213.44	213.5	211.88	211.18	212.1	213.78	211.89	213.91	212.38	211.83	211.54	213.93	211.43	213.28	211.84
206.74	206.95	209.54	208.78	208.93	207.12	207.19	210.12	207.8	207.81	207.67	207.62	208.06	207.92	210.06	206.69	206.23	209.4	206.67	209	207.85	209.01	210.46	206.7	210.15	207.33	207.09	208.65	209.21	208.14	206.76	206.55	210.4	207.99	209.99	209.01	210.48	208.84	207.19	208.41	208.88	207.49	210.47	207.54	211.48	208.11	209.24	209.76	208.16	207.86
212.09	212.44	211.83	212.64	212.5	213.85	212.88	214	212.94	212.59	212.27	212.43	209.38	211.71	213.41	209.74	213.28	211.38	211.38	209.84	211.56	211.16	212.7	211.56	209.89	211.19	212.1	211.5	213.49	211.75	213.92	213.2	213.45	212.15	213.29	211.81	212.23	212.65	211.31	212.61	210.78	212.19	213.28	211.41	212.93	213.82	212.53	213.43	212.57	209.98
212.76	211.45	212.76	210.3	212.94	211.17	212.7	210.92	210.39	212.61	214.01	212.83	209.41	212.17	211.06	211.48	212.13	213.91	212.3	212.02	212.43	211.59	213.04	212.27	210.63	210.24	211.48	211.69	212.95	212.49	211.88	211.57	213.71	211.61	212.21	215.11	210.39	212.36	211.74	211.94	212.13	210.94	211.97	208.9	211.67	210.85	211.24	210.04	212.58	210.34
211.71	210.92	214.23	211.83	210.48	211.87	210.82	211.62	211.42	210.79	213.31	212.18	211.48	212.1	212.02	212.6	211.2	212.93	210.77	211.84	209.91	211.2	212.07	209.88	208.23	212.99	208.3	212.11	211.87	210.77	213.17	213.58	212.8	213.73	212.8	211.93	210.79	211.85	210.09	211.04	211.98	211.47	211.6	210.51	212.78	212.28	212.4	213.9	213.2	211.53
203.73	203.03	202.78	201.35	202.32	204.38	203.41	205.44	202.79	205.67	204.3	205.88	204.56	200.07	203.58	204.66	203.71	203.25	203.7	202.76	204.74	202.29	205.16	205.32	205.91	203.96	204.22	201.89	205.33	202.62	204.36	203.99	202.5	203.84	204.89	205.6	204.55	202.3	202.2	204.65	200.85	203.66	202.38	203.74	203.92	203.94	205.2	203.21	205.7	204.15
197.52	198.57	200.4	199.49	198.47	199	198.03	198.09	198.74	197.41	198.78	199.22	201.04	201.45	198.33	199.2	199.23	198.52	199.24	196.4	199.88	201.54	198.05	199.01	197.89	200.35	197.48	199.48	199.4	198.19	197.93	199.93	197.51	200.61	199.31	199.57	200.05	199.66	199.52	197.1	197.44	198.53	198.32	199.84	198.8	200.45	200.15	199.79	199.28	200.01
206.8	209.67	209.85	210.48	209.86	209.67	208.67	210.01	210.21	207.7	206.08	209.47	209.09	209.47	208.16	208.29	208.09	208.71	209.09	207.89	209.76	207.7	211.2	209.04	209.93	208.49	210.85	211.13	207.22	208.36	208.77	206.33	210.36	211.25	206.7	207.57	206.11	210.31	208.65	210.98	210.2	210.21	209.65	210.64	208.44	207.93	208.7	208.83	210.38	209.87
207.4	207.22	207.46	207.98	207.42	208.14	208.64	208.32	206.48	208.43	207.65	206.45	208.47	209.99	210.25	206.33	207.99	208.06	205.62	211.18	207.79	206.56	206.36	209.26	208.54	207	208.5	207.88	208.61	209.01	205.96	209.8	207.65	208.41	205.83	210.81	208.66	205.29	207.45	207.63	208.69	207.56	206.57	206.78	208.6	208.92	209.24	207.62	208.23	206.14
210.61	211.95	210.96	211.9	212.9	211.96	215.04	211.21	211.86	212.01	210.41	211.66	213.91	214.14	212.3	212.58	213.09	213	210.8	210.6	214.17	212.13	213.2	215.2	215.24	209.61	213.95	213.78	212.03	212.35	211.2	214.11	213.35	212.24	212.58	210.14	212.6	210.63	212.39	213.75	213.72	213.64	215.5	210.52	211.88	214.46	212.94	211.75	211.11	211.57
201.66	200.45	200.16	199.84	200.57	202.62	200.68	202.54	202.96	201.25	202.52	202.5	201.21	201.6	200.12	200.82	200.91	201.09	201.38	201.88	201.45	202.67	200.96	201.69	200.17	200.61	201.27	199.76	200.96	201.44	199.76	200.74	202.37	200.48	201.15	201.53	198.88	201.31	202.32	202.75	202.06	200.78	201.21	200.99	200.89	201.29	200.89	201.5	201.84	198.69
210.31	209.08	208.4	208.8	208.82	208.49	207.95	209.18	210.37	209.6	208.31	209.24	209.49	209.72	208.43	209.12	208.88	210.1	209.06	207.91	208.16	207.31	208.65	210.83	207.21	207.65	207.04	209	207.88	208.79	209.05	206.72	209.05	207.88	206.41	205.09	206.79	209.88	208.2	210.75	209.1	208.59	207.07	207.88	208.2	211.84	207.58	210.83	209.68	209.39
210.45	210.32	211.56	209.6	208.33	209.82	210.34	208.81	209.62	209.17	208.3	207.02	211.52	209.06	211.85	207.88	209.1	211.4	207.01	208.5	209.8	207.89	210.65	212.18	211.68	208.16	210.3	211.39	208.89	210.86	208.37	208.45	210.78	210.47	211.96	208.27	210.54	207.34	207.37	206.74	209.18	209.86	208.07	209.61	208.96	207.4	210.44	206.33	209.79	210.34
200.9	202.14	203.31	204.02	200.78	200.86	205.58	204.03	202.54	201.45	201.3	203	203.09	202.52	200.29	201.4	202.2	203.62	204.17	204.2	203.84	201.4	203.2	203.39	201.43	200.66	200.63	200.68	205.24	202.62	203.75	201.72	206.36	201.76	200.27	204.28	201.5	203.24	203.89	202.05	202.85	200.08	202.07	201.97	205.15	203.35	202.81	202.48	202.22	201.28
209.69	213.68	210.78	211.68	211.46	211.97	212.62	212.05	212.22	209.8	212.12	212.22	213.49	209.68	211.75	210.65	212.65	211.04	211.8	214.41	213.16	213.28	211.19	211.55	211.11	212.66	211.2	212.04	213.22	214.56	214.18	211.53	209.49	213.17	210.61	211.57	209.91	212.51	212.19	211.22	212.1	212.05	212.5	211.58	213.47	213.05	209.64	213.01	212.67	210.18
204.67	205.58	204.76	205.96	204.43	206.25	206.92	203.4	205.58	207.06	206.37	205.31	204.75	205.25	207.07	204.76	206.06	205.47	207.8	205.57	206.93	206.66	206.68	204.32	205.36	206.79	203.37	205.81	206.43	203.96	203.6	206.4	206.71	206.38	204.75	202.68	207.41	207.64	205.29	206.25	205.76	205.92	206.08	206.12	206.96	205.42	207.81	207.74	204.08	205.05
209.49	209.59	209.18	208.8	210.02	209.31	207.73	212.12	209.44	210.2	208.32	207.56	210.06	208.6	208.85	210.39	209.24	208.06	207.98	208.35	210.19	207.24	208.16	208.14	209.52	210.19	207.15	208.62	207.89	208.47	211.14	207.23	209.94	207.04	210.2	210.77	207.89	209.19	208.5	211.13	207.75	209.06	208.47	207.85	208.34	208.48	207.48	206.35	207.41	208.6
208.67	207.98	209.56	208.31	207.29	209.41	210.25	208.78	208.56	208.23	209.24	209.02	209.94	208.98	209.41	209.22	208.67	209.09	205.43	206.34	208.41	209.93	207.07	207.57	209.2	210.39	207.74	208.16	206.88	209.53	208.76	209.02	210.28	207.12	208.35	208.81	211.43	206.84	207.85	206.96	209.5	209.47	209.4	208.61	207.8	208	208.91	208.59	208.42	209.32
206.38	207.38	207.51	210.9	208.54	208.96	206.14	205.68	206.93	209.64	206.41	205.75	209.14	206.41	208.27	208.87	206.28	208.05	207.17	208.98	206.35	209.85	209.08	208.49	207.38	209.34	207.65	206.89	205.47	208.75	207.55	209.1	207.54	209.28	207.92	206.53	209.15	205.94	208.67	207.53	209.72	207.71	206.32	207.32	208.06	211.55	207.26	208.03	205.58	208.57
216.93	217.73	218.74	216.44	218.6	219.75	216.99	217.32	218.25	215.65	217.23	217.4	215.72	218.01	219.69	217.6	217.5	215.97	217.89	215.43	214.69	217.83	216.74	216.32	217.08	217.85	217.92	218.56	217.01	217.69	216.55	217.73	216.52	218.07	216.72	216.63	218.93	215.47	218.38	219.95	220.43	217.4	216.9	217.58	219.1	217.48	220.95	219.54	218.52	218.33
206.16	205.46	203.49	203.06	204.15	206.66	204.65	207.05	205.56	207.19	202.81	204.7	206.06	203.94	205.09	203.75	204.23	206.05	207.13	204.6	204.79	205.21	204.62	204.76	205.18	203.25	205.89	203.36	204.67	205.48	205.16	205.98	203.69	205.67	207.16	204.29	202.92	206.97	207.02	205.02	204.91	206.9	204.76	205.09	204.68	203.35	204.82	206.07	208.04	204.82
198.35	198.6	195.75	198.96	197.13	198.53	198.64	199.88	197.96	196.39	197.57	197.94	197.27	195.99	196.32	198.92	197.56	196.59	198.56	195.57	196.14	198.15	197.32	195.59	197.08	196.11	199.73	197.92	197.82	197.93	196.34	197.88	197.98	198.14	196.74	197.94	199.91	201.92	198.15	197.91	198.43	199.9	198.94	199.2	198.42	198.61	198.01	197.01	196.66	197.72
203.44	199.39	203.54	200.76	202.53	202.6	202.33	199.53	201.79	202.98	204	201.68	202.73	203.75	203.42	203.39	202.99	202.42	202.58	202.54	202.24	203.53	202.84	203.61	201.71	201.06	201.7	203.21	202.99	203.58	201.01	205.22	202.11	200.49	202.09	200.05	202.44	202.11	203.77	202.12	201.16	200.65	200.56	201.78	203.81	202.07	203.88	202.05	201.24	201.22
212.43	215.88	214.82	212.05	212.4	211.18	214.02	213.57	213.12	212.05	214.35	211.7	212.3	212.39	215.38	213.2	212.42	210.02	209.87	212.43	211.92	214.54	216.27	214.37	212.63	214.85	213.86	214.72	211.37	212.3	213.51	211.49	214.49	210.05	211.84	214.59	213.57	213.82	212.96	215.67	212.04	212.05	211.97	213.25	212.72	213.68	213.28	211.79	211.96	212.62
202.79	203.73	204.3	206.43	203.53	203.67	204.15	203.21	202.79	202.5	204.38	203.14	202.7	202.04	202.68	202.31	204.35	206.8	201.7	204.63	204.29	202.61	203.89	202.76	204.83	204.44	203.52	203.88	204.83	203.67	203.07	203.96	205.67	203.9	204.56	205.85	202.34	204.07	202.69	204.49	204.2	204.72	205.19	205.89	203.27	205.24	200.54	203	203.67	204.64
207.51	204.56	208.64	207.19	206.07	208.86	208.02	206.44	206.9	207.39	208.68	207.35	208.17	208.23	208.27	208.68	209.42	208.95	208.35	209.51	208.05	207.73	207.32	208.04	208.66	207.25	208.06	207.21	207.81	208.13	206.3	209.22	206.13	206.63	206.87	207.56	208.39	206.27	208.69	208.26	205.42	208.15	209	206.01	206.59	207.64	207.09	205.42	208.69	204.71
212.13	209.68	210.81	210.41	212.32	211.43	211.42	210.49	210.35	212.33	211.03	209.83	211.77	212.31	211.56	213.62	210.42	211.47	210.32	210.21	211.48	212.08	212.37	210.7	211.22	210.25	211.17	211.6	211.02	211.47	209.84	213.2	211.74	212.41	212.16	209.99	211.28	212.52	213.72	211.32	212.9	210.69	210.85	211.12	211.29	213.43	210.13	212.24	211.71	212.04
203.9	202.02	203.9	204.62	202.93	204.95	204.24	204.12	203.38	204.02	203.23	203.89	204.48	205.68	203.21	202.56	205.92	203.13	205.68	203.93	202	201.43	202.01	203.55	204.37	204.47	203.75	202.99	203.83	204.74	203.1	202.27	203.3	204.5	204.63	205.34	205.74	204.15	203.87	204.56	202.1	204.72	206.55	204.77	203.57	204.46	203.32	203.18	204.65	203.57
206.17	204.15	201.99	204.65	203.01	204.54	202.34	202.69	203.47	203.8	203.44	202.54	204.12	200.61	203.6	202.33	204.16	203.52	203.64	203.66	204.8	205.14	205.44	202.85	205.18	202.89	201.25	201.06	201.85	203.73	203.43	201.7	204.3	203.9	203.41	202.68	203.68	203.57	204.2	202.54	205.49	202.91	202.71	201.97	203.59	204.63	204.14	204.55	202.67	201.66
208.49	208.94	205.04	208.05	208.25	209.71	208.28	206.12	208.39	206.62	209.24	205.6	205.53	209.03	209.92	205.5	208.21	210.32	207.29	207.16	208.56	207.87	206.27	206.76	210.35	208.74	207.21	208.36	207.73	206.19	208.5	208.29	207.89	208.75	208.89	207.12	207.85	207.86	206.34	208.07	208.75	208.43	207.74	209.31	208.63	205.53	207.55	207.52	208.74	208.99
210.14	210.39	210.06	209.46	209.42	211.66	210.4	211.18	210.32	209.71	209.47	208.46	209.81	210.82	210.69	209.71	208.78	208.7	207.9	209.91	210.79	207.82	211.49	208.63	211.51	212.18	212.09	212.77	210.7	209.1	209.61	208.09	208.73	211	211.01	212.11	211.07	209.62	208.3	209.81	208.87	208.42	207.43	209.23	210.17	208.57	210.34	210.74	209.22	207.87
208.13	208.87	208.54	206.46	206.37	207.66	205.71	207.25	207.27	205.72	209.22	206.81	205.58	208.8	208.03	208.55	208.57	208.7	206.65	209.44	206.57	207.21	208.39	209.14	208.5	208.38	208.77	207.6	207.25	208.48	209.21	207.37	206.9	207.31	207.48	207.93	206.34	204.91	207.42	207.1	208.82	208.87	204.61	208.54	207.89	208.88	207.69	207.25	208.11	207.63
206.67	209.35	209.58	210.69	207.45	207.46	205.51	209.64	208.81	207.24	208.52	209.26	210.59	211.72	206.88	208.39	207.04	207.05	209.5	210.38	209.85	208.4	209.04	211.12	209.31	209.9	208.96	206.95	208.29	210.08	209.27	207.31	207.7	207.99	210.45	209.43	207.05	208.29	207.51	210.84	207.85	209.27	210.14	211.3	208.67	209.79	208.43	207.82	208.61	208.04
218.28	219.46	217.56	216.8	218.01	218.5	217.09	219.4	219.38	216.75	217.23	216.42	216.76	217.42	219.69	217.25	215.52	219.8	216.96	218.35	218.85	218.25	219.06	216.32	213.96	218.9	219.14	216.51	217.47	218.59	216.43	220.17	219.47	217.11	215.59	217.8	217.87	216.88	219.38	219.11	217.17	215.16	218.02	221.16	216.84	220.05	215.87	219.73	217.03	217.56
204.11	201.34	206.42	203.97	204.21	203.19	204.89	203.37	204.52	204.38	204.18	202.72	202.4	204.11	203.04	202.88	204.79	202.34	204.41	204.28	203.58	204.51	202.4	203.45	203.54	204.07	203.92	204.55	205.94	202.77	203.64	202.91	204.88	204.43	202.95	203.6	204.04	204.49	202.59	201.63	204.57	203.89	204.54	202.7	202.58	202.56	203.82	203.94	201.68	204.87
200.39	199.77	201.21	200.53	200.85	201.21	201.49	201.77	200.85	201.41	198.75	204.23	202.89	200.43	200.14	199.77	200.02	200.03	202.58	199.89	201.01	199.74	202.37	201.65	198.83	200.43	200.32	202.07	202.7	200.95	201.6	201.19	203.67	199.83	201.39	199.93	202.45	202.49	198.8	201.26	200	205.16	200.44	200.94	199.93	204.7	199.98	202.54	202.66	200.53
218	216.21	215.7	219.14	216.38	217.37	216.11	217.36	215.63	217.71	217.9	219.69	218.23	216.29	216.46	217.06	218.88	217.32	218.26	215.92	219.94	215.5	216.46	215.64	218.24	218.57	217.38	220.11	215.91	220.19	218.63	218.02	216.12	217.51	219.11	216.15	217.91	216.13	218.08	217.41	217.94	216.22	216.25	214.03	217.83	217.14	218.66	217.93	215.31	217.25
217.38	216.36	215.69	216.47	217.41	217.37	215.53	215.82	216.85	214.23	219.29	217.06	217.31	217.76	218.94	215.86	218.73	215.23	216.62	216.67	217.98	217.18	215.86	217.33	215.41	217.01	218.03	215.26	217.57	218.65	216.54	219.06	217.28	218.05	217.45	218.63	219.15	219.63	218.69	216.82	217.81	216.97	214.59	217.81	215.73	218.21	217.44	217.1	217.34	217.46
205.56	207.12	206.57	204.97	208.82	207.63	205.97	204.68	206.25	206.46	207.63	207.22	205.53	205.75	205.65	205.45	207.27	204.63	207.05	204.81	206.33	208.48	208.21	204.82	205.16	206.25	206.15	206.56	206.64	204.68	207.87	205.17	207.67	207.14	208.54	205.37	203.82	206.16	207.9	208.46	204.48	208.75	206.63	206.29	207.91	206.59	206.1	205.48	204.36	209.26
207.91	206.94	206.68	208.99	203.33	207.33	208.67	206.59	207.16	208.14	206.89	208.1	206.5	207.08	207.45	207.6	206.73	208.03	207.78	207.47	207.71	207.72	207.09	206.42	207.93	206.83	210.07	206.3	206.31	207.92	206.78	206.15	208.6	209.51	208.8	209.89	207.77	206.09	208.62	207.53	207.49	207.64	207.07	209.42	206.64	207.93	208.4	207.62	206.88	206.42
208	207.58	209.86	207.1	209.54	209.43	206.63	208.63	209.8	207.89	210.05	206.88	208.6	209.39	208.69	205.64	208.92	209.05	207.01	207.04	208.52	210.68	209.2	208.72	208.64	207.5	209.46	207.23	209.25	208.18	209.65	208.62	209.91	208.03	208.75	210.41	206.48	206.89	207.62	210.33	210.95	209	206.75	212.47	207.91	208.08	208.59	207.28	209.08	210.86
209.73	210.18	207.89	206.56	207.27	210.13	208.33	209.86	207.17	210.09	208.79	207.53	208.82	207.48	208.53	208.24	208.76	209.55	209.22	208.92	208.04	209.52	206.43	209.42	208.3	205.34	207.72	209.16	209.88	208.15	208.17	206.54	206.76	210.05	207.66	209.83	210.68	207.64	209.19	210.06	207.87	207	209.55	208.43	209.51	210.18	206.65	208.61	208.48	209.44
210.32	210.56	208.79	207.91	211.4	210.16	208.38	209.2	208.05	209.27	209.24	209.57	209.47	208.9	210.33	210.61	209.27	210.4	209.13	209.73	209.14	211.76	208.13	207.42	209.29	208.19	209.81	208.18	211.55	209.97	208.27	211.38	208.68	205.54	209.23	210.86	211.4	209.72	209.79	210.37	211.83	210.15	208.66	211.15	209.44	209.78	208.93	209.26	209.37	208.71
205.21	204.73	203.85	205.4	204.1	206.17	205.13	205.16	202.85	204.07	204.49	202.87	204.6	203.85	203.76	205.36	205.84	206.81	206.69	204.03	204.75	202.65	205.46	202.96	202.46	204.34	205.58	205.17	205.12	205.39	205.56	203.89	204.82	203.86	208.94	204.14	205.44	204.73	207.57	205.74	203.05	204.44	204.47	205.11	205.14	205.72	203.85	205.1	204.13	203.92
210.43	208.66	208.49	207.94	208.11	208.64	208.74	208.25	207.69	207.54	208.05	207.53	206.99	211.16	211.27	208.47	209.22	209.09	207.46	208.83	208.57	210.06	209.09	209.39	206.37	210.01	210.16	210.24	209.02	210.43	206.76	209.15	208.16	207.04	207.87	207.33	210.6	209.56	206.86	208.64	207.43	207.29	209.93	210.19	207.88	209.04	207.63	208.18	208.28	208.61
206.92	202.81	206.67	204.28	202.32	204.92	206.49	204.66	205.28	203.09	204.35	203.93	205.14	206.64	206.06	203.84	203.63	204.01	205.64	206.17	204.93	206.51	204.55	204.13	204.98	204.77	206.82	203.56	203.7	205.93	204.45	204.65	201.64	205.2	205.73	205.15	203.68	203.77	203.74	204.75	201.66	204.65	204.1	202.69	205.02	206.59	205.74	205.92	204.34	204.05
204.65	206.87	205.96	205.7	206.37	205.66	203.98	205.02	206.26	204.19	204.17	203.44	203.29	202.34	206.28	203.37	205.95	204.38	203.45	206.16	204.76	205.84	203.97	203.87	205.45	203.21	205.6	203.32	203.58	205.66	203.03	202.41	206.51	207.28	204.35	205.05	204.42	203.75	205.43	205.45	203.67	206.3	204.66	204.33	205.6	202.76	205.13	204.38	200.67	205.16
208.11	203.91	205.28	206.73	207.84	206.41	206.08	206.32	206.8	205.44	207.95	205.68	205.35	208.25	208.29	206.34	207.08	208.03	205.41	209.63	204.79	208.54	208.13	207.28	205.99	207.85	206.89	203.67	204.29	204.11	205.89	207.9	205.9	207.51	204.15	204.62	207.87	204.79	206.64	205.89	206.89	204.35	206.58	205.24	208.62	206.05	205.88	206.46	207.41	206.85
217.64	216.46	216.01	218.06	215.7	215.07	218.55	216.83	216.3	216.79	215.58	216.03	217.01	218.48	216.75	219.9	216.71	217.62	216.72	217.59	216.08	216.97	214.4	220.02	215.51	216.03	217.24	215.84	218.04	216.56	216.75	215.23	217	218.66	217.27	219.51	219.84	217.94	217.21	215.98	216.35	217.01	216.83	218.87	218.44	217.36	217.62	217.24	218.72	216.13
208.22	208.9	207.64	209.58	207.09	210.06	206.64	209.82	210.93	206.86	207.51	207.14	207.96	207.79	210.16	209.54	208.09	211.05	209.48	205.58	208.21	207.92	207.88	208.24	208.61	208.46	207.21	207.24	208.21	208.61	205.18	209.8	209.41	203.16	211.09	205.64	211.29	209.19	210.03	207.88	209.42	207.64	208.35	207.92	208.01	207.76	208.88	207.64	206.89	210.02
196.16	195.85	195.74	193.86	193.91	192.21	195.24	193.41	195.18	192.12	194.29	194.62	194.38	194.03	195.41	194.47	193.7	193.86	195.29	194.38	194.23	193.08	195.43	193.53	195.99	193.55	192.31	194.22	196.99	194.08	194.75	191.02	193.52	195.49	194.57	197.37	195.65	192.79	194.09	192.92	197.45	194.64	193.36	192.73	194.53	193.96	193.87	193.42	195.1	196.63
205.87	204.09	205.93	208.52	207.51	206.03	210.26	206.9	204.37	204.5	206.48	207.25	207.96	206.32	207.01	206.73	207.27	205.99	205.98	206.02	205.82	207.95	206.59	207.5	206.27	203.93	206.94	207.9	207.05	207.94	206.32	206.67	208.42	205.2	206.35	206.47	207.32	205.66	204.9	207.69	208.37	204.93	208.25	207.02	204.86	205.93	207.33	205.15	205.29	207.76
200.77	202.81	202.04	203.95	202.99	203.41	199.98	201.14	202.46	204.05	202.54	200.99	203.7	203.54	202.56	201.36	202.9	203.93	201.51	205.08	201.94	205.01	205.11	201.8	200.21	202.75	202.04	201.58	202.34	202.92	199.48	202.81	202.12	203.53	201	204.24	203.74	203.8	203.44	203.01	203.33	203.79	204.92	201.89	202.14	200.17	200.17	204.14	203.39	201.6
206.97	203.89	200.88	202.91	204.67	204.84	205.27	207.53	204.96	204.77	205.08	203.53	202.91	204.71	202.62	201.94	205.82	206.18	205.06	205.34	201.15	200.93	203.35	203.64	205.25	202.74	204.25	202.61	204.2	203.9	203.44	204.62	204.41	205.25	203.1	204.39	203.97	204.45	207.1	204.95	206.58	203.66	203.84	203.94	203.65	205.56	204.22	202.83	206.59	204.42
200.12	197.42	198.1	200.64	199.76	197.32	200.37	199.8	200.68	198.75	199.99	200.17	199.28	200.98	200.44	200.27	199.71	199.28	198.93	201.54	200.11	200.76	200.33	200.73	199.73	199.57	199.36	202.05	199.5	200.81	198.45	199.36	199.28	198.5	198.82	196.45	199.1	199.42	198.14	197.68	198.95	199.03	198.09	197.71	200.25	199.46	200.27	199.92	198.11	200.45
203.45	203.46	203.99	204.18	203.47	202.54	203.62	203.72	203.41	201.63	203.81	205.59	203.97	204.65	202.08	206.53	205.69	202.58	200.2	201.6	204.12	203.33	200.31	203.33	203.98	202.04	202.41	204.88	203.22	202.61	202.46	202.35	204.14	202.31	201.4	203.48	203.01	201.52	203.79	205.97	203.57	201.47	204.29	203.48	204.13	203.69	204.61	203.18	202.2	203.35
202.85	203.4	202.77	202.43	205.39	203.36	203.11	202.78	205.01	202.74	203.49	203.7	203.34	202.55	205.54	201.11	203.68	205.37	202.99	206.74	203.51	204.42	203.59	204.82	203.02	200.38	202.67	204.41	203.74	203.49	201.56	203.58	203.63	202.29	203.74	203.04	205.6	202.07	200.2	201.04	204.09	203.57	199.83	203.34	204.95	200.85	201.89	202.4	203.22	201.63
195.64	194.66	193.69	193.87	194.67	192.99	195.09	194.46	192.87	196.51	193.04	193.21	193.07	194.12	191.51	194.85	193.89	194.17	193.52	193.74	194.91	193.98	194.26	192.99	193	193.89	195.68	194.81	192.82	196.32	196.47	194.83	193.85	192.03	194.55	194.64	193.04	192.49	194.56	196.65	194.25	194.99	193.44	194.29	193.88	192.77	196.49	196.03	192.35	194.72
197.4	195.36	198.17	195.78	195.91	193.11	193.11	192.92	195.49	196.23	196.33	195.67	195.83	194.06	195.85	193.55	194.88	194.59	193.99	195.9	195.83	197.52	194.36	194.63	197.28	196.16	194.77	196.22	195.37	194.51	193.87	195.79	194.88	196.75	193.36	196.68	195.58	193.54	197.24	196.81	196.46	195.55	195.75	194.16	197.13	192.79	194.06	193.88	193.28	193.86
202.7	200.94	198.26	200.56	200.39	197.96	202.78	199.73	199.69	197.3	200.6	199.15	201.04	199.04	199.26	199.01	199.8	201.13	198.06	198.07	198.73	199.66	201.04	198.56	199.83	199.54	200.97	198.53	198.13	198.85	199.28	202.01	195.42	200.06	202.67	199.72	198.37	198.92	202.01	199.31	201.61	200.04	198.57	201.43	198.3	201.33	199.14	197.96	202.33	198.65
218.82	216.91	216.62	216.93	218.48	218.07	219.25	217.09	214.89	217.79	216.91	218.57	217.42	219.27	217.19	216.67	215.93	218.28	215.34	216.38	218.32	218.03	218.83	214.87	218.36	218.43	218.45	216.52	217.39	216.39	217.59	216.26	215.31	216.78	217.17	218.5	216.83	217.57	215.31	215.25	215.18	216.58	216.76	216.58	217.4	215.69	216.64	216.22	217.31	217.93
207.78	205.88	208.84	209.95	207.9	207.24	207.86	208.68	208.03	210	208.55	207.03	206.99	208.77	210.57	208.46	209.39	208.14	209.87	209	208.92	208.56	211.15	209.36	210.31	208.68	207.74	208.08	208.97	208.87	211.13	207.15	207.42	209.14	205.71	209.48	208.92	208.53	208.6	210.15	209.92	210.99	209.86	209.63	207.4	207.33	209.6	208.9	207.53	207.37
207.31	206.46	207.17	208.35	212.38	208	209.82	206.19	206.63	205.92	209.12	206.85	207	204.99	208.79	208.54	208.92	207.58	208.85	208.8	207.06	207.86	208.4	205.94	207.18	207.11	207.63	207.81	207.13	208.61	208.2	205.54	208.65	207.6	209.89	208.37	208.09	208.59	208.02	207.03	206.76	207.32	207.15	207.54	208.78	208.39	209.81	209.7	209.39	205.99
208.26	208.12	209.83	208.04	209.4	207.78	209.02	208.27	208.77	209.71	205.94	208.23	208.23	210.4	206.91	209.58	208.04	209.79	208.71	209.85	208.4	208.35	207.97	211.79	210.19	209.29	209	209.93	210.1	207.47	206.96	208.67	209.58	208.51	207.5	209.03	206.87	208.28	209.34	207.9	208.02	208.17	208.67	206.95	208.2	211.16	209.69	210.34	206.57	210.61
212.66	212.78	213.17	212.63	209.63	211.81	211.79	213.42	209.38	211.06	213.11	211.12	212.09	210.08	214.4	211.54	211.84	213.02	211.88	214.25	213.59	213.94	210.98	211.91	211.5	213.58	212.1	212.09	209.74	210.97	212.16	211.3	209.45	209.3	212.55	210.91	210.76	211.45	212.52	211.35	211.25	211.1	210.97	210.93	210.92	212.43	211.87	211.63	210.9	210.3
205.58	206.92	207.14	207.82	207.68	205.78	207.44	208.21	207.78	209.42	207.23	206.73	209.13	207.42	207.64	204.74	206.45	207.8	205.96	208.9	206.56	207.85	208.27	207.91	209.91	206.79	206.66	205.31	205.62	210.1	208.59	208.51	205.19	208.58	206.75	209.83	209.87	205.97	207.81	205.41	208.44	206.72	210.12	208.51	205.17	209.76	207.34	209.08	205.1	206.62
208.53	205.66	209.18	208.62	206.42	208.23	210.19	208.47	205.26	207.35	209.05	207.64	208.2	209.58	206.82	209.47	209.25	209.12	210.14	205.85	210.02	208.01	209.13	207.74	207.34	207.33	211.52	209.25	205.67	208.59	207.86	208.72	210.46	206.87	206.61	208.77	207.69	208.89	208.75	209.29	207.2	207.24	207.86	206.75	207.69	209.18	210.75	207.07	208.83	209.47
213.39	211.96	213.85	215.16	211.14	210.72	211.53	212.27	211.83	213.09	211.1	212.59	211.04	210.52	210.87	210.66	212.38	212.63	211.69	212.22	211.01	210.86	211.58	211.29	211.84	211.97	213.2	209.74	212.78	212.66	213.53	211.81	212.16	212.41	211.72	212.21	213.21	210.11	213.39	212.79	211.92	212.18	213.15	210.42	211.58	210.09	211.38	211.11	212.32	212.06
207.61	209.66	208.7	207.55	209.54	206.47	206.67	209.13	209.06	208.41	208.68	207.72	209.69	207.77	207.2	207.83	209.41	207.7	206.38	211.95	210.11	206.99	207.19	210.95	207.83	208.78	207.08	209.36	210.75	206.75	209.09	210.36	209.11	208.03	208.09	210.28	208.82	207.24	208.4	208.78	208.87	209.17	209.55	209.5	207.73	212.09	208.48	210.34	208.24	209.35
200.25	201.27	198.42	199.84	201.04	201.43	199.51	200.77	199.62	199.72	198.72	198.55	200.75	199.07	202.02	200.19	200.9	197.85	200.13	199.72	198.85	200.77	199.74	202.81	201.5	199.53	198.93	202.26	201.78	199.81	200.18	202.76	198.27	198.61	199.45	200.31	202.3	198.47	199.55	198.47	200.07	201.58	200.73	198.64	198.35	199.24	200.89	200.69	200.01	200.88
213.87	214.28	211.29	213.77	213.21	212.98	214.81	212.53	213.3	212.92	212.07	211.03	215.23	214.5	211.58	214.28	213.39	215.12	215.93	214.25	212.34	213.02	215.91	212.46	214.89	212.93	214.05	213.14	212.78	213.39	214.21	212.87	213.26	213.7	209.79	213.92	212.04	211.75	213.69	213.85	213.18	212.83	212.78	212.88	215.58	212.79	212.27	213.35	216.37	212.74
199.45	199.9	196.77	199.03	199.49	199.21	198.87	198.03	200.72	197.15	199.23	199.89	198.87	198.41	200.71	199.25	199.01	196.93	199.75	198.21	200.56	200.57	201.17	199.13	200.25	200.28	197.12	199.55	200.2	201.68	200.58	197.7	199.09	199.89	198.97	201.46	198.38	198.63	196.91	197.44	200.27	199.9	199.15	199.3	199.2	200.5	198.98	201.2	199.82	197.46
199.72	200.17	203.07	202.84	205.19	204.69	202	204.35	202.11	205.51	203.42	203.31	204.12	202.27	202.37	201.6	202.39	203.19	203.83	201.88	202.85	202.34	201.45	200.97	202.21	201.21	199.54	203.74	200.92	203.71	201.32	203.53	202.29	201.64	201.4	204.44	201.88	201.56	202.44	202.79	201.99	203.97	201.5	204.2	202.7	202.11	203.58	203.57	201.73	201.9
203.74	204	203.75	203.6	203.99	201.45	203.96	204.96	202.52	204.03	203.85	201.55	200.96	203.94	203.8	201.24	201.97	201.82	204.31	203.6	204.08	202.3	203.05	203.28	204.39	203.2	203.63	202.09	203.52	203.88	204.44	203.31	203.47	201.48	206.26	203.55	202.5	204.99	204.87	205.37	205.45	202.8	203.21	203.13	205.02	202.85	201.21	202.75	201.89	203.15
197.56	200	198.06	200.76	199.91	200.17	200.74	197.85	197.51	197.93	199.54	198.74	200.34	199.7	199.59	199.08	199.32	200.21	197.75	199.31	197.7	198.06	199.42	198.91	198.9	199.19	199.64	197.95	199.46	199.86	198.17	201.39	199.74	198.95	200.15	198.6	198.94	198.42	201.91	200.88	199.69	200.64	199.37	201.77	197.08	198.84	199.38	199.2	199.6	199.48
198.57	197.86	200.13	198.48	200.35	195.96	198.44	197.46	201.69	198.45	199.02	198.65	197.73	198.73	198	199	199.2	197.74	199.48	199.53	197.18	198.85	199.81	197.04	198.24	198.7	199.18	201.52	198.1	198.97	197.89	198.33	197.98	197.53	198.42	196.59	198.12	197.84	196.46	199.34	198.05	199.95	197.87	198.74	198.19	199.61	198.15	196.21	201	196.74
212.06	211.15	212.41	212.1	212.12	212.38	209.37	209.73	212.27	212.05	210.87	211.31	208.98	212.16	212.63	211.67	212.2	210.87	212.22	211.31	212.35	210.66	211.2	210.31	212.05	208.37	211.27	211.66	213.15	210.57	212.03	212.58	211.86	211.49	210.09	212.89	209.62	211.98	211.01	210.26	211.37	211.6	212.18	213.15	212.49	209.59	209.38	209.65	211.21	211.65
206.37	207.29	210.38	204.96	204.8	207.17	206.27	205.78	204.66	204.8	204.87	206.53	207.53	206.75	207.99	205.52	206.45	207.21	208.34	205.02	207.73	205.63	206.18	205.55	204.99	205.41	207.64	209.21	206.52	206.99	208.41	206	208.77	205.4	205.85	208.55	206.34	205.06	206.04	204.63	206.08	207.1	206.89	205.22	206.14	208.86	207.09	205.8	208.09	206.68
195.6	194.6	193.29	196.73	193.54	193.97	193.14	194.69	197.2	192.5	197.1	194.99	192.67	193.93	196.22	195.66	195.38	196.26	195.07	192.47	194.35	194.82	194.59	193.76	196.95	193.59	193.25	195.27	194.91	197.03	195.43	196.12	192.51	195.04	195.21	195.88	195.97	194.85	193.94	193.21	195.1	197.38	195.77	194.3	195.21	194.6	195.55	194.79	193.7	195.85
193.83	195.07	195.21	192.34	193.79	196.74	194.21	195.34	191.71	195.15	194.99	192.89	191.09	195.73	192.27	192.49	196.24	194.77	196.19	193.81	194.12	196.76	196.24	194.63	193.99	194.07	195.82	194.49	197.29	194.73	194.98	195.39	194.86	195.31	196.28	193.33	195.89	196.45	194.16	196.36	197.78	195.92	194.98	196.92	191.81	195.24	195.71	193.62	196.53	196.04
197.77	201.54	199.96	199.88	198.09	199.11	200.22	200.66	198.82	198.4	197.49	197.74	200.98	202.37	200.65	200.48	197.81	203.19	198.35	199.44	200.13	197.72	201.75	201.07	200.29	199.12	197.57	200.14	200.32	200.91	197.36	202.4	196.66	196.67	198.66	199.89	202.9	201.26	201.15	200.47	197.41	198.82	198.93	199.86	199.56	198.56	201.9	199.21	201.15	200.83
208.41	208.51	208.68	209.32	208.41	208.25	205.73	207.4	208.44	206.46	206.91	208.66	209.09	209.94	208.22	208.89	208.48	210.13	209.19	210.01	210.69	208.26	208.72	207.1	209.92	206.63	208.85	209.01	210.34	206.08	210.22	208.38	209.04	211.29	210.38	208.93	209.71	206.87	207.64	208.86	208.85	210.33	208.42	210.84	205.87	207.3	207.21	210.14	208.98	208.9
205.81	207.72	210.09	207.98	208.87	208.45	206.22	208.85	209.65	207.57	208.07	207.35	207.48	207.14	208.61	207.27	207.98	208.83	209.43	205.65	207.22	207.63	206.81	207.94	206.09	206.78	208.02	211.87	208.83	206.27	208.06	207.56	208.52	207.56	208.09	208.53	206.69	209.31	207.23	208.09	208.76	206.89	207.4	207.28	208.54	205.75	208.63	208.1	205.84	209.71
207.53	208.61	206.23	209.91	210.28	207.53	207.38	207.48	209.58	207.62	210.31	208.49	209.76	207.26	208.7	207.26	207.09	208.19	208.47	209.35	206.81	207.04	208.19	208.99	206.11	206.64	207.28	208.3	206.69	207.8	205.81	208.68	204.73	208.61	210.1	207.91	208.37	209.7	205.26	209	207.13	211.03	206.49	208.11	208.69	208.72	208.97	207.9	207.37	208.8
209.03	209.73	210.4	206.77	210.53	209.14	207.12	208.75	208.34	204.97	207.53	208.86	207.34	209.45	206.58	208.08	209.18	207.87	207.23	206.16	208.92	207.1	208.01	209.11	208.13	209.83	207.47	208.47	205.08	208.42	208.41	209.92	208.74	207.24	207.27	206.95	205.7	207.18	210.53	209.99	206.67	208.69	207.85	207.22	207.77	207.13	208.21	209.53	210.43	208.23
213.53	209.71	212.58	212.99	213.95	210.19	210.37	211.75	211.6	211.22	212.51	211.3	210.15	210.26	212.33	210.17	213.17	210.69	210.72	210.36	212.92	211.38	213.19	211.98	211.2	210.94	211.17	210.61	210.42	212.66	209.07	212.56	211.5	211.9	209.68	211.2	209.96	209.69	211.63	212.47	212.29	212.52	210.67	213.85	213.4	212.5	210.84	213.43	210.29	212.1
217.66	217.4	217.77	216.35	218.42	217.2	215.44	217.33	215.15	217.52	216.73	217.18	217.32	216.48	219.23	216.96	217.02	217.46	217.64	217.6	217.2	214.48	217.81	216.94	219.69	216.46	218.42	218.8	218.48	214.97	217.47	217.63	217.89	218.07	218.32	216.06	215.32	214.5	217.11	217.69	216.21	219.45	216.74	216.11	214.42	214.3	215.38	216.13	216.94	217.82
211.04	206.22	206.97	206.02	207.45	208.68	207.76	210.09	209.16	209.47	207.82	208.24	208.91	206.9	209.31	209.91	208.93	208.66	206.91	208.52	209.82	210.4	208.45	209.32	207.38	209.61	208.32	208.79	207.44	207.88	209.22	206.67	210.98	208.06	207.75	207.26	208.91	210.35	209.83	206.62	208.03	208.48	208.31	210.7	208.92	207.92	208.29	208.52	208.43	207.44
214.48	210.7	210.02	209.38	211.7	211.97	215.66	211.78	213.73	209.39	212.06	212.05	209.29	213.21	213.3	209.7	211.33	210.35	211.78	209.69	209.12	208.32	210.84	213.72	209.93	210.8	213.06	213.07	211.73	212.01	210.98	210.37	209.89	210	211.48	210.31	211.96	210.77	211.27	211.45	211.72	210.59	213.47	212.19	213.08	211.16	211.47	209.24	212.46	208.56
199.54	196.34	199.42	196.17	198.83	199.28	197.55	197.23	200.52	196.54	199.04	198.47	197.41	196.83	198.22	195.98	196.84	198.8	198.28	198.25	196.99	199.1	198.31	197.62	196.63	198.9	199.5	196.12	197.73	197.03	198.93	198.46	197.97	198.21	196.25	196.76	198	196.2	198.27	199.97	200.52	199.52	198.5	198.11	200.76	198.39	198.26	198.94	197.22	197.77
199.91	198.92	202.47	201.54	199.48	201.72	201.09	201.67	201.42	201.42	196.59	197.85	199.34	200.09	202.02	201.46	203.42	198.64	199.97	197.63	198.57	199.85	200.23	199.97	202.09	201.25	201.1	201.46	203.45	200.32	198.91	200.76	201.13	202.39	199.65	200.69	201.18	201.08	200.09	199.87	201.43	199.36	198.25	199.84	200.41	200.16	198.97	200.11	199.95	199.83
218.16	216.95	214.11	217.85	218.08	218.12	216.39	219.53	217.4	218.08	217.91	219.49	218.27	215.59	219.44	217.02	218.54	217.71	218.85	215.72	216.52	216.75	218.38	214.14	219.07	219.46	216.64	219.23	214.1	217.56	219.07	216.81	218.38	217.73	217.72	217.27	216.05	217.45	218.58	218.69	219.81	216	217.67	217.99	216.05	217.02	218.48	218.43	217.92	215.8
198.32	200.53	199.19	197.54	201.86	200.53	200.46	199.41	198.93	200.83	199.02	201.99	199.41	198.82	197.17	198.43	199.11	199.85	198.67	200.26	199.62	200.25	199.96	198.15	199.24	200.64	200.69	199.99	199.75	200.24	198.05	197.98	197.47	199.87	200.52	198.52	199.98	196.41	199.93	199.23	201.19	198.42	199.49	199.1	199.59	199.61	198.18	199.91	197.15	201.11
208.05	205.29	206.47	205.02	205.01	207.63	205.33	204.4	204.87	206.72	204.63	206.15	205.4	204.59	206.71	206.26	206.07	206.48	203.89	205.45	204.25	203.17	207.43	205.76	204.28	207.2	207.21	204.33	205.29	204.61	207	205.84	204.36	205.42	205.71	206.75	207.38	202.16	208.34	207.29	206.22	205.07	206.18	205.16	204.23	204.48	206.37	205.6	203.73	205.68
202.81	206.51	202.35	205.49	202.56	202.33	203.16	202.12	203.29	202.53	202.04	203.49	203.21	202.34	203.86	203.1	202.89	202.49	203.68	205.18	204.69	205.62	204.12	203.87	203.49	203.04	203.67	202.81	204.13	203.46	205.45	203.15	205.28	204.17	202.39	205.42	205.32	204.98	204.85	204.49	204.54	204.78	204.2	202.65	202.5	204.11	203.28	205.06	203.92	204.39
202.8	202.63	202.44	202.97	200.81	200.21	201.87	201.33	201.81	202.86	202.68	202.26	202.23	199.15	200.91	201.48	201.53	202.57	201.68	204.05	202.14	203.1	202.59	202.92	203.36	200.7	200.94	201.06	201.8	203.88	202.94	202.62	202.17	202.17	198.89	199.91	201.04	202.54	203.62	203.06	201.07	200.66	202.62	203.58	202.92	200.79	201.92	201.87	201.58	200.5
211.61	214.65	211.89	209.58	211.27	212.1	212.85	211.54	214.2	213.25	211.84	212.78	214.09	211.72	212.89	211.55	212.77	212.27	212.78	212.51	211.27	211.03	211.58	209.46	211.26	212.75	211.93	213.01	209.67	211.17	212.44	212.88	212.68	213.21	210.53	211.91	212.33	213.54	212.27	210.85	213.39	211.34	210.9	212.51	212.56	211.27	210.92	212.81	211.3	211.56
201.43	201	200.57	199.92	199.97	200.21	201.58	199.3	199.07	201.21	202.41	199.61	198.65	202.25	200.06	200.55	200.85	200.12	199.9	201.77	198.33	201.72	201.48	198.29	203.09	197.55	198.42	199.16	203.41	200.81	199.96	200.06	200.41	200.59	201.56	201.55	198.09	200.56	202.13	200.65	198.98	199.45	200.33	200.88	200.73	200.07	199.99	202.3	200.92	199.99
202.4	201.61	200.62	201.41	199.54	200.81	201.77	201.68	199.57	199.37	200.89	200.74	199.48	200.94	202.28	201.63	200.85	200.22	201.92	199.46	199.94	200.83	198.72	201.04	201.5	201.21	199.36	200.96	198.36	199.08	200.03	200.44	199.74	200.19	199.97	200.83	198.72	200.81	200.93	201.52	198.72	202.32	200.76	200.63	201.52	201.81	201.07	200.71	202.53	199.37
213.39	212.98	210.77	212.36	212.03	211.66	212.08	210.22	211.93	212.37	211.49	212.04	212.94	211.69	213.88	214.11	211.02	211.38	214.96	211.82	213.32	210.32	210.25	211.79	211.86	213.8	211.13	213.39	212.14	212.12	211.21	214.16	210.68	209.89	212.57	210.39	212.77	211.12	209.23	212.26	210.11	210.43	212.81	210.67	210.67	210.48	211.55	210.73	212.1	210.47
213.38	212.34	211.85	212.76	213.6	212.63	212.74	213.99	210.3	209.87	215.36	210.63	212.82	211.76	212.94	214.11	211.6	214.69	213.78	212.14	211.74	212.8	212.88	211.74	212.84	213.78	212.63	210.53	213.43	213.41	209.95	212.53	213.71	212.87	213.28	213.43	213.12	211.58	213.6	212.77	214.18	211.94	211.52	210.99	210.71	210.7	212.46	211.8	212.44	212.64
211.54	211.84	210.53	213.31	212.65	213.7	211.84	212.65	210.97	213.2	211.62	214.04	209.67	208.18	208.85	213.17	212.85	211.76	213.07	211.7	211.54	211.11	211.41	211.18	210.7	211.25	214.07	210.07	213.25	212.97	210.73	214.96	210.37	212.93	212.33	212.16	212.38	209.71	211.63	212.75	212.41	211.08	210.86	212.44	211.19	212.26	211.51	212.52	213	212.14
200.91	198.94	199.59	200.21	198.86	199.4	197.42	199.76	197.83	198.22	201.95	198.43	198.64	198.18	198.1	201.16	198.71	198.42	197.88	200.43	197.6	197.99	198.56	198.6	198.69	198	196.78	198.29	197.49	199.91	197.38	198.22	198.83	199.54	198.62	200.72	196.98	199.14	199.12	198.37	200.77	198.62	199.86	199.68	199.42	197.26	199.36	200.19	197.73	196.71
200.4	199.59	200.3	203.09	200.05	201.44	199.29	198.26	197.2	198.4	201.44	200.12	199.91	196.88	200.17	200.23	197.75	199.57	200.64	200.97	198.47	202.27	199.43	202.74	202.17	201.44	202.19	199.64	198.99	199.15	198.71	200.18	201.08	198.97	200.41	200.43	200.67	200.95	201.73	202.29	200.15	201.65	199.15	201.79	200.42	198.17	200.54	199.81	197.61	198.73
198.09	201.76	201.98	202.27	198.37	198.58	199.88	200.77	199.2	198.55	200.04	197.02	202.77	198.55	202.64	201.34	200.23	200.05	199.69	200.25	203.77	199.34	198.13	200.56	199.2	197.7	199.82	200.3	201.11	198.61	202.08	201.67	200.62	200.67	200.88	198.61	200.64	200.75	198.86	201.67	202.14	199.38	199.3	200.13	202.01	199.47	201.96	201.12	201.94	200.74
204.92	204.09	204.96	204.59	204.5	204.39	204.43	205.85	204.2	202.98	203.05	207.35	203.76	205.59	203.14	203.08	207.21	203.9	204.86	206.21	205.59	202.93	205.43	201.3	203.73	204.69	205.48	207.01	204.92	203.49	204.89	206.47	205.86	205.32	207.01	206.89	205.45	203.53	204.5	204.83	206.55	205.61	205.8	204.28	207.9	207.34	206.02	205.75	203.62	202.84
218.96	218.67	215.02	217.58	216.48	218.41	218.36	216.79	218.35	217.82	219.3	217.83	217.39	217.88	219.14	219.7	216.94	215.7	216.19	215.91	215.6	216.56	219.43	218.45	215.31	217.95	216.4	216.65	218.08	215.76	215.34	216.44	216.28	216.39	217.26	218.7	217.75	216.76	218.07	215.37	217.26	214.71	220.24	215.94	215.42	217.73	217.65	219.06	215.06	219.3
203.4	206.72	202.5	201.93	203.57	203.72	202.68	203.79	204.68	202.61	205.79	205.03	204.27	203.75	204.85	202.59	202.59	201.71	204.93	202.38	202.47	202.72	203.45	204.02	203.55	203.97	201.21	202.12	202.44	204.21	201.88	203.48	201.12	201.8	201.52	203.29	203.27	203.36	202.35	201.32	203.5	202.71	203.32	204.74	204.56	200.73	204.02	204.2	202.33	203.93
211.68	210.54	212.39	212.79	213.32	212.02	210.9	211.8	209.74	212.83	211.54	211.91	211.79	211.27	212.65	211.34	212.14	208.43	211.35	210.55	212.05	211.42	210.19	211.57	212.31	210.94	212.3	209.53	210.11	212.26	209.39	210.14	213.46	212.47	209.38	212.39	213.17	213.77	213.56	213.52	210.54	210.97	212.29	210.31	212.4	211.78	210.65	209.87	212.45	210.32
212.14	209.02	212.33	210.86	210.25	211.79	211.43	212.52	211.57	212.06	211.17	212.42	213.84	210.17	211.91	211.18	212.85	209.3	210.9	209.9	211.78	212.47	209.95	213.04	214.12	211.68	213.21	211.15	212.61	211.36	212.3	211.81	213.13	212.52	210.46	213.93	211.87	211.69	210.99	211.13	209.92	211.16	211.8	210.5	210.13	210.47	211.17	212.9	210.9	212.14
208.82	209.7	207.38	207.72	207.88	207.05	210.34	208.08	209.11	209.8	208.86	209.44	206.47	207.51	208.45	208.08	206.87	209.31	205.43	208.24	208.66	206.08	205.22	207.04	208.03	206.28	204.51	208.86	209.14	208.71	208.02	206.74	208.15	207.99	207.34	206.87	207.42	204.12	210.22	207	208.78	208.5	207.56	207.81	208.2	207.95	208.4	205.15	206.41	206.27
214.37	213.8	212.28	213.34	212.25	212.35	213.97	214.52	213.83	215.06	211.14	213.3	214.93	214.83	213.27	213.6	212.49	211.25	214.42	213.08	211.95	212.3	215.4	212.07	213.01	214.05	212.69	215.56	214.69	215.64	214.68	213.5	214.78	214.56	212.32	213.48	212.69	214.46	213.89	213.05	215.87	214.26	214.27	215.17	213.9	214.88	214.51	214.13	210.96	212.4
204.46	203.85	204.96	203.06	204.15	203.2	205.02	204.88	205.69	203.64	201.53	202.14	203.04	203.3	203.42	200.92	205.05	204.07	203.98	202.77	202.92	203.17	202.31	202.31	203.9	203.26	203.69	203.05	206.05	203.57	203.17	206.5	203.66	203.25	205.93	203.83	206.24	202.84	204.14	203.74	202.48	202.16	204.16	203.65	203.3	204	203.4	204.9	204.49	204.71
217.84	216.22	217.35	216.47	218.36	217.82	216.9	216.82	218.12	214.82	217.66	216.56	216.26	217.21	219.71	216.3	216.16	214.34	216.47	216.95	217.21	219.72	216.81	217.5	214.49	216.79	217.8	216.62	220.12	215.1	218.47	216.01	217.4	217.17	216.87	217.07	217.43	213.86	217.71	216.93	217.09	214.74	217.7	218.13	216.82	216.75	217.19	219.45	217.06	217.7
208.11	207.9	209.37	205.99	208.66	208.06	208.59	209.14	208.35	208.31	210.68	207.77	207.43	208.49	207.93	208.49	203.91	207.59	206.96	208.32	208.96	208.08	207.11	205.65	207.39	208.41	209.3	208.26	207.6	208.52	209.85	206.92	209.15	208.78	206.58	208.84	209.48	204.78	208.91	207.37	207.25	208.91	208.35	205.38	207.76	209.4	206.64	209.49	207.76	207.48
197.92	198.11	198.01	197.75	196.58	199.23	197.59	197.95	198	199.14	198.25	196.2	198.53	197.84	197.39	200.88	199.3	200.02	199.56	198.52	197.26	198.59	197.82	198.88	197.71	197.86	199.61	197.08	197.93	198.55	198.74	198.09	199.15	198.96	200.11	198.24	198.62	195.7	199.01	197.67	195.4	200.23	199.06	197.93	197.87	199.33	197.55	196.79	196.51	198.05
202.77	204.45	204.5	206.42	204.7	203.55	206.08	202.83	204.29	205.49	204.03	203.08	205.02	206	203.91	205.03	204.17	206.24	206.68	202.73	205.54	203.81	207.02	204.83	205.77	206.76	203.9	206.46	206.95	205.52	202.28	206.23	207.45	206.18	203.03	204.64	204.7	204.75	203.35	205.15	205.12	206.63	206.73	204.86	205.48	205.18	206.17	203.16	203.73	204.05
209.3	208.17	207.68	208.53	205.98	207.73	204.27	205.57	208.22	209.51	211.71	207.04	207.83	206.94	207.76	208.7	208.18	208.29	208.62	206.99	207.58	206.66	207.03	209.23	208.39	210.14	206.65	209.43	208.98	209.37	209.44	206.04	208.69	208.86	207.57	207.58	209.45	210.79	208.53	207.93	206.31	208.85	207.5	207.94	208.22	209.25	208.32	209.22	209.06	210.71
210.02	213.1	211.71	211.02	210.49	210.5	210.35	209.96	210.68	209.71	211.66	211.33	212.07	215.63	212.34	211.43	212.33	210.18	210.96	210.01	210.79	213.17	211.97	210.71	211.55	211.12	210.21	211.02	209.37	212.21	211.92	213.04	212.46	212.33	210.67	211.77	212.56	211.2	211.51	213.43	212.21	214	213.84	210.4	210.81	211.25	212.63	213.64	212.76	211.53
200.59	201.58	203.42	202.73	201.93	201.53	200.41	201.82	202.97	201.51	203.69	204.4	202.16	205.12	204.15	204.64	202.85	203.97	205.12	202.34	203.46	200.92	200.8	202.95	203.01	200.35	199.17	204.15	202.91	201.24	202.62	202.93	204.07	204.02	199.62	202.27	202.3	202.91	202.93	204.46	203.25	203.09	200.96	203.29	203.78	202.93	202.82	201.21	202.88	203.52
211.72	212.62	212.08	209.36	211.08	211.06	212.46	211.25	210.76	212.75	209.65	210.94	212.55	210.23	211.7	210.7	212.09	212.28	210.11	211.39	209.67	212.45	213.09	211.72	213.24	212.26	209.76	211.42	212.13	213.46	211.49	211.98	211.23	213.16	211.68	212.32	210.49	213.14	212.22	209.52	214.07	212.1	211.37	210.86	211.75	208.77	211.65	213.42	209.78	210.6
210.42	208.82	210.21	210.34	210.51	207.52	208.83	209.36	209.58	209.42	208.26	207.98	211.61	210.07	208.85	207.42	209.82	207.35	207.68	210.34	212.52	206.22	207.33	208.24	208.17	207.12	208.55	211	209.9	210.52	209.29	208.23	210.58	208.56	210.03	207.98	207.39	208.38	208.43	207.74	209.45	209.62	210.05	207.17	209.54	208.21	208.22	209.78	207.3	209.3
206.04	208.26	207.97	208.83	209.81	209.24	209.57	210.04	208.16	209.3	208.94	208.49	209.78	206.54	209.01	207.88	210.17	205.14	207.68	206.89	206.98	205.98	210.58	209.78	206.83	207.89	208.93	209.41	210.17	209.73	206.53	206.18	208.59	211.29	209.14	206.52	208.55	209.37	210.88	209.53	209.88	208.58	208.08	208.38	209.85	208.02	209.11	207.91	208.35	207.23
201.01	203.28	202.5	200.8	202.73	201.79	202.17	200.76	202.28	202.91	201.27	204.52	203.47	201.46	201.96	202.04	202.37	201.41	201.33	202.94	201.3	202.47	200.09	202.03	203.39	203.23	200.72	201.24	204.22	202.35	203.41	202.18	201.44	203.05	204.35	202.31	201.99	204.69	201.52	202.46	204.82	201.94	202.52	202.63	201.41	203.46	202.54	203.46	203.83	202.91
218.38	218.47	215.13	217.87	217.53	220.06	218.11	220.41	217.66	217.18	218.55	216.29	216.41	218.32	219.08	217.21	218.59	219.38	217.17	217.74	217.12	215.5	216.06	216.01	217.72	217.85	217.88	215.04	218.39	218.07	218.01	219.01	216.65	216.87	217.11	216.13	218.89	216.89	218.44	218.16	217.91	216.16	219.93	216.32	217.17	216.76	216.27	217.69	216.62	219.9
213.63	213.24	214.96	214.74	217.55	213	215	212.26	212.9	212.87	213.93	212.99	214.31	213.26	213.28	214.67	214.45	211.44	214.79	210.57	212.62	214.53	213.8	214.45	213.46	213.26	216.82	214.68	212.44	215.22	214.63	212.23	213.33	213.73	213.58	217.59	215.36	213.29	216.3	214.17	213.44	213.55	213.01	214.94	213.58	213.78	215.8	214.06	216.72	214.62
211.92	211.62	212.95	213.4	213.62	212.79	211.4	215.08	212.74	212.62	213.24	211.08	213.37	213.84	212.44	212.64	213.48	215.03	213.2	209.64	213.2	214.67	212.06	211.48	211.71	213.06	212.1	214.4	213.32	213.62	214.68	211.19	213.66	214.03	214	213.85	211.43	213.31	214.74	211.51	213.54	214.73	213.83	215.89	212.44	211.24	213.95	214.41	213.56	215.74
211.59	211.81	211.22	211.87	212.79	210.53	214.25	209.85	211.95	213.58	213.7	210.71	209.64	212.35	212.55	212.61	212.7	210.3	211.41	211.44	212.11	211.85	210.8	212.92	212.5	211.4	211.57	211.16	214.13	213.41	212.09	211.63	208.76	212.06	211.76	210.84	212.26	212.14	211.55	212.94	209.65	211.36	212.23	212.19	213.6	210.9	212.77	211.86	212.92	213.46
208.99	206.88	208.64	207.51	207.92	207.82	207.46	207.99	208.23	206.42	206.37	205.41	205.63	205.32	207.96	207.74	208.01	206.54	210.63	208.56	207.94	207.87	208.13	208.51	208.51	208.21	206.94	207.92	209.1	206.52	206.31	207.08	207.28	205.08	208.44	207.37	210.89	207.67	208.57	207.01	207.43	206.25	209.72	207.83	206.04	206.78	209.08	208.09	206.82	205.8
212.28	209.17	211.16	213.41	211.07	211.12	211.63	213.12	211.92	211.53	211.58	210.35	214.94	211.9	211.88	210.98	212.19	210.42	212.69	212.53	211.57	213.35	211.92	211.02	210.98	213.41	212.1	213.59	212.24	211.97	210.57	214.06	211.2	209.97	213.16	211.94	210.71	211.43	212.25	211.41	212.48	211.32	212.01	210.73	212.06	211.6	212.02	211.58	212.09	211.05
209.85	210.83	210.36	211.38	210.14	209.62	210.11	209.61	208.56	210.07	208.72	210.16	212.62	211.01	210.32	210.59	210.89	211.2	210.65	210.39	210.31	208.4	210.72	211.42	209.99	209.83	208.67	210.08	209.51	209.23	209.1	209.66	207.89	207.53	212.67	210.82	211.73	210.87	208.03	211.22	209.66	208.89	209.89	211.68	206.14	210.5	206.05	210.65	207.46	210.83
207.39	209.9	209.66	207.51	209.43	209.38	207.67	210.38	208.6	209.89	210.16	207.96	207.56	208.39	211.59	209.16	207.77	209.15	207.83	206.97	208.41	211.47	210.5	209.41	207.72	210.02	208.78	209.01	210.46	207.49	208.88	209.85	208.37	207.07	207.52	208.19	209.56	211.91	209.06	208.98	209.44	208.08	208.2	209.05	211.17	208.43	209.1	209.6	208.3	207.03
203.79	202.27	204.59	201.79	204.51	204.01	203.88	205.53	203.92	205.3	202.91	204.91	202.38	203.54	204.39	202.65	202.27	203.88	203.54	202.91	203.41	206.2	199.5	203.09	204.62	203.71	204.22	203.66	203.77	204.11	203.33	201.94	205.4	203.28	204.78	203.21	200.91	201.8	203.04	202.71	202.4	203.16	202.23	203.69	203.54	204.18	202.78	206.17	201.83	203.22
194.91	195.19	196.18	196.26	196.67	195.7	193.74	193.93	195.45	193.64	194.64	194.89	194.82	194.37	195.22	195.73	194.37	194.23	193.71	193.98	197.02	195.72	192.66	192.27	195.18	195.48	195.39	196.02	193.3	193.02	195.43	194.96	196.54	193.6	194.44	197.52	194.88	194.28	194.46	195.02	193.93	196.56	196.37	197.03	194.63	192.96	194.11	196.43	193.62	195.51
206.53	206.2	206.99	205.78	206.04	206.65	205.84	204.44	205.97	204.69	206.49	205.77	205.41	207.78	204.9	204.85	207.3	204.24	205.34	207.45	206.55	207.52	205.44	207.02	207.99	205.51	204.25	206.7	207.72	206.56	204.62	207.11	203.66	206.2	204.6	207.13	206.51	207.23	206.51	207.11	206.18	205.7	207.03	207.32	209.25	209.15	206.89	206.55	208.24	205.66
208.1	208.79	207.61	209.01	209.47	209.29	208.83	207.25	208.47	208.56	208.38	208.93	207.9	209.52	208.91	210.41	208.32	209	209.45	211.22	210.68	208.91	207.58	208.34	209.23	209.68	209.69	210.21	208.03	209.14	207.2	210.2	208.37	206.38	209.78	209.04	208.29	207.79	207.57	207.91	209.4	208.15	209.24	207.75	210.06	207.31	208.56	208.01	207.89	209.05
208.23	206.2	204.77	206.6	206.01	205.85	208.25	206.38	207.2	207.51	205.62	208.38	206.32	206.38	205.74	204.53	205.78	203.16	208.17	205.99	205.52	204.65	204.82	206.45	208.09	206.23	207.18	205.01	208.96	205.58	204.72	206.53	207.49	207.2	203.71	204.02	207.79	207.29	207.94	207.08	205.84	205.47	206.9	205.52	206.15	206.23	205.96	206.53	206.24	207.99
208.78	209.23	206.11	208.22	208.97	208.71	207.96	208.94	208.11	206.59	208.11	209.67	208.21	206.25	210.41	207.51	209.59	209.03	208.52	209.29	209.7	209.75	209.46	208.33	208.37	209.68	207.45	209.76	210.02	208.57	209.72	208.01	208.99	210.82	208.07	208.78	210.18	209.66	209.39	209.95	207.22	212.52	205.94	208.56	208.22	211.52	206.65	209.78	208.4	208.04
204.39	203.85	204.33	203.68	202.91	203.58	205.42	202.52	203.21	208.39	203.7	205.64	205.18	203.09	203.32	203.87	202.55	201.85	203.66	202.35	203	203.3	204.05	203.63	202.59	203.08	204.41	201.69	203.01	204.66	202.47	204.29	203.69	203.03	204.73	203.75	203.91	206.49	202.58	205.92	202.52	202.08	203.06	203.35	206.57	200.99	203.04	204.71	202.42	202.46
207.86	208.17	207.82	208.92	208.67	208.96	206.08	208.19	208.17	208.11	207.64	208.64	207.28	208.02	206.92	205.52	208.26	207.16	206.72	209.29	208.07	205.79	206.88	205.75	205.35	206.82	206.37	206.91	207.34	206.46	208.16	205.83	207.51	207.41	206.97	206.2	207.19	207.04	209.39	208.11	205.26	207.99	207.97	207.85	208.25	204.78	208.42	205.66	207.49	206.97
217.38	214.81	218.15	216.77	217.79	215.89	219.13	217.2	218.52	219.08	217.88	217.27	219.23	216.77	219.33	221.1	218.78	217.99	219.19	217.66	215.93	216.28	216.63	217	216.29	218.51	216.03	216.97	219.79	217.92	218.46	220.46	217.93	216.61	214.02	216.07	217.16	218.52	217.99	218	217.83	216.95	216.96	219.07	217.82	216.37	217.09	216.51	216.82	215.61
208.26	207.45	209.09	205.25	209.56	205.52	207.82	208.33	207.13	206.13	207.75	207.29	206.84	207.13	206.67	209.32	208.53	207.5	206.69	207.66	209.43	208.68	208.88	206.21	208.28	208.4	208.53	208.41	206.25	207.66	208.04	207.23	208.94	207.81	208.61	208.21	209.19	208.41	207.61	208.04	207.76	207.11	208.38	208.11	208.52	208.76	208.03	207.36	208.75	205.85
209.98	207.41	210.81	210.71	208.61	209.54	207.36	208.87	209.3	209.53	209.18	210.94	206.8	207.89	208.81	209.4	209.82	211.67	209.05	208.17	211.14	209.86	206.79	207.14	209.23	208.34	209.28	209.09	208.29	207.84	207.17	206.29	208.24	207.95	209.97	207.92	210.21	208.66	210.27	208.74	209.18	208.07	208.36	209.62	209.77	207.7	209.49	209.15	205.71	209.99
204.49	204.19	201.14	204.4	202.87	204.02	203.7	202.14	205.06	205.77	204.07	205.15	202.11	206.71	203.35	203.99	205.37	205.9	204.66	205.4	203.39	203.92	202.97	203.93	202.72	202.37	203.92	205.33	202.82	204.38	203.49	202.1	204.84	205.38	203.53	204.35	201.79	205.98	203.87	203.78	203.5	204.01	202.38	203.24	204.15	205.34	202.43	203.8	201.4	203.76
204.89	203.91	205.01	204.04	205.28	205.61	203.12	205.6	204.39	204.94	205.37	205.67	202.65	203.21	204.85	204.34	205.48	205.92	204.64	201.78	206.62	207.41	202.49	206.21	203.03	204.67	203.43	206.21	202.16	204.47	205.38	204.62	204.75	204.17	206.4	205.42	203.97	203.48	203.27	204.46	203.4	202.2	204.59	203.83	204.9	204.22	204.09	203.71	205.14	207.97
211.39	214.22	214.52	210.65	212.95	211.32	212.03	212.55	214.82	212.4	213.19	212.42	210.48	210.97	210.78	209.96	212.24	210.94	213.25	212.56	211.16	213.63	211.02	214.29	209.6	214.16	211.5	211.65	212.77	213.02	211.23	212.31	210.37	211.82	210.14	213.75	209.1	213.05	210.99	210.22	213.7	213.49	211.81	211.41	213.19	213.47	211.69	211.87	213.09	211.38
199.43	201	198.08	200.79	199.53	199.88	198.57	199.13	199.67	200.04	200.52	201.22	200.06	197.6	198.61	201.42	200.11	198.53	202.05	198.67	199.33	198.36	197.3	197.91	198.51	197.73	200.25	200.17	200.17	198.57	200.06	198.87	198.45	199.33	200.39	196.83	198.8	201.04	198.79	200.56	200.24	201.19	198.67	199.63	202.98	198.23	198.49	197.32	199.45	199.34
209.35	210.9	211.89	209.43	210.05	211.21	209.25	210.47	209.26	207.54	209.5	209.67	208.08	209.65	207.69	210.61	208.46	209.98	209.83	208.51	209.37	210.76	210.1	211.95	210.37	208.84	208.36	212.49	209.7	209.36	207.92	210.22	212.57	209.13	208.82	209.88	212.03	208.56	210.36	209.4	211.21	212.56	209.82	209.18	209.66	208.26	209.52	210.97	211.94	209.33
204.27	202.45	201.84	204.85	202.08	206.39	203.33	202.84	203.98	204.83	203.74	203.96	202.99	203.62	203.36	204.65	203.63	204.1	205.29	203.89	204.48	204.32	203.46	202.32	202.82	204.06	205.27	203.27	205.6	203.73	204.61	205.1	203.05	204.1	201.77	206.41	202.91	203.45	205.32	204.18	205.58	202.8	204.16	201.96	202.51	201.9	205.96	206.27	200.78	204.53
205.48	204.92	207.51	205.31	205.04	205.89	207.23	206.13	205.7	207.3	205.38	204.35	205.15	205.77	205.94	208.69	207.07	206.29	206.99	208.43	207.26	203.64	204.72	206.42	207.13	205.74	205.08	207.28	207.5	207.81	205.93	206.91	206.37	207.51	205.78	206.85	207.68	203.51	205.07	206.54	205.38	204.16	206.75	205.39	205.03	206.66	206.91	205.59	206.85	205.72
207.11	207.02	207.73	209.52	207.63	207.51	204.71	206.51	206.39	207.81	207.53	207.81	205.97	208.46	210.41	207.47	207.36	206.42	206.67	207.71	210	208.45	208.9	208.95	206.43	208.1	208.22	209.13	207.19	209.2	207.77	207.37	207.88	208.74	209.07	208.25	208.03	206.73	206.27	208.61	207.35	209.28	208.43	205.79	207.1	206.54	206.08	208.05	207.02	207.94
200.98	199.99	199.21	200.76	199.6	198.71	197.09	198.56	200.08	198.65	201.7	198.51	198.38	202.28	198.78	200.83	201.16	200.11	196.86	199.09	198.51	197.8	201.23	201.08	198.56	198.74	197.29	201.8	198.98	199.87	200.57	198.82	198.5	200.71	201.5	201.46	199.97	200.54	199.7	197.03	199.45	198.01	200.72	197.24	198.87	199.35	199.6	199.05	199.41	197.59
212.33	208.53	212.8	210.73	211.62	213.02	213.81	210.8	209.51	210.84	211.86	211.52	212.09	213.49	211.33	211.62	211.04	213.27	212.99	213.36	213.25	209.73	212.63	211.95	210	210.91	212.65	208.9	211.32	212.52	212.88	213.91	211.96	210.59	210.78	210.55	210.75	212.81	211.72	210.47	209.83	212.58	210.92	211.88	211.66	213.51	211.63	211.25	213.71	212.17
207.29	207.58	208.82	209.72	209.7	209.03	209.08	209.37	208.58	204.58	208.23	209.56	207.55	207.55	208.62	210.09	206.88	205.59	209.36	208.39	206.49	207.95	206.7	207.24	206.49	208.95	208.07	207.53	208.67	209.88	208.57	208.93	205.91	207.43	205.41	208.02	206.74	208.07	209.02	206.37	209.69	208.81	208.73	207.04	208.58	209.59	210.07	207.12	209.47	209.71
201.41	204.38	204.9	206.42	205.88	203.93	201.98	205.27	202.37	204.67	205.87	202.6	206.87	205.24	204.5	204.51	203.58	203.03	204.1	203.1	204.64	203.25	202.91	202.66	202.25	202.58	203.39	203.19	205.67	204.5	204.53	204.94	202.92	203.52	204.86	204.54	204.11	205.18	203.63	201.36	205.48	203.78	204.73	203.19	203.44	207.42	206.33	204.24	203.78	202.87
212.94	212.58	209.88	211.61	211.29	212.39	211.55	212.95	212.36	211.14	211.39	212.49	214.11	210.71	212.05	210.54	214.05	209.84	211.41	210.2	213.07	211.1	213.94	213.03	210.85	214.32	214.76	212.94	212.71	210.92	212.42	211.82	212.48	214.79	212.52	212.45	211.12	213.86	213.53	214.46	210.8	210.76	210.39	211.33	211.26	211.48	212.42	211.62	213.55	211
201.72	202.95	204.04	202.68	203.81	201.82	204.7	205	202.98	203.35	203.74	202.96	203.82	202.91	203.01	204.75	200.97	205.84	202.89	201.64	201.5	201.63	202.41	203.09	203.49	204.78	204.24	201	205.06	202.32	202.83	203.06	204.75	203.7	203.88	203.72	201.7	204.05	203.68	202.02	203.6	203.77	203.7	201.84	201.71	202.82	203.02	202.87	201.38	205.48
202.4	200.33	203.01	200.34	200.96	199.63	198.67	197.44	199.68	200.73	199.87	200.69	202.16	201.6	200.4	201.07	199.38	203.01	198.9	199.59	202.67	200.05	199.49	199.88	202.4	200.81	201.45	202.13	200.06	200.69	199.25	201.8	198.41	201.77	198.9	200.96	200.85	200.99	198.29	201.35	201.52	199.96	200.15	199.02	200.69	201	200.59	200.77	200.43	201.82
207.85	206.32	206.16	206.43	205.38	207.64	206.3	203.87	206.81	205.12	205.78	205.59	206.71	207.26	206.96	204.3	207.36	206.01	208.44	205.42	203.96	208.57	206.05	205.68	204.86	207.4	206.84	207.04	205.8	206.51	208.43	205.55	205.52	207.15	207.26	204.69	206.51	205.09	205.57	205.19	207.47	206.58	205.45	206.2	205.94	204.92	205.56	205.85	206.46	205.54
208.74	206.35	208.48	206.41	206.58	206.1	206.61	210.04	208.84	207.38	210.34	207.41	208	206.06	207.08	209.57	209.23	208.22	208.64	208.52	205.95	207.85	207.08	205.56	207.87	208.71	208.32	206.92	206.95	207.87	208.3	208.11	206.4	209.17	207.99	207.97	207.36	207.85	205.4	209.8	206.55	206.08	209.03	206.41	205.9	207.85	208.27	207.31	207.45	206.51
205.91	203.44	202.21	203.96	204.27	203.26	205.65	202.37	202.97	204.09	203.89	203.8	204.62	204.47	205.11	203.65	202.35	204.73	206.55	203.76	202.71	205.56	203.95	204.04	202.58	203.79	204.11	204.22	204.35	202.57	204.68	202.55	205.6	202.63	203.81	203.6	203.9	202.99	204.21	204.67	204.53	204.9	203.51	203.06	202.01	203.78	203.41	204.98	203.23	201.97
209.48	209.04	210.57	207.34	211.04	207.77	208.25	207.45	210.75	209.66	207.3	209.15	211.07	209.67	210.72	209.43	207.57	206.61	210.75	211.13	207.71	211.03	208.45	207.36	209.29	207.96	208.28	208.33	207.7	206.58	209.24	207.48	209.39	210.68	206.62	208.94	207.32	210.69	211.33	209.2	206.25	207.29	206.27	208.49	208.65	208.35	208.98	209	209.92	209.93
207.5	208.91	210.57	207.7	207.46	208.05	210.51	208.02	208.79	207.27	211.16	206.51	206.95	207.71	209.39	208.34	208.33	210.13	208.4	206.99	211.38	207.16	207.6	210	209.91	210.4	207.09	208.36	208.08	210.77	207.73	206.85	209.16	206.3	208.91	208.42	209.41	207.7	208.75	210.48	209.67	209.21	207.28	206.97	208.23	209.62	209.17	210.02	207.45	208.71
216.3	215.5	218.17	218.37	216.24	216.93	218.43	215.18	217.25	219.27	215.77	218.33	218.41	218.49	216.67	218.57	216.61	216.89	215.59	217.09	218.11	217.88	217.96	217.21	216.11	218.9	217.41	216.53	217.54	217.24	216.5	218.84	216.22	218.65	216.58	215.31	219.01	219.43	215.83	216.71	218.68	218.37	218.55	218.13	217.64	217.54	216.78	216.35	217.39	218.63
209	209.08	208.36	208.88	208.64	213.06	207.94	209.45	209.82	207.41	210.56	211.04	208.61	209.67	209.28	209.8	208.5	209.21	210.53	207.66	208.45	209.36	208.2	211.76	208.62	207.67	208.88	212.79	209.22	208.12	211.38	210.94	209.03	209.22	208.61	209.01	209.64	209.88	210.82	208.62	210.6	209.25	209.24	208.71	210.23	207.47	209.31	211.48	207.61	206.99
212.34	211.27	210.87	209.51	210.41	212.89	208.71	210.04	211.99	212.01	212.49	212.89	210.48	210.87	212.01	212.86	211.36	214.83	210.68	213.11	211.59	211.73	211.1	212	213.66	212.5	210.71	210.07	208.75	210.14	211.36	211.5	211.38	213.01	213.29	210.62	211.85	211.16	210.63	211.14	213.29	214.07	210.29	211.41	213.23	212.53	209.93	213.15	210.02	212.12
200.88	201.89	201.58	200.63	199.86	201.19	202.33	200.44	201.25	200.85	201.89	202.18	199.71	201.43	202.55	201.33	200.3	200.66	200.41	201.9	200.63	201.28	203.7	204.08	201.64	202.12	201.82	202.31	202.54	200.81	201.48	200.63	200.09	201.65	199.95	202.54	202.78	199.83	201.03	202.67	201.78	200.24	203.32	198.34	201.22	201.16	200.14	199.93	201.75	201.05
208.59	209.07	209.93	211.03	210.2	208.85	208.84	210.01	209.15	208.67	209.49	209.85	209.67	209.24	209.66	206.62	208.73	210	209.91	211.44	209.44	210.82	210.14	209.26	208.87	207.91	207.92	209.19	209.58	209.31	212.35	211.1	207.98	209.26	210.23	208.09	209.87	208.7	207.81	210.19	210.55	210.21	207.53	209.79	208.36	209.14	209.31	211.4	207.86	209.3
207.97	204.33	208.04	208.68	205.95	211.5	209.62	208.18	210.7	206.97	209.04	209.72	207.21	208.03	208	209.97	209.54	209.7	209.1	208.38	210.16	208.95	207.87	208.16	205.62	208.33	207.18	208.18	208.64	210.77	207.31	209.13	209.27	210.34	207.88	210.09	206.19	207.6	209.21	208.33	207.68	207.6	208.66	207.6	206.95	211.18	209.82	209.28	210.71	210.49
199.75	203.25	198.92	200.56	197.66	202.85	199.96	201.12	199.54	199.97	198.66	202.63	200.51	198.05	199.9	200.51	199.73	200.16	200.97	200.78	199.18	200.68	201.91	199.13	202.12	199.47	199.69	198.57	199.67	199.43	200.47	200.43	201.57	199.5	199.01	200.42	199.51	201.87	201.99	200.3	199.64	199.67	200.51	201.15	199.21	201.02	198.48	200.63	199.57	200.38
209.95	207.53	207.27	208.86	209.78	208.07	207.18	206.66	206.92	207.78	209.56	208.79	208.29	207.71	207.56	209.62	206.94	209.82	209.35	209.58	209.45	205.58	208.33	210.46	207.65	208.56	207.76	207.72	207.39	208.6	207.98	208.92	208.08	207.82	209.41	211.16	207.44	206.44	210.43	209.02	208.51	207.18	206.15	210.22	207.55	210.06	207.93	207.55	208.34	210.54
206.66	209.01	208	207.64	208.23	209.29	209.56	208.95	210.36	206.56	208.33	209.03	209.21	208.73	208.54	208.87	209.77	209.23	208.67	208.72	205.47	208.77	208.63	210.19	207.45	207.7	209.3	206.51	208.06	208.01	208.76	208.81	211.96	209.72	210.1	209.57	208.43	208.22	209.67	210.48	208.97	208.89	209.96	208.37	208.16	208.8	208.24	208.06	207.75	209.95
212.67	212.39	211.89	212.96	212.15	214.2	210.3	211.86	211.11	212.13	213.12	209.95	211.29	212.07	212.24	210.84	211.18	211.45	211.34	211.28	211.63	210.71	211.75	210.3	212.43	209.67	212.8	212.09	209.87	211.47	213.51	210.89	213.52	211.16	211.17	212.62	211.15	211.43	210.18	210.58	215.29	212.5	210.76	210.31	212.71	209.43	210	212.59	211.84	210.42
209.96	206.2	207.45	205.75	206.79	211.4	207.31	207.36	207.44	207	208.3	206.89	207.9	207.72	206.1	210.04	208.46	206.93	208.4	204.56	207.76	207.71	208	208.25	208.16	205.39	208.73	208.66	209.98	206.66	209.46	207.23	208.3	207.73	208.77	208.41	207.04	210.81	209.29	208.41	206.37	204.09	206.76	208.27	207.2	209.08	204.9	207.88	209.47	206.61
208.82	208.7	209.76	206.7	207.01	210.96	207.81	209.64	209.18	207.97	207.5	210.49	209.57	207.48	209.27	207.86	206.49	208.88	208.49	206.41	208.48	209.26	207.52	208.45	209.07	209.07	204.39	211.1	207.03	207.27	207.09	208.48	207.98	208.89	208.08	210.27	207.89	207.38	209.04	210.04	210.61	205.88	207.55	209.32	208.9	210.36	208.22	209.08	210.02	209.88
212.67	214.58	212.93	212.9	210.71	213.17	213.31	213.2	214.28	213.56	213.03	209.28	211.84	210.92	214.3	214.65	213.33	213.03	213.5	212.49	212.5	213.01	211.76	210.27	211.52	212.3	214.29	213.7	214.2	211.5	211.96	210.86	211.19	213.97	212.2	211.25	213.66	212.59	213.06	213.13	212.36	214.1	211.75	209.97	214.74	214.82	211.19	209.87	214.46	212.78
212.63	211.9	212.89	213.29	211.61	210.46	211.16	211.48	211.93	212.59	213.81	211.67	212.68	214.21	213.1	212.13	212.12	214.57	211.08	214.87	210.18	216.09	212.77	215.76	213.06	214.61	214.68	214.04	214.06	212.61	210.24	210.69	212.47	211.86	213.89	212.07	213.6	212.3	212.42	214.7	213.95	211.83	211.91	214.69	211.01	211.51	212.09	216.28	212.02	211.29
212.65	210.31	211.19	212.65	210.57	213.03	211.37	214.69	214.22	213.08	212.53	210.91	211.91	212.31	212.74	212.28	211.95	211.55	211.3	210.84	211.92	208.56	209.75	212.4	209.89	212.43	212.29	212.9	211.15	212.25	210.56	213.26	211.7	212.51	213.6	212.98	212.5	212.11	212.36	211.69	213.05	211.44	215.29	211.77	211.46	211.08	211.82	213.35	211.13	212.88
201.11	204.15	200.17	201.67	201.91	201.4	200.57	203.02	202.07	203.01	203.66	199.65	201.78	202.89	201.09	202.07	204.84	203.66	203.19	202.78	202.65	200.94	204.77	201.03	203.09	204.09	202.34	204.78	201.56	202.82	202.2	202.09	203.12	203.71	203.98	202.99	202.64	202.22	204.22	202.88	201.53	202.83	201.7	202.89	204.12	200.37	204.55	201.47	200.89	203.23
217.69	219.09	216.93	216.33	218.21	214.68	217.43	216.92	217.9	218.04	216.6	218.67	218.7	219.81	216.99	216.6	216.48	217.57	218.77	217.53	217.15	217.92	218.45	219.13	217.04	214.28	217.04	218.63	217.72	215.85	217.8	215.91	218.26	217.85	215.58	216.86	216.23	216.85	217.25	216.66	217.38	216.56	217.04	218.05	216.33	218.35	218.6	217.95	215.6	216.18
210.41	208.13	210.37	207.36	208.03	208.87	207.64	208.22	208.39	208.65	206.5	206.69	207.92	208.18	210	210.25	208.96	207.22	208.59	206.4	207.34	206.82	210.2	209.68	210.06	207.95	210.64	209.56	207.18	210.01	208.42	206.19	209.8	207.46	209.25	207.33	205.22	211.13	208.68	207.77	208.76	210.59	208.68	206.58	210.14	211.93	208.24	206.58	207.92	207.17
198.86	200.86	200.06	198.2	203.8	201.23	201.41	199.9	199.69	198.85	200.07	198.72	200.66	201.16	199.22	199.29	200.43	201.16	199.65	202.08	199.12	199.3	200.58	200.4	201.14	198.87	198.85	199.77	200.37	200.28	202.57	201.54	203.17	200.11	199.3	202.06	200.65	202.94	198.8	200.34	200.98	198.78	198.96	202.25	200.09	201.98	202.26	201.61	201.47	200.53
213.98	212.39	212.49	213.45	213.57	212.82	212.4	212.1	211.85	211.49	211.71	211.97	212.85	212.48	213.81	211.72	212.13	212.65	214.19	213.5	210.84	213.98	214.42	211.52	213.71	214.53	213.6	214.57	212.08	215.07	210.16	212.71	212.68	214.34	214.26	214.33	213.25	214.35	213.82	214.57	213.84	212.71	211.49	213.56	215.3	212.22	213.8	213.58	214.22	215.83
206.63	207.08	206.03	210.12	206.08	210.51	207.46	209.99	206.06	207.55	206.15	207.63	206.48	207.91	208.71	209.26	208.41	205.85	208.12	208.89	206.1	206.29	208.23	209.75	205.78	209.79	207.07	206.79	207.31	206.9	208.71	208.21	208.55	208.15	205.19	206.76	208.37	207.15	206.31	208.54	207.47	207.45	210.54	207.39	207.59	206.99	206.87	206.36	205.45	209.15
209.55	207.73	211.31	207.44	209.17	207.86	209.2	210.36	211.48	208.43	210.57	207.48	210.1	209.02	210.35	209.34	209.98	210.26	210.25	207.43	208.72	206.92	208.86	208.2	209.53	208.27	208.74	208.43	208.41	207.76	211.14	207.8	207.2	208.33	209.12	209.42	208.29	208.09	207.5	210.04	210.95	210.44	209.3	207.29	211.63	209.09	210.02	209.56	207.83	210.75
203.76	204.77	204.72	203.29	204.28	204.56	205.23	202.21	205.38	203.65	201.4	203.38	204.93	204.04	202.23	202.62	202.4	203.79	203.67	202.27	204.44	202.41	204.83	203.44	204.38	201.77	203.37	206.94	203.38	202.03	204.19	205.3	201.13	203.14	204.2	203.8	203.92	202.7	203.17	202.24	204.32	203.54	203.46	202.17	206.72	204.98	203.78	204.92	203.36	205.57
210.9	208.73	207.54	207.74	210.95	208.57	209.41	208.01	209.78	208.8	210.81	209.29	211.68	207.71	208.01	208.87	208.08	209.34	209.37	209.13	208.96	208.59	209.12	208.3	207.5	209.07	208.88	207.67	208.13	208.81	208.06	208.01	208.67	208.41	207.77	209.13	209.71	208.74	207.45	210.06	209.35	208.29	211.06	210.76	209.11	209.54	212.61	209.94	207.01	210.28
204.73	205.72	204.85	203.6	203.34	201.38	204.23	205.32	204.06	202.97	201.84	206.82	205.06	205.04	203.71	204.8	205.05	204.46	201.76	204.4	203.67	203.72	204.7	203.77	203.52	203.21	203.07	203.77	203.64	206.07	203.96	203.12	205.03	204.04	206.26	204.93	203.09	201.36	206.25	204.9	203.37	203.37	203.14	203.42	206.89	202.31	203.4	205.82	206.69	205.54
211.88	212.64	211.8	212.08	213.14	210.58	213.26	211.43	211	211.34	212.5	214.79	212.69	213.01	213.04	211.48	212.7	211.75	214.48	214.28	213.92	211.38	211.89	212.26	212.07	214.42	215.15	212.83	213.69	212.41	212.65	213.4	212.39	212.32	212.62	213.85	213.02	212.5	211.68	214.89	212.09	212.94	212.8	215.51	212.38	213.75	213.61	212.93	213.64	212.97
208.69	208.44	208.97	208.33	205.89	206.27	205.65	208.54	208.2	207.45	207.78	206.19	209.01	207.56	207.68	209.12	208.44	207.61	207.46	206.29	209.05	208.85	205.49	209.21	208.13	207.27	207.34	209.19	208.66	208.77	206.84	207.01	208.81	205.8	207.3	208.53	206.98	209.19	208.35	210.04	207.52	209.6	207.27	207.83	208.59	206.51	209.76	208.55	208.5	205.58
207.22	209.17	208.08	207.75	209.73	210.68	211.09	207.22	208.52	210.38	208.99	209.35	207.53	208.09	207.65	208.52	208.94	206.76	209.04	208.32	208.85	208.81	208.17	209.55	209.03	207.54	208	209.25	208.1	209.44	209.34	207.04	210.32	207.91	207.78	209.2	210.02	208.65	209.85	209.97	209.53	209.01	212.21	209.55	209.64	208.5	207.95	209.08	209.05	207.98
209.04	211.35	211.03	210.91	211.21	214.79	211.13	209.47	213.24	210.36	211.82	210.87	210.08	212.26	212.04	211.85	209	211.29	212.4	211.69	213.38	209.93	210.12	212.25	211.79	210.22	211.52	214.22	212	212.4	211.27	211.08	211.47	213.21	210.32	211.25	211.85	209.79	211.63	211.64	212.88	212.42	210.49	212.15	213.65	210.63	211.78	212.68	210.76	209.51
203	200.67	202.85	204.87	203.76	203.27	204.1	203.21	203.57	201.73	203.76	201.76	202.58	205.08	201.36	203.91	200.72	202.55	204.46	202.78	203.17	202.85	204.66	202.12	203.11	203.27	206.39	201.53	202.74	203.51	202.95	202.59	201.29	205.78	203.75	202.32	203.66	204.12	203.66	203.33	206.31	205.04	203.35	204.95	204.38	205.05	200.84	203.16	201.82	201.88
202.67	202.11	203.38	204.32	202.52	205.8	204.2	205.87	202.72	201.22	201.73	200.83	203.43	203.9	204.73	203.01	202.85	200.32	205.39	204.5	203.6	204.02	203.76	202.95	202.67	202.92	200.65	202.58	202.23	202.23	205.86	203.97	203.91	203.62	204.41	203.82	203.44	202.47	204.64	204.66	203.12	203.94	205.89	206.64	205.08	204.69	205.24	202.17	204.58	202.49
210.59	208.16	208.66	208.47	210.19	208.45	209.04	208.05	207.53	209.56	209.66	205.29	209.56	207.32	208.9	208.71	208.92	207.87	208.76	209.9	208.77	208.06	208.09	207.15	211.62	207.11	208.61	208.18	209.13	209.9	207.84	206.96	210.23	209.77	207.89	209.95	208.39	206.64	206.57	207.53	210.16	209.62	208.89	209.25	207.88	208.06	209.97	209.12	207.04	211.54
210.91	213.03	210.59	210.97	213.59	211.63	212.01	210.86	209.71	212.92	211.11	212.35	209.17	211.15	210.18	212.26	211.93	213.45	211.03	211.24	211.98	212.51	213.83	213.33	213.65	210.36	210.41	210.96	212.79	208.55	210.42	210.8	212.69	211.1	209.84	213.14	211.02	211.39	210.36	211.97	211.16	211.4	210.72	210.52	213.33	211.64	213.85	213.35	213.78	209.87
203.43	203.69	204.39	202.79	202.21	204.51	202.63	205.12	203.88	202.81	203.91	201.34	202.57	204.37	201.23	201.89	202.8	204.18	202.3	201.92	201.19	203.84	203.76	202.41	204.17	204.66	203.51	204.72	202.81	204.59	204.36	205.39	203.53	204.17	200.99	203.35	204.6	204.32	205.42	202.97	203.65	201.23	203.34	203.12	205.82	203.38	204.89	204.88	202.79	204.68
204.42	206.44	206.14	202.45	203.75	202.6	202.79	204.4	203.16	203.69	202.04	202.99	198.98	204.26	201.82	205.46	203.55	204.08	203.3	203.23	203.09	202.92	204.22	201.67	204.33	204.04	204.24	202.92	202.59	201.01	203.58	204.05	203.27	201.72	201.85	203.23	201.24	204.82	204.7	205.5	201.9	200.04	203.08	203.94	199.93	201.89	202.66	203.1	205.51	202.29
202.98	201.78	202.74	201.57	203.95	203.76	203.54	203.8	202.63	204.93	203.61	204.88	203.15	202.45	204.67	202.18	202.28	204.56	203.58	205.49	204.9	201.26	205.86	206.1	203.13	204.28	204.44	203.39	203.72	204.14	206.53	202.63	202.89	204.18	203.68	205.46	202.75	201.96	202.01	204.02	203.92	202.89	204.32	203.88	204.11	204.47	203.47	204.02	203.86	205.92
206.18	205.94	208.58	209.46	209.15	207.56	206.95	208.36	207.67	209.78	207.83	206.81	207.15	208.12	207.3	207.33	206.71	209.17	206.12	207.78	206.5	206.27	208.88	208.08	207.98	207.15	207.81	207.12	207.48	206.78	206.81	206.78	209.26	207.63	207.79	207.72	209.52	208.02	205.99	206.83	207.66	209.07	206.44	208.12	208.66	206.25	208.6	205.77	207.97	209.87
208.83	208.07	207.44	210	208.29	210.45	207.52	207.37	208.86	208.23	210.53	208.05	208.34	210.43	209.09	205.71	210.22	209.31	207.16	207.2	209.4	207.39	207.81	209.03	207.74	209.55	210.5	210.4	208.75	210.12	212.26	209.41	210.96	208.46	207.27	208.8	209.1	208.61	209.84	208.69	208.63	208.79	210.25	208.43	210.53	205.58	209.94	207.3	208.32	210
217.97	216.16	217.31	217.28	216.63	215.85	216.27	217.91	216.93	214.41	216.96	216.92	218.12	219.19	215.25	219.09	219.76	217.73	219.03	218.49	216.53	216.9	218.3	213.95	216.18	217.84	217.87	216.77	216.5	218.37	217.38	215.26	216.22	216.48	217.83	217.25	216.16	216.48	217.33	217.11	216.74	216.66	217.8	216.99	213.88	216.57	217.02	215.18	217.46	217.96
203.88	202.39	203.46	202.32	201.93	201.71	203.22	202.37	202.96	203.02	201.87	200.42	201.19	204.36	202.5	206.85	202	202.59	203.62	201.29	201.76	202.79	202.12	202	204.03	205.07	201.4	202.32	203.4	202.81	202.58	202.37	200.48	203.41	201.87	202.94	203.62	203.05	202.14	204.01	205.93	205.88	204.85	201.15	203	202.1	203.09	201.57	204.87	202.84
203.74	207.14	203.57	204.74	203.71	203.55	206.22	205.99	205	204.07	204.47	203.7	201.45	201.84	204.72	207.26	205.89	203.75	204.27	203.21	202.81	203.85	204.16	205.9	205.22	203.32	204.71	204.76	203.59	202.79	205.19	203.57	204.8	206.43	205.69	206.05	203.5	202.9	203.77	204.76	204.78	205.02	206.8	203.36	204.8	203.23	207.51	203.99	206.55	208.44
199.33	200.06	199.35	200.83	200.47	200.74	199.9	198.82	199.12	200	200.28	198.31	200.9	196.55	200.82	199.11	199.08	200.14	199.91	201.29	198.73	199.1	199.8	199.75	199.31	200.49	199.46	197.69	197.7	198.87	199.06	198.69	198.55	198.88	198.41	200.69	198.92	198.35	199.26	200.36	198.98	199.33	199.34	199.78	200.1	198.36	198.15	199	198.66	199.09
210.03	212.78	211.43	211.87	211.75	211.34	213.3	213.07	211.67	213.8	210.92	211.16	212.25	211.6	212.41	213.54	211.89	212.21	210.2	211.65	212.33	212.96	211	212.05	211.28	210.09	211.5	212.61	211.81	213.64	210.83	210.85	213.05	210.78	210.67	213.14	209.71	210.61	209.02	210.62	211.96	211.06	210.98	212.85	212.46	213.19	210.46	209.52	213.44	209.71
208.34	208.29	209.48	207.75	205.72	209.96	209.01	208.69	208.37	209.83	206.12	206.6	208.4	207.98	207.22	207.8	206.43	208.64	208.04	209.13	208.31	208.57	208.27	209.27	209.13	208.07	206.65	206.95	206.63	206.86	207.29	208.78	207.63	206.52	207.44	207.95	203.01	207.81	208.43	208.01	209.08	206.02	206.78	206.68	206.34	205.04	210.7	208.44	207.26	210.18
207.54	207.61	206.06	205.78	205.8	207.25	206.35	208.04	204.79	204.8	205.79	206.75	203.84	206.33	206.19	206.47	205.67	206.54	204.73	206.1	205.17	203.87	205.48	207.16	207.29	207.29	205.72	205.86	205.39	208.23	206.57	206.5	207.63	205.36	206.62	208.01	205.16	204.93	206.47	204.5	205.98	208.82	204.06	204.96	206.29	204	205.97	210.53	205.36	205.41
202.82	203.85	203.58	204.27	203.39	202.69	204.55	207.18	204.82	204.42	207.84	203.06	204.82	205.65	207.59	202.21	203.85	202.91	203.93	206.24	204.75	204.54	203.76	204.29	205	205.67	201.71	204.62	205.34	204.25	204.61	207.08	203.22	203.06	205.3	204.37	204.74	205.6	206.38	205.88	204.78	202.06	204.66	207.04	205.47	206.22	203.84	203.98	202.4	204.98
212.33	214.17	213.52	213.22	211.69	212.32	211.83	213.06	211.95	214.44	211.96	213.42	209.6	211.77	213.88	214.69	215.25	213.58	211.63	214.75	213.96	214.06	213.92	212.93	211.34	210.62	211.81	211.02	214.81	212.95	212.13	211.73	213.71	213.28	213.91	214.55	210.13	211.38	213.61	211.71	212.32	212	210.57	210.45	212.31	212.4	211.48	211.23	212.45	215.35
210.56	210.98	213.15	212.23	213.73	213.11	213.44	211.16	210.08	212.94	208.42	211.88	210.21	213.29	212.82	213.8	214.01	211.59	210.81	212.75	213.31	212.24	211.87	212.73	211.71	209.71	212.24	213.14	210.13	209.37	212.21	211.33	213.35	209.72	210.18	210.85	212.42	214.11	213.7	210.5	214.05	213.04	211.98	211.18	212.01	210.63	212.75	212.65	209.55	208.45
214.89	217.25	215.41	218.14	218.76	217.49	216	216.12	217.82	214.36	216.6	216.86	216.58	218.45	215.51	218.2	216.98	216.04	215.51	218.77	216.23	215.97	216.4	214.77	216.87	217.9	217.6	218.66	216	216.91	217.52	215.96	219.06	217.88	216.28	215.52	216.64	215.81	217.87	219.71	218.6	218.16	217.68	215.99	219.09	214.47	216.99	219.56	216.32	216.7
207.55	206.85	208.46	205.88	207.98	210.2	211.03	208.3	210.34	207.1	210.14	207.48	208.3	207.91	209.53	208.27	209.48	207.93	209.61	207.61	209.5	209.99	207.4	211.31	209.3	211.69	209.58	209.04	207.87	211.1	209.74	208	208.55	210.21	209.54	207.07	207.63	208.13	209.31	208.54	209.06	210.98	209.55	208.83	209.64	208.33	210.27	207.95	208.62	209.77
214.52	210.99	211.64	214.22	210.89	212.32	210.01	213.29	212.34	211.07	210.23	212.4	213.54	214.37	212.98	212.66	211.82	212.23	213.49	213.27	213.96	212.73	211.83	210.96	209.74	212.64	210.45	212.72	212.75	211.84	213.11	213.16	211.87	212.55	209.56	211.69	212.36	214.71	212.34	212.42	213.25	212.91	212.94	211.09	211.64	212.88	212.89	211.74	212.89	213.93
209.26	208.43	209.47	206.67	209.38	210.38	209.56	209.35	206.46	209.32	206.69	208.6	210.91	209.43	206.09	208.27	207.72	206.95	208.17	207.27	209.36	208.3	208.41	209.7	208.78	209.12	208.14	208.69	210.32	207.35	209.46	207.6	207.71	208.85	206.66	207.33	208.23	209.27	206.57	207.37	208.82	208.61	210.03	209.78	208.52	209.76	208.02	208.94	207.32	208.07
206.5	206.27	206.35	205.75	209.34	207.57	206.78	203.72	206.99	204.73	210.32	205.9	206.9	206.47	206.6	208.17	208.31	206.62	206.93	205.89	207.15	206.56	207.03	206.8	205.84	205.94	205.14	207.08	206.08	207.67	207.44	207.23	209.12	207.27	207.13	207.01	206.44	203.8	205.3	206.77	204.64	204.6	206.38	207.94	207.33	205.23	203.93	204.49	206.79	207.43
209.54	210.01	207.93	207.85	211.04	207.92	208.48	208.29	207.51	209.18	209	208.34	208.81	209.21	210.32	208.19	211.37	210.12	209.23	208.42	207.93	209.64	208.61	208.94	208.3	209.71	207.64	210.87	209.97	208.09	208.43	208.09	209.17	208.43	207.9	208.67	206.66	207.59	211.05	208.59	206.19	210.19	209.29	210.07	209.12	209.09	208.47	207.78	206.24	209.31
198.93	198.42	198.61	199.76	197.63	200.19	199.68	200.23	199.4	198.31	199.06	201.54	198.35	198.12	197.6	199.6	199.44	197.89	200.22	199.79	197.25	197.79	199.47	198.64	196.8	198.1	199.82	199.52	199.48	197.18	196.27	197.46	197.3	198.47	197.68	201.74	198.45	198.38	198.66	197.54	198.31	195.52	198.19	197.35	198	198.46	199.36	198.1	198.45	196.66
201.37	199.56	200.58	199.88	200.18	199.74	200.23	201.88	201.73	198.78	197.68	201.34	200.08	200.51	200.42	198.94	201.26	198.51	202.16	200.58	201.17	200.31	203.02	199.91	199.7	199.21	199.67	201.84	200.82	199.95	201.38	199.17	199.21	203.54	199.62	197.85	196.94	199.64	197.65	201.47	199.19	198.64	198.04	201.7	200.89	200.11	200.3	200.57	198.18	199.96
215.89	219.66	215.67	216.59	218.96	217.58	217.41	217.36	217.57	216.5	215.16	218.16	217.04	217.96	215.46	216.79	217.04	214.93	217.26	217.32	214.59	216.99	218.14	216.25	217.5	215.83	218.05	217.18	217.01	215	217.29	216.81	218.1	217.34	216.61	217.94	216.15	216.87	217.52	218.58	218.99	218.13	217.1	216.95	216.12	220.19	216.75	218.57	217.12	215.57
197.93	194.67	194.6	195.84	195.63	195.61	196.12	194.76	194.45	195.87	195.63	193.95	194.76	195.63	196.49	196.82	194.99	193.48	195.84	193.81	196.37	195.94	195.17	196.2	195.77	196.17	195.12	195.28	194.24	194.63	196.96	195.31	194.43	197.51	194.7	192.77	195.45	196.97	194.52	193.46	196.5	194.72	197.64	196.09	195.19	194.74	194.78	197.08	198.77	195.5
205.86	208.02	206.13	207.29	206.23	206.56	206.17	207.84	208.53	207.05	207.43	207.77	209	208.83	207.64	207.83	208.68	206.1	206.49	207.67	208.58	205.17	208.58	206.91	207.43	208.12	208.42	205.75	207.23	206.42	209.22	206.05	206.65	208.32	204.06	207.7	208.69	207.81	207.11	205.31	207.69	210.67	207.1	207.71	208.42	206.72	208.93	206.06	206.83	208.33
200.81	201.78	199.76	200.85	200.51	198.66	200.21	199.78	199.23	200.81	199.61	200.43	199.84	200.83	199.31	198.83	199.09	199.13	202.15	197.64	201.28	198.42	199.57	200.71	203.12	200.64	199.79	201.15	200.63	200.98	199.96	199.44	198.57	202.15	200.47	199.71	199.11	201.81	200.15	200.37	199.7	201.38	199.44	195.89	199.7	198.12	197.65	198.54	198.71	198.12
202.03	203.89	204.45	201.48	206.29	204.24	202.38	202.6	203.02	203.85	203.35	206.76	202.49	205.51	203.38	203.13	204.54	202.95	202.59	205.04	203.95	204.2	202.36	204.73	201.2	202.25	203.12	202.68	202.57	203.39	203.64	203.61	204.23	204	201.75	202.84	204.71	204.82	202.79	203.96	205.24	203.49	204.47	203.91	203.64	203.53	202.03	201.48	205.17	203.17
220.27	218.99	217.87	218.54	217.7	218.73	219.07	218.58	219.86	217.33	217.44	218.15	219.78	216.22	218.89	216.54	216.99	218.82	217.07	218.16	216.74	217.23	217.02	217.83	219.08	217.57	217.93	217.79	218.89	216.74	217.16	216.67	216.61	218.95	217.54	218.57	219.67	216.28	216.89	219.52	218.65	218.13	218.36	220.03	218.93	214.9	219.7	217.12	218.71	217.43
208.9	209	210.59	209.74	207	205.8	206.06	207.45	208.31	207.69	206.75	209.96	206.75	207.87	208.78	206.6	209.95	210.7	208.43	206.83	207.74	209.91	210.41	209.33	206.46	208.49	208.08	209.06	208.18	204.35	208.82	209.07	205.75	209.84	207.83	207.53	209.28	206.83	208.2	209.38	210.97	208.08	208.32	208.22	207.09	209.5	210.02	208.35	206.03	207.63
194.94	194.88	194.85	196.21	196.87	193.88	196.16	193.26	195.3	194.95	194.5	195.35	196.98	196.98	191.71	194.91	197.56	194.93	193.44	193.84	197.41	196.45	198.14	194.89	193.48	194.95	194.69	195.52	194.65	195.62	195.51	198.16	196.37	193.77	195.71	196.33	195.68	195.98	195.06	195.13	195.64	193.84	196.3	194.06	194.69	195.73	194.83	195.49	195.35	195.62
211.33	212.3	211.98	210.21	211.36	212.87	211.02	212.91	210.69	211.3	211.43	210.71	211.65	214.33	211.48	213	212.96	211.63	212.08	213.64	214.19	213.36	212.58	211.72	214.06	212.9	213.81	213.92	212.05	211.69	213.2	212.02	215.21	211.25	213.08	211.64	211.62	211.91	213.02	211.77	214.07	213.34	209.45	212.96	210.15	214.36	213.1	210.73	214.29	212.28
215.05	213.78	211.87	212.57	211.25	212.7	214.49	214.13	213.46	213.28	213.56	208.11	212	213.96	211.95	215.66	213.22	214.42	213.4	211.96	214.3	213.3	213.65	213.57	213.86	212.51	214.62	213.62	211.9	212.35	213.9	211.6	214.04	213.25	215.29	214.14	213.38	211.83	212.81	215.26	213.6	212.03	212.45	213.17	214.23	211.84	213.46	212.35	213.71	212.29
208.89	213.61	212.9	211.73	213.02	212.85	214.38	213.21	211.29	212.36	215.34	211.61	212.74	212.15	211.03	211.41	212.17	213.05	212.52	212.24	210.01	210.33	213.84	213.11	211.63	212.02	210.23	213.07	212.37	211.27	213.71	211.79	213.64	210.76	211.1	210.69	213.27	213.82	211.59	212.1	211.66	213.87	213.57	214.1	211.99	212.59	212.7	211.7	210.77	213.02
208.88	209.12	209.77	208.01	207.32	209.57	209.89	210	210.26	208.84	207.33	206.81	207.27	210.51	209.14	209.99	208.79	208.06	207.67	209.13	208.68	208.88	207.09	206.72	212.06	208.29	207.76	208.9	207.18	209.37	208.36	210.67	212.3	209.49	208.92	207.33	209.81	209.37	207.97	210.31	207.84	207.55	207.62	207.02	207.24	209.08	208.86	208.35	211.18	209.78
203.97	205.11	205.69	203.07	203.89	206.75	206.65	204.19	203.93	205.64	203.96	205.16	203.48	205.33	203.82	205.71	206.02	204.22	204.74	203.77	203.32	205.43	203.71	203.21	206.26	205.08	204.83	205.57	205.83	207.38	205.11	202.77	206.68	204.67	204.89	203.43	205.72	204.12	202.47	205.89	205.29	204.59	205.26	203.68	203.07	206.24	203.09	204.73	204.94	205.45
193.14	193.25	193.06	194.33	193.48	193.48	194.67	193.57	193.54	193.77	193.75	191.5	194.25	193.95	193.82	193.68	194.39	193.18	194.21	194.13	193.1	193.58	195.87	192.87	192.03	194.16	194.72	194.32	195.82	195.83	194.2	194.11	192.9	194.07	192.48	192.36	194.2	195.83	192.55	193.72	195.5	193.25	195.97	194.01	192.65	195.04	193.21	193.8	192.8	195.99
213.12	215.39	214.62	211.36	213.55	214.57	217.55	211.74	213.35	211.81	214.53	212.28	214.72	214.71	214.87	215.8	213.41	214.89	213.67	213.89	212.22	215.29	213.18	213.49	213.58	213.68	215.78	215.05	214.49	212.76	213.68	214.56	212.18	213.65	214.41	212.63	212.68	214.19	212.89	213.14	211.34	214.87	215.59	216.14	213.16	213.54	214.19	215.9	214.54	211.31
208.32	210.75	208.13	207.91	210	209.11	208.12	209.89	209.44	208.81	210.21	209.52	209.02	208.11	210.32	208.75	210.72	208.57	207.73	209.66	209.64	208.58	209.32	207.97	208.81	207.96	208.5	208.02	209.92	207.08	209.75	207	210.18	208.32	207.09	208.53	207.98	207.62	207.77	208.22	210.24	210.42	206.7	208.28	207.77	208.7	207.84	210.05	207	208.15
199.26	199.83	198.38	199.65	200.14	197.34	196.72	199.04	200.14	200.14	198.54	199.77	200.6	202	199.68	202.57	197.88	198.32	200.32	199.73	199.9	199.51	198.51	196.69	199.16	198.29	197.87	197	200.92	199.5	200.68	199.87	199.86	197.12	197.81	198.42	198.47	200.79	199.64	200.27	198.81	198.27	198.83	199.68	199.25	200.99	197.56	199.15	199.79	198.22
201.11	198.86	200.55	200.61	199.64	198.24	198.09	200.67	201.15	200.19	201.06	198.87	200.51	198.1	201.03	200.61	200.54	201.04	201.41	201.78	200.95	200.4	200.13	199.75	198.9	201.76	200.89	202.77	199.75	201.15	199.95	199.13	199.71	200.52	199.6	200.81	198.87	200.42	198.99	198.21	199.18	200.3	201.33	200.43	199.86	199.91	198.94	201.48	200.67	201.54
199.68	197.83	198.99	197.42	200.18	199.5	202.7	200.69	199.62	196.29	201.77	198.17	197.88	200.45	200.02	198.61	199.03	198.79	197.5	200.29	199.46	197.39	200.84	199.5	198.98	200.5	199.54	199.01	198.75	199.76	199.96	198.21	197.76	197.96	198.73	198.25	198.19	199.59	199.15	200.89	199.11	199.31	202	199.5	200.3	198.9	199.31	196.79	198	200.46
203.72	203.57	202.88	203.54	204.78	204.7	203.98	206.83	202.39	204.44	204.44	202.75	200.85	202.64	204.63	204.68	204.47	202.8	202.98	205.23	203.86	207.01	203.89	204.05	203.72	203.8	203.72	201.57	202.98	203.07	202.26	203.68	203.07	205.56	203.17	204.36	205.04	203.57	203.84	204.3	201.6	203.27	204.45	202.48	206.37	206.75	201.82	204.9	204.45	203.88
200.4	202.52	199.31	199.77	200.88	203.21	201.19	201.07	201.8	200.12	199.05	202.67	201.49	199.76	200.34	200.19	202.44	202.46	201.67	201.54	199.96	201.04	199.63	200.44	201.35	200.94	199.08	201.37	202.59	201.25	198.87	202.83	200.6	197.07	203.23	202.15	200.06	201.77	200.04	202.86	201.77	200.6	201.22	201.29	202.9	200.83	199.3	200.43	200.36	201.9
203.87	204.3	204.59	203.37	202.36	203.87	202.38	204.89	204.76	202.81	203.4	201.81	203.39	203.36	204.11	201.96	203.07	204.5	205.05	203.89	204.55	202.31	205.1	203.85	204.57	203.71	205.92	203.31	202.92	203.71	202.64	202.35	201.66	202.2	202.56	202.94	202.04	204.38	204.79	203.99	203.76	204.42	203.6	204.29	203.57	203.14	203.27	204.35	203.98	205.98
209.08	207.87	208.65	209.73	211.3	208.28	208.19	209.71	208.65	209.13	209.12	208.65	209.66	210.58	207.87	212.04	210.75	208.35	208.28	208.74	210.22	210.87	207.97	205.87	209.03	208.48	208.27	210.23	209.65	208.78	207.17	209.26	208.7	210.9	207.54	207.1	209.45	208.03	209.71	207.65	207.41	209.74	210.51	206.78	208.6	208.42	208.19	209.47	208.85	207.61
217.49	217.91	213.63	216.88	216.96	217.93	216.12	217.53	216.04	216.91	217.2	217.82	217.96	216.22	217.62	216.28	217.97	219.02	215.91	215.8	216.05	216.59	217.51	217.26	218.24	216.93	217.7	217.09	218.22	217.13	217.69	217.43	216.02	217.3	215.13	216.74	216.39	215.29	216.03	217.14	215.41	216.46	218.36	217.1	215.53	217.11	217.53	214.88	215.57	216.38
202.37	202.79	202.05	202.32	204.69	202.26	203.64	201	201.88	200.96	200.87	202.41	201	202.83	201.66	201.08	202.76	202.08	204.73	199.4	203.68	201.69	203.2	199.96	202.54	202.55	204.98	202.22	203.59	203.55	201.86	204.07	204.81	202.91	204.02	203.63	203.45	201.3	202.05	202.33	203.44	201.36	203.92	202.11	202.59	202.82	202.77	202.52	203.49	202.22
207.89	204.85	203.78	205.74	204.57	202.3	204.78	203.71	205.49	206.82	202.51	207.27	204.28	206.3	206.51	205.57	205.25	206.95	205.85	204.62	204.01	205.26	206	205.31	204.68	206.45	204.14	206.02	203.85	204.64	203.76	204.56	205.2	205.63	206.86	205.97	204.92	203.94	203.96	203.92	205.19	206.48	207.54	204	205.27	206.46	206.29	204.75	207.34	205.59
210.72	211.14	211.01	208.25	211.53	210.28	207.9	209.55	211.55	209.84	209.99	208.58	209.82	211.34	211.6	212.01	209.32	211.61	207.63	212.31	207.92	211.57	207.3	209.59	209.83	207.58	208.66	209.17	209.15	210.42	210.12	209.33	210.14	209.62	209.97	210.46	207.8	209.04	209.85	206.89	211.05	210.57	209.02	209.14	208.02	210.68	209.19	208.03	211.58	209.28
207.44	210.79	208.35	208	208.42	210.54	209.07	209.23	209.14	209.77	208.79	206.44	207.69	210.39	207.8	208.95	209.95	210.64	209.9	211.43	208.02	208.31	208.99	209.03	208.83	209.31	208.4	210.28	209.95	207.98	210.13	209.16	209.43	208.79	212.24	207.04	210.04	207.92	206.38	209.98	208.44	209.34	208.39	209.35	207.89	206.82	207.24	209.4	208.46	210.01
209.16	206.93	209.59	207.56	208.6	207.59	209.05	209.74	210.33	208.64	208.07	208.59	207.51	208.17	209.74	209.24	207.59	207.95	209.75	208.21	210.26	207.85	211.34	210.72	207.62	206.25	211.09	208.9	207.41	207.66	210.32	207.04	208.1	211.35	209.54	207.15	210.39	209.04	210.76	207.92	208.76	209.08	208.18	206.02	209.28	209.01	208.35	207.48	207.04	210.96
214.66	218.27	218.67	217.77	219.51	217.6	219.63	219.18	217.76	218.92	215.61	215.87	218.55	217.34	217.48	220.55	217.44	216.77	219.06	220.13	217.78	217.82	217.92	217.91	219.26	218.42	215.86	216.66	217.95	217.16	220.57	215.83	218.25	217.77	216.25	217.59	217.02	217.62	215.36	218.92	218.65	215.14	218.86	219.72	219.06	216.09	218	219.33	218.21	217.38
209.15	208.52	209.83	210.19	210.47	207.42	208.64	207.83	209.57	209.74	209.48	209.84	208.98	208.62	210.48	209.16	208.64	205.93	209.72	207.86	208.81	209.15	208.57	211.73	208.63	209.37	208.96	207.41	211.21	209.98	208.27	207.64	207.89	209.15	208.83	209.46	210.26	207.1	206.79	208.7	207.22	207.65	207.02	208.22	208.99	207.92	207.3	207.94	209.56	208.05
202.54	203.01	204.98	201.97	203.64	201.72	202.01	202.94	204.35	201.91	201.68	203.2	202.95	203.61	202.53	204.28	201.62	202.01	200.68	203.05	203.46	202.54	203.78	203.39	201.15	203.94	202.83	202.09	202.12	204.49	202.4	202.53	204.09	203.82	202.74	203.37	203.12	202.82	200.72	202.31	203.61	201.07	204.64	203.24	205.49	201.73	202.12	204.76	201.12	201.91
208.86	207.34	211.54	206.7	208.8	208.81	208.8	207.72	208.63	209.12	207.21	208.08	211.22	209.7	210.24	207.98	210.32	211.22	206.86	210.87	209.97	207.19	207.76	211.07	208.83	208.84	209.06	207.94	210.67	209.26	208.81	208.62	207.54	209.48	207.95	207.76	208.5	209.47	210.32	206.78	208.49	210.12	210.6	210.56	209.05	211.37	210.87	208.13	208.46	207.49
212.31	212.66	212.57	210.41	210.18	213.35	211.63	214.06	211.04	212.53	213.79	211.76	211.76	212.5	210.57	212.52	216.49	211.02	212.3	210.31	211.07	212.18	211.59	211.73	210.98	211.78	209.52	212.5	210.65	210.92	212.58	211.61	211.52	211.71	210.99	212.81	211.98	210.69	211.76	208.9	211.36	209.75	212.5	214.36	208.42	211.62	212.26	212.04	209.31	210.71
210	210.18	210.74	208.84	208.92	207.29	208.71	208.4	209.7	209.13	210.55	209.39	208.26	210.33	209.88	209.87	208.1	209.96	210.77	209.45	207.97	210.29	209.65	209.43	208.11	209.38	209.82	209.25	208.51	210.36	209.61	208.85	208.33	210.88	210.89	210.06	208.67	211	211.77	209.03	208.73	211.78	211.45	211.54	208.25	210.64	208.45	207.75	207.67	208.52
210.14	211.23	211.78	210.41	211.12	211.6	211.48	209.56	211.04	212.49	211.07	212.57	213.88	212.01	212.45	212.27	212.29	211.17	212.66	212.36	212.74	211.07	210.95	213.61	212.85	210.91	210.96	212.29	210.28	210.58	214.27	208.86	212.79	212.84	211.22	211	214.02	211.33	212.74	208.74	210.86	209.54	209.69	211.67	210.36	211.16	213.87	211.31	210.26	210.87
201.34	198.78	198.16	199.12	199.63	199.35	199.09	200.5	201.45	200.7	200.72	198.42	201.1	201.47	200.44	202.04	202.09	198.02	200.59	200.81	200.34	199.91	201.66	200.56	200.03	202.19	200.82	198.81	201.9	200.88	199.85	201.18	200.29	199.45	199.86	197.95	202.07	200.35	200.24	200.39	199.2	198.85	199.05	200.47	199.79	202.06	200.99	203.29	199.56	200.37
217.99	217.7	216.47	217.78	217.46	217.26	217.08	216.77	216.73	221.06	216.86	216.32	218.24	220.19	219.33	217.05	219.75	217.72	216.78	218.78	216.74	220.19	216.02	218.08	218.14	218.13	217.92	216.33	219.98	217.4	219.2	219.73	216.89	217.86	216.26	218.18	217.59	218.6	218.09	216.89	218.36	216.76	218.03	217.23	216.02	218.42	217.78	220.31	219.54	218.68
207.48	209.54	207.07	209.82	210.15	211.6	210.67	210.3	211.6	209.51	210.76	210	211.49	210.75	209.7	208.31	211.73	208.74	209.32	209.18	210.23	209.83	210.55	210.69	208.4	207.26	209.49	208.6	209.83	209.52	209.68	208.95	209.47	209.81	208.85	210.45	209.26	209.38	209.58	209.81	210.02	208.8	209.73	209	211.79	210.61	212	211.65	210.59	211.19
211.77	210.86	212.61	213.47	211.18	211.69	211.6	210.57	212.95	211.73	211.41	211.45	213.25	211.29	212.17	212.07	210.68	210.57	211.93	212.32	211.31	210.48	211.09	210.7	212.06	212.02	210.29	212.57	211.64	212.47	211.48	211.37	211.17	211.74	212.85	211.77	213.59	213.87	211.17	211.35	212.8	210.69	209.82	211.42	210.15	210.98	211.1	211.12	211.53	211.6
202.27	202.05	200.61	203.23	203.96	203.42	202.26	202.05	201.79	202.64	201.74	201.46	202.94	201.97	204.94	203.52	200.57	204.31	202.49	200.94	200.68	203.12	201.36	203.54	202.4	200.98	204.54	202.03	204.54	201.38	200.84	202.52	202.78	203.74	203.48	202.55	199.19	201.97	203.57	200.62	202.36	201.62	201.95	199.85	204.16	202.57	203.05	202.06	202.12	201.66
216.13	215.69	218.39	215.74	216.63	215.78	217.09	214.93	216.29	216.61	216.39	217.37	216.35	218.5	218.2	216.15	217.47	217.04	217.86	214.97	215.87	217.09	219.25	217.57	214.32	219.8	217.06	217.17	219.83	217.32	219.38	216.01	217.4	218.11	215.73	216.85	219.4	216.03	215.63	216.4	215.69	218.53	216.6	217.49	218.72	217.55	219.07	217.2	216.27	218.87
200.33	201	199.1	198.66	201.08	200.34	197.66	197.54	199.75	200.51	200.58	201.04	200.9	202.44	200.63	199.76	197.97	201.67	199.82	197.48	199.14	198.13	198.25	197.83	197.73	196.8	197.84	199.66	199.78	200.28	199.63	198.64	198.76	201.7	197.79	198.19	198.49	198.19	197.33	198.25	201.63	199.6	199.1	202.29	199.43	198.97	200.26	197.96	198.75	199.5
201.8	200.63	200.53	200.46	199.29	201.28	199.74	201.75	201.47	199.26	199.67	200.93	199.53	201.36	203.01	201.34	198.2	200.69	198.4	199.76	201.77	199.43	201.39	201.23	199.15	200.47	198.89	200.01	204.14	201.98	202.13	198.59	200.72	197.95	201.55	201.87	201.03	201.1	200.95	201.29	199.79	199.9	200.36	198.62	201.61	198.98	202.11	200.44	197.8	201.86
206.88	203.92	205.39	206.32	204.08	204.43	204.42	204.96	200.15	205.4	205.82	206.16	206.81	203.99	205.65	203.68	205.15	205.21	205.25	204.39	205.74	204.63	204.93	206.21	205.46	206.46	205.71	202.62	206.88	207.21	206.63	204.82	205.81	204.85	203.61	205.54	205.28	206.35	205.88	205.3	206.41	204.12	201.78	204.44	203.38	203.99	203.21	202.1	204.84	205.71
210.82	209.52	211.22	211.46	211.37	212.98	212.49	212.54	211.39	210.41	213.13	212.47	210.6	210.85	212.33	211.24	210.66	211.89	213.53	211.18	210.78	212.73	211.41	213.33	212.08	210.61	213.33	212.51	209.81	212.95	213.01	210.45	213.42	208.82	213.76	212.11	211.98	210.49	211.4	212.87	212.75	210.54	211.63	212.56	213.2	212.84	209.92	212.3	209.67	212.66
201.06	203.84	202.89	200.97	201.68	206.05	202.98	203.08	204.43	205.03	206.91	203.56	205.59	203.85	202.06	203.18	205.26	203.51	203.87	204.14	202.67	201.98	203.4	202.56	201.8	202.74	203.23	202.79	203.71	202.52	204.71	205.79	203.42	205.35	202.31	202.72	202.64	204.42	203.84	202.47	202.65	202.72	202.35	200.16	203.2	205.44	202.34	203.76	202.68	204.8
206.27	205.57	205.28	204.99	203.49	206.15	203.83	204.23	203.78	202.43	205.41	203.36	206.08	204.79	204.01	206.36	204.53	202.6	206.78	203.99	204.4	206.73	204.33	206.79	207.32	205	205.97	202.42	204.48	204.42	203.75	205.01	203.59	204.26	205.84	206.07	205.44	205.9	203.22	204.73	203.1	204.28	205.99	204.29	204.34	204.7	205.39	202.65	204.53	205.15
207.13	207.88	210.39	206.87	209.89	207.21	209.67	209.14	209.92	208.4	208.46	210.8	209.25	208.49	210.07	210.01	209.4	208.92	208.88	208.95	207.01	209.1	207.88	209.48	210.04	208.02	207.43	211.01	210.42	208.99	210.18	209.13	207.6	207.79	208.88	208.77	208.56	210.3	205.98	209.1	206.51	206.14	207.24	208.21	206.77	205.75	208.4	209.12	209.11	206.84
215.45	217.52	217.51	217.35	217.2	216.94	217.85	215.56	214.47	213.87	218.43	217.8	219.84	217.09	216.96	218.6	216.33	216.06	220.77	218.08	216.21	217.4	217.86	217.88	218.72	215.62	216.69	216.71	217.39	217.15	216.84	216.75	218.1	218.29	218.28	216.41	216.3	219.85	215.48	217.91	218.38	216.91	216.88	217.24	215.91	218.08	216.04	217.13	218.59	216.01
204.47	202.87	203.78	205.44	203.92	204.15	200.73	206.38	205.42	205.68	203.72	204.81	202.84	203.11	203.9	201.25	203	202.43	203.06	206.68	204.21	203.5	202.9	204.28	204.08	206.56	204.6	204	202.23	203.97	203.59	203.21	204.67	204.07	201.15	204.01	202.34	202.25	204.9	203.29	203.63	203.27	204.05	205.46	202.31	202.54	204.3	204.95	203.78	202.28
218.24	216.34	217.06	216.19	217.34	216.45	217.07	216.92	216.09	218.49	218.56	215.54	217.91	217.04	217.61	217.98	217.21	217.74	218.51	215.33	217.35	217.37	217.53	218.4	218.16	215.74	215.85	217.08	217.57	217.57	218.78	215.26	217.21	216.64	218.24	217.96	215.26	216.41	215.06	216.41	216.5	217.98	217.16	215.6	216.38	215.54	215.03	219.06	216.93	216.76
200.77	201.36	199.01	197.04	199.18	200.24	199.21	198.38	200.58	201.01	198.02	198.38	200.81	199.08	200	198.97	201.46	201.14	198.58	199.89	199.67	200.99	196.89	201.22	199.67	200.96	199.88	198.18	200.36	199.9	198.76	198.87	199.05	199.92	199.49	200.9	199.47	201.71	198.85	198.58	196.91	197.34	198.27	198.79	200.19	200.41	200.69	196.61	200.37	199.94
207.24	211.59	210.04	207.19	208.56	207.27	208.55	208.65	206.6	211.52	209.13	208.57	209.93	209.59	209.12	207.22	208.51	210.86	210.16	209.54	209.05	209.77	208.63	209.61	210.66	211	209.76	206.76	206.02	209.75	207.4	208.41	209.51	211.41	211.2	208.47	208.6	209.58	208.67	208.25	210.51	209.59	209.88	208.6	210.67	207.35	206.98	206.25	206.37	209.53
200.15	201.85	199.03	199.86	198.15	201.71	199.75	197.42	199.49	201.77	201.28	200.84	198.56	200.26	200.95	199.89	200.75	200.23	198.41	199.33	199.91	199.74	198.41	201.17	199.39	198.83	199.76	200.85	200.73	200.51	200.22	199.17	202.21	202.09	199.95	200.16	200.09	199.13	201.87	201.62	200.73	202.34	201.24	199.96	201.43	201.03	202.62	201.28	199.42	200.3
208.53	207.76	208.55	206.58	211.88	208.35	209.88	209.23	209.12	208.35	209.77	207.64	208.34	208.99	210.24	207.55	207.44	209.07	205.63	209.69	205.51	207.65	207.87	209.3	211.21	207.22	209.61	207.92	208.62	208.21	208.2	209.41	210.87	207.42	209.54	209.54	207.66	208.2	208.07	208.45	210.63	211.93	207.15	206.26	209.11	208.21	209.25	209.21	208.83	210.52
199.63	198.83	198.38	198.43	199.94	200.39	199.29	201.53	199.18	198.15	199.77	201.27	199.82	197.53	202.13	198.44	199.96	198.98	198.24	201.37	200	198.97	200.21	198.08	200.32	198.28	198.92	197.75	197.86	198.4	198.44	197	197.83	199.35	200.22	200.52	199.23	199.55	199	197.58	200.5	198.4	198.24	199.77	199.12	200.31	199.85	198.65	199.68	199.49
200.41	200.28	194.6	197.66	202.57	200.49	199.62	202.04	198.43	198.4	201.31	197.13	201.46	199.21	200.32	198.63	198.69	199.64	201.21	198.55	199.27	200.02	198.52	199.52	199.27	199.83	199.69	201.05	198.62	200.32	201.47	199.27	199.25	197.36	200.27	200.94	200.36	199.32	195.99	200.19	199.37	198.21	200.32	197.14	198.66	199.83	200.5	200.26	199.61	199.2
210.05	207.36	209	205.8	208.14	208.76	210.68	207.88	209.6	208.04	208.85	207.56	209.95	208.23	208.1	208.07	209.56	209.71	208.04	207.72	209.78	207.43	208.01	207.44	208.81	207.88	208.6	208.51	207.75	209.43	209.59	206.53	210.04	208.17	209.76	208.74	208.51	210.52	209.65	209.59	208.2	211.39	208.47	207.65	209.02	209.42	209.04	207.98	210.81	209.44
199.53	199.23	199.06	199.43	198.79	197.68	198.82	199.49	198.61	197.62	199.64	197.94	197.49	199.13	197.65	199.15	199.26	197.88	199.25	199.09	199.98	198.46	198.88	200.66	197.5	196.54	198.5	198.25	198.23	199.36	200.48	197.81	200.47	197.98	197.6	199.03	199.61	198.89	201.26	201.04	197.74	201.22	200.52	198.08	198.13	197.33	197.43	200.52	198.2	200.41
207.82	209.57	206.55	208.73	208.11	208.63	209.54	207.22	208.76	209.11	208.8	205.48	207.64	206.86	208.15	204.42	210.78	208.64	207.67	210.29	209.4	207.96	206.23	207.29	207.65	206.9	206.32	209.25	209.46	207.51	208.35	208.21	210.11	208.57	204.19	207.56	207.3	206.22	208.36	209.07	209.82	207.8	205.89	207.47	208.66	208.95	208.59	207.58	206.04	209.53
198.66	197.41	197.27	198.07	198.07	197.95	198.98	199.24	198.31	202	197.9	198.54	197.43	198.84	198.08	198.3	196.08	199.95	196.38	197.97	198.28	196.78	197.19	199.61	198.19	197.88	199.22	199.36	198.99	195.06	198.61	195.43	198.68	197.67	196.54	199.86	198.1	197.66	198.95	196.32	199.88	200.89	196.12	198.95	198.03	200.08	199.76	198.52	198.53	198.88
205.33	207.24	205.22	205.61	202.35	204.2	203.81	203.01	203.56	205.03	203.08	201.83	205.88	202.26	204.28	204.16	207.14	207.64	202.94	204.83	204.01	203.54	206.38	204.68	202.97	203.41	203.83	204.68	205.16	205.57	201.98	203.53	203.77	202.98	204.2	203.8	205.15	204.5	206.79	205.46	203.82	204.66	205.56	203.44	204.72	204.35	202.28	205.14	205.82	203.64
209.58	210.88	210.8	211.2	209.97	210.78	210.2	209.1	207.51	210.1	209.8	207.21	209.87	209.35	207.53	211.3	210.22	210.67	210.25	208.92	209.21	210.75	209.02	209.47	208.93	208.37	210.79	210.78	210.65	207.72	207.12	213.08	210.51	209.84	210.56	207.98	210.47	210.85	208.65	207.68	209.55	211.34	208.22	208.28	211.88	206.94	210.49	210.52	211.38	210.81
193.84	194.99	193.53	195.63	193.46	194.17	194.6	194.91	194.61	192.7	193.48	193.95	192.98	194.28	193.68	194.53	192.73	193.06	191.95	193.82	193.51	193.79	194.05	196.09	193.38	192.19	195.16	195.71	193.04	194.31	196.49	193.25	192.4	193.76	193.85	194.5	193.73	195.18	193.66	192.36	196.33	194.07	195.2	194.63	193.79	194.35	194.55	192.43	195.64	191.66
215.66	216.35	219.35	216.61	215.05	217.34	215.24	216.12	217.88	216.64	216.75	218.11	216.1	217.95	217.69	218.03	218.1	215.47	216.91	214.02	216	218.16	216.46	215.72	216.43	217.14	215.88	216.95	216.19	216.82	214.94	218.22	216.78	216.11	216.38	216.52	216.28	216.39	218.41	215.1	216.96	214.83	218.86	219.78	215.92	216.58	215.59	217.98	218.59	220.83
208.16	205.36	205.06	208.48	203.71	204.75	206.37	205.09	205.05	205.96	205.47	205.19	206.6	205.06	205.61	207.7	209.32	206.49	206.63	206.88	206.11	204.96	206.91	206.55	205.29	205.54	204.74	206.79	208.65	205.66	206.38	204.66	206.74	207.1	206.78	204.87	206.58	205.15	205.04	208.07	206.99	205.01	204.51	206.16	206.65	207.49	203.96	206.47	205.58	205.52
211.31	210.68	212.51	212.53	211.9	212.27	212.36	212.06	210.71	210.54	210.88	211.28	209.73	212.06	212.23	212.69	211.36	209.12	211.62	212.25	212.34	208.18	210.09	212.16	212.81	212.06	209.95	213.65	215.36	211.78	211.13	211.88	211.65	211.76	210.02	212.32	213.13	212.8	210.48	212.45	209.26	211.73	211.02	209.75	213.42	211.14	212.03	212.24	212.91	211.74
204.88	202.94	206.93	204.07	205.26	203.83	206.17	203.08	206.23	205.25	205.02	203.81	205.26	205.74	206.68	206.62	206.61	204.78	205.97	206.54	204.6	204.61	205.64	206.81	205.03	203.09	205.74	202.28	205.58	206.41	206.13	203.24	205.2	205.34	207.15	204.84	205.89	204.87	208.59	205.28	204.2	205.49	206.07	204.55	201.33	207.49	203.59	205.9	203.84	206.57
205.53	209.39	207.03	209.61	209.72	207.36	208.03	207.14	207.9	208.4	207.68	207.63	208.04	207.77	208.91	209.67	204.88	208.57	208.47	206.27	208.02	207.38	208.21	208.02	207.02	208.06	206.72	208.87	207.66	207.63	208.54	207.23	206.67	209.07	207.04	208.11	206.71	209.15	205.57	207.09	206.11	210.6	208.14	207.74	207.63	209.37	207.81	207.93	209.55	208.36
208.3	208.42	208.41	209.56	208.48	207.05	206.19	210.36	207.17	209.18	208.7	208.78	206.01	208.31	207.08	208.9	207.85	208.45	210.73	209.1	211.42	208.9	207.82	207.57	209.67	207.79	207.9	207.2	208.28	207.76	210.87	211.53	208.58	206.26	209.03	209.94	208.47	207.26	207.32	210.63	209.59	207.37	209.93	207.26	207.96	209.18	209.05	208.13	208.96	209.02
196.91	198.72	198.72	197.33	201.03	201.44	201.28	198.58	198.97	199.34	199.18	199.46	197.69	198.45	197.47	199.58	200.3	201.1	199.32	197.54	198.93	198.1	197.76	199.58	201.64	198.38	198.88	199.11	198.6	198.23	199.92	201.07	199.35	199.71	198.64	199.11	199.89	198.61	198.03	199.21	200.99	199.26	196.43	199.28	199.04	198.7	198.74	198.16	196.93	200.83
213.05	208.81	211.6	209.57	210.51	211.78	209.42	211.89	211.57	211.64	213.03	214.21	212.14	211.81	212.99	212.26	211.98	210.27	211.34	211.65	211.4	215.88	209.76	209.93	209.53	210.51	213.08	213.05	212.37	211.86	213.58	210.37	212.01	209.65	211.13	210.35	213.25	209.41	211.95	210.13	211.58	209.3	209.67	210.34	213.03	211.45	211.04	211.58	211.06	210.06
206.91	208.03	206.17	207.11	208.78	207.29	208.04	209.3	206.62	207.24	207.5	209.08	208.64	209.09	208.43	207.03	210.72	209.49	206.9	208.38	206.97	207.12	208.44	206.79	207.16	208.48	208.04	207.61	207.88	208.3	209.9	208.4	208.33	210.3	207.84	208.51	209.41	209.23	206.36	206.99	207.33	207.37	208.22	209.01	208.81	208.54	208.6	208.44	207.02	207.62
204.14	203.5	201.91	202.48	204.63	204.17	203.46	203.13	206.79	205	201.72	203.55	202.73	204.06	206.7	203.54	203.76	203.67	203.98	201.47	205.77	205.05	203.97	202.24	203.48	205.14	204.74	205.2	204.03	202.77	202.09	205.17	201.9	204.07	204.11	203.69	204.12	203.24	203.82	206.01	203.73	200.67	205.29	204.1	205.96	203.47	204.65	201.65	203.38	205.42
203.75	205.25	206.15	207.79	207.03	207.5	205.93	207.77	208.14	206.98	206.52	206.9	206.41	207.09	206.77	207.35	206.33	204.5	207.65	203.83	206.94	205.23	203.85	204.91	204.13	206.41	207.22	206.26	206.86	206.45	206.26	205.35	204.86	205.89	206.07	206.53	204.64	205.26	206.74	207.51	207.38	205.38	209.46	205.67	207.02	205.91	208.03	205.72	207.37	206.62
199.36	200.29	200.23	199.55	200.86	199.76	199.67	200.17	197.67	201.97	199.41	200.24	196.81	199.75	198.86	199.66	199.55	200.46	200.58	198.31	199.82	198.61	200.81	199.18	198.54	200.93	201.91	199.19	200.06	198.65	196.1	199.72	199.76	202.03	200.36	199.87	200.65	198.27	199.48	200.95	199.59	196.49	198.14	199.46	199.98	197.28	197.74	198.14	199.99	201.94
209.16	208.68	209.63	211.04	209.16	208.41	208.18	208.64	209.6	209.37	210.74	210.88	207.87	208.8	208.11	208.57	207.96	207.53	208.93	209.49	211.04	208.14	208.76	206.96	209.09	208.22	210.5	207.65	208.75	207.96	207.7	211.4	204.99	208.64	209.05	209.51	207.7	211.14	209.32	209	209.92	207.43	208.64	208.56	209.1	209.2	209.42	208.68	210.39	209.63
213.72	213.67	211.9	212.23	212.83	212.36	211.83	213.04	213.21	212.21	210.92	212.5	212.08	211.5	212.59	213.28	212.36	214.48	211.38	213.43	213.72	213.01	212.29	210.85	212.4	211.14	214.23	212.31	213.25	212.9	211.87	211.93	213.69	210.98	213.08	212.71	213.14	212.95	211.8	214.64	212.7	210.42	214.71	212.39	213.71	210.75	213.52	210.4	212.51	212.44
200.15	198.17	199.36	199.84	198.89	199.98	198.26	196.58	200.13	199.07	200	200.91	200.64	200.83	200	199.93	198.53	201.81	199.31	199.46	199	198.63	198.06	200.94	198.5	199.11	199.31	199.2	199.63	199.45	200.35	201.37	199.36	200.29	198.79	197.8	198.4	198.77	199.22	197	199.01	196.85	198.54	201.14	200.37	196.45	198.66	195.48	200.12	197.64
209.33	204.86	206.03	209.47	205.75	207.61	210.58	206.29	208.88	207.84	207.01	209.8	208.74	208.11	205.91	208.17	209.1	208.12	208.36	207.65	209.53	207.15	208.02	211.54	205.9	210.19	206.66	206.34	206.97	208.22	207.48	207.02	206.56	208.04	209.7	206.04	210.59	208.86	207.68	208.3	208.42	207.98	207.03	209.07	208.35	207.65	208.05	205.05	205.83	205.32
199.68	199.52	198.86	198.46	201.13	201.4	198.96	199.7	198.82	199.44	199.07	198.8	201.8	199.08	198.64	197.49	200.18	197.88	197.28	197.81	198.99	198.94	199.59	198.37	200.02	201.34	201.36	199.03	201.23	198.84	198.99	199.71	199.89	199.81	196.45	198.58	198.83	200.59	202.01	197.94	196.94	198.72	200.73	201.22	201.97	200.98	199.1	200.31	199.91	197.06
205.11	205.66	206.09	204.11	204.8	205.93	204.18	203.62	207.79	205.64	204.38	204.25	203.48	205.72	205.55	202.72	201.86	204.02	204.81	204.66	204.83	205.37	203.27	206.48	206.14	204.59	206.45	202.41	204.56	205.43	202.31	205.56	203.91	204.21	202.56	205.54	204.87	204.04	207.47	203.19	204.17	204.06	205.7	203.78	206	204.5	204.97	204.35	205.69	205.43
199.87	198.98	199.55	199.93	199.72	199.63	199.26	202.93	198.89	200.24	200.3	199.08	197.36	200.14	197.35	200.08	198.77	202.04	199.27	199.57	199.38	200.39	201.19	199.89	199.69	198.68	202.6	198.38	198.38	199.13	197.77	201.26	196.67	199.13	197.21	199.93	197.76	201	200.32	200.37	200.31	200.06	199.04	199.31	202.52	199.22	200.6	199.31	199.8	200.15
211.33	211.98	213.11	212.14	211.1	212.6	210	211.43	212.08	212.17	210.73	212.15	210.49	210.62	213.4	210.98	211.29	209.39	209.52	211.65	210.19	210.82	212.38	215.68	209.61	210.96	211.58	212.05	212.48	213.67	212.18	214	209.89	212.35	213.62	212.19	212.14	213.06	212.73	211.05	212.11	211.53	211.97	212.05	211.16	209.92	212.93	212.71	212.21	210.9
219.27	217.71	219.26	219.21	218.06	219.46	216.5	217.06	217.68	218.7	219.18	217.67	217.31	219.67	218.23	216.95	217.38	217.16	219.72	218.36	217.6	218.87	219.11	217.9	219.21	219.39	218.72	217.57	219.81	215.12	216.52	218.89	217.84	218.76	218.09	218.48	218.52	217.85	218.24	217.76	219.44	218.41	217.9	216.96	217.48	217.76	217.67	218.42	218.66	217.32
204	205.41	201.45	201.88	202.47	205.12	203.57	201.11	204.48	203.76	204.2	200.25	204.27	205.3	203.98	202.52	203.59	204.5	201.66	204.21	202.37	204.31	205.66	204.77	203.31	204.83	203.3	202.8	205.56	203.8	202.94	204.43	203.22	202.44	205.71	202.21	203.2	203.29	204.96	202.56	206.73	205.1	202.9	203.99	202.94	202.43	204.83	201.88	203.36	202.31
209.52	208.81	210.97	210.86	208.33	208.92	209.15	209.7	208.34	208.36	206.18	207.15	207.9	210.11	208.98	208.19	208.15	208.96	209.36	211.79	207.83	209.2	211.01	211.39	207.55	207.99	209.03	211.76	208.74	208.45	208.78	208.77	209.52	209.19	207.65	207.41	208.39	208.82	207.55	208.16	207.4	208.79	205.12	207.7	206.79	209.36	210.69	211.08	206.76	209.1
209.38	208.04	207.29	209.29	208.61	206.16	207.42	207.19	207.9	209.69	208.22	205.36	206.97	208.32	208.54	207.93	206.66	207.44	210.06	205.61	206.38	206.19	207.88	210.09	210.34	209.36	209.22	207.35	207.21	208.56	208.26	208.59	205.69	208.5	207.01	206.03	207.35	207.53	208.91	204.95	209.91	207.12	207.26	208.04	207.82	206.5	207.83	207.95	208.28	207.58
200.11	201.39	198.72	199.92	202.1	200.33	201.49	199.73	202.81	200.34	199.82	200.12	199.28	199.94	202.05	200.14	201.61	202.72	199.39	200.84	199.56	199.15	200.22	201.12	199.9	201.08	201.68	200.21	200.1	200.56	198.37	199.82	199.14	200.98	201.72	201.67	200.66	201.53	199.58	202.11	201.28	201.94	202.49	200.31	200.59	200.73	200.55	199.85	200.22	201.66
208.17	209.96	206.36	208.72	207.37	208.81	211.1	209.59	209.41	210.41	210.42	209.34	207.26	209.05	208.92	208.36	208.94	208.05	208.51	211.43	208.21	207.46	206.75	204.99	208.12	207.64	208.05	207.96	210.56	208.23	207.19	209.23	210.71	209.96	209.25	209.86	207.34	209.47	207.47	208.08	208.04	206.17	206.91	206.18	207.2	209.98	209.65	208.92	209.79	210.03
207.45	208.63	208.37	208.06	207.24	208.26	206.59	206.05	209.15	207.22	208.55	209.65	206.98	207.89	207.93	209.18	210.42	208.51	205.32	209.68	208.52	208.76	211.18	209.48	208.64	210.38	209.85	208.44	209.6	208.56	208.19	209.68	211.74	209.37	208.81	207.21	207.36	208.97	209.27	208.94	208.49	208.38	210.55	210.6	210.18	207.26	210.19	208.03	207.18	208.78
206.73	208.61	207.88	205.95	207.76	205.27	206.96	208.19	206.87	207.44	207.88	206.9	208.2	206.39	207.65	207.81	210.11	207.95	207.44	206.8	208.15	206.34	207.63	208.23	209.79	207.93	207.03	206.74	207.69	205.36	208.23	208.45	207.66	206.46	207.04	207.81	206.88	208.02	206.44	209.3	206.23	207.65	207.29	209.28	207.34	207.08	206.88	206.67	206.15	209.1
213.54	215.29	211.21	212.11	215.1	213.6	212.88	213.15	213.02	212.13	213.01	210.52	212.53	211.48	213.44	212.44	214.07	212.98	213.33	211.11	212.47	213.01	212.36	213.62	213.62	212.74	210.87	215.22	212.48	214.13	213.38	214.17	212.42	211.17	215.52	213.34	212.53	212.37	211.7	211.48	212.42	212.69	213.16	213.58	212.24	210.81	214.29	211.69	212.21	214.78
208.47	210.34	207	209.11	211.13	211.34	208.74	208.37	210.79	209.73	208.89	209.02	208.87	207.08	206.13	209.14	208.84	207.6	208.72	207.73	211.32	209.25	207.68	207.63	207.79	210.42	207.03	208.52	208.22	210.54	208.27	208.33	205.28	206.69	207.09	209.54	210.26	208.7	208.3	208.31	208.62	209.94	206.85	208.17	207.41	208.15	207.13	210.25	208.6	208.95
203.02	203.17	203.49	204.5	206.5	203.62	202.7	204.18	205.72	204.27	203.73	203.58	201.74	203.18	202.3	202.72	200.41	204.03	203.04	204.24	203.92	204.43	201.71	203.53	204.65	201.86	202.66	202.24	204.36	202.11	203.82	204.15	202.69	205.02	201.87	202.28	205.26	203.87	204.88	205.18	203.74	203.68	201.37	206.65	203.48	202.54	202.33	204.77	203.57	202.7
203.37	203.93	204.31	202.38	202.09	201.8	203.86	204.97	202.92	203.51	203.12	203.84	203.8	205.24	201.4	204.29	203.9	203.56	203.51	204.09	202.62	204.69	203.05	204.61	201.2	202.22	202.02	205.57	201.96	202.56	203.46	204.72	203.73	205.05	203.51	204.38	203.79	202.19	206.45	202.71	203.81	203.79	202.96	203.57	203.31	205.34	205.01	204.29	203.14	202.91
201.14	201.29	199.46	201.42	201.71	202.64	198.77	201.91	201.17	200.53	202.24	202.27	200.48	201.11	202.45	200.41	200.13	201.36	199.55	201.07	199.47	201.21	198.28	202.59	200.38	201.42	200.03	199.67	199.79	201.92	198.81	197.98	200.29	199.72	199.64	198.22	203.48	199.32	199.74	200.36	199.66	200.14	200.64	202.75	201.34	199.16	200.87	198.41	204.12	201.4
198.08	197.23	197.55	199.03	195.78	198.75	198.47	197.83	197.92	196.94	198.22	197.09	198.35	195.83	197.5	198.81	195.62	197.35	197.57	197.24	198.71	197.83	199.02	198.41	199.99	197.38	198.83	199	198.46	198.11	197.63	196.57	194.62	197.36	199.64	196.92	198.39	199.49	196.39	197.82	197.5	197.81	198.35	196.61	197.14	198.02	196.4	198.94	199.12	198.37
193.78	194.48	195.77	194.17	193.23	193.62	193.1	195.25	193	194.72	193.89	194.5	195.04	195.74	193.21	193.58	195.11	194.32	196.1	195.35	195.68	192.81	195.86	194.55	195.66	193.7	195.04	195.6	195.09	194.81	192.76	194.07	194.88	194.19	194.83	195.43	194.62	195.23	195	194.02	195.24	191.86	191.32	195.94	193.42	194.17	193.44	193.06	193.1	194.18
204.09	203.45	201.47	202.51	203.07	203.73	204.07	201.55	203.35	200.74	203.69	200.38	203.22	202.78	200.51	201.33	202.39	203.58	202.18	200.92	204.5	202.34	203.33	201.96	204.91	202.77	202.02	205.88	203.48	204.26	202.2	203.2	201.3	203.34	204.52	203.78	201.97	200.36	202.79	204.13	202.11	201.2	201.18	202.53	203.97	200.53	203.46	201.38	201.81	202.72
212.67	212.77	213.78	212.53	211.83	211.87	213.1	215.33	210.95	211.76	211.45	214.49	211.81	210.4	213.46	213.24	213.75	211.44	215.86	212.25	214.93	213.92	212.67	210.91	212.49	212.28	213.41	211.88	211.85	213.98	212.57	213.42	209.48	212.53	210.91	211.65	214.35	213.39	214.88	211.39	213.11	213.37	212.18	213.95	214.41	213.85	213.02	210.78	211.97	213.83
194.57	193.99	192.84	193.97	193.35	193.26	192.99	192.94	195.84	192.72	192.99	194.53	193.65	193.46	193.2	193.47	191.97	195.18	195.11	195.05	194.55	192.83	193.84	192.88	195.03	193.72	193.4	194.65	194.21	192.57	194.9	191.86	194.85	193.59	193.74	192.88	194.77	195.07	196.14	193.29	193.75	193.98	193.41	195.92	195.33	194.92	195.79	192.66	195.16	192.68
208.94	206.93	207.94	206.63	205.89	208.11	204.74	209.45	208.62	210.71	207.24	209.64	209.78	207.68	209.4	208.18	209.28	210.67	206.15	207.75	209.96	212.02	209.49	210.22	207.08	209.74	208.7	209.71	208.34	209.72	207.85	209.11	208.59	207.66	208.31	207.42	209.52	209.28	207.11	208.9	209.41	209.18	209.66	208.18	209.44	207.99	207.49	209.84	207.16	208.9
207.64	209.42	210.54	208.76	208.21	209.14	208.96	207.42	207.05	208.3	207.64	209.36	208.53	208.43	209.5	209.97	208.76	206.97	206.02	210.59	206.77	207.92	209.62	209.5	208.56	208.44	209.88	207.72	207.96	207.73	208.31	206.72	208.29	206.92	209.29	207.86	207.06	208.39	210.84	208.93	208.37	208.17	206.85	209.61	207.74	207.47	209.6	208.37	210.03	210.76
215.05	218.28	216.83	217.53	216.71	217.15	216.14	217.32	216.25	217.4	218.12	214.95	215.67	215.71	215.21	215.02	216.54	216.84	218.05	216.63	220.36	217.09	217.56	216.28	216.04	218.53	216.11	216.39	216.34	218.78	216.41	216.44	214.66	217.26	215.47	217.69	218.2	218.45	216.76	217.08	217.85	218.76	218.61	217.48	217.13	215.87	215.76	215.88	216.52	216.77
208.59	209.96	210	207.98	209.58	211.98	209.64	209.75	206	208.08	209.97	209.12	209.59	208.14	209.97	209.66	208.61	210.19	210.52	210.23	208.69	209.55	210.92	208.49	208.89	208.68	210.15	209.53	206.39	208.32	208.73	210.44	207.4	208.87	208.73	207.58	209.07	207.88	206.95	211.44	208.33	208.09	209.62	209.23	207.62	209.03	207.76	208.41	208.38	208.12
199.74	197.93	200.57	199.52	197.59	197.55	199.1	198.99	198.84	200.23	201.06	199.47	198.25	202.02	197.32	199.31	199.3	199.22	199.4	199.48	199.44	200.67	199.26	199.24	198.65	197.31	199.02	198.4	202.57	197.3	198.58	199.39	197.93	199.53	199.75	199.21	201.52	200.93	200.45	200.51	199.83	200.09	199.1	198.4	199.47	195.32	198.18	198.82	199.54	199.72
200.73	201.71	200.77	197.81	201.03	197.73	200.71	201	197.16	201.97	198.8	201.21	200.12	200.4	200.57	200.73	201.98	198.69	199.85	200.86	199.65	201.78	199.7	199.78	200.66	202.83	201.02	199.78	199.8	196.36	201.22	200.29	200.14	200.13	202.21	200.53	198.78	200.06	200.58	198.62	200.88	199.58	200.08	199.28	199	199.47	200.73	202.46	199.56	198.82
205.6	202.07	204.59	204.23	205.03	202.68	205.3	206.31	204.04	205.51	201.89	204.39	202.23	204.03	203.68	202.48	203.4	205.48	201.96	202.45	203.54	203.69	203.43	205.92	202.73	203.96	204.2	203.75	205.75	202.5	204.71	204.26	203.53	205.15	203.34	205.66	205.36	204.02	205.35	203.72	203.35	203.53	201.75	201.78	203.12	204.11	204.72	205.8	204.07	200.67
202.51	204.86	203.12	206.12	205.32	203.9	205.7	203.44	204.9	204.84	203.95	204.19	204.71	205.5	206.15	203.89	203.69	202.29	205.85	205.97	206.69	205.26	206.57	204.8	204.13	204.21	205.05	205.07	204.49	206.5	203.96	203.72	206.13	205.15	203.69	205.37	203.86	205.33	204.3	204.05	203.72	204.99	204.19	205.36	204.52	204.94	202.94	205.7	205.11	204.01
209.47	208.87	208.54	209.18	209.85	209.84	206.4	210.23	206.21	207.1	207.99	208.73	208.91	208.97	209.29	208.42	208.93	208.44	205.87	206.53	207.74	206.02	210.26	208.71	207.78	208.93	210.72	207.55	208.72	207.8	207.98	208.18	211.47	209.42	210.38	208.24	206.79	211.08	209.55	206.35	209.98	206.68	210.83	207.52	208.47	208.28	206.69	207.37	206.51	209.5
204.97	205.3	203.37	203.16	202.73	204.7	201.46	202.55	203.49	205.09	204.71	203.68	203.87	202.8	205.82	203.2	202.83	204.06	201.65	203.98	204.47	203.26	202.51	203.11	203.97	201.85	201.62	201.96	203.53	201.1	205.75	203.87	205.68	203.83	203.22	203.18	201.49	201.52	204.06	205.38	203.08	204.35	202.26	204.73	201.29	201.98	201.55	203.1	202.7	203.99
211.17	210.77	212.89	210.78	210.19	213.89	209.64	212.93	211.83	209.52	212.89	212.87	213.46	213.42	209.44	209.91	214.12	210.89	212.61	211.06	211.38	212.16	213.46	213.24	211.6	211.52	213.32	212.68	210.94	210.03	210.97	213.62	213.12	212.83	211.46	210.02	211.33	212.01	212.13	211.89	212.5	210	210.61	212.66	212.68	211.41	210.9	211.08	211.27	211.25
203.07	205.45	203.85	205.5	205.83	203.94	206.06	204.57	204.73	206.31	203.8	204.65	203.37	201.48	204.83	204.54	206.04	205.84	202.44	205.16	204.76	205.5	203.33	203.56	207.37	204.29	205.44	204.78	205.1	204.27	205.39	202.21	206.91	206.82	204.35	205.3	204.53	203.39	204.11	205.58	205.3	205.86	205.57	205.62	203.72	204.92	202.33	203.15	206.3	205.75
204.12	201.34	204.13	202.05	203.56	205.3	202.37	202.96	203.4	203.86	204.6	203.63	202.28	201.9	205.83	202.1	203.54	204.21	203.87	202.57	204.47	201.49	203.64	203.4	200.81	203.22	202.22	203.34	203.17	201.51	206.1	203.71	204.91	202.12	204.52	204.13	202.92	202.63	204.97	202.95	203.51	201.74	201.18	203.91	201.9	202.37	204.01	201.72	205	201.81
215.22	216.2	218.52	215.45	217.8	217.02	218.4	216.3	217.3	214.47	217.41	217.23	216.48	219.9	218.66	218.37	217.99	217.53	216.31	216.79	217.27	217.53	217.39	216.35	216.97	218.2	216.71	217.33	216.4	216.03	218.05	215.16	216.76	217.55	217.11	218.04	218.26	216.15	216.9	218.07	217.68	217.84	218.02	216.34	215.17	216.77	217.18	216.4	217.9	218.05
201.7	203.87	204.48	203.93	203.64	203.39	204.92	203.59	203.81	202.44	201.91	203.42	202.98	201.5	205.18	203.26	203.03	204.93	204.91	202.88	201.08	202.71	202.79	203.19	203.48	203.46	204.92	203.59	202.92	202.45	203.92	205.72	204.91	202.62	205.41	204.4	201.45	203.94	202.48	204.18	204.42	204.78	202.27	202.72	202.15	203.72	203.43	201.68	204.57	202.68
200.97	203.12	202.93	202.44	202.79	201.46	204.48	200.86	204.42	203.85	204.25	201.97	204.52	203.32	205.11	204.94	201.39	202.09	204.23	203.93	203.24	201.56	202.03	202.67	204.23	203.38	202.97	201.94	201.08	203.82	205.43	203.23	203.96	203.69	202.87	204.77	203.49	203.52	202.83	203.7	202.5	202.19	202.41	204.33	204.1	203.26	203.71	203.68	201.27	202.01
208.67	207.16	209.22	208.08	210.94	211.97	211.02	209.33	209.23	208.67	209.03	208.39	209.83	207.24	208.51	209.04	207.32	209.84	208.76	206.47	210.33	210.36	210.15	207.15	206.93	210.92	209.19	208.38	206.82	206.76	207.51	207.82	207.35	209.91	211.31	210.06	206.65	207.71	210.73	209.24	208.87	208.57	206.99	210.64	210.12	206.97	206.83	209.22	210.31	207.56
209.74	210.38	210.26	208.01	207.1	207.54	210.22	209.58	208.8	207.18	209.37	206.88	207.82	210.58	208.79	208.24	208.26	209.13	210.16	207.56	207.61	209.58	208.49	207.49	208	208.6	209.63	207.52	208.69	210.83	207.78	209.9	207.44	209.14	209.93	211.59	210.66	209.45	209.08	211.06	209.45	207.93	209.55	209.96	209.38	209.72	206.19	210.14	206.66	207.45
206.9	205.07	204.52	206.84	205.82	206.04	205.08	208.22	208.29	206.29	205.46	207.82	205.63	206.21	203.22	206.05	206.32	204.37	205.65	203.94	204.98	209.45	205.59	202.77	206.1	205.6	205.18	205.84	209.17	207.79	207.5	207.22	205.27	202.87	205.31	207.65	206.19	205.62	207.47	207.77	205.84	207.9	205.16	207.05	205.49	206	205.89	206.45	208.88	209.14
216.82	218.4	216.75	214.46	216.98	217.15	218.11	217.34	217.41	218.12	215.57	216.81	217.82	217.89	218.78	217.17	216.34	215.26	217.06	215.79	217.58	216.17	217.32	217.85	215.94	215.2	217.79	216.84	217.84	215.63	217.01	217.19	216.32	220.57	218.36	212.82	217.31	216.57	218.62	215.89	217.99	217.3	215.74	216.1	220.43	216.22	217.14	219.22	218.71	214.39
205.73	205.13	204.34	206.04	205.05	203.71	205.66	206.01	204.31	205.33	205.64	203.96	203.16	204.82	202.28	205.46	205.42	204.47	204.01	206.88	202.33	203.17	205.33	205.11	205.74	206.66	204.91	205.69	202.69	204.18	203.99	205.3	203.85	206.09	205.35	205.39	204.76	206.07	203.95	205.82	203.49	205.71	203.43	204.49	205.3	201.3	202.88	206.54	204.68	206.64
198.13	197.94	199.14	196.98	196.38	195.5	197.02	199.64	200.93	199.52	196.61	196.43	197.37	196.67	197.79	197.54	197.92	199.69	200.4	197.78	196.68	198.56	196.53	197.43	195.14	199	196.34	198.56	198.67	198.33	199.14	198.19	197.52	197.03	198.44	197.77	197.28	196.93	199.65	197.56	196.75	200.26	197.66	196.05	199.01	197.67	199.92	198.82	195.93	197.15
212.01	212.08	213.11	211.77	209.62	211.94	211.22	211.58	212.42	210.6	212.64	210.87	209.55	213.59	211.81	211.86	211.44	211.95	213.53	211.9	213.68	209.59	213.9	213.11	210.97	211.37	212.58	213.02	212.06	211.93	210.41	211.33	208.93	211.97	210.94	210.34	211.6	210.1	213.54	212.67	210.83	211.12	212.15	212.61	210.31	210.36	212.38	210.59	211.65	213.73
203.79	205.01	201.72	202.85	201.23	203.69	202.73	205.05	202.63	203.83	203.24	200.84	203.54	202.29	202.09	205.26	203.06	202.38	201.79	201.73	201.84	200.94	200.52	202.09	200.92	206.2	202.69	203.05	202.65	202.77	204.49	202.84	203.02	206.73	203.49	203.38	203.86	204.2	202.06	202.48	202.6	201.43	202.19	205.57	203.81	203.78	202.77	200.47	201.68	205.89
196.8	199.92	200.29	198.13	199.15	199.73	201.82	197.89	198.3	198.32	199.74	200.58	200.3	200.76	198.87	199.46	198.25	198.03	198.68	200.03	201.25	197.76	198.95	200.28	199.2	198.33	200.78	202.32	199.93	201.2	199.37	199.37	197.39	200.67	198.84	198.87	197.6	200.38	197.95	198.13	199.63	199.92	199.67	195.92	201.07	196.8	200.33	199.28	196.7	198.79
201.65	202.7	198.61	200.47	201.4	200.54	201.43	200.78	202.58	202.66	202.6	200.22	201.33	199.3	200.18	198.82	200.94	201.25	197.46	201.99	201.05	198.68	201.56	199.76	199.32	199.03	201.34	200.12	197.96	198.71	200.17	200.24	199.41	202.22	200.81	200.62	200.79	200.6	201.09	199.89	199.8	199.63	199.88	199.06	200.11	199.73	201.94	199.59	199.41	197.7
203.48	201.41	202.62	202.78	202.99	201.09	202.09	200.73	205.02	202.2	202.82	201.59	200.45	201.64	200.82	203.14	202.91	201.84	201.19	201.16	202.89	203.12	201.58	203.35	202.8	202.17	201.8	202.72	203.51	201.95	200.32	200.94	205.38	202.52	199.96	201.13	200.95	202.18	203.01	205.69	201.32	204.01	201.94	200.74	201.56	202.1	201.52	202.69	201.97	201.84
200.98	200.28	199.05	201.7	200.55	201.42	201.82	201.76	200.08	197.71	200.71	201.5	200.71	200.36	199.92	200.88	199.15	199.95	197.98	200.49	200.63	200.6	199.99	200.96	198.6	201.07	199.58	202.12	199.25	201.48	200.34	198.62	202.6	201.03	198.95	199.88	201.27	201.63	201.25	201.13	200.11	198.88	199.57	197.44	199.04	198.8	199.52	201.67	200.94	198.56
211.42	211.52	212.45	212.74	208.48	212.57	212.08	211.12	211.7	210.93	212.78	210.62	213.4	211.28	211.12	211.96	211.68	213.01	210.03	214.65	211.74	212.51	213.07	212.41	211.56	211.9	212.29	211.6	211.67	210.95	211.86	211.81	212.56	211.53	210.42	210.63	214.13	212.11	212.29	211.51	210.05	209.73	211.63	209.42	213.45	212.59	214.65	211.19	211.93	210.83
205.13	206.01	204.17	203.54	207.17	203.69	201.48	204.37	202.74	204.06	204.37	204.88	204.12	205.79	205.39	202.05	202.46	202.4	203.12	203.6	204.99	203.69	202.83	203.31	204.91	203.98	203.85	203.62	203.14	203.3	205.54	203.21	201.81	204.96	204.6	204.02	203.55	202.07	202.78	203.91	204.74	203.91	205.06	202.75	203.03	202.36	203.19	202.88	203.33	204.85
208.8	206.75	207.59	207.14	206.56	206.51	209.74	207.6	206.53	208.35	209.31	207.79	207.57	208.67	209.58	206.14	209.11	208.3	207.03	208.28	207.76	207.22	207.65	210.24	209.14	207.09	206.05	209.61	207.65	206.57	207.61	207.8	207.25	210	209.53	207.23	209.18	205.76	207.64	207.51	208.1	206.4	210.29	208.25	206.77	208.69	206.45	209.3	205.97	208.81
209.43	206.79	208.77	207.3	207.31	210.02	208.46	206.76	209.99	207.45	207.94	208.32	209.18	209.75	210.88	206.7	210.35	207.22	207.85	209.37	209.17	209.88	207.45	210.14	208.51	208.61	210.27	208.54	210.2	208.17	210.7	210.09	208.79	209.13	209.72	210.58	209.28	209.47	207.76	208	207.71	211.19	210.46	208.69	209.06	208.97	207.6	208.78	209.25	207.79
204.25	205.75	203.96	203.48	205.08	202.35	204.85	204.22	205.37	205.85	206.62	202.31	204.98	204.2	204.22	204.86	204.28	204.54	204.09	205.77	202.92	202.92	204.21	202.66	206.38	203.52	206.42	203.38	204.7	201.57	203.43	204.31	205.81	203.73	203.71	203.5	202.57	203.53	204.46	201.75	203.04	201.84	204.4	203.44	204.92	205.04	200.3	204.64	204.73	203.78
209.56	207.56	207.49	207.86	205.94	209.08	206.85	208.02	208.11	207.71	206.23	206.26	207.19	208.41	210.34	207.7	208.56	206.85	207.25	206.83	209.28	206.83	207.57	206.71	208.59	207.41	205.73	205.84	207.57	208.81	207.56	208.54	207.97	207.39	208.04	206.09	208.63	206.99	208.19	209.45	206.82	206.23	207.88	208.31	206.1	206.38	207.03	208.97	205.71	206.8
212.66	212.89	213.92	213.66	213.41	213.45	212.04	211.13	212.62	212.05	213.81	213.79	213.27	215.61	211.21	215.28	210.95	213.07	213.7	213.03	212.87	213.08	212.47	212.64	212.52	209.97	214.79	215.4	213.94	211.45	213.16	214.17	213.49	214.07	213.45	212.54	213.18	211.06	210.53	213.86	212.71	214.33	213.32	216.12	214.47	213.52	215.6	213.18	213.96	212.14
211.52	211.78	212.26	211.03	207.79	209.88	212.48	213.26	210.01	212.26	209.44	209.18	212.53	210.95	209.89	212.98	211.19	208.02	210.78	211.68	213.28	212.25	209.85	211.15	213.26	213.28	213.06	212.82	211.74	210.37	210.97	208.99	210.69	210.7	210.87	212.97	211.71	211.3	208.95	211.54	211.72	210.44	212.19	213.37	212.06	210.19	212.94	212.23	210.31	210.93
209.58	210.14	209.48	208.93	209.18	207.95	208.7	208.97	211.46	209.89	209.62	209.13	209.44	208.72	208.8	206.74	208.44	209.4	210.65	209.39	209.67	207.4	208.78	207.7	208.72	207.91	211.66	209.71	208.41	209.72	208.42	209.2	211.34	211.02	211.08	209.07	209.83	207.35	209.55	209.89	210.64	208.1	209.19	207.41	210.42	206.34	209.44	208.66	208.12	210.29
206.22	206.85	205.79	204.38	204.29	205.78	204.99	205.81	204.26	204.09	203.52	206.38	204.25	204.7	204.63	204.95	204.18	204.16	207.17	205.77	205.68	206.63	204.57	206.13	204.32	203.56	206.04	207.04	205.01	205.41	206.75	205.02	205.71	205.62	206.34	207.21	202.97	205.68	209.61	205.02	204.52	206.13	205.72	204.6	205.89	207.17	204.54	204.44	206.28	205.54
194.69	197.27	194.79	197.78	195.25	192.06	196.41	196.54	194.48	195.41	196.56	196.37	195	195.33	194.32	194.95	193.35	195.58	196.24	193.32	196.66	195.17	195.43	196.77	194.99	194.98	193.98	191.87	195.39	196.96	192.91	196.96	196.18	195.63	195.54	193.57	197.16	193.32	194.4	195.63	194.71	195.37	197.53	193.38	196.24	194.86	195.19	194.46	196.45	193.36
205.37	204.52	201.78	203.3	203.36	204.67	204.39	205.89	205.57	204.59	202.55	202.9	203.19	203.45	204.65	204.59	204.11	202.48	202.96	203.47	201.8	200.71	204	202.69	202.46	201.98	202.76	204.45	204.09	203.82	200.99	204.78	201.33	201.75	202.8	203.29	203.61	203.82	205.18	202.36	206.5	203.64	203.02	200.92	204.2	204.13	204.69	203.03	203.95	204.23
201.27	200.14	201.94	197.55	201.81	200.84	196.31	200.54	197.87	200.44	200.16	200.37	198.61	199.45	200.51	198.9	199.48	199.3	198.34	199.29	198.51	199.3	199.4	200.1	198.02	197.61	199.27	198.64	199.7	201.88	197.99	199.86	202.24	197.85	198.07	199.36	198.71	199.33	200.39	199.97	199.85	200.08	200.06	199.96	198.35	198.26	198.36	199.1	199.59	200.02
206.81	209.11	208.06	209.25	206.89	207.7	206.26	208.83	208.77	207.34	209	211.42	209.59	208.8	207.23	209.65	208.92	209.51	207.4	208.64	209.46	207.59	211.8	210.53	208.59	208.93	205.65	209.76	207.54	209.06	210.47	207.03	205.82	206	210.16	207.49	206.15	208.52	210.24	210.87	209.13	209.53	210.78	209.28	208.13	208.42	208.07	205.78	210.52	209.04
205.31	201.41	204.92	202.93	203.64	203.57	201.67	204.46	203.73	203.83	203.24	202.41	201.55	205.11	205.04	204.64	203.04	205.01	204.46	205.49	203.73	201.03	204.21	204.42	204.17	204.93	202.76	203.89	204.25	203.77	204.98	202	202.62	204.32	202.66	204.03	200.08	202.95	202.72	204.9	202.85	200.24	203.23	203.52	201.54	201.44	204.01	200.5	201.03	203.14
215.29	215.05	217.74	215.76	215.31	216.92	218.7	217.74	217.27	217.51	218.03	217.55	215.92	219.38	218.58	218.73	217.01	216.05	217.26	215.97	217.01	214.7	217.55	216.81	218.15	213.65	215.51	215.25	214.64	215.43	217.01	217.17	217.18	218.15	214.88	216.68	218.17	215.82	216.52	215.7	218.19	216.6	217.42	219.8	217.24	216.55	218.71	218.26	218.58	218.34
212.13	214.23	214.31	211.23	212.57	213.5	212.31	212.06	211.82	210.77	212.88	213.13	211.29	213.58	212.56	211.27	212.06	211.31	212.88	212.78	210.87	212	210.54	210.13	212.25	212.22	212.99	213.85	212.21	212.76	214.82	213.02	213.1	210.33	212.58	212.28	213.98	213.18	214.22	213.89	211.47	215.13	211.95	213.62	212.93	210.86	212.2	211.58	214.33	211.25
208.04	207.13	209.06	206.95	209.2	207.05	210.51	207.76	209.52	208.74	208.34	207.29	210.5	210.72	208.56	208.46	207.59	209.69	208.69	209.28	209.04	208.73	206.5	209.33	206.96	207.71	208.46	209.61	207.6	209.4	207.59	209.05	209.79	209.37	207.78	211.46	208.35	206.75	207.96	208.22	210.46	207.45	208.4	206.59	210.37	206.35	208.31	209	209.77	207.6
211.17	209.59	207.32	206.69	205.87	207.26	208.23	209.7	208.7	210.24	210.6	208.69	210.49	209.02	207.92	209.83	211.2	210.67	208.66	208.53	209.59	209.04	210.22	208.98	208.58	208.44	208.77	207.28	207.93	208.1	207.64	209.05	207.22	209.29	210.9	209.56	208.54	206.05	210.81	207.03	209.15	207.67	208.55	207.38	208.44	209.66	206.71	208.28	210.37	206.95
211.81	212.48	210.5	211.68	211.7	212.02	211.76	212.75	212.18	211.65	213.73	212.21	209.55	212.13	213.36	213.34	211.18	213.14	212.37	213.85	211.77	210.48	213.2	209.18	208.76	211.51	211.43	211.56	212.22	211.27	211.07	210.83	211.18	211.47	211.6	213.32	213.23	212.06	211.55	211.02	210.73	212.54	209.28	211.91	213.07	212.48	210.21	209.82	209.86	213.93
213.73	210.87	212.94	213.81	212.99	212.57	213.87	212.71	211.83	213.14	213.34	212.72	212.49	211.81	212.4	213.04	212.71	218.4	214.27	213.01	212.28	215.46	212.79	210.59	212.38	213.44	212.85	212.64	212.86	214.16	211.76	211.92	212.88	212.25	214.69	214.36	212.41	212.61	212.89	213.21	212.55	212.71	214.09	210.33	211.4	212.69	213.46	214.4	214.77	214.78
199.54	197.72	198.92	200.3	198.33	197.26	198.42	200.31	199.83	198.6	197.32	199.67	196.38	200.16	195.72	197.56	198.83	197.61	197.81	197.81	195.82	198.84	199.3	199.69	201.96	199.51	199.04	196.79	199.9	196.26	198.29	197.99	199.27	199.52	197.47	199.28	196.06	198.61	199.36	198.06	199.26	196.63	197.73	198.56	196.94	198.84	199.48	198.17	199.62	199.85
208.08	207.88	206.8	209.94	209.24	208.59	211.35	208.09	208.31	208.49	208.54	208.87	209.84	207.91	209.28	208.13	208.65	207.59	208.88	208.53	208.68	210.11	209.38	208.08	207.36	208.56	208.81	208.3	209.82	209.75	209.13	208.7	206.33	206.64	208.44	209.24	210.02	209.16	207.84	208.25	207.32	207.71	209.38	208.06	207.13	209.95	208.59	208.87	209.78	207.99
213.77	210.52	212.21	214.6	212.86	214.03	210.89	212.38	211.03	210.98	214.2	213.29	211.57	208.39	212.07	212.4	213.17	212.37	213.92	214.08	210.78	212.58	212.14	214.16	210.22	212.46	212.91	211.72	212.27	212.84	213.69	213.49	212.75	211.65	212.7	211.25	212.57	212.97	212.57	213.46	212.76	210.74	213.78	213.39	211.86	212.82	213.22	210.75	212.66	210.12
211.02	213.06	211.81	212.53	212.39	209.41	212.85	212.53	210.36	211.84	212.44	212.37	210.34	211.21	210.03	211.21	212.37	212	211.39	212.04	213.4	212.24	211.02	211.94	213.24	209.93	210.13	209.3	212.64	211.24	209.18	211.25	212.1	212.02	213.2	211.27	210.89	212.79	212.48	210.75	212.42	212.11	210.24	211.99	212.17	213.22	212.29	213.6	209.56	212.04
216.98	216.22	216.96	218.94	219.75	215.28	216.37	218.17	219.74	218.1	218.41	215.32	219.3	218.73	218.01	216.14	217.92	217.45	219.14	217.23	218.99	216.62	218.17	219.56	218.61	219.65	218.85	219.73	218.41	218.07	216.87	216.41	219.35	218.76	221.57	219.3	219.16	218.11	219.55	216.5	215.21	216.56	217.67	218	218.09	215.32	217.89	217.34	217.46	220.7
212.41	213.53	213.21	212.04	211.01	208.66	212.08	211.71	210.85	211.95	211.62	210.06	214	209.24	212.16	210.06	213.18	210.83	212.04	209.88	214.34	211.84	213	212.04	213.56	210.73	211.48	208.68	211.19	211.45	211.63	212.96	209.53	211.83	210.68	212.68	208.64	212.99	213.78	211.72	209.82	212.44	210.85	211.46	213.19	212.5	210.54	212.19	212.54	211.99
210.2	208.29	210.1	208.6	207.45	211.22	210.84	208.69	208.63	211.5	212.14	207.77	210.72	211.54	211.43	208.28	210.25	208.87	208.69	209.04	211.38	209.13	209.71	211.85	210.25	212.08	210.49	209.19	211.58	209.76	209.49	209.76	209.37	210.69	207.7	208.88	211.18	209.46	210	211.25	208.4	208.41	211.85	211.57	210.27	210.5	211.17	210.91	210.73	210.17
199.94	200.64	201.19	199.52	200.56	200.16	199.02	198.23	200.82	203.22	200.78	199.62	200.53	200.66	199.39	200.58	199.56	200.46	199	202.06	198.97	200.38	200.54	200.49	200.33	200.11	200.3	198.51	200.74	200.88	199.21	200.8	199.41	199.48	199.08	197.54	201.92	199.99	198.74	199.3	198.82	196.68	200.62	199.87	199.9	200.07	198.42	202.84	203.01	200.76
203.32	204.17	201.62	202.49	202.06	201.82	205.02	203.72	202.86	202.85	204.06	204.53	202.88	203.63	201.22	202	203.11	202.07	205.47	203.03	203.43	202.17	201.16	201.37	203.11	205.18	203.29	203.57	199.91	201.75	202.79	203.49	202.91	203.57	203.36	202.04	204.04	202.3	205.29	203.35	202.24	203.07	204.01	204.55	203.69	200.93	202.84	202.76	203.91	200.62
205.59	205.78	207.63	207.71	206.88	207.53	206.94	205.33	206.9	208.5	205.23	207.12	206.44	206.75	204.56	204.55	207.65	207.25	208.28	205.78	206.96	204	204.26	205.98	206.16	206.35	206	207.15	207.54	208.21	206.38	206.85	207.63	206.22	206.79	208.89	207.84	206.1	208.71	205.44	207.8	204.79	207.37	205.63	207.72	206.17	205.6	205.99	206.99	206.27
206.15	210.61	210.61	208.96	207.76	207.38	209.74	210.75	209.56	208.58	210.03	209.25	210.2	208.99	209.29	206.72	207.81	213.47	208.34	208.51	209.86	207.55	207.46	209.66	209.17	208.12	209.01	208.94	207.92	212.54	209.64	207.45	207.89	207.75	208.44	208.36	210.77	207.38	209.34	206.74	208.54	207.55	209.64	209.18	207.44	207.28	208.56	205.65	207.89	208.75
209.07	209.59	207.3	208.26	208.88	205.5	209.75	210.1	210.1	208.02	208.36	206.77	207.83	207.74	207.78	206.4	207.85	206.38	207.38	208.81	207.82	208.2	207.73	212.09	208.85	209.35	209.92	209.64	210.88	208.76	208.41	208.19	208.38	208.88	206.41	209	206.19	208.47	206.11	210.97	207.07	208.08	208.5	209.89	210.52	209.82	209.43	209.09	205.84	208.71
199.63	203.65	203.41	202.49	200.81	201.36	203.81	203.6	203.59	203.53	203.73	201.85	202.11	201.8	204.34	202.98	204.39	203.18	200.44	203.34	204.17	203.27	201.91	202.51	204.1	203.53	204.66	201.75	204.66	203.28	200.43	204.86	201.7	201.56	203.3	205.63	200.38	203.6	201.44	203.37	202.54	200.27	202.78	204.33	203.05	202.6	202.68	202.76	202.29	201.48
197.74	197.58	198.48	198.41	197.14	198.68	198.53	197.65	197.41	198.24	198.33	196.48	197.22	199.39	194.18	196.99	199.48	199.55	196.17	199.51	197.02	196.58	198.13	196.89	197.11	196.43	196.89	197.28	198.61	196.62	200.69	199.84	198.3	199.81	197.38	199.01	196.71	195.61	196.42	198.79	196.26	197.46	196.12	199.54	196.93	198.58	198.37	199.56	199.53	197.92
212.11	211.47	211.69	210.77	212.52	212.03	213.15	211.72	213.23	211.23	212.53	213.23	212.37	210.09	212.25	210.47	210.92	212.12	210.2	212.45	209.83	211.96	211.41	212.92	209.99	211.52	211.07	211.5	211.14	210.16	209.66	209.81	213.16	210.62	211.68	211.19	210.7	210.87	212.68	209.93	212.86	210.53	211.53	211.83	214.24	212.7	213.15	212.65	210.87	210.98
209.75	208.94	208.08	208	207.54	207.24	206.73	205.84	206.27	208.26	210.72	205.36	207.62	206.97	204.4	208.15	208.24	207.06	206.9	208.97	205.92	208.35	208.7	205.57	207.92	206.49	208.35	207.82	206.96	206.95	208.87	210.22	207.19	205.77	210.62	206.19	207.41	209.27	207.73	205.9	208.17	208.28	208.22	207.93	206.77	207.46	206.48	208.83	209.44	207.76
203.98	204.43	204.83	202.49	203.89	204.3	201.19	203.44	204.67	204.63	202.48	202.79	203.44	203.29	201.83	203.16	202.44	203.15	202.52	203.43	204.16	203.57	204.72	203.86	202.45	202.71	202.24	202.58	202.58	204.48	203.89	200.9	200.27	202.25	202.27	203.98	202.73	202.69	203.31	202.92	203.01	204.96	202.62	201.62	202.94	202.22	203.85	203.31	201.3	202.02
204.17	205.28	202.91	204.87	202.78	205.23	202.85	202.51	206.02	204.65	204.42	205.49	202.97	202.57	205.53	202.77	203.22	204.23	205.42	204.1	206.09	203.32	203.53	202.33	205.13	204.73	205.13	203.24	203.43	203.41	204.82	205.13	203.51	202.79	203.99	202.94	204.54	202.47	204.4	203.65	204.22	204.63	202.16	205.7	204.56	204.47	206.3	205.32	201.37	203.49
208.88	208.14	208.76	210.51	208.43	206.08	208.82	209.12	210.41	207.67	208.65	209.69	208.05	208.76	207.98	210.65	208.86	207.88	207.69	208.2	207.53	208.4	207.68	209.66	207.51	208.68	207.32	209.64	209.48	206.41	209.32	209.57	209.01	209.04	209.44	207.44	208.19	209.42	207.51	210.5	208.86	208.94	207.97	206.56	209.38	210.54	208.74	208.97	208.55	208.72
205.24	206.85	206.71	203.44	205.39	205.14	204.76	207.35	206.53	205.57	207.25	203.32	206.36	207.57	204.32	205.31	203.28	204.51	206.05	206.31	204.24	204.29	205.31	205.97	207.45	205.57	204.72	207.09	205.87	207.81	205.17	206.24	205.16	203.7	204.01	205.69	204.14	205.04	205.25	205.47	205.85	208.46	206.25	206.16	204.97	206.46	204.2	206.63	205.6	207.61
199.35	198.87	201.44	199.22	198.8	197.92	199.11	200.3	199.28	198.7	197.44	197.74	199.06	199.54	199.02	199.21	199.49	200.71	203.39	200.28	201.55	198.91	199.16	201.2	200.57	199.98	196.99	198.51	199.11	200.77	197.57	196.73	200.05	199.11	199.59	202	198.7	199	199.99	201.8	200.64	200.6	196.75	200.08	201.11	198.73	199.51	199.48	198.26	200.6
200.81	199.17	199.51	200.77	198.32	199.07	198.78	200.92	199.4	198.98	198.59	200.38	199.08	200.83	198.43	200.57	200.42	201.14	199.37	197.14	196.92	198.85	200.06	199.15	200.48	200.26	199.89	200.35	198.48	201.19	200.44	199.3	199.93	198.93	200.44	197.73	199.69	195.83	199.02	198.32	198.19	200.43	197.96	198.96	199.31	198.78	197.34	200.47	197.35	199.67
208.79	205.99	206.88	207.68	210.65	208.56	207.7	209	207.47	208.4	207.76	207.99	207.74	207.55	207.69	206.31	208.26	208.41	209.31	208.99	208.19	206.75	207.72	206.35	208.36	207.5	208.75	208.69	210.48	207.89	208.27	206.33	209.25	207.08	208.5	208.81	206.55	206.45	209.35	209.32	209.65	206.96	208.07	209.12	208.2	206.22	207.52	207.54	206.08	207.42
210.72	210.82	213.48	211.7	211.59	211.14	210.98	213.03	209.18	210.21	211.57	210.63	211.66	210.61	211.1	210.15	211.75	211.35	213.09	212.13	208.83	212.16	212.54	209.9	212.58	210.4	212.27	214.87	213.14	212.23	210.32	210.51	211.35	211.88	213.14	212.41	211.99	213.92	212.21	212.75	212.09	213.15	212.35	211.25	210.74	212.72	213.32	211.58	215.74	213.55
209.03	207.05	209.5	206.02	207.81	206.44	208.72	209.68	208.29	205.21	206.93	208.68	209.29	206.98	207.25	206.74	209.05	207.86	208.4	205.82	207.61	208.74	211.34	208.98	208.19	206	208.05	206.62	208.64	209.58	205.27	208.17	208.49	206.8	208.7	207.87	206.11	208.12	207.04	209.24	208.05	208.94	207.89	206.56	206.22	207.29	209.45	206.2	207.26	208.78
204.27	201.85	203.53	203.82	202.24	203.66	205.76	202.55	205.06	202.78	203.08	205.2	203.86	200.94	205.06	203.76	204.61	202.75	203.86	203.05	203.26	201.85	204.62	201.52	204.73	202.91	205.05	205.46	204.57	202.87	203.96	205.86	204.95	204.74	201.61	203.78	203.21	204.39	205.35	203.02	201.01	203.05	203.96	203.09	202.89	203.77	205.22	204.53	206.14	203.5
206.54	207.06	209.34	206.63	208.71	209.66	207.11	208.87	206.57	205.82	206.23	206.81	209.83	206.22	207.79	209.62	209.23	206.56	207.94	209.3	205.79	207.77	208.29	207.44	205.78	207.49	209.03	207.93	206.45	207.94	206.23	207.56	204.25	209.12	206.83	207.05	209.49	206.16	206.5	209.25	207.61	207.12	207.72	210.11	207.88	207.51	206.69	210.58	208.03	205.25
217.75	217.64	215.63	218.11	216.45	215.78	217.05	217.64	218.88	217.66	218.22	216.56	216.37	216.92	220.28	216.79	216.41	218.56	216.36	216.51	215.4	216.2	217.2	216.5	217.85	218.72	216.58	214.73	216.3	217.15	217.24	219.09	216.54	218.39	216.83	215.74	214.77	217.47	218.35	217.71	216.54	214.95	215.99	215.87	216.91	217.42	216.63	216.87	217.74	214.75
205.78	203.96	204.12	203.63	205.7	206.46	206.1	206.07	204.05	203.49	205.49	205.49	201.51	205	205.21	204.66	203.09	203.24	203.44	204.45	204.89	203.01	204.19	203.87	206.51	203.43	203.53	201.86	205.17	203.16	203.69	205.8	203.6	205.77	202.37	204.75	204.1	203.83	205.1	201.76	204.11	202.48	204.36	205.41	206.76	204.52	204.81	205.52	204.35	202.78
212.53	209.83	210.73	213.02	211.76	213.74	211.42	211.77	212.99	212.99	214.33	210.83	212.72	213.55	213.91	213.44	214.52	212.96	212.86	212.5	210.22	211.89	211.19	212.98	213.9	213.92	215.77	210.21	212.93	214.31	212.71	209.86	216.81	212.24	213.78	212.08	211.78	212.9	213.77	212	212.94	212.65	211.17	213.17	211.57	212.33	211.27	211.53	213	211.49
210.68	211.43	212.3	214.23	213.17	212.44	210.73	214.62	211.69	214.13	213.05	212.4	211.47	211.32	212.79	213.49	213.3	210.3	212.89	211.5	212.02	210.81	213.82	213.48	213.96	212.77	211.65	211.94	208.72	213.71	212.74	212.39	211.02	212.8	214.12	212.68	210.68	212.84	211.34	211.85	212.32	213.07	214.31	213.03	213.6	212.86	211.81	211.33	210.76	212.45
201.28	198.98	201.26	200	199.55	198.85	196.87	198.56	200.22	202.33	199.93	199.78	199.29	200.34	199.29	199.56	200.35	200.24	198.92	200.71	199.36	201.42	201.12	200.46	200.52	198.3	198.3	197.9	201.09	201.65	198.7	196.93	199.67	198.42	199.97	198.6	199.92	200.86	200.24	200.64	197.97	199.17	201.02	200.84	202.65	199.98	199.24	196.51	198.68	199.47
202.76	201.4	200.93	203.15	204.43	203.06	204.13	201.06	201.62	202.84	203.05	201.65	203.52	203.03	201.85	202.89	203.24	201.65	200.65	202.52	203.62	202.17	202.86	202.1	202.22	203.19	206.41	201.66	203.33	202.99	202.4	203.4	203.4	201.02	201.99	200.95	203.01	204.72	200.92	201.02	204.78	202.87	202.93	203.71	202.32	200.19	201.55	203.64	201.7	202.14
205.56	203.83	203.35	205.36	205.62	205.77	206.19	205.89	204.55	206.54	204.28	205.69	204.77	203.88	204.22	205.56	204.71	203.68	204.96	206.64	203.01	202.92	202.95	204.81	204.34	205.1	205.64	203.58	204.25	202.88	206.07	205.9	202.84	203.56	205.27	204.39	208.81	204.57	204.09	202.12	204.67	202.6	201.95	202.85	206.46	203.07	203.2	204.35	204.43	206.02
209.02	210.89	210.01	208.62	209.16	208.56	210.19	208.64	209.25	207.77	209.59	207.54	208.67	209.56	210.2	208.02	207.82	207.97	208.87	209.1	208.6	209.18	209.46	209.77	208.23	208.67	209.08	212.45	207.54	208.59	210.63	210.05	210.47	207.61	209.36	210.39	209.66	207.95	208.65	209.31	208.99	210.2	206.77	209.9	206.43	207.06	210.3	209.86	209.56	209.95
208.27	207.49	207.23	210.45	207.07	208.85	210.12	207.02	208.34	210.9	207.56	207.5	208.26	208.38	208.85	206.69	208.4	206.89	208.48	207.66	210.07	208.61	210.23	208.64	208.82	206.52	208.61	207.55	208.03	206.83	208.22	208.09	204.85	207.33	210.61	209.88	208.01	208.56	206.98	208.57	206.3	210.43	208.05	207.96	207.17	210.09	209.69	208.83	210.08	209.7
215.11	217.91	218.3	218.64	218.07	217.94	218.71	217.91	218.44	217.55	219.02	219.68	219.52	215.41	219.71	218.69	220.36	217.02	220.67	216.74	217.27	216.77	217.99	218.37	219.56	216.2	218.04	217.34	219.82	216.83	218.44	218.42	219.95	218.13	217.59	217.83	218.38	217.38	220.38	219.81	217.66	217.92	218.44	218.25	217.63	216.01	217.81	217.68	218.87	218.99
216.36	216.38	216.92	215.4	214.6	218.25	216.6	217.07	218.27	219.37	217.37	215.34	218.65	215.66	214.33	216.46	218.23	216.24	217.44	214.51	217.02	217.76	216.99	218.6	217.46	218.68	217.33	218.2	216.97	216.33	216.56	217.82	218.8	217.28	217.63	216.9	216.28	217.25	216.75	216.11	219.12	217.54	215.32	218.19	218.19	218.82	216.99	217.42	215.88	213.92
195.89	195.27	192.61	195.75	192.62	194.47	193.03	193.08	192.96	194.74	195.24	192.92	194.05	192.4	194.77	194.98	193.26	196.4	193.27	194.19	194.35	193.51	191.25	194.66	193.98	193.09	192.44	196.66	192.64	191.32	193.21	193.83	194.35	196.42	193.72	193.53	193.06	195.13	192.58	194.22	194.18	193.53	193.57	196.78	194.92	194.06	193.81	195.86	193.79	193.19
217.08	218.51	215.74	215.53	216.84	213.61	219.57	217.46	218.35	217.54	217.15	215.35	216.31	216.49	216.21	216	218.19	216.21	216.92	215.05	218.48	217.3	216.7	216.85	215.86	216.23	217.78	216.8	216.71	218.35	219	219.26	216.19	218.63	215.9	218.43	217.2	215.53	216.94	214.73	217.35	218.74	216.02	220.3	215.41	215.85	216.15	216.3	218.28	216.19
203.15	199.57	199.29	198.18	199.81	200.89	198.34	200.67	201.23	199.26	198.66	200.93	200.43	199.69	200.75	202.01	201.7	201.56	201.14	198.62	200.69	200.7	199.57	202.04	201.23	199.99	199.58	200.25	201.74	201.75	199.03	200.3	201.48	200.11	200.58	199.25	200.15	200.04	199.88	200.93	199.57	200.79	199.43	200.67	201.06	201.33	200.61	198.52	199.96	200.49
213.13	210.56	212.2	211.98	211.49	210.34	212.61	212.13	212.26	211.03	209.6	212.18	211.42	213.2	214.02	210.89	211.68	210.3	210.07	210.74	211.75	212.75	209.99	213.13	212.11	212.61	211.51	212.51	213.14	209.89	212.32	211.19	210.25	211.02	212.55	214.5	211.39	210.56	209.67	210.68	211.17	210.29	213.26	210.48	210.34	211.57	212.87	213.21	211.58	211.74
206.66	206.78	207.69	208.04	207.31	208.05	208.91	208.65	209.12	207.44	207.69	209.7	207.15	207.24	208.01	207.61	208.18	207.47	208.21	206.13	210.28	207.42	209.25	206.09	208.23	208.56	209.36	208.36	210.03	207.51	207.94	206.02	207.2	207.94	204.1	207.64	208.57	208.17	209.06	209.37	207.19	206.79	207.51	204.97	208.93	207.38	209.33	210	209.2	205.89
202.65	198.61	201.31	199.41	199.4	201.45	200.55	201.23	203.59	200.82	203.52	201.94	199.28	200.16	201.37	198.88	200.02	200.09	198.66	198.89	201.27	199.62	200.99	197.86	200.7	200.73	199.87	200.4	200.67	199.57	198.72	198.66	199.86	198.58	202.41	198.96	200.62	198.6	200.31	201.41	197.55	199.96	200.66	199.6	198.46	201.44	200.32	200.1	201.68	199.24
208.6	206.86	209.5	206.43	208.61	206.84	208.71	210.39	207.51	208.84	207.7	207.37	208.91	209.76	208.12	207.24	206.67	207.44	207.43	208.03	209.01	210.3	208.48	206.26	206.64	207.88	208.37	208.96	209.06	205.78	207.94	208.09	208.58	211.59	206.55	208.06	209.2	208.15	208.53	210.12	211.39	208.37	209.86	209.75	210.29	208.98	207.87	208.84	208.65	207.61
210.63	211.82	208.34	209.06	206.44	206.58	208.37	209.86	207.16	208.1	208.1	210.1	208.43	208.5	208.54	209.18	206.83	211.52	209.5	208.55	209.98	211.04	209.52	208.63	208.84	209.91	207.21	207.19	208.03	209.68	209.13	208.56	208.11	209.48	207.31	209.63	211.15	208.99	208.88	207.91	210.72	210.58	210.03	208.27	208.71	207.22	210.24	209.14	208.21	208.75
207.77	206.38	207.91	207.16	207	206.92	208.51	207.33	208.83	208.72	206.42	209.83	205.84	207.89	206.95	208.45	208.08	207.53	207.26	207.42	209.01	207.04	208.55	207.15	207.74	207.21	207.94	206.72	208.88	210.81	207.49	208.08	207.62	208.18	207.16	206.85	209.25	210	206.56	207.37	204.48	207.03	207.94	207.21	209.44	208.83	207.17	208.18	208.53	208.12
209.99	209.56	212.92	212.85	213.54	211.79	210.98	211.74	210.01	211.8	214.55	210	212.94	211.87	212.15	210.37	211.4	210.55	212.35	209.41	211.79	210.42	210.03	211.65	211.1	210.27	213.03	213.31	208.71	210.86	210.71	214.43	210.99	210.81	211.9	210.64	211.84	210.56	211.38	212.14	211.11	210.45	211.64	211.44	211.35	211.48	213.91	210.67	211.37	211.07
213.9	212.3	212.13	211.35	211.33	211.58	212.59	210.27	212.84	212.55	210.61	210.6	212.08	212.71	212.87	209.7	211.03	213.82	212.2	211.03	212.82	212.64	212.6	212.54	212.28	211.68	211.07	212.07	209.79	213.97	212.31	213.09	212.08	212.2	211.87	209.83	212.51	211.15	210.68	211.47	210.65	212.31	209.84	210.65	211.36	213.27	211.15	212.7	211.24	212.71
208.77	209.63	211.18	210.94	210.71	209.12	210.12	207.76	208.57	209.15	208.8	210.62	208.7	208.82	208.38	207.7	208.66	208.5	209.02	210.65	208.2	209.27	209.83	211	208.95	207.84	208.13	208.71	209.4	209.75	209.52	207.88	209.34	210.89	209.5	210.17	208.85	211.51	208.37	208.73	208.08	208.52	209.26	211.07	208.58	210.47	208.34	205.56	208.39	208.44
198.8	197.65	197.49	198.04	198.4	198.79	199.85	198.82	199.5	199	198.31	197.73	199.38	200.88	201.02	198.76	199.13	197.57	201	198.79	200.08	198.99	200.32	200	199.55	196.86	198.96	201.95	196.66	199.48	200.61	198.41	196.51	200.17	194.24	197.19	199.11	199.48	197.47	200.48	195.52	198.86	198.49	198.6	197.45	199.73	200.05	198.35	196.72	200.5
215.19	218.21	217.45	216.66	218.01	217.92	217.34	216.15	214.45	216.5	218.18	216.82	216.37	214.92	218.72	216.48	215.12	215.67	215.5	217.32	217.99	218.16	217.07	216.97	218.79	213.68	216.35	217.4	216.97	217.61	216.88	216.79	217.45	216.46	216.25	216.57	217.79	218.57	216.8	216.72	217.9	216.89	217.51	218.78	216.03	219.5	214.85	215.25	216.83	216.08
212.73	211.1	208.74	210.15	209.07	212.32	210.71	213.63	210.02	211.81	212.83	208.02	212.59	211.42	211.44	210.34	211.2	211.87	209.28	212.37	213.52	214.62	209.88	211.57	212.37	212.5	210.53	211.27	213.14	209.44	212.18	211.42	210.59	210.65	213.48	211.39	210.98	213.54	208.29	212.39	213.3	210.29	214.03	212.57	211	211.43	211.16	213.13	212.05	212.79
214.11	211.79	212.88	212.64	212.9	210.09	213.28	210.85	210.94	210.95	212.58	211.53	212.5	211.07	210.64	212.3	212.63	212.34	211.62	211.3	209.84	211.55	213.45	210.9	209.35	211.2	212.82	211.96	213.55	212.44	211.76	212.35	212.54	213.8	212.98	210.66	211.24	214.54	211.31	210.87	214.09	211.68	211.22	211.58	210.89	209.72	211.74	211.47	211.13	211.64
200.68	200.9	199.24	198.75	199.5	197.82	199.38	199.91	198.76	199.42	199.39	201.06	200.34	200.87	200.33	199.04	201.14	199.66	200.76	200.72	199.64	198.27	199.77	197.81	196.81	200.19	197.41	198.05	198.99	197.95	197.47	200.71	201.06	199.01	200.14	199.1	199.23	197.64	197.92	200.24	198.41	197.76	200.63	195.7	198.73	199.93	201.11	199.63	198.93	200.15
203.38	202.14	205.14	202.5	203.35	203.2	202.78	202.15	206.74	202.64	204.63	202.26	202.28	203.53	203.93	204.64	205.24	201.94	203.34	201.86	204.03	203.37	205.2	201.58	204.23	201.37	204.39	203.84	203.61	203.51	204.14	204.32	201.84	206.39	204.08	203.47	201.47	202.42	205.3	204.51	204.75	203.72	202.29	202.82	205.84	201.42	204.95	203.7	203.01	203.61
215.15	217.75	216.54	218.6	216.5	214.54	217.85	214.57	215.47	217.93	215.85	216.09	217.86	218.13	219.33	217.43	215.81	215.45	216.94	216.46	217.14	216.23	217.75	215.95	218.18	216.75	214.73	217.26	218.05	217.49	217.85	217.68	216.94	217.55	217.16	217.8	217.74	217.3	218.24	216.55	214.79	215.01	216.49	216.8	215.76	218.01	216.57	217.4	217.06	218.88
209.8	212.16	211.97	210.92	210.01	212.11	210.06	212.55	211.25	213.33	210.34	212.57	211.81	212.53	211.07	212.16	210.51	211.65	211.84	212.21	212.45	211.94	209.94	210.54	210.84	212.7	210.89	210.54	211.86	213.17	212.3	211.86	212.34	212.15	211.39	212.1	212.37	212.13	210.09	212.58	210.45	208.89	210.38	213.6	213.32	211.32	211.07	210.86	212.63	211.04
212.22	212.72	211.54	213.72	209.15	211.19	212.62	213.52	212.87	210.93	212.26	210.2	213.03	211.65	212.67	211.7	212.51	212.41	212.4	212.44	213.73	211.6	210.19	213.5	211.39	213.14	210.8	210.75	210.82	212.07	213.04	211.98	212.83	212.32	215.41	215.15	212	212.43	211.09	212.4	216.48	211.14	214.48	211.49	211.14	211.63	212.56	210.54	213.46	212.32
209.22	208.27	208.75	209.67	209.65	210.17	206.59	208.64	209.55	208.46	207.66	209.24	207.88	210.07	206.7	207.9	210.63	209.91	206.99	210.16	207.61	210.69	207.8	209.77	208.99	209.06	210.57	207.99	210.92	207.94	208.05	212.7	208.71	208.25	209.75	208.49	210.65	209.3	207.66	208.89	207.88	207.69	210.14	211.06	208.73	208.02	209.38	211.13	210.03	207.23
208.78	209.75	208.16	209.38	206.37	205.94	206.23	209.5	207.6	209.52	207.65	208.41	206.2	205.18	207.06	208.38	207.31	207.04	206.72	206.41	206.81	208.41	208.93	207.33	204.73	206.14	208.12	206.52	210.06	207.75	208.08	207.08	206.89	206.9	206.54	204.99	208.49	209.69	207.6	208.41	208.81	208.06	205.13	205.87	208.08	210.15	207.75	206.96	209.37	205.79
206.93	207.65	209.03	207.47	211.12	211.46	209.2	207.61	209.47	208.15	208.71	209.55	210.79	208.56	208.68	210.85	209.88	209.96	208.38	208.29	207.28	209.09	210.61	209.92	211.46	208.82	207.46	208.75	208.96	209.15	208.21	206.52	209.68	207.8	209.35	208.98	208.05	207.58	207.73	209.68	209.01	207.34	209.09	210.46	208.26	207.23	211.15	207.12	207.9	209.47
201.55	199.85	199.48	199.58	198.04	202.23	200.01	201.95	200.45	201.15	199.64	198.81	200.92	200.5	200.02	200.42	199.8	200.46	201.96	200.86	203.67	200.4	200.67	200.86	201.1	201.04	202.17	198.93	198.06	198.97	200.65	200.18	198.66	200.45	199.34	199.09	199.18	202.1	200.61	199.42	200.5	203.32	201.01	201.55	203.27	202.06	199.12	199.78	200.42	199.72
205.17	203.46	204.02	204.74	204.07	205.35	202.24	204.92	203.28	202.69	203.14	203.82	203.04	202.78	201.97	205.04	205.09	204.21	204.41	203.94	201.71	205.23	204.07	202.78	203.67	206.34	205.05	205.51	203.86	202.29	205.97	203.66	204.54	204.15	204.02	202.64	205.27	205.15	203.21	203.06	204.14	204.34	202.38	204.07	203.66	203.65	203.9	204.27	201.1	202.49
202.45	205.57	204.12	203.12	204.3	204.56	204.5	205.77	204.96	206.8	205.86	205.92	207.62	202.99	202.04	205.21	203.53	203.95	204.27	204.58	201.48	205.4	203.58	206.17	204.53	204.14	204.52	202.28	206.5	203.84	203.35	203.32	204.46	203.71	204.59	204.56	205.88	202.83	204.2	204.15	204.31	203.2	202.38	204.43	205.04	205.81	206.17	205.78	206.12	206.71
211.24	211.87	213.42	212.22	213.48	212.35	212.17	214.61	210.33	211.28	211.79	212.01	211.28	214.7	213.04	214.04	211.62	212.15	214.67	213.66	213.4	213.5	211.57	213.15	211.59	213.84	211.59	213.62	212.19	212.69	212.64	211.58	213.41	211.78	212.17	214.69	214.81	212.72	213.64	212.74	211.24	213.95	211.58	213.37	212.44	212.53	213.33	213.78	212.07	211.16
203.26	204.11	203.78	205.21	205.17	204.18	204.27	205.56	205.36	205	205.34	206.81	204.4	204.87	204.83	205.83	203.75	202.12	204.37	204.65	203.2	204.29	207	205.54	207.44	206.34	204.42	205.71	205.91	206.45	202.9	203.45	204.19	208.13	204.75	203.45	203.35	204.09	204.47	206.47	204.45	204.11	203.93	205.96	204.6	203.92	206.03	204.87	205.65	203.89
193.63	193.81	195.06	194.47	193.44	193.53	195.11	195.05	194.4	193.51	194.32	195.52	195.46	196.05	196.16	195.27	194.65	196.47	193.62	194.67	195	193.59	194.2	195.01	191.65	193.24	194.08	191.9	193.97	193.67	194.86	193.68	197.15	193.99	194.65	194.48	193.53	191.45	194	193.45	194.88	195.41	195.7	193.21	194.63	196.14	193.32	195.96	193.64	196.69
211.49	212	210.85	210.06	210.9	213.78	210	211.74	212.72	211.56	212.72	210.04	210.24	210.95	212.08	212.26	210.84	213.86	211.24	212.42	210.89	210.63	211.38	211.03	210.94	211.99	208.68	214.06	214.7	213.1	210.37	211.56	212.4	210.14	211.24	212.47	212.59	210.57	210.65	211.39	209.7	211.62	211	210.35	212.54	211.99	208.81	212.12	211.49	210.55
199.81	200.33	199.53	200.07	198.53	201.57	198.26	199.04	197.98	198.39	199.72	198.9	200.05	197.66	201.08	199.61	199.21	200.06	198.8	200.97	199.92	199.97	198.68	199.29	199.17	200.32	198.14	197.97	201.22	200.76	199.42	199.96	198.22	200.62	200.78	200.9	200.05	199.12	201.31	196.98	198.37	199.47	200.09	197.34	199.45	200.71	199.82	198.88	197.63	198.09
202.41	202.06	197.74	199.06	197.64	198.85	201.71	199.6	200.16	202.18	199.48	203.74	200.06	200.72	198.48	198.94	199.96	197.63	199.7	197.14	199.05	199.15	199.99	201.2	199.79	197.48	200.5	199.37	199.03	201.32	198.62	203.13	199.89	198.03	200.83	200.45	201.19	200.77	199.97	199.62	198.45	199.4	199.75	199.64	199.84	200.01	199.65	199.81	198.56	199.3
193.79	196.19	195.4	195.71	194.64	194.75	193.15	194.38	194.68	191.55	194.52	193.98	193.44	195.13	194.47	193.84	193.79	197.12	193.11	193.77	193.73	193.11	195.76	193.2	195.06	194.21	195.33	195.95	195.23	194.9	193.09	194.85	195.57	194.7	195.27	195.5	194.01	194.99	195.13	192.81	193.77	193.65	193	194.79	194.31	194.5	196.67	195.69	193.93	193.61
199.13	198.86	199.66	201.47	200.82	203.02	202.94	200.53	199.41	200.07	197.63	201.09	200.1	200.03	200.6	199.92	200.15	201.35	199.54	201.27	201.33	200.34	198.91	198.58	200.5	201.74	201.05	200.18	197.33	200.79	199.88	198.84	199.64	202.26	199.19	199.76	201.08	198.17	199.49	202.48	198.19	200.98	199.9	199.6	198.8	201.09	198.42	201.78	201.54	200.81
212.48	209.59	210.96	213.96	210.82	210.13	212.77	214.07	213.78	213.37	214.48	212.12	210.25	211.35	213.23	212.96	212.29	214	211.04	212.23	210.92	212.31	215.26	214.07	211.12	211.63	215.02	214.63	213.2	211.47	211.79	212.25	214.88	211.17	214.42	213.28	212.03	212.05	211.22	212	211.53	211.76	211.43	211.07	213.78	214.29	212.74	213.2	212.11	212.67
210.04	206	208.35	207.32	207.64	209.55	207.45	210.16	209.56	211.31	209.57	208.93	207.3	208.12	209.3	209.59	207.45	208.31	208.63	211.35	210.06	210.89	209.72	208.5	208.75	208.46	209.87	207.55	210.33	208.51	209.12	208.5	209.3	208.51	208.81	208.42	212.64	209.44	207.96	208.04	207.89	208.59	207.43	211.19	209.32	208.37	209.16	208.36	210.47	209.54
204.32	205.59	206.27	202.2	203.2	204.86	202.1	203.73	204.63	203.76	204.83	203.86	203.82	202.96	203.46	202.5	202.74	205.49	202.23	205.55	203.56	203.55	205.85	201.77	205.75	202.35	201.44	202.44	201.9	202.39	204.16	202.12	201.7	204.08	203.25	203.1	202.25	203.52	201.53	204.48	203.49	203.95	206.42	204.49	205.72	202.89	203.16	201.61	203.41	203.35
200.85	201.93	203.88	205.54	204.12	204.31	204.1	204.29	204.12	203.75	204.06	203.1	201.46	202.49	203.29	201.34	203.53	203.67	203.52	201.68	203.96	201.91	203.27	204.19	203.69	203.12	203.75	201.61	203.6	202.96	201.88	200.77	204.29	202.81	204.23	201.43	202.71	203.13	201.68	204.62	201.63	203.39	201.9	204.65	203.35	203.41	203.09	203.6	200.57	205.43
203.35	201.8	204.01	206.15	204.21	203.04	202.93	202.79	202.96	201.29	204.03	202.89	202.26	201.64	200.93	205.85	203.02	202.7	203.25	205.18	204.77	204.07	201.96	203.83	203.17	203.17	202.46	201.61	204.79	202.02	203.21	204.53	204.13	204.01	205.27	203.84	203.56	203.44	203.59	200.42	205.63	205.67	206.53	204.37	203.44	201.49	206.11	202.68	201.55	204.03
214.47	213.4	214.02	215.01	213.18	214.81	215.57	214.3	214.66	211.4	214.81	214.44	211.25	211.89	213.18	214.23	213.41	213.4	214.66	213.35	213.16	214.42	215.18	212.18	212.63	213.04	212.39	212.96	209.99	211.15	214.13	214.15	213.16	212.21	213.08	212.78	213.33	215.13	212.27	214.57	212.71	209.7	214.43	211.92	214.66	212.99	213.96	211.68	213.12	215.27
218.05	216.01	216.06	216.53	217.76	219	220.36	217.16	219.82	220.02	218.58	217.53	218.01	218.59	217.43	217.5	217.34	217.43	217.77	217.12	215.76	216.11	218.38	217.52	219.04	218.42	217.97	219.01	218.49	215.38	221.97	219.91	218.14	219.63	218.24	218.04	218.41	220.85	216.28	216.76	217.71	216.51	216.44	215.48	218.46	216.17	219.71	217.62	218.27	216.97
216.03	218.14	218.72	217.48	220.22	218.83	217.66	218.23	216.99	217.88	218.31	217.27	218	218.33	216.39	218.26	219.57	220.09	218.61	218.53	218.56	216.6	218.1	218.82	217.55	216.96	218.78	219.1	218.33	217.59	215.29	216.37	215.61	218.91	218.16	216.93	218.95	217.42	215.89	218.13	217.11	216.81	217.35	217.89	216.96	216.75	219.59	218	217.51	218.41
205.25	202.5	202.85	205.11	203.53	205.65	203.22	204.32	204.25	201.32	204.42	203.77	205.73	201.8	203.63	203.09	205.25	203.03	200.17	201.92	203.3	202.83	203.11	203.65	203.59	202.39	200.81	205.6	203.79	203.66	203.93	205.39	201.53	202.68	202.67	203.97	202.78	200.76	203.36	206.04	202.69	204.84	201.92	202.15	203.2	204.43	202.69	203.02	202.41	201.69
200.17	197.87	199.03	201.29	195.8	199.03	200.42	198.58	199.34	201.3	196.77	198.58	199.39	200.38	200.24	200.96	199.02	202.08	200.93	198.33	199.67	198.81	200.43	200.98	198.68	198.88	198.39	197.71	200.29	196.46	201.02	201.01	199.79	198.75	197.6	200.32	199.81	197.72	200.27	201.04	201.32	200.95	200.11	200.21	201.7	199.96	198.41	199.24	196.42	198.66
207.11	207.33	206.01	208.27	205.32	206.74	207.8	206.22	205.32	205.16	207.57	206.58	207.11	205.14	205.16	205.59	205.95	206.42	207.88	206.6	205.94	207.94	206.9	204.72	204.89	205.24	205.59	207.65	207.7	205.47	205.54	205.68	204.66	206.29	207.26	206.88	207.48	206.75	206.05	207.67	205.77	206.08	206.03	205.37	203.07	205.35	204.14	207.59	206.78	207.08
203.32	202.11	202.37	202.29	205.37	199.43	202.76	204.05	202.12	202.25	203.13	202.8	201.98	203.09	202.99	201.75	203.84	202.38	203.58	202.92	200.7	203.31	201.46	199.38	201.7	203.37	202.61	201.93	202.41	203.67	204.88	202.33	204.61	203.48	200.29	202.87	200.37	202.26	200.93	201.73	201.84	202.55	201.78	202.32	200.74	203.74	202.69	201.74	200.81	203.36
205.48	209.59	208.79	207.01	208.41	208.86	210	207.11	208.43	209.08	208.59	207.75	208.03	208.41	206.53	207.71	206.06	207.26	207.37	208.22	209.93	206.49	209.18	207.28	207.69	207.56	207.43	207.42	208.34	206.82	207.91	207.17	208.67	208.65	208.95	206.51	207.12	206.6	208.52	209.11	207.88	207.72	208.4	208.37	208.22	208.83	206.78	206.62	210.63	207.39
205.74	201.2	202.08	205.17	201.49	203.63	204.35	203.49	205.9	205.1	204.49	205.46	204.6	205.95	201.14	203.63	204.08	203.68	203.74	204.75	203.88	204.6	203.73	203.06	203.4	204.24	202	206.37	204.32	203.49	202.34	203.01	202.16	202.71	203.37	204.84	201.82	203.39	203.71	203.26	204.4	204.59	202.88	204.23	203.04	205	203.34	202.59	204.86	203.57
216.89	219.15	219.97	217.44	216.76	216.89	216.01	217.87	217.46	215.34	216.41	218.29	217.95	216.27	219.17	217.29	216.23	217.89	217.69	217.37	215.63	216.18	216.6	216.37	218.01	217.67	215.79	216.72	216.88	216.58	217.43	217.92	217.7	216.87	216.42	214.64	214.75	219.36	216.32	217.32	213.9	217.35	217.74	215.22	215.67	215.54	217.33	217.93	217.14	213.41
203.77	203.53	204.01	203.88	201.78	208.03	204.9	205.18	203.77	204.45	205.23	204.47	203.37	205.61	203.11	204.8	203.11	204.86	205.26	204.15	202.51	203.59	204.87	203.95	204.39	204.12	202.21	204.71	205.09	207.46	205.26	203.31	206.56	203.11	205.66	205.41	207.34	203.16	202.96	204.01	206.46	204.55	203.29	204.6	204.28	205.38	204.99	204.57	206.16	205.87
212.77	213.04	213.98	210.04	212.77	213.93	210.71	213.51	211.24	212.84	212.03	209.95	211.74	213.46	211.4	213.04	213.24	213.77	213.79	211.12	211.96	212.6	211.74	213.88	212.19	213.09	212.67	211.85	212.02	211.95	210.91	212.76	213.1	212.01	210.37	212.47	212.51	211.82	214.06	213.6	210.74	213.27	209.61	213.13	212.1	214.59	213.04	212.26	213.33	212.37
207.39	206.73	204.03	205.03	206.03	207.68	205.08	205.89	207.56	209.98	205.3	207.08	206.6	205.76	206.86	206.24	204.06	205.6	206.38	206.12	205.12	207.66	204.5	206.18	207.08	205.27	204.41	206.58	203.08	207.43	206.37	206.26	208.07	207.48	206.92	203.34	207.96	207.41	207.88	207.22	206.11	206.77	207.98	204.92	207.55	206.4	206.43	202.64	207.22	208.09
204.29	202.44	203.53	201.94	203.16	201.36	203.21	202.29	201.61	203.08	205.52	202.12	202.04	201.57	202.24	201.11	202.42	203.24	200.79	204.51	201.28	201.31	202.96	201.92	201.75	201.56	202.81	201.79	201.54	201.55	202.16	203.66	201.77	204.15	201.71	202.56	200.45	204.33	202.37	201.06	203.05	199.36	202.27	204.2	204.73	202.63	203.12	205.54	204.82	203.1
210.22	210.9	209.89	212.06	211.03	210.84	211.03	210.21	210.96	213.66	209.69	209.21	213.64	212.34	210.97	210.53	211.28	211.22	213.52	213.4	209.65	211.89	211.95	210.73	210.61	212.59	209.96	210.53	208.8	208.67	212.96	211.98	212.68	212.02	213.59	212.29	213.28	212.47	210.51	212.73	210.93	213.76	213.64	213.15	211.57	211.44	209.64	212.18	210.97	212.09
207.41	206.78	209.32	207.17	206.68	208.08	208.03	210.76	210.21	208.15	207.79	208.94	208.59	208.2	208.69	207.85	207.59	206.48	207.74	209.88	209.37	207.74	206.95	206.38	207.16	207.48	208.02	208.22	207.27	205.8	207.82	208.21	208.31	206.94	207.28	205.62	207.35	207.67	208.31	210.04	208.27	204.44	207.2	208.52	208.39	205.88	209.26	208	206.5	207.24
209.8	207.5	210.07	209.34	209.44	210.58	209.37	209.27	210.85	209.63	206.36	210.38	208.13	208.19	208.56	207.28	207.99	208.94	208.17	210.07	208.67	208.56	208.94	208.74	209.64	208.92	211.86	209.76	209.06	208.6	207.96	209.81	209.3	208.37	209.11	210.01	209.3	208.08	207.56	206.88	209.06	207.73	209.57	209.15	209.14	212.66	210.01	208.55	209.73	208.52
199.65	200.52	197.42	198.31	200.97	200.71	197.93	197.6	199.92	196.69	198.72	199.02	198.49	202.31	200.67	198.84	198.98	199.41	199.75	200.2	200.3	198.64	199.71	198.75	199.34	201.93	196.87	199.15	199.71	200.43	200.96	198.89	199.47	199.47	198.77	199.04	200.8	199.57	199.89	197.67	199.65	200.58	200.84	199.34	201.21	200.83	199.27	199.95	198.11	199.28
210.11	207.55	208.76	208.93	210.29	208.01	209.87	211.54	207.73	209.05	210.47	208.51	208.97	208.71	208.75	206.51	211.41	206.32	209.42	208.34	209.53	209.59	210.42	207.21	207.18	208.58	208.54	208.84	206.5	208.35	209.7	206.68	208.27	210.19	209.96	209.19	206.13	208.19	207.71	208.68	206.8	208.55	207.05	209	207.24	209.28	208.02	209.41	210.28	210.54
199.83	199.45	200.62	198.71	200.98	197.94	198.38	199.51	199	197.57	199.7	200.31	199.61	199.12	201.4	200.06	201.58	199.47	200.66	197.93	199.04	197.83	199.89	200.04	198.38	199.79	199.82	198.48	201.42	200.19	202.28	198.84	199.71	198.69	199.06	200.29	198.78	199	199.8	198.91	197.93	198.09	200.12	198.58	198.29	200.28	200	199.7	199.66	197.67
196.81	196.27	198.88	195.42	198.19	196.5	197.61	199.32	198.05	197.25	196.76	198.27	197.07	197.45	196.26	197.98	196.92	198.14	197.79	195.18	197.45	198.07	198.98	197.29	198.42	198.92	199.03	200.39	198.77	198.12	198.84	199.12	197.53	197.14	197.79	197.75	199.46	198.15	198.6	196.42	198.43	197.68	196.69	197.35	197.43	199.6	198.06	196.93	198.92	198.02
203.25	204.26	206.31	204.71	201.76	203.15	204.09	200.07	203.56	202.8	202.56	206.04	201.88	202.7	204.81	205.42	204	201.97	202.8	203.48	207.04	203.5	205.92	203.92	204.1	202.61	203.85	203.44	204.35	205.14	203.19	202.87	204.3	203.07	203.3	204.05	203.83	201.97	201.87	202.8	204.37	202.82	204.07	203.25	203.5	204.12	201.58	205.93	205.52	201.94
212.46	211.42	211.73	209.1	214.63	212.57	212.3	212.77	211.06	212.05	210.23	211.32	211.14	212.59	212.03	211.65	212.22	211.56	209.77	212.04	211.4	212.07	212.23	211.04	210.4	211.24	213.06	212.94	209.82	211.82	212.63	211.2	209.91	211.63	210.18	212.16	213.23	211.54	212.76	210.48	211.79	211.38	213.39	211.51	211.79	212.35	211.25	210.33	211.92	210.86
212.76	213.17	211.15	212.71	212.66	214.23	212.81	212.28	212.64	213.09	210.17	211.93	210.97	211.23	214.11	213.49	213.15	214.25	214.68	213.43	212.71	213.29	212.8	213.69	214	211.15	212.84	213.36	214.82	212.57	213.82	212.6	213.16	213.16	211.37	213.22	215.56	211.98	212.79	210.56	214.32	211.1	212.86	212.28	212.81	212.12	213.65	212.01	211.85	213.37
195.38	193.89	194.53	194.89	197.44	192.77	194.13	192.33	195.7	193.2	194.69	194.44	196.38	196.77	195.62	198.04	195.34	194.3	195.02	195.74	196.08	195.73	194.11	193.39	195.71	194.58	193.92	194.01	194.07	194.01	194.92	195.44	194.42	193.11	194.02	195.36	193.23	194.83	194.5	196.14	194.75	194.61	195.61	195.15	194.17	196.31	196.56	194.91	196.61	194.33
209.5	207.81	210.57	211.41	208.95	208.31	210.58	209.73	208.88	209.51	210.23	208.08	208.72	207.63	207.44	211.07	208.55	210.64	205.28	207.8	208.54	210.12	208.16	209.34	209.55	209.41	208.52	206.8	206.55	208.42	208.63	207.8	210.19	206.48	209.8	208.38	210.51	208.5	207.99	209.49	208.77	208.87	209.44	209.8	209.67	208.89	209.74	208.39	208.55	208.26
199.32	199.12	198.41	195.73	200.22	199	197.42	199.77	198.77	197.63	199.07	199.84	198.21	199.16	196.25	198.63	198.69	198.04	198.22	199.91	199.24	198.25	198.89	195.85	198.27	198.39	197.42	199.08	197.8	197.9	198.75	198.45	197.11	197.7	197.24	195.45	198.12	198.62	198.82	196.86	195.47	197.69	198.45	195.8	197.77	199.26	198.57	198.4	197.47	198.26
207.55	210.3	208.61	208.85	211.4	209.94	210.49	210.52	208.97	209.35	209.05	206.5	210.52	207.33	207.11	208.36	209.67	210.82	208.78	209.92	209.91	208.77	208.5	207.74	207.95	209.29	206.99	208.23	209.46	208.03	208.46	208.1	206.7	208.6	207.54	208.55	207.75	208.33	207.7	210.15	207.75	208.37	209.41	210.17	209.94	208.43	209.69	206.77	210.94	207.17
197.59	199.93	198.7	199.21	199.2	198.21	199.68	198.51	200.66	199.21	199.09	200.8	198.72	197.32	200.19	202.12	200.18	200.79	201.12	201.53	201.42	200.11	200.84	198.74	203.09	199.71	200.68	199.98	199.67	198.68	200.52	201.05	198.56	198.99	198.5	200.09	200.66	199.54	199.22	201.34	197.52	199.11	201.66	197.76	199.01	199.5	197.71	199.12	200.34	198.78
201.43	199.03	200.07	199.32	200.33	200.24	199.84	198.93	200.6	200.73	200.35	198.1	200.13	200.65	199.55	201.98	197.99	199.92	199.77	199.85	200.56	199.95	201.36	201.35	201.54	199.12	200.38	201.72	198.46	202.53	201.02	200.53	202.07	198.28	198.18	199.43	200.86	199.95	197.86	201.17	200.74	199.11	198.07	202.36	198.27	201.16	199.46	200.02	200.57	200.73
209.3	209.48	207.63	210.99	209.71	209.11	210.82	209.92	211.79	208.13	210.94	207.49	208.76	209.59	209.3	207.57	209.52	209.72	207.97	210.65	210.51	209.64	210.84	208.66	208.7	208.15	208.83	209.03	210.63	209.08	210.32	208.55	210.29	209.19	209.06	211.74	208.75	209.16	209.16	209.72	208.56	211.23	209.84	210.21	207.81	211.44	210.85	208.89	207.64	208.47
204.37	203.72	205.8	201.53	204.01	204.3	202.88	204.82	203.81	201.98	203.82	202.41	205.01	205.21	203.4	204.76	204.66	207.11	202.79	203.62	207.46	205.73	203.94	204.73	204.39	206.55	203.38	205.61	203.85	204.06	202.48	205.6	204.26	202.75	205.51	204.3	204.77	205.61	205.09	205.87	206.06	203.91	203.62	205.41	204.73	203.57	204.89	204.14	204.6	206.75
199.95	202.5	199.4	199.83	200.6	198.42	201.07	199.84	199.01	202.41	198.38	197.54	199.98	199.02	199.12	200.63	199.71	200.2	199.63	199.57	200.56	201.75	200.06	198.39	199.73	196.85	199.58	199.14	202.24	200.62	199.64	201.15	199.73	200.59	198.16	200.2	199.38	200.73	198.97	200.88	198.11	201.08	200.86	199.3	198.13	199.15	200.54	199.92	199.26	200.96
208.34	209.93	210.72	210.96	210.68	210.91	209.66	210.83	207.08	210.69	209.94	207.03	208.19	210.15	208.44	207.97	209.14	209.53	211.02	212.11	210.8	207.65	211.76	209.94	207.87	210.97	209	209.69	209.7	210.31	209.5	210.72	206.47	208.81	209.22	210.26	209.88	207.61	209.74	209.42	206.23	209.5	209.28	208.97	211.77	209.2	209.36	210.8	208.67	209.93
203.99	202.55	202.9	203.06	203.95	202.3	203.14	201.16	201.62	203.23	204.08	201.56	200.61	204.46	204.32	203.34	203.15	203.08	201.01	203.73	204.57	201.52	203.22	203.04	203.85	204.78	204.42	205.24	204.4	203.23	203.44	205.67	204.73	202.96	204.58	204.1	205.74	202.59	202.37	203.54	205.75	203.32	202.31	202.42	205.38	205.46	204.24	202.85	203.1	202.97
208.32	209.1	208.22	212.05	208.51	210.5	211.91	213.56	208.4	211.03	211.32	210.4	207.55	211.22	209.15	210.68	209.46	209.79	210.77	209.52	210.22	208.32	210.86	208.83	207.85	210.2	209.24	209.55	209.98	208.42	209.21	211.95	208.23	209	210.64	210.13	209.42	210.01	209.78	212.06	207.7	207.3	209.36	207.71	208.85	208.7	210.97	206.69	209.71	208.55
202.14	202.79	200.77	201.56	199.88	201.1	198.97	199.6	198.48	201.49	200.53	197.86	199.95	201.11	200.46	200.7	201.17	199.17	200.35	199.82	200.21	200.8	198.97	200.39	198.49	201.12	200.05	199.74	202.62	198.88	199.96	198.75	200.05	198.95	200.19	200.24	199.23	199.51	200.34	203.63	201.83	198.49	201.84	201.12	200.2	199	201.33	199.75	200.94	198.95
200.54	200.58	198.14	199.48	199.66	199	200.12	200.52	200.45	199.59	199.12	198.88	199.24	197.77	199	199.68	199.18	201.17	199.26	199.57	198.34	200.24	198.88	200.03	199.74	200.22	200.42	197.93	200.08	199.8	198.44	200.76	198.56	200.11	197.96	198.99	200.69	196.49	200.13	196.93	198.96	199.58	200.18	196.62	197.77	197.84	200.36	199.57	200.94	200.45
200.43	201.13	198.32	200.35	198.58	201.54	200.35	199.42	201.89	198.9	198.68	196.44	198.61	199.82	200.48	198.09	200.53	199.91	198.48	197.92	199.09	199.84	199.2	199.11	199.69	198.66	199.01	197.57	197.34	199.35	199.58	198.09	198.11	201.3	201.58	201.55	198.74	199.53	200.78	199.31	198.71	199.22	200.29	200.79	199.19	199.31	199.09	200.2	200.71	200.7
208.77	206.34	210.13	210.22	209.78	208.57	208.55	208.44	207.97	208.05	208.75	210.59	209.51	207.92	208.99	208.75	208.73	208.3	209.76	209.1	208.81	208.18	208.87	208.4	207.22	209.24	211.48	210.48	209.27	209.45	209.9	209.55	211.04	208.64	210.45	209.28	209.23	207.05	210.93	210.03	207.92	209.94	207.68	209.51	209.34	210.15	206.9	206.82	209.44	208.08
208.67	208.17	207.19	208.85	208.97	209.04	207.17	207.4	208.01	205.9	207.82	207.7	208.54	208.94	206.52	207.88	207.51	209.81	209.06	206.43	210.52	207.3	206.95	207.64	205.98	206.94	207.62	206.94	209.42	207.91	208.85	207.87	210.23	209.76	206.89	206.37	207.79	207.83	208.27	204.86	210.04	206.23	209.25	206.97	207.36	208.12	208.11	208.94	208.99	208.83
193.14	194.84	193.85	192.34	192.59	190.68	194.3	192.82	193.33	192.23	189.44	191.97	195.67	194.87	194.87	193.36	194.07	193.09	194.17	195.17	193.11	195.72	195.39	193.44	193.82	194.29	194.78	195.68	192.58	192.13	193.28	193.84	194.47	195.03	194.18	195.03	193.59	195.8	193.46	196.04	192.3	194.31	193.81	194.71	196.01	191.67	194.12	193.35	192.81	194.81
214.16	211.25	210.22	211.31	213.93	213.26	213.6	213.68	213.15	212.09	212.8	213.22	214.17	211.74	211.45	211.5	212.87	212.29	211.97	211.35	212.43	211.89	212.83	212.13	213.4	211.7	213.39	211.57	210.06	210.62	210.17	211.1	213.4	214.34	213.57	214.08	214.01	213.59	214.4	214.79	214.73	211.11	213.53	212.17	213.21	213.57	212.82	212.99	212.7	211.88
204.85	206.33	207.37	202.92	204.38	209.2	207.19	205.68	205.98	206.45	206.37	206.79	205.58	206.09	207.13	206.73	205.82	207.43	207.92	204.84	204.74	207.75	205.57	207.4	205.44	204.39	205.56	204.74	207.52	206.78	206.71	206.94	205.3	207.29	206.12	206.93	207.12	205.33	204.85	206.1	204.97	205.8	206.91	207.14	205.41	206.08	209.31	204.73	207.57	205.74
207	204.96	206.63	205.37	202.43	203.88	203.82	203.72	204.75	203.43	206.6	204.54	205.06	203.67	204.43	205.02	203.89	205.62	204.24	206.44	205.41	203.35	202.66	205.44	204.43	206.24	202.92	203.7	206.86	205.21	204.41	204.43	205.08	207.86	203.78	204.3	206.8	206.2	205.48	206.3	205.51	205.13	205.47	204.03	205.26	205.46	207.33	205.12	206.34	204.92
200.69	200.18	201.16	202.7	203.42	201.3	201.87	201.19	203.41	202.41	201.55	203.87	201.07	202.26	200.92	200.45	202.67	204.35	204.58	202.25	203.14	203.95	201.43	201.87	202.33	201.87	203.8	203.33	199.17	204.14	201.33	202.98	200.54	202.7	202.15	199.83	203.69	201.24	200.27	203.09	201.04	203.08	201.54	204.16	201.88	201.34	203.06	201.44	201.4	203.91
216.99	217.38	218.08	217.46	216.99	217.36	215.64	217.04	219.38	215.35	217.71	217.69	218.1	216.17	215.81	216.41	216.01	215.61	215.3	217.02	217.59	219.33	217.65	216.27	217.81	218.55	216.35	218.69	219.88	216.87	215.53	218.63	215.78	216.02	216.17	217.48	215.31	217.84	215.38	218.2	218.16	216.26	217.53	217.2	216.66	218.16	214.99	216.74	216.7	216.01
210.68	210.72	209.07	212.54	209.02	209.13	209.34	210.37	211.7	208.81	208.69	210.13	207.43	207.87	208.31	209.62	207.29	209.41	211.23	209.6	208.48	208.56	206.61	210.36	208.2	210.22	208	211.11	210.32	210.59	205.75	208.7	207.22	210.84	210.77	209.95	208.22	210.14	210.97	211.47	210.61	210.3	209.48	211.22	209.18	209.86	209.54	211.27	211.53	212.06
212.31	213.98	214.59	213.17	212.07	212.78	214.87	212.82	212.72	211.47	213.88	214.18	213.77	214.13	211.77	212.6	212.2	212.99	213.36	213.83	212.04	212.1	213.95	212.3	211.67	213.39	214.49	211.82	213.2	215.19	212.18	213.22	212.94	214.36	213.81	212.53	213	212.24	212.74	212.53	212.23	211.29	213.15	213.94	211.73	212.66	215.41	212.18	212.14	212.2
205.61	203.38	203.4	204.87	205.17	205.69	203.17	205.69	206.2	203.96	204.62	203.47	206.26	204.22	203.99	206.95	202.95	202.35	202.73	202.47	206.55	201.61	203.3	204.03	204.77	205.49	203.04	203.16	202.14	204.35	202.99	204.31	203.58	201.97	203.14	203.35	201.9	203.74	203.14	204.26	204.59	205.39	204.45	204.66	203.59	204.88	205.71	202.32	202.78	203.09
199.52	199.28	200.16	200.22	201.82	202.13	200.05	198.39	201.09	200.98	200.77	200.15	199.54	200.77	200.32	200.27	200.72	201.26	202.18	202.18	202.4	198.52	200.61	199.51	200.86	199.08	198.92	201.69	199.7	198.84	199.41	200.99	199.12	202.25	200.63	201.9	198.49	201.6	200.76	204.94	200.7	200	199.67	198.28	201.14	197.34	201.15	201.31	200.25	200.4
204.23	205.91	205.37	206	206.29	207.98	205.94	208.58	206.17	205.99	204.34	206.19	206.16	205.54	203.12	204.78	206.2	205.97	205.89	204.87	204.44	205.59	205.79	206.66	205.36	205.16	207.95	204.15	204.91	205.08	206.67	203.99	205.92	205.91	205.53	205.52	205.66	204.72	206.62	206.92	206.29	205.22	207.01	205.1	205.34	205.04	207.39	205.08	206.03	204.23
211.12	208.69	208.36	207.59	208.73	207.66	209.19	208.01	209.09	208.27	207.62	211.2	209.6	207.95	209.3	207.64	208.34	207.69	207.6	207.47	209.41	209.68	207.86	208.09	207.32	208.47	207.7	209.4	207.65	208.97	208	209.54	207.07	209.7	209.39	210.25	211.1	208.97	211.11	208.04	210.17	209.21	207.74	209.58	209.47	208.59	208.92	207.14	210.26	206.49
209.14	208.66	209.64	207.01	209.81	208.81	209.69	209.93	210.1	208.98	207.8	209.28	206.26	209.24	207.88	210.46	207.88	209.95	207.54	208.14	208.53	206.75	209.8	208.65	206.04	208.93	208.29	209.07	208.78	206.78	208.21	208.06	209.8	207.91	210.9	209.92	208.82	208.61	207.79	209.57	208.96	208.14	208.95	210	210.14	209.64	211.3	208.65	208.21	211.11
209.43	208.25	209.73	206.47	207.94	209.46	206.14	208.47	207.91	208.67	208.15	209.59	208.67	207.84	208.08	209.6	210.94	207.77	208.72	209.33	208.91	208.8	207.42	209.27	207.54	207.19	206.68	208.08	208.93	210.05	208.54	206.95	209.28	208.44	209.36	206.68	208.72	207.87	209.4	207.87	208.83	206.63	209.4	209.93	208.73	206.22	207.98	208.24	209.04	207.07
212.08	213.43	213.14	211.02	211.15	212.72	213.24	212.45	210.81	208.71	210.27	212.47	213.15	211.36	210.75	212.3	213.11	210.95	212.27	211.78	208.64	211.27	212.04	210.74	211.87	212.08	211.73	212.04	213.69	213.49	213.17	210.29	212.06	210.12	210.62	212.12	211.21	212.83	212.09	212.16	213	210.89	210.22	212.17	211.66	209.77	210.73	212.5	211.47	213.29
204.39	201.81	206.62	205.53	205.15	204.32	203.1	205	203.71	205.04	205.21	205.33	205.77	205.12	205.3	204.58	206.41	206.82	203.38	204.69	205.56	204.22	204.01	205.46	204.76	202.63	205.13	205.97	204.08	205.07	206.69	204.34	204.44	205.16	206.34	203.58	204.63	202.96	205.79	205.55	205.28	205.78	202.96	204.81	203.95	204.12	207.04	206.87	205.94	205.82
213.29	213.53	212.07	213.14	211.84	214.38	213.69	212.15	212.15	212.5	213.44	213.27	215.95	213.03	210.59	214.2	212.07	211.8	210.26	212.14	212.32	214.83	213.46	212.56	213.04	212.5	213.29	215.03	213.71	213.94	213.66	214.22	212.23	213.37	213.7	215.49	213.4	212.19	212.09	214.94	216.64	211.91	212.07	213.75	213.65	212.77	210.78	214.42	214.23	211.11
203.23	203.81	203.11	204.71	204.2	203	204.85	205.18	203.88	203.02	203.28	202.68	204.65	202.83	205.25	204.07	201.43	205.66	201.99	204.3	204.39	202.79	202.9	201.19	205.95	201.47	201.47	201.05	204.31	202.55	202.2	202.51	202.4	203.89	201.71	204.02	203.49	203.93	203.66	202.66	201.23	201.71	202.84	201.6	205.61	199.67	202.64	205.15	204.29	203.11
196.88	196.05	197.68	198.58	198.58	197.51	198.52	201.82	196.56	199.25	199.84	198.95	199.02	194.97	198.11	198.65	198.63	197.52	201.3	200.53	199.18	198.91	199.01	198.75	199.45	199.89	197.21	196.93	198.95	198.07	197.85	199.49	200.66	199.03	200.46	198.86	198	200.35	198.34	198.47	197.6	198.95	197.95	199.7	200.02	196.94	196.9	197.79	199.86	199.87
216.46	218.22	216.63	217.25	220.01	216.22	216.29	216.83	216.42	217.78	218.29	218.15	217.28	217.19	219.23	217.28	216.78	218.31	218.12	218.18	218.17	218.93	217.93	217.67	217	217.33	217.95	216.7	215.06	217.53	217.39	217.78	217.93	215.64	216.91	215.97	219.87	218.88	218.92	217.4	216.48	218.94	217.23	217.35	216.72	217.04	217.64	219.08	217.05	218.23
206.44	205.29	206.73	208.43	205.55	207.25	205.71	203.46	205.31	206.02	205.26	205.87	206.31	206.54	205.94	206.37	204.38	204.4	205.32	203.68	204.75	208.94	209	206.64	205.53	207.21	201.76	204.88	205.07	207.8	204.81	207.48	206.47	208.27	205.77	205.17	206.26	203.51	205.72	206.21	204.97	203.02	204.91	204.77	204.02	204.1	206.29	204.24	204.09	205.94
197.18	198.56	201.36	200.09	198.29	198.82	200.41	200.23	199.58	201.33	200.17	194.69	197.94	198.31	200.02	200.46	197.79	198.4	201.08	198.81	199.31	200.81	201.42	198.42	200.26	198.89	200.38	199.13	198.23	198.86	198.16	198.31	200.86	198.97	198.93	201.4	198.47	199.37	197.94	198.31	200.87	200.71	198.37	200.2	201.32	200.69	199.87	199.66	199.27	198.26
202.19	203.94	199.96	200.81	202.63	204.52	203.34	202.12	203.95	202.69	202.18	203.56	201.44	201.6	200.47	201.46	203.74	203.26	203.08	203.42	203.48	202.09	201.28	200.38	200.18	202.83	201.54	202.51	202.35	204.14	203.6	203.25	202.52	203.02	202.76	201.72	201.31	204.63	205.27	201.88	204.08	202.72	201.9	200.9	202.58	202.82	201.62	200.21	203.6	202.71
199.11	199.73	198.89	197.51	198.88	199.39	201.82	199.06	200.07	197.75	200.95	199.29	200.51	198.56	200.41	198.55	198.62	199.49	198.26	199.5	199.84	199.79	196.97	197.94	201.97	198.95	198.5	199.37	199.95	198.29	198.81	198.27	201.12	197.92	199.2	199.44	199.05	200.59	198.66	196.9	199.1	199.21	197.04	198.17	198.74	199.12	199.27	198.38	198.46	200.18
201.7	201.48	202.97	202.35	201.84	204.01	203.89	201.8	201.82	205.64	201.75	202.09	203.14	203.03	203.32	201.23	203.35	203	203.81	202.78	204.29	202.57	200.75	202.42	202.62	203.12	202.5	201.69	202.68	201.95	201.48	201.92	201.93	203.14	200.89	203.35	205.17	203	203.04	202.75	202.34	202.82	204.13	201.19	204.67	201.97	202.74	200.13	202.58	203.19
212.98	212.7	213.92	211.89	211.22	212.49	212.42	211.82	212.85	213.48	210.89	212.73	212.4	213.78	212.8	212.12	211.57	212.82	212.62	211.49	211.74	210.96	211.36	211.91	213.64	211.7	214.17	210.41	213.04	212.27	212.2	211.65	209.64	211.25	212.14	212.73	212.56	210.52	215.61	212.15	212.62	212.36	213.37	212.04	210.07	212.56	210.7	215.5	211.02	211.16
208.07	208.8	210.6	208.28	209.77	208.35	210.54	208.4	209.28	208.39	208.64	210.38	208.31	209.53	213.2	207.77	209.49	207.77	209.13	210.38	211.37	209.65	209.29	209.51	209.33	207.41	208.11	209.7	209.51	210.56	207.97	208.38	210.33	208.58	208.47	208.86	207.38	208.89	210.78	209.69	209.93	207.08	210.83	210.44	208.7	209.84	208.31	206.84	209.12	210.95
210.52	208.89	210.39	210.14	209.23	211.3	207.23	209.74	210.92	209.52	209.29	206.91	208.59	209.61	208.01	209.63	211.36	209.47	211.1	209.62	208.8	209.65	208.51	209.41	208.24	209.5	210.2	208.35	208.45	209.57	211.34	209.82	210.01	212.44	210.31	208.95	207.48	209.7	209.15	207.18	207.62	210.78	210.99	209.59	211.09	209.92	210.95	208.31	210.34	210.34
211.21	210.65	209.06	212.71	212.31	210.32	211.55	212.07	213.29	213.34	210.84	212.33	211.37	211.26	210.73	212.33	211	211.12	212.45	211.36	211.74	211.27	211.41	210.35	210.76	211.56	209.73	212.16	211.55	212.89	210.6	209.63	210.7	210.37	212.23	211	213.6	211.89	213.74	212.5	212.8	211.24	211.37	209.19	211.66	213.14	212.83	213.06	211.7	213.15
207.62	206.38	209.21	207.11	206.31	208.07	208.3	208.64	208.15	206.44	209.06	208.22	208.24	207.33	206.33	208.73	207.7	208.79	206.06	206.15	204.88	207.05	207.07	207.44	206.69	207.78	207.94	206.46	208.33	207.37	207.91	206.73	207.58	209.03	209.66	207.43	207.03	206.24	208.97	207.81	206.72	209.71	207.02	207.57	209.01	207.3	208.25	209.17	207.1	206.52
209.8	210.53	215.2	214.39	214.39	211.4	213.65	215.15	214.43	211.58	211.9	214.6	213.79	213.45	212.48	212.65	213.64	214.42	212.14	212.92	213.4	213.6	213.19	213.73	214.87	211.89	213.71	214.73	211.64	214.76	212.97	213.23	212.66	212.42	211.26	214.25	211.11	211.28	212.8	212.87	212.97	210.91	213.46	212.9	213.94	213.21	213.26	214.23	208.92	211.11
208.51	207.24	209.76	211.96	206.35	208.79	207.77	207.19	209.37	208.1	208.95	206.14	209.35	209.98	209.55	209.21	207.61	207.25	206.9	206.06	209.22	209.18	211.32	209.89	208.4	206.88	208.28	207.54	207	209.79	209.57	208.01	209.11	207.49	212.07	209.14	207.69	208.2	206.57	210.61	208.3	209.88	208.07	209.64	206.64	207.27	208.4	209.03	207.97	207
204.66	204.17	204.79	204.59	202.2	204.32	203.17	201.43	204.48	205.31	206.5	204.56	204.27	204.79	203.79	206.47	205.67	205.57	203.29	203.98	203.53	204.48	204.67	201.59	204.58	204.88	206.71	203.96	203.14	203.54	203.75	204.81	203.74	204.38	201.25	203.42	201.92	203.05	202.41	204.24	203.63	205.55	204.57	202.3	202.98	205.85	204.51	205.11	204.08	203.96
212.54	212.81	212.49	211.4	212.36	212.93	211.03	211.27	211	211.42	211.39	212.15	210.15	214.07	213.23	210.8	211.29	210.4	209.97	210.34	210.32	214.93	210.08	211.44	211.45	212.01	212.35	210.05	213.38	212.04	212.1	211.41	210.19	213.54	211.24	211.79	210.62	211.53	212.86	211.64	212.42	212.55	210.23	209.11	210.89	212.8	211.27	211.53	212.25	212.81
214.12	212.53	210.62	211.84	214.23	212.38	211.57	211.3	214.53	211.55	214.4	212.72	212.67	212.03	213.26	213.04	212.84	212.38	211.49	211.3	212.42	211.19	212.75	210.69	212.76	211.37	212.25	214.32	213.07	209.63	211.93	210.19	212.33	213.4	211.94	211.31	215.51	211.02	211.02	212.85	212.01	214.15	211.44	211.62	211.97	214.07	212.38	213.35	211.55	214.03
207.91	207.21	209.02	208.96	206.63	208.62	210.4	210.08	207.77	208.46	211.8	207.02	207.77	206.99	207.75	206.95	207.63	209.64	207.64	209.23	209.08	208.99	208.77	207.47	208.55	208.95	208.47	209.11	209.51	208.67	207.06	210.04	209.27	206.88	208.23	209.07	209.09	210.42	209.41	208.67	207.54	208.66	207.2	210.24	207.5	208.9	208.42	208.36	208.95	208.19
[truncated: 150 more columns]
