# Supplementary material for: Genetic dissection of main and epistatic effects of QTL based on augmented triple test cross design
Source: PLoS One. 2017 Dec 14;12(12):e0189054. doi: 10.1371/journal.pone.0189054 (PMC5730204; doi:10.1371/journal.pone.0189054)
Supplement: S6 Supporting Information — (ZIP) [file pone.0189054.s006.zip › z1_1150_0.5_5.csv]

208.04	206.51	206.48	207.1	209.27	207.09	204.97	208.3	210.97	203.84	205.35	208.13	205.3	205.36	208.49	207.13	206.97	209.41	207.22	204.64	210.26	207.09	209.31	205.74	207.22	208.44	208.34	210.45	208.15	207.59	205.4	206.26	209.12	207.24	206.78	210.01	202.8	206.53	207.54	208.35	208.78	210.11	207.06	206.1	208.73	207.49	209.02	206.02	206.87	208.75
207.02	206.85	207.47	205.35	207.8	206.51	205.96	206.55	205.39	207.54	207.35	207.07	206.93	206.35	203.14	205.75	204.94	207.95	205.51	208.47	208	204.87	207.85	207.27	206.94	210.27	206.85	207.87	206.1	203.43	206.13	206.74	208.14	208.95	203.69	209.41	206.16	207.83	207.32	207.08	207.83	208.13	209.75	209.39	207.78	207.16	204.54	206.56	211.93	210.69
200.86	202.25	203.84	201.62	201.76	203.07	204.45	202.07	200.59	204.33	203.32	202.18	202.6	204.86	200.87	203.26	203.77	202.02	200.98	197.78	201.11	201.52	201.05	203.08	204.29	201.22	203.6	202.56	204.59	203.72	205.06	201.17	200.72	202.37	203.12	200.81	203.39	201.42	203.47	202.72	204.08	202.62	203.92	203.13	204.83	201.53	201.6	207.38	200.54	202.13
207.72	207.32	206.74	210.84	208.68	208.76	210.15	208.52	209.47	210.51	206.13	207.43	206.82	205.79	211.31	204.79	206.44	207.99	209.65	207.64	212.09	209.96	210.53	208.21	207.01	209.06	209.8	209.99	206.16	208.97	208.01	209.35	208.71	208.28	205.95	210.59	210.28	211.82	209.35	210.14	207.29	207.43	209.76	208.79	207.06	211.23	207.76	208.25	208.72	207.05
208.86	210.04	212.26	210	212.42	210.34	211.33	211.96	207.63	210.93	211.23	213.64	209.91	215.19	210.52	212.47	210.02	215.76	214.91	214.19	211.69	209.97	211.97	209.99	214.35	209.92	213.29	214.5	210.68	209.8	211.44	210.9	210.18	213.41	212.47	211.78	211.82	211.5	211.04	210.97	212.12	211.66	210.93	214.57	210.8	211.36	210.68	210.4	210.99	214.5
204.32	203.76	201.72	202.95	205.72	205.42	204.29	205.51	201.82	203.87	198.5	205.87	203.49	201.25	204.57	207.5	202.6	202.59	204.77	202.94	204.91	202.62	204.91	205.22	206.15	205.09	204.96	202.91	202.81	202.25	204.53	199.36	202.05	200.75	202.5	207.16	204.03	203.68	201.34	202.27	203.25	206.19	207.81	205.13	209.09	201.58	206.6	202.5	202.56	205.53
199.66	202.56	201.89	202.82	198.89	203.81	202.62	201.14	199.62	200.64	201.07	199.01	201.98	201.37	200.96	200.46	205.27	199.36	202.85	200.41	201.14	203.79	203.83	202.41	200.54	199.58	201.73	197.8	198.77	200.83	201.25	201.9	198.22	200.32	201.87	202.89	199.68	202.88	202.86	196.78	204.7	202.63	202.69	203.68	200.17	203.05	198.1	204.67	199.85	198.39
209.59	206.19	207.2	206.83	207.58	209.07	209.58	210.57	208.31	206.39	210.46	204.63	210.11	207.31	208.5	204.37	206.48	207.78	207.3	208.61	208.35	209.59	208.29	209.53	206.87	206.93	207.45	210.66	206.17	207.87	209.59	210.11	209.17	203.41	207.17	206	207.81	207.32	207.97	204.35	206.1	209.2	209.38	205.58	206.97	205.93	207.67	209.25	208.25	210.01
207.97	203.31	206.49	210.12	207.95	210.51	208.11	210.48	206.03	211.19	205.72	207.78	205.27	206.74	209.24	204.86	205.88	207.11	209.27	206.53	208.52	208	206.81	208.41	208.78	207.31	206.73	207.65	206.08	207.72	207.2	209.81	207.7	206.95	207.96	204.98	206.78	207.63	210.42	206.53	207.76	208.43	204.84	209.83	205.11	208.76	208.26	207.23	207.16	205.07
201.6	197.75	198.6	199.01	201.07	200.81	200.97	198.87	198.64	199.55	198.74	200.07	202.07	199.24	204.42	199.32	199.97	199.59	200.93	202.4	201.71	200.95	199.54	198.99	198.53	197.86	199.46	197.11	200.24	201.57	201.38	201.39	201.43	200.25	200.47	201.18	198.83	203.56	199.25	201.85	201.08	202.44	199.41	201.03	199.66	199.26	199.39	201.49	201.49	196.98
217.8	219.02	216.97	219.1	213.39	217.67	218.11	219.99	216.12	217.61	216.74	215.11	219.31	218.87	217.42	218.77	218.23	218.49	219.46	218.41	215.66	219.17	217.3	215.66	220.5	218.51	217.98	215.82	218.45	218.5	217.17	217.49	217.09	219.93	220.58	219.93	217.33	220.03	219.09	217.4	217.5	218.84	218.11	216.5	216.92	217.16	213.44	217.79	219.56	216.74
196.92	196.04	199.97	196.95	196.9	199.24	198.66	200.88	198.65	200.22	198.02	197.61	201.01	197.1	199.56	200.52	196.31	195.28	199.17	200.15	198.48	198.62	200.15	196.82	198.13	196.58	203.09	197.36	200.71	200.15	196.77	198.56	201.55	200.04	196.69	197.44	192.63	198.24	196.93	199.08	201.49	198.03	198.23	200.67	199.43	200.18	200.14	198.7	195.72	200.86
211.78	211.63	215.07	211.43	212.59	213.79	216.15	215.81	212.61	213.58	215.04	211.97	212.15	212.25	211.23	211.95	212.66	211.3	213.95	212.32	210.38	208.69	214.53	213.63	212.53	212.88	212.87	209.73	211.01	212.81	214.53	215.13	211.85	212.77	212.8	214.26	212.44	211.39	210.54	214.01	213.74	211.97	211.24	211.68	211.4	211.98	215.01	211.95	213.46	212.38
216.7	217.69	216.95	215.88	219.75	215.46	220.42	218.84	217.85	216.03	215.26	215.88	217.8	218.9	218.53	218.86	213.44	214.83	216.48	219.07	217.04	217.68	218.43	214.47	214.94	218.75	217.74	216.98	218.47	215.26	215.73	220.77	219.98	220.62	218.44	217.08	218.66	215.84	215.28	216.46	218.59	213.87	218.02	216.82	217.57	216.71	220.42	218.65	214.43	215.71
204.3	202.38	201.68	199.92	204.43	204.48	201.68	200.5	202.48	203.21	205.69	201.07	203.71	204.61	203.36	204.1	199.27	204.56	202.83	205.96	203.81	199.33	204.46	198.96	202.86	203.01	202.23	201.85	203.81	199.95	201.24	200.4	202.45	200.55	202.63	204.47	204.95	203.01	202.59	202.38	201.84	204.13	203.22	202.81	202.11	207.5	200.87	202.37	201.22	204.22
204.29	204.13	204.25	198.8	202.46	202.25	205.62	203.23	206.57	204.7	205.45	204.71	199.54	204.29	205.64	204.1	204.29	204.64	203.12	202.02	202.52	202.97	201.96	202.3	203.8	202.99	203.81	204.15	200.65	205.49	201.29	204.06	202.91	204.41	203.98	204.59	205.95	202.92	202.64	203.35	199.34	205.13	202.82	205.93	204.14	203.94	201.09	203.67	202.33	202.08
204.63	203.81	203.15	206	202.96	206.52	203.59	207.27	207.87	206.3	203.62	204.85	204.45	207.37	208.08	204.93	204.29	204.11	206.5	207.09	206.02	203.67	202.43	204	203.66	205.16	206.17	203.24	206.98	200.47	206.04	203.38	204.67	203.4	204.94	205.04	206.41	202.22	206.21	202.11	206.07	205.73	205.56	203.18	203.36	204.59	207.1	201.78	205.37	203.72
210.95	211.16	211.07	214.26	212.18	209.63	211.75	215.67	211.43	210.97	211.74	213.62	212.09	211.69	213.48	214.85	212.18	211.15	210.77	212.68	211.68	210.46	213.38	212.79	211.28	210.74	211.35	209.76	213.79	215.02	210.64	213.64	211.26	213.62	211.66	212.82	212.03	213.49	215.94	210.14	212.58	210.17	212.84	215.67	211.58	212.96	216.56	215.02	211.59	213.25
206.15	201.66	201.09	207.14	199.89	205.68	205.91	200.95	203.17	205.68	200.04	205.24	203.75	205.95	203.93	201.7	204.61	201.89	206.12	205.05	204.1	204.32	204.34	204.27	203.94	204.25	204.66	202.7	201.92	204.99	201.62	201.87	203.99	201.86	198.93	202.93	205.93	205.01	204.87	200.05	207.48	202.06	203.44	203.9	205.83	202.47	204.75	201.98	203.15	203.73
195.84	190.85	194.18	194.36	191.11	192.75	197.7	191.87	196.21	192.54	193.92	197.71	193.75	194	193.49	195.66	194.77	195.33	193.31	191.97	191.85	192.07	194.84	194.99	190.89	192.76	193.83	194.23	195.72	193.29	194.13	193.61	195.44	193.24	193.67	192.04	191.93	193.18	195.84	189.19	193.03	194.75	193.38	194.83	194.52	194.79	196.26	198.13	192.11	198.15
212.68	213.6	212.32	210.81	212.11	208.15	217.51	211.58	211.34	215.87	211.28	211.32	211.61	210.35	215.29	213.64	214.07	210.08	211.46	208.69	211.18	211.01	213.86	213.12	209.39	207.56	212.65	212.15	211.06	209.99	213	209.69	209.66	210.49	209.78	213.03	214.83	211.91	208.42	211.14	214.34	210.12	214.05	209.09	213.72	208.54	208.91	210.85	211.87	212.85
199.03	200.96	204.12	199.57	201.7	202.49	204.85	202.63	199.71	199.67	201.53	200.96	201.07	201.97	200.29	204.58	204.73	203.2	202.58	203.18	204.07	201.74	205.11	202.16	202.86	202.97	202.9	203.8	200.94	203.67	200.51	200.12	202.1	204.2	200.2	201.9	202.15	204.8	202.67	203.5	206.62	204.46	207.04	198	200.37	200.93	201.29	204.61	201.8	203.33
203.34	203.78	205.8	205.08	205.55	202.94	204.65	205.91	204.96	202.64	207.73	207.13	205.27	205.77	204.35	205.91	204.97	202.41	203.14	204.28	206.49	206.33	206.84	206.83	203.49	207.13	206.62	205.08	202.81	207.58	203.42	206.44	205.71	203.54	204.7	204.18	203.04	205.53	204.77	204.89	204.78	205.01	203.53	205.68	202.59	203.2	206.5	206.32	201.55	205.11
203.13	204.36	204.43	205.51	206.3	207.92	205.33	203.45	203.32	199.65	205.04	205.75	204.95	201	202.9	202.05	203.3	203.88	205.34	204.3	200.79	205.05	204.1	204.83	200.69	199.34	206.6	203.11	204.89	205	202.49	202.31	202.1	201.94	202.54	205.75	204.03	204.51	203.91	199.33	204.41	201.82	204.46	202.27	203.75	199.63	204.12	196.99	204.5	204.8
207.79	204.49	204.99	204.37	200.1	200.41	203.72	202.6	203	204.85	205.92	203.11	201.47	203.99	203.11	199.6	202.9	205.43	204.13	204.63	202.06	203.88	200.9	202.25	200.81	203.55	202.08	203.35	203.21	201.06	205.47	200.8	203.53	200.74	204.51	203.58	201.97	202.21	204.9	201.39	203.23	202.2	203.59	202.02	203.75	201.57	206.44	203.99	202.75	203.92
209.61	208.26	208.38	210.56	209.34	210.11	208.95	209.54	208.78	209.66	210.01	209.61	209.2	209.58	206.16	208.6	208.67	210.62	207.81	210.45	206.11	208.81	210.66	209.7	209.84	211.02	207.45	209.36	209.58	211.72	209	209.31	209.99	209.17	210.15	208.15	207.54	206.18	207.03	211.38	207.15	210.29	205.9	208.66	206.29	209.8	211.5	210.25	208.97	206.92
200.94	202.61	199.49	198.68	199	197.39	202.84	202.76	202.33	201.83	202.21	198.97	199.04	199.21	201.08	200.61	198.07	201.53	199.5	198.43	201.77	197.86	200.86	201.68	202.24	199.36	198.97	198.71	201.62	198.01	200.28	198.35	202.57	201	199.84	199.65	200.77	198.85	196.94	200.52	202.13	200.52	198.21	200.82	199.61	199.58	198.37	198.33	201.09	198.85
206.8	205.56	206.62	205.17	203.8	206.53	207.51	205.12	210.64	203.93	205.94	205.32	202.4	205.8	205.23	204.18	205.59	206.81	207.98	204.01	205.41	209.14	203.14	206.77	201.75	205.82	209.76	208.82	205.53	205.04	205.59	202.25	204.19	204.93	205.13	202.87	203.23	202.77	208.15	204.13	202.01	209.06	206.13	199.71	206.04	205.33	203.1	206.29	205.46	201
201.28	205.16	201.92	203.29	204.36	201.18	202.26	201.04	200.89	203.22	201.73	204.32	202.14	203.22	202.12	199.8	204.84	200.67	201.54	204.01	202.01	204.1	203.09	203.05	203.44	203.99	203.08	203.77	201.55	204.6	199.19	199.24	204.09	204.57	200.11	201.51	202.82	204.09	199.41	205.49	200.36	204.79	201.25	200.72	203.21	198.67	200.11	201.9	203.15	202.56
202.9	203.86	206.03	201.5	202.81	201.98	203.56	205.43	203.29	201.65	205.93	204.27	204.38	203.81	204.39	201.37	209.71	203.09	206.25	203.16	202.92	201.15	202.47	208.73	200.67	201.7	205.58	203.73	199.69	205.78	205.86	205.44	204.97	205.36	201.81	204.24	202.13	205.18	205.66	203.13	202.28	201.08	201.8	205.32	203.71	204.58	204.96	201.41	205.07	204.2
209.68	208.22	208.55	207.3	205.32	206.4	208.44	205.41	207.54	209.18	206.16	209.38	207.3	206.79	208.97	208.4	207.62	208.42	207.07	207.71	205.49	205.92	205.56	207.93	205.57	210.04	207.35	207.02	205.62	204.97	208.14	209.58	205.42	206.05	210.9	209.03	209.59	205.58	212.55	208.44	205.89	209.89	206.26	206.81	204.99	208.79	208.3	207.63	211.7	208.75
207.68	208.34	206.63	206.32	204.93	205.18	208.24	203.54	206.43	202.84	204.96	209.15	202.65	206.78	205.95	207.17	205.68	203.38	206.21	205.83	206.76	205.54	204.13	207.18	204.97	205.61	204.71	207.7	207.33	202.17	208.31	210.45	207.08	205.27	205.72	209.84	205.75	204.68	203.77	205.11	206.62	204.21	206.95	203.19	203.64	207.22	203.95	205.46	206.41	206.66
208.98	209.46	209.93	207.69	206.07	206.83	206.94	209.3	210.22	205.43	208.64	207.91	210.05	208.18	210.97	211.72	208.32	206.22	207.1	210.4	207.79	205.84	207.34	211.22	208.9	208.37	210.46	207.29	206.01	209.56	206.78	207.97	210.22	208.82	209.08	208.42	211.22	206.87	209.47	207.65	207.46	209.27	208.2	210.47	207.12	207.14	209.73	207.39	207.75	204.29
210.52	211.2	210.15	211.46	210.2	207.94	209.15	211.51	207.49	209.45	209.06	209.16	210.82	212.58	209.02	210.02	209.49	208.88	208.87	209.27	209.37	212.26	208.74	209.08	210.09	209.35	205.69	211.33	208.14	211.17	207.94	208.14	211.07	209.05	210.42	207.65	209.87	207.84	211.15	211.93	209.17	209.9	210.52	210.34	208.72	210.43	209.75	211.08	211.61	208.83
204.79	201.2	203.4	202.62	200.95	204.15	203.43	204.38	202.18	202.31	203.93	200.82	203.47	204.66	202.4	204.34	203.38	202.2	206.18	203.65	198.68	200.84	203.53	204.96	203.45	200.68	201.46	203.56	205.34	202.24	202.85	203.35	204.92	202.37	203.7	201.79	204.57	202.56	203.5	203.08	204.06	203.59	204.53	202.09	202.97	205.46	201.8	201.21	201.22	204.91
220.24	217.82	215.35	219.92	218.97	216.64	217.52	219.66	216.72	218.73	219.85	219.08	214.36	218.16	218.24	219.69	216.38	218.09	221.66	215.99	219.65	217.99	217.58	216.33	218.89	212.82	217.92	216.43	216.22	216.51	220.79	219.95	218.63	218.47	215.98	218.4	222.44	216.51	218.6	215.12	216.02	218.21	218.68	217.21	222.38	220.74	219.82	220.32	221.01	218.57
207.87	210.62	207.52	207.58	207.33	207.72	210.78	212.01	207.3	208.17	207.97	207.6	208.04	206.37	208.06	208.81	208.72	207.86	210.49	207.71	207.92	209	205.95	210.75	209.1	206.46	208.4	207.43	208.42	207.05	210.39	209.81	213.06	207.11	208.4	205.5	208.92	210.95	210.14	207.05	207.78	209.23	208.83	210.13	206.3	207.4	209.96	208.68	211.94	208.94
217.15	217.62	218.07	217.09	216.95	215.74	221.72	217.95	219.23	217.95	216.17	215.1	218.02	216.06	215.76	219.18	216.32	217.44	216.02	218.25	214.83	217.18	215.85	217.71	217.03	220.29	218	217.01	217.86	217	217.2	217.47	214.35	217.35	216.59	221.11	216.31	217.83	217.68	218.07	217.53	217.05	216.5	217.76	219.5	219.78	219.49	218.91	219.47	218.24
208.6	208.53	212.56	204.69	207.39	208.43	206.51	206.84	209.1	210.6	209.43	208.41	212.72	207.53	208.58	211.33	207.69	209.14	208.03	209.5	209.62	210.22	206.86	207.67	211.1	208.18	209.55	209.55	209.13	209.56	207.71	209.38	210.22	208.61	206.18	208.25	206.01	206.39	209.49	206.41	204.13	204.02	205.39	205.67	209.8	207.73	210.21	208.8	209.6	210.4
211.52	211.75	213.73	210.49	208.79	211.62	211.56	209.51	209.37	212.86	211.63	213.41	212.97	211.95	212.64	211.69	210.26	213.2	213.47	214.53	210.85	213.27	211.3	213.39	208.8	212.88	208.34	213.86	212.46	210.26	212.13	211.72	209.89	209.84	210.28	212.52	212.27	212.97	210.39	210.86	208.27	212.92	211.24	212.49	209.59	212.04	212.76	210.11	210	209.51
210.29	208.41	211.06	207.37	208.95	206.31	205.03	207.49	208.12	208.94	210.79	205.04	206.1	212.11	210.83	208	208.87	208.23	209.54	205.64	205.6	206.7	209.14	210.43	210.49	209.35	206.19	209.83	208.43	208.91	207.86	210.53	207.91	210.75	209.74	206.53	207.08	208.37	212.68	207.7	208.35	207.73	208.56	207.73	205.97	208.28	209.62	208.02	210.27	205.18
198.26	200.3	199.77	199.04	195.73	200.91	198.93	201.39	200.92	198.14	200.42	201.51	200.68	201.34	200.7	201.26	198.39	199.76	198.78	195.86	199.35	199.16	198.89	196.24	196.46	197.83	195.66	200.73	196.16	197.87	198.95	199.32	199.8	201.11	195.94	195.9	199.86	197.92	201.49	200.65	198.07	199.77	201.31	202.31	201.63	200.58	197.57	195.33	201.97	198.59
211.14	212.79	213.66	214.33	214.56	209.42	215.69	212.9	212.38	212.17	211.97	210.88	213.47	214.96	212.94	210.32	213.46	215.68	212.44	214.11	214.03	210.4	213.57	212.44	213.79	215.51	213.64	212.05	208.66	210.69	214.66	212.39	214	211.57	216.65	209.57	211.21	215.95	211.91	212.18	213.27	214.73	211.21	212.44	212.51	214.3	215.37	210.13	215.36	212.56
197.56	203.82	198.78	200.86	202.16	200.04	202.15	198.06	199.29	204.04	197.85	198.75	205.27	201.11	200.05	201.46	200.78	199.78	199.56	203.42	198.47	198.99	198.2	200.38	197.49	201.74	200.15	198.38	199.35	201.67	202.51	199.9	200.93	203.6	202.58	200.37	199.32	198.37	201.15	197.5	200.5	199.89	199.58	199.99	202.04	197.01	197.68	200.78	199.22	199.52
204.61	205.72	207.64	208.74	208.28	205.47	205.92	205.26	205.85	207.67	207.19	207.87	209.88	202.99	204.77	205.44	207.37	206.64	206.63	210.06	206.82	206.11	206.03	208.26	207	206.09	207.29	209.93	208.53	206.81	208.03	204.95	201.99	206.8	207.08	203.99	205.91	204.46	207.96	204.83	207.13	206.45	207.61	204.62	204.48	204.15	207.36	208.52	207	207.73
200.71	196.9	198.74	200.36	203.74	200.12	201.95	201.06	197.76	199.28	203.45	199.24	197.52	200.78	200.91	199.81	198.69	199.06	198.84	199.62	199.61	197.71	199.72	198.24	198.37	198.73	197.95	198.46	199.86	199.36	199.84	201.95	199.23	200.4	202.17	199.21	197.49	198.66	199.77	198.38	199.51	198.61	199.83	197.18	200.07	199.24	205.28	199.05	200.21	195.7
207.37	211.26	208.64	205.8	210.47	208.65	208.36	210.29	207.93	208.33	206.03	208.76	207.25	208.56	207.16	210.36	209.67	208.38	208.99	208.12	211.86	210.92	207.54	212.14	203.6	208.96	207.66	210.6	208.05	206.63	208.53	209.99	208.01	212.33	207.27	208.66	207.95	205.45	205.97	204.62	206.44	207.21	207.35	208.95	210.42	208.98	206.03	209.77	208.95	206.84
201.61	200.9	204.12	200.98	205.1	205.26	200.83	203.97	203.26	204.35	201.56	203.83	201.25	201.2	205.44	202.5	202.26	201.68	202.05	207.27	205.93	205.31	200.82	204.16	202.85	201.68	203.85	204.44	204.84	201.06	201.4	204.67	203.93	203.96	204.59	202.26	201.63	205.24	203.05	201.06	204.69	201.57	204.17	206.16	202.01	202.87	204.07	203.73	204.93	201.02
205.07	205.38	206.56	211.84	207.33	207.13	203.5	205.38	208.07	204	203.7	207.37	205.67	204.19	204.2	208.54	207.66	205.52	208.28	206.81	205.45	205.67	209.58	208.57	207.65	205.6	206.53	203.86	205.59	207.24	205.86	208.37	207.73	208.21	206.45	207.76	205.24	205.62	207.56	205.24	203.66	204.92	203.3	205.59	206.3	205.67	205.18	205.25	205.88	210.17
208.8	209.42	208.39	206.2	204.64	205.9	205.88	207.63	207.01	208.61	206.85	205.61	208.45	208.67	210.03	211.34	208.45	205.99	207.11	208.48	205.28	204.87	207.52	209.38	208.74	210.14	207.07	207.75	210.58	207.65	208.63	200.89	209.77	205.36	208.2	212.07	206.78	207.07	209.14	209.68	208.41	207.13	205.28	211.47	208.1	204.81	205.93	211.52	207.86	206.52
209.25	207.55	204.6	210.5	208.48	205.73	212.98	209.57	210.76	210.04	210.12	208.19	207.34	208.21	207.13	209.27	210.85	207.66	209.59	207.54	209.61	211.12	209.39	210.66	206.9	209.65	209.09	209.62	207.5	207.5	207.02	207.96	209.01	208.5	206.63	207.03	205.88	210.04	208.04	207.56	208.18	207.83	204.73	205.73	207.53	206.3	210.27	208.14	209.21	205.97
211.71	210.38	209.97	210.6	207.76	207.13	207.03	208.12	208.84	213.3	209.47	211.92	206.72	206.16	209.97	211.25	209.89	213.84	210.04	209.93	207.53	206.1	209.59	208.53	212.01	209.72	210.04	211.19	206.05	208.45	212.82	209.74	209.33	213.81	212.55	210.33	208.55	210.32	208.72	210.97	209.5	210.53	209.36	211.66	209.26	209.05	210.66	210.76	207.51	209.61
208.8	206.72	210.02	207.14	205.72	206.58	211.86	207.47	206.44	205.09	207.33	209.69	207.06	207.25	207.61	206.5	207.95	209.9	205.84	206.04	205.09	207.29	208.69	206.49	212.08	211.38	207.09	203.27	208.51	208.35	209.97	207.3	208.68	208.72	207.88	206.94	207.96	206.1	207.7	207.59	208.18	206.99	208.99	207.16	207.89	210.64	210.57	209.8	208.35	206.68
207.33	206.19	208.31	207.33	207.41	206.02	210.55	209.46	209.44	208.59	208.48	210.03	209.95	211.84	207.28	208.85	207.43	208.2	205.67	210.07	208.04	211.79	209.67	206.52	208.69	207.25	208.84	207.64	207.12	208.28	208.61	209.73	208.67	207.37	208.93	209.68	208.12	204.55	205.78	208.88	207.91	209.11	210.4	206.15	205.66	209.9	206.24	206.94	207.8	204.58
202.15	205.3	203.62	201.14	202.26	207.66	205.32	203.9	203.92	204.22	202.78	205.52	204.76	203.96	204.65	204.19	204.57	203.78	203.98	204.96	205.48	200.75	202.08	200.74	203.09	204.4	200.65	205.18	204.34	204.12	203.21	205.65	207.51	204.55	201.3	203.89	201.82	202.84	204.99	206.03	205.13	202.08	204.11	204.12	201.87	200.83	204.03	202.1	202.9	204.14
220.49	217.95	214.2	216.05	217.09	217.71	218.04	218.64	217.06	216.32	216.73	219.33	219.61	219.93	217.11	213.17	216.29	217.01	218.58	219.19	218.82	218.93	220.74	220.02	215.6	216.84	216.3	222.53	218.37	218.46	220.03	216.89	217.87	218.27	218.66	217.2	220.1	217.7	218.99	219.78	218.97	218.34	217.33	224.05	219.6	216.68	218.03	216.57	216.84	217.35
219.38	216.52	216.52	217.81	219.54	218.59	215.32	218.02	216.13	215.59	217.77	216.41	219.04	217.09	216.35	216.84	217.15	217.36	218.98	215.34	214.88	219.12	217.11	217.51	217.89	219.02	215.76	218.21	218.57	215.47	219.07	216.76	217.98	217.8	218.88	217.65	218.26	217.92	219.63	219.45	219.09	217.9	217.61	214.18	216.99	218.54	218.56	218.14	218.88	216.47
204.23	210.3	208.17	206.62	207.69	206.38	206.42	208.1	208.24	207.16	208.13	208.73	210.7	207.74	205.47	207.57	204.98	206.36	207	209.67	207.18	206.72	210.46	206.97	209.17	206.07	209.73	209.36	206.2	206.7	209.71	208.67	207.22	209.83	210.29	210.66	208.03	205.73	205.71	209.66	209.17	205.66	203.88	208.09	208.09	206.34	206.72	208.85	206.15	208.6
210.06	207.89	210.93	212.07	208.56	210.48	207.67	206.8	208.37	211.93	206.56	211.49	208.55	207.75	211.75	206.2	207.09	209.5	208.46	208.15	208.25	208.87	210.12	209.08	205.9	207.52	208.44	206.92	211.78	208.54	208.12	209.04	208.46	202.93	212.08	207.85	209.63	208.94	210.99	209.57	209.28	208.98	208.42	206.61	206.79	208.73	210.07	210.69	209.06	208.18
220.53	217.43	217.44	215.25	217.01	217.52	216.4	214.56	218.56	217.49	219.63	217.53	218.34	219.09	218.33	216.91	215.92	219.82	219.78	217.17	219.53	219.72	216.89	217.74	218.68	215.64	216.48	216.81	218.29	217.03	215.7	217.93	216.43	217.38	214.94	217.07	219.49	217.85	218.7	217.68	215.78	217.05	218.49	216.47	216.6	213.43	216.54	216.39	213.4	216.84
211.38	211.96	213.53	212.36	213.2	211.72	212	209.78	211.01	210.45	212.34	210.06	210.44	210.13	211.45	210.8	215.58	211.14	211.42	212.26	211.33	210.6	209.89	211.05	210.25	211.08	209.45	212.82	214.72	209.93	215.55	207.83	214.22	209.91	209.73	210.93	209.98	209.82	210.38	213.63	209.79	210.65	210.53	213.04	212.58	210.06	214.11	212.63	212.39	211.42
202.36	205.65	204.95	201.43	204.05	205.02	201.8	207.98	202.38	204.89	204.54	205.54	209.21	201.82	203.59	205.64	203.05	203.43	204.42	205.92	208.94	202.46	202.98	205.12	206.02	207.44	204.7	205.16	206.41	203.09	205.06	204.56	204.19	204.53	204.73	203.12	207.03	205.31	202.53	204.45	203.7	206.75	202.79	206.24	203.93	203.26	207.5	205.07	202.99	203.11
218.33	219.29	220.4	219.31	217.63	217.6	215.57	217.51	218.82	220.87	215.11	220.93	216.35	217.43	218.03	221.74	220.13	216.71	217.34	214.75	217.01	219.13	217.02	216.23	216.11	215.54	217.94	216.63	219.64	215.45	220.68	216.59	217.19	218.75	217.05	217.99	220.55	217.22	218.51	216.92	217.1	217.4	218.17	218.91	218.99	216.22	221.68	216.09	218.57	216.06
208.82	208.31	208.75	208.93	207.29	207.9	208.28	206.39	209.61	206.88	206	208.83	208.38	207.79	209.66	211.27	207.14	206.97	211.77	208.26	210.08	207.4	208.32	205.98	208.33	209.7	208.83	207.77	208.59	206.04	207.75	207.55	208.62	205.19	206.65	204.09	208.84	206.64	206.6	209.52	206.4	209.91	211.61	204.99	210.16	209.17	207.56	208.21	210.21	202.93
200.04	202.03	201.21	204.01	200.3	203.75	201.87	203.75	205.76	203.79	200.36	200.42	201.67	200.55	199.83	198.03	202.93	202.12	202.99	201.6	201.19	203.13	200.86	200.23	202.8	202.32	201.96	201.39	201.6	205.56	199.68	202.07	200.52	202.97	203.13	200	200.32	203.44	202.22	204.13	203.57	200.88	201.27	199.03	202.22	203.82	202.21	203.25	202.5	200.35
208.64	209.49	206.44	208.94	205.68	209.11	206.42	211.42	208.3	209.02	203.91	206.97	209.87	205.15	209	206.96	208.66	204.86	208.11	209.03	208.95	208.86	205.46	208.55	210.13	210.67	206.72	209.49	209.85	206.3	208.31	207.82	206.56	208.03	208.51	206.8	207.99	208.66	207.3	210.99	206.68	206.2	207.86	206.21	201.75	211.84	208.04	206.73	208.02	208.03
209.25	209.58	209.09	207.53	210.45	212.72	211.01	207.92	210.69	211.99	212.24	210.64	210.25	208.55	214.04	210.92	208.76	211.58	212.62	210.29	214.32	213.36	212.28	213.59	208.63	210.81	213.07	214.08	210.86	207.56	211.42	212.71	214.19	211.23	210.65	211.82	212.41	206.94	210.11	215.05	211.06	208.56	210.54	212.21	211.85	211.25	212.41	210.33	211.21	214.31
206.08	208.27	206.83	208.36	205.45	207.01	209.57	205.15	209.52	210.24	207.38	210.55	208.1	206.74	211.21	206.93	208.65	206.31	209.65	203.96	206.59	208.29	209.09	207.24	211	207.73	208.67	208.45	205.48	207.55	208.45	209.93	208.7	209.47	208.5	207.59	208.34	204.26	206.11	208.12	208.29	209.08	205.83	209.41	209.33	208.93	209.74	211.91	205.95	204.83
212.68	212.07	209.91	209.89	211.68	210.15	211.46	213.11	212.66	212.91	214.24	211.18	211.46	210.62	211.96	209.6	210.27	211.79	208.91	211.5	210.87	212.45	212.18	212.35	212.87	209.86	212.85	212.39	211.68	213.18	210.83	212.29	210.43	211.52	213.09	213.78	214.54	211.06	212.36	210.51	212.99	209.05	210.85	209.79	207.57	210.69	214.44	211.91	213.85	212.46
215.15	212.48	209.7	214.4	211.29	212.85	210.89	211.72	211.01	211.98	212.16	209.13	210.31	213.51	213.37	211.98	214.92	213.39	212.66	211.26	209.76	209.43	214.72	208.82	211.71	210.46	211.27	214.81	208.73	212.43	214.44	213.1	210.27	209.26	209.28	214.48	213.09	214.44	213.69	210.91	211.81	209.42	212.9	211.93	211.65	211.98	211.07	212.7	210.89	210.7
202.3	203.77	204.64	203.76	201.41	204.11	202.05	206.81	201.04	204.1	203.12	203.38	204.22	202.29	202.33	199.76	200.11	201.85	202.81	206.53	203.62	201.57	203.7	204.79	200.58	206.2	205.05	203.66	204.94	201.03	199.55	206.65	203.79	203.05	206.49	205.69	201.71	203.26	204.49	206.38	203.42	202.06	201.31	205.61	204.24	207.42	205.28	207.03	204.21	202.38
206.36	206.37	205.98	208.15	205.06	207.87	207.1	204.38	206.35	206.48	206.61	207.66	207.36	206.32	205.74	202.72	203.93	209.03	206.85	204.7	203.26	207.84	207.42	202.61	204.84	204.45	206.76	207.6	206.58	209.57	207.51	208.36	209.02	203.86	211.38	207.16	205.7	203.95	205.63	206.42	208.35	208.43	207.37	204.42	209.91	206.38	210.8	206.56	202.9	208.17
210.67	209.37	209.34	208.58	208.81	206.83	209.98	208.23	209.69	209.97	208.76	209.18	210.61	212.59	207.9	209.16	209.62	209.22	211.02	210.23	209.19	207.45	210.73	208.33	209.32	210.89	209.65	211.72	207.01	210.68	209.86	209.37	207.63	211.03	211.97	210.96	211.34	209.72	208.93	207.92	210.92	209.18	207.39	210.61	208.93	207.36	206.86	207.63	210.08	207.82
211.98	212.03	207.17	209.53	212.18	213.77	213.04	210.67	209.4	209.82	210.4	214	211.7	211.64	214.21	208.25	212.79	214.29	214.69	211.21	209.79	214.16	212.17	212.59	214.7	209.97	212.81	209.63	212.45	212.11	211.14	211.23	212.11	210.41	213.32	209.64	208.67	209.25	212.41	213.07	213.25	213.81	214.03	211.75	212.55	214.27	210.18	213.94	209.92	209.67
201.37	204.71	202.61	203.32	200.87	202.69	205.3	201.84	205.43	204.01	203.03	201.79	204.76	202.92	201.08	202.74	200.92	200.48	203.17	200.2	201.1	199.57	201.64	201.22	201.64	202.6	204.68	202.46	205.89	199.18	201.5	204.26	201.72	202.66	201.31	204.96	206.12	201.24	202.59	202.37	201.19	202.61	200.26	200.76	202.17	200.98	199.73	205.83	201.47	203.37
203.79	202.18	203.31	204.53	204.26	205.79	206.8	203.59	205.05	207.07	202.96	204.51	205.02	205.09	203.64	202.09	203.87	205.91	204.49	207.75	206.58	203.35	203.33	206.16	204.21	204.18	206.15	205.06	203.68	208.5	207.94	204.21	202.8	204.99	202.32	204.29	203.68	204.27	204.03	204.37	207.33	205.2	204.41	208.02	203.17	203.2	202.72	203.34	200.88	199.17
214.53	212.55	212.82	214.21	214.27	210.91	213.54	211.23	214.51	213.73	213.73	214.74	212.68	213.25	212.1	211.51	213.53	213.31	210.4	211.41	214.85	212.77	210.46	212.83	211.79	214.86	211	214.3	212.5	212.53	215.01	213.71	214.44	214.45	217.29	214.84	211.94	214.42	214.47	211.16	216.36	212.95	215.65	210.13	213.74	211.28	212.54	215.86	212.42	212.12
204.52	202.28	202.67	202.25	205.57	203.81	204.82	204.97	204.19	207.25	205.68	205.61	201.58	202.62	206.17	202.68	203.54	205.8	204.58	201.68	203.84	202.33	201.5	200.19	202.68	205.67	203.82	204.3	202.72	204.93	205.67	203.65	201.72	204.94	202.95	201.77	203.81	202.1	204.73	202.58	205.68	205.69	201.95	199.99	207.09	201.14	204.18	203.79	203.14	206.34
210.2	213.7	212.6	212.62	210.16	213.35	212.54	207.75	213.41	210.1	210.43	209.3	210.4	211.87	214.82	214.78	212.75	210.05	209.43	212.54	215.35	210.77	210.65	211.13	210.82	211.73	211	211.39	209.76	211.41	206.61	211.05	211.69	209	213.71	211.24	214.06	210.17	213.86	211	213.97	211.42	209.86	212.94	209.83	212.28	212.12	212.6	211.34	211.64
205.95	208.11	211.73	210.43	208.52	212.04	205.81	208.32	208.66	207.45	209	209.77	205.56	209.45	209.54	205.57	205.11	211.36	211.04	208.71	207.9	209.04	211.84	207.71	206.83	209.14	212.09	211.11	209.65	210.52	209.92	206	209.72	210.97	209.33	207.41	207.67	208.28	207.33	208.43	208.71	207.77	209.5	205.2	206.67	207.96	208.77	211.46	208.7	207.98
212.95	213.19	209.57	212.7	211.99	209.57	212.01	212.41	210.28	213.28	214.39	214.69	211.32	209.98	210.23	210.03	210.96	209.02	214.41	215.97	209.93	212.52	211.95	209.55	209.12	212.54	211.17	209.9	210.81	214.1	212.34	211.57	210.29	212.17	211.3	210.01	209.03	212.71	211.18	213.52	212.03	212.18	210.44	213.3	210.22	211.55	209.52	211.27	211.79	212.32
202.14	203.39	203.31	204.25	201.62	199.68	201.52	203.98	203.8	202.16	204.41	202.62	204.62	201.35	203.79	200.2	201.2	202.39	201.53	203.81	204.44	202.36	200.94	203.94	204.23	201.01	203.29	203.89	202.39	204.88	203.74	203.66	202.56	202.28	202.52	202.71	206.06	199.91	202.38	201.9	203.02	201.7	203.27	204.33	203.51	204.07	204.04	201.65	203.47	200.59
199.12	197.38	201.94	199.26	197.64	201.61	200.13	199.61	204.67	200.11	196.63	198.97	201.48	202.25	200.22	201.24	203.34	202.68	202.95	198.92	202.55	197.02	199.99	199.71	197.83	200.76	200.77	200.1	197.08	201.63	200.81	201.66	198.34	201.7	199.39	201.58	201.08	197.41	198.48	200.34	201.09	200.36	204.44	198.64	197.81	198.08	201.31	199.65	202.37	201.84
200.72	206.76	204.9	201.64	200.73	207.54	204.83	205.3	200.83	203.04	204.75	203.45	205.22	207.65	202.52	199.81	206.33	203.54	201.88	203.14	205.33	203.52	199.78	202.17	201.52	205.97	202.83	203.1	202.77	203.33	203	198.53	205.64	203.47	203.42	204.33	199.33	204.03	206.86	204.27	206.79	205.82	205.82	202.58	202.88	201.82	204.02	201.95	201.05	204.39
205.08	200.32	203.01	204.48	205.46	206.94	202.33	203.24	204.11	204.72	201.43	204.02	201.67	203.99	203.63	205.85	206.25	202.96	204.85	206.53	203.21	202.77	202.58	202.08	208.2	202.72	206.5	207.85	203.83	206.71	204.92	206.24	203.92	204.27	205.68	201.98	201.51	204.18	201.92	202.75	203.92	202.21	204.27	205.79	204.09	203.4	201.95	203.49	198.75	201.89
210.65	208.03	207.25	204.88	208.84	206.13	209.04	206.36	206.38	211.54	209.86	211.5	207.6	210.85	207.79	207.24	208.13	205.97	206.84	206.69	211.6	212.24	210.64	210.99	205.22	208.46	210.3	209.19	208.21	210.5	207.07	208.64	208.36	209.76	208.68	211.34	210.84	210.34	210.17	208.17	208.32	210.51	208.99	209.24	207.37	211.97	205.67	207.6	206.01	208.03
207.73	211.08	204.11	208.4	209.03	205.32	209.38	204.38	208.44	210.62	208.19	207.38	207.37	207.57	207.82	210.37	209.74	209.24	208.28	205.4	205.64	206.44	207.48	209.92	207.97	208.22	204.14	206.38	206.72	210.54	207.9	209.96	207.9	209.2	207.72	207.06	210.56	209.84	205.96	206.29	206.97	208.99	208.19	206.72	207.28	209.76	206.72	204.23	211.84	206.84
210.08	209.9	208.52	207.42	209.01	209.92	206.71	206.79	208.24	207.06	209.81	208.88	208.35	208.15	210.56	206.26	209.35	209.8	209.14	207.81	209.47	205.85	208.9	206.32	209.44	208.71	208.89	206.01	204.13	207.83	209.37	208.73	207.14	208.08	209.28	208.14	205.13	208.07	207.92	208.48	208.27	208.87	207.7	206.46	208.46	207.7	207.2	208.48	209.05	210.04
208.79	207.11	209.43	203.54	208.94	207.13	208.11	210.34	208.36	207.7	207.79	209.85	206.04	207.54	206.89	212.74	208.99	210.04	206.68	206.33	207.67	208.46	208.13	205.68	211.22	212.57	204.67	208.15	207.75	211.38	209.93	210.27	209.76	206.9	209.94	207.07	207.73	208.92	209.38	210.4	212.68	205.43	210.78	209.49	207.75	208.2	211.19	206.12	206.97	209.29
217.11	213.6	219.66	218.31	218.51	220.54	213.39	218.19	215.28	220.95	217.48	218.65	217.46	217.46	216.4	219.06	219.23	218.43	219.86	217.38	218.79	217.75	214.78	219.12	217.85	220.37	215.88	216.1	218.15	218.66	215.36	216.37	217.97	218.25	217.43	216.96	216.81	218.54	217.01	219.2	218.38	218.19	217.1	217.8	220.15	216.54	217.89	216.76	217.38	218.03
208.92	205.89	205.92	208.56	206.14	207.1	211.12	208.16	209.09	207.63	208.88	208	207.32	207.27	209.62	207.53	206.66	205.28	205.6	205.2	208.12	211.61	210.04	207.74	210.06	210.75	208.8	206.95	208.82	209.52	206.24	209.62	206.42	207.36	206.92	209.3	206.36	206.05	207.4	207.94	208.78	208.42	211.32	209.74	207.37	208.2	207.69	206.47	209.83	207.72
198.96	195.53	197.13	199.09	198.05	199.4	199.09	196.88	196.39	196.73	199.15	198.3	195.61	197.78	198.48	196.34	195.81	197.92	198.99	199.54	195.49	198.25	201.78	200.04	195.29	197.53	195.09	197.33	198.44	196.57	200.29	197.51	197.65	198.57	196.2	195.74	198.48	198.28	201.02	196.81	197.58	201.02	198.96	199.48	198.93	197.13	198.17	198.71	198.37	194.61
207.81	207.49	208.19	211.7	207.92	208.72	206.83	208.03	207.96	210.28	207.03	208.6	208.59	204.39	205.78	207.72	207.75	207.19	205.16	208.63	207.63	210.15	209.48	204	210.06	207.24	209.98	208.42	209.27	207.19	205.82	211.94	210.05	208.75	208.12	209.35	209.5	208.44	209.13	208.32	210.64	207.99	210.5	207.41	209.73	207.2	207.68	206.36	208.38	206.44
200.47	204.4	202.53	201.38	201.48	199.33	199.39	202.39	198.4	199.65	195.96	197.28	200.07	200.86	198.22	201.83	200.96	201.76	197.42	198.62	198.25	201.74	199.61	200.19	199.88	198.49	202.73	199.18	200.81	199.87	198.35	200.98	201.32	199.67	201.03	198.82	200.57	200.16	198.6	197.23	198.41	200.82	199.94	203.92	201.09	198.6	197.27	199.15	199.35	200.4
200.06	200.93	198.08	203.07	199.21	200.27	199.87	199.54	199.51	200.62	201.26	199.05	199.05	202.31	198.73	201.21	205.64	202.65	198.88	199.19	198.18	200.37	199.13	196.85	200.67	200.19	203.63	201.67	200.8	203.48	199.89	201.92	201.03	201.62	201.39	203.35	200.06	197.58	202.37	202.94	197.93	203.3	197.82	201.18	201.46	197.79	201.19	199.74	200.04	200.89
207.7	208.35	204.42	207.92	207.73	206.78	207.17	207.01	208.6	209.29	204.49	207.07	208.07	209.62	206.79	206.29	207.7	207.83	207.48	206.73	209.82	207.82	208.65	207.81	206.6	209.13	208.72	208.07	208.07	207.98	207.57	207.89	205.15	206.93	208.53	207.33	211.99	207.99	209.51	205.35	206.28	208.57	207.84	205.79	210.44	206.27	206.96	205.62	206.29	209.24
202.87	200.25	199.64	196.09	198.91	200.73	199.05	202.75	203.57	198.01	197.27	203.22	201.06	202.7	199.4	201.02	201.25	198.73	203.46	200.24	196.7	199.95	200.67	197.6	202.68	198.44	198.83	199.23	199.11	201.12	200.14	197.09	202	197.12	201.78	200.98	200.57	201.81	201.52	199.16	201.05	202.07	202.14	204.11	199.89	197.32	199.12	201.67	201.01	201.94
206	203.98	210.84	203.31	207.84	206.82	207.12	209.67	204.96	205	206.16	205.32	208.88	206.57	206.25	207.46	207.03	207.76	207.54	205.06	206.05	204.36	205.7	209.47	203.87	206.17	205.72	204.72	201.04	202.72	206.67	202.69	208.06	203.09	208.32	206.41	207.92	205.54	204.73	206.29	207.72	205.32	205.29	207.06	207.02	205.66	206.37	203.69	209.72	208.63
208.14	209.07	206.46	207.96	209.17	211.63	209.73	209.17	210.24	205.96	209.78	208.45	208.43	210.86	209.71	208.63	208.12	208.64	210.49	210.01	206.87	208.46	212.1	207.39	206.36	209.98	207.68	209.82	208.88	207.3	209.56	205.38	210.85	209.41	212.48	207.85	208.03	206.94	207.2	209.82	207.82	207.27	210.22	205.9	211.36	208.87	206.65	209.29	208.99	207.55
208.85	212.12	210.11	208.48	211.07	209.76	209.05	210.01	210.8	209.47	207.03	210	209.07	212.21	208.41	210.96	209.97	209.63	210.01	209.6	210.55	214.53	211.95	206.92	210.3	207.49	208.97	211.3	209.4	208.62	212.54	210.19	206.62	206.74	209.13	207.41	207.51	208.54	208.93	208.98	211.1	207.46	208.35	209.28	210.4	210.98	209.53	208.75	212.65	209.82
204.26	202.76	202.49	199.91	201.72	204.97	202.79	205.75	201.07	201.51	205.56	203.09	204.21	199.68	202.37	207.73	200.37	203.87	205.18	202.95	203.47	202.41	202.79	199.7	205.03	206.28	202.58	202.09	204.72	203.81	205.12	204.66	208.37	204.01	203.83	203.48	205.41	204.54	204.09	202.19	203.31	206.49	203.12	207.5	201.88	203.97	203.23	204.26	204	205.73
201.66	202.53	200.02	203.55	201.29	201.71	203.37	204.63	204.1	203.73	202.84	200.69	204.27	202.23	204.32	200.47	202.22	202.82	204.4	201.21	201.85	203.4	202.21	205.03	202.34	203.09	202.99	201.91	203.72	200.7	205.13	206	199.21	202.71	199.71	201.8	202.92	204.09	204.07	200.33	204.42	203.87	201.63	201.07	203.12	207.97	203.18	204.42	202.76	203.67
217.73	216.96	218.05	217.93	218.81	216.18	216.68	217.47	216.63	219.78	212.73	218.8	219.7	214.97	217.32	220.23	218.13	217.96	216.56	218.06	217	219.83	217.74	222.31	217.77	220.55	218.57	215.97	221.88	217.82	215.76	216.57	218.44	217.36	221.16	220.39	217.55	215.73	216.32	216.9	218.72	216	216.97	220.21	217.59	217.66	219.9	219.58	219.36	219.94
212.13	212.32	216.38	214.17	211.33	211.88	218.39	215.8	212.89	212.22	211.52	217.4	216.32	210.98	217.09	214.2	212.24	211.47	213.23	214.9	218.51	213.18	213.45	216.92	213.74	211.93	215.43	214.41	215.55	215.88	212.33	215.59	213.9	212.04	212.76	215.38	211.88	209.55	213.5	213.88	210.8	213.65	213.42	213.64	214.77	212.74	213.62	216.18	215.01	212.93
221.62	217.54	219.61	216.03	216.06	216.83	218.57	217.1	220.9	214.64	217.12	216.07	214.57	217.71	216.71	216.89	216.9	219.7	216.62	217.69	216.99	214.87	212.64	216.2	216.79	218.52	216.71	220.05	217.46	216.2	217.83	218.09	216.92	218.61	218.6	215.21	217	214.82	220.39	217.76	215.55	217.34	216.86	215.47	216.46	217.19	215.48	217.24	219.19	215.9
211.64	213.69	211.7	211.76	213.33	208.44	210.83	212.67	211.64	214.11	209.29	215.07	210.16	212.74	210.78	209.73	211.25	212.95	208.7	209.53	208.24	207.25	210.21	212.21	210.37	212	211.46	211.97	212	211.56	213.25	212.76	210.53	210.35	212.48	215.67	211.53	214.73	213.88	212.25	212.22	211.21	213.4	211.76	209.37	211.22	217.75	210.87	212.7	209.56
210.2	209.51	211.44	209.36	210	209.62	206.56	210.86	204.76	209.08	209.07	207.44	209.37	206.55	208.03	213.89	209.76	209.83	209.72	212.94	210.09	206.28	208.67	208.85	207.79	208.91	210.25	210.44	206.04	209.07	208.52	211.13	211.21	207.56	209.03	207.09	207.93	210.26	207.1	208.8	213.16	209.84	212.02	210.5	209.68	208.23	212.41	208.63	208.13	210.65
207.16	205.56	206.79	205.44	203.55	204.24	202.9	206.84	202.77	205.48	202.82	202.97	201.57	206.33	204.21	204.87	203.7	203.15	201.02	205.14	200.72	204.15	203.26	205.5	203	202.63	203.01	203.36	201.52	204.76	204.24	204.27	206.25	201.54	204.23	202.5	206.1	206.24	204.36	205.36	206.67	201.22	204.34	204.88	203.76	207.34	203.02	205.97	203.39	203.9
215.47	216.66	216.98	219.84	213.41	219.67	216.91	219.13	216.39	215.79	216.9	221.08	215.84	216.26	218.5	216.8	216.83	217.04	215	217.17	217.88	215.19	214.54	215.79	216.79	217.28	216.96	216.82	216.55	217.83	216.92	218.35	216.58	219.11	217.05	215.01	217.59	219.79	216.57	217.19	214.52	215.49	215.37	218.16	218.94	217.72	217.63	215.54	218.48	215.51
204.06	205.89	199.5	206.83	202.87	204.03	203.68	202.44	204.92	204.22	202.39	206.43	203.14	210.57	203.03	203.53	205.37	203.81	205.22	203.53	204.66	204.45	204.49	205.71	204.39	204.77	205.75	203.13	202.39	204.89	206.15	204.57	208.18	205.14	204.3	207.17	205.66	204.95	201.8	207.86	204.11	209.44	203.88	205.23	205.65	203.61	205	207.6	205.02	205.22
204.01	204.69	204.17	205.33	203.41	204.4	202.54	201.24	203.37	201.42	200.39	201.38	204.43	204.12	204.41	205.64	203.23	203.93	203.92	205.38	203.54	204.85	203.65	200.28	203.3	202.04	203.69	203.84	204.72	201.77	200.65	203.78	205.48	201.81	204.12	202.3	203.86	204.74	204.6	204.61	203.63	204.96	201.35	202.84	203.03	202.66	203.07	203.56	203.89	203.72
212.09	213.88	214.39	214.75	212	211.82	212.26	211.32	213.49	214.02	210.97	214.15	209.83	211.62	212.8	213.69	210.02	212.5	214.7	214.96	212.3	210.48	211.96	214.8	210.04	214.81	213.26	210.48	212.63	212.86	215.6	212.67	211.79	215.71	211.11	214.07	212.99	212.06	215.55	213.38	210.54	209.96	211.6	209.01	209.77	210.41	213.64	212.14	211.76	215.08
208.18	207.31	204.06	207.88	206.4	203.4	208.37	207.89	206.22	205.28	206.27	207.61	205.85	209.11	212.19	206.1	203.93	205.39	206.13	205.71	209.7	205.14	206.36	207.14	205.49	205.37	209.69	207.18	205.45	204.31	208.12	206.26	203.34	205.7	204.09	204.05	207.94	207.5	207.98	206.35	206.28	207.24	209.08	208.25	206.95	207.36	209.52	207.37	207.84	205.72
209.62	211.61	210.47	208.24	207.81	205.52	210.45	210.33	209.62	206.99	211	209.73	204.71	206.47	206.16	207.12	206.9	207.88	210.87	209.86	207.25	208.16	207.43	209.85	210.5	208.27	209.95	206.05	208.42	207.39	211.38	206.8	209.36	207.07	211.67	209.37	210.84	207.92	210.31	208.86	208.95	207.45	209.37	210.01	207.98	209.72	209.62	209.09	209.92	208.63
203.83	204.8	208.65	206.68	207.06	201.04	206.13	208.31	204.58	205.84	203.72	206.01	202.25	205.06	204.72	202.92	197.07	202.32	203.31	204.11	204.08	203.53	205.31	204.63	207.86	202.55	203.17	204.32	202.9	203.52	202.68	203.95	205.93	204.95	203.22	206.01	208.88	203.95	203.99	204.26	202.68	203.33	203.41	206.96	205.08	202.95	205.36	203.86	202.9	205.7
217.2	217.44	218.93	217.51	218.84	216.97	215.68	217.64	214.84	217.9	219.54	215.32	218.73	220.44	217.87	216.51	218.08	217.79	219.57	217.66	217.24	215.15	218.73	217.97	217.85	214.53	216.11	217.71	215.33	216.41	216.56	216.91	217.56	220.6	217.63	215.36	216.59	219.21	217.08	216.55	217.66	216.01	217.93	216.62	218.25	218.6	217.97	217.48	218.65	218.7
202.38	204.72	207.05	207.37	207.56	204.77	204.82	208.27	205.3	206.87	202.21	207.02	205.57	205.04	206.37	202.17	203.99	203.5	207.24	207.86	203.7	206.99	203.81	204.99	201.98	202.19	202.93	200.88	204.1	205.87	206.54	204.52	204.5	202.68	201.71	201.4	205.39	204.15	203.52	202.71	207.48	205.07	206.68	204.73	204.22	206.19	204.81	206.73	202.1	202.72
210.14	211.02	210.45	212.85	209.13	209.26	212.18	212.06	211.72	213.2	210.63	213.38	213.2	207.64	208.69	211.45	213.48	209.46	210.76	210.83	211.45	212.02	212.17	212.9	212.37	213.69	213.23	213.28	211.34	213.68	211.82	213.76	213.25	210.2	211.55	209.84	210.15	211.73	213.03	209.85	209.98	211.49	212.14	207.97	212.69	212.21	211.11	209.3	210.47	214.24
198.31	199.14	203.73	199.87	199.55	196.07	198.63	198.16	196.59	202.45	197.88	194.46	200.74	197.91	199.93	197.05	196.51	197.4	199.96	199.17	196.64	199.43	197.6	195.86	199.38	195.22	199.36	199.38	200.31	198.69	198.95	198.4	197.52	198.99	197.09	197.9	197.53	197.26	199.73	202.55	198.48	197.68	200.97	196.71	199.93	200.03	198.53	201.53	199.15	195.02
213.41	211.07	210.74	213.29	212.21	209.88	212.5	212.98	210.55	213.79	212.62	213.38	213.05	210.48	214.32	210.94	210.14	211.77	211.31	211.8	212.75	212.42	211.32	212.69	214.28	212.59	210.69	212.99	216.87	213.79	211.57	213.86	212.31	213.92	214.41	212.85	211.13	211.29	212.39	211.6	212.66	212.35	213.51	215.1	212.34	212.08	212.63	213.55	212.62	215.41
199.48	200.11	200.81	202.33	204.68	198.57	199.89	201.9	203.2	199.46	199.59	201.31	200.07	203.67	200.63	201.55	199.75	201.77	203.15	200.65	203.52	200.4	199.11	198.87	200.33	199.78	200.29	204.43	202.47	201.18	199.95	199.96	200.93	204.47	200.86	201.49	204.56	200.49	201.62	201.88	199.63	205.2	200.75	199.4	200.02	202.87	202.75	203.54	199.57	197.77
201.49	201.93	202.62	202.3	205.4	200.68	201.38	203.78	202.38	202.53	202.65	207.17	205.05	202.5	202.05	201.35	204.99	206	204.45	204.38	201.64	204.41	203.56	204.81	203.23	203.08	201.49	202.83	207.23	205.58	201.48	202.46	206.44	202.14	203.3	203.28	203	203.15	207.05	202.81	200.98	203.71	206	204.43	201.29	204.92	204.03	205.19	201.73	202.58
211.73	211.97	213.41	209.88	213.85	214.25	211.72	211.23	212.86	214.32	213.75	213.34	214.49	217.58	210.36	217.21	213.29	215.16	214.37	215.81	213.69	212.63	215.51	211.97	212.03	213.85	214	213.27	215.95	211.88	214.52	215.19	213.47	212.88	214.42	214.09	210.01	212.17	213.01	212.83	213.16	214.57	212.91	212.98	213.61	211.97	215.57	212.95	212.89	214.06
202.65	203.69	205.97	201.73	203.6	204.28	206.58	203.98	204.72	202.63	205.13	201.07	204.73	203.12	201.69	200.95	203.29	204.41	200.85	202.76	202.1	205.57	201.63	204.74	198.14	203.05	202.44	203.81	201.25	204.17	204.21	202.34	204.07	203.53	203.95	205.74	202.79	204.08	201.37	205.05	204.42	201.86	204.09	203.63	203.9	205.91	204.38	203.5	202.01	202.63
204.13	203.64	204.23	201.57	203.75	203.02	202.29	200.69	201.57	204.32	203.09	203.92	199.85	203.06	202.56	204.92	206.72	204.61	205.2	204.52	202.75	201.43	204.51	202.18	202.46	204.34	200.24	203.13	204.18	202.54	206.31	202.81	204.03	203.41	202.24	203.6	204.98	203.01	206.46	200.79	202.57	202.81	201.89	202.54	201.28	204.35	203.68	203.14	202.53	202.65
209.28	208.65	206.7	207.69	211.92	209.86	209.64	207.32	209.33	205.77	209.87	207.28	212.81	208.19	210.95	207.59	209.43	210.04	210.72	207.23	210.77	213.05	209.59	211.44	210.5	207.06	210.51	208.97	207.84	208.64	209.85	213.52	207.91	211.48	213.1	208.48	208.32	207.23	209.49	210	210.47	212.96	206.65	211.88	211.34	211.99	211.1	209.1	209.3	212.47
208.79	207.42	208.75	208.54	208.74	208.67	207.21	205.89	207.45	209.51	210.4	211.92	204.75	208.24	208.77	209.31	208.96	211.07	206.54	206.97	208.68	209.46	207.47	208.06	206.65	208.48	210.15	210.23	206.12	204.56	210.95	208.31	207.26	210.17	208.76	209.63	207.38	208.21	211.68	207.96	207.17	207.79	207	209.64	211.13	207.74	209.28	207.29	206.65	213.29
201.61	202.39	204.06	202.19	203.2	202.63	204.53	205.43	200.64	205.68	202.16	200.47	201.25	203.09	200.29	198.97	201.24	204.38	201.8	205.2	201.31	205.22	205.53	202.01	199.29	201	204.74	199.7	202.06	201.35	202.68	204.04	204.8	204.68	200.69	200.55	200.4	203.77	202.7	202.61	201.02	201.57	202.57	202.21	205.1	206.02	203.51	201.63	203.56	203.16
217.62	215.66	217.57	217.56	216.12	216.74	217.77	216	215.15	216.93	215.7	217.45	220.4	216.96	218.62	215.06	217.71	219.47	221.98	216.08	216.23	218.93	220.6	218.45	218.47	219.38	217.34	217.57	221.06	218.95	220.62	218.09	218.11	216.55	219.74	218.56	219.05	220.79	217.22	213.54	216.88	218.85	216.11	218.25	215.93	217.45	213.61	218.48	217.01	218.34
217.09	215.56	218.99	217.98	215.52	218.15	215.36	214.64	217.58	217.21	217.79	217.28	219.16	214.75	215.98	219.22	218.46	217.2	216.65	217.65	216.37	216.76	214.5	216.06	217.86	216.48	214.55	219.37	216.61	215.06	218.66	216.24	214.91	220.41	217.86	213.53	216	215.04	217.66	218.12	218.09	219.21	216.34	219.69	219.08	217.66	216.07	217.6	219.45	216.65
205.53	209.66	207.46	210.57	212.3	210.39	209.41	210.48	208.85	209.87	206.54	212.06	205.9	205.73	211.08	208.87	207.52	211.58	208.47	211.07	208.53	209.61	206.25	206.36	206.51	205.68	209.65	208.42	209.39	208.2	209.62	206.8	208.84	212.61	207.61	208.27	206.52	207.84	207.4	209.35	208.4	210.72	208.23	207.03	209.9	207.58	204.01	212.68	208.74	208.87
215.25	211.37	216.15	211.45	209.89	212.23	208.51	210.54	207.68	212.32	212.25	210.21	209.43	210.34	211.96	213.64	213.06	210.07	208.31	212.4	209.16	213.6	213.4	211.99	211.26	214.17	210.67	213.59	214.6	211.88	212.33	210.07	212.08	211.79	211.99	211.01	213.32	213.11	213.2	215	212.08	212.91	215.64	212.18	213.01	210.36	212.84	208.56	214.95	208.55
200.41	200.33	196.98	197.96	198.41	200.23	200.31	199.32	198.28	200.04	201.37	201.51	198.76	196.19	201.46	197.84	199.76	199.52	196.93	197.2	199.79	194.04	197.57	199.71	200.2	199.8	197.99	197.74	201	199.72	197.73	197.52	199.18	200.63	197.07	200.73	197	199.39	202.86	197.94	198.25	201.84	197.8	196.86	198.19	199.29	198.73	197.38	197.44	200.75
212.1	213.61	208.55	211.72	212.94	212.01	212.54	213.18	214.34	214.71	211.37	212.67	214.98	211.78	211.49	217.24	213.25	213.17	211.58	213.4	214.44	210.45	211.13	209.49	210.66	210.68	215.29	214.4	212.58	216.43	215.28	214.25	210.79	214.74	211.7	215.75	211.2	214.24	211.05	214.23	208.62	211.12	212.22	214.25	213.93	211.77	211.07	211.65	214.71	212.22
209.68	208.1	210.2	208.9	207.07	210.06	208.03	207.36	206.43	208.37	205.6	208.13	211.27	207.02	208.11	206.31	209.67	208.29	210.95	209.74	210.32	206.23	208.78	209.08	209.14	207.17	208.03	208.29	209.33	209.62	207.21	206.48	211.65	210.65	207.27	207	208.81	208.82	206.97	209.62	206.06	210.06	207.96	209.45	208.69	207.33	209.76	206.63	208.5	209.65
216.72	209.14	213.92	211.49	214.96	209.17	210.85	214	209.8	208.24	212.33	209.98	208.24	208.67	211.54	212.6	209.88	209.02	213.03	212.03	214.17	212.12	213.42	212.33	212.21	211.34	213.85	210.21	210.42	210.04	210.22	212.5	213.29	211.51	212.04	208.98	212.9	211.33	212.47	210.78	211.72	217.36	208.6	209.96	209.66	213.7	212.19	210.83	210.35	211.75
202.81	203.58	202.3	202.86	204.32	204.6	205.62	207.1	203.53	202.73	205.44	204.58	203.67	206.02	203.92	205.37	206.58	202.52	204.48	206.17	206.64	204.69	203.06	205.92	206.22	205.89	202.6	204.72	205.05	208.18	202.77	205.97	201.44	205.41	204.42	204.64	203.07	202.96	203.27	203.97	204.26	204.87	204.98	207.55	208.19	204.87	205.4	204.3	204.96	203.73
212.48	214.79	216.65	216.65	216.65	215.67	217.9	216.76	218.51	217.25	216.04	217.19	215.51	215.37	220.13	217.21	214.87	215.75	218.97	215.9	215.14	216.65	219.08	218	214.83	218.84	216.58	215.17	220.89	216.93	217.48	215.97	216.19	216.96	215.3	218.73	216.76	218.14	216.74	217.22	214.22	218.04	218.63	216.4	214.75	216.94	219.28	218.03	219.11	215.28
211.23	210.5	208.11	210.55	209.21	208.02	208.43	211.96	209.08	207.66	208.5	209.21	210.49	208.52	210.47	207.55	209.58	206.29	209.48	206.91	210.38	209.05	209.84	208.34	209.03	209.46	208.96	207.55	208.29	209.54	207.75	208.06	207.7	207.73	207.86	209.89	208.79	208.35	209.05	210.68	207.19	206.56	206.39	207.88	207.92	207.54	206.33	206.16	206.33	208.65
217.54	214.82	217.33	215.7	220.05	213.69	216.73	216.97	219.33	216.9	216.87	217.26	212.53	217.67	216.19	218.95	217.27	217.75	219.1	216.93	216.68	217.62	219.63	212.88	213.65	218.41	220.5	216.32	216.07	218.96	216.85	217.65	216.03	220.14	218.69	216.72	218.74	219.04	214.84	216.61	215.71	218.89	217.92	218.77	217.69	215.49	216.53	218.07	217.26	216.22
203.54	204.73	201.33	206.94	204.24	203.04	205.57	204.41	200.08	200.42	203.41	205.52	201.9	200.81	202.21	200.48	200.84	202.37	203.25	200.43	201.27	201.42	201.23	205.5	203.65	203.79	203.47	203.73	203.41	203.65	198.26	205.28	204.23	207.34	201.87	203.9	201.83	201.52	202.32	205.19	204.45	203.35	202.78	201.11	204.45	203.26	203.22	207.09	204.25	204.44
208.63	208.61	208.84	211.96	208.69	207.23	206.45	206.06	210.93	207.58	212.92	209.8	210.08	206.27	208.16	206.71	212.26	208.91	210.18	210.14	206.55	210.18	211.04	209.43	203.28	209.22	210.88	207.62	207.26	206.76	209.39	207.64	211.63	209.16	209.53	209.15	206.13	211.11	205.4	208.14	209.66	209.33	206.92	209.76	208.24	209.1	206.59	207.98	208.23	208.55
208.04	209.26	207.93	208.42	209.2	209.73	208.36	207.84	208.46	209.93	209.54	205.97	211.05	210.24	210.86	208.02	208.47	208.55	206.71	208.48	210.74	206.29	209.1	209.82	212.07	211.6	208.49	210.31	212.79	209.18	208.28	208.5	210.7	212.27	209.33	207.99	208	206.41	206.59	208.22	210.55	207.53	209.64	209.91	209.29	209.06	207.31	207.48	208.75	208.37
207.89	206.71	211.33	209.26	207.8	210.05	205.71	204.88	208.37	206.7	208.53	210.15	211.48	206.48	208.17	207.78	207.45	209.8	205.34	206.98	209.7	207.7	212.36	206.09	207.88	209.75	207.63	208.57	211.37	207.64	209.26	209.81	209.22	206.64	207.59	205.57	208.89	206.64	208.03	207.02	210.94	208.68	205.19	205.67	207.88	205.85	207.83	206.98	208.8	205.88
207.89	208.77	206.64	204.48	206.82	206.28	208.11	205.78	209.39	211.49	206.56	208.07	210.15	209.54	210.49	208.46	205	207.15	205.99	209.21	208.76	211.85	210.08	209.84	205.85	204.54	209.33	208.19	205.25	206.99	209.81	207.67	212.23	207.34	207.14	205.27	205.07	205.42	209.98	210.31	206.91	207.1	208.37	205.24	205.11	206.85	209.87	209.21	210.21	207.78
207.03	211.43	208.61	208.77	210	210.44	206.7	208.61	209.31	210.83	207.59	207.21	210.6	207.2	206.97	209.18	205.86	209.48	213.42	209.08	206.88	208.07	207.08	207.53	212.24	210.68	206.17	209.25	210.56	209.17	209.54	210.91	207.85	207.09	211.86	208.18	207.34	211.34	207.83	210.74	209.37	207.86	210.35	210.13	209.34	209.62	208.54	207.43	206.97	210.21
201.86	199.71	199.95	201.1	199.08	201.26	200.84	199.65	202.45	200.19	198.95	201.9	201.63	200.71	202.5	205.03	197.83	204.08	200.15	201.09	201.46	199.53	200.07	201.32	200.44	200.15	202.29	198.68	202.61	200.78	205.54	203.85	199.77	201.6	199.16	203.4	201.74	201.45	200.02	200.68	203.64	202	199.97	202.28	201.5	200.69	201.87	203.52	200.75	202.38
210.8	211.3	212.81	213.24	212.15	211.75	213.41	212.41	211.48	211.2	211.73	214.25	210.95	209.64	212.63	211.76	211.04	210.04	211.96	213.47	211.25	210.83	213.74	211.52	215.11	211.86	210.9	213.36	213.92	210.77	210.92	215.84	212.53	212.95	210.53	212.31	213.96	211.98	212.05	213.35	213.52	212.14	211.53	209.19	209.79	210.88	210.45	210.77	215.23	212.74
208.79	209.78	209.54	210.7	208.13	207.53	208.72	211.21	209.64	206.03	210.93	210.13	208.75	209.23	210.18	211.82	212.77	208.41	209.08	209.66	207.26	210.1	209.14	210.2	211.19	209.42	208.61	208.67	208.79	209.55	210.39	212.68	211.52	208.23	206.72	209.13	208.24	209.95	212.23	209.12	208.5	211.76	210.98	208.45	210.23	206.65	209.16	208.16	211.06	211.83
207.05	204.18	207.32	205.89	210.17	205.79	206.54	205.99	210.96	205.01	212	209.25	211.17	208.82	209.45	206.27	204.49	208.22	208.94	207.73	207.55	209.99	212.05	208.85	208.37	205.85	206.86	207.97	207.98	207.95	207.12	207.42	208.03	209.42	208.46	205.53	207.68	207.24	206.67	206.97	206.79	208.44	206.96	208.1	207.47	208.77	206.56	208.61	207.38	208.83
207.09	212.16	209.01	207.01	207.2	208.47	211.06	209.82	209.66	212.09	211.31	210.3	207.53	206.41	208.6	209.22	209.53	207.16	206.62	209.16	209.31	207.67	208.93	209.43	210.86	210.32	209.09	209.36	209.51	209.39	209.68	210.75	210.61	212	208.74	210.35	210.76	211.84	211.12	208.72	209.46	211.48	209.27	208.31	213.8	208.16	212.07	207.2	210.67	209.6
208.86	206.93	207.38	207.33	205.71	205.12	206.87	207.82	208.84	210.28	209.08	206.87	210.33	206.3	209.14	206.53	209.94	208.1	210.01	205.43	211.29	208.31	207.73	205.68	209.54	207.03	207.53	204.67	208.82	206.66	206.72	208.89	209.2	206.48	207.02	207.02	210.61	206.77	204.47	205.38	209.14	206.31	206.35	209.97	206.06	204.41	207.09	209.11	209.17	211.56
205.93	205.17	201.32	199.29	201.77	202.79	202.16	204.54	197.8	201.73	202.2	201.05	202.69	200.13	203.88	206.2	203.05	198.41	203.81	200.98	202.7	200.17	203.87	201.52	201.21	202.32	203.51	204.17	201.55	203.14	200.72	204	202.24	200.01	205.09	204.31	200.06	205.12	199.39	203.65	206.04	200.1	200.59	203.86	201.45	203.25	203.65	204.11	202.15	201.58
201.46	201.82	206.83	204.71	205.51	204.69	203.39	201.66	202.01	206.56	204.4	204.08	202.58	206.58	204.81	206.19	207.32	204.36	205.23	203.4	204.13	205.32	206.03	203.3	203.99	207.18	205.98	205.72	207	203.98	205.26	204.57	202.13	205.41	205.01	204.84	201.5	205.76	204.46	203.61	206.88	205.69	207.69	205.16	203.6	204.34	204.15	204.71	207.44	203.61
217.96	219.17	216.25	219.03	217.69	216.07	218.8	216.98	222.03	214.95	219.65	216.34	219.08	218.57	220.76	218.19	219.03	219.28	216.01	223.03	216.98	219.42	218.33	217.8	215.04	216.04	216.31	218.95	216.67	220.36	217.71	220.06	215.8	218.88	217.82	217.76	215.68	217.79	219.35	216.07	216.67	216.08	222.08	215.2	219.1	218.06	219.91	221.32	219.26	212.18
209.85	211.27	206.42	210.84	210.46	212.01	209.26	207.89	210.2	208.62	210.19	213.9	209.98	207.26	204.66	212.11	212.63	209.59	209.05	209.83	209.51	210.66	208.64	208.71	208.4	207.57	209.9	210.69	210.63	211.96	207.68	211.58	210.72	209.52	210.27	212.34	209.87	209.48	210.8	210.98	209.1	209.93	210.82	211.55	210.39	210.55	210.21	209.52	209.77	209.44
209.03	209.44	211.76	208.2	208.56	208.27	209.91	211.53	209.56	207.96	205.94	209.82	211.15	211.41	210.58	212.92	207.9	206.96	212.1	208.11	207.29	207.26	206.66	211.24	207.62	208.52	207.42	209.98	207.23	205.97	210.19	210.14	209.17	209.78	208.89	209.26	209.3	209.61	206.88	211.13	210.08	207.85	209.03	207.5	210.41	208.65	208.21	209.41	209.48	206.8
202.64	201.41	206.31	202.21	202.06	205.26	201.03	207.31	203.17	206.05	203.99	202.48	202.56	205.29	206.29	204.99	202.72	203.34	203.02	202.78	202.44	204.2	203.49	201.77	203.44	206.72	203.5	205.45	203.02	204.91	206.73	201.67	204.53	204.07	204.26	201.44	204.87	203.75	205.89	206.37	203.94	202.53	203.83	201.36	200.33	202.69	203.17	204.15	205.18	203.92
206.3	205.46	205.34	206.02	206.63	207.12	206.4	208.87	205.9	203.35	205.88	203.1	206.46	203.92	207.09	202.89	204.19	207.02	207.87	205.46	204.35	208.86	205.59	205.37	207.07	205.77	207.97	205.63	209.13	209.29	209.69	206.85	208.54	206.37	205.52	202.99	205.83	204.84	207	205.31	203.46	203	205.09	206.67	206.61	206.51	206.47	205.34	202.95	205.12
200.88	202.49	200.43	199.92	201.15	198.21	198.69	198.45	200.77	198.02	198.6	201.29	201.27	199.29	198.4	198.89	199.82	197.17	196.85	205.13	200.21	199.94	199.69	201.12	199.54	201.02	198.73	199.11	197.97	200.88	197.46	199.1	198.22	201.39	199.71	202.76	197.9	197.29	204.57	201.55	198.74	200.64	199.32	198.03	199.63	198.04	200.8	200.35	200.6	201.26
198.25	197.84	197.34	202.33	199.53	200.37	198.92	199.85	201.38	202.11	201.28	196.91	201.84	198.52	200.17	202.49	201.98	197.65	200.82	199.96	200.33	202.38	202.39	195.45	199.89	200.17	199.95	201.68	201.18	198.87	203.41	202.4	201.46	199.97	198.31	199.93	200.82	198.46	200.39	201.23	200.42	199.39	199.09	200.47	202.14	201.75	197.54	198.2	206.13	203.9
199.61	199.64	197.44	199.3	202.85	201.53	200.85	198.08	200.92	197.39	200.3	199.67	197.17	198.89	198.6	197.86	197.11	197.17	200.39	199.63	201	202.53	200.82	199.55	198.67	197.56	199.26	196.47	202.58	198	199.25	199.67	197.76	199.64	198.19	199.25	199.74	200.71	196.23	198.48	196.39	200.88	197.67	199.17	198.24	199.47	203.21	201.18	200.26	200.2
209.63	207.27	210.61	205.83	208.55	209.33	205.46	208.25	210.34	209.04	209.78	209.94	209.39	207.15	207.17	212.82	208.61	211.53	208.74	208.07	208.64	207.84	210.35	210.72	208.15	209.42	208.77	206.09	209.69	209.36	206.72	207.56	209.12	209.31	210.18	206.62	207.78	210.86	210.37	212.04	212.52	208.3	209.87	211.55	209.3	211.57	211.94	208.82	210.05	210.55
211.52	214.2	211.05	212.91	211.32	214.55	212.56	212.13	213.91	216.77	215.39	212.77	209.42	212.41	212.89	213.18	210.3	213.74	214.77	212.34	212.71	212.22	212.52	213.09	213.02	210.63	212.07	212.31	212.92	213.41	214.22	214.22	215.76	212.96	211.25	213.44	216.25	211.51	215.17	211.57	211.74	216.49	212.38	214.58	211.96	216.96	212.31	213.51	214.24	212
214.96	214.63	211.38	209.63	214.72	210.67	210.15	212.42	211.45	214.22	213.12	213.69	209.52	210.89	213.92	213.07	213.39	211.47	210.34	212.7	211.92	210.59	211.23	214.48	216.25	212.48	214.1	212.34	215.72	213.9	212.25	212.51	210.3	214.24	213.65	210.34	211.51	211.2	209.24	213.04	213.34	211.85	214.6	215.22	211.78	212.22	213.2	214.47	212.41	211.82
206.88	208.77	207.95	206.49	206.32	208.25	209.27	206.03	208.94	207.62	205.66	208.77	206.87	205.92	205.97	208.76	208.09	208.36	207.27	211.01	209.8	210.52	205.73	206.62	208.11	206.59	205.95	207.04	207.78	207.88	204.13	204.95	207.71	206.85	207.17	204.4	209.75	210.76	209.34	208.17	202.97	207.33	208.15	208.46	210.11	208.39	207.34	208.13	210.51	206.25
207.9	209.07	208.59	207.18	209.32	206.78	209.06	207.39	209.88	207.53	207.16	209.59	207.94	206.76	208.11	209.54	212.35	208.91	206.91	208.8	212.24	208.12	207.58	205.76	209.82	209.36	208.68	206.84	207.78	209.21	208.29	208.34	207.02	210.36	208.84	208.71	207.83	210.36	208.64	207.68	208.68	207.57	204.55	208.74	212.57	206.93	210.9	209.74	206.83	208.15
209.29	209.16	208.37	207.31	208.83	210.87	210.42	205.89	208.54	206.99	207.47	210.34	209.95	207.65	208.36	209.96	209.79	207.15	207.03	210.03	208.03	207.61	208.44	210.23	208.99	210.09	207.34	208.86	206.01	210.86	209.61	211.3	210.57	205.87	211.8	208.39	211.26	212.88	211.99	205.99	208.64	207.94	208.95	209.7	207.83	210.06	210.02	212.06	211.91	207.58
198	201.23	200.02	202.19	198.24	199.09	198.07	198.62	201.34	199.18	199.57	198.05	199.87	200.26	198.15	198.65	201.14	199.57	198.63	201.76	199.99	197.84	202.74	196.77	199.96	199.05	198.07	201.02	200.29	200.15	197.95	200.02	198.02	199.96	202.61	199.88	197.43	197.67	201.37	200.02	201.01	200.9	201.68	200.18	199.03	199.68	201.05	200.28	199.88	202.37
207.38	209.83	205.95	209.55	210.34	207.69	209.07	210.33	208.09	206.9	210.98	209.34	211.66	211.66	207.07	208.17	208.92	205.6	209.61	206.75	205.96	210.65	210.25	207.52	208.06	209.19	210.24	210.43	207.97	210.6	210.48	210.45	208.14	209.17	207.91	206.57	205.53	208.88	210.13	211.25	208.3	211.07	207.83	208.34	209.57	210.38	210.69	208.45	209.27	208.72
210.7	208.55	208.43	208.76	211.85	208.17	210.91	207.27	206.63	207.13	210.62	209.99	204.8	207.42	210.62	207.2	205.05	205.49	207.25	211.61	208.56	207.91	208.61	208.13	209.11	209.46	209.73	210.23	208.95	206.67	209.79	208.38	209.78	208.68	211.62	211.82	209.43	209.29	207.93	204.48	210.3	209.47	210.49	204.55	206.47	208.79	212.97	209.18	206.71	206.6
210.34	208.62	207.14	205.83	210.16	205.28	211.7	205.6	208.25	207.36	210.24	209.46	207.75	206.71	207.59	208.23	205.9	208.92	207.9	206.19	208.64	210.75	207.62	210.39	209.06	208.97	207.1	209.26	210.07	206.46	210.63	210.06	203.96	207.44	207.06	207.33	206.65	209.09	208.03	208.13	206.86	207.9	207.81	210.29	204.27	206.1	205.52	207.57	207.46	210.95
198.01	198.61	199.55	198.1	199.45	200.1	201.25	199.84	200.82	200.93	200.32	200.14	198.15	195.2	200.53	199.74	199.92	197.35	197.04	195.08	201.9	199.08	202.59	201	199.96	200.58	200.78	198.05	200.46	197.38	200.12	199.93	196.42	200.66	199.21	196.16	197.17	199.05	200.91	199.33	203.02	201.55	201.47	201.48	198.4	201.2	198.66	200.01	201.1	201.27
207.52	205.04	206.46	206.7	206.6	205.98	207.14	207.51	208.12	202.84	207.68	205.68	206.87	205.91	208.31	205.03	207.3	206.73	206.12	203.43	207.8	207.53	208.78	207.06	204.03	206.81	203.47	206.48	208.65	206.15	206.35	206.88	209.1	204.26	207.33	202.44	209.98	205.2	206.37	207.85	205.68	206.04	203.83	209.8	205.43	206.5	208.26	206.83	202.86	205.38
209.36	207.78	207.02	205.78	209.14	208.02	206.6	208.26	208.2	208.58	209.56	208.98	206.3	210.75	209.51	211.35	207.87	208.15	209.29	210.75	207.75	206.78	208.11	209.18	209.47	208.12	211.57	211.79	207.59	208.45	209.6	207.39	204.42	206.27	211.04	205.59	207.99	209.5	210.52	209.22	208.37	212.72	208.11	206.31	203.94	208.69	209.07	207.22	208.81	208.7
215.9	221.06	218.49	218.63	215.36	216.87	216.27	219.36	216.02	217.75	214.61	216.9	216.43	217.87	215.21	217.89	218.57	217.37	216.12	219.49	219.77	219.76	218.91	218.34	218.15	216.5	216.15	218.83	217.43	215.7	215.38	215	214.98	218.04	219.62	220.8	218.64	214.26	217.33	216.19	219.95	216.51	216.44	218.13	218.81	219.6	215.32	216.56	219.67	220.28
211.18	215.11	210.52	211.07	212.78	210.76	211.53	212.25	212.9	213	213.21	212.15	215.43	213.86	211.71	212.47	212.25	214.76	214.07	213.27	213.82	210.87	209.85	211.67	214.55	214.93	212.24	215.75	209.28	215.58	214.3	213.44	213.15	214.92	213.84	210.88	211.34	211.73	217.41	210.49	214.78	210.42	213.76	213.64	216.23	213.83	210.71	215.95	213.31	210.62
204.71	202.71	204.43	202.76	205.08	205.92	201.25	202.36	201.55	206.01	202.63	204.79	204.48	205.48	204.7	206.43	202.09	204.49	202.71	203.72	203.88	204.53	203.13	205.51	204.63	203.11	205.38	208.22	204.19	203.93	203.59	205.29	201.58	202.56	204.69	205.39	205.98	201.49	200.25	204.27	203.79	204.44	202.5	201.93	205.64	203.53	205.07	204.18	205.16	200.41
197	194.86	194.76	194.73	195.85	195.25	197.37	194.65	197.07	196.56	193.24	195.66	194.53	194.55	195.57	194.15	193.86	194.41	195.51	194.93	192.59	196.1	198.73	193.86	193.46	196.5	193.4	196.97	196.66	194.91	193.4	192.73	194.95	196.51	196.7	195.17	194.39	195.92	194.29	192.58	197.14	195.38	199.34	194.7	195.76	195.49	196.84	196.62	193.43	195.3
208.32	205.9	204.25	209.4	209.4	207.81	204.4	208.64	209.76	210.67	208.78	211.38	208.53	210.63	206.12	206.96	207.79	205.71	209.19	206.39	207.46	208.97	207.53	210.78	208.81	210.19	212.41	207.37	209.37	207.22	211.45	208.33	209.55	205.67	207.2	209.25	205.86	207.23	208.72	210.43	210.49	210.29	208.48	208.09	206.35	208.14	208.67	207.51	209.77	210.61
214.62	208.74	209.94	209.96	214.96	211.11	210.09	215.81	211.53	211.64	215.51	212.08	212	216.54	214.73	211.63	211.57	211.85	211.53	214.37	212.31	210.85	213.25	214.24	211.23	214.75	209.98	214.94	212.8	215.08	213.69	212.92	212.64	214.45	213.23	208.37	211.8	213.35	212.73	210.23	210.48	210.91	213.32	215.7	212.49	212.41	211.47	211.45	212.98	211.61
213.47	210.15	210.44	206.66	209.78	208.3	209.62	211.5	205.35	211.02	207.55	208.62	209.95	209.08	209	208.92	207.93	208.9	207.26	211.6	211.27	208.01	207.33	210.26	209.06	210.28	207.39	203.17	208.43	212.58	209.15	209.78	207.74	207.22	208.12	208.41	206.43	209	204.91	209.51	210.52	207.6	211.47	209.46	209.78	209.57	207.85	207.22	208.29	209.94
208.68	212.24	208.99	210.93	212.47	209.32	210.92	212.27	209.01	208.81	209.41	212.6	213.4	207.79	210.42	212.44	205.82	211	210.42	207.88	212.03	207.35	209.83	210.81	211.57	210.78	208.27	208.12	208.34	211.29	211.12	210.58	209.76	210.5	210.2	209.28	212.65	212.86	211.42	211.82	209.61	210	209.12	209.7	209.08	207.46	209.94	209.72	207.13	209.11
197.28	196.32	199.69	198.93	201.5	199.51	200.71	199.64	197.94	202.87	200.41	201.03	197.55	200.89	198.19	198.4	199.81	201.34	198.53	197.64	196.96	199.18	198.94	200.39	201.14	200.33	198.72	201.91	199.28	199.35	199.67	200.53	199.56	199.47	198.48	198.09	198.03	202.5	200.58	197.84	196.23	197.79	197.75	199.08	200.57	198.08	198.54	198.19	201.67	197.46
220.9	218.82	216.65	217.67	218.48	217.72	217.47	218.16	218.48	219.42	220.76	217	216.92	216.28	218.32	218.26	217.71	215.89	219.31	215.92	217.59	218.6	216.93	217.12	217.65	217.7	220.17	219.84	218.59	216.07	215.43	216.82	217.61	213.54	217.4	217.76	216.51	213.56	217.38	217.75	218.89	220.6	213.39	218.07	216.63	219.4	217.37	217.53	218.01	217.69
215.36	210.88	209.4	212.21	213.94	213.56	212.05	212.04	210.98	214.95	212.86	213.03	213.65	212.08	211.09	212.32	214.98	218.34	214.22	212.89	210.68	215.67	216.12	209.52	211.92	211.41	209.74	213.07	216.41	213.64	213.03	211.95	210.82	211.82	210.82	216.04	214.46	214.41	214.7	213.37	214.06	214.82	213.31	213.01	213.02	212.21	212.43	213.37	213.73	214.08
210.73	208.49	210.94	208.86	211.28	208.48	208.26	204.92	208.27	209.84	209.06	209.36	212.36	208.66	208.48	204.7	209.67	209	208	205.75	211.25	209.01	210.5	209.51	207.88	212.44	209.58	208.31	207.56	210.78	210.37	209.29	208.67	206.96	208.95	207.37	207.65	208	207.72	210.52	206.36	205.67	208.82	210.57	211.27	208.1	208.72	207.75	209.51	210.46
211.52	207.81	211.04	213.23	212.36	208.02	209.29	210.71	212.12	209.25	211.33	212.9	212.2	211.63	209.73	210	209.56	212.34	212.35	209.15	213.88	212.87	210.05	211.36	210.39	210.92	211.92	208.76	213.16	211.77	215.21	215.67	211.52	210.96	212.48	211.78	210.62	209.86	210.83	210.43	211.59	214.3	211.09	213.3	212.6	208.95	211.37	209.56	213.22	209.51
208.72	212.2	210.31	209.77	210.09	207.96	207.51	211.79	210.35	210.06	210.64	208.92	210.31	207.85	209.5	207.91	207.54	210.71	209.35	212.28	211.76	211.03	209.4	208.52	209.48	212.29	208.91	209.33	211.16	212.8	210.35	208.06	209.13	210.03	207.19	212.63	208.47	210.38	209.52	209.92	209.6	207.98	210.98	208.7	211.21	208.39	209.75	208.35	209.8	210.31
200.48	202.77	201.61	201.56	200.95	203.96	203.7	201.51	205.67	203.31	200.81	205.61	202.74	201.04	202.07	204.28	203.79	202.67	201.5	199.6	202.65	202.04	203.44	199.2	202.4	201.67	201.69	198.5	201.57	200.82	203.37	203.94	201.52	200.72	202.71	202.23	205.13	203.63	203.01	204.42	200.31	206.3	199.92	199.4	203.19	204.77	203.84	204.38	202.82	201.52
200.76	205.11	205.45	202.93	203.4	202.92	201.89	200.69	202.43	203.02	203.93	201.22	203	204	201.86	204.34	202.34	205.11	202.14	203.09	202.12	203.41	203.08	204.68	202.25	206.39	201.92	204.35	203.46	204.53	202.55	201.66	205.2	202.06	205.47	206.7	202.6	201.26	203.03	202.43	203.72	201.94	202.27	202.14	202.66	202	204.15	204.11	204.81	201.05
213.97	211	211.93	211.94	214.36	212.07	209.22	210.29	212.74	211.25	213.17	211.25	214.63	213.58	212.86	210.7	212.38	214.91	213.58	212.47	216.12	215.89	213.32	215.88	212.43	210.81	215.46	214.6	211.25	212.01	212.93	207.4	213.37	213.02	210.62	211.71	211.07	211.83	213.65	211.55	212.19	215.6	210.84	208.81	211.49	212.54	213.64	217.55	210.49	212.13
207.37	204.25	206.06	202.15	200.43	205.09	204	207.95	207.51	203.6	203.95	201.87	206.98	207.22	205.8	204.16	204.35	205.26	204.92	202.88	205.59	204.66	206.63	207.97	203.22	202.88	203.28	203.32	202.92	204.03	206.36	203.63	204.45	204.87	204.79	203.8	204.08	203.15	205.14	207.12	206.86	203.26	204.43	200.42	204.37	203.02	205.25	202.42	204.6	204.67
210.87	210.13	211.21	213.57	210.84	213.07	210.18	212.46	213.45	215.65	213.86	212.58	214.77	214.83	213.05	211.57	213.64	212.93	214.47	211.59	211.44	213.27	212.73	214.77	210.48	213.5	213.64	212.3	212.21	210.98	213.11	208.64	213.29	215.44	211.45	212.51	212.17	215.25	212.69	214.53	212.41	210.4	206.45	211.55	212.62	211.82	208.55	210.08	208.92	211.28
204.78	202.63	204.62	205.96	204.79	205.06	205.57	201.21	206.86	204.06	202.15	206.72	203.88	204.95	205.97	208.12	202.11	202.14	204.08	207.76	202.37	203.81	207.86	205.52	205.65	208.06	203.63	201.86	203.67	206.18	203.23	205.71	202.49	205.02	205.59	206.13	201.56	200.64	208.74	201.48	203.86	204.87	206.9	205.19	204.07	201.49	201.87	202.97	202.5	206.05
202.08	202.97	202.04	202.4	201.08	202.2	202.23	203.07	199.22	199.31	200.35	199.66	200.27	202.12	200.63	203.22	199.36	203.1	200.95	201.75	200.59	199.09	203.57	202.63	196.64	202.33	201.98	198.66	201.43	202.36	199.84	199.09	200.9	199.62	200.38	201.68	198.8	199.5	202.54	196.72	198.2	201.3	202.87	201.08	200.88	199.86	198.26	200.95	199.24	200.62
204.53	204.61	201.02	201.68	201.72	199.91	204.88	203.64	204.53	202.39	202.03	202.06	203.53	205.53	205.46	202.8	199.35	201.98	203.13	202.07	202.27	202.48	202.38	204.37	204.43	205.72	204.6	205.54	203.4	203.45	206.33	203.12	202.21	206	200.56	200.61	204.03	200.19	202.99	204.62	202.58	203.11	203.49	202.22	206.47	203.82	205.73	203.39	202.67	204.83
216.52	214.93	217.1	216.07	219	218.44	216.73	215.76	215.34	211.86	215.22	219.37	214.93	216.47	218.23	215.15	222.59	219.47	217.46	215.06	215.89	217.48	219.77	215.71	216.68	215.07	219.88	217.79	210.38	215.86	217.06	218.01	216.78	217	213.66	214.69	219.82	213.6	217.63	217.37	216.82	217.95	219.31	217.56	217.23	219.28	217.2	217.82	217.44	217.64
209.47	208.29	209.23	208.9	207.86	205.27	205.83	207.55	208.51	210.52	209.91	204.5	209.8	209.34	206.68	209.33	206.39	207.99	209.07	207.1	209.11	208.05	208.69	207.71	209.2	209.12	209.83	206.39	210.87	208.92	205.65	207.67	208.98	210.36	207.84	210.91	212.05	213.21	205.7	205.63	207.11	208.8	206.26	208.24	211.36	207.27	208.23	208.22	206.49	208.98
203.85	204.97	203.41	203.6	200.73	202.06	203.85	203.71	204.42	203.77	203.56	206.55	205.93	204.51	200.91	203.55	201.17	203.01	203.53	205.46	205.49	205.76	204.04	204.7	201.77	205.14	204.37	205.32	206.3	202.45	203.18	203.3	204.72	202.6	203.31	203.97	205.39	204.1	201.26	200.23	205.45	203.12	202.75	204.4	205.14	204.2	205.71	204.43	201.25	207.95
215.51	217.88	221.43	215.34	215.39	215.22	213.73	218.61	216.9	220.83	217.06	214.96	217.78	213.75	219.29	216.85	219.06	215.62	215.79	218.4	215.68	216.01	220	221.39	218.15	215.2	218.02	217.52	219.96	214.85	215.5	218.22	215.81	216.96	220.34	213.6	215.69	215.96	215.79	216.62	219.33	217.51	216.98	214.96	216.65	216.97	218.33	217.41	219.21	214.76
206.54	201.52	205.84	203.84	206.2	205.43	204.04	204.19	202.95	204.76	205.8	207.23	206.86	203.33	204.66	205.44	207.88	204.41	206.45	206	202.32	205.95	207.13	206.66	202.93	205.4	205.95	204.27	205.8	207.32	207.77	203.58	206.25	203.15	207.01	204.48	205.99	205.96	206.14	203.41	208.63	206.29	205.85	204.93	203.95	201.23	203.49	206.78	204.54	204.47
209.37	211.51	210.24	208.57	208.18	209.08	209.13	210.12	210	212.55	210.73	210.76	209.74	209.75	211.56	208.77	209.54	210.13	208.18	211.03	210.3	209.24	208.65	210.07	211.56	206.42	212.58	207.23	206	208.91	205.88	208.76	209.31	211.04	211.94	209.57	211.59	209.7	206.79	211.16	208.19	211.48	208.93	208.73	206.27	208.08	208.99	213.09	208.84	207.67
204.8	199.95	204.14	203.21	203.89	202.37	203.77	203.94	206.28	202.97	204.7	203.22	206.65	205.88	203.12	204.88	204.01	206.97	205.21	204.45	206.38	204.26	204.23	204.15	201.79	201.16	202.82	204.6	201.76	202.43	202.63	202.69	206.46	204.31	205.56	202.17	204.02	204.26	203.03	200.96	205.97	204.88	204.79	201.34	204.08	201.78	204.12	200.52	202.11	206.34
206.33	206.48	205.81	207.61	208.31	209.33	207.31	204.72	204.41	206.92	209.67	205.5	210.11	206.47	206.08	204.83	206.45	206.41	209.52	207.38	203.45	205.67	206.16	210.21	206.73	206.18	207.45	205.56	207.44	207.88	206.04	206.64	207.94	204.58	207.17	208.44	206.16	205.42	203.4	205.61	207.74	206.6	206.15	201.82	207.02	205.43	202.95	204.15	205.5	204.24
213.97	214.73	213.29	209.65	214.63	211.87	209.95	211.41	209.7	210.91	210.11	211.8	215.15	214.94	209.77	212.3	213.28	211.68	209.24	210.66	213.29	208.88	214.44	214.23	212.66	212.4	214.01	206.68	212.46	212.32	214.56	210.4	210.1	211.31	211.56	211.22	208.59	209.55	209.09	209.96	211.19	213.03	212.68	212.62	211.21	212.04	213	212.65	211.13	210.76
204.64	206.81	203.2	204.95	206.16	205.86	201.46	204.5	202.2	201.91	202.2	203.11	205.08	202.52	203.56	205.81	201.73	204.63	206.36	200.68	204.9	204.7	206.21	202.35	202.65	207.75	204.5	204.55	202.62	205.01	202.68	204.19	204.84	203.49	201.02	203.3	204.9	207.28	198.95	205.29	203.4	204.09	207.03	202.37	205.89	205.98	202.79	203.17	200.95	205.47
212.71	209.04	212.88	211.26	213.51	211.64	212.92	208.55	213.26	211.36	211.79	210.01	210.38	212.17	210.48	214.15	212.35	210.48	210.69	210.92	209.97	211.76	211.27	207.66	209.91	209.9	209.9	212.67	211	211.31	215.68	211.98	211.28	211.53	213.18	213.18	209.38	211.27	209.14	208.02	211.37	210.16	211.53	213.24	213.18	210.12	212.03	209.8	211.58	212.84
208.73	211.27	209.94	209.14	208.68	206.31	209.68	210.36	207.04	206.76	206.57	206.75	208.49	208.96	206.67	210.34	210.72	207.51	208.97	210.24	209.01	208.49	206.15	207.21	210.21	206.87	208.76	207.9	209.52	210.08	210.95	210.16	207.72	210.1	205.89	205.95	208.53	209.39	212.25	209.93	209.2	205.52	209.07	207.9	208.98	211.59	206.91	208.48	207.67	210.16
202.23	201.83	203.18	202.8	203.95	199.5	200.11	201.26	203.63	199.44	200.48	203.76	202.21	200.99	202.79	200.08	206.53	199.61	200.44	204.45	200.43	202.4	203.62	203.11	204.88	204.71	204.66	201.47	202.93	203.84	205.33	205.48	200.77	202	201.21	203.09	201.4	203.37	200.61	202.95	201.79	204.56	203.66	200.24	199.34	201.54	201.59	205.6	199.01	201.52
210.96	210.12	212.86	210.81	214.53	212.59	211.3	214.25	211.83	211.47	211.76	211.87	207.28	211.49	210.89	211.12	209.35	213.86	212.16	213.15	211.16	210.91	211.35	210.97	212.45	212.69	212.36	214.09	208.71	211.59	212.13	214.38	210.7	211.23	212.86	210.46	209.8	210.18	211.66	213.93	210.72	213.92	210.35	208.94	209.64	211.89	210.42	208.66	214.03	211.88
210.07	210.05	214.34	212.18	207.64	211.72	210.55	210.94	215.54	206.53	209.36	211.48	210	210.88	213.71	211.64	211.18	207.45	210.61	210.32	207.85	211.55	208.02	213.63	213.45	211.59	211.29	212.08	209.42	214.04	209.77	211.99	209.12	210.86	212.04	208.84	213.42	213.57	210.51	210.17	212.8	211.97	211.61	213.99	212.02	213.95	212.77	212.17	214.06	209.77
206.22	209.29	208.22	209.57	208.51	209.6	208.93	209.05	207.01	207.19	203.4	208.48	204.71	207.81	209.12	208.26	208.64	207.44	208.42	207.71	206.87	208.07	204.67	210.97	206.24	206.47	209.78	208.42	202.29	210.71	208.71	205.89	207.08	205.45	207.58	209.31	208.84	209.5	210.16	207.57	209.28	207.37	207.22	208.01	209.38	206	208.98	208.11	202.99	209.42
208.54	208.43	208.36	207.11	207.67	206.75	208.4	208.4	207.67	208.5	208.98	209.31	206.08	208.45	213.06	212.38	208.31	210.2	210.31	204.44	209.73	206.41	209.69	208.63	209.91	207.06	210.52	207.16	210.99	206.89	208.58	206.26	206.34	207.53	208.02	206.44	208.82	207.6	209.28	208.54	208.48	209.93	206.5	208.3	206.13	206.33	207.38	208.62	209.98	207.33
217.16	217.7	220.04	215.42	218.11	218	218.07	214.89	218.04	213.08	215.25	218.7	215.72	216.29	217.42	213.93	215.83	214.72	215.21	216.59	217.9	215.32	217	214.45	216.03	213.4	216.25	215.03	216.01	217.94	215.03	215.98	216.53	217.24	217.96	214.85	215.42	215.65	215.77	216.61	218.45	216.37	218.55	218.22	215.61	216.39	218.6	217.32	217.63	215.92
205.2	208.07	205.73	206.49	204.8	209.24	207.59	208.14	205.05	208.9	210.35	207.25	208.77	208.06	208.09	209.92	207.93	207.24	209.29	208.22	208.81	209.07	207.23	207.1	206.21	202.35	208.09	209.65	209.44	207.96	207.48	205.24	207.63	210.34	208.87	206.61	207.05	203.72	210.12	206.06	209.18	206.43	209.91	208.23	207.32	209.88	209.94	207.32	206.71	208.49
210.37	217.91	217.94	215.41	214.61	213.42	213.94	212.59	214	218.83	211.94	216.14	212.99	213.32	215.15	213.54	213.97	216.4	213.29	212.31	213.19	214.32	212.12	216.78	214.14	212.64	212.53	213.14	213	210.31	217.02	216.49	213.94	215.28	213.9	213.85	216.1	215.61	216.96	213.39	211.34	215.33	215.31	214.93	211.23	213.94	218.38	214.38	214.71	214.61
214.81	213.46	210.48	208.36	211.95	212.88	214.47	212.84	212.21	213.23	214.12	212.83	212.3	209.55	214.7	211.38	212.43	210.23	212.44	210.93	211.23	210.73	208.2	209.84	214.39	209.82	209.47	212.97	213.35	214.97	210.57	215.14	211.04	210.87	213.5	211.42	211.61	210.92	214.93	208.52	211.92	210.54	214.27	211.77	213.67	211.83	210.57	212.29	214.28	213.73
206.1	209.17	211.83	208.82	211.23	207	210.16	210.6	211.67	207.13	208.57	211.64	210.64	207.83	208.93	210.3	210.9	208.24	211.65	210.05	211.38	209.89	206.99	209.69	206.44	208.57	210.73	210.05	209.69	209.72	210.16	208.17	211.44	209.43	208.99	211.63	210.64	208.57	208.68	210.87	209.7	210.94	207.62	210.99	209.95	210.19	209.86	208.02	210.14	210.86
207.57	208.9	207.13	208.42	208.09	209.45	207.87	207.17	207.35	209.73	211.91	209.89	211.97	211.18	208.46	209.62	210.91	208.52	207.82	210.36	205.76	208.14	208.32	209.27	206.33	208.98	207.47	207.74	211.39	210.12	206.98	211.15	205.93	210.23	209.38	208.22	205.91	209.37	208.66	209.5	206.65	208.39	211.67	208.68	205.85	207.17	204.84	207.46	206.95	208.03
208.95	209.35	207.21	205.19	209.24	208.97	208.95	210.43	206.57	210.05	207.89	210.5	210.58	208.17	207.63	206.42	207.48	209.74	206.44	208.9	206.63	207.81	207.35	205.88	207.28	211.05	206.21	207.15	202.67	207.75	206.06	206.21	208.49	207.57	207.15	206.72	207.9	208.67	205.85	208.23	208.53	208.68	209.47	207.99	210.04	207.07	213.59	205.49	208.37	212.35
213.26	210.85	212.05	215.42	212.77	214.06	213.71	215.8	215.3	215.6	213.25	215.82	214.31	213.44	208.88	213.23	213.07	216.1	212.75	215.76	213.11	209.68	212.92	213.07	213.37	215.21	212.84	212.91	215.57	215.57	211.38	215.82	213.6	218.06	212.88	212.49	216.02	212.26	213.41	212.31	213.76	214.7	214.72	212.67	214.21	211.89	214.6	211.7	216.84	212.47
206.32	207.53	209.5	208.46	209.34	206.63	209.42	206.32	205.14	206.62	210.67	208.98	208.82	209.14	207.8	210.12	209.55	210.96	207.97	208.32	207.15	211.63	208.11	206.67	211.19	209.93	207.1	210.56	209.81	210.15	208.49	209.53	209.24	208.17	208.3	205.28	208.43	208.99	209.57	209.05	207.72	210.66	208.84	211.23	209.02	208.74	208.04	210.94	207.66	209.01
196.59	200.84	195.19	199.87	201.11	197.29	197.34	200.1	199.55	202.88	202.11	203.04	199.25	199.54	197.55	199.56	198.78	199.07	200.41	199.44	199.84	202.69	199.15	201.07	199.91	200.07	197.45	195.62	198.96	201.52	199.34	198.85	196.41	202.19	198.14	200.97	197.27	201.48	199.51	200.33	198.47	200.34	199.34	198.34	198.37	198.06	203.14	197.18	199.49	196.35
200.82	203.28	206.57	204.22	208.61	201.13	201.74	200.51	200.97	203.11	205.86	204.51	204.84	201.85	200.72	201.73	203.52	203.95	204.59	206	205.51	209.16	204.08	204.94	201.31	203.57	207.3	204.56	204.22	202.67	206.09	206.9	204.68	204.83	202.31	201.85	201.69	207.05	204.21	202.37	202.25	202.03	205.46	203.93	203.52	204.18	197.38	202.95	204.46	200.88
203.92	203.03	206.06	203.34	204.09	204.33	204.16	204.02	204.59	205.38	201.58	203.19	202.54	203.57	206.45	202.68	203.4	203.18	203.03	200.79	203.35	206.32	202.87	202.77	200.24	202.68	202.36	201.43	202.8	201.1	205.55	203.15	203.41	201.02	203.03	203.27	200.82	202.37	204.08	206.97	202.96	204.13	201.41	201.15	199.64	203.69	203.36	206.62	204.46	204.17
203.38	206.27	202.03	202.82	203.52	199.1	201.19	204.28	203.34	200.2	204.35	201.7	199.39	203.64	202.67	201.99	203.86	203.23	203.71	203.84	203.14	204.02	205.24	204.95	204.96	208.65	202.68	205.44	203.17	201.4	201.52	201.82	204.25	206.34	203.81	199.93	199.19	202.88	201.13	202.39	202.97	202.62	198.77	204.63	200.29	203.91	204.12	203.3	202.9	203.23
202.07	201.5	201.43	203.4	201.52	202.68	204.03	199.6	199.89	199.88	200.14	199.49	197.88	203.09	202.07	200.69	200.2	200.81	199.06	199.41	198.13	198.93	199.93	202.71	199.16	201.02	201.74	200.23	197.22	199.87	199.71	198.46	199.47	200.52	197.07	199.57	200.87	202.11	199.86	200.84	199.13	200.98	200.52	201.2	196.84	196.96	201.92	199.76	202.74	203.41
201.27	205.2	204.77	205.79	202.18	199.84	203.1	202.51	203.71	203.7	206.86	204.28	203.75	203.9	201.32	200.14	203.68	202.79	202.91	205.24	203.55	202.13	203.07	205.66	204.11	203.83	204.02	205.2	200.97	205.24	206.29	203.36	204.58	203.29	202.31	203.88	203.13	200.89	203.11	202.8	203.56	204.04	200.97	205.1	204.61	206.17	202.59	203.31	203.41	204.12
198.82	199.56	199.2	197.12	200.05	197.79	199.99	198.35	196.51	198.91	199.96	200.32	199.11	199.78	197.36	199.62	200.52	198.95	201.82	201.93	198.48	198.36	197.91	198.53	197.72	199.46	198.03	197.43	201.17	200.63	197.92	200.91	200.12	201.82	197.85	199.35	197.12	198.58	200.48	201.6	197.35	198.5	197.33	203.25	199.34	202.1	200.89	198.72	199.33	199.79
212.12	211.55	213.14	214.5	211.56	211.15	210.67	213.32	212.43	213.87	209.15	211.57	213.47	213.75	213.36	214.53	210.59	215.27	212.53	215.41	212.83	213.96	211.02	215.64	211.38	211.97	210.62	210.94	211.66	214.25	208.06	213.96	211.54	214.92	212.44	213.32	210.17	214.13	213.43	214.87	215.12	212.55	216.7	213.9	211.34	213.18	212.86	216.09	212.44	212.75
217.43	213.67	216.95	213.61	213.49	214.52	215.92	213.19	214	214.81	214.71	213.53	209.77	213.84	213.64	213.19	215.09	215.39	211.26	215.14	213.07	215.54	213.8	212.67	214.12	215.21	210.38	212.02	213.68	212.83	215.17	213.44	213.85	216.01	213.69	213.87	212.38	211.95	212.53	215.73	212.91	213.74	213.47	211.59	214.37	211.48	212.77	212.18	214.56	213.15
204.32	202.02	204.42	202.34	203.4	203.08	204.04	205.29	202.4	202.97	206.35	206.21	201.91	205.7	202.04	202.57	201.7	202.52	204.17	201.44	206.6	202.26	205.43	204.25	201.7	201.76	202.7	207.17	202.29	205.78	204.92	205.85	201.3	204.2	200.62	203.3	204.37	202.8	206.2	202.51	203.22	199.4	202.31	205.62	204.72	204.77	206.1	205.86	204.28	202.08
205.7	205.5	209.49	207.51	207.62	205.74	209.32	205.41	206.08	206.86	208.68	206.71	205.59	207.15	206.85	207	203.6	204.87	206.52	207.99	209.26	205.62	206.17	207.3	207.78	204.64	207.57	207.15	208.83	206.56	206.17	208.14	209.51	207.5	203.43	205.63	204.23	207.34	205.03	209.16	203.62	205.63	204.55	207.99	205.16	208.72	204.34	202.81	205.23	209.47
200	204.05	203.39	202.46	203.9	202.8	200.58	202.84	203.38	202.23	205.32	199.31	200.13	199.12	203.31	204.5	199.57	201.92	205.64	204.37	202.38	203.99	204.17	202.74	204.63	205.05	203.62	202.11	201.7	202.05	203.84	203.61	203.42	202.88	204.25	203.65	201.29	202.65	202.9	200.52	202.24	198.6	200.57	201.84	203.35	201.49	201.47	200.86	201.51	200.25
219	215.71	218.03	215.05	217.43	220.12	218.61	218.37	215.5	215.7	214.95	217.21	217.94	213.38	217.79	215.87	217.39	217.88	216.49	215.69	215.51	216.93	215.92	213.97	216.63	218.76	215.56	217.89	214.57	217.88	217.65	217.19	216.4	216.48	214.95	212.86	217.54	215.56	215.38	215.15	214.16	219.01	216.84	217.72	217.86	219.38	219.11	216.7	219.61	217.87
204.63	202.71	203.49	205.74	204.29	205.15	199.74	204.04	205.02	203.43	203.87	201.28	202.8	202.02	205.01	202.44	204.82	202.02	204.28	204.67	205.38	200.89	206.18	200.89	204.69	203.73	204.53	206.37	204.53	203.1	204.03	207.09	202.49	203.6	201.76	201.72	203.14	201.15	201.04	204.04	203.2	203.67	204.18	204.7	202.9	203.74	201.6	199.97	203.69	205.42
214.42	213.67	214.06	212.41	214.91	214.85	214.18	214.17	216.41	213.02	215.43	210.92	212.93	211.51	212.44	215.78	212.48	211.19	211.25	212.49	213.75	211.22	213.36	213.06	218.22	217.83	215.13	212.28	215.71	214.07	213.09	213.2	214.31	213.36	212.81	213.23	210.26	212.98	212.75	210.66	210.67	213.73	213.42	213.62	215.02	214.79	211.98	214.82	212.79	213.61
210.31	207.78	208.86	212	206.34	208.52	206.4	205.56	207.67	208.91	207.54	204.39	206.33	209.54	204.68	204.56	206.95	207.82	204.37	207.19	205.71	203.9	207.65	207.45	210.38	206.25	208.18	206.17	206.03	208	204.93	209.62	208.55	208.05	208.35	207.3	205.51	204.29	207.85	207.02	208.42	209.61	206.98	208.18	207.26	209.91	208.74	208.8	209.39	210.18
215.03	211.42	211.96	210.41	215.09	213.8	215.28	214.79	212.77	215.34	207.71	214.92	211.99	209.73	210.93	214.8	210.76	209.72	216.99	216.04	212.18	211.5	213.69	214.77	212.56	213.36	212.64	212.75	213.78	213.07	216.21	212.7	211.79	216.21	214.71	215.26	216.25	214.17	213.17	212.38	209.73	214.67	214.21	215.19	212.96	213.13	213.3	211.87	212.25	210.34
197.35	192	196.14	193.61	194.54	193.74	192.76	192.54	193.06	195.5	195.12	194.01	191.07	194.2	193.35	197.31	195.15	193.89	195.48	193.37	192.87	193.75	195.13	192.59	194.72	193.58	193.87	193.38	194.16	190.96	192.82	196.91	193	192.82	195.44	191.9	191.43	193.75	194.28	195	194.92	194.75	194.03	193.97	194.27	195.14	195.62	192.02	193.86	193.72
208.94	209.29	210.66	210.19	209.78	209.85	211.66	208.05	208.36	209.53	209	209.6	209.77	211.21	211.35	210.55	206.78	208.54	206.6	210.01	210.33	210.73	212.46	209.61	206.86	208.47	211.55	209.93	208.2	208.68	210.08	211.21	208.55	209.2	209.37	210	209.39	210.28	209.28	206.86	212.24	207.9	209.29	210.41	212.97	208.36	210.34	211.83	210.49	210.4
204.6	202.47	201.3	198.42	205.23	203.18	200.6	203.49	205.5	202.43	204.9	203.55	201.81	203.53	200.37	201.48	202.36	200.51	201.91	205.75	204.06	203.65	201.93	201.09	200.85	202.45	204.41	202.71	204.48	206.68	203.5	204.23	202.77	204.04	203.51	199.07	203.79	201.79	204.66	201.05	204.25	204.49	206.03	204.25	202.42	203.49	204.38	201.48	203.33	199.87
196	193.85	195.2	194.23	189.72	192.82	195.49	195.12	193.92	193.21	194.92	193.44	193.78	193.54	193.13	199.14	196.08	194.88	194.97	193.78	191.81	194.71	196.91	195.92	195.17	194.63	194.12	191.51	193.77	195.53	193.41	195.24	194.78	193.16	192.46	195.82	190.43	194.83	193.4	191.76	194.49	196.56	196.28	194.25	195.59	194.87	193.21	192.75	193.05	195.57
198.7	198.46	198.42	198.55	199.18	199.36	196.64	198.05	202.31	201.24	202.23	198.38	202.96	199.62	198.63	201.3	202.18	200.65	204.9	198.04	202.75	205.62	198.31	200.23	202.24	201.9	198.71	200.19	202.2	199.05	200.18	198.89	202.77	196.36	202.89	200.45	199.41	199.04	199.74	199.39	200.4	201.61	204.26	199.52	198.34	198.15	201.44	200.5	197.22	202.32
211.26	208.43	208.2	212.01	206.8	210.71	208.42	208.9	210.54	210.52	207.8	207.6	207.82	211.31	206.31	207.14	209.92	208.07	205.72	208.44	209.81	211.6	209.54	210.75	208.96	205.24	207.94	208.04	207.47	209.45	208.28	208.19	210.45	208.29	205.99	208.93	206.18	207.93	211.04	207.08	204.44	206.55	207.2	207.43	208.86	208.35	204.94	211.41	208.07	206.14
213.68	211.08	210.46	212.15	210.82	215.15	211.56	212.94	209.15	212.84	212.58	214.87	212.18	215.15	210.24	214.64	213.96	214.56	209.74	215.31	213.3	210.97	210.88	213.69	214.14	210.93	211.04	209.75	213.62	210.71	213.1	209.73	213.66	209.88	211.91	214.88	211.26	211.42	213.94	215.48	213	214.8	211.68	214.92	212.16	215.98	213.46	211.35	211.47	212.25
208.1	206.63	207.06	211.3	206.66	210.38	209.46	207.43	209.44	207.99	209.97	207.27	208.22	207.76	209.27	205.53	206.72	208.73	210.25	209.56	206.99	210.66	208.82	211.04	211.23	208.73	209.08	209.47	208.2	207.43	209.71	206.71	210.03	207.01	207.52	209.28	207.78	207.44	208.42	209.25	206.82	211.07	207.88	211.13	210.35	209.45	207.04	208.18	209.33	209.87
206.63	202.76	205.02	205.53	206.96	206.07	207.03	205.88	204.5	208.82	203.96	204.6	208.92	208.13	202.93	205.94	205.57	205.28	203.79	208.33	204.83	205.99	206.84	206.91	207.43	204.62	206.87	208.2	208.95	204.77	205.41	207.57	207.36	206.62	205.57	204.8	206.93	208.34	204.25	210.42	205.46	206.09	205.03	207.06	207.09	203.3	205.8	204.57	204.88	208.23
200.73	200.29	206.52	203.4	203.47	205.02	205.14	198.93	203.39	201.76	202.14	204.49	203.05	202.91	201.99	202.14	206	202.5	199.29	204.92	205.94	202.88	207.18	203.24	203.56	203.46	201.23	202.51	202.98	201.88	202.03	207.2	201.03	206.56	205.72	204.1	203.57	198.34	200.64	202.53	200.81	204.7	204.34	202.38	203.4	200.56	203.17	204.59	199.76	202.37
204.64	202.59	200.27	204.37	205.54	206.7	202.39	205.02	202.02	204.61	204.88	202.53	201.7	203.4	205.17	205.03	201.63	200.86	201.03	202.16	201.34	203.04	202.09	202.82	204.27	201.15	202.39	201.08	207.5	199.23	205.49	202.58	203.02	204.8	204.26	202.15	205.19	206.17	205.03	200.54	202.53	206.08	204.29	201.72	199.12	204.87	202.29	202.84	203.93	203.47
206.04	201.94	203.82	204.32	204.43	201.22	204.2	201.43	202.2	203.73	204.51	203.34	205.4	201.98	205.77	205.38	204.44	203.46	202.46	200.02	202.91	204.89	204.81	202.82	206.17	202.31	202.9	203.92	202.68	202.99	202.53	202.91	207.04	204.94	206.8	204.61	201.98	205.01	201.99	200.64	203.91	203.39	204.69	205.12	202.37	203.89	204.74	203.66	202.89	205.11
191.42	198.12	195.42	193.55	193.97	195.63	191.59	193.41	193.1	193.49	192.78	193.21	197.39	194.37	195.05	193.88	193.61	194.81	192.97	196.25	195.64	196.5	194.77	197.19	194.84	192.2	194.62	193.74	194.88	195.24	194.36	194.83	195.08	194.8	194.37	197.55	192.97	193.84	195.1	192.55	195.74	194.25	193.4	195.43	193.34	192.06	196.75	193.36	191.82	193.94
207.58	211.05	208.62	208.78	210.84	206.36	210.25	207.93	207.85	206.65	210.21	211.66	207.03	207.45	209.31	207.15	208.53	210.92	210.74	206.31	209.17	210.22	206.66	210.7	209.92	211.12	208.88	206.47	208.54	209.1	210.37	209.92	208	208.54	211.14	209.37	209.95	208.77	209.51	208.27	207.22	206.14	211.03	210.26	208.29	208.7	207.75	210.04	211.02	207.43
198.88	204.34	203	205.57	200.11	201.17	201.67	202.23	204.74	202.77	202.44	204.14	199.66	204.49	203.11	203.52	206.3	203.87	201.2	203.31	202.72	204.61	199.78	198.38	203.81	204.13	201.9	203.17	199.98	205.05	199.66	202.25	202.19	201.2	201.23	200.78	201.26	200.68	199.55	203.58	203.64	200.47	201.96	196.69	204.16	202.23	201.9	201	199.68	203.11
209.3	208.28	211.78	206.18	209.17	207.26	210.59	212.25	210.55	208.79	207.65	212.65	206.43	210.79	208.44	207.38	210.55	208.53	210.3	212.51	207.67	209.19	211.41	207.82	210.12	209.73	209.24	211.67	211.15	208.43	208.76	207.43	208.16	206.16	211.17	209.03	209.2	209.55	211.56	209.73	209.58	208.71	209.27	209.66	213.12	209.3	211.17	207.1	211.95	208.8
200.87	202.07	197.16	201.34	199.29	197.58	202.25	199.84	200.68	202.87	196.88	199.18	200.99	200.26	201.51	198.52	201.93	199.11	197.66	199.15	196.45	199.39	199.73	201	201.36	199.96	202.44	199.49	200.07	196.35	198.78	199.96	200.94	199.39	197.3	200.96	201.08	201.07	201.7	200	202.67	202.21	198.13	196.51	197.87	200.34	199.82	202.05	201.84	198.62
207.65	207.62	203.72	204.45	205.01	209.06	202.74	204.24	203.98	202.54	203.07	204.65	205.56	206.95	204.29	208.79	201.82	204.92	205.4	205.88	204.43	203.77	204.95	206.52	201.77	204.3	205.52	205.86	203.77	205.22	202.89	203.48	204.1	205.08	202.31	205.55	207.2	203.08	202.82	204.93	201.91	205.83	203.49	203.23	205.61	203.46	204.78	204.62	204.49	207.43
212.27	213.96	214.68	218.14	215.79	215.44	217.09	211.37	215.51	217.13	213.81	212.32	212.37	212.12	215.93	216.77	214.11	214.76	216.94	213.87	216.35	212.11	214.3	215.76	211.34	213.59	210.92	214.81	213.12	212.86	218.88	214.11	213.02	211.45	211.75	215.98	212.11	212.71	216.26	213.73	212.56	214.61	212.73	214.58	213.69	214.83	216.45	214.9	214.73	215.38
210.37	210.08	206.91	206.6	210.34	208.09	210.79	209.47	206.88	208.94	208.32	210.87	206.59	206.02	207.55	208.86	210.09	210.69	212.71	206.67	210.55	208.96	207.32	210.19	208.14	205.56	208.58	208.7	207.65	209.67	212.1	209.25	209.1	205.7	207.92	206.86	207.38	209.15	209.79	210.67	208.89	204.24	209.67	207.2	208.59	207.52	208.91	209.43	208.15	210.3
200.12	198.01	199.7	202.41	200.17	200.27	195.18	200.97	201.01	200.7	202.19	203.45	199.97	202.12	199.47	199.48	199.38	199.5	202.78	199.55	202.2	197.4	199.46	201.11	197.93	196.79	200.6	202.02	200.16	199.57	202.62	198.46	201.97	200.14	200.35	197.06	198.88	198.76	202.39	200.31	199.76	199.57	200.45	199.52	204.67	197.14	199.46	196.46	200.25	200.08
218.76	218.59	216.55	217.14	212.31	220.08	217.55	218.88	216.98	214.87	218.11	217.4	214.16	218.93	214.85	216.29	217.8	217.1	220.28	217.69	217.99	217.99	216.73	216.17	216.5	214.75	213.54	214.83	216.58	218.66	219.21	216.96	216.41	216.84	217.75	217.46	218.71	217.29	218.11	217.89	215.56	217.62	217.51	219.2	216.46	217.08	216.51	215.78	217.43	217.16
217.37	218.91	216.3	217.84	216.24	218.83	217.54	219.58	217.51	216.68	215.37	217.21	219.62	214.96	214.63	219.96	219.15	215.59	215.9	215.92	216.46	222.43	217.33	215.97	215.56	220.32	217.28	219.65	215.63	217.21	215.81	218.98	215.77	218.79	219.25	220.73	215.58	215.62	219.08	216.92	216.77	219.59	219.61	218.26	220.91	215.43	215.09	217.82	215.23	217.97
205.74	204.13	208.45	205.62	207.83	206.23	206.46	203.39	206.08	207.82	203.57	205.84	203.77	203.02	202.84	202.44	201.56	205.66	203.66	203.18	202.35	205.28	205.17	205.15	205.2	205.61	205.2	205.56	205.18	204.27	204.06	206.15	206.67	203.65	202.61	205.33	206.64	202.17	202.36	204.48	207.11	204.11	204.74	203.47	201.49	203.88	206.07	201.34	203.4	207.01
207.28	203.74	208.87	209.79	205.25	208.24	208.37	203.03	207.96	205.81	202.01	204.15	205.86	206.54	209.24	206.35	203.3	203.78	207.05	208.11	208.8	204.03	206.53	207.99	204.15	205.84	205.89	206.77	205.65	207.34	207.95	207.46	206.03	206.65	206.04	205.56	208.56	206.76	205.43	210.94	206.53	206.23	204.31	207.17	209.18	207.39	206.12	206.77	206.57	207.28
203.92	203.22	201.71	199.39	202.23	205.44	203.65	201.08	201.6	199.45	201.37	202.17	205.83	202.79	202.26	204.51	201.71	201.27	201.93	202.91	200.64	202.48	203.25	201.16	203.88	202.98	200.54	203.29	201.34	202.97	204.91	202.84	201.22	199.7	204.18	203.42	201.47	203.23	205.26	202.63	198.9	199.1	202.62	201.86	201.6	199.69	204.19	205.1	202.33	200.32
200.16	199.39	200.07	198.06	199.78	201.5	200.2	201.47	200.24	203.48	199.21	201.87	201.43	198.93	200.14	200.53	199.1	200.79	197.98	199.93	198.36	200.44	197.26	200	200.22	198.22	199.82	206	201.36	198.68	198.45	196.71	198.5	199.1	199.96	201.4	198.92	201.75	198.85	203.2	199.04	199.95	201.48	204.8	203.58	198.08	202.36	198.58	200.53	203.1
198.95	197.77	198.3	195.56	198.96	194.88	200.86	196.37	197.36	199.44	198.58	198.27	199.13	197.36	197.89	196.72	197.66	199.86	198.53	199.46	195.82	197.41	200.75	199.22	199.92	198.15	197.97	198.28	196.31	195.49	197.86	197.7	199.3	194.91	200.39	196.58	200.5	197.92	196.44	197.16	194.9	198.52	196.86	199.08	198.69	197.28	199.73	197.72	200.26	194.88
210.85	211.59	207.84	208.28	210.11	208.45	206.62	204.94	213	206.96	206.99	207.31	207.94	206.7	211.34	206.99	208.51	209.7	208.89	209.32	207.1	211.71	206.77	205.29	207.74	210.35	206.87	204.01	205.69	208.2	208.4	207.23	205.55	206.91	206.5	209.44	205.22	208.97	207.26	206.37	207.29	209.54	206.2	207.64	206.96	208.58	203.88	208.45	213.97	209.85
211.08	211.11	213.33	210.55	212.21	212.3	210.49	210.65	212.42	212.46	210.46	209.65	213.19	212.37	213.6	210.18	211.65	213.1	212.58	208.22	212.13	209.35	210.94	213.2	211.61	211.18	214.36	210.76	212.11	213.92	213.7	211.02	209.15	210.68	211	209	210.54	211.94	212.81	211.97	211.37	209.99	212.24	213.69	209.58	210.33	210.32	210.81	213.57	210.87
207.08	210.22	208.13	210.09	206.12	211.21	208.62	211.96	207.24	208.53	207.86	208.96	207.41	211.3	210.41	207.16	207.5	208.15	208.14	209.74	207.7	206.89	209.26	204.97	208.86	212.19	206.47	206.97	212.84	208.71	203.46	205.39	211.15	205.44	206.18	208.86	211.02	211.09	210.28	210.99	210.86	209.16	209.61	208.11	207.37	206.54	206.67	205.14	209.13	208.77
208.05	205.61	205.34	205.99	206.29	203.95	205.98	204.76	205.62	206.51	205.01	207.95	208.71	208.96	207.6	204.14	208.82	207.65	207.13	204.16	205.62	202.92	205.79	208.72	206.62	205.32	205.1	204.75	202.25	204.42	206.69	209.53	206.38	207.96	206.73	206.52	207.39	204.52	205.95	206.53	207.15	206.38	208.62	208.47	206.16	206.62	207.23	207.7	201.18	209.44
208.07	209.09	206.27	203.92	210.91	208.89	209.11	209.14	207.53	207.68	209.21	207.45	206.51	205.95	208.56	208.43	209.41	208.1	206.97	209.12	207.35	211.17	209.96	208.3	209.48	207.6	209.09	206.16	207.86	208.5	212.95	207.77	208.76	206.13	205.36	208.79	209.68	207.78	204.42	208.58	209.53	207.62	210.02	208.5	206.93	211.71	207.46	206.73	207.6	206.6
203.63	204.03	206.11	206.13	207.07	204.6	203.07	205.96	205.56	203.21	202.28	203.3	203	202.89	206.55	204.65	201.52	205.08	205.83	205.76	202.48	206.65	201.26	204.25	205.25	205.4	205.35	205.24	204.26	204.83	202.94	205.38	201.93	203.45	205.37	205.46	204.41	203.58	207.13	202.88	204.57	204.64	206.51	202.84	204.64	203.83	203.52	200.52	201.16	206.07
211.23	211.34	213.16	213.11	211.58	209.37	213.79	211.77	211.27	212.89	211.6	213.02	210.28	211.99	212.99	212.24	211.61	209.85	213.26	212.05	214.05	210.89	211.21	210.84	212.64	210.92	210.3	212.56	210.67	211.66	212.06	210.83	207.76	210.21	209.39	211.18	213.33	212.37	211.01	211.52	212.41	211.85	208.37	212.11	213.99	207.73	213.35	210.85	213.31	208.65
209.48	210.98	208.19	206.91	206.05	206.37	206.88	208.34	207.2	209.64	210.46	208.5	205.62	208.11	209.1	206.94	209.48	212.21	209.79	208.22	206.89	206.76	207.99	206.9	208.99	204.94	206.79	205.58	209.36	207.27	205.78	206.11	208.96	209.54	206.35	208.04	206.11	208.52	204.9	207.32	206.57	207.01	206.19	208.53	209.42	206.58	208.79	205.26	205.17	208.69
203.63	199.67	199.26	200.79	200.68	197.54	199.4	198.36	200.43	200.32	202.47	198.95	200.36	200.57	203.34	195.55	202.11	200.1	202.13	200.26	199.7	201.21	198.19	198.97	203.33	198.16	199.14	202.84	197.59	202.13	202.14	200.86	199.57	203.9	198.88	203.51	201.41	198.92	200.78	199.22	197.59	198.87	197.99	202.58	198.4	200.94	200.32	203.1	198.23	200.17
216.06	216.33	217.12	216.9	217.5	219.6	214.65	215.2	215.2	216.13	218.2	216.48	218.68	217.24	215.61	215.88	216.74	218.19	219.12	218.04	219.4	216.43	218.01	219.91	217.1	217.77	216.07	217.13	213.52	216.62	214.31	217.74	215.36	215.77	216.82	217.64	218.55	217.8	214.74	217.12	217.17	212.32	219.23	215.18	216.27	218.57	218.53	219.37	217.76	215.79
214.05	216.59	217.54	218.49	214.35	218.57	216.3	218.73	214.11	215.95	217.85	217.17	215.87	217.01	216.23	219.28	221.37	213.34	218.67	214.98	213.05	219.15	214.18	214.57	215.27	215.15	213.95	217.42	218.53	217.4	214.77	221.73	218.72	218.26	217.25	216.01	216.5	216.99	216.67	217.68	218.45	219.61	217.14	215.16	216.86	219.95	215.19	215.98	217.84	216.48
207.65	205.43	205.79	210.86	207.76	206.72	208.34	208.81	206.52	207.41	206.65	204.4	207.95	205.86	207.15	209.21	203.51	207.69	211.02	207.9	210.37	207.38	206.05	206.05	207.34	205.16	209.85	206.51	204.86	211.11	205.93	205.75	209.21	208.33	209.57	204.63	208.12	205.98	206.18	207.92	209.29	208.39	209.63	210.24	207.04	207.73	208.4	205.78	206.49	207.56
203.53	205.83	203.92	199.3	205.81	205.72	202.73	204.8	203.66	204.89	207.1	204.62	202.19	204.02	202.91	203.39	204.52	204.43	205.73	203.44	207.8	204.36	206.41	203.77	203.22	204.13	203.72	202.26	204.15	201.23	203.98	203.67	205.76	205.97	204.41	205.35	204.28	204.28	205.44	202.39	202.61	204.44	202.8	205.51	204.23	204.11	201.41	200.66	200.59	204.76
208.29	207.29	207.9	208.52	206.53	206.78	206.97	208.4	203.47	207.69	205.86	208.2	206.1	209.26	206.85	209.64	207.81	204.41	206.09	209.22	209.69	207.9	207.17	208.25	207.57	206.23	206.3	207.36	207.96	207.58	207.12	207.95	210.72	207.39	209.3	207.43	207.64	206.88	208.23	208.97	208.16	207.83	206.25	210.46	208.24	209.52	205.25	206.94	207.71	209.31
204.28	203.84	202.43	203.11	202.23	204.57	203.84	201.96	205.23	201.11	201.9	202.79	202.59	203.94	203.56	201.88	204.61	202.47	200.65	200.9	204.86	204.34	203.24	198.84	202.29	205.93	205.46	204.61	206.87	204.22	200.85	201.81	206.12	204.69	202.19	202.81	201.24	205.35	204.56	205.36	204.1	202.81	203.62	200.66	204.39	207.29	204.27	201	200.84	202.19
208.94	210.17	208.47	208.2	207.79	210.26	210.82	210.37	211.5	208.32	209.19	205.19	209.26	210.43	210.67	207.86	207.25	209.78	210.18	206.19	209.3	208.1	208.54	210.75	209.73	209.41	209	209.47	211.11	209.13	208.52	211.5	206.67	208.67	206.4	207.31	206.56	211.71	211.13	208.35	209.93	206.21	211.66	209.89	211.4	207.77	208.43	210.22	208.94	209.21
210.62	206.29	210.7	210.02	206.82	212.41	207.02	209.65	213.63	210.49	211	210.5	208.45	212.14	210.99	210.99	210.06	209.84	208.79	206.97	207.79	207.24	207.48	206.08	207.67	208.66	209.15	211.24	208.92	209.14	213.07	209.4	211.62	208.44	211.46	210.9	210.85	210.16	205.46	210.71	207.74	211.36	210.91	210.64	212.06	211.22	209.44	210.64	211.68	209.85
216.97	217.75	222.02	215.62	219.36	217.38	216.1	216.33	217.47	217.7	217.45	221.08	219.08	216.06	217.33	217.3	217.21	219.46	217.45	217.58	219.78	218.5	218.66	217.41	217.13	216.69	219.49	217.02	216.54	216.48	217.21	218.36	216.25	218.01	218.18	218.47	216.1	218.79	217.4	218.3	216.77	217.65	217.38	217.84	218.15	216.83	218.6	215.86	219.71	218.35
211.96	214.42	207.67	209.45	212.81	209.79	211.05	212	210.01	214.93	210.14	211.91	206.97	211.11	211.34	213.7	211.77	214.42	211.94	209.58	213.39	212.99	212.76	208.54	211.72	212.62	212.92	212.96	210.04	212.97	212.17	212.36	210.28	211.1	209.49	215.43	213.33	210.42	211.45	210.5	209.63	212.27	213.16	214.21	211.79	213.68	211.62	209.62	213.34	208.77
195.53	196.93	196.28	198.36	200.29	199.1	195.56	199.25	200.07	197.02	198.41	200.5	196.77	198.24	196.52	197.64	197.45	197.18	196.05	198.57	196.35	194.64	197.98	197.01	194.4	194.28	197.14	198.15	197.66	197.47	199.65	196.18	198.31	194.48	198.09	197.23	200.07	195.62	198.16	201.13	195.13	197.89	199.73	194.95	198.96	197.37	199.17	198.35	198.44	197.62
203.86	199.44	196.93	200.28	200.47	201.11	202.02	198.18	199	198.64	200.26	198.84	197.75	200.82	200.76	200.04	199.09	200.79	201.42	201.27	201.9	201.24	200.67	200.18	201.07	199.05	199.17	201.92	202.41	199.49	203.13	201.34	200.6	203.35	202.22	200.41	201.12	199.02	198.49	201.8	197.48	201.28	200.67	201.82	200.72	198.96	198.8	199.86	200.87	201.88
205.09	210.45	208.64	210.15	207.4	209.17	208.8	208.8	210.35	207.57	206.99	204.47	206.89	208.16	206.6	205.69	208.18	210.09	211.44	208.91	209.97	209.91	209.34	210.07	206.85	207.21	210.43	207.74	207.76	211.59	210.45	207.42	206.5	210.26	208.73	209.32	207.67	211.86	208.74	208.33	208.81	209.57	207.61	210.48	209.95	206.33	207.53	209.86	210.54	207.35
209.02	214.74	215.41	214.39	213.82	210.01	210.28	210.43	212.31	213.46	212.82	211.45	209.98	210.53	215.31	214.67	209.28	215.56	211.93	210.1	212.49	212.19	209.35	209.08	212.03	208.4	211.01	213.97	211.57	213.16	212.95	211.79	213.8	214.97	209.63	213.32	210.65	212.97	210.67	211.51	214.21	212.05	213.44	210.1	212.74	211.76	208.8	205.81	209.36	211.73
204.96	203.1	200.9	203.38	203.47	206.53	204.63	203.3	201.72	201.5	202.78	205.08	201.17	201.24	203.42	203.8	204.44	203.23	203.13	203.98	201.02	204.68	203.03	203.42	203.14	203.44	201.37	201.12	204.9	201.3	202.6	202.63	202.82	199.91	204.08	206.06	201.73	204.27	203.41	204.18	206.2	203.6	203.85	207.16	202.42	204.05	204.45	207.9	202.41	204.48
217.4	219.51	217.66	214.02	219.78	217.69	216.98	216.91	216.86	216.7	216.84	217.75	219.74	217.94	217.11	216.14	218.16	216.87	214.89	217.98	216.96	218.55	219.13	216.77	221.07	221.1	215.68	217.65	217.06	218.87	215.47	216.71	216.36	215.37	216.74	215.44	217.63	215.95	216.36	217.77	221.53	215.09	218.44	215.59	215.98	220.22	213.74	217.07	214.86	217.04
208.69	208.09	209.81	208.94	208.09	210.79	210.02	207.23	209.81	208.31	206.63	206.83	209.67	210.66	207.95	206.5	207.85	206.62	209.5	207.6	210.08	207.1	210.69	206.3	206.45	208.48	209.79	212.57	208.86	207.84	211.05	209.04	207.01	208.01	208.16	205.68	206.26	207.32	207.92	206.94	212.87	208.25	209.45	203.67	205.85	206.29	209.09	208.8	209.22	211.18
209.66	209.46	209.79	210.94	213	210.75	212.93	211.71	209.71	214.02	211.95	212.4	212.49	208.6	213.56	210.85	210.95	211.25	210.91	213.42	208.54	211.81	213.2	212.77	212.14	208.88	212.91	207.94	211.67	209.11	211.99	211.96	213.2	210.19	212.92	208.38	209.53	210.89	214.45	213.09	212.2	212.35	213.62	211.8	211.12	211.55	211.5	208.96	212.55	208.97
205.84	206.15	208.08	206.65	206.19	204.43	206.91	208.08	205.22	204.06	207.91	202.06	204.93	205.39	209.3	206.31	203.45	206.37	205.38	206.88	206.12	206.46	202.96	205.13	201.85	206.55	203.35	206.78	203.27	205.35	205.16	205.27	204.16	205.02	206.5	206.95	203.85	204.31	206.78	203.85	206.49	205.97	205.38	205.16	204.77	207.84	202.33	205.17	204.63	207.48
210.14	209.52	205.83	209.12	208.94	207	206.46	205.96	211.2	206.69	210.16	206.41	216.67	206.46	207.27	209.06	207.08	210.59	212.05	212.23	208.73	205.52	208.34	209.38	209.09	208.91	207.18	209.81	207.63	209.11	209.6	208.57	207.71	209.6	207.52	212.4	209.03	212.49	209.52	210.08	210.32	206.12	209.25	210.45	213.08	208.82	208.63	211.02	207.77	207.44
217.15	217.17	216.6	216.7	217	219.59	217.87	216.53	215.61	216.42	219.16	214.88	220.76	220.87	218.25	215.46	217.47	215.3	216.95	216.1	215.92	218.65	220.84	217.84	220.25	218.47	215.66	217.74	215.43	216.89	214.52	218.79	218.43	216.71	216.95	215.39	216.78	218.98	216.56	218.99	218.29	217.68	216.79	219.27	219.72	219.1	218.39	220.33	215.83	216.15
209.23	209.15	210.24	207.03	210.82	206.02	207.33	209.94	209.03	206.75	211.53	205.93	208.36	205.98	209.14	207.28	207.11	210.18	203.58	209.02	209.63	208.4	209.41	210.77	209.7	208.46	208.14	212.03	209.61	208.88	213.12	209.22	210.01	207.74	208.24	207.94	209.68	208.24	207.5	209.16	208.82	205.63	208.71	207.33	203.22	211.49	206.11	210.69	207.45	208.14
219.72	217.67	219.04	215.85	216.32	214.96	215.07	219.59	217.75	213.36	212.88	215.51	220.19	219.78	216.14	219.55	216.79	216.27	219.08	214.97	218.01	215.24	216.78	213.39	216.35	216.69	216.19	218.19	218.89	215.21	216.49	223.41	217.48	216.64	216.72	214.49	215.92	216.88	218.38	220.17	217.95	219.41	214.77	214.27	215.98	219.08	217.2	213.65	218.77	217.8
204.07	206.39	201.37	202.77	204.7	199.64	203.88	204.27	202.02	200.92	202.89	202.9	202.34	203.57	204.82	203.52	203.96	204.1	208.04	202.61	205.44	202.48	204.04	202.6	201.93	206.45	201.54	204.09	201.66	201.03	208.38	203.24	205.2	205.88	203.26	204.15	201.47	203.25	201.33	205.16	200.93	200.82	202.6	203.61	205.33	203.34	201.75	204.32	198.64	205.27
197.96	199.76	199.02	203.16	199.37	201.16	198.07	197.75	199.57	199.12	197.15	197.39	199.99	197.57	199.25	199.24	199.67	198.83	198.86	202.31	197.85	198.37	199.12	202.61	203.56	198.93	199.34	197.72	198.31	201.79	198.26	200.82	199.34	198.59	198.49	196.86	203.21	200.59	199.37	202.05	197.54	198.17	197.69	197.77	199.72	196.66	197.99	199.44	195.47	196.15
204.83	205.26	204.14	204.83	203.41	203.67	205.41	208.22	203.16	206.07	204.12	206.12	204.81	201.7	207.78	209.47	206.79	204.22	206.44	204.5	205.43	205.72	205.01	204.42	206.21	208.92	206.8	204.83	204	206.23	206.87	206.11	205.02	208.71	204.08	209.35	205.39	208.64	207.64	206.54	205.33	205.19	207.36	204.42	207.65	208.32	207.24	207.45	204.88	204.6
204.27	202.63	205.01	204.33	200.89	202.72	199.89	204.19	202.78	201.91	201.88	200.98	202.81	200.99	202.15	201.53	199.42	204.64	206.28	205.95	204.35	203.04	200.43	202.04	202.49	201.63	202.73	203.28	203.04	205.61	197.94	203.5	203.06	203.54	204.91	200.12	203.77	201.5	202.98	200.42	203.39	202.36	203.04	205.31	201.7	200.83	201.9	199.17	204.91	201.44
201.54	196.82	198.27	196.68	197.3	198.22	198.22	197.45	196.33	199.64	197.51	199.79	194.43	196.02	195.62	196.17	200.11	196.92	196.5	200.11	200.67	196.52	196.55	198.05	195.48	196.63	199.09	198.01	196.81	197.6	198.11	199.34	199.58	195.85	198.48	198.58	199.27	198.18	195.49	197.14	196.06	197.32	200.2	199.73	195.05	202.45	199.1	199.16	197.46	197.97
209.99	208.44	208.99	205.99	207.88	207.44	207.63	204.9	206.8	206.29	213.23	207.69	205.69	209.13	207.96	210.87	211.97	207.56	209.87	208.18	206.17	206.95	209.37	210.55	211.1	210.31	211.99	206.15	210.13	205.33	209.6	209.59	209.25	207.52	211.62	208.05	212.19	209.54	206.39	207.51	208.38	208.36	208.78	208.76	207.55	208.24	209.96	208.75	211.33	207.86
218.4	214.58	216.82	220.43	221.24	219.63	218.18	218.3	218.1	217.32	216.52	218.1	217.54	218.69	216.26	221.14	216.4	215.73	218.16	215.72	218.74	217.34	217.54	215.97	214.36	215.76	215.85	218.46	216.05	214.99	218.09	220.61	219.37	217.95	216.01	218.48	219.66	220.35	214.74	216.62	214.81	216.88	218.08	217.1	216.86	215.5	220.09	215.59	216.83	219.16
199.58	200.63	199.79	198.02	200.39	201.59	202.06	201.14	202.64	200.68	200.72	198.13	198.5	201.92	201.85	200.55	201.77	202.9	203.69	202.11	200.15	200.85	203.35	201.8	204.4	203.63	201.81	199.98	203.69	199.27	200.34	200.02	203.37	200.31	201.61	201.98	201.54	202.71	200.86	202.66	201.17	202.69	202.58	200.57	200.86	200.25	201.68	203.22	202.1	202.58
208.96	204.86	210.5	208.82	208.05	207.43	211.92	206.38	206.44	206.63	204.48	204.72	205.51	205.29	207.22	206.95	209.39	209.76	211.11	208.52	205.85	205.8	204.99	207.35	204.72	207.64	208.54	209.66	208.16	206.7	209.04	208.6	206.89	207.52	208.14	206.96	210.81	209.2	209.3	205.54	206.95	207.04	208.7	205.88	208.75	205.82	205.54	207.5	209.43	209.46
201.93	203.07	200.27	201.39	205.99	203.77	202.25	202.85	203.66	202	203.61	203.01	200.39	201.78	202.4	200.35	200.49	203.6	199.36	202.51	203.16	201.54	202.49	205.51	204.87	204.84	202.5	200.98	203.52	202.07	202.64	200.43	203.54	202.32	204.99	200.14	203.87	203.21	203.02	202.1	204.1	196.9	203.33	200.81	200.6	203.01	199.54	203.3	204.1	204.41
210.84	214.25	213.64	216.8	211.8	213.79	210.75	213.45	213.05	212.18	214.24	213.44	213.12	212.44	213.18	213.9	213.32	213.04	212.3	211.58	210.73	210.96	212.61	213.65	212.6	213.11	214.38	210.83	215.14	213.5	211.96	209.69	212.33	210.9	213.11	213.94	209.77	212.8	212.94	210.41	214.17	213.62	215.22	212.84	214.8	211.27	211.96	213.57	217.44	213.3
212.1	208.94	208.81	207.14	209.46	208.24	209.3	211.23	210.27	211.2	211.44	207.4	209.96	211.94	208.04	208.08	208.57	210.63	206.87	211.54	208.98	211.27	212.6	206.57	205.58	211.32	209.14	208.74	208.39	208.23	210.34	206.14	211.83	207.02	211.79	208.18	205.55	207.94	207.93	209.5	209.38	206.21	208.03	209.63	208.4	209.53	208.5	209.93	212.62	211.46
212.35	213.04	211.58	213.51	213.49	212.07	212.07	211.68	212.01	212.08	214.32	211.93	211.99	212.83	213.23	213.32	210.38	209.82	211.04	215.81	212.47	214	212.44	213.23	210.97	215.53	211.03	216.36	211.46	216.69	210.63	211.65	211.5	214.11	211.25	216.8	211.72	213.43	209.92	209.67	211.3	213.45	212.48	212.97	210.62	211.7	215.29	212.67	213.55	214.77
199.19	203.07	200.01	199.76	198.66	199.94	200.79	198.31	200.66	198.89	202.32	195.54	203.61	200.3	203.02	199.27	199.45	201.07	200.95	201.33	200.47	198.53	197.85	201.45	205.19	200.38	199.71	199.25	199.58	199.05	200.85	201.02	200.63	198.79	202.62	200.25	202.35	200.39	198.94	199.08	197.21	202.49	201.21	199.99	202.54	200.88	200.92	199.99	201.42	198
214.5	213.65	209.68	211.92	210.92	212.36	211.86	212.92	209.51	210.98	214.04	213.8	210.31	213.99	211.77	211.21	215.65	211.41	209.93	214.11	214.43	213.88	211.34	208.59	211.15	212.19	212.17	210.65	212.51	213.5	210.22	214.44	211.67	214	208.79	213.5	213.72	211.39	211.64	212.54	213.08	211.61	211.7	208.54	213.85	212.8	214.54	211.68	210.83	212.51
199.57	195.54	192.24	197.51	193.39	197.15	193.46	194.27	195.03	193.45	198.63	194.15	195.76	193.52	197.78	195.36	193.61	197.03	197.39	193.64	196.11	194.43	194.8	195.51	191.73	193.85	194.39	193.55	193.43	195.73	192.93	192.41	195.16	192.28	196.45	194.13	195.35	194.94	193.97	194.16	191.27	194.61	194.28	193.02	190.82	195.01	196.37	196.45	193.73	195.47
195.37	193.49	193.94	197.55	190.36	195.31	194.79	194.96	193.98	193.91	196.43	195.65	196.82	193.84	188.3	192.15	193.86	195.13	193.67	193.73	196.16	192.19	190.98	192.08	193.56	198.16	195.13	193	192.45	195.39	193.01	194.3	192.44	193.17	194.39	194.95	194.27	193.36	192.02	195.41	195.93	193.62	194.48	197.63	196.12	193.59	196.59	194.49	196.25	192.01
197.46	198.47	200.28	199.25	199.19	200.33	200.04	200.24	201.44	198.93	199.29	198.54	200.73	200.84	200.57	197.58	199.46	199.13	196.96	198.14	199.97	199.37	201.73	199.34	199.22	199.86	197.87	200.85	201.56	199.14	198.65	197.73	200.59	198.57	201.2	199.94	198.02	200.1	202.88	197.75	198.79	202.66	200.48	196.7	198.52	200.36	198.76	202.34	198.99	198.6
211.38	214.02	212.08	209.54	209.82	212.38	210.72	211.65	209.74	210.94	208.38	211.54	209.46	215.52	214.61	214.18	209	214.22	210.93	212.25	211.22	210.33	211.22	213.08	208.59	210.67	210.26	210.98	212.77	213.18	212.64	214.49	212.44	211.94	208.51	210.67	212.74	210.12	211.89	211.49	209.87	212.39	212.91	211.68	209.99	210.65	210.97	208.48	212.65	212
209.53	209.83	213.11	207.52	209.33	208.67	212.63	209.47	207.37	209	207.42	209.52	210.24	207.5	207.9	210.12	207.64	209.99	212.28	208.71	209.07	207.56	208.49	211.51	211.23	209.12	211.82	207.78	212.15	208.69	209.49	210.84	209.55	210.71	207.77	209.7	209.28	207.48	208.92	208.35	211.13	210.85	206.45	211.01	210.43	209.89	209.44	211.34	210.4	210.13
205.74	204.41	203.79	201.28	204.7	200.36	202.7	202.77	204.69	201.64	201.67	204.63	202.67	203.01	201.85	204.77	203.51	205	207.37	204.16	201.99	205.48	206.93	202.26	203.37	202.32	202.77	201.46	203.53	203.57	205.75	201.25	203.07	203.31	202.25	198.29	205	202.75	203.99	203.14	203.57	203.49	203.21	204.91	202.81	205.33	204.42	204.06	202.3	201.82
202.22	201.55	203.43	205.49	203.01	204.43	206.57	203.2	204.32	201.75	202.01	205.62	205.23	205.46	203.9	202.39	201.88	204.79	200.89	203.29	203.89	200.86	206.9	201.72	203.97	201.84	200.63	205.22	205.05	205.6	202.83	204.62	202.92	204.95	205.75	201.59	203.39	203.2	201.23	203.51	205.02	202.15	205.46	202.66	203.85	203.57	203.32	205.26	200.44	205.72
208.53	207.31	207.69	208.51	210	210.04	208.9	206.53	210.81	211.49	210.05	206.3	208.37	207.44	210.5	204.81	208.69	210.68	209.05	207.13	206.67	207.6	204.16	208.47	208.81	206.86	207.63	206.59	208.86	208.76	208.49	211.21	207.82	205.24	210.81	208.57	205.51	209.02	209.07	211.03	207.74	206.24	208.94	207.01	206.8	207.23	207.11	204.81	206.2	207.17
208.43	209.5	203.94	202.83	210.16	208.9	207.68	210.49	208.93	205.89	205.93	205.98	206.54	208.65	206.19	211.92	207.69	208.24	210.87	209.43	207.83	211.82	205.99	206.16	206.71	209.49	208.88	208.25	210.57	207	206.05	210.42	206.47	206.24	207.33	205.99	207.14	209.49	207.58	208.76	206.68	208.92	205.78	204.45	206.35	207.74	211.02	208.48	205.66	208.17
204.02	208.49	207.06	206.77	207.46	206.47	208.01	206.11	204.52	207.66	206.35	209.07	204.62	208.17	207.79	207.06	204.92	207.45	209.97	207.03	206.34	207.65	207.54	206.47	202.71	207.01	204.72	205.96	205.04	206.44	204.42	206.1	205.55	208.14	205.92	204.54	209.6	206.44	206.07	205.84	203.88	206.64	206.4	206.9	205.18	211.08	206.68	206.97	206.41	204.49
205.39	208.88	208.49	210.13	207.98	207.92	209.05	207.55	209.05	210.94	209.34	210.15	208.07	207.21	207.07	207.09	208.09	208.74	209.86	207.59	206.17	205.52	207.55	210.21	208.93	208.72	207.2	210.43	206.62	211.14	207.12	209.07	209.62	208.11	211.49	208.76	209.33	207	208.43	211.81	209.04	211.23	209.01	209.26	206.11	209.38	208.69	206.98	207.25	212.8
213.34	216.07	219.39	223.1	219.66	218.7	217.07	216.07	215.83	215.02	216.32	215.2	218.41	215.59	217.14	215.22	217.55	218.63	218	217	217.04	218.46	215.06	215.81	216.01	221.27	218.27	219.19	216.23	215.3	214.42	216.06	214.89	216.11	217.13	215.77	216.74	219.13	215.17	215.42	216.6	220.03	214.89	216.99	215.83	219.93	218.2	217.1	216.86	217.37
212.14	210.34	213.69	211.68	209.2	213.53	212.58	212.08	210.94	207.61	213.52	211.93	213.27	212.81	208.26	212.19	209.43	213.68	211.87	212.28	213.41	208.7	208.03	209.77	211.12	212.12	212.58	213.19	211.37	210.46	208.03	211.41	211.23	212.71	214.15	209.74	212.28	213.69	212.14	211.3	208.7	214.38	209.61	210.59	214.39	211.59	212.5	212.83	214.17	212.04
202.93	202.16	206.06	205.76	203.09	201.61	202.2	203.35	199.48	200.39	202.74	204.82	205.03	204.8	203.34	202.62	202.07	203.96	204.28	205.73	202.83	202.91	203.34	204.97	203.78	206.51	200.56	203.84	203.28	202.94	203.26	202.6	202.54	206.27	202.17	203.36	203.01	204.68	201.53	200.34	203.39	199.87	204.47	204.25	203.15	202.06	200.71	202.8	205.5	203.32
204.87	204.83	203.24	202.12	205.37	201.7	203.29	204.09	200.68	203.76	204.96	203.67	204.28	203.17	208.61	203.68	200.32	201.32	199.63	202.7	203.28	201.94	206.27	202.69	201.31	205.13	203.6	203.92	205.09	202.47	202.68	203.13	201.26	203.55	204.31	202.95	200.46	203.01	205.5	200.04	203.57	205.39	202.43	200.47	203.45	204.65	205.48	201.1	202.98	198.81
200.72	204.03	198.54	199.06	201.88	201.23	201.7	201.02	201.68	202.13	202.74	200.43	202.92	202.16	201.33	201.23	200.99	204.36	202.56	202.91	200.95	203.31	203.98	204.16	200.37	198.87	204.04	199.88	200.79	203.13	201.76	201.9	200.72	204.7	202.34	201.66	204.3	198.61	199.31	198.88	201.72	202.04	202.18	200.67	202.67	201.97	203.39	201.35	203.67	201.71
202.03	201.75	203.63	204.07	205.01	205.61	203.32	203.63	206.88	203.57	203.4	203.73	204.02	206.45	205.44	203.72	203.14	205.68	205.6	203.3	205.41	202.99	203.46	205.18	201.78	203.27	202.63	204.85	202.32	203.9	203.28	204.22	203.58	205.5	207.22	203.25	202.41	207.31	202.92	204.33	203.41	204.33	203.85	204.15	203.87	204.97	206.53	202.47	203.49	202.53
208.29	207.57	207.15	205.96	209.09	206.01	202.98	203.99	207.41	204.27	206.45	204.45	207.76	205.99	204.74	208.84	207.25	207.58	206.04	207.84	207.59	209.43	206.92	209.73	205.88	205.24	205.88	206.46	208.61	206.82	207.15	204.3	206.72	203.46	206.4	207.31	207.76	208.12	207.08	206.66	203.84	204.59	206.43	208.38	208.58	205.96	203.6	206.79	203.71	204.83
210.28	208.51	207.28	206.18	209.11	205.29	205.59	211.82	208.42	205.55	207.05	210.41	208.3	208.66	209.6	207.02	205.46	206.04	211.72	208.17	206.45	206.95	209.41	205.17	206.19	205.52	205.8	207.17	205.26	204.92	208.21	206	207.44	206.68	207.44	207.61	204.3	202.49	210.92	206.82	208.72	209.53	205.59	206.36	208.94	207.03	207.01	207.91	206.06	209.46
205.14	203.33	205.48	203.3	203.46	204.48	203.97	201.79	205.1	202.38	202.45	203.48	205	204.9	202.28	201.49	201.02	204.41	201.15	202.24	204.39	204.75	201.93	201.39	206.23	203.69	201.92	200.03	209.09	205.15	205.29	204.81	203.94	202.63	200.99	202.11	207.71	206.61	204.42	205.5	205.26	204.04	204.53	207.23	205.13	203	204.3	203.44	201.74	205.66
207.13	210.06	205.75	206.07	206.88	204.06	211.58	206.49	207.38	209.94	207.01	208.46	205.51	209.13	207.08	210.21	208.3	207.77	205.76	206.56	209.25	206.4	205.81	209.54	207.05	204.99	207.44	204.47	213.33	207.4	210.29	208.87	208.37	208.39	208.1	208.03	209.66	208.22	208.08	206.75	207.28	208.36	207.61	209.18	207.62	207.96	207.2	208.02	209.92	205.55
206.13	205.88	208.28	206.2	206.53	211.76	210.45	206.6	208.4	208.44	208.8	206.96	209.57	208.93	206.09	208.89	205.31	208.38	207.62	209.58	208.39	208.3	206.09	208.51	208.08	207.93	206.71	208.91	207.36	207.3	207.94	207.77	205.79	208.23	206.56	204.53	207.32	204.86	208.52	208.62	207.11	207.53	211.66	210.22	207.13	207.88	210.18	209.78	204.53	207.27
213.32	211.63	210.82	211.92	212.95	209.17	214.66	209.71	214.68	210.88	214.56	208.9	209.72	210.1	212.04	211.9	211.58	211.48	210.43	215.75	208.02	208.17	212.1	213.85	208.97	211.03	215.52	212.08	210.69	211.81	212.1	213.34	213.59	212.61	211.78	210.34	214.66	212.01	208.96	212.37	207.41	212.58	211.2	211.18	210.45	212.72	208.31	209.94	209.92	215.53
205.17	203.88	206.11	201.14	206.36	205.34	204.04	200.86	202.86	201.82	202.95	204.22	201.76	201.11	203.12	199.92	202.26	202.73	206.68	201.9	201.45	200.36	202.13	204.14	202.86	203.67	204.7	205.01	204.05	202.38	204.26	203.32	202.71	205.62	203.37	199.35	205.69	203.76	202.09	201.57	204.76	199.81	201.82	205.21	203.79	200.48	206.08	205.37	201.93	203.81
201.89	202.93	200.91	207.82	201.38	203.3	201.06	202.52	202.67	202.76	201.23	200.93	201.5	201.71	203.45	201.64	204.43	202.33	200.98	201.9	199.88	203.04	202.4	204.1	200.11	201.92	203.21	200.44	203.46	203.82	201.76	202.17	200.9	202.78	200.94	200.39	203.65	200.96	201.25	201.22	200.71	199.9	202.71	203.95	201.13	198.3	203.6	200.61	203.95	201.73
201.57	202.54	199.04	205.27	202.06	201.37	199.63	201.96	202.67	199.95	205.92	203.2	200.61	202.27	200.23	203.31	201.96	202.5	200.26	204.38	199.82	201.89	199.17	205.89	199.74	202.73	204.79	202.68	203.59	200.79	203.83	203.08	198.39	203.49	201.27	205.08	200.58	203	201.03	200.77	202.89	203.12	205.77	203.68	199.46	202.6	200.86	205.68	205.97	202.97
212.37	208.23	211.11	209.04	208.49	211.25	212.59	208.75	212.5	206.12	212.13	213.86	210.08	207.39	210.92	213.4	210.99	210.59	210.53	212.68	214.99	210.96	212.84	215.76	212.84	212.55	212.56	209.72	209.98	208.93	209.55	215.57	210.9	212.36	210.96	212.57	209.94	214.27	217.77	211.7	214.42	212.15	212.18	211.87	210.75	214.96	212.76	213.22	211.12	210.25
217.26	217.83	215.93	218.89	217.06	216.34	219.25	216.7	218.56	217.5	218.99	218.64	220.69	217.23	216.85	218.33	218.39	218.07	217.06	217.52	216.35	217.43	215.34	216.69	218.67	218.1	217.9	216.81	218.08	218.15	219.01	219.74	218.03	217.7	215.48	220.98	218.45	215.01	216.7	219.11	213.64	219.86	219.76	216.94	217.43	215.94	216.21	215.79	217.75	219.95
209.68	208.28	207.75	209.15	210.34	206.04	207.78	209.16	209.98	206.93	207.18	208.83	208.45	206.05	210.47	212.92	208.08	209.52	209.17	207.61	208.81	207.5	209.15	208.23	209.57	207.4	208.54	209.04	205.34	208.52	210.16	210.01	211.65	211.1	208.99	205.55	206.95	209.01	209.4	209.29	208.28	208.3	210.06	205.87	207.92	207.75	208.14	209.95	209.84	206.44
211.65	211.79	214.05	210.39	212.56	212.21	209.08	211.34	212.76	213.27	210.05	214.28	211.88	213.2	209.9	213.54	213.3	213.12	211.48	210.58	211.65	216.58	210.5	210.07	211.38	213.66	210.44	210.74	210.21	211.72	210.05	210.8	211.41	213.91	210.8	208.21	212.76	212.46	212.41	209.24	215.29	210.01	210.02	212.68	210.82	212.84	208.05	211.45	210.76	208.38
208.76	207.16	211.3	210.59	207.37	207.54	206.12	206.03	206.06	209.61	210.32	206.36	212.34	211.5	207.22	207.29	206.4	205.93	208.8	209.97	207.37	206.43	204.81	205.95	208.01	209.67	209.53	206.27	209.85	208.59	210.48	207.43	207.66	206.17	208.79	210.59	204.82	207.2	210.01	211.74	208.63	209.2	208.79	206.77	209.39	211.06	207.15	208.43	209.82	212.6
209.44	209.82	208.97	207.3	212.03	210.92	209.14	211.67	207.15	209.63	209.43	207.13	210.23	209.1	211.23	207.99	205.74	206.72	207.47	210.03	207.25	206.02	206.6	206.45	210.49	207.49	212.76	206.65	205.14	207.97	212.14	211.42	210.81	212.17	209.76	208.91	208.14	208.53	209.82	211.92	208.36	207.63	211.32	209.09	209.15	207.57	204.87	208.66	207.93	211.18
194.44	193.86	193.31	193.18	194.99	195.31	192.83	192.14	192.85	194.86	189.95	194.59	195.85	191.08	194.63	194.66	191.01	192.21	195.82	192.97	195.26	197.18	193.91	196.75	196.42	194.54	192.94	189.42	195.29	193.18	193.5	193.55	193.25	195.38	196.64	193.78	190.89	190.25	192.11	193.8	193.47	193.61	194.74	196.56	195.06	193.06	193.29	194.45	196.44	192.6
202.7	204.28	202.19	201.91	203.06	200.56	203.16	205.92	204.43	204.38	205.47	199.91	203.1	202.11	206.64	203.19	203.17	208.37	202.53	205.42	201.54	204.53	203.59	202.5	205.4	203.81	203.2	203.6	205	206	201.87	203.9	203.22	208.64	206.05	202.42	202.66	204.96	204.03	202.56	202.21	201.22	201.94	202.9	206.84	203.21	202.09	201.78	204.42	204.64
209.32	210.99	207.37	206.59	209	208.22	209.02	208.83	205.02	206.78	208.57	210.41	209.87	210.05	210.42	209.26	210.08	210.6	209.31	208.73	208.35	210.96	211.19	208.27	208.06	206.26	207.06	209.68	208.09	212.8	208.22	207.43	207.42	207.65	207.71	207.26	209.46	209.93	210.76	210.78	208.63	208.64	210.01	207.9	210.18	208.71	209.58	209.44	209.26	209.84
210.24	208.87	210.66	206.65	211.12	208.44	207.65	206.86	210.4	206.67	210.15	207.12	209.56	210.88	208.77	209.07	208.01	212.39	206.03	207.57	210.45	208.97	213.53	209.45	209.33	213.08	210.83	210.07	207.15	210.3	208.77	209.97	211.29	209.1	209.15	207.25	210.22	210.88	208.34	211.24	211.82	207.51	210.08	210.08	206.98	207.56	209.88	214.14	207.88	210.01
210.01	207.42	207.54	207.66	209.98	209.46	209.28	208.36	206.51	207.23	207.42	210.96	207.13	207.56	209.19	209.77	205.35	205.85	205.14	208.58	209.45	209.35	206.96	208.4	207.46	206.05	204.96	210.75	207.55	207.39	210.72	205.19	205.9	205.08	207.26	207.52	206.52	206.96	206.16	206.19	202.73	206.13	208.04	208.68	208.96	204.71	208.84	206.71	207.55	206
213.62	213.79	214.33	213.55	214.04	217.32	214.89	213.41	211.75	214.79	211.13	212.68	213.71	214.71	215.23	209.88	212.64	213.6	210.14	212.34	213.97	211.6	209.68	210.78	213.31	212.07	213.29	213.5	213.46	213.76	211.56	211.76	214.2	214.04	213.7	211.98	212.92	213.28	216.07	211.62	216.28	212.71	213.69	214.54	211.65	210.89	216.15	214.41	214.02	210.72
200.44	201.3	203.48	198.61	205.96	201.4	201.94	206.68	203.48	200.32	203.35	202.97	205.31	202.43	201.77	199.78	200.46	202.56	203.13	202.72	205.08	199.53	203.28	203.4	203.28	202.45	200.2	203.93	201.8	204.58	205.54	205.13	203.16	201.74	198.91	201.9	202.01	201.94	201.65	199.7	201.09	200.31	201.35	204.82	203.9	202.12	198.51	203	202.56	202.05
208.13	209.98	210.67	207.54	213.03	212.68	209.81	208.25	207.2	208.5	212.38	210.93	208.88	209.17	208.78	211.64	212.66	212.37	211.1	209.43	209.5	209.86	208.25	209.91	210.18	212.62	209.93	211.82	210.75	211.05	206.88	207.83	208.67	209.6	207.92	207.08	209.91	206.71	212.47	209.78	208.69	211.36	208.17	208.13	207.14	212.38	205.09	210.35	210.29	209.71
203.27	202.75	205.28	202.07	203.49	203.2	201.9	201.32	204.1	203.4	201.5	199.37	203.83	205.65	202.76	203.85	202.72	199.9	204.07	198.68	203.51	199.05	203.22	204.28	202.83	203.64	203.12	203.98	204.69	202.52	204.63	200.9	203.01	199.12	204.66	207	202.89	199.29	205.71	205.49	199.32	200.16	203.91	200.68	204.54	202.64	201.4	202.08	203.13	200.84
205.51	204.21	206.6	203.41	207.34	206.37	204.07	205.65	203.71	208.35	202.16	205.07	205.87	207.49	204.12	204.5	204.47	203.05	205.98	204.43	204.11	205.82	204.85	205.75	201.99	204.94	202.66	203.59	205.14	205.73	205.92	205.96	203.78	207.63	203.62	207.51	201.31	206.51	204.52	207.6	206.8	206.67	205.27	205.95	204.72	204.75	205.64	203.38	203.73	205.68
211.09	214.66	207.5	209.27	208.9	206.26	212.64	208.37	211.32	207.92	208.06	210.58	210.43	207.48	207.87	209.27	213.08	209.02	210.04	213.47	208.05	209.93	210.15	211.31	207.76	207.69	209.05	211.61	207.97	208.88	210.4	212.44	205.27	212.22	212	208.67	208.16	210.87	210.71	210.12	211.65	211.56	207.64	211.27	210.15	210.98	210.29	209.65	205.92	209.26
206.43	204.33	206.27	202.63	205.59	203.64	205.08	203.23	207.28	204.7	202.38	203.69	205.82	204.43	206.06	203.86	203.75	203.42	205.72	204.04	207.12	203.2	205.56	203.13	207.78	204	203.48	203.19	203.34	202.45	204.41	206	204.82	204.46	203.44	204.96	202.26	203.82	203.38	207.51	204.44	204.24	205.26	203.56	201.86	205.3	206.3	201.25	207.01	203.04
209.94	209.46	206.01	206.96	207.35	211.37	209.26	208.51	207.28	209.29	208.29	208.24	206.56	203.36	208.96	209.16	206.04	205.41	207.93	207.1	206.4	207.83	205.89	207.57	205.95	203.99	210.35	210.21	208	209.27	206.69	211.16	205.98	208.4	209.69	204.94	207.5	207.82	207.7	210.49	210.07	208.01	202.69	209.5	209.95	207.86	210.04	209.06	206.81	207.9
206.33	207.54	202.91	207.13	205.92	205.99	205.86	206	204.9	207.7	203.08	207.36	203.85	207.55	206.17	206.22	206.95	205.56	207.24	203.89	207.52	207.7	209.18	207.85	206.95	208.25	205.94	206.78	205.52	207.05	204.21	205.48	200.65	207	206.42	203.95	203.21	203.01	206.03	206.68	206.65	204.04	206.45	206.85	204.51	204.1	207	205.97	204.4	207.03
211.46	211.47	211.5	212.92	210.87	212.54	213.1	213.4	211.22	213.23	212.09	215.25	211.18	216.33	213.61	212.6	211.4	213.72	214.08	215.86	213.05	210.76	211.97	210.32	212.77	212.05	214.16	211.7	212.81	211.32	210.26	210.73	214.3	214.11	213.43	210.88	214.23	211.23	211.92	216.89	213.19	211.67	214.18	211.91	215.04	214.13	213.31	214.04	212.94	214.17
201.57	198.14	201.06	198.32	201.14	197.43	201.45	199.76	201.92	201.24	200.37	198.1	200.07	201.06	200.05	200.93	203.25	197.96	201.6	201.02	199.76	200.69	199.21	197.19	199.81	203.21	203.47	200.29	202.37	200.46	199.11	200.16	202.66	199.47	200.81	201.51	196.81	198.46	202.95	199.04	203	200.67	202.56	203.71	200.93	198.49	200.47	202.4	197.08	199.72
204.97	205.85	203.32	204.98	202.13	205.86	203.94	207.4	203.35	204.33	204.28	205.26	204.63	204.49	208.13	204.73	208.01	204.71	204.66	205.41	205.12	205	207.46	206.53	203.99	205.99	205.03	203.08	200.78	204.97	207.23	203.32	205.85	204.64	208.01	205.67	204.27	203.55	203.78	206.61	204.37	202.97	203.25	203.87	203.51	204.14	204.4	204.1	206.37	206.49
203.88	202.03	204.47	202.03	203.28	201.5	207.9	205	205.53	202.95	203.42	201.88	203.38	203.68	205.04	206.62	203.37	202.55	205.68	204.82	206.39	202.84	203.67	204.96	200.3	202.59	202.35	202.94	202.65	203.69	207.4	205.09	203.96	203.84	202.77	203.56	203.38	201.81	202.47	202.06	202.68	205.65	202.34	205.75	202.09	206.21	206.44	201.38	201.23	204.25
203.48	204.33	203.92	203.55	203.96	201.01	207.65	203.39	206.9	202.49	205	199.22	202.44	203.16	205.43	202.03	203.68	202.47	202.84	205.02	202.58	204.5	205.39	203.05	199.53	201.81	203.58	202.92	203.1	205.68	205.57	203.26	204.44	201.81	202.98	207.13	201.6	202.62	201.48	203.81	204.42	204.17	204.79	203.99	204.12	202.48	204.23	206.66	200.91	203.97
209.09	209.93	206.71	209.64	207.7	205.62	204.93	206.88	207.1	206.77	208.07	209.9	211.25	211.54	206.23	207.18	208.08	206.76	209.82	206.81	207.46	206.95	205.93	204.03	209.47	208.6	208.8	206.24	208.3	207.21	212.1	210.02	209.82	206.83	209.62	212.04	207.27	208.91	207.96	207.28	210.88	208.96	209.13	206.81	207.51	206.86	211.21	209.68	205.02	211.13
194.91	193.44	193.12	195.46	195.47	196.51	196.48	193.87	193.14	196.1	197.45	192.91	196.05	194.38	197.33	195.26	196	194.52	196.16	197.21	194.75	195.61	197.71	193.85	196.04	197.14	194.09	200.65	194.13	198.3	195.3	195.8	194.09	197.73	195.17	193.89	196.74	194.79	197.71	194	196.44	193.41	196.53	195.61	197.29	196.11	193.8	192.57	197.25	194.29
200.45	200.36	198.67	200.27	199.92	200.33	199.22	203.54	200.89	199.15	202.13	201.36	201.19	201.91	201.66	203.59	202.4	200.54	197.52	199.46	198.02	199.32	202.3	197.86	201.25	201.58	202.77	200.66	197.96	199.92	202.7	200.24	198.01	200.91	199.18	199.22	200.77	199.85	201.92	195.9	196.6	201.52	199.28	201.59	200.01	198.98	199.42	198.97	201.53	201.27
203.58	204.19	201.39	201.54	202.51	202.94	203.96	202.34	202.21	202.96	203.04	203.36	203.11	203.8	201.38	198.81	203.66	203.25	203.15	204.6	204.6	203.67	204.55	203.7	201.56	203.24	205.03	204.62	202.86	203.76	202.26	202.91	204.11	201.54	202.11	200.16	204.5	201.96	199.11	203.07	203.19	203.81	202.37	203.18	201.73	205.18	203.56	201.89	203.15	203.42
199.03	201.38	199.57	200.51	202.68	195.36	198.02	197.45	196.83	200.3	197.93	202.21	198.99	199.12	199.86	197.83	201.78	199.56	197.69	204.44	198.26	198.81	198.81	200.75	199.34	199.36	199.83	197.7	198.36	201.25	194.05	198.57	199.95	199.72	200.49	198.26	199.58	199.87	199.15	200.33	198.01	201.24	201.17	197.17	200.35	200.04	201.12	200.99	199.67	196.95
207.29	207.45	207.27	206.48	208.18	206.48	208.67	206.53	206.61	204.4	208.94	207.47	206.97	205.71	205.16	205.59	207.86	206.7	208.98	208.86	207.63	208.85	207.74	208.92	206.87	208.08	207.66	207.95	206.83	205.09	209.48	209.39	208.06	204.18	206.97	206.09	209.2	205.8	208.52	204.47	210.13	209.13	207.51	203.4	210.03	208.11	204.42	207.88	210.94	204.16
206.92	205.9	209.07	207.59	209.73	207.37	205.75	209.32	209.46	210.29	206.66	210.56	209.99	209.14	207.45	209.43	210.06	205.74	207.84	208.95	210.23	210.04	210.77	208.4	210.66	209.22	206.64	209.43	208.56	207.92	210.96	207.96	210.13	206.49	206.05	206.53	208.79	211.71	208.15	205.52	209.42	211.4	210.65	205.92	209.03	209.02	209.57	208.24	205.44	208.03
209.91	214.03	208.64	211.63	212.44	210.37	211.25	212.05	212.08	212.09	210.43	214.02	212.29	211.21	209.83	215.55	210.82	210.87	211.11	214.39	212.16	213.77	214.94	212.14	212.08	213.08	208.87	211.14	210.65	211.77	213.8	212.55	210.56	208.06	210.85	211.43	211.42	212.76	211.3	209.42	212.09	211.87	213.04	209.08	210.23	209.31	213.77	210.9	209.92	213.11
198.14	197.08	198.58	202	199.47	197.36	197.11	197.89	199.02	199.02	200.77	194.76	195.23	198.31	201.56	198.93	200.19	196.59	201.13	199.85	200.71	199.55	199.04	197.32	198.05	199.24	198.38	201.07	196.86	198.85	199.76	199.3	200.66	199.78	199.77	196.95	198.83	202.63	203.04	197.14	203.23	200.17	200.92	196.3	199.45	201.53	197.04	198.25	196.15	197.13
209.26	212.38	211.21	210.57	214.61	213.87	211.54	211.69	212.35	212.84	213.49	212.7	214.58	213.26	212.52	212.77	211.8	210.92	212.39	210.92	212.4	210.32	213.3	213.2	213.65	214.83	211.74	212.01	210.59	210.98	212.03	211.77	210.94	212.39	215.31	210.35	211.33	212.92	212.84	208.5	210.89	212.19	213.19	212.04	211.42	208.93	212.41	213.04	211.49	210.94
213.83	210.16	209.85	211.46	212.49	208.89	212.18	212.86	211.64	210.67	210.51	209.98	209.98	211.24	212.17	214.58	209.97	212.04	211.47	211.56	215.76	209.61	211.76	214.67	211.76	210.28	211.5	211.22	213.99	214.7	212.67	210.74	212.63	209.48	209.43	214.06	210	209.33	212.23	213.87	212.18	209.43	212.9	211.91	214.58	208.85	210.26	213.52	214.47	210.62
208.26	208.88	206.32	209.57	207.73	209.55	211.71	208.23	209.81	208.41	208.89	207.32	209.64	208.39	205.47	208.07	207.95	207.89	208.38	210.48	212.54	206.01	210.89	210.18	211.09	206.99	209.01	207.4	209.8	207.1	208.46	207.65	208.42	207.41	208.54	204.88	208.25	208.75	210.09	209.29	212	209.59	207.88	207.89	209.72	211.43	205.23	207.54	207.12	210.05
204.83	208.11	207.39	206.25	207.59	208.83	206.54	211.28	208.87	208.96	203.92	207.43	209.6	202.09	204.71	208.49	205.15	207.03	206.54	206.11	209.54	207.49	208.22	207.96	209.23	206.11	208.48	203.6	208.06	208.79	207.34	207.68	207.22	209.71	206.74	207.59	208.29	208.27	206.35	211.76	207.74	208.13	208.14	208.33	209.14	206.24	206.97	210.86	205.8	206.69
213.57	212.48	210.96	211.25	215.29	209.75	211.72	209.83	210.49	211.25	212.45	211.09	211.94	213.07	212.22	211.62	211.3	209.68	212.64	211.42	209.8	211.96	212.03	210.14	211.66	215.65	211.89	209.1	213.05	213.25	210.96	209.98	208.83	210.57	210.71	211.77	214.05	211.77	216.77	210.42	211.63	211.74	214.85	210.81	209.95	209.43	211.74	210.95	208.96	210.02
218.53	218.45	215.51	216.73	215.24	214.15	217.65	216.66	217.19	218.09	215.68	214.85	217.49	217.01	215.62	220.22	215.63	217.8	215.43	216.64	216.33	214.89	218	215.15	217.18	218.04	214.14	216.16	216.09	220.04	219.38	214.65	219.38	215.75	217.58	215.63	217.3	221.13	219.15	217.96	217.77	219.05	218.05	215.93	215.76	216.7	215.54	220.55	218.28	215.95
217.3	215.7	213.14	215.7	214.51	217	218.64	214.5	215.77	216.14	214.11	219.36	220.67	214.29	216.98	215.72	219.91	214.88	217.99	217.79	218.52	218.93	214.52	218.19	218.55	216.87	217.94	214.44	215.35	218.9	216.06	216.48	218.41	216.19	215.34	215.83	218.13	216.35	217.4	219.87	219.47	218.82	217.15	214.35	218.45	217.46	216.4	215.31	217.66	216.12
206.01	209.92	210.09	207.97	208.99	208.21	209.9	210.76	211.36	210.14	208.13	209.11	208.67	209.68	208.88	214.64	209.48	209.76	210.65	208.28	210.8	210.54	207.55	210.69	206.55	207.83	213.72	211.97	207.33	209.17	208.02	208.76	206.51	204.55	210.38	209.73	209.48	211.37	208.86	207.95	207.5	210.37	208.31	208.45	208.46	209.27	211.83	208.42	208.99	210.02
205.74	201.44	200.76	201.35	200.94	200.42	199.07	200.12	201.19	200.69	202.6	201.99	198.88	202.6	197.24	201.24	199.12	202.5	199.55	199.03	203.19	202.48	202.26	196.89	199.82	201.65	199.05	200.46	196.91	198.41	201.7	199.68	199.85	198.92	203.11	200.83	200.23	202.7	199.38	200.88	200.5	202.15	202.49	200.79	199.78	200.65	199.54	200.95	198.33	203.26
204.19	203.17	204.96	202.65	202.95	204.2	200.72	203.26	202.75	200.65	203.9	207.33	203.79	202.2	206.87	200.49	205.95	201.57	203.6	200.55	205.62	203.37	205.12	202.04	205.16	202.1	202.9	206.34	201.94	202.86	203.17	204.77	203.94	204.91	200.33	201.85	201.1	205.18	203.93	203.45	204.53	205.18	200.13	203.24	206.89	204.95	205.48	203.37	202.34	204.85
199.78	199.35	196.86	200.82	200.1	202.05	199.16	198.08	199.05	200.58	199.96	200.06	200.48	199.67	200.96	198.4	199.88	196.01	197.61	199.01	195.57	203.11	202.77	197.67	198.67	203.07	201.97	198.55	199.21	198.83	197.92	200.13	200.99	200.32	200.45	201.74	199.45	201.14	200.08	196.1	195.47	197.52	200.86	200.7	198.49	199.54	199.68	201.75	197.17	201.72
219.81	214.56	217.83	217.68	218.6	217.81	215.23	218.96	215.32	213.28	217.73	217.13	215.49	219.75	215.81	216.33	217.06	218.04	217.54	216.21	216.27	216.62	218.4	215.82	215.72	216.43	216.1	218.4	214.12	216.51	219.33	215.16	218.07	219.03	218.27	216.31	217.03	216.7	217.15	215.75	216.18	216.38	218.58	216	216.9	214.78	219.68	217.07	216.08	216
206.2	208.85	207.77	208.35	205.11	208.95	208.91	209.1	210.36	209.55	207.38	207.81	207.87	205.93	207.8	208.29	208.65	205.03	205.14	207.45	209.52	209.33	209.5	209.79	206.76	206.81	211.33	207.56	208.05	206.38	207.84	206.17	209.44	207.81	209.8	210.7	205.86	206.71	208.87	205.41	207.6	205.83	206.46	206.08	207.57	211.16	205.51	204.29	208.3	208.21
196.31	195.95	195.38	195.32	194.26	196.9	192.2	198.51	196.08	192.75	191.89	194.49	194.78	197.94	194.48	195.46	196.65	195.31	193.82	193.78	195.24	195.11	195.83	197.67	197.99	193.95	193.54	193.91	196.75	197.15	195.4	197.47	191.94	193.14	192.11	196.39	198.24	193.87	195.74	196.35	194.86	195.99	197.15	197.47	193.97	195.7	195.47	195.49	193.56	192.23
203.83	202.77	204.37	206.11	201.84	200	202.51	202.89	200.12	201.1	205.13	199.42	202.33	200.59	201.99	207.21	203.49	204.33	202.23	201.23	202.42	203.18	202.62	199.71	198.47	200.79	203.45	201.6	200.2	203.81	204.48	202.35	201.86	205.43	202.15	202.99	198.24	202.37	203.97	205.66	205.24	203.04	202.31	204.58	201.61	201.39	203.02	202.77	202.84	202.21
200.93	196.52	201.65	198.8	198.81	197.84	200.1	200.8	197.91	197.41	203.41	199.17	199.11	199.12	197.03	197.69	200.24	199.07	199.99	200.3	200.53	197.64	199.68	202.03	199.75	197.38	197.15	199.86	200.62	199.68	196.39	200.11	198.51	196.7	199.28	198.91	201.95	199.26	199.57	195.88	198.05	199.18	199.34	199.32	200.08	198.88	203.83	201.94	202.6	196.74
191.96	192.43	193.72	190.07	192.72	193.29	192.8	194.9	195.16	195.67	192.54	193.45	192.91	196.9	195.56	193.03	193.92	194.08	195.99	192.8	195.15	193.51	195.53	193.76	195.15	195.14	198.22	194.11	193.52	191.31	193.15	193.28	193.14	194.4	194.88	192.67	198.72	197.25	196.11	193.91	196.06	193.95	193.97	195.08	190.73	190.56	192.06	193.58	192.12	195.45
208.39	206	209.65	206.68	210.23	204.46	206.88	208.71	207.47	208.94	207.09	210.07	209.87	211.36	209.44	209.4	206.88	208.29	208.46	209.64	210.23	209.43	210.73	210.29	207.21	210.76	208.43	207.91	207.82	209.59	208.86	208.34	210.27	205.95	207.47	209.99	210.07	207.31	207.56	209.24	209.87	210.52	209.58	212.9	207.55	209.18	208.02	207.23	208.43	209.87
210.63	209.77	210.05	211.48	212.95	212.07	214.75	209.8	212.2	212.62	209.87	211.63	210.51	213.03	212.2	211.28	208.81	208.94	212.62	208.06	207.76	210.76	210.85	214.96	210.88	211.68	211.66	212.34	213.14	212.43	211.4	210.83	210.28	209.7	212.58	215.14	212.26	212.95	213.83	211.64	211.85	211.77	210.13	210.24	213	207.73	210.51	211.17	212.53	213.3
201.52	205.77	203.69	206.28	206.27	206.27	203.95	205.09	206.2	204.92	206.14	205.1	206.37	204.99	204.26	206.06	207.6	205.54	204.6	202.41	204.45	205.63	204.37	204.56	208.52	206.15	204.56	207.68	204.46	203.5	204.87	204.72	204.77	204.55	206.13	203.7	205.53	204.29	204.79	205.05	204.5	205.71	204.05	207.26	206.34	206.82	204.58	206.53	202.7	206.08
199.3	200.1	201.58	204.47	201.59	196.97	200.07	199.38	200.55	197.41	201.93	203.87	203	200.78	199.66	202.05	198.69	199.42	205.1	200.81	199.62	198.79	201.29	198.22	200.1	200.25	200.87	199.84	199.28	200.02	201.86	197.61	199.3	199.35	197.75	197.88	199.02	199.15	201.72	202.13	198.46	199.11	197.37	205.78	201.41	199.02	202.64	201.18	200.63	197.85
206.53	209.96	207.19	209.19	208.32	204.92	205.92	208.31	206.71	208.12	209.7	207.53	208.45	207.49	209.45	205.56	206.88	204.71	210.56	207.9	207.39	208.14	206.94	210.43	208.66	210.57	210.52	208.54	210.15	209.5	207.87	206.08	204.17	205.74	206.84	209.17	203.38	208.19	208.23	208.47	207.34	211.52	208.01	205.68	209.42	207.25	207.31	204.66	208.04	205.95
217.62	216.3	218.79	217.48	219.43	217.42	220.24	215.09	216.56	217.84	216.15	219.82	219.85	214.94	219.38	218.08	219.21	215.85	220.75	217.19	219.06	216.68	215.94	217.22	216.17	216.27	216.13	218.31	216.35	219.05	214.94	219.2	218.04	218.5	216.56	219.67	218.15	215.34	220.42	218.36	216.85	216.91	217.51	220.85	218.9	220.13	218.19	218.31	219.08	216.23
210.48	208.83	210.46	209.07	208.89	207.56	207.29	206.22	208.29	210.8	208.33	205.91	212.29	206.94	207.12	208.15	208.15	210.18	207.59	209.33	208.71	207.05	207.08	213.5	210.7	206.63	207.8	210.51	211.25	209.99	210.11	208.56	208.89	211.14	209.28	208.31	206.63	210.47	209.57	206.96	209.42	208.02	209	205.96	206.63	208.33	206.45	212.43	208.84	210.03
208.4	207.45	206.04	204.22	205.7	204.31	206.67	204	205.23	203.78	206.64	206.38	207.11	203.12	204.41	205.89	206.49	205.25	208.21	202.01	207.43	202.94	208.13	205.2	207.9	207.14	205.22	206.71	206.02	207.31	207.95	204.33	206.76	202.58	203.05	205.62	203.63	204.26	205.54	204.88	204.81	205.51	204.59	206.4	207.24	204.53	206.8	205.07	204.26	207.55
198.94	196.85	196.02	196.96	200.77	201.13	197.4	199.27	199.88	200.1	198.12	200.17	199.06	199.55	200.04	200.57	200.29	198.55	198.59	196.52	201.27	199.42	198.81	199.18	204.22	200.4	200.27	201.24	199.27	199.46	200.9	199.15	199.54	199.25	198.41	199.51	197.56	199.57	198.05	200.27	201.39	200.32	195.74	197.73	198.59	198.24	198.77	199.05	199.71	197.14
203.43	200.96	204.01	204.02	205.68	202.64	203.71	201.63	201.98	202.71	204.34	199.94	201.96	203.18	200.7	204.77	204.23	203.43	204.97	204.06	203.73	202.01	205.45	198.4	204.72	200.65	205.97	204.45	201.9	201	200.22	199.89	204.26	199.69	202.86	203.99	199.88	204.36	203.03	201.8	201.09	202.05	201.91	206.22	201.67	202.86	201.03	199.49	202.03	202.24
216.89	214.4	218.29	218.32	214.68	216.94	218.28	213.78	220.69	215.19	215.03	217.2	218.82	216.8	216.97	215.46	215.41	217.29	217.61	214.71	214.57	214.84	217.26	219.98	215.4	216.63	216.69	218.06	213.73	213.3	215.75	216.91	216.84	216.32	218.65	219.72	217.03	217.48	218.11	215.18	219.08	217.39	217.72	217.01	215.19	217.68	215.17	217.92	216.56	211.94
201.08	203.96	201.97	200.68	202.58	202.98	205.17	201.47	202.88	199.84	202.84	203.19	203.03	201.89	202.28	200.83	203.14	203.58	206.83	204.71	203.03	200.27	202.81	202.3	201.83	203.23	200.94	199.76	201.85	197.58	203.11	199.97	198.78	204.22	200.12	205.28	199.04	201.1	199.84	204.21	203.46	200.56	203.23	205.8	203.67	201.54	203.48	199.62	201.82	201.85
200.07	199.21	200.37	201.38	197.94	201.3	199.65	197.24	198.87	201.66	200.51	201.33	201.42	201.15	202.09	200.48	200.27	198.94	199.55	198.12	199.38	200.69	199.35	201.78	200.54	200.24	202.46	200.71	200.02	201.7	198.64	202.18	198.17	201.68	197.57	200.01	199.83	200.33	204.15	200.33	198.71	202.62	200.94	198.52	199.68	203.83	198.4	200.81	200.11	199.8
219.16	216.66	215.59	218.47	217.15	218.88	218.32	220.18	216.81	216.93	217.58	218.77	217.56	218.66	217.35	219.01	216.35	219.33	219.61	217.77	216.57	218.56	220.26	217.83	217.82	218.65	217.04	218.86	215.88	218.18	220.07	220.23	220.06	217.18	214	215.8	214.03	219.39	218.45	218.51	217.54	216.46	217.34	218.6	215.49	221.6	219.27	217.73	217.05	219.53
210.71	210.1	209.99	208.25	207.88	207.65	209.52	210.01	206.78	208.86	210.45	209.6	208.72	210.29	205.49	210.56	209.7	210.79	211.51	211.93	211.04	210.8	208.95	209.64	209.64	209.85	209.28	207.68	208.51	207.4	207.69	210.3	208.52	212.06	212.71	211.38	204.32	210.93	208.42	207.33	208.22	211.97	212.4	214.36	208.35	212.5	208.51	211.14	207.17	208.12
213.77	215.82	212.59	215.29	215.6	213.06	214.77	213.19	214.14	212.75	211.74	213.48	212.7	209.55	212.3	214.18	214.65	214.58	209.88	215.25	216.05	214.92	213.62	210.69	214.17	214	214.7	209.91	215.01	215.02	212.31	213.75	213.09	214.71	216.56	215.11	215.7	214.77	211.84	215.92	212.68	211.91	211.46	215.29	215.55	216.24	213.61	213.57	212.96	218.41
201.02	198.64	197.29	201.35	196.37	198.97	201.58	200.97	199.53	197.41	197.5	202.59	200.99	204.03	203.94	202.32	200.72	203.66	200.45	199.85	203.19	198.04	202.06	199.74	201.32	199.16	200.35	202.3	201.9	200.3	205.98	199.21	200.19	199.49	201.81	199.69	202.08	201.85	198.41	200.51	200.03	202.86	202.05	199.34	199.02	199.49	200.88	198.33	202.65	198.63
211.87	210.09	211.13	210.12	210.41	209.63	208.74	208.55	208.6	212.17	204.46	209.72	205.13	207.69	209.56	210.15	209.84	209.39	209.83	206.57	210.23	207.23	210.89	212.13	209.16	211.17	210.91	206.49	207.87	211.34	210.89	209.76	207.57	210.91	206.8	206.54	211.07	210.31	207.19	206.49	206.79	210.62	209.71	210.55	207.83	211.53	209.58	208.57	209.1	208.43
208.88	210.08	211.87	208.08	210.96	209.17	209.99	207.71	209.24	210.05	208.46	209.18	208.38	213.52	206.96	208.92	207.54	206.44	205.26	207.17	207.31	208.12	206.67	213.19	204.78	207.96	211.13	207.88	208.5	206.51	210.34	208.55	212.32	208.64	208.9	208.32	205.77	208.05	209.17	207.62	210.06	206.25	210.52	208.64	211.77	211.19	211.82	211.92	211.13	210.79
199.55	197.89	201.35	201.51	198.85	198.55	200.37	200.14	201.25	200.25	197.71	199.55	195.94	201.57	198.85	198.56	203.31	199.73	201.92	199.28	199.03	199.65	203.89	199.02	197.78	200.08	198.03	201.48	198.54	202.72	199.47	199.62	198.66	200.27	198.39	201.07	197.81	198.4	199.12	203.93	197.7	200.78	199.35	197.75	200.3	197.48	197.81	201.58	199.98	198.76
203.92	202.36	208.32	207.06	206.01	205.76	204.73	207.57	204.02	205.74	208.59	202.48	208.9	202.97	206.03	208.07	207.11	204.87	204.65	204.03	203.93	204.67	203.54	207.1	207.22	206.32	206.09	205.75	206.84	205.67	204.82	202.8	206.85	205.56	207.94	205.77	205.33	200.87	202.08	208.48	206.57	201.97	207.46	207.64	204.53	206.07	205.53	206.49	206.24	205.48
200.41	200.47	197.07	199.87	200.7	199.12	196.09	202.9	198.28	200	201.78	199.36	199.44	200.75	198.85	196.81	201.5	201.3	199.71	198.79	200.22	198.18	203.73	199.59	202.05	200.4	201.54	200.59	200.24	200.23	199.73	200.04	199.2	201.24	201.78	198.45	199.2	201.03	198.33	199.61	198.57	199.29	201.73	199.03	200.3	203.77	197.28	198.52	202.54	198.28
207.1	208.14	208.28	208.54	207	208.22	212.04	209.36	210	209.95	207.93	207.51	206.92	210.35	206.83	208.74	202.82	208.43	207.58	206.19	209.03	210.09	209.2	205.72	204.28	208.5	208.64	205.69	206.8	206.94	208.76	207.99	207.82	210	207.22	208.94	209.03	207.81	207.63	206.96	204.45	208	210.35	209.72	211.34	207.16	206.9	207.81	208.47	210.75
207.01	208.68	206.47	206.82	207.71	206.32	206.92	206.31	205.63	207.93	206.08	207.92	210.36	211.45	205.55	206.9	207.74	204.99	207.03	210.42	209	206.54	210.02	210.66	204.97	205.13	210.29	207.59	207.04	209.01	206.19	203.61	204.71	207.17	205.7	205.62	204.97	208.47	206.02	206.75	207.36	209.52	206.86	205.6	208.3	208.32	207.07	208.77	209.31	207.61
206.64	209.55	210.94	207.27	210.79	208.4	209.1	207.17	206.53	211.15	205.67	209.13	209.62	208	210.14	211.29	207.59	206.83	209.96	205.32	212.37	208.37	209.19	208.03	211.15	211.04	206.67	209.81	207.25	209.24	205.15	207.76	209.64	209.72	208.76	209.09	208.3	211.3	206.11	210.81	209.24	209.23	210.46	207.95	211.96	206.2	207.18	207.12	206.75	207.97
200.28	197.59	206.75	198.99	200.93	201.64	200.03	199.4	197.7	197.35	199.67	198.73	198.48	199.77	202.07	199.95	202.14	200.02	199.7	197.22	199.89	202.13	204.24	199.61	199.92	201.17	199.61	200.75	200.73	202.82	202.62	200.5	200.51	198.06	200.94	202.11	198.48	197.77	200.28	202.22	201.74	204.98	197.08	200.75	202.27	203.64	201.82	200.8	201.56	198.9
209.2	209.13	206.68	206.49	211.25	209.48	208.31	203.94	207.84	209.36	206.94	206.68	207.29	207.74	207.86	206.45	210.85	208.68	209.32	209.49	205.38	206.04	204.69	206.21	208.3	209.22	206.85	205.72	208.03	207.35	206.89	205.22	208.5	208.41	206.8	206.63	205.07	206.86	208.94	211.85	204.52	205.72	207.31	207.28	210.82	208.85	207.23	208.58	206.44	210.32
217.69	217.78	216.14	215.38	218.11	214.38	216.34	216.01	218.79	214.62	213.85	215.99	217.91	218.14	220.05	218.33	216.11	217.07	217.72	218.08	215.48	217.16	217.85	216.3	217.06	217.71	212.36	217.66	217.57	215.99	214.79	217.09	218.91	216.79	215.34	216.43	218.53	218.76	215.12	217.71	218.65	218.64	214.55	213.49	219.78	219.01	218.14	219.66	218.29	218.73
213.11	210.92	210.68	212.17	211.82	209.92	210.04	213.2	210.48	209.6	208.93	209.55	215.79	212.15	208.09	213.99	214.05	211.7	210.52	208.79	214.72	212.46	212.82	210.39	210.55	208.55	212.03	212.5	211.26	212.29	209.75	213.19	210.62	212.54	211.45	210.95	212.59	211.53	210.99	210.68	213.41	210.89	209.94	212.72	209.11	213.09	210.62	211.44	212.81	209.68
212.32	210.33	215.6	216.55	212.69	214.57	211.66	213.99	213.89	213.33	211.54	210.51	211.18	210.96	214.38	213.75	212.02	215.81	215.52	213.91	213.77	211.04	214.85	210.3	210.66	211.58	212.96	212.33	211	212.26	213.43	213.66	212.38	214.18	215.57	214.05	211.44	209.88	211.43	211.15	211.65	211.88	214.53	212.89	211.04	213.24	214.15	216.17	213.68	212.37
195.24	196.41	192.33	193.62	198.53	194.76	198.12	194.73	191.69	194.77	195.02	196.8	194.81	193.71	193.95	194.31	192.48	195.79	196.26	193.2	193.25	196.69	193.22	196.13	195.97	194.58	195.56	193.21	194.63	195.71	190.18	197	195.96	195.03	195.77	193.79	194.4	193.18	196.65	195.09	193.81	194.33	195.81	194.24	195.26	194.23	198.28	194.72	195.71	195.5
207.25	205	208.6	206.56	204.61	206.63	208.52	202.32	207.68	207.9	203.89	204.41	204.39	201.93	206.79	204.74	203.29	208.17	205.41	205.33	207.31	207.38	203.12	204.76	204.71	205.9	205.23	200.14	205.18	207.01	205.87	204.39	204.37	208.25	205.71	207.11	206.11	208.5	206.46	206.22	205.16	205.84	205.59	206.69	208.04	206.27	206.69	207.27	208.08	205.09
209.49	210.28	208.9	207.57	209.49	207.18	210.52	209	209.6	208.1	208.38	210.97	210.79	208.07	206.74	209.88	208.61	207.33	205.34	209.06	207.93	209.27	205.74	208.19	210.11	211.67	209.54	207.07	207.25	208.71	207.74	209.59	207.24	208.05	206.76	209.16	208.94	207.58	210.08	208.09	208.98	207.45	208.73	205.38	208.99	203.06	207.07	210.08	208.61	209.83
214.09	212.13	213.03	218.25	212.73	213	216.11	214.03	212.78	212.95	213.71	211.3	213.06	217.39	215.34	214.32	213.33	216.5	212.66	214.32	213.78	213.7	213.23	215.5	212.62	214.25	216.91	214.87	215.52	213.21	214.39	214.86	215.4	209.93	212.19	211.07	213.97	213.08	215.18	212.21	213.04	216.14	213.79	213.36	216.81	211.52	215.98	214.67	210.36	213.29
211.03	209.36	211.73	209.51	208.54	211.33	207.74	207.76	208.24	209.07	210.55	207.71	208.44	207.51	210.7	209.04	211.06	209.09	209.84	209.9	211.05	209.57	207.87	208.48	211.4	207.01	207.18	208.21	212.82	209.7	208.75	210.19	210.47	209.38	210.59	210.96	209.15	210.05	210.17	209.22	208.29	209.82	210.25	213.8	209.5	209.8	207.72	207.18	210.74	207.2
206.36	202.94	207.43	202.76	206.99	210.25	207.16	207.48	206.97	208.67	207.27	204.52	210.76	206.76	205.57	208.45	206.12	207.16	207.56	205.09	204.23	206.86	206.17	207.75	207.5	204.2	206.07	205.08	204.15	206.25	206.19	206.69	205.88	207.29	208.47	207.37	206.32	207.7	205.87	210.69	205.35	206.57	204	208.36	204.83	205.01	206.46	207.01	205.08	206.62
215.19	218.5	217.76	219.09	218.36	218.84	215.12	217.92	220.53	215.32	219.71	217.64	217.45	217.56	219.85	214.73	213.57	219.33	216.55	218.31	216.38	220.63	214.25	220.03	218.5	217.01	218.41	221.19	215.84	217.55	216.5	218.17	217.27	218.94	217.99	215.88	217.35	218.61	221.06	215.48	215.7	218.67	216.66	215.84	218.5	217.95	218.83	216.06	217.17	217.99
208.9	212.06	206	205.22	208.48	208.13	206.66	209.05	206.45	209.26	206.24	208.44	209.82	206.3	208.48	208.44	208.28	210.47	208.91	204.9	208.42	209.33	207.52	206.73	209.56	204.7	207.97	206.22	207.84	210.45	208.62	205.76	208.43	208.91	209.8	205.9	208.63	205.63	208.56	206.21	208.82	206.94	210.91	209.41	208.03	209.79	206.69	207	208.43	207.42
203.59	207.19	204.6	204.78	205.6	202.5	202.56	201.81	202.64	204.77	204.95	203.83	207.13	206.02	199.67	201.64	205.56	205.65	206.7	203.29	204.36	202.29	206.22	207.51	203.7	202.21	205.44	205.9	202.81	201.18	203.1	205.2	204.79	207.65	204.77	200.68	202.06	203.91	201.44	205.57	204.72	204.62	202.23	203.03	205.03	207.27	202.77	206.88	202.35	202.17
202.72	202.42	203.74	205.07	202.72	202.86	202.4	204.91	204.96	206.01	202.48	202.59	201.97	203.65	202.65	204.05	203.42	202.68	202.51	203.74	200.58	203.52	203.76	201.52	201.29	200	203.74	205.11	203.1	200.85	203.68	203.45	200.21	201.57	204.08	201.45	203.24	200.39	201.78	201.65	201.72	204.75	199.25	199.87	201.85	203.06	207.46	203.1	202.11	205.03
211.33	206.43	206.75	204.67	209.83	210.48	208.93	207.12	208.53	207.43	208.7	207.55	207.79	205.79	208.44	208.19	207.72	206.58	210.05	209.34	207.55	207.8	210.56	207.6	208.22	209.89	209.07	207.5	206.49	210.07	205.6	206.59	207.91	206.11	207.5	208.42	205.61	208.66	208.09	208.1	207.28	208.07	214.23	208.04	209.67	207.51	210.06	207.33	208.77	206.82
204.93	200.3	204.29	202.42	201.51	197.66	199.28	200.55	203.55	200.26	200.81	202.48	202.82	200.38	200.27	204.5	201.6	202.26	197.17	201.89	200.11	198.64	199.82	199.84	201.74	203.57	200.17	201.82	201.82	200.82	201.29	199.26	205.39	200.99	202.92	204.02	204.04	199.03	202.29	200.31	198.55	200.83	201.64	200.48	200.97	198.99	198.18	201.33	203.18	201.55
210.44	216.68	214	210.99	212.25	213.82	212.23	215.26	213.25	212.96	211.85	211.99	211.09	212.66	211.98	210.04	214.04	213.45	208.9	215.61	213.11	211.91	211.61	213.68	215.15	212.2	214.23	212.76	215.06	210.31	210.85	212.73	213.93	214.34	212.47	214.06	211.82	213.5	211.99	215.52	210.66	212.81	211.45	212.48	210.91	211.36	211.86	214.94	212.92	210.65
206.18	207.23	208.03	208.55	211.76	206.41	207.31	208.85	209.89	207.33	205.96	208.01	209.23	206.16	208.84	205.59	210.5	207.11	205.41	215.04	208.78	208.17	209.9	206.29	209.49	205.97	208.19	208.26	211.22	208.73	207.29	208.66	209.65	208.58	208.43	207.99	208.3	207.36	208.55	207.18	208.33	211.89	206.84	211.75	208.26	208.83	206.98	209.46	209.1	208.57
201.04	203.23	201.4	205.27	201.83	198	202.84	203.13	201.97	202.76	203.27	206.32	203.2	202.83	203.77	203.87	204.11	201.63	202.97	202.47	200.89	202.97	203.49	202.74	201.95	202.15	203.26	201.27	203.06	203.32	201.85	201.08	202.26	205.38	203.53	201.35	200.2	198.37	203.76	201.11	200.84	205.48	200.58	204.78	201.35	200.68	204.66	201.62	200.53	202.83
207.75	209.53	210.21	210.43	207.57	208.47	209.94	211.98	209.42	208.53	207.32	208.97	210.28	208.16	206.92	207.5	208.07	206.74	208.1	206.09	207.85	205.89	207.81	209.69	204.97	213.72	207.67	209.59	207.52	207.27	207.39	207.5	206.64	210.09	207.26	208.23	206.58	207.74	207.05	207.79	204.37	210.64	207.55	208.56	206.55	207.1	208.13	207.36	207.42	207.94
213.77	212.06	209.27	208.25	208.39	207.55	205.79	210.39	207.51	210.53	209.11	208.37	211.12	209.4	206.67	205.9	211.14	206.51	207.66	208.15	209.24	212.3	210.01	208.32	208.86	210.03	209.42	206.89	208.75	208.23	210.15	209.6	208.2	208.12	207.7	210	209.22	207.22	207.54	208.03	208.37	209.41	208.38	207.9	209.64	205.69	207.54	208.71	206.95	209.15
213.8	212.29	211.15	213.1	213.54	213.25	212.72	210.55	212.47	208.51	208.9	209.44	209.29	213.37	213.41	214.42	211.12	210.71	211.99	209.38	210.95	211.59	214.69	213.3	209.6	211.92	213.91	211.18	213.53	212.6	210.35	213.99	212.49	211.99	211.46	213.82	209.94	211.54	212.69	210.09	213.9	210.33	214.69	211.65	211.92	212.84	209.63	211.69	211.79	212.25
205.52	206.23	204.29	200.24	206.65	202.2	204.33	202.12	203.04	201.75	204.21	202.85	204.65	205	203.71	206.18	205.62	206.5	208.02	207.32	202.94	203.65	204.19	206.59	203.79	205.05	199.71	204.5	202.9	201.66	206.51	203.22	205.28	208.57	204.55	204.89	204.4	203.79	204.65	204.08	204.58	204.21	204.21	204.63	204.96	205.36	205.84	207.42	203.48	203.25
217.82	217.73	215.59	214.05	218.35	216.8	218.51	216.7	219.39	219.44	214.49	218.07	216.29	214.9	220.91	215.35	216.57	216.74	217.33	213.57	215.59	218.95	218.37	221.7	218.08	218.95	217.31	215.49	216.45	217.42	217.44	218.77	219.85	218.53	217.59	214.58	216.11	215.54	216.11	218.6	219.41	215.62	217.34	219.37	219.05	219.14	218.22	214.43	220.82	215.54
208.33	205.19	205.34	207.07	206.37	207.13	206.58	207.42	206.38	208.3	206.57	205.59	206.22	205.37	206.03	207.03	206.6	206.8	205.33	208.37	206.04	204.94	208.23	206.47	206.35	208.46	206.76	203.9	208.16	208.14	207.29	207.44	207.91	205.4	207.9	206.46	209.81	203.95	204.17	204.44	204.7	204.75	207.69	206.54	204.93	205.98	203.7	206.79	207.39	207.44
207.66	211.6	212.68	204.45	207.72	204	207	208.11	207.07	210.18	209.44	208.77	205	208.47	207.1	206.36	209.33	208.65	208.21	210.83	206	207.24	206.59	209.06	208.6	211.77	209.1	210.75	209.92	209.13	206.43	209.73	213.26	209.6	210.92	208.76	207.16	208.29	205.77	208.04	208.96	209.29	209.76	208.8	208.98	207.19	206.62	207.52	206.78	206.08
203.34	206.88	201.45	202.28	202.84	202.71	202.63	204.01	207.29	201.88	204.91	205.91	203.78	207.8	199.79	205.05	205.39	203.64	205.08	203.84	204.06	204.18	206.39	204.43	201.21	204.97	204.75	209.09	204.5	202.87	202.56	205.52	205.4	204.06	203.65	201.22	201.94	204.71	202.49	202.78	201.37	202.33	201.56	205	204.13	198.7	202.82	204.26	201.71	203.79
204.46	203.06	203.01	206.27	200.88	204.45	202.57	207.08	202.09	206.77	207.17	205.09	204.48	206	204.36	204.4	205.14	205.93	202.93	204.16	208.63	205.19	203.27	205.33	205.07	206.22	203.86	202.78	207.08	202.16	205.63	205.55	203.9	206.92	203.79	203.08	202.72	204.92	206.76	204.95	205.84	208.31	201.38	203.75	203.53	204.74	203.41	203.77	204.73	204.91
210.64	209.49	208.44	208.98	206.02	206.25	207.72	210.03	207.47	205.12	204.3	206.76	209.08	207.39	208.43	208.21	210.22	209.87	208.66	209.24	209.86	211.28	208.86	209.81	208.94	210.2	206.08	208.45	209.69	208.81	207.36	209.36	209.7	207.92	208.64	209.77	208.18	206.31	209.08	210.5	208.68	207.3	207.45	209.69	209.37	209.46	210.87	208.91	207.8	210.64
207.46	205.9	208.15	206.81	205.91	207.65	207.79	205.06	207.16	208.34	208.7	207.86	207.57	208.94	209.85	207.8	206.11	208.9	208.4	205.17	206.1	206.73	207.14	209.86	207.15	206.83	206.22	207.34	206.59	205.06	209.98	203.9	205.75	207.08	206.41	207.08	207.2	206.7	206.57	208.68	205.39	208.38	207.14	205.13	207.16	209.82	206.23	205.99	207.16	205.79
209.94	206.44	207.69	208.4	209.65	206.75	208.4	205.32	203.25	207.35	207.49	208.64	207.87	212.36	205.74	207.96	205.67	207.22	206.68	211.01	211.41	206.81	207.94	205.3	204.84	207.85	207.86	210.11	206.67	208.92	207.29	206.62	206.81	209.23	207.08	209.74	210.14	202.71	207.73	207.28	206.92	205.53	210.54	204.93	209.47	206.89	206.37	208.17	206.98	206.53
211.03	212.82	212.59	209.78	209.78	212.48	213.72	214.59	210.99	209.46	212.53	211.14	215.22	212.08	211.69	211.91	211.46	213.85	215.58	214.49	211.81	212.01	211.03	209.46	211.39	211.89	210.68	212.57	213.51	211.06	212.42	210.37	214.51	210.82	215.77	216.96	214.19	216.5	213.03	211.43	213.73	213.06	213.19	212.27	212.87	210.53	215.11	211.59	212.66	210.45
211.26	212.06	211.46	211.04	212.14	212.79	211.75	210.4	211.44	210.92	215.17	210.99	211.37	213.02	211.33	211.85	207.55	213.04	211.69	211.68	211.73	211.65	211.63	212.6	210.06	211.66	209.75	212.54	210.14	214.43	208.61	209.56	212.93	210.74	212.63	213.29	209.29	206.54	211.62	211.06	210.65	212.27	211.18	210.2	212.85	213.84	212.09	212.87	207.9	211.27
202.17	202.62	201.01	199.87	199.02	200.92	199.7	200.62	202.56	201.4	202.02	202.58	204.44	197.57	204.35	203.57	201.23	201.23	199.5	201.19	201.68	201.64	198.48	195.84	201.25	198.57	199.45	201.86	200.93	202.14	200.37	200.73	200.71	199.07	200.45	198.46	203.36	200.52	200.78	201.51	198.77	200.92	199.25	201.87	199.47	199.43	198.26	201.77	195.95	196.04
205.31	208.3	207.79	206.34	204.38	208.79	208.04	207.28	209.08	208.47	207.31	210.03	207.61	208.74	206.51	207.35	205.76	210.07	204.74	207.13	206.73	206.78	210.66	208.67	208.12	209.21	207.89	207.82	208	207.35	206.48	207.2	207.05	208.58	206.7	207.38	209.19	205.86	204.5	209.12	204.8	208.52	206.25	208.07	206.87	209.79	208.85	208.09	209.42	206.01
205.14	201.77	205.15	201.78	202.56	205.43	202.94	203.73	202.66	203.06	205.49	203.53	202.73	202.9	201.7	205.02	200.45	201.4	205.09	204.11	204.31	202.97	204.77	205.4	203.92	202.51	203.93	206.72	205.56	203.99	202.06	203.43	204.56	200.69	204.52	203.66	204.23	204.03	201.02	204.12	203.43	204.35	203.29	201.3	203.16	206.89	200.35	202.54	203.26	200.53
212.53	204.39	208.05	210.2	205.89	206.01	210.5	207.38	209.4	206.17	209.1	210.44	208.4	210.58	208.03	208.39	205.86	208.89	206.39	205.87	207.39	207.46	207.33	206.22	208.73	210.38	209.28	211.5	208.22	209.67	208.03	208.12	209.07	207.39	208.01	209.07	206.35	204.39	207.37	206.54	206.59	209.35	210.2	209.1	207.27	208.46	207.77	207.65	208.11	210.63
201.59	197.26	203.24	201.65	201.02	202.35	202.55	202.12	203.98	203.63	204.08	203.3	201.59	201.7	201.71	202.76	201.54	201.4	202.08	201.95	202.34	203.8	205.22	206.34	201.67	200.95	203.93	204.06	199.68	203.55	201.85	205.4	202.44	199.63	203.09	200.3	200.66	204.15	198.6	203.28	204.02	202.79	202.58	198.66	203.57	202.8	198.43	205.2	206.14	200.63
209.68	208.34	209.38	208.15	205.36	208.43	213.65	205.66	206.93	206.51	208.64	206.55	208.39	208.2	206.94	207.53	208.15	206.13	206.06	207.8	209.14	206.96	207.65	206.7	206.94	210.94	206.8	207.97	204.12	207.72	207.37	206.1	208.61	206.21	203.87	205.29	208.62	210.26	204.47	208.02	204.85	207.19	206.29	207.27	205.92	205.66	204.04	206.58	209.27	203.82
205.39	206.32	205.48	207.42	206.61	210.03	209.31	210.04	208.73	209.55	209.17	207.84	207.04	209.04	205.96	206.95	207.3	208.85	205.29	209.21	206.47	209.36	211.4	209.09	205.71	208.51	209.34	208.54	207.45	209.33	213.04	207.51	207.19	209.27	208.43	209.51	204	209.18	211.54	208.04	208.19	206.59	205.44	208.47	206.82	208.69	209.06	208.82	206.56	210.81
197.06	199.17	199.07	200.38	199.23	202.36	203.44	202.46	199.8	196.74	201.64	199.61	202.36	199.85	200.72	201.62	194.97	201.38	201.65	202.12	199.99	199.82	200.86	197.92	201.09	204	200.64	201.24	200.23	200.67	199.73	201.75	197.85	199.09	199.98	200.41	202.8	200.66	203.02	198.97	201.4	198.82	200.88	197.01	200.41	197.96	201.52	201.83	196.87	199.85
209.88	211.92	206	208.55	206.65	210	208.67	210.36	208.72	206.52	207.64	209.79	208.04	210.5	207.57	209.91	207.8	209.63	207.77	207.1	210.1	208.43	211.18	211.23	208.41	207.39	210.7	207.05	206.9	206.52	209.61	209.45	212.05	206.04	208.52	208.28	209.09	209.24	207.31	208.78	207.46	205.3	210.96	207.53	211.2	207.88	208.99	207.7	209.62	210.09
209.25	209.64	210.94	206.03	207.27	208.78	207.36	210.22	207.14	208.37	208.13	211.37	210.24	209.97	209.26	208.6	206.55	208.22	209.79	208.76	205.82	206.71	209.34	207.06	208.11	208.44	207.92	208.21	209.29	209.47	209.44	204.2	208.43	208.8	208.33	206.72	211.21	210.5	206.46	209.49	209.92	209.24	210.85	207.85	206.64	208.57	206.96	208.07	206.96	206.58
210.13	209.44	211.49	211.01	209.77	209.48	210.99	213.12	211.59	210.32	213.21	210.88	210.79	212.4	210.34	212.08	210.51	213.57	213.58	210.45	213.28	211.46	211.74	211.8	212.46	214.14	213.15	211.51	208.82	214.97	213.41	214.79	209.44	209.99	212.57	211.2	208.29	212.03	209.96	212.22	211.48	212.73	212.35	212.77	211.22	211.55	215.33	213.77	209.71	212.91
211.83	207.14	214.76	213.72	208.04	211.21	207.56	211.87	211.15	213.07	210.94	211.48	209.9	208.9	210.68	208.33	210.3	211.17	212.4	211.86	210.45	209.85	212.47	213.69	211.34	210.97	210.5	209.74	212.79	210.15	212.75	211.22	212.52	211.4	209.18	210.79	210.73	213.83	212.68	211.03	209.43	210	209.9	212.34	211.51	210.63	212.51	212.15	211.19	212.7
214	212.85	213.91	211.43	215.33	213.88	212.75	213.11	215.71	212.82	212.76	215.24	215.71	214.13	212.42	215.89	215.25	212.68	212.01	214.29	212.96	214.57	213.49	212.15	213.77	214.6	214.4	213.3	215.42	216.73	213.55	214.28	213.74	214.62	212.19	214.13	214.74	214.38	216.8	215.34	217.59	211	211.45	213.5	210.21	213.35	211.08	214.59	211.76	214.62
205.57	208.22	207.46	210.72	208.01	208.15	204.08	209.65	207.04	209.93	209.58	210.3	206.74	208.46	210.64	209.22	209.1	209.86	207.56	210.51	209.49	207.14	209.15	210.7	207.74	207.42	210.18	208.13	206.74	212.53	209.08	208.17	212.15	206.71	208.14	206.78	207.47	205.59	208.58	208.2	210.3	211.17	207.13	210.57	208.03	210.21	207.25	211.31	208.3	208.13
210.2	209.46	208.12	209.03	209.15	212.03	209.83	210.34	209.85	207.18	210.92	208.41	208.2	209.91	206.08	209.23	209.45	210.82	207.71	205.86	209.74	206.42	207.74	209.8	206.66	207.28	208.19	210.13	210.27	209.49	211.66	207.74	209.05	207.06	207.51	208.8	209.33	208.99	208.91	209.83	210.47	209.95	208.61	209.8	210.37	207.84	207.35	208.66	209.44	205.82
214.46	211.68	214.87	212.88	217.39	212.01	210.51	212.11	214.33	214.11	211.93	210.18	209.99	213.53	212.52	210.69	212.02	211.99	215.01	216.83	214.75	212.34	211.35	213.24	211.06	210.65	214	211.11	215.87	210.53	212.46	212.47	211.15	213.44	211.97	211.58	212.81	215.37	209.19	212.09	209.67	213.97	209.98	213.11	212.34	212.42	211.57	209.14	212.64	209.79
198.34	202.28	201.42	199.32	201.57	199.51	200.46	201.93	201.14	200.1	200.51	203.15	200.4	198.53	199.88	200.47	200.23	200.12	201.53	198.88	198.93	201.75	199.74	199.96	202.03	201.55	201.67	200.64	201.38	201.7	200.19	200.01	200.54	199.28	199.78	198.84	199.21	199.5	199.28	200.45	199.85	199.36	201.76	197.98	201.94	200.13	201.34	201.33	198.94	197.83
201.77	204.13	204.18	205.62	205.91	203.76	202.71	204.47	205.05	207.01	204.66	204.03	206.03	204.44	204.15	201.93	200.83	205.31	206.73	203.67	204.01	203.91	206.6	206.97	202.3	202.99	204.88	205.29	206.52	201.34	202.81	207.56	202.8	203.2	205.4	199.02	207.42	206.25	203.83	201.42	203.88	200.6	199.63	200.7	202.24	205.23	202.31	205.27	203.72	203.13
203.44	201.15	203.28	203.59	204.81	203.07	202.57	210.67	207.6	207.45	205.46	204.98	205.82	204.61	205.36	205.84	204.94	205.58	206.27	204.14	205.89	206.88	204.33	205.96	203.58	204.69	208.35	204.5	204.69	204.04	201.52	201.72	206.5	204.58	203.61	201.72	206.18	206.06	205.82	203.06	203.58	206.37	200.92	206.48	205.52	206.58	206.35	202.41	201.66	203.23
211.6	213.34	212.09	212.93	215.35	210.99	212.17	212.21	211.39	212.69	214.1	215.76	209.42	208.29	206.78	210.65	212.1	210.31	212.04	211.05	213.82	211.99	213.85	209.46	209.24	209.32	213.25	209.87	214.73	208.91	213.6	214.12	210.34	210.02	208	214.34	210.95	212.83	212.15	212.55	210.43	215.51	212.92	214.4	209.57	212.32	211.17	213.46	213.94	210.36
203.39	203.62	201.87	208.51	201.83	207.92	203.96	203.22	204.24	203.94	203.53	205.03	205.81	206.14	202.77	204.97	201.12	202.19	206.29	205.87	205.42	205.47	207.49	201.07	204.65	204.52	204.41	204.96	200.75	203.38	203.98	206.61	204.24	203.07	202.02	202.14	203.03	203.85	200.42	206.81	205.63	203.97	204.86	202.13	202.57	203.09	207.55	206.35	205.13	205.66
207.13	207.18	208.69	207.61	208.79	203.68	204.13	207.4	205.05	206.36	208.93	209.06	204.81	210.69	209.77	205.44	205.76	207.38	203.25	209.65	207.13	207.61	210.23	209.77	207.56	208.23	208.01	207.15	207.36	210.48	205.92	205.18	207.44	208.78	205.58	210	211.16	209.15	210.44	206.84	206.61	205.3	209.37	203.64	209.33	209.82	206.39	206.93	205.04	209.55
205.4	207.77	208.29	206.41	208.03	210.1	208.4	210.25	208.57	209.67	209.92	208.08	205.73	206.05	210.19	210.94	208.99	208.67	209.4	211.37	207.87	205.42	209.19	208.44	209.83	207.54	208.62	207.73	207.97	208.17	207.68	206.92	208.7	208.57	210.08	210.41	207.88	211	210.48	209.1	210.47	209.09	208.97	210.17	206.16	211.22	208.81	210.43	209.52	203.56
205.78	205.87	205.85	208.62	208.42	209.16	204.88	206.73	204.74	204.14	207.57	207.14	206.41	205.55	205.27	206.6	203.34	206.14	208.34	205.31	209	209.01	206.53	206.48	209.3	207.57	206.16	207.4	205.43	208.36	207.56	206.29	208.32	208.13	208.67	206.01	208.33	206.14	207.39	204.87	208.44	207.44	205.72	207.49	206.46	207.14	208.31	209.4	207.1	208.09
212.03	210.22	213.95	212.71	208.07	212.41	210.57	210.41	209.35	211.86	213.37	213.04	212.56	212.21	213.81	212.75	210.1	214.63	214.92	212.04	212.42	212.74	212.72	211.57	211.59	213.78	210.18	208.74	211.22	210.61	211.3	211.56	209.88	213.12	210.2	212.19	210.37	212.03	211.07	213.48	212.83	210.3	209.74	211.72	212.95	210.41	209.7	208.87	215.62	209.61
211.09	213.56	215.54	212.61	212.52	214.23	216.71	215.2	213.77	212.9	214.79	216.61	212.61	212.36	214.57	213.86	214.81	211.89	212.7	212.83	212.08	215.5	213.33	215.34	212.17	213.89	214.96	213.21	215.98	211.09	217.13	213.21	213.69	215.37	211.06	214.34	213.35	211.67	215.84	211.48	214.22	214.55	212.68	209.53	214.09	215.08	215.11	211.88	213.51	211.2
200.14	198.05	199.5	197.19	199.08	198.61	198.51	199.66	198.54	199.23	200.52	197.02	197.75	200.28	203.25	201.86	200.23	198.53	199.25	198.53	198.25	196.69	198.6	197.08	200.69	201.21	199.34	195.84	197.27	200.19	198.47	199.26	200.08	197.91	200.05	200.79	197.64	198.93	200.82	197.27	199.71	198.76	199.25	199.5	198.91	197.11	196.77	199.38	199.27	196.68
204.02	200.42	202.32	203.66	204.8	202.23	204.05	204.34	204.18	204.43	202.97	206.57	202.63	204.15	205	203.23	202.17	201.53	204.45	201.13	202.91	204.07	201.7	203.36	204.57	205.57	205.96	203.56	204.14	204.67	203.34	201.87	202.69	202.93	201.38	204.14	203.85	200.15	199.31	204.03	203.13	200.71	201.65	201.51	204.57	204.3	202.3	199.55	207.04	202.76
207.4	204.66	203.63	206.07	205.56	205.46	206.39	204.87	207.57	205.88	205.06	205.17	205.02	203.95	207.93	203.82	204.62	206.02	205.8	205.79	205.31	204.11	206.55	206.48	205.11	205.73	205.29	204.66	206.17	205.27	205.65	203.82	204.89	205.72	204.68	207.79	208.81	206.61	206.84	203.4	205.23	206.85	204.02	206.54	206.49	208.15	206.12	205.61	206.03	207.56
203.69	203.11	201.29	207.04	207.45	204.36	204.17	205.2	203.84	203.55	204.48	204.5	202.63	205.04	205.58	203.85	207.02	204.31	202.16	204.68	201.85	205.2	207.23	201.77	205.99	202.36	206.49	205.36	205.56	203.77	201.13	204.16	207.06	203.67	205.24	201.06	205.91	205.42	204.12	204.29	205.88	207.79	206.08	204.18	203.58	206.2	207.03	204.96	206.57	201.61
217.82	221.59	216.84	219.29	217.72	217.86	216.59	221.7	216.37	214.77	218.83	217.45	216.13	219.43	218.59	219.65	213.61	217.48	219.14	217	217.58	220.82	217.95	218.18	216.53	217.29	217.6	215.4	218.07	217.68	214.73	219.4	217.21	217.36	216.74	215.98	217.38	218.86	217.2	218.63	217.14	219.16	218.47	218.01	218.64	215.64	218.91	215.36	217.3	218.48
196.81	197.44	197.4	198.98	200.88	199.88	197.65	197.64	199.23	198.42	199.73	199.91	199	200.53	196.94	199.62	195	199	197.83	197.74	196.92	200.77	198.23	200.26	198.33	204.18	197.96	198.77	200.93	197.82	199.53	199.89	199.69	199.94	199.43	194.92	201.12	198.44	198.89	198.33	197.45	200.98	198.97	200.73	199.91	199.07	202.54	196.62	199.28	198.91
211.29	212.18	212.15	210.1	208.19	212.15	207.22	209.43	205.98	211.65	210.38	210.11	210.15	207.65	207.2	206.85	214.81	208.75	208.12	210.47	208.08	208.54	209.75	209.14	204.94	208.75	209.53	208.09	213.29	210.49	209.69	208.9	212.35	208.02	207.37	211.02	207.68	207.23	209.39	210.11	209.26	210.4	207.3	207.4	210.82	209.2	209.9	211.36	207.55	212
205.57	204.86	208.88	211.14	208.56	203.76	202.85	209.9	208.72	207.88	206.35	207.43	209.39	207.65	206.74	205.03	207.51	206.12	204.8	207.7	210.46	208.58	208.93	207.93	207.46	208.16	206.91	207	207.46	209.33	206.09	210.7	205.41	205.14	206.42	211.09	206.2	207.36	208.58	208.06	206.97	209.43	209.47	206.17	206.58	208.78	203.99	207.53	207.03	209.57
218.46	216.16	219.67	218.71	219.53	212.98	219.45	212.8	214.44	219	217.96	216.39	218.78	219.01	217.17	219.12	221.11	216.77	219.49	218.99	222.14	219.8	218.09	219.14	216.09	212.23	220.94	215.35	216.96	216.5	221.69	217.53	218.16	218.78	220.57	217.08	219.17	219.13	219.91	218.58	215.52	218.67	219.06	213.73	218.42	216.71	219.96	217.81	215.58	216.59
209.41	208.39	208	208.84	206.5	209.96	207.57	210.4	207.24	210.15	207.4	209.69	207.81	210.83	207.89	210.18	205.67	208.96	209.06	208.09	211.2	209.05	209.56	206.89	211.18	209.5	209.32	210.13	207.85	210.58	207.64	207.4	213.34	210.75	209.84	208.18	213.83	207.05	208.41	209.35	212.35	207.53	211.02	207.55	210.06	209.02	209.15	208.56	209.08	209.64
206.63	204.48	205.94	204.16	205.15	206.04	202.35	204.8	206.31	207.14	203.34	203.8	204.12	201.33	208.51	207.9	208.22	207.05	205.7	204.92	206.25	205.02	205.67	208.11	204.8	205.95	205.45	205.16	209.95	203.22	204.49	206.16	206.66	206.5	204.08	206.82	204.71	205.96	208.16	204.48	208.43	204.81	206.23	207.27	205.11	204.76	207.18	204.19	207.12	204.07
208.39	212.43	207.47	207.09	210.52	208.06	207.22	208.18	208.95	207.7	206.68	205.95	206.79	203.72	207.24	207.61	209.67	208.61	211.61	204.79	210.45	208.32	209.51	206.77	208.8	206.69	209.17	205.46	203.95	208.59	209.49	204.89	206.9	209.76	208.25	207.43	208.97	205.11	207.01	206.29	206.65	207.62	209.58	208.5	208.9	208.14	207.15	210.58	207.36	206.65
208.82	211.1	204.79	210.24	209.25	209.56	210.18	208.03	211.87	207.4	209.24	206.68	212.21	210.52	207.13	208.35	208.08	208.8	210.22	207.34	209.53	210.43	203.85	206.8	209.52	208.99	209.69	212.3	213.17	209.86	206.92	207.46	208.36	207.63	210.33	208.09	207.44	208.6	207.54	210.62	207.78	206.32	208.26	209.42	209.79	208.34	205.79	210.03	206.28	207.68
206.35	204.44	203.09	202.67	204.73	200.04	202.87	203.77	203.34	202.47	204.49	203.62	201.39	201.96	202.1	206.51	200.67	206.03	203.27	203.43	201.17	200.33	201.26	204	202.49	202.06	202.15	202.44	202.28	201.3	203.43	199.9	200.06	202.56	202.61	206.31	202.45	201.37	203.07	202.67	200.34	202.89	203.79	201.88	202.12	200.5	204.44	203.37	200.78	200.66
214.54	215.58	216.46	215.98	215.57	213.61	216.74	213.69	216.03	216.18	216.64	216.84	219.21	216.39	220.02	217.5	217.22	214.58	215.37	218.37	219.94	214.15	215.91	216.97	216.96	216.95	215.25	215.32	216.98	218.89	217.67	217.36	216.38	215.74	215.08	215.45	216.71	217.41	216.07	219.23	216.78	217.09	218.3	217.91	218.06	220.67	216.93	217.96	216.16	217.21
218.43	217.01	218.72	217.97	215.81	219.92	219.35	218.19	219.87	216.83	220.22	215.27	217.83	217.69	214.66	219.29	219.33	215.82	219.06	217.65	217.58	217.87	219.57	220.71	217.37	217.78	219.43	216.07	216.04	218.63	217.06	221.81	217.57	213.99	217.5	216.95	217.15	217.35	215.81	220.09	218.57	212.63	218.67	218.63	216.73	220.31	220.37	217.61	217.97	220.79
213.26	207.28	207.85	208.91	208.89	211.29	209.73	205.84	210.47	209.47	210.65	210.73	206.08	207.1	211.42	208.52	208.05	209.41	210.29	208.98	210.1	209.8	211.63	206.54	205.9	214.92	208.42	207.52	208.48	207.63	210.35	208.42	207.45	209.29	210.41	211.08	208.98	206.66	211.14	210.74	210.06	209.77	211.18	208.82	210.04	209.32	207.49	212.26	208.1	210.39
204.44	203.22	203.06	203.42	199.84	201.73	203.08	202.47	205.52	203.33	202.86	204.78	202.97	203.47	205.07	206.25	202.3	204.01	204.05	205.45	201.46	204.14	201.37	203.45	203.8	205.27	203.47	203.8	204.11	205.63	201.18	205.21	204.4	201.95	206.65	207.23	204.69	204.6	203.41	201.67	206.04	204.12	205.1	207.49	201.68	204.53	203.37	205.53	203.6	202.94
218.3	215.82	218.65	218.17	218.64	216.28	218.05	218.11	213.92	217.68	218.97	221.24	217.9	213.11	217.58	217.77	217.18	219.02	214.2	215.75	215.74	218.91	217.48	216.87	217.37	216.65	220.6	219.64	217.55	216.85	218.28	218.26	218.19	217.94	219.94	215.97	218.11	217.15	217.45	216.06	218.12	215.84	215.24	220.69	216.21	219.57	216.8	218.14	218.58	218.55
200.77	206.7	202.14	202.99	206.08	204.06	205.74	201.64	204.74	203	204.13	207.19	206.09	204.48	202.86	205.04	204.51	207.39	205.31	201.68	202.04	203.9	206.22	205.76	201.71	201.16	205.74	200.49	202.1	202.01	207.92	201.77	203.87	203.34	203.02	204.34	209.37	207.99	200.77	204.74	199.09	201.09	205.03	203.69	203.38	203.08	202.07	203.49	202.86	201.68
204.25	200.72	203.36	203.66	200.04	206.86	201.88	201.95	202.92	205.11	204.98	201.2	202.48	202.4	201.76	200.96	203.68	202.85	204.67	204.2	205.67	202.02	203.83	206.2	204.25	202.95	203.43	204.07	206.47	204.14	201.19	201.01	203.9	204.01	204.18	204.04	201.98	203.54	205.41	204.95	209.85	202.62	202.19	206.1	203.45	204.94	201.03	201.37	200.7	202.31
203.22	203.65	203.89	199.2	198.3	202.22	203.85	207.05	199.12	200.86	199.45	204.76	202.5	203.42	201.51	202.76	203.62	203.94	204.91	200.8	203.01	205.97	203.79	204.58	205.05	202.6	203.53	202.28	203.68	202.29	202.17	200.89	202.01	201.55	201.25	201.69	203.15	203.45	201.63	201.89	200.66	203.5	199.67	202.28	204.16	201.67	204.51	205.77	201.41	201.27
216.35	217.38	218.45	217.85	215.31	219.57	214.12	217.41	215.36	218.08	213.34	216.6	216.39	216.19	216.61	216.88	214.9	219.37	216.12	219.73	215	221.06	217.39	216.49	215.41	215.94	216	217.63	218.05	218.94	218.66	217.3	217.57	217.23	215.72	220.31	218.89	218.06	217.35	216.83	217.82	216.11	217.8	217.86	216.39	217.33	220.95	216.52	214.82	215.84
200.02	198.01	202.29	199	199.31	197.69	197.46	198.44	200.6	200.07	198.02	200.04	198.18	201.33	197.17	201.3	202.22	198.05	199.63	201.9	199.32	203.09	196.82	199.44	201.01	198.96	199.13	200.22	200.33	198.86	198.67	199.64	197.77	198.7	200.43	197.19	199.62	197.65	198.57	200.31	201.15	199.68	195.62	198.87	198.16	200.13	200.02	198.71	198.76	196.26
197.76	198.76	200	196.93	199.9	199.93	202.03	200.74	200.82	196.48	200.2	197.23	197.05	196.57	196.26	197.23	198.06	197.36	197.43	200.18	199.47	197.33	198.25	191.96	197.44	198.28	197.65	197.71	195.9	197.81	195.9	197.24	195.5	198.46	197.7	197.65	199.09	195.38	199.09	197.13	199.68	193.9	200.97	197.58	198.48	199.95	196.86	197.22	196.74	200.63
200.98	206.07	208.29	205.07	203.61	207.41	205.6	207.16	205.06	205.95	200.48	205.16	206.35	205.16	203.55	205.49	205.38	203.75	204.93	204.57	203.46	204.31	205.92	205	202.37	203.99	205.74	205.57	208.37	201.27	202.28	203.69	202.21	207.56	202.23	203.99	203.9	206.06	208.17	205.6	202.5	206.46	205.03	206.28	203.51	203.14	204.42	206.81	203.07	205.62
209.03	211.12	212.63	209.77	208.59	212.6	211.74	211.9	213.41	212.26	214.49	213.6	211.33	213.3	209.56	213.13	213.56	211.35	211.16	210.2	210.84	212.94	213.45	209.67	212.83	212.33	215.38	214.04	208.81	212.81	210.69	213.14	210.17	212.18	213.74	210.14	214.24	212.09	209.96	208.1	211.91	216.09	205.26	212.52	208.41	209.51	211.85	211.66	213.76	209.78
220.12	215.2	216.4	216.79	218.69	218.94	215.97	220.04	214.96	212.66	219.05	217.23	217.52	216.43	216.45	218.05	219.4	217.32	217.94	220.21	217.18	217.12	218.15	219.31	216.39	220.86	217.43	215.63	219.39	217.96	215.87	218.39	218.76	216.84	220.08	219.74	216.7	215.76	218.28	217.53	219.01	218.25	216.91	215.97	216.76	214.69	216.57	220.14	218.98	215.69
213.31	211.63	211.05	212.61	210.32	212.38	211.3	215.48	211.47	211.72	211.08	210.39	213.47	213.24	213.99	211.42	211.5	211.62	214.86	212.05	211.98	213.81	212.5	212.92	208.54	212.92	212.23	209.44	212.76	211.94	212.35	211.25	211.17	210.08	211.26	213.1	210.03	211.03	209.27	212.71	210.46	209.03	210.08	210.16	210.98	213.78	210.37	211.34	212.01	211.57
210.27	209.28	208.21	209.35	210.05	208.44	211.16	210.54	208.69	210.66	208.56	209.23	209.11	212.81	208.47	207.86	209.88	207.74	208.6	210.37	210.15	208.21	211.9	209.38	209.79	207.19	208.52	207.33	210.75	209.85	206.18	207.88	207.1	208	208.82	206.73	207.87	210.39	208.53	207.66	208.32	208.97	207.57	209.79	208.8	207.82	210.05	211.09	208.6	209.7
209.35	210.93	210.99	210.59	206.81	205.96	208.5	208.38	205.81	208.37	209.96	210.85	209.1	209.76	210.96	208.55	208.6	210.09	208.05	209.98	211.61	208.75	209.78	208.03	208.26	207.96	211.14	206.27	207.13	208.4	210.96	210.53	206.31	207.46	207.62	211.12	209.77	208.73	206.9	208.87	207.98	206.62	207.54	209.72	207.89	206.37	204.84	212.82	206.38	212.32
203.06	203.04	201.43	201.57	202.63	208.06	205.07	204.31	204.36	206.05	205.88	206.22	202.08	205.07	207	207.33	203.65	205.77	205.36	204.86	204.72	206.29	207.25	202.92	208.94	201.66	208.09	205.21	207.05	207.67	203.79	206.51	201.06	204.84	205.62	201.22	204.14	204.59	204.99	205.57	204.63	203.35	205.82	208.53	202.78	205.39	203.01	204.57	205.41	209.36
211.19	209.46	207.46	209.87	209.41	208.21	206.97	211.25	208.81	210.91	208.98	208.59	209.21	209.14	209.14	211.21	208.24	210.82	208.54	212.3	210.43	210.34	211.21	211.98	209.1	209.39	210.53	213.75	211.56	215.01	210.36	213.1	208.95	210.04	209.99	210.74	210.56	210.04	206.6	207.98	207.75	206.76	209.04	211.3	209.11	209.93	211.6	206.64	207.52	210.39
208.94	204.85	207.63	209.29	206.11	205.45	206.5	210.33	205.76	208.34	206.17	207.14	208.64	207.36	208.89	207.02	206.13	209.03	208.82	208.07	206.5	205.65	207.26	209.27	206.46	206.85	207.97	205.49	208.6	207.46	207.8	212.11	210.71	205.91	208.69	208.47	208.77	210.64	208.46	206.57	204.8	209.33	204.92	205.08	210.22	211.68	209.08	209.19	205.01	206.79
199.05	205.39	202.55	203.55	202	200.73	203.22	206.79	203.83	198.47	201.36	202.67	204.71	202.13	203.55	202.34	201.96	202.58	198.1	200.31	204.24	202.39	202.22	205.23	201.97	204.58	201.3	201.99	202.1	200.45	204.61	201.98	201.34	205.1	201.82	201.42	204.44	202.46	200.25	198.84	200.09	201.38	203.56	204.1	201.46	206.76	202.95	201.56	204.03	200.89
213.43	211.51	210.54	210.26	211.07	216.05	215.36	214.78	210.32	212.23	211.83	214.37	213.82	211.03	212.31	211.89	213.08	214.12	214.02	212.1	212.49	212.15	214.71	211.48	215.22	210.7	211.8	211.56	212.33	209.75	214.83	211.47	213.1	216.36	210.13	211.49	211.78	215.61	213.92	214.26	212.61	212.4	210.81	211.58	212.14	215.87	214.82	213.6	211.26	217.58
199.62	202.66	203.69	202.08	201.38	201.26	203.74	198.71	196.64	199.94	197.51	198.95	201.53	199	199.56	198.96	200.02	198.1	202.24	200.69	201.7	198.63	198.57	202.39	202.02	202.67	204.5	196.7	198.48	203.06	198.38	200.51	201.04	201.39	197.34	197.53	202.83	199.48	203.28	200.87	199.74	199.8	200.63	195.87	201.56	199.39	199.74	197.25	202.5	201.39
210.04	207.22	211.87	208.18	206.55	207.28	210.59	207.47	208.32	211.86	209.77	210.73	208.13	207.74	210.14	210.31	208.36	208.3	209.66	207.3	209.49	208.99	210.58	205.4	210.42	207.29	208.27	210.36	207.66	210.37	208.66	207.86	207.96	210.53	210.13	208.57	208.21	207.94	208.38	207.22	208.27	211.7	209.55	209.53	209.06	207.61	209.23	209.92	211.04	209.76
218.01	218.41	220.5	219.35	215.98	214.69	217.78	218.39	217.3	218.76	216.49	217.33	217.07	212.91	217.63	214.74	216.29	219.14	218	217.88	215	217.14	216.87	218.28	218.73	216.92	216.77	216.75	216.21	215.6	215.92	216.75	213.71	216.6	218.12	217.33	215.43	215.81	218.44	219.02	217.53	220.26	215.68	214.97	217.6	219.24	214.32	215.04	216.37	218.53
191.78	193.26	191.99	191.95	197.79	193.2	194.7	196.7	196.29	194.03	194.18	194.13	195.21	196.04	194.78	192.43	194.33	189.33	194.6	193.13	196.05	192.2	194.24	198.32	194.33	193.55	193.72	193.98	195.43	195.76	195.87	194.21	194.9	192.26	193.76	195.63	194.47	195.66	194.75	192.29	190.94	192.58	193.51	194.45	192.98	198.66	193.46	193.31	193.16	191.48
209.66	209.2	206.88	208.3	208.43	205.93	207.63	213.15	208.09	209.08	208.33	211.23	207.51	207.59	208.5	206.65	209.42	208.55	209.66	213.07	209.8	207.52	209.85	206.47	205.62	208.97	208.95	211.11	206.05	208.03	211.18	206.93	211.58	207.68	205.79	210.97	208.32	207.51	207.67	210.45	207.35	210.87	208.25	205.79	208.36	210.31	209.64	208.46	210.99	205.15
213.32	212.15	214.94	212.91	212.84	212.52	210.7	216.26	212.74	210.32	217.19	213.8	213.55	213.57	213.9	211.25	211.96	212.64	213.59	212.47	213.55	213.07	211.24	213.95	212.65	211.48	214.99	212.32	217.07	212.83	214.05	210.97	210.8	211.71	213.91	213.49	212.97	215.26	212.07	211.65	211.79	215	210.87	214.57	214.39	210.24	214.14	212.76	212.52	210.82
205.86	206.66	206.01	206.17	202.2	205.05	206.47	202.79	205.51	210.44	205.94	206.56	205.3	208.66	207.65	205.3	205.31	206.12	205.88	205.33	205.87	208.44	207.36	209.99	204.32	207.08	204.33	206.89	206.01	206.87	207.51	203.72	205.92	208.77	209.25	201.75	209.86	205.71	205.58	209.02	206.84	206.97	208.06	204.66	206.17	207.65	208.94	206.02	205.78	207.02
209.88	209.4	211.97	210.63	206.68	204.93	206.03	206.79	206.07	208.89	208.47	209.74	210.6	211.18	208.72	211.51	209.82	207	211.45	207.09	212.17	208.05	208.97	208.6	208.49	208.21	214.28	208.9	208.97	207.07	208.02	207.21	203.5	208.31	210.17	209.66	207.76	207.62	209.4	208.72	208.85	207.4	207.92	208.09	207.59	208.95	208.15	210.13	211.26	209.04
211.14	213.8	212.69	214.18	212.7	212.52	210.07	209.32	214.87	211.42	215.07	213.96	213.78	216.42	210.44	217.31	213.41	213.36	212.35	214.64	212.45	214.08	212.32	214.72	212.17	214.09	213.51	210.83	214.34	213.62	212.7	213.95	212.95	215.51	215.06	213.3	214.95	214.22	213.94	213.25	213.2	212.53	213.32	213.46	218.92	217.43	212.93	215.16	213.44	214.87
221.39	217.18	217.6	219.74	216.43	219.07	217.2	220.42	214.94	221.19	217.15	218.62	217	215.58	218.35	218.32	219.4	216.38	217.44	215.37	218.93	220.17	219.43	218.33	216.69	220.17	216.71	214.77	215.04	217.38	218.28	219.57	214.93	218.86	220.56	217.9	215.45	217.67	219.97	221.24	216.85	219.25	216.5	220.52	220.29	219.28	215.71	217.67	219.52	219.04
194.5	198.48	192.52	195.39	195.42	193.16	195.65	191.78	195.76	194.72	193.79	194.5	195.66	194.33	194.33	194.12	197.02	194.31	196.45	195.99	194.9	195.69	195.16	193.35	193.75	194.41	194.12	196.61	193.29	195.69	194.21	193.52	191.15	194.13	196.04	194.45	193.62	194.02	194.39	191.57	196.02	194.16	195.24	194.85	194.51	196.34	194.53	193.67	194.89	196.14
201.65	204	203.37	205.55	201.08	203.79	201.71	204.28	200.39	203.84	204.8	206.52	205.39	202.45	205.14	203.22	208.31	203.34	205.49	199.21	203.33	202.21	203.76	202.07	202.56	202.12	201.87	203.01	203.09	200.74	204.05	206.02	201.04	202.87	205.1	202.76	203.36	201.13	204.45	203.82	205.23	201.78	206.36	199.51	202.15	205.28	201.17	199.29	200.64	204.19
201.34	198.83	201.26	202.57	199.61	197.68	204.22	198.44	201.94	197.8	200.84	199.78	202.81	200.75	198.76	198.63	200.46	198.79	203.67	202.5	200.42	198.53	200.8	199.78	199.61	197.82	201.16	201.5	201.21	201.04	201.43	199.77	198.95	196.17	200.72	201.22	201.42	198.96	200.15	202.49	200.6	200.37	200.92	199.8	198.73	202.24	199.86	201.15	199.72	200.64
215.82	219.83	219.28	214.83	219.52	220.86	216.75	220.55	219.59	217.52	218.82	219.02	217.09	215.82	218.32	218.21	215.79	215.7	218.44	217.1	221.13	220.33	217.78	219.61	214.27	218.92	217.03	218.58	219.63	221.08	219.02	215.4	217.97	217.24	213.53	216.54	218.2	217.38	218.03	217.96	217.21	218.65	220.19	219.9	216.74	211.97	217.5	216.94	222.81	221.95
203.29	204	203.26	204.77	205.53	201.05	203.94	203.59	203.95	204.35	203.99	204.94	201.21	204.26	201.43	198.96	202.58	198.8	202.17	202.95	200.15	205.03	203.45	203.6	203.26	202.92	206.21	203.47	206.39	201.98	201.64	201.66	203.49	203.55	205.01	201.1	203.99	200.22	202.1	201.33	205.15	201.38	203.61	203.97	205.65	203.82	206.38	205.62	203.73	201.2
218.75	217.59	217.11	217.52	214.31	217.43	217.9	214.69	216.32	216.66	217.19	217.83	217.81	219.23	217.71	218.78	216.83	215.83	215.83	216.53	215.06	218.71	216.22	216.34	219.71	216.28	214.31	217.88	218.94	217.69	218.98	216.75	217.8	218.17	215.46	217.64	214.04	216.21	214.97	215.5	215.18	213.1	218.31	217.32	216.71	212.66	217.85	221.36	218.38	217.38
199.02	198.43	197.22	198.34	201.32	198.32	200.22	196.95	199.2	200.08	198.7	199.82	198.05	196.42	199.1	199.09	197.97	198.39	197.66	201.46	198.49	200.06	198.97	199.59	197.26	200.47	199.15	199.31	197.48	201.01	199.34	200.33	198.95	199.53	199.41	200.45	199.12	200.7	200.89	202.37	198.83	199.11	199.66	196.78	198.06	199.33	198.67	201.41	195.85	198.49
213.72	207.39	212.17	204.72	210.27	207.34	213.16	210.11	207.18	207.77	209.03	208.63	209.42	207.4	211.1	209.86	208.59	208.33	204.44	205.83	208.98	207.53	206.07	204.69	206.36	208.46	207.04	207.12	205.65	206.18	208.52	210.29	205.73	208.99	208.13	206.58	211.91	207.86	208.99	207.84	208.27	207.72	213.51	208.07	212.88	209.83	210.04	211.5	206.94	208.93
205.6	205.88	202.86	208.55	207.64	204.71	208.51	208.15	206.14	205.98	203.89	207.44	207.06	202.9	207.51	208.03	207.81	207.49	207.94	208.01	208.96	208.14	208.86	205.46	205.64	205.71	208.29	205.87	205.83	208.81	205.74	207.03	202.82	207.02	205.01	204	203.29	211.07	205.9	207.48	207.49	208.11	203.37	206.52	206.08	207.55	203.87	207.73	209.25	205.61
200.75	203.85	202.34	201.21	203.45	205.33	203.68	203	203.76	203.49	202.18	203.39	204.15	202.49	202.5	200.57	201.06	204.03	202.7	203.94	201.98	205.52	205.67	204.29	202.04	205.5	201.28	202.84	200.48	201.89	206.09	201.14	202.18	204.51	202.26	203.01	201.19	201.73	205.74	205.98	205.27	200.33	204.74	205.98	204.02	199.9	201.56	200.4	202.95	201.65
199.54	201.09	204.57	204.96	202.11	202.17	203.5	200.98	203.51	202.21	205	199.01	203.04	204.99	205.65	198.9	202.95	204	201.33	201.98	200.12	199.28	201.97	202.2	201.98	204.38	205.23	202.03	203.83	197.83	202.7	204.05	200.39	203.46	200.54	203.51	201.94	203.64	199.84	201.06	202.03	202.15	203.94	200.12	203.55	200.67	202.46	203.33	201.27	203.93
209.12	206.2	207.3	207.42	208.76	207.32	205.63	206.9	212.26	211.03	209.22	204.93	203.83	206.08	209.35	206.16	208.05	206.68	210.26	207.15	208.02	210.88	207.84	208.07	212.29	207.22	208.48	208.33	207.66	208.08	205.96	207.07	205.86	206.88	208.73	207.38	206.27	206.67	203.41	208.37	207.88	206.7	208.55	207.78	207.92	208.14	210.82	208.28	210.2	206.81
206.04	208.94	208.4	209.77	205.52	209.51	209.56	210.07	209.62	209.27	206.38	207.96	206.45	208.86	208.04	205.59	207.82	206.14	207.1	208.32	210.6	208.15	206.28	209.59	209.38	208.3	210.28	206.69	208.47	209.02	209.03	207.86	205.86	207.95	208.82	210.45	209.68	207.65	209.85	208.96	205.2	206.26	206.69	210.16	207.47	206.67	207.61	210.69	211.9	214.47
204.45	207.16	204.69	208.88	206.11	203.27	205.01	203.49	205.31	202.02	206.2	207.79	205.87	204.55	206.27	205.82	204.87	205.06	204.19	205.02	202.24	206.21	206.82	203.44	208.15	204.82	204.94	205.37	201.79	209.32	205.97	201.62	203.23	205.53	204.81	206.42	206.07	206.72	207.58	205.1	205.01	209.17	206.88	204.36	205.94	204.76	203.53	204.67	202.44	204
208.56	209.81	207.83	207.58	205.63	207.18	206.51	209.28	211.16	207.45	204.36	206.91	210.35	208.82	207.21	207.62	207.43	204.93	207.05	204.95	208.64	207.06	208.6	207.05	207.39	206.66	203.94	209.64	207.42	208.14	209.92	205.87	208.32	208.71	206.46	205.04	209.08	206.73	207.21	205.19	208.03	206.79	207.33	208.76	204.24	209.3	210.29	205.01	209.05	206.95
208	208.42	208.11	208.17	203.83	204.24	208.16	206.73	207.95	205.81	206.65	208.23	208.84	207.49	207.77	204.09	207.54	208.6	208.5	206.86	207	208.15	208.96	207.32	208.11	207.22	205.71	205.32	205.56	207.72	204.56	207.95	210.73	207.24	208.41	206.12	209.82	207.28	208.6	209.46	207.24	211.21	206.73	205.51	211.41	209.81	208.43	210.53	209.56	207.59
209.85	210.44	207.96	210.27	210.95	209.98	212.7	209.78	209.04	210.53	213.75	210.53	208.82	205.1	208.14	209.37	210.23	210.19	209.84	213.43	208.01	207.66	209.42	211.49	206.83	209.34	209.33	208.35	209.87	211.8	210.91	208.79	210.74	209.43	211.43	211.17	207.79	212.3	207.99	205.91	210.61	208.25	211.27	210.27	213.83	207.37	209.4	208.76	209.9	211.14
219.09	217.07	219.9	217.37	220.97	219.41	219.11	219.33	217.09	216.43	216.2	217.49	219.7	215.17	214.08	217.02	216.51	218.1	218.47	216.85	218.24	217.13	218.89	219.98	217.35	218.1	214.82	216.1	215.44	219.24	222.52	216.77	219.81	218.9	219.9	220.63	222.93	217.44	218.64	215.9	219.1	220.1	215.93	218.98	219.12	217.28	214.89	218.27	218.01	219.17
194.74	194.17	194.13	192.14	191.68	194.91	195.42	195.09	191.25	194.23	193.99	193.52	190.2	192.15	196.34	190.46	196.86	194.24	194.04	192.73	196.39	195.85	193.46	196.04	195.33	194.96	196.47	191.59	193.99	194.14	194.73	197.99	193.55	193.56	192.57	193.41	194.63	194.79	195.72	193.41	192.11	191.42	195.5	192.55	198.74	195.25	191.01	193.37	194.1	194.44
215.43	218.62	219.78	214.26	215.08	218.2	217.05	218.87	218.5	215.36	215.33	217.41	215.89	215.49	218.98	220.21	220.65	214.94	216.75	214.79	215.25	214.96	217.16	216.58	218.5	217	218.04	218.49	215.28	217.8	216.73	218.73	217.67	217	220.93	216.98	218.6	214.13	220.84	214.37	217.3	216.68	219.82	219.15	219.08	216.15	218.86	215.56	218.5	212.99
206.87	209.67	206.27	207.93	209.32	206.5	208.2	207.99	205.75	209.13	206.95	206.35	211.19	205.23	208.73	204.34	208.23	206.58	211.65	203.55	208.14	208.9	209.47	206.5	206.35	207.66	210.53	207.66	208.93	208.14	208.27	210.4	207.03	209.3	208.95	204.82	206.03	207.19	208.5	208.3	205.98	207.44	207.28	205.16	207.44	205.1	208.43	206.01	205.35	209.36
210.38	211.84	213.22	208.5	210.75	211.92	209.55	207.08	209.36	207.99	210.56	210.1	207.2	209.23	213	209.24	208.92	208.63	210.91	206.28	212.05	209.27	207.71	212.29	211.56	212.55	210.47	209.79	211.16	206.14	209.56	209.68	208.06	208.79	211.13	210.21	210.86	210.24	207.8	206.94	209.6	208.7	207.05	210.58	209.43	210.59	207.58	209.33	210.17	209.2
215.22	213.81	216.48	212.18	215.61	211.94	214.32	214.08	213.4	214.67	215.73	215.9	213.71	213.65	213.97	212.75	211.74	213.54	213.74	217.14	213.31	216.33	214.42	212.18	211.8	212.14	217.76	210.57	213.24	217.19	210.87	215.11	214.28	213.04	215.07	211.44	211.25	214.48	217.49	212.92	212.62	211.44	211.98	211.32	215.1	212.24	211.2	214.34	215.41	212.79
206.03	205.18	206.63	208.82	210.42	207.71	208.37	208.04	207.99	205.73	208.67	208.29	206.94	208.02	209.17	208.76	205.77	204.84	208.76	207.07	208.1	206.32	209.34	208.96	209.2	207.01	209.09	207.69	208.34	209.82	209.16	206.61	209.82	209.4	208.88	206.09	208.14	208.88	207.01	207.29	209.29	206.86	205.78	207.58	207.48	206.47	208.5	210.44	210.33	208.47
201.32	203.06	206.24	203.59	205.1	206.23	201.71	205.65	201.15	204.66	202.33	205.44	202.44	206.46	201.4	201.06	205.59	206.24	201.98	203.59	205.78	204.12	202.34	206.16	204.18	202.04	203.38	202.1	204.76	203.29	202.47	202.47	205.11	202.64	204.58	204	203.08	206.04	204.09	202.79	200.11	206.65	202.27	205.13	202.23	202.49	202.26	205.76	205.86	203.62
211.68	213.93	215.16	211.34	210.05	211.91	215.99	212.2	212.3	215.27	215.76	209.16	213.82	214.23	210.41	214.41	211.14	212.92	215.48	209.82	211.9	211.3	210.93	209.59	214.38	209.66	210.51	209.79	212.21	211.15	214.43	208.09	212.2	213.6	213.34	213.87	212.85	210.49	215.57	215.3	211.52	211.77	213.02	211.66	209.75	213.85	213.11	215.45	210.91	212.88
216.25	213.67	209.57	209.76	212.13	211.87	213.1	210.6	211.85	211.36	212.7	214.71	214.85	210.8	214.11	210.41	213.19	215.85	211.53	210.83	216.81	210.26	212.37	214.39	210.3	214.15	209.84	218.06	215.11	213.69	212.6	215.01	211.4	215.75	212.65	212.53	214.14	213.08	213.11	215.46	211.31	214.86	210.7	212.13	213.76	212.46	214.58	212.88	216.35	216.74
210.99	209.39	207.19	209.39	207.48	206.97	208.71	209.83	209.87	210.11	210.27	208.42	210.4	211.63	210.89	211.45	209.84	207.46	213.97	208.95	208.57	213.46	209	207.87	209.26	211.84	211.99	209.89	213.38	207.93	209.24	209.27	210.64	211.37	210.23	210.99	209.46	211	208.43	211.94	210.04	208.67	207.52	209.34	208.36	210.83	211.43	211.13	210.35	211.58
207.25	208.13	208.8	207.58	210.48	207.61	211.61	207.26	207.02	210.94	208.83	206.22	209.63	207.35	209.19	210.64	209.6	206.6	210.8	210.93	208.13	210	205.97	207.76	209.15	211.14	207.83	211.3	208.54	211.41	204.56	206.84	205.99	209.93	209.96	209.88	205.51	207.08	206.06	211.74	206.02	209.37	208.45	211.64	207.65	210.51	209.79	205.89	206.79	208.15
207.41	208.16	209.57	207.26	207.82	207.69	207.28	208.91	208.58	208.49	210.63	205.91	206.7	208.92	210.49	205.9	208.79	205.43	210.33	209.71	209.29	209.45	209.67	206.6	205.84	208.81	206.86	207.26	206.05	210.45	209.48	208.06	208.11	207.8	210.14	210.08	207.98	209.31	209.05	207.48	208.66	210.83	211.04	209.43	207.33	209.58	209.04	206.55	204.58	210.16
208.08	206.61	209.01	208.99	208.15	208.6	209.17	206.67	205.29	204.31	206.47	206.81	209.06	207.29	209.79	206.2	208.64	210.04	210.25	208.93	210.11	206.84	210.86	206.69	211.6	208.75	208.37	207.48	210.87	208.78	209.52	207.4	209.49	209.76	205.78	212.07	207.36	209.46	208.42	208.91	209.46	208.35	208.17	209.42	208.03	209.54	209.36	207.81	207.53	210.96
195.22	193.26	195.92	196.66	193.8	194.92	196.79	192.85	196	193.35	194.18	197.93	196.77	193.73	190.92	192.71	194.06	197.37	197.77	195.26	194.03	193.8	194.7	194.71	193.6	196.18	192.95	197.07	193.23	197.01	195.92	193.45	194.25	195.39	195.97	194.53	193.99	197.32	196.03	192.77	199.16	194.12	197.41	197.47	194.19	194.77	194.76	192	198.12	194.18
202.97	202.88	200.26	199.23	203.64	203.58	202.49	203.91	202.19	204.86	201.52	200.51	201.57	201.64	200.2	202.95	203.37	201.56	201.59	200.56	203.46	202.37	204.64	203.48	201.65	205.64	202.3	205.53	204.02	206.03	201.91	204.15	204.99	202.19	202.73	202.14	202.76	201.01	200.41	201.86	200.8	200.5	201.69	202.71	202	199.26	206.32	204.04	202.03	201.76
204.38	199.91	202.98	201.43	200.57	203.05	203.16	202.71	197.44	199.23	198.84	202.68	199.85	198.73	200.22	198.7	200.68	198.31	199.93	199.78	201.01	198.82	200.9	201.61	199.55	200.79	200.08	201.15	203.86	200.06	201.1	201.44	200.88	199.97	199.3	198.94	201.41	201.99	201.66	202.56	201.15	201.15	199.88	201.15	199.21	200.25	197.22	200.83	196.73	197.71
207	212.37	205.03	209.97	210.31	208.52	209.14	207.99	206.57	209.42	209.09	207.31	209.1	210.68	209.08	207.49	209.13	211.37	207.56	210.25	204.45	209.86	209.9	207.42	208.98	204.85	207.25	207.38	209.26	207.67	210.33	206.14	210.41	207.26	210.86	207.05	206.49	209.84	208.69	207.51	206.92	209.88	207.54	207.29	206.98	208.14	208.21	209.18	210.59	207.01
206.73	207.57	204.29	207.75	203.56	209.38	205.97	208.37	204.51	207.21	208.64	206.54	206.05	208.12	206.35	202.3	204.53	206.49	207.7	207.05	208	203.16	204.79	205.64	206.58	208.17	206.19	208.52	208.29	205.81	204.82	205.54	206.69	205.83	204.87	207.62	206	206.42	206.01	207.03	206.92	206.8	208.46	206.09	205.94	204.92	205.81	204.06	205.41	208.35
203.8	198.92	201.92	201.76	200.91	202.48	201.22	201.72	198.06	197.9	201.17	200.76	200.84	199.45	200.46	198.14	199.6	198.85	198.87	200.7	201.94	201.01	197.42	202.04	201.43	200.07	200.13	202.34	199.48	200.32	200.05	203.37	199.4	200.83	201.81	202.76	201.35	199.45	198.76	201.03	200.67	201.33	199.21	199.26	204.31	198.44	203.68	199.76	203.31	198.79
201.43	202.81	203.22	201.5	207.55	202.61	204.6	201.68	203.16	204.02	203.62	205.54	207.61	201.04	208.41	203.22	206.36	201.69	206.71	204.3	206.89	204.01	201.89	202.9	203.99	204.09	203.94	204.67	207.68	203.57	204.29	206.27	206.78	204.8	203.64	205.02	202.63	205.65	204.92	205.16	205.81	208.99	201.68	205.74	207.88	208.01	203.83	206.05	206.13	204.77
203.58	201.43	202.75	203.27	202.27	201.39	202.88	204.17	202.24	204.22	205.41	202.15	204.84	204.57	201.17	204.11	203.2	203.56	203.59	204.8	205.08	202.91	203.37	203.04	200.16	200.68	201.31	202.93	203.7	205.1	199.9	202.24	203.94	204.41	202.77	202.92	201.26	203.71	203.53	201.63	205.28	201	202.01	202.91	200.14	201.91	203.19	203.66	203.47	204.04
210.72	208.19	208.83	210.51	209.51	211.36	209.13	209.89	208.87	210.58	208.87	207.67	209.06	207.44	208.62	207.19	209.29	207.78	206.46	209.57	206.23	206.37	210.73	209.18	208.93	206.6	211.02	208.59	211.56	211	205.97	210.2	208.36	209.2	205.23	209.37	210.85	212.66	210.44	208.66	209.11	209.37	206.56	205.88	208.91	211.14	211.7	209.35	209.79	209.63
205.19	200.63	207.33	204.37	202.67	203.02	206.77	204.49	204.28	204.84	206.45	202.84	201.43	202.12	203.75	203.79	202.38	201.74	205.74	202.58	203.79	201.91	206.98	200.99	203.75	204.17	208.49	203.72	203.7	204.95	200.86	201.78	204.39	204.61	204.23	206.55	202.78	203.94	204.52	205.08	202.99	204.13	203.62	204.9	205.59	205.13	201.7	205.09	203.17	202.35
204.37	205.66	201.51	203.82	205.32	201.88	204.88	205.95	202.66	201.82	204.87	202.92	202.53	203.48	205.99	202.99	202.68	205.51	204.06	202.36	203.02	202.97	203.41	203.66	202.52	201.83	203.92	202.56	201.64	203.53	205.43	205.15	204.32	201.93	207.95	205.79	201.92	204.14	206.1	201.58	204.7	203.94	202.97	203.25	205.15	205.06	204.75	206.08	202.89	204.27
197.76	201.46	202.47	203.58	200.76	201.46	203.39	197.17	200.99	200.24	201.81	200.84	200.16	198.21	199.12	198.02	198.14	199.81	198.89	197.33	198.21	199.75	201.48	201.07	200.66	199.88	199.7	196.27	199.64	198.06	199.42	199.68	198.82	200.29	201.06	199.13	198.71	200.71	199.48	201.11	201.75	200.13	199.3	197.97	199.76	200.18	200.63	198.63	201.15	197.1
209.35	208.71	208.18	209.15	208.25	206.59	208.08	208.39	208.87	207.55	209.51	206.13	205.48	208.71	210.53	210.3	209.77	208.71	209.56	208.28	208.62	211.53	203.53	212.18	209.09	206.54	210.05	212.36	209.64	207.38	208.7	208.03	206.9	210.03	206.35	211.4	211.11	212.03	206.24	209.18	204.89	208.38	207.88	209.17	210	208.35	208.09	211.76	208.08	208.3
206.48	206.77	206.33	204.31	204.55	205.74	206.47	205.71	202.28	204.25	206.51	208.37	205.49	206.61	203.63	205.85	204.5	199.91	203.45	205.44	204.84	204.93	205	205.62	205.72	207.77	203.58	204.9	203.96	204.35	205.09	209.03	204.08	205.2	207.98	204.12	209.13	206.65	202.89	208.34	207.43	204.55	203.9	202.9	204.28	207.63	205.19	206.02	206.01	203.98
210.42	208.1	209.76	206.3	208.63	206.74	208.5	207.66	208.51	208.61	205.75	205.8	206.48	205.68	209.58	208.11	206.92	206.33	207.78	207.5	206.58	205.61	207.08	209	208.25	209.57	208.97	208.82	207.18	208.83	207.02	207.67	207.46	208.29	204.81	209.03	207.67	208.59	208.83	207.52	206.38	207.97	208.03	206.13	205.13	211.27	206.53	210.55	205.88	206.78
214.26	213.16	213.07	211.9	215.18	209.83	213.25	212.9	212.51	210.99	209.31	213.73	210.85	213.32	209.93	214.95	211.02	214.51	210.57	210.54	211.03	215.37	212.14	215.82	214.46	210.88	212.41	214.77	213.78	214.01	211.92	212.32	212.06	211.04	211.99	212.28	211.99	213.81	209.28	213.06	213.26	213.51	211.3	215.86	213.53	212.99	214.09	213.57	211.21	211.85
201.62	200.75	200.19	200.65	197.8	199.13	201.58	202.12	199.3	200.68	203.23	198.29	201.1	202.33	198.63	200.95	201.41	198.38	200.99	200.22	201.11	199.67	200.83	202.48	201.07	199.64	201.42	201.94	199.36	197.88	198.62	202.41	202.03	201.95	197.25	199.76	201	198.85	199.17	198.68	201.49	198.43	200.27	202.3	199.57	199.33	199.33	196.65	200.2	199.24
196.9	201.63	199.33	200.59	201.36	203.84	200.61	201.87	199.33	200.97	204.26	199.85	200.66	202.64	197.8	201.72	202.24	199.61	200.98	196.34	196.85	198.71	201.22	199.05	203.59	201.05	200.32	199.85	201.23	198.09	201.78	200.52	198.26	200.63	201.82	200.6	200.28	203.36	200.1	199.59	199.6	198.92	200.06	202.18	201.96	200.96	196.62	199.55	201.89	197.22
218.48	218.2	219.48	219.93	217.51	216.7	217.29	217.83	216.66	221.04	215.94	212.44	215.75	216.67	217.94	217.92	216.46	215.52	220.16	217.27	216.14	217.84	218.29	219.27	219.95	218.7	220.56	218.4	220.2	218.05	217.48	217.5	217.52	215.72	218.76	217.1	217.32	216.28	215.11	217.51	219.48	216.63	216.88	218.24	213.82	218	220.88	217.75	219.97	216.11
208.15	210.01	212.16	209.69	209.88	212.01	209.78	208.05	208.25	208.97	210	207.48	208.92	207.01	209.24	208.62	209.72	210.3	210.98	207.89	213.84	211.07	208.51	208.36	209.53	212.37	208.93	207.26	208.94	211.5	209.77	208.37	211.46	210.19	209.79	207.2	210.17	209.17	208.18	211.1	212.94	208.76	207.62	206.54	209.54	210.66	208.91	207.39	208.89	210.29
206.39	201.44	203.14	202.46	201.74	203.95	202.11	200.68	204.12	204.64	204.39	207.02	203.65	204.23	204.25	202.62	202.35	203.15	203.29	203.11	207.1	205.26	200.29	201.91	205.29	203.37	204.03	202.33	203.35	203.86	202.35	202.15	203.18	200.8	203.41	200.78	202.12	202.65	201.77	205.21	203.78	203.03	204.28	203.23	201.94	206.41	204.01	204.61	205.07	203.17
196.66	193.21	198.59	194.58	195.23	193.06	192.95	194.76	195.36	196.96	196.17	194.79	196.7	194.69	193.86	193.16	195.36	195.53	190.76	195.91	195.33	192.91	193.59	196.71	193.23	194.28	195.76	194.73	195.89	196.44	195.38	197.23	191.76	192.14	192.93	191.8	196.83	193.32	197.11	191.86	196.43	192.67	195.87	194.66	195.76	195.59	195.03	195.54	192.13	193.03
211.61	204.65	207.1	206.29	204.42	209.44	206.89	206.79	210.54	208.45	206.91	207.65	207.57	205.2	209.8	211.8	206.86	206.68	205.52	207.3	209.38	205.96	207.22	210.45	207.97	209.04	208.46	205.53	206.87	206.8	208.68	208.9	208.01	208.82	208.63	207.16	208.19	209.13	210.14	207.58	205.86	206.39	211.1	208.24	208.71	204.94	207.29	204.5	207.69	207.38
205.49	204.02	207.51	207.97	206.34	205.17	209.36	205.24	207.5	206.62	202.53	205.17	204.03	205.03	206.99	203.63	206.5	208.91	204.21	208.06	203.93	203.83	206.16	209.14	203.41	203.04	204.46	205.73	203.57	203.85	207.57	205.83	204.81	200.84	203.96	204.3	204.52	204.3	203	208.45	202.99	203.82	204.52	205.89	207.69	207.23	204.95	203.62	204.97	203.23
207.28	209.41	209.13	211.09	206.6	210.77	207.31	209.14	208.59	208.07	209.53	209.82	211.7	205.66	207.58	209.42	207.25	208.7	208.42	210.41	211.43	207.47	206.37	209.59	207.4	208.86	207.25	207.6	208.25	206	209.47	207.04	206.36	206.45	210.37	208.64	209.67	208.43	208.78	209.66	208.54	207.71	209.12	209.15	209.57	210.64	206.52	207.56	209.8	210.07
199.94	204.15	200.89	203.16	200.8	203.14	202.12	202.6	203.47	200.47	204.6	205.57	200.26	202.7	205.21	205.58	201.68	203.03	201.8	202.52	200.15	200.25	201.86	205.1	197.87	203.44	204.3	201.19	201.28	203.4	200.32	203.45	200.73	200.67	198.82	203.08	201.28	199.17	203.28	204.21	204.12	202.73	202.64	202.23	203.93	203.12	200.87	201.9	203.05	204.41
214.34	209.72	210.3	211.8	211.87	208.88	212.85	214.02	212.66	212.84	212.25	210.75	212.69	208.77	212.07	210.66	212.57	212.36	209.7	212.06	213.98	210.19	211.39	212.19	210.3	213.78	211.98	214.12	213.2	211.87	208.96	212.05	210.91	214.29	209.7	215.34	212.96	214.07	209.64	212.49	209.58	209.28	212.26	213.57	211.94	212.08	209.91	212.29	213.81	210.73
201.91	202.84	202.34	200.21	201.59	200.67	200.77	200.89	195.81	202.16	199.64	198.26	200.9	203.21	200.07	200.33	199.52	201.94	199.26	202.24	199.89	204.73	202.32	200.72	201.44	200.44	201.31	199.12	203.98	200.81	200.75	198.67	200.94	199.98	203.2	200.62	200.08	200.65	198.42	205.35	201.72	200.81	201.92	203.65	203.36	202.45	203.93	201.38	200.41	200.82
204.69	201.79	203.92	201.8	202.48	199.23	201.89	202.79	203.57	202.75	205.56	199.06	205.69	201.33	201.45	202.24	201.07	203.69	200.7	206.14	200.02	201.3	202.9	204.93	204.49	202.16	203.96	203.89	201.74	200.78	198.32	202.5	201.25	203.25	202.68	203	200.75	201.17	199.89	202.88	202.14	201.49	200.05	202.56	202.22	202.66	202.99	207.05	204.09	203
197.37	195.61	198.05	197.2	199.1	197.3	199.41	195.32	197.45	197.55	197.51	195.9	200.18	197.32	198.41	197.54	195.77	198.71	201.01	199.62	196.21	198.17	196.86	196.24	197.36	195.47	198.34	197.7	199.88	202.18	197.37	198.38	194.79	196.9	198.85	200.28	200.27	199.2	197.48	197.3	200.16	199.35	194.84	200.88	198.47	198.12	198.59	199.36	197.29	194.8
208.89	208.18	204.09	205.27	206.09	209.2	206.55	207.11	205.85	205.05	204.24	204.21	203.5	204.99	206.58	206.14	207.32	207.52	207.7	205.19	208.28	207.67	205.73	207.15	208.04	207.04	206.86	211.32	208.45	205.94	201.52	206.19	205.23	206.32	205.49	203.85	208.26	204.79	205.17	205.16	208.9	203.64	208.31	207.66	205.22	207.03	207.56	206.03	206.24	210.23
212.96	211.12	211.9	212.55	213.29	213.25	211.15	211.02	213.78	212.8	211.38	213.68	215.71	213.04	214.07	213.88	211.76	212.3	214.24	214.72	210.83	214.34	211.5	210.32	213.29	209.24	214.74	213.05	213.6	213.48	215.51	213.91	211.79	214.2	214.23	213.52	209.63	213.83	210.31	212.17	212.26	217.06	212.78	213.82	211.71	210.05	212.56	213.6	213.16	211.78
193.21	195.84	191.51	195	197.05	199.35	192.06	192.34	194.38	193.59	195.64	194.05	193.52	194.59	194.21	193.5	196.99	194.43	195.82	193.35	198.66	193.85	197.83	198.48	190.43	196.44	194.53	193.68	197.51	196.69	196	193.93	198.13	196.63	194.47	193.89	197.01	192.37	194.17	197.45	191.5	195.43	194.49	199.09	195.47	193.94	195.86	193.65	194.53	194.65
206.28	202.51	199.06	201.81	201.54	201.61	204.36	203.1	202.35	203.35	201.26	205.22	200.3	205.25	205.09	206.78	204.71	204.07	204.25	201.83	204.27	200.83	202.76	200.19	205.77	203.29	203.49	205.39	204.82	205.4	205.39	203	207.56	205.53	202.03	201.85	200.9	204.6	204.94	207.84	204.54	205.13	202.78	202.56	206.54	201.11	207.07	204.56	205.48	203.44
205.3	210.88	210.13	209.84	208.68	210.66	210.49	208.63	213.93	209.1	205.16	205.5	209.47	207.6	212.76	210.83	209.55	209.81	209.81	210.4	209.82	210.78	208.47	210.08	211.96	208.43	209.17	207.9	210.93	205.28	210.49	208.27	207.34	209.77	205.29	206.55	210.23	209.68	211.43	210.11	209.55	207.91	207.54	205.97	211.43	205.72	206.64	210.7	210.28	207.72
206.94	207.77	210.47	208.44	209.61	210.51	212.13	206.68	208.76	208.17	206.83	206.68	206.63	206	207.13	209.28	210.43	206.67	207.16	207.1	207.81	209.97	204.19	206.78	205.07	208.51	209.62	207.5	207.59	209.19	210.03	206.57	208	207.49	209.53	211.91	205.84	209.56	207.48	207.03	208.39	204.94	204.97	208.27	208.82	207.39	208.37	206.42	204.45	208.68
203.46	204.65	201.45	198.46	202.32	201.92	200.41	200.33	200.52	201.09	203.61	200.52	201.97	204.58	202.39	200.73	201.19	202.78	200	199.76	203.01	200.4	201.94	199.5	201.04	201.51	200.13	199	201.22	202.05	200.43	199.21	199.65	203.54	199.29	206.76	204.37	199.33	200.6	204.42	199.39	202.66	202.27	198.76	199.18	199.98	202.63	201.81	200.71	200.61
203.03	202.76	201.89	201.49	206.33	205.15	201.32	205.18	205.23	205.94	204.08	201.64	203.04	204.79	201.66	199.73	201.42	203.27	201.62	204.18	199.6	202.77	199.55	203.45	205.31	203.72	199.55	204.88	202.42	202.52	199.19	203.03	204.56	204.33	199.59	201.7	202.62	205.83	201.99	203.77	206.48	203.27	206.02	202.09	202.67	203.29	204.71	204.59	200.55	201.78
199.31	202.25	204.16	199.01	202.67	201.45	202.14	202.5	199.39	202.34	196.95	201.08	199.49	204.08	203.96	201.16	202.64	199.74	202.14	199.66	199.76	199.71	197.07	202.42	204.39	201.71	201.35	202.19	202.68	203.2	200.17	203.76	204.32	197.1	202.02	204.5	200.82	204.43	200.67	201.2	202.03	199.08	199.82	202.93	200.41	200.38	200.12	202.74	199.6	200.83
203.49	198.06	204.5	201.18	203.25	205.86	200.46	199.97	200.98	201.47	202.54	201.38	206.94	203.17	200.83	201.35	200.37	200.9	198.49	205.6	199.64	202.03	200.11	202.06	200.15	202.09	202.55	206.2	205.44	204.04	203.26	201.27	203.63	201.6	205.65	203.89	203.32	201.04	203.51	202.88	197.83	202.46	201.23	201.19	200.91	199.83	201.02	204.53	200.34	202.47
206.6	207.13	207.1	209.36	206.94	210.74	209.97	206.69	208.32	207.06	209.45	210.3	207.98	209.81	202.42	209.04	211.31	209.57	208.75	207.43	210.11	203.69	210.96	208.65	206.48	208.93	208.78	209.68	207.75	209.7	210.08	206.56	207.7	208.34	207.67	210.62	207.01	208.81	211.01	210.26	208.05	207.62	206.89	210.68	206.7	207.13	208.34	209.48	208.06	207.42
208.4	206.52	205.37	206.52	210.58	209.9	209.31	203.51	208.04	207.62	207.59	207.61	209.96	207.93	209.89	207.54	204.44	206.59	207.14	210.88	209.87	211.31	210.12	205.87	206.7	208.06	208.34	204.77	206.69	203.43	206.41	210.08	210.53	204.82	208.3	206.27	207.19	207.21	208.82	207.22	210.42	205.71	208.39	211.57	209.24	209.7	209.57	210.57	209.42	206.63
210.9	206.39	203.17	206.04	205.7	206.41	208.16	206.47	209.22	203.79	207.29	207.03	207.58	204.01	210.2	205.81	206.2	203.46	202.21	207.56	205.3	204.99	207.18	205.26	204.24	205.97	204.12	204.3	207.39	203.92	207.95	205.19	206.04	205.33	201.16	204.65	206.36	205.68	204.4	204.6	207.18	204.22	208.16	207.51	205.94	204.63	205.21	205.77	205.98	203.51
205.56	204.94	201.25	205.55	202.03	204.04	201.73	205.12	202.61	206.79	207.07	201.17	206.12	203.63	203.8	205.8	204.28	202.69	206.76	205.91	206.77	204.72	204.34	203.4	203.78	209.66	207.27	205.03	205.21	206.04	201.22	204.49	203.09	206.15	206.1	205.22	201.76	207.98	203.92	204.46	203.86	205.25	208.56	204.85	206.14	205.36	202.08	204.32	204.7	201.8
215.65	211.68	211.84	215.1	215.56	216.38	210.44	215.03	212.25	212.13	214.1	214.52	216.45	208.36	214.55	215.03	213.23	212.99	213.05	212.51	215.58	213.19	214.12	214.44	217.06	214.82	213.6	215.01	216.11	211.87	209.3	216.51	215.22	213.47	211.77	213.61	214.08	212.48	212.49	215.22	215.25	212.84	214.5	212.64	213.1	211.59	213.45	212.07	216.39	215.19
204.79	204.35	205.02	201.33	205.97	201.65	201.29	205.57	204.38	204.61	204.07	204.27	204.01	203.55	203.02	202.19	202.56	203.15	204.45	204.62	202.96	203.19	200.67	205.21	204	204.47	202.22	204.49	199.88	205.81	205.56	206.65	204.7	205.27	206.02	204.22	206.67	203.57	204.33	203.09	202.53	203.73	202.12	203.16	202.1	203.41	203.1	203.25	206.68	204.09
203.98	203.21	202.88	203.18	203.26	204.66	205.24	203.73	203.39	204.64	205.88	202.02	203.37	199.95	203.66	201.24	203.25	200.89	204.09	201.77	203.55	203.95	204.34	201.74	202.87	200.37	201.25	201.7	203.26	204.19	207	199.56	205.76	204.59	200.67	203.74	205.27	206.03	202.46	206.18	200.47	203.92	205.49	203.69	206.02	203.58	201.76	204.08	205.78	204.33
207.28	205.93	206.31	206.58	204.24	211.23	206.12	209.27	209.06	211.22	207	205.51	205.88	208.8	206.36	207.99	210.51	205.43	207.09	205.62	209.9	204.03	206.67	206.42	207.43	208.23	207.71	211.54	209.62	209.07	210.94	209.75	209.99	208.31	209.46	208.14	206.75	208.38	208.78	205.28	207.23	207.94	208.56	209.12	209.92	207.26	208.98	209.07	208.51	208.22
207.13	206.85	206.17	207.91	207.31	205.45	207.73	209.75	208.31	208.16	211.76	209.23	207.87	208.44	209.57	206.55	206.16	206.45	206.68	207.49	205.88	207.09	206.12	207.18	207.82	203.72	207.96	205.26	207.88	208.32	209.07	207.25	207.74	207.19	207.94	206.04	209.34	208.02	209.82	210.81	207.51	207.03	204.9	208.17	209.18	208.25	206.44	206.3	205.22	209.25
204.02	201.32	203.32	201.11	203.63	200.51	203.91	201.29	198.84	200.08	201.23	202.96	206.24	205.53	201.51	203.78	203.64	202.38	204.01	203.85	199.64	204.87	203.35	204.49	203.83	201.2	203.3	201.19	205.48	201.68	203.11	201.03	204.32	201.48	200.99	203.96	201.76	202.9	199.91	204.87	202.19	200.87	201.34	202.72	204.04	204.11	202.45	202.55	201.96	204.36
209.48	209.9	211.08	210.41	208.33	206.88	210.21	208.42	209.33	205.63	211.39	207.45	209.2	209.33	211.11	214.29	209.98	209.77	215.17	209.63	210.69	209.39	209.8	206.47	207.95	208.85	210.86	210.19	209.2	212.25	211.29	206.03	207.45	209.16	207.02	207.49	209.49	210.62	211.65	210.15	209.23	211.6	210.3	213.09	209.86	211.81	209.02	209.43	210.34	208.16
204.13	203.68	205.87	206.44	206.01	201.3	199.22	208.84	206.89	205.03	203.44	206.8	202.92	203.4	204.49	206.43	204.76	204.16	204.02	204.36	206.41	200.62	203.53	203.68	205.49	206.57	204.56	203.06	203.57	204.3	202.11	203.97	206.71	204.2	203.68	203.4	202.22	201.36	205.68	206.37	203.89	207.26	204.46	204.11	200.9	206.4	205.03	203.89	203.68	205.22
207.54	204.8	205.18	206.54	206.12	207.42	205.92	206.32	205.18	205.89	204.54	205.91	206.3	205.71	207.92	205.35	203.56	205.49	205.56	205.88	205.41	204.49	207.08	205.78	206.99	206.44	203.93	204.52	204.27	205.68	208.22	203.96	206.52	209.48	204.71	206.59	207.49	207.96	209.01	206.9	206.04	208.52	209.56	204.25	206.34	204.89	204.47	206.58	208.54	209.23
192.34	194.86	195.35	194.9	195.78	195.94	195.97	198.89	196.43	192.84	196.03	197.86	194.21	196.45	198.25	194.5	192.03	195.2	195.88	195.15	196.42	196.06	198.24	196.8	195.72	194.8	195.06	195.94	195.12	197.49	195.77	196.57	196.75	194.57	198.25	194.31	194.86	193.47	197.6	199.11	194.41	191.89	196.47	195.72	192.62	195.35	194.18	192.77	195.79	195.6
208.81	210.49	205.46	208.33	208.27	206.68	209.55	209.55	207.57	207.82	210.32	206.2	208.68	208.72	207.55	207.73	205.16	204.46	207.35	211.82	206.66	210.13	212.02	209.71	209.18	207.4	206.8	208.83	210.62	209.28	209.51	209.26	209.58	206.78	208.31	208.59	208.38	208.26	206.72	207.95	205.64	207.15	206.13	209.99	207.37	210	207.48	211.37	209.01	207.9
209.86	207.14	209.92	210.57	209.83	207.37	208.94	208.03	209.56	207.39	209.77	206.51	207.81	208.27	212.12	209.49	210.05	208.78	209.97	207.32	210.18	207.73	210.81	206.09	210.54	210.06	207.47	209.33	208.36	204.87	208.4	209.54	206.13	209.79	209.14	206.74	209.03	209.03	209.99	209.36	209.9	208.78	209.09	207.65	207.91	210.55	207.77	204.42	208.57	209.64
211.44	212.7	215.7	212.15	213.03	212.36	207.54	211.83	213.56	213.7	211.23	212.28	210.56	210.41	208.51	211.76	213.67	215.1	212.4	210.87	212.01	212.3	211.2	212.62	208.65	209.76	207.7	210.98	210.14	212.28	214.07	207.63	210.41	208.29	211.7	211.64	212.05	213.26	208.95	211.32	209.45	211.52	210.47	211.06	212.8	211.85	211.9	212.26	212.33	213.61
206.42	210.71	208.93	210.35	210.4	207.54	207.94	209.5	207.25	212.91	203.74	208.89	209.69	207.11	207.45	207.64	210.06	208.68	207.4	207.13	210.66	207.91	209.65	209.55	208.53	206.63	207.72	208.1	210.56	205.66	209.45	209.81	206.97	204.41	205.39	212.06	208.68	208	211.54	208.68	207.9	212.03	206.01	208.78	209.11	208.53	211.61	206.99	207.9	210.54
216.42	213.08	213.53	213.28	214.66	212.54	211.83	212.85	216.13	215.55	214.39	215.1	217.04	214.26	213.92	211.21	212	213.18	213.77	213.28	213.74	215.67	212.54	215.23	212.58	211.65	211.57	213.1	211.03	213.43	215.77	209.79	213.6	212.51	214.31	210.78	216.2	213.37	212.6	213.95	212.97	216.34	216.36	212.11	215.75	217.41	216.06	215.31	213.15	215.25
202.53	200.68	196.24	202	202.38	200.13	201.73	196.98	200.51	198.37	198.64	201.39	199.49	197.24	197.05	201.09	199.57	201.44	199.06	198.49	200.41	197.97	200.63	201.76	202.36	198.9	201.54	199.23	200.35	197.66	198	200.52	199.41	198.36	195.85	199.03	199.18	201.51	198.83	198.14	200.96	200.27	199.28	199.17	200.72	199.46	198.56	198.77	202.33	201.19
200.75	200.35	197.36	197.14	199.28	203.15	202.71	198.32	201.89	203.69	201.58	200.34	202.37	204.14	203.3	201.71	200.01	199.89	201.92	203.23	202.18	202.65	199.9	203.69	199.84	199.64	199.57	203.64	199.8	199.08	200.15	201.98	199.98	199.32	198.97	207.19	201.18	198.77	200.93	199.83	202.27	200.04	200.73	204.39	198.7	200.91	202.92	200.04	201.76	200.5
208.45	210.39	206.89	207.22	207.09	209.06	208.36	205.61	208.47	207.16	208.3	205.92	208.98	210.86	209.21	205.42	209.5	205.39	210.59	208.41	206.71	208.17	205.82	206.42	206.58	204.63	207.14	211.07	208.93	207.56	207.62	208.87	207.49	207.21	210.96	208.6	205.98	205.35	209.21	209.15	207.33	207.21	207.01	206.82	209.52	207.39	208.64	207.68	205.87	207.8
209.54	208.51	210.22	207.74	206.54	207.38	209.69	209.23	210.63	208.89	209.68	212.77	205.89	207.79	209.49	206.86	208.33	206.75	209.61	210.66	210.3	208.17	211.42	206.37	207.93	205.26	207.88	208.46	208.16	207.85	207.22	209.44	212.44	209.37	210.84	213.59	209.7	209.83	210.39	206.65	208.91	207.45	209.06	208.29	208.68	209.06	210.92	209.46	208.56	208.23
208.96	207.56	208.62	210.37	208.14	209.43	210.19	209.78	209.33	208.32	205.61	206.17	208.95	207.62	207.33	209.57	207.13	211.88	207.2	207.09	206.93	211.05	205.94	208.03	209.7	210.69	206.9	207.47	209.01	211.95	210.8	209.31	211.33	207.54	210.54	210.81	207.96	208.98	208.42	208.87	208.65	209.61	210.75	207.19	208.25	210.86	210.45	208.17	208.57	209.3
196.19	200.35	197.34	198.81	199.28	196.71	200.15	198.27	195.27	198.53	199.64	199.38	201.92	200.73	198.77	199.16	199.01	199.58	195.76	200.72	197.73	202.17	197.37	199.98	199.46	201.11	200.1	200.97	200.19	202.02	202.86	200.58	199.29	198.26	200.42	199.95	197.89	198.9	200	197.42	198.45	200.42	199.94	202.07	199	199.64	199.09	199.25	199.44	199.98
215.19	210.72	213.25	210.52	216.25	217.71	209.15	209.26	215.54	212.55	210.03	212.19	210.15	214.02	210.96	212.83	208.8	213.41	213.71	210.32	214.72	213.06	210.98	214.26	213.86	213.41	214.59	213.76	211.92	210.92	211.73	215.93	210.06	210.52	214.11	212.26	213.05	212.32	213.34	211.19	210.97	211.8	209.59	213.31	210.68	212.2	212.03	212.96	210.39	212.54
211.02	211.38	209.51	208.7	207.39	207.75	208.66	208.01	212.66	212.64	208.82	209.12	204.57	207.33	209.68	205.29	208.4	210.63	208.2	212.26	212.71	207.53	206.68	208.5	209.49	211.47	208.97	212.73	208.85	207.48	210.75	209.57	210.04	207.44	207.74	204.9	208.27	213.01	209.12	210.05	207.86	208.77	209.68	211.95	210.68	210.43	210.44	213.52	208.88	210.35
194.03	197.4	193.2	193.8	195.9	194.1	194.07	193.13	194.79	194.76	194.67	198.88	194.34	196.04	194.46	195.42	193.84	195.76	194.09	193.05	194.86	195.89	196.42	193.15	195.28	198.72	197.56	194.2	193.77	195.72	194.06	195.22	195.97	196.31	195.36	195.21	194.87	194.06	194.74	196.08	197.33	198.67	195.73	194.72	193.19	194.78	197.05	192.77	194.6	196.67
209.54	213.66	214.92	212.9	214	211.24	216.59	215.47	212.8	215.34	213.02	212.52	213.64	212.8	210.29	212.59	210.09	214.66	213.44	215.74	211.49	213.82	213.3	212.4	213.72	213.85	212.96	214.75	215.24	214.24	211.55	210.06	213.75	212.13	215.46	212.74	214.26	213.86	210.51	211.22	215.13	210.38	212.41	212.69	213.51	215.19	214.17	212.73	211.62	216.87
211.08	210.46	214.98	211.77	212.09	215.34	212.15	210.49	209.34	212.17	209.07	211.33	210.64	212.29	210.53	214.64	211.75	210.83	210.39	211.07	210.26	213.57	209.74	212.46	210.4	212.87	212.32	212.56	209.09	213.82	214.35	207.31	214.79	211.14	212.24	211.4	214.27	212.67	215.1	213.16	212.64	212.47	207.7	209.12	211.86	210.55	214.83	211.97	214.51	213.89
211.2	208.69	210.03	210.57	208.87	211.55	211.58	208.37	210.18	208.96	210.43	209.1	206.47	210.85	210.76	208.16	208.57	205.36	208.23	210.95	207.88	209.06	211.99	211.32	208.68	211.05	209.13	208.8	207.17	209.61	207.73	209.9	207.28	208.82	208.35	209.83	210.53	210.01	208.8	207.85	211.24	207.95	210.2	207.89	209.64	208.88	210.73	209.27	210.6	207.61
216.86	219.13	215.22	216.78	215.69	215	214.84	217.93	214.59	215.44	219.85	217.92	220.48	217.17	217.43	214.03	219.61	217.27	217.34	217.69	214.08	219.61	216.29	214.52	218.17	218.47	216.3	219.11	218.17	216.49	214.59	214.86	217.33	220.31	218.7	216.13	215.71	217.42	218.96	220.06	218.03	217.62	218.98	217.62	217.08	217	220.37	222.83	219.62	217.95
207.78	206.28	209.48	205.54	210.98	210.33	210.22	207.35	207.92	204.32	208.2	204.51	205.96	205.56	208.27	208.78	208.36	207.14	206.09	205.55	204.23	207.44	207.39	205.49	207.33	208.29	208.64	207.05	210.22	208.9	209.76	207.53	209.22	204.78	207.5	208.13	207.17	209.58	208.93	205.12	206.95	208.34	204.66	207.47	206.89	211.23	207.37	209.26	203.01	209.13
203.06	202.94	202.23	205.22	203.19	205.29	201.83	205.11	200.65	202.66	203.86	202.81	203.09	203.99	202.22	200.29	200.63	204.56	203.11	199.73	200.68	204.49	202.74	202.65	203.04	206.66	203.17	204.71	200.29	203.97	202.52	202.15	202.85	200.19	203.5	203.3	201.53	206.69	202.89	201.55	203.74	205.54	202.38	204.59	205.01	201.89	201.42	204.07	205.44	205.24
206.7	203.9	202.04	205.67	206.85	206.94	204.66	200.28	203.66	204.44	204.99	203.11	207.29	205.44	206.46	206.19	206.37	204.15	201.69	200.35	205.34	205.17	203.99	204.75	203.12	202.79	204.07	203.81	203.75	204.6	201.54	205.65	210.02	203.24	205.44	205.84	202.24	205.94	202.88	203.67	204.11	202.6	206.38	202.7	203.07	205.44	201.31	203.1	204.88	206.98
210.92	211.22	212.68	212.54	207.94	211.22	211.06	210.84	211.18	210.81	212.38	207.94	209.11	212.94	213.34	210.39	208.97	212.12	210.54	210.71	211.49	212.28	212.65	210.78	213.91	211.92	208.3	212.47	211.62	215.69	211.81	211.9	213.81	212.89	213.09	209.62	212.51	212.09	214.18	210.26	208.89	213.38	210.72	210.1	212.93	210.12	211.83	209.78	211.83	210.7
214.21	210.94	214.57	214.76	208.51	212.86	213.96	212.56	211.52	214.16	212.76	211.69	212.66	214.28	214.31	214.38	214.89	212.1	213.36	215.09	211.51	213.19	212.71	211.72	212.76	212.81	216.92	212.16	210.2	210.5	213.15	212.44	213.58	208.15	214.25	213.93	211.04	210.45	215.55	212.03	215.83	212	213.93	211.5	211.97	210.85	214.82	210.65	210.61	214.43
200.26	203.27	202.23	201.98	203.62	202.31	201.41	201.86	200.67	199.88	204.28	199.9	202.2	201.47	201.22	198.96	200.53	201.84	199.09	199.98	203.57	201.93	195.15	201.62	202.39	200.99	196.99	200.71	201.83	201.43	200.27	200.48	199.47	202.63	201.99	198.91	199.52	205.01	201.84	203.02	200.81	201.19	201.38	201.24	202.63	199.29	203.03	198.57	203.65	202.11
214.02	213.15	214.97	215.8	216.48	215.25	212.79	216.04	215.15	215.29	210.71	214.78	213.75	215.86	213.27	210.63	212.4	209.73	214.18	212.98	215.72	213.26	214.74	212.37	212.87	211.06	213.25	211.66	215.34	212.31	215.07	213.51	213.34	215.18	212.92	214.32	212.8	214.83	214	213.21	213.92	213.77	211.77	215.69	210.94	214.4	214.21	211.98	214.97	216.18
208.51	208	205.8	208.94	210.4	206.26	207.72	206.35	207.96	208.85	206.3	206.05	209.17	209.56	208.32	207.58	205.24	205.87	207.48	210.7	208.03	206.87	205.76	208.49	206.19	208.52	208.29	207.74	204.84	206	207.07	207.55	209.88	207.37	207.11	205.21	204.89	206.27	209.84	208.91	209.28	208.49	204.98	203.97	208.71	208.33	205.57	204.17	207.52	204.91
210.66	209.23	209.35	209.2	208.52	209.41	208.31	209.19	207.85	208.01	208.25	207.07	210.29	210.09	203.77	209.43	207	209.22	207.94	205.32	210.36	210.15	207.94	209.67	208.36	210.49	210.11	208.98	209.83	211.76	210.08	211.9	208.45	210.87	210.42	213.6	210.64	211.27	210.53	209.76	213.81	207.45	211.7	209.97	207.55	210.41	212.79	209.4	208.11	212.38
214.34	217.31	219.25	217.88	217.74	216.51	215.44	217.34	217.91	218.23	214.97	215.71	217.14	217.58	214.27	219.67	217.06	215.37	217.25	214.83	215.29	217.51	215.33	218.51	219.81	218.63	214.27	218.94	218.25	218.61	219.19	217.66	219.64	217.92	216.51	216.2	216.52	220.23	219.7	216.69	215.05	218.21	216.63	215.48	218.86	211.65	216.35	216.92	218.73	217.12
212.07	214.19	212.86	214.18	205.96	214.58	208.48	211.18	213.49	210.52	211.37	216.88	211.82	211.85	210.67	213.4	209.02	214.28	211.44	213.67	209.94	211.49	210.49	212.31	213.45	211.46	210.96	212.8	213.81	211.58	211.34	211.34	205.77	209.73	211.39	211.4	210.47	209.79	214.99	210.96	212.98	208.5	208.39	210.88	212.82	212.98	215.52	211.72	210.34	211.2
210.04	206.8	210.22	209.67	205.56	209	210.7	210.86	208.79	211.54	208.98	205.5	207.33	208.45	211.17	209.78	208.04	209.59	209.31	208.94	207.12	209.3	207.33	210.79	206.72	209.81	208.04	213.95	209.45	209.26	205.78	207.09	208.57	206.27	211.5	206.6	210.36	207.29	207.32	210.29	208.74	210.2	208.82	209.36	208.48	207.76	207.28	210.46	209.46	210.42
208.43	208.24	209.17	207.37	207.13	209.36	206.05	209.59	211.78	208.75	208.65	209.96	207.77	208.02	206.45	209.14	205.95	208.04	208.61	209	215.23	208.27	208.02	206.38	209.71	209.9	211.17	209.23	209.91	205.68	208.06	209.92	206.27	209.71	204.98	209.89	208.99	206.77	208.47	208.4	211.55	206.07	206.83	206.35	209.35	207.4	207.48	209.49	205.74	210.42
204.93	205.96	204.85	204.77	207.18	205.61	206.83	206.22	203.67	206.69	205.47	208.49	204.03	205	203.8	203.29	204.46	202.29	204.6	208.03	204.96	203.27	201.19	204.46	203.43	208.39	206.21	207.07	206.42	203.28	206.87	203.07	203.16	206.86	205.02	208.57	201.89	205.37	204.08	203.33	206.17	204.9	202.84	207.31	205.99	204.93	204.7	204.62	205.2	205.39
212.14	209.57	209.54	212.08	212.42	209.03	211.75	213.72	215.48	212.73	213.03	213.5	210.99	214.7	213.76	210.41	210.73	210.48	211.99	213.92	211.9	210.64	215.24	211.33	210.21	214.04	212.68	211.83	214.08	214.88	212.28	210.65	211.35	208.67	209.42	211.85	214.3	214.39	211.36	211.41	209.73	210.16	212.42	209.63	210.83	212.3	211.65	212.51	211.12	211.66
201.69	203.72	200.96	199.32	201.45	202.9	202.72	199.55	203.43	200.64	203.33	202.86	202.26	201.09	200.46	203.16	201.14	200.81	202.8	200.98	200.06	201.85	201.22	200.98	200.5	199.46	197.9	201.84	199.93	203.19	200.84	202.78	201.15	201.88	200.51	201.78	199.23	202.25	202.38	199.19	202.19	200.44	200.09	202.31	200.57	197.4	202.67	201.62	202.16	203.99
208.21	209.18	209.37	206.33	208.69	208.98	208.29	205.78	209.09	210.79	209.99	210.85	209.97	208.63	211.82	209.65	207.27	207.62	211.14	209.44	208.2	210.5	213.01	209.05	208.27	211.07	210.82	210.35	212.38	205.56	210.53	207.17	208.87	209.98	207.92	208.38	210.77	208.34	209.3	210.05	207.24	209.98	212.47	210.04	211.16	207.38	209.42	210.95	210.08	209.66
201.86	203.36	199.05	199.11	204.15	202.36	202.14	200.55	203.03	201.1	203.01	202.65	203.13	201.98	203.52	201.95	198.14	198.5	197.88	200.33	197.5	199.27	198.45	198.54	199.06	199.6	200.34	204.54	199.74	201.56	200.18	202.63	203.56	202.41	204.23	200.3	201.3	202.1	198.92	201.47	199.23	201.69	200.76	199.32	201.57	199.44	204.87	199.76	202.69	202.24
211.94	213.9	214.15	213.3	209.46	212.05	210.41	209.66	212.28	210.18	209.72	213.31	215.02	212.99	209.72	214.52	208.29	213.14	212.67	209.11	214.54	210.55	211.24	211.43	210.46	210.43	212.62	212.18	213.13	210.1	213.49	211.4	211.33	212.71	214.43	211.72	213.07	208.54	213.74	215.66	209.94	209.86	210.66	213.19	211.64	210.79	210.38	211	208.17	212.39
202.89	199.83	201.86	201.84	203.17	203.69	203.8	200.29	203.02	205.09	204.17	206.31	201.52	203.56	204.5	205.33	203.27	202.22	203.45	200.43	202.05	204.32	202.57	204.44	203.98	201.83	203.13	203.38	203.65	203.45	203.69	202.91	199.67	202.67	204.92	203.26	202.25	208	202.65	203.91	206.03	202.35	199.67	204.25	203.54	202.44	204.01	205.09	202.15	200.79
209.06	208.74	208.08	208.48	209.11	209.99	209.36	206.09	210.32	204.87	208.95	208.37	204.84	207.34	208.01	206.33	209.76	208.18	208.16	208.5	208.05	205.18	209.11	209.65	208.89	207.58	206.68	210.49	207.89	208.27	209.73	209.43	208.77	212.86	208.04	210.25	206.04	207.79	206.89	207.74	208.59	209.46	205.31	207.46	208.24	207.44	209.93	208.18	210.44	206.57
209.89	209.31	209.62	209.35	210.75	208.49	208.57	207.36	211.23	208.46	208.1	208.63	209.34	209.45	210.13	209.46	211.38	209.92	210.48	208.95	208.43	206.07	209.29	208.73	208.3	205.67	211.98	209.9	211.52	213.4	208.97	206.57	211.63	207.5	208.53	213	210.42	209.87	210.34	207.1	206.42	207.47	209.37	210.39	208.84	209.26	208.8	209.42	207.55	208.47
205.75	202.78	202.14	200.57	202.74	206.67	203.29	201.8	207.55	206.67	205	203.27	205.34	205.2	206.33	203.57	205.79	204.56	202.83	206.14	202.74	202.41	206.63	204.91	198.88	202.2	200.79	202.8	204.24	206.05	202.31	207.42	201.37	202.82	205.66	204.1	201.07	204.38	203.48	202.21	202.64	205.44	203.15	204.3	204.35	202.65	203.44	203.71	203.22	202.6
196.37	195.7	195.6	192.65	192.74	197.92	195.16	192.52	197.26	197.31	195.12	193.56	194.26	196.72	194.53	196.09	192.76	195.94	195.68	195.99	197.95	195.5	194.81	196.4	194.45	196.26	197.55	193.16	192.84	196.18	194.88	195.35	190.58	196.8	196.34	195.08	193.55	194.9	194.54	194.52	198.43	193.51	195.83	193.42	195.43	189.89	193.13	197.4	194.13	196.32
205.19	202.12	202.54	199.15	204.95	204.48	201.94	204.87	206.74	200.45	200.57	198.62	205.45	205.61	201.92	203.51	203.52	202.64	201.95	203.08	200.76	202.2	199.33	202.27	201.75	200.38	202.31	201.53	201.25	206.87	200.38	203.24	202.7	202.51	200.01	203.36	201.93	202.25	205.13	203.05	204.4	204.08	199.96	203.01	200.47	203.03	202.01	204.91	202.98	206.08
193.25	194.18	195.6	194.16	192.8	192.64	190.67	191.04	194.26	197.08	194.89	193.24	192.79	196.62	193.86	192.69	193.5	193.91	191.61	189.55	192.94	195.59	193.71	195.52	193.41	194.69	196.21	197.06	193.4	195.42	195.87	192.91	193.97	195.78	195.74	195.27	191.7	193.87	194.83	192.94	195.43	194.91	194.54	191.32	191.16	193.28	192.82	194.97	196.74	193.59
216.92	220.31	217.18	218.68	219.28	218.76	216.15	215.94	217.35	220.71	218.3	217.72	217.63	217.63	218.61	219.05	214.19	217.02	217.25	213.45	217.37	219.8	216.71	218.31	216.6	217.53	217.09	215.35	214.57	216.3	214.77	212.93	217.01	217.25	215.4	217.39	218.22	216.54	217.68	218.33	218.84	216.98	215.94	215.44	217.16	216.88	215.4	217.08	215.65	215.01
198.93	198.32	204.83	197.82	197.52	198.24	201.28	197.01	201.5	199.24	200.4	201.04	198.29	203.03	201.23	198.49	201.27	202.73	199.86	199.05	201.09	200.43	200.14	200.71	201.09	200.21	198.19	197.45	200.36	198.84	203.21	199.12	197.03	201.44	197.67	201.24	200.86	202.05	201.64	197.32	202.6	201.14	200.27	199.06	201.07	200.43	201.32	202.69	200.34	202.89
195.96	195.91	192.28	197.23	196.49	193.99	196.44	195.98	196.31	192.99	192.91	194.84	194.86	196.12	193.32	192.53	192.9	191.81	194.42	196.2	193.71	197.62	194.9	194.37	195.44	196.44	192.11	193.56	193.28	194.7	195.07	194.58	196.05	190.58	193.97	193.14	195.12	192.17	193.84	194.92	193.26	197.91	194.09	193.18	194.29	194.47	195.17	194	193.24	196.06
209.99	209.54	207.76	208.68	212.23	212.6	210.05	208.71	209.29	208.83	207.08	208.4	210.42	207.21	207.83	209.73	206.6	206.19	205.78	208.51	208.93	207.94	206.38	206	206.89	206.77	213.86	211.93	205.89	210.19	209.53	209.54	206.71	210.64	207.89	209.94	209.93	209.2	208.37	209.93	206.31	207.31	206.81	208.02	211.25	208.03	206.03	209.79	207.58	207.29
211.18	209.18	212.15	210.35	210.06	210.71	210.49	211.39	210.38	214.49	210.2	210.54	213.76	209.54	209.46	207.69	214.75	212.44	211.71	212.68	212.22	211.85	210.57	210.09	209.3	215.31	214.94	211.85	208.68	209.51	211.98	209.92	212.25	212.87	212.26	210.22	212.46	207.08	210.87	214.57	211.34	211.85	212.9	211.49	214	212.3	213.43	213.92	210.55	212.19
213.9	215.15	211.15	213.04	215.29	211.22	214.45	212.79	211.18	211.33	211.77	211.86	214.45	213.34	210.87	212.02	213.62	213.05	212.77	211.4	211.62	209.14	213.05	212.44	211.43	212.3	212.01	212.47	216	211.39	211.64	213.54	212.85	213.62	210.63	213.28	212.65	213.84	212.06	212.08	209.08	210.94	215.92	212.02	214.04	211.03	213	214.89	212.78	212.73
204.32	202.45	204.71	202	202.57	200.65	201.97	205.39	202.38	203.82	205.15	201.34	202.62	204.26	204.64	203.42	202.71	202.63	198.26	204.15	204.45	203.3	206.14	203.08	204.7	202.86	205.5	204.75	204.08	202.99	200.92	206.57	203.79	204.16	203.39	202.44	201.53	200.91	201.27	204.6	201.55	203.79	207.04	202.24	201.18	202.52	203.2	204.31	201.2	200.52
217.43	215.7	219.35	218.09	217.95	218.98	220.09	216.18	217.67	216.37	218.82	217.32	218.55	215.09	214.12	218.39	213.8	216.31	221.01	219.59	214.36	218.66	218.71	217.07	217.35	216.17	215.7	216.12	214.63	217.42	216.08	217.31	215.51	217.66	218.31	217.03	216.98	218.12	218.29	216.64	217.59	214.4	215.41	216.96	215.12	219.95	216.77	219.82	218.08	216.64
208.14	206.8	209.89	205.13	209.32	209.61	208.56	210.95	207.05	210.71	207.18	210.94	208.58	208.57	209.75	209.16	205.4	206.37	207.09	209.42	207.11	209.24	211.78	206.93	209.51	207.35	207.8	210.37	206.27	209.86	214.02	207.79	206.58	209.31	210.75	207.95	211.4	205.72	206.91	206.62	208.02	207.89	212.02	208.22	209.44	210.71	209.21	209.74	208.46	210.44
204.24	206.07	203.35	203.46	203.14	207.32	205.05	202.62	204.25	203.51	201.88	200.23	202.59	203.04	203.93	203.55	203.63	202.01	202.76	203.13	202.82	206.33	206	199.85	203.14	203.93	200.99	200.21	204.14	204.02	202.67	202.9	200.87	201.14	203.91	201.3	201.76	204.37	201.78	207.02	201.15	203	206.77	201.66	204.72	199.59	199.72	200	205.12	202.58
210.44	209.98	212.03	211.39	210.84	212.28	211.95	210.44	209.64	210.03	208.86	209.85	212.29	211.02	211.26	214.49	211.69	213.9	209.95	207.75	211.77	210.87	209.71	212.36	215.93	206.1	212.41	209.53	214.45	208.81	211.71	212.46	212.13	209.5	206.67	211.12	212.73	212.35	208.53	214.89	210.97	214.75	210.69	213.32	213.58	212.46	211.37	212.28	212.12	209.74
205.03	203.52	203.35	201.74	205.07	204.07	201.93	202.83	201.42	201.03	203.65	208.1	203.95	204.96	203.12	203.01	205.47	206.77	203.03	203.77	203.69	204.59	203.97	201.73	204.36	203.13	200.78	202.29	202.7	207.92	202.34	203.62	204.88	205.81	203.73	203.69	205.54	206.83	204.78	203.4	205.13	205.2	203.3	202.91	207.2	204.33	202.77	201.43	203.15	202.67
212.09	212.7	207.51	211.05	211.62	213.55	211.67	213.68	211.33	210.85	216.15	212.87	215.53	209.39	214.05	211.21	212.87	211.8	213.31	211.79	212.92	211.34	212.09	216.6	210.96	211.2	210.69	210.37	211.02	210.51	212.69	212.08	211.8	213.61	212.83	212.14	207.9	211.91	212.66	213.36	212	214.62	212.71	212.06	211.86	210.74	213.41	211.8	214.48	211.43
206.61	205.47	204.22	205.28	204.67	201.37	202.22	208.75	202.2	204.16	204.5	204.47	206.13	208.2	203.91	208.89	206.97	202.93	205.18	205.16	206.09	202.66	203.21	203.38	205.87	208.94	205.46	204.73	205	203.78	204.99	203.37	203.75	205.71	205.61	209.06	204.72	203.36	203.81	207.31	207.65	203.32	198.6	203.5	202.18	200.98	209.05	202.14	205.67	208.37
205.84	205.88	205.77	203.92	204.1	206.44	203.94	203.94	201.83	205.4	203.68	205.23	204.87	203.99	204.55	207.46	205.31	203.24	201.84	206.13	202.11	207.25	207.72	203.37	203.6	205.82	205.99	202.32	205.7	201.87	202.68	207.76	203.34	209.44	206.3	202.14	203.68	204.14	205.54	205.5	205.25	203.68	204.93	201.9	201.02	207.89	206.09	203.57	204.71	202.85
206.64	205.89	203.17	204.94	203.43	205.64	203.38	203.12	206.15	206.37	207.64	202.29	205.43	204	203.43	204.82	204.6	204.08	202.85	203.02	202.74	203.4	204.13	203.92	204.7	203.5	206.24	203.75	209.08	205.55	202.72	206.18	203.58	204.5	205.74	204.04	204.74	206.03	200.94	205.65	206.35	202.21	201.7	204.89	205.64	203.78	204.73	202.83	202.88	207.55
201.22	202.28	204.15	201.29	196.37	203.13	199.23	200.6	200.5	202.27	199.66	201.62	199.76	199.02	198.65	196.56	200.92	201.03	197.23	203.69	197.66	198.57	200.35	200.23	200.97	198.51	198.17	202.99	201.06	197.96	198.66	202.17	199.42	198.65	201.36	197.67	201.3	201.57	200.63	199.92	198.91	203.01	201.63	198.61	198.12	199.23	199.34	198.53	201.71	201.16
208.2	209.13	210.26	209.65	209.29	209.97	212.12	207.4	208.71	207.41	211.6	207.92	210.89	207.77	210.82	207.81	210.3	207.77	210.61	207.7	208.31	208.56	207.58	207.71	209.39	208.03	208.89	209.55	209.13	208.16	205.8	206.62	206.72	208.65	209.27	211.05	208.59	209.98	209.54	209.06	208.39	209.61	210.97	209.65	208.87	209.33	210.76	208.82	205.82	206.13
208.53	208.01	210.25	209.19	210.03	211.75	209.96	210.67	211.28	207.71	210.96	213.1	210.39	210.7	210.5	208.26	208.83	206.56	210.03	211.55	206.69	211.85	208.16	208.2	214.01	211.66	212.13	206.84	211.4	212.84	208.28	209.17	207.56	207.46	208.04	211.04	212.35	209.09	209.69	207.46	210.52	207.3	210.37	210.06	211.41	208.43	209.77	209.46	214.01	207.49
210.21	204.81	208.93	210.3	208.46	210.37	207.88	207.99	206.87	206.31	207.26	206.77	208.79	207.23	209.88	206.5	208.37	207.66	209.59	209.73	206.58	204.65	212.23	205.49	206.34	204.13	206.36	207.28	208.6	207.33	211.59	207	209.89	207.83	211.08	208.64	203.15	206.1	205.55	209.63	205.04	207.94	207.97	208.06	207.32	205.76	208.82	205.36	209.84	206.5
200.86	202.03	200.16	197.75	200.12	200.63	200.49	199.97	196.46	200.18	201.46	200.03	204.68	199.76	201.45	199.54	202.53	200.59	196.62	198.56	201.22	200.45	198.83	201.76	205.42	198.92	202.5	199.46	199.98	202.87	202.15	203.85	201.17	200.29	199.74	199.52	197.6	199.61	201.05	202.59	201.78	201.27	201.69	203.84	201.39	201.44	196.47	198.56	204.19	198.33
209.42	210.45	206.47	206.61	207.13	205.5	206.85	207.46	208.68	211.18	206.64	209.22	206.58	207.38	210.42	208.28	205.62	209.18	206.07	208.17	209.15	209.61	206.82	210.57	212.02	206.01	206.97	207.35	208.97	206.38	208.25	209.24	208.2	210.31	207.49	210.32	207.73	208.06	211.17	209.13	210.72	207.84	209.61	211.46	206.08	207.96	211.92	205.81	209.88	208.79
216.8	217.84	216.51	216.9	218.34	215.39	216.68	215.21	218.68	215.01	215.27	217.29	216.57	215.15	214.07	218.74	220.39	218.45	216.12	216.76	218.51	218.54	218.08	216.71	213.7	216.2	217.19	214.73	218.28	217.89	216.66	215.65	212.57	220.1	216.17	218.96	217.22	216.94	216.8	216.77	216.53	216.57	217.81	217.55	219.97	217.24	217	214.73	214.25	214.73
207.26	209.46	207.6	208.43	208.6	206.08	211.13	206.97	211	205.81	207.94	206.63	207.73	203.85	206.13	209.91	210.33	209.68	205.23	204.48	210.66	206.41	211.43	207.47	205.95	206.45	209.91	205.92	206.15	207.05	209	209.79	207.89	207.35	209.55	208.17	208.76	205.83	207.03	210.67	207.07	207.92	209.37	211	209.32	208.11	208.62	204.53	208.18	207.65
214.8	211.51	213.48	211.58	216.79	211.11	208.97	215.5	209.39	211.5	214.56	214.22	215.41	213.25	210.12	210.74	214.26	212.82	210.56	215.52	212.57	211.58	210.06	210.07	211.16	212.11	217.3	214.12	211.2	210.38	213.56	214.09	214.54	213.71	214.04	212.08	213.26	212.97	212.49	209.99	210.32	215.03	212.48	211.52	214.07	211.42	215.98	213.83	216.54	212.32
194.39	192.01	192.79	196.26	192	192.58	195.3	192.73	193.8	194.85	193.58	194.4	193.64	194.79	196.51	196.32	195.46	195.24	197.69	195.63	193.74	193.79	195.41	193.62	192.58	194.15	191.25	194.39	196.08	195.15	195.06	195.95	193.38	192.56	194.75	192.5	194.59	193.46	197.55	192.03	194.15	192.28	195.13	191.87	196.06	193.92	195.7	196.04	194.59	196.41
206.64	206.76	207.68	204.63	206.06	208.25	207.03	206.18	208.05	206.95	204.36	205.89	206.02	205.29	205.63	204.31	207.36	207.75	207.49	209.2	205.18	206.54	207.86	205.45	209.53	206.02	201.95	205.66	206.88	209.93	207.02	206.51	206.38	205.05	205.43	205.73	208.89	206.31	203.58	205.43	206.88	205.22	207.49	208.16	205.3	204.8	206.71	208.37	205.93	207.66
215.99	216.51	218.12	213.58	218.27	219.81	216.18	217.35	216.01	219.26	218.35	217.41	216.8	216.76	219.39	217.93	218.03	220.59	217.16	218.74	216.28	218.27	219.37	220.17	214.96	215.75	215.25	216.82	217.59	217.93	218.55	219.55	214.93	220.66	217.73	214.96	218.77	221.83	218.92	218.86	216.75	220.83	214.42	217.76	215.69	217.13	215.84	215.5	217.04	217.91
211.17	211.58	211.76	214.07	210.11	213.94	213.56	210.69	210.86	210.6	212.55	211.94	210.4	213.03	215.07	213.29	213.16	208.93	210.55	207.65	212.32	212.46	212.34	210.37	210.23	209.63	213.19	210.51	210.87	212.93	211.07	211.33	210.09	211.57	209.65	213.46	208.08	212.32	211.68	212.83	213.05	212.13	211.31	212.65	209.46	211.15	210.93	211.42	212.24	214.33
211.41	208.54	206.34	207.17	206.38	207.36	206.26	205.7	207.39	208.45	204.16	205.47	208.92	206.18	204.46	206.71	207.66	209.18	206.81	206.32	210.88	206.28	209.23	208.85	202.69	203.96	208.61	205.54	207.25	208.76	207.26	207.74	207.27	208.39	207.5	207.1	206.15	208.96	203.69	210.69	211.09	205.14	207.18	206.84	209	208.14	210.64	211.26	209.7	204.05
201.46	200.68	201.98	204.36	202.42	204.97	203.27	202.14	202.13	198.63	204.73	201.79	206.28	204.19	203.02	200.92	204.55	201.31	200.92	203.91	201.27	200.09	203.42	204.42	204.45	202.66	205.32	204.5	201.79	204.81	200.63	203.73	205.13	203.36	203.31	203.38	203.51	202.86	203.33	202.3	202.39	203.28	203.29	205.32	202.77	202.04	200.12	203.03	202	200.78
206.66	208	206.88	208.93	208.18	208.8	207.34	209.41	208.35	204.69	209.35	208.7	204.92	207.6	209.99	211.39	206.07	207.82	208.89	206.57	207.86	206.82	208.95	206.57	208.16	206.17	209.01	203.65	210.91	209.23	207.51	208.3	207.83	208.65	204.93	206.9	212.04	207.61	203.34	209.24	208.66	211.37	209.09	210.14	206.87	208.14	209.41	206.62	208.05	205.76
207.06	207.14	209.53	208.37	208.69	206.44	209.86	206.67	208.8	209.31	207.65	206.58	204.03	210.85	207.07	209.08	208.11	208.57	211.11	208.55	207.48	207.06	207.32	205.92	210.02	206.98	209.84	206.85	210.92	210.74	208.72	208.57	204.36	209.46	207.7	209.9	205.69	208.86	208.28	205.78	207.54	206.46	209.48	207.54	207.05	208.52	204.09	208.65	208.59	205.85
203.96	207.39	205.13	204.48	201.11	204.63	204.38	202.54	202.62	203.81	204.03	206.06	204.83	204.14	204.24	204.9	206.4	205.43	205.21	204.6	200.44	204	204.17	205.31	204.48	202.48	200.34	204.08	204.63	201.07	205.29	205.47	205.47	203.03	204.41	206.39	204.07	204.77	204.03	203.35	202.5	202.4	206.41	205.07	205.59	206.37	204.98	204.91	202.24	204.84
210.17	208.49	208.17	206.62	212.07	204.47	208.47	206.91	208.83	207.72	204.02	210.33	209.53	208.78	212.15	205.06	204.65	206.01	208.77	207.48	209.55	208.08	205.12	204.02	204.58	207.71	209.2	207.55	209.45	207.2	206.07	208.98	206.75	206.63	210.87	206.38	206.14	207.02	207.21	208.9	207.48	205.5	206.28	206.57	207.83	211.35	208.61	208.09	209.03	207.69
207.16	208.29	204.81	207.55	208.28	209.19	210.8	210.09	209.86	208.21	208.79	209.87	211.34	211.64	208.63	211.55	213.4	206.32	209.48	207.27	206.3	207.86	207.4	208.92	212.69	212.98	207.15	207.54	204.14	209.06	205.47	209.26	210.61	208.08	208.61	204.65	208.25	208.16	208.34	209.26	209.74	209.13	207.8	205.27	209.68	212.09	210.01	212.28	207.38	209.03
202.48	200.82	205.28	205.93	203.04	207.51	208.33	206.03	205.78	205.07	206.71	206.61	204.98	207.8	206.65	205.66	206.31	203.82	208.54	208.35	204.9	204.39	204.09	207.72	207.87	207.16	206.6	206.7	206.4	207.49	207.34	204.79	205.81	204.51	203.07	205.5	204.69	205.18	205.38	202.97	205.86	204.74	204.43	204.78	207.66	206.1	203.13	208.07	203.24	205.49
205.69	208.97	204.05	209.72	207.85	207.48	208.24	207.89	211.31	207.3	208.42	208.1	206.22	212.01	208.03	208.46	207.2	208.14	207.97	212.83	209.06	204.67	208.91	208.5	208.2	207.06	207.39	209.56	210.41	208.62	207.79	211.77	208.49	207.02	205.41	208.17	208.96	209.08	207.97	208.16	209.39	209.72	208.38	207.35	209.36	209.97	206.63	207.61	209.17	206.79
211.9	213.14	211.12	213.26	209.58	214.11	209.83	210.99	210.81	206.72	211.48	212.26	211.5	209.43	209.68	209.78	210.44	210.42	212.99	210.06	210.98	208.87	211.33	212.51	209.63	213.75	213.34	209.74	210.35	210.42	213.91	210.91	211.38	209.96	212.81	209.03	212.38	212.54	208.24	213.11	211.16	209.12	212.63	210.34	212.44	211.79	212.88	209.1	211.89	211.74
203.83	204.75	207.96	205.81	207.01	207.21	206.95	205.82	204.01	206.45	204.67	209.94	207.05	208.44	208.23	208.42	208.2	205.12	205.59	205.51	208.2	205.12	203.05	207.17	204.61	204.79	202.91	205.97	206.29	204.15	209.05	204.8	205.51	206.55	204.99	207.36	205.46	209.14	207.5	205.95	204.65	208.45	205.88	203.52	208.24	206.79	204.87	203.08	204.29	205.12
211.47	212.29	214.16	210.52	210.24	212.55	211.69	212.49	214.6	211.32	214.37	215.38	207.77	206.99	212.25	209.94	209.1	213.69	211.97	213.39	211.65	211.95	210.4	214.16	212.32	211.31	211.94	212.32	211.96	211.86	213.71	215.38	210.15	209.52	211.02	210.1	211.45	211.37	209.83	209.56	209.69	211.46	211.75	210.51	210.47	214.33	212.12	210.93	211.16	212.97
199.5	198.08	200.9	197.59	198.2	197.71	196.69	200.3	198.37	199.08	198.29	195.03	198.24	201.5	196.71	198.2	194.47	197.59	197.25	197.38	201.8	197.68	200.45	198.12	197.37	199.52	196.85	199.72	196.37	196.43	197.76	197.23	198.3	197.06	199.14	201.63	198.53	199.8	201.33	198.49	196.48	194.51	198.6	198.93	197.55	196.23	195.14	196	201.12	199.6
212.4	211.1	211.48	212.87	212.44	213.55	210.72	212.3	213.49	210.87	213.91	212.6	212.21	212.01	210.49	208.38	207.94	212.86	212.19	210.68	213.52	213.98	210.04	211.34	214.75	212.55	211.07	212.04	211.12	209.58	210.68	213.2	213.43	210.78	209.57	209.58	208.84	215.64	209.37	213.98	210.64	212.8	213.68	214.28	211.1	209.35	211.3	210.07	210.6	211.35
208.95	209.67	209.07	208.13	210.6	209.37	209.9	208.07	211.41	207.31	206.28	208.85	206.48	206.43	207.65	206.05	210.5	212.62	206.41	211.16	212.57	209.28	209.84	211.4	208.22	207.12	210.75	208.66	208.24	205.44	208.53	207.29	209.31	208.08	206.44	211.92	210.86	208.38	209.2	206.78	211.68	208.49	207.75	208.26	213.13	208.79	209.61	208.29	211.09	209.83
212.22	210.81	212.3	213.78	210.45	210.95	213.55	209.91	212.42	210	209.29	212.59	209.93	209.08	209.3	212.86	210.07	210.22	211.71	211.86	212.1	212.03	215.86	210.62	211.53	216.33	212.22	213.8	214.01	212.74	214.29	210.48	212	211.46	213.47	206.91	210.94	211.14	210.97	210.94	214.44	210.53	212.86	211.18	213.66	211.19	213.39	211.09	209.11	212.46
208.18	210.8	211.57	207.02	209.33	209.37	211.34	208.07	204.39	209.65	209.94	207.73	208.62	207.29	206.83	211.07	206.18	207.6	209.94	211.9	207.25	210.69	203.99	206.27	210.79	209.78	210.41	211.35	207.71	211.15	208.69	207.6	208.32	207.74	210.4	213.06	211.74	206.82	209.06	209.54	207.5	208.96	208.24	206.69	206.82	209.57	208.68	209.15	210.14	209.12
212.02	207.97	208.88	210.28	211.36	206.51	207.04	210.06	208.11	207.71	208.96	206.13	208.03	207.5	206.5	206.85	208.45	206.31	208.85	207.22	208.98	205.8	207.43	209.17	206.13	207.49	210.27	211.03	209.37	206.72	209.64	208.65	206.99	208.87	207.84	207.76	208.91	207.2	205.69	207.44	208.01	209.3	208.28	209.17	210.3	205.89	208.98	206.4	206.1	209.88
213.24	211.8	213.24	209	211.49	213.2	212.6	211.97	211.08	212.51	215.07	211.97	213.07	214	213.19	214.41	214.15	216.13	213.42	212.51	214.82	215.46	210.36	209.64	214.44	213.01	214.48	214.21	213.9	213.24	212.79	216.16	212.8	213.46	214.49	214.02	212.52	210.11	215.27	211.23	214.81	214.15	213.46	215.35	213.11	213.1	215.6	212.8	214.57	212.15
197.98	201.52	200.8	198.74	197.91	202.93	199.28	199.27	199.54	199.77	199.01	196.14	197.96	199.27	199.32	199.92	199.67	197.95	197.57	200.2	197.01	199.95	199.02	197.96	201.61	197.46	199.92	197.19	199.43	194.62	198.71	200.2	197.36	198.39	196.56	199.77	197.04	201.51	202.5	201.32	200.05	201.82	200.16	199.35	198.68	198.37	197.7	197.09	198.97	203.08
206.86	207.76	208.97	207.16	207.16	206.26	204.57	208.11	206.68	204.7	204.04	205.35	208.7	206.22	205.2	201.53	206.41	205.23	205.63	202.4	206.77	209.62	204.16	203.51	207.82	207.99	202.15	209.34	205.64	208.07	206.02	206.33	208.07	206.91	203.16	203.45	205.8	203.91	204.12	205.87	204.36	204.8	205.39	203.1	206.31	207.21	206.8	206.31	206.41	206.66
203.04	205.5	202.2	208.12	203.39	199.76	201.91	200.57	201.95	204.65	204	204.47	201.96	202.79	202.13	205.66	203.58	205.38	203.67	202.06	204.02	205.32	200.05	204.06	206.13	204.07	202.41	204.55	204.75	201	200.46	201.54	202.95	200.18	202.66	201.55	204.12	203.31	202.41	205.55	201.65	203.19	201.39	205.4	204.64	203.07	200.82	203.48	204.75	203
210.25	208.99	206.01	208.35	208.7	208.15	207.41	207.27	209.64	210.82	207.65	205.68	210.27	210.84	209.25	210.5	206.3	207.78	207.98	205.77	206.07	208.98	208.89	209.1	209.28	207.66	209.37	210.17	209.18	209.47	208.08	208.43	208.11	207.71	209.52	207.03	208.82	209.04	211.26	209.34	204.6	206.41	207.65	207.4	206.57	206.51	207.87	211.57	206.42	211.26
207.33	206.7	208.86	207.65	203.7	203.77	207.82	208.2	205.26	209.01	207.18	207.95	205.36	206.34	207.42	206.1	207.56	206.37	209.02	208.23	212.14	208.05	205.13	205.59	208.97	209.08	206.71	206.84	206.42	208.47	208.75	207.79	208.21	207.09	208.13	207.36	207.4	208.56	205.73	206.36	208.45	207.26	208.91	209.12	208.64	208.3	209.18	206.47	206.89	209.71
205.57	205.31	204.5	207.53	206.59	205.46	205.69	204.83	203.8	206.25	205.9	204.19	204.03	205.87	204.89	207.34	206.6	205.54	209.5	201.87	209.55	205.61	205.11	207.07	205.68	205.91	205.51	204.4	206.55	207.97	200.89	205.57	208.01	205.19	203.95	204.74	205.41	205.06	205.09	206.1	206.97	206.75	204.71	205.78	204.87	206.45	205.1	206.36	210.87	206.59
211.58	209.51	209.98	210.63	207.02	209.07	211.46	210.12	209.71	207.05	206.48	208.05	205.58	207.28	211.1	208.7	210.86	206.9	210.59	211.32	213.98	208.67	208.21	207	204.53	209.48	208.92	209.33	207.66	206.14	212.77	212.31	210.56	208.41	210.4	208.75	203.52	207.97	205.13	210.19	206.84	204.95	208.71	205.67	209.48	207.22	208.45	209.62	208.39	211.19
205.67	205.42	206.26	207.55	207.26	210.7	208.1	212.81	208.24	206.99	204.63	207.68	205.34	206.85	205.27	209.9	208.98	212.33	209.8	213.94	209.14	205.57	204.85	208.96	209.52	205.56	208.79	205.41	211.63	210.35	207.1	204.11	206.55	210.18	205.26	205.78	209.44	204.99	210.16	207.92	212.55	207.44	208.79	209.72	206.24	208.34	209.46	208.44	207.29	209.29
206.72	209.58	208.72	208.65	209.12	206.68	208.91	207.98	207.7	208.38	208.15	204.31	208.57	209.45	204.37	208.93	207.9	208.99	205.88	207.03	207.47	208.29	206.54	208.76	205.5	205.24	206.29	203.94	207.59	210.87	207.17	209.31	210.63	208.15	210.07	204.65	206.43	208.59	207.99	207.92	211.96	207.99	209.56	210.65	207.05	209.51	205.33	208.8	208.6	205.32
210.07	207.98	208.24	208.82	209.13	209.45	207.83	212.1	209.92	209.84	207.65	209.12	204.92	205.09	205.56	210.74	207.54	205.63	206.77	205.13	207.68	211.17	211.26	209.92	206.46	204.9	206.36	205.62	207.76	208.75	205.21	207.87	207.7	208.92	206.98	208.46	209.12	206.35	206.8	208.3	207.3	209.22	209.56	207.32	205.66	204.83	210.24	208.17	208.7	209.17
204.86	204.2	200.95	202.68	201.91	205.77	204.56	204.85	202.28	203.68	203.41	197.88	197.62	204.35	204.69	203.91	202.59	203.21	201.09	201.39	204.41	201.42	207.54	201.43	203.82	203.14	202.34	204.42	202.65	201.61	203.54	206.33	204.04	201.23	199.76	202.22	203.67	203.08	198.57	203.78	204.48	208.02	200.9	203.42	203.54	203.69	203.29	203.32	205.3	202.5
210.6	208.88	210.04	208.68	210.27	207.85	209.73	208.36	207.79	212.62	207.87	210.01	206.88	207.65	208.4	208.35	205.76	209.82	207.45	210.2	209.59	209.03	208.2	208.09	207.21	208.44	208.82	208.41	207.82	206.54	206.54	210	208.47	208.95	211.12	209.46	208.05	208.64	206.63	208.6	210.94	208.19	209.56	208.31	206.01	208.59	210.25	207.7	208.77	210.86
208.17	208.28	206.17	208.61	211.83	209.48	208.53	206.08	208.31	210.02	210.55	208.48	205.46	210.46	210.59	211.33	210.18	206.22	208.02	208.63	208.27	207.28	204.67	206.28	207.27	208.98	212.48	209.47	207.67	210.5	211.25	209.85	208.81	210.25	211.96	207.49	206.91	209.66	208.4	212.72	207.02	211.46	207.09	210.24	209.14	204.7	208.21	208.73	207.15	209.26
209.68	206.72	208.8	209.1	209.79	209.59	207.24	210.21	206.95	207.56	208.72	209.17	210.68	209.82	208.28	210.45	211.88	205.31	210.2	210.88	210.37	210.24	208.9	210.98	209.27	209.24	208.78	207.89	209.02	210.13	208.4	210.85	209.98	207.48	209.05	206.69	211.4	209.6	208.98	206.66	207.22	207.26	211.22	210.55	210.18	209.24	211.04	210.32	211.26	212.2
202.42	200.7	199.16	201.05	200.74	201.56	197.65	200.73	201.23	198.59	200.16	196.11	200.61	200.15	197.9	200.49	200.88	201.07	200.56	202.74	201.9	202.42	196.52	200.54	197.83	198.49	199.23	201.29	199.57	199.47	199.94	203.96	199.36	203.26	201.29	199.13	198.81	202.18	201.23	199.18	201.48	200.16	200.25	197.78	201.37	198.17	199.34	200.71	199.81	203.43
205.5	209.98	209.88	206.79	210.67	207.44	211.66	207.16	209.23	208.73	209.41	209.72	209.38	207.67	207.78	209.06	206.4	207.31	209.08	208.83	210.83	209.92	210.32	207.28	208.93	210.56	208.43	208.24	209.76	209.86	208.89	206.73	210.68	206.52	207.43	207.24	206.87	208.64	209.42	208.25	207.78	208.62	208.96	207.52	207.81	209.45	206.68	210.43	208.72	209.49
213.07	210.74	212.78	211.43	210.5	213.02	213.54	210.23	210.49	213.66	211.32	214.24	214.95	210.25	212.03	210.81	212.09	209.73	210.19	213.19	208.97	210.87	209.43	207.77	210.57	211.18	211.83	208.83	208.27	210.56	213.42	210.72	212.2	210.75	214.03	210.26	209.54	210.9	214.69	212.91	213.08	209.63	213.57	211.8	210.35	211.61	210.83	211.25	207.71	212.19
205.41	202	202.99	204.6	205.12	204.34	201.75	205.31	201.63	201.24	201.41	202.99	202.82	203.66	204.78	206.83	205.74	207.3	205.36	203.71	204.42	201.72	200.65	203.05	203.09	198.98	203.84	202.01	203.23	201.88	208.21	204.17	203.95	201.84	202.2	200.71	200.53	201.28	205.89	205.24	203.52	203.69	205.21	202.81	206.83	205.55	204.47	204.23	204.85	204.98
209.04	209.5	207.67	211.07	208.02	206.66	209.61	208.33	209.86	207.18	208.58	209.06	207.94	210.01	208.73	209.73	207.09	209.81	207.84	209.01	210.33	207.48	208.76	210.16	208.53	207.89	208.81	209.23	208.96	209.61	212.96	208.71	210.23	211.01	209.27	208.99	210.62	212.28	207.91	208.48	210.65	208.68	209.05	209.77	210.75	207.79	211.51	210.44	211.12	210.25
202.82	201.57	204.41	204.49	200.99	202.93	202.62	203.33	205.08	201.94	203.81	202.73	204.9	203.15	203.45	202.05	202.22	205.76	202.36	202.11	204.52	207.04	201.89	203.57	206.89	208.16	202.41	206.14	201.56	205.19	202.93	202.21	201.03	205.73	202.22	204.06	202.74	203.79	205.23	204.56	202.77	201.46	203.12	204.18	205.69	203.41	202.04	200.85	202.45	206.36
212.62	212.34	212.81	210.95	212.71	209.75	212.68	212.61	209.42	210.03	209.47	215.82	214.94	212.03	210.75	214.23	210.74	210.06	210.85	212.67	213.2	212.33	211.85	210.57	210.39	211.8	208.27	210.21	209.43	210.28	213.72	213.45	213.42	213.29	211.96	213.57	213.49	209.89	209.55	212.37	212.49	211.2	210.61	211.92	210.39	215.87	210.19	211.89	212.36	209.44
217.61	215.03	220.4	213.53	219.57	216.9	219.38	219.01	221.42	218.26	219.55	219.83	216.71	219.88	216.36	213.85	214.97	218.12	216.33	217.38	218.57	219.99	217.64	217.13	216.21	216.3	218.64	216.75	215.46	218.37	217.43	218.39	215.91	218.23	218.15	214.63	219.82	215.52	216.76	217.06	216.09	214.1	217.24	216.33	216.56	216.16	217.51	218.19	216.15	214.58
213.99	212.88	214.07	212.75	212.84	211.4	213.09	215.55	215.49	214.22	213.3	211.63	212.19	212.06	212.46	211.3	213.04	214.49	213.15	212.75	210.82	212.67	212.31	210.38	212.18	212.44	211.76	211.25	213.06	213.87	213.51	213.49	210.47	210.72	214.66	213.63	213.9	214.21	212.48	213.57	215.42	213.02	213.32	211.3	211.83	215.14	213.85	213.26	212.62	212.58
211.14	211.28	207.27	210.13	208.27	204.16	208.74	206.05	209.03	209.67	209.76	207.25	209.87	207.37	210.85	207.77	210.59	212.99	210.02	208.67	210.14	208.99	208.24	206.93	211.17	207.75	207.99	209.49	209	209.88	207.29	210	210.18	210.05	206.21	208.88	210.55	209.83	208.26	209.31	206.55	210.6	209.46	209.86	207.69	209.9	209.37	212.83	206.15	210.78
202.91	203.07	204.87	203.49	201.3	203.88	207.66	202.91	202.83	199.11	204.44	202.32	204.41	206.51	201.42	204.94	204.35	203.72	202.47	199.98	203.59	204.82	204.88	203.83	203.77	204.76	203.17	205.63	203.38	204.07	198.72	203.55	203.89	202.94	203.64	202.65	203.91	203.22	205.12	204.06	202.06	201.82	206	202.33	207.23	207.19	207.33	204.56	204.17	205.03
208.5	209.1	205.99	206.76	209.05	208.35	208.54	207.28	210.39	206.22	211.56	205.56	210.72	208.91	207.23	208.06	206.82	209.47	210.83	207.34	208.53	209.01	210.44	208.9	207.84	211.61	207.89	204.27	209.79	208.74	209.25	206.89	210.15	210.18	207.45	208.05	206.99	209.34	209.31	209.14	207.23	209.71	207.47	205.8	206.33	208.34	207.9	210.6	206.14	208.35
213.31	213.04	215.51	213.34	211.27	208.41	208.6	212.5	211.38	210.29	211.74	211.4	211.52	207.57	211.98	208.81	211.22	209.17	210.23	212.34	210.76	211.82	211.59	213.1	210.91	213.14	214.45	208.67	209.83	213.68	209.23	209.56	208.88	212.18	209.64	212.14	211.8	210.85	213.37	214.47	210.57	211.67	209.78	211.8	209.9	214.59	210.85	210.24	213.37	213.9
204.3	206.75	203.7	203.02	206.66	201.26	205.76	199.44	203.77	204.89	203.3	204.76	201.47	203.05	205.13	203.78	205.3	205.13	203.22	204.3	203.06	200.7	203.15	204.68	203.59	203.82	205.19	204.14	203.25	204.78	203.8	201	203.59	202.02	206.36	204.93	204.24	203.83	203.03	204.22	205.41	204.07	200.2	204.41	204.39	203.05	203.79	205.9	201.47	205.72
203.88	205.87	207.4	203.8	206.99	205.54	207.83	204.77	203.04	203.18	206.14	205.36	202.41	203.41	206.67	204.3	206.59	202.3	204.67	205.6	206.3	201.65	206.78	205.77	205.87	203.26	203.58	207.79	203.28	206.21	204.89	205.71	205.84	202.22	204.91	206.63	203.41	206.38	206.34	203.81	205.13	203.38	203.24	200.44	204.49	204.64	206.24	207.39	204	202.58
211.83	210.52	210.98	207.75	211.05	207.69	206.52	208.3	208.38	210.67	206.9	206.87	208.37	205.19	209.88	208.66	206.78	209.96	208.72	210.68	209.37	207.93	209.97	207.58	207.75	207.78	211.16	210.29	207.39	209.71	209.2	205.14	207.95	208.05	209.92	206.88	209.88	206.51	208.48	208.74	208.91	208.47	206.7	207.69	209.59	209.99	213.96	206.51	207.85	209.36
206.65	203.01	205.44	202.69	202.57	203.43	205.38	204.7	203.31	208.79	200.39	203.97	205.32	203.27	203.21	205.04	202.49	204.4	205.01	205.27	203.39	207.28	201.37	206.95	205.61	204.7	203.07	208.17	203.68	202.34	203.62	203.99	202.72	204.08	202.89	202.33	205.27	204.96	201.49	204.23	203.39	200.64	201.72	203.96	202.48	204.03	203.52	205.77	204.34	201.55
199.94	196.9	199.76	199.57	194.05	198.28	198.01	197.6	196.46	198.69	197.53	197.52	199.61	193.76	196.03	198.01	198.36	196.88	196.96	199.89	199.53	197.69	198.81	198.46	195.54	199.09	196.06	201.21	196.69	199.41	198.21	196.14	200.6	195.34	194.42	197.28	197.88	199.07	196.65	195.36	202	196.7	196.15	195.43	195.82	198.03	199.32	195.91	199.44	203.42
202.63	200.59	202.75	203.59	200.81	203.28	201.66	197.9	204.65	199.55	200.04	202.41	202.74	197.64	203.08	202.99	201.86	200.47	204.16	203.8	201.15	200.64	203.35	204.05	201.56	202.43	200.38	201.95	202.92	200.88	201.63	202.32	203.79	202.39	201.78	202.57	202.61	204.1	202.53	200.54	201.87	204.54	204.08	201.67	204.57	201.45	199.98	203.65	204.23	203.09
198.83	198.76	201.41	199.02	196.52	200.06	201.9	202.28	200.05	195.49	197.64	198.96	196.04	197.33	200.12	199.11	195.65	196.74	200.34	199.31	199.92	198.21	197.53	198.24	195.11	198.34	195.53	198.44	198.71	199.46	195.04	199.63	199.3	198.36	198.17	196.63	197.34	197.62	200.36	199.25	201.17	199.18	200.01	200.55	201.74	201.29	199.15	199.38	199.73	199.45
207.4	208.1	209.47	209.97	210.5	205.51	208.93	209.22	206.38	209.96	208.03	208.43	209.38	209.56	209.1	208.43	207.42	206.27	208.35	209.32	204.58	209.76	211.03	207.78	209.98	208.07	207.71	209.72	209.1	205.88	212.52	209.71	208.87	208.6	210.99	204.97	206.34	205.57	210.74	208.75	205.1	206.78	207.01	206.22	208.86	210.3	211.08	208.25	205.43	209.33
205.35	203.87	204.11	202.79	202.84	204.45	200.72	201.77	201.37	199.74	203.16	205.06	202.7	204.07	203.98	204.04	201.89	203.18	202.3	201.75	205.19	203.45	202.99	201.17	205.27	206.87	204.69	200.8	199.62	203.72	202.55	205.17	204.8	200.38	201.86	203.02	204.72	202.57	203.24	204.23	203.73	204.61	203.19	206.06	202.67	202.05	204.05	203.45	200.55	206.35
201.01	198.65	199.24	203.76	201.73	200.73	203	201.17	202.18	201.09	204.59	200.86	201.09	200.51	201.61	202.86	200.67	201.46	199.73	199.02	199.6	204.66	201.2	200.54	202.85	196.8	203.95	202.7	202.47	200.76	202.39	201.78	200.25	202.22	198.52	202.24	201.81	202.5	202.18	200.61	200.05	204.33	203.3	203.04	201.12	203.39	200.13	201.7	203.04	200.96
208.98	209.95	210.63	207.23	211.79	209.67	207.93	209.98	208.54	207.45	210.3	208.22	208.21	208.71	207.94	208	208.7	210.37	207.24	207.25	211.19	209.96	209.33	209.45	208.18	210.07	207.54	209.44	210.85	206	207.82	209.59	209.9	211.75	208.61	208.32	210.34	210.83	210.22	210.13	209.81	208.65	208.5	209.44	208.64	204.59	208.82	210.2	211.96	211.05
212.79	212.4	215.71	215.65	218.63	215.75	213.8	215.04	212.58	214.11	211.63	213.99	215.53	211.75	214.75	212.48	215.12	212.75	217.29	213.97	213	213.21	214.25	215.93	214.18	210.2	215.37	213.85	213.2	216.83	210.59	215.98	214.75	212.62	211.08	213.47	212.54	212.99	214.34	212.08	215.89	214.93	213.72	211.59	211.87	213.44	212.78	214.79	210.47	214.07
203.09	204.72	208.17	205.76	202.38	206.04	201.94	205.87	206.85	203.72	205.02	201.3	204.38	204.02	205.58	204.69	205.2	205.54	205.76	203.65	202.47	206.32	204.53	205.67	201.85	207.27	204.16	203.02	208.33	206.9	202.04	206.76	204.68	207.09	203.12	204.89	206.36	205.11	203.81	203.99	206.22	205.2	206.76	205.61	205.36	204.38	201.99	205.91	204.56	200.15
217.25	215.6	219.75	218.78	218.98	215.51	218.1	219.78	215.42	217.87	216.67	218.52	219.18	216.98	219.27	217.89	218.62	219.15	221.65	216.34	218.32	216.65	217.58	217.23	219.91	215.85	216.08	219.45	219.32	219.13	217.03	216.9	218.42	216.9	218.6	219.16	219.82	217.77	221.28	219.86	216.07	220.98	214.78	219.23	213.85	216.23	215.28	217.59	215.91	220.68
211.64	213.46	218.06	213.27	212.37	209.76	211.5	212.96	209.39	211.8	209.57	211.72	210.66	213.72	210.82	211.95	211.46	209.89	208.13	210.52	210.27	213.23	213.31	210.36	215.87	211.08	211.49	210.98	214.26	211.04	212.09	210.41	211.15	211.76	210.94	209.11	208.92	213.84	211.34	211.53	209.96	212.86	212.48	213.01	212.54	209.26	211.38	212.38	212.31	210.64
216.23	217.25	218.83	216.83	217.82	219.28	218.92	216.86	219.74	219.98	216.86	220.02	220.53	216.62	217.27	217.26	217.5	214.83	215.33	216.87	216.41	219.94	217.86	217.21	219.63	218.16	217.12	220.42	216.78	220.62	218.36	216.84	218.92	220.2	220.45	217.7	219.77	217.48	217.37	221.53	221.37	216.75	219.06	214.98	212.89	218.97	217.24	221.66	218.04	219.35
203.07	202.98	203.23	198.37	203.09	197.98	205.26	201.27	203.62	202.88	200.71	202.31	202.01	202.9	200.81	200.59	203.44	201.59	201.5	201.7	203.19	202.74	202.24	200.13	201.92	201.2	202.67	200.42	197.55	199.6	200.32	202	202.59	201.68	201.49	203.63	202.1	201.41	203.15	200.35	200.86	200.51	200.87	200.33	199.5	200.87	203.16	201.48	202.7	200.54
204.5	204.19	201.16	204.02	202.37	204.7	204.97	202.44	203.82	205.28	200.91	203.09	205.17	201.66	201.5	201.99	203.06	203.77	202.95	201.2	201.83	203.82	205.23	203.6	202.71	207.24	203.36	202.17	206.64	202.93	203.69	202.72	202.51	203.65	201.73	204.99	205.11	203.1	207.44	204.68	200.55	206.32	204.14	205.48	200.75	200.2	203.02	204.19	205.02	203.28
213.87	214.63	212.13	211.74	214.17	212.43	215.89	212.34	215.3	213.08	211.16	211.7	212.41	212.98	215.83	214.13	210.39	213.92	208.94	210.37	210.26	211.72	212.12	212.41	209.97	211.02	211.25	210.96	213.35	213.94	211.96	213.45	211.31	211.76	211.36	213.02	209.98	213.64	212.2	212.7	211.97	211.21	211.02	214.26	213.16	212.22	212.91	214.23	214.45	213.13
207.21	208.82	209.72	207.1	207.62	209.56	207.83	205.63	208.17	211.42	209.15	205.93	207.36	210.5	209.56	208.17	209.52	210.69	209.4	206.57	208.19	210.06	208.89	208.56	210.27	208.77	207.21	207.6	209.04	206.81	208.96	210.12	204.71	206.27	206.43	209.72	207.41	210.67	207.62	205.63	208.06	205.59	210.83	207.63	209.9	208.44	208.55	207.44	210.02	210.59
215.88	217.08	219.5	215.51	215.06	215.06	218.73	218.55	217.18	214.07	215.79	215.81	217.24	221.11	216	216.76	218.63	218.49	217.95	216.24	213.58	215.04	217.6	217.09	218.86	217.8	217.47	215.72	217.19	215.6	216.16	215.72	217.8	215.17	215.26	218.01	218.4	213.08	215.92	215.88	215.54	219.57	218.18	219.17	217.38	215.74	219.95	217.31	216.37	216.09
212.07	209.06	209.29	210.99	208.71	211.42	206.66	207.32	209.54	210.39	212.39	211.95	208.17	213.26	209.79	209.94	211.31	209.79	207.84	209.61	206.87	209.34	208.17	207.61	209.11	208.38	210.9	212.01	208.5	208.38	209.41	209.78	211.11	211.6	206.21	208.86	207.69	208.33	207.06	206.96	210.11	209.17	210.12	211.11	209.19	208.2	211.07	208.77	210.4	208.43
213.74	209.73	212.17	213.75	211.61	210.75	210.99	212.93	211.9	211.54	213.64	212.09	213.48	212.95	213.13	213.93	215.53	212.33	211.21	208.54	216.63	214.74	209.64	209.46	215.64	213.57	213.26	208.7	212.06	210.2	208.96	213.22	213.31	210.3	213.5	208.91	212	212.12	211.68	213.55	212.23	209.63	214.6	212.97	214.91	214.18	213.39	215.08	212.25	212.31
199.44	197.91	199.78	199.47	198.14	197.61	201.87	200	200.2	200.45	199.17	197.55	195.4	199.88	200.51	197.47	199.45	201.46	201.36	200.68	200.41	200.96	201.52	199.55	200.97	201.7	201.31	201.33	198.76	201.81	200.17	198.9	196.73	197.3	199.1	198.52	200.42	199.31	198.98	200.66	200.83	199.23	202.92	199.89	196.97	198.02	200.24	199.55	197.73	199.59
195	195.3	196.7	196.6	195.48	195.06	195.93	193.37	195.2	196.47	195.87	192.27	196.04	194.55	191.62	198.46	194.2	194.31	197.7	194.04	194.87	196.44	194.99	196.14	196.3	195.47	195.07	196.73	194.37	194.58	197.26	196.11	196.74	193.56	193.53	197.33	192.83	193.11	195.96	194.59	192.37	197.56	196.24	196.3	195.83	198.41	198.63	197.67	194.31	193.53
215.48	217.12	218.12	217.83	217.69	215.6	215.47	217.27	216.53	213.78	219.22	216.93	218.12	220.13	217.03	218.49	215.93	218.43	216.22	216.93	215.88	216.33	216.44	217.5	219.85	214.76	215.76	217.96	215.7	216.69	216.45	217.79	218.88	218.17	216.2	217.01	217.08	215.66	218.34	220.2	218.87	216.14	217.01	217.56	216.13	218.24	214.76	217.19	216.01	217.37
208.61	205.89	208.88	205.92	205.54	207.11	209.7	208.53	210.54	205.88	207.41	208.88	210.16	208.21	207.42	206.95	208.38	207.56	209.19	204.87	206.96	209.68	203.57	208.36	207.56	210.32	205.03	206.13	207.88	205.75	207.2	209.18	209.11	205.87	204.44	206.93	208.64	208.8	209.13	206.3	206.76	209.07	204.97	211.57	205.94	208.94	210.91	207.89	209.82	206.86
207.31	210.11	206.32	207.76	208.81	211.06	205.33	206.14	206.86	207.56	205.64	206.62	207.01	208.46	208.73	211.64	209.13	209.01	209.12	209.9	210.83	207.29	205.78	211.97	207.82	209.16	207.54	207.3	210.38	207.42	207.08	205.79	207.72	207.76	208.4	206.67	206.75	208.09	207.61	205.32	209.1	205.84	210.42	207.19	204.74	207.62	204.45	205.65	206.05	209.12
212.91	211.03	208.64	207.28	209.56	211.37	208.99	209.68	208.44	210.85	206.79	208.75	210.7	208.46	209.17	207.32	209.45	212.07	209.9	209.22	206.77	206.95	204.8	208.62	210.45	208.4	209.46	204.98	207.4	212.41	208.99	206.93	208.86	211.35	207.41	209.12	209.65	206.25	209.19	210.26	208.42	206.48	211.5	207.59	211.73	209.25	209.86	210.72	209.54	206.17
207.46	211.58	209.3	209.14	209.83	210.3	208.29	210.43	209.3	209.73	211.3	208.99	209.09	207.99	209.79	205.21	206.3	211.25	212.03	209.22	207.39	209.5	209.51	208.37	207.92	208.39	208.5	209.92	210.2	207.85	209.99	208.13	209.65	212.89	208.91	209.33	210.02	209.14	212.85	208.67	208.96	208.88	211.04	207.45	211.42	208.68	208.39	210.63	205.25	203.21
194.48	193.16	194.82	192.8	192.45	193.92	192.72	193.57	196.67	192.48	193.97	190.93	194.76	193.74	193.4	195.07	196.04	193.24	195.7	194.22	191.98	193.04	194.93	192.42	191.26	195.08	194.15	193.59	196.98	195.33	190.87	190.91	195.36	194.01	193.01	194.49	193.89	195.57	194.54	194.69	193.37	194.24	197.34	191.87	196.26	191.17	195.85	198.2	192.46	191.33
216.95	216.27	215.47	217.97	215.89	215.27	216.22	218.11	210.66	214.8	216.93	219	217.05	217.03	217.24	216.72	216.69	214.38	214.09	218.46	221.18	217.27	215.47	217.53	217.8	217.15	216.84	219.63	216.22	214.96	214.79	217.87	215.98	220.71	218.56	218.94	219.18	215.93	215.92	216.94	215.96	221.36	212.62	215.27	219.02	217.05	213.02	218.36	218.8	216.71
209.09	207.88	208.92	209.34	206.26	205.57	203.41	205.78	208.22	207.21	206.38	203.69	207.19	209.11	209.52	211.03	206.25	206.65	206.78	206.73	207.25	206.16	206.48	207.4	206.1	205.87	208.13	207.09	206.17	204.49	207.76	208.27	204.02	209.25	207.32	207.99	207.04	208.08	208.27	207.09	205.99	209.99	204.97	208.23	212.13	209.67	205.24	205.84	209.31	207.32
203.23	201.43	206.25	203.72	205.06	207.62	202.67	205.34	202.94	206.76	204.15	203.31	203.99	205.51	207.09	201.98	204	205.66	204.24	203.89	204.36	205.07	206.48	204.34	204.51	204.88	204.99	203.61	202.26	207.79	206.58	205.24	205.25	204.88	205.61	204.42	206.46	201.96	201.91	205.55	205.11	206.7	205.71	205.13	202.7	205.19	203.38	206	205.47	205.02
210.74	209.72	207.79	208.15	206.82	208.13	210.88	207.85	209.4	210.39	210.89	208.46	208.02	208.2	212.36	209.48	207.36	209.78	209.34	207.76	207.03	207.27	208.73	210.78	209.04	207.57	208.66	211.5	208.16	210.22	210.23	207.75	210.16	205.79	208.15	209.89	207.44	209.69	208.61	206.41	210.87	207.01	208.62	210.88	209.59	205.59	210.63	209.62	207.39	213.24
206.66	209.51	207.64	205.59	209.39	209.24	206.33	208.85	210.69	205.62	205.69	205.57	208.87	206.41	205.21	206.09	210.27	207.47	205.75	210.18	207.6	206.16	209.04	203.88	207.61	207.11	213.69	206.99	207.4	207.04	209.83	206.04	202.48	205.76	206.9	209.41	204.86	207.98	208.29	204.72	209.61	209.3	203.95	210.68	205.28	209.27	207.33	206.57	209.88	206.75
210.91	214.18	213.63	213.35	209.23	214.54	210.28	207.66	209.15	210.68	211.31	209.17	208.65	211.75	209.41	209.41	213.97	210.58	210.98	212.47	213.84	212.03	210.32	212.58	211.69	213.02	210.32	211.98	213.99	208.31	210.44	212.18	211.1	212.52	212.82	208	215.91	213.56	210.61	210.66	211.75	209.78	209.76	210.56	213.45	211.86	211.89	211.55	209.69	212.93
207.62	205.02	206.34	205.84	207.06	207.98	208.05	206.78	206.64	209.07	209.23	207.64	208.03	208.63	207.82	207.03	209.74	205.18	207.28	208.18	206.95	209.1	205.08	207.36	207.74	206.53	206.72	209.72	205.16	209.5	208.04	208.34	206.88	211.96	204.88	205.47	207.14	208.03	209.89	205.6	205.06	207.04	205.03	205.73	210.03	210.11	204.72	209.28	205.54	208.26
203.29	202.17	200.29	202.01	201.61	202.42	202.28	203.15	202.85	201.61	202.07	204.45	204.27	203.44	201.73	205.81	202.29	205.22	202.92	204.75	201.79	202.57	200.75	204.42	200.01	204.35	203.94	204.38	202.85	203.82	204.96	204.13	203.49	201.35	199.21	200.1	201.12	201.69	202.37	202.94	205.59	201.02	201.3	203.87	200.93	202.36	203.55	202.61	202.94	203.91
201.67	201.31	200.95	202.03	200.98	198.36	203.34	201.85	204.81	203.7	204.86	202.85	203.56	203.07	202.68	199.19	205.7	201.83	203.21	200.18	202.69	205.16	202.78	201.34	200.71	203.96	201.2	203.82	204.3	201.69	201.55	202.37	205.07	202.87	198.94	202.92	203.82	201.61	202.78	202.66	203.9	200.46	204.9	202.49	201.52	204.76	201.59	205.21	204.77	205.67
209.65	209.89	207.68	210.09	212.48	207.24	207.92	208.73	206.47	207.03	209.37	210.23	207.8	211.05	205.25	210.17	210.51	208.15	206.12	209.58	211.2	209.61	208.62	210.66	208.51	210.21	210.61	206.66	209.11	203.29	211.03	211.9	210.42	208.55	209.6	208.83	208.71	208.86	207.01	209.91	208.29	210.16	206.49	208.35	206.92	206.13	209.48	204.93	208.35	208.04
204.74	205.89	208.12	204.98	207.06	209.28	207.47	206.43	205.32	202.16	203.6	205.89	207.14	205.38	204.91	207.37	206.44	204.54	207.27	208.78	208.43	208.74	208.74	206.23	206.11	207.5	209.27	208.2	204.85	205.48	204.4	204.34	206.45	205.91	206.81	206.34	205.8	204.09	207.32	206.82	206.72	205.56	204.91	203.15	209.03	204.44	202.76	206.64	205.98	204.32
204.72	206.62	202.52	206	203.88	203.19	203.64	203.61	200.56	199.24	202.98	205.5	202.01	205.88	201.79	204.68	200.91	202.44	206.25	203.82	201.57	203.22	206.2	200.51	202.88	204	204.57	203.02	202.92	204.19	202.05	202.95	206.28	203.6	201.07	203.05	205.23	203.46	204.81	202.34	204.28	204.24	203.69	205.07	205.42	204.69	199.8	201.92	203.42	198.88
204.95	209.7	211.66	208.82	209.08	210.77	209.69	208.02	209.8	209.11	209.31	207.36	210.29	210.26	208.64	210	205.28	210.05	209.78	213.63	206.75	209.72	208.98	208.69	208.2	207.46	209	207.57	209.97	211.84	208.25	204.66	207	208.49	210.79	209.16	210.17	209.92	208.68	207.46	211.34	208.29	209.91	209.91	208.92	209.7	212.12	212.07	210.28	207.65
209.2	211.78	209.68	208.93	210.03	209.99	208.29	208.6	208.5	209.58	208.86	207.76	208.03	211.14	208.91	207.92	208.49	212.2	209.27	210.51	207.32	212.89	211.51	210.72	212.27	210.02	211.57	211.27	208.63	208.51	208.69	208.37	213.77	206.85	207.56	209.29	206.64	211.74	211.05	212.31	209.83	205.78	209.99	207.22	210.16	212.64	205.65	206.22	209.4	210.64
213.08	209.36	211.81	211.85	211.16	210.21	208.69	212.4	211.93	213.15	213.51	209.38	211.67	210.32	210.82	210.98	211.97	206.78	211.1	212.2	210.26	210.05	211.1	211.57	215.67	210.25	209.78	211.13	210.92	210.46	210.12	210.14	209.93	211.08	210.77	209.41	209.3	213.28	210.42	213.19	209.97	213.07	213.7	212.37	211.35	214.23	211.82	209.77	211.38	208.1
204.08	205.98	207.45	204.01	203.44	203.71	204.45	204.33	201.41	203.53	201.43	203.35	201.58	206.26	203.09	203.88	202.86	206.75	204.55	206.85	201.11	203.33	203.66	203.59	203.76	203.87	207.08	203.46	198.98	203.78	203.15	202.62	200.89	202.35	206.13	202.07	204.65	203.17	202.28	202.35	204.02	203.97	204.09	201.54	200.67	204.46	202.33	201.72	202.65	203.57
206.33	203.92	203.75	206.33	201.91	205.35	201.89	204.04	199.95	200.13	201.75	201.53	202.31	203.13	205.1	202.26	202.87	199.73	201.71	202.89	202.25	206	204.75	204.26	202.16	204.37	204.98	202.5	204.04	203.15	203.76	205.4	204.95	199.38	201.34	201.45	203.31	205.02	202.71	202.08	202.59	205.1	202.85	200.79	202.61	206.12	201.78	207.41	203.25	201.68
207.11	208.28	207.77	205.7	206.33	208.49	208.93	207.25	206.63	211.42	205.86	206.92	205.43	208.87	207.25	211.5	210.53	208.3	207.83	207.2	203.17	208.36	207.89	208.45	206.31	208.27	208.67	206.32	210.27	209.93	206.78	207.28	206.35	207.58	209.96	206.61	206.78	206.79	207.46	209.9	205.31	211.11	210.14	209	209.42	209.69	210.34	209.38	206.67	206.2
207.79	206.08	209.14	208.06	206.81	211.81	213.21	209.61	209.67	212.9	209.05	208.8	211.34	210.08	209.46	209.08	208.5	209.25	208.53	206.09	210.19	210.26	206.98	208.35	206.12	207.41	209.85	210.19	207.94	207.89	208.8	206.89	208.97	206.56	211.74	207.97	208.54	208.21	209.55	209.93	208.76	206	210.45	207.64	206.97	211.36	204.21	208.08	207.95	207.23
207.14	208.1	205.9	206.29	207.58	205.98	208.11	208.12	208.95	206.32	207.31	205.92	207.65	203.97	206.9	206.94	208.25	206.22	206.62	208.91	206.84	207.68	207	206.44	208.16	206.65	209.06	206.88	207.05	203.03	209.86	205.96	204.54	208.23	204.96	204.3	207.22	208.14	208.67	204.17	205.91	203.79	209.19	202.58	206.18	208.79	206	208.19	208.07	207.4
202.44	199.47	203.67	202.73	204.29	200.1	202.09	202.09	204.61	204.85	206.24	204.59	203.85	204.26	204.03	205.21	201.12	204.97	204.62	201.72	206.43	203.82	205.12	202.99	203.02	204.76	205.94	203.02	204.74	205.73	202.31	201.07	200.52	201.56	201.76	207.79	204.73	203.91	202	207.08	204.55	202.85	200.73	203.51	204.27	205.77	205.75	203.71	203.75	205.03
200.69	206.16	204.28	204.25	204.57	204.62	201.11	201.22	202.45	205.93	205.65	204.51	203.18	202.07	202.95	203.21	202.6	205.22	203.94	204.72	205.21	201.52	201.96	203.62	204.42	203.9	204.37	206.3	200.39	201.36	203.31	204.7	205.37	200.85	203.58	204.22	202.71	202.57	202.34	204.12	202.62	201.87	202.77	201.2	202.72	204.14	203.11	200.66	204.7	202.51
199.25	198.47	199.52	198.13	202.81	200.21	198.47	198.41	200.41	198.17	199.83	200.91	199.21	200.27	200.56	203.92	201.16	196.77	199.8	197.77	198.31	199.8	199.94	200.47	201.01	200.16	199.37	196.99	197.06	196.79	200.03	198.71	203.44	200.33	200.66	198.19	199.49	195.91	200.3	200.28	194.01	198.96	199.85	198.73	196.81	202.45	199.58	203.31	201.23	196.82
212.48	207.86	211.3	211.96	213.85	214.59	214.03	210.34	210.7	212.25	213.01	211.68	211.42	213.02	212.93	211.33	211.28	210.54	209.09	212.32	209.34	210.62	210.15	213	209.27	212.29	207.99	211.3	208.65	212.65	212.89	212.26	213.48	212.98	211.03	212.69	213.67	208.08	213.19	210.77	210.32	209.69	211.08	213.22	211.76	209.26	212.07	212.39	213.95	211.13
216.2	217.28	218.85	214.77	216.59	218.37	219.87	217.02	218.99	216.18	216.25	214.45	217.07	214.31	215.77	213.25	215.42	218.78	217.63	217.71	214.48	217.65	218.56	215.46	217.1	218.62	217.53	216.24	217.73	217.69	216.25	218.74	217.57	216.54	216.53	214.24	219.04	216.31	216.54	217.91	219.1	215.63	220.67	218.97	217.89	217.79	216.9	216.44	216.18	218.74
207.39	205.69	202.13	205.33	203.16	201.43	201.58	202.23	202.2	206.12	201.63	203.23	201.59	204.38	204.56	199.94	201.85	201.79	204.51	201.15	203.58	199.96	206.38	203.05	204.45	204.46	201.25	202.72	203.44	203.06	202.93	207.13	204.66	198.92	201.13	205.84	205.84	204.22	202.77	203.5	199.84	201.54	203.97	203.11	203.96	202.25	204.63	200.86	202.46	206.37
211.09	211.08	209.52	209.22	203.55	211.74	210.96	208.39	205.91	208.2	211.4	207.18	207.64	205.73	206.76	211.05	208.89	210.06	207.98	209.65	205.75	208.67	208.37	207.23	204.99	207	204.41	207.92	207.24	209.5	208.32	205.43	211.54	205.28	207.92	205.67	207.06	207.6	208.8	206.3	205.94	207.63	207.28	207.2	208.03	205.51	208.35	207.86	207.53	208.56
197.63	201.05	197.75	195.24	198.79	201.99	201.28	198.98	196.85	198.59	198.13	198.31	201	197.63	197	201.25	198.49	199.38	199.72	199.01	196.91	201.29	200.87	201.13	201.28	202.62	201.17	198.65	198.44	199.11	200.47	199.28	197.85	199.37	200.11	197.96	201.62	198.13	197.95	199.9	201.07	199.02	198.94	198.73	199.63	203.89	195.81	202.27	201.77	199.64
211.23	216.01	211.3	215.69	208.74	211.29	211.23	213.21	212.35	212.88	212.59	210.16	212.74	211.96	213.14	212.23	214.99	211.35	210.87	213.67	211.22	211.53	213.94	213.76	211.47	214.35	214.36	213.88	210.91	209.49	212.43	211.95	210.09	211.65	212.21	207.2	212.59	214.38	212.78	213.69	211.08	211.99	213.2	217.01	209.74	211.73	215.48	212.21	213.33	208.37
203.75	204.83	206.59	207.73	202.41	208.73	206.24	199.93	203.71	203.87	206.15	203.97	205.71	203.29	204.89	205.91	200.27	203.68	204.7	202.82	205.89	205.29	203.86	205.49	205.18	205.47	201.7	203.86	202.05	203.49	205.51	205.72	204.9	207.26	208.2	205.62	203.67	202.34	204.38	206.5	206.59	203.98	206.31	205.36	208.18	205.96	202.99	204.94	202.56	205.7
211.61	210.65	213.73	210.89	210.85	210.53	210.08	210.14	214.75	212.63	212.93	212.24	208.18	210.46	212.65	211.02	212.03	213.73	211.63	210.22	212.15	210.51	210.14	212.4	212	211.83	212.92	214.59	210.68	215.83	212.01	213.46	207.33	211.81	214.02	211.83	210.5	212.59	211.87	212.77	211.91	212.01	210.04	212.57	209.34	211.26	214.7	214.02	213.71	214.53
209.05	207.35	208.77	208.07	209.82	209.61	209.08	206.38	208.09	208.38	204.28	207.2	210.37	205.4	207.06	206.99	206.66	207.55	205.07	208.15	210.82	209.93	206.92	209.4	205.72	206.09	210.31	208.65	214.15	211.4	208.04	207.03	202.99	206.66	207.11	208.08	207.28	204.43	207.94	207.67	209.84	207.73	205.96	208.29	205.9	208.92	206.63	206.5	206.29	210.6
203.44	201.36	200.47	197.6	200.69	198.61	200.14	205.11	199.35	198.11	201.12	199.32	199.38	198.65	197.5	195.91	203.06	199	198.35	197.09	199.33	201.53	204.87	198.86	202.88	202.99	195.41	198.66	200.28	200.62	200.97	203.25	199.91	200.3	199.76	203.36	199.12	201.94	200.22	201.48	199.17	201.99	199.03	202.63	200.81	200.44	200.09	201.85	200.05	199.4
210.44	211.94	210.76	214	210.42	212.68	213.4	213.49	212.87	207.47	211.18	211.68	211.49	211.21	212.32	210.65	214.53	214.83	211.46	210.54	213.83	212.1	211.97	215.12	211.67	211.46	211.35	210.45	210.89	211.5	209.97	208.62	209.03	210.16	208.6	210.85	212.62	212.86	211.97	212.9	209.78	209.98	210.56	213.81	212.95	210.3	210.92	211.86	210.45	210.77
204.21	207.07	204.24	204.44	206.44	208.96	205.13	204.15	204.33	205.4	205.29	202.32	204.64	204.79	205.33	207.1	202.39	206.64	206.77	204.26	205.22	201.32	204.28	202.01	206.94	203.96	202.87	207.3	205.69	205.81	205.66	204.75	204.36	202.38	206.71	204.39	204.64	205.01	204.61	207.22	207.07	203.33	204.54	205.2	206.15	203.15	208.71	206.31	204.79	202.76
206.76	209.82	210.54	206.81	213.76	208.18	211.37	209.9	207.88	206.01	207.64	209.55	206.51	208.22	208.95	209.79	207.84	208.51	208.12	211.87	208.72	209.05	210.1	210.59	209.26	207.36	206.46	210.52	208.45	208.29	209.48	208.22	210.45	209.93	209.51	208.61	209.22	210.54	206.43	207.81	208.71	210.25	209.81	209.41	207.42	207.53	207.51	209.53	209.12	208.1
208.67	205.65	210.25	210.26	208.95	210.03	207.94	206.09	211.39	207.59	213.02	207.42	207.37	209.38	205.58	207.19	210.8	207.68	206.41	208.68	206.7	209.33	208.35	209.39	209.92	209.34	212.69	205.12	208.08	206.98	209.1	207.57	208.56	208.44	203.7	208.58	209.94	210.27	210.57	208.76	208.71	208.44	207.27	205.22	212.47	208.46	207.17	207.14	208.3	206.47
206.79	202.85	205.54	204.65	205.28	201.39	205.05	206.43	205.19	204.53	205.99	205.37	204.68	203.56	204.78	201.64	205.59	203.33	202.63	203.84	205.74	203.26	202.63	205.37	204.03	206.05	204.66	206.55	207.89	204.81	206.27	204.54	204.42	203.29	202.38	207.24	201.31	204.3	201.34	202.72	208.66	201.55	205.24	201.07	204.11	205.95	204.68	202.58	205.14	203.76
200.99	202.43	205.33	203	204.1	204.46	203.42	204.39	205.33	200.78	203.79	203.74	203.84	205.57	204.25	202.9	204.94	202.79	203.41	204.17	205.39	204.26	203.17	204.47	201.95	201.94	205.43	209.04	203.45	204.09	201.37	204.3	205.99	205.06	205.87	204.82	202.5	203.92	202.25	200.47	205.32	203.89	202.75	201.52	203.66	201.3	202.98	203.08	204.82	203.8
200.94	203.94	205.79	207.18	207.38	203.3	205.33	205.29	204.18	202.74	203.7	202.81	203.96	203.28	203.58	204.16	207.25	203.59	202.3	206.62	205.78	204.74	204.69	206.39	203.74	207.28	203.94	201.63	205.62	202.63	204.23	205.82	203.96	205.19	204	203.5	203.23	208.04	204.71	206.17	205.22	204.13	204.46	206.49	205.69	203.12	205.59	206.73	202.73	206.24
219.09	216.52	217.91	216.57	218.86	214.46	216.84	216.22	218.58	216.36	221.22	217.72	216.52	220.57	215.57	217.84	216.61	215.91	218.86	215.3	217.65	215.62	216.58	215.25	216.29	218.45	220.66	214.58	216.21	215.95	215.96	215.45	216.79	217.89	217.85	215.45	220.13	215.7	219.25	217.21	214.5	219.7	216.07	218.74	214	218.55	215.03	217.92	215.69	217.57
195.35	198.52	195.26	201.22	199.41	195.54	197.42	198.02	198.09	198.47	199.34	196.4	198.94	195.51	197	196.45	195.05	198.51	196.03	196.26	197.52	196	199.52	199.5	198.37	197.53	195.19	200.16	201.06	199.44	198.88	198.13	200.02	198.57	193.66	194.58	195.65	197.61	193.82	198.95	196.64	198.86	199.89	197.53	199.48	197.01	202.3	196.8	196.23	198.98
204.47	207.35	206.64	207.41	205.55	209.21	209.57	208.83	207.23	205.26	207.05	208.87	207.27	209.19	207.21	206.07	206.52	208.55	207.34	209.06	207.75	207.99	209.11	209.49	207.55	205.65	207.49	207.24	208.78	208.43	210.13	212.37	207.19	208.37	205.63	205.88	207.76	209.16	208.25	207.7	205.06	209.03	205.89	205.61	206.9	206.79	208.75	209.83	208.17	206.83
210.6	210.04	212.55	212.51	211.92	209.87	208.95	210.26	207.62	208.41	207.91	210.24	210.33	210.67	211.14	209.4	210.49	207.67	210.15	208.34	209.84	210.25	208.38	209.96	210.35	209.74	211.87	210.68	211.67	207.89	206.86	210.19	208.04	210.37	208.18	209.83	208.42	210.69	210.62	207.93	208.65	209.85	211.17	209.17	207.74	208.49	208.22	208.69	209.13	208.44
205.83	210.38	207.27	206.05	206.12	205.15	206.1	204.16	209.91	207.35	209.55	208.95	207.68	207.82	206.16	209.57	207.22	206.95	208.58	206.12	208.4	207.19	207.82	205.53	210.04	210.16	204.4	207.62	207.8	205.96	204.92	206.65	207.63	207.7	208.24	205.38	209.5	208.95	206.25	210.73	204.99	206.51	205.01	210.93	209.28	207.89	209.41	207.78	205.22	209.49
212.23	213.1	216.99	214.52	214.2	212.36	213.45	214.36	215.45	216.67	215.34	212.63	212.94	215.16	215.01	213.05	215.64	211.31	214.03	214.88	214.35	214.79	212.82	212.54	215.8	216.12	212.73	215.44	213.55	213.93	214.62	214.49	213.06	213.51	213.16	214.74	215.12	214.25	216.51	215.07	214.02	216.25	214.11	211.77	216.07	212.91	212.68	209.9	213.24	216.28
208.75	207.56	206.38	207.17	211.75	210.15	206.47	212.63	207.86	209.48	209.48	209.45	206.7	210.59	211.3	209.28	209.89	210.69	210.2	209.74	208.03	210.1	209.69	209.81	207.77	211.29	209.48	207.08	208.45	209.52	210.99	208.67	208.47	209.81	210.48	210.47	210.35	210.53	208.78	210.63	212.55	209.7	207.36	210.67	208.98	209.51	210.86	209.04	208.94	209.16
210.25	213.74	211.85	214.19	212.52	210.55	214.33	214.62	213.21	213.26	209.86	215.19	215.84	211.13	214.5	210.38	210.81	210.16	213.81	214.47	209.93	213.21	211.75	212.57	212.21	212.02	210.42	209.78	215.18	213.13	212.02	210.69	213.58	211.53	214.84	210.84	214.35	212.26	210.67	212.11	212.09	211.98	211.97	209.11	213.52	214.85	211.29	211.69	211.95	206.7
204.84	203.43	208.82	205.41	208.51	205.97	207.46	205.15	209.32	206.11	206.46	207.7	207.95	207.22	207.22	206.29	206.46	206.04	206.77	208.32	208.3	208.83	206.35	208.07	207.65	203.19	203.09	204.73	206.15	206.28	208.04	207.02	204.28	203.56	207.66	204.99	206.13	203.05	209.55	206.62	209.68	209.73	207.47	207.27	203.32	206.28	204.14	208.64	208.82	202.98
215.47	213.33	214.96	216.34	216.88	212.6	218.92	217.95	218.67	215.1	219.32	215.24	219.45	218.37	215.75	214.19	216.17	218	216.14	214.88	217.64	216	215	216.46	217	215.78	215.55	218.72	215.59	221.53	219.76	215.46	218.38	221.05	217.14	219.54	218.28	220.27	214.77	218.28	220.05	218.24	213.99	217.09	219.09	219.32	215.67	219.35	215.45	215.84
217.96	218.2	217.68	219.18	217.03	214.77	216.46	217.11	218.83	216.91	214.09	217.2	215.09	215.57	218.36	215.33	218.79	217.43	215.59	215.91	217.75	218.75	217.64	217.17	219.17	215.45	217.06	215.33	216.75	216.96	218.99	217.17	214.67	216.87	215.29	217.71	213.14	216.76	216	215.77	217.88	215.08	218.68	217.44	219.24	219.2	217.54	216.79	217.76	219.36
208.39	204.42	203.17	204.67	205.14	203.74	204.53	203.94	204.97	203.62	202.1	205.03	203.16	205.95	204.5	203.1	202.61	203.06	207.49	204.46	205.43	203.49	203.5	206.12	205.35	201.52	204.06	205.45	201.32	203.11	203.39	206.08	204.6	205.14	204.12	204.17	203.59	203.19	203.5	207.05	202.1	203.79	204.31	205.98	199.89	203.92	206.35	203.63	205.53	204.26
199.66	200.47	200.2	202.38	199.29	200.41	203.42	198.22	200.39	199.6	197.38	199.92	198.48	199.06	198.95	201.73	197.58	200.54	201.78	198.38	201.4	200.25	200.58	201.59	199.87	201.63	200.24	199.73	203.82	204.74	198.87	200.04	200.73	199.87	197.84	201.81	203.72	204.77	203.05	200.93	203.52	203.29	200.2	198.12	202.05	204.52	201.71	201.24	198.04	200.04
204.73	209.41	205.04	205.35	207.4	205.97	205.92	205.18	206.24	205.35	208.25	203.98	204.72	205.91	205.72	205.9	203.15	206.21	205.31	207.42	204.08	203.09	208.64	206.15	204.51	208.63	203.32	208.41	209.13	205.59	210.06	205.64	208.28	205.01	208.63	207.09	204.28	206.67	206.47	207.08	208.45	205.15	209.87	204.67	204.49	209.08	206.02	208.99	206.61	205.4
207.37	212.73	215.46	212.45	212.55	216.3	212.5	212.87	211.45	212.54	214.03	213.25	213.29	211.67	211.56	210.24	214.43	213.39	212.31	215.02	212.76	213.09	211.06	215.53	214.5	214.68	212.73	212.76	213.59	210.66	213.07	213.17	215.49	209.94	210.48	215.44	214.54	212.81	212.15	215.89	212.78	213.28	210.11	210.27	212.26	214.85	213.3	212.67	213.1	211.45
211.14	213.31	213.3	215.39	213.77	214.93	213.88	212.09	213.08	212.68	211.88	214.47	215.3	213.48	211.25	215.91	211.35	209.6	212.2	212.64	211.48	214.49	215.31	211.12	213.52	213.76	212.63	212.6	212.63	216.44	213.78	211.14	213.59	216.35	214.57	210.28	212.19	215.18	213.83	214.93	211.96	214.54	213.97	212.2	215.55	212.87	216.47	211.43	211.11	210.01
217.61	218.6	216.27	218.62	216.66	220.66	218.01	219.03	220.6	218.84	219.98	216.55	215.27	216.24	214.78	219.22	221.35	218.46	215.04	218.64	219.72	216.04	214.54	218.67	217.43	217.54	218.25	219.32	213.47	217.01	216.18	219.46	219.63	214.72	215.45	217.91	218.31	216.11	218.74	219.5	218.2	215.53	217.61	218.71	219.72	217.78	218.3	217.14	221.1	218.22
203.09	197.57	200.28	201.79	199.58	200.57	203.43	203.56	197.57	197.21	200.01	198.73	201.6	203.28	199.35	200.45	199.12	199.72	197.3	202.15	200.71	196.98	199.63	202.22	201.45	196.81	201.56	200.43	201.11	197.25	199.02	199.34	199.65	199.25	199.82	199.56	196.09	199.82	198.12	197.74	200.64	202.02	200.27	198.01	200.94	201.68	201.06	199.4	200.17	198.97
205.15	207.47	209.44	206.85	204.63	206.91	203.68	206.63	212.82	206.32	207.13	205.28	208.17	206.81	205.21	207.4	207.75	207.73	206.09	210	207.52	206.02	206.19	208.46	206.36	208.53	206.2	204.93	210.19	208.2	206.79	207.71	208.53	207.67	209.43	206.44	212.22	208.02	208.59	210.45	205.41	207.51	209.24	209.14	210.12	206.87	205.94	206.93	207.09	209.53
208.13	207.23	209.07	208.17	206.46	208.72	206.13	204.81	208.64	206.58	210.99	206.91	209.29	210.96	205.93	206.64	207.53	208.29	204.88	207.74	209.64	207.64	207.41	206.62	208.65	207.87	206.32	208.28	208.89	206.75	209.76	204.67	205.92	207.93	207.35	207.04	206.16	208.71	205.78	208.16	205.72	207.38	209.14	205.92	210.44	207.71	206.19	209.41	208.76	208.36
201.45	200.2	200.23	200.64	197.75	202.41	198.85	200.43	202.26	200.87	200.99	202.81	200.62	203.09	202.49	203.39	202.22	197	199.9	199.82	201.35	198.26	202.23	204.25	200.64	196.56	202.58	204.58	200.78	198.78	197.15	199.84	199.55	198.67	199.1	199.72	202.37	203.04	198.53	201.82	201.21	196.97	200.44	199.46	201.6	200.03	199.06	201.46	201.83	199.66
199.74	201.2	201	201.7	202.4	202.24	203.39	201.52	203.16	201.53	201.22	200.12	204.44	203.66	200.9	204.64	202.21	202.76	204.19	200.73	201.79	202.14	204.23	201.24	199.04	202.24	200.89	200.01	201.11	206.37	205.25	203.15	205.56	203.46	200.89	198.7	199.73	203.48	201.23	202.45	199.91	201.08	199.44	198.06	199.94	201.69	202.21	203.82	200.98	203.71
203.12	205.55	201.9	206.21	205.54	206.73	204.54	205.65	206.71	204.18	201.28	205.22	202.73	204.48	206.59	204.98	202.22	204.43	204.01	206.24	202.94	203.63	203.45	205.41	204.4	204.55	205.18	202.53	202.62	203.97	206.38	206.78	203.13	202.21	205.72	201.26	204.28	207.2	203.92	205.4	206.93	203.6	202.38	204.07	208.91	202.97	207.09	202.85	208.41	205.01
210.33	209.1	212.78	212.95	209.72	212.36	209.57	211.65	211.39	209.25	211.12	209.24	211.28	207.91	206.89	206.92	210.8	210.09	210.53	207.11	211.18	208.51	207.45	208.13	208.45	206.35	205.41	208.49	211.85	209.12	208.71	205.48	212.17	210.27	207.38	209.23	211.06	209.33	208.4	209.24	209.62	207.5	209.89	208.88	214.25	209	209.41	208.48	209.53	207.96
209.81	217.73	215.91	215.32	216.81	210.99	212.71	213.24	210.57	213.69	212.32	213.25	212.12	215.21	217.52	214.93	215.1	213.78	215.12	211.83	213	214.32	216.21	213.07	215.53	212.6	214.52	216.05	215.15	214.83	214.68	215.25	213.71	214.21	215.96	213.8	215.92	212.18	217.72	209.31	218.02	214.84	214.89	212.25	216.52	212.44	213.07	213.75	210.6	213.14
209.92	209.85	213.43	211.17	210.16	210.23	211.86	214.92	214.13	212	211.76	211.14	212.41	214.46	211.56	212.04	211.48	211.54	211.74	213.29	211.14	214.32	210.41	208.39	212.43	212.83	214.23	210.19	209.69	213.57	211.52	213.5	211.44	212.71	212.01	209.64	210.68	212.58	207.8	211.24	211.55	213.03	212.5	211.13	211.71	209.36	215.03	210.92	210.93	212.22
200.34	203.21	198.86	199.13	198.91	201.52	199.57	201.08	201.21	201.12	199.48	197.33	198.56	201	199.13	205.73	197.43	197.65	199.67	198.6	199.73	201.86	196.27	203.8	202.62	200.89	200.14	201.72	199.36	201.08	199.66	201.23	201.65	198.83	200.91	201.33	202.01	201.23	202.37	200.98	200.37	199.75	201.88	201.29	200.14	195.6	199.21	198	203.06	203.14
210.35	210.07	213.06	211.92	211.76	213.75	209.98	212.21	208	214.31	212.09	211.93	210.27	214.29	210.73	210.32	212.48	212.24	211.63	211.41	213.13	208.54	210.22	211.61	211.41	211.64	207.7	211.16	215.68	212.59	212.31	213.03	211.89	210.04	209.47	214.04	209.96	213.72	214.13	213.97	210.37	213.71	211.63	211.61	212.99	212.86	208.45	214.13	208.77	213.04
205.07	205.32	204.18	201.37	203.46	204.09	202.59	205.85	204.35	204.78	202.5	202.82	204.73	204.2	203.2	204.45	204.47	203.13	204.12	202.16	205.62	201.34	205.26	205	204.86	203.75	204.15	204.76	202.06	203.52	201.62	204.15	204.73	204.55	203.33	203.86	202.98	201.45	203.12	204.01	204.33	203.97	201.29	202.16	202.14	202.47	203.7	204.43	205.57	206.48
206.97	206.7	208.79	212.24	206.24	208.97	209.03	207.65	206.18	208.75	207.08	210.77	206.41	205.32	209.79	205.78	207.92	207.54	205.91	209.6	209.23	209.46	210.57	206.23	208.17	206.5	207.65	208.25	211.39	210.15	205.15	206.8	205	208.89	210.32	207.2	206.91	207.62	210.24	207.37	206.51	208.16	208.83	207.52	209.35	207.73	205.95	209.87	206.14	207.55
200.64	197.39	199.72	197.85	197.89	202.29	199.7	200.21	200.91	200.41	198.71	197.06	200.12	200.5	202.91	199.23	196.34	199.29	199.54	198.49	200.39	200.81	196.95	196.36	200.75	199.3	196.83	198.17	203.68	196.21	197.21	199.88	197.87	200.25	198.74	198.82	199.42	197.08	201.25	196.59	202.87	199.36	199.5	197	198.77	197.06	198.02	200.08	198.49	199.84
201.46	199.92	200.03	203.6	200.91	201.29	201.92	202.06	201.91	200.95	200.71	199.86	198.4	198.79	199.6	200.07	199.52	201.92	201.21	197.88	205.21	198.68	198.1	199.9	201.67	202.18	204.22	200.4	199.78	201.09	205.15	201.36	201.3	197.7	196.32	202.36	199.89	204.35	199.48	202.38	201.3	200.3	198.37	201.03	197.51	198.44	200.77	203.29	199.3	199.23
200.89	197.04	199.45	199.25	199.63	198.1	201.14	202.05	198.15	199.94	201.69	198.64	196.87	199.13	198.5	199.92	199.46	203.43	201.83	202.66	201.49	200.11	201.08	201.44	200.02	199.77	200.95	202.62	200.22	199.32	200.64	199.47	199.11	200.11	200.08	202.9	201.45	203.64	203.06	199.85	203.44	200.14	200.04	203.51	199.18	201.69	202.74	200.03	197.68	203.84
196.39	198.27	196.57	200.01	195	199.59	197.72	200.11	197.16	199.83	199.3	199.11	200.48	199.44	197.03	200.41	201.35	200.62	196.86	203.16	202.25	201.33	198.27	202.32	202.7	197.48	198.36	198.48	198.83	199.69	197.33	196.97	198.27	199.33	197.72	197.88	195.81	201.88	196.05	199.72	199.37	199.1	198.69	201.96	197.79	197.48	196.17	201.86	197.42	200.14
209.83	210.3	207.75	204.93	211.91	210.93	206.83	206.02	210.82	211.21	209.67	211.1	209.37	209.01	209.09	208.42	208.01	210.37	209.24	208.13	207.5	211.47	212.56	206.91	208.89	206.7	209.34	210.34	212.66	209.14	207.58	211.89	206.17	209.79	209.63	208.28	207.85	210.62	212.15	205.97	210.03	207.53	209.59	210.47	208.93	206.33	207.95	209.5	208.54	206.2
204.56	203.98	202.31	202.81	205.88	202.62	209.52	198.57	201.58	201.84	204.42	203.25	204.8	203.2	203.86	202.78	202.08	205.29	205.66	201.98	207.35	206.17	201.45	207.85	203.63	203.13	202.98	203.9	203.48	208.37	202.55	204.86	203.24	204.23	202.93	203.61	202.31	204.66	201.3	207.72	202.04	205.58	203.73	203.21	205.35	205.88	204.1	206.4	201.92	204.22
201.64	204.52	204.47	206.07	205.02	205.22	204.12	202.98	204.21	203.57	206.22	206.71	205.89	204.44	209.56	203.42	205.03	202.87	205.41	202.8	202.79	205.14	204.39	202.43	202.05	205.48	203.16	203.44	202.64	202.85	205.11	201.07	202.83	202.04	200.45	202.84	203.32	205.63	206.72	205.3	206.55	205.55	204.29	207.74	205.13	204.44	200.71	204.27	203.78	202.86
216.64	215.18	216.94	217.16	217.62	217.24	216.13	216.94	214.91	217.25	217.9	217.55	215.59	215.65	216.9	219.37	218.35	216.62	220.86	217.4	218	217.98	216.69	218.11	216.77	216.92	219.11	215.86	216.1	214.66	216.28	217.16	217.41	217.17	217.01	217.2	217.11	215.89	215.67	216.92	214.9	217.35	216.81	216.77	216.16	216.8	217.12	217.47	215.91	215.66
212.41	211.89	211.04	213.58	211.03	212.54	213.27	212.03	215.21	210.05	212.84	213	212.49	212.31	212.23	211.99	210.24	215.22	214.23	212.04	210.82	212.2	214.27	216.24	210.79	211.2	208.62	212.45	213.87	210.85	212.69	214.27	213.08	210.4	212.6	214.41	215.25	210.47	210.17	212.38	212.79	210.84	213	214.77	210.77	211.24	214.38	213.21	212.43	211.13
210.5	209.74	210.46	211.88	213.22	210.06	214.71	209.44	213.58	210.52	211.94	214.57	211.12	214.54	212.34	215	210.46	211.5	213.29	215.34	211.72	212.1	210.26	210.05	211.8	213.31	209.58	212.24	209.82	213.78	209.73	211.1	208.53	209.4	210.32	212.71	214.84	213.08	211.87	210.16	212.78	209.62	214.71	212.87	214.09	211.09	211.26	210.64	209.64	212.53
199.39	204.92	203.05	203.81	203.04	203.2	205.19	204.8	204.49	204.04	200	204.04	202.65	201.05	199.42	199.85	200.12	202.15	202.2	203.59	203.44	202.38	199.72	203.88	199.49	204.83	201.91	204.65	202.44	204.1	200.59	198.58	205.25	201	200.81	208.19	201.86	201.2	202.87	202.77	205.59	201.43	202.68	201.7	203.17	202.57	201.78	202.42	201.71	206.41
212.57	212.97	214.87	207.93	209.69	210.3	211.76	212	211.06	212.97	212.64	214.72	211.58	212.42	212.14	213.36	213.23	209.38	214.09	210.68	208.65	211.34	210.86	212.14	209.8	209.98	209.54	212.18	212.19	211.47	210.49	211.66	211.93	213.16	213.04	213.13	212.75	212.09	214.07	211.64	210.52	212.09	212.16	214.87	209.51	213.37	210.12	211.53	210.12	209.98
198.11	199.57	198.68	199.95	199.34	197.67	198.24	196.12	194.37	198.59	198.05	195.67	198.94	199.45	196.41	202.64	199.28	197.75	199.23	204.07	197	197.81	198.94	196.92	197.98	198.7	198.84	200.35	199.37	198.34	195.83	203.3	196.34	197.44	196.58	201.77	196.33	200.29	196.97	197.01	198.28	201.38	201.43	197.14	199.39	198.02	201.26	200.66	198.47	198.89
207.67	208.48	211.48	210.31	206.7	206.96	208.24	208.26	209.15	209.08	206.63	210.24	205.2	205.64	209.47	205.41	206.02	207.82	210.43	205.32	206.95	209.11	208.36	207.01	207.43	210.75	209.03	207.05	210.2	211.54	210.15	208.13	208.5	209.38	212.14	205.76	208.75	206.95	208.02	208.2	211.33	208.32	207.59	205.41	207.83	211.31	208.11	208.03	208.84	208.37
213.73	218.29	223.67	217.99	219.11	220.54	218.55	217.49	216.83	217.51	220.67	217.41	220.74	217.7	220.43	215.53	217.65	219.96	217.14	220.49	216.83	219.82	217.55	216.27	215.89	218.82	218.9	215.17	220.01	218.08	218.12	216.51	217.76	217.5	214.86	218.23	218.62	220.1	220.2	220.24	216.25	217.32	220.41	217.58	220.48	218.74	215.87	219.61	219.53	219.09
203.99	203.74	201.6	205.19	205.8	205.85	206.58	205.7	202.1	202.67	203.72	202.06	203.23	207.05	206.67	203.37	205.68	204.15	205.35	205.65	204.9	205.72	203.55	204.03	203.92	205.82	203.34	203.1	202.92	202.95	205.27	203.93	205.14	204.62	203.51	203.98	205.96	204.02	202.56	205.59	203.39	201.92	204.39	203.32	207.42	206.47	205.15	206.11	203.79	202.77
209.06	209.1	203.66	207.31	206.18	209.56	205.26	203.3	208.53	208.51	204.94	206.71	207.71	205.61	207.69	205.89	205.69	210.25	208.5	206.7	206.7	205.29	208.33	208.23	207.84	207.15	209.06	210.05	209.24	208.66	205.19	207.98	210.6	206.31	206.63	210.12	212.07	208.04	213.01	206.56	205.58	207.3	207.56	208.45	211.88	208.24	208.34	203.88	205.23	209.08
206.48	208.3	209.25	206.35	205.36	209.57	209.02	206.75	204.79	210.29	208.6	207.66	207.36	209.5	211.22	205.15	208.28	205.25	211.88	208.05	205.53	207.5	207.17	206.61	207.94	208.92	208.52	208.06	208.52	206.45	208.75	208.62	206.43	205.49	207.01	208.05	208.82	205.38	210.87	209.53	206.2	209.83	209.19	205.17	204.21	205.98	205.99	208.18	204.37	208.42
192.56	196.27	196.77	197.14	194.01	194.13	192.98	197.57	196.89	196.22	194.9	194.73	189.59	196.83	196.32	193.92	197.7	194.62	196.41	193.6	196.89	193.35	196.08	197.32	192.77	195.87	197.17	195.54	196.5	192.99	193.59	197.65	193.25	195.3	194.2	194.39	194.47	198.07	196.31	192.06	194.33	194.93	198.25	192.09	193.13	194.61	196.98	194.43	195.96	193.95
200.83	203.45	201.04	202.18	206.03	203.51	205.1	202.11	203.45	206.4	201.69	203.24	204.21	201.02	203.72	201.91	203.78	202.52	203.73	203.83	204.7	204.44	201.94	199.75	202.23	201.49	200.32	203.25	201.54	203.45	201.65	203	201.7	204.15	205.2	201.42	204.36	203.45	203.53	205.65	205.4	202.77	200.23	202.05	204.88	203.46	206.7	203.78	201.92	201.83
201.84	204.41	204	202.96	204.47	201.24	200.98	204.45	201.59	202.18	200.41	199.48	199.41	203.25	200.03	201.92	199.03	201.38	202.06	201.79	202	205.8	201.17	204.18	205.16	200.44	203.77	203.13	202.59	203.18	204.83	203.42	200.23	200.48	201.51	202.8	201.99	203.13	202.12	203.18	205.22	202.3	202.56	203.42	200.24	201.95	205.88	202.64	202.8	200.37
209.32	204.67	206.03	207.92	203.13	209.2	212.89	209.59	208.58	207.7	210.53	208.69	206.94	210.46	209.74	208.7	204.55	209.54	208.47	210.42	207.46	209.68	210.41	206.84	208.64	207.64	207.66	209.17	207.93	212.09	208.4	209.44	208.95	206.06	207.62	208.49	207.3	209.26	206.83	207.74	209.08	208.55	209.59	210.9	209.01	209.09	209.86	205.61	208.08	207.59
207.69	207.41	209.37	206.02	206.03	209.39	206.06	204.44	207.49	207.74	205.84	209.97	208.72	208	207.34	209.24	208.44	210.64	202.99	208.78	206.75	209.3	211.12	206.88	210.9	207.58	209.47	205.12	206.83	204.63	208.49	208.79	206.96	208.51	206.84	208.3	209.14	208.11	208.34	208.7	210.27	209.93	208.97	208.97	204.26	208.47	206.28	212.69	207.27	209.22
209.76	207.56	208.47	206.74	208.52	207.82	209	209.8	207.97	204.78	211.62	206.98	208.63	206.96	205.92	211.79	206.58	208.12	212.39	209.78	210.85	208.4	208.05	207.63	211.57	207.97	210.67	208.26	210.32	206.17	207.61	208.36	208.11	210.68	205.89	209.03	209.9	211.88	210.93	208.78	209.18	209.79	204.68	208.14	208.6	206.04	208.52	208.72	209.7	209.63
205.05	210.08	208.34	210.43	209.12	204.87	208.39	204.83	209.1	208.7	204.97	208.14	211.01	207.45	210.01	209.39	205.39	208.67	211.4	209.99	206.76	209.43	209.52	209.84	211.02	208.06	206.98	207.24	209.8	206.61	209.37	209.48	210.89	207.93	208.86	209.73	208.57	206.06	206.35	210.08	208.41	213.51	208.58	206.65	209.18	206.81	206.29	209.04	204.6	210.81
202.21	203.21	201.42	204.11	201.8	203.77	201.83	206.48	201.5	203.52	201.89	205.75	204.06	199.4	203.63	203.55	202.88	203.3	203.64	203.23	205.16	201.79	200.55	205	204.51	202.47	205.87	202.55	202.96	202.61	202.72	200.82	203.29	202.74	201.41	203.11	203.15	198.49	202.84	203.36	198.79	198.99	202.59	201.23	201.99	203.89	202.14	201.37	203.96	203.54
197.38	196.57	193.04	194.99	193.88	193.29	191.03	192.41	196.77	194.34	195.72	199.21	191.21	194.8	196.46	193.7	195.1	192.6	192.5	191.18	190.87	194.63	193.3	193.59	195.45	194.25	194.82	193.48	194.97	193.77	194.33	194.46	192.78	191.01	194.55	192.37	192.93	195.39	193.91	194.36	193.29	194.99	195.73	193.56	199.91	196.84	195.13	192.65	193.12	193.22
198.68	199.13	201.78	200.14	201.41	204.47	202.56	200.04	199.78	201.56	201.84	199.15	200.49	200.84	200.83	199.67	197.4	202.19	202.2	197.24	199.24	198.35	200.74	200.68	199.14	198.21	197.1	198.09	200.99	201	203.06	203.4	200.51	199.46	200.08	204.59	199.83	201.37	202.22	200.06	197.15	200.52	201.09	202.51	198.16	201.61	199.25	200.68	198.52	201.4
203.82	203.31	206.86	200.12	205.63	204.68	204.75	203.98	207.78	203.01	206.51	203.97	203.15	204.63	204.62	206.49	205.58	201.78	202.77	202.24	205.2	203.71	205.18	207.05	205.42	206.67	202.07	202.93	204.09	200.71	203.12	203.02	205.49	203.16	204.72	199.83	204.35	205.14	202.83	209.27	210.34	205.33	203.28	207.07	203.96	204	203.63	204.59	204.42	203.22
209.49	206.15	210.95	207.01	210.58	205.04	207.96	207.36	208.35	207.4	206.55	204.81	208.93	207.04	205.34	201.19	208.34	207.43	207.41	205.32	207.53	205.84	204.05	208.05	207	207.26	204.6	208.95	210	206.98	204.65	206.48	207.12	211.31	209.8	203.82	209.45	210.12	206.04	205.96	207.84	207.09	206.29	207.8	211.4	208.31	208.41	209.36	208.9	207.1
218.02	217.77	216.64	216.18	217.26	218.4	215.47	215.14	216.24	212.87	218.16	216.82	217.84	218.52	215.79	212.93	214.97	215.49	218.34	216.15	216.92	218.15	218.92	217.37	217.32	215.61	216.16	216.69	215.76	214.27	215.31	218	215.57	216.01	218.38	218.11	218.87	218.04	215.03	217.97	218.32	214.67	216.59	216.46	215.32	217.51	216.95	218.02	216.05	215.39
206.17	204.04	206.29	204.27	205.7	203.92	205	206.31	208	204.88	203.09	206.44	207.64	203.69	206.8	205.42	203.15	202.71	203.64	203.18	200.35	202.88	203.25	202.51	203.83	204.97	203.61	205.02	206.98	202.37	204.7	202.06	203.24	202.68	202.52	203.63	204.85	206.45	202	204.98	207.68	207.11	203.19	204.26	204.15	203.62	205.45	202.56	203.93	205.4
212.51	209.45	212.9	212.23	212.06	210.97	212	210.96	208.74	211.04	213.3	213.34	210.41	212.8	212.79	212.55	210.27	213.27	211.99	210.61	210.36	207.63	211.11	210	208.83	209.29	210.9	210.33	209.67	213.83	213.59	211.53	210.44	209.98	212.95	213.25	213.15	208.27	213.94	211.92	208.8	213.99	213.17	209.53	211.84	211.06	214.27	211.47	214.45	209.03
213.86	213.93	211.38	214.96	214.22	211.66	214.64	211.21	213.17	214.77	217.59	211.66	214.81	214.32	212.65	214.04	213.04	213.23	214	212.83	211.23	213.03	216.86	215.08	211.47	211.66	213.98	214.49	211.82	211.46	216.36	214.21	214.98	212.49	212.3	215.26	215.15	214.16	210.19	210.77	211.14	210.44	211.91	211.66	213.61	213.42	212.29	211.99	211.86	211.93
209.28	210.89	210.43	209.17	209.49	205.54	205.06	209.7	207.9	207.58	211.43	207.83	206.36	206.83	207.03	210.71	207.62	205.98	208.18	205.78	210.22	208.79	207.58	207.96	208.81	208.45	208.52	209.73	207.25	210.28	211.15	213.15	208.65	207.42	209.16	209.14	208.34	209.88	209.7	211.78	208.28	208.53	209.56	208.29	208.39	206.77	208.48	207.65	207.83	212.13
205.2	207.83	210.82	210.79	208.62	206.72	205.98	207.42	208.28	207.28	205.93	207.76	207.6	209.53	209.94	207.31	208.66	206.4	205.58	207.51	209.31	209.1	207.64	206.9	206.73	208.96	209.71	210.25	209.78	207.87	206.58	207.89	206.24	203.7	209.14	208.3	208.05	208.12	211.65	209.47	207.94	207.12	208.67	206.72	205.58	208.82	207.04	206.34	210.71	208.24
200.01	201.23	202.53	199.65	201.14	199.02	205.22	203.67	202.73	196.21	200.63	199.21	204.38	200.19	202.24	202.42	197.24	199.66	202.51	201.68	203.8	198.07	200.29	202.19	201.42	200.71	201.2	199.72	199.93	197.18	199.98	201.49	198.1	203.08	200.27	200.7	198.46	197.1	197.87	198.8	201.2	200.12	197.1	200.97	200.03	199.68	202.7	202.07	198	203.05
208.17	210.76	209.72	209.81	208.24	209.65	210.37	212.3	207.18	210.69	210.71	212.28	209.78	209.06	211.94	210.47	211.73	204.84	208.54	210.45	208.79	212.4	205.45	211.72	206.76	209.83	206.83	211.22	207.68	205.69	204.93	205.79	210.63	207.07	212.92	207.87	208.1	207.86	208.12	210.2	208.45	211.18	206.67	210.25	208.45	208.19	209.38	210.34	207.38	208.07
202.68	204.62	204.41	206.1	207.28	205.17	204.03	202.92	203.12	202.56	206.19	204.69	205.88	202.32	202.87	201.38	202.74	205.14	203.8	205.72	206.33	205.38	204.62	204.85	202.75	206.64	202.99	203.46	203.65	204.3	203.65	205.91	205.73	203.31	207.83	204.99	203.28	205.03	205.36	206.56	206.7	204.86	205.51	206.49	206.1	202.1	205.96	203.75	203.32	203.98
209.14	207.14	210.09	205.78	210.26	206.99	206.38	210.1	205.72	207.4	208.84	207.66	206.98	205.73	207.38	208.13	208.74	210.11	207.78	208.88	209.47	205.63	207.55	206.26	208.52	208.86	206.55	207.83	207.82	206.72	208.77	207.54	209.68	207.44	207.04	204.72	208.72	210.41	209.46	207.88	205.41	208.39	204.65	204.93	207.6	207.67	206.62	206	204.89	206.71
206.5	200.99	204.03	202.25	202.26	203.49	201.99	202.18	205.76	201.84	201.28	200.9	203.38	205.69	204.33	204.94	204.72	204.67	203.27	201.51	207.62	203.59	201.64	203.16	202.34	204.22	202.98	203.95	202.58	204.04	205.82	204.27	203.99	201.9	203.29	202.74	206.38	206.39	205.63	204.65	205.94	203.56	206.75	201	206.3	204.02	203.92	203.6	206.03	201.52
200.56	200.13	201.97	199.9	199.67	198.79	201.77	201.47	200.17	199.33	200.8	197.44	200.29	201.72	199.11	198.78	200.29	200.02	199.43	199.47	201.57	195.9	200.35	198.39	199.14	201.29	200.72	198.65	198.85	200.24	198.81	203.19	200.53	198.6	199.34	200.63	199.18	201.25	200.13	199.21	203.96	200.58	199.65	201.03	201.09	197.84	197.09	201.09	198.63	200.43
198.01	200.37	200.25	199.35	197.97	199.47	197.75	202.22	197.34	201.39	197.4	200.23	200.69	198.58	199.49	201.1	201.43	199.95	200.56	200.84	201.82	198.97	199.2	202.68	202.93	199.94	201.13	201.99	198.84	204.07	198.53	198.02	198.66	197.6	203.23	201.16	199.45	199.82	200.9	197.33	197.96	201.17	199.48	199.45	199.96	202.53	199.02	200.79	197.16	203.73
210.99	207.09	211.59	208.34	205.49	207.11	207.97	209.57	209.26	208.05	206.22	209.29	209.55	211.31	209.26	204.44	206.4	207.99	203.06	207.39	207.75	205.82	208.31	208.54	207.63	207.97	208.56	207.31	211.14	207.59	211.3	207.81	206.45	206.41	207.77	206.97	206.81	209.87	208.36	209.54	209.99	208.31	208.93	209.75	206.18	207.12	209.63	206.51	207.03	209.95
205.91	204.38	206.86	207.21	206.26	206.18	208.66	210.45	212.56	206.09	204.82	210.18	210.82	207.33	208.41	208.63	208.58	207.96	207.11	208.66	210.18	205.71	207.59	209.65	206.41	207.9	209.04	205.56	208.65	208.01	207.73	203.31	208.06	209.42	207.68	211.07	208.5	206.76	207.49	206.34	208.3	208.34	206.88	208.24	209.38	206.38	207.92	209.19	207.95	205.02
203.32	202.87	204.67	204.92	202.02	207.61	206.2	202.28	202.39	204.6	205.28	204.63	204.63	204.53	204.09	205.33	206.18	204.2	204.46	203.13	203.39	205.2	203.31	203.51	204.3	199.6	203.48	206.24	202.74	204.88	203.16	203.02	203.46	205.02	201.8	204.39	204.82	202.54	203.6	201.82	201.57	201.41	204.66	204.42	204.66	201.93	203.21	205.19	203.31	204.58
198.94	201.77	198.53	200.21	199.55	202.21	199.37	202.99	201.63	199.85	202.73	203.25	202.52	200.11	201.97	200.78	199.05	205.49	198.44	201.27	199.71	197.02	199.31	202.09	203.08	200.88	201.21	202.54	203.74	199.23	198.68	199.76	198.99	199.09	199.91	204.04	201.06	203.47	199.47	203.46	201.75	199.58	199.04	199.28	200.1	198.8	199.76	201.96	202.85	198.31
218.23	218.6	219.61	218.52	215.68	218.62	216.54	215.53	216.5	219.46	218.36	219.31	218.67	215.49	215.91	218.3	217.95	218.06	217.66	216.59	218.96	218.16	217.32	216.9	214.81	217.23	219.21	219.7	216.72	216.98	217.41	215.83	214.66	217.4	215.08	215.83	219.95	217.69	217.87	219	218.83	216.3	218.68	217.99	217.46	215.06	220.24	217.02	217.33	218.69
212.09	213.22	210.99	209.22	208.39	208.51	208.82	210.19	207.43	208.31	209.4	208.25	208.12	209.77	210.56	204.81	207.9	211.21	207.24	209.07	206.92	207.83	207.83	209.27	206.42	207.74	210.6	209.9	210.72	207.15	208.94	207	209.6	210.01	208.19	209.82	208.49	210.15	206.35	207.67	206.99	206.39	210.35	208.57	211.43	211.04	208.04	207.85	211.27	204.26
209.42	212.3	207.25	207.05	209.17	209.16	206.82	209.2	208.31	210.05	207.9	208.38	206.75	206.81	207.28	208.79	205.67	205.85	211.65	211.08	207.19	211.02	208.26	207.8	209.62	208.53	210.12	209.86	208.74	208.58	207.51	211.38	207.27	208.59	209.87	206.43	208.59	206.17	210.79	206.85	209.04	209.39	208.3	206.6	208.08	210.69	208.99	208.54	210.01	206.99
202.49	205.72	204.66	208.35	208.59	206.76	208.21	204.21	204.83	204.7	205.22	205.9	208.41	203.49	205.07	207.17	208.13	209.07	204.71	208.03	202.65	205.76	206.74	205.87	208.75	206.48	209.33	205.92	208.85	203.96	206.68	206.69	206.9	207.38	207.88	206.18	208.65	209.98	207.56	204.28	206.37	204.95	209.64	208.09	207.96	206	207.4	206.3	206.2	206.43
207.62	203.88	203.76	207.7	208.56	204.1	204.55	207.18	207.86	207.13	210.49	207.38	211.03	202.53	209.22	203.99	207.38	206.83	206.22	205.03	205.35	204.11	200.71	207.36	205.13	206.96	204.7	208.8	207.5	205.01	207.27	206.08	207.09	208.61	207.98	207.86	206.7	205.93	204.71	207.17	204.18	206.06	208.05	204.87	204.27	205.7	206.51	206.32	204.07	208.94
208.08	209.12	208.78	209.14	206.96	205.75	208.94	205.86	208.76	207.34	210.13	210.07	205.03	205.7	208.51	213.04	208.88	205.14	209.97	206.76	209.6	208.37	209.3	210.96	209.68	207.57	210.45	209.13	207.88	209.41	208.54	209.14	207.49	207.79	205.17	205.35	207.36	211.89	212.03	211.43	210.34	208.65	205.52	208.56	210.99	207.66	208.18	209.53	208.63	207.9
203.98	204.34	204.13	205.23	208.06	207.54	206.75	207.4	207.09	207.82	204.57	206.29	207.5	207.77	204.21	206.63	207.58	205.11	206.42	201.8	204.06	206.59	202.97	205.45	208.9	206.89	205.07	208.61	208.21	208.61	207.67	207.44	203.26	203.34	205.54	205.61	202.82	206.11	205.65	206.97	206.08	206.25	209.19	206.97	209.28	207.22	207.14	207.94	207.98	206.21
200.86	203.1	198.38	196.25	199.7	202.7	201.1	199.06	201.04	200.43	200.54	199.29	201.1	202.94	196.77	199.03	199.37	202.7	201.15	201.02	199.18	199.44	200.44	198.87	202.69	197.54	200.15	200.67	200.98	199.5	199.27	197.03	196.03	198.54	200.08	200.49	198.44	201.26	200.41	202.09	200.15	202.09	199.04	197.18	199.91	199.18	199.79	199.23	199.08	197.97
205.37	207.03	206.57	206.83	206.95	209.94	207.08	207.52	209	205.56	205.85	205.13	206.49	206.65	207.62	206.39	205.19	205.41	211.18	210.12	208.04	205.65	208.07	207.58	205.78	205.75	207.64	209.2	207.85	206.06	205.96	205.43	207.38	209.08	206.14	209.32	208.4	208.84	207.32	206.05	209.33	206.67	205.55	205.3	209.34	208.53	208.31	206.1	208.98	207.89
217.85	215.57	217.19	220.35	215.87	213.15	214.15	215.67	217.09	216.22	213.12	217.51	215.59	216.74	218.69	216.93	216.53	216.96	218.73	216.98	218.53	215.51	219.53	216.83	218.56	217.18	217.7	215.82	216.21	214.09	214.76	218.84	214.92	217.35	215.79	217.9	218.59	215.76	216.57	215.35	213.53	219.83	217.83	215.53	219.86	215	218.29	215.47	217.7	216.16
207.71	207.77	209.26	207.68	210.75	203.61	208.07	206.59	210.11	209.13	207.35	206.16	210.21	209.81	207.35	206.17	208.31	209.38	206.62	208.15	207.77	207.44	205.41	208.31	209.77	207.36	210.36	208.66	208.08	207.99	206.55	206.67	207.06	209.07	208.55	211.84	207.98	205.5	205.3	207.46	210.79	208.32	208.22	205.71	205.43	210.37	208.91	208.13	207.57	209.76
198.75	196.97	198.43	197.57	196.51	198.88	196.01	196.25	198.87	194.99	196.21	200.22	198.84	199.35	202.56	200.44	198.92	199.17	201.89	202.29	197.54	199.82	198.5	198.22	199.34	199.06	201.41	199.2	202.49	200.15	199.63	197.55	198.83	198.57	198.33	199.69	198.79	198.78	199.54	198.77	198.18	198.66	198.53	196.22	201.98	198.73	197.25	195.26	201.38	201.78
206.12	204.96	202.3	201	204.86	203.55	204.98	200.52	205.09	203.62	201.5	204.8	201.95	202.47	202.23	204.53	200.37	204.53	202.05	206.02	202.9	206.1	199.74	202.85	202.9	201.52	204.99	201.82	203.26	202.99	203.08	205.26	202.73	203.74	204.92	202.76	203.75	201.88	202.4	199.54	203.15	204.73	203.23	203.12	202.68	204.71	203.72	204.51	202.46	203.46
206.7	210.65	206.65	207.35	206.12	209.04	210.07	210.01	208.14	208.23	205.19	210.26	205.66	209.15	210.33	208.11	208.76	209.63	209.52	207.99	208.26	206.51	206.55	208.5	209.84	208.9	210.16	208.64	207.1	208.35	210.39	206.11	207.49	208	206.07	208.88	210.7	208.16	207.78	209.01	208.54	207.38	208.83	208.39	205.82	209.47	204.85	205.67	207.21	206.26
219.76	219.19	218.22	215.37	217.79	215.04	216.57	218.52	218.38	216.86	215.48	213.75	217.44	217.7	218.92	216.41	216.41	217.61	217.64	221.98	218.12	218.76	220.61	217.36	215.54	214.7	219.41	219.38	216.94	218.41	220.25	219.33	218.72	215.14	216.72	217.13	221.75	217.4	218.1	216.93	218.28	220.21	214.84	216.91	218.69	215.97	218.03	216.99	218	217.01
200.9	201.26	199.36	202.47	203.27	199.29	201.23	200.54	198.66	203.07	202.94	202.04	203.97	202.96	202.87	201.13	202.83	197.94	199.6	200.87	200.33	200.45	203.32	198.61	198.21	204.04	199.76	203.11	199.27	197.39	202.01	200.91	201.38	199.32	204.77	201.25	199.21	203.55	204.88	201.98	200.01	201.02	200.97	202.62	201.75	202.07	201.07	200.94	199.71	199.4
212	211.33	209.83	208.82	211.94	212.41	209.04	209.59	213.97	213.91	212.59	212.36	210.42	210.19	212.54	210.43	212.11	210.55	214.15	211.13	210.62	211.55	212.59	210.03	212.89	213.64	207.9	211.83	211.65	211.63	207.62	210.59	213.83	212	212.62	214.56	210.43	210.19	214.93	212.18	213.02	216.48	211.12	210.54	212.35	215.37	212.23	213.43	212.1	214.57
216.53	218.97	219.58	217.31	216.84	218.86	215.48	216.08	217.37	219.73	217.72	217.33	217.61	220.8	218.3	216.13	218	218.17	219.91	219.1	217.45	218.26	218.77	216.56	218.38	217.22	216.42	217.33	219.1	217.06	218.53	218.54	218.25	218.85	219.63	217.15	218.93	216.03	216.74	218.57	218.75	218.52	215.07	216.31	219.84	218.09	217	216.49	214.88	218.1
207.39	208.93	208.93	206.93	211.41	207.45	207.44	209.37	209.51	208.81	207.27	206.18	208.27	206.4	205.91	209.15	211.42	206.84	208.02	206.89	205.73	209.05	208.48	206.77	210.16	208.09	205.98	208.65	206.68	209.63	210.02	211.27	211.47	208.38	205.94	208.64	205.21	209.79	206.7	206.3	210.56	210.09	207.89	209.47	207.46	208.58	208.51	209.97	211.13	207.21
195.73	194.43	196.09	192.58	194.56	191.46	194.08	195.03	193.7	196.41	195.52	193.58	193.49	195.47	194.19	195.44	193.6	195.27	194.04	195.96	193.19	194.71	190	197.28	197.32	189.53	193.31	193.21	196.4	192.59	194.93	193.96	194.83	193.31	192.8	194.47	197.67	194.45	196.13	193.06	194.22	194.82	193.2	195.5	192.95	192.27	192.61	192.49	194.89	192.84
211.85	213.18	211.95	211.18	211.84	212.78	215.24	213.18	210.21	212.42	211.33	210.55	211.93	210.43	212.76	215.66	210.9	210.81	208.56	210.87	211.56	211.8	213.55	213.19	213.92	214.34	209.31	212.07	213.27	208.48	212.81	210.97	212.55	212.2	212.87	212.04	210.81	212.99	209.94	208.57	211.7	214.07	212.31	211.47	211.21	209.44	209.9	208.53	210.02	213.18
208.33	209.47	211.63	207.81	208.14	210.29	205.38	207.88	209.5	208.76	211.17	207.32	207.3	211.62	210.22	207.45	208.84	208.07	208.35	209.06	210.05	207.98	209.45	209.27	205.54	208.45	207.25	206.77	211.85	206.52	212.06	204.71	208.82	208.87	210.29	206.87	206.72	206.43	208.54	206.38	211.27	209.88	210.25	210.84	207.49	208.51	208.26	210.12	211.47	210.57
200.74	201.67	204.04	201.53	199.35	198.8	199.35	201.28	199.14	199.29	201.4	197.6	199.41	200.88	198.29	200.53	199.92	201.45	199.6	200.23	200.13	202.21	205.11	199.89	201.21	201.52	198.19	197.69	200.01	198.61	198.25	201.84	199.7	199.8	198.08	198.83	201.15	199.26	200.7	202.89	201.47	201.92	199.87	202.24	199.93	198.78	200.31	200.43	201.42	198.31
206.48	207.7	208.79	205.84	208.49	206.04	207.79	207.32	205.27	208.62	206.39	208.08	208.68	206.34	207.89	212.11	202.83	207.23	206.64	207	208.98	207.46	205.75	206.13	207.08	208.5	208.03	208.19	206.19	208.31	205.89	207.69	205.84	206.86	206.67	208.2	208.21	209.3	206.31	200.16	210.1	206.02	205.31	203.89	206.77	207.73	206.97	208.18	206.88	209.24
209.43	206.25	209.49	209.76	211.7	205.65	209.78	207.92	210.01	210.48	206.56	210.11	208.39	208.83	210.49	208.01	208.02	207.73	208.77	209.83	205.47	209.92	211.37	208.37	209.14	206.41	212.73	206.15	209.84	213.48	206.97	205.94	207.52	208.06	208.78	209.48	208.4	206.92	208.91	211.83	208.7	209.56	208.94	207.37	204.85	209.26	208.17	206.68	207.74	207.81
202.49	202.04	200.67	200.74	205.45	204.73	205.77	203.27	203.28	200.81	206.48	205.5	202.41	206.76	203.93	202.57	201.12	203.38	201.91	203.76	201.11	201.99	202.24	202.58	202.02	200.4	206.18	202.66	201.14	203.3	201.24	198.58	200.06	198.47	203.42	205.82	201.37	204.72	201.58	203.81	201.02	203.94	199.25	205.2	199.56	203.86	202.12	202.44	203.86	202.26
201.73	205.86	203.86	204.9	201.02	202.11	203.93	202.08	205.09	204.56	204.13	202.46	202.1	204.34	205.11	204.27	204.84	204.81	204.88	200.55	206.37	205.91	202.89	204.18	201.54	203.89	203.94	202.46	206.18	202.42	204.2	204.95	201.16	204.3	203.83	201.81	203.21	202.89	204.7	205.66	203.57	201.7	203.65	205.5	205.75	201.19	203.29	205.41	202.56	204.46
203.14	202.76	203.38	203.86	203.19	200.1	204.33	203.25	201.6	202.62	200.72	201.47	200.56	202.12	203.13	202.12	203.32	205.59	204.2	202.04	203.96	204.65	205.78	199.52	202.59	199.97	203.47	198.81	201.33	200.72	203.54	202.66	205.17	203.1	205.43	205.51	204.72	205.2	205.42	200.61	203.26	201.94	202.97	201.16	198.55	203.16	201.68	205.59	202.94	202.23
212.9	212.15	213.58	210.93	210.69	212.59	213.73	210.61	209.77	211.43	215.74	213.14	215.21	213.75	211.69	213.24	213.66	210.79	214.34	211.74	213.43	210.62	214.14	216.28	211.31	212.97	213.5	211.84	213.36	212.51	212.64	214.53	211.95	213.41	212.64	212.33	210.08	212.24	215.29	213.17	213.32	212.36	214.56	219.01	211.43	211.87	211.67	209.95	212.44	212.22
207.43	203.88	209.2	210.39	204.21	205.72	203.72	208.13	205.09	206.4	205.41	205.35	207.55	206.41	209.42	204.88	206.46	207.18	208.47	203.38	205.67	205.53	206.36	208.17	210.36	209.32	204.58	204.94	206.82	208.77	205.81	206.6	205.6	208.01	205.53	205.64	206.26	206.68	207.9	205.85	206.88	205.68	208.89	205.29	206.86	206.2	205.74	205.79	210.41	204.58
199.9	199.63	200.58	198.71	197.6	200.77	199.34	203.48	197.54	199.34	199.32	199.11	197.45	198.28	201.77	200.26	201.92	198.69	201.21	200.86	199.9	201.93	197.68	197.96	200.05	199.15	198.35	199.57	199.52	197.3	202.03	200.42	199.2	201.65	198.01	201.32	199.96	199.34	198.32	199.77	197.15	200.54	197.42	194.59	198.99	198.37	199	200.63	197.66	197.52
199.38	198.3	197.46	195.81	200.38	195.48	196.88	201.22	195.25	197.28	198.31	200.33	200.25	199.19	199.62	196.06	196.53	195.05	198.25	198.44	199.31	196.14	196.36	196.39	200.38	199.96	194.64	197.67	196.17	198.04	198.11	195.89	199.22	198.24	198.06	197.77	198.47	200.17	197.25	198.12	197.11	199.82	202.02	199.1	197.94	197.54	198.07	196.46	196.97	198.45
211.78	207.25	210.19	203.66	207.87	207.57	207.39	209.09	209.56	207.65	209.37	209.5	209.78	208.32	207.14	207.14	210.2	209.93	208.75	207.55	206.66	210.87	209.84	212.28	209.71	206.01	208.03	209.14	207.81	210.53	208.42	207.29	208.98	207.97	211.05	208.93	207.09	210.16	206.27	210.65	207.95	205.59	207.9	208.13	208.56	206.62	210.1	209.21	209.45	209.49
205.15	204.69	208.83	206.75	209.83	209.64	208.6	207.59	206.5	209.97	206.03	208.08	209.06	206.41	207.03	208.85	209.15	209.06	211.8	208.51	205.06	209.01	208.58	206.52	209.2	209.02	208.75	207.44	207.61	207.73	208.74	208.76	207.3	212.56	207.12	210.04	207.84	209.97	205.17	207.56	209.79	208.21	206.09	207.84	208.62	204.87	208.72	203.45	206.06	202.43
208.83	209	208.5	208.57	208.34	207.19	210.49	207.99	211.19	208.38	209.9	212.7	207.46	212.61	209.71	206.15	210.92	211.63	207.94	208.55	209.92	211.33	209.02	210.25	206.57	208.68	208.67	208.89	207.83	210.11	209.38	211.61	208.5	208.74	210.81	207.64	211.25	206.4	210.47	208.57	210.42	210.37	204.87	209.32	208.67	210.37	210.37	208.82	205.88	209.82
203.91	204.85	203.4	202.77	204.01	205.31	205.88	200.74	204.9	205.24	204.5	206.46	205.01	202.16	205.72	203.79	205.22	204.36	201.77	204.83	202.97	206.74	203.54	203.37	201.59	205.45	205.59	204.4	203.97	203.6	200.6	203.23	201.43	207.5	203.11	204.46	205.71	201.8	207.42	205.15	205.43	199.85	204.11	201.81	204.86	204.49	203.75	205.03	204.34	202.03
193.11	191.84	193.72	192.14	197.3	195.99	193.3	194.2	198.26	193.27	192.46	194.48	195.38	196.18	195.81	196.9	192.59	191.66	192.33	194.82	194.31	196.09	195.89	193.5	194.18	194.23	194.83	194.05	194.31	192.25	192.97	193.32	195.99	195.03	191.34	195.93	195.15	196.82	193.64	190.85	194.61	194.7	196.64	190.87	194.72	192.93	195.66	194.33	189.41	191.46
193.63	197.2	194.4	194.29	193.51	195.2	194.86	196.36	195.18	195.64	195.09	197.83	192.52	194.99	195.55	196.66	195.68	197.43	195.47	196.42	196.14	193.13	194.04	193.47	196.55	191.64	192.73	193.22	195.26	193.12	193.83	197.03	195.83	195.03	193.48	196.13	194.05	196.31	194.05	196.46	195.28	195.92	194.23	193.71	195.33	195.58	195.41	193.82	196.7	194.24
204.88	203.64	204.16	202.73	205.77	203.23	204.14	203.26	204.05	204.47	201.91	202.76	205.9	201.01	208.23	206.29	202.22	206.82	202.11	206.65	204.79	207.85	206.48	205.14	204.8	205.88	206.43	205.99	204.22	205.22	204.94	205.3	202.41	205.93	204.14	206.34	208.15	203.64	201.65	204.19	206.06	204.84	204.16	204.22	202.2	204.68	204.95	206.06	204.46	203.53
202.62	197.62	203.95	196.5	202.89	197.17	199.9	200.43	202.41	202.01	199.58	197.8	200.13	199.59	198.43	202.98	199.36	198.8	198.78	196.53	199.5	199.01	199.17	198.56	200.14	197.07	195.87	199.33	198.97	197.91	200.9	202.09	198.89	199.81	200	199.62	200.33	199.73	200.81	198.51	201.8	199.02	200.96	203.36	198.69	200.11	200.47	200.99	198.42	201.15
213.79	211.35	217.06	211.86	207.74	212.8	215.46	213.82	212.97	215.09	209.56	212.32	210.8	212.87	214.48	214.18	212.46	213.77	212.97	211.82	216.27	213.11	215.9	214.36	213.51	214.4	211.6	215.16	212.78	216.73	216.15	213.5	212.51	211.23	214.44	213.6	214.28	212.87	215.06	215.71	214.34	213.9	213.92	212.14	213.22	214.12	214.71	213.14	211.95	215.57
207.94	206.48	206.96	207.19	206.93	206.69	209.53	208.2	206.57	212.18	206.5	207.71	206.01	205.81	207.31	209.78	208.56	207.21	207.91	207.84	202.96	206.5	205.23	205.89	208.85	209.59	209.71	208.84	211.45	206.79	208.06	205.39	207.49	207.61	206.62	207.28	208.21	205.85	208.95	206.61	209.35	208.08	205.34	207.02	210.44	206.62	208.57	206.09	205.02	207.14
211.42	209.57	209.72	207.27	209.54	209.12	208.2	210.88	207.99	208.52	208.29	210.13	207.44	208.53	208.49	209.83	211.26	209.52	205.36	211.03	211.9	208.91	213.81	204.39	210.17	208.5	209.14	209.34	208.07	211.71	208.13	211.57	207.24	209.69	211.3	210.11	207.72	209.19	210.54	207.07	210.21	209.6	209.8	208.56	212.74	210.36	209.27	210.28	211.3	211.56
205.67	201.17	199.74	201.74	202.11	201.18	201.72	200.92	201.53	198.61	202.4	199.93	203.21	197.63	202.04	199.29	203.27	200.72	200.3	200.88	203.75	205.71	198.32	199.34	201.42	197.85	199.29	200.72	201.12	202.64	202.82	202.84	200.8	196.61	202.04	203.86	198.92	201.85	201.73	198.15	202.32	199.06	200.79	202.55	202.48	206.43	199.73	201.42	204.3	202.76
208.84	204.46	207.93	205.07	203	199.88	203.8	201.73	206.21	202.78	205.55	208.04	206.42	203.83	202.15	202.27	204.19	204.84	205.59	205.19	204.75	205	204.94	205.54	205.76	205.67	202.16	204.17	202.8	200.48	203.01	207.55	201.98	202.53	204.18	206.47	205.04	204.32	206.39	203.01	205.43	202.98	204.26	207.02	204.3	202.74	205.95	204.53	203.99	205.19
208.22	207.72	211.49	212.43	206.89	211.28	209.88	208.61	209.98	212.03	210.41	208.74	207.94	209.3	209.29	210.94	210.35	208.83	209.44	212.02	207.45	212.7	209.74	209.88	210.55	214.96	209.08	211.57	207.77	211.2	208.92	209.39	208.26	212.13	207.86	207.37	208.64	210.37	207.19	210.2	205.52	210.74	211.35	207.78	210.8	209.84	209.51	206.12	208.45	210.9
201.82	200.42	205.15	204.36	200.02	203.96	201.33	204.69	202.82	199.97	204.16	203.55	201.69	201.37	201.37	202.39	200.4	204.73	203.98	207.62	200.63	199.39	203.85	206.06	206.41	201	200.88	203.24	203.5	204.12	202.13	205.56	203.58	204.68	201.8	200.6	203.88	200.88	200.57	199.42	201.25	202	204.13	203.54	202.22	201.05	202.8	205.13	204.06	199.15
203.5	203.74	202.18	202.99	205.63	202.87	203.84	204.43	206.97	202.43	201.39	206.7	203.82	204.88	203.15	202.8	207.66	204.24	202.52	205.16	202.91	206.02	207.76	200.78	204.36	203.45	202.7	202.38	204.17	202.86	204.22	205.84	202.8	202.66	203.4	202.09	203.72	201.01	204.41	207.23	204.95	208.93	201.51	205.23	201.88	204.25	203.63	204.19	206.45	203.08
199.72	200.22	199.63	200.85	203.14	198.68	200.7	198.85	202.35	202.35	201.12	201.64	200.8	200.61	200.19	202.56	200.28	203.59	203.79	201.76	201.53	201.84	201.98	200.42	202.65	201.55	198.71	201.79	203.12	203.9	198.54	200.14	201.37	200.18	202.48	199.96	198.14	199.59	201.5	200.22	199.5	205.08	200.77	199.16	199.78	201.34	201.25	203.82	202.47	200.85
211.47	209.84	209.59	212.7	212.63	213.34	210.65	212.83	210.69	211.62	215.25	215.24	210.29	210.68	212.83	210.35	209.41	212.93	213.44	211.09	210.97	211.69	212.98	207.61	212.87	210.66	212.73	208.51	210.14	211.64	208.69	213.47	210.39	211.5	211.99	212.66	215.39	211.37	214.22	214.29	211.54	212.66	214.03	210.96	214.56	211.21	214.36	212.62	213.35	210.47
207.16	206.02	207.17	204.64	206.8	205.68	203.13	206.83	202.83	205.25	205.26	205.07	205.05	205.47	203.38	207.89	202.4	202.85	201.83	205.16	206.61	207.18	205.73	206.9	205.07	205.42	205.35	207.5	203.06	204.69	205.95	203.98	205.48	205.85	206.05	200.74	208.63	208.61	203.55	206.44	206.37	204.25	206.69	207.25	204.46	205.7	205.53	205.47	205.57	205.72
206.16	206.58	207.89	207.66	205.73	205.67	210.2	210.04	207.14	210.9	208.89	208.01	207.62	208.84	208.44	206.51	207.97	207.87	209.25	208.08	207.9	209.01	208.05	206.74	208.89	207.89	206.84	207.29	210.14	209.14	211.12	206.58	206.5	209.16	209.42	209.11	206.74	208.69	208.91	207.11	208.71	208.74	208.03	209.26	204.75	206.66	207.67	205.36	212.27	211.65
209.2	207.53	209.7	211.19	206.34	210.97	209.43	212.62	207.71	207.98	212.28	206.84	210.63	207.54	208.53	208.82	208.74	209.9	207.15	207.13	210.42	209.21	207.64	209.04	211.73	208.84	207.29	208.66	208.66	207.69	208.46	211.1	210.28	209.07	211.76	210.55	209.49	210.46	207.51	208.76	206.16	210.44	205.98	208.14	210.06	210.11	207.39	208.95	209.28	209.1
210.79	204.39	212.57	211.07	207.2	211.62	207.24	207.14	209.32	211.22	209.11	208.23	208.62	208.28	209.24	207.51	209.75	212.38	206.5	208.19	205.63	210.01	210.76	210.24	211.21	208.99	208.99	207.52	205.36	207.18	210.61	210.77	210.18	208.36	206.17	212.28	212.6	208.67	211.2	207.26	210.33	208.89	207.45	208.71	207.71	210.85	213.34	208.02	209.08	209.17
213.02	214.26	214.41	210.79	215.33	215.02	215.47	211.73	213.33	211.19	216.26	210.72	214.96	212.98	212.11	212.11	211.08	211.05	213.02	210.9	213.92	213.68	213.01	213.55	212.94	213.33	210.52	216.19	213.9	211.06	214.03	215.55	211.55	213.83	214.47	212.42	211.79	211.95	215.58	211.61	212.58	211.18	211.09	211.83	214.45	215.46	211.39	213.71	216.15	215.22
210.22	211.72	212.65	216.11	213.78	211.63	211.7	214.35	213.21	211.25	211.86	212.29	214.02	211.56	213.11	214.48	214.89	213.2	211.89	214.79	214.7	208.56	212.54	212.07	215.43	213.7	213.29	214.3	213.16	211.56	218.57	215.04	214.68	214.09	213.85	216.52	216.26	213.54	213.48	215.2	214.39	212.72	216.02	214.64	214.95	213.59	214.71	213.94	213.47	213.16
209.93	209.59	209.2	209.09	211.02	209.48	212.52	209.11	211.27	209.68	211.47	206.63	209.21	210.92	210.39	211.16	207.03	209.78	213.66	209.19	208.84	211.21	210.79	208.97	213.13	209.52	206.85	214.55	208.96	208.66	209.86	207.87	211.05	208.53	209.83	211.11	212.13	207.9	210.15	210.64	209.98	208.82	207.75	207.07	207.31	210.04	206.44	209.08	209.16	211.48
211.08	204.56	208.68	210.06	208.25	208.77	209.94	207.9	206.63	207.83	206.48	207.87	210.51	208.22	212.35	206.97	209.26	207.65	209.97	207.17	208.64	209.27	207.36	208.75	208.43	210.92	207.66	206.26	206.55	209.48	211.49	209.92	212.38	205.18	208.74	213.44	207.43	212.13	207.17	207.92	210.52	208.56	210.18	207.4	210.67	210.38	210.13	207.02	213.36	206.49
207.51	208.38	210.68	206.97	207.72	210.21	209.88	208.09	212.23	210.84	208.73	206.47	211.13	210.43	208.12	208.81	212.17	208.52	210.67	210.85	211.04	207.29	208.67	209.95	209.23	207.87	207.34	213.17	208.65	208.8	208.48	210.28	207.91	210.12	208.78	209.31	205.58	211.84	209.26	211.36	207.62	204.55	204.1	208.68	207.24	207.72	208.49	208.91	210.59	207.02
211.52	207.19	209.54	210.29	209.42	209.72	208.53	210.52	211.12	208.77	207.48	211.22	210.52	207.18	212.43	209.65	208.81	213.07	209.66	209.29	209.52	213.14	209.42	207.51	210.33	212.34	210.63	209.45	211.28	212.5	208.97	209.59	206.82	208.33	210.41	211.98	209.33	211.51	210.2	207.44	212.84	209.55	210.91	212.23	209.5	204.94	210.33	210.54	209.76	210.57
206.95	206.99	211.3	210	207.88	207.39	208.3	208.53	206.28	206.32	208.35	208.23	207.27	205.64	206.45	207.97	208.06	208.42	211.67	208.32	211.17	207.67	210.03	209.14	208.41	208.94	209.94	208.95	207.31	206.33	207.51	209.13	209.25	208.09	205.81	207.91	207.15	210.13	207.28	205.52	211.53	206.41	208.7	209.98	207.87	208.49	208.02	210.05	209.18	206.25
206.65	205.66	206.93	206.01	207.47	212.27	207.87	213.62	206.01	205.23	205.43	207.1	205.04	208.37	208.57	207.01	208.5	209.64	207.59	208.96	207.45	207.27	206.51	207.66	208.2	207.61	206.05	209.22	207.75	207.29	208.51	207.03	206.41	207.35	209.41	203.36	206.72	208.25	209.97	210.47	208.05	206.47	205.18	205.86	207.83	205.82	206.44	208.19	209.09	207.58
207.04	209.68	205.32	208.56	209.7	208.2	210.35	206.96	208.89	208.59	209.84	207.17	212.58	205.8	211.77	207.79	210.08	205.82	208.84	208.56	209.33	209.28	205.75	207.41	210.24	206.56	206.38	207.8	206.39	210.09	208.75	207.78	213.69	208.06	209.64	209.19	210.27	208.71	210	208.16	208.4	209	209.13	212.38	209.55	208.72	209.79	208.9	208.58	208.85
208.44	208.06	206.27	209.28	208.33	210.81	206.88	209.4	211.49	209.65	209.11	207.09	210.51	210.81	209.01	206.43	209.25	208.25	206.64	209.81	211.65	207.52	209.48	210.34	206.92	210.57	210.35	209.47	208.12	210.17	207.14	211.55	211.03	208.61	207.8	209.08	209.71	205.53	209.83	208.27	209.33	208.4	210.05	213.07	213.98	205.24	210.08	208.57	209.97	208.3
202.36	201.35	203.78	202.2	203.88	202.18	202.75	204.29	202.88	202.84	205.69	204.48	203.69	201.41	204.39	201.85	207.04	206.46	206.31	203.1	204.07	204.46	205.05	204.98	202.32	202.05	208.28	202.65	203.49	200.94	204.9	202.5	202.9	207.36	202.32	202.67	203.88	202.95	204.26	204.08	203.16	203.77	203.04	205.53	202.22	203.14	205.53	203.37	205.14	199.37
219.86	216.5	216.42	214.5	216.35	218.31	215.88	216.81	218.23	216.54	217.26	216.08	217.77	219.82	217.43	218.05	218.42	218.53	216.7	217.47	217.7	216.2	219.49	217.42	216.69	220.09	217.54	217.29	217.78	218.68	216.21	218.69	216.53	215.46	218.25	216.45	217.03	216.74	214.68	215.66	213.88	215.33	218.46	218.06	217.47	217.47	219.81	221.13	216.23	216.23
201.48	205.02	203.56	205.15	203.14	204.64	204.54	205.29	202.55	203.66	204.59	203.09	205.54	202.9	203.8	202.88	204.7	201.67	202.22	205.91	200.43	204.99	203.92	205.58	204.43	205.19	202.15	203.99	205.22	206.39	202.5	204.13	202.92	203.61	205.25	204.86	204.57	202.6	204.87	202.42	202.81	206.56	204.68	202.22	203.57	204.74	205.94	204.31	204.37	199.49
204.56	205.57	206.94	205.2	205.18	205.22	207.06	204.92	207.04	205.52	203	205.45	203.5	205.21	206.82	206.78	205.16	203.92	205	209.8	207.25	205.63	206.45	206.31	209.44	202.07	205.24	204.05	203.15	203.51	203.85	203.98	205.43	208.69	203.85	207.88	203.62	205.25	203.7	203.74	205.38	207.28	204.76	205.73	205.2	203.35	201.9	205.18	200.69	206.63
202.79	204.57	200.91	202.03	200.05	201.06	202.51	203.7	202.82	205.83	200.83	201.77	204.1	203.61	199.21	201.23	206.32	200.4	201.42	207.08	199.85	203.41	203.82	201.91	203.22	205.87	201.69	202.71	200.01	206.18	201.56	203.38	204.25	202.25	202.69	205.02	200.15	202.93	201.2	205.03	199.91	202.14	201.41	201.94	198.83	201.81	200.4	200.68	202.96	201.17
204.36	203.99	206.53	206.39	204.36	203.94	202.19	204.96	202.19	204.08	203.41	204.16	202.39	198.68	204.15	203.88	204.26	204.37	204.57	204.4	202.63	201.97	204.48	204.21	203.58	204.02	205.72	204.75	204.88	203.24	204.72	201.74	206.68	206.64	204.33	203.95	202.08	203.38	207.48	202.92	207.82	202.93	205.09	201.85	205.82	204.59	205.06	202.16	203.89	202.4
201.33	196.59	200.91	199.17	196.78	198.99	197.74	197.63	201.16	204.42	199.47	198.74	199.06	201.85	198.25	199.89	199.35	196.72	201.8	196.99	201.74	204.49	198.32	199.14	199.49	196.03	199.88	196.09	198.29	200.61	197.04	198.01	198.88	197.92	195.93	196.5	198.75	200.45	197.21	198.72	199.9	198.72	202.23	200.56	199.56	198.75	197.88	200.02	197.8	198.52
203.85	203.47	206.56	203.34	205.14	204.24	205.41	205.23	202.5	204.9	203.47	206.16	205.92	203.9	206.16	204.61	203.02	203.85	202.64	206.7	204.11	207.54	203.42	205.61	202.51	203.68	204.37	202.94	203.53	209.2	204.6	205.56	206.19	208.15	203.08	204	203.58	207.98	205.6	203.75	201.56	203.16	203.01	202.42	204.19	204.09	203.25	202.33	204.34	204.31
205.64	204.48	204.43	202.46	204.73	204.2	206.21	203.51	203.74	205.44	204.3	202.37	205.76	208.67	206.12	201.01	203.21	203.13	205.81	201.09	205.27	205.65	203.96	204.19	203.2	205.93	204.5	202.65	208	205.64	207.31	207.07	203.91	205.21	207.46	204.79	204.99	207.63	206.17	202.77	206.78	206.51	206.01	205.95	205.16	205.56	204.17	204.71	205.08	202.29
210.04	212.03	209.41	211.04	212.11	213.05	215.34	210.26	211.63	212.78	216	212.7	209.67	211.61	212.05	213.53	211.39	213.56	213.78	210.38	210.87	212.66	212.06	211.56	211.51	210.96	214.15	209.35	209.67	214.14	209.09	212.53	210.86	213.62	209.5	211.56	207.92	212.3	211.2	211.44	209.75	209.91	209.97	210.58	211.36	212.24	213.92	213.8	210.34	214.04
214.38	212.36	212.88	215.23	212.46	214.11	212.77	215.25	215.38	214.84	212.47	214.2	214.88	215.44	215.28	214.75	212.24	215.75	213.75	213.55	213.9	209.46	213.7	212.77	211.03	214.51	212.87	212.69	213.82	213.88	214	213.6	213.38	214.4	215.75	213.83	213.01	214.37	217.68	214.84	213.6	214.97	213.71	215.94	215.04	215	210.4	212.47	214.48	214.1
213.87	213.01	216.06	212.63	213.02	212.36	216.04	210.29	212.96	213.14	213.62	211.22	212.72	214.31	213.11	213.6	214.99	212	213.06	212.8	212.37	211.88	213.01	212.51	212.11	214.44	212.71	214.2	212.71	214.68	215.92	217.34	214.2	211.25	215.48	212.89	210.9	214.12	216.51	208.58	217.46	213.56	215.36	214.71	213.02	213.31	215.97	214.98	211.28	217.23
207.68	207.72	207.45	211.37	211.14	207.86	208.75	207.29	209.55	209.74	207.26	208.83	209.04	208.41	208.18	207.27	209.28	208.54	208.96	208.62	208.08	210.02	209.46	211.21	206.56	205.84	211	209.55	208.82	210.93	209.03	208.83	206.27	209.78	210.05	209.5	208.36	207.21	211.48	206.14	207.51	208.85	207.84	208.16	207.64	207.36	208.46	207.64	209	207.66
207.77	208.17	209.48	208.28	206.86	207.9	207.55	207.53	205	209.98	209.54	204.57	206.83	211.22	207.06	206.84	210.21	206.37	209.2	205.07	208.03	207.47	204.62	207.64	207.3	207.07	207.1	206.04	207.37	207.96	206.6	206.36	207.98	209.01	207.1	208.31	209.01	211.57	208.21	209.61	206.74	209.68	206.97	208.35	207.67	206.76	208.27	208.9	206.35	208.8
210.29	210.73	212.26	209.96	210.13	209.25	211.44	212.5	210.29	211.34	212.41	212.11	210.01	213.5	210.69	212.02	211.82	214.05	215.14	210.39	212.43	213.95	212.31	213.83	210.21	209.48	211.09	211.68	210.71	209.63	215.19	208.02	213.97	207.68	210.8	210.71	210.79	213.48	210.63	209.28	213.87	210.93	212.02	209.27	213.4	212.86	210.48	212.79	210.69	213.22
208.63	209.95	209.12	205.99	204.17	206.68	208.68	207.02	207.94	210.36	211.12	206.65	208.82	208.96	201.37	207.92	209.09	213.42	210.6	211.42	209.32	209.89	208.49	211.01	211.88	208.8	209	206.95	209.43	211.78	209.5	210.99	209.9	207.3	210.1	207.73	207.15	210.09	207.7	211.84	207.18	206.77	209.95	205.31	207.17	207.87	209.43	211.61	207.49	210.77
206.92	206.42	211.63	210.27	204.35	205.3	210.93	208.33	209.28	209.55	206.25	209.61	207	210.23	207.97	207.96	206.92	210.37	209.51	206.84	208.99	206.22	206.22	208.89	209.42	205.32	207.55	206.37	208.92	210.04	208.53	208.26	205.28	207.6	210.22	208.77	207.05	205.58	212.86	207.61	207.11	208.1	210.74	211.03	210.66	207.31	208.64	208.88	209.13	208.89
211.54	212.05	210.81	214.71	213.87	210.75	211.22	212.78	213.75	211.62	210.61	211.58	212.62	210.8	211.38	212.61	213.99	212.83	212.96	215.18	212.26	208.71	213.25	212.87	211.99	212.45	211.15	210.38	210.91	212.88	212.25	208.36	213.81	211.12	210.21	212.61	212.64	210.74	213.85	213	209.81	211.38	214.07	212.74	212.16	213.82	210.63	213.75	213.71	213.52
213	211.88	212.41	212.65	211.38	211.58	210.23	210.45	213.48	212.51	211.89	212.41	213.36	212.22	213.66	212.98	210.04	209.66	213.1	211.37	211.07	213.53	213.47	213.89	213.48	212.58	212.21	212.19	211.38	211.83	211.95	210.41	212.66	211.79	210.83	212.73	208.91	207.38	212.85	208.18	211.94	211.97	212.56	211.25	208.59	212.26	209.85	210.3	212.55	212.4
210.67	212.66	210.3	212.56	212.95	207.61	212.84	211.65	210.89	211.91	216	210.21	210.79	211.35	211.88	211.86	209.23	212.02	213.07	212.74	212.14	212.4	209.22	212.05	213.86	210.11	210.45	211.67	212.14	212.36	215.03	212.62	213.6	215.65	211.08	208.55	213.26	209.62	210.72	212.84	212.51	214.54	213.24	213.62	210.15	213.39	212.67	215.13	211.41	211.08
208.33	210.5	210.2	206.77	209.57	206.56	208.49	208.82	208.27	206.82	205.7	206.95	208.6	205.75	208.5	206.16	207.5	205.53	208.92	207.78	203.68	205.58	207.72	208.06	206.73	203.38	207.35	204.78	204.41	206.11	204.45	203.92	207.38	206.24	206.23	208.44	203.49	205.22	205.91	203.29	205.21	206.49	207.31	202.94	204.89	205.09	206.55	206.21	207.87	206.65
205.96	205.97	205.27	203.68	204.85	205.13	202.74	204.41	202.25	202.34	201.78	203.98	204.13	202.96	201.9	204.64	202.8	204.46	204.34	204.75	202.51	201.44	200.91	206.64	203.67	205.5	204.27	200.99	201.83	205.58	206.18	204.77	205.58	203.3	205.49	204.79	202.32	206.55	203.84	203.48	205.92	201.18	204.76	203.22	203.06	204.06	203.22	203.86	203.71	204.77
214.18	219.66	217.33	216.64	216.74	213.68	215.21	213.84	216.93	215.19	216.6	216.65	217.9	217.87	216.39	215.37	213.89	218.76	217.61	218.03	220.34	218.25	219.53	217.87	217.66	221.31	218.2	216.38	217.97	215.32	216.66	216.22	218.57	215.13	214.33	215.41	218.92	217.75	219.14	215.08	214.48	213.62	216.46	218.34	216.2	215.94	216.24	216.92	215.61	212.57
203.64	205.65	201.08	202.91	202.75	204.08	204.18	202.59	206.66	202.88	204.36	203.27	204.35	201.75	203.84	203.3	203.82	204.37	202.07	207.23	203.66	201.86	203.53	203.13	203.95	204.21	206.37	200.06	206.21	203.46	204.78	203.38	204.4	203.09	205.42	205.58	203.59	203.18	204.47	203.92	202.71	202.28	201.94	205.75	204.87	205.99	203.27	205.09	204.46	206.56
204.92	202.09	202	204.07	202.98	205.88	201.12	202	203.3	204.1	204.05	206.44	202.33	202.67	203.46	203.99	205.89	202.37	204.95	204.49	205.34	202.08	203.64	203.21	203.32	200.25	203.64	204.77	203.61	208.58	201.24	203.53	206.08	202.17	204.55	203.2	205.8	204.21	205.73	205.02	206.66	202.81	200.8	205.44	205.46	204.8	202.43	203.19	204.71	206.21
210.64	211.24	213.01	211.33	213.13	213.43	212.51	210.47	212.34	215.45	213.65	210.86	211.73	212.41	210.72	212.59	213.31	210.47	209.48	210.86	212.76	211.61	212.13	210.97	212.12	213.24	215.77	212.41	211.77	210.83	213.87	213.07	215.41	211.17	210.47	210.97	211.99	212.28	211.19	211.14	213.56	209.03	211.76	212.32	214.98	211.86	211.3	208.38	212.31	211.54
208.86	210.3	209.91	208.8	210.17	207.06	207.35	208.45	206.15	207.9	204.29	210.48	209.36	209.66	207.45	205.61	209.36	209.34	205.42	208.74	208.61	206.12	209.07	206.14	207.42	205.14	207.67	210.71	210.55	207.16	208.45	207.42	205.25	206.32	208.02	208.38	204.6	210.1	208.58	208.51	207.97	203.15	206.92	207.61	207.63	207.93	209.01	206.64	205.95	205.55
199.21	203.45	201.24	204.5	199.49	200.73	200.79	197.44	199.48	199.87	199.52	197.17	196.99	198.37	202.01	198.48	202.9	199.86	198.83	200.08	199.22	201.78	198.91	198.15	202.49	196.18	199.36	201.88	205.65	197.8	195.46	201.38	201.52	199.02	200.9	197.55	198.79	201.24	202.22	201.08	199.17	197.75	200.31	200.67	201.67	201.88	199.82	201.44	199.91	200.89
207.05	206.26	209.2	207.81	211.29	207.07	207.65	208.08	207.78	206.76	204.85	209.77	205.95	205.14	208.27	211.19	205.46	205.53	209.38	206.44	207.95	206.76	205.67	207.42	206.56	207.55	205.62	208.8	207.32	207.13	207.44	205.22	207.18	207.98	209.79	204.79	207.49	207.5	209.2	207.3	208.34	207.46	209.16	207.31	209.91	207.56	203.8	205.68	207.84	210.8
211.53	210.81	210.91	210.94	214.08	212.32	212.06	211.89	210.34	214.71	212.8	209.93	211.06	212.11	212.61	211.65	210.19	212.07	212.19	210.39	210.31	211.31	214.15	209.02	212.32	212.11	209.31	213.63	212.22	213.59	213.54	212.37	212.56	214.4	209.9	212.78	213.49	215.17	211.34	212.56	209.96	209.33	211.38	214.52	214.01	217.2	209.04	213.99	210.14	213.41
208.92	211.11	208.02	206.99	209.1	208.79	209.09	209.71	206.72	210	209.95	210.36	210.37	208.62	208.8	210.62	210.57	209.08	209.41	209.39	212.08	207.68	206.93	212.07	208.72	209.14	209.89	211.44	206.93	211.16	207.78	210.5	207.99	209.18	207.11	205.98	209.27	208.52	210.17	208.99	208.72	208.73	210.75	208.89	211.07	209.47	211.23	207.76	210.82	211.02
206.04	207.8	208.54	206.46	208.31	209.91	207.07	210.17	208.23	207.06	211.1	209.68	207.5	208.77	206.17	204.93	208.37	208.99	205.36	204.86	205.23	204.5	207.1	207.29	205.6	206.47	208.93	205.43	208.96	207.98	209.09	206.1	209.26	209.41	208.78	207.76	207.98	210.58	206.64	208.39	209.99	209.71	208.88	208.57	205.45	210.02	209.05	207.78	207.77	209.24
205.44	208.45	209.24	205.57	208.89	207.75	206.8	209.75	208.78	203	211.58	213.8	209.29	206.83	206.42	210.42	207.19	210.51	209.41	206.76	209.85	210.81	205.62	206.45	206.95	207.67	207.02	208.1	207.29	208.58	208.86	208.96	209.62	206.5	207.68	208.4	209.68	207.23	210.68	209.32	208.15	209.27	208.8	211.5	206.93	206.27	206.19	208.31	208.35	208.93
215.5	216.64	217.72	214.26	214.74	218.68	216.55	216.81	217.73	218.2	214.82	216.77	215.21	219.97	217.18	215.33	214.54	220.75	217.78	217.82	216.99	214.4	214.95	218.96	218.66	214.73	218.3	216.16	215.49	217.61	218.78	216.9	215.32	216.72	217.65	217.36	218.68	215.43	217.21	219.33	216.18	216.78	215.37	218.57	214.07	219.19	216.87	217.08	217.11	216.77
218.31	218.29	220.57	217.14	217.55	217.28	214.36	217.48	218.27	218.96	216.47	215.6	216.08	215.17	218.24	214.56	214.86	220.07	217.07	214.71	216.24	218.73	219.62	215.94	218.56	220.89	217.54	216.62	215.93	217.17	216.91	217.02	218.22	214.61	220.02	215.59	217.64	217.16	217.87	215.72	218.25	218.56	214.43	214.26	217.43	220.24	217.12	216.48	213.41	214.75
208.46	209.54	209.1	210.22	212.04	207.79	211.28	209.49	210.91	210.64	208.03	207.34	209.38	212.29	207.96	209.08	208.34	210.6	210.79	207.56	211.76	211.97	207.3	209.85	209.5	209.5	208.71	210.32	210.12	210.41	211.66	209.49	208.23	210.09	209.08	211.6	208.18	210.25	210.94	209.07	206.64	210.68	209.3	208.35	206.09	211.73	209.51	212.76	206.92	208.09
206.77	209.21	209.91	207.48	204.39	209.81	210.19	208.42	207.84	207.74	209.23	207.95	207.06	206.33	206.37	206.23	208.72	209.44	207.84	210.82	208.57	209.01	208.71	207.37	207.36	208.44	206.79	206.68	207.01	204.18	208.7	203.43	207.27	209.24	209.67	207.94	210.9	207.07	205.85	206.13	208.62	208.09	209.71	209.33	207.48	208.03	208.03	205.8	209.39	207.21
216.63	219.48	220.76	217.43	220.98	216.55	212.96	218.63	218.24	220.19	220.01	216.02	215.84	216.9	218.55	218.38	217.47	219.59	218.23	216.96	214.81	216.62	216.61	218.7	219.07	220.61	217.09	216.11	220.68	222.03	219.13	219.41	219.08	216.3	218.68	219.77	216.69	216.22	216.99	217.11	215.44	218.71	215.59	217.64	216.78	218.48	216.26	221.12	215.27	215.47
199.59	201.8	203.2	201.35	205.13	200.6	204.02	199.96	200.84	200.22	203.57	202.88	201.93	203.92	202.88	201.92	200.31	202.94	203.57	203.47	201.93	202.46	201.74	201.01	199.14	204.37	202.58	201.7	204.22	202.93	202.82	200.7	201.67	202.87	202.21	202.33	205.35	201.84	197.96	201.79	203.37	202.34	199.16	201.81	206.62	202.09	203.86	200.49	201.51	205.18
195.63	197.48	194.14	199.2	192.29	193.99	196.75	195.8	196.92	191.54	200.32	196.11	198.02	195.87	194.54	194.45	191.94	195.96	194.19	196.34	197.28	197.62	194.56	193.97	194.75	193.27	196.05	194.04	194.01	196.46	195.37	196.66	194.8	197.63	196.67	194.5	195.8	197.01	196.18	193.8	197.19	195.78	193.82	195.49	195.75	195.86	197.01	195.01	194.2	196.05
211.54	210.51	212.32	211.11	209.68	207.83	210.82	208.55	210.27	209.89	208.26	213.48	211.47	211.47	209.37	211.48	208.71	209.49	209.42	210.44	207.91	206.1	211.96	209.9	211.87	208.64	210.82	208.49	209.91	210.56	208.02	208.12	206.77	210.29	209.8	210.58	211.6	210.79	209.4	209.71	209.82	207.11	208.31	210.16	212.3	210.23	208.38	208.69	209.6	209.14
205.21	205.42	207.34	207.62	209.72	208.64	208.64	207.76	208.36	208.59	210.22	209.42	207.33	209.03	206.22	207.18	207.72	206.44	209.22	211.48	210.02	206	206.69	210	209.42	207.88	207.15	210.64	208.32	207.15	207.76	209.49	205.85	207.35	206.76	208.98	207.39	206.63	206.59	207.29	208.04	210.83	209.69	204.75	206.24	206.91	208.25	206.22	209.93	210.2
206.22	203.64	204.7	203.63	205.26	204.29	204.89	205.45	205.05	201.56	202.44	204.2	200.92	207.64	201.98	201.25	205.08	202.72	206.94	204.2	204.7	204.35	201.79	203.14	204.38	203.33	205.83	205.15	203.13	203.44	203.29	200.81	202.83	203.63	200.77	203.77	202.17	204.68	204.57	203.73	203.91	205.53	201.21	201.59	206.36	204.17	204.59	205.9	204.49	199.09
207.26	204.45	205.48	205.36	204.55	201.63	206.5	204.57	206.41	204.28	205.26	206.06	204.76	203.04	207.19	205.4	203.5	205.2	205.47	205.26	203.64	206.72	205.81	206.11	204.67	208.3	204.68	206.97	202.14	205.32	206.4	205.07	205.08	203.13	204.47	209.63	205.09	203.46	202.85	206.72	203.68	206.61	203.72	205.51	206.24	206.02	204.87	206.17	206.93	205.15
208.63	204.03	207.56	206.12	206.93	205.07	206.41	203	205.87	206.16	207.01	206.13	206.05	207.58	206.42	205.78	205.13	204.35	206.42	202.96	204.42	202.09	204.05	204.06	205.34	203.12	204.25	206.2	207.27	203.52	205.86	207.48	206.03	205.09	208.35	204.85	204.99	204.82	208.41	204.26	208.61	208.58	207.05	207.29	205.15	203.61	205.83	205.15	209.05	205.3
211.87	213.43	212.3	211.79	207.79	210.9	214.79	210.96	210.38	210.51	208.47	211.24	208.12	210.24	210.03	208.82	213.46	211.05	212.48	209.64	208.09	209.56	211.21	208.67	207.53	210.89	211.59	206.72	211.89	207.08	210.06	208.51	208.62	207.87	212.43	207.39	210.34	209.58	211.38	210.12	207.51	205.92	210.47	207.92	211.77	210.54	212.22	207.43	212.95	208.83
205.97	211.09	210.05	209.56	207.49	210.08	205.74	205.29	208.99	208.1	210.04	206.34	207.54	209.77	207.12	208.03	206.42	205.05	206.61	205.03	205.65	207.54	207.77	210.93	211.01	208.28	209.11	204.12	205.49	209.47	203.35	208.12	210.35	208.01	206.55	211.16	210.03	205.46	207.89	209.18	209.43	208.65	210.2	208.04	208.38	205.06	211.5	208.49	207.09	206.45
204.69	202.41	205.68	202.72	205.89	203.72	206.46	203.62	207.08	204.21	205.65	202.24	205.46	206.24	205.21	206.7	206.27	203.99	206.07	205.31	203.89	204.05	202.25	201.4	206.33	209.05	204.13	200.17	207.62	205.25	203.39	205.13	207	201.71	207.14	206.41	203.37	206.09	204.77	206.14	205.15	202.65	202.88	201.76	204.53	206.36	209.98	204.61	206.24	205.96
200.5	199.96	199.92	201.86	197.53	201.32	201.32	201.01	200.87	199.9	201.88	204.19	199	200.15	199.96	200.29	199.64	200.29	198.59	201.63	202.35	199.38	199.88	195.52	199.64	202.57	199.98	200.8	196.22	200.59	198.92	198.8	200.12	201.04	200.22	201.13	200.94	201.99	199.4	199.55	201.82	197.64	199.41	197.13	198.61	199.56	199.59	201.59	199.73	200.87
207.64	208.29	206.6	204.92	207.01	207	209.66	205.94	209.36	206.81	206.11	209.36	204.74	209.02	207.1	210.33	209.13	209.61	207.5	206.26	206.27	206.88	206.82	210.55	204.19	206.18	208.05	210.55	207.84	206.49	208.11	209.99	211.3	205.49	207.46	206.91	209.74	206.6	208.23	208.59	206.07	208.32	208.55	207.69	207.35	207.52	206	208.32	205.43	207.41
199.59	201.91	200.23	200.27	202.02	204.75	201.42	200.08	201.49	198.45	200.3	202.17	200.23	201.77	200.85	198.06	201.62	198.44	200.29	197.43	200.98	200.12	198.28	195.78	204.61	201.62	201.2	201.09	199.35	200.02	201.9	200.38	199.72	201.53	200.37	202.4	199.17	199.99	201.18	202.04	204.19	198.7	200.14	197.99	198.61	200.81	200.07	199.76	202.1	202.18
209.88	209.1	207.09	204.64	210.29	210.77	207.83	206.52	213.45	211.67	207.77	206.72	211.13	209.82	207.61	210.01	212.25	209.18	211.14	209.35	208.49	208.79	211.54	207.14	211.14	210.45	210.29	212.78	208.38	208.36	209.95	211.11	209.05	209.05	209.6	209.26	206.19	208.76	208.24	211.79	210.3	210.54	209.47	206.53	207.4	208.88	211.34	212.21	207.64	207.38
194.87	191.28	197.71	197.5	196.28	199.33	198.23	196.57	199.73	196.59	194.16	197.47	200.1	195.84	198.48	197.97	197.66	198.56	197.73	196.06	197.15	197.99	195.46	198.12	195.82	198.59	198.67	200.37	197.02	199.65	198.72	199.56	196.81	201.18	198.76	197.84	198.95	197.41	200.32	200.24	198.22	197.87	197.2	197.41	199.32	198.41	198.08	197.58	199.39	198.73
207.72	208.83	208.13	209.51	207.8	209.06	211.15	207.97	210.67	207.87	207.44	206.98	206.06	212.89	208.41	205.56	209.83	207.2	211.45	205.51	207.16	208.65	209.91	206.59	207.11	206.64	209.63	205.41	207.78	209.9	207.38	208.03	208.29	210.99	210.26	210.05	207.67	209.39	206.39	208.49	211.19	208.68	209.3	207.91	206.24	207.01	208.12	208.91	209.43	210.34
200.67	206.69	204.8	205.49	204.11	205.37	207.32	205.82	200.35	204.13	205.08	203.36	207.19	203.25	205.09	202.84	206.39	204.31	204.05	204.24	202.69	201.58	203.81	203.51	202.98	203.57	199.75	204.61	204.48	201.27	201.57	204.55	203.67	207.04	205.02	204.33	203.66	202.38	198.89	205.46	203.66	204.61	201.94	204.34	202.7	201.86	204.12	206.59	201.94	203.48
204.34	204.88	206.76	206.35	204.16	204.55	205.89	203.72	209.37	205.3	206.98	205.2	207.64	205.95	210.53	205.72	207.12	206.49	205.52	209.41	204.75	206.13	207.18	207.33	203.55	206.68	208.91	207.56	207.97	205.89	209.59	204.33	208.33	205.46	207.1	210.39	203.05	203.14	205.82	207.53	205.38	204.88	208.5	206.63	204.17	205.83	206.78	207.64	208.85	204.67
207.73	210.11	207.79	210.05	209.14	208.24	207.48	209.76	206.79	208.91	208.16	208.15	207.53	209.64	206.95	211.24	207.55	206.11	208.41	211.29	206.76	211.24	206.67	209.69	207.42	208.08	209.6	210.42	206.88	208.45	207.43	208.09	210.54	209.57	209.25	211.06	209.4	207.25	208.25	210.54	208.14	206.27	210.31	206.85	206.82	208.47	206.96	208.46	210.33	212.24
211.12	208.15	206.59	206.4	208.15	206.35	207.5	208.48	207.94	208.18	208.47	205.9	210.57	211.71	205.32	207.19	205.7	203.55	209.92	207.43	209.23	206.94	205.51	208.55	208.19	208.65	207.46	208.91	207.68	207.59	207.94	208.95	205.98	204.81	207.3	208.09	205.89	211.92	208.65	208.44	206.19	209.82	206.57	208.47	208.26	207.32	203.75	203.56	206.41	206.71
214.56	214.33	216.27	216.28	215.7	218.68	215.93	219.29	214	217.23	216.94	219.48	217.18	216.47	216.66	212.93	215.99	216.81	218.49	218.11	216.43	215.39	220.05	215.23	216.67	218	218.98	217.6	214.96	217.22	218.45	218.6	218.24	218.37	213.67	213.91	219.08	219.03	213.33	217.08	219.31	216.81	216.25	216.3	215.47	220.17	216.58	217.01	219.73	220.42
199.78	198.78	199.75	199.08	199.08	198.96	200.52	199.1	201.38	197.27	196.53	197.27	198.54	202.56	199.79	198.27	197.03	195.4	198.72	195.48	199.29	199.73	200.1	196.4	200.08	199.94	196.09	198.03	201.44	196.72	198.22	197.26	198.17	199.04	201.51	196.88	199.7	200.07	196.13	199.88	197.98	197.55	197.22	200.36	197.24	196.87	196.01	202.19	199.21	200.01
201.48	200.39	199.54	203.86	197.98	200.91	199.78	199.84	199.99	200.91	202.89	202.24	202.2	198.22	200.51	203.9	199.89	201.37	204.35	201.43	200.45	202.67	202.48	198.49	199.78	200.65	199.13	199.57	200.7	203.29	200.78	197.29	204.04	199.66	199.46	197.76	201.22	201.61	201.35	204.08	197.94	197.63	204.68	205.64	198.57	199.34	201.28	200.73	197.63	199.44
208.78	206.98	209.4	204.52	212.63	207.48	209.97	209.64	207.48	207.51	208.17	208.8	211.25	207.33	207.33	206.41	207.51	205.84	208.09	208.6	208.96	205.79	208.18	204.74	205.83	206.41	209.65	205.13	206.95	210.24	210.52	207.49	209.79	208.91	212.17	206.73	209.28	205.48	209.94	209.76	201.89	206.64	206.47	206.24	206.81	207.75	207.39	207.61	210.13	207.43
200.5	199.86	202.18	200.29	202.38	203.02	203.31	201.31	203.33	202.22	204.6	201.06	201.29	203.72	200.43	201.25	203.2	203.45	202.55	202.02	198.59	200.14	202.74	206.95	203.39	204.95	206.36	202.26	204.89	198.95	202.37	205.67	204.02	202.94	198.92	202.11	203.29	199.15	203.03	202.93	203.83	203.14	202.07	203.5	204	203.54	202.78	202.37	200.45	205.17
209.38	205.91	210.96	209.12	206.58	208.1	210.26	207.13	208.09	208.54	209.02	210.82	206	210.86	208.07	210.26	209.56	210.36	206.1	211.8	211.23	210.13	207.99	209.56	209.7	210.44	208.96	209.89	208.27	210.02	207.29	207.23	207.54	207.35	209.37	211.71	204.62	210.78	210.72	209.06	209.14	209.74	211.55	207.74	208.12	208.23	207.7	206.31	207.06	209.48
209.26	209.78	208.42	209.87	207.22	213.2	207.63	209.62	210.46	207.02	214.47	212.16	211.4	211.62	210.47	212.72	208.32	210.75	212.22	208.31	209.05	206.74	213.57	209.02	209.51	208.97	210.02	209.82	210	208.7	210.76	211.1	208.61	210.19	207.88	209.87	208.22	210	209.63	209.16	205.84	210.1	212.58	211.16	211.99	208.8	210.99	211.99	210.31	205.67
204.55	204.53	204.66	204.1	204.85	202.73	201.09	202.49	202.95	204.5	204.42	205	205.41	207.12	206.58	202.76	202.79	201.54	204.8	202.21	204.99	204.67	205.21	203.56	203.34	203.14	202.16	200.97	204.27	206.81	204.22	203.41	206.42	204.36	204.55	203.01	203.31	201.79	204.13	205.21	200.92	203.96	205.96	207.39	206.56	205.38	202.7	205.84	205.12	199.18
208.36	208.54	210.66	207.88	207.13	205.38	208.53	210.36	208.37	207.08	208.16	206.77	209.45	208.65	207.94	208.42	204.97	208.45	207.45	204.7	208.7	207.49	210.13	209.27	208.37	206.85	205.52	207.66	209.87	208.55	209.11	208.78	208.1	210.83	207.15	207.07	207.11	205.73	206.31	211.86	206.14	208.24	205.69	208.7	206.29	208.78	210.38	207.27	207.03	207.06
212.52	212.74	210.69	209.48	211.29	209.84	213.46	212.34	211	212.26	212.15	211.93	211.04	215.03	210.22	214.56	207.94	213.2	211.16	211.88	210.47	214.92	211.31	210.15	213.75	208.58	213.11	209.93	210.87	211.42	210.44	210.31	212.22	213.1	212.98	211.37	214.51	212.23	211.33	212.67	211.68	210	215.83	211.87	209.2	213.42	213.94	212.05	214.44	212.11
210.06	207.2	209.43	208.93	208.53	210.61	209.09	209.87	212.47	206.68	210.08	212.12	208.96	210.8	206.67	211.24	207.74	210.79	208.53	208.06	206.68	209.39	211.79	211.17	211.41	208.01	212.55	210.83	210.95	207.72	207.49	209.47	207.65	209.44	211.32	206.89	208.59	206.79	208.78	208.94	211.75	208.78	211.06	206.09	208.76	210.74	209.38	208.58	209.61	206.56
203.5	205.18	204.9	205.18	204.99	205.31	207.98	207.97	204.51	205.86	207.23	206.33	205.53	199.16	205.74	204.5	205.47	205.08	202.65	203.9	201.56	207.21	205.25	206.43	207.32	204.15	204.18	204.81	206.4	204.35	203.39	208.21	201.74	205.22	202.97	206.67	203.87	206.97	202.88	204.56	207.69	205.91	203.74	205.68	205.81	206.56	202.35	207.46	204.69	203.42
207.29	209.48	210.24	208.46	209.3	206.87	209.78	210.85	211.52	208.8	206.51	207.19	209.41	208.65	210.04	207.76	208.06	208.06	207.32	208.24	209.64	207.88	211	208.62	207.52	209.19	207.36	208.36	209.94	207.23	207.2	205.88	206.16	211.26	209.62	209.23	206.84	204.98	208.62	209.39	208.15	208.93	208.38	206.51	207.18	207.33	210.68	207.71	207.86	206.46
207.19	205.61	209.04	210.91	208.88	208.56	207.62	208.68	209.54	207.2	210.1	205.39	211.23	206.47	208.9	205.78	209.9	208.68	208.2	206.24	209.73	206.53	207.89	207.54	210.37	211.59	209	209.15	208.28	207.43	211.19	207.45	208.84	211.56	209.3	207.14	212.38	207.95	206.79	209.62	211.66	210.09	209.11	207.01	207.49	211.58	208.27	209.98	211.08	209.72
207.45	208.9	207.91	208.22	207.21	206.35	208.77	210	207.08	208.8	208.35	210.01	210.78	208.98	207.79	210.76	210.34	210.02	207.31	207.91	208.41	206.34	208.88	207.12	207.02	208.34	209.32	207.76	208.79	207.26	206.35	207.17	208.52	207.71	208.93	206.04	206.32	207.27	206.81	209.23	206.6	206.97	207.07	209.06	207.33	207.78	207.87	208.12	209.06	206.52
208.06	207.71	208.43	209.2	208.44	208.24	208.04	209.82	206.42	206.43	208.52	209.26	203.22	203.48	208.42	209.98	210.02	208.43	209.08	214.5	208.94	210.44	211.28	206.7	207.56	209.22	209.63	208.94	210.94	207.89	206.07	210.13	207.39	206.42	209.48	209.2	210.57	208.22	209.38	205.53	204.81	207.77	209.56	205.3	208.2	205.25	209.05	208.58	210.74	207.21
216.29	214.49	215.21	213.29	213.48	213.73	213.83	212.72	212.05	213.12	210.06	214.6	213.59	212.43	209.43	211.89	212.87	213.41	212.12	209.78	210.83	208.51	211.13	210.79	212.48	211.14	212.27	211.95	213.06	212.09	210.93	214.74	211.4	211.82	209.37	212.82	213.17	212.4	215.59	214.28	212.48	211.74	212.57	212.28	213.73	211.08	210.98	214.55	214.8	211.19
215.25	214.58	215.77	213.81	215.51	215.11	216.83	219.38	219.59	213.11	215.61	217.21	218.16	216.38	217.04	216.01	221.14	215.77	216.68	219	211.86	219.37	218.17	219.33	216.18	217.19	216.25	215.32	217.89	217.33	215.95	217.42	220.09	214.65	214.06	215.48	216.06	218.31	215.61	217.01	215.06	219.83	219.14	219.41	215.78	215.4	216.65	217.85	217.09	216.73
210.07	213.34	209.16	210.7	211.04	210.21	209.19	208	210.1	208.1	211.44	213.13	211.55	208.93	207.89	212.55	208.44	211.59	209.87	210.72	211.19	211.32	209.81	213.68	211.52	207.19	211.62	213.68	208.18	210.31	207.76	210.15	210.31	211.58	209.8	209.79	212.57	209.78	212.44	208.23	213.32	210.98	211.4	209.48	207.74	207.5	208.91	213.33	206.91	210.61
214.76	216.55	219.77	218.07	215.41	216.87	217.42	218.62	215.75	216.76	217.26	216.06	215.19	217.08	218.22	215.92	217.57	218.15	216.38	218.41	217.03	217.53	213.99	216.91	216.67	214.41	217.38	214.42	217.96	216.97	218	219.22	215.55	215.74	215.12	216.5	215.02	217.23	216.47	217.2	213.05	219.63	216.92	213.32	219	216.38	218.63	218.88	218.31	216.29
201.61	203.49	203.42	202.54	201.73	203.09	202.62	202.59	206.18	202.36	203.01	202.2	202.21	200.31	200.84	203.88	204.71	202.98	202.35	201.92	200.87	204.44	204.27	203.99	204.93	201.99	202.88	203.1	198.81	204.48	204.86	202.82	203.67	202.01	200.35	202.97	203.09	202.91	201.53	205.22	208.21	200.55	197.92	199.21	201.88	202.21	204.14	203.64	203.08	204.04
197.91	197.2	199.88	196.7	200.84	203.51	200.76	200	198.37	198.02	200.01	197.72	196.86	197.24	202.47	197.56	201.16	199.06	197.48	201.49	199.51	200.92	200.37	203.3	198.24	201.8	201.12	199.56	198.76	199.56	198.97	197.73	197.72	200.88	199.33	199.82	200.1	201.63	196.87	198.8	199.76	198.48	199.95	199.55	198.45	199.83	197.54	201.3	201.31	202.54
206.19	207.1	205.87	206.26	205.95	207.64	206	207.93	202.59	204.15	205.28	206.95	204.87	204.85	208.83	207.11	206.66	206.05	205.83	204.44	203.98	207.35	206.61	206.95	206.62	209.97	204.93	207.85	204.79	204.18	205.31	209.92	205.47	209.09	207.73	205.02	206.26	206.15	203.59	208.51	207.02	205.65	208.39	206.84	207.1	209.73	208	204.38	208.51	207.45
209.07	208.77	205.81	208.19	205.73	207	206.32	207.76	210	212.56	208.07	207.21	207.21	206.83	208.68	208.79	208.19	208.74	211.26	208.21	207.61	209.56	210.11	208.37	207.98	208.17	208.6	208.79	207.04	208.53	205.65	207.2	206.99	205.73	207.71	206.74	206.43	206.36	204.79	207.81	205.95	206.16	208.54	209.53	205.03	210.18	205.76	208.79	209.07	207.43
210.16	210.4	211.4	210.6	211.28	211.81	211.87	214.19	212.59	212.8	213.22	212.5	211.99	210.35	208.67	212.97	208.19	209.8	211.03	207.43	212.16	215.77	212.07	213.14	210.21	210.25	213.5	212.66	208.7	214.05	211.59	214.13	211.71	208.36	210.42	210.81	211.69	214.12	210.45	208.68	210.65	210.15	213.57	212.77	210.73	210.93	214.61	213.25	210.14	211.95
209.35	209.19	207.07	212.22	215.2	206.77	212.34	212.25	213.76	211.15	209.78	214.22	210.18	212.48	210.69	213.8	211.2	211.88	208.31	212.23	208.98	210.35	208.85	209.99	210.71	211.23	211.51	211.28	209.71	210.94	212.22	212.95	214.32	209.25	215.19	210.73	213.33	211.19	212.93	211.24	214.43	212.66	213.37	211.15	211.87	215.08	211.85	211.9	212.27	211.82
210.63	208.44	209.88	206.54	207.95	208.89	208.14	208.19	207.14	205.57	212.6	209.08	208.72	210.87	207.82	209.48	209.2	209.42	209.17	209.68	209.25	205.31	208.12	209.17	208.44	211.33	209.78	207.75	208.82	207.96	209.68	209.08	210.01	211.39	208.67	208.71	211.81	207.91	206.58	209.03	206.22	210.29	209.62	210.52	206.7	208.49	208.24	206.93	208.04	206.48
208.88	208.1	208.07	210.1	209.63	209.28	207.98	211.78	209.68	210.27	211.75	209.69	208.43	209.28	210.66	210.71	208.49	206.06	209.56	209.09	208.62	210.35	208.92	207.86	208.53	208.58	211.57	208.97	211.19	207.41	209.43	208.62	210.74	209.79	209.09	211.58	209.06	208.88	209.81	210.93	206.66	209.87	210.25	207.28	209.75	209.88	212.59	210.08	209.89	210.59
202.39	203.56	203.03	202.62	201.26	203.04	201.4	203.94	200.54	204.01	200.13	204	201.16	201.9	201.26	201.33	206.2	200.73	205.34	201.39	203.55	203.59	204.74	203.28	203.82	204.98	201.84	201.45	202.77	202.88	206.4	203.08	201.02	205.17	202.48	203.3	202.88	203.68	206.03	204.38	202.65	203.79	203.9	204.17	204.52	202.32	203.71	205.62	205.26	202.87
213.75	215.29	209.67	211.69	210.14	210.81	210.04	212.39	210.49	214.17	210.61	207.92	211.89	210.42	213.86	213.52	211.95	209.07	209.94	211.52	209.34	209.2	210.52	213.32	212.94	212.32	211.6	211.6	211.43	211.68	213.88	212.51	211.39	211.73	211.42	209.97	210.98	213.75	212.69	213.25	208.79	212	212.66	214.08	212.56	212.65	209.96	211.31	211.63	213.22
211.74	212.92	205.58	208.45	209.05	208.58	211.58	209.76	208.88	209.08	209.37	210.05	213.26	205.23	214.12	208.41	207.41	209.04	209.16	208.83	210.38	210.64	208.11	208.39	210.01	211.73	208.33	207.13	211.45	207.62	208.96	208.53	210.65	207.6	211.55	210.42	211.79	206.23	210.81	210.4	211.99	209.19	209.95	207.11	210.36	209.05	206.43	210.21	209.15	208.86
213.89	210.7	213.18	212.99	207.6	211.94	214.39	211.42	215.47	214.41	214.27	212.23	213.77	211.24	210.74	211.98	212.18	212.5	213.93	213.09	212.48	210.11	211.27	210.23	211.73	212.35	210.66	212.39	210.57	216.6	212.8	210.97	209.61	211.43	211.18	213.98	213.44	209.05	209.21	207.89	209.28	212.67	212.44	210.66	208.1	211.96	207.76	212.91	213.15	208.36
211.15	210.45	210.77	208.44	210.22	209.01	210.33	208.29	208.01	214.34	209.15	211.26	205.92	208.64	205.66	210.49	210.38	208.29	209.8	210.86	211.27	209.36	210.27	205.8	208.61	210.35	210.87	210.06	207.53	208.68	210.85	208.33	212.12	209.5	210.9	209.64	211.42	207.85	209.44	205.75	208.42	208.47	210.62	209.75	207.94	207.7	204.44	211.38	210.22	208.8
210.16	205.54	211.56	209.79	207.54	210.1	210.35	210.81	204.87	210.46	209.98	209.96	207.88	206.41	208.22	210.58	211.71	208.66	205.73	205.2	208.2	209.5	208.11	207.03	209.88	206.78	212.04	206.7	209.39	208.71	206.36	207.58	206.91	207.63	207.67	210.51	205.28	207.52	208.16	207.88	206.61	207.82	208.43	207.36	206.64	207.94	207.22	211.58	206.75	208.27
203.31	203.44	204.19	203.3	201.23	202.77	204.79	202.57	203.25	201.84	202.66	205.3	205.8	203.23	204.66	203.78	204.55	205.98	205.07	206.41	206.97	207.94	204.33	206.24	201.99	202.09	203.02	202.73	200.69	203.41	203.77	205.59	204.63	204.22	205.43	205.2	204.41	205.43	206.34	202.76	201.85	202.16	202.66	204.1	201.57	203.19	201.55	203.79	203.06	206.07
193.55	197.28	194.96	197.26	198.4	196.92	196.91	192.92	196.36	195.92	196.39	196.47	198.05	192.2	194.2	196.61	197.13	196.95	193.96	194.65	194.69	197.02	194.57	194.67	195.64	196.93	195.35	197.95	193.95	198.15	195.97	197.78	196.2	193.34	194.6	193.36	195.92	192.16	195.76	192.3	195.27	193.63	194.6	194.39	196.96	199.45	196.28	196.62	194.31	195.82
205.42	203.38	203.66	205.97	206.03	204.93	205.53	205.13	204.92	202.11	204.37	200.1	202	204.51	202.63	204.38	203.72	202.53	203.46	201.08	205.12	205.07	205.72	204.04	207.32	206.47	202.15	204.51	204.36	204.47	204.46	203.49	206.49	208.72	203.41	204.27	202.5	205.8	204.8	204.38	205.92	200.68	204.58	203.07	202.34	204.61	206.39	205.37	204.31	200.52
210.07	211.85	211.71	213.27	214.19	214.02	211.71	209.82	214.32	207.62	212.5	211.58	212.71	212.64	213.11	213.05	212.89	210.54	209.76	212.42	211.85	214.78	209.9	213.36	212.96	212.01	211.85	209.86	209.62	209.4	210.28	209.14	211.46	212.26	211.54	211.66	210.31	211.66	214.5	213.54	212.34	212.65	211.29	211.46	209.37	209.97	211.33	212.12	210.11	214.17
201.62	199.36	199.75	202.65	201.75	198.69	201.2	202.19	202.21	200.35	197.76	203.76	200.05	197.8	201.64	201.87	201.7	202.7	202.56	201.7	201.42	205.36	199.43	197.37	200.97	196.67	202.33	201.24	200.82	201.09	202.45	202.99	201.01	200.78	198.18	201.7	198.59	199.96	200.94	200.82	197.46	202.82	201.92	198.08	198.87	201.01	201.17	197.74	196.78	200.16
203.66	202.8	205.13	200.04	200.75	203.42	204.44	204.22	203	203.61	201.76	203.53	201.12	200.25	207.67	201.65	200.16	204.67	202.48	201.87	203.64	202.35	204.66	201	205.9	200.68	202.96	200.11	205.16	202.58	203.95	199.53	200.49	203.42	203.8	201.01	204.43	204.31	202.6	203.14	201.71	200.35	202.96	201.26	202.47	202.18	200.59	202.15	202.17	202.62
211.95	215.61	213.9	212.26	213.76	210.18	211.66	214.42	214.36	208.25	211.12	214.19	211.1	212.98	213.73	209.98	211.64	210.52	211.8	211.14	209.79	213.59	210.14	210.84	208.53	212.39	209.43	214.22	210.56	211.63	213.16	212.15	211.93	208.58	209.83	210.2	211.15	213.02	214.89	210.43	209.93	213.56	213.2	211.07	212.65	210.7	209.72	209.14	211.73	210.84
217.03	215.53	217.12	221.86	217.97	218.62	213.28	218.77	221.66	220.33	217	216.91	215.8	215.88	218.67	218.61	216.33	214.18	214.42	214.71	214.47	213.84	216.58	217.09	214.46	216.32	218.11	217.63	213.63	214.73	218.28	215.59	218.79	220.86	218.48	217.86	218.15	215.62	216.25	214.31	217.61	217.08	216.17	214.69	214.76	213.7	218.35	217.17	215.04	216.06
199.15	201.93	197.57	198.26	199.67	195.74	200.73	201.35	199.53	199.11	202.19	200.1	199.88	198.74	200.93	201	201.39	198.78	200.8	201.59	201	198.79	201.97	199.22	198.09	199.02	199.56	200.79	199.19	197.61	198.8	200.4	200.12	201.54	200.37	203.18	200.21	204.19	199.6	199.58	200.32	197.92	201.35	201.7	197.86	200.93	201.45	201.48	199.68	202.01
208.79	210.98	209.33	212.48	207.32	210.33	212.52	213.7	210.33	211.59	213.78	213.95	211.18	212.31	211.66	213.29	213.15	208.51	208.96	211.88	209.34	210.24	208.75	216.56	212.61	208.54	212.67	210.42	210.14	214.21	209.94	214.3	209.8	213.46	210.37	209.16	213.65	213.29	211.31	208.72	214.65	210.59	210.52	209.76	206.24	214.74	211.89	211.94	211.65	213.04
206.9	205.84	210.57	207.75	208.1	208.96	208.91	211.75	208.59	208.57	210.13	207.62	210.14	208.63	206.81	211.24	210.69	208.52	206.55	210.57	208.38	209.63	207.56	205.88	207.33	209.16	211.93	208.18	211.09	207.01	208.78	206.2	206.18	210.06	207.76	207.41	212.41	209.99	208.09	213.48	209.47	208.18	209.09	208.97	209.13	208.67	208.94	212.44	207.55	206.8
209.61	210.77	211.17	207.11	211.8	208.58	209.62	207.12	212.4	209.5	211.88	208.5	210.3	209.41	209.75	207.59	207.81	209.52	211.76	208.24	210.79	210.78	206.55	208.93	207.77	207.93	209.26	208.19	207.32	207.46	206.3	206.96	207.23	204.37	209.14	208.06	206.63	208.7	209.36	212.18	208.1	205.1	209.95	205.2	211.95	209.61	208.15	210.3	209.38	206.07
210.41	213.12	211.19	210.69	213.93	208.39	212.17	210.94	209.82	212.29	213.72	210.98	210.9	210.52	211.09	213.02	211.33	212.06	212.25	210.93	211.36	211.7	213.37	210.46	207.31	214.02	213.56	212.8	213.47	210.84	213.92	210.91	209.63	209.17	212.58	211.86	213.06	210.66	210.71	213.84	212.57	214.04	213.89	213.96	211.07	213.97	211.56	213.36	212.21	212.5
205.92	209.59	205.31	208.62	207.05	205.54	208.98	205.81	208.4	205.37	205.66	207.82	204.73	205.15	207.25	207.95	211.71	208.79	208.26	210.03	210	206.75	208.65	212.68	205.95	210.83	204.75	208.9	207.99	206.49	208.85	206.44	207.47	204.08	209.24	206.07	209.81	209.03	206.37	207.4	206.97	205.56	207.96	208.94	208.34	209.03	211.91	204.51	209.2	206
201.02	199.5	204.61	200.34	202.13	205.74	204.2	205.14	201.05	201.19	203.66	205.9	204.52	202.18	204.45	204.7	205.62	201.02	206.11	202.91	205.37	203.17	206.87	205.39	201.11	202.32	204.17	203.83	205.53	205.56	204.27	201.31	206.5	204.41	201.69	204.73	204.19	204.52	205.52	201.78	203.09	206.95	203.97	204.75	205.6	201.66	208.32	200.89	203.35	203.45
206.79	204.85	205.03	206.16	203.13	203.54	203.81	204.05	204.85	202.05	205.49	202.15	204.52	202.95	204.99	200.49	203.84	203.28	204.72	205.7	202.56	203.79	203.31	202.33	205.79	203.01	204.73	206.83	203.02	202.21	205.09	204.16	205.91	205.18	201.99	203.36	206.25	203.15	200.9	205.72	202.01	204.46	204.19	201.12	198.42	205.07	202.61	200.56	202.72	204.14
204.11	204.49	203.85	200.81	205.06	204.71	204.37	204.06	199.27	203.93	201.84	204.14	205.96	206.59	203.5	203.42	204.66	202.47	203.93	204.66	206.15	201.37	202.79	204.85	203.2	202.39	203.22	205.34	202.29	204.97	201.72	201.67	200.48	201.85	203.53	201.79	204.32	202.64	204.59	206.12	204.45	204.9	204.31	201.63	204.92	202.55	203.13	201.91	203.89	204.9
205.05	203.85	206.52	204.5	204.85	204.44	208.02	202.49	203.27	202.15	200.18	206.16	202.8	203.12	206.49	204.39	204.04	202.49	202.41	204.15	201.33	202.47	203.87	203.78	205.01	204.1	204.46	206	205.43	204.39	205.26	205.55	206.39	208.04	204.54	207.39	202.5	199.71	203.33	201	203.83	204.23	204.93	202.98	205.54	203.33	203.19	204.51	202.22	204.44
206.29	208.65	208.46	206.79	206.89	213.69	211.6	205.82	206.83	208.14	206.77	205.97	208.89	206.03	209.64	209.13	209.91	207.34	208.2	209.86	210.91	208.93	201.85	207.97	207.68	206.89	209.79	208.66	206.08	206.28	204.23	206.58	206.08	209.58	206.59	208.4	206.28	205.88	207.23	208.94	206.75	207.12	206.36	209.97	207.11	209.28	206.83	206.44	206.23	206.53
214.39	212.19	210.74	213.31	210.31	212.01	214.51	212.29	208.88	209.37	212.82	211.01	209	209.93	211.29	212.04	209.92	210.18	214.48	209.41	210.93	213.89	210	212.8	209.45	210.45	209.7	214.28	210.26	208.95	210.85	213.44	211.66	212.73	210.11	212.1	214.82	208.91	210.53	213.01	212.97	209.36	213	212.51	213.09	211.03	212.87	212.06	211.44	210.2
202.03	202.34	202.46	202.37	200.53	199.81	201.99	202.22	201.13	204.13	204.35	201.44	198.72	199.74	200.79	201.54	199.96	200.5	201.08	197.7	201.86	201.44	202.81	198.83	202.66	203.13	201.65	204.71	199.72	202.15	201.69	201.94	201.99	201.74	199.63	202.04	202.37	202.59	200.29	202.47	201.05	199.86	203.47	197.13	201.38	196.53	200.84	200.36	200.47	198.66
210.22	208.47	210.51	209.15	207.87	212.2	209.53	208.62	207.6	207.73	208.8	206.75	207.14	208.72	212.76	208.51	209.58	206.48	208.1	209.93	208.35	206.35	208.75	209.4	205.24	209.42	208.51	209.71	212.38	208.23	208.02	211.35	210.12	207.87	210.61	208.04	210.21	209.22	211	207.76	209.48	208.84	212.04	211.19	209.25	209.32	211.61	208.86	209.98	210.86
209.46	208.9	208.78	209.9	210.93	209.91	208.98	210.92	211.1	206.82	210.88	209.24	208.74	209.44	208.43	207.21	208.82	207.57	207.59	208.51	206.27	205.21	208.36	210.1	207.13	211.07	209.42	210.13	208.71	205.93	207.75	205.19	212.56	211.2	207.29	206.07	209.41	207.61	209.18	210.05	208.09	207.4	210.21	209.27	209.25	208.87	205.92	204.87	209.01	206.67
214.47	211.34	210.38	212.84	214.84	211.03	211.63	217.77	214.42	213.78	211.17	211.97	213.7	212.08	214.82	211.09	213.14	211.29	211.62	215.2	212.87	212.32	212.49	211.24	211.58	213.7	214.51	215.69	211.89	214.73	208.2	210.89	214.25	213.42	208.75	212.18	212.16	210.48	211.89	216.59	213.86	218.11	212.52	209.51	213.12	213.73	211.24	211.4	212.11	215.22
197.99	198.73	197.83	196.67	201.97	199.2	200.12	197.92	200.27	198.85	198.05	196.72	197.18	198.97	200.22	197.89	197.03	197.57	200.45	199.17	198.46	198.27	199.66	197.92	199.79	198.07	196.71	197.34	198.26	198.47	199.54	198.34	198.37	200.16	196.42	199.75	198.38	198.74	198.6	199.62	200.39	199.74	201.2	200.09	198.45	201.68	201.32	197.92	198.72	199.1
207.24	205.83	205.17	207.85	207.03	208.13	206.56	207.45	205.94	210.39	210.29	204.79	209.78	206.72	206.57	205.32	206.72	208.15	208.89	206	206.91	206.75	208.61	208.13	203.44	207.19	207.41	208.35	206.44	206.93	204.44	206.34	206.08	209.08	204.77	204.97	206.87	205.4	205.97	206.65	205.89	205.62	203.97	205.22	204.7	206.48	207.2	207.71	204.15	205.46
204.96	206.2	202.44	200.72	205.15	204.32	206.5	203.59	203.86	205.16	205.47	206.09	203.81	202.61	203.63	198.04	202.38	202.71	203.5	202.45	202.26	201.15	203.99	204.58	204.65	205.18	201.12	203.56	206.57	203.84	202.95	200.69	201.91	204.25	201.79	203.18	202.88	206.24	202.19	203.5	199.87	204.69	204.87	203.82	200.65	202.21	203.17	203.14	203.46	204.36
210.42	208.03	211.93	212.02	212.1	212.79	211.79	211.8	210.59	212.42	209.37	208.37	210.87	212.81	208.78	209.54	210.95	211.59	212.91	208.86	210.57	211.05	212.27	210.91	213.57	211.51	213.64	211.78	207.85	210.78	213.54	211.09	212.22	212.04	210.82	211.76	212.82	211.71	214.25	215.23	211.16	211.48	212.47	210.97	210.33	209.57	214.59	215.36	208.24	209.97
213.92	214.85	211.15	212.84	210.15	216.17	210.75	213.32	211	210.07	210.35	213.66	214.8	213.82	211.09	210.59	215.16	213.55	212.67	212.92	211.12	212.21	212.47	212.91	212.18	212.17	209.65	214.5	210.93	214.63	209.94	212.25	208.62	210.27	211.33	210.02	215.38	209.68	211.18	215.2	215.1	210.06	211.61	214.09	211.04	210.75	210.27	213.18	210.68	212.63
210.77	209.75	208.93	208.94	206.13	209.65	208.26	211.79	207.89	207.71	205.9	205.67	204.89	206.02	208.57	212.2	208.34	211.21	210.92	209.27	208.28	208.33	207.58	207.81	210.88	207.16	208.8	209.25	208.02	208.06	210.41	208.92	209.55	209.27	209.44	208.65	207.23	207.6	208.45	212.01	206.17	205.81	208.56	208.07	207.49	210.37	206.78	206.33	207.72	206.11
217.36	219.11	218.67	218.4	218.68	215.04	217.03	216.67	217.74	220.29	219.4	218.27	220.33	215.89	213.2	218.37	216.49	217.2	216.68	215.61	216.64	215.8	220.1	219.69	217.98	216.08	218.35	216.92	215.46	219.81	219.55	216.51	218.06	215.8	217.59	216.36	218.07	213.14	218.17	219.7	212.31	215.69	218.12	217.8	216.78	217.32	218.42	216.43	217.09	215.12
212	214.56	211.27	216.64	211.07	215.14	214.89	212.17	212.97	214.75	211.06	208.74	210.56	215.02	213.46	215.53	212.85	214.59	214.62	215.08	214.04	212.43	214.11	213.39	215.33	212.19	209.38	214.22	211.44	214.54	213.27	211.24	212.46	212.71	208.94	214.33	215.68	213.81	214.69	217.4	216.85	214.6	214.01	210.31	212.05	213.49	210.12	215.25	215.13	208.6
194.9	192.62	198.68	194.05	195.77	192.87	195.51	196.26	195.29	198.84	191.37	193.69	195.81	196.14	194.28	193.79	195.58	197.25	195.79	193.16	195.27	196.11	191.39	194.74	195.32	197.65	194.8	193.23	197.44	195.8	197.35	193.22	193.85	194.04	194.47	196.34	189.94	194.1	193.86	193.7	196.54	193.35	193.29	193.62	196	195.12	193.45	189.9	196.4	193.94
199.35	196.56	197.9	197.35	201.17	201.97	201.17	200.14	201.53	201.1	202.14	196.75	200.51	198.82	198	200.17	197.36	200.43	200.42	202.88	196.49	197.98	199.31	197	200.21	198.47	197.77	198.24	194.13	197.2	199.37	200.11	201.42	200.84	195.67	200.43	200.31	201.15	198.59	201.6	201.85	198.23	199.17	197.67	199.13	200.77	204.1	200.71	197.45	198.92
192.81	193.13	197.16	191.68	196.6	197.63	194.95	194.77	195.96	197.72	196.81	197.57	194.56	194.25	196.33	195.34	192.9	195.41	196.65	193.98	195.32	194.27	197.03	194.36	195.62	193.12	198.47	194.67	195.2	195.31	192.63	193.8	194.09	194.61	195.99	193.9	196.63	194.98	194	189.4	197.12	194.77	190.89	192.2	194.5	196.97	195.69	194.91	194.64	195.97
218.1	215.75	219.71	215.81	220.85	212.65	215.67	214.36	216.15	219.3	217.1	218.71	216.88	217.96	216.37	218.97	217.34	213.67	216.52	216.71	217.81	218.63	219.12	216.79	217.99	218.41	215.41	213.45	215.53	216.92	216.1	216.62	218.02	216.19	219.01	220.34	214.58	215.73	216.8	218.17	217.64	218.04	215.64	215.22	218.61	218.27	223.39	215.85	214.05	216.26
204.93	211.75	208.84	211.64	207.03	207.24	207.75	208.51	207.13	211.2	208.62	208.69	210.74	208.76	210.27	206.26	208.12	208.17	208.23	204.28	210.84	207.93	207.2	206.94	209.62	207.84	209.22	209.84	209.43	211.64	208.49	209.01	208.43	211.12	210.7	208.34	206.91	207.2	207.17	209.17	209.4	209.2	206.14	209.27	208.73	203.81	211.73	209.91	208.41	211.24
205.6	207.91	210.23	207.59	206.34	207.94	208.07	210.95	206.16	207.69	206.06	207.35	208.61	208.85	208.8	204.25	210.21	204.85	206.42	208.49	208.38	207.8	206.35	208.51	208.46	207.98	208.32	206.82	205.35	207.88	209	205.17	206.86	209.64	209.43	209.99	205.16	206.99	210.42	204.76	207.6	209.35	205.87	210.35	208.49	208.34	204.01	207.04	209.17	209.88
207.93	209.16	205.8	210.46	211.7	210.57	210.39	209.27	209.58	208.13	207.23	209.01	208.26	208.52	210.55	208.12	209.21	206.53	208.47	208.94	208.42	207.72	209.28	208.06	206.05	209.86	210.34	212.14	209.43	210.26	206.59	206.07	205.63	210	206.14	209.58	211.36	209.06	206.58	209.92	208.64	206.33	208.74	210.49	207.3	210.21	209.91	209.27	207.74	208.34
200.86	200.7	199.66	200.47	201.1	197.97	200.57	198.84	201.04	197.62	199.05	200.97	200.7	202.11	201.94	199.58	203.58	200.98	200.9	199.37	200.43	197.48	198.38	197.22	201.86	199.66	195.9	200.34	202.36	200.62	198.53	199.64	197.96	196.14	202.37	200.9	197.98	201.51	199.32	198.34	199.93	199.15	199.45	201.02	200.14	197.37	200.22	201.76	198.26	196.9
206.06	205.4	203.54	202.95	204.1	203.74	203.55	204.45	202.61	203.18	202.95	202.75	204.17	205.56	204	201.51	204.82	202.58	204.86	203.84	202.51	204.33	206.1	203.19	203.51	203.22	206.64	204.42	206.09	202.89	202.5	203.52	201.87	204.32	207.21	203.43	200.21	205.78	201.99	204.5	200.87	203.1	205.46	205.62	205.53	205.37	206.45	206.38	202.95	204.89
207.42	207.14	210.32	210.8	209.39	208.53	210.26	208.79	206.72	209.49	209.75	205	209.82	210.88	211.55	208.3	209.6	209.78	208.42	212.44	209.89	207.41	210.81	211.29	208.5	215.29	212.41	212.62	211.45	209.32	208.75	208.06	209.54	209.09	205.58	207.67	209.78	209.91	211.29	210.26	207.58	209.57	209.51	208.18	210.66	213.41	206.87	209.58	207.69	207.65
201.63	200.18	202.85	202.36	203.63	201.32	203.55	200.25	200.87	201.97	204.79	206.13	204.18	205.1	202.2	205.49	201.95	202.71	207.49	200.36	204.11	203.55	202.33	204.26	206.7	203.15	204.83	202.42	202.21	201.19	205.6	200.77	203.34	204.02	201.66	203.41	202.82	206.94	205.36	203.86	201.77	206.03	201.08	203.29	206.58	201.61	202.09	205.38	202.22	206.92
199.59	199.67	199.76	195.05	204.21	198.55	195.02	201.55	200.03	200.08	199.26	200.3	198.68	200.43	199.26	200.13	198.84	200.74	202.7	197.9	201.87	201.27	201.61	195.29	197.51	198.78	200.22	199.22	200	199.16	197.72	199.16	197.5	198.48	198.29	197.62	198.62	195.76	200.54	198.21	199.29	199.43	201.36	197.55	202.49	197.8	201.24	197.21	197.97	199.75
201.52	200.16	204.72	204.06	203.09	201.61	202.4	204.04	200.93	201.88	201.2	203.59	203.09	202.49	203.32	203.63	205.43	202.83	202.87	200.12	202.35	200.14	203.91	206.4	201.19	200.56	203.54	202.91	201.45	205.85	201.88	201.7	202.38	202.84	200.11	203.84	204.1	203.59	202.8	200.81	200.78	205.25	204.34	201.7	203.67	200.45	200.52	202.92	204.24	201.67
211.04	215.63	210.2	213.5	211.53	209.97	212.77	212.61	212.25	214.58	211.52	210.85	212.62	206.71	213.83	210.52	211.9	212.46	208.6	211.53	208.53	210.57	209.32	210.12	211.99	208.97	207.74	213.12	212.12	210.55	210.49	212.94	210.56	213.18	209.3	210.47	212.74	214.83	212.86	210.5	213.53	212.36	210.65	214.32	208.27	213.14	211.8	214.31	213.73	212.58
212.92	218.67	215.61	220.16	220.22	219.77	215.72	219.21	217.47	216.09	219	214.01	217.42	216.2	216.06	216.5	218.65	221.19	216.69	215.75	214.22	216.78	215.85	217.52	216.05	215.42	218.61	217.35	216.06	217.23	219.71	215.79	218.13	218.19	215.33	217.27	214.77	216.26	218.44	216.91	215.92	214.54	215.14	215.59	216.35	218.55	216.4	216.91	217.4	219.1
201.26	202.01	199.01	200.3	200.44	198.76	198.38	196.98	200.4	201.92	203.38	199.8	200.23	199.52	201.8	197.8	201.56	199.78	198.82	199.35	200.88	199.49	201.08	199.52	200.46	199.94	201.61	200.37	202.93	200.03	200.99	201.21	203.38	198.93	205.73	201	201.04	201.48	202.87	200.65	202.68	198.69	201.81	199.76	198.64	200.16	196.85	199.63	198.68	199.93
210.95	210.12	205.73	208.4	208.89	208.27	211.81	209.1	209.17	208.53	209.44	210.94	209.12	209.07	206.45	210.38	207.65	206.27	209.94	210.76	209.51	207.76	208.09	207.25	207.95	209.17	210.86	209.47	209.6	211.12	212.69	209.2	207.78	207.38	206.7	209.1	208.99	213.3	208.3	209.99	209.2	209.58	211.14	208.52	210.01	207.94	211.06	208.38	209.11	208.69
214.81	216.54	214.58	220.87	214.71	219.7	214.22	213.87	217.47	218.01	218.45	216.19	217.8	217.39	216.74	217.56	216.67	221.66	215.12	216.5	218.45	218.43	218.31	216.61	218.24	216.06	219.57	218.82	217.83	220.32	216.02	215.65	218.37	216.29	214.78	215.44	218.01	217.18	217.06	215.57	216.26	214.16	215.47	217.6	217.52	216.84	216.88	217.19	213.84	213.24
204.32	209.19	202.84	206.68	206.05	204.44	206.77	207.33	207.34	207.91	208.13	207.08	206.41	205.3	206.22	206.75	204.98	203.8	207.69	206.92	204.42	204.17	205.91	206.92	206.14	208.72	203.42	204.75	205.54	205.98	205.91	206.32	207.93	206.69	208.09	207.3	204.23	207.03	205.03	204.67	206.21	206.22	205.15	205.85	203.67	205.45	207.66	207.15	204.44	206.67
209.16	207.35	206.92	207.05	207.99	211.6	210.01	210.43	206.29	208.69	207.66	211.29	209.71	205.09	213.23	208.51	208.63	208.54	208.05	209.02	209.28	210.82	207.78	211.84	209.01	207.35	209.58	209.74	210.07	207.86	204.52	207.82	207.68	208.6	209.03	209.3	208.63	210.21	209.51	208.22	209.66	211.67	210.43	209.55	209.61	209.54	210.66	208.87	207.47	209.95
201.06	197.57	199.4	196.7	199.59	199.48	197.53	195.92	200.1	197.43	199.96	198.98	201.19	198.15	202.05	201.29	201.45	198.93	198.56	197.69	199.61	200	199.96	198.6	196.58	197.6	196.31	199.32	203.24	197.8	202.23	202.48	199.66	200.63	200.56	199.73	199.8	202.93	197.09	200.44	198.16	200.29	197.41	199.32	200.32	199.73	200.6	201.16	199.01	197.97
196.25	197.14	199.21	198.11	200.35	199.79	199.92	198.16	200.75	200.03	200.19	197.24	200.36	197.03	196.8	199.81	195.18	196.6	198.65	196.19	197.24	200.23	199.3	198.63	200.99	198.66	198.71	197.95	197.02	194.82	199.26	198.15	200.49	198.03	199.97	198.57	196.43	199.77	198.09	201.57	197	197.9	199.25	197.61	198.9	198.85	195.96	198.22	196.18	196.62
212.7	211.28	212.5	214.14	212.7	210.17	212.2	210.68	210.58	208.03	212.44	210.02	208.9	214.39	213.47	214.65	213.95	210.81	212	212.36	208.8	213.06	213.34	212.68	210.42	210.93	211.91	210.55	216.5	210.44	212.06	210.51	213.09	210.93	211.73	211.91	214.88	213.38	213.63	210.82	212.64	212.91	209.78	210.94	211.01	213.72	212.02	210.45	212.96	211.58
205.73	209.31	207.38	211.28	211.68	208.51	207.99	207.87	208.89	206.92	210.67	208.21	207.13	209	211.65	209.06	209.25	209.02	212.8	206.88	208.93	208.81	206.39	208.97	212.2	207.17	206.45	210.69	209.89	210.32	208.86	208.15	209.08	204.37	209.37	207.91	206.11	211.34	209.52	207.78	209.14	208.82	207.37	209.94	208.01	208.77	206.33	207.61	208.86	209.43
213.2	213.24	214.01	209.43	213.98	212.99	213.17	214.15	210.58	214.43	214.52	213.04	213.39	212.9	211.25	212.83	211.71	213.59	212.32	214.32	212.87	210.16	210.26	213.45	212.97	215.04	211.91	212.17	210.43	213.54	213.31	210.83	213.26	212.64	213.33	213.54	211.73	210.24	211.28	212.5	211.61	211.68	211.35	213.1	213.98	213.59	212.77	211.65	215.96	208.39
215.16	214.81	218.98	216.64	217.41	217.54	217.73	216.67	216.95	218.15	220.35	219.78	215.53	217.13	217.1	216.79	218.4	216.02	216.08	216.77	217.13	219.71	220.69	217.85	220.42	218.91	220.79	217.68	218.08	216.39	220.05	216.19	218.5	218.79	217.4	218.73	219.55	219.41	215.53	220.48	217.52	219.81	217.63	220.05	219.15	218.45	216.85	221.52	221.61	214.64
208.8	207.07	207.85	212.31	207.9	206.01	210.66	208.91	209.31	208.24	206.87	210.33	210.58	207.15	207.98	206.96	209.62	207.65	211.87	207.33	207.25	210.11	208.8	204.71	211.91	209.41	209.31	208.09	209.91	208.41	208.69	209.29	209.1	210.07	206.64	211.62	210.67	208.74	207.83	211.24	208.35	207.7	208.48	208.34	210.61	207.36	209.93	207.57	210.18	208.81
210.35	210.7	207.7	207.54	206.33	209.94	211.7	207.87	204.55	207.02	208.02	207.07	204.46	206.73	208.9	206.05	205.67	209.02	205.54	210.66	209.7	208.95	208.58	206.6	207.83	208.66	209.68	206.17	211.62	208.93	209.85	207.01	209.19	207.46	207.48	211.29	209.16	207.78	209.97	209.55	209.01	210.65	207.49	205.97	210.84	208.49	207.24	204.69	207.72	208.08
192.46	193.58	193.47	194.42	193.54	193.91	194.73	191.14	193.19	193.71	193.12	193.71	196.78	195.47	196.66	194.28	194.25	196.04	192.68	191.05	194.86	191.83	193.21	192.64	195.6	194.45	194.52	194.93	193.2	191.77	196.05	194.78	195.67	192.95	194.72	192.3	195.08	192.49	198.8	195.21	193.88	193.3	195.28	195.46	196.35	194.5	191.71	196.37	192.65	194.12
208.36	208.36	208.81	204.96	207.65	208.08	206.7	207.65	206.87	205.53	210.17	209.52	210.22	209.52	204.1	209.9	209.65	206.52	208.87	206.31	208.53	208.59	209.33	207.74	205.96	207.29	209.97	206.66	209.09	206	209.1	210.39	207.99	208.19	205.32	206.68	210.18	208.69	204.62	206.38	209.23	207.27	206.94	208.16	209.37	206.92	206.56	208.57	208.74	206.95
213.86	210.47	214.83	210.08	213.08	209.26	213.04	212.56	211.31	211.99	210.36	215.46	215.18	212.45	211.82	212.48	209.99	211.99	212.61	209.46	213.73	211.87	212.13	214.2	210.59	214.11	211.8	211.81	213.83	214.76	211.35	213.25	212.87	211.93	209.67	209.57	213.34	211.92	213.36	212.04	212.86	210.94	214.91	213.32	214.45	211.97	211.57	212.08	212.23	210.13
204.08	202.54	204.04	204.24	207.9	205.29	203.32	207.13	202.92	204.49	204.1	204.31	204.47	204.6	204.06	203.81	206.89	201.97	203.48	202.68	205.16	204	206.44	205.46	206.44	204.63	206	204.29	201.96	207.92	205.28	204.56	207.66	202.66	204.95	205.01	202.22	204.86	202.5	203.03	203.92	204.96	202.77	201.35	205.57	205.23	202.2	201.76	203.32	205.74
200.87	202.52	203.7	202.87	202.84	199.62	202.62	200.55	203.89	203.43	201.52	201.78	201.78	200.91	202.45	202.26	200.97	204.14	203.07	203.68	201.9	203.99	200.91	203.19	201.51	201.57	201.85	203.61	200.92	201.56	205.63	200.16	205.54	199.95	201.09	201.7	203.15	203.97	201.7	203.95	202.62	203.05	205.3	199.68	199.2	201.54	205.37	204.44	201.93	204.69
201.01	205.59	203.03	204.82	207.65	205.68	203.49	204.31	203.72	203.75	207.73	202.91	204.51	208.32	206.76	202.97	203.88	203.28	204.82	207.79	205.23	205.71	208.33	203.33	203.8	205.33	205.42	202.83	203.03	209.11	204.52	204.92	204.63	204.42	202.85	204.9	204.87	203.76	204.62	206.54	204.97	206.63	204.73	205.88	205.3	203.05	204.79	206.06	205.64	203.96
207.95	203.78	207.74	206.61	208.42	207.68	206.06	205.26	207.01	205.99	205.1	204.26	204.31	206.54	206.96	205.46	205.92	204.35	205.1	208.86	206.64	209.31	204.97	205.53	205.45	205.36	204.8	205.86	207.94	209.04	200.35	210.09	209.19	206.22	209.46	206.81	207.14	204.26	206.04	207.52	204.59	206.52	205.02	206.86	207.92	206.53	206.24	207.22	205.85	204.31
209.45	211.22	210.69	208.62	210.27	208.31	207.73	206.73	208.66	206.79	208.85	205.7	210.6	208.89	207.17	209.3	209.61	211.21	208.62	208.95	208.23	207.49	209.99	208.51	208.18	210.15	206.39	207.29	206.73	210.71	209.52	208.85	209.43	206.23	206.95	208.74	209.47	208.05	209.81	207.85	208.78	209.27	208.51	209.43	208.93	211.61	208.3	209.59	208.22	208.11
201.58	205.79	202.64	199.56	201.33	201.03	198.9	202.42	200.18	199.83	204.14	201.4	200.88	200.68	200.81	201.12	198.25	199.39	197.08	200.52	198.95	201.59	200.3	202.83	198.25	200.21	204.7	200.04	197.19	198.5	202.78	200.88	197.33	200.53	200.16	200.76	200.15	204.98	199.85	201.19	202.48	202.14	204.52	201.66	199.93	200.4	200.73	205.18	201.84	197.37
201.57	204.23	204.91	205.17	201.6	203.44	201.92	203.74	202.62	202.74	201.12	202.65	201.56	201.34	205.73	202.91	202.44	202.02	202.06	205.7	204	203.19	203.02	204.49	199.54	203.44	205.76	205.01	202.17	205.16	201.09	207.3	201.9	202.56	201.38	201.67	199.76	204.38	202.64	201.8	203.42	200.42	205.7	202.63	203.75	205.59	202.42	202.11	203.26	201.88
198.92	202.78	203.65	203.12	202.41	202.79	203.09	202.09	200.73	203.54	202.58	203.6	202.47	203.57	199.46	203.47	201.12	203.58	200.45	201.87	203.44	200.39	203.77	200.21	203.62	203.19	201.84	203.89	204.81	201.39	200.42	201.37	202.83	202.42	203.35	204.63	202.33	206.37	200.18	206.57	207.19	201.82	203.08	202.53	200.71	202.24	202.57	199.35	200.8	202.65
202.3	203.2	204.74	200.07	203.33	205.03	202.28	200.61	203.92	202.16	202.09	202.97	204.52	202.7	202.88	201.5	203.5	202.58	202.24	205.8	203.85	203.57	202.36	202.57	202.64	201.91	201.59	205.79	206.59	202.9	201.68	206.15	203.66	201.47	204.53	201.68	203.94	204.94	201.98	204.5	202.62	204.42	203.01	201.27	200.68	202.61	201.88	203.78	203.71	205.6
203.81	204.63	203.54	203.83	205.19	199.59	203.37	204.29	203.24	199.77	204.34	206.11	205.35	206.83	205.31	204.12	206.43	203.24	203.67	207.06	203.89	203.6	203.58	202.48	204.57	199.78	206.14	207.63	204.58	201.32	204.78	204.24	204.22	203.94	205.66	204.36	207.8	202.14	203.51	202.08	205.8	203.23	204.82	204.95	205.77	205.55	203.04	202.1	202.8	200.36
197.63	199.97	195.57	199.03	199.65	198.7	194.78	199.47	199.07	197.78	200.36	197	195.53	198.13	200.19	199.85	198.9	198.09	195.46	195.2	199.88	195.6	198.69	201.69	199.37	199.83	196.18	197.19	197.92	200.12	196.34	200.65	196.74	198.97	195.51	197.13	198.85	200.29	200.14	197.66	202.26	197.78	200.25	193.49	198.61	197.67	196.01	199.1	199.95	198.03
203.47	204.85	205.07	202.05	203.78	203.23	207.25	205.37	204.44	201.88	202.55	202.7	201.83	202.09	205.22	204.48	207.24	204.36	202.21	203.86	203.62	204.72	204.85	202	200.74	199.77	204.57	205.21	202.6	204.28	202.65	202.93	202.23	204.96	204.45	198.31	203.96	203.45	204.04	200.2	203.71	202.21	204.07	204.61	202.59	200.79	203.3	203.76	207.34	203.4
204.5	204.44	206.39	204.8	206.98	206.26	203.23	203.2	201.96	205.3	204.38	206.65	203.71	206.6	206.09	205.73	206.83	203.6	206.71	205.61	206.28	206.54	205.15	204.36	202.13	207.46	206.19	205.9	203.36	205.64	203.93	207.48	204.75	205.09	202.28	203.39	203.6	205.61	204.1	203.67	200.97	203.02	201.14	207.23	201.35	205.23	203.58	204.39	204.82	205.25
200.78	201.54	200.06	204.64	203.81	202.65	201.31	203.33	201.59	201.15	201.34	204.43	201.18	201.04	202.99	200.52	201.81	202.78	203.42	202.8	202.14	202.18	203.02	201.15	204.56	200.47	204.03	201.64	200.74	203.5	202.98	201.75	204.58	203.09	204.59	202.38	207.52	204.37	201.5	199.3	200.94	203.1	203.96	202.05	202.22	202.58	199.16	204.93	201.84	203.15
204.54	205.74	205.11	206.64	206.08	206.41	208.34	206.38	204.14	203.63	205.8	206.94	202.37	204.54	202.97	206.18	204.62	207.99	206.79	204.54	212.09	206.28	204.82	206.34	206.5	204.65	208.14	203.02	202.63	207.04	207.59	206.1	202.11	203.72	206.04	207.32	207.3	204.95	203.17	207.49	207.17	205.14	210.1	206.15	209.33	209.09	202.6	203.54	206.01	203.52
205.29	207.93	207.1	204.57	202.3	202.66	206.22	206.13	203.11	203.52	205.27	203.76	204.96	205.84	205.96	207.19	208.55	202.54	204.18	201.88	206.51	205.51	204.54	204.56	207.33	205.34	203.75	206.29	201.43	201.48	200.64	203.66	205.42	204.91	203.36	203.87	205.65	204.66	203.19	205.47	202.92	205.78	204.25	205.04	206.85	202.37	204.91	206.3	206.88	204.38
200.4	200.94	203.78	198.66	204.03	198.79	201.5	199.42	201.31	199.18	202.46	202.31	201.65	198.85	200.05	198.73	199.86	201.93	197.13	201.1	198.12	200.76	201.16	198.35	199.67	199.65	195.6	202.19	200.84	200.69	199.26	199.27	199.33	201.73	204.35	196.16	200.71	203.95	200.1	197.48	201.02	198.24	199.35	202.97	199.91	199.02	201.3	201.53	195.47	200.2
216.3	215.88	216.2	217.39	217.37	214.82	219.35	215.93	215.97	215.8	216.77	218	216.8	219.59	218.47	219.42	216.23	220.55	216.8	216.65	218.58	217.51	216.86	214.97	216.82	215.93	217.54	214.81	219.09	220.47	214.27	217.15	217.41	219.79	216.9	218.82	216.57	216.35	218.19	218.57	216.86	217.87	218.07	214.63	219.03	216.05	220.45	218.28	214.5	216.12
209.74	212.76	210.82	209.48	209.47	210.03	209.85	211.04	209.31	208.49	206.17	209.79	206.8	209.65	209.33	208.27	208.87	210	208.48	209.78	207.78	203.56	208.61	208.2	211.55	207.91	208.61	206.63	210.27	208.32	211.67	210.19	209.19	207.59	207.34	209.75	207.07	209.28	204.4	207.78	206.33	208.84	210.31	209.27	209.64	210.88	207.23	209.54	206.69	205.24
211.6	209.37	213.4	208.06	206.34	209.1	208.34	215.31	210.34	207.42	208.65	211.72	212.15	209.59	207.49	210.71	209.6	211.49	210.09	207.69	210.48	209.3	209.15	212.05	211.15	211.55	206.49	209.6	209.26	210.97	212.21	209.23	209.89	211.39	210.42	209.27	211.76	207.57	208.09	210.86	209.09	209.45	210.7	208.89	209.58	207.8	212.51	208.28	212.08	209.41
210.89	211.45	210.9	210.03	208.72	210.17	213.91	213.38	208.85	211.82	209.59	209.99	210.3	209.58	208.93	211.88	211.13	213.66	212.14	212.13	208.42	210.35	213.13	210.59	215.16	213.44	213.93	210.2	212.39	211.38	211.46	210.21	209.1	211.85	213.95	210.11	210.13	210.85	211.23	215.04	211.63	210.94	206.35	213.69	212.86	214.13	210.29	211.22	209.78	211.81
204.89	206.66	210.13	205.02	208.25	209.17	207.66	208.54	206.86	207.48	208.64	204.69	206.5	207.97	210.85	205.86	208.4	207.27	205.23	205.77	207.49	206.51	207.31	204.44	208.57	208.76	208.83	206.07	208.01	205	207.95	204.42	206.09	209.28	206.07	205.8	205.17	209.94	209.53	208.97	208.04	208.19	208.91	208.4	207.6	206.49	209.06	209.12	205.19	210
206.73	210.89	208.96	207.93	207.57	207.66	205.63	207.53	204.54	206.75	209.29	211.27	209.54	210.1	206.51	207.35	208.79	210.66	207.5	207.95	209.07	203.86	209.08	206.26	206.06	205.79	208.38	211.33	208.08	206.98	207.98	205.55	204.63	205.96	205.33	207.5	205.75	207.86	209.44	211	205.91	208.19	209.09	207.61	209.75	201.78	206.84	206.14	207.1	207.7
206.45	206.82	209.44	210.87	206.53	207.3	209.25	209.69	207.14	206.94	208.47	208.83	209.41	204.74	208.35	205.34	205.25	207.32	205.31	211.15	209.58	206.09	211.89	211.73	207.43	206.47	209.26	207.2	209.7	208.17	208.26	205.84	207.04	208.68	208.77	205.54	206.85	208.03	208.82	211.56	207.29	206.24	207.22	206.18	207.93	204.11	208.89	210.8	207.8	208.18
208.76	211.72	210.18	208.09	208.6	210.14	210.52	207.66	206.03	210.09	209.81	210.02	209.08	211.67	206.81	207.79	210.36	211.07	206.86	213.16	208.14	211.12	208.93	206.54	209.68	211.22	211.25	209.23	209.56	210.83	206.03	208.11	207.48	209.6	208.71	211.15	209.86	208.86	207.14	207.82	206.21	211.56	207.68	209.75	208.75	208.03	208.05	208.45	209.41	207.28
214.41	210.13	209.78	213.99	211.77	211.83	211.39	213.94	213.67	211.84	210.85	213	210.47	215.07	211.74	212.43	211.78	211.79	212.08	212.53	213.82	209.46	212.19	210.07	209.19	209.13	211.84	212.61	209.48	213.67	210.9	215.51	213.59	213.37	212.39	213.91	211.46	210.46	211.06	213.75	212.44	211.44	214.29	209.39	213.75	210.27	213.03	211.16	212.91	212.14
200.31	201.85	204.13	200.51	197.6	198.62	200.96	199.73	200.09	202.02	201.54	199.43	199.71	199.95	200.71	201.12	203.09	202.5	202.77	201.85	203.09	201.4	200.6	199.37	200.89	200.38	198.28	203.26	199.14	202.93	200.82	202.36	199.28	198.66	201.76	200.8	199.74	198.88	202.23	199.34	201.31	199.81	201.67	198.91	199.07	203.42	200.45	202.13	200.44	201.53
198.18	202.06	200.12	197.39	201.07	197.15	201.58	204.1	201.39	197.88	199.94	199.86	198.46	199.64	195.16	198.32	199.79	196.9	200.11	199.69	200.15	200.68	200.38	202.31	200.62	203.41	199.47	195.39	203.15	198.2	201	199.7	203.82	198.25	199.38	200.19	199.41	199.39	203.13	200.35	200.34	199.64	199.4	201.6	200.15	198.75	198.43	201.52	200.85	201.22
205.07	205.82	202.03	202.92	204.53	202.74	204.76	206.46	202.53	206.5	205.2	204.02	207.21	202.34	207.79	201.54	204.78	204.85	206.91	204.97	201.71	202.84	206.34	205.01	207.29	205.99	203.67	205.54	202.24	202.67	206.02	205.38	206.25	206.35	207.03	205.15	204.71	203.52	202.53	205.08	202.62	202.54	205.15	204.93	202.92	205.61	206.75	203.75	206.62	206.32
201.97	205.42	203.17	202.24	201.82	201.09	203.82	206.35	200.22	204.33	203.75	204.47	204.03	203.8	203.14	204.8	202.65	203.51	201.4	202.92	199.78	200.45	205.58	205.36	203.9	204	201.13	203.83	204.71	198.58	204.54	205.18	202.81	203.77	204.89	202.6	201.62	204.96	199.12	199.64	203.79	203.3	206.24	204	204.33	202.23	203.67	203.03	203.05	199.13
210.56	212.24	209.16	213.95	211.85	207.89	208.2	208.48	209.17	208.31	209.72	210.34	210.59	207.35	210.78	211.24	209.1	209.54	210.98	205.79	207.43	210.04	212.49	206.41	211.18	210.59	208.97	209.89	208.96	210.38	208.45	211.66	210.72	207.83	212.8	209.29	207.86	209.14	210.28	208.64	212.15	213.5	210.72	210.04	215.28	210.2	210.89	208.99	210.16	208.53
209.62	206.53	208.06	209.81	207.37	206.84	209.12	207.88	212.05	207.07	210.32	208.47	207.99	208.32	210.17	207.43	210.05	207.62	207.97	207.06	208.41	207.51	209.65	209.79	206.13	207.69	212	204.22	207.77	208.88	211.18	206.83	208.23	207.66	209.98	207.72	209.43	212.33	213.1	208.83	206.18	207.74	210.48	209.11	209.73	207.59	210.12	205.11	209.77	210.31
211.68	210.11	213.35	209.88	211.13	209.38	211.99	209.06	213.75	214.11	210.29	213.15	211.06	209.42	213.94	213.26	212.33	213.57	210.58	209.37	209.06	211.49	212	211.87	212.45	212.42	211.55	212.02	213.52	208.28	212.99	213.88	210.55	211.83	209	214.38	213.88	209.85	212.82	209.11	213.26	211.13	213.81	208	214.8	214.4	211.87	212.47	210.26	213.13
216.44	222.02	218.05	215.59	218.34	216.03	218.43	218.98	219.76	219.21	219.62	217.66	217.17	217.04	218.87	216.22	215.17	217.04	215.24	219.79	216.53	220.57	218.26	218.1	215.27	217.65	218.71	218.33	218.57	217.52	217.18	219.63	217.63	215.26	217.24	216.17	218.56	216.96	219.12	217.76	219.42	221.03	217.84	219.83	220.7	221.4	217.54	215.35	217.56	216.09
206.07	203.85	201.57	201.65	202.15	205.65	202.52	201.59	203.17	205.66	203.62	202.72	202.4	204.58	203.78	201.22	208.58	201.27	203.46	200.4	202.89	200.18	205.9	202.07	204.09	204.68	202.38	204.2	206.61	199.15	205.12	202.96	203.13	204.77	206.41	204.09	204.73	203.17	199.44	205.23	205.12	205.54	203.64	202.04	204.88	203.87	202.04	203.75	202.09	205
208.51	205.52	207.73	210.41	210.83	211.21	209.82	210.32	208.14	210.05	206.46	208.01	210.21	208.76	206.74	211.88	209.57	206.24	208.24	207.14	210.02	207.75	210.02	206.96	211.63	210.1	203.43	208.53	209.21	206.9	206.89	207.74	209.27	208.35	208.86	208.44	206.7	209.39	208.38	209.59	208.09	207.81	205.2	209.07	211.01	206.62	210.21	211.38	207.15	206.82
197.23	193.38	193.29	193.1	190.44	192.82	192.39	193.64	195.49	195.71	196.18	195.1	193.72	194.38	191.38	195.72	194.61	193.96	197.33	194.32	194.36	195.37	194.44	196.87	192.27	194.59	198.03	191.21	195.59	195.56	195.79	192.79	195.99	196.56	193.62	198.16	193.85	194.77	194.35	194.48	195.9	194.91	197.06	194.8	191.46	194.62	195.73	196.05	197.54	193.09
205.29	208.05	209.14	208.54	208.82	211.5	208.82	205.17	207.78	204.33	206.62	206.63	206.41	203.63	206.27	210.18	206.2	206.01	207.21	210.31	207.06	207.94	208.32	205.69	206.31	202.52	206.57	205.02	206.33	208.87	206.45	206.35	207.16	204.13	210.45	205.83	205.55	207.22	207.03	204.92	206.89	208.75	208.97	207.5	207.98	205.9	204.66	209.98	205.78	207.22
209.05	207.53	209.1	209.8	210.74	213.69	205.24	206.22	210.82	208.25	206.48	209.64	209.03	212.35	208.6	209.17	209.12	206.81	209.96	206.72	203.51	206.13	208.89	208.78	209.12	203.33	208.63	206.94	207.48	211.03	205.45	210.7	208.47	207.8	206.18	208.46	206.53	209.61	205.86	205.84	209.59	207.92	207.4	209.03	208.02	206.72	209.93	208.99	210.66	209.82
206.03	206.9	209.27	208.87	207.83	207.66	206.6	207.08	209.47	209.41	205.82	209.95	209.13	206.33	207.06	208.96	208.89	207.21	206.77	206.25	209.09	208.97	210.61	210.18	209.94	207.55	209.46	206.57	207.5	208.17	207.8	207.29	206.04	207.38	209.57	206.85	206.16	206.29	207.96	210.3	204.79	206.16	209.51	209.97	208.7	208.97	204.84	208.57	207.31	208.84
203.74	204.03	202.29	203.57	199.08	203.51	201.87	203.95	205.7	201.14	202.06	202.06	198.12	200.41	200.36	201.31	202.77	203.42	200.72	203.08	203.62	200.88	203.46	201.5	202.43	199.46	202.51	200.79	202.29	202.64	206.26	204.42	202.05	204.36	199.31	206.3	202.23	203.92	200.97	202.47	203.81	203.51	200.86	200.64	199.61	204	203.54	203.47	202.99	206.18
207.71	209.4	210.88	208.86	206.24	208.16	209.02	209.42	211.24	209.09	205.83	208.22	210.56	211.08	211.34	207.48	210.47	207.91	207.47	208.61	207.56	208.02	209.05	207.56	207.11	206.92	207.95	209.88	210.52	208.14	209.11	210.74	210.36	207.66	209.75	206.1	210.49	213.01	208.44	205.95	209.86	209.52	211.06	209.66	207.91	210.56	208.95	208.39	207.29	205.63
212.21	212.63	212.45	209.83	213.19	213.59	210.38	214.84	210.85	213.32	209.87	210.61	214.29	212.99	211.66	213.36	210.04	212.74	213.32	212.31	212.55	212.8	214.39	211.67	214.08	212.04	214.67	213.17	208.65	215.81	213.27	215.73	211.45	214.1	213.6	212.25	213.93	211.48	214.97	212.29	208.5	209.47	214.81	209.55	212.43	211.96	214.94	210.93	212.79	214.01
206.72	206.7	207.37	203.17	207.76	208.83	206.62	204.75	205.38	205.37	207.43	204.96	207.46	207	209.8	205.91	204.12	202.52	207.58	204.81	206.5	207.24	208.32	205.97	205.42	206.01	204.66	202.64	210.56	205.01	206.63	206.59	206.21	204.43	205.02	203.12	204.23	208.18	205.03	207.16	204.88	207.31	207.13	204.16	205.74	207.34	205.36	204.43	203.67	205.38
207.02	207.6	206.88	208.61	208.47	209.78	203.04	209.41	207.05	207.92	205.83	207.72	207.92	208.55	208.83	209.2	211.79	209.09	207.66	209.87	210.54	205.95	210.81	211.89	208.02	206.69	205.97	208.98	208.25	204.16	206.69	207.27	209.94	206.24	207.93	208.12	209.88	208.61	206.52	205.69	207.19	210.12	204.76	208.02	206.36	206.02	209.09	206.47	207.65	208.31
206.68	207.4	206.14	213.24	209.43	207.07	208.48	210.61	210.47	206.68	208.21	208.45	205.67	208.12	207.05	207.58	206.39	203.25	210.28	207.6	204.19	209.8	208.78	209.51	205.89	210.82	203.83	209.29	208.8	210.05	205.08	206.62	209.21	207.5	206.02	207.09	208.68	208.53	207.98	207.67	210.19	210.5	205.1	205.74	207.42	208.62	208.92	207.69	208.05	210.56
211.23	208.34	205.24	208.16	209.92	208.27	209.99	208.01	211.27	211.56	208.53	209.19	209.81	208.3	208.76	207.17	209.65	211.43	207.27	208.78	211.31	207.73	207.68	207.77	208.93	209.23	206.65	210.17	209.67	210.11	206.78	207.94	206.46	209.88	212.59	208.7	204.75	208.03	209.72	207.9	210.33	206.53	208.76	212.55	208.9	207.63	206.52	205.98	205.95	206.47
213.21	211.16	212.44	212.57	210.48	212.99	211.37	211.8	209.67	213.18	212.36	213.84	213.24	212.75	210.11	212.18	209	211.18	212.96	213.87	209.13	211.31	214.29	216.1	211.66	211.8	210.02	211.49	214.72	209.58	212.91	212.77	211.98	212.74	209.85	210.84	213.99	210.75	212.06	212.33	212	209.25	212.84	213.99	211.42	211.37	214.31	209.63	210.87	209.67
200.6	201.42	203.92	202.49	203.24	200.94	202.6	204.38	202.38	202.18	202.63	204.4	203.18	205.2	205.1	203.18	207.35	201.85	202.43	206.1	201.58	202.48	205.34	199.85	205.76	205.49	202.34	207.5	200.77	202.99	202.22	204.01	202.89	205.07	201.68	200.82	203.14	201.37	205.18	199.82	201.6	205.64	205.28	205.35	207.93	204.67	201.25	202.44	205.65	202.67
215.51	211.59	217.45	214.91	214.33	214.62	215.13	214.45	212.67	216.11	215.76	213.07	213.01	213.16	212.58	214.16	211.89	215.68	212.49	210.61	212.56	211.09	211.46	212.92	211.16	215.64	216.58	212.24	212.45	211.65	214.09	213.59	214.16	215.96	214.1	214.61	215.32	212.93	214.22	215.74	212.92	211.28	215.42	213.95	216.16	215.36	216.48	215.62	212.74	215.26
202.57	198.48	199.84	200.4	203.32	200	201.39	202.14	198.67	201.6	202.84	200.27	199.38	200.54	200.23	203	197.9	196.86	198.8	201.21	200.63	200.42	199.93	199.01	201.4	197.91	203.03	200.02	200.61	199.96	198.13	198.8	199.05	202.53	199.56	200.32	201.34	198.38	200.99	198.84	199.91	200.12	203.92	198.19	201.41	199.91	202.2	200.07	200.63	202.87
209.37	207.49	208.6	210.1	210.22	210.67	212.3	204.5	209.85	206.7	209.7	205.01	206.39	208.31	210.06	207.25	210.99	204.83	208.28	208.1	207.64	208.08	208.92	209.59	205.02	209.78	210.67	208.24	210.28	209.32	208.84	208.53	209.66	207.82	207.09	208.58	207.72	208.66	208.68	210.69	210.64	209.58	207.81	208.14	209.9	206.31	210.84	208.58	208.8	207.15
208.68	206.16	210.53	208.04	205.41	206.88	205.9	206.6	206.72	208.7	205.55	205.82	204.06	205.31	206.37	205.85	208.79	205.01	205.19	204.54	208.07	208.17	205.58	206.89	207.39	208.11	206.85	206.14	208.8	205.41	206.1	209.43	203.74	209.65	207.85	203.51	203.99	207.26	207.44	208.4	205.8	207.65	202.98	204.72	207.75	205.05	207.54	209.39	206.66	206.57
211.75	212.11	212.54	209.82	211	210.58	210.82	210.32	211.55	209.72	211.6	209.53	210.29	211.91	211.7	211.38	211.33	211.22	213.08	210.33	208.85	212.7	211.18	212	211.45	208.97	210.65	212.6	211.78	210.91	210.18	210.37	211.2	209.17	212.27	213.77	208.12	210.83	214.11	214.33	211.43	213.32	211.86	213.98	210.46	213.98	211.54	213.07	209.77	211.24
211.47	211.59	211.67	214.4	213.82	212.69	211.87	210.65	211.29	215.98	212.04	214.54	214.63	215.86	209.31	213.06	212.75	210.47	214.58	214.1	212.49	215.44	211.53	213.65	213.61	215.2	212.52	211.14	211.61	213.49	211.2	214.05	209.61	213.53	212.17	213.95	213.39	213.04	215.19	210.98	212.15	211.18	213.01	213.5	212.83	212.7	209.84	213.62	215.61	214.1
213.62	213.38	214.64	212.9	211.15	215.51	212.26	210.09	210.39	210.97	213.15	209.89	212.52	212.27	210.59	209.49	213.77	211.14	211.73	210.65	211.65	210.83	213.77	212.22	210.45	209.75	209.55	209.44	210.99	210.82	209.77	210.82	206.83	211.67	212.18	212.06	212.33	214.03	211.16	212.53	213.3	213.85	208.28	211.78	212.95	211.34	212.78	209.14	212.56	209.16
[truncated: 150 more columns]
