# Supplementary material for: Genetic dissection of main and epistatic effects of QTL based on augmented triple test cross design
Source: PLoS One. 2017 Dec 14;12(12):e0189054. doi: 10.1371/journal.pone.0189054 (PMC5730204; doi:10.1371/journal.pone.0189054)
Supplement: S6 Supporting Information — (ZIP) [file pone.0189054.s006.zip › z1_1150_0.8_10.csv]

201.82	203.09	202.36	203.56	203.16	201.55	202.89	202.79	202.52	201.94	202.45	201.66	201.99	203.5	202.9	202.82	202.51	203.99	201.74	203.08	202.7	202.87	202.51	202.16	201.75	202.75	202.23	202.68	202.13	202.91	202.22	202.23	202.5	201.78	201.58	203.45	201.81	202.93	201.91	203.56	203.18	202.14	202.47	202.87	202.16	201.29	201.95	202.26	202.92	202.58
210.97	212.5	211.96	212.67	210.54	210.31	211.22	210.65	211.76	211.32	211.6	211.51	211.22	212.67	211.98	211.14	211.31	211.35	212.11	212.54	212.13	210.84	212.4	210.75	210.77	211.15	211.78	211.6	210.9	210.53	210.52	211.64	211.26	212.62	211.02	212.23	212.03	212.11	212.23	211.89	211.29	211.42	211.28	211.87	211.13	211.04	211.35	211.17	211.23	211.74
199.29	199.23	197.34	196.92	196.85	199.05	198.79	199.35	199.58	198.63	198.47	199.52	197.98	199.04	198.86	197.88	199.01	198.86	198.6	197.82	197.84	198.69	199.13	198.11	199.38	199.31	198.78	198.37	198.38	197.44	197.7	197.06	197.8	198.92	197.95	199.72	199.09	198.3	197.77	199.18	197.99	198.36	198.88	199.16	200.48	199.3	198.83	199.36	198.84	198.86
206.04	206.05	206.09	206.54	205.65	206.8	206.91	207.31	206.37	207.01	207.61	206.48	205.7	207.06	206.13	206	206.82	205.99	208.01	205.53	205.7	207.38	206.12	205.93	205.19	205.72	205.98	207.43	206.92	206.82	206.38	206.59	205.52	206.47	206.27	204.96	206.8	206.32	206.2	207.55	206.61	205.79	204.98	206.77	205.55	206.78	206.01	205.76	206.93	206.14
204.22	204.19	203.57	203.92	204.32	204.47	204.13	204.61	203.1	203.57	203.92	204.5	204.19	203.52	203.79	203.72	204.39	205.72	204.78	203.25	203.66	204.05	204.67	203.59	204.14	204.35	203.33	203.02	203.44	204.16	204.43	204.23	204.45	204.13	203.01	203.65	203.83	203.69	202.9	204.49	204.36	203.88	202.86	203.13	203.94	204.17	203.97	203.24	204	205.25
210.01	209.61	210.15	209.73	210.08	210.21	208.98	210.04	209.22	209.82	209.15	209.15	209.41	209.66	209.99	209.88	209.81	209.37	209.86	208.55	209.71	209.31	210.05	210.33	208.36	210.41	209.12	209.78	209.33	210.5	209.78	209.83	208.77	208.61	207.91	209.76	209.08	209.49	209.21	209.94	209.09	209.57	208.92	209.28	208.71	209.13	210.32	209.39	210.35	209.8
213.49	212.43	213.03	212.46	213.5	212.72	213.21	211.79	212.48	213.38	213.63	212.93	213.49	213.2	212.89	212.57	212.92	211.66	212.6	212.92	212.92	214.13	213.23	212.93	212.76	213.23	214.51	213.32	212.43	213.36	213.16	213.11	212.22	212.94	211.52	212.73	212.77	212.46	213.68	212.24	214.92	212.42	214.99	212.56	213.92	211.5	212.81	213.6	213.54	213.33
194.11	194.91	195.04	195.4	195.49	195.34	195.42	195.3	195.48	194.42	195.54	195.11	194.15	195.07	195.78	195	195.44	195.01	194.63	196.19	194.57	194.42	195.61	195.2	196.33	194.92	195.45	196.02	195.12	194.92	194.83	195.67	195.37	195.09	195.9	194.92	196.18	194.36	194.63	195.65	194.74	195.27	196.08	194.7	195.46	195.85	195.56	196.09	195.02	194.39
198.34	199.34	199.17	197.04	197.87	197.56	199.68	198.49	198.78	199.16	198.53	198.26	198.21	198.88	197.67	198.04	197.94	198.52	199.11	198.52	198.99	196.72	199.38	198.76	198.44	198.31	199.45	198.88	197.3	198.23	199.82	197.1	199.15	199.8	198.38	199.43	198.52	197.44	198.24	199.23	197.95	199.31	198.78	198.95	199.15	199.39	199.14	198.73	198.42	197.37
201.47	200.27	200.01	201.29	201.39	200.83	200.49	200.82	201.52	201.16	201.61	200.87	200.41	201.66	201.04	202.59	199.77	201	201.72	201.2	200.76	200.79	201.6	200.96	200.65	202.57	201.59	201.28	201.36	200.53	200.18	201.3	200.81	201.51	202.58	201.34	200.29	201.11	200.3	200.2	201.68	201.14	201.12	200.66	200.59	202.19	201.28	201.5	201.21	200.94
217.19	216.67	217.25	217.08	217.91	216.65	217.25	217.43	216.71	216.67	216.81	217.68	216.37	215.71	216.52	217.91	216.64	217.74	215.64	216.81	216.78	216.98	217.27	215.47	216.78	217.55	215.89	218.48	217.39	216.55	216.56	217.3	216.25	217.09	217.6	216.46	216.27	217.28	217.08	217.15	216.98	217.56	216.41	218.21	216.95	217.51	217.78	217.64	216.99	217.92
203.51	203.5	203.61	202.98	203.44	203.63	204.45	204.52	203.66	202.61	205.28	203.38	203.57	203.34	203.25	203.44	203.74	205.27	204.11	203.38	204.16	203.57	204.29	204.33	202.89	203.58	204.11	203.7	203.94	204.5	203.88	205.35	204.15	203.75	203.48	203.38	203.66	203.83	203.63	204.08	204.43	203.67	203.94	203.78	204.34	203.72	204.04	203.76	203.2	203.77
203.68	204.08	202.44	203.09	203.63	203.06	203.7	203.63	204.52	204.43	202.78	202.77	203.64	203.18	202.64	202.81	203.29	203.92	203.43	201.99	203.58	202.44	203.74	202.99	203.99	202.64	202.34	204.57	202.85	202.77	203.06	203.84	204.56	202.89	204.53	203.02	203.4	203.45	203.03	204.4	203.31	204.07	202.25	203.33	203.29	203.27	202.86	203.57	203	203.14
201.16	200.57	202.12	201.26	201.27	202.37	201.39	201.11	200.15	202	199.76	201.4	200.37	202.2	201.87	201.17	202.07	201.32	200.83	201.1	201.44	201.03	200.63	200.37	201.56	201.24	201.44	201.32	201.34	200.76	201.95	201.05	201.8	200.48	201.54	201.6	201.07	200.04	200.11	200.82	200.38	201.51	200.84	201.22	201.22	202.66	200.61	201.27	200.78	202.21
209.48	208.98	209.54	208.84	209.84	209.33	209.32	209.25	210.44	210.26	209.28	208.81	209.3	208.67	209.79	210.11	210.45	209.47	210.14	209.12	208.77	210.03	209.07	209.33	209.94	209.03	209.16	208.85	209.94	209.8	210.36	210.56	210.84	210.14	209.37	209.62	209.95	210.09	209.97	209.49	209.24	209.57	209.53	208.77	208.34	208.85	209.73	210.54	209.46	209.26
213.84	213.46	214.51	214.3	213.95	213.32	214.03	213.47	213.53	213.65	214.17	213.63	213.9	213.92	213.7	213.35	212.94	213.13	213.42	213.89	213.55	214.37	213.03	214.18	213.5	213.92	213.12	213.18	214.08	213.67	214.47	213.25	213.99	212.38	213.55	213.25	214.99	213.38	214.33	213.11	213.43	214.84	215.18	214.36	215.08	213.34	213.84	214.42	214.07	213.46
203.92	202.61	203.68	203.25	202.36	204.05	203.08	203.74	202.45	204.22	204.55	202.97	204.03	203.74	203.58	203.13	203.11	204.67	204.99	203.67	203.65	203.97	202.97	203.2	203.52	203.47	203.3	203.05	203.82	203.41	203.14	203.56	203.29	203.44	203.42	203.97	204.06	204.19	203.3	202.29	203.81	202.61	203.71	202.77	204.24	202.44	203.63	203.56	203.21	202.7
204.47	203.58	203.18	203.55	203.13	203.71	202.16	203.34	203.32	204.19	203.49	203.59	203.79	204.04	203.76	203.57	204.88	203.72	202.98	204.56	203.12	203.83	203.81	203.49	202.65	203.05	204.62	203.73	203.5	203.79	203.07	204.49	203.2	203.71	203.4	204.32	203.72	203.61	204.06	202.81	203.77	204.67	203.78	203.51	203.01	204.63	203.39	203.58	203.01	202.37
207.13	206.94	206.67	207.22	207.16	206.78	206.85	206.58	206.72	207.66	206.88	206.44	206.25	206.07	205.92	206.69	206.73	205.61	206.88	207.06	206.38	206.49	207.05	206.45	206.59	206.75	206.36	206.15	207.32	207.19	205.44	206.25	206.77	205.82	205.63	206.28	207.06	206.28	205.49	206.19	206.54	206.19	206.02	205.96	205.45	206.92	206.15	207.15	208.04	206.17
200.07	200.05	200.3	200.15	199.74	201.5	200.14	200.1	199.71	200.49	201.05	201.37	199.87	201.03	201.32	201.99	199.09	200.61	200.61	201.25	200.87	199.24	200.99	200.42	200.63	201.28	199.75	199.61	200.05	200.41	200.79	198.62	201.45	199.92	201.42	200.53	199.88	199.37	199.62	198.96	201.24	200.11	200.25	199.74	200.93	199.78	199.88	200.18	200.53	200.35
204.03	204.3	204.49	204.8	204.33	204.08	203.73	205.29	204.51	204.48	204.51	204.59	203.93	205.33	202.9	203.52	204.84	205.09	204.62	203.52	204.91	203.56	203.89	204.69	204.91	204.52	204.15	205.28	203.75	204.46	205.05	206.09	205.2	204.1	204.7	205.83	203.96	204.29	204.7	204.27	203.54	203.65	204.95	204.69	204.98	204.95	204.18	205.17	204.89	204.96
199.5	201.25	199.14	198.9	199.62	200.13	201.65	200.99	199.86	200.1	200.74	200.35	201.27	200.64	200.77	200.59	200.69	200.46	200.4	200.74	199.46	200.17	201.1	200.21	200.96	200.4	200.81	200.57	199.85	200.17	199.76	200.29	200.24	201.17	200.82	200.39	200.46	200.65	201.1	200.51	201.11	200.33	200.16	199.76	200.46	200.2	201.37	200.01	199.65	200.6
204.48	203.94	203.31	203.83	203.81	203.74	203.66	203.25	202.78	203.35	203.15	203.64	203.25	202.91	203.81	203.33	203.46	204.55	203.7	204.08	203.1	202.99	202.74	203.57	203.95	202.38	203.91	203.64	202.83	203.14	203.18	203.2	202.88	202.32	204.07	204.42	203.37	203.51	203.46	203.12	203.76	203.3	203.67	203.88	202.97	203.17	204.56	204.43	203.16	204.6
202.37	201.36	202.36	202.74	202.84	202.55	202.34	202.18	202.33	202.79	202.01	200.97	202.99	201.66	202.13	203.6	202.72	203.46	202.91	202.8	202.32	202.5	202.06	202.12	202.26	201.73	203.07	202.3	201.92	202.37	202.47	202.11	202.73	203.29	202.26	202.1	202.23	202.34	202.47	201.9	202.27	201.38	202.88	204.14	202.96	202.17	203.22	202.19	203.52	201.18
211.61	212.42	212.24	211.13	211.04	212.44	211.85	212.1	211.25	212.28	212.18	212.56	212.85	211.77	211.26	211.76	211.96	212.59	212.6	212.11	211.16	211.63	212	212.17	212	212.06	211.2	211.06	211.76	211.4	213.28	210.94	211.82	211.18	212.57	211.95	211.65	212.24	211.48	211.83	211.37	211.89	212.94	211.59	211.93	212.53	212.92	212.44	211.72	211.62
209.52	208.94	209.92	209.81	210.89	209.99	209.5	209.6	208.12	209.86	209.26	209.68	210.27	209.62	210.77	209.37	210.32	209.03	209.55	208.65	209.6	208.91	208.7	209.96	209.86	209.52	209.65	209.13	211.15	208.84	210.17	209.89	208.99	209.05	208.58	210.15	210.09	210.17	208.88	210.1	208.03	209.19	210.44	209.4	210.5	209.97	209.18	210.32	209.24	209.51
203.6	203.92	203.84	203.76	203.83	203.16	203.02	203.36	203.04	203.55	203.82	203.72	202.29	204.23	204	204.31	203.54	204.56	203.95	204.2	203.39	203.36	203.84	202.69	203.72	204.94	203.12	203.9	203.79	204.12	203.33	204.35	203.31	203.87	204.38	203.57	202.76	203.2	204.18	203.9	202.75	202.56	202.78	202.59	203.57	203.11	204.49	202.97	204.48	203
193.58	195.02	194.76	194.48	193.63	193.86	193.21	194.37	194.09	193.53	194.93	192.42	195.53	194.22	194.87	194.84	194.64	194.1	194.16	193	193.19	193.94	193.23	193.53	193.71	193.41	194.81	193.62	194.8	194.58	193.4	194.88	195.08	194.01	193.42	194.56	194.11	195.33	194.31	193.9	193.91	194.09	194.06	195.06	193.42	193.74	193.53	193.4	194.15	194.07
204.73	204.78	204.11	204.46	204.78	205.96	205.42	204.52	204.26	204.38	203.86	203.87	203.91	203.49	204.17	205.94	205.02	205.01	205.12	205.33	204.4	204.28	204.43	205.08	204.07	204.99	204.25	204.52	204.98	204.18	204.94	203.76	204.52	203.66	205.97	204.04	204.44	203.71	204.66	205.01	205.05	204.86	204.74	204.3	203.72	204.35	204.61	205.03	204.38	205.16
203.65	203.56	203.72	203.26	203.24	204.41	205.26	204.13	203.71	203.64	204.54	204.91	204.01	203.76	203.26	204.26	203.91	204.99	204.55	203.08	204.37	204.22	203.66	204.91	204.11	204.25	205.24	204.4	203.4	204.62	203.5	204.6	204.17	203.94	203.82	203.3	204.54	204.52	204.42	203.55	205.35	204.32	204.16	203.86	204.45	204.82	202.48	203.36	205.06	204.36
218	215.73	218.05	216.49	217.13	217.59	216.21	216.4	217.97	218.14	217.84	216.81	216.84	217.38	216.27	216.04	217.52	216.66	217.06	217.27	218.29	218.06	217.7	217.27	216.86	216.25	217.34	217.01	216.78	216.5	216.27	217.44	215.36	217.07	216.87	217.13	217.35	217.13	217.13	216.88	216.79	217.26	217	216.6	216.8	216.56	218.3	217.86	217.44	217.78
205.12	203.61	204.08	204.89	202.91	204.56	203.7	202.85	202.88	204.48	204.13	203.33	204.25	204.58	204.05	203.74	202.94	204.41	202.78	203.68	204.31	202.84	203.04	204.26	203.33	204.5	203.93	203.02	204.63	204.38	204.09	203.64	204.92	202.75	202.89	204.42	204.06	201.88	204.12	203.31	203.17	203.52	204.4	204.13	204.55	203.77	203.92	202.84	203.45	203.78
208.2	208.7	208.17	208.49	207.71	209.36	208.5	209.77	209.2	208.82	208.75	208.27	207.97	209.12	209.66	209.41	208.48	208.08	209.14	208.29	209.14	208.96	208.28	209.2	209.59	209.77	208.47	209.83	209.53	209.26	209.1	208.27	209.5	208.96	208.06	208.56	207.61	209.24	208.31	208.91	209.53	208.22	209.49	208.76	208.68	208.52	208.14	209.09	209.26	208.79
208.51	206.77	208.98	207.71	207.27	206.71	207.99	208.22	208.56	208.47	208.47	207.45	206.65	207.06	207.52	206.91	207.86	208.07	206.79	207.14	207.58	207.55	208.62	208.29	207.26	207.92	206.64	207.48	208.51	207.41	207.45	207.3	208.87	208.24	208.26	207.68	207.6	207.77	208.68	205.76	207.75	207.68	208.59	207.49	208.06	207.39	207.49	206.85	207.92	208.01
201.99	202.76	202.74	202.58	202.1	203.06	202.82	202.88	202.47	202.61	203.14	201.81	202.12	202.36	201.89	203.07	202.42	203.79	201.89	200.73	201.73	203.61	202.68	202.76	202.97	203.14	202.05	202.81	203.18	201.67	201.71	203.06	203.57	203.25	202.03	202.87	202.65	201.32	203.29	202.53	202.35	202.62	201.77	202.76	202.54	202.75	203.23	201.83	202.92	202.54
216.91	217.81	217.99	217.38	217.88	217.77	217.55	218.17	217.61	217.55	217.65	218.29	219.38	217.93	217.44	217.34	217.53	216.36	218.01	218.14	218	217.76	217.67	217.99	219.21	218.64	218.5	217.88	217.87	218.39	217.29	217.88	217	217.44	217.11	217.86	217.87	219.09	218.15	217.8	218.2	217.7	216.88	218.78	218.26	218.98	218.79	217.02	218.05	217.62
211.64	211.86	210.75	213.03	211.58	211.46	211.64	211.79	210.94	211.79	211.68	211.96	210.49	211.65	211.83	211.62	210.64	210.97	212.25	212.31	211.58	212.78	211.3	211.82	211.81	212.19	211.31	212.28	211.58	210.74	211.96	211.14	211.71	211.1	212.06	211.84	211.62	211.56	211.66	212.37	212.25	211.12	210.92	211.09	210.83	211.02	211.71	211.23	212.67	211.46
207.23	208.76	208.62	207.43	207.87	208.6	207.68	208.37	207.37	209.26	209.15	207.39	208.25	207.02	208.92	209.07	208.79	208.48	209.04	208.35	207.9	208.84	207.16	208.87	209.03	207.56	208.88	208.87	208.11	209.48	208.26	208.26	209.01	209.09	208.83	208.67	207.74	209.79	208.79	209.32	209.49	208.85	208.26	207.45	207.55	208.32	207.72	207.98	208.68	207.69
209.16	209.12	209.04	208.4	207.76	209.24	208.85	209.42	208.54	208.7	210.11	208.86	207.63	208.79	210.07	208.81	209.95	208.79	208.37	208.03	209.18	208.38	209.33	208.68	208.28	208.16	208.09	209.03	209.25	208.42	209.27	208.75	207.21	207.59	208.74	208.21	208.7	209.46	209.12	208	208.97	209.15	209.16	208.78	209.05	209.68	209.18	208.51	208.8	208.56
202.15	202.19	203.32	202.08	202.03	201.44	201.75	202.18	202.25	202.18	202.71	202.46	201.6	201.72	202.63	201.75	201.44	202.53	202.22	202.83	202.81	202.94	201.74	201.01	202.77	202.93	203.78	203.52	203.52	201.83	201.68	203.4	203.81	201.77	203.75	202.7	202.21	203.14	202.27	201.97	202.42	202.55	203.04	203.3	202.24	201.58	202	202.19	202.17	202.1
199.48	200.79	199.78	199.76	199.87	198.15	200.35	199.49	200.15	199.46	199.35	199.18	200.35	199.36	199.78	199.17	198.76	198.78	199.06	198.13	199.76	199.67	199.07	200.56	199.79	199.18	198.69	199.63	199.6	199.08	200.75	198.77	199.18	200.13	199.78	199.18	199.77	200.24	199.14	199.3	198.9	200.77	199.66	199.18	198.26	198.64	198.95	199.32	200.11	198.25
207.19	208.11	208.06	209.32	207.1	207.53	208.35	207.6	207.11	207.46	207.31	207.53	207.76	207.11	207.57	207.9	207.1	207.53	206.86	207.28	207.1	208.27	207.73	206.63	207.39	207.66	207.34	208	207.43	207.84	206.96	206.72	208.29	207.23	208.37	207.88	207.82	207.81	207.73	208.14	206.85	207.49	207.77	207.66	207.85	207.57	208.24	207.36	206.67	207.44
200.43	200.05	199.88	199.43	200.29	201.1	200.72	200.28	200.49	200.06	202.12	200.44	200.28	199.76	201.47	200.61	199.37	199.39	199.61	200.26	199.34	201.25	200.63	201.02	200.67	200.3	200.65	200.07	200.53	200.42	199.2	199.88	200.51	200.22	200.28	200.18	199.75	201.29	201.14	200.95	200.71	199.83	199.35	201.1	200.3	201.05	200.31	201.04	200.47	200.05
202.06	202.66	203.26	201.96	202.42	202.36	201.71	202.62	202.45	202.44	201.85	203.27	202.77	203.62	203.19	202.68	202.05	202.99	203.18	202.91	202.44	203.41	202.25	202.88	201.44	203.27	202.66	201.82	202.86	202.68	202.73	203.65	203.57	202.29	202.98	203.11	201.53	201.84	202.1	202.86	203.44	202.66	201.78	203.74	201.73	203.16	202.58	202.44	201.32	202.83
211.18	212.7	212.43	211.72	212.38	211.97	211.09	212.15	210.93	212.11	210.59	211.77	212.25	211.72	211.62	210.93	212.54	212.15	212.29	212.09	211.72	211.21	212.16	211.07	211.67	211.56	211.48	211.83	211.74	211.21	210.65	211.77	211.34	210.7	213.63	210.86	212.38	212.69	212.32	211.72	210.31	212.87	211.16	211.39	212.62	210.78	211.13	211.9	211.28	212.03
208.22	207.48	208.69	207.98	207.71	208.79	206.99	206.68	207.15	207.58	207.75	208.3	207.34	208.06	208.31	207.06	208.34	208.36	208.41	207.5	208.1	207.95	209	207.25	207.51	207.13	207.5	208.57	206.68	206.8	207.64	207.1	207.14	206.83	208.68	207.53	207.91	206.46	207.5	208.61	207.2	207.52	208.18	208.64	208.64	207.01	207.32	206.88	206.73	208.35
207.27	209.32	207.36	207.18	208.4	208.21	207.6	207.67	208	207.81	207.69	208.92	207.54	208.06	207.8	208.84	208.28	207.33	207.77	207.65	208.34	207.95	208.2	208.31	207.86	207.52	208.26	207.7	207.44	207.94	206.9	209.51	209.3	207.51	207.02	208.19	208.47	207.47	208.26	207.01	207.22	207.82	208.18	207.88	207.27	207.23	208.41	207.19	206.99	207.53
207.97	209.09	208.76	207.68	207.63	208.4	208.84	208.26	208.93	209.25	209.6	208.87	207.83	208.61	208.8	206.63	208.18	208.15	208.11	208.71	208.81	209.56	209.15	208.98	208.56	210.12	208.8	208.73	208.46	208.66	208.13	208.83	208.79	208.58	208.58	207.94	208.63	208.06	208.47	208.04	207.65	207.73	207.94	208.4	208.76	208.47	209.31	208.87	209.08	208.3
209.09	209.35	208.72	209.08	208.76	207.74	208.28	208.55	208.44	209.68	208.18	208.47	206.39	208.86	210.05	209.18	208.06	208.65	209	209.2	209.36	208.21	209.38	208.31	208.73	208.99	208.9	209.33	209.19	208.26	207.86	208.82	209.41	209.41	208.63	208.76	209.83	208.36	208.57	209.76	208.43	208.88	208.6	209.17	208.38	207.66	208.61	208.39	208.06	210.04
203.48	202.95	203.07	204.19	203.38	202.99	203.83	204.38	204.44	203.96	202.93	203.65	203.98	203.26	203.7	204.27	203.45	203.41	202.86	203.66	203.94	203.44	204.48	203.58	201.65	203.43	204.26	202	203.26	203.82	202.69	203.11	204.04	204.03	203.08	203.84	203.26	201.96	204.11	202.61	202.96	204.31	203.53	203.93	203.07	202.96	204.19	203.55	203.7	204.35
216.26	217.34	217.23	216.57	216.13	216.56	217.34	216.6	216.42	217.11	216.16	216.43	217.27	217.84	217.35	216.34	217.69	216.29	217.72	215.82	216.64	215.85	216.15	217.16	215.58	215.87	216.05	216.38	216.46	216.85	216.96	217.54	216.96	217.04	216.87	217.03	217.04	217.13	216.13	218.22	217.16	217.98	217.17	216.6	217.35	217.4	217.16	216.32	215.8	217.1
217.59	217.05	216.31	216.8	217.24	217.44	216.81	217.28	216.52	217.52	216.61	215.87	216.39	217.38	215.42	218.74	217.77	217.19	217.49	217.86	217.75	217.73	216.07	217.25	216.92	216.57	217.44	217.79	217.39	218.23	216.64	216.83	217.55	217.66	216.4	217.03	216.98	216.78	216.74	217.54	216.73	217.36	216.49	216.85	216.49	217.75	217.57	217.54	216.94	216.4
209.14	206.81	207.12	206.46	208.32	207.53	207.18	207.59	208.12	207.53	206.63	207.12	207.27	208.28	207.56	206.91	207.26	207.48	208.23	206.62	207.63	208.31	207.81	207.9	207.98	208.14	207.51	208.2	207.37	208.45	206.77	207.92	208.17	208.33	207.44	208.17	207.53	207.97	206.73	208.31	207.81	207.56	207.18	207.67	207.22	207.38	208.38	208.92	207	207.51
203.11	202.37	202.87	202.31	203.24	203.8	202.53	203.9	204.01	203.79	202.36	203.59	203.3	203.32	203.68	203.18	203.61	203.07	202.34	202.61	204.78	203.94	203.9	203.71	203.59	204.12	203.57	203.37	204.06	202.66	203.6	204.31	202.8	203.44	202.89	203.75	203.6	203.25	203.1	204.6	203.14	203.88	204.01	202.3	203.19	203.57	203.96	203.12	202.64	203.23
208.38	207.89	208.05	207.71	207.49	207.15	206.54	208.85	208.19	207.14	207.36	207.79	208.23	207.56	206.63	207.67	207.36	207.77	206.96	208.1	207.09	207.75	208.34	207.07	208.37	206.3	208.5	206.78	208.56	207.21	206.78	208.07	208.15	207.73	207.76	208.12	207.17	208.05	208.12	207.74	207.81	206.63	207.07	207.23	207.51	209.39	207.81	206.91	207.36	208.47
208.37	208.55	208.55	208.86	208.52	209.43	209	208.32	208.02	209.57	208.93	208.63	209.17	208.82	207.94	208.43	208.98	209.5	208.32	209.92	208.76	208.66	208.03	209.12	209.09	208.88	208.67	208.43	208.63	208.29	209.21	209.2	208.94	208.87	208	208.12	209.04	208.42	208.42	209.04	207.61	208.14	208.58	209.23	209.21	208.39	209.15	209.24	207.75	207.96
211.49	211.1	212.3	211.56	211.73	211.81	211.01	211.35	211.16	212.21	211.68	210.73	210.95	210.99	212.37	211.33	211.07	211.71	211.21	210.94	211.63	211.36	211.39	209.37	212.24	211.75	212.05	211.67	211.82	211.27	211.02	211.71	211.78	211.73	211.86	210.36	211.67	211.6	210.41	211.56	211.96	211.19	211.06	212.07	212.9	211.71	210.9	211.84	210.89	212.72
203.17	204.78	205.2	204.48	205.58	205.44	204.33	205.43	204.38	204.84	204.68	204.67	205.23	202.83	205.56	204.86	205.81	204.41	205.35	204.97	204.53	204.39	204.68	204.46	204	205.2	204.57	205.5	205.19	204.11	205.59	204.8	205.83	204.31	205.41	204.67	204.53	204.27	204.31	205.86	205.43	203.89	204.86	204.29	204.23	203.53	204.63	205.28	205.66	204.36
207.84	207.49	207.11	208.32	208.31	207.47	207.97	208.55	207.98	209.18	208.29	207.13	206.79	208.05	208.48	208.81	207.98	208.75	207.84	207.43	207.71	208.14	207.96	208.34	208.46	207.59	207.37	207.26	208.74	208.36	207.59	206.34	207.69	208.7	208.65	206.89	208.12	208	208.01	208.1	207.81	208.08	207.11	207.61	207.19	208.73	209.11	208.35	209.98	207.52
193.39	195.54	195.46	195	195.88	195.85	195.07	194.81	196.64	193.86	195.24	195.29	193.93	193.94	195.36	195.47	196.12	195.05	194.64	194.68	195.1	194.94	194.63	194.74	195.11	194.74	195.61	195.98	195.77	195.84	194.81	196.49	196.02	194.84	195.34	196.27	194.55	195.15	195.57	195.34	194.98	194.97	194.94	195.48	195.19	195.86	195.83	195.84	196.51	196.08
207.55	207.37	207.99	207.27	207.8	208.31	207.45	208.34	207.98	207.65	207.42	208.72	208.04	206.9	208.04	207.67	209.66	209.5	209.32	207.31	207.92	207.21	209.06	207.34	206.94	208.04	208.15	207.83	207.75	207.76	207.67	207.85	207.59	206.32	208.57	207.84	208.52	207.79	207.33	207.85	206.88	207.32	207.45	208.39	207.06	207.23	208.86	208.33	207.76	207.43
201.66	198.28	200.98	200.49	200.01	199.38	198.56	200.83	200.87	200.01	200.12	199.35	200.28	200.78	200.9	199.75	199.42	201.1	199.5	200.7	201.06	200.85	200.61	200.47	201.04	200.33	201.84	200.62	199.91	200.68	200.09	200.4	200.34	201.54	199.35	201.16	200.09	201.03	201.63	200.59	201.4	200.2	200.63	200.4	200.71	199.86	199.47	200.19	201.07	200.72
203.05	202.33	203.16	201.84	204.22	203.05	202.84	203.08	202.07	201.72	201.83	202.92	203.07	202.99	202.46	202.49	203.18	202.64	201.67	202.72	203.69	203.56	202.16	202.94	202.77	202.54	202.16	203.44	202.43	202.42	202.56	201.93	202.21	202.46	202.62	202.66	203.04	202.49	202.27	202.12	203.66	202.65	202.38	201.49	202.39	201.07	202.15	202.42	202.37	202.36
204.66	203.75	204.51	205.88	204.64	204.22	205.84	203.48	203.37	204.11	204.72	205.67	205.92	205.37	204.98	204.99	205.76	205.55	204.47	204.25	204.95	204.96	203.97	203.94	205.45	205.39	204.61	205.97	204.41	204.84	204.44	205.47	204.42	202.71	204.03	205.09	204.29	206.58	206.1	205.61	204.21	204.69	205.31	204.47	205.17	205.23	203.86	205.44	204.79	204.78
207.09	207.76	207.67	206.42	208.14	207.16	208.09	207.77	207.23	207.11	206.97	208.16	206.9	207.65	207.72	207.25	207.01	206.99	207.23	207.44	207.51	207.13	207.97	207.6	207.86	207.14	207.52	207.88	207.5	207.14	207.3	207.39	208.32	207.78	207.98	207.28	206.61	207.7	207.91	207.3	208.06	207.84	206.62	207.88	207.39	206.7	206.68	207.65	206.95	208.39
203.61	202.91	202.64	203.51	204.88	203.67	202.9	203.3	204.1	203.24	204.53	202.99	203.59	203.49	203.75	202.38	203.64	202.46	203.32	204.05	204.07	202.99	203.07	204.32	204.02	202.68	204.12	203.82	203.28	204.88	203.11	203.2	202.86	203.74	203.93	203.34	204.03	203.07	203.89	203.71	203.72	204.26	203.03	203.44	203.51	204.02	203.19	203.98	202.44	203.86
210.78	212.47	212.3	211.72	212.35	212.18	211.3	210.62	211.32	211.94	211.74	210.74	211.47	211.29	212.77	210.95	211.51	212.03	211.06	212.3	212.57	211.98	212.84	212.41	211.27	212.05	211.94	212.2	211.15	211.97	211.28	212.5	210.98	211.46	211.49	211.76	212.16	212.52	211.77	211.5	211.69	212.02	211.57	211.15	210.97	212.55	210.75	211.12	211.02	210.96
199.31	198.61	198.61	198.24	199.55	198.34	199.24	199.09	198.53	196.97	199.02	197.8	198.77	198.43	198.75	199.09	199.04	199.75	198.24	196.79	199.19	199.45	198.46	198.72	198.74	198.54	198.91	198.43	198.45	198.57	198.35	197.29	199	198.92	198.59	198.34	197.45	198.38	197.9	198.4	198.92	199.16	198.25	199.6	197.74	198.02	197.69	198.23	198.1	197.67
211.51	210.58	212.6	212.16	212.24	212.44	210.81	211.13	211.67	210.92	211.13	212.78	212.24	211.58	211.13	210.4	210.47	211.82	211.97	211.84	211.18	211.32	212.1	211.72	211.65	210.74	211.67	211.18	211.97	211.88	211.31	211.37	211.64	211.29	211.5	211.44	211.59	210.94	211.3	210.4	211.26	212.58	211.81	211.24	212.12	211.83	211.6	211.25	211.95	212.16
198.4	198.5	198.83	198.83	197.89	198.27	197.9	199.55	198.14	198.63	197.78	199.01	198.45	199.7	197.86	198.37	198.32	199.79	199.22	198.83	199.14	198.89	198.94	198.54	198.46	197.94	199.43	197.85	199.09	199	198.48	198.85	198.52	198.11	199.49	198.27	198	198.7	199.39	199.31	197.98	198.34	199.42	199.31	198.52	198.43	198.18	198.88	199.68	197.54
199.51	199.67	200.54	200.84	200.15	200.09	199.49	197.93	199.7	199.34	198.48	200.02	200.37	200.57	199.49	199.8	198.8	198.65	199.03	198.86	199.83	198.87	199.68	199.57	198.92	199.24	200.89	199.33	199.1	199.74	199.48	200.16	199.03	199.3	199.47	199.66	199.29	199.13	200.1	199.41	199.5	199.89	199.47	200.35	199.91	200.02	200.35	198.99	201.2	200.16
206.21	206.95	206.68	207.08	205.96	206.19	206.02	206.66	207.39	207.81	207.13	205.99	206.21	206.49	207.3	205.71	206.34	207.23	207.04	206.19	207.02	205.84	206.1	207.51	206.1	205.98	206.35	206.19	207.12	205.12	206.4	206.5	206.19	205.84	207.05	205.93	206.16	207.25	205.51	205.82	206.65	206.71	206.4	207.19	206.84	206.47	205.66	207.6	206.62	206.54
211.05	211.97	211.07	211.51	210.48	210.62	210.9	211.16	211.1	210.25	212.34	212.9	211.46	212.17	212.29	211.84	211.7	210.7	211	211.73	211.46	212.57	210.59	211.74	211.52	210.61	212.81	211.07	212.3	212.07	211.61	210.57	211.02	210.2	211.59	210.88	210.85	211.07	211.38	211.16	211.38	210.94	211.35	211.3	212.4	212.04	211.75	211.89	212.11	211.32
210.95	211.7	211.48	211.49	211.76	210.82	212.39	212.4	211.64	211.93	210.68	211	211.74	211.8	210.47	212.8	211.44	211.01	211.78	211.47	211.13	210.35	211.58	211.56	211.5	212.19	212.43	212.23	211.9	211.46	212.49	212.1	209.94	211.25	211.98	211.44	211.65	212.49	210.95	212.89	212.33	213.03	211.05	210.66	212	210.42	211.33	211.3	210.24	210.82
216.41	217.21	217.4	216.81	216	218.77	216.55	218.13	217.92	217.48	215.52	217.54	217.22	216.32	216.99	217.23	216.6	216.82	215.59	216.98	217.81	218.3	215.56	216.02	218.34	216.76	216.56	217.29	216.33	216.49	216.87	217.19	216.47	217.27	216.61	217.15	216.34	216.7	217.06	215.67	216.48	217.64	216.06	216.44	216.3	216.59	217.1	216.47	216.69	216.36
200.67	199.42	199.5	200.54	199.98	201.04	199.45	200.36	199.95	199.17	200.82	200.31	199.98	200.97	199.95	198.8	200.68	200.13	200.15	200.3	200.72	201.57	199.59	200.98	199.06	200.86	200.63	200.9	200.16	200.74	200.33	200.72	199.66	200.29	199.43	200.48	200.79	200.24	201.2	199.61	200.64	200.94	198.62	201.59	201.84	201.74	199.65	200.39	200.49	200.27
205.02	204.77	205.59	204.92	204.71	205.42	205.83	205.51	205.78	205.69	204.63	204.92	204.36	205.42	205.62	205.51	205.38	204.52	204.28	203.75	205.07	204.32	204.52	204.9	204.9	204.4	205.75	204.53	204.46	204.14	203.97	204.86	205.29	204.74	205.02	203.7	203.9	204.07	204.3	203.13	204.16	205.02	204.54	203.45	204.21	204.65	204.63	204.68	203.55	204.42
208.3	207.92	208.71	208.31	209.21	209.05	208.47	208.84	209.38	208.07	208.07	207.82	208.09	209.07	208.69	208.67	208.59	208.03	209.25	208.28	208.82	208.86	209.04	208.03	208.43	208.44	208.51	208.21	208.26	208.54	208.19	208.63	208.65	207.76	209.4	208.54	209.8	209.29	208.2	208.66	207.12	208.91	208.4	208.19	208.74	208.71	208.77	208.9	207.33	207.18
217.82	215.79	215.68	217.43	217.58	216.67	217.29	216.37	217.5	215.23	216.09	217.27	217.19	215.83	216.13	217	217.41	217.38	216.42	216.45	217.34	216.63	215.76	216.71	217.16	217.71	215.72	217.19	217.27	216.77	216.95	216.83	216.92	216.07	217.46	217.12	217.71	216.48	217.04	217.22	217.88	217.32	217.29	217.2	216.84	217.21	216.88	216.17	217.1	216.63
208.27	208.1	208.48	207.93	208.84	208.15	208.33	209.02	207.64	207.76	207.7	207.79	208.08	208.35	209.31	207.6	208.36	209.09	207.65	207.94	208.26	209.22	208.08	207.49	208.45	209.13	208.59	207.75	208.34	208.49	207.45	207.41	208.4	208.35	208.93	208.18	208.5	208.51	208.22	208.72	208.42	208.65	209.07	208.14	209.15	207.13	209.29	207.72	208.24	208.93
212.44	211.63	211.66	211.18	210.8	211.76	212.08	210.37	212.08	212.17	211.84	212.42	212.52	211.87	211.99	211.61	211.4	212.17	211.5	212.56	211.83	211.83	210.7	212.64	210.9	212.32	211.62	212.41	213.3	211.96	211.63	212.36	211.61	212.51	210.74	212.15	212.32	211.51	211.05	212.37	211.6	212.05	211.42	211.8	211.11	212.32	211.1	211.26	212.32	211.77
205.99	205.58	205.53	204.92	205.41	205.62	205.16	205.19	205.56	205.72	205.91	205.58	205.26	205.93	205.15	206.01	205.32	204.61	206.67	205.45	205.35	205.24	204.57	205.41	205.87	204.35	205.93	205.48	203.83	206.05	206.7	205.81	205.92	205.66	205.26	204.82	205.28	205.55	204.38	206.31	205.72	206.1	205.35	207.15	205.37	205.8	206.11	205.76	206.16	205.84
205.14	204.22	204.35	203.86	204.42	203.97	205.48	204.57	204.71	204.99	204.6	206.53	203.55	204.54	205.15	204.94	205.49	205.18	204.91	205.06	204.36	203.74	205.31	205.02	205.21	204.97	204.19	204.49	204.94	204.78	203.51	204.49	204.81	204.44	204.44	204.37	204.82	205.9	204.05	204.55	204.65	203.37	204.8	204.54	206.25	203.84	204.55	204.73	203.56	204.57
216.67	217.17	216.92	217.28	216.36	217.56	216.59	216.2	216.89	217	217.73	217.51	216.92	216.21	216.91	217.43	216.6	216.43	217	215.62	217.97	216.83	218.59	216.94	217.23	217	216.08	216.04	217.31	215.9	216.98	217.02	218.23	217.84	216.45	215.3	216.48	217.56	215.57	217.77	216.11	216.67	216.24	217.86	216.7	217.42	215.81	216.87	216.54	216.76
198.44	198.83	199.2	200.52	199.54	199.45	199.36	199.46	200.08	199.27	199.02	199.05	199.2	198.92	198.82	199.58	199.43	199.43	199.41	199.43	199.83	198.83	199.21	200.26	198.44	199.44	198.19	199.87	199.04	199.14	199.97	198.88	199.91	199.8	199.27	198.17	199.85	198.81	198.83	199.56	199.44	199.16	200.2	199.02	198.9	199.46	198.22	199.2	199.33	199.24
210.22	208.76	210.4	210.05	209.93	209.17	209.57	209.01	209.36	209.15	209	210.2	210.11	209.23	208.95	208.97	209.51	209.94	209.04	209.75	210.19	209.66	209.86	210.65	210.29	210.29	209.16	209.59	211.11	209.56	208.65	210.09	209.07	209.94	209.5	209.81	210.03	209.03	209.97	208.83	209	210.09	209.89	209.6	210.13	210.34	209.62	209.55	210.13	209.72
207.55	207.57	207.6	207.19	208.19	205.61	208.68	206.78	206.62	207.24	207.54	207.62	209.55	207.89	206.37	207.7	208.34	208.07	207.47	206.72	207.53	205.51	207.95	207.13	207.29	207.4	207.27	206.82	206.05	208.04	206.9	206.94	208.29	207.05	207.68	208.47	208.67	206.8	207.45	206.07	208.25	207.45	208.27	207.62	207.25	207.61	208.14	206.72	207.79	208.39
207.52	207.58	207.61	208.1	206.71	208.09	207.59	206.31	207.83	207.86	206.48	206.73	206.94	207	207.95	207.19	207.37	208.86	207.96	208.8	208.76	206.68	206.89	207.51	206.46	206.61	207.74	207.37	207.37	208.31	207.65	206.89	208.44	208.46	207.09	206.25	208.85	207.84	208.42	206.84	207.58	208.98	207.53	207.15	208.06	206.64	206.86	208.28	207.75	207.65
204.03	204.74	202.75	203.15	204.62	203.12	203.13	204.26	204.11	202.93	203.82	202.86	204.41	203.7	203.96	203.1	203.56	202.93	203.78	203.85	203.73	204.38	203.21	203.32	203.46	203.8	204.09	203.24	203.57	202.46	203.91	202.94	203.58	204.09	204.26	204	203.81	203.5	204.03	202.67	202.61	203.9	203.33	203.68	203.43	203.57	203.49	204.43	203.08	203.6
200.49	201.39	200.18	199.2	201.51	198.96	200.4	200.89	200.37	200.66	198.99	201.2	200.94	200.68	198.65	201.16	199.61	200.94	199.59	200.77	199.62	199.7	198.93	199.8	200.7	199.89	199.01	199.16	200.78	200.23	200.9	199.3	200.9	200.21	200.46	200.49	200.01	199.24	200.95	200.6	200.18	200.3	201	199.65	201.18	201.48	199.31	201.34	198.45	200.39
202.83	203.22	202.74	204.48	204.79	202.05	203.64	203.12	202.48	203.82	203.69	203.08	202.63	203.04	202.73	203.63	203.64	203.27	203.64	203.31	203.34	203.7	203.69	202.4	204.02	203.29	202.61	202.02	202.91	203.09	204.07	204.21	203.23	204.79	201.78	203.04	203.68	203.51	203.77	203.51	203.01	202.91	203.65	203.57	202.43	203.98	203.76	203.6	202.21	203.36
203.75	204.05	203.76	202.7	202.85	203.57	203.71	204.31	204.11	204.61	204.01	203.46	202.63	203.75	202.79	203.95	203.87	204.05	202.92	203.17	202.58	203.41	203.45	204.16	203.15	203.3	203.5	204.48	203.17	202.81	203.82	203.66	203.94	203.77	203.45	204.54	203.38	203.84	203.44	202.79	203.81	202.81	203.7	202.73	203.5	203.82	203.33	203.41	202.94	204.34
198.27	197.3	199.29	197.95	197.99	197.4	197.89	197.84	197.38	197.79	197.57	197.65	198.18	198.2	198.06	197.33	198.22	197.95	196.84	198.27	197.94	197.97	197.78	198.59	199.12	198.23	199.31	198.82	198.41	195.54	198.96	198.93	198.61	197.53	196.97	197.98	197.23	197.89	198.36	197.49	198.07	197.98	197.12	198.27	198.41	197.17	196.64	198.82	198.81	198.09
201.85	201.25	200.7	200.98	201.74	199.49	200.82	202.08	201.87	201.57	201.14	201.96	201.62	202.03	201.81	201.83	200.24	200.59	200.51	200.24	200.66	200.99	200.65	201.79	202.33	201.97	200.5	201.33	201.81	201.87	202.18	200.68	200.38	200.95	201.03	200.51	201.8	201.72	200.91	200.96	201.07	202.12	200.75	201.56	201.3	202	200.14	201.45	201.82	201.96
213.93	213.73	213.96	213.51	214.16	213.88	214.03	214.65	213.92	213.83	214.08	213.4	213.63	214.01	212.6	214.28	214.56	214.78	215.16	214.13	214.15	213.32	213.8	212.63	214.08	213.63	214.36	214.46	214.05	213.4	213.96	213.22	213.45	214.12	213.48	213.94	214.48	213.17	214.74	213.91	213.35	212.51	213.54	213.82	214.28	214.57	214.09	215.16	213.44	213.27
202.93	202.83	203.07	202.52	201.8	201.33	202.85	202.46	202.46	202.57	202.47	203.56	202.79	202.43	202.56	202.57	202.56	203.16	202.67	201.71	202.84	202.18	202.13	203.68	202.6	202.66	201.96	203.35	202.5	201.68	202.17	202.82	202.34	202.74	202.81	202.81	202.38	203.03	201.9	201.61	201.52	203.32	202.59	202.32	202.32	202.01	202.79	202.22	202.78	201.97
208.7	209.73	209.89	208.77	209.01	208.95	209.47	209.79	209.8	209.79	209.85	208.48	211.03	208.84	209.49	209.43	209.02	210.59	209.85	209.5	208.75	209.58	208.97	209.57	210.57	208.42	209.91	209.88	210.14	209.4	209.21	209.34	209.79	209.21	208.95	209.78	209.22	210.63	209.43	210.02	210.07	210.8	209.29	209.38	209.38	210.72	208.58	209.59	209.84	210.32
211.93	212.14	212.98	211.19	212.07	211.98	211.57	212.89	211.85	211.27	211.1	212.26	210.06	210.62	211.91	210.53	211.55	212.54	211.81	210.9	211.65	211.13	211.8	210.84	211.09	212.4	211.71	211.45	211.61	212.3	211.67	212.3	210.97	211.45	211.41	211.71	211.54	211.65	212.1	210.29	211.93	210.79	212.17	211.68	211.35	211.23	210.19	211.87	211.58	211.33
208.8	206.86	208.83	208.64	209.39	208.31	207.86	209.32	209.27	208.32	208.03	207.16	208.02	208.59	210.28	208.04	208.18	207.74	209	209.19	207.71	208.1	208.42	209.25	209.36	209.39	207.78	207.95	208.28	208.2	208.97	208.97	208.62	208.58	207.39	208.35	207.91	208.98	208.47	208.87	208.2	208.19	208.31	208.79	209.39	207.39	210.15	209.88	209.06	208.75
200.68	199.32	200.03	199.47	199.91	199.08	199.92	199.22	199.76	197.83	200.62	199.38	199.62	200.05	199.66	199.89	198.56	201.01	198.63	198.32	200.08	200.04	198.57	200	198.46	198.02	200.61	200.38	199.81	199.52	198.66	199.19	199.78	199.86	198.81	198.69	199.76	200.35	199.91	200.63	200.14	199.49	198.62	199.41	199.37	199.13	199.03	198.92	201.26	199.42
208.08	207.48	206.8	207.17	207.86	208.6	207.91	208.44	207.4	207.51	208.26	208.37	208.81	206.97	208.2	207.86	208.18	208.27	207.69	206.85	207.57	207.69	207.87	208.1	207.05	207.55	207.84	207.81	208	207.68	208.6	207.96	207.9	206.51	207.4	207.81	207.45	208.25	208.07	207.35	208.44	206.84	207.45	207.99	207.91	208.37	208.07	207.58	207.23	207.28
201.27	202.41	202.57	201.78	202.65	202.32	202.67	201.85	202.45	202.86	203.17	202.46	201.82	202.08	202.85	202.46	201.43	202.19	202.47	203.01	202.35	201.62	201.72	201.98	203.74	202.55	202.2	201.64	202.73	202.27	202.13	201.53	202.75	202.86	202.65	201.53	201.74	201.73	203.04	202.19	201.81	202.48	202.16	202.65	202.1	202.89	202.18	202.66	203.03	203.09
195.96	195.12	195.1	194.8	194.92	194.23	194.54	195.71	194.92	194.89	194.82	196.26	196.21	195.69	195.62	194.85	194.69	195.03	195.26	195.14	195.29	195.49	194.9	195.58	193.94	194.69	193.7	195.34	195.28	194.53	195.9	194.8	195.43	194.04	194.16	196.11	195.78	196.88	195.42	195.68	194.3	195.01	195.88	195.48	195.21	195.25	193.79	195.35	195.09	194.39
200.4	203.5	202.1	202.73	202.72	202.59	202.1	202.63	202.53	202.4	202.31	202.73	201.94	202.14	202.82	202.42	202.6	201.41	201.45	204.14	203.15	203.01	203.24	201.94	201.65	202.47	203.21	201.62	202.89	202.45	202.49	202.15	200.94	202.05	203.77	204.12	201.71	203.65	202.18	202.35	204.43	202.03	202.12	203.51	201.72	203.16	203.44	201.56	202.32	202.88
212.6	211.66	211	209.28	211.29	211.71	211.92	210.68	211.88	211.13	211.09	211.86	211.42	211.48	211.65	212.08	211.2	211.74	211.81	211.45	211.85	210.84	210.29	210.24	212.44	211.98	210.99	212.17	210.33	211.2	211.6	211.21	211.2	213.25	211.26	211.31	210.83	211.32	211.7	211.76	210.78	211.46	211.57	212.17	211.69	212.18	212	211.12	211.8	212.14
208.35	207.83	207.86	209.14	207.88	207.8	209.41	208.98	208.12	208.12	206.62	208.22	208.13	207.38	207.4	207.36	209.97	207.38	209.4	208.36	208.74	208.42	208.96	208.23	208.94	208.81	208.58	208.02	208.97	209.61	207.27	208.73	207.78	208.23	208.43	208.69	208.66	207.39	208.89	208.58	208.89	209.17	207.36	209.09	208.77	208.46	208.46	208.17	209.4	208.93
213.39	214.47	213.17	214.33	214.35	214.52	213.82	212.84	213.25	214.43	213.88	212.88	213.89	214.32	213.98	214.92	212.43	214.55	213.6	213.78	213.72	213.54	213.45	213.84	214.75	213.31	214.19	213.73	214.86	213.84	214.49	214.14	213.3	213.15	213.76	213.15	214.29	214.25	214.76	213.37	212.98	214.64	213.6	213.03	213.9	213.72	213.59	213.89	214.96	214.06
203.61	202.8	203.45	204.67	202.83	203.56	203.08	203.34	202.73	204.42	203.86	203.5	203.06	204.04	203.12	203.04	202.33	203.57	204.01	203.92	204	203.4	204.39	203.25	203.96	203.73	204.04	204.97	204.15	202.17	202.76	203.13	204.09	203.87	204.15	202.77	203.49	203.24	204.5	203.97	203.99	203.28	203.44	202.96	203.56	202.2	203.75	203.78	204.21	203.89
209.23	210.24	208.88	209.8	210.17	209.68	209.34	208.59	209.26	208.89	209.4	208.78	208.18	208.5	210.37	209.57	209.38	209.18	209.15	209.5	209.87	209.84	209.7	208.85	209.23	211.25	209.9	208.87	209.87	209.52	209.61	209.35	209.44	209.69	209.16	208.01	207.78	208.33	209.32	208.81	210.73	210.89	209.38	210.84	209.59	209.72	209.27	209.67	207.99	208.89
203.36	203.87	202.98	204.04	203.54	203.07	203.97	202.66	202.68	203.97	203.65	204.13	203.04	204.34	202.97	203.39	203.5	203.65	204.56	203.9	203.2	202.8	203.72	203.18	204.19	204.46	203.26	202.49	202.96	203.24	202.93	203.35	203.24	203.46	202.74	202.15	203.28	202.99	203.33	203.89	204.32	203.41	203.23	203.92	202.67	203.07	203.77	203.89	203.31	204.22
210.86	211.04	212.46	211.39	211.55	211.88	212.54	212.31	210.91	211.24	211.17	211.2	212.58	210.77	211.99	211.51	211.95	212.98	211.79	211.69	211.83	212.91	212.69	210.93	211.59	211.41	210.79	211.79	211.53	212.25	212.68	211.24	211.58	211.62	210.12	211.65	212.96	212.98	211.98	211.37	211.41	211.11	211.63	211.84	213.42	212.57	212.33	210.89	212.15	211.52
216.94	217.48	217.52	216.8	218.49	216.81	216.1	217.35	217.58	217.1	215.73	217.43	217.39	217.69	217	216.94	217.35	216.27	217.39	217.57	218.05	217.81	216.12	216.56	216.84	217.39	215.61	216.93	217.39	217.12	216.86	216.98	216.32	216.57	216.67	217.6	217.44	216.47	217.35	217.57	216.04	216.24	216.72	215.93	217.7	216.71	216.62	217.35	216.51	217.91
210.23	209.78	210.29	209.73	209.88	208.54	210.24	210.25	210.48	209.6	209.87	208.7	209.77	209.86	210.04	210.17	209.75	210.7	209.27	210.13	209.24	208.84	209.83	209.4	209.26	208.59	209.01	209.58	210.13	209.68	210.32	209.59	209.38	209.15	209.49	210.25	209.76	208.93	209.07	208.11	209.28	209.34	208.7	209.08	208.99	210.51	210.08	209.99	208.89	210.3
217.09	217.58	217.6	215.99	216.28	215.96	216.48	215.56	217.16	217.84	217.23	217.32	217.3	216.48	217.77	216.37	217.59	217.61	217.91	216.06	217.89	218.48	216.31	217	216.97	215.82	217.91	217.22	215.81	217.32	216.43	216.72	216.66	217.68	216.82	216.94	217.25	217.65	216.88	216.78	216.58	216.71	217.74	216.45	217.5	216.24	217.06	216.64	217.64	216.9
218.11	217.29	216.97	217.19	215.94	216.68	217.13	215.97	215.81	216.74	216.91	216.99	217.71	217.08	216.34	216.91	217.6	218.05	217.52	216.67	217.74	216.27	216.78	217.87	217.1	217.28	216.4	216.93	216.02	216.91	217.12	217.28	217.26	216.71	216.92	217.37	216.66	217.08	216.53	216.85	217.19	216.61	215.71	217.31	216.24	217.08	216.44	216.84	216.93	215.14
204.49	204.61	205.14	205.48	204.04	206.3	204.6	204.99	204.77	205.18	204.49	205.51	204.85	205.84	205.97	205.4	204.73	204.73	205.04	204.24	205.94	204.66	205.41	204.67	204.35	204.16	205.14	206.04	205.24	204.4	205.3	204.7	204.47	205.02	204.93	204.33	206.09	204.45	204.06	205.33	205.91	203.96	204.8	205.88	205.23	203.76	205.2	203.7	204.12	204.01
208.63	208.85	209.04	207.38	209.4	208.55	207.98	209.74	208.17	207.08	208.52	208.21	209.37	208.49	209.14	208.4	208.17	208.91	207.08	208.33	208.29	207.83	207.76	209.67	208.75	209.28	208.23	208.44	207.36	209.45	207.95	209.76	208.03	209.52	209.32	207.9	209.41	208.53	208.39	208.56	208.52	209.14	207.91	208.78	209.26	208.52	208.36	208.56	208.07	208.6
203.04	203.16	204.01	204.22	204.13	203.05	204.61	204.62	203.76	204.4	203.7	203.61	203.31	202.76	203.65	204.84	203.76	203.33	204.22	203.85	204.09	204.36	204.16	203.22	204.9	204.19	204.86	204.06	203.75	204.12	204.63	203.67	204.16	204	203.96	203.82	204.27	204.36	202.83	203.82	204.31	203.57	203.33	203.4	202.73	203.17	204.58	203.57	203.55	203.81
204.49	205.69	205.3	204.86	204.39	204.43	204.6	205.01	205.24	204.35	205.01	205.1	205	204.32	205.48	204.2	206.4	204.58	205.16	203.2	205.08	204.69	203.99	205.25	203.7	205.23	205.27	204.85	205.74	205.43	203.39	204.98	205.11	205.38	204.51	203.57	204.93	204.4	205.16	204.6	206.15	205.93	204.62	205.33	203.96	204.29	204.04	204.93	204.16	204.04
207.21	208.06	207.61	207.7	207.39	207.2	207.69	207.84	207.34	207.86	206.93	209.36	207.59	207.5	207.72	207.74	208.78	208.9	207.51	207.07	208.08	207.86	206.68	207.8	207.39	208.09	208.42	206.83	207.68	207.07	208.25	208.14	207.61	207.27	208.2	208.13	207.39	208.28	207.22	207.41	207.65	208.49	206.63	208.41	209.56	207.21	208.54	208.14	208.33	207.54
205.22	203.67	204.79	204.74	204.96	203.95	204.47	203.73	205.59	204.46	204.98	204.97	204.93	205.47	204.05	204.52	204.98	204.68	204.25	204.62	203.79	203.73	204.52	204.09	204.5	204.43	204.4	206.04	205.66	204.46	203.77	203.69	205.47	205.61	204.95	205.52	204.15	204.81	204.68	203.44	204.24	204.5	205.79	203.89	204	205.13	202.94	204.96	203.83	203.72
216.92	217.03	217.7	218.38	217.71	217.63	217.85	217.34	218.66	217.62	217.58	217.15	217.28	218.31	217.96	218.05	217.47	217.45	217.28	217.59	218.4	218.38	217.11	218.08	218.48	217.2	218.58	217.52	217.73	218.25	218.93	216.88	217.15	218.42	217.77	219.48	217.75	217.97	218.19	217.65	217.67	218.27	218.04	217.99	217.25	217.83	217.75	216.89	218.06	216.81
209.23	209.39	209	209.17	209.24	209.83	209.06	208.02	208.47	207.69	208.48	207.84	209.7	209.39	208.25	209.24	208.54	207.88	209.34	209.13	208.15	209.58	209.41	208.38	209.23	208.33	208.94	208.82	207.81	209.17	209.04	209.78	207.3	209.04	209.59	208.93	207.91	210.19	209.74	208.95	209.04	208.9	207.94	207.91	209.03	208.13	208.74	208.27	208.76	207.73
209.38	210.12	210.06	209.63	208.9	210.07	209.17	208.62	209.1	209.94	209.5	209.3	210.62	208.64	209.05	210.37	209.93	209.82	209.8	209.27	209.35	209.16	209.94	208.97	209.55	209.64	208.55	208.84	209.71	209.99	209.22	208.5	209.3	209.75	209.25	208.7	209.33	209.19	209.99	210.59	210.16	209.55	208.61	209.19	209.04	208.68	209.37	209.36	209.32	209.57
205.16	204.59	204.17	205.23	204.78	204.01	205.63	204.45	204.99	204.03	205.15	204.7	204.13	204.65	205.1	204.79	204.42	204.76	203.39	203.85	204.53	205.27	204.65	204.7	206.43	205.07	203.53	204.48	205.12	205.64	205.24	205.12	204.44	206.21	204.73	205.6	204.23	205.23	204.53	204.95	204.49	204.61	204.73	203.71	203.99	204.19	204.92	205.03	204.7	205.27
203.65	203.4	204.05	204.07	205.69	204.38	202.76	204.44	203.69	202.75	203.29	204	204.05	204.58	203.62	204.03	203.95	204.23	203.1	205.12	203.28	205.2	203.99	203.95	204.47	204.03	203.4	203.88	204	203.89	202.97	203.78	204.02	204.06	202.69	202.68	203.66	203.75	203.25	203.67	204.02	203.91	202.76	204.05	203.01	202.77	203.23	203.69	204.67	202.62
199.53	199.5	199.21	200.13	199.14	198.89	199.02	200.73	199.77	198.94	200.34	200.17	198.88	199.39	199.24	199.57	199.87	199.33	199.07	200.04	200.09	198.69	199.32	199.64	198.55	199.9	199.54	199.49	199.31	198.93	200.15	198.54	200.2	199.93	199.62	198.77	199.09	199.73	198.84	199.23	199.13	200.01	200.28	199.63	198.47	199.3	198.57	198.61	198.79	198.33
211.26	212.68	210.94	211.92	210.93	210.22	212.02	212.04	211.28	211.61	211.86	211.94	211.7	212	212.4	211.54	212.47	211.4	211.14	212.75	212.47	211.92	210.92	212.34	211.48	211.85	212.15	211.58	211.92	211.2	212.21	210.76	213.02	211.77	211.73	211.87	211.23	211.65	210.96	211.37	210.9	212.44	212.71	212.22	211.56	212.2	212.64	212.83	211.45	211.52
205.15	203.76	204.36	204.75	206.23	204.47	204.44	204.3	204.51	205.37	204.35	205.29	204.52	205.17	205.06	205.03	203.91	204.11	204.5	204.21	206	204.97	204.73	204.24	205.4	204.84	205.33	204.19	204.33	204.8	203.85	204.16	203.96	204.71	205.04	204.39	204.47	205.57	204.58	204.78	204.63	204.96	204.19	204.75	204.15	203.25	206.3	204.72	204.21	204.57
200.68	202.4	201.24	202.43	202.98	202.78	202.87	203.64	204.04	202.02	201.36	203.41	202.61	202.14	203.1	202.73	202.32	203.28	203.1	202.14	201.68	201.85	202.46	202.34	202.22	201.89	201.68	201.43	202.59	202.22	202.58	201.83	201.77	203.06	202.39	202.9	201.64	203.01	203.52	203.74	201.74	202.5	202.06	203.64	201.68	203.91	202.52	202.03	202	202.11
199.03	199.91	199.38	200.4	199.02	198.92	199.57	200.13	198.91	198.86	200.95	200.3	198.87	199.65	200.2	199.37	198.21	198.7	198.47	200.23	200.47	199.12	199.33	199.34	199.8	199.23	200.16	199.16	199.61	199.3	200.23	200.16	199.86	199.66	199.2	200.01	199.88	199.43	200.73	198.89	199.21	199.74	197.91	200.57	199.2	199.51	199.01	199.05	200.04	199.28
211.52	211.14	211.21	212.84	211.72	211.03	212.11	211.77	211.52	211.56	211.36	211.17	210.68	212.4	210.24	212.02	211.62	210.33	211.03	210.95	211.76	211.62	210.83	211.87	212.89	211.01	212.18	212.33	212.25	212.12	211.64	210.83	212.16	211.76	212.07	211.57	211.33	211.21	210.87	212.18	212.3	212.15	211.83	212.09	210.85	212.25	211.88	210.93	212.16	210.59
194.52	194.57	193.59	193.36	192.9	194.11	193.45	194.69	194.1	194.63	194.83	194.85	194.32	194.24	193.35	194.58	192.81	194.22	194.95	194.07	194.49	192.96	194.28	193.32	194.14	193.58	194.24	193.89	194.3	195.08	193.88	194.39	194.35	193.14	193.39	194.1	194.22	195.23	195.25	194.08	193.81	194.95	195.04	195.45	194.44	192.72	195.89	193.33	194.43	194.02
209.56	208.75	210.37	209.07	208.92	209.99	209.96	209.41	210.66	209.36	209.27	209.31	210.6	210.74	209.28	209.56	211.51	210	209.39	209.62	210.22	209.94	209.37	209.98	209.94	209.88	209.3	209.5	210.08	209.65	208.76	208.6	208.88	209.33	209.69	209.22	210.47	209.1	209.21	210.05	210.01	209.81	209.15	210.1	209.01	209.5	209.2	210.26	209.89	208.93
202.07	202.5	202.09	201.68	202.28	203.73	203.23	202.18	200.56	202.64	203.69	202.15	202.6	202.07	202.69	202.54	202.1	202.29	203.03	202.43	201.62	202.85	203.12	202.44	201.84	201.51	202.91	200.65	202.34	203.42	202.13	201.53	203.15	202.82	203.04	202.3	201.45	201.82	202.32	201.84	201.62	202.22	202.1	202.71	201.64	203.05	201.37	202.7	203.02	202.09
205.89	206.53	206.4	206.27	206.31	206.65	206.77	206.54	205.21	205.11	206.97	205.14	207.01	205.17	207.69	206.04	206.95	206.94	207.1	205.95	207.11	206.92	207.19	206.47	205.81	206.59	206.22	206.36	206.52	205.99	207.1	206.27	205.84	206.68	206.66	205.52	207.88	207.04	206.59	206.97	206.49	206.28	208.29	207.13	205.62	206.22	206.9	207.37	206.54	205.64
211.47	212.26	211.77	212.84	211.59	211.66	211.1	211.74	212.05	212.03	211.44	212.41	211.19	212.79	210.78	211.71	212.19	211.16	210.39	211.08	210.16	211.67	211.21	211.2	211.1	211.49	212.87	212.19	211.02	210.66	210.93	211.29	212.44	211.24	211.18	211.55	211.28	211.69	211.26	210.62	211.27	210.86	211.27	210.94	211.07	211.27	212.04	212.84	210.45	211.42
207.84	207.91	206.86	207.92	208.04	208.97	208.18	208.03	208.08	207.08	206.56	207.84	206.99	207.92	207.47	207.41	208.51	207.46	208.37	207.19	207.65	207.69	207.62	208.32	206.8	207.79	209.34	207.08	208.2	208.37	208.12	208.36	207.28	208.2	207.26	206.73	206.76	207.62	208.22	206.84	207.89	207.38	207.98	207.18	209.27	207.76	207.99	207.44	208	207.43
217.22	218.37	217.55	218.89	218.41	218.76	217.13	218.41	218.85	217.97	218.46	217.36	216.88	217.98	218.89	217.66	216.82	218.21	217.94	216.97	217.95	217.3	218.69	217.64	216.57	217.34	218.51	218.58	217.64	216.89	218.67	218	218.29	217.8	218.97	218.81	218.05	218.38	217.23	218.68	218.29	216.52	218.35	218.43	217.46	217.22	217.16	217.68	217.21	219.03
206.6	206.76	206.55	206.44	206.68	206.17	206.58	206.38	206.24	207.05	206.43	205.83	206.04	207.91	207.23	205.16	207.13	205.89	206.97	205.49	206.28	206.18	207.4	207.26	206.72	206.39	206.4	206.27	206.35	205.91	205.6	206.17	206.71	206.62	206.39	206.5	205.88	206.89	206.54	205.99	205.27	206.86	206.63	206.21	206.32	206.36	205.94	206.36	205.93	207.22
202.85	204.72	204.18	204.12	204.12	204.41	205.21	204.74	204.76	203.21	204.75	205.79	204.07	203.37	204.35	204.55	204.77	205.49	204.71	203.71	204.3	204.41	204.3	204.79	205.1	204.06	205.15	204.63	204.93	204.21	203.67	204.11	205.05	203.86	204.46	204.62	203.67	204.35	205.43	204.92	203.83	204.33	204.72	204.82	205.74	204.25	203.65	205.2	203.55	204.52
208.68	208.72	208.42	209.86	208.79	209.54	208.82	208.85	209.04	208.89	208.73	209.36	208.03	208.39	210.14	209.44	209.27	209.3	207.56	209.48	208.07	208.11	209.61	207.07	208.09	208.94	208.82	208.44	207.95	208.46	208.54	210.27	209.65	208.41	208.23	208.94	208.69	208.81	208.34	209.11	208.41	208.68	209.77	207.37	208.63	208.74	207.62	209.79	208.73	209.28
201.14	201.83	200.22	201.13	200.74	200.87	201.41	200.54	200.75	202.07	202.05	201.1	200.32	201.03	200.33	201.3	201.61	201.19	201.36	201.11	201.36	201.8	202.65	202.03	201.59	201.96	200.62	200.84	201.18	200.4	200.71	201.01	201.54	201.94	199.99	200.77	201.36	200.45	201.86	201.36	201.35	202.34	200.58	201.32	200.73	200.91	200.67	199.97	201.07	200.35
204.11	203.71	203.22	203.71	203.78	202.54	202.92	204.33	204.37	203.49	203.72	202.86	203.07	204.14	204.32	203.85	203.45	203.82	203.28	202.43	203.35	203.59	204.01	202.52	204.76	203.08	203.5	204.74	203.96	204.01	204.22	204.25	204.31	204.15	202.92	202.89	202.82	204.09	202.52	202.98	203.67	203.57	203.51	203.6	204	203.27	204.72	205.17	204.14	203.65
207.59	207.27	208.49	207.46	207.93	208.29	207.84	208.44	207.88	207.19	208.42	207.23	207.38	207.51	207.26	208.07	208.56	208.94	207.96	207.2	207.98	207.88	207.1	207.4	208.24	207.57	209.3	207.84	208.7	207.21	207.02	206.95	207.14	208.54	208.05	208.08	206.95	207.35	207.96	208.7	206.89	208.24	208.28	208.38	208.74	208.08	207.08	207.82	207.81	207.73
204.56	203.56	205.49	204.01	204.22	205.46	204.3	205.12	203.93	203.14	205	203.37	204.04	204.72	205.15	205.07	204.49	204.86	205.5	205.75	205.69	204.57	204.39	204.45	203.78	205.18	205.2	204.86	205.01	204.76	204.15	204.5	203.9	204.51	205.38	204.61	204.26	205.64	204.25	204.09	205.14	205.22	204.64	204.07	204.9	205.03	205.65	203.98	205.06	205.37
203.68	203.91	203.88	202.27	203.36	203.15	202.32	204.14	204.03	204.57	203.23	204.51	203.71	204.04	205.1	203.9	202.21	203.74	204.11	203.77	204.07	203.54	203.5	203.41	203.59	204.59	204.34	204.15	203.48	204.3	203.34	204.09	203.8	203.87	203.14	204.25	203.07	204.41	202.97	204.48	204.2	202.86	204	204.93	204.9	204.01	203.34	203.62	202.71	204.14
217.54	217.57	218.63	216.31	216.95	217.67	217.65	217.39	217.94	217.02	217.24	216.32	217.28	216.78	217.35	217.3	216.41	216.84	217.34	216.47	216.17	216.95	217.52	216.81	216.51	216.14	217.89	215.99	216.47	217.75	216.61	216.43	216.61	216.72	217.35	217.32	216.84	215.8	217.24	216.93	216.55	216.54	217.67	217.45	216.62	217	215.98	217.04	216.88	216.53
207.92	207.48	207.99	208.17	207.44	207	208.77	208.08	207.56	207.1	208.39	207.37	208.47	207.75	207.42	208.15	207.92	209.8	209.58	207.34	207.56	206.82	206.97	208.03	209.19	208.1	208.74	207.48	207.97	206.38	208.17	208.24	208.41	206.68	207.57	207.62	207.71	207.27	208.3	208.37	207.27	208.25	206.94	209.16	209.08	208.28	207.41	207.49	208.88	207.01
202.78	202.29	202.06	201.9	202.23	203.24	202.51	203.39	202.34	201.67	202.33	202.98	201.04	201.48	201.48	201.61	202.55	201.94	203.61	203.01	202.71	201.67	203.28	202.28	202.84	203.7	202	202.07	202.32	202.43	202.22	201.92	202.22	202.66	202.14	202.64	202.47	202.48	202.57	201.56	203.65	201.64	202.15	201.47	201.56	201.79	202.52	202.85	203.88	203.33
198.7	198.35	198.1	198.16	199.51	199.41	198.93	198.73	198.28	199.41	197.16	199.62	198.51	199.37	197.82	198.42	198.5	199.92	198.86	198.78	198.95	198.47	197.33	198.36	197.51	198.56	199.1	198.22	199.78	199.19	198.54	199.82	198.86	198.96	198.01	198.29	198.14	198.41	197.89	197.94	198.43	198.37	199.39	197.4	198.61	198.91	199.3	198.44	199.11	198.47
216.44	217.79	216.71	218.15	218.07	216.85	217.2	215.96	217.52	216.95	216.37	216.83	216.55	218.02	217.28	217	217.53	217.08	217.27	216.71	218.08	217.12	217.25	216.2	216.47	217.06	217.48	217.76	217.46	217.43	217.31	216.04	217.42	216.01	217.86	217.46	217.46	216.23	216.34	215.72	217.8	217.09	216.12	216.5	216.32	215.8	216.47	217.14	216.35	217.12
205.77	206.02	205.71	204.92	206.62	206.11	205.01	204.3	205.84	205.13	205.78	205.65	205.62	206.06	205.95	204.86	204.01	205.06	204.68	206.17	206.19	204.72	205.99	204.58	204.44	205.12	206.01	205.15	205.91	206.13	206.42	204.73	206.12	206.42	205.24	206.72	204.11	204.76	205.39	206	204.52	206.34	205.87	205.3	207.07	206.03	205.61	205.57	205.37	205.18
203.32	203.58	202.82	204.51	203.61	202.5	204.02	202.74	202.81	203.41	202.68	202.87	202.99	202.67	203.09	203.14	203.21	204.19	203.68	204.34	203.45	203.76	203	202.98	204.26	203.69	203.07	202.53	201.48	202.99	202.33	202.66	203.98	203.76	202.4	202.71	203.75	202.72	203.97	203.89	202.98	202.12	202.97	202.73	202.59	203.37	203.58	203.1	203.35	202.94
199.88	200.8	199.53	199.85	201.04	200.19	200.16	199.87	199.66	201.39	200.29	200.06	200.59	200.23	200.63	199.97	200.92	200.26	200.66	200.58	199.66	199.95	199.92	200.91	200.21	199.63	200.65	199.69	201.4	201.32	199.44	200.26	201.8	201.12	200.08	200.55	199.99	199.71	200.52	200.72	201.73	199.44	200.94	201.47	201.07	200.82	200.53	201.12	199.74	200.38
208.56	208.8	208.62	209.36	208.23	209.18	209.49	208.96	208.93	208.89	211.1	209.18	208.53	209.56	207.79	209.02	208.4	208.68	210.2	208.79	208.94	209.36	208.97	208.34	208.74	208.21	208.91	208.69	209.1	209.73	208.74	207.95	209.24	208.5	208.88	208.48	208.63	209.1	209.56	208.93	208.69	208.19	208.16	208.44	208.72	209.23	207.84	208.23	209.15	209.27
213.08	212.6	213.27	213.94	212.64	212.88	212.24	212.64	213.89	212.01	213.48	213.71	213.55	211.8	212.47	213.8	213.4	212.35	213.51	212.16	212.72	213.53	213.95	213.06	213.84	214.37	212.73	212.8	212.59	213.41	212.68	213.39	212.84	212.16	214.04	212.74	211.76	212.21	213.88	212.83	212.77	213.59	212.51	211.85	213.87	213.02	212.93	212.76	212.21	212.35
214.22	213.97	213.47	213.51	214.55	212.93	214.17	214.1	214.54	213.29	213.85	214.1	213.33	213.76	213.39	212.97	213.51	215.11	213.54	214.46	214.27	213.91	212.76	214.9	214.41	213.08	214.72	213.32	214.29	214.18	214.34	213.39	213.64	213.59	213.64	213.89	212.87	214.03	214.46	214.54	213.52	214.11	213.73	214.41	213.78	212.73	214.81	213.62	213.38	213.74
212.3	212.84	212.61	213.4	213.16	213.47	213.76	211.97	212.71	211.92	212.99	212.11	213.02	213.28	212.44	212.01	212.71	213.32	212.87	212.7	212.45	212.98	212.83	212.84	212.16	213.6	212.57	213.08	213.25	212.19	212.4	213.29	212.37	212.6	212.97	212.74	212.61	213.67	213.84	213.28	213.38	212.79	213.22	212.43	212.76	212.39	212.3	212.86	211.78	213.51
206.36	209.19	207.89	207.9	208.37	208.07	208.22	208.66	208.43	208.1	208.8	207.52	208.42	209.06	209.04	209.46	210.36	208.47	208.13	209.16	208.48	208.99	208.14	207.74	208.89	208.32	208.98	208.61	207.46	208.21	207.72	210.31	208.87	209.4	208.13	208.64	208.43	209.42	208.69	208.97	208	210.07	209.92	208.29	208.26	209.76	209.09	209.09	208.37	208.16
203.31	203.69	204.63	204.54	203.13	203.76	204.91	204.89	204.16	202.82	203.3	203.52	204.1	202.98	204.2	204.01	203	203.59	203.1	204.04	203.14	204.35	204.5	203.75	204.3	203.52	202.79	204.4	203.31	203.53	202.56	204.31	203.58	203.59	204	203.78	203.74	204.57	204.27	203.06	205.22	203.39	202.95	204.54	204.41	204.05	204.46	204.05	203.71	204.06
201.11	199.46	199.19	200.33	198.84	199.35	200.71	199.65	201.19	200	200.44	200.25	199.04	199.46	200.24	201.28	200.79	200.73	199.44	200.46	199.75	200.06	199.16	199.72	199.84	200.72	200.06	200.63	200.02	198.83	200.54	201.02	199.63	201.03	200.2	200.08	199.42	200.87	200.7	199.42	200.45	200.57	199.92	200.38	199.62	200.82	200.47	200.15	201.06	200.23
203.86	203.79	203.53	203.84	203.68	203.77	205.19	204.41	203.57	202.32	203.74	203.17	203.81	203.96	204.28	203.55	202.76	203.85	202.01	204.05	202.58	203.78	203.3	202.34	203.63	204.3	202.97	203.69	203.1	204.11	204.47	203.73	202.77	203.42	203.61	203.97	203.53	203.86	202.93	203.74	203.11	204.9	202.14	203.12	203.43	203.56	202.44	203.33	204.08	204.86
202.24	202.59	201.21	202	201.75	202.12	202.86	201.78	202.88	202.75	202.27	200.66	201.29	202.43	202.55	202.79	202.69	202.92	202.23	203.23	201.54	202.43	202.33	202.69	202.71	202.29	201.59	203.41	202.48	202.76	203.6	202	202.37	202.84	201.5	202.42	202.22	201.41	201.58	202.73	203.33	202.07	201.75	201.96	202.5	202.58	201.87	202.36	203.11	201.83
207.77	208.4	209.34	209.29	208.73	208.5	209.47	207.91	209.18	208.89	208.05	209.74	208.79	208.57	208.29	208.56	207.92	208.89	207.92	208.67	208.35	208.26	208.45	208.21	208.34	207.72	208.74	208.54	208.2	209.05	208.87	208.9	208.59	208.19	209.06	207.76	208.96	208.28	208.62	209.05	209.07	210.08	207.37	207.52	208.94	208.75	208.38	208.77	208.98	208.33
209.42	207.56	208.52	209.21	208.47	207.95	209.77	208.93	209.38	208.84	208.22	209.53	209.71	209.12	208.55	208.2	207.98	209.26	208.45	208.28	208.19	208.49	208.32	207.85	209.72	207.66	209.92	208.53	209.05	208.24	209.28	208.38	208.8	208.39	207.68	208.79	208.67	209.44	209.06	209.02	208.55	209.42	209.03	209.11	208.82	209.18	209.55	208.01	208.56	208.57
203.85	203.11	204.1	201.72	204.37	203.62	204.42	203.56	202.73	203.65	202.61	203.78	203.37	203.8	203.08	202.22	203.4	203.61	203.7	203.71	203.92	203.62	202.67	203.58	202.56	203.59	203.28	203.15	204.71	204.22	202.45	204.56	204.22	203.69	204.1	201.91	202.78	204.05	202.94	203.77	203.55	202.9	203.61	203.74	204.15	203.8	203.89	203.94	203.01	203.6
203.53	203.74	204	203.82	204.57	204.53	205.34	204.15	203.67	203.47	204.03	204.65	203.11	203.94	203.89	204.05	205.53	204.95	204.1	203.67	204.44	204.34	204.12	204.23	204.71	204.03	204.74	204.33	204.95	204.01	203.14	205.07	204.71	203.19	203.16	203.3	204.01	203.9	204.24	204.25	203.54	205.33	204.02	203.44	202.8	203.83	203.19	204.7	203.9	203.27
203.99	203.85	204.38	203.01	203.27	203.67	203.26	203.36	202.9	203.14	202.6	202.49	204.5	202.68	202.78	203.49	203.33	203.91	203.16	203.08	203.42	202.3	202.87	203.66	203.75	204.03	202.73	203.35	204.38	203.55	203.51	204.15	203.18	203.63	203.1	202.17	203.34	202.72	203.28	203.6	203.92	203.41	203.54	203.51	204.63	203.83	202.71	201.76	203.57	203.99
200.14	198.73	199.26	199.74	200.57	200.8	200.58	200.23	199.76	199.54	200.02	200.16	199.73	199.68	199.76	199.44	200.18	200.8	200.88	199.08	199.88	200.63	200.45	199.9	200.21	200.66	200.37	200.41	200.71	200.41	200.44	201.1	200.16	199.88	199.69	200.91	199.82	201.18	200.58	200.02	199.89	201.06	200.31	198.91	200	200.19	199.33	199.7	199.16	200.73
217.34	217.27	217.89	217.65	217.45	217.09	216.55	217.09	216.78	217.07	217.13	217.16	218.5	216.48	217.23	216.96	216.36	217.97	216.13	216.66	217.46	218.2	216.61	216.88	216.17	216.92	216.44	217.59	217.09	216.78	217.81	216.25	216.18	216.88	217.07	217.57	217.36	216.86	217.08	216.76	218.09	217.09	216.91	217.26	217.08	216.76	216.98	216.67	216.62	216.6
211.5	210.83	210.72	211.12	211.94	210.54	212.25	211.96	211.78	210.91	210.72	211.91	212.18	211.46	211.79	211.39	211.22	212.3	211.16	211.87	211.9	211.69	211.15	213.2	211.94	212.87	211.29	212.41	211.62	211.04	210.93	210.83	211.75	209.99	212.57	210.89	210.86	210.98	211.94	211.22	211.64	211.93	210.67	212.23	210.93	212.36	211.07	211.69	210.89	211.09
205.44	203.56	205.06	204.46	204.09	204.26	205.05	204.57	203.95	205.75	203.71	204.87	204.84	204.64	205.14	204.53	205.5	204.39	205.84	204.26	205.33	202.98	204.53	205.19	204.84	205.1	205.19	204.32	204.04	204.72	205.11	204.1	205.05	204.68	204.72	204.1	203.72	205.3	204.05	204.91	204.49	205.41	203.36	203.5	204.08	203.89	203.57	204.58	205.33	204.19
204.72	204.33	204.36	204.23	203.97	203.61	204.18	204.24	204.51	203.93	203.87	204.14	204.24	204.06	203.09	204.4	204.95	203.47	204.86	204.26	204.9	204.16	204.58	203.68	203.25	204.1	204.95	203.61	204.37	203.55	203.9	204.21	203.77	205.2	203.63	203.6	203.78	204.73	202.68	204.78	202.71	203.7	203.49	203.94	204.08	204.73	202.73	204.61	204.68	204.74
211.52	211.44	211.64	211.31	210.83	211.18	211.36	211.82	212.55	211.85	211.85	211.25	211.69	211.68	211.91	211.3	211.3	212.63	210.97	210.99	211.28	212.2	211.15	211.79	209.99	211.69	211.58	211.18	211.66	210.6	211.88	211.47	211.24	210.53	210.82	211.2	212.44	211.09	211.96	211.27	212.01	211.1	210.98	211.87	211.91	211.55	212.21	211.34	213.8	213.12
212.34	212.23	211.23	211.71	212.05	211.82	212.07	212.49	211.96	211.54	211.9	211.12	212.36	210.37	211.36	212.27	211.78	212.4	210.76	210.77	211.32	210.45	211.93	210.68	211.8	210.92	211.16	210.38	211.27	211.62	211.86	212.06	212.36	212.07	212.18	212.45	210.41	211.15	211.59	211.3	211.4	212.22	211.79	210.75	211.45	210.36	211.33	212.01	210.57	212.69
208.64	208.52	209.98	208.97	209.16	208.41	209.02	208.71	208.33	208.4	209.39	209.25	208.94	209.54	209.41	208.47	208.36	208.97	208.61	208.76	209.24	208.4	208.35	209.44	207.98	208.89	208.95	209.05	209.55	207.78	208.79	208.45	208.52	208.59	208.3	209.29	209.46	208.84	208.92	209.43	208.56	208.85	209.42	209.09	208.54	207.43	209.65	208.28	208.02	208.26
217.94	216.86	217.53	218.25	218.6	218.96	217.57	216.98	217.83	218.49	218.02	216.93	217.46	217.6	217.2	217.43	217.36	217.71	218.25	218.33	217.86	218.85	216.25	217.82	217.42	216.68	216.4	217.19	218.14	217.4	218.44	217.57	218.73	217.78	218.11	217.46	217.91	217.61	217.55	217.95	217.65	217.95	217.13	217.03	217.72	217.86	218.81	217.16	218.77	218.35
211.24	211.65	211.78	210.54	210.08	210.64	211.14	210.35	211.33	211.6	211.49	212.29	212.1	212.07	211.46	211.26	212.04	211.45	211.15	211.19	211.94	211.81	211.25	210.83	211.74	210.13	210.93	211.56	212.86	212.07	212.2	210.99	211.04	212.31	211.26	212.1	212.31	210.56	211.63	212	211.73	211.97	210.73	211.68	211.71	211.07	211.79	211.4	210.4	212.26
208.93	208.59	207.96	208.46	208.99	208.67	208.18	208.31	209.1	207.92	208.13	208.85	208.06	207.93	208	208.45	208.93	208.92	208.93	208.94	208.48	209.76	207.04	208.29	208.73	208.03	208.95	208.15	207.67	209.28	209.36	208.93	209.02	208.41	208.11	208.12	209.47	208.21	208.76	208.75	208.43	208.33	208.62	208.49	207.5	209.3	207.56	208	206.92	207.78
200.38	199.57	200.08	199.93	201.37	199.9	199.88	199.83	200.3	200.26	201.81	199.81	199.58	200.48	201.31	200.05	200.24	199.78	199.79	200.68	200.73	201.34	200.25	200.87	200.16	199.94	200.1	200.94	200.09	199.48	200.66	201.14	200.02	201.44	199.84	200.26	200.69	200.37	199.31	200.99	199.5	200.8	200.45	200.65	201.11	201.18	200.13	200.25	199.78	199.09
202.4	203.94	202.98	202.22	203.62	203.49	203.49	204.16	203.69	204.18	203.86	204.33	204.26	203.05	202.73	202.91	202.62	204.52	204.56	203.9	204.14	203.16	203.52	203.68	203.47	204.39	204.09	204.91	203.53	204.25	204.63	203.61	203.68	203.29	204.38	203.49	204	204.14	204.12	204.22	204.21	204.17	204.52	204.41	204.81	203.64	203.41	204.23	204.05	203.79
207.71	208.02	206.72	207.89	207.87	207.8	207.11	207.06	208.24	208.05	207.7	208	208.55	208.36	208.1	208.54	208.73	206.94	208.38	208.61	208.18	206.76	207.59	208.19	206.24	208.82	209	207.44	207.88	206.96	208.76	206.96	208.06	208.76	208.37	206.77	209.03	208.37	207.96	208.36	207.37	208.3	206.74	207.98	206.91	207.17	206.95	208.15	207.2	208.03
209.31	208.46	209.52	209.11	210.22	209.24	208.18	208.9	209.93	210.41	208.81	209.14	209.82	208.99	209.39	209.04	208.8	209.04	209.92	211.54	209.78	208.53	209.75	208.74	209.58	209.54	208.79	209.49	208.28	210.57	209.48	209.49	209.47	209.68	210.48	210.13	209.66	210.2	209.38	208.56	209.52	208.49	208.72	209.64	210.62	209.51	208.93	209.34	209.2	209.57
207.72	206.85	208.43	207.21	207.6	207.97	206.81	206.36	208.07	206.85	208.23	209.02	207.5	206.82	208.14	207.12	207.31	208.83	207.55	206.54	207.13	206.89	207.39	207.59	207.58	208.25	207.17	207.95	207.74	207.41	207.68	206.66	206.55	207.11	207.87	206.57	207.8	207.48	207.07	208.59	207.12	208.57	207.92	208.11	207.13	207.02	207.35	207.7	207.26	207.88
202.76	203	204.33	202.87	203.17	203.99	204.53	204.12	203.54	203.81	204.12	202.26	204.69	203.52	204.76	203.85	204.26	204.52	204.43	204.85	203.49	204.23	203.63	203.74	206.1	203.71	201.82	204.53	204.05	204.9	203.65	204.78	204.12	203.78	202.77	202.94	203.2	202.94	204.79	203.51	203.38	204.21	203.72	203.74	204.34	203.97	203.41	202.86	202.91	204.96
200.79	201.15	200.47	200.98	200.57	200.88	200.82	200.02	200.72	201.58	199.56	200.88	201.43	200.94	199.36	200.6	200.79	200.53	200.16	201.12	200.37	199.72	201.11	200.85	200.15	201.07	200	199.93	199.64	200.41	200.98	201.16	201.46	201.33	200.81	200.75	199.8	200.06	200.41	200.03	201.4	200.46	201.03	200.61	201.73	200.52	200.42	201.24	201.48	200.04
198.96	199.45	199.13	197.96	199.2	199.63	198.68	199.04	199.39	199.17	199.07	199.97	198.74	198.89	199.93	198.7	199.8	199.46	198.76	197.81	199.15	199.18	199.35	199.35	199.71	199.62	199.37	198.43	198.85	198.84	199.85	199.56	199.63	200.35	200.03	199.37	199.77	201	200.71	199.06	198.5	198.77	200.17	199.72	198.38	199.37	200.04	199.42	198.55	198.35
210.38	209.18	209.62	210.1	209.03	208.65	210.1	209.86	210	209.27	208.94	210.18	209.43	210.49	209.7	210.33	209.1	208.65	209.44	209.36	208.97	208.89	209.43	209.96	210.61	209.81	209.33	208.4	209.34	209.49	207.55	210.58	209.6	208.67	209.84	209.17	208.53	209.35	210.17	209.86	208.85	208.6	209.35	208.89	208.79	209.46	209.02	210.08	210.08	210.26
200.56	200.13	199.68	200.29	199.99	199.47	199.33	202.12	200.61	201.04	200.37	201.15	200.39	200.56	200.07	200.43	199.3	200.66	200.23	199.53	200.8	200.25	200.42	199.84	200.49	201.12	199.61	201.52	198.75	199.78	200.12	198.8	200.44	199.86	199.81	199.61	200.85	200.4	199.96	199.99	200.47	200.96	199.17	200.68	200.9	199.47	199.97	199.96	201.03	199.88
211.23	211.88	212.52	211.09	211.85	212.56	211.82	211.74	212.11	210.71	211.92	212.44	212.33	211.47	212.71	212.84	211.57	211.99	211	211.64	211.03	211.08	212.15	212.66	210.89	211.51	211.84	211.9	212.82	212.97	212.34	212.21	212.6	210.84	211.98	211.54	211.84	211.13	212.34	211.06	212.6	212.13	211.37	212.14	213.25	211.58	211.19	212.2	213.36	210.44
205.42	205.25	204.81	206.12	204.38	205.62	207.13	206.55	205.27	205.46	205.28	204.83	205.12	205.63	205.64	205.89	204.84	205.09	205.88	205.65	206.49	205.57	204.78	204.03	204.55	206.02	205.24	205.38	205.76	205.35	205.89	204.27	205.69	205.78	206.5	205.2	205.78	205.85	205.07	206.14	204.63	206.08	206.05	205.51	205.82	205.34	204.24	205.56	205.81	205.52
210.4	209.11	209.1	210.96	209	208.58	209.22	208.28	209.95	209.03	208.49	209.19	208.61	211.04	210.65	210.59	209.79	209.47	210.8	209.02	209.18	209.79	209.73	208.75	209.46	209.82	208.8	208.98	209.68	210.35	209.86	209	210.04	208.76	209.62	209.46	209.24	208.78	209.22	209.94	209.14	209.26	210.81	209.67	211.12	208.53	210.22	209.51	209.01	210.48
213.74	213.97	213.84	211.98	212.58	213.06	213.91	213.1	212.84	213.22	212.22	213.33	212.46	213.51	213.49	213.41	214.07	212.26	211.51	213.34	213.19	213.2	213.48	212.57	213.01	213.05	212.95	212.68	214.17	212.51	213.91	213.28	213.32	213.84	212.54	211.26	213.23	211.72	213.16	212.66	213.25	212.98	213.58	212.32	214.23	212.28	212.23	213.17	213.69	213.22
195.95	195.45	195.36	194.77	195.23	195.57	195.64	194.95	194.59	195.58	196.12	195.32	195.94	195.56	195.08	193.68	194.34	195.45	195.08	195.17	195.19	194.45	195.53	194.79	195.04	195.53	195.65	193.63	195.05	194.98	195.44	194.44	193.99	196.16	194.86	196.89	196.33	194.61	195.4	195.21	196.06	194.16	194.23	195.76	196.3	195.1	195.39	195.45	195.84	195.99
196.47	195.16	196.28	195.63	195.04	194.32	195.4	194.84	195.1	196.12	195.32	195.41	194.88	195.47	195.03	194.86	195.49	194.52	194.37	194.83	193.96	195.28	194.69	195.77	195.03	195.58	194.87	195	195.19	195.29	195.02	195.01	195.52	195.62	196.65	195.91	195.46	195.09	195.33	194.25	194.33	195.47	196.16	196.03	195.97	195.12	194.89	195.45	195.99	195.39
209.28	208.49	208.22	209.2	209.29	209	208.58	209.38	209.33	209.03	207.47	209.47	208.5	208.62	209.9	208.26	207.78	208.03	209.28	209	208.11	208.29	208.13	207.87	209.06	208.17	208.24	209.52	208.64	209.06	208.06	208.06	208.98	208.75	208.65	208.75	208.25	209.35	208.73	207.82	209.06	208.34	207.96	208.69	208.68	209.47	207.37	208.65	208.5	208.57
208.93	208.69	209.4	209.43	209.17	209.14	208.52	209.51	208.66	209	207.75	209.44	209.26	209.34	208.66	208.87	208.25	209.98	208.81	209.05	208.81	207.8	208.06	209.53	209	209.18	210.42	206.82	208.49	207.47	209.84	208.95	209.38	208.45	208.54	209.76	209.69	209.47	208.39	208.76	207.67	207.99	209.31	208.88	208.92	209.84	208.7	208.03	209.15	208.85
200.81	200.78	199.77	201.65	200.35	202.22	201.31	199.82	201.79	202.18	201.38	200.98	201.23	201.62	201.06	200.68	201.09	201.47	200.08	200.66	200.21	201.32	201.12	201.06	200.69	201.31	201.8	200.22	200.83	199.87	201.68	202.15	201.76	201.05	201.26	201.18	201.39	201.7	201.21	201.37	200.76	201.52	201.39	201.04	199.58	201.56	200.43	200.99	202.13	201.26
206.71	206.57	206.24	205.61	207.68	206.39	207.07	205.31	206.34	205.97	205.86	206.51	205.91	205.66	207.09	206.66	205.89	205.77	205.81	206.33	206.66	206.48	207.53	206.54	206.6	204.99	205.95	206.98	206.38	206.02	206.51	206.11	205.74	206.33	205.89	206.59	207.38	207.28	205.81	205.57	206.82	206.29	206.64	206.43	206.74	206.78	206.15	205.04	207.19	207.33
209.94	209.44	210.65	209.64	209.54	209.49	209.4	209.79	208.81	209.17	210.27	209.38	211	210.49	209.78	209.63	209.27	209.56	209.49	209.97	208.5	209.57	209.49	209.38	209.54	208.44	209.82	210.98	209.66	208.7	210.79	208.91	210.06	209.71	209.51	210.06	209.08	209.23	208.81	209.65	209.69	209.85	209.4	209.13	209.03	208.55	210.07	209.93	209.7	210.25
211.42	213.82	211.73	211.98	210.86	213.06	211.44	212.16	212.33	210.92	211.92	211.85	211.29	211.54	211.32	212.14	210.97	212.18	212.56	211.87	210.92	212.19	211.56	211.69	211.62	211.9	211.55	211.34	211.47	211.86	211.32	211.94	211.47	211.2	212.78	213.08	212.25	211.31	212.32	211.91	212.21	211.4	211.74	211.29	212.72	210.99	212.41	211.62	211.01	211.36
214.3	214.03	212.86	213.64	214.77	214.15	213.76	213.99	214.27	213.76	214.02	213.86	213.46	213.65	213.39	213.67	214.68	214.1	212.76	214.07	213.05	214.2	213.62	213.65	213.64	214.29	213.84	213.91	213.69	213.88	213.14	212.79	214.25	214.94	213.01	213.95	213.3	213.65	213.26	212.66	214.26	213.94	214.61	214.43	213.55	214.87	213.51	213.77	214.35	214.17
206.45	207.19	205.97	206.45	206.97	207.05	206.56	206.39	206.17	206.08	205.98	205.53	205.54	206.76	206.43	206.76	206.79	206.99	206.74	206.83	206.11	205.66	206.33	206.73	205.96	207.67	206.06	205.94	205.81	206.08	204.81	206.35	205.97	205.71	206.54	206.38	205.57	205.82	206.42	206.63	205.98	206.4	206.57	204.77	207.2	207.84	206.73	205.63	207.14	205.82
212.48	211.94	211.27	211.59	211.96	211.75	210.47	212.01	211.77	212.21	211.13	211.75	211.16	211.17	211.63	211.62	211.81	212.66	211.97	211.41	211.12	211.87	211.47	210.52	211.24	212.19	212.34	212.63	210.83	212.2	211.73	212.36	210.92	209.81	210.63	212.49	211.82	211.75	212.05	212.13	211.8	212.79	212.2	213.25	211.96	211.79	211.56	211	211.98	210.93
210.98	211.34	211.12	212.68	212.37	212.25	211.77	211.45	211.95	211.69	211.81	211.53	212.03	212.31	210.58	211.65	210.8	211.28	212.2	212.47	212.13	211.41	211.53	213.6	211.05	211.93	211.58	212.62	212.4	211.52	210.42	211.32	212.44	211.55	212.27	211.21	212.47	212.15	211.95	211.69	212.38	211.28	211.85	212.67	210.79	211.86	210.53	211.55	211.88	211.6
203.52	203.58	201.89	201.52	202.14	202.72	201.49	202.08	201.2	202.9	203.18	201.8	203.24	203.71	202.1	201.21	202.7	202.66	203.71	201.93	201.82	202.71	203.41	202.29	202.83	202.55	202.26	202.09	201.9	203.05	202.81	202.09	203.96	202.22	200.98	202.93	202.63	202.56	203.15	203.34	202.37	203.27	202.06	202.54	202.81	202.58	202.32	202.63	202.35	203.02
204.82	205.41	204.31	204.13	204.58	204.7	204.93	205.36	204.99	205.78	205.11	206.47	203.33	204.47	205.92	205.51	204.92	204.19	204.25	205.86	205.32	204.56	205.51	204.19	204.91	205.02	206.4	204.21	204.85	204.18	204.82	205.34	205.21	204.8	203.93	203.9	204.25	205.7	203.74	205.38	204.95	204.29	205.03	204.45	204.98	204.2	203.86	204.16	204.93	205.26
210.7	212.54	210.62	211.62	211.28	211.5	212.69	212.36	211.86	211.59	211.22	211.23	212.11	210.89	211.93	213.23	212.09	211.44	210.4	210.9	211.08	212.5	212.27	211.71	211.49	211.56	212.6	211.99	211.6	211.43	212.4	211.52	211.04	213.27	211.71	212.09	211.35	212.08	212.82	212.31	211.09	212.11	213.24	210.12	213.26	210.97	212.16	212.75	211.89	211.98
213.47	212.4	212.05	213.56	214.34	212.74	213.08	212.3	212.68	213.62	213.92	212.8	213.19	212.55	212.99	213.25	212.77	213.04	212.23	212.38	212.92	212.81	213.54	214.5	213.3	211.96	212.59	212.43	212.15	213.54	213	213.39	213.39	213.53	213.05	212.88	212.59	214.07	213.24	211.66	212.92	212.86	212.87	212.99	212.76	212.09	213.51	212.36	214.18	213.35
203.57	203.17	202.02	202.88	203.18	204.11	203.65	204.27	203.43	204.1	202.99	203.67	202.92	203.28	203.86	203.26	203.19	203.18	203.51	203.15	203.64	203.51	203.44	202.91	203.33	205.04	203.02	203.49	204.78	204.09	203.54	204.12	203.21	203.69	203.17	202.95	202.56	203.71	202.82	204.24	203.88	204.56	203.62	203.79	202.29	203.78	203.26	203.69	203.99	204.6
199.87	198.04	199.68	199.13	199.7	199.84	199.01	199.12	200.07	199.44	198.85	198.74	200.01	198.75	199.09	199.91	199.7	199.44	199.39	199.55	199.04	199.38	198.66	200.15	199.17	199.91	198.21	198.59	199.25	200.01	199.76	198.94	198.99	199.23	200.23	200.42	199.79	198.02	199.02	199.66	199.66	200.81	199.7	198.72	199.86	199.85	200.82	199.18	200.25	199.77
212.84	213.16	212.83	213.91	212.34	212.08	212.8	213.9	211.62	213.8	212.97	213.15	213.85	213.98	211.67	213.07	212.56	213.29	211.14	212.92	212.48	212.97	213.31	212.14	213.78	213.33	212.67	212.99	213.65	213.06	213.29	212.09	212.11	213.91	213.26	212.39	214.17	213.15	213.71	212.52	214.29	213.88	213.82	212.36	212.71	213.13	213.36	213.28	212.61	212.11
194.68	193.05	195.11	193.59	194.52	194.3	194.49	194.47	193.78	193.95	193.97	194.15	194.48	194.22	195.4	194.6	194.81	194.77	194.86	193.58	194.68	193.78	194.55	193.82	193.44	194.13	194.92	194.92	194.01	193.79	194.08	194.17	193.34	193.78	194.62	193.18	195.03	194.31	193.8	194.63	193.46	195.13	193.15	193.47	194.14	194.5	194.64	194.73	195.53	193.3
203.48	203.55	203.36	202.83	203.81	202.56	203.26	203.4	203.43	202.19	202.71	203.52	204.47	203.97	202.46	202.86	203.86	203.6	202.96	203.07	202.72	203.09	203.07	203.98	202.22	203.71	203.56	203.43	204.95	203.41	204.11	203	202.81	203.4	203.06	203.16	202.33	202.97	202.75	202.98	203.82	205.09	203.39	202.65	203.18	203.04	203.11	203.75	202.45	202.74
218.16	216.47	218.28	216.21	218.36	216.91	215.21	217.72	218.29	217.02	216.64	216.44	217.24	218.91	217.01	218.08	217.46	216.45	216.51	218.02	216.93	216.94	215.56	216.27	217.61	216.75	216.79	216.27	217.07	217.96	216.53	217.27	217.38	215.57	216	216.52	216.49	217.59	216.07	216.65	216.43	216.3	216.75	217.54	216.09	216.72	217.73	217.36	216.82	217.93
199.67	199.55	198.74	199.78	199.87	200.27	199.62	197.55	198.58	198.68	199.06	198.87	199.01	200.16	198.59	199.42	199.85	198.73	199.85	198.3	198.38	198.88	199.07	199.35	199.78	198.89	199.53	199.68	200.41	198.78	198.07	198.59	199.13	199.91	199.24	200.79	199.31	199.8	198.97	199.21	200.16	198.98	199.07	200.05	198.7	199.21	200.14	200.36	199.24	199.04
217.84	217.46	217.57	218.15	216.9	216.94	216.87	216.33	216.14	217.33	217.49	216.73	217.43	217.29	217.81	215.92	217.47	216.63	217.12	216.81	217.58	217.69	217.67	216.09	218.24	217.88	217.03	217.2	216.92	217.16	217.32	216.94	217.18	216.43	216.93	217.86	216.28	216.6	217.18	216.9	215.42	217.32	216.95	217.45	218.14	216.94	216.85	216.55	216.38	217.04
204.44	203.08	204.12	204.26	203.06	204.08	204.43	203.64	204.16	204.08	204.57	202.77	203.3	204.11	202.89	204.35	203.59	203.21	204.16	204.76	204.24	202.69	203.58	204.14	203.42	203.41	204	203.54	203.18	204.99	204.29	202.92	203.45	203.77	204	204.18	203.21	203.84	203.79	204.15	204.53	203.89	203.71	203.72	204.11	204.63	203.28	204.63	204.53	203.48
212.65	211.45	212.39	211.99	212.17	212.55	211.53	212.21	211.67	211.24	212.36	211.61	212.14	212.62	210.41	211.1	211.19	212.39	212.51	213.55	213.57	211.5	212.04	211.48	212.38	211.07	211.4	210.58	212.4	211.14	211.2	212.52	211.48	211.27	211.74	211.31	210.41	212.04	212.12	212.59	211.86	212.31	211.6	211.92	212.45	212.5	210	211.65	211.93	211.73
199.92	201.12	200.62	201.29	200.42	200.28	200.64	200.36	200.8	201.11	200.38	200.38	200.74	200.79	200.14	200.83	201.23	200.42	200.39	201.06	200.85	201.25	201.73	201.42	200.23	199.26	200.41	199.7	200.43	199.92	200.25	200.19	199.99	200.76	200.5	200.99	201.71	200.47	200.56	201.22	199.55	200.3	199.7	199.63	200.47	200.38	200.21	199.18	200.08	199.7
213.43	213.42	213.62	212.72	213.43	213.36	212.77	213.53	212.4	212.8	213.42	213.84	212.44	213.37	212.99	212.41	211.98	213.24	212.98	213.44	212.79	211.96	212.79	213.42	212.84	213.15	212.79	213.27	212.91	213.21	213.19	213.32	212.77	212.4	213.3	212.18	213.2	212.84	213.7	212.69	213.08	212.44	213.24	213	212.72	212.27	213.67	212.15	212.51	213.53
209.35	209.55	209.91	209.91	210.47	209.5	208.63	209.93	210.07	209.89	209.61	208.74	208.36	209.6	210.22	209.93	209.34	208.63	210.53	210.01	209.98	209.72	211.3	208.29	210.26	209.85	210.06	208.7	210.27	209.4	210.14	209.36	209.03	210.7	208.17	209.14	210.58	209.85	209.84	208.17	211.25	209.08	210.21	210.32	209.53	209.79	208.64	210.24	209.72	208.74
199.3	199.04	199.13	199.86	199.87	199.27	199.44	198.11	199.16	199.47	198.73	199.54	200.58	199.47	199.44	200.34	199.62	200.36	199.65	199.72	199.91	199.08	199.62	199.47	200.1	199.39	198.85	201.13	198.87	199.68	199.79	198.94	198.11	199.75	199.05	199.48	198.99	199.61	198.93	199.6	199.32	199.6	198.94	198.82	199.2	199.74	199.44	200.34	200.16	198.15
212.79	212.8	212.65	211.89	213	212.35	214.13	211.96	213.65	212.83	212.97	212.7	213.11	212.16	212.03	211.71	211.74	212.97	212.85	212.54	212.75	212.74	212.9	212.42	212.1	211.57	212.56	211.81	211.45	212.46	211.57	212.2	212.08	211.95	212.29	212.38	212.18	211.45	212.46	212.35	211.54	211.71	211.78	211.75	212.71	212.34	212.34	211.92	212.27	213.03
211.64	211.32	213.17	211.41	210.8	212.11	212.19	213.24	212.75	212.7	212.9	212.41	212.39	212.63	211.96	212.07	211.9	213.36	212.44	212.61	211.66	212.12	211.94	212.81	211.64	212.88	212.87	213.52	212.24	212.5	212.68	212.85	212.1	211.64	213.29	212.23	212.32	211.5	212.05	211.71	211.54	212.42	213.42	212.6	211.71	213.22	211.76	212.09	212.66	211.8
199.89	199.67	200.53	200.56	200.17	201.5	200.03	200.17	199.76	199.63	199.98	200.62	199.56	200.12	201.84	200.26	200.31	200.73	200.56	200.17	199.73	200.43	200.54	201.48	199.65	200.4	199.83	199.16	200.22	199.58	200.57	201.2	200.64	200.23	199.42	200.9	199.67	200.85	199.87	200.75	200.99	199.56	200.03	200.52	200.62	200.56	200.31	200.42	200.32	200.73
196.32	198.82	198	198.14	198.06	197.73	198.61	197.62	198.61	197.57	197.92	197.28	197.12	198.4	196.66	198.12	198.26	198.32	198.04	197.43	197.21	198.54	197.96	199.28	197.74	197.54	198.7	197.38	198.43	197.88	197.51	196.89	198.63	199.65	198.1	198.12	198.86	197.54	198.1	197.49	197.62	198.66	198.49	198.45	196.97	197	197.43	197.46	198.9	197.71
212.7	211.36	212.03	211.77	211.19	211.5	211.7	211.23	211.56	212.02	212.76	212.4	212.56	210.88	211.82	212.56	212.58	212.18	211.79	212.17	212.18	212.33	211.56	212.24	211.64	213.92	211.68	210.72	211.47	211.21	211.78	212.28	212.37	212.06	212.13	212.53	212.27	211.76	211.7	212.04	211.39	212.33	212.13	213.36	211.34	211.35	212.7	211.76	211.5	212.45
201.38	198.53	200.3	200.32	201.19	201.26	200.91	199.98	200.02	200.23	200.02	199.79	200.89	200	200.3	200.18	200.38	200.52	199.31	200.97	200.7	200.89	200.17	199.97	199.48	199.97	198.25	200.48	200.01	199.3	199.97	199.9	199.91	200.54	199.42	199.8	200.02	201.7	199.87	200.35	199.84	199.78	199.06	199.2	201	200.03	200.43	199.6	199.55	200.51
208.45	207.77	207.85	207.38	208.17	207.19	208.68	208.01	207.44	207.11	206.93	209.85	207.88	207.44	207.25	207.91	207.43	208.82	206.73	208.01	208.68	207.84	207.31	208.33	207.99	207.74	207.92	207.64	208.01	206.61	207.88	208.11	208.68	208.73	207.65	207.52	207.84	207.62	208.28	207.74	207.51	208.1	206.83	208.11	209.37	207.45	206.29	208.18	207.55	207.62
216.94	217.71	216.98	217.59	217.64	217.27	217.38	217.59	217.74	218.14	218.2	219.44	218.4	218.42	218.27	217.54	216.77	217.83	218.83	218.79	218.32	218.38	217.07	218.23	217.3	218.08	218.09	218.51	217.84	218.13	218.17	217.75	217.03	218.13	217.08	217.09	218.16	218.81	217.59	217.22	217.58	218.14	217.85	218.73	218.01	217.7	218.32	218.05	217.44	218.06
209.29	208.51	208.11	209.74	209.58	209.35	207.83	207.7	208.89	208.91	208.88	209.47	208.68	209.26	209.51	209.4	208.7	209.07	209.58	208.87	207.85	208.67	209.03	207.97	208.83	208.08	209.44	206.76	207.67	209.67	208.94	208.12	210.13	207.72	207.98	209.16	209.25	208.56	208.74	208.05	207.51	207.99	209.57	208.68	208.84	209.53	208.82	208.31	209.22	208.94
212.12	210.64	211.59	211.14	212.27	211.85	210.97	211.63	210.79	211.48	212.46	211.77	210.83	212.15	212.4	211.24	212.02	209.88	212.64	212.07	212.33	209.98	212.04	211.96	212.01	211.27	212.41	212.77	210.73	211.65	210.22	211.42	211.6	211.21	212.35	211.39	210.13	211.48	211.96	211.45	211.21	211.14	212.26	211.57	212.24	211.92	211.47	211.24	212.04	211.95
202.29	203.59	202.31	203.16	203.23	203.21	203.11	203.18	203.23	201.43	203.23	201.99	201.33	202.4	203.12	201.99	203.8	202.99	202.03	204.44	202.52	201.99	202.2	203.06	202.94	202.4	203.41	203.53	202.38	203.11	202.62	202.58	203.27	202.99	202.81	201.92	202.73	203.61	201.96	203.01	203	202.63	204.01	203.64	203.22	202.01	202.82	202.8	203.75	202.53
206.93	208.01	206.57	207.29	207.48	207.71	207.79	207.88	207.49	208.38	208.91	207.33	206.9	206.15	207.48	207.7	207.47	208.14	207.62	208.64	206.4	207.91	207.48	206.45	207.81	206.93	208.59	207.85	207.92	207.4	208.09	208.77	207.43	207.49	207.22	206.79	207.87	206.48	207.2	208.62	207.15	206.32	207.12	208.94	207.4	206.2	207.25	208.02	207.57	206.97
213.18	211.94	213.55	212.71	213.6	212.61	213.57	213.43	212.74	213.24	213.33	212.13	213.66	213.21	212.39	212.75	212.61	213.7	212.91	212.78	213.17	214.24	214.05	213.85	213.34	214.78	212.31	212.71	213.61	212.92	212.36	212.87	212.93	212.26	212.27	212.98	213.93	212.8	212.6	212.99	212.43	214.3	214.32	212.3	212.57	213.6	213.23	213.02	212.84	213.18
216.22	217.66	217.85	217.32	216.57	217.34	217.28	215.79	216.6	217.51	217.37	215.86	217.26	217.57	217.4	216.06	216.83	216.46	218.12	216.78	215.92	217.51	216.74	216.9	217.24	217.34	215.87	216.65	216.91	216.83	216.52	218.1	217.19	215.56	216.22	217.87	217.81	216.68	218.23	216.62	217.65	216.66	216	216.47	217.3	215.99	217.5	216.64	217.88	216.46
211.36	211.8	210.73	211.29	212.24	211.54	212.25	210.86	212.64	212.97	212.3	210.9	212.05	211.36	211.66	210.2	211.79	211.73	211.13	212.71	210.81	210.72	212.12	211.27	210.72	211.7	211.1	210.84	209.95	211.01	211.41	211.94	211.42	211.65	211.53	210.81	211.2	211.88	211.92	212.71	211.2	213.04	211.68	210.97	210.95	211.72	212.07	210.96	211.97	209.86
199.02	199.57	197.95	198.63	200.07	198.5	200.16	198.26	198.51	198.74	198.99	199.06	198.29	199.46	199.42	199.18	199.61	201.55	199.22	199.58	199.26	199.55	199.27	199.78	199.96	199.84	199.69	200.34	199.73	200.06	197.96	199.61	198.79	199.22	199.15	199.31	199.94	200.05	199.19	199.31	199.98	199.56	198.9	200.14	199.02	198.55	200.22	199.69	199.94	199.42
203.92	203.38	203.58	203.54	203.51	203.92	203.58	204.01	202.82	202.24	202.38	204.3	203.99	202.74	203.45	202.04	202.64	203.87	203.28	203.9	202.93	203.52	202.35	204.39	202.93	201.97	203.09	202.72	203.55	203.54	201.83	204.03	202.98	203.83	203.91	203.84	203.73	203.03	204.28	203.34	203.31	202.97	203.87	203.58	203.12	202.94	204.21	202.74	202.55	203.86
208.44	208.12	208.59	209.02	207.09	208.99	208.27	207.88	208.43	208.31	208.74	208.49	209.38	209.05	209.03	208	208.23	207.88	207.78	209.39	208.58	208.3	208.77	209.98	208.9	209.23	208.62	207.85	208.41	208.67	208.57	207.84	208.61	208.96	208.3	208.47	208.52	207.47	208.36	208.38	209.43	207.68	207.9	209.2	207.8	208.56	208.47	207.58	209.23	208.68
209.64	208.05	208.37	207.67	207.98	209.01	207.62	207.87	207.4	207.15	207.54	207.95	207.47	207.28	207.83	207.6	208.7	208.08	208.07	208.26	207.56	208.1	207.52	206.68	207.85	206.75	207.73	208.5	207.42	207.84	207.78	207.18	207.71	207.73	207.42	208.92	208.39	207.01	207.81	207.8	207.57	208.88	207.42	208.16	207.94	208.18	207.52	208.05	207.62	207.89
203.76	203.25	202.09	202.77	202.43	201.97	202.76	202.92	203.46	202.15	203.06	203.57	204.22	203.31	203.21	203.23	204.54	202.15	202.76	202.81	204.2	203.81	202.77	203.76	202.52	203.01	203.96	203.49	203.74	202.78	202.47	203.38	203.9	203.55	202.49	203.97	203.88	204.35	202.56	202.48	203.29	203.52	203.47	204.4	203.83	202.97	203.94	203.52	204.25	203.43
216.57	217.97	218.8	217.45	217.37	216.72	216.84	216.83	216.73	217.1	217.45	216.6	216.45	216.75	217.1	217.06	218.76	216.6	216.68	216.97	216.28	217.2	216.32	217.01	216.79	218.04	217.45	216.08	216.2	216.76	218.16	217.15	218.7	217.7	216.56	217.89	217.91	216.6	216.65	217.07	216.49	215.98	217.62	216.63	217.8	216.76	217.27	216.93	216.71	217.73
202.8	203.93	203.37	203.72	204.22	203.21	203.72	202.33	202.95	203.08	203.91	202.59	202.94	203.51	204.65	204.41	203.3	204.21	203.31	204.09	204.9	204.2	204.25	204.05	203.93	204.89	204.33	203.85	204.69	204.06	203.79	204.22	203.33	204.03	203.2	204.08	204.56	203.32	203.17	203.22	203.27	203.56	204.07	204.75	203.03	203.52	203.93	204.38	204.29	205.62
209.26	209.62	209.53	210.07	209.21	210.51	209.36	209.27	210.84	210.14	209.06	209.82	209.37	210.03	210.76	209.3	209.68	209.24	209.3	211.25	210.45	210.37	210.09	209.9	209.87	211.29	209.66	210.98	209.47	211.01	210.28	209.9	208.5	208.54	209.3	209.82	209.8	209.3	209.98	209.09	209.61	209.71	209.41	209.62	208.45	209.99	210.32	209.32	210.09	209.03
206.85	207.18	205.41	206.34	206.24	206.35	206.82	206.22	206.52	205.6	207.08	206.95	207.89	205.81	205.46	206.05	206.61	206.37	207.13	207.28	206.9	205.85	207.33	206.03	205.92	206.93	206.33	206.86	206.27	206.67	206.44	205.93	205.45	205.74	206.05	207.01	206.31	206	206.88	207.86	206.79	206.25	206.4	206.68	206.41	206.59	207.23	206.35	205.18	205.45
207.75	207.95	207.88	208.29	206.77	206.39	207.5	208.04	208.08	207.1	208.75	208.68	207.88	208.06	208.6	207.44	207.23	206.97	208.42	208.8	208.42	207.69	206.99	208.12	208.37	207.53	207.17	207.77	206.82	208.16	206.68	208.29	206.63	208.24	208.04	206.82	208.04	207.87	208.47	207.38	207.82	206.19	206.93	207.71	207.68	207.53	208.97	208.6	207.88	207.37
208.24	206.74	206.71	208.68	207.46	208.01	208.53	208.32	208.18	207.66	207.35	207.09	206.85	208.37	207.71	207.81	208.19	207.71	207.16	208.34	207.87	207.27	208.53	209.37	208.12	208.5	207.51	208.06	207.8	207.67	207.64	208.19	207.61	208.6	207.81	207.32	208.37	207.91	206.76	208.84	206.93	207.08	208.11	207.41	208.01	206.96	207.5	208.2	208.19	206.56
211.48	210.91	212.76	211.31	210.66	211.8	212.22	212.64	211.88	211.83	211.53	212.22	211.82	211.74	212.09	211.58	212.61	211.07	212.74	212.14	211.12	211.95	211.58	210.71	211.4	210.9	212.42	211.33	211.22	211.62	211.88	212.4	211.83	212.2	211.53	212.84	213.24	211.47	212.11	210.82	211.84	210.93	210.58	210.92	210.87	212.85	212.02	211.36	210.97	211.96
208.37	210.66	209.11	209.63	208.84	208.92	208.61	209.09	210.53	206.96	209.27	208.94	209.31	207.44	209.07	208.97	208.46	208.04	208.16	208.3	209.01	208.28	209	207.41	208.65	208.19	208.68	209.51	207.64	209.33	208.01	209.75	208.25	209.19	209.39	209.09	209.2	208.01	208.6	209.35	209.63	209.56	208.62	208.62	209.54	208.38	209.35	208.5	207.75	209.8
207.97	208.18	208.25	208.82	208.37	208.46	207.16	207	208.98	206.71	207.41	206.57	208.14	208.11	207.25	207.27	206.65	207.79	208	207.23	206.93	207.52	207.75	208.3	207.12	209.1	207.8	207.71	207.52	208.81	207.38	208.28	208.17	208.15	208	207.87	207.57	208.36	208.02	208.25	207.88	208.02	209.19	207.87	208.59	207.34	207.62	207.78	207.98	208.08
216.49	216.67	216.83	217.32	217.24	216.72	216.52	217.85	216.41	216.85	216.46	217.36	217.16	216.51	217.62	217.08	217.16	217.7	217.38	217.73	216.99	217.77	217.36	217.79	216.92	216.44	216.54	217.93	215.48	216.58	217.01	218.33	216.13	216.23	217.25	217.23	217.84	216.84	216.44	217.12	216.86	218.34	215.95	216.58	218.17	217.06	218.21	215.82	217.24	215.86
205.65	205.08	206.35	205.78	206	206.35	205.78	205.97	206.57	205.86	205.57	205.4	205.16	206.17	205.72	205.34	204.95	206.15	205.33	206.21	204.49	206.96	205.67	203.89	204.51	204.58	204.33	204.93	206.22	204.98	205.55	205.64	205.38	206.89	205.14	204.99	205.54	206.23	206.37	205.83	205.61	206.83	205.29	205.9	205.88	206.23	206.57	205.37	205.16	205.69
200.01	201.1	200.05	200.16	201.65	200.15	201.56	200	200.69	200.57	199.27	199.88	199.91	201.03	200.65	200.25	200.45	200.29	200.16	200.66	200.02	200.37	201.02	200.78	201.15	200.33	200.63	200.08	199.69	200.59	200.9	199.06	200.87	199.82	199.67	200.12	199.81	201.34	200.06	199.12	200.7	200.63	199.21	199.63	200.6	200.39	200.45	200.77	199.6	200.37
208.87	207.89	209.46	209.62	208.02	208.34	208.85	208.3	209.21	208.37	208.44	208.13	209.03	207.76	209.35	208.78	207.67	208.28	208.94	208.11	209.73	209.18	209.77	207.87	208.77	208.68	208.88	208.42	208.99	208.4	207.99	208.17	209.03	208.54	209.39	208.6	208.62	208.93	207.94	209.02	208.25	209.03	208.66	209.06	208.42	208.65	209.37	208.92	209.83	208.86
203.11	203.25	203.24	202.88	203.19	204.07	203.67	202.55	203.99	203.19	203.36	203.45	204.29	203.86	203.72	203.68	203.44	203.43	202.68	204.6	203.96	204.2	204.47	203.48	204.07	204.21	202.93	202.49	203.82	203.53	203.6	204.32	204.91	204.7	204.22	203.96	202.8	203.82	203.13	203.95	203.44	204.54	202.85	202.22	202.8	203.83	204.14	204.33	204.49	203.36
207.35	207.16	207.43	208.2	207.63	207.79	207.03	207.86	207.43	207.7	207.65	207.2	208.43	207.22	207.9	206.96	208.22	207.48	207.46	207.05	208.22	208.48	207.73	208.05	207.75	208.14	206.89	207.8	207.32	208.41	207.71	207.52	207.46	208.73	207.12	206.97	207.42	207.06	207.47	207.32	208.03	207.62	206.79	207.88	208.48	207.43	208.26	207.21	207.14	207.93
201.43	201.64	201.66	200.51	200.98	201.41	200.2	201.63	201.65	200.54	199.83	200.86	201.07	202.26	202.16	202	201.33	201.81	201.02	201.32	201.74	201.91	200.12	200.63	200.58	200.47	201	202.31	201.4	201.81	200.11	201.97	201.32	201.16	201.29	200.41	203.27	200.53	201.71	202.62	200.75	201.15	201.01	201.03	202.2	200.88	201.05	201.24	200.74	200.85
211.91	211.3	211.68	211.35	210.49	211.63	211.23	211.59	212.15	211.74	211.15	212.11	211.45	212.28	211.52	211.62	211.28	212.68	212.92	212.2	212.21	210.66	211.81	211.63	210.96	211.4	210.63	210.27	212.25	211.43	212.55	211.77	211.05	211.27	209.7	211.43	211.58	211.5	210.41	211.58	211.06	211.51	211.74	211.66	210.44	211.45	210.79	211.68	211.62	212.09
211.54	211.43	212.25	212.13	210.7	211.64	212.21	211.49	210.16	211.15	211.74	212.15	212.13	211.38	211.73	212.61	211.29	210.63	211.49	210.65	210.29	212.14	212.08	211.67	211.84	211.92	211.79	212.67	211.54	211.8	213.02	211.6	211.84	211.46	211.41	211.62	210.89	212.91	211.62	211.21	211.2	212.26	211.41	212.41	211.34	212.12	211.86	211.88	211.69	211.82
212.6	212.28	210.76	211.93	211.57	211.19	212.11	212.16	211.61	211.01	212.63	211.5	212.46	211.98	210.93	211.82	211.15	211.37	211.57	211.75	212.17	211.02	212.43	211.93	212.49	211.77	211.5	212.37	211.93	212.21	212.25	212.03	211.91	212.17	211.98	212.02	210.57	211.58	211.64	212.16	211.73	211.45	213.59	211.77	211.02	211.93	211.17	211.92	212.78	211.54
217.62	216	216.26	217.12	216.68	217.07	216.72	217.7	216.83	217.37	217.7	216.41	217.82	217.45	216.26	217.12	216.13	215.35	217.03	216.64	217.67	217.65	216.57	216.97	216.3	216.9	216.9	216.14	217.72	216.97	217.12	216.89	216.03	217.13	217.22	217.32	216.88	216.87	217.37	217.05	216.39	217.01	217.37	216.69	216.23	217.34	218.06	217.05	217.39	217.74
217.87	217.26	218	217.84	218.23	218.76	215.97	216.8	217.68	217.99	217.26	217.48	217.31	218.49	217.91	217.33	216.7	217.34	217.2	218.27	217.86	217.52	217.57	217.66	217.87	218.09	218.77	218.84	218.67	217.62	218.15	218.25	217.7	218.23	218.27	218.67	217.66	217.35	217.47	216.81	217.4	217.26	217.79	217.23	217.81	217.17	217.62	218	216.49	217.86
208.99	209.32	208.03	206.98	208.87	209.06	209.09	209.74	207.09	209.54	208.89	207.69	208.2	208.34	209.17	208.41	209.54	209.07	208.64	208.32	208.14	209.5	208.48	209.64	208.35	208.37	209.56	208.08	208.77	208.47	209.34	208.6	209.62	208.95	207.48	208.41	208.35	209.08	208.05	209.72	208.45	208.22	208.45	208.8	207.82	209.23	208.83	208.3	208.88	208.97
207.91	209.72	208.83	208.06	207.43	208.81	208.41	208.93	209.53	208.52	209.31	207.94	209.15	208.9	208.08	208.64	208.18	209.21	208.54	208.39	208.9	207.97	208.89	208.14	208.03	208.09	208.64	208.65	208.8	208.89	207.9	209.26	208.51	207.92	208.7	209.7	209.78	208.29	208.1	208.05	208.65	206.63	208.83	209.51	208.54	209.14	207.93	209.44	209.3	208.11
203.54	203.66	203.84	204.75	203.13	203	202.95	202.13	202.97	202.6	202.67	204.23	202.03	204.04	201.89	202.64	203.38	203.45	202.15	202.5	204.02	203.01	203.77	203.57	202.81	203.59	202.88	202.86	203.63	202.17	202.75	203.66	203.17	202.5	203.26	203.94	203.15	204.19	203.18	202.33	203.35	203.57	203.78	202.7	203.66	204.1	203.33	203.22	202.12	203.84
195.26	195.27	194.23	194.81	195.51	195.53	195.03	195.39	196.94	194.96	194.49	194.6	196.21	194.38	195.72	195.33	194.9	194.36	196.16	194.72	194.66	195.58	194.05	195.21	195.95	194.91	196.42	195.63	195.51	196.24	195.18	194.42	195.44	196.36	195.98	194.1	194.81	194.35	195.22	195.62	196.46	194.79	195.56	194.93	196.78	194.8	194.77	195.85	194.2	194.88
217.05	217.91	218.2	218.22	217.32	217.88	217.93	217.28	217.54	216.99	216.96	219.24	217.59	217.48	217.9	217.73	217.79	217.91	218.5	217.26	217.27	218.08	217.82	217.89	217.89	218.09	217.55	218.02	216.88	216.99	218.71	218.32	216.76	218.18	218.04	217.81	217.63	217.11	217.45	217.18	217.13	218.04	217.25	218.63	218.25	217.59	217.3	218.49	217.99	218.15
217.2	216.97	217.61	218.47	217.89	217.93	218.07	218.53	217.82	217.68	216.78	218.54	218.44	218.06	217.54	218.3	217.51	218.38	217.56	217.94	218.08	217.47	217.63	218.53	218.23	218.09	217.37	217.9	217.96	217.99	218.01	218.04	217.42	218.16	218.05	217.74	217.2	217.84	218.49	217.21	217.09	216.87	216.89	217.09	217.59	216.72	218.05	217.41	217.39	217.9
202.73	203.43	203.35	202.75	201.91	202.82	202.41	203.04	201.74	201.97	202.97	203.43	201.89	202.24	202.78	202.65	201.56	201.48	201.96	203	202.69	202.11	202.99	201.86	202.79	202.3	202.92	203.05	201.6	201.92	202.62	202.65	201.91	204.03	200.95	202.61	203.05	201.02	203.1	201.58	202.26	201.37	202.85	203.02	202.83	202.01	202.14	202.46	203.66	201.23
204.42	204.3	204.32	204.04	203.32	204.58	204.94	202.81	203.05	202.65	204.16	203.25	203.2	203.53	202.77	203.24	203.34	203.88	203.49	204.43	204.24	203.59	204.18	204.21	202.87	204.39	203.15	204.76	203.34	201.96	203.04	203.88	203.3	203.41	203.19	204.96	203.62	204.32	202.93	204.25	202.69	204.26	203.51	204.07	203.08	203.24	203.36	202.99	203.59	203.63
204.95	203.96	203.14	204.64	204.17	204.05	204.25	204.4	203.81	204.23	203.89	203.29	203.87	204.26	203.77	203.51	204.13	204.03	203.74	204.12	203.82	203.66	203.8	204.56	203.92	204.58	203.28	204.51	203.05	203.78	204.55	204.05	203.85	204.79	204.63	203.89	204.86	203.79	205.79	204.4	204.37	203.23	204.97	204.38	203.99	203.78	203.87	203.25	204.2	203.87
208.71	208.55	207.22	207.12	207.27	206.5	207.52	206.6	208.23	207.06	207.65	208.02	208	207.16	208.08	207.77	208.38	207.57	208.09	207.69	207.85	207.67	208.29	207.53	206.95	207.54	207.56	208.01	207.39	207.07	207.14	207.39	208.67	207.17	208.16	207.11	207.29	207.44	207.52	206.6	206.64	207.42	207.78	207.67	207.47	208.26	207.9	206.6	207.11	207.86
208.61	208.46	208.08	208.78	207.6	208.42	208.03	208.21	209.23	207.48	207.6	208.31	209.13	208.65	209.08	208.67	208.53	208.27	209.15	209.08	207.58	207.75	208.84	208.71	208.11	209.73	207.73	209.58	208.13	208.38	207.97	208.59	207.02	208.11	208.64	208.38	207.35	209.24	208.37	209.43	207.82	208.06	207.76	208.54	208.48	207.62	208.51	208.46	206.84	207.73
203.28	203.8	203.56	203.83	202.21	204.69	204.06	203.77	203.92	204.21	203.96	204.14	203.36	202.56	203.1	204.01	203.59	202.56	202.72	204.78	203.11	203.87	205.27	203.28	203.18	202.07	203.75	203.79	204.34	203.42	204.02	204.27	202.95	203.18	203.28	203.7	203.6	202.46	204.77	204.28	203.18	203.9	202.63	203.99	204.25	204.83	203.22	204.32	203.77	203.72
203.45	204.94	203.86	203.39	203.93	203.11	203.29	204.33	203.22	202.53	204.15	202.84	204.75	203.57	203.06	203.28	202.74	204.35	204.41	203.03	202.44	203.87	203.32	204.34	203.72	204.67	204.26	203.6	204.22	203.87	204.43	204.88	203.29	203.37	203.78	204.07	204.66	203.22	204.18	203.93	203.31	204.72	203.91	203.95	203.25	203.9	202.57	204.19	203.56	203.82
205.06	205.25	205.52	205.47	204.93	205.94	206.38	205.79	205.19	205.54	204.49	205.91	205.66	204.51	205.38	205.29	205.83	206.15	204.87	205.22	205.81	205.98	205.3	205.7	206.63	206.36	205.75	205.54	204.65	205.25	206.22	204.84	206.35	205.18	205.2	204.65	206.34	206.68	205.65	205.46	206.27	205.73	204.69	205.55	204.5	206.83	205.35	206.72	206.52	205.04
207.65	208.03	207.45	207.97	207.5	208.08	207.42	208.83	207.22	207.71	208.25	208.13	207.24	208.04	207.67	209.07	207.52	208.84	208.14	208.08	207.99	208.06	208.63	208.52	207.34	207.49	208.21	207.73	206.96	208.55	207.69	207.58	208.19	207.64	208.06	208.99	207.6	207	209.22	208.05	207.58	207.51	207.66	207.86	207.49	207.3	207.12	208.38	207.49	208.01
208.25	209.02	209.23	208.89	207.63	209.21	207.86	208.39	209.17	207.89	208.59	208.46	207.97	209.06	208.59	209.25	209.9	208.87	208.97	209.23	208.9	209.16	209.06	208.85	209.36	209.54	207.8	209.49	208.7	208.58	209.12	210.01	208.36	209.39	209	209.33	208.64	208.28	208.77	209.69	209.38	209.23	208.74	209.02	209.32	207.85	208.1	208.18	208.51	209.83
209.06	209.16	209.38	209.23	208.48	209.19	208.42	209.67	209.64	209.77	208.83	209.71	209.01	208.5	210.31	209.41	209.7	209.66	208.18	208.72	210.22	209.43	209.73	209	209.22	209.19	209.05	208.26	209.72	209.74	209.3	209.13	208.62	209.21	209.88	209.22	209.92	209.55	210.67	210.02	209.63	208.82	210.39	209.78	209.51	209.06	209.19	209.42	210.16	210.13
207.22	207.58	207.56	208.89	206.59	206.41	207.87	207.74	207.62	207.02	208.75	206.64	206.88	208.19	207.2	207.63	207.53	208.27	207.16	207.51	207.94	207.69	207.37	205.42	208.04	208.05	207.24	207.05	207.71	208.16	207.87	207.3	207.09	207.37	208.37	208.64	207.87	208.76	207.52	208.18	208.31	208.62	207.12	208.67	208.23	207.43	207.54	207	208.03	207.92
204.86	203.4	203.83	203.64	203.79	203.14	203.43	204.03	204.28	204.07	204.62	203.92	203.29	204.08	204.42	203.71	203.28	202.8	204.14	204.59	204.21	203.5	203.86	204.12	204.02	203.39	205.1	203.03	204.38	204.17	202.27	203.21	204.1	204.51	203.73	203.63	204	203.23	203.51	203.61	204.28	203.85	203.78	203.21	203.47	204.51	203.58	203.79	203.84	203.24
210.35	210.56	211.22	210.38	212.02	211.63	211.26	210.83	211.29	211.84	211.54	211.75	211.88	211.95	210.49	211.27	210.73	212.07	211.24	210.99	212.25	211.24	211.97	211.78	210.11	210.66	211.68	211.22	211.82	211.94	210.96	210.66	210.4	212.14	210.89	212.01	212.35	212.29	211.63	210.98	211.41	210.89	211.57	211.86	212.09	212.29	211.81	211.39	212.88	211.81
203.24	202.63	203.15	203.05	202.46	202.55	204.01	202.59	203.26	202.69	202.64	202.53	203.29	203.17	203.45	203.21	203.98	203.98	202.88	203.53	204.5	203.18	202.31	202.01	203.16	202.71	203.2	202.73	202.69	203.32	202.32	203.03	202.4	203.78	204.1	203.68	202.44	202.41	203.33	203.88	202.79	202.45	202.66	203.31	204.06	202.76	203.25	202.47	202.85	202.92
217.88	216.22	216.88	217.67	215.42	217.2	217.06	217.85	217.44	218.37	217.35	217.13	217.65	216.89	216.72	216.48	218.01	216.89	217.44	216.93	218.75	217.31	217	218	216.86	216.95	217.36	216.2	216.76	217.59	217.13	216.64	217.4	216.67	216.29	217.68	218.19	217	216.92	217.18	216.88	217.44	217.58	216.83	217.25	218.57	216.49	217.01	216.82	216.33
204.34	203.8	205.41	204.35	203.48	204.78	205.4	205.39	204.91	204.4	205.17	204.54	203.41	204.27	205.1	204.25	204.68	204.93	204.99	203.67	205.75	205.56	203.6	205.65	206.23	204.56	203.61	204.66	204.06	205.66	203.94	206.49	204.53	204.92	204.7	204.93	204.73	204.75	205.25	203.66	205.46	204.65	204.42	203.85	205.03	204.14	205.16	204.89	204.21	203.59
203.9	204	203.68	203.5	204.17	204.03	204.58	204.09	203.54	203.36	204.6	203.14	204.33	202.5	204.09	204.98	203.25	203.18	204.28	204.68	205.03	205.4	204.37	204.25	204.28	203.93	203.39	203.9	203.52	202.8	203.59	203.33	204.74	203.32	203.08	203.86	202.88	203.67	203.65	203.96	203.77	203.94	203.54	203.56	203.32	204.29	203.67	203.07	205.25	204.45
217.47	218.55	216.84	217.35	218.69	216.82	218.56	218.26	217.97	217.26	216.64	217.17	217.69	217.97	218.4	217.59	218.23	216.86	218.76	217.44	218.25	216.77	217.3	217.86	217.5	219.01	216.81	217.72	217.79	218.15	217.54	217.97	218.02	217.26	217.68	217.79	216.63	216.96	217.57	217.4	216.59	217.17	217.19	218.57	218.54	218.26	216.4	218.31	216.95	217.78
200.65	200.18	199.83	199.01	199.9	200.99	200.96	201.57	200.56	200.92	200.57	202.29	199.5	199.41	200.27	200.27	199.6	199.01	199.69	200.72	200.05	199.27	199.47	200.45	199.78	200.1	201.78	200.31	199.95	200.04	199.4	201.25	201.11	200.6	199.43	200.52	200.51	200.39	200.25	200.9	200.49	201.58	200.5	199.59	201.07	200.15	201.12	199.78	200.36	200.55
203.71	202.69	203.46	203.49	202.82	203.04	202.18	203.62	202.75	202.49	203.93	203.37	203.54	203.43	203.2	203.63	202.54	202.83	203.24	202.72	202.98	203.52	203.16	202.36	203.12	201.47	203.46	204.43	202.54	203.06	203.57	203.24	202.71	203.7	204.2	202.83	203.78	203.12	202.49	202.27	202.4	202.88	202.6	202.81	203.2	203.2	202.93	203.89	203.95	202.99
205.01	204.25	203.42	204.63	205.19	204.11	204.62	204.37	204.81	205.42	205.56	205.03	204.72	203.16	204.32	204.36	204.89	205.24	204.1	203.83	205.25	205.67	205.42	205.57	204.26	204.35	204.3	205.09	205.32	205.5	205.47	204.54	203.59	206.07	204.99	205.06	204.68	205.75	205.25	205.17	204.08	204.96	204.64	204.09	204.44	204.07	204.9	204.3	204.86	204.5
214.18	214.23	213.64	213.84	213.86	213.88	213.07	213.97	213.43	214.8	213.58	212.8	212.82	212.83	212.98	213.83	213.51	214.64	213.7	213.89	214.4	214.13	213.92	214.14	212.23	213.87	214	214.75	212.89	214.86	212.8	213.67	214.15	214.07	214.49	213.75	213.66	214.43	214.35	214.37	214.46	214.13	212.78	215.13	213.82	213.89	214.41	214.3	214.21	213.62
198.07	196.92	197.48	197.2	198.77	197.18	198.74	197.67	197.99	197.59	198.25	199.83	198.55	198.34	198.89	199.09	197	198.33	197.93	197.73	197.97	197.69	197.16	197.85	198.17	198.54	198.57	198.67	198.79	198.07	198.13	197.97	197.25	197.13	198.69	197.52	197.99	196.59	198.41	197.36	197.26	198.1	198.99	198.29	195.7	197.35	199.48	198.39	197.61	196.65
217.34	217.65	217.5	216.04	216.91	216.82	215.88	216.95	216.47	218.47	217.24	216.7	216.47	218.49	216.8	216.68	217.46	217.02	216.87	216.79	217.78	217	216.71	216.6	217.02	216.68	217.25	217.27	216.65	217.18	216.7	217.32	216.46	217.51	217.09	218.58	216.73	216.79	217.57	217.72	216.94	217.7	216.74	217.19	216.25	217.15	215.93	216.8	215.44	216.21
206.31	204.64	204.6	203.72	204.21	204.14	204.64	206.1	205.01	204.95	205	205.21	204.49	203.87	205.04	204.18	204.32	204.65	204.43	203.95	203.09	204.36	205.1	204.54	203.87	204.19	204.31	203.69	204.48	205.16	205.4	204.09	204.35	205.06	204.2	204.94	204.84	204.94	204.37	204.58	204.53	204.92	204.85	204.7	205.39	204.08	204.53	205.24	205.47	205.25
198.1	197.34	197.92	198.51	197.48	199.45	196.8	198	198.1	198.02	198.5	197.41	197.69	197.18	197.57	198.56	196.84	197.47	199.06	198.93	197.85	198.78	198.14	198.56	197.99	197.14	198.11	197.67	197.75	198.01	198.92	198.14	198.54	196.26	198.9	197.37	198.41	197.06	198.05	198.68	199.85	198.36	198.4	198.04	197.63	198.17	197.63	197.97	198.14	198.34
218.14	219.25	217.46	218.21	218.26	218.57	218.5	218.33	217.28	217.46	218.25	217.6	216.57	216.76	217.37	218.54	218.51	217.58	217.45	218.38	218.97	219.24	217.2	217.67	218.28	218.76	217.72	217.44	217.96	217.96	217.32	217.88	217.98	218.03	218.41	216.43	218.94	217.57	216.75	218.7	216.78	217.8	218.02	217.7	217.39	218.67	218.57	218.15	219.22	217.96
204.55	204.05	204.15	204.21	203.76	205.05	203.05	204.06	203.7	204.4	204.45	204.38	204.81	203.36	204.03	204.61	204.35	203.7	203.62	204.09	203.87	203.43	204.7	204.44	203.84	203.31	204.38	203.88	203.84	203.52	203.34	203.67	203.87	203.96	204.71	202.88	203.2	204.76	202.61	204.42	203.9	204.07	205.09	203.55	203.76	205.04	203.98	203.09	204.43	204.9
216.98	215.92	216.21	215.85	216.91	216.91	217.3	217.17	218.2	216.93	217.4	216.51	217.07	216.16	217.22	215.62	216.66	217.54	216.25	216.69	218.07	216.9	217.94	218.01	215.36	216.06	216.27	217.27	216.34	217.07	217.23	216.85	217.78	217.3	216.72	216.62	216.57	218.12	217.28	216.89	217.12	215.97	216.06	217.94	217.27	217.3	217.67	217.59	217.8	216.04
203.95	204.5	203.15	202.88	202.84	203.28	203.69	203.84	204.16	203.46	203.48	203.79	203.54	203.48	203.71	203.83	204.09	203.86	204.19	204.94	203.7	204.01	204.17	204.54	204.67	202.98	203.94	203.25	204.7	203.69	203.55	204.14	203.08	202.95	202.76	203.99	203.8	202.99	203.14	203.92	204.48	202.18	203.27	203.82	204.13	204.5	203.35	203.54	203.65	204.1
203.81	204.04	202.26	202.8	205.08	203.23	203.12	203.9	203.96	202.65	203.09	202.66	201.5	202.77	202.46	203.17	204.18	202.18	202.96	203.42	202.85	202.28	202.41	202.42	204.09	203.73	203.21	203.17	203.64	203.14	203.07	202.87	202.03	203.48	202.96	202.38	202.41	203.6	203.46	203.4	203.6	203.99	203.47	203.73	203.31	202.51	203.61	203.05	204.04	203.64
209.46	209.62	209.82	208.8	208.88	209.54	209.14	209	209.98	210.11	209.55	208.58	210.46	210.46	210.76	209.51	210.31	209.56	209.99	209.64	209.06	210.97	210.49	209.56	209.04	209.25	210.2	210.1	210.55	209.04	209.67	209.19	210.78	209.36	209.57	210.12	209.13	210.05	209.27	210.05	209.76	209.11	209.87	209.64	210.07	208.74	210.29	209.88	210.01	209.56
213.72	212.9	213.05	212.49	211.94	211.89	212.79	213.02	212.2	211.85	213.52	211.68	212.08	213.46	211.47	213.29	213.29	212.36	212.71	212.77	211.68	211.8	212.88	211.79	212.6	211.64	212.45	212.42	213.38	212.18	212.65	212.33	211.56	212.05	211.34	212.38	212.48	212.13	212.88	212.96	213.93	211.18	212.82	211.74	212.75	212	211.63	213.29	211.34	212.46
204.85	205.16	205.53	204.22	203.11	205.29	204.76	204.91	205.78	204.83	204.82	205.17	204.09	205.78	204.34	205.08	205.65	205.55	205.62	205.14	203.67	203.82	205.01	204.03	205.25	205.17	204.32	204.54	205	205.4	205.86	204.5	204.47	203.91	205.51	204.89	205.17	205.33	204.98	204.86	205.26	205.35	205.27	205.25	205.52	204.37	205.03	204.67	205.6	205.2
194.54	194.07	194.98	193.91	194.41	194.26	193.61	195.13	193.47	194.2	194.14	193.8	193.99	194.07	193.36	193.41	194.18	192.4	194.34	193.09	194.27	193.1	193.93	194.33	194.83	194.6	193.92	194.12	193.53	193.48	193.96	193.5	194.93	194.06	195.28	193.67	194.22	194.36	193.86	193.46	193.91	194.13	193.78	195.22	193.82	193.48	195.08	194.45	193.18	193.22
201.14	200.46	202.44	202.01	201.26	200.68	202.39	202	201.05	202.31	200.68	200.64	201.8	200.71	201.3	201.43	202.38	201.05	200.23	201.92	201.48	201.69	201.3	201.53	202.26	200.02	200.49	200.47	201.23	201.43	202.04	200.79	201.54	200.79	201.32	200.64	200.72	202.13	201.21	200.6	201.58	200.3	201.05	201.33	201.66	201.38	201.72	202.24	200.17	200.04
199.2	199.98	200.39	199.33	198.1	199.14	199.11	200.94	198.69	199.25	199.88	200.48	199.46	199.45	200	199.32	199.72	199.48	199.64	199.19	200.09	198.75	199.06	199.72	200.25	200.28	200.19	200	200.25	199.11	198.91	200.14	200.02	198.4	199.92	198.57	198.69	199.03	199.62	199.42	198.5	199.96	200.35	199.96	199.77	199.18	199.25	198.58	198.52	199.15
205.4	204.94	204.74	203.99	206.62	203.19	203.91	205.23	204.42	205.9	204.73	204.51	204.38	204.91	205.67	205.41	205.23	204.57	206.41	205.1	204.1	203.98	205.26	205.16	205.38	204.29	204.91	204.86	205.96	205.64	203.89	204.82	204.7	203.76	205.23	204.37	205.4	204.21	205.54	204.97	204.07	204.05	205.43	205.01	204.14	204.13	205.42	204.25	205.42	205.18
206.73	208.74	206.99	208.01	208.33	207.97	208.99	208.65	208.83	207.27	207.01	206.65	207.74	207.22	207.99	207.83	207.41	207.83	207.9	207.61	207.53	207.89	207.42	208.41	208.71	208.35	207.37	206.96	207.56	207.16	207.31	207.11	208.25	207.31	208.18	207.5	207.56	208.12	207.7	207.36	206.8	209.4	207.18	208.39	209.35	207.43	207.87	207.89	208.48	207.27
206.69	204.84	204.61	204.66	204.56	204.65	204.51	205.51	204.68	205.6	204.05	204.59	203.55	203.85	204.77	205	204.39	204.74	204.46	204.04	205.36	203.74	206.16	204.92	204.64	205.07	205.1	206.29	205.61	205.01	204.68	204.09	203.74	204.25	204.73	204.63	205.2	206.06	205.62	204.15	204.12	205.67	203.38	204.47	204.8	204.54	205.25	205.71	204.56	204.4
207.91	208.74	209.34	209.85	208.64	209.04	209.55	208.57	206.87	208.44	207.44	209.57	208.19	208.39	208.24	207.72	207.91	208.76	208.38	208.41	209.01	208.62	207.79	207.16	209.44	208.92	208.26	208.42	208.48	207.83	208.8	207.96	209.17	210.34	208.34	208.43	208.76	209.25	208.37	207.48	208.56	208.4	208.53	209.42	208.47	207.61	208.82	208.54	208.21	208.42
200.78	199.9	198.7	198.95	199.72	199.12	199.24	199.11	198.88	199.54	198.87	199.56	199.41	200.76	200.21	200.08	200.22	199.21	199.66	198.68	200.52	199.73	199.6	199.21	199.8	199.04	199.69	199.45	199.78	198.61	198.98	198.46	198.56	199.84	199.41	198.88	199.46	199.32	199.79	197.93	199.73	199.44	198.55	199.52	199.78	198.42	198.59	198.66	198.89	198.72
202.54	202.14	202.52	201.73	202.32	202.5	202.12	201.36	202.36	203.16	201.7	202.54	202.03	203.52	202.08	201.75	202.66	202.8	202.16	204.2	202.28	202.64	201.69	202.73	201.83	203.61	201.46	202.49	202.62	201.72	201.96	203.32	202.11	204.11	202.67	203.26	202.08	203.16	203.24	202.68	202.36	203.08	202.54	202.59	202.56	202.57	203.04	202.79	202.81	202.77
211.61	210.89	211.41	211.16	210.69	211.43	211.85	211.27	212.09	211.25	210.59	212.15	211	211.65	210.35	211.7	211.82	211.96	210.84	211.46	212.33	210.86	211.57	212.03	211.27	210.97	211.27	212.21	211.95	210.79	212.34	211.82	210.2	212.39	211.63	212.38	210.79	212.77	210.59	210.88	212.39	211.99	210.65	211.96	211.81	212.1	212.67	211.85	211.51	210.95
214.65	214.03	214.64	214.18	214.75	214.26	213.97	214.08	213.52	213.15	213.45	213.36	212.31	214.09	213.44	214.63	213.51	213.7	213.23	214.48	214.03	213.13	214.12	214.02	212.99	213.7	213.84	213.29	214.24	213.18	214.21	213.83	213.62	214.17	213.91	214.67	214	214.35	213.58	214.43	213.65	213.66	214.4	214.14	214.44	213.25	213.85	213.08	213.89	214.55
210.28	209.16	210.71	208.71	210.66	210.61	209.79	209.88	210.55	209.52	209.37	207.99	209.54	208.6	210.35	208.94	210.11	209.22	209.77	208.59	209.64	209	209.94	209.88	210.27	209.28	209.85	208.87	208.97	209.89	209.16	209.43	210.42	209.14	209.88	210.52	209.19	210.02	210.65	208.93	208.92	209.43	208.87	210.26	209.27	208.54	210.18	209.72	209.15	210.07
208.57	207.87	208.58	208.83	208.05	209.4	208.97	208.87	208.16	208.76	208.43	208.22	207.94	208.67	208.92	208.74	208.81	208.67	208.64	208.51	208.83	206.82	208.62	209.45	208.14	207.71	208.62	209.02	208.25	208.19	208.34	209.23	208.18	208	209.13	208.1	209.19	208.78	208.6	208.93	208.13	208.44	209.05	209.44	209.58	208.71	208.16	208.71	208.57	208.25
207.48	207.49	208.05	207.29	207.49	208.35	208.19	207.47	208.35	207.25	208.29	207.25	207.4	208.32	207.84	207.39	207.87	206.53	206.74	208.15	207.65	207.74	208.01	206.71	206.75	207.5	207.79	207.88	207.46	207.04	207.45	207.28	208.43	207.78	207.29	208.33	207.1	207.46	207.51	207.91	208.66	209.03	208.08	207.37	207.59	207.76	207.81	206.75	207.74	207.81
211.36	211.11	211.77	210.96	212.93	210.58	211.54	210.23	210.7	211.78	213	211.54	212.04	211.69	211.6	211.8	211.31	210.91	211.81	212.03	210.69	212.45	212.41	211.19	210.57	211.13	211.38	211.95	210.66	211.77	211.37	211.54	210.58	212.06	211.41	211.6	212.29	212.8	211.42	211.57	211.04	212.86	210.85	211.15	211.71	211.55	211.99	210.03	211.74	211.25
203.55	204.11	204.04	203.5	203.41	203.02	203.07	203.02	203.46	204.48	203.45	204.11	204.19	204.35	203.73	203.52	204.88	204.7	203.7	204.42	203.27	204.55	202.68	204.22	204.02	204.05	203.5	204.09	205.34	203.89	204.29	203.62	204.73	202.9	204.2	204.2	205.37	203.81	203.51	203.28	203.44	204.22	204.81	203.81	203.94	203.04	204.18	203.58	203.86	203.88
212.09	212.14	212.7	211.77	211.98	210.84	212.11	212.54	212.18	212.02	211.02	212.31	212.65	212.44	211.7	211.63	212.42	211.14	211.84	211.39	212.03	211.59	212.36	211.71	212.2	209.33	212.59	211.92	213.27	212.37	211.76	211.6	212.26	212.18	212.31	211.62	212.2	213.15	213.13	212.81	211.23	211.93	213.12	212.9	212.16	212.38	211.52	212.1	211.93	213.37
207.17	207.12	206.86	208.39	207.47	207.85	207.34	208.16	207.73	207.97	207.85	207.32	207.46	208.03	207.75	207.6	208.18	207.54	207.89	208.65	208.05	208.82	207.3	206.9	208.74	207.24	207.33	205.88	207.36	207.54	206.03	207.34	207.66	207.66	208.05	207.69	207.33	208.3	207.7	207.08	206.56	206.93	207.15	207.51	208.15	207.65	208.2	208.05	207.52	207.29
204.27	203.64	205.9	204.47	204.37	204.06	203.76	205.08	205.48	205.78	205	205.19	205.56	203.78	204.56	203.58	205.62	203.03	204.03	203.52	205.34	205.26	203.89	204.65	205.91	205.81	204.64	204.48	204.65	206.46	204.58	204.11	205.45	205.61	204.94	205.57	203.97	204.22	207.26	204.07	204.96	206.12	205.6	203.33	205.28	204.76	204.51	204.32	205.12	204.33
200.12	199.63	199.81	200.49	198.53	200.04	199.53	199.56	199.95	200.68	201.41	199.27	199.8	199.12	199.95	199.49	199.91	199.29	200.45	199.04	199.97	199.5	201.23	199.96	200.04	199.45	199.78	199.19	199.85	200.54	200.06	199.15	200.1	199.65	200.03	199.79	199.56	199.27	198.13	199.87	199.61	200.63	200.53	199.91	199.29	198.95	200	199.03	198.21	199.21
208.23	210.37	210.97	209.1	208.31	209.77	209.68	210.09	210.29	208.37	210.68	209.07	208.73	208.69	209.54	209.65	208.19	210.13	210.08	209.24	210.18	209.74	209.49	210.75	210.26	210.76	209.19	208.9	210.4	210.86	209.79	210.33	208.3	209.4	209.41	209.24	210.5	209.71	209.57	209.11	208.98	209.73	209.96	209.65	209.5	208.88	209.32	209.5	209.5	209.49
212.44	211.68	211.28	210.81	211.35	211.89	213.34	212.18	212.23	211.33	211.83	210.68	211.26	211.03	211.53	212.1	210.61	211.46	212.02	211.78	212.25	212.2	210.78	211.14	212.07	210.73	211.55	211.6	211.36	210.85	211.25	211.51	212.52	211.18	211.05	211.61	211.41	210.93	211.6	209.64	212.32	211.56	211.49	211.72	212.24	210.98	211.81	210.72	212.61	211.89
214.51	212.95	212.38	213.29	212.94	213.3	213.82	214.45	212.17	213.2	212.3	213.05	212.54	214.03	213.6	213.36	213.48	213.57	212.23	212.85	213.35	213.75	213.72	212.25	213.26	212.47	213.63	212.63	212.64	211.79	212.54	213.63	214.22	213.86	213.13	213.14	213.19	212.2	212.35	212.86	212.48	213.6	212.48	212.92	213.48	213.42	213.18	212.34	213.06	212.67
212.29	211.25	212.67	211.69	212.53	211.45	210.51	212.8	212.4	211	210.77	212.41	210.75	210.23	212.43	211.93	212.05	212.69	211.02	212.19	211.98	210.93	211.42	212.09	211.55	212.19	211.06	212.27	212.11	212.03	211.4	211.41	210.89	211.38	211.23	211.23	212.12	210.98	212.53	212.48	211.41	211.63	212.52	212.28	210.76	212.4	211.96	213.09	211.18	211.95
212.35	211.67	211.88	211.38	212.44	211.05	212.12	210.86	210.53	211.45	212.19	211.56	211.44	212.12	212.64	212.16	211.56	211.69	212.2	210.76	210.3	211.6	210.46	212.11	211.89	211.29	211.63	210.58	212.5	210.99	211.9	211.45	211.17	211.81	210.22	210.5	210.77	211.43	210.48	211.48	212.22	212.16	212.22	211.29	211.26	210.59	211.44	211.93	211.31	212.17
194.7	196.21	195.53	194.81	196.2	193.99	196.31	195.35	194.97	194.1	194.92	196.14	195.43	194.93	194.44	194.35	195.3	195.13	195.25	195.07	195.89	194.8	195.5	194.56	195.56	195.33	194.55	195.85	196.05	194.63	195.46	194.97	195.71	194.25	194.68	194.75	195.28	195.32	194.92	194.28	195.47	196.21	195.77	195.75	194.1	195.04	195.81	195.44	194.47	194.05
213	211.37	212.16	212.8	211.93	212.99	213.7	212.06	212.58	212.28	213.32	212.15	212.79	212.07	211.29	212.05	212.91	212.27	213.67	212.72	213.15	212.57	212.38	212.91	212.62	212.14	212.83	213.16	213.19	212.98	211.54	212.22	212.61	212.13	211.86	211.66	212.38	213.2	212.26	212.46	213.04	212.68	213.33	211.53	213.02	211.94	212.24	213.06	212.89	211.52
208.1	207.6	208.27	208.15	208.15	208.19	207.42	208.19	207.4	207.89	207.53	208.04	208.52	207.22	208.33	208.18	207.56	208.35	208.33	206.72	207.51	207.75	207.24	207.39	207.73	207.39	208.39	207.6	207.32	206.84	207.99	207.6	208.08	207.43	208.56	207.67	208.6	208.75	208.32	207.53	208.66	207.72	207.44	208.34	207.36	207.64	207.93	207.97	207.16	208.25
210.06	210.41	208.9	208.43	209.36	209.06	210.06	209.42	210	208.36	209.95	208.92	209.6	210.2	209.48	209.4	210.2	209.12	209.64	209.7	208.8	209.01	209.61	210.29	210.24	210.43	210.25	209.01	209.27	209.32	209.88	209.72	209.43	210	208.71	209.61	209.07	208.9	210.17	209.43	209.46	209.11	209.96	210.57	209.08	209.09	210.01	209.36	209.41	209.98
207.56	207.45	207.87	207.62	208.04	209.45	207.67	208.5	207.48	208.78	207.79	208.76	207.54	207.78	208.44	207.95	207.89	207.02	207.91	207.88	209.02	208.03	208.73	207.87	207.18	208.24	207.84	206.77	207.68	207.88	207.04	207.34	207.51	207.66	209.23	207.69	205.83	207.16	208.6	207.47	207.26	207.93	207.14	207.62	207.7	209.04	207.29	208.82	207.91	207.76
208.03	208.09	207.03	207.48	207.59	207.82	207.49	208.59	207.96	208.24	208.33	207.67	207.6	208.03	207.3	207.39	208.11	207.2	208.83	208.13	206.75	207.4	207.56	208.26	207.96	207.75	207.19	207.36	208.47	207.44	208.39	207.99	207.69	208.46	208.21	207.41	207.59	207.9	207.36	208.31	206.48	208.46	208.1	206.55	207.69	208.51	207.98	208.42	208.78	207.29
212.78	211.84	211.49	211.55	211.77	212.76	211.11	211.67	212.4	213.76	212.62	212.13	211.07	212.37	212.68	212.61	212.55	212.42	211.96	212.85	213.77	212.47	213.06	213.13	211.84	212.21	212.14	211.69	212.99	213.23	212.01	212.19	212.4	213.06	211.77	212.82	212.12	211.07	211.48	211.94	212.84	210.92	211.59	212.27	211.84	212.53	212.44	212.6	212.5	212.06
206.67	205.93	207.27	206	206.26	207.08	206.01	207.14	206.68	207.11	206.34	206.01	206.93	207.24	206.3	207.3	206.99	206.18	206.8	206.1	206.77	206.7	206.82	206.31	206.58	206.68	205.83	205.84	206.66	206.89	206.02	207.39	206.79	206.49	207.61	206.49	207.4	205.93	206.66	206.8	206.08	206.57	207.03	205.73	206.8	207.05	206.2	206.52	206.77	206.17
207.18	206.44	207.93	209.17	207.53	208.12	208.24	207.33	207.67	208.78	207.18	207.65	207.17	207.63	208.02	207.86	209.14	208.17	207.06	207.33	208.03	208.44	207.01	207.87	208.59	209.14	207.83	207.56	207.87	208.12	208.32	207.24	208	208.26	207.73	207.1	208.92	207.84	207.97	208.35	207.62	208.15	208.35	207.39	209.38	207.02	207.14	207.32	207.87	208.3
209.41	210.01	208.91	208.83	210.17	210.26	209.73	209.07	209.64	209.21	209.67	209.47	209.34	210.02	210.58	209.1	209.73	209.98	208.77	209.21	209.36	210.26	208.82	209.06	210.2	210.17	210.44	209.03	209.72	209.67	209.99	208.93	208.91	208.97	209.69	208.92	209.32	208.87	210.35	209.02	210.28	210.09	209.58	209.83	209.38	210.71	210.06	209.18	208.94	210.63
208.53	208.48	207.43	208.37	208.22	207.52	209.32	207.96	208.27	209.22	207.77	209.28	208.2	208.2	208.87	207.67	208.6	209.13	208.48	208.28	208.05	208.6	209.94	207.78	208.72	208.58	208.13	208.72	209.27	207.32	208.16	209.25	209.37	207.33	208.45	208	206.98	208.88	207.94	209.06	208.83	208.43	208.34	207.84	209.06	207.27	207.57	207.62	207.43	209.32
213.02	213.38	212.9	213.33	213.13	213.55	213.67	212.64	213.65	212.49	214.24	212.36	213.08	214.02	213.7	213.01	213.27	213.27	211.64	213.17	213.91	212.11	212.98	212.89	213.77	213.17	213.64	212.15	213.41	213.19	213.12	212.41	213.28	213.11	213.77	213.65	212.94	212.95	213.85	212.87	213.64	213.27	213.18	213.29	213.18	213.3	212.61	212.59	213.62	213.82
208.67	208.51	209.11	208.22	208.36	207.75	208.78	208.11	209.51	208.94	208.25	209.64	209.12	208.74	208.5	209.51	208.6	208.11	210.1	207.89	207.62	208.69	208.08	209.37	209.13	207.92	207.67	208.19	208.85	209.26	207.53	209.17	208.69	209.16	208.5	209.21	209.79	208.95	209.27	208.44	208.66	208.2	208	207.6	208.95	209.17	208.58	208.57	207.02	208.28
203.98	203.83	204.95	203.25	203.69	204.52	204.34	204.13	203.49	204.31	203.45	204.73	204.02	203.49	204.29	203.23	204.08	203.71	204.48	204.17	203.77	204.77	204.28	204.98	203.72	204.99	203.36	203.92	203.66	203.88	203.72	204.52	204.04	203.68	204.86	204.04	204.33	204.54	204.68	204.03	204.71	204.55	205.06	204.72	204.72	205.16	203.88	204.7	205.21	203.52
205.7	205.81	206.15	204.74	206.55	206.31	203.91	204.96	203.9	205.81	204.3	205.82	205.92	205.03	205.47	206.01	205.76	205.21	205.97	205.81	204.81	205.19	205.69	205.12	205.66	204.04	205.25	205.13	205.82	204.84	205.48	206.19	205.17	206.3	204.44	205.93	205.58	206.11	205.64	205.67	205.36	204.47	206.03	206.18	207.13	205.38	205.78	205.16	205.52	205.93
209.28	209.39	209.97	209.12	209.71	209.58	210.49	209.65	209.34	209.05	209.9	209.16	210.11	209.33	208.68	208.55	209.17	209.55	210.44	209.79	208.61	209.58	209.75	208.02	209.57	208.97	208.63	208.92	210.5	210.3	209.55	210.39	208.28	208.67	209.53	208.75	208.88	208.65	209.25	209.68	209.08	209.75	208.57	209.31	210.18	210.02	209.84	209.08	208.85	209.32
202.81	203.73	202.71	204.25	203.16	205.47	204.57	203.25	203.2	203.88	203.47	203.49	203.77	204.05	202.99	204.63	203.89	203.61	203.5	204.25	203.64	203.76	204.29	204.02	203.9	204.05	203.21	203.59	203.95	204.09	204.4	203.78	203.01	202.79	203.62	203.83	205.17	204.29	203.87	203.94	204.8	202.91	203.84	203.29	202.84	203.78	204.78	204.17	203.37	203.83
217.31	218.02	217.71	218.74	217.03	217.93	217.99	217.34	216.78	215.85	218.2	217.2	218.26	216.96	216.72	217.92	216.22	217.6	217.7	216.44	217.01	216.56	216.81	218.23	216.22	216.99	217	216.38	217.4	218.09	216.62	216.87	216.46	216.2	216.25	217	217.38	215.53	216.2	216.55	216.25	217.56	217.19	216.57	216.41	216.93	217.26	216.19	216.34	217.15
201.96	202.05	203.47	201.56	203.2	202.13	202.39	202.84	202.8	202.15	202.68	202.45	202.22	202.6	201.82	201.85	202.99	203.11	202.39	201.83	203.65	202.54	202.77	201.91	202.09	201.92	202.09	202.68	202.22	203.39	201.52	202.44	202.18	202.34	202.82	202.07	202.17	202.06	202.6	203.76	202.12	202.09	201.8	202.18	201.81	202.5	203.15	202.03	203.05	202.59
207.7	206.77	207.1	207.76	208.54	208.1	207.73	208.77	207.46	207.35	207.5	207.22	207.44	207.96	208.83	207.21	207.99	207.83	208.24	207.13	207.1	207.89	207.7	209.59	207.46	206.98	207.14	206.03	208.04	207.64	207.99	208.36	208.22	208.71	207.12	207.38	207.87	207.2	207.49	208.29	207.86	208.33	206.67	207.19	207.85	207.72	207.97	207.87	207.66	209.09
195.23	195.38	195.22	194.97	195.65	195.19	195.12	195.52	195.36	195.16	195.7	196.14	194.6	195.1	195.33	194.23	195.57	194.76	195.12	195.16	195.37	195.6	194.83	195.35	195.62	194.6	194.53	195.69	194.71	195.36	195.48	196.03	195.73	194.84	195.44	195.12	193.3	195.59	195.63	195.32	195.76	195.16	194.88	195.72	194.42	194.81	194.7	195.89	195.31	195.5
212.61	211.93	213.12	212.93	212.6	212.8	213.55	213.79	214.47	212.56	211.7	213.21	213.31	212.84	213.25	213.03	212.79	213.62	212.71	213.14	213.51	212.98	211.79	212.71	213.57	212.65	213.13	213.89	213.44	213.35	213.65	212.26	213.19	214.25	212.1	212.34	211.66	212.67	213.69	212.4	213.63	212.78	213	213.38	212.6	213.64	214.28	213.79	214.2	212.19
203.64	203.55	203.3	202.58	201.76	203.18	203.7	203.32	202.76	202.83	203.29	202.74	203.72	201.87	202.19	201.38	202.1	202.71	203.37	202.47	201.98	201.96	203.52	204.15	202.46	203.84	201.69	202.58	203.36	202.08	203.08	201.85	202.2	202.3	202.81	204.12	203.02	202.12	202.7	202.03	202.84	202.04	202.75	202.27	204	202.3	202.62	202.07	203.5	202.58
208.97	208.06	208.15	209.32	208.15	207.98	209.67	208.17	207.86	208.6	208.02	208.19	208.2	209.09	207.78	209.95	209.18	208.69	208.02	209.24	208.24	208.94	209.59	208.2	209.19	208.89	209.12	210.06	209.08	208.86	208.04	207.65	207.68	208.74	208.59	208.83	208.99	208.54	208.29	208.62	208.85	208	209.91	208.62	207.25	208.34	208.34	209.47	208.75	206.98
209.22	207.87	207.63	208.81	209.51	208.48	208.41	207.84	208.16	208.27	207.82	208.73	208.8	208.27	207.56	208.74	207.99	208.54	208.64	209.19	207.86	208.8	208.63	207.89	208.52	208.26	208.63	209.33	209.23	207.95	207.94	207.98	208.71	208.24	207.04	208.61	207.74	208.25	208.83	208.9	208.34	208.44	208.87	208.48	208.71	209.58	209.05	208.73	208.31	208.16
200.53	200.54	199.12	199.97	200.04	200.48	201.32	199.05	200.15	200.81	199.79	199.91	200.14	199.91	201.01	201.18	200.38	199.81	199.77	199.79	200.34	200.37	201.47	199.36	200.16	200.12	201.51	200.29	200.35	201.33	199.44	200.51	200.59	200.27	200.89	199.29	200.14	199.68	199.11	199.8	200.62	200.02	198.74	200.16	200.96	201.06	199.67	199.75	199.73	200.93
212.31	212.23	211.11	211	212.06	211.92	211.95	211.45	211.3	212.03	210.97	210.96	210.62	211.49	212.17	210.69	211.69	212.93	211.95	211.64	212.2	212.03	211.43	211.04	211.22	211.19	211.57	210.55	212.75	211.66	211.69	211.52	211.46	210.48	211.32	211.94	210.53	211.51	211.51	211.67	211.07	212.5	212.15	211.27	211.63	211.7	212.77	211.21	211.6	211.69
217.44	217.12	217.87	218.45	217.23	217.74	218.08	217.95	218.7	218.02	216.98	216.83	218.5	218.22	217.1	217.55	218.67	218.88	218.03	217.99	218.06	218.11	218.21	217.51	219.6	216.97	217.28	217.53	218.96	217.34	217.68	216.43	217.21	219.41	217.02	218.98	217.66	217.43	218.17	216.78	217.67	218.25	217.86	217.31	219.09	216.87	217.65	217.9	215.75	218.45
211.58	211.35	212.44	212.18	211.76	210.89	211.77	211.54	210.39	211.65	211.86	211.43	210.37	212.6	210.79	211.76	211.93	211.93	210.98	211.07	211.78	211.83	212.52	212.91	211.7	212.17	210.77	211.26	211.75	212.34	210.19	212.04	212.63	211.3	210.97	212.08	212.63	212.32	211.04	211.38	211.64	211.64	211.06	210.87	211.04	210.39	211.47	211.82	211.06	210.92
211.58	211	211.99	212.92	211.48	210.44	210.92	212.06	211.61	211.31	212.03	211.37	212.19	211.46	211.26	211.38	211.18	211.06	210.86	210.88	211.58	211.81	211.68	211.6	210.43	211.18	212.68	211.32	211.18	211.1	211.48	212.19	212.07	211.3	212.28	213.12	211.93	211.53	212.67	211.23	211.41	211.46	212.03	212.1	211.3	212.09	211.36	211.83	210.04	212.02
202.29	202.41	202.15	202.78	201.42	202.86	201.48	202.47	203.41	201.6	202.23	202.58	204.05	202.36	203.02	201.99	201.28	201.79	201.98	202.11	202.42	203.65	202.92	202.22	203.36	202.02	201.59	203.22	203.31	201.62	203.12	202.66	202.56	203.01	202.75	202.41	201.6	202.58	202.24	202.5	203.1	202.11	202.99	202.24	202.9	203.1	202.56	202.42	201.96	203
208.01	209.28	208.83	210.23	209.72	209.07	209.88	208.15	208.26	209.6	209.07	209.39	210.21	208.62	209.87	209.09	209.22	209.27	208.66	209.24	208.83	210.5	208.98	208.69	209.54	209.86	210.8	209.52	208.44	210.04	209.11	209.86	209.01	210.98	210.36	208.93	208.3	209.45	209.45	209.43	208.99	209.89	209.03	209.29	208.61	210.93	209.36	210.23	209.61	208.86
199.29	199.34	199.93	199.56	199.34	198.59	198.36	197.61	199.49	199.49	199.35	199.16	199.63	199.92	200.78	199.58	199.78	199.43	199.25	198.49	200.16	198.79	199.52	199.39	200.74	197.84	198.5	199.28	199.6	198.78	200.3	199.09	199.13	198.69	198.43	200.58	199.53	199.73	200.13	199.22	199.54	199.75	200.15	198.57	199.2	198.95	199.69	199.16	199.9	199.4
207.24	207.84	207.97	208.42	206.86	207.95	207.56	207.83	208.77	207.59	208.01	207.26	208.06	207.57	208.78	208.81	208	208.06	207.6	208.98	208	206.61	207.82	207.15	208.53	208.21	207.43	206.68	207.98	207.4	207.29	207.11	208.25	208.17	207.64	207.32	207.65	208.28	208.32	207.8	208.44	207.66	206.88	207.88	208.5	208.29	208.29	207.65	208.16	207.41
217.32	217.13	216.6	217.43	217.84	217.34	218.48	217.68	217.37	217.75	216.54	218.14	217.87	216.77	216.31	216.14	218.34	217.74	216.5	216.63	217.03	216.81	217.04	216.19	216.33	217.34	216.41	217.7	215.92	216.97	216.65	217.18	216.8	217.76	217.62	216.78	216.99	216.89	216.21	216.72	215.34	217.25	216.92	217.78	216.93	217.21	218.69	216.95	216.52	216.41
217.69	217.96	219.3	218.03	217.47	217.8	217.42	217.48	216.97	217.25	217.85	218.68	218.37	217.72	218.18	218.58	216.54	218.13	218.38	218.36	218.16	216.89	216.81	218.64	217.12	218.31	218.05	217.24	217.12	218.13	218.02	217.74	218.97	218.79	218.5	217.65	217.86	218.22	218.11	218.22	217.54	217.82	218.59	217.13	217.43	216.6	217.91	218.01	218.46	216.91
203.64	203.63	203.62	203.99	204.05	203.61	203.61	203.89	203.9	204.46	203.8	203.17	204.21	202.76	202.96	205.48	203.57	204.15	203.62	202.96	202.49	203.55	203.66	204.94	203.88	203.56	204.04	203.54	203.45	202.59	204.22	205.23	203.45	204.58	203.92	203.13	203.96	204.72	203.3	203.3	204.45	205.12	202.85	203.6	203.61	202.86	203.38	203.38	204.79	204.88
203.2	203.38	203.71	203.59	204.34	202.88	203.09	202.72	203	203.63	203.07	203.32	203.66	204.1	203.69	203.49	203.68	202.56	203.63	204.47	202.93	204.86	202.96	203.59	203.39	204.15	203.33	202.69	204	203.76	203.87	202.8	203.37	203.2	202.88	202.67	203.71	203.33	204.51	203.34	204.1	203.39	203.37	202.74	203.28	203.05	204.65	203.43	203.68	203.69
212.79	214.81	214.14	213.86	214.45	213.31	213.14	212.9	214.49	213.41	213.29	214.16	214.24	213.66	213.16	213.91	213.73	214.77	214.46	215.82	212.85	214.1	214.42	212.84	214.21	214.26	212.44	213.59	214.13	213.82	213.87	213.75	214.04	215.18	213.35	214.07	214.7	214.75	214	214.27	213.55	212.93	214.1	213.53	214.62	214.02	213.86	213.18	214.12	213.73
203	202.93	202.58	203.61	202.59	203.8	203.61	202.67	202.56	202.5	203.51	202.95	202.23	202.91	202.7	203.71	203.7	204.26	203.83	203.99	202.31	203.5	204.41	203.6	202.78	203.59	200.91	203.17	203.04	203.81	203.42	203.06	203.26	203.02	203.16	203.39	202.89	204.23	204	202.7	202.39	203.03	203.7	203.15	201.81	203.08	203.24	202.26	203.89	202.97
209.2	209.13	209.48	207.91	209.85	209.11	208.82	209.34	208.85	208.46	209.31	208.66	209.61	209.87	208.86	208.55	208.28	209.67	208.34	209.21	207.16	209.2	209.4	209.17	208.95	208.32	208.94	208.53	209.09	208.13	208.76	208.85	209.1	208.29	208.35	208.59	208.56	208.29	208.7	208.36	208.97	209.57	208.37	207.65	208.29	207.54	208.49	210.29	207.56	209.23
212.33	213.57	212.41	212.39	211.63	212.43	212.69	212.31	213.13	212.32	213.53	212.16	213.12	211.67	212.04	212.04	213.76	212.22	212.32	211.5	213.55	212.72	213.25	211.67	211.21	211.93	213.28	212.74	212.72	212.73	211.33	211.53	213.02	211.53	211.98	211.72	212.58	212.68	212.45	211.92	213.94	213.14	213.43	211.8	213.96	212.09	212.44	212.51	212.06	212.13
213.29	212.47	212.99	212.77	211.87	212.23	212.37	211.32	213.52	211.88	212.16	212.82	213.13	213.25	212.65	213.65	213.16	212.61	211.98	212.65	212.88	212.63	211.29	212.03	212.74	212.51	212.94	212.85	212.04	213.12	212	212.25	212.4	211.65	212.36	212.84	212.66	211.53	212.45	211.82	212.32	212.06	214.32	212.26	212.42	211.93	212.3	212.53	211.82	212.54
208.33	207.94	208.22	208.57	207.2	206.58	207.44	207.42	207.37	207.38	208.13	208.24	209.35	206.57	208.58	207.87	207.17	207.8	208.19	207.41	208.1	208.56	207.06	208.41	207.05	207.52	206.92	207.98	208.18	206.71	208.02	210.01	206.32	208.52	207.97	208.61	207.41	208.47	207.57	207.83	207.65	207.34	207.46	208.86	208.38	207.66	206.43	207.64	207.04	208
208.06	207.07	207.96	208.51	208.7	206.3	208.39	207.27	207.23	207.23	207.79	208.22	207.59	206.89	208.44	208.69	206.36	207.96	208.39	208.34	208.31	207.74	207.41	208.06	207.78	207.19	208.28	207.51	207.18	207.56	208.01	207.91	207.54	208.69	207.87	208.09	207.85	207.8	207.99	207.14	208.69	207.39	207.79	208.31	206.77	207.93	207.67	206.68	207.7	208.89
203.83	203.94	204.35	204.16	205.29	205.85	204.67	204.49	205.32	203.66	204.25	205.45	203.75	202.85	203.2	205.58	205.52	204.99	205.09	204.78	205.14	204.45	204.86	205.78	205.05	204.31	203.64	204.93	203.56	204.6	205.03	204.41	204.41	204.92	205.58	204.64	204.43	203.98	204.31	204.23	205.2	205.35	205.06	204.06	205.16	205.69	204.84	204.65	204.61	204.99
209.44	209.7	210.18	209.94	209.7	209.66	210.47	209.64	208.75	208.99	210.7	210.74	209.56	209.77	208.74	209.56	210.56	209.31	210.22	209.32	209.68	210.05	208.76	209.31	209	208.71	209.07	209.47	208.86	210.17	208.96	210.37	208.88	209.41	210.34	210.68	208.68	210.14	209.6	210.31	210.32	209.92	208.55	208.02	209.62	209.2	209.02	209.69	210.31	210.39
210.88	212.82	211.96	210.92	212.37	212.62	213.17	212.54	212.74	211.69	211.94	212.16	212.63	213.03	212	211.33	211.45	211.36	213.42	212.49	212.81	212.41	213.69	213.36	213.23	213.07	212.26	212.23	212.31	212.97	211.88	213.03	212.34	211.36	212.96	211.94	211.44	211.14	211.88	211.67	212.15	212.73	212.35	212.84	212.95	213.59	213.1	212.01	212.33	211.89
207.68	208.16	207.83	208.11	207.61	208.62	206.53	207.5	208.22	206.83	208.61	208.37	208.23	207.96	207.62	207.23	207.02	207.67	207.36	208.35	206.79	207.91	207.44	205.69	207.58	208.13	207.47	207.26	207.2	207.45	207.43	206.84	208.44	207.17	208.26	206.27	207.77	207.09	207.82	208.03	208.16	209.1	208.56	208	207.45	207.8	208.4	207.17	207.83	207.81
197.97	199.23	197.59	198.88	197.75	196.45	196.99	198.89	198.09	198.57	198.61	198.62	197.97	198.46	197.47	197.59	198.84	197.41	198.18	199.01	197.85	198.19	198.28	197.33	197.19	197.05	197.21	197.66	197.44	198.75	197.95	196.9	197.68	197.03	198.84	197.65	198.27	198.79	197.67	198	198.55	198.39	197.71	198.11	198.16	197.71	197.31	198.1	198.15	197.99
194.55	194.8	194.18	193.98	193.27	193.9	194.92	195.01	193.82	193.89	194.11	194.95	194.67	194.06	194.19	194.44	195.29	194.58	195.35	193.94	193.96	193.83	193.13	194.08	193.59	194.19	193.43	194.15	194.11	193.63	194.6	194.1	193.71	193.99	194.67	193.99	193.63	194.64	193.83	194.87	193.09	193.42	194.81	194.43	193.94	193.45	195.04	193.9	194.32	193.8
213.68	212.88	213.6	214.04	213.51	213.35	214.37	212.82	213.02	213.32	212.98	212.95	213.29	213.18	213.15	213.76	212.31	213.41	212.62	214.41	213.44	212.83	213.41	212.86	213.11	213.63	213.28	212.76	212.29	212.36	214.04	212.92	213.71	212.35	213.44	211.68	212.59	212.63	212.58	212.47	212.74	212.12	212.16	213.8	212.17	213.63	212.54	212.35	213.1	212.82
207.86	208.52	207.56	207.78	207.49	206.82	206.34	208.64	207.02	207.41	207.49	207.97	207.55	208.67	208.11	207.77	207.59	208.27	208.75	206.31	208.51	207.65	207.82	207.84	207.43	208.02	208.14	207.19	207.45	207.82	206.78	206.72	207.07	206.98	206.83	208.58	208.27	207.61	206.76	206.4	207.1	207.96	207.83	206.9	208.03	207.54	207.76	207.81	207.22	207.09
208.86	210.15	209.22	208.85	209.01	209.06	209.57	208.69	209.16	209.89	209.84	209.55	209.98	210.05	208.53	209.75	209.09	208.9	208.94	209.57	207.39	209.09	209.87	209.17	210.41	209.52	209.17	209.46	208.14	209.74	208.48	209.57	208.96	209.58	208.53	209.4	208.98	209.52	209.08	209.62	208.6	210.11	209.87	209.78	209.21	208.79	209.55	209.38	207.48	209.66
211.2	212.18	211.63	211.87	212.41	211.52	211.58	211.59	211.69	211.93	210.34	211.62	211.1	211.04	211.15	211.73	211.3	210.91	211.49	212.39	212.86	211.74	212.62	212.86	212.19	212.26	212	211.79	211.83	211.86	210.63	210.38	211.82	211.43	212.15	212.08	211.89	211.44	212.61	211.09	211.91	212.3	211.93	212.44	211.81	212.27	211.22	211.65	211.72	211.71
204.88	205.29	203.99	204.62	204.44	205.03	204.25	205.37	204.06	204.44	205.05	205.06	204.99	204.66	204.82	204.3	204.19	205.12	205.69	204.24	204.93	204.78	205.21	204.49	204.4	205.91	204.64	204.6	205.8	205.12	203.68	204.74	203.94	205.36	204.68	204.75	205.04	204.66	204.46	206.01	205.26	204.68	205.01	204.99	204.09	204.45	204.11	205.42	204.78	204.44
212.3	211.7	210.52	211.7	210.32	212.24	211.86	211.8	211.35	211.81	211.55	210.81	212.69	212.54	211.73	211.4	211.55	211.19	211.75	211.55	212.36	211.32	211.62	210.95	211.7	211.65	211.86	211.42	211.82	212.85	211.37	211.67	211.63	211.23	211.22	212.34	212.49	211.51	211.45	211.92	212.55	211.51	212.43	211.11	212.8	212.24	211.24	212.07	210.83	211.48
202.76	202.56	201.77	203.66	201.6	202.07	202.1	204.2	203.31	203.3	201.64	202.13	202.29	202.62	202.76	202.39	203.37	202.32	201.72	202.36	202.4	203.26	202.21	202.24	201.45	202.83	202.48	201.94	204	202.26	203.16	202.97	202.07	203.14	202.1	203.53	202.6	201.83	202.72	201.73	201.89	203.26	202.19	202.56	203.37	203.15	202.75	202.44	201.97	203.28
208.03	207.06	207.97	207.03	208.42	207.07	208.62	206.8	207.35	208.06	207.68	207.98	208.42	208.18	208	206.95	207.62	207.76	208.03	207.49	206.97	208.18	207.4	208.43	207.81	207.42	207.22	208.65	208.14	208.65	208.1	207.87	207.85	208.54	205.92	207.47	207.65	207.15	206.46	207.53	207.07	208.22	207.65	208.65	207.05	207.58	207.65	207.11	207.87	207.2
208.38	208.45	208.72	207.83	208.24	208.55	208.15	208.86	208.17	208.76	208.52	208.44	207.71	209.11	207.2	208.41	208.02	210.21	209.43	209.04	209.24	208.82	207.3	209.1	208.5	208.59	209.09	208.55	207.84	209.42	210.02	208.91	208.76	208.4	208.81	209.09	207.48	208.97	208.7	209.47	209.26	208.77	208.46	209.94	209.64	208.57	208.47	208.19	208.36	208.78
209.08	208.77	208.55	209.37	209.32	208.41	208.48	209.63	208.28	208.85	208.82	208.11	208.45	207.86	209.9	208.53	208.84	209.26	209.28	208.27	208.3	209.13	207.82	208.37	207.86	208.89	209.13	209.07	208.4	209.75	209.28	207.98	209	208.87	208.5	209.77	209.29	208.62	209.53	208.62	207.92	208.34	209.39	209.35	208.59	209.54	208.72	209.2	209.82	208.75
198.48	198.71	199.84	199.28	198.7	199.54	200.53	199.15	199.15	199.6	199.78	199.86	200.04	199.07	198.63	199.9	199.51	199.74	199.4	198.81	200.1	200.35	198.81	199.4	199.19	199.68	199.38	198.97	198.93	199.16	199.79	200	200.69	199.43	199.66	199.35	199.22	199.92	199.47	199.38	199.66	199.15	199.9	200.77	198.45	199.7	199.99	198.27	199.67	199.53
209.26	207.63	209.34	208.36	209.13	207.92	209.68	207.99	207.99	208.6	208.84	209.69	207.97	207.15	209.63	208.02	208.89	208.42	209.73	208.31	208.26	209	208.9	209.41	209.26	208.59	208.61	209.51	208.44	207.84	207.78	208.92	208.25	208.44	209.18	209.4	207.8	208.76	208.22	208.64	208.55	209.57	209.24	208.73	208.23	207.45	210.11	208.95	209.84	208.35
212.61	212.82	213.21	214.31	213.31	213.37	213.4	213.19	212.83	212.89	212.76	214.02	212.92	212.88	212.32	212.09	212.85	211.84	212.37	212.92	213.12	211.55	212.45	213.59	212.5	212.82	212.91	212.82	213.37	212.73	212.27	213.05	213.74	213.49	213.77	212.32	213.17	213.74	212.11	212.95	213.92	213.18	213.24	213.59	212.07	212.04	212.4	212.94	213.18	213.76
212.34	212.32	210.25	211.72	212.61	212.35	212.25	211.21	211.52	211.8	212.25	212.35	210.71	211.53	209.49	211.38	211.43	211.4	212.31	211.46	212.08	210.93	211.8	211.24	211.23	209.75	212.14	211.43	211.53	211.94	212.5	211.37	212.65	212.2	211.78	211.92	211.67	211.07	211.22	212.06	211.47	212.01	211.39	212.28	212.09	212.24	211.09	212.09	210.98	210.58
208.68	208.72	207.44	207.77	207.96	208.35	208.75	206.55	207.08	207.93	208.35	207.83	207.61	207.28	207.18	208.67	207.39	206.35	208.14	206.74	208.54	208.96	207.91	208.83	207.49	208.12	207.62	209.08	207.12	208.07	208.03	208.38	207.88	207.64	208.24	207.77	207.38	208.26	207.69	207.5	208.18	207.44	208.39	207.69	207.87	207.48	207.4	208.09	208.92	207.33
208.92	209.44	208.9	208.41	208.28	206.93	207.43	208.96	208.83	208.81	208.24	209.06	208.77	208.87	207.96	209.18	209.59	207.71	207.16	209.95	207.1	210.23	207.49	208	208.12	208.14	209.26	208.27	209.02	208.81	208.7	207.85	209.6	207.81	209.08	207.36	207.65	207.22	209.04	207.56	208.44	209.25	209.49	208.74	209.24	208.74	210.38	209.07	208.57	208.66
217.9	218.37	216.31	216.98	216.6	215.84	217.03	216.77	217.44	217.58	217.63	217.78	217.18	217.45	215.93	216.96	217.94	218.13	217.92	216.58	217.63	216.17	216.73	216.72	216.03	216.69	217.05	217.13	217.43	216.94	217.01	216.02	218.1	217.61	216.48	217.4	216.97	216.58	216.44	217.52	215.76	218.21	217.07	217.34	216.87	218.02	217.56	216.25	217.73	216.98
203.03	204.2	203.5	203.9	202.59	203.28	202.67	202.44	204.01	204.11	203.25	203.46	203.71	203.3	204.12	203.63	202.46	202.74	203.96	203.14	203.88	202.93	203.4	202.92	202.42	203.74	203.07	202.93	203.02	203.57	202.76	202.81	201.8	203.69	202.89	202.96	203.14	203.18	203.22	203.11	203.29	202.94	203.16	202.83	204.99	202.29	201.98	203.79	203.93	204.5
201.87	202.7	203.33	202.65	202.15	202.01	202.42	202.19	202.61	202.19	202.65	201.88	202.57	202.65	202.24	203.59	202.28	202.87	202.45	203.33	202.64	201.51	201.67	202.15	202.24	203.2	203.5	202.68	203.1	202.68	202.56	203.17	203.4	201.5	203.07	203.11	203.23	202.83	202.77	202.9	202.36	202.99	202.22	202.25	202.25	202.32	202.79	201.73	202.35	203.02
199.46	200.23	199.01	200.09	198.88	200.09	199.38	199.83	199.3	200.16	198.93	199.85	199.83	199.4	200.51	200.39	198.67	198.63	198.61	199.69	199.55	200.3	199.5	199.06	198.3	200.56	199.46	199.43	199.11	201.06	199.86	198.92	200.13	199.08	199.37	199.53	200.46	199.79	200.03	199.8	199.23	198.65	198.75	199.28	198.91	200.19	200.28	198.58	200.07	200.22
195.35	195.09	194.57	194.94	194.29	195.84	195.38	195.46	195.74	195.3	195.31	195.02	195.97	195.45	194.03	195.03	195.43	194.9	195.38	195.48	195.5	195.1	194.63	195.59	196.01	194.46	195.61	194.09	194.54	194.86	195.32	195.47	194.98	194.93	194.49	194.75	195.12	194.49	194.97	195.27	194.88	195.35	194.66	195.09	195.4	194.99	194.93	195.07	194.98	196.18
217.32	217.41	218.06	218.19	218.87	219.31	217.31	216.58	217.42	217.41	217.97	217.24	219.75	218.21	219.46	218.45	217.43	218.35	218.2	218.77	218.06	217.77	217.13	217.84	216.9	218.25	218.07	216.95	217.68	217.2	217.66	217.64	217.77	218.05	217.31	217.38	217.98	218.95	217.39	219.5	217.78	216.99	218.1	216.21	218.07	218.44	216.97	219.06	217.87	218.14
218.17	217.78	217.6	217	217.06	218.01	219.13	218.33	218.06	216.82	218.27	219.18	217.83	217.91	217.65	218.08	217.4	218.31	216.98	218.45	217.12	218.26	218.25	217.83	217.57	217.64	217.74	218.16	218.52	217.59	216.75	217.32	217.91	217.89	218.16	218.08	218.69	217.06	217.32	217.76	216.98	217.96	217.96	218.18	216.26	217.6	216.95	217.44	217.9	218.08
198.99	199.55	200.47	200.11	199.01	199.75	199.99	199.18	200.37	199.21	199.99	199.78	201.08	199.16	198.52	199.63	199.15	200.16	199.78	201.24	199.05	199.82	199.92	198.3	199.8	198.75	199.02	200.32	199	198.8	199.73	199.77	200.73	200	200.87	200.75	198.83	200.08	198.22	200.51	199.57	199.38	197.95	199.72	200.6	199.38	199.62	199.36	199.32	200.17
199.39	199.69	200.61	200.53	199.86	200.58	199.74	201.18	201.35	199.88	200.87	199.03	201.28	199.96	200.4	200.63	199.81	200.32	200.71	199.52	200.8	198.81	200.21	200.81	200.28	199.88	200.06	200.91	200.86	199.32	199.76	201.66	200.31	200.37	200.99	201.39	199.89	199.98	199.7	200.57	199.64	200.38	200.4	200.69	201.1	200.94	200.78	200.91	200.46	200.51
209.47	207.03	207.44	208.61	207.45	208.88	208.23	207.32	206.7	207.44	208.27	208.84	209.58	208.3	207.63	207.1	207.25	209.06	208.45	207.91	206.49	207.91	207.76	207.3	207.77	207.43	208.98	208.07	208.3	208	208.22	207.26	207.69	207.73	208.7	207.66	208.48	208	207.9	207.51	207.78	208.24	208.06	208.23	206.72	207.22	207.49	208.31	208.22	209.07
202.17	202.18	203.46	201.99	202.56	202.11	203.36	201.49	203.02	202.3	200.98	203.09	202.4	203.55	203.51	202.75	202.99	201.66	201.42	202.52	203.11	202.85	202.12	202.34	202.84	201.82	201.93	203.9	201.85	202.18	202.87	203.55	202.17	203.13	202.34	201.91	201.57	202.75	202.6	202.05	203.2	202.9	202.78	203.43	201.8	202.59	203.13	203.17	202.64	201.73
207.2	207.56	207.91	207.33	207.56	207.96	207.43	208.19	208.2	207.8	206.5	207.59	208.26	207.95	208.31	207.52	207.33	208.75	206.82	206.52	208.37	205.69	208.09	207.31	208.38	207.44	207.75	208.22	207.03	207	207.28	208.47	206.75	208.32	208.23	206.76	207.45	207.11	207.74	206.61	208.14	207.11	209.24	208.13	207.26	207.86	208.49	209.09	207.02	206.53
201.16	200.25	200.39	201.59	200.21	201.6	202.26	201.93	202.06	200.98	201.58	200.81	200.47	200.43	201.9	201.05	201.22	200.97	200.85	201.79	201	200.4	200.98	201.09	201.29	201.36	200.51	201.8	202.3	201.41	200.91	201.14	201.11	202.2	201.44	201.89	202.18	200.54	201.82	201.69	200.97	200.13	200.87	201.17	201.25	200.43	202.16	201.65	200.82	201.61
209.94	209.16	209.85	209.2	208.06	208.98	209.46	209.86	209.48	208.79	209.38	208.85	208.55	209.12	209.94	208.24	208.61	209.66	209.17	210.41	209.72	211.05	209.68	209.81	209.16	209.98	209.65	209.76	210.08	209.43	209.23	210.32	210	210.49	208.61	209.25	210.37	209.36	209.86	210.34	209.53	210.74	208.43	208.96	210.13	209.47	210.18	209.72	209.92	210.94
209.41	208.89	210.34	208.56	209.4	209.17	208.71	208.05	208.72	209.77	209.72	208.23	209.03	208.43	208.23	209.33	208.68	208.7	207.28	208.16	208.72	208.64	207.5	208.03	208.51	208.98	209.1	208.47	208.72	208.67	209.19	208.24	209.28	209.2	208.13	208.66	207.55	207.7	208.84	208.18	208.82	210.16	209.86	208.99	208.93	209.1	208.24	208.45	208.47	208.46
203.25	203.94	203.39	203.69	204.24	203.53	203.66	203	203.81	202.97	203.12	203.9	203.63	203.82	204.62	203.9	203.16	203.56	204.18	202.53	204.73	203.69	204.21	204.07	202.88	203.12	203.54	204.53	202.68	204.34	204.14	203.11	203.73	204.36	205.13	204.15	203.67	203.65	203.26	203.73	202.94	202.75	203.47	204.19	203.78	204.23	203.87	203.46	203.61	204.59
209.62	209.24	208.79	207.94	209.54	210.3	209.57	209.17	208.96	208.9	209.46	208.65	208.65	208.2	209.65	208.09	209.43	209.17	208.62	208.51	209.14	208.78	210.32	208.87	209.11	208.41	207.56	208.62	210.39	208.35	208.6	209.37	209.39	209.91	209.34	208.08	208.17	208.56	208.9	208.55	209.64	208.57	208.2	208.97	209.49	209.49	210.19	207.57	207.43	209.42
210.33	210.24	209.03	209.78	210.14	211.18	208.73	210.28	210.16	209.23	209.01	209.85	210.05	210.09	209.79	209.43	210.04	209.67	209.78	209.47	210.09	209.11	209.13	209.34	210	208.54	210	209.31	209.02	210.5	209.88	209.39	210.2	209.96	209.89	209.64	208.77	208.69	209.45	209.16	210.33	209.44	209.22	210.63	210.05	209.97	209.51	210.14	209.14	208.87
207.55	208.16	207.72	206.94	207.99	206.64	207.71	209.37	207.74	208.25	207.53	208.13	207.86	208.43	208.4	205.79	207.97	207.56	207.23	207.38	209.07	208.3	207.27	207.25	208.37	207.07	207.71	207.71	207.95	207.36	206.94	207.71	207.05	208.28	207.05	207.34	207.37	206.17	208.96	208.85	206.86	207.48	206.31	207.04	207.22	207.18	208.71	207.61	207.75	207.41
204.77	203.92	204.38	203.71	204.09	203.4	204.55	204.61	204.67	205.33	203.69	205.9	204.4	205.38	204.85	204.72	203.6	204.73	205.42	205.32	203.69	204.9	204.46	203.6	204.9	204.13	204.87	205.48	203.21	204.34	205.95	204.82	205.21	204.98	203.96	204.72	204.47	203.33	204.53	204.66	202.96	204.51	205.42	204.66	205.09	204.64	204.69	205.32	203.38	203.49
204.18	204.97	204.31	204.95	204.31	205.59	204.53	205	204.36	205.17	204.18	204.37	205.12	204.02	204.85	204.26	205.43	204.29	204.73	204.11	204.47	204.68	204.71	204.03	205.86	204.7	204.73	205.32	204.93	205.53	204.93	204.92	205.2	205.33	204.38	204.76	203.77	204.54	204.87	203.73	205.26	203.97	205.75	204.62	204.98	204.93	204.89	204.8	204.67	205.66
202.91	203.78	204.05	203.62	203.6	203.17	203.29	202.92	203	203.82	202.6	204.16	202.73	202.87	202.98	202.78	203.84	203.51	202.94	203.18	202.68	204.12	202.93	204.04	202.71	203.75	202.75	202.99	203.4	203.21	203.22	203.57	202.88	202.97	204.38	203.22	202.1	202.93	202.34	203.68	202.88	203.74	202.31	202.24	202.77	203.58	203.04	202.75	204.27	204.73
200.49	198.91	198.64	199.95	200.16	200.24	198.8	200.09	199.4	199.23	200.28	198.62	199.11	199.12	198.9	199.23	198.49	199.23	199.32	199.87	200.5	199.17	200.04	199.24	200.13	199.73	199.85	201.97	199.88	198.43	200.28	200.22	199.77	198.95	199.11	200.4	198.2	199.47	199.79	199.79	199.57	200.31	201.76	199.69	199.18	199.33	199.09	199.65	200.37	199.28
199.46	199.96	200.15	200.63	200.35	200.75	200.16	200.46	200.74	200.91	200.61	199.55	200.39	200.51	200.26	199.48	199.21	201.17	200.95	199.43	200.98	200.76	199.62	200.32	200.61	201.76	200.09	200.89	200.52	201.46	200.39	199.65	200.38	200.86	201.26	200.96	200	198.88	199.66	200.61	200.68	199.86	200.05	200.18	199.97	200.19	201.15	200.34	199.74	200.5
202.71	202.36	203.49	204.16	203.49	203.37	203.32	202.54	203.07	204.14	202.76	202.41	203.08	202.58	204.42	203.63	204.09	203.75	203	203.25	203.38	203	203.18	203.25	202.78	204.4	202.78	203.61	202.2	203	204.25	202.77	204.04	204.5	204.25	202.88	203.79	202.68	203.52	203.19	202.78	203.78	204.16	203.19	202.46	202.75	203.29	203.58	203.23	203.49
211.94	212.8	211.93	212.08	212.35	213.14	212.53	212.41	212.52	212.16	212.06	211.63	211.58	211.58	210.81	211.56	212.55	211.63	212.61	212.86	211.7	212.92	212.03	212.33	211.9	211.83	211.64	212.85	212.5	211.04	212.01	211.46	211.87	212.43	212.17	212.67	212.98	212.1	211.84	213.51	214.12	212.4	212.07	212.58	213.02	211.4	213.26	212.02	212.36	212.37
204.87	204.39	204.99	204.5	204.9	205.47	205.29	205.31	204.41	205.13	204.35	205.08	204.37	206.06	203.19	205.37	205.22	204.22	205.21	205.53	204.65	205.32	204.23	205.27	204.25	203.87	203.88	205.03	205.61	204.24	204.94	204.75	204.32	205.66	205.55	204.91	204.72	203.73	204.89	205.93	205.24	205.33	204.62	203.88	205.44	204.86	204.81	204.32	204.67	205.17
209.31	207.34	207.09	207.68	207.79	208.38	208.15	208.31	207.32	206.6	208.18	207.68	208.88	207.77	208.72	208.19	208.05	208.05	208.18	207.58	207.42	207.95	207.39	208.22	207.85	208.62	209.12	207.69	208.28	208.4	206.92	206.72	207.58	207.33	207.25	207.35	208.18	208.7	207.68	208.39	208.01	208.44	207.52	206.63	206.48	207.56	209.26	208.78	207.55	208.26
216.05	216.45	216.26	216.6	217.95	217.67	217.22	216.59	216.99	217.87	216.43	217	216.52	217.11	217	217.35	216.67	216.1	217.82	217.23	217	217.04	217.58	217.12	218.24	217.08	217.55	216.88	217.39	215.09	216.69	217.56	216.67	218.09	217.97	217.96	217.78	217.44	216.59	217.92	217.12	217.09	217.23	215.14	217.47	217.28	217.52	216.17	218.37	216.98
202.94	202.33	202.69	202.58	202.1	202.78	202.63	203.56	202.79	203.11	202.84	202.43	203.53	203.69	203.3	202.48	202.37	202.64	203.46	202.93	201.38	202.12	202.6	202.51	203.21	202.46	202.33	203.61	203	202.66	200.43	201.84	203.29	202.7	202.99	202.51	202.62	202.69	202.49	203.74	202.16	202.58	202.93	202.29	202.77	203.21	202.85	202.84	202.29	201.96
209.46	208.19	209.05	209.14	209.41	208.49	209.55	209.37	209.49	209.28	208.49	209.38	209.33	209.28	209.35	208.54	209.59	207.46	209.98	209.72	209.81	208.67	209.2	209.66	208.52	208.79	210.27	208.64	209.57	208.23	207.69	207.35	206.73	208.79	208.5	208.7	208.02	208.26	209.18	208.63	209.24	209.08	209	208.76	207.63	208.14	209	208.5	208.8	209.71
199.55	200.19	199.74	201.04	200.07	200.46	201.03	201.38	200.28	200.47	199.59	200.02	200.1	200.56	200.66	200.6	201.23	199.37	202.83	201.24	201.4	200.93	199.64	200.24	200.14	200.4	200.62	201.09	200.45	201.53	200.25	199.15	200.08	199.82	199.74	200.84	200.04	200.3	199.74	200.6	201.08	199.43	201	201.06	200.46	200.73	200.48	199.23	198.1	199.43
200.62	199.61	200.54	201.1	200.47	201.25	199.48	201.42	200.36	199.41	200.45	199.16	200.26	200.23	199.55	200.92	200.39	199.83	200.21	200.85	199.9	200.72	200.11	200.2	200.14	199.68	200.59	200.01	201.01	200.22	201.19	200.33	200.13	200.3	200.62	201.37	201.42	200.64	199.84	200.16	199.18	200.12	200.49	200.5	201.03	199.79	199.81	200.77	200.03	200.77
211.99	211.64	210.47	210.98	212.93	213.57	211.42	211.88	212.75	211.04	211.9	212.66	211.89	212.42	211.89	211.66	212.39	210.99	211.8	212.95	211.01	212.01	212.34	210.86	211.45	211.94	213.28	212.18	212.43	211.79	212.38	210.94	211.92	210.6	210.46	211	211.6	212.26	212.62	211.79	211.31	212.27	210.75	212.24	211.39	210.62	211.08	211.65	210.8	211.53
207.63	208.33	208.06	209.02	208.37	208.87	207.65	207.71	208.57	207.47	208.17	207.33	207.65	209.46	208.05	208.63	207.97	207.75	207.95	208.77	207.92	208.62	207.49	208.5	209.6	209.6	209.21	207.93	208.67	207.48	208.13	208.98	207.81	209.09	208.14	207.53	208.58	209.52	208.17	209.66	209.6	208.93	209.07	209.02	208.56	208.29	208.93	208.26	209.62	209.02
217.59	216.87	217.17	218.06	216.57	216.6	216.59	216.54	217.22	217.26	217.4	216.77	217.12	216.83	216.49	215.68	215.48	215.4	216.38	217.66	217.06	218.1	217.1	217.4	216.72	217.46	217.02	215.92	216.98	216.25	217.93	216.82	217.62	216.9	217.29	218.13	216.19	215.99	217.47	216.77	217.58	217.47	217.84	217.42	217.84	217.15	217.73	217.5	216.03	217.38
203.73	204.02	203.68	204.93	202.49	203.48	204.59	202.75	203.42	203.26	203.91	204.1	204.19	203.56	203.14	202.72	203.99	204.31	204.36	204.28	202.62	203.76	203.3	203.57	203.25	204.65	203.69	202.63	204.42	203.53	205.43	203.04	203.14	203.87	203.6	203.38	204	203.27	203.41	204.17	202.95	204.83	203.43	202.56	204.26	203.99	203.12	203.33	204.49	203.31
212.48	211.72	211.38	211.21	211.41	211.9	211.3	213.76	211.03	213.24	211.19	213.04	211.75	211.85	210.76	211.33	212.97	210.87	212.74	212.59	211.23	212.4	211.75	211.99	211.09	211.58	212.34	211.96	210.56	211.61	212.15	211.36	212.19	211.14	211.25	211.89	211.63	211.27	211.78	212.68	211.42	212.03	211.96	212.7	211.27	211.55	211.14	211.6	211.51	212.18
212.51	211.9	211.79	211.35	211.84	212.39	212.66	211.42	212.1	211.64	211.67	211.7	211.66	211.79	212.1	211.22	212.6	210.99	211.65	212.02	210.99	210.42	212	211.36	212.42	211.4	210.81	213.21	212.97	210.85	211.91	211.54	211.83	211.75	211.24	212.35	211.36	212.48	210.57	212.31	211.84	212.5	211.4	210.57	212.41	211.51	211.48	211.06	212.32	212
203.49	202.82	202.71	202.62	203.63	201.75	203.07	202.5	202.02	202.22	202.47	201.93	202.18	201.95	203.85	201	202.09	202.71	203.14	201.93	203.19	202.45	202.11	202.79	202.23	201.94	202.65	202.8	203.15	201.82	201.52	202.5	202.16	201.29	202.4	202.24	202.95	201.13	202.06	203.12	202.18	203.19	202.3	202.58	201.61	203.27	201.79	201.72	202.17	203.44
209.61	208.51	208.9	208.7	208.3	208.82	209.86	208.36	208.26	208.19	208.71	208.79	207.76	208.52	207.85	208.03	208.83	209.44	209.17	207.91	209.42	209.24	208.54	208.22	206	208.32	208.1	208.57	207.85	208.66	208.52	207.04	208.48	208.38	208.62	208.93	208.66	209.18	208.27	208.29	209.14	208.33	207.28	208.62	208.96	209.91	208.89	208.77	208.16	208.5
200.19	200.38	200.17	201.18	199.22	199.54	200.41	200.73	200.22	199.88	200.42	200.48	200.02	199.56	200.79	200.24	200.79	200.74	200.4	200.29	200.39	200.63	200.55	201.11	200.88	200.9	201.03	199.75	199.84	199.41	200.04	199.87	200.47	200.93	200.61	200.39	200.64	199.53	199.55	199.99	199.73	199.14	200.47	200.33	199.87	200.6	201.34	199.39	200.51	199.67
209.62	209.14	209.5	208.71	208.1	209.14	209.51	208.47	208.92	209.11	209.12	209.32	208.03	208.71	208.01	208.35	208.04	209.58	208.89	208.79	209.62	208.93	209.11	209.57	208.5	209.15	209.05	209.19	208.52	208.89	207.71	209	209.21	207.57	208.37	207.57	209.15	208.81	209.18	208.78	208.98	208.66	209.13	208.99	208.34	207.19	208.88	208.9	207.79	209.49
208.34	209.6	208.36	208.16	207.82	209.07	208.09	209.14	208.89	208.3	209.02	208.28	208.88	208.99	207.77	208.07	207.75	209	207.96	208.46	209.17	208.26	208.43	209.06	208.78	207.95	208.89	209.76	208.69	209.54	209.67	207.79	210.9	210.28	208.68	208.21	209.25	207.78	208.92	209.6	207.3	207.37	208.16	210.01	208.44	208.13	207.82	209.15	208.59	208.65
216.87	216.49	216.6	217.54	215.29	216.44	216.23	216.62	218.05	216.83	217.1	217.67	216.26	216	217.34	217.17	217.24	216.65	216.75	217.44	216.39	217.16	217.05	217.12	217.41	216.41	216.43	217.16	217.87	216.92	216.12	217.67	216.36	216.93	217.27	217.49	217.8	215.87	216.39	217.59	218.14	217.07	216.92	216.63	216.86	216.8	216.81	217.53	216.03	217.44
199.54	199.4	200.22	198.41	200.27	198.73	198.29	199.28	199.55	199.04	199.72	199.77	199.3	199.06	199.34	199.69	198.49	199.58	199.13	199.78	200.06	198.72	198.92	200.08	198.65	198.42	199.91	199.79	198.96	199.28	198.79	198.52	199.45	198.91	199.42	199.53	198.81	199.16	198.69	197.89	199	199.5	200.07	199.05	199.73	200	199.92	198.68	198.07	199.05
201.76	203.78	202.53	202.98	203.23	202.17	202.79	202.8	201.76	202.63	202.35	203.17	202.37	201.92	202.19	202.35	202.12	203.22	202.66	202.8	202.5	203.5	202.02	202.58	202.72	201.91	202.8	201.99	203.73	203.09	202.8	202.14	202.91	203.65	202.49	202.64	202	201.9	202.48	202.74	202.07	203.7	203.01	202.87	203.69	203.12	203.16	201.17	203.26	203.72
208.56	209.35	208.83	208.82	209.24	208.33	208.81	209.24	208.87	207.88	209.18	207.7	208.25	208.49	208.55	209.52	207.76	208.21	208.46	208.55	209.98	209.14	208.47	208.98	208.85	208.42	208.91	208.92	208.25	208.89	209.23	208.93	209.19	209.07	209.94	209.69	208.86	209.59	209.55	209.02	208.63	209.56	209.1	208.11	209.18	208.76	208.91	208.52	209.17	209.39
205.84	204.09	204.17	204.46	203.31	204.05	203.9	204.24	202.6	204.36	204.74	203.8	203.35	203.74	204.61	204.91	204.48	204.64	204.27	204.29	203.94	204.8	204.07	203.9	204.53	203.64	203.86	202.5	204.02	203.98	204.17	204.35	202.86	204.31	204.33	205.51	203.18	203.52	203.82	203.36	203.55	203.69	203.78	203.59	204.25	203.23	203.68	204.33	204.34	203.69
211.63	211.79	211.5	211.3	211.35	212.9	211.18	212.46	212.79	211.77	212.27	211.67	211.57	213.11	211.99	212.75	212.04	212.19	212.32	211.94	211.93	211.91	212.54	211.6	211.96	210.74	210.99	212.3	210.29	211.08	212.18	211.01	211.68	211.95	213	211.72	212.25	211.27	212.94	210.9	212.48	211.71	212.09	212.01	211.23	211.54	211.4	211.43	210.95	211.19
209.16	209.67	209.61	208.66	209.86	209.38	209.58	208.69	208.84	209.79	207.77	209.33	209.12	208.28	209.71	208.5	209.4	209.92	208.65	209.06	209.36	208.19	208.88	207.71	208.3	209.45	208.04	207.96	208.81	209.39	210.08	208.14	208.75	209.21	208.35	208.31	208.71	208.12	208.46	210.02	208.35	208.54	209.11	209.27	208.87	208.33	208.35	208.93	209.33	209.25
205.12	203.9	204.48	204.38	205.02	204.65	205.31	205.88	204.54	203.85	203.85	204.77	204.26	203.93	205.83	205.45	205.89	205.23	205.05	204.5	205.22	205.68	205.11	205.03	204.93	204.48	204.83	204.89	205.13	205.1	205.57	205.49	205.07	204.4	204.42	204.69	205.09	204.8	204.45	205.02	203.91	205.92	205.78	204.78	204.36	205.64	205.03	203.77	204.36	205.34
205.35	205.32	205.85	205.5	205.93	204.91	205.33	205.98	205.12	205	204.98	205.47	205.89	204.85	206.14	206.23	204.98	205.81	207.43	205.73	206.79	205.29	205.4	204.51	205.88	205.07	205.56	204.28	206.6	205.99	206.05	205.53	204.98	205.07	206.15	205.56	204.9	205.53	205.49	204.55	206.03	206.12	206.15	206.55	205.6	206.83	205.67	205.73	205.6	205.2
217.2	216.32	217.22	217.22	217.48	217.67	216.44	216.52	217.93	216.31	217.43	215.91	217.1	216.31	216.31	215.97	217.15	216.9	216.66	217.1	215.78	216.6	216.52	217.22	217.58	216.43	218.38	217.91	216.82	218	218.02	217.37	216.89	217.2	217.16	216.69	217.75	217.43	217.07	216.19	216.52	216.55	217.4	216.41	217.57	217.24	217.1	218.71	216.87	217.47
206.42	208.62	205.28	206.14	207.04	206.46	207.12	206.87	205.68	207.21	206.32	205.12	207.3	205.76	206.95	205.53	206.43	205.67	205.83	206.32	206.25	207.33	205.78	206.26	206.52	207.2	206.64	206.13	205.37	206.01	206.65	205.64	206.63	207.33	205.67	204.66	206.51	206.76	205.74	206.56	205.87	207.72	205.95	206.51	206.28	206.19	205.28	206.53	206.68	206.38
211.69	210.19	211.24	211.16	212	210.46	212.56	211.59	211.97	211.73	211.45	211.64	211.05	211.59	211.52	211.43	210.87	212.21	211.3	210.59	211.04	211.67	211.89	210.4	210.99	211.38	211.48	211.77	210.8	210.03	211.93	212.65	211.61	211.57	212.15	211.52	212.03	212.14	211.1	211.26	212.09	210.7	210.97	211.4	212.2	212.72	210.58	212.41	210.46	212.15
218.03	217.28	216.32	217.59	216.39	215.93	217.14	217.68	217.34	216.79	216.39	217.16	217.28	216.91	217.02	215.55	217.15	216.43	215.89	217.31	217.08	216.58	217.89	216.23	217.46	216.85	217.29	217.32	216.67	217.89	216.04	216.82	216.74	217.37	217.1	216.77	216.45	217.25	218.15	218.18	216.41	217.16	216.98	217.04	218.5	217.07	217.01	217.26	216.32	217.31
217.74	216.82	217.37	217	216.75	216.92	216.44	217.16	217.45	217.65	217.52	217.2	216.16	217.8	216.74	216.92	216.73	216.83	217.5	216.25	217.08	217.57	217.13	216.44	216.86	217.47	215.67	216.9	217.06	217.24	216.74	216.8	217.1	218.04	217	217.39	217.27	218.29	217.63	216.7	216.89	217.34	216.9	217.08	217.12	217.34	216.91	216.43	217.13	217.02
202.65	204.21	203.23	203.11	202.96	203.53	202.77	203.67	203.22	202.46	203.35	202.81	202.74	202.41	202.92	203.21	203.07	202.16	202.49	203.15	203.07	204.97	203.12	203.46	202.59	202.53	202.54	203.63	202.54	203.16	203.62	203.15	203.02	202.97	203.14	201.97	202.76	202.33	203.91	202.37	203.73	202.43	202.04	202.91	202.84	203.4	203.29	202.49	203.81	202.89
217.17	217.21	217.94	216.66	217.13	217.46	217.21	216.61	215.7	216.82	217.08	216.53	217.81	217.44	218.13	216.25	218.06	216.5	217.12	216.53	217.59	217.2	217.72	217.94	217.13	217.39	216.78	216.85	217.12	217.11	217.6	216.67	218.03	215.59	216.7	217.96	215.76	216.41	216.65	216.97	217.07	217.25	216.61	215.05	217.56	218.27	216.52	217.52	216.27	217.87
200.6	199.92	202.02	201.1	199.97	201.59	201.27	199.63	200.2	203.19	201.9	200.83	200.34	201.07	201.36	201.37	201.48	201.26	200.74	200.88	200.75	200.61	202.32	202.66	201.04	201.5	200.12	201.54	201.19	200.65	200.45	202.33	201.12	201.29	200.55	200.85	201.06	202.18	201.69	201	200.52	200.87	201.67	200.25	200.46	201.97	201.07	202.5	200.23	201.81
200.77	200.23	200.2	201.29	200.32	200.11	199.89	200.83	199.9	200.28	200.44	201.31	199.73	200.08	200.23	200.27	198.86	200.32	201.13	201.08	200.27	199.69	202.31	199.45	200.7	200.81	200.12	200.72	199.82	201.22	200.81	200.37	199.49	199.64	199.84	200.35	200.32	200.63	200.51	200.16	200.05	200.85	200.04	199.75	200.65	200.69	200.36	200.55	200.85	199.61
210.27	210.11	208.95	209.63	208.78	209.41	209.96	209.11	210.34	210.72	210.99	210.63	209.76	209.96	210.1	209.01	209.83	210.99	210.05	210.17	210.49	210.09	210.03	209.22	210.35	208.87	209.39	209.36	208.87	209.53	209.06	208.71	209.75	209.26	209.58	209.91	210.88	208.71	210.85	209.7	209.81	209.55	209.25	209.16	209	209.77	209.21	209.52	209.72	210.12
200.32	201.25	200.38	201.29	201.14	200.02	199.93	201	200.01	201.03	200.5	200.26	201.28	200.44	200.35	199.95	199.38	200.89	200.61	199.21	200.43	200.63	199.47	200.49	201.17	200.9	200.51	200.04	199.49	200.66	201.22	201.37	200.41	201.2	199.7	201.52	201.16	201.05	200.47	200.74	200.11	200.27	199.85	200.88	199.17	200.47	200.75	200.02	200.06	200.17
208.26	207.76	208.71	208.68	207.97	207.4	208.54	209.52	209.22	208.92	209.18	208.76	207.8	207.29	209.17	208.18	207.14	207.83	207.1	208.77	207.93	208.51	208.4	208.57	208.29	208.44	208.39	209.51	209.38	209.78	208.65	208.54	209.23	208.25	207.88	208	208.91	208.66	208.46	209.03	208.42	207.52	208.31	208.62	209.34	209.24	209.11	209.51	208.09	207.98
217.41	215.53	216.96	215.93	217.69	217.53	216.4	217.26	216.34	216.13	216.86	215.95	217.67	216.55	215.66	216.6	217.18	217.52	216.8	216.74	215.77	216.45	215.99	216.6	216.84	217.44	217.25	216.77	216.23	217.25	216.58	218.12	216.66	217.27	216.56	216.87	218.22	215.98	217.31	217.24	216.41	217.48	216.45	217.67	217.47	217.97	217.51	215.41	215.67	217.17
202.04	202.46	202.74	201.73	203.28	202.68	202	201.67	202.24	202.55	202.46	202.02	201.92	202.77	202.06	202.03	203.17	202.41	201.2	203.22	202.58	202.79	202.17	202.33	201.7	202.42	202.82	201.99	203	203.33	202.87	203.29	202.38	201.95	203.1	201.05	202.26	202.74	201.01	202	202.87	202.5	201.76	202.21	202.89	201.44	201.12	201.11	202.16	202.93
213.28	213.36	212.28	211.66	212.19	211.83	212.47	211.75	210.6	212.76	211.93	213.61	213.11	212.89	212.9	211.95	211.19	213.4	211.32	212.41	212.13	213.17	213.03	212.01	211.79	212.53	211.93	212.08	212.35	211.8	212.63	213	212.85	212.25	211.47	212.19	213.47	212.23	212.76	211.21	212.92	211.88	212.28	213.59	212.48	212.37	212.46	213.13	212.64	211.96
202.59	204.21	204.01	202.66	202.98	203.3	202.9	203.12	203.51	202.88	202.46	202.94	203.32	203.98	204.25	203.22	202.73	203.14	204.46	202.54	202.7	202.8	203.71	203.96	202.86	203.96	202.06	204.4	203.13	204.12	202.08	203.18	203.33	203.29	203.11	203.62	204.01	203.68	203.45	202.84	203.29	203.89	203.34	203.39	202.52	203.24	202.78	203.51	201.86	203.42
203.09	203.46	203.56	203.7	204.29	203.43	204.3	203.48	203.38	202.15	202.33	203.3	202.8	202.38	204.02	204.35	203.6	204.07	202.18	203.11	202.43	203.44	203.51	203.45	202.82	203.2	202.65	203.14	202.48	202.92	203.92	202.65	203.02	202.84	202.96	202.84	202.92	203.19	202.57	202.63	202.78	203.31	203.03	204.13	203.01	204.14	202.68	202.3	203.75	203.47
212.49	214.05	211.76	212.91	212.47	211.88	212.46	212.53	213.11	212.37	213.6	212.8	211.87	213.04	213.92	213.12	212.58	214.17	213.47	213.84	213.07	213.78	213.02	213.28	212.54	213.21	213.7	212.71	212.73	213.58	213.37	214.01	213.17	214.79	212.18	212.47	213.63	212	212.86	213.82	213.43	213.72	212.26	212.55	212.12	212.86	213.26	212.7	214.54	212.88
208.02	208.43	207.51	208.17	207.44	207.59	207.42	207.39	207.41	208.62	207.34	208.86	207.96	207.94	207.98	208.06	206.84	207.28	207.54	208.42	207.64	207.21	207.94	207.85	207.35	208.53	207.57	207.61	208.56	208.42	207.41	206.97	207.29	208.62	207.35	208.5	209.05	208.5	206.68	208.42	208.22	207.73	208.2	208.52	208.48	208.79	208.74	207.15	207.19	207.78
208.6	208.44	208.83	208.36	208.25	208.51	208.29	207.62	208.35	209.37	208.9	209.9	208.06	209.12	208.98	208.12	208.03	208.17	208.83	208.55	208.37	209.38	207.75	207.94	209.48	209.06	208.33	208.24	207.45	208.99	208.22	208.82	209.58	209.18	208.55	208.78	208.79	208.58	208.78	208.56	208.46	207.43	208.13	208.9	208.66	208.51	207.94	208.54	208.84	207.97
199.91	201.18	201	201.57	200.71	201.13	201.91	200.41	200.31	199.84	202.47	200.22	201.47	201.02	201.22	201.69	201.31	201.99	201.35	200.95	201.76	201.42	201.51	200.82	200.49	201.52	201.3	200.73	201.57	201.37	201.51	201.13	201.19	201.13	200.68	202.15	201.15	201.17	201.56	202	201.1	201.64	201.32	200.55	201.98	200.81	199.61	202.02	201.39	200.86
218.3	218.1	217.59	217.31	217.62	216.82	218.73	217.69	217.8	217.57	218.97	217.39	218.29	216.56	218.26	216.53	216.53	217.03	217.79	218.21	217.34	218.4	217.82	217.69	217.36	217.27	218.1	218.42	216.67	217.77	217.88	217.19	218.32	217.31	217.84	218.05	219.03	218.75	217.38	218.38	217.64	217.27	217.31	217.6	217.61	217.61	217.6	217.02	216.48	217.37
217.15	217.37	217.21	218.06	216.67	217.67	217.27	216.43	216.61	215.02	217.18	216.48	216.79	217.28	216.4	217.48	216.2	218.65	216.18	217.73	217.19	217.33	217.72	216.14	217.96	216.16	217.04	216.65	216.13	217.72	218.69	217.52	215.65	217.2	217.62	216.48	217.8	217.87	217.57	217.7	216.81	217.21	216.99	217.29	218.41	216.62	217.11	216.97	217.94	216.51
213.22	214.3	213	213.01	213.77	213.43	212.52	212.61	212.63	214.47	212.66	213.77	213.44	212.74	211.98	212.9	212.85	213.14	213.59	213.29	213.12	213.26	213.17	213.74	212.02	213.85	212.77	212.81	212.24	212.79	213.14	213.79	213.12	212.3	213.18	212.16	212.54	212.48	213.44	213.3	212.53	213.29	213.26	213.07	212.04	212.42	213.04	213.74	213.18	212.75
217.06	217.19	215.48	217.37	216.93	217.04	216.07	217.2	217.36	218.26	217.37	217.88	216.35	217.85	216.63	216.97	217.16	217.29	215.35	217.22	216.71	218.11	216.43	216.82	217.38	216.6	216.91	216.48	217.57	216.35	216.86	218.11	217.07	216.75	217.09	216.38	216.89	217.39	216.24	217.3	217.91	218.14	216.43	215.48	217.01	217.23	217.51	217.59	216.51	216.51
211.06	211.12	211.16	210.9	211.18	212.14	210.71	211.41	212.83	211.81	212.42	212.49	211.1	210.87	212.01	211.47	212.26	211.45	211.02	210.51	212.48	210.66	211.3	212.07	210.8	210.73	210.54	211.89	210.66	212.67	212.49	210.46	211.98	212.5	212	211.24	212.01	211.94	212.23	211.17	211.15	212.29	212.51	212.39	210.67	211.78	211.67	210.66	211.89	212.36
213.28	213.54	213.67	215.22	214.56	213.81	214.29	213.35	214.21	212.8	214.05	213.94	213.56	214.11	212.41	214.79	214.3	213.7	214.35	215.31	214.08	214.19	214.2	214.44	214.37	214.1	213.97	212.87	213.77	213.95	214.39	213.58	213.7	213.95	213.84	213.25	214.54	213.73	214.64	211.81	213.82	213.46	214.71	214.71	213.51	213.41	214.23	212.38	214.12	213.47
208.88	208.49	207.55	207.84	208.24	208.68	208.18	208.91	208.46	207.74	207.78	208.43	208.63	208.88	208.12	208.78	208.92	208.1	208.71	208.42	209.03	208.08	207.85	208.9	208.64	208.11	208.64	208.34	207.66	207.91	207.89	208.52	207.72	208.11	208.68	207.34	208.11	208.15	207.86	208.43	207.74	208.53	208.27	208.57	208.7	208.69	208.43	209.03	208.78	209.23
211.86	211.31	211.3	212.38	211.25	210.67	212.52	210.26	211.11	211.73	210.95	211.08	210.79	210.99	213.07	210.65	210.54	211.91	210.81	211.68	211.99	210.67	211.86	211.24	212.11	211.23	211.53	212.28	211.82	212.51	212.52	211.74	211.29	212.02	212.01	210.98	211.84	211.3	211.41	212.05	211.51	210.86	212.15	211.72	212.13	211.56	211.71	212.1	211.7	212.25
204.58	204.7	205	205.3	203.96	203.6	205.51	205.05	206.18	204.36	205.59	205.2	204.75	204.87	203.44	205.8	204.21	204.45	205.39	204.01	204.08	205.18	205.06	203.81	203.87	205.27	205.38	205.25	204.77	204.53	205.88	206.01	205.24	204.3	203.76	204.04	204.6	203.83	204.92	204.54	205.69	205.98	205.54	204.92	204.79	204.37	204.36	205	203.94	205.38
212.15	212.98	212.62	213.41	213.67	213.71	212.43	213.86	213.12	213.55	213.86	212.83	212.82	212.36	212.63	214.32	212.44	213.45	212.75	214.24	213.2	212.52	212.37	212.5	213.77	213.67	212.22	212.65	213.65	212.3	212.55	213.34	213	212.54	212.88	213.09	212.63	212.87	212.06	213.35	212.76	213.56	212.45	212.74	212.36	214.11	212.59	212.53	212.83	210.99
199.7	200.22	201.14	201.7	200.81	199.64	200.78	200.24	200.24	199.55	200.55	201.07	201.49	200.84	200.82	199.51	200.89	201.43	199.48	199.83	198.89	200.38	200.01	200.09	199.66	200.93	199.75	200.2	201.72	199.86	200.55	200.46	200.67	200.27	199.97	199.22	201.65	200.5	200.41	201.09	201.72	199.88	200.82	199.77	200.66	200.38	199.96	199.49	199.7	200.45
199.83	200.42	201.19	201.1	200.35	200.71	200.28	201.1	199.99	200.35	199.92	200.41	200.35	199.84	200.32	199.72	199.2	199.85	200.34	201.1	201.44	200.76	200.7	200.73	202.05	200.62	199.28	201.2	201.82	200.94	199.38	201.39	199.07	201.73	201.35	199.29	199.55	200.13	200.69	199.76	200.2	200.68	201.34	199.25	199.46	199.72	199.99	199.82	199.86	200.16
208.58	207.71	209.5	209.23	209.7	208.77	209.18	208.46	208.9	208.88	208.32	207.73	209.17	208.89	207.8	209.2	208.43	208.34	208.09	209.01	208.07	208.41	207.76	208.87	208.04	208.8	209.33	208.31	208.38	207.4	208.15	209.64	208.59	208.12	208.58	208.49	208.34	207.84	208.73	207.83	209.06	208.56	207.79	209.61	208.22	208.93	208.81	209.56	208.24	208.35
204.12	202.98	204.85	203.58	202.92	204.54	204.39	204.55	203.86	202.97	203.9	202.93	203.37	204.12	202.97	203.81	203.6	203.94	203.99	203.81	201.9	203.81	203.82	204.49	203.46	202.71	203.81	203.98	204.46	203.5	203.15	204.05	203.56	203.7	203.82	203.95	204.28	203.7	203.41	204.06	203.74	203.97	203.02	204.35	203.98	202.8	203.11	204.72	203.04	202
202.8	202.7	202.52	204.2	204.88	204.14	205.09	204.48	204.57	203.62	204.49	203.4	203.33	202.96	203.81	204.85	203.66	204.4	202.19	202.84	204.06	203.78	201.68	203.65	204.35	203.73	204.19	204.3	203.82	204.57	204.16	202.47	204.01	204.05	204.02	203.24	203.86	205.41	204.68	204.74	203.27	204.39	203.83	204.3	204.1	203.8	203.84	203.43	203.6	204.3
204.93	204.2	204.03	205.01	203.68	204.2	204.2	204.72	205.05	204.62	205.24	203.82	204.94	205.54	204.73	204.65	203.92	205.43	204.8	203.37	203.81	204.5	205.26	205.31	205.05	205.28	205.57	205.24	204.99	204.75	204.67	205.41	204.73	204.32	205.5	204.17	204.62	204.38	205.28	205.78	204.18	205.82	205.3	204.82	204.97	205.2	205.33	204.75	204.77	205.37
208.07	207.62	208.12	207.03	208.65	208.72	207.56	207.88	207.52	207.49	208.12	207.3	207.91	207.58	207.16	207.33	208.49	208.16	208.02	208.7	208.01	208.19	207.15	209.26	208.48	208.86	209.02	208.67	207.36	207.91	208.23	207.07	207.75	207.97	207.5	208.05	207.77	207.56	208.75	208.39	208.23	207.95	207.09	208.98	208.53	207.88	208.02	207.67	208.33	208.11
202.69	202.93	203.41	204.42	202.44	202.56	203.25	202.67	203.17	203.58	204.08	202.35	203.38	203.72	203.17	203.53	202.59	202.67	202.71	202.31	202.34	202.2	201.69	202.3	202.96	202.49	201.45	202.05	203.54	202.34	203.22	204.31	201.66	203.4	201.87	201.78	202.28	202.49	202.17	202.68	203.05	202.94	202.25	201.47	201.78	202.5	203.01	202.88	202.19	202.46
203.36	202.17	202.4	201.74	204.32	203.65	202.94	202.92	203.23	203.51	204.77	203.1	202.87	203.63	202.49	204.53	202.05	203.43	202.01	203.92	203.61	203.48	203.02	203.23	203.55	203.15	202.35	203.43	203.3	203.88	202.4	202.9	204.27	202.97	204.94	203.82	201.14	203.7	202.36	204.64	202.74	203.67	203.64	202.64	204.32	204.41	202.91	202.23	203.82	202.52
212.62	210.45	211.46	210.64	210.86	211.24	211.18	210.93	211.09	211.82	211.22	211.46	211.7	211.92	211.35	211.96	211.81	212.21	212.33	211.73	211.35	212.1	211.54	212.17	212.63	211.81	211.8	211.35	211.92	212.23	212.56	211.77	212.47	211.44	212.24	211.69	211.9	212.26	211.46	211.83	211.31	211.63	212.17	212.25	212.02	211.59	211.56	210.54	209.78	212.2
216.71	217.58	215.79	216.67	217.27	216.86	217.01	216.65	216.49	217.4	217.29	216.82	217.3	216.16	217.83	216.48	218.17	215.72	216.95	217.23	217.12	216.4	216.4	217.26	216.04	217.46	216.51	217.03	215.99	216.49	216.91	217.69	217.39	216.55	216.88	217.78	216.6	217.83	216.54	216.19	217.24	217.52	216.96	217.01	216.88	216.85	218	215.73	214.82	216.87
209.98	208.78	208.97	209.62	209.03	207.96	208.25	210.11	208.88	209.31	208.26	209.17	208.66	209.45	209.04	208.37	209.66	209.84	209.47	209.14	208.28	207.82	209.42	208.72	209.68	208.75	209.68	208.23	208.31	208.18	208.66	209.41	209.06	209.5	208.9	208.12	209.04	208.03	208.93	208.29	208.6	208.88	208.06	208.52	208.71	208.96	208.24	210.06	208.61	208.38
208.84	209.06	210.03	210.06	208.61	207.97	209.64	209.94	209.66	208.49	208.65	208.97	208.52	208.96	208.35	207.78	209.35	208.42	208.89	208.56	209.53	208.2	208.85	208.49	208.2	208.49	209.82	209.08	208.63	208.55	208.52	208.81	208.7	208.13	208.8	209.31	210.04	209.88	208.68	208.33	208.85	209.26	208.23	208.48	208.53	208.67	207.93	208.34	207.97	208.89
204.12	203.32	203.56	204.51	203.6	204.62	203.03	202.6	204.21	203.52	204.25	203.4	203.71	204.08	205.08	202.76	203.65	203.54	204.73	202.4	204.06	203.4	203.89	203.29	204.87	203.95	204.04	202.85	203.95	203.56	204.01	203.91	203.45	203.59	203.75	204.26	203.89	203.91	203.53	203.61	202.9	203.48	204.13	205.21	203.64	204.71	203.45	203.12	203.91	204.49
212.61	211.54	211.79	213.08	211.34	211.84	212.38	212.23	210.87	212.39	212	210.87	211.7	212.28	212.31	211.56	211.1	210.8	211.14	211.66	212.63	211.82	212.02	211.37	212.85	212.28	211.58	211.88	211.23	211.17	211.78	212.45	212.33	211.01	212.07	212.44	212.47	211.25	210.89	211.24	212.47	211.07	211.46	212.12	213.42	211.69	211.48	211.74	211.65	211.63
203.65	203.16	203.6	204.01	203.59	204.42	203.81	204.08	204.13	203.93	205.15	203.4	204.22	204.01	203.49	204.61	204.2	203.82	202.55	204.13	203.26	203.52	204.92	203.77	203.8	203.89	203.31	204.27	203.87	203.81	204.93	204.32	204.19	203.85	203.56	203.36	204.18	204.28	204.08	203.86	204.05	204.13	204.68	205.31	203.92	203.82	203.98	204.8	204.65	205.13
195.72	194.8	195	196.19	195.12	194.78	195.67	195.92	196.37	194.97	196	194.51	195.52	194.72	196.78	194.68	194.24	194.63	195.29	196.6	194.61	196.24	194.7	194.79	195.75	195.04	194.26	194.31	195.29	196.25	195.78	196.06	195.04	195.27	194.01	195.11	195.7	193.85	194.42	195.03	194.78	195.4	194.31	194.52	195.86	194.75	194.76	195.18	193.34	195.22
208.89	208.95	208.68	207.95	209.35	209.61	209.33	210.14	209.98	208.85	208.98	209.01	210.02	209.28	209.02	209.1	209.18	209.24	209.55	208.87	210.06	208.52	209.51	209.14	208.97	209.14	210.27	208.84	208.23	209.65	210.27	209.08	208.76	209.22	209.56	208.86	208.64	208.54	208.91	209.19	209.8	209.58	208.95	208.64	208.76	209.8	209.66	209.49	210.03	209.47
208.54	210.08	209.91	209.61	209.46	208.81	209.56	209.55	209.39	209.73	208.47	208.93	209.33	210.44	210.2	210	209.16	209.01	209.14	210.4	208.76	210.19	209.26	209.53	208.83	208.88	210.69	209.97	210.3	209.04	208.95	209	210.25	209.68	208.87	210.27	210.39	208.89	209.59	209.5	209.38	208.3	210.05	210.3	209.54	210.09	209.23	210.12	210.48	209.22
201.76	201.37	201.74	201.41	201.64	201.15	200.55	200.85	200.98	201.13	201.61	199.86	201.03	200.24	199.63	201.02	200.6	201.97	202.1	200.62	200.74	200.23	199.54	201.22	201.77	200.91	200.09	200.51	200.38	200.75	201.35	201.57	201.39	201.05	200.87	202.76	201.63	201.24	201.86	201.13	200.18	201.33	201.83	200.33	200.43	200.84	200.52	201.4	201.19	201.51
202.86	203.33	202.03	202.07	201.78	202.37	202.26	201.84	203.41	202.81	203.57	202.06	201.85	202.91	203.2	202.45	202.51	202.9	202.91	202.92	202.72	201.77	203.22	203.59	202.19	201.7	202.24	202.71	202.59	203.4	202.3	203.14	202.23	201.62	202.32	203.12	202.51	202.22	202.17	203.2	202.3	202.15	203.19	203.73	203.76	202.71	202.35	200.9	203.13	202.39
206.2	205.49	206.22	205.92	205.39	205.66	206.21	206.4	206.57	206.29	206.57	207.29	205.98	205	206.26	206.98	206.89	206.77	206.32	207.33	206.02	207.44	207.19	206.1	206.46	206.51	207.6	206.47	205.97	205.9	206.95	207.9	205.4	206.36	206.62	207.1	205.89	205.9	206.42	206.25	207.47	206.07	206.82	205.18	206.42	207.66	207.05	204.26	206.61	205.34
199.28	197.93	198.1	199.15	198.54	197.86	198.02	198.47	199.17	198.68	198.07	197.35	199.3	199.19	199.77	197.53	197.81	198.8	198.94	199.69	198.88	198.3	198.09	199.18	197.07	200.7	199.46	198.21	198.82	198.94	200.13	199.21	199.72	198.88	199.34	197.88	199.26	197.64	198.73	198.58	198.66	198.42	198.21	198	199.3	198.92	200.19	199.36	198.45	198.49
213.84	213.2	213	212.89	212.43	212.79	213.21	212.98	213	214.19	212.38	212.21	212.97	212.25	212.91	213.02	212.7	212.8	212.85	211.88	212.84	212.78	212.73	213.72	213.48	213.41	212.91	213.4	212.26	212.12	212.99	212.97	212.77	213.86	212.67	212.48	213.06	212.04	213.03	212.78	212.47	213.96	213.68	212.84	213.82	213.44	211.99	212.66	213.07	214.66
208.79	208.41	209.75	208.63	208.92	207.17	208.41	208.86	209.21	209.65	208.72	208.95	208.95	208.33	209.07	209.55	209.75	206.68	208.9	208.51	208.33	208.69	208.2	208.72	208.83	209	209.69	208.61	209.16	208.1	209	209.18	209.1	209.96	207.9	207.81	209.01	207.86	208.52	207.62	208.52	208.41	208.87	209.46	208.07	209.85	209.26	208.6	208.37	210.07
195.82	195.11	195.87	194.63	194.9	196.1	195.24	195.93	195.46	194.8	196.89	195.2	194.35	195.01	195.43	194.13	196.19	194.4	195.3	195.73	196.02	195.35	195.07	195.68	194.86	195.35	194.81	195.52	194.59	195.32	196.61	195.44	193.99	195.42	195.39	194.63	196.19	195.46	195	196.4	194.68	195.97	195.58	194.99	194.69	194.94	195.76	195.72	195.38	195.21
207.54	208.28	208.41	209.21	209.47	207.03	209.43	209.02	208.82	207.7	208.56	208.2	207.48	206.5	208.92	208.61	208.73	208.24	207.64	208.67	207.91	208.87	207.9	208.53	207.91	209.36	208.87	208.09	208.17	208.35	209.52	208.04	208.08	207.69	207.72	207.46	207.48	209.53	207.78	209	207.74	208.36	208.69	208.68	208.75	208.68	209.55	209.28	208.81	209.11
199.49	199	200.25	199.12	200.05	200.25	200.68	199.03	200.3	198.99	199.07	199.03	198.69	198.73	199.51	199.19	200.48	199.49	198.99	199.97	198.71	198.01	198.67	199.55	199.49	199.68	199.88	200.13	200.01	200.19	198.14	199.32	198.63	200.66	198.61	200.89	199.04	201.2	201.27	200.16	200.35	198.13	199.51	199.21	199.73	199.25	199.38	200.05	199.96	199.63
211.55	211.58	212.25	211.94	212.68	211.69	211.88	211.61	212.04	211.53	211.58	211.54	211.55	211.21	211.47	211.47	212.31	212.45	212.44	211.41	211.83	212.26	212.63	210.69	212.21	211.75	212.63	211.74	211.62	211.37	211.91	211.96	211.75	211.21	211.69	211.86	212.83	211.55	211.98	211.15	211.54	210.86	211.42	212.21	212.13	212.94	212.42	211.44	211.36	212.34
208.7	209.24	208.5	208.15	208.29	207.82	208.7	207.62	208.17	208.15	208.59	208.25	208.76	208.89	208.5	209.14	208.45	208.73	210.07	208.4	208.99	208.09	207.94	208.32	208.09	208.11	209.18	208.77	207.98	208.79	208.34	208.95	209.19	209.26	208.16	208.43	208.2	207.64	209.06	208.87	209.08	208.63	209.05	208.9	208.82	209.76	207.86	208.23	208.72	209.91
207.97	207.88	207.09	208.36	207.58	207.8	207.48	208.06	206.9	207.02	207.41	207.82	207.08	208.36	207.27	208.04	207.7	209.02	207.43	208.57	207.42	207.97	207.36	208.65	209.04	207.93	207.72	208.31	208.09	208.28	207.84	208.82	207.82	207.63	207.71	208.81	208.42	207.03	207.46	208.71	207.51	207.22	208.19	207.37	208.05	207.56	207.73	207.12	208.17	207.75
208.6	206.99	207.64	207.96	207.74	208.15	207.37	207.58	207.24	208.15	206.74	208.07	207.66	208.17	207.64	207.31	206.87	208.44	207.84	206.81	207.55	206.91	207.79	207.45	207.81	208.23	207.57	208.56	207.99	206.99	207.57	207.78	208.33	207.45	206.88	208.04	206.4	207.64	208.32	208.15	207.29	208.93	207.97	207.78	207.44	208.78	206.65	207.27	207.04	208.56
207.37	208.21	208.4	208.01	207.34	206.62	207.21	207.02	207.72	207.81	205.7	208.75	207.66	207.01	207.14	208.1	208.27	207.45	208.02	208.4	207.63	208.78	207.65	208.32	207.28	207.58	207.81	207.49	208.93	207.54	207.4	207.61	207.19	207.87	207.65	207.85	207.39	206.84	206.46	207.69	207.54	208.86	207.48	207.22	208.18	207.66	207.26	207.8	208.42	207.66
207.51	207.26	208.38	207.27	207.4	206.99	208.59	206.45	208.02	207.71	207.88	208.28	207.42	207.83	208.68	208.43	208.13	206.84	208.08	209.35	208.18	207.94	208.16	208.66	208.07	207.8	207.32	207.94	207.23	207.29	207.65	208.95	207.39	206.86	208.9	207.82	207.36	207.69	208.76	207.76	207.99	207.71	208.17	207.86	208.47	206.69	207.21	209.08	207.71	207.84
213.21	212.52	214.39	213.31	211.48	211.72	212.22	213.44	212.67	212.7	212.69	213.55	213.63	213.74	211.9	213.58	213.34	212.73	212.16	213.38	212.39	212.29	213.62	212.96	212.35	212.07	212.17	212.96	214.53	212.35	212.57	213.66	212.54	212.99	214.49	212.96	213.5	213.33	212.83	213.6	212.75	213.37	212.1	213.07	211.82	213.07	213.33	213.58	212.75	213.55
213.14	212.53	213.99	214.2	212.77	214.59	214.29	213.74	214.23	214.99	214.33	214.91	213.52	214.23	214.69	214.34	213.14	213.62	214.31	214.59	213.34	214.67	214.02	214.64	213.02	214.36	213.63	214.33	213.78	214.27	213.55	213.65	213.68	214.24	214.97	213.72	213.5	214.13	213.82	213.55	215.11	213.1	213.44	213.89	213.57	213.92	213.45	212.77	212.77	213.54
207.97	207.87	207.17	207.79	208.75	208.48	207.35	207.5	209.02	207.08	206.6	207.41	206.26	208.11	207.12	207.48	209.07	207.79	207.75	208.04	208.02	207.44	208.6	206.89	208.86	207.66	206.76	207.87	207.97	207.39	207.83	207.93	208.7	207.49	208.13	209.16	209.16	208.26	207.34	208.31	208.83	208.63	208.79	207.69	208.4	208.61	206.58	207.85	207.81	208.48
208.9	208.3	208.69	209.9	209.43	209.36	207.84	208.02	208.93	207.89	208.27	207.71	209.35	209.05	208.26	208.76	209.91	208.34	208.39	208.31	208.21	208.56	209.61	208.47	207.92	207.92	207.43	208.73	208.71	208.49	210.74	209.55	209.18	209.05	209.01	207.81	208.49	209.06	209.16	208.29	208.31	209.36	209.87	208.69	209.44	207.76	207.95	209.35	208.44	207.71
216.83	216.26	217.47	217.42	216.26	217.57	217.47	218.17	215.72	217.19	217.39	217.68	217.43	217.31	217.02	217.47	217.37	216.83	217.59	218.12	216.48	218.67	217.25	217.67	216.84	217.75	217.35	217.92	217.3	216.02	217.55	217.14	216.05	216.33	217.55	216.39	217.35	217.24	216.57	216.37	216	216.47	217.66	216.46	217.63	216.28	216.35	217.92	218.08	216.35
207.13	207.32	208.17	207.3	207.59	207.51	208.14	208.35	206.95	207.4	207.41	207.06	208.18	208.72	207.05	208.85	209.14	207.13	208.51	207.15	208.32	209.14	207.34	207.69	207.56	208.57	207.76	208.26	208.69	207.61	207.5	208.35	207.88	207.08	208.47	208.65	207.67	208.84	207.35	207.84	207.57	207.17	207.84	208.02	208.69	208.47	207.88	206.68	207.48	207.17
197.78	198.37	197.15	197.92	197.69	197.29	198.17	197.87	197.78	197.63	197.59	197.55	199.01	197.6	197.4	197.4	199.46	199.03	197.52	196.02	198.42	196.52	197.46	198.6	197.7	197.36	197.4	199.69	197.07	199.18	197.54	198.82	198.48	197.45	198.7	197.59	198.35	197.95	198.22	197.39	198	197.58	198.13	197.47	197.46	198.89	198.66	197.47	198.44	197.37
214.05	214.78	213.04	213.16	212.73	212.99	213.28	214.14	212.8	214.81	213.92	214.12	214.47	214.27	214.45	214.43	213.98	212.77	213.16	214.44	212.88	214.37	213.68	213.67	213.9	214.4	214.47	213.04	214.38	214.64	213.79	214.82	213.93	213.35	213.9	213.46	214.18	213.03	214.43	214.08	214.01	214.03	213.49	213.33	213.78	213.39	212.97	214.21	213.4	215.01
209.28	208.33	208.71	207.55	206.89	207.7	207.15	208.21	207.25	207.7	206.16	208.04	208	209.43	207.14	207.44	207.56	207.32	207.9	207.76	208.8	207.82	206.22	207.11	207.8	206.07	207.68	208.9	207.82	208.24	208.69	208.27	207.16	207.56	207.8	207.65	207.79	207.42	207.6	208.33	206.72	208.31	208.1	207.53	208.26	208.11	208.06	207.93	207.56	207.56
211.05	211.23	211.93	211.03	211.55	211.46	212.22	211.59	212.78	212.43	212.12	212.14	211.65	212.26	213.36	212.5	210.91	211.38	211.67	212.57	212.3	211.71	212.41	211.17	211.95	210.89	212.09	211.77	211.41	210.81	212.5	211.88	211.51	211.47	212.14	212.12	211.58	212.24	212.03	212.19	210.97	212.29	211.48	211.46	211.89	211.11	211.39	211.9	212.49	212.19
204.34	202.88	202.08	203.97	203.56	203.4	204.04	204.2	203.94	203.81	205.41	204.39	204.4	204.62	203.03	203.49	204.37	204.17	203.53	203.25	204.56	202.92	203.71	203.57	203.92	203.48	204.33	203.29	205.12	203.43	202.73	203.68	203.98	204.89	203.49	203.51	202.89	203.47	203.22	204.92	203.24	203.69	203.69	204.17	204.47	203.31	204.63	203.92	203.33	204.43
205.45	205.26	206.65	206.4	205.31	206.69	206.42	206.71	206.07	207	205.62	205.9	206.05	206.35	205.41	205.87	206.39	206.52	207.12	206.88	206	207.55	207.03	207.27	206.88	206.13	206.65	207.11	207.35	205.45	205.46	206.52	205.78	206.43	206.85	206.7	205.75	208.55	207.23	207.24	206.05	206.17	206.43	207.55	206.67	205.24	205.61	206.44	205.9	206.82
197.65	199.58	198.16	197.04	196.86	198.17	198.93	198.32	198.58	198.37	197.98	198.44	197.54	198.64	199.93	197.97	198.75	199.26	197.38	198.12	199.17	199.09	199.93	198.58	198.51	198.98	198.75	199.8	198.54	198.77	198.13	198.74	197.43	197.76	199.28	198.69	198.73	196.93	198.12	198	198.18	198.62	198.49	199.19	198.96	198.56	198.55	199.09	198.42	198.39
209.09	208.77	207.75	208.29	208.1	208.89	208.56	209.79	208.32	208.91	207.85	208.33	209.08	209.46	209.75	207.95	208.78	208.91	209.35	209.44	208.24	208.13	207.89	208.84	209.52	208.63	208.34	207.5	209.37	209.72	207.52	209.28	208.62	208.7	208.3	208.97	208.42	208.08	208.33	208.57	208.85	208.09	209.46	208.9	209.46	209.38	207.1	209.82	208.47	208.75
212.62	212.68	213.44	211.84	212.41	211.65	211.63	211.59	211.86	211.87	211.5	212.31	212.65	212.88	212.41	211.91	212.57	211.82	212.34	211.63	212.76	213.25	211.82	213.2	212.83	212.93	212.3	212.33	212.21	211.67	213.61	212.35	213.75	212.24	212.69	211.89	212.55	212.6	212.47	212.09	212.82	212.09	211.85	212.26	212.68	212.35	212.09	212.38	211.87	211.52
203.04	201.92	203.19	201.36	202.55	201.52	203.36	202.62	202.33	201.5	202.76	202.96	201.92	202.18	202.13	201.2	202.47	202.34	202.65	202.08	201.65	203.41	203.04	203.06	203.19	202.47	202.18	202.28	202.38	203.55	203.2	201.99	202.1	202.54	202.04	201.62	203.58	202.02	203.38	202.29	201.68	202.68	202.33	202.36	201.74	202.35	202.54	201.62	202.08	203.5
214.46	213.67	212.42	213.79	211.7	212.99	213.44	213.43	213.48	214.6	212.88	214.26	213.6	212.51	213.86	212.99	212.33	213.69	213.88	213.16	213.02	213.79	212.4	213.46	214.38	212.75	213.5	213.14	213.03	212.33	213.37	213.79	212.43	213.47	213.04	212.73	212.31	213.6	212.6	213.9	214.24	212.48	212.91	214.37	212.99	213.35	213.55	213.79	212.71	213.34
204.81	206.25	206.76	204.74	205.06	206.23	206.34	205.98	203.98	206.19	206.33	205.42	206.81	205.9	207.11	205.87	205.11	205.85	205.6	205.91	204.81	205.41	206.7	204.45	205.73	206.18	206.13	205.95	206.37	205.38	205.58	205.9	205.62	205.71	203.73	205.64	205.39	205.52	205.53	205.06	205.55	206.72	204.46	205.54	205.55	205.16	205.4	206.33	204.97	205.65
208.11	207.72	207.38	208.32	208.45	208.47	208.18	207.83	207.15	207.74	206.57	207.8	207.61	207	208.67	207.39	208.14	207.19	208.35	208.2	207.59	207.12	208.15	208.56	207.62	208.08	207.48	207.51	208.06	207.74	207.53	207.71	208.66	207.29	207.55	206.94	208.09	207.2	207.49	208.19	207.16	207.21	207.96	208.41	207.58	208.28	207.73	207.84	206.26	207.77
201.2	200.29	198.72	199.45	198.75	200.29	200.84	200.06	199.02	200.17	200	199.37	200.21	201.28	200.67	200.76	199.68	200.2	200.91	200.71	200.44	201.35	199.07	201.31	199.52	199.08	201.25	200.75	200.89	198.36	201.42	200.85	200.71	201.32	201.27	199.48	199.56	200.47	199.55	200.01	199.69	199.73	200.2	199.52	200.01	200.48	200.16	198.96	199.31	199.27
200.21	199.42	201.92	200.53	200.72	201.09	198.75	201.35	200.53	200.22	201.82	200.04	200.47	200.95	200.48	200.74	201.48	200.31	199.97	201.04	200.02	200.43	199.76	199.96	200.04	200.42	200.09	199.43	200.6	199.54	201.27	199.14	200.19	200.16	199.86	200.43	200.4	199.62	200.25	200.65	199.9	201.3	200.64	199.53	201.24	199.91	200.45	200.97	199.68	200.47
211.34	212.99	212.02	213.02	213.54	212.51	212	211.44	211.26	213.08	211.99	211.95	212.55	212.77	212.39	212.4	213.51	211.53	212.46	213.04	212.2	212.87	212.84	212.18	212.48	213.24	212.16	212.54	211.89	212.41	212.24	213.13	212.13	211.8	212.22	213.26	211.77	212.57	212.54	211.62	211.89	212.68	212.6	212.42	212.51	213.45	212.77	211.66	211.59	212.32
200.04	200.59	200.68	199.94	199.84	201.29	198.56	200.46	199.18	199.47	200.43	199.97	199.65	198.84	200.59	200.94	199.75	199.98	200.24	200.22	200.09	201.13	200.41	200.28	200.01	199.05	200.12	200.37	200.57	200.96	199.93	199.79	200.41	200.83	200.19	199.71	200.37	201.19	200.03	199.91	201.43	199.35	200.34	200.78	199.79	201.32	199.96	201.41	200.48	200.09
216.73	216.63	215.95	216.73	217.44	217.05	216.64	216.81	216.53	217.26	217.67	216	216.87	217.23	216.66	217.72	216.86	217.53	217.1	217.49	217.58	217.89	215.59	217.14	216.93	217.89	217.47	217.31	216.5	216.99	216.7	216.97	218.15	215.2	216.22	216.94	216.82	217.42	217.22	216.7	216.57	218.03	216.28	216.52	217.06	217.83	216.44	216.77	217.2	217.03
217.86	217.75	216.53	216.21	216.02	216.41	217.45	216.32	216.63	216.28	216.71	217.42	216.05	216.79	217.04	217.21	217.34	216.75	216.06	216.72	216.9	216.77	217.9	215.61	216.67	216.65	216.58	217.37	216.47	218.42	216.84	217.29	216.87	216.75	216.55	217.02	217.05	217.11	217.16	216.44	216.97	217	217.25	216.93	217.13	216.11	217.42	218.54	217.08	217.28
206.92	207.05	206.43	207.02	206.4	205.97	205.46	206.07	207.8	206.15	206.46	206.38	205.73	206.45	207	205.82	207.57	205.96	206.32	205.39	207.38	205.43	205.81	205.9	205.66	206.75	205.56	205.33	206.7	205.76	206.26	205.21	206.37	206.13	206.67	206.26	206.23	206.05	205.97	207.46	205.98	206.51	206.53	206.14	206.53	206.38	206.13	206.45	205.65	206.55
202.43	201.77	202.61	202.95	204.11	202.96	203.72	201.99	202.5	203.03	202.93	202.18	202.34	201.69	203.4	203.58	201.99	202.33	203.06	203.59	203.17	202.28	202.67	202.24	201.47	202.83	201.55	202.7	202.07	203.2	201.86	203.32	202.92	202.89	203.35	201.78	203.05	202.6	203.46	202.92	203.06	202.49	202.02	202.1	204.45	203.26	203.61	201.87	202.84	202.02
207.64	207.51	208.23	207.38	208.11	207.2	207.6	207.84	208.02	207.89	207.79	207.61	207.37	207.31	208.21	207.69	208.29	208.38	208.26	208.62	209.01	207.83	207.55	209.21	207.03	206.95	206.43	207.37	206.23	207.83	208.15	208.9	208.29	208.21	207.67	207.54	207.85	208.2	207.1	208.03	206.88	207.7	206.68	208.09	206.97	208.26	208.36	207.58	207.25	207.68
207.7	207.71	208.76	208.36	207.43	207.58	207.98	208.38	207.83	206.96	207.73	208.55	207.9	208.04	207.13	207.38	208.95	206.89	207.95	208.23	207.78	207.08	207.73	208.1	208.72	206.67	207.59	207.79	207.36	208.81	208.15	208.08	208.37	208.37	208.68	207.62	207.37	206.81	208.55	207.54	208.82	208.09	207.05	207.86	208.15	207.47	207.26	207.89	207.9	207.35
203.23	202.96	203.06	203.08	203.93	201.79	204.5	203.53	202.21	203.09	202.37	203.63	203.15	203.09	202.71	203.31	204.25	203.55	203.4	202.95	203.22	203.44	202.25	202.79	202.09	203.58	203.17	203.24	202.3	203.14	203.27	203.61	202.47	202.4	202.51	202.79	202.21	202.33	203.19	202.29	203.98	201.96	203.26	204.38	201.81	203.34	202.12	203.14	203.88	202.87
212.19	211.38	211.48	211.06	211.05	211.92	211.63	212.13	212.48	212.39	211.86	212.61	210.69	211.19	211.69	210.91	212.06	211.66	211.78	210.92	212.75	212.2	212.35	210.85	212.01	211.67	211.69	211.85	211.12	210.62	211.12	212.03	213.17	210.97	211.69	211.71	212.58	212.27	211.21	212.21	211.4	211.32	212.81	210.44	212.56	212.28	212.32	213.14	212.31	212.05
208.48	208.3	208.49	205.78	208.46	208.15	208.47	207.61	208.23	206.98	207.75	207.64	208.16	206.38	207.86	207	207.6	207.3	208.14	208.14	208.19	207.97	206.83	207.6	206.81	208.14	207.82	207.64	207.62	207.05	208.04	208.03	207.12	208	207.07	206.6	208.49	207.18	207.65	207.57	207.91	206.49	207.62	207.88	207.34	207.66	208.69	207.66	206.81	208.23
217.9	217.09	216.76	217.48	216.17	216.83	216.73	216.32	216.36	216.27	217.62	216.96	216.21	217.08	216.37	217.96	216.6	215.36	217.01	217.25	215.62	218.07	217.86	217.84	216.17	216.48	217.61	217.25	216.74	216.49	216.03	217.89	216.1	216.74	215.96	217.09	216.83	216.15	216.93	217.35	216.86	216.01	217.19	216.63	216.8	216.82	216.89	217.25	217.01	217.27
208.63	207.94	207.6	208.75	208.83	209	206.75	207.63	207.82	208.29	208.33	207.07	208.53	207.52	208.34	208.83	208.26	208.34	208.02	207.93	208.36	208.55	208.19	208.04	208.6	208.15	208.71	208.29	209.12	208.31	209.22	208.51	207.85	209.2	209.05	208.9	208.45	208.83	207.79	209.03	208.28	208.71	209.73	209.64	208.93	207.6	208.9	208.08	208.66	208.14
217.63	217.25	217.7	216.05	216.86	216.03	216.71	217.62	216.56	216.76	216.93	217.64	216.97	217.13	216.29	217.64	216.72	216.02	216.73	216.53	217.07	215.92	217.67	218.09	217.38	216.47	217.46	215.72	217.14	217.63	218.09	216.94	216.86	215.82	216.82	216.63	217.5	216.4	218.68	217.57	218.05	216.96	216.54	215.86	216.71	217.04	217.24	217.25	217.21	217.3
203.68	203.97	203.42	203.73	203.17	202.76	203.56	203.38	203.78	203.41	202.75	203.54	203.62	202.85	202.63	202.66	203.92	202.63	203.41	202.39	204.37	203.27	202.53	203.26	203.62	203.28	203.55	204.06	202.07	203.92	204.25	201.84	203.46	203.79	204.05	203.83	203.07	201.68	203.05	202.62	203.32	202.87	204.42	203.09	202.83	203.33	202.91	203.24	203.4	203.03
202.09	203.99	203.4	202.17	202.21	203.68	203.73	201.44	202.83	202.34	203.58	202.81	203.88	204.48	204.21	203.69	201.94	203.3	202.83	202.9	202.82	203.15	203.51	203.89	203.44	202.79	202.13	202.81	204.31	203.62	204.53	203.16	201.77	204.22	202.82	203.3	202.94	202.81	204.19	204.07	202.65	203.61	203.81	202.91	203.79	202.46	203.65	202.79	202.07	202.72
207.25	207.06	208.69	207.6	206.63	207.48	206.97	207.77	207.71	207.22	207.6	208.38	207.01	207.19	206.39	207.88	207.97	207.79	208.12	207.59	208.22	207.34	207.08	207.99	207.03	209.16	208.13	207.77	207.89	207.41	207.65	207.61	206.61	207.54	207.46	208.16	208.35	207.5	208.32	207.19	206.61	206.55	207.96	207.27	207.97	207.99	207.43	207.72	207.32	207.69
202.98	203.08	200.97	201.3	203.69	201.95	202.8	202.84	201.83	200.98	202.71	202.44	202.59	202.49	202.69	202.12	202.31	203.75	202.17	203.03	202.38	202.28	202.65	203.07	203.13	204.17	202.18	203.12	202.6	202.54	202.71	202.74	202.56	202.54	202.55	202.27	202.25	203.5	202.33	203.6	204.16	202.59	202.86	203.12	201.42	202.02	201.65	203.36	201.92	203.25
206.16	205.24	204.95	205.12	205.44	204.52	205.89	205.24	205.8	206.12	206.01	205.59	204.94	205.78	205.39	204.61	205.43	205.32	206.13	205.23	205.02	205.52	205.69	206.35	205.27	206.88	206.32	206.33	205.31	206.25	205.51	205.96	205.95	205.57	206.19	205.6	204.31	206.11	204.71	205.77	205.9	205.76	205.6	205.15	204.97	205.84	205.6	204.46	205.09	206.08
209.12	209.25	209.5	209.19	208.56	209.62	210.37	209.11	209.3	208.54	210.2	209.95	209.3	209.19	208.79	208.89	208.57	210.77	209.69	209.76	209.86	209.66	210.04	209.45	207.99	210.25	209.03	210.22	209.42	209.9	211.39	210.33	207.98	210.1	209.32	210.04	208.17	209.29	209.89	209.53	209.09	209.58	210.1	209.35	209.53	209.55	209.03	209.97	209.53	210.11
208.2	208.42	208.96	207.77	208.03	208.8	208.17	208.2	209.08	208.98	207.04	209.68	209.06	209.1	208.18	208.4	208.78	208.72	210.04	208.39	209.1	208.04	207.53	209.67	208.39	208.46	208.48	208.69	207.69	208.35	207.91	209.12	207.67	209.2	207.55	207.31	208.5	208.31	209.29	207.72	208.34	208.68	208.33	208.41	207.36	208.27	209.29	208.64	209.01	209.2
203.19	202.97	201.48	202.56	202.28	201.82	202.83	201.95	202.4	200.94	201.98	201.16	201.34	202.04	202.17	202.23	201.76	203.22	204.16	200.68	201.68	202.34	203.16	202.54	202.1	201.77	201.82	203.42	202.81	201.6	202.95	201.8	203	202.74	201.76	201.88	201.68	201.86	201.28	202.9	202.64	204.17	202.54	202.64	201.62	202.93	202.19	202.77	202.5	202.61
218.11	218.21	217.92	217.61	218.1	216.56	217.87	216.18	217.95	218.14	217.59	217.05	217.28	217.28	218.55	218.04	217.12	217.89	217.64	217.9	217.19	216.4	217.64	218.34	217.94	217.47	218.12	218.78	217.97	218.03	218.65	217.87	217.54	217.51	217.33	217.23	216.95	218.11	218.22	218.53	218.18	217.49	217.6	218.22	217.22	217.16	216.71	217.65	217.58	217.84
199.48	200.07	199.85	199.78	200.45	199.5	200.57	200.92	200.81	199.11	199.37	201.1	199.64	201.29	200.18	200.31	199.94	200.74	201.23	200.64	199.45	200.51	200.24	200	199.04	200.96	201.8	199.28	199.77	200.59	199.77	200.69	199.5	200.7	199.94	201.09	200.54	200.61	199.62	200.2	200.67	199.28	200.22	200.41	200.64	199.95	200.62	200.8	200.5	199.71
207.7	206.78	208.81	206.68	208.16	206.55	207.54	208.17	207.01	207.84	208.29	207.22	206.63	207.54	207.87	208.13	207.84	208.14	207.24	207.46	206.38	208.89	207.88	207.62	208.24	206.94	207.09	207.62	208.11	207.42	207.69	206.19	206.99	209.13	206.83	208.49	206.74	207.65	207.93	207.28	208.4	208.36	206.77	207	207.61	207.25	207.75	207.27	206.74	208.51
212.56	212.54	212.75	213.5	213.1	212.22	213.29	212.92	213.06	213.19	212.64	213.43	213.09	213.49	212.73	212.44	212.62	213.81	214.37	212.61	213.91	213.22	212.74	213.07	212.14	213.13	213.48	213.15	213.15	212.41	211.9	213.18	213.6	211.96	214.4	213.42	213.63	213.19	213.72	213.53	212.84	211.79	211.9	213.24	213.05	212.83	214.38	213.12	214.4	213.96
208.98	209	208.29	209.44	209.24	207.43	209.25	209.62	207.1	209.78	209.55	208.49	209.2	209.6	208.38	208.19	208.72	208.85	207.71	209.21	208.41	209.08	208.81	208.65	210.01	209.27	209.04	208.12	209.8	208.89	209.15	209.36	208.4	208.92	209.27	209.03	208.12	208.64	209.25	207.9	208.41	209.62	208.47	208.3	209.27	207.27	208.21	208.55	209.29	207.48
204.63	206.1	204.83	204.68	204.25	204.48	203.72	204.53	204.91	204.93	203.51	205.05	204.69	204.42	204.81	205.75	204.72	204.89	203.92	205.45	204.21	205.02	206.01	204.76	204.06	204.99	205.34	204.07	205.14	204.97	203.81	204.61	203.76	204.55	204.71	204.75	204.98	204.6	205.48	204.36	204.71	205.92	205.42	204.35	205.02	203.76	204.77	206	205.57	204.33
209.33	209.49	209.73	209.05	209.07	209.81	209.67	209.05	209.9	209.18	209.19	208.68	208.95	209.59	210.31	209.99	208.59	210.04	209.64	209.64	210.46	209.98	210.21	209.93	209.29	209.7	210.01	208.99	208.89	209.94	209.79	208.39	209.75	210.07	209.61	208.87	210.05	210.18	210.67	210.22	209.92	209.43	209.94	209.28	209.65	210.86	208.64	208.26	209.08	208.89
208.43	208.11	208.68	209.11	207.71	209.73	209.47	209.18	208.7	208.54	208.24	209.1	207.41	208.67	208.87	208.39	208.44	209.75	207.44	208.03	208.94	209.18	209.45	208.62	209.04	208.01	208.2	208.78	209.62	209.05	207.86	208.78	209.67	208.76	208.45	207.93	207.99	210.07	209.18	209.1	209.06	209.94	209.35	209.35	209.8	208.86	208.53	209.76	209.64	208.42
204.73	204.96	204.76	204.91	204.22	204.78	203.23	204.29	204.9	204.49	205.26	205.1	204.61	205.38	204.54	205.26	205.09	205.18	206.01	204.76	204.72	205.67	204.65	204.07	204.36	204.04	205.95	204.52	205.45	204.51	206	204.2	205.1	203.2	204.9	205.13	203.67	204.64	205.82	204.83	203.42	204.82	204.31	204.25	205.29	204.05	204.14	204.34	204.43	204.29
209.48	208.83	208.87	209.84	209.11	209.35	209.56	208.13	209.4	210.24	208.7	209.31	209.65	209.22	210.34	210.6	209.98	209.85	209.61	209.69	208.77	210.12	209.01	209.47	208.88	210.08	209.95	209	208.59	209.02	207.89	210.5	210.71	209.88	207.91	209.85	209.09	208.76	209.37	208.59	208.33	210.01	210.29	210.27	208.66	210.76	209.49	209.29	208.65	210.07
194.36	193.87	194.67	192.68	194.31	194.82	193.92	194.19	193.87	194.43	194.87	193.77	195.04	194.63	192.85	194.19	193.53	194	193.59	193.72	196.25	193.9	192.98	195.18	194.32	194.24	194.42	194.58	194.75	194.16	194.54	194.98	193.72	194.5	195.35	193.67	193.76	193.79	194.11	193.53	195.35	193.85	193.8	194.21	194.77	194.66	194.04	195.02	194.54	194.66
217.01	216.73	216.46	219.33	217.23	216.2	216.65	216.59	217.28	217.59	217.19	218.32	216.44	216.68	217.35	217.66	218.14	217.35	215.61	215.87	216.25	218.31	217.82	217.87	217.05	216.69	217.2	216.76	216.5	217.16	216.46	216.17	217	216.13	216.44	216.83	216.79	217.14	217.1	215.98	216.88	216.34	216.29	216.5	217.1	217.48	217.55	216.35	217.88	217.59
209.18	208.46	208.31	208.08	208.26	207.93	208.08	207.89	208.08	207.61	207.94	209.19	206.57	208.17	206.99	207.2	207.36	207.22	207.38	207.73	208.02	207.33	207.49	208.86	206.68	207.15	208.09	207.72	207.31	207.37	206.93	208.73	208.9	208.09	209	206.65	207.86	207.4	206.66	208.08	207.63	207.27	208.35	208.22	208.09	207.52	207.57	207.95	208.24	207.76
203.16	204.44	203.85	203.55	203.55	202.89	204.86	203.55	203.55	203.79	203.92	204.13	203.35	203.44	203.93	202.86	203.65	203.4	202.74	203.85	203.25	202.88	204.27	203.89	204.26	203.58	202.14	202.82	203.86	202.84	204.15	203.86	202.42	203.41	203.93	203.26	203.77	203.68	203.39	202.74	202.25	203.28	204.57	203.02	203.13	203.9	203.38	202.96	202.91	203.17
199.79	201.03	201.3	201.93	200.93	202.1	201.57	201.51	201.98	201.65	200.84	200.35	200.73	200.89	199.82	199.99	202.11	200.71	200.89	202.02	201.15	201.82	201.43	200.42	200.48	200.47	201.55	200.84	202.18	201.26	200.75	201.62	202.08	201.28	201.88	201.62	200.25	201.43	201.25	200.79	201.38	201.51	201.83	200.66	201.03	201.9	202.17	201.34	200.23	201.01
213	214.19	213.72	213.74	213.66	214.12	213.49	213.41	213.94	213.8	214.16	213.61	212.43	214.09	213.18	212.79	213.87	212.82	212.83	213.44	213.03	213.61	214.55	213.59	214.41	213.37	215.05	213.71	213.92	214.34	213.37	214.45	213.19	214.55	213.84	214.31	213.66	213.43	213.67	214.11	215	214.18	215.34	213.58	213.26	213.97	213.8	213.69	214.13	214.94
207.83	207.29	206.97	207.83	208.47	207.66	209.35	207.05	207.5	208.47	207.43	207.28	208.35	208.28	208.15	208.31	207.46	208.77	207.68	208.49	207.33	207.91	207.88	208.53	208.52	206.45	208.06	207.52	208.36	207.22	207.48	208.19	207.22	207.56	207.29	206.79	207.6	206.99	207.99	207.42	208.02	207.25	207.8	208.45	207.91	209.23	208.13	208.23	207.57	207.69
211.76	211.02	212.17	211.6	210.24	211.12	212.37	210.58	210.94	211.35	211.3	211	211.81	211.81	210.25	212.2	212.13	211.53	210.64	211.41	212.12	212.45	211.81	213.32	210.45	211.97	212.41	212.49	211.14	212.1	212.15	211.05	211.73	211.35	211.54	211.98	210.94	211.28	211.02	211.09	211.35	212.47	211.39	211.13	212.53	211.43	211.86	212.51	210.98	211.98
202.66	203.78	203.03	203.04	203.97	202.27	203.62	202.45	204.91	203.47	203.44	202.88	202.07	203.33	203.17	204.77	202.76	203.89	203.29	202.96	203.17	202.63	203.53	203.09	203.2	202.91	202.81	203.14	203.9	204.54	202.69	203.2	203.11	201.52	202.84	203.08	204.06	202.79	203.52	203.16	203.41	203.72	203.16	203.05	203.87	201.67	202.91	202.7	203.11	203.84
209.28	208.27	208.79	207.99	209.15	209.57	209.35	208.57	208.14	208.18	207.96	208.04	209.41	209.34	208.87	209.35	209.07	208.17	209.98	209.07	208.51	209.14	208.7	210	208.97	208.42	209.13	209.34	209.18	208.59	208.65	208.57	208.96	209.26	209.78	208.74	209.89	208.91	208.93	208.1	208.44	208.88	208.28	207.95	207.71	209.67	209.62	209.61	207.65	209.43
199.83	199.76	199.34	200.07	200.12	199.26	199.58	201.31	200.78	198.86	198.88	199.59	199.67	199.44	199.71	198.64	200.19	200.85	199.03	199.8	200.85	199.96	198.69	199.19	200.49	200.26	199.16	199.46	200.06	199.06	199.29	199.39	200.68	199.94	199.86	198.69	199.85	199.3	199.34	199.36	198.82	199.62	198.99	199.88	199.37	200.81	199.99	199.77	199.75	199.18
211.24	210.75	211.56	210.55	211.56	210.95	211.25	211.49	211.87	211.99	211.52	211.44	212.06	212.72	212.89	211.35	211.14	211.65	212.33	212.44	211.96	211.56	211.94	211.71	211.76	211.64	211.62	211.05	210.56	212.37	211.28	211.72	212.18	210.92	211.83	211.16	211.81	209.58	212.47	211.81	211.78	211.22	211.3	210.92	211.87	211.67	210.61	212.48	210.98	211.43
213.59	212.37	213.54	211.68	213.59	212.2	212.4	213.73	213.47	213.08	213.94	213.73	213.5	213.73	212.75	213.2	213.76	214.34	213.35	212.19	212.23	213.41	211.68	213.83	212.6	214.09	212.63	211.55	213.17	212.79	214.44	212.39	213.62	212.52	213.35	212.83	212.58	212.62	212.11	212.75	213.17	213.49	211.68	212.45	212.65	213.11	212.8	211.94	212.8	212.47
202.21	202.98	202.35	203.21	201.52	201.1	202.3	202.14	202.67	202.59	202.9	202.91	202.17	202.55	202.66	201.59	202.68	203.25	202.01	201.52	202.57	203.08	202.2	203.29	203.66	202.89	202.96	202.43	202.34	203.45	201.73	202	201.55	203.08	203.24	202.6	202.55	202.56	203.06	201.64	203.57	202.62	202.25	203.01	202.51	204.08	201.86	202.95	200.87	202.66
200.99	200.05	201.38	199.73	200.81	199.97	200.32	201.06	199.09	199.78	201.1	199.52	199.52	200.79	200.67	199.36	200.51	200.68	200.75	200.35	199.74	200.69	199.95	201.16	199.71	200.51	200.84	200.5	200.17	199.99	201.01	200.94	200.25	199.64	200.18	200.8	200.93	200.63	201.35	199.82	200.38	200.28	199.13	199.88	201.42	199.95	201.56	201.16	200.49	200.45
218.29	218.11	217.37	218.96	217.47	217	217.51	218.89	218.26	217.63	218.35	217.84	216.85	217.19	218.26	218.58	218.38	217.99	218.34	217.4	216.69	216.73	216.75	217.74	218.07	217.65	217.18	217.19	217.55	217.97	218.44	217.99	218.05	218.95	217.09	217.2	217.26	216.68	218.14	218.7	218.38	217.71	217.63	217.16	218.11	218.81	217.2	218.78	218.22	218.23
194.44	193.96	193.65	194.37	194.03	195.06	193.85	194.91	194.45	194.27	194.36	194.52	194.55	193.56	194.43	193.72	194.14	194.92	194.95	193.64	194.72	193.9	194.43	194.04	194.29	194.94	195.52	193.99	195.29	193.76	194.4	194.86	195.44	194.76	193.31	195.04	193.55	193.84	194.1	194.09	193.66	194.72	194.72	194.18	193.36	194.5	194.58	194.65	193.87	193.53
203.1	203.69	203.89	203.24	203.41	204.44	204.38	204.31	202.82	205.33	202.19	203.11	203.35	203.67	204.33	202.58	202.71	204.11	204.67	204.4	203.07	204.17	204.24	203.99	203.94	203.84	203.75	203.62	204.62	203.64	203.51	202.65	205.35	203.36	203.9	203.49	204.44	204.03	204.09	204.42	203.61	204.42	203.79	203.3	203.9	203.26	204.53	203.38	203.99	203.85
200.28	200.29	200.64	200.62	201.24	200.15	199.5	200.63	198.88	201.04	200.29	200.13	199.53	200.21	200.48	200.54	199.55	200.03	200.33	200.61	200.2	199.82	200.41	199.95	200.28	200.17	200.58	199.75	198.72	200.66	200.41	200.13	200.66	200.99	200.31	200.49	200.59	200.11	199.32	199.83	198.89	200.9	200.31	200.38	200.41	199.92	200.39	199.85	200.55	200.53
194.16	193.52	193.46	193.7	194.29	193.13	194.9	193.77	193.25	194.26	194.6	193.5	194.22	194.41	194.84	193.64	194.73	193.48	193.46	195.27	194.16	194.38	194.44	195.58	193.66	195.04	192.9	194.57	193.36	194.22	194.16	193.93	194.49	194.3	194.58	194.08	194.35	194.5	193.55	194.62	194.41	194.73	194.87	194.57	193.14	194.74	194.58	194.38	193.66	193.26
202.39	202.52	202.65	203.42	202.73	202.74	203.89	203.91	204.11	203.11	202.63	202.96	203.03	203.91	202.53	203.36	202.39	204.22	203.41	202.45	204.44	204.33	202.44	202.81	202.94	204.1	202.91	202.45	203.16	203.09	203.19	203.33	202.96	202.99	203.34	202.21	202.83	203.61	202.3	203.62	202.04	203.65	202.68	202.93	202.15	202.31	202.86	204.15	203.31	202.38
212.32	211.78	211.62	212.29	213.12	211.18	211.27	212.36	211.28	212.34	212.08	211.45	212.13	212.05	212.23	212.91	212.87	213.01	211.43	211.32	212.31	212.52	211.84	211.6	212.84	212.31	211.14	211.87	211.69	211.96	211.23	212.32	211.72	211.92	211.89	212.3	211.62	212.78	211.46	212.33	211.79	211.68	211.42	210.63	211.34	211.82	212.51	212.19	211.68	210.54
209.33	209.73	209.2	210	210.19	209.68	209.37	209.98	209.51	208.98	210.12	209.21	209.15	209.74	210.35	210.09	209.47	210.05	211.02	208.55	210.32	209.18	208.86	210.65	208.97	209.82	209.71	209.18	209.98	209.03	210.52	209.88	209.85	209.78	211.11	209.67	209.12	209.87	210.33	209.16	210.03	209.83	209.47	209.25	209.54	209.36	210.04	208.46	210.34	209.87
205.98	204.92	205.94	206.17	205.38	204.28	206.81	206.34	205.07	204.69	204.64	205.5	205.2	205.4	205.82	204.47	205.4	205.72	205.76	205.69	205.48	205.38	204.81	205.72	205.68	205.69	205.2	205.18	206.64	204.62	205.89	205.83	206.89	204.98	204.24	205.26	204.89	206.27	204.56	205.51	205.33	205.97	204.79	204.93	205.55	205.47	206.46	205.08	206	204.82
203.73	204.54	204.69	204	204.87	205.14	204.39	206.11	205.06	204.36	203.87	206.09	205.81	205.77	205.33	205.52	204.98	204.55	203.78	205.89	205.2	205.94	205.57	204.96	206.05	204.7	204.82	204.06	204.82	205.74	204.72	205.2	203.89	205.34	204.36	204.61	204.61	205.1	204.99	204.09	204.92	205.4	204.83	204.88	204.13	204.25	204.04	205.51	204.88	203.92
209.83	209.38	210.01	210.52	210.54	210.32	209.95	210.06	209.34	209.39	209.15	208.72	209.12	209.77	209.86	209.29	210.09	209.52	209.33	208.96	208.74	210.03	210.44	209.73	208.75	209.34	210.15	208.85	208.38	209.19	209.7	209.62	210.22	209.39	209.86	209.13	210.32	209.01	209.26	208.18	209.94	210.92	207.73	209.37	209.98	209.25	209.45	210.64	209.98	210.57
200.03	199.9	199.16	199.76	199.86	197.96	199.79	199.05	199.41	200.01	200.21	198.58	199.51	197.46	198.58	199.84	198.96	199.42	199.54	199.35	199.06	198.04	199.37	198.71	200.17	198.8	198.36	198.64	199.15	200.16	199.89	199.36	199.56	199.98	199.93	199.31	199.24	198.98	198.99	200.17	198.15	199.74	199.81	199.77	198.66	199	200.88	199.37	198.8	198.3
199.12	200.6	200.34	200.12	201.18	200.73	198.99	199.99	199.98	199.25	201.91	199.11	200.92	200.09	200.4	199.21	199.74	200.4	198.92	199.19	200.59	199.8	200.28	200.15	200.6	200.85	200.01	200.86	201.4	199.38	200.4	199.11	200.57	200.62	201.32	200.35	200.69	199.84	199.26	200.91	200.49	199.74	201.02	200.01	199.98	200.56	199.83	198.73	200.38	200.1
211.85	212.62	212.29	212.14	211.7	212.48	212.85	211.94	211.6	211.32	211.4	212.5	211.27	212.18	210.68	212.13	212	212.49	211.6	213.59	210.87	213.16	212.25	211.38	212.29	212.28	212.45	211.19	212.17	210.37	212.19	210.68	212.53	210.94	211.89	211.84	211.72	211.37	211.84	211.69	211.71	213.13	211.39	210.54	212.38	211.59	211.34	211.86	211.58	211.03
208.59	207.04	208.29	206.86	208.24	208.96	207.74	206.95	208.05	207.41	207.9	208.01	207.71	208.46	206.13	208.17	208.07	207.87	207.31	207.5	207.94	207.3	206.77	208.23	207.05	207.42	206.83	207.43	208.91	208.5	206.98	207.77	206.93	208.8	208.1	207.67	207.88	207.44	207.29	207.3	207.62	207.97	207.38	208.03	208	206.77	208.3	208.06	209.34	207.37
205.43	203.48	204.08	205.34	204.8	203.23	203.95	205.15	204.99	204.39	204.81	204.77	203.97	204.24	204.59	204.97	205.01	204.48	205.84	204.53	204.63	205.08	205.53	205.28	203.49	204.36	204.94	205.86	204.57	205.89	205.27	203.89	205.61	205.58	205.41	204.85	204.92	204.62	205.38	205.52	205.11	204.59	204.57	205.07	204.78	204.9	205.21	204.21	203.88	204.09
205.78	205.85	204.77	204.68	205.44	205.57	204.82	204.16	204.33	205.89	205.06	204.59	205.85	204.79	204.39	204.47	205.04	205.67	205.45	203.7	204.2	205.17	206.52	203.54	204.5	204.86	204.74	203.78	204.43	204.59	205.08	204.65	205.35	205.52	204.76	204.66	205.35	203.68	205.26	203.68	206.66	203.88	204.58	205.65	205.85	205.36	204.8	205.44	204.13	204.53
217.66	217.74	217.44	216.45	216.98	217.26	217.99	216.74	216.75	217.04	217.29	216.52	216.1	218.2	216.38	216.77	218.62	216.51	216.54	215.81	216.53	217.47	218.4	217.23	215.77	217.07	217.56	216.16	217.37	216.9	217.78	216.21	216.87	217.03	216.51	217.22	217.04	217.57	217.31	216.38	216.46	216.73	215.72	216.84	216.48	217.96	216.55	217.16	216.19	217.87
211.46	212.31	211.51	211.52	211.42	211.28	210.85	211.94	210.73	211.94	211.87	211.58	211.52	211.22	210.28	211.93	211.4	211.99	211.39	210.37	211.02	211.89	211.02	211.4	210.73	211.35	211.39	211.39	211.06	212.16	212.2	213.13	210.76	211.55	211.21	212.29	211.97	211.97	210.99	211.49	211.33	211.56	211.43	211.8	211.09	210.82	210.7	210.87	211.8	212.17
195.87	195.27	194.92	193.82	195.74	195.9	195.67	195.79	194.77	195.46	194.92	194.77	194.13	196.32	194.57	195.68	195.04	195.48	195.54	194.5	195.13	195.55	195.52	194.62	195.41	194.43	194.51	195.09	194.88	195.73	195.35	196.77	196.83	195.75	195.7	195.14	195.13	195.2	195.32	194.13	196.6	195.39	195.39	195.03	194.88	195.47	194.23	195.86	195.28	195.29
199.84	198.95	199.99	201.06	200.8	200.08	199.39	198.66	199.33	199.22	199.88	200.31	199.29	199.58	200.39	200.01	198.04	199.74	199.8	199.97	199.5	198.32	198.74	201.35	199.52	199.34	197.84	199.9	199.1	200.83	199.85	200.12	199.02	199.08	199.77	200.23	199.02	199.8	199.77	199.47	200.37	199.07	199.09	200.46	199.66	199.47	200.75	200.03	199.65	199.29
208.26	210.3	209.5	210.56	210.5	209.33	210.96	209.56	209.49	209.29	209.54	208.76	210.47	209.74	209.72	209.53	209.11	209.59	209.88	210.51	210.07	209.55	209.01	209.38	209.63	209.78	209.97	210.58	208.67	209.54	209.95	209.03	209.58	209.49	209.26	209.48	209.75	208.82	209.97	209.88	210.42	209.41	208.91	209.04	209.8	209.56	209.64	210.05	209.81	208.65
202.95	202.6	202.85	203.67	202.12	203.09	203.37	204.58	203.66	204.35	204.03	203.45	204.06	203.42	204.65	203.5	202.73	203.08	203.2	203.05	204.18	203.95	204.12	203.22	202.74	202.5	203.02	202.19	202.81	202	203.74	204.82	203.9	203.76	203.77	203.51	204.16	202.32	202.47	204.08	203.04	203.63	203.86	204.62	204.17	203.82	203.46	203.42	201.74	202.89
201.69	203.88	202.82	202.69	202.84	202.69	203.97	203.44	202.81	203.63	203.33	203.02	204.27	203.88	202.03	203.3	203.8	203.46	203.29	203.85	203.57	203.32	202.13	203.91	203.19	203.13	203.08	203.67	203.96	202.65	203.43	204.24	202.89	203.83	202.36	203.08	202.79	203.25	203.11	203.71	203.19	202.7	204.26	203.93	203.81	202.61	203.31	203.83	202.44	203.6
205.15	203.96	204.93	203.06	205.48	204.85	204.19	205.59	204.3	205.03	205.3	204.92	205.15	204.02	205.29	205.21	204.87	204.24	203.65	204.91	204.84	204.94	204.98	204.75	207.22	205.12	203.61	205.66	203.99	204.5	204.49	204.62	203.68	204.68	204.48	204.26	205.24	205.66	205.06	205.21	204.37	204.59	203.94	204	205.7	203.47	205.21	205.48	205.16	205.23
200.3	200.81	199.16	200.3	199.69	199.52	200.25	199.91	199.47	199.32	201.38	199.95	200.01	199.64	200.51	199.46	200.35	199.95	199.23	200.43	199.73	200.44	199.11	199.72	198.61	199.79	199.87	199.09	199.34	199.02	199.06	200.43	199.59	199.69	199.4	200.05	199.89	199.44	199.52	199.87	199.13	199.36	199.8	200	198.54	199.8	199.8	200.28	199.33	200.47
209.21	209.47	208.74	208.66	208.19	209.02	209.87	208.53	209.8	208.57	209.53	208.21	208.54	208.57	209.05	207.43	209.16	209.02	209.48	208.41	208.9	208.84	208.57	209.19	208.53	208.57	207.97	208.08	208.49	208.61	208.69	208.88	209.28	208.79	208.28	208.68	208.61	208.5	207.92	209.67	208.67	209.42	207.82	209.62	208.98	208.44	209.32	208.35	209.11	209.38
208.18	208.17	208.35	207.6	207.77	208.35	207.33	206.75	207.9	207.73	208.97	208.75	207.18	208.08	208.26	207.35	206.77	207.87	207.76	208.09	208.29	207.73	208.35	206.93	207.33	207.22	207.83	207.31	207.69	208.03	208.14	207.81	208.36	206.93	207.96	208.15	207.72	207.03	207.42	208.55	208.55	207.53	209.16	208.63	207.33	208.26	207.71	207.66	208.67	206.53
208.74	207.69	208.96	208.05	209	208.56	209.38	208.38	207.89	208.51	208.57	208.3	208.97	207.83	208.66	210.06	208.91	208.71	210.26	208.6	209.2	207.77	208.56	209.12	209.75	209.47	208.83	208.75	210.22	208.71	208.43	209.39	208.2	208.65	208.77	208.94	209.21	209.15	208.4	209.64	209.53	207.48	208.87	208.03	209.47	209.32	209.5	208.4	208.84	208
211.25	212.6	213.88	212.69	210.75	210.79	211.37	211.69	211.21	212.51	212.37	212.01	211.72	211.31	212.28	212	211.04	212.06	212.39	211.48	212.69	212.54	209.99	212.74	211.64	211.25	211.85	211.65	212.02	213.28	211.92	211.43	212.22	211.24	211.2	212.74	211.08	210.37	211.81	212.43	210.36	212.07	212.88	211.71	211.62	212.76	211.8	213.07	211.24	210.62
209.18	208.79	209.04	209.77	209.65	207.5	209.01	208.33	208.37	209.02	209.52	208.29	208.92	208.14	208.56	208.69	209.86	209.41	209.25	209.26	210.3	208.58	208.98	208.86	208.77	208.76	208.97	208.92	208.51	209.09	209.3	208.51	209.49	209.29	208.36	209.56	210.04	207.68	208.76	208.45	208.92	209.48	208.77	208.98	208.04	208.98	209.31	208.5	209.74	208.75
208.3	208.12	208.46	206.72	207.6	208.08	207.24	209.09	207.42	208.94	209.38	208.88	208.25	208.44	207.86	209.1	208.52	208.47	208.94	208.61	209.07	209.21	207.54	207.6	208.31	208.38	208.02	208.91	208.14	208.03	208.27	208.35	208.03	208.37	209.13	208.2	209	208.78	208.79	208.41	208.45	208.38	208.63	209.48	209.23	208.71	208.21	208.65	208.47	208.9
202.12	201.96	203.76	203.09	202.44	200.81	202.01	203.13	201.81	202.98	202.15	202.75	201.94	202.74	203.08	202.88	201.7	202.39	202.36	201.15	202.75	201.19	202.86	201.49	200.87	201.32	202.32	202.52	203.55	202.63	202.01	202.84	201.51	203.14	202.07	203.23	202.56	201.48	203.57	202.14	201.87	203.2	202.49	204.14	202.72	202.67	201.89	202.26	202.72	201.33
203.44	202.85	202.77	202.56	202.66	202.91	203.55	202.45	202.16	202.61	201.41	202.34	203.47	203.34	202.61	203.25	202.67	203.04	202.2	203.54	202.65	202.89	202.37	202.77	203.3	202.97	202.79	203.3	202.53	201.75	202.87	202.18	202.31	202.08	202.23	203.52	202.71	202.74	202.16	203.83	202.86	201.58	201.66	203.01	203.21	203.93	202.61	202.38	201.87	202.34
203.38	203.22	204.56	204.13	204.28	203.29	204.49	203.88	203.04	203.8	204.02	202.96	204.08	203.27	204.41	203.43	203.05	204.1	203.07	204.45	204.22	204.48	203.51	203.95	203.68	202.73	203.97	203.9	203.8	203.1	203.56	204.82	201.43	204.04	204.05	203.65	203.03	204.85	203.22	204.23	202.83	203.68	203.71	203.81	203.86	203.38	203.42	202.62	203.78	203.51
208.05	207.75	207.18	207.73	208.04	207.15	207.06	206.72	207.68	207.87	207.23	208.28	208.56	207.64	206.84	207.87	208.33	207.92	207.91	207.26	208.14	208.06	207.97	207.47	207.65	208.34	207.75	207.79	207.7	207.73	208.09	208.36	207.94	208.12	207.7	206.09	208.44	207.79	208.12	207.78	208.63	208.26	207.49	207.6	206.82	208.16	207.6	207.3	208.05	207.2
205.92	206.72	206.4	205.79	206.57	206.11	205.55	206.49	207.29	206.38	206.8	206.77	205.99	205.54	206.22	207.58	206.71	206.84	204.92	205.97	207.57	205.72	206.34	206.65	206.84	206.04	206.44	205.93	206.68	206.65	205.04	205.86	207.13	206.61	205.9	205.77	205.71	206.53	206.45	206.03	206.32	206.21	206.2	206.42	207.25	206.57	205.78	206.32	206.42	206.1
208.9	208.39	208.44	209.56	208.73	208.84	207.83	208.99	209.45	207.6	208.06	209.44	209.19	209.12	208.92	208.95	208.77	208.35	208.37	209.79	209.97	208.98	209.4	208.56	208.39	208.86	207.66	209.71	208.36	208.33	209.74	208.51	209.16	208.57	208.91	208.86	208.02	208.54	208.24	209.1	208.68	208.11	209.36	208.47	208.46	208.74	208.42	208.56	208.03	208.5
216.91	217.08	218.11	216.53	216.02	216.64	217.24	215.7	216.74	216.27	216.84	217.89	216.66	218.21	216.97	216.99	216.57	217.71	216.65	217.92	217.13	217.13	216.83	216.31	217.29	217.71	217.73	217.81	216.77	217.3	217.33	216.09	217.38	216.35	217.66	217.07	215.64	217.36	217.98	217.09	217.55	216.74	216.9	216.52	217.06	216.71	217.2	216.45	216.85	216.98
202.59	202.35	201.69	202.62	202.89	202.51	202.67	202.34	202.57	202.18	202.74	201.87	201.78	202.84	201.31	202.87	202.43	202.14	202.52	202.38	202.28	202.51	201.59	202.74	201.28	203.55	202.13	202.27	202.14	201.55	201.73	201.66	202.7	203.28	202.72	201.41	202.39	201.21	202.55	201.84	202.09	201.93	201.53	201	201.82	202.81	203.15	202.01	202.66	202.42
198.91	198.76	199.56	200.17	199.08	199.68	200.53	199.86	198.87	198.92	199.04	199.31	199.97	198.66	199.04	198.76	198.23	198.44	200.4	199.01	198.81	199.78	198.35	199.41	198.55	198.79	198.5	199.26	198.83	199.27	199.32	200.79	198.92	199.72	198.97	199.13	199.46	199.07	198.74	199.62	198.76	200.33	200.91	199.74	199.74	199.52	199.6	199.64	199.58	200.29
199.16	199.83	198.26	197.88	198.76	198.67	198.44	198.31	198.6	198	199.18	197.61	197.5	197.67	198.37	198.68	198.85	198.75	198.69	198.91	199	198.03	198.61	198.39	199.14	199.74	198.57	197.36	198.51	198.88	197.68	198.14	198.43	199	198.36	198.16	197.63	197.7	199.25	199.24	197.95	199.08	197.15	198.78	198.22	198.87	199	199.63	200.42	198.22
211.9	212.42	212.42	212.4	212.72	212.53	212.97	212.81	213.55	212.71	213.66	212.39	211.46	213.51	212.8	212.42	213.17	213.85	212.8	212.72	214.28	212.38	212.31	212.65	212.39	211.76	212.56	212.74	213.77	213.02	212.91	213.23	214.67	212.42	213.19	213.7	213.5	212.7	212.07	213.01	213.46	213.87	213.08	214.28	212.89	212.28	212.67	214.27	213.32	212.58
209.92	210.33	208.93	209.17	209.58	208.64	208.47	210.11	208.93	208.26	209.39	209.35	209.17	209.1	208.48	209.59	209.61	208.89	209.22	209.51	211.01	208.6	209.77	207.72	209.19	210.17	210.05	209.52	210.37	208.33	209.77	210.37	208.78	208.94	209.65	210.01	209.09	208.89	210	208.55	210.99	209.57	209.32	210.21	209.73	208.8	209.21	209.21	209.15	207.99
201.95	200.22	200.88	200.72	200.22	200.82	199.86	199.9	200.6	200.77	200.17	201.02	199.88	199.88	200.53	200.33	199.12	199.6	200.94	199.91	200.28	200.13	201.38	201.19	199.73	200.98	198.79	200.11	199.57	200.09	199.75	200.77	201.45	200.1	201.31	200.65	199.84	201.1	199.72	199.85	201.73	199.8	201.38	200.35	200.64	200.01	200.71	201.06	200.58	200.49
208.28	208.87	208.56	208.61	208.05	208.73	209.57	209.47	209.06	209.61	208.12	208.21	209.47	207.82	209.48	209.03	208.88	208.62	208.16	209.19	207.55	207.76	208.06	207.45	207.88	208.82	208.73	209.08	207.66	208.75	209.66	209.22	209.59	210.08	207.57	209.05	208.94	208.26	209.14	207.89	209.7	208.73	209.35	207.7	209.69	210.26	209.35	207.81	207.97	208.84
209.58	208.64	208.93	208.79	208.92	208.29	208.53	210.32	208.99	207.89	208.85	208.8	209.14	209.32	207.32	208.64	209.49	208.49	208.57	207.47	208.65	208.03	207.68	208.3	208.01	209.8	208.71	207.65	207.97	207.78	207.4	207.23	208.65	208.53	208.51	208.65	208.41	209.51	208.52	208.01	207.54	208.77	209.17	209.01	209.2	208.39	208.35	209.08	207.46	208.58
208.09	207.33	207.8	206.02	206.42	206.47	206.87	208.23	208.42	208.92	208.14	206.93	207.04	206.69	207.59	208.38	208.84	207.96	205.62	207.63	207.41	206.74	206.49	207.92	208.64	206	207.98	208.58	208.66	207.14	206	207.21	208.13	207.93	208.64	207.13	207.15	207.39	206.83	207.58	208.33	207.56	207.89	208.1	208.01	206.81	207.29	206.61	207.81	208.02
208.28	209.52	208.83	208.23	207.71	209.56	209.31	208.62	209.63	207.99	209.09	207.99	207.44	207.67	208.89	208.04	209.06	208.38	207.51	208.3	207.81	208.51	208.02	208.72	208.56	207.46	209.5	208.56	208.53	208.27	208.21	208.03	208.95	208.22	207.77	208.04	208.07	208.39	207.66	207.83	207.75	207.85	208.62	208.54	209.25	207.58	207.83	208.12	208.77	209.13
203.49	203.6	203.58	203.71	204.07	203.87	204	202.63	203.14	203.45	204	204.78	203.18	204.6	203.19	205.07	202.98	204.43	204.14	203.12	204.52	204.86	203.7	202.54	204.1	204.23	205.05	202.56	203.07	204.63	203.36	204.51	203.84	205.27	202.83	204.89	203.72	204.57	203.98	203.06	204.04	203.1	204.01	204.06	203.68	203.82	203.95	203.88	203.3	203.38
205.38	204.52	204.47	205.37	204.6	205.05	204.59	203.86	205.71	205.22	205.45	204.77	205.23	206.1	203.08	204.62	204.36	204.72	203.34	204.14	204.67	205.82	203.77	204.67	204.48	204.68	205.4	205.43	204.6	204.44	204.61	204.6	205.74	204.05	204.39	204.73	205.28	204.33	204.42	204.57	205.56	204.66	203.46	204.29	204.62	204.67	204.69	205.34	204.41	203.63
207.26	206.87	207.8	207.82	208.45	208.36	206.65	207.92	208.27	207.01	206.77	206.84	209.03	207.59	207.29	207.54	207.73	206	208.07	207.6	208.02	208.46	207.53	208.1	208.35	207.61	207.98	208.49	207.91	206.65	206.81	208.95	208.61	207.08	207.75	207.74	208.19	206.72	208.55	208.09	206.98	208.17	207.11	206.89	207.89	207.44	209.06	207.82	208.25	208.45
196.07	195.83	195.42	195.99	195.75	195.75	195.27	195.24	195.17	195.74	194.9	196.08	195.14	195.35	196.09	195.12	195.53	195.44	193.91	194.8	194.98	195.24	194.06	195.09	194.52	196	195.07	195.51	193.26	194.94	194.79	195.61	195.54	195.41	194.56	195.3	195.85	194.64	195.36	194.21	194.55	195.05	194.86	194.18	195.34	195.3	196.17	195.24	193.88	194.18
207.19	206.8	205.63	206.44	205.53	206.67	205.86	206.08	206.43	205.93	205.76	206.39	206.72	206.32	206.99	206.27	206.29	207.21	206.48	206.75	207.09	206.66	205.99	206.47	204.83	205.52	206.03	206.38	206.91	206.82	205.64	206.38	206.82	206.17	207.32	205.83	205.96	205.96	207.24	206.81	206.63	205.24	206.65	206.16	206.65	207.09	205	205.58	206.33	206.42
207.37	207.92	206.29	208.29	207.54	208.21	208.27	208.08	207.01	208.28	207.95	208.4	207.89	208.08	207.43	207.6	209.39	208.19	207.84	207.56	206.85	207.28	206.02	207.74	206.41	207.46	208.24	208.06	208.21	208.39	208.34	207.75	207.77	207.31	208.18	207.4	207.92	208.42	209.35	208.66	207.85	207.66	208.55	208.25	207.86	209.23	207.32	209.22	208.19	208.72
204.12	201.96	204.03	203.97	203.4	202.87	202.02	203.61	202.55	202.43	203.01	202.83	204.01	202.66	202.98	203.66	202.21	204.06	203.79	203.16	203.33	203.48	204.23	203.89	202.62	202.94	202.95	203.56	203.72	203.78	203.42	202.58	204.16	204.07	202.48	203.37	204.4	202.18	202.59	202.72	202.98	203.64	202.47	203.06	202.76	202.94	202.26	203.8	202.29	204.02
212.76	212.2	212.09	212.64	212.06	211.05	212.74	210.84	211.67	211.44	211.51	211.72	211.58	211.22	210.32	210.87	212.2	210.94	211.16	210.44	211.64	211.37	211.7	212.37	211.51	211.25	211.08	212.04	211.81	212.59	212.01	211.77	212.18	211.65	211.98	211.91	212.66	211.03	211.47	210.59	211.63	211.59	211.43	212.18	211.51	211.02	211.21	210.48	212.74	211.34
209.21	208.39	209.29	209.4	208.32	209.28	208.76	207.84	208.62	208.36	210.16	207.97	208.34	208.27	209.25	208.4	207.92	208.75	208.97	208.28	208.35	207.76	208.26	208.37	209.16	208.88	208.02	208.5	208.61	208.02	208.94	208.82	208.36	209.5	208.76	209.03	207.83	209.11	208.08	208.39	209.55	207.71	208.07	209.03	208.37	209.26	208.42	208.24	209.36	208.73
200.72	200.93	199.63	200.74	199.8	200.99	200.62	200.37	200.67	199.67	200.71	200.47	200.91	199.82	200.35	199.98	200.63	200.52	200.66	200.06	200.62	200.93	200.17	200.39	199.57	201.11	199.34	200.69	200.63	200.82	199.53	199.85	199.85	200.19	200.84	199.89	199.63	200.78	200.77	199.05	199.18	199.89	200.59	200.63	200.68	199.84	201.16	199.19	200.27	199.99
200.08	200.41	199.81	200.02	200.18	199.69	200.55	199.61	200.91	199.55	199.69	199.62	199.84	199.91	199.16	200.64	199.9	200.55	199.5	200.66	200.26	199.12	199.43	200.75	200	200.5	201.3	199.9	200.22	200.12	200.06	200.64	200.68	199.94	200.48	199.55	200.47	199.94	200.14	200.39	199.4	200.11	199.32	200.92	199.46	200.61	200.15	199.59	200.31	200.45
208.51	208.59	209.35	210.83	210.68	210.01	210.68	209.85	209.31	209.5	209.9	209.22	209.43	209.13	209.49	210.26	210.17	210.09	209.31	209.56	209.21	208.23	209.76	209.73	209.96	210.11	209.49	209.47	209.6	210.47	209.71	209.12	209.25	210.31	208.14	209.81	210.29	210.59	209.53	208.24	210.26	209.82	209.24	209	210.05	209.05	208.68	208.23	210.05	209.55
202.3	203.49	202.95	202.88	202.45	202.59	203.46	202.8	204.24	202.45	203.31	201.81	202.89	202.31	200.77	202.28	203.53	202.42	202	202.91	202.23	202.44	202.14	201.7	203.29	202.24	203.49	203.71	202.24	203.12	203.78	202.64	203.28	203.05	202.08	202.74	203.25	202.61	201.99	202.36	201.39	202.16	202.87	200.69	202.34	201.76	202.71	201.23	201.23	202.19
203.54	203.26	204.06	203.53	202.33	203.82	202.52	203.51	203.49	203.4	204.61	203.5	204.09	204.18	202.93	202.8	202.32	203.04	203.53	203.36	204.06	204.47	203.63	202.89	205.08	204.02	203.94	202.73	203.3	201.81	202.46	204.52	203.26	203.72	203.04	202.52	203.88	204.15	203.24	202.62	202.11	203.2	203.43	203.39	202.99	205.29	203.21	203.45	202.26	204.05
213.56	213.23	214.29	212.8	213.12	213.78	213.3	214	214.38	213.47	214.11	214.76	214.4	213.99	213.61	214.06	214.56	212.97	213.51	213.8	214.47	213.6	213.43	213.2	213.99	213.78	213.39	214.34	213.43	213.97	214.36	214.43	213.45	214.05	214.83	214.64	213.93	212.89	213.15	213.64	214.2	212.77	214.25	212.27	213.91	213.71	212.26	213.04	213.62	213.92
207.59	209.13	209.54	208.51	209.19	208.89	208.61	208.75	208.84	207.87	209.92	208.93	208.43	207.92	208.79	208.2	208.37	209.1	208.33	208	208.88	209.37	207.96	208.53	208.3	207.9	208.76	209.62	208.29	209.63	208.31	207.42	207.97	209.1	209.2	210	208.89	208.03	208.21	208.51	209.22	207.83	208.88	208.55	207.95	208.45	210.4	208.46	208.04	208.62
208.45	206.68	207.25	208	206.04	207.56	208.25	207.87	207.43	208.5	207.06	207.69	207.44	207.26	207.77	207.72	207.89	208.36	207.36	207.87	208.14	208.04	208.13	209.16	207.53	207.39	207.26	206.93	207.68	208.49	206.44	208.42	207.79	208.61	208.18	207.63	206.75	206.8	208.24	207.74	208.14	207.23	206.74	207.72	207.67	207.29	207.66	207.87	207.88	208.25
199.17	200.68	199.97	200.08	200.6	200.2	200.68	199.91	200.41	200.09	200.7	201.02	199.75	200.34	200.91	200.4	200.38	199.91	199.58	200.28	200.09	199.92	200.56	199.97	200.91	200.41	201.02	200.56	200.16	199.76	199.88	200.18	199.88	200.59	199.94	199.52	200.66	200.93	200.66	200.93	200.94	199.76	200.81	199.88	199.22	200.67	199.52	199.56	200.88	200.32
213.79	213.9	213.49	214.81	214.01	213.02	212.85	213.51	213.41	213.83	212.94	214.82	214.21	214.51	212.53	214	213.56	212.88	214.78	213.27	214.36	213.64	213.47	214.77	214.1	215.08	213.35	215.55	213.16	213.71	214.12	213.43	214.51	213.78	213.47	214.19	213.24	213.92	212.55	214.23	214.23	213.48	214.15	213.4	213.26	213.93	213.51	214	213.93	214.71
203.45	202.71	204.05	202.09	204.29	202.37	203.13	204.08	203.55	202.7	203.94	202.18	202.74	203.73	203.22	203.12	202.65	203.43	203.3	203.83	201.97	203.54	203.23	203.82	202.34	203.03	202.92	204.42	203.09	202.36	203.61	203.46	203.44	204.14	204.48	203.48	202.86	203.49	203.98	203.92	204.1	203.28	203.53	204.19	203.11	203	202.51	202.63	203.46	202.05
193.8	194.1	193.05	195.2	193.84	194.53	193.41	194.26	193.15	193.57	194.55	195.54	194.11	194.53	195.84	194.09	195.25	193.96	193.81	194.25	192.97	194.66	194.99	194.11	193.52	194.08	194.4	194.43	193.41	194.17	194.24	194.71	193.21	193.48	192.98	194.13	194.22	194.2	194.43	195.44	192.98	193.97	193.59	194.09	193.78	193.38	192.83	194.89	195.36	193.81
208.73	208.76	209.41	209.01	208.46	208.83	209.63	208.96	208.2	209.1	208.04	208.94	208.87	209.18	208.89	209.44	207.94	208.2	208.64	208.75	208.02	208.56	209.19	208.73	209.88	208.33	207.97	209.2	209.39	209.46	208.38	208.99	208.87	208.85	208.62	209.49	208.92	208.77	208.6	208.99	208.5	210.82	209.77	208.79	209.06	209.05	208.74	209.16	210.17	209.57
200.51	201.2	199.72	201.34	200.32	200.12	200.1	201.01	200.18	199.36	200.24	200.18	200.59	201.54	200.93	200.21	200.75	199.6	199.53	201.25	200.74	200.43	201.12	199.33	201.47	199.76	199.04	201.73	199.96	198.22	200.96	199.2	199.87	200.65	200.25	200.96	201.54	199.91	199.61	199.66	200.53	200.02	200.55	199.27	201.58	200.67	200.96	201.61	200.82	201.04
218.44	217.86	218.48	216.85	217.66	217.88	218.24	216.82	217.12	219	217.21	217.47	217.32	216.8	217.03	218.72	217.93	217.66	217	217.35	218.03	216.51	217.7	218.85	218.67	218.26	217	219.36	217.51	217.42	217.5	217.47	217.78	219.13	217.31	218.57	217.9	217.36	217.26	217.41	217.59	217.89	218.63	217.05	217.3	218.16	218.38	216.87	217.31	217.19
210.18	210.66	209.04	208.56	208.95	209.11	209.61	209.2	208.92	209.32	209.75	209.84	209.4	210.12	209.39	209.21	209.88	209.41	209.86	209.5	208.39	208.96	208.74	210.48	209.8	208.52	210.29	209.4	209.19	210.01	209.85	208.41	210.51	209.28	209.96	208.8	210.18	209.39	210.21	210.2	209.71	211.18	209.42	208.91	210.1	209.74	209.77	208.86	209.79	209.31
208.76	209.01	209.3	208.43	207.92	208.33	208.38	208.46	209.68	208.2	208.33	209.59	209.09	208.74	210.09	208.5	209.12	208.67	209.78	208.22	209.74	206.91	208.91	208.53	207.22	208.74	209.18	208.94	208.43	209.19	208.07	208.73	209.02	209.63	207.93	209.83	208.69	208.54	208.69	207.98	207.8	207.11	209.58	209.15	208.96	208.27	209.45	208.51	209.39	208.93
211.43	211.24	211.6	210.56	211.44	211.68	211.77	212.56	211.7	210.53	212.46	211.26	212.12	210.74	211.58	211.59	211.77	212.06	211.9	211.34	210.69	210.45	210.78	212.78	211.8	210.62	211.13	211.42	212.39	211.48	211.56	210.75	211.09	212.45	210.79	212.85	211.74	210.24	211.04	211.76	212.18	210.28	211.04	211.22	211.42	211.83	211.13	210.22	212.11	211.96
211.11	211.38	211.67	211.39	210.92	211.98	211.6	211.36	211.62	213.1	211.16	212.91	212.78	211.3	211.66	211.69	212.85	212.64	211.9	211.5	211.85	212.08	211.12	211.51	210.93	211.47	212.12	211.73	211.08	211.28	210.76	211.34	211.42	212.07	210.86	210.87	210.52	211.24	212.15	210.36	210.92	211.09	210.9	211.33	211.52	210.53	211.41	211.59	211.74	211.87
211.64	211.54	212.09	211.9	211.86	211.19	211.11	210.93	211.87	211.6	212.73	211.76	209.93	211.62	212.76	212.23	210.82	211.12	212.07	211.35	210.79	212.06	209.9	212.06	211.89	211.79	210.87	211.65	211.25	212.69	209.8	211.36	211.14	211.19	210.68	211.56	212.34	211.35	212.18	210.99	212.09	210.98	211.98	211.72	211.75	210.29	211.19	210.9	212.03	211.34
209.07	208.72	209.6	208.71	208.84	208.6	208.74	209.19	208.86	208.38	208.12	207.9	208.36	207.42	207.7	207.71	208.91	208.77	208.37	207.16	208.02	208.52	209.12	209.43	208.62	209.03	209.45	209.44	208.62	208.66	208.45	208.75	208.32	208.35	208.26	208.76	208.55	207.21	209.01	208.58	209.25	208.24	208.07	210.23	208.23	207.32	208.65	208.95	208.43	208.79
208.23	209.14	208.38	210.36	209.03	208.56	209.22	208.69	209	208.65	209.18	207.69	207.65	208.57	208.84	208.21	209.51	209.48	208.98	209.74	209.09	209.14	208.57	208.03	208.29	209.9	208.91	209.38	208.57	208.34	208.15	209.04	208.21	207.5	209.66	208.47	208.48	209.46	208.13	209.12	208.31	209.45	208.74	208.18	208.85	209.64	207.39	207.62	207.6	208.62
203.02	204.16	203.87	204.73	203.51	203.39	204.16	203.37	203.72	203.9	204.03	203.45	204.01	203.79	204.13	204.26	203.99	203.71	202.88	203.52	203.61	202.23	204.04	203.18	203.7	204.09	202.34	203.6	203.9	202.96	202.59	202.95	202.94	203.35	202.78	204.29	204.19	204.08	203.22	203.39	204.62	203.78	204.89	203.21	202.45	203.45	204.06	204.31	204.2	203.43
203.77	203.72	203.93	202.93	205.12	203.43	202.79	201.99	201.76	204.75	202.9	203.27	203.78	202.88	202.92	202.4	203.09	203.68	203.34	203.16	204.28	203.25	203.29	204.15	203.29	203.21	202.7	202.63	203.72	202.95	202.8	202.39	204.13	203.21	203.08	202.59	203.16	202.72	204.16	204.07	202.88	201.76	203.45	202.94	202.77	204.3	204.15	202.94	203.43	203.2
206.8	206.01	207.22	205.34	206.2	206.29	205.29	205.88	206.6	206.17	207.25	207.11	206.53	206.47	206.2	207.92	206.24	205.7	206.7	207.56	206.01	206.75	205.94	206.81	206.26	205.7	206.15	205.26	205.98	207.36	206.49	207.18	206.12	206.53	205.45	205.74	206.45	207.22	205.98	206.56	206.48	206.07	206.27	206.42	206.85	206.9	206.1	207.24	206.07	207.42
198.96	198.67	199	197.83	199.42	198.53	197.96	197.47	200.18	197.6	198.33	198.79	198.11	199.29	199.2	198.05	198.33	198.57	200.15	199.03	198.74	198.41	199.88	197.67	197.84	199.01	198.91	198.31	198.43	198.34	198.08	198.54	200.09	198.63	197.6	199.26	198.83	200.1	199.44	198.35	198.06	197.79	197.71	197.97	197.96	198.05	199.58	198.53	198.89	198.19
203.62	201.74	203.02	202.06	202.73	203.43	203.5	203.66	201.99	203.34	201.9	202.44	203.27	203.15	203.17	202.02	203.35	202.8	203.69	202.65	202.95	202.4	202.25	203.83	202.92	203.32	202.01	204.11	203.08	203.09	202.37	202.13	202.47	202.03	202.4	203.64	203.32	203.05	202.86	203.27	202.74	201.7	201.84	203.45	203.77	202.3	201.96	201.91	203.47	202.32
218.78	217.68	217.67	215.93	216.23	217.99	217.31	217.63	218.23	217.25	217.89	216.35	218.06	217.73	216.43	216.55	218.39	216.76	219.16	217.25	218.12	218.29	218.2	217.86	217.97	217.83	217.47	217.52	217.17	218.36	217.06	217.64	217.77	217.44	217.86	218.14	217.47	217.71	217.89	218.18	218.58	217.32	217.87	218.87	218.77	217.25	218.96	219.35	217.79	218.52
204.08	204.53	204.86	204.91	204.95	204.27	203.97	205.18	204.62	204.96	205.35	205.62	204.55	204.55	204.08	205.46	204.43	205.04	203.1	204.21	203.53	204.75	205.27	205.93	205.29	206.01	204.32	204.77	204.98	204.82	204.24	204.1	204.3	204.03	205.04	205.93	203.93	204.46	205.03	203.71	204.46	204.9	205.29	205.11	206.15	203.88	205.23	205.48	205.14	203.91
198.49	199.07	198.82	198.87	198.47	199	196.72	198.38	200.07	198.29	198.16	198.28	198.52	198.09	198.37	198.5	198.32	199.29	198.62	198.96	199.11	198.57	198.84	198.38	198.21	198.16	198.81	198.31	198.5	199.07	198.75	198.49	198.26	198.57	197.97	198.64	199.84	198.49	198.26	197.93	198.9	197.57	198.83	198.36	198.45	198.84	198.52	198.28	198.6	199.46
203.87	202.85	202.85	203.31	203.8	204.29	203.8	203.34	203.96	205.31	203.64	204.21	204.44	203.81	203.53	203.86	203.6	203.59	204.57	203.88	204.6	204.77	204.85	203.29	203.97	203	203.71	203.65	205.25	202.44	203.67	204.66	203.74	203.65	202.71	204.37	203.47	203.56	203.93	204.07	203.93	203.57	202.97	203.94	203.68	205.71	204.04	203.74	203.38	204.43
194.06	194.76	197.23	195.54	194.93	194.9	194.77	195.08	194.75	196.02	194.49	195.59	195.18	195.88	195.26	195.31	194.29	194.47	195.73	195.69	195.05	195.02	195.24	196.22	195.94	195.35	195.63	194.65	194.16	195.21	194.67	195.19	195.96	195.86	195.54	194.53	195.91	195.77	193.83	194.97	195.81	194.7	193.95	195.49	195.09	195.62	196.11	195.39	195.68	194.86
208.87	208.22	207.73	208.17	208.14	208.33	208.7	209.49	207.88	209.01	207.55	208.15	209.05	207.59	208.73	209.24	209.41	208.94	207.72	209.35	207.7	208.98	208.95	208.33	208.31	208.21	208.26	209.41	209.94	208.21	208.7	208.49	208.16	208.43	207.62	209.16	208.47	208.7	208.03	209.55	207.3	209.43	207.67	208.23	209	209.1	209	209.22	209.16	209.47
204.29	204.49	204.51	205.07	205.43	204.87	204.2	206	203.28	205.18	205.23	204.39	204.54	204.08	204.78	204.85	204.97	205.47	206.03	204.8	205.55	204.65	205.51	205.78	204.64	205.73	203.75	205.5	205.13	205.59	205.59	206.28	205.27	205.41	204.98	204.48	204.32	205.43	204.98	204.56	204.26	204.55	204.56	205.9	205.35	204.8	204.99	205.05	204.63	204.66
208.47	210.87	209.57	209.76	209.31	209.19	208.69	208.73	207.98	208.44	209.98	208.93	208.92	208.3	207.67	208.07	209.95	209.5	209.57	208.01	208.2	208.73	208.33	209.35	209.27	208.83	209.09	209.78	208.91	208.48	209.17	208.99	208.84	209.24	208.83	208.1	209.87	209.78	208.17	208.56	209.57	209.27	209.74	209.59	208.88	208.99	208.85	207.95	208.73	209.74
206.5	206.86	206.34	206.42	207.06	205.84	205.48	207.52	206.47	205.62	206.21	207.18	205.97	206.6	207.45	206.53	205.79	206.84	206.39	205.82	206.99	205.83	206.99	207.19	206.33	206.6	207.24	207.24	207.62	206.87	206.26	206.47	206.94	207.24	206.67	205.75	206.24	205.82	206.08	206.12	206.22	206.15	207.31	205.82	206.02	206.43	206.47	205.77	206.82	207.75
207.91	209.45	208.48	208.21	208.37	208.75	208.64	208.96	208.37	207.67	208.85	208.76	208.84	208.63	209.04	208.28	209.03	207.78	207.48	209.42	210.06	208.74	207.57	209.88	209.37	209.05	208.69	208.76	208.86	209.71	209.62	210.22	208.38	208.54	207.8	208.52	209.19	209.06	208.78	209.03	208.77	209.43	208.72	210.22	209.32	209.82	208.19	207.76	208.78	208.78
204.9	203.79	204.01	204.14	203.2	203.13	202.54	202.35	203.67	202.54	202.45	202.92	202.79	202.58	204.56	203.74	203.25	203.59	202.69	202.91	203.57	203.68	203.98	203.13	203.02	203.23	203.37	201.87	202.49	202.9	204	203.33	202.84	203.66	203.7	203.69	202.84	203.98	203.92	202.52	203.24	203.14	203.15	203.25	202.59	204.24	203.14	203.99	203.63	203.28
208.81	207.92	207.14	208.02	209.42	208.81	209.47	209.04	208.35	208.68	208.2	208.27	209.24	209.05	208.76	209.09	208.39	208.55	207.92	210.2	208.58	208.55	208.3	208.42	207.85	209.35	207.9	207.94	209.04	207.36	208.58	208.81	209.77	208.49	207.94	209.24	208.49	209.15	208.54	208.18	208	208.22	209.11	207.62	209	207.57	208.58	208.54	209.24	207.81
208.21	209.11	208.16	209.94	209.23	209.08	208.44	208.49	207.56	208	208.39	209.84	209.91	209.42	208.8	209.19	209.72	208.96	208.46	209.52	209.71	209.73	207.93	209.17	207.32	209.78	208.77	208.41	208.3	209.47	208.71	207.87	209.16	209.03	208.92	209.14	209.32	209.47	209.62	208.18	207.83	208.22	208.34	209.18	209.29	208.86	207.53	208.07	210.7	208.58
210.23	209.18	209.75	210.57	209.98	210.11	210.25	209.23	210.51	210.14	209.03	210.34	210.4	209.85	209.78	209.24	209.19	209.53	209.46	209.85	209.67	209.51	208.67	209.63	209.76	210.54	209.23	208.73	208.65	208.93	208.21	209.4	209.47	209.67	209.14	209.74	210.17	209.74	208.14	209.19	209.67	208.81	210.31	210.35	210	209.52	210.19	210.19	208.63	209.94
209.49	210.01	208.91	209.26	209.48	211.05	209.2	209.45	209.77	209.51	209.9	208.96	210.21	210.32	209.04	209.22	208.82	210.54	209.44	209.87	208.94	209.04	209.39	209.37	208.28	208.65	210.2	209.46	208.93	210.12	209.81	209.8	209.18	209.77	209.47	210.26	208.89	209	210.11	209.96	209.93	209.07	210.64	208.72	209.98	210.37	208.38	209.4	210.51	210.39
211.45	210.28	211.51	211.5	211.15	211.19	210.33	212.36	211.04	210.46	211.24	210.32	210.79	211.67	211.61	211.24	212.11	211.69	211.41	211.17	212.33	212.01	211.38	211.27	211.51	211.69	211.54	211.81	211.52	211.53	210.09	212.21	211.6	211.98	213.15	211.51	211.32	211.03	212.71	212.07	211.05	212.15	212.05	211.01	212.45	210.37	211.81	212.66	211.84	211.53
212.22	214.02	213.31	212.84	213.5	213.45	213.86	213.1	213.67	211.61	214.7	213.76	213.31	213.89	212.74	213.37	212.8	213.3	213.22	212.67	212.85	213.03	212.7	213.07	213.19	213.65	213.17	213.08	213.15	212.59	212.85	212.67	212.21	212.42	212.48	213.28	212.74	213.87	212.52	212.31	213.6	212.42	213.3	212.25	213.26	213	212.72	212.52	213.29	213.3
215.77	217.13	217.49	216.58	217.13	218.07	216.84	217.48	216.95	216.25	216.79	215.71	217.5	217.5	216.72	216.32	217.28	217.06	216.37	216.13	217.25	217.36	217.62	216.68	216.55	217.14	216.79	216.52	215.77	216.76	216.81	217.76	216.44	217.77	216.78	217.46	216.54	216.6	217.65	217.64	215.86	217.05	215.7	217.1	217.61	216.84	216.32	215.59	217.06	217.17
199.76	200.62	200.64	200.62	200.19	200.04	200.19	200.41	200.46	199.27	199.91	199.97	199.78	199.94	198.47	200.37	200.91	200.52	201.33	200.57	199.27	199.31	199.98	200.09	200.49	200.89	198.55	200.51	201.24	199.83	199.36	201.47	199.73	200.72	201.04	199.68	200.05	200.56	200.65	199.74	200.08	200.57	200.75	200.4	200.65	198.49	201.03	200.18	201.19	200.39
205	204.56	205.47	204.46	204.43	203.32	204.07	203.64	205.37	203.86	205.14	203.52	205.3	204.47	204.3	203.12	204.38	203.6	204.31	206.13	206.05	205.03	204.79	204.98	204.63	204.07	204.05	204	204.16	205.11	204.32	204.17	204.86	203.3	203.77	204.92	204.7	204.61	205.46	204.84	204.1	204.93	204.13	204.8	204.96	204.08	204.05	204.19	204.81	205
203.96	203.31	203.99	204.07	204.19	203.49	203.1	204.48	202.81	204.57	203.21	204.14	204.76	204.77	203.97	203.52	203.52	203.29	203.72	203.77	203.32	205.07	203.45	202.34	203.56	203.66	204.07	203.63	204.23	203.58	204.72	204.2	203.13	202.16	204.89	204.23	204.35	204.17	203.55	203.41	204.45	203.52	203.64	203.78	204.06	204.82	203.71	204.73	204.03	203.06
216.46	216.65	216.33	217.74	216.68	216.13	216.67	216.58	217.41	217.94	217.69	218	217.43	216.37	217.99	216.72	217.59	217.22	217.66	217.01	217.58	216.86	216.9	216.63	216.38	217.09	217.36	217.08	216.78	216.37	216.58	216.55	216.93	217.37	215.15	216.94	215.96	216.52	217.2	217.36	217.3	217.17	217.07	217.39	217.38	217.55	216.57	217.05	217.22	216.27
211.18	209.94	211.85	211.68	211.73	212.42	211.46	213.09	213.14	212.31	212.61	210.82	211.66	212.32	211.74	212.02	211.57	212.21	211.68	211.51	212.18	212.22	212.01	212.28	212.53	212.26	210.52	212.29	211.79	211.95	212.32	211.72	211.7	211.54	211.75	211.89	211.77	211.64	211.91	211.69	212.64	212.18	211.72	212.61	212.67	212.79	211.83	212.14	211.5	212.03
217.67	216.6	217.51	217.4	217.07	216.18	215.9	217.42	217.1	217.79	217.77	218.39	217.05	217	216.9	217.17	216.93	216.72	216.84	216.9	217.02	216.93	216.66	217.66	218.86	216.29	216.73	217.23	216.74	217.82	217	217.84	216.97	216.68	217.17	217.29	217.44	216.1	217.16	216.55	217.19	218.43	217.94	217.74	216.89	217.2	216.98	216.39	217.63	216.56
209.73	209.2	209.43	209.33	210.55	209.63	209.21	209.41	209.47	209.78	209.02	210.07	209.32	208.47	210.51	209.95	208.89	209.08	210.31	209.69	210.85	209.91	209.28	209.06	209.33	210.75	209.69	209.81	209.08	208.97	210.61	210.19	209.39	209.84	209.62	210.88	209.16	209	209.46	210.66	208.67	209.93	211.14	210.36	209.4	209.2	209.76	208.6	210.84	209.45
208.73	207.2	207.61	208.64	208.35	208.08	207.27	206.87	206.32	207.43	207.38	207.27	208.31	207.86	208.5	208.72	208.1	207.8	209.17	207.36	208.07	207.72	207.47	208.27	206.13	208.36	208.04	208.86	207.15	206.36	207.93	207.61	208.01	208.18	208.42	207.94	206.96	207.22	207.51	208.05	207.58	208.64	208.5	206.85	206.57	209.12	207.54	207.9	207.91	208.49
210.24	209.76	211.21	210.17	210.07	210.42	208.86	210.02	209.75	209.63	209.15	209.77	209.54	210.06	210.04	209.71	208.52	209.57	208.72	210.09	210.61	210.38	210.36	210.39	210.52	209.72	210.1	209.55	209.78	208.37	209.69	210.81	209.54	209.88	209.65	208.71	209.06	210.02	208.63	208.46	209.65	209.71	209.07	209.76	209.35	209.3	208.7	210.96	210.57	209.81
195.75	193.8	194.43	193.67	194.53	194.76	194.21	194.01	195.07	194.22	194.24	195.83	193.82	195.23	194.56	194.54	193.48	195.25	194.01	194.78	194.35	193.33	194.23	194.07	193.92	194.52	194.17	194.78	194.12	194.36	195.61	194.22	194.84	193.86	193.72	192.88	194.87	194.21	194.16	193.63	193.47	194.26	193.9	194.92	194.28	193.43	194.27	194.94	194.8	194.33
202.77	203.25	202.73	203.03	202.56	202.56	202.49	202.74	201.72	202.69	201.75	202.05	202.84	202.23	203.6	203.82	202.44	202.33	203.2	203.58	203.49	202.23	202.81	203.2	202.32	203.19	202.31	203.23	201.82	202.62	203.17	203.24	203.1	202.78	203.26	202.1	202.39	201.91	203.28	202.65	202.81	202.77	202.22	203.3	202.84	202.44	202.5	203.38	202.29	203.31
204.76	203.62	202.96	202.65	203.12	202.43	203.6	203.29	203.96	203.26	203.45	203.19	202.76	203.58	202.78	202.73	203.87	202.66	203.58	203.29	203.94	202.99	203.89	203.85	203.72	203.81	203.04	203.46	203.47	203.41	202.7	202.6	203.45	204.1	203.41	203.53	203.02	203.55	202.27	202.66	202.78	203.06	202.52	203.02	203.56	205.16	203.76	201.34	204.28	204.38
197.29	199.89	197.55	199.37	199.65	197.9	199.31	198.77	197.94	198.49	198.47	198.23	198.77	198.22	199.04	199.23	197.12	198.28	199.67	197.14	199.65	198.66	198.59	198.73	198.15	197.82	198.09	198.4	196.73	198.45	198.1	198.52	198.92	199.28	198.28	198.2	196.86	198.57	198.34	198.59	198.31	199.79	198.53	198.57	199.09	199.74	198.37	198.14	199.16	197.76
211.64	212.18	211.95	211.69	212	212.71	212.42	211.76	211.02	212.25	211.06	211.76	212.47	212.75	211.16	212.81	212.1	212.07	211.77	213.25	212.64	212.9	211.54	211.51	211.61	211.6	211.47	212.38	211.62	211.36	211.72	211.93	210.92	212.91	211.23	211.79	213.16	211.35	213.42	211.23	210.95	211.07	211.58	212.55	211.3	211.15	213.16	211.69	212.74	210.44
204.85	204.78	203.33	203.08	204.03	203.43	204	204.1	204.05	202.99	204.13	203.56	204.12	204.02	203.58	203.57	202.78	202.99	203.79	204.37	203.96	203.39	203.58	203.78	203.08	203.27	204.7	203.51	204.21	204.3	203.56	203.07	204.56	204.7	203.16	204.16	204.55	204.95	203.28	204.59	203.07	204.66	203.12	204.38	202.83	203.16	202.88	204.13	203.99	205.2
217.79	217.54	218.25	217.47	217.79	217.74	217.65	217.78	218.67	217.32	217.76	217.14	217.08	218.34	218.2	216.46	218.25	218.43	218.77	218.38	218.04	219.09	218.08	217.72	216.47	217.59	217.6	218.45	219.42	217.88	218.42	217.83	216.02	218.05	217.08	217.91	216.56	217.74	217.97	218.56	217.55	219.21	216.92	218.54	217	218.41	217.15	217.28	218.76	215.68
208.47	208.6	209.45	208.62	208.36	209.12	209.13	208.76	207.56	208.4	207.73	207.56	207.62	209.55	208.88	208.14	208.62	208.04	208.89	209.3	209.24	208.27	208.86	208.75	208.88	208.66	208.61	208.14	208.23	208.73	209.16	208.38	208.7	209.6	208.14	208.6	208.3	208.02	208.62	208.45	209.01	209.74	208.25	209.66	207.2	208.74	208.33	208.24	209.35	208.21
200.74	200.34	199.65	199.8	200.2	200.9	200.54	201.43	200.54	200.26	201.38	199.74	199.89	199.79	200.32	200.67	199.58	200.29	199.51	200.35	200.38	200.76	201.41	200.36	200.34	200.93	200.46	199.79	199.42	200.46	200.75	199.43	199.64	200.72	199.73	198.6	199.61	199.98	198.28	199.44	200.81	200.17	200.46	199.71	200.34	200.5	201.1	200.66	199.62	201.32
208.71	208.98	209.63	208.65	208.28	208.81	207.83	208.37	208.87	210.08	208.99	208.38	208.93	207.71	209.36	209.09	208.89	208.56	209.55	208.69	208.99	208.07	209.2	209.13	208.95	209.23	208.92	209.34	209.81	209.35	208.9	209.56	208.79	208.95	209.14	208.45	208.9	208.96	207.44	208.11	210.2	209	209.53	209.37	209.54	209.79	208.74	208.53	208.57	208.41
212.39	212.3	211.47	211.41	212.49	212.49	210.75	211.01	210.72	211.24	210.45	210.84	212.07	211.78	210.57	211.68	211.71	212.48	210.81	211.18	211.89	211.93	211.99	213.11	211.63	211.54	212.25	211.49	211.52	212.64	212.72	212.66	211.36	211.45	212.08	212.25	211.39	212.36	213.1	210.83	212.39	212.39	211.35	210.87	211.39	212.65	212.89	212.07	211.48	212
213.17	212.54	212.92	212.56	213.48	213.21	213.39	212.26	213.9	214.63	211.84	213.74	212.99	212.82	212.75	213.86	213.1	213.51	212.76	213.66	212.77	212.55	213.92	212.75	212.82	212.86	212.92	213.48	212.8	213.25	212.99	212.77	211.69	212.6	213.34	213.19	213.32	212.12	211.95	212.63	213.21	212.83	212.9	212.8	212.32	213.32	212.67	211.94	214.18	213.48
205.86	206.34	205.7	204.69	206.36	205.65	205.38	207.46	206.49	206.13	206.69	208.05	206.81	206.55	206.12	206.06	206.08	205.89	206.53	204.81	206.53	204.9	205.99	206.1	206.91	205.8	207.39	206.06	206.54	207.28	206.51	206.1	207.34	206.08	206.72	205.35	207.71	206.86	206.62	206.55	206.06	206.81	207.32	206.61	206.6	206.13	206.08	206.48	205.65	205.64
207.39	207.22	207.04	207.07	207.31	207.06	207.89	206.98	208.65	208.47	207.55	207.93	208.67	207.6	208.31	207.56	207.62	208.55	209.03	208.04	207.76	207.91	207.68	207.49	208.36	207.88	207.65	209.41	208.18	207.52	207.45	207.82	207.98	207.75	206.77	207.64	207.77	207.6	207.43	207.85	207.94	207.1	206.7	207.64	208.87	207.03	207.39	207.56	208.79	208.24
216.53	218.86	218.15	218.46	217.71	218.64	216.86	217	216.78	217.49	219.82	218.51	218.84	217.24	218.26	218.54	217.88	217.45	216.94	217.16	218.92	216.68	217.72	216.9	218.82	218.17	217.87	217.31	216.78	217.41	217.96	217.77	216.68	216.85	217.81	218.22	217.77	217.94	218.39	218.35	217.6	217.62	217.96	217.04	218.44	217.2	218.6	218.76	218.7	217.7
208.8	209.85	209.1	209.13	209.48	208.82	208.78	208.71	209.55	207.93	209.68	208.88	208.46	209.17	208.8	208.4	208.53	208.85	209.3	209.09	208.47	207.85	209.37	209.04	208.01	208.32	208.49	207.86	209.02	209.27	208.46	208.73	208.5	207.95	209.49	208.02	208.72	208.16	208.7	208.97	209.19	208.41	209.3	209.23	209.13	207.96	207.67	209.05	208.81	209.34
206.02	207.01	207.19	207.02	205.97	206.33	207.4	205.69	206.12	205.81	205.89	206.67	206.66	206.67	207.13	206.17	206.92	206.56	207.03	207.5	206.97	206.08	205.82	206.27	206.86	206.96	206.07	206.15	206.33	206.7	205.81	206.42	206.84	207.28	207.31	206.88	206.12	207.11	206.41	206.06	205.75	207.49	207.05	205.86	206.35	205.86	206.5	207.71	206.93	207.07
203.94	203.62	203.92	204.68	202.64	203.94	203.55	203.05	202.84	203.91	202.22	204.19	201.44	203.05	203.63	202.98	203.51	202.39	202.52	203.46	203.11	203.5	202.12	202.59	203.63	203.25	202.87	204.29	204.04	203.64	203.47	203.8	203.07	202.87	202.58	202.69	202.25	203.43	203.68	203.12	203.86	203.68	203.01	202.94	202.44	203.86	203.77	203.46	202.09	203.57
202.37	201.45	202	202.86	201.56	202.11	202.08	204.37	202.04	203.24	202.15	202.18	203.9	202.17	203.54	203.87	202.71	202.3	202.2	202.42	202.24	203.78	201.77	202.56	203.42	202.61	202.39	203.01	203.21	203.88	203.42	203.16	203.49	203.38	202.94	203.69	203.41	203.37	203.1	203.16	203.2	202.21	202.31	202.42	202.66	202.47	202.52	201.77	202.71	202.16
207.78	207.93	208.5	208.86	207.72	207.96	207.82	208.61	207.4	207.08	208.09	207.05	206.69	205.99	206.86	207.98	208.35	206.91	208.38	207.87	207.22	209.27	206.87	207.88	207.65	207.25	207.19	207.96	208.49	208.25	207.97	207.28	208.23	208.69	207.98	207.85	206.59	208.17	206.22	207.52	207.3	207.23	208.38	207.87	207.26	207.27	208.16	207.87	208.19	206.68
197.7	197.87	199.65	198.02	198.4	198	198.22	197.68	198.26	198.07	197.15	196.88	197.34	197.98	199.02	198.44	197.24	197.66	197.92	197.89	197.49	199.02	196.89	197.76	197.59	199.15	196.7	197.27	199.02	197.28	199.1	197.25	197.39	197.73	198.57	198.25	198	198.81	198.09	197.3	198.27	197.77	199.16	197.93	197.91	197.38	198.49	198.73	198.12	196.88
207.64	208.36	208.19	206.39	208.13	206.7	206.68	208.21	208.27	207.31	208.88	207.24	209.04	207.72	207.33	208.25	208.43	207.32	207.5	207.89	207.82	208.37	208.4	207.67	208.09	207.24	208	208.47	208.24	207.63	208.5	207.37	208.34	207.07	208.17	207.6	208.54	208.15	206.83	209.08	206.81	207.66	207.64	207.66	206.57	207.34	207.6	207.48	206.68	207.97
212.04	211.61	212.42	212.15	211.84	211.37	212.03	212.41	212.14	211.89	211.36	212.14	211.72	211.18	211.08	211.43	212.23	212.17	212.48	212.17	211.09	211.84	212.23	211.67	211.14	211.24	210.73	212.97	212.02	212.12	211.02	211.99	211.63	211.76	211.58	212.23	211.41	211.63	212.44	212.22	211.89	211.22	211.36	211.69	211.09	212.04	212.19	212.15	212.51	211.1
207	206.55	207.03	208.06	207.37	207.54	207.83	208.01	208.98	206.41	207.57	208.39	208.16	207.25	208.58	207.33	208.44	208.19	207.08	206.69	207.66	207.4	207.98	206.76	207.52	207.15	208.68	207.26	207.45	208.21	207.7	207.8	208.6	208.58	207.92	208.26	208.16	207.05	207.49	206.84	207.29	207.37	206.71	208.19	208.42	208.27	207.73	207.74	207.94	207.5
202.7	201.82	202.15	203.9	202.21	203.18	201.65	202.1	202.38	202.86	202.87	202.5	202.09	204.16	202.11	202.44	202.06	202.4	203.9	203.01	201.97	203.14	202.31	202.05	202.31	202.24	203.05	203.38	202.26	202.18	202.58	203.47	203.37	201.68	203.11	203.12	202.4	202.97	201.81	201.41	201.78	201.74	203.04	202.06	203.76	201.81	202.19	202.66	202.2	202.2
200.69	200.61	200.27	199.84	200.34	199.52	200.45	200.18	200.12	201.83	200.88	200.51	200.72	201.25	200.24	200.41	200.73	200.88	200.46	200.44	200.83	200.88	200.1	199.31	200.55	199.81	200.66	200.72	200.45	199.53	201.79	200.38	199.27	199.99	200.99	200.46	200.69	201.21	199.26	201.03	200.35	200.55	199.96	200.25	201.71	200.87	200.3	201.02	200.86	200.62
207.57	208.85	208.81	207.9	208.61	209.08	207.9	208.97	208.06	208.99	208.94	209.42	208.72	209.6	208.79	209.86	208.52	209.39	208.26	208.41	209.03	208.83	209.44	208.34	208.08	208.98	210.13	207.51	207.55	208.22	209.06	208.39	209.17	209.01	207.37	208.09	208.53	208.87	208.14	208.88	208.22	207.73	207.38	208.83	208.21	209.29	208.56	208.3	207.58	208.26
197.29	197.82	197.34	197.59	197.47	198.19	196.99	197.51	198.14	198.29	198.45	199.51	198.1	197.07	199	198.83	198.18	197.41	197.6	198.63	197.23	198.11	198.6	197.96	198.16	197.32	197.39	197.47	198.61	199.24	197.71	198.55	198.07	197.85	197.32	197.93	197.73	197.6	198.81	198.26	197.87	198.11	196.49	197.55	198.27	197.8	198.17	198.07	197.5	197.76
205.13	204.46	205.53	205.6	204.77	204.69	204.3	206.03	204.95	204.82	205.19	205.08	204.18	204.49	205.01	204.49	205.34	204.95	204.53	205.35	204.16	204.1	204.77	205.26	206.02	205.01	203.85	204.02	203.75	204.41	204.72	204.69	204.97	205.19	204.89	203.61	204.66	204.9	205.63	205.27	203.55	205.62	204.74	204.1	203.81	205.22	204.96	205.49	204.96	204.4
200.48	201.06	200.94	201.5	200.87	200.36	199.63	199.66	200.05	198.88	200.35	201.37	201.33	199.71	200.42	201	200.31	199.96	199.92	201.22	199.78	199.87	199.96	201	199.82	199.62	200.27	200.31	200.91	200.69	200.7	199.72	199.41	200.8	200.55	201.51	199.49	200.91	199.21	200.53	200.89	200.49	200.46	200.84	201	200.48	199.69	200.26	200.15	200.37
205.78	205.26	205.58	203.43	204.3	205.65	205.6	205.07	204.45	204.46	204.23	205.12	205.62	204.9	205.39	205.99	205.65	204.3	204.75	205.29	205.21	204.6	205.1	205.31	205	205.34	204.57	203.91	204.85	204.71	204.2	205.69	204.3	204.48	203.73	205.12	205.05	205.87	205.11	204.91	205.31	205.59	204.41	204.57	204.44	205.05	204.78	206.01	205.34	205.22
202.9	203.27	202.59	202.66	203.38	202.99	202.86	201.93	203.45	203.29	203.16	204.62	202.55	202.96	203.04	203.68	203.29	203.57	203.94	203.11	202.31	202.77	204.36	201.72	203.83	202.5	203.03	203.6	203.74	202.91	203.08	203.55	203.43	202.58	202.08	203.56	203.62	203.36	202.92	203.35	203.44	204.21	203.46	202.23	203.95	201.6	203.19	202.7	203.74	202.08
207.84	207.21	209.65	209.51	209.47	208.23	208.62	209.34	208.8	208.67	208.27	208.79	208.91	208.01	208.76	208.9	207.39	207.78	209	208.95	208.04	208.52	209.87	209.8	209.44	208.61	208.83	208.81	208.35	208.69	209.45	208.93	208.45	208.04	208.94	208.64	208.8	209.18	209.17	210.08	209.6	208.97	208.15	210.67	209.58	209.4	209.22	209.13	208.03	209.25
204.34	205.41	205.03	204.01	203.64	204.7	203.83	203.77	204.57	203.82	204.01	203.12	204.21	204.76	202.89	204.53	204.05	204.22	204.01	203.63	203.23	203.97	203.67	202.87	205.02	203.17	205.49	203.46	203.74	203.89	204.61	203.66	204.62	203.27	204.04	202.88	203.14	203.82	203.97	204.55	203.52	204.32	204.09	203.54	204.13	203.78	204.11	204.5	204.37	203.3
202.54	204.45	203.11	204.57	203.5	203.52	204.36	204.93	205.35	204.6	203.09	204.08	203.29	204.27	204.82	203.18	204.73	203.99	202.87	203.79	203.29	204.64	202.57	203.9	203.64	203.65	205.19	203.8	204.45	204.47	205.48	204.31	203.9	204.36	204.17	204.1	204.75	204.52	204.37	204.21	202.92	202.82	204.89	204.6	203.59	204.3	203.06	203.94	202.96	203.52
198.86	200.32	199.79	199.82	199.94	199.42	199.3	199.86	199.55	199.71	198.86	198.48	200.36	199.43	200.37	199.18	198.54	199.13	199.37	201.2	198.95	198.9	198.63	199.32	200.02	199.37	200.39	199.73	199.43	199.78	199.35	199.55	198.71	200.11	199.02	199.21	199.22	199.52	197.84	199.7	199.63	199.21	199.68	198.23	198.83	199.15	198.53	198.73	200.24	198.95
208.86	207.13	208.67	207.11	207.87	207.84	207.44	207.64	206.79	207.85	208.2	206.8	207.25	208.62	208.63	207.3	207.99	206.56	207.85	207.24	207.53	207.6	207.49	208.63	206.69	207.16	208.65	208.53	206.55	207.07	206.74	207.49	207.77	206.73	207.56	205.86	207.5	209.01	206.91	207.84	207.72	208.55	206.83	206.78	206.52	207.61	206.72	207.74	208.05	207.53
211.28	213.3	213.8	212.1	211.6	211.42	212.59	211.68	213.11	211.78	211.34	211.55	212.44	213.02	213.25	212.16	210.99	212.06	213.77	211.47	212.13	211.83	212.82	212.63	212.3	212.27	213.07	212.48	212.27	212.08	212.91	212.81	212.61	213.11	212.13	212.08	212.45	212.23	213.24	212.67	212.22	211.69	211.85	213.74	212.89	213.05	213.15	212.24	212.46	212.44
201.81	201.77	201.97	201.53	200.68	200.07	200.41	201.95	200.6	201.15	201.64	200.8	200.85	200.81	200.38	200.93	200.59	201.79	201.6	201.39	201.76	201.26	201.52	200.7	202.74	202	200.62	203.13	199.94	200.69	201.58	201.26	202	201.5	200.15	199.33	201.51	199.93	201.87	201.24	201.34	200.87	201.14	203.23	201.54	201.54	200.84	200.35	201.12	200.96
211.82	211.28	211.22	211.98	212.06	211.13	211.9	212.39	211.89	211.05	211.71	211.92	211.45	210.58	211.51	211.6	210.89	211.8	211.59	211.16	209.38	211.54	212.33	211.87	211.43	210.51	212.09	212.98	211.86	211.38	210.71	212.43	211.83	211.92	211.51	211.9	212.41	211.72	210.74	212.44	212.43	212.3	211.28	210.96	211.51	210.72	211.83	211.27	212.37	210.51
207.57	207.31	207.91	209.13	208.31	207.54	208.51	208.4	207.92	207.2	207.42	206.58	206.82	208.53	206.66	208.59	208.98	207.29	207.79	208.14	207.68	208.02	207.53	208.66	206.87	207.48	207.45	207.38	208.32	207.82	207.3	207.81	208.05	207.48	207.63	208.81	207.81	207.12	207.58	207.54	207.31	206.51	207.76	207.89	208.21	206.52	207.55	207.46	207.67	208.91
206.3	206.67	205.89	205.8	206	206.4	205.79	206.48	206.16	206.22	205.72	207.41	205.36	204.75	206.12	205.91	206.58	206.27	205.69	205.7	205.97	205.4	205.92	206.5	206.21	207.04	206.9	206.39	206.41	206.71	206.96	207.07	206.47	205.16	205.93	206.4	205.76	206.78	206.13	206.96	206.09	206.58	206.52	206.86	206.88	207.36	206.29	206.58	206.39	206.63
212.69	213.27	211.9	212.17	212.63	210.71	213.27	213.57	212.78	212.5	212.47	212.42	213.33	213.15	213.87	213.38	212.89	213.33	212.77	213.52	213.43	212.93	213.29	212.83	213.13	212.28	211.94	213.1	214.38	213.42	212.69	213.3	213.76	213.35	211.62	213.56	212.68	213.2	212.87	213.57	213.01	211.74	214.62	213.5	212.97	212.63	213.68	212.92	212.32	211.89
207.57	208.27	208.62	208.08	206.75	207.37	207.82	208.67	207.27	208.31	208.25	207.57	208.11	208.6	208.11	207.66	207.88	208.32	208.05	208.4	207.02	207.39	207.93	206.45	207.12	206.47	209.79	207.85	207.64	208.47	207.81	208.24	207.79	207.21	208.08	207.3	207.65	209.33	207.96	208.13	207.97	207.14	207.06	207.01	208.42	208.51	208.06	208.98	208.95	208.78
217.07	218.46	217.67	217.6	217.34	217.05	218.02	217.28	217.31	217.55	218.04	218.83	218.28	218.18	218.07	217.81	216.28	217.15	218.86	218.08	217.62	217.03	218.71	218.68	217.72	219.34	217.7	216.81	217.05	218.09	218.4	217.24	217.33	217.04	218.18	217.83	218.8	218.12	217.93	217.97	217.45	218.49	217.73	217.67	219.08	218.68	216.95	217.42	217.84	217.21
203.98	203.07	204.33	203.78	203.93	203.31	204.01	204.32	203.58	203.33	203.25	203.58	202.77	204.63	202.67	204.08	203.86	204.48	202.26	204.06	203.26	205.26	202.95	203.65	203.5	203.46	204.33	204.51	203.72	204.3	203.94	203.47	203.83	203.75	203.4	203.26	204.21	203.24	203.74	203.47	203.49	203.87	203.15	203.1	203.47	204	204.38	203.43	203.56	203.39
206.37	203.25	205	204.63	204.9	204.96	205.49	205.06	204.03	204.9	205.18	203.9	204.84	205.07	203.98	203.96	204.41	204.77	205.67	204.82	204.6	205.05	205.55	205.17	205.54	204.51	204.76	205	204.92	203.85	203.82	205.5	205.75	204.85	204.43	203.92	203.85	204.28	205.41	205.14	204.83	204.62	205.26	204.52	204.97	203.93	204.76	205.3	205.47	204.22
194.72	194.02	194.84	193.75	193.52	194.17	194.75	194.73	193.92	195.62	193.48	194.21	194.63	193.29	194.55	194.46	193.46	193.54	194.37	193.64	194.28	193.6	195.35	193.46	194.01	193.8	192.87	194.11	194.21	193.7	193.72	194.25	194.41	194.19	194.2	193.85	192.95	193.95	194.75	193.65	195.33	193.99	193.87	193.8	194.54	194.07	193.02	192.84	194.38	194.94
216.89	217.22	216.51	217.99	216.31	216.44	217.09	216.84	217.03	216.71	218.09	217.1	216.28	216.52	217.13	218.39	218.54	216.59	215.4	217.36	216.92	217.18	216.43	216.39	218.61	217.38	216.14	217.15	216.46	217.59	216.24	215.84	217.2	216.12	216.35	217.82	217.22	217.31	216.63	217.53	216.43	217.88	216.15	217.34	216.41	217.94	216.42	216.12	215.88	216.96
213.43	212.52	212.71	213.38	213.39	212.96	212.19	213.46	212	212.21	212.42	212.2	212.41	213.14	212.69	211.93	213.53	213.11	212.9	213.19	212.69	213.47	213.84	212.92	213.09	212.67	212.8	213.39	211.61	212.42	213.01	213.37	212.93	214.04	212.14	212.36	212.63	213.28	212.53	213.15	213.06	212.79	213.84	212.59	212.9	213.59	213.13	213.07	212.21	213.31
197.91	197.84	199.1	199.14	197.79	197.88	197.76	196.99	197.66	197.91	196.76	197.87	197.68	197.98	198.59	197.4	198.22	198.57	198.12	198.08	197.76	197.55	197.78	197.74	197.47	198.67	197.78	198.43	198.15	197.39	198.03	198.15	198.95	197.9	197.53	197.74	198.27	197.49	197.86	198.83	198.11	197.19	197.93	198.07	197.92	197.76	197.49	198.79	197.66	198.02
208.49	207.79	207.93	208.17	208	209.07	208.68	209.69	208.27	207.39	208.67	208.04	209.44	208.6	208.87	208.7	208.16	208.52	208.14	209.24	208.1	208.59	208.6	208.11	209.06	207.82	209.1	209.25	207.91	208.01	208.34	207.93	208.23	207.89	207.55	209.13	208.88	206.36	207.72	208.12	209.01	209.17	208.09	207.62	208.57	207.85	209.54	209.23	208.32	208.71
212.34	211.75	211.15	211.49	211.08	211.81	212.4	211.19	210.1	213.07	210.34	211.86	212.19	211.11	211.2	211.31	211.83	211.06	211.78	211.35	211.42	212.52	212.1	212.82	212.19	211.37	211.65	210.79	211.45	211.17	212.46	212.09	211.88	211.57	213.13	211.37	211.55	212.09	212.35	212.12	211.27	211.09	212.45	211.53	212.06	211.7	211.18	210.36	211.5	213.24
213.25	213.13	212.38	212.89	212.15	212.78	213.52	212.02	213.52	213.11	214.06	212.25	213.81	212.56	212.7	213.73	213.37	212.29	213.58	212.11	212.89	212.26	212.97	213.05	213.23	213.56	211.7	212.91	212.59	211.7	212.45	214.15	214.08	213.89	212.21	212.88	213.8	211.97	213.48	212.7	211.27	212.96	213.7	211.8	213.44	214.07	213.75	213.99	212.7	212.34
207.89	208.14	207.9	208.54	208.36	207.83	208.6	208.11	207.3	206.95	208.01	207.31	207.87	208.14	209.51	208.03	207.34	209.53	207.76	207.58	208.71	207.83	208.21	207.66	207.51	207.31	208.98	207.57	209.06	207.13	207.69	208.5	207.14	208.1	207.95	207.89	206.81	207.41	206.6	207.99	207.04	206.62	208.43	208.76	207.9	207.69	207.21	208.78	207.49	207.77
194.43	195.38	195.5	194.73	194.86	195.34	195.04	194.65	195.96	195.36	194.81	194.86	195.83	194.82	195.67	194.35	194.53	194.6	194.77	194.97	195.33	195.84	194.5	195.08	195.02	194.52	195.36	194.88	195.27	195.9	195.66	194.99	194.06	194.76	195.13	194.89	195.7	195.3	194.69	194.35	195.33	195.17	195.49	195.98	195.89	194.92	195.08	195.87	194.46	195.57
211.71	211.27	211.79	212.68	212.57	211.78	211.87	211.62	211.14	212.4	210.09	212.18	212.22	213.29	212.53	211.35	211.97	211.55	212.2	211.39	210.59	211.96	211.18	211.14	211.1	211.49	211.98	211.34	211.65	211.02	211.35	211.75	210.51	211.97	212.44	211.77	212.89	211.69	211.56	212.09	211.37	211.09	210.13	212.22	212.92	212.65	212.04	211.74	211.94	212.45
202.68	202.17	203.16	201.97	203.19	201.65	201.74	202.06	203.26	203.27	202.3	201.95	202.78	202.65	201.75	202.27	202.08	201.66	201.91	201.58	203.88	203.42	202.32	201.74	202.37	202.56	202.16	201.64	202.02	202.12	201.63	203.11	202.16	202.66	202.64	201.48	202.3	201.67	201.05	202.24	202.47	201.23	201.92	201.19	202.65	202.71	201.91	201.56	201.66	202.65
208.08	210.56	207.68	209.03	210.01	209.21	208.33	209.7	208.67	208.38	208.86	209.67	208.05	209.88	208.83	207.89	210.1	207.62	208.87	209.43	208.89	209.47	208.84	209.98	208.7	209.45	208.4	208.97	209.03	207.75	209.82	208.95	208.31	208.71	209.34	209.38	209.36	208.97	209.33	208.46	209.24	210.21	210.03	208.94	208.39	210.25	209.12	209.23	208.38	209.14
197.83	199.64	198.71	200.24	199.57	198.58	200.28	199.27	199.69	199.14	199.13	199.9	199.24	198.34	199.68	198.93	198.74	199.88	199.12	200.07	198.68	199.79	199.24	200.24	198.85	198.97	199.82	199.69	199.29	198.35	199.36	199.55	199.02	198.33	199.78	199.15	198.75	199.59	199.81	200.42	199.14	200.53	199.14	199.98	199.95	199.67	200.67	199.69	199.3	199.79
201.59	201.16	200.66	200.1	201.09	201.97	200.89	200.24	200.5	200.48	200.17	200.48	200.85	200.7	200.86	199.6	199.83	199.67	200.27	200.98	201.47	200.34	201.02	200.11	200.05	200.59	200.45	199.41	199.74	199.86	200.02	200.59	199.96	200.64	201.83	200.14	200.93	200.32	199.97	200.21	200.08	200.3	199.85	200.56	199.85	199.45	200.25	200.57	199.18	199.66
203.77	201.28	202.4	202.34	201.9	202.57	203.12	203.22	203.1	201.98	202.01	203.36	202.81	202.51	203.14	201.96	203.08	202.89	201.77	202.54	202.58	202.53	202.7	203.03	202.36	202.09	202.1	201.12	202.48	202.86	202.47	202.56	203.64	202.89	203.23	201.53	202.51	201.54	202.21	201.86	203.54	202.77	203.14	203.04	202.16	203.48	203.35	202.6	202.05	202.29
209.87	209.18	209.46	210.66	209.98	209.18	209.83	210.6	209.76	209.81	209.7	209.54	209.12	210.42	208.96	209.61	208.63	211.14	210.3	208.53	209.83	208.8	209.07	210.56	208.84	210.03	208.01	208.17	210.34	210.33	210.91	210.8	209.69	210.07	210.18	208.57	210.41	208.87	209.13	208.88	208.9	209.47	209.38	209.49	208.89	210.16	209.5	208.96	210.07	209.28
203.96	203.07	203.79	203.44	202.96	204.24	203.29	203.17	203.46	203.48	203.25	203.02	203.4	201.96	204.28	203.3	203.27	204.28	203.02	204.61	203.97	203.96	203.37	203.43	203.89	203.09	203.03	203.26	202.72	203.97	203.26	204.06	204.58	203.13	203.26	203.37	203.77	203.12	203.84	202.75	203.68	202.8	203.61	202.86	204.25	204.01	203.89	203.68	203.28	203.4
208.89	209.07	209.58	208.29	208.28	208.28	207.91	208.94	208.9	208.45	208.73	207.76	208.6	208.26	208.28	208.81	208.51	208.83	207.9	207.52	207.97	208.36	207.34	209.34	208.04	207.94	207.24	208.85	208.36	209.08	208.94	208.75	209.52	208.73	208.21	209.58	208.43	208.7	208.92	208.2	207.89	208.88	208.33	208.83	208.37	208.13	208.07	208.47	207.7	209.01
208.81	208.8	209.68	208.83	209.72	209.1	209.79	208.41	209.2	209.36	208.38	209.49	208.33	209.43	209.47	208.58	208.03	209.11	207.99	208.43	208.01	209.09	207.46	209.34	209.27	207.74	208.63	208.66	208.95	208.58	209.64	208.63	209.2	208.28	208.57	208.64	208.8	208.82	208.7	209	208.92	207.58	207.96	209.02	208.97	208.8	209.26	207.32	208.36	209.19
199.89	200.78	199.61	200.71	200.74	199.5	200.2	201.24	200.05	199.44	201.48	201.03	200.07	200.75	200.78	200.17	201.19	200.47	199.77	200.63	200.36	199.96	200.44	199.88	199.29	200.41	201.1	200.76	200.53	199.88	200.83	199.93	200.36	199.68	199.74	199.41	200.65	200.16	200.91	200.32	200.84	199.66	200.5	201.13	200.54	201.09	200.72	201.18	200.09	200.8
205.98	205.62	205.7	206.36	206.37	204.68	205.73	204.71	204.24	205.1	204.96	206.17	205.99	206.46	204.76	206.1	205.23	205.46	206.18	204.86	206.07	204.74	206.73	206.1	205.62	206.53	206.37	205.97	205.79	206.06	205.94	206.17	205.23	204.91	206.43	204.27	205.35	204.8	205.42	205.98	203.55	206.55	206.07	206.81	205.19	206.23	205.22	205.83	206.79	205.33
204.06	203.65	203.28	203.09	203.39	202.44	204.39	205.05	203.79	204.65	203.47	203.31	204.68	202.53	205.13	203.19	203.5	203.03	202.91	203.42	203.66	204	203.6	204.21	203.89	203.08	203.53	204.09	204.28	203.69	203.51	204.41	204.57	203.69	203.18	203.79	203.61	203.22	203.41	203.66	204.74	203.56	204.12	203.76	203.15	203.78	202.28	203.54	204.65	204.19
212.95	213.89	213.4	212.77	213.85	213.73	212.57	213	213.56	211.89	213.45	211.86	212.51	213.67	213.07	212.58	213.07	213.33	213.49	213.47	212.54	211.99	212.45	213.33	212.03	213.3	214.63	213.03	212.85	212.49	213.12	212.37	212.86	213.61	212.97	212.88	213.31	213.64	213.37	212.79	214.32	212.77	211.5	213.91	212.99	214.02	211.56	213.71	213.05	213.16
211.71	210.59	211.75	211.73	212.49	212.08	211.36	212.61	212.03	212.17	211.52	211.53	211.08	211.9	211.11	211.95	211.1	212.56	212.85	212.44	211.73	211.8	211.29	211.82	212.57	211.12	210.31	212.25	212.44	211.19	211.49	211.79	212.77	211.11	211.76	211.44	211.86	211.34	212.16	213.02	212.06	211.82	211.38	212.22	212.28	211.65	211.56	211.64	212.17	211.37
207.15	207.55	207.08	207.21	207.41	206.63	207.76	206.94	208.33	208.39	206.84	207.54	207.23	207.34	207.54	207.99	207.21	207.45	207.54	207.39	206.9	207.77	207.95	209.17	207.68	207.58	207.93	207.98	206.01	208.58	206.65	207.36	207.5	207.83	206.67	207.05	207.7	207.77	208.14	207.09	208.52	207.22	207.8	207.58	206.32	208.28	208.2	207.68	207.83	208.64
203.8	203.47	204.97	203.74	204.13	204.12	203.34	204.32	204.41	205.34	203.87	204.09	203.51	204.94	204.58	204.14	203.54	203.62	203.26	204.56	203.33	203.94	204.14	204.28	204.03	203.91	204.51	203.59	204.06	204.67	203.43	202.69	203.09	204.52	203.6	203.46	204.12	203.71	204.05	203.16	203.35	204.08	203.15	203.45	204.97	203.99	204.73	203.84	203.56	203.82
208.88	208.3	208.79	207.01	208.95	209.12	207.11	207.9	208.59	208.46	208.66	208.88	210.55	207.4	208.63	209.08	209.35	207.99	208.24	208.52	209.29	208.17	209.05	208.01	209.14	209.36	207.94	208.33	207.84	207.54	209.68	208.38	208.53	209.09	208.41	208.98	208.84	209.12	208.4	208.76	208.25	208.84	209.06	208.88	208.21	207.55	208.67	207.81	208.59	208.77
208.91	208.97	208.02	209.67	208.21	208.74	208.39	208.81	208.61	209.37	208.67	208.52	208.95	208.74	208.35	209.2	209.63	209.51	209.43	209.02	208.31	208.26	210.34	209.56	209.75	208.76	208.16	206.8	209.5	207.86	208.57	208.26	209.24	208.79	208.92	208.18	209.73	210.16	207.91	210.11	209.3	207.5	207.99	208.03	209.16	209.35	209.09	208.98	207.86	208.64
210.53	211.17	212.25	212.39	212.11	212.25	211.28	211.98	211.99	212.79	211.67	212.68	211.24	210.31	211.51	210.5	211.64	210.91	211.44	210.86	211.01	212.02	210.81	211.9	211.39	211.66	211.11	210.93	212.13	212.25	212.01	211.07	210.63	212.15	211.99	210.02	210.55	211.89	211.28	212.52	212.08	212.51	212.2	212.55	212.48	211.41	211.42	211.09	212.42	211.47
217.8	216.58	216.69	217.24	216.67	216.78	217.52	217.83	217.69	217.25	216.88	217.52	216.97	217.48	217.49	216.82	216.94	217.08	217.08	217.52	216.26	217.71	216.96	218.1	217.02	215.92	217.58	216.82	216.68	217.17	217.2	216.63	217.24	217.79	216.75	216.12	217.34	218.43	216.52	217.32	217.47	217.47	216.33	217.29	217.74	217.83	217.41	217.31	216.81	217.13
208.13	208.52	208.8	209.54	208.17	209.22	208.05	208.46	207.9	208.73	209.82	208.25	208.69	207.89	209.33	208.62	209.66	208.47	209.28	208.47	209.27	208.92	208.76	208.13	208.89	209.18	208.7	209.53	208.95	208.15	208.44	208.25	208.64	207.98	209.09	209.98	208.43	209.29	208.41	208.55	207.98	208.89	208.59	209.56	207.92	207.94	208.82	210.34	209.7	209.15
206.95	207.87	207.25	208.06	207.93	207.68	208.3	207.95	208.78	207.52	206.22	207.08	206.97	207.11	207.66	207.24	207.59	208.88	207.62	207.81	208	207.4	207.73	207.78	208.37	207.83	208.61	208.83	208.39	207.57	208.87	208.02	207.72	206.85	207.3	208.41	207.3	208.39	208.1	207.48	206.96	207.98	208.08	209.05	207.4	208.95	208.61	208.83	208.22	208.33
203.53	201.98	202.77	202.08	203.22	203.5	203.36	201.93	202.18	202.25	202.45	202.81	202.89	202.55	202.44	201.73	202.46	201.77	202.86	203.76	203.42	203.53	201.97	202.19	202	202.2	202.03	202.35	203.29	202.33	202.23	203.24	203.35	202.99	202.75	202.22	203.07	202.16	203.01	202.17	202.55	202.83	202.87	203.25	202.94	202.32	202.28	203.99	201.74	203.41
207.86	206.89	208.19	207.7	207.87	208.32	207.56	208.24	207.63	207.45	208.33	207.97	207.71	207.37	208.35	208.31	207.74	208.05	208.01	206.73	208.27	208.29	207.31	208.16	208.38	207.2	207.95	207.77	206.34	207.15	207.34	207.95	208.93	208.12	208.16	208.32	207.56	208.4	206.65	207.91	208.31	208.15	208.24	207.67	207.5	207.41	206.99	208.37	207.28	207.73
203.38	202.62	202.33	201.96	201.93	202.26	202.99	202.69	203.29	202.62	201.66	201.48	201.15	203.52	202.92	203.52	201.86	203.05	202.89	203.8	201.14	202.1	202.29	202.22	202.13	201.61	202.54	202.06	201.75	202.43	201.55	201.88	202.24	203.13	202.35	202.36	202.21	202.41	203.31	202.33	202.46	202.36	202.35	202.5	201.64	203.1	202.4	202.89	201.73	203.43
206.7	208.38	209.13	209.48	208.15	209.2	209.87	208.33	206.99	207.83	208.73	208.58	208.21	207.82	207.07	208.13	207.89	207.89	208.89	208.49	209.33	209.17	208.6	208.85	209.27	208.98	207.97	207.26	207.54	208.46	209.86	208.75	209.07	208.03	208.16	209.21	207.94	208.42	209	209.3	208.62	207.31	208.83	207.95	210.33	209.05	207.67	209.02	209.12	208.54
211.28	211.85	212.09	211.56	211.23	211.74	211.43	211.21	211.92	211.3	211.68	210.74	210.48	211.79	210.4	212.7	211.02	210.75	211.75	211.15	211.36	211.12	212.67	211.34	211.57	212.13	210.89	211.7	211.05	211.59	212.11	211.49	210.37	210.57	211.55	211.41	212.73	211.05	211.39	211.68	212.58	211.96	211.81	212.26	211.13	210.8	212.44	210.67	211.89	210.99
201.12	200.01	200.21	199.11	200.23	200.53	200.2	199.74	200.25	201.06	199.96	200.02	200.34	200.21	200.73	200.57	200.21	199.69	200.23	200.55	199.99	200.33	199.95	201.53	199.64	199.94	199.34	199.9	200.43	199.82	199.66	199.94	200.34	199.4	200.66	200.46	199.77	199.69	199.8	200.56	199.94	200.04	200.31	201.41	200.34	201.08	199.85	200.98	200.75	200.32
199.32	199.72	200.12	200.94	198.69	198.9	200.03	198.7	198.06	200.38	198.98	201.4	199.17	199.85	199.6	200.29	199.66	200.68	201.01	199.63	199.23	199.34	199.05	198.54	199.68	199.2	199.81	199.66	199.14	200.19	198.78	199.81	198.43	199.25	198.96	198.47	199.22	200.93	197.8	200.3	199.92	198.2	199.05	199.79	198.5	197.54	198.89	199.91	199.69	198.91
202.37	202.24	202.92	202.89	202.89	201.85	201.83	202.27	201.82	203.2	202.59	203.43	202.84	201.76	202.03	201.71	201.81	202.17	202.68	203.55	202.65	202.6	203.29	203.02	201.64	202.72	203.36	203.07	201.3	202.88	202.73	202.95	202.95	202.79	202.55	202.2	203.41	203.54	201.03	202.67	202.08	201.49	202.11	203.04	202.13	203.35	202.82	201.62	202.46	202.84
202.57	202.46	203.56	203.45	201.66	202.29	202.83	203.91	202.62	202.79	203.56	203.27	201.29	202.49	201.14	202.72	202.53	203.59	202.84	202.11	203.06	202.42	202.36	202.88	203.74	202.17	203.34	203.1	203.14	202.14	201.42	202.42	202.34	202.28	202.85	202.49	202.45	204.4	202.99	202.17	201.56	202.31	202.76	202.89	203.81	203.26	202.71	201.74	202.35	204.15
203.3	203.65	204.23	203.97	204.58	204.26	203.27	203.64	203.46	203.39	204.11	203.73	203.15	203.52	203.41	202.18	203.42	203.91	202.96	204.5	203.51	203.48	202.85	203.75	204.92	204.44	203.43	204.56	204.35	203.59	203.93	204.24	203.82	203.94	202.75	203.59	204.21	204.11	203.69	205.42	203.41	203.8	202.2	203.98	202.93	203.1	204.33	203.37	204.19	204.82
201.23	201.81	201.57	203.21	202.08	203.04	202.4	200.5	201.68	203.1	203.01	202.24	202.16	202.88	203.41	202.5	202.59	203.6	202.41	202.02	202.87	202.81	202.57	201.37	202.12	202.6	202.01	202.26	202.71	201.31	202.11	203.82	203.88	203.3	202.63	202.69	202.18	202.17	201.36	203.88	203.26	202.38	201.92	202.63	202.55	202.96	203.03	203.14	202.44	202.58
202.11	202.1	203.27	202.85	201.56	202.5	202.07	202.99	202.99	201.71	201.57	200.63	201.71	201.17	202.34	201.9	201.53	202.52	202.63	201.48	203.16	202.46	201.77	203.49	203.37	203.63	203.53	202.47	203.17	202.75	202.08	203.14	203.37	202.31	202.38	201.81	203.29	203.59	203.6	202.39	202.74	203.05	202.21	201.41	202.82	201.73	203.34	202.07	202.24	202.33
208.41	207.31	209.51	209.94	209.53	208.75	208.52	208.11	208.93	208.4	208.79	208.53	208.64	207.55	207.77	209.16	209.21	209.27	209.67	209.58	209.01	209.57	208.97	208.81	208.93	209.86	208.16	208.56	208.58	208.67	207.9	208.79	209.16	208.76	209.43	209.66	207.51	208.62	209.56	209.03	208.62	209.1	208.62	208.56	208.14	208.1	208.8	208.99	207.72	208.04
212.91	211.93	211.51	212.6	211.13	211.28	212.32	212.01	211.75	211.43	211.12	211.32	211.38	211.82	212.78	212.51	211.39	210.89	211.26	211.98	211.6	212.04	211.56	212.18	211.62	211.7	211.36	211.82	212.16	212	210.96	210.83	211.7	211.72	212.78	210.84	212.14	210.85	212.11	211.19	210.97	210.46	212.92	212.92	210.99	211.07	212.21	210.15	212.48	212.73
203.02	203.67	204.07	204.29	203.2	204.7	204.09	204.34	203.6	204.47	204.04	204.44	202.62	203.43	204.54	204.41	204.05	202.01	203.58	205.2	204.44	203.3	205.3	202.61	202.7	204.54	203.08	204.62	204.82	204.19	204.21	203.14	204.11	203.85	203.81	203.38	204.36	203.41	203.47	203.36	204.69	204.13	204.12	204.85	204.27	203.39	204.28	203.97	203.38	204.03
204.14	203.4	202.48	203.17	204.09	203.48	203.62	202.54	202.9	202.89	202.43	203.27	203.07	203.14	203.67	202.12	203.95	203.73	202.3	203.2	203.03	203.55	202.71	203.11	202.73	203.03	201.75	203.23	203.12	202.79	201.95	204.78	203.51	202.77	203.77	202.93	203.03	202.96	203.53	202.49	203.59	202.11	202.76	202.97	204.07	203.28	203.21	204.08	203.91	203.32
208.4	209.27	208.33	208.63	210.03	209.97	208.1	208.61	208.96	209.58	208.31	208.51	208.79	209.27	209.2	208.78	207.61	209.13	208.61	208.9	209.21	208.55	208.2	207.71	208.76	206.81	209.32	208.51	207.48	208.55	209.84	209.31	209.32	208.7	208.17	208.37	208.15	208.82	209.01	208.37	208.13	209.01	208.51	207.36	209.32	210.29	208.35	209.19	208.92	208.62
200.15	201.46	200.69	201.04	201.35	202.01	200.6	201.28	201.83	201.61	200.87	200.82	201.44	202.1	200.84	201.3	201.89	201.2	201.66	202.13	201.31	201.41	201.25	199.69	200.59	201.27	200.62	201.57	201.31	200.92	201.68	201.64	201.21	202.35	200.81	201.71	201.2	201.33	201.06	201.18	200.16	200.86	200.92	200.95	200.89	201.23	200.96	201.64	201.07	201.55
205.32	206.11	204.71	205.06	204.3	205.19	204.27	204.8	204.67	204.33	203.92	206.2	204.16	204.05	206.27	204.33	205.28	205.29	205.37	204.62	205.5	204.71	204.43	205.27	204.87	205.58	206.4	204.4	203.96	204.4	204.45	204.9	206.03	204.2	205.3	205.69	203.27	205.22	204.01	203.99	203.63	204.15	204.95	205.52	204.76	204.96	202.69	205.06	205.84	203.62
217.92	216.31	217.57	216.4	217.41	217.62	217.3	216.74	216.31	217.8	217.61	216.89	216.08	215.9	216.44	217.34	217.26	217.38	216.92	215.75	216.47	216.78	217.26	216	217.05	217.37	216.21	216.06	216.62	217.04	217.31	216.26	216.03	217.87	217	216.78	216.94	217.05	216.47	216.99	218.65	216.55	217.75	217.02	217.19	217.31	217.45	217.05	216.4	216.68
210.33	211.28	212.18	211.24	210.97	212.09	212.23	211.79	211.92	212.91	210.44	212.95	211.96	210.53	212.14	211.53	211.59	210.92	212.06	211.33	212.35	212.18	211.81	211.61	210.7	211.51	211.39	211.36	209.93	211.54	211.48	211.84	212.03	212.37	212.8	212.15	211.21	212.63	211.13	211.21	211.51	212.01	210.45	212.02	211.09	213.02	211.22	210.46	211.65	211.97
211.62	211.68	212.26	212.38	212.46	212.26	212.48	211.5	212.02	211.54	211.77	211.85	211.81	210.59	211.29	212.3	211.35	211.43	211.95	213.03	213	211.5	211.85	211.14	211.76	213.07	212.19	212.4	212.01	211.82	211.55	212.09	212.47	211.4	212.79	211.65	212.34	211.77	212.56	211.89	211.29	212.47	211.66	211.48	212.06	211.24	212.22	212.33	211.62	212.95
216.91	216.22	217.29	216.97	216.2	217.69	216.62	218.35	216.78	216.7	217.39	216.42	216.78	217.4	217.13	216.99	216.77	216.4	216.42	216.19	216.68	217.34	217.32	217.79	216.63	217.76	216.84	217.53	215.86	217.91	217.48	217.6	217.06	216.7	216.99	216.37	216.46	217.01	216.83	216.47	217.56	217.36	217.39	217.02	216.48	217.11	216.8	216.87	216.29	217.45
205.04	205.19	203.85	204.61	203.64	204.39	203.93	205.01	204.65	205.07	205.7	203.75	205.23	205	204.83	204.5	204.75	204.34	204.41	204.55	203.98	203.65	205.03	204.31	205.31	204.9	204.45	204.67	204.34	204.34	205.49	205.49	204.97	204.63	204.39	205.13	203.68	204.86	204.67	205.2	205.59	205.38	204.04	204.15	204.64	205.63	205.24	204.7	205.39	203.86
213.43	213.65	212.94	212.63	212.4	213.35	211.53	212.08	212.38	213.87	211.88	211.77	212.36	211.54	211.6	213.52	213.71	212.6	213.55	212.23	212.42	213.11	212.58	213.55	213.49	213.39	212.97	211.98	213.45	213.12	212.75	214.1	212.59	213.28	212.38	213.24	212.29	212.77	212.67	213.25	213.52	212.52	213.09	213.36	212.54	212.57	212.82	212.55	213.41	213.14
193.75	194.99	194.89	193.85	193.89	194.96	193.73	194.64	194.83	193.83	194.35	194.59	192.91	196.14	194.55	195.43	193.62	193.99	194.8	193.09	194.69	195.13	194.18	193.73	193.61	195.25	194.12	192.87	193.78	193.75	193.81	194.73	195.75	194.39	194.39	194.1	194.39	194.23	194.39	193.85	193.25	193.96	193.43	193.66	193.95	193.52	194.48	195.4	194.01	194.68
205.62	204.89	202.81	203.67	203.98	204.23	204.81	204.48	204.73	204.65	205	204.84	204.36	203.52	204.68	203.66	204.67	204.82	205.4	205.18	203.6	206.27	204.63	205.42	205.21	204.6	203.65	205.72	204.73	205.63	204.94	205.32	204.54	204.5	204.91	204.14	204.38	204.98	203.96	205.04	206.25	205.45	204.48	204.58	203.99	204.51	204.29	204.44	203.13	204.98
209.8	209.21	208.73	208.98	210.03	209.88	209.69	210.51	209.95	209.53	209.65	208.35	210.8	209.88	210.24	210.27	208.74	209.36	209.65	208.59	210.59	209.07	209.16	209.21	208.78	210.79	209.1	210.12	210.2	209.45	210.22	209.97	209.17	209.86	209.53	209.25	209.84	209.57	209	210.31	209.04	209.8	210.04	210.59	209.8	209.13	208.59	211.07	209.7	210.07
212.19	211.68	211.05	211.35	212.2	211.34	210.02	211.29	212.54	210.72	211.42	211.75	211.56	212.56	211.4	211.36	210.84	210.09	209.82	211.14	211.91	212.2	212.3	210.6	212.41	211.62	211.63	211.95	210.84	211.09	211	210.57	212.24	212.47	211.74	211.48	213.03	210.39	210.81	212.06	211.52	211.23	211.72	211.71	212.28	212.41	212.3	211.19	211.36	211.97
210.28	209.46	208.54	209.9	210.07	207.98	209.82	210.06	209.36	208.28	209.36	209.25	210.08	210.69	209.22	209.64	208.64	209.8	210.31	208.67	210.05	209.54	210.95	209.62	211.16	209.37	209.27	208.65	209.09	209.2	210.13	210.01	208.76	209.8	209.24	209.18	209.11	209.72	208.94	209.77	210.32	209.05	210.46	209.78	209.9	209.58	209.66	208.97	209.75	209.97
199.13	199.43	198.49	198.62	200.55	199.75	200.27	199.78	199.4	199.42	199.36	198.28	198.97	200.66	200.05	199.82	200.05	199.65	199.51	198.52	199.96	199.73	199.7	198.79	198.36	198.09	200.23	199.92	199.56	199.3	199.03	199.48	200.08	201.06	199.33	199.76	199.79	200.28	200.96	200	199.08	200.42	199.46	199.49	200.56	200.24	200.08	199.11	200.31	200.77
209.36	209.06	209.15	209.55	209.21	208.65	209.41	209.98	210.16	209.48	209.71	209.55	209.55	208.91	211.03	208.98	209.39	210.27	209.22	210.11	209.54	209.83	211.46	208.44	211.2	209.91	209.21	210.75	209.74	210.43	208.9	210.25	208.73	209.63	209.9	209.62	208.58	210.2	209.64	209.08	209.89	208.72	209.51	209.73	210.51	208.65	210.31	210.54	209.56	210.06
205.14	204.37	205.68	204.5	203.87	204.86	205.61	204.59	203.15	205.35	205.9	205.6	204.85	205.5	204.92	205.23	203.36	205.13	203.68	203.77	204.63	204.27	204.47	204.87	203.85	203.86	204.02	205.57	204.92	205.8	205.42	204.87	205.18	203.06	204.65	204.46	205.13	203.13	204.06	205.17	204.31	203.84	206.26	204.31	204.78	204.45	204.6	204.07	205	205.11
203.79	203.82	203.18	204.12	204.07	204.73	203.63	203.48	202.94	203.32	203.72	204.3	204.15	204.76	203.35	204.65	203.53	203.82	204.76	203.95	202.67	203.72	204.76	204.22	204.3	203.02	204.52	203.93	203.63	204.08	203.48	203.56	203.19	204.42	203.32	202.51	203.19	204.19	204.49	203.65	203.66	204.49	204.91	204.04	203.46	204.13	203.97	203.78	204.79	203.64
213.2	214.63	213.96	213.54	212.79	213.29	213.38	213.5	213.62	213.5	214.31	213.13	213.55	214.43	213.96	214.67	215.06	214.89	212.86	213.72	213.35	213.72	213.6	214.45	213.9	214.79	213.84	214.14	213.7	213.55	213.01	214.04	213.94	213.24	212.82	212.68	212.47	213.18	214.78	214.23	214.07	214.94	212.78	214.55	213.93	212.28	214.33	214.54	213.82	213.37
199.8	200.3	200.18	200.37	199.54	200.4	200.93	200.92	201.36	200.52	200.2	200.62	200.9	201.09	200.21	200.34	200.16	200.79	200.75	200.03	200.87	199.96	200.4	199.75	201	198.5	199.15	200.59	200.87	200.16	200.43	200.73	199.46	199.77	199.9	198.9	199.27	201.08	200.56	200.89	200.26	199.82	200.53	200.01	201.12	199.94	199.54	199.57	199.46	201.26
209.34	208.04	209.46	209.37	207.78	208.4	208.77	209	208.92	208.28	208.25	208.95	208.41	209.17	209.13	209.01	208.65	209.22	210.22	208.28	208.56	208.64	208.33	208.58	208.2	207.8	208.08	208.43	209.05	208.73	208.68	207.71	207.59	209.17	208.23	207.45	209.46	209.86	209.26	208.12	208.04	208.69	207.67	208.28	208.04	208.33	208.85	208.18	208.88	207.65
211.68	212.47	212.13	211.29	211.55	212.08	210.89	211.25	212.03	212.06	212.95	211.59	212.89	210.23	210.64	211.79	212.38	211	211.57	210.82	210.85	211.42	212.12	212.49	212.28	211.43	212.21	212.96	210.97	210.77	211.23	211.64	212.21	211.71	212.31	211.27	210.97	211.39	210.62	211.62	210.26	211.82	211.83	212.42	210.95	211.2	210.97	211.24	211.1	212.63
202.51	204.05	204.08	204.02	204.01	203.81	202.85	202.84	204.38	203.58	203.53	204.22	204.15	203.34	204.01	203.5	203.93	203.57	204	203.58	203.54	203.56	204.1	203.77	203.87	204.06	203.08	204.01	203.87	203.15	203.69	204.63	204.46	203.03	203.77	203.11	203.45	204.64	203.87	203.64	203.65	203.97	203.63	204.47	203.06	204.02	204.36	203.37	202.27	202.79
203.33	203.31	202.63	203.35	204.21	203.92	202.22	202.72	203.38	202.33	203.55	204	203.6	204.13	204.09	204.29	204.67	202.79	202.95	202.77	203.86	202.42	202.53	204.34	203.48	201.41	202.74	202.67	203.47	202.16	202.88	202.78	202.98	203.38	203.02	203.47	203.81	201.79	203.08	203.81	204.89	203.37	203.86	202.61	202.84	203.44	202.68	202.4	203.46	203.41
202.81	203.34	203.12	203.8	203.09	203.81	203.05	202.61	203.19	203.91	202.8	202.55	203.56	203.44	202.38	203.32	202.65	203.39	203.16	203.34	204	203.42	203.14	203.44	203.52	202.52	203.52	203.41	203.65	203.14	203.28	203.18	203.28	202.86	203.91	202.42	203.64	201.99	202.99	202.4	204.09	203.31	203.42	203.36	203.7	203.57	202.6	201.94	202.9	203.17
209.93	209.12	208.88	208.45	209.75	207.8	208.82	208.77	209.42	208.86	208.45	208.35	208.17	208.62	208.44	208.75	209.18	208.78	209.55	209.38	207.95	209.27	207.97	209.04	208.25	209.36	210.22	208.27	208.29	208.28	208.87	208.94	208.16	208.1	208.41	207.93	209.58	209.05	207.64	208.87	208.01	208.87	209.17	208.18	208.47	209.35	208.13	208.76	208.83	209.64
208.37	208.7	209.31	208.16	209.9	208.2	209.33	209.3	208.93	207.91	208.52	209.44	209.03	209.82	208.33	208.58	209.11	207.99	208.62	209.07	208.67	208.24	208.72	210.28	208.37	208.68	208.7	208.76	207.84	208.52	208.9	209.32	209.02	208.74	209.48	209.54	208.34	208.2	208.26	209	208.87	209.15	209.08	208.13	208.68	209.5	209.03	208.85	208.24	209.84
199.3	199.31	199.17	198.91	199.55	199.46	198.8	198.82	199.88	200.14	199.27	199.35	200.53	198.95	200.04	200.27	199.08	199.11	199.13	199.75	199.28	199.6	197.59	200.44	199.59	199.85	199.15	200.25	199.24	199.21	199.06	200.45	198.57	198.71	199.52	199.15	199.13	198.57	198.25	198.55	199.26	198.15	199.06	199.52	199.02	199.32	199.64	200.36	198.66	199.24
211.96	211.97	211.5	211.46	211.76	211.89	211.41	211.39	211.64	211.35	212.16	210.88	209.88	210.92	211.11	210.91	212.74	211.31	210.89	211.44	211.4	211.17	212.53	211.13	211.28	212.81	210.86	211.61	211.65	211.79	211.77	211.36	212.3	211.49	212.44	212.26	212.16	211.35	211.3	211.1	212.05	211.34	212	211.51	212.16	211.95	211.76	212.68	212.96	211.09
207.83	208.93	209.03	206.98	207.89	207.49	207.03	208.18	208.56	207.92	208.62	207.27	207.82	208.53	209.14	206.73	207.82	208.63	209.19	207.73	207.43	207.59	209.04	207.64	208.7	208.13	208.49	208.82	207.64	207.24	207.8	207.99	208.09	208.17	207.84	208.14	208.09	207.53	207.51	207.93	207.32	208.82	207.49	207.63	206.96	208.26	207.96	207.52	207.67	207.03
216.17	217.76	217.13	216.83	216.54	217.8	216.97	217.41	216.66	217.72	217.52	216.56	217.23	217.35	216.53	217.38	216.81	217.18	217.01	216.16	216.9	216.79	216.49	217.47	217.05	215.76	217.92	216.65	217.05	216.96	217.17	218.17	216.83	217.45	216.6	218.49	217.15	217.18	216.53	216.1	215.92	216.77	217.15	216.03	217.58	217.87	216.54	217.32	217.6	217.45
206.42	208.77	208.27	208.82	207.68	207.78	208.7	207.42	207.5	207.41	207.6	208.03	207.81	207.64	208.96	207.38	208.05	206.97	207.41	207.49	207.53	207.68	207.21	206.32	206.98	207.86	206.78	206.96	206.59	208.03	207.73	208	206.75	207.9	208.17	206.65	208.21	207.98	207.66	208.08	207.03	207.28	206.22	206.94	208.97	207.43	208.32	207.19	208.36	207.5
207.98	210.3	208.98	207.23	208.15	208.2	207.52	207.19	207.94	208.54	209.33	209.22	208.1	208.57	208.95	209.49	208.75	208.14	207.04	208.42	208.94	207.81	208.31	208.34	208.6	208.64	209.91	208.32	209.84	209.09	208.95	208.26	208.5	208.64	208.41	208.93	209.6	208.52	208.14	207.03	208.92	209.41	208.14	208.01	208.79	209.67	209.06	208.68	208.92	209.57
193.73	195.59	193.57	192.84	195.1	194.62	194.03	194.91	195.29	193.43	195.07	192.75	195.04	194.12	195.37	193.92	194.16	193.92	194.56	193.77	194.23	192.88	194.2	193.54	195.13	193.97	194.12	193.5	194.73	195.17	194.25	193.74	193.93	194.37	193.02	193.53	194.62	193.91	194.49	195.27	195.31	194.13	195.32	193.78	194.16	193.21	194.19	194.27	195.07	193.52
211.54	211.51	211.93	212.25	211.17	213.16	211.86	212.5	211.28	210.55	210.75	211.42	211.74	212.19	212.69	211.43	212.75	210.96	211.43	211.28	211.04	211.33	210.95	211.98	210.58	211.75	211.64	213.19	212.4	212.23	211.65	211.34	212.13	211.19	211.18	211.53	211.75	210.88	211.48	212.03	211.82	211.3	212.72	210.91	212.74	211.84	211.21	212.47	211.24	211.11
207.92	207.75	207.63	207.13	207.52	208.57	207.49	208.04	207.21	207.16	207.5	206.77	208.54	207.82	207.7	207.17	207.1	207.34	207.92	207.6	207.59	208.28	207.49	206.87	208.01	208.32	206.59	208.69	207.91	207.1	207.98	207.64	208.27	207.81	207.82	207.7	207.23	209.11	208.21	208.35	208.32	207.93	206.83	207.13	207.58	207.21	206.64	208.03	208.17	208.08
201.91	202.49	202.79	201.78	202.29	202.76	203.18	202.84	202.31	202.42	203.17	204.04	202.54	202.07	202.28	202.23	202.98	203.01	202.65	203.5	203.98	203.58	203.2	202.6	201.82	201.23	202.82	203.03	202.63	203.1	202.71	203.43	201.78	202.18	203.49	202.22	203.64	202.78	201.65	202.36	201.99	202.04	201.94	202.84	203.03	202.84	202.55	203.84	202.26	203.15
207.21	207.92	207.36	207.48	207.54	207.91	207.64	206.71	207.1	208.14	208.63	207.83	206.89	207.02	208.18	207.79	207.87	207.12	208.63	206.99	207.29	208.35	207.6	207.87	207.82	208.69	208.25	207.93	207.12	208.29	208.11	208.66	207.46	208.45	207.06	207.05	208.95	207.7	207.32	208.54	207.96	207.8	207.15	207.85	208.34	208.27	207.67	207.79	207.73	208.6
217.98	216.32	217.74	216.81	217.23	217.34	217.28	217.48	217.43	216.35	217.04	216.27	216.14	218.06	216.41	216.23	216.74	216.14	216.86	217.82	217.1	216.86	217.06	217.36	216.12	217.01	217.11	217.57	216.1	216.61	217.28	216.18	216	215.81	217.18	217.27	216.19	216.95	216.6	217.24	217.29	217.42	217.51	217.19	217.98	217.42	217.41	216.81	216.53	217.44
203.24	203.88	203.71	204.24	202.26	204.7	203.4	203.7	203.1	202.96	203.28	203.39	202.54	202.76	202.42	202.44	203.71	204.14	204.08	202.45	203.26	202.19	204.26	202.95	204.19	202.98	203.03	203.7	203.35	203.31	203.27	203.69	203.55	202.6	202.98	203.37	203.89	203.91	203.02	202.36	203.69	204.29	201.98	203.41	203.63	204.02	202.73	202.87	203.48	203.49
210.46	210.17	208.63	209.73	209.43	210.14	209.1	209.2	209.44	209.86	209.03	210.95	210.05	208.95	208.42	208.78	209.1	209.52	208.93	207.39	209.5	208.98	209.09	209.89	208.18	208.47	208.85	209.43	208.99	208.53	209.31	208.63	209.79	209.83	209.24	209.31	209.7	209.36	210.17	210.43	208.71	208.64	208.91	209.4	210.47	208.65	209.63	208.12	208.86	208.99
205.35	207.33	207.73	206.07	206.23	205.54	206.11	206.7	205.99	207.04	206.9	206.71	205.49	205.66	205.66	205.89	207.18	207.13	205.77	206.09	206.49	205.82	206.44	207.11	206.53	206.43	206.6	206.63	206.73	206.05	205.4	206.65	205.51	206.46	206.35	207.15	206.4	206.01	206.26	206.84	206.56	207.05	207.65	205.8	206.33	206.31	206.55	207.43	206.11	206.48
209.44	209.67	207.47	209.09	208.99	208.66	208.72	207.47	207.94	209.3	209.81	209.56	208.11	209.46	208.29	208.1	208.87	208.46	207.99	209.3	208.88	208.75	208.73	207.89	208.59	208.46	207.7	208.46	208.52	208.69	209	207.41	209.94	208.69	210.47	208.43	209.49	208.21	209.68	208.37	208.42	209.65	209.51	208.82	208.98	208.54	207.84	208.85	208.56	208.77
202.74	202.45	202.32	203.14	202.41	201.93	202.89	202.06	202.89	203.49	203.22	202.83	202.01	201.61	202.89	203.06	202.4	202.06	201.62	201.91	203.48	203.3	202.76	203.62	202.62	202.31	202.89	201.85	203.25	202.41	202.14	202.05	201.56	202.21	202.35	202.42	203.48	203.19	202.74	202	202.63	202.74	201.32	202.53	202.81	202.97	203.02	201.62	202.29	203.28
202.75	203.37	202.38	203.61	202.88	202.73	203.37	203.16	203.59	203.25	203.16	202.96	204.09	203.34	202.75	202.91	203.68	204.07	202.39	204.42	203.83	203.72	203.13	203.53	202.67	202.95	203.37	202.98	202.14	203.03	202.29	203.34	202.89	202.23	201.83	201.99	203.11	203.32	202.68	204.3	203.47	202.59	203.6	203.5	202.64	203.85	202.79	202.35	203.23	203.9
210.89	211.8	212.22	211.92	212.01	212.55	212.7	211.65	211.35	211.63	211.93	210.73	211.5	211.02	211.56	210.87	210.05	212.65	211.58	211.89	210.8	210.64	211.79	212.51	211.61	211.68	211.43	210.4	211.15	211.24	211.33	211.07	211.24	211.14	210.6	211.17	210.93	212.45	210.71	212.08	212.49	211.48	211.21	211.09	210.7	211.57	211.47	210.05	212.01	211.76
210.08	210.11	209.23	209.49	208.12	208.8	209.26	209.08	210.07	209.25	209.6	209.06	209.53	209.53	209.18	208.92	208.36	209.49	208.88	208.84	210.41	208.06	210.01	209.2	209.62	209.2	210.41	207.95	209.19	208.98	209.51	209.52	209.27	209.09	210.25	208.95	209.66	209.26	208.8	210.57	209.87	208.42	208.51	209.26	208.97	209.92	209.96	209.98	208.21	209.47
204.48	206.3	204.42	204.28	204.91	204.75	204.75	204.75	204.92	204.72	203.77	206.09	205.23	204.57	203.71	203.93	204.62	204.64	204.14	204.49	205.13	204.66	204.66	204.5	204.62	203.98	203.85	204.8	204.74	205.11	203.93	205.25	204.32	205.6	204.9	204.62	204.21	205.41	205.14	203.41	204.33	205.06	205.86	204.54	203.9	205.76	204.45	204.62	204.62	205.06
207.1	207.33	207.6	207.09	208.32	207.55	207.73	207.34	207.84	207.62	207.85	207.37	207	207.36	207.56	207.34	207.78	207.51	208.13	208.16	207.03	207.53	207.2	207.9	207.19	207.97	207.76	208.24	207.59	207.71	206.25	208.09	207.61	207.3	207.14	208.47	207.48	208.97	208.26	207.75	206.61	206.91	208.3	207.52	208.48	207.62	206.54	207.53	207.58	208.95
207.42	207.66	207.53	208.71	207.81	206.71	208.01	208.7	207.57	206.95	207.77	208.43	206.82	208.71	207.41	209.07	208.61	208.41	207.67	207.06	207.29	206.84	209.39	208.64	208.62	206.23	207.8	208.43	208.07	208.27	207.27	208.04	206.3	209.22	208.18	206.85	206.71	207.33	207.96	207.7	207.47	207.16	208.46	208.6	208.2	209.1	208.27	207.75	208.22	208.04
218.32	217.64	217.68	217.69	216.42	218.18	217.58	216.78	218.08	218.59	217.36	217.34	217.76	218.13	218.41	217.52	218.04	216.26	217.34	217.66	216.59	217.65	218.48	217.93	217.35	217.98	217.88	218.3	217.79	218.39	217.39	216.91	216.95	217.42	216.82	217.71	217.35	218.01	217.06	218.08	218.34	217.8	217.96	219.11	218.61	217.76	218.17	216.65	218.09	217.82
200.31	200.03	198.45	199.47	200.09	200.05	200.33	200.08	200.39	198.69	198.92	198.77	198.84	199.14	200.77	198.76	199.95	200	201.19	200.42	200.64	199.52	199.15	200.24	199.62	199.61	198.94	200.97	200.02	199.41	199.76	199.85	199.65	200.3	200.44	200.14	199	199.62	200.01	199.32	200.77	198.27	198.88	200.01	199.44	199.68	200.77	199.84	200.38	200.21
207.75	209.9	209.1	209.31	208.43	209.41	207.81	208.69	208.01	206.98	208.95	209.11	209.17	208.69	209.48	209.51	208.59	207.88	209.21	208.8	209.95	208.75	208.38	208.66	207.33	208.95	207.23	208.39	209.22	208.03	209.4	209.19	208.89	208.11	207.72	209.26	209.33	208.78	209.63	208.83	209.61	208.42	209.05	208.26	208.6	209.44	209.48	208.59	208.06	208.45
211.38	211.91	211.17	211.08	211.59	211.88	210.81	211.93	211.31	211.46	212.16	211.96	211.72	212.47	210.44	212.21	211.76	213	211.91	211.43	211.43	212.6	211.18	211.88	212.38	211.05	210.99	210.88	212.04	211.77	212.14	211.75	211.58	211.77	212.15	212.02	212.06	211.27	211.04	211.95	211.77	211.85	211.13	212.1	210.51	212.17	211.58	212.61	213.64	211.61
212.71	211.73	211.18	212.09	210.85	211.79	211.14	212.01	212.05	211.1	211.91	212.35	212.47	211.26	212.81	211.85	211.19	212.34	211.45	212.37	212.29	212.03	211.37	212.24	212.25	211.13	212.12	212.19	212.47	212.01	211.72	211.4	211.7	211.99	211.41	211.75	212.23	211.36	211.59	213.15	212.48	210.99	210.84	211.79	211.6	212.74	211.66	211.67	211.13	211.58
202.98	204.18	203.94	204.21	203.17	203.89	204.49	204.02	204.37	204.32	204.04	204.12	204.18	204.05	205.55	204.88	205.06	202.64	204.2	204.89	203.59	202.82	203.4	202.89	204.8	203.21	204.71	204.09	203.87	203.56	204.18	203.87	204.65	203.58	204.75	203.22	204.54	203.95	203.87	204.15	204.16	203.65	204.75	206.31	203.99	203.31	203.07	204.78	204.5	203.63
195.9	196.21	195.58	195.44	195.72	194.6	195.17	195.26	195.83	194.32	196.15	195.05	196.24	195.11	195.44	194.43	195.64	195.27	195.52	195.83	194.87	194.9	195.59	194.14	195.1	194.14	195.82	195.01	195.32	194.27	195.05	195.51	193.77	195.63	194.51	195.05	195.29	195.46	194.3	195.06	196.49	195.25	194.74	196.33	196.15	194.67	194.21	195.2	194.96	195.11
207.68	207.67	208.56	207.29	206.48	209.14	207.63	208.61	206.76	207.44	206.06	207.9	207.49	207.79	207.96	207.48	208.09	208.2	207.28	206.52	208.3	207.43	207.99	208.31	207.28	206.49	208.05	207.51	207.68	208.23	208.15	207.92	208	208.71	207.26	207.58	208	208.31	207.4	207.63	207.42	207.76	208.3	208.24	207.03	207.08	207.5	208.22	206.99	208.18
204.2	204.33	205.27	205.31	204.76	204.09	204.84	204.41	205.05	204.83	205	204.16	205.34	205.44	205.7	204.39	205.04	205.58	204.38	203.97	205.48	204.97	204.6	203.4	204.66	204.6	204.7	204.49	204.34	205.17	203.54	205	204.84	205.71	204.45	204.38	204.73	205.07	204.78	204.1	205.31	205.95	204.36	203.78	204.43	204.27	205.57	204.11	204.75	206.07
206.44	207.35	207.04	206.22	206.62	206.63	205.26	206.18	206.76	205.96	206.11	206.33	206.36	206.61	207.46	206.08	205.36	205.65	206.8	206.13	205.71	205.26	206.55	206.4	205.98	205.49	205.32	207.15	205.47	207.3	207.08	205.59	206.56	206.2	206.03	207.43	205.45	206.01	206.41	205.86	205.72	206.81	206.52	206.45	206.59	205.44	206.96	205.97	205.71	206.9
208.14	208.2	208.7	208.89	209.19	209.21	208.5	208.59	208.61	209.01	209.94	208.7	208.75	209.02	208.09	208.89	208.78	208.93	208.41	208.12	209.55	208.75	208.17	207.95	208.64	208.76	209.14	207.94	210.59	208.95	208.21	209.02	208.19	208.67	207.7	208.93	208.89	208.65	208.99	208.37	208.58	208.46	208.64	208.12	207.96	209.59	209.72	209.98	208.06	208.54
199.06	200.43	198.35	199.69	200.1	199.96	198.83	199.75	200.21	200.26	199.4	199.36	199.37	199.31	199.92	199.68	198.95	199.43	199.2	199.85	198.87	200.49	199.48	199.24	199.03	199.39	198.82	199.73	199.15	198.43	199.25	199.06	199.66	199.51	198.42	200.65	199.72	200.87	199.51	200.44	199.45	200.15	198.82	198.95	199.07	199.87	199.08	199.47	199.12	199.3
199.39	199.52	199.74	199.59	199.76	198.4	197.82	199.51	198.01	199.63	200.21	198.83	198.81	198.73	199.35	199.59	199.69	200.4	199.65	199.11	200.01	199.86	200.42	199.96	199.03	199.63	198.44	199.18	198.98	199.08	200.16	199.73	199.76	198.46	199.2	200.27	198.47	200.16	200.22	198.7	199.48	200.32	200.08	199.49	200.31	199.65	199.03	199.44	200	199.93
203.84	203.72	203.6	204.62	204.39	203.21	203.61	203.95	203.31	203.81	203.76	204.31	203.76	205.11	204.06	204.11	202.95	202.88	203.41	203.34	203.52	203.81	202.84	203.06	203.69	203.76	204.19	203.69	204.28	203.74	204.58	204.51	202.66	203.32	203.56	203.7	203.29	204.5	203.5	203.39	203.46	204.59	203.36	203.53	203.25	203.36	203.14	203.16	203.66	204.12
208.08	207.28	208.33	208.23	207.96	209.13	208.72	207.19	208.25	208.45	209.35	207.78	208.76	208.78	208.91	209.28	208.62	209.49	208.84	208.85	208.39	208.84	208.8	208.75	209.27	208.71	208.46	208.89	208.96	209.14	209.67	208.25	209.04	207.79	208.36	208.21	209.43	209.07	208.76	208.95	209.59	209.61	209.08	207.52	209.17	208.96	210.25	208.47	208.58	209.36
208.29	207.82	207.81	208.38	207.95	206.76	207.56	208	208.46	206.62	206.98	207.51	206.72	208.51	207.99	207.37	207.36	207.79	206.81	206.4	207.9	207.63	207.59	206.88	209.14	208.77	207.6	208.33	207.89	207.8	208.23	207.55	208.43	207.76	207.3	208.38	207.12	208.25	208.54	206.87	207.57	206.4	207.01	206.68	208.3	207.26	207.36	207.15	208.1	207.47
204.19	203.52	204.16	204.22	202.42	204.16	203.6	204.09	204.39	203.58	205.14	203.63	204.02	204.35	204.09	203.94	203.73	204.2	204.61	203.75	203.97	204.21	204.17	203.38	202.04	203.87	205.17	203.03	203.72	203.79	203.51	202.76	204.29	204.41	203.29	203.16	204.55	203.95	204.1	203.91	203.39	203.56	203.22	204.01	203.85	203.02	203.98	203.19	204.97	203.57
214.2	213.42	213.56	212.92	212.8	212.85	213.24	213.09	212.36	212.66	212.75	214.04	213.98	211.87	212.63	212.88	214.11	212.68	213.27	213.68	213.88	212.97	212.59	213.84	212.74	213.48	213.42	213.76	212.47	213.07	212.27	214.65	212.72	213.01	214.11	213.38	213.03	213.18	212.72	213.59	213.75	210.99	213.66	213.42	213.53	213.13	213.95	213.54	213.46	212.98
199.72	199.7	199.63	199.07	200.36	200.49	199.14	201.43	200.7	200.45	200.18	201.03	199.87	200.2	200	200.5	200.56	199.27	200.3	201.19	200.84	201.09	200.05	199.25	201.74	201	200.66	200.76	201	200.98	199.4	201.32	199.81	200.62	199.67	200.28	200.78	201.06	201.01	200.83	199.88	200.29	200.61	200.48	201.31	198.57	199.81	200.06	200.35	200.12
210.21	208.87	207.75	208.24	209	208.21	208.27	208.19	208.63	207.92	209.59	208.13	209.31	207.71	209.31	208.03	209.23	208.91	208.34	209.24	209.23	208.83	208.5	207.73	208.16	208.25	208.92	209.07	208.61	208.03	208.52	209.33	208.18	209.39	208.27	208.24	209.12	208.11	207.94	208.89	208.26	209.32	209.16	208.65	208.63	208.25	208.97	208.45	208.12	209.12
203.93	204.01	203.69	203.6	203.82	203.15	204.99	203.96	203.5	203.11	204.15	203.89	202.85	204.02	203.42	202.17	203.99	203.33	203.19	204.09	202.28	203.07	203.5	204.19	202.32	204.29	203.27	204.59	203.54	204.27	204.89	204.23	204.19	203.43	204.18	202.91	204.42	202.91	203.24	202.51	202.83	202.38	203.99	202.82	203.6	202.89	203.73	203.86	203.63	203.41
202.62	203.08	202.95	203.19	201.94	203.09	201.65	202.28	201.56	201.85	202.34	202.14	202.12	202.47	201.87	203.3	202.76	202.89	203.24	202.34	202.04	202.32	203.54	202.4	202.25	202.22	203.41	202.61	202.75	202.54	201.69	203.06	202.18	202.36	202.71	203.27	202.05	201.56	202.73	202.32	202.48	203.48	202.46	202.67	203.49	202.74	202.79	203.33	202.7	203.19
208.3	207.93	208.99	207.62	209.07	209	208.43	208.93	209.31	208.67	208.87	208.43	208.34	208.91	210.21	209.26	208.05	208.45	208.08	208.92	209.38	208.63	208.11	209.07	208.74	209.02	208.16	207.5	209.25	207.82	207.13	209.89	207.65	207.9	208.72	208.44	207.73	209.58	208.58	208.89	207.82	209.53	208.62	209.76	208.62	209.29	208.92	207.8	208.85	209.24
212.28	211.66	211.24	211.54	211.52	212.09	211.06	211.92	211.05	211.44	210.98	212.02	212.09	210.77	211.93	210.58	210.86	211.89	211.86	211.42	210.97	212.67	211.77	212.19	212	212.22	211.02	212.65	211.57	211.56	212.75	212.67	210.5	211.87	211.83	212.7	212.11	212.17	210.62	213.08	211.34	211	211.81	211.51	212.24	211.58	211.83	210.56	212.5	212.64
197.93	197.86	198.71	197.24	198.32	197.38	198.9	197.72	199	198.33	197.44	198.52	197.35	198.19	198.16	196.48	198.11	198.72	197.47	198.14	196.93	197.75	198.02	198.12	196.95	198.12	197.44	198.07	197.52	198.24	198.56	199.37	198.67	199.14	197.82	197.98	198.77	197.82	198.91	198.12	198.19	198.49	198.11	199.02	196.72	197.88	197.29	198.74	197.57	198.84
204.44	204.28	205.47	204.16	204.71	203.8	205	205.24	204.28	204.69	204.51	205.27	205.77	204.5	205.23	204.67	205.41	204.74	205.01	203.64	205.87	204.93	205.58	205.5	205.03	204.88	205.56	203.91	204.33	204.92	204.68	205.31	204.55	204.61	205.41	204.84	203.88	205.01	203.06	205.49	205.23	204.55	205.42	205.97	205.31	206.17	204.92	204.92	204.84	204.56
204.29	203.19	203.94	203.93	203.95	204.73	203.53	204.24	204.76	204.24	203.82	203.82	203.48	203.56	203.04	203.75	204.14	203.6	203.63	203.8	203.05	204.72	203.42	202.95	204.6	202.76	204.34	203.69	203.74	203.45	203.9	204.33	203.19	202.88	204.32	202.02	204.01	202.93	203.37	203.72	202.96	202.99	203.22	204.21	203.88	203.72	204.13	204.1	202.37	203.27
199.29	198.45	198.77	197.74	198.63	199.75	198.71	198.58	197.98	198	199.06	200.3	199.17	200.16	198.43	198.61	198.85	198.62	198.75	198.94	197.79	198.47	198.23	199.04	199.74	199.26	198.49	198.85	198.28	198.42	198.19	199.37	198.44	198.68	199.31	199.56	199.27	199.78	198.23	198.37	198.44	198.49	198.89	199.23	197.96	198.24	198.76	199.08	199.36	198.84
208.7	207.68	207.42	208.18	208.87	207.83	207.87	207.27	207.63	207.32	207.46	207.31	207.66	207.89	207.95	206.75	207.04	208.55	208.05	207.23	208.91	208.23	207.14	208.52	208.24	208.91	207.77	207.7	208.69	208.24	209.61	208.3	208.18	207.11	207.79	206.84	209.12	207.32	208.02	208.46	207.81	208.46	208.28	207.95	207.33	206.88	207.56	206.98	207.54	207.3
202.26	204.01	202.81	201.76	202.8	204.08	203.84	202.89	203.27	202.49	202.34	203.1	204.15	203.24	203.75	202.78	202.87	203.26	203.5	203.79	201.86	202.54	202.64	202.41	202.45	203.27	202.77	203.25	202.45	202.77	202.77	203.5	203.62	202.96	204.02	203.06	204.99	202.83	203.17	204.12	204.19	202.66	203.01	203.18	203.34	203.55	203.11	202.7	202.93	203.58
217.97	216.43	216.52	217.96	216.93	216.59	217.35	217.45	216.35	216.56	218.29	217.18	216.81	217.02	216.1	217.79	216.7	217.54	217.48	217.04	217.45	216.29	217.07	217.91	216.81	216.05	216.99	217.7	216.69	217.19	216.82	216.6	218.13	217.35	216.83	216.86	216.82	216.24	216.84	216.08	216.28	217.09	217.29	216.94	217.15	217.64	217.95	217.44	216.35	216.85
199.61	201.02	199.14	200.83	200.37	200.65	200.48	199.78	201.34	199.39	199.51	200.52	200.29	200.47	201.23	200.64	200.23	200.31	199.81	200.62	199.83	200.28	200.23	200.37	200.48	200.91	200.79	199.7	200.24	200.35	200.45	200.35	199.33	200.55	200.01	198.34	201.68	199.85	199.96	201.16	201.19	201.1	199.99	201.35	198.9	200.92	200.12	200.7	200.42	199.99
207	206.82	207.08	207.64	208.19	208.64	207.58	207.68	207.4	208.44	205.97	208.11	207.11	208.22	206.55	208.92	207.29	209.1	208.21	205.7	207.73	208.57	205.93	207.81	206.84	206.9	208.57	207.41	207.47	207.31	207.74	207.93	207.83	207.29	207.62	208.5	207.49	207.13	205.77	207.58	206.63	207.35	207.58	207.64	208.36	207.44	207.72	206.86	206.97	207.76
211.02	210.79	211.55	212.37	212.14	212.48	211.92	211.71	211.51	211.07	213.03	211.91	212.15	211.39	211.38	211.45	211.53	212.66	211.69	213.33	212.69	211.18	211.5	212.57	212.99	211.13	211.66	211.82	211.22	211.09	211.6	212.14	211.76	211.99	211.64	211.51	212.43	211.69	212.38	211.56	212.5	212.72	211.21	210.84	211.78	210.84	211.38	211.64	212.38	211.27
200.77	200.7	199.99	200.01	200.73	202.21	200.88	201.28	200.53	200.04	200.09	200.4	201.34	199.53	201.34	199.93	199.35	201.06	201.07	200.02	200.67	200.61	201.49	200.03	199.83	199.95	199.85	200.29	200.29	197.76	199.81	199.86	201.34	200.02	201.07	199.66	200.11	200.43	200.42	200.86	199.94	199.73	201.6	200.49	200.39	199.92	200.47	200.7	200.28	200.9
208.31	208.02	209.54	208.18	208.04	209.69	208.39	209.49	206.91	208.91	207.88	208.31	208.14	208.01	207.99	208.83	208.27	208.42	208.77	208.51	207.09	209.33	208.19	209.91	206.95	209.02	208.16	208.41	209.12	208.43	207.56	208.09	209.48	210.37	208.95	209.22	208.82	209.12	209.16	207.45	208.59	208.86	208.33	208.53	209.86	209.34	208.02	209.84	209.65	208.98
208.33	209.3	207.88	209.25	208.86	208.1	209.64	208.38	208.64	207.92	207.51	208.57	207.96	208.16	208.34	207.93	209.49	207.8	208.76	209.01	209.37	208.53	208.18	207.91	208.35	208.53	209.7	207.95	208.33	208.58	208.62	207.9	208.44	208.84	208.69	207.98	207.58	208.53	207.69	208.99	208.13	208.28	208.33	209.36	208.49	208.99	208.24	209.02	208.8	208.72
200.53	200.53	200.39	200.97	201.14	199.72	199.76	199.98	198.93	200.01	199.78	200.69	200.27	199.69	200.73	199.82	201.85	201.09	199.59	200.99	200.72	201.04	200.26	201.18	200.28	199.73	200.42	200.54	199.64	200.2	200.73	201.01	201.09	198.35	200.11	199.94	200.87	199.6	200.31	198.51	199.76	199.39	200.86	200.23	199.51	201.69	199.11	199.71	199.8	200.61
208.35	207.3	208.11	207.94	208.19	209.02	209.14	207.36	207.84	206.85	207.52	206.91	206.75	208.36	207.6	208.55	208.3	208.43	208.87	206.76	207.81	207.39	207.04	207.56	207.5	207.37	208.26	207.01	209.01	208.16	209.08	207.24	208.4	207.26	208.44	206.67	207.5	207.6	207.38	209.06	207.65	208.63	207.1	208.36	207.02	208.67	207.38	208.55	207.79	207.53
214.1	213.3	213.52	213.29	212.35	212.41	212.49	213.48	213.09	212.96	213.47	212.79	212.29	213.13	212.9	214.16	214.26	213.82	212.05	213.82	212.26	213.27	213	213.35	213.02	214.22	213.71	212.35	213.09	212.69	212.56	213.58	212.88	213.09	212.15	213.62	213.69	213.42	213.86	213.74	212.83	213.05	213.56	214.17	213.44	214	213.88	213.91	212.31	211.8
211.1	212.04	210.45	211.75	212.82	211.63	211.89	211.43	211.28	211.75	211.86	211.95	211.85	212.17	212.28	211.74	213.06	211.02	210.98	212.02	212.42	211.35	210.25	212.68	212.03	212.15	211.12	212.27	212.66	211.65	211.78	211.69	210.41	213.08	212.51	211.04	211.05	211.87	212.07	211.47	211.74	211.55	212.23	212.71	211.24	211.97	211.96	212.26	211.33	212.24
206.06	206.46	206.51	206.79	206.26	207.86	206.11	205.71	206.85	205.68	205.57	206.06	206.27	206.44	207.21	205.61	206.73	206.8	206.1	206.87	206.69	206.16	206.69	205.89	205.66	206.53	206.11	207.51	206.31	207.37	206.92	206.08	206.49	205.64	204.82	207.03	206.27	205.86	206.67	206.29	207.07	206.74	206.57	206.8	206.53	206.79	206.39	206.39	205.94	206.58
208.05	206.7	207.17	206.94	207.09	207.41	206.57	207.41	208.22	208.5	207.91	208.28	207.15	207.16	207.47	207.13	207.74	208.93	208.43	207.76	207.44	207.41	206.81	207.44	207.42	208.1	207.3	207.98	209.14	207.75	207.65	207.48	207.57	206.74	206.72	207.32	208.14	206.72	207.96	207.58	208	207.65	207.81	207.91	207.61	208.06	208.8	207.88	207.57	207.47
200.95	199.91	199.22	199.63	199.94	199.36	198.81	198.47	199.33	199.59	200.04	198.44	200.59	199.22	199.86	200.13	199.12	200	199.81	199.44	200.64	199.07	200.42	200.19	199.54	199.24	199.25	199.61	199.29	200.22	198.56	200.44	199.79	200.73	198.96	200.14	199.59	200.43	199.99	199.21	199.27	201.13	199.45	200.11	199.51	200.45	198.99	198.94	198.76	199.17
202.28	202.19	202.25	203.66	203.06	202.73	202.46	202.72	201.93	202.8	201.96	201.59	202.35	201.86	201.52	201.85	201.9	201.95	202.45	203.04	201.91	202.2	202.21	202.79	200.62	202.1	202.81	201.64	202.1	201.72	201.81	202.82	202.74	202.98	201.75	202.51	203.03	202.62	203.15	203.23	202.74	201.89	203.07	202.78	201.85	202.54	202.95	201.68	202.18	202.83
217.23	216.31	217.48	217.72	216.92	217.22	216.85	218.42	216.68	217.3	217.1	216.89	216.97	216.59	217.78	217.11	216.4	217.39	217.23	217.08	217.41	216.73	216.75	216.42	217.5	217.26	217.29	217.21	218.05	217.4	217.48	218.25	217.26	217.31	217.31	217.21	216.68	217.05	217.66	216.4	216.96	217.85	217.47	217.57	216.71	217.77	217.03	216.42	217.36	217.64
200.19	199.79	198.89	200.09	199.77	199.83	198.21	199.55	197.99	199.99	199.12	200.21	200.02	199.98	199.75	200.68	199.83	198.94	200.38	199.66	199.58	199.83	199.89	200.01	199.28	199.48	200.53	199.83	200.62	198.69	199.95	199.47	201.51	201.23	200.52	199.07	200	199.72	199.84	199.32	199.25	200.69	201.46	199.07	199.21	200.36	199.62	200.04	200.43	198.96
209.53	209.45	210.08	209.5	210.34	210	209.66	209.58	209.64	210	209.14	210.46	209.37	210.01	210.2	209.75	209.54	209.03	209.03	209.34	210.3	210.5	209.78	208.73	209.33	208.15	210.13	209.28	208.73	209.72	210.64	210.61	209.43	210.89	208.91	208.55	208.95	209.34	209.98	209.79	210.16	209.68	210.41	208.86	209.99	210.16	208.15	209.36	209.54	208.8
201.36	199.9	201.29	200.69	199.13	201.12	199.93	200.66	201	200.15	199.94	200.28	199.1	200.63	200.82	199.91	200.71	200.99	199.99	199.84	200.81	201.19	199.28	201	199.24	201.67	201.34	201.35	200.56	200.28	200.37	199.8	200.74	199.58	200.66	201.17	200.6	200.56	199.96	200.29	200.09	200.4	199.62	201.91	199.52	200	200.77	201.3	199.88	200.43
198.98	198.9	197.24	197.91	198.17	198.03	198.78	197.6	198.14	197.75	197.5	198.74	197.64	197.35	198.41	197	198.29	197.29	197.69	198.35	198.6	197.19	198.16	198.81	198.87	197.67	198.69	198.98	197.63	197.93	196.89	198.7	197.36	198.22	197.27	197.74	197.26	199.36	199.34	198.58	196.65	197.99	198.12	197.49	197.37	198.35	197.16	198.08	198.58	197.3
212.52	211.8	212.72	212.14	212.51	212.61	212.11	212.24	212.6	212.47	212.59	211.45	211.91	211.14	211.32	211.83	211.57	212.56	212.37	211.76	211.7	212.46	212.01	211.61	211.53	211.74	211.83	211.44	212.43	211.41	211.6	211.06	211.65	211.79	212.17	210.75	210.11	212.65	212.48	213.16	212.29	211.23	212.59	212.29	212.59	211.58	210.42	211.19	212.17	211.24
211.69	212.8	212.59	211.83	212.17	211.83	212.24	212.24	212.75	211.91	212.4	211.48	211.7	211.87	212.33	211.4	211.77	211.22	213.2	211.21	210.85	211.65	212.28	212.06	212.2	211.21	211.82	212.06	212.51	212.17	212.73	212.73	210.74	212.33	212.35	212.17	211.44	211.87	211.93	210.61	211.67	211.57	210.09	212.69	213.23	211.37	211.18	213.13	211.94	211.24
208.55	206.82	208.52	208.08	208.19	208.13	206.81	208.15	207.79	207.08	209.06	208.57	207.43	207.4	208.07	208.61	208.38	206.57	208.73	207.75	206.77	208.35	207.04	208.06	207.55	206.57	207.76	207.4	208.58	208.88	207.5	208.32	208.99	206.89	206.75	208.24	207.62	207.99	207.65	207.14	207.81	207.04	207.72	208.41	208.97	207.14	208.2	208.19	207.63	208.26
213.57	213.65	210.92	213.22	211.7	211.31	212.6	213.44	212.52	213	212.51	212.78	212.9	211.73	213.24	212.7	213.13	212.86	212.41	212.2	212.48	212.93	212.21	212.08	212.22	212.94	212.61	212.63	211.65	212.02	213.02	212.26	213.75	211.57	213.23	211.64	212.23	212.37	211.91	213.57	213.92	213.25	212.08	212.08	212.04	212.15	213.76	212.03	212.36	212.02
212.86	211.18	211.47	212.17	213.07	211.28	212.1	211.95	212.65	211.62	211.13	211.35	212.27	211.47	211.36	211.95	212	211.28	212.35	212.82	211.43	212.92	212.85	211.29	211.54	211.31	212.08	212.46	210.95	212.4	211.01	210.86	212.09	212.91	210.9	210.64	212.07	210.36	211	211.5	211.95	211.48	210.8	210.62	211.96	212.13	210.73	210.84	211.48	211.37
200.04	199.78	198.94	200.2	201.45	200.66	199.73	199.91	199.2	199.33	199.79	199.18	198.87	198.92	200.21	200.15	199.46	199.9	199.06	200.79	200.53	199.59	198.36	199.2	200.09	199.16	199.46	200.2	199.2	200.11	199.38	200.55	201.25	199.76	199.51	199.05	198.3	197.87	200.01	198.83	199.72	200.43	200.29	199.5	198.99	199.77	199.85	200.63	199.85	198.04
210.33	210.68	211.12	211.36	212.55	212.98	210.57	211.15	212.13	212.12	212.23	211.73	213.81	212.28	211.93	212.78	211.14	211.46	211.74	212.17	210.84	212.63	210.43	211.78	211.45	211.05	210.9	212.33	211.48	212.23	211.78	212	212.48	211.94	211.1	211.19	212.04	211.26	212.66	211.41	212.38	212.15	211.91	210.96	212.47	210.15	211.88	211.88	210.63	212.37
209.76	208.08	209.28	207.97	208.87	208.13	207.64	209.7	207.65	208.59	208.77	208.08	209.79	208.36	209.39	207.78	208.1	209.25	209.01	208.31	209.2	209.35	209.77	209.31	208.1	209.88	207.85	208.38	209.25	208.98	209.55	209.44	208.74	209.04	208.39	208.57	209.83	209.4	207.98	208.56	209.53	209.99	208.6	208.34	208.56	208.77	208.42	210.06	209.49	208.43
200.67	200.48	200.83	199.88	200.3	201.16	200.38	198.69	200.56	199.14	201.85	199.91	199.43	201.04	200.64	199.9	200.97	199.38	199.67	200.08	201.14	200.41	200.33	201.27	200.02	199.71	200.63	200.49	199.84	200.38	199.92	200.24	200.63	199.71	200.9	200.15	199.52	200.3	201.42	200.67	200.65	201.06	199.44	201.09	200.8	200.18	199.15	200.51	200.07	201.79
200.27	199.43	199.47	199.84	200.01	200.62	198.19	198.55	199.76	198.44	199.39	199.19	200.03	198.98	199.46	199.35	199.93	199.47	198.85	200.13	199.46	199.2	199.7	199.75	199.62	198.86	199.02	199.05	199	199.05	199.09	199.57	198.31	198.59	199.77	198.91	199.95	199.81	198.64	199.08	199.14	199.8	200.6	200.11	198.72	199.97	198.99	199.13	199.07	199.56
208.36	207.23	208.33	208.68	208.34	207.87	207.62	207.66	208.02	207.44	207.31	207.99	208.31	208.48	206.34	208.65	206.73	208.05	207.91	207.61	207.79	207.97	207.85	207.54	207.59	207.84	207.99	207.33	207.52	207.39	206.92	207.69	207.6	207.57	208.8	207.68	207.18	209.39	208.32	207.57	207.35	209.71	208.05	207.92	206.98	207.95	208.06	207.28	208.9	207.24
207.46	207.53	209.2	208.83	209.17	208.36	208.68	208.53	209.04	208.31	209.62	208.13	208.69	208.33	209.36	207.75	208.31	209.45	208.17	210.01	209.08	208.82	208.96	208.71	208.91	208.45	209.2	209.11	207.75	208.71	207.9	208.7	208.87	207.63	209.22	209.42	209.81	209.64	208.41	210.01	208.01	209.06	209.03	208.82	209.69	208.35	209.53	209.35	208.32	208.36
209.48	209.8	207.93	209.96	207.48	207.82	208.77	208.68	210.04	209	207.54	209.11	209.4	209.77	208.85	209.66	209.29	207.98	208.33	208.39	208.59	209.49	208.81	210.21	208.16	209.13	209.21	208.53	209.28	208.83	208.75	207.41	208.15	208.16	208.61	208.67	209.41	208.98	208.65	208.63	209.33	208.53	207.94	208.83	210.32	208.34	209.42	208.3	208.38	209.13
213.4	212.18	212.36	213.52	212.92	213.11	213.42	212.36	212.59	214.1	212.37	213.65	212.89	210.59	213.68	212.78	213.38	212.23	213.38	213.09	213.24	212.7	213.14	213.33	212.89	212.57	212.45	212.51	214.12	213.6	213.71	213.64	212.45	212.85	213.1	213.79	213.04	214.62	212.76	211.94	212.73	213.55	212.33	213.42	212.24	212.03	213.11	212.52	213.08	212.86
212.12	211.38	211.81	211.68	211.66	211.79	211.62	212.02	211.87	212.65	211.67	210.98	212.09	212.28	212.61	211.95	211.41	211.89	211.61	212.39	212.98	210.82	211.84	212.52	211.43	212.03	211.73	210.85	211.17	211.8	210.32	212.32	212.06	210.59	212.12	211.98	211.84	212.09	211.92	211.72	211.36	211.25	212.22	211.97	211.02	213.36	211.54	212.16	211.98	211.04
199.57	199.29	199.11	198.94	199.14	200.41	199.32	199.91	199.74	199.5	200.19	200.2	199.99	199.73	200.13	199.49	198.5	199.31	198.51	199.13	198.69	199.75	198.86	198.03	200.08	199.52	199.19	199.71	199.63	199.56	199.44	200.02	199.11	199.45	199.69	198.85	199.28	198.07	200	198.84	199.28	199.92	198.95	200.38	199.99	198.7	199.87	199.59	198.97	199.58
208.31	209.76	208.61	208.11	208.19	208.76	209.27	209.47	208.93	208.18	208.62	209.35	208.72	208.45	208.25	209.34	208.48	207.78	208.15	208.36	208.5	208.79	209.11	208.57	208.57	208.71	208.04	208.98	207.48	208.31	208.51	208.31	208.5	207.69	207.54	208.82	209.65	209.03	208.54	209.19	208.03	207.97	208.4	209.37	209.57	208.28	209.19	209.36	208.93	208.35
218.15	216.63	217	215.26	217.73	216.82	216.89	218.21	217.49	216.5	217.57	216.62	217.87	216.75	216.86	217.97	217.18	217.41	217.61	218.37	216.75	216.18	217.47	217.78	216.85	215.35	215.93	216.67	217.42	216.82	217.26	217.44	217.39	217.13	217.57	216.92	215.68	216.94	216.47	218.28	217.47	216.42	217.05	216.02	216.46	216.55	216.58	217.78	217.03	217.41
197.21	198.09	198.26	197.66	197.72	197.95	197.56	197.51	198.01	197.66	198.03	197.41	198.91	197.88	198.01	197.94	199.58	198.56	197.41	198.92	198.26	198.99	197.93	198.48	197.69	198.32	197.97	198.5	198.26	197.27	197.95	197.25	198.02	197.84	198.46	197.13	197.74	197.82	197.97	199.04	197.43	197.07	197.32	197.15	198.31	196.58	197.75	198.77	197.81	198.05
203.97	203.1	203.17	204.43	202.12	204.06	203.57	203.38	203.72	203.29	203.48	203.87	203.13	203.48	203.48	203.09	202.9	202.76	203.98	204.99	203.47	204.29	203.13	203.8	202.96	204.78	202.65	203.47	203.71	202.03	202.57	202.64	204.18	203.71	203.26	202.94	203.49	203.36	203.57	203.37	202.74	203.34	203.37	203.65	202.39	202.76	203.49	202.06	204.3	203.84
207.39	207.87	207.44	207.93	206.82	207.55	207.06	207.29	207.03	208.42	207.83	207.43	206.96	208.58	207.78	207.8	208	207.52	207.74	206.59	207.87	208.25	208.4	208.71	207.48	206.82	207.99	208.7	207.07	208.93	208.07	207.6	207.74	208.12	207.84	207.58	207.9	207.96	207.25	207.84	207.57	207.49	207.66	208.23	207.81	207.05	207.54	207.83	207.41	207.83
202.43	202.3	203.22	203.76	204.75	203.12	203.52	203.19	202.8	203.72	202.92	202.92	203.29	203.47	203.24	203.04	203.62	203.16	204.05	203.67	202.38	203.84	203.54	204.18	202.56	203.36	204.3	202.55	201.62	203.82	202.93	202.91	203.81	202.05	203.16	203.44	202.36	203.55	203.15	204.15	203.71	204.1	204.24	202.59	202.31	203.29	202.42	203.19	203.83	202.71
205.45	204.22	205.34	206.67	204.76	204.8	204.66	203.94	203.29	204.31	204.83	205.47	205.43	204.91	205.05	205.51	205.45	204.38	204.52	204.75	205.38	204.51	206.34	204.57	205.17	203.09	204.89	204.61	204.19	204.67	204.17	205.17	204.84	204.32	205.02	204.76	203.93	204.67	206.24	204.94	204.53	204.95	205.49	205.02	205.45	205.01	204.75	204.35	206.03	204.33
207.22	208.38	208.08	207.1	207.68	207.26	207.87	208.04	206.47	207.54	207.81	208.17	208.36	208.02	208.18	207.79	207.73	206.56	208.1	206.34	207.59	207.78	208.4	206.96	207.35	207.1	207.82	207.12	206.48	208.62	209.2	207.23	207.52	207.41	207.53	207.28	207.28	208.11	207.56	208.11	207.19	207.01	208.5	207.19	206.77	207.57	208.1	208.02	207.48	207.29
210.41	209.76	209.26	208.51	209.5	209.32	209.53	210.04	209.24	209.84	208.7	211.35	209.94	209.44	209.93	208.73	208.62	209.28	208.99	209.44	210.55	209.88	209.74	209.48	209.28	209.01	208.95	209.39	210.59	209.68	210.05	209.59	208.83	208.87	208.82	209.92	209.66	209.74	210.02	209.98	210.79	210.53	210.14	209.07	208.93	209.82	210.7	209.87	209.52	209.72
209.87	211.32	210.94	210.92	212.64	211.81	211.8	212.46	210.25	211.94	211.27	211.61	211.63	211.13	211.92	211.27	211.22	211.92	211.66	211.41	211.08	211.56	211.66	211.48	212.02	212.02	212.13	210.92	211.86	211.71	211.53	211.56	211.86	211.5	210.41	210.88	211.32	211.54	211.7	211.28	210.95	211.2	213.04	211.28	211.98	213.41	211.84	211.38	212.48	211.09
211.73	210.83	211.91	211.31	211.2	210.82	211.97	211.5	210.94	211.08	211.83	211.59	212.44	211.39	212.33	211.12	212.59	212.31	211.69	212.3	211.81	211.13	211.19	211.42	212.34	211.2	209.88	210.47	211.82	212.14	211.47	211.58	211.89	213.07	212.6	212.01	211.7	210.37	211.4	211.44	212.06	211.6	210.7	212.45	211.17	211.48	212.18	211.74	211.46	211.79
212.35	210.95	211.9	211.83	211.43	212.08	210.69	210.82	210.08	210.87	212.05	211.33	212.47	211.79	210.79	211.8	212.12	211.33	211.91	210.81	212.35	212	211.94	212.33	211.47	211.42	211.21	211.92	212.65	211.57	210.7	210.68	212.18	210.99	212.17	211.67	211.75	211.73	211.25	211.18	212.16	211.53	211.73	211.9	210.95	211.37	211.83	212.35	212.02	211.36
217.21	217.24	218.14	217.34	217.58	217.71	216.76	217.56	216.94	217.15	216.58	217.28	216.28	217.07	216.77	216.85	216.89	216.28	217.11	217.83	217.49	217.51	216.64	217.37	219.38	216.63	216.48	216.48	217.58	217.05	216.63	218.2	217.52	217.21	217.57	217.69	216.87	216.96	216.31	217.08	217.78	217.71	217.22	217.16	216.64	215.82	216.89	216.46	216.19	216.46
195.95	195.7	195.01	196.89	195.94	195.25	194.49	194.56	194.79	195.18	195.9	196.26	194.95	195.99	195.97	195.16	195.74	194.8	194.16	195.79	195.77	194.38	195.31	196.57	194.51	196.08	194.81	194.83	195.27	195.81	195.59	195.83	195.18	196.5	194.44	194.84	195.36	194.57	194.95	195.58	195.7	194.59	194.75	194.1	195.28	195.28	196.52	195.42	195.62	195.08
219.47	217.65	217.64	216.8	217.05	218.4	218.71	217.73	217.23	218.02	217.58	215.97	217.73	219.16	218.58	217.88	217.41	217.6	218.11	217.36	218.11	218.23	217.14	216.8	217.07	217.1	218.09	218.65	218.44	217.43	217.21	218.06	218.24	217.59	217.61	218.18	217.97	217.48	217.75	217.77	218.09	218.32	217.25	218.16	218.08	219.36	218.05	218.22	218.47	217.61
216.19	216.48	217.16	215.98	217.91	216.94	216.36	216.22	216.81	217.78	216.92	216.81	215.98	217.48	216.48	216.66	216.93	216.79	217.43	216.49	215.75	217.11	217.75	217.7	216.19	217.2	216.97	215.84	217.7	217	215.87	217.49	217.25	216.86	216.68	216.99	217.59	217.59	217.13	217.87	216.83	216.94	216.77	217.44	216.27	218.16	217.21	217.67	217.28	217.3
209.09	206.96	208.66	208.82	209.13	208.39	208.12	208.66	207.55	208.83	208.07	208.54	209.88	207.6	207.31	209.43	208.73	209.56	209.07	207.83	209.88	207.91	208.45	209.41	207.36	209.11	208.63	207.85	208.07	209.23	208.04	209.51	208.95	209.94	208.52	208.51	208.56	208.6	210.24	207.97	208.17	208.64	209.06	209.41	207.68	208.29	209.04	209.46	208.56	208.43
208.93	208.8	209.85	208.41	207.83	208.35	210.58	208.23	207.64	207.31	209.35	209.4	209.05	208.45	208.2	207.12	208.02	208.4	209.78	209.55	208.35	207.8	208.21	208.51	209.05	208.66	208.25	208.64	208.47	208.36	208.55	209.53	209.07	208.47	208.81	209.17	209.39	206.85	208.79	208.47	208.49	208.7	207.91	209.55	208.64	208.34	208.5	209.84	209.32	209.19
211.63	212.86	212.65	212.64	213.66	212.41	211.8	211.79	211.99	211.82	212.18	213.1	213.64	212.51	213.1	212	212.67	211.87	212.47	212.32	212.12	211.43	211.13	213.07	211.88	212.36	213.84	213.08	212.27	212.22	212.48	212.83	211.09	213.77	213.12	213.32	212.78	213.43	212.44	213.3	212	213.11	212.83	213.03	212.38	212.71	213.41	213.47	212.95	212.43
217.97	216.54	218	217.1	217.25	218.63	218.42	217.9	218.27	217.29	216.4	218.23	217.49	218.76	217.83	218.74	218.71	218.47	217.7	217.92	217.88	218.79	216.64	218.49	217.42	217.17	217.57	216.96	218.01	216.87	218.42	218.2	217.51	217.5	218.23	219.13	218.06	217.97	218.73	218.43	218.06	217.83	216.48	217.16	216.9	218.39	218.33	217.31	217.5	217.58
212.34	212.07	212.25	210.55	213.05	212.44	213.19	212.88	212.15	211.22	211.83	211.19	211.54	212.57	211.69	211.68	212.25	212	211.66	212.25	212.01	211.24	211.1	211.24	211.73	211	211.64	211.94	211.84	212.33	212.23	211.34	209.93	211.34	212.37	211.44	211.09	212.82	211.87	212.08	211.63	211.35	211.27	210.49	212.07	212.36	211.35	212.1	211.42	211.23
206.37	205.74	204.63	206.6	205.51	205.48	205.07	205.7	205.36	206.21	205.54	205.39	204.82	203.87	205.45	206.08	205.83	206.06	205.62	206.21	205.71	206.04	205.56	205.89	204.93	205.98	206.23	206.41	205.79	205.59	205.51	206.43	205.74	205.42	205.71	206.71	205.48	206.61	205.29	206.19	204.84	204.53	205.95	206.08	206.19	205.59	204.92	205.46	205.27	205.9
210.9	210.84	211.02	211.32	211.21	212.5	210.77	210.88	211.5	212.04	211.51	211.24	210.15	211.71	210.86	211.25	211.04	211.29	211.41	212.32	212.49	211.35	210.39	210.92	212.38	211.62	211.76	211.71	211.17	211.36	211.61	210.85	210.66	212.26	211.81	212.49	211.58	210.84	211.68	211.84	211.29	210.81	211.65	210.23	211.33	212.13	211.28	211.72	211.96	211.36
208.1	207.18	207.31	209.01	208.73	208.49	208.94	206.56	207.81	207.58	207.16	208.46	206.9	209.04	207.97	207.69	207.7	207.88	207.39	207.9	208.11	208.17	208.29	207.79	208.46	207.51	208.9	208.34	207.88	207.88	207.47	207.86	207.31	208.82	208.3	206.76	207.22	207.66	207.66	208.8	206.69	207.71	207.55	206.96	206.81	206.4	208.41	207.62	208.15	207.45
213.17	212.78	213.11	212.93	212.31	212.53	212.12	213.43	214	213.14	212.4	211.8	212.28	213.66	213.57	211.76	213.51	213.97	211.8	212.49	212.55	212.73	213.15	212.76	212.83	213.17	213.69	213.83	212.34	213.38	214.47	213.72	211.83	213.72	213.09	212.92	212.83	212.91	212.2	212.86	213.62	213.44	213.6	212.02	212.41	213.43	213.56	212.22	213.36	213.61
203.46	203.47	203.06	204.67	203.78	204.32	203.22	203.77	203.82	203.39	202.9	204.36	204.09	202.65	203.5	203.55	203.33	203.13	204.31	202.42	202.82	204.65	204.15	204	202.54	202.2	204.51	204.34	203.57	202.99	203.62	203.87	205.03	204.6	203.87	205.05	204.22	203.39	203.25	203.97	202.97	203.13	203.11	203.32	202.4	204.22	203.7	203.82	203.22	202.98
207.03	207.81	208.27	206.66	207.88	207.86	207.83	207.03	207.46	207.31	207.65	207.21	207.62	209.31	207.53	207.76	207.09	208.15	207.95	208.06	207.68	208.05	206.77	207.94	207.96	207.63	208.01	206.87	207.61	207.57	207.55	208.68	207.04	208.08	208.54	207.36	206.89	208.18	207.74	208.23	207.83	207.83	207.68	208.11	208.57	207.71	207.72	207.66	207.59	207.59
208.76	208.42	208.58	207.84	208.03	207.92	208.96	209.47	208.88	208.95	208.81	208.1	208.59	209.05	207.66	207.7	207.62	208.74	209.75	208.07	208.93	208.42	207.51	208.19	208.03	208.1	209.36	208.05	208.84	210.15	208.18	210.09	209.72	209.42	208.15	209.26	207.74	209.57	209.71	207.6	208.91	208.7	208.41	207.9	208.13	208.8	208.04	208.52	207.75	209.09
211.46	212.01	211.27	211.72	212.37	211.75	210.74	212.01	211.85	211.89	212.32	210.87	212.48	212.66	210.83	210.63	210.54	211.64	209.84	211.45	211.86	211.65	212.75	211.07	211.7	211.35	211.93	212.12	212.6	212.35	211.7	211.26	211.46	211.36	210.75	211.06	212.52	211.24	212.1	212.56	211.01	212.23	211.66	211.67	212.1	211.71	211.45	211.95	210.96	211.83
217.13	217.09	216.42	217.14	218.04	215.06	217.67	216.1	216.85	217.93	216.76	216.87	216.44	216.04	217.1	217.23	217.81	218.04	218.34	216.48	215.51	217.07	217.58	216.38	217.36	217.28	217.75	216.59	217.24	216.91	217.63	216.62	216.78	216.75	216.9	217.61	217.48	217.36	217.18	217.27	218.11	217	216.64	216.8	216.59	216.26	217.26	216.67	216.22	218.17
202.12	202.22	202.69	201.73	202.14	202.48	202.53	201.79	202.76	203.43	202.97	201.91	201.61	202.39	202.52	203	202.7	202.81	201.93	202.21	202.38	202.33	203.22	202.63	202.21	202.13	202.77	202.14	202.24	202.89	202.5	202.96	202.47	202.09	201.97	202.35	200.91	202.62	201.53	201.39	201.84	203.05	201.36	203.55	202.57	202.67	201.76	201.83	201.83	202.85
208.5	208.75	209.64	209.89	208.58	209.12	209.17	208.71	209.28	208.97	208.67	209.2	209.99	208.04	207.36	209.29	208.51	208.41	207.98	208.59	208.24	208.5	209.39	208.52	207.7	208.39	208.37	208.02	210.99	209.27	208.95	209.01	208.21	208.08	208.21	210.13	210.01	208.78	208.82	207.87	208.63	208.89	208.27	208.85	209.14	209.08	208.48	208.51	207.73	209.39
208.53	208.32	209.71	208.23	208.8	208.3	208.59	208.9	208.98	209.68	208.69	209.3	209.45	208.17	209.64	209.18	208.55	207.51	208.47	209.71	209.31	208.74	208.39	209.35	209.18	208.43	207.73	208.17	208.22	208.32	207.87	207.85	209.26	209.3	207.85	208.96	208.66	209.37	209.14	209.04	208.29	208.97	209.24	209.94	208.03	208.35	209.03	208.66	208.54	209.17
201.36	199.95	200.23	200.77	200.71	200.69	200.3	200.57	200.86	200.31	199.51	199.5	200.53	200.17	200.74	200.52	200.46	200.32	201.02	200.16	200.55	200.61	198.57	199.11	198.89	200.86	200.96	199.77	200.57	199.4	199.77	200.9	200.78	199.4	199.82	200.72	198.69	200.57	201.03	200.35	199.91	200.38	200.56	199.57	200.8	199.65	200.54	200.2	200.97	201.31
208.6	207.53	208.75	207.15	207.8	208.93	207.99	207.99	208.46	208.43	208.15	208.26	208.9	207.03	207.72	206.76	207.6	207.5	207.62	208.28	208.66	208.52	206.44	208.34	208.62	207.69	208.91	209.29	208.87	207.25	205.86	207.49	207.7	208	208.38	208.35	208.51	208.78	208.46	208.3	206.67	207.46	207.82	208.6	207.49	208.54	207.34	208.07	207.47	207.34
211.06	212.15	211.92	211.63	211.57	212.16	212.31	212.8	211.5	211.41	212.08	211.7	211.98	211.57	211.53	211.76	210.26	211.91	211.73	211.45	212.3	211.56	211.76	211.74	211.77	210.05	210.62	212.28	211.74	211.2	212.56	211.03	210.91	210.13	211.68	213.46	211.58	212.41	209.98	211.89	210.46	213.29	210.6	211.9	211.87	211.56	211.01	211.01	211.86	211.15
212.63	212.03	212.39	212.73	212.13	212.81	212.4	211.25	213.72	212.15	211.39	210.97	211.53	212.59	212.79	212.67	211.5	212.64	210.95	211.12	212.46	211.26	212.09	211.91	212.35	211.73	212.39	211.34	212.39	212.34	211.92	211.66	211.68	212.14	212.48	213.55	212.11	211.57	212.3	211.8	211.35	212.34	212.56	213.47	210.95	211.13	212.84	213.08	212.38	210.82
203.24	203.22	204.69	203.73	204.57	202.28	202.61	203.16	203.73	204.22	204.78	203.91	202.9	204.15	203.46	203.54	204.08	203.94	203.53	203.94	204.19	203.14	203.86	204	203.72	203.74	202.61	203.89	203.6	203.57	203.78	205.42	204.02	202.87	203.94	203.21	203.47	203.47	203.66	204.54	202.44	204.02	204.46	204.78	204.27	203.03	203.81	203.73	203.6	203.74
217.64	217.33	217.09	217.33	217.4	217.42	217.24	217.27	216.63	217.18	217.86	217.21	216.52	216.95	217.17	216.82	217.19	216.7	216.77	217.23	217.67	217.69	215.61	216.82	217.01	216.8	217.87	218.94	217.59	217.48	216.69	216.38	216.21	217.3	216.8	217.5	217.57	217.71	216.58	218.08	217.64	217.13	217.83	218.64	216.49	216.65	216.89	217.48	216.61	217.74
208.17	206.89	208.29	207.84	208.21	208.32	208.52	206.78	207.98	207.6	206.72	207.21	207.35	207.81	208.15	207.75	206.48	207.41	207.17	208.73	207.76	208.59	207.62	207.46	207.92	208.35	208.53	207.86	207.8	207.66	207.27	207.63	207.34	207.9	208.69	208.52	208.6	207.29	207.29	207.28	207.96	207.86	208.56	207.65	207.86	208.11	208.27	207.98	208.02	207.83
199.14	199.46	199.68	199.99	199.84	199.65	199.1	200.53	199.55	198.29	199.82	198.27	199.64	199.56	200.24	200.12	199.33	199.93	199.56	198.37	199.7	199.13	199.44	199.99	198.73	199.49	198.78	200.23	199.35	198.83	199.55	199.89	199.16	200.31	199.03	199.48	199.58	199.72	199.61	200.13	200.2	199.17	200.37	199.61	199.99	199.1	199.58	199.19	199.58	199.27
212.64	211.76	212.72	212.03	212.75	211.95	212.61	212.16	211.98	212.68	212.64	212.11	212.86	211.75	211.72	212.69	214.02	212.51	211.8	212.9	211.39	213.03	212.27	212.63	212.88	212.44	212.31	212.84	212.33	212.82	213.71	212.79	212.88	212.75	212.81	212.86	212.13	213.19	212.58	212.04	213.02	212.12	212.91	211.76	212.44	213.62	212.39	213.59	213.13	212.22
207.39	208.61	208.26	208.24	208.45	208.28	208.38	208.28	207.59	208.17	208.41	206.81	207.1	208.11	208.23	208.2	208.34	207.12	206.76	208.28	206.84	208.01	207.14	208.01	209	207.96	207.85	207.78	208.2	207.3	207.24	208.78	208.85	207.68	209.05	207.82	207.76	208.62	207.5	208.53	208.51	207.88	207.22	208.48	207.23	207.54	208.71	208.33	207.71	208.53
209.41	209.09	209.82	210.21	209.21	210.21	208.93	209.18	209.44	210.17	209.85	209.85	210.5	209.67	209.7	210.54	208.98	208.46	210.34	209.76	209.64	208.5	210.39	210.14	210.05	208.67	209.92	209.37	209.51	207.87	209.3	209.33	209.28	209.78	208.67	209.94	209.87	209.28	209.75	208.65	209.72	208.67	210.83	209.22	210.2	209.79	209.19	209.98	208.84	209.15
208.51	208.77	208.22	208.27	208.41	208.88	209.66	207.84	208.49	208.14	209.09	208.68	208.09	208.17	209.22	208.07	208.82	208.59	208.85	208.52	208.87	208.74	208.8	207.97	208.8	207.59	208.69	207.87	209.12	208.51	208.82	208.6	207.95	209	207.62	208.44	209.65	208.25	208.45	209.19	208.39	208.65	209.31	208.75	207.82	209.23	209.53	208.61	207.89	207.66
198.58	199.41	198.05	198.81	198.11	199.95	198.34	199.64	197.93	199.7	198.18	198.22	198.29	198.8	198.63	198.25	198.8	197.88	199.77	198.77	198.68	198.71	199.27	198.55	199.1	198.62	198.72	198.63	199.27	198.95	198.2	198.48	198.79	200.05	199.17	198.04	198.46	198.02	198.87	198.01	197.42	198.89	198.73	198.76	198.56	199.22	198.5	197.33	198.78	199.32
214.47	214.05	214.1	213.88	214.74	214.31	213.75	213.13	212.98	214.18	213.73	214.02	213.34	213.99	213.35	213.74	213.75	213.85	213.23	214.4	211.92	214.29	214.33	212.6	214.43	214.16	213.27	214.25	214.29	213.4	213.86	214.02	215.44	213	213.72	214.98	213.59	214.01	214	213.27	215.2	214.7	213.21	213.27	214.27	213.46	214.3	213.66	213.58	212.41
201.25	200.39	199.71	201.8	200.89	199.58	200.88	201.85	201.51	199.76	201.16	200.62	200.45	199.57	201.12	200.55	200.12	199.87	200.15	200.29	201.08	200.1	199.39	201.13	199.93	201.22	199.6	200.46	201.18	200.96	201.28	200.49	200.59	201.92	200.54	200.11	199.92	200.5	201.63	200.38	202.28	200.62	201.32	201.52	200.07	201.3	202.05	201.09	200.58	199.7
197.67	198.67	198.04	197.79	197.49	197.86	198.01	199.33	199.22	197.62	198.05	196.24	198.54	199.03	199.22	198.49	198	197.52	197.55	199.09	198	197.63	198.05	198.58	198.37	198.93	198.2	197.37	197.72	199.6	198.23	198.33	198.37	198.09	197.89	196.98	198.48	198.65	198.55	198.72	197.74	197.78	198.28	199.04	199.48	200.1	197.03	197.24	197.57	197.66
203.15	203.08	203.78	203.58	204.11	203.81	204.73	204.08	203.84	202.85	203.78	203.88	203.19	202.66	203.37	202.81	203.75	203.83	203.22	203.69	203.78	203.28	204.53	203.44	202.65	204.11	203.78	203.99	204.33	203.43	203.46	204.37	202.92	205.51	203.98	203.09	203.83	204.06	203.15	202.41	203.97	203.95	203.77	203.26	202.98	202.79	203.94	204.16	203.36	203.31
208.86	207.31	208.27	207.57	206.91	208.84	207.46	207.92	208.46	207.75	206.98	206.84	207.3	208.41	208.68	207.91	207.32	207.49	206.39	209.14	207.57	208.79	207.36	208.22	207.65	208.4	208.67	207.43	207.64	208.26	206.29	208.19	208	208.01	208.33	208.05	207.19	207.76	207.26	207.43	207.08	207.84	208.91	206.73	208.5	207.63	208.01	207.74	206.85	206.93
209.89	209.47	210.24	210.02	209.57	209.91	209.4	209.86	209.23	209.82	209.07	209.8	209.86	209.29	210.32	209.48	209.1	208.78	208.97	209.96	209.37	209.81	208.73	209.45	209.11	208.74	208.64	210.15	208.66	209.54	208.98	209	210.01	208.7	208.54	210.53	208.64	209.25	209.84	209.24	208.78	210	209.51	210.13	209.3	208.63	209.36	209.06	209.88	209.7
202.79	203.86	204.86	204.48	203.58	204.86	202.88	202.86	203.42	204.73	204.01	204.65	204.89	203.47	203.87	203.21	203.95	203.39	204.1	204	203.6	204.48	203.23	204.21	202.46	204.72	203.4	203.83	204.82	204.74	202.43	203.44	203.35	203.73	203.33	204.53	203.73	202.97	203.41	203.73	205.55	203.81	204.07	204.17	202.87	204.68	204.17	202.93	204.23	204.44
210.12	210.14	209.4	210	209.54	210.55	209.48	208.4	209.91	209.68	207.75	209.71	209.91	209.24	210.21	209.74	209.41	210.12	208.63	209.91	209.01	210.35	209.49	210.68	209.83	210.03	209.1	210.51	209.4	209.38	209.63	210.17	209.17	208.7	208.09	209.46	210.61	208.87	209.41	210.66	208.68	210.29	209.8	209.95	209.79	209.45	210.58	209.98	208.79	209.18
208.72	207.43	208.62	209.32	210.38	208.57	208.38	209.68	209.38	207.36	208.17	208.41	208.21	208.6	208.67	207.88	208.84	208.23	208.99	208.63	210	209.05	209.53	208.8	209.04	208.7	208.22	209.4	209.39	208.39	208.94	208.51	208.12	209.61	207.49	209.08	208.64	208.06	208.15	209.1	208.2	208.4	208.87	208.69	208.34	209.07	208.58	207.63	208.75	210.38
211.82	212.03	211.01	211.36	211.66	211.64	212.51	211.26	211.28	211.78	210.43	211.82	212.38	212.19	211.99	211.43	211.34	212.97	211.88	211.46	210.41	212.5	210.56	211.83	211.95	210.37	212.38	210.89	211.43	211.11	210.75	212.68	211.41	211.16	210.97	211.01	212.23	211.87	211.93	212.28	211.54	210.98	211.63	210.56	210.06	211.36	210.44	210.73	211.93	211.63
210.78	212.3	211.4	212.15	211.39	211.47	212.01	212.46	211.11	212.04	211.63	211.79	212.52	211.67	212.34	211.08	212.42	212.23	211.84	210.82	211.86	211.29	211.13	211.08	212.39	211.58	211.83	211.51	212.82	211.93	211.42	212.38	211.3	212.53	212.29	212.24	213.61	211.67	211.76	211.73	212.06	211.66	211.23	212.2	211.64	212.18	211.12	213.13	212.18	211.7
216.74	217.07	216.97	217.73	217.58	216.95	217.01	217.83	218.11	217.32	216.72	216.64	217.7	217.17	217.3	217.15	217.07	216.68	216.76	217.93	216.94	217.29	217.59	217.56	217.13	216.04	217.02	216.49	216.94	217.1	216.75	217.39	216.43	217.4	218.37	216.33	216.67	216.22	217.91	217.36	216.32	215.41	217.99	217.34	218.31	216.53	217.34	216.2	216.98	215.94
208	207.69	208.33	209.02	208.6	208.18	207.79	207.74	208.94	208.44	208.75	209.04	206.76	208.66	209	208.03	209.41	207.94	208.88	208.19	207.78	208.39	207.59	207.8	208.66	208.27	208.63	208.52	208.76	208.47	206.97	207.51	207.04	207.61	208.82	208.38	208.96	208	207.24	208.95	208.74	208.33	208.58	208.22	208.51	208.18	208.65	208.1	209.45	207.88
217.54	216.13	216.6	217.81	218.14	218.53	217.91	218.71	218.01	216.99	218.54	217.93	216.94	217.74	218.59	219.01	218.48	217.52	217.69	217.94	217.26	216.9	217.95	217.99	218.58	217.5	218.04	216.88	217.35	217.58	218.46	217.23	217.54	218.07	217.75	218.8	217.6	218.64	216.82	217.8	217.09	216.97	216.14	217.97	216.88	217.33	218.77	218.89	216.55	216.58
210.12	210.97	210.85	211.55	212.46	211.49	211.85	212.13	211.35	211.97	211.95	211.18	211.58	211.45	211.72	212.13	211.88	212.21	212.14	211.26	212.52	211.48	211.43	211.17	211.39	211.92	212.53	211.24	211.2	211.93	211.95	211.86	211.47	211.62	211.95	211.82	211.63	210.95	210.88	213.44	210.31	210.74	210.65	211.88	211.41	210.22	212.46	210.98	211.35	212.05
199.24	199.09	199.37	199.89	199.27	199.47	198.69	198.15	199.13	199.22	199.98	198.93	199.42	199.73	198.62	198.7	199.83	199.4	200.38	198.27	199.73	199.27	197.72	197.8	198.63	198.84	199.99	199.42	199.08	199.24	199.48	198.02	198.62	198.4	199.82	199.64	199.23	199.08	200.3	198.73	199.5	199.18	199.18	199.82	199.2	199.35	200.42	198.26	200.84	199.85
200.99	200.76	199.54	200.92	200.63	200.98	199.68	199.17	199.63	201.28	200.09	201.1	199.97	201.37	200.65	200.43	201.23	200.9	200.53	199.3	199.83	200.82	199.54	200.63	200.94	200	200.24	199.97	200.34	200.24	200.43	200.9	201.38	201.14	199.72	199.97	200.5	199.9	199.91	199.37	201.27	199.47	199.54	200.98	200.98	200.53	199.09	201.35	201.04	200.42
202.99	203.89	203.06	203.98	204.36	203.65	203.42	204.21	203.07	203.65	203.01	204.45	203.1	204.89	204.25	203.46	203.99	203.27	203.22	203.31	203.96	203.82	204.37	204.55	203.39	203.22	203.46	203.46	203.91	203.66	203.81	204.87	204.24	202.75	203.93	204.19	203.26	203.66	203.46	202.92	203.52	203.2	201.84	203.77	203.5	203.52	204.82	204.34	202.88	203.8
217.67	216.72	217.32	218.35	217.75	217.04	216.92	216.88	217.17	216.92	217.07	216.34	218.28	217.46	217.27	218.31	215.99	217.05	217.56	218.14	217.05	216.95	216.75	217.64	216.64	217.04	217.84	216.48	215.93	217.27	215.93	217.19	218.32	217.19	217.67	216.67	217.15	217.1	217.22	216.67	218.59	217.24	216.37	216.78	217.7	216.67	218.53	217.04	218.05	217.41
209.46	209.59	210.59	208.89	208.89	208.55	209.72	209.86	210.21	209.67	209.35	208.38	209.6	209.59	209.67	208.77	209.72	209.89	210.5	210.23	209.02	209.57	208.6	209.68	209.88	210.5	208.55	210.09	210.73	209.66	210.81	210.09	209.3	210.23	208.91	209.72	209.5	209.78	209.12	209.08	209.77	208.61	210.45	209.19	209.39	209.74	209.56	210.23	209.03	210.22
202.48	201.87	202.12	202.34	204.09	203.3	201.3	202.99	203.5	203.75	203.74	202.66	202.99	203.18	203.83	203.08	202.63	202.97	202.97	202.3	202.09	202.24	203.16	202.07	202.11	202.44	202.76	202.1	202.07	203.65	202.34	203.05	201.58	202.45	203.85	201.75	203.66	202.57	203.18	202.79	202.21	202.77	203.18	201.99	202.46	203.02	202.26	202.34	202.49	203.2
209.19	209.13	210.94	209.19	208.43	209.83	209.21	209.4	210.52	210.24	208.8	209.94	210.45	209.59	210.24	209.83	209.82	209.57	210.21	209.64	208.45	209.4	210.61	209.27	209.53	209.42	209.94	210.13	208.33	208.51	210.44	209.95	208.69	209.68	209.66	210.84	208.65	209.16	209.24	208.95	209.55	210.37	209.28	210.07	208.84	209.44	209.21	209.79	209.41	210.13
208.52	208.47	207.42	209.59	209.16	207.48	209.13	209.1	207.95	208.84	208.64	208.75	209.58	208.28	207.52	208.84	208.49	208.74	208.29	207.89	208.67	208.39	208.23	208.99	207.81	208.45	208.4	209.09	208.28	207.6	207.77	208.36	208.85	209.75	206.68	209.02	208.02	207.03	208.32	208.69	208.34	208.23	207.93	207.97	208.25	207.57	207.42	208.54	207.77	208.22
202.26	203.45	201.45	203.51	202.45	202.29	202.22	201.62	203.11	202.02	202.59	202.23	202.75	202.73	203.24	202.6	202.27	202.72	202.38	202.48	202.87	201.75	203.2	201.62	201.01	201.61	202.72	202.97	203.03	201.7	202.13	202.71	201.55	203.33	202.99	202.38	201.58	203.43	202.6	202.45	203.4	202.6	202.11	202.42	202.93	202.3	203.86	202.05	203.83	202.68
208.77	207.82	207.49	207.08	207.6	208.23	208.05	207.08	208.22	206.66	208.14	208.65	208.09	207.55	206.68	209.09	208.61	207.42	207.31	207.71	207.37	207.15	207.74	208.06	208.22	207.16	208.03	206.53	208.15	207.94	206.84	208.53	208.17	207.42	207.86	207.79	208.69	208.83	208.95	207.46	207.26	207.39	207.29	208.65	207.73	207.99	207.99	208.26	207.53	208.6
199.59	198.98	199.95	198.68	199.75	199.35	199.27	199.3	200.41	198.94	200.16	199.44	198.55	199.56	199.23	199.4	200.77	200.14	198.59	199.83	199.26	199.2	200.14	198.9	200.51	199.85	199.19	199.57	198.7	198.83	198.79	199.56	199.29	198.72	197.99	200.11	200.53	199.72	199.55	199	199.48	199.46	197.79	199.78	198.76	198.81	198.71	200.4	200.87	198.99
203.54	203.67	204.05	202.97	202.5	203.9	203.69	204.35	203.96	202.09	203.75	204.15	203.39	202.89	202.42	201.56	202.3	202.62	203.68	204.15	203.85	202.61	202.46	203.6	202.78	202.78	203.1	203.33	202.55	201.82	203.2	203.33	204.51	203.74	202.9	203.31	204.85	204.62	202.94	202.5	203.02	203.58	203.59	203.62	203.51	204.5	203.09	203.72	204.18	202.68
208.16	209.5	207.74	207.25	207.37	207.92	208.69	207.9	208.64	208.67	207.7	207.66	206.7	206.61	208.13	208.31	207.58	208.47	208.33	207.08	207.67	208.28	209.04	208.3	208.22	208.52	207.54	208.88	207.96	207.92	207.62	207.64	208.55	207.44	207.41	208.62	208.11	207.93	206.71	206.89	207.8	207.66	207.02	207.64	207.28	208.39	207.49	207.54	207.33	207.43
218.01	217.81	216.99	217.56	217.53	216.99	216.05	217.96	216.23	217.46	216.74	216.76	217.65	217.46	217.4	218.3	216.9	217.27	219.18	216.98	216.3	216.43	217.7	216.86	216.94	217.42	216.51	217.69	216.77	216.64	218.16	217.38	217.93	217.48	216.81	216.66	217.13	216.38	217.54	217.26	216.61	216.97	217.01	216.89	217.11	217.41	217.76	216.66	216.42	216.16
209.25	209.92	209.41	209.49	208.65	208.67	208.92	207.99	209.02	209.32	209.31	210.07	209.25	209.57	207.97	208.96	209.78	209.65	210.07	207.66	208.87	209.54	208.7	209.7	208.25	210.4	209.52	209.87	209.59	208.59	209.46	208.83	208.84	209.02	209.18	209.4	209.95	208.89	208.5	210.27	210.37	209.93	210.18	209.69	211.25	209.65	209.03	209.08	210.24	208.21
203.5	203.52	202.97	204.87	203.65	204.36	205.26	203.63	204.85	203.3	203.38	203.68	204.3	203.77	202.92	204.81	203.96	202.97	204.25	203.06	202.96	203.59	203.61	204.22	204.15	202.95	203.53	204.11	204.8	202.97	204.47	203.68	202.71	203.09	204.06	203.07	203.09	203.33	202.4	203.34	203.58	202.89	204.68	203.83	204.23	203.96	203.21	204.19	204.15	203.58
207.13	209.18	207.92	209.33	208.15	208.66	208.73	208.34	208.46	208.63	208.82	208.41	208.53	209.06	208.52	208.26	210	208.67	209.68	208.4	209.01	208.07	209.24	209.27	208.99	208.42	208.08	209	208.09	209.12	208.87	209.63	208.4	209.42	209.6	208.9	208	208.01	207.82	208.41	209.79	208.64	207.33	208.19	207.42	208.53	207.87	208.41	208.76	208.74
205.7	205.69	205.81	206.35	206.66	206.55	207.43	206.77	207.01	207.39	205.15	206.78	205.23	206.25	207.05	206	206.35	207.57	207.36	206.62	206	206.12	206.31	207.36	207.18	205.89	205.73	205.28	205.86	207.36	206.13	206.13	207.93	206.37	206.43	206.6	206.01	206.31	206.45	206	206.08	206.6	206.13	205.73	205.52	206.31	205.29	205.57	205.41	206.06
211.24	209.6	208.7	209.06	208.33	208.87	210.31	210.18	208.53	209.1	208.43	209.05	210.14	210.36	207.81	209.94	210.24	209.86	210.03	210.19	209.67	208.97	208.7	209.03	209.47	209.81	209.51	209.44	209.2	209.18	210.43	208.9	208.59	209.3	209.07	207.94	210.79	209.77	209.68	209.25	209.43	209.5	209.71	210.16	209.03	209.36	209.52	208.93	208.99	209.17
206.56	206.55	206.85	207	207.27	206.43	207.12	207.05	206.68	206.65	206.4	206.76	206.94	206.52	206.11	206.18	205.51	206.8	207.08	205.93	204.73	205.68	206.39	206.71	205.25	205.72	205.9	205.78	205.91	205.86	206.21	207.38	205.84	205.64	206.11	205.6	206.9	206.07	205.19	205.83	207.13	207.16	207.15	207.06	206.2	206.69	207.83	206.43	206.14	207
212.23	211.73	212.72	211.68	211.23	211.95	211.68	211.53	210.85	210.87	212.12	210.52	211.44	210.66	211.57	212.15	210.84	212.89	211.79	212.19	212.07	211.37	212.15	211.24	210.82	212.47	210.73	212.96	210.75	212.02	210.81	212.08	210.49	212.34	212.37	211.83	211.43	212.02	211.26	211.05	211.6	211.18	211.11	211.79	210.56	211.34	212.61	211.11	211.38	211.2
200.25	200.52	200.6	200.01	200.74	199.15	200.2	200.11	199.62	199.24	199.26	199.72	200.26	200.18	199.5	201.02	201.5	200.74	199.69	199.6	198.9	200.65	199.76	199.27	199.96	199.18	200.22	200.27	199.72	199.97	200.63	200.09	201.13	200.81	199.98	200.87	201.62	200.11	200.81	200.47	200.6	200.94	199.49	199.9	199.81	200.98	200.63	200.68	199.77	199.98
208.04	208.28	207.03	207.72	207.35	207.8	208.09	208.78	208.46	207.32	207.83	208.09	207.03	208.12	208.22	208.8	208.45	207.67	207.77	207.15	207.8	206.71	208.47	207.34	206.85	207.84	208.07	207.84	207.74	207.46	208.28	208.12	208.81	207.27	207.42	207.78	206.82	207.75	206.77	208.04	207.5	207.4	206.49	208.06	207.77	207.46	207.1	206.57	208.88	207.06
213.16	213.15	211.95	212.24	212.27	211.92	213.22	212.15	213.56	212.6	212.31	211.8	212	211.86	213.06	213.2	211.74	211.57	211.78	212.73	211.63	212.65	212.26	212.31	212.31	212.28	212.94	211.59	212.51	212.09	212.71	212.16	212.9	211.63	211.83	212.47	211.93	213.68	211.36	212.3	212.8	211.75	211.69	211.57	213.43	212.93	211.31	213.31	212.52	213.16
211.91	212.41	211.6	212.43	211.94	211.54	212.39	211.65	212.18	212.58	213.34	211.39	211.52	213.03	211.9	212.58	212.13	212.66	213.06	212.23	212.24	211.98	211.01	213.15	212.58	213.31	213.04	212.04	212.29	212.19	211.74	213.37	212.72	212	212.09	211.65	212.09	212.36	213.04	211.47	213.54	211.48	213.05	213.14	212.63	211.99	212.64	213.25	212.55	212.16
199.23	199.57	200.85	200.08	199.65	198.85	198.96	199.69	199.03	200.23	199.78	199.55	199.01	200.15	200.03	199.22	200.31	200.4	199.57	199.85	198.38	200.96	199.64	199.31	199.71	200.95	199.73	200.87	199.92	199.54	200.02	200.23	198.87	200.7	198.62	199.49	200.89	199.6	199.72	199.74	199.23	200.26	199.36	200.12	200.06	201.03	200.82	200.41	199	199.28
217.77	216.79	216.27	217.04	216.23	215.75	218.11	217.58	217.53	216.33	216.98	216.47	217.31	218.17	217.37	217.09	217.52	217.54	216.99	218.86	216.99	217.8	216.96	217.75	217.88	217.49	217.39	216.72	217.91	215.77	216.49	217.23	216.62	217.91	216.87	216.87	217.82	216.25	217.43	217.16	217.27	216.67	216.69	216.83	215.81	217.6	217.46	218.69	218.16	217.18
211.46	211.64	211.76	212.47	211.94	211.45	211.96	211.74	210.6	211.46	210.77	211.95	211.43	211.19	212.44	211.8	211.95	211.68	212.06	211.85	211.38	212.01	211.87	211.3	211.18	212.78	211.69	211.9	212.69	211.78	212.4	212.2	211.3	210.93	211.87	211.44	212.14	212.4	211.91	212.91	211.95	211.48	211.91	211.26	212.61	211.35	211.68	213.08	211.11	210.94
208.97	208.55	206.77	206.92	206.82	207.14	207.93	207.78	206.71	207.26	208.18	207.73	208.05	209.17	207.65	208.68	207.2	207.73	206.52	206.83	207.97	207.38	207.76	207.54	207.7	207.39	206.76	208.13	208.06	207.09	208.03	208.28	208.38	209.64	208.56	207.59	208.75	207.14	208.18	208.32	207.38	208.04	208.69	206.73	208.14	208.33	207.01	208.03	207.43	208.35
201.86	199.16	199.76	200.37	200.29	201.17	199.61	200.13	199.99	200.68	200.07	199.71	199.58	200.45	200.54	201.04	200.5	200.01	201.5	200.72	200.18	200.11	199.73	200.48	199.64	200.45	200.06	200.88	200.77	200.11	199.65	200.26	199.89	200.06	200.34	199.89	199.9	201.75	201.57	199.66	200.71	198.79	200.05	201.11	200.45	199.73	199.64	199.63	200.43	199.97
202.61	203.02	202.05	202.16	203.11	203.15	201.93	203.4	203.8	201.71	202.08	203.44	202.44	202.96	201.79	202.83	202.5	202.62	202.31	203.15	202.98	202.81	202.38	202.27	202.11	202.76	202.63	203.04	202.49	201.99	202.63	203.73	202.59	203.55	202	202.71	203.5	202.89	202.35	203.42	203.01	202.22	202.98	202.55	203.9	202.58	202.63	202.94	201.65	203.57
209.07	209.54	208	208.41	207.9	208.38	209.14	209.32	208.37	208.76	208.15	209.42	208.05	209.05	209.91	209.56	209.82	208.06	208.72	208.45	208.28	207.95	207.96	208.54	207.9	207.76	208.43	208.38	208.87	209.52	209.26	208.4	208.99	209.55	207.76	208.89	209.01	207.54	208.55	208.66	208.51	208.01	208.67	208.12	208.49	208.48	209.5	207.9	208.92	208.51
203.26	202.62	202.45	202.47	202.21	202.47	202.51	203.65	203.81	203.71	203.78	202.28	202.81	202.54	203.5	203.52	202.81	202.47	204.03	202	203.52	201.91	203.06	203.52	203.53	203.03	203.52	203.13	203.74	203.29	203.71	204.63	203.2	203	204.22	204.5	202.56	203.23	203.52	202.97	202.7	203.55	203.51	202.41	204.71	203.78	203.47	202.45	203.36	203.45
208.06	208.05	207.4	207.37	207.5	207.45	206.96	207.6	208.31	208.19	207.25	206.54	208.66	207	208.03	208.48	209.38	208.38	208.71	206.96	207.42	208.12	208.34	207.92	208.02	208.05	207.61	208.14	207.81	208.27	208.32	208.5	207.08	208.18	207.88	208.46	207.47	208.41	207.85	208.33	207.79	206.93	206.97	206.91	207.17	206.98	208.76	208.22	206.77	207.56
217.23	216.24	217.19	217.39	216.92	216.99	216.56	217.09	216.72	216.76	216.47	218.21	216.26	216.33	217.27	218.93	216.73	217.97	216.73	217.04	217.56	217.98	216.02	217.14	216.77	217.44	215.89	217.91	216.81	217.01	215.45	215.66	216.42	217.02	216.88	218	217.11	216.83	217.3	216.85	217.55	216.52	215.63	217.14	217.09	217.04	217.95	217.43	218.05	217.82
213.91	213.57	214.61	214.93	216.13	213.58	214.36	213.52	213.48	213.29	213.26	213.57	213.64	213.71	215.02	213.31	213.78	213.98	212.81	212.89	213.5	214.44	213.95	212.94	213.86	213.8	214.29	213.2	214.52	213.23	214.58	212.79	214.37	212.72	213.35	213.82	213.64	213.73	213.68	212.61	213.79	213.49	213.89	214.62	213.5	214	212.78	213.58	215.4	214.61
201.96	203.79	203.52	202.17	203.01	203.07	203	202.94	203.16	203.17	203.03	203.05	202.63	203.42	203.48	202.18	203.98	204.38	203.1	202.58	202.34	203.14	202.85	203.42	204.52	202.98	203.88	202.53	204.59	203.62	204.44	203.83	202.26	202.68	202.48	202.46	203.66	202.76	203.76	203.36	202.44	203.77	204.59	204.23	203.3	202	202.09	203.09	204.46	202.44
195.45	196.91	195.23	194.17	194.61	196.51	195.49	196.19	195.89	195.84	195.2	196.18	195.49	194.98	195.69	195.48	194.43	195.9	195.95	194.89	194.69	195	195.87	194.95	194.83	194.65	194.69	195.86	194.61	195.78	194.89	194.94	195	195.15	195.32	195.38	194.51	194.57	196.09	194.65	195.25	194.09	193.82	195.76	195.91	195.37	194.41	195.87	194.63	195.51
208.43	208.04	207.34	208.97	207.46	207.22	207.06	208.34	207.72	207.3	207.71	207.56	206.97	208.36	208.44	206.59	207.42	207.18	207.91	207.71	207.49	207.52	208.29	207.35	207.09	208.08	207.15	208.41	206.98	206.97	207.99	208.01	208.59	208.3	208.28	207.39	207.22	208.38	208.17	207.98	207.05	206.55	207.27	207.32	208.98	207.75	208.51	207.11	207.8	207.77
212.3	211.52	212.27	212.24	211.62	211.29	211.11	212.24	211.29	211.77	211.68	211.93	212.92	210.94	211.23	211.68	211.9	211.85	212.59	212.94	210.96	212.38	211.4	211.67	210.69	212.7	211.12	211.88	211.18	211.79	210.85	212.35	212	212.16	213.5	211.63	210.83	211.11	211.78	212.83	211.95	211.05	212.03	212.01	212.07	211.88	212.48	212.63	212.63	211.22
199.69	200.61	199.28	199.78	201.17	200.61	200.53	200.15	200.44	200.38	199.93	199.9	200.81	200.66	200.52	200.5	200.14	200.24	200.7	200.12	200.89	200.53	199.85	199.61	199.4	200.32	199.77	199.62	200.37	201.49	201.26	199.32	201.03	200.39	201.07	199.95	199.78	199.7	199.97	199.74	200.66	200.17	201.38	200.62	200.25	201.2	200.35	200.15	199.97	199.71
202.67	202.07	202.7	202.28	201.96	202.1	202.43	202.87	202.9	202.66	202.59	203.6	202.98	202.11	203.13	203.02	202.5	202.92	204.15	202.31	202.03	201.99	201.68	203.06	202.62	202.49	202.75	202.22	202.88	202.13	202.91	203.23	202.53	204.31	203.48	202.66	202.88	201.97	202.21	202.56	203.26	201.84	201.97	202.18	203.66	203	201.67	202.27	202.57	202.41
208.6	208.43	209.71	208.32	210.25	208.12	208.11	208.61	208.44	208.08	208.43	208.33	209.4	208.91	208.81	209.32	207.93	208.23	208.28	208.64	207.87	209.22	209.62	208.67	208.72	209.51	209.07	208.07	208.36	209.19	207.61	210.34	209.04	209.22	208.41	209.61	208.17	208.65	208.48	208.9	208.29	209.43	210.01	208.18	208.45	208.7	208.32	208.01	208.77	208.58
208.72	208.45	208	208.52	207.5	208.56	209.13	208.26	209.25	208.54	207.88	207.96	208.95	208.05	208.97	208.34	209.19	208.3	208.76	208.3	208.91	209.03	208.05	208.1	209.79	207.99	207.74	208.61	206.96	208.68	208.69	208.07	208.37	209.34	207.94	207.2	206.29	208.28	207.59	208.45	207.88	207.54	208.8	208.53	208.34	208.31	209.05	207.7	208.75	208.12
217.45	216.19	215.76	215.85	217.96	217.14	217.37	216.99	216.55	216.57	214.97	216.62	216.78	217.52	217.34	216.11	216.67	216.56	216.68	218.64	217.57	218.5	216.87	218.04	217.21	217.49	216.7	216.65	216.98	215.78	216.1	217.21	217.7	217.18	217.53	218.3	216.52	217.11	216.03	216.17	216.76	216.42	218.61	216.95	216.98	216.44	216.73	217	216.69	218.4
209.55	209.14	208.1	208.86	209.31	209.21	207.81	209.1	207.82	209.49	209.26	209.93	207.98	208.96	209.67	210.01	209.22	207.98	209.55	208.6	209.61	208.43	209.46	208.92	207.66	210.09	208.22	208.14	208.06	209.29	209.41	208.48	209.1	208.71	209.23	209.71	208.32	208.82	208.78	209.16	209.02	209.05	208.07	209.54	209.3	209.01	208.09	208.7	209.84	208.74
208.91	209.58	209.38	209.04	208.85	209.37	207.71	208.21	209.18	207.82	208.07	207.68	209.33	208.97	209.7	209.15	208.35	208.56	209.18	209.24	209.65	208.77	208.5	208.05	208.66	208.97	209.39	209.93	209.79	209.24	208.78	208.62	208.86	209.69	208.83	208.31	208.16	208.82	208.51	209.09	209.22	209.23	208.77	209.42	210.1	208.61	207.98	208.5	208.16	208.56
212.31	212.95	214	213.51	213.5	212.11	212.18	213.15	212.74	212.86	212.88	212.96	212.48	212.64	213.54	213.13	212.99	212.52	213.35	213.1	212.11	211.71	211.5	213.29	212.51	211.66	213.19	212.33	213.71	212.19	211.72	212.5	212.65	214.1	212.41	212.51	213.57	212.65	212.85	213.24	213.69	213.58	212.5	212.64	213.07	212.56	214.13	212.78	213.19	213.26
203.24	202.33	203.15	203.28	203.84	202.59	203.15	203.25	203.45	203.03	203.59	202.8	203.34	203.35	203.27	203.59	204.28	203.08	203.05	204.01	202.98	203.56	203.43	203.2	203.27	204.22	203.13	203.53	203.71	204.7	203.58	202.73	203.75	203.39	203.21	203.88	202.92	204.14	204.11	202.72	203.14	203.88	204.17	203.64	203.1	204.82	203.01	202.49	202.74	202.72
207.24	208.61	208.36	208.13	206.96	207.47	207.46	207.31	207.84	207.69	208.16	207.45	208.12	207.61	207.25	208.3	207.52	207.96	207.08	208.02	207.79	208.74	208.07	207.74	207.9	207.5	207.62	207.06	207.1	207.67	207.4	208.02	208.19	207.68	207.74	208.18	207.91	207.03	207.73	207.51	207.79	207.66	207.42	206.78	207.71	207.63	206.89	208.41	207.6	207.92
204.71	204.19	203	204.64	204.31	203.05	203.83	204.39	203.27	203.74	205.25	203.86	204.07	203.94	204.76	204.31	205.31	204.18	202.65	205.87	203.92	202.95	204.45	204.18	204.51	203.71	203.38	204.21	203.11	203.52	204.96	202.93	201.96	203.86	204.4	204.92	204.38	203.86	202.9	203.3	204.33	203.63	204.04	203.44	204.8	204.55	202.58	204.09	203.31	205.48
207.01	206.63	206.91	207.91	206.79	207.78	207.93	207.76	208.06	208.34	207.44	207.98	207.66	207.41	207.49	208.15	208.38	206.46	209.27	206.68	207.67	208.24	206.9	207.13	207.08	206.83	207.46	206.95	208.03	207.51	207.89	207.18	206.43	207.84	207.82	206.92	206.29	207.44	208.86	207.79	207.42	207.36	207.72	207.96	208.95	208.2	207.09	207.6	207.02	207.35
208.45	208.3	208.29	208.33	207.3	207.08	208.37	207.41	207.46	207.29	208.71	207.84	207.7	207.88	207.48	208.59	207.83	207.41	207.09	207.19	208.56	208.63	207.64	207.45	208.31	207.96	208.84	206.96	206.3	207.69	207.56	208.16	207.39	206.72	207.71	207.25	207.32	209.43	206.7	206.93	207.76	208.83	207.25	207.15	208.37	207.6	207.49	207.03	207.22	208.65
216.6	217.08	217.63	216.78	217.19	217.07	217.82	216.86	216.48	216.81	216.63	218.36	215.81	217.01	216.06	217.93	217.16	216.24	217.77	217.89	217.15	217.11	217.51	215.92	217.2	216.9	216.29	216.44	217.39	218.03	218.38	217.22	216.12	217.12	217.16	216.74	216.89	218.01	217.55	216.7	216.81	216.67	217.33	216.57	217.05	216.51	216.99	215.93	216.37	215.95
201.89	202.79	204.7	203.15	203.38	202.01	204.09	204.58	202.4	203.37	203.2	202.13	203.44	203	203.47	202.84	203.51	203.39	203.16	204.48	203.87	202.58	203.44	203.48	203.68	203.71	202.9	202.54	203.89	201.96	203.14	202.19	203.21	203.19	202.9	203.19	203.31	203.22	203.47	202.97	202.37	202.33	204.12	203.91	203.61	203.51	203.61	202.26	203.4	201.97
208.73	210.33	209.89	209.23	209.18	209.31	210.56	210.34	209.4	211.04	210.15	210.61	209.45	210.21	209.91	208.87	208.93	207.96	209.42	210.06	209.98	210.03	209.63	209.23	209.53	208.81	210.56	209.96	209.83	209.31	209.31	209.46	210.33	209.22	209.54	208.92	209.27	209.28	210.44	209.13	210.78	209.32	209.56	208.06	210.18	209.24	208.63	208.61	210.67	210.6
207.03	207.85	208.46	207.2	208.28	208.04	206.92	207.74	208.47	206.99	206.78	207.32	207.06	207.43	208.19	207.37	208.56	208.09	207	207.57	207.76	206.57	208.24	207.69	207.25	208.93	208.72	208.15	208.01	207.67	207.92	207.59	207.31	207.53	207.74	206.86	207.8	207.27	208.67	207.12	208.34	207.07	206.67	208.38	208.37	207.65	206.9	207.72	206.87	208.82
209.05	208.97	208.96	208.47	208.77	208.68	208.75	208.38	208.22	207.87	209.09	208.97	209.31	209.06	208.5	208.41	209.58	208.48	209.03	208.58	208.22	209.02	208.79	208.71	207.82	207.98	207.68	208.19	208.76	207.87	208.91	208.78	208.11	208.29	207.77	208.66	209.41	208.65	207.47	210.04	208.38	209.89	209.79	207.99	208.04	210.54	207.36	208.09	208.05	208.64
203.91	203.84	203.83	203.75	203.21	204.07	202.86	202.34	202.61	203.38	205.05	203	204.58	203.15	203.64	203.48	203.11	204.36	204.57	203.1	203.42	203.98	203.08	203.64	203.64	203.89	202.46	203.55	203.72	203.66	203.39	204.23	203.77	202.07	203	202.43	203.54	203.87	203.95	203.73	203	203.03	203.97	203.67	202.89	203.16	204.42	203	204.23	204.03
217.56	217.14	217.76	217.82	218.19	218.68	218.56	218.36	218.13	217.37	217.75	217.49	217.59	218.84	218.19	217.61	218.24	218.2	217.59	217.37	217.06	216.86	217.1	217.82	217.55	218.06	215.54	217.91	216.36	218.07	218.59	218.6	217.91	216.99	218.34	217.65	218.9	217.58	218.17	217.76	216.4	217.72	216.48	217.51	218.77	217.05	217.47	218.78	217.26	217.92
201.71	202.24	202.9	202.33	202.84	202.1	201.33	202.15	201.42	201.99	200.84	202.6	202.54	202.58	203.91	201.12	202.3	202.92	201.29	202.71	202.72	203.6	202.74	202.56	202.27	201.7	201.88	203.32	202.54	201.92	201.54	202.69	201.11	201.59	202.39	201.92	203.56	202.59	201.74	201.73	201.91	201.83	202.43	201.74	203.11	201.81	203.86	202.41	201.89	202.92
208.89	207.05	208.91	207.1	208.1	209.13	208.37	208.83	209.27	207.16	209.69	208.36	208.96	209.02	208.52	209.11	208.95	208.36	208.12	209	208.69	208.25	208.31	208.96	208.21	208.3	208.45	209.33	208.75	209.35	208.27	208.11	209.62	207.71	207.44	208.55	207.28	207.64	208.56	208.61	208.89	209.02	208.13	208.03	208.65	209.86	209.36	209.56	207.96	209.01
209.26	208.83	207.92	209.11	209.26	209.09	208.8	208.08	208.47	209.16	208.48	208.54	208.83	208.61	208.87	208.85	208.95	208.92	207.7	207.99	210.13	208.34	208.39	209.1	208.81	209.13	209.56	208.35	209.82	208.77	208.24	207.72	207.87	207.65	208.75	208.49	209.5	208.51	208.69	208.34	207.35	207.9	208.86	209.33	209.1	209.19	208.03	208.04	209.28	206.67
203.59	203.63	201.67	203.33	201.73	202.9	203.29	202.84	203.41	202.77	202.65	202.01	202.11	202.57	202.95	203.08	203.51	201.63	202.44	202.52	202.31	202.13	202.5	202.1	202.62	202.92	201.55	203.09	201.83	202.08	203.32	202.42	201.87	202.7	202.41	202.69	202.84	202.08	201.48	201.71	202.17	202.04	201.71	201.88	201.4	202.23	202.35	202.37	202.06	201.9
217.64	216.84	217.64	217	215.23	216.75	216.64	215.32	216.88	217.17	216.6	216.8	216.47	217.65	217.59	217.12	216.79	216.68	216.66	216.26	216.4	216.88	218.86	216.55	216.07	217.62	216.86	217.47	218.85	216.58	217.26	217.43	216.79	216.69	217.69	217.78	217.97	217.06	216.07	217.16	217.46	216.05	216.99	217.32	216.35	216.86	217.09	216.35	217.4	217.23
200.12	199.03	200.17	199.63	199.72	198.69	199.15	199.43	198.66	199.69	198.89	199.52	199.9	198.27	198.67	199.65	198.7	198.99	198.75	199.53	199.34	199.68	200.02	200.86	199.23	198.62	199.94	199.69	198.78	198.84	199.33	199.35	200.73	199.44	200.07	199.26	198.56	199.66	199.23	198.67	198.8	198.53	199.35	200.08	199.1	198.8	199.64	200.59	199.26	198.91
211.56	211.81	212.28	211.57	211.15	211.3	211.25	211.11	211.62	211.4	212.21	211.54	211.72	212.43	211.32	212.21	212.02	212.21	211.17	210.89	212.52	212.8	211.11	212.74	211.7	211.13	212.31	212.86	211.71	211.76	212.05	212.45	211.34	211.68	212.66	212.65	212.81	211.89	211.59	211.7	211.91	211.44	212.14	212.6	211.98	211.7	212.19	211.19	212.9	211.55
208.09	208.64	208.91	209.46	208.74	209.87	208.93	207.22	209.42	209.5	208.89	209.09	208.47	209.41	208.1	208.73	208.24	208.58	208.16	208.32	207.16	208.8	208.39	209.34	208.95	208.91	207.28	208.91	208.7	207.83	207.26	207.61	207.77	208.94	208.39	208.16	208.57	208.64	208.11	208.51	208.5	208.65	209.32	208	209.51	208.94	208.53	208.46	208.63	208.16
208.51	207.86	208.18	206.07	207.68	207.69	208.39	208.39	209.29	207.32	206.13	208.48	207.71	207.54	208.3	207.42	208.25	208.45	206.77	207.51	206.81	207.93	208.58	208.25	205.99	206.4	207.46	207	208.08	207.52	208.35	208.3	207.69	208.26	206.06	209.12	208.15	207.6	208.14	207.7	207.35	207.03	207.65	207.74	207.95	207.38	208.36	207.94	208.11	207.55
208.92	209.44	209.76	210.32	209.56	209.26	209.44	210.56	210.01	209.91	209.42	209.22	209.01	210.66	209.78	209.62	210.21	209.69	208.18	210.07	209.76	210.05	209.48	210.95	209.11	208.97	209.81	209.53	209.46	209.92	208.88	209.28	208.64	209.72	209.93	210.17	208.95	208.82	210.54	209.13	209.88	208.2	209.24	209.58	209.16	209.62	210.92	209.66	209.89	209.73
214.26	213.23	214.08	213.69	213.62	214.04	213.8	213.35	213.97	213.33	213.75	214.04	214.48	214.73	212.94	212.59	213.6	213.57	214.42	213.39	213.21	214.12	213.98	213.5	211.59	213.54	215.08	213.16	214.85	213.96	214.68	213.93	214.46	213.21	214.21	213.29	213.37	213.6	214.03	212.85	214.27	214.32	214.21	214.08	213.98	213.52	213.58	213.86	213.94	213.33
205.31	205.79	205.92	204.41	205.47	205.37	206.5	205.25	205.52	205.95	206.06	205.71	205.34	205.29	205.37	205.53	205.74	206.51	205.07	205.43	205.82	205.57	207.24	205.36	205.86	205.71	205.25	206.57	205.83	204.81	206.41	206.25	205.26	205.45	205.56	205.69	205.82	205.87	205.8	205.91	204.97	205.67	204.72	205.73	206.11	206.65	205.34	206.33	204.93	205.36
208.96	208.38	209.01	208.31	207.43	207.26	209.3	208.87	207.34	208.91	208.39	208.55	208.92	209.21	207.31	208.97	208.85	209.83	208.46	207.9	209.1	208.3	208.57	208.96	208.16	208.45	208.66	208.51	208.08	208.14	208.45	207.95	207.97	207.93	208	208.22	208.31	208.62	208.59	208.26	208.84	208.36	209.32	209.64	208.52	208.21	209.14	208.6	209.33	208.67
207.65	208.15	209.03	208.12	208.61	207.44	208.54	208.17	209.21	207.87	208.89	207.63	208.98	208.36	209.09	208.98	209.06	207.99	206.71	207.85	208.34	208.39	208	210.04	207.85	208.97	208.07	209.74	208.34	208.57	208.61	209.73	208.58	208.74	209.09	209.16	208.37	208.07	209.07	208.33	208.01	208.91	208.8	209.07	208.27	208.64	208.52	207.87	209.49	209.15
207.69	207.97	207.88	207.32	208.63	208.22	207.72	206.37	207.54	206.9	207.51	208.38	207.53	208.19	207.8	207.63	208.77	208.39	207.49	206.94	207.33	206.45	206.81	207.66	208.54	206.94	206.95	207.37	208.16	207.7	207.51	208.24	207.24	208.4	208.26	207.31	206.48	207.03	208.57	207.12	208.91	206.98	207.14	207.29	207.61	207.69	208.83	208.43	207.23	206.63
201.14	200.23	200.09	200.61	201.38	200.74	200.76	200.58	199.79	200.98	200.63	200.42	200.73	199.92	201.62	201.32	200.3	200.2	200.6	201.29	199.51	199.33	200.85	199.19	200.34	199.68	200.83	200.3	199.99	200.13	200.41	200.62	200.24	200.31	199.43	199.83	200.41	199.85	199.86	200.37	200.49	200.93	200.17	201.31	200.74	202.02	199.83	200.59	201.1	200.14
202.93	202.64	202.7	203.52	203.06	202.01	202.03	203.99	203.21	203.31	202.19	201.53	202.07	203.36	200.65	201.33	202.26	202.98	202.81	202.61	202.21	202.57	202.29	202.8	203.35	201.85	201.73	201.72	202.28	202.76	203.34	202.51	201.19	202.71	201.75	202.78	203.07	203.06	202.87	201.48	202.72	202.75	201.73	203.11	201.62	203.56	203.38	203.59	203.34	203.03
202.36	201.49	202.75	200.76	201.74	202.31	202.31	202.65	202	203.07	201.81	202.95	203.19	203.27	203.36	201.82	202.56	201.83	203.63	203.29	202.4	202.47	202.53	203.6	203.5	202.17	203.1	201.89	202.17	201.57	202.45	203.89	202.74	203.77	201.48	203.44	203.1	201.72	202.17	202.36	201.67	203.12	203.16	203.46	202.94	203.78	203.06	203.03	202.3	201.64
210.23	209.74	209.78	210.48	209.56	209.23	209.22	208.79	209.6	210.99	209.76	209.56	209.3	209.36	209.26	209.7	209.8	209.43	209.32	210.67	210.04	209.83	208.38	209.85	209.53	209.22	209.62	209.71	209.93	209.37	209.29	208.49	209.65	209.63	209.6	210.45	209.99	209.72	209.59	210.12	208.53	208.62	210.44	209.35	208.95	210.99	210.17	210.28	210.14	209.22
211.43	211.42	211.65	212.55	212.52	211.98	211.58	211.56	210.76	211.88	211.38	211.18	211.44	212.32	212.14	210.85	211.08	210.99	212.62	210.95	211.44	211.02	211.26	211.69	210.43	211.19	212.62	211.51	211.97	211.5	211.63	212.27	212.1	211.12	210.47	211.46	211.75	212.09	211.93	210.9	211.18	212.95	212.14	211.41	212.14	210.31	211.4	211.05	211.77	212.11
217.01	217.17	217.38	216.35	215.63	218.03	217.78	216.1	217.15	216.56	216.37	216.57	215.47	217.82	216.98	217.06	217.42	216.29	216.49	216.07	216.84	216.84	216.56	217.38	216.47	216.54	217.35	217.2	216.41	218.18	217.76	216.89	217.3	216.51	217.39	217.09	216.29	217.37	217.17	217.24	217.04	218.21	217.91	217.38	216.3	216.79	215.89	215.76	217.63	217.8
203.95	201.7	203.49	203.84	203.83	203.26	203.64	204.65	204.74	204.14	202.91	203.85	203.75	203.4	204.46	202.86	203.2	203.44	205.19	203.62	203.02	202.48	204.01	203.42	204.01	203.68	203.41	203.9	202.18	203.75	203.05	202.57	202.92	203.86	204.52	204.13	203.86	204.48	203.25	203.76	203.4	203.39	203.46	203.62	202.98	203.55	203.69	203.45	204.05	204.46
202.79	204.5	204.17	203.42	204.43	203.38	204.52	203.06	204.87	202.71	202.81	204.14	203.65	203.55	203.08	204.26	204.3	203.75	203.7	202.64	202.9	204.79	203.49	203.15	202.76	203.51	203.57	202.59	203.99	203.25	203.76	204.32	203.18	203.83	202.91	204.38	203.97	204.07	202.92	203.09	204.56	203.54	203.61	204.29	203.96	202.78	203.37	203.41	203.91	203.8
199.26	199.71	199.22	198.26	199.53	198.33	199.87	199.74	200.11	198.12	199.59	199.25	199.63	200.04	200.25	200.15	199.27	199.45	199.64	200.46	199.85	199.09	198.85	199.45	199.1	199.44	199.26	199.72	199.16	199.35	199.39	199.95	199.27	199.56	198.26	199.55	198.84	199.74	198.56	199.09	199.76	199.51	199.01	200.71	199.25	199.96	198.95	199.37	200.34	199.42
212.89	214.02	213.29	212.62	214.18	212.85	213.41	211.94	212.53	212.74	213.34	214.34	213.19	213.77	213.45	212.55	212.87	212.57	212.65	212.25	213.16	212.77	212.69	213.12	215.09	213.85	212.44	213.53	214.12	213.44	213.67	213.51	212.74	212.07	212.03	214.04	213.13	213.09	212.64	212.69	212.5	212.58	212.37	212.73	212.53	212.47	213.56	212.2	212.89	212.94
209.58	210.28	210.41	210.55	210.74	209.7	209.35	208.69	209.39	210.2	209.19	208.26	210.9	208.52	210.48	209.62	210.21	209.33	210.57	210.5	209.12	210.32	210.41	209.5	209.19	210.76	209.81	209.16	209.13	209.47	208.51	208.58	208.86	208.82	209.64	209.66	210.42	210.09	208.09	208.39	210.3	208.75	210.21	210.21	209.57	209.75	208.73	209	209.86	208.68
202.42	202.6	202.59	201.31	202.66	202.03	202.15	202.19	202.43	202.17	201.88	202.36	202.62	202.32	203.75	203.88	201.72	203.22	202.74	203.04	202.16	201.59	202.58	201.81	201.58	202.46	202.68	201.9	202.66	200.87	202.46	203.68	202.8	201.68	202.13	202.03	203.16	202.29	203.28	202.22	203.65	202.27	200.92	201.89	202	203.9	203.12	203.03	202.77	202.02
212.22	211.64	212.94	213.74	212.48	211.39	211.57	213.42	212.14	211.93	213.86	211.82	213.28	213.61	213.28	212.64	212.03	211.83	211.73	213.48	211.71	212.35	212.21	213.34	212.82	212.6	212.56	213.75	213.58	212.31	213.17	212.41	211.09	212.3	212.11	212.83	212.81	212.5	212.36	213.28	212.35	212.92	212.15	212.32	212.88	212.53	212.31	211.7	212.53	213.49
216.62	216.41	216.55	217.77	216.93	216.23	217.72	216.65	217.16	217.48	216.64	217.33	216.99	217.29	216.85	216.9	216.94	216.1	216.45	216.3	216.92	217.57	217.01	216.87	216.23	216.76	217.54	216.02	217.22	216.42	217.43	216.61	216.9	215.89	217.27	216.92	216.19	217.58	217.04	216.54	217.18	216.64	218.04	217.55	216.7	217.45	216.95	218.33	217.3	216.3
208.91	208.65	209.32	209.32	208.9	209.26	209.91	209.12	209.5	209.11	210.19	209.14	209.6	209.4	210.03	209.75	209.65	210.65	209.58	209.75	209.48	210.1	210.3	209.09	209.05	210.21	209.14	209.73	209.19	209.87	211.24	209.81	208.43	209.45	208.87	208.92	209.12	208.59	209.56	210.31	209.61	210.27	209.41	208.1	209.57	209.41	210.22	211.21	209.34	210.01
204.63	203.92	202.87	203.62	204.19	204.55	203.83	203.68	204.02	205.65	203.57	204.31	203.76	205.43	203.79	203.96	203.79	203.79	204.19	203.08	204.64	202.99	204.03	204.48	203.5	204.38	204.97	204.57	204.41	204.43	203.12	204.27	205.16	204.37	203.76	203.4	204.35	203.93	203.81	204.46	205.09	203.6	203.3	203.81	205.06	203.95	204.43	204.36	204.34	203.67
208.06	207.56	207.41	209.35	206.92	208.73	207.8	207.99	207.71	208.89	207.56	208.36	206.82	208.19	207.71	208.69	207.27	208.27	207.62	207.82	208.68	207.75	207.24	207.07	207.56	208.03	208.16	207.45	208.46	208.39	207.14	206.97	208.24	207.04	207.98	208.32	208.04	207.54	207.13	207.75	208.52	208.08	208.82	207.77	207.04	207.57	208.77	207.12	207.08	208.34
199.7	199.55	198.84	198.64	199.1	199.08	199.58	199.89	199.32	199.6	200.38	199	200.69	198.07	199.33	199.23	199.38	198.53	199.48	198.59	199.62	200.64	198.76	199.56	198.96	199.33	199.42	199.67	200.11	201.41	200.23	200.57	198.43	199.09	198.09	199.82	199.32	200.37	199.44	198.81	199.9	200.23	199.25	199.06	199.56	199.04	198.59	199.24	199.45	199.16
204.49	204.72	204.16	203.13	204.31	203.43	203.98	203.01	203.41	203.76	204.95	204.74	204.86	204.09	203.65	204.6	204.61	203.86	202.64	203.58	203.07	203.6	204.67	203.49	204.79	203.14	203.64	203.34	203.34	203.23	204.27	204.48	203.46	204.14	204.08	203.7	203.45	203.5	204.58	203.33	203.11	204.67	204.4	203.92	203.58	203.93	204.69	203.7	204.25	203.42
206.1	205.29	207.28	207.4	207.1	206.99	205.84	207.06	207.42	207.27	205.42	206.14	206.54	207.29	205.72	206.97	206.48	205.38	206.09	205.83	207.15	206.86	206.03	206.19	206.15	205.88	207.45	207.22	207.23	205.82	206.09	207.54	207.78	205.84	207.06	205.51	205.75	206.42	206.99	206.25	207.26	206.73	206.44	205.28	206.28	205.61	206.49	207.42	206.13	205.53
212.03	212.5	213.17	212.99	213.69	212.34	211.83	211.41	212.5	213.32	211.86	211.54	212.14	212.88	212.13	211.28	211.87	212.85	212.53	211.82	212.42	212.28	212.62	213	211.95	212.34	212.69	211.71	212.62	212.49	213.19	212.51	212.04	213.04	212.24	212.31	212.56	213.16	212.71	212.29	211.68	211.88	211.67	212.18	212.54	211.96	212.35	211.7	211.9	213.13
211.12	211.28	211.96	211.64	211.56	210.88	211.92	211.98	211.54	212.4	211.5	210.8	210.98	212.73	211.95	212.18	211.82	211.44	211.22	210.29	212.24	211.61	212.23	210.93	211.01	212.11	211.27	211.85	212.4	211.21	211.03	211.76	212.09	211.9	210.91	211.53	211.55	211.51	211.35	212.59	210.86	210.86	212.24	212.27	210.83	210.3	210.8	211.64	213.21	211.92
216.55	217	217.39	217.35	217.36	218.01	217.46	216.92	217.13	216.9	216.27	218.23	217.15	216.64	217.06	216.49	216.75	217.51	216.61	216.12	216.82	216.93	217.66	215.88	215.71	215.94	216.94	217.93	217.49	217.89	217.03	216.75	216.9	217.17	217.7	217.39	217.32	217.14	216.69	216.31	215.54	216.3	217.71	216.48	217.54	217.44	217.32	216.45	216.56	217.81
213.15	213.47	213	213.67	213.08	212.54	212.46	213.9	213.95	213.43	213.56	213.2	213.2	214.04	212.99	212.56	213.88	212.9	212.41	214.1	211.78	214.39	213.21	213.21	213.74	212.85	212.88	213.21	213.18	211.25	213.01	212.86	214.11	213.6	212.64	212.86	213.95	212.7	214.14	212.73	213.68	213.91	213.49	212.18	213.34	213.46	212.51	213.48	213.29	213.69
205.49	207.93	206.43	206.69	206.29	206.5	207.35	206.09	206.77	206.19	206.14	205.36	206.48	207.45	205.65	207.85	206.38	206.13	206.72	205.58	204.8	206.66	207.23	207.3	206.25	206.17	205.49	206.29	206.49	206.31	205.93	206.88	205.67	206.21	204.53	206.36	206.55	207.3	207.52	206.85	206.74	206.56	207.52	207.22	206.19	206.01	206.16	206.27	207.11	207.02
211.62	211.52	211.79	212.28	211.48	210.54	210.94	211.69	211.18	211.5	212.43	211.09	211.57	213.4	210.74	212.71	212.95	211.53	212.56	212.17	211.27	211.96	212.11	211.17	211.63	211.68	211.79	212.84	210.32	212.15	212.79	211.91	212.21	210.81	212.29	211.68	211.29	212.51	212.96	211.91	211.25	211.7	211.52	211.62	211.88	212.44	210.79	211.86	213	210.85
207.06	208.02	206.57	207.15	206.81	208.03	207.78	207.6	207	207.86	208.4	207.05	207.64	208.02	208.44	208.17	206.93	208.73	207.5	208.74	206.42	208.6	207.46	207.99	207.79	207.21	207.6	206.64	207.67	208.12	208.04	207.03	207.72	207.43	207.77	208.52	206.39	207.86	208.44	207.94	207.69	206.67	207.66	208.15	208.18	207.76	207.41	206.69	207.33	208.05
208.28	207.85	210.24	208.19	208.45	208.61	209.35	208.75	208.48	208.29	208.86	208.91	208.87	208.83	208.1	208.56	210.5	209.26	207.73	209.36	210.16	209.74	208.81	208.41	207.9	209.33	208.3	209.45	209.47	208.36	208.34	208.72	209.01	209.4	208.79	207.68	207.64	208.84	209.98	208.35	210.06	209.56	208.78	208.55	208.9	209.56	209.14	208.91	208.82	209.19
209.96	208.83	210.88	209.74	210.3	209.09	209.59	209.5	210.08	210.37	209.41	209.11	210.54	211.16	209.52	209.79	211.13	209.54	208.93	209.17	211.05	208.25	209.72	209.39	209.9	210.33	208.82	208.43	209.29	210.63	208.77	209.56	211.03	209.7	209.44	210.44	209.83	209.84	208.83	210.14	209.9	209.51	210.3	210.85	208.53	208.71	209.54	209.82	210.62	209.94
203.67	203.2	203.77	203.82	203.34	202.75	203.78	203.99	202.92	204.66	203.45	203.18	203.07	203.9	203.43	203.99	202.87	203.41	204.11	202.49	202.65	203.52	203.65	204.09	203.03	202.36	203.54	202.25	204.21	203.57	203.88	204.85	203.03	203.78	203.9	204.07	202.87	203.77	203.38	204.29	203.19	204.11	202.17	204.02	203.53	204.31	203.58	202.96	204.11	204.15
201.51	201.53	202.66	202.92	203.33	203.9	201.47	201.83	202.7	201.83	202.82	201.8	202.57	202.44	203.01	201.53	202.74	203.88	202.7	202.67	203.19	201.61	203.01	203.31	202.76	202.27	202.8	201.62	203.13	201.76	202.39	203.47	202.99	202.43	202.48	202.84	203.14	202.14	203.48	204.04	203.07	203.07	202.38	203.27	202.33	202.49	203.02	202.15	202.89	201.61
208.97	209.7	208.27	208.92	208.16	208.89	209.32	209.14	209.59	208.8	208.96	208.4	209.46	210.44	208.04	208.07	208.94	207.44	208.55	208.14	208.99	208.64	208.9	209.6	209.78	208.6	208.33	207.89	208.33	208.74	208.98	208.65	210.17	208.52	208.7	208.41	209.39	209.63	209.07	209.18	207.85	208.13	208.81	209.02	209.62	207.75	208.53	209.39	208.96	209.12
207.72	208.77	210.1	208.89	209.19	208.07	208.81	208.02	207.22	208.79	209.26	208.54	208.18	209.2	208.51	208.43	209.03	208.35	209.33	209.55	209.46	208.76	209.04	208.37	208.73	210.46	209.97	209.59	209.73	207.85	207.93	209.13	209.13	208.78	208.37	208.86	209.11	208.83	208.55	207.57	208.96	209.51	208.92	208.81	208.71	208.79	208.7	208.7	209.18	209.48
202.36	202.82	204.16	203.4	203.63	203.82	202.7	204.26	203.4	202.93	202.66	202.68	202.45	203.15	203.09	202.28	203.28	202.39	202.67	203.44	202.86	202.95	203.47	202.27	203.23	203.47	203.57	203.08	204.6	203.29	203.07	203.72	203.6	203.14	202.51	202.76	203.54	203.85	203.25	202.45	203.61	202.9	202.6	203.3	202.89	202.35	203.25	204.29	204.51	202.36
208.03	208.43	208.81	209.85	208.59	209.36	207.98	209.6	208.84	208.99	208.24	208.42	207.78	210.31	207.16	208.96	208.19	207.82	208.41	209.29	208.63	209.56	208.91	208.27	208.78	208.79	208.4	208.15	208.49	208.9	210.37	209.08	208.05	208.94	208.16	208.3	209.41	208.2	208.57	209.11	208.47	208.63	209.65	206.73	209.26	208.8	207.87	208.4	207.82	209.16
215.33	216.92	216.9	217.48	216.13	217	217.27	218.24	217.89	216.52	215.97	216.88	217	217.25	216.9	216.35	217.41	216.76	217.38	216.97	217	216.55	217.7	216.3	216.98	217.05	217.59	216.58	218.31	215.03	216.81	216.58	216.94	217.1	216.69	216.93	217.45	217.32	217.39	217.66	216.6	217.13	216.55	217.3	216.58	216.74	216.7	216.88	216.93	216.65
210.82	211.68	211.48	211.8	210.84	211.2	212.05	211.87	212.2	210.46	211.38	211.91	211.38	211.93	211.46	212.02	212.73	210.67	211.81	210.76	211.67	212.64	211.75	211.4	210.86	209.66	211.2	212.32	211.43	211.92	210.77	212.44	211.41	211.43	211.22	211.79	211.22	210.82	212.4	211.83	210.47	211.82	211.54	211.15	210.98	212.02	211.81	212.23	210.97	211.93
202.41	202.39	202.59	201.79	202.69	202.86	201.58	202.75	202.11	202.84	202.86	202.17	202.58	202.39	201.67	203.36	203.21	203.02	202.56	201.55	203.07	203.1	202.24	201.72	202.11	202.97	202.9	201.76	202.75	202.95	203.14	202.73	202.26	203.57	202.92	202.47	201.93	203.15	202.42	202.11	202.7	203.19	202.91	203.35	202.53	201.85	202.03	201.89	202.37	203.26
211.65	211.47	211.98	211.15	211.68	212.31	211.74	212.58	210.55	211.76	211.92	211.86	212.57	211.73	212.14	211.13	211.18	210.79	211.97	211.68	210.87	210.84	211.68	210.72	210.83	209.9	210.79	210.7	211.97	212.01	210.45	212.07	212.28	211.45	211.32	212.06	211.9	211.45	211.62	212.32	211.8	212.75	210.91	211.1	210.77	211.83	212.2	210.79	210.9	211.35
201.86	202.04	201.97	202.7	203.16	202.74	203.14	201.81	202.12	202.07	202.98	203.05	201.98	203.46	202.86	202.56	201.88	202.65	203.99	202.9	202.97	202.73	202.2	202.23	200.56	201.44	203.39	202.65	203.13	202.19	203.11	203.34	203.07	203.3	204.1	202.95	202.37	202.23	203.16	202.26	202.34	202.98	202.7	202.66	202.13	202.1	202.24	202.12	203.74	202.14
204.03	202.8	204.24	203.18	202.96	203.9	203.19	203.81	203.91	203.67	203.51	203.6	204.66	203.46	204.23	202.84	203.74	204.42	202.81	203.11	204.18	203.72	203.61	203.87	203.32	203.98	203.76	203.02	203.7	203.59	203.89	203.37	202.61	204.08	203.13	203.09	204.42	202.98	204.04	203.4	203.55	204.04	204.55	204.67	203.19	203.62	203.04	203.92	203.01	203.79
207.81	207.8	207.25	207.1	207.27	207.14	207.34	208.13	208.55	206.91	207.9	207.77	207.87	207.14	207.2	207.55	208.15	206.86	207.84	207.07	206.52	209.19	206.79	207.57	207.95	208.15	207.15	208.49	208.21	206.5	207.6	206.89	207.61	207.8	207.31	208.5	207.9	207.52	208.79	207.97	207.4	208.85	206.57	207.46	208.45	206.04	207.71	208.28	207.14	208.26
209.03	208.2	209.05	208.51	208.06	208.95	207.95	207.99	208.67	210.59	208.03	209.46	209.22	207.87	208.62	208.14	208.99	208.39	208.43	208.6	209.31	207.73	208.37	209.96	210.05	208.65	208.36	208.76	207.9	209.06	208.66	208.46	208.21	208.61	208.09	207.85	208.25	207.87	208.23	207.37	208.75	209.68	208.38	207.55	209.31	209.06	209.09	209.05	207.93	208.28
205.63	204.39	205.03	205.22	203.36	204.85	203.62	203.05	204.88	204.26	204.47	205.74	204.79	204.15	204.14	204.87	204.12	204.49	204.44	204.67	205.44	204.2	204.59	204.39	203.73	205.08	204.22	203.94	203.84	204.96	204.3	204.52	204.63	204.44	204.05	204.65	204.3	205.11	204.89	205.11	204.36	205.12	204.33	204.85	204.7	205.22	205.96	204.95	204.01	204.66
203.5	203.29	203.32	202.25	203.05	204.05	203.39	203.61	203.08	202.71	202.91	203.4	202.27	202.54	203.67	202.57	203.19	204.79	203.85	202.3	202.74	202.36	204.27	203.26	202.87	202.33	203.06	203.82	202.75	202.48	202.84	203.79	202.37	203.21	202.54	203.38	203.32	203.38	203.62	203.21	203.07	204.09	203.34	202.76	203.37	202.64	202.78	203.27	203.28	203
208.33	209.37	207.92	209.39	208.56	208.97	209.02	208.7	208.6	208.2	208.21	208.61	208.77	207.69	209.86	208.62	208.72	210.12	209.4	208.21	208.77	208.36	208.45	208.61	209.95	209.55	209.87	208.3	210.43	208.63	209.76	208.16	207.9	209.78	209.33	209.1	208.46	208.81	207.94	208.82	208.88	208.64	208.62	208.78	208.74	209.33	207.9	208.37	207.91	209.74
201.71	202.13	202.93	203.38	201.74	200.92	202.62	203.08	203.4	202.04	201.88	203.11	202.26	201.87	202.49	202.42	201.87	202.09	202.51	202.67	201.82	202.74	204.03	201.88	202.58	203.19	201.61	203.44	202.31	202.88	202.41	204.19	201.03	202.29	202.9	201.74	202.33	203.1	203.48	202.34	202.18	203.17	200.65	201.73	202.18	202.91	202.55	202.71	202.61	203.45
199.97	200.93	199.22	200.44	201.27	200.03	200.74	201.01	200.37	199.68	200.46	199.58	200.79	199.96	199.75	200.77	200.63	199.68	200.33	199.84	201.59	200.16	200.76	199.81	200.57	199.48	200.08	199.77	200.38	200.2	200.44	200.46	199.98	199.55	199.07	199.41	199.98	200.85	200.52	200.91	201.82	200.45	200.39	200.61	200.32	199.95	200.84	200.67	200.67	201.24
211.37	211.44	211.59	211.8	211.57	211.92	211.4	212.98	211.89	211.85	211.47	211.37	210.03	210.46	211.52	212.36	212.09	210.32	212.15	212.08	211.86	211.92	212.69	211.15	211.7	210.88	211.53	210.24	211.99	210.8	211.44	211.96	212.04	211.43	210.05	211.98	210.84	211.84	211.18	210.46	211.32	211.99	211.27	211.61	211.3	211.2	211.21	212.28	210.55	211.87
204.82	203.98	202.65	203.8	203.82	203.62	205.27	204.5	204.63	203.99	203.14	203.66	203.51	203.42	204.33	204.59	203.16	204.49	204.3	203.1	203.34	204.39	204.4	203.32	204.22	202.93	204.73	203.91	203.95	203.75	202.73	203.87	203.75	202.53	204.55	204.31	203.93	203.18	204.91	203.51	203.44	203.44	203.51	204.29	203.77	203.8	204.6	203.74	203.91	203.89
205.14	205.15	205.22	205.21	205.94	205.52	205.85	205.37	205.41	204.78	205.51	205.88	205.41	204.8	205.57	206.65	205.6	206.03	203.87	206.04	205.92	206.12	206.11	205.57	205.41	205.65	206.71	206.78	205.74	204.39	206.64	205.68	205.64	205.5	206.47	204.94	205.99	206.2	206.67	207.06	206.39	205.25	205.67	205.38	205.21	205.67	205.75	205.8	205.35	206.64
202.03	202.73	202.88	202.66	202.9	202.65	201.74	203.06	203.3	202.29	203.21	201.96	203.11	202.86	202.47	204.22	201.74	202.56	203.42	202.15	202.92	202.53	203.06	203.14	202.34	201.53	202.62	202.21	202.63	201.78	202.98	202.72	203.26	202.89	201.57	203.7	203.66	202.54	203.2	203.54	202.5	201.56	202.72	202.78	202.15	202.67	204.27	202.55	203.43	202.98
209.93	209.11	210.28	209.37	209.18	209.79	208.94	210.8	209.67	209.32	210.25	209.62	208.19	209.36	210.08	209.45	209.35	209.69	210.03	209.2	209.43	209.37	209.33	210.31	207.71	209.31	210.17	209.54	209.61	209.81	209.07	209.65	210.68	210.09	210.23	208.82	209.51	209.24	209.3	209.64	210.02	209.77	209.69	209.96	209.72	210.16	210.09	209.65	210.21	210.2
199.15	198.81	199.36	199.34	199.31	198.84	200.64	199.31	200.86	200.25	200.13	200.15	198.09	199.67	200.91	199.26	198.8	200.96	199.75	200.16	200.09	199.18	198.17	200.31	200.35	199.3	200.29	199.19	199.74	200.8	200.04	199.5	199.65	200.47	199.56	200.11	198.93	200.01	199.2	200.35	199.94	199.47	200.18	201.06	199.91	199	200.02	199.59	199.97	199.7
203.5	204.54	203.48	203.42	202.9	203.93	203.11	203.13	202.51	202.79	203.19	204.37	203.94	203.74	201.86	203.36	203.7	205.22	203.95	202.67	203.36	203.34	203.48	203.06	204.84	203.28	204.33	204.63	204.38	204.11	203.23	203.19	203.69	204.63	203.08	203.9	203.84	203.53	203.51	204.31	203.06	203.2	203.34	203.01	202.74	204.17	203.11	203.04	203.34	204.65
200.68	199.3	201.22	200.78	198.85	200.29	200.89	200.9	200	200.94	199.42	200.68	200.93	200.14	199.99	199.96	200.89	200.82	200.11	200.92	200.47	201.03	200.99	200.02	199.43	200.59	199.4	200.6	200.53	200.33	199.8	200.39	200.31	200.37	200.83	200.25	200.64	199.56	199.35	200.1	201.67	199.83	200.55	199.99	200.88	200.99	200	199.46	199.26	199.97
212.01	213.38	213.04	213.65	213.11	211.88	213.82	212.95	211.98	213.05	213.06	212.01	213.5	213.87	213.35	213.4	211.83	213.38	213.45	213.65	213.34	213.62	213.04	212.88	213.52	213.25	211.71	213.89	214.46	212.57	213.68	213.9	213.61	213.24	212.3	212.48	212.65	213.28	211.35	212.68	213.49	212.08	212.92	212.97	213.57	212.62	213.56	212.43	212.78	212.25
196.42	198.19	197.58	198.31	198.55	197.22	197.59	198.37	198.84	198.02	197.01	197.29	199	197.36	198.12	196.93	198.1	198.68	198.09	197.39	196.87	198.89	198.2	199.45	198.44	197.02	197.54	197.33	198	198.35	197.91	198.55	198.13	198.29	198.57	197.6	198.56	198.98	197.91	197.64	198.4	198.06	198.94	198.5	196.93	197.53	199.2	197.63	198.42	198.13
208.17	208.9	207.54	207.63	205.9	209	208.27	207.56	208.43	208.41	208.05	207.66	207.2	207.95	207.33	206.81	208.13	208.05	209.02	208.21	208.06	207.15	208.55	208.47	208.02	207.97	207.83	208.27	207.91	207.51	206.49	209.62	207.56	207.99	207.41	207.47	207.81	208.87	207.17	207.47	207.79	208.43	208.29	208.16	209.06	208.03	208.74	207.7	206.6	209.01
199.33	199.82	200.13	200.1	200.46	199.64	199.52	198.81	200.11	199.3	199.38	200.18	199.56	200.04	199.58	199.95	199.61	200.15	198.75	199.41	198.66	200.66	198.75	199.24	199.7	199.47	198.64	198.22	198.69	198.98	201.11	199.3	200.63	197.95	198.86	199.83	198.35	198.89	199.98	199.6	198.37	199.46	200.08	199.75	199.23	199.4	201.39	199.85	199.73	199.73
199.2	200.08	199.08	200.37	199.89	199.22	199.25	198.99	199.97	198.62	199.77	199.07	199.29	200.17	199.42	200.66	198.92	199.44	199.54	199.94	199.74	199.13	199.4	199.33	200.23	199.2	198.66	199.79	199.44	198.96	199.08	200.1	199.45	198.31	200.06	199.83	200.81	197.86	200.71	201.37	199.55	199.48	199.53	199.39	199.61	199.18	199.41	198.76	199.42	198.86
203.13	202.04	202.54	202.93	202.6	201.77	203.03	202.55	203.49	202.14	203.16	201.62	203.6	202.49	202.78	202.76	202.43	202.55	202.95	202.09	202.27	203.14	202.27	202.12	202.72	202.45	202.26	202.24	203.47	202.62	202.17	202.41	203.4	201.52	201.88	202.98	203.32	202.67	202.11	201.58	202.93	201.89	202.06	202.16	202.25	203.76	202.8	201.57	202.66	202.05
208.29	207.83	207.96	208.81	208.08	208.54	208.82	208.53	208.25	208.74	209.86	209.04	208.81	208.53	209.1	208.04	207.78	208.5	209.01	208.43	209.05	207.67	208.75	207.96	208.2	208.72	210.15	208.64	208.74	209.62	208.54	207.84	207.74	209.46	209.64	209.07	208.26	208.32	208.5	207.27	208.33	208.01	208.73	208.59	207.9	208.24	208.7	208.39	209	209.86
213.14	212.88	213.09	214.17	212.19	214.07	212.68	213.03	213.35	213.18	212.95	213.56	212.7	212.05	213.11	213.01	214.49	212.73	213.13	212	213.34	213.28	212.65	213.91	213.72	213.01	213.24	213.8	214.17	212.62	212.03	213.08	212.52	213.18	212.69	212.61	212.19	213.25	212.49	213.38	212.02	212.35	213.15	213.23	212.07	212.24	212.06	213.7	213.28	213.78
199.9	199.13	200.44	199.78	200.5	198.42	199.76	199.67	200.68	199.92	200.29	199.61	197.7	200.01	199.91	199.44	198.88	198.8	199.58	199.64	200.25	199.26	199.51	199.27	199.52	198.27	199.65	199.21	199.12	198.79	198.69	198.91	199.09	199.43	200.34	198.53	199.13	199.42	198.5	199.65	199.67	199.79	198.72	199.02	199.41	199.87	199.15	200.21	200.11	200.34
212.02	212.16	210.89	210.89	212.03	212.12	211.4	211.01	211.78	211.97	210.92	212.12	211.22	211.21	211.76	212.28	210.7	210.6	210.77	212.69	211.19	210.48	210.46	211.04	211.95	211.89	212.39	210.87	211.24	212.25	211.1	211.82	210.92	213	212.44	212.76	211.68	211.07	211.92	211.28	212.21	211.6	212.63	211.48	213.01	209.92	212.08	210.54	210.75	211.76
201.54	201.64	201.4	200.56	200.1	201.88	201.76	200.92	200.17	201.4	202.19	201.18	199.86	200.78	200.88	202.32	200.98	201.18	200.32	200.11	200.65	200.95	200.64	201.15	201.79	201.45	201.05	200.98	202.04	200.53	200.92	202.72	201.01	200.9	201.4	199.9	201.17	201.66	200.69	200.62	201.2	200.31	201.34	200.78	200.67	201.62	200.48	200.82	200.69	201.32
205.1	203.06	204.53	203.11	203.5	203.82	203.32	204.3	201.81	203.52	203.28	204.67	203.91	204.4	203.14	204.05	203.17	203.49	203.19	202.95	204.3	203.21	202.74	204.46	202.55	204.71	203.23	203.69	203.38	202.95	203.73	203.81	204.76	202.77	203.58	202.6	202.33	204.08	204.05	203.94	204.65	203.02	202.25	203.58	203.97	203.48	203.78	202.99	203.46	202.27
203.51	202.71	203.36	204.19	203.06	203.55	203.97	202.73	202.98	203.62	204.68	203.57	205.08	204.03	203.75	203.55	203.65	203.56	204.95	203.1	203.46	203.44	203.07	203.4	203.79	203.84	204.01	203.44	204.11	203.37	203.21	202.32	204.13	204.26	204.26	202.99	204.38	204.26	203.93	203.34	204.35	204.36	203.49	203.33	204.86	204.64	203.44	203.15	203.42	203.32
208.67	208.55	207.7	208.2	208.36	206.92	207.9	208.21	206.62	208.23	207.23	208.44	207.52	207.74	207.47	206.11	207.4	208.34	206.24	208.68	207.99	206.78	206.91	207.6	206.74	207.18	207.52	208.05	207.6	207.62	207.48	207.56	207.38	207.14	207.98	206.89	208.06	208.13	206.97	208.32	207.61	207.38	207.79	207.54	208.02	207.14	207.32	207.68	208.59	208.19
206.66	208.36	208.54	207.67	207.51	206.64	207.05	208.33	208.18	207.25	207.58	207.97	207.4	208.81	208.28	208.22	207.99	207.68	207.91	207.28	207.71	207.99	207	208.38	208.62	208.22	207.42	207.91	207.37	207.77	206.59	207.8	207.97	207.34	206.85	208.82	207.43	207.51	207.46	207.26	208.19	207.78	207.95	207.06	206.47	208.26	208.56	207.57	208.93	207.32
208.89	207.8	209.15	207.66	207.67	208.18	208.07	207.72	208.17	208.57	209.32	207.37	207.82	207.5	208.92	208.53	209.82	207.74	208.29	207.9	208.58	209.56	208.34	208.57	207.79	208.25	208.92	208.8	209	207.22	208.95	208.33	209.12	208.78	208.87	208.3	209.2	207.93	208.15	208.79	208.75	208.42	209.44	207.61	207.69	207.86	208.34	207.91	207.67	208.16
193.8	194.38	193.45	195.18	194.68	194.27	194.16	194	195.13	193.68	193.45	194.36	194.51	194.49	194.02	194	194.4	194.39	194.04	193.68	194.34	195.51	194.8	194.03	194.38	194.23	193.62	195.25	194.75	194.41	193.89	194.64	195.04	194	194.13	192.52	193.52	194.59	194.72	193.92	193.87	193.79	193.74	194.22	193.73	194.01	194.34	192.47	194.06	195.02
203.33	202.37	204.43	203.85	203.04	203.67	202.58	202.88	202.54	202.92	202.65	203.57	203.18	202.6	202.63	204.11	201.83	203.38	203.58	203.63	203.05	203.37	204.19	202.05	203.85	203.08	202.42	203.47	203.58	202.57	204.39	202.12	202.62	202.53	203.41	204.08	203.22	202.63	202.84	202.28	203.69	203.74	204.33	202.45	202.56	203.17	202.62	204.17	204.47	201.99
209.5	209.44	209.46	210.04	209.18	209.69	208.25	210.18	210.51	209.28	208.32	209.18	209.76	209.45	210.03	208.64	208.16	209.01	210.12	209.37	209.72	209.78	209.34	210.35	210.28	209.75	209.18	209.21	210.34	209.91	209.87	208.7	209.76	209.82	211.12	209.6	209.99	209.92	209.69	209.15	208.82	208.69	209.58	210.06	209.28	208.12	209.46	208.95	208.78	208.38
201.03	201.02	200.21	200.26	200.24	200.4	199.67	200.21	200.53	199.3	200.43	200.84	199.9	199.8	199.63	200.58	200.67	200.66	200.6	200.53	200.51	199.6	200.64	200.59	199.37	200.82	201.35	199.38	200.73	200.94	199.13	201.48	200.85	199.82	199.94	200.11	200.52	200.11	200.94	199.85	201.92	201.16	200.35	199.86	200.4	200.56	200.87	199.68	200.33	201.36
209.51	209.85	209.54	209.54	208.21	210.03	209.1	209.16	208.64	209.09	208.99	209.91	209.27	210.04	211.19	209.08	208.64	209.79	209.74	209.29	209.92	209.33	209.07	208.9	209.23	209.64	208.83	209.82	209.01	209.29	210.09	208.64	208.78	209.61	210.46	209.5	210.18	208.93	209.02	208.79	209.43	209.33	209.25	208.69	209.71	209.29	209.1	209.12	209.1	210.26
213.7	211.03	211.89	212.25	212.04	212.62	211.57	211.15	211.28	211.62	210.7	212.13	211.28	210.92	211.83	211.92	211.07	211.5	212.53	211.76	212.32	211.47	211.8	211.94	211.03	211.86	211.89	211.44	211.82	211.53	211.62	212.35	211.05	211.45	211.47	211.12	211.42	211.83	211.37	211.53	210.43	211.84	210.32	211.71	211.91	212.99	211.51	210.46	212.69	211.19
208.14	207.52	208.47	208.12	208.3	208.1	207.4	207.54	208	207.09	207.11	206.6	206.77	208.9	207.78	207.76	208.2	208.3	206.7	208.16	207.94	207.22	207.72	207.08	206.07	206.62	207.94	207	208.08	208.8	207.76	208.19	207.98	208.04	207.33	207.71	207.69	207.43	207.15	207.45	208.1	206.92	208.07	207.09	207.44	207.63	207.56	207.06	207.55	207.93
206.79	208.12	207.59	207.35	207.21	207.52	208.94	208.22	207.88	207.48	207.69	207.81	207.89	208.06	208.68	207.54	207.32	208.72	208.2	207.92	207.35	207.25	207.89	207.87	208.4	207.69	207.34	208.02	208.81	207.74	208.64	208.21	207.85	207.7	207.76	206.76	207.8	207.52	208.18	206.82	207.33	207.53	208.1	208.29	207.83	206.84	208.99	207.83	207.43	207
199.47	199.41	199.84	199.17	200.25	199.11	199.71	197.92	199.43	199.44	200.14	199.9	200.78	198.99	198.61	198.42	199.18	199.45	198.48	199.57	200.79	199.37	199.42	199.72	200.27	199.55	199.95	198.74	199.07	198.14	199.63	198.94	198.4	199.81	199	200.41	198.68	199.03	199.32	200.08	199.42	199.03	199.39	199.87	200.46	199.81	199.51	198.35	199.27	199.2
207.71	208.69	208.51	208.09	208.62	209.64	209.42	208.39	208.7	209.89	209.08	208.61	209.53	207.47	208.84	209.44	208.64	208.53	208.74	208.25	207.86	208.31	208.63	208.78	208.37	207.65	208.31	207.39	208.09	209.24	209.37	208.78	208.78	208.53	208.48	208.27	207.9	208.95	209.63	209.58	208.69	209.24	208.73	208.07	208.05	208.03	208.88	209.62	207.35	208.87
203.58	203.19	202.78	204.02	203.14	202.89	203.54	202.52	203.09	202.42	202.65	204.23	203.45	202.82	203.45	203.5	202.88	203.51	202.96	202.57	203.13	203.69	203.02	202.73	203.37	203.25	204.18	203.62	203.81	202.6	203.19	204.18	204.34	203	202.8	202.73	203.56	203.33	204.07	203.32	203.98	203.59	202.46	203.56	203.02	203.01	204.04	203.4	202.93	202.95
198.7	197.38	198.43	197.43	197.01	197.58	198.14	197.34	198.31	197.83	198.31	198.45	197.38	197.78	197.96	198.63	198.71	197.59	198.2	198.68	197.64	198.02	199.38	199.18	197.52	199.57	198.99	197.73	197.1	197.97	198.52	197.79	197.98	199.23	197.74	197.76	197.99	198.12	198.39	198.55	197.37	198.12	196.83	196.43	197.81	197.99	198.86	197.45	197.98	198.31
208.43	208.15	208.48	207.82	208.88	209.73	209.92	207.87	209.44	207.03	208.08	208.03	208.42	209.25	208.73	209.15	208.59	208.59	207.83	207.88	208.16	209.05	208.65	209.12	207.91	209.12	207.92	207.52	208.17	207.62	208.86	209.21	209.33	208.21	208.32	209.58	208.5	208.62	208.74	209.76	208.14	208.95	209.06	207.99	208.32	208.29	208.44	208.99	208.32	209.14
208.77	209.08	207.76	209.6	208.79	208.98	209.43	209.75	208.33	209.7	208.95	209.26	209.26	209.17	210.93	208.35	209.38	209.96	208.34	208.87	209.12	210.91	210.83	209.15	210.5	209.34	209.4	209.28	210.26	210.01	210.27	209.54	209.71	209.6	208.57	209.01	209.96	208.42	209.76	210.27	207.63	210.1	209.49	208.93	210.12	208.53	209.47	209.26	209.49	208.53
209.5	210.51	208.47	208	207.98	209.77	208.04	207.53	207.79	208.07	207.57	208.74	208.96	209.36	208.81	207.95	207.89	207.94	209.7	208.43	208.96	209.65	208.47	209.12	208.14	210.12	208.37	208.09	208.72	208.46	208.39	208.68	208.59	208.55	208.47	208.64	208.35	208.34	208.74	208.59	208.38	208.08	209.82	209.39	208.9	208.98	208.57	208.09	208.97	208.72
216.77	217.33	215.52	216.94	217.07	217.77	218.64	217.2	216.02	216.39	216.6	216.74	216.22	215.62	218.88	217.1	216.76	216.89	216.2	216.2	216.49	217.86	217.33	217.59	217.23	216.94	216.18	216.83	217.04	217.57	217.82	215.99	216.71	216.06	215.75	217.35	217.68	218.11	216.43	216.94	217.12	216.27	216.88	216.92	216.26	217.29	217.6	216.03	216.62	216.35
211.6	211.23	211.27	211.5	211.45	210.75	212.16	210.98	211.07	211.71	212.36	211.91	211.56	211.81	212.47	211.93	210.89	210.83	212.92	211.26	210.95	211.26	212.6	213.11	211.93	211.31	212.03	210.91	212.19	212.54	211.63	211.46	213	213	212.74	211.96	211.21	210.9	211.28	211.44	211.55	210.54	211.54	210.52	212.45	211.25	211.46	211.25	211.42	212.27
203.77	204.73	204.56	204.57	205.98	205.02	203.95	203.98	204.73	204.73	204.12	204.84	203.62	204.83	204.58	204.94	204.88	203.62	204.96	204.43	205.16	204.99	205.61	205.12	204.22	203.78	204.34	204.26	204.57	204.49	205.17	205.45	205.34	205.1	204.08	205.25	205.54	203.99	205	204.2	205.57	204.89	204	204.66	203.73	203.57	204.67	204.54	203.14	204.19
212.32	211.81	211.37	211.25	211.5	210.92	211.93	210.44	211.33	211.97	212.58	211.75	211.68	211.38	211.49	212.54	211.63	212.92	211.34	212.19	212.07	212.61	211.49	211.84	212.71	211.78	211.25	210.85	211.79	211.51	211.77	210.99	212.36	211.35	211.57	213.06	211.16	211.29	212.54	211.52	211.82	211.95	212.54	211.66	212.45	210.33	211.93	211.24	209.96	211.67
197.83	197.51	198.14	197.52	198.35	197.81	197.79	198.55	198.71	198.16	197.99	198.52	198.07	197.85	198.08	198.8	198.2	197.59	197.82	198.04	197.96	197.64	196.79	197.79	198.1	198.51	198.11	196.86	198.01	197.43	197.06	197.14	197.86	198.26	197.5	197.47	198.95	197.92	198.43	197.45	197.22	197.24	197.88	196.96	198.63	198.15	198.89	198.83	198.01	199.54
208.44	210.7	209.03	208.21	206.46	206.88	209.2	208.48	207.81	207.38	208.13	208.08	207.18	208.51	209.16	207.55	207.75	208.12	208.18	208.25	208.98	208.88	209.41	207.91	208.64	207.95	207.58	207.79	209.42	209.06	210.34	207.02	208.47	208.6	208.62	208.46	207.57	208.49	208.68	209.03	209.43	209.01	207.93	208.71	209.46	209.52	208.8	207.94	208.9	208.5
211.2	211.86	211.97	211.87	211.3	211.19	210.93	211.35	212.03	211.71	211.04	212.52	212.13	212.36	211.82	212.52	211.11	212.62	211.83	212.74	211.76	212.74	211.68	212.07	212.01	211.04	211.08	212.01	211.12	211.75	211.48	211.18	212.58	211.6	212.11	211.47	211.72	211.08	211.99	211.43	212.17	212.6	210.8	212.66	211.1	211.84	211.3	211.02	211.19	212.35
208.35	208.57	208.86	209.44	209.55	209.86	208.37	209.72	208.91	207.39	208.96	208.65	208.84	209.15	208.68	208.58	209.09	210.14	208.24	207.8	208.53	208.96	208.26	209.37	208.51	209.57	208.36	209.16	209.72	209.39	207.74	208.98	208.44	209.46	209.92	209.09	209	208.05	209.21	207.88	208.24	209.15	208.99	208.86	208.01	209.23	208.93	210.08	208.17	208.65
207.36	206.56	208.39	207.04	207.54	207.56	208.52	207.05	207.01	208.26	207.41	207.82	209.35	208.07	208.93	207.15	207.02	208.41	208.3	207.34	207.82	208.5	207.56	207.1	207.7	208.28	206.66	208.01	207.94	207.17	207.84	207.42	208.44	206.89	207.42	207.66	208.5	207.5	206.54	208.14	208.02	207.29	207.09	207.82	206.41	207.2	207.04	207.32	206.86	207.87
207.23	207.21	206.92	207.6	207.66	207.67	207.45	208.09	208.47	206.7	208.23	208.12	207.76	206.32	207.83	207.9	207.53	208.54	206.72	207.05	206.56	207.18	207.93	206.94	207.46	207.47	208.79	208.02	207.65	207.73	207.46	207.6	207.66	208.65	207.45	209.02	208.25	206.91	208.17	206.58	207.07	208.02	206.93	206.98	207.13	208.25	206.65	207.36	207.18	206.11
199.53	200.24	200.08	200.65	200.01	199.25	199.71	201.22	199.82	200.4	200.3	199.73	200.01	200.08	201.34	199.04	201.5	199.98	200.08	199.63	201.12	201.15	199.76	200.5	200.76	201.23	199.97	200.3	200.76	200.4	200.09	200	200.17	199.47	199.21	200	200.41	199.84	200.49	200.6	199.48	200.39	199.52	201.37	200.59	199.66	200.47	199.44	199.73	199.99
208.64	208.83	208.31	208.09	208.79	207.5	208.87	208.07	207.2	208.42	207.65	208.65	209.36	208.48	208.46	209.23	208.75	207.83	208.52	207.79	207.77	208.82	208.44	208.69	207	208.24	207.76	209.19	209.03	209.29	208.16	207.89	208.26	208.55	208.4	208.64	208.9	209.45	208.89	209.39	208.95	208.06	209.17	208.56	208.75	208.03	207.29	207.66	207.25	208.98
194.61	194.33	194.49	193.03	194.41	193.09	194.42	193.76	194.03	193.75	194.43	194.45	194.25	194.19	194.32	193.66	195.17	194.62	193.52	194.53	193.55	193.22	193.91	194.25	194.52	193.8	193.77	194.06	194.68	193.75	194.27	194.23	194.74	193.91	194.92	193.86	194.45	194.6	193.89	194.49	194.62	193.84	194.44	194.38	193.57	193.82	194.52	194.16	193.57	193.82
219.42	217.36	216.98	216.84	218.62	218.67	218.73	218.2	217.73	218.48	217.81	217.16	218.83	217.81	217.17	217.25	218.37	217.22	218.31	217.09	217.2	217.9	217.69	217.54	216.71	218.49	217.81	218.02	217.64	217.41	217.85	218.17	215.87	218.41	216.21	217.06	218.45	218.24	218.92	217.37	218.76	218.01	219.21	217.51	218	218.36	217.58	218.18	217.51	217.78
216.42	217.14	217.96	216.57	217.06	217.64	216.21	217.25	217.25	217.35	216.93	215.87	216.15	215.94	215.95	217.01	215.95	216.9	217.91	217.5	217.79	219.14	215.2	216.88	217.82	215.75	216.97	217.5	216.45	215.99	218.11	216.82	217.19	216.35	217.05	216.87	218.26	217	218.13	216.91	217.59	217.28	216	216.25	217.34	217.11	215.84	217.08	216.12	217.09
208.47	208.74	209.95	208.53	209.01	208.83	208.68	208.78	208.4	207.91	208.91	208.93	208.83	207.95	208.03	208.02	208.23	208.47	209.64	208.56	208.28	210.33	209.66	208.74	208.85	209.35	209.12	210.03	209.11	209.05	208.66	207.76	208.13	208.67	208.1	208.42	209.12	208.42	209.25	209.1	208.16	209.74	208.29	209.04	209.56	208.35	208.97	209.69	208.56	208.22
208.52	209.88	209.58	209.03	208.32	208.58	207.44	208.62	208.89	209.42	208.62	207.94	208.59	208.72	207.96	208.35	209.87	208.09	209.13	207.66	208.6	208.38	208.08	208.75	208.03	208.22	208.95	208.69	209.13	208.5	208.85	208.68	207.5	208.99	208.86	209.15	207.7	208.02	208.86	208.86	208.67	209	208.76	208.12	207.73	208.56	209.44	208.57	207.94	208.44
206.92	206.1	206.34	205.86	207.05	206.39	206.07	205.48	206.47	206.86	208.01	205.83	206.39	206.86	206	207.77	207.39	207.3	205.92	207.21	206.45	206.03	206.61	205.55	206.81	206.04	205.83	206.33	206.14	205.75	207.15	206.76	206.69	206.19	206.56	205.39	206.07	206.33	207.1	205.78	206.48	206.8	206.23	206.5	206.3	205.71	206.27	206.37	206.7	206.1
209.21	209.46	209.73	209.56	210.4	209.11	210.03	209.08	209.39	210.42	208.92	209.84	211.17	209.48	210.61	210.65	209.75	209.86	209.55	209.17	209.51	209.95	210.63	208.77	209.23	208.64	209.93	209.45	209.67	209.88	209.42	208.54	210.4	209.05	209.29	209.05	210.29	210.07	209.91	209.85	210.45	210.34	210.69	210.16	209.15	209.99	209.61	210.17	207.86	209.13
208.74	207.2	206.72	207.53	207.75	206.97	208.14	207.73	206.68	206.13	206.49	208.34	206.53	207.49	208.56	207.74	207.89	207.71	207.2	207.3	207.11	207.11	207.97	208.13	209.18	209.32	207.42	207.33	207.98	207.08	207.93	207.78	207.93	207.74	207.76	207.96	207.25	207.97	207.8	207.92	208.11	207.32	207.43	208.37	207.7	207.95	207.48	206.48	208.32	207.05
[truncated: 150 more columns]
