# Supplementary material for: Genetic dissection of main and epistatic effects of QTL based on augmented triple test cross design
Source: PLoS One. 2017 Dec 14;12(12):e0189054. doi: 10.1371/journal.pone.0189054 (PMC5730204; doi:10.1371/journal.pone.0189054)
Supplement: S6 Supporting Information — (ZIP) [file pone.0189054.s006.zip › z1_1150_0.8_5.csv]

209.36	210.53	208.41	209.99	209.04	208.57	209.18	207.78	209.19	207.15	208.32	208.78	208.37	208.86	208.5	207.94	208.61	208.66	206.89	207.25	208.45	208.86	208.56	208.63	208.72	209.04	209.64	208.85	209.99	208.02	206.92	208.42	208.19	208.02	208.44	209.8	208.61	210.44	207.17	210.04	209.65	207.77	208.4	208.3	208.94	207.73	209.45	209.22	209.06	207.69
207.59	207.07	208.21	207.73	208.57	207.43	206.64	207.17	206.8	208.33	208.26	206.5	207.73	207.98	208.8	207.99	210.1	208.41	208.85	206.12	206.93	206.56	207.29	208.38	208.17	208.47	208.64	207.03	208.6	207.88	208	207.41	209.28	207.19	207.72	207.61	207	207.11	206.8	207.85	208.43	207.8	208.37	207.51	208.79	207.03	208.39	207.91	207.43	208.2
207.56	205.02	205.27	206.76	206.24	206.32	205.15	205.05	206.21	206.69	208.14	207.94	206.43	205.15	206.51	208.13	205.56	207.69	207.72	205.7	206.11	205.4	205.42	205.21	205.45	207.43	207.84	206.43	205.41	207.23	207.57	206.14	206.67	205.73	206.89	207.72	206.39	207.82	206.91	206.67	206.88	205.3	206.28	206.39	208.05	206.39	207.59	206.17	206.49	206.8
205.46	204.38	206	205.74	203.42	204.09	204.74	205.1	205.36	204.72	204.01	203.61	205.64	202.61	205.49	203.66	204.37	204.64	205.32	206.63	205.96	204.93	205.03	204.11	203.97	205.1	204.6	204.21	205.37	202.62	205.28	204.99	204.44	203.92	204.35	205.62	203.37	205.93	206.43	203.72	205.61	203.08	202.92	206.58	205.33	204.45	203.52	205.2	203.32	204.96
200.18	200.15	200.29	199.87	200.47	200.49	199.61	200.37	199.6	198.71	201.86	202.23	200.08	199.72	200.46	199.52	201.33	200.61	200.29	200.33	199.65	198.08	200.17	199.67	199.75	201.45	199.06	202.33	201.81	199.67	201.06	199.07	199.62	200.43	201.26	200.47	201.65	199.28	200.28	201.31	201.22	199.72	199.92	199.52	200.73	200.78	199.34	200.58	199.85	199.99
206.28	206.23	205.2	203.83	207.78	205.65	206.39	208.15	206.68	206.28	206.59	206.43	205.31	207.29	206.87	207.49	205.7	207.52	206.65	204.46	207.04	205.16	206.33	206.78	205.14	205.25	206.04	205.84	206.47	207.73	207.65	207.23	207.31	208.36	206.43	205.32	206.19	208.1	208.02	208.29	206.25	205.58	206.03	207.01	204.12	206	208.76	208.28	207.24	206.34
211.88	211.1	211.21	213.32	210.44	212.09	210.81	211.44	210.28	211.32	213.06	211.2	211.1	212.7	211.48	209.14	211.7	211.83	212.35	211.15	210.56	211.26	211.22	212.18	212.01	212.05	210.95	213.71	211.56	211.62	210.81	210.64	210.99	210.61	213.86	213.2	211.07	212.46	213.32	212.24	211.94	211.66	211.92	211.8	211.72	212.21	212.02	210.29	211.84	212.13
209.01	208.16	209.55	209.09	207.96	209.18	209.64	208.11	209.18	208.23	210.03	208.69	208.07	208.97	208.49	208.24	209.01	208.74	206.64	209.09	207.66	207.76	209.71	208.19	208.04	208.37	209.61	207.24	208.63	209.4	208.52	208.49	209.85	207.53	208.36	208.09	209.4	210.18	208.22	207.37	207.84	208.11	208.92	208.91	207.89	207.68	209.17	210.09	208.84	207.78
217.5	215.91	215.94	216.07	216.03	217.76	215.28	217.11	216.22	217.36	218.28	217.5	217.54	218.13	217.68	217.1	218.2	215.84	216.14	217.21	217.44	216.76	217.17	216	216.99	215.27	216.74	216.64	214.62	217.33	216.86	218.22	217.37	216	216.85	217.19	217.08	216.38	216.11	216.81	217.56	218.05	217.37	215.64	218.76	216.14	215.71	216.6	218.01	216.04
209.09	209.7	209.78	208.64	208.72	209.15	210.38	208.46	210.86	208.58	210.8	208.77	210.82	209.04	211.49	208.21	209.64	208.94	209.47	210.17	209.91	209.02	210.52	208.87	207.71	209.71	208.24	209.75	209.37	210.03	209.59	208.39	209.92	209.36	210.28	210.25	208.57	209.26	210.46	209.65	209.06	210.71	209.09	209.88	208.6	209.46	208.01	208.45	210.42	210.21
216.71	213.8	217.72	215.54	217.98	217.23	218.13	216.85	216.02	217.47	215.19	216.45	216.02	218.21	217	216.77	218.63	218.56	216.11	217.65	215.04	218.57	217.69	215.88	216.69	216.06	217.4	216.65	218.53	215.68	216.9	217.54	217.1	218.04	218.7	218.33	216.58	216.8	215.29	215.84	215.79	216.89	216.8	216.47	217.9	217.29	216.31	215.55	216.95	217.47
207.92	208.43	208.55	208.62	208.78	208.62	206.89	207.49	209.15	208.26	208.64	209.56	209.1	207.63	210.55	208.78	209.09	209.62	209.25	207.35	208.81	209.63	209.16	208.6	208.1	209.9	207.07	208.27	207.74	210.13	209.65	208.81	209.56	207.63	210.21	209.6	210.59	209.76	208.67	208.91	209.52	208.39	208.73	209.2	209.35	208.07	209.43	208.03	209.67	208.17
212.52	210.23	212.06	211.14	211.09	213	213.67	212.64	212.06	211.99	212.58	211.54	213.64	212.39	213	211.67	211.78	212.56	213.35	212.47	211.82	211.22	211.77	212.96	212.58	214.1	213.99	211.37	212.1	211.12	213.84	211.44	211.94	213.61	212.6	209.96	210.2	212.29	212.78	213.34	211.8	213.61	212.94	211.42	211.96	212.92	212.77	211.39	211.97	213.25
205.63	204.74	205.38	206.17	207.01	205.81	205.53	206	205.62	204.15	204.54	204.16	204.77	204.91	203.28	204	203.28	204.08	203.91	204.13	205.96	205.59	204.68	203.78	204.01	204.63	205.11	205.2	204.66	204.09	205.7	204.76	204.05	205.99	206.01	204.54	205.43	202.36	206.67	204.46	204.42	204.61	205.21	203.31	203.77	204.57	204.91	205.28	204.8	203.18
210.55	209.23	210.03	210.02	210.03	209.46	209.63	211	209.36	210.6	208.93	209.79	209.76	209.56	209.39	210.35	208.52	209.09	209.64	210.91	209.5	209.35	210.64	209.63	208.07	211.7	208.74	211.38	209.43	211.36	208.42	209.1	208.91	209.48	210.83	211.31	210.27	209.54	210.18	210.64	209.01	209.16	209.87	209.34	210.12	209.07	209.49	209.02	208.14	210.08
205.83	204.63	206.75	205.75	205.98	207.24	205.39	204.81	207.45	206.3	206.03	207.55	205.42	207.72	207	207.36	205.12	207.85	206.55	206.37	205.32	205.72	207.95	206.79	206.9	206.17	206.37	205.78	207.29	206.42	206.18	206.62	206.15	205.51	206.77	205.69	204.09	206.82	206.75	206.59	205.62	206.64	207.01	205.06	208.02	205.88	206.54	205.2	206.48	207.17
205.85	208.2	210.12	208.37	210.23	208.06	207.46	209.62	208.54	207.92	210.77	209.05	208.52	208.33	210.62	207.97	209.2	209.19	208.5	209.23	209.4	207.79	208.84	209.43	208.25	209.72	209.32	208.71	207.14	209.24	208.4	209.83	208.13	210.75	209.23	206.75	208.42	209.02	207.49	208.84	208.13	210.02	208.56	209.26	207.78	207.89	208.94	209.76	207.68	208.78
204.6	205.14	203.19	203.94	203.7	203.71	202.98	203.63	203.83	204.31	204.1	202.56	204.65	204.77	203.69	203.11	203.85	202.94	202.67	202.76	203.02	204.27	203.9	203.58	204.05	202.82	202.81	203.74	202.6	202.43	203.81	204.39	203.91	203.96	203.95	204.87	205.36	203.82	203.79	204.72	202.91	203.43	204.42	204.88	204.9	205.19	203.61	203.5	203.17	204.71
213.26	212.71	213.18	212.08	212.33	214.05	213.92	212.34	212.05	212.42	213.03	214.35	211	213.04	214.03	212.97	213.21	213.48	213.78	212.75	212.97	213.14	214.23	212.99	212.61	212.32	213.36	212.75	214.05	212.57	212.59	213.73	213.2	212.13	213.54	212.05	212.78	212.22	212.59	213.47	212.22	215	215.67	213.43	212.28	213.47	212.25	212.81	212.81	213.63
204.14	202.97	203.39	203.63	203.31	201.98	203.38	202.56	203.57	203.29	203.47	204.58	202.65	204.73	203.56	203.07	204.02	204.53	201.43	202.95	203.46	202.98	203.62	204.1	203.41	202.89	203.75	204.45	202.99	204.5	202.12	204.91	201.65	203.37	203.79	204.32	203.61	203.3	203.5	202.3	203.47	203.63	203.08	204.59	203.49	204.69	202.48	203.56	202.89	202.09
209.56	207.65	209.39	207.49	208.21	206.67	209.03	209.06	208.63	208.81	205.69	208.99	208.1	208.27	209.55	206.83	207.22	207.6	208.45	207.72	209.88	210.01	207.83	210.2	210.25	208.09	209.7	207.71	208.04	208.32	209.66	208.49	208.05	209.65	207.89	209.75	208.44	209	208.4	208.59	209.09	208.67	208.76	209.18	208.9	209.57	209.57	209.27	207.84	210.23
203.66	205.16	203.12	202.63	203.37	203.76	204.42	202.87	203.24	203.11	202.98	204.01	202.1	202.19	204.4	200.57	203.38	202.55	204.08	203.99	201.41	204.51	205.26	202.82	203.68	203.2	204.09	203.55	203.47	204.51	204.64	202.61	203.73	203.42	203.83	204.02	203.8	202.55	202.76	204.74	201.37	203.14	204.02	204.07	203.71	203.67	202.91	204.5	202.61	204.29
213.06	213.8	212.64	213.24	212.11	212.86	212.69	213.31	213.25	211.99	214.94	212.49	213.09	212.66	214.97	214.44	211.6	212.4	212.84	213.89	211.73	213.37	214.56	211.66	213.3	212.09	213.82	212.45	214.23	212.74	213.03	213.23	212.48	211.86	212.35	214.43	213.83	212.8	213	214.15	212.1	213.61	213.26	212.95	212.31	211.82	212.78	213.3	213.5	212.05
202.21	202.03	202.34	202	202.25	202.57	203.36	201.72	202.93	202.45	202.62	202.11	201.42	202.66	202.31	204.63	202.74	201.25	202.34	201.67	203.06	201.94	203.64	202.1	202.51	201.22	201.45	203.42	202.24	203.48	201.19	202.66	203.45	203.69	204.35	201.64	203.62	203.29	202.11	202.82	202.37	202.92	203.44	201.79	202.32	202.1	202.8	202.65	204.85	201.59
204.53	202.72	203.73	202.78	204.62	203.41	203.36	204.5	204.23	204.95	203.78	203.64	204.77	204.99	203.34	202.17	204	203.64	204.97	203.23	204.9	203.31	203.73	204.87	204.01	203.96	204.32	204.74	204.52	202.94	203.97	204.41	204.59	203.92	204.27	204.82	204.76	202.57	203.08	204.82	204.08	205.07	205.13	203.67	203.8	205.13	203.43	202.87	204.3	204.23
203.55	202.96	203.87	202.99	203.45	202.66	204.73	202.92	203.44	203.58	202.64	201.99	203.71	203.19	202.57	205.37	203.41	204.24	202.38	203.66	202.22	204.39	205.42	204.21	203.1	204.58	203.83	203.77	202.9	204.8	202.96	203.29	202.65	204.24	203.68	203.8	205.03	204.61	205.28	202.41	202.6	203.55	203.03	203.73	203.72	204.3	203.79	201.89	203.15	203.58
207.5	207.56	209.46	207.79	208.62	209.33	209.96	208.4	208.34	207.75	209.68	209.84	208.5	209.53	207.18	209.45	207.23	208.82	208.08	209.25	207.59	208.4	208.65	208.68	209.67	208.04	208.39	208.57	209.4	208.22	209.18	209.63	209.47	209.1	208.42	208.5	207.51	210.47	207.35	209.35	208.02	207.51	207.58	207.99	207.37	209.58	208.31	208.45	209.2	208.21
212.58	211.42	212.8	212.74	212.88	211.37	212.39	212.68	212.11	213.57	213.09	212.15	210.83	211.99	211.83	212.1	213	211.85	212.57	212.46	212.16	211.68	212.57	211	211.98	212.38	212.92	213.52	212.38	213.36	211.24	211.25	212.24	211.12	212.56	211.15	212.71	211.38	212.9	211.96	212.63	212.23	212.95	212.38	212.49	211.94	212.96	213	211.92	211.46
209.07	208.49	208.05	206.78	207.8	206.38	208.29	207.91	208.53	206.48	206.84	208.35	206.58	207.2	207.13	208.33	207.41	208.59	208.57	207.75	207.96	207.52	206.84	207.94	208.2	207.33	208.76	206.13	208.59	206.37	208.05	207.32	207.27	207.28	208.59	208.26	209.06	207.86	208.05	207.72	206.54	207.33	208.65	209.11	207.5	209.72	208.9	208.35	207.15	208.33
218.19	216.35	217.82	215.64	216.62	217.34	215.46	217.32	216.44	217.59	219.13	216.47	216.24	216.37	217.42	216.61	217.31	216.73	216.77	216.88	215.57	218.08	215.93	216.1	218.56	217.69	218.29	216.36	216.99	216.83	217.62	217.04	216.51	217.58	216.61	217.29	216.24	216.86	218.32	215.23	216.6	217.56	216.88	216.69	217.32	217.68	215.31	216.78	217.45	217.87
217	216.12	216.94	215.86	217.27	218.57	216.1	217.4	216.69	218.12	217.61	218.28	217.35	216.22	218.29	215.15	216.61	217.95	217.92	217.11	216.12	218.26	216.36	216.32	216.69	216.1	217.37	217.12	216.52	217.35	219.02	216.75	215.65	217.1	215.7	218.13	215.27	217.66	216.31	217.64	215.98	218.14	216.42	215.69	216.73	217.71	217.45	217.23	215.97	216.75
200.4	201.06	201.44	200.82	200.37	201.64	201.17	200.31	199.79	200.17	200.19	199.4	199.74	200.22	198.71	201.31	200.37	200.01	200.48	201	200.37	201.2	201	200.15	199.55	201.16	201.09	200.99	199.94	199.17	200.46	199.42	200.71	198.59	200.12	200.47	200.53	199.97	200.26	198.03	198.11	200.01	200.39	201.01	199.06	200.04	200.89	201.51	200.58	199.19
210.56	212.04	211.16	212.7	210.89	211.89	212.09	210.6	212.46	211.12	211.74	211.22	211.63	211.81	210.4	211.33	210.32	212.51	211.79	212.02	212.72	211.63	211.43	211.32	212.23	212.37	210.77	211.91	211.73	210.76	211.28	210.93	211.69	210.08	212.07	212.55	211.33	212.82	209.81	211.61	212.6	213.54	211.62	210.83	209.84	212.25	210.67	212.82	211.74	211.8
217.46	216.6	216.29	216.53	216.03	217.84	216.85	216.78	216.57	217.57	216.46	217.6	217.82	217.05	215.96	216.96	217.71	216.55	216.67	218.26	215.78	216.87	217.21	215.43	215.38	216.83	216.06	217.44	217.32	218.6	216.9	214.98	217.79	215.43	215.82	217.12	216.34	217.45	218.52	217.03	218.03	217.34	216.24	216.42	216.19	216.52	215.85	217.21	216.64	216.82
203.14	202.42	200.9	203.06	201.89	202.32	202.22	202.51	203.85	202.37	202.91	202.09	203.5	201.2	203.6	201.67	202.55	203.45	204.09	203.23	202.83	202.95	202.41	203.05	200.55	201.76	201.78	203.21	202.73	201.25	204.02	200.94	203.38	202.53	202.97	199.99	202.54	201.35	200.79	202.04	202.79	202.17	201.41	204.03	202.7	201.53	201.22	203.91	199.82	201.44
216.07	219.04	217.86	218.94	216.96	218.34	217.94	217.43	217.89	217.96	217.77	215.97	217.61	217.47	216.03	218.07	217.55	217.94	216.43	217.39	218.37	217.87	218.79	218.36	218.14	218.46	216.46	219.32	215.85	217.65	218.98	217.9	218.87	217.09	217.93	217.89	217.51	218.82	218.61	218.06	216.82	217.56	217.46	216.85	217.94	217.13	217.36	218.61	216.23	218.26
216.63	216.8	215.7	215.73	217.82	215.34	217.48	217.43	217.72	216.29	217.54	216.1	215.83	216.31	217.9	217.06	218.47	216.91	217.45	217.09	217.24	216.58	216.64	216.01	216.59	216.92	218.84	217.77	216.59	216.16	217.3	216.12	216.86	216.47	217.9	217.86	216.05	215.52	216.72	215.45	215.47	216.26	216.38	217.24	218.42	216.28	218.31	216.96	217.38	217.33
204.57	202.6	203.77	203.71	204.03	202.84	204.13	203.94	205.89	205.14	202.62	205.27	204.54	204.51	203.23	205.21	203.93	203.98	204.34	204.14	203.78	204.68	205.54	204.58	203.01	204.02	205.34	204.61	202.85	203.42	204.16	202.24	204.24	204.23	203.93	203.17	203.64	203.5	204.75	202.82	204.39	201.76	203.95	204.77	204.35	201.78	202.97	204.16	202.06	204.15
198.67	199.64	198.04	199.36	198.91	198.23	199.49	199.36	200.14	197.65	199.7	197.92	198.49	199.61	199.23	199.3	199.49	200.83	199.09	199.03	199.55	199.82	199.1	199.56	198.29	198.36	198.63	200.87	200.08	198.11	197.85	198.77	199.99	198.69	199.3	199.83	200.83	200.15	198.98	199.78	197.68	200.06	200.29	198.67	197.88	198.65	197.33	198.61	200.44	199.9
209.65	208.12	209.41	209.3	209.16	209.4	210.28	210.04	209.08	209.21	209.56	208.92	209.18	210.08	209.25	208.71	208.44	208.77	208.44	208.79	208.51	209.27	209.01	209.69	208.07	209.55	209.45	208	209.29	210.2	211.63	209.41	209.13	209.63	209.6	207.9	209.04	208.83	208.52	208.1	210.31	209.22	209.05	208.4	209.74	208.3	210.65	207.58	209.47	209.86
203.66	202.86	202.61	204.68	204.28	203.98	204.16	203.15	203.49	204.29	203.98	201.9	203.46	203.45	203.9	204.41	203.01	203.24	202.91	204.4	205.02	202.87	204.36	202.55	202.61	204.65	205.06	204.14	202.95	204.15	202.93	202.9	204.32	203.67	203.06	202.84	202.45	205.06	203.31	204.42	202.54	203.83	202.49	203.11	203.97	201.72	202.76	205.73	202.94	204.3
206.29	208.1	206.49	206.92	206.26	206.17	205.83	205.84	205.76	206.35	204.87	207.44	206.64	204.84	207.87	205.8	206.62	206.28	205.96	205.26	206.5	206.04	206.44	205.64	207.04	207.32	206.57	205.94	207.94	207.55	205.14	206.07	206.84	206.14	206.06	206.15	207.05	207.7	206.39	205.12	205.14	206.02	205.16	206.19	207.39	206.24	207.77	206.29	205.15	205.87
199.28	198.98	200.75	201.37	200.15	201.01	198.85	200.71	200.74	200.65	199.78	199.48	200.55	200.03	200.71	200.02	200.49	199.18	200.13	199.65	202.07	200.55	200.87	200.57	199.9	200.09	200.52	201.47	200.52	201.12	200.34	198.85	198.29	200.98	201.15	200.12	200.7	198.34	202.01	201.93	198.84	200.33	200.94	199.59	199.78	200.8	199.33	199.88	201.37	201.11
208.98	209.21	209.32	208.58	208.98	209.24	208.28	209.59	208.8	209.26	207.27	209.19	209.06	208.89	208.16	209.75	209.1	208.96	208.03	209.07	208.97	209.96	210.09	208.68	208.11	208.56	208.71	210.19	210.74	209.25	208.82	207.07	209.29	209.31	210.43	208.31	207.88	208.64	208.5	207.14	206.25	207.82	208.61	207.74	207.65	207.46	207.54	207.57	209.41	209.57
200.82	200.15	200.89	199.85	201.27	200.59	201.37	200.66	200.73	200.67	201.28	200.17	201.06	201.29	199.97	202.75	198.91	198.86	200.47	200.21	200.77	201.39	201.17	198.74	201.84	199.37	200.57	200.47	200.83	200.55	201.43	199.61	201.3	200.58	201.34	201.6	201.11	201.63	201.9	200.12	200.2	200.57	201.16	200.21	198.5	200.98	200.2	199.37	201.12	201.39
198.91	199.22	199.5	198.81	198.22	200.74	199.34	199.52	199.63	199.14	200.41	198.92	199.45	198.12	199.34	199.73	200.3	201.12	198.54	199.61	200.55	198.87	198.17	199.76	199.91	200.45	198.75	198.27	199.04	200.5	199.58	199.16	199.96	200.43	200.99	200.26	200.82	198.56	199.91	198.81	198.6	201.76	199.64	201.28	198.93	199.33	200.19	199.82	198.45	200.63
208.03	208.63	208.31	208.18	208.13	206.86	206.91	206.95	206.29	206.55	208.29	209.27	206.65	207.89	206.68	207.73	208.08	208.62	209.33	206.93	206.34	208.27	207.91	207.04	207.7	207.67	208.35	208.76	207.67	208.43	207.36	208.66	207.95	209.38	208.42	208.01	206.58	208.6	207.07	208.47	207.87	207.29	207.84	208.06	206.88	209.19	207.85	208.62	207.39	206.12
210.97	209.94	210.46	208.9	209.26	208.63	210.54	208.24	210.24	210.68	208.65	209.22	210.32	209.84	209.87	209.26	209.88	209.21	207.55	209.41	208.82	208.93	208.7	209.75	209.45	208.88	209.42	209.66	208.34	210.45	208.12	208.15	209.83	210.48	208.71	208.01	210.81	209.21	209.83	209.51	208.69	208.85	210.22	208.98	207.45	210.04	209.79	208.21	208.4	208.83
203.82	204.02	204.97	204.37	204.74	204.86	206.45	204.96	204.53	205.7	205.31	204.71	203.9	203.53	203.61	205.05	204.2	205.44	204.74	204.73	204.82	204.59	205.37	204.21	204.1	205.28	203.68	204.66	204.3	202.46	203.63	205.05	204.7	204.55	205.3	204.26	205.56	205.09	203.57	204.53	205.67	203.87	204.24	203.32	202.78	205.47	204.38	205.15	204.3	202.78
210.13	208.31	208.97	208.87	210.67	208.75	209.35	210.93	210.27	209.05	210.02	208.75	209.89	210.06	208.53	211.51	209.62	209.51	209.5	209.87	208.42	207.19	208.87	210.14	208.96	210.06	210.48	210.88	210.33	210.65	209.45	209.94	208.85	209.98	208.19	208.49	208.86	208.59	208.77	209.82	210.69	209.55	210.21	209.86	209.66	208.98	209.73	209.93	209.63	209.99
203.21	204.82	203.22	202.52	202.91	204.76	203.92	203.31	203.65	204.74	204.72	201.9	203.67	203.83	202.09	202.53	204.75	203.4	202.91	204.62	203.3	202.53	202.16	203.2	203.51	204.41	202.75	201.75	203.83	204.06	203.34	202.23	204.19	202.98	203.7	203.94	203.47	203.35	202.73	202.7	202.87	202.39	204.55	203.25	202.82	203.92	203.72	201	204.57	203.03
198.3	200.32	198.73	199.13	198.86	199.23	200.49	200.47	198.75	198.03	199.66	199.05	198.21	199.36	200.2	199.59	200.14	198.34	199.92	200.63	198.65	199.2	200.92	199.52	199.31	198.29	200.12	198.21	200.53	199.53	199.53	198.34	198.72	199.35	200.45	200.86	199.57	199.43	199.14	199.82	199.78	199.97	200.68	199.28	199.25	201.05	199.7	199.33	200.02	200.29
201.31	202.83	202.97	202.66	201.43	203.2	202.48	202.61	203.35	202.09	203.74	202.31	204.01	202.34	201.02	202.27	200.51	204.15	203.29	201.67	202.22	203.1	202.15	201.83	201.94	202.76	204.72	201.98	199.98	204.62	202.27	203.76	202.52	204.19	203.17	201.3	203.87	202.85	201.41	202.13	202.58	203.3	201.8	202.33	203.32	201.53	203.5	202.75	202.8	201.58
195.47	196.34	195.17	196.17	196.54	196.38	195.11	195.42	195.81	196.06	195.77	193.24	196.28	197.11	195.6	195.93	194.21	196.86	195.98	194.06	195.99	195.11	195.01	195.43	196.08	194.24	194.52	195.38	194.95	195.67	194.5	195.5	194.88	196	195.32	195.32	193.37	194.94	196.26	194.89	193.09	194.95	195.61	195.68	196.33	193.86	193.31	194.99	195.37	194.37
209.55	210.3	210.53	209.99	209.16	210.34	210.61	209.72	209.36	209.34	208.39	208.89	208.56	208.86	210.2	208.62	209.58	208.8	209.68	208.56	212.4	210.3	211.55	210.09	210.96	209.45	210.67	208.6	209.05	209.55	208.22	209.69	208.83	209.68	208.87	209.14	209.03	208.42	207.97	209.51	209.53	208.72	209.4	209.45	210.9	210.53	210.11	210.43	211.37	208.89
207.1	208.83	207.85	206.8	206.57	208.66	209.28	208.53	206.16	208.24	206.76	206.52	207.76	206.37	206.57	208.13	208.41	208.45	208.39	207.76	208.3	207.72	207.43	208.64	206.58	207.52	208.74	208.75	207.41	207.62	206.68	207.7	208.32	207.71	207.6	207.31	207.67	208.2	210.18	207.76	205.21	208.53	208.46	208.37	208.7	207.76	207.04	206.73	208.61	208.1
212.49	209.94	214.05	214.02	211.92	213.61	212.86	212.53	213.63	211.44	211.5	211.89	212.66	212.76	211.29	211.84	211.49	211.72	212.57	211.25	212.97	214.91	211.02	212.46	211.4	212.5	211.77	212.36	212	212.92	213.19	213.4	210.63	212.8	212.61	215.5	211.62	211.92	212.74	211.36	211	212.44	212.75	211.8	214	211.97	211.54	210.69	211.71	211.89
202.64	203.11	206.71	204.97	204.34	204.99	204.04	204.34	203.9	203.88	203.94	203.27	202.59	203.58	202.5	203.02	203.6	205.55	202.88	203.2	203.81	204.21	203.02	204.82	205.19	204.2	204.83	202.65	203.47	203.06	203.1	203.69	203.31	204.67	204.43	203.75	204.1	202.82	205.03	205.32	203.92	203.42	201.83	204.91	203.99	204.02	203.44	205.28	203.7	204.5
217.27	216.11	218.09	217	217.51	217.02	216.87	217.65	217.46	218.65	217.78	217.65	218.03	218.33	216.88	217.56	216.2	217.65	218.19	219.07	217.8	217.74	218.67	220.33	217.99	217.35	217.41	216.78	218.52	217.77	217.36	217.79	217.29	217.54	219.49	217.82	217.86	217.42	217.76	217.34	218.07	218.65	217.51	219.57	218.11	218.75	216.16	219.14	218.58	218.14
208.13	207.9	208.29	207.38	206.82	207.67	206.24	206.87	207.55	207.6	207.86	208.61	208	207.91	206.85	206.23	209.03	208.75	207.18	207.05	207.94	207.85	208.04	207.45	207.62	208.88	207.74	207.12	207.33	208.38	206.81	207.85	208.39	208.43	207.71	208.12	208.03	208.11	208.47	207.46	209.22	207.82	207.65	207.34	207.32	208.18	207.83	207.58	207.74	209.18
200	199.71	199.86	196.97	198.69	200.55	201	199.85	199.73	199.98	199.53	198.79	199.55	201.26	200.06	199.27	199	198.53	199.68	200.43	197.91	199.47	199.47	201.11	199.62	200.23	199.64	201.09	200.1	199.37	199.36	198.67	199.97	200.34	199.94	197.16	199.66	198.81	199.28	201.72	198.79	199.82	199.17	198.55	198.57	198.13	198.19	198.5	199.77	199.34
207.62	208.2	207.88	207.92	207.6	208.19	208.24	208.5	207.71	208.2	207.25	206.7	209.1	207.94	207.46	207.67	206.59	208.72	209.26	207.98	206.83	207.72	207.75	208.46	208.04	207.49	208.12	207.09	206.67	205.49	208.33	208.66	206.04	206.25	207.91	207.95	206.57	207.72	207.67	207.62	206.02	208.77	207.6	208.09	206.54	208.2	207.84	208.58	206.96	208.34
204.48	206.22	208.04	205.91	205.55	206.35	207.08	206.22	206.48	207.01	205.41	207.6	208.37	207.31	205.39	205.26	206.01	205.14	204.52	206.58	205.37	205.44	204.96	207.6	205.52	206.89	205.66	207.81	207.2	204.07	206.21	207.5	207.55	205.22	206.42	206.07	205.19	206.88	205.42	205.89	206.99	206.76	206.34	206.41	205.78	206.18	206.72	206.66	204.96	206.64
204.66	205.53	205.04	206.04	206.28	204.55	204.49	202.56	203.86	205.03	205.45	204.38	204.81	204.23	204.29	204.38	204.35	203.63	203.91	204.1	205.14	205.83	203.49	203.03	204.79	205.57	204.53	205.47	204.56	207.67	204.54	204.04	205.76	207.29	205.38	205.43	204.3	203.34	204.51	204.71	205.25	206.47	204.41	203.76	204.55	205.13	202.93	205.01	205.41	205.43
204.97	203.8	203.8	204.68	202.63	206.32	202.96	206.76	204.66	204.95	206.23	204.83	205.04	203.6	205.21	206.67	204.74	204.55	205.23	205.81	206.34	204.36	205.59	203.44	202.88	203.58	203.85	205.79	205.02	203.89	203.68	203.1	206.25	205.2	206.46	203	205.14	205.02	202.21	205.24	204.39	205.15	203.89	206.11	206.16	205.15	203.72	204.8	205.87	203.61
207.49	208.13	207.39	208.07	206.16	208.29	209.18	206.34	208	208.64	208.61	207.56	206.86	206.97	208.24	207.4	207.64	207.34	206.27	208.03	207.71	207.99	207.64	207.45	207.21	207.64	206.91	206.99	207.88	207.25	207.31	208.54	208.06	208.31	206.91	206.75	208.27	207.51	207.72	207.8	207.99	207.58	209.07	206.82	208.49	207.67	207.57	207.54	207.56	207.36
209.78	208.9	209.91	208	209.92	209.1	208.57	208.74	209.82	208.89	209.95	206.25	209.12	209.51	209.3	208.05	208.4	210.01	207.96	207.35	209.72	209.78	209.62	208.79	208.12	208.1	210.02	208.29	209.46	208.22	207.23	209.46	209.28	209.76	208.19	210.98	208.92	209.06	209.41	208.31	208.13	209.29	209.05	209.64	209.42	208.31	208.1	209.48	208.05	209.4
207.34	208.36	206.74	207.28	208.48	208.3	208.35	207.8	207.15	208.66	208.47	208.15	208.81	207.71	209.65	207.88	208.33	207.51	207.9	206.32	207.44	207.37	208.72	209.46	206.88	208.67	207.44	206.38	207.54	209.91	207.57	209.98	207.5	206.88	207.79	207.67	208.93	207.91	207.37	207.9	206.72	208.26	206.57	207.56	205.97	208.93	209.57	208.82	206.62	208.01
194.67	195.86	194.5	194.17	195.05	196.4	194.56	194.14	196.78	193.44	194.14	194.92	195.72	194.28	194.52	196.03	194.29	195.92	194.23	195.5	194.26	195.01	196.02	195.03	194.54	194.25	195.29	196.03	193.88	195.77	194.24	196.17	195.24	195.27	194.79	194.75	194.86	195.9	195.79	196.41	195.17	194.53	195.17	195.67	195	194.64	194.26	193.23	194.54	195.47
198.11	199.86	199.67	198.83	198.57	198.22	198.7	198.04	198.55	198.78	199.14	198.41	199.43	198.21	197.15	198.34	197.04	199.22	198.95	198.19	199.35	198.26	198.7	199.11	199.83	198.56	198.51	199.49	198.47	198.14	198.38	198.84	197.96	198.85	199.91	199.65	197.4	199.29	198.53	197.92	199.29	198.62	198	197.38	198.35	199.07	197.56	198.41	198.33	197.68
205.68	206.08	205.16	206.09	206.48	207.34	206.27	205.45	207.48	206.76	205.44	207.1	206.04	206.63	205.53	206.16	207.59	208.39	205.34	207.02	205.62	205.6	207.34	206.71	205	205.83	206.05	207.23	205.75	206.87	205.51	206.35	206.09	206.54	207.81	205.76	206.95	206.23	206.02	206.08	206.53	207.12	206.57	206.3	205.44	207.39	205.87	205.2	207.45	206.57
202.95	203.04	203.94	203.28	203.39	203.12	203.41	203.29	203.95	201.97	202.8	202.75	203.63	204.35	203.18	203.62	203.09	204.9	202	201.92	202.01	202.69	203	203.66	202.42	201.84	201.57	203.7	203.27	203.37	201.25	203.89	204.98	203.86	204.79	204.35	203.54	202.69	202.87	203.46	202.88	203.88	203.11	202.45	202.48	203.29	203.74	204.28	201.86	203.74
204.24	204.7	202.64	202.78	204.89	203.62	204.94	203.33	203.09	204.83	202.95	203.73	204.55	203.8	204.16	204.16	203.46	204.59	203.42	203.69	202.65	202.78	203.15	204.54	203.06	203.07	205.11	205.39	202.69	203.37	203.77	203.91	204.12	204.64	201.36	203.65	204.57	204.46	204.52	206.01	203.52	203.15	203.31	202.92	203.19	203.55	203.66	205.89	203.76	204.99
212.11	211.5	213.28	211.82	211.82	211.48	211.75	210.28	211.15	212.9	210.67	212.62	212.78	210.86	210.69	210.44	213.52	211.41	212.05	211.63	212.42	211.09	211.3	211.69	212.73	212.42	211.21	210.9	211.61	210.76	211.24	212.04	212.23	211.27	211.36	209.93	211.41	210.88	210.85	212.7	212.38	213.1	211.37	210.28	211.05	212.39	211.95	211.9	210.41	209.3
207.99	207.82	208.7	207.73	208.31	206.94	206.89	207.59	206.72	206.83	207.88	206.76	207.43	206.92	208.89	207.67	207.43	207.76	207.72	209.3	208.06	207.95	207.68	207.44	207.23	208.67	208.27	207.99	207.13	207.9	208.35	208.6	207.72	207.41	208.86	207.35	206.25	207.94	207.44	208.16	209.31	207.54	209.05	209.35	207.41	207.42	209.17	208.78	208.53	206.62
202.73	200.16	200.56	201.49	199.05	199.7	201.82	200.59	203.17	201.75	200.34	201.32	201.88	200.76	198.04	199.18	200.32	201.19	201.67	201.16	200.55	200	199.92	200.25	201.13	200.6	201.25	199.23	200.15	201.99	198.61	199.55	199.59	199.78	199.02	200.92	201.46	199.35	199.92	199.45	199.74	201.94	199.67	200.39	199.45	200.66	200.92	200.05	199.3	201.76
200.35	198.23	197.76	200.04	200.02	198.15	199.64	197.68	199.32	199.79	199.64	198.68	199.31	199.58	199.16	198.77	198.51	199.29	200.73	197.64	198.88	198.87	198.88	199.7	199.11	200.18	199.71	200.2	199.44	200.02	198.73	199.06	198.09	199.19	199.52	200.28	197.76	198.31	199.37	198.49	200.03	200.21	200.2	199.46	198.67	199.15	199.19	198.9	198.54	199.68
207.29	206.33	207.52	207.75	207.38	207.99	208.8	209.22	206.67	206.4	207.41	208.88	208.14	209.22	205.03	207.33	209.11	206.81	208.24	209.55	209.24	207.83	208.5	206.76	207.43	208.63	208.38	208.58	208.68	207.09	207.75	208.68	208.29	206.09	208.16	206.89	209.04	207.6	207.6	208.76	206.39	208.63	208.75	207.17	207.17	206.95	207.07	207.15	207.35	207.46
200.47	198.37	198.13	199.17	199.73	199.88	200.28	199.17	199.41	199.8	198.54	199.36	200.44	198.69	199.22	199.49	199.89	200.43	199.18	199.68	198.6	198.93	200.01	199.12	197.6	200.65	200.02	198.62	200.09	200.47	198.79	199.29	199.94	200.26	200.5	198.61	200.27	198.7	198.68	198.37	200.66	197.7	200.05	199.19	199.91	197.17	200.64	199.45	200.67	197.94
199.73	201.52	201.03	200.09	199.85	202.11	199.29	199.16	201.05	200.99	198.82	201.17	201.4	198.79	199.93	201.26	200.42	199.66	200.22	198.43	200.56	201.03	199.66	200.57	200.91	200.88	201.38	201.27	198.3	200.12	199.93	201.38	200.36	200.63	199.75	199.73	199.44	200.76	199.52	199.24	199.34	200.62	199.53	200.99	199.76	200.7	201.11	200.17	199.38	200.35
202.35	202.69	200.86	200.31	201.92	202.27	201.34	201.36	202.11	201.17	201.57	201.34	201.73	200.85	201.88	200.65	200.62	201.33	199.2	201.46	202.06	201.46	201.2	200.98	200.44	201.19	202.32	201.01	202.34	202.51	201.94	201.7	202.3	201.86	201.83	201.58	201.59	202.51	202.72	202.22	200.46	202.42	202.07	201.38	200.71	201.69	200.81	200.92	201.21	202.21
211.74	211.65	210.62	212.23	210.89	211.67	211.76	211.06	210.78	211.32	212.66	211.98	212.36	212.21	212.99	211.25	211.65	212.67	212.21	210.97	213.58	210.34	212.62	211.92	211.01	210.83	212.21	211.67	211.9	211.04	211.76	210.36	212.28	211.05	211.82	212.3	209.76	211.31	212.17	211.93	211.6	213.19	211.61	211.07	211.8	211.29	213.53	211.79	212.55	212.16
203.11	203.58	204.51	203.59	203.09	204.48	203.33	202.77	201.45	203.98	202.7	204.32	203.41	202.73	203.43	205.09	206.05	203.87	202.91	203.65	203.37	204.43	204.16	202.76	203.87	203.01	203.51	203.66	203.35	202.8	202.7	204.6	203.25	202.65	202.61	204.88	201.94	203.15	202.97	202.99	203.94	202.62	202.78	201.45	202.77	203.08	201.89	205.12	202.63	202.06
207.76	204.36	204.26	202.45	204.3	203.97	204.31	204.2	205.15	204.47	204.77	203.49	206.77	205.07	204.15	204.53	205.07	204.25	205.21	205.4	204.28	203.69	204.81	204.65	204.05	205.23	205.08	205.71	204.32	205.46	205.38	204.89	205.03	204.6	203	205.12	205.1	204.05	204.5	205.23	204.86	205.11	206.97	204.4	205.92	204.03	204.79	205.58	205.38	205.13
208.57	210.64	210	209.73	209.62	208.4	209.7	208.83	210.77	210.85	210.48	208.34	209.75	209.12	209.27	209.6	210.35	208.91	208.42	208.29	208.2	207.99	208.79	207.94	208.9	210.11	208.96	210.37	208.31	210.85	209.03	209.4	209.44	209.83	210.01	210.83	209.97	209.59	209.46	209.77	210.82	209.33	208.25	211.52	210.15	209.4	209.14	209.31	209.3	209.25
202.55	202.34	203.03	203.88	204.09	202.99	202.62	202.25	202.61	203.79	202.47	202.91	202.11	203.6	203.43	203.2	202.08	202.56	202.65	202.96	202.79	202.94	203.4	201.96	202.82	203.37	203.18	203.84	201.77	202.98	202.93	201.65	201.22	203.07	202.77	204.4	202.33	201.36	201.71	201.4	202.49	200.83	200.68	202.72	202.12	203.36	202.82	202.84	202.43	204
195.51	193.54	195.22	193.66	193.99	193.74	194.13	194.5	193.26	192.03	194.21	193.27	194.51	195.24	194.15	195.47	194.58	195.63	194.56	194.62	194.37	195.22	193.43	193.56	195.49	195.19	194.5	192.88	193.26	193.06	193.86	192.93	194.55	195.16	193.58	194.72	194.37	194.48	193.63	192.06	194.9	192.91	194.11	192.85	193.67	194.65	194.47	194.4	194.06	192.59
208.97	209.02	206.77	208.4	208.64	207.55	208.52	206.88	209.59	207.66	209.37	208.57	208.97	209.57	208.66	209.64	208.1	210	208.37	209.3	209.13	207.69	207.38	206.76	208.65	208.49	209.63	208.72	209.67	208.05	208.88	208.84	210.38	208.18	208.65	208.37	209.53	208.88	210.18	209.63	206.8	209.7	207.4	209.17	207.69	209.9	208.78	208.28	210.21	209.28
208.7	208.71	208.67	209.39	208.19	209.34	209.1	208.02	207.91	208.77	208.88	210.85	208.44	208.06	208.2	209.63	208.58	208.18	207.63	207.87	207.44	207.96	208.16	209.99	207.92	208.29	208.35	209	208.91	208.88	209.76	207.65	209.28	208.23	209.23	208.86	206.85	208.53	207.27	209.25	209.21	210.52	208.46	207.84	210.42	210.03	209.27	208.01	210.39	208.28
212.09	210.24	213.16	213.45	210.86	213.47	212.1	211.14	211.97	211.5	210.26	213.44	211.64	211.79	212.29	211.15	213.43	212.02	211.72	211.62	212.43	212.61	212.83	209.87	212.81	210.49	212.95	213.39	212.01	212.55	212.25	212.24	212	210.68	211.53	211.74	211.94	211.44	212.69	214.43	212.55	213.55	213.67	213.53	212.03	212.48	213.66	212.25	213.64	214.38
199.7	199.77	199.54	199.11	198.31	198.1	198.64	196.39	197.75	199.09	199.28	197.35	197.85	198.73	197.92	198.95	198.18	197.71	197.88	199.23	200.09	198.9	197.63	199.69	198.39	199.65	198.6	198.56	197.47	200.13	197.5	199.9	199.67	199.28	197.75	199.75	200.66	198.62	199.25	198.44	199.25	197.82	198.91	197.82	199.1	199.36	197.27	198.45	198.96	197.28
202.67	203.13	202.88	202.94	203.77	203.16	204.05	202.56	202.74	202.9	203.47	202.88	201.12	201.96	204	204.49	202.92	203.17	202.86	203.28	203.19	204.49	201.31	204.04	202.99	204.17	201.35	202.44	202.17	202.65	203.21	203.08	205.42	203.29	202.94	203.06	200.9	203.14	202.03	203.97	203.01	201.85	203.7	203.06	203.28	203.79	203.46	204.9	203.53	204.12
211.88	211.42	211.51	211	212.54	211.32	210.25	212.29	211.9	212.24	212.42	212.18	210.23	210.75	212.17	209.96	211.92	212.26	213.73	212.11	211.37	212.82	212.51	213.33	211.04	210.75	210.62	213.12	211.33	210.38	211.44	208.77	213.12	211.04	211.93	212.28	212.39	213.07	212.04	212.81	212.92	212.76	211.55	212.26	212.41	210.76	211.03	210.69	210.22	212.86
216.25	217.11	217.24	216.06	219.31	217.7	218.21	216.73	217.59	216.68	216.93	218.74	216.51	217.08	216.14	216.61	216.21	216.03	216.58	216.72	217.03	217.54	217.62	217.15	216.09	216.36	216.27	216.79	217.21	216.65	217.5	218.01	216.78	218.81	214.71	216.19	215.43	217.13	216.53	217.72	217.51	218.76	217.36	217.4	215.4	217.74	218.76	218.14	216.71	218
204.97	204.79	203.45	203.96	205.59	205.83	205.1	203.96	203.78	205.45	204.73	203.86	205.86	203.41	203.04	204.79	204.13	205.03	205.57	204.55	206.07	204.28	205.64	206.25	203.75	203.25	206.11	204	203.38	204.95	205.21	205.04	204.58	205.36	204.95	205	203.86	204.32	203.36	204.29	203.89	204.66	205.38	203.89	203.96	206.81	205.09	205.41	205.07	202.21
194.88	194.59	195.31	194.64	193.51	194.32	194.8	193.7	193.21	195.28	193.74	194.81	194.19	193.87	195.1	193.1	193.78	193.56	195.83	194.04	194.46	194.45	192.63	194.01	194.11	194.65	194.09	194.94	193.75	194.73	196.25	194.46	193.03	194.73	194.11	194.79	195.3	194.96	193.38	194.14	193.27	193.77	193.14	194.2	194.36	194.33	194.53	193.84	193.9	192.15
203.6	202.87	204.78	202.82	203.12	204.95	203.81	204.83	204.1	204.5	203.31	205.17	203.76	204.08	206.01	202.44	204.17	202.44	203.13	202.16	201.55	204.45	205.41	203.47	203.14	202.98	204.05	202.98	203.28	203.52	203.61	203.85	203.95	203.08	203.69	202.88	203.18	205.16	204.08	203.62	203.86	202.73	203.8	202.66	202.72	204.83	204.19	202.46	203.69	204.58
204.37	205.37	203.48	204.15	204.37	202.05	203.81	203.85	202.64	202.82	204.88	202.26	203.58	204.16	204.54	205.7	205.44	203.44	204.22	203.64	205.24	203.1	203.49	203.56	203.48	203.1	203.44	204.49	203.59	204.44	205.25	204.29	203.18	203.79	202.98	204.49	202.35	205.78	204.37	204.63	203.81	203.87	205.67	203.51	203.43	202.73	204.14	203.9	204.67	204.76
208.72	209.03	210.37	207.21	209.67	209.01	207.85	207.38	208.43	210.41	208.83	209.99	207.9	208.88	209.09	208.5	209.21	209.07	208.29	209.52	208.54	209.79	210.74	208.82	209.15	208.24	208.25	209.93	208.8	209.58	208.63	208.2	208.68	208.28	209.03	210.56	207.77	208.9	209.94	208	209.33	209.32	209.7	208.57	208.47	207.43	210.29	207.87	211.02	208.92
208.28	207.92	209.59	209.12	208.98	207.59	208	208.38	209	207.87	208.55	209.9	208.75	209.44	208.48	208.28	208.51	208.92	208.1	210.31	208.34	208.59	206.92	208.28	208.97	208.58	207.13	208.68	209.1	209.19	208.62	209.2	209.14	208.34	208.26	209.31	208.16	209.05	209.59	207.38	208.97	209.06	210.33	210.19	207.97	208.77	209.42	208.74	208.16	207.83
207.05	207.55	207.55	208.6	208.38	206.85	207.99	207.38	207.94	207.65	208.35	208.41	205.56	207.89	207.83	208.2	207.02	207.54	207.5	208.13	209.24	207.67	207.23	208.06	206.99	206.91	206.8	208.28	206.85	207.53	207.1	207.54	207.82	209.86	208.2	208.15	207.01	208.47	209.68	206.53	208.24	206.99	205.93	207.73	206.49	208.73	209.29	206.54	207.96	208.44
203.38	203.44	203.21	203.84	202.2	204.24	204.38	202.99	203.16	203.64	202.67	202.53	202.56	202.83	202.54	204.06	204.93	202.14	203.37	203.32	202.64	203.58	200.38	201.23	202.84	203.62	203.95	202.26	204.32	203.5	203.9	203.36	203.77	204.89	203.73	203.24	204.19	202.78	202.64	203.35	203.02	202.22	203.6	201.78	203.55	203.08	203.42	204.59	203.61	203.57
201.65	201	199.88	200.61	200.23	201.52	201.41	200.39	200.72	200.44	201.15	202.02	200.45	199.76	200.76	199.45	199.18	201.55	200.4	199.5	199.63	201.29	200.77	200.1	200.35	200.31	199.06	200.75	199.29	201.17	201.92	198.9	199.58	200.93	201.11	199.33	202.38	200.5	200.98	199.05	200.78	200.1	201.32	200.46	200.4	199.03	200.47	200.1	201.4	201.97
202.14	200.13	199.81	201.23	200.48	200.13	201.18	201.36	200.57	198.84	200.41	199.35	200.84	202.04	201.08	199.74	200.04	200.35	200.16	200.29	200.64	200.48	200.5	200.06	200.49	201.43	201.21	201.13	200.32	201.41	200.41	201.21	200.59	200.71	200.98	201.87	201.61	200.38	198.46	200.61	199.31	200.04	201.01	200.22	200.6	200.28	199.65	199.54	200.39	200.71
204.78	205.75	204.4	205.35	206.37	204.14	205.74	204.83	204.52	205.35	204.11	204.68	204.8	205.41	204.26	205.52	204.5	204.87	204.83	204.97	203.51	206.24	205.66	205.82	204.86	203.38	205.26	203.4	205.65	204.42	206.24	204.9	205.65	205.78	205.24	205.27	205.6	204.42	204.79	203.88	204.26	203.77	203.69	205.8	205.35	205.96	204.2	205.64	201.98	204.99
205.78	208.58	206.62	207.13	207.03	208.78	209.35	206.77	207.36	207.94	208.34	209.2	207.01	207.76	207.09	206.7	207.17	206.62	207.53	209.3	208.72	207	207.96	208	208.97	207.48	207.88	208	206.94	208.42	209.09	205.95	208.84	207.23	207.01	207.66	208.28	207.15	207.59	208.24	208.57	207.29	207.83	207.42	208.4	207.92	208.1	208.48	207.25	206.27
208.12	208.84	207.82	207.95	208.61	208.94	210.56	209.23	207.68	208.11	208.72	207.66	207.75	207.68	208.27	208	208.54	207.56	209.17	208.18	207.52	207.68	209.32	209.33	208.38	208.05	208.12	207.69	207.85	208.08	207.98	209.73	208.29	209.02	210.03	208.52	208.71	209.41	208.68	208.02	209.19	209.21	207.55	207.74	207.58	207.85	207.94	207.02	208.79	209.61
217.92	218.39	217.16	218.07	215.97	218.66	217.01	218.38	218.06	217.67	218.35	216.02	215.88	217.05	218.67	217.6	217.49	217.37	219.17	217.38	218.6	217.25	217.84	216.54	218.46	217.27	218.76	217.29	217.64	217.62	219.14	217.18	217.19	218.66	217.9	216.4	217.29	218	216.71	219.14	218.91	217.74	217.61	218.52	218.82	217.06	218.34	218.07	217.43	218.53
202.37	201.24	201.8	202.35	203.02	203	203.87	202.98	202.86	203.54	201.1	201.69	202.35	202.27	201.61	201.54	202.68	202.9	203.32	201.6	202.85	202.2	201.76	202.06	200.69	202.63	201.66	204.12	201.33	202.57	203.56	204.49	203.28	203.15	202.4	203.05	202.99	201.5	202.32	203.22	203.75	202.32	202.69	202.04	203.7	202.54	204.22	203.24	202.52	203.31
214.83	214.34	214.14	213.22	212.86	213.98	214.28	212.73	214.42	213.33	213.37	214.38	214.34	212.38	214.6	213.1	213.58	212.67	214.43	214.19	213.7	212.75	214.52	215.28	212.5	213.44	213.25	213.46	214.3	215.24	212.94	213.5	213.39	214	213.35	213.02	213.46	213.77	214.18	214.8	213.18	213.01	212.53	212.19	212.84	214.39	214.29	211.95	213.16	213.59
203	203.85	203.77	203.78	204.34	204.03	203.69	203.45	203.68	202.82	204.31	203.89	204.34	201.75	204.43	204.23	203.03	203.35	204.91	202.24	203.99	205.13	203.56	203.24	206.17	204.51	204.08	204.65	203.79	205.04	204.43	201.94	202.11	204.86	204.61	203.1	202.4	203.89	203.58	204.57	203.88	202.87	202.95	203.33	203.18	205.34	204.72	204.5	204.77	205.58
217.18	215.11	215.5	218.93	215.72	218.93	215.98	218.55	216.46	217.87	217.82	216.58	215.64	216.43	216.62	217.23	216.74	215.98	218.53	215.82	216.02	216.38	216.52	215.53	217.48	217.93	217.42	216.15	216.58	216.76	216.54	216.01	217.22	216.94	215.75	216.73	218.96	217.24	217.77	215.58	217.16	218.95	217.9	216.49	215.92	216.93	215.63	217.72	215.57	216.85
200.92	199.27	202.88	199.31	199.82	200.55	199.68	199.04	200.55	201.37	201.25	201.97	201.74	199.98	201.53	200.08	201.78	201.24	199.39	199.82	199.97	199.91	201.26	200.11	201.39	200.96	199.6	202	201.95	199.67	200.34	199.72	201.15	200.89	200.46	199.7	201.86	200.23	200.44	200.51	201.16	199.92	200.04	200.63	201.51	201.37	201.37	201.92	200.55	200.62
202.61	202.48	201.3	203.72	203.25	203.15	202.77	203.03	203.39	203.09	201.63	204.61	202.54	202.66	203.96	203.5	202.62	203.27	201.77	202.41	203.29	203.5	204.37	203.51	204.11	204.22	204	203.44	204.09	203.77	202.08	202.69	203.81	203.47	202.47	205.33	202.59	202.69	204.02	200.84	202.68	203.09	203.27	202.47	203.56	201.75	202.11	203.43	202.71	202.2
203.78	203.92	205.16	203.02	203.99	203.82	203.63	203.54	204.19	203.8	203.36	202.71	203	204.29	202.7	203.52	203.24	204.27	204.58	203.66	204.17	204.46	202.78	204.5	204.25	204.33	205.06	204.85	203.62	204.08	204.27	204.35	203.14	201.78	206.51	203.57	203.24	202.04	203.86	203.45	203.73	202.88	203.49	204.55	204.47	202.68	205.33	203.2	202.99	204.18
194.77	193.3	193.91	196.19	194.24	197.39	195.04	195.34	194.74	194.83	194.27	194.04	195.68	195.5	194	197.43	196.79	195.65	195.91	195.5	195.64	192.73	194.46	195.2	193.55	194.44	196.06	194.07	194.27	195.98	194.99	196.1	194.29	194.88	194.75	195.93	194.78	194.57	194.79	194.25	194.71	196.08	194.74	195.25	195.07	194.69	194.81	196.1	194.81	195.25
208.48	207.99	207.37	206.41	208.64	207.02	207.34	207.01	207.48	205.93	207.92	208.97	209.03	207.26	208.48	207.96	207.65	209.09	209.01	208.78	208.81	207.1	207.61	208.55	206.99	208.59	207.78	209.92	207.42	208.1	207.62	207.47	206.76	207.96	207.3	207.16	208.55	209.29	206.11	208.43	208.18	207.71	206.86	206.71	205.99	208.89	207.34	206.45	208.27	208.81
202.71	203.58	204.32	203.84	203.15	203.86	204.56	203.32	203.25	204.29	202.75	204.15	203.14	202.75	202.86	203.97	202.76	201.93	202.75	202.56	203.71	202.52	203.1	202.94	201.69	201.77	203.19	202.74	203.29	203.39	203.16	204.17	203.23	204.9	204.27	202.72	203.21	204.56	201.62	202	203.87	203.24	202.58	202.39	203.95	203.6	203.68	203.17	205.43	201.05
209.09	208.85	209.05	209.68	207.61	209.58	208.85	207.46	208.72	207.81	208.9	207.69	208.88	208.33	208.52	208.73	208.3	208.84	208.95	209.14	209.38	207.54	208.35	208.04	208.57	208.82	210.74	209.24	207.08	208.06	209.27	210.11	208.89	209.49	207.5	209.3	211.21	210.09	207.39	209.19	206.29	208.88	208.99	207.52	207.41	208.28	209.16	208.52	208.72	208.54
211.56	210.54	211.1	212.53	211.01	211.16	211.42	211.87	209.4	210.85	211.15	211.86	212.11	212.42	210.21	212.6	210.93	212.9	211.32	210.12	210.48	213.01	212.11	213.16	211.05	209.84	211.45	210.35	211.79	212.39	211.92	211.16	211.4	211.93	211.7	212.33	211.03	212.36	213.23	212.09	211.27	211.99	211.48	212.16	211.6	211.21	210.79	213	211.94	213.01
208.72	207.92	207.93	209.46	209.64	209.68	207.78	209.54	208.89	208.49	209.47	207.22	210.46	207.96	209.24	209.17	207.91	208.63	207.99	206.68	208	209.01	208.53	208.48	207.95	207.89	208.9	208.39	208.15	209.11	208.42	209.47	206.61	208.39	207.22	210.1	209.48	208.61	208.62	207.91	208.99	207.77	209.82	209.12	207.96	208.33	208.51	208.38	207.37	208.25
217.37	216.63	216.9	218.39	216.82	216.39	217.91	217.51	217.65	217.19	216.69	216.22	216.16	218.62	218.55	217.74	217.27	215.63	216.74	215.15	217.97	217.63	218.32	216.53	217.03	217.51	216.52	217.4	216.81	217.05	215.16	216.97	216.82	215.6	216.74	217.39	215.78	217.56	217.24	216.42	215.86	218.27	216.5	218.64	216.76	218.69	217.55	217.47	217.06	217.34
216.41	217.47	218.01	216.71	216.66	216.91	218.15	217.07	216.94	217.5	218.45	217.53	216.78	217.3	216.49	217.19	216.43	215.91	215.72	218.56	218.08	216.18	216.35	216.19	217.13	218.88	218.39	216.5	215.99	217.01	214.3	218.1	217.19	216.16	217.4	214.31	217.9	217.22	217.62	216.05	217.29	217.44	215.97	216.99	217.64	216.22	217.17	217.35	218.28	217.12
208.43	208.61	209.28	208.69	209.39	209.51	209.15	207.97	208.36	208.27	208.63	208.46	208.29	208.86	208.37	209.71	208.93	209.59	208.12	208.43	208.33	209.25	208.33	208.94	209.47	208.69	208.88	207.73	208.61	209.17	208.75	207.63	209.34	209.53	209.58	210.77	207.5	208.61	208.73	209.25	207.88	207.21	209.95	209	208.56	208.71	209.69	208.78	206.29	207.61
200.15	199.63	200.95	200.71	200.85	200.03	200.53	200.87	200.7	201.07	199.46	199.43	199.8	202.18	199.47	200.93	200.19	201.15	201.56	200.33	199.95	201.63	199.9	200.62	200.15	200.27	201.98	201.16	198.75	202.05	199.34	200.5	201.33	201.85	199.21	199.46	200.32	200.94	200.33	201.02	200.92	199.94	200.7	200.1	201.81	199.8	200.15	200.83	198.11	200.9
208.56	208.3	207.96	208.15	207.89	209.03	204.45	208.72	207.63	207.32	208.14	208.53	207.6	208.25	208.32	207.64	206.55	209.57	206.8	207.38	206.64	206.2	209.32	209.46	209.29	206.34	206.83	208.86	207.41	207.03	208.81	208.05	207.29	207.85	207.69	206.86	208.4	208.78	209.43	208.15	206.35	208.46	206.98	206.72	209.42	208.77	208.37	206.99	208.76	208.37
211.6	211.21	214.45	209.21	212.61	209.85	211	212.05	212.4	212.34	211.75	211.39	211.23	212.37	212.81	213.89	211.46	212.68	211.84	212.6	212.21	210.07	210.73	212.05	212.34	213.11	211.91	212.13	212.77	211.5	209.65	212.82	212.9	213.65	211.28	212.35	213.15	212.6	211.79	211.47	211.43	212.89	211.1	211.18	212.32	212.71	211.84	212.15	211.55	211.68
204.45	204.73	204.85	205.4	204.79	204.52	203.66	204.43	203.43	204.38	204.56	204.84	203.41	205.33	204.63	203.62	206.19	204.24	205.46	204.37	204	204.21	204.75	205.76	205.44	204.72	204.42	203.09	204.75	206.19	204.46	205.35	203.31	203.02	205.63	205.76	205.85	204.64	204.34	205.29	205.45	205.18	205.8	205.21	204.57	205.08	203.71	205.05	203.44	206.01
209.73	212.14	211.94	211.64	211.48	212.53	212.18	212.72	213.57	212.52	210.53	211.98	212.86	211.85	211.7	212.58	211.38	212.14	212.83	211.12	209.5	211.18	210.77	211.31	211.04	211.73	211.63	212.62	213.48	210.49	211.74	212.49	212.49	211.3	210.5	210.62	210.77	210.09	212.41	211.64	212.43	212.31	212.13	211.94	210.47	212.85	211.35	212.03	211.28	211.69
204.37	203.06	202.34	204.54	203.06	204.39	203.7	202.22	203.74	204.11	204.33	203.57	202.52	203.72	204.33	203.75	203.12	202.15	205.11	203.44	202.8	203.86	205.31	203.28	203.57	202.66	203.94	204.04	203.97	201.91	203.56	203.71	203.19	202.62	202.88	203.35	204.21	203.35	202.89	203.23	204.23	204.25	205.61	203.82	203.64	202.8	203.55	202.74	202.75	202.41
206.66	207.4	208.14	208.13	208.3	206.45	207.15	207.03	207.85	206.39	207.8	207.03	209.87	206.95	206.54	206.48	208.68	207.58	206.89	205.74	208.31	206.88	207.2	209.05	206.72	207.43	206.04	208.51	208.46	206.58	208.27	208.02	207.42	210.21	207.27	207.7	208.11	207.96	208.97	207.99	207.72	207.61	206.19	208.18	208.38	206.08	208.66	207.94	207.14	207.3
206.58	208.39	207.62	208.13	206.14	208.79	208	208.91	206.7	205.95	207.84	208.07	207.27	207.95	209.17	206.94	207.16	206.95	207.02	207.36	207.78	207.86	207.23	206.41	206.53	209.78	207.7	209.08	209.78	207.24	207.56	208.42	208.45	207.18	207.72	207.12	208.28	208.79	207.83	207.93	210.03	206.7	208.64	210.02	208.38	208.56	208.01	207.35	207.01	208.85
212.37	211.66	212.01	213.09	212.22	212.23	213.82	210.79	211.19	210.57	211.53	211.15	211.69	211.43	211.78	213.57	212.26	210.78	210.4	212.89	213.53	211.56	211.66	210.65	212.63	212.44	212.08	210.6	211.02	211.46	211.65	213.44	210.87	213.1	212.98	211.75	211.73	211.5	212.81	211.09	212.65	212.93	212.4	211.6	210.99	211.87	213.05	211.73	212.33	211.18
200.08	199.85	199.95	200.58	201.05	199.06	201.72	200.86	200.66	200.43	200.38	200.69	200.24	202.04	200.27	200.6	199.78	201.62	200.11	199.14	200.26	201.4	200.47	201.37	200.89	198.61	200.01	199.83	201.07	201.33	199.28	199.73	200.61	199.67	200.12	201.96	203	199.99	198.34	199.74	200.44	202.07	201.97	199.89	200.78	200.1	200.28	202.87	199.54	201.34
207.03	207.2	208.36	208.51	209.17	207.85	208.05	206.87	207.21	207.89	207.55	208.63	208.86	208.43	208.83	207.93	207.74	206.58	207.93	205.77	206.62	206.24	207.76	208.53	208	209.02	208.6	208.71	206.59	209.05	205.81	207.54	207.96	208.92	207.95	208.04	207.1	207.35	207.59	207.54	207.38	208.18	208.25	208.16	207.55	207.92	207.41	207.01	206.31	207.41
206.17	208.05	207.39	207.64	207.89	208.02	207.5	208.18	207.09	208.21	208.61	207.6	208.58	207.73	209.07	208.23	206.62	208.61	208.32	208.61	207.76	207.11	207.97	207.01	208.72	207.45	209.5	207.89	207.35	206	206.25	208.86	209.56	205.42	206.45	206.8	209.1	207.82	206.42	208.62	208.65	208.92	207.76	207.89	208.53	208.59	207.76	208.03	209.36	208
212.85	214.06	212.68	211.09	213.27	214.38	211.82	213.76	213.28	212.33	214.16	213.44	212.87	212.44	213.23	214.11	211.97	213.04	213.57	213.23	214.73	213.08	213.87	213.47	214.08	212.28	212.65	210.77	212.9	213.35	212.81	211.98	213.04	211.81	213.93	212.43	213.78	213.57	212.76	213.96	211.8	211.13	212.61	215.2	212.66	213.33	212.59	213.12	212.06	212.29
211.66	211.47	211.48	211.19	212.16	212.63	211.21	211.54	211.63	211.66	212.35	211.7	211.46	211.47	211.81	212.78	213.11	210.9	212.83	211.9	211.41	212.3	213.64	211.46	211.27	211.18	211.05	210.68	212.31	210.73	212.47	211.82	210.28	212.07	210.69	213.16	209.36	208.98	212.25	212.43	210.92	210.46	209.75	211.95	210.41	211.05	211.56	211.04	212.01	212.11
211.46	212.31	211.94	211.59	213.11	210.38	211.56	211.54	211.77	210.32	210.74	210.96	212.4	210.58	211.72	210.05	211.08	210.78	210.34	210.55	212.59	211.5	212.05	212.25	212.94	210.54	210.61	211.42	210.63	212.1	211.37	212.79	211.49	211.79	211.62	212.24	211.44	210.18	213.4	212.32	211.33	210.11	211.3	212.47	209.89	211.8	211.77	210.96	211.38	210.04
207.7	207.77	207.35	207.48	207.61	207.72	205.8	207.01	208.26	206.49	206.33	206.87	206.85	207.74	208.1	208.46	207.9	207.61	208.87	205.79	208.41	207.9	208.24	206.36	208.31	206.28	206.98	208.09	207.44	207.54	207.13	206.3	207.37	208.04	207.87	208.35	208.33	207.08	206.77	206.75	207.29	207.6	208.51	209.31	208.59	206.47	206.1	207.54	208.79	207.71
210.76	211.33	212.04	210.63	210.5	212.53	212.97	211.77	210.61	212.81	212.39	214.13	211.45	212.13	212.84	210.68	210.84	211.97	211.16	211.41	213.04	210.82	211.21	211.47	212.82	210.65	210.91	211.37	210.67	211.45	210.62	210.65	211.86	212.95	211.44	211.57	210.29	212.41	210.75	210.91	211.73	212.34	212	211.88	210.95	210.67	210.98	212.15	211.34	211.03
209.05	208.99	208.48	208.9	207.96	208.41	207.73	208.22	208.28	208.23	209.7	208.48	210.97	208.38	208.58	209.62	208.34	207.46	210.13	209.23	207.79	208.29	208.39	209.49	209.58	208.66	208.27	209.05	209.08	208.89	208.66	209.06	208.16	208.35	208.53	209.55	209.09	208	210.44	208.98	209.81	209.66	209.93	209.56	207.37	210.01	210.05	207.39	209.93	207.84
202.21	202.14	202.9	203.44	203.85	202.23	201.63	202.45	203.31	203.72	201.51	203.17	202.77	201.92	201.49	202.01	201.42	202.25	203.11	202.54	203.05	201.21	202.69	202.74	201.69	201.47	202.12	203.27	203.3	203.11	203.45	202.52	201.65	201.34	201.8	201.54	202.21	202.13	201.31	202.61	203.7	203.85	201.93	202.45	203.21	203.06	201.7	201.55	202.69	201.64
205.48	206.7	206.36	207.66	205.95	206.83	208.75	206.56	206.43	206.55	207.07	205.38	207.4	205.19	206.3	207.09	207.78	205.53	208	205.62	207.58	205.67	206.86	206.77	205.14	206.93	206.15	206.44	206.39	206.94	207.92	206.05	206.22	204.67	205.9	207.24	206.13	206.26	205.04	207.41	206.48	206.45	207.74	206.89	206.02	205.75	207.57	208.74	207.19	207.95
217.44	217.84	217.76	217.65	217.16	219.07	217.39	215.67	216.88	216.81	215.57	217.56	217.27	218.56	215.74	216.49	216.07	217.49	218.25	217.05	216.66	217.51	217.27	216.18	217.96	216.46	216.6	217.72	215.91	215.63	217.21	216.46	216.86	218.33	217.98	217.58	219.09	215.93	216.36	216.31	215.58	218.71	217.27	216.54	217.99	217.97	216.08	217.92	216.72	217.29
212.16	212.58	212.43	214.34	212.1	211.89	212.62	211.39	211.62	213.68	211.36	213.3	212.8	213.25	211.3	210.68	212.2	211.3	211.59	211.31	213.99	212.3	213.05	213.25	214.92	213.22	211.44	212.06	213.52	212.17	211.31	211.84	211.21	212.89	211.34	214.41	211.33	211.63	211.65	214.07	210.67	211.55	212.68	214.4	212.47	212.01	213.53	210.42	212.4	211.98
203.13	203.53	203.33	203.35	203.45	203.52	202.03	202.69	203.32	204.31	203.48	204.06	203.49	204.35	204.02	204.26	202.79	205.04	203.73	204.56	204.9	201.46	203.28	204.33	204.23	201.26	203.77	204.43	202.64	204.22	203.69	204.8	204.16	205.19	203.43	204.96	204.17	203.36	203.78	204.05	203.78	203.72	204.75	203.15	205.02	203.45	203.69	204.54	202.96	203.74
202.75	203.14	203.04	203.63	202.98	202.19	202.93	205.18	202.69	202.36	204.92	201.78	203.11	203.04	202.89	202.03	204.18	202.42	202.78	202.58	203.46	203.72	203.45	203.43	201.6	203.49	203.43	202.78	202.7	202.6	202.3	204.04	203.42	202.92	203.47	203.02	203.9	203.38	202.81	202.81	203.09	203.36	202.2	202.13	203.17	202.8	203.72	203.32	203.18	202.6
199.22	199.42	201.06	201.54	200.47	197.9	199.51	199.3	201.45	200.96	201.73	199.11	198.81	200.78	200	201.02	200.72	198.75	200.14	201.15	199.25	201.73	200.1	200.34	202.07	199.98	200.73	198.47	199.34	200.69	201.28	200.08	200.78	199.93	199.22	200.02	200.54	200.92	199.14	199.82	201.82	200.15	199.62	201.14	200.84	198.1	200.46	199.11	200.47	198.67
199.56	198.21	199.88	196.52	200.12	198	198.82	197.3	198.55	200.1	197.84	196.97	198.36	198.98	197.62	200.78	198.95	199.34	198.64	198.75	198.69	198.81	199.16	198.82	199.66	197.34	197.8	197.9	197.82	199.03	199.17	198.11	199.11	198.84	198.35	197.82	198.67	197.8	198.29	199.49	197.71	200.41	199.89	198.53	197.67	198.71	199.47	198.7	199.1	198.81
205.72	205.88	204.29	204.7	204.23	204.65	204.64	204.99	204.14	204.55	206.15	205.65	204.26	204.65	204.71	205.01	204.7	203.22	205.61	204.01	205.44	205.08	205.1	203.29	204.49	205.06	204.79	205.04	206.15	203.66	203.89	204.82	203.87	204.13	204.83	206.08	205.05	203.82	203.92	205.23	206.61	203.12	204.71	205.08	206.49	204.31	205.47	203.83	204.69	204.65
209.42	208.23	210.15	208.77	206.98	210.05	208.09	208.26	208.8	207.48	209.82	208.42	208.21	209.84	208.37	208.72	208.8	208.51	208.5	208.89	208.16	209.44	206.42	208.5	208.98	209.8	208.33	208.18	209.35	208.93	209.04	208.63	207.46	209.85	208.26	210.82	208.58	208.12	208.14	208.01	208.86	209.04	210.35	206.57	209.65	208.15	210.14	210.5	208.91	208.35
211.62	213.89	212.65	212.83	213.22	210.31	211.05	214.34	211.08	211.62	213.67	212.54	211.15	211.38	211.77	212.32	211.51	212.44	212.79	211.54	210.85	212.04	211.04	212.72	209.17	210.16	210.31	211.4	210.85	210.65	212.94	209.74	213.69	210.64	211.07	212.9	211.36	211.37	210.5	212.29	211.36	213.33	210.94	211.06	212.91	211.03	210.63	211.2	212.18	209.7
214.03	213.99	213.44	212.36	213.48	213.39	215.51	215.37	212.64	214.6	212.93	214.25	213.46	213.23	213.1	214.96	214.88	213.95	213.78	214.1	214.16	211.6	212.84	214.01	213.99	213.08	211.42	214.16	213.97	213.06	214.25	213.53	213.79	213.16	214.76	213.66	212.77	214.63	213.16	214	212.29	213.79	213.39	213.5	211.71	212.81	213.28	213.45	212.38	213.01
209.52	208.28	209.55	209.4	210.12	209.36	207.71	207.71	208.52	208.92	209.33	208.11	210.58	207.6	209.68	209.15	208.92	208.41	209.38	209.9	207.74	209.13	209.39	208.13	210.55	207.85	208.22	209.25	208.35	209	208.43	210.03	209.22	208.59	209.22	207.47	208.08	209.17	208.13	207.59	208.85	207.87	208.76	209.41	209.58	207.5	208.65	208.11	209.62	209.63
208.07	208.98	207.49	208.54	208.78	206.48	207.64	207.48	206.7	208.3	206.43	209.08	207.9	207.6	209.33	207.87	206.23	208.11	207.06	209.01	208.92	206.15	208.07	209.7	208.48	205.92	207.61	207.32	209.08	209.43	207.53	206.54	207.15	208.23	208.07	209.09	207.91	206.37	206.67	207.73	205.79	208.27	208.12	205.92	206.48	207.26	208.37	207.38	209.44	208.71
217.12	219.22	217.49	217.3	218.59	215.54	219.56	217.67	217.63	218.97	217.88	217.77	216.37	218.9	216.97	220.02	218.07	218.69	217.57	217.94	219.26	217.83	217.37	218.5	216.46	218.39	217.51	218.03	217.23	217.02	219.01	218.71	218.55	217.3	216.59	216.15	216.85	217.33	218.07	217.52	218.76	220.45	218.19	216.98	215.18	217.4	216.69	219.03	217.73	218.85
215.48	218.73	219.15	218.83	217.26	216.96	218.15	217	218.06	218.92	218.18	218.95	217.04	219.1	217.08	218.71	218.33	217.51	218.14	216.74	218.24	218.54	217.21	219.72	215.94	218.3	217.26	218.25	218.32	218.95	217.15	217.47	218.15	217.6	217.08	219.44	218.16	217.39	219.18	218.07	217.31	218.05	216.72	219.07	216.07	218.9	215.53	217.63	217.86	216.82
214.98	213.02	213.55	212.76	213.91	213.72	212.75	213.31	213.4	213.31	214.6	214.23	213.73	214.46	213.81	213.89	215.27	213.12	214.45	213.67	212.86	213.78	213.33	212.84	216.69	214.66	213.99	211.57	214.87	214.47	212.41	212.94	213.59	213.58	213.72	212.66	212.48	213.8	213.82	214.59	212.99	213.7	214.15	213.98	215.14	214.54	213.7	214.69	212.52	212.15
212.36	211.5	211.34	211.91	212.15	211.45	211.52	213.03	211.49	212.53	212.33	212.35	211.64	210.5	211.77	213.2	211.84	212.3	210.2	212.82	212.57	210.77	210.95	211.68	210.68	212.24	212.15	212.63	210.99	211.51	211.56	209.16	211.09	212.52	213.51	211.15	211.95	211.69	212.27	211.79	210.71	213.08	211.51	212.08	211.3	211.05	210.43	211.37	210.53	209.67
207.77	205.58	207.27	207.24	207	206.45	206.64	205.5	206.53	205.3	205.91	204.75	206.46	205.61	206.34	207.01	205.38	206.89	206.9	206.32	205.22	206.22	206.02	205.98	206.58	206.02	205.21	206.17	206.53	205.73	204.68	206.16	205.97	207.54	206.36	205.35	206.04	206.28	204.71	204.15	206.5	205.27	204.91	205.89	206.6	205.85	206.81	207.54	205.08	206.32
199.8	199.38	200.26	199.72	198.8	201.06	199.04	199.25	199.65	201.62	200.27	199.28	198.8	198.23	198.45	199.59	199.79	199.75	199.9	198.77	197.78	199.42	200.17	199.87	199.55	200.15	199.9	199.79	199.22	198.82	200.4	200.15	200.41	199.12	198.22	201.12	198.66	200.05	200.89	199.49	199.42	198.84	199.94	198.39	199.64	199.85	199.38	199.73	201.4	199.66
195.77	195.77	195.17	195.62	194.32	194.54	194.31	194.34	194.43	194.27	192.91	194.15	193.59	193.61	194.81	195.95	194.98	195.03	193.86	195.45	193.3	194.29	193.9	194.14	194.84	194.45	194	194.04	194.11	194.8	194.68	195.59	193.92	193.26	194.34	193.72	193.29	194.23	193.14	194.48	192.77	195.64	194.77	194.96	192.99	193.46	191.98	194.45	195.41	193.96
203.46	203.51	203.01	204.09	202.87	202.95	203.75	203.96	202.76	203.65	204.12	202.56	203.03	202.47	202.67	204.54	203.49	202.11	203.55	203.45	203.68	202.46	202.38	202.92	203.4	203.57	203.51	204.16	203.12	203.24	202.13	204.36	202.73	205.07	202.81	201.71	204.12	204.18	202.78	202.72	203.35	201.37	203.47	201.7	203.19	204.13	203.04	204.23	202.74	204.2
209.77	212.23	210.6	211.83	210.47	211.22	212.43	209.81	212.62	211.14	211.78	209.9	212.2	210.64	211.95	211.76	211.66	212.5	212.52	212.42	212.23	211.12	211.02	211.78	211.07	212.62	210.74	211.46	211.96	211.04	210.7	211.65	212.57	210.28	211.96	211.83	210.4	213.85	211.2	212.78	210.35	210.82	212.19	210.49	212.24	212.62	211.28	210.85	211.34	212.63
212	210.17	211.42	210.47	210.8	211.65	209.59	212.36	210.49	212.57	209.82	213.01	210.99	211.38	210.48	211.2	210.9	212.18	211.36	210.87	210.54	211.33	211.46	211.94	211.75	211.42	211.55	210.71	210.42	212.36	211.52	210.5	210.37	211.96	212.39	210.1	210.94	210.83	212.35	212.89	210.53	212.81	211.08	212.93	211.77	210.93	211.9	212.46	210.65	211.3
201.64	201.93	201.12	200.31	201.54	199.79	201.1	199.88	199.66	199.44	200.57	199.88	199.64	201.1	200.34	201.57	200.64	199.22	198.94	199.62	201.02	201.59	198.3	199.56	200.45	201.29	200.87	201.02	199.14	200.12	199.55	200.3	199.67	200.81	201.11	199.95	200.1	200.04	200.44	200.17	199.4	199.83	200.85	199.92	199.15	198.91	200.95	199.34	200.63	200.16
204.14	205.31	204.75	204.7	205.97	206.11	205.86	205.24	205.27	203.81	205.62	204.59	203.69	206.74	205.3	204.43	204.84	203.64	205.93	204.67	205.34	206.36	204.44	205.97	206.45	204.93	204.67	205.56	205.46	204.74	204.42	204.52	203.62	204.8	205.06	204.96	205.39	205.24	205.56	204.62	205.22	205.85	205.02	204.19	203.69	205.31	205.16	204.27	204.34	204.79
217	217.58	218	217.63	216.95	218.04	216.87	217.79	218.35	218.7	216.89	216.44	218.57	216.89	218.46	217.82	218.48	216.37	219.07	216.68	217.38	217.68	217.3	217.8	215.7	219.37	216.11	218.06	218.27	218.61	218.22	219.04	216.15	217.12	217.96	217.19	218.42	217.56	218.66	219.5	218.08	216.53	217.24	218.64	217.74	217.55	218.2	217.17	217.06	218.18
196.67	196.1	194.39	195.97	195.32	194.66	196.99	197.6	194.9	195.03	195.43	194.68	195.39	193.58	195.61	194.91	193.63	194.95	194.49	193.83	195.82	194.35	197.09	194.92	195.1	193.48	193.78	196.43	194.69	195.61	195	196.13	195.44	195.91	194.68	193.78	194.8	195.08	196.65	195.36	196.78	196.48	195.49	194.37	196.06	195.04	195.34	195.18	194.29	195.15
202.68	201.61	201.21	202.38	204.08	202.14	201.77	201.74	203.05	202.55	202.86	204.06	203.67	203.7	203.35	202.41	200.97	202.55	204.44	202.52	203.24	202.64	204.47	203.5	202.25	203.83	203.01	202.64	203.32	203.7	202.55	203.83	203.34	201.36	201.88	201.16	202.74	202.57	202.26	202.19	202.13	201.66	202.84	202.93	201.03	203.62	202.7	202.44	203.66	201.58
204.35	204.89	203.2	204.65	203.88	204.66	203.39	201.96	204.34	202.64	204.86	204.94	202.26	205.27	204.29	203.86	202.62	203.31	205.82	202.46	202.28	201.23	203.87	203.32	204.02	203.72	203.14	202.84	204.07	203.73	203.46	205.96	204.79	203.47	203.86	201.69	202.99	201.83	203.27	206.42	203.24	203.12	203.29	201.67	203.45	203.36	202.03	203.34	203.32	205.8
202.47	204.09	202.61	203.24	203.27	204.39	203.64	203.57	202.23	202.63	203	202.9	202.19	203.28	203.73	203.45	203.1	204.12	203.46	203.65	203.8	203.28	203.22	204.24	204.04	202.79	203.68	202.67	204.52	203.58	203.16	204.45	204.36	205.07	203.9	203.75	201.94	203.52	203.16	202.98	203.29	202.6	202.69	203.72	202.27	201.89	203.56	203.57	204.12	202.98
194.34	193.28	194.8	195.16	194.45	193.7	195.17	193.34	192.03	195.28	196.26	193.93	194.39	193.9	194.5	194.51	196.41	195.71	194.58	194.39	194.54	192.74	193.73	195.75	195.4	194.09	194.42	194.11	193.41	196.08	194.55	194.25	194.94	194.27	194.51	194.77	194.66	195.04	196.02	194.96	193.87	193.34	194.95	193.54	196.08	193.25	196.18	194.59	194.51	194.46
203.53	203.92	202.56	203.76	204.52	204.3	202.5	203.57	203.59	204.86	202.36	205.01	202.24	203.08	203.8	203.11	204.13	202.66	202.01	202.6	204.87	203.6	203.6	203.44	202.52	204.14	202.48	203.69	203.78	203.72	203.5	204.35	202.99	202.78	202.74	204.35	203.87	203.65	203.74	203	202.9	204.3	203.33	204.16	203.44	204.23	203.55	203.13	204.62	204.27
200.04	198.43	196.99	198.33	198.02	199.12	199.02	198.66	197.28	200.01	198.43	198.63	198.87	198.66	198.24	198.52	196.88	198.5	198.95	198.77	199.61	197.71	200.86	200.22	199.2	197.87	199.34	197.67	198.96	198.32	199.16	199.14	199.72	197.42	198.32	199.2	198.96	198.84	198.35	198.5	199.53	197.65	198.63	198.35	199.37	199.94	199.92	198.56	198.49	199.46
208.83	208.43	209.16	206.98	207.49	208.93	208.84	209.05	208.46	207.18	207.61	208.17	209.48	209.06	208.2	209.97	209.62	209.95	208.86	208.87	207.73	206.5	208.74	207	209.48	208.71	207.34	208.54	207.34	208.26	208.33	207.59	208.62	209.07	208.68	210.28	208.04	208.72	208.03	207.17	207.89	207.54	209.67	208.66	207.4	208.63	208.05	207.46	208.67	208.71
212.02	211.86	213.67	211.92	212.23	212.49	212.25	210.87	212.3	210.45	211.64	210.16	210.72	210.28	211.56	210.48	212.33	212.17	210.52	210.87	211.93	211.94	211.53	212.88	211.67	210.33	211.16	214.52	210.24	212.11	209.84	212.04	210.96	211.74	209.71	210.53	210.6	211.99	211.53	210.28	212.18	210.43	212.46	210.52	211.41	211.73	211.76	210.77	211.91	211.14
209.35	207.96	208.78	211.34	207.74	206	207.69	208.52	208.08	208.6	210.31	208.71	207.9	207.19	207.95	208.82	208.68	208.75	209.29	207.5	208.64	206.35	209.52	209.76	209.17	207.37	208.85	207.49	208.07	208.21	208.8	208.3	207.72	208.01	207.39	209.09	208.83	207.76	207.1	208.19	208.6	210.55	209.44	208.72	207.95	208.65	208.2	208.83	207.46	208.26
194.03	193.84	192.22	194.1	195.07	193.17	193.92	193.42	195.5	194	194.08	194.4	192.35	194.56	194.16	194.94	194.73	192.73	195.08	193.38	193.59	194.15	195.45	195.31	195.41	194.48	194.52	195.58	194.43	193.8	194.6	194.63	194.6	194.38	194.43	193.9	194.23	194.45	195.57	192.97	193.54	193.77	194.35	194.67	195.16	194.51	193.06	194.39	195.23	193.53
207.1	208.34	206.74	209.29	207.25	207.34	206.87	209.22	207.96	207.01	209.18	206.53	209.11	208.34	207.94	208.34	207.38	208.58	208.44	208.59	208.56	208.46	208.32	207.02	208.72	208.21	208.1	206.4	207.62	208.28	207.8	208.45	208.87	207.82	209	207.18	208.41	207.95	207.29	207.36	207.85	208.79	206.68	208.52	209.19	208.05	206.63	207.83	209.17	209.11
211.12	211.86	211.96	211.28	213.19	211.07	211.29	211.54	211.44	212.7	211.48	212.45	211.12	210.6	211.27	211.42	211.92	211.59	212.43	210.82	211.15	212.25	212.3	212.24	212.32	212.17	211.17	211.42	211.28	211.84	212.79	212.31	211.53	211.01	211.76	211.52	210.68	212.01	210.87	213.36	211.08	212.01	213.82	212.32	211.32	212.28	211.7	212	213.98	210.74
207.24	207.9	208.68	208.93	207.97	207.77	207.43	206.68	205.7	207.36	207.22	207.45	209.21	206.39	205.65	208.14	208.7	209	208.33	207.04	208.79	207.4	206.8	206.64	206.31	207.83	207.65	207.26	209.29	207.35	207.15	207.38	208.01	207.28	207.1	208.42	207.46	208.61	208.42	208.83	208.44	209.27	209.15	207.04	208.42	207.52	207.21	208.5	206.47	206.61
217.66	217.87	217.26	216.45	217.66	218.69	216.35	218.07	215.67	218.31	215.96	218.4	216.92	216.87	217.53	215.57	218.67	216.73	215.61	217.05	216.44	217.54	217.74	216.45	217.77	216.46	217.79	216.88	215.26	218.59	216.78	217.59	216.21	217.6	216.71	218.08	215.98	216.37	217.26	217.55	216.33	215.03	218.79	216.43	216.89	217.15	216.86	217.94	215.88	216.6
207.96	208.33	207.86	207.98	208.07	207.51	206.84	207.61	208.7	207.37	209.12	207.44	207.2	207.12	206.94	207.55	207.26	208.21	207.98	206.92	207.09	208.41	208.26	208.56	204.48	208.06	207.62	207.63	207.28	207.51	209.14	207.71	208.92	207.73	207.92	209.58	207.73	208.4	208.94	207.6	207.58	206.96	208.01	206.94	206.99	205.99	209	208.54	207.27	208.47
219.24	219.21	216.92	218.6	217.56	217.96	218.52	216.38	218.6	216.38	219.17	216.68	218.55	217.73	219.76	217.89	217.35	217.34	218.25	216.79	217.11	218.83	217.94	217.8	217.32	218.19	219.53	217.36	217.88	217.35	217.58	217.16	219.69	218.74	218.47	218.6	217.95	216.35	217.68	217.5	218.51	217.3	217.86	217.6	216.77	218.13	217.07	215.62	219	217.19
201.6	202.42	202.61	202.32	200.26	203.34	202.74	201.2	204.52	203.93	203.03	202.1	202.99	203.19	203.37	202.23	201.8	203.43	201.84	203.76	204.02	202.38	202.36	202.59	202.96	203.88	202.24	203.35	203.01	202.74	202.51	202.93	202.38	203.1	202.76	204.22	204.73	202.74	202.49	202.46	201.68	201.71	203.31	203.34	203.53	202.09	201.95	202.71	200.35	200.83
207.49	208.57	208.17	207.72	209.12	208.11	208.29	207.15	208.2	206.54	208.07	208.68	208.43	206.91	205.92	208.09	206.71	206.48	208.04	207.94	206.19	208.06	207.88	205.73	209.51	208.15	207.66	208.17	206.93	208.15	208.38	206.46	207.96	206.03	208.71	208.73	208.4	208.17	207.39	208.67	209.59	208.47	206.72	209.06	208.42	207.21	207.94	207.66	208.8	208.9
199.48	198.65	200.26	200.87	200.89	199.25	201.24	198.72	198.98	199.8	198.79	199.16	199.5	199.87	199.82	198.52	198.28	199.4	200.2	198.52	198.22	198.82	200.11	198.6	199.12	198.37	199.36	199.82	199.38	199.19	199.49	201.32	200.3	199.38	198.14	199.47	199.45	198.67	199.13	197.92	199.69	198.66	198.36	197.22	200.21	199.73	198.71	200.48	198.75	200.39
207.8	206.63	208.09	209.65	207.36	207.44	209.22	206.28	208.04	208.27	207.58	207.5	208.03	208.08	207.3	208.24	207.61	207.29	205.77	207.58	208.21	208.89	207.18	209.09	207.5	206.28	209.08	207.52	208.87	209.04	208.31	207.18	208.32	206.69	208.53	208.46	208.57	207.9	207.34	207.29	208.26	207.5	206.88	206.63	207.85	209.23	208.42	207.25	208.27	207.91
204.51	203.73	203.24	203.31	204.18	202.17	203.76	204.57	203.45	204.07	203.53	202.66	202.47	203.88	204.94	203.26	205.67	201.5	203.6	203.5	204.53	203.76	203.05	204.98	203.49	203.65	205.2	203.97	202.55	202.87	203.92	204.25	204.23	203.75	203.54	203.05	203.84	204.04	202.78	202.54	202.97	204.19	204.73	202.9	200.65	203.96	203.63	203.42	203.43	203.75
218.04	219.01	217.32	217.88	218.39	217.07	217.27	218.32	218.62	218.48	217.33	218.24	217.64	216.77	216.59	217.49	218.24	217.52	218.07	218.67	218.99	217.42	215.89	218.88	217.72	218.78	217.82	217.9	218.9	219.32	216.67	217.31	217.84	218.08	218.55	214.4	218.04	217.96	216.63	217.62	218.14	218.82	217.86	216.88	217.38	217.91	216.3	216.76	219.98	218.29
201.03	201.51	199.23	198.99	202.07	201.8	200.46	200.39	200.58	199.36	198.58	201.43	200.43	202.05	200.69	199.91	199.37	200.17	200.33	200.92	201.35	199.25	200.44	199.94	200.85	199.08	201.35	199.88	200.67	199.52	198.67	200.63	200.5	200.34	199.98	200.82	199.71	199.36	200.15	200.95	199.88	199.87	200.58	200.82	200.32	201.14	200.24	200.52	199.9	199.58
211.06	212.05	211.02	211.12	210.76	212.28	212.2	211.92	212.81	211.11	211.52	210.79	212.36	211.5	211.92	210.22	210.72	210.94	212.93	213.16	210.64	211.49	212.8	211.58	210.83	210.56	210.57	212.04	210.6	212.34	211.01	211.7	210.76	211.06	211.29	212.52	211.43	210.47	213.04	212.1	211.68	212.06	211.42	211.22	211.9	211.59	210.65	210.67	211.42	211
202.58	201.93	201	204.06	201.53	202.15	202.22	202.18	202.2	200.52	200.68	201.19	201.82	201.36	201.48	201.38	202.68	202.7	200.39	202.17	200.33	200.79	201.9	201.34	200.21	200.41	200.72	201.36	202.38	200.65	200.13	202.06	199.53	200.57	200.44	201.65	201.21	201.55	203.66	200.43	201.72	203.03	201.65	200.4	201.7	201.18	202.02	202.81	202.35	200.58
216.53	216.37	216.17	216.52	216.36	218.23	219	216.3	216.62	215.99	219.12	216.5	217.73	217.01	217.5	217.94	216.77	216.69	215.32	216.5	216.61	219.24	215.36	217.92	217.19	214.53	215.65	216.1	216.71	217.6	218.81	216.13	216.53	216.45	216.71	217.06	216.13	217.85	217.35	216.11	217.86	216.8	218.74	217.26	215.72	216.68	218.16	216.52	214.75	217.46
203.52	202.98	205.27	203.42	203.2	204.29	203.45	205.62	203.74	203.51	203.5	205.23	204.8	202.95	203.25	203.36	203.7	202.73	205.71	203.69	204.81	204.2	202.65	203.25	204.41	202.33	202.69	203.11	203.68	204.86	204.86	203.7	204.4	202.44	205.15	205.75	204.51	203.66	204.38	204.35	202.17	203.84	203.82	201.78	203.77	204.12	204.22	204.49	202.14	204.14
207.33	207.79	206.95	207.56	208.63	207.5	208.02	208.41	208.38	207.6	208.17	206.95	208.47	207.01	209.05	208.31	208.26	208.48	208.59	207.65	206.82	208.39	206.88	206.64	208.7	208.61	207.39	207.72	207.46	204.71	207.02	207.15	207.01	209.2	208.48	207.52	207.04	205.65	206.87	207.58	206.99	209.19	208.04	206.7	206.79	206.39	206.05	208.14	207.33	206.52
195.54	195.9	194.32	195.48	196.03	196.2	194.86	195.44	195.2	194.48	195.09	195.21	194.78	195.8	194.69	194.48	195.28	195.46	197	195.48	195.36	195.64	195.99	195	194.46	194.92	194.76	195.38	194.59	195.07	194.13	195.57	196.88	195.77	195.98	194.27	195.42	195.46	194.76	194.75	195.45	195.04	194.77	195.36	196.49	195.21	196.44	196.07	194.99	194.3
200.52	200.32	199.44	199.92	200.26	201.55	201.24	200	202.04	200.33	199.48	201.69	200.08	201.47	200.05	199.77	200.27	200.56	199.86	199.5	201.53	202.46	199.56	201.72	199.95	198.9	202.96	201.4	199.99	200.64	200.31	201.53	200.31	200.05	199.2	199.98	198.73	200.7	200.11	200.68	201.24	200.1	199.22	199.98	199.63	198.79	200.69	201.18	199.01	200.83
212.48	211.67	213.08	211.59	211.23	209.91	210	213.01	211.25	211.15	210.61	210.97	211.58	211.62	211.57	212.61	211.47	212.46	212.66	212.84	211.36	211	212.68	212.1	212.71	212.7	211.03	211.75	212.65	211.86	210.77	211.48	211.6	210.89	210.79	212.69	212.18	211.28	210.25	210.24	211.09	212.14	210.65	211.2	211.65	212.03	212.02	210.94	212.14	211.31
202.97	202.25	201.93	202.16	203.11	203.31	202.33	203.29	203.12	205.3	202.4	202.14	201.63	203.57	203.24	202.93	204.01	202.54	202.69	201.92	202.25	204.5	202.03	201.77	201.28	203.51	203.07	202.27	202.83	202.94	201.74	202.7	202.4	203.26	201.51	203.07	202.84	202.99	203.84	202.49	201.18	204.3	202.04	203.31	204.12	201.75	201.43	202.27	202.26	202.26
218.03	215.89	215.65	218.87	217.54	216.75	217.94	215.92	217.08	217.52	219.18	215.12	218.07	216.44	216.77	217.13	217.07	215.19	217.34	216.15	217.17	215.94	217.11	215.76	216.43	217.47	216.44	216.18	216.92	217.66	217.82	217.04	218.52	218.65	216.97	217.37	218.01	216.47	215.48	216.49	216.23	217.81	216.13	216.92	217.47	216.43	216.43	216.18	216.06	216.61
211.78	212.63	211.07	211.98	211.13	213.16	211.07	212.73	212.11	211.63	210.88	213.34	210.96	211.94	211.36	212.3	212.74	210.42	210.76	212.05	212.05	210.84	211.33	211.53	212.38	211.96	212.18	212.69	211.75	210.57	211.24	212.08	212.98	211.76	212.7	210.5	211.15	211.84	211.78	212.09	211.09	211.76	211.05	211.47	210.95	211.31	212.51	213.48	211.41	209.82
217.28	216.92	216.09	216.4	218.67	217.74	217.02	217.01	217.65	219.37	217.59	217.65	216.94	218.3	216.75	217.25	218.2	216.93	217.17	217.53	218.82	218.08	215	217.58	217.46	218.29	217.07	218.27	216.74	216.69	217.5	217.41	217.36	217.7	218.52	217.65	215.67	217.82	217.99	217.46	217.63	217.66	216.1	218.49	216.72	216.62	216.39	216.44	217.93	216.82
212.62	213.21	211.69	212.42	213.64	211.61	212.92	212.17	213.47	211.1	212.11	211.68	212.12	211.85	213.28	210.67	211.89	212.57	212.26	213.55	212.65	212.86	213.23	212.27	212.6	213.66	213.66	212.98	213.6	212.45	212.06	211.93	214.2	211.82	212.59	212.25	212.3	210.9	212.67	211.78	211.35	212.47	213.51	211.56	213.68	211.09	212.66	212.05	212.83	212.77
205.14	204.65	206.02	206.25	206.04	206.67	206.2	206.83	206.27	207.51	206.13	206.51	206.23	206.58	207.04	206.78	207.62	205.83	206.67	206.38	206.97	204.95	205.54	205.8	206.66	205.53	207.25	205.94	206.75	205.52	206.44	205.89	206.69	206.65	204.72	206.57	205.92	206.91	206.86	205.68	205.56	206.67	207.35	205.68	204.36	204.89	206.48	206.18	208.21	206.11
203.88	204.66	204.48	204.17	204.27	202.99	204.17	204.64	204.37	203.49	205.39	203.06	204.37	203.77	202.88	203.96	201.86	204.73	204.08	203.02	204.56	203.64	204.38	204.29	203.35	202.25	204.63	203.6	203.48	202.46	203.63	203.76	202.79	203.18	203.89	203.37	203.74	205.37	203.99	203	204.79	204.19	201.51	203.25	203.46	205.05	202.4	203.48	202.72	202.67
198.44	198.11	200.26	199.09	199.14	199.26	199.1	198.07	200.15	199.68	198.76	199.82	200.78	198.5	200.29	198.85	199.65	199.35	200.37	199.72	199.2	199.25	200.29	200.49	200.03	197.65	199.78	199.81	199.06	199	198.24	199.89	201.14	200.84	199.73	199.95	200.83	200.14	197.41	199.71	200.45	199.36	197.1	198.75	200.11	199.93	197.66	200.1	198.93	200.19
202.66	202	202.59	201.19	203	202.26	203.75	201.89	202.01	202.1	204.25	202.57	202.45	202.87	202.97	202.78	202.26	202.57	201.1	202.07	200.49	202.61	202.23	202.73	204.04	203.4	201.58	202.43	202.33	202.73	202.82	203.13	202.47	201.02	201.95	202.72	203.03	202.77	202.51	201.87	202.94	202.18	201.67	203.29	202.16	201.83	201.78	201.57	201.85	202.63
208.62	209.16	208.85	209.55	209.04	208.05	208.76	208.32	208.49	210.2	207.72	208.5	208.73	209.89	208.14	209.84	208.13	207.8	208.69	208.31	208.18	208.17	207.98	207.56	208.2	207.34	208.88	208.12	209.92	209.09	207.2	209.14	207.95	209.52	208.55	209	208.79	209.55	210.74	209.6	208.95	208.2	209.73	208.95	207.45	210.03	209.18	210.3	209.75	207.94
202.47	202.78	202.75	202.22	203.26	203.46	202.03	204.15	202.35	201.36	203.23	203.93	201.75	202.87	202.83	202.91	203.02	201.64	203.61	203.48	201.35	202.52	202.35	203.84	202	202.48	202.26	201.1	203.25	203.87	202.25	203.06	202.86	201.75	203.54	202.55	201.72	201.21	203.7	202.83	203.87	202.22	201.24	202.38	202.96	203.66	202.42	201.65	202.56	202.33
213.46	213.77	214.11	213.5	215.55	211.75	213.19	213.7	213.39	214.61	213.96	213.93	215.21	214.23	214	215.28	214.8	213.29	214.19	215.23	213.45	214.52	212.71	214.16	214.82	212.64	214.27	213.41	213.36	214.45	214.97	215.04	214.74	213.5	214.2	214.4	214.51	213.33	213.55	214.57	212.51	212.85	214.03	215.49	213.8	214.37	214.73	214.01	214.39	214.57
214.4	215.23	213.76	213.77	214.62	212.99	214.96	214.91	212.51	215.04	213.67	214.33	214.41	212.89	214.91	214.22	215.79	215.75	214.77	213.31	213.41	215.36	214.04	214.29	213.98	213.92	213.21	215.68	213.3	213.19	213.4	213.34	213.63	214.03	213.12	212.4	214.21	213.7	213.02	214.46	212.09	212.55	213.28	214.92	214.93	214.13	213.62	211.28	214.22	215.16
208.48	208.44	209.03	208.72	208.77	209.23	207.88	208.81	207.84	208.15	208.49	207.82	209.21	208.98	210.57	208.32	209.57	207.57	209.68	208.69	209.18	209.09	208.61	207.7	209.2	207.68	208.33	208.91	208.11	208.68	207.86	209.65	206.64	208.91	207.7	207.38	209.61	208.48	209.33	209.1	209.17	208.77	209.22	208.8	207.15	209.26	210.3	209.27	208.46	209.27
203.15	203.3	201.95	202.02	203.51	204.47	202.8	203.91	205.33	203.07	203.78	200.39	203.35	204.41	203.51	203.3	204.08	203.09	203.65	202.22	203.8	203.47	201.27	204.34	204.96	203.61	202.95	203.27	204.03	203.93	204	203.64	202.84	203.53	204.31	201.89	203.38	203.93	202.63	202.66	203.3	204.58	203.98	203.78	202.08	204.19	201.7	203.61	203.26	203.24
205.46	206.68	207.27	206.5	208.47	206.78	205.66	206.52	209.03	207.76	205.95	208.59	209.2	207.63	208.1	207.37	208.61	207.83	207.06	206.21	208.56	206.27	208.04	207.74	207.92	209.72	207.58	208.29	209.37	208.34	207.48	207.17	208.85	208.44	207.88	207.57	208.39	207.96	209.46	205.26	207.71	207.42	207.79	207.47	206.79	206.93	207.25	208.49	206.75	207.46
199.48	199.1	198.23	199.72	198.8	197.93	199.62	196.9	200.4	198.51	200.27	198.63	198.81	198.89	199.33	198.51	198.86	199.04	199.68	197.02	200.07	199.05	199.25	200.72	198.83	197.56	200.15	201.73	199.02	198.53	198.88	199.75	199.19	198.04	198.79	199.99	199.14	198.64	198.79	199.68	198.53	199.91	198.81	199.44	198.94	199.51	199.83	200.58	200.18	199.51
201.96	200.92	201.04	201.45	199.53	202.13	199.25	199.89	198.14	200.04	201.04	200.42	199.62	202.39	202.55	199.92	200.01	202.32	199.32	200.3	202.89	200.61	198.48	198.87	200.78	201.23	197.66	201.48	199.91	200.74	200.68	200.06	201.23	200	201.91	200.29	200.03	201.78	200.56	201.27	200.79	201.81	200.73	199.38	200.69	200.22	200.07	199.95	200.18	202.15
208.59	208.25	208.73	210.98	209.44	208.95	207.82	208.74	209.26	209.12	208.71	208.37	208.58	208.24	208.09	210.06	208.1	208.48	208.48	208.42	210.73	208.05	208.1	208.51	209.59	208.8	207.23	206.97	207.86	209.48	208.46	208.83	209.59	208.95	207.25	209.55	207.13	208.55	210.23	208.93	208.8	207.12	208.97	208.06	208.54	207.92	207.88	207.94	208.04	209.78
195.9	197.33	198.43	198.65	197.02	197.19	198.43	198.66	198.31	199.06	196.72	197.3	197.88	197.76	198.84	199.21	197.82	199.64	197.36	197.34	197.35	197.45	199.06	197.91	198.5	199	197.61	196.72	199.42	197.02	197.76	198.45	197.66	196.13	198.89	198.61	197.55	198.83	199.32	198.57	197.45	199.42	198.33	197.2	197.72	198.58	199.55	200	196.52	198.06
204.51	202.11	205.63	204.33	204.78	204.14	205.03	203.34	205.82	203.96	205.18	203.31	204.23	204.67	206.71	204.81	203.98	205.35	203.85	204.47	205.72	204.83	203.19	204.37	204.94	205.68	205.7	204.42	202.96	204.02	204.74	204.06	203.71	204.18	205.91	204.72	203.52	205.18	204.77	204.82	204.06	204.5	203.67	203.68	203.45	204.23	204.75	204.48	205.01	205.28
202.94	204.23	204.23	202.23	203.9	203.97	204.17	204.07	204.76	203.15	203.48	202.16	203.33	203.42	202.45	204.48	204.89	204.06	203.65	203.61	203.75	203.73	205.44	204.27	204.09	202.7	202.97	204.15	205.21	204.3	203.3	203.56	204.56	204.79	203.66	203.87	203.58	204.1	204.09	202	204.23	204.34	204.65	204.19	203.52	202.46	203.18	203.01	202.96	203.99
204.03	202.55	203.28	203.51	203.54	204.93	204.35	204.48	203.48	206.46	203.97	203.84	204.37	202.73	205.08	203.11	204.3	203.61	204.23	204.22	203.47	203.35	203.67	203.82	205.32	204.92	203.58	204.34	204.9	203.65	205.95	204.97	204.87	203.91	205.44	204.46	203.57	201.81	203.37	204.73	203.11	204.13	205.17	205.33	204.72	204.84	204.31	204.52	203.04	202.95
204.24	204.21	205.68	208.72	206.01	203.96	205.4	204.88	204.19	204.82	204.06	203.96	204.53	206.1	204.5	203.89	205.41	205.23	204.65	203.19	204.08	205.73	203.71	203.82	204.48	203.15	204.41	202.99	204.67	205.43	205.58	205.87	205.42	204.67	206.4	205.23	205.75	205.04	206.53	207.05	204.22	205.95	204.32	205.19	203.06	204.73	204.4	204.67	204.55	203.66
200.35	200.93	199.71	200.51	199.29	199.88	199.74	200.12	198.89	200.96	200.58	202.62	200.15	200.12	202	200.52	200.83	198.96	199.23	199.35	199.55	199.85	201.17	201.56	201.58	200.24	200.9	201.27	200.92	200.25	200.7	200.8	201.32	198.46	200.29	200.58	200.2	200.75	201.03	200.25	200.39	199.62	199.63	200.89	200.65	200.46	200.69	200.05	199.42	199.09
208.94	209.98	209.67	209.27	209.08	209.19	209.98	209.97	209.13	211.55	209.23	211.11	208.85	209.47	209.12	210.38	209.5	208.78	209.08	209.16	210.46	210.36	209	208.89	209.08	209.09	210.78	210.27	208.96	211.08	209.35	209.43	208.58	209.09	209.63	210.28	208.71	210.02	211.01	209.41	210.11	210.05	209.15	208.09	211.16	208.49	210.13	209.53	210.17	208.73
209.47	209.63	209.05	208.9	208.9	209.09	209.61	208.05	209.05	208.83	209.16	207.7	208.73	208.14	209.6	208.31	209.85	208.17	208.23	207.92	208.3	209.7	208.61	209	209.55	207.53	210.16	208.35	209.26	209.66	208.96	207.63	208.94	208.51	208.54	209.67	209.75	206.76	209.7	208.8	210.13	208.8	208.22	209.96	208.1	207.55	209.71	208.04	207.74	210.13
200	201.02	201.66	200.07	201.49	201.73	199.23	201.49	199.44	199.57	200.96	199.66	199.45	200.1	200.87	201.08	202.15	199.43	199.44	200.12	202.32	200.26	199.17	199.49	201.32	199.56	201.05	201.57	201.2	200.62	199.69	199.85	199.93	198.29	199.81	199.24	200.33	199.29	200.02	200.37	201.07	200.56	199.47	198.81	199.29	198.6	200.62	200.16	201.62	198.66
198.06	197.46	197.6	197.17	199.45	197.62	197.79	198.32	198.73	199.27	197.74	197.94	198.01	199.87	198.14	198.2	199	197.89	197.22	198.36	197.56	198.67	198.15	198.37	197.04	197.84	196.66	198.8	197.38	197.4	197.34	198.98	196.23	197.16	196.45	198.67	198.66	198.46	196.31	198.45	198.4	197.64	199	196.75	197.81	198.57	198.2	198.59	196.88	198.46
210.3	211.42	214.36	212.59	211.24	211.83	211.53	211.87	212.46	212.66	213.11	210.56	212.02	211.01	211.87	213.57	211.37	210.66	211.67	212.25	212.61	213.15	213.78	212.79	210.86	212.14	211.26	211.89	211.13	211.38	211.08	212.36	215.04	212.08	211.64	210.81	210.81	212.78	212.58	213.48	212.77	211.46	212.37	212.12	211.75	211.37	211.48	209.88	212.16	211.28
206.76	206.81	208.22	206.78	208.66	207.86	208.21	207.78	208.3	207.74	207.01	207.66	207.06	207.73	208.94	207.02	208.78	208.2	205.68	206.79	208.18	207.41	207.55	208.11	207.27	206.86	206.89	207.99	209.61	206.58	209.49	207.29	209.07	206.91	208.59	206.73	208.48	207.57	208.47	206.81	207.24	208.46	207.48	208	207.78	207.52	206.65	207.3	208.5	207.03
204.25	205.01	205.07	204.05	204.45	204.35	204.02	203.92	204.21	204.56	202.96	204.61	203.67	202.73	203.12	204.79	204.64	204.02	202.61	202.04	203.79	203.63	205.59	204.08	203.75	204.9	204.48	205.26	204.23	204.36	201.91	204.8	203.63	203.49	205.35	205.38	204.37	204.44	204.35	202.74	203.24	203.92	203.59	202.77	205.24	203.98	204.78	203.47	203.38	203.57
197.74	199.1	197.95	197.74	198.47	198.51	199.02	198.63	199.42	197.9	197.2	199.5	199.47	196.83	199.16	199.43	197.39	199.79	199.06	196.89	197.65	198.15	199.77	197	197.76	197.19	197.71	197.42	197.73	197.49	198.56	198.74	199.32	199.67	198.18	197.01	199.76	198.14	196.81	197.76	198.15	197.47	197.59	196.92	197.38	196.39	198.3	198.83	199.15	199.28
207.81	207.85	207.77	207.94	208.68	207.51	207.45	206.96	207.67	208.78	207.33	207.45	207.9	206.75	208.68	207.03	208.87	208.16	207.35	207.82	209.56	207.25	209.52	206.58	206.59	208.8	208.8	207.07	207.58	206.45	209.86	207.81	206.8	207.68	209.56	209.2	206.74	209.98	207.54	208.87	207.06	207.61	207.71	209.41	206.5	208.62	205.32	206.88	207.48	209.18
199.26	199.82	201.07	199.58	200.28	201.38	200.51	199.06	201.47	200.74	199.65	201.34	199.66	198.75	200.43	199.34	200.36	200.01	201.13	200.35	199.94	198.58	200.47	199.17	201.55	200.04	200.48	200.29	199.74	200.33	198.77	200.95	200.51	200.52	198.14	199.53	199.67	201.52	199.46	199.67	201.19	200.02	199.81	200.45	199.89	200.66	199.96	202.12	198.56	200.41
199.97	199.11	199.23	198.02	198.55	198.63	199.1	198.65	199.68	199.35	199.55	198.96	197.52	198.01	198.76	197.53	199.14	200.49	198	200.13	198.3	198.17	198.04	197.53	198.79	198.28	198.86	198.98	198.8	198.83	199.12	199.62	199.5	200.22	201	198.17	198.87	199.28	199.93	198.7	199.08	198.79	199.08	198.17	199.28	197.87	198.7	199.64	199.91	200.07
211.54	212.16	210.31	211.03	212.24	210.74	212.08	211.22	211.3	212.52	212.56	211.46	212.57	212.9	210.11	211.32	211.2	211.83	210.6	211.87	211.76	212.77	212.64	210.82	211.29	210.95	211.59	211.56	213.09	212.23	212.68	211.83	210.68	211.77	210.5	212.06	210.43	211	213.17	211.73	210.68	211.48	212.51	211.94	210.55	212.07	212.91	212.24	212.75	210.25
208.49	205.94	207.48	207.5	206.59	207.3	207.44	208.43	208.29	207.75	208.24	208.23	207.35	206.84	207.13	207.72	207.55	208.84	206.09	205.99	208.03	206.03	208.41	206.96	209.01	207.59	207.48	206.62	206.68	207.31	208.49	207.97	206.47	208.74	208.18	209.12	207.9	207.65	207.39	208.28	207.77	206.34	206.93	208.75	207.7	207.69	207.64	208.78	207.86	208.18
205.08	205.28	205.24	204.9	205.64	204.9	206.1	205.73	204.2	206.56	204.69	205.51	203.89	205.46	203.43	205.02	204.73	205.88	205.48	205.74	205	204.29	204.75	203.95	204.39	203.83	206.43	203.96	204.53	205.32	205.14	202.41	204.65	203.24	205.79	204.29	205.31	204.08	204.34	204.63	205.12	203.66	205.64	205.24	203.5	205.75	204.67	203.99	205.49	203.74
204.34	203.36	202.59	202.48	204.82	203.57	204.07	204.62	203.53	203.18	202.57	203.97	202.83	204.2	203.34	203.36	203.46	203.31	202.93	204.06	203.48	204.49	204.15	205.98	203.67	205.22	205.09	203.11	203.31	204.39	203.38	202.67	204.15	202.36	203.06	202.83	204.41	203.77	203.63	205.11	202.49	204	203	203.42	202.18	203.31	202.52	204.07	204.73	202.41
207.91	209.64	208.16	208.56	208.75	210.17	207.66	207.97	208.09	207.82	210.33	210.3	208.26	209.65	209.05	209.74	208.87	210.59	209.13	208.86	209.44	208.55	207.53	208.84	210.12	208.65	208.79	208.8	208.2	210.16	208.92	209.25	208.72	207.39	207.97	209.22	209.25	211.28	208.61	208.59	209.18	209.22	208.62	207.51	209.64	207.62	208.17	210.2	209.01	209.6
205.54	205.79	206.59	207.07	206.46	205.54	205.02	204.84	206.5	205.08	206.75	203.55	206.9	204.58	206.35	204.35	205.67	206.91	205.96	205.12	205.56	205.22	206.39	205.07	205.63	206.7	206.65	205.32	204.11	205.27	205.36	206.02	206.39	206.38	204.79	206.67	205.56	205.88	206.78	206.3	205.45	205.31	204.76	206.95	205.63	204.21	206.17	207.08	203.93	205.06
207.5	206.67	208.08	207.37	207.86	207.72	210.28	207.24	208.07	206.73	207.58	207.34	206.43	207.94	208.76	206.33	207.59	207.55	207.29	207.92	206.08	208.09	209.28	208.14	207.01	208.5	208.64	207.66	206.75	207.66	207.71	207.08	207.36	208.17	207.95	209.85	207.85	207.35	206.1	207.19	207.5	206.84	208.34	205.86	208.27	207.45	206.51	210.14	207.25	208.57
208.16	206.68	208.11	207.2	207.98	207.5	208.43	208.56	207.08	207.57	208.73	207.29	207.35	208.63	209.21	209.23	208.16	207.31	209.72	207.55	207.59	208.01	206.84	206.64	208.36	206.28	207.38	208.72	206.85	205.74	207.96	207.91	208.17	207.96	207.34	207.58	206.56	208.23	207.44	209.55	207.29	207.98	208.28	207.39	208.23	208.52	209.94	207.69	206.59	207.97
205.11	204.1	206.41	204.74	204.78	205.9	204.51	204.45	204.49	204.18	203.45	204.87	204.78	203.98	204.35	204.08	205.57	203.82	204.84	206.27	205.3	203.3	204.75	205.05	204.29	204.57	204.89	205.22	206.53	204.54	205.13	205.66	205.09	205.16	204.65	204.97	205.65	204.67	205.69	204.02	204.68	204.47	204.74	205.44	202.53	206.53	204.15	205.53	205.73	204.18
206.55	207.07	206.39	205.43	206.44	205.59	207.24	207.38	208.67	207.79	206.63	207.99	208.15	206.52	207.25	206.06	206.31	205.77	205.87	207.29	206.04	208.06	207.95	204.88	206.76	205.25	207.4	205.81	206.94	205.93	206.94	206.84	206.41	206.44	204.98	205.51	206.51	205.48	205.84	206.13	206.05	205.3	205.95	205.61	206.41	206.59	206.12	205.29	206.47	206.37
217.21	217.22	218.19	216.92	215.79	216.51	216.98	216.38	216.57	217.14	217.22	216.52	218.69	216.37	217.56	216.81	217.05	216.75	217.16	217.56	216.47	217.71	215.29	215.5	218.34	217.61	217.47	217.22	218.07	216.4	216.45	217.24	216.23	215.5	217.19	216.69	216.34	217.79	217.38	217.68	216.94	217.84	217.27	217.39	216.35	215.49	215.56	216.84	216.57	215.83
207.88	207.56	208.95	207.97	208.39	207.67	207.56	208.62	207.2	206.54	207.42	206.96	207.62	207.77	208.63	207.41	209.79	205.63	208.23	207.34	208.32	207.53	208.68	208.1	206.73	207.7	207.85	208.14	208.4	208.74	207.14	207.42	207.38	207.71	207.77	208.22	207.26	207.07	207.67	208.2	208.62	208.87	206.77	208.49	207.88	208.22	208.28	208.22	207.06	208.76
211.2	210.95	211.7	211.35	210.29	212.35	212.87	211.51	211.98	211.09	211.16	211.36	211.76	211.57	210.84	213.1	212.39	212.74	212.4	212.27	211.08	212.23	210.24	210.58	211.98	212.36	210.61	212.29	211.8	212.27	210.57	211	211.4	211.62	210.63	210.42	212.84	210.98	213.54	211.84	211.55	212.44	212.03	211.41	210.22	210.46	211.58	213.42	211.52	212.5
197.02	195.73	196.34	195.14	193.43	195.67	194.34	194.63	196.36	196.22	192.73	194.2	194.7	194.61	195.48	196.16	196.02	193.33	194.42	195.02	196.02	194.66	195.43	195.15	194.37	195.07	195.11	195.79	194.9	195.25	194.55	195.13	194.21	195.88	194.33	195.24	193.7	194.86	196.06	196.84	195.36	196.89	197.41	195.53	194.27	195.87	196.15	194.95	194.81	192.99
209.09	207.57	209.7	210.36	208.36	211.22	210.42	208.82	209.66	209.97	208.57	208.92	209.4	210.31	210.08	209.79	210.49	211.27	210.53	209.07	209.4	210.35	210.48	210.27	208.42	210.24	209.18	210.16	210.73	209.07	209.26	209.34	208.61	208.98	209.03	209.29	210.91	209.39	208.37	209.51	209.27	208.88	211.02	210.57	208.83	210.7	209.01	208.8	210.38	210.93
209.71	208.45	207.76	209.7	208.43	208.56	208.24	208.27	208.71	206.97	208.93	209.13	207.4	208.55	208.45	209.98	208.65	208.97	209.92	209.82	209.54	208.91	209.31	207.05	208.17	207.9	208.85	208.04	207.58	207.73	208.85	208.58	209.66	208.81	209.61	208.04	209.41	209.34	209.25	208.6	207.66	208.37	208.7	207.09	208.48	209.75	209.42	209.02	207.77	208.14
202.63	203.84	204.39	203.45	204.48	201.55	202.64	204.03	203.57	203.24	204.89	203.65	204.17	204.05	206.3	202.62	203.52	203.74	203.5	203.56	203.35	203.58	205.05	203.77	202.52	203.13	204.92	202.2	204.09	203.01	205.27	202.81	204.15	204.68	202.95	202.63	202.98	202.32	203.24	203.94	203.88	204.93	201.84	202.34	204.6	203.48	203.15	202.56	205.03	203.09
199.81	199.32	200.13	200.66	198.37	199.4	198.49	199.57	200.15	197.69	198.86	199.43	199.08	199.28	198.42	200.22	199.71	199.2	201.37	200.72	199.55	199.35	199.61	200.14	199.42	199.95	198.06	198.53	200.96	199.44	200.54	199.49	199.46	199.19	199.44	198.52	199.56	200.4	200.46	198.44	198.61	199.72	200.45	197.98	199.88	200.4	197.35	201.43	200.4	198.56
204.09	204.65	204.89	204.58	204.48	204.91	203.46	203.9	205.13	205.02	204.53	204.54	204.78	204.6	205.19	203.92	205.5	205.61	206.68	204.9	204.98	205.14	205.38	204.1	205.55	204.28	204.38	204.19	204.87	204.26	205.14	205.1	204.59	204.18	205.6	205.11	205.54	205.7	206.38	205.25	205.22	205.24	205.52	204.61	205.18	203.57	205.81	205.04	202.82	204.01
212.21	212.86	211.03	212.89	212.91	211.23	212.14	210.22	212.91	210.93	212.1	211.18	211.23	212.16	210.82	212.7	210.79	211.62	212.3	211.02	211.6	211.61	213.07	212.82	212.42	212.93	211.63	212.78	211.45	212.17	211.41	211.32	213.44	211.35	212.46	210.37	211.22	213.54	211.01	210.92	212.9	211.98	213.44	212.03	211.49	212.46	211.2	211.92	213.02	212.6
210.09	212.23	213.61	212.34	213.03	211.77	213.41	212.45	211.57	213.68	212.55	210.93	211.23	212.91	210.78	213.59	213.03	211.75	212.1	211.67	212.05	212.1	211.65	213.03	213.48	212.48	212.53	213.53	212.14	212.73	211.58	210.8	213.12	210.62	212.13	214.07	213.56	213.07	212.85	212.15	212.83	212.18	211.92	212.78	212.1	213.58	212.11	211.91	213.63	213.12
199.62	200.04	200.77	199.95	200.9	200.86	201.53	199.72	200.35	200.48	200.26	200.03	201.37	200.99	201.64	200.65	200.12	198.67	198.86	199.28	200.45	201.37	201.23	200.3	201.22	201.08	202.57	201.38	203.36	201.1	200.57	201.2	201.45	199.89	199.94	199.72	201.26	199.84	200.1	200.45	200.13	199.41	201.63	199.63	202.39	201.02	201.57	200.3	200.31	199.86
209.02	207.81	209.35	208.9	208.93	210.71	210.12	208.9	209.55	209.36	206.6	208.41	208.95	207.57	208.53	208.44	207.71	208.84	208.93	208.81	208.2	206.52	209.31	208.15	208.8	208.22	208.16	208.38	208.05	208.43	209.18	209.1	207.69	209.85	207.75	207.92	210.49	207.43	209.79	208.94	208.62	208.76	208.41	207.47	207.89	209.15	206.96	207.85	207.16	208.16
193.51	193.72	195.08	194	195.25	194.52	193.69	192.91	193.29	194.37	194.95	194.07	194.3	194.61	193.42	193.1	193.91	193.18	194.87	194.89	193.43	195.5	193.93	194.16	193.73	195.57	194.64	194.22	194.63	193.63	194.02	194.3	193.78	192.54	195.04	194.35	193.88	194.72	193.66	193.37	193.92	192.39	193.51	193.88	194.05	194.39	193.82	193.47	195.44	193.58
209.9	210.37	208.18	208.94	208.87	208.28	207.88	209.69	208.89	209.7	207.31	209.99	208.84	207.88	209.55	209.85	209.63	208.33	207.84	207.17	206.46	208.27	209.01	210	208.55	208.83	208.63	209.58	208.28	207.78	208.71	209.24	208.49	210.27	207.88	209.84	208.6	209.29	208.8	209.87	209.88	209.52	209.39	209.41	208.08	209.43	210.36	209.04	209.13	207.35
211.71	210.8	211.93	210.89	211.62	210.58	211.42	211.68	210.49	211.07	210.96	211.32	211.39	211.83	211.34	211.52	210.47	212.27	210.94	212.68	212.33	212.04	211.2	211.26	212.26	212.11	212.24	211.55	210.94	212.26	211.24	211.99	212.6	210.73	210.78	212.05	210.29	211.22	211.56	211.74	210.6	211.9	211.19	211.23	210.48	210.85	212.36	210.92	211.55	212.78
194.02	194.57	193.83	193.23	194.76	193.38	194.24	193.66	195.06	194.14	193.74	192.79	194.89	194.36	194.62	193.95	193.4	193.25	193	195.32	195.36	194.52	194.85	194.52	193.56	194.05	195.23	194.72	195.19	195.48	194	194.18	194.47	194.69	192.96	193.35	194.42	194.4	193.75	193.57	194.16	193.08	192.16	194.26	193.63	195.51	192.8	195.44	193.29	194.78
204.29	203.3	203.43	203.31	203.74	204.51	203.43	204.6	203.65	204.02	203.19	204.56	203.72	204.22	202.36	204.21	203.37	205.06	203.36	202.88	203.94	203.53	203.22	204.71	204.27	204.22	202.91	203.38	202.71	203.97	204.04	205.22	204.6	203.06	205.41	205.14	203.13	202.77	203.85	204.75	202.73	203.9	203	203.29	203.83	203.47	203.8	202.97	204.08	203.77
210.78	212.66	211.88	210.98	211.69	210.77	210.46	211.41	212.42	210.92	210.91	213.02	211.44	212.25	209.81	210.91	210.24	209.24	211.3	211.79	212.28	211.07	213.13	212.18	212.3	210.88	211.7	211.6	211.54	212.18	211.74	211.98	212.44	212.26	213.47	211.55	212.28	211.75	212.32	213.64	210.42	210.79	211.11	210.8	211.67	210.49	210.87	211.89	211.29	210.09
210.71	211.83	211.24	211.04	212.02	214.87	212.7	211.95	211.19	210.48	212.05	210.36	212.25	210.94	212.63	211.86	212.99	211.35	213.35	211.08	212.04	212.16	211.74	211.21	211.83	210.8	212.36	209.95	210.34	210.51	212.15	211.69	211.35	210.79	211.61	212.72	211.63	210.54	210.73	214.1	210.32	211.06	211.87	212.17	211.67	211.28	210.52	212.66	210.92	210.5
201.54	200.65	202.41	199.97	201.15	201.25	202.94	200.67	200.72	201.01	203.5	201.19	201.54	200.68	200.22	202.4	202.01	200.37	200.82	200.77	201.38	201.42	201.67	202.27	199.96	202.08	201.09	200.97	201.38	201.9	200.93	201.32	202.51	202.71	201.59	201.08	202.6	201.81	200.55	201.82	200.46	201.2	200.96	201.55	201.18	200.82	201.21	200.88	200.15	202.27
200.89	201.84	201.77	202.55	202.13	202.53	202.45	201.59	201.33	202.39	203.46	203.25	202.44	202.62	202.53	202.99	200.94	202.57	202.42	203.49	203.49	202.38	203.01	201.97	201.36	202.62	202.45	201.41	201.52	202.65	201.79	202.61	202.75	203.15	203.23	201.97	203.71	203.1	201.93	201.66	201.23	202.01	203.18	202.86	202.57	203.45	202.58	201.47	201.44	202.36
216.18	216.03	217.98	217.65	217.01	217.73	216.36	217.93	218.29	216.31	218.62	216.89	217.13	217.24	216.69	217.67	217.05	218.27	218.04	217.58	217.53	217.36	217.06	217.39	215.7	219.1	218.08	216.5	217.18	216.52	217.95	216.84	217.24	217.1	218.98	216.7	216.45	217.75	218.21	217.49	219.01	217.32	219.03	217.16	215.16	216.11	217.04	216.96	217.09	216.92
205.68	203.76	205.41	204.97	203.93	206.08	205.19	205.19	203.97	203.8	203.65	205.36	204.43	202.28	205.81	204.83	206.28	203.6	203.5	204.29	204.06	204.35	204.48	204.68	204.73	204.03	205.12	203.55	204.56	204.6	204.83	204.77	205.43	204.7	204.32	204.91	203.32	204.42	203.93	205.24	204.33	206.02	203.81	204.4	204.88	204.9	204.71	204.44	204.33	204.03
207.57	208.2	207.16	207.62	206.83	207.18	207.73	207.03	206.81	206.97	207.31	207.44	207.14	206.87	207.32	209.36	207.74	207.87	206.47	207.33	207.22	208.55	208.53	206.85	207.59	208.73	207.46	208.78	207.6	207.44	209	206.9	208.26	206.85	207.54	206.89	206.74	208.18	207.35	207.03	208.7	205.69	207.42	208.33	206.01	206.66	205.96	206.87	208.68	209.3
203.26	203.64	204.47	202.88	202.93	203.66	203.77	204.19	204.4	204.79	203.92	204.41	204.32	204.57	202.91	202.64	204.24	203.3	204.69	204.45	202.52	203.3	201.27	203.95	203.72	203.27	203.83	203.98	204.52	203.66	203.75	202.79	202.6	203.19	204.33	204.32	204.43	201.63	203.18	202.58	201.91	204.41	204.1	203.94	203.6	202.33	205.06	204.97	204.41	203.59
217.11	215.45	217.07	218.75	217.8	216.25	218.04	217.37	217.54	216.71	216.8	216.65	218.4	218.21	216.5	216.93	215.36	217.04	218.1	217.37	218.13	216.82	218.43	217.17	216.05	217.92	216.35	217.77	216.58	216.19	216.83	217.53	216.12	217.49	218.34	217.72	216.95	216.23	216.99	217.07	217.27	218.6	216.9	216.36	217.7	217.37	218.6	216.97	217.06	216.49
216.87	217.2	216.88	217.52	216.08	217.64	215.35	216.72	216.15	216.57	217.22	217.04	217.3	218.18	218.18	216.59	217.24	217.02	216.5	217.76	217.29	217.83	217.63	217.8	217.38	217.22	217.52	217.52	218.65	216.85	216.59	218.6	215.52	216.66	217.88	216.09	216.44	216.74	218.55	217.05	217.48	216.82	218.1	215.14	216.65	216.28	217.28	216.78	218.17	217.36
209.61	210.15	209.66	209.63	208.38	207.84	208.48	207.03	208.31	207.55	208.03	208.87	209.54	208.39	208.48	206.15	206.98	208.42	210.54	207.64	208.76	209.19	208.6	209.58	209.14	209.14	207.41	208.13	209.42	208.07	208.45	209.3	207.68	206.8	209.72	208.78	208.91	210.3	209.23	209.53	208.92	207.74	209.14	208.97	208.17	209.79	208.1	210.17	208.73	208.91
197.68	197.12	197.27	198.76	199.98	198.81	197.91	198.21	198.77	198.96	199.44	198.3	198.22	198.98	199.07	201.32	197.99	197.03	197.36	198.13	197.89	198.71	198.69	196.73	200.06	197.05	199.12	199.73	197.07	198.5	199.69	199.04	199.2	197.04	198.22	198.88	199.58	198.3	199.52	198.91	197.34	197.68	198.34	198.44	198.16	198.9	199.28	199.02	197.79	198.5
207.71	206.96	207.98	207.62	207.26	207.86	208.84	207	207.87	207.67	208.19	207.73	208.29	207.12	206.9	207.39	210.25	207.59	208.49	205.59	206.05	207.49	207.6	206.12	207.08	207.97	206.97	207.2	206.65	207.37	207.79	209.03	208.21	208.42	207.61	207.02	208.7	206.24	208.03	208.4	207.43	207.27	206.21	206.85	208.32	207.09	207.01	208.84	206.99	206.77
201.73	198.23	199.26	199.59	200.7	200.32	199.57	198.54	199.88	199.49	200.39	199.46	197.74	199.53	198.27	199.78	199.01	199.15	200.45	199.38	199.63	198.92	198.69	199.89	198.74	199.7	198.63	199.6	199.02	199.87	199.19	199.94	199.11	198.83	199.33	200.14	198.48	198.86	199.86	199.24	199.32	200.09	199.54	199.95	198.43	198.55	200.52	200.35	199.5	198.8
206.54	208.43	207.72	207.83	208.68	207.69	206.47	208.66	206.25	207.64	208.15	207.08	208.19	208.23	208.12	208.45	209.44	206.67	206.65	207.76	208.05	206.98	207.12	207.06	209.09	207.08	208.71	206.98	207.32	207.49	206.12	206.82	207.86	207.45	208.09	206.81	206.92	207.4	208.17	207.56	207.31	206.84	209.06	209.41	208.27	206.76	207.69	207.8	207.76	210.27
204.92	204.83	206.89	204.94	205.83	206.63	205.53	207.17	205.98	205.17	204.9	205.43	205.68	207.04	206.73	205.87	207.8	205.02	205.48	204.68	205.58	205.47	205.71	205.02	206.58	205.31	205.7	205.67	205.34	206.14	206.96	206.38	205.97	204.55	205.53	205.73	206.9	204.91	204.6	204.77	204.75	205.11	206.58	204.21	203.91	205.45	205.39	206.73	203.41	205.49
204.32	204.08	203.47	203.37	203.49	202.91	202.8	202.57	203.33	202.15	202.63	204.16	203.61	203.18	203.6	203.8	202.87	203.21	202.13	203.6	202.58	203.51	204.82	203.44	204.24	202.7	203.45	203.32	203.28	202.81	203.4	201.88	204.4	201.89	204.03	203.79	203.45	203.68	201.6	202.74	203.98	203.35	202.03	203.25	202.2	203.84	202.94	202.67	203.22	203.52
212.26	210.68	212.1	212.82	210.36	211.16	210.36	211.59	211.57	213	211.2	211.5	212.3	210.86	212.31	211.47	213.25	211.02	211.13	212.09	211.07	211.01	210.11	212.24	210.72	212.35	211.9	209.09	212.56	213.07	210.83	212.29	212.18	212.37	212.3	211.85	211.43	211.84	213.95	212.26	213.06	211.9	211.78	211.33	210.36	209.97	209.79	211.1	212.29	212.52
212.81	211.36	211.91	212.47	211.83	210.56	212.28	211.61	212.95	212.68	211.65	213.11	212.79	213.25	213.39	211.24	212.22	212.33	212.17	213.42	213.3	212.41	211.64	211.87	212.4	214.42	212.95	212.35	212.46	211.75	212.76	212.79	211.78	213.75	212.13	213.12	212.66	212.43	212.72	214.66	212.54	213.4	212.85	212.18	213.86	209.72	212.2	213.33	213.81	214.21
210.74	213.38	212.36	212.34	210.22	212.69	210.99	211.51	211.66	211.97	210.62	211.4	212.8	211.23	210.01	211.31	211.59	210.71	211.03	211.88	210.89	211.43	211.45	212.49	210.54	210.14	212.11	212.7	212.21	210.3	212.41	211.51	211.23	210.62	211.49	210.81	211.67	211.97	212.45	210.01	210.87	210.64	210.85	209.91	211.55	211.91	211.14	209.72	209.83	213.16
216.43	216.49	216.13	216.22	215.54	218.66	218.06	217.64	218.01	217.35	218.65	219.05	216.34	218.2	216.25	217.17	217.43	217	217.79	216.74	217.84	218.34	216.3	215.89	217.33	218.21	217.79	217.35	215.98	216	215.62	217.93	216.93	217.18	217.25	217.93	216.08	215.14	217.36	216.64	217.12	216.08	216.41	216.86	215.78	217.66	218.07	215.2	217.52	216.66
213.94	214.32	213.34	214.49	213.85	215.06	212.06	212.07	211.16	213.34	213.21	213.72	214.22	213.14	213.51	214.1	210.66	213.26	212.82	212.73	213.79	213.05	211.84	212.32	213.64	212.56	213.22	212.56	214.06	213.24	213.61	213.68	213.04	213.14	213.49	213.55	211.69	213.15	212.63	212.86	213.52	212.45	213.24	212.92	213.18	213.96	211.95	213.04	212.62	213.25
194.45	192.65	194.04	194.16	193.77	194.08	194.29	193.75	194.95	194	195.08	193.14	195.06	194.54	194.04	192.74	194.45	195.14	194.27	193.1	195.49	194.7	194.66	195.36	194.02	193.2	195.27	192.84	195.62	193.9	194.59	193.44	193.84	194.52	193.69	193.56	193.63	193.51	193.55	193.92	193.13	194.1	194.93	193.79	193.72	193.32	195.34	194.18	194.14	192.83
208.93	209.18	207.9	208.9	208.78	209.58	208.01	208.21	210.1	208.87	208.91	207.35	208.78	207.43	209.57	208.54	208.58	208.62	208.88	207.34	208.13	208.96	210.92	210.49	208.66	209.6	209.12	209.39	208.21	207.41	208.08	208.3	207.97	208.53	209.92	209.44	208.84	209.2	208.73	209.03	209.11	208.38	209.49	209.5	209.23	208.78	207.88	209.45	208.34	208.17
199.42	201.59	198.48	199.86	201.69	201.36	199.9	202.02	200.8	200.4	200.12	202.01	200.25	200.55	200.22	201.53	200.41	201.8	199.57	201.07	201.23	200.57	200.89	199.94	201.1	199.48	201.75	200.42	200.11	200.2	200.28	200.68	200.35	199.6	202.29	202.51	200.8	200.1	198.61	199.41	201.61	200.05	199.81	199.11	200.23	199.05	201.38	200.23	200.56	200.69
199.77	201.78	199.66	200.68	200.19	200.71	199.43	200.47	199.65	199.47	200.76	200.05	201.04	200.87	200.15	200.54	200.56	201.29	200.56	201.06	199.99	200.85	201.53	199.33	201.16	199.99	200.13	199.14	200.15	200.72	200.3	201.64	199.59	200.99	200.38	201.76	200.48	200.71	200.92	200.21	200.62	200.82	201.18	200.73	200.96	198.93	200.04	201.08	199.39	198.94
213.09	213.38	210.64	212.67	213.02	210.76	213.7	215.52	213.53	214.2	213.3	212.03	212.69	214.29	214.07	213.33	212.91	211.57	211.41	215.41	211.95	213.19	212.49	212.77	212.9	213.35	213.38	213.44	212.42	210.88	213.95	212.65	213.04	212.98	214.42	212.84	212.99	212.67	214.03	214.58	212.77	212.57	212.31	211.64	212.26	212.88	213.66	214.19	211.71	213.04
213.55	211.9	211.29	212.45	212.79	210.89	211.21	211.59	211.85	212.48	211.91	210.55	209.74	212.47	213.82	211.16	213.06	212.21	212.79	214.4	213.12	212.04	212.45	211.6	211.48	212.08	211.38	212.22	212.14	212.27	210.55	212.86	212.63	211.38	212.39	212.24	213.22	211.11	210.83	212.35	211.88	210.53	212.58	212.28	212.56	210.95	211.48	211.34	213.61	210.25
208.25	209.34	209.55	208.89	208.29	207.23	207.47	208.61	207.64	208.87	207.32	209.08	209.24	208.66	207.8	207.99	209.73	208.38	207.98	208.72	209.45	209.09	210.05	208.07	210.04	209.01	209.36	207.23	209.5	208.05	207.3	208.22	208.8	209.66	208.2	208.48	207.71	208.03	208.66	208.11	209.99	207.24	209.91	209.75	208.36	207.78	207.8	208.62	207.85	208.39
210.7	213.22	211.11	212.62	212.05	212.35	210.31	211.5	212.13	211.9	211.91	211.19	210.88	210.85	212.74	212.81	211.29	212.01	211.06	211.56	211	211.88	210.45	211.31	212.09	211.37	211.51	211.19	213.47	212.85	210.59	212.64	211.54	211.91	212.66	212.67	212.4	212.67	211.23	213.63	211.05	211.47	211.39	210.51	213.29	211.07	212.22	211.55	212.07	210.08
216.91	215.55	215.95	216.1	217.72	217.08	217.97	215.46	217.18	217.89	217.34	217.28	216.92	216.5	216.39	218.04	216.06	217.35	217.12	217.17	216.37	217.05	216.74	216.89	217.88	217.79	216.2	219.46	216.03	216.5	217.09	216.99	217.29	216.97	216.61	217.38	216.53	216.01	217.8	217.95	216.78	216.05	217.78	215.97	218.42	217.45	217.73	217	216.69	215.82
204.54	204.28	203.63	202.65	202.73	203.24	204.02	203.39	202.8	204	202.76	203.42	203.37	205.23	202.87	204	203.91	202.76	203.45	203.46	203.52	203.09	204.21	203.79	204.23	205.35	201.97	204.31	204.29	205.17	203.33	204.75	203.86	204.57	202.93	205.54	202.67	203.65	202.6	203.61	206.09	203.84	202.54	203.84	201.63	203.58	203.86	202.89	203.67	205.17
204.05	203.25	202.63	204.76	205.13	204.34	204.68	205.09	203.35	202.38	203.11	205.36	204.82	202.88	202.78	204.9	203.24	204.26	204.69	203.76	201.42	204.13	204.37	203.17	203.55	203.43	202.99	203.93	203.37	203.73	202.69	204.18	204.19	202.64	203.9	203.28	203.73	203.76	202.98	203.67	202.33	204.18	204.3	203.13	204.96	203.11	203.15	203.27	203.66	203.8
216.9	217.23	217.34	216.7	218.57	218.12	217.84	217.14	216.77	217.84	218.08	216.79	216.28	218.61	217.75	219.16	217.35	217.78	217.68	217.82	216.99	219.24	217.45	217.61	217.38	216.74	217.66	218.26	218.88	217.4	220.15	218.43	217.54	217.84	217.62	216.4	217.16	216.62	219.39	217.96	216.77	216.34	218.18	217.58	217.47	217.11	217.69	216.51	217.47	216.27
211.3	214.16	212.2	213.94	213.45	212.5	212.15	211.28	213.87	214.3	213.13	213.76	212.19	211.8	212.5	212.38	214.37	213.44	213.22	212.68	212.65	211.6	213.29	213.26	212.67	213.07	212.65	213.7	211.87	212.75	213.36	212.33	213.05	212.73	213.37	211.77	212.49	213.84	213.83	212.9	211.74	213.72	213.6	214.65	212.9	212.73	211.78	213.37	212.93	212.52
212.79	212.31	213.41	212.87	212.79	212.22	213.14	212.19	213.51	214.33	213.5	212.86	211.89	213.14	213.96	213.37	211.83	212.39	213.05	212.56	213.08	214.33	212.86	214.4	211.9	213.28	213.48	214.09	211.49	212.68	212.3	212.53	213.3	213.05	214.01	213.65	212.26	212.89	214.2	213.6	213.77	211.87	213.6	212.9	214.89	215.36	214.68	212.46	213.21	213.03
204.26	203.67	204.83	203.39	205.02	203.72	204.29	205.25	204.05	203.6	203.53	202.92	204.05	204.05	201.99	203.21	203.4	204.65	204.58	204.08	205.41	203.69	204.14	201.86	204.04	203.7	202.84	203.83	204.9	205.28	203.1	203.37	203.95	203.6	204.93	202.99	204.71	202.73	202.64	206.14	204.44	204.47	203.15	206	204.3	206.02	205.41	202.83	203.85	204.46
217.39	218.54	217.89	218.75	218.79	217.93	217.7	216.84	219.28	217.84	218.68	218.17	218.12	217.19	217.06	218.38	219.93	217.59	218.9	218.65	217.62	217.37	217.75	220.23	218.62	217.57	216.76	218.06	218.15	216.84	216.6	218.3	215.65	217.91	217.7	216.97	218.71	219.34	218.35	217.81	218.05	218.02	216.96	217.34	217.17	217.76	219.1	218.97	218.03	217.4
212.61	211.23	211.09	210.82	212.37	211.61	209.65	212.51	211.08	211.1	212.19	211.56	211.22	211.47	213.09	211.17	210.41	213.39	211.21	211.67	211.45	211.4	210.94	211.19	212.65	210.48	212.48	212.7	211.39	210.65	211.6	211.09	211.63	212.21	211.47	212.8	212.1	210.86	212.15	211.06	211.16	211.82	211.92	212.58	211.4	212.32	212.1	211.84	210.61	211.71
200.29	198.94	200.18	198.91	199.37	200.08	199.05	200.23	198.65	200.76	201.23	198.41	200.77	200.04	200.23	200.57	200.05	199.99	200.73	199.35	200.53	200.69	199.69	199.84	200.33	200.37	200.29	200.27	201.21	199.98	201.17	201.51	199.63	200.95	199.4	198.73	201.02	200.64	199.88	201.2	198.74	200.99	200.08	200.29	199.74	200.24	200.03	200.98	200.79	201
199.37	198.41	200.1	199.54	199.19	198.56	200.17	197.87	198.97	200.25	199.53	199.44	199.71	200.63	200.19	201.33	199.62	199.06	199.35	199.57	200.41	199.75	199.73	199.31	198.61	199.92	197.77	199.61	200.21	199.22	199.77	199.15	197.4	199.58	199.68	197.72	199.97	200.3	197.86	199.77	199.06	198.56	200.09	197.39	198.82	199.59	198.73	200.05	200.47	200.13
205.41	203.83	204.7	204.57	203.53	205.33	204.44	205.35	204.43	205.03	204.78	204.05	204.97	203.67	205.3	203.85	204.09	203.73	204	205.34	204.03	203.81	203.86	204.48	206.29	203.31	204.51	203.1	205.09	203.99	206.43	203.62	205.98	203.08	204.36	205.85	205.91	204.12	203.97	203.63	205.69	203.71	204.9	205.15	205.46	203.71	204.5	202.88	204.11	205.23
211.25	212.4	211.45	210.68	213	212.59	211.92	212.66	210.88	212.13	211.32	209.84	210.67	210.33	210.66	212.48	211.72	212.5	209.32	211.67	212.73	210.53	211.78	211.06	210.13	211.78	209.53	212.57	211.42	212.3	209.43	210.58	211.13	211.85	211.32	212.42	210.86	211.17	211.16	213.14	211.95	211.43	210.58	211.79	209.79	213.91	210.31	210.57	211.24	211.79
211.66	213.23	214.09	211.88	212.11	213.1	212.49	212.96	212.41	213.58	213.46	211.04	211.94	212.99	212.74	212.2	211.05	213.44	211.82	212.76	212.35	213.17	212.97	212.36	211.64	213.86	213.45	213.15	211.48	212.03	212.42	211.42	212.09	210.31	211.56	211.92	212.55	211.84	212.43	212.77	211.65	211.48	212.29	212.1	210.56	212.8	211.33	212.01	212.52	212.61
199.74	199.03	198.74	199.75	198.78	198.22	198.03	197.89	198.94	198.06	198.6	196.74	197.96	197.58	198.84	197.33	199.56	199.31	200.06	198.61	197.35	197.93	198.97	198.81	197.78	198.85	199.02	199.75	198.04	198.3	197.71	198.87	198.62	198.13	199.4	199.18	199.45	198.72	198.29	198.8	198.64	198.6	199.02	198.47	199.3	198.8	199.74	197.94	197.94	197.72
204.19	202.75	203.84	203.92	203.9	204	202.93	204.42	204.98	204.38	203.88	203.42	203.59	203.57	203.82	204.77	203.77	204.48	203.59	202.59	203.06	204.03	203.07	203.89	202.87	202.95	204.8	202.64	203.31	203.25	204.66	202.58	203.16	203.13	203.13	203.99	202.7	203.67	204.57	204.27	203.95	204.38	203.63	205.28	204.78	204.19	202.15	203.06	203.79	203.53
210.71	211.59	211.98	209.68	210.17	210.82	212.34	212.18	211.33	212.49	211.27	211.89	210.11	211.04	211.95	211.57	210.76	211.72	211.78	212.69	211.25	211.95	212.63	211.49	211.18	210.36	210.88	210.94	209.83	212.34	211.8	209.94	211.65	211.98	212.27	210.93	210.09	210.37	211.45	211.67	211.46	211.69	211.24	213.46	211.54	212.71	211.87	211.42	211.28	209.99
210.77	211.84	213.39	210.98	212.27	212.75	210.38	211.68	212.14	210.65	210.58	211.54	211.77	211.74	211.76	212.01	212.24	212.31	210.15	211.55	211.88	211.43	212.41	211.29	211.52	213.12	210.09	212.7	211.68	209.74	213.8	211.51	211.2	211.65	211.65	213.4	212.37	212.28	212.57	211.26	210.72	212.72	210.53	212.07	210.95	211.35	212.41	210.8	211.34	211.52
199.75	199.11	200.18	200.5	201.08	199.76	199.39	200.71	200.88	199.96	200.37	199.68	200.42	199.69	198.9	200.7	201.07	199.23	199.37	199.19	198.85	200.78	199.39	200	200.09	198.13	197.8	201.77	200.36	200.13	201.37	199.53	200.12	199.96	201.38	200.33	199.53	197.35	200.01	198.93	200.44	200.37	200.14	200.66	201.01	200.44	199.88	199.18	199.7	200.44
209.41	209.48	207.39	209.17	209.35	209.3	208.87	208.61	208.81	209.26	209.56	209.25	208.41	211.12	208.79	208.77	210.55	208.63	209	209.11	209.18	209.8	210.62	208.43	206.48	209.19	208.97	207.7	209.35	209.26	208.35	209.29	209.23	208.78	207.18	207.59	208.82	209.03	207.16	208.9	208.21	210.22	210.04	209.36	208.52	207.89	209.2	208.96	209.16	210
202.87	203.55	205.05	203.62	202.76	204.33	202.07	203.66	202.96	202.08	202.09	203.33	203.62	203.23	202.67	203.48	203.2	203.33	201.78	205	203.83	203.52	203.51	203.86	203.58	204.18	203	202.1	202.63	203.2	201.97	202.55	202.56	202.66	203.1	203.56	204.29	202.05	202.69	203.06	201.68	202.49	202.87	204.43	203.72	202.61	201.84	203.82	203.49	204.99
212.55	211.28	210.55	211.31	210.3	213.44	212.18	211.66	212.34	212.03	210.52	211.8	210.85	211.73	210.86	211.52	210.49	211.16	212.18	210.07	213.17	211.6	211.45	210.92	211.9	210.85	209.88	211.15	210.69	212.67	211.12	212.38	211.31	211.11	212.34	211.61	210.84	211.92	211.44	213.17	210.65	212.63	210.86	211.22	212.86	211.47	211.54	210.92	213.39	212.19
203.47	202.92	203.22	202.56	203.57	202.8	202.71	203.12	204.38	203.77	203.86	203.3	204.33	203.92	203.71	204.48	203.36	205.02	202.1	202.46	203.5	206.53	202.62	202.83	203.03	204.98	203.3	202.65	203.11	203.05	202.43	202.78	203.42	202.56	203.34	203.11	203.61	203.2	203.5	205.39	203.43	203.52	203.33	203.84	202.98	202.74	203.26	202.14	203.36	203.7
212.61	211.45	211.73	211.22	210.84	211.56	212.44	211.91	210.86	212.86	212.2	211.08	211.94	211.3	212.67	212.75	212.93	212.51	212.08	212.6	213.23	213.59	210.83	212.62	212.43	211.06	211.95	211.21	212.06	211.95	211.9	212.04	212.57	212.22	212.16	213.38	211.56	212.74	211.74	212.74	209.87	211.53	210.45	212.22	210.13	212.37	211.93	212.07	211.22	210.54
204.05	203.46	204.33	201.73	202.54	203.48	202.85	202.63	204.46	202.29	204.7	202.91	204.74	202.12	203.26	204.15	204.04	202.97	203.65	204.17	203.2	203.88	205.52	204.06	204.05	203.19	204.47	202.89	202.94	203.61	205.32	203.62	202.45	204.71	204.44	203.23	204.42	203.69	204.1	202.97	204.08	204.04	202.67	204.1	202.94	203.62	203.1	204.41	204.68	203.39
202.76	201.17	203.83	201.73	203.89	202.46	200.92	203.05	201.84	202.13	203.08	202.17	203.44	202.86	203.72	202.28	202.31	201.85	203.73	201.99	201.57	203.31	204.09	201.69	201.78	200.9	204.03	202.01	202.34	202.64	202.54	201.99	203.07	202.01	201.36	202.81	202.99	201.11	201.63	201.74	203.83	202.35	202.46	202.38	201.28	201.3	202.51	201.42	201.29	201.21
212.86	212.52	210.36	212.06	212.87	211.32	211.4	212.24	209.61	210.53	211.7	210.95	212.27	211.22	212.96	212.08	211.87	210.73	211.14	210.16	213.32	211.58	210.81	211.11	211.07	211.99	212.15	214.32	210.14	212.19	212.84	211.56	212.66	211.96	211.64	210.59	211.36	210.64	211.88	211.83	210.96	210.87	213.04	212.06	210.17	210.73	211.76	211.55	212.44	211.55
206.18	205.27	206.14	205.64	204.71	205.65	206.3	205.44	205.22	205.58	204.64	205.43	206.8	204.78	205.14	206.35	206.53	204.15	205.66	206.78	204.55	207.91	204.91	207.36	204.82	205.67	204.82	205.43	205.05	206.36	205.76	206.98	206.42	205.98	205.03	205.52	205.19	206.32	204.78	204.76	204.92	207.32	205.05	206.31	205.85	206.17	205.9	203.68	204.26	206.21
211.18	210.98	212.08	212.04	212.71	211.73	212.09	210.63	212.36	211.6	212.16	210.61	212.53	211.91	210.52	210.91	211.79	212.1	212.26	211.66	212.35	211.24	210.62	211.59	211.42	211.65	210.52	212.71	213.11	211.18	210.71	212	212.96	211.49	211.58	210.64	210.94	211.71	211	213.44	212.08	211.32	211.11	211.56	212.81	211.56	211.62	211.31	211.03	211.74
205.34	203.27	204.75	205.2	203.42	204.79	204.44	204.48	204.56	205.08	204.65	205.91	204.36	204.5	203.88	206.38	203.92	205.09	204.66	204.65	203.91	204.57	204.74	205.07	205.01	202.81	205.76	205.46	206.08	205.25	203.92	205.82	204.1	203.84	204.33	204.51	204.57	205.08	206.92	204.61	204.13	205.5	205.82	203.75	204.91	203.36	204.9	207.51	204.72	205.79
217.68	217.44	216.04	216.7	218.72	216.05	216.49	215.96	216.98	218.03	216.89	217.57	217.72	216.85	218.13	216.97	218.47	217.02	216.48	217.15	216.66	218.42	216.82	217.93	217.1	216.82	217.52	218.09	216.87	218.38	216.06	217.43	216.98	217.81	216.41	217.45	216.95	216.98	215.97	216.98	216.06	218.8	216.53	218.84	217.51	218.61	217.82	216.26	217.34	217.05
199.34	199.5	198.59	198.88	200.25	200.52	198.8	198.06	197.75	200.09	202.01	198.07	198.36	200.94	200.06	200.38	199.24	198.48	201.02	198.82	200.81	201.09	198.76	198.39	199.52	199.31	199.72	198.3	198.36	200.79	199.39	198.71	198.2	199.79	199.86	200.3	198.49	199.59	199.17	199.94	199.12	199.65	199.86	200.17	199.87	199.64	200.37	200.38	199.24	200.77
206.34	207.34	207.28	206.14	205.37	204.13	205.27	204.58	204.13	203.76	205.84	206.66	205.98	206.62	205.17	206.3	205.93	205.94	203.83	205.11	205.61	206.67	206.65	206.07	204.56	206.04	207.01	205.53	206.6	205.89	205.85	205.72	206.89	206.47	205.7	205.02	204.05	205.29	205.85	205.95	206.12	204.63	205.73	204.5	206.99	206.06	205.71	206.07	206.73	205.22
202.53	204.05	204.19	203.4	204.75	205.87	204.64	203.44	202.05	205.77	203.96	203.28	202.92	203.56	205.72	202.22	204.64	205.93	204.05	203.05	203.99	204.27	202.73	203.12	203.63	204.99	203.34	205.31	204.29	203.64	204.95	203.88	203.93	203.57	203.69	203.1	201.86	203.89	202.58	204.04	204.9	204.2	204.03	204.69	204.27	202.67	202.85	203.85	203.51	205.03
194.38	194.4	195.14	194.8	193.03	193.92	196.16	192.89	193.02	192.49	195.19	195.09	194.4	195.11	194.76	193.62	194.37	193.95	193.62	193.74	194.33	194.9	194.4	194.48	193.24	193.94	193.76	193.81	192.7	193.63	193.51	194.62	194.04	194.09	194.03	194.58	195	194.24	193.38	192.92	194.33	192.98	194.47	193.97	194.38	194.22	195.01	193.02	195.72	194.86
193.91	194.37	193.79	194.4	195.13	196.57	194.15	195.27	193.75	194.02	193.1	194.62	193.96	194.58	194.56	193.92	192.64	193.68	193.55	195.45	194.72	192.68	194.06	194.1	195.26	193.78	195.13	196.47	195.19	193.28	195.03	194.53	195.58	193.32	194.58	194.27	194.61	194.84	194.81	194.62	194.52	195.33	195.31	193.69	194.95	193.67	193.62	193.47	194.33	194.53
199.97	199.08	199.67	200.36	199.78	200.3	199.31	201.28	199.74	197.63	198.88	198.37	199.41	200.03	199.18	199.7	200.19	200.07	201.47	200.63	201.39	199.69	200.77	200.48	200.8	200.52	200.23	200.32	198.19	200.57	199.96	200.13	199.67	199.53	201.4	200.58	200.41	201.08	200.67	200.46	201.2	199.9	199.95	200.98	200.13	201.48	200.25	200.08	199.72	199.16
204.64	205.54	203.59	205.73	204.96	205.01	204.79	204.72	205.01	205.96	206.13	205.93	203.88	205.11	204.2	203.75	204.51	203.68	204.55	203.94	205.03	204.71	204.68	204.74	205	203.4	205.72	204.57	205.12	204.74	204.35	202.52	203.32	204.27	203.01	204.36	204.52	204.98	203.65	205.33	205.2	203.12	205.26	203.77	203.26	206.25	204.75	204.71	206.21	204.09
200.97	200.26	202.14	201.34	200.78	200.74	200.41	200.62	200.22	201.39	200.11	200.93	201.87	200.79	199.99	200.74	201.37	200.59	201.81	201.06	201.38	201.52	201.25	201.58	203.24	201.3	200.97	202.4	200.59	201.42	197.75	201.94	200.4	201.76	201.11	201.03	200.24	199.66	201.83	201.2	202.17	201.86	201.11	203.28	201.41	203.54	203.28	200.34	199.84	200.94
211.78	211.99	212.22	210.96	211.1	212.7	211.16	212.1	211.47	211.31	209.86	211.47	212.32	212.46	211.59	208.96	210.29	212.34	213.32	212.66	210.63	212.62	213.53	212.28	210.45	211.72	212.54	211.89	212.07	211.97	213.2	211.9	211.08	211.6	210.72	212.82	212.42	211.56	212.8	210.94	210.72	211.23	210.54	210.45	212.33	211.4	209.46	213.24	211.73	211.23
204.45	205.39	203.22	204.4	203.79	203.58	205.17	205.52	203.93	204.36	205.44	205.78	204.57	205.2	203.93	204.3	204.26	205.42	205.09	205.69	205.02	204.19	203.35	205.77	203.75	205.67	203.29	205.2	205.56	204.37	205.18	204.21	205.35	203.62	204.56	204.58	204.62	204.93	206.02	203.6	203.62	203.4	205.3	205.45	204.01	204.8	203.61	205.27	203.72	204.87
202.72	203.74	203.78	203.61	204.43	202.91	202.84	203.44	205.01	203.09	203.26	203.84	203.68	204.32	203.39	203.95	203.77	203.34	202.89	204.66	203.03	204.75	203.97	204.58	203.45	203.13	204.08	204.66	205.58	205.15	203.82	204.66	203	204.01	202.82	203.74	204.66	204.11	202.26	204.67	204.03	203.52	203.49	203.61	203.12	203.79	204.3	203.45	203.07	203.52
198.1	198.45	200.38	197.79	198.29	200.13	198.69	200.85	197.84	198.38	197.26	199.27	199.97	198.67	196.44	200.64	198.53	198.94	197.98	200.38	198.11	199.36	199.66	197.39	198.02	199.56	199.44	198.59	200.18	199.44	197.45	199.91	200.44	199.28	198.39	198.08	199.58	199.55	199.09	198.85	197.86	196.94	198.76	199.08	198.74	198.59	198.59	198.06	200.59	199.76
202.9	201.89	203.02	202.69	204.63	202.67	202.2	203.48	203.89	203.56	203.25	203.12	205.18	202.81	201.89	202.61	203.83	202.19	203.64	203.95	202.89	203.42	203.75	203.29	203.26	203.99	202.81	203.04	203.17	202.97	201.21	203.79	203.67	204.06	202.8	204.16	204.07	203.06	205.25	203.44	202.35	203.35	204.96	201.69	203.73	203.06	203.34	202.34	202.02	203.52
198.23	199.13	198.61	200.29	198.31	199.14	198.39	197.86	197.46	198.78	198.19	198.84	199.33	199.55	199.5	197.78	197.18	198.68	199.53	198.63	197.65	198.11	199.21	199.95	198.24	199.55	197.28	199.74	199.21	199.6	199.71	199.08	198.43	199.82	198.1	198.22	198.06	198.89	198.86	200.37	198.35	198.73	197.53	199.87	199.22	198.14	198.42	198.92	199.31	197.69
212.5	211.94	212.6	211.26	212.02	213.71	211.78	211.03	211.59	211.65	212.01	212.27	211.46	210.85	210.32	212.58	211.76	210.18	213.52	211.89	211.86	213	211.47	210.7	212.69	212.4	212.84	212.28	212.11	212.47	211.22	211.32	210.56	210.76	211.06	210.12	213.6	210.48	212.91	210.73	211.71	209.94	211.62	210.97	212.25	212.39	211.51	212.02	212.02	213.16
212.03	212.05	212.27	211.09	212.82	212.11	211.39	212.6	211.7	212.41	213.33	212.48	213.47	212.63	212.07	211.72	212.85	211.37	211.19	213.13	212.13	212.53	212.6	212.24	212.67	213.96	211.95	213.53	211	214.37	212.54	214.69	211.44	210.96	210.1	213.74	212.67	211.93	212.32	212.34	212.63	213.24	213.1	212.46	212.24	212.84	211.86	211.89	212.09	212.47
209.54	208.96	209.9	207.74	210.32	208.74	209.34	208.16	207.83	208.54	209.19	207.69	208.26	208.8	208.23	209.51	208.88	209.36	208.91	208.09	207.25	208.41	208.56	206.93	208.95	208.87	209.05	208.34	208.92	210.31	209.14	208.14	209.41	207.52	210.52	209.56	208.84	210.21	207.35	208.26	208.4	207.02	209.78	210.18	209.41	208.14	208.68	211.02	208.89	209.95
197.84	198.6	197.23	198.14	197.11	198.96	199.64	198.83	198.17	200.06	196.59	197.22	196.29	199.4	197.65	197.69	198.82	198.13	199.21	198.85	197.29	199.72	199.41	199.36	198.85	198.1	197.77	197.52	197.96	198.8	196	198.26	199.95	199.63	197.72	198.4	199.65	198.43	197.07	198.57	198.87	198.78	198.06	199.36	198.61	198.05	198.68	198.29	198.79	197.72
214.58	211.63	213.82	213.91	214.21	213.72	213.23	212.99	212.35	212.95	212.37	212.42	212.2	212.88	213.7	213.39	214.31	213.99	213.15	213.54	213.27	212.94	210.97	214.49	212.6	212.52	212.6	213.01	214.68	212.67	213	214.45	213.09	213.49	214.28	213.35	212.73	214.02	212.56	212.08	212.02	211.7	212.59	211.6	211.96	213.95	213.07	212.27	213.13	214.28
214.12	213.37	212.28	214.21	214.13	214.04	214.86	214.05	214.89	213.46	213.75	213.67	213.06	215.19	214.23	212.98	214.04	213.4	214.75	213.82	213.46	213.6	214.85	215.36	214.2	214.41	214.5	213.41	213.96	214.05	214.5	213.61	214.37	213.1	213.29	214.13	213.41	213.8	212.71	214.57	214.11	213.77	213.25	214.03	214.85	214.61	212.32	214.63	214.87	213.43
198.37	200.39	199.7	199.56	199.58	199.69	198.65	200.66	199.21	200.68	199.49	199.58	197.14	200.31	199.48	200.43	199.98	198.66	199.35	197.74	197.85	200.14	200.09	199.59	200.02	200.44	200.19	199.99	199.62	199.65	199.04	198.17	200.06	200.42	198.71	199	198.4	198.43	199.27	198.25	199.59	198.79	198.4	200.14	198.96	199.22	199.63	199.55	198.91	201.36
201.91	202.48	201.27	201.5	201.41	201.59	200.45	201.77	202.09	201.62	201.28	201.28	201.28	201.36	200.31	199.72	202.53	201.48	198.66	200.94	202.4	201.62	202.1	200.71	200.71	201.67	201	200.96	200.16	201.18	201.81	201.27	201.78	199.99	201.06	201.84	200.75	200.88	199.88	199.9	201.35	202.19	202.45	200.72	202.32	200.76	201.22	200.34	200.03	201.76
209.61	207.66	208.3	209.18	206.99	207.77	206.46	208.78	207.78	209.03	209.47	207.46	207.2	206.25	208.39	208.23	207.12	208.42	207.43	208.53	209.14	205.98	208.21	209.67	207.22	207.11	207.69	207.54	207.25	209.03	207.57	206.92	208.02	209.27	207.46	206.05	208.92	209.1	210.53	207.53	207.89	208	206.63	208.35	207.72	207.26	209.17	208.1	208.31	208.05
198.85	200.17	201.97	200.62	201.65	201.48	201.47	200.49	199.47	199.81	199.67	200.78	199.19	200.2	200.84	199.89	199.07	199.45	198.93	200.81	200.12	200	200.57	199.35	200.64	199.44	200.73	200.84	199.94	200.99	199.36	200.3	199.7	200.22	199.17	201.55	201.29	199.53	200.38	199.35	201.06	200.25	198.87	199.87	200.07	199.88	200.13	200.89	200.04	200.8
212.56	214.21	212.09	213.91	211.26	211.42	214.25	214.41	213.86	212.27	211.13	210.51	210.17	210.18	212.27	211.57	213.79	212.02	211.38	212.13	213.91	212.64	214.97	213.57	212.67	213.05	212.1	213.33	211.99	213.15	211.28	211.7	213.47	213.86	213.51	211.9	212.75	211.23	210.67	211.87	211.05	211.85	212.49	212.06	212.75	214.22	211.76	212.1	211.87	213.23
214.81	215.19	215.49	213.42	215.19	214.51	213.61	213.55	213.5	214.15	212.44	214.86	215.3	214.16	214.74	214	213.5	213.46	212.34	215.28	213.53	214.95	213.65	214.31	213.19	213.13	214.12	214.42	213.68	213.92	214.12	212.34	214.54	213.89	212.97	214.36	213.62	214.66	214.6	214.43	214.29	214.57	215.22	213.38	213.15	213.2	213.43	211.96	213.49	212.83
199.11	199.85	198.82	199	199.48	199.36	200.75	198.08	199.33	200.04	199.94	197.18	200.04	198.36	199.97	199.71	199.78	199.62	198.79	200.9	200.04	198.89	199.47	199.01	198.65	198.21	200.07	199.91	199.94	198.12	200.44	200.44	200.14	200.39	199.68	199.02	198.54	200.77	199.32	201.07	198.33	199.25	200.87	198.74	199.7	198.33	199.16	199.38	200.1	199.07
208.29	207.54	207.84	204.64	207.03	206.64	205.34	205.65	206.77	207.57	205.51	207.01	205.84	206.99	206.65	206.96	205.42	206.89	206.87	207.36	208.74	208.04	205.31	206.59	206.9	207.33	205.65	207.04	206.72	206.39	207.08	205.78	205.81	206.94	206.6	207.72	205.71	206.31	207.56	204.85	206.51	205.92	207.03	205.95	205.33	206.29	206.75	205.28	205.7	206.56
209.13	208.2	206.72	209.61	206.68	206.76	208.07	208.38	207.91	207.95	208.56	209.01	207.47	208.51	209.33	208.25	208.64	208.3	208.12	205.82	206.94	207.83	207.79	207.96	206.87	207.51	206.06	207.47	207.52	209.13	207.2	209.9	207.93	207.23	207.86	205.96	209.34	208.29	208.32	207.19	207.82	207.14	206.92	207.19	207.99	209.8	207.2	206.94	207.74	208.45
199.56	199.96	200.12	199.16	198.82	200.49	198.42	199.9	200.96	200.18	198.69	198.78	198.32	197.88	198.27	198.3	199.19	200.18	199.08	198.72	199.97	199.96	201.33	199.65	198.97	198.74	199.43	200.43	200.49	199.86	198.57	199.08	200.76	198.8	199.66	199.47	198.82	198.75	200.08	199.52	197.95	199.57	199.13	199.48	199.34	198.77	199.16	199.97	201.11	198.9
195.34	196.89	196.13	195.48	195.59	194.51	196.07	196.32	196.06	196.01	195.3	195.78	197.25	194.86	194.39	195.48	195.39	194.03	195.76	196.08	195.15	194.83	194.66	194.92	195.24	196.88	194.74	196.38	195.85	195.09	195.63	194.09	195.06	194.54	195.85	195.69	194.71	195.1	195.62	195.22	194.36	193.37	195.31	195.92	196.27	195.55	193.63	195.34	194.89	194.91
199.62	199.9	199.59	198.9	199.81	198.61	198.85	200.87	199.47	198.47	199.6	199.88	198.63	200.1	199.48	199.82	197.26	199.9	200.59	199.46	198.79	199.04	198	200.01	200.05	200.99	199.63	200.45	198.51	200.27	199.46	198.81	199.23	199.5	199.53	200.98	198.19	199.46	200.69	199.5	198.49	199.8	200.81	199.51	198.97	199.5	199.67	196.68	199.54	200.82
202.03	204.34	203.68	203.74	203.09	202.89	204.99	202.8	203.42	203.23	203.58	203.53	202.9	204.06	203.74	204.09	202.61	202.19	202.8	203.17	202.98	202.55	203.06	203.58	201.31	202.26	201.66	203.17	204.2	203.94	201.16	204.66	203.28	202.32	201.64	204.31	203.14	203.2	204.81	203.62	204.54	202.77	202.75	201.7	203.39	203.83	202.43	202.04	201.99	202.29
209.44	209.89	208.88	208.12	209.22	209.02	209.37	208.79	209.73	207.3	208.47	208.21	207.24	209.48	207.89	207.77	208.28	205.57	206.21	207.93	208.02	208.25	208.17	208.78	207.85	207.84	208.97	207.62	208.98	208.64	207.54	209.96	207.25	208.01	208	207.76	207.11	207.02	207.4	208.99	209.75	208.51	207.21	208.46	208.6	208.16	209.05	209.25	207.78	207.84
203.9	203.47	204.93	203.42	203.74	203.15	203.91	203.8	204.84	203.17	205.07	203.93	202.05	203.54	204.68	204.61	203.77	203.38	204.53	203.79	203.62	203.17	202.75	204.71	204.39	204.24	204.8	203.53	203.43	203.9	201.96	203.41	203.94	204.4	203.66	204.6	203.52	202.89	204.2	204.52	203.11	204.67	203.6	203.73	204.66	203.52	205.1	203.84	204.11	205.1
205.8	207.47	207.76	208.38	207.04	208.27	207.88	206.52	207.87	206.4	207.65	208.83	207.41	207.83	206.65	207.21	209.92	207.22	207.6	207.51	206.21	208.1	207.71	207.21	206.42	208.66	208.51	208.09	208.2	207.27	208.02	207.2	206.43	208.57	206.57	207.35	209.35	207.25	208.23	207.1	206.87	206.88	207.57	209.16	208.32	206.31	207.11	208.27	206.98	208.47
212.1	213.14	209.19	212.28	209.75	210.82	211.68	210.48	210.9	210.8	212.38	212.09	212.72	213.31	211.55	211.67	213.72	210.69	211.88	212.54	211.78	211.68	211.34	210.94	210.81	210.73	210.85	210.41	211.25	210.4	211.93	213.08	213.25	210.55	211.13	211.28	212.15	210.84	212.21	211.64	211	212.19	212.07	210.67	210.28	211.29	212.01	211.15	210.01	211.09
217.32	219.13	218.74	217.18	217.66	218.54	217.95	215.37	216.85	217.4	217.86	216.3	219.36	216.65	217.01	217.8	215.9	217.13	217.38	216.2	216.71	217.7	215.85	216.71	218.71	218.38	218.6	216.73	216.08	214.94	217.48	216.89	215.8	217.97	217.38	217.65	216.72	216.1	216.23	218.09	216.89	217.21	216.82	216.09	216.66	218.16	217.25	214.85	217.66	216.33
209.66	209.31	208.08	211.75	210.19	209.61	209.53	208.4	207.77	208.02	209.48	211.19	209.06	209.42	209.09	208.38	207.84	209.52	210.13	208.34	211.45	209.99	210.51	207.76	208.51	209.92	210.51	209.46	209.8	210.47	208.53	210.24	209.2	209.53	209.7	208.11	210.34	208.53	210.18	209.74	209.86	209.34	209.24	208.91	211.6	209.37	209.95	209.36	209.31	209.02
211.9	213.57	212.41	213.35	213.27	212	213.92	214.24	214.48	213.45	213.57	214.2	212.84	213.48	213.43	211.87	213.33	212.82	211.54	212.99	211.67	212.93	213.3	211.53	214.42	212.38	212.32	211.98	212.47	212.14	212.77	214.26	214.35	213.06	212.95	213.68	212.98	212.29	212	212.99	212.95	212.67	213.1	211.56	213.91	213.46	212.61	212.1	214.85	211.16
214.52	214.91	212.06	213.21	212.73	214.19	214.4	213.46	214.63	213.41	213.81	214.83	213.25	212.67	215.2	213.62	213.22	213.32	213.06	213.91	212.41	213.62	214.29	213.98	214.53	211.76	213.09	215.26	214.73	213.33	213.5	213.39	213.73	215.44	212.37	213.97	213.22	212.3	211.72	215.76	215.4	214.04	214.21	213.48	213.23	213.08	213.06	212.24	213.52	212.76
207.8	209.71	207.96	208	209.21	210.63	207.62	208	209.65	208.12	208.12	208.81	208.73	209.69	208.68	207.72	205.91	208.46	208.54	209.06	208.25	208.93	208.38	207.63	209.12	209.02	206.49	208.11	209.91	208.93	209.24	208.52	207.33	208.38	208.49	208.65	208.33	208.5	208.39	208.05	208.9	210.18	209.16	208.04	208.53	209.73	209.77	209.39	207.93	209.99
217.91	217.84	217.2	216.41	218.47	217.56	217.77	219.26	220.08	217.92	216.62	218.36	217.18	217.92	217.05	216.88	217.18	218.77	217.95	218.37	217.13	217.59	217.7	218.95	218.45	218.54	219.11	219.28	216.85	218.27	218.89	218.97	219.48	219.36	217.76	217.34	218.32	219.83	219.07	217.69	218.25	216.81	217.67	217.93	217.52	218.95	219.31	216.4	219.15	217.7
198.15	198.46	199.03	198	197.65	199.77	197.31	198.67	198.43	197.89	199.79	198.58	196.9	198.53	198.36	197.2	198.22	198.88	197.66	198.05	197.64	198.51	198.14	200.09	197.79	198.11	199.62	198.51	197.84	198.71	198.82	199.79	199.87	199.44	197.92	198.11	198.49	198.84	199.17	199.18	197.84	197.74	198.48	198.43	200.27	197.43	197.89	199.61	198.73	197.2
208.63	207.75	209.64	207.85	209.54	210.33	209.02	208.78	209.53	207.63	210.36	208.08	207.92	209.49	208.89	208.55	209.28	208.03	209.47	208.67	210.11	207.97	207.64	208.89	208.67	210.77	209.74	209.72	209.14	207.99	207.03	209.52	208.26	210.73	208.92	207.96	206.14	208.7	208.52	209.69	209.09	207.92	209.45	207.57	209.16	206.95	209.22	207.74	209.8	209.03
208.79	208.75	208.08	208.73	209.55	207.92	207.92	210.07	207.89	208.53	208.72	208.69	207.73	208.41	209.24	207.44	207.8	209.64	209.54	208.05	209.55	208.94	206.7	210.02	208.22	209.77	209.99	209.93	208.46	207.9	208.37	208.58	210.12	209.59	208.58	208.59	208.23	208	207.4	207.7	209.39	207.26	208.47	208.34	208.01	209.54	210.12	207.83	209.07	209.87
211.66	211.14	212.31	211.62	211.09	212.62	212.46	213.31	211.23	212.23	212.32	210.74	211.83	212.42	211.85	211.45	212	212.07	211.27	213.32	210.33	213.48	212.49	212.01	212.39	213.11	211.26	213.47	210.93	212.07	209.27	213.06	211.47	211.52	211.27	211.98	212.02	210.82	212.93	212.17	212.01	211.52	210.61	212.29	211.36	211.47	212.08	212.03	212.02	213.13
207.82	208.29	207.98	207.53	208.19	209.21	206.39	207.63	208.08	208.85	207.06	207.61	208.6	207.77	208.05	208.57	209.03	205.86	208.79	207.67	208.48	208.71	206.94	207.61	207.59	208.99	207.44	208.74	206.89	208.1	208.89	207.6	209.63	207.73	208.38	206.97	208.09	207.32	207.93	206.96	210	207.26	207.78	207.08	206.74	208.04	208.02	208.38	207.74	208.03
213.41	214.19	214.26	212.46	211.97	211.99	212.54	212.6	212.41	211.87	212.3	214.62	213.53	214.23	211.99	213.98	211.67	214.39	213.72	214.63	212.03	213.59	213.29	211.94	212.64	213.72	213.95	211.56	213.01	214.09	211.92	213.26	213.22	213.26	213.38	213.33	213.04	213.01	213.11	212.98	212.73	211.79	213.92	212.09	213.1	212.23	212.75	212.19	212.76	214.18
204.71	205.19	204.63	203.76	205.2	205.47	206.23	204.1	204.93	204.47	206.21	204.28	205.12	204.89	204.65	204.19	204.25	204.56	204.57	204.16	203.61	204.8	202.96	203.25	204.11	204.01	205.49	204.38	204.05	205.62	204.47	205.35	206.32	205.58	205.25	204.87	205.15	204.15	203.59	205.11	204.94	204.18	204.84	203.58	204.48	204.45	204.54	204.41	204.71	204.53
207.78	207.53	207.4	208.71	207.28	208.05	207.61	207.89	207.53	207.87	207.05	208.12	208.11	208.39	208.11	208.68	207.56	205.05	206.97	207.73	209.27	207.63	207.51	207.11	207.62	207.5	205.59	205.72	208.27	208.05	208.49	208.79	208.21	209.31	208.26	205.45	208.31	209.48	208.25	206.23	205.05	208.04	206.96	208.23	207.3	207.41	207.38	206.79	210.1	205.97
202.19	205.09	204.49	204.63	203.61	204.55	204	203.78	203.8	203.78	203.62	204.33	203.39	203.86	203.74	202.58	203.07	205.47	203.89	203.33	204.64	204.06	203.7	202.89	203.88	204.01	204.58	203.71	202.07	204.29	204.65	204.22	202.7	205.09	204.67	202.92	204.26	203.33	204.03	204.24	202.88	205.01	204.23	203.98	204.46	204.05	203.3	204.06	202.91	203.76
217.45	217.81	218.01	216.26	216.17	215.28	216.44	218.06	217.04	220.17	217.67	218.76	218.02	216.72	218.04	216.48	215.85	217.76	216.51	215.85	216.85	216.24	215.46	217.5	217.73	219.59	217.38	215.68	218.05	216.62	215.57	217.68	216.08	218.25	215.49	216.66	218.43	217.83	217.47	217.69	217.63	217.52	216.64	216.97	216.99	216.75	217.29	216.96	217.25	217.84
208.78	208.4	207.12	207.47	209.82	210.24	209.87	207.09	209.69	208.94	208.32	208.62	208.32	208.79	209.04	208.5	208.59	208.34	210.01	210.48	208.26	209.3	208.69	210.55	209.53	209.17	207.68	209.76	208.12	208.95	207.6	207.97	208.16	208.97	209.69	208.55	207.32	208.37	209.11	209.1	208.87	209.11	208.67	208.62	209.83	208.31	210.5	207.59	207.57	208.19
213.86	212.57	211.9	211.4	212.79	212.49	211.14	212.04	212.58	211.14	213.06	212.16	210.56	211.97	211.23	211.89	212.19	213.58	212.88	213.39	212.5	212.72	211.85	212.04	212.92	212.84	211.1	212.24	213.66	211.83	213.04	212.33	212.67	212.39	214.65	212.35	211.85	212.95	212.78	211.23	212.34	213.1	212.59	212.41	212.34	213.09	212.78	213.04	211.87	212.04
195.5	196.52	195.17	195.78	195.28	195.47	195.26	196.12	194.76	195.22	196.92	195.04	194.57	195.51	194.68	194.79	194.1	193.95	194.92	195.06	194.52	194.64	195.44	193.84	194.16	194.67	194.45	193.74	195.81	196.5	196.98	194.21	196.47	196.86	193.97	196.55	194.29	194.34	195.74	195.76	194.79	194.33	193.81	194.83	195.88	193.96	193.78	196.43	194.96	196.11
202.74	201.08	201.72	203.63	202.79	202.26	203.15	203.12	202.14	202.41	202.47	203.44	203.67	202.94	201.07	202.76	203.52	201.57	201.87	202.6	205.82	202.61	200.65	201.94	202.32	203.52	202.75	202.09	202.77	201.65	202.12	203.22	202.35	204.5	201.92	203.38	202.17	202.48	203.25	201.42	201.15	202.14	201.98	201.45	203.26	202.42	203.88	201.71	203.07	203.03
203.95	202.24	202.25	203.23	203.4	204.04	202.23	203.46	203.51	203.68	202.33	204.39	203.83	202.42	203.33	202.56	203.05	204.01	203.29	204.51	202.58	203.74	205.24	202.55	205.47	202.96	203.08	203.78	202.39	202.06	202.61	203.73	203.04	202.82	202.02	202.1	202.66	203.64	202.7	203.94	203.61	202.97	203.72	202.32	203.9	203	201.96	203.53	202.51	202.64
207	209.08	208.48	209.22	206.66	206.95	207.79	209.24	208.02	207.34	208.29	207.34	206.72	208.18	206.95	208.62	209.12	209.02	206.97	208.26	207.84	209.02	207.27	206.34	208.29	207.18	207.98	207.26	209.3	207.84	206.2	208.55	208.19	208.09	206.5	205.84	207.57	208.05	207.32	209.78	208.25	206.42	209.81	206.59	206.31	207.42	208.21	206.97	209.63	207.61
199.28	201.57	199.38	200.23	201.16	200.82	199.7	199.38	199.71	200.66	200.66	200.32	200.46	199.95	201.63	198.1	200.12	200.64	200.41	199.95	201.97	201.88	202.07	199.78	200.69	199.05	201.13	200.08	199.91	199.3	201.07	198.7	200.48	201.24	200.74	200.85	200.68	200.36	199.66	199.85	199.45	199.55	201.03	202.8	200.94	199.25	200.04	201.06	201.02	198.89
209.3	209.35	208.57	208.75	209.14	206.59	207.9	209.15	206.05	208.51	208.63	208.51	208.34	208.44	207.96	208.76	208.84	209.03	208.19	208.77	208.77	207.76	208.43	209.67	208.37	207.69	208.89	209.34	208.35	208.1	207.8	208.52	209.31	208	207.55	208.31	207.46	209.75	208.78	208.75	208.6	209.98	209.85	208.9	209.65	207.84	209.3	207.59	209.94	208.82
203.9	204.04	202.81	203.4	203.95	203.03	202.42	204.17	201.92	204.78	203.17	203.81	203.1	203.1	202.98	204.46	205.59	204.53	204.18	204.68	202.29	203.93	203.59	202.33	203.36	203.31	205.3	202.79	202.41	202.9	202.8	205.26	204.1	203.65	205.29	204.02	204.34	203.26	202.9	206.16	201.5	205.57	204.61	204.39	202.72	204.12	203.8	204.17	204.43	203.48
206.21	207.66	206.75	206.44	207.64	208.23	208.69	205.55	207.36	206.8	207.32	205.52	207.16	207.44	207.43	206.71	207.22	208.97	208.45	206.97	207.31	206.84	207.28	208.75	207.94	208.88	208.2	205.83	206.55	207.74	205.83	207.32	206.48	206.48	206.63	207.66	206.3	206.49	208.41	206.19	207.75	208.04	207.01	207.92	206.43	206.91	207.62	206.88	207.24	207.67
212.59	213.69	213.87	213.18	209.89	212.7	212.5	213.11	213.09	211.65	212.97	212.12	213.61	213.86	212.43	213.4	211.25	214.37	212.53	212.24	213.94	212.38	212.07	212.07	212.78	213.92	213.04	214.58	213.8	212.45	212.14	211.52	212.74	212.55	211.75	214.81	213.32	211.85	213.09	211.64	213.32	213.22	215.25	212.53	213.84	213.2	212.88	213.08	212.81	212.02
209.51	212.62	211.74	211.75	212.51	211.38	209.69	213.32	210.96	212.09	210.77	211.49	211.17	212.21	213.28	212.71	211.9	210.92	212.62	213.29	210.74	212.7	211.75	211.64	211.95	212.03	212.08	211.92	212.11	211.77	212.05	210.59	211.88	211.57	212.21	210.45	213.34	211.4	213.79	211.24	212.1	213.67	212.35	210.68	211.68	212.75	211.93	211.46	211.08	211.94
209	207.8	207.16	207.18	205.76	208.53	206.59	207.64	208.04	207.21	206.23	209.27	208.81	206.86	207.21	207.37	208.29	206.9	208.64	208.31	208.42	208.74	207.7	207.67	206.55	207.85	208.32	208.62	206.54	207.2	208.13	207.94	208.57	207.06	208.07	207.53	209.16	207	207.39	207.9	207.83	208.19	206.84	207.95	206.73	206.97	206.47	208.58	206.24	207.27
212.67	212.59	213.09	213.36	210.93	212.24	212.33	212.81	211.32	211.15	211.94	212.44	210.63	210.6	210.91	211.13	210.46	213	213.36	211.95	211.01	212.6	211.75	211.57	211.28	211.81	209.01	210.65	211.39	213.15	210.65	213.28	212.93	211.77	210.88	212	212.34	212.44	211.85	211.83	212.69	212.55	211.93	212.84	211.82	212.28	211.2	210.58	212.52	211.54
198.16	199.29	199.43	200.06	199.64	199.34	199.45	200.62	200.4	198.82	199.34	199.72	199.81	199.19	199.11	198.22	199.11	198.67	199.65	197.76	200.14	199.58	201.89	199.22	199.27	199.02	199.14	198.72	198.19	199.34	201.14	199.38	199.58	199.44	200.08	200.17	200.08	198.25	199.63	199.85	198.93	199.23	198.51	198.62	198.35	199.15	198.37	200.27	199.63	199.13
205.81	206.41	206.86	207.09	207.16	206.06	205.07	206.01	206.24	207.86	206.31	205.83	204.29	206.15	205.94	207.57	206.45	205.97	205.32	206.93	206.64	204.28	204.84	206.83	206.72	206.08	205.42	207.11	207.63	206.53	205.33	206.64	206.6	206.99	205.63	206.92	206.33	207.69	206.33	205.83	206.35	205.58	205.3	205.52	206.45	206.24	207.57	206.11	206.76	206.85
210.76	208.32	209.14	207.81	209.86	211.01	208.89	209.13	209.23	208.54	209.22	210.96	210.72	210.01	210.79	208.42	209.37	210.29	211.57	211.18	210.69	209.58	210.8	208.29	209.12	210.2	209.48	210.58	209.44	208.48	208.51	208.66	208.52	208.21	207.26	209.6	210.07	208.81	208.25	208.55	210.14	208.28	209.9	209.24	210.58	207.73	208.97	209.56	209.45	208.86
209.78	209.38	209.09	208.62	210.11	210.97	208.73	210.61	211.54	210.35	208.93	208.16	209.84	211.49	207.79	208.95	208.32	209.87	211.96	208.16	210.68	210.26	210.67	210.04	210.66	210.35	211.53	210.42	210.33	208.9	209.42	209.28	208.38	210.53	209.44	208.03	209.03	210.23	209.43	208.5	209.21	210.69	210.7	209.36	210.39	210.66	208.06	210.95	210.32	209.83
211.11	212.76	212.62	213.1	213.45	213.36	211.34	211.76	213.32	212.32	213.06	212.24	212.06	212.21	213.39	213.77	213.11	213.14	213.66	212.51	213.76	213.29	212.71	212.77	212.21	214.1	211.33	215.46	212.94	212.72	214.19	212.39	213.82	213.05	212.96	212.99	212.7	213.96	214.15	213.19	212.19	214.15	214.04	212.51	212.73	213.19	214.57	214.17	212.26	212.92
202.88	204.05	203.92	203.62	204.07	203.85	201.68	205.7	203.69	203.27	204.41	204.06	203.78	204.75	203.15	204.53	201.94	205.55	203.92	201.94	202.88	203.22	203.2	203.49	203.81	204.41	202.99	203.88	204.38	204.26	203.91	204.22	204.51	203.52	205	204.63	202.5	203.84	203.83	202.13	204.14	203.8	202.62	204.54	203.94	204.17	204.32	203.47	203.63	203.38
205.19	203.68	203.9	203.44	204.03	204.68	201.17	203.76	204.58	203.21	204	203.83	204.97	204.76	204.41	204.16	204.8	204.06	202.81	204.87	204.43	205.5	204.46	203.75	203.04	203.85	205.17	201.76	203.54	203.76	203.39	204.78	203.64	204.59	204.79	204.23	205.16	202.36	203.16	202.99	204.79	205	203.93	204	204.87	204.11	204.3	203.67	204.98	204.36
212.56	212.18	213.27	210.99	212.91	212.22	213.51	211.72	212.28	212.32	212.81	211.93	212.12	211.2	211.38	212.71	211.25	211.73	213.18	212.59	213.6	210.8	209.95	212.63	211.36	210.86	211.7	212.88	213.14	211.29	212.63	213.28	211.28	211.39	210.69	212.77	211.5	211.6	209.46	211.8	211.37	212.09	211.36	212.68	211.72	211.12	211.3	213	212.55	212.01
217.62	217.11	218.32	216.44	216.95	216.69	216.37	215.78	217.78	217.37	218.26	217.84	217.18	216.76	216.91	216.67	216.92	216.85	216.42	217.68	219.57	217.66	217.91	218.49	216.41	217.04	217.05	217.28	216.81	215.93	217.01	216.47	217.02	217.81	215.66	215.14	216.8	216.18	217.22	218.11	216.71	216.06	216.42	216.24	218.21	216.72	216.07	218.16	216.64	218.73
216.47	216.97	217.5	217.18	217.26	216.81	217.33	217.93	215.08	215.42	217.22	216.27	217	216.77	217.14	217.29	218.86	217.56	215.94	217.68	216.49	214.19	218.49	216.37	216.83	217.22	218.97	218.2	216.68	217.81	218.23	216.91	215.94	217.24	216.86	215.79	217.65	218.66	217.79	216.15	215.87	216.07	217.15	217.16	217.25	216.95	217.88	216.14	216.04	218.21
212.82	212.66	212.13	214.28	211.9	213.32	211.99	212.93	213.21	211.55	214.22	213.19	213.59	213.85	214.27	212.26	213.78	212.68	213.73	210.9	213.15	214.41	213.02	212.78	213.84	214.45	212.68	212.67	213.55	213.62	213.48	212.04	212.94	213.03	213.1	212.33	212.12	214.07	213.54	212.13	211.83	214.15	212.83	212.66	212.42	213.24	213.08	212.5	213.66	215.03
206.66	208.22	207.79	208.13	208.18	208.89	206.66	208.16	205.87	209.05	208.29	209.33	209.55	208.43	207.25	208.68	208	207.83	209.83	209.35	207.52	207.23	207.87	208.96	208.84	208.01	207.32	207.2	208.5	208.34	208.71	207.71	208.49	207.75	209.88	208.92	208.22	209.22	207.81	209.01	208.62	208.06	209.41	208.64	208.35	208.26	207.88	208.97	207.45	208.79
200.31	198.74	198.51	197.67	200.58	199.06	199.49	200.47	199.96	198.24	199.26	199.44	197.89	199.23	198.18	200.78	200.46	199.31	201.11	198.93	199.66	199.43	200.47	198.38	199.89	199.49	200.41	198.31	199.05	199.29	199.46	199.47	199.68	199.95	198.87	199.56	199.97	199.26	199.74	200.77	198.92	197.82	199.41	199.09	198.66	197.79	198	199.54	197.64	197.67
208.6	207.56	208.91	209.73	209.2	209.81	207.79	208.89	208.52	208.62	208.16	208.5	209.1	209.44	209.05	208.04	207.98	209.34	207.54	208.84	207.72	208.84	207.31	208.72	208.26	209.91	208.84	208.22	209.5	209.61	208.54	208.48	207.81	208.46	210.3	209.42	207.22	208.15	207.39	210.11	209.84	210.8	208.04	207.95	208.49	208.26	208.24	208.63	207.59	208.84
212.15	214.19	212.57	212.89	212.94	214.03	214.54	212.03	212.8	212.4	213.9	211.66	213.15	214.63	211.72	214.77	213.8	210.76	211.85	213.24	213.33	213.97	214.76	215.68	213.46	211.93	213.04	212.69	210.72	214.23	212.95	211.98	212.44	212.49	211.84	213.29	212.79	213.18	212.37	212.81	214.01	212.14	212.47	213.25	212.27	213.42	212.99	213.34	213.66	212.96
208.88	207.71	210.09	208.63	207.02	209.12	209.13	209.44	209.12	208.66	208.8	208.06	209.43	207.03	207.51	209.22	208.59	209.8	209.35	208.07	208.57	208.07	208.86	208.1	210.03	208.45	209.25	209.41	209.84	209.36	208.67	209.32	208.8	207.74	207.99	208.88	207.22	208.62	209.38	209.69	208.86	209.39	209.68	208.29	208.91	209.14	209.32	207.66	209.78	207.87
203.5	204.02	203.96	205.09	204.26	203.66	203.49	205.4	203.37	204.94	203.67	205.08	205.93	204.08	204.75	204.5	204.16	204.87	203.51	202.48	205.1	204.37	203.18	205.3	202.58	203.27	203.64	203.92	204.15	204.29	205.09	204.19	203.92	203.53	203.2	202.86	205.65	204.77	202.95	205.16	204.53	202.68	203.71	205.6	204.81	204.17	204.11	202.91	204.9	204.18
209.71	208.78	210.04	208.42	209.81	209.35	209.19	209.68	208.85	208.94	208.83	210.46	208.59	208.84	209.19	210.05	207.45	208.4	209.4	209.47	208.39	208.8	208.83	209.59	207.74	206.92	209.29	208.9	208.48	209.39	209.35	209.09	208.7	209.27	208.49	209.06	207.65	209.66	209.35	208.95	210.25	209.45	207.05	208.31	207.68	208.76	207.95	210.29	209	207.11
210.48	207.67	208.76	209.75	207.59	210.62	208.33	209.43	208.99	208.22	209.09	208.27	209.95	207.94	209.19	209.12	207.93	210.53	208.92	206.95	209.36	209.06	209.51	208.5	209.17	209.5	208.54	207.94	209.04	209.47	210.03	208.51	209.45	209.04	208.92	208.3	207.96	210.54	208.86	207.35	209.81	209.09	208.99	209.86	208.56	208.19	207.6	207.54	210.08	207.94
207.01	207.71	208.32	208.46	207.95	206.2	208.4	207.79	207.75	208.32	207.19	207.61	208.76	206.48	207.31	208.32	208.06	207.61	206.68	207.51	207.02	207.3	207.73	207.47	208.18	205.47	206.87	207.37	207.2	206.16	207.03	206.81	208.35	207.69	208.41	207.16	207.09	206.85	206.58	207.98	206.44	208.96	207.07	208.53	206.85	206.94	207.74	208.96	207.67	209.8
212.18	210.67	211.5	211.53	212.96	212.58	210.23	210.04	212.25	211.62	211.29	212.3	212.07	210.2	213.11	210.96	210.93	211.2	212.5	213.29	211.77	211.23	210.94	211.21	210.92	212.1	210.76	212.57	210.54	212.18	212.28	211.79	213.52	212.67	211.14	212.34	212.52	210.82	211.67	212	210.56	211.01	211.59	212.39	212.02	209.79	212.53	211.1	210.6	210.73
208.15	207.7	207.62	207.76	207.92	208.55	207.82	208.45	207.56	207.62	209.36	209.15	209	206.41	209.21	207.94	206.87	208.1	207.17	209.01	208.02	207.74	208.28	207.09	206.56	206.34	207.25	208.52	208.57	208.85	208.6	206.48	208.22	209.21	205.97	208.23	208.16	207.78	206.59	206.46	207.77	207.06	209.9	207.97	207.9	207.68	205.99	207.62	207.04	207.93
207.48	206.54	209.48	208.42	208	208.65	207.67	207.2	209.31	207.1	207.2	207.31	209.58	207.12	208.14	206.99	208.9	209.03	209.19	207.81	207.73	208.59	207.73	208.87	206.23	206.7	207.13	207.63	206.92	206.92	207.88	208.07	207.79	206.19	207.51	206.3	207.87	209.46	208.37	207.73	207.79	207.88	207.16	206.6	208.59	208.08	207.75	208.63	206.88	206.41
200.91	200.64	199.37	201.17	201.34	198.71	199.77	199.16	201.13	201.81	202.22	201.6	200.33	200.84	200.96	200.96	200.12	200.11	200.96	200.87	200.18	199.17	199.75	200.41	198.57	200.75	199.49	200.92	200.08	201.74	200.74	198.22	200.38	200.81	200.15	200.38	200.3	199.31	199.43	199.45	200.78	200.36	200.25	199.15	199.8	201.05	199.23	200.11	199.24	200.83
208.86	209.18	208.19	209.11	208.26	208.19	208.34	209.25	208.16	207.28	207.52	209.47	208.08	209.05	209.8	208.4	206.96	207.82	208.94	209.62	208.52	209.68	210.78	207.84	209.23	209.29	208.28	208.45	207.69	210.12	207.66	209.01	207.81	209.25	209.59	210.26	212.18	206.46	209.42	208.54	209.09	209.11	208.28	207.44	208.91	208.01	208.33	209.25	209.88	210.99
211.84	213.45	209.99	212.25	211.22	212.37	211.86	212.29	211.77	210.15	212.23	211.21	212.99	210.09	212.64	211.65	211.44	211.77	211.24	211.55	210.34	211.95	211.37	211.17	211.49	211.41	211.16	212.22	212.06	210.63	210.89	211.36	211.34	211.16	211.9	210.81	210.85	212.19	211.69	210.88	211.95	212.3	210.48	213	212.32	212.41	210.03	211.47	210.37	212.16
209.96	206.93	208.08	208.78	209.71	208.48	208.36	208.88	208.94	208.71	209.08	208.48	208.78	208.72	208.59	209.87	208.24	208.66	207.55	208.56	208.5	209.78	208.86	210.06	208.07	209.23	208.39	207.94	207.73	207.12	208.67	209.31	208.36	207.35	208.99	208.87	209.19	210.04	209.24	208.85	209.43	208.78	209.12	208.92	208.33	207.76	208.44	209.69	210.12	208.79
207.56	209.33	209.7	208.48	209.8	211.01	209.99	209.26	211.04	208.58	209.32	209.9	209.51	209.62	208.48	209.55	210.14	208.97	209.24	211.31	208.22	210.58	211.61	209.64	209.19	208.13	208.94	210.97	210.05	208.63	208.77	208.48	210.16	209.66	209.83	210.27	210.9	209.75	210.68	209.07	209.94	208.78	210.08	208.73	209.64	209.65	209.35	209.43	210	210.31
204.72	204.72	204.08	204.94	201.78	202.99	202.75	202.74	204.28	203.38	203.23	203.34	203.66	203.41	201.89	203.02	203.17	203.05	204.24	204.12	203.86	203.68	203.53	204.61	205.18	203.58	203.96	203.54	203.06	203.92	202.98	202.93	202.52	204.86	204.05	204.63	204.65	203.57	205	203.89	202.43	202.89	203.65	204.35	202.78	205.01	203.35	203.73	201.98	202.48
208.58	208.77	209.58	208.23	209.88	208.76	207.54	206.87	209.12	209.15	208.29	208.24	209.93	208.42	209.42	209.32	209.19	209.21	208.84	210.31	207.18	209.31	210.6	208.54	207.76	208.91	207.95	208.63	210.43	209.65	208.04	210.19	210.55	209.2	207.55	208.95	209.77	208.61	210.75	209.91	207.61	207.64	209.58	208.87	209.45	208.97	210.58	209.06	207.98	207.75
204.67	205.51	204.42	204.98	203.81	203.65	204.24	202.52	202.68	203.17	204.3	203.47	204.77	203.04	203.48	204.67	205.51	202.45	203.86	202.32	204.53	203.62	203.89	203.92	203.68	204.04	204.24	205.18	203.54	205.57	203.99	205.33	202.75	202.82	204.16	202.87	203.61	203.07	203.19	204.12	205.07	204.2	204.81	204.4	202.65	202.57	204.26	204.92	203.98	202.94
213.45	212.95	212.84	212.87	211.03	212.72	214.43	211.44	213.4	214.8	213.5	213.74	213.26	213.95	212.31	213.8	213.53	213.05	213.23	213.9	211.5	211.96	211.78	211.97	213.6	214.09	212.39	214.4	214.43	213.44	212.84	213.39	213.1	213.62	213.63	214.35	212.59	213.74	212.16	211.61	213.93	212.67	211.08	213.55	214.38	213.14	212.45	212.38	213.08	213.38
207.22	204.9	204.94	207.93	205.59	207.96	206.61	206.97	205.68	206.64	204.42	206.95	208.05	207.68	206.9	205.51	206.78	208.28	206.37	207.04	206.57	204.19	207.76	207.64	206.78	206.94	207.98	206.81	207.16	205.99	205.83	208.14	205.15	205.34	205.65	207.6	206.23	206.45	205.42	205.27	205.67	207.12	206.16	207.47	206.44	206.1	204.68	206.92	206.3	206.91
200.22	201.29	202.13	202.52	200.99	200.71	200.33	201.18	200.59	200.81	199.92	201.61	200.57	201.49	198.81	202.47	201.52	201.1	201.09	200.09	202.2	200.1	201.03	201.67	200.08	201.44	200.63	200.3	199.9	201.17	201.69	202.39	200.05	202.44	202.34	199.54	202.26	200.55	201.6	199.09	201.54	202.26	200.79	201.14	201.35	202.77	201.69	200.81	200.65	200.87
207.48	209.74	208.62	209.06	209.91	208.58	208.19	208.78	209.56	206.79	207.68	210.08	208.74	206.98	210.52	208.43	209.6	207.76	208.38	208.55	208.03	208.39	208.27	206.68	209.33	208.59	208.65	207.49	208.54	208.87	208.21	208.69	210.08	209.02	208.31	207.25	207.81	209.35	209.53	209.5	209.09	208.82	208.01	207.8	207.6	208.99	208.49	208.14	208.18	208.63
207.91	208.4	209.1	208.97	208.57	205.82	206.32	208.71	208.76	208.13	207.1	208.56	208.39	208.76	206.9	208.71	208.27	208.75	208.76	207.49	209.18	208.57	208.48	207.63	207.01	207.89	206.69	208.06	207.71	207.8	206.67	210.07	207.41	205.95	206.24	208.39	208.72	206.55	208	207.08	209.51	207.76	210.55	207.7	207.37	206.64	206.68	208.22	207.89	206.34
207.43	207.32	206.06	207.49	207.89	207.85	207.03	208.22	206.71	206.01	208.74	207.33	207.78	208.52	208.09	205.58	206.83	208.08	208.1	206.89	208.09	208.35	206.29	207.35	207.1	207.05	207.21	206.54	206.78	206.74	207.09	207.25	207.58	208.52	206.53	208.95	208.15	207.99	207.69	208.45	208.52	208.09	205.95	207.1	207.69	207.71	206.34	208.43	207.83	208.24
216.88	216.43	218.29	218.51	217.91	218.19	217.57	218.93	216.71	218.57	218.86	218.06	216.17	218.23	217.5	218.16	218.32	216.8	217.64	214.98	218.37	218.28	216	217.85	216.69	217.97	218	217.5	217.3	218.81	218.27	215.75	217.2	217.74	216.75	216.9	217.95	218.82	217.98	218.15	216.54	217.8	217.91	216.9	217.71	217.16	217.73	217.89	217.95	217.92
209.71	207.08	207.09	209.04	207.93	207.64	207.29	206.58	208.88	210.26	206.77	208.97	209.17	206.64	207.02	208.13	208	208.08	207.54	207.11	207.99	206.9	208.7	208.15	208.22	208.7	207.66	208.59	207.06	207.69	207.97	206.49	207.91	206.98	207.19	207.37	208.99	208.05	208.63	206.93	207.9	207.7	207.33	208	207.92	207.53	208.59	207.15	207.01	205.5
206.56	205.65	207.23	205.76	205.9	206.29	205.7	207.57	206.12	205.72	207.45	207.87	205.83	204.98	205.52	206.08	205.34	206.59	207.26	206.83	207.5	206.6	206.76	206.65	206.79	207.04	206.48	207.82	206.4	204.98	206.48	207.95	206.62	207.71	206.63	207.86	206.43	207.7	206.95	205.38	205.44	207.11	206.03	207.04	206.56	207.12	206.54	205.88	206.96	206.69
208.47	209.11	208.35	207.63	210.07	208.95	208.44	209.1	208.36	207.96	208.85	207.95	208.88	207.73	209.71	209.12	208.01	207.56	207.28	208.03	209.13	205.93	209.18	209.36	207.55	208.99	208.04	208.5	207.47	208.5	208.53	208.4	207.75	207.11	207.47	208.33	206.94	207.32	207.84	208.49	208.36	208.9	210.67	207.89	210.23	207.46	208.88	208.8	208.03	208.18
203.45	203.79	202.06	203.93	203.71	203.12	202.92	205.14	201.95	202.99	203.59	203.78	205.28	201.66	203.22	204.2	203.63	202.56	203.7	203.49	203.5	201.86	203.63	205.09	202.32	203.66	203.37	204.18	204.96	203.39	204.08	203.55	204.08	203.72	202.28	201.76	204.23	203.7	203.42	203.03	203.29	204.82	202.5	202.49	202.55	202.33	203.06	203.41	202.68	203.04
204.14	205.17	204.16	205.69	205.51	203.9	206.41	204.08	204.99	203.6	203.83	204.29	203.69	204.33	204.95	205.02	205.06	204.8	203.78	204.4	204.64	205.06	204.66	204.77	204.1	204.96	204.42	205.56	205.01	204.73	205.31	204.44	202.85	204.99	204.14	204.54	204.69	204.25	203.91	205.46	204.59	205.3	205.67	203.86	205.76	204.28	202.94	204.25	204.08	206.52
212.95	212.87	213.37	213.29	212.46	212.83	211.95	213.73	212.96	212.77	212.73	212.55	212.48	213.27	213.99	214.2	213.29	213.32	214.07	212.27	212.79	213.66	213.41	212.57	215.36	214.11	213.32	212.34	213.11	212.26	212.16	211.18	211.95	212.18	212.35	213.48	212.2	213.35	212.76	212.19	212.41	214.39	211.73	213.37	211.87	212.5	213.35	212.05	212.8	213.88
203.91	203.81	204	204.85	205.5	204.6	204.92	203.5	205.32	201.96	206.91	204.96	204.37	204.85	205.97	205.3	205.58	204.83	204.49	205.47	204.77	204.11	204.03	203.73	205.17	202.76	202.96	204.1	205.7	203.89	204.18	204.51	204.86	204.73	204.1	204.97	206.1	204.76	206	204.51	204.95	206.56	205.35	205.47	205.29	204.56	203.02	204.76	206.03	204.99
197.94	198.54	200.19	199.1	198.3	199.57	199.66	197.72	198.15	196.87	197.07	197.05	198.38	197.7	200.36	197.69	198.53	199.08	199.62	199.3	198.47	197.59	198.37	197.28	198.04	199.36	199.48	198.4	196.26	197.82	198.17	199.24	198.71	197.88	199.65	199.15	199.74	197.69	197.77	198.59	198.32	198.39	200.25	197.47	200.01	198.1	197.85	197.19	198.49	198.66
207.27	206.04	205.79	206.45	205.42	206.74	207.2	207.52	206.02	206.62	207.57	206.25	207	205.33	207.27	206.51	205.38	207.21	205.87	206.13	206.24	207.05	206.92	207.58	206.01	206.15	206.59	207.32	208.39	206.78	205.8	205.19	204.72	206.03	206.7	205.06	206.04	205.32	207.62	207	206.51	206.08	206.47	206.59	205.91	205.54	206.47	206.77	206.73	207.98
209.86	210.87	208.15	208.74	210.63	208.87	210.05	209.89	209.2	208.49	210.25	208.57	207.01	209.43	207.65	210.36	210.43	208.27	210.65	210.75	209.65	209.42	211.31	209.55	207.96	209.53	209.13	208.32	208.72	208.94	210.53	209.97	209.34	208.33	209.34	209.25	209.63	209.35	207.7	210.85	209.24	208.76	210.54	207.87	209.01	210.24	208.72	209.59	210.56	209.42
216.64	216.59	216.65	216.16	216.95	217.2	217.29	216.79	217.54	217.98	216.23	216.66	216.4	216.85	215.61	217.97	216.22	217.13	218.3	216.4	217.51	218.35	216.95	218.6	216.8	217.52	216.77	217.62	216.22	217.3	218.08	217.1	217.51	217.46	216.84	218.05	217.22	217.56	217.88	218.74	216.7	216.53	216.47	216.68	216.79	216.29	216.82	217.6	217.55	215.33
201.59	199.08	200.4	198.97	201.57	199.51	198.45	198.81	199.98	200.06	199.19	200.43	198.77	198.94	199.18	200.6	199.09	199.84	200.62	199.67	198.4	200.09	200.27	200.12	199.18	200.32	199.2	199.68	199.89	199.16	200.42	199.64	197.95	201.15	198.39	199.78	199.64	199.61	199.35	200.5	200.33	201.62	198.28	201.67	197.59	200.66	200.28	199.92	200	199.24
212.59	212.8	214.54	213.69	213.65	213.28	212.94	213.13	211.37	213.58	214.68	213.7	213.95	212.73	212.24	212.83	214.17	213.54	213.6	212.54	211.96	213.4	214.34	212.86	213.73	213.09	213.61	213.89	213.25	213.75	212.84	213.23	213.18	211.84	213.16	213.27	212.82	213.33	212.49	212.43	213.65	212.69	212.39	213.32	211.68	212.97	212.77	213.6	212.81	212.64
204.81	206.35	205.46	204.87	204.35	203.99	204.87	204.75	205.59	205.47	204.42	205.12	205.6	204.42	204.65	204.34	204.23	205.67	205.52	205.7	203.29	204.28	203.76	205.76	204.07	204.49	204.09	205.59	204.53	205.16	204.26	205.12	205.74	204.78	204.91	204.82	205.13	204.21	203.55	205.24	204.69	204.31	204.93	204.37	203.84	204.34	204.91	204.76	204.81	204.23
207.23	205.99	208.13	206.91	207.04	205.45	207.94	205.22	205.37	207.14	207.86	206.58	205.88	206.32	207.39	206.54	207.01	207.42	206.63	206.27	207.99	205.7	207.3	205.73	205.73	206.18	205.28	205.33	204.48	206.06	207.15	205.57	207.58	207.26	208.24	206.12	206.27	207.1	207.83	207.4	206.34	206.91	204.02	205.64	207.29	206.35	209.29	208.2	205.94	206.69
207.38	208.71	208.47	208.44	208.7	208.09	208.53	209.04	206.26	206.79	207.91	208.6	207.96	210.27	208.13	207.5	207.58	207.13	208.59	208.08	208.14	207.67	206.59	206.66	207.12	209.17	206.68	208.68	205.78	207.88	207.29	208.41	206.06	207.34	206.9	206.91	206.98	207.07	208.43	207.52	208.61	208.71	208.55	206.97	208.02	207.96	207.91	208.12	209.2	207.48
194.77	194.2	195.3	193.58	194.15	195.34	194.7	192.99	193.75	194.74	193.99	194.98	195.82	194.31	194.29	195.55	195.86	194.77	195.5	195.32	193.36	193.6	196.52	194.24	196.03	194.89	195.02	195.21	193.99	194.99	194.79	193.11	194.85	194.81	195.56	194.71	195.22	193.49	192.63	194.11	195.09	194.07	195.45	194.15	193.88	195.5	194.39	194.16	193.48	195.09
200.64	202.03	202.46	202.86	202.04	202.89	203.46	204.74	201.38	203.98	203.1	202.76	203.32	204.22	202.37	203.24	202.22	201.67	202.62	200.71	202.4	202.97	202.63	203.46	203.26	202.95	202.19	202.13	201.02	201.93	201.57	202.97	203.29	202.16	202.73	203.28	201.76	203.34	201.77	201.26	201.08	201.41	202.6	202.96	203.92	201.77	201.95	202.44	201.54	203.54
207.32	208.72	208.05	208.9	209.53	208.36	208.28	209.07	209.41	208.45	209.92	209.96	206.73	207.16	207.54	208.77	209.91	208.38	210.36	208.15	209.18	209.34	207.66	209.02	209.9	209.39	208.93	208.79	210.6	209.67	209.08	210.14	209.74	209.68	209.3	209.67	208.21	209.03	208.08	207.69	209.05	207.68	209.47	209.93	208.12	209.5	209.73	208.73	208.79	208.43
217	217.38	217.31	217.69	217.9	215.76	214.39	215.87	216.63	217.26	214.82	217.94	214.93	217.18	216.99	217.48	218.54	216.74	216.24	217.65	216.67	218.12	214.28	216.84	215.73	216.36	216.3	216.89	217.09	216.93	216.93	215.95	216.37	217.48	216.79	216.67	216.79	216.95	216.63	218.53	217.46	217.44	217.23	217.98	217.25	217.15	217.14	216.48	216.55	219.32
209.87	208.2	208.94	208.28	207.66	208.54	209.24	207.7	209.28	209.33	208.56	208.9	207.3	208.57	211.24	207.92	209.06	207.72	209.88	207.79	209.1	209.79	208.51	208.41	208.79	208.21	208.49	208.93	209.03	210.15	209.45	207.81	208.85	208.35	207.68	208.12	207.95	205.92	208.71	208.35	208.29	208.7	208.13	209.56	208.79	208.68	208.33	208.6	207.9	209.11
204.26	205.28	204.9	205.58	205.54	205.64	205.42	203.79	205.47	204.86	204.9	205.64	204.53	204.54	203.79	204.84	204.39	204.46	204.45	203.06	203.6	204.05	205.52	203.95	203.4	206.3	204.07	204.86	205.33	205.85	204.78	204.67	204.81	204.85	204.91	205.03	204.61	204.9	206.58	205.07	204.67	203.8	204.92	204.27	202.61	204.59	204.28	203.16	204.89	205.94
212.18	212.97	210.75	212.9	212.46	213.79	213.5	212.84	211.52	212.02	210.99	212.01	211.92	213.09	212.13	213.82	213.93	211.76	212.81	212	214.05	214.5	212.94	212.5	211.9	210.85	212.37	212.29	212.4	210.78	211.69	212.66	212.4	212.32	213.4	214.03	211.05	212.49	214.15	211.95	213.12	214.1	211.93	212.61	212.02	211.95	213.28	212.52	212.32	211.81
208.64	208.8	207.72	208.92	207.31	208.03	208.21	208.65	208.4	208.39	209.12	208.03	208.7	206.98	208.42	208.12	209.08	207.87	207.75	207.72	209.48	207.05	206.86	209.07	210.91	207.26	208.33	209.88	209.66	208.54	207.05	207.28	208.84	210.41	208.38	206.98	207.07	210.18	208.35	207.9	209.24	209.96	208.18	208.38	209.81	209.4	209.61	208.38	208.39	210.57
196.01	196.65	195.31	194.54	195.97	194.3	196.08	195.59	195.75	195.28	195.79	195.65	195.01	194.89	196.84	196.41	194.44	195.31	195.83	194.75	194	193.66	194.3	195.46	195.47	193.32	194.66	195.53	194.44	195.59	195.55	195.72	196.07	195.12	194.05	196.36	195.02	194.72	194.84	194.64	194.64	194.98	197.4	193.9	194.32	194.93	195.9	194.1	195.74	195.06
201.88	203.04	202.76	201.83	202.19	203.7	203.98	202.77	202.63	202.38	202.05	201.99	202.15	203.2	201.76	201.65	200.7	202.7	202.33	201.72	201.92	202.61	201.23	204.18	200.82	201.67	201.07	203.25	202.82	202.33	201.9	203.18	202.9	201.68	202.94	202.47	202.88	201.88	203.51	202.04	201.54	204.2	201.42	203.19	202.97	202	202.12	203.84	202.27	201.99
206.95	208.55	207.71	208.81	207.93	206.8	208.06	207.37	207.16	208.03	206.58	208.66	208.07	207.82	208.19	209.62	207.95	207.95	206.14	208.74	207.64	207.34	208.31	208.78	208.23	207.98	207.29	205.9	209.2	208.69	208.22	208.98	210.09	206.65	208.97	206.98	208.54	207.8	207.73	208.19	208.86	208.9	207.38	209.03	206.32	208.84	207.7	206.61	207.32	208.65
207	207.38	208.33	207.62	207.61	206.73	209.09	208.55	208.68	208.75	206.04	208.42	207.22	208.98	206.8	206.99	207.93	207.36	206.58	207.94	208.13	206.22	208.11	208.21	208.1	207.06	207.98	208.08	207.57	208.39	207.77	208.8	207.7	209.33	207.83	207.31	206.53	207.52	207.46	208.29	208.05	206.85	207.97	207.95	208.53	207.72	206.22	207.75	208.45	208.76
208.89	208.11	209.44	208.11	207.52	208.46	207.45	208.43	209.12	208.22	208.4	210.1	208.21	209.49	207.03	207.87	208.36	207.97	206.14	209.99	208.92	208.33	206.97	207.99	208.12	208.39	208.44	207.85	208.41	208.14	208	207.75	207.23	208.89	208.36	208.92	208.31	210.37	209.03	207.75	208.1	208.15	208.04	209.4	208.01	208.06	207.45	208.77	206.87	207.47
209.11	209	209.74	210.16	210.75	209.74	208.21	209.56	209.8	209.73	208.27	210.11	209.22	209.98	208.37	210.49	208.97	209.1	210.01	210.75	210.73	210.91	211.13	208.86	210.34	210.08	210.12	210.64	210.17	207.7	209.03	209.64	208.73	209.76	209.82	210.52	209.61	209.04	210.84	210.7	209	207.67	209.76	209.17	209.38	209.63	209.07	209.06	209.43	208.84
200.66	203.42	201.84	200.75	201.34	203.1	200.78	202.07	200.27	200.82	201.44	200.85	201.49	200.55	201.82	198.82	201.97	199.62	200.51	200.79	202.94	200.63	203.72	202.58	202.25	200.17	199.72	200.98	200.9	200.22	202.53	201.02	200.49	199.93	201.31	202.05	200.43	201.04	201.23	202.26	200.66	200.63	201.39	203.09	201.04	200.29	201.29	201.12	202.87	201.13
205.08	205.14	205.29	205.51	204.28	205.2	205.94	204.79	206.55	205.06	205.62	204.96	206.89	206	205.99	204.77	204.96	204.91	205.97	206	204.36	206.32	204.38	205.29	205.6	206.04	207.24	206.89	203.72	207.41	205.33	206.85	205.69	206	206.49	205.76	205.97	207.24	207.69	204.87	205.29	206.03	204.32	206.16	205.6	205.81	206.38	205.79	205.77	204.73
205.13	203.53	204.41	204.82	205.06	205.18	206.17	204.38	204.85	203.43	205.48	204.6	204.62	204.85	204.37	205.57	204.72	203.3	204.95	205.21	203.97	204.8	205.17	205.19	202.57	206.19	204.58	205.29	204.86	204.28	203.65	203.87	204.45	205.07	205.64	203.22	204.09	204.66	204.55	203.47	204.88	206.67	205.61	205.38	205.44	204.71	205.36	204.69	204.14	204.97
208.1	206.46	206.12	208.71	207.09	207.93	207.94	208.68	207.69	208.31	207.6	208.4	207.72	208.61	207.15	207.55	208.76	209.63	207.74	207.37	209.19	208.49	207.82	208.14	208.28	208.39	207.48	208.45	208.08	207.56	208.44	205.88	209.75	207.12	208.14	207.18	207.17	208.57	207.38	208.27	207.92	208.58	207.79	206.98	207.59	209.26	208.94	208.23	209.63	209.63
209.61	209.84	209.44	209.6	210.17	210.77	209.88	208.71	208.77	209.09	210.22	209	208.8	208.97	211.33	210.26	209.07	208.92	210.41	209.94	209.61	208.79	210.56	210.96	208.62	211.16	209.19	210.09	209.13	209.53	209.18	208.81	208.99	210.51	211.44	209.36	208.56	208.29	210.33	210.64	208.94	210.55	208.36	208.8	210.36	208.57	210.11	210.27	209.48	208.38
204.54	203.91	204.23	203.61	202.61	203.62	202.95	203.17	203.66	205.2	202.59	202.31	202.64	204.9	202.53	203.29	203.74	203.28	202.95	204.64	204.43	203.82	202.24	202.81	201.98	202.75	203.29	204.25	203.86	202.94	204.03	202.31	202.43	203.45	203.56	204.98	204.27	204.84	202.02	203.64	205.29	203.22	203.03	203.05	202.16	202.72	203.79	204.71	203.63	203.61
200.63	201.83	201.94	202.87	202.7	202.66	204.09	202.24	204.24	203.7	203.4	202	202.79	202.59	203.79	202.52	201.83	202.86	203.62	202.81	203.7	202.17	203.01	201.96	201.4	202.36	201.57	203.13	201.48	202.56	205.15	203.31	202.96	202.32	203.04	202.79	201.7	200.82	202.4	203.26	202.85	204.09	200.39	202.5	201.92	201.8	202.78	202.66	202.43	202.47
196.49	197.88	199.48	197.3	199.71	198.08	198.75	199.7	197.91	198.79	199.69	196.71	198.77	197.66	198	196.52	200.14	195.65	199.47	198.62	197.01	198.03	196.91	198.17	198.95	198.74	198.19	197.11	196.64	197.2	199.34	196.89	198.99	198.66	196.99	196.6	198.68	197.67	198.87	196.99	199.03	196.73	197.54	196.82	198.73	198.43	198.83	198.3	197.96	199.89
207.76	207.94	207.82	208.14	208.35	208.19	207.11	207.98	209.17	208.18	209.61	209.84	208.16	208.99	209.64	208	208.53	207.49	208.61	208.38	207.49	209.52	208.13	208.51	208.25	208.61	208.35	207.75	207.92	210.11	209.17	209.14	208.46	209.35	208.19	208.4	208.95	208.42	208.04	210.73	209.57	208.28	209.49	209.38	208.8	208.15	208.97	208.06	208.06	211.07
208.98	208.85	208.78	208.64	209.13	208.52	209.4	209.76	210.02	207.48	208.16	208.75	208.24	207.46	209.23	209.43	207.83	208.41	209.28	208.7	207.37	209.46	209.81	209.24	207.95	208.62	206.94	209.72	209.47	208.39	207.74	207.3	207.42	209.13	209.01	210.21	210.42	210.3	207.21	209.73	209.13	208.47	208.74	209.58	208.19	208.03	208.44	208.88	208.83	210.22
211.93	212.21	211.35	213.35	212.73	212.89	211.68	212.45	212.42	211.85	211.8	212.64	213.43	214.18	212.39	211.42	212.4	211.84	212.5	212.21	211.82	212.99	212.16	211.9	213.76	211.82	213.17	211.83	211.93	212.85	211.97	212.79	212.16	212.87	213.3	213.51	213.65	211.5	212.5	214.48	212.56	213.63	213.31	212.2	211.18	212.76	213.38	213.58	211.18	213.22
216.82	215.91	217.47	217.21	218.84	218.6	216.4	216.27	215.91	216.24	217.71	216.4	216.94	216.38	217.69	218.54	216.25	217.13	216.04	216	216.83	217.43	217.29	217.4	216.98	217.31	216.45	217.11	216.93	217.52	215.65	217.54	217.57	219.79	216.15	218.14	217.09	218.11	217.74	215.82	217.91	216.66	216.62	218.6	215.72	217.24	215.94	218.61	217.98	215.34
199.31	198.03	198.63	200.52	199.64	200.45	199.79	199.81	198.68	198.99	199.26	199.41	201.62	199.62	199.66	199.27	199.28	199.82	199.85	198.02	198.26	201.26	199.15	198.52	199.62	201.1	199.35	199.09	199.7	200.55	200.35	199.31	198.48	199.47	199.83	200.06	199.29	199.31	199.16	199.27	199.45	199.5	200.96	198.07	199.45	200.66	199.49	198.32	199.25	200.49
202.57	204.22	203.63	203.71	203.79	204.16	204.29	202.42	203.74	202.86	204.6	203.06	203.55	202.94	204.37	204.97	202.29	201.87	203.45	204.91	203.51	204.8	203.32	203.16	204.47	204.28	203.52	204.25	204.08	203.52	204	202.82	202.7	203.76	203.5	202.51	203.86	203.47	203.47	203.71	204.01	202.17	203.07	204.18	204.55	203.19	204.38	203.72	204.14	203.14
199.83	198.41	198.29	197.25	197.65	198.8	197.17	198.4	197.67	199.26	199.07	196.56	197.05	196.94	196.92	198.94	197.31	198.59	197.55	198.17	198.42	199.26	197.59	198.25	197.9	195.64	197.47	196.75	197.94	198.96	197.7	198.36	199.21	198.66	199.97	197.46	198.59	197.44	199.2	197.32	197.51	197.26	197.15	199.14	196.58	199.26	198.31	196.97	198.44	196.62
200.81	200.19	200.57	200.13	201.78	200.13	201.57	201.67	200.38	200.43	200.1	200.47	201.03	200.66	201.32	200.22	198.89	202.15	201.6	202.31	200.41	202.04	201.21	200.32	201.64	200.92	200.43	201.65	200.36	202.67	200.31	200.88	201.12	200.56	199.32	202.05	201.22	202.65	201.67	200.97	201	202.21	202.32	200.43	199.68	202.52	201.72	200.66	201.89	202.01
199.76	199.15	199.57	198.27	199.6	198.94	199.12	197.63	198.61	199.52	199.73	198.5	199.02	198.75	199.18	197.61	199.49	201.07	198.91	200.43	198.54	199.67	198.72	199.37	198.74	198.58	199.4	198.81	198.62	198.61	198.5	198.25	199.93	198.49	199.04	201.72	200.77	198.89	200.64	199.05	199.37	198.71	197.36	200.84	201.13	199.9	199.43	200.71	199.43	198.66
204.44	202.41	203.63	202.77	202.62	202.85	202.94	202.32	202.71	203.7	204.43	204.68	204.13	203.48	203.97	204	204.14	203.62	202.35	204.62	204.39	204.43	204.23	204.12	203.98	203.34	205.14	203.07	204.34	205.12	203.11	203.81	204.01	203.85	203.59	204.41	202.76	204.51	203.2	203.13	203.27	204.19	203.11	204.49	202.33	204.4	203.46	202.55	203.86	202.94
202.48	204.91	203.83	202.11	203.39	203.77	202.78	204.17	203.62	204.46	202.76	203.36	201.35	202	202.64	205.11	203.04	204.55	202.25	203.72	203.28	204.14	203.3	202.93	201.94	203.05	204.34	203.27	201.98	201.81	202.17	203.37	204.59	202.71	202.87	203.79	202.76	203.61	203.23	202.41	204.18	203.62	202.57	202.57	203.02	204.12	203.66	202.59	203.54	202.7
208.59	206.47	207.52	208	208.27	208.42	207.49	208.72	208.52	209.22	208.13	207.99	207.78	211.13	209.33	209.73	207.67	208.19	208.06	208.51	208.33	207.73	207.28	207.34	209.42	209.67	208.74	208.87	208.03	208.21	209.53	207.05	207.77	208.6	208.32	208.32	206.14	208.74	209.21	209.2	207.97	208.35	208.99	208.08	208.37	207.91	211.2	208.4	207.44	208.38
208.53	207.12	207.32	207.08	207.04	208.09	207.02	206.01	206.96	207.91	208.24	208.68	206.77	208.99	207.38	206.83	207.54	208.97	207.66	208.72	208.27	208.08	208.15	208.74	207.64	206.08	207.8	207.14	208.43	205.4	208.13	208.54	206.09	208.39	208.14	206.41	207.53	206.57	206.19	208.27	206.89	207.37	207.82	206.98	207.08	208.68	209	206.73	206.19	205.91
201.77	203.05	202.03	205.94	203.27	203.89	203.87	204.54	202.69	203.93	203.96	203.51	203.31	202.71	201.5	202.83	203.93	204.05	203.62	202.19	203.52	204.4	202.96	203.9	202.46	202.89	204.24	203.44	204.12	203.3	203.28	202.61	203.25	206	203.12	203.42	202.2	203.25	203.35	203.75	203.06	203.5	202.72	203.03	202.91	204.34	202.52	205.22	202.98	204.5
202.22	199.88	200.81	198.9	200.25	199.81	201.41	200.64	201.54	200.36	199.28	201.2	201.15	200.75	200.37	200.55	199.83	200.47	199.95	199.2	200.04	202.15	198.5	199.11	200.47	201.41	200.86	199.29	200.01	200.86	201.3	200	199.94	199.81	200.98	200.59	200.72	198.86	198.14	199.46	201.88	200.58	200.17	200.66	201.7	198.82	199.01	199.2	199.88	200.1
202.19	204.1	204.24	204.16	205.07	203.48	203.53	205.15	204.48	206.24	204.97	205.42	204.99	203.72	204.35	202.93	202.69	204.89	204.95	204.54	204.5	204.54	204.2	205.74	204.73	204.18	203.56	205.77	203.17	204.47	204.26	204.43	203.72	204.69	204.47	204.45	205.03	204.46	203.8	204.13	203.99	206.2	205.52	206.55	205.01	205.41	204.61	203.85	204.38	203.7
201.98	202.73	202.7	204.92	203.45	203.43	202.81	201.44	203.41	203.49	202.25	201.31	202.4	201.79	201.59	203.41	202.99	203.16	201.79	202.61	201.1	201.15	203.57	203.81	202.48	203.83	202.17	204.31	203.25	202.59	203.57	203.54	201.82	203	204.79	202.89	201.47	202.27	201.35	202.5	202.43	202.33	201.25	203.33	202.52	203.49	203.09	202.08	201.62	201.57
209.09	208.51	207.6	207.49	207.12	207.25	207.95	207.99	208.47	207.87	207.64	209.84	208.38	207.79	208.6	207.67	208.88	207.4	207.14	208.45	208.39	208.3	208.97	207.7	208.3	208.72	208.78	208.32	207.92	207.74	208.41	209.06	209.41	208.07	208.42	208.4	208.65	208.73	208.63	208.39	208.89	207.33	208.73	207.24	207.25	209.45	208.34	208.02	208.01	208.51
209.94	209.89	209.08	208.55	208.03	208.74	208.31	208.77	209.6	209.19	208.63	208.61	208.09	209.44	208.27	209.21	210.01	209	207.74	208.67	209.48	209.3	208.77	209.75	207.84	207.81	208.42	209.46	208.02	207.79	208.54	209.17	208.43	208.65	210.25	207.88	208.49	208.48	208.42	208.3	207.75	206.71	208.77	208.95	208.75	208.29	207.5	210.3	207.83	207.42
216.76	215.96	218.47	217.1	217.28	216.02	215.68	216.83	216.28	216.39	216.69	217.26	218.61	217.09	216.83	218.32	217.49	216.58	218.78	218.22	216.59	216.43	218.5	217.63	215.71	217.84	218.48	215.96	216.83	216.45	217.08	216.96	217.22	217.55	217.15	216.81	217.64	217.95	216.92	218.24	216.48	217.4	215.92	218.53	217.2	216.79	217.07	216.23	216.67	215.12
205.54	203.42	205.75	205.36	204.25	203.94	205.94	205.22	206.19	205.34	206.23	205.6	204.62	204.69	206.46	205.97	206.84	205.93	204.6	205.58	204.74	206.41	206.3	206.24	206.38	206.31	205.08	206.15	205.48	206.2	204.98	205.12	205.05	207.31	207.22	206.37	206.1	205.71	204.69	206.63	206.7	207.04	205.48	207.31	206.42	207.14	205	206.11	205.53	206.8
211.31	210.82	212.91	210.42	211.9	211.57	212	211.98	212.32	210.43	213.32	211.02	210.81	211.74	210.59	211.43	212.51	212.1	211.86	210.16	211.27	210.54	210.74	211.96	210.3	212.35	211.9	210.86	210.88	211.37	212.21	212.05	210.77	211.72	212.45	212.64	211.07	210.18	210.89	210.65	211.66	211.16	211.28	211.9	212.18	211.81	210.09	212.95	211.76	208.72
213.49	214.36	213.59	214.79	214.07	213.33	214.11	214.18	214.08	213	212.92	214.19	213.01	211.76	214.17	213.84	214.26	213.09	214.55	213.03	214.11	212.92	212.94	213.32	213.6	214.14	214.89	213.94	214.04	214.02	212.13	213.06	214	213.21	213.25	213.65	211.24	213.15	213.82	214.23	214.4	212.45	213.29	213.26	212.57	213.81	212.23	213.25	213.91	212.68
208.69	208.29	209.14	208.85	208.98	208.9	209.2	208.52	207.7	208.34	208.87	208.52	210.33	210.18	208.19	209.54	207.99	208.89	207.9	208.7	209.43	209.4	209.38	209.75	207.42	207.96	209.53	209.43	208.62	208.35	208.08	210.14	208.92	208.63	208.85	208.86	210.19	208.03	210.02	209.75	207.57	210.04	207.63	208.77	208.42	209.35	209.2	210.32	208.14	207.27
217.5	218.13	216.82	217.4	216.29	216.2	216.05	217.31	216.23	215.37	215.95	216.67	218.06	217.21	217.82	217.4	214.83	215.27	216.22	218.25	217.25	215.77	217.29	217.29	217.16	217.17	216.98	215.91	217.18	216.96	216.76	216.46	217.8	219.01	216.09	216.68	216.32	217.85	216.64	217.42	216.66	216.77	217.18	218.49	217.09	217.98	216.69	217.86	215.93	218.49
207.3	210.09	208.71	208.18	206.98	208.35	209.3	208.38	209.53	208.28	209.17	208.08	208.86	209.04	209.05	207.6	209.65	209.45	210.11	207.94	209.4	209.49	209.26	209.2	209.61	208.39	209.57	209.53	207.76	207.66	208.74	208.17	208.75	208.48	207.77	207.35	209.03	208.07	208.79	208.37	208.4	207.97	209.37	207.94	209.12	208.14	208.77	210.24	208.37	207.19
206.71	207.6	207.16	209.16	207.4	208.52	209.21	207.81	207.2	205.99	207.96	207.45	208.19	208.48	208.18	207.56	207.5	206.55	207.33	207.79	208.44	206.85	208.59	208.59	205.75	208.52	207.92	209.06	207.95	206.71	208.35	206.47	207.12	207.21	209.22	207.12	207.58	207.02	208.16	205.43	207.28	207.46	206.26	206.72	208.53	206.59	206.39	206.58	207.44	206.96
216.01	217.19	215.26	218.7	216.81	216.2	217.25	216.71	215.08	218.12	215.95	217.44	217.56	215.34	217.08	215.58	217.44	216.91	215.91	216.6	217.22	216.08	217.32	216.46	215.73	217.07	217.72	217.78	217.63	216.79	217.04	217.33	216.44	218.25	217.3	216.91	217.03	217.09	218.01	216.85	218.18	217.69	216.88	215.77	218.4	215.5	216.89	217.07	217.91	217.03
208.47	206.95	208.11	207.29	207.4	207.05	208.46	207.99	206.46	209.47	207.18	207.33	209.28	206.68	209.08	207.53	206.05	206.21	207.74	206.84	208.74	206	208.39	207.06	206.92	207.75	207.49	208.95	207.72	207.16	206.52	208.38	208.58	208.37	206.93	207.33	207.79	207.75	208.66	207.94	207.66	207.61	208.48	208.34	206.84	206.93	207.31	207.34	207.46	209.27
207.05	208.73	207.8	206.63	208.16	206.52	207.45	208.09	208.37	207.73	208.92	207.63	208.86	208.25	207.81	208.14	207.21	207.06	205.93	209.58	208.61	209.13	208.46	208.79	207.14	209.51	206.38	207.23	207.52	207.24	208.18	208.44	206.44	207.13	207.26	207.72	208.78	206.7	206.1	208.47	208.53	208.48	206.66	208.8	207.58	208.27	209.04	208.12	208.16	207.88
201.3	203.17	204.19	203.3	202.45	202.68	202.46	203.28	203.4	204.29	204.64	203.22	202.81	203.5	204.12	203.59	204.82	202.51	204.27	204.72	203.69	202.69	204.41	202.76	202.51	202.29	203.96	203	203.34	203.77	203.93	201.66	203.42	202.08	202.52	203.67	204.23	203.88	203.86	202.7	202.89	201.96	202.88	203.85	202.12	203.05	201.67	203.21	202.61	203.51
208.27	206.84	208.99	207.58	207.26	208.42	207.7	207.05	207.41	207.81	209.67	207.12	207.82	207.16	209.69	209.21	208.82	207.54	209.43	206.95	208.05	207.98	207.09	208.42	208.78	207.43	207.86	207.77	207.23	207.63	207.85	207.88	208.25	206.38	208.87	209.46	208.53	207.19	206.68	208.48	205.45	207.17	208.59	207.8	207.76	207.71	207.44	207.72	208.16	207.37
204.1	202.26	205.43	204.91	202.61	202.63	202.06	202.2	202.95	202.94	204.34	203.11	204.72	202.78	202.49	203.34	204.45	203.73	204.3	203.24	203.55	204.78	204.07	202.92	203.82	204.59	203.91	202.28	204.25	203.85	204.34	204.93	204.32	203.65	202.31	202.63	204.45	204.02	201.62	202.95	204.46	203.24	203.66	202.37	203.78	205.45	203.45	205.59	202.27	202.76
209.01	210.88	208.71	210.02	209.77	208.48	211.75	209.53	208.66	209.21	209.09	208.33	210.2	210.6	209.54	209.38	210.09	208.21	207.97	208.49	208.64	211.2	208.7	208.42	211.13	208.52	209	209.36	209.98	209.77	209.23	209.48	209.15	209.64	208.93	209.72	210.07	208.55	210.19	210.11	209.42	210.07	210.08	210.52	208.72	208.73	209.98	210.38	209.26	209.73
217.72	216.05	218.35	218.48	218.17	216.66	218.65	218.47	216.9	218.14	218.8	217.48	217.82	218.25	218.68	218.24	218.63	217.6	219.06	217.26	217.75	216.92	216.34	218.11	216.97	218.09	218.21	216.81	219.11	218.72	217.7	218.14	217.48	217.53	217.61	219.85	217.34	219.28	217.19	218.56	218.16	217.32	216.6	216.09	219.2	217.45	219.23	217.76	218.21	218.26
201.02	199.99	200.87	200.57	201.05	200.41	200.18	200.34	202.21	200.64	200.23	200.7	200.36	198.63	200.11	198.63	199.73	200.38	201.1	199.65	201.76	200.19	197.97	200.95	201.4	200.24	200.6	201	200.11	199.17	199.44	199.16	200.21	199.84	200.01	201.23	201.29	199.68	199.78	201.35	202.29	201.62	200.97	202.39	200.68	200.68	201.05	199.79	199.96	200.51
217.25	217.42	218.69	218.01	217.35	216.61	218.42	216.97	216.37	217.4	217.88	215.32	216.66	217.49	215.58	216.91	216.41	217.07	217.99	216.37	218.18	217.23	218.04	216.9	216.52	217.71	218.55	215.75	216.71	216.63	217.58	217.63	217.82	215.67	218.9	217.32	216.65	216.67	216.8	216.22	217.05	217.2	216.8	216.22	217.31	216.31	215.61	218.61	215.27	218.55
207.98	208.28	208.32	208.2	208.43	208.94	207.59	207.01	207.11	206.74	210.01	209.39	208.7	208.14	208.18	206.4	207.21	208.39	208.8	207.87	207.26	207.32	208.85	208.52	207.74	207.85	207.74	206.45	207.69	206.98	209.09	208.32	207.92	207.62	206.73	208.17	208.09	207.69	206.82	207.52	208.21	208.34	206.6	207.52	207.41	207.3	207.48	207.31	207.54	208.06
207.19	208.76	207.48	208.76	209.23	208.96	207.52	209.67	208.47	209.29	209.02	209.05	207.53	207.7	210.83	206.28	209.04	210.91	208.95	209.24	207.97	208.51	208.81	209.06	208.75	208.41	208.73	209.4	208.74	208.48	209.18	208.61	208.6	207.04	209.49	210.64	209.33	206.71	210.21	209.11	209.71	207.52	208.49	210.18	208.8	209.46	207.51	206.85	209.14	207.7
211.44	210.22	212.3	209.98	211.65	211.71	211.56	211.29	212.33	211.46	211.86	211.33	212.46	210.97	211.05	210.2	211.3	210.46	209.67	212.87	210.09	210.96	211.14	211.08	211.75	212.18	211.74	211.25	211.65	212.98	212.91	212.56	210.48	209.3	211.65	211.69	211.96	210.42	212.64	211.33	211.34	210.95	213.8	210.42	210.64	213.44	211.39	212.46	212.75	211.73
195.14	195.12	195.68	194.76	196.27	195.12	194.66	195.91	194.35	195.61	195.21	195.97	196.21	197.36	196.1	194.8	195.31	194.56	193.92	195.8	197.41	195.04	195.83	193.89	195.7	195.38	196.57	194.74	195.32	194.9	194.82	194.4	195.53	193.79	195.72	194.17	194.75	195.86	195.59	195.55	193.66	194.29	195.33	196.22	193.55	195.86	196.82	196.39	194.82	195.36
204.82	202.08	204.45	202.61	202.75	201.99	203.21	204.46	203.94	203.55	201.83	202.97	202.7	203.63	203.45	203.35	202.35	206.12	203.81	203.87	203.76	203.85	201.47	203.97	203.66	203.52	203.87	203.65	203.98	202.64	204.44	204.03	202.97	204.14	203.92	204.85	203.37	202.67	202.38	201.43	204.36	203.64	201.7	203.98	205.47	204.94	203.51	204.53	203.25	203.89
203.11	204.12	203.69	201.93	202.89	204.4	202.07	202.81	204.33	204.8	201.31	203.24	202.82	202.34	203.33	201.87	202.46	203.83	201.88	203.72	204.75	203.83	203.8	202.59	202.22	203.02	202.99	203.36	203.19	203.37	204.05	203.01	202.86	203.87	202.63	201.08	204.19	201.2	203.01	202.69	205.47	203.78	204.41	203.63	203.18	203.94	203.84	201.59	202.45	202.81
213.15	211.47	213.15	212.32	211.97	211.26	211.46	212.32	211.33	213.45	210.51	212.65	213.14	213.99	212.25	211.61	212.79	211.67	211.31	211.39	212.8	212.35	210.57	213.08	212.81	213.25	211.72	211.39	212.39	213.04	212.63	212.47	212.09	211.55	211.84	212.88	211.91	213.92	212.43	211.76	212.33	212.3	211.54	211.94	213.04	212.98	211.83	212.26	212.09	212.02
218.3	217.57	217.21	217.68	217.48	216.84	216.85	217.12	216.91	216.53	215.36	218.74	216.38	217.83	217.09	218.13	218.52	216.31	216.11	215.46	218.43	217.09	217.61	216.74	217.3	216.9	218.84	218.38	214.93	216.49	216.97	216.59	216.81	216.76	217.13	218.19	216.03	217.27	217.81	216.15	216.9	215.9	216.49	217.48	217.69	217.25	218.75	217.09	217.73	218.14
209.65	209.58	207.78	210.36	209.05	208.46	207.66	208.48	209.74	209.51	210.42	209.82	209.02	209.6	209.69	209.05	209.45	210.15	210.28	208.58	209.28	210.12	208.47	211.01	209.85	209.96	209.44	209.71	210.92	210.33	210.46	209.53	208.76	208.64	208.37	209.24	210.15	210.27	209.36	209.7	209.57	209.79	207.97	209.63	209.22	209.67	208.68	209.15	208.85	209.08
208.77	207.8	208.1	207.25	209.41	208.06	207.77	208.42	207.29	209.85	207.96	206.61	207.76	207.9	208.09	207.09	207.23	206.47	207.04	207.79	208.53	206.53	206.42	206.2	208.64	207.04	208.39	207.41	206.92	207.67	207.45	206.3	206.65	205.92	206.62	206.62	207.02	208.61	208.54	205.6	207.29	207.71	207.35	208.06	209.67	207.07	206.19	207	209.18	207.22
203.91	204.46	205.36	204.71	202.31	203.98	203.47	204.78	204.68	203.86	204.73	204.46	203.74	205.24	203.58	204.33	204.54	203.51	203.03	203.81	206.14	204.03	203.6	203.1	206.1	203.74	201.46	203.78	202.82	203.39	204.06	205.22	203.82	205.34	203.83	203.45	201.95	204.01	204.52	204.19	204.08	204.26	202.85	203.99	203.1	202.88	203.34	203.21	203.01	203.71
207.58	208.59	209.06	208.15	207.77	208.99	208.55	210.04	208.65	208.69	207.62	208.66	208.37	209.65	208.45	208.96	209.43	209.6	207.94	208.69	208.16	208.85	209.39	208.87	209.7	209.71	208.79	208.47	209.19	208.56	208.02	206.38	209.07	208.32	208.92	208.94	209.24	209.06	207.42	208.64	207.48	209.54	208.46	208.52	210.12	209.54	209.28	209.71	206.57	208.35
199.33	198.75	199.77	199.65	199.99	200.32	200.71	200.91	200.2	200.23	201.15	199.92	202.21	200.56	200.62	199.26	199.31	198.93	199.44	200.52	202.67	199.56	201.94	201.74	199.26	198.84	201.14	199.04	199.45	200.72	202.31	201.26	201.64	200.96	199.43	200.93	200.23	199.21	200.83	199.81	199.56	199.81	199.6	201.36	200.91	200.9	199.77	200.07	199.88	200.93
209.1	208.12	209.07	210.22	209.08	208.05	208.79	207.89	209.23	208.89	208.67	207.57	208.57	209.58	208.37	209.23	210	209.34	208.74	208.08	209.04	209.53	209.99	209.24	207.92	208.94	205.74	209.42	208.73	208.14	210.03	207.33	208.99	209.36	208.44	208.73	209	208.33	207.36	208.51	208.76	208.32	208.82	209.13	210.98	209.14	208.98	208	209.13	209.08
219.52	217.63	216.96	219.71	219.4	216.12	217.47	217.71	216.21	217.16	218.61	218.45	217.78	218.82	218.33	218.61	216.26	217.55	217.96	218.62	217.26	217.66	217.79	216.73	218.28	217.76	219.46	218.16	216.95	218.79	219.49	218.37	215.41	217.68	216.75	216.58	217.83	218.52	219.55	216.8	217.48	216.42	217.86	217.86	218.74	217.93	217.08	218.19	218.08	218.65
201.03	198.82	201.54	200.59	201.42	200.28	200.05	201.56	200.37	200.5	200.32	199.83	199.05	200.35	201.2	199.81	200.81	200.45	200.15	200.46	199.09	199.49	199.85	199.58	201.39	201.2	200.06	199.93	200.36	201.04	201.41	200.71	201.62	200.46	200.33	201.92	202	200.14	198.87	200.43	199.95	199.73	200.08	201.26	201.09	199.69	199.35	199.94	199.31	200.4
200.31	200.27	200.99	200.27	201.97	201.01	202.37	201.23	201.48	200.84	199.3	200.46	201.69	199.02	202.13	201.28	202.33	200.91	200.44	200.8	200.3	200.98	201.85	200.18	201.48	201.9	201.7	201.43	201.02	200.65	200.88	201.18	201.16	201.67	201.47	200.79	202.29	200.73	199.87	200.78	200.71	200.43	201.75	200.83	201.71	201.54	202.33	201.23	201.4	201.93
200.85	201.45	200.45	200.51	201.59	200.35	201.06	201.66	202.72	200.86	202.69	202.09	200.03	201.16	200.63	201.04	199.11	200.62	202.08	202.25	200.7	200.93	201.18	201.62	203.15	201.38	201.9	199.87	202.35	200.5	200.25	203.59	200.75	202.06	201.32	200.03	199.99	200.22	199.82	200.69	200.27	200.97	202.98	200.8	201.77	203.8	201.14	200.63	201.49	201.38
210.9	210.12	211.37	212.16	211.59	210.16	212.36	210.64	210.69	210.51	210.45	210.84	211.78	212.37	211.83	211.9	212.8	211.85	210.21	210.38	211.14	210.81	212.32	211.06	210.65	211.28	211.39	210.79	210.97	211.99	211.15	211.56	210.36	210.78	211.81	213.23	212.12	210.57	213.49	211.3	212.06	211.88	211.92	212.01	211.62	211.26	211.98	211.75	211.51	211.7
217.12	216.63	216.82	216.42	216.7	215.36	217.78	215.72	217.67	219.09	216.56	215.22	215.86	216.86	217.17	216.56	217	216.33	217.24	216.17	217.08	216.51	216.61	215.37	218.83	218.18	216.37	216.72	216.67	216.86	218.65	216.64	217.83	217.41	215.2	216.56	218.94	216	215.94	215.78	217.5	217.5	217.8	217.03	217.62	216.7	216.77	215.15	217.59	217.96
205.95	204.67	205.6	203.41	205.45	203.85	204.08	203.98	204.84	207.19	204.51	205.58	205.62	204.64	206.24	205.12	205.11	205.14	205.16	204.48	203.85	205.22	205.71	202.29	204.56	203.1	205.99	205.09	205.57	205.73	204.94	206.02	203.69	203.25	204.52	204.85	203.65	204.63	203.88	205.07	205.27	205.64	206.8	204.26	204.75	204.72	203.45	205.63	204.05	204.82
207.3	208.31	206.88	208.43	207.35	207.11	206.76	206.98	207.8	206.91	206.83	207.98	207.06	206.98	206.54	207.97	209.38	207.41	208.68	207.11	207.42	208.76	207.8	207.98	206.71	205.88	207.38	208.78	207.67	207.06	207.71	208.69	206.91	208.49	207.9	209.22	206.92	208.51	209.96	208.44	207.16	207.15	207.89	207.92	209.32	208.18	207.49	207.26	207.9	207.38
213.56	213.69	214.61	214.83	213.48	214.62	214.26	213.55	213.52	215.99	214.91	214.02	213.28	213.43	214.78	212.71	214.69	212.47	214.18	214.08	214.59	213.7	212.66	213.95	212.15	214.72	214.15	213.26	212.72	212.63	213.34	215.76	214.92	212.72	213.61	214.19	214.23	213.66	214.54	212.46	213.49	214.14	214.96	215.4	214.45	214.34	213.34	213.44	214.17	213.94
207.87	206.59	207.25	206.14	208.72	206.72	207.61	206.82	207.42	206.11	208.33	206.64	208.25	208.01	206.73	208.68	207.54	207.81	206.24	206.77	207.99	209.07	206.31	206.5	207.69	208.46	206.26	208.59	209.59	208.75	208.35	208.76	206.61	207.7	207.19	208.64	207.95	207.57	208.57	207.45	207.27	208.11	206.78	207.72	207.16	208.55	207.07	207.7	206.25	207.46
203.19	203.92	203.47	202.78	204.21	202.36	202.79	201.4	202.58	204.51	200.71	202.82	202.15	201.71	203.1	202.78	202.06	202.64	202.14	202.05	203.78	201.42	201.57	201.84	204.15	201.08	201.39	204.51	202.1	202.89	202.21	203.15	203.18	203.86	202.05	203.33	202.25	203.12	203.68	201.74	202.97	203.43	201.63	203.81	203.5	201.71	201.45	202.31	202.42	202.29
219.21	217.73	217.01	218.95	216.48	219.6	216.82	218.48	218.68	217.37	217.43	218.07	219.21	217.11	218.04	216.56	218.64	217.56	215.38	216.55	217.95	217.12	216.56	218.18	216.86	218.2	216.63	217.03	217.86	218.08	216.57	218.68	218.31	218.34	216.95	215.92	217.15	217.88	218.27	216.9	216.44	218.64	218.56	217.83	216.55	219.14	217.64	216.26	218.02	217.2
213.48	211.82	211.35	212.01	213.12	213.14	213.53	211.55	212.23	212.89	214.33	212.53	212.45	210.98	211.28	212.21	212.75	212.27	211.17	212.04	211.43	212.07	211.34	212.01	211.55	212.4	213.09	214.22	212.92	213.22	211.28	213.71	211.93	213.23	212.11	213.08	213.19	210.54	214.31	212.7	211.82	211.9	212.64	211.58	213.01	215.68	212.8	213.33	212.74	211.95
207.13	207.69	207.3	207.95	207.96	206.69	208.2	207.6	209.26	207.66	209.51	206.96	209.18	207.13	207.31	208.12	209.59	207.4	207.88	209.53	209.01	209.39	206.6	207.69	207.68	208.36	208.09	207.97	209.15	207.01	207.29	207.37	208.12	207.43	207.29	207.76	209.06	208.39	208.64	207.91	209.55	207.92	207.85	207.09	209.69	208.31	207.55	207.14	207.44	208
208.27	206.87	207.45	209.15	208.56	206.75	207.98	208.14	208.31	206.94	208.89	208.32	207.35	208.32	208.99	206.87	206.75	207.66	208.02	206.72	206.57	207.53	207.58	207.12	207.87	209.3	208.3	209.21	207.13	208.55	207.66	207.37	208.81	207.13	208.7	209.2	207.89	209.11	208.83	209.88	207.29	207.14	207.93	207.95	207.16	207.74	207.92	208.01	208.06	208.01
215.96	218.55	216.01	216.06	218.19	217.97	215.81	217.51	216.64	216.39	216.54	216.44	217.51	216.79	217.59	216.39	217.18	217.32	215.29	217.6	217.18	217.14	217.92	217.03	217.95	216.48	215.94	215.97	216.56	215.35	218.18	217.34	217.96	217.22	216.72	217.63	216.58	217.76	217.83	216.95	217.38	217.49	216.35	217.58	217.43	215.56	215.84	218.09	217	217.5
212.01	211.24	212.85	211.31	212.6	211.46	210.56	211.45	210.91	211.35	211.61	212.75	212.28	212.38	213.37	211.32	212.93	210.67	210.79	211.83	211.72	211.77	212.16	213.66	210.57	210.61	211.31	212.68	211.41	211.3	208.94	211.68	209.72	210.42	212.36	213.73	210.8	210.49	212.62	209.47	213.05	210.2	212.12	213.44	212.03	212.74	211.52	212.64	211.47	212.31
210.11	209.62	208.77	208.28	210.18	208.5	209.83	209.4	208.03	209.86	208.66	209.44	209.15	209.48	207.2	207.93	208.13	209.9	209.72	207.74	210.84	207.39	208.68	208.12	209.66	209.78	207.73	209.51	208.19	208.83	208.7	208.8	208.08	209.47	209.26	208.58	209.36	209.13	207.56	208.05	208.4	210.65	210.08	209.18	208.42	208.79	209.14	208.8	208.1	209.6
209.02	208.56	208.56	208.5	209.49	207.79	207.9	206.73	207.88	207.64	208.25	207.41	206.92	209.04	207.52	208.89	207.4	205.74	206.81	208.1	206.93	207.39	208.43	206.2	207.21	207.15	207.35	208.05	208.55	207.06	208.61	207.1	207.36	208.09	207.06	207.81	207.75	207.94	208.06	210.03	209.13	208.6	206.4	208.42	207.26	208.18	205.65	207.92	208.56	209.23
199.33	199.48	198.95	199.44	199.96	198.23	199.85	199.23	199.3	198.81	199.06	198.55	199.11	199.26	198.46	197.44	200.16	199.13	199.21	199.46	199.4	198.45	199.16	199.36	198.44	199.82	199.7	199.57	200.33	199.8	199.05	199.75	199.46	200.82	200.93	200.54	200.02	198.85	198.34	200.78	198.85	198.83	198.74	198.02	199	198.18	199.71	199.28	198.11	199.28
203.5	204.45	203.64	202.37	202.79	202.7	203.77	203.83	202.78	202.7	205.07	204.06	204.11	203.46	202.64	203.24	204.53	201.94	203.4	203.17	202.66	204.16	202.21	204.34	205.97	203.81	203.05	202.69	205.26	204.57	202.34	204.56	204.47	203.13	201.66	202.01	203.9	203.83	204.56	203.03	201.9	204.15	203.83	202.92	203.92	203.69	202.96	202.89	204.39	203.58
211.37	212.29	210.99	212.25	209.86	212.21	211.93	209.56	212.46	210.8	212.9	210.43	211.86	210	212.13	210.69	210.46	211.39	212.34	212.05	212.46	211.73	211.01	211.86	210.9	211.66	211.81	211.46	209.82	211.78	211.97	210.69	210.77	212.36	211.38	211.83	211.72	212.17	211.91	210.78	212.42	211.32	212.65	211.53	210.22	212.13	212.23	210.88	211.23	212.19
212.92	212.56	212.15	212.47	212.79	212.99	212.54	212.11	213.38	213.17	213.41	211.85	212.36	213.45	213.34	213.22	214.44	213.81	211.7	213.9	212.8	214.01	214.47	213.33	213.04	213.56	214.26	212.76	212.43	212.44	213.52	212.94	213.12	210.78	211.43	212.21	211.79	214.67	212.49	214.23	213.01	213.26	213.94	214.22	214.04	214.79	213.8	213.42	213.01	212.6
199.4	201.18	200.49	199.99	199.86	199.85	198.01	198.53	197.39	197.29	199.67	199.28	200.45	200.42	200.13	199.47	197.52	199.29	199.44	200.02	199.83	200.04	199.49	199.05	199.27	198.65	200.92	197.71	198.82	199.13	199.28	199.8	200.54	200.07	199.26	200.38	200.74	198.91	198.52	199.48	199.34	198.16	201.79	198.39	199.33	199.7	198.79	200.39	199.96	198.8
216.42	217.42	217.09	216.7	218.1	218.31	216.75	217.13	219.86	216.94	216.64	217.41	216.41	216.92	216.19	217.95	217.46	217.54	219.13	216.7	218.58	218.27	215.35	215.99	216.86	218.38	217.77	217.38	218.22	214.79	218.49	216.85	216.68	215.78	216.1	216.62	217.18	215.9	217.38	217.62	216.11	216.02	217.83	217.5	215.84	216.05	217.49	217.99	217.62	217.52
206.93	206.62	209.19	207.2	207.2	206.7	207.52	207.15	207.16	208.63	209.12	207.11	207.28	207.27	207.68	206.46	205.95	207.7	207.73	209.76	207.34	207.51	207.76	207.92	209.37	206.65	206.56	208.88	207.46	206.34	208.15	207.97	207.45	206.32	207.43	208.41	208.02	208.22	207.35	208.74	207.22	208.26	206.82	207.75	208.84	206.29	207.34	207.75	207.42	207.14
199.73	200.06	198.86	200.14	200.51	198.45	199.47	199.45	200.33	198.1	199.2	199.44	201.33	197.87	199.03	200.05	200.02	199.98	198.71	199.61	200.26	199.73	199.34	199.58	197.9	199.55	199.46	199.11	199.28	199.39	198.51	200.8	200	201.14	200.34	199.84	198.08	200.34	199.28	199.77	198.57	200.62	200.09	198.84	198.07	198.99	198.78	200.97	198.34	199.67
206.05	206.37	203.68	205.79	204.8	205.17	205.67	206.68	204.96	204.48	205.45	205.41	206.25	206.11	206.35	203.29	205.29	205.56	205.72	205.67	207.45	206.11	205.64	204.27	206.18	206.19	204.72	206.18	205.83	206.67	205.05	204.12	204.04	204.36	205.69	207.25	206.41	205.5	206.28	206.54	203.79	203.48	207.14	204.61	207.37	205.45	203.91	205.48	204.55	206.64
216.48	216.47	217.36	217.58	216.02	215.54	217.69	216.07	218.49	217.65	217.49	217.64	217.27	217.18	215.83	216.43	216.75	216.6	216.25	217.14	215.94	217.33	215.43	216.59	216.54	216.31	217.19	217.88	217.5	216.98	217.1	218.65	216.36	216.51	217.26	217.86	217.09	216.57	216.49	215.76	217.62	215.76	216.8	216.01	216.89	216.77	216.68	216.48	217.43	217.68
202.7	203.95	203.77	202.01	200.34	202.28	202.33	202.37	202.21	202.87	201.96	203.28	203.8	203.53	202.85	201.76	202.7	202.89	203.61	203.28	202.69	202.36	203.1	202.23	202.92	203.12	203.38	201.75	201.21	203.32	202.93	201.33	203.39	201.07	201.07	202.67	203.25	201.84	204.02	203.38	201.69	202.35	202.19	203.23	203.23	203.77	203.07	200.82	202.79	203.48
206.98	207.7	209.45	207.56	207.28	208.64	207.49	209.53	208.15	208.16	207.8	207.47	208.3	208.93	207.43	206.97	208.41	206.03	206.28	208.04	207.97	208.59	208.21	206.03	207.32	208.08	207.43	208.24	207.73	207.72	208.65	207.3	206.55	207.31	209.05	208.2	206.94	207.13	207.35	208.12	208.37	206.5	208.93	207.89	208.43	206.39	209.11	208.54	208.79	207.97
212.11	211.69	211.62	211.83	212.28	212.48	212.15	211.4	212.59	211.57	212.52	212.06	213.71	213.08	211.37	211.91	211.27	210.96	211.47	211.09	211.96	210.95	212.56	211.36	213.33	212.94	211.58	212.24	211.33	210.59	212.26	210.94	211.66	212.7	211.42	211.79	210.67	211.34	212.06	213.52	211.96	213.84	210.48	212.67	210.91	208.84	211.36	211.34	212.65	211.43
203.55	203.84	203.96	203.16	202.9	204.58	203.38	203.39	202.52	205.11	203.58	204.53	204.15	205.26	204.05	203.27	203.77	203.34	202.89	203.43	202.78	203.47	204.44	204.68	203.16	204.35	203.97	202.42	202.82	203.38	204.64	204.01	202.9	202.56	203.61	203.45	203.46	203.08	203.81	202.89	203.24	202.49	203.6	204	203.92	203.32	204.64	203.8	202.46	204.09
217.82	216.78	216.83	216.94	216.45	216.93	217.68	218.5	216.7	216.57	218.24	217.59	218.05	215.86	216.88	216.31	216.9	215.16	217.52	217.32	218.61	216.34	217.91	216.43	217.73	216.78	216.41	216.29	216.48	218.06	217.67	216.46	216.72	218.81	218.66	218.32	217.66	216.39	217.18	216.84	216.62	216.63	216.37	217.48	217.72	217.24	216.2	217.48	217.96	215.79
210.25	211.86	212.61	210.83	211.97	212.37	212.09	210.75	210.84	212.5	209.98	210.61	211.51	212.95	211.39	211.26	210.27	211.84	211.56	212.63	210.72	210.53	212.66	210.9	212.12	212.09	211.78	212.97	212.53	212.12	211.77	211.21	211.05	211.62	210.81	210.65	213.2	211.28	211.67	209.72	211.88	212.83	210.84	211	212	210.38	212.16	213.48	212.79	211.9
207.96	209.95	209.54	207.65	209.02	208.77	208.63	209.33	207.93	208.99	209.08	209.43	209.93	207.36	208.34	207.78	209.37	208.81	208	208.71	208.54	209.25	208.05	210.02	210.43	209.22	209.42	209.36	208.08	207.4	207.13	208.77	209.3	209.62	209.28	208.57	208.14	208.85	207.65	209.42	208.53	207.94	208.48	209.01	208.47	208.22	208.82	208.7	209.14	207.85
213.7	212.71	212.51	212.19	212.35	213.66	212.2	213.59	214.17	213.48	214.13	213.53	213.26	213.4	213.78	212.73	211.91	212.16	211.19	213.16	211.92	212.67	213.28	212.24	213.57	212.79	212.86	213.22	212.82	212.47	212.34	212.49	211.59	212.9	214.77	213.45	213.57	212.71	212.82	213.54	212.36	210.78	212.91	213.7	212.5	212.93	214.33	214.57	213.12	214.23
200.08	201.05	199.69	200.91	201.18	201.43	201.74	200.81	200.64	199.22	201.07	200.95	198.96	199.14	199.63	199.64	200.03	200.74	199.22	201.24	199.71	201.38	200.93	200.37	201.2	199.5	200.45	200.05	200.01	200.37	199.76	200.45	201.1	199.95	200.63	199.15	200.4	200.43	201.74	200.41	200.37	198.73	200.27	200.78	200.18	200.46	199.26	199.92	200.59	201.35
208.94	208.8	209.11	210.37	209.64	208.67	208.68	208.79	209.9	208.62	208.98	209.26	207.66	208.44	207.76	209.48	208.36	209.16	208.59	209.65	209.96	208.77	209.57	207.15	208.31	208.87	209.75	208.96	207.83	208.69	209.83	208.55	208.72	209.62	208.59	208.91	207	207.35	209.78	208.69	208.74	207.13	209.07	207.9	210.22	207.38	208.14	208.37	209.55	209.59
207.18	206.63	207.41	208.57	208.18	208.46	209.48	208.24	206.25	208.26	208.56	207.64	208.26	206.73	207.9	206.79	207.29	208.53	207.86	206.83	207.52	206.81	207.13	209.71	208.17	207.92	207.72	208.88	208.38	207.21	207.26	206.88	207.88	206.5	208.41	207.49	207.37	208.92	206.47	208.11	207.18	208.61	208	208.8	207.75	208.28	207.56	206.8	206.01	208.16
208.53	207.86	208.57	208.19	207.77	207.15	209.13	208.12	207.2	209.4	208.38	208.2	207.73	207.72	207.8	209.89	208.06	207.18	207.75	207.77	209.17	207.12	208.69	206.46	209.09	207.68	207.13	207.07	209.33	207.53	208.35	207.74	207.75	208.06	209.84	207.23	208.59	209.46	206.83	209.81	207.18	207.17	206.6	207.78	207.13	208.06	208.55	208.32	209.76	206.17
207.37	207.08	208.3	207.76	207.44	205.9	209.12	206.74	208.73	208.35	208.54	209.25	206.64	207.62	210.73	206.27	207.1	209.48	206.07	208.75	207.65	207.61	207.07	206.81	206.37	208.67	206.34	208.56	207.79	208.83	207.59	209.2	207.5	208.54	209.11	209.22	206.65	208.43	207.98	208.07	208.88	207.5	206.82	207.78	208.1	208.66	208.01	209.11	204.68	207.64
217.09	217.17	217.49	218.06	216.61	217.88	217.86	216.69	217.18	216.9	217.08	215.9	217.21	215.51	216.88	217.31	216.74	218.2	217.75	217.86	215.9	216.09	217.15	216.56	217.16	215.32	216.61	217.63	216.91	217.77	215.73	217.5	216.16	216.19	216.85	215.92	217.06	217.44	216.49	215.52	217.3	216.96	214.58	216.27	216.75	217.18	217.51	217.63	218.31	217.25
200.69	199.02	200.54	199.6	200.86	200.81	198.96	201.22	200.16	200.09	199.88	200.52	199.37	201.4	200.47	199.34	201.07	199.86	200	201.7	199.95	199.53	201.51	200.26	200.71	200.2	200.66	199.62	200.51	201.71	199.88	201.23	200.92	201.2	199.37	200.97	200.47	201.48	199.87	200.63	200.14	201.54	201.3	201.34	200.85	201.41	200.51	199.19	201.38	199.9
209.46	208.08	207.72	209.81	207.81	208.86	209.53	208.93	207.22	209.11	209.16	208.61	207.3	208.55	211.16	209.93	208.61	207.35	208.27	209.36	209.39	208.86	208.19	207.67	209.77	207.25	209.67	209.36	208.14	209.61	208.15	208.81	209.39	208.26	210	208.68	207.19	208.7	208.8	210.06	209.2	209.81	208.89	208.45	210.66	208.18	208.64	207.87	208.49	208.72
203.41	202.55	201.98	201.72	203.14	202.67	203.78	203.33	203.25	202.95	203.99	204.12	204.79	204.47	202.99	201.65	203.79	203.75	202.95	202.41	202.4	203.62	203.41	204.55	203.16	203.31	203.72	202.2	203.05	202.69	203.11	201.91	203.46	201.97	203.13	204.27	203.93	202.83	203.63	202.45	202.53	203.49	202.31	203.47	202.87	204.88	200.12	203.35	202.7	202.91
211.11	213.16	211.36	211.01	212.09	210.65	211.78	212.22	211.42	210.43	213.12	211.19	211.69	211.45	211.44	211.14	211.88	212.48	210.64	210.5	211.3	212.89	211.62	211.68	210.45	212.14	210.39	212.14	211.87	211.13	211.59	212.26	211.44	212.29	211.36	211.97	211.56	212.2	213.96	212.23	212.13	211.04	211.9	210.57	211.55	210.75	210.03	211.56	211.96	211.95
216.86	217.51	218.68	217.34	215.64	217.91	216.15	214.95	217.19	217.63	216.6	215.01	217.15	214.92	216.73	216.3	215.86	216.5	217.2	216.45	217.61	215.75	217.46	216.53	216.99	216.93	216.19	216.12	216.75	217.14	215.36	218.1	216.49	216.87	216.14	216.31	216.59	216.1	218.01	217.84	215.89	217.76	216.67	217.24	217.22	217.46	219.1	216.79	216.32	215.98
206.12	208.24	208.5	207.95	205.99	207.72	207.53	207.44	207.55	207.77	207.67	206.6	206.71	207.88	208.99	205.93	205.46	207.51	207.97	208.56	206.71	208.63	206.22	206.57	208.73	208.2	208.13	206.45	206.87	208.92	207.88	208.53	207.73	205.95	208.2	207.37	207.74	207.79	206.91	207.91	207.64	208.31	207.69	207.2	206.24	207.57	206.82	208.65	208.08	207.89
210.41	210.83	212.42	210.72	212.93	211.47	211.88	210.74	212.6	209.52	211.78	213.1	212.39	212.49	213.28	209.64	212.49	211.17	211.67	210.08	210.66	211.77	213.07	212.04	213.07	213.36	211.8	212.64	211.42	211.49	210.62	210.95	212.3	211.86	210.37	212.18	212.21	210.81	212.22	212.15	209.67	211.51	212.22	211.61	210.73	212.43	211.88	211.15	211.33	211.23
213.28	213.01	212.77	213.93	211.92	211.41	211.97	210.99	212.39	213.48	212.1	212.57	213.75	213.47	211.43	212.45	210.16	212.16	211.96	213.28	212.57	213.2	211.11	213.07	211.82	211.11	213.77	212.26	211.7	212.09	211.97	210.84	213.96	212.13	210.4	212.25	211.79	212.94	213.08	211.39	211.35	213.15	211.87	210.79	211.72	213.28	212.57	213.92	212.68	212.19
207.05	207.44	207.89	206.87	209.04	207.37	208.15	207.84	206.84	207.41	208.24	207.51	207.34	206.52	207.22	209.06	206.85	207.62	208.47	206.86	208.69	208.7	206.83	207.6	206.08	205.94	207.12	208.43	207.38	207.88	206.1	206.92	206.9	207.07	208.46	208.69	205.57	206.95	207.2	208.77	208.33	208.28	207.04	209.84	210.56	205.49	208.01	209.08	207.91	207.33
202.98	202.08	203.58	202.5	203.46	203.32	201.01	202.3	201.62	201.22	201.82	201.87	203.55	203.1	203.09	200.59	204.23	203	202.99	201.72	202.54	202.14	201.19	202.88	203.25	202.35	203.37	202.74	202.55	202.04	202.96	201.54	201.65	201.91	204.04	202.76	203.63	201.75	202.96	202.45	202.93	203.82	202.02	201.31	203.35	202.97	200.96	203.44	200.82	205.42
197.15	198.96	198.67	198.6	196.61	198.09	197.77	199.87	198.27	197.16	197.53	197.78	197.43	197.16	197.64	198.05	197.41	197.96	197.24	199.42	198.73	198.68	196.21	198.41	198.41	198.25	196.45	197.24	197.87	198.37	197.7	197.68	197.11	197.18	196.49	198.48	197.97	199.02	198.69	198.64	197.92	196.41	198.39	197.98	197.61	200.12	197.75	197.93	198.65	198.34
202.67	201.28	202.3	202.73	202.37	200.58	200.9	203.52	201.72	202.7	203.13	204.97	202.21	203.57	203.85	202.31	202.83	202.23	203.73	202.85	201.61	202.36	202.92	203.73	202.88	203.46	202.14	202.67	202.41	202.5	202.9	202.64	201.93	201.97	202.62	202.9	202.13	202.32	203.76	202.61	202.44	202.52	202.24	203.14	201.07	202.77	202.02	201.58	202.88	202.28
197.67	196.23	199.34	197.41	197.61	198.78	197.77	198.78	197.13	197.51	198.25	198.74	196.03	198.74	199.27	198.03	199.89	197.21	196.47	197.27	197.27	197.11	197.99	197.02	198.8	199	198.74	196.64	199.97	198.56	197.99	198	198.46	199.39	197.75	198.43	197.28	199.91	198.41	197.54	199.25	198.51	195.71	198.37	198.93	197.49	196.63	198.51	199.25	197.58
211.78	211.62	212.82	213.53	212.93	212.16	211.77	212.45	212.57	213.08	212.74	212.99	213.88	212.37	213.33	213.42	211.36	211.42	212.46	212.96	212.33	210.8	212	210.77	210.94	211.9	212.74	211.66	211.77	210.55	213.78	211.23	211.44	213.79	212.15	212.06	211.66	212.6	211.74	212.96	212.15	210.37	210.22	211.62	212.31	213.46	212.09	212.88	212.94	212.07
203.55	203.8	202.53	204.58	205.06	202.31	202.55	203.08	204.45	204.26	202.74	203.83	202.22	201.55	204.57	203.54	205.69	201.18	204.55	201.8	203.31	202.87	204.78	203.81	204.34	203.45	203.23	203.37	203.49	204.65	205.41	204.62	202.77	203.8	203.81	204.24	204.96	204.83	203.96	203.51	204.17	201.67	201.83	203.17	204.39	204.31	203.95	203.96	201.91	203.04
213.44	212.6	211.95	213.79	212.88	211.68	213.2	213.41	213.07	212.19	214.12	213.37	214.01	213.45	214.32	213.06	212.08	210.72	212.97	212.46	212.84	212.51	213.69	214.08	213.61	214.06	213.74	212.69	213.97	212.9	211.93	213.54	212.81	213.47	213.89	214.46	213.27	212.63	212.53	214	212.7	213.13	211.34	212.82	212.86	211.15	212.93	212.39	213	212.25
212.79	212.03	210.43	210.13	210.84	212.14	212.57	211.29	211.95	210.75	211.75	211.75	211.48	211.9	211.64	211.13	213.04	211.48	211.41	212	211.03	211.33	212.89	210.81	211.49	210.7	211.37	211.77	211.86	213.63	210.69	210.5	210.95	209.62	210.52	212.09	209.7	211.58	212.37	211.41	211.35	212.06	210.13	213.38	210.93	210.82	213.25	212.05	211.68	211.19
209.62	207.93	208.97	207.61	209.49	210.25	209.93	207.52	207.7	210.47	209.4	208.1	208.06	209.17	208.56	208.01	209.09	208.26	209.89	210.98	209.17	209.57	207.52	210.1	208.25	208.21	208.41	208	208.56	209.2	209.36	209.19	208.73	207.62	209.27	208.58	210.89	208.28	207.63	208.66	206.71	209.3	208.45	210.27	208.77	209.66	209.49	207.04	208.92	208.2
213.03	214.51	212.91	215.81	212.81	214.44	214.2	212.91	213.94	214.16	213.57	213.74	213.46	213.16	212.17	213.46	214.08	214.07	214.14	214.1	212.66	213.83	213.32	213.57	212.34	212.75	213.23	214.58	215.34	213.37	214.51	214.64	214.97	212.79	216.2	212.15	214.87	213.04	213.92	213.17	212.33	213.31	213.94	214.68	213.3	213.51	213.5	213.33	213.58	214.85
193.83	194.74	194.82	192.91	194.34	194.97	193.59	195.95	194.04	191.76	194.33	193.73	193.6	194.68	194.23	193.67	193.64	194.73	194.41	193.37	194.03	194.6	194.95	194.14	193.48	193.7	194	193.53	192.92	194.07	194.75	194.08	193.46	192.8	195.04	192.32	193.27	194.13	193.37	194.57	194.36	195.06	194.29	194.47	195.56	194.43	195.05	193.06	194.17	195.77
206.78	204	205.89	204.68	204.93	204.13	205.59	205.44	205.34	204.43	205.04	205.69	203.05	207.21	203.46	205.05	203.86	204.24	205.74	204.02	205.16	204.7	204.63	204.05	204.65	205.29	205.02	204.56	205.41	203.76	206.01	205.46	205.6	204.31	205.65	204.97	205.34	203.99	204.07	204.43	204.37	204.12	207.17	204.92	204.73	204.56	204.71	204.44	204.79	205.92
203.05	203.79	204.34	203.79	203.8	203.32	205.28	206.46	204.11	204.36	204.06	204.1	204.01	204.55	203.52	204.5	203.25	202.61	204.57	203.46	203.01	203.33	202.59	204.68	204.35	203.75	203.85	203.55	206.4	203.04	202.69	204.73	203.67	204.38	203.62	202.34	201.71	204.26	206.91	203.01	202.11	204.63	204	203.47	204.52	204.57	203.23	202.78	203.62	205.34
208.21	208.26	209.35	207.79	207.6	209.73	207.95	208.47	208.4	209.3	209.59	208.75	208.3	207.93	207.38	210.11	206.65	209.49	209.32	208.31	207.47	208.87	208.73	208.53	208.94	208.61	208.92	209.18	208.7	207.28	208.17	208.74	210.01	209.04	208.53	208.2	206.87	207.68	205.91	208.54	208.02	208.74	206.95	208.82	208.34	208.31	207.46	208.58	207.34	209.89
212.41	211.65	212.82	212.98	213.25	210.77	212.97	213.11	211.67	212.81	211.69	213	211.76	211.43	211.48	210.99	212.59	212.87	211.03	212.69	211.6	211.47	212.5	211.45	212.01	212.53	212.72	213.56	212.69	213.88	212.25	213.48	211.69	212.74	212.7	211.48	212.06	212.28	212.24	211.21	212.13	212.04	211.37	212.94	211.86	214.03	213.24	213.79	212.44	212.27
211.74	213.15	212.06	210.65	210.43	210.53	213.27	211.2	212.25	212.14	211.51	212.34	212.63	211.45	213.23	211.76	210.57	213.29	212.48	212.36	211.89	213.15	211.25	211.65	211.55	213.33	212.62	210.81	211.4	210.83	211.68	213.67	212.62	211.85	211.86	213.32	211.7	211.43	212.21	212.45	211.76	212.16	212.26	211.71	212.03	211.13	211.87	212.22	210.7	211.59
206.64	205.17	206.09	205.2	206.16	203.95	205.95	205.86	204.64	205.69	205.49	205.31	205.09	204.3	205.13	204.79	206.04	205.91	205.29	205.21	206	205.82	204.35	204.33	206.27	206.84	206.98	205.82	205.29	208.39	204.91	205.42	205.77	206.15	205.45	205.55	204.77	206.6	205.53	204.71	207.54	206.59	206.44	206.03	205.67	205.23	206.94	204.81	206.33	204.97
209.68	209.82	211.06	209	208.43	209.94	208.42	209.47	207.39	210.79	209.89	210.97	208.88	208.67	210.02	209.68	208.64	208.95	210.85	210.46	210.61	209.46	210.02	210.57	208.75	209.78	210.08	209.17	209.55	208.35	209.36	210.85	210.79	209.79	208.83	209.76	210.15	208.9	209.26	209.97	209.37	210.51	208.24	207.01	207.93	209.4	210.21	209.93	208.89	209.61
208.34	206.94	209.75	209.29	207.62	210.11	208.17	208.63	207.08	208.54	206.95	208.24	208.52	207.72	211.1	209.77	210.01	208.19	208.94	208.59	210.16	209.96	208	210.52	207.82	209.3	208.69	209.73	209.47	208.35	207.73	208.53	208.29	209.2	208.42	208.69	208.78	210.19	207.47	206.8	208.79	207.42	208.39	207.38	209.15	207.87	208.24	208.88	208.71	208.82
208.93	208.27	208.08	210.39	206.29	207.9	206.88	208.37	206.23	209.61	208.89	207.4	208.23	208.73	207.31	209.99	208.36	208.8	208.77	206.5	207.29	208.21	208.47	208.42	208.18	208.2	208.69	208.77	206.94	208.68	208.77	209.26	208.27	209.56	207.43	208.39	207.2	208.62	209.42	208.22	209.19	208.56	208.13	208	207.85	209.5	208.76	208.45	209.43	209.83
210.05	207.6	209.56	209.55	209.38	209.47	209.18	208.97	209.25	210.51	208.04	209.69	208.15	208.81	210.24	207.43	208.09	208.68	210.65	209.44	209.7	210.82	206.49	208.62	207.87	209.36	210.62	207.98	208.49	207.25	209.66	208.84	209.37	208.76	210.73	207.79	209.03	206.98	208.53	209.48	207.72	206.87	208.08	208.33	208.43	207.88	209.94	208.56	207.97	208.1
206.17	205.46	203.75	205.53	204.65	205.24	205.84	206.45	205.76	204.32	203.75	206.68	203.22	203.79	204.63	205.99	204.95	204.46	204.59	204.01	206.22	205.78	204.43	204.73	204.78	205.93	204.31	205.53	204.53	204.73	205.9	206.62	204.86	205.85	204.91	204.03	202.39	203.77	205.64	204.19	205.03	203.99	204.24	205.55	205.7	206.88	204.56	205.14	204.98	203.45
205.67	204.82	205.06	206.41	205.86	205.48	204.69	202.68	203.48	204.59	205.08	205.35	206.34	206.45	204.81	205.02	204.33	205.25	205.29	206.07	204.45	204.77	205.64	205.48	204.66	205.14	204.55	203.75	205.04	204.21	205.19	204.41	203.69	207.09	205.28	206.59	205.33	204.23	204.68	204.92	205.79	203.81	205.57	206.3	205.71	203.09	204.85	204.56	204.57	205.03
194.6	195.04	196.03	195.44	194.73	195.29	194.2	194.55	194.84	194.88	196.3	196.12	194.44	195.88	195.37	196.69	197.38	194.54	194.2	195.17	195.87	196.64	194.59	196.18	195.36	192.91	195.07	195.47	193.73	195.58	196.39	194.73	194.43	196.57	195.06	194.9	193.35	193.99	193.76	195.96	195.01	195.18	194.38	195.8	194.03	195.12	194.63	195.31	194.67	195.65
210.65	209.28	208.39	206.25	209.4	207.4	209.28	209.7	209.13	209.33	209.39	209.3	208.63	209.09	208.18	208.94	208.51	209.17	207.42	208.75	209.46	207.99	207.97	207.17	208.82	208.72	209.53	209.66	207.33	208.88	209.22	210.03	209.46	208.68	207.65	209.06	209.22	207.2	209.77	207.82	210.27	210.66	209.72	209.17	207.91	207.74	207.78	208.23	210.09	208.94
210.94	208.8	210.01	209.04	208.66	211.41	209.05	209.09	208.92	209.69	211.11	210.18	209.37	210.39	210.01	209.49	209.35	209.05	211.44	209.93	208.84	209.81	209.5	209.65	210.14	209.9	210.07	209.49	210.2	210.68	210.18	209.07	210.9	209.68	210.18	210.75	209.47	210.79	209.33	209.02	209.87	208.16	209.33	210.78	210.43	209.97	209.86	210.15	209.37	209.9
210.04	208.87	207.85	208.48	208.96	209.01	208.54	209.24	207.41	208.01	207.57	209.11	209.1	208.9	208.13	208.5	208.28	209.38	206.74	207.48	209.38	208.43	207.55	207.63	210.82	208.6	210.76	208.52	209.18	208.38	209.29	207.87	209.61	209.13	208.95	207.57	208.12	208.26	209.02	206.62	207.46	209.2	208.67	208.69	209.03	209.48	210.23	209.06	208.58	209.48
218.01	217.83	218.09	217.6	217.03	217.85	216.51	219.39	218.28	215.76	216.01	217.1	216.77	217.89	218.23	218.31	218.5	216.62	216.31	217.09	215.32	217.28	215.82	217.32	217.68	218.66	216.88	215.45	217.4	216.59	217.5	216.54	217.78	217.52	217.7	216.12	217.31	215.99	216.42	217.75	216.98	216.65	217.59	216.17	216.81	217.29	216.58	217.65	217.62	217.37
208.86	209.97	208.68	207.26	209.21	208.22	207.91	208.99	208.37	207.87	207.9	207.63	209.41	209.45	208.6	208.04	209.85	208.38	208.47	208.49	209.83	207	210.68	210.34	208.09	209.4	210.38	209.54	208.19	209.05	209.22	207.53	208.04	209.91	209.68	206.84	209.12	208.59	209.39	209.73	208.34	207.49	208.89	209.42	210.33	209.81	208.32	208.44	210.46	208.99
206.38	208.21	207.98	208.7	207.54	208.76	208.96	208.5	209.76	207.91	210.61	208.05	208.72	209.52	208.05	209.38	209.5	208.79	208.61	208.57	206.91	208.49	208.41	208.57	208.91	208.98	208.11	208.68	208.16	208.72	208.14	208.61	208.67	210.25	208.31	208.61	209.26	209.21	209.86	207.86	208.2	207.79	208.38	209.72	209.15	209.65	208.33	207.52	207.67	208.6
208.04	206.69	208.24	207.85	208.55	207.15	207.84	207.77	207.61	207.61	208.5	208.75	208.96	206.53	208.13	208.48	208.01	207.44	208.76	209.8	207.88	206.76	207.16	208.11	206.5	208.03	207.87	208.62	207.78	208	207.35	207.62	207.06	207.39	207.2	209.01	208.75	208.53	207.67	207.89	207.82	208.3	207.4	208.73	208.18	207.06	208.65	207.56	209.27	207.54
217.12	218.12	215.8	217.81	218.52	217.87	217.81	218.81	217.93	218.25	217.69	218.03	218.96	218.16	216.65	218.77	216.9	218.36	217.25	219.48	217.55	216.81	218.51	217.85	218.62	217.87	217.91	217.18	217.3	216.08	217.56	217.94	217.47	217.48	218.11	219.38	216.62	218.83	217.75	218.96	218.58	219.83	218.56	216.44	219.25	217.84	218.03	217.04	216.48	217.57
211.01	210.93	211.25	211.11	211.73	211.62	211.78	212.29	212.3	210.91	211.71	212.93	212.9	212.09	211.33	211.96	211.43	212.38	211.39	211.21	209.8	212.14	212.33	211.81	212.14	212.49	210.26	211.21	212.32	212.19	212.24	211.57	212.48	212.58	212.02	212.12	210.95	212.25	211.32	211.74	210.18	210.52	213.14	211.97	212.42	212.25	211.96	211.18	210.39	212.52
217.66	218.33	216.15	216.04	215.67	216.85	216.68	217.5	217.1	218.33	216.42	217.86	216.83	216.6	217.45	216.85	217.85	216.03	216.12	217.78	217.65	217.52	217.82	216.84	216.22	218.15	218.11	216.03	215.41	216.56	216.91	217.13	217.69	217.87	217.26	218.46	217.39	217.17	216.37	215.75	217.26	216.87	216.03	217	216.42	217.49	217.15	216.89	217.1	217.83
199.98	198.84	198.78	199.08	199.42	200.46	200.4	197.88	200.42	200.35	199.15	197.61	201.31	199.83	199.21	200.41	201.16	199.79	198.99	200.96	200.21	198.95	199.64	199.93	198.25	200.48	198.94	200.31	200.11	200.58	197.34	197.47	201.18	199.22	198.97	198.38	197.39	199.73	199.86	200.34	199.13	200.16	197.92	199.41	198.42	198.9	198.81	197.89	199.33	200.12
217.15	216.79	218.42	217.27	216.44	217.1	216.72	216.15	216.9	216.66	216.64	217.35	217.76	217.02	215.71	217.54	217.52	215.33	216.61	215.3	217.19	216.34	217.1	217.9	216.8	215.33	215.89	215.95	217.9	215.87	216.5	216.14	217.42	218.53	217.72	216.23	217.08	217.69	217.1	217.3	217.52	217.18	217.14	216.94	217.62	215.86	217.86	216.83	217.31	216.35
204.9	202.41	204.88	203.19	204.83	202.34	204.55	203.13	204.62	203.19	203.54	203.52	203.52	203.37	202.69	203.68	204.41	203.89	204.47	204.44	205.23	206.13	203.64	203.61	201.66	204.69	205.59	203.74	204.94	203.83	203.12	203.87	205.26	204.68	202.81	205.35	204.61	204.48	205.87	206.01	204.74	204.63	202.63	206.01	203.75	203.63	204.43	203.62	204.46	201.45
200.6	201.74	200.89	199.82	201.27	200.37	201.24	201.95	199.6	201.19	200.71	199.62	201.75	201.05	198.88	201.92	199.52	200.84	201.41	199.2	200.33	201.88	199.92	200.64	199.91	199.56	199.77	200.68	200.29	200.48	200.05	200.3	200.84	201.08	200.97	199.27	200.89	200.04	200.36	200.34	200	199.28	200.17	199.67	201.26	199.58	201.33	201	200.75	201.46
202.73	204.05	203.17	201.6	203.7	204.76	204.16	203.94	202.24	203.96	203.28	205.51	205.34	204.94	203	205.25	204.4	204.36	203.83	203.26	203.94	203.9	204.33	204.71	204.91	202.77	204.92	204.82	203.47	203.41	203.89	203.81	204.13	204.38	204.57	204.65	203.51	202.86	203.92	204	203.14	203.91	204.05	204.68	204.67	202.21	204.1	203.53	205.41	203.13
203.01	203.61	203.42	201.78	204.02	203	203.53	203.57	203.25	202.24	201.78	203.79	202.44	202.64	202.73	204.21	202.71	202.44	204.31	202.74	203.22	203.7	203.2	203.7	203.9	203.53	203.17	203.19	203.04	203.84	202.79	202.78	202.73	204.24	203.7	205.69	204.23	202.23	203.92	202.91	203.24	202.73	202.23	203.07	204.34	203.85	203.6	202.75	201.12	203.42
211.76	210.79	212.32	211.39	212.16	210.85	212.37	211.11	211.1	212.66	211.54	212.2	210.72	211.61	212.07	212.21	211.79	210.73	213.95	212.17	213.8	211.33	212.02	209.84	212.64	211.99	210.99	212.78	211.17	213.25	211.06	211.26	213.31	210.92	211.39	211.33	210.91	212.92	211.86	211.85	214.38	212.12	211.74	211.38	212.59	213.24	212.23	213.86	212.25	211.91
203.29	202.91	203	201.98	202.96	202.37	203.18	204.26	203.28	202.5	202.3	202.49	202.06	201.55	200.09	202.88	201.18	202.12	201.44	202.21	202.4	203.06	203.36	201.79	202.75	201.17	202.74	203.22	202.64	203.2	203.91	202.61	202.09	202.83	202.99	204.94	202.49	202.45	203.57	203.3	202.56	202.7	202.36	202.62	202.56	203.64	202.55	202.45	204.25	201.51
209	208.97	209.44	209.83	208.46	209.85	207.4	210.11	209.75	209.64	209.01	208.47	208.81	208.43	207.87	207.45	207.13	207.74	208.31	209.46	207.18	207.17	208.9	210.56	209.98	209.32	208.91	207.63	207.89	208.44	208.17	208.8	209.02	207.99	209.25	208.42	209.74	207.9	208.76	208.97	209.7	207.09	207.26	209.05	208.28	208.81	208.14	209.92	208.71	209.19
198.22	200.04	199.1	198.87	201.43	200.44	199.08	199.37	198.82	200.22	198.39	198.54	198.65	199.18	198.85	201.12	198.56	200.05	198.61	198.98	199.85	199.4	200.06	199.7	197.11	201.07	199.82	199.75	201.02	199.71	198.91	200.36	199.17	200.45	199.42	198.91	198.57	199.53	199.64	200.38	199.98	199.71	199.27	199.15	199.08	199.27	198.14	199.04	201.85	199.36
199.56	199.19	198.78	198.76	198.1	197.73	197.16	198.85	199.03	198.13	199.21	200.31	198.49	198.65	197.69	197.9	198.58	198.58	199.42	199.01	198.94	199.04	197.42	198.36	199.68	198.66	199.73	199.04	198.06	197.48	199.56	197.61	198.26	199.56	198.97	198.14	199.01	198.59	198.51	198.36	197	199.7	198.26	198.05	199.76	197.82	199.45	199.05	196.67	198.7
207.84	207.73	206.72	207.8	205.91	208.01	207.64	207.11	208.22	208.48	208.29	209.04	207.13	206.67	208.27	206.34	207.02	206.27	207.69	206.9	207.37	208.79	208.74	208.69	207.45	208.14	207.74	207.83	206.89	208.35	207.42	207.68	207.9	209.19	207.09	208.02	207.32	208.03	208.06	207.45	206.87	208.65	206.64	208.5	207.09	207.77	208.33	208.18	207.21	206.5
208.59	207.84	209.15	208.5	209.34	209.15	209.11	208.33	208.42	208.87	208.05	209.05	207.72	208.79	209.76	210.09	207.83	210.1	210.09	209.09	210.73	208.42	208.23	208.6	209.46	209.25	208.66	208.79	208.69	208.88	208.99	208.84	208.71	208.32	209.17	207.83	209.71	208.55	207.53	208.51	208.5	208.62	209.25	207.05	209.58	208.1	209.36	209.69	209.2	208.71
200.64	202.68	199.57	200.96	201.37	202.11	202.14	203.51	200.44	202.64	201.59	201.8	202.36	202.46	201.96	199.27	201.75	201.66	201.84	199.85	201.66	199.54	201	200	202.01	202.32	200.21	200.95	201.54	201.9	201.62	200.51	200.67	201.17	199.84	200.17	199.08	202.55	201.8	200.63	201.02	202.38	201.84	201.57	201.51	202.88	201.35	201.7	202.35	202.43
200.04	202.41	200.6	199.07	200.01	200.12	198.99	199.82	201.02	199.72	201.41	201.88	200.73	200.25	200.55	200.16	200.23	198.78	199.84	200.32	200.46	200.29	199.13	200.09	201.1	199.71	200.88	201.71	201.11	199.77	201.01	200.74	199.42	200.53	198.98	200.9	200.93	202.44	201.28	199.63	201.8	200.5	200.74	200.06	200.15	201.13	200.36	199.26	200.69	200.82
206.95	208.59	207.98	208.12	207.51	207.76	208.63	206.64	208.08	206.99	207.27	208.18	209.09	208.57	207.93	207.63	207.48	207.53	207.97	209.23	207.84	208.74	208.38	207.38	207.68	207.88	207.99	207.62	206.99	206.86	208.5	206.62	208.21	207.26	206.39	206.91	208.38	208.36	208.13	207.21	207.72	208.09	207.75	207.07	208.63	207.22	207.32	208.54	208.28	208.61
201.56	201.81	203.62	204.35	202.06	203.51	203.46	202.57	203.23	203.64	202.77	203.32	203.31	202	204.42	200.11	204.76	203.23	203.18	202.81	202.31	203.59	203.53	202.69	203.2	202.44	201.62	202.93	202.29	202.77	203.32	203.35	202.29	202.77	201.93	203.94	203.25	202.19	202.9	202.66	203.05	201.77	203.89	202.22	203.14	202.19	203.86	203.25	205.01	202.43
200.93	199.9	200	200.7	199.69	201.27	200.41	200.4	200.34	200.1	200.88	199.36	201.4	200.23	201.6	199.09	199.79	200.83	198.03	198.73	200.69	202.02	200.69	198.5	202.9	199.66	198.38	199.34	199.76	201.13	199.75	198.64	199.29	201.17	201.85	200.54	200.36	200.12	197.58	201.53	200.16	201.29	199.21	199.81	201.17	201.39	201	201.3	199.96	200.85
204.77	204.58	205.04	205.66	204.1	204.66	206.22	204.64	204.78	204.28	204.13	204.12	205.13	206.3	204.07	202.91	204.02	205	204.76	205.24	203.93	205.14	204.79	205.93	204.01	204.75	205.65	204.71	204.6	204.57	205.96	206.14	204.85	206.34	205.37	204.31	205.44	204.33	206.22	204.81	205.99	205.41	205.38	205	202.93	202.96	204.35	204.56	204.94	205.21
207.41	209.22	208.95	207.75	209.59	208.87	206.37	207.78	206.43	208.54	209.05	207.83	208.17	206.48	208.23	207.48	207.37	206.82	207.28	208.78	208.05	207.09	207.11	208.48	207.48	208.25	208.43	208.02	206.17	207.78	208.91	208.82	207.33	207.46	206.98	208.61	208.43	208.03	207.2	208	208.8	207.71	209.11	208.98	208.02	207.73	207.81	206.51	208.06	206.95
208.88	208.86	208.9	209.46	209.36	209	208.76	208.15	207.86	210.14	207.06	208.01	208.25	207.93	210.1	209.33	209.33	206.9	208.18	209.43	209.1	208.63	208.74	210.06	210.7	208.87	207.61	209.54	209.76	207.28	208.87	208.11	208.35	208.74	208.98	208.31	207.88	207.6	208.34	208.39	209.37	209.95	209.39	208.51	209.36	208.48	207.84	208.24	209.11	207.94
211.38	211	209.07	209.69	209.02	209.72	209.27	208.13	210.11	209.26	209.86	210.25	209.13	209.55	209.58	210.66	208.72	208.94	210.31	207.62	210.9	209.07	209.52	208.51	209.65	208.81	208.22	209.04	209.65	208.43	209.07	208.04	208.06	209.51	209.47	208.9	208.68	210.05	209.18	208.36	209	211.46	208.9	208.84	211.05	209.2	210.82	207.82	209.54	209.61
203.87	203.99	202.87	204.23	204.45	202.92	203.77	201.87	201.94	202.72	203.01	203.33	204.19	203.06	204.62	203.45	204.68	203.34	205.1	203.58	202.17	204.23	202.09	203.3	204.46	203.24	202.19	203.74	201.69	202.94	203.46	203.87	204.68	203.18	204.45	203.21	205.38	203.47	203.06	201.87	200.92	202.58	203.93	201.55	203.81	203.19	202.06	203.27	205.62	202.8
202.89	203.48	202.49	204.48	204.98	203.49	203.15	204.77	202.88	202.13	203.1	203.3	204.6	202.88	203.77	203.17	203.81	202.69	204.73	204.64	202.69	204.23	204.63	202.54	203.41	202.29	204.17	204.42	204.71	203.72	201.72	204.69	203.16	203.93	203.36	205.9	204.1	203.69	204.01	203.17	203.39	204.28	203.33	203.91	203.87	205.37	204.16	204.43	203.44	203.42
209.49	209.51	210.72	208.25	208.97	210.19	208.23	208.93	208.68	208.55	210.54	210.47	210.23	208.84	209.39	210.59	209.86	209.79	208.25	208.81	209.38	208.14	207.37	210.66	209.17	209.19	208.51	210.11	208.83	210.06	209.18	210.5	209.95	208.17	209.46	208.08	208.5	209.01	208.17	208.88	208.64	210.09	209.45	208.07	209.67	210.07	209.43	207.87	208.9	208.9
201.49	202.73	202.81	204.51	201.97	202.23	202.19	202.57	203.18	203.78	201.4	202.6	202.03	201.21	201.19	202.24	203.74	201.98	202.95	202.31	202.32	203.01	201.17	202.8	202.78	201.85	203.79	202.14	203.11	202.57	203.95	203.16	202.5	202.16	202.42	202.59	201.6	203	202.08	202.01	200.57	200.53	204.26	202.7	202.78	202.61	202.72	202.35	202.16	203.09
216.36	217.72	217.4	218.04	216.94	217.13	217.71	217.69	217.16	216.86	216.79	216.57	216.79	218.06	216.68	217.11	216.43	216.21	217.03	215.34	217.13	215.94	218.29	216.06	216.08	216.76	217.4	218.03	216.87	217.7	217.69	217.77	214.73	216.79	216.55	217.61	217.26	216.93	215.27	217.59	216.84	216.26	215.67	215.48	216.05	218.61	216.98	216.91	215.99	216.54
208.13	207.1	209.44	209.66	209.32	208.7	207.5	208.89	207.88	208.73	210.19	209.23	209.63	207.76	208.9	208.89	208.18	207.8	208.3	208.04	208.78	208.73	209.72	208.14	207.88	209.39	209.24	209.18	208.64	207.01	208.45	209.12	207.57	208.85	208.89	206.7	209.74	208.48	209.22	207.1	209.4	210.08	209.01	208.72	208.94	210.96	206.47	209.67	209	208.06
210.45	208.63	209.73	209.46	211.61	211.45	211.4	210.38	210.52	210.2	208.9	208.77	209.03	209.5	208.35	210.37	210.25	210.66	210.5	208.58	209.64	209.77	210.09	211.23	209.58	208.31	210.62	210.09	209.63	208.82	209.25	209.93	210.11	209.17	208.37	208.33	210.26	209.72	207.92	208.4	209.7	208.14	207.73	208.33	209.35	210.04	211.88	209.74	210.35	210.15
208.97	210.16	208.72	209.42	208.97	210.47	209.44	209.05	208.78	209.17	210.28	209.34	210.77	210.41	208.99	209.81	208.08	208.97	208.88	209.85	210.42	208.09	211.19	208.81	210.68	210.54	210.27	209.08	208.38	208.71	208.05	211.71	208.88	209.54	210.21	209.69	208.19	209.13	208.67	209.06	208.32	207.59	209.46	209.89	209.32	210.2	210.55	209.76	211.08	208.13
208.83	207.72	209.25	209.21	207.97	209.02	210.46	208.3	209.44	209.57	209.11	208.78	208.63	208.88	209.15	208.81	208.44	209.29	209.45	209.89	208.14	208.53	208.25	207.69	208.48	207.97	209.01	207.04	209.3	209.46	210.16	210.78	209.48	209.27	209.05	208.75	208.44	207.48	208.52	208.6	206.82	208.61	209.85	207.83	209.85	208.58	208.62	208.39	208.39	207.76
210.74	208.76	209.86	208.5	210.16	209.14	209.64	209.64	209.13	208.57	209.09	209.56	211.47	209.47	209.26	209.57	208.25	209.67	209.47	208.73	209.65	210.76	209.09	209.82	209.34	208.1	209.04	210.98	208.71	209.13	210.35	210.24	208.32	210.61	208.6	209.4	208.81	208.8	209.27	208.22	209.75	209.07	208.22	208.34	209.78	209.8	209.9	208.89	209.74	208.33
210.11	211.31	210.95	212.89	212.42	212.58	211.76	211.15	211.51	210.9	213.07	211.07	212.56	212.94	212.64	210.87	211.26	211.67	211.29	212.02	212.45	211.78	211.32	211.56	211.56	210.51	211.51	211.25	210.52	210.98	211.4	210.95	213.86	211.61	211.42	212.65	212.99	210.52	211.16	210.76	212.15	212.88	209.46	211.45	212.95	211.35	211.04	210.81	212.34	210.89
206.54	206.8	206.13	206.17	206.86	207.75	206.8	206.29	207.61	206.3	208.16	206.62	206.72	206.27	204.71	205.93	205.9	206.49	205.13	204.77	205.67	206.92	205.24	206.8	206.55	206	206.09	206.66	205.61	207.45	206.34	206.95	205.77	206.67	206.03	206.69	206.55	204.82	207.36	207.32	206.57	207.82	206.95	206.13	205.4	206.16	205.67	206.76	205.21	206.65
207.82	206.89	208.26	207.68	208.56	206.01	207.3	207.19	208.54	208.15	207.05	206.7	209.96	207.83	208.47	207.83	207.13	206.51	205.97	206.34	206.52	208.58	206.99	208.63	207.82	207.51	208.5	208.76	209.04	207.93	207.91	208.41	207.48	209.36	206.46	208	207.92	208.63	206.83	208.31	208.69	207.31	207.59	208.97	208.04	208.29	207.78	208.02	206.27	208
218.9	217.78	217.1	218.11	218.07	216.55	217.02	216.59	217.53	219.32	217.5	219.43	218.01	217.04	218.06	219.24	217.48	218.68	217.58	218.69	218.76	217.19	217.78	216.74	218.07	217.49	219.28	218.38	216.8	217.67	217.45	216.6	217.48	217.05	216.77	217.14	218.36	216.43	218.67	216.58	218.89	216.87	219.31	216.94	217.66	218.45	217.52	217.46	217.07	218.4
207.67	207.2	207.03	207.92	206.37	206.45	205.91	205.14	205.44	206.85	205.03	207.89	206.43	205.56	205.06	208.48	205.68	207.3	206.46	206.55	207.86	205.94	205.88	207.04	206.11	206.14	208.03	205.4	207.52	205.43	207.09	207.43	207.05	206.99	207.03	206.68	208.08	206.92	208.03	206	206.51	207.77	206.61	207.45	206.31	204.96	207.94	206.96	207.7	206.53
210.44	211.94	212.11	212.15	210.81	210.57	211.95	211.12	211.43	210.9	211.62	211.51	212.08	212.26	211.65	211.72	212.12	211.38	212.75	212.89	212.58	210.46	210.3	212.71	211.57	210.79	211.6	211.85	211.95	212.69	211.57	211.96	210.94	212.4	211.06	210.44	212.08	211	212.71	212.02	211.79	211.2	209.6	213.46	212.36	210.93	211.17	211.73	211.93	211.59
200.41	203.6	201.79	202.98	202.77	201.09	202.26	201.26	203.63	203.77	204.45	202.11	200.88	201.93	201.18	203.04	201.41	201	202.71	201.79	203.34	203.28	203.66	202.03	202.01	201.91	203.38	202.35	201.24	202.78	202.57	201.93	203.83	204.42	203.55	201.1	202.08	200.81	202.55	202.41	202.6	201.93	202.16	202.51	203.25	203.63	203.1	202.73	203.68	202.02
212.15	211.9	211.92	212.75	212.9	212.96	212.51	212.84	211.85	212.58	210.67	213.65	210.35	213.5	211.4	210.92	210.2	213.65	212.69	211.74	212.6	212.6	210.96	212.08	209.74	215.27	212.69	212.53	212.06	212.29	211.76	212.12	212	212.83	212.31	213.62	213.71	211.22	213.23	211.97	213.42	212.61	211.96	211.09	212.49	213.04	212.55	213.53	211.3	212.09
213.11	210.77	212.73	214.26	214.55	212.57	212.81	211.01	210.98	211.86	211.95	212.16	213.1	211.77	212.3	211.21	212.61	212.18	212.67	212.36	213.49	212.61	211.07	212.99	211.68	211.96	214.05	214.76	212.83	211.61	214.13	213.28	212.74	211.65	214.17	212.26	212.22	211.14	214.61	213.66	211.59	210.75	212.49	214.66	211.22	212.78	211.58	213.27	211.97	212.69
208.56	209.05	210.46	207.13	210.11	206.6	207.32	208.91	207.55	209.67	207.72	210.91	208.08	209.19	209.27	208.21	208.27	209.75	208.7	208.25	209.02	208.89	207.29	210.09	207.23	208.82	206.73	208	208.1	208.27	207.36	207.86	209.04	207.95	207.33	208.69	208.12	208.78	208.91	208.8	209.16	207.15	209.66	208.76	209.19	208.98	210.2	208.7	209.93	209.41
197.44	198.97	199.38	198.69	198.41	197.09	197.51	198.69	198.94	198.74	197.42	196.69	199.3	196.82	198.09	197.97	197.9	198.42	198.02	198.2	198.54	200.11	199.45	197.67	199.75	198.6	196.83	196.43	197.41	198.2	198.73	198.54	198.29	196.98	198.42	196.39	198.92	198.7	198.43	197.68	197.71	197.19	197.44	198.21	198.67	196.94	198.39	197.76	197.62	197.88
213.04	213.39	212.23	213.35	213.6	214.11	213.7	213.4	212.92	214.46	213.2	212.4	214.45	213.09	213.84	212.8	213.78	212.88	212.56	213.32	212.59	213.33	213.71	213.18	212.39	212.68	211.65	214.16	214.78	212.75	213.02	212.69	211.85	212.81	213.23	213.95	215	213.27	213.79	213.88	213.76	214	214.44	212.46	212.52	213.06	212.96	212.76	214.23	213.17
202.19	205.23	203.06	203.34	202.34	204.12	204.26	202.99	203.83	203.84	203.25	203.48	203.63	203.64	204.13	203.48	204.42	205.33	204.12	205.06	204.16	203.65	205.31	204.46	202.85	203.4	204.86	204.05	203.29	204.61	203.31	204.83	203.53	204.23	205.13	204.19	202.5	202.43	201.92	203.36	203.51	204.07	203.32	204.31	205.63	202.66	204.25	204.96	202.81	203.9
213.18	212.35	211.6	213.48	212.57	210.92	212.1	211.61	210.32	211.69	211.74	210.97	212.01	211.85	213	210.72	213.62	213.02	210.93	210.33	212.68	212.05	212.53	211.8	211.32	210.57	210.24	209.13	212.19	210.87	211.81	211.77	211.5	212.4	212.5	210.78	213.01	211.09	212.37	211.48	211	211.2	211.23	211.57	211.28	210.34	212.91	211.8	211.23	212.56
202.48	203.97	204.89	205.51	205.12	204.2	204.61	203.54	204.57	204.21	203.36	203.98	204.41	203.54	204.2	204.44	205.02	202.52	204.99	204.63	203.98	204.08	202.36	204.91	203.98	204.46	204.9	202.69	203.95	203.96	202.29	203.86	205.33	205.43	201.85	203.25	203.34	203.77	203	202.9	205.86	205.3	203.38	203.52	203.24	204.12	203.32	203.93	204.12	204.25
217.9	218.88	217.54	217.78	217.86	218.08	219.49	216.95	220.14	217.6	217.02	217.44	219.37	218.42	218.49	218.22	217.79	218.69	218.02	218.42	219.79	219	218.35	217.71	218.18	218.52	217.8	217.16	218.46	218.86	217.34	219.06	218.14	217.69	217.29	216.81	218.45	217.7	218.93	217.46	216.85	218.78	217.69	219.15	217.46	218.49	218.48	216.78	216.7	217.68
203.44	204.96	205.02	202.34	203.18	203.14	204.08	203.01	203.47	203.26	203.79	204.24	204.33	203.22	202.5	202.91	204.05	202.79	203.57	205.45	200.52	204.09	203.59	203.81	205.02	203.53	202.72	204.18	203.84	204.09	203.24	203.51	203.08	202.23	203.15	203.49	202.75	204	202.41	203.26	204.18	203.76	203.99	204.36	203.13	203.7	205.18	202.37	203.33	204.36
201.45	200.82	200.14	200.71	201.85	202.83	201.93	200.4	201.2	200.44	203.01	201.67	201.22	201.82	201.46	200.83	200.85	200.94	202.33	202.7	202.14	200.34	200.49	200.49	200.49	200.9	199.5	201	200.32	199.38	201.19	200.5	201.9	201.64	200.82	201.26	200.1	202.55	200.98	199.63	200.36	202.58	200.25	199.71	201.4	199.75	201.23	200.11	199.85	201.37
197.7	198.14	198.33	198.08	198.26	198.48	197.46	197.32	198.22	197.68	198.11	196.96	196.6	199.06	197.09	199.29	197.09	198.83	197.85	199.7	197.27	197.93	198.98	198.87	198.85	196.51	198.57	197.86	198.01	198.75	198.9	200.14	195.83	197.56	196.65	198.87	197.92	198.96	198.58	197.83	198.35	197.9	197.57	197.96	198.47	198.67	198.3	198.78	197.61	198.08
209.32	207.27	208.57	207.96	207.94	208.42	209.44	207.98	207.73	209.08	206.66	207.49	208.63	207.18	209.12	207.45	207.21	209.09	207.62	206.93	208.99	207.16	208.05	206.55	207.89	208.69	208.91	208.6	209.31	208.89	207.01	207.97	208.41	208.19	207.65	208.99	208.1	209.08	206.29	206.62	208.37	207.89	207.52	207.09	209.89	208.17	208.44	206.32	208.29	207.22
214.41	211.68	211.37	210.55	211.74	211.81	213.46	210.7	211.91	210.88	212.26	212.16	210.54	213.88	213.28	213.09	211.88	213.07	212.68	211.12	211.85	211.11	211.07	211.8	210.81	211.86	211.47	211.87	211.47	210.47	212.17	212.8	212.82	210.95	211.71	211.29	212.29	210.95	211.1	211.19	213.37	212.19	211.26	211.33	211.75	211.48	211.61	211.64	212.67	212.29
209.26	208.97	209.83	208.41	208.68	208.8	209.6	208.97	207.56	207.11	207.65	208.41	208.5	208.43	209.45	208.39	207.88	208.1	208	208.49	207.85	208.97	207.63	208.1	207.89	207.58	209.03	208.09	207.87	208	208.97	208.31	209.22	207.7	207.7	207.05	209.31	208.91	207.72	208.91	208.79	208.84	209.06	208.17	208.69	207.72	209.03	208.38	207.41	208.22
207.57	207.23	205.85	207.65	207.35	208.16	208.47	207.48	208.28	207.21	209.54	209.3	207.67	206.13	208.31	208.1	208.33	207.67	207.4	209.26	208.17	208.71	207.13	207.89	208.44	207.52	207.72	207.06	207.53	208.6	207.28	206.73	207.81	208.89	206.74	207.54	208.37	207.03	207.66	207.22	207.47	208.78	207.44	207.6	208.3	207.99	207.4	209.63	206.47	208.6
203.72	203.88	203.04	203.1	204.55	204.48	203.12	203.25	202.45	203.24	202.44	204.12	202.39	203.91	202.53	203.42	203.11	204.46	202.44	202.13	203.89	201.41	204.17	203.69	203.06	202.77	204.03	203.2	203.59	203.6	203.6	204.99	203.44	203.19	203.76	204.57	202.09	201.44	203.46	203.09	203.25	201.78	203.71	203.25	204.44	203.05	204.9	204.17	201.58	203.98
203.41	203.74	202.88	201.69	204.59	202.16	204.64	203.33	204.26	201.45	203.02	202.78	205.32	203.43	202.55	202.84	203.95	202.88	203.32	203.48	205.02	202.49	204.16	203.53	205.47	203.42	202.6	203.37	203.54	204.03	203.94	202.46	204.18	202.06	202.86	202.55	203.9	203.37	204.7	202.73	204.35	203.28	203.8	202.87	203.99	204.34	202.86	202.69	204.23	203
208.95	206.26	207.1	206.33	207.27	207.2	207.87	207.2	207.41	208.77	207.99	208.29	207.23	206.98	208	208.06	206.25	208.23	206.78	206.94	208.17	207.29	207.27	207.87	207.78	208.51	206.72	207.58	208.49	206.76	208.12	208.36	208.69	207.37	208.16	207.82	205.96	209.1	206.64	206.83	208	207.43	205.82	207.07	206.92	206.59	208.25	206.69	208.54	208.01
209.84	207.99	208.1	208.5	207.93	208.37	208.81	208.32	209.44	209.14	208.67	207.53	210.71	208.14	207.44	208.61	208.55	209.41	210	208.99	209.39	207.78	208.19	208.6	208.68	208.24	207.86	209.41	207.73	208.61	208.58	208.11	208.97	208.64	208.82	208.93	208.28	208.29	210.27	208.29	209.99	208.44	207.55	207.77	209.48	207.97	208.72	209.47	207.28	207.89
213.48	214.09	213.65	213.52	213.33	213.42	213.6	214.08	211.75	212.45	212.83	211.96	212.39	212.82	212.49	214.02	213.4	211.69	213.52	213.92	212.57	211.95	213.34	215.12	213.06	212.58	213.27	214.05	213.12	212.62	211.45	211.66	213.99	211.59	214.2	211.97	213.34	212.66	212.77	213.34	213.58	212.76	213.28	211.87	213.31	212.63	213.41	212.17	213.44	213.69
211.9	212.78	214.64	212.1	210.89	213.82	213.29	213.18	213.21	211.62	212.34	210.65	211.7	212.15	212.07	212.96	213.53	211.53	213.22	211.81	213.61	212.89	211.39	210.68	212.01	211.99	213.75	211.76	212.02	212.88	212.63	213.52	212.13	212.06	212.54	211.47	211.66	213.83	211.91	212.05	212.02	212.73	213.25	213.17	214.28	212.11	213.47	211.67	211.67	211.74
202.35	200.23	200.09	201.94	200.57	200.29	199.75	199.79	198.97	200.63	200.38	201.2	199.95	199.05	200.99	200.75	202.04	199.95	201.51	200.35	200.49	203.25	202.11	200.98	200.5	200.63	201.2	202.05	199.36	201.28	200.68	200.2	199.38	200.63	199.98	200.26	200.11	199.6	201.27	200.21	198.86	201.45	200.18	201.2	201	201.53	199.32	200.77	200.55	199.78
200.43	200.09	199.94	202.83	199.48	200.11	200.94	200.87	200.15	201.44	200.62	199.98	200.24	201.3	198.68	201.67	199.85	200.74	199.63	199.07	200.66	200.02	199.03	199.79	200.28	199.91	200.1	198.83	200.12	200.4	200.6	199.62	200.24	199.03	200.5	199.4	200.83	198.95	201.14	201.97	199.59	200.84	200.51	199.02	200.21	200.48	198.68	199.24	200.44	201.91
208.42	208.94	209.17	208.79	208.47	207.03	207.83	209.69	207.57	208.87	207.24	208.64	208.05	207.58	208.73	210.66	207.81	208.83	208.75	208.57	209.96	209.1	209.66	208.96	209.25	208.8	209.54	207.67	208.26	208.47	208.59	208.2	208.93	207.78	208.45	207.14	208.36	209.45	208.77	209.26	208.81	209.5	208.68	207.25	207.87	209.11	209.03	207.57	209.14	207.39
205.5	204.07	204.28	204.64	204.33	203.72	205.55	205.11	204.47	204.37	205.13	203.99	203.83	205.13	205.82	205.52	204.98	205.91	205.16	204.44	206.18	205.77	204.35	202.75	206.51	205.34	205.28	204.93	204.47	204.67	204.1	203.31	203.67	204.19	204.47	204.61	205.22	203.32	205.5	204.61	205.38	203.92	205.52	203.47	204.5	205.2	204.65	207.05	203.84	205.85
207.2	208.35	208.4	207.78	206.84	208.42	207.59	206.71	207.33	207.72	208.71	209.04	207.47	208.27	207.06	209.31	208.13	208.2	206.72	208.77	208.03	207.57	206.65	207.55	209.62	207.49	207.14	206.68	208.87	208.08	206.97	207.66	207.75	208.03	207.4	208.83	207.07	206.27	207.12	208.64	208.36	207.39	208.19	207.86	207.33	206.21	208.92	208.21	207.81	206.82
208.56	207.89	209.6	208.72	207.46	208.25	207.55	208.26	209.78	210.01	208.52	206.88	209.5	207.92	210.02	208.43	208.53	208.11	206.38	208.78	209.09	209.5	209.31	208.27	208.85	209.71	209.8	209.13	208.27	208.22	207.06	208.69	210.54	207.2	208.24	209.25	209.57	209.9	206.91	209.93	209.96	208.06	209.14	209.62	208.87	206.74	210.79	206.78	209.54	209.57
212.38	211.49	211.84	211.03	210.82	211.68	211.98	212.13	211.33	209.82	212.88	211.1	210.96	210.97	211.59	211.76	209.89	212.04	209.8	211.58	210.53	211.58	211.48	212.58	210.7	210.31	211.88	212.12	212.28	211.2	209.89	211.32	211.17	211.83	211.12	210.36	211.95	210.15	212.56	212.33	212.25	211.11	209.16	211.66	212.74	211.35	213.17	211.17	212.63	211.45
202.52	203.55	204.65	202.04	202.47	202.67	204.62	203.66	203.36	203.22	199.93	204.06	203.06	203.72	202.97	203.7	201.88	202.76	202.09	203.45	204.6	203.2	202.99	203.07	202.56	203.73	202.07	203	203.85	203.44	204.04	203.47	203.93	203.37	202.84	205.37	203.38	202.89	203.29	203.82	203.34	203.3	203.6	203.28	203.8	200.63	204.42	204.31	202.5	204
204.2	203.59	203.79	203.72	204.9	202.4	202.59	205.29	204.68	203.04	204.41	203.63	203.27	203.79	204.61	203.38	203.27	202.28	203.84	203.73	202.93	203.46	203.48	203.79	203.08	204.61	203.37	203.86	204.1	203.08	201.75	204.65	202.98	204.04	202.48	203.79	202.8	204.88	204.22	203.86	203.25	204.41	202.17	203.31	204.02	202.77	205.61	205.04	203.21	204.92
202.56	201.86	203.55	203.16	205	204.22	202.78	204.88	202.08	203.41	203.55	203.32	202.75	203.66	202.58	202.17	204.16	203.5	202.42	202.44	202.39	202.75	204.35	203.88	201.96	203.71	201.79	201	202.93	202.77	202.66	204.59	203.37	205.1	202.78	204.62	204.23	203.9	203.07	203.42	203.88	202.84	201.53	203.85	203.39	203.57	202.55	201.75	202.79	203.39
211.97	212.29	212.06	212.03	211.04	211.16	211.96	212.66	212.62	210.62	211.56	210.96	210.55	210.72	212.47	212.3	211.44	212.62	209.74	211.71	211.48	211.41	211.24	212.99	210.92	212.65	212.43	212.02	211.82	210.04	211.22	211.69	211.71	210.86	210.5	211.76	211.56	212.45	210.6	211.64	211.09	212.53	211.56	210.42	211.74	212.3	210.78	211.27	212.51	211.5
209.66	208.79	208.48	209.85	207.86	208.07	208.99	207.35	210.04	208.48	209.73	207.93	208.79	210.25	208.15	207.71	208.78	210.27	207.61	208.72	208.18	208.76	210.67	208.48	210.01	208.53	210.04	207.27	209.48	209.58	208.4	208.83	209.03	208.98	208.05	210.13	208.78	208	209.32	208.72	209	209.14	209.1	208.86	209.09	209.03	209.27	209.55	210.26	207.37
206.59	205.81	206.78	205.34	207.86	207.17	206.66	206.83	205.45	205.27	206.14	205.85	206.39	206.01	207.27	206.05	205.63	207.88	207.25	207.91	206.21	207.05	205.45	207.81	205.77	205.54	206.95	206.67	205.61	206.7	205.58	205.62	204.67	207.73	205.88	206.36	207.5	206.83	206.47	206.28	206.82	207.07	205.9	205.3	207.46	206.65	206.33	205.98	205.51	206.79
217.38	217.42	215.4	217.31	218.37	216.21	216.98	217.32	217.07	216.24	217.92	217.47	218.21	218.67	217.16	218.71	217.64	217.88	216.22	216.87	217.43	217.75	217.69	214.66	216.52	216.61	217.28	215.82	216.57	216.83	214.28	217.02	216.06	217.4	216.12	217.07	217.25	216.09	216.42	218.69	216.22	216.88	217.97	217.74	216.73	216.08	216.42	218.81	217.64	217.96
207.59	206.97	208.85	207.14	207.31	207.61	207.38	206.78	206.9	207.88	208.21	208.64	207.42	208.63	208	207.28	208.69	205.9	206.97	207.84	208.71	208.6	207.3	209.81	206.29	209.5	206.98	207.03	208.04	207.39	208.13	208.28	208.45	206.97	207.72	207.8	208.53	207.86	207.97	207.5	208.39	206.7	208.1	207.83	207.41	207.94	207.39	206.37	208.84	209.64
203.99	200.28	201.62	201.45	202.53	201.55	201.89	202.21	201.86	202.37	203.69	201.38	203.17	201.78	200.35	201.63	202.67	201.82	203.84	204.22	202.72	203.48	202.54	201.68	201.49	203.87	203.38	203.52	200.78	203.27	202.03	202.64	201.55	202.36	201.83	203.85	202.72	201.42	204.34	203.89	203.43	203.42	202.24	203.78	202.55	203.02	202.91	203.14	202.81	202.56
218.3	217.58	217.2	217.19	218.06	217.8	218	217.6	216.29	217.19	219.57	216.14	217.76	217.64	216.44	219.51	216.4	219.12	218.75	217.41	217.97	217.79	219.22	217.7	218.89	218.62	216.35	217.3	218.23	219.37	216.58	217.66	216.81	217.93	216.46	218.46	217.87	218.39	218.71	218.75	219.14	218.74	217.91	216.91	219.96	217.84	218.16	218.2	218.12	217.29
217.21	215.85	218.49	219.41	217	217.01	218.74	216.39	218.67	217.6	217.88	218.31	217.92	218.13	216.84	217.79	218.4	217.58	217.79	218.88	217.59	217.74	216.23	218.43	217.68	218.38	217.44	217.98	217.82	218.13	218.17	217.13	217.38	217.94	217.57	217.13	218.94	218.93	217.44	216.61	219.15	217.65	217.67	218.04	218.61	217.34	217.59	217.17	218.27	217.78
209.46	209.14	209.26	208.4	205.7	210.07	207.18	208.03	208.33	207.8	207.6	209.55	208.53	208.17	209.26	208.06	209.23	209.35	209.33	209.46	209.41	209.58	208.17	208.54	208.43	207.74	210.2	207.47	208.35	208.08	208.42	208.96	208.37	209.03	208.39	210.76	210.02	208.16	209.45	208.04	208.31	209.73	209.52	209.07	209.25	208.46	208.79	209.6	209.09	209.34
207.78	208.61	209.12	207.64	210.14	208.89	208.87	209.1	208.98	208.75	209.17	209.21	209.46	208.37	207.82	208.49	208.48	208.47	208.62	210.01	209.99	209.33	209.93	209.6	208.78	209.56	208.24	208.94	209.45	209.49	210.77	209.62	209.02	206.53	208.5	206.45	209.64	210.2	208.93	209.21	207.73	207.73	209.27	208.82	208.31	209.29	209.32	208.49	209.29	209.23
209.7	208.53	208.93	207.37	208.81	208.26	209.13	208.41	208.06	210.19	207.9	207.3	207.65	208.89	208.14	209.11	209.79	208.3	209.71	209.85	208.34	207.48	207.32	207.08	208.49	207.36	209.15	208.33	208.45	208.57	209.01	210.24	208.06	207.96	209.29	207.5	208.61	207.68	209.64	208.19	206.84	208.17	208.57	208.37	209.54	209.24	208.78	208.87	208.76	208.97
207.82	208.29	208.8	208.15	206.87	207.94	206.1	207.83	207.51	206.99	207.14	208.69	207.13	207.77	208.12	208.34	208.48	207.13	206.55	208.12	210.57	208.55	207.86	206.7	209.1	208.04	208.12	207.91	207.64	207.48	209.45	207.44	207.31	209.05	208.46	208.25	208.17	209.76	207.98	206.62	208.32	208.64	207.78	207.24	206.94	206.78	207.75	207.17	206.49	208.45
208.75	209.33	210.67	210.57	209.25	209.07	208.96	209.14	210.47	211.29	209.59	210	208.92	210.03	209.26	209.63	210.52	208.67	209.39	209.8	209.18	210.01	209.42	209.08	209.65	210.77	209.77	211.07	209.88	209.76	209.64	210.26	209.04	208.44	210.5	209.91	207.51	210.98	209.67	209.86	208.87	209.98	208.17	209.31	209.69	210.69	209.52	208.43	209.81	209.96
208.94	208.84	207.7	207.68	209.83	209.28	208.97	209.34	208.03	208.38	209.29	207.31	209.46	207.56	207.8	208.92	209.3	208.31	208.33	207.58	209.51	208.28	209.96	207.4	208.78	208.9	209.1	208.78	208.76	208.76	207.02	209.92	209.45	208.32	208.83	208.87	209.31	208.89	209.28	209.59	208.35	209.56	207.46	207.71	208.8	207.68	208.16	207.7	208.71	208.82
208.43	207.49	209.34	209.2	207.55	206.23	207.47	209.02	208.2	207.78	208.6	210.53	207.77	208.31	210.03	207.44	207.28	206.91	207.81	207.35	208.47	206.43	207.95	208.51	207.45	207.45	208.92	208.63	208.32	208.64	207.58	208.14	206.83	207.66	206.45	207.77	208.28	207.67	208.23	208.43	206.92	208.87	207.85	207.26	206.87	207.58	208.56	207.65	209.08	208.9
199.81	199.24	199.59	200.66	199.47	198.85	200.43	198.85	199.77	198.32	198.64	198.88	199.38	198.27	201.52	199.44	200.2	200.06	200.5	199.06	199.67	200.21	200.11	200.13	199.47	199.94	199.14	200.35	199.17	199.53	198.46	199.55	199.35	197.39	200.27	200.35	200.32	200.59	199.29	198.27	199.38	199.36	199.37	198.31	199.85	197.97	199.86	200.14	200.39	200.01
208.13	208.76	207.49	208.15	206.51	208.03	208.49	209.28	209.63	206.49	207.62	209.8	207.53	207.94	207.63	208.45	209.08	208.15	207.89	209.7	207.81	208.75	208.22	209.05	208.26	207.84	207.51	207.22	207.51	208.19	207.61	209.42	208.27	208.6	207.87	209.29	209.07	207.77	207.19	208.42	206.86	209.91	208.63	207.64	210.01	209.88	208.71	208.31	207.87	208.13
207.07	207.77	209.17	209.49	208.88	207.61	207.86	207.27	207.37	207.31	208.68	208.7	207.99	207.05	207.86	209.12	208.35	206.64	207.31	207.82	207.75	209.06	207.76	207.41	208.81	207.61	208.5	208.92	208.69	209.69	207.89	208.45	207.33	208.88	208.31	209.31	208.73	207	206.65	207.98	209.43	209.93	207.69	208.44	207.29	209	207.59	207.68	207.44	207.86
207.05	208.57	208.58	208.48	209.65	210.1	208.01	208.19	209.78	208.16	209.98	208.9	209.21	209.75	209.27	209.36	209.8	207.98	209.78	210.37	210.04	208.95	209.5	208.68	209.85	209.34	208.25	208.24	207.4	208.11	210.3	208.93	209.74	207.52	207.79	209.02	208.7	209.69	207.73	208.73	207.77	209.34	209.15	209.5	208.48	208.99	209.44	208.58	208.47	207.95
195.27	194.96	194.73	194.82	194.82	193.56	194.1	193.85	192.71	193.62	194.94	192.94	193.84	196.13	193.46	195.47	194.29	192.66	194.11	193.26	194.81	193.89	194.27	194.55	193.43	195.35	194.65	194.42	193.5	194.82	196.24	193.27	194.33	193.29	192.99	193.51	195.15	193.96	195.49	194.05	194.41	191.44	193.22	192.26	194.77	194.91	194.96	194.29	193.72	195.03
217.55	218	217.05	217.33	216.06	218.24	215.55	215.86	216.04	216.87	215.52	218.01	216.26	218.39	215.71	215.72	215.9	218.06	216.85	217.18	216.84	216.73	216.77	216.22	217.1	217.46	215.95	216.47	217.67	215.84	217.49	216.7	218.06	216.93	217.37	217.37	217.34	216.47	215.48	216.49	216.61	218.25	216.54	217.35	216.37	218.21	216.28	216.48	216.34	219.12
211.14	208.93	210.17	207.89	210.37	209.08	209.77	209.24	209.5	209.31	209.34	209.09	209.12	210.69	209.38	210.08	209.57	208.93	209.35	209.45	210.51	209.92	209.79	210.73	209.07	208.71	210.52	208.78	209.97	209.89	209.1	209.12	208.67	208.64	209.39	209.51	209.89	210.2	208.64	209.05	208.47	209.73	210.12	209.51	209.7	210.09	209.89	209.18	209.95	209.7
200.83	197.01	199.87	199.58	199.36	199.22	200.29	199.88	200.23	198.52	199.56	198.61	199.79	198.88	199.17	200.14	200.56	199.36	199.52	199.62	199.76	198.65	200.03	198.99	199.54	200.45	197.83	200.21	199.55	198.85	200.15	200.05	199.27	200.11	198.51	199.2	197.93	201.29	200.76	201.25	199.07	200.9	198.17	198.45	200.19	200.01	198.33	199.08	200.02	199.16
213.53	213.86	212.67	214.17	214.09	214.87	212.16	214.64	214.71	212.05	215.04	213.78	214.2	212.08	214.21	214.67	213.93	215.14	214.01	214.12	212.22	215.68	213.61	214.27	213.68	213.78	213.92	214.55	214.23	214.7	214.11	214.54	214.67	214.14	212.94	211.25	214.7	213.75	212.11	214.4	214.49	213.97	212.85	213.3	215.42	214.96	213.02	213.66	213.87	213.25
209.77	209.07	210.52	209.29	207.91	208.75	207.37	209.65	208.78	209.9	209.22	210.09	210.02	209.75	208.44	210.26	208.15	209.6	209.39	208.01	210.08	209.98	210.89	208.35	209.56	208.86	208.81	209.37	209.87	210.08	207.51	209.59	207.6	209.84	209.46	207.33	211.77	209.3	209.92	208.41	210.03	209.24	209.73	208.83	208.49	208.65	209.48	209.09	209.31	210.57
209.26	209.53	208.53	210.96	208.22	208.45	209.74	209.3	210.27	209.16	209.32	209.56	208.48	210.29	206.87	209.75	210.8	208.48	209.02	208.59	210.65	208.24	209.91	209.5	209.27	208.95	209.91	207.13	208.4	211.44	208.34	209.47	208.06	210.76	209.31	209.46	211.2	209.7	208.7	211.2	209.13	210.47	208.8	211.09	210.59	209.04	208.55	210.17	209.12	210.41
211.56	212.9	211.42	211.47	210.8	209.96	209.88	211.89	212.55	212.25	211.77	211.91	210.11	212	210.41	212.21	210.77	210.63	211.73	212.23	212.53	212.76	211.12	211.16	212.82	211.48	210.46	211.31	211.49	211.12	210.07	212.22	211.97	211.56	211.64	210.7	213.35	212.12	212.47	210.33	211.4	211.74	211.11	209.56	212.73	211.45	211.7	211.26	211.57	211.67
199.66	200.23	200.12	199.13	200.38	200.52	199.2	200.73	198.61	198.93	199.08	199.81	200.07	201.07	199.15	201.15	199.49	199.11	199.91	198.94	198.91	201.7	199.32	198.44	199.02	199.16	199.33	198.2	200.96	199.63	199.75	200.41	200.87	198.46	197.89	198.93	200.05	198.02	198.68	200.32	200.33	199.69	198.97	200.47	199.62	200.45	199.45	199.55	197.58	199.32
209.32	209.67	210.65	209.41	209.39	209.43	209.93	207.61	210.15	211.86	208.5	208.83	209.95	210.96	210.51	209.6	210.69	211.65	209.16	210.23	210.67	209.68	208.32	210.57	210.07	209.36	210.33	211.21	209.03	209.53	207.77	209.75	210.29	209.29	210.12	208.83	209.61	209.94	210.24	209.76	208.84	210.29	208.19	209.97	209.06	209.08	210.33	210.06	210.57	210.39
209.18	208.19	206.94	206.65	206.79	207.21	208.08	209.99	207.19	207.57	206.48	205.14	208.11	208.29	207.74	207.39	206.85	206.46	208.11	205.79	207.77	207.18	207.07	206.92	209.01	207.72	206.63	208.52	207.86	207.68	209.07	208.94	208.01	207.49	207.47	207.25	208.43	208.09	207.61	208.47	206.77	207.57	207.94	208.55	208.16	208.42	207.55	208.62	206.39	207.08
198.51	200.08	199.36	199.21	201.05	199.11	199.95	198.57	199.87	199.2	200.26	198.47	200.61	199.9	198.66	198.84	200.45	200.38	197.85	198.86	198.37	198.42	198.79	199.31	199.65	200.77	198.05	198.48	199.81	199.99	198.35	199.7	199.55	199.42	197.91	199.17	198.51	199.02	199.31	199.73	198.57	199.65	199.63	199.8	199.86	200.77	198.45	198.65	198.42	201.02
209.37	209.97	208.1	209.05	209	207.55	208.68	208.61	209.36	207.82	209.22	210.12	208.73	208.45	207.59	208.67	208.46	209.78	208.79	209.3	208.64	207.89	209.27	209.36	208.58	208.42	208.38	208.32	208.91	208.05	210.3	209.38	209.77	207.48	209.71	209.81	208.7	209.63	207.92	208.32	208.26	208.43	208	208.69	208.58	209.45	209.52	208.1	207.94	208.22
217.13	216.85	217.72	218.04	217.09	217.1	216.65	217.18	217.94	217.4	215.93	216.36	218.19	218.74	216.68	218.13	217.88	217.26	217.03	218.29	217.58	215.77	217.54	216.61	216.99	217.93	217.61	218.6	215.5	218.01	217.31	217.38	216.48	215.67	217.96	215.96	217.51	217.01	216.18	218.19	216.66	217.69	215.54	216.94	214.98	217.58	217.33	218.14	215.76	215.87
206.01	206.9	204.5	207.24	207.34	207.13	206.61	206.18	205.82	207	207.28	206.93	207.14	206.81	206.75	207.27	204.55	205.88	206.72	206.82	206.78	205.18	205.67	207.37	206.72	207.24	206.16	205.82	208.21	204.52	204.42	206.54	205.36	207.31	206.98	206.8	206.84	205.95	205.48	205.03	205.81	206.27	204.63	205.29	206.49	204.68	206.53	207.09	205.37	206.62
210.02	208.04	209.22	208.25	207.76	209.09	209.62	207.26	209.41	208.9	208.8	207.47	207.58	207.83	208.46	208.04	207.42	208.91	208.81	209.03	208.59	208.72	209.39	207.9	208.84	209.87	208.89	207.66	207.95	208.81	208.19	209.62	208.14	208.65	207.48	209.63	207.9	207.89	208.26	207.45	208.57	209.71	207.41	207.76	207.6	209.15	208.04	207.04	208.54	208.93
197.62	198.68	199.8	198.68	199.04	198.27	199.36	196.68	199.19	200.53	200.42	197.94	199.04	199.59	200.13	198.72	199.04	199.24	198.67	198.31	198.86	199.58	198.39	198.35	198.91	199.45	199.12	198.88	199.39	199.98	199.81	198.62	198.82	198.51	198.68	200.14	199.34	199.14	200.16	199.07	198.46	199.9	199.64	199.03	201.65	199.71	199.9	198.47	199.77	199.84
212.21	211.93	211.33	209.16	211.34	211.58	211.76	211.72	211.39	212.19	212.73	212.45	211.69	212.17	211.22	211.92	211.55	211.16	210.63	212.24	211.31	212.03	210.36	212.24	211.87	210.48	212.64	212.35	213.15	213.26	210.88	211.98	211.72	210.46	211.03	211.23	210.14	211.02	211.77	213.72	210.77	213.36	211.76	213.33	211.1	212.49	212.01	210.01	211.3	212.68
207.39	207.2	206.58	208.48	206.98	209.06	205.86	205.5	207.64	205.29	207.7	205.92	204.95	208.38	207.04	208.98	208.32	208.92	206.67	207.07	209.23	205.38	207.23	205.79	207.57	207.44	206.92	207.12	207.7	207.6	207.89	205.53	206.84	206.24	208.07	207.07	207.88	208.76	206.25	206.77	206.61	207.9	208.38	207.12	208.71	207.59	207.76	208.08	207.49	207.27
199.18	199.19	199.63	198.8	199.42	199.84	200.18	199.93	199.64	199.29	199.1	199.17	199.09	199.45	199.54	198.61	200.25	199.75	200.75	201.46	200.2	198.54	199.81	200.01	198.88	200.08	199.91	198.83	198.3	199.7	201.19	197.73	201.16	199.1	201.2	199.7	200.64	198.65	199.79	199.75	199.28	199.27	200.24	199.22	199.43	197.87	199.85	199.82	199.32	199.42
203.18	203.05	202.3	202.2	203.11	203.02	201.89	201.93	203.45	202.97	202.15	200.89	203.6	202.28	202.33	202.29	202.59	203.86	200.89	202.63	202.44	202.66	201.76	202.45	204.07	201.78	202.41	203.2	203.36	201.68	202.85	202.06	203.43	201.44	203.29	203.37	201.91	202.05	203.08	203.77	201.21	204.06	202.71	202.14	203.14	202.65	203.59	201.74	203.43	202.6
218	217.42	216.88	216.97	218.81	217.16	218.15	217.4	217.47	218.15	216.82	216.54	216.84	218.15	217.18	218.12	217.5	217.58	218.4	217.38	217.51	217.74	217.43	216.78	217.48	215.77	218.1	218.53	218	217.82	218.47	217.61	218.42	217.61	217.49	217.85	216.32	216.76	217.75	217.33	216.55	219.06	217.89	218.62	216.99	218.78	220.22	218.33	217.04	217.51
209.24	210.28	209.74	208.17	208.6	208.65	208.43	209.06	208.05	209.04	208.8	209.64	208.87	209.03	209.06	209.95	208.56	208.16	208.67	209	210.1	208.64	208.86	207.91	209.97	207.42	210.28	209.2	209.6	208.59	208.36	208.69	208.4	208.97	209.08	208.87	208.76	207.86	209.27	210.62	208.35	208.59	209.03	209.65	208.8	208.5	208.78	207.45	210.35	209.31
207.73	209.23	210.43	208.19	209.26	209.21	208.45	208.75	210.15	208.03	209.47	208.34	207.92	208.41	208.49	208.05	208.2	210.25	208.72	209.32	208.23	208.65	209.13	208.78	208.33	208.42	208.9	209.59	208.57	210.06	209.72	209.12	209.49	208.5	209.04	207.54	207.04	209.62	209.21	208.67	207.69	208.55	209.42	208.56	208.38	209.07	207.72	207.49	208.85	206.91
211.3	210.79	211.28	211.34	210.83	212.28	211.24	211.2	212.89	210.75	210.43	211.86	210.49	212.35	211.4	209.77	211.49	212.93	211.61	210.68	211.42	212.12	212.81	213.04	210.9	211.94	212.78	211.99	213.82	212.59	213.58	210.81	211.68	211.61	212.48	211.11	212.56	212.39	212.63	212.98	212	210.83	211.71	212.39	211.19	211	211.48	213.13	211.51	212.16
203.74	203.76	203.08	203.42	203.38	204.38	203.76	205.2	202.84	204.84	202.23	203.13	202.78	203.08	204.62	203.57	204.71	205.19	205.41	203.25	203.54	205.5	204.02	204.62	203.8	202.15	204.91	202.55	201.89	205.28	203.49	203.27	204.37	203.19	202.41	204.3	203.7	205.3	205.93	200.65	204.96	202.51	202.78	204.16	203.26	204.2	202.36	202.9	203.8	203.56
203.05	204.09	203.83	203.66	204.13	202.96	204.52	202.99	203.42	203.25	203.24	202.77	204.56	201.8	202.9	203.8	204.98	203.3	203.71	202.32	203.39	202.65	203.54	203.55	204.38	203.35	203.54	203.25	202.39	203.17	203.53	203.36	203.63	203.1	202.9	204.05	201.96	204.19	204.11	204.06	202.95	201.69	203.06	202.32	202.77	203.23	203.35	204.02	203.37	203.72
204.94	203.78	205.22	204.05	203.21	203.95	204.55	204.52	203.27	203.78	203.52	203.71	204.19	202.75	204.28	202.34	204.62	203.45	201.45	203.89	202.02	203.77	202.65	203.53	201.73	204.61	202.92	203.12	203.28	202.63	203.86	204.59	202.87	203.94	203.98	203.35	205.78	202.95	204.36	203.97	205.08	203.53	204.43	203.23	204.15	204.72	203.71	203.7	202.55	203.58
203.51	205.69	205.59	205.55	204.62	204.24	205.06	203.89	205.3	205.96	205.08	204.31	205.19	205.02	203.59	205.42	203.37	204.71	205.92	204.31	205.41	203.06	204.37	206.26	205.76	204.25	204.9	204.27	204.06	204.01	204.61	205.53	204.52	204.24	204.11	205.4	203.27	203.29	204.23	205.54	204.45	204.45	204.67	205.02	206.43	204.37	204.83	204.55	203.91	205.72
204.14	203.96	203.36	204.58	204.78	203.77	201.91	203.09	204	202.82	203.1	204.33	203.4	202.29	201.87	204.51	203.83	204.44	202.96	203.77	203.29	205.03	202.31	202.84	202.46	203.07	203.25	205.47	204.25	202.82	203.31	203.59	202.66	203.43	202.35	202.89	203.4	203.8	203.33	204.84	204.28	204.23	204.12	204.14	202.93	202.74	203.4	203.21	203.41	205.12
209.09	209.58	209.94	208.43	209.05	209.07	208.1	210.08	207.34	208.94	208.5	208.85	209.15	209.58	206.06	210.16	209.03	208.65	210.01	210.57	209.2	209.86	207.91	206.82	206.88	210.3	208.52	208.73	208.85	210.69	208.9	208.59	207.52	207.73	209.4	208.91	207.99	208.4	207.08	209.84	208.17	208.48	208.29	208.13	208.15	208.11	207.16	208.31	208.99	208.07
205.13	206.32	206.88	206.8	206.2	205.15	205.27	205.74	207.32	206.88	205.3	206.03	205.59	205.44	206.81	205.08	207.49	206.74	205.17	205.05	206.63	207.05	206.75	207.4	205.75	206.3	208.03	206.99	206.75	205.52	206.25	206.18	204.88	206.44	205.64	206.63	206.89	204.65	205.54	205.25	205.25	206.6	207.02	207.76	206.8	206.9	205.25	205.96	207.11	207.47
206.83	207.1	207.96	208.33	208.98	208.24	208.84	209.23	208.18	208.6	208.42	207.94	206.76	206.05	205.87	206.02	207.15	208.02	207.26	208.99	208.52	207.74	208.08	207.44	207.11	206.99	208.64	206.7	208.98	207.75	206.69	209.27	207.78	206.81	208.41	209.16	207.43	207.02	207.52	208.85	208.2	207.65	206.96	208.16	206.99	207.44	207.67	208.17	207.19	206.93
218.06	218.62	218.85	218.08	216.85	215.68	216.22	215.48	216.48	216.84	215.94	217.5	216.92	216.81	215.7	217.95	215.3	217.34	217.42	217.44	218.69	216.44	216.33	216.46	214.55	216.77	218.15	218.16	215.78	215.7	216.38	217.08	216.01	215.61	216.9	216.27	216.14	218.03	217.34	215.92	215.98	216.72	217.23	217.01	216.5	218.75	217.78	215.93	218.31	218.12
205.29	204	205.68	203.56	204.39	204.83	202.85	204.74	205.15	204.25	203.24	204.52	205.02	204.62	205.67	204.94	203.57	206.16	204.97	204.93	203.31	203.54	206.07	206.03	204.4	205.09	204.94	204.56	204.93	203.1	206.4	205.82	203.27	205.1	202.7	204.97	205.62	205.08	204.56	204.48	203.69	205.29	203.28	206.29	204.29	204.71	204.79	203.79	205.18	205.54
209.07	207.92	208.75	208.61	209.43	207.54	209.9	209.36	210.32	210.43	207.47	208.73	206.05	209.07	209.55	208.62	206.73	208.18	208.57	209.13	209.25	208.78	207.55	208.32	210.66	208.63	207.32	209.7	208.8	207.52	207.41	207.58	208.87	210.09	208.36	209.13	209.75	209.51	208.3	209.5	209.86	208.79	208.64	208.96	208.69	208.97	209.07	208.12	208.53	209.55
212.26	210.65	212.88	212.49	211.16	209.98	211.44	211.18	211.31	210.2	212.16	211.73	211.92	210.86	211.45	211.54	211.66	211.95	210.85	210.63	210.87	211.36	210.55	210.87	211.88	211.24	212.29	210.36	210.83	211.99	210.54	210.86	210.57	211.75	211.66	210.52	210.51	211.33	210.87	211.94	212.32	212.1	211.87	213.41	211.99	212.43	212.45	211.47	211.77	210.99
207.09	208.06	207.92	207.57	207.77	207.4	207.77	207.54	206.31	207.18	207.81	208.05	207.05	206.82	208.42	208.73	207.32	206.95	206.34	206.94	204.75	206.26	207.74	206.67	208.06	206.86	208.46	208.86	208.93	206.15	207.91	207.64	206.47	208.03	207.99	208.94	207.64	207.34	207.07	206.94	207.29	207.43	206.95	208.53	205.81	207.62	207.55	208.37	206.36	206.71
210.58	209.01	209.78	210.68	207.88	209.79	210.16	209.67	208.97	208.78	210.06	210.27	208.66	209.86	210.47	208.94	210.74	209.25	209.56	207.9	209.1	208.54	209.84	208.3	210	209.23	209.04	209.26	209.5	209.16	208.31	209.34	208.99	209.05	208.56	210.16	208.91	210.57	208.9	208.01	210.34	208.57	209.32	209.48	209.27	208.8	210.64	208.16	209.82	210.67
205.46	204.69	203.78	203.32	203.08	204.22	203.33	204.7	204.96	205.5	204.23	204.36	203.16	203.93	204.25	205.32	204.24	204.48	202.2	203.32	202.67	203.76	204.11	203.08	203.74	205.17	204.8	203.83	203.75	202.12	204.48	203.64	202.82	204.01	203.58	203.99	204.43	204.02	204.64	202.71	203.69	203.2	204.74	202.38	205.84	203.67	203.91	203.16	204.49	203.64
204.79	204.77	202.77	203.99	203.9	204.33	204.7	203.73	203.39	204.19	204.57	202.93	205.1	205.28	203.5	205.14	203.75	203.74	204.89	205.77	203.47	203.72	204.4	203.38	203.49	205.46	204.87	204.98	205.07	204.12	204.39	204.41	203.79	205.54	205.72	205.41	203.31	203.66	206.47	205.35	205.07	205.34	204.91	205.73	204.86	203.43	205.13	204.8	202.72	206.02
208.98	208.86	210.06	208.29	210.51	208.46	208.81	209.64	211.37	208.94	209.97	209.57	208.83	209.68	209.33	211.15	209.46	209.73	209.88	209.99	208.37	208.39	209.75	208.11	211.49	210.53	207.83	208.99	209.55	209.96	211.01	209.84	208.68	208.99	208.26	208.97	208.98	208.86	208.3	209.91	208.39	208.91	209.55	210.35	209.09	209.01	209.2	208.8	209.02	208.76
216.85	216.82	215.94	215.51	218.34	217.66	217.49	216.03	216.03	217.5	216.46	216.68	217.22	216.51	218.23	218.17	218.16	216.21	216.12	218.28	214.96	217.7	217.61	215.47	216.2	216.99	217.78	218.43	217.21	215.91	217.58	216.72	217.99	217.07	216.29	215.46	217.42	216.57	217.55	216.47	215.42	216.31	216.99	216.96	217.54	216.25	217.78	216.45	216.48	216.46
217.11	217.46	217.85	217.03	216.75	216.34	216.82	217.42	216.98	216.89	217.67	217.16	217.64	217.03	216.79	215.94	216.69	217.66	218.31	216.67	217.17	216.44	216.34	217.29	217.63	216.15	217.89	216.61	216.36	215.73	216.86	217.15	216.77	217.81	214.97	217.1	217.19	217.74	217.37	218.47	217.51	216.27	217.02	218.07	213.57	215.8	217.39	216.81	217.78	218.07
208.6	209.63	208.83	208.1	209.78	209.01	210.1	208.58	207.56	209.82	208.41	208.53	209.23	207.89	210.07	208.61	208.7	209.42	208.11	208.84	208.72	208.9	208.13	209	209.78	209.26	210.06	208.79	209.49	209.06	209.69	207.93	209.29	209.95	208.6	208.28	209.37	209.55	208.09	209.58	208.44	211.2	208.95	209.74	209.54	208.37	208.24	207.23	208.29	210.78
217.8	217.46	218.26	219.57	217.62	218.86	217.15	217.21	218.59	218.08	217.36	218.34	217.4	218.57	217.29	216.69	218.49	217.85	219.46	220.17	217.41	216.92	217.83	218.07	217.08	217.12	218.73	216.99	217.51	217.25	219.86	217.25	217.75	217.4	215.62	216.44	217.15	217.7	217.78	216.91	216.83	218.3	215.95	216.71	220.44	218.33	217.82	218.14	216.3	217.75
218.94	218.51	215.44	216.71	216.05	217.72	217.05	216.62	216.28	217.58	217.6	217.01	217.7	216.28	217.48	217.4	218.05	215.98	215.12	217.06	217.54	217.87	216.82	216.7	217.57	218.47	216.51	217.13	217.05	216.76	217.89	216.45	216.89	217.35	217.08	217.84	216.37	218.34	216.01	218.38	216.48	216.63	215.72	216.28	217.32	217.48	217.03	216.12	217.32	217.67
209.32	208.51	209.85	210.72	211.22	210.23	208.52	209.4	210.57	209.64	210.75	209.42	209.9	209.28	210.99	207.43	209.46	209.61	207.84	209.32	210.76	210.57	209.39	209.01	208.86	206.23	209.63	209.42	209.13	210.89	207.39	208.75	209	209.55	209.38	208.15	211.63	208.81	207.78	207.58	209.56	210.05	209.99	208.6	209.82	210.25	209.24	210.47	209.02	209.36
211.4	210.92	210.51	212.03	211.88	210.17	211.83	212.19	212.8	211.89	210.74	210.53	212.73	211.38	212.43	211.63	210.92	212.38	211.52	210.79	211.7	208.76	212.55	212.09	209.61	211.18	212.09	210.96	210.55	212.6	212.42	209.9	210.71	211.84	211.31	212.53	210.03	212.5	211.17	210.6	212.97	210.87	211.44	212.3	209.99	212.49	210.25	211.72	212.48	211.03
213.96	212.49	214.66	213.01	214.62	213.47	214.28	214.63	213.23	212.45	215.03	212.93	213.66	212.85	215.04	212.44	214.37	213.77	214.41	214.38	215.31	213.31	212.54	214.23	213.02	213.57	214.15	214.67	212.32	214.2	214.35	213.35	213.55	213.95	213.83	213.16	213.17	213.02	212.72	215.4	211.84	213.47	212.93	216.38	212.61	214.03	214.43	214.22	214.73	213.79
203.01	201.35	204.18	203.58	203.07	204.24	204.41	202.71	204.58	202.96	203.72	200.82	203.47	201.98	203.89	202.18	203.32	202.87	201.83	202.43	203.88	202.75	203.51	204.76	202.93	203.08	202.39	204.58	203.24	203.09	202.53	202.43	203.04	204.32	203.21	203.08	203.08	202.76	203.36	204.81	203.19	204.36	202.77	203.14	203.55	202.83	202.37	203.7	203.01	203.96
207.6	208.44	209.24	208.66	208.59	208.43	208.59	208.44	208.44	209.13	210.15	208.6	208.74	210.19	208.06	209.88	208.46	207.55	208.39	207.89	207.67	210.01	208.72	207.47	209.88	209.24	208.72	208.57	208.74	208.41	208.88	209.33	207.33	210.26	208.61	209.01	207.82	208.98	207.85	209.13	210.17	209.99	208.22	208.27	210.8	209.61	210.29	208.9	208.4	208.85
206.47	207.1	207.61	208.06	206.67	207.33	207.84	207.89	206.6	208.02	208.14	209.14	208.23	208.55	208.04	207.57	209.6	207.33	208.84	206.93	207.97	208.21	207.18	206.88	207.2	206.83	207.68	206.68	208.55	207.63	208.87	206.24	208.37	207.71	208.39	208.81	207.65	205.78	208.1	207.26	207.68	208.03	206.22	209.1	208.53	206.71	207.22	206.68	208.33	208.35
202.31	201.87	201.76	200.95	201.06	203.41	202.75	202.65	200.84	202.25	203.42	202.71	203.32	201.45	201.82	201.1	202.87	201.22	201.82	202.67	203.01	202.19	201.27	201.99	202.69	203.47	202.2	202.1	201.37	201.43	202.34	201.81	201.97	203.42	200.98	202.62	203.4	201.1	204.77	202.15	201.68	201.5	202.97	202.94	202.26	201.87	201.78	202.05	204.72	200.71
204.01	203.8	204.69	202.89	203.54	203.24	203.97	202.74	203.96	201.55	202.85	204.54	204.74	202.45	203.28	202.08	202.63	202.61	201.99	203.32	203.52	203.7	202.38	202.76	204.06	203.27	203.27	202.85	203.62	201.93	203.62	202.78	203.43	202.99	201.85	204.94	203.58	202.68	202.03	203.3	203.56	203.68	204.81	205.22	204.01	203.66	202.48	204.38	201.81	202.34
195.63	194.5	195.65	193.67	195.74	194.56	195.58	194.66	194.42	194.61	194.73	195.23	197.1	194.92	194.07	195.01	196.05	194.18	194.29	195.94	195.39	197.14	195.8	193.91	195.91	195.09	194.44	195.43	196.19	195.78	194.95	196.28	194.74	196.19	194.52	195.33	195.49	195.57	195.3	194.33	196.71	194.65	194.29	194.08	195.48	195.46	195.15	196.43	196.35	195.29
202.18	202.19	201.61	202.04	202.33	202.51	202.14	202.83	202.82	202.45	204.57	202.2	202.57	202.79	201.85	203.92	201.07	202.53	202.5	203.81	202.38	203.47	202.84	202.82	202.15	202.41	201.98	202.31	202.75	202.27	201.97	201.95	201.82	202.05	202.52	204.42	202.02	202	202.09	202.45	201.8	200.76	201.83	202.52	202.49	201.1	201.93	203.47	202.88	201.87
206.34	206.78	207.32	208.33	206.69	206.88	206.66	206.14	205.41	207.29	206.89	207.3	206.79	207.03	207.78	206.94	205.67	205.58	207.44	209.07	205.02	206.74	207.41	206.43	206.12	205.87	206.26	205.57	207.33	206.22	206.59	206.71	206.75	207.29	207.89	206.85	206.6	205.16	206.9	207.31	205.3	206.26	207.03	206.37	206.32	205.51	207.57	206.77	206.1	205.62
210.7	208.72	208.23	208.56	208.53	207.75	207.97	209.24	208.45	208.66	210.27	208.8	206.63	209.79	206.52	208.06	208.29	209	209.74	207.44	210.35	209.16	208.37	207.68	208.9	208.61	207.33	207.95	209.23	209.48	208.6	208.83	209.77	208.6	208.08	207.91	207.54	209.35	208.08	208.05	206.14	208.63	208.47	209.28	208.8	209.06	209.17	208.77	208.77	208.53
199.12	198.44	198.34	200.25	200.08	197.15	198.82	197.64	198.05	199.21	197.78	198.1	198.97	197.37	200.02	197.65	197.51	196.66	199.21	196.98	199.45	198.52	199.05	198.83	197.75	198.38	198.06	197.9	199.79	198.43	200.18	196.11	198.99	198.32	198.89	200.37	199.12	198.32	199.86	197.86	200.87	198.8	197.65	198.41	199.16	197.49	197.82	196.77	199.44	197.84
212.02	212.89	212.38	211.18	211.17	213.16	211.5	211.87	212.44	212.25	211.6	212	211.97	210.78	212.68	212.92	211.25	212.43	213.76	211.58	211.86	211.58	211.6	211.48	211.18	212.3	211.55	212.34	211.98	213.14	211.71	210.35	213.62	212.34	212.17	211.02	211.95	211.37	211.25	210.97	212.94	211.06	212.78	210.89	212.36	210.64	212.09	211.44	212	210.94
205.34	205.03	207.13	205.6	205.91	206.94	205.95	204.77	206.03	205.93	204.48	206.55	205.55	205.84	206.43	205.11	205.12	206.19	205.83	206.04	206.46	205.68	203.77	205.1	205.77	205.42	205.66	205.47	204.18	206.2	206.09	206.98	206.61	204.19	206.2	206.15	206.51	206.49	206.35	207.07	206.29	204.62	206.01	206.1	207.17	206.61	204.28	206.01	204.4	205.51
211.96	211.91	210.97	210.7	211.2	210.92	212.21	213.24	212.47	211.26	212.55	210.33	210.27	210.79	211.73	212.02	213.23	211.64	211.8	212.21	211.81	211.38	212.03	211.31	210.08	211.89	211.68	211.55	210.72	211.34	212.4	211.78	210.3	210.82	210.8	212.48	212.47	210.84	213.87	212.13	212.66	212.45	210.79	212.9	211.94	210.06	212.08	211.79	210.86	213.17
210.25	210.14	209.54	208.9	209.77	209.31	209.02	210.06	208.77	209.71	209.75	208.49	211.49	207.92	210.43	208.53	210.2	209.84	209.82	210.81	209.6	208.72	210.63	209.2	209.67	208.83	208.75	209.57	210.84	210.39	209.86	209.02	210.22	209.86	208.12	209.44	210.5	209.49	209.68	209.6	208.09	210.52	210.03	210.69	209.87	209.24	208.82	210.3	209.18	208.87
209.99	209.77	209.44	209.12	210.25	208.9	208.6	210.4	210.43	209.07	208.23	208.68	209.6	209.63	209.13	210.48	210.6	208.69	209.23	209.38	207.96	209.95	210.61	209.42	210.61	209.64	211.72	207.94	209.17	208.55	208.92	207.65	210.76	210.57	208.52	209.19	208.94	209.78	207.45	209.93	209.99	210.76	208.81	208.3	209.06	210.61	209.58	210.65	209.45	210.51
216.39	216.64	216.76	217.48	217.77	216.94	217.83	216.76	217.98	217.75	216.74	216.99	215.72	217.42	217.4	215.34	215.4	215.7	218.53	215.75	215.96	217.23	216.13	216.5	217	219.18	215.5	217.41	217.4	217.65	216.34	215.11	217.87	216.78	217.05	215.38	216.69	216.53	218.24	216.34	217.71	216.92	216.14	216.32	218.03	217.2	217.66	217.54	216.63	217.24
199.36	198.84	200.17	199.59	200.6	199.17	200.55	199.29	200	198.76	199.7	199.05	198.71	199.83	199.72	199.7	199.79	198.69	199.68	199.3	200.73	199.64	199.82	199.43	200.92	200.43	200.46	198.55	199.26	200.14	199.05	198.23	200.47	199.36	200.14	197.92	199.5	198.38	199.9	199.69	201.04	197.96	199.56	200.29	199.11	199.12	201.04	201.17	200.48	199.88
217.8	216.77	219.12	217.39	218.1	218.09	217.67	218.2	218.04	218.32	218.84	215.95	217.54	219.75	218.13	218.37	218.21	216.83	219.44	217.82	217.93	217.86	219.26	217.35	219.02	218.4	217.18	218.96	217.21	217.71	217.49	217.32	217.93	220.04	215.85	217.57	216.16	217.01	217.11	218.61	216.76	217	217.7	218.29	218.76	217.14	218.3	218.36	216.81	217.12
210.02	209.04	209.78	209.54	206.79	208.78	207.56	208.41	208.7	209.81	209.83	210.06	209.59	207.46	208.95	207.64	208.87	208.84	209.92	211.16	210.61	209.88	210.02	210.42	209.76	206.86	208.37	206.72	210.14	208.77	208.35	209.18	207.88	210.03	206.98	207.84	209.71	208.4	210.08	207.99	208.33	209.55	208.44	208.84	209.59	209.21	210.16	208.87	209.27	207.87
212.76	212.43	210.78	212.85	213.26	210.74	212.02	212.15	212.2	212.33	211.41	212.91	212.64	211.1	211.07	211.61	211.31	211.99	212.41	211.13	211.72	211.27	211.73	210.84	211.17	211.91	212.13	211.37	210.74	212.91	211.57	211.56	212.01	213.43	211.43	212.53	213.2	211.32	211.14	210.91	212.29	211.68	212.18	210.9	212.14	212.65	212.09	213.35	211.86	211.41
202.27	203	202.6	203.94	203.96	201.56	204.09	202.38	202.36	203.94	202.04	201.98	203.52	203.56	201.85	203.38	201.64	202.26	202.77	202.32	202.16	202.28	202.86	201.66	201.19	203.27	201.07	201.91	201.93	202.77	201.34	202.19	201.29	203.33	203.29	201.74	200.93	203.31	202.4	202.19	201.19	202.74	203.33	201.5	202.09	202.62	202.82	201.83	203.08	202.22
207.78	208.47	207.4	208.45	209.06	208.13	209.41	208.36	208.43	209.37	209.82	206.79	208.37	208.82	207.29	207.74	209.45	209.74	207.83	208.26	209.06	209.34	208.51	208.58	209.4	208.81	208.51	207.88	208.07	210.03	208.85	210.19	209.87	210.31	208.53	211.16	207.17	209.49	207.19	208.74	208.91	208.37	208.41	207.93	208.56	208.06	209.01	209.45	208.58	208.77
205.56	206.74	206.48	204.24	204.66	204.16	205.89	204.64	206.11	205.59	206.82	205.45	206.03	207.65	204.51	207.07	205.16	207.12	207.3	205.19	206.42	204.98	205.64	205.73	204.86	205.98	204.81	204.47	204.72	205.14	205.18	206.98	206.69	205.97	205.04	207.51	204.89	206.01	204.86	204.92	205.89	206.1	205.44	207	204.49	205.85	205.35	205.29	206.01	207.07
211.13	207.59	209.24	210.08	209.6	208.13	207.7	209.06	208.06	208.76	207.87	208.68	207.63	208	208.8	207.9	207.84	208.39	209.03	208.55	208.32	208.17	208.94	210	208.15	209.05	209.17	209.82	208.1	208.46	210.68	208.62	208.34	208.94	208.12	209.26	208.87	208.36	209.7	208.75	208.17	208.47	208.55	209.35	209.05	210.68	210.21	208.52	210.52	209.34
203.74	204.47	204.89	203.38	203.62	203.18	204.16	204.15	203.04	203.52	203.26	203.39	204.02	203.68	202.02	202.59	204	203.38	203.85	203.99	203.82	203.16	201.45	204.14	203.14	202.7	203.69	203.54	204.45	203.76	202.78	203.65	202.01	204.32	204.21	203.74	203.54	203.76	203.99	202.8	202.59	202.34	204.09	203.78	203.35	203.48	202.89	203.59	202.69	204
210.8	208.26	209.38	210.52	209.44	208.9	209.8	209.63	208.97	210.51	209.56	209.18	210.44	208.24	211.71	210.87	210.75	209.5	209.94	210.24	209.01	208.94	209.76	209.86	210.68	209.56	209.75	210.57	209.72	210.32	208.86	209.3	208.3	209.89	209.97	210.04	209.34	210.49	210.4	210.2	210.73	211.15	210.39	210.11	211.16	210	208.36	210.81	208.86	209.55
203.99	206.63	204.04	203.26	204.89	205.55	204.78	205.26	204.48	203.79	205.1	205.16	203.78	205.28	203.76	204.7	205.85	204.78	203.04	205.66	204.62	204.59	204.03	202.95	206.19	204.19	205.84	204.76	207.53	203.48	203.93	204.57	203.95	205.74	203.1	204.57	204.99	204.3	204.95	203.98	203.92	204.17	205	206.79	204.41	203.17	205.68	205.26	203.91	204.48
217.12	217.83	218.05	216.91	219.15	217.48	218.81	216.92	216.54	217.88	218.02	216.1	218.3	219.31	216.84	218.03	217.43	219.13	216.78	216.9	218.84	217.09	218.13	218.03	217.67	218.84	218.66	216.48	217.31	217.32	217.65	217.71	217.78	218.48	217.73	219.02	217.97	218.06	217.24	218.17	217.82	218.72	217.1	218.45	216.58	218.89	218.37	217.91	217.32	217.51
216.52	216.57	215.95	217.25	215.96	216.96	218.63	218.38	217.11	215.83	217.32	215.05	215.93	216.19	216.27	216.43	216.6	217.61	216.71	216.99	217.15	218.36	216.84	217.31	216.99	216.59	215.46	213.94	218.27	216.32	217.15	216.37	216.58	217.19	218.03	216.58	216.01	216.22	215.9	218.12	216.2	217.88	218.72	216.28	218.42	217.03	216.72	219.05	216.49	216.83
200.06	199.04	200.65	199.86	198.74	199.25	199.89	200.54	200.09	201.13	199.81	197.74	199.93	199.12	200.22	201.05	198.17	199.52	200.33	199.36	199.94	199.03	200.42	200.17	199.55	199.13	199.42	198.47	199.46	199.47	200.23	198.79	197.42	198.9	200	197.82	199.72	198	199.73	199.08	200.29	199.54	199.45	199.2	198.65	200.95	200.12	199.5	199.08	199.15
218.05	217.25	217.31	215.65	217.05	218.09	217.56	216.04	217.88	216.56	215.97	217.44	216.56	217.42	216.28	216.39	216.16	216.09	216.59	216.22	218.21	217.4	216.05	218.26	216.54	216.32	216.95	217.08	216.02	215.64	217.5	218.23	217.78	217.26	216.85	217.57	216.76	217.54	217.65	216.44	216.62	218.13	218.62	216.38	216	218.31	217.38	217.47	217.94	216.56
206.49	208.14	208.25	209.71	207.42	208.67	208.75	208.3	209.67	208.72	208.94	208.82	209.64	208.82	207.56	207.4	208.35	207.43	208.72	209.92	209.08	208.31	208.64	208.61	206.05	208.88	208.28	209.79	207.69	208.17	206.84	206.99	208.34	208.47	209.63	209.35	210.38	210.59	208.2	207.03	210.65	207.34	208.9	209.67	208.9	209.58	209.3	209.23	208.96	208.59
200	198.72	200.02	199.21	198.81	199.32	200.74	199.38	199.91	199.17	199.41	199.39	198.76	200.45	199.47	199.58	199.84	198.81	199.71	197.83	199.49	200.5	199.59	198.27	201	198.72	199.66	199.64	198.44	198.99	199.6	200.3	199.14	198.98	199.66	198.26	199.91	198.41	200.41	197.84	198.91	200.27	199.68	200.51	198.2	199.73	199.06	200.81	199.98	199.55
205.29	204.13	204.59	203.15	204.86	205.02	204.68	203.91	205.54	205.36	204.34	205.57	204.67	205.1	204.53	205.27	204.7	204.43	205.2	204.63	204.11	204.42	203.04	204.29	204.52	205.08	205.36	204.39	204.59	203.93	204.62	206.51	204.34	204.45	204.62	204.43	206.01	204.52	205.15	204.32	203.97	203.82	206.32	204.89	205.07	205	205.57	204.79	205.76	204.6
200.01	200.06	199.7	200.06	199.46	200.34	202.21	200	199.75	201.87	199.92	200.48	199.97	200.66	199.72	198.28	197.86	200.92	201.54	201.24	200.23	200.7	199.33	200.95	200.75	199.68	200.32	201.06	200.9	199.1	200.28	200.57	200.49	200.07	200.79	200.54	200.59	201.36	200.57	200.25	201.42	199.97	199.73	201.33	198.54	199.24	201.04	199.43	199.97	199.77
209.03	207.8	208.9	208.64	208.82	208.11	208.86	207.86	206.42	207.91	209	209.96	208.76	209.38	208.18	208.7	208.86	207.99	209.93	209.08	208.09	208.33	208.21	209.79	208.87	208.43	208.62	207.74	208.33	209.55	207.4	206.63	208.74	208.12	208.5	208.41	209.74	208.16	208.77	208.4	207.44	209.79	208.27	207.42	208.49	207.59	208.46	209.07	209.85	208.12
200.04	200.21	200.31	200.2	200.95	198.4	200.25	198.25	198.4	199.18	197.41	200.17	199.44	199.78	198.6	199.14	198.8	199.34	200.59	198.19	199.38	196.7	199.5	200.19	198.49	199.42	198.63	200.03	199.56	199.63	199.41	200.24	199.2	198.92	199.29	199.39	199.91	199.49	199.78	199.05	198.1	199.51	200.08	200.09	199.01	199.16	198.35	200.48	197.88	198.97
216.33	217.74	218.36	218.38	216.63	216.86	215.76	218.97	218.67	217.41	217.52	216	216.55	217.8	216.74	216.85	215.99	216.04	217.47	216.74	215.75	216.78	214.15	217.2	216.56	217.96	216.75	217.45	218.22	216.88	218.77	216.66	217.47	216.9	217.08	217.46	217.11	219.04	218.21	216.87	215.95	217.55	214.96	217.05	217.42	214.8	218.23	216.18	218.01	217.44
209.26	208.52	207.15	208.3	206.67	210.43	208.37	208.77	208.37	208.89	208.68	207.66	207.49	208.88	208.91	209.19	208.08	208.05	209.43	209.72	209.53	209.48	208.45	208.41	209.64	209.01	208.77	208.04	207.94	208.95	208.01	209.78	209.44	209.83	210	208.51	208.96	208.81	208.67	208.39	208.27	210.39	208.36	208.59	208.43	209.83	209.98	207.86	209.34	207.12
201.06	199.75	199.4	200.05	198.66	201.39	199.41	199.79	200.22	199.35	199.94	200.99	200.56	200.22	198.46	200.71	200.3	199.9	199.91	199.08	200.51	200.09	198.83	199.97	200.67	200.15	200.98	199.05	201.35	200.64	199.6	200.39	201.21	199.75	199.34	199.12	200.91	200.78	199.57	200.37	202.32	200.5	200.83	200.61	199.65	199.57	198.94	200.67	200.06	200.05
204.34	204.56	203.16	202.76	204.78	204.96	203.11	203.32	203.56	204.22	203.47	201.46	204.52	202.73	204.23	205.01	202.58	204.54	204.08	203.53	204.33	202.36	204.2	203.65	204.65	201.99	203.34	203.21	203.08	202.56	202.15	202.86	203.05	203.1	203.35	204.58	204.31	202.06	203.04	202.17	202.75	202.79	201.67	203.44	202.46	203.86	203.81	203.39	203.02	202.33
203.38	204.54	203.29	202.2	203.51	204.4	202.79	205.19	203.04	204.8	204.47	204.09	203.32	202.99	203.47	203.16	203.82	204.49	205.22	202.91	202.85	202.85	203.57	203.47	202.49	202.7	203.03	203.21	206.06	202.62	202.36	203.17	203.29	202.65	204.54	203.76	202.88	204.12	204.59	203.34	205.2	203.73	203.51	203	204.55	203.17	203.08	204.63	203.28	202.61
203.65	203.67	204.01	203.04	204.04	202.81	203.45	204.61	202.56	202.32	203.71	203.67	203.48	203.56	203.54	202.17	203.93	201.94	203.69	204.62	201.95	204.55	203.94	205.19	205.56	204.87	205.45	203.64	204.97	204.06	205.27	203.63	205.03	203.94	204.16	203.35	201.69	203.22	204.65	204.96	204	206.08	203.32	204.02	204.96	204.15	203.76	204.23	204.86	203.22
207.97	208.77	206.3	206.88	207.72	206.78	209.26	207.19	208.28	206.11	207.68	207.97	208.68	208.35	208.6	207.02	207.49	208.5	207.86	208.99	207.76	206.79	206.57	208.36	207.76	206.76	208.12	208.96	205.56	208.21	206.96	208.31	208.4	207.68	207.12	207.89	207.64	207.25	208.25	209.25	207.29	208.15	208.04	209.04	207.2	206.77	210.71	208.43	207.4	207.02
210.22	209.18	209.73	210.32	210.54	209.04	208.04	207.21	209.62	209.97	210.59	210.92	209.68	210.37	209.04	210.12	208.06	210.96	209.17	209.95	210.01	208.7	209.09	210.82	208.57	211.06	210.72	211.25	209.2	208.57	209.91	208.54	210.02	210.76	208.81	208.54	207.97	209.76	209.88	208.39	209.56	208.73	210.14	209.44	209.39	208.98	211.39	207.82	209.25	209.26
207.72	208.78	209.51	209.66	207.72	210.07	208.55	209	209.55	209.82	207.49	206.87	209.66	207.82	208.08	206.84	208.2	210.09	208.1	209.4	209.58	209.73	209.38	207.92	209.32	208.35	208.91	209.11	208.24	209.6	206.36	208.1	208.05	207.8	208.94	207.97	208.19	209.01	209.58	208.86	210.3	209.22	207.2	208.7	209.72	207.36	208.93	208.22	207.31	207.53
218.28	215.78	216.35	217.77	218.05	217.32	217.4	215.65	217.35	216.04	216.83	218.39	217.89	217.14	216.2	217.26	216.98	218.55	216.75	217.83	216.23	215.8	215.62	215.93	217.33	218.55	216.73	216.33	217.6	217.7	217.42	217.17	215.52	216.36	217.51	218.8	217.21	214.86	219.19	215.89	216.65	217.32	216.72	216.49	218.48	217.94	217.5	217.48	216.65	217.77
204.63	204.05	205.77	205.79	204.43	205.07	203.51	202.6	203.51	205.19	205.66	203.55	203.64	203.95	204.38	203.88	203.44	204.21	205.31	203.31	204.9	204.3	203.02	203.74	204.03	204.07	204.36	203.2	204.1	206.13	203.41	205.47	203.07	204.21	203.99	203.38	203.06	203.93	203.26	204.22	204.48	203.55	203.14	204.75	202.48	205.53	203.2	203.66	202.68	203.66
211.61	209.19	210.52	209.51	210.46	208.81	208.86	207.74	211	210.38	209.9	209.16	208.43	209.53	210.67	210.21	209.09	209.53	210.29	207.68	209.39	209.97	211.53	209.55	209.97	210.8	208.42	210.2	208.61	209.37	207.97	209.67	209.62	210.26	209.08	209.29	210.79	209.31	210.74	210.29	208.86	209.14	210.66	208.96	209.46	210.29	209.88	209.7	210.32	207.52
198.97	201.43	201.62	201.73	201.53	201.17	200.31	200.66	200.23	200.44	201.29	200.87	198.8	200.88	199.79	201.24	199.92	200.81	199.73	201.02	199.83	198.24	199.24	200.28	201.8	198.86	201.84	200.94	201.07	200.78	200.76	199.85	199.55	199.66	200.42	200.17	199.88	201.74	198.58	201.23	202.2	200.53	200.75	201.74	200.72	201.31	199.56	201.43	199.16	200.75
206.09	207.53	206.76	207.09	204.97	206.99	208.24	206.56	207.26	206.55	207.79	209.49	208.04	207.75	207.36	206.93	207.53	208.61	208.13	206.3	208.13	206.66	207.87	207.41	207.93	206.65	207.42	207.25	208.08	207.62	208.1	206.9	206.65	207.3	208.3	208.85	207.69	207.49	206.62	207.25	206.46	208.07	207.69	208.68	207.14	206.42	207.86	206.28	206.76	207.16
214.31	212.11	210.7	211.79	211.55	210.21	211.7	211.47	211.77	211.05	211.97	210.62	211.09	212.8	213.5	211.82	212.3	211.69	211.83	211.45	211.93	210.74	210.61	210.96	211.14	210.99	211.03	211.85	209.26	210.76	213.46	210.82	210.58	212.65	210.83	210.94	211.55	211.15	211.15	211.95	210.78	211.79	211.86	211.69	212.31	211.81	209.96	211.87	211.66	211.63
217.1	215.97	215.89	217.14	218.46	216.86	217.38	218.39	217.51	217.07	216	217.6	216.11	217.55	215.96	217.76	217.04	216.61	217.56	216.92	215.85	216.58	217.36	217.16	216.1	216.41	216.53	216.39	218.32	217.72	216.9	217.11	216.52	216.72	216.78	215.81	217.26	216.33	217.54	215.62	216.58	217.31	217.91	216.69	217.72	217.35	217.36	217.23	216.78	216.11
208.16	206.69	207.04	209.6	208.54	207.53	208.5	206.99	207.7	208.76	209.23	206.95	205.83	208.22	207.68	207.48	208.8	208.34	208.36	207.36	207.08	207.41	207.16	208.57	207.87	207.52	207.27	207.53	206.89	207	207.27	208.1	208.54	208.51	206.53	207.86	207.1	209.25	208.42	208.37	208.27	207.1	209.09	207.88	208.83	208.42	207.26	208.22	207.74	206.15
210.81	210.07	208.14	209.53	208.9	210.72	210.83	209.12	211.63	209.85	208.78	208.88	208.48	208.59	209.08	209.03	210.39	208.23	211.45	208.24	208.82	209.42	210.3	209.72	210.58	207.98	210.46	209.9	209.05	209.04	209.32	209.83	209.16	208.87	208.64	209.3	210.58	210.09	210.55	209.86	209.88	210.07	209.86	210.94	210.04	210.77	208.5	209.41	209.55	210.6
208.53	207.06	208.42	208.36	209.69	207.63	207.83	210.22	206.1	208.49	207.01	205.64	205.16	209.19	207.25	208.09	205.96	207.52	208.74	208.55	209.47	207.43	209.04	207.91	206.49	208.08	207.6	208.66	206.47	208.74	208.39	206.87	208.73	208.43	208.36	207.28	208.16	208.59	207.92	207.8	207.27	207.99	207.46	207.75	208	207.92	207.85	206.73	208.93	207.36
199.93	199.46	199.83	198.47	199.3	200.01	200.68	201.4	198.4	199.44	200.55	201.6	198.1	199.51	199.38	198.35	200.93	199.29	198.76	199.67	199.31	199.57	198.47	199.91	198.9	199.41	199.14	200.25	199.14	200.05	197.64	200.66	200.66	199.78	199.48	197.52	199.26	200.19	199.61	199.02	200.51	199.97	200.11	198.92	199.3	199.93	200.55	199.34	198.35	200.16
208.79	208.61	210.19	208.85	208.7	209	209.83	208.22	208.2	209.73	209.38	209.13	208.74	208.97	206.94	209.31	209.12	208.75	208.33	207.59	207.49	209.27	208.76	208.31	208.26	208.29	209.3	210.31	207.54	208.04	208.06	209.7	210.86	209.23	208.24	207.37	208.27	208.55	208.78	209.54	208.05	208.49	208.52	208.89	207.44	207.65	207.59	209.37	208.89	208.34
211.56	206.75	208.08	208.52	207.91	207.77	208.78	207.69	208	207.55	207.84	209.11	208.56	208.92	208.62	207	208.84	210.19	208.95	209.97	209.55	207.83	208.25	206.83	208.34	209.55	208.91	208.74	208.43	208.91	208	209.35	210.17	207.79	206.99	208.24	210.38	208.12	208.87	208	207.74	209.02	208.08	209.45	208.59	207.93	209.77	209.39	208.58	208.57
211.31	210.95	212.27	212.25	211.44	211.95	210.58	211.79	212.46	212.38	211.04	211.7	211.57	212.8	210.71	210.67	211.5	212.72	211.5	211.6	212.15	211.22	212.09	209.26	211.74	211.67	210.26	211.7	211.9	212.7	212.83	210.66	210.75	211.71	211.71	211.93	212.54	213.02	210.89	210.71	210.88	211.68	211.58	211.88	210	212.15	212.5	211.51	211.93	209.6
202.05	203.74	201.55	201.91	202.66	202.7	202.92	203.19	203.27	202.66	203.28	202.47	203.27	201.96	203.34	202.5	202.88	201.92	204.2	201.49	202.18	201.81	202.23	204.03	202.77	202.16	201.07	202.26	201.94	203.22	202.5	202.62	201.27	201.23	202.66	201.19	201	201.92	201.14	203.72	202.3	202.7	202.48	202.65	203.27	203.3	201.25	203.63	202.2	204.23
207.24	208.86	208.56	208.38	209.45	208.46	209.36	208.38	210	207.77	209.26	209.74	207	208.37	207.48	210.17	208.16	209.3	210.54	209.58	208.53	207.71	208.9	208.71	209.37	208.51	209.83	208.51	208.37	209.35	208.3	209.3	208.69	208.44	209.13	208.86	208.04	209.58	207.51	208.38	208.76	208.59	207.85	207.76	207.78	207.39	209.42	208.66	208.44	208.9
200.08	200.61	200.38	200.05	202	199.77	200.37	199.91	200.9	200.45	200.43	200.89	200.71	202.09	199.93	200.76	201.12	201.16	200.65	200.71	200.37	200.74	200.11	200.39	199.75	199.96	201.01	200.27	200.15	200.17	199.16	199.08	198.87	200.5	200.31	199.21	198.03	200.44	200.54	199.25	199.75	199.67	199.36	200.15	200.55	199.91	199.75	202.2	200.85	201.41
200.28	200.21	197.52	198.39	199.84	200.21	199.34	200.11	199.67	197.96	199.34	199.84	200.21	200.62	200.75	201.63	201.73	199.25	200.2	200.51	199.91	199.41	199.17	201.79	199.96	200.03	200.67	199.32	199.95	201.11	198.86	199.08	201.17	200.74	201.66	199.83	199.48	201.6	201.72	198.64	199.75	200.44	199.63	201.12	200.11	200.45	200.16	198.75	201.16	198.91
204.07	203.64	204.57	205.7	206.04	205.77	204.1	203.99	204.67	205.35	205	201.87	203.51	204.69	204.28	205.55	204.89	205.06	204.8	205.09	203.13	203.49	205.74	205.42	203.82	206.35	203.82	204.97	204.06	204.37	205.8	203.46	206.35	204.78	204.97	205.83	204.29	205.19	204.36	204.85	205.28	203.2	204.86	204.31	205.24	204.27	204.49	205.47	205.76	203.97
203.32	202.6	204.07	203.56	204.28	202.62	202.97	203.32	202.75	203.22	203.13	203.64	203.4	204.87	204.52	203.25	201.4	204.04	202.92	204.53	202.95	203.57	203.32	204.18	202.97	204.28	202.3	203.1	203.91	203.75	204.11	203.56	204.06	202.96	203.85	203.45	203.03	203.77	204.71	204.44	203.38	203.35	203.82	202.44	203.37	202.8	202.5	203.43	203.87	204.13
210.29	210.53	211.36	211.36	212.75	209.96	210.93	212.35	211.64	210.64	211.64	212.73	211.15	211.48	212.34	212.25	212.49	212.41	209.6	209.44	214.68	211.19	212.26	211.21	211.96	212.95	212.76	211.42	211.1	211.35	210.22	212.08	212.38	212.41	212.28	210.16	210.16	213.45	209.94	211.45	211.38	212.66	212.1	213.26	212.24	212.49	211.34	211	210.9	210.01
210.72	211.7	211.49	210.73	213.06	212.23	212.06	210.04	211.04	210.19	211.23	210.65	209.74	211.5	212.14	211.12	211.72	210.19	212.98	211.77	210.38	210.77	212.7	211.95	211.73	212.07	212.2	213.15	213.07	212.62	211.69	211.39	212.1	211.31	212.21	211.7	210.25	211.55	209.64	211.12	212.36	212.83	211.31	211.26	212.28	211.2	211.56	214.16	211.02	210.89
210.6	212.82	212.8	210.44	210.94	211.1	210.62	212.09	210.9	211.18	210.78	213.22	212.14	211.73	211.46	210.92	211.34	210.92	210.21	211.8	212.37	211.28	211.09	212.13	211.71	211.13	211.73	210.95	211.94	210.57	212.27	210.53	212.32	211.79	211.5	212.36	211.53	211.43	212.54	211.64	211.55	211.04	211.59	210.43	211.88	211.31	211.72	211.56	210.02	212.36
205.23	204.99	205	204.32	203.27	205.63	205.95	205.06	206.74	204.94	203.89	204.41	204.26	205.26	206.26	204.83	205.03	205.06	205.84	205.22	204.82	204.54	205.58	205.53	203.86	205.36	204.37	204.67	203.98	203.25	206.14	205.36	204.61	203.77	204.65	205.72	205.19	204.64	206.37	205.92	203.19	202.85	204.53	205.47	203.6	204.29	205.41	205.35	204.58	205.74
195.24	196.02	194.82	194.9	195.32	194.32	196.37	195.62	195.93	193.6	195.61	195.6	195.55	195.71	193.91	195.74	193.74	194.89	194.32	195.76	194.72	194.48	195.5	194.56	194.55	195.22	196.18	195.03	195.45	192.81	195.37	194.6	194.89	195.49	194.86	195.2	197.22	194.8	196.08	194.08	195.18	196.13	195.59	196.36	195.41	195.72	195.54	194.79	195.06	193.91
208.8	209.3	209.77	209.11	208.52	207.85	209.15	209.67	209.92	207.73	209.89	208.35	209.73	210.29	209.1	209.23	210.61	208.84	210.97	209.23	210.06	209.5	210.34	210.1	209.56	208.7	209	210.44	211.02	208.08	209.63	210.62	209.41	209.85	210.51	209.04	208.55	209.62	210.46	209.74	207.78	210.11	211.21	208.93	209.33	209.18	209.94	209.69	209.38	210.6
209.27	208.85	210.71	208.74	209.43	208.12	208.47	208.16	208.46	207.97	206.85	209.44	209.11	208.39	208.6	208.21	209.09	209	208.95	208.74	209.51	209.09	208.55	207.63	209.85	208.27	207.86	209.11	208.48	208.6	208.5	207.94	209.38	208.75	208.87	207.33	207.6	208.9	209.45	208.22	206.99	208.45	208.67	208.05	208.16	209.83	208.99	208.27	209.57	208.5
202.62	203.31	202.94	204.03	203.35	204.02	202.46	203.73	201.59	203.93	203.42	203.47	202.71	201.52	202.14	202.94	203.3	203.14	202.76	202.03	204.19	204.03	203.69	202.86	203.71	200.61	202.28	204.86	202.41	202.35	201.69	202.91	203.09	201.08	203.88	202.83	203.58	203.45	203.39	203.59	203.04	202.67	203.67	202.89	202.32	203.73	200.98	203.59	203.77	203.52
206.65	205.74	204.87	206.18	205.21	205.09	206.56	205.52	203.14	205.83	206.06	205.02	206.4	204.74	205.52	206.13	204.6	206.69	206.28	204.7	206.08	205.09	205.73	206.28	206.27	205.77	205.7	205.14	204.93	204.9	207.54	204.42	204.92	206.73	206.67	206.5	206.02	205.47	204.41	206.32	207.58	205.88	205.82	204.54	202.92	205.1	205.25	205.48	205.9	205.9
203.84	203.99	205.02	203.84	202.07	204.48	203.27	203.1	204.38	203.48	202.12	204.96	202.45	204.37	203.77	203.82	203.04	204.79	203.25	204.42	204.23	203.62	203.83	204.73	203.78	202.51	206.77	203.59	204.29	204.82	205.88	203.52	203.84	204.35	204.24	204.71	204.16	202.7	205.18	203.63	203.05	203.99	203.38	203.65	204.03	204.16	203.34	204.25	203.61	203.73
207.32	207.25	208.38	206.6	208.3	207.59	206.69	207.19	206.52	208.12	206.77	208.87	208.16	206.04	206.08	207.09	207.26	206.14	207.65	208.95	208.66	208.7	208.74	206.9	208.16	207.58	207.57	207.57	206.39	207.57	207.66	208.09	208.43	207.38	208.42	207.08	207.2	208.34	207.17	208.66	209.45	208.15	207.73	208.22	208.04	208.43	207.65	210.24	208.88	209.14
208.95	207.39	207.2	206.97	206.96	207.24	207.65	207.72	207.86	207.57	207.55	207.79	207.9	207.91	207.38	208.5	207.65	207.46	208.26	207.66	207.9	207.55	208.04	207.67	207.27	208.6	206.69	208.09	208.27	207.8	206.75	207.3	208.62	208.28	206.72	207.38	207.65	208.68	207.4	209.71	210.02	208.87	207.33	208.3	207.38	208.5	208.1	207.89	208.8	208.78
204.01	204.07	204.87	203.32	205.45	203.08	204.11	202.97	203.92	204.46	204.64	203.24	203.39	201.82	204.25	203.42	202.86	204.34	204.18	205.54	205.18	204.78	203.94	203.03	204.49	203.03	205.79	202.95	203.87	202.42	204.29	203.13	204.41	203.82	204.1	202.56	204.42	204.48	204.97	202.75	204.29	203.34	204.81	205.35	203.44	204.46	203.42	205.26	204.85	204.34
206.9	207.79	208.09	207.61	206.92	208.17	206.7	207.67	208.01	207.86	207.52	208.11	208.82	205.73	207.06	208.2	208.47	207.83	209.52	208.12	207.44	207.48	207.69	208.4	209.92	208.52	207.19	206.71	207.63	207.62	208.41	208.01	207.49	207.44	208.44	207.92	208.54	209.24	207.44	208.82	208.91	207.21	206.44	206.76	208.32	208	206.7	207.68	208.42	209.84
199.93	199.11	198.39	198.23	199.26	199.7	199.57	199.23	199.58	198.04	197.26	199.24	198.08	198.12	198.38	199.22	198.54	199.25	198.31	198.87	197.68	199.23	200.2	199.18	199.51	197.97	196.82	197.48	199.31	198.09	199.6	199.45	199.92	198.97	198.48	198.99	198.15	198.62	198.36	197.58	200.65	198.36	199.81	199.35	198.66	199.63	199.58	198.56	198.18	200.25
214.05	213.7	214.8	214.17	212.46	213.53	213.98	212.32	214.99	213.53	213.22	215.2	214.49	214.55	213.31	214.73	213.43	214.02	214.72	211.95	214	214.76	214.44	214.59	214.31	213.38	213.06	214.14	214.47	214.22	213.88	212.16	215.72	212.3	214.69	213.54	213.73	212.96	214.29	212.7	212.39	215.54	212.71	213.15	214.56	214.11	214.86	212.07	214.97	213.47
203.19	201.86	202.13	202	204.52	203.42	203.87	201.08	203.36	202.24	202.39	201.26	201.93	201.45	204.35	201.9	202.45	201.59	203.27	203.69	201.62	201.97	203.49	201.86	202.67	202.62	203.22	202.35	201.81	202.03	201.95	202.13	203.39	202.37	203.4	203.65	204.19	203.06	202.78	201.62	202.11	202.55	201.51	202.05	202.41	201.71	203.71	201.9	203.26	202.64
204.26	204.3	203.32	203.94	202.9	203.96	204.17	202.99	204.67	202.22	204.76	204.11	204.15	202.16	204.02	202.5	204.49	202.12	202.75	203.41	205.49	203.32	203.38	204.3	204.74	204.1	203.46	202.74	203.41	203.94	205	202.84	203.72	203.9	203.66	204.74	204.49	204.71	202.93	204.29	203.86	204.47	204	203.78	202.92	201.63	203.68	205.25	203.52	204.23
201.46	202.04	202.46	202.42	203.97	202.74	202.05	202.65	202.59	201.98	204.13	201.19	202.63	203.23	201.55	203.18	201.47	202.97	204.69	201.28	202.87	201.68	203.92	202.87	201.78	202.98	203.05	203.3	205	203.13	202.43	202.44	203.96	204.5	204.87	202.17	202.37	202.4	203.35	202.2	204.15	203.49	203.47	202.9	201.75	204.19	202.45	202.16	202.27	203.26
208.05	209.84	208.59	209.18	209.42	209.26	207.93	206.79	207.75	208.32	207.15	207.7	209.3	209.27	208.82	210.04	207.86	208.8	209.34	208.75	206.72	207.62	208.29	208.28	209.24	208.63	207.23	207.85	206.89	208.61	209.94	207.59	206.78	209.87	208.21	207.77	209.8	209.2	208.61	209.33	208.08	207.69	207.34	210.8	210.37	209.07	208.4	209.74	208.04	210.03
214.48	214.56	212.57	213.45	215.68	215.31	212.94	212.47	214.66	213	214.71	213.86	213.48	213.48	214.3	214.04	213.6	213.75	212.46	213.41	213.9	213.21	212.45	215.28	214.4	214.29	214.46	213.84	212.79	214.09	213.22	213.41	213.91	213.64	213.51	212.73	212.94	212.57	213.36	213.62	213.11	214.05	212.45	214.89	210.42	212.66	212.81	214.57	214.4	213.22
204.24	204.03	203.31	203.7	202.84	202.5	203.52	203.23	207.44	204.2	203.82	204.93	203.69	203.32	202.64	201.66	202.8	203.35	204.01	201.79	204.33	202.55	204.47	202.59	204.43	204.8	204.34	201.29	202.37	204.33	203.48	202.02	204.46	204.99	202.56	202.71	205.07	203.39	201.64	202.47	203.72	203.61	204.17	205.27	203.85	203.95	203.16	203.63	204.53	203.41
217.64	217.98	217.54	216.23	217.25	215.69	217.24	216.61	217.2	217.07	217.32	217.38	217.25	217.48	216.91	218.07	217.9	217.31	217.5	215.91	217.44	216.74	218.25	217.97	216.79	217.91	217.33	215.56	217.15	217.19	215.14	216.67	216.04	217.23	216.8	216.41	216.4	218.51	216.91	217.56	216.71	216.34	218.02	216.42	218.02	217.05	216.9	217.09	216.52	217.06
207.27	206.98	206.72	206.8	206.46	206.08	206.59	206.27	206.15	206.51	206.89	206.92	206.76	206.7	206.21	208.07	207.14	206.21	207.99	207.64	206.29	206.17	208.16	207.23	206.71	206.57	206.85	206.26	205.5	205.88	207.55	205.64	207.03	208.02	207.6	207.51	205.68	205.75	206.06	204.59	207.18	206.64	206.33	205.04	206.13	205.61	208.05	207.14	207.56	206.62
209.02	208.59	209.07	210.23	208.23	207.42	209.21	208.12	208.69	208.42	208.75	209.94	208.64	209.93	209.19	208.63	207.6	206.95	209.87	209.81	210.38	209.11	209.65	208.37	207.84	211.4	209.78	208.58	207.06	208.54	208.36	209.6	209.28	206.98	208.92	209.08	207.82	207.83	207.95	208.86	208.42	210.57	208.65	209.43	207.17	208.99	207.64	207.06	208.53	207.79
194.47	194.58	194.05	194.54	194.59	194.16	192.92	194.63	193.79	192	194.21	194.35	194.39	194.21	195.86	195.08	193.78	194.62	193.61	193.99	196.45	193.07	194.47	194.21	192.87	194.38	194.11	194.01	195.9	193.85	194.99	193.87	193.63	193.27	195.07	194.26	193.23	194.21	195.24	193.67	195.34	194.21	193.21	194.71	194.68	194.37	193.32	193.6	194.41	194.45
217.86	218.19	218.64	216.68	218.07	218.95	217.02	217.51	218.11	218.41	219.02	217.61	216.28	218.5	218.25	218.13	218.59	216.69	218.87	217.23	217.77	216.88	218.04	217	217.81	219.36	219.06	217.59	218.83	217.84	217.54	218.94	215.76	218.75	216.77	219.24	217.39	217.63	216.9	218.01	215.92	217.82	217.84	218.93	216.97	218.31	216.66	217.44	218.34	217.77
199.53	198.4	199.48	199.02	198.4	198.97	198.43	197.48	198.52	199.36	200.94	199.14	196.81	198.46	199.46	198.76	198.34	198.3	198.56	200.22	197.81	197.34	199.37	198.57	197.96	198.36	198.71	199.47	197.43	198.36	197	199.76	198.58	198.16	198.18	198.17	197.91	198.21	199.05	198.91	198	198.54	198.42	198.52	199.23	198.99	198.96	197.9	198.88	198.93
217.26	216.07	217.21	216.79	217	217.64	217.07	217.36	217.35	217.61	216.84	216.59	216.97	216.56	217.13	217.93	217.98	217.78	216.27	216.6	215.62	216.88	218.05	218.04	216.54	216.58	216.84	215.6	216.32	217.89	217.74	217.87	216.99	217.08	218.05	217.11	217.73	216.57	216.6	217.04	216.33	217.77	216.96	216.38	216.63	217	216.61	216.74	217.73	216.53
209.02	206.94	208.38	208.93	209.29	210.37	208.85	208.26	210.56	209.94	209.35	206.5	206.99	209.75	209.34	208.7	208.42	206.77	207.75	208.67	208.47	209.07	209.59	209.08	209.98	208.76	208.65	208.98	207.55	209.54	209.55	208.09	208.9	208.28	209.04	209.07	208.65	209.14	207.74	208.62	210.02	209.13	208.7	208.71	209.26	209.71	208.26	207.92	208.55	209.05
207.84	208.86	207.83	207.6	209.16	208.43	206.65	206.83	208.85	207.82	207.69	207.53	209.34	208.5	208.76	208.01	208.48	208.9	207.91	206.59	207.55	206.54	207.56	207.57	207.53	207.64	208.44	206.7	208.59	208.07	207.63	207.59	208.3	208.22	206.73	208.46	206.82	207.7	208.68	209.07	207.77	209.73	208.39	208.62	208.8	207.6	207.66	206.49	207.74	207.21
208.08	208.81	207.51	210.43	208.85	208.33	208.39	207.55	210.63	208.51	206.86	209.26	207.82	207.76	207.26	208.68	207.55	207.37	207.23	208.04	207.67	208.28	207.6	208.76	209.53	208.43	209.05	208.36	208.04	208.56	208.88	208.3	208.26	207.94	209.98	208.67	208.82	211.08	209.13	207.91	209.55	207.86	208.37	207.41	207.77	208.67	206.92	208.51	208.86	208.78
197.66	196.94	199.57	199.43	199.42	198.87	200.75	200.07	199.86	200.84	198.29	198.24	200.14	200.93	200.61	200.33	199.42	199.45	199.84	201.12	199.87	199.8	200.03	200.91	200.74	199.19	201.61	200.33	198.92	201.11	199.23	200.01	199.02	199.08	198.22	199.2	197.93	200.87	199.06	197.6	200.96	198.67	199.93	199.22	200.12	199.86	199.7	199.14	199.94	199.52
211.42	211.21	210.66	211.69	211.34	211.84	210.84	210.37	210.28	210.73	213.29	212.25	210.65	211.02	210.85	211.15	211.11	211.27	209.9	212.04	212.83	211.82	210.97	211.71	211.79	211.3	211.62	212.43	211.26	210.38	210.91	211.42	211.92	210.71	211.31	209.52	211.41	211.12	212.31	211.23	212.76	212.35	211.4	211.53	210.1	212.65	212.73	212.19	211.55	212.67
211.93	210.47	212	211.91	211.86	212.01	211.83	211.89	211.09	211.78	213.58	211.67	212.19	213.5	211.98	210.35	212.89	213.5	213.31	212.11	211.46	212.79	212.35	213.55	212.58	211.29	213.63	212.14	211.24	211.8	213.11	211.6	211.99	212.87	212.24	212.35	210.53	212.8	212.14	210.21	212.38	213.53	211.35	211.87	212.67	211.24	211.53	211.54	212.18	212.05
215.31	216.81	218.19	217.45	215.73	217.7	216.28	216.82	217.68	216.85	218.42	216.4	217.33	216.51	217.09	216.16	216.62	218.46	215.82	218.65	216.57	216.72	217.94	217.65	218.19	215.44	218.19	218.17	216.71	215.69	216.83	218.94	218.31	217.56	217.95	218.8	216.62	218.58	218.02	214.87	217.61	216.96	217.2	218.1	215.77	216.84	216.84	215.3	217.75	217.89
217.39	216.78	217.83	218.42	216.86	216.98	217.6	218.39	218.43	217.08	216.32	218.51	216.65	216.54	218.39	216.03	216.39	217.14	216.6	218.09	217.04	216.25	217.83	218.45	215.99	216.65	217.01	216.79	216.14	215.73	217.22	216.12	215.76	217.21	217.17	217.58	217.03	219.67	217.22	217.81	216.77	217.84	216.94	214.96	216.83	216.37	216.51	216.8	217.19	216.3
215.31	213.08	213.24	211.74	215.55	214.89	213.84	214.14	212.86	213.26	214.12	213.01	213.43	213.19	212.71	213.14	213.47	214.43	214.15	213.94	213.3	213.25	213.8	214.09	214.28	212.38	214.49	214.31	213.37	212.6	214.21	215.24	215.09	213.81	213.56	214.65	214.42	213.4	213.22	212.79	213.09	214.9	214.33	213.41	215.04	213.15	216.78	213.56	213.81	212.44
202.23	202.63	204.13	204.01	202.77	203.71	201.96	204.23	203.26	203.28	203.47	202.88	202.2	203.27	203.9	202.44	204.12	202.31	202.61	202.31	203.67	202.89	202	202.09	202.9	201.26	202.79	203.57	203.58	203.27	202.17	202.46	204.95	202.45	203.43	203.59	203.16	202.18	204.16	203.94	203.5	200.52	203.2	203.38	201.97	203.33	202.85	202.73	203.82	203.75
207.07	207.52	207.42	206.52	208.57	208.22	208.7	207.8	208.36	207.53	208.72	208.34	208.66	208.88	206.72	207.46	206.73	207.43	207.15	207.44	207.13	207.12	207.15	208.69	208.06	208.4	207.16	207.17	208.93	208.05	207.68	209.38	209.95	207.92	208.04	207.05	208.92	206.4	208.56	207.28	209.2	206.63	208.4	208.69	208.02	209.27	207.48	209.29	208.57	206.96
209.44	210.67	208.9	210.16	210.2	209.78	209.81	208.67	207.25	208.79	210.29	210.48	208.93	210.17	208.79	210.67	209.13	210.88	209.71	210.87	207.73	209.7	209.38	211.34	210.64	210.13	209.22	210.48	208.49	209.07	209.62	208.6	209.86	209.67	208.67	208.86	209.83	208.23	208.01	208.78	210.1	210	209.1	209.42	212.02	210.43	209.46	209.29	208.73	208.67
210.88	212.08	211.56	211.35	212.58	210.69	211.03	212.96	212.75	211.38	210.64	211.41	212.23	212.31	211.51	212.13	211.21	211.21	210.4	212.3	210.82	212.82	211.92	210.19	213.37	210.36	211.8	211.32	211.38	211.65	210.69	211.15	211.48	210.79	212.3	212.86	209.83	212.02	211.78	212.22	213.29	212.3	208.79	210.71	211.35	211.14	212.09	210.95	212.08	209.74
211.08	210.94	211.85	212.82	211.78	212.73	212.61	211.62	211.93	213.81	211.71	211.54	213.25	211.78	212.8	212.94	212.83	212.56	212.48	211.48	213.29	213.42	211.91	213.15	213.45	213.13	211.66	212.8	210.74	213.66	211.63	213.02	212.62	211.97	211.74	212.88	211.87	211.8	212.83	211.68	211.69	211.32	212.93	213.29	211.6	213.19	211.19	212.07	212.66	211.14
213.22	211.25	210.57	212.44	212.85	211.67	211.52	211.56	212.14	210.99	212.14	213.39	211.03	209.68	211.41	211.5	212.39	211.1	211.66	211.87	213.82	211.58	212.69	211.88	211.12	212.38	213.93	210.53	211.61	211.41	211.62	212.54	209.45	213.12	211.41	211.15	213	211.85	213.46	213.99	211.3	211.78	210.49	212.71	213.5	212.5	212.82	210.99	211.42	212.11
199.26	198.59	199.06	198.24	199.64	200.76	200.29	199.75	200.23	198.6	200.28	198.79	199.77	198.94	200.38	200.08	199.49	196.91	198.95	198.54	197.1	199.17	199.45	199.27	201.22	198.98	199.19	199.9	199.55	200.2	198.4	199.9	199.89	197.67	198.21	200.56	199.36	198.9	200.4	199.65	200.38	199.31	198.24	201.02	198.95	198.91	198.47	199.32	199.2	199.86
217.41	216.6	217.9	217.37	216.28	216.98	216.68	217.51	218.46	217.51	216.28	217.5	215.89	216.41	214.81	218.04	216.33	217.05	217.41	217.88	217.63	216.81	217.66	215.81	216.94	216.91	217.5	217.96	216.79	216.86	217.52	217.39	217.01	216.15	216.71	216.36	215.86	216.57	217.86	217.13	217.04	217.37	217.12	216.52	217.51	215.52	217.46	217.41	216.39	216.66
211.33	211.18	212.07	211.7	209.62	213.56	212.08	211.85	212.7	211.24	211.72	211.18	213.06	212.82	210.28	212.62	211.39	211.52	212.42	212.83	209.83	212.56	212.29	212.19	212.71	212.27	211.27	211.5	210.16	212.24	212.18	212.28	212.09	209.51	212.43	211.66	212.19	209.77	209.63	211.7	212.22	212.34	211.38	209.96	209.5	211.49	211.87	212.18	210.88	212.46
209.81	208.31	206.35	207.99	207.45	207.93	208.86	209.43	207.01	210.11	208.06	208.39	209.04	209.77	209.98	209.13	209.26	209.67	208.2	209.75	208.42	208.47	207.75	208.68	207.47	209.07	208.81	208.74	209.77	206.86	209.28	208.62	208.67	207.9	207.89	208.55	208.66	207.93	207.83	208.25	208.34	207.84	209.32	209.01	208.89	207	207.81	207.71	207.7	209.45
217.67	218.21	218.31	217.84	218.72	216.8	217.89	217.46	217.36	217.12	217.9	217.9	219.16	218.19	218.42	219.45	217.39	217.33	217.17	217.23	218.6	218.05	218.27	218.26	218.35	217.81	218.91	217.94	218.09	217.71	219.64	217.27	218.43	218.1	217.48	218.76	216.54	218.03	218.55	218.02	217.7	219.39	216.91	217.49	216.87	216.89	219.34	216.3	217.19	217.21
198.44	198.72	198.12	197.6	197.33	198.36	197.79	198.45	198.11	198.97	198.3	199.11	198.36	198.9	197.91	198.18	198.22	197.36	196.99	199.85	197.4	197.4	197.3	199.13	198.32	198.94	197.96	198.55	198.74	199.46	198.61	198.35	197.52	197.97	196.94	198.63	198.19	197.04	197.68	198.24	198.96	197.19	197.61	198.46	198.89	197.28	198.16	197.44	196.43	198.07
199.51	197.98	197.53	199.33	199.21	198.05	198.87	199.78	198.72	197.79	200.28	198.29	199.24	200.58	197.92	198.25	198.77	199.05	198.56	198.57	198.37	198.76	198.77	198.25	198.71	198.11	198.03	198.72	197.02	197.75	200.34	199.49	198.9	198.65	197.96	199.28	198.87	198.37	197.75	198.73	198.85	199.06	196.57	200.4	199.38	198.49	199.64	198.44	199.6	198.41
199.51	197.71	197.74	199.63	200.07	197.46	199.62	198.81	200.8	199.37	198.61	198.62	198.19	197.25	200.17	198.79	198.94	199.26	199.28	198.89	198.98	198.82	198.38	198.91	199.44	200.36	199.42	200.03	198.64	198.7	197.73	199.27	199.44	199.5	200.29	200.9	198.97	198.33	198.09	198.59	197.88	199.78	200	198	198.97	198.99	200.02	199.48	199.3	199.98
200.59	201	201.6	203.73	200.57	200.32	200.93	201.25	199.45	202.37	200.26	202.71	202.04	199.47	200.15	199.68	201.86	201	200.96	201.7	202.54	200.85	202.31	200.93	200.88	199.96	201.18	201.34	201.56	200.23	203.4	201.68	201.39	201.89	202.65	201.83	201.97	200.67	201.61	200.51	200.86	200.46	200.59	201.38	200.04	200.94	202.33	199.19	202.33	202.77
207.82	208.49	208.54	209.44	209.45	209	209.12	208	210.29	208.49	208.69	208.67	209.71	206.94	209.23	208.92	208.71	207.85	210.35	211.12	209.36	208.15	209.78	209.73	209.35	208.88	207.06	208.83	208.42	207.21	209.08	208.82	210.05	209.28	208.76	209.31	211.01	209.11	209.85	209.4	208.8	209.49	208.78	208.97	209.64	207.5	210.31	208.29	211.63	209.58
208.14	207.09	206.65	206.79	206.23	207.76	209.19	205.85	208.62	205.67	208.11	206.82	207.58	208.46	208.62	206.73	207.42	207.71	208.38	207.03	206.93	208.18	205.85	208.05	208.94	207.27	208.92	208.08	207.35	208.99	206.73	208.84	207.96	205.62	209.05	207.59	208.36	207.75	209.63	207.93	207.34	207.92	205.69	208.14	206.92	208.65	206.71	206.43	207.71	207.09
197.11	197.43	198.86	199.31	197.18	198.2	198.45	197.82	198.18	197.71	198.32	198.34	197.84	197.44	198.26	198.26	197.34	197.45	197.77	196.68	198.64	197.73	198.46	198.28	199.38	196.61	197.38	196.95	196.68	197.56	197.83	196.36	197.41	197.72	197.98	198.21	197.79	197.38	197.6	197.77	197.01	197.6	198.53	198.3	199.44	197.57	197.71	199.44	198.7	198.56
194.9	195.03	196.05	195.32	195.33	195.64	197.32	196.22	196.2	194.43	195.78	195.31	194.65	195.76	193.69	195.42	194.56	195.62	194.92	194.15	196.43	196.11	196.9	194.68	197.28	196.32	196.72	196.04	194.99	194.89	194.65	194.51	195.46	195.05	195.91	195.94	195.84	195.34	195.02	193.42	194.81	195.3	196.24	193.58	195.49	196.87	194.83	194.72	194.54	194.55
208.71	208.73	207.12	208.32	206.99	208.84	208.76	209.1	208.65	207.3	208.28	208.72	208.56	209.94	206.9	209.03	208.53	208.64	208.58	209	209.07	207.83	209.13	209.17	208.36	210.02	209.28	208.03	207.62	208.51	207.82	208.57	207.99	207.97	207.07	208.73	207.66	208.43	208.07	208.88	209.83	209.39	209.56	209.25	208.71	207.48	208.45	208.66	209.99	209.5
208.35	208.62	208.45	208.59	209.83	207.83	209.22	209.33	207.59	207.55	207.8	207.93	210.08	208.34	208.9	208.29	208.68	207.48	211.26	209.77	208.66	209.25	209.86	208.47	208.2	209.39	208.83	207.43	208.76	208.46	208.37	210	208.75	207.15	208.71	207.87	208.19	207.4	209.03	208.08	209.1	207.19	208.95	208.88	210.36	208.52	208.23	208.39	209.54	209.37
200	201.78	200.28	200.84	202.89	200.97	201.42	202.97	201.81	202.03	200.53	200.88	200.52	202.42	201.53	201.3	202.49	201.65	202.47	199.53	199.97	202.16	200.9	201.44	201.27	201.89	200.69	201.99	200.28	200.06	202.25	200.4	200.02	199.35	200.98	201.32	201.7	201.56	199.93	201.33	204.16	200.48	200.81	201.25	201.89	201.35	200.09	202.25	201.65	200.77
212.86	213.68	211.92	212.05	212.56	210.12	213.86	211.57	210.47	213.55	213.88	213.26	214.07	214.23	214.07	212.33	213.06	214.22	213.2	212.52	213.44	213.3	211.6	213.4	213.63	211.73	213.17	212.6	212.57	211.74	214.11	212.1	212.15	214.03	213.56	212.97	213.59	213.41	213.37	212.55	213.75	212.63	212.36	212.3	214.39	212.85	213.27	212.54	213.54	213.34
205.35	205.36	204.32	204.06	203.86	204.95	206.22	204.72	204.1	204	206.57	203.33	203.83	204.7	204.57	206.14	204.71	205.9	204.49	204.56	204.58	206.48	207.06	204.97	203.69	205.42	205.01	204.35	205.9	205.62	207.26	204.81	206.15	204.44	203.55	203.05	205.97	204.32	202.84	204.49	205.38	204.42	203.91	204.64	204.73	204.47	205.2	205.12	204.48	205.68
205.68	206.52	206.49	204.8	206.22	206.47	207.7	205.28	204.86	206.27	205.61	205.95	206.2	206.41	204.87	206.34	207.07	205.41	205.38	204.59	206.76	205.94	207.2	206.29	206.05	205.52	205.42	206.29	206.21	206.82	206.45	204.35	204.98	205.92	205.62	205.74	206.09	205.8	205.13	207.02	207	207.26	207.15	206.69	207.42	205.84	205.15	206.65	204.3	206.31
215.55	217.75	215.87	216.86	217.43	217.21	216.54	216.39	216.81	217.46	217.26	217.36	219.03	217.61	216.49	217.65	218.14	217.42	217.08	218.31	216.5	218.53	216.5	218.62	217.9	218.11	216.69	217.29	218.78	218.7	217.13	216.35	217.61	216.68	217.63	217.01	218.13	216.36	217.05	216.58	218.14	219.01	218.6	217.13	217.54	217.25	217.23	216.74	218.01	216.73
211.99	212.46	210.55	210.34	213.15	213.36	211.81	212.44	212.7	211.34	211.25	211.41	212.1	212.52	211.09	209.72	212.8	210.2	211.63	212.12	211.85	211.51	209.97	211.54	212.18	212.69	211.34	212.9	210.58	211.68	211.8	211.88	210.84	209.42	214.14	211.07	211.27	211.97	209.65	211.5	212.45	210.21	211.34	211.75	211.99	211.73	211.81	212.26	210.68	210.88
207.59	210.52	209.3	208.41	208.32	209.21	207.62	209.43	208.13	209.43	208.54	208.46	209.43	208.59	209.84	207.5	209.79	206.44	208.17	209.91	208.55	209.75	208.64	207.68	207.85	208.46	208.71	209.27	208.92	208.83	208.32	209.96	208.5	208.45	209.3	208.08	207.69	207.15	208.03	209.91	209.42	208.69	208.33	208.62	207.96	208.98	208.86	209.85	209.55	208.62
212.43	210.74	211.77	211.58	211.49	212.43	211.93	211.31	212.28	212.65	210.42	210.23	211.38	210.58	212.45	211.93	210.76	211.88	212.21	213.81	210.93	212.02	211.05	211.37	211.2	211.82	209.44	211.29	211.15	211.89	212.89	211.56	211.76	212.63	213.91	212.29	210.47	212.78	213.45	212.35	210.23	210.77	210.42	212.77	211	211.04	212.29	210.82	211.84	211.58
217.86	219.05	216.76	219.1	218.02	219.4	217.62	218.01	218.75	218.19	216.98	217.55	216.42	218.69	216.2	219.34	217.64	218.9	218.96	217.76	217.77	217.12	218.89	216.53	217.45	217.36	218.09	215.81	217.36	216.23	218.3	217.96	217.6	217.07	218.62	218.71	218.5	219.11	216.82	218.81	217.02	218.87	216.87	218.89	217.69	216.6	219.05	218.49	218.56	218.17
200.78	199.44	198.83	198.61	200.3	199.56	199.69	199.94	198.67	199.29	199.27	200.28	198.92	199.01	199.24	198.85	199.89	199.83	199.48	199.76	199.93	199.38	200.09	200.85	197.76	199.45	199.85	197.73	199.66	200.54	199.2	199.13	199.97	198.66	199.81	199.63	198.91	199.13	200.84	198.99	200.17	200.06	199.32	198.8	198.9	199.58	199.53	198.69	200.93	200.11
212.21	212.27	213.49	213.04	211.42	214.42	212.91	212.87	211.84	213.41	213.2	212.9	211.8	212.17	210.57	212.49	213.11	212.09	212.52	213.17	212.99	213.09	212.54	213.51	211.17	212.09	212.97	211.55	213.07	211.26	212.25	213.22	212.13	212.03	211.81	212.13	211.75	212.56	214.18	211.83	211.35	211.47	212.04	213.1	213.1	212.07	211.65	211.01	211.31	211.77
194.28	194.62	195.91	192.85	194.52	194.6	194.85	194.49	193.85	193.62	192.41	195.31	192.3	193.89	193.55	194.5	192.48	194.54	195.12	195.68	193.65	194.17	193.26	194.87	194.61	192.61	194.41	193.31	192.82	194.3	196.54	194.65	193.18	194.02	195.33	193.02	195.54	194.24	193.95	193.14	193.79	193.46	193.95	194.61	194.18	194.21	194.14	194.76	193.84	193.39
195.25	193.59	192.96	193.47	194.02	194.25	193.36	193.44	194.24	193.54	195.25	194.95	193.63	193.55	195.18	195.08	194.15	196.4	194.02	195.77	195.28	192.79	194.12	194.01	192.81	193.27	192.83	193.75	195.85	193.71	194.38	194.91	194.25	193.15	195.04	192.13	196.66	193.91	194.28	193.53	195.67	194.1	195.67	194.03	194.75	194.42	193.61	193.88	195.03	193.45
207.87	207.49	207.7	207.73	207.27	207.58	207.72	210.73	206.68	208.02	206.76	206.55	207.62	207.64	208.68	209.6	206.88	207.32	207.91	207.48	208.88	208.55	208.27	208.82	206.47	207.03	207.25	207.04	207.8	206.96	207.5	208.53	207.79	207.63	207.29	207.9	208.19	209.61	206.18	208.18	208.92	207.62	208.16	207.76	206.93	207.27	208.07	207.26	207.23	208.13
203.98	203.52	203.18	203.81	203.2	203.54	202.58	203.22	203.82	201.77	204.07	203.66	204.89	204.68	202.43	203.26	204.06	204.18	204.38	203.1	203.91	204.41	203.53	204.27	203.83	201.93	203.73	204.41	204.41	202.4	203.45	203.39	201.62	204.12	204.29	203.43	203.04	204.99	203.05	203.12	205.03	203.65	202.21	205.19	203.11	203.33	202.81	202.29	203.31	203.46
200.46	199.74	200.54	201.06	199.7	200.63	198.9	202.03	200.16	201.16	199.57	200.05	199.54	199.04	200.84	200.56	201.95	199.92	200.72	202.14	200.69	199.64	200.57	200.53	199.45	200.43	199.26	199.73	200.99	200.79	200.75	201.01	201.63	199.61	199.69	201.19	201.26	200.67	198.53	200.27	199.2	200.58	200.15	201.72	201.68	200.5	200.15	200.11	200.68	200.78
207.06	204.44	206.84	209.32	204.93	206.34	205.81	206.11	206.9	205.94	205.82	204.66	205.06	206.5	208.85	206.35	206.63	207.64	208.62	205.87	205.17	206.58	206.03	205.03	206.04	205.97	206.51	206.68	206.78	207	206.27	207.51	204.61	207.41	205.92	205.82	205.78	206.13	204.77	205.23	205.16	205.37	207.56	206.12	206.78	206.72	207.1	205.15	206.74	206.35
214.05	212.98	213.26	212.25	212.12	212.23	213.56	213.67	215.02	213.34	212.91	212.11	213.61	213.51	213.73	212.81	212.34	211.84	211.64	214.07	213.1	213.32	212.61	213.37	212.99	212.38	212.84	214.67	212.94	213.05	212.29	213.41	214.23	213.32	212.03	214.11	213.75	213.14	211.28	211.99	211.85	214.85	212.79	212.11	211.92	213.05	212.3	212.69	211.88	212.44
206.92	208.44	206.83	206.42	207.86	207.39	208.73	205.6	208.41	206.88	208.19	207.51	206.23	207.67	207.66	207.3	208.08	206.95	207.49	209.24	206.59	207.43	208.21	207.81	208.28	205.97	207.74	207.87	206.56	208.02	207.85	208.2	207.02	207.06	207.6	207.9	208.96	209.32	207.3	207.71	207.94	207.03	207.68	208.84	208.01	205.88	208.72	206.67	208.37	206.37
215.67	217.12	217.47	216.98	216.48	217.12	217.73	217.15	217.22	217.19	217.05	215.87	217.54	215.89	216.36	215.79	216.07	216.28	216.54	217.48	216.06	216.58	217.24	217.4	216.1	216.01	217.61	217.52	217.9	218.33	215.91	217.49	216.9	217.65	217.59	216.65	217.01	214.47	216.3	217.33	216.69	217.4	217.14	217.84	216.46	217.16	216.31	215.98	216.74	217.92
202.22	199.95	202.71	201.35	200.19	200.26	201.2	201.27	200.88	200.05	201.32	201.07	201.68	202.86	201.71	201.04	202.77	201.77	200.91	201.71	201.18	200.52	201.32	200.31	202.06	201.82	199.47	201.11	202.96	202.03	199.97	203.16	200.74	202.31	203.65	201.3	199.75	200.75	201.74	200.14	202	201.47	200.79	201.22	200.67	202.49	200.56	201.61	200.75	201.12
216.88	217.57	218.12	218.23	217.08	218.69	216.97	218.75	217.1	218.57	217.11	216.34	218.13	218.46	217.98	218.89	218.49	218.75	218.51	220.26	218.08	217.6	219.62	217.98	218.93	219.05	217.4	217.72	218.37	216.4	217.75	215.79	217.14	216.13	217.44	217.08	218.6	217.8	217.1	216.85	218.74	219.07	217.19	217.81	216.55	217.91	218.64	218.05	217.94	218.09
199.8	200.38	198.16	198.73	199.21	199.5	199.13	199.93	199.31	199.13	197.91	198.89	199.32	199.03	198.01	201.64	200.53	198.14	200.97	198.28	199.67	199.21	200.7	199.18	197.74	198.1	199.81	199.59	199.1	198.19	200.13	199.86	198.4	200.58	198.76	198.08	198.59	198.77	199.58	198.01	199.95	198.19	199.15	199.3	200.3	199.47	199.04	199.34	197.26	201.59
199.93	198.45	200.98	199.74	199.96	200.26	200.35	199.98	201.29	200.35	200.34	199.4	201.09	199.76	199.48	200.74	201.53	200.74	201.31	199.75	201.6	198.21	200.36	200.38	201.38	198.86	199.66	200.29	199.68	198.48	201.37	199.84	201.02	199.78	200.87	201.2	200.94	201.01	199.08	199.73	199.32	200.63	200.87	201.22	198.92	201.19	199.8	201.73	200.13	200.47
207.57	207.4	209.94	207.78	209.07	206.56	210.66	208.54	208.04	207.17	207.39	209.15	208.34	209.16	208.41	210.13	208.36	209.52	209.46	209.21	208.9	208.14	208.19	208.28	209.82	209.31	208.81	208.92	207.28	208.27	207.6	209.35	208.64	209.11	208.85	207.95	208.95	208.96	208.24	209.37	209.89	209.83	209.29	208.53	207.54	208.23	209.02	208.56	209.01	208.42
216.68	216.43	216.4	216.32	217.49	217.72	217.22	215.58	217.59	216.36	216.28	217.71	217.32	216.25	216.43	219.39	217.43	216.81	218.41	217.88	216.3	217.19	216.02	216.01	217.02	216.13	216.38	216.37	217.26	216.21	214.86	218.08	218.08	217.38	217.38	217.84	216.62	215.82	215.77	217.32	217.06	216.04	216	217.52	215.56	217.34	216.65	217.08	217.49	218.8
207.43	208.16	207.89	208	207.92	207.33	207.87	207.84	207.92	207.51	208.19	207.55	208.83	206.89	206.6	207.07	208.75	207.55	207.13	208.63	206.88	209.38	207.76	208.13	206.87	208.67	207.82	205.99	206.89	207.53	208.21	207.89	207.65	207.89	208.73	208.44	208.04	206.16	207.05	208.24	207.61	208	206.13	205.87	207.86	208.76	206.52	209.52	206.89	208.46
210.14	208.93	208.64	209.81	208.84	206.95	209.18	208.88	206.94	208.11	210.25	208.74	210.62	208.81	208.5	208.37	208.59	208.69	209.47	208.07	207.9	208.54	208.63	208.48	210.75	211.15	209.07	208.78	207.35	209.84	208.03	208.5	208.48	209.78	210.29	207.64	209.13	209.2	209.18	209.23	207.54	207.74	208.3	209.08	208.66	209.27	209.77	207.67	207.34	209.39
215.79	216.53	217.1	216.24	217.55	217.09	217	217.74	216.03	216.41	217.23	216.24	216.87	216.2	218.01	215.63	217.26	218.26	214.99	219.3	216.75	216	217.71	216.49	217.62	218.1	217.07	218.08	216.07	217.32	216.4	216.24	217.44	218.59	216.51	217.06	217.84	216.46	216.77	216.81	216.12	217.06	216.78	218.54	216.65	218.11	217.7	216.16	215.94	217
207.69	208.08	207.84	206.84	207.72	208.12	204.73	210.82	208.26	208.64	207.67	207.04	209.3	206.08	206.61	207.75	207.8	208.38	207.8	208.17	207.91	207.39	207.63	208.78	207.35	206.9	208.61	207.34	208.03	207.21	209.07	207.44	207.99	207.58	207.55	208.07	207.41	207.13	207.51	207.14	206.69	207.95	208.9	209.21	208.21	207.97	207.42	207.62	206.84	208.34
199.16	200.51	198.34	199.68	199.28	198.21	197.26	198.54	199.3	197.82	199.44	199.16	197.89	198.22	199.32	199.32	200.11	198.16	198.5	200	200.1	198.89	196.66	197.83	199.14	199.23	198.95	199.2	198.65	198.39	199.24	198.61	199.31	198.74	197.63	198.64	199.66	198.2	198.35	199.58	198.98	197.34	197.27	199.43	199.39	199.04	198.21	200.23	199.1	198.35
203.41	205.45	203.95	205.28	205.08	204.88	204.01	205.95	203.16	204.54	203.5	205.83	204.56	205.44	203.3	204.09	205.95	204.63	204.33	204.16	203.77	204.57	203.93	206.05	203.63	204.81	205.54	204.36	203.6	205.33	203.81	206.06	205.5	205.01	205.42	205.51	204.75	204.28	204.38	203.05	204.18	205.11	204.69	205.15	202.95	203.81	203.69	204.63	203.72	205.09
201.81	199.75	200.1	201.24	199.9	201.45	200.25	201.18	201.24	201.94	200.4	199.55	199.28	202.42	201.65	199.49	200.27	201.05	200	201.06	200.43	201.26	200.39	199.36	199.71	200.61	199.25	200.74	200.58	199.89	198.79	201.62	200.15	200.44	200.77	200.46	200.1	201.12	200.11	201.29	198.65	201.18	199.87	200.93	200.48	199.72	201.13	200.84	199.46	200.31
209.31	209.92	210.44	207.94	210	209.45	209.23	207.77	210.45	209.53	209.4	209.79	209.39	208.39	210	208.38	208.72	207.84	209.39	208.48	209.76	208.77	207.61	208.51	208.68	209.3	210.06	208.73	210	207.66	209.09	208.99	209.26	210.69	210.45	210.26	208.46	209.55	208.83	210.34	208.81	208.69	209.01	209.17	209.89	209.99	210.02	210.89	210.21	210.08
213.89	213.85	214.76	214.24	212.68	214.77	213.89	214.53	213.02	215.32	215.4	213	214.5	213.88	213.41	213.64	213.19	213.56	213.85	214.18	215.1	214.96	213.79	214.47	214.13	213.82	213.27	214.47	215.13	214.37	214.86	215.7	213.17	213.59	213.88	215.27	212.44	213.41	213.73	213.81	215.06	213.48	213.11	213.74	213.9	213.94	212.71	213.91	213.88	213.13
202.49	199.31	201.69	201.67	199.43	201.65	200.72	202.05	198.93	199.66	200.43	200.97	199.84	200.11	200.56	200.64	201.12	198.64	199.24	199.34	198.8	199.55	199.61	199.08	201.34	200.04	200.3	201.64	199.48	201.69	200.38	200.09	198.75	201.76	200.64	200.29	199.07	199.84	197.94	199.45	198.7	200.17	200.33	199.76	201.11	199.68	199.71	199.61	200.65	200.85
219.01	218.02	218.11	218.95	216.01	217.1	216.73	217.41	219.98	217.24	219.01	216.62	218.21	219.54	216.76	218.36	216.77	217.13	218.22	217.46	218.84	216.33	220.36	218.78	217.46	216.52	217.56	217.95	217.61	216.58	218.39	217.02	218.01	216.6	217.27	218.2	217.64	217.94	217.29	217.4	217.85	218.26	217.81	217.1	218.4	219.34	217.29	216.84	218.17	218.48
208.84	208.75	209.31	208.74	208.28	209.25	209.83	208.33	210.66	208.1	207.63	208.15	209.41	207.62	207.81	207.16	208.32	207.69	209.45	207.34	208.15	207.96	207.63	207.58	207.16	209.87	210.64	209.24	207.54	207.72	208.98	207.46	208.83	209.63	209.2	207.6	207.3	209.06	209.39	209.22	208.47	207.79	206.39	209.79	209.72	208.46	209.96	209.17	207.93	209.06
205.99	208.16	207.57	206.8	207.66	206.68	208.8	207.74	209.69	208.78	208.57	207.07	208.16	207.07	207.81	206.74	208.23	207.71	209.27	207.33	208.4	208.87	207.56	206.97	207.02	207.07	207.05	206.52	207.69	207.17	206.04	208.29	207.96	208.87	208.63	207.83	208.17	208.81	207.44	206.99	207.66	206.56	208.8	208.89	207.96	208.14	206.65	207.8	207.76	208.17
207.6	206.83	206.99	207.26	207.18	206.51	209.09	205.33	207.28	207.67	205.92	207.73	208.14	208.32	207.46	206.75	207.3	207.91	207.94	207.42	208.28	206.63	208.08	206.64	208.24	208.07	208.47	207.52	207.92	207.65	206.92	206.79	206.83	209.08	208.64	207.45	208.31	208.77	206.55	207.97	208.67	208.14	208.01	208.92	208.22	208.3	208.75	208.15	207.08	208.69
200.39	201.98	201.06	202.47	199.78	200.87	201.1	201.54	202.29	199.57	201.6	202.48	201.16	200.49	201.52	201.6	202.35	201.83	201.87	201.61	202.07	201.1	201.23	202.05	200.2	201.37	201.79	202.46	201.29	201.31	201.54	201.8	201.15	201.2	200.48	200.58	201.91	200.53	201.09	200.9	201.29	201.55	201.31	202.54	201.84	203.34	200.52	202.64	199.51	202.5
216.56	217.08	215.28	217.49	217.15	216.84	217.82	214.79	216.29	216.44	215.94	216.14	217.07	216.25	216.16	216.4	217.54	216.59	217.83	215.81	216.42	216.88	217.5	218.02	217.84	216.54	216.69	217.04	216.49	218.55	216.94	217.64	216.94	215.71	218.37	219.27	215.72	216.3	216.9	216.56	218.25	216.34	216.93	217.6	216.91	218.52	217.72	215.64	217.15	218.1
209.62	210.13	210.37	209.51	209.18	210.76	208.96	209.66	210.15	209.42	209.25	209.9	211.34	208.35	207.98	210.82	209.46	209.06	209.35	208.27	209.23	210.28	209.48	208.18	208.19	209.85	211.24	211.82	209.58	211.24	209.32	208	208.4	209.84	211.32	208.78	208.07	210.2	209.43	207.94	209.79	209.98	208.61	207.63	208.74	208.77	211.33	210.28	209.32	209.61
207.39	207.77	206.97	208.78	206.74	208.41	209.09	208.17	208.41	206.69	207.22	208.4	208.55	208.14	208.97	207.92	208.44	208.04	207.88	206.51	207.59	208.69	207.37	208.4	206.89	207.57	206.14	209.51	207.58	208.03	207.16	208.55	207.85	207.35	206.92	208.13	207.87	208.42	206.68	209.53	208.89	206.97	206.26	207.59	207.82	211.13	208.4	208.24	206.04	208.94
218.5	219.26	217.81	217.11	217.3	217.59	218.46	218.87	217.53	217.73	219.69	216.76	218.33	217.77	218.54	217.36	217.37	217.4	217.08	217.4	217.93	216.48	218.39	217.88	216.39	218.03	217.22	216.59	217.34	215.75	219.75	218.11	215.9	218.15	218.33	218.59	216.35	218.41	217.56	217.9	217.2	218.56	218.28	218.3	217.49	216.98	217.83	217.24	217.41	217.18
194.1	193.23	193.06	192.87	193.11	192.48	193.28	194.86	193.83	195.01	194.68	195.56	195.29	194.81	193.87	193.83	193.45	193.53	193.43	195.69	195.01	193.79	192.94	193.9	193.35	193.86	194.73	192.99	193.69	194.07	194.95	194.12	194.76	194.71	192.59	192.3	193.84	193.37	194.63	193.4	195.3	194.84	194.32	192.02	194.93	194.37	194.81	194.44	193.03	194.3
207	207.12	207.08	207.93	207.27	207.68	205.9	205.9	209.24	207.82	207.72	208.43	207.26	207.23	206.45	206.64	208.25	207.39	207.99	207.81	208.76	208.77	207.45	206.86	206.91	207.21	208.19	207.99	208.24	206	207.93	206.5	207.32	207.01	208.26	207.8	206.65	208.02	207.84	207.05	207.63	207.88	209.3	208.86	206.76	209	207.72	209.21	206.78	206.9
216.31	217.11	218.26	216.96	216.22	217.67	217.32	217.28	217.71	216.83	216.53	216.81	215.24	217.82	216.94	216.95	216.5	217.2	216.11	216.03	215.56	215.84	218.33	216.92	216.78	216.56	217.16	216.86	216.04	217.04	216.32	216.93	215.46	216.2	215.92	218.53	217.03	216.83	217.03	218.27	215.87	216.57	217.08	217.41	218.33	216.49	218.01	216.77	217.46	216.81
194.73	192.65	193.95	195.15	194.3	192.38	193.38	194.64	193.06	193.85	195.36	195.94	194.35	194.12	194.52	193.9	195.77	192.91	193.48	194.86	195.39	194.89	193.6	193.5	195.58	194.41	195.81	193.39	193.56	194.61	193.92	192.73	194	193.63	193.44	193.82	192.76	193.97	194.52	192.82	193.56	194.51	195.89	194.19	194.13	194.61	193.85	194.07	192.54	194.98
200.83	200.97	201.1	199.03	200.17	201.11	201.08	201.91	201.95	199.27	200.9	200.79	200.67	200.58	200.74	200.08	201.26	201.33	202.53	200.17	200.74	199.29	201.41	201.68	201.38	202.61	199.31	201.24	200.71	200.97	200.5	201.7	199.74	200.5	201.93	202.31	200.67	200.81	200.84	201.64	200.38	201.01	200.02	201.03	200.37	201.73	199.23	201.15	201.11	202.08
212.67	211.81	212.61	212.62	212.22	211.66	209.13	212.28	212.11	210.33	211.38	213.19	210.6	213.21	210.71	211.79	212.48	211.37	212.44	212.56	210.94	213.39	211.88	212.92	211.59	212.74	211.5	211.79	211.62	212.87	212.51	211.34	212.6	210.65	211.24	211.85	213.18	212.41	212.06	212.46	211.59	211.83	212.93	212.1	210.81	212.82	212.16	212.77	210.48	213.66
208.1	208.88	208.34	209.86	208.35	208.95	208.04	207.91	207.43	207.01	209.04	207.9	208.69	208.23	207.48	209.03	208.37	208.53	209.97	208.77	208.53	206.93	207.58	208.08	208.12	207.25	208.6	207.91	208.51	208.17	209.19	208.07	208.25	208.98	208.6	207.51	207.6	207.97	207.61	208.57	207.9	206.47	207.55	208.96	207.99	208.48	208	206.66	209.33	208.52
212.89	212.92	212.89	213.9	213.48	212.71	213.06	213.34	212.97	214.61	212.9	212.71	212.36	210.8	214.18	213.64	212.01	212.23	213.5	212.23	212.26	212.38	212.55	211.91	213.5	213.52	213.19	212.49	213.99	213.37	212.83	211.82	211.83	213.16	212.51	212.89	211.83	212.65	213.67	212.52	212.77	212.29	212.86	212.55	212.35	212.99	213.14	213.49	212.78	211.65
207.75	206.4	208.63	207.44	208.78	205.75	206.98	208.38	209.14	207.75	205.95	207.63	208.62	207.08	208.87	207.25	207.77	208.56	207.94	207.52	208.36	208.7	207.11	206.71	208.25	206.83	208.28	207.35	207.41	207.62	208.81	205.56	209.61	207.08	209.17	207.41	207.32	208.01	207.6	207.34	207.64	209.42	205.83	206.55	206.79	207.15	206.31	207.02	206.43	208.11
202.68	201.43	203.15	201.27	204.33	201.9	203	203.85	204.45	201.68	204.74	202.78	203.89	201.35	202.59	202.62	201.97	202.37	202.33	202.18	201.49	202.09	204.52	203.48	202.47	203.36	201.83	202.06	202.81	201.62	202.23	202.64	204.88	202.66	201.77	202.18	204.6	203.82	203.03	202.32	202.49	202.13	202.84	203.61	202.5	202.92	202.86	201.73	202.77	202.09
207.95	208.38	208.24	209.17	206.15	208.7	205.95	206.44	208.35	207.56	207.65	207.4	208.67	207.53	207.29	209.52	207.38	207.17	208.11	205.93	207.21	208.91	208.61	206.74	208	208.53	208.86	208.33	208.86	208.71	209.18	208.61	208.61	207.7	207.71	208.69	207.32	208.23	206.14	208.39	207.55	208	209.22	205.94	208.49	206.7	207.16	208.42	208.78	207.42
205.5	207.41	206.91	207.22	207.44	208.25	207.89	208	208.06	207.2	208.24	205.62	208.34	207.85	206.51	209.3	205.89	209.32	207.56	208.46	208.27	207.92	207.73	207.76	207.67	207.09	207.32	208.08	207.29	207.82	206.85	209.7	208.71	207.17	208.54	207.87	208.61	208.23	208.6	208.04	207.78	209.87	205.23	208.65	207.9	207.9	207.61	208.6	206.79	206.77
204.21	205.17	203.34	204.34	202.74	204.64	204.71	204.28	204.91	205.29	204.26	203.73	203.75	205.49	203.19	202.92	205.07	204.51	203.03	203.78	204.89	203.71	202.32	202.88	204.11	204.54	202.82	204.58	205.35	203.36	204.28	204.05	203.12	204.08	203.26	203.65	204.15	203.6	203.62	204.58	204.4	205.45	201.74	204.03	204.61	203.89	203.3	204.06	204.14	204.89
204.65	203.24	203.35	204.51	203.23	201.3	203.23	203.33	203.58	204.11	201.99	203.27	202.23	203.31	203.82	204.21	203.35	203.79	202.49	203.42	203.43	203.59	205.41	202.8	203.18	203.5	203.13	203.61	202.01	203.27	203.35	205.42	202.97	204.44	203.48	203.31	203.02	202.87	203.51	204.67	203.27	202.26	204.24	204.05	204.08	203.73	203.73	203.11	202.59	203.43
200.25	201.9	199.69	198.99	200.03	199.61	198.98	198.76	200.24	198.3	198.59	199.2	201.73	199.62	201.19	200.32	200.22	201.16	201.16	200.23	200.67	200.47	200.86	200.25	201.77	200.27	200.01	200.86	201.86	199.81	201.21	199.88	202.06	201.89	201.03	199.74	201.23	200.4	199.52	200.97	199.7	200.65	199.33	200.14	200.61	200.69	201.85	201.53	199.77	200.45
209.39	207.49	208.65	211.2	210.34	208.11	210.61	209.5	209.04	209.09	210.62	209.63	209.58	210.3	210.5	208.51	210.06	208.47	209.39	208.99	210.57	209.88	209.41	210.36	209.7	209.71	211.13	208.34	208.69	210.94	210.78	209.25	209.14	208.99	208.98	208.27	209.19	211.02	210.17	210.06	208.63	210.7	210.45	207.56	209.2	210.66	210.06	209.61	209.28	209.47
206.4	207.25	205.74	207.42	205.77	206.31	207.06	207.36	207.81	205.89	206.54	205.56	207.25	206.73	206.12	207.43	206.69	207.37	206.26	205.31	204.89	206.77	206.31	207.38	206.25	208.03	208.63	206.52	206.48	206.34	207.12	207.95	207.28	207.78	207.35	206.1	206.24	207.79	206.96	207.15	206.89	205.8	210.04	205.53	206.64	207.52	206.62	207.48	204.98	207.39
206.33	206.5	207.09	204.73	205.97	206.8	206.09	205.61	206.5	206.04	204.97	204.77	206.69	207.7	205.12	207.36	205.77	207.81	206.59	207.27	205.14	204.52	206.49	206.65	205.9	206.83	205.25	207.5	206.41	206.27	206.8	206.11	206.64	206.58	204.83	204.89	208.09	206.54	206.25	206.23	206.32	206.41	207.1	206.76	204.67	205.2	207.16	206	206.18	207.18
199.69	201.04	201.21	200.43	200.36	199.6	200.34	200.76	199.23	200.89	199.51	200.26	199.78	200.56	198.84	200.73	200.25	200.31	200.02	201.86	200.02	200.62	199.17	200.11	200.52	199.58	198.66	199.82	201.77	199.93	200.89	200.76	200.21	202.53	199.7	200.65	200.36	198.53	200.09	200.23	200.33	199.17	199.47	200.57	199.94	200.04	199.96	199.8	198.38	200.48
213.78	212.24	212.09	211.63	213.2	211.94	211.8	213.87	213.14	211.92	210.42	213.63	212.76	212.15	212.37	212.25	213.48	213.11	210.73	212.89	211.88	211.17	213.04	212.08	212	212.11	212.02	211.51	213.21	211.24	212.04	211.44	211.06	212.25	212.29	212.37	211.78	214.06	211.52	210.88	212.69	211.72	212.41	212.41	212.24	213.36	211.61	210.41	214.36	213.96
211.77	211.39	211.25	212.16	211.73	210.78	211.56	212.96	211.26	211.48	211.96	213.09	212.19	212.99	211.67	211.39	212.07	213.11	211.35	210.67	211.95	212.46	211.04	212.53	211.81	211.58	211.26	212.03	211.47	211.96	212.1	210.57	213.11	212.01	213.61	212.28	210.44	211.09	210.62	212.77	211.95	211.98	211.87	211.08	213.38	212.35	212.65	212.53	211.25	210.88
209.28	209.23	209.01	209.3	208.09	208.39	207.79	207.43	208.47	210.03	207.77	209.59	209.26	207.88	205.39	209.05	208.95	208.91	207.83	208.3	209.13	206.91	207.18	208.72	206.78	207.2	208.86	209.36	208.27	209.68	209.55	208.15	208.54	211.35	209.5	208.11	209.75	209.14	208.04	210.62	209.02	209.76	209.5	208.53	208.2	209.93	208.77	209.17	206.71	208.81
198.51	199.36	198.44	198.74	197.62	198.9	197.9	196.83	197.99	199.3	198.21	198.21	199.14	198.3	200.03	197.24	198.82	198.35	198.16	197.91	198.8	198.45	198.25	198.17	199.05	198.57	198.59	198.59	197.68	199.01	200.25	198.54	198.11	200.25	198.02	198.8	198.34	199.02	199.04	198.37	198.86	197.78	198.3	196.24	198.69	197.8	198.84	197.17	199.37	198.16
202.42	201.91	200.66	202.77	201.22	201.02	199.62	200.17	200.43	203.08	201.31	201.11	200.41	201.93	200.85	200.36	199.39	201.31	201.49	203.03	201.79	198.99	200.33	203.31	200.49	199.63	202.82	203.86	200.27	202.33	202.23	201.52	201.19	200.51	200.3	201.34	202.72	203.37	200.91	202.73	201.84	201.56	201.94	201.38	201.04	201.51	201.63	201.16	202.9	202.43
208.17	208.83	209.56	206.74	207.52	208.49	208.54	207.06	206.72	207.68	206.76	209.48	208.16	208.01	206.37	208.3	208.29	206.27	208.89	207.22	208.64	207.16	208.81	207.82	207.98	206.21	208.02	207.77	207.84	208.25	206.83	208.04	208.37	207.82	207.61	207.77	206.64	207.58	206.55	206.29	208.48	207.27	207.43	208.03	209.43	206.85	207.6	208.7	206.06	209.59
212.22	211.18	212.36	213.63	213.93	211.32	211.66	211.82	210.92	212.82	213.38	212.58	212.52	212.43	211.4	212.21	212.88	212.43	214.1	212.74	209.4	211.82	212.74	212.95	212.6	211.64	211.85	211.75	210.3	212.17	214.67	212.3	213.57	212.07	211.81	211.63	212.78	212.2	211.3	212	212.68	210.67	212.98	212	211.11	213.31	213.87	212.46	213.01	211.35
205.27	205.04	205	205.51	206.88	205.49	204.98	205.21	205.06	206.85	206.18	205.4	204.54	204.11	206.71	205.17	205.41	204.98	204.96	203.59	206.47	203.95	205.32	206.44	205.8	204.71	205.74	206.34	205.69	204.81	204.74	204.83	207.14	205.68	205.28	204.49	205.11	206.7	206.76	206.46	204.97	204.04	206.78	203.48	206.29	203.13	206	206.89	205.28	206.9
217.79	215.38	216.09	217.87	216.55	218.85	216.04	218.22	217.05	217.58	217.62	216.64	216.51	217.31	217.02	216.64	217.65	218.46	217.86	217.66	217.54	217.32	217.28	215.49	217.33	217.67	216.79	216.61	218.24	217.25	218.7	217.61	218.18	215.71	217.45	217.42	218.43	217.53	217.92	218.47	217.2	216.62	218.25	217.2	216.79	216.92	218.15	217.64	216.4	216.65
202.35	201.7	201.86	201.64	201.72	204.47	202.13	203.77	202.93	203.21	203.02	201.63	203.26	202.36	203.14	201.08	203.31	203.22	201.06	201.96	202.25	201.51	202.79	203.84	201.19	202.73	201.58	203.2	203.02	202.94	202	202.84	203.78	202.75	202.42	201.45	202.11	202.38	203.27	201.31	201.82	203.38	202.36	203.68	200.11	202.13	201.1	201.97	200.74	203.35
202.1	201.84	202.91	203.3	203.86	202.6	203.95	203.72	204.27	203.13	203.51	203.24	204.18	202.08	201.61	202.94	204.03	203.01	203.19	203.5	203.3	203.23	203.66	203.77	202.17	204.42	205.1	201.43	202.44	201.66	202.63	203.75	204.73	204.94	203.24	202.87	203.87	202.91	202.36	203.11	202.01	204.61	202.92	202.46	204.67	201.14	202.64	203.45	203.66	201.71
207.78	207.2	208.27	209.52	211.22	208.1	208.45	207.72	210.11	208.93	208.11	208.92	208.3	208.24	209.14	208.91	209.39	209.74	205.44	210.38	208.76	209.71	208.75	208.57	209.03	207.3	208.28	209.95	208.45	209.01	208.27	208.7	209.42	208.92	209.14	210.27	207.76	209.57	207.84	208.16	208.36	209.46	209.12	210.75	208.1	207.55	209.13	208.36	208.55	208.61
201.85	203.74	202.18	202.7	201.56	204.21	203.03	201.55	203.01	203.66	202.07	203.48	200.8	203.26	202.07	205.05	203.74	202.65	201.33	202.73	203.33	203.86	203.48	201.53	202.93	203.3	202.21	202.63	204.75	201.71	203.04	203.15	201.35	202.84	202.66	202.39	204.67	202.33	202.44	203.33	202.46	202.25	201.83	201.01	202.97	201.3	202.76	202.44	204.01	202.53
200.02	199.34	199.41	200.21	200.35	198.55	198.09	198.86	198.58	199.79	198.74	200.7	197.6	199.13	198.77	197.88	199.83	199.3	198.63	199.57	199.33	198.19	197.38	198.74	200.25	198.49	200.25	198.53	199.24	198.85	199.61	198.98	201.34	201.01	199.73	200.42	199.11	200.75	199.35	199.46	198.22	200.63	200.39	199.82	198.16	198.03	199.84	199.57	198.18	199.08
206.98	207.86	208.65	210.06	208.26	209.66	208.04	209.28	207.29	207.51	208.72	208.07	208.39	209.17	207.35	208.83	207.86	209.33	208.08	207.42	209.37	207.75	208.74	208.05	210.33	208.37	208.91	206.65	207.92	209.77	208.96	207.32	208.1	207.9	209.62	209.06	209.42	208.18	207.68	207.71	207.69	209.13	208.42	208.74	209.35	208.27	209.63	207.96	208.25	209.34
211.38	212.49	212.96	212.79	212.92	212.81	213.11	212.55	213.5	211.67	211.94	213.48	212.4	212.76	212.79	211.24	214.39	213.39	212.29	213.39	211.16	211.85	212.79	212.69	210.69	210.72	213.17	211.48	210.46	212.12	211.92	210.88	211.07	213.13	211.65	212.8	212.16	213.61	211.82	212.02	212.99	211.05	211.09	212.45	211.81	212.42	212.86	213.96	211.57	211.1
205.8	204.04	203.47	205.37	205.36	206.35	205.37	204.77	204.47	205.81	204.51	205.15	204.2	203.44	205.72	204.48	206.33	206.81	205.25	203.68	204.06	205.66	203.96	204.55	204.55	204.21	205.24	205.19	203.5	206.65	206.55	205.2	206.02	205.07	204.46	203.23	201.84	204.68	203.66	205.36	203.31	204.5	205.08	204.77	204.97	204.42	203.19	206.65	205.2	203.83
216.65	216	217.47	217.5	216.51	216.07	216.7	216.98	218.01	216.15	216.23	217.26	215.26	216.5	218.05	217.74	216.78	216.69	218.23	216.12	217.72	218.01	215.66	217.65	218.01	217.77	218.24	216.88	218.48	218.13	216.51	216.46	216.15	216.29	217.33	216.82	216.54	216	218.77	216.65	216.79	217.68	216.48	216.59	218.48	216.64	215.94	218.2	216.81	217.55
205.19	205.73	204.49	203	204.96	203.72	205.38	203.86	204.1	204.94	203.62	202.87	203.81	205.04	203.83	203.39	204.7	204.09	204.1	203.13	203.84	202.76	204.36	203.63	203.29	204.72	205.47	204.45	204.28	204.79	203.54	205.7	204.38	203.44	203.96	202.93	204.22	204.39	203.21	203.18	205.41	205.05	203.12	204.79	206.31	204.76	203.32	203.69	203.58	204.58
208.04	207.25	207.93	208.29	208.24	206.84	207.58	205.97	206.86	206.44	207.45	207.89	206.52	206.91	207.85	207.08	208.65	207.3	207.97	209.66	207.12	206.05	206.95	208.24	208.68	206.8	208.79	207.84	207.61	209.86	208.27	207.68	207.96	208.86	209.26	206.55	208.9	208.36	208.03	208.72	208.26	207.41	207.99	208.37	206.24	207.97	208.33	207.44	208.89	208.07
203.87	202.96	203.97	203.72	204.98	204.81	201.8	202.9	201.08	203.52	200.55	203.05	202.27	204.01	201.65	203.19	203.25	204.08	201.88	200.55	202.98	202.27	202.27	203.02	202.78	203.23	200.68	201.96	202.73	202.31	201.87	202.4	202.46	203.84	204.36	202.96	201.91	202.91	203.4	201.72	202.75	202.21	202.85	203.87	201.51	201.86	202.99	200.88	203.14	201.93
204.81	203.83	203.63	203.31	204.19	204.95	204.4	204.71	204.3	203.16	202.43	203.16	203.66	202.48	203.2	204.65	204.11	205.24	203.63	203.69	203.9	202.18	204.63	203.67	204.24	202.63	202.48	203.26	203.74	203.63	205.01	203.47	203.27	202.7	203.73	202.14	202.89	203.67	203.19	203.36	202.67	204	203.21	203.16	203.2	202.22	204.71	203.04	204.28	204.56
217.12	216.52	217.52	216.56	217.46	216.9	215.77	218.71	217.17	216.34	215.13	217.56	215.83	217.69	216.74	217.15	216.77	216.35	218.86	216.09	217.97	216.53	215.57	215.52	217.59	217.92	218.7	217.02	216.71	216.28	215.33	217.99	218.75	215.41	216.23	216.07	216.18	218	214.95	216.36	215.62	216.9	215.18	216.71	215.67	218.15	218.17	216.77	216.93	215.96
208.96	209.23	208.39	209.07	207.59	210.4	208.09	209.23	208.99	209.78	207.9	208.5	209.15	210.14	208.88	209.23	209.4	209.42	209.76	207.23	209.6	208.12	209.25	206.78	208.63	208.6	208.6	208.57	208.42	208.14	208.09	207.17	209.79	209.38	206.98	208.92	210.05	208.73	206.93	208.79	208.83	208.41	210.09	208.09	209.66	209.67	208.13	207.65	209.45	209.4
206.56	207.36	208.71	208.65	207.9	208.82	208.08	207.44	207.3	205.59	208.71	206.33	209.03	208.65	209.3	207.88	206.47	208.38	208.2	208.42	208.56	209.18	206.55	209.01	207.15	206.91	209.08	208.25	207.35	206.95	208.42	207.64	207.99	208.64	207.82	208.38	206.4	207.38	207.39	208.29	208.16	208.19	208.73	207.03	209.09	205.69	208.01	206.61	210.53	207.9
207.95	207.56	207.34	208.35	208.95	207.54	208.8	208.51	210.37	207.36	208.43	208.32	206.84	209.1	207.79	209.22	209.58	208.81	209.17	206.59	208.11	209.38	209.12	209.88	208.95	207.96	208.5	209.03	209.3	209.13	206.54	207.24	209	209.53	208.41	209.7	209.07	208.05	210.21	208.04	208.15	208.19	208.14	207.49	207.81	209.87	209.82	209.44	206.93	208.34
207.77	208.65	207.55	207.63	209.16	206.17	208.48	208.36	207.85	207.89	206.27	208.1	208.67	207.05	206.15	207.23	207.99	207.36	207.26	208.9	207.62	206.3	208.28	208.3	207.35	207.56	207.88	208.32	208.79	209.72	207.28	208.49	208.22	207.33	207.86	207.77	208.87	208.04	208.05	208.01	207.08	208.16	208.03	208.51	206.38	207.57	207.79	208.48	208.19	205.31
206.91	206.92	206.77	207.21	207.21	207.29	206.51	208.04	206.16	208.37	209.25	208.64	208.47	208.79	208.35	208.22	208.64	207.67	207.75	206.51	207.96	208.65	207.7	208.29	209.36	209.25	208.24	209.47	208.38	206.53	207.16	206.85	206.55	207.16	207.58	207.44	206.82	209.84	209.58	206.6	208.12	207.97	207.39	207.48	208.3	208.75	207.67	208.03	206.78	207.5
207.58	206.87	208.17	207.08	208.06	209.21	207.35	208.74	209.69	207.6	206.43	208.59	208.45	209.81	207.38	209.36	207.31	207.9	207.18	209.03	206.59	208.37	207.3	207.71	208.02	207.22	207.71	206.44	208.89	206.63	206.59	207.84	208.76	207.11	207.47	208.06	206.34	208.96	207.49	207.39	208.54	207.05	207.74	206.5	208.81	205.63	206.99	208.46	205.91	208.85
218.36	219.03	217.44	216.38	216.75	216.78	218.36	216.12	216.9	217.88	216.19	217.28	217.29	217.39	216.98	218.4	217.55	216.73	217.8	218.47	217.44	219.13	217.29	218.34	219.36	217.81	216.05	217.05	218.13	217.23	217.83	215.89	218.91	217.26	217.17	215.76	218.35	219.29	217.31	217.38	217.03	218.09	217.76	218.34	219.17	218.86	218.05	215.67	218.38	217.66
204.64	202.5	203.56	202.94	202.5	204.67	203.76	202.52	203.49	203.75	202.82	203.75	203.48	202.91	203.71	202.55	202.85	203.54	203.85	202.55	201.75	203.38	203.07	203.66	203.05	204.75	202.36	203.08	202.11	202.2	202.14	202.61	203.26	203.01	203.78	201.93	202.59	201.82	204.27	202.84	203.15	202.59	203.64	202.03	203.85	203.49	202.22	203.32	201.69	203.89
208	208.78	208.21	209.21	207.85	208.08	207.09	208.73	206.75	208.24	208.27	207.67	207.57	206.74	208.2	208.34	206.68	208.08	207.17	207.65	207.24	208.08	208.09	207.85	208.19	205.21	208.51	206.51	206.04	208.23	206.55	207.19	208.42	208.23	209.37	208.84	208.87	206	206.31	207.03	209.47	206.73	207	207.72	207.84	206.92	208.79	207.88	207.16	208.28
209.24	208.25	207.63	208.65	208.65	209.88	208.98	207.27	208.72	207.85	207.85	209.95	207.88	208.06	209.11	209.33	208.27	207.77	209.09	207.83	209.25	210.28	208.76	208.05	208.84	207.71	208.69	208.72	209.18	209.14	208.44	208.61	208.42	208.38	209.4	209.88	209.63	208.61	210.03	208.06	207.83	208.58	209.43	208.36	207.77	208.74	209.71	208.08	208.98	206.83
219.36	216.89	216.97	216.58	216.36	218.52	216.17	217.48	217.52	216.19	217.34	218.03	217.09	216.57	216.79	216.03	216.91	214.02	218.95	217.62	216.54	218.23	217.09	217.29	215.85	217.03	217.19	218.2	217.6	217.39	217.26	217.4	215.69	216.97	215.69	216.84	216.84	216.86	215.98	216.92	217.05	216.81	216.53	216.96	215.83	218.47	217.94	216.65	218.02	216
199.64	199.14	200.27	199.08	198.59	198.95	200.21	199.99	199.31	200.75	200.14	200.55	200.06	198.7	200.05	199.33	200.99	200.41	200.12	199.31	199.65	198.43	200.89	199.9	199.24	200.53	199.91	198.88	198.86	199.65	199.2	199.83	199.19	201.77	199.7	199.78	198.89	201.96	200.64	199.12	199.64	200.79	200.36	198.43	199.64	199.44	200.53	200.41	199.5	200.51
207.75	208	209.26	209.19	208.62	208.22	208.75	210.29	209.08	208.62	208.66	209.45	209.4	208.12	208.09	207.24	209.72	209.18	209.03	208.98	208.45	208.91	209.85	208.01	209.32	208.74	209.72	208.94	209.82	208.47	208.63	208.46	208.99	208.46	208.27	207.54	206.68	208.63	209.77	209.57	208.14	209.45	209.75	208.24	207.69	207.93	208.9	207.53	209.75	209.19
206.3	205.53	206.4	206.94	205.45	206.92	205.04	206.84	205.07	206.09	206.83	202.44	206.1	205.38	204.15	206.82	205.18	206.72	207.41	205.64	205.33	205.19	206.86	204.69	205.21	204.48	205.66	205.15	205.02	205	204.41	205.41	206.21	207.12	205.85	204.54	204.76	205.55	205.38	205.28	205.33	205.53	206.44	204.57	206.64	205.47	205.45	207.3	205.81	204.97
204.72	203.19	203.82	203.37	203.91	203.72	204.49	205.87	203.48	202.68	204.85	203.36	202.99	204.6	204.52	203.36	202.59	202.11	205.33	202.56	202.54	204.55	201.72	203.89	204.72	204.5	204.79	203.15	203.43	202.89	204.43	204.18	202.85	204.2	204.05	203.41	203.21	204.41	204.45	202.92	204.02	204.04	203.58	202.73	202.24	202.95	204.39	204.37	204.33	204.03
208.49	208.26	209.04	209.92	209.74	210.29	209.29	209.15	208.14	209.02	209.24	207.95	207.99	208.13	207.12	209.12	210.26	207.54	208.02	209.08	208.59	208.36	208.82	209.4	209.41	210.21	207.02	209.19	209.29	211.48	208.51	208.05	208.48	208.43	209.67	207.71	209.65	209.21	208.29	209.79	208.52	208.89	209.3	209.93	208.61	209.26	207.32	208.02	207.97	206.53
207.32	206.95	209.36	208.4	207.77	207.58	208.39	206.94	206.1	207.75	208.21	207.95	207.73	207.38	207.44	207.19	207.04	207.43	208.34	207.93	208.26	209.03	207.83	206.68	208.23	208.06	208.61	207.86	206.9	207.08	206.82	208.78	209.25	208.15	207.98	207.65	208.55	208.23	209.59	207.02	206.35	207.34	207.72	207.66	208.94	209.03	208.33	209.02	208.03	207.31
204.53	204.43	201.57	204.69	203.49	204.99	203.11	203.02	202.48	202.61	202.77	201.57	202.1	204.24	202.65	203.39	202.75	202.66	202.86	204.46	203.72	203.72	204.53	202.56	203.86	203.07	202.89	203.34	201.35	202.03	202.71	202.84	203.43	203.28	202.91	202.6	204.05	202.71	203.72	203.71	203.77	203.66	202.52	204.46	204.47	202.21	201.78	204.57	202.27	202.59
212.4	209.77	210.86	209.84	211.96	212.3	211.86	211.76	211.64	212.74	210.58	211.52	211.49	210.6	212.4	210.2	212.32	211.99	211.62	213.12	210.4	210.62	212.02	210.27	211.18	210.76	212.04	212.04	211.83	210.93	210.99	212.53	211.39	212.68	212.07	211.04	211.69	209.93	211.52	211.63	211.62	212.45	211.36	211.96	212.43	210.92	211.66	211.36	212.76	211.84
203.85	203.29	202.91	204.05	202.91	200.82	202.33	201.14	202.94	201.76	204.4	202.53	202.22	203.32	201.77	202.41	201.49	202.74	202.39	202.39	203.96	203.57	202.93	202.4	204.15	201.91	202.49	201.52	203.11	202.88	201.53	201.18	201.21	205.35	202.73	203.18	200.31	203.53	202.1	201.87	202.08	201.13	203.61	202.1	202.31	202.88	203.36	202.23	201.6	201.52
197.8	199.53	199.05	200.02	200.83	199.27	199.67	198.76	199.55	200.57	199.79	199.84	199.89	199.22	199.79	199.3	199.59	201.07	198.47	200	197.8	197.67	196.89	198.69	198.97	199.64	198.02	199.54	199.19	200.18	198.35	200.12	200.43	200.44	199.57	199.23	199.31	200.2	199.3	200.47	198.66	199.5	198.82	198.09	199.66	198.86	198.98	201.04	199.93	199.54
211.17	212.88	212.31	211.87	211.49	210.79	211.34	211.94	212.53	212	210.96	213.87	211.23	211.29	211.19	212.2	211.61	211.15	211.19	212.46	211.63	212.27	211.9	212.02	212.39	211.75	211.77	210.96	212.52	209.71	212.06	209.47	211.62	209.35	211.86	211.86	211.65	211.67	211.48	211.9	211.89	209.95	210.78	212.52	210.72	212.03	210.73	212.95	211.51	212.46
211.1	211.77	212.95	211.4	210.96	210.01	213.85	211.74	213.17	211.88	211.62	211.38	211.37	211	212.04	210.77	212.07	212.5	210.06	212.12	213.01	211.32	211.68	211.45	212.34	211.82	211.57	211.61	212.21	211.39	211.41	212.06	211.48	211.82	211.2	210.91	211.62	212.19	211.98	212.29	211.02	211.55	210.99	211.31	212.16	212.61	211.81	210.23	211.07	211.96
208.47	208.2	208.21	208.62	209.06	209.77	208.5	209.61	207.4	210.61	209.13	208.21	208.17	210.22	207.7	209.09	209.14	209.71	209	208.85	209.62	208.89	208.69	207.81	207.25	208.24	208.68	209.73	209.81	208.56	208.38	210.24	208.74	208.08	209.11	209.7	208.56	207.69	208.72	207.74	209.6	207.36	209.31	208.58	208.08	207.2	209.01	210.03	208.94	207.18
210.08	209.07	209.14	207.97	210.3	207.81	209.84	207.27	207.11	209.22	207.98	210.05	207.85	208.07	208.88	209.19	208.93	209.7	208.16	208.75	208.23	209.16	206.91	207.07	208.92	208.79	209.87	208.5	208.78	208.38	208.97	208.41	207.87	207.74	209.57	208.93	208.28	210.01	208.4	211.02	209.07	209.59	210.81	207.23	207.48	208.25	207.43	209.81	209.51	207.83
212.32	210.98	211.95	211.92	212.45	211.82	211.15	211.21	212.54	211.78	211.51	212.72	211.9	211.17	212.64	211.84	212.81	210.89	211.22	211.58	211.95	212.05	212.19	214.02	211.59	211.19	213.27	213.1	211.32	210.84	211.19	211.49	212.27	211.88	209.98	212.35	211.71	212.73	210.6	212.48	211.81	210.57	212.77	211.9	211.22	211.04	211.76	212.26	212.39	211.02
199.48	198.42	200.37	197.76	198.75	200.68	198.59	199.51	199.34	200.46	199.44	199.37	200.87	200	199.82	199.17	199.19	199.16	199.11	200.32	199.03	200.09	199.22	198.89	200.14	198	199.64	200.35	198.5	199.2	197.44	199.12	200.36	199.09	200.65	198.85	198.92	198.19	200.34	200.07	199.7	199.24	198.8	198.27	199.74	200.2	199.67	199.56	200.22	198.33
210.53	208.74	209.75	209.91	209.95	211.24	208.65	210.41	209.42	210.89	210.02	209.14	209.91	209.87	210.67	210.28	208.71	210.24	210.12	209.52	210.31	209.35	211.26	210.49	208.63	210.8	211.47	209.32	210.35	210.4	208.79	209.08	210.77	208.01	210	209.91	211.24	209.06	209.39	210.74	208.19	208.34	209.12	209.95	208.73	208.93	209.51	210.35	208.87	210.31
208.54	209.95	209.69	210.3	210.04	208.33	210.68	209.91	208.62	208.84	210.4	209.84	209.2	209.46	209.72	209.38	210.27	210.42	208.23	208.64	209.55	210.77	207.95	208.41	209.75	209.61	208.69	208.39	209.03	208.24	210.88	209.87	208.86	209.55	209.88	209.5	208.92	208.83	210.03	209.92	210.53	208.53	209.74	211.9	209.48	209.56	210.28	209.77	209.09	208.35
207.4	208.51	209.42	208.19	207.55	206.99	207.84	207.84	207.3	206.57	207.33	206.92	206.54	208	208.09	209.65	206.21	207.28	208.73	208.63	207.14	208.06	207.64	208.13	206.28	208.72	206.23	208.81	207.25	208.66	208.3	207.51	209.03	207.92	208.74	207.7	207.89	207.54	205.96	208.87	207.7	207.2	207.33	207.61	207.59	208.72	207.83	207.55	208.71	208.37
203.11	204.51	203.84	203.62	205.51	203.16	204.08	203.9	202.09	205.19	202.24	202.95	204.35	202.95	203.62	203.69	203.49	204.55	203.3	201.99	205.65	202.42	204.05	203.34	204.51	204.18	203.02	203.39	203.3	204.08	204.01	202.77	204.59	205.53	205.35	204.66	203.1	202.23	204.34	204.63	202.97	205.22	204.55	204.03	203.34	203.58	204.09	206.45	204.62	204.01
211.72	212.71	211.02	212	211.49	211.88	212.07	212.46	210.88	211.81	211.75	211.86	212.95	212.11	210.68	212.24	211.65	210.45	210.21	211.18	212.36	212.82	211.42	212.25	212.14	210.21	212.44	213.09	211.3	210.69	211.82	211.78	211.91	213.67	211.65	212.52	211.63	210.53	211.42	210.96	210.49	212.01	210.21	210.72	211.76	211.71	213.03	213.5	211.54	212.49
212.34	213.2	213.9	212.85	212.35	211.88	212.22	212.58	213.21	211.75	213.21	213.56	211.6	213.2	211.91	211.79	212	212.91	213.04	212.85	212.62	211.42	212.94	213.26	212.26	211.88	213.8	212.7	212.02	211.74	210.68	211.61	212.54	212.23	211.85	212.88	213.53	212.89	213.98	212.34	213.49	214.66	212.6	211.45	211.79	211.25	212.74	212.97	212.88	212.67
195.84	195.2	196.54	195	194.91	194.57	195.47	194.61	194.59	196.5	196.32	194.71	195.03	197.24	196.42	195.11	194.82	194.86	195.79	196.06	194.76	193.39	194.71	195.9	194.49	196.13	194.02	196.02	195.55	196.96	196.09	194.65	195.92	195.88	195.73	194.04	195.48	195.69	195.13	197.19	195.08	194.8	196.84	196.71	193.32	194.1	193.29	195.27	192.91	195.64
211.42	208.87	207.66	209.27	207.69	207.48	207.88	207.25	209.33	209.82	207.49	209.33	208.13	210.12	208.89	207.43	209.14	208.87	210.27	208.74	208.23	208.37	208.11	207.79	208.18	209.48	207.87	209.66	209.01	209.54	209.66	209.02	210.15	208.85	210.3	208.61	207	207.58	209.2	208.94	209.97	210.66	208.86	208.01	208.96	208.4	208.76	209.61	209.13	208.47
213.08	213.47	213.66	212.28	212.76	212.72	214.1	213.78	213.8	212.41	213.05	212.73	215.01	212.08	213.83	212.7	213.26	212.51	212.46	213.34	211.34	210.72	214.45	214.9	213.01	212.41	212.31	212.69	213.71	213.62	213.5	214.64	211.86	213.69	212.61	213.31	213.12	213.16	211.7	213.28	214.42	212.58	213.58	213.99	212.55	212.94	212.72	214.38	213.69	212.71
210.17	211.66	210.63	211.59	211.09	211.3	212.54	211.67	211.29	212.5	214.03	210.95	212.03	210.65	212.48	211.61	212.7	211.95	212.31	212.94	212.33	212.12	212.8	211.68	211.32	210.96	213.73	213.23	211.78	212.05	212.65	212.76	210.97	211.14	212.85	213.34	211.81	211	213.58	212.06	213.12	212.8	212.42	210.32	212.23	211	212.43	212.42	211.48	211.02
199.9	198.74	198.98	200.46	199.71	199.36	197.29	197.85	198.17	198.19	198.08	200.23	199.79	198.99	200.01	200	200.4	199.03	199.78	199.3	200.05	198.43	198.69	200.71	198.58	201.89	197.88	199.16	200.97	199.69	200.41	199.03	197.79	199.78	199.65	199.54	198.59	198.62	199.96	199.22	198.06	198.73	200.8	199.6	199.19	200.34	199.61	198.96	197.96	200.35
210.85	209.96	210.05	209.94	208.21	210.15	211.15	209.68	210.42	208.89	209.64	208.13	209.97	209.34	209.66	209.2	209.7	209.09	210.85	210.79	210.19	209.39	209.59	208.64	208.58	208.68	208.68	209.58	210.92	209.72	208.83	209.98	210.11	210.1	209.99	210.71	208.47	209.5	210.22	209.02	209.82	208.45	210.14	210.15	209.24	209.28	209.19	208.08	210.37	209.79
201.57	202.87	201.72	202.68	201.26	202.42	203.63	201.43	202.19	202.76	202.82	203.03	202.24	203.43	202.62	203.11	202.46	203.16	202.53	202.77	203.39	202.98	204.1	203.63	203.6	202.98	203.93	203.03	202.58	202.94	201.91	201.76	201.85	203.67	202.27	203.48	203.61	201.98	201.61	202.99	203.87	203.54	202.64	203.63	201.51	204.88	201.31	202.73	203.08	203.19
210.01	209.34	208.31	211	210.03	208.76	209.94	209.79	210.46	209.34	210.16	208.89	209.26	208.44	208.92	209.52	210.75	210.71	208.97	210.38	209.24	208.23	209.91	209.34	209.51	210.51	209.64	208.66	209.55	209.7	210.42	211.35	210.74	210.77	209.54	208.18	209.4	208.19	210.44	210.76	209.65	209.43	207.7	210.42	209.85	209.13	209.64	210.07	210.26	207.92
204.69	204.24	204.41	204.03	205.23	206.13	205.37	203.69	204.23	204.73	204.58	204.42	204.38	204.6	205.16	204.08	205.71	204.22	203.49	204.73	202.75	203.37	205.41	204.52	203.02	203.79	203.87	203.59	205.47	202.84	204.74	203.02	202.94	204.05	203.06	203.86	204.76	204.57	204.51	204.08	204.08	204.77	204.02	203.8	204.83	203	203.16	202.46	204.33	203.44
199.9	199.64	198.97	198.67	199.99	198.36	198.88	198.33	199.14	200.74	200.45	198.93	198.31	200.5	199.44	199.63	201.73	199.8	199.87	199.7	199.9	200.06	199.68	200.49	200.88	199.4	200.03	199.85	199.53	198.78	200.45	199.33	198.18	199.52	199.82	200.27	199.17	199.24	199.5	200.12	198.77	199.82	199.76	199.04	199.03	198.31	200.67	200.02	200.97	198.72
208.01	208.64	208.38	208.2	207.42	209.88	208.55	208.19	209.5	207.48	210.23	209.73	206.45	208.27	207.79	209.43	209.15	209.55	208.81	208.06	208.65	207.99	207.39	208.38	209.04	211.1	209.9	208.08	208.83	207.24	208.93	207.88	208.03	209.84	207.65	208.66	207.8	209.76	210.02	207.63	209.78	208.79	208.82	208.08	210.7	207.18	208.43	208.36	208.56	208.71
218.68	218.48	216.49	218.26	218.42	217.86	218.22	218.63	217.06	216.22	217.68	217.36	217.99	217.86	216.39	218.52	217.12	217.86	219.1	219.59	217.92	217.93	216.85	217.93	218.62	218.59	219.59	216.86	217.87	217.3	217.21	217.21	220.01	216.98	217.55	219.14	217.43	217.7	216.54	217.97	217.23	218.12	216.77	217.61	216.16	215.72	217.92	217.58	218.31	217.05
207.24	209.2	209.71	210.77	210.32	208.25	209.1	208.45	209.33	208.56	208.28	207.34	209.31	208	207.67	209.59	209.79	209.95	207.91	209.95	208.71	209.96	210.14	207.29	207.29	208.4	209.73	207.58	208.55	209.97	209.17	208.21	209.26	209.52	208.38	210.26	209.6	207.62	208.45	206.9	208.84	208.65	210.17	207.64	209.47	209.15	208.2	208.34	208.77	208.21
216.3	217.17	216.5	216.94	217.13	217.38	216.62	216.66	216.5	216.45	217.06	218.75	216.72	220.56	217	216.67	216.71	217.14	218	216.77	217.71	215.85	217.56	217.08	216.33	217.27	216.59	217.12	217.56	217.17	216.8	217.14	215.74	216.79	216.26	217.89	216.64	215.73	215.98	216.24	216.64	217.19	216.01	217.14	217.32	216.35	217.82	217.53	217.7	218.11
205.91	205.64	208.13	206.65	206.79	206.63	206.8	205.7	206.45	204.59	206.46	206.28	205.87	205.57	207.71	206.43	205.87	204.6	205.76	208.01	208.03	206.65	206.77	206.08	206.41	206.36	204.7	206.25	207.15	206.95	205.67	205.06	205.36	207.15	206.4	206.45	207.45	206.43	206.32	206.3	205.93	205.29	206.22	204.93	206.69	206.46	204.45	206.32	207.18	207.36
213.91	213.31	212.34	213.12	211.83	212.79	212.22	211.91	211.9	212.21	210.77	214.05	213.97	213.03	213.44	212.47	213.97	214.15	213.48	213.6	212.94	211.51	213.15	212.11	213.02	212.36	214.08	214.54	211.79	212.97	212.84	212.89	213.9	212.23	211.42	214.59	210.47	213.49	214.08	213.01	212.05	213.29	213.35	213.9	214.36	212.36	213.31	213.02	213.2	213.15
217.67	216.2	216.87	217.14	217.65	216.74	217.21	217.1	216.71	218.72	217.27	217.03	217.15	216.8	215.4	217.15	217.48	216.82	217.16	215.9	218.28	217.15	216.38	216.37	215.46	216.14	216.58	217.12	217.52	217.75	217.19	219.07	216.72	217.35	216.11	217.4	215.72	218.12	215.4	217.05	217.57	216.34	217.43	215.23	216.84	216.14	215.71	217.7	217.81	217.14
205.93	203.59	204.61	205.44	205.3	206.23	205.31	204.95	205.02	205.28	205.29	204.62	205.23	203.69	204.98	205.33	205.31	205.72	205.66	205.29	203.77	205.17	204.37	205.86	204.58	205.35	203.7	205.85	204.11	205.61	204.31	206.23	204.3	204.49	204.76	205.13	205.18	205.42	205.75	205.89	204.65	204.93	204.29	204.68	204.78	203.25	206.14	203.73	203.34	205.12
215.71	218.11	216.14	216.4	216.59	216.65	217.75	218.57	217.89	216.56	215.57	217.02	215.76	216.26	218.29	216.35	217.91	216	216.55	218.51	216.26	215.67	216.29	217.45	218.54	217.68	217.2	218.28	217.67	216.36	218.73	217.24	216.22	216.6	215.87	217.97	218.12	219.02	216.59	217.13	216.66	216.76	217.18	217.13	216.75	217.45	216.86	217.11	216.65	216.6
202.82	201.52	203.28	203.5	202.54	202.64	201.29	203.46	202.51	203.45	204.27	203.06	203.25	202.61	203.53	203.08	202.86	202.02	202.91	203.61	202.6	202.62	202.78	202.76	204.18	202.85	202.26	203.1	204.02	201.94	204.19	203.62	202.82	201.89	204.89	204.06	203.83	203.75	202.72	203.72	203.41	203.12	202.44	203.46	202.76	204.11	202.2	203.66	202.71	203.94
210.26	210.48	212.36	213.18	210.43	211.73	210.45	211.9	213.06	211.94	210.94	212.16	210.2	212.67	210.91	212.63	212.97	212.15	210.53	212.83	211.7	213.05	209.96	212.04	211.78	213.51	212.14	212.17	211.19	211.62	212.01	212.17	212.76	210.72	212.33	213	212.68	211.96	210.86	209.79	212.52	212.88	213.06	213.47	211.6	210.72	211.06	212.69	212.21	210.83
201.37	198.67	201.33	200.7	200.31	199.92	200.79	200.29	199.94	201.62	201.78	199.5	200.74	201.14	200.2	198.94	201.75	201.47	198.93	198.51	199.29	200.02	199.75	199.87	199.42	201.02	201.51	201.21	200.52	200.25	201.13	199.9	201.09	201.09	199.82	200.4	199.37	200.7	202.97	200.67	200.75	199.61	200.79	201.61	199.53	199.75	198.78	199.61	199.57	201.68
207.24	208.89	208.67	209.19	208.14	207.71	207.46	207.89	208.47	208.13	207.48	209.43	207.08	209.18	207.31	209.57	207.61	209.34	206.8	209.27	208.28	207.87	208.96	208.7	208.48	208.84	208.07	209.31	208.06	208.54	208.12	208.36	209.06	207.2	208.65	207.82	208.22	210.48	207.85	209.91	208.77	208.35	208.77	207.71	208.59	207.61	208.47	207.35	209.11	207.19
217.71	218.02	216.15	217.97	217.28	216.52	216.89	217.88	218.32	217.23	217.88	217.12	218.81	218.05	215.86	218.06	218.99	217.02	218.63	217.87	217.82	216.77	218.97	216.67	217.27	217.28	217.58	218.03	217.09	217.61	218.48	216.24	217.09	218.45	217.1	217.25	217.13	216.59	216.68	218.85	217.99	217.39	217.5	218.31	218.29	217.95	217.45	217.73	218.01	218.01
209.29	209.1	209.25	209.49	209.41	206.97	207.93	207.59	208.83	210.54	208.46	209.6	209.03	206.99	206.9	210.31	207.57	209.55	208.45	207.95	210.15	208.62	207.06	209.94	208.81	209.39	208.85	211.58	207.64	208.94	209.06	209.25	208.65	209.58	208.37	208.56	207.45	209.07	208.81	208.27	208.69	207.25	210.08	208.96	210.19	208.41	209.08	207.27	209.29	207.63
208.95	210.08	208.41	210.13	209.88	206.23	208.23	207.52	210.6	208.28	207.82	208.12	209.66	207.83	209.64	208.1	208.32	208.46	207.87	208.4	208.32	209.08	209.56	208.17	208.42	209.04	208.8	208.94	209.5	209.13	207.94	209.99	209.68	207.74	208.75	207.96	208.84	209.03	209.63	209.61	210.33	209.07	207.45	208.13	208.6	210.75	207.25	208.81	208.64	209
196.32	195.62	195.9	194.65	197.07	196.73	195.31	194.34	195.25	195.96	195.04	196.4	194.41	194.37	195.96	195.87	195.58	196.5	195.61	195.76	194.73	195.14	193.04	193.89	195.95	195.08	196.45	196.26	194.19	194.73	193.47	195.62	195.15	194.77	195.76	196.26	195.81	193.09	195.84	193.79	195.91	194.55	195.67	194.52	194.7	193.95	194.5	195.43	195.63	195.88
217.57	217.59	217.13	217.17	217.82	216.5	217.57	216.52	218.3	217.09	217.22	216.58	215.34	216.39	218.13	216.71	217.56	217.21	216.17	216.44	218.67	215.72	216.62	216.52	217	216.77	215.06	216.97	216.97	216.53	216.9	215.53	216.13	216.1	217.1	216.49	218.58	217.72	217.16	215.44	218.23	217.41	217.38	215.44	217.5	216.43	216.02	216.19	217.25	217.2
209.81	206.82	207.86	209.6	207.78	208.42	208.29	208.33	208.78	208.76	208.56	208.09	207.74	209.31	208.38	209.32	208.83	209.73	208.38	210.04	207.34	208.78	209.29	209.67	208.91	209.61	208.33	207.88	209.63	208.3	208.79	209.41	209.35	208.5	208.54	207.99	207.76	208.71	208.64	207.43	208.54	207.16	207.83	208.79	208.6	208.28	209.87	207.01	210.02	207.07
212.95	211.4	212.09	211.84	211.65	212.72	214.12	213.61	212.98	214.68	213.33	212.35	213.57	212.41	212.53	213.81	212.38	213.45	213.3	212.85	210.99	214.46	214.51	213.57	213.86	213.23	213.65	211.58	214.09	213.61	214.03	213.97	212.09	213.23	213.54	212.52	212.28	213.05	212.43	213.69	213.35	213.1	212.01	212.93	213.82	213.19	213.77	210.89	213.74	213.44
202.85	203.93	203.16	203.25	204.67	202.68	204.75	203.42	204.77	204.27	204.92	201.69	202.84	205.6	204.25	203.16	203.03	203.09	203.56	204.03	202.69	202.41	204.18	204.53	203.97	203.6	201.88	204.06	204.12	202.57	204.13	203.08	202.36	203.86	203.01	202.15	202.13	203.53	204.01	203.69	204.81	204.23	202.5	202.94	203.24	203.94	202.35	203.76	204.04	202.62
210.39	207.84	208.74	208.19	207.76	209.19	209.44	208.26	208.68	208.57	209.45	209	208.62	209.11	208.89	209.29	207.07	208.43	206.79	208.69	208.46	208.73	208.09	207.03	209.49	209.6	208.74	208.79	209.82	208.88	210.19	209.41	208.28	208.46	208.07	207.06	210.23	209.32	208.99	208.57	207.26	208.11	208.28	208.39	209.79	210.34	209.39	208.93	207.72	208.48
197.53	198.15	196.93	198.75	198.82	198.01	197.87	197.93	198.95	200.8	197.54	200.02	199.11	197.69	199.14	198.16	198.87	196.97	199.2	198.46	199.86	198.9	198.83	197.91	198.04	199.04	198.42	198.28	197.04	198.31	200.93	197.7	198.82	199.68	198.65	197.79	197.94	197.29	199.13	198.25	198.43	198.13	199.62	197.87	198.19	199.33	198.7	198.94	198.79	197.74
198.78	200.79	198.43	201.01	199.94	200.12	198.87	200.33	198.72	199.68	198.23	199.31	200.25	199.87	199.59	199.54	200.64	199.6	197.15	197.2	199.82	199.46	198.69	198.28	199.68	198.87	198.77	199.18	199.36	201.34	200.4	199.42	198.78	199.37	197.71	199.87	201.35	200.56	199.17	199.69	199.5	200.57	199.46	199.16	199.16	198.72	199.28	202.1	198.29	199.37
206.19	206.38	206.57	206.21	205.68	206.1	205.25	207.34	206.51	205.91	206.79	205.69	206.36	205.92	205.63	206.33	207.49	207.2	206.38	205.4	206.08	206.45	205	205.8	206.69	206.78	204.9	206.22	205.5	206.5	206.54	206.06	204.2	206.95	206.87	207.35	206.53	206.19	206.35	208.07	205.85	207.67	205.39	207.11	206.46	207.38	206.24	206.79	205.12	206.37
208.72	206.85	208.28	209.88	209.02	208.97	209	207.07	209.05	207.34	209.29	208.27	208.87	207.81	208.76	208.37	208.77	209.95	209.67	208.53	209.35	208.65	208.46	208.73	208.08	208.91	208.25	209.65	209.17	210.35	209.74	211.35	210.3	207.29	206.78	207.61	207.44	208.11	209.1	208.54	208.59	209.04	207.53	208.59	207.71	208.77	208.03	210.63	208.63	208.09
199.7	198.43	199.53	199.83	199.64	197.9	199.54	199.34	198.51	200.07	199.88	199.16	199.07	200.08	199.27	200.01	201.06	199.12	200.72	200.21	199.01	199.34	199.92	199.46	199.92	198.62	198.15	199.36	199.94	198.99	198.63	199.93	199.34	199.36	199.61	199.92	198.95	198.16	200.03	198.14	200.42	199.72	202.17	198.03	200.14	199.92	200.69	199.18	198.69	199.18
209.08	209.14	207.74	209.37	207.49	208.14	208.01	210.96	209.58	209.82	209.06	209.52	209.4	208.44	207.75	208.14	209.45	208.56	209.43	208.51	208.49	208.66	210.24	208.73	209.87	207.73	207.77	210.49	208.45	209.02	209.29	209.48	209.59	207.65	209.51	210.72	208.66	208.69	211.29	208.85	208.44	209.03	208.68	208.08	207.74	208.77	209.4	209.05	208.89	207.97
208.24	207.91	207.07	208.7	207.81	208.56	209.28	210.55	209.05	209.03	208.8	207.69	208.04	208.43	207.69	208.46	206.55	209.04	209.2	206.46	208.69	209.37	209.4	209.33	208.33	209.36	207.11	208.16	210.31	209.02	207.68	207.57	207.17	207.45	207.76	208.83	207.75	207.61	208.73	209.1	208.88	208.34	208.72	207.65	207.2	208.68	207.79	209.26	208.25	206.75
208.72	209.09	208.18	207.53	209.57	208.95	208.24	209.35	210.49	207.71	208.57	206.47	207.91	208.49	208.71	208.32	209.67	208.67	209.01	208.57	206.59	208.07	209.72	207.64	207.3	209.25	207.82	209.29	208.89	207.26	208.28	207.9	210.64	209.92	209.87	208.81	209.44	209.29	209.06	208.89	207.77	208.66	206.74	209.38	208.24	209.37	209.56	209.54	210.17	209.71
202.62	203.99	203.74	203.99	204.51	201.83	203.86	203.31	202.24	202.55	202.8	203.05	204.34	204.07	204.28	203.74	204.37	204.21	204.94	203.59	204.39	202.63	203.16	203.44	203.16	205	203.72	205.04	202.68	202.36	203.41	202.59	203.98	202.26	204.02	201.84	203.21	203.53	203.14	204.92	203.87	204.38	203.3	202.04	203.03	203.53	204.47	202.02	201.78	203.87
212.53	211.09	211.41	212.51	211.63	210.09	211.84	210.62	210.67	211.35	211.62	212.5	211.84	212.74	211.59	211.07	211.41	211.8	211.02	211.23	211.18	211.98	212.19	210.45	210.68	212.79	211.51	210.65	211.09	210.43	212.45	210.62	211.65	210.93	211.71	212.3	211.04	210.33	211.23	211.29	210.75	211.07	210.36	212.28	211.87	211.53	210.23	211.41	213.65	210.58
212.01	209.87	211.07	210.89	209.8	210.66	212.54	211.29	210.83	210.84	212.59	211.36	213.1	212.73	211.92	210.73	213.09	210.29	211.73	211.34	211.54	209.6	212.22	211.09	211.39	209.99	210.26	213.22	212.52	212.79	211.73	211.73	211.56	209.83	212.39	211.03	212.27	211.43	211.36	212.45	212.34	210.87	211.5	212.29	211.13	213.14	211.52	212.89	211.4	211.91
199.24	198.66	200.21	199.72	201.14	199.65	198.47	198.76	198.22	197.76	199.35	199.01	199.78	199.74	198.73	198.91	198.41	200.14	199.95	198.73	199.14	200.5	199.55	201.44	198.34	199.48	200.66	200.72	199.45	200.19	201.2	199.62	199.1	200.27	199.05	200.51	199.65	200.07	198.86	200.08	198.59	200.89	199.49	198.31	199.81	197.88	200.53	200.02	198.12	199.17
206.51	206.44	206.9	205.4	206.38	204.8	205.94	206.78	206.05	204.6	206.61	206	206.11	207.51	206.45	207.09	206.37	206.47	204.86	204.78	207.23	207.29	207.53	206.27	206.54	206.69	205.95	206.22	205.37	206.76	206.4	207.24	206.04	206.62	207.03	206.42	206.16	207.05	206.28	204.95	205.27	207.19	205.17	206.91	207.73	206.93	206.31	206.2	206.46	207.11
211.28	212.35	210.36	211.31	210.85	210.86	211.87	210.08	212.7	211.71	211.61	209.62	211.67	212.28	212.66	211.51	213.15	212.01	212.1	211.19	212.11	210.39	209.95	210.6	212.58	210.94	211.73	210.77	211.37	212.66	211.01	213.6	210.19	212.44	210.43	210.74	211.06	211.56	211.39	210.9	210.52	211.56	212.37	211.26	211.87	211.76	211.26	210.95	211.83	211.18
209.7	209.76	209.18	210.93	210.42	209.09	208.09	209.6	209.05	209.5	210.49	209.14	209.05	207.45	210.99	209.55	207.51	209.28	210.13	209.64	210.42	209.22	209.27	208.84	209.15	209.94	209.79	209.52	209.2	209.09	209.35	211.19	210.38	208.75	209.04	208.81	210.33	211.02	208.59	209.54	209.6	211.98	208.73	207.81	210.12	208.06	209.91	209.87	210.47	209.48
210.23	209.76	207.67	207.97	209.85	208.56	208.54	208.89	209.14	209.71	208.54	209.77	209.26	209.11	211.56	209.37	207.53	208.56	208.86	209.73	209.39	209.36	208.54	210.18	208.39	208.73	208.42	208.83	209.6	209.22	208.55	207.62	208.73	208.31	208.9	209.6	208.39	209.12	209.46	208.57	209.27	208.97	209.18	210.24	207.31	209.25	208.94	209.32	209.44	208.72
197.53	200.24	199.8	199.95	197.4	199.51	199.85	200.17	199.76	198.24	200.56	198.89	200.82	199.23	199.78	199.09	202.02	197.56	198.3	200.37	199.12	201.13	199.26	200.13	201.03	199.3	200.06	200.15	197.73	199.63	198.14	199.72	198.81	198.04	200.4	198.59	200.11	198.45	198.93	200.68	198.8	201.25	199.24	198.42	198.84	200.16	198.49	199.83	198.63	198.96
208.01	209.81	207.86	210.1	208.86	208.98	208.27	210.07	209.05	209.41	208.51	208.49	209.3	209.16	207.63	208.29	209.98	210.2	210.5	208.11	208.02	208.76	207.27	209.52	207.64	207.59	207.69	208.98	208.32	209.36	210.15	207.54	208.99	208.49	209.57	210.45	208.72	207.26	209.08	209.57	207.47	208.17	208.69	210.7	209.08	208.46	208.9	208	209.98	208.91
214.95	212.3	212.88	212.96	214.3	214.1	212.26	213.86	215.12	214.85	213.41	213.83	214.1	213.02	214.69	213.47	214.06	213.05	212.85	213.63	213.95	215.81	213.94	213.11	214.5	215.52	213.97	212.02	214.48	213.65	214.18	213.2	213.75	213.18	214.56	214.73	214.34	212.49	214.14	212.78	214.04	215.08	213.38	212.41	213.75	215.77	212.65	213.16	214.73	213.13
218.87	218.13	218.56	217.11	217.91	218.13	217.26	219.44	216.42	217.44	217.85	217.93	219.83	217.65	217.26	217.8	216.13	217.18	217.58	218.26	218.56	217.75	217.41	216.4	217.57	217.76	216.92	219.8	215.27	218.54	217.99	217.01	217.32	218.71	217.55	218.05	218.32	216.64	217.73	216.51	218.24	217.13	217.57	217.7	217.9	218.25	217.92	219.05	217.97	217.69
201.1	200.24	200.39	200.38	199.78	200.49	200.89	200.93	201.23	200.26	201.59	200.67	201.14	200.62	201.11	201.64	200.23	201.04	201.12	203.29	201.8	200.62	202.23	200	200.96	201.65	201.47	200.99	202.74	201.66	202.19	200.05	203.61	200.84	201.53	201.05	200.69	200.29	200.47	199.92	201.73	200.39	202.24	200.75	201.52	200.3	202.19	200.9	201.37	200.29
206	206.02	203.81	205.18	203.9	204.53	204.57	203.5	203.89	204.77	204.08	205.63	204.58	202.09	204.72	205.34	204.39	204.86	204.12	204.61	203.04	205.38	205.66	203.54	204.55	204.53	203.61	204.58	203.62	204.9	205.22	204.69	204.02	205.58	205.51	205.26	204.16	203.45	204.06	204.47	204.28	205.43	205.24	205.23	203.16	203.13	204.63	205.62	205.26	204.59
203.78	204.64	205.32	204.59	205.24	205.27	204.99	204.53	204.57	205.68	206.06	203.81	203.75	205.66	206.35	205.7	204.12	205.46	205.43	205.94	204.35	205.18	204.72	204.78	206.47	203.48	204.6	202.71	205.13	203.94	203.46	204.6	206.53	204.14	204.32	205.18	204.07	206.02	205.33	202.86	204.5	205.42	204.98	205.61	204.27	204.38	204.77	205.48	205.84	204.57
208.87	209.03	207.89	207.78	207.81	208.91	208.65	208.03	207.65	208.75	210.29	208.05	208.53	208.22	209.68	209.27	209.23	208.88	208.79	207.74	208.35	208.47	207.46	207.62	207.92	209.71	208.74	209.45	209.48	207.7	208.96	208.36	207.18	208.56	207.71	208.72	209.27	208.63	208.5	207.98	209	208.67	207.75	207.78	208.31	207.88	208.35	206.91	207.46	207.42
218.9	216.83	217.38	218.52	215.56	217.29	215.02	217.26	217.17	217.24	217.41	215.75	216.55	216.85	218.41	217.69	215.26	217.55	217.85	218.41	217.22	217.34	217.55	217.33	217.29	217.51	216.86	217.94	215.82	216.94	218.07	216.16	218.63	216.47	217.71	216.55	215.25	218.15	216.12	216.78	215.19	215.82	217.9	216.81	215.67	215.87	218.64	216.82	215.85	216.94
210.6	208.95	208.27	209.02	207.89	210.23	209.13	207.92	208.9	208.08	207.09	208.39	208.1	207.92	209.38	208.04	206.78	208.69	208.57	207.88	208.41	208.29	209.57	206.71	210.04	207.56	208.5	208.11	209.46	208.46	209.14	208.54	208.37	206.94	208.2	208.88	207.86	207.69	210.04	209.07	209.95	210.14	208.72	209.26	209.39	208.34	210.27	208.57	207.02	209.5
199.22	199.89	198.93	197.44	199.83	199.32	199.83	198.77	199	199.76	200.64	197.88	200.32	199.43	199.98	200.93	199.23	199.38	200.82	197.53	198.55	198.94	198.79	200.14	198.5	200.69	200.11	199.45	198.26	199.53	198.11	199.3	200.06	200.67	199.15	200.88	198.73	199.17	200.37	199.99	199.43	199.68	200.17	199.18	198.15	198.91	198.65	199.78	197.79	197.42
208.75	208.05	208.74	209.1	209.81	209.37	206.83	210.8	207.78	210.21	208.41	208.92	210.23	210.24	208.96	209.84	209.12	209.54	207.58	209.43	208.13	209.66	208.63	209.88	208.32	208.25	209.41	209.32	209.52	210.17	209.05	208.06	208.81	207.21	208.81	208.38	209.6	207.12	209.11	208.1	210.79	208.76	208.75	206.78	208.46	208.51	208.91	209.89	207.87	209.19
206.12	207.97	208.59	208.14	208.81	209.23	208.87	208.66	209.7	207.83	210.1	207.24	208.67	208.52	208.32	208.19	207.86	208.31	210.4	209.58	207.97	208.56	209.07	207.39	209.38	207.61	206.31	207.62	207.66	208.37	208.21	206.56	207.24	208.72	209.86	209.02	209.09	208.31	208.2	207.71	208.38	208.29	210.68	208.86	208.06	209.68	207.69	208.01	208.61	209.67
213.13	213.51	213.01	213.61	210.44	211.83	213.51	212.17	211.57	213.6	212.39	212.52	213.14	213.7	214.5	213.26	211.79	214.46	213	212.37	213.06	211.66	212.42	212.83	214.14	211.84	213.03	212.62	212.63	212.13	212.01	213.47	213.45	213.59	211.18	214.36	213.2	211.72	214.24	213.11	213.52	212.73	213.05	214.15	213.82	213.71	214.83	214.6	212.22	212.78
206.31	205.25	205.27	204.53	205.23	206.02	206.57	206.48	206.34	206.95	202.84	204.57	205.62	205.77	205.66	205.6	204.93	206.68	205.78	206.55	205.81	206.21	205.13	203.95	205.39	206.39	203.94	204.91	206.02	204.61	205.92	206.98	204.89	205.42	206.07	205.74	206.78	206.24	205.57	205.18	205.79	205.21	207.4	206.1	204.58	204.49	203.37	205.13	205.56	205.83
201.57	203.1	203.35	202.22	203.17	203.83	200.88	203.14	204.81	201.78	202.93	204.38	205.15	203.23	203.03	205.16	203.3	204.11	204.03	202.93	202.96	201.8	203.59	204.66	204.75	202.98	202.73	204.22	202.88	202.66	204.56	202.69	204.64	202.93	203.98	204.14	203.51	202.71	202.79	202.46	205.4	201.34	203.51	204.35	203.44	202.35	201.25	204.18	203.34	203.72
203.46	202.39	202.86	202.1	203.79	204.22	203.69	202.6	202.42	202.37	201.83	203.28	201.58	203.32	203.84	202.64	204.28	203.36	202.18	204.81	203.17	201.67	202.6	203.02	203.9	202.43	205.19	202.78	204.35	204.41	202.21	203.51	202.65	204	202.87	203.86	204.67	202.96	203.14	201.25	203.97	202.22	201.56	204.11	203.3	202.45	203.22	204.26	202.24	201.98
196.63	198.02	198.23	198.48	198.14	197.87	196.78	197.57	197.56	197.6	197.75	197.66	197.39	199.4	198.22	198.18	198.73	198.52	199.28	196.75	200.03	199.47	199.56	197.28	197.2	198.51	197.87	199.29	197.7	199.32	197.13	197.29	197.66	198.17	197.75	197.64	198.06	198.75	197.74	198.56	195.67	197.87	198.22	196.88	198.04	199.18	198.37	197.19	198.37	198.27
218.64	218.95	218.82	218.48	219.26	217.24	216.97	217.39	217.11	218.51	216.95	216.83	217.96	219.57	218.99	217.01	217.45	216.53	217.14	216.07	217.76	218.43	216.93	217.46	217.98	218.14	217.7	218.78	218.96	217.27	215.93	218.16	217.76	217.12	216.79	216.01	216.9	218.16	218.1	217.42	216.64	216.61	217.94	216.55	217.76	218.44	217.44	218.6	217.85	218.43
211.68	211.72	211.49	209.59	212.63	210.68	211.47	211.49	211.2	210.57	211.85	211.7	211.4	211.5	212.75	210.51	213.71	211.77	211.38	210.4	211.12	213.5	211.64	212.31	210.33	211.96	212.51	211.92	211.44	211.53	213.24	211.57	211.04	212.76	211.9	211.59	211.11	212.05	213.46	212.1	211.55	211.2	211.65	211.53	211.22	211.98	213.03	213.2	210.27	210.62
212.48	212.03	214.34	213.66	212.4	212.66	213.15	212.93	213.19	211.33	212.79	212.44	214.13	212.57	211.63	210.61	211.79	215.88	213.98	212.81	211.77	215.09	212.95	212.28	212.05	212.58	213.93	212.65	213.27	213.02	213.06	211.21	214.94	213.9	213.03	213.62	213.67	212.98	214.67	214.06	213.58	212.48	212.31	212.96	214.03	212.31	213.96	212.33	213.62	212.92
208.42	206.51	210.01	206.66	207.45	208.04	208.17	206.31	207.43	209	208.47	208.14	206.74	208.28	207.18	206.67	206.72	208.99	207.27	206.1	209.42	207.25	207.55	208.67	207.16	207.55	207.35	208.75	208.01	208.73	208.28	208.63	205.78	209.39	208.76	206.5	206.62	206.22	207.21	207.46	208	206.88	206.79	207.63	208.14	207.46	208.24	208.67	207.87	207.34
202.98	202.66	203.84	202.39	202.04	201.86	203.03	201.79	203.2	202.08	201.64	201.89	202.61	202.87	203.1	203.14	202.15	202.79	202.84	203.32	203.94	203.09	202.45	200.91	203.28	202.35	200.89	201.62	201.29	201.36	202.96	201.74	201.99	203.46	201.83	202.35	203.1	203.11	203.33	199.92	201.57	200.61	203.26	201.97	202.44	202.88	200.62	202.83	202.58	202.02
202.52	202.09	202.39	202.02	202.63	203.68	202.08	203.55	202.38	204.6	202.17	203.34	203.55	203.97	204.82	200.76	203.53	200.38	202.75	202.97	204.29	203.55	202.7	202.91	201.32	203.36	203.6	202.37	202	203.98	203.07	201.45	202.67	203.11	201.94	201.96	203.32	201.34	202.86	202.99	203.77	202.38	203.49	202.7	201.27	201.43	203.82	203.29	203.08	202.83
207.59	208.62	209	209.29	209.02	207.68	210.57	208.74	207.26	208.04	209.65	207.51	208.5	209.14	208.12	209.34	207.61	206.89	207.66	208.95	208.52	208.66	209.5	206.7	208.75	207.7	208.52	208.41	208.99	208.48	207.45	208.65	207.76	208.3	209.07	209.71	209.09	207.34	206.39	208.28	209.09	208.76	210.23	207.69	208.68	208.72	208.96	209.64	208.64	207.35
204.65	206.24	205.39	202.92	205.89	205.22	205.22	205.91	205.27	204.88	204.68	204.37	205.52	205.48	204.83	205	203.8	203.42	205.05	203.42	204.86	205.08	204.96	202.9	205.08	205.57	204.95	206.26	206.03	204.81	206.55	204.69	206.32	203.27	204.03	203.92	205.42	204.25	204.89	204.91	203.96	204.12	205.04	204.02	202.62	205.14	203.92	206.25	206.13	202.57
208.6	210.15	209.7	208.64	209.52	210.84	209.04	209.04	210.15	208.68	209.46	209.03	210.73	210.08	208.73	208.7	208.96	209.18	206.97	210.59	208.55	210.26	210.18	207.92	210.48	208.43	210.96	209.87	211.03	208.34	209.68	211.01	209.62	208.41	210.18	209.3	209.19	210.12	209.3	210.36	210.47	208.11	210.13	210.02	210.9	209.32	211.06	209.75	209.4	209.73
208.91	208.83	210.52	208.72	208.71	208.83	209.46	207.54	207.93	207.53	208.64	208.92	208.98	209.61	207.98	209.5	208.4	206.53	208.37	209.94	207.98	207.45	208.23	207.2	208.91	208.03	209.91	208.18	208.74	207.09	207.66	208.75	208.19	207.3	207.27	209.01	207.92	209.5	210	208.49	209.29	206.92	208.69	208.17	208.38	208.12	208.41	207.86	208.08	208.96
209.33	209.71	210.01	209.3	211.46	208.37	208.42	209.83	209.07	208.71	209.31	210	209.12	210.27	208.82	211.49	210.33	210.83	209.5	208.02	209.98	209.56	210.27	209.88	209.66	209.2	209.09	209.13	207.98	210.02	211.06	209.74	210.5	210.44	209.97	208.68	209.94	208.94	211.15	209.21	211.07	209.49	208.59	209.36	210.93	210.77	208.33	209.47	209.54	209.62
207.19	206.28	207.62	204.43	206.12	206.6	205.35	206.45	205.98	205.79	205.99	207.23	206.29	206.54	206.88	208.88	205.46	205.63	207.08	205.59	205.18	206.18	206.26	206.58	207.51	206.19	205.67	206.52	206.09	207.91	207.55	205.74	205.32	206.38	206.79	207.59	206.51	206.27	206.07	206.27	206.82	206.43	206.48	207.1	207.35	208.27	206.47	204.52	205.92	205.15
209.2	209.46	208.24	209.68	209.1	209.08	208.26	209.15	209.45	208.89	209.05	209.4	209.47	208.94	209.05	210.79	209.77	209.34	206.83	211.85	209.45	210.22	210.61	209.77	209.65	209.09	210.14	210.21	211.28	209.8	209.58	208.65	208.71	208.75	209.38	209.81	209.54	209.43	209.89	210.51	208.58	209.55	210.11	208.77	210.62	209.45	209.16	208.44	211.42	209.08
200.78	198.89	200.55	199.09	200.53	198.64	199.33	200.26	198.38	198.95	199.72	199.8	199.92	198.91	199.37	199.58	199.55	198.74	199.45	200.7	199.84	199.7	198.74	200.4	201.1	198.86	202.09	198.49	198.89	199.25	200.38	199.19	200.54	200.13	199.06	199.03	199.94	199.9	198.34	199.85	199.58	200.99	198.58	200.12	200.55	200	201.14	198.82	198.59	200.52
207.83	208.23	207.19	207.94	208.88	209.08	208.03	207.87	207.79	208.47	208.1	206.82	208.68	206.85	207.26	209.06	207.85	207.87	207.58	208.22	205.04	207.17	207.27	206.79	209.14	207.12	207.77	207.12	209.63	206.89	207.34	207.82	206.79	207.88	208.22	206.86	206.23	208.27	207.96	207.04	208.57	208.31	207.57	207.96	208.69	209.51	208.43	207.42	207.78	208.81
199.99	198.35	200.64	199.73	201.23	200.34	200.48	201.97	200.79	201.22	200.52	199.3	199.56	200.05	200.63	199.51	201.78	201.1	200.25	199.73	199.24	199.61	200.35	199.98	199.79	200.81	201.37	200.34	201.01	200.59	200.05	199.8	201.1	200.16	201.89	200.47	201.37	199.69	201.94	198.86	199.92	201.22	199.86	200.94	199.05	200.31	201.2	199.93	199.59	199.01
213.47	213.75	213.23	212.28	212.47	212.91	213.38	213.16	214.6	213.15	215.11	213.37	212	212.56	213.52	211.72	212.89	213.17	212.21	213.01	211.81	212.92	212	214.11	213.12	214.67	214.45	213.18	213.33	211.81	212.49	213.82	211.85	213.49	212.38	212.62	212.79	213.86	212.8	213.39	211.18	213.36	212.89	211.23	213.57	213.28	213.72	213.65	211.75	212.15
198.63	197.33	199.42	198.43	197.36	197.4	198.21	197.49	199.41	197.92	196.26	198.37	197.82	196.18	197.96	197.08	197.58	197.67	198.38	199.12	197.83	198.62	197.07	198.75	198.22	199.18	196.8	197.42	197.05	197.98	197.96	199.74	197.98	197.65	197.72	197.71	197.93	198.54	198.56	196.59	196.99	197.39	196.19	197.03	198.56	198.13	199.03	198.79	198.88	198.68
204.27	204.03	202.32	203.67	202.33	202.27	202.75	203.15	203.44	204.08	204.67	203.58	201.77	202.67	202.23	203.53	203.39	202.78	203.85	205.23	202.39	202.87	203.57	203.65	201.73	202.34	203.41	203.76	202.61	204.63	204.53	203.67	203.62	203.01	203.36	203.12	203.63	204.47	203.82	203.13	202.23	202.28	202.53	203.61	203.17	203.9	203.06	202.79	202.34	205.26
209.81	208.79	210.74	209.06	209.08	209.68	209.89	208.99	208.66	209.36	211.39	208.71	209.19	208.96	209.85	208.33	209.31	207.88	211.34	208.34	210.64	208.89	210.03	209.89	210.12	209.08	208.55	209.25	209.58	208.45	210.44	209.36	209.08	209.55	209.95	209.9	210.41	210.33	211.49	208.85	209.82	209.5	209.04	209	210.78	210.06	208.12	209.55	208.87	212.77
208.65	208.79	208.8	209.23	208.49	208.82	208.56	208.85	209.92	208.05	206.47	208.15	208.77	208.13	209.14	209.23	207.44	208.42	208.47	208.82	207.81	208.17	208.62	209.21	209.03	208.17	207.67	209.31	208.75	209.14	208.59	208.06	208.07	208.94	208.52	207.55	207.11	209.65	208.51	208.8	208.67	209.07	209.35	209.19	210.3	209.64	209.35	208.15	208.79	208.92
205.39	205.01	203.34	202.87	203.62	205.16	204.32	203.71	203.81	203.37	203.97	204.5	205.04	203.58	204.96	204.44	203.36	203.83	203.4	203.44	202.72	205.76	204.18	203.53	203.78	204.01	205.02	203.72	205.18	202.82	203.26	204.38	204.77	205.82	205.79	205.3	204.71	205.03	205.29	204.43	203.52	204.36	204.58	203.29	204.57	204.45	204.75	204.03	204.96	204.54
200.5	199.4	199.92	201.19	201.74	199.6	201.09	200.55	199.57	198.69	201.66	200.59	200.36	199.71	201.29	201.79	200.48	198.65	200.49	201.4	199.87	200.63	199.85	200.52	201.54	201.57	200.02	200.02	201.06	198.43	201.45	199.5	200.44	201.02	200.78	198.76	201	199.95	201.3	201.16	200.14	201.03	199.75	199.47	200.98	201.42	200.02	199.61	199.93	200.15
212.84	212.65	212.47	212.34	213.35	213	213.17	212.49	213.43	213.05	212.74	213	213.33	213.45	212.79	212.31	212.56	212.83	212.67	212.34	211.82	212.82	212.27	211.68	211.3	212.94	211.78	213.95	212	212.31	212.74	213.47	214.47	213.84	212.71	213.35	212.98	213.6	211.93	213	211.93	211.75	213.39	213.27	212.64	215.25	212.05	213.47	213.22	213.33
211.41	213.48	214.2	212.86	213.45	211.12	213.16	211.86	211.89	213.29	212.04	213.11	213.04	213.82	213.34	211.43	212.54	214.24	212.12	213.75	213.75	213.31	213.22	211.02	214.38	211.78	213.1	213.62	214.3	212.37	212.24	211.29	211.71	210.35	212.94	212.37	211.92	212.54	212.86	213.6	212.26	211.67	212.86	213.3	212.92	211.98	212.46	212.28	214.35	212.39
212.95	212.1	213.19	213.55	212.9	211.54	213.43	213.13	213.41	212.86	212.23	212.03	213.05	214.86	213.18	211.31	213.79	213.46	213.3	213.3	213.19	213.03	213.56	214.47	213.55	211.73	212	213.25	211.38	212.79	212.46	211.53	213.91	212.04	213.96	214.54	212.68	213.83	213.86	212.63	213.39	213	214.36	213.37	212.16	213.48	214.29	212.33	212.45	213.37
205.01	204.63	206.47	207.3	205.48	205.87	206.4	205.91	205.28	203.92	204.94	204.97	205.8	204.68	206.32	205.96	206.04	204.46	206.4	206.82	205.48	205.81	204.9	205.16	205.83	205.19	205.94	205.2	205.04	206.75	206.61	205.97	204.9	205.1	205.12	205.27	205.4	207.07	205.15	205.06	206.14	205.99	206.41	205.85	204.64	205.13	207.34	204.75	205.21	206.07
216.34	217.24	217.89	217.08	216.23	216.86	216.78	215.41	216.33	217.2	217.54	216.41	217.7	216.03	217.51	217.84	217.71	216.73	216.41	219	218.68	217.26	218.29	217.13	216.56	217.7	216.96	218.25	216.51	216.77	217.71	216.91	218.6	216.86	215.87	217.19	218.1	216.18	216.9	217.57	217.44	216.92	217.77	217.13	215.68	216.97	216.6	216.55	216.83	216.79
211.04	210.42	211.41	210.16	212.82	211.45	211.45	212.64	210.94	212.01	212.28	210.29	210.67	211.48	211.08	211.69	212.67	209.14	211.16	211.6	211.65	211.86	211	211.1	211.49	210.19	211.02	212	212.32	210.66	211.68	211.04	211.34	211.53	211.81	209.79	211.88	209.57	211.63	211.74	210.08	212.52	211.66	212.96	211.08	211.81	211.62	212.33	211.8	212.04
207.55	208.26	208.15	210.08	207.91	208.53	209.17	206.82	207.54	209.95	208.7	208.25	210.25	209.02	209.25	208.03	210.53	209.2	210.78	208.55	207.97	208.43	209.44	208.92	208.5	210.85	208.05	208.86	208.89	207.45	207.97	207.63	208.14	208.61	207.39	208.83	209.68	209.01	208.61	208.43	208.53	207.44	210.63	207.92	209.52	208.01	207.04	208.5	209.48	208.07
207.89	207.76	206.29	205.72	205.61	208.85	204.62	206.61	207.53	207.79	206.24	205.7	206.22	205.75	205.65	207.01	207.2	205.97	205.93	207.62	207.41	206.75	207.03	206.63	206.08	205.88	205.02	205.57	206.98	206.96	205.73	208.49	207.94	205.89	207.03	204.84	206.24	204.97	207.64	206.94	206.2	205.08	205.2	207.01	204.33	207.41	207.88	205.6	207.21	208.2
207.63	208.04	206.12	207.61	206.52	207.56	206.36	207.98	207.53	208.71	207.89	207.03	207.22	208.33	207.37	207.3	208.06	207.97	206.14	207.58	207.73	207.85	208.26	207.38	206.76	205.95	208.14	207.54	207.73	209.19	208.79	208.78	207.47	207.07	208.5	207.6	209.1	206.43	209.26	207.74	207.38	207.4	206.93	208.14	206.82	208.26	208.36	207.03	207.31	207.59
205.53	203.93	205.66	203.99	203.42	204.85	203.83	205.73	204.82	205.71	205.33	205.62	204.14	204.88	203.96	204.17	206.39	203.65	205.19	203.42	203.54	204.79	205.81	204.6	206.45	204.35	205.26	205.21	204.01	204.53	205.47	204.18	204.85	204.03	202.59	203.71	206.54	204.03	204.63	205.03	204.48	205.27	206.3	205.88	205.38	204.86	205.06	206.35	205.63	204.08
201.5	200.55	199.44	198.27	200.55	200.88	199.73	201.16	200.96	200.6	200.89	200.17	199.43	199.4	199.55	199.55	199.95	200.45	200.24	198.48	200.17	199.35	199.57	200.19	200.02	199.12	200.72	201.39	200.62	202.09	197.88	202.35	200.45	200.64	200.17	197.99	201.4	200.91	200.85	200.41	200.19	200.05	199.88	200.14	198.85	201.88	200.68	199.81	199.19	199.94
203.21	203.92	204.07	205.18	204.79	204.19	205.76	204.88	205.03	204.06	206.34	203.21	204.25	204.99	204.97	204.65	205.55	204.38	204.65	204.27	205.25	203.7	206.74	205.73	204.52	204.41	204.27	205.07	203.68	204.54	202.22	205.2	205.26	204.9	203.19	203.33	202.35	205.7	205.7	205.32	203.52	204.81	204.68	205.68	204.06	204.1	204.96	204.12	205.47	205.49
203.62	206.41	204.43	204.39	204.7	204.62	204.96	204.57	204.75	203.66	205.29	202.54	204.3	203.76	205.37	204.01	205.21	204.49	204.82	204.53	204.85	204.76	205.01	204.63	205.1	205.25	203.76	204.15	204.94	204.91	205.41	205.2	204.05	204.91	204.49	204.27	205.56	205.13	205.11	205.08	204.09	205.04	204.19	205.01	205.18	203.72	206.64	204.19	206.49	204.48
200.84	200.77	200.45	199.77	201.12	201.42	200.54	199.77	201.23	202.13	200.89	200.33	201.52	200.4	201.29	201.58	200.89	201.01	200.23	200.66	201.74	200.52	201.07	200.27	200.4	201.34	200.07	202.27	200.82	201.64	199.88	202.23	201.68	200.9	201.18	200.28	200.18	201.69	201.13	200.01	203.09	200.46	201.5	200.31	201.71	201.61	200.76	200.76	201.43	202.44
198.53	199.75	199.15	199.46	199.13	199	198.58	200.31	199.46	199.66	199.2	200.88	199.91	199.16	199.3	200.21	199.9	199.18	200.02	199.5	200.94	200.23	197.99	201.3	198.3	200.21	199.18	198.35	199.98	200.03	201.1	199.21	198.84	199.4	200.44	199.96	200.2	199.41	199.91	199.64	199.77	198.5	199.56	198.53	197.55	199.45	199.93	199.46	200.71	200.32
219.11	217.19	218.23	217.59	217.82	217.07	218	218.82	218.58	218.72	218.04	217.91	216.91	219.89	218.24	216.75	216.35	215.94	217.01	216.18	218.26	217.62	217.09	218.61	217.61	216.89	218.11	217.72	219.08	217.95	218.19	216.85	217.83	218.06	216.67	218.17	218.54	217.77	217.62	216.14	217.15	218	218.39	217.19	217.86	217.49	217.99	216.98	218.36	217.49
210.2	207.73	207.75	208.99	209.17	208.74	208.62	209.92	207.54	208.06	207.41	209.08	208.41	207.55	208.28	209.35	209.51	208.02	208.27	207.93	208.76	209.06	208.02	208.7	209.47	209.17	207.77	208.59	208.17	207.65	209.46	209.2	209.46	210.22	209.03	208.82	208	208.77	208.39	207.42	208.91	209.31	207.4	209.8	208.51	208.19	208.08	208.78	209.32	208.14
211.64	213.09	212.44	211.01	211.81	211.96	212.47	213.82	212.2	212.84	211.4	212.66	211.81	213.08	212.15	213.09	212.94	211.44	212.06	212.6	211.29	211.9	214	211.92	210.87	212.92	211.57	212.63	212.29	210.84	212.65	215.25	212.78	213.08	213.59	211.38	211.69	212	212.32	213.92	211.53	212.34	213.31	212.03	212.68	212.22	212.33	212.74	213.59	211.86
218.47	217.6	216.16	217.06	216.05	217.03	218.75	217.41	217.29	217.82	218.46	216.12	216.9	216.56	216.93	218.43	216.26	217.09	217.32	217.16	217.01	216.67	216.38	217.64	215.83	216.89	216.31	216.69	215.43	216.79	218.31	216.69	217.13	217.42	217.37	216.92	215.9	217.88	217.11	215.71	218.45	216.93	217.11	217.31	217.73	216.76	217.42	217.28	217.18	216.97
207.06	207.23	207.35	207.99	208.25	206.58	209.15	207.47	207.51	206.07	206.4	207.28	206.22	207.69	207.44	207.06	207.78	206.81	207.35	206.84	207.18	208.16	206.19	208.78	207.36	207.58	206.89	206.55	208.12	206.44	208.07	208.39	209.12	206.14	207.61	208.39	209.76	207.89	206.74	208.25	207.61	207.45	207.66	208.26	208.32	206.71	207.38	206.2	207.94	206.71
208.54	209.88	207.92	209.77	208.52	208.59	208.12	209.11	208.75	208.18	207.16	209.22	207.57	209.22	209.27	209.83	209.15	209.53	209.05	209.52	209.12	210.5	209.5	208.76	209.83	207.94	207.43	208.59	208.81	207.87	209.23	209.87	208.34	207.06	207.54	208.58	208.7	208.38	208.71	207.43	208.68	206.96	209.84	208.37	208.92	207.98	208.08	208.99	206.79	209.3
212.47	213.12	213.41	213.39	212.98	214.39	213.67	213.72	212.93	213.82	213.45	213.11	213.28	211.67	211.81	213.09	212.12	212.38	212.82	213.54	214.22	213.21	212.65	213.77	213.21	213.28	213.89	213.37	213.12	212.66	214.73	212.87	213.52	213.15	214.67	213.15	213.68	213.43	212.59	214.37	213.4	212.35	212.36	213.41	212.09	214.15	213.49	212.21	212.22	212.98
205.06	204.56	204.24	202.64	201.76	203.1	204.41	202.79	204.96	203.85	203.36	203.49	204.62	202.7	204.05	202.84	202.66	203.98	203.87	202.06	203.65	203.63	203.12	203.92	202.42	204.12	202.82	203.4	203.1	203.82	203.89	203.29	202.82	202.64	204.32	202.93	204.74	204.78	204.52	203.24	204.17	204.05	206	204	204.01	205.07	202.86	201.81	204.25	202.88
204.73	203.96	205.15	205.65	204.82	205.74	203.39	204.65	204.55	203.89	205.53	205.65	205.1	204.18	204.65	205.61	204.82	204.5	205.04	205.34	202.27	206.05	203.41	204.51	204.35	205.89	206.47	205.25	204.43	204.3	204.46	204.74	204.09	205	204	204.05	205.5	205.3	204.24	203.59	203.19	205.01	202.93	205.22	205.61	205.23	204.01	203.99	204.31	205.73
211.56	212.51	213.23	212.68	212.21	213.66	213.71	211.29	213.92	212.36	213	213.37	212.24	213.2	213.76	215.07	211.87	213.24	212.49	213.91	212.78	212.8	212.36	213.69	213.33	214.08	213.86	213.38	214.17	213.79	211.45	212.07	212.72	212.2	212.48	213.29	212.46	212.7	212.99	213.41	212.91	210.79	212.23	213.88	213.84	213.84	213.36	214.13	213.88	213.08
212.82	210.49	211.31	210.73	211.01	212.15	210.25	212.57	214.07	211.66	212.65	212.68	209.82	211.11	211.38	211.94	212.26	212.48	210.36	211.94	212.56	210.95	212.14	211.54	210.71	211.18	211.1	212.18	212.47	210.41	211.01	212.01	211.13	212.41	211.96	210.02	210.64	210.98	211.46	211.28	211.28	211.45	211.48	211.52	211.85	210.81	210.26	212.49	212.05	211.93
208.32	207.91	210.74	207.75	208.93	210.11	207.88	208.21	209.55	208.14	208.01	208.87	209.49	208.37	208.85	209.69	207.44	207.82	209.46	208.36	209.52	209.1	208.65	209.05	207.84	209.6	208.02	207.27	207.34	207.98	207.95	209.05	207.07	208.04	208.83	209.55	208.5	207.32	209.64	208.31	208.76	207.09	208.96	209.14	207.4	209.02	208.96	207.36	206.98	208.45
201.34	198.74	200.9	198.91	199.04	199.57	198.77	199.98	200.29	200.28	199.64	199.79	199.48	200.24	198.47	200.45	198.47	199.97	200.31	199.7	198.28	198.87	199.44	198.35	198.53	201.5	198.77	198.52	197.87	200.07	201.56	198.66	198.95	199.08	198.72	200.73	198.95	200.24	199.93	201.33	199.89	200.18	199.58	199.58	200.13	197.97	201.6	199.21	199.31	198.25
199.26	199.4	199.86	201.82	199.76	198.56	199.09	199.1	200.53	202.22	200.73	200.12	200.11	199.57	200.44	200.88	199.29	200.78	199.62	199.32	200.42	197.82	200.12	199.09	198.47	198.53	199.87	199.6	199.48	198.96	198.8	197.96	199.21	198.93	199.32	199.71	200.55	199.43	199.1	200.61	200.27	198.54	198.21	200.24	199.02	199.47	200.35	200.25	198.34	200.62
192.83	194.35	193.88	193.99	192.45	193.61	195.37	194.92	193.11	195.41	193.51	193.37	193.84	194.83	194.23	193.76	196.97	195.41	193.31	193.98	194.43	194.17	193.83	193.52	194.82	193.5	193.68	191.5	193.14	192.71	194.75	194.45	193.15	195.34	195.64	195.6	193.71	192.56	192.67	193.33	194.61	194.6	193.12	195.33	193.88	194.7	193.14	192.34	193.39	193.94
205.85	206.1	206.3	205.37	206.21	206.54	206.4	205.73	206.45	206.8	206.61	205.94	205.72	206.56	205.88	204.41	206.53	206.18	206.65	206.23	206.08	205.05	207.11	207.24	207.11	207.64	205.59	205.99	205.95	206.07	207.3	207.21	208.06	205.62	205.49	206.7	206.49	205.72	206.16	206.26	205.54	205.69	206.85	205.78	206.61	206.62	206.44	205.49	207	207.18
205.07	204.54	205.17	204.52	205.5	205.5	205.9	203.72	204.47	204.9	204.27	207.52	204.18	205.07	203.38	204.74	205.25	205.95	205.3	204.02	204.43	204.06	205.74	204.28	204.12	204.5	205.06	205.02	204.39	205.95	205	204.68	206.08	204.29	205.55	205.33	203.95	206.06	205.36	204.11	205.4	203.84	204.35	205.39	204.29	203.89	206.42	204.94	204.69	204.35
204.66	206.15	205.42	205.89	205.33	204.74	207.16	206.08	203.64	205.6	204.78	205.61	205.37	206.63	206.72	205.83	205.72	204.98	204.71	204.21	204.95	206.15	205.2	206.61	205.48	205.53	204.14	205.8	206.85	206.63	207.06	205.33	205.61	204.94	206.5	205.83	206.07	205.44	205.55	205.57	205.25	205.32	204.63	205.56	204.87	205.69	205.39	203.89	204.75	205.03
209.18	209.28	209.4	209.26	209.03	210.81	208.87	209.37	211.36	207.87	208.2	209.17	209.46	210.09	209.87	209.96	209.81	208.91	209.56	211.1	209.79	207.06	208.38	207.54	207.81	209.64	208.83	209.43	210.16	207.2	208.14	208.91	209.28	209.13	209.23	207.71	209.41	208.77	207.27	209.19	207.55	210.41	208.69	208.44	209.77	209.18	210.31	209.73	209.53	208.53
217.58	216.32	219.03	216.82	217.99	217.4	215.45	216.71	219.09	218.72	218.13	217.79	218.72	217.85	217.94	218.17	217.68	217.62	217.51	219.01	217.63	216.75	217.65	217.88	217.76	215.75	217.55	220.43	218.63	217.02	216.96	219.53	217.21	217.9	217.1	216.51	218.4	219.49	216.96	217.78	217.48	217.01	216.56	217.41	218.84	216.86	218.3	218.46	217.25	216.57
207.35	206.58	207.05	207.76	204.42	207.03	205.99	205.28	206.76	206.05	206.4	205.91	207.35	208.2	207.06	206.32	205.83	207.86	207.33	206.56	205.5	206.05	206.21	206.61	206.1	204.74	206.24	207.61	206.82	206.85	205.2	205.6	206.49	205.72	207.45	206.35	205.24	207.31	205.34	206.02	207.32	205.51	204.83	206.81	205.13	206.45	206.9	206.91	206.29	206.95
208.78	208.66	209.01	209.27	208.22	210.44	209.25	209.27	207.88	209.09	208.64	208.81	209.64	208.38	208.4	208.31	208.68	208.56	208.02	209.13	208.83	209.81	208.03	208.96	209.48	209.38	208.27	208	206.52	208.33	209.2	210.38	208.89	207.71	207.1	207.58	208.17	207.43	209.15	209.95	209.46	208.32	208.93	208.37	207.6	208.65	209.16	209.79	207.56	209.08
208.91	208.58	207.5	207.42	208.37	207.2	209.25	208.34	208.41	207.2	207.22	209.09	209.2	210.89	208.05	208.96	210.52	209.36	209.61	209.27	209.56	208.21	206.43	209.39	208.6	207.77	207.53	207.69	208.31	207.87	209.1	206.94	208.24	209	207.77	207.57	208.59	209.65	208.5	208.99	208.37	208.87	207.95	208.73	208.36	209.02	209.36	208.03	207.8	209.48
216.49	218.05	217.7	216.98	217.22	216.53	216.27	216.96	215.41	216.31	218.93	215.8	216.39	215.75	217.95	217.38	216.52	216.54	213.99	217.34	216.17	215.91	217.21	217.42	218.3	217.13	216.14	216.57	217.16	218.48	216.6	214.73	214.52	217.11	218.04	217.75	215.53	216.93	217.16	217.47	216.38	216.97	216.49	217.54	218.67	216.33	218.74	217.17	217.54	216.14
199.51	198.12	199.39	198.97	201.29	198.54	197.34	198.88	200.52	199.75	199.7	200.95	199.29	201.23	199.06	200.57	198.83	200.21	200.2	198.48	200.5	198.37	200.42	199.51	198.57	199.01	200.31	199.61	199.55	199.32	198.63	200.24	198.43	198.32	199.37	198.92	200.36	199.45	199.96	200.24	199.38	198.56	201.02	199.52	197.35	198.65	200.07	200.01	201.19	198.66
215.9	212.68	213.59	211.39	212.94	212.89	212.72	211.7	212.17	213.88	212.89	214.04	212.89	212.33	212.37	213.83	214.51	213.89	213.85	212.66	214.23	212.93	213.4	212.21	212.88	212.7	213.35	214.5	214.13	211.86	211.63	213.11	213.85	213.2	210.92	212.69	212.33	213.84	213.26	213.42	212.61	213.31	213.67	211.35	210.88	211.68	213.22	213.67	215.03	212.54
212.06	213.52	214.17	214.31	213.34	210.25	211.8	213.34	212.69	214.11	213.96	213.57	212.85	213.7	212.46	211.31	213.33	214.2	212.99	212.31	212.47	215.02	212.71	214.39	212.27	213.31	212.46	212.81	213.42	212.87	213.93	213.86	211.32	211.3	213.58	212.61	213.77	211.64	212.98	212.92	211.75	213.01	212.68	212.18	212.09	213.97	212.97	213.11	211.95	211.57
210.73	210.92	212.94	210.7	212.13	212.11	212.84	212.5	210.71	209.9	209.57	212.51	212.44	211.98	212.86	210.61	212.6	211.6	211.46	212.55	210.43	212.57	211.3	211.87	211.3	213.09	211.89	211.95	212.73	211.53	210.92	209.8	209.77	211.04	210.02	212.22	211.74	212.25	211.87	211.76	212.22	212.35	212	211.85	212.41	211.88	211.77	211.54	211.96	211.71
218.07	218.52	217.25	215.85	214.84	215.7	217.82	216.4	216.99	216.63	216.93	217.03	217.93	217.32	217.69	217.41	217.61	216.81	216.27	215.69	217.56	218.74	217.85	216.42	216.38	218.11	216.71	216.88	217.03	218.53	218.75	216.68	217.09	216.69	218.55	217.72	216	216.49	216.85	217.01	216.86	216.88	216.19	215.83	216.55	218.08	215.46	216.41	217.18	217.63
211.94	212.76	212.67	211.07	212.77	211.05	211.65	212.53	211.28	211.13	212.47	213.77	213.37	211.48	213.13	214.74	211.86	211.04	211.57	212.21	212.86	211.9	213.05	212.25	212.49	212.64	213.26	211.53	211.61	212.02	211.8	212.74	213.39	212.48	213.21	212.67	214.87	213.78	212.98	211.75	210.56	212.03	213.18	212.73	213.21	212.73	211.92	212.43	211.82	211.48
202.94	203.5	204.6	203.95	202.93	203.37	202.15	203.76	203.52	203.35	203.17	203.89	202.26	203.38	203.72	202.62	202.74	203.27	202.62	203	204.64	203.35	203.03	202.01	204.58	203.29	203.75	204.65	203.59	202.2	203.97	201.79	202.34	204.16	205.41	204.44	202.79	202.24	202.93	203.68	203.92	205.18	202.99	203.41	203.3	203.5	204.15	202.09	203.61	203.85
198.67	200.07	199.15	200.47	198.72	201.02	198.06	198.69	198.87	200.74	199.46	198.2	199.25	198.96	198.62	200.05	199.22	201.69	199.79	199.63	198.12	200.69	199.46	200.27	199.89	198.4	197.66	199.73	201.26	199.93	200.43	199.61	199.53	201.96	201.48	199.09	198.65	199.26	199.71	200.4	200.17	199.83	198.77	198.86	201.21	198.4	199.65	199.4	199.29	199.65
201.29	201.51	200.22	201.22	201.45	201.91	200.56	203.73	201.34	201.51	201.84	200.37	201.13	201.12	201.45	200.76	201.72	202.12	202.2	201.83	202.61	201.07	200.31	200.11	201.13	201.65	201.94	201.04	201.02	201.08	200.25	200.55	202.61	203.06	201.87	200.43	199.26	201.74	200.73	201.36	200.1	201.41	200.11	201.3	201.7	200.8	201.79	200.88	201.29	198.79
213.25	213.98	214.21	214.36	214.14	212.95	215.12	213.32	213.81	213.64	213.52	212.72	213.64	212.56	212.77	214.81	213.57	212.81	214.47	214	214.17	213.48	214.06	215.05	213.51	212.92	213.52	213.78	212.82	213.42	212.12	213.27	214.64	213.94	214.04	212.56	213.9	214.43	212.68	213.53	213.39	215.13	212.07	213.81	213.52	214.38	212.46	213.17	213.7	215.45
208.74	209.33	209.25	208.59	209.84	208.35	208.86	209.08	207.74	209.34	207.28	207.71	209.71	208.79	209.25	209.47	208.81	208.88	208.27	209.29	208.44	209.1	207.61	210.59	209.38	208.66	208.86	208.84	208.61	209.52	209.99	207.21	209.91	208.43	206.38	209.03	209.26	208.31	208.9	208.61	208.79	207.98	208.53	208.72	208.67	210.1	209.6	208.84	207.64	209.17
209.19	208.88	210.11	208.43	210.16	209.44	210.1	209.08	209.11	207.71	208.12	208.49	210.26	208.47	208.52	209.68	208.41	209.94	209.19	209.5	209.82	209.75	207.82	209.12	209.06	209.03	210.23	207.08	208.4	209.65	210.05	210.36	207.74	209.94	208.55	209.32	210.95	208.72	210.08	208.56	208.79	210.16	209.76	209.23	209.88	208.5	207.97	209.1	210.51	209.86
201.82	203.64	202.65	202.3	200.91	203.08	202.76	202.24	202.56	203.24	202.54	202.44	201.71	202.27	203.69	203.07	203.41	203.23	202.71	202.28	202.27	201.02	201.32	203.2	202.7	202.28	203.86	203.95	202.67	203.19	203.11	204.06	202.95	203.57	201.81	201.47	200.38	203.37	201.23	203.82	203.46	203.02	202.79	201.28	203.45	201.21	202.81	202.03	204.13	203.2
202.75	205.6	202.9	203.34	202.24	203.5	202.2	201.59	201.75	202.78	202.55	203.01	202.12	202.95	204.3	202.41	201.79	203.04	200.48	203.32	202.34	200.92	201.51	202.27	203.42	202.61	204.46	201.48	202.68	201.94	202.29	200.89	201.76	202.21	203.7	201.75	203.92	202.2	202.1	202.84	203.25	202.28	202.96	201.94	204.11	203.53	203.65	203.75	202.5	202.51
217.83	217.77	216.09	217.36	217.32	218.45	216.86	217.78	218.01	216.92	217.02	217.2	215.94	215.4	217.37	217.35	217.17	216.44	216.41	217.32	217.97	217.37	218.21	217.07	217.07	216.94	216.61	214.94	216.91	217.5	218.9	215.81	218.33	214.8	219.13	218.27	216.45	216.16	216.83	218.22	217.33	216.45	218.97	216.01	216.64	218.09	218.72	218.22	217.02	217.62
203.17	204.19	203.47	204.06	204.02	203.76	202.88	202.62	203.75	203.21	203.68	204.32	201.67	201.28	203.03	203.56	204.24	202.77	202.6	202.47	202.59	203.7	204.04	203.15	201.3	201.91	203.36	202.78	203.93	202.99	201.7	204.23	202.96	203.81	203.09	200.97	203.11	202.3	202.88	203.7	201.86	202.08	204.26	203.55	204.11	204.61	203.17	203.86	203.83	203.14
203.45	204.26	203.2	205.7	202.88	205.81	203.45	203.22	203.38	204.43	203.09	202.79	203.96	202.75	203.58	203.5	203.89	203.32	204.56	202.24	204.12	204.08	203.3	204	205.22	204.37	203.07	204.81	205.05	204.47	202.97	204	203.7	203.74	204.96	203.37	203.73	202.84	203.42	204.52	205.78	204.85	203.28	202.6	204.82	203.63	202.43	203.73	205.78	202.85
202.96	203.31	202.79	201.51	203.46	202.78	203.28	203.39	202.78	201.67	202.8	204.54	205.43	203.12	203.26	203.26	202.46	202.28	201.97	202.88	203.17	202.78	201.98	203.95	203.75	203.43	202.26	203.7	203.86	202.87	202.37	202.07	203.37	202.74	203.18	203.12	202.25	201.66	202.21	203.21	203.43	202.97	203.15	202.53	202.31	202.19	202.71	202.8	203.56	203.64
203.89	203.39	204.65	202.17	203.99	202.48	204.29	204.67	204.02	204.13	202.48	204.47	203.09	204.59	204.86	203.87	203.31	203.2	203.59	202.69	204.51	203.86	203.82	203.58	204.11	202.97	205.32	203.19	203.71	202.87	204.35	204.44	202.3	205.47	205.38	203.78	204.37	203.13	204.35	203.04	204.86	203.26	202.9	203.05	202.96	204.74	204.33	202.99	202.83	203.19
212.3	211.58	214.91	211.67	211.69	213.18	211.13	211.6	212.47	212.57	212.86	211.46	212.52	212.57	211.69	209.52	212.01	212.58	211.92	213.49	213.6	212.34	210.53	213.23	213.78	212.23	211.57	212.72	212.99	214.44	211.17	213.45	212.02	212.52	213.25	211.71	211.69	212.42	212.4	211.86	211.74	211.77	210.64	212.41	210.72	212.98	212.92	212.01	212.71	212.93
212.17	211.94	212	212.17	212.32	212.32	211.41	212.99	211.67	212.63	213.4	214.76	213.16	212.48	212.96	212.57	213.13	212.27	211.97	214.04	212.74	212.14	214	213.05	214.37	212.14	211.49	212.78	212.63	212.84	212.52	211.04	213.47	213.31	212.18	212	213.78	213.08	212.07	211.44	211.67	212.97	213.62	213.24	212.07	212.71	211.36	212.5	211.96	210.72
216.03	218.15	215.52	218.5	217.04	215.94	217.33	216.79	216.29	216.63	217.55	217.21	216.82	216.55	215.62	216.9	217.94	215.84	217.02	215.94	217.81	216.44	218.9	216.61	217.01	216.15	217.5	215.42	215.98	217.95	216.57	215.92	215.96	216.42	217.02	217.47	216.74	217.62	215.55	216.31	216.53	217.75	217.07	215.81	217.15	218.14	217.91	215.76	217.31	218.21
207.6	208.43	206.64	207.97	207.27	207.28	207.58	208.52	207.38	207.99	208.5	208.66	207.8	207.28	206.74	207.79	206.57	208.48	207.78	209.61	208.69	208.05	205.8	207.2	208.17	207.39	208.8	207.7	206.93	207.78	208.32	207.49	207.59	207.13	207.8	207.49	206.43	207.77	208.03	209.69	206.3	207.73	209.77	207.82	208.35	209.25	207.12	206.92	207.23	208.31
205.05	204.51	204.7	202.75	203.3	203.57	203.4	203.48	204.24	206.18	204.59	203.8	203.65	203.01	204.71	202.92	203.93	203.81	202.81	204.92	203.77	204.42	203.3	203.82	202.57	202.95	205.79	203.81	204.31	203.46	204.39	204.4	204.46	204.1	204.96	203.31	203.41	204.49	202.03	204.1	203.27	204.23	203.03	203.7	203.65	202.55	202.5	204.19	203.64	202.68
203.41	202.72	201.69	202.4	202.73	202.98	201.73	202.99	202.25	201.95	202.08	202.46	202.34	200.71	202.29	202.12	202.27	201.75	201.81	200.93	201.18	202.22	203.27	202.53	203.01	201.32	202.07	201.1	203.29	201.51	202.26	202.69	202.03	202.61	202.3	201.46	201.98	202.61	202.73	202.01	201.84	201.27	201.52	204.03	202.42	202.6	203.29	202.53	201.7	202.53
213.34	213.04	210.89	212.14	212.32	210.51	212.14	210.76	213.32	212.13	215.05	213.05	211.63	214.34	213.29	212.07	212.45	211.38	213.09	213.42	211.8	211	214.07	212.02	211.15	211.53	211.75	210.11	212.36	213.98	212.7	212.49	212.99	212.91	212.66	210.44	212.4	211.33	211.94	212.58	212.33	211.34	212.75	212.02	212.43	210.95	212.08	213.75	212.63	212.63
218.92	217.36	217.66	216.41	218.21	218.03	216.2	217.2	217.92	218.62	218.11	218.38	218.63	218.92	217.21	217.29	217.9	218.62	216.5	218.4	216.61	217.52	218.9	218.47	217.96	218.19	220	217.47	216.75	217.96	218.54	218.06	218.29	217.78	217.62	217.8	217.68	219.06	216.3	217.51	218.17	217.86	217.79	217.33	218.77	219.5	218.66	218.58	217.44	218.21
212.99	211.65	211.75	211.72	212.9	211.93	213.65	210.91	209.77	212.63	211.01	211.78	211.98	210.56	212.05	211.69	210.94	212.1	211.43	211.69	212.12	211.72	211.63	211.3	212.3	211.83	212	210.14	210.13	213.19	210.74	211.98	210.12	212.37	210.91	211.2	213.16	211.56	211.54	212.24	210.76	211.37	212.59	211.37	211.71	211.5	210.13	211.9	212.16	211.87
200.93	201.04	199.94	200.43	200.99	201.64	199.83	201.41	199.93	200.87	200.51	199.66	200.5	201.46	200.44	201.2	200.44	198.93	199.11	199.35	201.39	200.84	199.45	201.14	199.59	201.56	199.95	200.22	200.35	199.63	199.69	198.82	200.04	199.78	199.97	200.7	201.12	201.15	200.87	199.96	200.7	198.79	201.24	200.7	200.8	200.8	200.34	200.27	201.29	202.37
200.7	198.58	199.41	199.72	198.19	199.05	198.33	199.45	198.92	199.5	200.89	199.75	199.3	199.82	199.26	198.9	199.5	201.2	198.45	202.11	199.19	200.28	199.73	201.09	199.69	199.63	198.67	199.06	200.24	199.97	198.63	200.22	199.24	197.97	197.31	198.34	199.79	198.52	199.71	198.64	198.63	199.78	199.15	198.37	198.32	199.98	200.42	199.42	199.92	199.72
206.4	208.94	206.11	206.7	208.76	208.1	208.14	209.12	207.53	206.41	208.56	208.91	206.7	206.42	208.28	206.26	207.26	206.76	209.25	207.88	207.09	207.26	206.69	207.82	207.33	209.08	208.59	208.02	206.95	208.32	208.27	208.79	207.09	207.89	208.32	207.05	208.72	207.03	207.97	208.52	207.15	206.59	208.3	208.15	208.59	207.04	208.65	208.24	209.25	208.96
[truncated: 150 more columns]
