# Supplementary material for: Genetic dissection of main and epistatic effects of QTL based on augmented triple test cross design
Source: PLoS One. 2017 Dec 14;12(12):e0189054. doi: 10.1371/journal.pone.0189054 (PMC5730204; doi:10.1371/journal.pone.0189054)
Supplement: S6 Supporting Information — (ZIP) [file pone.0189054.s006.zip › z1_1200_0.2_10.csv]

211.93	207.08	204.98	213.41	210.03	213.3	209.63	210.65	213.79	208.66	207.07	207.38	210.7	210.61	210.93	210.41	213.44	211.11	208.79	212.93	202.81	208.68	213.24	209.74	214.82	210.12	210.6	208.2	209.92	208.01	208.98	218.52	209.3	206.92	210.46	210.35	211.46	213.37	209.95	203.53	209.65	216.55	211.14	207.29	208.53	206.86	211.46	205.22	212.62	212.2
206.73	206.59	211.07	210.92	205	206.62	206.9	209.38	208.87	204.22	210.14	208.02	203.95	206.38	206.07	205.85	203.95	205.79	207.43	206.03	208.76	210.09	207.11	206.87	203.36	209.14	210.25	209.97	203.96	201.99	208.64	202.05	207.17	209.82	207.37	204.65	207.01	206.17	205.11	209.09	211.8	210.31	207.89	207.96	205.75	209.92	210.17	208.09	212.25	209.05
209.49	204.5	207.17	208.8	212.2	211.01	208.64	205.46	208.59	210.89	215.31	210.07	205.46	209.92	209.53	207.88	207.97	206.02	208.09	207.86	210.81	211.44	211.86	212	208.51	205.45	212.38	213.67	211.24	205.22	205.84	207.67	209.52	213.58	208.64	205.48	207.23	207.31	202.95	205.28	207.17	211.04	203.21	209.56	212.92	206.22	214.55	210.76	204.38	208.86
199.08	199.11	197.11	200.18	200.51	206.7	198.42	201.23	197.79	198.12	201.39	201.89	204.78	196.16	199.92	199.18	197.91	200.9	204.23	200.9	198.99	195.93	199.65	199.55	196.34	198.39	201.55	200.47	197.04	197.26	197.32	202.6	199.49	202.67	203.23	198.29	202.06	199.83	199.05	197.16	199.57	198.87	200.21	203.53	204.27	200.56	197.91	202.93	200.01	196.6
196.01	191.62	194.32	192.89	190.8	191.85	193.49	192.45	190.22	193.86	191.08	192.97	195.11	197.6	193.29	190.42	191.91	196.99	196.16	196.51	196.47	196.59	191.49	192.97	194.92	194.87	191.88	196.26	197.22	196.51	197.46	190.8	196.6	193.65	191.21	191.73	191.97	191.34	191.89	193.32	195.9	192.08	193.83	193.97	191.15	196.88	193.65	187.95	187.97	194.57
210.14	215.14	215.17	211.1	212.55	214.04	214.42	213.69	210.86	215.42	216.84	214.45	216.02	214.85	216.88	208.04	211.2	215.02	210.51	211.91	214.84	213.45	217.42	213.79	216.16	210.92	215.21	216.04	211.54	217.07	212.07	212.98	208.49	218.81	212.73	214.5	216.01	218.13	215.87	214.33	214.48	214.64	212.98	215.85	213.33	214.67	212.9	211.45	216.02	213.67
218.08	216.51	216.87	218.81	217.69	215.09	219.22	218.03	212.87	213.68	218.35	215.9	217.48	217.73	213.05	213.28	215.26	213.92	222.08	216.75	212.71	215.81	214.15	214.53	219.62	219.75	212.93	216.33	215.39	218.01	217.94	220.64	216.88	216.18	216.93	219.2	217.97	218.39	218.34	213.59	212.74	217.06	219.46	224.68	216.02	211.88	212.49	216.84	218.28	220.06
208.96	210.65	211.72	210.53	212.02	214.11	211.76	212.39	210.7	208.67	207.79	206.12	208.76	213.3	208.74	209.77	209.06	215.89	214.28	208.95	212.13	208.92	210.78	212.28	217.17	209.36	208.88	210.72	213.22	211.78	210.89	213.02	211.82	209.8	211.25	211.96	211.97	209.1	212.38	210.73	216.75	206.3	212.09	214.29	212.24	215.42	214.25	210.88	212.35	207.01
207.4	212.07	206.24	205.14	206.06	210.5	211.48	206.77	206.89	210	207.53	209.62	210.48	205.38	213.49	209.53	210.79	205.2	209.06	208.47	206.59	210.67	203.77	208.83	208.96	207.83	207.53	208.63	205.54	209.68	208.08	209.86	202.93	208.84	206.81	206.73	208.68	205.31	208.1	211.78	210.88	207.59	207.33	206.65	204.53	207.01	210.54	207.7	207.17	209.32
203.79	200.57	202.8	202.03	202.04	196.63	200.85	196.68	203.6	200.69	194.33	205.62	201.39	198.71	202.9	197.22	200.92	204.6	201.68	197.47	198.55	191.3	200.73	198.37	200.08	199.48	197.02	202.04	197.5	202.15	203.34	203.9	201.39	200.72	201.62	200.71	201.55	199.96	202.15	201.37	198.85	201.5	205.62	203.84	206.47	197.57	206.3	203.76	203.39	200.89
211.04	208.35	209.15	210.74	208.18	207.05	208.12	209.15	205.27	210.38	210.04	207.31	210.69	208.42	208.69	209.71	208.2	209.97	209.74	204.83	209.66	206.73	210.05	210.55	209.1	203.75	210	209.42	212.27	210	213.81	210.85	206.94	212.68	210.74	207	207.42	211.98	207.69	210.41	205.97	212.21	212.86	206.22	208.71	206.05	210.75	212.52	207.53	204.39
207.07	208.18	205.58	202.46	208.34	202.57	205.81	203.49	204.47	207.36	206.82	203.41	208.38	205.15	204.87	204.69	208.38	201.79	205.82	210.14	206.45	201.67	208.55	202.83	205.35	204.88	206.8	209.41	203.9	204.04	208.18	204.72	204.09	206.68	202.87	199.35	202.1	202.64	207.15	205.53	206.99	208.27	209.9	202.51	205.72	200.35	207.97	205.16	205.22	201.81
219.13	217.98	215.16	212.95	217.68	219.33	217.71	214.06	218.17	217.22	219.97	220.05	217.56	218.63	215.8	215.82	218.15	214.86	218.41	218.13	219.23	219.55	215.36	219.09	214.17	219.31	216.89	216.74	219.42	216.49	220.26	220.98	220.83	218.45	212.12	218.4	219.24	218.72	214.28	217.22	220.24	216.58	214.13	218.3	218.43	220.24	216.52	217.72	213.18	217.04
193.67	194.74	196.56	196.08	195.5	192.17	191.48	195.04	194.92	190.08	193.59	191.86	192.56	198.78	192.12	195.29	196.79	197.88	192.86	194.06	193.55	196.32	194.06	196.69	196.81	191.2	196.45	195.82	193.73	196.38	194.81	189.76	196.97	196.9	194.08	190.14	190.99	194.97	196.45	195.07	195.46	191.97	194.87	194.29	201.65	193.66	197.64	196.19	195.29	197.88
219.74	219.03	216.94	215.98	216.17	214.6	218.94	216.93	218.71	217.57	215.52	218.74	215.4	215.55	211.49	221.62	219.23	217.4	219.82	220.18	220.45	214.79	217.15	218.06	217.43	220.64	213.27	214.62	217.71	219.44	218.18	215.47	216.91	218.88	218.84	219.17	217.57	214.14	214.73	216.1	218.19	221.04	218.79	218.78	215.92	218.56	214.26	219.91	217.32	217.93
204.08	203.28	202.51	203.43	204.58	203.35	203.35	205.81	207.35	204.27	203.34	207.83	202.34	205.47	207.83	203.71	198.6	209.09	205.14	197.21	209.93	199.82	204.08	204.94	201.38	200.32	205.81	202.88	207.62	206.25	197.83	202.17	201.5	208.82	199.8	204.09	203.62	204.22	202.88	201.98	203.03	205.37	201.72	202.62	204.74	203.43	207.14	204.33	200.29	202.53
212.52	218.42	218.58	218.14	216.91	219.54	213.8	218.01	215.79	216.74	214.83	220.38	218.81	218.31	215.96	217.22	220.3	216.35	214.76	220.71	220.99	214.69	216.13	218.06	218.25	218.39	217.83	222.06	218.63	219.04	218.54	219.74	217.17	217.17	224.31	215.61	215.83	216.57	214.75	215.78	215.91	216.38	217.56	221.1	217.39	220.36	220.61	215.22	214.79	219.26
214.78	213.11	208.06	206.95	210.55	215.33	212.82	214	214.81	213.71	208.84	212.79	210	212.33	210.48	214.38	214.58	205.2	209.38	214.32	206.42	208.73	208.86	207.81	209.02	213.65	212.36	210.63	208.37	210.23	212.6	208.82	211.75	209.76	209.08	214.43	212.34	208.73	208.94	209.5	211.8	212.37	213.67	209.51	208.14	212.35	211.03	208.77	206.74	211.4
215.23	208.72	209.24	213.42	204.29	212	211.13	211.58	205.54	217.79	206.49	213.65	206.11	209.25	210.07	212.76	210.42	207.99	210.81	216.09	213.41	213.95	214.18	210.22	210.81	212.26	215.2	211.42	208.05	210.67	211.17	206.89	212.19	210.08	212.41	210.88	208.95	212.71	212.77	211.24	207.55	213.43	216.97	213.35	207.54	207.68	211.81	211.02	212.51	211.71
203.79	195.31	199.19	200	200.9	200.99	200.23	199.03	205.52	198.58	196.56	201.71	198.55	200.04	199.46	201.27	197.51	205.52	200.14	198.67	198.12	199.55	197.13	195.96	196.8	202.34	200.12	203.01	201.25	197.82	197.63	199.57	200.91	194.43	203.84	202.49	197.39	193.7	198.21	198.62	199.31	199.48	199.47	205.99	199.3	199.22	198.69	194.73	198.23	203.98
207.4	206.66	203.09	209.09	202.45	208.12	203.38	209.11	201.86	202.26	204.05	204.48	200.73	207.16	203.02	200.77	202.98	207.15	205	197.9	203.62	206.57	202.03	208.04	199.36	203.45	202.84	202.78	205.7	205.12	205.86	203.89	202.51	202.3	198.8	201.34	206.99	207.78	202.74	206.8	210.69	206.75	200.96	201.75	203.46	207.57	206.05	204.82	206.75	207.62
207.19	210	210.11	207.02	209.2	211.37	205.33	209.87	205.71	207.55	206.39	204.52	204.64	210.07	209.26	208.74	209.44	211.87	214.31	210.16	203.92	209	206.6	209.37	209.34	204.63	204.99	207.5	208.26	204.02	208.54	207	210.33	207.26	213.68	207.68	205.94	206.13	206.21	208.99	209.14	207.72	211.98	201.74	208.7	208.07	207.39	210.64	206.14	203.81
210.53	210.32	214.12	208.96	212.68	211.96	214.9	215.29	206.9	212.72	213.52	213.07	211.48	209.54	210.64	214.49	212.02	213.72	210.94	209.03	211.49	217.28	209.96	212.09	212.11	212.84	210.32	217.26	210.94	208.73	210.29	210.07	209.02	207.26	211.59	213	212.7	213.93	211.98	210.45	210.18	209.92	212.18	211.84	211.68	209.16	209.79	204.35	211.06	212.19
215.37	212.05	211.86	209.49	215.87	210.16	210.29	213.88	207.86	210.56	212.22	210.59	213.52	211.04	211.84	210.26	209.87	210.97	216.65	212	213.82	210.77	212.79	212.27	214.26	210.49	210.7	211.52	210.25	208.89	209.13	210	211.49	213.51	210.76	207.76	212.68	206.76	211.83	209.05	209.05	207.38	207.67	212.47	210.11	212.63	214.56	207.46	209.81	212.07
210.14	209.98	208.39	204.08	206.56	208.68	206.49	207.56	209.31	208.67	209.35	206.06	203.69	206.9	213.84	206.48	206.29	211.34	202.8	207.55	208.55	206	207.92	206.97	207.42	205.24	207.22	213.01	206.84	210.3	205.77	207.17	208.59	209.38	204.57	208.21	201.28	203.68	209.66	201.13	205.1	210.02	210.48	203.83	207.14	211.5	211.62	211.29	207	209.11
210.82	210.68	206.4	206.72	209.15	210.03	210.7	205.02	209.82	209.8	211.2	202.28	209.11	210.6	209.18	204.12	209.2	211.3	208.98	209.46	209.19	209.58	208.17	209.48	207.85	208.84	206.25	206	209.19	207.68	204.53	209.77	209.53	206.65	206.95	210.43	208.96	211.03	204.7	206.33	208.37	211.19	209.74	204.99	206.59	207.9	206.12	209.22	208.11	210.5
208.05	209.67	205.27	209.17	207.43	209.5	207.66	207.43	209.64	207.91	205.01	209.2	207.85	214.11	205.59	211.26	209.53	203.78	208.35	204.73	210.95	209.07	208.36	210.78	207.79	205.21	206.77	208.92	207.07	207.32	210.8	212.17	208.13	210.38	202.07	204.72	210.72	206.46	205.02	210.2	212.21	208.43	208.64	208.14	212.91	211.15	207.57	209.94	205.58	208.82
201.29	208.76	205.47	203.08	204.74	200.11	207.67	207.14	208.05	202.16	204.89	203.95	207.23	208.46	202.27	203.18	203.29	202.02	206.05	204.51	202.39	209.27	201.71	204.68	204.9	207.02	205.2	202.41	202.55	210.88	201.61	207.24	204.7	208.9	203.01	207.64	204.16	203.89	203.76	202.42	202.66	202.2	206.76	207.41	204.79	200.33	202.92	206.34	205.5	204.01
207.23	211.83	210.92	210.88	212.69	206.94	210.3	206.63	212.7	210.37	208.43	209.09	209.87	210.63	208.19	205.9	207.36	210.25	213.71	209.3	203.53	205.66	206.42	209.27	206.41	210.42	210.47	210.52	209.33	209.24	209.77	207.72	208.02	211.14	204.52	210.68	205.46	207.64	208.1	208.59	209.14	212.36	203.88	211.55	212.84	207.36	208.41	210.74	209.61	211.56
207.61	206.07	202.03	200.72	207.6	206.32	208.63	204.57	203.75	206.12	202.41	205.18	205.17	210.29	207.66	203.71	205.23	200.25	203.44	204.66	202.83	206.98	204.16	200.87	204.74	206.07	205.83	207.84	201.21	202.1	204.84	203.62	207.18	202.62	205.62	202.36	204.13	207.63	202.69	199.51	207.5	202.2	203.24	209.75	203.04	204.95	208.01	203.37	204.08	208.25
220.02	217.93	215.94	213.45	219.7	216.27	218.62	217.28	216.56	212.98	221.83	216.81	217.52	214.83	217.23	215.05	216.88	217.65	217.88	216.89	212.3	216.69	216.89	222.08	216.16	222.29	218.01	217.14	211.7	214.61	220.3	219.24	213.04	218.17	220.31	216.34	217.62	212.52	218.34	214.62	221.83	216.91	218.91	215.18	218.92	217.06	215.29	219.38	214.22	210.67
202.25	201.42	209.03	202.53	202.78	200.4	204.09	199.72	204.31	203.34	202.21	205.2	205.01	205.35	201.71	204.44	205.62	199.25	204.22	203.69	201.88	204.13	203.65	208.41	204.5	205.52	204.86	204.43	201.78	207.19	204.53	207.53	202.9	202.73	205.41	201.82	203.44	204.58	204.31	203.56	205.23	200.22	200.56	204.02	202.71	203.87	204.91	204.09	203.84	208.47
215.7	212.76	213.63	215.24	211.92	211.58	214.84	211.85	211.68	214.62	210.61	216.69	210.98	212.65	211.88	209.37	212.91	213.95	212.1	213.93	214.53	216.42	216.47	215.99	216.4	212.7	216.61	217.15	213.06	218.71	215.44	215.35	216.02	215.94	214.91	213.98	217.01	212.61	212.61	212.51	213.44	214.74	212.87	212.63	218.51	212.78	212.76	219.5	215.47	209.95
213.35	214.14	217.26	215.23	217.18	215.95	220.46	214	216.99	218.8	218.22	215.47	217.03	215.05	219.84	214	219.52	216.96	219.38	212.87	213.42	219.46	213.6	214.28	216.57	215.99	214.84	215.71	218.7	218.87	220.44	214.07	214.79	217.46	223.24	216.23	216.49	212.46	215.34	214.65	219.34	219.28	216.22	216.77	212.56	216.32	213.93	216.94	215.81	211.98
199.33	197.94	200.49	200.42	200.21	203.02	199.12	200.94	197.79	201.38	195.81	198.92	200.03	197.75	197.63	197.84	199.98	199.15	201.98	202.07	198.96	199.68	197.71	201.09	198.74	197.64	198.4	199.96	201.35	199.9	196	196.88	198.48	204.91	201.15	201.84	201.1	198.05	201.09	203.12	201.61	197.41	199.17	202.03	197.7	203.42	198.28	200.95	200.03	200.87
210.78	203.71	208.4	209.49	206.25	207.37	209.53	207.3	209.2	210.82	211.13	205.44	209.67	210.1	202.88	204.95	206.89	210.17	205.67	212.89	208.85	203.94	205.12	201.65	204.95	207.81	210.1	206.61	207.52	210.11	206.28	210.15	213.48	209.06	212.05	207.13	207.15	209.84	208.99	211.45	205.93	208.21	202.28	213.09	205.17	207.47	208.07	205.83	208.35	206.67
210.07	201.52	203.02	207.67	212.06	213.15	206.98	206.31	206.31	206.16	206.2	209.77	211.86	208.34	206.75	210.48	210.12	205.01	206.44	205.34	207.12	208.05	204.31	211.69	206.96	205.2	209.01	208.15	203.88	206.42	205.65	207.79	208.01	207.27	208.44	209.25	208.61	210.6	206.38	205.01	207.33	209.6	207.99	209.87	212.46	202.57	208.64	207.16	210.02	210.29
204.72	204.77	205.96	202.88	200.41	206.75	206.98	197.96	203.88	206.55	206.99	201.75	205.04	204.83	201.31	207.31	202.76	204.34	205.9	202.94	205.69	202.78	205.08	206.28	206.39	201.54	200.72	204.4	200.46	205.34	206.7	202.98	202.07	202.43	203.56	202.19	202.52	205.38	198.65	208.27	205.19	207.98	204.04	204.91	205.26	207.43	205.37	205.59	202.65	201.13
205.87	209.4	209.94	207.18	204.85	210.31	208.76	207.09	209.44	212.32	209.92	212.59	209.94	207.2	206.22	212.56	206.99	205.1	209.95	205.83	211.27	209.91	207.39	209.26	203.49	209.18	211.11	209.88	206.13	207.07	208.53	210.18	210.03	209.62	209.56	211.05	208.49	209.03	209.31	209.63	209.59	203.01	207.19	209.27	208.2	212.34	209.27	209.57	208.64	209.95
210.22	206.15	207.92	209.31	211.74	209.81	207.13	207.66	211.73	207.21	204.37	205.28	206.36	209.74	204.02	206.82	202.95	206.29	207.24	208.89	204.42	203.66	208.34	204.5	208.63	208.66	212.81	210.66	206	205.1	207.65	213.75	212.8	208.94	206.43	212.9	207.94	214.02	208.01	200.66	209.1	206.26	210.67	210.87	208.72	205.91	211.21	207.64	206.86	207.89
207.17	209.67	207.95	209.58	210.67	210.49	207.98	203.68	207.62	211.57	205.83	207.05	208.34	207.62	209.5	208.99	209.3	207.91	211.75	208.73	206.63	207.44	210.08	208.02	213.6	213.31	208.15	208.11	205.23	208.37	214.59	209.71	206.58	212.4	208.29	211.41	204.74	205.99	208.75	208.7	209.24	207.86	212.82	210.16	208.63	206.26	208.11	208.21	208.49	210
203.09	201.29	205.36	201.41	203.2	201.13	206.14	202.11	204.39	204	204.86	201.44	202.04	203.69	200.6	200.2	204.94	200.83	202.91	200.32	203.09	204.86	203.73	204.28	202.71	207.5	200	203.14	204.27	198.31	201.65	200.54	200.3	201.53	199.67	204.81	199.32	197.37	202.71	206.08	205.86	201.98	201.96	204.48	201.32	203.41	202.78	203.17	199.65	203.22
211.15	216.87	218.22	220.59	219.41	218.48	215.57	217.85	215.72	214.94	215.09	214.74	215.89	213.55	214.16	220.78	214.58	213.37	221.7	217.4	219.82	223.61	214.56	216.35	214.81	217.37	219.83	216.85	215.16	217.05	219.94	212.87	215.79	212.98	216.52	219.81	215.25	218.69	219.35	220.66	218.3	218.75	220.87	214.79	217.87	217.01	217.37	217.54	219.57	215.14
198.84	199.45	199.52	197.58	199.75	200.59	196.99	198.3	200.31	201.82	199.78	199.44	196.36	198.68	194.87	196.84	196.13	196.53	197.39	194.37	196.1	194.71	197.06	200.23	195.44	197.84	201.44	195.43	196.3	201.52	195.05	197.69	197.79	197.56	199.46	199.41	196.84	199.54	197.11	204.94	200.24	194.15	200.97	198.38	200.44	196.85	199.5	198.52	195.51	200.85
206.35	208.31	212.86	218.42	211.04	211.68	211.87	209.84	213.59	208.7	210.03	212.92	212.67	214.95	214.89	212.15	212.65	211.98	207.3	207.36	206.79	212.07	207.46	214.95	209.95	212.31	216.82	210.42	203.27	214.61	214.81	215.25	208.14	211.42	207.35	207.64	212.63	211.46	207.06	208.14	211.87	208.15	213.63	210.14	208.52	209.86	212.5	211.1	211.45	210.44
203.27	206.73	206.31	206.93	208.02	207.21	202.9	206.15	199.81	207.78	205.32	202.26	206.32	205.98	205.63	205.19	208.33	204.85	207.61	210.05	206.44	205.72	202.13	208.69	203.44	204.09	202.51	204.05	209.02	207.52	207.21	207.13	209.16	207.09	203.47	202.11	206.27	201.73	206.58	205.87	205.66	206.31	205.04	206.5	206.62	206.27	201.84	210.21	212.21	205.77
207.44	211.61	204.61	210.77	212.82	209.34	211.12	203.06	207.42	206.77	206.45	206.84	206.4	210.71	207.11	208.18	208.64	216.25	210.25	207.17	212.81	205.51	208.48	212.3	208.55	206.67	211.88	205.32	210.69	211.84	208.94	200.68	209.28	204.86	206.44	208.86	213.21	212.37	207.63	210.65	207.1	209.93	205.33	207.74	207.98	206.74	213.5	211.79	205.57	209.63
216.91	214.86	210.72	213.95	216	213.46	213.88	212.16	211.66	214.39	209.02	211.82	212.35	214.68	212.87	210.21	208.34	210.82	212.55	209.73	214.64	213.73	211.44	212.23	212.94	211.64	210.15	212.52	210.82	207.96	211.19	210.17	208.12	213.3	213.11	212.51	211.03	213.01	212.43	213.04	213.19	213.52	209.95	214.32	215.17	212.28	213.42	210.81	208.94	210.86
210.14	203.72	210.43	209.07	205.13	207.74	204.06	202.38	201.69	206.48	208	205.39	209.26	206.5	204.27	205.55	207.74	209.05	206.8	200.77	206.23	207.31	202.28	207.73	205.84	207.23	204.54	201.23	211.23	201.24	207.85	203.71	205.53	205.85	205.57	208.77	207.13	207.4	206.1	203.01	211.36	209.04	204.83	208.38	211.33	206.24	203.73	207.31	203.7	205.98
195.55	192.99	196.92	198.29	195.75	196.64	199.28	199.72	196.86	194.24	190.49	198.53	201.75	194.65	195.84	199.04	201.05	198.06	195.82	199.47	193.77	198.42	195.88	200	196.97	198.51	199.45	194.58	201.52	200.56	199.58	194.18	199.43	200.3	199.27	197.77	196.38	204.69	196.63	197.03	197.16	201.24	197.22	193.88	201.57	195.63	197.92	200.11	199.77	196.08
206.52	206.81	209.16	205.53	216.01	209.78	209.55	209.42	208.61	208.03	207.65	208.53	206.2	205.78	208.77	207.99	207.34	213.89	214.63	211.53	211.21	206.77	208.63	211.96	205.12	210.06	207.86	205.94	208.64	210.65	209.17	210.15	212.09	206.89	206.96	208.95	205.54	206.42	203.86	209.31	209.6	205.3	210.31	204.22	210.29	205.93	210.02	213.21	210.44	211.23
195.56	198.52	200.35	199.47	197.09	196.59	197.59	193.7	199.44	198.46	196.4	198.9	194.9	202.2	191.46	202.36	194.23	194.06	197.71	198	194.73	198.22	198.78	195.08	194.65	203.03	197.16	198.2	196.78	195.41	196.83	201.02	199.14	195.47	195.43	198.04	198.92	195.79	197.31	198.47	199.11	196.72	197.84	198.91	197.03	199.38	201.03	201.5	201.77	194.04
212.12	210.88	213.59	213.11	216.78	217.58	214.83	210.11	214.9	212.1	209.3	215.09	213.04	210.52	212.04	214.38	215.02	212.31	213.74	212.91	211.48	210.26	211.28	208.92	214.86	215.44	209.64	208.96	213.42	212.63	206.19	212	209.17	210.89	211.49	215.01	210.8	213.09	214.54	211.38	213.23	213.7	211.77	213.39	210.88	211.66	209.99	216.94	213.76	214.03
212.27	215.9	212.5	209.94	209.72	209.7	211.63	208.23	205.97	210.47	211.81	213.06	211.82	214.27	207.72	209.56	212.72	212.21	212.21	213.14	207.99	212.93	214.87	206.84	210.74	212.3	211.01	209.29	216.12	211.61	213.58	212.45	208.19	210.55	214.26	208.3	210.42	214.63	210.14	211.39	214.41	213.78	211.28	212.84	206.44	216.18	211.9	210.07	212.92	215.62
205.67	202.19	208.06	203.7	207.64	208.07	205.85	205.21	208.09	205.18	211.84	200.87	206.05	203.5	209.84	207.15	204.23	208.05	205.64	206.07	206.81	203.87	203.03	205.9	202.78	207.17	205.77	203.65	204.13	204.93	206.61	203.07	203.94	211.73	207.7	205.46	205.51	202.33	204.02	209.08	204.09	206.68	208.51	205.9	203.3	206.62	203.61	203.89	207.55	205.72
202.8	203.63	198.93	209.64	201.2	201.76	203.47	205.95	203.7	203.95	195.85	199.22	200.87	201.72	207.66	206.34	204.45	205.24	200.59	200.03	203.68	198.96	195.91	205.14	208.13	203.03	200.69	205.93	204.99	198.67	200.31	198.56	199.92	199	200.27	206.53	197.89	201.62	204.51	200.85	203.29	200.78	202.37	207.63	206.42	202.57	198.64	201.09	196.56	201.02
205.59	211.4	208.96	209.92	208.41	211.68	204.27	204.73	210.08	203.02	208.72	211.69	205.93	207.18	205.81	209.29	202.1	206.45	209.65	209.02	208.91	207.24	211.19	210.19	207.25	207.75	206.42	210.62	209.57	211.5	212.38	212.31	204.86	209.91	210.48	207.52	204.56	203.54	206.12	206.08	209.83	209.1	209.48	208.32	204.48	210.37	210.48	206.92	209.84	207.85
209.09	209.29	216.56	216.34	211.59	214.07	211.3	211.85	215.05	210.53	210.73	214.41	202.78	213.98	212.96	211.64	214.68	212.36	212.45	210.5	210.2	211.08	209.02	208.82	213.67	210.97	214.66	211.7	215.06	211.66	214.77	210	211.28	216.48	211.73	216.1	208.95	208.03	213.66	211.83	213.15	209.58	214.24	211.21	214.16	208.7	212.3	212.88	215.04	212.11
216.54	208.12	209.67	210.03	211.64	212.3	211.95	209.94	206.84	213.81	208.16	211.87	210.75	212.2	205.77	208.6	209.06	212.32	207.5	212.07	207.71	211.69	212.89	213.24	212.37	211.72	211.21	213.13	214.09	211.83	213.52	207.13	209.18	212.35	212.56	210.84	211.03	215.04	212.55	218.65	211.51	212.8	213.64	215.53	208.53	212.95	212.05	207.58	216.02	211.3
204.79	199.1	202.19	205.18	207.11	207.09	203.51	207.52	198.51	200.74	204.5	206.25	201.24	202.39	199.25	201.77	201.95	200.03	209.81	204.5	205.5	203.53	203.13	205.85	200.77	205.74	203.39	202.87	194.12	202.44	205.6	201.25	206.83	204.16	204.34	202.46	201.7	205.21	204.36	204.37	201.92	204.19	202.79	195.49	203.23	204.88	201.08	201.06	203.55	200.24
216.47	214.68	219.88	219.5	219.02	214.8	217.54	215.32	219.78	221.03	222.08	219.89	218.34	216.95	219.71	217.72	218.34	218.04	216.55	220.37	224.81	212.83	216.82	218.65	218.61	220.31	221.79	218.78	213.64	214.76	215.13	215.73	219.7	219.86	216.53	216.86	221.93	220.82	214.39	214.53	217.61	218.16	215.65	217.92	212.99	217.78	215.4	216.51	217.05	217.63
217.93	218.1	216.66	215.85	216.65	214.54	212.63	217.35	220.12	218.33	215.9	215.59	218.04	215.09	219.56	217.47	220.55	216.8	222.92	217.14	216.61	216.72	217.12	220.63	219.57	212.33	216.7	215.18	211.53	220.4	213.43	222.56	216.42	214.49	222.43	216.53	220.19	219.78	216.84	217.42	215.26	220.16	218.29	213.99	216.66	220.64	217.23	216.12	221.92	216.07
205.12	204.85	202.63	206.19	203.92	207.7	202.8	204	201.18	208.65	205.95	203.19	205.11	202.51	204.87	199.57	201.29	203.12	209.2	206.52	204.84	201.94	202.79	199.69	207.46	204.53	203.98	205.81	201.88	206.84	205.88	201.6	203.44	205.75	201.6	204.63	211.33	202.49	205.21	210.51	201.27	202.8	204.58	205.24	201.23	203.14	202.85	207.9	201.01	212.01
205.34	203.14	200.57	205.83	202.94	202.15	203.75	209.15	199.92	203.75	204.32	206.4	203.2	202.41	203.1	206.8	200.11	201.41	199.03	201.8	204.13	202.36	201.98	204.29	204.42	204.63	201.1	201.32	208.6	198.98	202.28	203.29	200.36	206.45	205.22	207.7	202.76	199.13	204.18	195.31	204.79	202.11	201.9	202.43	201.88	206.2	201.26	202.92	199.59	203.88
199.37	196.06	198.98	196.46	198.06	197.63	201.38	201.14	197.31	195.72	198.59	195.26	202.61	195.79	198.61	193.59	197.45	199.04	193.97	197.29	197.67	199.56	199.48	198.53	200.85	199.57	197.28	197.47	199.25	199.62	197.02	197.66	198.5	199.05	195.81	204.05	202.17	198.15	201.52	194.4	197.71	202.22	198.43	196.42	198.59	199.13	200.66	200.59	201.35	195.75
213.81	214.11	215.26	215.13	214.13	216.86	214.37	213.31	217.67	214.8	219.47	222.68	216.85	217.47	217.05	219.13	216.27	215.06	217.38	221.98	217.89	217.05	218.98	218.15	218.42	216.62	215.18	212.68	218.63	211.39	217.4	218.75	219.4	214.3	219.02	217.47	217.44	216.44	218.53	217.76	217.16	218.43	216.46	214.73	216.44	222.43	212.14	217.47	217.82	217.19
211.18	206.23	209.37	207	210.73	212.85	208.84	209.74	203.06	207.36	207.43	213.08	207.61	209.81	210.97	207.62	209.06	205.06	209.73	208.92	207.15	201.54	205.7	203.11	207.04	213.34	206.51	209.45	208.39	207.28	210.19	209.82	209.76	213.62	204.78	210.13	203.52	209.68	213.14	211.55	210.57	210.12	209.33	209.77	205.61	208.58	208.88	207.76	209.6	210.78
200.65	196.62	203.97	201.41	201.47	199.93	201.9	201.02	200.42	206.97	196.25	202.05	208.44	199.98	203.8	202.56	198.13	204.19	204.82	201.24	207.92	199.91	197.55	205.05	203.07	206.38	204.06	199.9	205.75	201.39	202.09	201.92	202.92	200.6	200.45	203.45	202.54	203.07	200.66	202.81	204.09	208.23	204.91	201.67	202.41	208.04	205.94	200	199.14	198.96
207.83	211.53	206.89	208.93	208.27	205.74	206.19	210.4	207.76	207.47	208.37	211.92	205.77	212.3	205.34	205.57	209.85	208.19	207.03	214.22	207.53	209.83	206.82	211.98	207.72	205.64	214.18	208.76	210.68	209.36	204.1	208.91	206.34	208.21	213.85	203.98	209.25	212.59	208.14	204.16	211.34	204.14	207.59	204.9	212.01	205.19	211.61	210.07	206.13	208.76
201.98	205.6	201.04	200.85	200.98	205.85	199.02	201.89	202.24	204.46	203.54	200.95	199.12	203.75	201.04	203.1	202.7	198.94	201.5	200.22	200.68	201.41	196.41	196.57	197.99	202.6	198.78	194.44	200.08	199.26	202.87	199.04	198.42	202.92	199.29	205.67	198.51	203.26	205.84	200.54	204.11	201.66	203.93	199.34	195.58	200.5	202.63	204.61	205.2	200.04
195.54	198.19	203.01	200.61	202.07	199.38	195.91	200.99	196.83	197.81	202.02	194.49	201.23	193.44	198.73	197.53	193.98	199.21	203.58	197.14	195.67	199.03	197.13	198.68	194.52	198.82	204.27	198.05	196.19	199.34	198.51	202.69	191.82	198.85	194.12	198.22	194.13	199.94	197.13	199.17	199.87	199.39	200.67	199.8	198.87	196.87	199.15	200.46	196.87	196.93
212.36	208.89	212.56	213.96	212.46	213.29	207.1	211.69	212.74	208.84	211.11	209.92	210.07	211.23	217.82	209.23	211.39	211.58	207.99	211.13	210.77	213.19	212.95	213.04	211.37	212.99	212.87	209.14	211.66	215.08	210.92	213.21	207.86	211.79	210.36	205.94	210.63	212.06	209.54	210.43	211.46	209.72	213.97	209.97	211	213.98	214.52	213.75	213.46	216.18
209.19	209.08	208.27	206.39	207.25	209.87	208.15	202.26	213.47	206.43	208.68	208.49	206.39	208.87	204.74	210.72	208.29	207.59	203.86	214.11	211.28	207.49	206.04	206.61	206.87	205.01	208.9	206.88	205.53	206.58	212.68	208.02	206.23	208.65	212.34	204.9	210.29	205.84	206.39	212.66	207.77	208.36	205.65	207.02	204.53	208.06	211.13	209.06	205.58	209.87
209.58	212.9	211.71	212.45	210.65	211.68	210.93	211.3	206.89	211.96	211.14	210.88	210.34	211.53	207.29	213.24	211.04	208.81	213.07	209.21	212.51	210.32	214.13	209.79	212.68	210.44	207.55	207.98	210.52	211.22	214.63	209.39	211.18	210.33	213.7	214.31	209	213.12	212.74	205.91	210.63	209.72	207.89	213.29	214.12	208.88	213.79	214.38	207.59	210.68
203.76	206.56	202.32	202.18	201.97	204.37	203.27	205.26	199.95	204	200.39	203.46	201.61	207.45	202.55	202.28	204.31	201.38	200.08	206.57	198.82	202.69	197.36	194.1	200.25	209.26	203.02	201.9	204.22	202.14	202.84	199.28	201.88	203.17	199.21	202.68	202.7	202.45	202.23	200.04	203.78	204.89	199.97	201.33	205.33	199.26	202.24	203.19	201.65	199.81
218.35	218.02	214.22	218.12	218.81	216.07	213.97	217.31	211.65	219.95	218.4	220.71	211.98	216.94	215.3	220.04	221.12	215.7	216.57	221.04	212.11	217.06	216.04	216.91	219.24	216.57	216.95	211.16	219.45	214.84	217.58	216.91	219.15	214.78	221.69	214.48	213.42	217.02	215.96	219.74	214.36	219.02	217.18	217.93	217.27	213.32	212.35	212.37	222.57	216.69
199.42	198.89	196.59	199.18	196.09	194.63	198.83	201.18	201.87	200.63	201.69	197.37	201.07	195.24	195.74	198.85	201.44	196.66	202.44	198.62	199.14	199.92	198.79	197.67	198.56	202.23	195	204.22	201.18	201.37	200.78	201.05	198.28	197.19	203.98	201.87	197.59	199.8	202.17	200.5	200.78	193.72	200.28	200.39	202.19	195.52	200.74	196.91	196.08	201.73
212.94	211.52	207.71	212	206.67	208.51	208.96	203.97	202.85	205.01	207.12	212.91	205.4	210.66	212.53	206.47	210.34	212.11	207.73	209.59	207.63	213.98	206.87	205.42	211.52	208.1	209.69	208.31	207.8	208.61	207.77	206.31	205.88	209.67	209.17	210.29	209.36	206.05	212.63	206.12	211.41	206.1	208.31	209.18	209.03	210.15	207.06	209.81	210.42	208.21
198.31	201	206.17	205.54	202.13	205.19	209.89	202.37	204.13	207.12	204.32	195.83	198.89	199.79	200.64	199.7	206.98	205.11	203.92	207.05	208.93	201.21	196.7	206.12	202.22	200.72	204.86	206.03	201.03	203.61	205.22	203.97	202.5	208.7	202.54	202.17	203.31	204.42	204.59	202.14	200.47	202.03	206.25	197.91	201.27	207.59	202.77	201.01	204.07	205.05
206.61	204.38	206.94	207.7	210.78	211.46	209.03	205.76	207.63	208.57	206.14	209.02	207.63	208.85	210.69	210.12	208.07	206.34	207.06	207.82	206.75	207	208.5	202.89	207.23	209.24	210.08	206.98	203.15	208.78	210.57	208.15	207.01	202.3	205.35	203.28	208.01	210.83	206.72	207.7	207.44	205.9	209.71	205.92	208.3	207.85	207.99	211.33	209.06	207.14
212.98	213.35	210.43	207.44	212	213.08	212.49	213.11	213.39	208.15	214.04	214.24	212.92	214.08	214.45	213.84	211.72	216.85	213.56	209.55	215.77	211.22	211.72	210.44	214.07	211.81	212.67	209.47	212.41	217.61	208.3	207.5	212.47	216.97	214.61	215.27	211.2	212.62	211.6	213.4	215.35	212.58	212.71	211.15	212.58	206.97	213.1	213.16	213.57	214.64
204.16	204.83	202.84	203.97	199.76	205.02	208.66	201.41	204.65	203.95	203.33	203.11	200.49	200.94	205.57	207.55	202.35	203.96	204.67	202.08	201.74	205.35	201.08	205.85	204.34	199.54	200.07	203.54	203.61	206.52	205.09	205.92	200.94	203.37	210.09	203.77	206.74	203.75	199.84	201.84	200.14	197.95	200.42	198.43	202.52	200.5	205.76	199.52	204.5	203.82
191.26	196.2	194.14	194.06	193.21	196.74	195.13	193.31	194.26	193.35	196.54	199.29	197	194.97	195.64	193.39	193.5	196.01	191.06	194.63	196.73	193.53	196.35	193.62	195.91	195.27	191.83	196.89	196.32	193.66	196.26	195.89	197.91	195.09	193.09	194.59	196.48	195.56	194.8	197.8	194.47	191.74	194.43	195.15	198.14	190.75	192.44	193.22	196.82	192.08
209.62	211.64	210	211.46	217.3	208.75	209.65	210.63	210.62	214.49	207.89	214.01	210.39	215.93	213.96	214.97	214.69	212.09	209.73	211.79	212.99	214.21	209.45	216.08	209.32	216.62	207.35	212.56	213.99	210.12	214.92	208.75	207.65	212.24	208.58	213.33	210.71	213.97	213.96	216.13	210.71	209.88	216.5	215.62	209.74	210.64	209.04	218.82	215.8	214.79
212.12	214.52	209.56	209.16	210.57	213.73	209.54	214.61	211.52	210.36	208.13	211.79	211.02	211.4	212.8	212.17	215.19	209.68	211.83	213.29	215.29	211.89	211.8	210.17	215.27	210.3	209.37	210.33	212.64	214.18	217.98	210.49	212.01	208.82	211.21	213	211.41	212.9	210.2	210.87	211.57	210.01	210.53	212.16	213.5	209.13	210.25	212.59	208.49	215.79
208.28	208.62	215.08	207.13	210.04	207.5	204.85	206.57	206.87	208.79	210.78	204.35	211.15	202.47	207.11	207.41	211.89	209.09	210.11	211.4	205.48	207.98	209.12	209.35	208.98	213.16	211.17	204.08	213.81	207.31	207.14	210.21	208.56	209.98	215.37	203.84	209	209.88	209.94	213.73	207.5	209.75	205.19	207.34	208.81	207.1	208.89	208.39	208.13	209.3
208.76	212.88	208.86	209.13	208.36	215.57	209.81	209.3	212.18	205.05	207	211.14	206.59	211.99	210.17	211.75	210.27	209.98	212.06	209.46	210.43	209.84	208.97	209.37	206.01	209.68	206.78	212.39	210.84	203.17	207.84	207.7	207.12	210.25	209.84	206.94	212.28	209.7	215.49	208.66	215.48	208.99	209.7	206.41	209.68	211.12	208.62	206.6	202.5	206.56
214.74	218.32	216.61	214.36	216.86	217.13	217.93	216.76	216.75	217.59	219.78	219.2	217.41	211.13	219.37	218.06	218.74	221.65	218.39	216.51	216.4	214.77	215.81	217.51	213.33	215.28	219.63	219.54	216.69	218	218.61	217.53	217.7	217.72	215.89	214.63	217.42	218.44	221.36	215.77	217.59	220.52	213.99	220.22	215.9	216.94	219.11	214.09	214.74	218.45
208.54	205.44	206.42	208.47	207.89	208.08	206.84	207.31	207.39	204.29	202.03	209.92	206.35	207.28	205.16	209.17	206.22	208.62	205	212.08	202.73	208.03	212.11	206.7	205.64	208.32	207.78	208.9	211.68	211.82	204.69	211.83	206.62	214.34	207.77	209.82	209.99	209.89	204.53	205.14	212.51	207.52	205.61	207.44	209.63	206.48	205.23	208.51	210.14	208.37
204.83	204.94	209.65	203.4	200.98	208.75	202.21	206.25	206.42	204.3	205.44	198.86	205.14	208.02	204.38	198.82	205.8	201.56	205.96	203.57	204.61	202.83	205.69	205.99	198.64	197.97	209.97	203.75	202.28	204.97	193.87	200.07	203.25	203.49	204.66	201.67	206.26	203.88	205.56	201.76	200.63	203.77	201.29	206.03	200.24	202.5	206.15	207.55	199.89	204.02
208.32	213.6	214.82	207.58	215.23	213.62	209.27	211.5	208.04	206.27	211.57	214.2	210.18	215.6	218.39	214.13	213.1	213	210.91	208.56	213.59	211.17	211.42	212.5	215.72	215.27	212.29	209.22	211.84	211.5	214.02	209.89	211.75	215.54	209.77	211.32	214.39	211.97	214.73	209.57	209.64	218.93	210.68	212.59	212.74	215.07	214.68	208.04	214.37	213.56
198.67	204.05	204.33	198.95	198.02	202.91	202.27	198.95	200.75	202.32	199.22	197.31	199.72	201.07	198.6	201.81	205.63	199.79	198.13	197.9	205.01	199.47	199.13	198.32	198.99	202.3	200.38	199.71	201.54	204.28	199.57	195.42	199.89	204.61	200.01	202.68	200.52	200.69	196.85	199.99	200.2	204.41	198.18	199.2	196.85	198.23	195.84	194.9	199.08	194.94
201.89	204.96	204.5	205.15	201.39	206.22	209.06	210.87	203.99	204.36	207.32	206.34	204.67	208.67	212.03	206.95	202.02	203.83	205.76	205.69	200.15	207.21	208.64	205.7	206.14	208.59	208.29	207.91	206.27	207.6	209.32	209.09	206.41	207.19	205.98	205.87	204.85	209.2	205.54	202.11	201.88	208.54	205.96	207.37	205.42	202.19	208.85	207.95	202.2	209.51
213.16	216.93	217.31	217.57	216.47	212.37	218.76	220.39	215.88	218.76	216.94	216.09	217.91	218.31	213.57	210.86	215.29	217.45	218.24	216.45	214.52	219.93	220.83	219.55	217.25	220.12	215.1	214.87	214.32	218.32	218.05	216.22	220.7	215.07	210.14	215.76	217.15	219.79	216.75	213.72	221.65	216.95	218.06	217.46	217.37	218	220.02	215.13	214	214.71
209.23	209.22	207.67	208.5	208.28	209.94	203.7	210.72	209.52	205.43	208.35	207.55	209.55	208.34	209.65	206.5	207.03	206.01	210.14	204.59	210.35	208.85	210.64	207.26	206.55	204.87	211.11	207.34	214.09	209.15	208.92	206.63	203.44	213.11	211.52	206.62	210.22	205.45	208.24	209.98	204.38	211.12	206.22	212.49	206.56	209.94	209.79	211.71	206.3	210.88
201.95	206.13	204.7	202.35	203.27	197.23	200.89	198.31	202.58	203.66	197.03	203.2	199.63	206.46	195.8	199.08	204.7	196.8	202.39	202.07	205.86	202.86	200.5	198.52	196.63	201.75	202.6	206.79	202.2	200.78	203.96	204.89	204.73	197.4	204.43	202.75	203.14	204.3	204.42	201.5	203.13	201.28	199.53	205.7	204.09	199.91	205.39	200.13	204.55	199.92
203.18	206.36	204.66	207.28	205.18	206.1	207.25	201.66	200.64	201.15	201.48	202.29	203.42	200.28	206.47	202.87	206.47	202.07	205.94	204.78	200.22	201.88	202.28	199.89	203.72	203.12	203.38	202.16	199.54	201.84	206.41	202.64	205.18	205.43	194.67	201.63	205.64	205.81	203.59	202.8	202.41	205.27	204.56	199.06	202.13	200.33	201.67	200.88	197.47	199.97
211.01	205.66	208.84	212.23	208.99	210.2	206.74	205.09	209.62	209.32	212.03	207.97	206.25	207.76	201	208.47	212.39	207.47	210.55	209.62	209.95	213.43	207.9	208.89	208.65	210.28	209.95	207.32	212.47	215.75	211.71	208.58	207.04	214.14	205.15	210.82	209.92	207.47	208.17	211.44	209.31	212.81	207.71	208.87	209.9	207.77	208.49	204.56	201.52	207.56
202.68	203.58	206.27	201.78	203.54	202.8	204.57	204.31	201.12	205.2	202.93	205.95	204.92	200.6	202.96	206.51	202.61	200.84	203.39	203.73	201.97	203.21	196.88	207.47	204.57	207.69	204.08	204.37	205.06	206.52	198.68	205.75	206.7	203.3	200.4	204.81	204.7	205.95	202.59	202.67	201.97	203.4	206.01	203.15	207.55	200.61	204.42	201.87	209.73	200.67
210.43	206.4	208.01	210.86	214.98	209.88	211.62	207.96	213.97	209.14	209.44	209.4	209.21	206.03	209.49	210.56	207.97	210.1	209.5	207.78	206.57	206.85	209.46	212.69	208.58	211.82	207.92	205.9	207.91	207.76	206.95	209.55	207.49	206.93	211.99	210.17	209.59	211.41	207.51	210.21	207.85	210.16	211.89	210.39	207.32	207.73	208.6	210.15	209.84	211.68
200.39	199.85	201.63	206.14	203.76	196.4	198.72	202.82	200.84	204.31	207.6	195.99	201.61	198	204.63	202.34	206.07	197.33	200.81	204.12	198.08	204.48	200.2	204.87	196.75	208.39	202.89	203.45	199.63	206.69	206.57	207.6	202.45	198.86	202.78	207.14	201.54	205.25	205.14	206.96	203.84	199.89	200.72	198.14	204.7	203.1	204	202.47	201.39	202.11
197.8	197.71	201.79	203.88	200.79	203.72	203.27	199.03	201.92	196.03	200.13	202.7	195.23	202.18	200.43	200.12	198.27	202.79	196.58	200.24	200.12	199.85	199.64	205.59	199.3	202.8	201.42	200.02	203.84	203.12	197.77	199.08	195.77	197.82	200.1	200.67	199.78	200.18	197.34	197.02	198.35	200.68	202.26	200.88	201.1	201.07	201.58	199.12	203.42	200.12
212.23	213.54	213.53	214.99	208.43	214.35	210.22	209.9	212.55	211.92	211.82	210.93	210.25	210.19	210.31	212.74	209.95	208.96	217.82	211.74	211.62	214.63	208.47	209.82	208.95	213.96	211.12	210.75	211	208.87	213.36	211.65	211.94	212.61	209.81	213.19	213.16	211.82	216.09	212.29	213.43	211.4	210.96	214.9	211.49	212.49	216.97	212.43	216.09	214.84
206.95	212.35	210.96	211.3	209.99	212.47	211.62	211.39	216.29	205.65	211.93	207.56	208.06	210.31	212.44	212.6	205.49	210.01	206.19	211.16	211.31	210.89	215.81	211.67	209.66	208.86	210.34	207.51	208.73	209.23	207.92	210.4	207.69	207.55	207.06	207.2	213.94	214.09	206.58	203.47	211.92	211.56	210.47	212.16	209.86	210.03	205.54	209.26	209.58	208.69
197.68	199.15	195.7	202.24	197.69	201.2	201.24	203.76	199.51	197	195.99	197.77	198.22	200.27	201.43	196.88	199.6	201.7	198.47	200.18	200.96	198.33	200.43	198.3	202.24	199.98	197.79	197.34	198.41	200.5	205.99	197.56	199.11	196.74	197.32	202.83	204.88	198.94	199.22	198.38	200.12	203.01	203.93	198.58	197.1	199.08	196.43	198.49	202.96	193.81
208.48	213.1	209.55	209.91	208.21	210.13	209.18	210.64	206.57	209.05	205.45	207.14	208.26	208.43	208.45	205.52	208.09	210.54	209.25	205.71	204.2	209.6	210.45	209.89	206.66	210.59	212.07	209.18	206	206.82	210.6	209.76	210.58	206.81	209.97	204.9	209	210.88	207.56	209.87	206.39	213.31	208.53	206.43	206.97	207.61	211.76	208.12	211.72	203.96
215.17	206.21	208.59	205.48	209.29	210.74	208.55	208.72	209.6	212.91	210.39	209.73	211.22	206.79	213.03	213.52	213.5	207.41	211.4	211.07	208.11	211.28	209.24	210.36	204.79	206.91	207.12	213.14	210.3	208.36	204.69	210.39	208.73	209.42	212.78	207.82	209.85	212.03	210.51	206.94	209.6	205.62	208.99	203.47	209.92	204.65	208.96	213.96	209.53	213.4
206.4	208.11	207.48	207.27	207.58	209.49	211.71	207.32	210.12	210.57	209.58	207.25	206.38	208.02	208.7	209.84	206.96	209.71	203.32	207.89	207.54	206.39	203.16	209.18	215.13	207.53	206.47	208.76	201.3	208.06	208.29	208.13	204.17	212.64	210.93	205.92	205.77	209	210.33	203.29	209.36	203.51	205.48	211.41	203.86	209.52	203.66	213.09	212.14	211.92
191.3	195.51	196.06	193.65	192.77	189.54	195.64	200.33	199.2	193.35	192.83	195.99	197.81	195.97	194.27	197.29	197.23	203.51	193.86	192.6	196.06	196.74	196.89	197.24	195.96	200.48	196.66	193.75	197.06	195.64	191.17	191.1	193.87	199.6	197.78	195.12	192.33	191.62	190.68	194.82	193.36	197.95	191.95	194.7	199.88	192.29	194.08	195.34	195.95	196.39
209.7	208.71	209.31	209.74	207.37	207.44	215.35	213.43	207.16	207.13	209.14	206.16	206.57	202.52	209.01	207.96	203.76	206.42	211.14	210.09	206.89	210.62	208.09	211.56	210.84	212.11	214.08	207.47	206.84	209.49	210.25	208.12	210.15	210.59	207.61	210.94	209.89	213.83	210.84	205.08	212.67	207.65	211.07	205.64	213.51	212.8	210.36	205.87	210.95	207.75
215.67	210.43	210.11	212.19	210.86	211.53	215.65	210.91	216.09	213.9	218.75	216	212.77	213.08	206.92	210.57	213.07	210.99	218.44	214.45	210.45	212.6	212.24	215.54	210.14	215.55	212.47	211.14	209.9	209.81	213.71	209.32	209.52	214.35	212.07	211.99	211.59	215.16	216.84	209.76	211.17	213.05	210.86	213.94	215.32	215.52	212.41	212.43	212.96	212.76
214.51	216.86	218.19	216.4	221.75	213.75	220.1	220.97	216.02	217.22	217.01	217.28	220.7	212.54	218.54	221.32	216.25	214.93	219.59	216.49	218	222.5	217.78	215.92	221.56	216.23	222.22	221.51	221.59	220.8	214.95	219.89	220.11	215.16	218.03	215.82	219.06	221.11	222.02	222.07	218.69	217.37	220	219.18	218.41	215.84	222.61	214.92	215.62	220.75
203.37	202.56	204.73	206.24	206.68	201.3	208	205.15	208.61	197.28	205.3	202.34	203.86	206.78	205.94	208.39	200.92	207.28	206.49	206.64	203.8	202.57	202.3	204.8	204.69	205.61	205.2	206.89	202.59	207.7	204.51	202.55	203.38	209.13	201.2	208.81	208.39	204.9	203.71	203.11	203.89	203.61	203.94	202.71	207.38	206.84	199.44	204.3	206.65	205.49
210.64	211.08	204.92	212.17	211.57	208.99	209.12	207.79	214	212.45	217.49	212.18	210.27	211.21	209.18	208.51	209.57	211.35	208.46	211.04	212.02	215.39	211.11	206.9	208.97	211.58	211.28	209.86	211.89	214.86	216.38	207.31	210.21	216.11	206.65	211.78	210.55	213.22	212.72	215.26	213.65	206.88	211.13	217.46	214.54	208.83	207.92	215.47	211.56	209.4
214.76	210.1	214.07	208.83	211.82	212.86	206.04	210.48	208.99	214.07	209.57	213.32	209.1	214.5	214.17	214.6	211.69	210.33	208.09	214.13	213.16	212.29	210.2	208.99	210.19	211.23	211.21	210.67	212.62	215.14	211.93	213.38	213.64	212.96	210.97	213.11	212.05	211.1	211.83	211.85	208.04	213.67	214.78	212.24	212.15	206.85	217.63	211.82	214.56	208.45
215	214.17	213.72	211.95	206.77	214.63	210.59	206.51	211.68	213.33	211.36	216.14	215.33	207.51	211.2	214.73	214.66	208.4	210.68	216.24	211.43	212.14	208.59	211.29	212.25	211.42	209.14	210.77	218.89	210.76	209.97	211.89	211.74	210.79	212.43	212.25	207.05	213.52	208.78	215.54	215.69	208.8	212.25	211.66	209.75	209.6	211.03	213.37	209.68	220.34
207.41	210.51	210.12	212.16	211.06	209.3	210.69	205.86	203.54	213.65	206.79	208.23	207.03	208.83	208.56	216.87	205.94	207.01	208.62	211.65	205.88	208.39	208.97	205.71	208.32	213.72	212.74	211.7	210.41	209.69	210.18	208.46	208.71	212.02	209.59	207.12	212.2	209.69	202.64	207.22	209.49	206.33	206.51	207.34	208.6	209.44	209.54	210.82	208.75	207.17
205.57	204.4	202.76	203.06	203.75	206.36	200.89	204.57	207.86	197.02	202.25	207.83	205.29	201.45	201.6	206.51	201.49	208.17	203.9	205.31	201.01	205.48	200.43	206.36	204.37	201.88	201.47	202.5	202.61	201.41	202.67	200.88	203.04	202.95	206.92	204.06	203.7	203.94	203.72	204.87	204.64	201.34	198.13	201.51	206.9	206.76	201.02	207.48	208.84	203.26
211.74	211.22	211.56	211.38	216.24	207.79	209.19	213.79	206.4	211.16	213.96	210.22	212.61	215.52	213.92	211.64	207.59	214.84	210.52	211.3	206.81	211.64	208.82	213.43	212.07	219.5	209.17	209.78	207.63	212.16	212.94	210.04	213.81	212.28	211.48	211.45	209.53	216.33	216.18	213.95	213.04	213.5	213.04	212.4	206.56	215.59	208.93	207.54	212.47	210.66
210.85	210.3	211.06	215.13	211.82	208.75	213.03	209.47	216.13	212.65	212.93	207.45	211.99	212.08	216.86	212.57	211.06	211.75	216.33	209.9	211.95	212.86	209.79	210.12	208.89	212.74	211.96	213.64	215.28	218.13	209.39	210.15	213.39	212.35	216.85	209.15	212.97	213.59	210.65	218.63	211.51	214.61	215.58	209.2	213.18	216.49	212.12	211.61	214.19	212.84
211.56	205.5	207.96	207.82	217.82	212.6	202.55	206	211.52	208.66	209.77	209.03	208.15	207.03	202.86	204.82	211.93	208.36	210.98	207.81	209.68	210.57	208.78	210.93	205.46	205.24	207.41	212.9	203.87	208.2	207.38	207.74	202.49	213.34	208.75	206.33	202.78	205.86	206.82	205.42	208.46	208.51	208.42	205.05	209.05	205.44	211.29	206.29	204.97	209.36
211.6	212.58	211	212.93	210.49	214	206.76	212.11	207.68	214.42	207.33	215.6	215.41	206.86	208.28	212.63	214.16	211.04	211.79	216.28	212.24	215.78	210.92	213.44	207.15	210.48	212.12	212.6	211.82	212.29	209.4	213.07	207.28	212.08	209.99	212.8	214.58	208.34	207.46	210.46	214.42	210.14	213.64	213.22	211.19	208.9	215.3	208.5	215.03	218.98
214.37	211.76	212.81	212.31	210.37	214.83	212.18	210.2	210.83	211.73	211.63	210.08	208.73	212.17	213.72	211.39	215.64	216.74	207.46	214.39	210.2	208.02	212.37	213.46	216.53	215.16	209.09	212.25	212.93	214.85	209.55	211.42	210.18	212.42	212.5	217.49	212.45	212.45	210.14	213.64	214.42	210.48	206.59	207.78	212.44	212.47	211.12	212.19	211.93	211.02
216.56	222.22	219.53	217.03	219.94	219.18	215.36	216.87	215.21	216.88	218.21	216.75	216.53	218.46	216.94	218.23	212.61	218.32	216.41	218.32	218.13	216.35	216.53	218.94	217.56	215.61	215.42	213.71	218.23	213.88	214.93	215.51	215.75	212.34	222.55	218.82	214.21	220.07	220.47	218.16	219.46	214.51	218.96	219.32	215.39	215.84	218.69	217.16	219.76	212.3
205.4	205.93	209.37	209.05	214.53	211.04	206.76	211.55	207.65	209.65	212.15	206.65	206.82	205.85	214.01	207.38	204.4	207.88	210.06	206.24	205.33	206.89	209.38	209.14	206.37	211.07	206.12	208.87	211.77	205.36	208.58	207.48	209.69	209.77	207.03	211.33	208.24	210.41	210.17	209	210.38	210.29	211.82	206.16	212.55	210.57	209.76	204.81	214.13	212.45
215.15	209.98	206.58	217.52	214.89	211.06	211.4	211.84	217.24	216.01	210.92	215.15	216.71	210.83	215.71	206.45	212.89	208.21	211.11	211.74	211.28	214.83	214.59	212.33	212.84	216.71	215.59	214.31	213.27	214.28	215.91	216.06	219.4	214.92	211.68	214.59	210.16	218.57	214.3	210.43	214.05	211.53	212.24	215.47	210.82	213.5	208.87	212.91	215.18	212.88
205.1	201.6	202.81	204.09	205.54	202.51	203.72	201.76	207.96	202.1	204.53	202.79	206.94	202.29	202.95	203.52	203.31	208.57	203.68	206.98	206.61	202.38	207.24	200.63	198.22	207.16	204.09	204.22	203.67	209.63	202.54	204.04	205.09	204.17	200.08	206.37	205.18	200.42	199.79	207.33	202.79	207.27	200.93	203.14	205.55	205.56	205.22	204	201.54	205.03
193.81	199.22	194.72	195.42	201.4	196.87	193.85	202.35	195.46	193.76	191.21	190.57	194.47	194.73	196.83	193.86	196.33	195.55	200.12	198.83	194.3	194.69	192.46	190.86	197.24	195.61	193.82	194.72	197.13	195.53	195.93	193.15	194.08	193.5	197.57	193.41	192.83	192	191.8	194.61	189.75	192.69	196.09	193.68	199.26	191.63	195.44	197.27	192.42	194.04
195.24	199.32	193.3	196.4	188.58	196.12	194.96	194.57	195.41	199.71	196.93	195.37	193.51	193.84	191.24	201.98	194.97	193.12	191.74	194.68	191.49	199.51	194.54	198.54	194.34	195.88	196.98	193.85	196.12	195.18	196.65	199.16	195.57	193.19	198.18	198.44	193.68	197.67	195.99	197.58	198.18	197.09	197.67	191.57	193.08	189.99	194.02	193.25	196.63	200.49
204.42	197.47	202.29	200.27	200.84	198.85	204.7	202.11	199.61	200.51	199.2	206.05	196.72	196.88	202.79	199.76	191.91	195.53	199.01	197.66	202.69	201.96	199.31	203.4	197.24	204.96	195.7	202.34	197.76	196.21	197.92	201.58	200.47	199.97	199.45	201.57	201.07	199.8	203.69	195.6	197.99	195.81	201.27	199.31	197.31	200.55	197.81	195.98	201.8	203.05
199.18	195.47	199.22	199.45	197.31	196.34	194.44	197.44	193.76	197.08	198.79	198.6	199.56	198.29	198.37	195.86	200.37	200.12	197.66	199.15	195.38	198.4	198.83	200.78	196.89	196.51	199.55	196.47	198.93	197.71	199.94	196.92	199.71	195.01	197.85	200.52	198.76	201.02	195.2	199.24	200.49	196.54	199.48	199.15	195.55	200.12	198.26	199.68	197.94	198.06
205.5	202.72	202.34	203.06	203.74	203.3	202.15	205.05	201.93	212.08	206.67	202.23	198.94	203.21	203.33	197.13	202.41	206.2	203.53	209.51	202.2	204.58	206.46	200.47	205.53	203.48	205.23	206.34	203.58	203.71	204.54	203.26	204.22	205.66	202.41	204.92	203.74	203.38	205.69	203.29	204.09	203.6	201.02	198.66	201.32	207.08	203.99	201.36	202.1	207.86
203.31	202.75	203.48	201.27	205.06	204.34	201.69	202.17	199.82	204.47	205.99	203.07	205.85	203.97	202.84	203.45	204.95	201.93	202.27	204.04	205.84	208.16	199.41	202.5	204.2	203.89	206.07	202.65	205.87	204.9	201.75	205.83	199.19	204.22	208.42	208.06	201.23	204.01	200.68	201.76	202.06	205.19	204.89	203.01	203.93	201.26	203.71	198.1	205.15	208.28
210.1	209.55	208.97	213.13	213.55	209.98	210.91	206.61	210.97	208.59	211.41	213.55	211.87	212.83	213.92	214.87	209.16	211.42	211.72	214.51	212.4	215.67	213.28	214.44	206.31	214.44	211.09	213.28	212.83	215.22	213.75	206.73	211.68	209.88	205.49	207.62	211.45	210.16	215.21	210.84	212.63	212.96	212.11	214.55	211.57	208.98	208.9	209.38	209.78	207.59
207.75	203.07	205.19	204.4	205.22	203.06	204.18	208.24	204.87	206.53	210.82	204.65	205.85	207.17	210.4	209.31	209.18	206.79	202.59	200.23	200.44	208.54	207.24	204.85	207.93	206.28	205.01	208.83	207.92	204.4	210.23	204.27	207.45	209.8	205.72	210.66	205.57	208.39	210.69	206.64	207.73	208.31	201.2	206.46	205.39	200.42	206.55	202.5	207.94	204.88
208.62	209.45	211.79	210.92	206.67	206.49	208.25	207.52	204.51	209.3	212.34	206.31	209.24	211.49	202.33	206.09	210.46	209.75	207.09	210.2	204.85	204.99	206.48	209.07	212.92	207.77	210.53	211.62	210.9	208.98	207.19	211.27	204.63	209.39	208.02	205.67	209.88	207.94	210.6	208.05	206.94	208.88	211.53	206.03	209.13	210.54	206.82	212.46	211.1	207.44
207.42	199.91	203.79	202.75	202.95	198.48	204.33	201.68	202.05	203.18	200.68	201.65	205.36	203.8	203.12	201.46	204.22	202.52	202.44	201.65	201.63	204.3	202.82	206.92	201.19	207.47	206.03	202.89	204.22	202.09	201.42	202.59	206	207.94	200.47	201.33	205.4	203.54	200.46	205.3	201.6	205.42	202.26	200.89	204.3	204.57	202.8	202.51	207.12	205.21
209.53	205.4	205.61	206.49	207.36	207.18	210.31	212.88	203.22	207.47	212.25	208.05	206.33	207.99	206.51	207.92	208.4	209.36	210.37	205	207.76	207.08	205.49	209.66	205.15	208.23	207.14	205.08	207.62	205.41	208.26	209.67	208.84	208.06	210.52	207.66	210.62	206.9	209.93	209.15	206.31	209.18	208.81	206.14	205.42	208.07	208.09	213.37	205.86	204.42
207.76	199.07	202.32	209.41	205.17	210.05	211.95	206.88	209.81	213.48	212.43	212.4	206.18	204.63	208.06	207.87	205.73	208.36	209.53	208.99	207.22	206.83	211.8	211.12	208.91	208.99	205.4	214.97	206.15	206.33	201.59	208.46	207.59	206.95	210.47	208.24	206.2	209.48	212.84	207.06	209.02	205.5	208.72	207.74	209.46	203.93	207.98	204.89	206.61	208.48
195.08	192.68	196.69	199.28	196.33	200.03	193.3	192.52	193.76	194.63	194.68	199.47	195.64	193.11	194.98	191.9	190.76	191.9	194.52	195.9	194.7	193.37	193.47	192.94	197.71	193.54	190.43	200.04	194.68	198.56	193.08	196.24	193.14	196.92	199.93	194.07	197.33	198.49	195.88	196.2	196.68	196.67	192.21	194.74	193.9	199.59	188.55	196.67	196.9	197.83
217.55	215.86	217.44	217.62	218.93	213.93	216.79	216.6	220.64	217.99	221.21	221.63	217.91	221.26	224.41	216.61	219.28	214.35	222.96	217.32	217.95	219.48	216.54	218.35	217.16	218.49	218.27	216.07	222.1	216.36	214.79	212.36	222.82	215.15	218.61	217.83	216.51	218.2	218.4	222.52	217.19	215.62	221.79	222.65	220.63	214.85	219.37	217.84	220.67	217.33
217.28	221.12	218.81	216.49	210.26	215.2	214.77	217.43	217.32	217.98	218.56	218.77	218.74	220.87	213.68	220.6	219.78	213.2	216.42	216.52	214.76	220.69	213.42	211.2	214.73	215.61	214.07	212.67	216.02	217.76	215.65	214.02	215.51	220.82	219.78	213.88	216.05	223.14	210.91	222.77	217.78	218.49	217.22	218.41	219	214.68	219.26	218.46	214.75	219.39
207.91	206.71	209.65	207.82	212.09	208.45	209.93	207.57	213.25	209.9	205.83	207.16	209.88	209.06	207.92	204.44	209.98	213.57	210.01	206.27	209.51	205.51	214.09	209.28	208.42	206.44	207.4	210.27	208.07	208.67	208.48	206.65	209.82	210.16	207.63	208.32	205.18	211.43	213.59	209.11	207.07	208.69	210.88	205.51	208.42	206.38	209.14	208.25	208.73	209.91
218.74	218.54	222.02	216.49	213.99	213.75	216.58	217.53	221.83	220.56	217.65	221.3	213.65	213.7	220.25	213.85	215.58	218.21	219.71	216.35	217.82	215.2	213.27	217.8	217.72	218.69	214.81	216.53	214.87	216.22	218.08	218.33	212.94	213.8	211.08	214.34	217.6	214.89	221.1	218.66	217.65	219.71	220	216.76	214.42	217.01	218.67	217.86	215.24	215.32
219.09	218.39	219.06	221.16	220.22	216.44	218.35	219.01	218.97	221.25	218.63	217.03	216.16	217.48	221.48	218.1	218.8	214.61	221.69	210.58	217.19	217.33	212.6	216.29	216.29	215.39	216.54	218.8	217.57	217.79	218.76	216.95	217.33	215.06	216.5	216.53	221.85	217.86	218.36	220.38	216.25	220.93	217.75	220.77	218.43	216.75	214.61	218.61	219.71	218.4
197.26	202.9	200.49	199.97	198.57	200.56	198.69	202.34	197.26	198.52	198.54	204.18	202.39	199.77	200.35	200.59	200.07	195.68	201.27	200.2	202.05	194.2	201.83	197.55	201.61	194.92	202.22	199.97	198.74	200.37	201.46	204.46	198.91	200.81	198.49	203.06	197.12	199.2	200.18	198.7	204.56	203.18	200.46	195.89	195.73	202.13	201.75	199.61	203.92	204
207.73	202.22	207.69	207.54	207.26	202	202.96	203.48	202.98	206.88	203.09	206.27	208.98	206.63	205.4	207.32	208.46	206.78	210	204.65	204.76	212.98	206.28	208.08	210.67	202.67	208.99	203.04	208.97	208.74	208	207.94	208.32	204.09	205.75	206.95	206.52	204.49	207.36	200.43	203.72	206.74	203.79	209.63	209.35	205.11	203.64	205.58	208.65	206.38
214.99	212.12	217.98	213.76	213.68	214.18	213.99	211.38	216.25	214.34	216.92	210.99	215.26	218.05	209.87	212.54	217.84	212.35	211.23	213.06	216.5	216.98	213.74	209.45	211.56	212.73	215.35	217.31	217	218.66	208.34	215.65	215.78	211.61	212.49	216.86	217.07	217.55	213.57	214.92	214.15	213.31	212.33	212.67	211.07	211.5	212.22	213.89	213.97	212.98
208.36	207.07	202.39	205.63	203.18	204.22	201.9	205.13	204.12	204.87	205.45	202.23	203.46	202.9	209.91	203.74	204.06	203.65	203.65	206.76	207.44	201.12	200.38	200.3	200.05	203.45	209.9	206.2	202.4	210.46	206.16	203.59	208.63	206.97	209.04	199.62	204.48	204.79	204.69	204.69	207.22	202.74	203.95	204.03	207.33	210.6	201.55	209.61	205.53	208.22
217.83	209.89	210.36	209.77	210.08	212.36	215.34	212.15	206.7	214.54	210.13	211.67	212.21	211.75	210.19	212.08	206.93	217.34	208.56	212.13	212.8	208.99	212.43	213.85	209.85	205.52	208.64	211.31	214.25	207.82	211.84	215.37	213.36	207.42	214.22	213.42	209.92	213.48	209.82	211.02	211.18	210.37	213.18	212.95	208.19	209.77	214.49	212.23	207.09	209.84
196.66	199.42	203.1	198.4	194.84	201.43	200.88	196.53	195.86	194.45	198.11	195.28	194.83	197.3	199.81	199.19	198.64	200.22	194.03	195.74	198.11	203.51	198.93	196.33	195.26	196.78	199.31	196.59	198.04	197.32	197.37	197.52	192.19	201.76	197.68	194.41	204.48	198.39	197.85	195.89	196.88	199.3	197.7	197.41	201.87	199.04	193.47	195.1	196.83	201.56
214.48	214.32	207.71	210.73	203.98	211.62	208.89	218.56	209.97	209.23	209.97	206.5	209.45	211.24	206.53	211.58	207.12	203.43	206.43	210.98	206.29	214.39	204.95	207.88	208.95	212.08	204.73	210.23	208.32	209.13	207.05	212.81	209.28	211.37	208.81	211.64	212.04	205.86	208.59	209.4	207.85	207.61	205.52	206.71	204.27	208.9	208.43	211.88	205.27	211.36
215.93	216.46	209.68	211.36	213.16	212.43	214.79	214.03	212.13	211.86	215.65	210.11	213.77	208.36	214.14	212.18	208.91	216.6	213.94	215.38	209.1	211.96	214.02	214.04	213.94	212.22	211.33	214.11	208.38	215.96	216.38	216.68	215.76	212.72	213.08	212.62	206.11	209.55	208.77	213.64	213.43	213.83	213.53	213.8	212.78	219.04	215.17	209.54	213.83	211.73
201.8	199.68	196.78	200.2	200.13	197.21	196.48	197.72	199.78	202.34	198.92	196.69	194.95	196.71	198.93	197.9	200.95	203.06	199.46	196.75	198.08	199.21	199.82	201.84	200.03	195.87	197.38	204.72	198.33	197.86	205.29	198.36	198.07	197.41	199.48	195.75	198.25	198.52	199.44	200.4	198.77	199.55	203.32	196.56	201.97	197.32	197.12	196.06	198.24	199.91
202.52	201.59	203.01	202.99	199.1	200.53	202.08	203.12	201.4	200.17	200.96	199.33	198.28	196.83	203.6	202.45	200.33	202.53	203.09	195.91	203.36	200.82	197.73	200.7	203.06	201.65	199.9	195.02	202	199.56	197.25	189.94	200.35	199.58	204.79	196.72	197.47	203.82	201.6	201.76	195.86	196.23	201.93	200.18	200.07	201.09	198.5	198.05	201.97	196.3
211.56	210.25	209.65	211	211.45	215.31	212.68	210.22	217	210.99	209.36	209.3	211.61	213.97	210.4	213.75	209.6	213.84	212.79	209.76	215.14	209.81	215.76	212.62	209.48	212.92	213.89	212.94	214.05	216.98	207.12	218.59	213.96	209.81	213.46	212.51	206.54	210.07	211.92	212.5	209.66	210.15	215.16	210.56	209.11	215.76	209.18	205.04	211.21	212.31
213.93	205.95	208.24	207.23	208.58	210.75	213.49	212.41	205.68	207.9	209.51	205.69	209.95	208.63	210.98	213.03	208.86	207.71	206.55	208.52	205.47	205.23	211.16	208.64	211.63	208.48	216.13	211.13	206.62	206.97	208.49	213.03	205.4	203.45	202.19	206.66	209.83	204.46	208.49	210.73	211.77	210.18	208.16	209.18	209.03	210.74	211.62	204.36	210.37	205.79
201.55	198.37	197.89	198.17	194.74	195.12	198.82	197.75	195.85	196.94	199.03	196.68	200.4	200.61	192.67	195.34	196.09	197.17	201.09	200.27	198.76	196.52	199.95	195.04	198.62	200.92	199.11	199.42	202	200.08	196.85	197.55	197.74	201.91	198.32	199.75	198.04	197.56	196.4	192.81	196.38	194.31	198.98	196.45	195.95	197.29	194.78	197.68	194.43	200.03
214.61	211.44	210.06	212.14	212.02	212.65	212.55	210.32	211.45	214.54	214.91	211.76	207.45	210.61	211.23	221.36	215.44	215.1	208.17	214.68	212.33	209.81	211.59	210.98	210.58	204.31	210.05	208.27	213.93	211.09	210.61	213.15	215.52	211.04	213.24	215.08	211.82	213.4	213.79	209.59	210.95	205.06	212.87	211.61	216.81	212.47	210	215.28	210.81	210.65
209.11	203.57	205.48	202.35	201.97	207.5	203.97	198.68	200.56	199.68	200.55	201.43	198.42	200.75	199.73	201.62	201.54	202.98	198.93	205.9	200.19	207.14	203.2	203.21	201.35	204.57	206.6	202.22	204.04	204.46	203.57	201.83	204.76	202.35	203.49	205.4	201.45	200.16	199.94	201.04	201.22	200.56	202.31	203.5	206.42	202.49	202.98	199.84	203.46	209.5
198.6	202.35	195.78	202.52	200.55	197.12	197.87	199.35	196.69	201.69	200.43	198.84	203.55	201.48	198.92	203.62	200.52	198.79	198.94	202.37	201.54	201.38	199.95	202.28	201.89	197.87	197.52	202.86	204.43	199.52	196.96	200.49	202.82	201.12	202.99	199.05	200.93	201.17	201.74	197.15	202.45	199.72	201.47	200.81	197.85	202.26	201.05	203.38	201.71	198.54
205.93	206.76	203.52	201.01	204.71	206.94	201.69	204.31	204.03	203.96	202.58	204.78	204.86	208.44	204.32	203.21	203.16	201.85	203.36	204.59	204.24	202.24	207.99	200.97	203.47	199.66	200.45	202.39	204.6	208.7	202.62	209.1	205.83	200.26	203.25	204.49	203.91	205.55	200.02	209.04	203.64	203.38	206.26	202.33	201.72	202.38	207.47	201.24	205.82	200.32
212.71	212.96	214.59	209.87	213.22	210.98	211.93	210.71	219.57	215.53	212.83	210.79	212.18	208.16	213.99	212.83	211.16	216.26	210.14	213.81	211.74	215.61	212.02	210.06	207.79	209.13	212.27	214.49	211.38	214.07	207.6	214.5	213.24	213.9	215.61	217.51	216.7	208.23	212.66	211.8	211.08	208.72	215.02	208.53	213.97	212.57	214.24	213.07	213.05	215.42
202.56	205.29	208.11	206.37	203.37	203.41	203.27	209.56	201.73	204.98	204.88	204.2	207.52	207.64	207.34	206.7	208.2	203.86	201.78	201.06	205.63	203.13	204.85	199.24	203.75	204.11	201.66	204.08	200.28	204.05	205.05	203.35	207.3	205.16	209.75	206.49	205.52	204.15	202.68	206.37	203.86	203.78	205.02	211.33	200.01	203.05	203.69	204.76	202.28	204.8
219.14	212.52	217	222.67	214.57	217.87	210.64	217.81	216.93	213.52	214.99	214.57	216.88	213.2	220.22	215.55	217.88	216.4	212.03	214.68	220.36	216.23	218.13	215.8	219.79	216.11	216.22	215.47	221.49	214.1	216.31	217.06	221.52	211.73	219.3	215.93	215.98	219.95	219.39	210.1	216.88	216.4	218.02	222.36	213.97	215.73	215.49	215.24	219.23	216.55
204.62	203.81	205.22	208.86	203.19	203.17	204.02	208.29	208.85	206.57	207.19	207.57	207.11	204.99	208.93	207.7	206.71	206.86	205.18	206.21	203.62	206.19	204.73	202.09	205.56	204.47	208.49	207.99	205.08	204	206.57	202.63	202.88	205.96	208.61	205.92	208.64	203.8	212.31	205.84	205.05	205.6	204.38	204.31	206.22	201.66	205.16	207.52	206.58	205.54
208.63	211.56	209.77	205.58	203.92	212.2	204.39	207.7	208.69	209.44	204.64	208.79	210.8	206.2	208.97	209.45	209.46	212.33	211.28	210.56	206.72	214.82	208.81	212.25	203.11	206.8	209	206.38	209.41	209.49	207.39	207.72	209.49	206.11	208.45	210.86	208.45	207.56	209.1	207.59	210.04	213.29	209.1	213.6	208.8	210.13	205.96	207.1	208.5	208.49
206.77	209.34	206.56	210.38	206.16	202.09	207.49	205.36	209.88	206.03	205.67	213.84	202.82	211.61	210.17	209.52	211.09	206.46	211.15	205.17	207.67	211.08	207.66	205.89	211.6	207.44	211.57	206.46	207	207.02	206.95	210.42	203.67	207.47	204.19	207.07	206.22	208.78	206.89	209.09	209.41	207.31	206.87	206.04	206.38	205.65	209.45	208.37	207.87	206.57
198.06	205.16	205.26	203.58	205.73	205.96	205.84	203.78	202.96	200.8	204.71	202.62	204.19	204.87	204.22	201.68	203.02	204.52	207.69	203.28	201.95	203.92	204.49	201.57	202.09	202.26	200.46	202.96	200.95	202.82	206.66	199.87	201.79	201.73	202.08	205.35	201.44	205.22	198.9	208.1	202.59	204.49	201.93	203.95	206.36	202.53	204.88	201.1	203.69	204.02
201.21	206.15	205.91	202.85	202.2	199.77	201.99	198.24	207.03	203.6	205.77	202.27	204.48	202.7	199.39	205.86	202.59	205.73	203.73	206.7	206.54	206.24	203.71	200.37	202.75	204.92	206.39	203.93	206.25	203.03	206.24	203.3	201.85	205.84	204.65	204.48	202.78	205.7	204.74	205.67	199.77	202.61	204.12	204.98	202.8	204.24	203.06	210.09	201.61	202.66
213.21	217.55	213.81	210.19	208.02	213.16	217.17	209.85	210.92	213.95	212.03	208.35	212.92	210.78	215.07	217.86	210.98	210.93	210.54	210.03	211.62	208.35	212.08	209.14	213.3	212.9	210.42	213.19	211.56	214.57	207.37	214.92	210.33	218.13	213.25	212.73	213.75	213.5	218.44	210.6	213.03	205.44	213.24	212.07	209.62	212.05	212.28	214.56	215.23	207.2
201.83	202.66	199.33	198.52	201.74	197.99	197.57	204.84	203.7	203.38	200.49	197.44	200.19	200.97	201.37	198.97	197.39	206.47	197.98	201.75	201.17	194.07	201.21	203.48	201.22	203.97	198.16	201.29	199.85	202.1	198.38	201.02	199.65	202.73	195.21	198.5	203.6	199.69	196.55	198.2	200.65	198.66	199.23	201.89	198.75	200.49	201.73	201.99	199.4	199.4
199.46	200.45	202.95	203.39	198.97	202.23	203.81	200.6	198.36	199.9	199.47	204.8	198.09	203.24	201.82	201.37	200.56	197.94	206.08	200.71	200.44	201.79	200.8	199.9	201.74	200.1	201.49	199.58	201.69	198.2	199.8	200.11	199.43	203.72	200.28	197.83	198.05	205.8	204.98	201.25	201.19	200.69	203.61	202.45	199.55	200.83	199.44	204.18	202.21	202.39
209.38	206.65	209.82	209.41	208.01	204.52	210.42	207.2	205.4	213.02	211.92	204.94	207.11	210.53	203.68	207.1	211.45	207.63	208.53	209.52	208.51	206.09	211.56	205.58	209.2	207.75	208.69	208.36	210.34	208.32	211.63	206.94	208.58	206.24	209.19	207.89	207.56	213.49	211.38	205.96	205.02	211.08	205.68	209.43	206.81	207.11	213.51	211.63	212.28	203.81
200.46	194.04	201.6	201.2	200.52	205.83	198.45	196.7	198.74	196.5	202.82	200.11	202.65	197.2	199.66	199.97	200.72	202.99	203.46	197.97	204.06	202.18	199.64	202.04	200.29	202.13	203.09	200.31	195.17	195.82	202	201.03	200.83	199.41	202.81	198.85	194.96	198.34	198.58	201.91	203.62	201.82	203.14	199.65	201.47	204.48	202.51	202.63	199.27	201.13
211.95	208.37	211.65	209.83	208.35	207.55	202.13	209.47	211.2	205.29	210.86	210.22	207.03	210.8	208.59	210	209.7	210.53	204.98	205.6	208.6	208.29	208.28	209.61	206.2	210.68	207.18	208.67	210.39	208.04	209.79	206.39	211.43	207.41	207.68	209.17	211.67	210.04	213.37	211.85	208.14	207.42	207.3	210.48	207.28	206.95	209.58	207.12	210.27	205.23
206.78	206.2	203.17	207.25	205.89	203.43	207.19	200.71	202.56	206.68	206.87	203.87	202.33	201.01	202.54	203.55	208.65	206.38	205.81	203.15	207.45	206.55	207.08	202.71	205.28	207.2	202.91	206.54	208.23	203.86	207.03	204.32	201.88	204.6	204.11	206.62	202.2	204.09	203.55	202.36	203.06	206.62	199.92	209.81	206.76	207.05	209.5	205.15	205.41	209.53
206.97	210.05	209.46	206.71	205.49	205.76	211.13	209.47	210.16	204.74	211.23	208.09	212.95	207.34	207.91	201.91	207.07	211.12	213.75	204.86	206.43	209.42	205.74	206.3	208.53	210.07	209.76	206.64	205.16	206.09	213.91	207.26	209.92	209.29	207.3	207.74	208.43	206.3	209.4	207.31	209.68	202.84	209.08	207.34	207.93	208.79	208.61	207.13	211.45	211.79
200.2	208.6	202.39	201.17	202.34	203.06	207.23	208.35	201.7	201.26	204.3	203.95	205.19	204.03	203.09	202.89	205.1	202.92	201.01	206.58	196.34	199.85	201.81	205.17	208.29	203.87	203.5	201.31	203.93	199.7	197.72	202.06	202.29	200.23	204.24	201.73	203.22	205.62	199.34	205.11	204.94	202.68	203.91	206.01	204.65	204.77	203.45	205.68	205.12	203.21
201.03	199.71	201.78	203.02	203.17	202.77	199.9	199.66	201.79	202.1	201.27	204.2	202.62	202.03	197.91	199.91	201.66	202.64	200.95	198.62	202.09	197.58	194.82	200.5	204.57	202.23	200.5	203.6	196.11	197.6	201.51	202.4	195.77	199.82	196.47	204.81	199.22	196.76	201.53	202.04	202.37	200.79	204	200.64	200.93	201.62	202.95	200.26	196.12	201.34
204.19	205.59	203.7	205.42	203.26	201.46	204.58	203.88	200.72	198.82	201.92	204.29	204.85	204.43	207.3	202.46	208.45	203.31	200.33	202.31	207.77	200.26	206.62	204.03	205.93	205.09	201.37	204.61	206.72	205.86	202.46	201.62	203.47	201.27	206.87	199.82	200.21	207.22	202.43	203.94	207.85	203.14	204.81	198.31	202.78	206.08	203.36	200.89	205.11	203.9
209.41	206.61	209.04	212.67	209.15	206.41	204.29	207.62	209.15	207.66	213.69	214.49	211.54	203.72	205.33	206.62	207.02	203.58	213.03	211.13	209.19	210.82	211.7	206.28	210.11	207.15	209.15	206.42	212.41	207.63	208.52	211.5	206.61	211.58	209.98	211.47	207.71	205.93	208.77	210.2	205.63	208.5	207.95	210.34	210.83	210.22	205.98	209.58	207.73	210.14
200.71	205.97	201.53	203.85	203.48	206.86	202.8	205.9	202.36	200.26	204.4	204.91	208.5	206.62	199.41	206.51	202.28	205.38	203.41	202.05	204.18	203.75	201.93	207.1	204.84	200.44	201.55	202.6	203.62	201.09	200.21	202.81	203.62	203.06	202.94	203.67	205.53	201.51	204.33	204.95	207.85	199.8	204.34	209.41	205.54	198.86	201.29	207.75	200.5	205.14
212.72	213.65	212.22	213.96	211.03	211.29	206.71	213.52	208.06	215.68	216.66	210.58	215.02	211.85	212.78	209.63	211.9	211.04	212.65	215.47	206.93	209.31	210.55	209.79	212.87	210.97	212.89	212.71	213.65	210.62	208.23	212.87	213.62	214.83	213.04	212.08	213.21	208.3	212.56	211.12	213.6	211.44	214.6	211.48	216.02	213.32	210.45	211.13	209.97	211.58
203.46	207.44	207.12	201.5	202.26	206.76	204.54	205.77	206.57	200.71	210.13	206.73	206.98	203.84	204.87	204.95	206.29	202.49	203.04	204.69	210.33	206.47	203.42	206.77	202.13	201.98	206.57	207.73	203.7	208.97	207.94	200.6	206.72	198.95	205.28	207.18	201.49	204.94	204.44	202.58	202.76	201.83	206.45	203.23	203.39	203.13	205.08	204.97	204.73	208.36
208.32	203.78	203.44	207.87	203.38	204.26	206.61	202.01	204.44	207.88	203.19	209.58	207.41	199.79	199	204.81	197.29	204.98	204.61	204.11	204.84	203.34	204.85	203.56	205.01	203.84	205.66	203.28	205.81	204.85	203.39	204.27	208.11	203.74	202.62	205.97	205.26	199.94	204.75	200.68	206.05	202.25	207.29	203.26	200.59	207.4	202.43	201.25	204.92	209.52
218.44	214.45	218.99	216.91	216.73	217.94	216.3	218.64	216.13	215.28	215.76	219.93	217.34	216.51	213.64	209.65	217.09	223.19	217.8	217.5	217.97	212.8	217.98	218.13	221.03	220.87	218.48	219.57	217.02	218.37	216.82	220.95	218.37	215.3	213.71	217.1	214.46	210.53	214.84	215.54	222.11	217.39	218.74	214.04	214.66	215.63	215.9	215.02	217.49	214.32
204.91	211.33	197.48	203.14	202.26	201.79	204.84	204.86	204.22	206.84	203.32	202.69	202.98	196.55	200.8	202.22	202.63	204.91	198.74	202.76	202.82	203.72	199.82	200.34	201.4	198.46	203.09	198.43	198.39	203.06	200.37	203.55	202.19	203.03	204.65	203.73	201.71	199.09	199.32	204.54	200.35	206.38	199.06	202.27	203.44	199.77	200.78	203.05	202.26	204.01
206.42	199.66	201.01	205.08	200.74	204.93	205.61	202.68	206.44	200.65	203.06	200.41	202.01	203.57	202.5	202.7	203.01	207.02	200.38	198.39	205.92	202.29	198.01	201.06	201.57	201.31	201.78	203.52	206	201.13	204.28	201.75	200.14	210.01	201.94	202.95	203.6	207.19	201.48	203.54	203.52	204.51	203.24	203.67	205.64	203.16	198.14	200.16	203.09	199.79
214.67	217.26	209.68	212.54	211.7	207.37	210.73	215.75	211.89	212.72	212.31	213.93	215.27	207.36	209.71	209.16	214.61	209.59	213.97	212.62	211.62	208.26	215.93	209.52	214.95	207.29	213.16	208.35	210.14	210.63	212.18	207.91	213.75	211.52	211.12	209.03	205.27	212.73	208.07	211.96	211.04	214.83	211.36	211.72	213.51	210.17	212.1	210.24	207.01	212.55
197.25	202.1	201.9	201.72	200.15	200.36	201.3	200.24	201.92	197.89	205.31	195.92	202.82	201.46	198.73	200.21	196.73	200.72	200.11	201.94	197.01	200	203.51	197.69	198.9	199.72	198.34	194.93	201.62	196.3	203.03	198.4	199.21	204.82	202.74	202.18	199.95	201.42	202.27	201.03	199.99	202.33	201.54	201.49	198.59	203.4	197.93	206.74	204.08	204.67
207.67	209.45	209.98	208.77	208.53	206.37	206.35	208.23	211.18	210.42	207.05	209.86	203.71	206.02	212.41	204.4	208.05	206.95	202.67	208.69	205.85	208.14	210.46	211.26	207.64	205.27	208.12	212.19	210.72	210.83	209.82	209.37	208.57	210.57	214.07	204.09	204.84	200.81	208.38	206.13	205.7	202.3	210.47	207.09	206.28	206.43	207.27	202.2	204.5	210.01
207.03	211.75	210.6	208.06	210.2	211.19	207.68	206.92	208.22	206.73	214.1	208.91	205	212.12	210.17	212.26	207.16	207.83	206.17	210.35	210.1	208.35	205.14	208.13	210.47	204.4	208.48	206.41	207.26	214.9	205.99	207.12	207.48	213.63	205.11	209.01	208.86	208.31	209.61	209.82	205.35	205.71	207.74	214.35	213.72	211.61	210.18	210.53	208.94	207.26
208.93	208.32	211.3	213.15	210.55	207.61	210.68	209.06	209.69	210.87	210.24	208.34	208.59	208.11	207.89	209.8	205.68	213.2	210.83	208.32	206.38	209.41	207.8	208.94	203.54	206.39	208.24	205.53	213.18	209.04	209.7	211.29	204.53	211.09	206.34	208.73	210.4	214.55	206.82	209.9	210.96	209.79	210.7	208.98	208.06	205.5	213.09	201.67	208.92	208.97
220.42	216.91	210.34	213.02	216.62	212.5	218.18	218.6	218.49	218.55	214.04	217.15	221.39	216.08	225.25	216.05	223.01	220.11	216.33	220.74	219.22	218.93	219.56	215.37	218.13	215.92	224.12	216.85	218.08	217.33	214.07	215.88	220.57	210.59	217.14	215.72	221.15	215.47	214.19	220.2	215.46	215.3	217.39	214	217.63	217.8	216.81	217.47	217.43	219.15
210.68	211.26	211.88	212.3	213.68	208.96	209.53	214.93	210.09	211.75	209.68	207.38	215.51	211.09	216.03	211.53	208.13	211.69	209.64	214.36	213.05	214.4	212.75	208.84	210.79	211.95	213.54	211.1	205.79	213.8	209.82	212.04	213.09	210.24	212.18	214.36	213.01	216	212.73	211.64	213.71	205.63	207.92	212	211.16	212.16	213.06	216.15	208.78	212
203.02	201.45	201.67	201.13	204.35	196.77	199.52	203.74	196.83	204.46	201.36	202.05	197.45	205.6	201.51	198.37	204.22	201.18	207.71	202.86	201.95	200.96	203.43	203	202.47	204.64	202.22	198.56	202.34	203.56	202.16	203.86	200.81	201.74	202.94	205.57	206.19	206.72	205.44	201.53	206.22	204.8	203.8	202.89	199.8	202.24	204.26	207.09	204.82	204.55
207.94	205.64	211.03	205.59	205.84	205.23	208.28	209.05	207.03	207.58	204.2	204.8	207.61	206.77	207.29	214.16	208.64	208.88	212.82	208.86	206.99	207.95	207.96	207.92	211.45	208.05	210.31	206.33	205.68	206.43	207.41	204.42	207.41	211.61	206.25	208.15	213.44	206.28	210.23	213.82	207.73	211.64	208.51	205.73	206.46	208.48	205.57	205.33	207.84	213.77
211.35	205.91	207.44	208.75	209.74	204.85	211.46	210.54	209.67	205.86	207.1	209.25	211.15	208.63	207.49	204.82	204.4	208.86	209.47	200.36	204.65	204.32	209.15	206.67	206.4	204.26	206.71	207.72	211	207.08	207.67	206.76	207.29	210.37	209.42	206.01	211.23	211.29	206.08	209.61	208.77	206.63	207.16	207.62	212.84	204.66	208.73	207.28	207.04	211.96
201.15	198.07	195.33	202.98	198.97	203.42	198.12	198.01	203	202.22	199.83	201.96	197.84	198.04	201.33	199.1	198.82	201.69	199.03	201.12	200.43	203.03	199.83	203.32	201.59	199.52	202.58	200.32	197.49	199.3	195.7	198.95	201.66	199.53	202.78	197.48	199.81	203.06	201.34	197.41	204.36	203.46	200.06	195.52	199.34	198.3	203.25	202	201.83	196.18
218.07	217.26	222.19	217.83	216.47	221.56	215.77	219.03	222.14	217.89	220.04	216.15	218.48	214.85	215.72	214.89	219.41	219.04	216.26	213.34	213.05	219.11	215.85	213.81	212.49	215.04	217.82	216.86	218.56	217.12	220.1	214.8	215.13	217.3	215.61	215.42	220.62	219.82	218.16	218.69	216.47	216.07	218.06	216.09	221.06	219.97	219.97	219.2	214.85	220.12
215.25	217.26	214.59	218.24	223.48	216.52	219.81	217.87	214.05	219.49	218.37	214.1	218.87	217.39	217.3	214.25	218.69	219.46	218.29	215.99	217.84	218.07	219.55	218.69	218.35	214.11	218.33	216.3	218.16	223.92	216.41	214.79	215.85	217.8	220.53	215.83	216.14	220.25	219.57	219.09	220.91	219.03	218.32	216.75	218.06	215.97	217.3	219.34	217.6	221.77
211.71	209.86	207.76	208.45	204.94	202.05	212.84	205.9	208.76	206.63	203.64	205.65	208.79	209.86	202.71	209.32	208.78	208.43	204.12	201.71	207.44	203.85	204.52	202.09	207.65	206.96	207.96	207.97	207.05	204.89	209.18	210.28	207.07	202.39	203.96	204.29	206.35	210.65	206.46	205.37	211.31	205.54	210.09	207.3	205.92	206.36	203.26	204.06	207.32	203.99
200.58	202.76	201.03	201.23	205.91	199.05	206.74	200.2	201.06	206.66	198.85	198.63	203.13	201.63	200.99	199.68	204.22	202.41	200.33	206.77	204.95	206.07	201.57	198.84	201.06	202.01	205.16	200.59	208.03	202.32	203.55	206.39	201.9	205.31	206.37	197.96	204.9	205.59	203.4	203.39	200.36	199.16	202.7	203.39	205.02	203.9	201.88	202.73	205.05	205.64
198.04	201	200.02	197.15	200.15	198.86	200.37	203.11	200.45	203.76	197.73	195.29	201.53	201.76	200.67	198.63	203.1	201.85	198.31	196.15	197.24	200.78	199.77	200.88	199.2	196.77	199.24	200.88	202.15	199.44	200.02	206.7	203.6	204.72	203.21	201.94	198.22	198.53	204	204.07	199.22	200.81	201.97	200.85	199.42	201.38	202.43	197.04	198.62	203.57
213.48	208.2	210.99	210.05	208.93	208	206.32	212.5	205.2	211.35	207.77	207.25	204.27	208.91	209.23	207.79	206.29	210.56	208.85	212.16	210.56	208.35	202.56	208.82	214.26	210.76	208.14	210.56	210.57	208.5	210.29	209.68	205.6	209.86	211.97	207.04	211.79	208.56	211.17	210.99	209.4	202.04	206.7	208.62	204.46	214.45	209.37	208.22	209.14	208.03
202.88	203.59	202.15	203.93	202.35	202.41	201.76	202.75	208.53	205.58	208.66	207.36	205.2	202.43	203.32	202.26	203.71	203.07	199.52	199.99	198.14	204.56	201.02	208.37	200.63	199.04	202.81	199.74	205.64	205.47	201.86	203.32	201.77	199.4	202.6	198.82	203.97	197.84	206.96	199.29	203.86	203.07	208.91	204.59	206.38	206.69	205.67	202.53	209.22	206.5
205.95	202.45	204.81	210.12	202.59	209.56	212.16	204.75	208.45	210.11	211.49	207.89	203.11	209.16	204.69	206.91	210.1	202.06	205.88	208.11	207.65	205.14	205.26	210.05	208.66	205.14	205.56	203.56	205.66	207.53	208.56	204.49	206.82	203.57	202.1	207.62	203.86	202.64	205.78	208.49	207.86	204.15	207.08	208.83	210.4	201.32	208.84	203.65	207.12	204.78
205.96	202.24	204.58	205.08	204.29	204.04	199.42	205.27	206.72	205.62	204.39	206.58	204.5	201.83	203.28	199.88	208.49	202.65	199.81	205.75	201.86	206.17	200.94	205.61	203.1	200.83	203.42	205.48	207.46	199.31	199.67	204.55	206.19	205.56	203.19	206.49	203.58	199.63	203.82	201.53	197.77	208.85	205.17	203.86	205.97	205.5	203.2	203.01	204.82	205.15
208.04	204.16	210.38	207.08	203.33	202.78	211.58	206.79	209.27	207.73	209.07	208.47	206.6	212.98	206.05	209.58	210.75	209.57	209.21	205.03	206.08	208.88	211.74	204.66	208.19	208.09	205.94	206.25	212.11	205.82	207.98	207.14	206.04	205.8	206.24	209.95	206.96	210.55	212.35	208.2	210.12	207.5	208.95	207.95	203.18	212.15	205.45	212.16	208.67	203.99
205.08	197.22	196.2	200.72	200.26	197	204.41	197.42	197.89	202.12	204.66	198.23	197.7	200.89	196.89	199.45	197.54	197.49	202.63	196.97	204.24	199.37	204.96	195.61	194.78	200.19	199.74	202.73	201.68	202.9	201.61	195.85	196.94	201.34	199.98	204.45	198.93	199.94	196.46	200.39	199.6	200.21	198.83	201.38	198.35	195.82	203.24	199.11	201.44	204.39
201.36	199.36	199.91	197.85	200.6	200.15	197.43	203.01	200.1	198.92	202.71	203.31	203.32	199.64	199.72	202.71	201.31	201.53	198.67	203.52	199.54	203.53	198.68	198.44	198.46	198.35	202.95	203.3	199.84	203.79	203.73	202.02	200.91	203.15	205.05	194.65	197.8	206.02	203.3	200.16	200.21	201.42	196.57	197.91	203.72	195.98	196.78	199.02	197.29	201.36
202.17	203.73	205.26	203.06	205.66	202.63	203.34	207.95	206.58	201.96	200.74	204.36	203.57	201.98	205.12	202.5	205.82	205.32	204.7	202.93	203.43	204.53	204.85	203.19	203.91	203.17	203.13	204.76	206.82	204.68	204.59	204.65	202.87	206.46	202.93	206.05	205.04	211.22	204.09	204.44	204.51	203.51	204.99	201.28	205	204.8	208.44	201.92	204.65	202.36
205.85	206.42	208.69	209.45	204.56	202.73	196.9	208.37	207.61	205.74	205.62	206.37	205.45	212.07	207.98	200.38	205.33	205.59	205.16	210.11	209.04	204.96	210.66	207.85	211.04	206.26	206.56	203.15	207.4	205.36	205.99	208.27	201.36	206.66	209.26	202.39	206.97	208.3	206.13	209	204.49	210.83	208.12	210.66	208.42	206.91	203.71	201.81	208.67	203.3
197.62	198.7	198.95	197.99	200.68	206.21	201.47	200.49	196.73	201.63	201.38	202.32	199.66	201.46	205.97	200.41	201.03	202.78	200.68	200.31	205.21	202.9	195.39	205.04	205.1	197.18	199.76	198.77	197.2	203.9	197.74	199.18	198.09	200.13	202.81	200.07	196.71	195.91	197.47	198.29	200.87	203.22	199.41	199.21	202.2	200.74	200.73	200.62	196.69	198.37
201.22	203.97	205.97	205.54	203.25	203.66	200.04	205.18	200.47	203.24	204.08	200.25	207.16	200.87	201.19	203.98	201.24	207.05	201.13	200.78	202.58	199.32	203.21	200.13	207.77	202.34	203.8	199.48	204.76	200.55	203.37	200.21	201.76	205.14	203.04	200.85	204.62	208.52	204.77	204.87	201.63	201.17	200.77	203.11	199.08	202.84	201.73	202.36	201.31	202.84
208.66	205.09	200.16	208.06	202.11	205.26	206.12	201.91	204.15	202.98	203.19	199.99	200.83	205.27	205.15	204.4	205.4	200.3	196.95	205.04	207.27	202.28	206.11	205.42	204.12	203.35	204.13	206.14	201.78	205.81	205.19	203.94	206.66	204.85	205.67	204.92	205.51	204.02	202.5	203.15	205.05	201.65	202.93	202.19	206.13	201.44	202.35	204.6	202.16	203.21
207.87	209.98	205.23	206.83	204.64	209	208.59	211.64	208.59	211.33	209.81	206.51	211.71	209.45	210.45	213.75	211.09	208.65	204.46	208.3	210.33	204.66	209.49	211.03	204.99	206.73	207.01	211.12	207.68	207.13	206.51	207.1	209.76	208.74	213.62	206.69	209.65	205.54	209.53	211.72	206.96	210.46	207.01	207.31	212.57	203.81	207.12	205.6	208.54	206.43
210.68	206.9	210.33	208.18	206.26	209.76	207.65	209.33	211.75	202.47	209.27	213.5	205.47	209.92	214.04	208.63	203.79	205.12	207.32	210.98	206.15	208.69	205.78	207.5	206.27	210.38	210.15	211.21	205.85	208.04	206.91	208.34	208.02	211.38	210.56	210.82	209.96	203.03	203.5	209.44	207.22	206.1	205.97	208.88	208.91	212.7	203.58	207.5	207.89	207.47
198.23	198.01	197.12	196.97	200.03	201.51	199.44	197.99	198.03	196.42	198.08	198.85	197.84	197.47	196.53	197.01	198.33	199.78	195.62	198.77	197.23	197.09	197.72	201.24	198.92	197.83	201.22	200.75	198.06	197.11	200.11	195.09	199.57	194.12	195.59	196.76	198.61	201.19	195.06	200.55	199	197.84	201.07	196.28	197.36	200.25	203.63	198.81	196.37	196.31
203.4	203.02	201.18	202.47	203.19	209.08	202.35	202.73	204.21	206.66	201.47	200.22	204.83	205.2	205.85	204.59	201.71	207.94	206.11	201.57	205.84	204.28	207.07	206.32	204.7	206.56	201.69	204.18	205.97	203.91	206.4	200.73	204.66	205.71	205.26	206.17	206.59	200.93	201.74	206.73	202.61	203.53	201.97	208.27	209.24	206.78	204.07	209.5	210.63	200.51
207.26	202.99	205.59	202.25	207.63	206.81	211.37	209.5	207.8	206.1	209.03	209.86	203.98	208.85	204.24	204.46	212.2	202.9	207.34	213.78	206.72	205.05	204.71	209.73	209.31	207.91	205.45	205.97	208.99	209.8	209.22	209.98	205.61	209.13	204.84	201.05	211.83	204.81	208.08	207.55	204.93	210.15	207.26	202.26	208.46	205.35	207.86	207.68	206.45	206.14
217.28	210.01	212.85	211.85	211.72	211.21	208.91	217.58	209.65	209.37	212.9	211.11	212.04	209.97	207.94	210.81	213.16	213.59	211.91	212.11	211.19	208.55	212.15	211.63	207.48	213.83	211.36	214.73	215.07	212.21	208.37	213.12	213.02	216.92	210.5	209.67	212.14	209.43	210.02	211.81	209.31	213.74	212.98	212.42	210.13	214.32	212.79	215.84	211.11	212.96
213.98	213.76	213.61	212.71	214.77	212.31	212.9	215.17	212.84	211.36	216.1	216.96	217.3	209.44	210.87	217.6	212.19	209.78	213.7	213.44	209.77	213.05	209.15	214.76	212.11	217.44	214.1	215.08	209.76	212.66	210.39	214.81	215.39	209.51	213.51	214.2	207.46	211.77	215.28	211.71	216.27	215.67	212.78	213.51	210.65	210.9	212.53	214.96	209.03	210.06
218.85	218.08	218.2	217.64	217.26	218.07	218.5	216.49	209.77	217.44	222.21	219.03	214.46	222.16	218.77	221.5	219.84	215.63	215.28	217.14	215.34	215.59	216.39	214.89	216.11	219.69	214.16	220.85	215.95	215.57	218.2	219.78	223.67	217.23	212.93	217.01	216.56	215.59	214.02	221.39	218.48	214.41	217.25	218.47	220.18	215.58	217.3	218.8	213.88	217.29
203.59	213.52	209.2	210.31	208.26	207.17	214.22	207.65	208.83	206.6	210.11	207.48	210.51	203.95	212.91	209.71	212.24	207.14	207.36	213.19	210.16	206.93	206.27	204.71	210.59	208.07	208.63	208.31	210.01	213.74	208.58	207.42	206.27	211.22	206.88	203.75	209.43	205.49	209.48	205.9	212.58	211.94	204.6	211.29	209.42	207.01	203.95	204.86	208.1	205.33
202.5	203.33	205.28	204.01	201.51	202.97	202.82	203.36	204.47	201.52	197.71	206.23	207.17	203.78	200.85	202.51	204.81	201.65	206.77	197.77	207.52	204.05	201.28	206.58	206.1	202.16	202.17	199.97	208.31	199.69	202.43	204.9	204.82	202.37	203.88	202.82	203.02	202.78	204.43	209.8	201.95	204.1	202.62	199.31	200.05	198.18	206.17	201.89	207.06	204.12
219.27	216.89	213.66	216.55	219.47	214.17	219.76	216.03	220.92	214.6	222.29	220.65	212.07	213.97	218.75	214.54	220.93	214.64	215.07	217.29	217.17	214.98	221.06	221.34	215.16	215.62	215.99	215.14	216.65	218.54	221.26	219.02	218.42	214.85	217.44	218.03	220.02	218.72	220.99	221.34	217.87	221.36	212.4	213.82	218.72	217.07	216.8	220.55	216.47	215.26
213.09	213.14	212.77	215.49	211.98	215.39	210.84	214.3	210.81	212.38	212.18	209.06	215.42	212.28	211.78	211.61	211.57	214.11	208.15	209.54	211.31	213.7	211.93	212.14	213.66	215.43	210.98	213	214.67	208.69	212.21	214.97	210.27	213.93	209.37	216.02	210.52	208.33	211.32	212.71	212.86	212.22	213.46	213.46	207.7	215.86	212.41	209.91	211.92	214.23
200.32	206.66	196.95	205.87	204.43	202.87	204.82	203.02	209.38	203.95	202.32	201.69	201.4	199.9	202.6	207.63	204.12	201.23	203.13	200.83	204.64	203.91	200.76	202.75	201.16	201.69	203.96	202.82	205.64	204.95	202.28	204.88	202.74	202.99	199.35	205.5	200.07	204.6	203.79	202.24	206.02	204.78	206.12	200.87	200.79	204.48	199.87	202.95	202.66	199.87
207.61	208.24	209.18	209.85	207.92	208.8	205.76	208.97	211.22	210.58	211.01	208.37	206.28	210.84	208.89	208.9	210.34	206.33	207.74	208.38	211.05	211.36	205.72	208.15	209.78	207.78	210.72	209.2	209.44	213.29	202.54	206.51	210.44	208.98	209.65	210.21	209.9	206.04	209.68	209.18	210.28	208.29	209.33	208.4	211.21	207.62	208.77	207.73	202.6	203.15
198.81	205.51	202.52	206.34	203.83	202.46	202.65	205.87	198.52	203.24	202.22	203.17	203.33	203.82	207.09	203.21	204.84	205.51	199.79	206	202.68	205.44	202.07	203.9	204.8	205.38	202.59	205.21	200.43	196.64	201.37	203.85	203.46	203.66	200.08	206.24	198.69	204.54	195.64	202.46	200.99	206.03	200.88	207.25	202.49	205.71	203.62	198.01	199.45	202.16
212.71	212.9	211.39	209.98	203.74	211.13	213.55	216.33	209.45	211.76	210.38	209.76	212.98	212.72	208.41	206.38	202.97	205.17	212.12	204.94	204.67	213.29	211.49	208.42	207.34	208.43	209.24	210.14	209.26	209.84	212.52	206.61	215.47	207.65	207.88	213.65	212.51	204.65	210.11	206.71	209.03	212.67	212.48	209.09	205.42	204.88	208.77	207.2	210.32	205.83
209.01	209.31	210.09	208.61	209.86	210.96	206.68	210.69	211.45	210.16	204.74	208.92	209.88	204.87	214.44	209.47	209.61	207.43	209.56	208.83	207.31	209.24	207.95	211.15	214.07	204.3	208.95	206.33	207.86	207.62	205.54	204.42	206.33	208.13	209.21	212.85	207.03	210.8	207.15	211.7	203.77	211.42	205.53	211.2	205.34	208.75	208.66	210.94	205.46	214.69
199.35	203.16	200.27	197.63	198.93	204.1	205.03	201.16	203.97	195.66	202.3	200.68	202.75	199.83	199.32	198.13	202.46	200.91	200.84	203.9	201.33	200.3	199.56	204.74	203.22	199.91	197.07	199.98	197.86	202.61	202.88	194.66	199.34	199.62	200.16	202.37	199.74	201.86	199.9	197.15	200.98	204.18	199.1	195.89	200.29	204.94	198.08	196.42	201.51	201.09
220.6	214.51	217.94	215.65	222.04	216.31	222.09	217.49	217.94	216.97	216.64	215.2	215.59	213.74	214.47	220.54	214.49	217.9	216.83	211.24	216.73	217.03	220.35	218.2	221.16	217.11	217.59	217.65	222.05	216.62	215.34	217.62	217.37	214	214.46	216.3	216.85	218.8	216.3	213.09	222.46	220.86	212.88	224.24	215.8	218.15	216.61	214.19	220.4	210.56
210.96	207.87	208.45	210.41	210.09	209.89	212.09	210.25	210.89	210.13	209.68	209.93	207.58	209.01	214.19	212.08	213.08	212.01	208.69	211.27	209.85	208.39	210.57	214.54	209.03	213.32	211.19	208.84	211.75	206.04	211.73	213.94	213.38	215.78	209.99	213.18	209.13	211.93	210.91	208.49	208.01	208.42	205.85	211.35	206.22	209.45	214.21	210.77	210.46	210.74
206.51	207.23	208.42	206.39	207.17	203.77	208.81	212.43	207.29	207.91	210.19	209.87	204.73	207.95	205.89	209.77	208.81	210.34	209.36	203.11	208.11	209.32	205.37	206.21	207.15	215.15	207.84	204.2	212.45	207.75	201.42	205.21	210.83	208.6	205.84	208.01	207.14	207.41	207.81	204.86	208.07	209	214	208.46	208.33	209.51	213.64	207.27	212.42	208.11
213.47	210.14	208.98	211.55	209.47	212.93	212.79	212.16	210.65	209.89	211.74	208.13	212.1	215.34	209.8	207.76	209.85	211.51	213.77	210.2	210.43	213.04	211.85	208.54	209.44	211.85	212.92	211.71	211	215.14	217.52	210.73	213.46	209.13	212.87	213.54	208.56	214.1	213.24	215.03	207.98	207.7	215.32	212.82	212.64	214.56	207.71	211.85	209.01	214.35
211.16	212.49	203.9	204.8	205.28	208.07	201.38	203.04	212.95	207.78	210.46	207.79	202.77	211.61	208.67	206.31	204.82	209.07	208.89	211.12	207.61	208.58	207.02	206.34	208.68	205.47	206.35	203.95	210.5	206.41	206.97	208.84	203.86	207.55	209.4	207.34	204.95	207.48	207.78	213.27	207.59	205.72	206.68	208.93	205.14	206.35	207.47	208.7	211.4	203.12
209.05	208.81	205.09	200.75	205.14	208.07	201.87	205.39	203.76	206.11	205.88	204.71	206.76	203.94	209.77	211.96	204.66	204.26	206.52	207.53	211.17	207.75	201.68	205.48	209.56	208.22	208.16	212.71	206.18	206.67	205.84	205.43	206.2	206.71	201.29	201.51	201.8	207.37	209.77	205.5	209.03	203.09	201.59	201.43	206.77	207.15	206.26	205.72	205.01	203.34
200.79	197.76	199.7	201.57	201.06	197.72	200.54	204.78	200.78	199.84	202.4	205.8	202.33	204.22	200.51	202.04	206.63	200.43	199.49	205.91	197.35	200.33	206.37	202.01	205.1	203.56	205.9	205.25	195.25	205.78	203.87	203.32	199.52	205.04	198.37	199.47	205.99	204.67	200.11	201.84	201.34	202.38	206.57	204.33	209.06	201.58	201.78	205.36	204.61	202.36
206.49	209.57	209.09	211.5	207.09	211.07	212.67	205.55	212.75	212.22	209.23	211.91	208.21	209.43	210.68	206.66	206.95	206.1	210.05	213.43	212.58	206.94	210.7	204.7	206.55	209.28	206.99	209.33	210.34	208.1	212.32	204.73	208.37	206.8	204.94	211.35	207.07	213.22	205.93	212.38	211.66	209.48	205.78	210.21	211.04	207.39	207.86	207.37	208.2	204.44
212.76	216.47	208.09	210.19	213.32	216.11	209.49	209.34	210.85	213.42	212.16	212.59	212.87	214.46	218.17	213.54	217.36	214.52	211.99	210.38	212.9	213.13	212.55	213.39	210.92	206.3	211.35	217.44	217.29	212.38	216.02	212.63	215.73	210.87	214.59	211.33	208.55	210.81	210.47	212.62	209.93	206.45	211.72	209.23	205.44	210.99	210.98	208.99	212.94	213.19
209.49	208.6	209.86	209.09	213.2	206.49	209.76	210.66	208.64	207.82	209.05	205.09	207.66	209.09	207.55	206.07	205.55	205.84	203.61	205.71	205.25	206.52	206.81	203.24	209.88	211.66	208.91	208.81	202.95	208.15	212.01	209.91	208.08	204.79	208.11	205.64	208.24	207.84	209.97	208.26	207.46	207.51	210.37	208.62	203.69	206.07	207.91	206.49	204.01	208.01
205.06	210.78	205.97	208.76	205.81	209.53	208.69	209.85	207.64	207.63	211.49	205.27	211.01	207.49	203.14	212.45	207.86	206.6	211.16	208.88	208.46	209.22	206.35	201.95	209.89	205.42	207.99	203.34	209.55	206.09	209.09	208.89	205.41	206.43	208.63	205.28	208.18	207.31	208.03	208.34	203.09	209.22	208.33	203.19	203.48	207.91	208.3	210.66	207.09	211.26
205.03	208.11	208.41	208.03	206.45	207.11	211.29	211.9	208.84	209.78	205.99	207.53	205.97	210.28	206.11	203.09	206.41	209.68	204.38	206.49	203.41	211.02	210.77	204.83	203.99	203.79	215.13	210.7	209.84	206.31	206.49	202.71	208.38	210.47	208.93	209.51	208.25	213.79	203.8	208.23	207.69	209.79	203.73	208.38	208.14	204.67	203.13	209.48	205.65	205.75
202.65	203.02	206.15	202.79	198.38	205.2	202.76	201.32	200.23	203.4	203.99	199.7	209.13	199.82	202.86	204.16	207.88	203.96	204.66	205.42	206.75	198.91	206.74	200.6	208.69	202.26	197.81	207.88	203.38	206.07	202.73	199.8	198.79	204.45	207.56	201.24	205.71	203.07	207.5	207.38	205.3	197.24	204.86	204.26	205.35	204.69	207.16	202.7	199.22	205.38
217.85	218.69	214.81	213.81	214.82	215.96	218.06	219.92	219.91	221.98	220.61	215.57	221.19	216.84	216.86	219.42	218.04	219.81	213.11	219.08	216.17	218.87	220.08	220.7	212.92	217.76	217.45	220.01	219.31	214.64	217.43	216.14	215.88	217.95	220.05	223.67	217	217.48	221.01	215.66	215.46	223.42	222.2	216.83	214.85	221.03	220.09	215.72	219.93	212.2
208.59	206.97	205.47	210.83	208.24	208.29	207.35	208.4	209.48	211.04	206.92	211.57	211.28	204.17	213.94	206.77	209.32	204.71	208.73	207.84	205.33	206.62	207.34	206.25	212.13	208.91	207.53	205.08	210	209.89	208.82	211.84	211.69	208.67	204.98	207.2	210.72	208.69	210.6	213.38	205.78	204.44	209.87	212.53	206.79	208.2	205.24	209.15	204.35	208.95
202.02	201.82	200.12	199.87	205.86	200.7	198.75	206.99	201.15	203.58	201.32	200.83	205.13	200.75	205.45	205.82	201.73	206.9	205.06	199.01	204.72	204.15	204.83	208.08	201.25	201.19	204.1	204.7	202.66	204.38	210.95	207.51	203.8	206.1	206.1	205.04	205.15	207.96	201.8	201.43	208.46	207.35	200.94	201.77	204.71	203.3	206.91	205.82	201.81	205.91
201.16	200.55	197.79	196.09	198.36	197.93	199.81	192.83	197.52	200.77	196.89	197.5	196.82	198.48	195.04	203.75	193.21	196.44	198.2	200.51	197.53	194.76	197.53	199.47	198.78	199.98	202.81	199.78	201.3	198.85	195.64	199.97	199.4	200.76	198.26	199.22	194.51	197.51	203.15	206.56	199.4	199.76	200.38	195.19	195.42	195.64	196.6	198.6	200.79	196.2
209.66	206.54	212.14	206.92	208.82	210.9	207.04	214.39	209.03	213.15	211.71	212.49	211.67	208.11	206.3	208.32	212.43	210.2	209.05	208.12	205.34	206.26	211.72	205.54	205.54	213.26	207.51	210.93	206.16	209.73	210.93	206.39	206.4	204.53	211.91	210.04	210.09	210.94	210.76	210.9	209.44	215.29	210.7	205.83	208.73	210.13	207.27	207	209.67	208.13
206.49	209.29	212.3	209.25	206.74	205.57	209.81	210.2	209.2	210.63	210.77	209.03	206.67	210.12	209.27	209.43	207.92	208.84	207.74	205.51	212.45	206.94	207.71	210.28	211.28	209.06	207.15	208.25	208.49	208.2	205.7	210.13	209.26	211.97	203.99	208.31	210.35	209.76	207.13	205.51	210.16	211.14	209.44	205.23	206.81	206.2	205.08	210.43	209.61	211.86
209.69	208.28	204.34	205.26	205.19	206.29	208.63	209.15	210.47	204.42	206.79	205.93	208.23	209.22	209.6	206.89	209.45	203.52	207.13	206.3	208.17	207.87	205.69	202.71	205.49	210.15	208.31	207.89	205.65	205.82	210.95	209.41	207.83	213.84	210.42	208.1	204.2	205.46	208.9	205.69	208.39	209.08	208.54	211.1	208.91	208.3	207.42	210.36	204.11	211.8
206.49	198.71	202.71	199.75	198.45	202.69	201.19	201.37	202.32	209.45	203.34	203.77	205.32	205.83	206.4	202.74	204.1	206.1	203.74	203.04	203.36	198.16	201.67	204.4	204.59	200.93	204.91	207.09	203.3	204.5	206.65	202.85	203.22	204.12	205.46	201.7	204.28	202.43	205.02	203.41	205.45	206.45	202.83	204.79	202.25	203.16	204.88	201.97	203.2	198.44
204.71	201.6	200.1	201.91	204.85	204.01	204.41	204.98	205.47	205.34	201	203.01	203.81	202.49	198.61	202.85	203.7	203.06	199.15	204.16	206.18	200.33	204.57	210.07	202.83	205.86	203.41	202.88	206.74	200.49	202.74	206.38	202.45	204.64	206.56	204.17	206.11	205.9	206.67	205.5	203.58	204.07	206.19	201.22	202.64	201.16	201.6	204.06	206.21	204.96
200.78	191.93	190.96	193.14	196.61	192.52	192.41	197.13	196.25	195.31	198.79	194.95	191.41	195.95	192.76	191.73	197.06	193.55	192.39	192.78	201.23	196.51	195.84	192.14	196.07	190.46	194.88	193.01	191.38	192.37	197.22	197.05	194.49	195.13	193	195.32	192.44	188.18	192.33	194.78	191.5	195.01	194.73	198.09	199.15	190.65	194.32	197.54	190.35	196.43
204.31	203.9	200.9	205.83	205.15	203.84	207.25	207.65	207.41	203.4	203.69	207.61	206.23	204.06	206.43	203.26	204.51	211.76	205.48	204.87	208.39	202.72	205.11	204.37	200.3	207.29	212.14	209.48	207.35	208.88	203.25	206.34	207.3	211.49	205.96	206.85	204.57	202.63	205.79	207.84	201	206.77	210.69	202.86	203.31	202.9	204.48	208.91	204.19	200.37
214.84	208.71	221.54	218.07	216.05	221.51	221.72	214.89	213.6	215.54	219.58	213.63	223.3	219.33	215.06	212.28	218.95	221.46	216.49	215.63	218.77	215.96	219.88	212.82	218.54	215.78	219.86	221.48	218.11	216.31	219.87	213.98	224.48	215.61	218.02	216.07	216.76	221.69	215.52	218.79	221.03	217.78	214.88	219.16	221.86	220.07	214.06	221.47	219.15	213.65
201.62	203.59	198.82	204.27	206.25	201.39	208.22	206.24	206.69	200.92	204.3	204.34	204.37	206.5	203.16	207.78	205.42	204.72	202.32	201.02	207.34	204.46	204.8	202.96	201.58	207.73	204.33	203.15	202.29	200.66	201.79	208.23	200.89	204.89	200.99	202.82	205.79	205.96	205.11	203.46	197.69	206.52	205.08	203.14	206.63	203.49	205.22	203.55	205.66	207.77
202.48	202.25	201.35	200.45	206.71	203.7	206.7	197.87	206.41	205.42	199.87	202.34	204.8	203.13	201.98	200.55	208.25	202.84	203.99	201.6	210.83	203.76	201.32	206.01	206.46	198.57	200.4	205.6	203.97	209.29	204.07	202.05	199.06	200.71	201.64	210.8	199.91	203.39	199.13	203.8	198.14	203.64	203.1	202.13	207.2	201.99	201.68	203.13	200.94	199.02
201.02	202.47	207.13	201.14	204.3	202.94	206.37	206.08	201.91	202.86	205.21	201.06	208.13	201.63	202.85	200.48	201.17	200.79	203.27	205.71	207.76	204.05	199.43	200.2	204.57	205.43	202.17	208.16	205.34	204.97	204.09	205.95	199.63	203.38	202.91	201.61	206.51	204.52	202.95	204.58	200.8	201.92	206.96	205.95	201.89	203.5	205.32	202.81	199.25	204.34
209.36	209.35	207.96	202.26	207.83	209.61	207.63	209.08	203.65	209.65	208.52	212.72	207.66	211.21	212.02	209.47	209.38	209.72	205.07	210.34	203.92	205.95	206.91	209.31	210.07	207.86	212.39	208.16	206.07	207.61	207.84	208.22	206.97	206.5	204.43	211.88	208.98	208.98	202.57	212.75	210.82	210.22	209.94	205.38	210.35	210.91	207.38	207	208.29	202.83
210.99	213.35	215.83	213.46	207.67	218.25	215.16	214.12	209.55	215.71	216.44	209.98	210.85	212.88	214.72	209.66	212.45	212.87	209.18	213.93	212.05	210.47	213.32	215.58	213.36	211.86	213.75	210.17	214.06	210.72	213.72	211.65	210.33	211.36	207.84	212.66	217.16	210.18	217.85	207.46	208.81	214.79	211.47	211.75	210.52	213.93	211.62	215.06	214.3	212.27
207.86	201.87	205.29	203.1	205.59	202.54	205.67	198.9	211.36	205.97	208.84	201.47	206.31	203.1	204.14	204.67	207.08	209.51	201.59	203.9	206.03	201.7	201.96	206.18	199.05	202.46	207.34	207.57	202.35	204.82	203.81	206.59	202.87	205.75	200.53	203.88	204.27	203.53	207.92	202.63	206	204.61	208.37	204.93	201.75	201.15	205.47	197.48	200.4	201.63
206.44	213.1	201.8	207.05	209.24	210.79	203.94	207.7	203.54	209.11	208.64	213.34	208.12	203.77	205.78	209.83	212.99	207.03	209.47	207.19	205.26	209.31	208.77	208.6	208.4	206.73	208.49	207.01	208.59	207.81	209.68	210.06	208.05	209.85	211.35	207.53	207.27	211.16	210.26	211.1	205.84	206.19	210.35	207.73	212	210.8	207.13	208.93	208.47	209.94
213.44	216.23	208.1	210.26	209.54	215.44	210.36	210.12	213.73	210.27	208.6	214	208.17	210.77	217.42	210.45	211.8	211.24	218.46	206.8	209.87	211.51	213.52	208.16	206.92	209.31	210.05	211.14	209.71	213.81	209.17	210.13	210.9	212.25	211.25	210.22	213.22	214.84	207.18	210.01	215.12	211.8	213.16	206.4	212.62	212.88	212.76	212.64	210.97	209.72
212.71	216.85	211.78	213.32	212.7	209.52	214.07	210.29	212.06	209.77	210.79	207.01	214.6	211.8	213.15	211.36	211.35	213.82	214.58	212.09	211.09	214.98	212	216.56	213.81	216.29	213.2	215.27	213.07	210.91	210.67	213.15	213.88	212.18	215.53	210.46	209.73	208.28	213.31	209.02	216.93	210.94	213.77	205.47	213.19	210.69	213.25	211.4	209.55	212.9
207.21	202.97	205.51	206.03	207.55	203.56	201.72	204.77	207.32	210.18	207.19	201.98	204.15	205.44	205.94	196.84	205.68	202.97	204.44	206.98	207.66	201.3	206.61	203.43	204.32	203.82	204.3	206.61	210.43	204.37	206.98	207.04	200.63	204.48	202.94	209.28	198.63	205.43	202.14	206.62	205.15	206.96	208.2	206.59	202.54	207.35	204.9	207.82	203.72	205.49
208.56	201.46	207.89	206.21	206.48	205.48	202.02	203.73	207.86	205.06	206.53	204.08	211.87	204.87	204.33	204.57	206.7	203.12	203.07	205.04	206.29	208.23	202.21	208.7	207.03	209.11	210.74	208.1	207.84	207.24	205.32	202.67	207.59	202.19	208.96	209.12	203.99	206.79	211.66	211.43	208.86	209.17	207.7	207.39	206.22	207.26	205.35	207.49	207.66	199.9
206.37	199.79	198.54	202	201	205.99	201.97	203.31	198.56	203.03	204.81	202.65	205.29	206.07	198.38	201.58	202.87	206.97	202.3	206.05	199.92	206.31	202.48	201.55	202.48	206.67	203.33	206.01	205.94	206.3	198.19	208.51	201	204.26	200.52	205.03	199.54	211.07	201.58	206.38	204.27	198.69	207.91	203.1	198.15	208.64	205.55	200.8	205.31	203.88
204.08	205.53	203.71	199.32	204.37	203.29	204.38	207.51	202.78	207.84	204.07	203.16	199.44	201.73	202.98	200.38	202.93	204.97	201.48	207.16	204.39	201.39	203.88	202.28	204.97	202.07	207.33	199.95	205.23	206.97	203.11	206.18	204.2	200.46	204.19	203.16	199.64	204.05	203.94	200.14	201.35	201.43	204.44	200.43	203.15	201.58	204.04	200.82	204.55	200.21
207.77	206.79	210.65	206.33	209.09	207.9	206.89	208.48	209.29	206.54	211.29	210.06	211.73	209.32	208.73	208.25	214.25	206.13	206.42	212.02	210.38	211.38	206.81	207.98	208.56	208.15	208.05	208.84	212.03	212.82	210.3	206.57	208.7	207.44	208.68	208.74	207.53	210.18	208.19	210.56	207.77	210.37	212.08	210.64	206.15	204.76	208.29	208.77	211.58	208.45
215.35	218.66	213.37	213.65	216.4	217.48	218.05	220.8	217.14	216.52	216.74	223.09	220.8	219.99	217.96	222.92	214.45	219.03	216.57	217.92	213.68	215.54	217.23	214.31	214.73	215.68	214.96	213.82	217.25	215.16	214.9	220.24	213.52	215.69	216.28	217.14	213.52	214.22	215.68	218.62	219.47	220.8	218.44	219.35	213.76	216.84	221.19	219.8	217.24	219.76
203.88	207.47	201.91	208.19	207.31	200.22	206.79	200.24	204.07	207.64	202.81	204.82	206.75	205.55	202.33	204.5	204.83	202.87	205.66	202.98	202.95	202.67	202.77	200.32	203.87	206.73	203.99	207.78	203.58	206.32	206.39	205.15	204.64	203.26	203.59	203.82	200.67	197.73	201.96	208.27	204.61	200.22	203.81	202.56	205.89	203.24	207.6	206.4	202.09	204.89
207.32	209.64	208.81	212.33	210.37	208.96	206.93	205	209.27	205.58	207.27	206.43	204.84	212.62	210.19	210.74	211.04	207.49	207.66	209.34	216.46	208.72	213.71	214.42	208.94	209.69	211.93	211.48	211.84	207.24	212.32	209.57	212.43	208.04	206.17	207.64	208.42	211.54	211.12	212.51	209.8	207.27	209.5	208.25	211.55	213.48	209.05	208.7	208.75	209.74
190.24	197.84	198.56	194.46	190.75	196.44	190.9	192.19	200.26	191.54	194.58	192.25	193.18	197.12	193.97	188.02	197.56	194.1	191.28	198.51	195.68	194.52	196.72	200.38	196.37	196.08	194.6	194.07	192	194.16	197.38	193.68	197.19	193.82	190.78	199.99	197.29	198.33	189.2	192.14	195.11	199.04	191.23	194.82	195.9	195.33	196.07	195.92	191.05	190.71
216.31	212.14	211.68	209.78	214.68	213.72	210.63	208.8	212.46	213.68	212.09	213.29	215.5	210.62	210.43	206.95	215.27	214.29	215.75	212.34	210.44	214.06	212.07	208.74	213.24	210.79	213.43	212.25	217.11	211.43	211.51	210.77	208.22	211.55	216.47	211	214.36	213.39	211.66	206.27	215.93	209.45	212.39	211.95	209	209.95	218.14	215	211.59	211.08
207.68	205.76	204.48	207.99	208.35	204.67	211.01	209.92	212.48	211.93	211.7	202.3	209.87	210.67	208.69	206.55	210.48	210.89	205.35	210.18	209.5	209.21	212.87	207.18	212.61	211.57	206.2	206.94	206.36	209.13	206.21	204.51	210.56	207.23	211.75	208.65	212.86	207.02	204.62	209.71	210.85	211.14	208.55	206.03	207.62	207.97	212.78	212.58	206.04	211.76
211.24	209.2	207.91	212.22	208.65	208.33	212.38	206.3	208.08	207.7	209.81	211.71	208.69	209.79	213.36	207.25	212.06	205.11	209.88	210.93	211.87	208.75	207.7	212.14	206.76	209.22	207.99	213.8	207.98	208.98	213.7	210.01	207.52	210.27	212.04	213.8	212.78	211.62	207.34	209.77	207.11	204.13	206.07	209.05	210.47	207.58	210.88	208.7	206.4	218.2
210.66	214.02	213.27	213.63	213.78	211.08	210.71	212.17	210.58	211.74	212.15	215.12	212.7	208.74	210.5	209.76	210.13	212.16	213.67	208.83	212.68	209.82	216.6	212.91	211.09	208.96	213.19	210.47	214.12	208.63	207.54	209.84	210.81	206.97	212.78	210.94	209.38	214.05	210.23	214.7	215.83	213.51	208.72	212.33	210.52	213.86	210.84	210.86	210.49	212.21
198.83	196.55	199.21	198.13	196.91	194.8	196.11	197.74	200.63	202.37	198.52	198.29	200.38	198.07	201	203.05	193.61	197.21	197.06	198.59	197.76	200.51	194.34	197.16	197.21	202.96	199.77	201.3	197.9	201.01	201.7	199	196.46	197	198.22	200.01	202.35	199.04	198.41	195.76	198.1	199.2	200.39	197.65	202.81	199.13	203.03	197.41	199.58	198.55
205.86	204.87	201.63	208.13	201.22	208.68	202.77	200.94	206.9	204.31	206.13	199.62	204.99	200.2	197.67	203.75	207.81	203.24	201.81	201.94	206.84	205.52	205.95	202.65	197.01	206.69	203.81	196.39	205.46	198.04	201.47	203.66	199.14	200.15	203.76	201.44	205.63	203.76	205	201.46	203.39	203.82	206.15	205.73	206.24	202.87	206.58	205.08	206	202.27
211.83	209.65	208.16	205.18	208.52	206.14	211.69	208.4	208.62	207.37	206.14	209.81	207.88	209.74	210.98	206.89	209.34	208.11	209.92	208.3	208.02	211.41	208.58	208.64	207.32	203.43	209.2	212.85	205.92	208.66	208.71	207.71	208.09	213.13	206.21	206.99	208.62	203.35	214.54	205.6	207.48	212.76	204.41	207.91	206.48	206.31	210.76	205.7	210.12	209.02
213.52	210.15	213.47	214.13	212.77	214.7	218.07	210.78	212	211.64	215.51	211.01	215.52	213.74	217.48	210.13	214.5	215.6	211.89	214.46	213.71	215.45	217.2	213.64	210.1	215.76	210.99	213.34	215.12	214	216.85	206.02	211.34	214.18	216.23	209.53	210.02	215.29	216.09	209.48	212.45	211.57	212.1	213.06	212.67	213.07	208.37	211.68	215.49	212.86
206.73	206.61	203.03	202.01	202.35	210.1	212.47	207.03	210.65	199.99	204.96	203.94	203.62	204.94	204.85	204.6	204.96	208.38	198.99	205.72	204.41	204.09	211.04	199.85	201.98	210.45	207.81	203.3	203.11	205.6	204.93	200.64	208.29	205.9	200.16	201.99	205.96	202.93	202.92	207.29	208.46	207.33	203.19	206.49	202.8	201.66	204.67	208	199.1	202.96
202.1	203.74	205.7	196.16	199.11	202.25	200.27	206.1	203.33	200.85	203.34	205.72	198.62	198.99	205.51	204.63	200.92	203.81	203.89	201.5	199.92	201.58	200.32	204.14	199.74	202.02	206.73	201.41	201.33	202.62	203.34	197.83	203	198.78	200.57	204.74	199.67	205.41	203.12	202.18	201.82	205.29	197.68	206.42	202.4	202	202.17	204.32	206.74	201.05
217.07	218.77	214.11	218.06	218.56	217.18	221.01	219.57	220.33	217.63	215.06	215.36	213.76	215.01	213.24	216.62	214.94	217.06	219.66	216.36	217.29	216.88	218.39	217.22	219.18	222.43	222.94	220.19	216.38	214.66	217.7	217.46	219.1	218.68	216.75	215.45	218.25	215.5	214.09	216.87	217.07	218.35	220.45	220.16	218.39	216.94	218.84	221.79	210.26	216.61
209.61	212.27	210.28	207.88	207.46	210.26	206.43	209.23	210.78	209.12	208.97	208.4	213.73	208.84	208.52	205.19	209.87	209.7	216.25	212.35	208.29	208.2	208.04	204.93	210.18	212.41	212.37	208.42	212.95	209.87	206.64	201.98	208.38	206.9	207.09	206.91	206.85	212.57	208.46	205.53	203.95	209.2	204.8	208.7	210.94	207.98	207.6	211.17	206.66	206.3
213.5	212.05	210.06	212.71	214.24	209.19	211.92	211.91	211.55	208.89	206.99	212.81	206.39	210.26	214.7	214.79	210.06	214.09	211.18	209.74	210.99	211.37	211.13	211.75	207.94	214.32	213.41	211.5	216.02	210.37	211.34	212.08	214.26	213.2	206.23	210.73	213.76	210.4	209.5	210.33	209.34	213.32	211.03	207.56	213.44	216.71	211.68	213.2	214.02	211.14
204.51	208.16	209.36	210.31	210.88	212.4	209.63	206.87	206.71	209.92	212.35	205.68	210.23	209.05	207.64	209.54	206.63	213.26	213.15	208.24	210.65	211.11	209.53	204.85	212.49	210.8	210.38	205.11	205.18	209.9	210.37	211.44	206.02	205.42	211.38	212.53	210.79	207.68	208.86	211.55	209.11	209.22	206.21	206.58	212.58	205.8	211.82	208.79	209.16	212.77
214.65	210.23	211.53	217.33	214.29	213.77	217.44	208.37	213.07	210.49	215.22	214.9	210.36	217.78	212.41	212.2	210.68	215.94	213.82	211.33	211.13	210.73	211.3	211.36	212.53	215.65	213.83	206.87	211.52	213.35	209.81	214.64	213.49	212.8	211.6	212.67	215.72	212.13	216.8	210.84	211.55	212.46	214.7	214.9	209.95	210.04	213.7	212.86	214.37	212.64
209.2	209.01	209.15	207.94	209.02	211.13	209.45	208.33	201.6	207.86	206.1	207.4	207.08	203.6	204.98	202.8	211.07	208.2	213.49	209.59	204.81	207.22	209.18	209.52	208.43	205.03	213.01	203.04	210.7	207.46	205.78	209.15	211.43	211.79	212.87	208.42	210.57	206.71	211.64	208.51	210.17	207.19	207.89	210.12	207.06	206.84	207.74	205.31	210.11	210.14
196.81	200.68	208.56	202.08	202.57	202.52	205.25	202.82	207.77	204.42	205.69	197.47	204.4	198.56	202.58	206.03	197.04	202.85	203.2	203.14	202.25	203.25	202.18	205.18	205.8	205.38	197.83	201.05	203.11	200.52	201.59	201.54	203.24	203.27	201.46	201.46	203.58	200.04	208.63	206.01	201.9	198.86	201.95	205.75	205.27	208.42	204.19	201.93	203.41	202.04
204.93	210.25	204.26	205.24	206.2	206.11	209.36	209.73	204.69	207.43	205.59	207.34	210.66	205.85	212.2	209.64	204.23	207.41	208.5	207.97	206.35	207.7	203.81	206.49	205.59	205.17	205.77	205.79	202.7	205.33	206.54	210.91	210.42	207.74	207.18	206.42	205.61	203.47	209.16	202.37	200.9	213.27	206.18	206.19	206.15	208.87	203.87	208.36	206.29	208.57
199.11	198.06	198.73	200.71	197.35	196.06	198.58	198.78	201.98	202.39	197.42	200.04	205.39	199.31	195.38	203.87	202.89	203.06	200.28	196.82	201.81	198.03	201.15	199.37	201.99	198.95	204.26	197.59	200.29	203.04	199.14	198.92	198.16	197.81	201.86	197.06	202.11	199.95	196.72	202.18	202.46	197.23	200.44	198.32	199.39	199.63	198.52	197.53	196.95	200.16
209.32	212.73	209.22	212.57	208.38	210.64	215.58	210.85	212.12	213.34	214.69	211.56	209.91	210.11	211.44	208.77	210.81	208.19	212.28	212.48	209	208.54	215.16	213.58	214.7	208.39	212.18	208.05	211.32	212.2	211.83	213.26	209.63	212.36	207.86	207.77	214.74	213.22	205.17	208.94	214.69	212.3	210.85	212.05	214.85	209.88	211.83	214.17	214.42	215.04
221.4	216.29	221.15	216.65	211.23	216.57	215.54	217.77	215.09	213.32	219.87	214.19	218.61	220.47	212.41	218	215.62	219.74	221.77	215.23	215.23	217.98	219.49	216.36	217.33	213.33	221.33	215.92	217.13	217.34	221.51	217.18	218.93	217.04	216.06	219.8	221.34	216.86	223.6	217.92	221.96	214.92	218.47	220.83	219.58	214.21	216.53	217.6	221.95	216.81
202.1	200.42	203.44	201.06	194.16	201.7	201.73	198.76	198.5	197.39	195.93	200.92	204.6	202.36	200.19	201	200.71	199.56	201.8	203.8	191.5	196.41	200.79	199.49	198.19	200.38	201.23	200.18	197.26	195.65	201.59	201.6	200.12	205.9	200.64	201.61	199.9	199.6	196.98	196.26	194.85	202.43	202.46	199.83	200.77	199.85	202.53	201.25	202.22	196.7
200.78	200.36	206.4	203.41	208.69	204.98	205.23	202.58	206.37	206.91	205.43	206.07	202.17	205.9	201.29	204.06	201.56	204.04	203.67	201.64	202.24	202.06	202.16	205.6	207.03	203.87	205.43	201.64	203.61	202.43	205.98	205.81	201.08	202.49	204.67	203.12	205.66	197.46	207.53	205.22	207.64	203.07	201.29	203.62	203.27	206.99	205.92	199.85	203.69	202.41
201.1	199.08	204.5	206.87	202.01	201.14	200.87	202.13	201.62	203.11	201.26	204.93	203.99	202.72	205	200.64	195.99	203.37	205.36	199.59	203.97	204.72	203.04	198.58	205.5	198.65	205.09	199.24	204.4	204.86	202.72	204.25	198.23	200.13	198.86	198.41	198.74	203.21	205.67	199.89	207.24	203.09	200.75	205.7	204.56	203.08	203.71	202.18	208.9	200.93
207.55	202.84	207.02	207.69	209.67	208.23	207.25	205.65	201.01	204.79	208	201.05	205.5	206.19	203.54	207.61	207.56	207.31	208.83	206.02	203.98	207.7	204.52	204.36	204.82	204.44	212.62	208.29	207.56	210.9	202.37	206.6	209	210.65	204.49	204.63	208.14	207.97	205.43	206.03	204.84	205.3	210.02	205.57	204.76	206.14	206.07	206.79	204.97	201.15
203.37	211.72	209.42	209.05	206.97	207.47	204.54	210.26	207.07	208.74	210.1	207.52	207.32	211.38	206.71	212.52	205.48	206.34	205.48	211.4	209.04	204.37	204.5	210.15	203.01	204.21	206.5	204.44	204.12	200.48	207.32	208.33	209.01	209.69	209.67	212.96	208.21	207.35	209.85	204.6	207.34	211.15	209.43	205.49	206.29	206.88	209.34	209.65	210.78	208.32
194.85	201.09	201.23	199.84	207	199.31	200.39	195.87	197.63	203.45	196.35	197.43	200.66	200.67	199.05	203.78	198.32	202.38	201.54	200.9	198.05	198.63	201.88	201.8	199.9	195.26	202.31	202.19	199	203.4	198.87	200.43	194.36	199.68	199.21	202.36	200.15	200.32	195.16	200.43	206.33	200.44	199.29	195.87	196.67	202.22	198.52	201.85	197.09	198.39
214.18	215.34	213.57	212.94	212.43	218.48	210.44	215.99	216.17	211.62	217.58	213.55	214.8	211.07	212.35	217.03	213.49	212.17	212.9	218.6	213.1	215.3	213.8	215.3	211.74	212.79	216.97	211.63	215.73	216.36	212.38	212.22	210.17	213.68	214.84	214.17	211.7	215.33	211.17	213.85	215.24	213.47	213.02	217.78	213.74	212.46	217.61	211	212.62	214.8
208.48	208.5	212.63	214.63	211.52	211.51	212.14	211.18	213.99	214.3	209.39	210.05	210.08	211.23	211.68	214.89	209.76	212.06	211.58	205.52	209	208.26	214.21	212.38	208.14	209.52	208.85	210.9	207.23	210.57	208.31	211.01	212.4	211.38	212.48	205.89	209.14	212.95	210.97	207.17	208.74	209.21	208.31	211.02	207.75	210.43	207.86	211.26	210.8	213.43
219.18	218.46	217.23	209.72	217.91	217.67	217.9	215.85	221.61	219.63	220.66	217.48	219.77	215	220.89	214.16	217.91	214.06	222.7	212.7	217.75	216.69	214.59	219.87	221.49	220.02	218.19	220.27	215.48	216.66	222.27	217.79	220.83	219.6	219.57	218.11	217.84	214.3	218.66	219.92	215.43	216.06	218.6	221.65	218.17	216.7	214.73	219.58	213.7	219.22
199.74	207.28	198.28	203.2	203.01	206.68	200.91	202.04	198.18	202.75	202.21	196.29	206.27	199.29	202.78	202.2	204.57	205.08	203.88	200.43	201.21	200.48	203.83	202.48	200.1	202.49	202.43	202.09	203.12	199.26	205.71	201.61	204.35	202.76	198.81	200.23	202.64	200.94	199.73	200.99	205.37	203.98	197.45	205.36	206.26	204.66	203.88	203.65	205.24	201.34
211.46	213.12	208.85	211.67	213.85	208.49	203.59	207.24	210.34	207.56	209.18	208.91	209.5	207.18	208.56	206.09	208.5	212.8	207.56	210.55	207.77	212.52	205.41	212.08	214.47	211.25	209.02	211.06	208.93	210.93	210.3	204.6	209.81	211.63	205.71	207.35	210.81	211.92	213.4	205.81	210.7	207.83	209.59	212.63	210.33	210.99	212.1	211.36	206.81	209.81
202.1	201.25	205.53	198.54	202.79	202.99	207.18	209.59	203.86	203.22	204.25	208.26	202.29	205.83	202.69	199.34	201.69	202.77	201.85	201.89	205.68	201.66	198.39	203.76	201.86	203.85	202.97	204.59	203.9	204.22	202.79	201.39	204.96	209.01	204.07	200.67	203.64	200.32	203.65	204.33	199.95	206.78	198.58	203.61	205.88	201.03	203.86	208.46	205.26	207.17
216.18	219.62	216.31	218.3	217.32	217.8	218.28	212.9	214.59	219.82	214.21	217.63	215	219.54	215.29	215.22	218.97	216.43	213.68	219.29	214.58	219.88	222.41	214.3	221.81	217.1	220.79	218.68	216.33	215.69	218.87	217.11	219.12	219.34	218.7	218.21	215.75	218.51	221.92	219.8	217.84	218.72	216.42	218.37	215.35	216.58	218.43	217.23	219.99	216.35
208.22	203.47	203.61	200.13	208.91	204.37	206.66	207.98	204.19	210.8	209.59	208.38	212.03	205.52	211.83	208.71	208.72	209.6	208.95	206.55	209.87	211	203.65	205.55	205.06	210.11	205.19	207.12	209.31	203.36	208.42	205.56	212.58	208.6	208.41	204.54	203.4	210.43	209.97	204.22	205.55	207.25	207.17	214.28	209.77	208.7	208.41	207.44	203.75	208.28
204.02	203.12	199.98	200.54	207.8	204.43	205.2	201.66	201.9	202.43	205.38	201.82	205.18	200.99	198.1	204.61	202.36	205.13	208.17	200.83	206.91	201.71	202.91	201.89	203.95	203.25	204.08	202.23	202.7	201.26	204.48	204.01	203.35	202.85	202.04	208.2	207.18	206.17	203.73	203.26	203.42	202.57	209.86	205.47	203.6	201.45	205.6	202.38	201.02	199.65
206.74	200.66	202.65	205.93	203.16	206.26	205.53	201.53	207.31	203.11	205.62	200.93	201.01	205.65	202.75	201.75	204.49	202.25	204.92	206	204.65	205.63	202.38	203.49	204.76	202.58	204.93	200.92	201.22	203.26	204.18	201.81	205.57	203.58	205.81	203.2	203.9	198.12	201.33	203.4	206.75	204.2	203.02	204.21	214.15	201.74	200.16	203.94	208.08	206.17
196.36	194.13	195.47	194.4	194.11	192.53	189.58	193.27	194.53	201.3	191.45	195.27	195.82	196.37	192.63	194.22	199.68	196.35	197.6	195.16	197.55	196.3	193.98	195.82	198.11	191.7	191.49	198.02	193.45	197.39	196.9	197.21	200.99	192.99	196.46	192.76	199.33	196.1	195.28	196.99	195.4	198.61	192.21	197.05	193.43	191.63	189.25	192.49	193	195.44
207.24	204.09	205.51	210.18	209.52	206.21	208.58	204.51	207.96	207.87	206.39	205.96	207.05	204.86	206.28	208.07	202.7	208.56	206.9	208.65	210.41	212.43	207.29	206.2	205.52	209.72	211.17	203.71	210.52	205.82	204.99	209.59	213.09	208.94	207.22	210.13	209.73	207.93	205.1	203.84	205.98	208.66	210.21	208.21	207.44	209.13	210.96	209.31	209.86	201.2
205.94	209.59	206.41	208.54	210.5	208.04	209.52	206.92	206.89	212.08	207.64	204.65	201.63	211.6	202.45	208.12	205.91	205.01	207.11	211.96	206.62	205.72	207.75	210.01	209.39	204.54	207.01	209.34	206.25	210.56	203.56	208.98	204.2	208.79	208.72	204.16	206.49	207.82	209.83	206.62	212.56	205.71	207.75	208.18	205.21	206.84	208.3	202.39	204.82	209.16
216.59	208.13	212.17	214.27	215.5	213.55	214.68	210.9	211.73	210.75	209.91	213.74	215.33	211.93	213.29	217.89	216.38	213.54	212.91	212.9	211.63	212.1	213.61	217.03	214.51	212.04	212.43	217.01	213.67	213.22	211.7	213.3	209.9	210.05	218.16	211.7	214.74	210.45	214.82	210.13	211.82	208.04	212.76	211.8	213.03	215.58	211.13	209.22	209.87	211.95
210.63	212.19	210.06	209.34	215.82	211.11	215.83	212.29	214.17	214.81	215.85	213.61	211.97	210.64	213.14	211.93	210.7	212.54	215.33	217.93	211.51	211.83	218.37	215.88	215.59	210.37	213.99	210.62	210.74	215.43	214.45	218.56	209.87	215.12	211.6	205.09	221.73	212.97	212.72	216.89	211.55	208.39	214.22	213.42	211.1	210.64	211.33	213.89	211.68	213.07
218.61	217.21	219.41	221.89	219.37	218.96	215.66	216.88	214.57	216.71	220.94	214.42	215.01	217.95	215.78	217.28	215.59	219.2	221.24	218.25	218.27	216.53	216.06	218.38	217.2	219.36	210.82	217.76	214.88	217.49	219.68	217.6	219.05	217.75	216.63	219.25	215.19	213.23	219.18	217.69	214.51	217.1	216.28	220.03	215.5	216.85	218.97	220.02	218.95	219.67
205.83	209.27	210.2	207.99	208.56	208.23	206.12	204.73	204.7	204.65	208.2	207.78	207.83	203.85	206.25	205.09	209.17	206.96	207.97	209.35	206.39	204.82	209.09	204.43	206.08	206.25	208.1	208.62	206.02	207.91	207.86	204.96	211.48	212.34	210.58	206.17	208.1	209.84	205.45	208.05	210.26	208.46	207.05	213.55	206.71	207.41	204.85	209.87	206.72	204.33
200.55	203.67	204.06	203.31	202.78	202.13	202.02	203.8	200.4	205.06	204.53	202.01	201.05	205.32	205.25	200.42	201.12	201.09	208.24	201.35	205.05	202.82	201.06	202.15	206.08	198.41	200.97	202.1	207.43	206.45	202.68	203.17	199.83	200.07	203.03	202.6	203.02	203.07	200.07	204.86	200.18	198.85	201.58	201.06	201	205.79	203.26	197.63	197.11	207.48
206.51	204.5	209.95	207.46	205.8	206.76	202.17	207.98	208.23	208.44	206.58	209.22	205.8	206.53	208.89	207.3	209.43	206.01	204.98	210.55	209.63	208.64	204.87	211.76	205.48	207.05	207.14	205.34	208.44	207.33	203.21	204.72	203.87	205.63	205.4	207.53	203.63	209.44	204.68	205.44	209.27	208.07	211.61	204.52	206.67	211.73	206.6	211.88	209.7	208.81
208.61	206.96	209.92	210.42	208.91	209.75	209.82	205.65	208.88	212.57	212.52	209.56	210.13	207.58	209.89	212.4	212.95	208.85	208.83	209.42	208.05	207	208.38	207.95	208.13	209	203.65	207.89	209.45	204.2	203.93	208.06	209.77	209.14	208.01	209.82	206.64	212.36	207.53	209.98	208.46	205.91	210.96	211.42	205.72	212.1	209.11	209.93	210.99	208.19
201.33	204.76	200.87	200.69	205.47	206.37	202.28	204.52	207.63	202.26	203.34	203.42	205.43	205.53	202.96	204.63	200.82	201.06	205.68	200.27	209.84	203.23	207.58	203.37	204.34	201.26	203.57	206.06	202.29	203.3	206.15	202.78	202.69	204.23	202.66	204.24	205.5	203.25	205.43	202.23	203.92	203.55	204.27	201.61	205.83	205.41	203.96	199.84	203.49	205.15
207.23	209.63	207.91	204.87	208.67	208.88	212.07	205.63	208.59	206.4	207.09	209.55	209.03	209.78	207.7	205.43	208.73	208.44	205.42	208.76	208.86	207.35	209.43	203.01	205.84	206.66	208.02	208.18	208.19	205.77	207.77	208.95	209.35	207.62	208.97	210.35	203.83	208.28	212.17	210.37	203.23	206.03	206.36	205.81	208.95	205.26	206.99	208.44	207.1	211.66
206.38	200.92	202.52	198.77	204.58	206.5	202.03	203.07	199.54	200.49	200.34	199.59	205.51	206.76	203.65	197.4	205.29	197.42	202.66	201.76	202.1	204	200.85	202.99	200.08	199.96	205.03	205.76	202.65	200.97	203.56	201.53	205.26	201.44	206.43	205.83	202.79	199.66	202.59	203.53	202.19	200.54	201.93	200.94	201.66	204.15	204.93	200.94	203.97	207.13
213.09	213.62	213.66	214.11	211.4	215.83	212.14	211.11	212.62	218.05	214.17	209.79	211.41	212.34	213.25	210.43	213.19	212.78	208.03	212.62	213.49	215.18	211.66	215.1	210.17	210.04	213.38	208.31	210.06	208.17	212.91	213	208.48	210.08	207.95	213.78	213.94	211.06	209.12	211.03	212.07	212.96	213.7	214.4	210.39	211.04	213.31	210.74	202.74	207.35
206.61	206.85	205.15	201.44	208.93	204.86	207.87	207.48	206.9	207.39	213.4	210.7	206.62	208.66	210.83	207.3	210.24	205.58	206.31	205.8	208.92	204.85	206.52	209.18	207.12	206.12	208.78	209.13	206.77	203.34	206.5	209	207.5	206.49	203.05	208.52	205.51	205.27	208.52	205.43	207.99	208.47	205.96	209.87	211.81	208.74	208.45	207.52	211.35	206.58
209.06	206.74	210.23	206.62	213.59	209.23	208.5	212.97	209.85	206.46	211.92	205.96	208.91	211.82	211.4	208.63	213.52	210.2	206.53	209.67	209.52	212	211.32	205.2	206.84	208.85	207.22	206.15	211.54	205.15	210.17	210.98	206.29	209.19	212.05	212	209.06	210.34	207.24	215.79	212.16	208.43	208.59	208.28	208.01	210.26	208.26	207.27	209.72	208.4
201.15	200.87	200.42	203.91	202.65	199.51	203.91	205.89	199.66	203.16	199.2	200.87	208.03	202.03	203.54	202.15	200.32	207.04	200.23	204.45	208.86	203.13	203.92	202.29	198.19	206.47	207.44	209.73	200.03	199.5	202	202.84	197.88	206.19	208.21	202.47	207.47	199.66	201.46	201.83	202.41	199.82	203.16	201.97	202.8	204.97	201.72	204.16	203.93	202.05
205.98	200.24	198.9	202.12	200.04	199.64	200.23	198.13	199.39	203.44	196.87	198.85	203.79	202.15	198.66	196.54	200.14	204	198.82	203.06	198.75	195.92	197.87	198.36	198.66	197.7	196.01	203.43	197.37	202.42	202.53	200.13	196.75	199.13	200.86	200.73	194	203.02	199.9	201.59	194.29	199.67	201.02	200.89	200.65	200.22	199.51	200.75	204.33	194.64
206.27	213.41	208.47	204.91	207.42	206.1	206.28	213.45	211.46	211.21	209.74	209.82	205.79	207	204.65	209.59	209.87	205.12	206.01	214.22	207.32	207.29	211.74	207.79	212.98	211.04	208.81	205.82	203.92	206.95	208.5	210.33	209.52	204.61	208.49	209.88	206.03	205.83	211.23	213.28	211.29	210.16	205.85	208.24	208.92	211.25	209.64	207.89	208.27	209.78
208.98	210.73	211.38	208.07	206.26	208	208.06	207.77	208.91	207.89	207.1	209.73	207.87	207.43	207.38	205.17	210.71	210.53	208.97	210.24	209.21	203.4	209.18	206.54	201.54	209.79	210.06	209.67	204.95	207.64	208.88	205.51	213.66	210.23	203.91	210.96	211.26	207.22	208.3	204.89	210.56	207.62	213.49	205.95	206.43	204.61	206.95	210.11	208.81	208.54
209.08	210.47	208.16	207.4	209.21	206.82	210.15	209.29	203.49	211.32	207.87	203.6	210.01	207.16	204.78	207.73	202.78	209.28	212.87	206.36	205.29	208.47	212.63	207.05	207.34	211.8	210.65	206.61	206.45	207.49	206.97	207.67	206.56	201.74	204.81	207.55	206.28	207.2	209.29	207.77	209.46	207.58	204.43	205.6	208.18	206.53	205.94	213.26	206.84	207.72
206.73	208.55	208.38	212.25	211.15	208.32	210.53	211.88	211.81	212.77	211.88	209.92	210.34	208.38	210.57	207.57	205.72	213.23	205.03	209.09	212.36	212.26	206.69	203.18	208.98	210.72	209.46	207.22	209.92	210.93	212.42	209.25	202.35	210.2	209.23	213.34	211.5	206.89	206.1	209.49	207.81	210.19	207.64	213.67	207.05	204.92	208.04	207.51	206.59	211.91
211.16	209.69	210.91	214.71	210.55	214.05	208.23	213.36	212.07	213.22	210.15	213.07	210.5	211.61	209.31	211.1	214.94	213.32	218.46	206.46	211.07	209.37	208.93	211.63	210.53	212.19	213.5	211.09	211.97	212.91	211.51	210.79	212.88	212.51	207.35	212.13	206.33	213.63	207.53	211.97	213.24	210.48	212.03	203.56	213.26	215.61	211.8	213.5	209.98	209.2
213.21	205.45	207.42	209.09	211.55	209.89	210.28	210.21	213.91	209.93	203.85	206.43	207.7	206.53	208.16	208.11	210.38	209.36	209	209.3	208.04	208.42	209.43	207.06	213.09	211.12	210	212.43	207.37	210.79	210.4	210.84	211.56	210.47	207.74	212.83	215.16	209.44	210.05	209.37	214.82	207.76	208.97	206.75	207.98	206.7	212.23	207.16	211.35	211.4
206.46	205.29	209.46	203.46	202.63	199.76	203.8	204.96	204.75	205.81	198.34	205.77	202.13	199.8	205.36	203.68	203.88	203.14	204.15	203.58	205.46	207.5	210.17	203.76	202.18	205.07	202.72	206.27	208.8	203.72	202.11	205.63	203.74	201	202.31	203.24	204.55	203.72	207.38	202.54	202.39	207.23	202.73	199.75	199.51	204.79	204.47	200.45	204.26	204.93
218.76	211.61	218.73	221.02	219.12	214.84	212.98	215.63	212.03	217.47	217.4	215.1	218.12	214.09	215.35	219.12	217.56	217.82	215.22	217.5	212.99	212.96	214.6	212.58	213.85	218.77	213.04	215.25	218.11	219.72	219.1	217.01	213.7	217.91	213.56	218.28	217.38	212.94	215.01	215.77	220.47	216.44	219.27	215.34	213.61	214.61	222.59	216.69	214.07	215.86
206.06	202.43	207.99	203.07	202.96	203.1	202.27	203.18	200.55	200.23	204	206.41	205.68	205.82	204.82	197.98	203.55	202.41	205.67	205.03	202.83	200.36	203.5	202.35	203.31	206.68	201.07	200.24	206.36	207.75	205.34	205.05	203.57	200.91	199.98	203.86	207.49	208.45	197.52	207.49	204.99	199.34	203.72	206.09	207.65	204.06	204.33	203.8	202.54	206.17
193.47	196.15	191.08	196.12	193.89	199.62	192.72	195.07	192.95	196.31	197.03	191.74	190.31	196.31	194.25	196.35	199.4	194.49	194.58	190.35	194.85	197.89	194.64	194.22	191.83	195.79	198.94	197.17	199.39	197.66	196.02	196.69	194.43	198.97	195	196.03	195.41	192.91	195.89	195.26	192.87	197.43	192.65	192.05	191.67	195.63	192.47	201.8	194.01	199.68
214.72	207.67	211.08	208.25	207.76	207.61	212.61	214.67	211.18	207	216.03	211.25	213.69	212.91	211.06	216.06	208.01	210.87	209.65	211.41	209.67	216.21	212.06	213.28	211.5	209.16	213.46	209.75	210.99	207.35	213.2	209.43	216.14	211.07	207.52	209.91	210.24	213.87	216.36	214.41	216.56	214.59	210.53	214.62	214.69	207.2	213.46	212.23	209.68	210.51
207.73	211.34	206.07	205.06	211.16	209.12	206.6	206.94	211.94	212.6	211.32	212.93	207.58	208.44	208.42	206.73	206.61	210.48	204.56	210.84	207	212.76	210.42	205.96	209	208.21	208.35	206.78	209.01	207.64	209.94	210	204.16	209.9	212.97	207.59	209.22	210.35	210.54	206.61	205.98	208.1	205.93	208.31	209.25	206.15	209.89	207.25	205.03	208
215.56	219.48	216.25	219.4	213	218.93	218.6	218.51	218.04	217.45	218.21	217.7	217.29	215.07	217.95	215.12	212.86	214.27	222.84	219.24	216.43	215.29	220.82	216.49	221.54	217.87	217.38	216.59	220.06	219.92	217.37	219.53	220.78	219.77	212.77	217.38	218.02	219.6	222.26	215.02	222.9	218.48	216.46	216.77	215.33	218.24	218.2	214.26	216.18	219.88
210.75	205.85	207.18	207.31	208.66	209.64	212.39	211.91	208.38	211.47	211.25	205.79	208.63	204.42	206.29	206.9	204.84	203.85	210.33	208.03	208	207.9	211.52	206.91	211.35	207.86	206.94	207.63	210.65	203.84	209.11	208.47	210.46	209.4	212.92	205.92	208.04	210.5	209.06	211.08	207.91	208.07	211.71	206.7	209.69	207.88	208.92	207.4	210.6	211.06
215.05	221.43	214.49	218.24	218.57	219.27	218.14	217.68	214.13	221.21	214.13	218.95	221.42	218.91	216.43	216.04	219.8	221.2	217.91	219.74	214.4	221.27	215.36	215.68	217.73	219.22	218.82	220.34	219.78	216.22	219.85	215.93	215.97	226.22	218.59	219.68	215.78	216.45	222.22	220.52	216.73	219.13	215.89	220.34	219.02	214.12	217.28	212.49	221.69	221.83
202.04	204.65	208.34	204.89	198.66	204.24	208.81	202.65	207.16	204.37	203.26	204.59	204.89	201.51	211.06	203.02	204.91	204.48	205.73	204.69	199.59	201	196.62	206.36	203.51	202.4	205	201.03	205.95	208.83	206.9	202.39	202.62	209.41	203.5	207.46	206.54	196.2	206.2	205.38	204.31	202.93	201.3	204.2	206.08	200.52	204.66	204.21	201.71	210.5
210.42	213.74	217.94	210.49	209.81	216.49	212.5	215.81	219.03	218.1	212.05	214.22	214.44	213.07	212.1	215.93	209.78	215.68	215.91	214.02	214.56	211.95	214.31	215.34	213.39	215.05	212.57	212.38	213.81	219.69	211.1	215.2	216.94	215.49	209.51	216.41	218.14	210.67	215.2	211.96	217.25	210.29	211.72	215.17	214.46	212.55	213.91	214.29	216.94	214.63
208.22	205.4	207.05	212.16	209.03	208.98	210.68	211.99	206.66	213.7	205.14	208.58	211.94	208.21	207.74	209.49	206.69	206.63	210.75	206.82	210.28	210.94	206.12	207.53	216.02	204.28	209.15	213.19	205.18	208.82	211.43	206.78	210.5	208.99	206.83	209.32	210.96	208.08	208.05	211.92	210.28	208.61	205.3	209.18	211.08	201.74	209.88	208.33	211.81	206.82
200.63	198.9	195.86	196.73	201.69	201.51	195.37	202.13	200.87	199.57	196.08	199.85	198.21	201.31	199.42	193.06	197.85	197.54	199.59	195.94	196.13	201.28	200.26	198.54	197.44	194.77	201.46	196.04	197.96	198.8	196.78	202.02	196.17	197.77	197.86	197.47	198.05	197.04	195.5	197.52	196.16	202.8	201.22	198.67	203.26	194.17	199.36	202.71	196.71	202.74
209.69	204.4	209.93	207.4	211.02	207.75	210.93	216.06	206.3	208.71	213.22	211.65	209	207.1	206.75	209.48	205.98	207.14	209.74	210.05	208.86	208.94	208.85	206.47	208.52	207.59	208.68	208.26	207.46	209.16	206.08	206.91	206.26	212.3	201.58	209.49	206.84	204.72	212.2	210.45	208.43	211.07	204.29	207.57	206.75	204.37	212.23	215.1	210.44	214.94
210.85	215.06	212.46	213.03	214.07	211.74	216.41	218.52	212.2	214.39	215.65	214.43	212.78	214.2	216.73	216.19	214.42	210.35	213.34	213.42	213.47	210.67	220.72	209.47	215.92	212.63	211.67	217.55	213.07	215.47	212.78	216.79	215.18	213.53	214.98	210.24	211.41	216.25	212.97	213.22	212.13	216.69	220.15	215.83	212.94	211.92	210.61	212.61	215.09	211.85
206.99	209.38	207.69	205.9	202.46	206.98	206.43	211.97	206.92	210	213.16	205.13	206.83	208.48	209.56	211.56	207.66	206.57	206.17	206.43	206.75	206.11	207.37	213.77	205.1	213.03	209.23	209.82	206.81	208.12	203.34	205.14	208.02	209.32	208	210.77	207.54	211.83	209.17	206.84	204.16	211.6	204.7	210.36	208.93	209.66	208.29	210.68	212.5	210.53
203.81	199.09	202.19	203.99	205.87	203.64	203.63	202.75	207.87	201.55	201.09	202.2	205.55	203.49	208.24	198.27	202.67	204.01	198.36	204.82	202.52	199.12	202.41	201	205.79	201.59	206.15	200.33	205.08	207.81	206.84	210.23	201.15	202.02	204.11	205.96	202.32	207.75	205.61	203.04	203.34	205.01	204.55	206.42	202.85	200.46	206.37	201.92	206.41	209.34
201.68	206.31	203.07	206.62	202.97	203.49	211.02	204.04	206.93	206.06	204.29	204.01	204.76	203.87	204.6	202.26	204.44	205.03	199.37	201.88	206.31	200.93	206.15	202.23	200.99	199.37	203.03	203.54	201.67	199.38	204.24	202.56	205.54	198.63	206.14	207.72	204.6	205.23	202.84	204.78	205.02	206.34	203.94	203.34	203.62	201.76	202.37	197.72	201.88	200.66
202.43	203.94	207.15	200.45	205.9	199.35	203.81	201.32	202.96	203.94	203.14	205.14	204.83	205.11	203.99	201.85	205.84	203.17	201.36	203.45	201.77	206.44	204.92	204.32	201.99	203.87	203.13	200.9	201.3	204.61	202.45	202	206.23	204.48	203.8	205.78	202.75	203.5	200.03	204.28	202.24	205.53	201.71	204.62	201.84	202.56	206.06	204.02	201.94	202.82
208.47	208.88	212.62	210.86	213.52	213.66	214.6	216.79	213.53	209.18	218	211.29	212.01	212.74	214.56	210.59	215.12	213.61	210.67	215.9	210.43	210.7	204.97	210.23	211.96	210.03	212.19	212.97	209.87	211.54	211.01	212.29	208.55	213.01	208.01	208.18	214.04	209.89	217.14	211.53	205.98	208.22	213.72	212.31	210.76	213.8	211.33	216.03	214.4	210.63
199.34	199.19	200	198.11	209.56	200.33	196.99	195.92	202.43	196.01	201.16	201.46	200.56	199.23	200.15	201.97	202.19	200.32	201.78	197.53	196.9	204.91	201.92	200.12	199.56	198.03	194.89	200.33	201.82	201.17	205.39	203.24	200.52	206.47	205.81	198.27	200.5	206.17	201.88	199.85	198.1	205	198.56	197.4	199.36	197.55	201.68	197.06	199.44	204.01
205.14	203.63	206.64	206.74	205.19	204.7	202.77	202	205.62	201.66	203.28	207.18	208.78	205.05	203.43	199.78	208.79	202.63	204.44	201.27	203.26	202.28	201.1	199.34	205.9	204.85	205.68	207.73	200.18	200.01	205.72	204.72	208.57	207.24	204.23	204.44	202.62	205.76	208.98	203.08	209.5	204.22	203.95	206.07	202.82	204.47	203.98	202.02	205.52	206.25
205.84	203.41	205.1	205.48	205.59	208.85	209.65	207.47	209.1	209.97	209.81	209.6	211.41	208.11	204.2	208.65	208.84	204.26	210.62	206.67	204.8	205.45	204.46	206.63	208.59	208.61	211.51	207.84	208.25	206.36	210.24	211.24	205.5	209.24	208.14	211.32	204.82	209.12	204.84	210.24	209.88	205.91	205.93	210.2	206.25	205.03	210.99	209.04	212.01	203.86
209.71	204.34	211.59	208.08	202	208.74	204.85	211.49	214.3	207.69	205.53	205.85	209.3	207.64	208.36	204.37	211.44	205.27	205.22	207.67	204.83	205.98	208.83	210.54	210.78	204.23	206.29	211.35	204.84	206.74	210.04	207.14	209.54	211.03	208.92	204.04	209.62	210.18	206.6	213.58	205.91	205.74	211.52	209.95	211.3	202.61	206.07	208.1	206.34	206.26
199.42	203.11	200.89	199.64	202.54	200.47	198.93	210.23	200.89	202.27	198.69	205.5	198.47	198.76	197.77	202.51	198.82	197.71	200.64	200.11	200.16	196.66	197.59	195.5	195.63	201.16	200.81	200.58	200.23	200.74	196.31	202.15	200.72	197.45	197.74	201.71	202.81	204.65	198.28	195.12	198.7	202.66	204.5	197.59	201.45	200.34	201.7	197.35	198.86	205.21
216.47	211.32	214.83	211.74	211.74	215.12	209.88	212.42	211.86	215.48	211.44	210.48	212.45	211.69	211.13	210.28	209.73	212.09	210.75	214.56	206.6	210.89	209.72	211.79	212.34	209.93	211.4	212.67	217.38	218.26	214.73	210.25	208.85	213.28	206.35	211.8	211.19	211.28	209.87	209.26	212.15	210.91	211.12	213.14	209.84	209.95	208.79	214.31	209.33	214.53
210.54	208.28	210.2	208.12	208.97	204.89	205.83	208.37	213.77	207.98	203.56	208.29	208.84	209.68	206.32	209.26	206.07	210.67	204.82	205.82	209.78	205.85	205.55	204.41	205	206.72	206.32	205.41	207.61	209.48	205.64	205.04	204.65	208.15	205.69	201.9	210.09	207.91	208.48	209.29	209.91	206	205.75	208.94	208.73	207.95	208.27	204.03	207.85	201.82
205.63	204.57	202.91	206.13	208.29	206.95	205.31	208.9	203.03	205.34	203.44	202.72	205.67	203.4	205.7	203.27	203.62	201.84	202.08	204.2	206.09	205.45	205.47	205.62	204.7	205.59	205.3	203.19	201.91	204.09	202.21	205.69	204.51	202.49	201.91	205.88	209.46	203.29	203.48	203.8	205.77	205.89	202.2	211.42	206.15	202.68	205.46	205.13	206.73	202.54
215.22	217.33	211.82	212.05	210.37	213.95	211.6	211.46	212.25	208.82	212.89	209.93	211.49	209.05	211.25	216.33	209.8	214.55	211.77	213.6	207.01	210.66	206.79	214.31	209.42	211.81	212.64	213.82	214.78	210.63	209.47	212.46	208.18	210.57	212.55	209.91	211.25	205.87	213.16	212.69	211.25	213.95	211.36	211.07	216.2	212.8	209.53	214.58	211.33	211.77
206.42	204.85	207.79	209.27	204.53	206.99	205.35	208.78	207.1	205.54	211.83	204.11	205.9	203.01	202.91	205.38	206.83	208.9	209.03	206.6	205.66	206.23	207.92	208.34	203.7	203.3	207.16	208.38	204.98	205.89	205.74	208.96	203.63	204.06	207.17	201.38	205.88	203.32	206.68	204.49	211.84	209.22	205.56	203.53	208.26	205.29	204.08	204.87	205.98	207.06
204.36	206.18	206.23	205.72	209.37	209.39	208.98	206.29	205.35	201.13	208.17	209.56	206.97	208.63	212.7	209.92	208.73	212.67	207.47	206.86	208.05	205	205.06	205.48	203.87	205.31	207.9	204.86	210.44	207	207.9	202.73	207.39	209.54	210.08	206.49	212.59	212.35	210.17	209.39	205.93	204.84	210.49	204.95	207.39	210.4	211.41	207.89	205.32	204.82
208.83	209.41	203.67	203.37	203.32	207.67	206.54	203.44	200.86	207.9	207.42	203.6	205.97	207.37	203.95	205.92	198.91	203.47	204.37	203.62	203.09	204.88	202.18	203.16	202.35	204.42	202.22	199.98	204.45	200.65	204.24	205.27	204.59	209.52	204.35	203.28	204.18	207.78	202.38	202.57	204.41	202.75	201.19	203.71	207.37	200.98	208.84	204.51	205.6	209.46
200.92	204.8	206.21	207.33	202.97	201.78	202.18	202.46	204.62	202.28	203.62	203.69	208.88	202.57	210.94	204.4	200.75	203.21	203.67	201.61	202.96	201.58	203.42	202.03	204.87	198.16	202.89	203.06	200.09	203.39	199.29	206.52	205.06	205.69	203.13	207.56	200.22	205.35	201.61	206.12	202.81	203.89	202.83	201.98	205.01	201.32	200.62	203.13	203.14	207.54
204.09	198.83	200.56	197.02	195.28	207.66	199.07	198.35	200.78	199.6	205.49	199.93	196.35	194.03	197.52	201.12	198.55	204.28	201.26	197.56	198.08	201.53	206.09	195.87	201.83	200.75	201.89	200.19	203.39	199.61	194.02	199.7	199.58	194.98	199.13	200.94	204.96	196.75	203.64	197.06	200.49	203.44	196.16	201.48	197.21	192.92	204.46	200.25	201.18	202.67
206.63	204.88	209.32	203.77	207.44	207.74	205.93	209.43	208.06	209.64	208.73	211.63	203.69	206.83	206.38	210.06	206.77	209.86	206.86	206.94	204.66	206.51	207.43	210.82	208.25	207.24	201.62	208.85	206.27	208.38	206.45	204.64	208.11	208.29	205.4	207.02	202.89	205.49	210.49	206.86	207.9	206.62	203.89	205.37	212.17	208.31	213.35	205.7	212.37	211.68
213.05	211.52	209.75	211.04	213.47	214.32	216.11	210.87	215.13	204.71	209.32	215.05	207.66	213.25	210.67	210.79	212.52	215.45	210.72	210.52	213.83	210.38	210.74	211.89	214.4	218.37	210.6	208.67	212.9	217.53	211.59	211.57	213.68	213.04	211.33	208.89	214.62	209.78	213.77	214.49	207.35	211.71	208.75	210.54	210.31	211.21	209.11	216	210.72	211.06
209.05	212.85	209.97	213.67	210.88	209.27	215.11	213.1	208.28	214.82	212.47	213.97	215.22	215.2	217.03	212.06	216.36	208.42	214.35	218.07	208.77	210.51	213.49	210.18	212.42	216.74	212.12	214.05	210.82	213.56	213.27	216.98	213.8	208.7	210.62	213.87	210.2	215.97	211.02	213.14	215.09	210.96	211.44	209.24	213.62	209.18	218.67	216.4	212.4	216.64
209.41	211.44	207.63	206.22	208.71	205.38	205.6	211.88	204.81	207.02	207.78	205.37	210.79	210.15	208.8	208.35	204.23	210.33	208.68	208.16	211.24	207.58	210.56	211.1	206.24	210.98	208.51	207.78	209.26	209.42	209.13	209.97	212.92	211.74	214.54	206.23	210.48	202.99	205.15	215.6	206.67	209.66	206.96	208.79	208.78	207.75	209.4	209.1	206.14	210.95
210.55	211.8	207.03	215.26	213.39	211.89	208.75	213.02	214.65	216.08	213.13	210.23	208.01	213.31	212.76	211.21	212.46	212.74	208.8	213.15	209.81	211.06	212.88	214.22	209.78	213.23	211.66	215.46	211.28	213.85	212.35	213.61	206	211.91	211.9	211.28	209.27	219.24	208.8	209.6	210.33	207.59	213.27	210.3	208.99	210.31	208.76	214.88	215.59	207.07
208.37	206.43	210.65	210.62	206.31	212.07	210.19	206.37	201.3	209.01	206.21	209.81	207.63	208.62	207.98	206.01	209.44	205.23	209.34	212.23	207.63	204.05	208.35	206.61	202.09	207.81	207.8	209.69	211.49	211.58	209.65	208.9	210.2	206.07	211.01	209.47	208.44	209.04	207.79	211.22	209.02	205.78	205.5	209.54	210.27	208.26	206.59	212.82	209.27	207.17
206.46	208.49	203.92	213.5	210.31	210.7	210.87	208.72	207.18	210.98	206.57	213.58	204.33	208.15	206.06	204.31	208	208.95	208.65	209.65	207.77	205.47	211.18	210.29	210.2	203.31	208.59	208.52	210.48	212.72	206.49	209.68	205.51	206.48	210.32	210.82	206.28	211.33	207.18	208.16	211.11	204.6	212.83	205.97	211.95	206.08	205.51	210.6	211.35	210.85
192.09	196.9	202.55	199.72	193.79	196.47	200.22	194.42	199.47	198.84	200.12	197.78	200.11	195.42	196.05	200.15	199.54	197.07	200.23	197.95	200.56	195.45	200.49	200.36	201.56	197.15	196.9	198.73	199.63	200.48	203.01	197.82	199.61	195.22	198.39	201.41	196.44	199.05	195.91	198.88	193.32	197.31	196.75	205.78	201.43	196.76	197.35	195.72	200.55	198.03
203.66	203.46	205.33	205.43	203.95	201.58	197.99	199.7	203.01	204.12	207.07	204.92	207.47	201.59	205.45	206.17	202.34	202.53	205.26	204.8	206.81	206.2	205.74	200.29	201.07	200.36	208.8	201.35	198.92	204.25	200.79	202.43	203.64	203.48	203.56	210.58	209.75	203.32	204.16	201.94	203.17	197.92	205.8	204.92	207.48	200.63	208.34	206.44	206.46	205.79
211.02	210.54	211.01	209.96	208.64	211.38	212.7	209.47	206.02	208.73	209.87	208.04	207.23	208.05	207.11	210.5	206.47	207.52	210.62	208.23	205.29	213.84	209.66	207.3	207.31	206.42	208.94	205.48	207.8	211.1	208.78	209.85	209.33	207.48	210.19	208.71	206.5	203.13	207.99	209.9	207.31	212.06	210.59	206.82	205.75	208.5	207.95	210	212.08	210.71
203.92	205.22	199.27	199.94	203.12	201.88	206.23	201.5	200.03	201.08	205.7	201.54	203.96	198.63	204.06	203.86	205.95	202.25	199.34	203.25	202.78	204.49	202.86	201.91	203.92	202.44	205.63	204.68	206.91	200.47	199.31	201.91	203.41	199.13	203.38	203.15	200.05	200.13	202.45	202.72	206.31	204.3	203.45	207.51	203.59	200.87	203.24	206.84	200.37	200.58
212.54	213.65	214.3	212.5	215.08	210.33	212.93	216.45	215.64	214.15	210.25	216.87	213.81	213.93	211.69	211.02	214.12	212.83	212.61	212.88	214.17	217.71	216.32	216.24	212.03	211.48	211.62	212.3	207.82	211.66	211.81	215.88	212.27	213.86	211.54	210.92	212.44	213.87	211.43	214.88	212.5	211.87	211.56	214.23	210.19	218.39	211.77	214.27	215.7	213.1
209.26	204.58	207.04	206.86	214.96	209.28	212.59	207.79	207.08	212.17	203.67	210.42	209.14	208.23	206.21	210.69	206.65	210.56	208.34	204.36	207.78	212.73	206.72	207.85	211.33	211.93	209.42	212.1	205.98	211.4	208.91	210.65	208.77	211.26	203.78	208.76	205.93	207.99	206.76	206.45	211.55	207.56	209.51	207.5	207.29	212.18	206.39	210.15	209.32	207.28
204.13	206.23	210.68	206.62	209.03	207.38	209.26	204.29	210.96	207.5	207.37	210.75	212.63	209.78	212.32	207.65	204.79	205.21	206.88	209.83	204.71	208.44	211.44	208.95	210.81	205.52	206.68	205.8	205.86	208.47	210.91	202.87	205.88	206.31	211.59	207.28	212.3	210.79	207.67	207.49	212.18	214.3	204.44	204.5	208.8	206.65	209.4	211.49	208.23	211.96
202.52	204.17	202.66	201.98	201.14	195.71	203.46	201.17	197.9	203.09	200.26	198.91	202	198.51	200.45	205.19	198.23	203.66	197.51	200.13	206.51	198.35	199.91	209.44	205.38	203.04	202.3	200	200.89	196.3	193.41	202.61	196.08	202.62	196.68	199.39	199.65	203.25	196.88	198.69	200.32	196.09	199.37	203.02	201.01	200.18	201.8	198.09	197.45	200.38
198.47	198.42	197.38	201.38	196.36	198.47	193.28	199.51	197.33	201.31	200.88	199.82	199.57	200.92	195.98	201.01	194.91	200.34	194.22	197.89	198.85	200.97	195.57	195.25	197.01	194.23	195.99	194.85	199.54	199.29	199.01	199.12	198.01	204.24	200.22	199.81	197.86	201.31	198.5	198.47	199.55	197.73	194.8	197.93	196.3	200.91	199.06	197.1	198.25	202.16
205.02	211.48	204.76	204.68	202.52	207.86	205.72	203.08	208.22	204.9	207.19	204.13	202.07	205.66	202.54	208.59	201.04	208.91	207.08	207.81	203.67	202.39	205.76	205.42	203.7	209.62	200.83	200.05	200.95	205.83	204.76	203.61	202.33	204.72	205.03	201.32	203.94	201.3	202.48	209.96	203.92	206.84	207.5	207.01	202.77	203.81	199.53	202.32	205.93	206.06
207.68	209.52	202.63	210.57	209.96	209.2	210.78	210.64	208.6	206.58	208.31	205.07	206.7	213.85	207.23	210.14	207.63	206.49	206.54	210.24	207.72	207.68	207.56	206.39	207	208.29	212.06	208.29	210.07	212.74	206.72	208.63	211.75	208.38	206.8	208.93	205.53	209.22	207.34	207.76	208.01	211.09	208.58	210.6	208.6	208.16	207.81	205.25	209.08	210.33
209.85	206.43	208.18	205.43	208.99	211.39	208.69	207.88	205.76	210.86	207.14	208.42	205.8	206.42	209.46	203.7	212.17	209.95	206.77	206.93	207.33	209.52	206.9	208.1	205.78	207.74	212.06	208.2	208.8	209.55	207.66	212.4	211.47	210.36	205.33	212.35	207.24	206.38	213.13	212.88	204.93	206.26	209.49	206.66	211.87	210.85	211.15	210.46	206.27	209.29
211.49	216.1	212.24	211.89	209.64	207.59	217.24	210.22	210.85	211.85	214.87	214.24	212.88	215.1	212.89	213.73	211.46	209.6	209.15	212.82	214.5	214.42	210.47	210.07	211.97	208.31	212.04	206.88	212.5	211.18	211.04	215.95	212.93	210.29	209.16	214.06	215.75	211.2	212.93	213.77	213.89	210.04	213.07	211.25	208.99	215.65	211.85	212.34	214.21	215.07
203.7	200.97	205.59	203.94	201.72	203.48	203.02	206.81	201.71	203.53	202.48	204.19	205.31	201.93	200.62	201.09	202.66	203.86	201.22	201.41	203.15	202.29	201.99	203.39	200.72	204.07	203.71	201.95	204.67	204.96	203.19	201.44	202.49	204.99	207.61	206.1	201.54	204.12	200.67	200.93	200.47	202.35	198.65	203.55	200.38	201.46	201.93	206.74	204.92	200.03
215.38	214.98	214.78	213.29	213.24	216.94	210.7	208.7	212.61	215.71	215.74	214.53	212.91	212	215.01	212.02	215.13	218.6	214.75	215.09	215.77	210.38	209.81	214.92	213.34	215.03	214.22	216.76	214.18	212.17	212.45	210.21	215.83	213.25	216.95	216.15	211.98	215.55	211.78	217.37	212.69	210.19	215.98	213.87	212.67	218.57	215.05	211.58	217.97	211.36
205.41	209.74	210.65	208.05	209.16	206.53	202.07	207.57	209.27	209.72	208.12	208.73	208.71	205.13	208.8	201.81	208.63	212.1	208.34	209.45	208.28	207.79	208.25	210.51	207.88	205.91	211.96	208.36	210.7	211.22	204.64	207.28	208.37	213.31	209.09	209.75	206.88	205.3	207.69	207	209.04	207.59	206.96	210.91	205.63	209.59	207.32	205.72	204.02	203.77
203.01	202.83	203.68	203.21	203.97	202.82	204.58	202.9	203.08	203.08	204.36	205.29	205	202.59	200.88	207.66	204.56	203.09	199.64	201.47	205.11	203.8	202.75	203.35	201.47	204.56	198.94	200.39	204.13	208.16	204.19	205.03	202.68	200.12	208.32	203.07	202.4	206.75	205.35	204.17	202.25	201.15	206.49	205.02	205.66	206.74	200.99	203.4	197.66	203.45
208.92	205.39	212.15	211.96	213.15	209.2	204.81	207.65	204.06	204.67	211.06	205.91	211.36	208.35	207.74	208.21	207.63	208.12	206.86	204.86	214.17	206.19	210.24	206.93	203.46	211.33	210.53	206.23	209.22	208.27	210.63	207.5	212.57	206.11	210.31	209.23	213.07	204.18	208.16	210.38	210.43	209.33	208.48	210.95	209.71	209.29	207.66	207.49	207.61	207.2
198.92	198.3	193.37	199.19	195.49	202.1	198.17	198.03	199.35	199.59	199.92	195.32	199.51	202.23	203.57	201.63	201.59	199.54	198.67	193.52	197.06	195.97	204.03	197.77	196.59	199.75	197.88	199.08	194.56	202.09	201.04	198.07	201.4	200.03	198.43	199.34	196.49	196.95	195.93	200.83	203.04	198	197.44	196.17	206.31	199.59	197.7	198.55	197.17	197.25
211.23	214.69	211.78	212.65	212.14	210.46	213	215.95	204.77	212.29	211.77	209.89	208.05	210.11	211.36	211.66	212.18	212.65	212.52	216.2	216.47	208.15	215.83	208.44	218.16	212.47	209.06	213.36	213.11	214.48	209.41	216.32	211.82	207.94	214.3	213.69	212.73	210.9	216.53	212.46	210.68	217.48	211.63	210.13	208.37	209.34	211.95	213.95	207.55	209.19
211.63	206.11	218.05	211.88	213.12	216.8	212.19	211.02	213.47	214.73	217.17	212.49	211.72	210.51	210.77	212.29	212.07	212.06	214.96	209.92	214.54	212.92	214.76	209.66	210.3	213.78	206.54	215.33	212.74	209.06	207.3	215.29	212.53	208.01	215.19	209.96	210.76	215.39	205.35	211.66	209.97	212.62	214.78	212.84	212.01	214.23	211.07	213.51	214.55	206.37
205.43	202.4	205.55	204.21	206.66	207.65	202.63	202.87	201.03	201.09	200.75	207.66	202.92	205.1	205.98	202.11	201.43	201.74	200.3	204.15	200.66	202.56	205.32	200.22	201.42	202.76	207.2	200.1	204.65	200.9	199.54	205.07	207.07	200.26	204.68	199.84	203.97	202.51	204.49	207.26	197.49	204.82	204.27	201.29	206.34	205.28	202.8	201.21	206.04	202.71
213.68	209.25	212.47	209.98	212.29	212.79	217.29	211.36	217.18	208.2	210.21	211.51	213.5	211.76	212.61	212.2	208.06	208.9	211.97	211.32	213.39	210.12	215.98	213.53	211.18	208.43	210.31	212.61	215.14	212.41	204.89	202.33	207.82	214.26	211.49	210.6	206.4	208.28	211.33	209.95	210	212.25	213.13	211.04	215.37	217.02	213.74	213.42	212.77	211.02
210.41	206.35	206.92	207.16	212.13	211.74	209.34	207.6	208.52	214.05	212.71	209.65	205.39	205.26	207.69	207.93	210.58	210.08	208.61	206.28	206.48	213.7	209.48	211.12	203.64	203.33	207.68	214.26	203.83	211.42	209.11	205.89	207.41	210.56	209.71	213.12	207.75	206.36	210.02	210.99	209.4	209.54	205.59	211.65	208.18	204.68	200.92	205.06	207.28	207.61
202.75	202.09	200.7	208.83	202.71	204.51	201.94	207.05	207.35	210.61	205.41	202.16	207.56	205.24	199.9	202.51	200.37	199.75	202.44	205.85	203.69	202.34	207.19	204.62	200.42	205.07	204.01	205.49	203.12	203.79	203.24	205.34	203.4	206.6	203.12	204.59	203.16	205.34	206.89	205.46	200.57	201.74	201.85	205.41	205.64	205.72	204.11	201.23	205.4	205.58
196.07	199.89	196.91	200.44	199.62	195.96	198.83	195.21	200.08	197.97	199.45	202.01	198.21	197.17	194.81	199.57	197.5	197.36	195.56	200.14	200.78	196.44	204.65	196.99	203.32	199.97	199.21	198.84	198.1	200.76	199.19	199.13	199.21	201.06	198.19	199.33	199.46	200.97	199.28	193.54	197.13	199.13	200.35	204.07	200.22	197.37	198.22	197.72	200.64	199.96
209.84	213.06	208.54	208.06	210.48	207.01	211.03	207.42	208.22	208.47	209.36	214.45	207.18	213.18	209.08	211.56	212.86	210.24	210.63	208.14	211.7	209.93	205.84	210.01	205.26	204.35	210.62	209.65	212.14	212.91	211.63	207.18	211.12	212.29	206.72	209.11	208.46	208.02	207.44	204.92	208.71	210.64	206.15	208.81	209.75	211.13	209.82	210.5	209.56	209.72
198.68	206.04	212.25	200.44	202.93	204.28	205.15	203.61	208.32	196.66	202.53	202.61	206.29	200.84	204.19	199.41	206.04	202.54	203.6	207.67	205	200.21	202.25	198.82	200.84	202.2	203	204.46	204.23	203.7	203.71	203.18	201.37	206.23	202.45	199.78	204.76	204.59	198.18	202.6	202.97	206.41	208.09	200.66	201.94	203.52	203.07	198.1	202.77	207.58
200.49	208.92	203.71	207.4	210.16	202.63	208.35	209.44	207.64	205.47	201.98	199.5	207.23	203.38	204.5	204.53	206.02	207.21	210.25	203.09	202.82	204.86	203.84	202.68	206.51	208.54	201.07	206.28	204.76	203.53	204.23	204.61	202.05	205.2	206.19	205.83	202.77	203.13	206.05	206.2	211.37	204.9	208.56	202.98	203.94	204.63	209.75	203.99	209.51	207.27
223.16	216.77	217.16	215.5	220.04	212.27	216.87	215.58	216.7	218.94	221.12	219.91	215.88	211.51	216.21	221.43	217.65	215.47	217.36	219.19	217.47	213.19	215.2	221.28	216.03	216	211.73	221.11	215.85	219.67	218.21	219.26	214.31	215.71	223.37	217.4	218.12	214.52	210.99	215.04	217.14	218.66	214.99	214.62	217.52	219.94	219.95	209.93	218.99	216.17
207.05	202.36	203.54	205.97	205.1	200.52	202.57	206.84	204.95	207.57	208.36	202.58	204.67	203.92	206.59	203.51	203.55	197.65	204.48	204.15	198.12	202.95	207.22	204.87	202.87	205.24	203.08	200.13	205.86	204.12	199.48	201.44	206.8	207.35	202.16	207.66	206.9	203.73	198.79	200.93	206.66	203.3	202.53	200.38	206.65	205.41	205.25	200.53	206.47	203.12
204.27	203.4	204.36	201.25	201.04	202.65	200.55	205.17	203.37	204.96	201.48	205.24	202.47	199.35	205.18	201.03	205.75	200.69	199.23	205.71	202.91	202.41	205.95	203.59	200.33	204.35	203.65	207.47	201.6	201.97	205.65	203.11	203.63	199.41	205.23	204.94	205.58	200.87	199.38	204.23	205.82	204.49	201	206.02	202.32	206.67	197.13	206.39	201.1	207.53
201.62	205.71	201.83	201.7	203.87	196.7	206.33	205.1	207.41	202.34	201.18	201.61	204.46	208.04	203.06	206.16	201.67	201.53	203.51	202.32	201.58	204.16	204.27	203.76	208.87	198.9	199.32	201.91	203.41	203.46	205.23	202.52	204.26	204.43	205.14	205.5	202.61	205.15	200.52	208.97	203.97	199.44	199.84	206.31	204.38	200.87	202.12	208.14	203.42	202.97
217.03	213.97	213.2	216.95	220.33	218.24	216.39	214.38	219.18	213.88	215.81	217.14	221.11	211.61	212.28	216.5	216.61	217.03	214.79	219.46	213.72	214.41	218.33	216.64	216.65	220.52	218.8	217.97	213.28	217.83	213.21	216.83	219.7	217.33	217.26	214.91	215.83	218.21	223.05	220.21	222.21	216.94	217.5	214.51	217.43	222.21	220.45	217.07	218.81	218.14
204.99	210.52	204.66	206.03	201.84	205.51	210.59	207.38	204.64	209.7	204.58	206.35	201.26	205.19	207.34	208.13	205.23	202.7	212.18	203.57	211.39	201.77	205.29	208.74	206.93	204.28	207.72	209.19	211.32	203.15	209.98	208.26	208.14	206.74	208.13	205.55	202.36	204.83	209.09	212.17	205.3	203.47	205.91	207.23	205.85	207.31	207.42	205.78	206.51	209.71
204.69	197.9	203.28	201.22	195.94	201.97	203.71	199.79	200.59	202.19	201.41	199.9	207.78	201.32	202.41	197.43	200.24	196.39	203	200.77	199.31	197.53	208.45	198.69	199.98	197.21	198.22	203.76	200.44	202.59	199.01	201.96	202.42	201.18	203	199.98	198.22	193.14	201.88	199.43	202.74	201.83	199.57	200.53	199.29	198.65	201.42	199.21	201.12	196.13
201.58	203.03	203.37	203.65	204.13	199.98	204.73	201.12	200.99	200.19	203.1	203.27	205.69	202.43	206.91	200.42	201.48	204.46	201.77	205.06	206.06	202.09	203.22	203.07	207.12	205.63	205.23	204.61	200.31	203.67	203.17	206	207.14	203.93	202.45	198.92	204.77	201.68	200.25	204.66	204.77	200.85	208.12	201.32	201.61	206.99	201.31	202.39	209.35	202.81
208.4	212.44	208.56	212.99	212.24	211.29	212.73	207.12	209.45	212.44	211.84	206.7	212.83	210.45	210.32	209.85	210.51	208.38	207.14	210.64	213.59	208.78	210.31	209.07	212.4	207.83	209	210.39	205.53	209.71	212.74	213.98	212.42	205.98	207.65	205.71	206.89	212.57	210.4	208.18	209.43	210.71	206.95	208.41	207.07	214.83	210.51	207.23	204.46	207.28
198.02	197.17	200.43	198.26	199.85	197.52	199.62	200.21	191.37	192.33	203.35	203.75	198.76	198.5	199.24	193.13	197	195.91	203.87	197.26	198.55	200.45	198.32	196.9	195.55	200.54	196.24	203.62	201.36	196.79	196.57	197.31	193.16	197.89	196.26	196.69	197.75	196.59	197.4	197.02	197.81	200.99	200.3	194.34	198.43	196.14	202.15	197.04	195.69	193.62
207.3	203.14	203.59	204.55	204.06	203	206.28	206.9	205.55	209.22	205.42	205.34	204.99	202.07	202.96	200.37	208.22	204.88	206.65	201.05	207.77	203.09	206.32	208.61	206.84	206.58	206.5	204.51	204.63	203.32	202.28	201.44	208.59	206.37	208.54	205.22	211.24	206.29	206.26	204.06	203.18	204.93	206.97	203.17	203.83	210.18	213.91	206.89	204.94	202.31
212.28	209.24	214.33	210.35	210.75	212.34	209.14	212.45	210.25	210.31	209.92	206.89	208.32	210.18	212.7	211.31	214.7	209.61	211.81	209.48	211.2	209.35	210.31	210.79	208.72	208.77	209.72	206.24	210.77	214.93	213.49	212.44	212.88	210.82	213.59	207.35	214.78	211.05	212.89	204.79	207.5	215.63	214.54	212.65	213.71	211.93	209.15	215.55	214.16	208.19
211.93	203.62	207.18	208.84	201.89	208.9	206.21	207.82	211.46	209.81	209.62	212.25	213.36	210.09	213.8	209.25	208.43	211.15	210.06	210.47	209.53	205.92	211.55	211.33	213.2	202.47	203.56	208.46	207.38	204.1	208.89	210.83	209.44	208.02	206.87	207.06	209.22	208.38	209.95	213.01	202.96	207.19	215.06	212.19	208.08	210.22	207.34	204.99	201.93	211.8
212.21	208.24	204.23	204.96	208.25	206.38	205.95	208.23	207.76	209.43	202.71	210.07	207.26	205.53	206.96	210.22	209.45	210.42	208.87	202.81	210.32	211.16	202.27	205.08	206.64	209.15	206.21	206.13	213.85	205.1	207.23	204.38	205.91	207.84	210.22	202.75	204.95	206.98	211.64	206.72	208.71	203.66	208.15	207.12	207.84	205.85	211.34	205.3	211.72	205.82
196.68	197.95	196.66	193.87	197.19	198.01	194.14	196.04	195.68	194.84	193.97	194.01	196.84	195.08	195.69	191.18	194.95	195.69	188.41	196.66	195.76	194.25	195.24	191.14	194.82	188.85	199.82	199.04	198.15	194.15	198.36	192.96	192.22	195.13	195.6	199.43	192.93	190.54	192.08	197.04	194.87	200.05	197.04	195.33	196.4	196.47	192.51	191.21	195.64	197.82
213.45	211.99	211.5	211.63	211.84	216.61	209.64	211.62	210.05	210.57	209.02	211.69	217.98	220	213.44	211.97	209.14	210.71	212.19	214.59	211.02	213.22	209.18	210.78	211.44	210.66	210.66	219.3	207.74	213.39	211.03	213.94	208.75	214.71	218.14	210.33	210.67	210.58	212.64	209.21	211.35	213.62	211.26	211.51	208.22	213.05	214.06	213.41	211.71	212.6
202.46	206.78	205.22	205.1	201.59	207.43	203.54	205.25	201.97	200.64	203.99	207.09	206.49	206.27	203.68	203.98	208.75	200.04	202.72	205.89	200.46	199.83	204.8	206.11	200.07	194	205.37	203.1	210.04	202.83	206.24	204.8	203.68	204.3	204.05	208.65	200.05	199.73	201.57	206	204.37	206.59	204.76	202.17	203.95	205.32	204.92	207.58	202.65	201.42
208.95	207.96	206.28	211.37	211.52	207	208.98	206.48	210.1	208.28	211.69	211.57	207.13	207.64	207.86	206.31	209.8	208.64	206.4	205.28	207.95	210.65	209.45	209.57	210.51	206.2	206.7	209.76	208.65	209.29	210.72	209.54	205.41	206.91	208.41	209.28	208.42	210.89	211.33	210.74	208.97	208.2	207.34	208.43	208.02	209.84	210.61	205.42	206.73	209.72
216.91	219	219.22	218.78	219.66	215.13	215.56	212.45	217.16	221.81	218.97	222.7	217.02	220.3	219.68	222.04	216.89	220.87	213.45	216.98	219.96	219.18	220.08	215.85	217.62	221.01	220.25	220.64	216.76	217.91	220.22	223.12	219.26	217.57	215.62	214.26	223.18	219.79	214.89	214.17	217.47	215.83	218.35	217.05	218.51	213.5	219.26	217.55	213.25	215.17
201.9	199.21	194.4	198.14	191	194.49	195.63	193.56	200.98	200.75	204.02	201.42	198.08	204.03	195.43	194.4	198.54	196.34	195.91	197.16	197.9	204.08	196.67	197.77	198.96	198.48	192.09	198.62	195.03	198.23	198.05	199.94	202.03	198.64	196.98	199.54	195.09	201.67	198.01	198.74	200.44	199.71	199.09	199.64	197.81	199.47	197.28	200.62	194.86	199.28
211.21	211.07	212.39	211.95	213.26	205.83	215.85	210.82	211.23	212.66	211.51	209.7	214.6	214.24	212.4	211.04	207.6	211	207.3	212.27	210.63	209.21	210.99	210.62	208.88	214.14	209.79	215.38	209.78	213.12	212.98	214.39	210.4	214.71	214.36	209.33	211.09	216.56	212.85	215.51	211.8	208.79	215.66	213.22	215.89	207.1	208.88	211.23	215.48	208.16
211.41	204.35	207.13	208.67	208.18	208.68	211.63	209.93	209.68	213.14	210.77	208.17	210.97	208.7	208.22	210.05	206.68	213.5	207.71	207.55	209.24	213.78	210.17	209.49	210.57	206.99	213.87	210.26	207.85	207.85	214.49	212.72	204.64	212.1	204.7	211.68	209.73	209.1	210.62	212.6	210.16	212.58	210.78	208.47	205	210.22	205.07	210.71	206.39	211.37
201.29	199.13	201.95	199.4	205.37	201.53	200.46	197.85	199.37	201.78	200.49	201.54	198.25	196.52	199.04	197.66	198.33	201.74	205.99	196.75	200.14	202.37	201.89	203.27	200.29	202.15	202.26	207.16	204.37	200.94	195.02	201.95	201.06	200.1	200.73	201.79	199.94	202.76	198.65	198.93	200.75	200.32	198.65	194.55	197.61	197.35	198.3	202.62	199.19	194.68
204.22	206.86	200.72	205.88	203.31	207.58	207.13	206.31	206.17	205.43	201.77	206.47	202.68	209.78	206.2	208.72	202.88	208.83	204.13	204.76	210.05	208.34	205.67	203.17	198.66	207.28	207.28	204.78	208.5	202.16	206.32	205.69	200.97	204.19	206.12	204.74	208.88	203.08	206.66	203.79	205.13	204.99	202.76	203.08	204.54	206.93	202.11	202.86	207.19	212.79
203.68	209.36	204.66	212.04	209.84	205.35	211.28	209.95	205.78	208.58	212.82	205.56	207.6	207.9	206.37	206.82	204.37	209.53	204.33	210.02	210.89	209.48	210.86	210.86	206.39	203.27	207.02	208.06	208.57	207.36	209.5	206.06	206.16	203.13	205.87	210.73	209.48	210.36	208.36	210.32	210.94	206.46	208.93	209.63	209.7	206.01	206.51	203.06	211.18	208.22
211.75	209.78	207.96	207.45	203.48	203.28	206.63	205.12	204.77	207.97	206.95	206.96	209.42	203.38	203.41	207.14	205.04	209.47	204.25	207.45	210.94	206.25	211.42	212.72	202.85	207.04	208.29	210.74	206.19	208.89	206.02	206.47	208.17	210.49	208.03	208.46	202.68	205.94	209.51	209.04	204.06	209.68	209.38	203.44	211.93	207.58	207.22	210.19	207.37	206.19
218.91	215.85	219.57	215.62	216.5	223.52	217.67	225.03	220.65	218.85	221.64	222.75	217.66	215.67	224.42	219.69	217.6	218.72	215.96	217.79	219.8	215.69	216.47	215.28	216.31	212.86	217.98	213.69	218.65	219.6	217	214.09	220.25	212.55	214.79	221.03	216.68	213.78	214.71	216.73	220.49	218.03	219.18	218.21	216.74	217.78	220.33	216.58	216.06	216.27
198.17	198.15	200.66	197.68	198.43	197.33	194.42	199.06	202.42	205.76	197.9	200.62	201.59	200.2	197.2	199.24	196.51	197.65	196.11	196.08	205.41	199.95	198.1	203.08	201.09	196.01	197.4	200.07	198.82	199.01	206.68	200.65	198.16	197.14	197	198.33	200.9	197.67	200.96	198.93	203.08	198.25	195.13	201.96	197.7	196.82	196.17	198.2	199.96	196.84
219.05	221.01	219.45	214.83	217.91	213.47	220.6	211.75	219.59	216.12	217.8	217.23	221.69	219.3	216.08	213.88	218.03	219.6	217.01	210.83	219.83	220.83	214.86	216.46	217.55	222.06	215.44	219.2	213.62	218.17	218.45	215.44	215.17	216.59	213.49	216.21	217.4	213.98	220.66	210.59	221.81	219.16	218.22	217.47	217.04	220.59	216.36	216.62	219.46	212.82
203.27	198.45	204.11	206.49	200.71	200.14	205	203.42	200.57	207.11	200.96	203.54	197.73	201.59	200.14	204.92	201.48	200.02	207.28	202.8	206.79	204.99	208.36	198.21	202.91	200.59	203.31	206.03	204.46	204.07	203.6	205.92	198.8	201.41	202.58	203.88	202.08	205.36	199.95	201.41	202.96	206.19	206.63	203.4	198.88	201.84	203.38	203.64	201.09	202.57
209.12	212.49	207.94	208.73	212.62	211.58	213.69	209.64	205.26	211.41	210.96	209.33	212.53	210.49	209.49	209.77	210	210.25	206.16	206.55	210.34	206.85	208.46	213.24	207.46	206.97	210.04	205.7	212.06	210.86	211.19	203.35	208.74	211.3	211.81	216.83	207.79	210.68	210.18	208.14	206.15	210.87	208.33	208.59	212.84	212.27	210.43	210.21	213	212.23
206.7	211.43	209.66	208.36	206.57	207.04	207.63	208.21	211.41	207.44	204.82	206.51	210.28	207.16	205.77	206.4	207.84	210.34	202.64	206.13	205.87	209.31	207.44	207.56	209.95	208.7	212.34	208.61	206.46	206.06	213.25	211.19	208.3	205.31	202.55	206.9	208.08	208.26	205.14	205.45	204.27	212.42	210.89	206.95	200.68	210.24	209.94	208.56	206.79	211.39
211.15	209.44	211.41	210.7	210.07	209.45	216.44	210.91	208.26	210.71	211.73	213.85	209.39	211.96	208.54	217.76	209.81	211.28	209.5	213.91	217.24	211.05	213.43	213.58	221.27	213.34	209.05	214.83	218.43	212.8	214.48	211.79	206.88	217.36	213.12	216.6	216.93	210.76	211.14	216.78	206.9	215.47	214.23	208.35	214.84	207.91	214.91	210.3	214.88	211.17
205.76	210.88	215	215.88	216.39	206.26	210.85	210.85	214.66	206.85	210	211.09	212.68	207.05	210.83	214.65	215.38	214.07	215.15	211.42	209.61	216.91	213.21	215.79	213.64	212.26	213.77	214.18	213.27	210.34	212.35	212.67	213.77	208.64	208.02	208.5	207.18	210.68	217.53	213.67	209.22	209.06	217.12	209.7	215.68	212.98	215.04	212.04	213.62	210.08
203.06	202.91	202.34	206.46	200.65	199.99	198	206.91	208.14	202.04	203.7	198.64	201.52	201.87	199.78	203.19	200.92	200.63	201.96	205.11	205.23	205.61	199.38	208.95	203.56	203.83	202.71	203.15	200.89	198.39	201.62	199.72	200.4	206.67	200.9	203.77	206.33	203.93	201.55	201.26	201.59	203.98	205.02	208.91	206.72	200.32	200.61	200.37	201.99	200.63
209.06	208.68	210.42	210.52	209.03	199.35	208.31	211.26	209.48	207.93	208.97	212.14	207.49	207.87	213.89	208.18	206.77	209.55	209.05	209.64	206.52	209.63	209.03	203.77	208.12	206.92	207.51	206.24	208.04	213.67	207.87	207.52	213.98	211.42	210.33	210.23	207.92	207.94	213.45	208.24	203.29	209.26	211.24	207.64	205.97	204.67	211.76	200.58	208.67	208.96
209.7	213.75	208.24	208.59	211.02	214.14	209.8	213.2	212.8	213.96	214.61	214.8	211.85	211.65	210.34	209.08	213.9	210.42	208.9	213.02	208.48	211.76	211.67	208.2	207.79	212.18	216.06	206.74	215.28	210.4	214.39	215.85	213.63	212.26	211.87	211.88	213.2	210.31	210.16	208.62	212.23	209.62	214.04	209.27	213.52	213.8	211.09	214.25	212.73	209.16
209.31	207.49	210.04	209.21	212.82	210.14	210.3	205.36	208.27	210.12	208.86	206.85	208.57	205.64	210.61	206.12	206.89	209.68	210.45	206.36	206.92	210.2	209.91	205.52	205.73	209.22	205.46	208.62	206.79	213.01	209.18	208.1	206.63	211.91	208.35	205.97	209.52	211.8	208.96	205.48	210.18	206.53	204.54	207.17	210.56	206.77	210.42	207.31	206.63	208.95
210.29	206.05	212.33	207.46	208.58	213.26	210.39	212.49	208.76	209.42	213.48	213.4	212.57	209.3	212.79	211.5	212.46	207.22	209.07	212.01	214.3	213.62	214.46	214.88	208.95	216.87	210.42	213.02	213.47	210.34	211.67	212.94	209.42	212.68	213.89	209.02	215.16	216.31	214.27	211.72	215.33	213.59	210.82	209.69	211.78	208.74	210.05	211.57	214.85	214.54
207.15	207.44	207.67	208	204.12	210.31	208.85	211.03	207.3	213.58	207.87	206.98	205.28	214.25	205.48	206.29	210.88	210.1	211.19	207.57	210.84	209.06	205.79	206.47	206.13	206.56	205.34	212.3	208.66	210.4	207.85	212.72	209.01	204.98	206.25	205.12	210.64	201.68	213.09	207.68	209.11	207.81	205.9	205.06	205.77	206.6	207.53	210.28	214.19	210.38
216.01	214.9	213.98	218.69	216.57	218.17	218.56	214.12	221.5	217.55	218.63	220.02	213.29	218.27	217.48	219.87	215.57	219.78	213.32	218.5	214.98	214.82	219.36	219.92	213.38	218.15	219.77	212.98	218.06	218.23	216.17	220.13	215.21	215.57	212.96	213.72	216.61	214.91	217.72	217.78	217.19	219.97	215.87	220.77	216.18	217.17	219.06	217.99	215.93	217.08
208.08	208.58	213.05	208.53	207.39	210.4	208.69	207.92	207.8	208.12	204.15	208.56	208.18	204.88	212.65	211.07	210.41	207.68	209.49	210.84	210.8	208.66	207.89	207.46	205.56	210.86	209.06	208.03	212.65	210.58	205.21	210.43	208.82	212.91	208.19	208.12	211.5	211.78	208.12	206.3	207.95	213.2	212.35	209.34	211.61	206.92	209.89	204.84	211.26	215.82
208.35	204.95	205.28	208.3	205.45	207.19	207.02	205.03	206.71	208.1	209.76	208.18	208.01	210.3	206.8	205.36	207.35	204.42	206.66	209.78	209.93	210	207.66	209.83	209.17	206.45	211.59	206.73	210.24	208.18	206.58	208.34	209.28	205.58	208.41	203.17	208.71	208.02	206.1	207.65	210.39	207.3	210.56	211.77	204.76	209.13	212.09	205.09	207.61	206.36
202	201.39	197.34	200.34	199.06	202.51	198.44	201.35	202.23	196.44	202.36	198.39	202.34	202.77	200.82	200.43	194.42	198.96	197.08	199.78	199.59	198.33	199.49	200.67	197.57	201.72	196.03	197.21	203.65	196.03	197.65	201.63	196.37	199.47	206.51	198.28	198.43	198.05	204.36	202.59	200.41	202.48	202.82	199.6	204.11	201.82	199.65	196.2	197.64	198.01
209.39	211.13	206.68	208.48	210.39	213.42	209.8	205.75	210.72	204.66	211.33	209.73	208.11	204.19	209.25	204.26	210.79	209.98	209.51	209.26	208.02	208.06	209.55	208.3	212.53	210.86	203.37	212.13	213.6	203.72	208.99	208.94	206.65	211.94	204.81	207.75	212.25	211.77	208.09	205.74	206.63	212.76	211.37	210.89	209.42	208.12	214.19	214.77	210.19	213.32
216.41	220.21	216.93	211.42	217.29	215.54	213.94	215.62	215.26	213.74	213.92	215.8	217.63	220.38	216.25	215.24	217.86	213.52	216.48	215.94	220.71	218.13	220.71	215.48	215.45	218.52	216.29	218.27	217.99	218.32	217.34	217.67	218.56	217.59	218.8	220.06	219.54	213.59	217.68	221.49	212.45	217.17	214.61	218.25	218.85	217.09	220.87	218.37	218.31	217.53
206.89	212	207.5	207.82	209.97	209.87	207.73	207.63	206.73	206.82	207.67	211.3	206.79	207.14	203.06	209.94	208.53	207.85	204.93	208	204.9	206.79	213.37	211.01	206.57	214.63	208.4	207.83	206.75	205.72	208.93	207.09	209.6	212.46	207.23	208.95	209.68	204.17	206.63	208.8	212.2	209.7	210.52	212.46	210.04	209.2	209.18	210.54	204.22	207.04
205.3	204.07	201.84	204.08	205.35	205.44	203.74	202.28	205.17	206.94	203.27	205.49	203.78	207.1	199.81	204.72	194.2	206.81	203.04	205.68	200.98	205.05	202.36	203.68	207.99	202.19	202.4	202.04	203.01	206.37	202.84	203.08	205.61	205.24	205.34	208.15	202.29	206.05	206.9	206.01	202.61	202.1	205.4	201.09	200.35	203.31	204.51	201.1	205.32	205.34
215.87	215.21	214.73	216.89	215.34	214.3	214.89	216.8	220.61	219.2	217.61	220.77	219.17	218.48	219.69	212.68	217.91	218.75	213.01	217.44	218.81	215.18	216.81	218.19	221.24	214.23	215.21	213.16	217.27	220.11	217.19	217.62	216.76	219.7	213.37	222.79	218.71	219.93	219.15	213.77	219.95	219.79	216.11	215.12	217.56	212.68	213.18	219.68	215.21	218.99
204.82	206.07	206.28	207.85	209.14	204.53	203.44	206.38	203.7	206.07	207.46	202.74	203.13	207.03	203.15	207.89	205.05	202.11	206.53	206.41	207.21	205.34	203.01	202.59	206.15	206.03	208.66	199.87	204.65	203.32	212.27	203.18	207.21	200.37	200.92	207.28	203.4	204.76	205.58	204.81	203.62	205.12	200.06	205.79	206.59	206.04	205.16	206.23	205.86	208.25
211.04	205.4	207.98	211.39	209.85	207.35	203.67	205.13	209.91	209.96	204.83	208.53	206.87	206.99	206.61	205.09	205.72	206.73	208.17	208.43	207.68	209.72	211.94	213.2	207.92	207.59	208.78	208.52	210.95	212.95	206.97	205.13	208.17	207.54	210.09	205.83	208.27	209.25	204.54	208.9	207.78	208.07	209.26	202.46	210.89	208.88	205.64	205.73	212.08	209.47
199.92	204.43	206.64	202.51	204.01	202.46	201.51	202.55	204.8	202.97	201.17	203.17	200.87	200.64	202.22	201.67	204.71	201.8	201.14	204.39	202.21	203.02	195.5	202.48	200.41	201.51	204.28	198.55	196.27	206.01	201.28	202.13	207.09	199.03	201.59	203.87	206.63	200.21	198.39	197.94	202.97	202.15	200.82	206.09	204.01	199.35	205.35	202	204.58	202.79
209.64	214.04	203.82	211.74	210.07	209.29	207.45	211.1	203.78	212.41	208.4	203.3	204.08	209.74	214.28	203.64	208.8	208.53	208.35	208.92	205.61	207.21	210.41	207.45	208.08	207.45	208.26	206.59	202.45	209.47	209.08	207.68	206.26	203.52	207.23	205.18	205.63	206.56	207.74	206.39	213.71	207.66	210.65	207.79	210.22	207.1	210.87	207.09	208.43	208.48
205.98	202.46	208	199.23	202.86	203.24	201.12	209.36	204.55	200.42	206.33	202.63	204.24	203.5	204.24	208.1	203.99	206.14	205.47	198.59	202.78	203.65	203.41	200.29	206.54	203.21	201.03	201	199.84	207.04	203.42	205.38	199.02	204.7	202.94	201.31	199.14	200.45	200.22	206.36	204.23	206.16	197.82	201.74	200.7	204.01	201.17	201.24	198.61	202.88
205.68	202.56	204.92	209.67	205.04	209.88	211.34	208.68	205.23	208.51	210.66	204.44	206.55	207.63	208.63	207.68	208.63	207.31	208.91	210.61	206.78	207.11	204.7	210.43	204.02	209.69	209.78	208.23	208.98	209.23	213.26	207	211.61	208.73	210.06	211.18	207.22	204.77	205.23	207.37	208.2	210.4	210.51	207.8	210.55	201.91	205.23	204.73	207.81	207.98
195.3	203.08	195.8	199.41	198.76	199.05	196.23	198.27	199.74	201.25	198.11	200.01	196.56	201.2	195.93	190.95	199.66	202.1	198.32	195.72	199.96	196.64	200.85	195.4	206.07	201.17	204.51	198.12	195.45	199.84	204.3	201.41	200.6	201.1	203.16	198.2	199.04	194.92	198.61	197.61	201.59	199.63	199.34	202.17	204.76	197.8	205.78	196.93	197.35	199.03
201.46	198.09	194.63	198.67	200.88	197.5	203.92	198.23	196.85	201.64	201.55	198.14	202.7	202.08	201.6	195.96	203.23	199.54	200.32	200.28	200.81	202.95	200.71	200.09	199.91	196.23	203.09	193.5	202.61	200.65	197.55	202.44	205.73	199.25	202.74	202.59	202.71	199.26	202.69	205.44	199.64	197.33	203.88	201.76	197.75	203.01	198.02	200.86	195.89	205.04
210.35	211.82	210.61	208.24	210.19	208.23	204.07	204.06	209.75	208.47	207.34	207.79	211.79	215.24	213.15	209.2	209.72	203.25	208.09	211.47	208.96	211.09	211.38	209.9	211.43	210.66	208.34	213.12	209.66	209.77	216.33	206.16	206.7	212.41	208.3	203	211.03	209.02	208.82	205.87	207.93	214	208.36	209.26	207.01	203.19	209.56	203.45	206.29	208.96
212.41	214.01	210.59	208.26	213.81	216.1	216.76	212.11	213.8	214.48	210.09	217.18	212.82	209.19	208.35	212.17	209.55	215.11	208.12	215.15	217.13	212.81	217.78	211.41	211.64	212.68	211.77	213.1	212	211.74	210.03	211.61	218.09	213.91	209.92	213.37	217.44	211.04	209.13	214.12	213.37	216.9	212.65	210.98	213.73	214.42	215.07	210.65	213	213.68
207.31	210.34	211.2	207.24	209.74	210.23	205.4	206.35	205.12	209.23	208.25	207.58	209.04	207.76	206.53	212.12	208.88	205.76	214.55	210.46	211.7	205.15	207.99	210.12	211.47	211.41	212.16	207.28	209.83	209.64	208.57	206.09	210.48	208.85	209.56	208.05	209.74	213.47	210.65	209.39	212.96	206.9	211.26	212.4	209.06	211.29	211.77	210.27	206.76	208.11
200.25	200.5	197.23	197.52	193.92	200.49	196.01	200.57	198.18	196.6	195.13	201.1	197.62	192.6	197.11	203.55	198.01	197.99	200.89	198.72	195.16	196.82	203.21	202.79	204.09	197.71	203.03	196.55	202.25	198.75	203.42	195.26	201.73	199.06	200.3	198.96	203.13	198.1	201.77	201.78	197.99	195.34	197.46	201.48	203.58	198.6	198.88	199.76	200.27	205.15
219.94	219.47	218.7	214.79	214.21	217.71	219.02	221.13	215.37	216.95	213.31	213.17	216.59	215.19	217.49	218.09	214.34	216.05	219.48	218.91	215.88	216.15	217.81	216.64	214.99	216.05	218.31	217.05	216.17	219.15	220.1	214.86	219.29	215.06	217.41	215.59	212.95	218.82	212.64	214.48	217.93	223.4	216.24	221.36	214.13	217.68	213.64	216.76	217.3	221.09
199.21	200.71	200.88	205.98	202.59	202.9	202.47	203.95	197.11	207.68	200.06	197.66	204.14	202.41	208.6	205.9	200.18	206.77	202.26	201.04	206.13	204.38	202.3	206.02	202.79	202.89	206.06	204.98	201.91	205.26	203.58	202.4	205.39	201.28	201.9	203.19	203.76	206.22	200.82	203.86	206.42	203.43	201.5	206.56	201.86	200.17	205.99	204.45	207.58	202.99
204.63	206.73	208.99	202.73	203.29	202.9	203.47	205.24	207.7	202.49	206.04	201.73	203.3	197.51	203.71	205.48	203.28	202.94	204.77	204.67	201.41	204.08	201.31	199.1	205.62	202.95	208.31	206.17	208.17	202.06	199.76	205.72	207.69	200.56	205.23	207.68	204.72	202.81	200.86	205.55	204.18	202.68	202.19	207.58	205.31	203.8	203.84	202.24	199.82	200.91
197.57	200.93	195.27	203.5	199.55	195.98	200.17	196.74	200.95	197.78	198.68	204.21	198.87	197.13	199.15	199.83	198.33	198.06	199	198.69	200.15	205.29	197.69	196.42	200.39	202.08	197.59	201.02	201.33	197.7	198.19	199.59	202.92	202.58	199.8	202.28	194.47	198.88	194.56	194.14	198.91	195.58	193.57	195.84	197.5	196.56	196.47	199.08	198.35	198.98
221.48	218.54	215.45	212.4	214.98	216.39	217.47	215.3	218.18	214.4	219.46	215.71	217.47	214.03	220.78	217.7	220.9	218.25	218.94	215.24	216.87	219.97	219.19	216.78	216.12	218.28	221.47	217.15	215.47	217.56	219.18	220.85	214.22	218.8	217.98	220.11	220.39	219.33	219.62	210.41	221.54	221.65	212.97	214.13	216.96	215.32	215.53	217.83	219.07	216.69
207.26	204.91	208.94	208.2	203.46	210.8	209.66	207.7	208.44	207.38	210.52	205.51	210.01	209.9	209.43	204.92	212.89	207.9	212.52	205.87	212.96	211.93	210.33	204.49	207.69	210.23	213.41	210.07	207.7	211.88	205.44	214.74	209.08	208.98	207.32	210.84	207.66	204.41	203.95	205.25	207.14	207.69	208.24	209.07	206.67	207.68	206.83	212.25	211.81	210.23
207.42	205.96	209.43	201.73	206.56	205.97	210.04	207.7	211.89	203.29	209.24	206.97	208.91	207.54	208.41	205.74	208.06	207.6	209.68	206.94	209.03	206.01	205.42	212.62	208.27	206.7	206.84	208.9	209.91	207.23	206.78	207.82	208.28	206.82	211.23	212.84	208.06	208.04	213.46	204.83	207.32	207.28	203.55	204.2	205.72	209.36	211.37	208.88	205.07	205.01
203.4	206.47	205.33	208.52	203.68	206.21	209.79	209.21	201.53	201.37	206.92	203.96	199.32	207.55	209.11	205.58	200.17	207.56	201.26	203.21	208.73	202.91	202.54	202.62	204.59	201.61	206.87	206.26	204.77	205.07	203.95	208.55	202.33	204.69	199.97	200.32	206.22	203.71	205.15	202.11	200.51	205.2	202.05	203.96	209.49	202.07	201.88	201.8	203.43	207.81
201.48	204.76	203.29	204.22	207.05	204.51	205.32	204.13	205.04	207.14	204.53	207.38	198.75	207.52	205.99	200.21	205.61	204.46	205.68	203.94	210.03	205.55	203.73	207.04	205.67	202.32	210.74	203.67	202.17	207.02	206.86	204.99	201.96	204.8	203.02	202.5	204.55	208.25	204.07	207	209.87	204.34	207.44	202.07	205.93	208.51	202.53	206.41	204.23	203.6
205.08	205.41	205.07	202.98	206.62	205.48	204.83	201.91	202.95	200.74	204.54	203.14	208.77	204.2	203.75	207.82	203.1	202.54	201.08	203.07	208.92	202.43	205.11	208.54	203.93	202.01	204.68	204.87	206.9	205.07	203.01	200.84	199.41	207.29	199.35	204.59	200.88	203.32	205.41	205.62	201.72	204.86	203.2	207.59	202.53	204.6	204.2	207.23	204	202.59
206.69	210.01	209.93	208.98	214.89	206.26	209	214.09	211.66	208.38	211.78	210.03	208.78	211.36	206.39	207.14	214.39	213.49	209.04	213.11	210.67	209.03	206.15	211.94	210.84	210.05	212.14	207.63	209.7	212.1	211.43	204.99	206.23	210.97	208.53	204.34	205.64	208.04	210.9	207.6	210.93	211.64	209.39	213.58	209.46	205.67	209.38	206.62	211.16	209.37
206.03	209.99	211.44	208	210.26	209.76	204.04	209.19	206.41	209.6	213.22	211.15	210.15	209.42	210.48	208.3	208.3	205.68	210.08	204.7	205.39	207.86	208.84	209.44	210.84	209.92	210.26	211.45	211.73	211.04	207.93	207.45	210.73	209.28	210.58	210.64	210.14	211.15	213.51	210.39	208.88	213.79	207.79	206.2	211.77	209.79	212.78	207.67	207.37	211.01
212	214.95	207.87	212.82	213.42	218.56	211.28	210.28	213.88	210.22	216.37	213.38	213.78	212.74	215.05	214.91	211.08	212.39	217.53	212.52	213.53	214.67	213.92	214.04	219.04	216.96	208.34	211.34	213.48	219.57	212.5	210.64	212.7	215.37	211.32	217.95	211.57	211.21	214.86	207.35	211.71	210.98	214.12	214.35	212.12	208.93	216.41	212.29	218.12	208.29
211.39	209.6	207.05	211.02	209.93	208.31	212.84	202.3	207.66	207.08	207.61	206.68	208.48	208.75	211.07	210.24	205.28	207.92	206.76	210.81	208.82	209.67	210.58	206.43	207.17	210.71	207.54	208.49	207.51	206.86	211.93	212.41	207.46	209.27	210.29	207.76	206.3	211.58	208.45	211.63	206.29	208.14	205.31	207.48	206.03	206.1	207.25	211.89	206.87	209.01
206.29	202.34	203.86	204.52	203.18	203.68	202.44	201.37	199.94	203.41	200.02	200.53	200.31	206.77	199.31	201.31	204.48	201.2	204.82	205.34	202.21	203.5	202.77	204.08	199.44	202.31	199.99	203.93	202.83	203.6	200.11	201.38	209.23	200.74	208.13	203.53	201.6	203.53	207.24	204.13	205.41	206.47	204.8	204.26	200.89	202.54	201.23	201.57	206.66	206.6
199.43	196.11	196.97	199.75	195.53	200.29	196.81	206.14	203.33	196.66	196.87	197.16	201.71	199.3	202.65	201.08	201.68	199.64	198.81	199.4	199.9	203.43	197.29	198.94	198.99	195.53	199.61	203.02	202.64	201.72	197.79	197.06	198.3	201.29	204.06	197.15	203.1	202.54	201.72	199.43	202.28	201.8	200.25	199.46	200.5	200.33	198.78	199.42	200.55	203.07
211.64	214.88	211.55	211.88	210.68	213.05	213.27	213.28	213.13	212.1	212.53	213.72	215.32	211.5	213.26	213.28	214.37	210.51	213.44	208.94	208.76	208.25	209.51	211.34	212.59	212	214.66	215.41	210.39	209.59	211.39	213.37	211.41	210.91	211.6	215.91	212.94	214.31	206.63	212.59	209.66	213.52	211.05	209.07	212.06	213.78	211.41	214.16	210.17	212.06
199.16	203.84	200.62	197.09	198.82	201.32	200.01	202.62	198.96	199.29	201.64	200.9	200.85	204.49	204.91	204.4	199.52	199.01	198.94	199.62	201.91	203.5	198.35	203.48	201.88	198.79	199.8	200.45	201.68	200.11	203.39	198.1	200.05	202.72	207.16	204.15	202.13	199.28	200.71	203.64	199.17	202.5	202.51	200.28	204.07	201.22	202.41	201.35	201.53	203.35
215.77	214.13	221.32	221.58	215.15	221.91	223.11	219.21	217.26	217.86	210.89	215.77	216.98	217.88	219.14	221.61	220.63	215.48	214.95	216.14	218.85	219.68	216.27	216.54	216.17	215.12	212.51	215.66	217.11	218.22	218.05	214.34	211.06	214.64	219.63	222.19	218.13	213.44	214.18	216.33	214.55	214.34	214.17	217.32	218.49	216.94	213.77	215.17	216.53	218.48
213.41	209.9	207.52	209.42	217.3	212.99	205.07	213.11	209.61	211.58	206.62	211.86	213.5	212.96	214.63	214.12	210.47	216.76	210.01	217.73	213.48	207.85	207.79	217.63	209.68	209.62	215.14	207.96	214.34	217.84	211.13	212.96	209.76	211.14	214.58	210.99	215.38	210.47	212.41	210.8	217.63	212.16	210.82	212.1	213.46	206.6	208.66	211.75	208.12	209.44
209.56	208.63	209.87	208.68	203.18	205.53	207.71	207.17	208.85	209.23	210.26	212.95	205.86	208.22	206.71	205.49	207.54	207.51	208.19	207.55	207.36	212.85	204.91	209.88	207.84	203.57	207.3	210.34	207.75	204.52	208.59	205.36	207.24	205.73	206.11	210.31	204.77	208.68	211.09	206.93	208.07	210.4	209.11	211.53	209.86	205.8	211.33	209.45	207.12	209.68
197.8	202.75	200.36	195.06	197.48	198.7	193.1	198.42	200.41	195.59	196.47	202.12	200.38	195.97	197.57	194.19	195.29	195.73	197.4	195.46	197.85	200.96	196.36	199.73	199.54	194.72	202.34	202.08	199.71	194.03	198.62	200.01	194.9	196.56	200.09	197.34	196.7	199.4	195.46	199.49	193.7	200.61	195.95	196.99	197.43	197.01	195.15	199.64	199.21	196.81
201.3	210.33	209.25	207.26	208.93	199.7	206.54	212.94	206.59	209.55	209.83	209.99	209.15	212.85	216.22	209.84	209.69	207.97	211.33	205.25	210.91	210.53	204.98	206.65	209.3	209.87	206.42	205.07	208.82	209.67	205.82	207.18	212.27	208.17	205.64	209.7	210.02	208.04	209.84	209.25	210.73	206.49	208.35	212.83	207.27	211.99	207.17	210.86	212.64	211.05
209.78	212.77	214.11	207.55	213.06	212.65	209.58	213.03	209.23	208.2	213.92	213.53	209.33	213.67	208.13	213.82	213.99	211.98	212.19	213.5	217.66	212.57	215.52	218.52	215.92	214.97	212.23	211.24	210.52	209.41	212.25	213.52	214.33	213.82	211.03	214.25	210.73	212.86	211.88	215.97	207.5	209.34	214.23	210.9	216.62	212.05	209.66	217.85	210.95	214.72
215.33	221.21	222.77	215.7	217.95	218.18	214.21	212.95	220.6	217.49	212.58	217.54	216.84	219.63	218.99	218.84	217.44	219.43	218.14	215.21	223.65	215.95	215	219.85	215.37	214.04	213.34	219.35	216.01	216.11	218.32	216.17	216.02	218.92	214.52	216.1	214.56	216.12	217.38	213.6	213.86	216.43	217.87	216.99	217.21	212.47	219.5	220.25	217.49	217.76
202.39	208.92	199.78	205.59	205.24	206.55	195.8	195.62	200.89	199.39	206.35	203.14	199.6	204.36	203.43	201.99	204.53	203.74	202.27	201.53	202.61	205.54	200.67	201.61	202.06	201.15	203.08	200.36	201.64	202.85	205.16	205.1	203.29	204.62	204.84	198.74	204.2	206.81	203.33	202.03	203.05	204.56	203.26	203.34	200.43	202.85	202.68	204.69	203.3	202.48
214.8	216.73	214.45	213.42	218.79	218.17	216.91	212.77	217.57	217.81	221.98	221.31	217.14	216.91	219.49	217.7	215.55	213.86	222.96	213.88	218.02	218.2	216.62	216.88	220.94	221.47	220.66	216.07	216.86	215.71	221.01	213.75	217.96	224.22	221.48	219.93	219.31	219.71	216.29	222.28	216.87	219.33	218.02	219.48	221.99	219.27	218.88	213.53	218.06	220.31
207.91	207.15	202.52	208.34	206.09	202.42	204.72	203.09	205.6	200.18	200.99	203.22	206.17	207.9	203.96	206.78	200.23	204.75	203.48	206.61	210.74	206.42	206.84	205.92	207.5	206.86	204.61	204.33	206.62	209.57	211.99	208.56	208.5	208.62	205.32	200.97	207.14	211.07	201.6	203.4	206.81	209.07	207.83	207.23	204.42	204.64	208.05	201.8	204.17	200.67
212.98	210.2	216.87	209.38	209.35	210.95	210.87	213.14	216.41	212.31	209.54	214.63	218.22	210.97	213.39	213.46	210.76	212.54	210.97	211.85	211.26	207.78	214.24	210.7	207.89	211.99	210.78	212.48	211.99	214.07	218.68	213.14	208.08	215.71	215.15	211.71	212.22	215.63	212.16	211.07	213.73	212.17	211.74	215.54	216.45	209.98	211.05	208.88	211.1	210.23
202.38	202.29	203.88	201.45	207.22	201.41	200.36	205.03	204.89	200.85	199.68	202.43	201.75	200.96	202.64	200.96	202.67	204.44	206.26	202.23	201.13	198.25	203.06	206.89	205.14	202.68	202.58	202.78	201.33	203.12	202.25	198.08	204.04	206.4	202.83	201.7	201.35	203.04	205.18	202.92	197.93	199.83	202.45	201.75	203.44	198.15	203.77	203.05	201.88	203.36
199.87	204.44	203.65	206.13	202.46	201.53	207.88	203.23	206.2	201.39	203.23	204.06	205.71	203.59	206.88	203.13	202.39	204.64	202.64	204.38	204.04	206.47	203.38	200.9	203.53	200.59	202.75	205.13	199.84	203.23	200.8	201.9	202.57	204.19	207.54	203.74	204.54	198.75	202.5	201.24	206.18	205.82	207.87	200.68	206.26	202.87	209.16	204.11	206.42	201.91
199.66	205.6	203.89	201.04	203.23	198.8	200.11	202.76	202.93	196.92	202.85	201.36	199.7	199.88	205.48	199.4	197.56	203.28	205.79	196.94	203.59	202.98	206.64	198.78	203	206.17	202.01	202.39	202.48	196.37	201.87	201.46	203.87	204.01	199.52	198.16	198.99	198.25	201.49	196.58	197.82	200.22	199.94	200.41	206.83	199.45	203.59	200.13	202.08	203.83
197.62	200.4	201.41	202.46	199.55	200.88	203.13	203.77	199.91	203.23	199.23	198.28	200.14	199.3	195.05	198.71	202.53	202.21	200.31	201.22	205.05	199.81	199.49	202.33	201.2	199.21	198.95	195.77	202.45	198.14	203.11	202.78	200.12	199.12	201.1	198.3	200.4	201.03	199.4	200.46	203.74	196.97	197.79	198.55	199.17	202.09	198.26	199.44	199.63	200.17
198.85	195.65	197.74	201.45	200.68	198.49	197.95	195.46	201.5	199.49	197.19	203.37	201.76	201.72	200.05	200.45	199.37	198.38	201.08	198.48	199.82	201.31	201.23	197.2	201.1	204.41	201.54	200.58	202.46	201.2	196.95	194.24	198.26	197.04	199.38	201.44	199.47	199.62	200.43	200.42	199.42	198.02	200.55	200.39	198.7	201.34	199.87	199.36	196.57	196.95
199.27	197.07	198.05	204.08	199.69	195.33	196.37	193.03	198.27	198.56	198.17	201.34	197.81	206.62	194.31	200.73	202.94	200.15	200.46	196.61	197.29	193.89	199.43	196.61	198.48	200.94	201.5	198.64	196.22	197.79	198.17	198.11	196.52	197.87	198.5	197.42	197.81	198.11	197.69	199.01	197.46	194.08	200.58	198.16	198.22	196.6	198.23	202	197.11	196.71
210.13	203.62	204.12	211.1	214.36	206.88	204.91	209.12	204.58	207.7	212.65	207.9	201.88	204.07	204.7	208.17	209.61	207.91	207.49	209.04	202.49	208.24	205.73	207.85	204.15	209.19	212.37	210.45	204.85	205.79	206.09	206.53	202.05	210.11	208.72	211.05	209.74	208.24	202.9	208.34	206.63	208.92	205.04	207.98	205.67	206.95	208.84	205.15	205.89	204.85
210.43	212.18	207.18	211.39	205.71	211.18	212.67	208.43	209.52	207.47	203.95	207.6	205.51	211.86	210.91	211.62	208.45	213.94	210.02	208.69	206.95	203.43	209.18	209.78	207.73	206.13	204.81	210.37	207.44	206.74	207.98	204.31	206.71	208.39	208.03	206.87	209.57	205.98	208.67	204.99	211.34	209.13	204.23	211.89	213.16	209.46	209.16	209.45	208.14	208.47
217.62	220.19	220.12	215.36	216.04	216.08	213.53	217.19	212.32	215.67	217.92	215.62	210.81	216.81	218.3	216.78	221.01	215.99	217.23	218.59	218.84	213.65	222.33	214.33	217.31	218.53	217.35	219.66	219.38	213.26	218.17	220.7	218.49	221.89	220.07	216.41	214.45	220.26	219.26	214.73	214.18	215.7	219.13	219.85	216.51	221.82	218.97	220.09	218.52	216.78
204.88	208.19	205.85	205.75	204.17	205.31	207.55	205.28	207.84	212.61	205.86	205.52	209.26	206.62	204.69	207.15	212.4	210.01	208.11	207.45	206.09	207.35	205.31	208.73	209.08	208.02	206.02	207.42	211.42	211.67	200.41	204.65	208.23	208.88	203.69	204.72	208.61	205.18	212.51	210.06	203.33	208.01	209.49	207.4	209.07	210.06	210.05	207.16	207.85	209.12
209.04	206.86	208.36	207.45	207.57	207.09	206.21	212.97	207.21	207.31	208.4	213.26	209.52	203.4	210.11	209.36	207.58	209.21	211	209.67	211.13	206.17	213.05	207.13	207.61	211.3	205.47	206.74	210.04	207.28	207.59	207.78	201.74	205.09	208.55	208.3	204.72	208.79	208.95	207.87	206.65	208.1	205.51	202.95	207.43	203.44	207.9	207.67	210.49	211.83
205.21	208.93	208.7	213.21	210.27	209.19	206.71	207.67	210.11	210.49	209.51	207.53	212.25	204.25	206.61	207.93	206.72	205.22	203.39	211.74	204.06	209	205.26	203.5	207.24	207.99	210.89	207.48	210.74	204.92	205.74	210.11	209.81	209.26	203.21	208.17	209.2	212.82	212.86	208.02	205.24	206.41	203.53	208.39	206.83	208.71	213.94	212.79	207.97	209.35
203.16	211.64	208.72	205.83	211.05	204.17	208.96	205.91	207.96	205.26	207.74	211.11	207.51	206.09	208.29	210.22	204.9	209.39	208.24	208.34	209.57	209.79	204.8	207.38	204.59	204.54	204.39	211.83	209.54	204.72	205.6	209.94	208.11	210.47	209.32	204.77	203.19	211.77	209.19	211.53	204.19	206.27	211.38	206.21	206.69	211.56	213.06	204.02	206.32	209.74
210.21	207.7	203.89	209.22	207.66	212.92	206.67	208.35	206.89	205.08	209.68	210.21	209.71	206.95	205.8	209.45	211.6	213.77	205.41	212.39	207.38	205.49	207.19	205.64	208.15	208.88	208.94	206.43	208.61	206.42	205.92	211.6	206.35	208.16	206.49	212.78	214.63	208.56	210.58	206.81	209.83	212.05	210.98	205.63	211.38	207.24	211.57	206.61	203.06	208.04
211.76	219.24	218.59	218.95	214.21	219.58	214.02	218.83	215.54	214.92	218.82	214.64	214.54	217.87	218.27	213.11	215.96	210.28	219.7	221.69	214.38	218.29	215.7	219.57	217.26	222.2	215.02	218.57	215.49	221.32	215.63	219.04	218.5	217.44	214.82	219.34	220.76	218.2	216.32	212.12	216.11	216.24	215.71	217.42	214.21	217.26	219.44	221.77	218.25	217.42
205.82	203.8	200.1	205.85	206.57	201.58	206.85	203.34	201.04	198.32	206.52	208.1	208.74	203.7	204.29	206.33	205.18	202.61	203.61	205.38	205.4	204.13	209.06	200.88	208.17	206.8	205.99	201.02	200.69	205.11	203.73	203.7	204.83	208.2	209.22	206.78	201.86	206.46	202.15	204.5	202	205.77	206.34	203.4	203.91	208.68	208.33	206.37	209.79	205.96
215.93	216.11	217.51	216.61	216.99	217.01	216.25	216.64	218.41	213.55	213.54	218.17	215.41	210.32	216.08	214.78	210.62	218.05	220.11	216.15	218.43	218.28	215.31	217.1	216.86	215.6	220.2	214.67	218.08	213.89	216.19	215.8	214.54	219.55	215.37	219.62	213.9	220.57	219.05	217.33	217	216.65	221.31	218.57	216.33	215.32	221.61	214.87	213.97	216.01
204.69	206.95	206.15	206.47	212.35	211.05	204.6	209.61	210.96	210.5	204.48	207.36	204.82	210.02	209.12	205.74	204.23	204.34	206.38	211.14	206.72	201.88	206.44	209.49	207.04	208.2	206.85	211.47	208.43	204.86	209.97	206.18	206.66	203.89	208.48	206.6	206.86	208.89	206.84	214.29	209	202.79	207.45	207.69	209.74	207.25	206.44	211.67	210.74	209.38
211.5	208.11	209.49	209.99	210.47	209.46	206.9	208.59	207.99	209.69	209.42	208.45	206.64	210.46	206.24	209.29	208.82	211.4	205.9	207.25	203.68	209.03	210.86	205.12	204.11	205.45	211.24	207.83	205.53	207.67	207.82	208.36	205.88	202.78	209.44	209.17	209.78	205.49	207.03	207.54	212.26	209.99	208	205.55	209.76	210.27	204.99	208.6	208.38	207.86
207.43	204.97	202.1	201.41	204.15	200.58	202.8	200.63	201.93	198.25	201.28	205.22	201.39	200.55	202.89	200.47	200.29	200.18	200.79	199.8	203.09	199.88	202.13	204.43	203.53	201.76	202.48	204.81	205.09	203.5	203.85	200.48	203.64	198.6	203.04	203.88	200.21	204.56	198	203.56	204.79	202.2	203.67	201.57	205.21	202.56	204.31	206.63	205.92	202.84
205.03	207.04	201.18	207.68	202.06	205.66	201.64	202.39	208.05	202.85	204.25	206.7	205.85	205.61	211.28	202.32	207.38	203.63	204.1	203.9	203.77	203.06	206.44	204.52	207.86	209.03	201.66	204.14	205.24	205.62	206.82	205.51	204.33	203.89	205.98	212.86	200.69	201.78	201.86	203.23	205.06	201.64	204.12	203.81	201.98	205.01	204.79	206.78	205.73	205.68
195.08	200.39	200.12	197.55	196.59	199.11	198.14	197.59	197.78	201.57	200.62	195.29	200.35	196.91	201.35	196.36	199.36	193.82	196.63	198.06	198.04	200.57	200.02	202.47	194.67	194.33	205.13	199.83	197.94	196.17	204.03	202.08	203.19	196.42	200.29	198.26	198.63	201.34	195.52	198.27	201.85	205.73	199.6	200.31	194.66	199.19	201.02	196.83	199.76	201.17
210.04	208.62	213.03	212.61	210	210.08	211.99	214.4	214.09	210.22	209.82	208.73	211.43	213.48	211.68	209.98	215.06	209.57	209.93	210.41	212.9	212.45	211.19	207.83	212.97	211.75	208.47	212.84	208.22	212.16	210.29	212.07	208.59	209.85	209.08	217.29	211.76	211.22	212.22	212.66	213.23	210.7	212.3	210.06	210.24	212.55	212.81	211.44	211.02	209.06
213.81	214.16	217.15	213.15	205.87	215.4	207.59	214.89	211.64	210.35	212.71	213.58	213.54	212.65	214.2	210.44	214.36	213.33	212.51	213.16	212.45	211.15	213.24	214.61	211.45	213.98	213.49	217.51	210.92	212.49	211.16	210.69	210.36	214.15	214.43	209.25	211.06	211.01	211.21	214.76	212.75	210.24	209.73	211.34	213.76	208.02	207.23	211.18	211.95	211.02
213.32	214.07	213.49	214.38	212.82	211.93	213.32	210.54	217.23	212.85	215.32	211.99	211.73	213.86	210.14	210.18	213.2	218.15	216.79	210.65	213.89	212.18	215.23	211.34	213.86	212.89	212.14	210.92	212.1	211.44	212.21	209.32	214.81	214.72	203.19	215.67	210.15	211.9	211.35	209.73	210.73	209.55	213.08	210.76	212.56	210.12	210.93	213.34	204.1	211.39
207.26	208.48	207.29	207.61	201.38	203.87	206.87	208.03	207.63	209.9	207.27	204.14	203.24	209.69	209.52	204.04	213.31	213.21	206.99	202.45	203.49	205.89	208.69	209.74	206.97	209.97	208.04	203.93	204.73	207.38	211.68	206.22	207.62	204.46	207.81	210.29	207.46	207.19	208.09	208.96	206.72	210.03	206.35	204.56	206.41	208.76	209.24	207.49	210.42	209.83
209.16	206.21	209.54	203.81	204.75	206.71	212.71	210	207.71	205.55	207.32	210.38	210.4	208.46	206.37	206.69	205.61	211.35	215.46	211.54	208.6	203.56	207.07	209.56	208.52	211.17	208.26	208.96	211.83	208.61	208.64	207.73	211.35	210.29	208.53	205.84	206.43	206.9	205.48	206.54	214.16	209.39	205.63	210.62	208.29	207.5	206.79	208.32	208.65	206.66
208.62	210.48	211.8	212.39	207.44	209.97	210.33	204.73	206.34	213.59	211.83	209.35	209.9	213.44	212.77	206.18	204.57	213.82	209.73	209.18	209.97	207.58	211.44	209.99	206.78	210.51	209.7	209.49	206.85	210.09	208.83	206.58	208.72	208.08	212.17	214.8	211.54	210.69	205.82	211.9	209.09	208.38	207.95	204.38	209.9	205.93	209.11	210.09	206.7	210.5
210.93	206.05	209.93	206.31	213.5	209.96	209.49	207.85	207.81	214.16	211.55	209.24	209.16	209.37	210.26	208.07	207.38	209.42	208.05	204.86	210.42	210.55	207.04	209.13	213.01	209.07	213.53	208.85	208.86	206.88	208.73	209.67	205.85	210.13	206.08	211.1	210.21	213.05	205.11	209.77	208.4	211.87	211.15	211.26	207.66	209.78	205.99	205.8	209.18	205.97
207.35	209.11	213.15	204.98	211.96	205.18	204.36	203.4	209.88	208.58	207.91	207.96	206.65	204.57	209.74	207.87	212.27	207.06	209.52	209.91	206.37	205.07	207.91	209.86	213.18	209.07	207.67	207.59	213.7	214.19	208.57	207.69	209.03	204.77	212.37	209.39	210.98	211.63	207.36	208.65	206.91	208.5	207.92	207.15	205.68	211.47	209.32	209.22	203.76	209.25
202.8	201.03	203.98	203.96	205.87	200.87	206.8	200.09	200.69	202.26	199.69	204.17	203.96	203.15	199.31	206.84	206.68	207.78	205.14	209.25	206.64	205.72	200.82	206.77	205.01	206.03	205.26	204.81	203.71	204.11	202.83	202.62	205.33	204.03	201.62	201.24	204.59	202.55	203.9	201.45	204.38	204.85	203.1	202.1	202.65	204.53	201.89	205.78	204.26	200.85
210.66	209.72	205.36	208.89	212.81	208.88	210.95	205.52	208.96	208.99	214.92	209.21	209.06	209.5	214.42	203.16	213.73	204.72	209.84	212.06	212.59	213.46	213	208.63	208.13	206.76	211.96	208.96	208.37	210.04	208.06	212.61	208.07	212	210.27	210.08	210.3	207.52	210.49	212.66	210.88	210.08	211.37	209.94	213.8	212.37	211.72	213.41	210.61	212.37
209.17	213.93	216.45	211.36	212.71	211.99	207.78	210.81	217.57	212.95	207.99	214.6	212.3	213.22	212.97	213.7	210.75	209.27	214.84	209.53	212.86	215.74	210.3	212.15	212.54	210.56	212.47	209.3	212.29	215.09	213.76	213.22	208.53	210.97	213.25	206.96	210.86	212.26	213.57	207.79	213.27	212.48	215.47	209.86	209.9	210.69	211.87	213.22	216.25	212.58
207.58	211.13	210.45	211.08	210.99	207.57	210.55	208.75	209.4	214.78	212.12	205.77	207.28	206.6	208.46	209.82	208.87	209.27	210.46	210.57	210.42	208.09	210.57	210.2	203.87	209.35	207.21	213	207.73	209.69	210.97	207.28	211.75	209.74	211.94	207.83	204.1	210.7	207.15	206.42	208.47	211.86	213.74	205.26	208.04	207.31	208.86	210.47	208.69	213.06
206.42	208.39	203.59	206.15	208.18	207.5	206.33	212.41	212.88	207.86	209.97	211.74	208.53	211.51	207.64	207.94	207.83	209.63	208.43	212.72	207.55	204.96	208.49	210.85	209.72	213.26	206.79	209.8	208.44	209.48	210.37	209.1	207.8	208.96	209.64	204.84	210.08	204.56	207.21	206.94	206.77	206.11	209.67	214.98	210.23	210.25	211.01	209.99	211.13	208.19
210.24	211.89	210.92	208.59	211.01	211.02	208.19	207.22	210.18	210.18	208.74	209.11	209.87	211.22	211.77	206.72	209.82	209.91	204.62	210.44	209.71	205.83	213.7	208.72	212.61	208.52	212.1	208.04	210.08	205.49	207.81	208.3	211.33	205.34	205.35	213.82	209.19	207.4	209.5	203.82	208.18	208.03	211.78	206.41	208	210.8	207.23	214.06	205.76	206.17
197.01	193.99	198.14	202.81	196.75	199.76	196.16	195.05	195.56	198.91	199.42	195.07	202.94	197.39	193.04	198.86	195.52	198.21	198.39	197.95	201.39	201.1	196.59	194.2	195.65	193.7	199.75	198.62	202.38	195.87	198.68	197.49	192.85	199.47	196.31	198.34	201.82	198.71	199.76	198.42	198.03	205.12	200.01	201.04	193.88	203.67	194.19	200.97	196.6	200.9
205.38	209.79	211.84	214.33	212.38	213.88	211.65	208.08	215.33	215.81	210.46	210.47	205.28	213.48	214.17	212.68	209.52	212.02	210.87	211.44	214.6	211.53	212.24	211.99	210.82	209.4	214.56	212.67	211.61	214.16	211.22	217.03	214.15	211.48	214.66	213.93	216.83	215.62	212.18	211.72	213.43	207.41	211.03	209.53	209.26	209.8	212.6	215.59	211.04	210.59
200.18	207.79	202.09	204.26	205.94	202.64	200.16	205.16	204.48	200.75	198.86	201.33	203.36	200.69	203.52	203	202.25	201.7	201.31	202.9	203.07	205.5	202.07	203.74	199.54	205.46	205.96	206.22	201.73	198.53	202.33	203.49	199.28	203.37	206.8	205.45	201.31	202.44	202.3	212.37	204.36	201.29	202.25	206.14	198.33	203.43	208.36	206.89	204.24	203.41
219.04	219.34	215.39	216.91	219.69	219.21	215.89	216.64	217.77	219.91	214.73	216.72	222.87	214.43	214.62	214.98	216.34	214.66	219	218.26	214.14	214.53	218.73	216.98	220.75	211.71	217.56	218.73	222.38	217.48	213.4	218.77	214.72	218.67	219.55	220.31	213.77	217.91	219.2	217.22	214.09	222.82	217.77	220.42	214.26	224.36	218.98	215.97	218.83	217.53
211.31	212.64	206.71	203.99	207.38	208.27	210.07	208.59	206.32	209.67	207.77	206.69	203.51	206.6	210.44	206.44	203.03	208.02	208.35	210.2	207.1	205.86	206.67	211.34	211.42	200.91	206.27	206.48	212.67	212.55	203.11	204.68	207.05	208.82	208.1	211.37	211.31	206.93	209.33	209.56	207.84	206.27	207.28	208.28	209.14	207.27	209.21	202.97	209.82	207.6
208.17	210.73	206.24	205.71	207.3	207.95	198.34	208.56	208.13	203.34	210.54	210.32	205.48	206.19	209	204.92	206.82	206.63	207.67	206.93	206.27	206.34	207.06	210.6	208.45	207.01	210.05	210.72	206.92	207.8	203.87	207.29	207.55	207.77	208.02	213.01	208.66	206.68	208.5	204.97	205.24	206.32	205.27	208.03	204.26	208.26	207.25	206.93	208.79	209.28
213.28	211.5	206.86	213.81	211.97	212.22	210.32	211.66	211.37	208.81	210.12	214.14	213.25	213.42	212.15	214.47	207.85	210.93	214.32	210.49	211.33	211.63	211.45	217.13	217.37	214.32	210.59	208.11	208.75	208.12	210.42	208.17	213.87	211.06	209.72	210.81	211.16	210.07	209.42	215.35	212.75	209.76	210.83	215.47	212.73	210.78	214.01	213.24	207.71	212.4
216.48	215.19	215.08	212.76	210.22	209.8	210.49	213.06	209.74	205.29	208.34	211.23	211.77	208.63	219.72	210.62	210.48	210.55	214.65	211.65	210.51	207.45	207	209.58	206.75	210.89	210.85	211.61	212.77	215.65	212.09	204.15	206.96	212.37	212.89	211.5	211.74	212.7	214.28	215.12	210.22	213.71	206.24	212.98	209.12	206.72	210.46	210.55	211.56	211.76
208.12	211.09	211.57	208.19	208.98	212.99	203.96	211.25	211.82	212.79	208.74	205.91	212.71	210.39	210.14	212.94	207.01	211.83	212.02	206.5	211.74	208.29	211.45	208.98	211	214.79	210.34	200.6	208.17	211.42	211.33	208.09	209.76	208.57	212.06	208.86	209.08	207.15	208.78	212.22	210.97	208.89	208.3	207.03	212.46	213.67	209.15	207.98	205.62	212.22
202.43	206.34	207.75	205.42	204.7	212.48	205.1	203.78	211.14	207.91	206.76	210.43	206.7	206.46	208.23	206.04	205.65	206.22	208.54	204.43	201.36	209.25	206.02	204.19	205.23	206.92	207.43	207.04	205.8	206.87	208.38	204.86	209.08	205.43	202.97	208.89	207.52	202.2	203.43	203.15	203.65	207.52	208.2	209.15	208.17	207.59	208.12	209.14	204.13	208.42
203.86	201.23	203.55	202.95	203.09	206.75	207.44	202.38	206.71	202.68	201.84	199	206.74	207.78	203.21	204.35	203.53	207.48	210.13	199.48	207.73	205.71	203.39	205.26	204.3	205.98	204.82	209.52	203.81	204.26	205.48	201.33	205.5	203.42	200.87	204.8	204.92	207.94	208.13	206.44	209.1	203.85	201.65	207.8	201.93	208.1	203.24	207.92	204.94	206.21
212.32	208.59	206.21	211.28	206.8	207.76	205.43	207.29	210.4	205.93	206.05	212.55	205.7	208.3	210.14	206.84	209.34	210.48	207.26	209.32	207.85	208.12	208.04	211.64	209.09	207.59	209.56	207.73	206.91	213.74	210.17	205.3	210.77	207.22	212.73	205.2	208.41	211.53	210.86	211.68	207.39	208.21	207.88	211.87	209.22	204.73	210.68	206.69	208.55	206.92
204.36	201.15	203.8	204.49	209.6	203.6	200.2	204.72	206.3	204.12	200.7	201.45	198.1	205.71	199.11	202	206.56	201.43	203.26	206.81	204.95	199.34	201.29	205.53	205.75	200.65	205.3	211.08	204.33	203.21	206.78	206.67	200.71	203.11	201.01	203.92	205.28	208.15	204.45	203.79	206.25	205.55	202.42	204.25	206.54	202.14	204.72	203.71	203.1	202.5
202.18	203.39	205.74	206.72	201.45	200.71	204.27	208.18	203.28	203.54	205.37	198.71	200.4	206.48	201.52	200.96	202.08	201.01	201.75	204.57	203.63	203.18	206.39	206	205.73	203.16	199.99	202.49	203.94	203.91	204.28	205.11	203.87	195.13	201.91	203.15	200.68	208.16	204.04	206.89	205	200.8	200.24	205.01	200.24	201.49	204.18	202.58	207.45	204.6
205.38	205.54	205.59	203.4	205.69	206.24	201.35	206.41	206.72	207	204.52	208.07	206.47	208.72	206.78	205.3	206.1	203.01	205.61	206.43	204.47	205.73	206.58	205.78	202.74	206.34	203.65	200.92	204.14	201.04	204.14	203.96	206.63	206.64	204.95	205.88	201.75	204.61	207.57	201.86	203.48	208.72	206.62	207.56	202.54	206.13	203.1	200.66	208.83	204.56
209.05	208.16	204.71	207.36	206.55	206.91	210.09	203.23	206.92	206.02	206.31	207.45	209.04	211.23	205.32	208.91	210.08	208.65	207.68	209.89	205.47	209.74	211.52	209.59	210.56	213.04	205.57	210.55	214.22	207.51	208.15	208.79	211.83	212.68	209.82	205.73	208.89	209.7	208.02	210.85	209.62	210.2	210.4	210.78	207.67	209.51	209.24	212.44	209.25	207.53
212.03	212.01	207.78	210.78	207.87	213.26	210.96	210.31	213.41	210.82	208.4	209.23	210.49	211.9	208.68	210.51	210.86	206.74	208.28	204.79	210.36	211.16	213.15	209.66	214.99	209.61	209.22	203.64	209.06	209.77	212.25	207.46	207.43	211.67	214.21	209.71	207.22	205.32	208.67	211.52	209.33	211.04	210.39	211.52	211.25	207.9	207.98	207.3	207.57	211.52
208.4	208.58	205.69	208.65	206.27	205.27	206.13	207.82	211.69	211.17	210.6	206.52	204.53	209.77	211.6	209.24	206.5	204.75	211.16	207.76	204.97	205.73	211.13	205.79	211.59	209.56	209.63	207.49	208.62	205.28	211.63	203.61	204.4	205.77	210	214.25	205.94	206.91	211.51	208.79	207.32	211.2	207.35	206.93	206.95	211.92	205.36	212.84	209.01	210.58
204.46	204.02	201.42	203.06	203.22	208.54	206.8	206.49	206.67	204.54	205	212.2	205.48	202.89	203.17	202.27	201.38	205.93	206.57	208.17	203.97	205.72	203.57	205.84	206.46	206.78	208.86	199.16	201.83	205.25	204.1	201.1	209.54	205.98	206.64	204.79	203.13	204.83	211.93	203.03	203.99	203.13	208.56	204.5	204.79	205.46	197.45	208.16	202.58	203.63
196.14	197.29	200.25	199.15	196.38	197.97	200.18	196.68	193.58	196.79	199.73	198.71	195.89	198.53	202.79	198.93	198.25	198.76	199.73	201.97	198.52	201.54	201.24	200.33	198.29	194.21	199.45	200.02	197.97	193.89	199.6	204.02	199.55	199.23	201.46	195.87	200.81	198.11	201.25	195.88	199.17	198.89	201.42	194.78	202.1	200.21	197.03	197.5	196.72	199.26
215.91	216.98	216.8	216.62	217.66	214.92	212.29	213.55	219.07	217.35	215.19	215.7	214.97	214.66	214.56	216.39	219.97	216.98	217.59	217.78	215.58	214.99	218.38	217.56	214.6	221.27	214.43	217.54	212.08	216.37	215.12	214.86	220.21	215.56	216.61	215.03	217.69	217.32	215.64	214.39	218.45	214.05	218.15	218.5	218.03	212.28	217.4	220.46	220.59	216.69
216.69	219.48	219.02	216.5	213.62	217.94	221.66	217.16	218.1	217.37	214.48	218.81	223.36	216.36	212.6	222.21	216.88	220.33	215.49	218	219.11	219.47	217.47	215.13	216.44	218.38	214.47	221.15	217.73	222.53	214.69	217.96	217.7	216.31	220.06	216.14	218.53	217.08	217.06	212.37	221.61	216.38	211.38	224.57	214.87	218.57	218.11	213.44	214.36	212
218.2	216.23	212.89	212.74	211.94	213.39	212.63	212.81	216.93	212.07	211.65	212.16	210.32	212.54	213.05	211.71	206.79	208.56	211.94	212.67	210.75	210.15	211.81	214.79	214.22	215.89	214.48	215.78	214.18	209.3	212.24	214.51	212.14	211.52	211.24	212.66	214.54	213.05	210.4	213.75	214.77	216.45	214.57	213.94	212.79	211.06	216.67	214.47	211.29	212.72
206.96	208.08	204.99	205.37	212.35	205.68	199.76	208.8	209	202.64	204.55	201.71	206.46	206.21	204.31	204	207.15	207.79	205.77	205.39	199.46	202.35	208.1	200.3	207.26	206.26	206.19	206.52	204.72	203.38	204.33	208.94	203.9	206.97	201.88	205.09	202.71	204.51	203.28	203.86	207.17	210.16	206.03	205.07	201.7	206.68	207.63	204.66	201.65	207.28
196.53	205.37	200.46	202.33	202.98	205.24	202.71	202.73	205.58	200.79	202.68	205.69	203.77	200.2	197.58	203.48	201.21	202.55	198.7	205.85	203.43	207.72	203.71	199.44	199.95	200.71	207.79	203.07	203.12	207.67	206.9	200.83	204.58	199.55	202.14	198.75	204.6	199.74	201.24	200.98	205.28	205.69	203.25	202.19	205.14	205.42	203.75	203.23	200.52	201.99
221.09	218.83	217.2	216.68	215.18	217.64	211.03	217.23	215.82	219.17	218.58	215.81	219.15	219.59	217.99	216.48	216.32	216.56	217.63	217.39	222.12	215.97	219.7	215.59	217.87	213.35	218.3	215.48	218.02	219.84	216.62	213.12	215.78	218.32	214.7	219.86	216.39	215.65	219.25	218	219.73	219.31	216.1	214.53	213.88	217.89	219.82	216.72	220.64	217.38
205.46	202.33	211.17	203.05	204.71	205.77	204.33	200.03	201.2	209.34	200.82	202.41	199.85	205.32	198.89	197.6	201.48	207.14	203.61	205.96	200.68	202.36	201.69	202.91	201.69	206.35	203.83	205.6	208.45	203.9	201.59	203.65	202.31	203.43	201.56	200.97	206.79	207.7	203.65	203.04	203.34	203.74	204.39	199.03	205.8	203.89	201.29	205.59	207.51	205.45
203.3	204.36	205.94	202.35	203.02	200.63	200.04	202.95	200.66	200.02	203.89	200.12	202.16	199.63	202.3	200.42	199.45	199.69	199.35	205.46	200.02	204.11	201.61	200.75	202.26	203.7	202.23	203.85	204.12	201.92	196.83	198.68	204.79	203.15	201.01	205.57	200.74	202.91	203.66	203.32	201.93	204.67	203.05	202.46	205.84	199.58	200.45	208.86	197.86	203.31
210.87	208.03	206.32	210.18	204.65	206.95	209.3	202.82	208.07	205.65	208.92	210.59	203.79	206.8	207.65	204.61	207.65	203.35	207.61	212.68	206.1	203.73	206.4	208.53	208.97	205.81	207.35	206.84	208.05	204.77	205.8	205.08	211.43	204.25	209.81	207.22	203.25	208.21	206.5	211.43	210.34	207.25	204.45	206.21	205.03	205.71	208.66	207.92	205.69	208.75
204.15	204.16	205.1	206.69	206.32	205.29	206.7	208.12	209.95	205.3	202.91	208.49	205.82	210.89	208.95	206.62	205.83	207.63	201.66	211.18	206.27	207.31	207.73	208.09	208.45	203.55	206.21	205.6	209.48	206.83	204.04	209.63	208.53	204.39	201.55	202.66	208.41	198.19	208.24	207.4	209.99	207.65	205.59	206.49	204.74	204.8	206.82	205.21	205.19	206.84
208.39	204.15	208.23	206.83	207.66	208.21	207.64	207.38	202.72	204.35	203.37	206.3	211.42	208.98	204.97	207.54	208.06	204.8	209.44	211.21	209.16	212.44	208.55	211.15	199.12	206.8	204.65	212.12	210.73	202.46	207.18	210.46	204.81	210.29	209.23	210.37	209.19	208.41	203.1	205.5	204.15	201.54	210.69	207.32	205.98	210.21	206.63	207.83	210.21	210.16
209.24	206.94	210.71	208.32	207.09	208.74	210.91	206.02	205.79	208.21	210.32	207.56	212.63	205.79	210.19	209.49	206.32	208.59	204.42	214.98	210.76	210.03	204.11	214.5	206.19	207.12	210.58	207.52	208.17	209.74	206.23	206.01	206.12	206.79	211.52	210.27	208.9	209.55	209.54	209.14	208.02	211.44	206.19	209.4	206.61	207.3	202.87	209.12	206.41	209.78
205.49	211.32	203.69	203.47	205.43	204.01	207.83	205.63	205.93	210.2	202.98	208.67	202.47	204.53	207.28	210.77	209.9	203.03	206.85	207.53	207.32	207.17	204.46	207.88	202.13	208.29	205.98	205.75	203.84	205.84	198.89	205.01	206.5	202.99	208.93	208.95	205.94	207.57	207.64	209	200.41	204.24	203.95	204.83	204.73	206.32	204.6	202.72	203.36	207.39
212.96	211.3	214.6	211.58	209.99	216.87	209.41	217.71	212.95	212.76	218.23	215.87	210.34	213.25	215.21	219.3	214.03	213.97	214.91	210.54	214.88	213.17	212.51	212	215.7	210.71	209.83	210.26	214.53	207.9	214.27	217.07	213.47	218.76	214.37	212.53	208.4	214.35	211.83	214.69	206.69	213.87	218.64	212.67	216.96	213.26	216.23	206.56	217.02	215.47
218.81	220.51	219.49	217	219.01	218.78	215.81	214.59	217.45	215.06	218.03	220.49	216.98	215.38	218.17	215.75	216.45	216.28	217.18	220.56	216.55	224.11	215.03	220.24	221.82	215.66	220.69	216.96	216.39	221.96	221.54	214.67	221.17	222.1	216.11	217.39	217.92	215.61	217.6	218.28	219.28	215	221.79	221.78	215.49	222.28	221.37	214.26	218.53	216.83
210.54	216.89	213.49	211.66	213.55	216.3	219.51	210.58	213.09	212.11	215.19	213.14	211.45	212.29	214.41	211.19	214.46	213.47	210.91	212.6	213.49	210.67	215.05	213.83	214.54	214.77	212.56	212.42	210.68	210.1	208	214.83	215.86	213.31	211.12	212.72	217.71	212.73	210.09	208.9	215.21	214.23	208.33	212.33	216.13	212.24	212.92	214.17	207.56	216.13
199.97	204.58	200.14	200.05	201.48	197.26	198.62	200.41	200.13	204.25	198.57	198.27	201.21	200.34	199.67	195.78	203.22	201.77	197.06	192.76	200.8	201.22	202.27	197.79	202.21	203.64	199.14	199.1	201.21	200.15	201.91	204.5	201.64	202.1	202.6	199.57	202.56	200.41	204.22	200.46	199.68	200.87	198.49	198.64	202.83	199.53	200.29	201.72	201.25	198.67
214.19	212.61	212.84	210.08	216.82	212.24	213.4	214.61	213.95	212.88	215.23	212.8	213.13	213.65	215.86	214.87	216.79	211.56	213.16	215.19	211.45	213.8	211.33	210.15	214.5	214.44	213.4	215.15	209.28	211.64	213.47	209.46	214.15	219.45	212.22	215.85	215.28	211.27	213.75	213.9	209.98	216.72	211.94	213.59	213.28	211.85	215.73	213.23	216.22	218.13
215.36	221.4	216.87	216.2	213.61	212.78	218.25	215.81	214.29	221.92	211.63	218.84	216.86	209.32	215.6	217.02	216.69	213.27	215.45	220.14	216.69	217.16	215.48	217.8	217.07	218.94	215.87	218.71	218.7	214.35	215.01	216.08	215.93	219.36	218.69	215.99	216.58	213.33	213.24	213.88	213.35	217.55	214.77	221.08	221.39	214.91	215.32	218.63	214.21	216.56
204.64	204.35	206.41	208.1	211.21	207.97	206.89	206.71	210.03	205.6	210.37	216.91	206.15	206.6	208.03	204.18	209.69	209.58	208.26	205.17	202.93	209.74	207.02	214.37	209.21	210.39	206.92	209.97	209.25	206.87	212.72	212	207.03	210.32	205.74	208.16	204.11	209.55	209.43	208.81	205.9	208.58	212.39	205.97	205.56	215.77	205.45	209.1	205.92	210.56
218.93	213.04	215.9	215.04	216.64	218.08	215.31	215.68	215.7	216.44	215.78	220.9	214.54	216.84	214.85	221.77	212.57	219.71	215.01	211.64	214.95	219.38	217.11	215.17	218.32	216.39	214.85	219.25	215.94	217.78	215.81	221.94	217.52	216.4	215.86	216.4	218.93	218.07	214.13	214.16	215.26	214.93	213.08	216.29	219.02	219.22	217.45	218.27	216.89	221.95
196.75	201.84	198.87	196.75	204.94	200.17	201.69	200.68	202.45	192.98	199.96	201.79	202.44	203.06	192.85	195.87	195.18	197.51	199.32	202.47	196.15	200.58	197.49	202.04	197.1	200.35	200.47	197.03	194.51	199.82	201.29	194.63	201	202.83	201.68	199.16	196.88	199.09	197.01	198.46	195.1	195.66	194.41	196.98	198.12	202.07	197.39	200.14	201.08	196.35
204.33	205.05	201.93	204.58	206.93	205.04	204.69	204.28	207.5	203.84	203.84	200.84	204.96	201.73	205.39	207.45	203.24	203.47	202.84	203.92	203.1	204.14	207.35	202.31	203.84	200.74	203.38	199.12	202.92	201.6	205.76	196.09	199.04	208.13	204	201.26	210.06	204.24	201.17	203.15	202.89	205.58	206.83	203.71	203.41	204.92	201.11	204.15	202.01	201.71
202.18	204.64	204.27	202.2	205.87	203.12	203.26	206.18	203.12	200.73	208.32	208.9	204.92	204.86	202.41	203.62	202.18	206.04	205.76	203.34	205.26	205.07	203.53	206.7	204.93	204.06	207.87	206.51	207.16	206.97	207.64	199.22	205.66	204.2	204	199.19	207.45	206.71	209.85	203.27	203.32	209.05	206.54	204.24	203.13	206.63	205.05	206.43	203.7	200.99
206.65	209.78	206.03	207.41	208.66	212.5	205.62	207.18	209.92	208.43	209.62	208.12	209.18	213.79	206.87	212.43	199.19	203.97	211.09	203.89	208.35	208.33	210.31	203.02	205.63	207.74	203.15	206.6	206.85	206.25	207.38	208.2	203.35	207.05	210.41	210.35	205.11	213.8	209.38	209.7	206.96	209.82	205.59	212.57	207.92	207.55	211.59	209.19	205.99	205.6
202.88	208.79	205.6	208.06	208.98	206.81	208.7	211.37	210.56	204.21	211.65	205.08	209.05	203.36	213.45	209.69	210.67	207.21	204.51	206.08	207.05	206.84	205	207.56	207.38	205.34	206.92	206.86	202.79	211.01	209.68	204.41	207.85	213.05	204.6	210.12	207.96	207.31	212.11	214.37	209.02	206.05	204.95	208.28	210.51	206.4	212.29	210.35	211.28	211.04
214.64	214.17	208.65	211.11	217.55	209.52	210.93	210.09	211.19	216.57	214.31	208.06	209.34	213.49	212.44	207.37	214.8	215.63	209.29	208.22	214.45	210.06	211.86	208	209.58	210.56	214.87	213.4	213.26	211.91	211.57	212.37	213.08	210.52	212.2	214.31	210.58	215.98	214.68	207.45	213.01	212.21	213.13	210.88	211.44	215.64	211.12	212.45	209.73	213.81
201.47	203.25	206.49	199.73	203.98	204.02	202.74	203.85	205.07	206.73	201.67	202.49	204.52	205.98	200.41	202.3	205.78	204.32	204.59	206.89	204.1	204.58	206.57	204.53	203.28	204.61	209.88	205.78	203.11	200.59	204.3	208.22	202.74	203.09	207.32	205.33	208.15	207.18	205.89	202.37	205.29	205.2	198.75	199.66	205.43	203.46	203.82	203.43	208.78	198.18
199.48	196.94	202.26	204.87	200.65	201.64	206.21	199.83	199.66	200.54	200.24	204.05	208.56	204.25	202.37	205.12	200.97	202.94	201.65	207.32	204.5	204.46	201.31	199.21	200.61	207.13	206.41	204.62	203.3	198.64	199.76	203.94	202.98	198.85	204.29	200.51	203.58	198.89	204.68	197.86	201.46	204.21	206.18	203.87	200.87	203.62	202.02	199.94	206.26	200.6
210.33	215.47	215.77	210.16	214.52	213.21	212.76	214.58	216.81	216.19	212.4	212.42	213.19	216.55	210.45	212.57	211.67	214.25	212.18	214.87	210.48	212.34	208.55	212.87	210.39	211.83	213.2	209.74	209.51	213.58	211.39	216.47	208.6	212.25	215.91	215.4	207.67	215.38	214.14	217.88	211.86	212.58	211.47	208.74	216.03	210.94	212.55	214.21	210.95	212.49
210.72	212.18	202.76	206.3	206.46	213.05	206.72	209.87	209.19	206.47	206.02	210.79	209.85	205.39	204.9	210.58	211.79	205.05	209.11	202.65	204.69	207.6	207.95	208.6	207.47	210.44	208.99	207.7	210.89	207.14	212.06	203.44	203.46	207.93	204.53	201.87	204.84	211.94	209.41	206.94	205.15	206.24	208.63	207.77	202.18	207.47	210.07	207.31	207.51	204.52
212.9	212.11	206.53	214.04	210.58	217.04	213.32	212.62	208.93	211.49	211.61	211.08	212.4	208.29	209.37	214.81	211.36	214.28	215.13	207.96	212.18	212.86	211.59	211.9	213.55	210.99	207.82	212.69	207.45	212.57	208.47	212.27	210.92	215.33	215.94	210.75	213.94	213.5	208.7	211.8	212.74	206.25	217.17	213.09	207.34	209.78	214.15	211.32	213.21	210.91
210.53	207.06	209.09	212.23	211.66	205.46	209.87	212.34	203.67	210.1	207.02	211.05	205.78	211.49	209.95	213.91	209.3	210.56	214.85	211.85	208.35	209.22	213.99	203.43	214.29	212.27	208.55	213.25	211.15	217.1	206.66	213.07	208.33	210.08	198.35	211.33	208.25	206.01	206.23	208.6	209.39	211.02	205.65	212.3	211.68	211.18	211.48	206.73	212.59	210.19
203.57	208.39	205.8	205.11	205.66	212.18	212.6	213.11	200.86	210.98	209.35	205.96	208.37	208.72	205.84	206.25	204.47	205.26	205.17	205.41	208.43	204.47	206.03	209.76	211.41	204.16	208.19	207.33	206.47	209.68	209.18	208.11	209.09	210.67	202.7	207.16	204.85	207.43	208.71	206.92	209.85	208.17	207.09	209.94	211.31	203.06	209.36	205.6	205.55	210.42
206.55	212.26	211.31	208.94	205.7	211.5	208.98	207.1	206.26	207.35	215	211.78	203.77	208.9	215.22	207.26	210.96	211.89	209.64	210.65	208.4	209.57	211.13	207.58	204.33	210.08	211.22	206.95	205.54	208.42	202.76	209.19	205.41	211.48	209.81	208.09	213.22	210.05	205.07	207.88	210.72	209.33	210.38	214.17	208.56	210.44	211.44	212.93	208.13	209.99
212.36	209.94	205.75	207.92	205.31	208.28	207.97	208.42	208.98	210.66	212.15	206.89	209.14	209.1	206.42	206.6	207.3	210.93	208.97	208.37	210.93	213.67	206.95	207.2	212.39	204.22	212.22	209.52	205.2	205.76	209.67	208.2	213.5	209.72	207.7	211.68	208.87	206.51	208.06	204.29	206.86	209.33	209.72	209.15	205.64	210.62	208.74	205.78	207.82	209.3
215.25	209.68	215.53	212.97	213.73	215.38	213.6	210.01	208.89	212.45	217.83	218.43	216	210.87	215.13	210.98	214.87	214.89	216.46	215.82	213.99	215.79	213.42	216.16	217.69	215.81	210.56	215.01	214.16	211.7	212.87	214.34	210.8	213.45	211.29	214.04	212.76	214.57	213	214.43	214.91	213.33	220.01	213.11	212.8	215.97	208.54	211.38	215.62	215.59
209.31	204.69	208.72	202.55	207.99	208.39	208.36	208.72	208.86	208.76	207.58	209.32	208.24	210.53	210.94	207.49	214.56	209.28	209.14	205.87	207.39	206.09	208.01	210.1	204.92	210.56	208.17	208.33	208.09	207.4	206.66	208.96	209.07	209.81	209.04	210.3	204.31	208.35	207.11	205.38	206.51	208.28	209.35	208.53	206.63	209.63	208.53	206.48	209.24	210.32
207.88	206.83	201.99	207.73	206.44	206.86	209.96	210.17	211.65	209.01	212.26	204.99	209.12	204.24	208.1	211.77	206.93	206.09	206.06	207.04	206.93	206.74	212.81	210.71	205.71	211.61	203.98	206.99	208.65	207.46	212.44	207.2	208.67	207.87	206.36	210.4	208.39	208.26	206.6	207.33	207.1	206.28	205.09	206.23	209.14	209.36	209.45	211.82	209.13	211.33
198.53	199.19	200.64	202.72	194.94	198.52	204.12	198.78	207.97	203.04	208.5	203.11	199.75	204.42	202.35	199	206.3	202.81	203.93	203.82	206.05	203.19	201.86	200.65	200.04	204.97	204.91	203.14	206.68	198.65	202.53	207.04	204.62	205.73	202.01	201.05	203.68	196.69	207.01	203.4	200.47	206.59	203.81	204.35	200.2	204.78	200.11	207.34	204.88	207.56
213.37	209.74	206.02	206.86	201.49	212.76	206.81	206.49	204.99	204.13	212.66	210.98	210.19	208.78	204.15	204.88	209.2	208.55	206.67	207.22	208.9	205.69	211.95	209.33	208.46	207.66	207.14	208.95	205.79	205.07	206.16	208.68	208.97	204.95	211.2	211.25	208.27	210.71	210.44	209.08	203.35	210.64	206.42	206.36	207.13	209.68	209.43	209.09	207	208.15
205.43	205.62	202.73	200.23	206.95	203.12	202.71	203.82	201.38	204.88	205.63	199.01	202	208.98	202.02	202.88	204	205.7	199.74	202.22	199.48	204.56	202.73	200.23	203.78	200.13	206.91	202.64	207.98	202.05	207.51	204.02	205.01	202.94	201.27	203.79	202.91	204.28	199.46	203.43	204.44	205.61	201.13	206.05	209.54	200.11	205.85	205.1	205.75	200.52
215.66	208.02	214.08	212.32	215.74	217.45	212.62	211.43	215.28	209.31	211.3	215.38	210.32	213.86	210.63	215.58	216.08	211.95	212.82	211.45	214.47	216.8	213.08	214.45	214.14	214.86	216.85	210.85	209.95	213.29	213.54	215.26	212.73	214.02	209.09	213.65	213.23	215.01	210.43	212.27	210.81	213.46	216.94	216.6	219.87	213.79	215.82	217.48	214.06	212.67
206.98	202.4	204.87	206.5	206.65	204.22	206.65	207.49	207.98	205.84	206.45	204.61	209.28	211.61	205.29	207.01	207.28	203.41	208.18	208.01	206.51	209.35	207.29	208.18	208.19	206.19	206.84	210.07	209.47	206.94	208.75	206.42	206.74	202.13	205.27	209.88	206.8	206.77	204.77	204.26	207.28	202.95	208.6	201.86	206.36	207.12	206.22	208.21	210.3	202.84
213.57	217.37	209.14	215.01	215.65	212.74	214.23	207.73	213.48	211.98	212.83	214.74	210.58	212.21	210.64	209.75	215.77	206.98	210.93	210.07	214.11	209.39	214.37	213.22	213.36	213.47	214.2	213.11	212.92	213.18	207.48	210.22	216.14	214.66	211.45	214.71	215.57	209.81	209.06	214.71	211.34	213.96	210.05	211.88	212.26	214.09	216.34	212.21	214.09	213.64
211.41	213.63	211.93	214.2	208.06	211.08	213.76	209.28	209.71	210.88	214.01	211.31	206.41	212.15	210.96	211.3	209.74	211.27	213.04	212.11	211.56	208.43	210.63	214.72	209.96	213.88	214.66	211.71	212.29	214.13	210.9	212.01	211.2	213.43	214.22	209.6	212.78	212.03	214.04	211.41	211.28	209.33	212.18	212.72	211.85	209.66	209.33	209.21	214.72	211.36
207.07	214.48	210.42	212.97	210.03	213.49	209.15	212.26	209.92	211.98	214.34	214.78	210.71	214.41	215.27	213.48	210.51	214.03	215.23	211.99	213.53	212.33	220	207.57	207.94	208.21	215.89	211.57	215.91	212.31	214.69	209.82	210.2	212.72	208.13	213.99	212.84	210.19	215.89	209.85	210.85	210.1	214.19	213.54	210.33	212.41	208.38	211.18	213.08	213.54
198.25	201.56	200.96	204.49	200.65	202.61	200.5	204.82	200.25	202.1	204.63	200.95	203.52	203.45	204.57	202.65	198.34	202.36	205.88	199.11	203.65	200.85	197.94	200.4	198.71	199.6	201.31	200.23	201.21	203.62	199.1	205.74	204.86	200.47	196.36	196.65	201.4	202.12	201.73	199.66	201.46	200.53	202.6	204.5	203.33	199.72	203.29	205.48	200.56	204.5
212.22	207.85	212.15	213.06	210.1	212.36	210.01	213.71	210.58	209.42	211.74	211.98	212.79	208.49	211.52	208.86	205.4	211.59	215.53	204.9	209.29	210.58	207.32	212.68	209.6	208.56	211.01	209.58	211.64	211.72	212	209.8	211.07	210.63	214.19	214.28	210.84	211.28	213.92	216.4	212.56	210.26	214.56	209.53	211.8	210.53	211.41	213.13	213.89	212.68
204.47	201.32	199.47	205.22	208.02	207.72	201.41	207.62	207.68	203.82	201.36	205.52	204.15	202.66	199.4	202.7	203.09	199.68	203.91	204.58	199.5	204.61	205.32	198.4	200.97	201.17	205.07	206.19	206.65	205.96	205.97	201.91	204.15	205.66	200.19	204.14	204.51	206.15	198.14	208.91	203.49	202.88	205.14	204.21	202.27	198.75	203.17	206.31	205.06	207.66
207.43	212.5	215.25	210.5	210.34	210.06	210.46	212.54	208.01	207.67	207.93	208.93	208.02	207.09	204.5	208.91	212.65	213.44	211.77	213.34	211.22	209.72	206.82	206.46	209.02	206.86	206.34	208.09	212.44	207.7	206.67	212.93	211.25	210.19	215.33	209.86	210.04	210.02	211.78	211.12	208.6	209	211	213.12	209.49	211.37	207.66	209.7	208.26	205.45
206.56	205.44	204.51	200.66	204.96	204.62	202.4	203.77	202.06	206.07	206.02	206.02	200.15	205.41	202.9	206.13	204.75	201.11	205.76	204.54	202.86	205.13	208.84	206.79	200.38	202.75	204.04	201.25	200.79	201.16	204.66	204.46	199.21	204.98	203.1	203.66	204.33	205.5	201.13	202.72	204.92	200.2	205.9	201.86	203.1	198.03	197.94	204.16	202.83	201.51
210.81	208.03	212.19	211.3	211.03	210.47	213.31	215.41	209.61	215.08	217.07	211.35	211.37	213.13	211.39	212.4	206	214.85	213.23	212.47	213.08	212.29	211.14	212.66	215.73	211.02	213.55	216.32	216.74	211.18	214.35	210.86	211.87	215.92	210.6	210.48	217.35	209.83	209.55	214.74	216.01	208.79	209.63	211.63	215.91	217.81	215.69	215.5	213.52	214.45
217.12	214.99	216.45	213.73	217.58	211.77	216.17	222.2	217.12	219.05	217.96	213.29	219.77	216.52	216.88	214.21	221.32	213.52	219.95	215.8	220.88	216.28	216.82	215.07	218.99	212.37	217.11	215.76	214.12	218.9	216.19	214.24	215.63	216.95	217.79	219.16	215.52	213.76	220.35	215.19	216.2	213.5	219.77	211.01	217.21	214.08	218.16	223.88	224.14	220.77
206.63	204.66	205.84	202.95	200.32	203.28	200.24	208.4	207.11	210.76	202.42	204.88	210.02	207.43	205.39	206.92	202.8	204.12	204.33	199.9	207.57	206.86	201.83	202.73	199.32	196.7	207.24	206.17	205.01	204.49	204.33	203.15	202.59	204.06	205.12	205.77	208.04	208.92	205.95	200.91	202.76	206.9	203.86	207.07	200.64	205.51	209.23	205.27	204.66	206.74
215.9	213.66	215.26	210.42	209.33	211.97	211.38	208.93	216.09	211.25	213.18	207.26	210.5	209.07	212.04	211.17	213.88	211.2	207.79	212.95	210.4	209.57	210.9	210.05	211.69	211.94	209.35	212.16	209.46	215.15	215.76	215.63	212.77	212.21	209.95	208.13	210.1	209.84	211.76	213.62	212.58	214.06	206.99	210.9	211.49	215.2	206.91	215.29	210.2	212.27
207.81	210.39	206.77	208.9	204.54	207.34	209.32	206.11	207.07	209.19	212.29	204.42	210.79	209.1	208.39	211.92	206.89	206.42	207.14	208.84	208.49	209.52	209.19	209.52	211.42	210.72	206.5	208.93	206.37	212.73	206.85	209.39	210.28	209.95	210.49	206.79	209.1	204.92	201.32	204.81	213.58	207.9	207.56	208.86	208.38	209.21	211.3	207.91	209.49	213.18
205.51	208.3	200.68	205.55	206.78	211.52	209.63	206.4	202.28	203.68	206.98	207.28	207.76	210.14	202.33	207.33	205.36	204.94	206.94	199.13	209.93	210.7	202.4	203.66	210.91	208.59	208.14	208.06	204.5	209.11	205.28	205.3	205.17	207.44	207.39	208.07	206.86	205.9	208.82	204.06	210.65	207.39	203.72	207.11	208.97	209.54	206.83	206.16	206.93	202.15
193.69	190.85	196.09	194.91	197.05	192.92	192.89	191.5	190.86	195.87	191.79	193.96	200.17	190.61	190.36	198.08	197.68	198.61	196.18	189.64	195.33	189.85	194.62	195.5	193.59	197.48	196.3	195.08	190.39	197.61	191.84	193.34	191.96	192.31	194.56	198.01	193.93	197.58	192.45	195	192.86	192.13	192.2	191.21	192.77	193.02	198.16	194.49	191.95	191.64
215.46	215.19	210.9	216.56	215.2	215.11	215.53	217.38	216.31	216.1	216.43	216.62	217.76	219.74	220.6	217.78	217.25	218.16	221.72	218.53	217.97	211.22	218.61	220.22	213.97	217.41	220.97	219.02	213.64	216.46	215.42	221.3	221.4	219.26	214.46	216.3	216.54	221.87	214.56	217.67	214.4	220.44	214.09	214.88	217.83	218.14	216.43	210.89	216.91	216.33
211.89	207.26	211.71	210.81	207.44	204.39	206.58	207.54	210.35	209.35	207.69	204.62	210.5	210.95	210.98	206.19	214.75	213.72	209.34	207.81	209.43	211.86	212.16	204.02	208	209.91	205	204.86	207.41	210.1	209.69	208.73	209.14	210.67	210.31	209.35	208.35	208.02	211.1	210.17	208.38	207.04	212.96	207.26	208.96	209.56	206.14	208.82	210.27	211.17
201.49	203.41	208.68	205	205.18	202.95	202.59	199.95	203.67	200.95	205.39	202.16	200.5	202.99	201.91	203	201.81	205.01	198.55	205.95	204.53	203.21	203.4	202.94	202.4	205.48	206.29	207.01	203.58	203.84	208.25	205.16	208.94	199.5	205.42	203.85	209.25	202.99	203.45	204.37	203.95	204.95	203.31	206.46	204.48	199.81	201.41	206.13	204.83	203.7
207.13	211.42	212.86	215.65	210.55	214.4	211.44	213.56	212.14	207.91	210.01	212.25	212.92	211.77	212.01	213.61	216.08	212.48	203.68	216.8	209.99	214.2	215.1	212.58	206.17	209.67	217.59	206.83	211.88	209.23	216.18	211.25	212.01	211.64	214.44	211.09	214.97	208.85	212.33	209.84	213.51	211.77	213.82	212.04	207.13	210.64	210.34	209.63	209.62	212.08
202.58	196.67	197.82	201.35	201.62	198.3	201.08	202.11	196.49	199.67	200.77	200.89	203.28	203.67	206.37	200.47	195.4	199.59	198.92	199.24	203.33	197.79	196.99	200.32	197.46	201.71	198.27	198.56	204.87	198.95	200.94	201.25	201.97	202.26	198.1	200.49	198.4	199.51	204.07	204.43	202.51	200.53	200.34	198.55	201.54	200.12	201.4	199.44	201.93	200.08
213.45	210.13	210.68	211	212.83	209.9	213.35	211.55	207.27	212.86	203.88	207.76	210.62	210.3	210.86	211.04	214.02	208.74	206.18	207.36	205.55	208.81	205.99	211.51	208	204.59	211.58	209.64	209.79	207.87	208.04	210.32	209.99	207.42	208.04	207.89	209.84	204.78	211.23	212.43	206.55	208.88	208.91	207.3	211.74	210.3	206.75	208.1	204.06	202.54
217.6	209.35	212.96	216.03	213.52	212.68	210.52	207.83	213.22	211.43	214.86	208.62	212.94	210.69	212.31	212.27	207.52	205.95	208.91	215.83	213.97	217.07	211.46	215.25	211.76	210.41	208.93	212.19	213.98	209.8	211.09	215.64	209.3	210.01	214.01	208.86	210.84	211.74	211.33	215.52	215.54	208.08	213.07	215.63	212.8	214.75	208.46	218.72	214.33	213.1
216.39	212.44	214.97	208.41	210.57	209.88	211.9	212.82	210.21	212.01	207.73	213.39	213.74	206.44	209.45	212.05	206.92	215.83	214.17	215.68	212.8	217.57	211.7	212.84	215.96	213.04	217.54	211.48	209.31	213.79	213.72	209.79	210.61	213.23	213.95	211.01	210.99	208.21	211.68	208.89	211.26	205.59	214.24	209.73	214.59	211.8	209.42	210.7	212.35	210.54
198.85	197.1	201.71	197.03	202.6	201.1	200.35	200.43	195.8	200.96	200.24	201.75	196.92	199.76	203.1	201.32	200.2	204.54	201	203.22	202.91	201.37	198.27	202.09	204.2	205.25	199.01	200.55	200.92	197.3	200.46	193.15	198.86	196.29	200.02	204.31	201.03	200.84	201.37	203.33	199.36	198.63	196.92	202.85	199.14	198.22	200.5	201.27	195.89	197.5
200.36	200.37	206.14	200.67	202.88	202.24	202.68	203.49	204.22	210.53	198.05	201.21	207.99	203.72	199.14	202.67	198.62	202.73	199.23	207.42	204.15	201.57	205.13	204.27	204.23	200.44	197.61	205.57	202.66	205.98	199.57	202.75	198.37	202.42	203.01	200.84	203.4	205.88	205.99	201.68	197.95	204.84	206.24	205.64	203.04	204.19	206.54	201.99	203.8	202.11
199.88	203.79	197.77	202	208.05	199.95	205.14	203.27	199.16	203.04	202.05	201.38	203.49	199.82	202.88	199.21	199.45	209.96	205.13	201	203.15	197.97	205.04	201.22	204.08	199.76	200.63	198.31	199.29	197.61	199.57	201.48	205.36	200.43	201.04	200.64	201.67	204.05	202.79	200.47	198.08	202.25	203.17	198.54	205.26	200.11	199.25	201.24	200.45	203.61
207.97	204.72	205.52	202.11	201.29	208.1	203.47	208.47	206.68	207.17	204.12	206.57	203.09	202.97	202.52	205.29	207.82	207.77	204.41	202.79	201.33	205.45	205.52	211.08	205.92	203.93	203.18	204.04	206.61	203.09	200.98	200.31	206.28	204.1	202.39	208.22	205.45	205.3	204.78	206.19	202.24	202.08	203.67	205.71	205.14	205.8	205.68	206.36	201.02	200.38
205.95	207.98	202.82	203.28	205.08	202.69	201.97	207.3	205.08	203.74	204.44	206.75	200.85	207.68	205.71	203.74	203.12	208.07	207.28	201.72	207.43	207.51	205.29	199.27	205.81	205.04	207.05	203.36	202.9	208.07	201.56	212.36	207.63	209.33	201.55	201.38	206.14	198.91	200.79	204.47	201.72	201.37	204.97	199.74	201.08	207.66	204.43	203.66	202.05	204.13
202.17	204.17	201.27	203.96	200.63	203.33	200.45	206.7	206.59	203.77	202.75	202.34	205.07	205.29	202.42	199.95	206.73	204.32	206.05	203.54	203.69	205.8	202.41	204.19	203.86	205.72	203.4	206.48	203.38	199.13	205.5	204.38	199.99	202.31	202.69	205.85	205.19	203.55	204.56	203.17	199.88	204.09	205.79	199.64	198.46	198.27	203.38	197.72	203.59	200.96
203.47	204.33	204.21	202.44	204.43	206.33	203.72	204.84	205.96	202.99	208.78	206.8	206.74	200.34	204.4	204.81	204.2	204.49	206.41	203.6	202.98	202.36	203.84	204.82	205.82	203.43	201.58	202.23	205.84	203.9	201.26	200.75	201.1	201.35	203.04	203.97	203.55	203.32	205.28	206.05	203.15	205.79	200.23	208.54	204.89	205.98	206.28	201.52	204.62	198.85
206.93	204.26	205.91	201.65	201.99	207.4	202.83	202.86	196.63	204.68	206.6	203.25	202.05	195.91	202.56	205.66	205.1	207.43	203.97	204.35	205.26	204.1	209.66	203.7	206.55	207.86	205.77	201.83	205.1	201.63	202.31	203.14	205.28	205.09	202.41	197.98	206.66	204.25	202.58	204.63	200.42	201.4	201.69	204.77	208.1	203.52	204.08	205.46	202.27	207.54
200.9	198.19	201.06	200.93	197.45	201.16	203.21	196.5	198.72	200.69	200.12	198.78	195.92	199.4	198.45	201.48	199.84	200.5	199.81	199.55	203.58	197.6	199.85	203.83	198.15	196.18	205.29	201.14	198.01	195.65	200.34	201.22	197.75	201.76	203.32	198.36	197.44	200.33	196.63	199.51	195.19	198.09	198.49	198.69	200.12	197.9	193.39	203.46	199.88	192.98
200.01	198.26	197.9	202.68	198.67	200.69	198.66	196.55	197.71	199.85	201.56	202.18	200.97	201.18	200.42	199.36	203.03	201.67	203.55	202.22	197.55	201.65	201.79	201.71	202.21	201.41	201.59	200.7	201	200.09	202.46	200.91	198.5	201.21	198.97	199.05	193.96	198.41	202.65	200.94	203.55	202.45	198.74	196.4	205.85	195.11	201	200.23	206.46	196.88
200.83	197.43	200.09	200.18	200.64	205.1	199.41	195.75	199.34	199.83	197.79	206.18	198.85	199.62	195.34	196.36	203.67	198.04	200.1	200.2	201	196.27	201.28	198.16	199.22	198.48	199.98	195.48	202.14	199.98	196.7	197.58	203.07	200.31	202.36	194.85	198.34	196.07	198.38	198.23	196.41	197.16	198.67	198.52	199.07	200.16	198.59	199.01	198.26	198.3
218.73	211.8	215.63	221.44	216.32	215.31	218.13	212.33	215.27	214.94	217.7	215.81	219.63	221.14	218.44	219.39	218.38	215.79	217.35	221.01	216.25	214.84	217.88	214.75	218.92	222	213.32	219.33	213.77	214.53	214.42	219.83	219.66	214.88	211.65	219.2	219.17	217.65	217.83	213.88	217.77	215.43	215.83	216.65	217.19	214	214.14	218.7	217.52	216.25
208.12	201.66	204.25	204.14	201.71	201.45	205.08	201.7	204.99	204.43	208.04	203.35	202.6	204.08	206.91	204.62	203.95	205.33	205.14	204.44	204.91	202.72	201.87	202.52	203.76	209.54	201.98	206.78	205.25	206.92	206.15	201.91	202.24	207.41	204.02	202.29	207.28	204.52	200.64	205.2	204.91	204.03	205.61	200.58	199.66	206.08	199	205.49	204.99	208.73
208.72	207.67	206.12	212.36	204.82	208.5	211.57	208.32	207.79	210.69	207.77	208.22	208.97	211.24	211.22	206.87	207.36	209.08	208.73	214.15	207.33	207.77	211.62	207.05	212.53	210.83	210.62	208.02	211.37	209.98	202.8	204.23	214.16	208.87	202.06	212.96	205.96	207.85	210.31	210.61	204.59	209.66	212.72	209.12	208.18	211.12	210.15	206.49	210.45	208.84
215.94	210.27	211.33	212.67	211.97	214.66	212.78	212.18	213.46	214.68	209.23	207.13	211.72	208.45	213.29	213.42	213	210.34	217.59	212.57	213.55	211.74	213.99	209.92	215.16	211.13	210.92	214.82	208.38	215.55	214.57	211.42	208.03	214.46	214.08	210.06	211.39	213.71	214.11	211.79	210.98	211.79	212.78	204.13	214.34	213.69	211.32	215	209.04	211.33
203.57	203.08	203.75	200.34	206.78	200.93	205.65	202.2	206.22	204.04	204.31	204.52	202.98	204.34	208.09	205.63	205.68	206.96	204.66	205.91	206.13	200.91	202.81	205.96	207.5	206.19	204.31	205.88	203.4	205.48	204.52	200.52	205.5	205.63	202.18	199.91	204.83	199.65	205.66	209.05	202.81	206.53	204.34	205.14	207.26	206.09	202.19	202.63	202.18	203.33
202	205.02	200.32	201.49	204.13	202.48	196.98	202.6	205.89	203.76	196.37	205.37	200.62	203.34	197.7	204.47	202.97	205.68	203.02	201.43	202.73	205.14	206.6	201.27	203.23	202.8	207.72	201.39	200.7	202.94	203.75	204.84	203.1	199.34	205.78	201.1	206.84	200.72	199.29	199.44	204.08	201.59	199.6	202.25	201.23	200.6	206.2	205.77	201.77	199.19
205.22	204.95	209.5	210	209.42	211.51	206.98	211.86	213.92	209.08	208.62	209.96	207.5	209.72	206.58	209.39	207.42	206.22	208.48	209.13	205.65	202.31	207.36	204.42	204.46	201.45	202.82	206.93	208.19	203.82	208.65	211.24	204.43	203.99	206.25	207.84	202.96	210.76	208.82	210.17	209.13	205.83	207.23	202.56	209.75	208.7	204.85	209.76	201.96	206.17
204.34	203.42	202.77	201.45	206.29	204.7	201.62	206.38	202.36	205.73	204.46	208.51	204.64	209.08	207.49	206.04	206.27	204.11	207.18	204.26	206.19	204.59	204.88	205.14	205.67	205.79	200.94	209.82	203	205.09	207.29	202.48	208.67	204.82	205.72	201.91	203.21	202.42	208.81	202.82	203.94	202.68	208.77	206.83	207.72	205.53	206.37	204.78	204.06	203.64
207.68	207.02	207.16	207.51	207.15	205.85	205.55	203.39	206.24	206.75	207.93	209.21	207.7	206.1	203.46	206.09	212.27	207.32	207.74	203.8	202.1	202.91	207	209.85	202.65	208.58	207.16	206.85	212.04	208.17	211.25	210.33	211.02	209.61	207.09	206.12	209.61	206.44	208.31	207.36	210.75	207.04	209.23	211.94	211.45	206.3	211.48	207.38	214.29	201.95
208.55	208.17	209.37	214.43	208.3	209.22	211.62	206.12	209.25	208.48	207.18	207.54	210.24	207.27	207.34	208.37	211.55	208.74	206.5	210.5	203.13	210.63	208.49	207.4	209	208.41	210.48	207.72	210.72	208.66	208.55	211.6	209.13	208.97	209.17	206.31	210.24	211.39	207.96	207.36	210.39	207.65	206.35	210.74	208.13	207.21	210.3	204.99	204.14	208.37
205.97	210.56	203.01	206.23	205.78	205.85	209.62	207.95	205.32	205.45	207.4	210.33	208.38	207.04	206.7	206.06	200.63	206.55	206.57	207.65	209.13	210.81	207.09	204.41	200.57	202.98	200.69	206.31	206	202.23	207.11	206.76	205.07	204.24	207.49	206.26	204.05	210.69	203.77	206.34	208.71	205.77	203.89	209.17	204.71	206.44	201.97	204.43	209	203.5
204.81	203.57	199.78	204.75	205.1	207.96	202.57	196.06	207.61	203.67	202.03	202.82	206.03	205.23	206.07	204.43	205.17	205.44	202.59	205.39	203.5	205.08	205.74	205.01	207.79	204.16	203.37	204.72	206.37	205.98	205.92	205.93	206.74	205.35	206.69	208.82	205.74	204.96	200.18	200.31	205.71	206.98	206.1	202.31	203.37	202.72	205.23	198.49	206.43	206.79
199.84	197.57	200.08	201.49	200.83	205.36	202.3	199.53	196.09	202.03	197.9	198.45	199.97	202.24	201.68	198.92	202.53	197.36	199	206.86	197.47	199.23	196.71	202.27	197.44	198.96	200.53	197.16	192.49	198.13	198.79	196.38	196.6	201.04	195.67	197.09	200.23	199.3	196.26	198.31	197.8	192.93	200.02	200.6	195.93	198.54	198.68	197.09	200.15	198.73
210.71	213.85	209.25	212.96	214.52	213.22	213.01	215.26	215.07	211.73	213.92	210.21	210.48	213.63	217.9	210.75	212.32	210.13	209.31	215.85	209.85	215.98	209.03	211.91	213.63	216.29	213.68	214.55	208.1	212.43	211.15	211.48	212.61	212.95	215.17	209.92	212.07	212.18	215.43	207.55	210.29	208.08	212.67	210.06	215.33	219.83	212.12	213.27	208.81	214.41
196.02	200.84	199.4	204.12	201.09	202.31	197.87	200.28	205.95	202.28	204.98	198.14	198.41	201.8	201.56	201.95	199.49	199.77	202.87	197.78	197.55	196.18	198.3	200.67	195.82	201.66	201.07	199.59	198.44	202.53	196.43	200.62	197.65	198.73	203.75	196.71	199.85	198.75	198.69	201.44	197.85	198.61	199.84	199.68	197.71	201.62	197.83	201.04	199.46	199.17
201.87	201.83	199.03	199.99	199.7	203.08	194.85	202.36	202.68	198.96	201.66	201.1	201.02	202.24	203.87	202.27	198.34	197.63	203.17	201.08	200.61	201.35	202.6	197.28	197.58	200.81	207.26	196.59	202.69	201.39	201.19	201.17	203.45	203.33	201.59	203.14	200.05	202	204.18	204.13	197.79	199.99	197.61	203.21	199.43	199.42	204.58	203.56	201.76	200.88
203.57	197.79	205.39	199.91	198.4	197.91	204.11	198.53	199.82	199.48	200.35	200.7	200.38	199.16	203.34	198.62	199.98	199.16	198.02	197.16	196.14	197.29	204.49	198.72	198.69	199.41	198.4	198.16	195.45	198.44	198.02	197.6	200.08	195.78	197.73	202.25	203.35	198.09	195.08	199.65	202.54	199.7	200.26	205.04	198.31	196.83	203.74	198.65	197.21	204.09
214.87	212.87	211.82	213.91	208.86	210.28	210.14	213.19	213.19	212.99	216.12	210.34	215.09	219.34	215.49	208.91	213.12	213.51	208.46	209.72	216.32	214.55	214.82	210.52	208.24	213.23	214.83	211.66	209.47	212.45	214.16	211.19	214.23	211.42	207.73	212.06	209.33	211.65	213.38	208.98	211.96	212.24	210.43	210.99	207.24	214.01	212.5	215.39	208.29	214.71
210.02	210.61	209.51	209.61	209.5	213.21	214.11	216.89	212.67	213.05	214.14	212.95	212.35	210.42	211.94	211.73	212.05	209.24	215.89	215.94	211.24	216.59	207.45	213.61	207.85	212.83	210.82	212.95	215.44	204.11	208.43	215.63	211.33	206.39	216.69	208.33	214.3	211.02	215.4	211	209.96	214.59	212.31	211.45	215.3	211.19	213.94	216.86	208.79	216.46
205.08	202.37	205.26	209.1	209.1	208.06	209.37	211.18	207.18	207.78	208.83	207.82	211.59	206.11	206.69	214.29	211.72	210.26	207.08	210.49	208.61	208.42	207.71	210.86	213.13	206.08	208.47	209.12	204.27	213.43	210.99	209.06	213.17	212.54	209.55	207.59	208.4	209.68	213.99	205.06	209.31	207.75	209.55	208.46	204.39	210.98	210.67	208.08	208.89	211.48
209.01	208.97	207.92	206.35	203.79	207.7	211.37	212.52	207.09	204.18	205.81	208.97	205.29	205.55	207.91	209.79	206.84	214.46	207.74	205.21	208.72	209.13	206.54	209.27	209.07	208.22	210.82	208.22	207.99	210.74	208.93	207.5	209.88	207	209.95	204.2	208.52	211.2	211.22	209.35	209.2	211.48	213.31	210.12	211.87	207.65	210.49	209.56	209.35	208.38
207.75	213.59	205.71	204.89	205.39	206.23	207.24	211.44	207.86	206.62	208.11	207.1	203.05	207.56	203.64	207.32	212.7	209.56	203.33	203.81	203.66	211.2	211.63	206.98	208.19	205.34	208.99	210.25	208.1	203.98	199.34	211.88	209.06	209.47	208.79	209.46	207.8	207.54	209.99	211.36	215.13	208.6	208.99	210.31	209.01	208.99	210.93	208.81	205.78	209.07
211.22	211.79	213.65	211.21	208.9	217.42	211.86	207.77	206.95	215.44	210.81	213.27	209.94	212.08	214.18	212.34	213.87	214	211.46	211.71	210.13	208.56	209.28	212.9	213.96	207.78	211.25	210.81	209.24	208.32	211.22	211.51	209.48	209.7	211.53	212.26	214.18	212.45	211.64	210.47	212.08	210.87	212.42	214.43	208.27	213.52	212.26	209.22	213.06	214.06
201.51	206.96	206.18	200.59	198.93	201.62	205.96	203.25	204.01	200.56	204.77	207.11	200.24	203	199.86	203.99	201.78	202.6	202.81	203.75	204.7	205.26	203.79	202.56	202.48	201.62	201.71	210.72	204.76	201.28	202.5	205.94	204.63	203.53	203	203.89	202.83	201.5	204.93	207.86	203.38	205.05	207.69	201.09	206.93	198.6	204.97	203.53	204.3	202.97
206.49	197.93	205.26	200.29	199	203.17	199.51	201.82	206.1	202.61	204.82	202.9	203.8	203.52	204.49	204.53	198.82	205.03	201.86	200.72	207.17	205.39	202.4	199.14	200.33	203.47	205.72	205.84	206.13	204.46	200.22	205.13	206.82	209.74	202.59	201.69	203.37	203.12	203.62	203.51	202.59	201.47	199.29	204.38	205.24	204.29	203.87	204.68	198.51	198.42
209.45	204.63	208.21	203.61	211.45	207.82	208.73	206.2	214.46	208.39	207.57	204.85	205.92	203.57	211.41	209.05	204.15	204.39	209.11	205.59	212.32	207.7	208.41	208.97	208.6	210.43	207.19	207.43	208.06	208.54	209.85	211.65	211.33	206.57	212.79	207.51	208.55	206.26	209.65	205.1	209.21	212.53	212.21	209.06	208.67	206.12	205.35	214.93	211.37	210.69
213.81	208.01	209.32	210.19	208.18	207.5	208	210.33	205.64	210.57	207.38	208.96	211.88	205.93	210.06	207.76	208.64	207.13	207.43	207	206.93	204.15	205.1	206.45	211.14	211.67	207.58	210.95	211.53	206.94	208.61	205.38	203.65	211.13	212.42	213.78	207.06	207.02	213.45	209.98	208.87	210.89	208.84	212.64	201.33	209.23	208.79	209.2	209.51	211.05
199.42	201.01	201.99	198.56	203.34	198.66	198.15	198.9	201.19	201.98	202.03	199.16	197.63	201.11	200.88	202.4	202.04	194.89	201.27	201.2	197.77	201.1	201.6	201.08	202.87	192.66	199.78	195.41	203.04	201.43	199.94	203.98	202.25	200.07	202.37	198.3	199.14	200.55	198.17	197.72	202.16	198.81	202.77	197.83	198.94	201.33	199.15	200.16	203.85	200.38
198.97	196.36	203.26	197.48	200.21	201.63	204.67	202.09	203.22	204.71	200.42	201.64	198.25	197.96	196.65	198.56	197.29	202.38	199.93	204.33	196.34	199.05	198.36	205.65	196.69	203.8	200.15	205.15	203.24	200.94	202.25	203.24	196.37	200.79	196.97	202.82	198.39	199.64	196.46	200.3	200.25	197.94	199.37	198.01	200.58	200.54	197.25	199.56	195.9	201.21
207.8	209.65	203.2	207.68	209.27	202.82	207.45	206.17	206.07	208.7	207.5	206.25	209.91	205.89	209.56	210.58	209.4	206.45	208.72	208.36	205.36	204.19	204.54	205.65	205.61	202.67	207.73	206.63	208.97	205.21	210.64	207.83	207.98	206.09	209.69	208.43	209.24	208.67	204.89	208.14	205.21	205.57	209.79	206.66	204.59	204.9	203.82	211.49	209.57	207.6
212.76	209.79	214.54	213.07	215.33	205.65	214.92	211.46	214.32	214.13	205.59	209.11	209.12	209.13	208.04	214.83	213.95	207.41	214.24	210.13	210.04	213.09	208.68	215.83	215.49	211.72	210.31	207.63	213.73	211.09	213.45	210.87	209.57	208.39	212.5	207.9	210.72	209.77	210.26	211.71	214.1	212.87	210.27	210.3	208.39	214.3	211.34	209.55	207.8	206.6
198.34	202.47	202.39	198.92	202.07	200.68	199.86	202.82	200.37	200.6	198.5	204.37	201.04	201.79	198.19	200.58	204	206.66	199.31	202.35	200.62	202.39	204.06	199.67	202.56	202.11	198.43	198.38	193.88	199.96	200.11	199.28	202.28	201.5	198.16	201.69	202.93	202.18	199.08	200.21	199.21	201.31	202.06	204.7	199.33	197.5	199.8	201.23	201.5	196.5
198.05	202.74	201.87	199.43	203.28	198.68	197.4	202.7	202.91	196.73	199.39	199.29	197.55	198.47	203.23	201.85	201	200.1	203.02	203.51	197.31	203.63	203.74	201.57	201.94	198.55	195.55	202.3	200.89	205.7	200.7	202.89	203.63	198.53	203.06	196.64	200	199.65	197.76	200.48	195.72	196.63	197.06	205.61	201.38	205.36	201.02	197.92	198.59	201.71
209.22	210.32	209.27	207.13	206.28	210.95	206.24	211.88	207.82	211.66	213.38	211.12	208.04	209.73	209.29	204.93	211.33	207.57	207.34	209.62	209.63	208.28	209.74	205.29	207.85	206.11	207.48	207.67	207.9	206.34	204.55	212.97	204.87	206.81	208.68	207.11	210.98	207.36	208.14	210.23	206.41	205.6	206.65	210.95	203.95	205.39	211.39	210.22	210.16	207.66
209.8	210.68	208.95	213.07	207.96	210.97	216.74	211.03	208.95	207.64	214.33	211.22	211.97	213.37	215.39	212.73	218.63	216.17	211.27	210.81	211.9	212.96	208.01	215.79	212.03	214.19	212.56	213.37	214.01	211.43	211.15	211.01	214.6	210.4	210.98	210.78	208.18	216.22	214.75	211.89	209.71	212.18	210.22	207.6	211.29	211.67	213.59	209.56	212.64	211.8
203.69	195.67	203.31	199.57	200.71	203.26	203.45	201.08	197.5	202.59	200.39	204.58	199.12	197.63	199.44	201.95	204.66	200.49	199.11	198.93	199.93	200.67	203.39	202.16	198.22	200.78	197.79	198.2	192.12	201.04	197.45	199.07	201.87	197.6	196.14	202.23	204.42	196.52	204.27	202.58	200.28	196.99	200.3	199.31	200.38	202.38	199.65	201.7	202.59	201.67
207.34	205.53	210.88	211.17	204.4	201.4	208.34	210.49	208.97	209.31	205	207.1	214.68	206.02	207.88	209.08	212.32	206.57	212.91	211.33	203.53	210.26	210.45	212.6	211.75	205.37	209.16	211.52	212.37	210.16	210.46	205.66	210.73	207.76	206.48	208.83	203.34	205.95	206.88	208.52	203.82	204.27	209.69	211.23	207.91	207.67	204.33	209.58	206.6	209.17
209.83	205.38	208.52	208.21	209.52	205.96	206.55	208.62	202.02	200.39	205.2	210.62	208.1	209.58	209.5	204.43	208.09	205.79	208.71	210.07	209.88	208.13	207.6	207.32	208.44	201.7	210.05	207.76	203.91	208.25	207.38	208.48	205.69	209.81	210.41	207.95	203.77	203.39	213.38	208.97	206.62	205.76	202.92	201.83	206.27	207.07	208.13	208.84	207.53	209.78
192.27	197.42	195	191.35	195.65	190.03	190.76	198.21	192.51	195.72	193.98	192.55	197.34	194.73	195.66	192.67	192.08	190.15	191.12	191.8	195.14	192.63	194.3	192.62	191.76	197	194.48	192.45	189.47	194.69	189.4	185.42	188.67	195	191.7	191.38	192.91	193.38	197.57	193.06	193.22	195.97	199.92	194.18	193.58	191.85	196.24	193.82	200.52	196.16
206.17	206.52	207.7	210.56	206.46	205.53	206.78	211.04	210.05	209.87	210.11	210.12	210.44	205.08	210.6	210.23	212.79	210.38	207.74	204.18	208.23	209.66	209.41	206.05	209	208.3	209.76	209.65	210.05	209.23	209.94	205.73	210.24	211.29	208.19	210.02	207.13	209.23	208.88	213.24	208.08	212.56	208.4	204.18	208.89	211.94	203.57	210.12	210.73	210.9
210.71	211.65	210.42	208.49	207.18	202.95	209.03	207.71	213.19	206.02	203.04	208.12	208.16	209.39	209.28	207.63	206.67	208.4	209.59	203.53	212.6	207.77	207.71	208.65	207.7	208.48	207.5	207.57	206.48	211	206.23	205.93	206.63	205.9	205.39	204.24	210.54	212.14	212.56	205.49	207.2	207.39	208.84	208.89	207.44	208.1	211.45	209.91	205.46	208.08
197.01	198.6	198.05	202.43	199.84	197.92	202.2	199.21	199.7	200.03	198.62	198.36	200.07	202.84	197.45	197.88	200.42	196.63	197.55	201.03	200.85	199.81	198.64	197.37	199.29	201	195.65	199.57	196.76	200.1	197.49	194.31	198.47	199.42	196.18	195.69	196.77	198.07	200.27	199.64	198.69	199.3	198.42	199.89	193.62	197.1	199.99	198.41	201.22	196.21
196.44	194.86	196.78	202.35	200.45	195.46	202.27	194.74	200.02	201.06	198.56	201.71	196.86	194.3	196.56	201.57	198.87	203.85	198.96	197.61	197.24	196.09	202.68	202.26	200.52	194.84	194.7	199.88	198.77	202.83	202.44	197.23	199.98	199.5	201.02	198.63	202	198.98	200.04	203.13	203.16	201	198.91	204.29	198.54	197.04	201.27	198.22	195.91	202.15
209.08	205.66	204.87	202.16	200.23	208.5	204.48	207.55	203.99	203.73	202.89	203.01	204.03	205.48	203.66	203.21	204.24	207.81	203.73	208.5	204.92	207.81	202.64	198.72	210.51	205.9	206.95	206.38	205.01	203.94	206.89	203.35	205.51	205.3	204.71	201.76	204.97	208.26	207.67	204.55	200.23	206.11	210.3	208.1	205.28	205.38	203.25	205.06	204.96	206.98
203.2	199.35	197.16	200.05	197.54	201.04	205.64	200.74	205.74	202.26	201.53	196.1	200.05	197.46	199.25	197.6	198.61	203.25	201.46	201.54	201.23	199.28	201.03	199.94	198.46	204.45	194.93	201.23	202.11	201.75	202.91	200.8	200.79	194.21	197.7	200.37	201.83	195.79	200.13	196.11	198.15	198.41	196.61	194.03	196.54	201.92	195.05	200.31	197.04	196.92
203.89	201.76	204.64	203.16	207.22	208.63	202.25	204.98	198.55	204.66	204.67	203.88	208.52	202.77	199.59	206.21	201.84	204.24	205.03	201.22	203.3	207.55	201.7	201.93	203.13	205.66	205.36	199	205.73	204.94	201.1	204.24	202.49	203.69	205.88	198.82	204	205.49	203.31	203.34	205.39	203.16	201.76	206.28	201.68	203.82	199.99	205.81	205.12	200.28
208.64	203.54	202.22	209.48	206.01	206.1	208.13	207.47	208.47	203.75	203.65	207.91	208.66	208.98	202.49	206.8	208.83	204.45	203.76	206.9	207.02	207.75	206.24	207.1	201.93	206.81	211.11	210.47	205.08	207.15	208.25	205.93	209.47	205.29	206.76	209.46	208.98	210.15	206.96	208.6	213.39	205.83	206.19	211.4	208.11	208.41	210	208.43	205.91	207.94
205.62	209.38	205.75	209.14	210.19	210.38	208.33	211.71	207.29	207.23	209.07	210.93	207.2	209.38	207.76	210.92	207.09	212.9	209.64	207.07	210.53	205.89	214.33	210.66	214.34	207.66	212.02	204.58	204.23	206.52	215.14	214.39	209.45	203.26	212.57	206.03	211.64	208.3	210.77	205.27	207	206.76	207.29	212.94	209.87	211.83	210.46	205.49	210.51	208.33
206.39	204.52	209.5	213.62	207.52	208.09	213.11	209.61	205.34	206.49	214.65	203.45	209.19	207.84	208.09	203.42	211.24	209.31	205.25	209.97	209.8	207.85	207.85	212.1	205.48	204.43	207.8	207.14	208.15	203.91	208.11	208.38	204.67	209.08	207.19	210.12	211.21	208.53	212.25	209.09	212.44	202.83	211.56	205.71	209.48	205.56	207.95	211.14	208.14	211.3
215.41	213.72	218.08	215.65	215.06	219.35	215.79	217.15	213.26	217.19	218.76	218.76	216.46	217.21	218.35	214.07	217.82	217.06	217.82	219.66	215.36	217.86	220.78	218.88	216.74	215.58	219.13	215.54	219.13	216.43	214.79	217.97	215.42	220.44	213.12	219.07	217.65	220.15	220.5	215.94	214.44	218.4	211.04	216.12	219.29	218.07	217.56	215.8	216.85	214.93
212.42	208.83	206.8	204.81	211.2	204.76	211.86	205.92	204.3	210.28	210.69	208.29	212.82	208.1	209.11	209.93	212.77	210.66	209.12	205.17	210.57	209.92	208.95	205.54	216.47	203.58	210.33	208.29	206.94	209.78	210.39	212.25	210.02	206.48	212.31	209.17	206.92	209.8	207.71	210.81	216.34	210.45	211.63	211.29	205.72	209.49	211	208.84	206.31	208.22
221.5	216.21	216.06	215.45	214.44	214.08	221.7	215.19	217.43	216.93	216.44	213.25	217.37	213.83	215.38	218.11	222.29	218.64	214.49	220.46	215.31	216.5	214.08	215.15	215.77	215.25	219.62	214.91	217.34	215.86	212.68	213.2	216.71	216.98	221.85	216.13	221.88	218.34	224.4	215.29	215.04	223.11	220.89	213.7	215.4	216.6	214.22	220.59	218.71	216.87
207.52	206.82	204.98	207.33	204.08	202.6	206.06	204.8	204.99	205.28	206.9	202.86	201.29	206.67	206.58	205.53	207.39	203.49	206.46	201.4	205.32	204.26	210.51	204.33	204.12	208.22	204.76	203.18	200.82	208.22	201.86	202.81	202.52	206.63	206.31	204.5	205.98	205.89	205.64	203.53	207.43	205.09	206.56	202.17	200.87	202.65	205.64	207.24	200.51	204.83
210.22	208.72	207.35	208.47	205.67	203.79	203.26	209.85	201.9	209.29	204.34	207.98	208.76	206.73	206.39	208.66	213	210.98	209.21	208.04	211.99	208.43	207.4	207.37	210.78	207.95	207.49	211.69	205.09	208.77	211.42	214.32	207.44	209	207.91	210.48	210.82	209.76	210.53	210.15	206.42	210.56	208.27	204.97	206.78	212.57	210.54	206.77	206.58	207.69
210.57	211.88	206.75	212.1	211.99	209.59	212.7	211.07	216.75	214.01	213.3	212.89	211.72	215.69	211.74	211.13	207.24	211.97	211.48	215.01	213.19	213.22	213.15	212.41	210.68	212.58	211.61	215.95	211.27	207.85	210.26	212.65	215.52	211.24	211.8	215	212.3	210.09	213.62	208.94	212.11	213.85	211.96	208.13	212.27	215.18	209.2	209.18	211.21	211.46
207.78	209.03	208.71	211.21	212.93	203.95	209.94	210.36	209.92	210.08	207.16	205.8	206.23	204.39	210.51	205.75	208.21	211.87	206.7	210.48	212.18	210.99	207.82	211.44	208.63	209.73	206.65	204.78	209	209.72	202.54	206.03	204.68	208.95	212.93	209.39	212.07	216.17	206.58	210.77	212.96	207.24	211.94	208.78	207.45	203.9	210.39	206.97	212.68	203.98
199.63	199.21	196.9	199.85	196.02	197.05	199.95	198.6	197.92	195.04	196.26	200.74	198.54	203.89	199.54	194.49	198.96	197.81	198.17	198.95	203.39	197.21	195.78	196.61	197.52	198.62	195.17	203.34	202.14	198.51	199.22	199.97	201.22	195.09	201.98	197.23	199	195.57	198.14	197.14	198.07	199.36	201.93	199.95	199.91	201.18	199.38	197.78	203.12	200.87
204.73	203.69	205.33	207.65	205.42	204.19	206.21	204.58	208.55	204.72	204.88	205.48	207.65	206.93	203.5	202.18	202.78	208.01	205.76	206.4	204.6	201.76	206.47	203.71	207.82	200.59	208.43	203.43	201.95	209.27	204.98	213.75	203.57	207.41	204.59	207.49	205.77	205.5	206.62	209.32	204.66	205.21	206.2	206.2	204.56	205.14	204.7	205.42	207.83	201.97
210.46	205.73	205.57	199.82	205.71	203.28	206.09	200.94	204.22	198.51	204.72	200.17	205.38	200.99	206.8	201.2	206.88	202.96	204.12	203.82	203.2	205.96	206.07	205.94	202.14	209.1	208.22	202.14	204.68	204.41	202.26	203.94	201.29	208.73	203.86	202.15	204.09	202.95	200.74	200.37	204.05	203.33	205.7	200.72	206.65	207.33	203.78	196.63	203.03	204.17
210.05	212.53	208.74	213.71	212.08	211.79	212.99	216.48	208.79	214.49	212.98	215.31	213.48	215.64	217.18	212.36	214.66	218.94	208.62	211.02	207.85	207.72	213.69	209.92	212.48	215.69	215.53	214.93	213.64	213.4	211.15	214.27	214.05	213.5	211.87	214.19	216.32	215.16	217.21	214.25	215.3	213.99	209.53	207.96	206.06	213.85	214.24	212.9	208.51	217.8
213.59	212.44	209.99	218.67	210.54	213.11	216.15	218.01	208.93	210.77	210.24	211.03	215.54	212.85	208.12	212.55	218.01	208.37	213.64	210.3	213.11	211.8	212.27	215.23	212.26	210.78	213.65	211.31	208.34	211.03	215.66	207.75	209.43	210.53	212.23	209.22	210.94	217.05	209.29	207.9	209.67	211.05	214.79	210.92	209.63	211.87	210.2	214.44	207.69	212.65
211.69	212.78	209.89	216.5	209.19	210.45	212.52	214.15	212.28	215.04	213.69	209.01	213.02	210.05	212.29	213.63	214.04	213.82	212.94	211.34	210.8	210.5	209.43	212.67	214.87	209.08	212.55	215.84	215.11	212.84	216.15	211.91	210.35	210.35	212.05	210.64	208.83	210.6	208.72	213.75	217.49	211.58	210.57	212	214.18	213.14	212.19	213.32	212.85	214.7
212.3	208.79	214.14	215.43	210.23	215.39	217.39	213.18	214.81	213.4	211.02	215.54	213.81	209.15	209.38	207.77	212.32	211.21	213.46	212.95	211.76	209.12	206.72	206.08	214.65	212.57	214.79	216.38	213.93	211.22	212.89	211.57	216.87	211.95	214.2	209.88	205.64	213.79	208.23	214.84	210.25	211.91	207.82	211.49	212.66	213.64	215.76	211.41	208.38	210.26
202.57	197.14	200.96	201.45	199.61	197.15	196.8	202.43	198.01	199.44	196.47	201.14	200.04	196.15	198.41	202.5	200.06	199.48	202.89	200.72	202.73	199.48	203.74	197.7	199.89	197.62	201.98	201.85	201	199.73	198.34	195.19	199.22	200.45	198.08	200.48	196.02	202.05	198.13	201.5	199.44	194.98	198.75	201.23	193.65	199.21	195.64	201.44	196.75	200.09
212	213.3	212.17	212.47	212.28	211.8	212.16	207.31	210.14	216.63	211.34	214.94	213.57	210.83	214.08	210.38	215.55	215.25	212.39	212.5	210.09	209.52	213.96	211.23	211.35	214.86	211.57	213.2	210.38	210.4	212.14	208.96	214.56	210.89	208.43	212.73	212.23	209.9	212.31	213.44	214.97	208.26	211.56	215.5	213.34	211.09	215.75	214.53	213.36	211.03
208.76	208.88	209.76	208.03	209.2	206.02	203.91	206.39	207.81	210.07	210.62	211.98	208.35	207.73	208.21	204.78	207.92	208.69	208.15	206.21	205.4	206.07	207.66	205.45	206.65	209.79	209.07	209.51	205.15	206.24	208.87	207.1	211.79	210.97	205.34	210.78	208.48	205.06	203.79	207.47	209.1	208.38	209.92	206.35	208.38	206.52	199.97	207.78	208.43	212.3
209.06	207.11	198.17	202.73	202.84	203.11	205.72	204.56	207.43	203.75	199.75	204.15	204.74	204.74	205.82	209.46	205.87	204.77	206.2	202.72	206.5	202.53	201.78	204.81	202.65	202.06	204.86	202.89	203.47	201.69	204.32	210.06	205.01	197.1	204.01	202.32	204.45	203.95	203.14	201.3	204.61	202.95	203.44	201.31	202.17	205.04	199.49	206.33	202.01	206.02
213.94	205.13	208.25	211.08	205.5	208.21	215.09	211.25	213.49	208.29	207.68	207.16	213.01	208.86	208.38	206.44	206.66	204.81	212.37	212.17	206.73	207.79	206.14	210.53	208.52	209.65	208.51	208.01	207	207.24	207.99	211.9	212.08	206.4	206.28	214.6	212.07	209.19	206.5	205.25	202.61	206.74	206.62	205.22	205.53	209.02	209.2	205.15	207.82	208
213.53	209.68	209.98	210.98	213.6	214.84	211.86	209.09	208.71	214.18	211.78	207.22	210.26	212.83	213.37	216.34	212.1	209.06	209.75	212.68	208.01	214.36	215.93	211.01	207.64	213.79	210.83	211.52	215.12	210.76	210.04	211.58	216.56	214.53	211.32	211.16	214.35	206.34	212.33	212.7	210.35	214.22	209.42	215.29	206.72	213.8	212.41	212.58	213.34	212.15
203.28	198.31	197.96	203.19	194.71	200.77	198.72	196.68	198.2	199.84	193.78	200.4	199.77	201.45	199.82	198.75	200.87	202.03	195.43	199.11	199.18	196.63	196.95	198.66	198.9	199.17	199.24	199.53	200.36	202.71	196.46	202.62	198.65	200.46	198.59	201.91	199.51	202.65	203.23	199.82	202.1	199.93	200.91	203.58	197.48	202.65	194.65	199.14	203.74	197.63
203.67	210.9	212.7	207.4	211.41	206.53	203.86	208.28	205.19	206.5	206.79	207.12	207.63	209.82	206.77	206.78	209.68	206.76	210.67	207.3	213.77	211.87	209.04	207.54	209.51	208.88	207.64	206.28	209.01	205.24	205.03	206.93	205.08	206.73	204.92	207.97	206.34	208.49	212.01	208.7	207.16	210.45	207.3	204.78	210.45	207.33	207.52	206.44	209.24	210.06
207.47	211.25	211.16	212.79	202.54	206.77	208.68	212.84	207.72	209.66	212.53	206.5	210.57	206.6	212.81	202.64	209.84	206.48	212.3	207.18	208.74	209.6	207.51	206.62	209.16	208.12	208.11	208.71	209.59	206.91	207.03	209.32	207.14	206.2	208.54	204.1	205.83	217.07	204.88	207.17	208.97	213.44	212.75	209.77	206.97	210.19	203.24	209.17	211.2	209.41
208.6	208.86	207.12	204.2	208.28	207.86	209.16	205.2	208.45	207.51	205.86	207.72	207.24	205.6	208.81	205.53	205.86	206.12	207.47	208.37	206.39	207.99	208.02	208.34	206.66	200.27	209.42	210.76	209.74	209.19	208.14	205.34	205.12	206.68	205.81	211.27	211.2	202.94	208.87	208.22	207.9	212.31	205.51	205.75	209.12	205.25	207.84	208.9	208.81	210.98
214.27	214.31	206.18	216.83	208.21	214.15	215.29	213.79	210.86	211.99	208.5	206.73	211.57	213.38	216.28	213.33	210.2	210.26	214.54	209.65	209.72	217.18	214.15	208.5	208.12	213.61	214.27	210.17	208.02	213.22	210.87	212.01	214.14	208.99	208.81	204.99	212	209.82	210.26	212.55	215.51	210.4	209.85	209.9	209.77	211.4	210.65	210.22	215.03	212.29
213.08	205.36	209.19	211.99	206.1	209.92	211.69	209.98	210.06	210.34	213.09	212.07	213.02	209.37	206.25	208.07	210.42	206.76	209.13	210.77	211.61	203.43	209.54	208.19	211.8	209.53	216.4	208.9	211.47	208.61	207.74	207.9	213.39	208.79	212.84	207.02	206.05	208.8	208.17	205.94	207.6	206.44	209.88	215.08	208.95	217.42	212.34	214.58	209.28	207.22
205.81	210.11	212.23	207.16	206.37	206.62	211.98	209.65	208.24	206.02	212.58	211.78	211.98	209.45	206.73	214.24	204.22	207.24	206.2	205.65	210.46	214.22	209.98	209.2	206.56	211.65	208.04	206.15	209.62	208.39	204.17	211.05	206.06	205.79	210.72	212.03	210.34	208.18	206	207.05	203.84	212.09	209.76	205.8	210.44	210.78	207.74	211.28	205.92	208
211.03	207.44	212.83	206.13	209.49	208.76	206.33	210.75	211.7	210.79	210.68	208.55	206.24	208.44	210.43	207.17	207.89	208.28	210.03	203.62	207.7	211.19	207.97	203.44	207.39	206.02	212.88	211.2	208.33	210.96	208.65	212.24	207.19	205.08	209.13	209.74	205.69	207.79	204.11	207.19	206.14	209.19	212.15	208.72	203.78	207.61	207.41	210.88	212.52	211.18
211.68	204.71	208.51	208.02	210.25	206.37	210.67	208.84	207.36	209.95	204.09	208.78	206.58	210.21	205.84	207.93	207.52	207.43	207.53	207.5	209.13	209.39	207.09	205.88	206.29	208.8	209.56	206.76	209.79	209.59	211.02	205.59	202.12	208.09	206.75	205.64	208.72	206.47	213.1	214.99	205.73	205.93	211.17	206.99	207.56	207.98	208.62	207.92	203.08	208
203.37	202.76	204.11	202.34	204.87	200.26	205.4	203.18	207.93	208.8	206.58	201.07	202.4	206.21	203.29	201.13	204.16	199.41	206.56	197.31	199.42	198.67	202.41	207.29	204.49	202.21	200.77	199.15	198.27	201.51	204.45	204.42	203.7	203.89	203.46	207.7	203.15	205.88	203.03	204.91	206.73	201.5	204.92	203.42	203.99	204.17	200.46	205.72	202.28	198.06
203.47	204.46	205.4	203.55	206.57	206.86	200.23	204.26	203.43	202.16	204.18	200.71	202.7	201.43	199.75	200.8	206.06	203.82	207.12	203.88	202.4	204.52	197.61	200.04	197.97	202.18	200.61	207.65	200.98	202.85	201.86	201.85	205.25	206.18	201.96	203.67	203.4	201.02	201.81	201.92	203.58	201.32	201.96	204.97	205.21	201.07	206.76	203.98	204.32	206.76
206.15	202.36	202.74	207.1	203.12	202.28	202.8	203.61	205.38	205.76	204.28	207.94	202.95	207.13	202.91	203.09	201.23	198.97	205.59	204.4	205.76	201.89	200.95	199.32	201.19	205	199.96	201.52	202.87	205.26	204.82	203.8	201.18	200.51	202.96	204.42	198.59	204.28	207.05	204.26	204.44	204.34	202.81	205.72	204.17	203.54	198.92	204.23	202.62	205.59
204.83	206.67	201.99	205.01	200.72	203.11	206.59	203.49	197.7	204.74	201.8	206.72	204.76	203.27	201.06	204.09	200	202.36	200.01	206.61	198.22	204.6	209.27	201.71	200.22	204.78	201.57	201.63	203.61	205.94	199.56	205.52	201.69	203.34	204.74	202.4	201.9	205.21	200.14	204.84	207.4	203.65	202.12	201.66	205.16	207.19	208.6	204.98	201.39	203.61
199.03	203.21	201.99	200.29	195.35	195.98	199.12	199.98	204.62	198.49	199.55	199.47	199.53	201.57	195.12	197.21	200.31	197.51	202.86	202.09	197.88	201.83	197.15	206	199	203.19	201.34	197.71	203.74	200.49	193.48	200.18	202.25	203.73	200.35	199.41	196.04	199.23	201.38	199.5	195.56	197.45	199.68	198.61	200.01	199.44	205.69	198.71	198.26	197.73
200.15	202.49	200.37	200.88	197.5	199.94	199.87	199.22	197.48	198.7	200.89	200.28	202.53	197.16	202.62	201.61	199.36	198.81	199.15	198.73	194.01	202.05	204.5	197.46	204.48	199.04	202.14	201.83	199.55	199.42	198.86	201.36	200.02	196.85	202	200.54	197.91	198.62	202.12	197.39	199.05	194.88	196.53	199.01	195.92	202.85	194.18	201.96	197.2	203.38
216.25	210.26	208.77	210.49	213.81	213.32	205.58	215.73	214.31	210.85	214.94	214.89	211.27	213.8	207.83	212.13	209.86	212.51	214.25	214.57	211.4	215.82	214.79	214.6	212.65	212.41	207.22	210.24	213.15	216.74	213.35	213.64	213.81	212.49	213.35	212.18	213.81	211.8	218.82	214.62	212.36	215.38	216.41	217.41	213.05	210.34	217.57	214.86	215.07	215.48
205.49	202.68	201.62	202.83	203.47	204.68	198.84	201.68	206.25	205.52	205.62	204.99	205.87	206.75	200.98	203.39	208.1	202.84	201.92	210.76	206.96	203.16	201.9	206.76	203.52	208.56	205.68	199.19	204.14	202.66	201.99	207.55	206.39	203.19	205.7	201.08	208.57	201.87	200.55	206.75	203.83	207.83	199.99	202.17	201.74	203.74	206.25	200.51	201.61	201.54
211.39	215.17	208.86	213.53	211.2	205.7	211.54	208.92	210.65	205.09	205.95	210.47	212.78	205.44	211.91	211.95	213.4	209.56	210.9	210.21	218.15	207.32	213.46	213.05	209.59	211.29	213.18	212.81	209.33	210.85	207.88	216.76	210.92	213.62	213.13	211.75	210.06	215.75	207.87	210.68	209.51	214.51	211.25	215.71	210.95	209.1	209.62	209.1	208.73	207.72
214.78	218.85	220.24	217.46	220.13	216.35	210.75	218	217.17	217.45	218.58	216.88	216.8	218.85	218.02	216.91	216.92	217.93	217.97	212.68	215.67	216.78	213.74	214.2	218.33	218.79	218.08	219.48	218.72	223.33	221.73	218.17	215.73	214.58	218.7	212.51	215.83	217.26	220.83	219.49	216.78	220.28	216.07	218.05	219.78	218.34	219.66	218.5	218.99	220.54
204.08	205.55	201.08	204.4	207.37	202.52	200.1	205.49	202.45	205.1	205.05	205.29	202.48	205.08	201.39	201.25	208.28	204.29	202.67	201.7	201.27	210.18	204.57	209.35	205.93	206.14	210.89	205.72	209.7	202.84	203.64	207.13	198.02	204.55	206.31	205.63	204.34	200.93	202.24	203.74	209.92	205.19	205.04	205.7	203.89	206.09	207.63	207.08	202	204.83
208.47	207.55	208.61	200.99	198.89	207.87	206.4	201.76	201.03	204.68	205.18	206.43	199.85	205.61	206.11	207.55	205.14	205.63	210.3	206.98	205.53	207.8	205.3	206.01	212.77	203.9	200.96	208.64	205.52	205.36	206.51	207.02	200.48	203.54	203.96	208.06	206.37	210.1	206.49	201.98	198.95	200.9	206.53	202.08	203.93	202.81	201.4	206.64	204.12	211.39
216.81	212.78	213.31	214.33	212.86	216.63	211.4	214.87	206.09	213.52	212.92	212.15	214.2	213.22	214.86	214.08	212.36	214.34	216.4	210.73	209.49	211.4	215.14	218.9	211.64	216.65	208.09	213.85	213.24	216.46	213.82	215.17	209.38	213.18	207.85	210.46	214.36	216.99	211.98	215.54	213.13	215.99	213.3	214.37	208.9	212.2	212.96	211.32	217.71	215.56
207.14	206.73	207.29	209.56	204.75	210.44	208.19	212.48	209.21	207.88	205.88	208.65	207.5	203.67	205.72	207.86	210.06	206.03	208.74	209.15	204.39	210.1	210.75	212.31	208.63	208.57	208.2	208.2	208.13	207.25	213.7	206.31	208.02	208.09	208.29	202.57	211.24	213.82	206.38	211.34	208.53	202.33	213.85	209.7	211.1	203.5	211.23	204.38	209.57	211.77
207.94	207.62	209.24	208.99	206.32	209.08	208.49	206.32	206.05	209.56	210.22	211.01	210	210.76	209.21	202.82	207.53	206.16	209.43	211.73	206.32	209.32	207.53	206.89	208.98	213.15	209.92	206.47	202.72	210.75	208.44	210.22	208.23	204.34	210.07	207.65	204.46	211.52	208.99	210.76	207.61	204.74	201.82	205.82	206.15	211.74	207.69	210.63	210.85	206.78
206.84	208.41	211.46	209.56	210.04	212.81	209.11	210.99	210.62	203.35	207.95	209.27	208.84	206.84	209.81	206.62	208.92	208.65	211.73	212.8	205.73	206.57	208.19	205.01	205.93	207.27	207.02	210.79	202.4	208.3	208.78	210.93	208.69	202.76	205.73	210.34	210.53	204.27	210.17	209.82	209.33	207.27	205.72	205.59	208.51	210.47	211.53	209.44	207.16	211.57
209.15	217.79	217.3	215.72	215.5	220.77	213.9	211.35	212.24	217.13	211.76	209	210.88	213.15	212.65	213.68	217.5	211.5	213.91	213.62	212.91	213.45	211.17	216.64	210.39	214.16	212.02	215.48	211.91	217.61	214.89	210.98	212.36	214.13	216.17	216.09	213.66	212.44	209.29	214.71	212.21	214.92	215.75	215.76	211.57	210.68	211.43	216.42	216.34	213.72
209.52	211.4	201.66	203.89	205.84	200.36	204.99	199.66	202.78	205.03	207.17	205.55	205.96	204.96	203.4	199.04	199.81	201.42	202.87	201.2	202.99	207.16	205.1	204.16	208.1	204.02	204.84	207.34	202.14	205.76	201.52	201.29	201.68	201.9	205.36	202.53	202.01	203.73	201.28	201.42	203.3	206.44	202.23	204.38	198.07	203.77	207.13	205.85	202.4	208.53
205.44	209.31	211.55	206.73	210.1	209.62	207.22	212.04	206.98	211.72	206.25	206.2	203.68	211.74	203.64	207.68	209.52	207.72	212.19	210.2	209.73	213.03	206.09	209.2	208.88	211.14	210.03	210.83	209.13	206.68	205.9	209.96	210.36	210.36	211.47	209.93	208.45	206.69	207.81	206.98	203.15	209.98	211.28	210.1	204.06	211.47	209.64	206.13	207.33	209.16
211.94	208.22	209.65	207.2	210.38	210.1	204.99	209.96	206.84	212.47	208.56	207.15	206.88	207.59	206.19	206.07	210.7	208.65	211.89	210.29	209.57	210.21	207.12	207.79	207.45	204.62	213.34	209.87	208.59	210.61	209.96	206.83	209.52	214.55	210.91	203.6	210.64	207.48	209.06	208.38	208.48	209.29	206.57	207.06	214.81	213.16	208.37	208.73	212	208.48
199.47	202.64	202.43	202.78	200.57	197.53	199.34	197.78	198.18	194.93	197.63	198.01	199.42	201.49	197.73	200.89	197.99	202.61	196.64	200.67	202.65	203.32	203.59	202.34	202.45	200.03	199.25	201.29	200.64	204.66	198.93	201.37	196.44	199.64	198.27	201.78	204.39	201.38	196.68	200.02	200.82	202.21	197.86	204.16	197.32	199.77	201.24	201.83	200.44	195.47
219.9	216.67	218.79	214.94	221.61	214.93	218.85	225.46	214.41	220.41	216.17	214.41	212.19	214.69	214.32	218.41	217.74	213.94	217.31	217.16	213.9	219.8	220.46	211.16	214.46	217.55	215.23	220.11	216.21	214.37	216.73	217	218.23	215.19	217.6	218.97	220.9	215.63	215	219.81	213.03	219.72	218.58	217.33	217.58	211.35	219.33	219.66	216.02	215.49
208.38	203.59	209.22	205.99	209.67	211.97	208.5	210.79	212.03	207.1	211.23	208.61	207.64	212.36	207.05	213.15	211.71	205.73	202.78	204.77	207.32	209.23	210.84	208.17	209.21	206.7	208.48	210.16	216.5	208.79	210.68	208.46	209.83	212.28	208.04	206.45	210.17	208.73	205.33	206.73	208.69	206.49	208.6	206.73	209.68	209.55	208.39	204.29	207.39	209.91
211.96	208.92	205.97	207.73	206.95	209.87	208.34	206.16	210.77	215.37	205.24	209.61	209.92	204.57	214.8	207.33	209.12	207.3	210.24	207.85	206.7	210.99	204.89	209.43	207.5	211.59	207.43	207.56	212.21	209.44	214.5	209.02	212.17	209.17	211.3	212.86	205.67	209.26	209.92	210.83	210.4	208.35	213.3	208.87	211.01	213.7	209.78	210.43	212.52	205.13
200.31	209.82	204.29	204.64	205.31	204.33	203.52	198.75	205.87	207.51	201.32	203.68	205.26	203.64	202.59	199.45	202.82	202.44	202	201.39	202.74	200.06	200.61	207.51	201.74	206.33	203.7	199.39	202.78	202.03	205.25	199.84	202.24	209.11	203.45	204.45	201.07	204.83	202.96	206.25	199.74	202.99	197.55	203.38	203.56	199.37	204.33	205.99	204.92	203.45
195.08	195.32	189.57	194.5	195.24	195.18	195.57	196.12	195.3	191.2	196.37	194.79	186.44	199.74	191.12	194.39	198.72	194.21	189.73	195.4	195.23	196.25	192.63	197.27	196.38	194.96	193.17	200.2	192.57	192.05	193.45	193.34	193.45	191.24	191.66	193.27	192.81	193.84	198.28	191.67	191.78	193.58	196.47	191.07	188.28	194.37	191.09	202.23	193.34	195.52
206.17	210.98	210.52	207.35	208.83	204.13	199.54	205.74	210.22	204.53	210.89	208.14	209.46	209.2	206.95	209.86	204.71	201.26	208.71	211.74	207.51	204.83	209.63	210.43	214.58	210.72	211.57	206.36	202.76	207.62	206.06	207.9	210.61	210.16	208.05	205.64	202.1	206.18	210.05	210.22	208.96	209	206.19	208.21	212.17	208	204.72	209.7	207.48	208.41
212.97	211.04	213.32	212.39	213.91	210.36	214.92	212.91	211.75	208.79	209.2	215.27	216.69	211.86	210.17	214.43	216.2	212.28	212.74	214.13	212.39	214.05	209.82	211.12	214.74	208.07	213.49	217.81	217.22	213.1	211.15	214.16	215.2	210.24	215.38	214.13	211.27	210.2	211.94	211.95	212.12	210.06	212.57	210.66	213	209.74	210.14	210.31	211.98	214.13
210.2	208.71	210.21	209.72	210.62	209.82	208.56	208.3	210.45	208.74	208.25	208.02	210.44	212.04	207.4	207.71	208.51	207.63	208.7	204.54	207.71	205.39	208.05	211.91	215.15	204.41	210.62	210.47	209.73	207.08	210.8	209.17	210.18	206.15	203.58	209.82	208.87	208.68	205.84	209.26	207.59	206.47	203.89	210.28	206.83	208.03	209.46	211.42	207.03	211.56
206.11	201.58	204.79	201.54	199.63	200.23	202.79	203.09	201.45	200.16	200.35	200.61	203.74	203.3	206.53	204.29	203.12	204.76	202.13	201.69	200.73	205.91	204.02	202.81	201.48	202.08	203.73	203.12	199.05	202.2	200.42	201.61	199.31	207.87	206.22	200.47	203.84	203.85	202.17	202.31	204.13	204.55	206.02	205.88	203.84	204.29	202.69	204.53	203.26	202.5
201.25	201.77	201.41	203.69	203.69	201.83	201.13	202.26	200.43	206.67	197.96	203.4	202.79	201.81	205.62	204.37	203.56	202.29	199.53	199.86	202.75	204.53	202.3	201.19	205.63	201.97	199.84	205.02	204.41	204.69	199.2	203.7	199.14	205.61	202.9	204.18	198.65	203.69	204.2	204.95	210.59	205.93	207.02	203.93	205.8	205.2	201.26	203.1	199.04	205.48
193.25	190.43	199.99	195.04	196.17	192.85	197.74	192.8	196.02	193.64	196.1	196.65	196.07	191.31	195.86	195.02	197.45	197.08	195.6	192.26	194.91	197.01	197.12	195.04	195.2	197.05	192.93	194.95	193.18	195.48	197.88	197.87	192.62	196.39	199.1	195.83	198.35	195.77	199.53	194.2	191.99	197.81	193.83	195.5	193.51	195.04	198.8	195.08	197.05	196.1
202.31	202.41	203.17	202.89	201.56	201.79	202.38	202.96	203.31	203.38	207.78	203.72	201.65	201.64	206.41	206.17	200.75	201.36	203.69	205.41	204.91	201.53	203.6	209.1	201.65	207.08	208.4	203.32	202.11	202.28	202.93	203.7	204.79	203.02	205.17	204.5	205.46	205.45	204.36	206.71	204.62	199.89	204.82	201.73	207.84	205.36	200.15	206.96	203.28	205.18
208.6	209.03	205.62	205.1	210.91	210.06	204.02	210.54	206.11	208.7	205.82	204.47	207.32	207.34	209.44	208.11	203.63	213.32	213.71	208.84	209.59	206.82	208.74	211.62	207.29	207.85	209.38	210.34	212.33	208.11	208.19	204.62	205.83	206.69	203.72	203.08	212.32	208.78	208.04	209.42	213.3	205.77	206.29	208.81	206.77	210.03	207.34	205.33	208.6	203.88
204.55	199.79	200.09	205.15	200.87	205.08	204.33	204.25	205.95	204.47	204.51	202.63	198.43	204.7	203.53	201.2	206.88	204.96	203.16	203.37	208.48	204.84	202.6	203.3	201.39	198.54	200.81	200.81	208.61	204.33	200.31	204.19	204.29	202.25	202.16	202.92	202.79	205.08	202.24	202.73	205.34	204.25	205.19	208.77	201.75	208.01	205.92	205.35	198.74	206.3
210.13	204.83	214.34	209.66	205.99	213.65	210.93	211.37	212.91	210.28	209.17	209.65	209.34	208.27	208	206.9	208.92	208.08	206.51	210.19	207.75	204.52	204.81	207.45	209.21	211.7	211.65	211.09	211.54	210.87	211.95	211.42	208.97	209.98	210.43	214.75	206.99	205.65	203.41	211.59	212.35	208.94	210.97	208.97	210.78	207.49	206.77	209.52	212.79	211.68
209.52	209.59	208.72	205.38	203.13	207.66	208.41	213.33	208.71	205.88	206.6	207.91	208.68	204.49	204.62	208.96	207.29	205.45	203.31	206.46	206.43	202.73	211.52	206.93	208.11	207.84	206.39	203.54	205.65	208.47	207.29	208.13	206.27	207.87	208.27	213.48	208.29	205.27	209.98	208.59	208.54	208.72	211.57	209.13	206.06	211.21	204.79	209.21	208.52	213.31
206.35	205.07	207.62	205.48	211.1	205.7	206.88	209.96	204.41	207.74	208.51	213.89	211.77	209.16	207.03	203.63	208.43	207.88	208.89	210.63	203.72	207.51	212.13	202.47	210.26	207.67	209.53	203.75	203.91	207.88	206.95	210.64	210.23	205.87	205.38	211.5	209.88	210.26	210.94	208.88	205.31	209.38	202.67	212.02	207.35	208.85	205.98	205.36	206.59	202.83
212.84	217.02	212.69	211.81	210.53	216.14	212.15	213.12	215.82	211.83	207.98	212.85	220.56	207.45	217.09	210.78	210.24	208.61	213.2	215.19	217.98	214.64	210.07	214.11	215.51	215.6	210.05	215.06	211.75	213.17	209.94	215.73	218.67	212	209.77	210.33	212.3	219.56	215.1	215.61	208.4	215.57	217.95	211.55	214.65	213.49	214.12	217.01	213.72	213.22
200.42	205.15	208.77	204.6	206.96	202.69	207.55	203.71	205.76	207.91	209.01	205.85	207.38	204.98	210.26	202.29	206.97	202.94	211.12	211.04	201.01	202.39	208.73	203.68	201.92	208.24	209.23	198.92	203.05	201.14	203.36	205.71	209.69	204.16	207.35	206.72	206.46	201.03	203.33	206.98	203.52	203.55	210.33	210.95	206.9	205.17	206.63	206.11	204.66	203.6
210.71	209.33	205.51	208.36	207.9	209.36	208.01	210.9	211.43	210.08	204.66	212.78	206.35	208.6	209.43	211.41	203.65	198.03	211.84	212.3	208.12	209.72	212.9	211.33	208.92	207.97	206.34	207.46	207.65	213.01	207.13	204.72	205.71	210.12	205.73	213.19	209.66	208.04	207.25	204.88	208.58	206.21	210.46	206.72	209.64	208.43	211.8	210.02	207.76	206.84
199.82	197.66	200.21	198.51	199.63	200.73	195.13	203.01	203.24	196.43	192.83	205.76	197.43	196.27	201.35	200.99	197.7	196.48	200.36	200.88	199.53	204.36	200.18	199.24	200.22	201.04	201.42	201.66	199.66	199.2	202.95	202.93	200.83	201.04	203.52	199.6	199.03	200.95	200.94	200.12	203.27	201.79	200.64	197.42	201.14	200.31	203.42	202.75	201.77	203.24
210.39	208.45	207.47	205.32	208.71	209.34	209.94	209.37	210.79	207.01	210.63	208.68	210.42	205.65	206.39	211.08	211.22	213.19	207.02	202.46	210.16	207.18	210.8	205.67	207.68	209.68	212.75	210.65	210.06	212.3	209.76	209.89	207.46	211.42	206.32	210.02	206.3	209.65	210.14	207.45	205.48	203.55	205.96	210.07	205.65	207.01	205.96	211.83	207.6	212.78
204.51	205.97	200.75	205.7	206.55	208.32	209.03	207.72	206.03	206.73	202.17	209.46	206.05	204.18	206.73	205.98	204.96	210.49	209.14	207.45	211.29	206.06	211.04	210.35	210.18	204.03	209.31	205.82	202.06	207.21	209.05	207.71	203.93	206.47	203.88	209.4	205.54	207.42	203.55	206.32	213.2	209.21	210.33	206.05	205.73	206.32	209.2	207.13	207.15	205.71
213	210.85	211.97	207.05	214.35	208.15	214.86	212.15	207.89	216.25	209.41	208.72	205.64	212.33	209.46	209.12	214.27	211.21	210.13	210.88	212.95	211.24	208.27	215.51	216.28	211.82	212.28	209.57	206.47	213.36	214.95	216.33	214.26	213.52	211.49	212.58	211.35	207.6	213.13	208.92	207.73	211.86	210.7	211.16	209.37	210.43	213.24	215.9	208.74	212.11
212.34	216.19	210.32	213.63	215.04	209.35	216.05	218.44	213.59	216.04	212.62	210.6	213.35	212.07	212.17	213.66	210.32	215.56	215.81	209.79	211.76	215.48	212.55	213.88	213.27	210.44	213.8	211.55	210.56	211.56	208.14	213.42	210.43	213.45	211.71	210.27	215.98	206.83	211.04	208.74	215.76	215.38	208.33	212.52	214.47	210.49	215.32	206.7	211.05	211.64
208.85	207.8	208.36	210.97	213.67	215.67	207.69	205.83	206.85	210.69	208.17	211.57	208.5	212.54	209.55	210.13	215.79	206.63	205.51	206.48	211.58	209.4	210.84	210.3	206.73	208.9	208.73	208.77	204.12	214.41	211.34	206.33	213.91	210.3	207.67	209.62	207.48	207.54	210.09	211.06	208.35	207.96	207.41	206.52	208.45	203.82	206.01	211.02	211.7	211.64
199.02	201.73	202.57	205.13	203.07	200.03	203.11	204.76	202.49	202.77	205.52	204.13	207.91	202.56	205.13	200.94	204.55	199.11	198.25	198.44	203.21	201.06	200.45	202.83	199.85	203.6	198.43	205.06	199.94	206.96	206.91	197.98	205.66	202.81	201.82	202.71	205.8	202.67	206.24	204.07	202.19	206.43	205.64	198.09	204.92	205.37	206.47	197.45	203.12	205.18
215.79	220.18	215.49	218.86	222.32	214.06	222.24	216.46	217.97	215.33	214.26	216.72	219.07	215.13	218.63	220.19	220.02	212.9	218.24	216.69	218.6	213.32	216.08	216.37	220.69	214.24	219.41	217.74	216.63	215.09	214.44	218.88	220.33	216.32	221.12	216.75	209.39	213.33	216.36	217.5	218.94	216.58	215.31	218.87	216.95	218.42	215.4	218.69	218.15	218.89
196.26	200.51	201.56	200.91	201.9	199.71	204.48	202.31	197.98	199.83	200.5	195.11	199.18	198.86	202.04	201.68	201.19	200.98	202.48	201.22	200.2	197.76	201.44	201.06	199.66	199.42	203.68	198.54	197.58	199.09	199.58	203.87	194.99	204.74	203.73	199.84	199.26	201.84	202.9	200.69	195.76	200.87	200.59	196.83	202.61	201.28	199.39	198.17	198.34	201.31
210.77	208.38	208.73	208.89	205.52	208.62	205.85	209.09	209.54	213.66	207.03	204.23	210.35	214.1	209.12	209.84	207.33	211.78	206.72	212.58	209.04	211.1	213.29	206.38	206.42	209.09	207.76	212.16	207.04	204.42	210.26	201.22	206.98	208.17	212.03	205.08	207.15	203.74	206.64	206.41	209.14	203.85	207.16	211.14	208.32	209.42	208.48	209.91	210.45	212.03
212.66	213.7	215.46	215.76	215.95	219.29	217.74	213.84	217.78	217.4	213.32	211.7	217.97	218.66	220.7	217.49	219.95	217.08	211.26	216.83	218.76	215.63	218.97	217.19	214.21	213.92	223.4	215.1	211.77	217.69	218.05	214.8	214.79	215.11	221.47	217.29	218.73	219.31	214.42	216.08	220.55	218.89	212.54	218.83	217.67	213.74	220.83	216.6	211.73	219.87
204.89	205.01	204.34	208.46	207.11	209.13	204.5	207.55	205.4	207.91	207.93	211.53	208.06	210.71	207.89	207.22	204.8	207.35	207.39	201.8	207.13	206.28	209.12	207.4	205.69	203.16	203.66	206.75	209.71	209.88	208.15	206.23	208.2	213.28	209.29	205.03	204.03	207.18	205.91	204.23	205.85	207.03	206.88	205.58	207.72	202.32	206.34	206.59	208.44	208.34
215.98	214.6	215.7	218.28	215.01	218.95	213.98	221.23	215.63	220.31	217.03	211.59	216.65	214.43	219.53	214.78	217.03	214.42	215.28	216.18	215.42	215.49	218.27	215.36	217.16	219.31	213.45	213.74	220.4	216.36	218.37	216.17	220.56	217.91	216.9	219	214.39	214.79	216.95	218.64	213.17	216.61	225.3	219.31	221.33	214.59	212.73	214.91	219.18	217.1
206.61	207.27	205.8	206.04	204.83	207.06	211.83	211.11	210.54	205.93	209.09	210.83	210.6	204.95	206.9	209.37	209.13	205.62	205.5	206.17	209.73	207.56	211.2	207.02	210.11	205.22	204.97	205.61	208.53	208.91	210.04	206.53	203.79	207.03	210.84	208.52	209.32	208.13	205.07	208.75	202.71	206.88	206.08	206.44	203.46	205.87	207.64	206.42	205.79	207.56
214.07	211.15	216.5	216.53	212.36	210.75	209.17	208.73	210.21	211.96	214.44	205.74	210.99	212.6	211.8	211.99	208.54	212.37	208.84	216.63	212	209.71	210.19	208.51	215.07	213.63	209.86	210.79	212.68	212.97	214.78	215.58	210.86	213.12	206.94	213.41	212.23	210.26	215.24	210.55	213.73	218.98	214.48	211.63	215.13	213.36	207.92	212.54	211.31	214.43
200.39	202.72	201.06	200.7	203.06	203.62	201.72	204.69	201.19	200.55	202.64	204.98	206.96	201.94	206.08	199.41	201.39	200.85	201.68	200.49	200.91	197.88	202.52	199.38	203.79	204.26	205.43	198.71	208.21	200.23	203.67	199.11	202.02	199.09	204.81	205.94	204.92	203.24	205.03	203.31	200.48	200.81	201.67	199.4	202.48	203.07	198.15	202.76	202.71	205.98
201.88	206.61	199.74	202.69	202.94	203.24	201.34	203.04	198.34	199.91	203.92	200.38	199.41	206.47	202.28	202.55	202.29	202.16	201.04	208.04	201.92	203.34	196.06	205.81	198.32	200.53	207.2	202.21	200.9	201.67	199.64	204.04	198.66	197.15	202.01	205.86	201.65	204.28	202.5	204.04	208.34	204.4	200.52	200.12	199.16	203.02	204.29	204.09	202.75	202.64
207.83	211.54	211.03	208.51	207.88	206.71	211.77	204.15	210.07	210.46	208.78	206.9	202.17	205.33	208.76	206.54	203.88	209.77	204.26	209.58	203.03	206.56	209.51	206.35	206.42	211.44	207.09	209.14	209.11	210.78	205.63	204.76	204.46	207.27	213.45	203.86	205.28	202.19	207.92	207.92	206.84	208.39	208.48	211.32	206.84	205.56	207.5	207.7	205.12	204.87
194.78	191.82	190.85	198.26	190.74	193.37	193.65	200.26	193.86	192.8	195.96	196.49	195.71	190.29	194.25	192.63	191.64	194.99	196.77	194.97	198.58	192.97	192.71	191.84	192.42	194.86	194.38	196.56	190.89	193.16	192.8	199.24	194.4	192.03	192.76	197.3	192.55	193.82	192.51	200.2	193.28	196.54	193.19	195.18	196.08	193.19	193.47	191.47	192.59	193.98
207.31	205.4	207.63	206.06	201.51	205.92	207.48	200.92	206.06	204.86	200.55	203.67	205.83	207.91	206.31	207.62	205.14	201.05	200.24	200.02	201.13	204.08	205.54	206.17	201.91	199.41	203.8	202.53	206.26	203.98	207.75	204.88	204.38	203.47	205.96	199.72	205.28	203.71	209.32	205.93	203.56	204.8	206.25	207.3	204.43	206.19	204.67	203.55	206.83	206.91
202.31	199.34	202.84	201.89	204.16	199.19	200.59	203.19	204	204.55	199.94	198.81	208.21	203.26	200.59	197.9	196.68	201.79	201.99	201.56	204.7	201.66	201.51	201.5	206.01	204.25	205	198.7	205.5	201.3	203.2	200.85	202.71	203.66	202.38	202.82	204.74	202.85	197.37	198.6	202.86	202.6	204.93	201.64	203.88	203.99	200.15	204.98	203.62	199.58
202.88	205.05	205.47	204.81	203.89	203.91	196.16	205.32	199.07	203.85	201.19	204.99	203.43	204.9	208.74	204.74	203.58	203.34	202.84	204.87	197.12	201.1	201.39	199.68	202.18	204.1	201.68	206.45	201.68	196.89	205.26	202.33	202.4	204.75	203.66	200.23	202.56	202.84	208.17	198.51	204	203.47	204.08	204.26	202.78	200.58	206.62	196.2	204.09	198.87
195.82	195.46	196.88	193.77	198.04	198.15	196.65	196.04	192.42	195.76	198.73	197.6	196.97	195.88	201	199.39	200.48	195.71	200.59	201.29	192.39	195.16	197.04	197.43	201.77	200.93	198.09	200.7	196.11	197.48	200.56	198.92	200.25	197.14	197.97	199.84	196.12	195.46	199.6	196.71	194.36	196.84	195.89	198.81	200.24	196.52	196.94	201.65	200.7	198.84
204.76	209.44	202.74	204.37	205.69	206.72	205.05	207.61	206.27	208.4	206.1	208.39	200.28	206.54	208.2	202.85	201.87	204.48	207.09	206.42	205.1	203.94	205.2	203.43	206.74	203.37	207.97	204.29	204.39	201.09	205.52	206.38	203.53	207.67	207.81	202.1	204.76	204.84	201.31	204.06	203.72	207.42	207.95	205.91	207.37	207.72	202.5	199.61	204.67	206.95
207.57	207.09	206.36	203.81	205.37	208.45	205.42	206.3	205.01	207.78	206.06	204.57	203.9	201.69	206.38	207.28	205.65	206.09	202.38	207.95	200.1	205.65	202.24	202.36	206.7	205.33	212.42	203.22	206.73	206.25	204.68	207.64	206.38	202.55	208.42	203.04	207.36	204.26	202.36	206.05	202.6	202.14	201.01	202.77	204.46	203.73	205.98	203.59	208.57	206.81
207.79	211.14	211.76	209.08	209.28	204.07	211.93	206.95	210.92	205.6	210.9	203.95	211.34	207.41	205.87	206.09	212.64	210.66	208.87	210.36	204.26	211.69	210.74	210.38	209.31	205.6	208.22	207.95	214.37	209.15	205.25	207.89	204.49	212.12	207.47	207.76	211.82	206.88	207.76	210.75	212.58	210.06	204.7	201.56	212.14	208.31	207.82	207.95	207.21	209.92
200.87	202.18	209.08	203.43	207.57	203.18	201.99	205.53	202.73	202.3	203.44	200.85	204.26	202.32	200.34	203.39	203.21	202.28	205.25	202.48	206.25	204.84	205.92	199.54	202.61	205.87	204.76	201.82	206.35	203.93	203.04	202.54	204.48	205.24	200.08	203.45	201.03	203.7	205.09	203.64	201.44	200.68	202.08	205.03	202.96	203.27	201.04	204.33	202.67	203.68
210.93	210.96	212.92	209.68	213.69	210.33	212.48	214.97	214.32	210.12	215.49	213.63	207.94	214.88	206.22	213.7	210.38	217.06	210.88	208.28	205.36	209.72	209.57	211.58	210.14	209.99	211.84	208.74	215.93	214.39	209.55	211.91	209.7	211.9	206.61	213.59	209.51	215.91	209.16	209.39	210.15	215.87	210.95	212.02	206.98	210.55	212.19	212.28	207.11	212.54
197.84	200.63	199.4	195.53	198.61	191.19	193.19	195.62	195.46	195.17	194.42	196.58	195.77	194.9	194.59	193.23	196.48	193.1	196.03	197.83	196.19	198.56	195.52	200.15	193.39	192.58	194.37	196.15	196.97	190.41	192.49	194.46	192.84	191.4	195.51	189.97	193.29	198.33	194.79	194.58	192.92	194.46	195.98	200.78	192.13	197.31	190.06	197	193.6	194.32
221.28	218.63	216.86	211.99	210.09	219.5	218.97	221.57	215.54	217	216.27	217.61	219.32	213.87	220.37	217.21	218.03	216.95	219.63	218.01	218.35	217.14	216.08	218.48	218.96	216.71	216.29	217.71	222.69	216.77	215.1	216.49	213.98	218.28	215.77	214.92	218.53	221.09	212.49	220.99	211.23	219.74	213.24	217.8	218.21	214.5	220.36	216.95	217.67	214.05
210.22	211.57	207.38	212.68	212.21	214.09	215.51	212.77	208.29	216.81	216.65	209.94	212.24	213.01	207.33	216.87	209.27	211.64	215.58	212.7	214.53	210.49	206.87	213.42	214.77	209.13	214.09	216.97	214.46	212.08	210.57	210.78	211.44	211.47	209.28	208.04	208.38	214.63	213.05	210.29	211.69	214.35	213.77	215.32	211.84	215.12	209.4	216.68	211.15	213.67
204.09	207.64	207.09	206.67	204.84	211.83	210.37	207.54	210.25	206.2	208.7	203.7	209.65	207.31	207.32	202.5	206.95	210.57	205.91	210.5	205.84	208.5	216.66	209.3	210.78	204.39	211.16	207.7	209.45	208.09	205.84	204.97	206.54	210.6	209.87	206.53	211.82	208.6	207.72	209.87	209.87	208.64	213.84	212.09	206.74	209.02	210.12	205.15	211.46	210.39
205.31	209	206.11	209.09	205.97	209.52	211.27	206.36	206.73	208	207.74	211.47	207.65	211.07	209.88	204.64	208	201.21	204.8	210.16	209.13	210.24	209.64	210.4	206.81	208.67	206.73	210.04	209.42	209.39	213.32	207.92	205.79	206.01	206.07	208.19	209.41	206.78	205.75	205.15	205.21	206.61	210.02	209.91	208.33	208.44	212.67	203.7	207.29	210.77
206.88	212.87	208.23	203.29	208.26	206.9	207.41	207.76	205.23	206.28	207.03	203.57	208.92	206.65	208.31	209.8	211.86	211.15	207.19	208.62	208.96	207.65	208.19	210.85	207.43	207.04	204.95	209.51	207.41	202.12	208.98	206.34	209.37	208.58	207.93	211.31	204.92	209.5	206.69	212.49	206	208.13	207.72	207.7	208.99	209.51	204.48	207.65	203.29	207.4
207.89	211.15	213.8	209.03	214.2	210.21	211.68	208.37	209.67	214.88	216.78	215.7	208.77	213.18	215.29	215	215.2	215.4	212.77	212.38	218.21	210.32	211.4	210.95	214.53	216.8	215.85	212.51	210.13	212.08	216.84	218.09	209.09	213.18	211.92	217.88	216.41	217.3	215.26	213.56	214.55	215.9	208.92	213.93	214.25	210.46	215.8	215.64	216.43	214.75
207.11	211.98	213.07	206.46	202.8	208.26	209.74	207.66	209.97	211.01	210.94	212.44	207.93	208.78	213.74	208.26	208.43	211.97	211.78	210.36	210.42	211.24	210.36	211.76	206.1	211.55	209.29	211.06	207.17	209.87	209.9	208.26	207.39	205.81	212.14	212.36	211.87	208.31	203.54	206.85	210.67	210.61	210.03	210.28	211.91	209.86	211.16	212.74	214.23	212.41
202.13	205.51	204.16	199.06	202.33	205.98	205.67	199.6	198.73	203.19	202.04	205.56	205.34	202.25	206.61	201.44	200.1	203.38	198.61	203.82	203.16	200.74	200.97	206.16	199.53	204.35	199.47	199.65	199.08	204.11	198.41	201.99	201.01	201.96	202.31	199.09	199.33	202.05	206.94	202.18	196.77	204.99	204.85	201.36	198.66	204.29	205.54	206.48	203.34	199.16
213.01	212.39	213.75	210.67	211.89	208.56	211.28	214.32	211.5	207.82	211.55	214.71	211.67	212.1	216.85	209.85	209.5	214.94	208.23	212.55	210.72	211.76	210.81	212.12	208.89	211.66	216.74	213	214.87	210.95	208.48	209.55	210.78	211.56	211.96	215.42	210.86	213.38	208.71	212.71	208.97	216.73	213.26	212.18	215.19	212.5	203.59	210.93	214.13	210.5
195.41	196.4	198.51	202.19	196.6	198.72	195.16	198.54	194.7	200.8	198.66	198.89	198.13	198.63	201.74	197.01	199.85	201.84	197.44	194.12	198.65	193.9	196.9	195.04	199.87	199.65	200.26	199.4	196.8	201.17	196.45	192.52	201.26	202.02	198.35	198.89	199.02	199.43	199.13	197.9	201.38	201.71	202.02	199.9	194.85	193.77	200.57	202.2	202.52	197.83
204.84	205.4	200.18	205.65	202.08	204.58	201.61	200.19	202.72	203.36	200.46	207.02	206.12	202.88	200.21	202.08	205.28	204.54	204.86	206.98	208.56	201.54	203.29	205.23	203.39	198.25	202.93	204.29	205.68	203.05	200.32	202.8	203.97	203.01	203.87	202.99	201.07	206.69	206.11	205.38	204.53	208.42	203.44	204.65	201.24	209.48	205.88	207.04	204.03	210.57
206.28	204.96	201.98	203.88	204.86	205.17	201.59	203.57	200.06	204.96	201.31	205.4	202.74	201.61	201.67	209.9	204.85	207.16	201.73	200.86	205.72	203.24	201.54	199.59	207.73	199.68	206.13	201.88	203.62	203.56	203.89	209.46	206.46	202.24	206.17	196.96	202.83	203.33	200.94	199.1	206.12	198.84	205.27	203.16	205.47	202.65	198.31	203.37	203.87	203.88
202.39	202.39	200.56	201.78	198.76	196.24	198.81	198.98	196.97	199.67	201.09	199.72	200.3	198.96	197.56	196.25	201.39	197.92	200.4	196.9	200.62	197.3	199.56	199.2	196.18	200.6	200.99	201.56	195.41	201.14	198.5	192.93	199.78	199.26	197.62	200.72	202.86	201.03	202.85	198.87	200.19	202.33	196.71	201.58	200.34	198.45	199.78	199.1	199.56	200.88
199.17	197.99	194.52	197.68	197.4	199.18	195.28	196.08	197.83	191.31	198.27	199.79	196.95	195.63	200.57	199.17	202.27	198.33	195.38	197.04	197.2	196.26	196.12	198.73	199.5	199.3	193.8	199.32	202.88	191.04	199.84	199.08	197.45	196.15	200.54	195.66	198.38	198.29	196.83	196.16	199.01	201.11	198.15	201.74	197.59	195.77	195.62	198.75	198.18	194.31
219.09	219.34	221.83	216.52	215.84	216.75	218.09	215.88	219.2	216.72	216.05	222.24	219.28	220.15	218.45	213.07	217.89	214.63	217.82	217.97	215.61	218.21	215.49	213.79	218.91	217.27	219.32	216.81	216.98	221.94	220.12	216.47	220.24	218.72	219.18	216.17	220	217.63	218.67	221.63	217.55	217.33	219.03	221.92	217.74	214.25	215.47	221.16	219.27	218.1
197.43	196.23	198.34	197.4	200.47	203.16	201.27	196.52	196.99	198.64	200.32	200.03	197.42	195.75	198.35	201.02	199.56	201.57	199.93	196.76	201.72	202.37	194.32	196.45	201.06	198.81	199.91	200.69	196.87	205.19	199.16	198.82	198.87	201.28	199.7	201.73	205.34	199.05	203.71	200.11	197.61	198.11	197.31	197.26	200.14	199.53	197.78	203.81	198.26	200.01
203.07	205.92	208.48	204.89	206.23	207.81	207.67	208.52	207.16	207.63	206.75	212.15	206.14	212.04	204.13	206.82	207.27	212.25	206.19	208.44	208.63	207.22	204.75	207.76	213.25	207.81	207.52	207.78	207.63	203.42	206.41	206.69	204.55	207.42	208.17	206.38	212.63	211.75	205.79	206.17	207.57	210.27	204.26	207.72	205.3	204.69	205.11	210.79	207.41	211.31
213.19	212.57	215.13	211.56	213.59	213.37	209.18	210.5	209.07	213.51	210.96	211.69	212.52	211.42	205.7	208.88	207.19	211.07	214.23	212.25	209.71	212.84	217.82	213.67	212.8	212.33	215.41	207.77	215.23	212.94	213.86	209.73	212.2	211.15	211.21	211.2	212.6	211.93	211.23	216.71	210.57	214.82	210.68	209.32	209.55	207.86	213.11	208.87	212.29	210.94
207.57	211.32	212.66	209.11	214.59	209.16	211.94	209.11	214.08	208.84	212.28	211.01	208.36	215.05	213.82	212.52	210.11	213.37	215.6	208.37	210.23	211.21	211.23	215.19	209.85	209.89	212.82	215.02	213.27	217.39	213.27	210.47	212.44	213.69	212.93	214.33	213.06	209.67	214.28	209.96	210.72	208.82	211.2	213.83	212.1	210.95	209.77	211.37	211.44	210.05
209.4	210.19	215.88	210.19	212.32	211.7	210.12	212.37	210.14	210.43	214.79	212.12	210.9	215	213.86	208.99	215.37	211.08	212.15	215.29	213.33	208.95	210.3	211.52	217.73	213.46	212.9	211.31	211.48	209.03	211.24	212.07	217.77	210.04	205.7	209.17	212.92	212.04	212.55	209.13	212.21	212.64	203.52	208.98	212.79	207.27	212.36	213.97	206.28	211.9
207.38	211.88	206.68	212.17	211.46	209.46	204.7	207.64	206.74	208.79	209.49	202.58	210.45	208.43	206.81	207.61	211.6	209.59	210.24	205.93	209.37	211.75	207.39	206.66	208.97	207.41	207.88	209.27	205.53	212.65	208.33	213.9	210.59	210.99	207.83	204.85	209.24	213.25	209.33	211.11	207.43	207.27	209.49	209.87	207.51	204.82	208.81	208.47	206.8	210.37
218.34	215.66	215.43	217.75	212.5	218.28	218.29	215.11	217.89	210.34	218.3	215.4	216.96	216.79	216.64	213.91	213.02	213.67	220.26	217.09	218.8	216.05	217.06	217.74	215.07	213.88	219.13	216.19	218.72	219.45	219.52	219.23	210.18	218.25	215.87	214.21	216.71	218.89	217.44	216.41	210.48	220.79	214.62	215.16	219.02	218.57	215.09	217.76	213.88	214.49
211.8	213.5	213.69	212.34	214.68	213.88	211.98	211.02	213.24	214.99	217.85	215.98	211.43	213.31	213.21	214.76	211.87	214.8	213.51	210.39	213.47	217.26	215.45	216.12	216.54	209.42	214.19	214.5	212.99	211.78	209.45	214.03	218.98	213.78	215.31	215.93	212.06	213.89	213.62	215.49	212.78	210.97	212.18	213.17	214.79	213.05	210.34	212.32	211.28	210.13
213.09	212.42	211.65	212.42	212.63	213.83	205.62	210.81	213.81	213.18	214.83	214.66	218.24	212.67	214.81	215.61	211.21	215.75	216	216.65	217.94	215.16	215.53	214.08	211.67	214.46	212.34	220.31	208.58	212.34	213.92	215.7	210.74	213.24	216.66	213.42	216.55	213.51	212.75	210.63	211.37	216.1	211.84	216.97	213.8	211.89	210.65	209.74	215.15	209.82
206.36	206.93	207.93	205.73	206.23	204.7	203.6	210.9	214.12	206.65	201.42	203.59	208.09	205.94	206.54	204	205.31	204.61	209.75	205.64	203.28	204.8	209.55	204.9	206.75	202.21	207.48	206.79	206.35	208.38	206.04	208.72	206.73	202.27	204.41	204.69	205.47	207.18	202.88	204.19	206.24	211.11	205.45	206.57	207.15	210.32	204.99	205.65	208.67	206
198.53	199.01	195.86	200.44	197.55	198.78	198.44	199.19	196.04	198.61	200.49	199.95	201.76	201.5	192.47	202.15	199.97	200.84	196.71	202.5	197.83	198	199.83	199.73	201.51	202.78	202.72	196.37	195.26	202.99	199.32	198.58	198.54	198.32	202.46	199.09	201.09	199.74	203.74	202.4	201.06	194.4	203.56	193.62	201.32	199.2	205.48	201.37	207.58	202.42
208.45	205.13	206.99	202.27	203.11	202.54	201.96	204.13	199.22	203.12	207.86	205.63	201.05	203.02	205.49	204.79	203.24	204.39	202.82	201.8	207.27	200.6	202.72	198.98	207.61	201.83	203.52	210.69	208.46	206.69	201.12	204.22	205.48	201.52	203.52	205.5	205.65	206.75	203.48	205.41	202.81	200.75	208.57	205.6	204.81	202.75	205.37	197.63	201.66	201.83
215.72	208.5	210.03	213.51	214.94	208.44	210.62	216.49	210.26	216.05	210.46	210.81	205.18	210.81	209.7	212.57	209.17	212.15	209.41	212.96	210.45	209.94	207.57	212.89	214.52	211.08	210.8	210.88	209.22	209.93	213.05	214.27	212.71	212.17	207.42	211.86	211.08	209.32	212.19	213.66	212.85	209.97	206.51	213.08	212.79	209.49	207.97	211.96	213.67	211.37
209.94	210.57	203.98	207.89	210.19	211.31	213.6	207.42	207.83	209.6	208.7	212.69	202.24	206.27	208.89	207.09	209.84	208.95	208.27	207.35	207.76	207.55	205.31	202.36	208.57	210.13	205.99	206.29	208.8	208.83	206.57	207.68	206.3	205.73	209	211.7	212.67	206.99	201.86	204.98	204.99	208.18	211.8	209.88	205.19	209.83	204.36	207.58	209.46	208.55
219	220.89	212.66	219.6	216.11	214.94	212.21	221.7	214.78	210.36	217.67	215.53	217.34	216.76	217.57	213.78	215.85	214.97	213.47	213.57	213.66	213.32	217.01	219.33	217.82	216.44	217.75	217.68	220.02	218.21	220.15	215.9	217.43	220.06	223.25	219.29	217.69	217.85	219.65	217.51	213.82	215.85	216.43	217.86	217.21	216.3	217.99	213.62	219.43	220.57
193.99	199.43	195.64	199.83	196.14	196.24	193.76	198.82	197.72	199.46	203.9	199.97	195.07	195.62	201.92	197.21	205.95	201.41	202.29	195.66	201.33	197.46	202.62	195.81	195.71	201.13	198.23	202.39	203.54	200.53	198.32	200.05	195.32	199.07	198.36	196.77	197.07	194.91	199.37	198.36	197.09	199.3	198.85	196.11	201.83	204.72	198.36	201.75	199.28	197.92
209.33	212.83	204.21	208.94	206.5	208.59	207.68	204.25	212.1	205.5	208.98	210.52	209.4	210.99	207.31	208.57	205.99	204.62	208.94	206.85	204.98	212.17	209.21	204.63	207.86	206.71	211.87	208.81	205.7	208.12	205.28	214.03	203.99	206.56	207.83	213.12	209.21	209.26	203.05	203.3	209.92	212.46	204.61	206.64	209.82	210.86	209.9	204.75	205.67	204.02
197.6	198.04	199.61	202.11	203.82	197.68	199.79	201.21	198.98	201.69	201.18	206.32	199.94	199.59	203.7	199.67	195.46	199.31	201.54	202.15	201.7	198.68	199.23	198.15	202.17	196.19	200.71	202.81	201.7	200.76	198.74	195.66	195.72	202.36	202.53	196.37	197.88	197.89	199.71	204.57	201.54	197.76	200.54	199.32	196.32	201.32	202.29	201.39	194.73	205.9
212.37	204.71	206.25	208.99	208.44	215.62	205.82	207.39	211.74	209.17	209.22	208.38	207.86	210.16	211.53	208.05	207.03	205.17	208.8	205.01	208.47	206.54	206.45	211.5	208.05	210.88	209.9	209.08	208.45	208.69	212.3	206.62	203.88	206.29	211.03	208.65	206.59	208.84	208.6	209.19	205.02	209.19	208.5	205.03	208.32	206.47	206.19	211.42	207.25	203.55
206.62	210.45	204.55	206.37	209.47	207.57	206.22	208.97	207.68	210.66	206.41	207.94	208.07	208.12	205.61	214.42	211.94	209.82	211.83	206.1	205.36	208.98	211.53	210.59	210.98	209.49	208.21	202.26	205.27	208.26	209.83	210.93	212.44	213.86	202.84	210.56	207.79	209.53	211.26	211.03	209.4	211.37	212.15	209.92	204.08	205.69	205.54	208.5	208.51	204.36
201.16	202.68	204	203.41	205.26	199.38	204.42	200.56	204.62	204.67	201.36	200.61	202.88	201.13	206.73	205.97	204.19	206.63	202.94	203.28	198.94	203.78	205.37	207.53	201.82	200.98	204.22	203.64	204.57	203.62	204.12	198.2	207.5	200.16	199.63	206.73	202.43	208.83	197.66	208.31	200.69	203.95	204.3	206.83	203.27	204.98	200.64	204.22	205.07	204.41
201.16	207.2	205.7	197.52	204.53	199.23	200.68	203.35	203.94	202.47	203.01	202.21	204.19	205.93	199.2	201.14	202.95	203.74	205.04	200.46	202.32	203.23	205.67	203.82	201.9	203.17	203.2	195.13	202.42	203.88	205.97	202.44	199.82	206.29	202.22	207.99	203.68	202.53	203.78	205.8	208.44	204.83	196.31	204.13	202.37	201.53	208.01	202.85	198.34	196.06
208.39	206.53	210.44	210.24	210.42	208.8	211.37	208.78	205.53	207.24	205.41	206.54	207.17	207.26	207.27	211.12	205.34	209.39	208.43	206.45	205.13	204.49	206.52	208.26	206.23	208.01	207.5	210.05	204.14	211.78	208.17	206.52	209.14	209.24	206.8	209.4	207.61	213.76	206.38	208.71	199.93	212.07	205.61	207.53	204.99	206.39	211.17	211.39	205.48	207.64
212.52	205.73	207.48	207	209.09	207.13	205.54	211.88	208.91	207.04	208.4	212.28	207.39	208.68	209.11	206.37	211.24	208.51	203.84	204.53	207.96	207.35	206.1	206.43	204.92	206.28	211.46	208.33	207.8	209.96	210.28	208.92	210.45	207.37	210.02	209.66	202.61	210.87	213.87	213.39	210.28	206.25	207.65	207.42	210.74	208.39	209.55	213.23	214.05	207.41
218.83	213.34	216.66	212.85	220.05	221.39	213.19	220.48	212.2	217.07	218.25	216.38	221.18	220.55	216.12	217.94	216.08	218.05	217.81	218.52	217.74	216.38	216.25	219.76	213.69	213.54	218.42	225.57	218.76	219.62	213.15	215.92	215.52	216.05	220.17	218.53	219.27	222.35	217.51	216.42	217.06	218.02	214.07	219.59	219.58	214.4	216.74	214.15	214.08	220.25
209.6	204.81	207.25	202.56	205.53	210.45	202.51	206.88	206.18	207.4	204.48	208.11	213.33	208.18	209.88	211.6	202.7	206.44	207.57	208.14	207.51	203.39	209.61	206.94	210.55	208.94	204.5	203.66	201.9	204.65	203.57	204.09	198.97	205.43	210.96	212.36	209.63	207.17	207.9	208.6	209.56	209.87	206.56	206.45	206.09	206.67	204.76	206.81	206.75	206.89
219.48	212.01	213.92	213.43	210.72	211.56	212.57	212.08	209.22	208.56	213.96	213.23	211.73	212.18	213.04	213.71	212.72	211.94	210.64	209.22	211.52	214.75	212.61	210.73	207.77	211.14	212.57	213.71	207.25	211.28	211.01	211.52	210.22	217.76	214.12	212.07	211.04	215.07	212.58	209.27	209.47	213.85	217.67	213.81	206.2	210.29	213.79	209.54	213.33	212.55
200.59	196.08	203.72	202.94	201.12	197.62	195.32	199.99	202.88	206.16	201.73	201.61	204.43	195.91	201.22	201.41	201.09	197.52	199.72	198.46	196.05	202.32	200.16	199.4	200.12	194.29	199.57	199.79	202.52	197.91	200.24	200	202	199.83	195.43	203.3	199.44	200.94	195.27	197.71	200.38	200.08	199.37	199.24	199.57	197.09	201.48	202.27	199.49	203.14
209.81	210.43	213.59	209.8	207.97	210.32	209.6	207.99	210.82	209.92	208.58	209.17	206.76	206.85	205.1	208.28	207.36	212.07	210.64	212.74	208.21	212.11	206.41	201.87	207.74	211.08	204.41	206.78	208.31	211.6	210.1	213.26	208.63	207.09	207.91	208.7	206.59	208	211.54	208.17	211.48	204.44	207.96	208.12	206.96	205.93	210.79	210.02	211.59	206.67
220.12	217.17	214.48	216.7	218	220.32	217.9	215.83	214.94	213.88	221.1	215.86	215.1	212.1	224.14	219.37	219.11	212.37	219.45	214.45	213.53	217	219.03	216.69	214.4	221.82	220.09	220.11	219.32	219.13	214.91	214.79	217.3	217.08	213.09	217.2	216.39	216.5	214.61	216.22	219.71	219.04	220.06	215.52	211.37	220.39	212.47	217.8	215.34	217.13
206.03	207.22	203.28	197.46	205.08	204.03	202.21	205.63	203.52	204.73	200.92	200.6	202.51	206.69	200.2	206.13	201.59	209.25	207.24	202.65	202.04	208.33	203.59	201.98	205.99	198.13	200.9	205.49	210.09	203.57	203.78	208.3	201.02	205.89	202.5	202.48	203.38	202.13	204.67	201.82	202.5	201.75	206.15	201.68	201.75	198.22	202.63	205.82	206.63	200.18
205.93	208.83	203.46	208.56	212.36	209.77	204.33	208.55	207.25	207.3	208.47	205.29	213.44	208.8	206.21	207.16	205.63	205.16	209.5	211.72	205.92	211.24	205.79	206.09	208.16	207.79	206.96	206.98	208.39	209.99	212.02	209.23	206.73	204.93	208.89	209.06	206.15	207.44	204.99	206.26	207.52	207.72	207.57	205.9	208.46	205.65	210.86	212.45	210.03	209.39
205	207.06	206.62	205.69	210.19	201.5	208.87	206.58	209.1	208.47	210.19	205.08	207.06	204.36	204.52	210.11	208.55	208.21	205.01	207.8	206.64	208.78	209.17	206.91	204.03	210.36	210.27	205.57	208.93	209.23	207.5	207.45	211.69	213.62	210.83	206.09	205.21	201.83	210.83	207.77	205.89	207.93	207.98	206.57	207.2	204.93	207.24	214.09	204.83	210.01
209.53	210.1	200.72	201.98	202.86	207.37	203.19	204.73	204.78	208.09	206.16	208.57	204.68	205.75	211.07	206.55	203.2	203.91	205.47	200.94	204.45	202.48	201.42	207.71	206.33	202.48	199.71	204.4	201.88	204.39	202.14	206.79	204.95	205.56	201.83	203.6	202.81	202.42	202.55	204.6	201.97	208.81	206.62	205.28	203.04	201.59	207.77	207.34	207.3	206.64
212.6	211.87	211.46	213.27	210.45	213.58	215.01	210.7	217.36	211.67	211.2	210.03	212.83	213.46	213.62	212.13	214.2	214.22	211.08	212.21	205.7	212.76	208.35	212.98	209.62	211.01	210.16	212.47	210.42	215.58	213.37	212.44	216.91	212.13	213.43	217.01	216.16	210.55	211.6	216.08	216.28	214.38	216.08	212.12	210.35	213	213.7	212.79	215.79	211.91
200.31	196.73	200.39	202.54	202.33	194.21	200.55	199.92	202.3	197.62	198.53	199.7	199.6	198.06	201.26	202.82	194.43	202.26	198.7	196.28	197.44	197.99	198.29	197.54	193.75	198.09	201.24	195.44	193.96	194.26	200.76	198.36	196.32	195.17	195.74	199.91	201.07	197.94	200.74	197.02	198.58	199.07	198.46	199.28	195.51	199.49	197.99	199.98	197.89	196.51
205.85	210.53	211.98	207.23	209.41	207.63	210.44	207.48	208.37	207.56	210.24	208.94	203.74	210.47	213.01	205.38	211.09	206.19	212.71	209.57	211.34	208.49	211.28	209.99	209.27	210.41	209.23	206.05	205.63	208.17	209.95	211.69	210.04	209.41	207.3	209.22	210.53	206.04	207.64	211.89	205.64	210.26	211.38	205.68	209.01	207.14	208.05	210.24	205.6	211.4
208.66	200.88	206.49	204.22	199.9	205.21	203.17	203.64	205.78	205.46	202.14	200.11	202.58	204.7	204.75	200.86	207.73	200.87	206.19	208.88	202.19	203.6	203.21	202.23	207.27	206.66	207.07	202.68	202.08	200.69	209.2	202.38	199.55	207.18	195.29	207.47	207.08	210.94	206.19	205.39	198.17	203.64	204.4	204.06	201.43	208	205.31	203.87	202.74	203.4
206.2	197.05	200.91	206.11	203.71	204.63	198.89	203.79	201.45	200.75	204.59	197.64	207.65	202.33	205.67	202.74	203.52	203.34	203.27	203.76	201.54	205.63	208.13	203.66	201.36	205.69	201.13	203.45	203.14	203.07	199.87	205.58	202.19	204.79	203.5	204.37	205.43	203.68	203.63	201.8	203.07	203.46	206.08	202.75	208.1	206.42	203.83	205.16	202.25	204.63
207.7	207.56	204.77	207.48	208.92	207.9	205.64	207.31	209.04	207.86	208.13	203.99	203.61	209.12	212.16	203.01	210.55	202.84	205.09	209.1	207.19	205	211.96	212.83	207.25	205.75	207.56	213.23	208.97	207	209.85	206.58	205.52	205.84	206.49	202.86	207.19	205.62	207.14	206.55	207.22	204.91	210.82	207.53	209.39	204.41	209.39	210.64	204.1	206.45
205.19	204.13	208.25	206.38	203.78	200.79	200.79	204.85	203.36	202.87	202.35	203.38	197.03	204.82	203.85	204.52	204.2	197.67	201.29	201.78	204.87	205.09	201.75	201.75	207.01	206.3	202.84	207.6	202.75	201.51	204.07	201.76	198.62	201.39	203.88	203.97	205.58	200.15	202.49	206.2	205.84	205.55	204.27	206.38	202.84	207.5	205.9	202.84	204.31	205.32
210.78	206.69	205.36	206.98	205.6	209.67	212.34	209.41	214.14	205.73	210.87	210.02	208.35	208.58	214.49	207.71	209.69	212.51	210.06	208.4	209.88	208.1	210.13	206.54	206.88	210.7	206.15	210.57	208.6	206.52	204.44	206.4	204.09	212.02	211.45	208.9	209.59	209.51	208.2	207.63	211.79	209.31	209.59	210.61	210.82	206.66	211.01	204.66	209.64	208.54
207.76	203.39	204.67	203.14	202.73	204.64	200.86	201.34	202.48	200.58	207.74	203.71	200.69	202.84	198.49	204.22	200.35	199.5	201.41	201.16	202.2	203.28	203.96	201.24	207.22	204.27	202.88	201.56	202.17	202.09	205.46	203.02	209.54	206.09	204.12	203.44	195.58	202.21	199.23	204.88	203.48	202.96	202.95	204.27	206.45	202.63	205.94	207.48	202.11	205.4
208.55	209	210.59	206.89	207.36	207.22	210.36	207.13	211.15	207.41	210.07	208.63	206.87	211.37	211.52	210.26	209.88	203.56	207.22	210.1	203.24	208.8	212.01	213.87	206.38	205.9	206.26	208.45	207.79	210.96	209.46	209.62	204.16	208.32	211.06	212.94	214.27	208.42	204.71	209.67	211	211.67	209.35	210.28	209.82	206.59	209.34	209.01	210.03	201.78
203.7	204.59	202.3	204.67	201.62	205.61	199.96	200.23	201.04	201.64	208.93	202.03	204.25	199.82	208.46	200.4	202.93	210.07	203.38	199.69	207.33	209.04	200.68	200.9	205.47	199.35	202.29	203.18	203.17	204.43	204.46	205.24	195.7	201.99	205.1	204.94	207.89	199.79	207.71	206.1	202.57	201.31	203.44	202.69	202.26	204.26	207.29	200.94	206.53	199.51
200.96	205.52	203.7	203.86	201.72	204.38	203.21	202.94	203.26	201.45	199.39	203.41	204.94	205.59	203.8	202.97	200.03	200.69	202.32	202	198.43	204.21	196.58	199.52	201.8	204.02	202.3	201.75	205.16	203.1	199.14	197.45	200.88	203.51	198.52	202.82	209.28	202.97	197.83	202.44	201.49	201.29	199.57	202.78	205.8	199.9	203.3	205.24	203.68	202.06
197.69	195.78	193.27	196.57	198.15	194.47	198.34	199.15	192.82	196.7	196.72	197.57	195.82	194.33	199.45	199.49	198.35	194.39	197.59	195.87	195.07	201.86	197.12	197.55	197.69	197.18	199.94	200.66	194.11	195.87	198.85	197.64	196.23	194.83	195.28	194.66	197.22	197.43	202.97	199.05	195.03	198.04	201.25	195.73	192.76	201.78	197.9	200.71	197.84	197.85
212.38	208.68	210.55	216.59	211.2	215.47	207.99	212.26	208.15	213.78	213.28	217.31	206.52	210.81	210.88	208.42	211.22	207.39	211.26	212.07	209.25	209.21	211.02	211.74	213.31	212.01	206.8	208.02	210.09	210.47	210.08	211.77	211.51	216.2	216.42	212.12	210.92	217.38	216.1	213.63	210.38	212.17	211.35	213.66	212.6	209.8	210.99	211.36	208.74	214.04
208.44	210.34	212.04	210.25	208.67	206.93	209.33	210.53	209.58	208.63	209.15	212.03	209.98	211.86	207.03	211.95	209.23	210.55	208.1	208.14	202.36	206.36	213.93	211.32	206.19	209.94	210.42	205.99	210.82	209.49	206.22	208.9	206.96	210.64	205.57	209.4	207.67	208.41	207.5	207.94	211.27	207.16	209.56	206.18	207.46	210.33	205.24	210.09	210.16	201.77
207.36	208.29	210.42	209.4	213	207.63	207.42	208.85	209.65	211.49	209.82	207.91	204.97	210.28	207.9	207.44	209.38	208.73	207.78	205.91	206.5	213.88	213.36	206.9	210.9	207.09	208.9	209.55	203.66	202.83	203.18	204.79	212.51	206.37	210.38	207.21	211.38	204.72	205.79	205.2	211.14	210.69	205.94	213.46	212.69	208.66	210.18	202.84	203.71	210.76
208.73	211.08	209.89	208.49	204.7	203.96	203.25	209.49	208.61	206.98	211	205.24	207.81	212.47	212.13	205.43	206.37	204.13	205.21	209.4	207.71	209.92	206.96	210.88	210.04	208.51	213.86	210.07	204.68	208.62	206.78	202.86	206.98	208.83	210.66	208.88	203.98	204.93	206.49	202.08	211.17	207.14	204.5	205.13	210.94	206.07	207.63	209.33	205.97	205.68
199.2	204.62	205.86	205.02	206.15	205.69	203.84	204.34	202.38	201.07	204.92	200.61	208.31	206.51	204.58	201.97	201.87	203.67	203.27	203.23	203.32	207.46	205.61	208.71	205.24	210.44	202.64	204.08	203.85	206.67	206.55	205.83	203.87	204.63	203.02	209.73	206.5	205.52	202.74	203.19	201.53	206.25	204.31	205.84	201.19	203.39	208.46	204.65	204.93	207.8
212.46	209.58	213.65	212.31	211.42	207.31	215.97	208.61	209.35	210.89	214.68	209.18	210.22	215.01	211.29	213.86	214.54	211.87	207.29	206.86	209.75	211.91	209.46	212.35	206.9	208.82	213.43	208.26	213.7	211.12	206.49	214.46	210.74	213.27	208.02	213.5	208.14	209.4	209.39	212.55	210.97	209.6	210.31	210.66	210.63	211.45	210.01	213.07	210.18	211.51
221.2	216.36	220.45	219.98	217.52	215.93	215.7	225.97	219.81	218.93	216.27	217.08	218.68	219.48	220.46	215.61	217.93	218.85	217.38	224.04	220.87	218.17	214.87	216.48	213.03	218.95	211.65	220.08	217.77	217.97	216.54	219.46	219.42	213.05	218.89	214.04	214.84	213.89	219.16	221.89	214.13	213.84	218.75	217.3	212.76	221.17	215.17	217.54	221.13	218.09
211.3	202.08	204.49	212.36	206.72	209.88	211.96	209.91	207.08	208.09	205.81	208.74	205.34	211.14	209.37	210.99	209.12	207.78	207.71	206.49	209.45	207.68	207.73	209.28	205.94	207.7	205.56	207.98	207.48	208.03	210.89	206.04	213.56	209.92	207.01	207.29	206.09	209.68	208.69	208.81	210.94	207.11	210.09	205.53	210.34	205.65	206.1	204.25	206.34	207.7
201.71	200.9	202.14	198.33	194.73	199	195.94	198.67	198.49	196.27	195.25	204.44	195.71	197.8	200.6	199.25	198.09	198.74	199.82	197.15	200.01	196.99	199.56	199.21	198.33	199.67	196.64	196.74	198.23	196.91	199.56	198.77	193.76	197.28	198.08	196.24	197.33	196.67	201.3	197.75	201.9	203.08	197.76	195.37	199.56	199.73	196.06	202.42	197.8	200.35
204.12	208.53	210.52	204.49	211.32	209.7	214.01	205.57	205.51	206.93	208.36	207.1	204.76	212.03	208.4	209.77	204.17	207.67	212.49	208.67	207.44	203.12	212.25	205.5	204.64	213.62	208.69	210.49	206.41	203.26	211.46	209.11	207.28	210.04	203.57	208.44	210.9	205.41	207.57	208.27	211.03	205.89	209.83	204.57	205.02	205.81	206.98	206.74	207.51	211.35
205.18	202.65	205.43	201.25	201.55	202.63	202.88	207.51	198.82	196.64	202.48	202.35	203.91	201.45	200.85	206.66	203.17	203.81	203.83	200.99	203.31	204.7	203.78	205.12	200.01	199.13	204.7	205.34	206.92	203.49	202.32	200.26	199.99	203.08	204.59	200.6	206.7	204.28	203.94	204.38	199.41	206.39	207.14	207.21	207.44	205.07	205.47	204.25	206.61	200.91
204.72	200.42	203.54	201.12	204.32	209.19	203.55	203.44	204.65	206.86	204.17	206.92	205.74	205.87	206.57	204.9	205.59	202.15	203.53	200.46	203.35	203.19	206.34	199.7	203	202.6	209.59	205.63	202.21	204.48	202.66	204.07	203.11	204.08	205.65	200.23	204.52	201.81	205.38	204.72	206.36	203.84	202.96	204.62	202.51	204.94	207.24	205.62	200.39	202.95
202.97	200.62	202.49	197.38	202.51	201.25	202.99	201.49	205.45	200.37	198.92	200.71	202.53	197.84	199.16	196.44	195.24	196.9	196.33	197.36	202.43	200.5	200.06	201.77	198.94	201.91	199.04	198.98	197.61	199.71	202.08	198.02	200.97	201.44	204.58	200.53	200.98	205.32	199.31	200.46	200.1	201.12	197.83	201.07	199.27	198.55	198.29	201.33	196.88	202.74
211.13	206.59	205.8	210.4	211.38	204.48	210.71	206.53	207.51	205.26	206.99	206.57	204.44	207.85	208.32	206	207.17	211.71	210.26	205.78	206.36	204.96	207.84	206.97	208.51	204.34	205.28	206.26	207.72	204.42	208.14	205.81	207.74	211.07	209.32	207.29	207.63	209.47	208.05	203.98	206.83	201.98	205.66	206.29	208.48	209.29	208.35	205.71	204.73	207.79
212.82	206.22	205.02	215.41	208.23	204.65	209.85	213.75	208.07	209.63	206.9	209.07	209	209.2	205.98	207.25	204.45	206.9	206.28	205.61	205.99	212.81	209.88	210.21	211.39	209.3	211.04	210.84	210.59	202.09	208.25	210.75	204.09	209.14	206.27	208.41	212.81	204.77	205.43	207.74	210.74	208.7	201.59	212.16	211.14	202.37	208.18	210.38	208.33	209.65
203.64	200.58	199.17	202.79	200.43	204.25	197.23	203.21	198.75	207.24	201.42	203.2	202.07	197.17	195.03	201.9	200.87	200.03	200.08	200.39	202.21	200.34	198.89	204.28	198.14	200.91	199.13	197.12	199.06	203.63	200.43	198.43	204.49	204.46	201.11	203.83	201.44	201.19	205.49	202.49	204.77	200.72	204.01	201.96	204.2	197.45	200.19	201.56	202.83	201.95
196.41	203.53	203.36	203.96	202.3	206.47	200.67	205.51	199.93	201.2	206.01	200.82	203.51	201.72	203.35	203.73	199.8	203.32	206.75	206.34	200.63	199.56	197.41	199.6	195.97	199.63	202.23	203.02	201.71	200.87	203.54	205.39	199.91	200.91	205.02	207.4	206.94	197.81	199.2	204.82	195.98	203.31	204.15	203.33	199.45	203.69	202.06	206.56	203.05	203.44
204.96	209.35	208.99	202.19	205.26	204.57	212.93	206.67	205.03	209.69	207.55	206.78	204.59	211.33	204.82	210.01	210.73	206.97	206.91	205.97	208.56	205.22	203.35	207.4	207.95	208.84	203.45	207.3	206.77	210.77	209.87	207.91	212.6	208.69	207.79	201.22	208.41	210.23	206.35	207.17	208.75	208.46	208.21	206.34	208.88	208.78	206.27	209.7	206.08	204.33
198.69	199.14	196.69	201.71	205.2	206.29	203.22	198.45	201.65	198.66	197.04	204.98	198.25	198.88	199.31	198.92	197.05	201.73	200.05	197	195.71	200.61	198.32	199.83	196.48	197.1	199.52	198.41	201.17	202.36	197.19	201.18	192.47	198.5	195.01	198.29	201.33	198.74	196.94	199.31	199.41	197.05	198.85	200.98	200.97	200.04	200.81	198.18	202.4	201.46
204.75	196.34	200.54	202.52	203.92	201.23	199.2	203.41	204.04	200.21	202.19	204.57	198.7	205.36	202.63	207.42	202.03	203.61	203.04	201.96	202.35	200.49	207.17	199.66	201.67	205.09	206.48	198.62	205.24	201.34	200.25	204.25	200.93	202.45	201.07	204.81	202.57	201.84	200.88	203.45	205.66	201.62	202.44	199.94	201.03	204.19	202.2	201.47	205.44	202.47
212.22	210	207.09	208.06	209.27	209.07	210.5	206.85	203.54	209.46	207.6	209.37	210.84	203.7	208.86	209.48	207.09	209.3	212.81	209.14	209.44	205.65	207.76	212.26	204.47	205.06	205.84	208.26	210.24	208.08	208.45	210.49	211.96	207.06	206.71	210.94	210.32	208.34	205.66	208.82	209.36	205.89	211.05	206.44	209.49	206.24	208.78	212.11	201	210.42
207.99	203.17	202.68	207.13	203.38	207.97	210.11	207.11	200.89	206.14	205.25	205.67	201.79	209.62	204.08	203.26	207.66	208.28	211.01	211.72	206.56	211.11	203.7	208.09	205.08	205.86	207.02	201.08	209.09	204.24	205.88	208.07	204.02	210.04	204.2	205.16	210.19	202.89	205.7	210.01	202.57	209.07	210.86	202.62	203.7	205.09	206.6	205.73	205.68	208.92
212.13	211.95	213.43	217.09	213.55	213.72	209.68	209.33	213.79	215.33	214.49	213.38	213.66	214.52	211.18	213.55	211.88	213.17	215.92	211.31	214.29	208.08	210.65	214.6	212.03	211.07	212.22	209.65	210.64	214.33	208.51	207.85	215.06	211.63	211.88	212.98	214.86	212.64	214.83	208.25	215.08	211.18	212.68	212.98	214.03	209.02	210.5	213.63	213.5	213.2
211.92	210.89	212.18	214.09	209.93	210.56	207.58	208.56	213.92	204.23	211.91	213.12	210.9	209.69	206.32	211.87	207.08	210.61	209.85	212.28	210.74	214.3	211.57	208.96	207.54	206.61	211.61	212.23	213.48	214.26	208.26	209.51	210.16	213.51	210.81	210.82	203.28	211.94	212.11	208.39	209.33	209.22	210.66	211.7	211.22	209.03	205.65	215.07	211.8	213.68
212.02	213.7	213.35	213.35	210.99	211.39	215.51	211.44	211.65	208.24	211.79	207.35	215.46	217.13	213.75	208.87	211.65	210	211.69	212.85	208.58	213.97	213.13	215.06	211.52	208.03	208.94	216.65	214.73	211.21	209.65	210.39	215.04	210.52	213.1	209.94	213.15	213.08	212.27	211.26	215.04	211.18	214.52	213.22	210.68	209.78	208.68	212.24	209.28	213.71
200.1	198.23	198.14	200.13	198.53	203	196.16	201.19	200.52	199.75	200.86	199.91	200.14	203.6	201.19	196.85	198.84	195.85	201.67	200.33	200.05	200.63	199.69	197.2	199.5	195.85	201.85	200.42	200.03	198.11	198.44	198.76	196.74	196.49	202.62	202.76	199.68	207.82	196.23	197.38	199.04	200.68	198.6	194.35	198.08	202.19	203.93	205.63	201.17	200.25
220.27	214.3	218.01	221.5	215.91	219.48	220.43	215.82	219.61	221.36	216.54	216.41	214.48	217.1	219.38	217.31	217.62	218.15	214.23	216.85	218.15	217.99	214.55	213.36	216.47	218.17	216.22	215.46	218.27	219.91	215.85	214.64	216.6	215.94	218.16	222.23	214.48	215.9	217.23	215.84	217.31	215.06	217.45	217.33	216.22	216.89	219.05	217.16	218.96	214.02
208.3	210.15	213.56	207.68	212.19	210.58	206.2	208.54	209.68	211.55	203.78	206.01	207.72	205.87	209.47	211.89	207.51	205.05	206.91	211.27	210.3	212.12	211.49	209.9	210.75	207.93	210.49	212.22	208.4	204.21	206.68	209.57	212.61	205.45	206.53	209.44	211.23	210.77	211.63	212.24	202.67	211.05	207.9	203.74	206.94	214	212.13	204.86	206.91	209.08
204.23	205.67	205.45	208.31	204.29	204.37	203.17	207	205.52	206.02	202.44	202.4	204.33	205.31	207.68	203.8	208.71	201.55	201.43	200.32	210.06	205.6	202.06	206.16	207.64	207.5	205	205.32	201.4	197.36	201.6	207.93	202.84	202.63	207.68	201.29	205.25	202.83	205.72	203.82	202.1	206.45	204.99	207.69	205.1	206.28	200.47	205.29	205.21	203.64
214.68	212.71	209.55	216.69	213.34	213.98	214.34	208.95	211.89	212.5	209.3	211.33	210.84	211.48	215.15	211.66	207.55	210.43	208.67	212.65	212.82	214.09	210.69	212.18	206.19	211.26	210.88	213.55	210.77	213.68	212.4	211.76	212.55	211.98	208.61	211.54	206.85	210.26	209.56	209.25	212.17	211.64	214.91	212.42	212	210.94	205.99	217.87	211.43	210.34
213.87	210.09	208.33	217.43	212.31	210.61	204.79	211.31	211.87	207.71	209.5	213.47	213.38	213.64	211.15	213.13	212.74	208.32	211	213.28	211.18	211.61	211.22	212.14	213.94	209.48	210.7	211.28	214.74	210.24	211.88	210.47	211.02	217.31	207.6	214.31	214.37	212.27	213.83	215.87	212.44	214.67	211.2	207.98	210.97	210.49	208.63	210.74	211.63	209.94
207.05	204.75	205.7	199.61	205.1	202.26	201.43	203.3	207.01	198.21	200.95	200.89	202.98	202.02	196.94	201.82	208.23	201.82	196.39	199.94	203.24	199.67	208.24	204.39	204	203.24	204.29	204.6	196.33	201.67	203.71	201.12	200.21	200.69	204.43	202.16	200.37	199.73	205.95	203.6	204.68	202.34	204.05	201.67	204.04	202.11	203.18	202.26	201.43	201.37
214.08	214.32	213.76	219.05	218.94	219.88	214.72	215.91	217.58	218.95	215.37	216.86	213.46	215.22	216.91	211.93	220.36	217.39	218.24	217.5	217.33	220.03	210.94	214.15	218.11	213.02	218.49	219.89	219.02	222.01	213.97	214.33	214.68	215.66	216.32	213.69	220.18	214.95	213.26	216.68	218.66	215.09	220	218	214.67	215.4	214.75	219.09	215.51	219.7
211.42	205.11	213.7	210.59	206.7	207.65	207.56	209.06	207.84	210.36	207.51	212.52	206.74	207.55	206.93	207.19	207.23	204.23	206.33	207.85	209.86	210.17	206.85	205.48	207.26	205.52	207.52	208.81	206.47	209.59	208.55	203.23	205.13	206.82	211.31	204.57	203.64	210.54	212.47	211.75	205.37	206.16	206.99	207.58	208.13	206.95	212.77	210.55	208.82	208.52
209.06	207.44	206.11	210.84	203.59	211.65	214.08	207.64	207.06	207.14	209.95	209.03	206.75	206.54	208.99	208.54	207.4	204.39	211.75	206.89	206.04	213.82	209.08	205.23	208.99	208.24	206.03	208.89	209.57	206.02	201.93	207.21	207.88	207.16	211.03	205.12	209.26	207.42	211.23	206.7	204.38	205.1	208.43	207.18	208.91	209.86	210.03	205.87	204.67	209.84
210.51	206.29	212.96	207.69	207.37	211.9	208.38	210.83	212.07	208.53	210.76	209.67	208.31	208.71	210.18	208.17	211.05	210.41	208.27	211.06	209.71	209.86	211.5	209.44	208.51	210.67	208.87	214.99	209.57	213.98	211.58	206.43	208.24	211.98	207.93	207.87	208.63	210.64	206.02	207.89	211	206.78	211.44	211.44	210.82	210.63	207.81	208.23	208.41	209.28
193.89	195.86	199.62	193.61	194.5	200.42	193.48	193.54	197.74	196.28	194.64	194.05	192.26	193.98	192.32	193.76	192.13	196.22	194.51	194.65	195.96	194.26	194.2	191.78	195.46	191.27	195.3	197.26	197.9	189.51	193.01	190.46	193.32	192.47	194.49	194.83	192.99	195.23	199.51	193.2	194.56	194.88	192.3	196.8	194.6	195.08	193.02	192.17	192.83	197.55
204.96	199.75	202.22	204.18	199.08	201.91	201.45	204.97	206.29	207.97	205.37	203.56	203.27	202.54	201.51	208.96	206.64	198.85	201.42	206.62	203.56	204.29	205.15	202.74	202.51	204.02	201.92	200.32	204.48	205.43	205.87	202.62	201.48	204.15	203.88	208.55	205.56	205.07	202.42	204.32	200.45	201.6	203.08	205.82	201.3	201.76	203.33	206.19	203.78	206.25
206.15	208.82	209.72	209.38	206.89	209.3	206.57	209.21	206.61	205.95	205.25	206.69	208.78	208.76	208.9	202.21	208.91	205.54	205.06	205.64	212.29	206.99	206.38	205.09	212.19	207.14	209.37	209.31	212.45	209.68	202.3	205.64	209.41	215.45	205.38	208.58	204.71	204.63	202.82	211.17	208.02	205.32	204.88	209.89	207.33	207.38	206.54	206.12	212.75	205.99
206.69	208.91	209.43	208.38	212.51	207.51	206.85	204.08	208.93	210.39	209.85	207.76	208.38	210.09	207.69	206.55	208.67	208.93	211.34	203.52	209.07	205.01	207.93	214.46	210.72	206.42	213.05	212.22	212.03	205.69	213.62	208.97	212.38	208.74	211.39	209.75	209.72	208.26	205.16	208.49	208.48	203.05	206.32	211.41	208.32	207.97	211.86	207.34	209.63	210.19
216.55	223.46	212.94	219.13	216.49	219.97	217.39	220.65	213.93	219.8	219.36	218.68	218.15	214.07	217.84	221.34	218.91	218.06	218.46	216.91	219.37	215.36	218.55	227.21	217.31	215.55	217.26	214.36	217.22	216.4	216.88	221.15	214.71	221.85	221.32	221.5	218.87	219.54	221.7	213.92	216.97	221.04	221.45	217.77	213.13	218.1	219.55	217.68	217.7	216.62
206.1	203.4	201.95	207.38	206.46	201.67	202.56	202.64	200.59	207.49	207.99	202.03	203.39	207.31	204.08	202.68	203.95	201.29	205.21	198.2	206.71	200.29	207.88	204.66	201.11	199.82	206.04	202.77	204.78	200.76	203.33	203.09	204.49	200.42	201.48	202.32	204.07	206.46	206.79	203.68	200.71	203.64	201.1	205.56	203.06	208.52	202.56	205.63	203.93	199.15
203.98	199.67	204.57	208.59	207.27	200.46	205.01	197.29	206.88	208.39	204.7	205.77	205	205.91	199.34	203.42	203.12	206.28	204.68	196.45	201.78	207.65	207.25	204.4	205.28	206.02	203.64	203.38	207.36	202.94	201.15	202.43	201.22	202.4	201.45	204.78	198.68	206.89	200.93	202.34	203.85	210.21	206.44	200.43	201.59	202.52	203.52	204.17	201.86	200.76
214.04	212.92	210.15	212.34	213.36	207.52	208.71	208.51	213.55	214.32	210.99	208.52	214.89	214.13	208.04	211.83	210.31	212.99	213.78	211.52	214.97	203.83	212.19	213.08	211.06	212.54	212.68	212.25	208.58	212.69	214.67	211.15	210.47	208.87	205.99	210.79	211.6	212.06	210.97	206.3	210.86	214.52	208.61	213.1	211.64	213.35	209.94	214.66	211.06	210.94
205.19	201.07	200.51	201.36	207	199.36	204.34	203.34	206.7	205.28	201.44	202.15	199.84	202.03	206.66	204.61	200.11	199.84	200.72	202.48	205.34	203.47	201.36	205.67	201.32	203.94	205.09	205.07	200.02	202.89	203.05	204.03	205.08	203.35	201.48	202.13	203.47	202.76	200.71	200.34	201.95	204.25	204.96	205.07	207.79	200.3	203.46	206.16	201.06	203.8
215.09	207.78	210.86	210.34	212.85	211.69	208.8	208.84	213.07	214.77	212.99	208.85	212.96	213.62	209.77	213.39	213.56	213.82	216.54	212.76	210.16	211.9	212.88	213.78	212.03	215.06	214.38	212.8	210.74	211.01	213.03	212.76	207.82	215.41	210.45	214.01	213.03	210.09	210.12	211.54	212.11	214.3	215.02	212.84	211.07	211.24	213.12	216.12	212.91	210.89
205.04	207.73	207.8	205.92	204.74	204.02	199.6	203.93	200.99	202.04	206.34	206.22	199.94	205.74	208.37	206.12	203.6	203.75	203.93	205.02	206.12	209.67	208.35	209.16	204.84	206.66	205.6	206.57	207.09	208.36	206.52	209.09	206.44	202.17	208.98	202.6	204.04	206.4	206.41	205.52	208.31	209.71	207.8	202.33	203.04	206.58	205.3	205.71	207.45	206.76
207.79	212.69	214.03	214.35	211.35	213.84	206.85	210.1	215.68	206.18	212.84	214.31	207.92	213.44	210.64	211.82	212.73	214.23	212.99	210.65	214.57	213.81	213.48	208.05	210.11	212.79	215.02	214.69	209.99	212.94	215.58	210.57	213.42	209.77	212.85	209.24	206.83	213.66	210.86	211.65	215.83	208.5	215.15	209.65	210.09	213.71	213.47	211.32	208.39	210.49
220.21	223.15	218.22	218.22	220.12	218.1	216.59	215.65	219.62	215.54	218.89	215.94	213.79	213.58	213.58	218.02	216.98	213.18	217.07	212.99	216.17	217.88	215.32	212.02	218.96	218.84	214.92	216.55	219.74	213.47	215.85	216.37	212.12	219.96	216.99	217.15	215.6	211.94	220.52	219.6	210.66	216.37	219.37	217.56	213.44	214.5	217.39	216.41	218.35	215.99
198.16	205.02	203.44	206.45	200.37	201.97	200.21	202.67	200.92	204.54	198.33	201.66	199.91	201.82	204.16	204.17	200.88	200.03	202.91	203.85	202.1	202.54	205.14	201.08	204.22	205.69	202.64	205.66	202.01	200.36	207.54	200.39	201.22	201.2	204.13	199.47	194.62	204.77	205.55	200.05	202.89	200.1	206.34	209.17	201.69	204.12	204.42	201.1	201.48	205.29
205.36	205.14	205.08	207.31	208.46	204.9	203.54	206.73	205.54	206.84	203.31	207.76	203.67	205.33	207.43	203.13	207.62	205.82	208.82	208.36	203.62	201.74	204.77	202.89	203.43	201.06	207.09	202.52	207.96	205.6	204.55	200.21	201.13	204.59	201.97	203.99	205.54	203.76	202.72	203.53	206.72	201.71	207.04	206.4	202.59	205.64	206.56	204.95	206.49	204.58
205.82	203.94	205.79	202.19	208.78	205.64	206.82	204.48	206.38	204.46	202.67	203.82	200.94	201.19	201.58	206.23	203.93	201.6	203.19	198.11	202.22	203.6	205.63	203.9	204.2	205.86	206.82	205.21	199.69	207.42	207.85	204.22	204.89	204	209.25	204.2	205.62	200.52	204.84	204.98	204.44	201.23	205.86	202.91	198.37	204.47	201.37	198.65	205.78	203.13
210.99	206.81	205.63	212.25	212.65	208.52	211.4	210	210.33	208.49	211.98	208.89	213.02	211.45	208.02	211.57	205.18	214.96	207.22	205.67	207.92	205.8	209.54	207.97	212.03	204.25	209.2	211.39	207.96	208.52	210.97	206.2	210.47	208.54	209.28	206.35	213.95	204.18	207.8	207.53	211	210.82	210.44	205.29	202.94	208.91	202.99	212.26	209.41	203.65
199.14	205.33	201.6	196.58	202.75	198.65	205.16	200.63	201.44	204.76	203.29	204.19	204.36	204.36	204.8	200.07	201.76	199.03	205.6	206.81	203.85	202.7	200.92	205.05	196.81	197.48	202.43	201.06	205.98	203.03	203.09	199.3	204.86	201.63	201.37	200.68	200.88	206.62	202.42	200.68	207.37	205.51	199.91	202.72	203.42	206.24	202.41	200.73	204.2	203.41
213.36	221.08	215.9	216.45	215.75	212.27	216.17	217.34	222.78	219.13	213.81	218.59	219.1	218.43	216.91	223.15	218.25	218.49	217.97	213.9	215.13	217.78	220.2	215.41	216.34	215.95	216.63	218.35	216.62	218.42	223.73	219.74	218.05	213.5	216.37	219.35	218.43	219.47	216.82	216.95	221	219.65	217.65	216.26	217.81	216.6	216.24	222.23	211.84	222.53
211.66	212.95	211.33	209.78	210.25	205.4	212.68	208.6	210.78	210.07	208.8	207.85	207.95	211.97	209.58	211.34	210.29	205.6	204.71	209.87	208.35	208.97	211.03	205.59	208.1	207.06	208.55	206.01	209.11	208.5	209.64	209.6	210.68	211.8	207.85	208.91	207	212.06	211.95	209.72	209.42	208.15	209.01	204.48	207.54	208.43	207.22	210.6	207.78	213.31
200.45	200.01	194.78	199.39	201.06	198.02	202.51	199	201.62	198.62	199.44	202.63	203.25	197.63	195.61	199.96	197.92	198.3	198.13	202.09	195.1	197.57	193.5	194.91	202.43	196.15	199.8	198.2	195.51	196.34	197.87	198.24	201.28	196.56	199.79	200.49	199.58	197.62	199.93	198.36	197.15	200.7	198.52	199.93	199.03	196.45	198.67	197.54	196.01	198.38
216.3	212.52	212.68	212.4	210.19	213.45	212.57	213.28	212.75	214.53	215.74	212.89	214.41	216.56	214.47	214.25	213.57	212.23	209.75	213.95	214.67	214.61	214.17	212.86	213.46	214.65	216.85	208.29	207.03	215.33	216.08	217.6	213.62	212.4	211.89	211.56	214.06	210.69	213.25	221.05	215.72	210.68	211.85	215.58	215.19	214.14	211.22	217.36	211.46	213.52
206.75	209.93	208.43	211.38	208.4	211.4	206.54	208.86	212.31	206.31	206.2	209.39	211.96	204.84	211.23	204.37	208.75	212.13	207.35	207.1	208.09	206.23	205.79	204.54	210.79	211.52	210.31	206.81	202.45	206.34	209.63	208.87	211.04	210.98	208.74	208.1	207.31	205.63	203.05	209.42	211.21	211.06	205.28	208.37	210.29	208.49	207.76	204.15	208.16	211.45
203.85	210.34	207.64	203.75	207.04	204.84	204.61	200.75	210.65	206.71	207.33	205.55	205.83	207.82	201.26	209.74	207.34	205.32	204.85	203.84	209.26	206.08	207.37	207.24	200.06	202.27	204.7	205.11	206.19	205.34	208.64	203.41	202.77	205.19	209.41	209.07	206	207.14	201.68	202.58	203.84	206.12	200.29	208.55	206.93	210.07	202.29	208.32	205.29	207.83
202.56	205.2	203.08	208.13	200.12	199.9	205.29	203.26	204.39	201.39	200	204.84	202.64	201.46	204.69	203.6	208.77	199.59	205.22	204.78	206.39	203.84	204.26	202.92	201.06	206.79	208.58	206.35	203.23	202.34	205.99	207.18	207.28	206.15	206.65	203.57	206.95	205.1	205.57	204.1	202.99	204.01	204.96	198.53	207.71	202.5	204.07	207.21	198.86	205.99
218.38	216.09	215.59	213.56	220.18	214.21	217.3	218.92	216.98	213.92	218.82	216.07	212.73	218.44	216.35	215.28	219.67	223.01	218.84	217.97	218.01	215.64	224.25	214.02	214.69	219.65	215.28	216.42	218.87	219.38	219.99	217.06	219.11	219.03	216.37	219.54	218.52	212.6	217.77	216.52	220.33	215.2	216.44	214.84	216.13	216.84	221.82	214.84	220.37	219.26
204.97	208.02	209.33	210.73	208.33	202.87	207.89	206.28	205.95	206.1	203.11	207.62	207.23	206.75	208.99	209.36	213.46	207.21	208.52	210	207.91	207.43	206.07	205.1	207.98	208.64	207.51	209.88	207	209.72	208.11	207.33	204.93	211.1	209.2	214.21	207.81	210.32	210.19	203.26	212.41	209.51	206.49	208.79	206.86	202.68	205.05	204.56	209.32	210.28
204.44	199.31	200.13	206.23	201.02	196.75	204.2	203.98	209.18	204.92	206.83	209.82	202.37	203.27	206.41	204	208.62	204.37	204.64	202.35	201.56	201.17	204.03	202.97	205.87	205.15	200.5	198.33	207.14	203.66	208.05	201.96	200.25	205.06	202.62	203	210.48	204.77	204.97	202.87	202.37	199.82	206.03	204.09	199.41	199.97	202.61	203.06	204.2	198.85
215.31	207.96	215.24	211.02	211.47	210.91	213.94	214.68	210.9	212.46	217.05	209.62	216.45	211.77	213.15	212.98	208.69	211.97	209.33	210.35	206.56	212.46	216	215.41	212.5	213.69	210.32	211.73	214.86	209.43	211.45	214.94	211.05	211.29	211.94	215.56	209.86	213.98	215.85	211.75	208.96	211.55	209.58	216.4	210.06	214.3	212.06	212.49	212.76	212.25
206.44	207.95	209.07	207.5	203.28	209.95	208.77	209.47	211.11	207.91	209.97	208.53	209.75	211.22	205.39	209.78	204.08	208.7	210.58	208.15	209.62	207.9	206.16	207.08	207.9	209.99	209.96	205.74	206.11	209.44	206.09	211.26	206.43	208.58	211.86	208.63	207.35	212.56	209.12	212.81	208.27	209.85	205.93	210.46	203.79	206.23	208.24	210.91	209.7	207.03
205.88	210.06	208.03	214.48	206.21	206.12	206.5	206.76	201.46	205.3	206.64	208.36	206.77	207.89	204.06	200.48	211.12	206.95	209.86	211.14	208.4	210.61	210.17	212.89	206.63	204.96	210.59	206.98	209.54	211.97	206.85	209.6	205.99	209.72	206.56	210	207.63	212.4	210.06	208.83	211.55	203.34	208.01	208.5	209.32	213.71	206.78	210.24	210.75	209.04
211.05	209.47	212.69	210.1	205.51	210.22	210.42	211.93	206.84	207.73	207.85	209.26	205.99	207.95	210.46	210.17	209.51	207.35	212.26	209.2	209.42	212.46	205.67	204.74	211.32	206.34	206.03	209.48	211.91	209.26	208.44	202.9	207.08	209.65	206.37	210.46	208.3	207.17	211.78	210.71	210.48	208	207.52	210.98	211.74	205.37	203.6	206.19	209.16	211.89
204.21	207.38	208.12	208.29	203.04	206.08	201.89	204.46	210.55	210.01	204.47	204.4	202.89	209.45	211.93	203.5	205.37	207.26	196.58	207.49	201.09	205.81	208.82	203.42	204.05	210.64	202.33	201.2	204.72	206.23	205.2	206.21	207.67	207.07	204.8	207.57	206.63	203.11	207.24	203.57	199.35	207.49	206.94	207.01	204.37	202.02	201.82	206.03	207.81	207.16
197.4	198.08	200.63	197.33	192.35	197.81	194.89	200.74	203.64	201.25	191.71	201.95	197.83	192.98	200.02	196.49	198.28	199.2	199.05	198.99	195.14	202.21	196.87	200.76	194.8	200.46	201.9	199.65	198.12	196.12	197.49	198.51	199.41	198.86	203.27	194.23	197.99	201	194.45	199.41	197.56	197.08	197.79	196.35	195.16	198.56	201.47	199.97	197.61	200.28
211.43	211.22	207.93	206.26	206.52	210.25	206.69	210.29	208.25	212.25	205.45	210.23	210.48	206.03	207.08	209.03	209.13	208.07	207.56	206.32	205.65	208.31	205.88	205.8	209.9	210.21	209.61	208.14	208.63	206.88	206.54	207.17	206.98	212.63	208.27	206.61	210.08	212.4	206.33	207.54	206.78	208.12	209.57	205.63	212.75	208.43	210.1	210.77	205.36	205.23
204.26	206.32	208.09	197.79	208.62	205.88	203.67	202.9	202.13	205.25	206.16	199.85	210.32	208.78	204.16	204.11	208.9	202.69	201.94	204.8	202.91	207.45	203.68	204.23	202	210.41	204.24	200.1	202.59	206.3	205.28	202.19	203.81	201.36	208.61	199.65	202.33	203.6	204.91	198.35	205.43	203.75	202.67	200.89	208.13	205.63	205.44	205.41	197.4	203.57
207.12	208.89	213.2	209.55	206.07	206.44	209.05	202.92	206.55	207.71	209.75	207.5	209.25	206.71	212.96	207.17	211.15	209.74	206.55	208.32	206.52	206.8	207.57	209.69	207.86	207.71	211.8	207.96	209.89	213.06	203.88	206.9	207.82	205.23	205.07	205.03	208.32	208.47	210.38	207.93	206.14	207.34	206.34	208.07	210.19	204.97	206.55	209.65	208.71	207.87
218.42	210.89	211.65	212.22	213.15	213.76	213.24	210.79	213.51	212.09	209.73	209.51	216.86	217.47	212.84	211.35	215.83	214.16	212.8	212.11	214.7	214.47	208.71	211.67	215.44	211.57	211.87	212.96	214.87	213.34	208.99	216.45	211.35	213.12	214.66	211.64	210.79	215.4	205.49	216.92	211.35	213.22	208.69	212.89	214.64	212.08	214.74	212.13	212.23	211.21
206.4	198.89	206.64	200.93	201.03	201.86	204.35	206.27	202.75	204.04	205.81	203.53	204.99	207.17	202.9	202.32	206.87	207.65	202.81	202.89	205.52	203.14	208.41	206.47	204.55	203.29	201.01	205.89	204.74	206.46	205.19	201.88	203.58	202.93	203.83	203.7	201.67	201.46	199.43	201.79	206.56	204.89	204.67	202.22	202.84	207.75	203.57	200.99	201.74	205.26
209.01	208.56	203.62	209	206.86	208.95	204.19	210.01	208.66	208.06	204.58	202.97	206.18	207.16	211.9	210.61	212.11	212.51	205.6	204.94	209.03	210.38	206.17	207.34	205.02	211.13	206.73	204.89	206.79	214.95	202.72	209.97	209.78	206.77	211.72	208.02	211.96	205.76	203.86	208.26	203.86	207.78	206.02	208.78	209.97	204.69	208.56	207.64	204.62	209.52
202.99	204.26	200.5	205.83	202.83	206.11	203.86	207.34	200.87	205.12	206.14	205.51	205.8	207.22	205.13	206.72	205.57	199.89	205.21	205.7	201.26	205.5	204.88	199.98	204.09	207.57	201.42	202.55	201.43	203.56	208.09	208.94	203.97	207.62	204.96	201.04	206.26	201.62	204.81	206.07	207.64	202.03	206.82	202.68	202.61	201.72	206.81	206.12	204.79	203.4
215.59	210.27	212.51	206.61	213.97	212.3	205.07	216.14	210.37	214.06	212.04	210.31	212.78	213.51	210.79	207.89	210.68	214.3	214.17	211.64	210.67	213.04	210.08	212.83	215.37	206.29	211.58	209.09	213.02	208.42	204.02	212.13	209.79	214.84	213.62	216.96	214.02	215.74	212.12	208.61	215	215.67	205.72	213.35	213.36	207.27	214.7	208.43	209.51	217.64
216.62	212.19	215.11	214.64	212.87	215.62	217.85	218.05	219.5	216.29	217.35	217.53	216.12	210.97	218.08	214.28	213.97	220.17	218.18	220.08	218.5	220.66	218.94	215.16	211.71	219.23	215.99	216.19	215.64	214.95	219.47	218.64	219.19	219.27	216.49	218.37	218	221	217.7	214.85	219.12	217.05	213.99	221.53	215.98	216.47	214.31	219.83	214.47	215.55
212.69	206.63	208.13	206.81	208.46	207.23	211.49	208.02	212.04	212.47	208.77	204.48	206.91	210.55	208.45	207.67	207.87	206.59	209.22	205.96	205.81	208.71	212.18	213.07	208.1	207.65	210.6	204.99	209.28	205.1	212.75	206.18	209.35	212.06	215.01	205.21	209.55	208.84	206.74	210.63	206.32	206.94	206.14	212.35	203.98	206.56	205.96	203.58	208.03	208.11
206.27	205.7	203.19	209.3	204.39	205.12	209.89	205.68	209.81	206.29	203.3	205.61	208.13	209.03	205.69	209.96	208.72	209.4	203.56	201.91	206.84	204.82	206.75	207.19	203.29	204.47	205.34	206.98	204.64	205.13	203.02	204.75	207.29	208.79	209.74	201.82	210.37	206.06	204.42	208.88	204	207.17	207.4	205.91	208.2	210.19	205.8	208.11	205.43	202.63
207.39	203.62	208.26	204.83	206.54	211.94	199.8	202.88	204.34	210.15	203.94	206.15	204.64	200.24	211.8	209.21	208.14	205.51	203.85	205.17	204.16	209.36	206.34	203.62	205.66	207.41	206.43	206.76	205.14	204.39	202.31	205.96	208.28	203.36	202.12	204.55	202.17	207.82	209.47	206.23	203.46	199.7	207.82	206.99	204.43	204.5	201.13	206.41	206.59	207.78
200.59	194.64	198.51	197.53	199.22	200.44	202.93	196.83	198.5	196.16	198.5	196.21	200.65	198.39	197.21	199.87	198.01	198.16	195.69	198.34	199.7	199.08	201.11	196.14	201.96	199.97	193.99	194.76	195.99	198.87	198.45	201.56	200.16	195.62	200.97	200.03	198.73	198.65	197.81	201.04	198.06	197.19	196.67	197.53	194.77	194.41	195.23	204.95	199.96	197.45
209.42	205.11	211.09	209.42	210.54	211.39	207.22	208.31	211.09	211.68	208.89	211.19	206.68	209.81	212.62	213.28	213.75	214.64	207.64	212.22	209.26	210.24	213.64	209.8	209.76	212.88	205.98	208.94	207.3	212.96	209.9	209.94	208.8	208.66	211.07	210.83	209.21	209.36	210.91	207.31	208.47	209.01	213.41	214.4	207.86	207.18	213.08	212.62	209.09	209.42
202.69	208.08	206.67	206.07	202.96	206.38	209.03	208.35	207.1	205.99	211.12	208.12	208.62	205.7	207.81	202.38	213.52	204.98	208.77	207.14	207.57	205	205.81	205.21	209.15	204.2	209.76	199.84	206.66	203.98	206.35	208.3	204.44	202.68	207.55	210.19	207.9	207.21	204.76	208.38	208.05	209.22	205.75	205.71	206.14	204.11	207.38	206.33	204.4	204.11
210.89	209.78	211.61	205.94	207.57	208.17	209.31	205.88	207.75	207.92	209.56	202.75	211.11	208.09	203.65	205.85	207.73	205.83	207.58	205.02	207.43	205.44	207.49	211.85	206.72	210.26	207.93	209.05	209.92	206.94	206.21	211	209.57	209.96	207.37	208.35	212.32	207.93	206.62	209.79	206.99	209.13	211.12	205.68	206.06	212.66	207.37	209.51	207.12	208.63
206.32	207.68	204.73	206.37	202.65	205.8	206.24	205.63	203.93	210.27	206.55	204.76	208.12	207.27	198.09	206.04	203.23	207.55	208.05	202.86	202.73	208.79	207.92	207.22	207.22	207.72	204.16	203.8	204.12	208.56	203.78	207.68	206.07	210.31	203.6	210.44	204.58	208.75	208.05	206.02	208.2	203.36	205.98	201.47	205.92	208.42	205.08	208.76	208.12	209.68
196.96	200.75	200.62	197.48	196.79	194.72	199.04	203.55	199.32	200.57	199.51	195.72	203	202.35	196.97	201.55	196.98	197.04	200.46	198.4	199.62	199.87	196.79	199.63	194.4	199.1	198.7	196.05	195.23	200	200.12	194.76	197.46	197.24	199.26	197.94	197.87	198.27	194.04	201.66	198.19	198.3	196.78	200.64	198.35	196.12	195.26	196.63	196.76	193.54
202.63	202.2	202.83	199.67	198.34	202.7	208.02	203.85	199.94	204.14	201.02	204.28	203.26	208.01	204.5	204.17	202.32	202.7	201.94	206.45	202.05	206.73	201.17	199.56	205.76	201.06	201.4	203.24	201.05	202.8	202.28	203.23	204.61	206.33	197.94	203.12	202.26	204.06	200.63	205.37	201.18	198.25	201.52	206.06	205.34	204.25	205.59	207.12	206.29	208.44
202.38	206.45	202.05	204.38	205.08	207.27	204.1	202.91	201.79	202.65	206.53	203.72	201.23	203.9	206.94	203.87	203.25	202.43	202.71	203.12	205.46	203.4	204.97	199.17	201.36	201.29	207.67	207.7	207.56	202.55	204.91	200.45	202.82	206.64	209.29	200.82	204.13	204.04	201.75	205.31	200.73	201.02	199.57	201.32	206.7	203.36	202.16	203.83	204.71	207.16
198.31	198.74	199.73	199.9	199.09	202.39	199.24	201.09	200.21	198.07	200.48	199.19	198.57	197.58	200.14	200.03	202.06	199.19	204.47	202.11	201.23	197.32	205.02	201.25	196.39	194.14	194.99	200.47	200.78	194.48	198.32	196.45	198.39	198.21	197.04	199.94	200.55	198.12	199.37	198.97	200.23	197.62	197.93	202.57	200.23	196.52	199.93	195.35	199.46	198.58
194.86	192.28	190.92	195.91	193.67	198.73	195.82	190.55	194.43	195.27	190.06	192.94	197.51	199.02	196.19	192.84	196.61	191.91	193.43	193.75	191.51	192.1	194.94	193.22	190.09	192.93	195.87	195.03	197.57	192.02	191.75	197.21	190.22	198.92	193.44	200.03	195.62	193.26	194.37	195.01	190.91	195.75	192.81	196.8	195.21	190.58	191.51	194.57	196.83	189.35
210.83	213.05	213.7	213.65	213.75	211.21	216.43	211.8	206.86	212.83	216.28	214.33	211.87	211.53	212.2	214.32	213.89	209.52	211.89	209.26	213.87	208.36	210.02	215.52	212.31	215.66	213.47	213.71	212.13	212.49	209.67	217.38	212.86	212.73	211.51	209.94	208.42	216.68	211.5	209.51	213.33	211.32	214.83	205.86	216.47	210.02	214.27	211.41	220.1	207.45
208.85	209.93	205.83	204.33	208.58	206.31	202.76	213.74	203.44	209.49	209.38	206.44	207.06	207.17	210.52	208.2	206.17	207.2	203.67	209.2	210.76	203.86	204.89	202.62	204.55	211.43	211.21	207.55	202.72	207.59	205.46	206.57	208.62	208.89	207.66	206.87	208.23	202.62	206.36	211.1	206.8	209.31	204.37	214.2	206.98	212.96	208.04	209.36	207.76	211.92
208.33	202.71	205.92	205.04	205.44	209.16	206.76	209.42	208.57	210.41	206.76	209.13	208.51	201.96	209.01	205.89	206.09	206.98	207.15	204.68	205.64	205.04	206.58	207.95	210.27	210.73	210.97	206.45	206.28	205.94	209.7	207.41	207.93	215.97	205.51	206.44	206.31	205.44	210.2	209	210.61	209.27	205.96	212.36	208.23	209.52	207.28	210.97	209.39	205.07
212.84	207.87	207.49	207.48	211.19	210.36	208.31	211.32	210.81	211.44	204.12	208.3	210.45	205.44	211.85	210.07	206.87	210.07	210.71	210.04	211.32	206.78	205.09	208.22	206.52	207.92	211.8	206.28	206.79	212.26	206.76	207.54	206.5	208.76	209.24	209.82	209.1	207.09	207.69	210.38	212.61	201.5	208.31	210.56	211.38	205.58	204.53	206.87	208.34	215.78
208.7	211.62	213.16	209.59	209.54	210.15	209.45	215.87	209.04	214.26	214.33	212.71	213.48	211.54	216.76	207.84	208.52	213.86	212.57	216.06	210.22	210.39	209.09	210.61	209.03	208.53	211.75	211.59	214.07	212.34	209.73	210.64	211.38	212.27	212.97	209.65	210.9	207.13	210.96	209.54	212.28	212.87	210.98	211.46	207.65	210.33	212.8	212.64	213.35	211.63
207.61	210.53	208.37	203.29	208	213.06	207.88	206.21	206.01	207.62	205.36	210.62	206.68	203.09	206.08	210.58	208.38	204.31	204.89	207.84	207.95	206.64	205.13	208.57	209.26	208.87	203.34	207.16	208.82	204.19	209.85	206.58	203.7	209.42	204.59	210.24	206.63	208.55	210.17	208.9	213.11	207.05	208.52	206.61	207.86	208.11	208.37	206.93	203.41	207.1
210.78	205.51	211.06	207.82	208.56	211.65	207.11	208.52	212.83	204.44	209.28	209.01	210.42	209.9	207.78	205.29	203.82	201.94	207.08	204.92	206.74	203.24	207.17	203.03	207.38	206.39	207.1	205.64	204.04	205.87	210.86	204.07	209.28	208.58	209.95	208.44	212.91	210.78	209.41	208.94	205.9	211.06	206.16	208.83	207.35	205.5	204.56	208.98	203.01	208.95
205.29	208.06	210.5	213.5	210.32	208.53	210.12	210.47	215.89	211.56	214.36	213.77	212.54	209.94	213.78	214.86	211.7	213.41	207.86	212.43	208.76	210.4	209.65	211.24	215.47	207.77	210.76	211.49	209.33	211.77	209.4	214.14	209.08	212.85	213.75	212.99	210.48	211.47	211.77	209.01	213.94	212.75	215.64	218.14	209.76	213.64	210.96	214.63	213.36	207.62
203.26	204.58	204.44	203.45	206.88	204.16	200.48	208.68	205.13	201.83	202.81	201.07	203.94	201.99	199.03	204.94	204.16	206.98	205.96	201.82	203.63	200.66	203.44	201.08	202.5	203.06	205.37	201.7	200.12	202.39	206.89	201.47	201.05	202.75	200.1	205.89	202.68	204.91	200.28	208.53	205.41	203.06	201.36	203.32	205.69	205.71	206.15	201.57	206.44	201.32
217.31	213.71	218.99	216.44	223.52	215.16	220.95	217.95	220.57	215.76	220.83	218.16	217.97	215.65	218	222.83	217.4	220.65	216.16	217.34	216.82	216.25	219.94	212.24	216.42	220.1	219.79	215.33	216.5	215.15	217.4	217.52	219.41	219.58	217.57	218.93	218.25	218.03	219.37	218.25	217.93	222.66	219.75	216.13	217.63	216.3	217.35	212.03	215.83	216.8
209.83	206.27	211.57	209.45	211.48	210.37	211.37	208.94	209.92	206.47	211.2	207.88	203.16	207.06	206.45	209.23	202.07	210.56	205.68	207.27	209.82	207.92	209.11	209.09	212.08	205.44	209.8	209.05	210.31	211.18	210.33	210.17	212.14	206.1	212.06	208.53	211.7	205.22	206.83	215.77	211.09	209.26	210.36	207.72	207.07	208.85	208.31	208.95	210.33	211.41
206.25	206.34	206.46	204.65	201.2	203.74	202.45	205.74	200.22	202.71	204.88	205.14	206.06	205	210.71	206.03	210.54	207.82	204.16	200.52	202.19	201.42	200.57	205.69	205.39	207.74	206.99	204.8	202.25	207.52	202.17	201.67	202.95	204.96	202.33	206.48	206.11	206.79	201.64	206.28	203.57	202.82	210.7	201.39	203.68	208.55	205.29	203.98	209.14	202.22
200.29	201.45	203.42	205.13	204.48	202.21	201.48	202.83	202.65	199.35	200.87	202.67	199.44	206.93	203.43	199.56	200.77	198.55	199.18	196.75	199.13	201.1	204.63	201.66	202.05	200.93	201.15	199.57	196.81	204.34	197.28	200.56	198.76	200.62	196.7	199.69	200.62	200.33	196.05	196.19	202.09	203.71	204.8	201.4	201.39	202.68	202.32	201.59	200.92	202.34
210.01	202.93	210.98	208.73	208.07	205.21	208.33	210.38	208.18	207.42	210.78	209.77	207.29	209.85	208.43	208.44	207.28	208.77	214.72	209.85	205.12	209.3	210.07	208.99	211.04	209.2	205.65	209.36	211.1	211.96	204.31	211.59	209.87	207.52	201.35	205.93	206.79	207.9	206.06	205.43	207.11	210.02	209.1	210.23	208.95	204.22	208.02	204.65	205.01	207.05
204.19	202.44	207.41	208.39	209.44	204.7	206.93	203.32	204.21	203.36	202.9	204.72	206.99	208.45	202.73	210.29	208.2	205.48	197.29	207.2	205.94	204.15	202.66	203.28	207.11	206.56	203.78	205.53	207.48	206.39	203.51	200.28	203.29	202.82	202.28	204.28	205.88	207.49	204.91	206.62	204.08	203.34	203.1	203.41	199.85	200.03	201.67	203.63	204.43	208.08
211.3	210.44	206.45	208.44	201.9	210.71	208.71	208.83	208.46	209	211.47	206.64	209.42	202.06	207.77	208.64	204.24	207.48	215.43	208.44	210.82	210.61	209.33	206.31	206.88	207.45	211.22	208.87	207.13	206.27	208.21	205.14	207.56	208.97	208.06	205	214.36	210.46	211.16	206.53	206.98	205.18	208.79	206.61	207.85	208.15	206.88	209.65	208.93	208.35
213.52	216.43	219.44	217.54	218.41	219.58	217.12	218.68	216.58	213.88	217.43	219.23	223.2	217.74	221.87	217.37	218.23	216.84	216.42	216.22	216.81	221.65	220	217.42	222.84	216.92	216.94	217.7	218.58	221.27	212.83	218.64	214.66	217.08	217.89	223	215.39	220.99	219.39	218.54	218.89	220.89	217.16	223.92	216.16	217.32	219.78	215.47	216.81	217.2
207.3	209.14	205.77	211.77	204.75	208.49	207.63	208.1	210.04	205.9	207.04	206.24	206.47	208.1	206.47	207.57	209.98	209.38	206.24	207.72	211.25	205.48	204.86	207.5	208.97	210.43	207.36	206.32	208.74	211.91	209.52	207.29	205.14	211.81	207.52	208.83	204.12	209.02	207.32	206.84	207.97	206.34	208	207.83	203.3	206.74	209.77	205.54	207.77	210.89
204.16	210.25	205.67	205.3	202.28	204.79	206.47	205.78	201.61	205.84	201.74	205.15	201.61	202.4	206.26	206.65	199.71	205.38	199.77	205.9	204.4	205.57	207.85	206.55	204.29	202.42	201.7	203.63	202.46	210.18	205.96	204.56	204.33	204.16	202.66	204.39	206.43	203.13	204.2	201.66	211.93	204.51	204.43	207.06	205.37	203.26	201.11	208.42	200.25	200.49
214.72	215.21	214.87	212.12	212	212.29	207.13	212	209.62	211.54	212.36	213.25	207.31	211.53	209.51	209.27	214.41	212.28	211.06	207.32	210.42	214.74	213.24	208.98	215.18	207.57	209.56	208.86	209.95	210.13	211.5	206.92	214.49	210.64	213.02	208.7	213.52	212.59	216.63	214.19	210.16	216.56	212.07	212.11	209.72	210.39	208.34	212.96	211.09	210.84
207.07	212.8	212.83	213.6	211.45	212.59	211.15	219.24	214.09	211.61	217.08	213.69	210.86	212.47	214.79	212.16	208.36	209.24	213.68	217	213.29	212.07	207.71	210.9	212.75	211.84	208.75	215.65	216.49	212.38	216.31	210.11	212.44	216.27	211.33	214.04	209.21	215.85	207.68	209.74	211	216.49	213.7	213	216.97	217.4	214.79	213.6	211.72	215.61
207.78	213.4	216.55	214.98	209.65	212.05	216.3	210.62	209.44	208.36	207.45	214.31	209.11	213.32	212.86	206.37	214.4	207.65	212.41	210.81	215.18	211.48	210.4	211.64	208.57	216.83	208.94	210.77	207.67	210.73	211.97	214.21	215.5	212.52	210.62	215.14	212.47	214.59	214.78	214.75	204.42	212.54	211.3	209.36	211.78	214.91	212.58	211.25	210.43	214.41
208.62	210.9	207.64	210.35	211.48	207.2	209.34	208.71	205.55	204.19	210.2	203.58	209.5	202.01	208	211.29	210.46	208.64	210.37	204.94	207.39	212.39	209.27	209.56	205.03	206.44	206.65	205.95	206.74	209.39	209.53	209.88	208.57	205.58	208.71	210.41	209.11	206	207.41	209.56	207.86	205.11	209.16	205.64	208.94	203.8	206.98	205.96	210.22	207.73
202.85	204.47	202.26	206.04	204.41	200.08	202.97	207.14	198.73	206.75	202.77	203.54	200.16	203.17	200.97	201.27	205.74	203.08	201.06	203.39	205.32	201.72	201.69	199.62	201.62	202.31	199.18	200.22	206.29	201.28	200.32	203.02	205.62	197.99	203.54	201.32	204.29	202.89	198.68	202.96	202.6	202.86	205.06	207.55	200.04	201.3	201.87	200.57	199.48	203.82
204.87	205.85	205.67	205.78	202.33	206.15	205.7	203.71	200.19	203.06	204.08	204.82	207.66	203.21	207.81	203.94	204.41	201.87	200.01	204.29	199.81	206.51	203.59	208.87	206.21	204.09	199.02	203.76	207.61	207.54	196.5	204.91	201.24	201.74	200.67	203.78	197.84	206.71	205.1	203.83	202.36	203.51	199.61	204.03	203.84	202.9	202.4	205.01	198.17	197.03
203.55	202.32	203.83	203.18	201.8	202.24	204.11	205.75	201.71	202.51	203.32	205.21	205.89	210.25	203.05	199.55	201.76	202.07	203.22	207.2	201.73	203.68	207.17	205.18	203.79	202.57	202.58	205.67	209.08	201.46	203.31	202.59	203.02	202.6	199.36	203.66	203.89	203.32	203.54	204.11	202.84	203.49	200.24	206.1	202.26	202.37	200.49	198.71	203.53	206.56
205.24	210.38	213.15	208.95	206.45	207.01	210.14	205.29	206.11	204.13	208.29	208.35	207.36	205.38	212.14	207.84	213.14	210.62	202.9	206.36	204.02	206.47	204.76	208.48	206.39	206.27	209.87	208.45	207.9	205.27	208.68	209.72	210.53	207.91	207.28	207.05	207.44	207.91	213.54	209.24	209.82	210.28	209.09	210.56	200.82	210.27	210.3	205.58	205.24	209.59
204.6	202.48	204.79	204.12	206.55	202.45	202.91	201.4	203.83	202.43	200.69	202.91	203.66	204.27	206.54	205.52	202.02	204.03	202.54	200.88	203.13	198.6	203.69	200.06	201.11	205.41	205.93	205.8	204.29	200.64	205.53	206.3	206.71	204.65	202.92	204.3	204.64	205.64	202.59	199.8	201.94	199.95	205.45	199.75	206.64	197.03	207.94	205.35	206.08	203.75
199.74	191.2	196.66	198	196.56	197.59	195.57	197.89	198.55	193.27	191.46	193.62	193.19	193.66	196.25	196.01	195.78	195.91	199.71	193.44	202.06	194.47	197.51	197.92	194.77	191.29	193.44	196.89	194.95	194.92	198.07	195.43	196.31	194.21	195.21	194.31	196.15	191.59	188.18	196.09	193.75	195.09	196.09	196.07	195.39	190.93	192.49	196.95	196.13	190.83
208.18	205.72	201.23	205.55	201.24	205.93	206.93	205.97	210.9	210.96	203.74	208.58	210.04	208.4	205.54	211.11	208.64	204.65	207.54	212.12	204	206.14	202.5	213.07	206.21	207.3	205.5	203.09	205.75	205.01	205.57	209.43	208.85	210.07	208	207.61	205.37	211.26	208.01	205.44	206.34	206.63	206.56	204.76	204.76	207.37	203.12	204.04	210.84	205.34
203.37	205.56	200.41	201.15	209.51	205.98	201.76	202.56	202.46	207.09	202.33	203.14	205.77	203.71	204.94	200.24	201.11	207.54	199.65	201.82	205.67	203.78	205.37	202.13	205.19	206.49	203.44	202.51	199.77	205.95	202.23	206.03	207.49	209.51	208.37	201.78	205.61	201.62	204.85	202.86	204.01	205.59	205.65	204.11	202.13	205.17	207.47	203.79	206.08	200.71
208.53	209.1	209.77	202.2	204.49	207.33	202.27	209.11	209.94	209.77	211.58	207.45	209.92	208.29	207.84	210.98	204.75	207.73	206.84	206.28	212.57	208.98	205.62	203.75	206.06	208.12	204.09	210.38	209.24	206.9	206.36	206.16	207.92	207.57	205.22	211.6	205.38	208.97	208.93	205	205.52	206.01	201.21	206.43	206.79	209.14	204.77	205.08	210.7	203.37
210.38	202.62	207.46	210.06	209.09	204.45	211.14	205.6	207.07	206.38	208.66	210.58	207.78	202.37	209.99	206.63	208.46	209.34	205.33	208.34	208.92	205.15	212.51	208.88	205.45	210.11	202.64	212.46	214.15	211.81	209.77	207.61	204.78	207.95	206.74	211.34	210.11	206.83	211.25	206.78	208.33	211.33	204.3	207.17	205.59	203.54	212.46	214.15	207.86	206.43
210.13	199.84	200.65	202.14	200.79	204.18	202.24	201.45	202.52	203.3	203.68	207.1	202.62	200.47	202.15	204.57	201.25	209.05	200.93	201.33	206.31	202.58	200.26	203.58	200.79	204.57	202.03	203.59	203.39	207.51	209.15	200.99	203.2	195.46	202.1	201.29	200.25	201.99	198.49	202.33	203.62	202.97	197.92	199.97	196.8	201.2	203.71	208.25	206.51	201.16
199.49	201.55	198.99	197.36	199.42	196.75	198.95	198.58	199.29	199.09	202.16	207.62	200.8	198.27	198.6	201.48	199.24	198.28	201.37	204.53	198.37	197.2	192.77	201.47	198.33	200.27	202.04	193.82	198.27	194.99	199.17	198.4	195.68	200.83	200.85	199.63	202.33	199.56	195.73	199.07	201.01	199.44	201	196.74	197.73	201.03	200.13	194.92	198.97	196.9
207.15	211.36	217.14	205.85	207.4	209.76	215.37	203.01	203.7	208.02	206.58	207.77	200.46	208.63	211.48	206.68	206.27	212.47	209.46	212.16	209.6	204.68	205.98	204.14	204.89	212.24	209.77	205.5	210.43	210.26	214.49	210.01	209.6	207.39	211.37	210.29	216.79	206.63	210.28	210.44	208.3	208.74	207.94	206.48	207.72	212.13	214.86	207.29	208.05	210.93
211	206.11	213.69	210	210.48	208.8	209.16	205.91	212.87	211.02	205.04	210.62	207.82	204.19	211.45	207.01	206.08	210.74	211.37	209.44	207.31	212.94	208.72	208.12	206.25	204.07	211.17	212.21	209.38	211.01	207.44	208.79	206.45	210.64	204.06	209	205.06	208.19	209.93	208.8	210.72	208.67	208.26	204.42	208.47	209.53	206.34	210.93	209.86	205.98
195.76	200.87	200.58	201.14	201.26	204.36	201.15	200.7	202.53	206.8	204.76	198.2	195.97	202.51	205.71	202.87	203.1	199.93	199.24	206.24	198.73	200.8	200.95	200.26	204.21	201.39	199.16	202.51	199.36	200.05	203.68	204.37	206.4	203.47	196.34	200.88	199.75	205.22	203.84	196.69	204.15	200.93	199.9	203.18	202.95	202.31	203.47	201.87	200.81	196.32
206.89	213	210.22	210.45	206.32	210.14	212.79	211.18	209.39	215.24	215.55	212.78	210.4	215.35	214	211.33	211.7	209.01	213.28	216.19	212.68	208.65	213.93	208.08	214.08	209.04	213	211.18	212.58	213.47	216.09	213.89	214.98	206.77	213.06	208.74	207.38	212.2	211.77	212.49	210.16	210.88	212.34	216.78	213.38	211.13	212.48	210.74	213.38	216.15
213.63	220.13	215.45	223.46	221.52	216.09	212.87	214.78	213.99	218.32	218.55	218.55	219.35	217.12	214.45	219.25	215.73	221.02	220.25	219.67	215.2	220.91	217.89	216.63	216.82	219.51	218.96	222.28	215.76	218.86	216.46	223.86	219.98	216.07	217.59	216.07	219.85	217.04	213.47	217.75	216.98	219.69	219.6	214.95	214.78	220.2	215.87	215.01	217.02	217.05
216.07	210.81	210.47	209.81	210.61	210.57	213.4	209.66	211.14	214.38	213.41	210.96	211.94	205.46	206.6	210.39	207.41	213.3	207.88	209.12	210.21	204.55	207.66	208.6	207.28	204.48	205.05	209.4	202.99	209.52	218.86	211.51	212.09	206.57	208.04	210.08	204.26	205.75	212.81	210.75	210.84	213.34	208.55	203.84	208.55	216.16	211.67	207.36	207.96	216.15
205.76	205.46	207.11	203.97	209.04	208.54	206.99	205.01	211.6	209.63	208.02	214.67	211	204.73	208.47	206.71	210.22	206.48	207.28	210.6	210.26	209.58	209.61	206.91	209.84	208.25	207.19	211.67	204.89	201.82	206.15	203.45	209.47	207.69	207.99	205.92	210.16	209.29	210.33	208.19	207.85	207.72	209.99	203.42	212.16	212.59	210.15	209.62	209.15	212.24
209.24	207.49	209.45	209.13	208.76	206.23	207.4	206.61	207.2	209.71	207.02	208.14	210.96	210.85	211.63	207.42	206.92	203.57	209.37	206.79	205.04	207.9	205.85	209.69	209.52	211.68	206.34	205.29	208.07	209.42	212.48	209.72	210.73	202.82	210.66	209.39	203.3	209.21	205.54	210.34	208.21	208.04	207.5	208.16	206.02	210.4	207.87	204.58	208.29	212.7
202.29	200.61	201.75	205.37	204.29	203.49	207.17	200.96	203.91	201.27	202.9	203.04	204.52	201.43	203.97	198.91	206.18	204.87	203.21	207.1	207.68	205.64	202.1	202.14	202.45	193.77	203.71	200.29	202.07	201.63	202.96	201.42	199.08	204.25	206.54	201.1	197.94	203.39	201.77	200.33	202.67	201.43	204.14	201.69	204.93	206.1	203.47	205.73	197.82	203.1
196.1	200.84	199.24	202.19	198.09	194.24	199.71	198.83	202.19	195.07	201.94	199.68	197.28	202.14	200.39	198.62	201.69	201.1	197.17	202.47	203.55	198.34	197.85	200.34	201.74	196.69	199.09	203.29	203.13	202.59	200.39	201.58	199.73	197.82	197.24	203.19	199.23	198	196.08	200.09	200.57	199.75	199.15	196.93	198.71	197.87	201.91	199.29	200.84	197.82
202.65	203.46	207.08	206.67	210.83	203.2	203.1	207.9	209.51	211.71	206.7	206.74	207.67	204.84	210.82	203.65	208.3	206.43	207.16	210.94	210.73	205.03	205.21	211.64	206.69	203.73	207.78	210.25	205.54	206.55	206.09	209.56	207.77	207.01	207.52	211.29	212.72	213	209.01	204.59	208.15	212.62	213.11	201.57	212.07	208.5	209.3	204.83	209.05	207.04
217.96	218.77	218.83	225.39	216.4	214.28	215.52	218.51	217.97	215.94	221.08	218.48	216.81	214.56	215.78	219.41	212.8	218.05	210.25	219.25	218.69	220.71	219.1	213.01	217.08	216.49	216.5	217.02	215.63	221.26	215.32	218.82	217.26	217.5	215.66	217.34	218.86	221.54	225.56	218.77	213.71	219.09	216.52	216.79	217.09	211.74	216.57	221.3	219.56	217.48
212.38	214.78	213.84	208.52	211.11	216.91	210.94	211.31	214.1	210.59	215.84	215.37	213.56	211.09	214.03	210.51	213.77	209.94	215.25	213.81	211.96	208.23	213.53	214.26	217.22	213.52	213.92	211.81	209.19	213.69	213.24	207.78	210.91	215.56	216.74	212.66	211.79	217.34	206.7	209.73	212.57	214.33	216.61	210.75	212.89	214.36	216.91	213.75	211.13	209.97
202.26	205.73	203.82	201.78	203.33	205.88	203.89	203.16	204.49	204.42	199.18	205.37	204.51	201.93	201.16	204.42	202.64	204.52	204.47	205.81	205.27	201.22	203.88	204.97	206.44	203.25	205.88	202.74	202.04	203.53	206.32	204.17	203.06	203.35	206.87	205.83	202.73	203.9	200.04	203.42	202.82	202.83	203.81	200.27	204.42	206.61	210.77	208.12	207.58	205.86
209.89	208.02	208.29	207.36	205.59	206.77	208.7	209.18	208.99	209.98	209.35	212.43	209.83	205.66	208.42	212.91	212.23	205.25	207.16	209.7	209.34	203.71	207.47	213.07	206.56	212.99	208.45	210.53	208.34	209.58	211.9	212.87	206.86	207.47	205.14	211.33	213.84	208.41	205	205.3	208.01	207.53	208.31	210.36	210.65	208.03	211.52	211.48	208.76	208.79
210.67	207.25	207.18	208.42	210.64	215.25	204.76	208.07	207.05	209.07	210.86	212.13	207.62	206.45	210.41	208.96	211.02	208.9	206.17	201.54	207.63	209.1	203.53	209.63	210.79	205.26	210.12	210.89	210.72	211.86	213.34	211.77	204.77	209.53	208.74	208.91	213.91	210.25	213.02	209.25	208.14	210.27	207.43	210.14	207.56	213.06	212.17	207.38	207.95	207.34
205.05	213.43	213.8	206.09	204.72	209.1	210.68	210.41	208.7	208.02	210.27	205.64	208.42	206.86	207.38	212.91	206.98	210.14	211.04	209.71	209.17	209.8	208.6	209.06	205.05	209.02	208.31	207.91	207.7	210.91	208.4	206.86	209.88	203.51	209.07	207.66	208.95	211.99	212.53	210.65	208.82	206.01	212.5	211.7	207.09	206.47	209.33	207.55	208.9	205.74
204.82	203.13	206.51	208.23	204.26	205.96	207.68	207.73	205.84	200.79	205.63	202.04	205.57	198.65	197.77	200.5	203.44	205.64	206.37	201.28	199.27	204.69	200.34	202.68	204.58	201.73	204.76	206.59	207.24	200.8	202.51	205.1	201.55	206.36	198.6	202.44	203.9	200.3	206.39	204.04	206.74	204.65	199.97	208.65	207.64	205.31	204.94	208.07	205.09	207.26
208.47	207.81	207.38	212.72	208.13	206.08	207.32	206.92	208.88	213.88	211.34	207.76	203.43	203.08	209.54	205.74	210.11	207.07	205.84	209.68	208.52	209.85	204.55	206.56	214.72	208.3	206.2	207.12	208.15	208.3	209.42	206.46	207.65	207.57	208.44	210.09	209.36	215.8	204.75	207.03	206.13	214.83	206	207.83	205.26	208.62	209.81	206.93	208.01	205.9
212.01	213.39	207.29	207.74	212.68	218.65	213.7	207.89	213.41	212.78	213.01	213.21	214.36	212.64	212.23	211.87	212.16	213	215.35	213.32	209	209.88	211.55	214.13	212.72	215.61	211.3	213.54	213.75	208.06	211.83	213.85	213.33	209.48	209.67	213	211.64	216.05	212.71	212.29	215.22	215.5	207.53	215.16	207.4	211.47	212.64	212.07	213.29	211.31
209.77	210.52	206.16	211.05	207.3	204.75	205.68	206.12	210.24	209.67	205.08	208.26	204.16	211.52	207.33	208.33	209.82	208.37	207.93	213.98	213.22	212.8	206.44	206.58	208.05	206.55	215.78	208.51	210.39	206.8	209.82	206.04	207.21	207.66	207.79	212.6	208.02	209.01	206.8	206.08	206.67	207.68	213.5	209.71	208.01	203.45	212.7	212.83	206.9	207.52
200.61	207.09	203.31	202.13	202.46	200.41	203.82	207.28	204.26	198.59	199.79	201.75	202.29	204.76	202.14	202.48	198.69	203.63	204.08	202.6	207.37	198.85	200.08	209.13	202.66	206.87	204.03	206.4	204.47	209.09	203.95	205.15	202.64	202.94	203.32	205.74	200.41	201.87	203.46	209.51	207.11	206.16	206.04	205.34	202.56	208.53	201.46	204.66	204.72	203.02
211.27	210.3	210.13	208.97	206.38	209.27	214.45	206.53	208.76	208.15	207.74	215.73	206.23	210.27	205.57	207.39	207.56	206.39	204.28	209.76	211.87	207.03	208.43	204.57	209.86	208.62	206.97	207.96	209.37	206.32	208.25	210.27	208.99	207.29	211.76	208.13	212.11	207.79	209.78	207.12	206.69	209.59	200.74	209.15	208.7	205.56	213.31	210.44	211.31	204.92
204.71	203.28	205.52	202.78	202.96	203.94	201.65	199.54	205.95	202.25	206.16	205.04	199.33	201.01	202.07	199.5	203.69	204.39	203.49	205.73	204.94	205.08	206.95	204.83	203.79	203.36	207.39	204.65	206.28	203.4	208.95	207.32	205.56	203.19	201.65	207.06	201.63	200.99	202.82	206.71	202.92	202.49	198.07	204.11	206.11	201.32	200.28	203.01	202.04	199.04
214.93	214.02	215.01	209.31	212.54	209.11	213.53	215.19	217.44	214.62	214.74	213.7	215.66	210.72	212.07	220.13	216.56	211.63	214.4	214.1	212.97	211.78	211.17	213.24	216.64	214.45	210.74	213.18	209.37	211.37	211.75	212.67	215.09	214.57	211.93	209.98	211.95	215.33	209.44	209.8	213.54	213.75	214.58	210.38	217.51	216.23	212.52	216.08	216.96	212.04
197.27	197.36	197.26	190.58	192.66	196.89	200.09	199.73	191.16	200.73	194.05	195.42	195.31	193.24	196.16	196.37	196.68	197.51	199.28	197.16	196.67	198.72	195.47	193.56	194.9	190.38	196.2	194.48	200.44	197.68	196.55	197.87	192.84	195.54	197.38	194.02	196.27	193.15	196.53	191.92	196.53	195.41	197.15	196.19	198.94	193.66	193.3	192.84	195.29	193.56
208.53	205.94	208.22	208.45	205.98	209.67	211.36	207.4	208.52	211.59	210.39	206.71	205.82	210.91	212.44	207.86	207.57	208.56	208.12	208.96	209.88	209.92	206.1	209.82	206.94	203.85	209.67	208.44	213.21	208.85	208.65	210.31	209.9	202.36	210.89	204.59	208.06	211.59	206.32	205.52	207.67	210.46	214.11	206.04	207.76	206.11	205.82	208.28	207.79	209.89
212.68	209.63	212.15	211.16	209.66	215.47	212.83	212.19	213.09	207.8	213.31	211.72	210.22	211.78	211.94	204.05	210.19	205.72	208.79	215.04	212.7	212.42	214.71	213.11	211.46	214.89	213.66	213.04	210.93	212.06	212.37	214.55	211.57	207.3	210.54	211.59	211.3	212.01	213.21	212.15	210.21	205.74	211.49	214.68	211.97	210.74	207.56	214.69	207.83	214.31
204.53	198.8	199.77	199.94	201.37	204.18	202.68	198.42	199.63	204.54	200.97	207.48	200	202.3	202.22	202.17	202.8	206.16	204.78	203.06	202.07	201.23	203.72	203.93	203.22	204.57	209.44	199.42	204.72	204.9	202.86	205.72	207	204.07	201.78	202.07	203.36	203.79	201.35	205.36	201.2	199.28	202.14	204.22	209.31	205.61	206.92	201.47	202.39	203.46
203.15	204.63	205.58	201.15	204.02	205.31	203.53	204.02	206.36	201.05	208.55	202.84	205.48	201.07	201.75	206.27	207.86	202.53	203.87	200.7	207.24	206.64	201.68	204.41	206.19	202.94	206.67	206.34	205.73	203.88	206.53	202.4	203.38	209.09	206.55	205.5	205.18	203.94	203.96	204.93	204.7	202.45	202.15	205.54	202.08	201.82	208.94	200.01	204.5	203.94
216.18	214.83	213.16	206.99	216.04	214.33	210.53	210.11	212.05	214.25	212.57	214.16	213.21	211.34	215.27	214.52	211.59	209.86	209.69	208.49	211.36	211.22	216.55	212.19	208.13	215.95	210.71	211.66	206.53	208.59	213.21	213.25	211.97	209.85	212.5	213.1	210.75	211.34	215.17	213.95	209.38	207.94	212.46	213.07	217.83	213.14	206.68	209.88	207.36	211.63
217.28	216.52	217.71	218.24	216.36	215.93	218.79	217.63	216.32	216.23	217.03	216.94	214.18	215.23	218.63	215.91	217.71	217.26	218.74	218.37	214.38	216.04	213.34	219.1	216.67	219.59	216.25	212.87	216.83	217.82	223.39	218.63	216.82	214.68	218.93	213.26	217.93	219.82	217.2	214.97	217.22	217.17	214.01	215.13	218.15	215.57	217.25	220.5	217.68	214.55
197.77	203.18	205.01	204.45	197.43	201.98	201.47	205.43	203.93	200.17	202.11	201.9	198.45	201.94	201.14	199.43	194.56	201.17	195.1	197.95	201.88	198.37	201.64	197.77	194.8	202.97	201.51	199.42	204.72	198.07	202.27	205.3	204.38	200.57	200.91	197.58	200.65	195.19	202.75	199.17	201.82	201.91	200.86	198.93	197.4	202.15	197.94	203.48	203.58	199.98
199.01	200.21	200.29	198.48	194.94	200.1	202.6	199.48	198.51	200.56	196.43	200.72	200.91	199.5	199.01	200.35	199.57	198.83	203.55	200.92	197.81	202.17	200.13	198.38	203.84	199.37	204.57	200.96	200.23	198.76	200.88	197.9	199.55	199.04	204.54	200.68	198.38	198.6	203.09	203.47	199.55	202.36	195.24	196.24	202.33	199.58	199.3	199.4	202.79	199.9
202.9	207.49	206.57	204.61	208.4	209.74	207.93	210.67	203.34	204.39	207.11	207.05	209.21	204.91	209.48	205.33	206.5	205.46	207.73	211.83	206.95	212.84	207.53	206.6	206.04	201.21	207.13	210.41	202.81	208.4	210.2	205.53	205.14	203.7	209.74	206.22	205.13	205.54	206.55	210.08	205.36	205.94	205.12	209.93	209.57	204.61	203.53	202.84	205.65	206.12
196.96	200.87	201.66	203.67	202.06	200.74	201.02	204.21	200.29	203.77	201.58	198.7	199.26	200.25	198.29	199.87	202.73	197.83	200.28	201.46	201.2	196.91	199.09	202.22	198.29	199.6	204.13	200.46	200.1	197.3	201.41	205.02	201.17	203.44	201.09	203.25	196.7	200.1	197.11	198.77	199.18	201.94	205.91	199.7	199.86	202.34	198.14	200.68	200.07	197.49
206.45	204.73	204.5	205.73	205.18	208.47	206.82	202.95	203.33	204.9	202.97	205.8	202.45	202.24	202.45	203.71	203.11	206.33	205.42	200.02	201.7	204.47	200.95	207.17	206.23	204.02	202.44	203.91	205.93	206.27	204.39	209.39	207.53	203.92	206.97	202.37	205.32	206.55	205.76	207.71	206.45	201.59	202.18	203.53	210.62	204.55	205.44	204.74	202.94	205.98
211.36	210.45	210.38	208.45	209.19	215.73	209.8	212.73	211.44	213.7	208.6	208.2	215.35	212.06	211.56	205.89	207.9	213.08	208.55	209.77	211.15	213.96	207.25	211.52	209.99	209.77	209.99	207.7	207.83	212.37	205.52	207.83	208.23	207.53	206.87	205.29	211.34	203.98	211.11	210.75	212.02	212.57	203.66	210.32	210.63	210.34	207.42	211	207.59	210.67
208.36	208.98	211.62	204.53	209.3	209.88	205.96	210.46	210.05	207.69	207.43	209.28	210.39	206.7	209.36	204.96	208.16	204.71	205.92	205.56	203.69	211.34	203.25	207.44	210.46	203.21	203.89	206.09	207.8	216.63	209.68	206.67	207.06	207.32	213.67	207.12	206.01	209.58	213.08	203.11	206.41	203.37	208.28	203.83	206.15	207.44	207.99	209.49	209.79	204.3
222.45	213.8	214.11	208.14	211.74	213.79	209.86	215.71	211.2	209.7	210.05	209.37	215.51	210.02	216.3	213.32	214.69	210.8	213.97	218.17	207.29	215.95	216.42	214.77	211.79	209.5	212.85	213.51	213.08	212.53	211.73	214.47	208.85	210.84	211.61	209.93	208.37	205.73	205.5	210.39	214.21	211.41	212.26	210.33	213.69	211.7	211.54	211.48	213.59	218.06
211.34	207.92	211.11	211.71	206.8	203.4	205.12	205.96	208.68	209.81	203.65	209.17	207.42	209.39	207.57	200.97	211.36	207.24	206.2	208.4	211.03	210.1	206.2	211.36	213.02	209.63	210.4	215.36	208.2	213.07	210.77	208.71	206.02	211.71	208.79	206.67	211.79	206.46	206.03	209.55	211.12	209.76	204.42	210.77	210.77	206.97	206.19	212.22	207.41	210.19
200.12	197.35	200.74	201.47	194.72	196.51	204.31	194.32	197.7	197.23	200.5	196.3	199.52	196.64	195.71	202.6	199.05	195.85	197.95	198.23	197.02	199.81	201.03	200.29	197.01	200.97	195.11	198.19	202.08	198.65	194.17	199.9	194.88	196.2	201.85	198.45	203.5	197.58	197.72	197.82	198.53	202.3	196.32	198.62	196.68	196.71	200.31	196.75	196.04	198.65
212.66	206.94	208.22	208.79	208.05	203.81	210.06	212.32	211.6	206.01	204.14	207.24	206.01	204.56	212.12	209.19	208.27	203.96	209.57	210.26	210.36	201.69	204.1	210.33	204.9	213.09	207.25	207.99	210.6	206.43	207.34	210.21	210.07	213.61	209.3	208.78	209.06	206.1	212.37	210.55	208.11	203.33	204.86	210.24	207.4	202.83	202.15	207.81	208.53	206.25
210.82	210.48	211.46	213.77	216.33	209.58	212.71	211.88	212.36	212.57	212.25	207.48	209.86	208.25	207.53	212.67	211.77	212.64	210.1	215.05	216.99	211.55	209.75	212.9	208.9	214.3	214.64	213.45	210.42	210.92	215.9	210.75	214.18	212.42	209.39	215.71	211.11	208.98	210	209.6	214.89	210.66	211.25	207.82	212.12	210.99	208.55	209.67	210.2	211.52
205.19	206.81	206.89	207.33	208.81	205.93	213.31	210.56	207.93	208.93	206.9	207.68	208.7	208.33	207.75	205.4	205.1	207.36	207.41	205.83	205.54	207.68	209.35	203.2	202.47	204.69	208.72	209.08	202.12	204.09	208.91	206.22	201.12	209.03	208.91	209.09	205.2	208.4	208.68	203.91	211.69	208.69	208.12	210.14	208.92	202.45	210.49	212.26	208.94	209.12
209.63	210.05	208.52	206.53	208.75	211.99	208.12	206.84	211.2	210.42	207.61	208.47	205.82	209.32	204.8	209.89	208.18	209.83	208.17	211.37	210.33	210.93	213.28	211.57	209.08	206.3	212.28	210.78	211.4	213.66	213	210.65	207.26	212.84	205.68	209.79	209.85	207.1	214.36	206.61	210.27	210.24	205.15	207.45	207.62	212.16	206.58	208.01	203.59	209.49
208.21	205.57	206.36	209.49	209.5	202.21	206.03	199.61	202.85	205.64	202.39	205.16	202.84	206.24	204.63	196.2	202.84	204.77	207.24	209.04	205.78	204.59	206.65	206.2	209.03	206.18	206.12	207.76	205.78	206.46	208.15	205.22	204.01	205.03	208.35	201.18	203.46	208.05	207.47	206.42	206.11	203.47	203.72	206.22	205.7	205.09	206.84	205.85	205.23	207.12
201.9	203.65	197.79	203.11	203.34	204.19	200.27	201.08	204.14	200.27	207.12	202.53	204.71	207.25	198.6	207.67	202.47	207.3	204.09	202.66	202.27	201.59	205.54	205.89	200.47	203.65	200.13	202.17	204.67	201.93	208.47	207.21	206.83	200.32	204.99	204.52	200.24	205.84	202.04	205.36	203	200.72	203.97	202.18	201.21	206.11	207.53	205.77	207.58	202.17
198.34	200.34	201.2	203.13	203.53	202.3	208.68	212.29	201.51	201.48	203.82	206.8	205.56	199.27	203.4	203.67	199.35	203.03	206.29	210.08	203.7	202.85	207.2	205.76	203.46	207.56	208.22	205.85	205.97	207.4	201.2	201.54	204	202.12	196.78	206.86	203.69	200.27	205.04	204.7	200.57	206.39	203.81	204.43	200.44	204.85	206.59	203.66	206.48	206.14
205.78	203.82	213.57	205.39	210.57	206.51	208.92	207	211.95	204.87	206.27	204.4	204.16	208.27	204.43	204.47	206.74	207.74	206.75	204.92	208.88	208.54	203.92	207.41	206.94	206.33	207.32	207.53	214.05	210.84	206.6	207.02	211.88	209.06	209.17	209.86	206.85	201.4	209.05	205.92	208.39	204.89	203.67	203.75	202.54	206.1	211.49	211.88	209.6	208.29
205.25	200.93	199.47	201.64	203.23	203.36	207.8	201.72	202.14	200.69	199.87	204.63	203.25	199.02	204.68	205.28	203.91	201.73	201.53	202.78	201.7	202.85	202.05	205.86	202.06	204.77	205.87	205.21	200.38	207.36	204.19	200.07	203.53	198.61	201.13	203.71	199.56	200.72	202.16	202.7	202.76	204.43	205.9	204.3	203.15	202.9	201.84	204.13	202.6	207.47
217.4	214.94	216.5	216.56	213.84	216.63	218.7	221.57	214.09	218.82	218.99	217.36	212.66	214.18	215.22	219.5	216.71	223.56	217.54	216.2	216.38	219.06	215.93	221.02	219.46	216.15	214.6	217.06	215.51	219.43	218.71	214.19	214.79	219.74	217.12	216.39	218.07	217.1	216.14	221.47	215.98	220.24	217.01	214.04	219.37	220.22	215.04	220.89	219.62	215.25
195.2	197.38	196.62	196.61	195.96	200.3	200.38	199.31	198.12	203.98	203.27	198.68	193.51	202.59	199.67	200.12	197.07	201.93	199.66	200.47	203.59	198.99	204.23	196.3	195.95	200.39	200.7	192.72	199.31	200	196.59	199.28	197.24	197.15	198.75	199.61	200.05	203.68	200.34	196.52	201.36	195.24	198.87	198.11	199.53	194.92	199.81	205.29	196.84	201.29
207.65	205.11	206.42	205.03	209.56	207.2	206.88	209.75	209.53	203.41	210.73	208.78	206.13	209.73	210.37	205.11	209.04	211.08	208.47	206.76	207.78	211.51	205.21	207	208.41	206.7	205.08	210.03	212.12	205.21	210.9	208.62	207.05	209.57	208.37	205.9	205.79	206.39	212.69	209.09	210.36	208.33	210.84	210.85	213.42	214.35	208.22	205.53	211.76	208.95
206.17	209.25	209.33	210.28	202.12	208.65	208.73	207.74	203.24	203.48	206.87	207.18	207.39	212.72	210.75	210.1	206.7	208.15	209.51	213.41	209.56	209.88	206.68	208.49	204.45	208.9	206.67	210.52	209.7	207.65	203.64	215.89	209.85	205.15	208.9	205.52	204.92	208.46	208.44	208.85	211.44	206.72	211.25	209.51	206.95	210.74	210.04	211.24	213.16	207.05
198.59	200.5	206.04	200.33	198.26	200.76	202.29	197.73	197.02	201.54	199.45	200.41	200.31	201.35	200.51	196.22	200.8	201.33	202.28	195.16	199.79	202.73	198.18	199.94	202.12	199.95	200.59	201.38	197.21	193.13	197.76	195.74	195.81	199.45	204.52	196.13	196.05	199.53	200.36	198.57	201.46	199.9	199.14	199.55	198.24	202.24	203.75	196.93	202.68	198.64
208.51	203.76	203.45	208.82	204.4	207.89	204.35	205.72	203.66	202.88	210.64	204.33	207.92	206.84	204.78	206.83	205.77	206.02	206.65	203.66	206.96	202.19	200.58	206.29	207.36	201.4	204.42	205.18	205.3	205.3	200.96	205.18	206.26	206.93	207.56	206.99	203.33	203.3	208.42	206.95	207.36	204.84	206.06	206.45	201.16	206.99	207.37	204.17	202.86	206.23
211.03	211.1	209.17	209.16	208.77	208.91	209.54	207.18	209.18	208.62	211.12	213.67	210.7	205.08	211.8	205.04	208.11	208.16	207.4	209.93	207.79	206.77	208.33	211.99	211.83	208.6	209.19	209.66	209	210.58	206.97	208.7	207.97	209.73	211.16	212.49	209.84	210.25	207.97	204.69	205.03	202.4	208.25	210.59	207.11	206.65	204.34	212.81	207.27	207.94
202.76	196.91	205	202.32	202.19	203.76	201.99	202.09	199.72	200.04	204.4	201.75	202.03	200.64	202.42	201.42	199.54	200.07	198.61	207.22	208.36	202.77	204.05	198.42	204.2	200.11	200.92	203.63	200.67	205.48	203.34	203.01	199.84	200.76	200.15	202.55	201.13	203.86	205.82	201.62	202.66	205.33	198.61	200.47	201.46	199.24	200.09	205.15	198.5	207.06
202.44	197.52	199.97	201.56	200.17	199.77	199.7	198.33	200.25	199.34	196.06	194.36	197.57	200.54	195.88	203.77	199.82	197.63	198.35	201.97	198.65	204.55	201.49	198.48	202.62	204.42	198.76	198.07	199.92	201.21	198.53	202.52	198.07	199.98	198.57	198.14	202.99	200.73	198.25	195.26	199.72	201.93	198.03	198.13	197.59	203.08	199.97	196.79	201.63	200.4
208.52	207.18	210.21	207.21	207.62	204.92	209.25	209.58	203.58	204.58	207.21	205.66	204.03	208.09	206.66	206.52	206.69	204.69	206.69	205.4	204.64	205.8	210.58	208	210.79	208.06	209.12	209.62	206.85	203.6	205.69	209.64	206.77	210.02	207.39	206.66	207.86	203.73	207.42	209.97	211.8	203.64	211.04	208.71	201.29	211.93	211.83	207.2	208.17	209.63
194.13	197	200.54	201.52	200.98	197.63	193.02	200.68	195.42	198.95	197.27	201.05	198.34	199.34	200.06	197.52	198.3	194.66	195.2	197.29	198.97	197.55	198.28	195.62	202.51	200.95	194.72	195.97	198.84	198.38	199.51	196.12	197.51	194.73	199.44	199.89	200.79	196.21	199.58	197.67	192.57	199.11	196.51	196.6	198.51	197.2	200.03	199.72	196.11	198.39
203.06	200.16	202.36	197.19	200.45	204.47	200.55	199.06	202.35	200.49	201.4	200.71	198.03	198.36	200.01	198.97	200.92	201.92	201.75	196.95	199.65	199.37	199.14	196.87	198.76	198.34	200.53	194.26	199.52	199.59	197.81	201.47	203.31	197.42	199.32	195.3	201.11	200.62	202.68	198.87	200.94	202.37	198.79	197.4	201.95	199.3	203.74	200.6	197.17	203.8
205.99	205.53	203.52	205.76	205.12	205.37	208.29	208.23	206.95	209.98	207.05	207.89	206.76	200.29	203.64	208.64	207.71	210.82	210.27	205.38	209.05	206.42	208.27	209.79	205.53	205.9	204.54	210.03	208.75	203.93	207.61	209.1	204.27	205.18	205.3	207.46	204.68	202.27	208.77	205.8	208.05	207.36	204.18	207.39	208.11	201.36	209.38	207.99	202.93	200.82
206.97	210.57	205.48	204.41	207.76	208.75	209.35	210.73	207.84	208	211.29	209.27	206.91	211.62	205.99	210.22	209.69	209.53	209.11	211.34	209.37	207.29	207.97	210.29	204.56	205.98	206.75	209.19	204.53	210.55	210.59	209.17	204.76	206.4	208.21	210	206.28	206.53	208.54	209.08	205.37	205.77	203.19	204.71	210.05	208.4	203.96	206.2	208.43	207.24
196.21	192.48	192.6	198.01	201.47	192.38	192.15	192.8	194.43	198.98	196.11	191.53	193.4	194.65	198.79	197.56	197.7	195.02	192.93	192.48	196.26	194.72	195.43	195.81	201.02	195.66	189.82	195.44	194.18	195.48	198.42	194.89	196.97	195.55	193.22	192.55	196.15	199.73	196.19	190.72	188.78	195.37	196.86	196.82	191.71	198.35	197.66	197.61	192.76	191.57
209.94	208.27	210.6	208.91	208.13	205.3	211.27	207	208.76	205.87	207.84	213.48	209.62	205.75	212.99	206.16	206.37	203.23	209.04	207.98	209.31	206.66	208.36	210.42	210.79	208.42	200.56	209.17	212.22	211.28	207.17	208.4	213.87	208.75	211.96	212.61	208.8	206.71	211.64	207.55	205.2	207.5	206.47	208.21	212.84	211.24	209.45	205.97	207.65	208.1
213.19	209.92	209.41	210.43	205.61	212.78	210.44	203.52	211.83	209.09	205.99	211.87	205.01	211.66	213.72	205.83	207.84	213.96	210.46	212.11	209.2	209.82	211.28	208.98	207.02	206.21	205.92	210.28	207.99	209.74	206.75	205.6	208.27	209.57	212.28	207.21	212.51	203.65	205.98	210.79	213.01	212.52	207.42	211.03	207.86	208.64	206.17	205.89	210.26	211.02
213.36	212.88	213.16	211.69	213.93	216.04	210.54	210.82	211.11	215.52	214.55	213.18	216.11	214.11	210.37	215.01	210.48	213.05	215.87	213.8	212.75	213.12	211.2	216.29	215.94	213.33	210.1	213.76	210.58	214.71	215.19	209.67	210.81	210.38	212.61	209.16	215.34	209.62	213.22	215.27	211.18	213.48	213.44	212.44	206.86	212.25	207.52	213.98	212.44	213.75
215.56	217.12	217.76	221.96	211.42	217.45	218.45	218.29	217.88	218.59	221.07	219.73	217.07	214.79	217.45	220.49	213.62	215.8	214.66	215.94	214.53	216.01	216.7	216.72	220.17	217.75	215.65	215.2	219.24	212.47	220.11	215.34	216.45	215.36	216.67	218.7	216.42	217.14	221.72	213.72	214.54	219.87	215.33	217.58	215.99	219.91	215.13	218.33	214.32	212.1
194.98	197	197.18	192.94	199.49	198.59	195.91	197.78	196.88	197.27	199.54	198.41	198.98	202.33	199.71	196.55	200.3	194.61	201.07	195.99	200.53	198.63	199.48	201.38	195.68	200.4	199.78	194.9	197.2	203.15	199.76	200.42	199.3	198.29	196.55	199.35	199.32	194.41	192.6	200.71	196.16	203.18	198.07	194.97	195.08	200.22	194.64	202.94	201.91	197.76
214	208.21	206.68	210.01	210.52	208.94	207.85	207.16	207.19	208.98	213.01	205.81	207.69	213.64	207.65	209.64	210.4	211.15	207.07	208.45	211.36	206.8	212.92	208.91	210	209.54	207.57	211.84	211.75	208.33	207.09	205.98	205.18	210.13	208.45	206.71	207.26	206.72	212.39	212.04	209.13	207.86	210.05	205.71	208.62	208.82	206.65	213.15	212.94	209.22
204.57	204.49	209.48	214.54	206.27	207.35	210.46	208.6	207.83	210.61	212.46	207.76	207.58	208.99	207.65	208.78	210.1	207.95	210.99	208.21	207.2	205.26	209.68	204.25	208.99	209.84	205.37	211.52	204.28	206.55	210.85	209.33	208.98	214.62	209.13	209.21	205.57	209.73	210.03	204.49	208.41	209.27	209.54	206.15	210.91	211.31	210.65	207.62	207.32	206.49
210.69	212.11	207.05	212.18	208.12	209.1	210.36	208.48	212.17	209.54	210.88	214.33	206.17	209.4	205.07	208.25	207.34	211.77	206.8	206.99	209.38	210.57	202.73	210.08	211.06	203.84	209.66	211.92	209.83	208.76	202.37	206.46	206.24	207.83	207.41	207.52	206.5	210.55	206.39	207.63	209.95	210.29	203.54	207.83	205.67	211.55	203.83	209.07	204.39	210.9
214.16	213.8	211.89	204.35	209.75	207.35	212.55	212.61	210.43	210.97	213.09	209.22	213.76	209.06	214.16	213.68	209.53	211	213.25	212.66	211.58	211.14	209	210.36	211.35	210.25	212.53	212.58	210.36	213.05	209.48	213.05	210.16	209.46	209.39	209.28	203.79	213.65	212.58	209.99	208.84	210.31	206.42	214.24	212.77	207.64	208.41	213.15	207.07	217.95
201.32	195.04	201.55	198	197.09	196.8	199.53	198.53	200.61	201.97	198.56	200.21	195.31	197.21	197.2	198.88	194.91	200.91	196.78	201.64	201.99	196.6	195.74	196.58	200.67	197.41	194.45	196.82	200.53	203.91	196.17	197.04	198.19	199.07	196.83	194.37	196.66	200.53	200.17	199.57	200.2	193.35	198.51	198.55	200.11	196.59	199.96	198.84	195.93	197.8
208.42	204.03	200.86	198.76	200.4	203	203.04	204.14	202.18	206.69	203.13	204.97	208.25	204.16	202.29	199.21	203.44	204.7	203.65	202.35	206.45	203.01	206.14	204.38	204.38	206.19	203.47	200.81	203.75	199.43	207.33	204.6	206.29	197.14	203.57	207.09	201.17	202.95	203.2	201.78	198.44	209.86	198.84	201.17	203.41	204.58	202.29	199.74	204.18	200.05
217.25	219.45	216.35	216.55	221.67	215.02	219.12	218.49	218.1	219.18	217.51	214.65	221.46	221.33	219.41	223.17	217.96	217.77	219.81	214.65	217.27	217.71	218.01	216.54	214.3	217.12	218.28	215.88	213.06	214.67	225.58	225.36	220.59	216.77	215	212.81	216.76	217.8	214.53	216.69	220.06	220.47	215.65	219.66	212.89	218.34	216.78	215.63	216.26	217.05
211.41	212.18	212.3	210.7	217.43	214.99	212.37	211.69	210.12	214.3	207.92	213.53	212.29	211.1	208.34	209.7	209.7	210.17	213.34	211.33	211.71	213.28	212.33	209.13	206.65	210.67	212.27	211.83	213.76	211.89	210.87	207.72	213.56	209.58	212.07	212.48	208.28	213.1	212.82	205.97	209.9	213.82	217.01	211.44	210.61	212.09	211.33	211.89	207.4	212.55
208.06	208.54	211.43	204.98	205.85	210.33	206.83	212.55	207.91	210.03	210.17	210.69	210.9	207.02	207.63	207.45	208.21	211.39	212.38	214.8	208.57	210.8	209.51	207.25	211.19	206.5	210.64	210.82	208.36	207.91	206.88	210.54	207.52	209.49	210.25	205.23	204.83	202.12	211.74	211.61	206.29	204.42	214.55	205.81	209.01	212.27	209.91	208.71	208.5	212.78
198.9	201.37	204.75	203.1	200.99	204.38	206.53	206.78	202.3	203.35	206.17	206.27	201.14	202.19	204.05	201.15	203.04	204.49	207.13	204.14	206.63	203.02	202.24	200.07	201.88	201.37	207.37	203.36	205.49	204.41	202.8	203.12	204.78	202.09	197.94	200.91	201.71	205.66	199.55	207.22	205.9	202.06	202.97	205.41	202.53	199.51	204.11	205.87	202.32	203.02
209.89	208.84	208.88	206.71	204.34	208.43	207.9	209.93	205.37	212.18	211.03	203.92	211.46	208.38	210.47	208.97	209.68	204.71	207.35	206.8	207.83	206.8	215.41	204.17	208.36	206.48	209.1	213.73	207.03	206.74	210.54	207.7	205.56	209.47	209.78	210.03	207.06	204.39	211.08	204.14	208.73	207.95	208.34	206.98	209.35	208.34	214.27	209.09	210.77	211.76
206.37	205	202.55	202.12	200.35	208.5	207.3	205.36	206.05	202.38	204.21	203.78	208.86	208.76	203.33	206.64	207.11	204.05	201.69	201.06	203.65	208.01	205.63	203.51	203.5	201.31	205.4	203.69	204.85	204.37	206.41	201.63	202.31	200.54	203.8	208.03	199.59	208.22	206.98	208.5	201.42	206.27	203.2	200.94	203.03	203.55	204.3	201.36	197.11	206.35
213.13	213.3	210.81	215.27	212.2	212.29	216.29	212.42	216.7	213.76	211.54	208.93	212.99	210.72	210.21	210.51	214.2	213.13	214.02	210.78	215.72	210.33	211.97	207.79	212.3	217.25	214.8	214.7	214.35	213.31	211.17	214.66	214.24	214.23	213.63	215.34	212.7	212.39	212.31	209.74	211.81	213.32	210.92	213.29	215.65	209.05	216.2	213.9	216.13	210.67
213.18	209.19	209.11	210.53	213.77	214.81	208.81	208.01	211.29	210.8	210.12	211.88	212.65	213.8	209.45	208.9	209.72	209.86	212.63	211.64	210.78	210.37	216.49	213.07	213.78	210.2	211.44	207.95	211.82	207.96	211.76	209.56	209.84	208.91	211.61	207.85	212.81	210.16	213.53	209.25	213.87	210.48	208.02	212	208.81	213.21	210.08	210.42	209.91	212.11
201.78	207.83	204.63	203.77	203.03	197.85	205.43	199.71	206.71	206.06	212.01	201.68	203.12	204.34	208.01	204.93	204.59	210.45	200.26	202.71	204.04	196.48	209.71	204.87	199.14	205.26	205.58	199.66	203.74	200.87	200.09	200.69	206.02	200.64	199.34	199.82	204.56	200.73	203.9	199.98	205.14	206.01	204.87	203.18	202.79	202.84	202.88	205.17	202.33	208.01
199.78	207.45	199.23	203.61	201.44	202.77	202.65	197.2	199.37	204.44	197.41	201.39	203.94	200.97	197.35	197.48	201.44	198.59	198.37	198.6	200.3	198.95	203.51	204.37	204.9	199.81	200.94	201.11	199.99	203.27	203.09	197.82	205.87	199.04	200.55	196.41	201.47	202.62	199.97	198.75	195.49	201.09	198.24	198.6	202.81	201.37	198.88	199.77	204.02	199.39
203.05	208.41	203.49	198.58	200.01	203.61	202.47	200.86	199.05	203.77	201.83	202.93	203.04	203.54	199.55	201.2	200.52	204.09	197.54	203.29	199.66	200.45	202.42	201.82	199.11	207.34	203.01	203.07	204.73	204.68	203.81	202.79	198.11	201.17	200.34	203.02	204.33	202.69	198.42	202.98	201.3	202.47	204.6	202.22	205.73	204.73	203.59	198.4	206.3	208.45
206.06	209.07	208.98	211.59	205.47	206.73	206.28	216.25	207.18	208.88	209.55	211.2	208.84	206.02	207.74	208.11	210.84	206.18	208.92	211.02	205.52	207.41	208.56	209.6	208.27	208.83	204.09	209.9	212.04	207.95	205.47	206.84	211.36	207.5	206.92	210.63	207.15	206.65	203.47	210.65	209.31	209.63	206.3	210.3	209.77	210.64	207.67	207.67	206.92	206.52
207.57	202.77	205.1	200.67	203.57	204.36	204.14	198.89	203.54	203.34	202.03	199.02	200.51	205.39	206.67	205.96	204.41	197.29	206.44	203.53	199.86	204.83	202.84	200.43	205.63	202.79	206.15	204.49	203.66	202.62	201.03	205	198.93	203.19	199.81	204.42	199.97	200.87	199.98	202.41	203.85	205.62	205.25	203.64	208.31	203.71	202.01	205.91	204.89	200.97
200.94	202.17	205.25	203.48	202.33	208.7	202.19	201.4	200.41	205.73	202.87	203.35	201.21	199.43	194.76	196.66	203.65	204.35	205.54	205.2	199.67	201.2	202.92	200.06	201.69	207.54	203.6	203.7	204.97	202.52	203.96	201.4	203.87	200.78	206.69	209.08	201.31	202.05	200.81	203.49	201.28	200.52	201.74	205.81	202.75	203.68	201.96	201.75	208.34	209.56
206.62	209.89	206.29	208.87	205.23	205.94	210.03	208.67	210.21	206.47	206.9	211.13	205.56	208.61	205.51	208.75	207	204.85	210.53	209.28	207.53	209.4	208.72	208.72	204.8	209.52	206.69	207.76	209.52	213.35	209.79	208.14	207.56	208.42	208.38	210.58	204.51	212.8	208.06	210.37	206.45	209.29	209.28	210.09	205.96	206.92	208.35	209.5	206.85	204.07
203.7	203.01	201.37	197.7	205.37	202.79	204.52	206.63	202.15	202.37	201.88	198.87	203.53	200	204.82	207.8	202.81	206.57	203	203.84	206.28	204.33	203.03	204.34	204.36	202.23	202.09	207.78	204.91	205.99	200.47	206.1	203.7	202.75	204.2	202.33	207.17	201.57	204.63	202.06	204.14	207.41	206.62	206.2	205.18	205.38	204.48	202.4	206.66	207.2
203.85	204.58	207.43	208.48	205.55	205.32	201.63	203.95	207.3	208.39	205.81	208.39	208.12	204.37	207.31	207.44	201.86	202.7	207.51	208.12	203.45	204.97	208.97	204.94	209.87	204.02	200.42	207.96	204.62	203.41	205.64	208.09	208.8	204.87	204.96	209.96	201.59	209.81	204.12	210.35	206.78	205.75	208.24	207.39	205.22	206.52	209.04	203.21	207.18	204.8
206.94	208.38	201.89	204.35	203.29	204.03	205.95	203.92	203.33	207.17	207.01	205.89	203.63	201.71	202.09	208.8	201.66	204.43	206.31	207.09	207.36	208.07	204.06	203.77	208.15	203.8	206.3	201.63	206.39	208.74	205.76	200.74	204.35	205.49	204.07	205.83	203.11	206.21	208.61	202.43	203.78	201.42	206.2	204.68	205.72	203.05	200.86	205.76	206.55	207.69
208.53	215.16	210.44	207.54	214.12	211.84	212.05	215.76	212.68	214.54	211.74	211.95	212.69	212.28	209.12	212.19	210	214.86	211.35	213.7	217.76	216.49	214.69	209.58	211.95	205.45	213.3	215.1	206.23	211.17	211.62	214.29	214.13	213	213.13	214.96	213.13	209.77	210.73	214.68	211.38	209.7	213.35	211.23	212.7	211.08	210.51	214.26	209.47	210.74
206.41	203.91	208.49	208.51	210.96	211.01	210.61	206.3	209.36	209.21	212.51	205.41	207.57	207.59	208.82	213.22	209.28	211	210.96	209.87	213.22	205.78	211.03	210.97	208.42	208.76	214.38	211.83	208.46	208.67	208.72	210.89	209.31	209.03	210.17	208.67	211.07	204.82	208.85	212.93	206.75	211.52	211.28	205.9	212.03	205.17	209.18	210.37	208.7	212.94
206.86	208.89	209.07	205.53	205.29	204.43	205.56	206.78	205.22	203.99	207.1	208.5	206.08	205.47	208.58	206.01	201.7	205.69	205.2	204.84	211.07	208.03	204.76	208.48	202.44	202.25	208.55	202.24	205.9	207.26	209.59	205.01	206.94	201.52	206.37	204.7	205.45	207.34	203.13	205.74	209.05	206.89	210.32	205.24	206.34	205.04	209.23	209.64	208.95	203.31
200.37	202.89	204.4	199.6	201.79	199.73	199.29	198.3	203.9	196.86	197.66	198.12	199.27	198.1	193.78	199.05	199.35	195.95	202.01	201.32	196.19	199.78	202.22	199.21	196.74	203.78	198.03	202.62	202.22	207.08	197.34	199.93	199.6	201.56	200.15	199.24	202.26	200.19	197.35	201.4	201.45	201.36	199.12	200.21	194.99	203.62	197.27	206.22	198.79	203.86
204.9	204.18	209	208.88	206.59	207.59	206.54	202.69	206.25	209.42	207.67	203.77	210.92	206.33	204.77	209.29	202.79	208.08	212.1	205.5	203.38	206.32	207.7	202.12	208.49	208.06	205.24	204.36	206.8	203.78	200.02	203.62	204.36	205.73	205.44	207.51	204.36	209.51	205.21	204.22	205.88	203.91	202.16	207.51	207.1	205	209.18	204.09	205.71	209.43
207.08	201.32	204.17	206.06	202.56	203.96	201.08	207.01	208.68	200.61	203.08	203	204.77	203.87	198.7	199.63	201.41	206.14	198.55	205.39	209.21	205.58	207.71	201.89	206.54	205.91	203.92	203.93	203.57	203.2	202.34	206.33	199.86	207.99	206.35	198.5	203.43	202.87	202.42	200.69	201.83	204.43	203.59	199.49	201.79	203.86	205.27	202.77	205.67	203.23
205.02	199.85	196.54	194.53	194.5	205.97	196.08	200.18	200.09	195.61	201.38	198.36	198.83	201.65	199.43	199.34	198.62	201.94	196.41	197.83	199.6	200.51	198.16	200.08	202.11	200.33	199.64	197.08	202.18	202.13	199.14	203.9	200.7	200.3	200.18	201.85	199.85	207.45	197.76	198.34	196.78	201.64	197.73	200.4	196.26	201.29	194.66	196.61	200.19	203.31
199.82	204.09	201.74	197.6	200.21	206.08	204.26	207.99	207.14	203.78	201.63	202.54	205.76	203.59	205.5	202.91	202.06	201.91	201.65	204.34	200.55	202.95	205.29	207.15	209.64	207.77	204.13	205.52	204.86	206.7	204.16	201.84	203.6	208.76	202.17	203.45	202.98	203.47	200.44	205.37	200.7	204.51	201.64	203.56	203.96	199.64	201.88	207.14	205.25	203.96
204.59	210.44	211.52	208.18	209.92	210.11	201.11	203.3	209.8	207.65	217.27	207.43	209.51	205.03	207.96	209	208.64	206.3	207.21	207.16	210.17	209.12	208.53	205.57	211.12	210.27	210.77	207.22	206.88	205.17	213.87	207.11	207.45	206.49	208.24	204.03	212.15	207.53	206.52	207.91	211.56	206.48	206.82	205.5	207.48	208.78	205.76	204.98	206.58	206.85
214.24	218.72	216.85	219.36	213.73	219.34	213.92	214.55	220.54	211.61	218.36	218.09	217.52	216.67	219.27	217.76	224.31	216.83	220.83	216.61	220.75	214.54	214.19	217.22	220.27	215.58	214.92	219.34	217.51	217.87	216.22	216.74	217.18	217.25	218.64	217.17	216.61	220.21	216.3	221.32	218.55	219.78	219.37	216.68	216.57	218.9	218.21	219.34	221.77	219.91
210.68	206.19	207.28	203.97	206.25	206.05	204.66	205.52	207.34	208.21	205.96	208.74	206.67	203.5	207.65	205.71	205.01	207.26	210.01	206.15	206.26	207.14	204.85	206.8	210.12	204.53	207.62	208.85	209.05	203.78	208.95	205.91	205.73	208.26	205.57	209.77	205	200.91	202.51	210.2	210.28	207.73	213.62	202.48	208.73	209.96	207.85	209.12	208.57	209.78
206.4	202.19	205.78	200.16	199	203.29	202.45	199.12	200.03	200.74	200.73	205.87	205.19	204.83	199.93	201.78	200.81	204.35	203.47	202.68	194.4	205.11	201.5	205.81	204.78	203.35	207.36	204.95	205.76	204.67	206.31	207.04	201.09	200.32	207.12	202.8	203.05	202.38	203.54	206.29	204.85	204.06	200.07	200.26	204.54	201.38	201.11	199.8	195.03	202.72
216.32	217.25	219.79	213.09	217	219.68	215.96	218.54	212.15	219.38	214.86	216.4	216.61	218.5	214.29	217.05	215.74	219.09	219.84	216.63	218.08	223.05	216.07	219.99	213.74	223.69	216.25	218.53	219.84	215.08	218.64	217.11	214.43	218.87	217.31	216.04	217.91	215.81	215.25	218.44	212.69	220.66	217.95	216.85	220.47	218.88	219.95	218.58	218.31	217.74
212	215.3	212.69	212.57	212.8	209.28	212.7	215.58	212.08	216.47	215.09	214.62	214.27	214.76	209.96	211.64	211.63	212.68	211.43	213.22	207.09	213.14	212.64	215.32	214.44	214.07	212.01	210.32	207.82	214.84	209.28	215.88	210.61	208.59	210.73	208.72	213.38	215.29	214.28	211.38	214.73	214.53	213.15	214.83	211.48	211.27	210.25	214.58	209.49	212.94
210.32	209.99	212.13	209.13	210.46	208.75	214.27	209.7	212.53	213.89	216.4	207	209.74	209.15	207.79	210.53	214.91	210.99	212.62	208.43	209.81	210.25	213.62	213.86	209.81	213.81	206.3	213.2	210.32	213.44	212.26	214.17	209.29	210.06	215.91	212.85	215.3	215.14	207.42	217.05	214.62	211.19	214.67	209.06	216.07	213.12	220.99	213.72	211.64	213.52
192.31	192.27	192.78	190.88	196.83	193.5	198.69	195.66	189.9	196.78	198.02	190.96	192.57	194.02	193.63	195.05	193.16	191.92	188.52	194.97	192.25	190.13	190.41	194.65	196.09	195.47	197.35	197	192.12	195.09	195.55	193.54	194.21	196.59	195.71	195.06	190.04	197.54	194.72	197.99	195.29	195.86	196.15	194.22	192.2	192.61	192.8	195.75	194.28	196.76
215.1	216.54	213.56	218.1	216.84	218.42	214.9	220.39	214.63	216.73	216.9	217.74	217.68	219.42	213.92	215.23	213.28	217.49	222.75	218.47	217.46	217.73	220.31	220.92	210.2	216.33	220.84	216.72	217.91	214.38	216.53	217.54	213.73	219.86	213.69	219.64	220.05	217.57	218.28	215.97	218.6	217.62	216.64	214.93	211.97	219.43	214.57	216.26	212.91	215.54
198.88	205.08	203.14	195.03	199.5	198.28	202.08	201.53	201.1	194.99	196.37	198.34	203.04	199.04	197.46	197.74	198.95	204.96	197.6	198.96	195.59	202.25	200.13	199.05	194.65	201.49	199.77	199.69	202.61	191.77	204.14	196.22	200.13	198.11	198.35	197.87	197.03	198.64	199.52	195.94	195.51	202.82	202.35	199.58	199.64	197.63	201.49	201.02	194.4	197.86
203.87	215.28	213.59	209.51	213.17	208.38	207.05	206.67	206.24	211.86	209.05	207.32	206.68	212.8	205.08	208.35	208.43	208.13	208.6	210.91	206.56	209.62	206.16	209.09	205.61	204.96	208.71	212.64	213.31	209.06	212.44	208.68	205.84	209.36	208.77	208.19	207.04	212.2	211.75	205.65	207.41	206.52	213.18	209.71	207.18	210.56	212.25	210.9	207.6	210.46
212.39	207.34	204.83	208.44	207.92	207.42	201.92	209.16	208.34	208.68	204.69	201.93	208.33	206.3	211.44	209.32	205.71	203.84	206.25	208.19	206.19	208.54	211.56	212.01	211.55	206.34	208.23	203.73	206.73	210.02	210.81	207.83	203.52	207.84	211.28	209.31	205.21	208.96	207.33	205.43	203.13	210.15	208.33	206	208.85	202.67	208.88	211.14	209.84	211.46
212.62	208.87	214.22	212.78	210.94	217.41	213.83	214.01	213.72	213.26	208.79	212.51	212.26	215.83	213.48	214.45	211.9	210.4	210.5	209.15	209.73	214.19	215.93	211.82	215.49	211.22	212.84	212.65	215.51	213.56	210.94	214.03	210.7	211.92	213.76	216.5	208.08	213.68	214.91	212.45	214.91	213.29	209.33	209.18	212.69	213.79	208.21	211.86	213.98	213.5
210.6	210.01	209.34	211.31	206.34	206.95	203.77	207.98	208.84	207.92	211.74	211.73	207.53	209.06	208.58	213.35	212.5	211.84	207.42	210.64	210.66	214.71	210.05	209.22	211.58	208.99	210.39	213.9	208.48	208.7	207.87	215.83	215.26	205.08	211.83	207.41	209.75	208.19	210.2	208.18	212.78	206.43	207.54	207.5	208.32	214.73	209.11	209.48	209.92	206.33
210.82	213	213.58	216.43	214.21	216.36	214.31	215.14	216.98	211.27	214.13	212.27	211.92	215.56	208.49	212.19	213.48	211.97	213.48	214.93	209.6	214.5	214.57	218.86	216.17	216.62	215.46	215.44	209.15	214.26	211.82	211.3	217.84	216.29	215.5	209.34	214.3	212.96	209.78	214.62	211.34	213.78	217.76	211.76	216.87	214.76	212.21	210.74	214.6	213.81
205.18	206.11	204.18	206.64	206.16	205.56	200.87	205.75	201.59	201.95	203.09	200.37	201.62	203.89	205.83	203.79	207.16	203.46	207.44	204.33	206.15	207.13	209.44	203.51	201.09	202.48	203.55	205.65	206.73	207.87	204.33	203.9	201.06	205.41	197.77	199.88	201.92	202.4	205.09	205.21	204.89	203.52	201.04	203.98	204.95	204.53	205.02	206.8	200.57	208.85
199.34	206.69	204.64	205.33	202.16	203.98	202.19	199.57	209.19	200.94	203.72	203.2	206.29	197.13	202.85	200.54	198.78	201.07	202.91	202.54	201.98	203.85	201.39	199.72	202.84	199.58	205.18	199.46	200.5	199.47	198.82	203.41	203.05	203.96	205.94	202.87	201.95	202.81	200.04	203.82	205.88	204.86	202.69	202.69	203.47	203.25	203.88	204.1	203.3	204.56
208.1	209.76	205.75	206.29	212.17	202.52	210.54	205.77	210.32	207.91	204.41	207.07	201.1	211.53	212.31	208.97	204.33	208.92	207.35	207.82	208.47	208.67	211.22	206.93	209.17	206.93	208.45	205.02	209.08	205.51	203.84	211.64	204.95	210.45	207.81	208.42	207.57	206.45	208.14	216.17	211.41	209.21	206.77	207.23	214.85	204.72	210.56	208.44	209.91	209.64
200.78	197.44	199.52	198.21	199.86	195.84	197.53	195.27	195.13	200.16	200.99	194.78	197.45	199.8	197.16	199.35	202.16	199.82	201.04	199.1	199.48	195.33	198.95	200.11	200.11	198.47	198.23	200.54	197.25	195.84	197.13	198.91	200.85	196.79	195.42	199.65	200.37	198.38	198	196.12	198.77	204.4	198.19	200.62	195.99	196.36	198.67	197.75	198.84	200.99
208.03	207.55	208.93	210.66	206.51	214.2	207.57	211.23	205.77	205.13	207.15	204.62	210.51	209.72	205.11	207.2	210.8	204.96	209.5	206.01	206.04	212.47	207.47	207.89	208.01	204.96	209.56	211.41	210.42	209.52	211.42	202.76	205.51	205.78	211.54	208.08	207.41	206.07	209.78	211.26	212.84	211.32	203.06	206.32	205.92	203.46	209.18	206.62	204.9	211.39
202.94	195.07	199.63	196.87	199.51	201.93	201.17	197.92	198.5	197.45	197.93	198.66	195.54	198.55	198.65	198.4	193.83	202.28	204.04	196.68	194.37	198.71	200.71	196.68	196.76	200.8	197.95	200.01	197.52	199.47	197.69	198.73	200.9	199.78	198.65	198.94	193.23	199.68	198.91	202.27	202.14	195.2	199.91	196.91	199.23	194.35	197.24	196.53	198.32	198.26
202.85	201.27	197.15	204.06	199.1	196.42	197.07	203.21	200.07	202.63	202.15	198.77	197.9	202.12	199.76	202.68	197.73	200.37	202.72	203.31	196.57	202.96	199.96	202.02	203.45	201.86	198.06	201.06	201.58	196.11	202.34	196.37	205.34	193.62	203.63	202.5	204.68	200.56	197.92	198.75	201.59	202.73	202.67	200.14	200.34	203.06	203.17	198.36	199.26	203.56
208.02	209.36	209.83	203.53	204.31	207.68	209.81	211.38	207.31	211.68	207.59	206.57	211.28	207.81	206.66	210.26	208.69	205.64	207.85	207.5	206.28	210.47	209.81	209.33	207.18	208.87	203.07	207.44	208.41	207.65	208.13	209.98	209.2	207.81	210.5	209.26	210.67	204.94	212	205.55	208.91	210.18	209	210.94	206.37	209.8	207.3	210.81	205.8	207.33
210.92	213.09	219.88	217.38	214.42	223.08	217.82	217.53	218.82	216.43	218.15	215.33	212.95	217.92	219.1	220.41	213.41	212.03	219.43	213.24	219.49	217.59	213.41	217.99	215.97	214.57	214.76	216.84	220.79	219.56	214.45	216.05	218.94	215.8	218.41	215.29	217.59	213.51	220.09	222.15	218.74	217.34	218.4	215.3	217.99	219.8	213.18	215.46	214.67	215.51
209.94	202.73	202.11	206.58	203.52	204.35	203.99	207.29	208.03	204.58	201.44	204.82	206.28	204.61	210.95	204.79	202.44	202.07	202.69	207.14	207.18	202.52	200.31	205.56	208.14	201.66	201.82	201.19	202.5	208.09	205.05	208.06	206.85	206.89	207.38	208.92	206.12	209.06	206.82	203.35	207.79	206.19	206.27	208.66	205.58	202.31	203.82	204.17	206.86	200.3
208.03	207.27	207.95	208.61	207.01	209.61	203.95	213.63	207.6	205.06	207.42	210.39	208.74	207.92	209.8	207	208.46	207.7	212.67	210.73	209.24	206.02	211.08	205.27	205.36	209.23	208.97	211.75	210.57	206.7	208.55	205.43	205.78	208.93	203.1	208.59	208.73	205.71	207.01	208.79	202.79	212.46	210.72	206.97	207.68	207.54	209.03	206.45	207.02	211.25
203.08	208.26	206.64	206.38	207.84	206.85	205.12	207.88	203.74	209.13	214.68	206.72	212.41	206.5	209.5	207.29	208.4	207.65	205.88	211.51	206.98	203.37	210.6	209.67	205.5	207.97	208.35	214.27	203.72	208	211.41	205.89	205.32	205.97	206.85	203.94	205.34	208.63	208.16	207.62	209.05	207.05	202.86	204.53	200.85	207.27	209.03	203.44	202.04	208.64
204.63	207.71	205.73	205.9	205.86	207.85	207.72	206.15	209.45	205.09	206.19	208.98	209.25	209.27	207.2	202.85	205.21	204.22	204.99	208.86	206.11	211.88	210.28	206.38	205.98	207.69	203.51	214.03	207.92	204.96	208.38	204.82	212.46	208.46	208.72	207.55	201.14	202.11	205.06	202.18	208.98	204.79	207.58	208.9	208.7	206.47	208.24	205.74	208.88	206.63
203.25	209.95	209.29	210.07	213.86	214.58	210.87	212.51	212.77	216.37	208.78	213.29	208.94	212.73	213.68	209.61	212.12	212.78	211.21	214.35	208.82	209.32	212.22	207.61	211.19	211.19	206.89	212.18	211.7	210.92	208.62	211.24	214.14	208.81	213.51	210.4	215.01	217.54	211.31	213.08	211.15	212.76	214.23	213.73	212.65	209.78	209.67	210.22	211.28	215.75
205.23	201.04	208.94	207.16	203.36	204.71	202.51	201.62	204.56	202.41	205.08	206.86	203.26	209.36	201.51	203.01	203.19	201.97	201.16	205.65	201.5	206.49	203.02	204.57	203.92	200.75	206.24	204.54	205	200.07	206.33	204.65	206.28	203.36	197.66	199.3	205.21	204.76	203.7	199.89	211.34	207.86	207.55	204.5	200.89	201.43	203.36	205.71	203.33	204.77
211.31	210.32	207.27	216.68	218.17	212.75	215.13	209.86	212.57	206.24	209.43	212.54	219.44	214.05	208.12	211.93	214.96	213.94	215.85	212.83	213.79	209.71	212.54	215.49	212.67	211.95	214.65	211.37	211.83	215.27	215.65	212.3	211.78	206.19	212.24	206.01	213.12	215.01	214.22	210.84	213.42	212.12	209.78	211.74	210.9	214.25	213.43	212.3	211.1	212.54
205.09	206.6	202.51	202.7	199.85	204.27	203.15	206.41	197.45	196.93	197.42	199.63	196.37	200.17	206.41	203.3	201.46	204.24	204.91	201.36	201.38	198.94	202.4	199.99	194.3	199.97	198.27	202.27	201.35	200.74	197.29	201.43	199.4	200.93	198.39	201.71	207	195.55	202.11	201.4	202.67	196.39	204.11	199.98	194.66	196.7	200.4	203.52	199.26	203.4
215.34	222.84	220.45	216.99	217.64	215.85	216.06	214.41	219.82	215.24	218.3	205.85	218.53	217.46	218.41	219.95	222.07	214.64	216.39	219.02	220.43	218.56	214.36	217.39	221.19	215.49	217.68	216.65	216.19	216.48	219.7	216.55	221.54	216.14	218.56	220.95	214.89	213.25	215.43	214.65	220.19	215.74	216.45	221.36	215.19	217.05	221.16	214.95	221.1	219.98
219.15	219.31	210.75	214.45	219.59	214.84	215.69	214.87	217.82	218.03	221.58	219.51	215.69	216.96	219.5	216.06	220.26	219.83	218.04	219.54	216.74	215.26	220.77	216	221.32	212.25	217.99	219.08	217.84	217.8	218.35	220.16	220.95	217.94	220.14	219.19	214.93	217.92	215.4	222.98	219.2	219.64	215.93	221.08	222.78	221.33	215.41	216.4	214.21	215.15
205.85	198.47	197.41	204.55	198.36	200.46	202.39	200.18	200.97	202.58	202.16	205.14	206.37	197.26	202.43	201.97	199.34	200.34	198.38	202.27	200.01	202.47	199.01	198.82	198.17	199.96	197.69	205.94	200.43	200.54	199.69	200	199.1	200.45	197.77	196.61	200.45	199.14	197.63	195.51	199.37	199.5	200.34	195.57	197.39	197.19	200.31	202.9	204.47	198.56
206.2	207.68	209.33	206.06	206.06	207.99	207.56	211.77	210.75	204.41	208.65	207.91	209.31	207.39	210.83	207.73	207.4	211.61	208.03	210.4	210.3	213.03	209.24	206.6	210.12	206.55	209.09	210.67	212.55	206.41	204.89	211.31	211.74	210.66	208.84	207.36	206.62	207.89	206.59	210.93	209.94	210.52	212.29	212.28	206.94	211.19	207.85	206.74	208.2	209.57
206.89	203.67	200.36	201.1	205.72	207.54	197.78	205.7	201.08	204.81	198.68	205.56	206.92	202.47	206.23	201.34	200.8	204.8	204.32	205.01	206.61	199.49	203.93	201.6	201.02	204.16	204.98	201.58	202.4	202.71	204.13	200.1	203.14	204.02	202.24	202.12	199.98	201.98	202.59	200.89	200.72	198.77	202.69	206.53	199.54	207.96	204.58	208.48	201.21	209.16
215.04	213.95	219.47	219.84	217.47	217.93	216.74	219.39	215.76	221.75	222.78	219.11	218.19	215.58	219.26	219.88	214.74	220.64	220.55	214.01	214.75	220.75	225.96	219.18	219.91	218.61	217.63	217.24	215.04	217.04	219.41	217.26	221.11	221.77	218.19	216.49	220.37	221.99	215.47	218.65	219.34	215.17	218.15	216.21	218.52	219.95	220.89	215.81	220.84	217.39
206.52	213.55	206.59	206.21	207.1	206.82	210.5	208.31	210.95	212.47	205.51	207.98	206.83	206.31	208.37	207.78	206.1	208.24	205.58	206.54	204.67	209	206.14	210.91	209.26	212.68	207.02	206.56	205.68	211.79	210.72	210.68	211.97	209.43	205.44	211.64	208.93	209.8	207.24	206.36	208.64	209.76	211.68	209.52	209.53	208.15	209.15	208.67	211.3	207.56
206.2	202.76	206.2	204.24	204.23	204.26	199.72	199.5	203.75	206.78	203.7	200.8	199.71	202.71	206.9	199.68	202.21	203.29	203.4	199.08	202.5	199.53	200.04	201.35	203.13	202.88	206.34	203.16	205.13	200.93	204.22	200.06	202.52	203.53	206.89	199.63	199.68	201.85	200.45	203.87	202.01	204.64	203.44	203.43	202.74	201.6	201.11	204.45	200.05	202.47
201.33	195.11	204.6	198.04	198.95	199.31	197.22	200.08	198.56	193.32	194.86	195.71	200.15	199.98	196.63	202.08	196.91	197.11	200.23	195.55	196.78	198.82	194.78	201.47	199.08	199.61	202.03	195.31	199.14	195.09	198.98	195.88	193.37	196.31	199.83	197.63	195.69	196.11	200	200.41	197.62	198.77	199.36	194.81	194.77	195.51	198.19	198.6	201.68	196.56
212.51	209.19	213.3	212.14	207.28	212.28	213.71	210.41	218.92	215.92	211.44	211.58	213.66	212.87	214.41	216.31	216.89	213.76	216.07	217.18	210.05	209.09	212.97	212.62	208.65	215.79	211.72	214.23	206.69	214.26	214.51	208.08	214.86	215.07	212.17	214.55	209.15	208.96	211.48	212.05	208.96	212.33	211.53	210.22	214.5	212.78	212.5	216.33	215.78	217.87
204.3	203.74	207.46	205.75	206.96	210.81	210.64	205.69	203.76	209.26	206.63	208.98	209.55	203.34	206.35	206.94	213.88	210.6	205.08	211.32	209.03	203.48	208.06	207.67	211.26	207.99	208.49	204.47	206.91	204.29	203.12	203.76	205.11	204.38	200.03	202.84	201.21	207.04	209.54	204.06	208.44	207.98	203.72	205.15	207.82	204.67	206.28	209.21	209.59	206.73
201.11	198.95	201.07	198.71	196.86	201.55	196.51	194.64	198.45	196.64	205.3	199.85	198.61	201.59	204.75	200.13	200.7	198.74	202.29	200.96	202.86	195.91	202.32	204.14	203.06	199.93	202.5	199.57	197.52	199.75	203.74	200.74	200.62	200.48	194.67	200.64	198.31	200.08	201.59	198.34	203.14	200.77	204.02	201.82	204.45	201.9	201.22	198.43	199.21	196.42
208.58	208.53	207.31	212.06	210.2	209.5	207.79	210	209.48	210.47	211.46	213.92	206.95	207.96	209.3	210.95	213.28	209.98	207.74	208.28	214.57	213.27	209.56	205.16	209.09	210.55	210.11	209.41	203.53	209.74	209.16	208.01	215.77	209.99	205.75	207.99	208.4	203.57	210.14	207.12	203.65	212.96	207.8	206.84	211.28	204	203.38	208.81	206.05	210.51
204.38	203.24	203.14	205.92	205.65	204.29	202.82	205.71	211.29	206.57	201.34	203.9	202.08	209.51	209.46	202.01	212.11	200.18	205.38	207.59	207.9	207.2	206.47	206.91	204.4	206.63	202.18	203.75	205.76	205.24	200.21	207.89	205.53	204.17	202.23	199.96	207.33	204.27	204.25	206.32	200.9	207.97	206.99	203.66	205.99	206.54	207.17	206.85	203.19	203.87
211.85	205.24	211.3	206.97	201.59	210.55	208.9	209.47	208.67	205.38	207.57	206.19	207.45	209.13	210.96	209	210.61	209.53	208.24	206.19	206.16	202.79	211.75	209.42	212.44	210.68	210.2	206.46	208.34	208.95	208.73	204.89	206.35	209.11	209.22	208.09	207.68	204.96	206.54	209.93	207.21	205.94	214.21	209.02	206.19	211.61	213.66	206.16	209.49	208.64
196.69	200.98	202.26	199.49	196.52	197.82	199.63	200.99	198.92	199.6	200.11	196.03	197.93	200.81	201.75	197.62	200.61	201.15	195.23	199.03	203.39	199.02	197.53	200.11	198.49	198.05	197.05	203.76	199.52	198.2	196	193.2	190.52	202.96	195.9	200.1	199.11	193.86	198.29	205.74	204.02	201.99	205.62	197.49	197.4	204.42	203.59	200.93	201.95	204.53
208.98	207.28	207.28	210.27	207.83	205.03	205.22	214.28	203.98	207.56	207.26	212.18	208.65	207.98	213.09	207.45	206.74	208.78	209.38	201.48	207.04	209.34	207.6	210.99	206.73	205.86	211.07	209.24	208.92	209.63	208.12	209.07	207.7	207.21	210.25	211.18	208.54	206.66	210.06	209.56	207.58	205.18	206.34	205.98	210.65	208.02	209.26	210.2	212.07	205.48
209.13	203.26	209.1	208.56	203.94	205.19	209.85	207.36	208.41	202.84	206.88	202.26	204.97	205.18	208.54	207.48	208.27	207.28	207.22	210.27	202.64	206.91	204.15	208.82	205.54	205.81	204.1	201.22	210.78	204.59	204.74	204.4	203.81	211.99	205.76	206.46	210.98	208.15	208.38	208.81	209.6	208.5	208.8	206.68	202.94	211.22	206.49	203.98	207.62	210.56
205.36	206.23	201.68	204.82	203.06	200.92	203.39	205.14	203.83	207.29	207.96	203.44	204.77	205.44	207.95	198.61	195.17	202.07	206.48	208.44	205.94	202.82	204.16	206	205.5	206.94	209.67	199.77	204.18	197.98	204.29	203.42	204.48	206.49	206.27	203.67	204.06	205.94	206.8	202.22	205.03	203.17	205.62	206.75	204.28	203.89	204.69	203.01	205.37	202.2
219.55	218.42	214.9	223.61	219.98	218.81	218.76	214.74	215.16	216.57	216	217.4	213.83	218.18	220.48	220.09	214.17	215.73	217.74	221.75	220.58	218.44	217.38	220.29	218.07	215.75	221.85	218.2	219.5	220.13	215.21	219.4	217.31	220.43	214.34	212.54	216.17	223.78	216.33	213.39	212.73	216.6	216.49	214.85	217.83	217.07	212.52	220.73	213.7	217.53
214.38	214.71	215.59	213.86	207.96	211.36	215.63	211.68	211.3	213.27	212.38	213.26	211.43	214.02	214.83	212.27	205.25	213.58	212.31	212.53	210.42	214.06	215.57	211.82	209.59	211.67	211.42	212.42	210.55	210.48	213.93	210	211.17	209.11	209.63	213.13	209.53	215.55	214.69	211.57	210.7	214.34	211.06	213.71	215.53	209.41	210.35	212.1	210.7	209.26
205.28	201.89	209.14	200.81	198.72	205.34	201.01	204.46	203.34	204.33	201.25	202.26	206.87	203.01	203.67	201.93	204.42	203.74	201.55	203.04	202.36	204.75	201.97	204.71	205.07	202.89	206.4	208.22	202.39	202.53	202.49	208.67	206.43	200.14	207.17	200.83	203.01	202.18	205.32	209.24	202.74	204.29	205.1	199.25	202.92	207.73	204.79	201.98	204.38	208.32
209.14	209.26	206.44	206.98	208.9	210.19	208.42	205.79	205.7	204.24	208.34	206.87	201.88	209.88	206.86	208.58	203.95	207.88	202.46	208.29	206.59	207.83	209.6	212.72	207.11	205.68	205.51	210.37	209.07	210	208.4	204.72	203.12	205.31	206.24	207.83	205.45	202.29	208.95	206.19	206.28	207.71	206.84	205.91	209.22	208.17	207.74	210.68	206.57	204.4
209.88	205.87	205.21	212.19	210.98	209.85	206.41	203.85	210.64	211.31	212.26	209.68	211.08	209.02	209.07	210.94	207.34	212.47	209.32	210.29	210.38	211.37	209.22	211.64	208.8	209.65	204.55	211.7	208.58	208.72	211.41	207.78	208.47	207.59	208.27	210.43	205.5	209.07	208.4	209.16	209.61	210.73	205.73	213	210.43	209.81	209.98	209.46	209.51	204.82
212.45	210.15	213.19	215.54	207.04	209.96	214.5	214.94	214.09	212.78	215.23	214.23	212.8	209.92	210.45	209.4	217.13	210.62	211.1	211.08	213.76	215.26	212.65	210.81	213.42	215.74	213.24	207.36	214.77	211.71	211.03	213.13	216.15	211.03	212.75	212.06	208.47	209.64	208.69	215.91	212.77	209.09	210.22	209.51	210.34	207.24	209.31	209.49	217.13	213.55
200.2	200.68	199.73	201.51	205.65	202.17	205.79	203.42	202.8	202.17	205.6	200.5	202.89	210.25	199.29	200.34	203.8	205.78	201.89	204.25	204.58	201.81	206.02	202.59	204.75	204.38	203.47	204.84	201.74	205.11	200.77	206.4	200.8	206.4	205.09	205.63	204.56	204.14	200.28	206.16	203.18	201.24	204.79	203.94	204.38	203.56	201.89	204.51	201.9	208.41
196.44	198.75	198.88	203.59	204.84	205.23	196.49	197.46	198.81	201.86	202.02	203.92	199.91	195.57	197.47	196.16	198.48	194.67	201.51	200.89	195.1	202.56	199.48	198.52	206.34	197.54	199.2	200.57	197.8	200.07	198.03	199.79	205.51	199.07	203.69	204.24	201.56	199.93	206.55	201.72	200.18	202.16	197.08	195.61	206.15	198.56	195.95	198.39	199.15	201.06
210.81	202.85	209.71	208.23	206.9	208.29	211.69	209.37	207.48	213.35	210.52	206.39	208.08	212.56	212.39	209.07	213.39	209.17	207.84	209.42	202.74	208.4	211.34	208.07	206.67	211.52	207.48	213.31	212.42	210.05	203.03	207.11	209.12	210.75	210.95	209.87	203.9	210.52	207.1	205.89	212.91	207.66	206.73	206.67	209.58	207.12	212.19	209.31	208.17	209.7
203.92	199.46	201.32	196.19	199.05	201.4	197.95	203.87	202.04	197.8	203.53	206.09	200.39	201.3	197.83	201.52	201.68	198.41	200.64	201.78	208.54	204	198.5	199.35	198.11	201.15	199.35	203.33	198.25	199.57	197.37	204.56	202.11	200.52	199.67	195.42	204.2	201.98	199.43	200.16	202.11	202.97	195.58	200.35	201.87	200.17	197.69	201.73	196.59	204.18
190.11	195.68	195.29	198.42	190.78	193.15	195.41	194.67	195.51	198.15	196.98	195.91	193.94	196.54	194.93	190.98	197.75	193.33	196.53	191.44	195.13	191.77	194.32	190.27	200.53	196.17	198.05	198.5	189.87	190.83	194.73	198.49	191.49	196.29	195.29	195.66	195.82	196.45	191.59	195.3	196.79	192.98	197.72	189.72	192.34	196.72	197.64	193.25	197.93	195.87
211.44	211.27	210.65	207.59	217.36	209.79	210.07	210.44	210.51	210.97	211.19	213.8	207.85	206.54	212.95	216.37	215.42	212.41	208.63	214.76	212.06	214.85	215.08	213.2	210.05	211.17	217.14	210.07	216.41	211.76	206.67	208.05	208.18	209.61	212.63	212.8	214.47	209.17	208.89	207.54	211.28	211.76	216.38	212.1	210.44	210.07	210.07	216.11	213.97	212.19
201.81	204.89	207.29	203.04	205.28	204.2	207.27	202.57	204.99	199.6	205.52	204.73	199.02	201.92	205.8	206.88	206.65	204.68	204.75	204.01	203.32	204.13	203.68	201.21	204.26	208.95	199.9	201.02	200.05	201.06	203.96	203.39	203.66	201.17	202.79	205.83	204.94	204.06	200.89	200.71	202.24	200.61	201.17	203.45	202.57	201.82	200.66	201.51	205.1	203.74
197.41	203.09	204.27	202.36	199.99	201.11	203.95	201.28	200.4	200.94	201.59	196.04	200.78	203.21	197.75	201.88	200.54	204.33	205.25	200.99	195.2	202.02	203.53	198.38	202.45	204.2	199.79	197.84	201.37	199.24	200.01	200.81	202.24	195.56	198.28	197.91	198.89	198.58	201.99	205.59	198.94	200.85	197.51	203.53	201.96	199.78	194.71	202.57	200.41	202.66
210.21	216.05	216.29	217.33	215.81	215.05	211.65	213.43	212.8	210.06	212.52	218.09	213.66	215.21	212.95	214.04	209.27	216.11	214.8	212.54	216.68	213.5	209.96	213.63	211.87	211.02	218.38	215.03	217.21	211.46	209.47	211.08	212.59	208.05	213.72	204.9	212.51	210.5	209.42	210.52	211.26	209.1	212.88	209.96	209.3	213.54	214.45	209.24	211.06	213.76
221.31	218.74	218.5	213.34	215.19	219.43	215.56	211.86	217.39	215.7	218.32	216.84	216.94	218.77	217.74	219.79	212.1	219.21	219.2	217.49	217.84	219.73	218.07	220.23	217.54	221.4	212.6	213.9	219.78	214.13	218.12	213.24	218.97	219.18	214.86	213.27	216.08	221.94	219.28	219.98	217.89	219.74	217.27	219.1	223.68	218.37	219.17	214.85	216.65	215.08
208.99	214.86	210.32	213.17	214.53	218.66	211.48	209.51	217.9	212.57	220.78	210.44	211.79	209.13	212.49	213.48	213.65	207.75	213.61	212.26	213.51	213.41	215.89	208.03	209.23	212.81	213.41	214.48	208.7	212.03	214.46	210.42	209.54	216.77	211.64	217.78	212.71	212.45	212.77	219.95	213.88	214.87	215.31	207.94	211.11	217.57	210.64	214.31	209.59	210.42
212.92	210.93	210.2	212.92	212.01	209.38	217.41	212.28	213.97	210.01	213.82	215.95	207.78	212.53	209.85	210.02	211.98	211.19	212.27	210.2	209.29	213.1	213.39	217.62	208.51	213.41	214.07	217.74	210.75	211.37	208.81	213.5	209.93	205.77	215.05	208.59	209.77	215.29	212.67	208.6	208.98	210.39	215.04	215.95	209.49	213.3	211.82	212.74	211.4	210.09
207.86	207.36	205.87	211.36	207.03	209	208.31	207.64	213.02	209.56	209.84	207.97	206.77	210.73	208	207.54	205.71	207.26	211.78	208.46	211.06	203.21	209.87	207.27	206.95	207.62	207.76	204.16	208	207.07	206.79	203.62	207.76	207.14	213.72	203.92	205.53	207.93	203.83	208.5	208.89	208.59	210.61	206.85	209.89	211.17	207.9	207.3	208.67	205.94
214.79	213.55	206.67	206.83	208.2	210.82	210.42	207.93	208.44	208.06	208.99	206.45	210.51	211.47	207.4	206.17	205.73	209.82	210.09	212.99	210.11	207.18	216.46	209.66	209.56	204.32	203.19	202.46	211.62	204.36	205.06	207.07	211.7	211.38	207.52	212.6	206.57	205.32	209.12	207.08	204.76	204.88	211.97	207.24	208.44	206.1	207.81	205.78	205.81	212.11
213.68	207.34	205.79	210.88	207.95	207.14	210.3	207.34	208.94	207.24	205.74	209.25	211.25	208.21	206.86	209.89	206.64	206.23	210.73	207.18	213.37	212.33	209.67	211.06	206.59	205.75	210.91	207.18	209.91	205.95	210.74	212.95	206.11	207.16	211.56	210.07	207.13	210.66	210.75	208.9	215.82	212.14	211.14	208.55	206.78	205.32	210.65	212.18	209.79	210.31
205.02	204.23	203.49	204.43	205.64	205.16	204.32	204.42	204.38	199.98	202.93	203.49	203.27	202.98	204.71	199.91	206.43	201.29	204.45	199.34	201.29	200.98	197.05	202.91	205.16	205.07	209.84	201.45	201.7	197.03	202.88	204.45	204.3	206.49	208.84	204.2	210.4	203.37	204.76	202.74	201.61	205.75	202.16	207.25	205.42	207.97	206.95	205.19	201.26	203.65
209.4	211.41	210.76	211.22	211.2	207.42	216.49	206.37	209.33	208.95	211.76	208.36	212.85	210.5	209.45	209.15	212.82	203.72	209	206	209.31	208.81	207.07	210.5	211.41	212.32	210.03	209.79	210.26	209.61	209.37	210.23	213.02	207.85	205.37	212.21	207.61	209.89	209.17	211.41	207.99	206.24	213.87	209.69	213.02	207.62	208.45	207.22	212.18	208.91
210.7	207.07	211.39	207.92	209.45	206.25	209.76	206.72	206.56	208.6	208.55	206.7	210.79	213.23	204.38	210.35	209.09	208.59	207.22	209.23	206.97	209.69	212.74	203.71	203.92	208.41	211.01	210.99	211.16	208.85	208.61	210.84	207.21	207.06	207.7	208.74	207.17	208.22	211.09	208.16	206.75	208.7	210.52	207.99	207.53	208.08	205.85	209.51	212.71	205.86
200.76	198.95	194.84	199.63	198.54	201.49	200.69	202.12	200.31	195.87	203.07	200.81	199.07	207.94	201.41	197.02	200.77	200.55	197.75	201.01	198.97	200.87	202.27	197.86	196.56	195.74	194.91	204.94	200.69	196.83	197.46	199.34	197.45	201.71	198.95	200.32	200.14	201.31	204.69	204.13	200.98	201.29	199.77	199.72	199.58	196.87	199.23	199.35	200	197.08
220.25	217.01	219.91	214.73	216.79	217.71	217.52	215.41	211.82	216.87	217.07	215.83	217.65	214.17	222.32	215.24	215.95	215.52	221.36	219.06	217.8	216.49	216.57	219.28	218.29	221.33	220.38	215.86	218.53	213.66	219.56	220.13	219.49	219.22	221.19	220.2	211.7	223.08	215.38	216.84	216.48	215.64	214.78	213.53	217.35	217.22	217.22	217.52	221.07	220.57
205.08	203.63	204.32	208.14	203.15	205.9	207.94	205.42	208.4	206.83	211.47	206.28	206.98	208.07	207.93	207.44	207.01	204.79	208.75	210.72	204.19	209.33	202.69	209.86	207.85	206.66	207.28	203.15	203.88	208.93	205.48	208.65	211.62	208.62	208.91	204.16	205.74	208.73	204.53	206.14	204.92	205.95	213.91	209.12	207.91	211.18	207.3	205.07	207.32	207.7
[truncated: 49 more rows]
[truncated: 150 more columns]
