# Supplementary material for: Genetic dissection of main and epistatic effects of QTL based on augmented triple test cross design
Source: PLoS One. 2017 Dec 14;12(12):e0189054. doi: 10.1371/journal.pone.0189054 (PMC5730204; doi:10.1371/journal.pone.0189054)
Supplement: S6 Supporting Information — (ZIP) [file pone.0189054.s006.zip › z1_1200_0.2_5.csv]

197.38	200.58	205.37	203.18	196.95	203.71	203	198.12	199.17	206.43	203.57	202.45	203.03	202.68	203.48	205.61	205.1	202.04	207.9	198.11	200.89	205.4	200.73	206.13	200.66	201.54	197.42	202.6	202.58	199.74	206.11	198.46	199.21	197.23	203.09	208.89	200.38	198.97	202.61	200.7	196.59	206.28	206.66	204.42	202.06	205.39	200.74	200.53	209.58	205.76
213.94	205.89	206.08	204.76	210.27	213.56	214.05	209.15	206.43	211.29	209	213.69	211.13	215.59	210.66	207.79	215.05	210.35	207.86	207.74	211.49	209.98	204.34	204.06	208.28	211.18	213.44	206.69	210.85	213	208.98	205.56	209.79	208.82	206.84	209.28	209.68	209.41	209.81	207.81	202.92	210.19	216.08	209.27	205.79	208.58	205.24	207.31	213.85	208.54
201.18	199.39	200.86	193.16	191.62	193.56	199.76	196.4	200.47	200.41	193.61	196.36	198.38	199.72	199.25	193.24	200.91	196.62	201.35	199.62	193.32	192.67	197.02	193.91	196.48	195.97	200.92	197.62	200.84	198.07	197.45	197.44	203.58	193.39	195.26	198.6	196.99	199.28	195.02	199.88	196.72	204.75	202.83	194.74	199.66	197.49	197.85	199.19	194.83	196.5
202.72	207.93	208.29	204.98	209.47	207.67	201.69	205.59	203.06	205.74	203.07	205.14	206.28	210.15	203.35	201.96	206.93	196.49	207.33	202.23	210.43	208.79	198.8	204.4	205.34	206.13	202.01	199.87	214.09	206.61	207.55	205.48	204.01	205.78	203.19	206.51	199.7	207.59	201.1	203.51	205.14	210.11	199.92	204.67	201.66	204.65	206.32	202.9	205.98	208.34
197.94	194.61	198.89	192.92	205.98	192.39	192.27	196.11	199.02	195.29	203.79	199.36	201.36	203.13	198.23	204.26	197.23	200.64	197.1	201.9	197.3	193.2	192.93	205.6	196.65	198.18	203.7	202.3	200.94	195.52	194.72	195.14	193.7	198.59	196.76	198.46	196.06	197.96	201.81	197.97	196.42	199.24	201.79	195.05	200.42	196.39	197.66	196.71	199.08	195.61
214.51	210.84	213.34	203.13	207.1	213.62	205.35	203.73	211.3	204.48	203.94	202.5	207.29	211.05	208.33	211.51	208.11	208.74	205.08	208.38	206.97	209.45	204.74	202.29	208.94	201.71	207.4	207.46	206.91	206.42	203.87	207.67	206.19	212.19	210.43	206.41	207.77	205.75	207.02	205.66	215.11	205.18	209.17	209.79	208.47	209.08	213.37	207.14	214.42	201.51
211.11	207.91	215.38	205.29	214.42	212.61	207.33	210.9	202.79	213.05	211.97	208.45	212.46	212.07	206.77	201.68	211.56	205.31	210.05	204.72	204.88	208.9	206.98	208.79	212.31	206.25	214.9	205.74	206.23	213.01	211.82	208.65	211.92	205.53	207	209.01	207.2	212.62	213.68	210.72	205.67	208.5	202.7	215.64	208.67	210.05	206.15	205.42	204.06	210.66
202.2	207.49	200.34	203.34	204.88	204.18	206.27	200.73	208.86	202.35	211	211.1	207.54	203.3	208.87	199.32	205.12	201.19	208.03	213.51	205.1	204.22	212.93	209.87	205.91	204.51	207.22	201.6	207.1	207.44	209.36	206.63	207.28	206.91	205.76	210.91	207.28	199.51	212.75	208.66	213.68	206.86	204.57	201.61	207.17	204.32	212.74	205.27	206.64	202.58
196.35	199.87	198.56	193.95	195.75	200.75	199.59	203.12	199.8	198.74	202.87	201.01	199.37	207.56	201.64	205.12	194.48	196.77	199.45	189.79	196.33	202.83	197.84	198.34	199.15	198.12	203.28	203.45	197.34	196.65	193.15	199.8	201.08	199.53	206.81	196.35	201.1	201.04	199.31	192.4	198.76	188.52	204.91	201.4	194.23	197.2	202.69	198.4	201.2	193.76
203.42	201.39	204.73	200.03	197.18	200.74	201.2	201.35	210.97	199.55	198.94	204.08	196.18	197.63	200.1	202.9	204.32	202.52	201.26	207.81	203.63	200.12	208.34	199.54	203.53	201.53	201.7	199.08	200.15	206.69	203.79	199.22	212.71	202.02	200.49	196.02	204.21	202.95	202.5	202.33	199.89	200.25	202.02	200.63	194.23	200.92	203.65	201.91	198.71	203.9
204.5	208.05	208.51	200.69	203.58	203.39	201.12	206.04	199.53	212.99	203	205.26	197.03	210.02	214.76	205.3	208.3	197.62	203.72	207.82	204.68	208.91	205.27	203.04	205.18	209.03	206.91	206.73	206.65	204.66	206.32	195.81	204.34	204.14	205.78	207.88	201.05	203.65	207.38	203.36	199.15	205.43	202.61	210.29	210.19	202.41	204.27	203.44	202.78	206.09
207.68	211.08	205	207.2	208.57	206.45	207.53	206.73	212.93	212.02	208.88	209.42	205.39	208.62	209.44	208.97	203.41	205.79	207.67	208.4	217.63	211.87	208.23	208.28	205.54	206.5	205.4	207.78	201.72	211.6	203.82	206.08	210.3	204.78	209.67	209.82	212.36	205.96	210.28	203.68	200.7	209.21	207.89	207.69	208.81	205.96	207.04	210.55	203.73	206.71
208.65	208.99	206.13	205.34	205.21	210.32	204.2	203.39	209.6	204.6	205.24	205.54	207.67	207.66	206.84	212.1	211.85	205.56	213.7	207.59	208.57	209.08	203.59	204.95	205.67	209.87	204.25	210.55	209.37	204.85	207.09	213.52	204.66	207.86	208.6	206.69	211.11	209.06	210.54	211.04	212.25	204.05	203.38	211.7	211.88	203.23	207.38	203.9	212.6	208.86
210.25	206.54	207.27	210.29	207.3	210.36	206.82	207.13	215.7	204.06	210.03	206.89	215.74	211.66	210.28	201.47	206.29	208.96	205.89	209.14	210.3	203.54	207.27	209.27	202.54	206.33	210.36	215.02	213.43	210.21	214.16	214.66	212.46	206.76	210.71	206.65	207.11	207.7	207.81	213.65	205.66	211.81	206.13	205.81	206.9	210.1	212.84	207.91	202.9	207.13
211.37	210.61	210.25	207.57	216.26	211.52	207.81	211.5	206.75	210.92	213.84	205.9	209.38	213.68	209.98	210.07	214.83	214.03	211.12	210.3	211.99	213.71	214.08	214.71	207.69	219.83	215.05	212.76	210.03	212.23	209.77	208.15	213.89	213.79	215.79	211.27	210.05	206.4	212.58	213.64	213.07	211.12	211.53	212.61	203.45	206.25	218.96	212.42	216.16	214.39
211.92	207.67	212	216.68	213.46	213.01	215.77	214.99	213.02	211.95	211.45	216.05	211.24	213.97	209.74	214.97	211.36	209.08	205.9	211.61	214	208.82	214.43	211.09	209.19	211.27	208.83	205.27	209.74	212.3	210.91	215.34	213.25	217.34	207.94	217.44	215.31	217.61	212.22	215.75	209.13	212.24	213.47	211.66	212.9	219.42	211.82	205.12	209.39	213.05
201.31	203.79	205.09	209.63	208.73	198.86	206.6	203.91	206.95	205.17	204.5	210.1	202.64	201.19	201.67	196.64	209.23	198.69	204.97	205.63	207.59	206.74	201.38	200.6	203.14	204.98	201.06	200.76	203.02	203.88	201.35	202.91	203.98	205	204.1	203.75	206.43	204.73	201.13	205.31	200.39	205.78	198.63	204.97	208.1	206.07	206.29	204.07	214.24	202.39
205.83	212.35	209.59	205.44	204.99	209.91	212.19	204.92	204.92	210.42	208.38	208.27	210.63	207.1	202.99	208.23	212.96	202.5	208.94	205.67	213.76	207.08	203.86	217.73	213.18	206.91	207.96	213.78	208.56	207.93	214.61	206.54	208.35	202.29	204.58	208.73	207.13	210.43	200.09	208.48	208.17	204.35	208.94	206.73	213.52	207.96	206.51	208.17	204.59	206.82
208.36	210.15	205.7	211.77	206.62	210.71	209.15	209.78	203.76	201.22	206.85	203.96	205.2	205.85	203.47	205.78	205.1	206.23	202.35	203.08	212.17	205.08	211.37	209.67	209.68	199.13	207.86	208.36	211.75	212.18	204.96	207.94	205.44	207.45	208.91	207.63	209.83	213.29	211.87	203.6	213.12	203.45	209.16	211.13	204.15	213.22	207.59	216.47	208.41	203.35
206.65	207.56	205.77	204.69	201.39	207.76	200.14	207.91	203.58	196.88	210.28	200.97	208.27	202.59	203.42	202.99	204.68	200.08	204.25	204.37	200.56	206.81	206.42	204.34	204.38	204.2	204.54	203.61	205.72	202.95	204.94	202.27	206.94	201.18	204.99	206.28	200.31	203.7	200.08	202.73	202.95	207.55	204.2	206.91	197.93	205.64	205.84	204.8	204.84	198.31
199.9	203.53	212.66	199.61	195.84	201.57	202.83	200.17	201.39	204.41	200.9	194.86	206.39	203.34	200.94	204.84	204.49	200.7	204.29	208.14	202.49	198.68	205.87	201.28	198.91	205.02	207.42	205.08	199.72	201.88	201.55	208.04	207.01	195.29	206.11	199.16	194.16	209.34	205.08	194.5	202.86	200.97	200.1	203.3	205.61	193.29	209.8	196.75	202.9	198.87
199.09	207.69	206.11	205.02	208.45	202.64	203.47	205.92	203.3	209.5	204.91	211.48	204.26	208.93	200.38	210.64	212.28	212.05	208.75	203.48	206.02	206.08	201.35	201.69	201.61	203.88	203.86	207.91	201.46	198.55	202.91	205.44	199.36	204.79	210.67	206.07	207.65	200.85	196.25	204.51	206.17	208.91	205.43	206.06	203.65	212.82	200.36	205.61	203.21	203.55
200.7	201.9	206.07	195.66	200.46	198.79	202.56	199.77	200.59	202.99	206.02	198.69	202.3	200.29	201.8	203.96	207.14	196.93	199.33	206.36	204.26	203.86	201.24	201.95	207.61	205.14	201.42	206.69	202.17	200.17	205.56	204.37	206.95	205.12	203.26	204.96	202.11	205.26	199.51	199.65	201.83	203.68	208.88	204.67	202.79	203.74	195.86	201.9	207.63	205.94
204.96	216.75	214.13	207.64	211.21	214.01	216.96	217.18	208.49	212.59	218.38	212.79	214.04	216.93	215.01	211.98	218.31	213.37	213.36	215.63	212.94	218.23	212.42	207.68	213.02	206.45	212.13	207.47	210.51	218.97	211.85	210.22	211.42	210.05	207.59	212.83	213.9	210.57	212.04	214.28	208.56	216.53	211.35	213.03	212.13	210.9	213.63	216.6	207.56	215.28
201.81	200.82	194.29	202.45	201.51	203.58	208.51	196.6	192.6	203.02	203.66	196.88	188.87	201.08	201.29	199.96	202.59	201.18	200.92	200.32	199.08	199.48	194.21	198.74	195.91	197.56	203.43	203.89	201.16	207	198.26	200.56	190.7	195.98	198.7	200.9	203.16	197.29	203.68	202.58	193.92	197.38	194.95	198.2	202.92	199.1	204.7	195.55	198.57	193.84
205.46	199.71	205.81	211.48	207.49	207.79	211.03	202.99	202.55	209.36	209.67	212.41	214.22	205.08	205.47	203.77	211.02	205.2	207.32	206.68	208.34	204.27	210.8	213.25	210.05	209.52	211.78	212.15	203.74	204.24	203.41	205.11	213.07	207.53	205.12	208.43	210.54	211.45	212.99	208.54	207.48	199.5	210.71	210.39	202.55	203.55	212.76	210.36	210.16	215.51
204.25	207.97	204.67	219.54	208.61	204.51	200.04	204.46	213.42	209.32	209.9	208.31	210.5	212.95	202.51	203.99	204.54	205.63	209.08	212.37	204.91	209.39	207.32	204.84	206.63	209.29	206.57	207.46	203.73	206.66	208.89	207.36	203.32	204.75	213.14	212.62	205.09	205.76	204.21	205.27	211.99	206.43	213.57	212.25	206.94	208.37	203.33	209.97	206.35	202.62
215.82	213.64	208.99	208.17	203.08	211.94	206.28	205.13	215.51	209.56	206.76	217.44	211.65	209.09	211.19	204.01	209.22	208.67	207.19	208.29	204.18	207.3	207.54	204.31	216.73	215.3	211.01	211.39	208.2	202.94	213.44	205.83	205.74	209.13	208.25	205.61	201.92	204.2	208.59	205.66	204.79	210.41	209.04	210.56	210.95	206.2	210.8	211.15	208.38	208.29
205.59	205.27	206.33	213.44	208.23	208.15	202.48	207.96	210.52	208.75	210.35	210.59	204.84	214.1	206.74	210.06	203.78	205.7	205.53	207.72	205.5	210.69	203.21	204.55	216.58	210.05	209.8	211.72	203.27	204.55	206.85	200	207.33	206.73	204.21	204.62	202	211.01	204.8	209.01	201.71	205.52	207.52	203.54	208.51	207.3	217.32	212.42	209.07	205.57
212.67	206.5	209.31	211.06	211.05	209.12	207.88	218.25	204.28	205.48	205.75	203.85	208.97	207.35	206.94	208.58	209.58	207.37	209.85	208.8	210.74	205.97	214.97	207.49	213.79	202.83	206.06	208.45	211.22	212.99	201.26	211.13	208.41	206.79	211.39	206.41	207.57	207.92	213.49	212.51	216.62	212.15	202.94	202.35	209.51	214.44	203.92	213.03	209.91	210.18
200.38	205.95	206.01	201.84	203.68	204.07	203.3	204.34	208.38	200.19	209.36	200.66	206.37	208.77	206.38	207.84	200.48	205.52	209.99	205	211.31	199.92	210.52	206.78	205.13	201.06	207.56	202.05	206.7	198.74	198.35	206.82	198.35	205.08	205.53	204.58	208.81	196.34	205.06	209.11	201.11	201.61	204.6	204.94	197.93	202.46	209.35	204.94	206.07	207.69
205.89	208.81	206.5	209.04	213.5	207.43	205.74	203.51	207.61	205.51	205.57	203.4	213.53	205.27	217.27	201.12	206.73	208.11	202.3	206.25	211.23	206.57	212.74	209.62	212.23	211.72	207.09	204.31	212.36	209.95	205.66	207.52	204.96	210	209.01	210.29	210.42	213.99	206.9	213.34	203.48	207.63	213.45	208.51	213.68	202.64	206.22	210.45	210.81	208.87
208.75	213.86	213.01	210.84	212.31	204.47	208.07	210.15	211.06	209.62	210.43	205.2	207.26	215.17	210.9	203.49	212.75	213.2	214.86	205.51	204.13	205.07	207.52	215.14	212.66	206.63	205.6	202.89	205.43	207.65	203.79	200.89	201.97	208.06	206.32	206.85	201.48	208.66	213.5	209.56	205.67	209.94	207.73	205.07	204.93	215	209.85	212.45	208.75	205.48
204.64	204.77	203.64	200.58	204.58	203.27	198.35	205.75	208.86	199.7	202.73	200.45	204.85	201.6	201.45	203.98	204.2	209.09	201.37	201.58	210.78	199.75	206.74	202.22	207.58	205.71	203.72	206.39	205.46	203.12	203.66	207.11	200.77	195.68	203.23	197.65	203.07	204.44	204.16	204.45	197.74	203.6	200.04	198.96	201.5	203.61	200.14	205.69	205.53	203.51
202.4	199.63	194.67	198.4	208.27	197.88	205.29	205.4	203.33	202.69	200.2	204.34	205.63	204.14	205.33	209.71	194.23	199.73	202.29	208.11	199.76	201.73	202.07	202.85	200.92	205.52	198.46	197.75	204.79	201.21	197.84	207.8	209.08	205.85	204.4	197.48	207.52	195.77	208.37	203.61	206.91	205.38	200.09	203.77	200.66	202.31	202.82	202.59	207.08	200.49
216.06	214.09	213.89	211.86	217.16	220.01	220.03	219.41	218.73	220.92	217.38	217.95	217.32	215.88	218.02	219.59	216.59	211.44	216.38	220.96	222.42	213.01	214.49	218.1	214.42	214.79	220.96	214.94	215.56	214.16	219.56	221.14	219	218.21	212.73	220.81	216.01	217.88	219.82	215.66	215.83	218.4	214.11	219.67	213.06	216.8	213.83	216.68	214.68	219.75
192.37	199.71	201.97	207.98	196.8	204.94	196.42	201.5	201.39	199.79	199.68	197.76	199.1	201.28	208.89	207.45	200.95	201.92	197.7	199.45	201.99	206.4	203.98	201.16	198.73	199.52	194.78	203.44	199.52	201.25	196.87	199.04	209.04	203.01	205.25	205.41	201.18	202.46	202.32	201.86	201.1	203.12	199.43	201.69	195.06	205.1	197.58	205.23	196.21	204.41
205.81	198.9	203.75	200.75	202.52	196.34	204.33	203.28	204.44	204.13	209.69	201.25	199.99	199.47	204.4	196.92	209.34	205.39	206.16	199.79	204.41	200.2	202.52	204.79	202.8	202.78	206.58	202.58	206.72	204.9	206.33	200.44	204.49	202.88	202.33	206.39	204.52	198.23	199.29	209.74	200.46	194.14	211.41	199.46	208.15	204.55	207.05	200.56	203.54	204.29
206.78	210.39	211.17	210.24	210.12	206.58	216.81	215.06	213.39	213.34	211.12	213.55	213.64	211.49	213.16	218.04	215.28	213.12	215.83	211.52	210.65	208.21	211.31	215.09	211.86	207.29	214.32	207.95	211.29	209.56	219.39	211.19	213.1	216.26	215.17	210.6	212.96	218.83	211.18	209.37	209.67	216.45	215.1	212.52	209.29	212.2	217.16	211.78	215.17	203.97
224.26	218.72	223.49	210.11	222.23	218.8	212.68	212.38	217.13	210.54	212.98	210.79	213.92	219.49	217.52	220.44	215.46	216.16	216.59	216.7	214.97	220.54	220.61	216.72	215.59	220.43	217.96	211.39	219.6	215.58	214.07	216.72	215.2	218.89	221.49	213.51	219.03	213.8	213.67	220.44	211.22	215.15	219.3	217.08	213.18	217.62	219.2	216.78	213.44	215.36
207.14	209.82	203.16	199.06	200.5	198.22	204.56	204.88	198.46	202.84	201.08	202.77	204.01	201.76	195.32	205.15	197.91	199.18	202.04	206.01	203.43	203.96	201.7	199.84	200.98	197.94	200.03	203.74	204.73	198.65	195.94	192.36	209.05	205.7	194.2	196.67	202.31	201.72	203.17	203.58	205.52	200.86	198.26	201.69	200.41	199.22	202.02	198.43	208.74	204.17
202.21	208.88	205.69	202.48	207.9	201.17	201.96	207.89	205.27	209.09	200.52	203.57	213.87	202.67	200.32	203.69	205.3	194.97	203.63	200.02	203.35	198.14	202.68	199.41	208.31	202.43	200.16	210.27	202.84	206.52	205.16	208.16	207.36	208	202.91	205.29	200.28	206.82	201.86	204.3	199	199.76	199.86	196.66	204.4	203.56	205.59	202.18	197.05	208.94
202.43	203.25	202.06	199.23	204.22	201.91	202.17	200.87	205.26	200.13	206.73	206.15	205.1	212.47	204.43	204.41	202.88	196.98	207.57	205.76	202.19	202.28	206.84	204.71	207.82	206.32	201.16	207.29	205.92	209.33	203.99	202.57	205.12	208.16	210.02	200.46	198.9	201.79	204.4	203.08	208.53	207.18	201.68	205.84	202.78	199.58	204.65	205.36	201.3	208.9
210.29	210.01	206.83	201.13	211.17	205.87	206.95	209.84	211.35	209.48	208.54	204.06	207.93	213.08	206.49	209.29	206.77	211.14	212.65	207.51	210.17	204.03	211.99	214.15	211.01	210.24	209.32	218.62	212.47	213.94	214.9	214.09	212.91	208.69	210.13	209.76	207.91	206.1	203.69	205.42	210.23	202.35	211.22	210.87	208.96	205.51	211.58	213.37	210.47	210.26
202.37	199.49	200.27	198.6	199.56	200.51	197.48	193.15	192.56	201.41	198.18	194.8	198.4	201.56	194.72	200.6	205.71	197.99	203.14	202.57	200.54	200.76	198.24	195.23	199.93	204.04	200.36	205.08	200.2	202.14	203.94	199.83	204.32	199.89	204	198.91	196.3	202.64	202.09	201.06	199.92	199.01	200.83	198.52	199.5	199.67	199.27	196.48	203.49	200.66
203.34	214.89	207.24	205.23	203.27	205.34	201.94	201.27	200.74	204.05	207	203.88	202.6	201.95	203.59	200.09	201.84	201.88	208.51	200.38	202.52	200.28	201.88	203.61	203.35	208.72	206.29	213.09	209	201.52	207.29	206.03	202.91	198.62	203.75	202.22	199.37	204.75	203.18	206.2	200.52	205.57	208.27	201.62	208.63	201.72	200.39	206.99	206.85	199.5
202.75	190.79	199.26	194.91	205.97	194.13	199.6	200.24	197.96	199.5	196.72	201.22	200.91	196.02	192.89	204.09	194.1	204.58	204.55	195.97	201.74	193.23	199.02	206.25	201.93	193.62	198.92	198.82	200.9	202.35	201.44	198.95	194.24	200.31	203.56	199.75	197.03	196.26	201.3	196.49	199.94	205.44	200.77	197.71	202.77	199.79	193.8	198.3	196.39	195.89
209.18	206.79	206.68	213.66	218.6	208.89	215.17	213.48	210.47	211.63	214.36	215.02	212.77	213.29	214.82	207.82	219.98	216.99	216.33	215.99	215.01	216.96	216.45	208.45	210.72	217.14	208.64	217.91	213.84	213.97	209.46	214.66	207.18	213.04	209.74	212.62	213.75	215.03	215.5	215.17	216.63	216.63	214.92	211.4	213.76	207.93	218.25	214.96	214.9	213.1
217.02	201.13	206.63	207.82	214.66	211.22	207.8	207.56	204.08	206.33	207.21	212.5	207.35	215.85	212.47	211.72	207.8	211.65	211.49	215.05	211.1	207.34	212.19	206.29	204.95	212.49	211.24	214.44	207.03	205.95	210.32	212.04	204.57	209.72	204.84	208.82	208.42	206.05	207.21	205.48	207.92	207.34	208.08	210.42	204.99	208.84	207.25	209.62	210.27	207.53
205.89	204.95	205.94	211.2	213.19	210.92	209.31	211.78	212.48	207.67	211.42	208.27	204.59	210.97	204.42	204.02	212.69	206	203.16	205.79	207.28	208.93	210.88	213.03	206.24	208.43	207.98	215.33	213.17	206.97	212.78	211.81	208.48	206.94	211.24	208.6	207.16	211.97	207.49	214.53	206.84	209.31	208.95	215.92	213.72	205.62	208.38	214.81	210.27	207.86
217.59	211.7	218.78	220.92	215.34	224.94	215.99	214.42	222.44	219.9	215.44	217.14	223.03	213.7	217.47	227.28	211.96	225.51	217.65	214.51	219.01	210.59	213.3	220.73	216.95	206.02	219.02	219.35	218.8	215.65	212.91	214.56	207.16	217.12	214.03	223.97	219.06	217.16	214.84	219.6	219.42	209.78	218.14	216.45	211.78	214.65	215.19	219.78	214.53	214.26
219.94	216.13	221.62	213.68	217.72	217.46	216.5	218.61	219.16	220.79	217.14	219.89	216.87	214.03	216.93	220.15	219.93	216.08	217.35	213.55	224.04	214.77	211.12	219.04	217.27	221.83	219.01	210.4	215.08	217.42	219.45	223.08	214.74	211.85	216.51	211.55	212.85	216.78	212.64	215.83	219.73	220.88	217.1	221.75	217.81	213.91	214.16	217.05	217.61	215.34
203.62	202.37	199.83	198.46	196.14	198.97	204.38	200.96	199.68	194.02	201.74	202.83	195.29	197.96	200.14	203.35	198.28	202.83	193.79	201.71	198.95	206.33	195.86	201.86	199.07	197.62	203.57	200.74	202.81	200.83	194.76	197.18	200.82	191.08	196.86	197.23	200.34	193.98	192.65	202.21	205.47	196.56	197.98	200.91	203.93	204.07	194.95	194	199.06	205.28
204.33	207.69	208.53	207.68	215.4	214.13	210.85	210.07	207.61	203.8	206.53	213.94	207.44	212.88	206.37	207.16	213.38	204.2	205.06	207.34	207.38	202.74	201.86	207.3	209.07	210.62	217.35	213.69	206.2	200.68	208.62	207.36	210.63	207.4	204.55	205.29	211.14	205.29	214.45	204.26	207.58	213.85	206.46	209.78	213.9	206.86	205.9	205.49	209.04	206.61
213.24	209.25	213.49	205.45	198.84	202.7	212.93	205.31	212.8	209.58	207.78	212.79	203.3	205.96	203.9	207.28	207.49	209.44	210.59	211.9	207.38	208.26	209.22	210.35	202.53	205.08	204.62	197.85	206.24	197.85	215.28	211.08	206.33	208.07	206.91	209.5	210.45	208.48	208.85	204.57	207.19	202.27	210.17	202.06	210.7	208.19	207.26	212.85	212.04	208.88
215.55	219.26	224.26	220.91	220.81	212.85	221.38	218.04	216.88	217.59	218.36	221.6	226.75	217.69	219.12	219.67	216.41	214.83	221.29	214.31	215.21	217.36	217.49	217.17	215.78	213.16	220.08	209.77	212	213.34	214.18	216.09	215.24	207.94	215.97	209.88	218.07	218.28	211.7	209.45	215.51	221.54	214.25	217.68	222.64	213.5	216.83	214.65	217.07	219.56
206.33	209.84	219.65	211.18	213.68	211.64	211.15	214.87	211.66	215.23	212.54	209.01	207.07	212.03	216.85	210.92	215.68	211.69	211.88	205.11	211.2	220.26	207.54	211.94	211.45	211.35	211.4	209.31	209.79	208.93	214.26	210.45	212.87	205.63	209.5	207.61	217.8	207.99	214.19	214.98	210.65	211.03	212.06	217.78	213.2	213.24	215.31	212.98	211.06	209.98
207.67	214.2	220.55	206.64	214.63	201.71	211.14	214.72	211.16	206.41	210.5	209.91	206.12	212.01	212.82	213.23	210.33	219.08	213.66	211.37	217.2	209.35	213.57	213.24	216.58	209.49	217.64	215.52	208.03	209.39	216.74	210.85	211.31	214.83	209.06	209.44	218.54	214.33	209.7	218.34	220.16	210.42	216.97	218.62	217.28	215.49	210.36	211.51	213.79	211.09
207.55	210.58	210.08	207.58	206.47	209.85	203.18	205.29	209.28	206.06	206.05	209.56	208.31	209.61	202.5	205.49	207	208.28	208.92	211.33	211.92	206.16	203.11	204.91	214.45	206.54	212.53	205.67	211.59	206.4	205.22	211.85	208.85	204.92	203.98	208.98	204.94	211	203.08	208.67	210.64	207.88	206.13	216.6	212.42	203.98	204.18	207.62	207.32	205.82
213.67	209.32	219.38	209.99	211.99	215.68	212.78	214.34	209.78	211.86	209.38	209.48	218.55	214.16	212.4	215.72	213	213.66	210.44	212.64	218.35	217.82	212.18	208.31	214.82	221.37	207.73	209.98	213.28	210.57	216.59	211.02	208.25	211.07	217.41	213.2	208.65	217.66	216.18	213.51	217.41	215.92	208.42	208.72	217.72	218.82	209.35	213.35	210.37	206.76
202.89	203.84	199.38	207.4	208.64	203.51	200.8	202.63	201.92	204.27	202.83	207.72	210.79	205.42	211.16	201.8	201.51	205.31	208.31	201.95	201.95	200.24	201.3	202.04	204.16	205.44	204.04	200.57	199.01	204.93	204.73	210.64	200.44	201.13	197.06	199.48	206.92	198.7	207.87	199.49	205.27	205.98	195.72	203.44	196.96	201.57	208.4	204.64	199.23	201.37
210.98	198.64	198.83	210.08	206.69	204.38	202.36	202.08	205.81	205.23	202.13	206.11	205.14	202.33	205.24	207.49	211.4	210.88	203.89	196.26	207.45	199.36	201.16	208.26	200.45	205.84	199.89	201.61	206.29	200.71	202.34	199.32	202.63	204.34	202.77	212.36	202.04	210.25	203.2	205.53	204.55	199.31	212.17	199.24	199.63	207.28	205.63	198.94	208.17	199.29
217.47	212.86	211.42	220.37	214.5	224.37	222.01	216	216.35	218.32	211.67	222.31	224.22	215.4	215.89	216.39	213.46	214.72	220.77	212.38	221.58	217.82	215.47	214.57	214.36	219.87	217.24	213.55	221.74	213.58	217.26	221.1	208.99	221.5	218.05	212.6	213.61	218.43	214.46	215.37	220.8	216.54	217.79	216.42	218.65	216.59	212.18	211.88	214.13	217.2
215.59	209.52	216.6	221.71	208.74	208.43	213.25	215.74	209.74	208.84	214.1	212.63	215.49	209.86	213.05	214.07	211.43	211.07	216.98	216.86	211.89	213.37	215.28	211.65	215.56	209.61	217.09	217.48	214.73	212.99	211.34	214.17	214.46	211.68	219.12	212.89	210.89	212.98	213.83	217.7	209.99	221.44	212.47	212.6	211.66	211.25	211.13	211.2	212.32	215.72
204.04	215.66	216.64	213.43	213.51	214.57	213.76	204.03	208.26	218.24	217.3	218.31	208.95	208.83	212.32	209.28	223.17	215.78	216.78	213.59	205.74	215.17	211.97	207.82	215.57	211.9	216.82	207.54	208.46	213.15	211.96	211.27	220.26	218.13	210.82	219.78	214.38	209.8	214.34	211.12	214.55	209.52	213.16	208.33	204.33	206.94	216.21	210.75	214.26	213.4
213.23	206.81	206.08	203.08	200.79	211.47	207.92	212.42	212.51	205.76	218.13	213.77	211.74	208.27	205.42	210.26	209.49	211.77	204.51	213.12	211.99	213.89	209.62	212.51	208.51	216.07	216.34	210.57	210.1	208.31	209.48	213.64	206.99	208.94	208.88	211.92	204.16	207.38	208.2	209.54	205.09	208.57	209.47	206.42	206.75	207.33	207.68	207.1	205.07	209.77
209.26	209.26	206.25	207.3	195.39	212.77	205.39	205.32	204.54	206.91	207.42	209.54	209.56	207.65	203.89	208.01	205.99	208.7	205.25	209.23	208.1	206.8	207.36	205.74	209.7	210.35	206.09	212.4	207.6	210.16	205.24	210.33	205.02	211.96	205.24	211.39	209.79	207.93	209.59	210.47	209.3	207.06	212.13	208.86	208.75	208.46	205.81	211.68	206.33	206.6
216.44	213.17	207.98	216.21	209.33	208.85	210.61	213.13	209.67	213.45	205.42	211.1	212.64	207.33	206.9	220.1	210.63	207.82	200.32	215.56	212.88	209.1	207.08	209.01	211.53	212.21	212.58	211.17	211.11	218.68	211.51	216.46	214.46	211.34	216.39	213.26	218.75	214.94	213.29	208.11	216.65	217.46	206.06	212.5	221.42	207.66	215.26	220.13	213.59	222.79
206.16	204.25	204.58	194.82	211.32	201.84	202.26	195.4	193.93	199.03	199.44	197.79	201.79	195.77	196.77	196.98	204.03	198.47	205.67	204.89	195.32	196.83	195.31	200.41	200.09	198.5	196.52	200.18	203.76	200.03	200.52	198.59	196.11	204.61	209.39	194.88	201.03	199.69	204.56	194.32	200.85	200.03	195.05	197.32	198.62	195.94	197.38	198.61	197.94	198.03
205.17	203.51	197.31	204.89	198.62	209.74	204.6	207.95	203.25	208.7	201.3	202.19	205.07	206.18	201.39	195.95	203.33	205.5	203.56	200.12	202.23	205.94	207.61	202.32	213.1	197.7	210.24	200.21	204.75	205.35	203.67	204.95	208.17	203.84	200.82	202.39	201.77	209.11	203.69	197.68	202.43	204.11	198.2	203.49	206.12	203.63	202.93	205.69	200.59	207
209.96	206.66	209.79	205.71	210.46	212.27	206.81	205.82	214.07	206.98	209.02	212.09	210.55	210.21	204.89	203.67	207.13	208.66	215.55	206.34	209.7	210.26	214.63	208.8	212.73	212.62	204.9	207.54	199.74	211.7	207.56	205.66	201.28	206.65	206.99	204.52	214	199.87	203.12	215.97	207.93	207.95	206.16	211.51	206.85	208	212.35	204.64	211.28	210.42
207.64	214.12	206.39	213.23	210.8	208.15	204.35	203.55	211.74	216.26	207.37	205.91	207.57	204.35	205.88	212.12	208.03	213.5	208.12	210.65	210.44	209.28	209.48	206.31	205.36	206.26	209.32	209.07	206.7	208.65	206.13	197.71	201.1	205.17	202.73	199.65	212.71	202.89	207.87	214.56	202.9	211.56	198.85	203.99	211.59	211.83	208.49	200.15	215.9	210.28
222.55	213.45	216.73	208.28	206.71	213.51	210.89	211.34	215.37	217.6	213.99	210.78	212	207.49	213.49	219.42	211.96	211.58	212.96	215.93	206.51	216.85	210.16	213.06	213.91	214.79	218.72	212.7	212.33	207.8	219.14	209.68	216.69	220.92	214.21	209.66	214	208.3	218.91	215.28	218.82	217.67	211.94	212.95	212.44	214.92	218.31	209.16	209.12	212.79
203.57	200.76	213.19	208.52	204.41	202.46	215.22	207.53	211.04	209.47	206.56	210.6	207.31	206.99	207.82	202.95	204.84	205.1	204.32	209.01	195.19	207.03	206.43	206.28	204.94	201.13	205.53	203.76	207.33	197.85	199.84	202.64	200.78	203.92	207.85	200.04	199.38	204.96	203.01	200.18	203.73	204.98	204.5	204.55	200.02	205.44	198.18	209.36	206.03	213.89
215.26	207.03	210.56	210.74	204.04	214.27	213.42	212.14	208.23	215.47	213.75	209.9	211.83	211.4	212.08	208.14	211.77	207.69	206.61	204.03	210.35	214.73	214.94	214.99	212.5	212.53	211.4	213.64	210.16	217.74	212.11	205.76	211	210.5	215.77	214.87	216.1	215.56	212.25	203.02	208.59	214.24	207.24	203.36	217.79	212.64	219.75	207.29	207.26	208.44
207.31	202.54	206.74	211.25	213.01	208.3	210.44	206.53	208.43	207.32	205.92	207.57	207.33	204.44	207.7	204.27	210.09	212.83	208.39	205.64	212.14	200.18	213.73	208.19	208	210	205.03	213.06	207.26	216.16	204.59	203.74	204.65	208.39	206.08	203.55	203.68	210.45	210.05	206.37	200.9	209.55	205.24	214.84	207.31	208.98	213.7	213.51	199.66	204.07
211	214.47	206.4	212.85	222.65	211.73	213.29	210.79	208.06	215.61	210.12	209.9	219.43	212.26	212.19	216.16	210.68	215.12	211.44	212.23	209.58	209.63	215.55	210.21	214.43	215.04	211.04	209.21	206.41	211.01	212.08	217.23	209.88	213.95	208.18	211.6	212.31	215.38	213.6	213.28	211.92	213.81	213.45	213.5	213.29	206.61	210.86	212.51	212.27	207.1
208.17	205.87	206.81	208.28	209.65	209.67	201.02	211.8	202.19	206.65	202.97	207.24	206.69	205.43	206.73	207.3	219.16	217.86	208.81	209.6	205.39	207.75	209.15	199.75	209.35	209.28	209.35	211.66	212.68	200.71	202.32	203.28	207.12	202.72	207.18	209.47	210.72	211.36	206.96	207.94	203.24	208.61	217.09	209.65	205.99	212.57	209.18	209.32	208.82	206.76
208.15	212.65	211.91	207.34	207.11	211.05	211.09	208.23	205.02	212.79	212.39	209.33	208.53	203.24	206.3	211.2	215.89	205.12	202.03	207.49	210.73	200.86	207.09	211.81	206.26	209.87	215.25	213.8	213.86	206.84	213.58	208.95	208.26	206.28	207.97	213.99	205.47	204.37	211.83	217.64	208.04	207.02	206.12	211.31	210.53	214.37	209.62	214.35	209.87	208.44
202.43	207.79	200.09	202.72	204.83	201.19	208.38	197.23	196.18	206.21	208.68	194.16	205.9	206.33	204.78	200.76	205.19	199.76	199.6	199.93	206.17	201.02	203.47	203.91	198.66	206.84	203.14	204.76	202.12	203.67	202.88	200.88	199.62	203.6	198.02	208.05	199.01	203.76	210.72	202.92	197.65	191.12	197.61	201.82	209.3	203.15	200	200.32	203.64	202.2
201.44	195.35	203.65	194.66	196.24	207.47	199.78	199.67	206.07	202.14	198.19	204.06	193.68	202.57	196.58	201.09	199.89	204.36	203.26	201.75	200.03	199.51	197.9	205.7	206.91	207.62	205.47	201.11	205.77	198.05	201.81	199.21	204.27	203.99	203.21	199.43	202.59	195.01	201.32	204.71	202.18	199.11	206.5	203.9	198.97	207.92	201.54	198.69	201.88	204.27
203.17	200.74	204.23	203.68	206.34	196.77	202.87	205.28	206.01	207.76	206.86	197.13	203.6	202.7	205.51	199.81	199.51	204.04	199.02	204.02	206.44	204.38	205.48	199.46	202.41	203.72	203.9	201.46	205.42	201.01	207.38	208.89	195.86	200.86	203.14	206.35	207.87	197.93	208.01	201.93	204.26	201	207.5	199.65	200.46	201.79	202.63	204.04	200.63	201.98
200.08	204.94	200.18	201.4	204.13	195.43	203.16	197.22	200	204.21	195.76	204.47	202.41	198.06	198.6	196.29	198.18	194.73	195.35	201.94	200.71	198.53	196.98	194.56	201.97	202.6	198.21	201.66	198.18	194.08	204.16	202.97	193.19	203.24	199.88	204.99	201.64	199.37	201.69	196.05	205.09	200.67	193.75	197.64	202.73	201.76	201.92	202.21	198.8	201.7
207.24	201.91	209.59	201.13	204.15	204.95	207.49	202.07	206.27	200.47	205.16	207.77	199.82	203.75	205.15	205.33	200.68	191.47	201.45	204.96	206.54	198.77	207.87	205.26	209.11	204.04	204.42	200.43	196.5	208.71	202.54	209.18	197.38	208.39	206.18	210.43	206.23	199.32	208.18	205.18	205.13	204.34	203.84	209.79	202.45	205.63	202.39	200.21	208.98	202.06
197.78	197.55	196.49	197.56	196.45	209.29	192.53	199.33	195.78	199.87	196.11	200.18	197.69	201.76	199.15	198.49	197.18	200.96	195.01	201.03	199.53	201.46	201.48	203.68	200.64	197.55	199.44	205.79	198.19	195.86	202.13	198.92	202.84	201.22	202.43	197.7	203.06	194.8	191.71	200.28	201.84	198.58	195.95	204.71	195.88	199.69	205.04	194.98	202.53	194.21
214.15	213.9	214.09	216.06	213.65	210.91	214.32	217.01	212.89	209.29	213.02	214.11	211.84	213.46	214.33	213.28	210.42	214.02	213.22	210.08	216.45	204.6	209.36	216.08	221.64	217	210.58	214.54	219.13	219.26	212.64	219.22	218.46	209.74	213.81	211.48	216.39	209.51	211.73	209.58	211.75	214.95	206.94	214.34	209.54	210.36	210.92	218.93	221.07	207.38
208.61	211.82	210.26	215.04	213.79	215.3	217.01	208.24	219.49	216.99	214.31	207.13	207.09	211.16	210.86	207.51	205.43	218.01	213.94	206.62	210.6	218.71	211.63	211.83	217.14	214.69	210.05	211.18	211.11	218	212.72	214.37	214.55	214.45	216.5	215.55	214.72	208.29	211.09	212.93	219.62	208.75	214.03	209.35	218.31	223.63	211.97	215.29	211.57	217.36
201.32	198.59	197.64	193.85	195.01	202.05	191.4	202.62	199.1	195.95	208.09	196.45	198.52	193.95	198.76	200.67	192.95	193.64	200.21	196.5	199.89	193.28	197.32	194.55	195.89	198.77	199.6	200.84	202	193.17	198.14	201.6	198.07	202.5	199.67	189.41	197.35	201.41	202.92	199.22	200.02	194.39	195.18	193.79	192.41	201.03	196.61	199.14	195.97	194.27
197.08	198.65	202.67	196.91	202.89	202.33	202.88	200.91	200.22	200.01	206.1	190.95	201.39	200.18	198.03	198.12	194.36	204.21	200.98	200.47	208.27	201.31	200.65	209.29	197.58	198.45	197.3	202.37	199.6	198.93	202.76	202.93	202.14	203.33	200.94	195.24	206.26	200.81	203.1	196.39	200.32	200.8	201.11	199.85	200.57	199.91	201.67	196.5	198.63	195.27
207.64	209.98	213.97	209.58	201.13	215.98	204.75	207.91	206.48	206.24	205.55	205.03	210.2	209.23	201.81	208.1	204.58	199.03	201.13	203.59	210.87	203.55	213.26	206.06	211.81	209.31	207.54	209.76	206.24	206.87	212.95	204.87	207.25	209.55	210.42	204.58	205.81	198.33	201.69	210.67	212.67	205.69	205.08	207.84	210.99	206.87	208.92	210.45	202.53	206.81
211.5	215.7	208.87	207.77	217.32	210.95	211.17	216.21	212.94	209.31	217.22	219.13	211.05	209.82	208.49	212.17	212.92	204.99	215.31	211.72	214.68	209.03	215.2	214.73	213.22	209.76	217.03	203.82	216	207.89	213.91	210.21	207.42	215.33	215.78	213.07	215.66	212.25	214.48	213.3	209.95	204.27	210.42	207.9	210.7	216.39	207.5	212.63	212.15	212.26
204.76	210.03	201.55	206.8	206.11	204.46	204.86	207.4	203.55	208.42	210.37	201.45	205.9	205.14	206.7	209.35	208.51	209.87	207.29	202.79	200	203.9	206.72	206.96	206.95	196.65	207.96	203.59	208.98	208.55	205.83	205.38	203.53	212.66	209.08	201.67	207.79	202.67	205.36	203.73	200.92	201.51	204.32	206.89	203.24	205.86	201.81	203.33	207.26	210.9
206.32	205.86	204.44	208.78	204.97	204.98	208.8	207.67	197.95	202.52	202.79	199.63	201.85	207.33	201.94	205.67	209.88	209.41	204.54	207.3	201.97	201.49	203.11	211.44	209.06	206.54	196.48	203.83	200.4	199.02	204.79	202.04	200.53	205.01	200.85	205.69	211.29	201.49	205.68	199.35	204.18	205.33	197.62	203.1	203.51	207.21	203.21	201.9	198.96	206.54
201.07	206.63	198.61	207.06	205.39	201.62	205.73	206.63	198.01	201.23	205.95	202.09	208.73	204.71	200.56	208.04	201.1	207.93	201.88	200.55	204.63	202.08	209.8	200.29	204.4	202.34	199.1	199.44	205.08	200.69	206.17	200.54	202.58	196.83	200.33	195.49	199.56	200.4	202.07	209.11	201.34	201.04	199.83	200.05	205.88	203.47	198.55	202.01	197.9	209
215.82	215.47	213.85	215.04	216.43	214.97	205.56	213.24	209.01	206.94	212.71	210.48	218.03	208.83	209.76	215.91	210.65	214.86	215.79	212.74	212.07	218.76	219.27	210.64	211.24	208.88	212.1	213.41	216.72	209.31	209.91	214.73	212.55	211.25	221.35	213.29	220.85	212.52	213.14	208.96	206.45	208.62	212.95	217.03	215.69	214.71	210.53	211.82	209.29	207.1
200.18	202.48	205.68	196.5	198.97	195.33	200.83	199.42	200.24	205.25	201.13	206.42	191.9	201.69	196.35	192.95	197.12	198.74	197.68	198.51	206.01	197	196.87	201.9	193.49	200.92	196.88	194.69	202.38	208.97	197.48	197.62	192.35	200.92	196.72	192.5	208.65	198.51	192.12	198.46	197.73	198.05	190.87	202.55	195.7	198.02	201.86	201.22	201.5	203.25
202.33	194.39	190.61	188.79	194.89	200.21	187.06	190.14	191.59	194.69	192.34	192.51	193.68	192.09	195.39	195.91	183.05	190.87	197.47	187.49	194.45	190.34	196.38	193.04	191.85	192.3	193.48	191.67	199.19	194.27	198.29	194.27	192.2	198.78	198.44	196.02	192.16	192.24	191.51	189.9	195.9	195.03	196.96	189.54	190.77	192.94	188.54	190.99	195.25	198.25
210.16	210.65	207.74	206.44	204.81	200.44	202.39	208.86	207.76	205.55	206.89	200.74	206.63	209.33	207.95	205.74	206.57	213.25	213.68	209.98	217.18	204.13	204.85	206.22	213.19	204.03	202.57	206.73	208.12	205.72	206.42	202.87	211.3	216.26	206.66	210.34	206.87	206.74	215.23	208.22	207.62	200.34	207.35	206.63	209.65	212.22	212.33	207.93	210.35	213.23
209.15	204.24	216.97	208.62	208.97	208.66	212.88	212	210.76	206.95	203.79	211.06	209.75	206.83	207.52	204.75	207.47	206	213.66	209.92	211.56	212.71	208.45	211.95	206.61	210.32	205.01	204.02	209.74	205.62	211.83	208.14	215.25	211.85	209.97	211.12	209.58	207.33	211.06	212.74	203.69	214.2	206.94	213.02	212.66	205.95	211.03	213	208.11	209.07
209.02	205.14	210.2	212.27	223.17	206.71	204.88	207.15	211.7	212.61	210.25	208.5	204.04	210.81	215.13	202.41	218.35	215.44	213.57	212.18	217.86	210.51	215.11	211.01	212.88	212.7	214.15	220.82	212.68	217.25	211.49	212.59	208.14	214.72	217.95	212.31	213.51	212	208.87	213	210.85	214.6	210	211.07	211.37	214.9	206.27	209.06	211.03	207.08
219.65	226.91	220.52	213.17	214.61	212.2	219.4	214.45	214.56	213.13	214.56	216.09	219.58	213.83	210.96	220.34	224.24	219.97	209.25	214.17	219.22	213.76	223.97	215.81	218.77	216.22	215.92	216.74	218.93	219.28	219.84	215.39	221.13	214	219.86	222.31	214.05	217.35	215.39	214.24	211.07	212.56	216.42	215.77	222.02	212.85	213.77	214.93	218.32	214.08
202.16	206.36	206.34	208.29	208.83	206.96	212.38	203.98	203.66	201.69	204.82	202.94	206.29	212.05	203.03	203.91	205.1	206.55	202	207.48	204.1	204.71	206.23	205.18	200.71	206.4	196.77	204.54	204.68	206.5	205.1	201.14	208.03	210.55	208.3	202.59	206.09	206.94	202.37	207.02	211.14	199.82	202.67	208.24	213.42	201.53	204.82	207.95	196.45	207.84
207.46	205.61	207.03	214.88	209.03	205.05	209.11	208.99	215.74	213.1	209.93	201.1	206.39	204.84	208.15	207.49	211.77	212.66	208.54	206.24	202.25	207.28	205.6	211.78	205.16	213.04	207.18	205.18	209.74	209.74	203.42	207.69	209.28	207.19	210.03	212.94	214.18	213.95	202.93	210.9	213.41	212.94	211.51	215.25	215.83	210.95	206.82	211	210.09	210.01
205.83	211.07	209.89	206.03	214.48	210.44	211.3	218.79	217.67	211.07	212.15	205.19	212.85	211.61	213.32	203.94	209.29	201.5	209.68	214.91	205.65	196.8	212.21	217.22	213.02	213.45	202.92	206.29	206.39	208.26	206.38	208.23	208.54	212.98	212.05	212.98	213.02	204.7	206.95	204.19	206.42	208.63	206.29	214.88	209.7	211.42	205.16	205.05	206.64	201.57
200.77	202.54	201.26	204.38	212.48	201.44	201.45	201.41	203.54	205.96	204.9	211.38	201.29	204.99	202.82	202.65	206.44	201.47	199.33	207.07	203.87	196.81	205.37	205.63	215.59	207.7	203.69	212.04	204.12	201.13	203.68	209.31	210.64	199.6	206.16	205.48	211.4	203.34	199.54	198.8	205.84	200.21	206.46	198.95	198.38	203.43	201.74	203.66	206.55	200.09
208.13	195.87	197.48	204.12	204.88	197.24	192.87	196.68	200.56	203.08	205.13	206.98	197.3	206.62	203.5	198.27	201.29	196.94	196.04	200.45	194.07	194.77	204.25	195.66	187.96	206.63	197.52	198.55	195.49	201.96	198.56	195.6	196.58	198.46	199.14	195.67	197.38	204.48	203.7	200.63	197.28	206.16	201.72	200.4	196.51	194.03	201.56	197.48	203.6	197.46
200.01	198.99	199.32	199.47	204.45	196.47	200.72	195.35	196.75	195.13	206.6	200.56	206.82	206.12	206.96	204.97	194.73	199.21	203.06	197.79	201.64	196.4	196.1	202.84	197.8	198.05	206.05	193.36	193.03	194.31	199	199.26	201.53	196.43	191.77	201.6	198.11	195.93	202.16	197.69	199.45	204.08	194.59	201.81	203.23	195.62	200.69	198.99	204.06	203.6
220.93	222.04	223.53	210.29	217.38	221.42	220.61	223.16	216.68	222.48	223.51	220.14	212.76	226.78	215.46	216.9	215.48	216.35	216.78	218.43	221.74	216.45	215.54	215.16	217.45	213.9	220.02	218.6	216.9	214.77	217.79	219.77	216.25	224.21	221.28	208.31	216.37	214.82	214.99	213.77	219.58	214.64	213	213.24	215.31	217.15	215.7	216.44	218.83	220.52
203.92	208.19	204.36	210.02	206.92	207.68	207.59	209.84	204.85	208.05	205.69	213.53	202.74	203.4	204.96	208.3	208.8	210.12	214.58	204.75	201.46	210.37	217.12	211.65	206.02	203.6	204.35	207.23	211.05	206.22	203.51	210.2	215.31	211.54	210.52	212.1	210.51	216.62	209.44	210.38	207.34	206.25	208.49	204.28	207.78	214.88	208.81	204.7	204.78	205.82
201.93	206.03	214.47	208.9	205.29	204.37	211.12	203.76	206.4	212.19	210.07	202.83	211.95	206.73	216.66	204.57	212.96	211.91	207.73	215.09	203.11	212.82	204.74	203.17	208.18	207.1	202.56	205.6	207.34	212.11	201.12	207	200.56	206.08	209.49	207.23	210.89	205.21	210.24	210.1	205.98	208.88	199.58	203.68	211.51	206.52	209.8	207.76	212	210.14
211.61	208.26	204.93	222	205.81	216.45	212.89	217.72	208.48	213.8	209.43	209.54	208.74	216.27	206.89	218.74	212.6	216.24	215.35	209.66	210.07	210.65	210.39	210.04	211.4	205.14	205	215.24	206.49	207.27	209.59	216.17	211.52	210.73	214.86	216.79	211.97	203.91	213.58	212.37	210.74	212.82	215.68	214.71	211.5	209.78	209.04	208.31	211.14	209.23
211.88	210.74	209.3	208.72	205.24	211.27	212.46	208.16	216.64	208.75	209.85	211.83	217.21	215.65	214.51	217.57	213.06	211.27	212.18	211.57	212.88	209.45	211.54	213.46	215.09	211.17	204.66	216.63	207.04	211.19	215.47	211.32	212.25	210.54	209.27	208.78	211.18	211.16	203.92	210.41	211.91	212.06	218.06	209.88	216.32	216.02	212.58	212.53	201.37	215.49
199.13	200.51	199.47	197.91	201.74	204.66	199.43	205.81	198.35	202.72	205.22	208.86	199.66	196.95	204.37	206.35	205.91	198.03	202.29	191.9	202.69	199.39	201.47	206.17	203.8	196.43	201.4	199.79	199.9	201.07	194.63	195.4	195.35	197.98	203.5	193.75	193.35	199.84	202.56	199.7	196.77	200.05	200.6	200.35	200.5	199.54	199.68	203.56	199.18	201.13
207.17	207.36	210.39	214.63	210.94	208.15	211.85	209.79	203.74	204.92	204.28	212.18	205.54	206.74	200.89	206.73	210.7	211.51	198.61	206.92	206.94	205.52	208.36	209.76	214.76	206.8	206.01	207.77	203.75	207.13	208.21	207.61	210.37	210.64	211.62	199.63	205.3	207.28	208.08	206.06	201.14	209.47	209.34	203.03	202.2	205.66	206.49	203.37	207.96	209.69
220.31	221.37	209.77	214.72	217.07	216.31	215.32	216.77	221.36	213.17	210.74	209.81	221.2	219.93	217.26	213.69	212.5	211.97	223.68	224.55	218.86	213.36	212.7	214.22	213.88	221.1	219.73	215.94	212.28	213.46	216.09	217.53	216.82	220.65	216.43	210.87	211.89	214.95	216.03	219.63	221.82	214.95	215.52	226.75	216.79	219.99	217.28	215.32	224.64	220.34
202.21	204.11	206.64	203.92	199.57	203.12	204.75	204.2	201.77	205.88	207.15	201.62	201.41	201.32	204.64	202.16	199.32	199.13	203.8	208.73	202.56	205.1	198.3	203.29	198.98	199.79	199.53	195.68	200.38	204.7	200.28	200.77	205.59	199.75	202.72	202.57	198.65	204.1	203.01	205.04	198.54	203.37	204.56	203.35	200.95	198.27	200.31	197.24	206.11	201.69
207.14	200.28	208.01	205.91	201.61	198.08	204.6	207.82	201.14	204.65	196.56	208.73	194.9	205.4	206.78	209.12	207.76	203.76	201.95	202.15	203.86	200.98	209.03	204.16	207.07	204.88	198.7	198.99	201.65	200.14	202.88	204.83	203.52	204.13	207.86	204.47	202.15	199.51	198.86	199.8	206.16	202.37	197.56	203.3	201.37	203.58	196.92	199.9	200.11	202.89
209.66	214.59	209.97	209.62	211.19	204.45	198.21	209.91	205.95	207.78	210.14	207.56	201.38	204.85	209.38	200.3	210.5	206.91	205.77	200.06	205.96	199.82	213.25	202.5	208.77	213.96	204.94	207.37	200.63	203.2	205.51	211.27	207.52	207.12	213.8	213.9	210.47	205.66	203.39	201.75	207.81	215.15	207.41	205.27	205.77	216.62	207.36	209.96	208.23	215.6
200.77	200.69	200.22	207.67	201.36	205.95	201.15	204.52	201.8	208.24	206.67	203.27	204.91	207.45	203.92	201.02	210.78	205.39	205.17	201.85	203.39	197.19	196.77	203.17	197.62	202.66	205.5	197.28	206.03	201.56	201.45	211.11	196.31	197.11	200.94	196.65	202.01	207.36	204.09	200.89	201.36	205.02	204.27	206.94	200.82	213.72	203.27	201.52	206.39	201.31
203.6	198.84	200.92	198.93	194.48	203.09	208.69	211.36	201.09	203.69	204.13	197.86	201.29	203.85	196.54	203.72	208.15	209.04	204.53	204.17	203.98	202.37	207.06	204.15	200.43	205.76	211.8	203.82	207.56	202.57	210.35	204.69	210.47	206.97	202.25	208.52	203.24	212.89	204.96	208.83	205.62	203.77	207.04	205.73	204.8	206.29	201.41	204.59	206.95	207.63
199.34	191.09	205.23	194.26	209.9	203.79	198.11	198.98	204.74	204.49	200.47	200.86	202.6	194.07	198.51	205.3	206.28	196.6	204.49	198.37	199	198.87	198.14	196.44	197.22	200.16	197.51	198.82	198.48	199.84	198.16	195.51	202.37	199.17	200.09	190.35	199.43	204.33	199.61	200.34	200.18	203.55	198.34	197.31	203.28	196.58	200.55	203.25	199	199.81
198.13	205.94	198.78	198.76	199.09	191.4	197.47	203.41	199.36	197.1	202.67	198.6	198.85	200.4	200.71	200.37	201.19	192.52	200.63	198.18	196.76	201.43	193.37	204.71	196.56	194.71	196.1	193.95	198.95	207.52	199.82	203.86	200.52	201.96	196.45	199.98	201.39	194.37	193.9	205.09	200.18	201.36	200.98	204.9	197.87	200.39	193.72	202.18	195.19	197.4
207.75	204.79	203.52	198.62	205.84	211.89	211.36	206.49	210.61	209.67	209.67	207.39	204.02	202.21	212.8	209.31	206.78	214.27	207.98	212.48	213.1	215.53	208.17	205.28	213.31	204.41	208.7	213.62	210.44	210.24	207.09	207.84	206.68	204.89	209.79	208.85	204.47	203.17	210.37	209.75	202.39	210.17	204.91	206.86	211.11	204.38	205.48	205.98	208.53	205.45
207.46	207.81	213.57	207.35	209.24	211.74	214.25	205.27	212.21	205.82	206.7	206.47	212.47	201.86	211.1	205.76	209.86	213.37	203.62	206.63	209.47	204.87	208.33	212.71	206.92	200.09	205.75	205.76	209.98	204.05	208.19	209.32	204.81	214.62	205.24	212.85	211.1	207.83	211.57	209.38	208.98	207.46	207.31	202.92	210.87	206.73	205.73	213.54	212.61	210.21
198.96	201.53	205.15	200.61	200.9	192.97	201.96	207.64	201.89	197.23	202.75	200.98	199.51	201.98	198.26	199.03	203.2	201.83	201.26	200.28	204.15	203.58	202.28	199.86	192.84	200.55	203.74	197.57	199.43	201.31	194.57	199.49	198.93	203.02	205.17	203.69	201.73	197.25	198.24	203.44	197.86	200.55	198.36	196.97	199.19	198.72	198.92	205.8	201.9	201.49
208.62	202.78	218.58	213.57	202.24	210.05	207.31	204.97	210.32	211.55	212.94	205.14	209.75	207.31	203.63	206.38	204.87	206.3	203.47	202.77	201.89	215.1	208.1	215.58	205.35	208.59	204.37	215.54	205.28	212.98	210.41	211.06	208.19	210.39	210.44	200.15	205.07	210.29	207.79	205.26	213.47	207.18	210.94	208.26	205.82	202.68	204.47	212.49	199.04	212.15
209.96	211.34	211.84	217.99	210.23	214.62	215.17	211.99	217.37	208.98	211.05	213.46	217.42	211.24	210.28	209.24	212.38	210.85	212.94	211.96	214.11	213.52	212.81	214.02	212.4	210.95	218.61	215.43	213.72	205.51	209.63	216.66	216.45	213.43	222.08	221.05	218.16	214.93	215.08	215.99	210.86	217.99	209.39	214.3	215.2	208.06	217.43	215.73	210.72	212.08
194.48	194.82	190.39	194.5	199.66	195.5	195.06	192.85	190.93	199.02	200.01	198.87	194.72	197.22	193.9	186.47	190.15	190.71	191.78	197.01	201.57	192.93	195.71	191.91	199.58	195.12	201.71	193.57	196.3	196.52	194.17	196.97	201.6	191.6	189.89	197.05	194.34	192.93	192.53	196.71	193.99	186.65	190.58	198.55	193.22	200.86	192.79	198.58	197.68	198.48
207.07	211.91	217.78	206.39	210.56	209.19	204.72	209.75	209.02	207.93	211.34	209.6	201.83	204.41	207.59	205.09	205.66	206.23	216.22	209.03	207.96	209.19	207.36	206.3	210.99	203.17	205.9	209.9	208.85	206.1	207.88	217.63	203.26	212.49	212.71	205.06	213.29	209.57	206.37	207.9	211.9	208.75	210.04	206.88	205.51	212.75	210.17	213.35	204.62	208.39
199.19	202.64	199.16	205.03	201.64	203.67	204.81	210.75	197.58	197.57	206.49	205.15	202.28	199.32	203.74	206.88	206.27	195.11	207.84	204.38	205.11	210.16	198.88	204.87	200.85	208.05	201.7	206.54	198.99	201.25	201.36	200.9	208.53	204.15	197.94	196.27	201.91	206.98	206.15	202.2	207.14	204.58	206.1	202.81	200.89	206.25	198	204.44	202.13	210.69
212.72	204.91	206.58	210.58	215.74	215.61	219.75	210.32	208.35	209.73	215.67	212.12	211.85	208.4	213.6	208.48	207.3	209.33	206.66	208.16	206.75	210.98	214.38	217.88	212.98	209.6	220.79	215.13	216.72	210.21	211.46	211.32	214.18	211.31	207.9	209.94	206.57	209.03	213.26	211.04	212.4	212.17	210.94	216.48	207.14	211.69	212.69	210.05	212.33	212.25
194.88	203.39	201.76	202.12	205.55	202.63	202	206.9	208.4	201.03	200.66	199.75	201.35	202.16	205.07	205.81	206.37	204.87	199.11	204.9	205.87	202.76	203.49	204.65	207.07	199.93	204.17	206.78	209.84	201.03	204.86	204.69	206.39	192.58	202.58	196.54	200.94	203.68	193.74	204.53	204.1	210.24	199.73	200.35	201.99	202.34	200.44	198.75	206.17	204.23
208.39	202.68	207.15	204.35	210.52	202.85	204.95	208.03	210.74	204.38	203.16	201.65	202.99	208.76	201.77	203.31	203.81	205.72	204.76	210.28	208.25	211.74	210.64	205.96	206.47	209.8	204.22	205.78	201.21	209.97	207.11	207.21	210.58	203.62	209.52	207.09	206.12	210.95	204.06	200.08	205.93	209.17	207.65	204.51	208.73	207.48	201.4	212.48	209.25	205.12
210.84	204.38	207.79	210.58	211.03	202.47	204.19	209.55	208.22	212.68	205.48	210.88	213.07	206.8	212.07	211.36	208.98	210.19	208	204.41	206.8	201.61	205.66	203.95	206.66	213.3	211.97	204.81	207.73	205.01	214.25	205.13	205.36	211.86	206.26	209.71	207.99	206.93	203.35	203.84	207.56	212.31	208.52	211.93	204.02	215.46	206.69	207.23	204.49	210.88
205.3	205.76	211.95	203.68	206.88	208.06	201.79	205.04	202.13	204.44	206.9	202.62	202.29	205.8	204.5	208.87	203.94	200.35	204.14	205.58	208.56	204.27	210.01	197.59	203.38	206.02	205.64	213.12	215.62	200.81	205.34	204.99	210.22	206.75	195.77	211.34	207.9	205.71	203.5	206.19	202.7	203.04	206.12	203.11	206.48	202.8	203.57	205.3	212.74	204.6
211.63	208.01	209.21	206.17	209.44	209.71	214.55	211.93	210.71	206.54	213.05	207.36	211.36	213.15	207.32	206.79	217.53	211.21	204.58	213.36	212.51	209.68	214.34	208.68	212.7	209.13	209.27	218.52	213.43	216.53	210.77	208.37	211.61	207.27	211.7	203.66	209	209.74	211.6	207.06	215.17	215.42	210.7	214.83	205.59	213.31	221.6	212.61	213.47	210.51
201.32	205.81	205.4	206.23	203.52	204.15	207.23	206.05	211.82	200.27	198.01	199.93	206.12	207.81	206.02	208.07	206.3	201.64	198.92	204.14	203.63	198.42	205.74	202.12	196.16	204.41	198.38	208.83	202.88	205.73	205.16	208.31	209.88	205.7	201.08	201.06	205.94	199.31	200.94	208.73	200.24	203.94	210.84	203.88	199.41	200.08	199.46	200.83	207.27	200.66
214.36	211.31	207.23	210.41	209.2	208.1	209.55	214.92	214.33	213.41	211.37	212.31	204.42	207.17	211.39	209.09	209.66	202.59	209.01	207.69	211.03	210.81	209.29	214.34	207.35	207.61	209	210.66	210.95	209.16	207.13	206.96	207.92	208.26	210.31	205.51	204.1	215.81	211.5	206.21	214.97	215.95	206.63	207.12	204.37	207.76	201.76	204.39	214.46	209.96
203.61	207.28	201.93	201.59	199.01	207.74	207.12	205.83	206.02	203.28	203.88	205.57	207.1	205.24	201.65	206.96	203.84	201.16	206.85	207.13	201.64	196.65	196.82	203	203.37	204.87	203.03	200.86	201.47	201.96	205.57	203.92	202.7	198.74	206.92	201.88	199.77	207.2	201.06	204.18	203.87	205.25	204.88	198.82	198.26	205	211.23	202.29	204.44	202.33
212.69	210.44	204.06	208	213.62	207.92	207.26	210.96	210.16	209.2	208.83	206.27	216.14	206.9	207.58	209.78	210.79	203.69	210.02	209.87	205.9	211.57	210.56	212.76	209.18	211.83	209.57	211.26	215.09	203.1	207.92	213.33	206.4	201.75	214.58	214.39	208.01	212.52	217.19	210.36	212.03	204.78	209.18	209.45	211.8	207.2	211.48	203.73	214.15	217.49
199.29	203.53	202.95	202.35	199.66	196.86	198.4	195.33	202.76	194.83	200.58	202.37	200.46	200.93	201.61	196.87	201.66	204.09	199.35	197.39	200.05	195.8	205.91	195.47	190.55	195.78	200.01	206.64	202.5	197.68	198.38	196.56	200.5	202.16	200.63	199.61	202.78	201.51	202.86	197.54	201.08	197.43	198.12	210.27	195.95	195.32	198.96	206.77	207.03	195.41
205.25	208.64	202.08	209.86	210.92	199.19	198.5	203.39	204.33	209.88	209.32	200.99	209.33	208.97	200.6	206.78	201.82	207.46	205.66	205.1	203.11	211.73	208.78	206.27	203.89	203.92	203.84	200.69	202.09	203.87	204.31	204.57	208.41	206.25	202.15	204.56	203.85	207.99	207.42	205.77	199.41	209.58	207.33	205.96	207.85	205.37	204.88	202.39	205.12	205.5
212.51	218.63	209.25	213.16	220.76	213.51	208.76	213.74	210.05	212.59	209.87	210.96	215.23	209.82	210.46	209.02	206.75	213.76	211.8	213.7	211.51	208.26	213.45	217.02	214.88	213.9	216.87	219.12	217.67	210.9	214.24	217.64	213.49	211.37	210.77	215.55	216.8	214.43	213.62	216.3	217.66	210.23	211.14	217.81	215.21	215.93	204.02	211.32	212.99	218
195.98	189.74	196.86	198.26	197.18	196.81	196.73	194.25	198.68	190.51	196.58	196.65	196.96	193.23	195.32	198.99	188.07	195.16	190.24	190.14	188.86	190.59	193.92	195.99	197.32	194.71	199.81	195.75	195.78	193.5	191.5	198.16	192.4	193.95	197.55	191.18	197.52	196.8	193.75	191.1	192.07	190.31	193.06	196.71	191.22	188.9	192.82	195.63	190.81	196.01
206.62	207.67	215.36	212.64	209.69	213.59	209.08	207.19	211.28	216.86	217.14	205.52	210.08	211.53	210.24	215.61	209.75	212.26	205.71	211.23	212.88	211.1	213.6	210.03	206.53	211.63	212.23	209.87	215.24	206.52	215.67	217.39	208.66	210.4	211.04	216.43	213.07	216.34	210.01	213.84	214.01	212.42	214.25	211.99	213.93	210.74	216.83	210.1	215	215.93
204.03	203.62	194.13	207.48	195.34	193.53	196.36	204.86	197.33	199.62	201.93	197.61	193.87	197.72	201.15	197.44	202.59	199.88	200.55	197.01	196.37	206.18	195.77	200.78	194.95	197.53	199.61	198.73	197.63	199.02	202.63	199.74	201.02	194.67	204.15	203.43	202.32	199.67	193.73	198.51	197.96	204.39	196.12	194.47	203.89	201.55	199.05	196.37	204.24	196.37
211.08	215.15	212.62	210.55	209	211.87	211.8	212.43	216.38	220.01	213.18	214.15	211.91	211.43	207.93	206.52	222.02	208.16	212.42	211.72	222.34	216.32	210.84	215.74	209.74	215.2	207.23	208.38	214.96	214.81	211.58	214.86	211.38	210.7	203.56	209.43	213.69	212.17	214.86	209.8	219.12	215.59	207.92	209.55	211.29	208.63	211.03	216.08	215.99	218.54
215.08	212.51	217.92	212.52	217.7	210.85	211.45	213.21	208.7	208.37	210.22	208.02	202.13	208.73	206.35	211.11	214.06	217.32	218.01	210.82	215.14	212.55	210.86	206.83	211.58	212.84	213.7	207.1	212.65	214.05	212.78	213.18	212.44	213.22	210.48	211.67	209.05	215.7	211.16	211.65	209.66	221.11	219.43	207.64	212.99	213.01	210.85	212.27	214.32	209.82
195.78	203.07	204.42	200.78	204.4	203.32	201.78	201.75	193.72	197.42	192.48	195.82	203.39	197.16	199.24	207.63	196.38	202.73	201.36	195.07	203.52	197.75	195.45	195.84	200.07	201.21	203.32	198.38	200.31	203.71	197.33	198.22	201	204.88	202.39	196.57	196.72	195.95	205.59	197.88	200.94	209.73	190.88	205.26	206.97	198.81	201.12	206.25	196.74	196.75
195.86	196.45	197.32	202.76	197.38	193.06	198.03	193.65	199.14	193.39	199.63	194.6	193.35	190.86	200.14	192.8	191.11	200.72	198.03	196.55	194.64	193.93	197.18	199.91	192.98	196.8	196.26	198.27	199.25	193.29	198.12	193.18	199.69	190.56	198.25	193.13	193.48	193.13	195.38	191.79	191.7	196.54	191.88	193.86	197.13	187.34	190.59	195.55	196.42	195.13
206.05	198.8	199.02	205.28	197.91	200.29	205.57	201.28	203.99	203.08	206.1	193.41	206.36	207.77	204.51	202.72	205.93	210	202.24	201.67	197.89	202.76	201.68	198.76	199.63	205.74	206.01	207.36	196.15	204.07	199.76	207.09	199.93	199.33	196.57	202.75	205.38	199.19	205.29	202.97	207.75	202.63	201.11	206.44	201.94	202.32	201.3	203.7	206.25	203.1
206.33	202.24	200.6	200.24	197.7	196.38	200.16	203.92	200.85	205.51	208.08	207.84	199.66	206.36	203.44	196.91	201.24	204.02	202.93	198.38	208.13	203.2	206.64	211.03	204.29	203.6	211.63	196.77	203.17	197.68	197.64	203.53	194.05	196.96	206.11	202.04	200.51	201.6	203.09	204.67	204.56	203.71	206.88	202.27	202.94	206.28	204.77	200.99	200.76	203.38
201.47	201.08	210.43	206.63	202.16	196.14	202.81	204.53	208.16	199.58	203.84	202.34	198.79	203.6	210.54	204.69	204.79	205.46	206.41	202.95	197.08	196.77	205.86	204.16	198.52	200.04	204.5	206.54	205.53	204.55	195.69	200.9	206.08	206.17	204.61	202.99	200.6	200.95	201.62	202.71	202.44	195.82	202.82	205.01	203.99	210.13	205.84	202.79	200.13	201.77
213.43	216.26	211.27	214.62	218.47	216.66	214.29	212.62	215.02	216.66	220.42	217.96	220.04	210.46	215.58	218.69	220.86	216.26	219.19	220.02	216.26	218.34	219.64	213.02	219.91	215.35	210.17	206.59	212.19	217.03	221.06	216.23	223.71	221.45	220.61	219.8	210.36	217.51	216.44	219.37	216.47	218.94	212.8	212.88	218.95	213.58	219.44	211.69	220.8	221
208.9	212.64	207.2	211.03	212.72	204.97	202.25	208.46	215.25	207.85	210.52	214.82	207.4	207.45	210.21	206.87	210.24	210.46	207.55	207.4	206.73	211.48	213.72	209.34	213.2	208.85	210.83	205.05	204.23	197.51	206.42	211.46	205.48	213.2	209.2	206.43	208.93	206.37	208.54	214.17	210.82	215.28	203.36	210.21	208.02	213.88	206.36	206.3	206.96	203.44
214.7	212.52	207.86	214.79	219.09	220.7	213.88	222.25	216.38	221.28	217.09	218.64	213.43	216.87	213.45	215.46	206.65	219.38	216.36	218	217.72	218.91	214.94	219.29	212.02	222.64	216.49	223.05	217.78	212.84	213.26	212.72	216.8	224.01	216.53	214.69	219.44	215.41	221.73	217.9	219.41	222.18	219.6	209.85	214.47	219.06	217.48	220.42	224.3	217.57
221.58	216.52	225.3	219.04	210.58	225.51	218	213.49	216.84	214.12	209.28	218.71	215.86	215.5	217.3	213.47	218.43	218.64	216.85	221.06	218	213.19	211.26	215.49	221.18	217.54	208.91	216.55	216.34	217.93	209.59	219.08	209.36	224.63	215.06	217.76	213.89	216.23	212.62	215.92	218.44	219.81	217.4	217.34	225.36	220.57	220.21	218.42	211.57	213.36
206.04	207.69	203.95	202.73	202.63	205.52	204.32	205.46	201.39	207.54	205.5	200.18	198.46	206.59	197.01	202.31	201.17	197.81	209.55	202.36	202.19	201.98	201.19	206.24	201.76	206.2	201.78	207.48	193.12	202.94	204.02	205.25	203.14	203.02	203.03	205.54	198.27	202.25	199.43	201.05	198.51	208.34	199.2	210.54	207.3	201	201.96	207.15	196.5	205.45
216.31	206.15	203.9	209.4	212.42	203.7	211.17	203.28	209.81	206.6	207.73	211.35	209.75	208.64	205.01	206.74	211.2	213.64	209.03	206.45	209.33	206.57	206.15	204.66	210.16	208.6	208.39	209.13	206.42	204.4	205.72	210.02	212.39	208.22	208.07	208.48	205.45	214.93	212.44	207.01	210.64	210.75	209.2	209.06	206.32	213.81	212.78	209.77	213.23	213.67
208.05	207.44	205.5	203.71	202.78	201.85	201.93	200.07	202.26	213.07	204.39	206.37	205.36	206.73	199.88	200.66	205.08	203.7	198.28	204.45	206.32	197.35	205.23	211.75	194.86	198.85	200.98	200.03	204.19	195.45	203.18	196.42	203.35	203.59	205.6	209.61	205.49	210.63	198.9	197.61	204.82	200.82	199.36	202.4	199.69	210.39	200.19	201.62	211.42	200.2
206.73	206.73	206.7	214.67	204.7	210.9	208.48	208.01	207.09	202.9	213.21	209.59	206.42	208.79	209.7	205.21	218.13	207.24	203.11	209.7	214.74	202.68	207.84	204.64	201.55	210.8	212.25	214.03	207.87	210.19	204.47	210.86	211.63	208.17	210.88	210.3	215.51	212.27	204.74	210.35	205.62	207.57	204	208.27	209.71	213.12	208.64	205.6	212.57	208.04
205.69	212.69	207.69	206.67	212.99	206.08	202.87	211.99	209.09	207.1	207.15	209.51	204.41	206.34	211.14	206.08	207.24	206.25	205.34	207.04	209.52	210.41	215.16	209.75	209.47	213.5	203.79	205.44	215.83	212.48	212.22	203.9	208.37	205	204.8	207.18	206.66	201.98	202.46	209.11	207.44	210.73	207.86	203.67	206.36	204.97	204.13	207.33	203.67	205.14
214.46	208.95	208.11	212.34	208.75	213.16	212.32	217.75	215.4	212.46	212.37	208.95	214.62	216.81	214.84	212.63	212.77	217.49	213.99	212.48	207.2	209.61	208.65	213.41	212.6	212.93	213.35	217.61	212.48	210.92	211.28	204.12	218.45	209.58	213.44	207.64	212.01	206.02	214.71	210.97	208.99	209.13	215.49	208.55	212.85	218.52	204.39	210.18	219.69	213.43
209.1	206.45	214.35	204.21	202.17	208.15	205.1	212.54	210.61	208.18	212.72	212.94	218.33	214.61	211.05	202.58	211.47	209.39	213.54	203.76	214.79	206.57	202.18	215.56	207.58	205.51	207.92	204.16	213.3	210.89	206.13	207.87	207.63	214.81	215.52	203.56	213.29	210.97	214.27	212.39	213.16	211.65	210.15	216.33	206.01	210.75	209.39	214.04	206.05	204.33
204.98	207.04	204.12	211.64	206.94	214.34	199.66	209.64	207.48	205.18	203.82	209.83	209.24	209.73	205.83	210.24	211.31	204.13	209.56	203.39	206.55	208.45	201.11	213.97	206.86	204.79	210.87	211.85	210.72	209	203.23	215.09	205.76	211.53	210.86	209.02	207.87	202.7	207.64	212.28	203.41	205.12	205.75	205.12	205.58	208.69	210.82	211.81	212.98	207.38
195.43	194.45	199.85	202.52	195.41	198.65	196.12	190.75	198.49	196.87	203.33	201.37	200.41	200.36	192.4	199.67	193.14	201.58	202.63	199.28	201.31	197.6	200.97	196.53	204.64	196.53	188.54	196.91	203.9	198.99	199.29	197.63	201.58	193.28	197.73	197.77	194.77	199.71	196.41	199.51	191.68	194.63	194.73	201.7	198.58	199.52	200.77	198.9	199.95	197.09
213.62	210.11	201.43	206.59	201.82	210.53	205.9	206.95	204.22	210.48	208.74	209.19	204.67	203.15	204.49	204.27	211.57	206.8	211.6	213.94	216.28	204.39	206.49	205.75	208.21	210.7	204.23	203.47	206.03	203.77	207.25	204.95	212.61	207.94	205.39	207.46	210.94	209.19	207.72	212.1	206.59	209.88	206.02	207.99	210.59	208.93	208.65	207.27	207.6	214.3
206.67	205.92	208.38	202.22	211	208.88	212.39	208.37	208.67	206.19	203.92	210.83	203.34	209.51	206.07	207.65	205.84	209.17	206.69	200.35	213.67	209.89	211.22	208.07	207.98	210.44	206.97	202.98	205.94	204.36	210.73	207.26	205.4	205.65	216.69	210.6	203.74	205.65	210.6	206	206.22	210.38	204.89	210.27	204.84	211.89	205.06	205.61	207.12	208.09
215.1	206.77	206.24	215.02	210.53	209.43	206.22	213.13	209.43	202.36	206.22	206.48	212.58	210.07	208.78	204.96	206.68	206	205.55	205.83	209.21	203.6	203.4	207.12	203.28	208.38	208.4	210.92	206.37	207.91	207.91	207.69	201	207.15	210.4	205.43	207.72	205.42	203.4	207.97	207.24	204.63	205.68	203.57	207.16	210.57	199.86	209.67	207.2	208.84
219.41	213.18	210.74	214.76	209.7	208.48	212.46	212.18	207.74	210.36	207.55	208.76	213.17	214.25	209.18	215.28	207.88	209.91	202.84	218.1	213.53	205.49	202.94	203.86	203.59	204.77	213.2	215.46	205.22	205.77	210.29	213.85	214.84	210.94	206.35	207.27	202.15	212.48	209.56	215.17	209.5	209.08	214.46	198.94	204.04	205.63	202.03	205.82	212.42	210.26
213.82	212.95	217.22	210.25	211.41	211.45	211.94	203.71	214.33	214.58	211.11	205.38	209.58	210.12	214.04	217.36	212.23	213.87	212.65	218.03	210.08	212.86	211.07	214.42	205.61	218.14	210.23	210.46	218.19	212.45	215.99	211.12	212.9	214.94	209.18	209.44	210.11	211.18	213.17	214.69	208.94	212.31	212.16	212.69	217.79	224.07	213.82	207.96	221.44	219.55
204.3	205.18	200.45	213.4	212.77	208.93	208.93	209.52	205.35	209.84	214.34	206.56	209.66	206.69	209.56	209.19	213.86	215.58	212.7	206.46	206.6	210.43	209.47	207.89	206.31	202.16	207.69	202.2	213.55	212.31	210.48	200.56	214.25	210.28	211.89	209.5	210.39	205.18	206.6	206.66	206.71	203.96	207.72	208.88	203.38	205.51	203.54	211.73	207.11	212.28
216.35	210.11	213.18	215.78	213.66	218.2	216.61	212.26	212.74	208.78	218.79	211.39	211.85	214.71	209.97	212.82	206.2	208.2	214.36	213.47	211.13	214.39	212.71	213.64	215.73	210.42	215.63	220.33	206.12	207.54	216.31	217.31	213.55	216.26	211.63	217.71	214.53	218.75	208.64	209.04	210.01	206.88	216.4	213.75	217.76	211.78	220.29	219.5	209.96	209.68
218.35	219.51	209.96	220.4	217.62	223.88	221.09	221.2	219.42	221.04	222.12	213.87	221.96	224.37	221.39	218.95	220.28	217.46	215.06	218	215.53	213.04	216.71	221.38	222.27	222.64	218.94	216.86	218.1	216.2	216.27	217.81	216.62	211.38	223.72	219.28	216.57	221.37	215.99	223.61	219.34	218.7	214.94	212.93	222.64	216.04	217.11	223.37	214.24	215.91
200.48	209.18	207.47	200.44	199.93	203.31	201.99	204.07	203.84	201.95	200.8	203.25	199.15	201.55	209.86	208.49	203.64	197.38	203.74	208.45	205	202.19	208.37	202.95	203.61	199.51	201.91	208.19	195.1	210.06	207.53	210.27	201.75	206.46	206.66	201.95	202.28	205.57	205.31	201.12	201.75	199.09	196.85	202.62	200.72	206.76	207.37	203.76	202.38	206.02
202.33	202.64	195.8	202.94	201.41	200.5	208.48	208.15	205.99	207.54	202.59	207.2	207.11	207.37	204.27	204.56	207.23	200.31	202.13	199.17	204.15	207.27	208.55	201.4	202.02	208.83	201.23	202.4	206.75	197.37	204.66	207.49	198.66	203.23	200.38	197.51	207.03	198.86	196.76	205.01	203.34	201.27	204.26	201.72	210.22	200.87	200.1	206.44	194.26	202.97
214.78	208.37	209.93	216.33	213.06	214.78	213.96	206.01	212.43	208.11	212.37	211.23	220.37	210.51	212.01	210.82	212.62	212.01	209.28	212.66	215.04	204.27	210.65	205.17	205.46	213.4	219.52	210.19	209.85	209.3	209.86	214.94	208.46	211.04	214.46	209.09	210.32	213.64	211.74	207.78	210.66	213.48	208.9	205.87	218.35	215.55	215.67	213.31	210.35	210.46
212.44	217.02	224.31	214.6	216.35	213.51	219.88	216.81	215.49	214.84	216.78	209.42	218.62	222.83	216.25	214.81	214.98	216.63	223.15	218.93	217.25	219.37	222.4	219.01	217.46	210.12	214.29	218.3	222.77	219.98	213.98	223.27	213.83	213.55	216.83	212.78	211.82	214.81	216.19	219.45	211.07	216.51	218.53	217.47	217.45	219.7	215.78	211.24	211.86	212.98
206.73	201.53	204.72	208.58	204.71	201.96	206.02	200.4	207.73	202.27	208.43	208.01	196.64	203.55	209.75	206.24	209.09	207.18	206.16	211.2	208.1	208.76	198.75	203.95	207.21	209.16	210.41	205.08	205.1	205.98	204.79	204.21	210.38	203.88	201.5	208.23	207.08	206.05	206.67	198.12	210.87	203.71	206.71	207.17	202.29	203.96	205.15	210.26	207.98	207.05
207.79	201.11	204.15	212.84	210.41	204.28	213.74	212.01	207.21	214.24	210.54	214.16	211.95	208	207.06	208.02	210.94	206.68	213.26	211.24	210.61	215.5	214.71	209.13	210.97	199.84	203.01	216.67	210.03	212.9	206.65	212.52	207.91	211.6	214.74	213.88	210.08	210.99	206.28	209.57	212.02	204.56	209.84	215.42	210.45	211.59	209.77	206.28	208.58	211.39
199.74	198.74	194.56	196.45	199.3	192.54	197.69	194.48	194.82	193.61	197.74	195.43	187.17	195.45	190.13	197.2	194.91	190.97	195.57	194.73	195.45	192.11	197.99	202.12	198.56	197.5	202.74	190.5	200.12	201.07	193.9	196.86	194.47	197.32	193.78	201.54	190.14	195.47	196.36	194.67	197.27	198.22	190.33	193.34	194.01	192.43	195.8	204.4	190.71	193.32
203.54	203.3	197.73	204.74	202.52	198.09	200.67	198.3	204.77	200.27	203.95	201.09	197.73	199.74	203.36	209.68	202.12	200.06	198.03	199.42	202.48	198.5	205.76	201.77	202.59	196.37	196.8	197.85	203.66	201.12	195.38	198.91	198.15	208.31	202.73	194.02	203.48	195.58	197.55	195.37	201.54	199.28	197.77	199.99	198.86	200.45	199.12	197.85	191.81	199.21
201.24	206.04	203.34	197.94	199.76	203.52	203.46	198.62	205.64	199.61	207.94	199.5	209.46	200.52	207.89	202.78	199.18	205.99	200.36	203.38	201.54	200.91	200.89	207.62	206.53	204.86	203.86	203.41	205.53	202.75	206.78	205.32	193.7	206.65	201.4	201.17	206.14	205.42	203.25	204.23	208.46	200.9	207.28	208.98	206.62	202.52	203.14	204.94	202.84	201.16
198.59	206.4	196.98	209.62	205.4	205.21	208.19	207.96	204.87	207.12	201.94	207.8	198.29	202.94	208.28	198.13	199.22	200.17	205.39	200.35	200.23	199.82	207.47	205.62	199.51	204.51	199.89	207.8	204.67	198.29	206.75	205.45	207.37	208.25	202.24	203.51	206.31	204.85	199.65	209.13	203.61	199.12	200.98	199.8	205.8	195.91	198.97	209.39	197.08	203.21
205.99	205.53	210.07	207.17	202.19	206.25	207.87	210.76	210.17	213.32	203.79	209.45	208.45	214.51	210.99	213.77	212.04	209.08	210.23	213.04	207.23	206.32	204.78	203.85	208.86	212.76	202.4	209.74	210.46	208.05	210.12	208.35	208.83	214.26	203.59	206.42	210.16	212.31	213	209.74	204.4	198.74	210.2	207.93	207.89	206.76	211.82	215.05	211.74	210.68
204.99	209.99	211.84	220.01	216.27	213.34	215.07	212.92	209.66	210.74	211.77	216.72	213.7	220.87	213.34	215.36	211.52	213.15	214.25	210.8	218.84	212.39	213.58	213.27	212.5	213.43	216.83	219.4	208.34	213.95	214.56	215.24	213.32	214.01	211.63	207	210.17	212.53	210.1	218.84	211.35	206.25	216.1	212.48	205.26	212.98	213.63	214.18	205.36	211.01
222.53	219.66	222.48	215.68	220.46	214.91	219.68	217.16	213.34	217.44	214.12	217.38	219.8	217.91	217.54	218.48	222.39	218.04	214.18	213.35	218.77	221.69	217.95	216.72	215.1	221.92	221.13	219.16	215.1	216.1	219.78	218.34	216.39	219.43	219.1	214.47	220.06	213.17	216.69	220.78	209.54	216.46	211.34	211.63	211.74	217.54	217.02	217.54	211.68	215.48
206.55	206.31	211.95	208.5	215.64	214.26	214.82	204.66	206.2	216.74	206.61	210.59	211.85	216.46	206.12	210.49	213.34	213.38	203.49	208.29	205.71	203.92	208.45	206.69	214.64	213.83	213.99	204.71	205.29	202.1	208.54	204.57	205.36	210.42	209.88	212.15	214.04	215.93	211.13	219.3	201.64	212.4	216.55	210.85	217.91	206.85	208.38	210.13	216.72	209.23
187.6	192.13	196.04	192.07	193.66	194.06	196.47	196.05	192.69	189.83	196.11	195.83	197.39	190.57	194.65	195.36	190.54	200.8	192.98	198.71	196.59	196.69	189.29	199.93	195.26	193.49	191.87	199.91	197.43	198.29	194.99	195.55	200.28	197.46	193.93	190.47	199.82	198.99	194.48	197.57	199.97	198.89	199.09	202.19	196.36	195.73	192.35	201.37	190.21	195.95
195.25	193.5	190.84	189.68	192.24	195.53	191.83	191.79	195.7	193.52	190.16	191.61	197.16	192.2	191.15	189.73	193.77	191.23	196.28	199.48	195.43	189.09	188.88	197.07	190.74	194.42	192.31	190.71	195.51	200.89	197.07	190.8	193.27	188.06	187.28	187.43	190.72	193.04	196.32	188.51	185.76	189.07	188.39	193	196.99	199.56	184.61	193.03	193.24	187.62
192.12	203.23	196.88	199.89	199.05	191.96	195.36	198.4	196.15	196.8	195.78	197.26	197.49	203.49	194.26	196.33	196.43	196.42	200.96	197.56	195.84	189.93	197.31	189.36	196.35	198.17	191.16	197.32	191.58	191.73	188.91	191.07	191.79	191.86	201.47	194.12	188.58	195.37	201.56	195.57	195.68	188.66	193.97	192.32	201.86	193.88	193.81	191.62	189.25	192.93
214.4	212.48	218.29	209.92	215.26	209.24	205.7	213.73	208.48	212.08	212.13	214.31	208.07	219.45	213.41	212.51	212.28	217.41	212.05	215.09	214.24	214.21	212.71	222.56	210.79	207.66	208.26	207.68	213.46	209.18	205.8	210.04	213.25	213.6	213.56	204.21	209.26	211.77	213.5	210.91	213.99	211.91	215.77	210.17	212.25	203.47	208.23	210.26	213.52	208.78
196.24	199.8	201.58	200.11	195.48	201.77	200.18	199.37	200.47	193.79	193.39	199.29	199.68	192.59	198.48	199.76	204.33	202.01	200.44	198.54	199.24	191.33	201.27	201.28	198.75	202.51	198.13	195.6	200.32	201.95	197.38	196.52	203.21	202.11	203.19	198.66	199.87	197.36	196.67	199.81	202.34	199.62	195.47	204.94	204.97	200.37	204.68	202.68	196.66	202.37
213.94	212.68	208.6	211.28	209.67	212.22	212.94	210.57	212.96	212.47	212.7	213.74	209.54	215.34	207.31	207.08	215.71	219.91	214.23	205.51	210.95	212.92	213.96	217.65	212.19	214.95	213.6	211.2	211.55	204.97	217.03	214.42	217.05	215.74	211.95	205.69	222.27	212.07	210.12	215.95	209.61	214.06	209.38	215.1	208.92	206.27	212	207.71	213.59	213.75
201.69	201.15	195.87	196.11	204.03	201.66	202.48	203.72	193.27	194.38	200.37	197.23	193.24	208.32	209.01	199.17	203.42	202.52	203.95	205.92	206.24	201.29	196.87	197.96	197.29	200.34	197.27	203.5	201.81	195.09	194.5	204.47	197.94	200.46	196.39	193.77	200.49	191.3	198.28	200.77	195.39	199.08	205.06	202.26	202.19	192.19	203.29	194.29	204.68	199.21
212.66	206.19	206.77	214.34	204.86	213.75	210.73	207.5	207.63	205.45	208.35	207.78	209.69	211.13	211.47	205.23	204.22	210.44	205.07	208.22	205.69	206.07	206.08	205.66	209.48	207.77	211.99	207.36	202.79	212.68	209.71	201.72	201.47	208.11	207.61	210.24	209.84	208.55	210.56	201.46	205.54	209.72	206.69	214.59	208.8	203.42	208.53	209.63	206.89	207.2
200.39	199.49	204.09	203.24	197.26	194.8	196.66	195.8	203.91	203.07	197.46	200.91	202.27	197.32	202.98	200.99	192.69	196.89	191.74	204.85	204.24	198.78	202.6	201.1	204.08	200.71	203.41	199.15	200.33	202.89	206.87	201.6	201.71	203.43	200.24	197.85	195.17	205.21	206.49	201.61	202.78	197.78	204.45	203.26	196.71	202.94	201.06	203.56	194.04	201.92
201.68	200.78	197.52	200.98	206.23	201.75	206.88	200.42	206.83	202.1	196.64	203.6	199.82	204.54	201.37	197.61	203.84	204.86	201.33	200.84	201.66	197.41	205.1	198.54	207.72	200.78	207.5	199.13	210.41	197.91	208.18	204.23	202.91	202.77	205.13	198.63	200.62	205.72	195.3	205.6	202.97	196.89	202.71	204.09	200.79	204.82	208.8	194.63	204.21	200.05
208.89	211.76	210.09	204.97	212.72	206.74	206.17	212.98	207.92	213.48	217.08	207.83	204.38	209.83	207.72	210.71	210.47	206.18	209.55	206.84	206.12	211.45	207.78	208.05	205.65	207.99	201.96	213.85	211.16	210.44	207.98	209.46	211.41	209.72	205.92	209.27	208.93	209.63	208.36	211.72	211.06	210.99	208.17	205.8	211.23	207.64	204.81	215.56	209.41	204.81
198.62	193.83	203.56	196.78	201.19	201.11	200.04	202.78	199.87	195.71	199.51	196.3	197.85	201.41	202.7	201.83	199.24	207.21	200.01	198.82	202.25	195.43	205.47	203.56	200.44	200.83	199.28	206.3	195.55	200.99	202.4	200.8	197	201.23	202.07	204.81	195.84	204.16	198.37	204.28	194.08	197.77	197.67	198.98	197.88	195.32	200.64	199.26	201.37	200.9
219.97	219.26	210.79	217.05	220.6	217.41	213.75	214.96	219.58	223.16	216.06	210.99	213.55	223.02	215.64	224.29	218.45	214.75	211.59	218.7	217.63	218.28	220.38	212.28	215.58	214.57	221.62	219.08	212.11	217.45	212.86	219.65	221.43	220.84	216.39	214.54	214.51	216.36	216.4	211.07	220.82	215.99	213.69	217.37	213.35	217.07	218.46	210.45	215.5	212.97
219.08	212.54	216.02	211.33	218.18	215.17	219.96	217.52	210.42	209.9	209.63	214.06	212.05	212.14	214.14	215.96	212.52	215.79	215.61	212.02	208.24	209.23	213.06	209	215.71	211.67	208.94	214.1	214.84	207.2	217.79	210.48	208.92	211.74	214.72	223.3	214.25	207.91	216.68	211.17	215.3	216.85	217.87	212.74	216.67	208.75	215.26	213.61	212.05	208.56
199.75	203.16	194.22	196.5	201.54	197.4	204.03	199.07	200.51	193.79	201.55	191.98	196.61	198.51	206.08	201.68	200.36	202.28	196.66	201.38	201.47	201.16	201.01	201.61	201.3	200.57	201.46	198.3	200.94	196.43	202.95	198.93	200.82	199.45	204.33	201	201.48	198.19	199.72	203.81	200.95	205.24	202.39	205.35	201.2	200.19	199.92	195.19	207.31	199.94
209.43	212.36	210.76	206.77	211.71	204.1	211.48	212.47	208.25	216.29	208.63	207.41	206.82	207.48	206.62	213.3	207.82	206.85	205.95	200.88	206.73	208.9	210.05	215.91	211	208.79	210.43	209.75	208.62	207.53	209.11	207.15	208.71	212.95	218.17	204.78	213.72	210.38	203.01	217.65	212.38	209.91	211.82	214.89	211.74	214.78	206.38	216.04	209.06	206.94
195.37	199.67	202.92	209.92	199.13	204.21	195.14	194.08	197.88	196.82	204.06	196.7	200.86	197.63	192.89	194.88	196.11	199.7	196.63	200.56	198.32	205.16	193.11	197.21	199.09	202.02	196.41	194.63	205.29	200.03	198.65	196.1	199.84	197.28	192.36	201.31	195.09	203.17	196.09	196.09	196.41	199.56	197.15	197.25	194.22	195.11	195.18	194.5	202.5	202.4
209.52	207.77	216.72	211.04	208.94	214.99	206.47	205.04	207.97	203.64	204.07	201.29	208.4	211.11	208	207.59	209.88	206.93	207.96	209.94	204.74	205.59	206.66	206.33	208.13	211.43	212.61	211.39	213.47	213.09	209.38	211.21	200.85	206.22	204.28	207.03	209.95	212.65	203.55	214.99	215.15	207.25	209.99	205.02	213.16	213.4	212.65	207.74	207.76	210.99
208.79	202.91	205.41	205.02	206.76	198.83	199.39	200.56	205.68	203.74	206.24	201.3	201.55	200.61	199.32	203.68	195.33	202.28	199.66	206.86	208.6	200.9	198.15	201.16	199.53	204.48	199.67	201.5	203.38	208.24	210.85	197.45	208.44	203.2	197.64	199.49	200.71	204.79	195.32	206.64	205.79	211	197.35	205.67	205.45	197.49	204.28	211.36	201.63	209.35
218.08	217.86	223.07	212.45	220.87	222.69	218.81	213.46	220.43	220.58	214.53	212.58	222.03	217.7	211.19	213.26	218.97	220.96	217.49	215.57	216.82	223.15	216.33	217.41	218.82	215.37	216.34	218.14	218.37	219.65	213.29	215.17	217.16	216.32	220.39	213.05	215.81	220.84	221.71	220.47	208.07	215.08	214.32	219.08	221.79	221.99	212.84	218.14	219.43	218.86
207.38	210.84	210.38	206.5	215.95	209.24	210.85	209.75	213.84	209.29	207.23	206.52	208.33	211.42	209.3	201.97	208.76	203.29	207.42	209.33	207.31	206.88	201.03	209.25	208.21	207	205.42	206.3	210.96	201.65	215.23	205.4	207.88	206.24	201.27	205.07	206.41	207.28	207.97	210.76	205.74	210.06	208.1	209.93	217.1	208.34	203.13	210.49	209.05	212.13
207.29	198.47	204.69	201.26	198.66	211.33	203.9	200.58	207.55	200.33	204.68	200.71	202.83	207.35	198.45	203.02	209.74	204.08	207.48	206.32	200.8	199.19	206.33	201.63	195.85	211.94	198.69	207.55	205.75	207.29	203.47	208.21	201.45	205.8	204.08	193.66	201.49	203.42	204.51	200.34	204.16	206.56	203.18	203.41	207.71	203.01	204.38	207	199.64	203.69
206.51	209.3	201.52	198.92	205.39	203.13	212.56	206.06	208.12	197.12	199.85	203	203.9	208.78	206.66	207.48	199.57	205.92	201.08	198.98	209.06	204.57	205.76	213.68	204.91	201.73	207.24	198.68	205.87	207.04	202.4	198.18	202.27	209.13	205.12	205.83	201.94	205.9	210.33	206.71	205.22	199.65	203.2	206.74	210.25	201.9	210.51	199.87	212.19	211.99
209.17	203.44	208.57	210.27	204.52	210.6	214.15	208.76	209.94	210.38	205.98	208.38	215.21	213.4	213.07	205.01	206.63	206.16	207.68	208.88	210.96	204.5	214.24	204	213.62	207.37	207.71	208.03	208.64	210.19	205.32	214.25	203.47	211.43	209.95	211.34	204.33	209.78	209.63	212.81	209.51	208.1	209.07	210.13	212.59	204.45	211.29	206.32	204.08	209.53
217.84	215.42	216.53	217.56	218.78	216.38	214.72	216.89	219.39	214.63	220.9	211.45	219.8	219.4	218.01	221.24	216.68	212.55	211.17	219.42	216.09	216.16	220.55	212.45	214.65	224.24	213.08	217.4	212.09	219.32	218.33	215.72	218.69	220.54	219.3	207.85	216.27	221.93	218.09	218.93	215.13	219.99	216.67	213.9	219.99	216.64	216.73	214.31	211.69	218.02
210.91	206.8	217.8	214.74	208.6	204.59	215.43	213.06	205.77	208.72	211.8	211.21	205.96	211.54	215.83	205.32	214.38	213.06	210.11	211.6	214.25	211.68	208.41	211.48	207.33	214.18	215.06	221.85	209.76	211.2	212.97	208.84	214.71	213.11	216.9	217.98	216.7	215.51	210.48	213.62	219.6	217.21	211	209.51	209.69	217.05	212.55	207.62	214.09	215.85
194.13	193.3	190.81	191.55	193.14	199.68	190.4	192.83	201.26	198.7	192.65	187.22	198.05	200.4	197.98	188.11	191.83	190.32	195.74	193.88	192.37	195.7	192.96	196.5	198.73	196.89	189.96	201.28	193.78	196.61	192.78	206.18	193.23	191.66	196.09	196.66	197.94	200.02	189.96	197.13	191.29	186.82	186.65	199.62	186.44	200.8	197.28	196.01	193.65	194.37
214.5	209.83	210.72	212.63	207.88	211.77	211.22	208.94	206.41	216.82	215.55	209.29	213.21	214.52	213.7	213.82	205.79	211.01	216.61	212.8	214.06	214.88	213.86	210.27	213.21	212.11	212.79	213.5	210.91	217.37	210.09	206.15	215.26	208.14	211.4	212.71	209.57	218.19	211.97	217.99	213.96	205.47	206.35	209.55	215.1	217	216.25	210.61	208.9	207.77
218.2	207.83	213.36	219.21	210.37	212.39	216.33	210.04	209.5	213.06	213.22	211.59	212.61	214.39	213.34	215.69	213.09	217.25	216.91	210.58	215.58	213.05	214.77	214.03	209.8	210.16	212.41	212.05	211.41	213.29	214.37	209.82	210.75	211.7	212.48	208.57	212.86	215.66	217.33	214.75	210.1	217.7	208.59	210.54	215.32	217.35	215.98	216.46	211.83	217.86
204.39	203.07	205.44	201.91	204	205.34	199.89	204.9	206.39	208.55	200.43	205.04	203.35	206.64	208.2	206.11	201.09	203.58	206.97	200.89	205.86	200.89	200.96	203	205.47	195.35	200.35	202.1	201.96	200.95	204.07	208.05	205.76	204	207.61	202.51	206.84	206.87	202.61	201.59	204.37	198.63	205.3	205.67	206.88	203.97	201.09	205.68	203.16	208.65
216.75	221.53	220.95	218.83	219.35	214.64	219.69	218.48	220.39	222.77	218.11	214.4	215.76	218.1	221.91	217.55	218.65	220.99	216.75	217.19	214.02	218	214.84	221.84	218.14	213.85	224.2	222.72	215.13	217.4	214.98	215.82	216.71	217.85	220	218.43	225.47	215.32	214.37	222.21	216.82	216.93	214.45	220.8	213.73	218.05	214.36	215.85	223.78	222.55
206.3	211.25	209.49	206.4	209.96	202.88	211.85	209.21	206.88	212.66	204.16	206.65	211.94	215.77	205.87	209.68	206.53	203.71	209.26	212.86	205.44	214.78	207.79	210.43	207.74	203.84	205.13	210.74	203.57	205.4	211.7	205.56	212.22	211.07	210.81	210.61	206.61	213.98	198.71	203.71	216.28	201.6	204.09	209.53	205.25	208.46	205.26	205.43	202.69	212.48
198.47	197.42	202.63	201	205.19	200	204.95	202.15	204.8	200.93	201.53	200.28	208.85	204.29	200.59	205.19	197.99	197.84	198.94	203.43	199.56	202.16	198.63	205.91	196.75	202.2	197.38	203.93	196.69	193.4	204.32	196.16	201.4	203.06	202.24	202.85	196.21	196.95	210.16	197.53	199.52	201.14	204.93	196.46	202.26	197.45	204.04	201.95	202.38	206.44
200.12	191.5	198.12	192.43	191.29	194.28	196.76	194.91	193.27	190.57	190.63	193.65	197.57	197.06	196.16	198.97	193.31	196.91	194.74	195.71	196.13	197.59	194.9	197.44	189.85	201.91	196.21	196.34	192.52	197.6	196.51	193.85	197.02	194.57	196.26	191.62	199.96	196.48	194.55	192.81	194.93	199.88	193.07	195.65	196.43	194.03	190.58	200.5	203.33	196.94
202.26	205.8	201.7	206.84	205.97	198.62	206.62	202.55	196.08	206.16	205.81	208.53	203.67	207.32	206.44	204.21	207.17	210.64	205.99	203.55	203.94	210.38	203.06	206.24	206.62	207.05	202.63	203.28	199.71	205.35	210.49	209.56	205.16	196.83	196.79	205.24	204.52	200.82	203.25	207.24	208.27	206.99	208.28	206.14	205.1	205.2	209.19	202.16	204.56	204.07
205.89	209.19	209.91	211.97	211.52	214.42	212.45	211.99	208.88	205.81	203.05	207.46	212.33	206.47	208.36	211.62	212.63	210.46	208.81	211.83	208.39	201.6	206.04	212.2	204.93	213.71	210.74	205.17	211.03	214.79	211.11	209.59	210.02	210.57	208.1	213.9	206.75	206.58	213.53	210.38	207.45	203.52	205.96	206.26	207.48	209.34	210.48	208.03	213.76	217.64
218.5	212.97	216.64	212	213.59	217.92	212.54	218.73	218.3	206.72	215.87	215.02	218.04	209.17	212.47	216.43	216.32	211.37	214.71	221.5	213.86	212.79	206.83	210.17	211.45	207.47	211.8	215.93	214.35	212.89	209.08	209.63	208.62	214.95	210.73	209.29	217.84	214.31	214.23	218.38	220.71	213.39	210.74	212.26	218.17	210.38	209.87	217.43	212.53	212.4
193.54	200.98	201.4	199.16	200.45	199.89	205.02	197.35	199.25	197.85	197.49	201.4	199.99	199.18	195.19	202.47	205.04	198.23	199.17	200.05	203.26	201.69	201.08	196.64	201.54	202.45	198.28	199.56	196.69	204.65	201.67	201.05	201.7	201.51	197.37	194.39	195.21	202.55	196.2	200.44	200.8	199.75	205.92	193.99	197.32	202.11	196.84	200.08	205.82	195.43
206.75	207.09	209.07	208.5	203.85	207.44	208.4	205.89	208.06	206.32	207.33	207.86	208.38	211.98	207.35	213.2	204.72	204.47	206.76	206.17	204.81	205.32	208.12	206.6	210.35	207.12	204.41	207.84	202.4	207.5	205.24	206.17	216.26	211.96	202.88	213.84	207.22	202.24	203.88	205.7	211.02	207.91	203.9	209.07	202.85	210.13	215.97	205.64	205.23	210.25
209.46	202.33	207.13	205.87	209.67	209.69	212	202.02	200.04	208.32	213.52	208.03	206.95	205.02	208.41	205.25	203.02	208.7	207.76	212.2	209.78	208.05	209.86	205.41	203.83	208.23	206.27	209.14	211.01	205.66	212.47	203.83	209.29	212.88	208.68	206.92	204.53	209.36	214.71	210.19	205.43	204.03	205.28	215.39	211.64	207.51	208.28	205.46	203	214.03
217.53	207.66	216.78	209.66	208.03	207.02	206.15	207.81	211.22	210.98	211	212.72	215.95	209.62	207.3	212.46	211.18	209.17	210.76	211.08	205.98	211.47	208.82	211.41	212.65	208.43	204.75	211.03	214.33	211	207.57	207.37	213.87	219.25	208.82	209.79	205.51	208.5	210.29	207.33	207.25	206.32	211.15	217.67	215.51	209.64	205.2	211.44	214.02	203.33
199.1	192.15	193.63	198.41	197.06	197.55	193.2	200.29	197.27	191.91	193.6	194	196.35	187.77	186.15	196.13	191.08	192.07	195.92	191.15	196.12	195.73	198.3	190.97	192.67	191.1	193.78	189.62	186.07	196.85	190.17	194.61	200.62	203.36	194.42	192.08	190.69	192.23	190.88	195.92	193.35	197.56	193.06	198.05	200.92	196.84	191.24	194.16	194.41	196.5
211.02	208.83	212.83	203.38	210.39	203.38	214.94	204.45	207.69	204.56	206.99	208.34	209.44	208.01	206.82	204.21	216.25	206.18	204.5	208.4	207.84	213.78	209.22	208.79	207.7	210.86	209.51	212.59	212.68	206.4	206.88	211.44	212.73	209.32	205.19	207.06	208.83	212.62	214.95	203.62	204.76	206.52	209.64	207.98	208.98	209.31	203.58	203.99	209.09	206.41
199.67	201.82	196.74	199.15	193.48	207.75	203.85	201.67	195.9	200.84	198.75	198.97	201.1	200.48	200.42	206.72	203.68	200.65	201.76	205.11	201.09	203.18	201.8	195.22	200.62	197.43	192.95	191.51	202.8	195.76	200.64	199.33	208.32	198.77	202.1	205.54	197.56	197.05	199.72	202.15	203.6	199.97	198.88	202.05	198.76	203.89	193.77	199.28	207.45	200.42
203.8	196.97	199.64	201.54	204.02	200.19	194.01	196.08	201.11	204.87	199.81	198.87	198.15	199.26	195.94	193.14	198.98	204.61	196.37	205.06	198.41	196.22	199.91	198.76	206.47	195.97	195.77	202.12	204.48	205.56	203.12	203.63	196.63	202.36	200.34	203.52	194.38	198.07	201.59	198.94	200.06	200.4	199.29	196.34	200.09	197.68	199.7	198.51	202.44	203.75
201.83	200.16	197.58	200.44	199.59	194.65	207.55	195.6	197.37	200.87	189.04	204.41	192.78	202	206.46	204.21	201.92	198	198.52	195.22	201.06	204.77	199.23	201.78	199.41	201.99	194.05	198.55	202.5	202.94	200.83	205.4	208.14	196.99	207.7	198.43	205.8	203.22	199.43	200.7	195.54	198.2	206.34	203.02	196.14	202.61	205.65	201.95	203.2	198.2
215.63	207.91	218.41	212.5	218.59	215.69	220.27	212.97	216.98	215.94	215.01	221.98	211.43	215.17	213.04	223.88	218.67	220.33	212.85	219.25	222.19	219.81	214.35	217.36	213.16	220.01	221.65	220.45	213.73	217.12	214.43	216.35	217.39	217.95	217.51	215.43	223.46	222.39	221.01	217.66	221.47	214.42	212.8	222.34	215.04	215.27	212.24	210.15	216.98	215.1
198.41	205.17	204.57	206.19	200.54	203.88	205.78	205.07	199.81	203.98	198.59	200.98	203.61	197.03	201.39	195.66	205.12	205.16	200.44	202.16	197.18	199.6	206.36	210.53	201.33	206.82	205.01	204.72	204.89	201.04	201.11	207.5	203.38	205.99	203.92	202.8	206.04	207.54	204.7	201.94	204.84	204.47	205.79	206.81	196.29	203.46	209.84	209.6	200.9	204.06
213.38	207.51	211.21	206.53	212.19	207.37	212.48	209.84	209.6	206.03	206.46	208.31	204.95	204.36	210.94	203.39	202.1	208.18	207.64	207.95	203.51	206.78	208.62	207.6	211.43	200.38	208.68	208.18	207.88	204.82	208.91	210	215.52	205.05	206.85	209.35	202.66	210.35	211.56	204.85	206.94	206.28	210.8	201.63	210.19	198.11	208.92	202.88	209.37	210.8
195.33	203.59	200.84	198.13	197.54	200.03	200.61	196.46	200.11	202.66	196.6	199.45	202.98	195.5	201.71	197.72	202.63	200.43	200.54	200.66	198.82	208.54	204.38	195.21	200.38	196.97	195.62	198.93	206.17	206.86	198.55	200.32	194.73	203.66	203.2	199.9	200.6	201.01	194.77	200.71	204.6	200.93	204.79	195.66	195.04	204.2	199.13	208	198.38	198.37
215.61	216.82	210.34	212.28	206.86	214.76	218.62	209.78	210.71	209.82	215.05	209.17	214.33	214.36	211.98	211.9	215.64	219.24	210.99	217.36	208.57	209.31	211.34	206.84	212.29	211.91	212.15	211.06	214.22	217.82	219.7	210.5	206.3	218.47	211.65	219.94	212.01	213.61	213.64	215.96	209.74	217.46	210.17	218.57	211.09	215	208.42	216.18	214.54	216.73
209.23	208.63	202.55	204.72	205.98	198.38	208.14	206.75	213.82	208.74	207.08	204.43	205.33	209.92	201	206.94	208.22	203.4	209	207.67	209.62	206.88	209.4	207.5	208.22	206.82	206.36	211.23	205.18	203.79	207.33	210.87	212.14	205.46	204.13	206.7	211.16	210.36	205.92	201.34	210.52	205.92	207.93	207.2	202.17	207.65	210.81	205.84	207.43	207.52
211.15	208.39	208	214.17	216.34	209.54	215.97	218.75	208.12	220.34	209.13	214.87	218.36	208.04	210.74	213.57	216.67	207.2	214.62	210.55	209.9	210.66	213.05	212.52	215.74	210.69	208.54	212.74	211.15	205.77	212.64	214.2	212.85	216.43	211.19	208.8	207	213.72	209.92	213.96	210.13	212.27	205.41	207.94	209.37	207.65	205.15	216.92	216.31	208.81
205.72	208.62	205.19	208.51	209.9	200.29	208.07	205.04	204.83	209.88	208.24	204.53	210.71	209.16	208.59	209.15	211.64	200.16	209.44	209.57	207.24	212.01	207.36	201.24	204.82	209.61	209.12	204.95	206.27	208.06	205.42	212.49	207.19	206.29	202.41	217.62	206.67	208.04	210.11	210.3	210.09	203.52	206.6	199.89	210.36	211.67	208.65	202.6	200.5	202.58
207.77	214.91	216.16	214.41	212.09	212.63	213.67	209	214.36	212.57	206.47	206.43	212.3	217.61	217.87	209.43	216.61	214.06	214.89	220.36	215.98	216.82	210.81	214.94	213.44	217.72	209.91	205.46	218.02	206	211.33	209.75	218.67	209.6	203.83	216.78	214.46	211.44	211.47	209.52	213	215.74	207.81	212.31	212.39	212.89	211.37	208.72	213.53	210.39
208.14	209.5	214	211.97	209.62	206.32	209.99	208.07	211.25	210.96	206.08	209.22	208.22	208.61	207.61	210.66	203	207.43	207.81	204.12	208.46	211.73	212.52	207.3	204.07	218.5	207.24	208.3	212.94	204.15	206.9	205.1	203.06	215.83	207.66	209.13	210.23	211.46	212.36	202.38	213.93	209.29	209.82	213.3	209.17	204.58	211.32	208.07	209.22	210.66
219.52	212.95	202.97	214.22	211.71	207.95	216.16	212.54	213.69	214.18	209.83	207.68	212.05	212.09	209.05	214.94	208.61	210.48	211.69	217.73	207.98	205.35	215.24	208.96	211.06	220.51	211.78	214.98	217.43	215.56	212.16	213.95	207.43	216.36	203.66	207.52	208.99	211.45	215.81	209.49	218.04	214.9	213.05	208.06	209.98	210.62	209.1	205.79	206.91	205.87
209.51	211.15	199.87	212.12	204.57	204.68	211.19	208.28	203.27	216.71	210.26	217.99	212.33	209.69	206.88	205.7	208.35	205.96	207.2	205.99	203.32	202.02	213.23	213.49	204.47	209.28	203.2	205.15	205	205.22	206.43	210.7	207.63	206.73	204.3	209.27	208.39	215.4	206.29	215.9	210.48	210.59	211.38	209.94	211.58	203.99	204.78	205.8	203.4	206.63
202.32	203.31	201.52	203.03	208.22	211.31	203.22	203.24	203.92	204.23	202.58	205.27	200.48	205.08	204.33	204.06	204.77	204.87	207.93	202.73	207.34	200.75	202.53	206.38	204.26	211.22	200.79	208.52	206.21	203.23	207.15	204.89	206.57	203.08	201.26	204.07	204.87	211.28	205.64	199.71	206.72	211.82	205.54	207.59	205.82	199.31	203.17	204.48	212.6	209.38
217.12	219.97	216.34	212.34	209.57	221.77	215.71	218.27	211.78	216.23	216.85	221.03	211.78	210.79	219.01	219.02	211.1	213.1	213.85	219.99	221.21	220.33	226.39	207.77	218.63	217.79	215.56	223.14	215.91	213.33	220.48	223.6	216.6	216.19	212.41	207.72	219.79	218.18	210.13	218.92	215.56	219.1	215.84	211.46	210.97	216.14	213.4	208.23	218.14	221.76
198.77	190.7	193.76	191.6	193.18	195.97	190.8	196.07	195.04	190.42	191.76	193.61	192.47	195.92	198.03	197.72	188.88	194.6	191.87	193.32	194.04	186.7	198.45	191.62	194.73	196.78	191.92	195.09	203.04	193.6	199.12	201.16	184.83	191.2	190.18	192.88	199.17	194.99	196.78	193.55	198.73	196.07	190.15	196.22	198.02	196.6	201.26	196.29	196.26	200.41
218.13	224.55	215.49	209.66	214.34	208.22	223.67	215.42	212.08	219.36	219.71	217.4	208.48	216.21	213.27	212.69	220.21	219.36	220.94	218.14	222.03	213.67	217.03	212.5	218.05	217.98	209.77	219.25	211.5	218.67	220.32	215.55	216.6	219.96	213.98	219.33	218.65	216.72	210.69	219.26	215.82	217.34	217.04	217.53	222.94	217.52	210.37	219.53	213.59	219.49
203.94	201.98	207.28	204.65	204.85	205.64	203.02	208.51	202.69	201.55	203.99	205.73	206.41	204.76	209.28	209.26	202.39	203.8	200.12	204.13	204.92	200.64	210.86	205.37	201.41	204.61	203.72	200.32	201.21	205.8	207.38	197.37	205.06	198.69	203.49	205.16	201.98	205.29	206.33	204.66	204.63	206.41	206.53	198.24	206.62	207.2	203.4	212.51	208.82	199.18
202.11	199.91	203.13	200.01	198.25	198.9	193.94	205.37	199.15	199.87	202.23	202.27	205.61	198.55	199.24	206.74	197.2	200.74	204.48	202.96	208.1	205.74	203.44	200.88	198.41	201.55	207.97	198.72	207.93	201.81	201.07	200.9	208.31	202.94	203.15	204.09	202.65	199.06	208.67	202.41	200.17	200.98	199.99	206.77	202.58	202.28	199.32	196.92	193.98	199.62
199.06	206.63	202.13	203.49	204.53	207.33	206.7	202.7	207.46	199.01	194.68	200.22	199.51	207.27	201.26	203.78	203.52	201.53	208.65	204.04	206.41	199.26	206.46	201.99	199.11	196.79	203.19	197.82	206.12	206.75	203.28	202.25	203.66	204.4	201.98	206.22	198.17	199.62	201.64	208.56	197.69	204.9	203.79	204.45	202.25	201.02	204.26	201.06	200.01	193.26
207.85	203.12	210.91	208.56	214.8	206.26	211.32	210.26	210.38	213.23	206.2	210.82	206.59	212.01	210.08	209.05	204.67	212.74	218.97	205.72	210.8	207.6	205.84	216.33	210.99	210.18	211.72	203.72	212.13	208.23	205.75	207.63	214.27	205.01	207.81	210.37	209.46	212.36	205.47	211.58	212.89	204.77	208.9	211.76	205.56	213.99	206.96	206.11	206.21	209.74
202.85	212.36	209.33	206.56	208.19	204.25	206.26	204.78	213.31	206.65	211.78	209.52	213.17	211.21	205.3	210.41	206.94	206.93	211.97	210.94	210.52	211.75	209.08	209.96	205.5	206.23	211.59	209.06	205.31	205.23	213.25	205.91	206.55	211.35	206.6	208.05	212.93	206.94	202.24	208.02	208.65	210.02	211.04	214.47	208.36	218	205.77	213.59	212.29	209.55
209.51	205.01	210.48	208.43	205.88	207.84	208.25	210.86	207.48	211.93	205.65	211.07	211.88	202.53	203.61	210.71	214.24	210.61	214.97	209.71	215.69	208.41	208.46	205.94	209.36	199.67	206.75	213.23	205.66	210.6	209.38	208.05	207.52	204.93	208.48	209.93	208.35	208.52	206.75	207.43	205.8	210.43	216.58	203.95	210.96	210.79	214.61	213.66	206.3	207.61
202.11	202.85	203.86	202.45	195.21	207.45	204.04	205.9	201.76	208.25	208.51	196.11	207.05	199.52	204.81	205.18	208.56	204.86	202.5	202.98	203.08	205.76	197.64	205.45	206.31	203.36	209.06	205.17	207.99	206.26	206.08	202.15	209.01	205.02	196.07	208.58	205.14	202.35	201.38	209.31	208.22	208.36	212.41	210.59	201.52	203.72	206.27	204.47	209.41	204.07
216	223.48	214.99	218.01	216.9	216.99	221	209.74	218.11	214.25	219.21	217.06	224.16	219.68	217.46	214.62	213.86	216.17	216.51	215.58	218.32	219.63	219.95	208.9	207.78	217.89	219.12	226.27	217.98	213.61	218.25	216.77	215.64	219.98	220.72	218.5	217.91	218.64	215.43	214.42	219.14	216.68	211.37	220.54	217.75	217.8	216.6	209.65	218.15	221.95
202.92	205.51	210.57	204.31	212.18	210.67	211.6	206.09	211.78	211.47	211.79	205.41	209	211.43	209.83	207.02	209.57	213.61	209.82	213.61	211.34	215.2	207.11	208.85	202.34	204.2	210.25	215.91	208.59	213.03	207.39	210.07	216.81	209.82	207.57	213.19	211.17	209.59	209.1	209.94	214.54	211.6	205.97	209.17	206.89	206.32	209.71	215.65	206.63	207.74
200.3	207.39	198.68	205.87	205.31	208.26	207.65	206.23	203.72	203.47	210.65	198.91	200.38	208.64	206.35	203.53	204.91	211.62	208.32	206.3	194.35	199.65	206.29	204.43	202.85	206.24	204.49	210.49	205.48	205.2	200.03	206.46	206.3	206.45	202.74	211.04	200.34	215.67	204.27	199.66	213.56	202.81	205.02	206.42	205.99	201.01	204.35	203.81	204.55	204.45
206.41	213.47	196.15	206.85	214.34	211.53	204.73	208.2	204.83	204.71	203.23	207.49	209.59	202.64	209.19	208.16	219.29	210.53	209.51	205.21	206.16	206.73	212.26	203.39	209.58	210.81	215.68	205.18	209.04	212.19	204.95	207.95	211.83	205.35	208.1	207.89	209.35	209.57	210.64	208.46	208.13	208.25	205.98	212.35	209.38	212.72	208.51	206.1	214.4	212.52
205.86	209.8	203.46	202.45	204.9	208.23	205.98	204.39	208.71	207.37	206.51	203.31	207.26	203.96	209.83	208.11	208.35	207.4	206.57	206.81	210.31	208.82	207.77	206.72	205.9	205.33	210.65	206.71	206.85	204.32	207.61	208.95	206.19	206.02	208.73	201.07	204.2	206.8	202.26	208.25	209.26	212.78	214.9	212.34	205.03	211.63	208.72	205.39	216.56	207.93
211.74	219.85	220.11	220.34	217.9	207.41	222.84	214.77	214.27	220.94	222.13	219.8	220.49	218.99	221.94	213.59	219.67	223.22	216.34	218.72	215.58	212.82	217.21	215.66	217.19	215.96	216.36	217.34	211.09	218.48	223.29	219.42	219.22	219.33	222.47	214.45	220.08	215.68	214.93	218.41	224.77	217.2	219.75	216.44	219.04	218.17	222.1	217.21	214.82	217.34
211.01	209.98	210.76	211.95	203.99	214.84	207.4	210.91	212.45	209.1	211.45	210.55	208.24	206.59	212.87	206.93	200.52	211.02	208.35	208.25	205.96	204.66	211.91	210.63	210.91	204.23	204.62	207.56	206.36	208.85	206.1	208.12	204.27	206.69	205.98	211.47	217.92	216.01	213.32	209.75	206.75	211.68	207.47	201.42	206.94	211.43	212.06	206.31	203.45	218.91
199.9	200.54	208.4	204.17	201.02	202.22	202.16	201.56	205.25	204.43	199.62	199.52	205.74	205.77	203.95	200.9	200.19	197.42	195.65	203.08	198.39	202.62	200.56	204.93	204.82	207.41	194.85	199.52	202.79	193.74	198.9	201.13	202.85	200.16	206.64	208.8	202.1	199.02	202.81	205.26	198.02	199.45	205.23	203.3	201.06	197.47	201.4	204.9	205.36	200.83
211.53	205.75	210.04	211.14	207.71	200.69	211.83	208.36	206.88	205.56	206.28	207.96	207.64	205.76	208.24	201.31	210.08	205.48	208.32	204.1	203.48	201.1	211.45	203.28	203.59	211.68	206.36	204.13	204.85	210.87	208.3	212.23	209.59	212.52	214.5	212.62	206.06	208.21	204.55	206.72	204.79	210.51	208.71	212.5	205.93	200.06	212.33	215.15	209.9	207.53
195.62	197.39	196.74	200.97	200.46	196.63	200.57	201.23	199.42	205.93	195.46	197.44	191.5	199.47	202.49	197.89	199.87	201.19	197.43	200.7	194.77	198.66	199.93	203.88	198.37	204.29	201.51	195.13	203.21	191.79	199.58	196.87	195.58	203.05	196.29	202.53	193.95	201.72	197.87	197.58	193.12	191.69	199.86	198.5	195.5	209.83	196.71	195.67	200.48	197.03
210.67	211.47	210.58	212.42	209.47	216.32	216.03	211.24	214.73	214.58	208.62	209.86	216.22	209.97	214.54	208.51	213.27	217.61	208.45	209.06	211.5	203.56	208	212.06	212.97	209.39	210.65	214.69	219.62	210.12	219.49	208.1	209.38	208.95	208.89	215.86	206.04	214.13	213.28	214.84	207.51	210.75	211.42	209.93	218.17	206.76	210.95	216.69	213.28	209.73
210.22	217.93	211.49	217.55	214.82	210.59	214.56	216.51	209.31	204.89	212	216.86	214.91	210.28	208.24	219.8	217.34	212.01	212.24	211.99	209.8	208.51	204.18	211.73	209.67	208.14	210.93	215.35	213.4	210.15	211.7	201.54	210.03	214.04	211.56	211.86	212.01	213.1	209.07	210.89	206.14	210.01	211.82	210.11	207.28	212.73	206.75	207.66	214.31	215.51
203.37	203.66	205.39	202.66	204.98	196.46	199.42	202.72	197.75	207.12	202.03	202.36	202.97	203.42	209.52	194.79	207.17	206.46	201.27	210.65	204.51	203.47	199.03	199.77	207.37	206.86	204.35	201.06	205.27	206.77	203.33	203.02	206.72	210.13	207.95	198.15	197.97	203.62	197.73	198.76	199.12	204.18	207.27	205.45	208.85	202.38	201.04	200.73	201.48	197.71
205.31	209.3	209.41	216.3	212.6	209.85	214.75	212.03	213.38	206.99	211.62	211.26	212.02	211.54	210.96	211.84	208.93	217.15	215.56	217.91	220.31	216.65	210.8	213.79	217.59	207.33	214	214.08	212.55	212.5	209.15	210.56	206.9	214.13	212.6	209.31	219.05	209.3	211.99	210.8	212.58	210.4	214.67	216.18	209.42	212.88	211.81	212.32	211.08	216.29
208.8	211.19	213.62	206.61	214.55	209.02	208.95	211.57	210.95	214	215.19	211.96	210.4	212.13	208.51	207.48	210.74	218.24	206.45	213.91	212.42	214.85	213.18	216.23	210.21	211.38	214.1	214.39	211.01	212.4	203.29	212.01	207.88	212.45	214.11	211.04	208.16	214.26	213.09	206.87	211.18	209.89	210.17	207.89	208.63	214.42	211.68	212.41	208.7	205.21
213.91	219.04	213.62	217.28	218.41	216.2	222.56	223.3	218.45	215.51	216.1	210.79	209.44	215.41	221.48	222.29	215.88	224.32	220.09	216.4	219.92	215.95	217.02	223.42	217.42	216.48	218.48	211.7	211.67	221.4	223.63	215.09	217.51	218.26	220.86	215.82	222.75	221.61	218.81	213.23	219.92	217.21	222.59	217.15	218.96	219	218.56	225.65	222.87	222.01
215.36	218.03	212.56	213.21	211.88	214.22	217.35	213.01	211.12	214.71	212.03	214.97	215.66	207.76	209.18	205.69	211.25	215.45	208.31	207.53	210.25	209.14	211.56	213.67	213.51	210.99	215.83	216.31	213.34	218.06	207.31	205.95	210.66	212.67	214.69	207.33	210.97	209.18	209.9	209.61	216.1	206.04	208.09	214.43	218.15	215.83	215.43	214.61	207.82	209.78
216.16	213.33	210.51	212.21	211.7	206.43	207.07	211.73	209.41	217.26	209.18	207.14	209.84	215.26	218.37	208.35	209.36	214.42	212.57	214.29	208.96	210.29	210.95	208.77	214.88	219.48	207.35	213.09	217.07	211.79	217.67	203.21	216.18	215.58	210.96	206.22	206.8	212.66	215.71	215.41	216.65	206.42	215.31	213.75	209.25	208.37	211.05	209.38	204.63	215.92
202.03	202.15	206.21	208.1	198.8	200.38	202.62	207.09	207.83	207.69	203.18	206.5	203.82	199.97	198.05	199.91	202.03	209.59	200.05	200.5	202.99	198.87	203.3	206.1	201.99	210.31	200.6	206.99	201.34	204.92	204.92	204.98	212.78	206.52	202.87	201.31	200.26	197.43	198.8	204.47	201.22	201.61	201.67	201.33	207.72	206.48	204.66	208.48	212.35	198.01
201.23	199.16	215.19	200.41	208.7	198.34	193	198.72	197.48	201.3	206.15	205.17	199.98	195.68	207.43	207.33	204.89	200.68	206.36	197.59	204.84	201.78	206.59	204.18	209.01	202.29	200.49	198.26	197.54	198.7	205.74	202.35	205.97	205.75	203.57	208.48	205.09	201.3	204.29	200.3	201.6	200.4	202.48	203.75	203.32	206.81	203.68	200.74	205.77	206.49
213.04	220.59	214.33	212.98	211.04	214.93	215.18	208.19	212.37	204.4	211.67	215.81	213.46	209.85	218.19	213.75	216.39	206.95	208.38	211.2	216.86	207.89	209.53	205.93	209.6	209.32	212.41	209.9	212.48	207.25	216.36	215.06	210.24	208.08	207.06	213.93	212.81	206.69	213.12	210.94	204.73	209.79	214.73	207.43	217.54	213.53	209.35	202.66	215	208.29
208.91	211.88	215.08	220.64	210.33	219.56	211.41	210.45	206.66	210.87	215.17	213.12	208.69	210.26	217.28	215.14	220.21	217.31	211.92	208.32	217.13	208.7	209.05	213.61	213.81	215.27	215.83	215	210.25	211.9	219.83	216.7	215.16	208.94	207.65	208.97	211.23	212.77	209.23	212.96	213.94	209.66	211.01	216.13	211.16	210.67	210.52	211.49	210.31	216.25
201.81	212.86	200.56	208.81	206.48	206.05	201.83	210.49	203.82	210.85	204.35	205.5	200.94	215.93	201.97	209.68	204.39	203.99	204.68	204.82	198.16	204.81	207.23	202.95	200.36	202.58	202.35	206.85	199.16	203.04	200.86	209.13	202.44	202.19	205.08	201.44	212.03	201.56	203.31	211.3	198.96	205.83	195.12	199.36	205.97	203.72	201.04	202.56	207.72	201.05
200.63	206.89	205.93	196.87	201.45	206.92	199.89	204.86	197.18	204.93	194.75	198.29	195.98	199.93	205.47	202.29	202.14	203.65	210.56	202.65	207.19	207.52	207.35	207.08	198.27	197.46	203.03	196.12	196.45	208.12	202.03	206.08	201.85	203.05	203.66	206.27	198.72	198.81	203.18	195.3	199.29	203.29	204.75	204.51	200.19	202.82	199.02	208.65	202.52	205.38
219.55	214.25	217.77	217.71	218.46	216.29	213.18	217.63	210.94	217.39	219.53	216.13	218.26	211.07	215.35	215.01	212.33	217.45	222.19	216.17	216.36	210.59	217.65	221.21	213.63	222.94	217.55	216.3	214.23	216.58	216.76	217.68	219.44	221.58	217.59	216.75	215.77	215.02	213.73	222.01	219.6	214.58	209.79	218.77	220.58	215.89	214.05	216.58	222.7	212.32
214.78	209.82	206.59	209.54	207.83	210.26	211.54	210.88	209.51	214.41	217.57	209.71	206.59	213.98	212.62	219.67	213.37	215.88	208.3	208.51	219.66	219.07	214.26	212.96	210.13	216.75	212.19	211.7	209.7	213.17	210.72	211.15	207.86	210.31	212.5	218.57	209.62	216.09	213.03	210.27	211.44	206.8	210.67	210.71	206.53	209.02	210	214.36	207.16	207.03
212.47	214.19	207.95	212.77	207.35	208.24	213.06	212.33	212.82	205.71	209.47	211.89	211.26	206.73	214.41	207.26	211.89	209.08	215.52	210.37	206.35	210.35	214.95	220.53	209.49	211.72	218.27	209.05	213.56	213.23	207.41	210.15	212.17	211.18	212.22	211.8	206.36	211.09	211.71	221.94	209.71	210.82	214.77	211.85	209.77	208.49	214.36	205.89	210.87	218.97
220.68	212.69	215.06	211.46	212.47	218.44	204.3	214.1	213.3	213.01	215.23	213.39	214.29	215.85	215.85	211.91	220.54	218.39	220.29	212.45	213.38	219.99	222.9	212.49	217.18	215.72	206.7	223.89	213.17	210.29	217.04	213	206.28	214.15	206.42	217.84	216.65	210.2	214.88	211.3	213.22	217.33	213.95	211.25	215.33	208.28	212.89	217.01	214.05	216.9
205.59	204.09	206.21	202.92	201.21	206.47	202.45	198.98	200.91	209.41	208.2	205.5	200.77	206.07	199.24	205.98	205	200.68	206.13	200.88	209.09	196.92	205.89	204.3	208.64	207.2	202.11	205.78	198.02	205.06	208.71	203.15	199.27	198.65	207.32	209.66	205.64	206.45	201.67	208.92	205.84	205.49	201.1	202.96	198.82	202.1	206.82	208.61	208.48	205.79
210.43	210.78	204.05	203.76	202.28	211.05	215.69	214.69	201.44	203.9	200.15	205.88	206.77	215.39	214.89	213.91	202.5	206	210.31	210.53	210.7	214.18	204.07	204.12	211.86	213.84	207.78	209.36	210.08	203.93	213.23	212.84	211.42	210.19	207.14	204.55	214.07	209.91	211.2	205.61	208.85	206.61	205.5	204.43	211.84	210.35	205.98	210.55	218.19	209.34
207.22	204.28	203.85	205.4	203.81	198.77	201.03	208.29	207.69	199.79	212.1	205.87	209.01	204.26	214.93	202.33	205.21	206.57	210.38	207.17	207.87	203.82	210.1	207.14	204.55	200.63	205.8	200.13	203.56	204.99	207.6	203.49	207.82	208.17	196.18	214.43	208.37	204.94	205.09	203.8	208.39	211.19	204.48	208.62	208.67	209.2	205.34	208.36	201.63	205.1
220.65	214.9	212.6	215.88	215.64	217.73	216.57	221.08	218.38	219.55	220.85	219.89	213.26	215.42	220.62	213.92	211.76	221.44	215.21	214.27	218.32	219.19	221.15	217.12	219.78	212.47	216.75	219.31	215.05	218.05	215.77	226.49	216.36	218.21	219.75	213	215.52	215.16	218.91	218.39	219.91	223.04	212.78	212.16	215.51	212.84	213.43	220.37	214.21	220.34
206.73	209.24	206.93	205.65	208.67	207.26	207.28	203.8	206.26	212.53	205.49	207.4	202.15	212.62	209.34	210.37	204.54	198.26	205.86	208.82	208.62	203.98	201.31	207.2	207.93	214.13	207.09	206.23	201.74	205.05	203.15	206.04	203.74	203.53	203.05	199.96	208.65	203.19	212.56	205.04	208.64	200.83	208.86	204.35	205.29	205.68	207.28	208.99	204	206.33
223.76	218.54	213.36	218.65	217.62	213.06	212.99	213.31	222.47	219.13	211.51	217.32	217.11	214.15	217.99	213.44	219.19	209.4	220.45	227.42	215.78	214.15	214.87	217.67	214.32	214.22	216.92	215.87	218.61	215.14	215.68	221.1	218.53	214.61	219.8	221.63	218.41	216.63	219.3	220.13	212.43	216.06	210.48	216.16	212.18	211.93	217.07	219.88	218.3	214.86
209.43	204.28	197.33	199.04	199.7	196.04	196.31	200.09	196.78	200.6	200.11	202.86	203.79	202.15	201.73	204.48	196.09	197.06	194.78	195.95	200.47	198.88	198.7	204.17	204.01	201.42	200.54	202.84	201.2	202.27	201.43	200.35	206.03	200.08	199.42	198.62	201.22	194.59	202.89	198.99	200.7	202.93	197.62	201.72	195.42	196.24	199.72	206.88	203.44	196.93
200.04	203.23	204.81	206.77	203.22	203.05	202.76	198.44	202.57	204.35	203.35	199.38	209.58	198.87	203.03	196.1	207.87	207.58	197.47	195.25	194.57	200.42	200.16	198.15	200.29	203	199.2	198.86	200.68	200.67	202.01	206.83	203.15	199.71	196.81	203.3	203.13	198.01	203.63	208.23	204.64	199.35	200.44	205.41	203.1	209.83	202.17	199.57	200.2	203.29
209.04	206.59	207.09	215.01	208.76	211.87	202.75	204.36	211.73	211.66	213.43	210.17	212.2	211.48	212.72	208.94	208.49	204	212.27	212.85	208.57	210.75	206.33	209.22	205.94	207.01	209.05	207.37	202.99	209.48	208.65	210.28	209.62	206.4	207.69	205.29	214.19	214.79	211.07	208.67	219.17	206.47	208.66	207.36	212.65	214	207.83	202.12	215.19	207.55
200.4	202.76	212.06	210.13	207.45	210.37	213.18	207	205.63	202.27	210.39	208.93	211.88	211.23	206.6	209.73	208.9	203.36	205.76	215.22	200.17	205.15	209.46	204.89	203.69	205.21	205.96	210.77	216.83	212.17	209.51	206.17	204.43	212.28	205.85	204.69	209.2	202.26	208.39	209.65	208.83	210.1	204.39	201.83	208.69	207.76	206.63	200.17	210.17	212.26
212.76	218.46	216.71	205.27	210.84	205.89	208.38	214.13	210.8	211.1	212.11	207.34	219.6	210.33	216.76	207.95	216.08	219.69	215.54	219.16	213.27	215.65	217.44	213.72	217.9	214.67	217.25	215.37	204.51	220.48	214.64	219.14	214.4	210.24	220	210.1	213.05	212.59	212.35	212.83	211.92	220.07	217.09	215.24	210.54	215.61	215.5	212.47	210.8	216.08
209.12	209.1	213.34	208.8	210.09	206.24	206.04	212.03	208.77	209.18	201.71	199.4	205.82	208.07	211.22	205.01	209.96	208.37	209.08	209.58	210.62	208.89	205.73	207.23	205.31	207.7	205.77	214.86	197.36	211.56	210.14	210.22	204.22	206.12	207.01	211.79	206.46	209.72	208.82	210.81	213.32	212.68	211.01	208.33	198.53	214.66	209.87	214.34	198.15	207.66
218.4	217.32	216.61	212.53	210.08	204.44	213.17	213.32	215.42	217.43	216.46	213.84	211.61	213.8	217.19	218.63	212.28	209.2	209.83	212.09	209.9	215.32	212.2	214.08	214.89	210.72	215.52	215.23	214.54	210.44	208.8	216.67	210.88	208.33	210.35	217.83	202.94	216.35	219.34	207.46	214.93	212.59	213.77	211.37	215.49	215.71	215.4	211.95	213.02	211.66
212.97	214.55	214.66	215.11	207	212.52	212.03	213.43	209.36	205.7	208.53	210.1	203.8	211.28	211.45	209.9	208.23	202.73	215.79	203.95	211.72	215.3	203.39	208.63	206.12	207.47	204.85	211.01	204.34	208.98	207.37	208.2	212.61	206.29	201.57	211.22	205.05	208.22	210.97	205.35	205.65	202.38	208.4	205.88	206.63	208.23	212.52	206.47	204.21	212.73
217.12	216.64	212.05	215.4	209.84	210	214.64	206.76	207.28	211.39	215.8	214.92	219.04	211.73	209.65	212.37	213.17	214.15	215.43	209.74	216.26	210.61	215.89	210.57	215.66	210.05	213.64	214.82	217.99	217.22	211.95	213.18	210.88	212.39	208.91	213.34	205.44	208.91	207.44	211.53	223.48	218.53	206.74	215.68	218.9	215.79	210.92	216	213.55	209.45
206.27	202.09	206.47	207.19	202.12	209.63	211.36	206.53	206.49	206.44	210.63	197.42	209.65	210.43	204.62	201.87	205.73	212.38	206.87	206.59	207.32	206.37	205.29	209.56	205.25	202.7	210.55	203.99	205.08	206.98	205.01	207.76	204.08	204.8	199.45	203.62	201.68	208.32	208.74	202.95	207.72	203.66	203.04	199.06	202.96	212.35	209.53	209.6	202.42	210.16
202.89	206.27	194.44	203.49	196.98	201.58	196.76	194.33	189.42	200.57	198.82	199.22	203	204.08	205.69	200.91	203.1	200.48	204.81	204.25	193.47	193.2	199.39	202.38	201.1	200.03	200.6	197.67	200.63	194.98	197.15	196.61	202.79	203.02	200.38	193.1	203.06	197.86	198.94	194.09	197.86	202.48	196.36	196.29	190.25	197.46	198.67	196.42	202.4	192.49
192.48	189.71	190.96	191.83	196.47	196.66	196.24	188.85	201.09	202.56	198.03	196.57	194.38	193.27	193.17	192.28	189.43	196.34	195.79	196.18	195.85	192.69	192.42	196.73	196.7	193.17	194.31	195.29	196.72	199.16	192.11	192.46	198.52	191.53	189.31	193.66	192.65	191.53	195.16	194.99	190.67	194.81	189.08	192.41	193.65	191.5	197.54	194.62	196.77	188.52
207.13	196.09	198.14	202.82	200.96	198.87	197.24	196.72	201.91	203.08	204.05	195.91	201.47	201.52	205.35	201.22	207.03	205.36	203.59	197.77	196.93	198.75	201.02	204.08	197.62	199.67	200.3	203.16	205.44	194.04	203.82	198.58	203.77	193.99	201.03	202.17	198.7	201.83	203.09	207.95	197.74	200.46	202.28	200.1	200.56	197.95	202.08	196.65	197.77	201.82
197.65	202.91	206.78	196.86	200.65	203.98	202.27	207.49	201.64	197.02	193.8	196.84	202.05	208.95	205.67	205.83	204.27	205.68	205.99	205.27	200.38	207.89	200.31	209.88	199	200.92	204.42	205.35	203.66	207.3	207.52	208.99	198.66	197.91	198.18	200.64	208.42	201.94	204.73	203.67	208.98	208.86	201.19	209.2	203.5	208.71	202.98	200.88	202.98	202.46
212.47	213.77	212.06	213.41	213.12	217.26	217.41	213.46	217.73	206.44	212.79	213.04	210.18	212.1	219.01	208.11	212.37	216.48	213.08	208.75	209.27	213.86	215.79	215.79	210.89	214.05	211.46	215.87	211.41	215.19	210.24	208.28	210.66	211.11	213.76	208.81	218.91	213.78	214.93	211.84	216.37	213.61	206.16	209.06	218.56	207.04	211.17	209.76	212.63	211.63
208.26	203.1	207.19	214.36	212.66	209.66	207.99	204.51	208.1	206.82	206.77	210.03	207.71	203.7	218.61	208.33	210.21	208.04	207.59	203.27	207.55	208.23	196.13	214.86	206.61	211.39	209.04	207.57	213.29	207.06	209.36	210.38	202.16	211.64	206.51	211.22	211.26	208.96	210.91	208.38	209.89	212.29	207.59	206.3	214.31	209.12	204.78	210.65	199.43	207.52
200.63	198.59	206.43	201.87	204.78	201.81	200.14	201.1	210.86	206.1	203.85	204.16	201.66	207.54	203.71	206.93	201.08	204.74	209.52	204.2	199.3	197.54	202.58	203.48	205.84	203.4	202.02	200.74	209.56	201.26	207.31	204.1	199.02	197.18	204.5	202.05	202.17	197.58	202.85	204.31	204.02	206.15	207.69	202.97	200.75	198.63	202.51	202.47	202.25	207.5
201.7	205.85	202.9	197.86	201.68	199.4	202.4	201.43	204.17	198.5	199.98	205.27	198.65	207.77	202.32	200.93	204.91	207.32	199.15	202.17	208.55	198.69	201.03	204.34	199.57	203.86	200.1	204.1	204.03	202.28	201.35	199.23	200.92	203.22	201.61	209.23	206.67	198.78	194.35	202.91	203.65	201.99	205.66	200.36	202.86	205.57	199.52	202.76	200.95	206.5
211.39	203.56	213.34	212.59	209.82	206.71	205.38	210.72	205.71	209.78	213.31	207.3	212.63	213.87	210.82	213.25	209.35	206.57	214.48	208.38	211.54	207.34	211.96	213.62	220.55	211.49	210.73	207.87	216.33	217.01	210.17	204.58	212.58	209.71	213.3	211.8	211.45	209.34	212.78	214.79	214.62	208.19	213.25	219.3	214.54	210.41	222.74	217.29	207.46	207.85
206.7	208.03	210.59	205.24	206.62	198.71	197.52	205.84	205.41	214.15	211.06	204.76	207.4	202.22	210.36	203.34	205.87	206.12	202.29	205.12	201.25	207.35	203.71	205.96	205.1	201.39	212.01	205.65	199.04	204.29	198.7	198.38	213.35	208.63	208.84	209.93	206.27	201.61	209.12	205.6	210.25	201.97	206.09	203.48	208.19	212.21	213.79	209.66	209.89	202.95
201.77	210.04	205.76	204.01	208.7	209.51	211.8	220.21	209.51	207.88	202.9	205.92	212.25	206.03	212.54	208.66	203.67	210.76	209.93	214.21	202.62	210.48	215.9	209.18	208.98	210.95	207.96	204.82	211.1	214.24	213.88	203.75	200.51	211.11	211.84	204.25	207.27	213.2	211.55	208.63	209.41	205.38	212.28	205.73	207.35	207.49	210.73	206.05	209.94	206.84
201.16	208.11	205.61	207.59	207.38	206.74	201.61	207.76	204.59	205.94	201.89	206.18	204.22	207.36	212.95	209.06	207.22	202.54	199.31	210.97	205.36	200.09	203.5	200.19	207.06	203.34	204.21	204.72	202.3	209.79	208.88	203.69	209.86	198.24	204.1	200.16	205.31	202.02	203.7	202.78	212.98	207.42	207.09	204.95	209.26	204.94	201.89	201.46	204.91	205.05
208.18	213.14	213.57	207.92	213.72	203.95	207.14	203.81	216.59	215.17	219.11	211.91	211.91	217.02	207.11	215.19	212.31	216.01	215.2	207.32	207.18	214.29	210.2	215.88	210.93	212.04	209.82	208.42	206.84	209.28	209.29	211.96	208.76	214.46	217.18	212.28	214.54	213.15	204.28	212.95	210.31	208.87	209.58	204.53	219.91	213.79	206.55	217.19	213.98	216.61
209.72	212.77	214.55	205.33	200.85	210.41	215.48	203.61	207.26	217.59	213.17	208.95	211.74	210.39	211.24	216.66	212.18	213.42	211.06	216.88	217.67	208.95	212.93	216.14	211.3	210.2	215.61	213.39	211.53	208.65	211.7	213.98	212.68	214.91	215.08	209.74	209.47	215.54	212.45	212.66	213.89	208.4	214.65	202.73	214.29	205.61	208.25	217.52	207.85	212.67
202.22	205.91	207	216.8	205.19	211.2	208.39	212.23	207.67	213.4	216.02	208.69	207.5	213.11	201.96	212.19	204.4	207.66	210.84	209.86	210.08	209.39	209.54	207.12	205.61	208.73	206.93	204.37	210.09	208.39	204.5	202.52	209.68	199.76	214.47	205.67	209.85	211.31	208.48	201.56	212.04	207.86	210.45	204.64	210.94	209.99	207.63	209.21	203.82	217.54
225.32	219.21	216.75	218.38	215.14	216.2	218.08	222.28	217.41	214.81	213.37	217.95	215.72	217	211.63	213.61	216.46	215.99	208.34	214.49	219.17	214.07	217.98	224.24	216.38	220.76	218.32	212.36	214.82	218.42	217.85	212.66	216.78	212.14	218.98	221.53	220.26	216.48	219.56	217.02	216.91	215.81	223.02	219.4	212.21	214.53	220.98	212.16	219.44	216.73
209.56	207.67	209.75	214.35	209.93	214.83	213.55	207.23	204.22	208.37	215.88	210.18	213.03	209.98	208.59	217.94	201.42	207.82	198.67	209.93	205.51	211.35	210.46	210.65	204.49	206.82	208.51	209.96	207.57	212.84	215.62	213.25	210.36	208.9	204.25	209.03	211.25	205.95	211.76	205.65	210.26	209.93	216.01	206.73	213.99	209.73	209.53	205.91	213.38	207.61
215.71	206.88	218.15	207.72	208.65	208.71	207.04	211.94	210.53	210.76	211.35	209.77	209.13	206.99	209.98	207.94	212.15	204.21	210.36	210.78	211.02	207.77	204.14	210.47	206.02	203.63	210.42	211.92	211.57	209.8	213.82	205.37	209.37	210.15	215.52	202.62	207.5	206.56	209.33	211.41	208.54	214.12	205.46	211.72	217.28	209.57	211.8	209.42	211.21	206.49
212.68	213.7	219.75	219.8	219.79	216.97	215.87	217.96	216.85	214.98	218.87	221.63	209.12	212.37	219.11	213.55	215.78	217.38	217.07	209.89	222.46	213	219.3	221.16	215.39	212.39	218.31	219.04	218.47	217.3	216.05	213.96	215.74	215.54	210.26	217.03	219.59	221.1	214.37	215.43	222.67	222.21	218.01	219.46	219.18	216.65	215.76	220.33	208.71	220.9
203.12	206.47	209.77	210.21	210.96	216.6	201.93	212.45	212.04	204.02	204.04	207.56	203.44	213.09	205.17	206.96	209.14	210.87	207.6	207.05	201.82	213.8	207.35	210.77	202.15	204.72	207.2	211.22	213.42	208.61	208.03	205.14	207.01	207.72	208.35	210	212.18	211.82	211.66	210.99	208.86	210.58	206.05	206.21	208.48	207.28	206.27	205.92	204.34	207.57
209.66	219.97	210.78	205.35	213.32	222.12	213.88	212.06	214.63	219.44	215.29	216.2	207.62	218.15	217.88	203.96	215.99	214.44	213.65	219.42	212.98	208.44	213.43	218.27	209.63	209.3	212.33	211.79	212.25	219.99	209.51	212.54	210.47	214.57	212.32	206.74	205.58	206.27	216.11	211.76	211.15	213.47	213.93	218.31	213.14	212.12	212.73	219.74	217.52	211.13
201.99	201.75	205.86	205.19	204.61	196.27	203.68	201.83	208.43	203.86	200.32	205.63	203.81	202.86	201.3	197.99	199.92	201.88	199.39	198.35	196.44	199.1	199.23	201.53	197.41	203.58	201.03	199.39	197.92	207.74	200.89	200.61	203.01	199.99	194.33	203.64	199.41	203.91	198.43	202.33	201.7	194.84	199.89	200.49	202.41	206.56	202.06	195.61	201.31	195.07
220.18	212.03	222.78	217.92	224.02	217.27	215.29	221.55	215.42	217.01	219.99	218.79	219.68	218.99	218.43	216.33	215.42	221.95	218.73	217.26	220.82	218.56	217.07	213.85	216.42	215.97	214.54	219.24	216.88	216.48	216.93	213.47	209.81	220.11	219.24	216.12	216.44	223.6	219.47	218.27	212.64	223.06	214.27	214.23	221.52	223.32	220.18	216.25	219.38	226.65
210.25	216.73	213.59	211.27	213.38	211.66	212.31	204.51	206.82	209.15	207.5	209	208.84	211.51	208.18	212.24	216	207.36	207.75	210.26	206.41	215.84	212.43	206.67	211.31	209.75	214.2	220.2	212.42	211.33	212.88	213.74	209.37	205.91	211.91	205.19	208.34	210.64	211.45	217.26	204.88	205.97	212.74	210.19	203.09	212.55	215.57	218.34	210.15	207.59
217.65	215.89	210.38	209.05	213.79	207.56	211.49	220.48	212.89	211.24	219.1	213.81	210.01	212.17	217.02	212.5	210.84	221.72	217.61	208.86	219.58	215.77	208.73	203.57	205.52	215.41	205.15	213.78	209.97	215.04	212.25	215.59	214.69	215.46	209.59	207.68	211.52	204.49	203.84	211.14	210.57	213.58	205.37	213.15	217.63	208.23	220.21	212.01	208.32	218.25
206.51	214.39	207.12	213.55	205.39	205.34	206.54	207.78	208.15	208.46	211.53	207.73	202.41	208.96	207.88	203.67	210.66	210.72	202.2	210.37	212.64	216.78	211.42	211.63	212.44	207.29	209.48	208.53	206.51	208.72	213.19	200.75	207.03	211.4	207.59	203.9	208.76	204.64	208.87	208.21	212.13	213.98	208.34	210.19	210.19	205.79	206.25	204.51	206.5	207.64
201.14	204.32	198.56	201.96	197.17	198.46	197.86	194.3	199.47	197.48	195.62	193.98	200.08	190.39	206	196.25	197.53	193.38	196.62	200.02	198.72	201.07	202.03	194.59	199.23	195.88	199.94	198.2	193.31	195.79	203.58	202.32	205.72	197.28	198.87	204.6	198.39	193	199.69	201.15	202.05	197.54	203.38	200.05	192.31	198.38	199.75	196.11	194.09	200.64
203.24	204.54	204.75	204.1	205.27	200.59	202.08	203.42	202.21	207.49	196.42	206.47	200.08	200.64	203.37	200.13	205.23	209.59	204.53	206.06	206.4	202.4	200.45	203.04	202.64	205.8	203.84	208.39	204.29	201.93	208.86	204.23	199.57	207.71	204.52	204.43	199.28	208.67	202.81	209.88	207.59	206.32	200.29	207.04	208.93	207.32	198.89	198.98	205.07	206.12
205.21	202.8	209.84	211.64	203.14	205.96	204.09	204.7	206.19	206.05	211.05	206.85	204.54	208.21	203.33	207.39	206.12	209.1	205.99	211.7	207.38	204.39	215.99	206.75	203.05	208.22	204.03	196.25	206.53	203.18	209.06	209.26	206.83	197.23	208.98	201.21	216.34	208.48	200.7	198.85	203	206.34	202.65	199.78	201.03	212.17	196.98	203.34	197.88	200.53
214.15	205.24	207.39	210.96	213.31	208.3	206.86	212.31	207.7	208.56	208.65	212.42	206.64	209.2	209.38	209.07	210.41	208.57	211.14	208.99	200.06	214.43	205.61	207.11	209.48	212.75	207.49	202.6	207.86	212.14	207.91	204.85	209.36	214.45	209.3	206.68	204.45	205.98	201.99	204.29	208.89	203.15	212.39	208.39	203.41	203.62	203.14	205.11	207.14	206.92
207.26	202.19	207.35	202.06	211.87	205.27	206.73	206.94	203.16	212.63	204.05	206.12	206.94	211.56	209.21	207.78	216.59	203.27	210.29	208.53	208.2	206.62	205.08	207.01	205.68	206.82	208.06	208.11	204.08	212.59	215.68	209.33	207.49	211.79	208.66	212.78	210.48	208.98	206.6	209.51	204.32	210.14	202.3	213.16	211.49	213.22	207.19	210.93	203.78	210.64
199.58	202	199.6	200.56	202.38	198.44	204.2	204.29	203.79	208.92	209.15	210.32	202.82	201.42	198.65	205.09	196.71	205.16	196.4	200.87	204.87	209.84	204.82	208.36	200.71	207.34	203.3	208.98	195.97	204.35	204.82	205.62	202.04	199.7	201.68	200.14	200.13	199.44	212.85	204.51	211.66	203.33	195.8	205.22	207.92	204.28	203.77	201.66	204.07	204.55
210.64	199.83	200.94	207.5	212.5	205.49	202.21	205.61	203.89	206.97	200.21	202.94	202.05	194.13	207.57	208.69	196.29	201.94	206.97	208.08	200.67	204.09	198.01	204.23	203.29	205.18	208.55	204.49	201.77	200.51	199.68	196.85	193.09	209.48	199.92	204.9	204.55	201	206.65	205.69	206.16	198.94	208.66	197.43	204.2	203.5	205.92	204.57	205.79	197.57
204.09	197.25	198.99	201.52	203.08	203.58	191.51	208.18	190.69	196.96	195.47	194.95	201.12	199.36	202.45	194.75	201.76	204.79	200.09	199.8	199.66	199.07	201.04	200.66	201.92	201.61	202.58	202.18	196.26	196.19	202.94	193.85	199.91	202.33	196.17	199.54	198.61	198.61	190.34	191.4	204.51	204.45	205.17	194.47	194.8	205.39	201.24	194.32	200.02	195.49
197.52	204.73	200.28	202.59	193.09	201.41	204.42	193.05	199.49	197.57	200.72	196.03	202.82	199.29	200.56	194.96	199.03	200.05	193.33	191.75	193.67	201.56	194.08	190.18	196.82	197.45	196.56	193.14	197.53	194.77	198.06	194.55	198.71	198.5	197.64	201.19	202.24	202.28	200.88	198.29	199.27	192.8	202.19	199.17	197.56	195.22	195.5	203.95	194.6	197.22
212.4	209.59	204.08	206.08	216.09	208.86	207.26	203.89	202.86	211.14	212.14	206.92	209.93	207.53	211.72	209.98	203.14	208.56	209.79	205.91	207.5	209.55	209.67	203.15	214.76	211.4	206.67	208.18	212.42	212.32	206.7	206.51	209.47	205.15	215.06	207.48	208.93	209.21	211.74	213.97	211.75	199.82	205.77	211.85	205.91	207.66	204.81	212.98	203.45	207.15
207.63	208.1	210.56	203.99	207.65	212.39	200.55	206.37	209.42	209.88	208.78	204.93	213.42	209.09	205.4	211.33	208.86	207.38	205.89	202.27	211.04	205.43	204	206.84	200.56	201.19	205.16	208.18	208.37	207.09	207.34	206.03	202.53	203.12	202.32	204.67	200.67	201.76	207.89	211.79	206.71	210.78	207.94	204.01	207.46	206.57	206.67	205.77	211.57	202.81
206.04	203.22	200.66	209.18	203.37	200.69	200.52	203.62	200.25	202.92	198.55	203.7	206.54	203.42	203.39	193.13	203.24	199.91	197.76	204.93	200.82	202.41	206.66	201.91	199.87	206.39	201.2	202.19	197.88	199.56	200.94	204.6	199.56	203.37	202.35	195.45	197.33	199.2	199.79	200.48	195.68	200.78	198.92	206.45	204.22	199.25	201.64	202.09	203.27	199.28
209.43	212.92	204.78	208.21	212.08	210.7	210.92	211.61	211.98	212.89	208.25	208.46	207.41	214.37	207.17	205.88	209.67	206.49	214.19	209.34	209.92	216.43	217.09	209.12	206.31	214.24	210.66	213.84	207.93	210.05	211.9	212.15	212.55	209.08	215.84	206.65	212.41	212.39	209.78	211.81	214.11	210.19	216.02	211.09	211.86	210.64	215.26	214.17	210.53	207.7
203.76	208.68	217.33	207.71	200.67	206.14	212.29	201.59	207.39	206.85	214.37	217.92	208.23	205.11	207.56	211.51	204.11	208.29	208.4	208.36	214.46	209.96	206.86	206.95	205.65	205.26	210.66	207.31	207.34	207.47	204.32	203.97	204.23	208.49	209.95	209.78	205.66	205.82	208.11	206	205.77	207.18	205.77	205.63	200.24	202.21	210.67	207.1	205.48	200.82
195.72	199.58	203.84	199.88	198.38	196.41	203.78	202.99	200.44	199.56	201.23	209.37	200.58	200.71	199.67	199.62	203.02	203.6	197.65	203.31	199.36	201.42	195.97	196.72	198.5	202.3	192.42	203.86	202.61	201.02	199.73	198.97	193.71	197.27	193.67	197.89	202.03	197.09	191.76	199.96	199.34	199.87	204.94	195.26	197.9	196.82	200.74	200.46	200.72	198.92
209.19	210.03	218.19	202.94	216.82	208.01	212.34	212.43	208.33	216.79	209.8	214.11	210.96	212.89	207.52	211.88	214.05	204.71	218.89	217	216.1	208.69	220.45	213.14	217.56	217.31	212.41	217.13	213.89	212.98	211.37	218.06	215.08	219.33	217.93	212.76	211.79	219.65	213.41	212.74	213.15	217.81	214.63	216.97	206.07	211.64	215.44	218.32	212.99	216.13
203.94	205.32	208.23	202.15	210.53	205.12	208.65	212.71	207.61	206.09	198.12	213.67	211.14	205.83	199.99	212.08	209.57	209.13	209.88	207.21	209.93	210.76	214.09	215.28	206.36	211.08	203.22	204.49	207.45	209.51	202.29	205.47	212.91	213.27	209.48	205.25	207.56	207.86	206.51	205.07	206.39	207.71	210.33	213.77	208.36	215.79	207.8	207	203.27	205.49
200.4	197.73	202.64	205.83	212.24	204.94	209.53	207.4	197.88	207.81	200.85	199.25	196.86	206.15	202.11	206.73	206.35	210.62	189.69	200.63	205.86	207.21	199.26	198.21	200.21	201.44	202.36	205.02	204.72	201.08	205.11	207.51	207.38	200.61	200.64	200.71	204.65	204.17	202.67	200.06	203.9	195.97	201.96	202.37	208.56	208.38	204.39	203.12	201.97	206.49
213.06	208.21	204.32	205.48	208.45	201.43	200.48	205.77	211.32	211.75	200.4	208.53	209.34	210.14	207.76	206.48	209.71	206.59	206.47	203.81	209.56	203.54	211.91	203.08	199.99	205.92	202.54	201.44	202.19	212.32	204.21	206.96	209.89	206.48	209.12	207.89	209.91	202.09	201.5	207.46	203.68	213.05	200.57	202.91	209.04	210.95	208.83	191.94	204.41	205.87
200.76	214.4	206.46	209.44	209.24	215.92	210.48	209.93	204.33	216.83	201.7	209.83	204.19	211.49	212.01	203.95	216.78	215.19	208.61	208.71	208.36	213.06	209.7	203.02	212.46	206.03	205.09	203.47	208.44	212.08	207.47	209.55	210.96	210.15	209.67	210.89	209.72	207.79	208.22	209.4	211.78	206.81	208.07	211.55	210.95	206.26	206.19	208.58	204.16	210.68
200.01	203.44	200.23	202.21	200.77	203.67	206.66	201.28	200.98	197.74	194.33	200.71	194.16	203.37	198.83	204.65	200.67	200.51	203.23	195.02	199.55	202.26	196.4	202.35	211.43	202.89	203.71	199.06	200.82	195.71	195.61	205.02	199.12	203.89	202.54	199.61	192.87	199.86	198.03	198.66	198.92	200.25	206.62	198.46	201.35	195.53	198.83	199.38	200.36	194.37
197.12	208.84	202.17	195.19	197.19	194.81	200.52	193.37	200.66	199.05	197.61	199	198.86	198.28	198.69	199.74	198.03	205.38	203.39	202.27	196.3	206.52	206.33	198.36	197.57	202.82	204.74	200.59	200.18	203.51	202.38	197.12	206.7	199.69	199.13	203.63	202.29	195.61	207.11	207.83	201.97	206.76	205.81	196.87	202.52	203.07	202.11	204.71	205.11	195.86
217.13	217.36	214.36	214.33	210.97	204.66	212.41	212.41	208.13	210.38	217.07	215.19	216.63	215.83	212.82	214.32	212.8	214.33	213.5	210.16	208.53	210.65	214.85	210.16	218.12	206.79	213.63	212.62	213.62	214.54	214.28	212.61	210.39	220.93	216.89	205.63	212.62	210.02	214.79	208.73	214.3	213.13	213.97	216.94	216.82	211.45	210.1	210.69	218.9	214.53
206.08	208.53	208.3	211.3	213.84	212.73	217.04	211.73	207.79	215.74	214.13	207.7	210.67	210.44	212.86	216	214.23	209.86	222.8	210.28	212.24	208.11	208.77	212.44	211.98	212.78	207.82	211.94	212.3	213.16	206.85	212.22	211.21	217.8	210.85	221.88	206.82	210.65	214.52	208.02	209.81	211.77	212.8	210.53	210.4	212.88	211.63	212.57	212.85	207.26
184.42	201.66	197.54	194.3	196.45	189.56	193.3	192.12	189.32	197.22	199.58	192.05	196.49	199.74	192.88	196.67	194.94	192.44	192.91	194.2	192.85	195.38	194.11	197.9	190.77	195.37	192.13	192.99	191.08	191.4	195.62	189.95	196.07	193.8	188.88	188.72	192.86	191.03	199.1	194.86	191.84	192.65	196.51	189.4	184.54	194.96	196.31	197.96	195.76	191.05
202.96	204.48	206.7	206.87	203.73	203.18	205.14	203.28	206.18	202.34	205.06	200.92	201.37	200.75	200.67	204.64	201.86	201.88	207.85	198.55	201.07	204.21	202.63	205.43	209.33	205.3	205.67	206.55	205.08	200.32	202.72	208.13	202.56	202.84	205.56	208.38	204.02	200.45	205.21	198	197	204.63	210.97	207.36	199.71	205.71	210.47	201.63	205.53	201.3
194.55	202.5	199.6	201.25	202.7	205.81	201.74	199.87	199.78	203.05	203.89	200.85	200.09	195.34	202.17	194	192.35	199.36	200.82	204.1	200.22	205.76	198.83	201.28	196.53	198.06	204.89	195.89	197.21	199.3	200.59	199.15	199.8	201.41	203.25	205.08	197.66	204.23	199.59	196.87	194.35	199.36	197.07	195.53	201.08	200.17	195.63	197.77	197.55	192.44
199.94	195.52	190.44	190.53	193.45	194.67	193.4	192.2	196.61	191.49	195.61	202.2	193.79	201.11	190.9	194.84	191.28	193.46	189	195.46	188.92	197.56	195.98	198.65	200.64	197.85	192.15	191.4	198.73	198.38	190.37	190.17	191.55	192.5	197.63	189.1	191.74	202.67	197.24	189.42	187.6	193.54	191.42	189.9	199.4	191.96	197.7	190.31	194.59	197.98
209.44	210.38	205.06	203.24	204.34	208.75	208.22	205.12	204.67	211.43	210.1	206.74	206.46	208.63	202.63	203.84	207.65	203.09	207.05	209.48	204.4	213.36	206.94	205.34	208.54	205.38	203.19	201.07	211.64	209.8	211.01	204.52	204.87	209.39	210.47	211.84	211.16	208.07	211.45	212.56	200.58	209.9	205.99	215.9	206.58	206.1	207.67	204.6	205.5	205.04
212.51	210.29	207.83	210.65	210.82	208.06	205.08	208.46	209.92	209.93	212.49	210.72	208.91	211.14	203.51	205.93	207.72	202.85	214.76	209.18	206.44	211.31	208.9	212.14	203.75	203.97	208.47	208.56	206.1	211.59	214.66	207.43	211.66	207.63	209.65	212.89	216.45	204.92	210.27	214.19	212.66	209.62	210.7	213.23	210.48	216.43	213.91	204.1	207.37	208.15
202.17	206.34	198.9	201.76	203	195.95	211.57	203.92	202.98	201.87	202.17	199.37	201.04	199.11	197.82	202.82	211.57	205.17	213.71	201.56	204.98	206.93	201.57	205.81	206.53	206.28	202.72	207	199.25	205.29	198.7	209.47	205	202.93	200.94	205.81	204.51	203.04	206.67	204.4	203.64	203.87	204.29	210.48	199.08	202.26	203.63	208.02	202.89	200.04
201.2	205.06	204.06	210.29	209.88	206.26	209.59	209.25	209.17	202.16	207.79	202.29	207.05	207.86	204.95	208.41	207.07	202.43	205.95	203.01	203.77	206.66	202.96	209.84	205.49	213.22	204.04	207.43	211.83	205.29	205.61	207.47	211.62	203.25	209.29	211.85	204.73	209.1	209.47	206.01	199.55	208.2	207.44	208.07	207.41	209.26	211.06	204.26	202.61	205.18
210.36	209.06	205.36	201.71	207.48	212.98	212.88	208.55	212.79	216.9	201.38	213.67	211.2	206.62	209.82	212.94	206.35	216.12	208.15	207.22	208.6	203.68	207.2	210.25	213.58	213.87	209.57	210.97	216.83	204.94	211.73	217.35	206.88	211.61	214.61	206.28	202.64	205.19	211.99	212.21	210.46	208.94	208.67	205.33	207.9	206.94	208.56	199.76	201.26	207.06
215.04	210.24	209.47	209.76	216.13	207.46	204.99	210.61	203.01	213.22	216.08	209.01	209.14	206.43	213.69	214.69	207.47	213.21	212.67	208.78	210.36	208.09	209.73	210.3	214.35	210	206.24	217.47	205.14	218.39	205.54	213.21	212.33	205.8	204.82	212.13	205.7	210.07	212.22	210.48	215.73	214.78	206.52	211.04	210.24	210.92	205.83	206.22	215.59	204.76
208.61	196.72	195.26	194.67	209.6	200.58	209.31	200.45	202.22	195.59	199.57	207.89	200.71	202.42	204.95	203.22	205.13	199.91	201.12	199.31	199.4	205.85	204.8	198.81	206.45	197.94	202.41	207.33	201.12	206.68	203.51	209.15	200.84	195.19	197.42	198.97	195.52	202.77	196.72	204.87	201.04	199.91	204.04	205.76	202.2	205.24	201.97	202.37	206.94	202.27
197.54	197.77	203.58	201.52	199.42	198.58	195.67	205.68	202.76	204.35	204.75	204.02	199.17	195.82	195.18	198.84	204.36	201.89	199.71	197.85	205.64	194.06	197.35	198.82	197.39	197.34	199.91	198.31	198.7	204.78	202.17	202.58	199.33	198.22	203.68	196.61	199.23	204.74	205.04	196.25	204.21	199.21	197.45	198.36	208.49	204.25	199.23	198.63	204.42	203.23
208.69	206.83	211.37	212.31	205.13	203.66	203.03	208.16	209.33	212.53	211	210.84	203.67	202.65	206.93	208.33	204.56	211.73	209.06	211.74	210.25	208.46	209.09	199.87	206.15	215.81	212.89	203.41	214.53	209.4	208.7	207.05	208.3	209.74	206.78	207.42	208.26	203.45	202.28	204.95	208.79	208.04	204.92	214.54	206.35	203.09	210.05	212.47	208.61	207.05
219	212.38	216.19	211.87	208.18	216.88	212.44	217.74	206.08	211.19	212.47	217.82	206.49	210.63	210.54	213.94	211.27	214.95	217.04	209.36	209.58	210.72	208.86	215.36	210.98	213.4	213.29	212.65	206.84	215.05	207.45	211.88	209.06	210.7	213.15	204.7	207.89	211.05	206.58	207.18	209.8	214.83	209.39	212.87	204.7	204.52	205.65	207.96	210.47	212.32
203.42	204.73	204.52	205.97	207.06	209.64	203.65	213	211.65	209.7	216.77	197	208.65	207.69	206.54	202.76	205.27	212.3	209.27	203.27	199.01	209.09	208.97	213.12	214.59	207.66	213.64	199.41	210.49	206.93	204.52	205.66	203.57	212.51	204.54	209.77	205.95	205.79	211.53	204.35	199.38	202.7	217.79	206.35	207.08	205.63	203.17	202.83	215.86	203.17
215.1	219	208.58	213.79	217	214.3	209.85	213.48	212.65	210.23	209.02	209.58	211.3	210.2	212.53	208.76	211.58	209.81	211.66	217.63	208.63	215.78	220.15	211.89	207.07	213.22	217.83	211.64	211.43	209.42	208.28	207.89	205.3	216.52	216.59	220.64	207.8	209.57	211.72	214.27	218.72	216.73	213.66	213.3	213.77	206.25	217.08	213.17	206.89	206.82
217.79	215.08	214.46	215.89	212.83	213.32	209.69	213.97	210.47	210.51	205.22	213.13	211.99	213.7	211.1	216.6	218.75	206.46	214.74	216.21	207.04	207.49	208.22	208.76	213.61	224.05	220.29	213.36	209.17	214.03	212.96	213.84	211.64	212.99	217.41	212.52	209.42	215.38	212.91	213.26	210.16	210.88	209.83	213.95	208.53	210.32	222.56	208.59	208.4	215.75
209.12	212.7	207.79	207.28	205.38	210.23	201.64	212.63	203.11	211.81	213.09	208.83	208.4	210.01	213.13	212.69	204.18	201.73	211.35	208.97	209.81	209.17	205.55	211.61	207.51	212.09	209.71	207.28	215.24	210.84	210.68	207.84	207.93	210.7	206.94	207.55	215.04	212.77	209.4	209.22	208.82	208.85	211.4	205.43	206.88	206.63	204.54	207.44	218	217.11
210.52	209.28	205.77	205.52	205.48	217.47	210	208.53	216.85	208.37	208.55	204.53	212.5	202.19	205.92	211.37	209.31	210.13	209.23	211.96	205.9	208.69	214.32	206.09	214.1	206.86	216.56	208.1	207.69	208.54	213.8	200.21	203.83	207.25	208.77	206.01	213.93	203.94	217.25	209.38	202.87	215.31	213.58	209.4	204.22	206.35	210.52	205.49	207.2	211.32
198.43	199.93	207.15	204.64	206.73	202.68	199.19	203.74	202.85	196.73	199.02	211.33	202.1	198.26	204.15	204.37	204.46	201.25	207.08	205.15	199.29	199.27	194.28	200.71	195.49	205.66	201.37	205.12	195.4	202.82	202.57	199.84	204.29	204.67	201.46	198.29	200	200.67	196.39	199.09	197.25	203.4	207.34	207.58	201.14	197.63	205.15	206.05	200.72	196.29
214.36	221.64	210.25	208.2	210.7	200.93	216.68	208.34	211.24	211.37	212.08	209.97	207.86	212.99	209.48	212.76	208.06	210.44	209.18	213.49	215.16	213.64	216.09	208.41	211.11	209.47	206.18	212.12	220.22	212.89	210.55	216.85	209.24	213.96	210.82	213.72	209.78	213.79	215.41	213.3	209.16	217.5	210.62	206.07	209.09	213	207.07	213.57	210.53	212.06
206.04	204.23	207.15	208.51	210.83	209.25	209.19	206.05	203.88	204.93	211.17	204.91	208.29	211.17	205.9	207.87	206.67	211.32	214.5	208.25	210.93	209.93	206.74	210.02	211.16	206.26	219.3	209.52	210.93	202.84	206.65	202.62	212.77	206.51	205.21	211.99	210.6	211.8	206.93	202.34	211.34	203.17	212.77	202.03	207.87	209.05	210.58	203.3	208.13	206.64
211.95	215.21	210.55	209.74	208.09	213.38	214.81	219.18	212.29	208.87	209.05	212.52	209.3	214.62	210.44	213.31	206.85	209.45	213.76	215.8	215.71	206.41	212.99	212.6	206.46	213.11	213.57	206.91	213.97	218.69	213.52	209.05	215.27	214.03	208.83	207.21	209.73	207.99	211.51	210.19	210.88	215.41	209.84	213.22	211.95	212.82	206.34	203.33	208.64	214.95
210.02	222.54	214.23	224.01	226.15	219.08	213.56	219.01	216.25	217.68	214.28	213.36	209.88	218.42	216.19	216.71	214.19	215.39	216.44	219.42	218.72	213.81	214.27	221.59	219.5	213.8	216.43	224.96	212.76	217.72	219.19	223.91	220.81	222.41	214.38	216	217.57	215.26	221.43	221.02	217.45	218.86	216.57	220.94	219.81	215.19	214.23	215.72	218.72	213.52
205.1	202.86	212.07	197.49	206.87	199.21	198.55	207.26	203.89	201.87	203.93	202.11	196.86	201.76	205.6	208.52	197.09	204.46	202.64	207.6	200.3	205.53	201.71	201.98	211.33	199.58	202.07	199.58	206.48	200.09	202.78	205.95	197.67	203.86	201.44	201.74	202.5	197.54	203.32	198.11	206.21	196.49	210.86	197.79	195.66	206.22	207.66	201.06	201.47	196.37
215.17	212.27	203.89	203.46	212.59	208.02	206.65	215.27	219.17	206.98	211.34	214.78	211.06	207.21	205.96	210.73	203.46	207.16	210.68	209.97	214.74	207.63	212.23	212.24	210.47	205.98	214.05	211.1	206.38	210.68	209.06	210.43	211.16	214.98	211.39	214.13	213.56	204.9	210.63	205.05	207.8	209.04	210.98	207.91	208.6	204.94	206.41	205.58	214.61	204.89
204.73	205.99	210.73	207.56	208.01	207.64	202.41	209.06	208.51	206.99	204.27	203.16	210.57	206.86	205.55	209.38	210.85	203.3	207.15	207.67	208.48	209.76	205.11	210.99	200.14	216.68	213.67	213.21	210.48	205.52	209.92	205.32	213.89	205.21	207.46	210.35	210.63	207.69	210.65	208.27	205.5	207.77	203.76	209.13	207.83	208.33	212.14	212.93	208.23	206.91
208.68	213.74	207.69	210.02	209.27	212.58	209.17	206.44	207.11	203.08	199.92	203.23	212.52	206.78	206.65	209.31	211.68	210.61	211.45	204.13	202.47	208.71	207.1	207.71	213.66	206.22	207.67	210.95	206.29	204.1	205.56	202.26	203.38	212.09	212.45	211.47	204.55	203.81	206.31	208.78	208.94	212.55	215.01	206.28	203.56	205.01	213.73	211.3	209.14	200.76
209.25	210.02	204.72	207.5	216.8	204.81	208.6	211.88	213.95	212.37	208.61	211.85	205.85	208.25	214.28	211.82	209.51	206.57	202.38	208.08	209.61	212.65	212.49	212.63	216.35	211.13	214.45	209.9	206.85	212.83	213.47	213.05	211.95	209.29	214.73	213.31	215.16	211.91	207.22	205.22	205.07	212	208.13	208.07	206.04	210.33	216.33	210.17	205.6	207.12
215.34	217.04	221.32	223.45	218.6	216.47	212.69	218.63	218.75	218.93	217.19	218.3	213.64	218.04	214.9	218.59	217.88	214.23	214.2	214.62	216.45	217.05	218.59	215.99	215.29	220.92	212.89	223.47	218.1	217.05	219.09	215.7	211.35	210.63	212.13	219.91	218.07	219.45	220	216.98	218.68	216.05	214.77	219	222.1	214.95	216.33	213.02	216.75	220.87
213.63	211.78	213.19	213.79	211.88	209.29	207.9	215.25	210.34	211.2	216.32	213.21	208.41	211.01	211.37	214.03	216.93	212.82	216.53	213.49	211.52	212.35	205.46	205.87	215.45	211.19	216.05	210.45	209.42	217.76	213.41	209.37	210.2	205.99	217.3	209.8	211.22	211.16	212.79	220.88	213.74	210.37	210.65	205.18	209.67	218.91	211.5	211.13	213.06	213.28
205.42	199.58	204.06	199.24	202.22	208.85	204.87	203.95	199.03	200.94	207.77	198.77	202.91	203.02	199.26	199.15	200.93	205.02	199.36	202.94	202.65	200.63	201.91	202.49	208.75	199.97	201.91	198.14	201.55	200.22	200.26	207	205.49	196.1	203.95	204.65	204.56	197.9	200.37	196.26	203.18	197.8	204.4	201.09	206.74	207.93	203.15	200.19	201.82	201.92
204.14	200.1	199.43	206.6	199.06	203.1	200.75	201.83	197.26	201.61	204.77	201.05	207.4	197.64	207.31	203.61	206.07	200.19	203.42	203.52	203.72	199.19	210.39	211.14	198.56	201.83	204.43	202.89	199.59	202.98	195.99	204.21	203.08	201.83	197.28	209.56	206.75	199.3	202.88	203.2	194.14	197.41	200.88	198.65	196.28	197.42	209.11	199.21	199.77	202.36
194.43	201.47	194.14	197.97	193.4	195.13	202.4	199.03	200.63	198.54	198.13	200.64	203.71	199.43	200.78	203.8	195.61	203.49	201.2	198.03	195.61	201.05	191.6	198.95	200.01	199	196.17	199.58	203.92	201.46	198.28	194.74	194.8	199.23	203.1	201.6	201.11	201.85	202.66	204.67	198.22	195.16	196.91	201.64	202.64	198.78	200.81	200.25	193.51	209.9
204.74	199.42	195.46	200.19	204.05	199.89	199.07	193.81	204.73	194.22	200.19	196.3	204.24	201.33	203.74	199.07	200.88	207.27	198.77	199.1	201.95	205.07	197.87	203.79	207.09	203.43	199.91	197.88	202.56	197.35	200.93	201.94	194.77	201.68	207.13	200.17	204.62	198.45	198.05	197.9	206.91	204.66	202.47	204.81	204.53	201.51	200.2	199.57	194.76	196.77
207.92	213.38	211.08	210.85	214.48	211.64	205.42	212.71	211.47	214.93	211.98	213.67	216.6	214.5	208.1	215.79	205.63	209.32	215.24	211.93	209.53	212.35	205.68	211.45	213.78	217.48	211.79	211.14	215.91	216.06	210.7	214.21	213.24	213.74	213.33	212.52	211.76	212.28	210.65	206.44	211.09	213.06	210.93	215.65	212.17	217.29	215.46	207.29	217.25	211.85
218.7	213.04	217.93	214.99	216.92	211.98	217.31	222.99	211.04	219.08	219.68	219.67	217.31	219.79	221.02	214.38	220.41	212.91	215.67	213.79	217.87	213.44	216.9	216.49	222.49	210.14	220.15	214.93	220.3	222.52	215.88	217.46	220.8	219.37	211.36	220.39	215.45	218.63	224.73	212.1	210.24	214.48	212.08	213	223.01	220.4	214.79	223.64	216.39	214.04
209.14	210.3	209.29	205.52	210.74	211.93	218.72	209.9	208.66	203.09	207.41	208.77	198.23	204.85	211.2	208.52	206.65	209.59	210.26	212.53	214.77	210.88	203.5	205.78	212.13	209.18	207.71	211.92	208.73	207.88	208.61	211.12	207.94	208.59	212.9	209.1	206.86	200.42	207.41	207.84	197.09	208.06	205.74	211.2	199.95	204.81	212.03	209.45	209.65	204.02
203.16	212.65	213.56	206.35	201.1	208	212.2	211.42	213.87	207.7	207.7	212.92	208.54	203.64	208.55	208.81	208.58	210.25	206.3	208.67	202	215.97	210.81	211.84	201.89	208.53	210.3	207.03	211.27	212.61	215.15	202.45	205.74	206.78	207.19	208.69	207.25	207.93	206.46	213.29	208.32	203.23	205.04	208.98	205.44	210.52	209.26	207.71	201.12	206.2
206.73	205.22	209	211.87	207.55	206.83	211.75	204.45	208.13	212.21	211.48	209.68	212.25	204.51	209.38	206.55	213.2	213.84	215.04	207.29	211.98	215.11	211.13	210.55	208.56	209.87	204.65	211.15	210.45	212.5	205.4	202.84	209.82	212.3	210.29	205.04	211.65	206.07	204.19	211.09	210.53	207.3	218.2	210.01	215.64	204.63	210.65	205.43	210.32	213.18
215.35	206.27	210.94	211.76	209.9	207.79	210.06	207.01	206.58	207.04	204.66	215.26	211.81	207.07	212.24	203.95	208.67	212.62	208.29	208.01	207.11	207.02	208.46	210.44	207.02	207	208.01	211	204.25	208.42	207.94	213.04	206.95	203.78	212.13	205.64	204.83	209.29	206.04	203.76	205.08	205.51	203.67	216.79	209.93	205.82	201.27	210.05	206.38	206.12
206.98	199.38	196.81	202.98	198.89	205.52	205.28	210.29	207.42	205.92	203.06	200.14	203.41	203.44	203.18	204.69	203.53	211.81	209.81	200.47	208.44	209.61	201.03	210.49	200.91	208.97	210.23	193.28	206.72	202.02	204.53	205.24	209.4	204.6	206.95	208.32	196.86	203.47	200.17	206.62	206.03	198.87	201.22	204.76	201.89	198.08	208.21	200.33	199.45	203.81
204.59	205.9	206.92	202.38	199.19	208.06	200.56	207.04	208.41	207.62	205.47	208.02	206.95	205.91	207.18	207.89	208.56	207.68	204.21	202	205.92	203.33	198.83	204.84	209.28	205.2	207.53	204.2	203.4	200.37	202.84	207.02	207.53	206.49	201.22	202.04	203.21	197.14	209.41	200.36	205.3	203.58	209.06	205.78	203.31	211.2	199.82	207.24	204.13	200.51
218.16	209.76	209.49	219.8	218.15	215.26	209.75	206.03	216.04	211.01	212.69	209.94	217.52	214.23	214.85	217.98	217.04	215.97	210.99	215.73	213.31	217.22	211.04	208.25	221.17	211.3	216.68	214.72	211.88	213.5	213.43	213.97	216.74	213.75	214.44	210.71	217.84	209	214.84	212.75	213.23	208.67	213.83	218.4	213.45	213.73	219.73	216.93	218.32	214.43
204.9	206.82	208.81	208.67	209.97	207.29	208.47	204.47	207.81	209.06	216.76	208.58	209.72	208.87	210.46	208.02	211.54	206.75	209.72	206.96	207.1	206.36	199.98	210.49	206.35	210.81	211.95	209.79	208.24	210.21	209.61	220.23	206.71	204.52	209.99	206.8	202.51	216.39	211.85	210.63	204.91	210.74	205.72	205.95	216.42	211.6	203.38	209.84	208.51	200.22
211.53	203.13	205.45	205.26	206.15	202.42	201.56	208.15	205.38	201.91	203.25	205.41	204.76	202.95	200.28	203.86	205.35	207.69	207.24	205.48	202.65	197.02	206.53	208.29	205.73	201.51	207.64	199.54	204.48	206.25	207.49	210	196.19	202.01	208.47	209.42	202.08	201.86	203.01	200.68	205.98	201.99	202	199.43	207.29	202.27	205.81	204.94	203.33	206.47
202.01	205.73	201.61	200.13	196.9	202.09	204.25	211.7	203.2	199.14	204.99	199.44	203.75	203.89	200.35	200.35	209.82	202.55	203.04	205.66	202.03	202.08	200.45	214.87	202.23	200.81	206.69	206.32	201.44	207.65	203.99	200.58	208.03	201.41	203.69	202.07	199.88	201.53	201.06	204.82	201.77	201.48	197.06	202.74	202.24	206.23	209.71	201.46	199.27	199.69
215.07	213.87	208.47	213.19	210.7	209.71	213.94	211.14	208.14	208.57	211.47	212.2	211.35	205.64	212.47	213.54	213.31	212.45	210.47	212.23	219.47	211	211.14	207.47	211.68	214.39	214.05	215.37	211.46	209.09	208.32	209.4	214.4	210.83	208.85	210.09	211.56	212.6	209.5	214.47	212.41	212.41	207.66	212.44	209.99	207.84	212.62	216.29	209.14	206.61
199.65	204.74	202.32	203.22	202.82	202.44	195.87	201.52	208.94	207.13	204	201.52	199.1	199.4	201.58	194.75	199.32	205.12	201.96	201.96	194.71	201.17	199.82	199.35	199.28	203.42	195.32	200.55	200.51	195.97	200.16	201.89	196.95	204.8	199.11	195.36	201.12	199.92	198.73	205.34	198.65	201.23	205.2	203.82	200.24	202.49	205.79	203.72	200.92	199.07
206.36	207.1	211.5	206.64	210.66	201.16	203.62	208.13	209.67	203.58	206.05	209.9	201.16	208.34	207.37	206.78	203.16	206.76	202.8	209.94	208.03	204.42	205.85	206.54	206.24	201.12	199.6	208.59	206.17	206.09	206.15	208.25	201.92	198.81	203.19	209.69	209.3	203.57	212.39	212.7	205.68	209.87	203.76	207.4	202.65	207.37	205.53	208.54	208.17	209.52
203.93	200.89	206.57	201.93	205.19	202.76	201.83	202.31	202.25	199.5	204.64	199.28	199.94	207.37	197.95	202.91	198.74	207	200.08	197.14	203.85	198.97	207.39	208.96	206.72	197.84	201.37	205.39	203.01	206.27	201.7	202.91	207.06	200.6	203.89	202.76	195.99	205.18	209.21	208.63	206.32	201.33	204.66	205.72	208.22	203.46	203.26	202.42	201.82	202.36
215.7	213.36	215.35	210.16	215.38	213.58	217.11	221.32	211.95	222.33	218.7	217.61	217.93	214.48	219.11	216.71	218.52	219.42	216.13	212.5	216.17	217.12	222.4	217.3	216.85	216.88	220.31	219.44	217.66	214.67	216.86	214.21	213.84	222.28	217.94	220.8	215.44	221.96	214.55	213.12	217.15	207.97	213.89	214.56	215.61	217.84	217.93	216.73	215.78	216.02
198.53	198.12	199.87	206.65	205.73	200.59	203.59	200.18	200.33	202.25	201.87	208.03	203.93	200.52	205.78	203.83	200.53	206.87	203.36	203.48	204.11	198.02	200.35	203.4	201.76	201.8	206.48	211.52	200.84	202.66	196.53	195.64	203.51	205.25	208.91	200.84	203.88	200.25	200.08	204.37	198.66	203.39	196.47	205.82	208.45	202.71	209.95	207.53	201.09	208.11
219.51	221.35	224.42	221.34	214.08	217.92	210.78	211.66	216.23	210.44	217.49	216.28	218.24	213.86	224.61	214.01	217.04	216.17	216.15	217.02	215.18	218.48	221.34	217.01	217.76	214.55	218.38	218.27	224.9	214.66	212.47	214.59	221.5	214.97	214.12	222.71	208.65	216.71	218.95	217.27	219.68	213.83	211.16	221.62	218.96	208.52	215.81	214.09	213.58	218.88
210.24	209	205.93	199.98	212.46	206.35	207.41	213.12	205.9	206.83	216.93	210.56	217.04	215.33	212.13	201.97	210.61	210.94	203.98	209.49	212.85	211.41	209.47	207.7	208.04	207.82	211.25	212.44	204.2	203.96	215.74	205.16	212.59	216.1	209.56	205.63	210.36	209.15	217.28	215.69	216.55	208.24	207.81	208.8	211.25	211.62	211.93	209.78	206.08	214.84
207.17	203.39	213.77	206.19	205.38	211.63	205.65	206.56	201.59	205.65	211.6	206.3	204.38	204.4	204.88	197.25	206.94	207.44	200.86	200.76	202.16	204.87	205.01	203.63	202.97	208.67	207.63	203.99	202.16	208.16	213.77	207.92	203.33	211.96	203.06	208.21	211.78	203.92	200.57	195.42	205.64	203.58	206.84	200.81	203.7	205.12	209.7	203.18	208.3	208.09
195.68	201.54	195.11	204.37	200.59	198.81	199.59	197.93	205.22	200.38	196.73	193.1	201.55	205.72	192.4	198.74	197.07	198.75	193.84	192.39	198.69	198.42	195.99	201.43	198.28	201.3	201.04	198.61	201.9	200.76	195.24	199.02	196.19	206.08	201.31	201.32	195.2	204.19	196.82	199.49	205.72	203.85	194.28	207.87	203.27	200.86	204.83	197.7	204.19	197.36
193.44	195.47	208.82	202.11	197.04	199.35	207.07	193.82	199.91	206.55	195.18	202.6	196.69	202.33	198.63	194.96	198.37	201.07	193.84	193.77	197.49	194.5	196.97	200.01	198.47	192.05	208.1	202.87	198.51	204.44	195.71	207.62	202.25	206.97	200.9	204.7	203.75	200.06	203.1	199.09	195.31	203.06	198.53	209.13	201.76	201.7	196.09	204.05	196.14	202.11
217.8	214.94	218.61	215.96	215.13	219.48	214.22	213.91	215	218.78	222.15	224.65	219.57	215.73	213.15	218.41	218.08	214.15	217.56	219.7	219.53	213.19	221.25	215.05	217.48	214.62	212.22	215.99	215.73	216.61	219.67	218.22	221.31	208.4	216.93	214.16	217.77	219.56	217.74	212.99	218.23	219.39	218.94	223.16	216.11	221.1	217.16	213.53	214.31	212.28
210.55	203.72	213.8	200.15	208.67	203.32	210.79	202.8	201.87	208.94	204.47	205.86	207.91	201.64	212.26	205.98	201.68	211.48	208.01	207.3	207.16	203.68	210.95	209.1	200.83	205.28	212.57	202.72	200.43	201.73	204.23	204.29	202.7	205.61	213.12	202.98	211.77	210.26	202.29	207.32	204.62	208.78	206.46	208.58	208.48	203.37	204.22	204.19	206.57	212.44
203.44	199.38	196.65	205.27	195.43	202.45	201.16	197.56	191.91	200.9	198.27	203.81	200.67	199.32	202.18	196.46	199.55	202.62	204.48	201.53	201.62	193.93	197.62	197.7	206.79	203.05	201.62	197.48	201.26	193.89	201.79	194.24	200	204.4	197.32	195.89	201.88	202.12	196.29	195.77	199.1	200.48	203.6	203.25	199.05	198.38	198.41	202.25	207.98	205.86
203.16	199.15	193.86	195.84	190.8	194.22	196.15	195.45	197.07	192.39	195.24	199.86	194.31	191.99	195.05	195.82	195.06	194.9	195.85	192.19	195.62	203.91	197.41	195.03	201.09	188.62	189.18	191.56	193.77	197.56	192.35	196.2	191.83	188.85	194.42	199.41	197.02	192.83	196.93	198.47	194.49	199.31	190.79	191.49	197.37	192.89	193.68	199.07	202.7	192.47
202.64	202.74	209.4	203.99	198.47	203.75	202.64	212.28	197.93	203.13	202.43	196.19	203.3	198.49	209.59	202.33	203.85	202.14	205.09	206.11	202.17	201.76	200.13	204.13	202.22	200.26	201.23	199.26	205.39	197.96	203.9	208.14	204.35	200.05	196.81	206.39	199.79	206.87	203.82	198.87	203.18	206.31	199.04	206.94	202.98	204.5	202.33	202.18	205.84	202.47
205.92	204.01	203.67	205.14	199.56	201.9	204.07	206.62	203.37	208.89	206.96	207.79	206.03	202.71	204.22	211.13	209.85	207.84	204.15	204.45	209.5	204.91	209.06	204.85	205.93	208.08	205.48	200.87	201.99	201.96	201.47	205.23	202.59	202.32	204.03	204.61	206.71	199.24	196.81	201.69	206.44	203.41	211.07	202.94	201.58	210.18	206.36	204.73	209.16	204.32
205.42	202.29	212.15	210.17	205.94	206.37	204.31	207.93	212.68	206.19	218.24	210.91	211.54	211.1	210.95	209.29	211.22	212.3	208.62	209.81	204.31	201.6	203.12	211.27	208.5	208.27	205.85	203.76	207.4	212.14	209.22	206.49	206.25	206.66	207.41	208.62	209.45	205.58	203.37	206.96	209.51	211.1	209.33	211.3	211.36	210.78	212.21	209.78	206.58	208.68
203.98	211.13	205.57	203.5	209.48	203.34	200.9	198.39	201.97	198.27	197.24	205.29	206.79	203.62	205.59	199.53	215.4	202.58	203.77	208.51	210.64	204.96	202.96	207.2	198.83	200.78	211.06	210.44	202.94	204.87	202.81	206.2	209.33	208.03	205.34	209.47	208.15	206.67	204.6	211.09	202.39	204.77	199.7	207.72	205.38	207.45	206.13	205.19	204.39	208.85
199.24	196.02	197.24	194.89	202.09	202.5	203.44	202.82	197.41	207.96	196.35	200.08	203.62	200.8	196.45	196.14	200.34	198.8	200.46	200	202.72	197.37	200.13	197	194.85	200.75	202.27	199.79	198.14	202.42	200.28	200.55	196.28	198.4	200.55	201.61	197.4	201.82	197.53	202.82	202.53	197.44	203.07	194.73	204.44	201.37	196.33	195.85	202.08	200.13
199.11	204.85	209.75	201.45	207.45	205.38	203.34	205.9	204.67	200.18	193.15	203.62	210.37	205.05	207.01	200.43	207.03	197.61	202.76	202.99	199.15	199.04	203.3	205.78	201.04	205.28	202.26	204.34	206.64	205.2	202.88	206.81	208.23	206.02	205.57	200.36	203.69	204.58	199.33	206.15	199.57	201.76	201.52	200.61	203.35	209.29	199.43	202.74	206.44	200.5
201.95	209.58	201.93	206.76	202.79	197.88	208.79	197.21	201.23	201.86	201.57	206.99	202.87	203.99	197.43	201.47	206.15	202.3	204.14	203.51	204.81	205.46	202.82	204.53	201.3	203.77	209.06	204.53	210.49	198.32	207.44	203.71	208.65	201.79	201.91	203.19	199.82	202.42	204.93	201.54	201.59	208.39	196.49	199.72	205.35	206.57	202.38	212.81	202.61	203.44
209.25	212.88	215.38	205.3	215.82	213.47	212.83	207.89	212.5	211.69	211.42	216.28	210.15	213.98	210.81	215.21	205.84	215.63	210.53	208.96	211.05	215.45	216.97	208.21	212.95	209.91	213.02	213.86	216.49	217.18	215.49	216.68	211.22	207.03	216.13	212.45	215.95	214.91	209.76	203.71	209.72	203.78	215.14	212.69	209.43	217.53	213.67	216.72	209.94	207.19
207.44	208.11	211.55	210.8	205.73	209.14	200.16	209.11	210.73	213.31	206.29	212.5	212.23	205.42	213.88	208.03	208.03	210.7	206.42	207.71	205.73	213.69	209.5	209.31	211.26	207.1	211.12	206.4	207.14	209.97	207.61	204.23	211.24	203.95	212.34	209.62	206.86	207.47	209.56	209.47	210.44	209.52	203.97	209.82	213.04	203.86	208.29	203.53	207.73	203.72
207.98	208.06	217.45	212.25	215.36	215.47	212.94	209.3	217.21	212.01	213.25	206.39	211.46	209.09	214	205.76	210.79	212.41	211.3	203.69	211.99	205.12	210.82	212.06	211.3	215.52	211.37	211.12	210.07	208.36	208.8	208.35	203.18	214.76	205.57	210.33	208.8	209.26	204.77	212.88	206.71	211.03	212.12	212.25	210.14	208.53	209.92	199.05	207.08	209.13
208.84	207.2	200.89	200.84	207.04	200.09	202.94	207.47	206.08	205.91	206.81	197.29	203.25	202.39	203.02	202.13	203.24	205.29	201.85	198.29	208.41	206.61	208.38	202.17	203.44	200.86	198.47	206.41	207.79	202.8	202.66	203.5	208.17	198.91	207.32	204.63	204.16	210.57	201.5	205.07	206.62	208	204.38	205.07	203.84	205.23	202	205.59	198.32	205.06
215.33	214.17	216.46	210.8	210.42	212.89	220.26	216.72	207.8	211.14	211.64	211.33	215.25	213.82	212.85	211.54	218.94	213.35	214	208.69	207.13	212.07	206.52	218	208.62	215.63	215.09	211.16	211.57	212.52	209.51	220.31	217.7	215.42	214.42	215.8	213.22	212.7	213.82	219.78	213.31	217.12	220.77	210.43	214.38	215.72	211.18	216.14	213.99	211.87
211.25	205.53	205.42	207.85	207.37	202.31	213.66	202.91	211.51	206.35	205.3	204.6	203.84	199.34	203.87	206.65	201.49	205.76	204.16	207	208.94	207.17	211.95	209.66	208.79	208.48	200.48	204.79	210.24	209.74	203.38	214.65	210.69	199.43	203.26	205.22	204.66	206.52	206.83	208.38	211.2	207.78	213.2	212.65	210.33	202.73	203.75	210.39	213.19	211.24
212.14	208.1	207.43	210.62	215.92	207.94	204.57	207.94	207.95	205.24	211.88	207.66	210.42	210.59	206.97	212.36	206.93	210.3	209.2	205.03	201.38	202.84	205.95	213.4	211.44	208.67	198.78	209.96	207.98	209.16	209.08	208.21	208.66	214.1	204.69	206.57	211.27	207.49	199.72	207.87	217.2	208.45	202.16	209.1	213.56	203.28	213.13	207.92	206.87	208.3
201.77	202.32	198.06	201.8	202.79	199.74	202.44	201.61	193.5	203.11	197.71	200.7	192.88	194.03	196.69	201.19	195.89	203.58	199.18	197.51	196.92	204.55	201.87	207.99	197.87	199.04	201.06	202.54	200.67	194.38	198.53	201.35	200.04	197.49	198.48	194.85	198.63	199.69	200.83	196.3	203.83	200.6	199.13	201.03	203.22	205.58	198.03	198.85	198.61	196.88
214.86	212.44	210.19	209.41	211.71	217.28	213.31	213.3	206.66	207.56	212.7	212.2	210.03	222.07	212.1	220.23	208.93	212.84	217.32	215.24	213.82	218.69	203.83	206.21	216.78	212.92	212.81	210.33	214.53	213.11	207.68	205.86	217.49	208.96	207.95	212.37	218.07	206.35	211.75	214.47	219.12	211.43	207.23	213.83	210.92	215.33	218.92	200.27	213.43	210.4
211.02	203.6	205.9	200.38	199.49	202.98	205.56	202.47	205.77	205.9	206.99	206	207.06	200.31	196.77	198.72	200.3	207.15	204.92	205.95	203.17	211.01	206.94	202.22	203.09	199.92	205.96	207.23	208.31	206.91	202.41	201.88	198.97	205.33	203.52	199.68	199.51	209.42	202.34	202.45	202.39	205.49	204.82	209.83	200.9	203.03	203.02	200.47	199.88	204.26
219.17	217.14	220.32	214.2	215.27	212.79	214.78	222.36	216.15	219.96	218.15	221.8	217.28	214.42	216.13	223.38	219.84	221.54	212.51	217.43	216.95	217.42	215.4	222.03	213.74	219.27	213.55	213.94	219.14	220.31	211.29	217.83	216.63	217.77	214.18	216.55	218.86	217.52	220.24	213.48	221.62	218.3	217.66	214.93	217.49	215.16	220.02	213.77	219.89	219.9
199.6	199.19	203.06	199.83	203.31	199.62	202.85	202.55	207.23	203.18	202.49	213.04	199.68	205.56	201.46	207.51	210.24	199.37	199.87	202.74	206.61	197.72	208.2	200.26	200.98	201.72	197.19	205.29	203.1	199.45	206.13	201.71	209.01	204.64	200.35	204.5	201.11	211.12	203.99	206.41	203.44	205	204.99	203.92	205.71	203.96	201.51	203.4	195.98	206.73
214.81	212.75	207.52	211.24	215.4	210.04	210.52	207.99	208.74	206.44	210.79	215.26	208.89	216.43	211.59	212.91	215.21	215.48	209.61	211.23	214.25	212.19	214.16	205.48	211.44	214.94	207.63	212.71	210.06	210.52	204.31	213.6	212.06	213.94	210.32	214.28	212.21	208.31	206.67	210.64	214.64	207.87	217.71	209.51	213.69	209.28	204.78	215.44	208.56	211.95
213.65	211.12	211.67	212.43	208.82	212.76	209.14	205.97	207.77	209.37	209.34	210.19	202.55	208.46	208.86	213.88	202.58	202.13	211.97	210.47	202.64	205.71	206.34	208.6	208.32	205.58	208.5	212.95	215.56	203.64	210.87	208.91	211.05	205.41	208.96	210.73	205.62	209.69	209.29	211.66	204.75	214.03	206.55	201.51	209.95	206.13	205.82	208.96	207.08	201.98
202.69	206.81	211.21	209.01	210.04	210.98	208.68	206.84	208.95	206.73	214.94	207.76	212.02	211.24	208.14	213.29	207.95	211.24	208.68	207.22	208.31	209.11	214.17	205.24	201.32	210.99	209.61	210.84	211.53	209.17	207.89	214.23	208.13	206.27	214.82	213.91	209.63	209.2	209.19	209.04	202.81	207.08	211.94	213.28	206.53	210.75	214.91	210.98	209.76	209.78
199.19	197.19	198.52	198.65	205.7	200.14	205.75	202.72	200.98	202.33	196.06	202.29	204.11	202.67	202.36	200.35	204.32	203.82	202.99	201.7	200.26	198.24	204.57	194.7	199.64	208.13	198.13	199.59	203.99	205.46	196.54	202.12	203.29	202.07	209.06	201.83	204.51	207.28	200.66	197.81	202.26	199.74	203.07	205.24	196.2	195.53	202.11	204.66	204.37	197.65
202.32	198.19	202.7	202.94	202.66	201.86	198.19	201.02	202.49	203.04	204.78	206.34	204.48	207.39	205.52	207.53	203.76	205.32	205.22	202.37	194.77	204.96	200.89	207.95	205.18	208.36	198.08	197.18	206.58	207.54	199.03	195.51	201.51	200.3	198.54	206.13	194.38	199.3	196.45	204.32	208.09	195.67	206.51	205.31	201.04	199.75	199.16	204.15	201.54	205.66
196.67	200.87	206.54	197.8	207.76	200.91	206.7	197.97	196.73	204.01	197.73	199.23	202.12	200.79	201.46	199.56	204.84	205.97	202.83	203.55	207.75	200.76	200.34	203.05	204.06	199.38	202.98	200.31	197.46	199.52	203.59	199.3	201.39	200.08	206.44	201.86	206.47	201.92	195.59	199.13	206.3	197.5	206.04	207.97	200.49	201.17	209.21	198.77	204.71	195.73
206.44	206.02	211.29	208.94	209.23	210.65	203.17	202.6	210.21	200.48	206.49	210.95	205.88	205.13	213.72	208.58	208.82	209.78	210.11	207.66	202.64	208.62	211.24	206.99	211.15	207.14	209.17	215.31	206.89	210.08	206.57	205.65	211.75	212.05	209.21	211.07	204.42	209.28	205.93	208	212.25	212.59	206.15	215.77	214.13	213.27	208.77	211.01	204.39	209.02
200.58	205.48	204.11	202.3	208.35	208.25	202.78	202.59	208.01	206.23	195.96	207.05	204.39	208.33	203.36	202.46	202.04	199.59	208.33	207.29	209.06	206.86	198.06	212.25	206.25	203.97	208.69	201.04	207.03	209.04	205.73	201.56	200.83	203.08	197.23	211.58	205.15	203.95	203.28	203.02	206.52	204.06	202.56	206.08	204.06	203.78	195.25	198.44	203.93	204.29
209.91	211.07	210.87	204.78	207.71	212.59	208.64	214.83	211.22	210.77	211.08	217.39	209.5	212.85	213.81	209.87	210.26	212.29	208.62	209.12	210.32	219.23	216.74	215.66	208.99	211.3	215.76	212.19	214.16	205.94	209.21	212.15	214.02	216.33	209.44	207.38	215.42	215.09	206.5	209.72	207.81	220.12	216.05	208.83	212.15	207.94	208.06	206.09	207.6	208.98
213.84	212.04	215.36	215.78	216.99	212.63	206.32	214.78	213.8	213.42	216.42	211.59	211.28	215.23	211.77	215.86	211.39	209.18	205.13	207.31	216.68	210.25	206.14	207.12	211.65	211.77	212.24	215.49	212.45	213.34	216.2	216.84	211.39	209.14	210.56	216.27	211.8	210.2	207.39	221.1	211.42	209.37	211.02	213.05	210.59	213.77	211.81	208.97	214.55	213.45
207.08	207.01	204.39	207	209.71	198.95	200.09	210.25	202.76	205.86	207.05	202.72	204.52	211.01	208.94	202.71	200.58	202.03	201.41	209.77	200.68	204.5	204.2	202.7	210.6	209.09	201.82	202.85	203.55	205.96	201.6	200.51	206.68	209.12	207.59	203.93	201.21	202.11	208.78	199.25	207.15	205.21	203.07	208.96	200.55	215.42	205.98	205.98	209.33	205.94
210.14	212.71	206.13	207.15	207.42	208.75	208.29	209.71	210.7	209.59	207.11	204.51	212.3	210.08	207.79	213.06	207.82	209.25	209.79	212.47	205.17	210.44	207.68	201.66	212.13	210.12	216.05	204.89	210.9	214.59	208.24	208.19	207.52	212.91	200.79	212.34	207.79	212.65	205.38	207.88	207.28	204.19	209.74	203.34	208.75	204.81	208.66	206.27	211.72	207.68
202.97	210.59	206.27	207.01	212.85	204.49	206.57	198.85	204.43	201.81	207.72	200.16	211.38	202.04	201.72	198.24	203.12	203.79	205.19	199.96	204.01	201.81	206.31	204.09	199.52	200.37	213.68	197.08	198.3	203.99	208.07	212.15	206.78	200.15	206.66	206.41	200.89	207.54	203.96	203.36	205.73	204.72	206.3	205.5	203.75	200.42	203.38	205.27	202.61	210.23
209.15	207.7	202.86	203.53	212.9	211.4	205.45	208.48	205.85	207.02	204.9	208.75	212.69	207.99	205.61	208.43	209.26	218.71	213.14	205.94	205.1	209.76	207.54	206.96	214.61	214.82	210.58	211.51	210.16	204.79	212.1	207.31	210.51	204.8	215.82	202.73	204.81	209.69	200.26	203.88	211.48	206.65	215.93	211.67	207.9	212.46	213.13	208.73	206.56	203.02
202.02	198.48	198.63	198.59	204.33	197.03	201.3	197.5	198.66	199.9	200.48	198.9	205.43	203.18	199.72	201.78	200.83	199.06	201.35	197.06	199.58	198.42	190.19	200.07	190.12	201.77	202.79	197.72	202.45	197.17	203.19	199.46	201.56	201.17	200.09	200.87	197.02	204.03	202.41	199.94	204.99	195.24	199.58	199.19	197.19	205.37	200.37	197.66	198.66	198.32
203.69	198.89	202.47	207.64	209.89	201.64	209.33	205.61	205.93	200.49	205.56	206.59	199.9	209.95	201.46	200.72	207.58	200.99	204.75	205.31	206.03	203.52	202.02	205.42	200.07	204.01	207.39	204.71	203.72	203.92	204.66	206.94	202.17	208.46	198.08	203.9	206.28	201.85	199.62	203.74	201.34	207.52	207.5	205.36	208.8	202.26	204.9	200.96	202.84	202.92
219.33	216.52	219.23	226.27	222.07	214.6	215.16	211.28	220.55	219.58	212.4	220.13	219.19	210.72	214.46	210.52	216.66	208.88	211.92	216.74	212.71	224.1	220.3	216.76	218.42	214.15	222.88	222.27	216.68	218.63	219.74	211.33	220.13	216.23	213.16	214.08	217.76	213.54	216.75	216.05	220.58	212.41	217.01	216.71	218.43	220.17	217.76	213.78	218.32	218.46
201.91	196.45	197.65	203.63	201.36	202.84	201.7	198.03	200.76	202.34	194.92	191.65	197.81	198.48	200.3	196.82	204.54	200.29	201.26	206.62	197.4	197.48	197.84	197.21	197.14	195.3	201.63	196.84	194.36	193.76	199.96	198.11	199.15	201.44	190.89	202.53	202.06	199.72	200.45	197.05	202.18	202.93	201.4	197.51	200.32	199.41	201.99	200.34	202.88	193.25
204.88	212.4	208.91	205.03	212.09	212.13	206.28	212.39	203.56	210.84	205.76	208.1	207.1	205.02	205.72	212.14	209.69	202.18	209.9	207.99	212.2	210.11	206.77	213.33	207.27	209.17	208.02	216.39	207.09	212.42	205.55	209.12	207.94	216.1	202.04	215.38	215.63	208.67	209.48	208.24	212.99	215.15	205.08	205.19	210.1	212.62	202.5	217.67	210.44	211.97
207.27	210.45	205.97	204.14	204.85	203.78	212.48	206.39	209.02	209	211.41	210.78	205.89	213.82	213.25	205.23	213.74	213.76	209.57	209.73	201.03	207.85	207.42	209.53	207.47	211.46	210.72	209.8	211.83	205.23	211.81	211.69	207.05	207.93	206.31	209.21	207.39	206.64	208.64	208.52	210.29	210.2	210.75	209.91	205.57	216.59	209	206.2	215.33	208.41
218.14	205.46	209.08	209.61	204.51	208.79	210.46	210.14	201.17	216.47	209.96	206.25	210.96	209.77	206.96	205.59	208.95	209.78	207.89	211.42	204.73	212.61	212.45	210.35	211.41	214.41	209.72	206.38	201.39	214.97	207.24	205.22	204.05	210.99	205.81	208.59	207.88	213.36	207.48	209.15	207.76	218.84	208.67	207.51	204.68	212.48	199.95	207.56	205.48	211.97
206.88	206.73	209.5	208.95	211.3	204.88	206.52	207.08	206.45	206.15	204.51	208.1	210.08	207	210.82	209.31	209.46	204.01	212.28	211.05	205.05	208.39	204.66	212.05	203.85	201.83	217.55	209.37	206.15	210.22	206.73	210.51	215.5	213.22	204.43	206.93	209	207.18	209.73	213.09	211.89	202.32	210.96	206.91	203.24	209.59	210.78	209.75	207.89	206.14
212.94	209.51	213.32	211.67	216.24	216.41	208.45	214.55	214.42	211.93	212.61	211.24	211.07	212.89	214.54	214.71	211.73	220.95	213.79	214.23	210.46	213.4	210.92	217.78	217.44	209.91	209.03	211.26	211.69	209.02	212.39	211.76	218.14	219.86	213.84	213.4	212.58	207.59	207.09	211.07	217.01	216.45	213.14	212.83	211.69	212.12	212.82	212.03	212.2	211.16
204.94	200.76	200.65	202.98	206.8	202.68	204.55	207.3	203.12	200.01	201.41	207.27	209.25	204.72	204.97	207.16	204.16	203.99	203.9	205.57	203.77	203.69	201.18	205.48	200.1	198.06	208.51	206.61	201.43	200.92	201.97	202.45	201.1	205.25	195.51	206.18	205.08	199.17	202.33	203.03	198.63	206.31	203.89	203.74	209.96	205.56	199.56	197.3	205.72	201.07
207.31	202.38	209.46	213.25	207.41	204.36	201.79	205.35	209	207.71	211.94	206.3	206.59	208.48	205.46	206.36	210.05	215.47	206.15	207.35	206.57	204.64	210.35	209.62	210.09	212.78	204.99	209.77	207.81	205.19	202.65	210.02	208.6	208.45	210.54	211.79	207.82	207.93	210.2	209.55	207.27	212.1	210.95	200.32	211.3	210.26	211.86	210.22	205.75	213.34
201.26	204.44	206.06	204.6	201.88	204.86	203.35	206.77	199.71	201	202.24	202.85	205.12	198.56	204.44	196.77	209.05	198.74	202.97	200.09	199.18	201.66	208.96	205.83	204.59	203.77	204.7	203.06	201.83	203.12	203.21	202.82	209.5	195.43	206.69	203.99	199.51	198.98	200.45	203.77	203.4	207.21	210.42	200.45	207.17	196.48	197.53	205.82	205.29	194.85
210.47	217.18	209.25	207.78	217.59	213.22	210.52	206.28	212.03	210.57	211.31	210.24	206.9	215.97	208.94	207.32	207.15	212.92	211.12	208.63	205.38	210.21	204.84	212.41	214.22	214.36	217.11	215.4	210.17	213.27	210.53	210.6	212.45	216.84	206.16	212.24	209.66	209.79	210.55	210.58	209.36	204.92	211.91	209.21	207.34	209.81	209.07	213.83	213.04	213.22
208.28	209.49	213.68	208.39	213.41	212.11	207.21	206.7	203.95	206.59	212.37	205.79	209.62	211.13	203.87	213.53	208.52	203.18	210.86	202.9	209.06	205.26	212.16	212.82	208.94	212.98	207.12	207.21	213.88	202.83	215.86	210.57	209.52	214.26	211.26	207.94	211.31	205.96	204.88	212.85	207.26	210.86	208.55	209.62	208.33	208.46	204.03	208.5	211.52	214.88
206.8	212.08	206.31	210.06	212.73	208.34	206.62	205.95	211.31	208.42	212.75	208.77	215.98	204.28	201.98	212.42	207.36	210.22	205.44	204.76	210.66	209.24	209.25	209.7	205.61	215.81	207.55	206.79	202.51	211.33	212.78	212.89	212.36	209.67	212.73	208.43	205.85	206.68	212.29	209	215.26	206.43	206.99	209.07	205.79	211.12	208.82	211.68	211.76	210.95
214.16	215.83	215.77	211.81	219.12	211.25	213.71	221.18	220.24	214.48	213.38	215.57	221.46	216.47	217.33	222.51	216.73	212.37	217.76	210.09	217.24	216.81	218.53	221.24	217.58	216.15	220.02	214.17	221.06	215.98	204.65	217.5	214.17	218.47	222.89	218.77	218.92	218.11	221.21	214.01	217.92	220.59	215.12	220.29	219.2	218.07	212.98	217.66	218.01	219.1
212.98	202.01	214.4	210.26	206.18	205.82	211.19	205.02	208.28	214.44	206.02	204.78	210.42	197.9	204.34	213.46	203.3	210.38	204.18	201.07	207.93	207.45	209.75	207.83	213.33	204.73	210.95	206.21	210.18	202.45	214.33	206.81	206.48	203.19	206.53	202.29	205.91	209.28	218.9	207.25	208.4	208.03	202.73	205.49	205.04	210.07	204.27	210.6	209.36	203.86
204.97	207.64	208.94	206.37	206.42	204.99	205.42	208.12	206.6	199.4	206.04	209.11	208.57	210.1	209.73	205.28	207.42	206.82	203.72	202.43	203.52	204.54	208.05	208.69	205.38	214.68	201.3	208.94	205.3	207.13	198.35	206.29	208.33	206.57	205.48	213.41	201.35	208.12	199.77	205.74	209.58	203.17	204.43	204	212.36	207.44	200.7	205.48	210.15	204.83
208.66	204.78	203.69	207.34	204.26	205.47	207.96	208.28	211.5	210.49	215.85	205.6	203.15	209.98	208.94	202.96	213.66	206.16	199.9	205.94	203.1	211.93	206.97	213.96	207.38	208.78	210.14	205.18	208.36	207.01	206.1	212.27	201.56	208.05	207.64	206.22	209.18	206.63	210.51	209.42	208.82	204.45	206.34	207.76	212.24	201.6	213.21	207.19	212.86	207.26
217.86	212.88	217.23	210.63	215.21	206.8	217.81	216.1	210.99	216.88	216.06	211.69	218.76	212.9	214.5	213.07	213.61	214.62	217.77	213.51	210.05	214.51	219	214.25	216.67	210.24	208.8	219.42	207.22	210.32	212.72	218.18	214.25	216.1	215.87	209.86	212.36	209.16	215.38	209.27	212.17	207.19	212.08	211.35	211.83	214.26	214.38	213.44	219.52	215.52
204.08	196.9	198.95	195.02	200.09	197.65	201.8	196.41	193.5	194.37	205.73	200.22	197.65	196.74	199.19	199.9	199.92	201.29	203.26	203.24	195.5	197.59	195.1	196.79	196.25	191.82	195.94	198.69	197.66	197.3	205.01	200.38	195.98	199.59	201.96	202.97	200.25	198.88	195.31	200.24	198.1	201.16	202.02	204.07	196.42	205.25	200.23	194.26	200.69	201.29
211.62	208.24	202.33	212.18	200.64	200.65	209.04	205.28	201.15	203.9	209	205.36	211.57	200.49	211.08	199.24	211.65	202.92	204.56	212.48	206.38	210.78	209.39	205.41	210.44	209.99	202.16	204.75	208.48	203.02	201.85	201.2	200.74	207.3	204.13	205.96	214.08	207.65	200.47	206.66	211.28	213.46	204.6	207.09	206.09	206.34	205.2	201.72	206.57	214.14
203.09	207.13	202.41	210.55	206.44	204.53	215.32	208.59	204.71	211.73	214.47	211.63	210.38	207.03	209.73	205.15	206.53	204.34	208.17	205	209.96	211.56	212.05	209.45	207.35	206.83	207.99	205.54	207.15	202.35	209.23	214.01	211.54	212	207.81	211.73	212.43	211.71	203.62	211.46	205.49	208.34	207.33	208.03	211.99	213.24	204.32	212.9	211.2	210.53
214.71	210.78	212.55	210.64	212.67	214.45	208.47	206.6	211.02	207.24	208.62	207.32	204.59	215.36	206.29	202.15	202.03	212.82	203.26	214.74	204.74	200.22	208.29	206.48	208.4	209.74	212.37	202.84	213.39	210.79	208.63	211.48	204.38	202.79	204.23	210.22	205.93	211.56	211.83	204.86	207.27	206.08	209.37	208.97	212.04	210.81	207.55	207.39	210.41	201.18
213.5	215.02	207.25	208.74	205.78	201.83	210.29	206.97	214.37	210.24	213.06	207.24	209.37	210.75	200.39	209.12	207.72	211.48	203.61	210.76	214.36	216.18	213.56	211.57	210.67	206.83	211.01	209.33	205.65	212.75	201.46	202.61	209.99	205.64	208.53	206.44	208.95	200.6	209	208.25	205.25	212.13	207.15	206.27	212.65	208.6	212.12	207.93	203.12	204.19
217.56	215.91	218.35	218.42	215.36	210.81	215.74	213.7	213.85	213.56	215.46	214.66	214.84	222.01	212.35	214.41	212.45	215.94	219.41	213.16	213.24	210.73	221.25	212.36	217.97	211.6	214.43	210.07	213.05	224.46	212.64	220.92	212.76	218.33	214.99	207.94	216.2	215.75	217.06	214.42	212.64	217.03	216.98	222.08	218.91	218.42	211.78	219	211.59	220.51
213.61	211.18	209.72	210.14	211.9	212.75	213.04	210.64	211.68	220.32	210.64	215.84	216.64	208.1	210.88	215.64	215.61	216.89	216.54	215.21	219.82	213.46	214.77	210.03	213.87	213.79	216.68	206.18	213.08	218.52	213.77	203.23	210.6	213.51	214.46	209.79	216.38	209.53	207.65	212.2	206.89	213.79	213.3	209.35	213.9	212.85	210.44	215.86	219.32	210
203.97	202.68	205.03	201.42	200.64	209.05	198.85	197.48	204.08	198.81	200.51	204.65	203.58	207.84	198.95	201.44	200.33	207.13	196.74	200.5	206.17	202.89	196.83	200.05	201.2	206.08	200.02	201.41	196.9	201.19	199.17	203.49	202.75	201.2	199.1	202.15	208.3	198.83	209.78	201.91	201.97	205.09	201.32	205.17	196.1	201.85	199.3	206.01	207.49	205.33
211.3	209.12	207.03	204.59	202.56	210.85	209.85	205.2	208.54	208.38	211.84	207.06	208.99	209.66	206.51	211.69	207.93	206.07	208.26	209.91	205.86	211.18	204.13	213.36	210.74	208.03	206.83	213.01	213.67	215.26	217.44	215.21	211.16	216.88	207.22	202.57	206.58	209.91	216.05	207.24	206.39	209.41	213.53	209.06	211.48	208.1	213.54	217.05	207.49	203.87
204.33	207.8	206.15	204.54	205.72	203.9	205.23	204.76	204.51	202.26	204.91	207.99	205.84	208.66	206.99	203.3	211.13	204.6	209.73	205.12	199.01	206.19	200.23	208.34	208.73	209.12	207.01	207.97	208.06	205.45	201.02	209.07	202.1	202.6	208.96	203.9	206.78	211.39	208.1	198.84	210.61	203.45	207.19	209.7	207.78	206.99	210.38	210.17	202.74	209.02
197.86	204.33	202.29	201.27	200.98	201.02	210.3	204.74	197.72	205.12	199.92	206.5	207.53	200.77	204.02	202.54	199.1	199.26	206.39	204.36	204.76	207.09	197.56	207.23	201.23	199.68	202.81	206.88	201.75	205	205.05	200.18	198.91	207.59	199.47	201.3	203.56	202.67	200.22	200.01	203.12	200.99	202.54	202.98	203.84	199.71	203.75	199.53	203.14	205.58
207.36	207.66	208.23	212.87	203.16	206.75	199.84	204.73	203.31	210.92	209.7	208.99	202.53	204.92	204.64	201.47	210.13	210.16	213.69	201.42	206.67	206.85	206.99	210.1	200.39	202.29	204.1	213.05	212.63	207.96	212.31	212.21	205.72	205.39	203.47	213.72	208.01	207.14	203.59	211.14	204.35	211.6	205.95	200.71	214.78	204.32	207.58	201.39	207.98	205.06
199.99	200.76	200.18	202.52	201.07	209.57	201.34	208.82	207.29	207.78	200.34	203.08	205.34	201.28	202.29	205.17	202.64	201.19	203.8	205.37	205.63	199.51	204.85	201.1	208.65	198.42	200.97	196.63	205.87	197.27	199.48	200.67	200.05	207.38	202.34	198.28	205.27	203.41	200.38	203.38	205.21	199.21	204.28	201.25	206.18	210.61	201.52	201.6	203.54	201.78
195.66	204.65	203.56	204.63	201.88	204.46	199.07	201.97	197.45	203.71	203.52	203.46	204.9	200.68	200.6	205.04	202.69	199.15	206.34	205.78	204.84	202.52	204.41	205.47	199.83	203.55	205.8	200.47	211.58	204.78	203.61	205.51	201.03	200.64	208.35	204.7	201.61	207.32	207.84	206.43	211.61	209.29	202.95	204.13	202.02	201.97	204.3	202.92	199.82	200.14
202.34	208.95	204.3	202.67	206.8	208.75	205.74	198.88	211.25	209.92	207.45	212.4	212.64	210.22	207.65	212.22	204.17	206.36	207.32	206.35	208.29	210.45	215.61	204.65	209.95	206.69	216.16	209.4	208.9	209.78	205.47	209.15	205.26	200.13	209.95	213.61	210.82	209.44	213.06	201.54	211.81	211.49	211.36	203.38	210.47	214.77	210.12	209.45	200.58	206.08
207.87	212.25	212.65	205.9	210.11	212.53	203.14	203.96	217.24	208.75	211.18	202	209.47	212.47	207.67	202.62	204.84	200.65	204.05	210.83	206.42	212.57	211.98	208.63	203.58	201.56	205.82	207.44	206.54	213.43	203.82	211.72	206.97	211.6	207.61	208.17	205.21	213.41	210.01	210.85	211.7	202.78	201.23	208.66	210.83	212.54	210.46	209.99	211.34	210.91
201.53	196.39	196.2	195.74	205.02	196.99	202.33	203.22	199.99	199.08	206.82	199.79	204.57	201.39	202.02	203.54	196.53	199.44	198.89	198.45	201.68	201.85	201.69	201.61	198.75	194.34	203.54	199.21	203.63	197.25	191.91	196.57	200.73	207.84	205.39	201.73	197.89	194.79	201.76	196.58	203.1	198.04	197.55	201.98	207.5	197.47	201.56	202.84	208.51	196.2
208.83	209.94	204.41	213.41	204.81	206.88	205.59	206.43	208.52	206.86	200.84	199.37	206.75	207.99	203.77	207.86	205.48	205.68	211.99	207.22	208.81	201.27	208.69	209	206.76	204.21	210.18	205.36	209.42	212.46	209.12	203.06	201.67	211.67	207.66	206.29	213.66	216.27	205.18	202.58	207.18	210.21	204.18	212.81	204.22	210.51	206.53	215.71	208.16	212.34
200.71	209.76	203.44	202.62	203.49	204.36	211.58	197.07	205.08	201.51	204.43	202.77	206.9	207.32	210.15	205.86	200.09	210.94	199.8	203.94	208.78	205.68	208.7	202.77	205.26	205.05	201.7	204.91	207.51	201.3	203.32	205.43	210.62	201.37	199.52	209.14	200.88	202.91	203.43	201.89	202.32	207.63	202.29	200.63	205.41	197.31	198.73	205.87	197.67	204.85
205.85	203.71	207.23	208.59	205.01	210.43	209.67	200.13	205.67	206.29	207.68	211.44	206.84	201.99	214.25	204.94	205.51	207.85	210.26	208.74	203.39	204.77	207.66	207.7	212.17	211.95	202.46	209.64	206.06	214.64	205.32	207.87	204.92	208.55	201.09	207.93	205.51	210.28	216.59	206.4	205.53	213.5	212.76	208.53	209.22	203.22	203.69	204.24	199.99	205.5
217.68	203.89	204.44	208.01	206.46	205.43	203.99	207.08	206.9	211.54	200.65	213.01	205.96	205.61	200.21	210.84	201.71	203.44	211.57	213.16	201.91	206.85	208.41	205.68	208.7	203.98	203.63	208.4	210.78	204.72	215.03	211.14	203.9	209.13	199.94	206.3	203.49	210.49	209.28	210.77	201.19	207.73	206.32	211.19	207.38	205.4	203.52	209.78	205.82	211.38
204.69	210.82	208.52	206.77	209.07	198.64	215.84	208.23	208.74	211.52	207.69	214.27	207.57	205.71	213.4	209.03	204.59	205.99	214.88	209.22	207.65	212.85	204.51	204.99	206.53	211.56	203.89	203.53	211.5	212.15	212.58	204.53	209.18	210.36	208.59	207.88	212.98	209.64	210.74	212.39	204.68	215.58	209.64	210.53	206.65	204.69	209.01	212.78	209.16	212.06
214.38	210.41	208.36	208.22	204.61	208.26	207.36	208.22	211.34	211.04	207.44	209.59	207.36	213.47	212.37	208	209.71	205.04	203.87	206.79	207.08	212.85	209.07	206.49	204.65	208.8	213.92	213.21	210.81	213.9	204.68	207.04	209.54	211.02	211.53	210.03	207.99	211.19	206.62	207.87	211.86	211.88	208.31	208.48	209.85	210.85	208.88	213.91	213.57	211.28
203.17	201.09	202.09	203.71	207.01	202.46	208.77	201.98	209.11	203.85	197.01	202.81	202.17	201.45	205.88	207.41	199.65	202.11	199.8	202.75	198.98	201.06	205.46	202.5	203.94	209.78	202.01	204.49	203.35	203.08	203.6	201.22	206.93	199.36	206	202.42	203.27	201.56	204.25	207.53	203.59	205.64	205.29	205.87	207.39	197.75	198.81	209.7	210.37	208.95
202.41	199.06	201.11	202.17	199.55	205.13	199.24	206.51	200.25	202.15	197.5	197.32	202.95	203.7	209.03	200.54	200.43	204.46	203.51	205.54	202.04	199.45	200.23	200.14	201.86	202.94	205.31	198.96	197.97	211.53	205.46	198.78	208.89	205.52	203.18	210.9	200.68	197.61	199.03	199.04	200.61	207.08	201.87	195.73	203.01	198.08	205.77	202.32	203.13	201.7
215.97	215.66	212.36	211.34	207.88	212.27	212.21	212.94	217.28	213.38	212.61	215.94	208.69	213.39	214.76	215.5	215.44	207.84	210.44	213.39	213.73	217.88	212.33	212.71	218.25	204.2	216.23	207.77	204.11	214.44	209.45	212.63	209.84	214.75	211.93	215.45	210.43	209.93	213.84	210.62	213.41	210.39	210.29	209.49	207.73	213.88	211.65	212.02	212.02	213.62
210.65	220.91	208.98	212.89	215.5	204.52	209.6	213.68	216.67	207.09	213.12	211.7	211.77	209.72	205.61	203.14	210.12	217.54	209.58	208.6	211.46	216.06	205.6	210.97	217.25	217.63	208.47	206.8	215.07	204.3	210.65	218.11	204.14	208.92	212.47	209.36	209.35	212.28	217.99	213.28	210.58	212.51	210.31	221.8	211.12	210.89	210.13	208.93	213.66	208.78
205.7	207.44	210.03	200.29	204.87	206.09	210	200.55	209.5	207.3	201	210.92	207.79	199.51	208.28	202.81	211.64	206.89	204.14	202.87	206.32	205.32	207.65	210.7	202.08	200.02	204.95	210.19	200.13	204.1	210.97	205.04	210.69	203.81	203.92	208.48	209.82	203.27	203.98	209.14	212.06	213.24	207.41	210.74	199.92	210.52	210.62	204.05	203.1	204.34
210.17	213.25	211.36	212.64	217	207.34	212.52	215.17	209.29	209.27	216.42	213.88	212.54	214.84	212.63	212.05	211.18	213.28	210.34	207.91	217.58	214.84	209.77	213.35	219.57	210.06	212.99	211.44	213.5	212.03	211.08	213.63	214.6	210.59	208.71	210.98	213.22	214.95	216.6	210.27	208.06	217.29	215.41	209.97	208.62	203.62	211.27	203.69	206.04	212.72
208.91	206.36	208.78	211.14	206.26	207.77	205.72	210.5	210.15	200.5	206.43	208.13	203.02	211.28	207.65	209.83	205.3	210.69	209.27	208.4	206.84	213.63	203.23	213.49	209.05	207.57	208.38	211.16	203.82	207.56	203.22	207.43	213.31	211.66	205.32	209.05	206.76	208.44	209.85	204.17	204.63	207.86	207.27	211.83	204.08	209.54	215.33	209.38	214.01	208.97
205.44	201.43	205.26	205.95	203.65	199.93	201.51	202.69	203.56	205.62	204.88	201.98	207.04	199.59	200.64	204.75	213.4	206.48	207.77	201.53	201.4	210.55	200.86	203.81	207.32	206.83	199.73	209.22	202.8	200.79	208.1	202.11	211.48	204.47	209.72	202.95	204.51	202.83	207.7	202.63	198.09	207.89	200.77	205.97	205.83	202.15	201.66	202.85	205.15	203.15
198.95	200.11	202.13	200.69	202	203.71	195.2	201.11	201.39	202.03	194.32	201.59	200.35	204.01	199.67	203.03	205.82	199.96	205.41	198.68	201.07	202.83	197.2	198.84	202.98	196.75	200.08	207.16	203.89	198.94	198.96	201.45	205.46	195.82	197.64	203.95	200.95	198.89	195.12	202.6	201.41	201.15	206.87	200.57	196.34	201.13	195.24	194.41	198.04	198.67
209.75	207.42	212.04	206.97	209.01	207.41	214.23	205.89	214.24	206.15	212.38	208.57	208.24	208.85	205.04	206.26	211.59	208.84	205.05	209.1	205.04	210.44	209.28	207.44	211.34	210.7	203.42	212.93	210.16	208.95	212.91	207.4	211.46	207.23	206.94	202.4	213.7	209.34	205.67	211.03	204.12	210.16	203.74	202.29	210.78	210.6	212.13	213.22	205.82	208.61
216.87	212.64	208.6	208.67	216.15	205.2	206.67	207.98	211.95	209.35	213.02	207.69	210.65	210.07	212.62	210.22	207.16	209.88	207.98	211.92	204.74	209.27	214.33	210.01	217.85	210.92	214.05	205.81	208.65	211.73	214.97	215.48	214.09	216.11	215.3	211.66	216.78	211.72	209.94	209.17	212.91	211.73	214.85	207.31	211.84	209.48	214.12	209.92	213.25	204.85
201.3	197.17	199.23	198.52	204.43	208.2	202.46	199.92	202.54	197.02	193.98	195.88	195.95	196.8	200.69	202.38	200.39	200.1	201.86	201.76	203.46	204.41	197.65	199.57	198.96	210.08	199.91	200.77	203.59	199.63	199.73	203.03	198.71	205.17	200.72	206.14	197.08	199.49	198.21	201.72	203.73	198.35	201.97	200.01	201.75	198.67	193.14	201.61	198.17	201.13
219.38	215.08	216.72	211.55	214.83	209.16	216.09	213.72	215.05	217.48	213.59	210.3	216.74	213.27	221.37	213.77	213.44	207.41	214.55	215.78	206.64	211.37	210.9	209.41	214.08	211.55	213.78	211.9	217.33	209.24	205.93	212.98	215.48	214.62	210.07	209.13	213.2	213.26	216.81	213.6	210.35	217.77	215.22	212.44	215.19	212.12	220.44	218.27	214.91	209.48
211.65	205.69	215.21	210.32	210.87	213.94	212.22	212.83	211.41	214.63	208.88	207.6	211.75	203.67	207.14	210.52	214.75	213.08	219.15	203.66	209.65	212.06	206.87	207.89	206.24	213.76	218.92	211.95	214.75	215.89	208.82	212.22	209.78	210.71	210.58	210.6	209.02	212.57	212.77	222.12	207.69	213.05	201.93	211.38	214.69	219.54	210.97	206.96	215.03	215.14
205.2	206.82	204.04	204.71	213.16	211.69	207.48	211.21	202.88	209.14	207.44	209.28	213.91	210.72	209.55	212.58	204.31	210.22	201.77	209.39	208.47	204.85	202.68	204.73	215.01	208.56	211.27	209.29	210.44	208.06	214.64	207.53	213.62	203.11	207.96	210.15	207.7	211.16	212.85	212.77	209.87	211.82	209.78	208.39	212.85	212.31	201.38	206.68	212.98	213.41
203.71	204.93	203.36	210.45	205.71	206.26	204.95	195.81	199.79	201.86	204.4	201.87	203.71	203.5	208.55	201.62	202.25	201.62	199.79	208.64	202.99	199.77	201.12	200.14	202.63	207.35	212.72	204.74	202.92	199.62	201.35	197.66	204.52	204.82	205.7	201.93	201.4	207.22	203.77	201.29	205.77	198.44	204.26	201.46	203.18	199.76	209.3	205.9	203.54	209.55
205.16	208.63	207.24	205.03	203.84	212.9	206.54	210.73	212.37	209.62	207.06	198.76	210.56	212.4	206.69	212.05	207.19	204.77	209.21	205.49	207.57	204.82	210.71	202.69	212.22	207.93	208.73	205.35	207.8	207.23	214.88	208.07	213.71	208.33	210.71	213.89	207.3	209.28	209.05	206.06	212.99	207.52	207.58	209.34	209.54	211.28	207.22	214.86	214.94	203.04
206.85	207.67	210.56	208.3	202.12	212.21	213.24	214.8	207.69	211.13	205.47	204.66	209.64	203.78	206.87	213.24	204.21	201.78	204.69	208.28	207.22	206.85	210.96	205.71	209.43	212.42	200.99	205.29	210.97	208.27	212.17	210.84	205.5	206.55	211.87	209.41	204.58	210.12	215.12	211.41	217.81	212.01	205.44	201.74	209.12	213.43	206.93	204.1	204.91	210.03
197.55	200.24	202.72	200.44	197.42	197.46	200.01	206.78	199.72	204.33	207.14	204.26	199.43	198.51	199.23	202.49	203.96	197.32	200.68	198.22	198.62	193.14	206.96	197.82	205.2	205.15	202.02	208.82	196.59	203.6	205.33	204.09	202.7	200.5	197.89	199.56	199.55	190.11	202.48	202.7	207.14	203.66	204.02	198.97	202.22	198.81	203.36	201.47	206.05	200.54
209.58	210.27	206.45	212.72	207.07	210.67	209.22	205.78	205.04	209.07	210.61	210.64	208.81	209.84	210.78	209.94	209.97	209.18	205.68	203.09	204.11	210.08	204.95	207.26	210.52	210.92	208.03	210.4	207.37	207.28	214.14	203.31	212.77	208.6	214.89	204.66	209.52	212.7	204.7	209.27	203.51	208.16	209.92	208.31	214.22	213.81	205.14	203.86	206.49	209.44
211.68	213.81	217.06	216.2	213.9	218.22	211.04	203.8	219.53	215.61	213.98	213.15	212.27	218.48	208.64	213.76	221.25	217.75	216.94	208.13	211.8	215.08	210.48	216.42	214.22	210.1	209.19	220.83	213.87	216.88	215.3	211.51	211.84	210.26	207.92	216.82	216.02	210.77	203.04	214.42	210.66	211.91	210.9	217.49	210.33	215.16	210.73	210.43	213.66	213.38
209.04	207.5	204.49	201.1	206.79	202.63	199.63	200.04	202.54	204.3	200.97	195.34	201.33	206.97	203.58	198.09	203.04	200.93	199.94	204.22	201.82	201.12	200.47	196.25	201.87	201.06	200.1	199.7	198.7	208.53	206.11	201.69	201.63	197.74	199.92	203.66	211.57	209.04	202.52	199.87	201.11	197	204.13	207.18	209.24	202.21	204.08	203.4	209.96	208.45
211.04	207.51	212.76	207.85	210.63	209.17	205.88	208.11	214.76	207.88	211.17	205.32	208.54	208.89	209.67	209.16	211.09	214.98	209	208.81	206.82	208.84	202.02	208.12	203.33	209.84	208.16	211.64	208.38	206.72	210.47	208.03	206.22	212.61	203.82	205.96	203.66	206.27	210.33	207.07	208.86	210.14	210.54	214.22	207.97	200.35	218.58	208.43	209.8	210.81
201.24	202.13	206.89	204.83	206.83	203.89	210.72	205.62	197.08	199.84	199.99	206.28	202.66	209.15	201.21	210.17	207.74	206.47	201.92	207.31	207.43	201.19	201.56	200.81	203.84	206.69	201.91	204.73	207.88	202.4	203.95	203.04	200.24	208.63	208.37	198.81	206.42	206.93	207.82	204.38	202.89	206.92	199.79	203.31	200.82	197.9	208.53	202.08	203.59	204.02
208.74	214.87	211.19	208.38	211.09	209.86	212.05	216.05	218.38	216.96	208.72	210.06	206.04	212.91	207.63	214.2	213.9	214.91	212.94	207.4	217.48	209.05	211.48	214.06	221.3	211.96	212.45	217.66	216.22	215.08	214.95	216.9	209.88	215.3	209.35	219.77	215.03	210.29	214.06	209.98	215.43	213.09	210.37	209.17	211.93	212	213.04	215	219.01	213.76
197.09	189.87	193.85	192.53	197.83	188.86	190.35	196.66	192.17	199.94	193.24	199.7	188.67	200.86	194.53	194.02	200.59	196.54	197.35	189.43	192.92	195.69	199.23	200.23	192.33	194.23	194.4	190.82	192.39	192.96	196.08	193.08	188.33	191.26	190.09	191.93	191.94	190.46	197.18	197.39	192.56	195.55	195.87	193.91	197.1	198.67	191.94	195.54	192.89	195.23
213.28	200.19	201.22	211.07	212.12	210.25	206.72	203.55	206.31	210.9	211.63	210.01	206.49	204.6	210.36	209.38	208.25	209.79	205.07	209.99	208.97	213.23	206.33	202.58	210.01	210.35	212.85	211.84	204.61	209.78	209.39	212.7	203.85	200.34	200.16	210.94	206.85	214.35	203.3	211.71	202.79	207.33	211.72	204.37	202.2	205.72	206.66	200.48	210.31	209.87
200.18	202.09	204.63	203.28	202.2	202.69	202.12	202.47	205.93	203.96	201.9	202.44	201.64	200.85	200.93	199.76	202.06	201.92	208.77	201.99	198.55	210.66	207.79	202.41	206.08	196.58	207.03	214.07	201.42	207.48	203.74	201.66	203.78	204.49	208.07	200.65	206.43	202.7	209.13	208.72	204.93	202.57	195.62	207.23	205.79	202.47	206.95	205.22	203.29	203
221.49	217.25	219.4	212.95	222.57	217.03	211.21	218.38	225.73	217.97	221.83	219.3	218.44	215.19	223.21	219.6	217.85	214.31	212.96	212.6	217.27	218.32	218	218.01	219.6	218.59	214.69	218.24	215.99	211.82	221.11	224.51	206.74	215.45	220.96	210.99	214.54	220.46	216.83	217.69	222.49	219.22	213.09	220.5	215.75	215.44	219.57	216.35	217.5	212.61
213.65	200.64	208.51	197.95	198.53	193.41	201.69	204.75	203.38	194.57	204.31	200.14	207.9	199.8	203.43	200.46	200.26	206.8	202.16	206.46	198.35	207.48	209.49	199.75	203.89	208.7	208.1	198.61	202.35	205.72	201.88	208.43	208.54	202.44	208.77	200.23	200.13	207.35	199.01	204.11	198.53	205.85	203.19	202.1	195.81	208.93	201.41	204.88	197.04	206.1
220.14	203.51	209.59	210.8	209.53	214.66	209.8	213.05	207.55	212.35	209.27	211.43	205.25	210.96	219.14	216.38	212.99	211.38	211.22	212.44	208.63	207.98	203.44	213.73	218.27	209.03	211.59	214.31	215.65	213.81	214.17	213	215.53	208.33	211.95	215.34	210.17	207.41	213.33	211.06	210.44	206.81	208.11	214.53	220.2	203.31	209.32	204.35	213.21	209.73
219.25	212.8	219.74	219.07	214.57	210.33	221.05	217.2	219.96	222.58	219.61	217.34	212.94	209.46	211.98	219.83	208.3	212.17	213.59	216.82	219.2	220.22	221.1	212.79	222.59	214.36	222.56	217.76	209.27	214.9	221.29	215.45	218.23	215.91	220.13	211.81	220.67	217.9	218.25	217.7	219.61	223.79	210.04	223.06	216.8	214.55	217.49	211.16	223.52	221.92
208.97	212.17	211.37	209.56	203.99	206.22	202.49	209.58	206.27	204.87	207.27	199.1	210.23	211.27	207.5	198.61	205.36	203.24	206.31	204.29	206.84	208.46	214.45	210.8	206.73	211.21	206.02	212.07	207.42	202.71	208.12	212.47	205.04	206.31	207.16	211.77	207.18	208	212.17	204.25	203.29	208.21	207.73	208.98	209.92	210.78	205.14	211.27	201.6	209.44
209.15	208.23	199.83	201.58	204.56	198.75	209.48	202.58	208.01	199.35	200.62	198.88	205.3	202.06	202.96	200.1	201.93	204.44	205.48	207.87	199.38	205.65	205.92	208.39	199.74	199.91	198.9	203.96	205.05	198.31	208.3	211.59	204.91	201.49	204.93	201.59	208.35	203.63	200.34	200.24	203.98	200.52	201.85	198.65	207.14	206.68	206.09	203.5	200.81	197.81
207.01	209.44	201.22	201.54	200.27	199.44	210.94	203.23	204.55	201.44	197.49	205.49	199.94	191.08	201.69	205.54	198.84	205.22	203.18	197.71	204.26	201.3	204.7	201.72	201.96	204.67	201.71	198.7	204.86	199	195.45	206.17	197.92	197.31	201.74	202.07	204.23	202.92	195.6	205.01	198.07	198.71	206.04	200.75	204.43	202.32	198.34	201.31	207.83	203.46
198.28	204.96	201.93	207.77	201.69	208.76	209	207.46	199.43	203.51	197.03	199.54	203.06	203.83	206.04	201.12	204.82	201.08	204.41	202.03	207.36	203.16	202.12	207.45	207.83	202.65	209.4	197.59	200.89	195.32	210.16	198.84	203.96	204.67	208.01	208.61	210.28	206.37	205.1	204.06	208.56	207.08	199.24	208.04	207.06	203.34	196.35	204.41	210.36	205.13
209.37	212.01	203.83	208.43	209.18	209.36	206.1	207.71	207.26	212.16	211.65	210.22	207.09	214.89	208.24	210.84	218.58	206.24	208.3	209.17	212.97	206.21	209.69	204.44	206.02	204.54	207.91	215.27	210.85	213.52	204.5	210.36	208.65	208.01	212.64	207.33	212.3	206.95	207.21	208.09	209.23	213.63	214.09	211.81	207.19	211.89	210.44	214.09	209.47	213.46
204.49	206.73	202.38	208.89	203.9	205.36	202.65	212.55	202.85	210.37	215.03	203.94	209.41	204.56	216.01	207.81	205.57	207.53	207.09	208.71	209.41	202.42	210.85	215.27	211.69	207.78	205.73	207.04	205.5	211.6	210.07	207.33	202.75	207.88	211.08	201.44	211.29	209.89	210.6	212.18	208.95	204.84	208.17	210.64	204.3	210.39	208.13	209.32	203.9	207.75
203.17	205.71	204.29	213.13	210.64	204.29	208.49	207.57	206.58	201.14	210.01	210.04	204.64	202.89	214.04	204.6	208.63	213.04	204.41	214.28	208.31	205.97	206.69	202.97	217.13	207.02	208.74	211.01	206.33	214.1	207.71	214.81	211.09	213.34	209.37	210.73	205.18	203.16	211.44	209.1	214.58	199.22	206.31	210.44	213.36	214.25	205.09	209.95	201.96	208.71
210.28	208.61	206.07	208.61	209.36	219.57	215.03	201.11	208.64	202.63	210.67	206.79	207.36	208.69	207.73	208.78	205.02	211.94	207.77	210.08	206.12	211.87	201.8	207.56	212.83	207.89	205.22	212.71	208.67	205.18	209.05	211.82	204.85	210.42	202.79	214.07	203.39	206.04	207.97	211.8	202.91	210.14	204.22	211.92	202.41	208.48	204.59	204	206.24	207.55
207.54	209.32	209.76	212.6	208.06	213.07	208.13	214.4	207.08	212	205.09	203.79	215.94	213.73	211.09	207.7	203.18	205.58	210.89	206.53	213.41	212.13	210.08	200.57	201.75	205.83	206.31	207.82	203.83	210	209.26	210.23	213.74	211.21	215.03	211.19	206.54	210.46	208.81	208.1	208.75	210.11	212.7	212.58	209.57	212.63	209.1	210.42	208.48	204.34
200.1	208.69	199.21	200.93	203.65	200.65	197.81	198.2	201.13	206.84	195.02	197.3	199.43	203.32	192.42	199.37	195.8	205.93	202.7	200.43	199.61	196.84	198.9	195.01	194.88	198.19	206.06	202.53	200.68	202.76	195.6	195.95	196.46	200.77	200.06	202.11	196.05	200.41	200.32	196.07	202.38	203.96	199.81	198	201.43	200.69	195.16	194.55	198.35	205.35
199.79	202.61	209.51	208.11	210.3	212.86	214.01	213.48	212.01	202.34	209.81	215.77	208.58	208.26	210.62	215.25	214.99	214.66	206.64	205.23	209.09	210.21	215.2	208.95	214.97	207.05	200.89	208.28	209.43	208.94	207.03	207.6	208.91	210.95	208	209.43	206.36	205.06	206.64	209.3	212.6	209.9	209.39	208.72	206.04	203.68	209.12	211.94	209.6	204.92
204.59	202.44	206.39	205.54	204.69	206.03	210.21	207.67	204.01	205.77	207.02	208.75	203.22	203.29	200.35	206.57	200.46	209.26	206.56	208.88	203.89	206.74	204.4	210.48	205.25	205	204.89	211.35	207.66	210.19	201.25	205.61	207.54	207.73	209.55	201.31	206.83	211.3	206.81	209.17	206.25	199.18	206.42	209.48	207.9	209.57	207.54	211.28	206.23	207.54
202.69	196.63	195.15	195.01	196.91	198.11	191.65	195.47	191.11	194.23	186.82	191.92	199.39	200.04	199.63	190.38	202.16	195.58	197.61	195.42	195	191.5	191.62	191.41	195.43	193.88	203.78	185.69	186.97	196.99	192.61	194.44	195.01	194.76	191.08	199.44	188.46	201.65	194.71	195.36	194.29	190.84	192.3	192.47	190.9	190.68	192.71	194.18	188.45	193.85
211.52	205.75	209.7	213.11	203.64	209.84	210.97	205.16	206.21	217.2	211.46	213.77	208.32	208.03	208.11	210.15	207.77	209.15	210.93	205.57	208.37	202.88	214.33	201.41	205.75	207.16	206.47	211.28	207.95	205.41	206.12	210.11	204.74	205.77	210.38	203.95	207.71	211.21	203.96	195.68	216.71	207.83	206.88	211.11	214.62	210.15	206.16	212.05	210.49	204.63
204.04	204.18	210.83	207.59	203.99	206.92	206.85	209.58	207.92	209.28	208.99	211.88	203.63	203.81	210.28	204.76	205.54	206.38	206.51	203.95	212.89	203.54	214.93	207.96	205.62	209.67	204.7	204.42	208.27	204.16	210.27	207.14	210.06	202.14	202.05	208.87	209.64	203.88	213.31	214.03	206.62	205.68	199.28	211.75	204.37	217.42	207.78	209.74	205.75	207.5
199.73	201.33	198.27	206.4	205.09	201.93	197.99	203.25	202.22	201.75	203.97	198.74	198.48	194.72	202.47	202.62	198.68	207.13	207.05	203.41	201.82	206.98	203.45	200.06	205.77	205.42	199.53	198.82	204.16	204.02	205.83	202.06	206.58	197.18	209.7	199.81	206.21	196.08	199.06	207.42	201.81	202.97	196.58	199.45	199.88	198.75	204.68	201.03	202.14	206.38
209.81	212.77	212.28	213.69	207.02	205.71	218.28	206.36	206.39	217.96	213.82	207.6	213.02	212.29	212.25	206.73	210.79	210.69	204.99	209.1	210.77	215.3	209.18	217.63	213.62	211.96	217.58	209.46	211.93	216.37	212.66	210.86	212.19	209.17	204.9	214.93	216.66	216.08	214.24	214.11	217.18	207.63	213.17	206.35	212.28	216.37	207.84	205.5	214.97	217.03
198.07	202.06	199.62	203.61	193.13	199.63	198.86	194.04	196.63	200.16	197.36	199.97	199.48	203.35	196.71	198.68	199.03	196.3	193.45	199.19	197.54	200	203.33	203.37	203.13	194.56	199.15	198.29	201.73	191.89	202.35	196.44	192.9	203.37	201.41	190.46	196.38	203.36	201.92	203.21	201.19	198.09	199.03	199.37	194.02	196.32	196.71	197.77	202.15	200.05
208	205.37	200.32	200.49	201.59	202.17	200.14	206.02	202.79	210.92	206.62	206.12	201.17	197.65	201.92	198.34	206.43	195.6	201.73	204.82	202.17	203.67	207.89	207.61	204.55	200.98	205.36	198.11	204.89	204.62	204.11	202.1	205.76	202.79	198.46	198.45	208.22	204.23	192.78	198.98	200.53	201.9	206.37	200.04	206.24	206.19	205.49	211.88	199.96	208.75
206.01	203.21	211.46	215.03	204.73	205.37	202.37	210.8	199.77	205.54	213.94	205.36	208.29	203.74	201.04	204.09	205.7	207.44	206.4	202.5	208.29	209.85	208.05	203.67	208.99	207.9	208.45	204.03	214.11	209.49	212.73	205.18	209.22	205.2	206.92	210.05	210.26	211.62	205.68	217.98	201.91	211.56	206.8	205.53	208.66	213.27	209.77	210.52	215.27	212.88
215.55	204.95	210.61	209.44	205.81	212.54	209.23	217.94	202.96	209.25	206.5	213.74	208.91	208.89	216.29	212.75	207.38	206.53	213.57	206.19	211.6	211.78	208.99	208.28	211.01	212.73	208.17	218.6	209.1	203.03	209.87	201.54	207.55	206.35	206.86	214.2	202.92	207.46	207.93	211.22	215.22	205.75	205.73	203.94	208.97	214.68	203.56	210.7	206.15	206.35
197.6	203.38	202.77	204.04	201.31	199.06	202.28	197.12	197.54	204.02	200.81	192.21	198.8	201.37	202.9	200.64	195.82	202.07	199.76	205.05	202.93	195.63	196.01	201.85	197.72	203.8	198.77	201.38	201.3	200.99	202.9	200.2	201.13	204.61	201.3	196.59	200.1	200.71	199.67	198.31	202.2	201.59	203.9	207.1	193.2	205.54	198.92	198.74	200.08	199.05
211.55	211.12	211.02	212.05	209.29	211.43	217.39	203.12	211.53	211.86	209.78	215.49	217.39	213.26	212.56	211.39	214.8	211.91	217.38	208.37	212.14	211.17	211.37	215.18	213.93	216.69	212.53	210.5	215.28	212.98	212.93	220.11	209.7	213.66	210.13	212.41	214.99	210.65	215.87	211.97	215.2	205.81	217.15	211.9	211.15	214.42	217.31	219.41	209.96	210.5
213.72	208.98	208.37	212.87	206.42	209.23	208.11	206.8	216.69	212.63	213.59	214.55	210.76	207.91	209.06	214.12	203.89	210.61	219.25	207.01	209.57	212.49	207.92	203.72	207.5	212.35	213.17	205.77	208.29	204.7	211.88	207.19	211.54	208.26	216.82	209.85	214.11	210.82	212.92	210.37	207.71	207.08	212.59	205.02	212.97	214.63	216.44	208.28	214.71	217.24
217.71	218.49	215.21	210.76	220.76	213.68	220.12	214.31	211.7	214.61	219.52	220.51	211.66	217.45	220.96	220.8	210.43	216.75	219.27	215.82	213.77	215.27	212.69	208.07	207.94	218.36	216.67	218.58	219.43	205.65	219.04	211.88	220.98	213.07	225.9	216.04	217.63	215.43	216.93	215.56	216.76	216.58	215.02	216.81	216.76	215.56	213.38	212.65	216.64	215.47
203.48	204.72	205.76	213.43	209.99	211.86	210.18	204.02	203.79	200.97	205.55	205.5	208.61	213.87	205.47	198.63	209.8	207.01	205.69	202.77	208.33	211.1	205.48	209.03	207.06	212.26	206.69	205.26	208.27	210.3	208.9	208.68	200.22	207.14	208.2	200.02	212.72	209.65	203.11	204.4	215.07	208.6	208.68	215.27	210.68	210.93	205.81	211.72	211.13	202.78
199.09	205.29	199.37	203.34	204.03	197.14	198.37	207.03	203.52	197.91	205.99	197.47	197.13	201.13	205.23	199.06	203.81	195.83	199.77	193.08	196.94	197.38	205.32	200.96	197.78	196.42	198.25	201.15	198.01	197.92	197.44	194.07	201.73	208.34	192.7	201.56	200.59	199.2	193.85	197.63	188.6	197.32	198.9	203.14	197.58	201.23	199.25	199.61	195.25	202.48
203.73	207.17	205.04	213.28	204.23	206.79	209.88	206.04	210.28	204.89	203.85	211.61	204.89	203.59	207.85	204.56	206.66	206.03	208.54	200.16	215.43	203.49	204.99	201.29	209.22	214.44	205.13	209.64	205.94	205.54	208.85	204.84	215.31	205.15	208.22	210.26	208.81	205.47	207.67	200.84	208.41	210.04	211.82	204.26	208.52	212.89	206.28	204.91	209.76	209.8
216.39	215.93	204.2	205.97	210.82	203.56	209.66	205.98	210.61	201.9	204.64	208.46	206.1	210.99	209.73	205.52	205.41	211.54	214.07	206.86	209.66	208.14	213.7	211.21	209.78	202.55	207.8	205.83	215.53	213.1	210.66	208.42	207.83	210.08	208.84	208.95	210.46	212.54	206.28	211.02	212.05	213.06	206.23	213.58	213.32	212.05	203.76	211.13	208.01	211.31
205.77	203.54	203.47	208.14	208.38	206.84	204.71	206.64	207.54	204.41	203.3	211.24	214.6	203.52	204.7	211.72	206.65	205.11	208.04	209.05	194.66	205.46	212.16	196.17	205.16	212.55	203.91	213.84	213.1	204.51	213.3	207.98	204.71	210.53	204.57	207.81	212.44	212.59	208.79	208.66	203.67	212.93	208.29	203.74	209.51	208.14	207.44	201.44	203.67	210.07
202.4	199.38	207.13	199.94	210.44	191.87	197.34	203.56	203.67	205.26	197.7	201.22	200.21	192.1	195.96	197.45	200.99	201.35	197.53	203.91	198.06	200.27	203.01	199.84	203.56	198.43	203.58	206.45	209.7	197.39	201.44	204.58	193.04	202.56	204.29	199.62	203.98	207.27	203.32	201.29	203	200.45	202.87	203.42	203.42	199.8	205.58	201.2	199.52	199.1
207.31	211.78	216.25	209.92	207.35	219.36	206.41	205.52	213.25	210.01	212.2	215.88	209.74	210.13	214.18	213.62	207.93	215.14	209.17	211.94	209.19	211.52	208.52	214.1	208.9	207.52	210.01	210.3	211.98	208.13	210.93	215.67	212.95	215.84	210.85	208.29	212.22	217.3	212.08	205.28	215.79	214.43	215.19	212.87	213.57	208.92	210.66	215.67	210.75	206.86
212.79	214.86	204.48	201.36	207.07	204.35	206.03	203.63	208.19	208.81	205.81	202.65	205.55	207.22	207.94	205.39	203.22	208.41	205.55	201.81	198.37	205.29	214.32	202.99	212.33	209.01	208.45	202.5	212.93	203.72	204.77	204.79	206.72	200.89	204.81	208.23	209.91	208.73	204.77	207.41	210.46	203.2	209.14	207.17	200.68	201.35	207.84	208.26	204.87	208.23
209.45	213.93	212.16	217.4	221.65	214.8	214.86	206.49	219.93	212.67	210.67	206.33	205.48	212.35	216.73	210.84	204.09	210.51	211.79	221.32	217.48	214.86	211.51	214.53	205.6	212.86	212.02	206.28	214.13	214.24	213.07	214.75	212.19	211.94	215.63	210.28	220.55	212.81	214.96	217.05	216.01	209.06	213.68	212.56	213.4	212.41	214.82	209.85	216.38	214.98
204.49	208.27	207.07	209.59	197.66	207.72	207.28	204.39	204.85	204.92	204.66	204.8	209.8	204.78	215.03	214.37	213.68	212.99	208.11	207.28	207.77	210.82	214.25	210.52	204.96	208.93	207.78	209.8	201.29	213.66	208.43	209.03	208.85	203.98	210.74	210.33	204.52	210.25	205.28	209.18	206.36	202.62	206.21	203.58	208.91	211.88	205.23	210.01	205.02	212.91
210.1	210.2	213.02	208.14	210.2	206.63	208.06	205.36	205.75	205.21	210.89	211.27	208.2	201.83	211.35	213.95	206.4	211.91	212.53	206.89	211.1	209.23	207.6	205.51	211.83	210.27	212.74	209.2	207.69	205.86	208.29	206.24	212.94	207.93	206.38	209.85	210.57	208.65	209.09	207.48	210.57	212.67	210.47	212.48	208.61	210.36	211.01	206.88	206.99	207.98
200.93	211.72	214.72	209.26	208.06	208.98	206.58	210.9	202.7	209.1	206.19	206.75	206.38	203.28	199.16	210.34	205.48	204.88	205.01	210.12	211.58	217.54	209.93	213.24	206.71	208.42	209.37	204.37	206.32	210.7	209.32	216.08	210.1	211.1	202.16	212.13	213.12	211.45	208.06	206.35	202.76	207.32	206.32	205.78	212.07	205.22	204.23	210.94	206.6	216.47
199.07	201.62	196.1	190.97	199.44	203.47	193.23	195.29	193.68	196.14	197.05	198.47	199.54	193.22	197.32	197.82	199.53	200.72	199.56	201.68	198.3	196.37	193.86	197.3	192.63	191.32	191.68	189.13	195.49	196.14	194.59	193.58	192	189.15	196.92	190.43	195.13	198.4	194.95	192.67	204.41	199.76	198.85	198.22	189.48	193.85	192.3	196.61	187.39	193.14
212.83	215.65	218.35	209	215.6	215.23	210.56	214.63	212.28	210	217.86	207.74	209.35	215.37	210.18	210.49	210.05	213.62	212.9	206.24	213.15	211.16	213.15	208.89	210.6	207.48	208.46	208.89	213.12	203.49	211.48	213.58	215.84	215.78	212.02	216.21	212.29	216.51	212.81	202.5	213.62	212.23	208.82	206.32	210.86	210.97	206.78	202.17	212.42	207.3
199.07	199.89	191.97	198.25	191.01	204.21	201.87	196.18	194.04	199.48	195.5	201.33	197.77	208.4	194.31	196.34	196.37	199.32	195.04	200.22	199.37	200.76	198.5	198.63	205.92	199.3	198.56	203.44	197.96	194.89	201.82	198.35	197.98	192.08	205.43	197.19	202.59	195.54	199.37	201.97	205.93	200.7	200.31	199.61	200.69	195.17	200.46	200.31	195.4	198.47
203.69	202.63	201.09	210.32	205.73	203.22	203.87	202.99	203.96	202.74	210.72	203.75	201.72	205.41	207.99	201.23	196.56	205.19	203.56	205.88	203.5	200.4	195.36	203.8	207.53	207.52	201.52	202.7	197.87	207.01	205.22	204.15	206.19	201.91	204.95	198.46	201.04	208.54	196.51	204.29	205.37	202.84	208.7	207.47	199.43	199.1	200.22	203.02	202.17	201.9
204.17	212.7	201.08	210.14	208.36	210.27	202.3	205.97	207.54	205.55	206.14	207.43	210.54	211.37	218.69	205.14	201.54	210.72	215.64	209.49	211.8	204.33	207.32	207.16	203.2	211.03	210.69	203.73	210.08	210.08	207.01	208.12	205.91	207.6	204.28	208.43	205.97	204.6	206.23	213.16	207.35	205.63	208.54	208.91	205.6	217.2	210.22	208.99	210.29	208.16
207.36	207.9	212.8	208.68	208.14	210.75	211.08	202.44	206.38	202.24	210.34	208.27	206.71	204.15	212.37	216.08	212.31	209.09	204.47	207.78	205.2	210.12	205.5	211.08	205.35	211.79	210.63	212.45	198.11	203.26	206.11	199.01	205.98	205.94	207.71	210.26	205.15	205.76	208.47	202.34	210.87	211.97	207.54	202.22	211.06	209.36	203.86	209.62	211.43	209.01
211.59	207.34	211.2	210.86	204.44	211.07	203.6	202.07	208.11	209.76	212.53	213.08	204.23	207.72	206.51	204.63	205.77	209.27	212.96	214.19	210.42	209.2	206.37	209.19	204.86	207.21	208.73	212.19	208.4	211.82	205.17	207.33	206.38	204.45	206.84	214.38	204.09	206.78	204.13	199.61	205.75	204.65	206.92	210.72	208.35	209.88	207.84	206.26	204.31	212.87
197.26	212.35	206.95	208.72	200.17	212.19	210.94	209.96	209.12	201.79	214.13	206.86	213.6	208.97	211.16	209.09	203.27	211.74	203.99	211.69	212.8	209.75	204.51	201.85	205.41	203.44	210.65	199.78	215.21	206.53	207.52	207.49	216.1	209.56	209.66	198.4	206.19	198.22	212.81	207.06	203.24	206.38	208.72	216	210.48	205.17	211.57	204.69	203.86	206.54
208.21	207.52	214.62	214.41	208.54	213.03	218.38	208.88	210.84	212.86	210.34	210.24	206.61	207.89	208.6	215.97	213.4	213.3	210.33	214.6	210.55	213.82	207.98	211.53	203.79	209.86	214.52	214.84	216.33	210.09	210.72	213.75	207.06	205.46	212.89	213.64	207.68	209.23	212.78	205.01	213.75	213.99	205.97	211.03	209.13	210.76	210.85	212.13	205.17	209.8
215.7	220.55	218.08	219.64	212.11	225.3	217.73	210.16	218.65	220.75	223.47	214.27	211.43	216.39	213.84	214.8	217.54	219.61	215.89	214.98	217.96	221.7	214.85	224.91	216.52	219.07	221.98	215.46	217.38	223.82	217.61	217.96	214.89	220.09	215.47	218.33	218.85	218.89	221.33	218.74	220.05	217.9	214.45	214.72	213.86	222.48	217.89	214.32	214.88	221.33
220.41	215.4	221.42	212.2	210.76	213.09	208.93	221.9	220.31	215.95	216.45	220.29	219.75	219.09	220.58	215.88	209.66	220.81	217.69	217.82	211.34	213.24	220.95	215.54	217.08	210.88	220.04	217.57	212.5	220.81	212.66	218.26	225.2	218.53	211.31	219.59	216.9	215.67	217.48	218.47	219.75	217.15	213.25	221.56	213.34	216.86	209.9	215.07	208.15	217.04
200.92	206.69	199.11	202.73	204.86	203.33	206.07	205.64	206.16	205.37	210.44	201.71	206.87	212.37	200.19	206.57	206.65	195.06	199.83	201.8	201.25	207.4	206.19	202.39	207.29	201.28	195.74	203.61	209.08	209.66	201.55	201.3	208.86	207.6	204.97	201.85	211.23	207.77	202.98	202.05	198.31	205.12	199.23	201.51	205.78	205.51	202.51	203.43	199.8	202.26
205.27	205.86	212.93	210.22	209.52	214.28	208.25	204.05	214.8	214.3	208.25	207.51	208.68	212.09	206.52	210.51	211.36	212.51	211.46	207.74	206.62	213.04	214.97	211.12	208.36	208.54	204.95	200.25	209.35	204.59	206.88	210.38	215.51	205.26	204.7	212.82	204.17	210.28	206.35	209.75	211.04	214.5	209.31	204.91	207.91	205.85	207.93	209.13	213.74	201.5
205.32	207.67	207.38	204.56	209.68	213.29	203.51	208.24	209.15	211.92	208.79	207.85	209.38	201.32	216.14	208.3	205.91	209.45	210.02	209.21	206.56	202.87	211.08	209.53	204.19	213.51	210.55	201.81	207.22	203.03	204.89	201.68	206.29	205.27	206.7	212.19	205.25	212.41	213.78	200.03	207.86	205.26	203.4	209.55	214.97	209.05	204.76	200.45	214.9	206.9
207.24	201.82	201.93	203.25	205.32	205.79	204.22	202.93	203.44	204.9	205.68	202.92	204.81	207.38	203.33	202.42	204.15	199.49	195.41	202.2	211.48	208.19	201.44	205.04	205.95	210.15	200.59	209.78	209.08	205.87	212.43	210.96	206.36	209.09	204.44	201.14	199.74	206.97	201.46	203.03	200.1	204.93	201.86	208.14	204.72	203.97	206.42	199.98	205.16	202.26
212.02	212.2	214.36	210.28	220.42	213.5	214.02	215.13	215.9	208.29	212.17	210.01	210.48	208.48	212.73	212.9	213.89	210.64	205.89	211.49	214.02	213.63	219.69	208.18	214.9	218.52	214.52	212.55	213.77	211	213.88	213.4	206.1	218.71	214.65	204.33	215.41	209.05	211.6	211.71	213.71	216.39	208.79	210.83	204.23	219.03	216.71	214.1	207.65	216.67
204.24	205.88	211.27	205.47	210.81	205.35	208.24	210.33	208.6	210.59	214.52	205.8	212.11	202.99	214.03	207.75	209.54	209.82	203.23	211.33	205.96	208.62	206	201.5	209.88	206.89	206	209.74	214.31	210.81	203.09	212.9	210.6	205.76	206.69	213.5	202	213.88	208.65	202.12	211.82	204.73	209.03	208.07	211.56	205.09	208.04	207.99	211.07	210.83
200.83	198.94	200.31	192.53	200.93	197.21	197.81	202.39	200.62	199.03	200.8	201.69	196.34	200.74	196.84	202.92	206.05	198.21	201.72	205.84	197.23	197.02	200.56	197.67	203.44	196.87	197.32	206.83	193.4	198.01	198.8	202.32	205.56	200.43	198.49	203.09	202.65	198.95	205.15	196.98	194.28	197.84	203.27	199	203.97	206.15	196.24	198.17	207.34	201.65
200.79	204.51	199.37	203.01	202.44	202.31	199.53	193.45	198.56	198.76	197.99	199.41	201.43	197.51	198.48	199.76	199.83	193.28	201.43	201.19	200.55	205.98	199.49	201.34	196.07	193.91	202.37	194.77	200.14	204.66	203.65	201.95	198.73	203.45	203.67	198.79	201.77	200.1	197.76	205.38	201.66	198.21	198.66	198.71	197.95	200	201.01	200.47	197.42	201.55
210.8	216.93	213.99	212.57	217.98	220.49	214.85	220.29	210.49	212.29	213.51	211.11	208.03	217.78	217.34	208.91	216.3	214.02	217.43	214.25	212.76	203.1	211.53	208.08	218.48	211.33	213.1	216.61	209.58	216.73	216.9	209.62	218.45	216.3	211.37	216.36	213.35	211.16	211.93	209.21	211.8	213.76	214.64	212.22	216.44	211.19	212.55	205.26	217.62	214.51
206.26	201.24	201.96	202.57	205.46	202.36	204.8	212.05	211.26	207.97	208.26	204.46	211.4	203.81	205.1	209.64	204.44	199.69	209.01	203.43	204.59	204.27	210.6	203.39	206.4	207.76	202.36	212.79	210.88	203.64	202.4	211.09	205.22	210.19	203.97	209.17	205.5	210.92	201.68	204.87	205.98	206.93	204.14	203.29	203.17	206.69	206.91	203.29	198.98	208.79
201.43	204.41	203.19	203.67	206.87	195.36	200.9	205.12	201.02	206.49	202.51	204.81	201.53	199.17	198.57	203.58	205.24	205.85	201.9	201.41	203.44	202.69	206.77	192.08	203.29	200.52	202.77	201.41	202.6	195.02	202.87	205.32	205.73	201.41	197.44	201.06	201.24	206.12	199.34	202.99	202.82	202.83	205.64	204.5	200.47	201.81	202.39	197.68	202.81	197.86
212.81	210.26	210.99	206.77	215.67	214.55	210.62	214.17	219.22	203.97	215.11	213.56	211.13	212.65	210.88	220.07	216.3	215.56	212.21	215.7	210.3	208.06	214.52	207.98	209.78	214.06	215.8	210.72	212.44	212.59	205.4	212.96	211.22	214.56	214.59	212.71	214.88	209.17	209.06	216.06	213.24	216.7	211.05	207.35	213.52	212.06	210.97	211.52	214.59	211.52
209.49	209.93	205.8	206.04	210.11	205.42	206.69	208.33	212.66	207.04	211.6	208.15	205.01	201.76	205.75	211.44	201.38	211.42	209.89	211.3	200.58	207.01	206.87	208.66	211.45	210.63	203.23	206.13	212.39	214.81	206.8	209.59	202.19	207.01	202.07	201.55	210.18	206.3	208.12	206.21	209.38	209.41	214.84	205.76	203.46	202.81	208.25	203.63	207.95	207.41
205.91	201.43	198.6	202.05	202.89	203.18	198.92	197.56	197.51	204.34	205.45	208.95	204.35	198.13	205.82	204.91	199.75	199.16	202.58	203.13	201.41	211.68	205.13	197.24	207	199.14	204.23	207.06	201.21	207.25	194.66	200.18	201.12	202.63	197.98	201.95	203.18	212.14	207.85	204.83	202.84	199.48	202.78	206.8	208.8	202.51	202.38	208.71	200.9	201.62
219.66	220.18	223.28	218.21	217.38	216.52	215.04	212.33	217.65	220.45	218.36	215.55	219.9	214.72	220.02	218.91	217.1	214.6	221.88	219.41	217.73	217.17	227.41	217.51	222.64	219.99	216.11	216.91	218.77	220.67	215.44	219.51	218.4	217.34	219.47	216.6	218.06	223.2	215.94	217.87	212.81	220.48	215.31	219.54	222.11	223.54	222.17	218.77	217.65	215.9
221.55	211.36	225.66	213.83	216.08	218.21	216.55	219.14	220.23	217.8	213.1	214.17	209.72	219.49	218.09	218.55	216.38	212.82	213.36	219.68	218.96	211.68	216.49	214.56	212.39	215.96	217.65	215.16	215.73	212.28	210.62	213.77	216.29	218.26	225.41	221.15	220.52	219.15	212.78	219.52	220.2	213.48	216.4	214.35	220.47	219.35	216.79	217.16	217.61	217.43
210.22	208.57	213.36	212.6	214.06	217.86	212.81	214.59	210.37	204.82	214.2	209.24	209.66	213.78	214.39	208.46	218.16	212.25	212.2	212.2	206.56	211.87	213.12	206.99	212.89	215.56	212.13	215.34	211.36	209.86	206.52	214.04	210.49	209.08	211.69	216.85	208.96	211.61	217.76	213.79	211.07	213.37	214.76	206.9	208.73	212.8	211.77	213.96	203.5	209.09
206.64	203.6	208.83	211.95	209.59	210.39	202.46	207.45	207.28	210.11	211.24	213.9	210.27	208.67	207.86	213.24	209.83	210.07	205.7	204.09	204.52	206.72	213.08	210.88	211.59	207.93	210.65	206.11	201.77	208.78	213.43	207.99	206.7	201.97	210.15	206.95	207.66	205.76	203.5	209.57	209.39	204.71	207.34	208.04	208.43	210.54	209.36	206.14	208.41	212.11
214.92	210.27	213.52	215.73	219.34	215.2	220.22	213.14	216.47	218.85	204.55	215.98	209.06	209.09	217.18	216.5	212.58	210.5	217.48	207.49	218.53	210.01	212.15	215.48	212.55	211.05	207.45	219.44	214.23	207.9	208.48	208.32	211.11	216.11	211.85	209.09	211.83	211.26	216.32	217.93	209.47	208.43	214.5	213.62	218.61	213.64	211.71	215.48	214.62	215.45
210.85	208.68	206.89	214.53	209.16	217.06	214.71	207.82	209.45	218.89	213.34	216.84	214.47	212.87	210.02	208.91	214.41	214.92	216.23	208.99	212.24	216.72	212.39	218.01	214.53	206.5	215.96	209.32	210.15	211.99	210.04	209.97	211.37	211.55	215.11	218.79	212.98	208.26	215.55	214.74	216.91	207.47	212.37	215.43	208.49	208.11	212.66	208.63	211.33	209.04
194.14	188.29	196.02	192.28	200.83	198.3	188.32	188.65	200.68	193.68	188.93	193.64	195.92	193.57	188.73	192.54	193.13	196.58	190.59	187.49	191.97	194.29	194.69	190.72	196.93	192.45	197.22	200.96	191.95	197	196.53	184.46	193.43	194.41	190.99	195.55	198.71	186.26	195.07	199.44	197.84	195.39	196.53	189.37	190.84	197.74	191.26	191.54	197.52	185.94
208.3	207.41	215.75	213.9	207.95	204.94	208.9	211.12	207.49	213.65	206.9	214.16	208.97	205.52	207.28	206.26	208.4	200.67	205.78	207.81	207.79	206.49	210.27	207.87	209.18	211.63	205.51	206.05	206.48	211.01	211.89	207.52	215.72	211.35	202.94	216.29	209.58	208.5	205.54	207.28	211.05	206.42	207.45	207.13	205.19	212.23	204.92	211.93	211.63	207.84
213.51	215.11	219.58	215.07	220.41	216.41	210.71	221.91	213.52	215.62	217.17	218.53	212.87	222.66	215.55	217.6	220.12	219.7	223.83	212.56	215.33	219.36	216.97	216.01	215.8	207.29	223.8	218.81	217.29	213.23	217.19	221.08	210.46	220.19	215.41	220.39	218.24	222.97	217.99	221.92	219.02	217.48	213.37	216.65	219.51	212.25	221.56	212.71	221.21	222.47
206.51	201.8	203.28	205.22	208.52	200.32	204.63	206.55	207.61	199.38	197.1	210.38	205	197.11	202.77	209.1	202.08	203.55	205.71	198.78	206.08	203.43	202.61	201.91	201.45	203.6	205.55	195.36	198.58	201.37	204.5	204.93	209.73	206.57	202.32	202.75	201.39	203.27	199	205.84	194.97	200.56	205.82	206.41	206.28	205.27	206.07	204.42	199.88	201.41
200.8	203.87	194.94	195.95	196.22	205.87	199.16	197.82	196.62	197.37	206.44	196.51	191.48	201.29	198.47	197.63	202.46	192.72	196.68	205.47	201.58	206.72	201.77	201.18	199.52	206.01	197.6	197.04	199.94	203.03	197.49	202.3	201.83	202.62	200.71	202.9	198.51	206.27	197.6	201.14	198.38	200.22	198.68	195.39	198.76	195.64	204.86	195.47	196.54	203.87
203.03	207.12	208.7	209.68	211.09	206.37	209	207.64	209.65	207.37	206.29	200.64	204.32	207	203.35	209.05	209.22	208.33	205.06	209.12	207.58	201.72	205.86	204.29	206.22	209.17	212.69	211.98	202	210.97	204.47	209.56	206.56	210.27	201.88	210.49	206.74	198.22	207.52	208.65	204.04	205.79	205.39	202.01	207.21	208.55	208.31	207.99	207.77	203.99
205.89	199.16	201.74	193.98	199.26	195.92	203.34	199.2	198.9	199.98	201.03	205.58	193.4	200.11	201.86	196.34	202.98	202.44	205.66	193.75	206.25	199.53	204.47	198.94	200.54	199.58	197.43	199.25	199.74	199.02	199.24	197.44	202.7	198.55	194.28	196.31	193.25	200.91	199.73	201.73	202.03	197.24	207.66	198.66	203.43	200.16	194.99	201.05	201.1	205.19
217.74	202.09	213.67	221.83	213.89	212.64	215.25	213.59	205.73	211.54	209.27	212.19	211.93	208.38	208.06	219.23	215.73	211.17	214.33	210.74	212.65	205.64	205.53	211.53	210.56	214.81	214.98	214.35	216.46	208.38	213.38	215.12	213.01	209.1	214.89	208.29	210.95	212.57	208.9	209.39	209.5	217.73	216.29	203.03	213.66	213.68	207.3	210.28	216.41	209.26
202.28	197.98	198.21	201.14	201.2	194.54	202.19	202.01	205.38	201.8	199.78	201.29	197.51	200.34	211.09	199.26	191.02	197.77	199.58	204.41	203.7	191.96	193.33	201.89	201.99	205.28	208.71	199.64	208.69	194.41	201.36	202.61	201.29	200.53	197.18	198.04	202.81	202.23	202.27	200.91	203.39	198.79	201.85	203.17	200.2	202.88	199.72	204.29	197.94	198.63
211.63	210.42	208.96	208.14	207.41	215.32	211.68	209.76	206.7	208.73	211.68	203.23	203.21	204.95	204.54	207.63	206.07	205.55	207.98	209.75	203.08	207.47	204.85	207.05	208.82	211.03	210.89	210.73	204.41	206.02	205.19	205.02	206.91	212.65	212.02	209.47	205.52	212.27	206.49	205.58	209.12	205.14	208.23	209.36	198.71	202.42	205.97	212.34	213.83	203.6
213.25	218.5	215.14	207.49	213.28	212.52	209.56	217.09	213.44	214.57	219.64	211.15	210.01	211.75	220.56	208.17	211.92	214.36	208.07	214.56	210.97	215.76	218.26	213.1	211.68	215.56	212.1	212.81	207.27	206.08	207.4	212.24	214.93	209.7	213.62	210.33	211.02	210	212.59	209.67	207.82	210.15	210.11	208.21	210.77	211.57	213.43	214.85	213.19	209.17
206.33	208.02	203.2	198.99	204.02	203.74	198.56	204.4	202.49	209.43	205.42	203.33	203.5	206.3	198.39	204.06	203.26	209.61	199.05	198.25	205.9	206.48	200.39	202.88	202.91	203.65	202.44	207.83	208.51	202.35	200.26	207.57	204.5	203.43	210.13	211.42	201.24	202.4	200.8	202.41	204.26	197.15	201.3	202.6	202.34	200.72	197.7	203.47	203.24	206.87
198.27	197.25	202.8	200.78	209.38	197.49	200.77	201.82	203.38	198.46	201.74	200.55	204.2	201.27	197.58	200.13	208.77	197.58	196.65	201.48	203.05	200.18	204.43	205.67	197.9	202.1	196.51	199.25	198.05	200.41	200.42	201.9	202.24	200.58	193.22	204.38	195.91	199.44	202.73	195.68	201.96	209.21	200.37	197.81	200.46	199.06	203.14	200.58	205.87	200.61
218.42	222.51	218.79	215.38	221.57	217.01	220.65	219.01	225.17	218.27	219.41	220.02	215.99	217.04	213.73	226.15	219.65	222.06	216.66	210.92	217.7	218.15	220.79	219.01	219.17	217.42	213.9	215.11	219.32	214.61	214.61	219.29	211.79	217.74	216.21	223.06	220.42	216.58	217.35	223.67	218.8	215.94	210.5	215.74	219.12	220.64	220.16	220.2	216.18	218.42
210	213.08	206.79	206.43	212.39	211.9	209.66	213.81	209.18	205.68	202.61	208.49	209.86	210.57	203.28	211.65	207.79	204.29	202.81	206.47	210.65	210.35	210.42	211.26	205.28	214.04	212.07	197.5	205.03	202.95	203.18	209.75	215.82	202.29	211.11	206.4	210.75	203.42	212.41	207.46	213.83	210.42	212.21	205.52	207.48	208.16	200.37	206.23	206.38	205.54
210.19	217.32	217.95	212.14	210.65	211.45	216.99	209.34	215.41	218.61	212.93	220.25	214.54	212.8	211.42	213.87	211.96	211.59	212.36	217.46	213.21	222.38	213.14	206.89	209.83	215.74	212.46	208.41	214.82	213.03	215.89	218.16	219.68	212.87	216.79	223.24	212.87	212.91	210.97	209.08	217.49	208.52	214.89	212.88	206.89	215.85	213.28	210.89	211.33	216.88
197.91	191.52	196.22	194.09	197.43	202.85	198.85	196.5	196.08	194.88	199.67	195.99	200.25	199.33	202.92	196.86	189.89	201.77	200.38	193.71	199.74	200.15	203	192.41	197.14	193.47	199.08	205.08	192.43	195.31	203.46	201.86	203	194.66	198.05	198.49	202.16	191.72	194.54	194.28	205.82	203.01	198.15	196.13	195.66	195.37	200.62	199.63	198.79	197.76
202.64	201.23	201.95	208.3	206.58	199.42	208.49	203.59	208.89	196.1	197.95	206.93	204.95	205.89	198.8	196.73	203.88	199.35	204.73	196.74	208.42	200.81	203.8	203.33	204.12	201.7	200.77	204.36	206.11	206.24	198.76	206.41	203.11	204.6	201.71	202.3	208.45	197.19	194.65	196.87	196.84	201.02	207.38	199.48	198.97	199.45	201.8	206.59	208.42	206
205.35	209.31	207.61	210.03	206.83	206.97	207.35	211.97	210.19	215.33	206.31	203.1	206.3	212.45	209.05	206.21	207.92	205.44	205.66	204.61	203.26	211.22	209.86	207.85	207.29	210.24	205.67	206.1	204.77	209.76	205.55	209.15	201.66	204.72	210.54	208.18	208.61	204.07	207.41	212.32	211.94	212.21	217.1	205.56	201.68	204.92	207.4	199.82	201.23	204.94
203.87	205.56	204.9	212.31	203.11	212.5	201.03	200.36	208.47	206.92	212.57	206.9	205.65	213.27	205.15	214.33	206.21	208.16	208.03	205.06	207.02	213.15	213.34	211.13	211.47	201.8	205.73	205.07	203.63	205.42	206.6	204.9	204.5	204.22	201.65	205.19	212.93	204.91	211.43	206.03	207.94	208.11	207.56	211.6	210.42	213.37	204.67	205.47	209.58	207.33
209.23	203.16	211.97	202.3	204	200.92	205.53	205.85	203.69	205.79	198.61	197.87	198.35	208.52	207.88	201.3	206.2	198.2	203.38	201.68	200.31	201.69	204.26	201.55	205.59	203.64	202.5	204.56	202.68	201.62	199.45	209.8	210.35	205.64	206.75	205.92	202.43	203.14	205.29	212.11	203.44	204.68	204.92	202.52	200.48	201.47	203.67	202.68	207.57	208.06
205.87	210.99	212.69	201.38	208.79	201.35	205.48	206.46	206.15	208.91	212.86	203.87	213.4	205.52	208.72	211.93	203.52	209.78	208.41	203	209.85	204.12	211.88	205.61	212.07	206.67	206.51	203.48	207.32	210.91	204.01	210.34	203.65	206.45	210.29	213.46	210.62	208.06	208.7	212.23	207.9	211.03	207.21	212.17	204.6	205.22	208.6	204.22	208.1	208.78
200.29	203.6	204.28	204.73	205.03	200.62	211.57	203.46	205.72	202.67	202.24	207.97	203.68	202.17	201.95	203.34	201.18	209.99	204.4	199.23	203.36	203.49	200.95	206.15	201.54	209.39	205.34	207.81	206.04	204.33	197.42	202.38	206.97	206.2	206.06	209	203.1	201.21	204.35	203.74	201.67	199.38	202.12	206.66	203.65	204.95	207.65	204.29	207.17	201.8
208.58	205.71	204.86	210	205.47	210.11	205.17	208.86	208.42	211.8	204.95	209.29	212.96	212.97	211.97	212.68	199.65	216.08	208.06	207.91	210.88	205.9	214.87	209.64	198.71	202.52	203.94	211.75	204.05	204.19	208.85	210.53	210.7	200.22	206.93	208.45	209.88	214.99	215.7	204.98	203.63	203.63	218.39	209.7	207.77	215.68	202.72	206.51	208.13	213
204.11	207.6	201.48	204.98	206.08	207.32	198.35	202.69	207.41	208.9	198.46	204.24	208.32	203.6	194.91	205.78	207.13	209.05	203.45	205.77	198.98	201.49	204.14	205.61	204.45	210.03	205.47	208.11	208.76	202.56	201.99	203.99	208.12	204.33	205.51	212.19	205.86	208.68	210.54	198.43	207.91	197.87	205.48	207.64	207.17	207.23	202.88	206.05	196.74	201.44
207.28	201.83	204.84	202.36	203.01	205.38	203.43	203.47	198.51	200.08	203.17	207.17	196.17	202.4	203.74	199.36	202.93	206.41	203.74	199.8	202.93	204.78	201.2	194.25	204.62	204.67	203.26	202	207.23	203.59	205.15	199.45	207.88	205.03	205.61	201.94	193.89	201.46	203.91	201.52	200.27	198.77	204.26	199.48	201.47	200.97	202.95	197.12	203.84	205.15
210.71	212.08	208.38	206.47	209.18	212.23	216.3	208.46	208.34	210.11	209.13	204.71	211.22	211.72	206.33	219.38	206.51	204.52	202.71	203.36	204.87	211.21	203.11	207.06	196.07	209.58	207.58	212.4	211.99	206.55	204.28	207.86	210.16	213.36	203.61	206.85	207.95	203.95	207.8	208.06	214.24	211.94	205.11	202.12	207.08	208.33	211.44	208.26	208.14	213.16
200.03	203.08	197.11	204.81	201.12	199.46	201.3	208.94	201.63	204.13	204.15	203.68	203.83	202.6	213.93	199.64	206.65	201.53	205.22	195.87	196.55	199.88	207	204.59	203.12	201.99	205.92	206.06	204.31	202.48	200.47	202.43	199.45	198.15	204.36	203.1	206.81	197.91	201.97	199.71	207.79	203.29	204.42	199.36	201.32	202.83	200.08	206.57	214.88	198.6
212.61	204.92	206.42	205.93	205.92	207.75	212.09	207.74	201.02	206.43	206.05	207.36	209.17	210.77	204.08	204.56	210.12	205.96	206.85	206.79	209.03	212.4	214.01	209.36	208.06	205.26	210.6	210.58	206.97	206.32	208.06	209.78	214.5	214.72	209.51	208.71	205.85	210.43	207.36	207.38	207.19	212.37	206.95	212.47	206.96	208.7	204.82	202.38	203.07	218.09
200.18	198.63	187.83	193.38	195.99	197.15	201.93	199.29	202.85	204.93	201.97	195.72	201.93	201.25	197.15	198.06	202.24	197.58	200.19	199.37	204.24	200.44	197.37	193.71	204.64	194.67	199.83	201.55	200.33	205.01	201.33	199.38	199.21	202.13	198.74	197.19	197.67	194.6	200.05	197.89	202.26	199.8	197.76	206.37	205.05	201.92	193.94	202.24	199.84	190.61
198.26	194.85	195.47	191.08	192.94	191.86	192.17	189.97	194.79	192.01	192.67	192.99	190.86	193.14	196.92	198.53	193.98	195.57	195.54	191.14	196.03	197.59	197.8	196.42	197.9	193.67	195.47	197.53	192.35	199.42	194.76	191.24	193.6	195.8	201.66	197.62	195.35	193.01	201.79	195.66	194.09	192.84	190.8	195.21	193.33	193.89	196.35	193.32	196.72	198.47
205.03	204.51	207.59	210.7	199.85	205.21	211.27	203.76	201.08	205.68	206.7	208.44	196.84	203.11	200.17	204.7	202.93	208.02	200.95	205.04	203.06	199.49	202.75	197.45	209.73	207.89	208.04	205.1	207.66	195.06	208.05	203.01	202.74	212.12	206.31	206.6	205.05	209.81	205.06	203.22	201.28	208.31	205.09	198.78	206.43	200.38	199.83	202.39	205.78	199.99
200.3	198.86	201.86	207.17	203.89	198.81	202.15	206.45	202.08	193.29	195.64	200.24	194.25	199.99	201.12	206.21	202.12	208.41	202.79	202.57	200.37	204.96	202.96	203.92	197.01	195.51	202.87	202.03	201.7	196.18	200.68	197.11	198.46	205.1	198.98	199.31	201.42	199.94	199.24	200.86	200.7	200.64	205.38	195.2	197.02	206.54	201.75	196.55	193.73	201.04
210.28	210.37	213.29	205.11	213.18	209.27	208.54	212.36	210.71	215.2	221.08	206.03	219.43	212.71	211.08	209.12	215.36	217.23	206.45	206.56	214.16	210.84	215.58	209.83	214.07	206.97	212.21	211.11	209.4	215.69	219.25	221.44	209.83	208.06	213.24	210.49	202.16	208.43	209.04	208.51	213.8	223.18	211.77	210.23	215.65	205.54	207.95	211.88	217.05	215.14
210.74	209.17	204.72	219.31	204.77	208.26	210.74	210.22	205.78	213.25	208.27	211.44	205.39	208.43	205.75	205.84	216.12	211.18	208.75	205.08	212.55	213.56	209.98	211.48	207.71	205.21	203.65	213.49	210.88	210.13	204.56	209.85	212.98	214.66	208.51	206.79	206.64	209.25	205.6	210.48	207.67	204.64	208.42	206.82	207.5	210.84	215.91	206.15	211.04	212.49
218.63	213.73	211.01	218	220.23	218.2	225.87	221.65	220.96	214.32	216.62	219.94	218.32	218.02	213.63	217.91	208.97	208.86	216.15	210.72	217.05	214.96	214.95	219.17	218.67	221.41	217.47	220.29	217.93	219.62	220.88	217.71	212.77	215.31	223.82	216.31	214.88	221.48	215.47	209.04	218.01	216.46	222.67	214.73	215.35	217.2	217.11	226.15	214.91	209.95
201.51	209.92	210.23	203.05	206.94	207.23	205.79	213.25	209.01	207.45	212.64	210.56	210.72	217.83	211.56	205.87	207.15	210.32	203.49	204.85	209.32	209.54	209.34	218.52	206.9	201.82	209.09	201.85	216.19	209.68	202.68	208.83	201.24	205.75	210.91	213.63	204.57	215.16	213.04	202.45	201.96	203.02	204.9	211.46	202.44	205.69	210.78	208.48	206.1	211.26
217.42	209.88	211.78	221.09	216.18	213.25	214.64	209.04	209.55	207.32	207	213.16	216.88	217.25	216.93	207.18	214.55	209.26	209.24	209.89	217.9	212.61	214.32	218.79	214.19	208.08	205.61	206.8	207.66	214.31	210	217.01	215.36	212.15	215.54	215.99	213.21	208.32	210.51	209.41	212.95	208.55	220.4	206.22	214.15	210.68	205.5	211.38	211.78	211.98
217.95	218.9	217.22	221.16	212.53	223.16	215.56	220.28	219.33	219.52	217.05	219.57	215.98	217.32	216.85	215.62	213.19	223.49	213.46	220.35	216.63	212.56	218.61	221.62	221.3	214.69	210.85	218.49	216.83	216.66	218.3	220.74	214.26	219.82	216.53	216.52	211.62	224.31	210.21	219.7	220.36	214.84	220.4	218.41	216.27	214.35	219.54	216.74	218.15	219.82
210.8	207.11	216.57	210.58	208.83	209.46	204.81	209.37	201.56	215.58	207.51	210.73	206.89	208.05	214.2	213.15	214	210.27	211.31	211.68	210.23	216.62	206.97	208.13	213.3	206.18	207.04	207.43	209.26	212.1	210.68	214.87	204.45	210.68	212.81	208.61	207.44	201.21	211.73	210.26	207.51	208.32	208.94	204.13	212.27	204.46	211.16	208.33	214.46	213.21
222.06	212.35	222.04	218.17	221.72	219.49	210.93	213.67	222.06	210.35	219.36	221.21	217.25	210.84	219.21	211.16	220.12	223.91	211.72	217.85	219.32	222.41	218.16	217.57	219.83	223.7	218.53	222.15	215.77	210.77	220.42	215.18	223.86	222.81	218.72	221.46	221.72	217.12	218.26	216.25	217.25	221.59	225.14	219.62	223.64	218.57	217.71	213.04	223.2	215.27
200.47	191.59	198.26	201.35	196.52	196.67	202.73	199.23	201.46	202.97	194.46	197	203.78	197.25	199.56	198.87	197.92	204.62	195.84	198.39	194.64	193.81	200.21	195.94	200.85	198.8	199.82	197.66	198.36	197.58	198.31	200.59	200.34	197.16	201.26	198.03	203.85	204.53	200.63	199	205.85	201.51	208.14	195.53	199.32	196.2	197.22	201.09	200.24	200.27
207.18	214.59	200.21	203.58	203.37	205.15	208.02	209.68	209.32	216.26	211.68	208.34	210.35	203.65	207.55	207.51	215.04	202.08	216.31	207.92	216.76	203.28	209.78	209.22	208.5	204.86	207.94	204.99	212.34	200.45	208.21	202.18	208.46	205.56	204.56	205.14	212.08	210.52	203.04	214.77	210.2	205.59	205.33	220.11	211.49	209.22	214.85	207.91	208.54	208.67
205.83	212.82	204.93	209.15	205.58	203.43	204.33	208.31	204.26	209.48	202.12	208.08	207.27	212.23	211.3	207.68	213.66	207.48	209.63	209.15	208.04	210.59	209.2	203.6	206.5	199.71	208.54	199.65	205.29	207.74	209.77	199.31	206.96	205.36	212.22	209.47	209.06	208.31	201.6	209.66	211.16	212.06	200.64	205.71	205.8	212.39	204.35	209.36	213.5	207.44
206.25	202.84	204.89	206.62	202.28	204.22	209.12	203.92	200.17	207.8	202.79	206.83	204.88	200.44	205.26	204.45	204.14	208.92	204.05	207.74	199.11	208.3	207.21	203.17	206.58	209.92	194.87	208.68	203.82	205.61	205.27	200.97	203.46	206.47	207.55	200.65	205.15	199.76	205.91	202.55	203.89	207.39	204.37	202.39	209.1	204.92	206.11	208.36	201.35	208.08
207.77	199.92	207.76	206.27	208.54	211.11	215.28	201.78	208.94	209.31	208.44	211.99	213.21	209.25	204.29	210.02	212.62	212.69	209.36	213.43	214.14	214.53	208.51	210.91	203.34	206.85	206.9	205.94	207.82	211.36	207.01	212.23	205.82	211.04	213	214.28	208.02	210.8	207.61	206.56	212.81	206.36	211.07	207.9	214.19	209.98	216.21	205.95	214.9	211.2
205.87	196.32	194.8	203.84	207.08	207.62	200.3	201.23	200.3	201.77	202.43	202.63	201.87	204.09	199.16	200.93	202.28	206.11	197.86	198.57	200.59	201.22	197.74	205.44	201.6	203.51	202.9	202.67	202.3	200.28	203.86	209.02	204.34	200.02	201.24	195.14	204.88	204.29	201.24	196.29	201.23	205.08	203.97	201.88	195.31	208.43	201.67	199.77	199.35	200.91
203.21	206.39	206.14	212.98	205.7	207.91	218.6	210.93	201.2	208.75	206.14	207.66	200.57	202.81	204.97	198.77	205.96	204.73	204.34	194.9	199.61	203.45	207.14	196.48	203.13	205.93	204.02	208.76	204.16	201.87	201	206.57	204.97	202.44	202.63	208.52	206.43	208.44	204.2	201.06	204.45	207.8	202.05	206.85	202.66	204.39	200.96	203.39	202.5	209.8
203.38	202.17	206.96	199.92	200.69	196.02	199.53	203.56	208.3	201.73	202.49	201.5	209.17	208.02	199.89	200.36	202.51	205.61	200.36	201.58	204.95	198.79	204.08	206.24	200.67	207.64	201.01	202.17	200.09	196.92	201.59	202.45	200.98	207.82	206.14	199.97	211.31	208.51	203.82	204.43	202.61	200.63	206.06	206.12	199.7	206.27	205.28	207.37	206.77	202.83
205.99	200.03	197.17	206.91	203.49	200.96	207.07	203.86	199.88	205.17	198.65	201.57	202.75	206.71	201.86	203.73	201.03	204.91	203.28	193.82	204.82	205.05	201.18	205.75	199.93	206.92	198.25	204.63	199.75	200.62	204.48	206	201.45	205.29	207.41	204.3	209.63	204.07	202.41	196.81	200.32	193.44	203.27	209.2	214.15	204.84	205.05	205.4	208.72	202.63
210.22	210.81	211.78	209.77	210.55	212.26	214.67	213.64	216.96	207.33	209.54	212.53	207.49	211.13	209.49	212.23	212.84	211.03	209.52	214.76	208.5	213.37	205.8	216.44	216.52	216.89	212.72	213.37	213.89	209.83	217.6	210.62	209.2	212.06	211.8	220.86	209.9	212.68	209.84	208.64	206.91	217.06	207.4	210.53	216.46	211.53	213.49	210.16	216.64	208.41
209.35	203.57	203.83	205.4	207.31	207.03	207.39	207.9	206.28	205.1	211.04	209.61	217.03	205.43	211.66	211.73	209.5	212.02	209.7	200.24	208.51	203.06	210.91	209.3	208.98	210.34	212.91	206.86	206.82	205.4	209.43	206.62	209.37	213.77	206.55	210.26	207.98	206.74	206.08	211.8	207.03	204.85	203.29	205.13	211.31	205.79	211.48	211.98	209.76	204.08
219.91	211.35	207.2	213.88	210.54	208.37	211.59	212.38	210.86	207.05	211.93	210.21	205.48	212.73	212.36	209.88	210.67	216.33	206.31	217.6	212.23	214.43	208.62	212.82	207.68	211.98	207.91	207.76	203.72	211.3	210.5	213.17	209.98	206.11	210.68	203.78	212.9	211.99	207.47	209.44	208.62	215.22	206.73	207.38	213.2	209.77	207.49	210.02	206.42	204.44
205.31	208.49	210.4	209.6	208.07	209.95	210.29	205.32	207.44	206.53	206.69	210.59	206.18	207.47	204.84	201.33	211.08	207.64	211.17	207.33	206.44	211.85	210.29	211.23	211.26	212.24	211.69	212.91	213.36	208.41	212.19	207.38	207.58	207.35	216.84	211.6	211.71	212.96	209	207.94	205.68	211.98	210.12	211.64	209.51	206.94	207.33	209.06	210.13	208.42
210.38	200.66	205.43	200.38	203.67	203.92	204.08	203.86	200.57	204.45	205.93	205.53	205.42	205.41	199.27	203.66	200.5	201.26	196.44	201.12	200.46	204.7	202.34	201.81	208.13	204.58	199.85	201.2	211.88	209.78	198.44	206.91	203.06	201.84	206.02	204.62	207.28	198.75	202.74	206.79	203.41	201.85	202.5	205.98	199.31	196.61	202.95	202.75	208.24	198.91
206.02	206.32	206.37	207.69	207.57	204.86	216.11	208.56	209.51	206.79	207.65	205.31	208.39	209.72	205.28	205.01	212.96	209.14	213.47	206.94	208.77	209.93	200.99	202.17	211.53	212.33	210.98	202.86	210.6	207.06	211.52	203.55	204.85	203.58	211.09	202.52	208.95	212.29	207.83	203.99	203.7	212.49	208.09	204.99	208.07	210.83	207.58	211.88	208.33	204.37
207.26	211.42	206.8	205.36	208.15	209.71	208.83	207.7	208.09	208.27	211.76	211.6	202.59	207.01	211.61	210.76	210.54	209.42	211.41	215.64	209.67	206.42	215.74	209.72	207.74	211.5	214.89	206.14	202.75	213.92	210	204.72	205.77	209.2	207.76	213.38	211.4	209.65	218.63	215.47	216.74	208.31	207.19	211.29	214.41	208.89	202.52	210.46	209.86	206.67
202.92	205.51	199.41	204.55	196.51	206.98	206.12	196.73	201.12	197.16	198.94	200.58	200.89	200.32	196.46	197.68	205.56	201.21	201.46	204.88	204.2	197.86	200.07	204.25	204.32	201.38	203.04	200.76	199.2	203.89	203.6	198.96	204.69	194.54	196.14	200.06	206.3	201.58	202.22	208.55	195.3	196.43	200.94	197.61	197.78	195.12	204.33	203.38	200.59	200.24
215.65	217.48	209.19	216.92	218.69	215.79	215.14	219.89	215.72	221.19	218.85	222.59	210.89	219.2	212.22	217.26	218.34	215.06	214.55	215.45	222.2	215.54	222.61	216.94	216.08	222.62	221.4	214.54	217.81	215.94	216.56	216.78	215.13	213.73	215.68	211.71	219.5	211.91	213.4	219.35	218.73	211.3	216.26	219.98	213.19	217.9	217.7	217.54	212.28	214.05
220.58	213.32	222.52	217.84	221.45	215.52	219.79	220.33	219.7	220.92	211.98	221.73	216.24	219.46	210.14	215.71	217.44	210.1	216.62	214.36	212.77	218.84	216.65	214.49	214.6	217.53	215.83	213.83	219.83	219.25	219.38	214.88	213.16	215.14	214.25	213.57	214.68	214.45	217.86	217.7	216.22	220.78	219.64	217.7	218.65	222.11	221.4	229.49	214.82	217.9
201.49	199.3	194.71	199.31	198.41	201.5	201.89	204.75	201.43	199.11	199.1	200.57	200.47	200.3	200.85	203.44	201.92	197.46	197.84	206.77	199.09	190.78	195.96	200.28	199.94	196.92	201.62	203.13	198.58	198.35	198.35	199.38	199.76	201.86	201.15	198.59	199.81	200.38	196.15	195.82	199.36	201.31	194.78	196.54	197.11	201.78	199.73	203.86	199.49	204.23
205.34	214.44	211.44	202.78	208.79	213.24	203.79	209.84	206.49	207.39	212.81	212.22	215.69	212.26	206.32	206.28	206.13	209.22	216.36	207.5	205.22	209.88	207.02	205.1	208.25	212.74	209.31	212.54	208.35	212.64	208.47	201.1	210.21	210.17	211.67	206.41	217.23	206.04	211.48	208.69	201.34	206.72	210.09	204.21	212.81	206.31	210.04	204.97	210.35	209.23
205.4	203.97	199.99	201.77	198.56	204.23	201.88	201.04	201.38	208.29	205.96	201.44	203.87	203.56	199.73	207.83	206.85	200.49	200.25	199.66	207.06	202.63	196.37	205.8	201.03	204	202.53	202.25	211.03	201.9	206.69	203.48	196.74	204.9	202.21	203.76	204.45	204.31	209.77	206.78	200.19	203.12	206.6	200.55	204.89	198.46	202	202.05	210.53	205.02
216.79	214.41	212.46	218.55	216.71	219.06	213.16	213.11	214.62	221.23	218.01	213.78	225.63	211.77	214.37	213.48	214.93	217.68	218.94	215.83	215.92	213.44	214.16	219.62	213.93	223.92	221.12	220.83	218.42	213.34	220.23	215.35	216.68	213.31	222.76	214.73	214.11	215.61	210.66	220.55	220.33	216.17	216.7	217.98	214.35	221.61	216.83	217.26	211.41	224.99
205.77	202.83	197.39	201.32	204.81	198.98	205.26	197.49	198.88	203.37	205.67	207.6	198.23	195.06	195.34	200.28	199.62	206.52	205.95	203.53	207.21	203.68	204.21	204.52	204.6	205.41	201.59	206.49	204.47	204.99	203.13	205.46	205.97	204.71	200.76	202.48	201.05	201.12	200.39	207.35	203.55	207.46	200.8	206.83	204.75	198.32	205.82	204.31	204.14	212.32
208.07	213.24	207.47	212.69	214.27	212.16	211.58	210.69	211.46	208.85	210.31	218.9	208.95	211.89	208.92	212.26	209.15	210.54	210.25	210.64	215.46	212.14	214.32	215.06	215.8	206.97	210.43	215.04	210.44	207.88	210.54	209.02	214.16	218.46	211.62	208.36	210.34	210.63	213.17	212.5	211.5	213.18	210.57	211.63	214.46	210.16	210.06	210.89	208.66	206.96
205.79	206.36	208.22	209.88	205.96	209.23	204.79	206.19	209.89	208.52	212.15	202.4	207.76	198.57	204.37	204.42	209.54	205.37	206.61	209.81	212.09	204.77	204.33	212.12	213.08	204.88	204.61	207.2	209.03	206.8	206.21	214.37	208.5	207.71	215.3	210.16	208.83	203.31	205.02	206.07	209.62	201.02	209.98	207.85	214.39	206.14	210.99	199.22	204.25	205.16
197.49	204.96	201.31	198.48	203.5	203.14	213.53	207.99	200.88	210.69	208.06	201.29	207.39	200.16	208.18	206.77	207.42	205.08	206.39	208.71	205.17	209.05	203.89	210.16	208.18	203.72	204.95	205.59	207.37	205.92	209.5	203.12	201.24	203.61	206.32	206.11	209.19	209.19	201.67	201.73	200.95	204.63	201.44	203.06	203.97	210.63	205.54	203.34	202.87	198.68
201.45	200.45	195.84	200.49	202.78	202.42	193.95	196.3	198.83	209.12	202.25	202	196.95	205.51	198.48	198.94	197.29	201.7	203.4	201.01	202.83	199.54	200.17	195.83	199.03	204.81	190.94	202.15	202.42	199.65	200.71	199.22	197.1	198.12	198.12	200.31	196.2	207.41	203.39	196.49	199.24	205.22	200.45	203.44	200.76	206.78	198.13	200.12	199.9	200.62
219.13	221.27	218.89	216.44	214.6	212.49	218.82	222.6	213.38	219.53	216.63	220.37	218.6	215.89	219.43	215.97	212.5	220.06	218.48	211.44	217.33	221.02	221.92	216.51	215.2	218.69	213.32	217.14	214.01	218.42	224.21	219.1	222.07	217.7	214.66	220.39	220.29	218.09	214.58	222.36	217.67	216.5	219.71	219.32	210.03	220.55	221.32	212.12	215.45	220.31
206.3	207.38	202.61	209.26	200.69	205.96	200.48	201.91	199.57	201.31	200.99	209.07	206.8	210.38	201.37	203.02	211.06	200.89	205.95	204.18	205.57	205.82	206.76	208.37	202.54	214.8	205.22	200.71	209.09	208.48	206.55	204.68	204.82	210.96	208.58	199.16	203.01	206.44	202.65	205.63	207.51	203.12	207.94	207.43	206.55	202.99	206.77	201.16	203.93	208.27
198.84	205.42	199.12	200.27	204.37	195.78	196.37	198.02	200.48	202.05	197	204.31	203.42	200.97	198.1	196.44	203.48	202.8	200.61	199.63	203.03	203.16	199.67	207.28	198.32	201.35	202.52	199.22	197.22	206.85	200.13	203.56	203.22	211.39	197.35	203.74	199.83	200.58	199.87	204.55	202.51	196.86	208.3	198.01	203.32	196.63	196.89	202.13	197.05	200.19
206.14	211.34	211.84	212.91	208.3	209.23	208.71	209.52	214.34	208.79	213.06	213.48	214.61	210.12	204.05	209.22	210.23	210.77	210.32	208.58	210.33	217.07	215.79	214.85	208.02	215.28	212.31	211.74	208.12	210.28	207.73	215.29	211.48	211.2	214.13	212.84	210.96	208.22	206.68	207.53	207.8	209.42	208.31	211.69	208.66	210.3	216.41	211.27	215.91	214.07
201.8	200.57	205	208.21	201.94	201.46	199.52	207.31	205.08	202.62	200.01	205.26	204.81	200.1	207.38	204.15	199.2	190.56	204.17	203.8	199.54	208.54	206.23	203.57	204.39	199.64	205.83	203.43	206.46	200.78	204.2	204.36	200.85	204.99	204.58	199.89	195.75	207	205.47	201.64	204.83	202.46	194.89	204.7	205.54	211.89	203.23	201.47	204.96	199.99
208.64	194.76	199.17	199.93	196.72	198.14	205.94	196.28	197.51	194.19	201.26	200.69	200.13	202.93	197.84	205.61	199.57	199.86	199.23	201.5	203.74	199.57	196.09	197.76	203.51	200.75	199.04	195.72	199.1	201.63	199.42	198.77	201.5	194.72	200.34	199.65	200.73	203.99	202.41	200.01	196.85	203.72	193.05	201.09	199.77	196.75	197.8	205.44	198.48	198.79
220.62	212.86	215.13	215.78	221.81	216.52	220.11	218.4	217.59	221.21	211	216.49	218.52	214.54	220.44	222.49	219.23	220.91	222.05	222.94	213.44	217.37	216.53	208.3	215.8	215.12	214.4	215.71	224.85	214.02	216.12	211.9	222.44	219.57	218.12	218.24	216	218.11	214.75	217.28	226.08	219.53	216.7	216.88	220.93	215.16	217.63	216.06	220.2	213.96
206.32	205.22	208.27	206.84	202.22	204.38	214.19	212.46	208.28	199.76	201.24	201.65	198.22	204.06	207.27	199.1	207.2	211.28	204.06	200.89	200.36	207.7	204.73	199.31	207.62	207.24	202.44	200.67	205.34	205.19	203.89	205.97	203.92	200.92	205.56	204.29	205.69	201.25	205.29	207.74	204.48	203.15	207.48	206.69	203.39	207.2	205.79	206.07	199.47	208.16
208.49	214.88	207.6	214.39	213.05	206.2	206.25	205.91	210.29	212.09	215.08	209.98	216.96	209.65	212.9	212.87	211.1	212.55	213.51	208.26	211.8	214.08	208.61	210.44	209.92	209.38	212.26	209.26	202.72	213.12	213.83	217.49	212.09	213.65	206.28	216.55	211.34	214.98	209.16	208.89	210.47	208.99	205.8	211.9	210.71	210.8	209.72	209.86	214.16	209.52
207.04	204.41	209.64	209.67	206.47	209.81	206.7	213.2	208.9	209.42	212.68	212.73	208.25	213.03	213.51	205.25	208.75	208.6	207.24	211.66	206.83	216.41	203.02	211.69	212.32	212.48	206.4	207.14	213.93	200.36	211.3	208.1	207.92	212.6	210.09	210.27	206.87	208.18	211.87	205.58	212.63	209.66	211.92	208.12	206.89	207.29	211.99	207.82	209.24	205.98
198.54	195.87	201.36	198.57	195.94	192.3	205.46	201.1	195.79	201.89	198.45	201.72	199.55	196.35	190.69	199.54	196.49	193.16	196.68	195.92	206.54	193.5	191.49	204.18	196.77	195.93	194.9	197.88	192.88	196.75	207.93	196.33	196.32	189.96	199.29	203.86	196.01	196.31	191.31	200.99	199.21	197.59	193.02	193.5	196.71	197.08	201.27	194.65	194.86	198.08
201.58	214.15	209.45	207.01	209.36	204.33	209.35	205.84	205.77	206.13	211.08	212.68	211.52	209.66	207.57	214.54	208.75	208.02	214.39	211.45	211.44	200.99	208.16	214.72	207.5	207.79	213.91	210.8	207.49	207.96	208.6	209.27	203.73	212.01	207.8	211.32	206.8	208.77	202.24	208.54	207.84	207.78	206.42	212.51	205.45	209.5	207.9	211.4	212.2	211.52
211.07	212.84	212.03	211.53	213.44	208.1	211.15	208.69	209.84	212.79	212.41	205.77	206.7	214.39	212.06	215.11	210.16	210.83	217.91	212.16	207.31	206.83	210.73	209.08	208.94	213.21	207.48	207.12	204.59	215.19	211.47	215.73	207.13	211.89	209.33	210.37	209.03	210.17	215.86	206.84	213.93	212.29	208.3	215.7	216.58	208.85	212	206.62	216.27	216.68
203.93	201.09	204.4	207.27	202.94	203.38	195.64	209.79	207.08	209.83	202.5	203.06	205.53	203.31	203.92	200.72	212.79	206.13	203.84	201.7	207.15	204.73	201.27	205.85	206.59	206.53	202.6	211.95	200.82	207.05	205.54	199.96	203.92	207.54	207.33	204.01	202.87	211.3	197.46	202.53	203.95	206.21	203.12	212.32	208.88	203.11	200.92	201.98	206.55	206.12
205.49	209.94	204.83	199.83	197.63	205.09	202.15	202.32	208.75	202.78	208.07	212.96	204.79	208.97	201.7	214.1	204.76	206.43	201.52	208.7	207.07	204.9	203.33	203.61	204.77	205.43	204.16	212.44	203.86	205.38	203.76	211.73	207.56	207.27	204.15	205.45	205.5	202.22	208.2	209.79	206.53	202.58	203.53	214.1	209.27	201.41	203.24	203.14	206.16	205.6
210.55	202.67	205.05	216.82	212.46	205.16	202.44	211.79	199.53	212.02	201.39	210.49	204.66	202.03	213.49	202.85	207.97	201.57	202.43	205.51	203.18	208.77	205.28	205.11	202.78	201.83	204.23	203.75	199.88	203.97	210.94	210.3	203.49	206.36	208.22	205.43	198.19	206.07	206.47	211.08	203.02	204.39	205.14	208.1	203.97	210.27	201.07	202.57	200.13	207.1
197.64	200.08	199.35	198.19	202.05	194.95	198.08	201.56	200.84	197.23	199.68	201.49	201.42	209.39	200.11	201.13	196.63	201.66	198.32	194.4	204.44	199.84	198.47	200.41	195.95	198.45	203.57	202.01	200.06	200.15	193.36	195.84	207.85	198.95	200.23	198.32	209.12	200.03	200.48	203.01	194.86	204.39	197.19	196.73	201.7	200.06	198.89	198.27	196	198.23
212.29	209.35	220.28	208.94	208.48	210.02	208.17	214.56	215.26	215.82	210.74	210.45	213.36	211.5	212.07	209.41	205.32	217.17	210.69	209.38	211.43	206.07	204.87	213.85	215.39	218.21	205.08	214.14	208.32	210.26	217.11	215.25	215.56	209.17	212.13	207.76	210.23	220.79	214.47	206.61	211.67	212.68	212.48	206.41	214.95	217.8	211.79	212.24	214.45	208.39
216.72	206.98	208.27	217.09	211.96	211.56	207.91	208.63	216.81	209.7	207.84	212.63	208.74	216.97	215.32	216.62	212.68	216.27	209.39	209.3	213.85	207.55	209.61	209.87	215.01	205.7	211.75	217	205.4	206.26	206.25	216.39	210.62	206.57	217.77	207.71	213.36	212.31	212.7	208.25	216.06	211.92	210.4	202.75	206.95	216.55	208.44	211.24	209.98	211.73
206.18	206.49	200.98	208.46	211.35	210.89	211.61	207.17	206.82	215.31	209.96	202.11	209.83	207.82	211.03	210	208.4	210.42	206.78	205.21	207.67	203.59	214.01	205.91	201.03	206.41	207.87	206.8	216.32	211.14	210.19	207.71	205.3	208.96	205.14	208.89	209.84	205.6	202.39	205.53	213.65	206.58	208.15	212.59	209.87	207.23	211.43	207.38	205.33	207.58
206.6	208.36	208.87	204.46	210.86	205.97	210.5	214.11	206.82	208.11	208.08	206.56	207.96	208.77	212.79	213.42	205.61	206.89	207.8	207.69	212.15	212.94	204.82	205.56	210.48	212.14	213.7	210.74	207.91	204.29	202.5	207.62	206.05	210.75	205.48	204.15	199.68	209.77	210.65	217.41	207.1	204.44	206.67	211.4	211.07	210.26	208.02	204.98	211.4	205.16
212.65	213.93	212.85	211.08	214.69	208.93	204.76	208.7	207.65	211.66	209.39	206.82	208.15	206.67	208.15	207.74	205.83	211.87	203.55	214.84	205.77	215.91	208.18	211.42	209.61	205.88	207.95	209.43	207.81	207.09	212.85	208.67	210.57	206.18	203.18	205.53	212.96	209.99	208.59	213.64	211.9	209.77	205.75	204.72	214.67	209.16	209.75	212.17	207.18	211.65
204.05	210.2	210.79	206.13	203.34	206.58	209.63	210.62	206.72	204.97	204.2	211.29	208.68	208.89	206.42	208.17	205.91	212.95	208.18	206.34	200.61	205.87	199.65	206.08	207.24	214.79	205.84	213.07	207.67	209.54	214.93	209.26	207.35	208.6	209.68	212.12	208.75	211.21	212.62	206.89	207.47	210.06	204.46	208.8	211.13	201.69	206.8	206.85	201.15	205.6
215.42	225.93	213.44	219.04	212.81	220.41	220.43	218.63	216.54	214.39	214.92	212.3	219.62	220.34	216.2	218.26	221.1	213.56	221.04	218.53	217.74	216.85	220.69	215.08	217.93	225.15	221.36	219.95	218.76	217.16	220.14	218.34	222.06	215.59	217.94	213.97	219.07	221.62	218.47	218.6	217.09	216.19	216.89	204.19	218.55	221.56	216.43	216.24	217.83	219.04
213.97	213.38	213	211.15	216.56	210.91	207.24	206.94	213.44	218.65	212.11	220.4	204.82	210.17	212.02	210.21	209.86	216.02	215.48	209.37	211.39	221.03	205.7	214.05	211.42	213.25	215.81	211.17	206.25	204.54	209.8	212.42	206.36	219.34	217.46	202.42	212.66	213.34	210.21	212.13	214.33	211.94	214.31	217.09	214.61	210.21	213.15	212.1	214.38	212.37
199.6	193.99	196.29	197.51	196.8	197.83	194.84	203.16	196.22	198.96	203.03	200.88	198.04	201.49	205.8	195.55	199.83	202.44	201.32	198.41	200.02	207.89	201.43	200.58	204.87	200.4	199.29	197.51	195.95	197.11	201.44	202.65	200.17	195.42	197.78	200.81	196.91	199.07	190.94	200.19	201.1	207.59	193.45	193.87	196.14	197.96	201.36	205.74	200.89	203.37
197.08	207.44	192.31	198.86	207.34	196.28	201.45	208.02	199.53	200.89	210.57	209.27	199.54	203.4	202.65	199.09	199.53	202.06	200.64	196.52	199.11	197.11	202.32	206.78	204.69	200.07	201.58	211.38	197.12	201.06	203.13	200.94	205.38	203.39	202.65	201.85	207.44	199.18	200.17	198.89	200.04	205.53	202	196.19	199.95	198.08	205.56	203.1	205.51	198.91
206.41	204.21	208.05	207.36	207.26	210.74	211.61	208.19	209.09	213.43	208.48	207.81	201.59	209.28	208.42	210.09	206.99	202.1	205.14	207.73	204.41	204.65	204.94	209.2	206.74	205.39	205.36	205.47	212.97	204.11	204.73	209.15	200.93	202.5	208.6	211.67	208.88	205.46	210.73	214.59	202.32	203.62	213.9	208.34	209.15	209.29	204.99	211.1	205.86	207.9
218.45	209.86	207.88	213.12	220.45	211.35	213.24	213.79	202.02	207.24	218.02	215.52	210.87	205.41	216.26	220.43	207.95	207.2	209.56	209.71	211.47	214.67	213.64	211.42	209.65	211.08	214.84	210.06	215.27	209.74	207.66	212.04	209.33	211.76	212.13	211.3	209.07	213.77	217.29	211.95	214.52	215.04	207.43	215.71	215.43	210.48	208.22	203.03	210.27	213.34
216.73	216.06	215.24	207.41	216.61	218.75	215.06	210.17	212.72	212.71	208.39	215.44	206.94	213.89	211.23	212.7	209.57	217.77	218.98	213	214.19	214.34	210.46	214.91	215.39	216.92	216.2	217.64	208.54	210.04	217.81	209.7	210.83	208.56	213.48	209.78	210.51	210.85	215.66	213.13	212.25	211.41	215.55	213.51	208.69	212.96	214.57	212.73	207.72	214.06
195.78	199.44	201.28	204.01	203.24	208.26	199.8	200.35	201.1	195.67	203.17	194.34	196.8	197.28	197.66	201.85	199.9	201.07	195.55	198.64	193.62	201.53	200.61	198.65	200.28	199.73	198.25	201.3	200.97	194.59	199.26	197.33	195.72	199.46	199.1	205.21	200.37	196.54	196.37	198.43	200.38	202.07	194.08	200.83	197.93	197.26	197.18	200.36	206.33	205.16
209.04	208.24	201.07	199.27	211.02	210.81	201.99	209.28	203.17	201.38	210.47	209.22	205.85	208.89	208.64	205.79	213.12	201.39	203.65	208.27	203.2	205.16	201.53	207.27	207.79	201.75	199.65	206.68	208.95	203.05	204.79	207.23	208.27	205.83	207.21	207.34	206.2	211.35	202.17	211.34	201.22	207.04	208.91	200.75	205.07	196.05	199.33	202.69	204.3	207.16
205.9	205.36	204.93	205.86	202.89	204.37	201.65	200.11	203.79	208.2	202.97	206.65	199.27	200.71	200.9	201.11	209.63	199.2	204.84	199.64	197.13	198.29	211.17	206.94	197.37	205.36	203.85	207.18	198.24	207.88	204.8	200.48	199.73	197.01	204.09	202.01	197.93	201.48	211.23	202.4	201.65	208.08	203.82	201.13	205.13	204.72	204.22	204.35	198.67	207.93
212.59	212.9	207.29	205.95	218.15	208.36	206.81	212.13	212.79	208.13	209.17	210.74	212.6	207.45	215.37	218.07	211.96	217.74	210.19	208.53	215.16	212.58	213.45	211.38	205.89	212.64	216.62	208.81	204.23	209.66	214.8	211.69	215.68	204.84	211.27	209.85	211.3	217.09	205.01	204.02	209.19	210.87	213.1	215.61	208.68	206.6	215.54	204.01	214.86	207.26
201.78	201.52	204.75	203.92	200.8	198.09	203.04	194.86	207.26	197.59	202.08	194.31	201.84	204.42	193.38	196.36	195.54	193.58	200.48	200.99	197.01	198.2	202.07	195.54	190.78	195.91	201.86	198.62	201.79	193.93	194.34	200.25	198.95	194.93	198.8	199.69	199.63	200.54	196.88	194.09	198.64	198.44	201.99	198.51	195.19	202.2	196.65	195.67	200.41	202.99
210.55	207.47	208.89	208.34	208.26	211.76	213.8	211.59	209.28	206.84	202.08	205.24	204.24	208.06	207.77	212.68	216.14	203.36	203.25	204.26	215.84	208.32	209.11	208.66	217.47	214.01	211.23	209.99	207.63	208.61	208.02	202.69	209.21	205.24	200.4	207.03	210.61	207.41	207.62	213.06	205.92	205.9	205.6	210.32	208.06	210.04	203.22	206.96	207.49	209.04
206.85	211.8	203.14	207.95	200.74	200.36	203.01	202.84	197.95	205.34	198.7	202.21	206.04	205.59	205.6	203.71	203.32	206.07	204.14	207.97	204.76	196.85	209.03	205.84	208.19	204.29	201	202.72	206.79	198.43	201.35	208.46	200.58	200.78	206.4	201.32	210.91	204.5	204.18	203.46	202.3	212.27	206.79	200.39	200.64	212.28	206.01	195.11	202.55	196.75
200.12	207.46	197.83	201.21	190.99	207.21	202.66	203.72	199.01	205.03	196.05	200.73	198.04	197.63	201.48	197.58	199.74	198.8	199.89	201.49	200.74	194.11	200.88	197.36	194.22	199.99	200.5	199.57	204.61	198.15	201.05	195.35	197.74	192.64	201.95	203.35	199.13	194	202.92	195.41	200.13	199.5	201.32	197.65	200.05	196.51	199.74	197.01	202.32	204.29
193.76	197.69	198.26	198.66	200.26	205.3	201.43	202.53	197.67	203.52	208.77	194.86	194.22	198.78	194.8	203.37	205.32	202.37	199.19	202.27	200.43	198.34	200.53	203.29	197.9	206.88	195.13	200.76	198.52	204.36	198.95	195.29	203.78	197.15	197.86	198.77	196.13	201.46	197.53	203.3	197.93	197.37	199.53	198.71	195.58	203.44	194.33	199.43	199.68	202.86
214.37	217.4	215.46	214.8	218.85	216.3	217.2	218.19	218.3	218.59	211.45	219.6	215.19	218.15	213.46	214.07	215.85	216.32	221.15	211.44	225.06	219.51	211.36	216.4	216.96	222.45	215.22	215.11	221.55	219.5	219.46	221.11	218.63	226.66	216.26	214.89	214.21	221.76	217	212.05	217.26	215.1	217.69	214.49	219.71	212.66	220.71	217.18	215.92	214.33
208.9	205.06	212.22	211.11	214.17	206.6	202.22	204.92	212	208.75	212.45	213.37	207.82	213.58	213.46	214.22	208.46	212.92	204.64	205.43	207.3	209.67	211.38	208.29	208.41	207.81	207.98	210.8	217.66	217.32	213.48	209.63	211.83	208.08	205.46	217.17	209.52	209.73	213.62	216.79	206.79	210.05	215.71	211.94	211.43	214.26	207.27	216.48	210.79	217.3
212.02	211.71	208.96	210.99	210.19	213.55	207.37	209.36	198.88	207.14	208.44	212.47	218.32	213.04	206.03	203.42	211.91	215.89	212.75	208.63	210.93	207.52	202.27	212.55	207.45	209.21	205.37	206.92	203.15	214.48	207.56	206.16	206.44	212.7	211.73	201.71	206.35	207.28	212.77	207.54	205.12	216.72	208.59	206.78	204.8	210.62	208.64	208.45	214.85	208.2
199.94	204.27	203.27	201.77	210.91	200	201.58	200.7	204.39	207.27	199.99	198.84	198.03	205.95	197.32	199.24	201.96	203.05	200.86	197.4	202.41	199.62	203.55	204.59	203.19	201.32	198.49	199	199.61	202.16	200.26	205.55	207.25	202.33	202.93	197.64	203.76	198.98	198.57	203.4	200.5	197.2	207.16	198.6	202.35	202.91	202.23	202.58	203.61	199.74
201.49	195.54	197.29	202.4	198.19	199.43	205.41	200.37	197.85	198.89	199.99	196.19	193.35	198.7	200.68	194.93	191.63	191.01	198.59	197.15	203.39	198.32	194.68	200.25	199.15	196.43	197.68	202.32	208.77	203.75	204.46	190.33	201.31	203.39	198.86	199.17	198.27	197.23	201.08	199.55	194.46	200.61	203.56	196.56	196.87	198.98	202.54	193.9	196.96	190.41
207.13	212.02	203.45	206.56	206.24	197.95	201.02	206.27	208.5	200.25	204.94	202.54	210.08	206.28	203.87	205.63	206.69	207.45	202.92	202.49	200.73	199.23	199.81	200.49	194.94	198.11	208.65	205.86	205.1	197.83	205.3	198.94	204.18	208.62	204.89	204.99	204.12	207.06	200.88	204.6	200.95	209.29	206.5	208.23	200.22	204.05	202.33	204.9	203.27	207.64
206.13	205.92	204.42	200.51	199.64	206.68	204.29	205.89	198.66	202.2	206.66	206.16	199.64	202.81	202.11	199.33	199.35	202.25	201.22	200.26	204.93	201.13	203.32	199.98	203.73	202.06	203.28	213	200.66	200.6	200.2	201.39	197.52	203.34	201.71	202.43	201.67	206.37	212.79	202.47	206.5	197.77	202.63	202.44	196.77	205.19	205.94	204.24	198.19	199.14
207.94	209.71	207.76	211.2	205.11	208.16	208.37	200.58	203.49	207.18	204.33	202.26	210.82	202.91	209.79	204.71	208.84	208.61	211.2	202.33	205.86	207.71	210.05	208.04	212.4	207.02	213.01	206.46	209.65	213.91	206.56	201.73	206.92	210.85	207.31	205.12	201.31	211.69	206.06	209.61	209.51	213.59	206.99	212.47	209.48	208.82	206.47	210.52	210.86	209.6
205.48	213.26	206.06	207.02	206.58	207.09	209.29	213.67	207.68	206.57	212.44	202.74	207.01	206.09	213.65	202.91	213.3	213.66	206.44	211.54	206.11	211.03	208.96	205.88	214.41	210.12	204.56	211.12	209.82	213.25	210.16	208.33	206.9	206.97	207.39	203.85	202.33	208.56	207.1	202.57	211.46	206.6	206.6	215.63	205.82	211.32	215.44	212.65	207.73	213.33
202.8	207.65	199.67	203.22	201.57	201.94	206.28	207.58	197.63	204.46	208.73	207.6	204.11	197.63	206.49	203.75	203.85	202.92	204.28	199.02	206.53	206.11	199.44	203.9	206.87	199.34	204.8	204.66	200.25	204.75	200.75	200.28	201.83	199.33	202.03	199.34	203.63	201.72	197.14	208.93	200.87	205.02	200.44	198.71	203.58	208.22	209.46	209.17	202.56	204.74
203.59	203.73	207.44	208.52	208.67	208.29	207.73	207.87	211.1	213.29	213.45	209.42	214.04	203.19	210.88	203.19	210.13	209.11	207.49	208.19	211.46	207.66	206.99	211.93	202.82	209.12	207.57	209.24	206.29	209.98	213.26	210.13	209.58	208.19	207.39	200.2	206.41	204.92	209.88	208.97	208.6	210.63	213.81	210.98	211.61	202.34	211.59	205.76	206.45	216.77
196.24	198.08	194.63	196.25	200.11	192.5	199.35	198.05	190.57	199.71	202.15	202.59	196.69	200.9	199.33	200.89	199.77	202.45	196.52	204.55	200.84	201.22	190.59	196.69	201.68	201.66	204.16	198.83	196.04	195.13	205.35	188.91	194.22	201.43	192.01	196.79	199.5	195.96	203.07	196.06	199.29	192.24	201.91	199.91	198.15	201.56	199.66	205.54	199.12	197.38
206.31	202.44	203.85	203.15	198.41	199.41	204.07	202.88	199.3	205.47	204.46	206.52	205.39	199.26	203.8	201.46	198.32	205.09	203.81	206.02	204.03	200.4	205.42	204.24	204.19	207.3	205.78	200.41	200.21	203.96	200.07	203.96	203.14	200.99	204.91	207.88	210.01	201.11	209.06	203.61	208.59	198.52	206.38	204.93	210.57	203.83	205.27	202.08	199.71	209.43
203.31	201.24	201.94	203.08	199.1	201.96	206.96	196.32	198.91	205.39	211.97	202.7	207.18	202.59	198.06	210.11	207.59	201.81	208.43	206.81	204.95	202.69	198.63	211.09	195.25	206.3	201.54	203.7	202.68	205.14	209.29	201.09	195.9	208.06	211.38	203.72	209.31	196.86	200.03	208.05	197.19	204.85	204.74	206.67	202.62	205.12	202.41	207.32	205.42	207.47
204.41	199.28	202.87	200.97	204.02	206.94	198.68	206.07	196.54	202.37	204.81	203.41	202.05	205.33	204.57	204.25	198.74	199.33	207.84	205.43	201.34	195.45	202.92	204.93	198.94	204.12	204.68	201.35	196.1	209.35	199.79	208.18	197.54	200.45	202.34	195.2	200.02	200.63	198.92	207.04	201.56	198.51	208.29	198.65	203.09	207.49	201.23	201.51	202.61	193.16
192.48	192.88	197.93	197.98	196.98	194.16	194.64	196.01	197.72	190.35	199.45	189.3	202.41	195.3	194.44	196.24	197.44	198.05	190.47	195.24	192.6	195.11	187.65	197.48	191.65	192.61	196.03	190.25	201.86	194.28	191.14	206.21	192.23	193.63	199.99	191.55	191.52	198.36	189.21	193.92	196.56	194.54	198.81	198.3	193.39	199.41	199.02	198.93	200.97	194.87
212.92	210.95	212.23	214.95	214.64	221.11	211.63	210.9	211.73	210.59	211.18	213.65	215.49	222.77	212.27	210.83	213.13	213.42	222.83	210.2	210.89	214.27	209.14	212.86	203.73	211.67	212.92	217.49	207.02	210.66	214.02	209.48	208.39	212.14	212.27	211.77	214.32	215.27	219.02	212.31	204.8	206.12	216.71	212.58	212.32	207.21	216.33	213.75	216.16	208.69
210.58	209.76	205.99	215.04	204.13	204.05	204	211.39	209.47	210.92	211.49	211.36	211.65	212.78	209.7	211.12	209.04	210.8	214.9	213.46	214.69	214.29	211.42	211.31	205.11	208.7	215.46	211.24	204.2	211.36	205.52	212.03	213.41	205.17	201.65	207.26	213.22	215.86	209.13	213.99	212.52	211.32	217.78	212.9	206.52	204.18	212.02	207.27	208.74	212.63
210.96	204.01	194.9	209.08	201.75	204.07	208.74	199.04	209.18	206.86	198.23	201.16	207	206.26	202.49	205.62	208.17	203.95	205.91	207.71	206.18	200.43	207.7	196.71	204.83	200.27	208.6	206.56	200.21	206.36	206.06	203.35	207.96	209.26	206.71	199.42	205.74	193.2	199.05	200.89	203.63	198.4	196.97	202.11	206.52	208.08	202.39	208.52	202.28	196.86
209.76	199.03	202.08	198.54	205.88	200.94	198.72	206.93	203.28	198.5	202.04	206.12	200.38	201	197.75	193.8	197.98	207.06	201.82	206.27	197.51	212.33	198.42	198.73	192.08	204.32	198.99	195.97	201.67	202.7	196.94	202.22	199.48	197.39	197.37	199.77	202.49	198.66	200.59	201.26	199.04	199.63	194.53	193.98	205.81	201.69	206.7	203.48	203.94	195.28
219.39	217.08	216.38	213.65	218.07	215.96	215.59	210.2	216.95	215.85	219.66	220.57	218.71	216.69	218.68	210.23	219.06	213.46	218.84	222.05	217.26	218.49	221.04	214.23	220.4	219.99	220.02	220.17	215.43	212.86	220.04	218.27	213.96	218.54	218.03	217.8	216.09	219.69	219.76	215.5	215.12	217.8	220	221.27	208.41	218.58	214.34	216.38	221.53	214.5
201.59	199.53	200.79	192.2	196.07	198.78	196.97	201.28	195.25	193.52	194.49	203.33	201.16	199.89	196.84	201.12	198	201.67	201.96	199.61	203.34	199.17	201.61	199.37	200.47	196.47	200.31	196.15	196.12	197.91	199.32	202.98	206.09	201.17	202.83	201.75	194.28	196.68	201.15	198.01	195.34	195.58	198.59	195.65	197.21	198.84	194.79	202.68	196.8	197.98
209.62	211.46	212.92	204.38	203.26	212.11	211.24	213.19	207.52	212.71	205.53	209.46	204.59	206.37	214.36	210.6	218.05	204.09	205.42	211.86	207.04	214.7	205.18	205.74	214.16	206.75	205.68	210.8	203.21	202.87	211.02	211.74	208.92	215.14	213.52	213.42	210.02	211.54	210.17	209.6	204.65	212.83	210.63	210.71	209.87	210.57	212.06	204.46	211.86	205.28
193.57	209.5	201.37	202.38	205.03	203.05	203.74	208.4	198.07	205.08	202.77	206.41	199.37	209.7	198.76	197.21	210.13	196.98	206.08	197.92	201.84	206.05	204.1	198.81	199.11	210.15	198.02	205.43	209.84	198.79	204.44	201.74	196.83	207.67	201.06	206.13	202.86	200.58	204.32	201.88	199.15	197.19	200.69	203.57	201.12	206.65	203.15	210.04	205.99	201.48
217.96	219.62	223.5	211.39	210.69	217.44	221.27	218	222.75	218.87	217.53	225.69	217.07	220.09	220.67	217.63	212.76	221.72	215.87	217.49	221.93	210.86	214.73	214.97	222.04	218.33	215.01	215.2	214.56	220.06	219.94	222.9	221.09	207.66	224.28	219.85	220.87	221.2	216.47	215.62	216.65	218.34	215.05	216.07	218.72	223.46	218.17	216.22	221.31	216.19
211.76	215.85	210.95	208.6	220.73	214.53	215.53	207.49	223.22	215.27	204.87	207.18	211.75	216.41	203.05	221.42	215.23	213.01	217.82	214.19	213.48	214.11	211.44	216.17	210.78	207.39	208.84	213.13	211.33	219.16	209.88	219.64	207.96	212.99	203.7	209.49	213.21	210.56	203.2	210.22	203.91	212.33	212.95	213.13	213.86	215.77	215.33	215.97	215.15	215.92
204.85	201.55	197.78	200.85	203.03	199.04	196.86	209.63	202.83	202.96	203.44	200.63	208.53	200.87	205.89	193.69	200.39	201.59	200.99	200.92	203.49	204.02	198.24	189.44	205.58	200.01	201.37	200.64	200.29	200.87	199.87	197.96	199.26	207.37	197.8	202.95	205.26	213.17	202.84	199.33	198.37	201.31	200.6	201.15	205.61	202.53	206.3	207.21	205.75	203.13
197.06	205.81	196.85	210.54	195.99	202.26	198.72	204.97	200.28	203.33	201.4	200.51	192.99	204.88	199.67	200.27	196.54	199.86	204.04	197.86	209.2	200.37	200.47	199.41	208.49	194.9	200.26	191.47	198.08	195.43	196.04	198.19	203.58	190.53	201.65	197.38	202.82	205.88	204.44	198.63	199.5	201.7	205.93	199.15	193.59	197.86	203.93	201.5	204.38	202.89
198.3	195.81	205.77	197.35	199.86	201.34	206.24	206.77	206.3	200.44	200.92	202.33	200.98	206.35	201.92	208.51	208.9	203.65	199.02	205.35	199.39	195.44	199.89	208.64	202.87	202.11	196.74	202.13	205.31	202.29	200.31	200.36	199.27	205.07	198.88	205.49	205	213.21	209.32	203.47	214.36	202.08	205.44	206.66	207.96	204.31	198.18	202.46	205.78	206.21
201.8	207.16	208.27	205.65	204.16	205.36	208.51	208.07	212.7	215.12	209.63	204.95	210.48	202.79	216.42	207.46	206.09	206.2	205.39	206.11	213.7	203.74	206.15	206.38	207.71	208.66	204.21	205.78	206.38	213.17	207.57	213.67	204.95	204.03	205.03	204.41	205.96	213.99	211.4	207.58	210.36	204.77	211.39	207.22	207.3	208.18	206.7	201.67	207.31	207.9
207.05	208.33	201.94	198.62	206.28	205.84	200.03	199.27	204.04	202.92	201.5	198.3	196.25	200.25	202.03	203.56	207.12	198.96	207	202.12	201.88	202.52	206.75	198.07	202.54	201.76	211.03	208.4	206.76	199.07	197.28	204.67	198.59	198.48	204.71	206.82	197.69	206.12	200.18	201.7	202.13	199.19	203.82	199.98	195.88	207.28	198.99	202	204.17	202.25
204.47	208.59	202.45	202.31	198.35	200.41	202.03	198.21	199.06	198.89	210.05	209.04	208.75	204.43	205.71	204.88	199.07	201.71	207.47	200.18	205.8	202.03	206.48	199.72	201.11	203.49	199.72	202.26	208.04	199.63	207.49	207.6	198.64	207.12	198.99	201.75	208.06	205.02	207.24	202.39	198.3	203.47	197.1	199.74	203.98	204.19	201.04	195.14	203.5	203.83
205.64	207.4	218.03	212.27	205.98	211.05	208.18	206.29	210.62	208.63	211.38	205.16	209.98	207.73	213.39	205.23	211.43	208.9	211.82	202.99	205.57	210.91	211.67	209.15	207.39	206	207.55	208.93	214.58	206.42	210.13	206.8	208.61	212.22	207.4	214	209.95	208.59	203.53	206.64	210.62	207.04	208.26	213.38	204.83	205.72	216.06	208.18	209.28	205.73
192.6	199.51	192.26	199.6	193.56	191.13	195.5	199.24	197.14	196.11	195.45	197.52	193.22	201.42	194.26	198.95	189.63	194.18	192.38	196.41	192.03	200.25	195.22	201.26	194.51	187.55	197.47	195.21	195.46	197.01	188.46	195.89	196.65	193.34	196.85	202.02	194.28	195.03	196.5	199.56	192.08	199.2	197.67	199.86	194.21	199.29	201.62	193.67	191.18	194.62
218.1	217.54	223.19	212.1	218.21	214.75	219.25	219.02	214.57	213.47	209.72	211.91	210.68	217.22	219.62	221.36	219.84	217.55	218.75	216.53	218.87	220.49	220.29	220.16	220.34	216.71	220.35	225.14	210.82	214.16	216.72	223.29	213.52	218.51	225.19	224.33	221.35	219.48	224.29	212.19	219.3	218.52	216.46	218.43	221.45	215.36	216.51	221.13	226.54	212.96
218.85	215.16	217.05	219.25	210.02	215.26	221.14	213.72	217.74	213.11	212.7	224.49	217.73	215.63	220.23	223.56	215.12	212.93	218.22	217.88	218.38	220.08	214.52	218.23	216.26	216.36	216.67	220.84	210.69	218.31	223.58	217.97	218.24	214.19	225.38	219.94	213.59	223.72	206.66	218.68	216.85	217.65	211.5	215.84	212.86	221.37	213.77	219.43	215.32	215.95
208.31	210.28	210.2	207.22	206.19	211	213.79	208.77	206.19	207.89	203.2	209.12	207.28	210.17	215.21	206.56	208.29	208.98	202.99	205.86	215.51	206.84	212.49	208.28	208.66	213.73	215.27	211.58	208.8	211.46	205.07	210.05	209.18	209.27	206.97	209.18	210.69	213.58	213.3	213.44	211.85	207.39	210.16	210.2	202.93	208.85	204.04	208.01	214.3	208.27
202.1	202.27	202.96	204.69	207.68	203.47	200.46	203.08	199.97	204.89	203.92	201.34	202.32	206.81	197.46	213.42	200.24	200.08	203.46	202.85	204.43	204.3	205.16	200.68	205.6	201.14	198.2	206.5	201.69	202.89	201.96	205.26	201.39	203.06	199.75	205.08	195.11	203.12	202.67	201.11	204.69	200.34	208.07	209.5	198.82	202.72	194.3	199.48	199.84	205.46
205.9	199.63	199.16	201.64	203.84	199.9	199.67	207.26	209.05	204.08	198.68	206.2	209.81	205.02	200.39	202.24	197.27	200.06	199.32	201.99	203.15	203.25	198.87	203.42	204.25	205.98	208.16	207.08	200.26	205.37	198.55	197.4	206.18	206.39	199.55	204.62	207.96	201.02	204.78	208.92	202.31	202.52	205.26	207.27	204.14	206	203.25	200.03	202.42	202.32
206.64	211.71	208.47	205.52	207.09	205.44	208.74	212.36	209.14	209.85	203.45	204.6	210.05	208.99	205.32	206.55	205.97	206.05	210.75	206.07	208.58	207.32	203.89	214.75	205.28	209.65	203.13	204.32	207.63	210.4	210.16	205.42	206.74	208.79	216.17	204.03	209.04	208.06	211.72	206.56	212.96	207.08	208.95	205.85	209.28	204.4	206.98	211.89	206.46	208.35
204.89	211.11	204.08	207.51	205.22	204.44	210.58	207.3	201.61	207.19	211.46	206.88	212.56	211.07	208.24	205.47	210.48	207.23	206.39	208.98	212.6	211.69	209.71	207.74	210.1	203.57	210.57	215.62	206.27	209.67	208.51	204.74	210.54	209.92	208.07	208.08	206.46	205.83	204.46	207.3	212.45	211.38	209.54	207.34	205.68	208.18	205.91	211.94	209.49	204.47
199.55	203.33	207.87	203.32	206.18	199.81	206.19	210.61	205.54	205.18	200.49	204.26	204.8	206.61	210.59	212.39	201.6	208.07	203.41	199.34	207.72	212.87	204.55	204.74	203.98	204.2	204.21	205.11	206.58	208.91	201.4	206.47	202.1	209.22	203.93	200.04	203.29	205.62	205.23	207.7	201.83	205.99	209.01	204.82	206.8	205.65	199.54	200.02	206.23	207.39
212.71	214.38	215.31	208.14	211.06	218.11	212.42	208.8	213.65	208.24	204.85	209.9	217.53	216.91	216.78	212.84	214.39	212.62	212.43	219.81	212.63	214.74	212.73	212.77	212.76	214.93	216.49	214.02	218.45	215.55	207.62	215.24	211.39	219.19	212.12	213.49	219.29	209.5	214.9	213.52	207.11	208.2	217.09	207.19	216	218.4	216.05	218.78	211.2	210.24
207.85	204.83	202.42	212.92	203.05	205.19	202.57	207.39	198.15	198.09	201.42	202.18	203.25	202.51	205.04	203.46	207.35	200.31	198.87	208.45	199.6	205.14	203.66	202.73	203.12	206.07	209.54	201.82	203.7	203.72	202.74	205.8	203.83	199.21	207.74	210.37	203.59	204.91	204.27	203.7	201.22	209.06	203.93	204.34	200.78	210.21	200.34	198.97	203.74	208.1
210.71	202.53	208.59	206.43	207.17	205.75	203.84	208.45	214.29	204.48	211.81	209.64	206.76	209.68	213.94	207.86	200.57	208.11	211.6	209.49	206.17	207.12	209.63	206.08	203.62	217.29	209.36	212.43	206.38	203.77	208.55	207.7	212.08	200.7	207.8	208.24	208.48	206.62	209.19	209.4	210.64	210.27	202.63	213.33	213.52	205.51	209.63	203.96	215.15	205.21
205.95	204.51	203.42	201.12	205.66	209.11	201.29	210.68	209.42	206.78	200.92	200.53	202.32	203.92	205.67	200.16	201.3	202.91	203.51	199.02	198.35	203.7	204.09	199.64	204.33	206.46	203.55	203.08	204	202.27	202.95	197.79	207.28	199.69	202.62	213.89	202.48	197.66	203.69	204.16	205.21	200.78	203.51	209.92	201.97	206.56	207.07	200.51	201.37	203.22
200.51	194.63	207.86	197.98	201.28	200.79	203.17	195.03	204.38	198.52	202.43	201.57	197.85	195.53	195.29	198.21	193.05	202.23	202.74	197.76	203.38	198.02	200.04	206.47	197.55	202.27	196.89	200.18	199.14	198.08	195.67	198.08	200.41	199.14	202.34	201.38	202.9	202.54	198.56	195.22	204.16	194.22	197	198.79	203.88	197.75	196.17	199.22	197.22	199.67
209.59	210.3	209.99	203	210.09	205.94	217.35	214.03	213.44	206.08	212.02	209.36	209.45	208.64	203.4	212.81	209.99	209.43	210.13	203.58	211.24	218.12	214.52	205.26	208.51	205.54	207.05	209.87	208.15	209.21	208.89	212.61	211.27	204.99	211.32	206.76	215.54	212.39	210.12	212.74	205.29	205.17	207.28	204.49	210.08	214.02	214.83	204.06	205.94	213.64
197.71	205.88	204.12	204.31	204.17	203.04	205.45	200.77	197.09	207.46	202.53	206.02	202.78	204.04	198.31	207.46	194.76	196.8	205.14	200.23	198.01	206.09	203.64	204.9	205.21	201.4	204.91	205.54	196.07	201.32	199.62	204.52	200.47	200.12	204.23	202.03	207.54	204.45	200.37	204.33	197.22	205.07	210.81	199.42	200.78	202.39	206.79	204.58	203.43	202.01
198.77	203.47	202.54	196.12	193.61	202.88	197.04	198.27	197.68	199.24	198.96	201.39	203.9	193.34	200.34	197.17	202.45	193.72	202.91	196.31	197.19	201.68	203.05	194.82	194.62	201.17	203.71	196.51	200.59	191.58	201.16	193.87	195.22	194.94	194.79	204.83	197.92	199.93	201.2	202.81	199.43	199.48	198.73	211.69	195.84	197.51	210.3	194.19	197.51	195.83
212.88	216.39	208.85	204.47	210.19	217.4	212.37	209.63	214.21	216.77	201.66	212.3	217.08	206.3	206.57	211.84	206.31	209.57	213.49	203.94	208.92	209.07	210.19	203.51	209.2	216.4	210.37	214.59	205.56	206.88	213.01	216.43	210.1	218.78	213.42	207.07	212.98	212.88	203.86	207.17	210.51	210.93	215.03	212.14	209.49	207.25	205.04	212.47	208.01	212.45
206.32	210.04	205.46	202.01	200.17	207.83	208.35	202.66	205.7	210.45	203.57	201.18	202.06	206.92	203.25	201.18	201.76	205.63	205.78	206.21	206.74	199.41	208.7	208.53	197.79	209.4	206.4	202.43	196.13	203.5	206.9	201.64	209.53	202.33	210.28	202.02	199.91	208.52	201.5	200.71	206.9	206.23	201.61	202.75	200.5	204.49	202.1	202.54	203.39	208.38
204.47	212.26	209.44	208.01	200.29	207.6	203.38	209.28	208.9	210.79	210.63	207.86	210.34	206.96	208.62	216.41	207.5	209.64	212.32	212.82	211.93	206.43	204.54	204.63	205.31	203.9	211.41	209.44	202.76	203.75	208.57	204.44	210	204.47	209.43	206.86	210.25	206.89	208.22	206.81	208.6	206.23	203.6	215	206.16	209.22	202.81	212.09	203.9	208.14
209.49	211.46	208	205.75	209.98	206.74	207.82	207.07	209.36	206.15	202.51	204.93	210.87	209.32	205.91	212.09	209.01	206.71	211.32	210.73	207.48	203.99	206.92	207.58	210.2	208.6	209.45	214.21	205	216.58	201.93	209.22	209.69	210.74	206.25	207.55	211.71	203.31	200.91	205.1	214.28	209.82	210	208.38	204.93	210.79	212.55	204.58	206.08	210.88
217.32	211.88	207.53	206.74	210.11	212.27	202.85	209.1	213.01	211.1	206.76	209.81	207.9	212.71	207.78	211.96	209.02	212.21	217.56	216.58	208.75	212.14	213.76	209.96	213.17	213.91	214.21	214.18	214.01	212.81	208.74	201.65	211.65	213.11	215.61	207.55	219.32	207.46	210.56	213.35	213.3	209.58	210.06	210.95	207.08	213.24	215.72	211.14	207.97	212.88
205.04	210.54	200.35	206	206.44	210.2	208.52	210.27	205.48	208.45	212.54	203	218.1	204.28	202.99	206.88	212.14	206.33	205.66	208.07	208.37	207.2	208.97	211.04	210.92	207.74	212.27	208.55	208.2	213.33	210.63	208.85	202.45	204.91	206.52	211.47	215.23	204.28	204.13	210.46	202.56	209.89	210.54	207.92	209.85	206.83	211.85	208.09	210.33	203.94
204.34	198.65	202.71	205.77	199.32	199.72	201.75	204.22	201.94	206.17	205.46	203.62	200.05	199.06	204.76	204.88	198.06	209.22	206.69	202.7	204.37	204.24	204.3	200.17	209.28	209.03	202.2	200.81	206.58	201.21	203.18	202.57	200.22	201.79	203.23	203.55	200.85	200.08	198.78	200.28	202.56	203.62	197.88	204.5	210.04	205.87	203.81	201.57	205.96	201.46
211.08	207.53	205.25	204.4	206.02	207.75	206.37	211.07	210.62	215.14	206.48	209.93	210.03	210.91	216.33	204.89	206.56	211.67	205.57	212.3	211.32	204.6	202.21	206.66	209.68	208.89	204.25	212.39	205.76	208.03	211.16	203.58	211.01	212.42	204.74	212.83	208.92	208.22	202.07	200.64	209.86	210.53	205.14	208.14	208.62	208.69	211.23	212.36	210.1	214.51
208.43	210.15	210.95	209.18	212.48	197.12	216.67	210.55	200.95	208.55	213.04	208.98	197.69	207	204.69	203.54	210.55	209.97	206.46	209.26	213.63	208.49	204.28	199.2	212.25	206.6	206.66	213.5	210.07	199.71	213.15	209.87	214.58	212.17	205.25	210.52	210.23	203.75	209.9	202.34	217.53	203	209.57	202.59	209.95	207.59	211.43	201.51	210.51	208.94
195.02	196.8	195.88	191.63	189.29	196.69	200.31	191.84	193.12	196.74	194.28	196.13	193.71	195.32	191.25	195.43	182.8	191.53	195.03	195.57	189.96	197.07	190.56	186.76	193.08	188.79	198.85	195.82	199.97	199.22	202.15	196.22	196.43	193.94	198.04	195.58	194.83	199.48	189.96	198.09	202.02	197.03	194.1	197.54	191.43	194.89	186.1	198.32	197.08	195.33
207.67	202.49	201.23	200.47	208.49	210.54	207.15	205.59	200.66	205.42	200.29	202.26	208.87	207.34	206.43	200.53	205.96	208.2	206.71	201.73	203.07	207.5	204.61	205.56	201.27	208.28	202.89	209.71	201.79	208.19	212.88	196.68	206	209.9	202.32	194.91	199.74	199.39	206.95	205.53	202.4	209.44	202.41	198.99	203.96	207.18	203.61	199.83	206.82	202.47
208.04	212.59	207.8	214.35	209.87	202.17	211.43	205.15	209.89	215.67	209.5	202.39	204.04	203.81	209.97	211.49	207.53	206.94	213.14	211.36	207.12	212.61	215.11	212.54	209.7	206.17	213.89	208.61	208.59	206.71	209.15	210.66	210.16	204.63	211.06	211.45	209.72	209.93	217.55	210.19	211.74	210.65	212.39	211.94	202.53	203.6	207.39	206.18	203.48	211.86
203.23	202.82	202.49	205.45	198.76	197.06	200.11	197.73	200.14	207.52	195.6	199.94	202.58	204.27	205.31	202.72	194.51	206.41	201.52	198.55	198.75	193.45	203.53	200.48	202.19	201.45	199.87	201.08	209.94	209.83	203.79	200.04	208.38	202.29	192.99	205.37	205.11	205.78	200.16	205.7	197.18	202.13	199.06	203.01	199.96	194.99	201.04	199.93	206.36	200.86
209.4	204.2	212.42	205.8	205.57	207.43	207.39	212.3	202.15	211.82	205.45	204.46	208.74	212.72	213.06	204.83	201.64	209.53	211.56	201.85	203.45	204.4	205.76	207.87	206.21	207.69	207.68	202.37	210.71	209.7	201.91	213.7	211.4	204.71	208.79	204.53	203.94	207.32	213.73	213.04	212.68	203.42	203.33	214.53	206.44	212.97	209.2	207.94	210.96	207.49
197.98	196.11	198.66	204.89	201.88	199.61	198.11	201.97	199.33	201.95	204.7	202.37	194.45	196.85	191.76	198.42	201.01	196.1	198.37	205.79	195.25	195.46	200.5	198.33	193.93	195.48	197.75	199.78	194.52	198.76	192.93	199.82	201.32	201.76	203.3	200.67	197.8	203.23	203.29	201.95	197.26	200.34	199.68	200.52	206.25	197.62	200.32	202.29	203.47	205.28
209.64	205.85	206.63	205.35	210.84	208.12	208.57	209.82	202.98	204.06	208.61	206.69	206.12	207.11	198.89	200.13	203.89	205.04	202.29	198.03	207.67	207.3	203.83	200.48	203.45	210.97	210.99	203.05	205.49	204.06	208.27	205.86	208.03	205.97	208.75	200.22	203.97	204.51	205.81	202.18	206.39	203.63	202.86	203.66	199.31	204.26	205.3	210.8	204.49	200.77
195.54	200.76	196.07	195.99	198.21	198.74	195.6	198.75	193.19	200.35	198.39	200.67	189.45	197.65	200.06	198.2	197.55	198.96	197.83	196.08	197.57	193.18	202.18	202.33	197.92	202.46	199	197.95	204.76	198.17	196.69	203.01	207.43	200.11	201.03	199.76	192.95	200.47	197.83	200.15	199.67	196.9	197.93	201.64	200.51	199.07	198.32	204.52	198.8	196.12
217.9	225.29	209.26	215.65	215.75	223.59	212.88	214.75	221.47	207.53	211.38	215.79	217.27	212.39	218.85	215.46	217.95	224.72	221.36	214.01	219.75	209.6	215.88	215.43	223.29	218.41	204.61	220.69	217.04	221.63	215.9	216.32	215.46	220.42	219.08	220.27	220.41	215.99	213.54	209.39	211.18	213.1	220.82	213.84	222.33	219.01	217.98	214.54	217.37	222.02
217.97	221.22	222.48	218.86	217.7	220.4	224.88	219.53	220.73	220.14	220.54	215.45	217.06	212.81	215.4	224.15	214.9	215.64	218.62	220.1	221.64	213.97	215.55	222.41	213.93	220.36	221.51	215.81	223.3	215.98	218.26	224.27	209.55	220.32	219.61	213.77	225.31	217.22	215.71	217.41	219.68	216.57	218.37	214.67	215.63	214.86	212.57	214.32	225.54	215.96
196.21	192.85	191.68	200.67	192.23	194.34	198.02	194.5	195.41	184.54	189.59	193.75	193.82	195.93	194.75	191.31	192.57	190.55	203.42	189.36	184.7	187.66	193.04	193.86	195.99	185.78	196.67	193.3	194.67	199.32	190.68	201	196.93	194.92	201.38	193.19	193.01	193.13	197.37	200.37	187.67	199.98	195.16	195.45	197.5	192.68	193.38	193.8	189.49	191.41
215.52	219	218.02	220.94	216.21	212.64	215.81	217.69	220.51	217.58	218.9	217.45	217.18	211.45	217.72	209.77	214.22	209.5	215.82	215.55	220.77	217.52	212.3	222.36	216.07	219.46	213.11	219.24	217.15	214.75	223.07	215.26	218.31	217.25	216.29	220.23	215.85	214.28	217.76	216.3	214.63	220.8	209.98	217.62	214.61	214.51	217.54	216.92	210.61	220.72
209.47	210.71	211.62	214.15	210.31	213.2	206.07	216.8	209.33	209.32	214.1	208.75	217.86	207.41	216.77	206.91	215.52	214.67	218.85	213.68	214.97	216.67	214.88	210.37	208.1	212.14	209.74	210.88	209.69	206.94	213.76	215.11	212.79	211.58	206.82	207.44	217.57	214.69	206.17	208.49	211.21	215.38	212.16	210.07	218.34	212.8	209.11	210.85	214.12	213.85
204.47	210.95	202.79	212.14	201.29	204.16	210.36	214.05	211.06	213.88	211.84	211.41	210.62	209.88	214.67	216.19	211.18	212.82	212.64	206.98	210.64	211.72	212.68	212.16	214.75	210.4	210.1	201.65	216.89	207.28	213.75	212.11	214.07	216.4	205.38	214.26	217.36	207.52	210.28	211.93	214.13	209.45	217.29	213.45	215.34	213.53	210.02	208.08	202.68	212.21
207.3	202.4	212.28	203.61	204.89	203.53	206.98	206.22	209.34	211.77	208.89	212.62	205.03	210.59	205.21	207.19	207.3	209.19	209.47	206.39	209.16	210.01	203.89	206.43	201.74	207.24	213.48	210.46	209.46	202.98	210.05	218.45	202.11	202.61	206.47	207.42	206.26	209.47	207.32	206.81	211.35	201.82	208.38	204.68	203.56	207.34	201.85	209.09	210.07	208.65
201.2	201.17	205.46	199.28	203.1	203.48	196.24	200.39	198.51	199.49	198.71	206.24	200.44	207.48	204.62	205.86	199.4	204.06	199.06	208.71	203.55	198.71	205.09	196.37	202.16	201.51	199.51	203.14	201.02	200.05	204.44	200.91	203.44	201.7	203.89	207.33	202.76	201.88	211.91	203.9	205.38	198.89	198.72	204.38	202.01	202.08	204.99	197.38	198.71	199.48
202.06	203.04	196.51	203.49	200.77	196.15	202.56	194.57	202.34	202.6	197.01	198.68	201.01	196.81	203.56	203.61	205.86	203.74	201.97	199.94	204.23	205.18	198.39	200.96	195.87	204.97	203.83	197.61	199.78	201.67	200.1	198.63	199.96	199.51	202.89	201.87	198.23	200.28	199.91	201.69	196.76	200.35	200.86	203.9	194.5	198.01	198.28	201.77	201.08	200.52
196.19	200.55	197.51	196.06	193.34	196.08	198.28	200.11	198.31	197.27	198.96	199.59	202.83	203.39	202.39	200.23	201.22	202.83	197.05	200	200.11	201.9	194.89	191.58	196.99	200.51	200	205.12	198.43	188.27	192.07	198.47	200.55	195.89	196.72	203.12	195.2	196.65	198.58	199.41	194.82	194.33	200.06	197.63	201.72	203.27	205.39	202.57	199.08	194.91
199.07	205	206.56	202.19	203.56	196.72	201.97	206.32	200.41	202.6	206.53	200.9	201.25	202.33	206.35	201.77	209.22	195.77	200.53	208.55	205.35	202.14	200.73	198.56	197.84	200.27	207.49	193.8	206.38	203.54	204.79	195.35	203.96	204.53	199.67	203.64	200.06	206	203.48	201.94	203.03	204.13	202.63	201.07	210.27	203.59	209.33	203.49	201.77	201.27
211.54	218.39	203.52	210.84	214.02	211.28	207.24	204.45	216.27	210.25	205.41	206.48	208.39	210.75	205.1	206.5	212.5	209.9	205.63	211.59	208.55	208.7	204.87	209.82	203.57	207.81	211.06	208.17	208.07	206.79	216.11	209.73	210.5	201.88	210.08	215.43	206.88	213.94	211.27	216.33	205.07	202.87	212.21	212.3	205.05	210.95	212.54	212.64	206.69	211.76
215.77	208.51	214.42	213.59	218.68	220.37	216.23	212.19	212.96	222.85	223.91	220.35	217.97	219.71	214.16	216.08	217.28	221.83	208.65	220.38	216.36	212.25	212.04	217.84	215.54	219.35	218.94	223.8	218.29	218.15	216.67	218.89	219.19	215.46	222.65	221.04	217.75	216.66	218.35	216.12	215.93	213.1	220.85	217.67	219.71	216.08	213.89	217.61	225.35	219.47
198.41	200.57	204.93	209.6	207.43	203.74	207.94	205.75	202.79	205.62	195.25	210.21	204.78	207.28	205.81	211.35	206.66	201.93	207.41	203.47	201.4	207.01	205.92	199.27	197.99	205.92	198.52	204.56	208.3	202.83	205.29	205.09	201	199.67	207.22	201.86	206.03	205.84	206.02	205.25	199.45	206.44	206.46	201.49	207.23	206.38	207.05	204.03	202.44	210.66
198.42	203.22	202.9	200.44	207.37	200.04	203.34	200.67	209.09	200.31	202.56	206.88	206.97	202.29	199.22	204.05	203.07	207.64	206.39	207.62	207.58	207.16	206.21	199.84	202.11	206.8	208.51	201.42	212.15	203.15	201.85	201.14	205.28	203.54	206.35	203.67	200.99	199.95	202.88	205.36	203.54	209.07	202.2	206.77	198.41	196.85	206.17	204.4	201.42	207.1
208.09	201.38	208.5	206.9	212.4	207.74	212.94	203.07	202.7	205.97	210.45	208.32	208.86	208.11	204.05	205.16	206.17	212.55	204.9	200.33	202.03	210.37	210.18	210.04	203.17	210.39	207.8	203.9	207.88	207.68	210.4	207.88	209.72	205.93	203.69	211.53	214.61	211.46	205.98	206.96	207.4	211.38	210.67	208.2	210.37	209.99	205.24	207.6	206.41	203.46
216.24	212.29	216.43	214.58	215.71	214.18	214.96	214.15	220.53	215.85	216.59	218.45	215.57	216.33	222.87	217.17	208.76	217.48	220.33	212.68	221.4	216.34	215.57	215.08	221.58	211.71	216.68	220.88	219.19	220.38	217.05	212.62	218.84	210.84	212.31	213.89	219.91	219.83	224.62	216.35	221.85	219.5	221.74	213.8	213.28	217.88	212.53	221.86	213.38	218.85
202.51	210.5	206.78	205.75	202.75	206.47	198.29	201.85	205.31	198.98	211.82	204.72	210.51	201.98	211.46	197.6	208.12	206.46	199.44	197.71	208.95	205.36	208.01	199.28	198.28	212.62	204.24	209.96	201.49	198.59	207.18	200.02	212.76	209.77	205.11	204.67	200.27	208.98	205.65	212.12	209.32	204.94	207.85	201.12	201.06	209.46	203.75	209.55	208.95	203.34
210.21	214.29	206.71	212.68	214.71	207.85	208.78	209.29	212.48	214.17	211.09	205.94	211.78	210.3	212.23	207.56	209.22	216.67	205.52	208.84	209.3	209.16	207.11	208.58	205.84	204.39	202.7	211.72	207.2	209.01	210.67	210.02	209.48	203.78	213.35	207.53	201.75	204.08	207.4	206.79	207.45	206.57	206.48	209.72	205.67	205.23	209.14	211.03	203.1	208.21
216.85	220.14	223.75	212.97	214.61	216.22	216.15	213.98	212.68	218.5	217.3	218.43	221.22	214.68	215.49	212.74	219.55	221.41	223.72	219.7	218.55	225.51	215.7	214.49	217.64	221.31	211.92	215.01	218.21	218.3	212.2	223.02	219.38	216.81	222.2	218.05	216.33	218.18	219.43	220.55	215.07	225.28	219.91	218.41	218.64	219.13	211.28	222.44	220.37	222.21
205.41	206.5	209.08	203.58	214.04	209.26	208.12	209.27	204.37	211.05	203.79	200.57	207.35	208.18	209.01	205.1	200.91	197.54	206.46	205.55	207.31	204.55	209.43	210.45	207.11	203.24	207.06	207.58	205.66	207.58	206.18	210.26	209.23	210.79	209.52	206.72	203.47	207.74	211	202.71	209.8	212.35	210.39	206.65	207.99	208.49	208.78	203.14	206.46	209.79
205.85	207.54	209.78	204.01	201.81	212.88	211.56	203.15	199.39	205.01	208.37	203.39	209.78	208.35	203.38	204.75	205.68	207.16	209.13	207.25	207.21	208.05	213.2	209.55	214.15	209.35	210.51	211.94	208.41	202.37	209.22	205.82	207.15	206.34	206.38	218.46	206.69	209.27	211.11	210.35	212.74	208.08	208.12	206.01	214.42	206.63	208.37	212.82	211.74	208.95
202.28	202.14	205.19	207.77	211.33	202.81	208.15	205.77	205.35	206.45	209.85	200.52	205.59	200.57	205.28	197.44	203.17	205.4	204.39	201.46	209.38	204.87	200.75	203.42	201.88	205.76	211.05	209.41	198.92	201.98	205.69	200.58	208.17	202.63	209.1	201.47	206.98	206.42	199.86	203.1	202.88	203.87	206.26	202.87	205.02	204.55	204.98	209.75	202.46	205.49
199.65	199.3	195.65	201.7	200.18	202.74	196.45	202.86	193.01	197.02	199.53	204.82	203.11	201.71	196.95	200.18	197.64	199.31	196.69	194.49	196.75	198.87	204.96	201.83	200.01	197.75	200.86	196.58	204.43	203.68	199.12	197.13	202.02	200.99	201.9	206.76	196.6	198.24	196.47	195.79	200.88	200.38	195.33	198.05	206.29	196.08	200	198.65	199.98	194.22
198.39	191.22	201.92	198.34	200.2	200.36	198.4	196.2	197.92	200.43	203.28	202.09	195.74	196.87	199.58	200.04	201.66	198.75	199.91	202.46	194.47	200.2	201.34	199.11	202.77	203.22	200.11	197.54	200.13	201.98	201.07	198.95	194.88	206.4	200.12	198.31	192.89	200.79	200.83	199.52	196.77	196.2	203.38	196.34	193.91	198.06	199.4	195.42	196.12	196.47
210.72	211.76	209.12	208.73	208.52	205.93	207.61	206.04	210.39	206.79	214.57	210.56	203.15	214	212.35	213.3	208.72	211.49	216.81	212.45	211.35	212	212.78	208.98	202.03	211.61	210.19	213.04	212.56	206.33	211.91	205.01	213.26	200.7	208.3	211.56	206.47	203.53	213.53	213.94	212.28	207.96	209.46	208.56	211.08	208.48	205.63	207.3	209.79	214.44
214.28	221.42	217.94	213.45	218.59	219.24	220.28	218.36	220.07	218.81	216.75	218.41	219.41	220.28	213.29	212.98	218.58	217.36	213.61	215.55	219.94	220.29	210.7	210.74	222.2	218.18	220.2	217.22	221	220.1	227.23	217.09	218.21	217.68	217.32	213.62	215.82	218.24	218.62	225.03	218.15	213.57	214.61	215.61	224.13	221.06	211.08	216.2	227.12	208.89
207.16	212.21	201.77	209.95	212.15	207.3	207.06	207.73	214.56	204.82	209.06	212.24	205.49	209.04	208.46	211.38	206.98	208.39	202.53	210.23	204.68	209.33	208.98	203.42	207.96	207.06	210.81	208.9	212.26	213.11	214.25	205.13	216.34	211.45	206.08	206.3	205.01	206.82	200.91	203.02	211.65	212.38	211.78	205.22	206.37	206.93	208.32	206.52	207.53	210.65
199.75	201.08	199.87	201.74	200.99	201.75	201.22	207.33	203.42	203.44	202.1	203.51	200.45	199.87	199.08	202.13	198.39	203.39	206.99	199.55	197.23	197.63	196.18	200.83	207.67	198.2	202.74	201.65	201.76	201.74	203.12	200.86	201.99	200.11	202.19	200.95	201.49	198.72	198.4	203.23	206.08	204.89	202.64	201.61	195.57	197.11	198.7	197.77	199.37	198.75
199.8	199.95	205	204.76	206.34	204.77	201.35	203.78	201.7	204.83	205.41	207.29	208.96	210.49	204.65	207.23	201	198.91	204.3	200.74	210.19	202.96	201.59	201.43	200.62	204.07	203.23	203.71	202.19	204.28	205.17	202.72	207.03	204.54	203.73	198.25	196.32	201.8	198.73	209.26	204.82	201.03	200	206.06	200.94	197.99	201.93	205.37	195.78	201.75
211.6	202.42	203.82	204.46	206.61	203.56	207.2	205.19	205.24	210.4	208.61	209.91	207.04	206.86	209.19	209.85	210.15	204.03	209.22	210.42	211.54	205.85	212.6	212.63	206.04	205.06	207.21	208.31	210.43	208.65	204.35	205.53	200.09	210.71	208.44	204.85	211.57	197.65	208.5	211.57	209.95	204.82	205.17	208.93	202.86	204.43	204.42	204.55	211.23	201.61
215.32	216.31	212.95	208.02	207.73	208.63	214.23	218.47	216.34	217.05	213.57	211.37	214.02	207.89	211.89	210.88	213.2	212.61	205.78	213.48	207.24	210.31	218.43	216.28	207.82	210.66	208.73	213.8	215.47	210.47	213.05	209.65	212.59	209.46	203.31	208.69	212.33	214.23	214.19	207.95	215.36	212.74	212.33	212.9	210.73	209.06	211.51	217.91	205.35	208.97
208.21	204.9	209.91	209.19	207.67	203.97	209.26	212.44	205.13	210.02	203.61	212.2	211.82	200.53	215.12	206.36	211.3	211.21	208.16	210.42	209.92	205.26	211.7	209.07	207.38	210.77	206.54	203.64	207.28	210.65	210.54	201.46	205.01	203.64	205.97	206.79	208.38	206.8	198.65	208.65	214.66	205.19	206.05	207.22	200.9	204.27	202.63	213.07	206.1	213.09
205.37	208.97	205.98	203.47	204.4	203.49	204.1	210.25	204	215.05	209.67	204.84	198.47	209.56	202.7	209	209.89	206.07	206.39	210.17	211.75	208.74	198.84	199.34	207.63	207.09	204.24	203.82	206.19	201.16	211.51	204.44	208.13	203.94	205.09	210.51	205.96	211.77	202.78	204.59	210.88	204.32	208.04	210.21	200.46	208.75	209.03	204.66	206.02	209.3
205.22	210.6	208.05	214.06	209.04	204.26	209.77	208.26	202.33	198.85	207.6	208.8	206.64	200.06	210.71	218.34	212.13	209.64	209.05	213.48	208.07	210.78	208.79	204.94	203.5	213.85	208.62	209.72	207.52	215.08	209.21	210.91	203.18	207.76	211.7	201.99	199.79	208.2	204.5	210.66	213.05	205	206.42	201.27	205.33	208.74	208.39	206.52	203.94	207.67
195.83	196.29	199.96	192.11	194.69	191	194.34	192.49	201.5	190.57	194.75	203.35	199.72	199.89	196.85	200.86	202.52	190.52	205.07	200.16	196.69	194.28	195.34	197.62	195.73	196.33	193.68	194.92	201.04	196.57	197.05	193.38	201.12	199.99	198.76	197.8	199.54	196.43	200.36	189.64	201.13	191.34	199.65	194.55	197.36	197.09	194.66	204.66	199.16	194.55
203.7	200.54	200.2	198.74	201.42	200.78	200.68	196.15	198.67	201.9	206.14	199.43	206.11	197.95	204.12	199.79	198.88	203.7	199.53	198.26	209.67	201.43	201.21	197.53	199.24	197.11	200.92	203.61	193.55	202.71	197.99	198.09	206.47	205.16	201.77	195.32	204.18	195.32	200.72	204.96	198.91	208.56	203.02	205.26	207.72	195.74	198.08	203.58	194.19	200.69
207.55	206.44	205.38	206.79	205.06	204.25	202.44	203.11	202.01	199.1	205.85	204.18	204.4	203.52	200.56	206.46	195.53	199.85	196.16	209.42	210.4	200.26	203.78	203.87	201.04	208.02	201	200.18	207.21	208.51	206.49	208	208.96	199.79	205.45	200.78	204.41	206.34	198.42	201.06	196.06	203.35	207.18	202.57	201.79	208.91	207	204.94	205.6	205.2
212.88	209.8	215.11	208.77	207.3	210.59	216.85	212.82	209.47	207.21	207.79	218.92	213.53	210.77	210.62	218.47	207.16	212.91	213.88	213.51	213.68	211.87	217.78	210.23	217.82	208.59	212.24	215.38	216.26	211.19	213.41	217.85	210.8	216.98	219.95	206.54	216.97	216.26	213.93	210.52	209.25	218.1	207.72	214.54	214.58	212.23	216.54	215.57	216.16	210.65
196.31	196.29	198.82	197	200.38	192.27	197.3	200.98	199.79	199.84	197.91	204.77	197.26	201.35	196.81	199.07	202.82	194.53	194.17	195.8	201.34	198.31	202.39	196.77	202.95	198.71	193.14	200.96	198.59	191.43	202.07	193.82	198.44	191.26	204.57	193.53	194.92	193.11	194.12	195.7	199.6	197.48	201.13	194.47	199.86	201.6	197.13	203.49	202.84	200.69
210.93	204.44	203.92	202.72	201.71	205.5	198.78	202.58	199.65	212.75	203.93	201.42	198.85	203.49	207.91	200.08	205.67	205.6	202.1	204.83	201.83	204.41	197.39	204.01	203.82	197.74	202.04	203.23	204.84	210.18	200.84	205.81	208.05	200.38	204.84	207.31	200.66	206.03	202.83	205.8	198.13	200.56	205.13	196.84	206.62	207.71	202.32	207.14	209.54	201.01
205.24	201.3	205.84	211.13	207.27	206.27	200.17	205.54	211.4	199.96	193.43	206.75	198.7	200.58	196.7	201.14	204.42	200.13	206.61	205.93	204.45	202.18	206.11	207.7	211.04	201.94	206.7	204.75	202.97	201.95	203.34	201.45	198.53	203.2	202.95	207.23	203.46	202.03	204.5	201.05	209.94	201.42	200.08	205.03	198.67	204.97	206.54	200.44	206.85	201.55
189.82	190.15	201.9	196.69	200.38	199.87	193.32	190.11	191.19	194.14	193.48	195.04	195.93	199.17	181.13	194.87	197.17	190.43	193.49	196.84	197.88	197.15	191.98	189.2	194.24	195.1	191.01	196.13	191.2	193.1	194.71	192.96	195.86	191.17	196.67	201.21	199.73	194.45	196.16	196.83	195.36	198.21	196.91	191.87	194.09	196.93	196.35	193.03	198	194.2
193.97	196.6	193.37	198.43	194.24	197.04	200.77	191.47	197.45	193.85	190.64	191.69	189.58	196.12	196.94	190.99	194.56	192.45	193.68	198.79	199.79	194.9	193.45	186.56	191.35	190.75	191.07	194.96	189.81	203.05	194.8	192.22	190.59	197.43	197.02	191	192.52	195.26	188.39	194.78	194.33	192.06	196.89	196.56	195.38	197.42	188.76	197.39	195.61	195.22
204.24	203.02	211.05	207.15	202.02	204.41	204.03	201.52	203.99	210.4	199.25	200.81	210.19	199.51	205.65	202.99	203.43	202.52	202.81	207.68	202.84	201.82	205.64	202.61	205.27	202.06	209.45	205.15	197.98	205.65	208.24	207.17	201.65	209.03	203.15	206.06	200.74	207.22	206.25	197.38	203.26	201.29	204.31	205.43	196.7	204.83	204.47	204.06	208.06	205.19
215.49	210.02	214.04	212.75	210.17	211.04	208.8	210.15	215.54	214.23	213.24	213.74	211.01	216.14	211.11	210.04	209.8	209.41	205.03	213.42	209.32	209.95	211.53	219.01	207.32	208.72	213.37	212.06	213.13	206.11	205.66	208.01	209.12	211.79	215.19	213.26	215.29	215.61	215.13	217.26	216.25	215.12	208.9	215.23	212.54	204.91	214.33	212.25	212.01	209.18
209	213.11	207.36	209.51	209.88	202.3	216.73	209.61	211.71	209.72	214.03	220.02	207.83	210.87	213.99	207.42	207.02	217.24	207.52	209.48	210.67	211.95	206.7	212.92	209.79	214.96	209.73	209.46	212.41	216.11	211.69	204.75	210.39	213.36	209.38	215.47	206.89	206.54	207.86	213.44	209	215.75	209.55	213.97	208	215.13	207.22	211.24	205.86	210.74
199.69	191.61	199.21	203.94	200.05	197.64	198.15	198.15	206.69	204.98	199.38	195.77	195.66	202.64	195.86	198.45	202.85	202.06	199.59	199.64	203.64	196.35	200.79	197.38	201.83	200.05	199.12	207.7	205.49	199.39	200.38	206.33	196.94	198.44	199.28	201.82	202.16	198.8	200.37	206.53	200.54	198.91	201.17	201.06	194.33	203.88	200.04	194.06	196.96	196.89
217.96	221.86	217.24	219.96	214.5	212.35	207.47	220.15	208.91	216.16	216.02	217.67	218.95	216.82	216.36	220.71	220.07	217.6	213.6	219.54	214.11	213.75	215.51	216.3	215.24	219.74	219.36	216.11	219.55	216.48	216.78	216.07	217.5	216.15	223.64	211.69	218.74	215.28	220.8	217.38	222.14	218.11	215.29	214.14	212.49	220.96	218.43	212.44	212.29	211.64
225.04	216.86	219.08	219.93	209.75	220.73	221.26	212.9	218.69	215.6	214.96	222.33	221.73	218.35	216.35	217.45	216.16	215	215.05	216.92	212.17	221.13	218.91	218.23	219.69	221.17	217.93	221.25	223.4	219.55	219.63	215.49	217.85	220.44	214.83	219.81	214.33	216	218.59	213.64	219.09	216.14	213.85	209.88	212.4	218.11	224.85	214.8	219.78	224.31
207.82	206.29	200.7	196.85	197.2	201.34	203.45	201.15	209.1	199.85	197.34	196.13	205.11	207.02	206.78	201.15	204.83	194.53	203.74	199.66	201.47	203.9	203.86	202.11	200.01	205.16	196.23	202.88	200.77	202.37	199.57	198.6	207.55	204.44	203.74	200.69	203.25	205.23	208.29	211.89	204.99	201.21	204.04	206.24	194.25	203	205.1	205.68	203.71	200.68
217.6	217.37	222.31	216.53	212.89	221.04	222.16	223.17	219.34	218.55	212.9	218.92	217.35	219.28	220.16	215.26	218.05	222.41	220.32	222.93	219.11	219.88	213.91	217.43	213.6	220.61	218.63	221.09	215.16	214.71	218.11	218.7	218.64	211.7	218.25	223.06	214.55	218.88	224.7	207.99	217.8	218.58	216.14	218.67	220.25	219.24	215.39	215.91	217.06	217.8
210.3	212.1	208.74	206.07	204.1	211.32	206.55	201.17	209.25	211.82	209.01	200.65	207.62	210.33	210.45	210.71	208.64	209.46	210.29	208.29	206.41	214.74	213.96	207.62	204.82	209.91	206.8	209.79	205.42	208.74	212.11	209.54	209.04	202.07	210.8	203.54	205.92	205.06	206.39	206.47	204.08	211.24	216.07	200.61	205.68	209.78	209.62	205.69	209.78	207
208.95	201.6	205.12	207.92	207.09	199.04	208.71	200.52	207.77	202.34	206.09	203.29	202.28	206.01	201.9	206.75	203.68	210.27	204.95	203.47	208.76	210.43	211.27	204.47	205.92	201.01	207.39	203.02	208.17	210.77	212.05	207.05	200.79	204.83	200.75	203.65	205.23	205.48	210.23	213.75	207.86	200.3	202.67	208.54	211.75	207.71	208.16	201.7	205.99	202.96
190.55	194.94	193.84	193.21	196.3	195.55	193.34	189.95	195.71	199.55	196.44	194.2	195.44	196.71	194.57	196.65	194.02	196.08	193.38	194.24	195.95	195.5	195.52	196.88	188.19	196.47	191.56	193.97	186.81	193.56	199.46	187.94	197.41	198.25	195.65	192.55	192.16	193.7	194.09	199.18	198.22	203.33	192.59	198.49	196.99	193.17	191.88	196.74	193.34	192.96
213.78	218.04	208.23	209.46	217.98	215.35	208.79	212.87	209.56	210.37	216.34	212.83	214.01	211.31	217.45	207.33	214.91	214.86	211.73	215.58	208.34	210.71	211.06	207.32	216.3	210.32	214.72	212.75	212.09	214.45	213.6	217.42	211.69	210.05	213.85	220.28	214.62	216.2	212.54	210.89	206.63	211.87	214.56	207.58	216.09	204.34	218.01	211.31	211.6	212.17
209.63	214	207.59	209.35	209.02	205.97	210.84	210.57	215.06	211.48	209.62	213.53	212.69	214.36	219.56	211.37	207.11	212.5	212.03	208.87	211.18	219.18	209.91	213.76	211.35	212.09	215.58	209.98	207.79	211.84	208.74	213.4	212.72	211.69	206.04	215	208.3	217.2	212.98	211.97	208.56	210.98	209.99	214.92	204	205.7	208.12	215.38	212.36	213.95
210.38	215.29	202.49	206.47	206.86	207.21	205.9	201.04	209.17	210.28	207.11	202.77	203.92	212.7	205.42	208.14	211.65	211.28	208.09	209.4	206.5	204.16	205.38	203.46	210.63	212.62	203.43	206.79	208.93	209.08	208.45	206.04	209.88	211.45	211.1	209.67	202.62	201.94	207.39	207.73	214.44	207.3	203.22	203.54	206.07	200.27	209.5	205.36	204.87	211.17
202.32	195.46	202.35	204.47	208.01	203.66	201.19	199.86	202.48	201.05	200.19	201.19	201.48	205.49	208.71	200.5	200.42	203.19	208.3	207.69	202.85	203.35	207.3	203.49	206.43	198.87	206.37	203.76	200.51	206.47	200.13	203.26	196.51	212.19	206.73	199.66	205.66	207.81	205.16	198.65	202.28	197.07	202.95	206.66	197.17	203.72	208.21	200.91	198.37	206.8
206.17	201.6	201.52	204.8	203.7	205.41	199.72	203.78	199.36	200.42	207.08	208.31	206.58	204.6	209.76	203.3	199.95	197.8	206.59	198.35	204.7	206.31	206.72	200.19	207.36	200.52	203.32	207.04	204.33	201.08	199.08	201.6	203.15	201.95	204.99	208.23	204.02	207.31	203.73	204.67	206.82	201.66	205.07	206.22	204.71	208.76	203.35	209.13	203.02	205.06
212.98	207.49	215	210.91	212.65	205.73	214.66	211.14	206.94	208.7	209.21	211.34	205.16	205.92	210.5	207	213.96	209.16	210.97	204.07	207.4	210.76	213.21	204.47	211.69	203.17	207.67	209.12	207.14	205.2	205.89	206.22	208.8	207.79	206.59	206.04	204.97	204.88	203.41	211.35	205.25	207.41	208.44	209.18	204.58	205.03	211.8	208.88	211.14	215.46
207.08	204.35	206.38	204.47	206.47	204.19	209.05	199.18	204.84	205.95	203.81	202.6	203.42	209.67	207.18	205.72	204.37	205.52	206.7	209.93	206.39	203.45	202.12	204.04	208.95	205.03	208.79	209.48	197.91	205.54	205.14	199.31	207.2	210.67	205.34	209.96	203.33	212.48	202.6	207.61	201.86	207.95	200.45	207.07	207.14	207.46	201.99	209.12	199.58	207.95
202.27	216.3	207.99	214.96	214.64	213.5	206.93	212.34	210.93	211.23	219.19	210.3	213.03	216.52	200.86	212.39	208.15	204.77	206.55	206.61	214.52	202.62	210.08	212.94	207.38	211.09	206.91	212.13	210.39	217.46	213.24	210.38	207.74	216.22	208.3	210.33	206.76	209.23	208.81	213.28	211.49	218	216.28	217.08	208.34	210.1	208.64	207.2	210.84	214.04
216.86	221.6	216.57	220.59	217.85	218.65	217.74	216.92	222.36	216.26	214.83	210.96	214.81	209.94	219.95	221.95	218.92	220.3	212.3	213.55	216.23	217.71	223.03	217.21	210.98	218.78	210.09	215.55	220.34	221.08	218.92	215.2	216.55	219.92	215.03	212.84	215.29	213.04	216.76	212.44	220.48	220.74	214.87	219.73	218.83	213.11	220.54	219.11	214.57	219.43
210.39	210.38	207.39	207.05	215.36	202.42	213.62	213.41	218.44	209.08	212.85	212.04	206.76	207.43	211.17	211.75	208.11	209.25	212.62	205.87	201	209.65	211.57	210.43	213.54	203.65	202.99	205.52	213.31	210.39	217.28	209.94	208.81	206.91	205.02	208.92	207.15	205	211.17	212.06	206.68	213	208.38	203.83	208.13	216.64	207.57	218.81	207.65	210.04
201	204.69	207.3	205.41	205.31	200.88	204.93	208.72	199.34	206.88	206.03	203.84	200.85	205.32	207.84	206.12	204.87	204.53	202.47	199.3	197.22	209.34	201.84	201.41	201.05	200.58	203.48	202.59	199.15	202.35	201.08	207.28	208.54	200.13	199	204.52	203.23	200.93	202.66	199.39	205.23	203.71	205.27	203.4	201.57	202.4	205.56	207.13	201.8	203.15
205.26	210.19	213.41	213.26	216.45	210.21	204.88	217.53	206.99	215.2	213.43	215.59	217.22	218.5	209.32	218.82	208.53	213.8	217.96	206.25	218.34	213.11	212.19	210.33	209.77	209.7	218.05	219.82	214.52	212.48	214.85	214.86	219.28	211.84	215.2	214.88	216.47	215.71	214.69	221.28	217.22	215.26	212.85	212.55	206.15	212.91	215.7	207.85	212.9	213.72
210.65	213.93	208.05	208	214.17	210.35	211.72	211.18	211.75	214.59	208.41	208.29	214.33	216.89	213.63	212.53	214.41	206.42	211.87	214.69	218.38	210.4	216.03	213.59	210.37	213.13	212.69	206.84	213.76	218.79	215.43	212.34	205.31	208.36	220.76	203.4	211.4	210.73	216.48	212.85	212.99	211.79	215.42	214.54	211.17	216.91	218.24	213.45	212.46	213.78
210.72	213.77	203.99	208.38	201.34	203.73	210.26	201.25	213.1	206.63	206.46	212.72	218.12	217.1	211.94	213.42	203.13	215.55	211.1	201.79	203.55	208.34	202.1	197.94	206.57	206.12	208.93	210.66	207.92	199.45	206.58	201.36	206.57	202.64	206.77	210.43	207.19	211.93	207.92	210.03	203.45	203.88	207.57	211.26	207.96	208.06	210.39	212.12	202.82	206.61
199.49	199.85	199.47	200.58	206.15	203.75	202.91	202.38	203.85	201.92	197.37	193.81	196.84	202.99	192.98	198.16	193.34	195.53	193.14	201.95	197.38	196.52	197.28	196.82	198.01	202.78	202.64	198.45	196.47	202.11	201.27	200.33	190.83	200.56	201.84	202	196.81	200.51	199.74	197	198.25	200.35	199.47	204.44	199.21	197.74	199.92	208.36	199.93	197.34
212.54	216.23	211.81	214.63	207.39	208.36	212.26	210.37	212.6	211.74	213.73	207.33	209.54	211.47	211.25	208.63	214.62	206.98	212.57	215.59	211.32	212.55	213.26	212.63	209.67	214.33	209.69	212.66	212.09	213.23	212.73	208.6	203.23	211	207.42	212.99	209.26	210.66	205.02	207.74	212.75	213.01	209.73	215.58	215.07	207.68	209.18	208.64	215.44	216.42
213.7	204.52	213.37	206.6	204.73	207.58	209.71	203.86	208.01	209.02	206	208.73	205.21	209.9	207.13	207.57	209.14	214.06	209.09	210.43	211.94	211.25	211.92	207.53	207.3	211.19	213.39	205.81	207.75	202.2	212.47	210.24	210.9	207.43	213.52	205.99	210.93	209.04	206.9	209.12	206	208.52	207.81	210.83	206.21	214.29	210.24	210.58	209.53	207.76
209.17	207.62	207.61	211.37	206.97	213.92	207.04	203.96	214.86	213.73	209.65	214.93	210.87	198.85	211.85	222.97	209.11	210.49	209.33	206.12	208.68	212.72	202.17	213.03	208.65	206.63	219.75	212.82	207.84	212.89	212.99	210.72	205.12	209.44	208.28	204.53	208.42	213.47	213.79	207.73	214.27	206.02	212.93	216.92	211.67	210.23	211.05	206.58	204.64	207.28
200.35	200.32	205.91	213.03	209.68	206.38	199.5	201.75	209.93	206.94	204.86	206.97	211.18	200.16	212.66	207.24	201.58	210.37	203.53	205.19	199.35	201.15	200.17	200.81	207.68	206.93	212.58	208.94	198.35	206.52	204.09	205.34	202.98	209.83	209.86	208.82	200.16	202.91	206.66	202.08	207.86	206.2	212.4	200.33	199.8	211.19	198.31	206.94	207.26	205.74
211.38	205.7	213.27	216.41	211.8	209.32	213.51	213.67	207.45	214.01	212.47	213.21	209.84	213.01	209.9	210.73	212.96	212.03	211.14	211.47	207.94	207.84	212.44	213.73	208.28	215.9	211.63	206.33	214.82	209.04	213.22	216.94	211.55	209.27	208.31	208.74	210.55	209.25	214.95	213.68	209.48	209.87	207.86	218.68	208.63	210.96	212.7	218.14	209.64	209.24
212.5	217.79	217.24	208.83	213.06	212.97	217.02	206.51	217.61	212.2	214.61	209.61	212.34	211.27	210.88	209.49	211.5	211.4	214.62	211.14	212.39	212.49	211.87	210.16	210.78	215.31	207.31	213.91	210.67	207.43	211.18	215.39	215.07	216.63	213.25	209.09	205.29	211.39	209.76	209.59	205.27	212.52	210.35	207.45	204.96	210.38	219.36	209.91	212.24	209.44
209.89	210.59	213.19	207.48	213	206.64	214	208.35	208.35	213.39	207.02	213.8	203.22	207.78	201.65	207.8	212.37	204.18	206.5	208.99	210.15	208.46	205.94	210.02	210.28	213.1	206.55	205.95	209.05	208.18	217.12	208.49	204.08	214.28	205.94	210.23	205.65	206.9	210.44	211.56	205.1	205.33	210.2	208.77	211.12	211.93	211.95	205.2	205.13	204.79
203.93	199.29	205.71	202.75	199.72	197.13	199.5	203.46	203.38	197.18	202.19	199.86	194.22	197.3	197.99	198.87	198.81	200.53	200.64	201	200.96	200.42	205.44	202.17	199.55	205.99	203.18	193.2	198.74	204.73	201.78	198.82	204.73	193.22	196.04	206.59	199.48	199.89	199.25	205.13	194.05	200.18	197.45	201.17	201.8	200.41	203.17	196.43	199.69	195.09
214.3	208.48	212.41	203.79	209.33	212.47	203.96	209.66	209.4	207.46	211.79	213.3	213.43	208.98	212.22	215.22	209.2	210.85	209.05	210.39	204.66	206.75	207.88	218.81	214.9	213.07	204.82	205.91	203.54	208.57	212.4	206.71	206.47	208.9	212.25	209.89	201.81	214.12	203.63	214.96	211.2	207.3	204.66	202.79	214.17	215.15	204.77	207.15	212.3	207.31
219.65	216.79	211.02	217.13	210.09	217.36	218.7	219.08	214.04	216.31	215.72	214.25	212.29	214.38	210.57	216.41	215.17	214.46	219.92	220.51	212.22	215.17	212.84	218.05	210.73	207.94	216.48	211.07	215.17	222.95	216.88	211.32	221.32	213.1	218.25	213.77	214.68	224.44	214.62	219.32	218.44	221.27	210.98	219.98	217.32	227.77	213.38	214.74	211.25	212.12
198.47	200.79	194.71	204.25	202.7	206.19	196.41	201.2	199	196.65	199.92	195.98	192.68	201.58	206.65	203.08	199	200.96	190.84	198.85	199.31	205.23	205.55	191.63	207.18	200.32	199.66	198.53	200.39	201.53	200.94	195.47	198.61	198	200.55	198.7	197.74	197.47	195.85	199.24	201.98	195.89	204.86	198.92	206.71	201.8	200.92	204.72	195.41	197.29
197.83	202.21	201.22	198.99	199.82	201.38	200.21	204.01	200.71	202.72	193.45	201.54	203.93	195.95	199.33	200.1	200.01	202.94	204.33	200.77	197.03	198.68	197.46	200.93	193.39	194.49	200.78	198.5	198.34	200.32	193.08	206.67	197.13	200.27	199.99	206.93	202.73	199.78	200.19	200.34	205.68	199.97	197.67	197.83	200.38	190.86	205.29	197.7	199.19	196.89
201.74	203.18	203.72	195.47	200.61	198.4	199.55	196.46	199.27	197.14	198.89	195.3	199.81	205.69	197.83	196.52	206.78	202.91	201.74	195.86	197.13	201.72	199.87	199.55	202.62	198.37	199.03	196.58	202.66	204.34	200.8	196.95	201.25	196.13	198.92	195.75	194.4	202.13	196.91	198.46	206.54	194.64	197.98	203.94	199.68	196.91	201.55	195.98	196.15	194.42
201.33	200.61	207.02	201.35	195.41	202.5	204.68	201.99	200.1	203.89	206.13	201.13	207.66	200.52	201.45	205.59	205.9	201.55	200.22	198.05	204.27	205.45	206.68	198.84	201.89	201.37	208.87	199.92	204.38	198.44	205.81	204.16	211.22	199.97	200.13	205.38	207.73	207.71	205.11	203.48	206.41	202.07	201.53	204.66	200.95	206.13	206.71	199.28	204.75	204.83
205.76	203.4	204.26	209.24	208.79	210.45	203.18	207.68	209.33	195.99	203.93	203.79	202.41	204.88	208.69	208.23	206.42	209.76	204.63	211.15	204.38	207.12	206.79	208.35	208.33	212.45	205.03	202.16	205.38	206.72	209.3	205.02	212.43	206.78	213.16	210.84	198.85	213.93	211.75	205.79	205.96	207.99	204.98	202.58	217.64	206.06	212.18	207.45	208.98	202.1
216.93	206.84	205.02	210.11	208.17	211.5	209.3	207.44	207.27	203.49	205.62	202.38	203.9	202.47	213.18	206.84	208.04	205.4	207.47	207.25	203.58	206.55	205.88	214.05	206.32	206.54	207.03	212.85	206.53	212.08	200.64	211.66	206.14	213.08	197.91	209.27	204.75	214.87	204.52	205.4	205.6	209.72	207.66	207.96	207.78	201.2	207.32	204.57	208.74	215.17
207.45	217.11	209.97	214.05	208.12	211.24	207.47	206.91	215.02	211.15	211.84	206.85	206.07	212.53	205.76	211.39	217.15	213	210.79	210.22	207.59	210.1	215.68	209.85	207.36	213.07	216.34	207.52	210.45	217.23	206.02	216.53	211.97	213.04	210.32	207.33	213.08	212.16	208.09	206.35	216.69	211.44	210.46	213.05	214.61	212.27	207.3	215.44	211.33	207.14
204.27	206.75	206.34	203.77	216.33	207.29	208.93	201.21	201.66	207.41	208.36	204.39	209.03	208.35	200.33	211.47	209.57	207.05	211.22	214.44	209.69	216.54	203.39	204.09	202.27	207.88	206.27	209.09	209.8	214.33	209.98	212.35	209.61	209.24	208.57	201.28	203.16	210.56	208.6	209.48	207.57	202	205.64	213.53	210.97	204.84	206.3	208.86	210.68	212.2
198.62	202.5	205.59	201.95	195.81	206.3	200.32	198.05	208.49	207.22	206.6	203.31	199.56	196.38	209.4	206.76	207.98	199.9	207.93	207.46	203.56	197.57	207.24	198.79	204.23	204.42	199.67	204.81	199.7	206.21	206.62	201.58	207.05	201.69	199.62	201.33	202.89	203.77	211.05	209.11	201.56	205.67	197.99	201.21	201.05	203.12	201.5	206.16	201.81	204.68
206.56	208.78	202.8	204.5	206.82	211.02	212.12	212.53	202.3	208.43	210.5	211.44	210.86	207.04	205.94	209.11	215.33	211.66	210.43	209.1	213.3	214.88	207.16	209.83	210.92	204.88	214.78	210.16	212.8	206.66	208.21	211.62	207.23	209.48	218.15	203.96	209.3	209.44	211.35	198.26	210.99	209.9	203.63	203.88	208.1	208.48	206.81	205.65	203.83	202.89
199.68	201.94	210.56	210.39	206.4	204.25	211.1	199.44	200.81	202.26	199.85	206.51	206.57	205.65	206.26	200.55	208.58	206.73	208.28	207.32	201.97	206.82	207.67	199.27	199.91	202.69	199.36	205.43	206.06	199.48	203.22	210.34	202.4	199.47	204.04	204.11	202.42	201.16	204.22	206.77	205.48	206.72	199.58	201.11	202.69	203.66	206.19	202.7	206.32	197.91
214.34	217.37	210.36	201.17	206.52	211.83	204.88	212.25	206.07	218.58	208.23	208.1	214.82	205.86	209.8	213.7	216.31	211.08	208.23	206.34	205.35	214.35	210.41	213.95	213.33	213.54	211.87	212.19	205.18	209.98	208.77	212.5	213.76	214.16	210.28	207.48	210.84	214.33	210.39	213.79	217.91	218.4	215.11	213.11	211.66	214.44	216.52	203.53	219.29	207.51
198.31	200.53	204.46	207.41	203.38	196.99	207.12	206.86	203.35	197.08	202.71	202.91	201.04	199.98	202.71	202.2	206.16	201.4	210.68	205.84	202.51	205.11	206.09	204.93	204.93	207.93	208.57	203.85	200.01	206.15	201.03	201.71	203.51	198.91	209	203.2	211.62	199.22	202.85	199.49	201.8	204.32	201.78	200.24	196.96	207.89	207.18	199.66	208.46	208.81
211.1	215.17	209.78	205.88	213.23	211.36	209.5	210.64	213.26	210.4	218.08	212.2	208.66	210.01	213.94	211.69	212.97	209.39	213.74	207.2	211.62	212.13	210.46	213.56	204.37	220	214.07	208.3	209.29	206.38	214.65	213.29	209.67	208.78	213.93	208.93	218.55	208.28	214.34	208.38	210.36	206.27	208.06	206.85	212.44	217.38	211.31	214.48	215.16	212.95
196.67	209.73	199.97	205.43	206.61	201.49	208.4	205.55	207.11	207.42	205.99	199.16	201.64	198.36	207.22	203.63	204.87	199.11	204.37	203.53	199.38	205.36	200.88	202.26	204.71	204.2	206.77	205.43	199.29	200.38	205.26	200.96	196.03	198.61	208.4	200.15	201.04	198.25	204.29	201.44	206.16	198.69	204.64	200.62	203.77	206.65	199.3	203.65	199.88	209.11
212.24	211.03	214.65	210.97	215.96	206.81	210.35	212.55	210.43	215.17	211.92	207.21	213.13	213.58	213.55	208.35	210.29	213.48	212.08	206.54	212.96	209.02	217.4	210.97	212.02	211.03	208.17	205.9	209.14	211.56	212.02	215.15	209.96	207.85	212.95	218.06	210.75	218.34	212.22	216.76	211.57	204.35	217.52	215.97	200.87	209.14	211.61	212.18	219.78	213.08
200.19	195.95	203.06	200.97	201.25	197.79	203.69	204.23	200.99	198.16	200.57	204.98	196.48	197.19	201.24	203.91	196.69	205.77	200.4	198.81	205.38	201.11	195.94	200.98	201.52	201.42	198.74	199.92	194.14	206.59	194.34	200.21	198.91	201.69	197.58	196.7	194.11	199.33	199.87	202.06	203.82	204.28	204.26	195.75	202.57	205.86	203.15	200.88	200.01	206.14
191.85	199.7	190.02	196.65	185.56	199.14	197.68	193.04	193.47	199.09	194.05	193.12	195.69	188.66	197.13	193.54	191.7	199.86	196.46	191.28	187.92	200.6	192.16	192.68	190.03	198.96	201.23	191.81	194.21	195.63	193.29	191.01	191.05	196.33	202.63	196.85	196.23	192.75	197.01	194.55	196.66	193.22	195.04	198.08	200.81	196.65	197.19	198.34	188.1	191.49
204.6	212.48	208.93	209.39	209.83	208.88	207.43	210.86	206.35	212.02	210.93	214.18	211.44	210.39	212.08	207.81	210.13	204.65	210.55	212.73	208.51	208.27	203.59	207.8	207.83	208.26	210.93	213.28	209.59	206.11	202.52	217.07	212.79	205.62	209.45	210.11	207.17	206.99	206.56	207.3	216.02	210.62	206.32	208.87	209.97	214.6	216.69	210	208.75	208.67
200.56	200.3	202.52	207.57	202.83	209.78	203.3	205.27	203.73	201.39	204.83	203.47	198.71	199.74	207.11	207.48	197.72	202.37	201.5	200.55	199.44	209.33	206.6	196.97	201.21	204.17	204.39	201.97	204.63	200.14	198.45	202.73	203.18	206.03	203.45	207.18	205.92	204.08	202.22	200.6	206.74	207.12	202.84	204.56	204.16	202.37	202.11	207.74	205.49	203.24
204.6	205.66	197.88	199.62	196.81	194.55	199.77	203.44	198.28	195.48	204.46	195.18	198.2	201.04	201.84	204.68	199.66	199.54	202.89	201.07	195.31	198.6	199.58	194.63	200.94	201.02	202.37	199.3	200.69	200.09	200.22	204.75	193.28	199.96	201.01	204.93	197.05	200.01	200.49	198.83	199.81	199.83	199.88	203.78	203.22	192.71	200.42	199.13	203.76	200.8
198.15	205.22	202.91	204.18	206.34	208.1	211.42	206.67	205.49	202.39	213.77	203.93	208.29	208.78	211.2	204.52	208.32	207.59	203.59	203.91	212.41	203.7	203.57	202.23	202.56	200.21	204.47	203.26	209.33	207.91	206.06	204.76	205.79	214.62	211.16	209.66	200.68	208.82	204.92	207.62	204.19	205.35	207.31	207.42	207.27	202.81	202.35	203.84	201.01	209.57
199.84	200.19	202.32	205.59	204.76	206.27	199.19	202.48	208.85	198.86	209.86	201.34	194.88	201.73	203.77	205.49	203.96	203.19	198.81	202.14	199.68	207.18	204.81	202.73	207.34	201.84	206.63	195.16	205.37	206.14	205.73	205.39	199.39	208.72	207.08	205.55	205.05	201.03	202.29	197.81	201.68	196	209.54	203.06	201.23	202.43	204.31	202.74	203.94	202.73
209.75	208.12	207.08	212.51	208.75	209.51	214.27	212.24	207.06	211.58	211.26	206.71	204.65	202.54	216.84	209.58	213.39	210.52	208.15	207.63	206.44	217.4	211.85	216.77	212.11	207.48	213.82	205.52	210.19	214.02	206.44	206.18	216.43	206.64	206.83	213.57	205.91	210.05	207.36	212.58	209.15	210.61	212.17	202.69	213.53	217.18	205.94	205.67	208.77	208.26
217.2	218.76	218.7	217.03	225.65	217.39	213.52	221.34	214.35	218.18	223.37	224.25	218.51	217.22	218.13	215.23	210.01	216.75	213.96	216.22	217.07	218.99	219.33	220.71	214.6	218.35	214.87	223.25	220	216.12	217.12	225.84	215.95	215.23	214.58	219.98	215.42	213.72	214.35	216.86	218.94	217.07	213	216.25	219.37	217.33	217.19	218.53	224.6	220.65
201.47	201.01	203.5	201.16	202.47	210.3	205.17	201.87	207.91	205.64	201.78	202.34	198.84	205.84	200.24	203.1	207.94	207.01	206.54	205.37	206.91	201	204.85	205.47	203.06	201.06	205.3	206.34	196.7	201.79	205.12	199.39	202.02	202.11	202.4	197.8	206.23	201.96	197.18	201.5	206.49	202.98	208.21	209.6	204.3	202.52	208.79	204.33	209.51	204.47
198.03	204.52	197.91	202.54	199.74	205.16	205.8	195.78	208.12	200.97	205.03	196.4	193.46	205.35	198.64	199.33	205.79	205.58	200.05	203.99	200.76	202.58	205.49	201.13	202.9	204.24	201.77	201.72	200.28	203.7	202.91	196.79	202.21	198.76	199.65	206.39	195.44	199.46	201.87	206.28	200.19	197.53	200.78	201.23	204.13	200.2	199.1	206.33	199.8	212.52
210.76	205.05	207.92	207.32	205.67	211.36	210.41	206.28	206.02	202.59	204.24	204.11	211.23	207.94	210.11	210.38	211.71	206.67	211.31	217.45	212.22	208.84	208.09	211.22	211.19	205.02	207.23	212.08	209.34	214.28	201.32	208.54	208.13	206.98	210.47	213.75	207.86	204.56	204.3	208.81	211.12	205.73	211.13	210.6	208.86	209.41	214.26	205.16	207.73	208.61
202.56	202.95	200.69	202.85	204.8	202.91	204.76	207.05	205.45	200.66	205.14	201.07	202.08	203.07	211.7	209.45	202.22	199.52	205.26	209.2	201.75	203.53	204.98	204.76	198.88	202.03	204.39	202.16	207.92	200.63	204.71	197.93	203.39	205.38	199.6	208.74	201.48	200.78	200.5	194.88	201.66	199.04	202.8	208.28	206.56	201.27	201.27	203.06	201.83	196.38
222.66	217.35	214.64	210.54	218.02	218.63	216.5	219.01	219.93	214.67	209.56	214.86	211.62	217.85	214.31	219.41	214.77	211.97	219.57	213.72	217.98	221.42	221.92	215.09	211.51	211.82	218.22	217.65	215.79	224.07	218.19	218.56	219.01	219.06	217.99	218.16	214.04	214.27	217.71	221.47	212.88	214.53	217.95	219.33	214.26	221.95	217.36	219.8	216.74	221.68
201.66	203.02	203.55	199.79	200.1	202.88	205.17	200.07	199.64	202.19	198.83	199.36	201.91	208.55	205.39	202.3	202.42	200.06	201.56	204.55	210.23	201.8	198.43	199.38	205.2	204.84	198.51	201.28	203.69	197.15	198.54	205.13	208.76	196.74	202.08	203.17	198.34	201.89	200.81	200.91	209.26	202.09	198.55	201.13	198.18	202.65	198.64	200.74	198.63	198.7
213.77	205.35	213.4	207.39	206.7	215.07	215.25	213.96	217.21	211.9	213.4	204.76	206.08	209.98	209.33	210.74	213.13	211.55	219.49	208	211.05	215.96	211.92	210.22	214.07	212.87	208.67	210.99	209.32	204.67	209.26	214.91	209.41	210.23	219.06	220.62	210.82	215.12	216.81	213.15	213.79	212.99	219.58	210.93	208.03	208.49	212.82	211.5	213.01	207.65
201.44	203.31	211.99	209.92	210.87	211.85	211.66	211.8	214.02	210.33	202.35	204.82	209.19	209.96	205.16	208.39	211.97	207.64	205.04	210.46	206.29	209.64	211.15	207.69	200.25	208.01	207.72	213.62	208.62	206.03	214.51	211.12	206.09	206.14	212.57	212.76	211.77	206.02	207.05	203.6	208.7	209.08	209.09	208.53	212.35	213.92	209.25	212.33	218.37	207.13
203.75	200.35	199.32	193.66	199.39	196.04	194.69	195.32	207.89	200.14	197.39	202.41	197.06	194.69	197.54	204.64	200.24	197.61	195.32	192.91	200.34	204.69	200.62	201.03	200.85	194.51	189.78	199.81	199.65	197.14	203.88	192.53	192.41	194.07	205.11	197.68	199.49	197.86	201.25	199.54	200.34	199.48	202.09	198.42	192.87	198.03	195.2	198.59	197.12	194.38
213.56	203.43	204.8	211.38	212.23	210.08	206.65	208.74	206.81	206.26	214.04	210.87	203.48	208.38	206.16	214.54	213.94	209.85	207.48	206.14	206.43	206.3	211.58	205.45	213.22	212.18	211.18	210.13	200.18	209.17	213.28	211.79	213.28	207.04	208.1	208.18	205.62	209.75	216.86	210.05	209.63	212.64	212.22	200.03	205.4	209.98	203.33	202.74	213.75	207.57
208.74	211.54	207.36	201.41	206.13	204.99	209.3	202.58	205.17	207.87	206.68	208.47	205.21	204.55	213.24	210.51	207.95	205.43	205.4	205.96	208.43	204.22	204.01	213.2	205.98	209.68	209.2	203.89	207.69	206.82	202.33	206.69	206.55	208.84	203.63	204.95	206.35	202.12	206.49	203.68	205.5	215.13	202.92	200.08	204.86	201.86	205.94	205.44	206.55	209.97
210.67	216.71	211.3	209.4	203.41	216.71	216.41	207.62	210.75	209.37	209.77	213.13	210.1	212.92	213.48	211.69	216.42	214.84	208.19	219.84	213	213.17	210.87	210.77	212.98	207.2	213.74	207.78	206.73	206.19	207.94	205.95	208.93	210.99	217.16	215.25	211.48	212.88	206.3	206.34	216.36	210.67	209.33	206.82	207.89	215.01	213.33	211.29	210.87	219.18
201.57	201.32	198.83	199.44	193.64	199.29	197.93	195.22	202.42	204.09	201.18	204	196.64	201.07	197.59	196.46	197.42	201.55	193.93	198.68	200.07	204.88	199.25	198.17	211.76	201.11	202.89	202.63	203.4	193.98	198.85	202.39	195.58	200.17	201.62	197.44	201.54	207.43	198.96	205.44	199.99	201.78	203.54	194.37	197.63	196.14	202.29	196.23	194.8	196.43
209.65	209.33	210.17	212.2	206.01	211.25	208.96	207.53	212.95	211.42	210.26	212.35	212.13	208.97	213.52	213.46	213.44	203.65	210.35	212.47	210	214.14	210.72	213.86	219.23	210.96	209.77	211	212.14	208.55	214.7	212.61	211.24	214.04	213.65	207.41	217.41	220.47	210.57	213.75	212.98	210.23	215.41	215.43	214.85	213.37	209.49	215.36	212.52	211.62
205.47	214.54	206.67	213.13	209.39	205.64	206.89	205.43	213.49	205.31	205.25	201.69	204.93	207.92	207.11	199.34	208.55	204.42	216.91	204.45	209.4	212.47	215.5	206.14	212.82	207.57	210.15	207.94	210.99	212.44	212	210.7	209.91	209.32	206.14	209.32	207.86	209.48	207.14	204.43	202.94	202.95	207.66	203.71	208.7	206.87	201.18	205.18	207.61	207.03
196.56	187.11	200.85	197.51	204.6	197.47	198.89	196.72	197.19	196.43	192.1	198.72	195.51	196.64	198.76	198.96	202.88	191.25	199.27	200.17	196.59	193.24	195.71	200.59	201.39	196.89	199.52	197.13	201.7	195.79	205.09	200.92	199.36	191.59	198.55	199.03	202.16	198.71	194.89	194.77	191.51	201.72	192.44	202.97	196.8	192.38	190.11	201.55	191.19	196.74
203.64	200.42	197.21	205.81	208.31	214.16	207.72	210.99	203.6	204.36	210.32	207.42	203.58	202.88	200.83	210.27	206.23	205.85	209.05	207.04	200.83	204.41	208.17	208.39	209.33	204.63	208.03	204.59	200.63	201.67	209.19	201.32	207.34	204.7	211.91	205.42	206.78	206.46	201.4	201.53	206.35	197.9	208.46	202.69	210.22	208.79	198.52	202.38	201.33	207.71
194.68	192.01	197.6	195.73	198.11	194.77	192.81	200.86	198.28	193.78	195.33	194.42	196.1	196.69	193.57	194.32	196.83	190.17	195.84	189.86	196.47	189.42	194.56	192.74	198.46	194.66	192.99	194.33	189.58	189.63	192.2	197.06	193.52	195.5	194.61	199.93	190.12	192.11	192.06	199.63	186.63	193.26	191.72	193.69	191.45	189.68	193.63	188.67	189.93	194.04
211.82	206.78	207.52	202.58	208.5	207.95	203.02	210.55	209.34	206.56	207.09	209.31	201.45	206.38	213.32	211.97	201.8	208.07	207.43	202.2	212.02	205.21	208.22	204.33	208.29	200.07	207.88	203.56	212.46	202.56	206.13	207.1	209.54	208.87	206.5	204.25	216.04	207.2	204.82	201.43	200.18	205.07	204.76	210.28	203.94	202.46	205.5	205.37	204.85	206.18
195.56	195.27	196.01	187.95	197.76	196.28	199.77	190.09	194.07	192.15	199.11	199.47	194.11	196.2	194.32	190.84	193.92	197.09	189.17	194.74	199.21	200.88	200.76	195.71	191.25	199.18	198.94	198.04	185.12	190.46	187.71	189.82	200.31	196.6	196.55	192.77	198.19	199.89	191.97	196.34	191.67	200.11	193.3	189.01	200.98	200.56	197.23	193.76	191.32	191.04
199.61	201.52	202.05	197.24	202.74	200.2	197	202.18	202.51	191.41	198.43	205.61	197.86	197.73	204.46	197.66	198.08	202.07	200.03	197.62	196.89	201.38	201.83	200.71	198.99	194	199.77	199.16	201.95	193.77	202.94	198.41	195.23	193.8	199.5	202.47	195.33	197.47	197.51	197.15	194.62	197.34	198.26	192.19	200.91	197.86	189.83	202.16	197.92	199.81
217.96	216.36	214.01	208.4	209.98	211.55	209.6	214.8	207.43	216.41	209.31	214.82	211.7	208.67	210.82	209.97	214.25	214.2	210.59	213.04	211.29	211.76	213.14	214.34	214.02	209.89	215.18	213.1	207.56	208.71	214.81	214.9	214.3	213.54	212.6	214.04	211.82	214.6	215.38	211.4	211.3	209.81	214.47	209.52	212.22	221.42	215.08	210.13	206.72	210.48
210.9	215.19	212.15	209.44	207.89	210.17	206.6	209.8	201.3	200.31	206.86	207.38	213.32	206.17	213.1	208.98	209.42	212.24	209.17	202.36	204.89	205.08	209.07	208.62	213.54	214.07	205.28	201	210.18	206.18	204.7	211.27	206.32	209.62	214.79	210.73	207.72	208.19	202.08	205.61	205.58	208.71	211.38	206.15	211.41	207.29	208.85	212.09	210.78	220.12
205.37	211.29	209.32	212.01	214.28	207.76	206.37	212.78	208.63	207.22	201.1	213.52	211.58	208.1	208.84	209.11	205.65	207.1	210.26	211.99	209.68	203.45	206.27	210.65	206.69	209.82	203.03	209.07	210.22	216.31	215.56	213.82	204.73	204.75	208.89	209.15	208.13	211.38	205.58	210.87	206.57	214.26	208.37	205.67	209.1	205.55	206.23	204.56	207.21	211.5
204.39	211	206.27	209.49	208.42	207.57	202.79	207.57	209.89	207.75	208.84	207.78	207.98	208.27	210.8	202.86	210.48	213.57	206.8	209.31	206.16	208.64	213.71	218.49	210.67	207.25	210.77	208.21	206.05	214.4	207.57	209.66	209.43	210.26	201.91	204.13	204.3	209.51	203.67	208.58	211.35	201.69	208.47	209.32	204.38	208.7	210.11	210.05	214.58	212.35
211.95	209.71	217.79	209.19	214.94	212.63	211	212.06	214.61	204.42	210.81	212.23	215.12	211.16	209.99	212.92	212.09	207.35	213.14	213.64	208.48	209.25	212.8	213.42	212.22	210.3	212.82	214.76	213.58	213.24	214.34	211.12	218.06	213.93	211.49	214.94	210.91	214.08	212.33	208.28	214.03	212.34	215.58	209.12	219.73	214.77	211.41	216.13	211.5	209.77
203.24	197.74	202.6	196.98	196.95	203.03	203.76	199.77	203.67	203.24	203.03	202.21	198.31	206.04	203.14	201.37	194.81	205.5	192.49	202.19	193.18	198.78	203.28	201.79	198.56	198.66	201.24	200.74	203.9	203.34	204.41	207.27	199.02	198.4	201.44	194.17	200.73	201.76	200.09	193.65	201.3	198.8	199.94	200.66	193.19	197.04	199.73	197.47	199.68	201.72
216.15	210.28	206.71	212.19	210.97	208.23	214.08	211.94	216.31	214.14	211.34	214.03	214.18	204.3	209.43	210.87	214.53	205.13	211.67	213.17	210.47	209.12	210.34	212.37	214.97	211.8	213.61	217.56	214.15	210.27	211.57	210.27	212.86	211.6	208.95	212.12	207.18	207.95	217.84	212.37	208.17	210.33	208.36	209.86	215.14	210.6	214.81	207.85	212.87	212.69
200.35	205.11	201	206.75	203.5	206.79	202.83	196.88	206.12	204.36	197.34	202.65	205.04	196.11	204.74	198.24	200.31	199.9	203.85	197.74	202.07	195.56	201.93	202.61	207.88	199.81	202.58	204.37	197.4	201.9	205.02	201.31	205.54	200.47	200.8	212.84	195.21	204.1	200.96	202.45	203.27	200.01	200.15	198.15	203.99	202.12	198.04	209.19	203.66	204.47
208.58	215.66	206.22	214.9	213.3	201.16	205.04	204.16	208.35	203.33	204.05	206.41	205.63	204.62	206.9	207.75	210.43	204.58	206.76	203.67	207.76	208.82	208.9	211.75	215.72	205.87	216.02	208.6	208.2	207.87	212.04	209.12	204.84	206.52	209.21	204.93	210.84	212.37	213.18	212.92	208.21	209.42	206.08	208.91	215.05	209.88	203.74	206.88	207.45	212.33
202.65	205.68	208.38	202.63	204.57	205.83	203.19	205.95	201.34	208.3	207.32	209.13	202.99	204.76	209.35	199.53	205.68	205.08	200.99	205.93	200.68	204.47	204.28	206.72	203.05	201.05	205.29	208.19	204.57	205.58	202.48	207.54	203.75	203.19	203.68	208.71	202.9	205.94	203.23	205.76	205.75	202.18	204.36	199.78	201.58	201.7	201.52	201	199.83	200.4
205.32	205.9	212.16	211.7	211.14	208.42	216.95	210.1	210.9	215.07	213.01	207.61	207.06	207.59	214.1	209.62	214.63	210.48	208.04	210.02	214.14	213.1	215.8	216.08	214.69	214.04	214.53	204.48	210.78	216.06	220.56	216.29	213.8	208.44	211.35	216.84	211.43	209.55	216.2	211.65	215.66	211.07	221.58	215.07	204.07	212.57	211.31	210.82	208.68	209.59
199.09	207.66	206.79	203.58	212.76	206.62	198.03	198.59	204.01	208.95	201.54	202.69	207.44	205	208.18	200.46	205.98	207.85	203.93	198.72	206.06	200.76	201.1	204.04	204.03	202.35	209	201.61	203.82	197.82	207.75	205.12	198.41	203.35	198.84	204.58	203.99	211.28	211.06	208.94	203.09	203.51	205.46	203.93	203.65	205.98	206.09	201.59	201.74	204.51
203.74	206.51	203.75	207.81	216.25	204.67	211.9	212.15	210.46	207.93	208.98	210.23	210.47	210.1	209.43	207.32	207.09	201.6	209.54	206.3	204.26	209.13	205.8	217.88	201.54	210.47	210.56	210.62	203.05	208.95	208.96	206.99	211.46	206.21	213.33	203.65	205.44	205.29	206.46	209.4	210.72	207.04	206.47	205.89	214.72	208.2	210.21	199.82	205.94	201.89
202.24	206.81	203	209.07	200.94	201.94	202.21	202.99	204.23	199.57	202.78	202.34	210.55	204.16	205.84	204.73	203.56	207.79	199.51	203.02	206.7	206.33	199.08	199.56	205.21	205.23	211.67	207.05	205.76	197.33	201.49	206.51	208.18	204.12	203.53	200.81	207.35	204.07	206.06	197.96	202.2	203.12	207.87	205.64	203.71	203.44	203.24	208.48	202.89	203.73
202.25	209.37	211.07	205.13	206.07	207	209.07	212.79	209.65	203.62	206.97	212.89	211.23	205.96	206.88	210.39	210.9	211.38	200.94	208.33	209.39	214.24	202.94	202.61	208.41	206.02	212.82	207.67	206.23	207.53	211.66	209.96	209.54	208.38	211.82	209.77	213.34	207.51	205.46	210.82	206.83	204.63	212.25	212.56	207.21	206.79	216.88	212.85	208.11	212.11
207.41	208.2	208.66	206.01	199.85	203.07	206.08	202.78	201.3	203.7	202.17	204.95	203.44	202.3	202.69	203.98	208.63	199.72	199.92	203.7	201	202.22	203.93	203.98	209.67	204.65	205.42	200.64	194.68	202.22	198.23	199.11	199.39	211.1	204.11	197.98	201	204.25	206.21	200.07	204.61	206.17	214.33	210.46	202.02	197.37	207.37	203.56	200.87	205.62
209	207.65	208.23	208.82	209.33	208.9	208.98	204.72	209.36	205.82	209.03	213.71	210.57	209.42	212.21	205.72	211.05	206.49	207.69	203.36	207.53	207.51	212.06	214.95	207.66	210.5	209.94	207.84	208.07	206.31	213.29	211.79	208.53	211.43	208.79	211.48	209.64	208	209.5	214.05	208.16	212.82	209.38	210.14	209.7	210.71	204.76	207.56	206.74	209.87
202.25	206.28	199.36	210.01	210.72	206.91	205.55	209.85	204.18	203.01	202.73	205.5	198.63	206.23	200.07	199.69	198.91	209.19	205.57	205.66	204.08	207.81	204.14	207.43	199.05	206.49	195.73	202.72	204.49	211.72	203.63	204.06	199.97	207.65	196	203.4	203.86	197.07	195.8	206.04	207.21	205.98	205.19	211.02	197.55	203.19	207.03	208	209.15	205.47
206.46	211.13	213.68	211.02	212.34	210.56	207.58	217.8	218.03	209.08	215.06	205.09	210.64	213.38	210.85	206.37	210.79	208.8	216.32	206.98	216.97	214.8	208.09	208.14	212.45	211.61	208.7	211.69	211.16	205.75	209.51	210.98	207.06	207.39	212.1	208.25	212.38	216.05	214.19	209.39	207.07	216.07	210.29	209.83	214.97	212.73	208.2	211.94	212.66	205.88
209.79	214.45	206.58	212.32	210.45	208.44	203.94	207.75	206.38	213.35	209.38	204.47	211.46	210.36	207.61	207.04	205.05	206.12	208.26	211.57	209.64	210.22	207.88	203.98	205.15	206.06	207.7	209.71	206.97	209.98	208.2	207.21	207.61	209.45	207.15	206.77	210.05	218.87	206.05	206.15	207.25	207.3	213.2	204.69	214.72	205.68	210.77	206.13	212.47	213.75
213.32	207.74	214.1	207.67	195.87	206.24	203.18	209.33	203.8	202.77	211.49	211.17	206.96	211.16	204.91	206.62	205.14	205.89	204.86	205.95	203.37	214.61	211.55	201.8	207.45	199.66	200.61	204.52	203.77	206.07	203.07	201.99	199.86	209.14	207.29	207.95	204.36	204.26	204.46	205.02	209.52	206.08	208.15	203.98	208.3	201.83	210.37	209.93	208.19	203.21
216.67	219.09	206.78	207.54	212.95	211.35	213.64	205	213.03	211.12	210.04	210.37	208.72	214.62	209.77	211.06	203.38	209.01	208.9	218.57	211.92	212.83	217.96	215.24	214.1	216.39	220.04	215.7	208.76	210.26	213.42	208.29	215.92	215.84	213.76	214.22	210.54	213.84	208.9	216.5	209.4	205.86	209.69	215.23	214.37	215.89	214.83	211.7	211.25	212.3
215.99	211.39	216.59	214.73	208.82	215.28	207.02	214.02	208.9	215.05	214.31	211.95	217.83	207.79	206.43	214.04	214.83	212.64	212.04	211.9	216	215.88	210.25	218.05	216.01	212.52	217.07	211.29	209.69	218.03	216.98	216.26	210.42	214.33	214.93	212.92	209.94	217.84	213.01	213.47	215.51	211.78	214.46	214.62	206.68	211.71	213.41	216.67	210.9	215.13
206.04	205.56	201.64	208.94	209	204.07	215.65	214.51	211.57	206.88	207.4	210.27	208.77	207.87	204.24	212.61	202.75	204.38	205.63	210.1	206.64	203.91	209.38	210.24	207.19	204.72	211.35	206.04	203.21	205.75	210.12	206.84	207.35	209.99	211.39	205.79	206.46	205	205.22	205.25	204.21	207.58	209.9	203.94	207.47	206.11	207.84	206.17	199.48	209.95
197.59	200.12	203.29	197.7	201.6	198.38	200.38	196.31	195.13	199.22	201.8	198.62	201.63	201.24	200.66	201.95	199.55	202.06	195.42	199.14	194.91	200.82	200.21	206.19	197.9	202.24	198.41	196.96	205.46	199.38	202.12	196.15	200.92	189.87	203.31	195.77	196.32	204.27	201.81	197.09	198.3	206.37	201.38	196.17	203.71	198.79	196.78	198.29	201.09	192.49
204.64	213.04	203.29	207.89	211.06	207.89	209.32	206.82	205.47	206.34	198.39	204.59	209.65	208.78	205.02	204.75	204.96	203.27	203.5	198.26	204.56	201.32	206.15	202.34	207.92	204.02	205.57	210.63	203.19	215.98	209.55	210.08	207.91	213.35	198.93	209.53	207.95	207.34	216.22	205.21	210.21	201.1	205.25	207.99	210.88	206.32	207.35	204.79	208.1	208.63
198.92	203.24	198.41	194.8	196.77	195.65	190.25	195.13	190.77	198.01	189.67	200.37	187.32	199.01	192.6	188.08	192.51	189.99	195.45	196.09	196.36	195.63	192.75	203.2	191.31	194.68	195.78	199.53	198.59	189.52	198.03	195.73	194.83	197.92	193.78	195.46	194.12	195.85	196.32	190.84	195.54	191.23	192.05	191.44	195.83	194.13	192.03	194.6	198.45	195.78
210.31	206.26	213.97	202.8	208.84	210.65	211.33	206.84	201.86	204.85	202.19	210.96	206.11	207.69	201.43	212.2	204.77	201.57	204.05	209.01	210.51	209.82	209.75	210.32	210.88	198.58	206.02	210.99	202.32	213.04	210.25	207.85	203.52	208	212.53	206.77	206.08	205.76	208	206.8	205.64	209.99	202.81	212.26	204.95	205.58	203.59	204.24	206.46	204.7
207	209.06	213.49	211.03	204.4	212.24	203.76	207.98	219.92	211.99	211.42	201.29	212.09	210.59	204.78	207.65	208.17	208.35	207.55	209.37	204.32	216.3	214.76	204.2	213.78	213.21	210.92	207.65	212.01	200.43	211.94	210.65	205.5	214.89	209.77	200.4	215.27	206.85	205.4	213.52	212.05	206.04	204.59	202.84	206.87	202.11	208.59	208.79	204.34	204.57
209.88	209.32	208.84	205.56	209.66	210.06	206.93	211.86	205.09	206.53	210.25	210.59	214.08	214.28	203.8	208.96	206.99	207.04	209.68	207.17	211	205.54	208.24	213.17	201.96	205.83	216.83	209.92	212.64	201.81	212.33	206.62	212.23	204.37	209.62	207.23	214.19	212.49	205.19	206.63	208.39	210.95	211.31	205.42	208.52	203.95	204.08	210.76	205	208.33
196.54	195.26	193.99	193.06	196.11	196.61	198.02	199.77	194.61	194.42	193.9	203.6	199.89	199.56	198.04	190.47	203.17	202.97	198.74	198.28	196.31	203.25	200.91	196.21	196.8	193.98	202.34	197.92	197.97	201.49	200.18	195.68	197.2	197.97	200.61	194.85	198.4	191.65	200.74	190.89	198.62	198.56	194.05	198.84	201.64	198.7	192.74	201.55	195.93	200.93
211.29	206.49	206.58	207.81	202.53	202.62	200.32	209.41	206.98	207.71	218.2	215.84	212.06	208.36	205.91	203.23	202.7	206.69	207.43	207.34	213.37	210.76	211.06	207.33	199.96	205.89	211.97	199.39	209.08	209.6	214.93	201.87	207.64	207.8	208.18	211.52	196.97	201.87	207.71	206.94	202.91	217.66	210.45	203.62	204.65	205.15	209.24	207.13	201.8	210.59
212.04	219.03	199.62	210.4	203.39	203.51	210.82	207.17	206.33	207.63	212.5	211.83	210.62	212.57	212.53	213.28	210.98	220.11	205.15	209.98	204.4	219.58	210.12	211.25	215.8	208.18	209.63	209.67	207.16	212.34	207.08	208.65	209.75	204.57	206.61	209.09	206.8	205.89	212.08	211.49	211.18	203.79	207.96	212.14	210.67	209.49	210.15	209.53	208.25	210.08
212.49	211	213.11	215.77	212.65	212.2	213.39	210.3	210.34	211.31	214.97	211.83	205.54	213.57	210.11	209.64	213.21	211.59	214.34	207.57	216.82	212.08	208.45	211.64	216.12	213.27	216.39	217.64	207.43	208.33	211.66	210.42	206.19	205.83	208.77	212.41	214.4	212.04	212.49	210.94	213.18	208.33	210.77	210.58	212.24	216.82	208.17	216.42	210.74	209.13
201.01	198.42	197.89	203.08	201.65	203.72	211.41	204.71	203.67	205.24	199.36	202.5	200.05	207.55	202.76	201.21	203.59	204.33	204.64	206.42	208.49	207.07	203.62	203.91	201.8	202.15	203.68	201.61	204.55	201.08	199.3	204.68	202.52	209.07	199.63	207.89	207.62	204.65	200.58	207.81	205.57	204.91	207.29	204.94	200.98	204.95	210.09	203.65	200.71	198.88
215.06	209.85	212.01	206.3	217.57	203.39	208.22	205.88	205.68	210.19	203.12	207.06	213.2	207.51	202.63	203.03	204.49	208.45	207.58	204.15	212.24	213.33	209.06	203.84	209.17	202.31	208.87	211.24	203.26	205.64	205.64	206.34	213.87	208.07	215.15	206.39	205.63	212.65	213.96	212.65	206.79	203.79	213.42	207.53	203.32	209.45	206.94	212.73	208.41	208.27
200.43	203.99	202.91	209.68	203.1	202.37	202.34	202.74	199.48	200.34	203.83	203.29	204.35	209.96	201.29	202.14	199.57	202.98	202.72	205.19	201.19	203.61	202.97	205.15	205.59	202.13	204.12	207.96	200.32	204.8	202.86	204.85	202.51	210.24	194.83	202.73	199.02	207.29	212.55	204.49	204.17	195.53	205.92	206.31	198.98	199.05	201.79	204.56	203.17	205.44
198.75	201.5	201.03	205.73	205.83	202.56	201.01	204.18	195.81	205.36	205.57	205.12	206.91	198.55	201.09	199.75	201.82	203.2	201.8	208.44	201.64	198.58	208.28	202.93	201.3	203.72	204.42	206.88	197.81	199.69	197.56	198.05	203.39	199.33	200.06	203.14	203.75	205.77	205.7	199.98	196.24	210.64	203.11	204.41	208.76	200.16	199.62	201.22	200.19	201.19
204.88	209.44	204.96	205.2	211.15	212.05	209.9	211.76	202.9	207.24	202.24	200.11	209	209.16	201.83	215.61	208.24	205.9	202.08	214.32	209.38	206.75	203.87	214.83	205.75	202.73	200.75	204.64	201.93	208.05	200.68	201.59	203.93	206.2	211.76	208.8	207.36	209.43	211.35	205.22	204.38	205.93	205.17	208.5	205.81	204.16	207.14	212.73	206.34	211.54
217.2	220.37	218.14	213.25	225.75	216.88	212.69	217.64	212.7	217.25	221.05	222.79	218.69	216.63	218.64	218.68	217.89	215.22	220.44	217.66	211.45	220.87	215.3	219.79	212.4	210.96	212.1	210.36	218.21	216.42	217.5	217.9	217.07	218.07	219.45	219.21	223.08	216.33	218.55	215.65	219.36	219.67	222.12	221.09	210.44	216.46	219.92	220.2	212.38	219.34
201.84	211.35	210.76	213.67	201.12	207.55	214.31	207.89	210.07	209.43	211.94	216.66	209.06	206.78	211	207.36	203.46	211.3	205.05	211.48	206.06	206.52	210.11	209.33	207.49	204.62	198.19	216.84	202.96	212.77	210.76	206.92	210.72	213.91	213.86	218.88	209.34	207.13	212.79	206.55	214.57	206.91	212.51	206.9	204.69	207.47	212.74	209.11	211.96	207.81
208.27	204.37	203.74	205	211.91	213.86	214.19	204.57	210.25	206.2	215.84	209.21	211.96	212.86	208.71	205.88	205.67	212.33	208.43	199.25	210.28	210.02	210.99	208.54	205.69	209.47	213.16	204.67	211.06	215.23	214.22	207.09	211.58	209.97	213.25	210.8	204.19	212.38	208.12	212.28	213.79	204.42	205.62	206.53	213.48	208.84	207.15	206.77	208.18	208.03
193.06	209.15	202.41	212.19	203.68	207.82	211.04	204.72	200.12	201.95	207.38	201.16	199.59	202.76	204.89	203.3	197.76	202.48	203.33	207.56	203.61	210.84	202.25	203.48	206.8	201.12	205.33	197.6	209.44	202.74	202.26	202.44	200.26	199.15	203.08	203.72	203.48	202.71	205.28	197.54	199.71	206.25	204.19	204.12	204.78	196.55	204.36	205.56	202.81	205.74
218.41	220.43	218.25	215.78	218.93	215.34	216.14	215.56	214.67	216.89	212.43	216.67	223.14	223.42	218.1	215.69	214.74	222.62	219.89	221.78	220.2	212.01	218.14	221.26	220.62	218.29	215.1	212.93	217.76	215.59	214.66	221.15	210.15	216.82	220.54	216.5	217.58	215.32	215.9	211.43	214.39	219.55	214.71	221.83	211.93	222.39	211.77	218.55	216.14	219.08
212.22	211.33	215.25	215.52	218.57	209.78	204.86	211.86	209.29	218.07	207.57	210.13	209.76	209.16	214.74	203.18	208.79	213.11	209.56	210.75	211.75	212.41	215.72	218.59	208.46	209.61	209.57	212.46	213.09	209.77	214.16	211.65	205.64	216.47	218.52	211.15	215.73	207.63	214.15	210.66	212.29	210.1	217.08	215.03	215.76	211.12	210.86	207.8	203.53	212.28
206.66	195.06	209.9	200.17	202.64	205.76	204.33	199.16	199.98	208.49	200.53	204.47	202.86	207.33	207.62	204.37	207.64	204.75	206.3	203.57	200.59	202.49	209.91	196.16	207.1	208.7	201.09	197.99	209.99	208.32	201.12	208.49	205.11	200.88	205.33	206.7	201.68	203.28	207.47	206.68	211.18	198.24	200.79	207.62	207.96	210.33	206.8	212.58	204.48	202.22
207.01	201.84	206.02	213.26	208.09	197.5	204.15	202.89	208.21	208.15	209	199.43	206.03	202.14	206.5	206.33	207.71	205.9	209.72	207.46	200.97	209.42	204.56	202.81	208.07	208.07	200.04	207.84	199.3	199.52	205.7	210.77	206.4	203.61	201.52	198.04	202.9	199.45	204.67	203.13	196.19	201.15	202.01	199.36	198.79	206.04	202.32	202.64	204.13	197.41
202.33	202.17	191.71	201.9	207.07	206.79	199.47	198.91	196.14	202.09	202.61	196.74	199.46	194.9	199.63	200.75	198.13	193.22	193.22	195.8	203.68	202.56	197.39	199.37	200.83	207.19	199.23	200.4	202.24	200.93	197.89	201.68	203.66	203.51	206.08	195.35	206.94	203.08	204.75	204.97	199.6	201.15	200.21	199.26	197.64	197.73	203.13	198.61	198.75	203.28
209.33	205.99	203.71	197.46	202.52	193.89	200.69	196.57	202.15	205.22	202.19	199.99	197.47	204.27	204.87	203.45	205.07	203.9	200.14	202.84	198.58	202.14	197.6	192.05	205.75	202.66	209.89	208.64	207.88	204.84	208.96	202.48	206.74	205.3	203.24	205.21	202.19	199.04	203.61	210.23	207.79	196.33	208.11	202.15	203.84	197.69	203.13	203.34	205.21	197.75
220.51	214.33	208.84	220.94	217.64	221.36	220.91	218.82	220.56	216.47	224.42	216.44	211.53	214.3	218.96	212.05	214.78	216.39	220.62	218.62	210.15	212.35	214.29	222.3	218.98	207.7	211.86	219.43	212.86	219.25	215.22	216.68	211.09	214.33	216.72	215.81	218.54	219.22	212.87	213.78	220.47	217.44	210.84	212.39	219.81	218.04	216.64	227.42	215.5	214.45
210.33	212.62	211.12	210.72	211.22	211.19	215.48	209.83	217.85	212.91	208.56	213.15	216.35	214.29	211.72	216.73	215.4	217.85	210.96	211.24	209.07	214.96	207.76	214.35	211.46	212.11	215.76	214.95	214.06	211.48	206.99	215.69	212.66	216.05	213.75	211.06	215.57	207.14	213.33	212.45	220.18	206.22	216.12	201.79	212.24	212.93	216.58	210.52	202.95	207.39
196.81	203.95	199.18	201.21	194.77	203.99	199.31	207.72	201.4	202.84	200.29	202.39	201.61	197.42	200.95	193.67	202.65	194.31	198.81	200.62	199.88	199.45	193.58	197.73	196.03	207.91	198.83	199.55	199.8	199.42	202.88	198.13	197.11	198.66	204.94	199.62	190.43	195.19	198.43	201.48	192.25	196.75	201.62	201.11	196.93	206.64	199.11	198.24	199.31	203.74
193.7	194.67	200.84	201.39	196.01	192.64	191.7	197.64	199.1	196.1	198.35	201.64	190.55	194	190.26	193.33	192.46	194.26	197.96	193.34	189.53	196.11	195.65	192.11	200.91	187.69	190.63	197.72	192.17	195.72	193.36	191.38	189.47	184.97	192.61	188.64	199.99	195.97	196.12	201.87	194	194.62	191.25	191.02	195.16	197.3	194.27	194.45	196.7	193.58
217.18	212.51	218.23	217.01	216.77	219.17	214.07	221.72	218.88	212.26	218.61	217.39	216.23	218.56	221.21	211.67	221.63	212.52	213.39	220.12	228.33	216.6	208.56	223.8	213.5	223.97	219.58	216.06	217.5	222.18	220.28	214.81	217.07	221.16	215.89	221.15	212.75	216.85	214.08	215.52	217.39	217.78	214.45	217.38	215.68	214.67	215.81	218.43	212.65	215.14
213.79	205.98	214	212.8	215.1	209.1	214.5	210.62	214.58	215.89	215.62	214.35	205.96	212.02	220.45	208.18	206.83	207.53	210.07	208.29	211.01	206.33	209.45	217.96	207.6	212.05	209.78	213.43	212.56	208.7	217.48	208.99	207.65	211.66	208.95	214.44	208.06	222.46	216.03	212.38	212.5	210.73	209.72	211.86	207.51	211.27	208.93	217.29	208.99	220.27
198.19	202.94	200.94	196.38	200.74	197.43	199.56	195.21	192.79	203.17	200.31	195.08	201.71	201.88	206.54	200.42	205.4	199.13	199.56	203.21	203.23	199.11	197.71	194.29	203.23	202.25	196.01	199.9	193.37	204.52	194.22	203.58	196.99	202.04	198.78	199.09	199.92	203.94	198.54	195.96	201.37	202.46	200.65	194.9	200.81	195.95	199.16	200.2	202.18	197.96
214.05	210.94	208.87	210.66	211.19	206.24	208.95	206.86	212.61	216.4	214.01	209.69	205.92	211.44	216.29	214.39	208.05	210.76	213.14	215.48	207.54	213.6	210.64	217.15	211.14	211.71	213.11	206.94	209.31	213.57	207.1	221.23	212.07	215.27	216.36	204.44	205.99	213.86	208.56	213.34	215.9	206.36	210.56	213.54	208.09	207.79	213.28	213.16	212.48	213.49
207.18	204.68	202.33	201.32	201.19	207.86	209.71	205.65	206.67	201.98	205.31	198.33	211.76	202.43	199.59	203.6	207.41	203.44	206.15	204.53	203.55	197.85	204.12	205.78	196.65	198.29	204.07	202.61	202.27	209.76	202	204.95	204.3	203.31	206.35	209.46	201.27	208.59	200.44	204.4	207.89	203.34	201.56	206.5	207	204.18	203.59	202.94	202.94	203.35
200.69	209.29	203.26	204.57	206.22	202.72	208.24	203.1	196.75	212.34	206.56	202.99	206.01	209.98	207.08	206.02	209.91	205.7	204.6	203.76	206.76	209.52	201.78	203.77	205.84	207.1	204.02	203.57	204.21	206.32	203.04	200.48	209.04	207.7	212.05	202.68	207.17	203.76	199.11	201.29	201.69	207.71	209.2	206.68	197.7	203.04	208.97	203.69	206.4	202.04
214.47	213.21	211.75	205.96	213.4	211.54	211.75	212.33	211.49	209.5	209.18	210.89	212.25	218.24	211.13	207.28	202.62	212.73	214.78	210.89	212.45	214.72	210	210.72	213.37	211.09	207.71	216.21	216.73	214.32	211.09	212.35	207.58	207.26	211.34	208.25	208.11	215.09	208.68	211.03	206.07	219.38	215.48	215.01	216.97	215.19	208.53	209.45	210.57	202.48
198.51	199.4	200.73	201.11	199.92	191.24	194.33	199.17	203.14	193.25	197.21	193.76	201.83	198.96	202.04	196.38	204.09	199.54	199.01	199.47	200.88	207.37	198.26	193.52	200.75	203.99	199.27	202.2	198.95	204.7	189.91	205.13	194.99	199.42	201.6	200.9	205.1	198.63	193.97	196.21	206.21	197.01	202	200.7	200.82	195.53	202.55	199.8	199.66	198.16
212.07	206.96	208.32	201.74	201.63	204.88	202.93	202.75	207.33	194.15	197.78	203.68	203.32	204.92	201.95	206.38	201.62	205.03	200.13	198.98	197.37	198.89	199.56	198.87	205.63	206.58	204.99	215.41	207.48	204.78	204.84	204.15	198.4	196.52	202.38	203.89	205.51	202.07	204.12	205.59	199.96	198.89	205.3	202.6	198.18	201.7	202.62	202.66	198.1	197.04
206.03	208.83	197.99	200.05	202.09	213.8	205.91	210.81	208.17	203.53	206.01	195.03	207.51	202.99	202.57	204.25	211.41	201.02	204.79	207.71	206.14	201.36	198.58	201.21	202.92	206.62	206.86	205.46	207.83	210.02	201.47	209.93	201.35	207.5	203.71	206.15	200.56	207.08	200.16	205.13	207.72	207.81	205.33	203.18	201.78	201.17	209.73	205.76	209.43	203.65
209.47	207.88	211.06	210.01	210.17	202.06	211.05	207.64	208.08	205.17	212.4	203.84	204.22	203.16	217.54	202.25	207.34	203.53	201.63	208.7	212.38	215.49	212.48	212.07	207.87	204.22	207.49	204	212.75	209.35	208.4	217.69	209.18	211.58	204.04	210.18	214.86	204.89	199.91	212.89	205.15	209.29	204.71	208.37	207.78	202.16	207.27	206.9	211.01	213.39
207.2	205.84	204.64	208.21	204.13	205.96	209.06	200.09	208.65	205.66	202.5	206.92	208.08	211.81	205.26	210.88	205.88	204.89	205.77	203.82	205.84	199.16	211.92	206.76	202.98	210.37	207.3	205.5	202.76	207.57	200.14	209.69	201.73	200.1	201.74	210.82	202.29	203.93	205.69	208.67	207.44	203.16	209.19	199.77	202.01	207.42	202.47	209.56	204.73	202.32
202.06	197.6	199.39	204.08	195.66	195.79	198.82	201.32	197.33	197.38	203.67	202.78	197.27	195.44	198.9	196.87	196.04	195.75	198.36	202.6	197.48	200.13	206.19	200.45	193.53	198.16	194.68	202.67	196.95	199.47	198.72	202.94	192.44	198.13	199.48	195.49	202.93	203.61	196.24	198.92	198.93	195.41	197.74	201.3	202.18	191.25	191.4	198.29	190.48	204.51
213.59	209.6	207	206.17	204.55	208.98	207.04	214.06	206.87	206.95	212.82	203.86	211.48	209.72	211.61	207.75	210.58	206.8	206.58	209.01	211.95	207.66	207.68	211.06	211.72	209.64	212.11	220.09	209.19	211.74	212.85	207.91	210.95	209.62	211.09	210.52	210.28	210.04	206.31	206.6	212.79	206.21	207.21	209.24	206.86	207.35	208.78	206.01	203.86	205.64
195.88	200.69	197.16	199.34	206.6	198.36	203.23	204.66	204.44	202.65	197.29	196.85	208.39	199.42	196.16	198.12	195.99	198.89	194.69	200.03	199.72	196.82	199.1	204.26	201.7	198.61	203.85	197.8	196.36	200.58	199.79	197.07	203.33	206.11	201.03	201.09	202.24	205.59	203.26	200.24	196.13	201.16	198.25	199.71	199.74	198.82	203.46	195.15	201.97	195.28
212.69	215.08	215.84	215.04	214.87	211.78	209.29	212.11	209.01	215.71	214.74	214.23	210.89	214.33	210.41	216.83	214.05	213.48	209.48	209.73	209.26	212.48	212.45	212.8	218.08	209.15	211.45	215.74	210.68	212.51	213.27	214.89	208.45	215.49	213.45	209.16	212.81	218.99	218.29	217.54	216.44	212.88	208.89	212.6	211.18	214.55	210.74	210.98	215.5	214.11
201.04	198.05	199.4	206.76	206.57	204.61	198.45	195.36	206.98	202.49	205.71	203.33	206.29	198.87	206.25	204.46	206.75	211.3	212.4	201.22	195.41	204.01	206.94	215.03	201.52	203.4	205.7	211.4	203.77	204.78	200.17	201.76	198.62	204.35	202.6	202.23	202.66	199.8	204.87	197.65	203.03	203.61	207.2	202.9	209.49	196.73	201.63	207.67	196.7	200.54
206.64	202.18	209.47	205.46	210.31	202.83	207.77	203.3	205.35	208.86	204.26	201.21	204.36	205.38	197.81	201.85	204.58	207.25	201.2	199.65	199.86	203.58	197.7	204.82	201.12	200.25	202.93	201.33	198.74	202.79	206.63	202.84	203.35	209.12	207.22	198.72	205.83	209.68	207.34	206.14	207.63	198.05	203.42	207.05	199.41	205	202.13	204.91	201.5	204.75
209.69	210.05	212.38	208.55	209.56	211.12	214.7	210.25	218.22	209.88	214.61	213.76	221.72	213.64	208.36	210.89	210.82	208.78	214.08	209.4	209.47	208.48	207.25	212.15	216.43	217.2	213.36	213.09	219.25	212.17	210.7	213.81	217.81	207.62	205.58	214.65	209.85	211.48	218.44	206.76	217.67	216.04	213.72	205.84	207.67	213.75	203.26	208.94	214.34	211.51
210.56	214.07	219.84	207.66	209.55	212.36	214.57	217.76	219.4	214.9	216.39	213.13	215.2	215.44	213.35	210.04	210.53	205.58	212.55	213.36	214.44	205.14	222.79	220.15	211.75	218.49	215.34	208.32	213.82	212.71	209.6	208.7	217.05	219.01	217.35	206.56	212.01	209.66	208.52	210.47	213.01	217.06	215.89	216.56	212.63	213.51	208.27	213.45	212.66	217.41
218.68	216.33	216.9	215.32	221.26	211.45	210.92	222.34	213.45	206.73	219.56	222.72	213.97	214.84	213.09	208.4	220.02	222.48	209.65	217.64	220.93	217.97	214.65	218.8	217.98	218.33	214.38	219.34	220.36	219.54	222.04	217.22	217.63	221.17	212.82	222.72	212.78	221.36	216.28	218.36	217.83	216.9	215.2	223.55	213.28	219.47	220.02	212.88	219.61	214.92
202.77	207.25	210.9	202.89	204.03	208.13	198.89	207.09	212.66	210.91	207.49	205.07	203.54	199.89	207.54	201.33	200.91	201.5	205.45	202.2	200.73	206.41	203.3	196.66	202.61	194.38	208.52	205.88	205.02	207.18	210.65	203.66	196.77	206.15	201.85	208.31	202.87	204.13	206.9	201.8	201.89	195.13	207.51	190.91	203.55	203.06	207.72	203.98	209.63	204.15
211.45	206	204.15	205.48	206.6	204.96	207.7	207.23	205.13	206.02	215.48	204.2	202.41	209.8	208	209.56	208.64	206.92	206.65	206.03	211.29	214.28	200.58	207.22	215.44	208.98	211.3	206.71	205.22	201.17	202.22	204.79	211.04	205.71	208.8	204.93	210.64	212.26	205.2	206.96	208.65	205.66	209.89	204.97	204	204.49	208.26	205.62	199.88	215.43
212.95	213.05	222.15	222.36	216.93	214.73	216.48	209.3	220.76	217.03	219.65	216.33	217.52	220.98	220.82	218.49	223.31	215.04	218.03	217.36	219.19	226.48	224.86	221.62	219.53	219.57	210.96	218.78	219.03	214.86	224.54	219.25	216.47	219.22	214.74	218.63	215.69	221.61	216.05	207.85	220.58	217.1	222.64	220.63	218.85	210.18	221.03	213.97	221.47	215.61
205.85	202.83	203.42	206.62	207.39	213.02	209.28	208.03	202.37	205.64	207.45	199.73	205.24	200.24	205.06	205.14	206.18	207.71	205.1	206.5	206.29	199.38	207.6	203.79	207.51	212.34	211.11	207.23	202.23	204.16	210.29	204.16	200.47	208.97	205.49	204.32	205.53	209.46	206.92	208.43	206.76	208.47	200.7	201.04	209.12	209.67	196.9	201.43	200.21	201.77
210.54	215.77	214	210.17	211.99	211.67	212.65	211.3	212.42	213.63	202.29	211.97	208	211.7	209.07	206.25	210.62	203.58	205.64	212.58	206.6	203.51	208.69	203.74	203.1	212.8	213.31	203.15	208.77	211	207.64	207.42	213.13	209.79	211.83	204.96	212.03	207.91	210.53	214.6	206.6	208.22	215.86	205.21	209.55	210.03	209.4	208.74	210.6	206.33
205.22	210.82	208.35	208.34	209.6	206.49	216.97	208.13	207.98	212.43	211.36	210.08	211.13	213.77	208.25	212.7	214.22	211.16	208.56	204.53	215.36	212.92	209.74	210.42	212.89	210.14	207.49	219.93	214.54	214.55	206.98	203.4	210.39	215.63	210.14	206.26	209.79	213.98	213.22	201.9	212.14	211.1	210.86	210.7	214.27	218.38	217.06	206.13	214.28	214.14
217.74	220.9	217.89	217.28	213.01	218.39	216.77	214.79	210.7	222.33	219.21	214.6	219.01	220.85	219.3	221.06	211.78	222.24	221.79	214.81	219.29	214.79	217.16	215.99	213.21	212.2	216.95	220.56	215.91	220.12	215.66	212.65	225.39	214.39	214.93	215.11	221.65	217.43	220.38	218.76	216.96	211.61	217.74	224.32	210.75	213.72	214.79	214.42	218.34	218
207.02	211.48	204.98	206.63	206.81	211.97	208.07	213.03	205.08	210.49	208.03	207.84	210.29	207.54	210.23	212.42	204.95	206.27	207.48	206.35	203.08	208.83	209.89	210.94	213.76	203.86	204.99	208.25	210.69	204.7	207.53	207.61	206.09	211.02	212.9	207.96	209.7	208.26	212.8	205.24	206.81	208.46	209.92	208.21	211.76	203.94	213.49	208.69	213.21	213.93
206.26	208.02	208.61	205.67	203.84	203.83	208.09	198.89	206.65	202.86	204.23	205.93	203.36	203.4	206.37	202.57	206.36	204.31	205.76	202.7	204.78	208.39	204.29	204.47	203.4	202	207.12	203.77	208.36	203.4	208.76	210.74	210.81	203.27	204.09	206.18	198.94	196.22	203.15	200.42	206.05	204.93	201.55	200.3	203.13	206.43	201.36	199.43	203.09	209.29
204.98	202.83	200.61	202.7	200.56	208.32	201.13	209.34	202.04	205.66	201.47	200.67	205.08	203.77	202.9	201.38	197.82	198.06	201.08	207.41	199.34	202.83	202.69	203.55	206.16	200.07	211.85	204.88	201.88	207.22	203.7	200.62	212.85	199.12	202.27	198.74	204.67	200.75	199.34	203.09	201.3	203.58	201.42	202.24	202.07	197.61	201.33	206.14	205.09	207.88
210.68	206.42	204.61	206.7	206.28	208.59	210.56	205.64	207.9	202.94	207.7	207.91	211.59	208.33	203.41	208.01	211.06	214.23	200.12	204.54	210.89	209.35	214.06	213.88	211.01	204.99	203.79	206.76	207.66	203.89	207.99	211.22	198.7	203.81	214.53	208.8	205.09	210.94	213.03	212.56	207.89	211.12	200.89	214.43	205.95	208.62	210.98	208.65	210.5	208.56
203.91	205.66	208.41	208.7	209.84	209.82	206.3	208.54	207.28	208.13	202.06	199.8	202.23	203.5	202.88	209.3	204.55	205.91	203.87	201.4	205.2	208.72	204.45	209.29	208.76	203.82	209.08	199.27	208.88	203.31	199.21	206.45	201.22	206.96	205.22	202.76	203.53	201.69	207.09	204.87	206.44	207.48	204.74	203.65	207.34	203.65	204.91	204.3	211.43	211.24
214.36	214.82	206.53	215.51	213.13	211.6	210.31	211.48	212.87	212.28	220.97	212.05	217.87	214.74	210.28	211.66	208.51	208.58	219.69	212.83	212.54	209.02	217.89	214.43	209.68	211.87	211.41	209.91	211.53	217.13	218.54	218.83	220.52	216.33	215.14	202.82	213.2	212.76	208.83	204.64	212.39	206.99	210.52	209.11	209.83	213.31	215.14	220.9	215.13	211.83
215.42	209.41	206.61	208.17	211.45	210.01	208.39	213.81	206.2	208.57	206.21	210.36	205.29	207.99	208.11	208.33	212.62	206.52	212.2	208.5	203.04	204.4	203.09	213.13	208.01	207.54	209.18	209.57	210.56	209.59	212.1	206.55	212.11	205.51	210.23	203.66	206.29	212.45	205.58	209.63	212.6	209.31	208.9	209.66	211.67	209.42	207.09	210.42	201.57	208.5
205.8	211.31	211.24	210.63	209.36	206.58	213.09	212.63	216.54	213.22	214.73	209.36	213.22	221	202.04	212.34	207.41	211.62	210.68	205.35	200.7	211.06	212.87	210.74	212.2	210.08	207.61	214.33	208.4	207.85	211.73	209.1	208.91	212.78	208.65	214.44	204.84	208.12	213.55	207.37	214.47	212.77	207.08	202.83	202.84	211.01	210.58	211.13	208.76	204.78
215.57	218.47	219.37	206.51	209.52	216.22	207.31	214.65	218.35	209.43	214.53	210.91	216.46	204.49	211.51	206.05	212.42	212.25	208.83	218.38	216.27	214.46	216.53	218.95	217.12	212.63	215.07	212.94	217.48	215.4	206.49	215.74	211.4	216.76	215.03	213.66	214.08	213.24	211.29	217.06	212.58	214.75	217.4	215.34	214.31	211.72	206.89	206.4	216.8	214.97
207.24	204.35	198.11	203.79	203.37	203.35	202.65	202.4	201.11	199.49	202.63	202.14	205.63	203.72	202.24	208.21	203.13	202.29	203.47	200.7	203.66	208.62	202.7	199.73	203.39	195.76	209.08	204.38	202.02	198.32	201.87	205.92	203.63	197.67	204.71	204.81	198.69	206.22	206.63	202.94	207.13	207.59	203.92	205.4	209.71	201.65	203.08	199.61	201.95	208.43
203.78	200.4	203.39	201.48	206.7	201.31	201.9	206.9	203.15	201.65	206.41	203.56	204.99	209.66	199.51	204.24	203.91	199.91	209.27	200.43	199.79	205.1	204.85	200.23	207.44	203.26	206.65	212.75	208.97	206.61	207.5	214.19	200.3	207.57	206.48	206.34	204.56	204.66	201.32	208	210.28	200.07	209.68	202.16	203.6	206.54	200.88	205.42	202.76	204.79
189.86	198.56	198.85	197.15	198.14	188.66	200.26	201.37	194.36	191.22	197.26	193.38	191.79	191.49	193.7	193.95	190.88	198.55	198.55	190.8	195.25	191.69	196.21	193.5	191.87	192.55	193.85	189.37	188.13	192.83	198.53	192.24	202.2	196.68	193.89	189.19	192.37	195.83	197.99	193.99	192.79	191.47	192.73	202.84	195.22	195.71	191.92	189.07	194.65	187.29
201.72	199.27	196.53	199.81	194.51	203.74	203.66	193.85	196.78	206.36	205.77	204.34	200.31	203.31	207.51	199.6	200.33	202.37	203.35	194.33	201.7	202.43	207.07	204.5	203.86	198.06	201.25	199.13	198.54	199.27	199.07	197.95	201.87	198.15	195.39	201.43	200.22	206.62	202.19	200.16	199.45	199.96	211.39	205.17	201.62	199.53	193.8	197.18	199.19	195.24
200.07	199.26	202.51	205.04	202.75	205.19	198.4	202.03	200.06	201.75	206.94	207.93	201.56	202.34	204.53	201.84	202.81	203.87	198.63	203.19	213.76	200.57	203.33	202.12	204.55	210.23	207.23	209.16	208.67	204.32	205.83	205.5	203.03	202.36	201.74	209.09	200.25	204.55	207.96	201.5	202.68	207.97	202.76	199.41	200.87	202.12	204.16	208.91	199.33	209.78
200.8	200.24	199.02	197.63	201.59	194.49	196.39	197.58	198.97	196.88	191.96	198.62	200.23	194.57	203.15	195.53	204	201.02	195.74	202.44	197.67	203.76	199.57	194.2	196.57	197.11	199.14	198.4	194.28	198.63	198.62	198.02	194.06	203.56	197.43	199.1	196.15	198.3	195.26	200.38	194.1	193.26	194.2	196.99	199	198.12	198.78	197.86	196.7	195.81
204.96	209	203.86	204.91	204.79	204.44	206.34	202.16	209.41	208.11	202.95	198.92	208.44	205.79	203.74	206.55	209.64	209.93	204.78	204.83	205.2	206.3	203.09	205.94	201.84	201.74	201.3	201.05	207.35	206.14	205.46	202.25	204.54	206.4	209.48	205.73	204.79	207.81	203.41	199.98	201.63	206.68	196.88	202.64	208.32	205.9	208.74	203.31	209.98	203.25
204.7	198.16	200.74	200.58	196.95	198.05	198.38	195.68	197.85	204.26	192.96	195.89	201.49	202.54	201.88	198.14	194.73	194.94	196.16	196.06	196.95	199.64	195.21	195.49	196.46	195.17	203.31	196.86	198.86	205.64	197.34	197.43	195.08	205.16	192.65	195.98	201.66	197.33	199.61	204.7	200.54	198.47	200.57	197.33	195.41	197.13	198.58	195.58	195.14	194.14
203.14	208.14	197.32	204.9	203.67	198.58	202.41	203.12	208.32	197.77	208.39	200.87	198.43	203.65	197.59	209.07	201.36	204.82	202.54	198.96	204.69	204.46	198.79	199.94	204.67	202.27	206.88	197.22	205.93	210.81	197.27	197.1	206.72	201.96	195.72	206.57	205.88	198.68	205.51	201.58	202.61	205.46	196.88	202.06	202.62	200.8	203.57	203.79	200.3	203.26
207.4	212.02	214	205.31	208.11	199.55	203.69	212.42	202.56	211.05	211.18	203.97	209.66	207.43	213.97	210.64	207.07	208.59	203.39	207.71	213.85	204.07	208.64	211.8	200.93	211.1	212.23	213.74	205.34	204.98	205.32	207.39	206.23	207.87	215.77	203.05	204.73	206.75	208.33	209.17	205.52	203.89	208.31	210.01	217.28	213.76	203.81	207.88	206.41	212.13
206.42	198.66	203.87	202.88	199.62	202.45	207.94	202.98	208.41	200.81	204.15	207.36	203.84	207.31	208.67	207.66	207.59	202.11	202.78	198.44	198.07	205.6	206.85	197.67	207.91	204.72	204.86	208.07	205.37	207.72	198.46	207.62	193.73	206.88	210.62	202.45	210.46	201.51	203.65	206.12	205.33	196.23	207.62	206.98	196.52	209.18	207.01	202.16	205.53	204.62
213.8	211.82	207.78	212.92	210.17	212.1	207.78	215.03	212.81	213.76	209.91	211.15	211.99	215.75	208.08	212.51	211.25	212.82	209.01	218.02	212.36	207.62	210.89	217.14	220.12	210.17	212.92	211.76	215.74	213.94	211.89	211.63	212.45	204.63	211.27	210.77	212.36	215.9	212.87	206.23	209.83	215.07	214.94	217.64	207.4	215.16	211.42	207.55	210.66	212.31
201.33	204	201.63	203.73	203.51	202.64	201.92	206.46	206.25	202.22	202.81	206.28	207.47	207.42	208.55	198.03	202.51	198.78	205.21	201.05	198.5	204.7	211.51	204.43	202.13	203.29	208.61	205.13	201.1	208.25	208.87	205.57	199.16	204	208.96	205.52	204.2	199.17	204.38	208.98	205.73	207.09	206.2	204.15	201.98	197.92	199.15	205.58	203.76	202.79
206.77	213.06	215.1	204.87	209.15	212.41	214.1	212.01	216.22	220.07	208.39	210.02	214.66	217.74	209.75	209.83	212.93	208.8	212.12	213.5	213.11	213.53	211.24	215.93	218.81	205.5	208.52	210.56	211.47	216.36	212.88	216.03	209.73	223.78	212.28	211.04	211.74	208.11	215.99	208.15	210.33	210.63	208.2	209.14	221.29	212.4	213.01	212.4	212.31	211.23
204.64	211.98	208.09	209.11	207.92	208.27	214.81	211.67	208.54	211.78	211.55	209.6	214.57	212.22	207.5	203.41	215.06	207.17	209.21	211.76	209.55	212.03	202.21	210.85	204.93	208.4	211.4	209.8	205.01	204.6	206.7	211.34	207.64	214.51	207.19	209.86	212.32	210.99	203.33	207.89	217.34	210.51	204.17	206.13	210.22	211.67	212.37	216.75	209.13	208.43
214.51	211.45	213.35	213.03	209.67	211.35	215.44	208.97	217.41	215.48	212.32	211.73	211.28	216.94	214.07	212.47	210.25	208.33	214.14	209.27	212.94	203.72	209.55	204.4	209.62	215.66	214.19	213.3	210.51	220.24	216	217.03	210.7	213.69	210.28	214.31	213.44	215.33	215	211.99	208.97	215.8	214.47	206.42	213.82	209.73	212.14	207.7	214.85	211.03
221.47	208.1	206.49	207.29	212.33	209.55	207.49	205.96	207.42	208.73	209.01	210.78	208.73	208.75	208.78	207.79	206.44	210.27	208.33	210.74	209.8	220.36	206.67	207.73	206.96	206.85	215.62	203.96	210.83	210.42	211.19	211.12	215.28	209.61	213.22	210.08	207.36	210.15	206.64	215.98	208.93	205.03	208	206.68	218.9	202.8	200.31	206.96	210.94	206.42
207.33	200.76	199.88	206.23	199.05	205.98	204.38	205.62	195.78	202.01	200.8	200.83	206.55	196.3	212.11	208.74	205.83	202.6	208.94	205.38	204.81	202.99	198.91	203.73	206.95	205.16	205.62	203.45	204.14	197.81	193.56	201.43	201.11	195.8	199.23	206.23	207.54	207.73	202.51	202.59	200.2	203.3	204.49	206	207.68	203.72	208.12	207.19	201.69	202.95
211.65	210.44	207.71	214.26	204.27	211.11	213.02	205.96	211.19	210.58	207.11	213.63	210.58	205.27	214.17	211.08	205.17	208.47	209.67	205.03	207.07	212	204.7	210.57	204.88	208.02	212.23	209.14	215.16	211.5	209.44	209.58	203.06	207.73	214.2	204.61	207.09	212.93	208.28	212.5	207.48	206.41	214.3	215.62	205.16	208.76	209.02	209.03	209.81	209.65
203.78	210.58	205.42	214.14	208.81	208.41	199.99	203.31	208.09	201.93	201.19	198.23	207.75	203.71	204.14	209.28	205.96	207.54	209.17	205.93	206.71	203.45	205.19	203.93	199.79	204.74	201.08	205.68	199.59	206.94	209.89	210.81	206.89	207.13	203.67	201.44	205.77	208.92	202.35	200.25	205.22	203.66	206.05	208.4	206.34	203.39	209.01	201.85	203.96	208.57
203.42	208.71	207.77	199.92	199.97	206.3	198.14	205.39	209.29	206.69	204.37	205.92	208.59	201.33	206.72	206.14	200.45	203.89	202.67	203.38	195.65	202.2	198.4	204.4	206.57	205.61	198.74	205.45	203.85	205.37	202.17	208.7	208.6	209.07	204.96	203.05	195.68	208.6	199.24	207.16	205.12	197.24	199.79	201.85	206.52	208.58	202.37	204.7	206.73	202.19
212.99	210.91	211.29	219.06	213.01	212.85	206.67	211.04	218.08	207.86	213.38	214.54	211.93	211.22	213.57	216.47	214.31	207.76	212.76	209.04	209.63	212.6	209.01	217.67	215.41	212.78	217.84	209.46	214.71	212.51	218.06	212.31	213.73	211.88	208.76	206.2	211.11	219.34	213.13	207.65	208.04	219.54	215.46	208.51	215.85	211.46	209.58	214.16	216.23	213.55
205.19	209.51	212.52	216.91	214.76	209.58	208.95	212.12	213.87	206.07	215.91	214.02	214.19	207.62	216.58	212.04	216.42	208.86	213.13	214.59	215.22	205.24	206.35	207.38	212.45	213.35	214.99	211.06	214.59	213.2	211.66	209.46	213.02	210.94	213.32	210.45	211.29	210.15	212.04	206.5	209.99	220.33	213.78	205.94	213.66	211.47	211.36	211.85	213.38	209.41
208.89	204.09	207.9	204.02	211.15	210.69	205.72	206.06	202.25	203.86	198.57	207.99	205.03	215.12	208.51	203.03	210.76	203.93	198.12	205.23	211.09	214.14	208.05	202.88	212	202.87	208.36	208.76	205.53	210.71	211.14	212.1	202.76	207.14	206.78	203.93	210.07	202.5	200.44	206.47	212.24	211.42	207.18	210.69	201.54	202.6	207.73	211.17	203.79	205.74
205.69	203.99	212.68	207.76	205.84	209.57	215.44	207.17	207.05	211.32	208.67	207.24	207.02	207.82	209.07	203.99	208.5	207.19	206.58	202.93	205.66	213.07	213.96	212.48	211.99	202.05	209.61	210.11	210.61	213.79	208.57	211.43	215.06	206.03	209.96	212.32	212.73	210.63	212.82	213.22	205.04	209.89	214.94	208.71	205.68	215.34	213.51	215	212.02	209.69
203	206.42	200.04	210.16	203.63	203.46	203.47	205.54	202.28	203.08	204.85	207.9	208.14	202.76	198.47	203.43	201.57	200.88	208.09	206.04	209.79	198.47	208.04	202.92	203.5	207.03	200.94	198.28	208.02	206.51	207.93	202.06	198.64	207.31	212.47	199.48	198.87	203.88	205.37	200.73	204.93	202.59	200.1	200.13	203.27	209.74	206.18	201.78	197.76	205.71
205.42	199.38	200.75	206.55	201.71	201.93	195.62	203.73	198.57	200.15	201.04	198.98	206.02	199.43	202.14	203.46	199.09	207.9	207.6	200.88	200.71	206.14	198.78	202.58	203.47	203.58	203.54	202.34	200.74	203.37	199.66	196.4	196.01	202.12	207.1	200.48	200.2	203.8	201.46	199.64	206.07	209.71	202.16	200.28	204.77	199.57	205.57	201.45	198.88	207.18
200.12	207.34	201.12	206.91	207.2	206.76	201.31	200.19	203.45	200.24	200.38	204.39	206.54	204.94	205.77	207.78	204.23	204.83	203.33	204.14	197.66	199.95	197.77	196.61	200.18	203.47	202.24	201.97	196.22	204.86	204.79	205.42	207.32	207.56	203.48	199.04	202.84	203.79	207.01	203.99	204.13	206.04	207.99	206.12	199	202.55	201.79	208.51	204.93	201.51
202.57	199.09	204.45	198.57	196.53	205.22	201.92	201.39	202.35	203.33	198.01	203.99	202.81	202.61	196.23	198.88	204.33	201.43	201.81	203.45	205.52	204.65	197.58	198.31	206.46	207.69	208.4	200.84	203.98	201.55	200.97	201.4	195.45	202.61	200.63	202.39	200.9	206.11	205.83	210.23	204.96	200.29	201.13	204.76	204.47	204.18	207.05	201.03	201.22	208.71
203.04	207	201.45	200.72	208.66	201.67	201.83	210.21	203.84	204.8	207.48	203.68	200.06	202.39	199.76	203.75	201.4	204.6	202.24	196.74	207.6	204.68	210.62	202.65	207.48	204.96	208.26	210.15	202.37	205.69	200.6	203.36	206.86	207.34	203.58	209.7	207.52	211.72	202.29	206.89	204.07	207.48	209.11	208.07	199.64	194.05	201	207.8	204.31	202.68
207.27	204.97	208.12	207.16	204.29	207.05	202.13	200.76	201.67	204.66	210.6	209.86	208.09	204.85	213.12	208.83	216.31	208.72	211.63	203.76	203.13	201.79	207.87	204.3	200.56	207.49	208.88	210.97	203.33	205.66	203.52	210.38	205.22	202.93	201.34	206.05	201.95	205.77	206.02	201.08	207.07	204.12	202.83	211.49	203.77	203.52	204.58	212.08	202.28	207.87
205.36	207.81	212.48	204.72	208.71	206.06	203.42	209.33	208.45	207.15	205.83	206.99	204.57	205.4	211.37	208.45	209.84	208.23	217.17	207.92	208.56	207.68	208.73	211.21	209.34	208.19	214.6	210.08	210.9	207.51	204.74	208.67	204.58	204.18	210.03	207.12	205.23	213.53	203.67	206.4	203.29	213.52	213.38	213.37	211.5	206.07	210.17	213.38	209.56	200.81
207.23	211.97	208.75	207.6	212.05	212.3	206.49	205.16	210.47	203.63	208.41	203.91	204.92	206.4	213.12	206.9	212.3	202.68	213.75	211.6	206.4	204.7	211.46	203.14	206.75	216.46	207.24	210.98	206.51	208.27	211.57	206.26	215.64	203.11	209.84	208.45	207.54	208	202.29	216.88	207.83	212.75	209.4	202.96	202.37	204.68	204.36	209.94	205.25	209.6
200.89	201.67	207.62	200.95	207.38	203.21	210.98	202.84	206.99	207.58	207.52	207.6	203.03	204.81	205.56	202.8	203.86	207.1	201.69	206.7	200.54	205.09	206.11	205.23	202.39	208.15	209.93	207.73	202.24	202.02	205.73	196.91	201.35	207.78	205.62	205.34	201.57	199.02	206.56	202.37	208.61	203.85	198.38	200.11	202	198.55	201.77	205.12	203.35	203.52
208.09	209.85	215.73	209.06	215.82	214.2	211.05	208.9	210.61	212.38	215.95	218.67	214.27	214.9	215.77	210.16	216.75	218.5	213.51	212.53	210.25	213.59	212.05	211.88	215.39	215.63	217.25	225.42	210.09	214.9	208.65	208.18	219.09	206.89	210.86	209.35	210.66	209.85	212.72	211.85	211.29	213.68	213.07	211.14	215.74	212.93	209.75	209.72	206.18	213.14
214.47	205.22	208.72	203	209.53	208.75	211.67	212.72	202.56	206.42	207.38	206.14	206.55	203.64	205.93	206.15	203.76	203.18	207.19	201.72	208.16	205.09	202.04	199.95	209.19	203.81	207.68	210.16	207.7	213.99	205.8	206.02	207.82	211.03	210.41	205.1	206.18	209.65	205.72	211.07	205.36	201.6	208.92	208.85	209.68	209.68	202.51	208.92	205.96	200.18
196.16	193.44	194.87	199.88	204.03	198.89	203.61	202.69	199.18	198.45	199.26	198.02	199.43	198.38	203.92	199.7	198.52	204.96	201.24	198.54	202.21	200.27	197.82	197.13	206.37	193.69	202.22	198.73	198.03	192.56	191.69	199.24	197.25	202.46	194.23	202.8	199.8	196.28	204.65	204.73	204.74	195.45	200.58	202.27	199.97	199.36	199.91	199.54	199	202.39
214.56	221	217.37	214.5	222.97	215.38	216.88	221.19	215.68	219.14	216.76	216.47	211.97	214.35	216.34	220.2	211.54	216.65	222.53	213.71	215.08	221.85	215.76	215.38	211.59	223.23	206.52	212.56	218.15	215.42	218.1	209.07	216.4	219.87	224.71	215.45	221.91	224.62	210.67	220.14	220.75	214.26	216.07	214.96	215.34	214.87	216.75	216.77	221.53	213.96
208.89	205.29	199.75	204.42	206.88	208.47	216.21	209.24	201.49	205.89	209.38	204.88	207.85	201.36	200.4	214.81	203.67	207.95	209.24	205.14	212.37	211.37	202.93	208.12	202.63	209.08	200.92	201.8	200.62	214.21	209.03	205.39	210.25	204.81	209.85	206.04	196.43	205.54	198.77	206.8	208.85	207.16	210.29	207.49	208.52	208.73	204.3	203.26	207.45	200.2
206.79	203.75	208.52	195.15	200.93	203.8	204.43	209.72	209.68	209.1	206.68	205.05	202.26	204.18	210.86	199.08	202.93	209.73	203.54	199	205.4	202.35	202.71	198.9	208.68	206.67	207.84	201.68	207.05	204.98	202.81	208.61	206.1	199.44	206.63	199.39	207.54	206.16	208.53	207.05	202.64	206.72	203.93	211.67	208.14	201.23	205.4	198.44	202.36	205.28
188.87	194.37	197.85	196.16	194.62	192.89	203.95	194.36	194.23	197.11	190.28	195.47	195.27	189.73	194.2	192.29	198.2	190.65	195.22	197.04	195.23	196.59	189.82	196.46	191.15	199.05	187.41	197.19	189.12	196.91	188.14	196.11	197.21	198.26	192.97	192.65	198.76	193.78	201.85	193.25	191.61	195.53	187.09	188.96	189.73	194.92	186.98	193.41	190.22	189.1
203.55	202.26	200.68	196.15	207.56	206.5	204.44	195.16	205.59	203.6	200.92	200.21	206.26	199	201.33	200.66	201.89	203.82	205.66	202.98	205.23	201.98	199.1	206.25	203.35	205.23	199.65	201.11	199.82	204.91	196.67	205.82	212.06	203.45	205.46	193.96	203.28	198.54	201.25	206.01	206.74	199.77	203.71	202.13	196.84	207.39	198.3	199.95	202.76	199.22
217.89	206.42	211.25	210.6	211.66	212.22	209.51	206.72	211.05	209.63	214.41	210.87	215.31	211.38	208.62	209.28	202.02	209.22	211.25	215.55	214.16	207.86	212.26	208.01	215.94	208.56	206.47	217	212.06	205.76	212.49	204.88	203.38	216.04	212.91	203.66	206.84	215.31	209.95	206.37	213.35	205.81	211.21	211.58	206.53	203.62	202.79	213.63	213.19	211.97
192.68	197.28	195.77	194	193.16	192.81	194.93	196.6	196.35	193.82	199.58	180.77	188.69	196.96	197.64	193.16	193.27	190.51	197	199.57	194.79	191.83	195.34	195.89	195.2	188.56	191.25	201.73	188.82	193.59	195.76	197.77	187.78	196.48	199.31	189.21	198.16	194.49	193.58	194.92	194.83	193.66	198.29	193.28	194.05	196.79	191.07	195.64	198.91	197.52
213.81	206.36	208.51	203.02	208.16	214.08	212.98	208.88	210.54	209.39	204.87	208.18	207.73	210.81	211.75	208.09	202.4	209.78	215.27	209.32	204.19	209.94	208.27	215.73	211.25	201.33	216.52	207.61	214.81	209.57	207.65	209.33	203.03	210.87	209.14	205.12	204.65	201.89	212.37	205.78	208.53	206.07	212.15	212.27	217.78	205.37	205.28	207.96	201.68	202.98
216.59	220.38	222.47	219.74	216.9	217.27	223.18	223.06	214.6	218.92	217.31	211.88	218.24	222.64	211.06	223.79	217.71	213.42	218.22	219.89	216.78	215.7	215.19	214.67	219.06	216.85	219.7	213.52	217.64	221.3	216.07	213.55	222.01	215.75	218.21	223.72	218.09	220.15	216.85	209.18	217.72	218.83	218.61	218.19	218.07	217.15	218.84	213.95	223.5	218.89
215.14	212.78	215.64	206.31	215.34	210.85	215.61	209.5	215.76	214.59	209.34	207.06	212.09	210.18	202.13	208.13	219.52	212.05	217.16	212.34	212.17	216.5	214.08	217.51	213.7	213.78	208.48	212.78	209.86	212.58	216.56	216.06	217.54	213.15	212.48	206.35	214.43	205.36	215.22	212.29	210.08	212.23	214.77	212.16	212.17	212.19	213.88	207.83	215.72	215.65
199.87	194.61	196.5	203.81	201.94	204.02	195.7	201.52	198.74	201.57	199.96	197.92	200.87	198.48	204.91	201.25	201.72	200.46	202.12	199.89	198.69	204.72	201.92	201.62	204.06	200.74	198.42	194.86	199.76	198.52	206.42	197.05	201.88	200.58	197.99	194.22	202.84	204.48	201.98	194.85	203.57	200.77	203.08	192.1	202.37	207.29	196.81	196.7	200.65	203.21
215.33	210.96	211.36	212.57	213.06	207.95	214.15	210.43	210.7	217.9	210.7	210.34	213.47	209.69	212.62	213.74	210.42	214	218.57	216.62	210.91	216.26	209.2	212.31	212.56	212.27	210.56	215.23	211.92	214.44	205.39	204.37	214.35	215.26	214.01	207.43	212.06	211	211.8	215.55	217.86	211.4	213.62	208.77	210.21	210.41	212.01	212.98	213.55	218.98
211.87	210.42	218.57	216.15	213.41	209.04	218.35	211.09	211.17	220.19	215.22	213.41	211.74	216.24	210.88	209.87	209.49	208.36	202.52	206.83	209.46	215.61	212.33	213.15	215.58	212.37	214.24	213.57	217	213.54	214.64	210.69	214.74	219.29	219.37	212.03	211.9	214.96	206.81	213.51	215.57	213.84	207.12	213.95	217.02	206.24	213.26	210.06	214.04	211.83
209	205.39	205.92	202.24	203.69	206.39	208.25	209.87	203.86	211.13	202.53	195.51	197.57	203.36	206.04	206.54	193.15	203.96	201.37	204.22	204.16	204.18	202.59	197.93	197.04	203.31	213.29	203.77	204.66	212.04	205.76	199.5	211.45	205.36	207.89	206.33	205.16	202.79	200.8	201.65	205.04	199.61	205.63	207.54	201.92	203.42	206.23	204.71	199.53	204.36
196.12	203.21	202.21	199.12	197.37	195.25	200.12	193.69	197.97	200.41	199.82	201.98	192.24	196.78	203	198.24	196.03	207.02	204.24	193.7	192.38	199.81	194.26	198.47	202.37	200.58	196.47	200.65	196.04	198.88	193.74	198.43	202.4	199.16	197.8	200.41	193	201.6	205.21	195.65	200.16	198.17	202.91	204.39	191.73	205.39	200.04	201.4	194.12	197.78
210.78	208.83	209.68	212.45	205.79	206.93	206.55	208.33	210.91	210.75	208.6	208.7	213.61	211.09	207.62	207.2	209.24	209.55	207.98	204.4	201.8	214.1	210.42	212.38	211.7	208.49	209.73	204.93	210.08	208.19	208.43	212.08	209.59	212.42	208.36	211.62	205.59	206.49	214.92	206.13	210.98	209.67	212.2	209.55	214.26	211.83	213.75	205.97	209.3	208.29
190.92	199.31	200.48	202.4	198.78	199.14	194.06	201.08	201.15	198.58	196.42	200.36	195.97	202.18	195.88	201.7	196.1	200.82	203.52	200.15	199.35	196.69	202.81	197.21	191.72	205.51	193.02	201.68	192.98	198.92	201.62	198.32	198.68	202.41	193.97	198.52	196.3	200.87	201.14	201.82	199.79	201.21	201.82	194	191.6	190.88	202.03	193.29	195.81	192.58
198.87	197.99	205.34	203.28	203	201.23	205.02	198.3	203.76	197.99	201.23	203.97	207.97	202.37	207.76	203.56	197.82	201.38	203.95	205.34	207.37	201.79	209.22	202.91	207.36	210.44	201.29	200.15	207.69	205.36	202.37	203.27	209.62	204.96	203.64	205.91	203.05	208.78	199.22	209.47	198.69	204.82	205.21	199.3	204.9	203.03	208.62	204.63	204.01	203.48
204.93	208.86	208.66	208.98	209.47	204.94	215.16	209.38	206.84	201.1	210.01	205.97	210.68	210.23	210.09	209.28	204.52	210.75	202.14	209.72	210.74	207.44	210.92	212.14	207.52	205.37	209.82	205.27	210.88	208.2	204.2	207.13	207.55	215.36	208.24	206.13	213.57	216.31	209.17	208.56	207.05	211.4	207.72	212.51	205.31	211.23	207.45	208.46	210.13	211.74
195.46	201.49	195.35	192.99	196.31	203.01	199.94	201.4	203.46	201.28	205.59	204.23	205.62	200.79	198.43	199.16	199.2	194.25	198.63	197.67	203.75	202.09	195.13	194.47	196.59	200.3	203.8	196.58	203.74	199.27	199.71	201.77	196.74	198.21	195.25	197.46	203.38	197.16	201.91	195.97	202.15	197.27	197	200.73	198.52	199.16	196.66	200.07	198.06	196.38
212.95	207.98	205.39	211.94	214.06	207.87	209.29	209.36	210.83	206.25	209.3	209.53	209.23	206.44	206.53	208.77	209.34	205.94	214.66	203.57	211.32	203.97	213.23	210.52	209.95	211.79	206.87	204.87	206.23	211.86	206.36	210.59	208.37	205.04	210.63	209.38	213.44	207.15	208.67	209.05	204.46	207.92	206.85	210.4	210.7	209.46	204.85	207.31	210.67	214.87
212.99	213.89	207.7	208.84	209.09	203.15	208.99	209.04	210.94	210.92	210.89	211.64	207.92	215.04	207.19	200.07	212.87	208.68	205.47	207.3	205.85	206.49	207.48	206.67	207.75	206.66	209.55	211.9	211.59	208.66	206.26	209.37	202.65	207.8	203.84	209.47	204.12	206.03	203.58	210.23	207.25	210.43	204.14	206.86	206.91	204.58	201.36	207.01	213.59	204.32
208.2	214.43	211.51	211.44	214.39	209.69	211.14	214.31	215.67	205.82	209.38	205.65	210.88	209.86	211.13	208.58	213.78	219.8	204.57	215.65	209.11	217.83	211.2	209.16	214.73	209	210.89	210.46	209.18	208.3	216.25	211.28	206.66	206.36	210.88	218.8	202.78	210.74	209.39	213.92	212.51	205.87	212.91	211.85	214.56	217.18	213.16	211.48	210.62	209.55
209.75	208.5	209.88	205.58	214.63	205.26	205.31	205.32	214.07	210.24	205.39	209.01	210.09	205.07	211.13	205.66	205.49	206.49	209.99	212.42	213.3	209.84	203.31	213.62	208.72	206.83	213.59	208.37	206.66	209.2	209.53	209.6	210.74	205.25	209.4	209.98	201.92	210.35	210.5	204.36	209.91	211.04	204.24	198.87	213.41	203.29	212.15	202.1	218.43	205
198.59	201.85	198.12	198.47	201.43	203.12	200.87	197.46	197.79	200.35	206.97	201.19	203.69	202.25	199.7	197.37	202.63	202.33	204.5	198.24	201.19	197.45	198.39	204.28	201.14	197.44	205.39	202.65	198.77	198.77	205.06	192.86	195.59	199.3	197.47	197.93	196.42	197.78	201.34	204.13	200.68	198.67	202.72	202.73	200.59	208.6	199.69	198.88	199.96	198.14
208.11	202.9	206.69	203.48	203.45	201.31	206.33	205.03	201.83	203.82	208.37	208.01	205.79	203.8	197.47	208.1	210.85	200.78	201.35	214.04	203.78	204.51	200.76	207.56	201.22	208.57	207.54	205.59	203.37	200.69	204.21	199.15	197.32	205.98	206.67	201.73	203.47	205.97	206.29	207.56	209.09	199.08	203.51	208.44	205.83	202.03	205.8	205.62	205.11	202.5
208.16	205.33	207.4	205.43	202.79	206.6	201.49	208.01	209.81	208.84	200.99	207.3	212.61	205.73	205.71	202.93	215.36	212.33	207.47	210.59	212.7	211.06	207.84	209.97	205.03	212.63	211.7	204.53	206.39	204.8	210.42	206.59	209.78	200.65	208.04	208.73	210.52	210.58	205.46	202.3	209.79	208.04	214	210.14	208.38	209.79	206.14	205.69	203.1	210.85
203.44	207.96	204.86	212.41	209.02	205.61	204.6	207.98	212.49	209.68	206.04	203.04	209.18	208.25	213.13	206.23	206.67	205.6	199.4	197.16	211.36	207.85	204.89	211.08	209.96	209.11	206.41	206.24	210.21	211.83	210.14	207.74	205.09	210.88	206.87	207.78	210.4	207.48	209.43	209.06	201.83	208.24	212.14	203.84	212.69	207.81	204.34	212.79	210.13	204.97
216.56	213.25	213.36	215.67	217.41	218.06	215.52	212.77	213.66	206.33	214.56	207.6	218.13	207.85	208.8	213.26	210.38	214.64	216.42	218.14	222.75	211.6	215.35	206.67	217.35	212.38	217.39	212.91	217.48	212.42	214.94	211.13	212.51	211.39	212.64	211.08	217.03	218.63	219.96	211.08	209.99	211.13	213.26	212.4	218.24	208.81	222.14	211.87	214.57	216.49
199.87	204.29	198.07	208.4	201.22	201.74	197.12	207.03	197.73	196.15	193.09	195.02	200.21	198.35	195.59	195.76	202.94	200.33	201.06	204.01	205.99	198.13	201.55	203.05	197.04	198.86	200.54	202.69	195.57	197.91	205.15	200.72	196.46	197.2	192.91	203.89	203.18	193.69	204.05	200.31	197.88	198.88	197.37	197.71	202.66	200.62	205.37	192.98	201.01	200.36
212.93	209.64	212.56	211.42	207.64	209.83	209.4	207.5	210.53	205.97	212.63	209.27	207.75	212.34	210.2	205.35	207.36	207.03	200.01	210.84	206.62	208.98	210.54	208.88	213.79	207.44	208.67	203	208.09	208.27	209.24	213.54	210.38	202.87	212.02	213.84	205.21	204.25	211.03	208.73	205.54	208.15	212.06	204.19	209.96	213.9	210.52	206.29	205.1	209.12
220.74	215.15	218.51	209.63	218.43	220.16	213.68	214.99	216.05	215.24	215.95	212.59	217.68	221.89	221.94	216.78	213.41	209.83	225.95	213.99	223.61	211.42	219.85	210.21	219.79	210.23	217.82	215.51	220.25	217.57	213.53	221.22	213.43	218.94	213.35	212.27	215.87	215.83	218.53	216.2	218.92	218.73	219.74	220.13	214.97	221.12	220.73	214.08	210.76	207.63
205.42	207.85	208.19	204.81	205.93	199.44	209.34	208.13	210.8	209.75	208.64	207.16	214.18	210.51	210.69	209.07	202.41	202.96	215.59	210.85	209	207.33	206.7	210.88	207.62	213.93	212.19	212.41	213.32	207.49	211.61	206.55	204.22	201.31	204.6	205.43	210.41	207.1	210.31	211.19	206.14	211.95	209.27	210.77	211.16	205.26	210.72	207.09	206.4	217.28
188.24	193.87	200.32	193.16	190.99	193.76	198.06	187.16	189.04	196.69	197.38	197.64	195.13	194.39	190.32	194.16	192.78	194.97	199.49	196.45	194.18	195.34	194.32	192.01	192.1	198.04	195.45	198.04	194.1	184.01	196.35	195.87	189.19	187.01	200.14	196.86	198.07	192.67	189.26	200.51	195.85	194.77	197.79	188.8	197	196.7	196.47	192.29	188.81	197.08
218.89	215.09	210.4	208.51	214.71	205.67	202.93	207.48	215.65	202.49	203.8	207.13	203.74	212.2	206.76	212.63	209.11	208.04	206.91	205.47	206.58	210.82	208.96	217.73	212.38	209.45	206.97	208.9	207.28	208.48	212.65	207.9	213.01	210.42	209.43	204.4	207.32	214.47	210.08	214.28	204.09	207.91	207.68	208.66	209.62	208.43	207.26	212.35	210.33	212.32
207.12	202.17	205.83	202.02	209.01	206.93	205.81	207.54	200.37	204.98	204.49	203.57	202.59	207.09	209.53	204.66	202.91	203.74	206.98	202.35	203.22	204.01	210.96	205.88	206.45	203.92	205.9	202.11	198.68	206.8	203.04	201.12	203.91	204.92	200.26	205.94	202.43	211.09	203.65	203.84	212.04	204.23	210.31	208.97	203.24	201.7	204.06	206.97	209.69	202.01
218.19	207.39	204.12	207.74	208.13	202.58	206.54	210.05	213.13	207.23	199.45	208.78	206.31	202.69	211.19	203.62	210.22	206.79	207.95	214.59	211.45	203.49	206.08	215.22	206.38	208.66	210.55	203.47	213.5	203.42	209.21	207.31	212.2	210.78	214.8	206.75	209.1	211.05	208.25	213.83	213.85	210.58	213.91	212.45	203.34	202.8	206.82	213.2	204.76	207.5
206.62	204.88	198.83	208.69	204.06	214.07	206.49	204.48	200.88	207.1	211.52	212.18	207.86	208.56	210.11	206.07	208.29	206.03	209.91	208.18	208.97	207.12	207.02	208.8	215.14	209.02	206.01	217.4	208.72	204.89	205.51	208.54	202.72	212.06	206.98	199.84	207.7	215.92	205.05	210.45	206.77	210.42	208.76	218.62	201.55	205.9	208.92	209.89	211.05	215.05
208.71	217.77	217.41	211.5	215.14	206.96	211.27	206.67	209.6	208.77	204.32	205.44	206.12	202.38	211.55	207.62	209.12	209.13	207.1	213.49	206.86	206.43	212.4	208.66	206.7	211.09	205.6	201.58	203.56	205.6	201.78	215.74	201.35	204.53	209.86	213.91	210.58	204.24	205.24	203.76	207.18	203.86	210.66	204.67	210.04	204.57	205	211.88	201.79	207.57
194.86	197.48	199.85	196.38	198.21	203.34	199.36	197.57	206.91	199.03	196.81	198.14	197.41	202.18	201.71	203.72	203.09	202.59	200.39	194.56	198.29	202.61	196.43	200.8	198.13	199.77	200.2	200.78	200.17	198.44	197.22	201.21	199.99	197.53	194.27	199.55	196.29	197.92	202.56	204.32	199.23	203.31	203.19	197.05	199.96	201.51	198.01	193.34	197.89	202.01
207.62	211.68	207.03	204.25	206.66	204.66	206.61	204.22	200.82	213.23	209.32	206.71	212.09	206.98	209.98	205.71	202.69	203.66	203.26	203.48	206.09	205.22	202.85	206.12	206.25	207.76	205.85	201.43	203.86	210.57	208.23	207.46	202.44	206.55	206.77	202.99	202.39	203.5	199.74	208.29	205.78	203.28	201.74	207.02	197.51	212.85	205.72	199.61	198.68	202.29
201.18	203.16	204.31	201.84	199.5	197.26	210.06	202.68	204.23	210.38	201.22	204.65	198.99	201.3	210.86	205.29	199.33	198.49	201.2	211.45	212.08	206.15	200.78	202.87	204.13	209.73	198.08	207.09	202.76	204.27	201.13	203.74	195.13	202.2	203.2	212.34	194.44	210.46	209	200.84	205.65	204.7	205.13	203.89	201.01	201.9	201.66	202.59	198.2	196.36
205.68	212.79	207.81	206.63	208.2	202.94	210.01	204.65	206.77	211.73	207.25	208.61	204.62	210.85	204.8	210.41	210.2	208.27	212.39	206.68	210.86	207.18	213.38	214.75	206.4	206.9	206.88	216.7	201.46	206.36	211.13	203.18	210.41	207.23	212.9	206.56	204	213.88	210.5	203.63	210.74	211.71	206.35	200.72	208.08	203.69	206.98	212.33	210.72	205.68
202.86	204.5	211.47	210.98	211.45	203.83	206.25	209.78	204.56	209.04	209.17	211.87	208.55	206.14	214.9	208.56	215.82	211.51	209.61	210.17	209.75	207.82	213.56	212.82	209.29	211.03	213	207.57	209.68	207.43	205.27	217	208.84	215.04	209.36	211.46	206.78	208.7	205.33	206.49	211.87	215.37	209.27	209.97	211.97	211.4	208.24	214.07	213.55	213.91
209.18	207.12	203.77	204.91	203.64	211.44	216.13	207.27	208	205.22	205.86	211.63	205.54	201.52	207.96	209.06	206.6	210.96	210.43	210.23	206.07	207.39	216.23	205.61	205.23	207.6	207.44	211.77	205.86	203.09	202.83	215.96	205.83	200.2	207.1	202.57	211.48	210.57	205.15	209.23	216.95	207.39	212.85	211.85	208.27	210.32	204.62	206.92	208.63	213.41
204.07	204.87	205.92	196.01	205.58	202.85	205.65	205.18	204.26	205.02	202.19	203.86	207.13	205.28	204.49	199.11	204.09	208.99	209.33	204.18	203.33	200.6	195.5	203.33	207.02	196	198.9	196.37	198.94	205.28	205.95	200.12	203.73	202.43	203.2	198.89	200.77	197.68	205.99	202.03	207.61	207.16	208.27	202.53	198.35	199.99	203.92	205.38	200.76	203.7
199.52	199.32	206.32	198.47	200.99	193.15	201.59	198.08	200.96	198.21	204.07	200.56	193.24	202.83	202.55	199.09	201.26	197.2	194.94	204.53	201.08	199.45	202.8	199.48	196.6	194.07	204.63	199.78	201.89	199.05	202.54	200.05	204.44	196.33	196.02	196.82	202.74	208.72	199.89	199.09	196.91	198.57	203.06	201.57	202.6	201.84	201.77	200.58	196.4	200.56
202.65	197.6	204.64	208.67	204.1	205.4	199.43	203.58	209.94	193.71	198.71	204.91	207.69	201.79	195.26	204.77	204.22	202.04	204.64	206.56	198.77	207.5	201.64	198.96	203.32	201.7	204.47	203.02	203.14	207.26	209.06	204.23	205.76	207.89	202.62	202.35	201.35	207.84	206.45	195.67	205.62	201.58	201.99	202.48	203.95	203.14	204.56	202.39	204.33	204.13
208.61	210.2	211.35	213.14	206.52	204.87	209.81	211.98	213.54	211.57	208.73	210.99	216.55	208.19	210.99	205.18	203.78	207.66	208.21	207.84	208.1	206.54	214.3	205.35	211.42	211.87	212.55	211.79	213.29	204.9	214.59	205.82	209.6	214.85	208.71	211.99	204.98	206.99	210.52	204.71	212.5	208.31	203.4	206.88	214.56	208.36	209.74	209.25	210.89	203.91
218.38	218.22	221.79	211.85	216.94	212.62	209.31	220.78	217.01	220.22	214.75	220.94	218.33	212.92	215.15	218.28	219.41	220.02	209.89	216.5	218.17	214.89	217.97	216.46	221.74	211.26	218.14	213.61	209.55	219.44	218.33	221.72	222.91	214.58	210.88	225.04	217.27	217	215.17	214.7	214.11	213.32	216.74	220.69	220.69	219.96	212.81	211.71	218.65	213.06
197.03	204.54	208.35	204.33	209.8	205.51	200.67	205.88	204.09	208.58	203.03	201.86	201.79	200.49	206.74	201.7	204.23	201.17	204.29	201.16	195.85	201.13	204.41	210.56	208.46	199.58	209.38	202.71	201.14	201.53	201.92	203.78	203.41	205.43	208.46	204.86	208.89	198.38	212.64	206.16	202.95	205.53	206.98	206.88	201.53	215.48	204.52	207.25	201.1	203.42
189.82	199.17	196.57	195.44	195.15	193.43	197.4	195.27	194.17	193.81	199.26	199.62	198.47	201.32	189.17	194.21	192.38	192.35	200.82	189.99	197.91	194.42	186.88	190.46	194.91	189.37	189.81	193.15	189.57	189.99	196.18	195.71	192.56	193.42	193.81	197.38	196.06	197.51	194.21	194.76	193.45	199.12	192.32	189.18	199.11	200.55	191.93	198.35	193.16	192.86
200.1	199.59	202.76	205.19	198.82	199.22	199.59	199.62	201.34	202.5	204.46	200.31	197.08	198.06	208.86	197.28	201.2	199.67	201.14	199.56	198.99	209.21	202.73	202.04	206.34	197.82	194.3	199.56	197.84	203.53	203.91	202.84	200.48	202.39	204.77	202.28	199.64	199.55	194.86	204.25	196.52	206.01	199.66	201.11	204.95	205.95	199.32	202.38	204.06	195.15
212.13	209.65	207.79	209.45	215.65	204.16	210.55	212.21	211.17	211.65	207.43	210.95	213.67	203.3	212.75	216.12	204.71	208.61	203.63	207.6	206.36	208.9	206.2	208.06	201.93	212.51	206.7	195.85	214.76	206.92	208.84	211.4	208.56	200.37	209.78	209.5	205.16	205.78	211.75	216.76	205.78	211.7	204.6	216.41	214.63	207.23	208.42	201.62	210.88	208.07
204.08	203.24	200.61	207.23	202.46	207.69	201.05	207.07	204.85	203.74	201.64	208.52	200.88	198.29	197.87	206.49	206.99	206.44	211.12	202.98	206.66	204.33	203.74	208.5	203.01	196.14	206.78	209.65	202.79	202.2	202.26	204.81	203.42	207.28	203.7	204.45	208.61	200.83	203.64	202.58	207.85	204.1	201.5	197	205.12	199.63	205.26	205.12	206.72	201.57
205.45	208.4	209.68	209.61	203.85	210.63	204.25	202.74	203.52	201.38	207.89	201.01	202.13	206.68	205.6	203.8	207.08	207.11	209.33	200.41	203.62	203.54	205.24	200.14	203.99	205.94	200.95	205.52	209.07	206.21	203.37	205.01	202.67	199.29	203.74	204.32	202.7	195.72	205.41	207.36	209.11	204.77	204.87	207.02	199.8	212.54	208.61	208.51	200.19	204.5
206.74	201.99	210.69	205.98	206.83	207.38	201.87	204.97	200.44	204.05	203.83	199.59	200.13	206.93	204.68	199.74	205.41	202.62	204.71	198.46	203.53	203.94	208.95	205.48	202.66	199.19	200.38	199.59	198.07	211.15	206.73	204.69	203.85	195.26	195.29	199	198.05	201.91	200.4	204.74	202.07	199.25	200.79	201.57	203.64	203.72	201.87	207.21	202.58	202.65
212.46	207.3	207.59	202.78	206.95	205.9	209.27	205.94	207.11	204.06	205.79	203.48	201.94	209.27	207.36	203.5	202.46	206.34	205.01	201.22	208.82	205.63	204.42	207.82	203.96	203.39	211.05	198.58	205.72	207.94	205.89	208.72	202.21	210.46	208.12	205.08	204.67	205.01	206.03	202.91	210.09	207.25	206.36	203.94	208.73	199.15	208.7	207.25	208.61	202.12
205.91	205.44	209.87	207.9	207.15	205.35	201.86	202.15	207.9	205.47	202.15	203.41	206.63	202.4	200.97	197.83	210.27	199.58	201.53	209.86	201.44	204.15	211.42	205.15	203.21	200.81	207.72	202.98	204.52	200.24	197.47	205.87	204.48	202.48	204.72	208.06	208.56	201.46	208.53	203.49	204.72	205.44	210.68	197.29	203.78	201.96	203.02	206.28	204.12	199.88
204.34	204.26	204.86	202.39	209.43	200.62	205.07	203.21	205.77	204.57	203.97	207.52	205.5	202.37	198.78	200.88	210.33	195.65	199.11	204.66	205.24	197.63	204.7	209.83	201.03	207.02	201.5	202.41	202.61	205.18	205.91	207.07	202	205.66	208.89	204.1	212.08	201.31	205.96	205.63	212.88	202.05	210.41	207.91	206.49	201.13	203.33	206	208.33	204.95
217.23	207.85	209.46	212.2	208.95	217.92	209.66	208.71	213.17	213.91	213.58	212.23	215.09	214.65	206.66	210.62	214.9	213.64	215.92	212.5	204.75	213.2	210.07	217.86	211.07	207.09	209.35	217.64	206.37	213.48	217.7	204.56	208.44	208.39	207.26	206.67	214.04	213.65	215.62	217.59	216.23	215.32	212.37	210.42	214.13	201.37	215.01	207.4	209.82	225.22
216.34	210.2	213.25	206.97	206.28	209.3	211.8	210.67	210.97	218.12	214.56	223.28	216.51	211.79	219.2	223.92	213.67	213.2	209.86	210.85	211.66	214.6	215.92	209.76	218.22	211.25	212.52	210.47	213.78	214.36	205.79	216.13	216.13	211.98	214.96	215.06	206.07	220.9	214.73	207.84	217.24	215.16	217.74	216.21	209	216.02	208.91	211.29	214.96	213.53
202.06	203.84	215.35	198.94	202.64	206.89	200.59	208.28	202.91	197.17	204.13	198.95	196.03	203.47	206.93	198.51	202.83	202.21	204.77	197.39	203.51	201.27	207.11	199.1	208.49	199.52	202.13	210.35	206.42	208.79	203.4	196.52	203.11	201.15	200.88	212.35	206.55	204.91	199.52	197.73	204.41	201.25	205.17	199.59	203.12	207.22	203.58	202.39	204.39	203.72
213.51	203.03	209.44	207.86	213.56	208.73	205.85	203.26	209.26	207.71	207.21	207.93	213.5	208.06	211.94	206.93	208.7	207.03	210.88	210.55	202.79	206.91	208.15	207.76	209.63	204.06	210.04	211.71	203.23	208.62	211.61	209.4	205.93	205.79	207.51	209.35	206.41	203.38	210.94	205.16	207.71	213.61	208.33	207.97	203.93	211.6	209.38	216.12	206.9	205.81
217.08	212.81	215.07	222.85	218.12	208.96	223.77	217.88	210.15	209.27	214.59	211.96	214.33	218	221.51	212.14	220.85	217.36	213.78	218.38	216.93	221.26	216.4	210.61	211.05	219.57	213.57	218.67	215.28	215.5	218.7	213.74	219.21	216.5	220.18	215.99	218.04	220.91	225.34	216.97	222.05	215.51	219.68	220.58	216.54	209.34	216.73	212.03	217.33	222.67
206.52	204.02	207.92	206.54	206.81	209.86	211.87	210.23	210.22	216.17	204.98	205.82	211.87	204.43	200.44	207.87	211.96	206.3	209.41	212.8	207.84	209.55	212.35	207.01	211.97	210.78	211	207.61	207.96	203.36	207.28	206.69	206.89	208.2	208.12	208.1	208.42	205.79	212.45	209.8	207.07	209.16	208.94	207.16	204.78	205.99	209.66	211.2	211.03	212.72
209.65	215.45	211.59	215.96	208.79	207.11	205.98	213.59	209.83	216.86	207.6	213.25	213.44	211.63	211.51	213.43	213.55	211.31	210.98	214.82	206.76	209.88	211.82	211.19	210.36	208.09	208.49	210.72	203.57	208.37	211.09	213.36	207.07	211.78	213.36	210.18	216.51	214.03	211.24	206.93	208.26	207.83	209.06	215.92	213.93	215.43	218	206.65	208.16	214.52
210.73	208	197.14	201.25	204.88	196.93	199.23	201.64	202.6	207.23	209.14	208.14	200.3	198.52	210.7	198.88	201.48	206.92	200.25	200.79	202.53	204.63	203.22	203.59	203.29	204.36	202.48	202.53	201.21	205.91	196.96	202.49	206.91	197.44	203.66	209.07	205.04	200.1	205.05	204.46	200.66	208.28	196.02	202.47	197.93	198.38	203.49	205.61	200.79	203.81
207.28	198	213.44	212.32	201.13	201.07	208.99	203.38	205.18	203.99	207.9	212.05	206.96	205.48	210.26	206.9	214.91	207.51	205.12	204.81	210.37	202.91	205.75	209.31	210.66	212.45	207.64	205.26	205.84	203.28	207.78	205.37	199.68	203.55	207.08	209.88	203.28	204.34	200.96	202.52	213.13	204.56	207.29	208.44	206.71	214.79	206.66	208.5	207.59	204.38
223.25	217.19	212.69	219.8	219.83	215.61	218.5	213.69	215.65	220.64	214.79	220.62	219.37	218.18	215.47	217.76	216.6	213.3	216.2	215.21	215.08	217.39	223.18	214.44	220.48	217.29	211.17	216.4	219.67	221.57	220.68	216.42	213.49	224.7	215.48	215.38	217.34	214.61	220.74	216.63	210.96	214.89	216.23	217.35	216.18	220.76	222.82	221.42	216.06	221.12
210.7	214.02	217.5	210.26	210.45	214.19	212.03	209.72	207.36	204.2	211.76	207.05	208.24	211.67	208.3	209.46	215.53	208.6	213.37	210.64	207.37	213.33	212.82	206.56	217.57	218.05	217.71	218.05	217.01	215.72	207.11	212.56	210.82	210.35	213.04	222.11	212.59	209.49	211.8	217.12	213.25	206.67	215.48	206.82	213.77	206.44	212.9	214.23	208.73	210.73
205.42	204.34	210.72	210.54	202.61	211.65	206.94	207.14	211.2	207.56	201.59	209.12	209.13	210.2	206.04	212.72	207.24	210.72	210.18	202.54	204.53	209.73	211.21	207.72	205.61	213.06	210.56	204.29	205.45	213.11	208.58	206.85	208.44	207.32	208.2	214.26	207.33	209	204.48	205.13	204.1	204.16	208.81	205.93	211.03	208.74	211.02	209.03	205.57	207.4
215.69	211.94	210.49	211.8	208.48	212.32	211.55	208.29	210.71	212.82	211.03	216.56	207.6	214.67	211.41	201.78	212.69	213.28	212.15	204.05	213.64	215.74	203.59	215.16	206.3	218.9	210.59	214.28	211.85	212.08	208.43	206.26	209.34	213.1	206.72	209.35	222.26	215.44	211.98	209.64	207.84	208.03	209.98	212.82	208.15	211.72	209.03	218.49	205.8	211.98
197.88	196.97	196.99	202.44	203.14	208.64	200.22	200.7	197.42	198.47	200.36	199.55	191.94	202.82	199.61	198.29	196.43	204.52	201.46	207.28	201.13	193.23	203.44	199.64	201.53	197.35	199.41	195.94	201.26	205.65	200.15	199.54	198.84	205.76	204.64	195.75	192.24	206.09	201.9	203.58	204.11	198.66	194.19	205.46	202.76	198.07	208.77	204.35	203.38	200.24
195.65	198.61	194.77	198.42	202.23	197.96	198.29	185.34	193.65	197.82	197.35	194.15	195.07	195.86	194.83	198.59	192.7	193.23	192.93	193.05	196.45	192.08	194.39	194.41	192.16	196.53	196.05	197.62	193.85	197.37	190.45	191.8	193.95	196.15	200.58	192.01	195.14	197.43	192.85	194.27	188.79	196.91	194.79	196.76	189.56	199.77	195.52	193.66	196.22	189.68
208.19	215.75	215.6	214.28	218.97	217.31	210.05	218.67	211.79	212.77	213.46	215.06	213.45	209.59	208.35	211.88	210.62	212.4	215.67	209.22	211.34	210.47	215.21	213.51	211.39	215.01	215.63	213.5	212.66	220.62	217.75	214.43	215.13	209.35	217.11	209.48	213.93	213.76	217.61	214.16	213.13	212.35	214.1	209.48	208.4	215.95	217.58	218	209.86	213.63
204.37	203.31	204.99	208.82	207.76	211.25	205.08	210.15	213.87	206.53	204.97	206.56	207.19	206.82	200.65	206.29	205.16	205.97	206.24	212.05	208.34	209.16	208.99	207.42	206.48	210.56	209.06	206.73	202.48	205.66	205.39	203.14	199.73	208.67	207.61	202.03	207.46	207.61	207.57	212.11	204.74	206.92	209.11	206.1	202.68	204.56	210.59	209.53	210.27	203.98
199.34	204.63	198.26	209.76	201.83	205.23	192.18	198.75	202.15	208.16	209.65	196.39	195.29	202.59	202.04	201.98	197.33	204.78	205.23	198.43	205.28	202.25	201.17	202.25	203.97	210.47	202.12	204.63	204.65	207.72	203.88	207.9	200.91	208.69	205.18	203.49	202.5	210.38	208	203.54	203.85	201.99	200.11	200.15	201.7	197.78	202.96	201.19	201.68	204.19
217.08	216.88	223.33	212.32	218.95	220.13	215.01	216.71	213.84	218.97	218.44	218.14	222.78	213.49	209.73	218.37	226.49	222.35	215.82	215.02	214.85	213.68	218.08	214.43	217.25	214.28	220.81	215.22	213.65	212.2	216.28	217.67	216.53	212.09	209.31	215.6	216.08	218.43	217.02	217.67	222.3	213.94	223.77	214.86	215.51	217.86	216.63	218.87	218.95	219.71
203.97	202.73	209.82	204.81	203.1	204.27	208.8	202.56	204.01	201.64	203.06	204.58	204.26	201.96	201.93	203.7	207.46	206.02	202.57	204.69	202.11	199.15	195.12	200.61	209.31	202.98	204.63	208.07	202.02	209.02	206.25	203.83	210.14	203.95	206.91	207.5	204.42	208.49	202.08	202.12	207.82	199.87	198.1	198.37	196.89	202.48	201.28	200.86	204.59	207.04
204.4	201.48	207.23	203.9	203.65	213.71	208.41	211.32	206.56	204.51	212.27	212.16	204.95	207.99	211.15	205.9	212.98	208.65	213.55	206.1	209.86	213.76	210.27	204.98	210.4	205.72	211.07	202.31	211.49	206.54	204.69	211.58	211.19	212.12	210.93	209.32	205.64	210.29	204.86	203.31	205.66	208.25	201.44	206.09	203.04	207.35	211.85	211.02	204.23	204.54
209.05	209.62	209.91	210.4	216.25	209.34	207.26	213.86	206.92	210.85	214.36	207.34	210.94	212.4	208.68	213.46	216.64	208.95	206.31	203.42	213.62	204.26	205.16	209.23	200.5	196.02	208.28	204.87	207.1	208.13	209.46	204.57	209.65	210.42	210.24	204.44	212.47	209.45	208.8	204.92	207.07	210.51	206.81	205.76	210.55	212.41	204.85	203.52	210.21	213.38
201.63	210.26	202.59	205.97	205.29	205.6	203.45	209.7	195.46	204.35	203.87	201.39	208.12	209.02	198.5	204.53	206.05	196.06	209.02	205.97	200.32	208.38	212.07	202.94	206.15	202.21	197.51	198.59	211.05	202.96	204.76	207.13	211.44	211.99	199.12	208.91	198.5	204.85	203.18	200.3	199.78	210.8	201.8	205.52	201.3	207.68	207.82	207.79	203.46	205.82
200.94	197.6	198.69	207.17	197.41	196.24	202.09	202.91	198.15	197.77	202.78	198.63	202.3	191.9	202.38	200.3	200.06	197.24	198.63	203.5	199.95	203.34	199.24	201.05	195.09	200.96	194.85	198.01	198.89	194.02	205.48	200.4	201.81	201.94	196.6	199.54	203.49	201.68	197.14	193.4	200.54	206.06	202.76	203.41	204.03	198.99	197.79	200.1	201.19	201.19
198.61	205.68	211.37	209.88	207.21	206.51	208.4	205.14	213.96	213.16	210.3	212.08	209.45	204.22	213.73	210.79	214.35	203.89	208.16	205.89	208.71	201.84	208.84	216.45	210.39	209.66	211.96	209.43	203.91	207.29	208.37	208.46	208.24	209.44	206.35	213.08	209.34	209.07	203.57	203.7	207.61	207.75	199.64	206.65	210.05	216.2	210.45	211.87	209.8	204.03
207.26	205.11	204.31	203.02	202.69	202.91	203.02	199.16	203.65	204.11	203.86	195.99	195.52	200.74	208.35	207.5	199.52	200.68	204.21	204.68	200.95	207.28	206.89	208.23	207.36	211.52	201.01	202.83	201.18	206.63	195.98	204.19	207.5	206.25	205.89	203.3	206.78	203.92	197.9	202.56	206.11	201.57	205.96	205.29	206.85	205.84	202.09	202.81	202.38	202.12
211.82	208.89	213.54	212.91	210.67	203.57	204.58	214.74	207.73	206.51	201.77	206.73	207.28	204.71	210.12	204.39	208.57	204.93	207.32	210.97	212.3	202.15	208.55	210.37	206.53	211.41	212.76	198.2	206.29	209.82	215.44	209.37	208.85	206.83	215.59	210.08	210.23	212.18	199.26	208.57	211.9	212.64	210.92	205.17	211.4	208.25	213.15	211.84	209.96	208.73
204.64	208.49	204.45	201.76	210.05	205.07	208.95	204.95	206.11	200.01	203.56	204.28	199.37	203.68	203.09	202.96	201.21	204.41	207.84	204.21	208.42	204.21	206.69	203.59	203.03	200.58	207.72	206	204.43	200.26	203.46	200.94	199.15	208.02	205.77	198.37	206.22	202.96	209.34	207.66	201.88	202.67	208.61	203.48	208.27	212.71	203.98	202.16	203.76	209.4
197.15	189.82	196	196.3	188.41	190.3	192.48	193.65	191.34	193.08	193.17	194.01	191.49	192.63	195.87	196.47	192.06	187.46	195.87	198.97	196.01	196.17	195.76	186.59	186.01	196.91	191.21	195.33	192.63	198.79	187.04	196.38	195.49	190.55	199.19	197.75	194.24	192.84	194.62	197.89	198.88	186.12	194.95	196.35	190.75	194.91	197.38	192.33	194.85	192.99
207.18	201.38	202.82	203.77	203.02	204.89	201.44	201.54	204.35	198.35	203.8	206.2	204.34	203.52	200.11	196.03	206.69	206.25	203.54	203.17	204.32	198.66	206.11	203.66	194.53	205.03	207.01	196.53	195.59	199.6	201.47	203.8	199.55	203.67	203.25	206.87	201.93	206.96	199.79	202.59	201.98	207.57	200.03	197.43	198.9	204.8	205.62	202.24	211.51	203.97
209.44	216.07	202.68	208.46	213.04	210.83	214.71	211.59	217.58	214.17	209.2	211.4	217.18	213.48	208.44	210.06	218.52	217.79	208.14	213.35	216.78	215.16	208.29	208.74	211.61	206.13	210.76	205.02	208.11	208.56	209.4	215.55	209.73	222.7	215.79	213.29	207.85	212.3	212.98	213.17	220.36	213.8	205.2	212.29	208.34	210.42	212.9	208.34	203.9	209.66
205.31	197.57	201.9	207.58	206.46	207.56	201.31	202.59	205.74	204.18	202.62	198.04	208.31	201.45	209.4	209.5	207.03	207.67	201.92	195.26	206.25	200.73	208.88	197.86	209.65	201.23	199.17	209.41	205.77	205.31	204.17	199.25	201.35	201.45	210.13	201.72	210.03	195.85	202.1	205.22	200.41	202.92	202.86	199.89	200.62	206.25	203.73	203.26	208.81	199.29
200.81	198.27	201.82	207.16	200.01	198.98	199.53	200.55	198.14	192.65	203.54	200.11	198.16	196.39	192.47	200.19	201.01	194.81	200.16	202.82	201.51	196.54	201.02	201.21	205.96	203.21	198.49	199.02	204.04	203.09	196.74	199.19	199.11	196.75	197.32	198.02	206.1	200.12	198.49	200.34	193.88	199.54	199.93	204.09	202.14	199.5	207.32	204.76	201.92	205.78
197.59	197.82	199.38	197.6	195.56	195.91	197.62	201.49	199.61	193.58	204.46	199.08	197.86	200.24	200.23	199.21	193.43	196.64	201.14	199.42	203.17	197.28	201.51	197.14	196.32	199.19	202.42	199.24	197.7	200.44	199.5	201.47	196.53	200.58	200.41	204.79	197.53	201.45	203.15	198.27	195.78	200.3	195.53	200.32	201.39	202.2	196.11	195.19	199.89	204.26
207.29	205.94	207.24	214.83	210.54	216.91	215.12	214.83	211.21	209.84	214.76	207.94	211.18	209.35	217.85	208.18	216.04	217.55	214.54	210.95	218.08	210.93	211.62	208.33	211.13	210.55	211.66	210.54	213.44	219.71	214.35	218.2	213.58	213.45	208.92	211.63	211.95	210.35	216	214.55	210.98	213.18	215.33	213.95	215.6	211.04	212.15	213.66	212.9	208.6
205.59	194.96	202.63	203.91	201.62	205.04	204.22	193.58	197.39	200.41	199.73	202.28	194.9	197.08	198.85	201.72	204.75	195.55	199.17	200.08	198.96	196.14	202.79	196.41	200.12	202.7	198.21	198.2	197.44	199.03	198.92	196.23	202.56	202.32	202.92	200.11	202.33	201.47	197.08	191.82	200.39	197.82	201.98	202.25	195.88	202.2	202.97	202.34	201.14	203.26
207.53	213.49	214.94	209.05	204.49	210.88	211.58	209.54	205.91	209.09	211.81	207.54	207.74	210.33	207.25	207.65	210.11	207.92	207.51	207.46	210.23	207.33	210.45	210.41	212.63	207.56	208.58	209.25	203.73	205.03	209.75	210.83	215.84	211.51	211.65	204.63	211.31	203.48	209.53	204.8	204.41	204.87	212.01	209.58	203.12	207.59	208.35	205.28	204.91	210.63
206.18	205.59	209.05	208.14	206.44	203.83	205.91	206.76	206.43	204.29	205.47	203.87	206.83	202.06	203.28	206.69	206.47	209.03	208.3	206.87	205.14	201.33	208.48	205.24	201.76	206.51	207.07	213.37	202.21	207.28	211.71	205.17	209.96	206.26	204.47	202.31	200.65	201.84	193.41	209.62	205.35	205.15	195.43	201.3	203.3	205.22	203.85	211.24	212.01	204.13
198.89	195.97	204.55	205.04	195.24	199.83	189.35	203.02	194.39	202.08	195.49	198.64	201.04	202.78	197.67	199.53	202.17	195.05	201.71	195.19	196.59	194.66	200.75	195.96	201.9	198.6	196.14	210.85	195.3	195.46	203.06	202.36	199.73	199.93	203.07	201.5	207.14	206.83	197.76	197.85	192.23	200	196.28	196.62	195.84	201	203.11	198.86	202.44	197.14
206.39	197.29	201.5	207.52	202.63	203.63	207.34	204	201.76	202.16	210.78	202.26	203.07	204.67	204.23	203.74	204.75	210.97	205.68	207.48	206.94	203.76	206.04	203.31	205.52	204.48	203.61	203.47	204.02	202.67	212.13	209.14	208.21	208.79	209.19	200.42	206.5	204.96	204.29	207.9	201.03	204.57	207.23	200.06	208.16	201.67	210.04	203.38	203.63	203.61
210.52	206.97	207.57	202.56	205.21	204.36	209.71	200.09	203.42	204.75	206.29	203.8	205.14	202.51	209.53	202.95	203.44	206.73	202.61	201.19	209.08	196.73	210.63	206.55	206.56	207.88	197.47	206.64	202.03	212.26	206.83	202.36	199.2	207.79	200.84	202.18	212.39	206.12	203.46	197.53	202.15	206.98	206.84	206.07	205.64	208.43	206.6	203.81	204.94	202.14
197	190.38	191.96	194.36	187.98	184.08	189.42	194.19	195.75	196.39	189.04	186.46	193.59	198.44	196.01	200.23	192.01	193.28	199.55	194.74	192.85	195.11	193.67	192.43	195.42	193.73	189.53	193.56	192.21	198.13	194.9	195.11	199.08	192.54	193.94	193.41	196.28	196.46	200.82	193.17	187.38	199.63	193.51	194.6	193.21	189.29	190.44	198.4	189.72	187.27
202.23	202.86	198.4	200.88	208.71	200.51	198.39	201.83	205.13	201.88	200.91	208.99	203.61	204.98	201.71	203.64	200.79	202.16	206.95	197.04	205.65	205.19	202.88	203.27	203.73	207.81	203.08	198.66	204.82	206.14	200.3	201.07	202.36	211.75	207.63	205.55	204.29	196.52	200.57	207.28	207.93	204.07	205.04	202.06	198.87	211.85	202.1	202.84	200.99	199.98
201.02	196.68	202.97	195.45	201.86	203.44	206.46	200.62	199.71	199.55	198.02	202.62	197.18	203.56	205.16	202.99	201.11	202.78	202.02	199.95	204.36	203.71	200.14	206.07	196.29	200.59	201.2	207.88	198.8	201.3	203.24	202.53	201.37	202.4	199.92	203.33	202.92	202.66	199.41	196.96	203.45	201.6	206.69	205.1	198.46	201.01	204.34	202.57	201.27	199.4
216.61	215.8	205.39	215.6	212.89	205.89	211.16	211.66	211.55	206.42	207.19	206.11	215.83	215.58	211.61	211.84	203.91	212.88	216.42	209	218.39	216.43	216.5	216.82	213.78	215.47	213.32	208.32	210.5	218.44	214.76	212.35	212.53	208.99	210	209	210.95	217.16	210.59	209.88	216.18	205.69	214.94	214.42	210.82	211.87	211.06	214.3	208.26	208.54
208.57	203.37	206.24	208.03	203.95	205.82	204.16	210.84	210.96	208.64	204.08	198.54	206.48	209.94	207.31	210.09	207.86	206.56	206.37	206.88	208.09	202.16	209.43	203.43	205.19	202.92	205.88	209.72	205.75	213.94	201.01	209.28	206.57	212.5	204.2	208.65	206.07	209.45	204.84	201.8	204.82	207.01	203.05	208.3	205.96	204.12	209.05	205.24	207.92	209.62
214.74	217.68	223.47	214.26	213.35	218.85	214.57	215.2	226.23	214.34	213.84	220.13	210.28	213.23	222.13	217.21	217.48	208.2	219.72	222.06	212.11	218.27	217.3	221.48	219.83	214.71	221.97	214.45	219.3	219.98	221.45	207.71	218.05	210.15	213.54	213.66	215.38	212.03	216.55	218.3	215.37	217.52	219.54	209.32	217.58	215.46	212.53	219.66	214.06	223.96
206.16	206.97	212.43	200.93	207.24	207.99	212.52	207.24	207.3	211.48	211.09	206.33	211.19	213.48	206.68	209.66	211.46	210.98	203.9	211.91	212.34	206.46	207.42	206.02	209.86	207.43	214.34	204.09	205.15	214.89	209.06	212.67	204.66	206.79	206.73	206.09	206.82	209.73	208.35	206.2	207.06	210.48	206.4	207.71	214.11	207.06	207.05	201.8	206.69	212.36
203.43	199.84	202.27	204.06	200.39	201.76	196.4	193.69	195.57	200.25	200.61	198.13	195.04	204.64	193.55	203.33	200.98	203.95	194.91	202.1	195.78	203.32	202.35	191.42	201.96	196.09	201.83	197.82	201.97	196.4	201.91	194.26	198.63	200.95	198.12	203.64	201.42	202.42	199.55	195.03	201.03	204.37	199.74	199.72	197.47	206.48	198.99	197.98	194.27	196.97
203	201.4	196.91	203.37	202.07	197.69	203.83	203.21	202.16	200.75	208.41	201.91	207.61	208.29	204.8	200.89	200.53	201.34	201.09	206.49	211.29	205.83	203.66	202.32	200.76	200.26	201.68	204.42	199.75	206.7	204.45	203.15	193.95	196.8	208.54	199.28	203.84	201.72	205.77	206.62	199.02	202.06	199.35	204.41	200.36	206.62	209.64	204.47	205.6	199.48
195.08	198.82	208.71	201.21	201.28	203.52	200.76	202.91	210.2	202.46	202.17	201.46	200.09	195.48	200.27	201.96	199.16	200.2	195.76	204.79	202.24	204.82	196.85	197.92	200.9	200.35	210.42	205.02	201.07	198.93	205.43	202.04	195.66	199.58	203.92	204.94	200.19	205.45	203.08	211.56	202.34	209.45	207.91	199.31	203.18	211.79	208.13	204.4	210.85	205.41
217.4	221.29	219.43	222.81	216.31	217.31	216.45	220.15	217.18	217.23	209.41	221.06	218.94	215.35	218.76	212.87	218.36	218.98	210.17	218.42	211.46	216.63	220.99	219.44	211.12	213.4	219.73	219.06	210.45	215.05	218.66	217.99	218.43	217.89	211.53	222.79	220.11	219.57	213.33	219.11	221.06	217.99	213.7	213.05	222.34	217.24	217.57	213.99	219.2	222.2
200.66	198.13	208.75	200.6	205.07	203.77	205.97	204.94	200.9	204.25	204.09	206.34	200.57	201.09	208.47	205.14	201.92	195.63	210.33	204.15	205.01	204.29	201.75	201.1	206.35	203.16	200.65	206.73	202.53	202.68	204.01	203.75	208.12	199.85	199.48	203.1	201.76	207.22	203.13	203.38	205.72	204.39	206.6	208.21	196.16	199.82	201.55	200.8	201.4	205.22
210.79	210.05	214.92	213.05	215.98	216.77	211.36	215.41	207.76	210.88	210.26	210.32	213.39	211.07	212.79	210.88	207.91	217.2	212.65	209.01	214.2	213.07	209.76	209.53	214.15	214.84	211.4	216.24	208.08	208.52	212.59	214.67	215.43	204.24	214.06	210.74	214.38	209.64	215.36	207.54	203.39	204.22	215.11	216.9	211.95	210.21	206.69	217.01	216.78	214.97
208.64	211.36	214.16	220.86	214.64	213.74	209.99	207.53	212.55	216.64	204.63	219.07	209.23	211.3	212.64	211.52	209.28	213.77	207.94	214.8	213.65	218.71	211.04	212.17	211.28	213.02	204.19	204.33	208.68	213.5	214.73	211.21	207.97	218.98	213.48	205.18	217.32	210.24	209.57	210.83	219.38	210.99	213.55	207.41	211.62	211.91	211.6	208.74	215.52	207.04
199.04	192.88	204.65	193.9	199.52	197.7	200.56	199.98	199.81	199.08	201.32	202.59	190.83	199.75	199.32	196.39	195.66	205.53	198.74	196.15	202.68	199.99	198.82	197.2	199.64	191.52	198.68	196.94	205.45	199.7	200.42	197.97	202.52	198.88	197.28	200.84	206.89	199.69	198.87	190.75	198.05	198.52	204.41	199.97	197.38	196.21	201.61	194.65	195.73	192.56
223.54	213.22	215.75	220	219.39	219	220.06	216.24	211.72	215.55	220.78	212.08	218.3	214.82	215.05	213.67	208.82	212.52	214.19	218.18	213.76	221.6	222.71	218.26	218.54	213.06	215.54	223.38	217.78	218.37	217.45	213.68	217.71	215.98	216.98	216.38	212.26	214.47	213.2	210.38	221.13	209.67	216.72	212.65	218.37	220.23	217.82	212.88	218.11	214.48
200.91	202.27	211.59	210.96	207.22	212.61	206.97	211.78	210.26	206.72	211.42	212.56	210.4	207.82	209.26	210.89	210.41	209.14	200.1	207.19	201.45	203.14	209.99	204.02	205.99	211.4	214.01	209.17	208.32	206.09	206.26	207.04	211.22	210.47	209.41	212.87	204.9	201.75	205.42	206.12	201.56	209.12	209.87	205.2	207.46	211.75	209.74	202.82	204.25	205.9
202.75	202.14	197.28	204.31	198.91	198.12	200.34	205.46	202.68	208.87	197.58	203.25	202.19	202.72	200.9	206.08	202.63	206.66	206.32	204.12	203.54	205.1	209.11	210.25	199.83	206	202.08	197.58	203.96	201.24	209.89	201.44	203.08	207.8	202.37	198.73	218.4	201.31	208.48	204.49	201.57	207.48	207.39	200.99	205.42	208.61	197.51	199.56	209.88	209.39
204.19	205.24	204.47	215.61	210.3	215.99	203.49	209.44	204.04	203.6	207.35	204.34	208.8	209.34	208.74	204.09	208.22	214.57	206.84	209.64	207.54	203.7	210.44	214.94	204.92	208.89	209.19	208.18	206.16	212.97	211.88	205.43	209.04	202.82	203.05	206.65	208.8	210.29	209.19	211.35	204.48	202.01	208.82	209.8	207.93	213.4	205.78	201.4	204.37	199.95
210.92	210.39	212.03	216.49	214.07	209.8	213.45	215.51	221.32	214.48	213.96	214.2	210.23	216.98	206.78	215.53	218.81	217.72	215.69	214.55	218.58	216.46	213.66	211.67	220.48	216.62	216.35	213.04	210.93	210.91	210.11	211.84	213.02	213.24	210.19	221.22	213.14	218.06	209.41	213.9	219.06	217.68	213.6	211.42	217.3	215.72	212.43	214.07	205.78	215.3
201.13	203.06	202.5	196.33	198.63	201.41	199.89	196.73	194.39	193.16	202.67	196.9	197.25	196.06	197.98	197.67	199.71	201.28	203.98	197.4	197.58	193.84	198.49	197.52	204.7	199.15	201.16	205.79	199.61	198.04	194.78	194.2	195.7	192.82	201.41	193.78	203.91	201	195.65	195.87	191.36	207.97	202.11	204.54	202.47	194.51	197.35	197.36	201.68	201.25
209.41	215.13	210.99	218.47	209.68	211.27	219.04	216.35	209.58	206.44	210.8	218.98	209.16	207.98	207.79	210.9	213.43	218.01	207.99	212.84	214.29	205.63	218.31	212.29	216.39	211.16	216.68	212.28	216.06	209.69	209.3	214.48	212.44	215.58	204.84	210.44	219.55	217.57	203.2	212.55	215.68	218.51	208.05	215.17	213.77	210.32	206.45	213.03	216.95	209.66
213.03	216.31	214.33	212.61	212.83	219.33	211.97	214.45	206.06	216.94	206.13	210.42	208.73	211.57	209.95	217.03	216.9	215.7	205.01	214.13	219.31	208.55	221.01	215.88	214.18	210.7	211.72	210.37	210.41	208.73	210.83	215.74	214.88	210.03	211.6	212.8	215.09	214.94	217.4	215.9	209.91	208.04	216.95	214.03	213.15	211.25	213.69	215.25	213.02	214.3
203.24	199.61	203.45	201.26	201.71	214.38	201.96	203.76	203	204.45	208.31	198.31	201.03	204.99	200.09	198.75	199.5	197.74	205.44	199.48	207.65	204.81	202.72	199.62	202.3	206.27	205.52	203.26	202.66	197.96	203.93	198.05	205.12	199.2	199.51	195.95	210.14	205.31	202.97	202.47	202.84	197.48	201.37	206.19	197.3	202.93	199.91	202.87	204.64	210.07
217.07	217.6	214.89	211.01	213.54	214.4	211.8	206.88	215.09	211.72	214.96	209.34	206.38	219.39	208.07	213.72	209.37	218.7	205.97	207.76	214.25	211.66	222.21	220.2	215.5	208.29	215.77	210.46	214.64	212.67	218.43	213.31	213.42	207.44	217.34	214.38	214.53	204.65	213.48	215.81	217.13	218.01	215.68	213.56	214.78	211.56	217.44	203.33	213.41	212.33
200.39	201.21	197.65	202.5	201.68	196.46	205.45	205.47	202.28	195.97	203.59	204.75	204.23	203.06	202.45	196.22	198.32	199	205.96	204.35	202.54	205.34	199	192.64	207.67	193.48	204.26	200.56	205.65	202.5	200	207.63	200.16	206.67	202.92	197.39	197.3	196.44	195.72	206.96	201.95	202.99	208.35	202.86	193.84	204.11	190.25	203.86	202.38	203.29
218.09	220.53	214.68	220.7	210.72	220.9	216.67	221.23	211.7	224.68	214.34	215.32	220.74	224.92	217.06	219.05	215.03	218.1	213.66	216.78	222.57	214.49	217.18	217.76	217.18	214.47	215.78	214.24	221.3	223.3	215.76	219.05	218.36	217.83	217.24	215.61	214.19	217.43	223.85	214.92	213.02	212.61	214.4	218.36	219.27	220.46	218.93	223.57	218.91	218.44
212.84	213.56	206.13	214.19	212.31	215.25	204.78	208.61	205.21	210.49	207.57	211.7	209.27	210.92	207.16	205	211.97	209.88	210.56	209.48	221.29	211.21	202.38	204.55	210.04	201.79	206.05	205.28	210.99	212.95	209.58	206.4	211.49	205.12	207.42	204.8	214.08	212.67	214.65	210.09	215.49	212.82	202.85	208.92	211.13	212.11	207.5	205.09	209.46	206.8
214.73	208.74	201.88	202.4	208.34	201.83	213.4	207.37	204.9	209.93	213.47	202.55	199.02	209.19	205.75	204.2	202.37	208.15	203.08	206.71	202.63	214.96	208.81	211.08	208.37	204.23	208.37	209.75	209.27	211.19	199.05	211.01	208.09	215.55	215.58	212.97	204.54	207.89	203.38	206.71	205.23	206.01	204.35	209.32	209.5	209.19	203.69	215.44	210.23	209.17
216.1	210.58	211.11	216.72	208.46	215.52	215.28	209.67	213.58	209.5	202.55	204.76	212.15	212.03	208.52	203.98	211.62	205.46	211.04	212.56	210.22	209.51	208.64	212.88	209.56	212.71	209.68	209.68	206.39	208.44	206.86	216.79	212.04	215.63	210.68	212.06	212.22	209.9	216	205.02	206.73	210.16	208.36	210.46	213.46	214.1	210.33	200.58	214.83	208.59
219.84	213	215.56	215.52	216	220.12	218.76	220.76	217.83	213.14	223.58	209.62	217.05	222.4	215.65	217.61	214.18	218.11	216.63	211.7	223.68	220.81	219.4	223.04	226.88	222.72	216.65	212.99	218.27	217.31	214.91	221.29	217.26	215.59	214.71	211.23	218.09	222.42	210.25	218.39	219.96	216.9	215.67	221.79	217.55	216.24	216.58	214.44	220.25	218.48
213.21	197.71	208.45	204.8	205.86	200.24	207.4	199.32	207.48	205.67	205.58	202.33	204.68	205.1	202.13	198.71	199.81	200.1	201.16	203.23	206.86	203.09	202.84	203.21	206.53	208.17	210.13	207.27	202.59	207.93	202.11	201.24	202.94	197.46	202.11	196.86	201.74	204.45	199.77	198.95	206.06	200.46	208.12	196.17	207.52	205.01	196.98	207.51	198.07	203.78
[truncated: 50 more rows]
[truncated: 150 more columns]
